# Supplementary material for: Performances of the PIPER scalable child human body model in accident reconstruction
Source: PLoS One. 2017 Nov 14;12(11):e0187916. doi: 10.1371/journal.pone.0187916 (PMC5685610; doi:10.1371/journal.pone.0187916)
Supplement: S1 Data — This zip folder contains input accelerations for reproducibility of the accident reconstruction. Also, the readings from the dummy sensor are reported for reproducibility of the calculations. (ZIP) [file pone.0187916.s009.zip]

Archive with 27 entries (26 files):
- Channel/Channel/
- Channel/Channel/CCN_2012_001.001
- Channel/Channel/CCN_2012_001.002
- Channel/Channel/CCN_2012_001.003
- Channel/Channel/CCN_2012_001.004
- Channel/Channel/CCN_2012_001.005
- Channel/Channel/CCN_2012_001.006
- Channel/Channel/CCN_2012_001.044
- Channel/Channel/CCN_2012_001.045
- Channel/Channel/CCN_2012_001.046
- Channel/Channel/CCN_2012_001.047
- Channel/Channel/CCN_2012_001.048
- Channel/Channel/CCN_2012_001.049
- Channel/Channel/CCN_2012_001.050
- Channel/Channel/CCN_2012_001.051
- Channel/Channel/CCN_2012_001.052
- Channel/Channel/CCN_2012_001.053
- Channel/Channel/CCN_2012_001.054
- Channel/Channel/CCN_2012_001.055
- Channel/Channel/CCN_2012_001.056
- Channel/Channel/CCN_2012_001.057
- Channel/Channel/CCN_2012_001.058
- Channel/Channel/CCN_2012_001.059
- Channel/Channel/CCN_2012_001.060
- Channel/Channel/CCN_2012_001.061
- Channel/Channel/CCN_2012_001.062
- Channel/Channel/CCN_2012_001.chn
