# Supplementary material for: Performances of the PIPER scalable child human body model in accident reconstruction
Source: PLoS One. 2017 Nov 14;12(11):e0187916. doi: 10.1371/journal.pone.0187916 (PMC5685610; doi:10.1371/journal.pone.0187916)
Supplement: S1 Data — This zip folder contains input accelerations for reproducibility of the accident reconstruction. Also, the readings from the dummy sensor are reported for reproducibility of the calculations. (ZIP) [file pone.0187916.s009.zip › Channel/Channel/CCN_2012_001.001]

Test object number          :1
Name of the channel         :B-Pillar Left {AC} X
Laboratory channel code     :14BPIL00LE00ACXP
Customer channel code       :14BPIL00LE00ACXP
Channel code                :14BPIL00LE00ACXP
Direction                   :X
Dimension                   :AC
Channel frequency class     :2000
Unit                        :m/(s*s)
Reference system            :NOVALUE
Transducer type             :GV1013
Transducer id               :NOVALUE
Pre-filter type             :4.00kHz 6pole Butterworth for rate 20000 (1.3)
Cut off frequency           :4000
Channel amplitude class     :2000
Sampling interval           :5E-5
Bit resolution              :16
Time of first sample        :-0.38835156
Number of samples           :40480
Reference channel           :implicit
Reference channel name      :NOVALUE
Data source                 :transducer
Data status                 :ok
First global maximum value  :3.679311E+2
Time of maximum value       :7.025984E-1
First global minimum value  :-7.355913E+2
Time of minimum value       :5.614844E-2
Start offset interval       :-1.000000E-1
End offset interval         :-5.000000E-2
.ValidationRemark           :Seulement la gamme [-6.0 sec; 37.575 sec] a �t� lue. Gamme demand�e: [-6.0 sec; 40.0 sec].
1.720373E+0
1.844177E+0
1.906079E+0
1.906079E+0
1.844177E+0
1.720373E+0
1.658472E+0
1.596570E+0
1.534668E+0
1.534668E+0
1.472766E+0
1.410865E+0
1.410865E+0
1.410865E+0
1.472766E+0
1.472766E+0
1.534668E+0
1.472766E+0
1.472766E+0
1.410865E+0
1.287061E+0
1.225159E+0
1.225159E+0
1.287061E+0
1.472766E+0
1.534668E+0
1.596570E+0
1.534668E+0
1.472766E+0
1.472766E+0
1.472766E+0
1.534668E+0
1.596570E+0
1.658472E+0
1.596570E+0
1.472766E+0
1.410865E+0
1.410865E+0
1.410865E+0
1.410865E+0
1.287061E+0
1.163258E+0
1.163258E+0
1.225159E+0
1.348963E+0
1.534668E+0
1.720373E+0
1.844177E+0
1.906079E+0
1.967980E+0
2.029882E+0
2.029882E+0
2.029882E+0
1.967980E+0
1.906079E+0
1.906079E+0
1.906079E+0
1.906079E+0
1.967980E+0
1.967980E+0
1.844177E+0
1.658472E+0
1.410865E+0
1.225159E+0
1.101356E+0
9.775524E-1
8.537489E-1
7.299454E-1
7.299454E-1
8.537489E-1
9.156506E-1
1.039454E+0
1.101356E+0
1.163258E+0
1.225159E+0
1.348963E+0
1.410865E+0
1.472766E+0
1.596570E+0
1.658472E+0
1.844177E+0
2.029882E+0
2.215587E+0
2.339391E+0
2.339391E+0
2.339391E+0
2.339391E+0
2.277489E+0
2.153686E+0
2.091784E+0
2.029882E+0
1.967980E+0
1.844177E+0
1.658472E+0
1.534668E+0
1.472766E+0
1.348963E+0
1.163258E+0
1.039454E+0
9.156506E-1
7.918472E-1
7.299454E-1
7.918472E-1
9.775524E-1
1.101356E+0
1.225159E+0
1.287061E+0
1.348963E+0
1.348963E+0
1.410865E+0
1.410865E+0
1.472766E+0
1.534668E+0
1.596570E+0
1.658472E+0
1.720373E+0
1.720373E+0
1.782275E+0
1.844177E+0
1.906079E+0
1.967980E+0
1.906079E+0
1.844177E+0
1.782275E+0
1.720373E+0
1.658472E+0
1.596570E+0
1.534668E+0
1.534668E+0
1.534668E+0
1.596570E+0
1.596570E+0
1.658472E+0
1.596570E+0
1.534668E+0
1.472766E+0
1.472766E+0
1.472766E+0
1.534668E+0
1.534668E+0
1.472766E+0
1.472766E+0
1.410865E+0
1.348963E+0
1.287061E+0
1.287061E+0
1.225159E+0
1.163258E+0
1.101356E+0
1.039454E+0
1.039454E+0
1.039454E+0
1.101356E+0
1.163258E+0
1.225159E+0
1.163258E+0
1.163258E+0
1.101356E+0
1.163258E+0
1.163258E+0
1.163258E+0
1.163258E+0
1.225159E+0
1.287061E+0
1.410865E+0
1.472766E+0
1.472766E+0
1.472766E+0
1.472766E+0
1.472766E+0
1.472766E+0
1.472766E+0
1.534668E+0
1.534668E+0
1.534668E+0
1.534668E+0
1.534668E+0
1.534668E+0
1.534668E+0
1.472766E+0
1.348963E+0
1.287061E+0
1.287061E+0
1.348963E+0
1.472766E+0
1.596570E+0
1.596570E+0
1.596570E+0
1.534668E+0
1.472766E+0
1.410865E+0
1.287061E+0
1.163258E+0
1.039454E+0
9.775524E-1
9.156506E-1
9.156506E-1
9.775524E-1
1.101356E+0
1.163258E+0
1.225159E+0
1.225159E+0
1.163258E+0
1.225159E+0
1.348963E+0
1.534668E+0
1.658472E+0
1.782275E+0
1.844177E+0
1.906079E+0
1.906079E+0
1.906079E+0
1.782275E+0
1.658472E+0
1.472766E+0
1.348963E+0
1.225159E+0
1.163258E+0
1.163258E+0
1.225159E+0
1.225159E+0
1.287061E+0
1.287061E+0
1.225159E+0
1.163258E+0
1.163258E+0
1.163258E+0
1.163258E+0
1.163258E+0
1.225159E+0
1.225159E+0
1.225159E+0
1.225159E+0
1.225159E+0
1.225159E+0
1.225159E+0
1.225159E+0
1.287061E+0
1.410865E+0
1.472766E+0
1.596570E+0
1.720373E+0
1.844177E+0
1.844177E+0
1.720373E+0
1.658472E+0
1.534668E+0
1.472766E+0
1.410865E+0
1.472766E+0
1.534668E+0
1.596570E+0
1.658472E+0
1.658472E+0
1.596570E+0
1.534668E+0
1.472766E+0
1.534668E+0
1.658472E+0
1.720373E+0
1.782275E+0
1.906079E+0
1.967980E+0
1.967980E+0
1.967980E+0
1.906079E+0
1.844177E+0
1.720373E+0
1.596570E+0
1.472766E+0
1.410865E+0
1.348963E+0
1.348963E+0
1.287061E+0
1.287061E+0
1.225159E+0
1.101356E+0
1.039454E+0
9.775524E-1
9.156506E-1
9.775524E-1
1.101356E+0
1.225159E+0
1.348963E+0
1.410865E+0
1.472766E+0
1.534668E+0
1.596570E+0
1.720373E+0
1.782275E+0
1.844177E+0
1.967980E+0
2.091784E+0
2.215587E+0
2.339391E+0
2.401293E+0
2.401293E+0
2.339391E+0
2.215587E+0
1.967980E+0
1.720373E+0
1.534668E+0
1.410865E+0
1.348963E+0
1.348963E+0
1.410865E+0
1.410865E+0
1.348963E+0
1.287061E+0
1.225159E+0
1.163258E+0
1.101356E+0
1.039454E+0
1.039454E+0
1.163258E+0
1.348963E+0
1.410865E+0
1.472766E+0
1.534668E+0
1.658472E+0
1.782275E+0
1.906079E+0
1.906079E+0
1.844177E+0
1.782275E+0
1.720373E+0
1.720373E+0
1.782275E+0
1.844177E+0
1.782275E+0
1.720373E+0
1.596570E+0
1.596570E+0
1.534668E+0
1.534668E+0
1.410865E+0
1.348963E+0
1.225159E+0
1.163258E+0
1.163258E+0
1.101356E+0
1.039454E+0
9.156506E-1
7.918472E-1
7.918472E-1
7.918472E-1
8.537489E-1
9.775524E-1
1.101356E+0
1.225159E+0
1.348963E+0
1.410865E+0
1.472766E+0
1.472766E+0
1.410865E+0
1.348963E+0
1.287061E+0
1.287061E+0
1.225159E+0
1.225159E+0
1.225159E+0
1.225159E+0
1.225159E+0
1.225159E+0
1.225159E+0
1.163258E+0
1.101356E+0
1.039454E+0
1.039454E+0
9.775524E-1
9.775524E-1
1.039454E+0
1.039454E+0
1.101356E+0
1.225159E+0
1.287061E+0
1.410865E+0
1.472766E+0
1.534668E+0
1.534668E+0
1.472766E+0
1.472766E+0
1.410865E+0
1.410865E+0
1.287061E+0
1.225159E+0
1.101356E+0
9.775524E-1
8.537489E-1
7.918472E-1
7.299454E-1
7.299454E-1
7.918472E-1
9.156506E-1
9.775524E-1
1.101356E+0
1.287061E+0
1.410865E+0
1.472766E+0
1.596570E+0
1.658472E+0
1.720373E+0
1.782275E+0
1.720373E+0
1.720373E+0
1.658472E+0
1.596570E+0
1.410865E+0
1.225159E+0
1.101356E+0
9.775524E-1
9.156506E-1
7.918472E-1
7.299454E-1
6.680437E-1
7.299454E-1
8.537489E-1
9.775524E-1
1.101356E+0
1.225159E+0
1.348963E+0
1.534668E+0
1.720373E+0
1.906079E+0
2.153686E+0
2.277489E+0
2.401293E+0
2.401293E+0
2.401293E+0
2.339391E+0
2.277489E+0
2.153686E+0
2.029882E+0
1.844177E+0
1.658472E+0
1.472766E+0
1.287061E+0
1.163258E+0
1.101356E+0
1.039454E+0
9.775524E-1
9.156506E-1
7.918472E-1
6.680437E-1
5.442402E-1
6.061419E-1
6.680437E-1
8.537489E-1
1.039454E+0
1.225159E+0
1.348963E+0
1.472766E+0
1.472766E+0
1.472766E+0
1.472766E+0
1.472766E+0
1.410865E+0
1.348963E+0
1.287061E+0
1.287061E+0
1.225159E+0
1.225159E+0
1.287061E+0
1.472766E+0
1.658472E+0
1.782275E+0
1.782275E+0
1.720373E+0
1.658472E+0
1.596570E+0
1.658472E+0
1.782275E+0
1.906079E+0
1.967980E+0
2.029882E+0
2.029882E+0
1.906079E+0
1.844177E+0
1.844177E+0
1.906079E+0
1.906079E+0
1.844177E+0
1.658472E+0
1.472766E+0
1.410865E+0
1.348963E+0
1.348963E+0
1.348963E+0
1.410865E+0
1.410865E+0
1.534668E+0
1.658472E+0
1.658472E+0
1.596570E+0
1.410865E+0
1.348963E+0
1.348963E+0
1.472766E+0
1.658472E+0
1.658472E+0
1.596570E+0
1.410865E+0
1.225159E+0
1.163258E+0
1.163258E+0
1.287061E+0
1.410865E+0
1.534668E+0
1.658472E+0
1.844177E+0
1.906079E+0
1.967980E+0
1.906079E+0
1.844177E+0
1.782275E+0
1.720373E+0
1.658472E+0
1.596570E+0
1.596570E+0
1.472766E+0
1.410865E+0
1.287061E+0
1.225159E+0
1.225159E+0
1.163258E+0
1.101356E+0
1.039454E+0
9.156506E-1
8.537489E-1
8.537489E-1
9.775524E-1
1.163258E+0
1.287061E+0
1.287061E+0
1.287061E+0
1.287061E+0
1.287061E+0
1.410865E+0
1.472766E+0
1.596570E+0
1.596570E+0
1.596570E+0
1.658472E+0
1.720373E+0
1.720373E+0
1.658472E+0
1.534668E+0
1.410865E+0
1.287061E+0
1.225159E+0
1.287061E+0
1.348963E+0
1.348963E+0
1.287061E+0
1.163258E+0
1.039454E+0
9.156506E-1
8.537489E-1
8.537489E-1
8.537489E-1
7.918472E-1
7.918472E-1
9.156506E-1
1.039454E+0
1.287061E+0
1.596570E+0
1.720373E+0
1.658472E+0
1.410865E+0
1.101356E+0
7.918472E-1
7.299454E-1
8.537489E-1
1.039454E+0
1.287061E+0
1.534668E+0
1.658472E+0
1.720373E+0
1.596570E+0
1.472766E+0
1.410865E+0
1.348963E+0
1.287061E+0
1.163258E+0
1.101356E+0
1.039454E+0
1.039454E+0
1.039454E+0
9.775524E-1
9.156506E-1
7.299454E-1
6.061419E-1
4.823384E-1
5.442402E-1
7.918472E-1
1.163258E+0
1.534668E+0
1.844177E+0
2.029882E+0
2.091784E+0
2.153686E+0
2.215587E+0
2.277489E+0
2.339391E+0
2.277489E+0
2.215587E+0
2.091784E+0
1.967980E+0
1.906079E+0
1.844177E+0
1.720373E+0
1.534668E+0
1.287061E+0
9.775524E-1
7.299454E-1
6.061419E-1
5.442402E-1
6.061419E-1
6.680437E-1
7.299454E-1
7.918472E-1
8.537489E-1
9.156506E-1
9.156506E-1
8.537489E-1
7.918472E-1
7.299454E-1
8.537489E-1
1.163258E+0
1.472766E+0
1.720373E+0
1.967980E+0
2.153686E+0
2.277489E+0
2.463194E+0
2.463194E+0
2.401293E+0
2.153686E+0
1.844177E+0
1.596570E+0
1.472766E+0
1.534668E+0
1.658472E+0
1.782275E+0
1.782275E+0
1.658472E+0
1.472766E+0
1.287061E+0
1.225159E+0
1.287061E+0
1.410865E+0
1.658472E+0
1.967980E+0
2.091784E+0
2.153686E+0
2.029882E+0
1.906079E+0
1.720373E+0
1.658472E+0
1.534668E+0
1.410865E+0
1.287061E+0
1.225159E+0
1.287061E+0
1.472766E+0
1.782275E+0
2.029882E+0
2.153686E+0
2.153686E+0
2.153686E+0
2.091784E+0
1.967980E+0
1.782275E+0
1.596570E+0
1.472766E+0
1.534668E+0
1.782275E+0
2.029882E+0
2.153686E+0
2.153686E+0
2.029882E+0
1.720373E+0
1.410865E+0
1.163258E+0
1.039454E+0
1.101356E+0
1.225159E+0
1.410865E+0
1.596570E+0
1.720373E+0
1.658472E+0
1.472766E+0
1.163258E+0
8.537489E-1
6.680437E-1
6.680437E-1
7.299454E-1
8.537489E-1
1.039454E+0
1.225159E+0
1.348963E+0
1.287061E+0
1.101356E+0
8.537489E-1
6.680437E-1
6.680437E-1
8.537489E-1
1.039454E+0
1.225159E+0
1.348963E+0
1.410865E+0
1.410865E+0
1.348963E+0
1.348963E+0
1.348963E+0
1.348963E+0
1.225159E+0
1.039454E+0
8.537489E-1
8.537489E-1
9.775524E-1
1.163258E+0
1.410865E+0
1.596570E+0
1.658472E+0
1.658472E+0
1.472766E+0
1.101356E+0
6.680437E-1
2.347314E-1
-7.477725E-2
-1.985809E-1
-1.287556E-2
2.347314E-1
4.823384E-1
7.299454E-1
8.537489E-1
9.156506E-1
9.775524E-1
9.775524E-1
1.039454E+0
1.039454E+0
1.101356E+0
1.225159E+0
1.348963E+0
1.410865E+0
1.410865E+0
1.348963E+0
1.287061E+0
1.287061E+0
1.225159E+0
1.163258E+0
1.101356E+0
1.101356E+0
1.163258E+0
1.287061E+0
1.348963E+0
1.348963E+0
1.225159E+0
1.101356E+0
9.775524E-1
9.156506E-1
8.537489E-1
7.299454E-1
6.061419E-1
5.442402E-1
4.823384E-1
4.823384E-1
5.442402E-1
5.442402E-1
5.442402E-1
5.442402E-1
4.823384E-1
4.823384E-1
6.061419E-1
7.918472E-1
1.163258E+0
1.596570E+0
2.029882E+0
2.277489E+0
2.401293E+0
2.339391E+0
2.215587E+0
2.029882E+0
1.967980E+0
1.844177E+0
1.658472E+0
1.472766E+0
1.225159E+0
1.039454E+0
7.918472E-1
5.442402E-1
2.347314E-1
-1.366791E-1
-5.699912E-1
-9.414016E-1
-1.127107E+0
-1.003303E+0
-7.556964E-1
-3.223844E-1
4.902625E-2
4.204367E-1
7.918472E-1
1.101356E+0
1.287061E+0
1.472766E+0
1.720373E+0
1.967980E+0
2.401293E+0
2.772703E+0
3.082212E+0
3.267917E+0
3.453622E+0
3.577426E+0
3.577426E+0
3.267917E+0
2.834605E+0
2.215587E+0
1.534668E+0
7.918472E-1
1.728298E-1
-2.604826E-1
-3.842861E-1
-3.223844E-1
-2.604826E-1
-1.366791E-1
-1.287556E-2
1.109279E-1
2.966332E-1
3.585349E-1
5.442402E-1
6.680437E-1
9.775524E-1
1.410865E+0
1.906079E+0
2.401293E+0
2.586998E+0
2.525096E+0
2.401293E+0
2.339391E+0
2.153686E+0
1.967980E+0
1.658472E+0
1.225159E+0
7.918472E-1
4.204367E-1
4.902625E-2
-2.604826E-1
-5.699912E-1
-9.414016E-1
-1.250910E+0
-1.498517E+0
-1.498517E+0
-1.312812E+0
-1.065205E+0
-6.937946E-1
-2.604826E-1
4.902625E-2
2.966332E-1
5.442402E-1
7.918472E-1
1.287061E+0
1.906079E+0
2.525096E+0
3.144114E+0
3.577426E+0
3.763131E+0
3.763131E+0
3.577426E+0
3.206015E+0
2.772703E+0
2.463194E+0
2.277489E+0
2.215587E+0
2.215587E+0
2.153686E+0
1.906079E+0
1.534668E+0
9.156506E-1
2.347314E-1
-4.461879E-1
-9.414016E-1
-1.127107E+0
-1.003303E+0
-8.795000E-1
-8.175982E-1
-8.175982E-1
-9.414016E-1
-1.065205E+0
-1.003303E+0
-9.414016E-1
-8.175982E-1
-6.937946E-1
-5.080895E-1
-2.604826E-1
1.109279E-1
6.061419E-1
1.101356E+0
1.410865E+0
1.534668E+0
1.348963E+0
1.039454E+0
6.680437E-1
4.204367E-1
4.823384E-1
6.680437E-1
8.537489E-1
9.775524E-1
9.156506E-1
8.537489E-1
7.918472E-1
7.918472E-1
7.299454E-1
5.442402E-1
2.347314E-1
-1.287556E-2
-1.366791E-1
-1.287556E-2
1.728298E-1
2.966332E-1
1.109279E-1
-1.985809E-1
-5.080895E-1
-6.937946E-1
-6.318930E-1
-4.461879E-1
-1.366791E-1
4.902625E-2
1.109279E-1
-1.287556E-2
-2.604826E-1
-4.461879E-1
-5.699912E-1
-5.080895E-1
-3.223844E-1
-7.477725E-2
2.347314E-1
6.680437E-1
1.039454E+0
1.287061E+0
1.348963E+0
1.225159E+0
1.039454E+0
8.537489E-1
6.680437E-1
5.442402E-1
6.680437E-1
9.156506E-1
1.163258E+0
1.410865E+0
1.534668E+0
1.596570E+0
1.534668E+0
1.534668E+0
1.596570E+0
1.472766E+0
1.225159E+0
8.537489E-1
4.204367E-1
1.728298E-1
4.902625E-2
-7.477725E-2
-2.604826E-1
-3.842861E-1
-4.461879E-1
-3.223844E-1
-7.477725E-2
2.347314E-1
4.204367E-1
3.585349E-1
1.728298E-1
-7.477725E-2
-1.985809E-1
-2.604826E-1
-3.223844E-1
-3.842861E-1
-5.699912E-1
-8.175982E-1
-1.065205E+0
-1.127107E+0
-1.003303E+0
-7.556964E-1
-5.080895E-1
-7.477725E-2
4.204367E-1
9.775524E-1
1.596570E+0
2.153686E+0
2.463194E+0
2.525096E+0
2.277489E+0
1.844177E+0
1.410865E+0
9.775524E-1
7.918472E-1
7.299454E-1
7.918472E-1
7.299454E-1
6.061419E-1
4.204367E-1
1.728298E-1
-1.366791E-1
-5.080895E-1
-1.003303E+0
-1.498517E+0
-1.869928E+0
-2.055633E+0
-1.931830E+0
-1.684223E+0
-1.374714E+0
-1.065205E+0
-8.795000E-1
-8.175982E-1
-7.556964E-1
-7.556964E-1
-6.318930E-1
-5.699912E-1
-4.461879E-1
-2.604826E-1
1.109279E-1
5.442402E-1
9.775524E-1
1.225159E+0
1.225159E+0
9.156506E-1
4.204367E-1
-7.477725E-2
-4.461879E-1
-6.318930E-1
-7.556964E-1
-8.175982E-1
-7.556964E-1
-6.937946E-1
-6.318930E-1
-6.318930E-1
-6.937946E-1
-9.414016E-1
-1.127107E+0
-1.189009E+0
-1.127107E+0
-9.414016E-1
-5.699912E-1
-1.985809E-1
4.902625E-2
1.109279E-1
-1.287556E-2
-3.223844E-1
-6.937946E-1
-1.065205E+0
-1.312812E+0
-1.436616E+0
-1.498517E+0
-1.436616E+0
-1.374714E+0
-1.189009E+0
-8.795000E-1
-6.318930E-1
-3.842861E-1
-3.223844E-1
-3.842861E-1
-4.461879E-1
-5.080895E-1
-5.699912E-1
-5.080895E-1
-4.461879E-1
-3.223844E-1
-2.604826E-1
-3.223844E-1
-4.461879E-1
-5.080895E-1
-5.699912E-1
-6.937946E-1
-8.175982E-1
-8.795000E-1
-8.175982E-1
-6.318930E-1
-4.461879E-1
-4.461879E-1
-5.080895E-1
-6.318930E-1
-8.175982E-1
-1.065205E+0
-1.312812E+0
-1.436616E+0
-1.498517E+0
-1.622321E+0
-1.746124E+0
-1.931830E+0
-2.117535E+0
-2.241339E+0
-2.241339E+0
-2.055633E+0
-1.746124E+0
-1.312812E+0
-9.414016E-1
-6.318930E-1
-3.842861E-1
-7.477725E-2
1.109279E-1
2.347314E-1
2.966332E-1
3.585349E-1
2.347314E-1
1.728298E-1
-1.287556E-2
-1.366791E-1
-3.842861E-1
-6.937946E-1
-1.065205E+0
-1.498517E+0
-1.869928E+0
-1.993731E+0
-1.993731E+0
-1.869928E+0
-1.746124E+0
-1.684223E+0
-1.746124E+0
-1.931830E+0
-2.055633E+0
-2.055633E+0
-1.931830E+0
-1.746124E+0
-1.498517E+0
-1.312812E+0
-1.065205E+0
-7.556964E-1
-3.223844E-1
4.902625E-2
2.966332E-1
3.585349E-1
2.966332E-1
4.902625E-2
-3.223844E-1
-6.937946E-1
-1.065205E+0
-1.189009E+0
-1.127107E+0
-8.795000E-1
-6.318930E-1
-5.080895E-1
-4.461879E-1
-5.699912E-1
-7.556964E-1
-8.175982E-1
-6.937946E-1
-6.318930E-1
-5.699912E-1
-4.461879E-1
-3.223844E-1
-1.287556E-2
2.966332E-1
5.442402E-1
6.680437E-1
5.442402E-1
2.347314E-1
4.902625E-2
-1.287556E-2
4.902625E-2
1.728298E-1
2.966332E-1
2.966332E-1
2.966332E-1
1.109279E-1
-7.477725E-2
-3.223844E-1
-4.461879E-1
-5.699912E-1
-6.318930E-1
-7.556964E-1
-9.414016E-1
-1.065205E+0
-1.250910E+0
-1.374714E+0
-1.436616E+0
-1.436616E+0
-1.498517E+0
-1.622321E+0
-1.746124E+0
-1.684223E+0
-1.436616E+0
-9.414016E-1
-3.842861E-1
1.728298E-1
6.061419E-1
8.537489E-1
9.156506E-1
8.537489E-1
7.918472E-1
7.918472E-1
9.775524E-1
1.163258E+0
1.287061E+0
1.287061E+0
1.163258E+0
1.039454E+0
9.775524E-1
9.775524E-1
9.156506E-1
8.537489E-1
6.680437E-1
4.204367E-1
1.728298E-1
-1.287556E-2
-2.604826E-1
-6.318930E-1
-1.003303E+0
-1.374714E+0
-1.560419E+0
-1.684223E+0
-1.622321E+0
-1.498517E+0
-1.374714E+0
-1.250910E+0
-1.065205E+0
-7.556964E-1
-3.842861E-1
-1.287556E-2
3.585349E-1
6.061419E-1
7.918472E-1
9.156506E-1
8.537489E-1
7.918472E-1
6.061419E-1
2.966332E-1
4.902625E-2
-1.985809E-1
-3.842861E-1
-2.604826E-1
-1.287556E-2
4.204367E-1
7.299454E-1
1.039454E+0
1.287061E+0
1.534668E+0
1.720373E+0
1.844177E+0
1.782275E+0
1.534668E+0
1.163258E+0
6.061419E-1
1.728298E-1
-1.985809E-1
-4.461879E-1
-5.699912E-1
-6.318930E-1
-6.318930E-1
-6.937946E-1
-8.175982E-1
-8.795000E-1
-9.414016E-1
-8.795000E-1
-8.795000E-1
-8.795000E-1
-8.795000E-1
-7.556964E-1
-5.080895E-1
-7.477725E-2
4.823384E-1
9.775524E-1
1.287061E+0
1.410865E+0
1.410865E+0
1.472766E+0
1.534668E+0
1.534668E+0
1.534668E+0
1.472766E+0
1.410865E+0
1.287061E+0
1.225159E+0
1.163258E+0
1.163258E+0
1.101356E+0
8.537489E-1
4.204367E-1
-1.287556E-2
-3.842861E-1
-5.699912E-1
-5.699912E-1
-6.318930E-1
-6.937946E-1
-8.175982E-1
-8.175982E-1
-6.318930E-1
-3.842861E-1
-7.477725E-2
1.728298E-1
3.585349E-1
4.204367E-1
5.442402E-1
6.680437E-1
8.537489E-1
1.163258E+0
1.410865E+0
1.596570E+0
1.658472E+0
1.658472E+0
1.658472E+0
1.596570E+0
1.534668E+0
1.534668E+0
1.534668E+0
1.472766E+0
1.287061E+0
1.101356E+0
8.537489E-1
6.680437E-1
4.204367E-1
1.109279E-1
-1.366791E-1
-4.461879E-1
-6.937946E-1
-9.414016E-1
-1.065205E+0
-1.127107E+0
-1.003303E+0
-8.795000E-1
-6.937946E-1
-5.699912E-1
-4.461879E-1
-1.366791E-1
2.966332E-1
7.299454E-1
1.225159E+0
1.534668E+0
1.720373E+0
1.844177E+0
1.844177E+0
1.658472E+0
1.348963E+0
9.775524E-1
6.061419E-1
2.347314E-1
-7.477725E-2
-3.842861E-1
-5.699912E-1
-6.937946E-1
-8.175982E-1
-8.175982E-1
-6.937946E-1
-3.842861E-1
-7.477725E-2
3.585349E-1
7.918472E-1
1.163258E+0
1.472766E+0
1.720373E+0
1.967980E+0
2.153686E+0
2.277489E+0
2.277489E+0
2.153686E+0
1.906079E+0
1.658472E+0
1.348963E+0
9.775524E-1
5.442402E-1
1.109279E-1
-3.223844E-1
-6.318930E-1
-8.175982E-1
-9.414016E-1
-1.003303E+0
-1.189009E+0
-1.312812E+0
-1.312812E+0
-1.189009E+0
-8.795000E-1
-5.699912E-1
-3.223844E-1
-7.477725E-2
1.728298E-1
4.204367E-1
6.680437E-1
7.918472E-1
8.537489E-1
8.537489E-1
8.537489E-1
7.918472E-1
7.299454E-1
6.680437E-1
5.442402E-1
4.204367E-1
3.585349E-1
2.966332E-1
2.347314E-1
2.966332E-1
4.204367E-1
6.061419E-1
7.299454E-1
7.299454E-1
6.680437E-1
6.680437E-1
4.823384E-1
2.347314E-1
-7.477725E-2
-3.842861E-1
-6.937946E-1
-9.414016E-1
-1.189009E+0
-1.312812E+0
-1.436616E+0
-1.436616E+0
-1.436616E+0
-1.374714E+0
-1.374714E+0
-1.312812E+0
-1.374714E+0
-1.436616E+0
-1.560419E+0
-1.560419E+0
-1.436616E+0
-1.250910E+0
-1.003303E+0
-7.556964E-1
-5.080895E-1
-2.604826E-1
4.902625E-2
3.585349E-1
6.061419E-1
7.299454E-1
7.918472E-1
8.537489E-1
8.537489E-1
7.918472E-1
7.918472E-1
6.680437E-1
4.204367E-1
2.347314E-1
4.902625E-2
-7.477725E-2
-1.287556E-2
1.109279E-1
2.966332E-1
4.204367E-1
5.442402E-1
6.061419E-1
6.061419E-1
4.823384E-1
2.347314E-1
-7.477725E-2
-3.842861E-1
-6.937946E-1
-8.795000E-1
-1.065205E+0
-1.127107E+0
-1.250910E+0
-1.374714E+0
-1.374714E+0
-1.312812E+0
-1.127107E+0
-9.414016E-1
-7.556964E-1
-4.461879E-1
-1.985809E-1
1.109279E-1
3.585349E-1
5.442402E-1
5.442402E-1
4.823384E-1
3.585349E-1
2.347314E-1
1.109279E-1
-7.477725E-2
-2.604826E-1
-4.461879E-1
-5.699912E-1
-7.556964E-1
-1.003303E+0
-1.127107E+0
-1.189009E+0
-1.127107E+0
-1.065205E+0
-9.414016E-1
-7.556964E-1
-3.842861E-1
-7.477725E-2
2.347314E-1
4.823384E-1
6.680437E-1
7.918472E-1
7.918472E-1
7.299454E-1
6.061419E-1
4.823384E-1
2.966332E-1
1.109279E-1
-1.366791E-1
-4.461879E-1
-6.937946E-1
-9.414016E-1
-1.189009E+0
-1.436616E+0
-1.684223E+0
-1.869928E+0
-1.931830E+0
-1.931830E+0
-1.869928E+0
-1.746124E+0
-1.622321E+0
-1.560419E+0
-1.498517E+0
-1.374714E+0
-1.127107E+0
-7.556964E-1
-3.842861E-1
1.109279E-1
6.061419E-1
1.039454E+0
1.348963E+0
1.596570E+0
1.720373E+0
1.720373E+0
1.596570E+0
1.472766E+0
1.348963E+0
1.225159E+0
1.039454E+0
8.537489E-1
6.061419E-1
3.585349E-1
-1.287556E-2
-3.223844E-1
-6.937946E-1
-1.003303E+0
-1.189009E+0
-1.374714E+0
-1.436616E+0
-1.436616E+0
-1.436616E+0
-1.436616E+0
-1.436616E+0
-1.374714E+0
-1.312812E+0
-1.189009E+0
-1.003303E+0
-7.556964E-1
-5.080895E-1
-2.604826E-1
-1.287556E-2
1.728298E-1
3.585349E-1
4.823384E-1
6.061419E-1
7.299454E-1
7.918472E-1
7.299454E-1
6.680437E-1
5.442402E-1
3.585349E-1
2.347314E-1
4.902625E-2
-1.985809E-1
-4.461879E-1
-6.937946E-1
-9.414016E-1
-1.127107E+0
-1.312812E+0
-1.374714E+0
-1.312812E+0
-1.189009E+0
-9.414016E-1
-6.318930E-1
-2.604826E-1
1.109279E-1
4.204367E-1
7.299454E-1
9.156506E-1
1.163258E+0
1.287061E+0
1.410865E+0
1.472766E+0
1.348963E+0
1.225159E+0
9.775524E-1
7.918472E-1
5.442402E-1
3.585349E-1
1.728298E-1
-7.477725E-2
-3.223844E-1
-5.080895E-1
-6.937946E-1
-6.937946E-1
-6.937946E-1
-6.318930E-1
-5.080895E-1
-2.604826E-1
-1.287556E-2
2.966332E-1
5.442402E-1
7.918472E-1
9.775524E-1
1.163258E+0
1.225159E+0
1.225159E+0
1.225159E+0
1.287061E+0
1.348963E+0
1.348963E+0
1.287061E+0
1.163258E+0
9.775524E-1
7.299454E-1
4.204367E-1
1.109279E-1
-1.287556E-2
-7.477725E-2
-7.477725E-2
-7.477725E-2
-7.477725E-2
-7.477725E-2
-7.477725E-2
-1.287556E-2
4.902625E-2
1.109279E-1
1.728298E-1
2.966332E-1
5.442402E-1
8.537489E-1
1.163258E+0
1.410865E+0
1.472766E+0
1.410865E+0
1.287061E+0
1.101356E+0
8.537489E-1
7.299454E-1
6.680437E-1
6.680437E-1
7.299454E-1
7.299454E-1
7.918472E-1
7.299454E-1
6.680437E-1
4.204367E-1
1.109279E-1
-1.985809E-1
-3.842861E-1
-4.461879E-1
-4.461879E-1
-3.842861E-1
-3.223844E-1
-1.985809E-1
-1.287556E-2
1.109279E-1
2.966332E-1
4.204367E-1
6.061419E-1
7.918472E-1
1.039454E+0
1.287061E+0
1.534668E+0
1.782275E+0
1.906079E+0
1.906079E+0
1.782275E+0
1.596570E+0
1.410865E+0
1.163258E+0
1.039454E+0
9.156506E-1
7.918472E-1
6.680437E-1
5.442402E-1
2.966332E-1
4.902625E-2
-2.604826E-1
-5.080895E-1
-6.937946E-1
-7.556964E-1
-5.699912E-1
-2.604826E-1
1.109279E-1
5.442402E-1
8.537489E-1
1.163258E+0
1.348963E+0
1.472766E+0
1.472766E+0
1.348963E+0
1.287061E+0
1.225159E+0
1.225159E+0
1.225159E+0
1.163258E+0
1.039454E+0
9.156506E-1
7.299454E-1
5.442402E-1
2.966332E-1
4.902625E-2
-1.366791E-1
-2.604826E-1
-2.604826E-1
-1.366791E-1
4.902625E-2
2.347314E-1
4.204367E-1
4.823384E-1
4.823384E-1
4.823384E-1
5.442402E-1
6.061419E-1
6.680437E-1
7.299454E-1
9.156506E-1
1.039454E+0
1.039454E+0
8.537489E-1
5.442402E-1
1.728298E-1
-1.985809E-1
-4.461879E-1
-6.318930E-1
-8.175982E-1
-8.795000E-1
-8.795000E-1
-8.795000E-1
-7.556964E-1
-6.937946E-1
-5.699912E-1
-5.080895E-1
-5.080895E-1
-4.461879E-1
-3.842861E-1
-2.604826E-1
-1.366791E-1
-1.287556E-2
-1.287556E-2
-1.287556E-2
-7.477725E-2
-7.477725E-2
-1.287556E-2
-1.287556E-2
-1.287556E-2
-1.287556E-2
-1.287556E-2
4.902625E-2
4.902625E-2
-1.287556E-2
-1.287556E-2
-7.477725E-2
-1.366791E-1
-2.604826E-1
-4.461879E-1
-5.699912E-1
-6.318930E-1
-7.556964E-1
-8.175982E-1
-9.414016E-1
-1.003303E+0
-1.127107E+0
-1.250910E+0
-1.374714E+0
-1.560419E+0
-1.684223E+0
-1.684223E+0
-1.622321E+0
-1.498517E+0
-1.250910E+0
-1.065205E+0
-8.795000E-1
-7.556964E-1
-6.318930E-1
-5.699912E-1
-5.699912E-1
-4.461879E-1
-3.223844E-1
-2.604826E-1
-1.366791E-1
-1.287556E-2
4.902625E-2
1.728298E-1
2.347314E-1
2.966332E-1
2.966332E-1
2.347314E-1
1.728298E-1
4.902625E-2
-7.477725E-2
-2.604826E-1
-3.842861E-1
-4.461879E-1
-5.080895E-1
-5.699912E-1
-5.080895E-1
-3.842861E-1
-3.842861E-1
-3.842861E-1
-5.080895E-1
-6.318930E-1
-6.937946E-1
-7.556964E-1
-8.175982E-1
-9.414016E-1
-9.414016E-1
-9.414016E-1
-8.175982E-1
-6.937946E-1
-5.699912E-1
-4.461879E-1
-2.604826E-1
-1.366791E-1
-1.985809E-1
-2.604826E-1
-2.604826E-1
-1.985809E-1
-1.366791E-1
4.902625E-2
2.347314E-1
4.204367E-1
7.299454E-1
9.156506E-1
1.101356E+0
1.039454E+0
9.156506E-1
6.061419E-1
3.585349E-1
1.109279E-1
-7.477725E-2
-2.604826E-1
-5.080895E-1
-6.937946E-1
-8.795000E-1
-9.414016E-1
-1.003303E+0
-9.414016E-1
-8.795000E-1
-6.937946E-1
-4.461879E-1
-1.366791E-1
1.728298E-1
4.823384E-1
7.299454E-1
9.775524E-1
1.225159E+0
1.348963E+0
1.410865E+0
1.472766E+0
1.410865E+0
1.348963E+0
1.163258E+0
9.775524E-1
7.918472E-1
5.442402E-1
3.585349E-1
1.728298E-1
-1.287556E-2
-1.366791E-1
-1.985809E-1
-2.604826E-1
-2.604826E-1
-3.223844E-1
-3.842861E-1
-4.461879E-1
-5.080895E-1
-5.080895E-1
-5.699912E-1
-6.318930E-1
-6.937946E-1
-7.556964E-1
-6.937946E-1
-6.318930E-1
-5.080895E-1
-3.842861E-1
-1.985809E-1
4.902625E-2
3.585349E-1
6.061419E-1
7.918472E-1
9.775524E-1
1.101356E+0
1.163258E+0
1.225159E+0
1.225159E+0
1.163258E+0
1.101356E+0
1.101356E+0
1.039454E+0
9.156506E-1
7.918472E-1
7.299454E-1
6.680437E-1
6.680437E-1
5.442402E-1
3.585349E-1
2.347314E-1
1.109279E-1
-7.477725E-2
-1.985809E-1
-3.223844E-1
-3.223844E-1
-2.604826E-1
-1.985809E-1
-1.366791E-1
-7.477725E-2
4.902625E-2
2.966332E-1
6.061419E-1
9.775524E-1
1.287061E+0
1.472766E+0
1.658472E+0
1.844177E+0
1.906079E+0
1.967980E+0
1.967980E+0
1.906079E+0
1.782275E+0
1.596570E+0
1.410865E+0
1.163258E+0
9.775524E-1
7.918472E-1
6.061419E-1
4.204367E-1
2.347314E-1
1.109279E-1
-1.287556E-2
-1.366791E-1
-1.985809E-1
-2.604826E-1
-2.604826E-1
-2.604826E-1
-2.604826E-1
-1.366791E-1
4.902625E-2
1.728298E-1
4.204367E-1
6.680437E-1
9.775524E-1
1.287061E+0
1.596570E+0
1.844177E+0
2.091784E+0
2.277489E+0
2.401293E+0
2.401293E+0
2.401293E+0
2.339391E+0
2.277489E+0
2.215587E+0
2.215587E+0
2.153686E+0
2.029882E+0
1.844177E+0
1.658472E+0
1.348963E+0
1.101356E+0
7.918472E-1
5.442402E-1
2.347314E-1
1.109279E-1
-1.287556E-2
4.902625E-2
1.728298E-1
2.966332E-1
3.585349E-1
4.823384E-1
6.061419E-1
7.299454E-1
8.537489E-1
9.775524E-1
1.101356E+0
1.163258E+0
1.225159E+0
1.287061E+0
1.348963E+0
1.348963E+0
1.287061E+0
1.225159E+0
1.163258E+0
1.101356E+0
1.039454E+0
9.156506E-1
7.918472E-1
6.061419E-1
4.823384E-1
3.585349E-1
2.966332E-1
2.347314E-1
1.728298E-1
1.728298E-1
2.347314E-1
3.585349E-1
4.823384E-1
6.680437E-1
7.918472E-1
9.775524E-1
1.101356E+0
1.163258E+0
1.163258E+0
1.101356E+0
9.775524E-1
8.537489E-1
6.680437E-1
5.442402E-1
3.585349E-1
2.966332E-1
2.347314E-1
1.109279E-1
-7.477725E-2
-1.985809E-1
-2.604826E-1
-3.842861E-1
-4.461879E-1
-4.461879E-1
-4.461879E-1
-4.461879E-1
-3.842861E-1
-3.842861E-1
-4.461879E-1
-5.080895E-1
-6.318930E-1
-6.937946E-1
-7.556964E-1
-8.175982E-1
-8.175982E-1
-7.556964E-1
-6.937946E-1
-5.699912E-1
-4.461879E-1
-4.461879E-1
-4.461879E-1
-4.461879E-1
-3.842861E-1
-3.842861E-1
-3.842861E-1
-3.223844E-1
-3.223844E-1
-3.223844E-1
-4.461879E-1
-5.699912E-1
-6.937946E-1
-8.175982E-1
-8.795000E-1
-8.795000E-1
-8.795000E-1
-7.556964E-1
-6.318930E-1
-4.461879E-1
-3.842861E-1
-3.842861E-1
-3.223844E-1
-1.985809E-1
-1.985809E-1
-1.985809E-1
-1.985809E-1
-1.985809E-1
-1.985809E-1
-1.985809E-1
-1.985809E-1
-2.604826E-1
-3.223844E-1
-4.461879E-1
-5.080895E-1
-5.080895E-1
-5.080895E-1
-5.699912E-1
-6.937946E-1
-8.175982E-1
-1.065205E+0
-1.312812E+0
-1.560419E+0
-1.808026E+0
-2.055633E+0
-2.241339E+0
-2.241339E+0
-2.179437E+0
-1.993731E+0
-1.808026E+0
-1.684223E+0
-1.622321E+0
-1.498517E+0
-1.374714E+0
-1.250910E+0
-1.189009E+0
-1.127107E+0
-1.003303E+0
-8.175982E-1
-5.699912E-1
-4.461879E-1
-3.842861E-1
-3.223844E-1
-3.223844E-1
-3.842861E-1
-5.080895E-1
-6.318930E-1
-7.556964E-1
-8.175982E-1
-8.175982E-1
-8.795000E-1
-8.795000E-1
-9.414016E-1
-1.003303E+0
-1.065205E+0
-1.127107E+0
-1.250910E+0
-1.436616E+0
-1.498517E+0
-1.560419E+0
-1.560419E+0
-1.560419E+0
-1.622321E+0
-1.746124E+0
-1.746124E+0
-1.746124E+0
-1.622321E+0
-1.498517E+0
-1.312812E+0
-1.189009E+0
-1.003303E+0
-8.175982E-1
-5.699912E-1
-3.842861E-1
-1.985809E-1
-1.366791E-1
-7.477725E-2
-7.477725E-2
-1.366791E-1
-2.604826E-1
-3.842861E-1
-4.461879E-1
-5.080895E-1
-4.461879E-1
-4.461879E-1
-5.080895E-1
-6.318930E-1
-8.175982E-1
-8.795000E-1
-1.003303E+0
-1.003303E+0
-1.065205E+0
-1.065205E+0
-1.003303E+0
-8.795000E-1
-7.556964E-1
-6.937946E-1
-6.318930E-1
-5.080895E-1
-2.604826E-1
-1.287556E-2
2.347314E-1
5.442402E-1
8.537489E-1
1.039454E+0
1.101356E+0
1.039454E+0
9.775524E-1
8.537489E-1
7.299454E-1
6.061419E-1
4.823384E-1
4.204367E-1
4.204367E-1
4.823384E-1
4.823384E-1
4.823384E-1
4.204367E-1
2.347314E-1
-1.287556E-2
-1.366791E-1
-1.366791E-1
-1.287556E-2
1.728298E-1
3.585349E-1
6.680437E-1
9.156506E-1
1.101356E+0
1.101356E+0
1.039454E+0
9.156506E-1
7.918472E-1
7.299454E-1
6.680437E-1
6.680437E-1
6.680437E-1
7.299454E-1
9.156506E-1
1.163258E+0
1.410865E+0
1.596570E+0
1.782275E+0
1.906079E+0
1.967980E+0
1.967980E+0
1.906079E+0
1.844177E+0
1.720373E+0
1.658472E+0
1.534668E+0
1.472766E+0
1.410865E+0
1.287061E+0
1.163258E+0
1.039454E+0
9.775524E-1
9.156506E-1
9.156506E-1
9.156506E-1
9.775524E-1
9.775524E-1
9.156506E-1
8.537489E-1
7.918472E-1
7.918472E-1
7.918472E-1
7.918472E-1
8.537489E-1
9.775524E-1
1.039454E+0
1.163258E+0
1.287061E+0
1.348963E+0
1.348963E+0
1.287061E+0
1.163258E+0
9.775524E-1
7.299454E-1
6.061419E-1
6.061419E-1
6.061419E-1
7.299454E-1
8.537489E-1
1.039454E+0
1.163258E+0
1.163258E+0
1.101356E+0
1.039454E+0
9.775524E-1
1.039454E+0
1.163258E+0
1.287061E+0
1.410865E+0
1.534668E+0
1.658472E+0
1.658472E+0
1.534668E+0
1.225159E+0
9.156506E-1
6.061419E-1
2.966332E-1
4.902625E-2
-7.477725E-2
-1.366791E-1
-2.604826E-1
-3.223844E-1
-4.461879E-1
-5.080895E-1
-5.699912E-1
-5.699912E-1
-5.080895E-1
-3.842861E-1
-1.985809E-1
4.902625E-2
2.966332E-1
6.061419E-1
8.537489E-1
1.039454E+0
1.039454E+0
1.039454E+0
9.775524E-1
9.775524E-1
1.039454E+0
1.101356E+0
1.225159E+0
1.225159E+0
1.287061E+0
1.287061E+0
1.163258E+0
1.039454E+0
7.918472E-1
4.823384E-1
2.347314E-1
4.902625E-2
-7.477725E-2
-1.985809E-1
-2.604826E-1
-3.842861E-1
-5.080895E-1
-6.937946E-1
-8.795000E-1
-1.065205E+0
-1.189009E+0
-1.250910E+0
-1.189009E+0
-1.065205E+0
-8.795000E-1
-6.318930E-1
-3.842861E-1
-1.366791E-1
1.109279E-1
2.347314E-1
2.966332E-1
2.966332E-1
3.585349E-1
4.204367E-1
4.204367E-1
4.204367E-1
4.823384E-1
5.442402E-1
6.680437E-1
6.680437E-1
6.680437E-1
6.061419E-1
5.442402E-1
4.823384E-1
4.823384E-1
4.823384E-1
4.823384E-1
4.204367E-1
3.585349E-1
2.347314E-1
4.902625E-2
-7.477725E-2
-1.985809E-1
-3.223844E-1
-5.080895E-1
-5.699912E-1
-5.080895E-1
-4.461879E-1
-2.604826E-1
-1.366791E-1
-7.477725E-2
-7.477725E-2
-1.985809E-1
-3.223844E-1
-4.461879E-1
-5.080895E-1
-5.080895E-1
-5.080895E-1
-5.080895E-1
-5.080895E-1
-3.842861E-1
-2.604826E-1
-1.366791E-1
-7.477725E-2
-7.477725E-2
-7.477725E-2
-1.287556E-2
-1.287556E-2
4.902625E-2
1.109279E-1
2.966332E-1
5.442402E-1
7.299454E-1
8.537489E-1
8.537489E-1
6.680437E-1
2.966332E-1
-1.287556E-2
-3.223844E-1
-5.699912E-1
-8.175982E-1
-9.414016E-1
-8.795000E-1
-7.556964E-1
-5.080895E-1
-2.604826E-1
-1.366791E-1
-7.477725E-2
-1.287556E-2
4.902625E-2
1.728298E-1
2.966332E-1
4.823384E-1
6.680437E-1
9.156506E-1
1.101356E+0
1.287061E+0
1.348963E+0
1.348963E+0
1.287061E+0
1.163258E+0
1.101356E+0
9.775524E-1
8.537489E-1
6.061419E-1
4.204367E-1
2.347314E-1
-1.287556E-2
-3.223844E-1
-6.318930E-1
-8.795000E-1
-1.065205E+0
-1.189009E+0
-1.250910E+0
-1.250910E+0
-1.250910E+0
-1.250910E+0
-1.127107E+0
-1.065205E+0
-9.414016E-1
-8.795000E-1
-6.937946E-1
-4.461879E-1
-1.366791E-1
1.109279E-1
3.585349E-1
4.823384E-1
5.442402E-1
6.061419E-1
6.061419E-1
6.061419E-1
6.061419E-1
4.823384E-1
3.585349E-1
1.728298E-1
4.902625E-2
-1.366791E-1
-1.985809E-1
-3.223844E-1
-3.223844E-1
-3.842861E-1
-5.080895E-1
-5.699912E-1
-6.318930E-1
-6.937946E-1
-6.937946E-1
-6.937946E-1
-6.937946E-1
-6.937946E-1
-6.318930E-1
-5.699912E-1
-4.461879E-1
-2.604826E-1
-1.366791E-1
4.902625E-2
2.347314E-1
3.585349E-1
5.442402E-1
6.061419E-1
6.061419E-1
5.442402E-1
4.823384E-1
3.585349E-1
2.347314E-1
1.109279E-1
4.902625E-2
-7.477725E-2
-1.985809E-1
-2.604826E-1
-3.223844E-1
-2.604826E-1
-1.985809E-1
-7.477725E-2
4.902625E-2
2.347314E-1
3.585349E-1
3.585349E-1
3.585349E-1
3.585349E-1
3.585349E-1
4.823384E-1
6.061419E-1
6.680437E-1
7.299454E-1
7.299454E-1
7.918472E-1
7.918472E-1
6.680437E-1
4.823384E-1
2.966332E-1
4.902625E-2
-1.366791E-1
-2.604826E-1
-3.223844E-1
-2.604826E-1
-2.604826E-1
-1.985809E-1
-2.604826E-1
-3.223844E-1
-3.842861E-1
-4.461879E-1
-3.842861E-1
-3.223844E-1
-1.985809E-1
-7.477725E-2
4.902625E-2
2.347314E-1
4.204367E-1
6.061419E-1
7.299454E-1
7.299454E-1
6.680437E-1
6.061419E-1
6.680437E-1
6.680437E-1
7.299454E-1
6.680437E-1
5.442402E-1
4.204367E-1
2.966332E-1
1.728298E-1
1.109279E-1
1.109279E-1
1.109279E-1
1.109279E-1
1.728298E-1
1.728298E-1
2.347314E-1
2.347314E-1
2.347314E-1
2.966332E-1
3.585349E-1
2.966332E-1
2.347314E-1
2.347314E-1
2.966332E-1
3.585349E-1
4.204367E-1
5.442402E-1
6.680437E-1
6.680437E-1
6.680437E-1
6.680437E-1
6.680437E-1
6.061419E-1
6.061419E-1
6.061419E-1
6.680437E-1
6.680437E-1
6.680437E-1
6.680437E-1
7.299454E-1
7.918472E-1
8.537489E-1
8.537489E-1
8.537489E-1
8.537489E-1
8.537489E-1
8.537489E-1
7.918472E-1
6.680437E-1
5.442402E-1
3.585349E-1
2.347314E-1
2.347314E-1
2.347314E-1
2.966332E-1
2.966332E-1
2.966332E-1
2.966332E-1
2.347314E-1
1.728298E-1
4.902625E-2
-7.477725E-2
-1.985809E-1
-2.604826E-1
-3.223844E-1
-2.604826E-1
-1.985809E-1
-1.366791E-1
-1.366791E-1
-1.366791E-1
-1.366791E-1
-1.366791E-1
-1.985809E-1
-2.604826E-1
-1.985809E-1
-1.366791E-1
-1.287556E-2
4.902625E-2
1.109279E-1
1.728298E-1
2.966332E-1
3.585349E-1
4.204367E-1
5.442402E-1
6.061419E-1
6.680437E-1
7.918472E-1
8.537489E-1
9.156506E-1
9.156506E-1
7.918472E-1
6.061419E-1
4.204367E-1
2.347314E-1
1.109279E-1
-1.287556E-2
-1.366791E-1
-1.985809E-1
-2.604826E-1
-2.604826E-1
-2.604826E-1
-3.223844E-1
-3.842861E-1
-3.842861E-1
-3.223844E-1
-2.604826E-1
-7.477725E-2
1.109279E-1
3.585349E-1
6.061419E-1
9.156506E-1
1.225159E+0
1.410865E+0
1.472766E+0
1.472766E+0
1.472766E+0
1.534668E+0
1.596570E+0
1.720373E+0
1.782275E+0
1.720373E+0
1.534668E+0
1.287061E+0
9.775524E-1
6.061419E-1
2.347314E-1
-1.366791E-1
-3.842861E-1
-6.318930E-1
-8.795000E-1
-1.003303E+0
-1.065205E+0
-1.127107E+0
-1.127107E+0
-1.003303E+0
-8.175982E-1
-5.080895E-1
-1.366791E-1
2.347314E-1
6.680437E-1
1.039454E+0
1.472766E+0
1.844177E+0
2.091784E+0
2.215587E+0
2.339391E+0
2.401293E+0
2.401293E+0
2.401293E+0
2.277489E+0
2.153686E+0
1.967980E+0
1.844177E+0
1.720373E+0
1.596570E+0
1.410865E+0
1.101356E+0
7.299454E-1
2.966332E-1
-7.477725E-2
-3.842861E-1
-5.699912E-1
-6.937946E-1
-7.556964E-1
-6.937946E-1
-5.699912E-1
-4.461879E-1
-1.985809E-1
4.902625E-2
4.204367E-1
7.299454E-1
1.039454E+0
1.287061E+0
1.472766E+0
1.596570E+0
1.658472E+0
1.720373E+0
1.782275E+0
1.906079E+0
1.967980E+0
2.029882E+0
2.091784E+0
2.091784E+0
2.091784E+0
1.967980E+0
1.782275E+0
1.534668E+0
1.287061E+0
1.101356E+0
8.537489E-1
6.680437E-1
4.823384E-1
3.585349E-1
2.347314E-1
2.347314E-1
2.347314E-1
2.966332E-1
3.585349E-1
5.442402E-1
6.680437E-1
8.537489E-1
1.101356E+0
1.348963E+0
1.534668E+0
1.658472E+0
1.720373E+0
1.782275E+0
1.782275E+0
1.782275E+0
1.720373E+0
1.720373E+0
1.720373E+0
1.782275E+0
1.782275E+0
1.720373E+0
1.596570E+0
1.472766E+0
1.348963E+0
1.163258E+0
9.775524E-1
8.537489E-1
7.918472E-1
7.299454E-1
7.299454E-1
7.299454E-1
7.918472E-1
7.918472E-1
7.918472E-1
7.918472E-1
7.299454E-1
7.299454E-1
7.918472E-1
9.156506E-1
1.039454E+0
1.287061E+0
1.534668E+0
1.720373E+0
1.906079E+0
2.029882E+0
2.029882E+0
1.967980E+0
1.906079E+0
1.844177E+0
1.844177E+0
1.782275E+0
1.658472E+0
1.596570E+0
1.534668E+0
1.472766E+0
1.472766E+0
1.410865E+0
1.410865E+0
1.287061E+0
1.225159E+0
1.225159E+0
1.287061E+0
1.410865E+0
1.534668E+0
1.596570E+0
1.720373E+0
1.844177E+0
2.029882E+0
2.215587E+0
2.401293E+0
2.586998E+0
2.772703E+0
2.958408E+0
3.144114E+0
3.206015E+0
3.206015E+0
3.144114E+0
3.082212E+0
2.958408E+0
2.834605E+0
2.710801E+0
2.525096E+0
2.401293E+0
2.339391E+0
2.339391E+0
2.339391E+0
2.277489E+0
2.215587E+0
2.091784E+0
2.029882E+0
2.029882E+0
1.967980E+0
1.967980E+0
1.967980E+0
2.091784E+0
2.215587E+0
2.463194E+0
2.586998E+0
2.772703E+0
2.958408E+0
3.206015E+0
3.391720E+0
3.515524E+0
3.639328E+0
3.701229E+0
3.701229E+0
3.701229E+0
3.639328E+0
3.515524E+0
3.391720E+0
3.329819E+0
3.144114E+0
3.020310E+0
2.834605E+0
2.648900E+0
2.525096E+0
2.463194E+0
2.339391E+0
2.277489E+0
2.277489E+0
2.277489E+0
2.339391E+0
2.463194E+0
2.648900E+0
2.896507E+0
3.144114E+0
3.453622E+0
3.639328E+0
3.886934E+0
4.072640E+0
4.196443E+0
4.258345E+0
4.320247E+0
4.320247E+0
4.382148E+0
4.382148E+0
4.382148E+0
4.320247E+0
4.258345E+0
4.196443E+0
4.072640E+0
3.825033E+0
3.577426E+0
3.267917E+0
2.958408E+0
2.648900E+0
2.463194E+0
2.339391E+0
2.339391E+0
2.401293E+0
2.463194E+0
2.525096E+0
2.586998E+0
2.586998E+0
2.648900E+0
2.710801E+0
2.772703E+0
2.772703E+0
2.834605E+0
2.896507E+0
2.958408E+0
3.020310E+0
3.082212E+0
3.082212E+0
3.082212E+0
3.082212E+0
3.020310E+0
3.020310E+0
3.082212E+0
3.144114E+0
3.082212E+0
3.020310E+0
2.896507E+0
2.772703E+0
2.648900E+0
2.525096E+0
2.525096E+0
2.525096E+0
2.525096E+0
2.525096E+0
2.586998E+0
2.648900E+0
2.772703E+0
2.834605E+0
2.834605E+0
2.710801E+0
2.586998E+0
2.339391E+0
2.153686E+0
1.967980E+0
1.906079E+0
1.844177E+0
1.782275E+0
1.782275E+0
1.844177E+0
1.844177E+0
1.906079E+0
1.906079E+0
1.906079E+0
1.844177E+0
1.844177E+0
1.844177E+0
1.782275E+0
1.782275E+0
1.782275E+0
1.720373E+0
1.782275E+0
1.782275E+0
1.844177E+0
1.906079E+0
1.967980E+0
1.967980E+0
2.029882E+0
2.091784E+0
2.091784E+0
2.091784E+0
2.091784E+0
2.091784E+0
2.029882E+0
1.967980E+0
1.844177E+0
1.720373E+0
1.596570E+0
1.472766E+0
1.348963E+0
1.287061E+0
1.348963E+0
1.348963E+0
1.348963E+0
1.348963E+0
1.348963E+0
1.410865E+0
1.410865E+0
1.410865E+0
1.472766E+0
1.534668E+0
1.534668E+0
1.534668E+0
1.534668E+0
1.596570E+0
1.720373E+0
1.782275E+0
1.782275E+0
1.782275E+0
1.720373E+0
1.720373E+0
1.658472E+0
1.658472E+0
1.720373E+0
1.844177E+0
2.029882E+0
2.153686E+0
2.339391E+0
2.463194E+0
2.463194E+0
2.401293E+0
2.339391E+0
2.277489E+0
2.215587E+0
2.091784E+0
1.967980E+0
1.844177E+0
1.782275E+0
1.720373E+0
1.782275E+0
1.782275E+0
1.782275E+0
1.782275E+0
1.844177E+0
1.782275E+0
1.720373E+0
1.596570E+0
1.596570E+0
1.596570E+0
1.534668E+0
1.534668E+0
1.534668E+0
1.596570E+0
1.720373E+0
1.967980E+0
2.215587E+0
2.463194E+0
2.710801E+0
2.896507E+0
2.958408E+0
2.896507E+0
2.710801E+0
2.586998E+0
2.463194E+0
2.339391E+0
2.091784E+0
1.967980E+0
1.906079E+0
1.906079E+0
1.967980E+0
1.906079E+0
1.844177E+0
1.720373E+0
1.596570E+0
1.534668E+0
1.534668E+0
1.534668E+0
1.596570E+0
1.658472E+0
1.782275E+0
1.967980E+0
2.091784E+0
2.277489E+0
2.339391E+0
2.463194E+0
2.525096E+0
2.648900E+0
2.710801E+0
2.648900E+0
2.525096E+0
2.463194E+0
2.339391E+0
2.277489E+0
2.153686E+0
2.153686E+0
2.215587E+0
2.277489E+0
2.277489E+0
2.277489E+0
2.339391E+0
2.339391E+0
2.339391E+0
2.339391E+0
2.277489E+0
2.215587E+0
2.153686E+0
2.153686E+0
2.215587E+0
2.339391E+0
2.339391E+0
2.339391E+0
2.401293E+0
2.401293E+0
2.401293E+0
2.463194E+0
2.463194E+0
2.463194E+0
2.339391E+0
2.215587E+0
2.029882E+0
1.906079E+0
1.782275E+0
1.720373E+0
1.658472E+0
1.596570E+0
1.596570E+0
1.596570E+0
1.596570E+0
1.596570E+0
1.658472E+0
1.658472E+0
1.658472E+0
1.596570E+0
1.658472E+0
1.720373E+0
1.844177E+0
1.967980E+0
2.091784E+0
2.153686E+0
2.215587E+0
2.215587E+0
2.091784E+0
2.029882E+0
1.967980E+0
1.906079E+0
1.844177E+0
1.782275E+0
1.658472E+0
1.534668E+0
1.348963E+0
1.163258E+0
1.039454E+0
9.156506E-1
9.156506E-1
9.156506E-1
1.039454E+0
1.163258E+0
1.287061E+0
1.348963E+0
1.472766E+0
1.534668E+0
1.596570E+0
1.658472E+0
1.720373E+0
1.782275E+0
1.782275E+0
1.906079E+0
1.967980E+0
2.029882E+0
2.091784E+0
2.091784E+0
2.091784E+0
1.967980E+0
1.844177E+0
1.658472E+0
1.472766E+0
1.225159E+0
9.775524E-1
8.537489E-1
7.299454E-1
6.680437E-1
7.299454E-1
8.537489E-1
1.039454E+0
1.225159E+0
1.472766E+0
1.596570E+0
1.720373E+0
1.782275E+0
1.844177E+0
1.906079E+0
1.906079E+0
1.967980E+0
2.029882E+0
2.091784E+0
2.029882E+0
1.967980E+0
1.967980E+0
1.906079E+0
1.782275E+0
1.658472E+0
1.472766E+0
1.287061E+0
1.163258E+0
1.039454E+0
9.775524E-1
8.537489E-1
8.537489E-1
7.918472E-1
7.918472E-1
7.918472E-1
7.918472E-1
7.918472E-1
8.537489E-1
8.537489E-1
9.156506E-1
1.039454E+0
1.163258E+0
1.348963E+0
1.472766E+0
1.472766E+0
1.472766E+0
1.534668E+0
1.534668E+0
1.596570E+0
1.658472E+0
1.782275E+0
1.844177E+0
1.906079E+0
1.906079E+0
1.782275E+0
1.720373E+0
1.596570E+0
1.472766E+0
1.410865E+0
1.348963E+0
1.348963E+0
1.348963E+0
1.410865E+0
1.410865E+0
1.410865E+0
1.287061E+0
1.163258E+0
1.039454E+0
9.775524E-1
9.156506E-1
9.156506E-1
8.537489E-1
8.537489E-1
8.537489E-1
7.918472E-1
6.680437E-1
5.442402E-1
4.823384E-1
5.442402E-1
6.061419E-1
6.680437E-1
7.299454E-1
8.537489E-1
9.775524E-1
9.775524E-1
1.039454E+0
9.775524E-1
9.156506E-1
8.537489E-1
7.918472E-1
7.299454E-1
6.680437E-1
6.061419E-1
6.061419E-1
5.442402E-1
4.823384E-1
3.585349E-1
1.728298E-1
4.902625E-2
-1.366791E-1
-2.604826E-1
-3.842861E-1
-4.461879E-1
-3.842861E-1
-3.842861E-1
-3.842861E-1
-3.842861E-1
-3.223844E-1
-2.604826E-1
-1.985809E-1
-7.477725E-2
4.902625E-2
2.966332E-1
5.442402E-1
8.537489E-1
1.101356E+0
1.348963E+0
1.472766E+0
1.534668E+0
1.534668E+0
1.534668E+0
1.472766E+0
1.472766E+0
1.348963E+0
1.287061E+0
1.101356E+0
8.537489E-1
6.680437E-1
4.823384E-1
2.966332E-1
4.902625E-2
-1.366791E-1
-2.604826E-1
-3.842861E-1
-4.461879E-1
-4.461879E-1
-5.080895E-1
-5.699912E-1
-5.080895E-1
-4.461879E-1
-3.223844E-1
-1.366791E-1
-1.287556E-2
1.728298E-1
3.585349E-1
5.442402E-1
7.299454E-1
8.537489E-1
9.156506E-1
9.775524E-1
1.039454E+0
1.039454E+0
9.775524E-1
9.775524E-1
9.156506E-1
8.537489E-1
7.299454E-1
6.680437E-1
6.061419E-1
5.442402E-1
4.823384E-1
4.204367E-1
3.585349E-1
3.585349E-1
3.585349E-1
2.966332E-1
2.966332E-1
2.966332E-1
2.966332E-1
3.585349E-1
4.204367E-1
4.204367E-1
4.823384E-1
5.442402E-1
6.061419E-1
6.061419E-1
6.061419E-1
6.061419E-1
6.061419E-1
5.442402E-1
5.442402E-1
5.442402E-1
6.061419E-1
7.299454E-1
7.918472E-1
9.156506E-1
1.101356E+0
1.163258E+0
1.225159E+0
1.163258E+0
1.163258E+0
1.039454E+0
1.039454E+0
1.039454E+0
1.101356E+0
1.163258E+0
1.163258E+0
1.163258E+0
1.163258E+0
1.101356E+0
1.039454E+0
9.156506E-1
7.299454E-1
6.061419E-1
4.204367E-1
3.585349E-1
3.585349E-1
4.204367E-1
4.823384E-1
5.442402E-1
6.680437E-1
7.918472E-1
9.156506E-1
1.039454E+0
1.163258E+0
1.348963E+0
1.596570E+0
1.782275E+0
1.906079E+0
1.967980E+0
1.906079E+0
1.906079E+0
1.844177E+0
1.720373E+0
1.596570E+0
1.410865E+0
1.287061E+0
1.163258E+0
1.039454E+0
8.537489E-1
7.299454E-1
6.061419E-1
4.823384E-1
3.585349E-1
2.347314E-1
1.728298E-1
1.109279E-1
1.728298E-1
2.347314E-1
3.585349E-1
4.204367E-1
5.442402E-1
6.680437E-1
7.918472E-1
9.775524E-1
1.163258E+0
1.348963E+0
1.534668E+0
1.720373E+0
1.844177E+0
2.029882E+0
2.153686E+0
2.153686E+0
2.153686E+0
2.029882E+0
1.906079E+0
1.720373E+0
1.534668E+0
1.348963E+0
1.163258E+0
9.775524E-1
8.537489E-1
7.918472E-1
7.299454E-1
6.680437E-1
5.442402E-1
4.823384E-1
3.585349E-1
3.585349E-1
2.966332E-1
3.585349E-1
3.585349E-1
4.204367E-1
5.442402E-1
6.680437E-1
8.537489E-1
9.775524E-1
1.163258E+0
1.287061E+0
1.410865E+0
1.472766E+0
1.534668E+0
1.596570E+0
1.658472E+0
1.596570E+0
1.472766E+0
1.348963E+0
1.163258E+0
1.039454E+0
8.537489E-1
7.299454E-1
6.680437E-1
6.061419E-1
6.061419E-1
6.680437E-1
6.680437E-1
6.061419E-1
4.823384E-1
4.204367E-1
3.585349E-1
4.204367E-1
4.204367E-1
5.442402E-1
6.680437E-1
7.918472E-1
9.156506E-1
1.039454E+0
1.101356E+0
1.039454E+0
1.039454E+0
9.775524E-1
9.156506E-1
9.156506E-1
9.156506E-1
9.156506E-1
9.775524E-1
9.156506E-1
8.537489E-1
7.299454E-1
6.061419E-1
4.823384E-1
3.585349E-1
1.728298E-1
4.902625E-2
4.902625E-2
4.902625E-2
1.109279E-1
1.728298E-1
2.966332E-1
3.585349E-1
4.823384E-1
5.442402E-1
6.061419E-1
6.680437E-1
7.299454E-1
7.918472E-1
7.918472E-1
7.918472E-1
7.918472E-1
7.918472E-1
8.537489E-1
9.156506E-1
9.156506E-1
9.156506E-1
8.537489E-1
7.299454E-1
6.680437E-1
6.061419E-1
4.823384E-1
3.585349E-1
1.728298E-1
-1.287556E-2
-1.366791E-1
-1.985809E-1
-3.223844E-1
-3.223844E-1
-3.842861E-1
-3.842861E-1
-3.842861E-1
-2.604826E-1
-1.366791E-1
4.902625E-2
1.728298E-1
2.966332E-1
4.823384E-1
6.061419E-1
6.680437E-1
7.299454E-1
7.299454E-1
7.299454E-1
6.680437E-1
6.680437E-1
6.680437E-1
6.680437E-1
6.061419E-1
4.823384E-1
3.585349E-1
2.347314E-1
4.902625E-2
-1.366791E-1
-3.223844E-1
-4.461879E-1
-5.080895E-1
-5.699912E-1
-5.699912E-1
-5.080895E-1
-3.842861E-1
-3.223844E-1
-2.604826E-1
-1.366791E-1
-1.287556E-2
1.728298E-1
4.204367E-1
6.061419E-1
7.299454E-1
9.156506E-1
1.101356E+0
1.163258E+0
1.101356E+0
9.775524E-1
8.537489E-1
7.299454E-1
6.061419E-1
3.585349E-1
1.728298E-1
-1.287556E-2
-1.366791E-1
-3.842861E-1
-6.318930E-1
-8.175982E-1
-9.414016E-1
-1.065205E+0
-1.127107E+0
-1.189009E+0
-1.189009E+0
-1.065205E+0
-9.414016E-1
-8.175982E-1
-6.937946E-1
-5.699912E-1
-4.461879E-1
-3.223844E-1
-2.604826E-1
-1.985809E-1
-1.985809E-1
-1.366791E-1
-1.366791E-1
-1.366791E-1
-1.985809E-1
-1.985809E-1
-2.604826E-1
-3.842861E-1
-5.080895E-1
-5.699912E-1
-6.318930E-1
-6.937946E-1
-7.556964E-1
-8.175982E-1
-7.556964E-1
-6.937946E-1
-6.318930E-1
-5.080895E-1
-3.842861E-1
-3.223844E-1
-3.223844E-1
-3.223844E-1
-2.604826E-1
-1.366791E-1
-7.477725E-2
-1.287556E-2
4.902625E-2
1.109279E-1
1.109279E-1
1.728298E-1
1.728298E-1
4.902625E-2
-7.477725E-2
-1.366791E-1
-1.985809E-1
-1.985809E-1
-1.985809E-1
-2.604826E-1
-1.985809E-1
-1.366791E-1
-1.287556E-2
4.902625E-2
4.902625E-2
-1.287556E-2
-1.287556E-2
-7.477725E-2
-7.477725E-2
4.902625E-2
1.109279E-1
2.347314E-1
3.585349E-1
4.204367E-1
4.823384E-1
4.823384E-1
4.823384E-1
5.442402E-1
5.442402E-1
4.823384E-1
4.823384E-1
4.823384E-1
4.204367E-1
3.585349E-1
3.585349E-1
3.585349E-1
4.204367E-1
4.823384E-1
5.442402E-1
5.442402E-1
6.061419E-1
6.680437E-1
7.299454E-1
8.537489E-1
8.537489E-1
8.537489E-1
7.918472E-1
7.299454E-1
7.918472E-1
8.537489E-1
9.156506E-1
9.775524E-1
9.156506E-1
9.156506E-1
9.156506E-1
9.156506E-1
9.156506E-1
8.537489E-1
7.299454E-1
7.299454E-1
7.299454E-1
6.680437E-1
6.680437E-1
6.061419E-1
6.061419E-1
6.061419E-1
6.061419E-1
6.061419E-1
6.680437E-1
7.299454E-1
7.918472E-1
7.918472E-1
8.537489E-1
9.156506E-1
9.156506E-1
9.156506E-1
8.537489E-1
7.918472E-1
7.299454E-1
6.680437E-1
6.061419E-1
5.442402E-1
4.204367E-1
3.585349E-1
2.966332E-1
2.966332E-1
2.347314E-1
1.728298E-1
1.728298E-1
1.728298E-1
1.109279E-1
1.109279E-1
1.728298E-1
2.347314E-1
2.347314E-1
2.966332E-1
2.966332E-1
3.585349E-1
4.204367E-1
4.823384E-1
6.061419E-1
6.680437E-1
6.680437E-1
6.680437E-1
6.061419E-1
5.442402E-1
5.442402E-1
4.823384E-1
4.204367E-1
2.966332E-1
2.347314E-1
1.109279E-1
-1.287556E-2
-1.287556E-2
-1.287556E-2
-7.477725E-2
-1.366791E-1
-1.985809E-1
-1.366791E-1
-7.477725E-2
-1.287556E-2
-1.287556E-2
-7.477725E-2
-7.477725E-2
-1.366791E-1
-7.477725E-2
-7.477725E-2
-1.287556E-2
-1.287556E-2
4.902625E-2
4.902625E-2
4.902625E-2
-7.477725E-2
-1.366791E-1
-1.985809E-1
-2.604826E-1
-3.223844E-1
-2.604826E-1
-1.985809E-1
-1.985809E-1
-1.985809E-1
-2.604826E-1
-3.842861E-1
-4.461879E-1
-5.080895E-1
-5.699912E-1
-5.699912E-1
-6.318930E-1
-6.318930E-1
-6.318930E-1
-5.699912E-1
-5.699912E-1
-5.699912E-1
-5.699912E-1
-5.080895E-1
-5.080895E-1
-4.461879E-1
-4.461879E-1
-3.842861E-1
-3.223844E-1
-2.604826E-1
-1.985809E-1
-1.366791E-1
-1.366791E-1
-1.366791E-1
-1.985809E-1
-2.604826E-1
-3.223844E-1
-3.842861E-1
-4.461879E-1
-4.461879E-1
-4.461879E-1
-4.461879E-1
-5.080895E-1
-5.080895E-1
-5.699912E-1
-5.699912E-1
-6.318930E-1
-6.937946E-1
-6.937946E-1
-6.937946E-1
-6.318930E-1
-6.318930E-1
-5.699912E-1
-5.080895E-1
-5.080895E-1
-3.842861E-1
-2.604826E-1
-1.366791E-1
4.902625E-2
2.347314E-1
3.585349E-1
4.823384E-1
6.061419E-1
6.680437E-1
7.299454E-1
7.299454E-1
6.061419E-1
5.442402E-1
4.204367E-1
2.966332E-1
1.728298E-1
4.902625E-2
-1.287556E-2
-1.366791E-1
-1.985809E-1
-3.223844E-1
-4.461879E-1
-4.461879E-1
-4.461879E-1
-5.080895E-1
-5.080895E-1
-5.080895E-1
-4.461879E-1
-3.842861E-1
-3.842861E-1
-3.223844E-1
-2.604826E-1
-1.985809E-1
-7.477725E-2
4.902625E-2
1.109279E-1
1.728298E-1
2.347314E-1
2.966332E-1
2.966332E-1
3.585349E-1
4.204367E-1
4.204367E-1
3.585349E-1
2.966332E-1
2.347314E-1
1.728298E-1
1.109279E-1
4.902625E-2
-7.477725E-2
-1.366791E-1
-1.366791E-1
-1.366791E-1
-7.477725E-2
-7.477725E-2
-1.287556E-2
-1.287556E-2
-1.287556E-2
-1.287556E-2
-1.287556E-2
-7.477725E-2
-7.477725E-2
-1.287556E-2
-1.287556E-2
4.902625E-2
4.902625E-2
1.109279E-1
1.728298E-1
1.109279E-1
4.902625E-2
-7.477725E-2
-1.366791E-1
-2.604826E-1
-3.223844E-1
-4.461879E-1
-4.461879E-1
-5.080895E-1
-5.080895E-1
-5.080895E-1
-5.699912E-1
-5.699912E-1
-5.699912E-1
-5.699912E-1
-6.318930E-1
-6.318930E-1
-5.699912E-1
-5.699912E-1
-4.461879E-1
-3.223844E-1
-1.985809E-1
-7.477725E-2
4.902625E-2
1.728298E-1
2.966332E-1
3.585349E-1
4.204367E-1
4.823384E-1
4.823384E-1
4.823384E-1
4.204367E-1
2.347314E-1
1.109279E-1
4.902625E-2
-1.287556E-2
-1.366791E-1
-2.604826E-1
-3.842861E-1
-5.080895E-1
-5.080895E-1
-5.699912E-1
-6.318930E-1
-6.318930E-1
-6.937946E-1
-6.318930E-1
-5.699912E-1
-4.461879E-1
-2.604826E-1
-1.366791E-1
-1.287556E-2
1.109279E-1
2.347314E-1
2.966332E-1
3.585349E-1
2.966332E-1
2.347314E-1
2.347314E-1
2.347314E-1
2.347314E-1
2.347314E-1
1.728298E-1
1.728298E-1
1.109279E-1
4.902625E-2
-7.477725E-2
-1.985809E-1
-2.604826E-1
-3.842861E-1
-4.461879E-1
-4.461879E-1
-4.461879E-1
-4.461879E-1
-4.461879E-1
-4.461879E-1
-4.461879E-1
-3.223844E-1
-2.604826E-1
-7.477725E-2
4.902625E-2
2.347314E-1
3.585349E-1
4.204367E-1
4.823384E-1
5.442402E-1
6.061419E-1
6.061419E-1
5.442402E-1
5.442402E-1
4.823384E-1
4.204367E-1
2.966332E-1
2.347314E-1
1.728298E-1
1.728298E-1
1.728298E-1
1.109279E-1
1.728298E-1
1.728298E-1
2.347314E-1
2.347314E-1
2.347314E-1
2.347314E-1
2.347314E-1
2.347314E-1
2.347314E-1
1.728298E-1
1.109279E-1
1.109279E-1
1.728298E-1
2.347314E-1
2.347314E-1
2.347314E-1
2.347314E-1
2.347314E-1
2.347314E-1
2.966332E-1
2.966332E-1
2.347314E-1
2.347314E-1
1.728298E-1
1.109279E-1
1.109279E-1
-1.287556E-2
-7.477725E-2
-7.477725E-2
-1.287556E-2
1.109279E-1
1.728298E-1
1.728298E-1
1.728298E-1
2.347314E-1
2.347314E-1
2.966332E-1
2.347314E-1
1.728298E-1
4.902625E-2
-7.477725E-2
-1.985809E-1
-3.223844E-1
-4.461879E-1
-5.080895E-1
-5.699912E-1
-5.699912E-1
-5.699912E-1
-5.080895E-1
-5.080895E-1
-5.080895E-1
-4.461879E-1
-3.223844E-1
-2.604826E-1
-1.985809E-1
-1.366791E-1
-1.287556E-2
1.109279E-1
2.347314E-1
2.966332E-1
3.585349E-1
4.204367E-1
4.204367E-1
3.585349E-1
2.966332E-1
2.347314E-1
1.109279E-1
-1.287556E-2
-1.366791E-1
-1.985809E-1
-2.604826E-1
-2.604826E-1
-3.223844E-1
-3.842861E-1
-4.461879E-1
-4.461879E-1
-4.461879E-1
-4.461879E-1
-4.461879E-1
-3.842861E-1
-3.842861E-1
-3.223844E-1
-3.223844E-1
-2.604826E-1
-1.366791E-1
-7.477725E-2
4.902625E-2
4.902625E-2
4.902625E-2
-1.287556E-2
-1.287556E-2
-1.287556E-2
-1.287556E-2
-1.287556E-2
-7.477725E-2
-1.366791E-1
-1.985809E-1
-2.604826E-1
-3.842861E-1
-5.080895E-1
-5.699912E-1
-6.318930E-1
-6.318930E-1
-6.318930E-1
-6.318930E-1
-6.318930E-1
-5.699912E-1
-5.699912E-1
-5.080895E-1
-5.080895E-1
-5.080895E-1
-4.461879E-1
-3.223844E-1
-1.985809E-1
-1.366791E-1
-7.477725E-2
-7.477725E-2
-1.366791E-1
-1.366791E-1
-1.985809E-1
-3.223844E-1
-3.842861E-1
-4.461879E-1
-4.461879E-1
-4.461879E-1
-4.461879E-1
-4.461879E-1
-4.461879E-1
-4.461879E-1
-5.080895E-1
-6.318930E-1
-6.318930E-1
-6.318930E-1
-6.318930E-1
-6.318930E-1
-5.699912E-1
-5.080895E-1
-4.461879E-1
-4.461879E-1
-4.461879E-1
-4.461879E-1
-4.461879E-1
-3.842861E-1
-3.223844E-1
-2.604826E-1
-2.604826E-1
-2.604826E-1
-2.604826E-1
-1.985809E-1
-1.985809E-1
-1.366791E-1
-1.985809E-1
-2.604826E-1
-2.604826E-1
-3.223844E-1
-3.223844E-1
-4.461879E-1
-5.080895E-1
-5.699912E-1
-6.318930E-1
-6.937946E-1
-8.175982E-1
-8.175982E-1
-8.175982E-1
-7.556964E-1
-6.937946E-1
-6.937946E-1
-6.318930E-1
-5.699912E-1
-5.080895E-1
-4.461879E-1
-4.461879E-1
-4.461879E-1
-4.461879E-1
-4.461879E-1
-3.842861E-1
-3.223844E-1
-1.985809E-1
-7.477725E-2
4.902625E-2
1.109279E-1
1.728298E-1
2.966332E-1
3.585349E-1
4.204367E-1
4.204367E-1
4.823384E-1
4.204367E-1
2.966332E-1
1.728298E-1
4.902625E-2
-7.477725E-2
-1.366791E-1
-1.985809E-1
-3.223844E-1
-4.461879E-1
-5.699912E-1
-5.699912E-1
-6.318930E-1
-6.318930E-1
-5.699912E-1
-5.699912E-1
-5.699912E-1
-5.080895E-1
-3.842861E-1
-2.604826E-1
-1.366791E-1
-1.287556E-2
1.728298E-1
3.585349E-1
4.823384E-1
6.061419E-1
7.299454E-1
7.918472E-1
9.156506E-1
9.156506E-1
9.775524E-1
9.156506E-1
9.156506E-1
8.537489E-1
8.537489E-1
8.537489E-1
7.299454E-1
6.061419E-1
5.442402E-1
4.204367E-1
2.966332E-1
1.109279E-1
-1.287556E-2
-7.477725E-2
-1.287556E-2
-1.287556E-2
4.902625E-2
1.728298E-1
2.347314E-1
3.585349E-1
4.204367E-1
5.442402E-1
6.680437E-1
7.918472E-1
8.537489E-1
9.156506E-1
9.156506E-1
9.775524E-1
9.775524E-1
9.775524E-1
9.156506E-1
8.537489E-1
7.918472E-1
6.680437E-1
6.061419E-1
4.823384E-1
4.204367E-1
3.585349E-1
2.347314E-1
1.728298E-1
1.109279E-1
4.902625E-2
-1.287556E-2
-7.477725E-2
-7.477725E-2
-1.287556E-2
4.902625E-2
1.109279E-1
1.728298E-1
2.347314E-1
3.585349E-1
4.204367E-1
4.823384E-1
5.442402E-1
5.442402E-1
6.061419E-1
6.061419E-1
6.061419E-1
6.061419E-1
6.061419E-1
5.442402E-1
4.823384E-1
4.823384E-1
4.204367E-1
3.585349E-1
2.966332E-1
2.347314E-1
2.347314E-1
1.728298E-1
1.728298E-1
1.728298E-1
1.728298E-1
1.728298E-1
1.728298E-1
1.728298E-1
1.728298E-1
1.109279E-1
1.109279E-1
4.902625E-2
-1.287556E-2
-1.287556E-2
-7.477725E-2
-7.477725E-2
-1.366791E-1
-1.985809E-1
-2.604826E-1
-3.223844E-1
-4.461879E-1
-5.699912E-1
-6.318930E-1
-6.937946E-1
-6.937946E-1
-6.318930E-1
-5.699912E-1
-4.461879E-1
-3.223844E-1
-1.985809E-1
-7.477725E-2
4.902625E-2
4.902625E-2
1.109279E-1
1.728298E-1
2.347314E-1
2.347314E-1
2.347314E-1
2.347314E-1
1.728298E-1
1.728298E-1
1.728298E-1
1.109279E-1
4.902625E-2
-7.477725E-2
-1.366791E-1
-2.604826E-1
-2.604826E-1
-3.223844E-1
-3.842861E-1
-4.461879E-1
-4.461879E-1
-4.461879E-1
-4.461879E-1
-4.461879E-1
-4.461879E-1
-4.461879E-1
-3.842861E-1
-3.223844E-1
-2.604826E-1
-1.366791E-1
4.902625E-2
1.728298E-1
3.585349E-1
4.823384E-1
6.061419E-1
6.680437E-1
6.680437E-1
6.680437E-1
6.680437E-1
6.061419E-1
5.442402E-1
4.823384E-1
3.585349E-1
2.347314E-1
1.728298E-1
4.902625E-2
-1.287556E-2
-1.287556E-2
-7.477725E-2
-7.477725E-2
-7.477725E-2
-7.477725E-2
-7.477725E-2
-7.477725E-2
-1.287556E-2
-1.287556E-2
4.902625E-2
1.728298E-1
2.347314E-1
2.966332E-1
3.585349E-1
3.585349E-1
4.204367E-1
4.204367E-1
4.204367E-1
3.585349E-1
3.585349E-1
2.347314E-1
1.728298E-1
4.902625E-2
-1.287556E-2
-1.366791E-1
-1.985809E-1
-2.604826E-1
-3.223844E-1
-3.223844E-1
-3.223844E-1
-2.604826E-1
-2.604826E-1
-1.985809E-1
-1.985809E-1
-1.985809E-1
-1.366791E-1
-1.287556E-2
-1.287556E-2
4.902625E-2
1.109279E-1
1.728298E-1
2.966332E-1
3.585349E-1
3.585349E-1
4.204367E-1
5.442402E-1
6.061419E-1
6.061419E-1
6.061419E-1
5.442402E-1
5.442402E-1
5.442402E-1
6.061419E-1
5.442402E-1
4.204367E-1
3.585349E-1
2.347314E-1
1.728298E-1
1.109279E-1
1.109279E-1
1.109279E-1
1.728298E-1
2.966332E-1
3.585349E-1
4.204367E-1
4.204367E-1
4.204367E-1
4.204367E-1
4.204367E-1
3.585349E-1
4.204367E-1
4.823384E-1
5.442402E-1
6.680437E-1
7.918472E-1
8.537489E-1
8.537489E-1
8.537489E-1
8.537489E-1
7.918472E-1
7.299454E-1
7.299454E-1
6.680437E-1
6.680437E-1
6.680437E-1
6.061419E-1
6.061419E-1
5.442402E-1
4.823384E-1
3.585349E-1
2.966332E-1
2.347314E-1
1.728298E-1
1.728298E-1
1.728298E-1
2.347314E-1
2.347314E-1
2.347314E-1
2.347314E-1
2.966332E-1
3.585349E-1
3.585349E-1
4.204367E-1
4.823384E-1
5.442402E-1
6.680437E-1
7.299454E-1
7.918472E-1
9.156506E-1
1.039454E+0
1.039454E+0
1.039454E+0
1.039454E+0
1.101356E+0
1.101356E+0
1.163258E+0
1.163258E+0
1.163258E+0
1.101356E+0
9.775524E-1
9.156506E-1
9.156506E-1
9.775524E-1
9.156506E-1
8.537489E-1
7.918472E-1
7.299454E-1
6.680437E-1
6.680437E-1
6.680437E-1
7.299454E-1
7.918472E-1
7.918472E-1
7.918472E-1
8.537489E-1
9.156506E-1
9.775524E-1
1.039454E+0
1.101356E+0
1.101356E+0
1.101356E+0
1.163258E+0
1.225159E+0
1.287061E+0
1.348963E+0
1.348963E+0
1.348963E+0
1.287061E+0
1.225159E+0
1.101356E+0
1.039454E+0
9.775524E-1
9.775524E-1
9.156506E-1
9.156506E-1
8.537489E-1
8.537489E-1
8.537489E-1
8.537489E-1
8.537489E-1
8.537489E-1
8.537489E-1
7.918472E-1
7.918472E-1
7.299454E-1
7.918472E-1
8.537489E-1
7.918472E-1
7.918472E-1
7.299454E-1
7.299454E-1
8.537489E-1
9.775524E-1
1.039454E+0
1.163258E+0
1.287061E+0
1.348963E+0
1.348963E+0
1.287061E+0
1.225159E+0
1.163258E+0
1.101356E+0
1.039454E+0
9.156506E-1
7.918472E-1
7.299454E-1
7.299454E-1
7.299454E-1
6.680437E-1
5.442402E-1
4.823384E-1
4.204367E-1
4.204367E-1
4.823384E-1
4.823384E-1
5.442402E-1
6.061419E-1
6.061419E-1
6.061419E-1
6.061419E-1
6.061419E-1
6.680437E-1
7.918472E-1
9.156506E-1
1.039454E+0
1.101356E+0
1.101356E+0
1.101356E+0
1.101356E+0
1.039454E+0
9.775524E-1
8.537489E-1
7.918472E-1
6.680437E-1
5.442402E-1
4.204367E-1
2.347314E-1
4.902625E-2
-7.477725E-2
-2.604826E-1
-3.223844E-1
-3.842861E-1
-3.842861E-1
-3.842861E-1
-3.223844E-1
-2.604826E-1
-1.985809E-1
-1.366791E-1
-7.477725E-2
4.902625E-2
1.728298E-1
2.966332E-1
3.585349E-1
4.823384E-1
6.061419E-1
6.061419E-1
6.680437E-1
7.299454E-1
8.537489E-1
9.156506E-1
9.156506E-1
9.156506E-1
8.537489E-1
8.537489E-1
7.918472E-1
7.299454E-1
6.680437E-1
5.442402E-1
4.204367E-1
3.585349E-1
2.347314E-1
1.109279E-1
4.902625E-2
4.902625E-2
4.902625E-2
4.902625E-2
1.728298E-1
2.347314E-1
2.347314E-1
2.966332E-1
2.966332E-1
2.966332E-1
2.347314E-1
1.728298E-1
1.109279E-1
4.902625E-2
4.902625E-2
-1.287556E-2
-1.287556E-2
4.902625E-2
1.728298E-1
2.347314E-1
3.585349E-1
3.585349E-1
4.204367E-1
4.204367E-1
4.823384E-1
4.823384E-1
4.823384E-1
4.823384E-1
4.823384E-1
5.442402E-1
6.061419E-1
6.680437E-1
6.680437E-1
6.680437E-1
6.680437E-1
6.680437E-1
5.442402E-1
4.823384E-1
4.204367E-1
3.585349E-1
2.347314E-1
1.109279E-1
-1.287556E-2
-7.477725E-2
-1.366791E-1
-7.477725E-2
-7.477725E-2
-7.477725E-2
-7.477725E-2
-7.477725E-2
-1.287556E-2
4.902625E-2
4.902625E-2
1.109279E-1
1.728298E-1
1.728298E-1
2.347314E-1
2.966332E-1
3.585349E-1
4.204367E-1
4.823384E-1
4.823384E-1
4.204367E-1
3.585349E-1
2.966332E-1
2.347314E-1
1.109279E-1
4.902625E-2
4.902625E-2
-1.287556E-2
-7.477725E-2
-7.477725E-2
-1.366791E-1
-1.366791E-1
-1.985809E-1
-1.985809E-1
-1.985809E-1
-1.985809E-1
-1.366791E-1
-7.477725E-2
-1.287556E-2
1.109279E-1
1.728298E-1
2.347314E-1
2.347314E-1
2.347314E-1
2.347314E-1
2.966332E-1
2.966332E-1
2.966332E-1
2.966332E-1
2.966332E-1
3.585349E-1
3.585349E-1
3.585349E-1
2.966332E-1
2.966332E-1
2.347314E-1
2.347314E-1
2.347314E-1
2.966332E-1
3.585349E-1
4.204367E-1
4.204367E-1
3.585349E-1
3.585349E-1
3.585349E-1
2.966332E-1
2.966332E-1
2.347314E-1
2.347314E-1
2.347314E-1
1.728298E-1
1.728298E-1
2.347314E-1
2.347314E-1
2.347314E-1
2.347314E-1
1.728298E-1
1.728298E-1
1.728298E-1
2.347314E-1
2.966332E-1
3.585349E-1
4.823384E-1
5.442402E-1
5.442402E-1
5.442402E-1
5.442402E-1
6.061419E-1
6.061419E-1
6.680437E-1
6.680437E-1
6.680437E-1
6.680437E-1
6.061419E-1
5.442402E-1
5.442402E-1
5.442402E-1
4.823384E-1
3.585349E-1
2.347314E-1
1.728298E-1
1.728298E-1
1.728298E-1
1.109279E-1
4.902625E-2
-1.287556E-2
-1.287556E-2
-1.287556E-2
-1.287556E-2
-7.477725E-2
-7.477725E-2
-1.287556E-2
4.902625E-2
1.728298E-1
2.347314E-1
3.585349E-1
4.823384E-1
5.442402E-1
6.061419E-1
6.061419E-1
6.061419E-1
6.061419E-1
6.061419E-1
6.061419E-1
6.061419E-1
5.442402E-1
4.823384E-1
4.823384E-1
4.204367E-1
4.204367E-1
3.585349E-1
2.966332E-1
2.966332E-1
3.585349E-1
3.585349E-1
3.585349E-1
4.204367E-1
4.204367E-1
4.204367E-1
4.204367E-1
4.204367E-1
4.204367E-1
4.823384E-1
4.823384E-1
5.442402E-1
5.442402E-1
6.680437E-1
7.299454E-1
7.918472E-1
7.918472E-1
7.299454E-1
6.680437E-1
6.680437E-1
6.061419E-1
6.061419E-1
5.442402E-1
5.442402E-1
5.442402E-1
5.442402E-1
5.442402E-1
5.442402E-1
4.823384E-1
4.204367E-1
4.204367E-1
4.204367E-1
4.823384E-1
4.823384E-1
4.204367E-1
4.204367E-1
4.204367E-1
4.204367E-1
5.442402E-1
5.442402E-1
6.061419E-1
6.680437E-1
6.680437E-1
7.299454E-1
7.299454E-1
7.299454E-1
7.299454E-1
7.299454E-1
7.918472E-1
7.918472E-1
7.918472E-1
8.537489E-1
9.156506E-1
9.156506E-1
9.156506E-1
8.537489E-1
8.537489E-1
7.918472E-1
7.918472E-1
7.299454E-1
6.680437E-1
6.680437E-1
6.061419E-1
5.442402E-1
5.442402E-1
4.823384E-1
4.823384E-1
4.204367E-1
3.585349E-1
2.966332E-1
2.966332E-1
2.966332E-1
2.966332E-1
2.966332E-1
2.966332E-1
3.585349E-1
4.204367E-1
4.823384E-1
5.442402E-1
6.061419E-1
7.299454E-1
7.918472E-1
8.537489E-1
9.156506E-1
9.775524E-1
1.039454E+0
1.039454E+0
1.039454E+0
1.039454E+0
9.775524E-1
9.156506E-1
8.537489E-1
7.918472E-1
7.299454E-1
7.299454E-1
6.680437E-1
6.061419E-1
5.442402E-1
4.823384E-1
4.204367E-1
4.204367E-1
3.585349E-1
3.585349E-1
4.204367E-1
5.442402E-1
6.680437E-1
7.299454E-1
7.918472E-1
8.537489E-1
9.156506E-1
9.156506E-1
9.156506E-1
9.156506E-1
1.039454E+0
1.101356E+0
1.163258E+0
1.225159E+0
1.287061E+0
1.287061E+0
1.225159E+0
1.101356E+0
9.775524E-1
9.156506E-1
8.537489E-1
7.918472E-1
7.299454E-1
7.299454E-1
7.299454E-1
7.918472E-1
8.537489E-1
9.156506E-1
9.156506E-1
9.156506E-1
9.775524E-1
9.775524E-1
1.039454E+0
1.039454E+0
1.163258E+0
1.225159E+0
1.225159E+0
1.287061E+0
1.287061E+0
1.225159E+0
1.163258E+0
1.101356E+0
1.039454E+0
9.775524E-1
9.156506E-1
9.156506E-1
9.156506E-1
8.537489E-1
7.918472E-1
7.299454E-1
6.680437E-1
6.061419E-1
5.442402E-1
5.442402E-1
6.061419E-1
6.680437E-1
7.299454E-1
9.156506E-1
1.039454E+0
1.101356E+0
1.225159E+0
1.287061E+0
1.348963E+0
1.410865E+0
1.472766E+0
1.472766E+0
1.534668E+0
1.596570E+0
1.658472E+0
1.658472E+0
1.596570E+0
1.534668E+0
1.410865E+0
1.348963E+0
1.163258E+0
1.039454E+0
8.537489E-1
7.299454E-1
6.680437E-1
6.680437E-1
6.680437E-1
7.299454E-1
7.918472E-1
8.537489E-1
9.156506E-1
1.039454E+0
1.225159E+0
1.410865E+0
1.534668E+0
1.720373E+0
1.844177E+0
1.967980E+0
2.029882E+0
2.029882E+0
2.029882E+0
2.029882E+0
1.967980E+0
1.967980E+0
1.906079E+0
1.844177E+0
1.782275E+0
1.658472E+0
1.596570E+0
1.472766E+0
1.348963E+0
1.225159E+0
1.101356E+0
1.039454E+0
9.775524E-1
1.039454E+0
1.039454E+0
1.101356E+0
1.101356E+0
1.225159E+0
1.225159E+0
1.287061E+0
1.348963E+0
1.410865E+0
1.472766E+0
1.596570E+0
1.658472E+0
1.658472E+0
1.658472E+0
1.596570E+0
1.596570E+0
1.534668E+0
1.534668E+0
1.534668E+0
1.534668E+0
1.472766E+0
1.410865E+0
1.348963E+0
1.348963E+0
1.348963E+0
1.287061E+0
1.225159E+0
1.225159E+0
1.287061E+0
1.348963E+0
1.410865E+0
1.410865E+0
1.472766E+0
1.534668E+0
1.596570E+0
1.534668E+0
1.472766E+0
1.534668E+0
1.534668E+0
1.534668E+0
1.534668E+0
1.534668E+0
1.534668E+0
1.472766E+0
1.410865E+0
1.287061E+0
1.225159E+0
1.225159E+0
1.225159E+0
1.225159E+0
1.348963E+0
1.348963E+0
1.410865E+0
1.348963E+0
1.348963E+0
1.287061E+0
1.225159E+0
1.225159E+0
1.225159E+0
1.225159E+0
1.225159E+0
1.225159E+0
1.163258E+0
1.101356E+0
1.101356E+0
1.101356E+0
1.163258E+0
1.163258E+0
1.163258E+0
1.225159E+0
1.225159E+0
1.287061E+0
1.348963E+0
1.410865E+0
1.472766E+0
1.472766E+0
1.472766E+0
1.472766E+0
1.410865E+0
1.410865E+0
1.410865E+0
1.410865E+0
1.410865E+0
1.410865E+0
1.472766E+0
1.472766E+0
1.472766E+0
1.348963E+0
1.225159E+0
1.163258E+0
1.101356E+0
1.101356E+0
1.039454E+0
9.775524E-1
9.156506E-1
9.156506E-1
9.775524E-1
9.775524E-1
9.775524E-1
1.039454E+0
1.101356E+0
1.163258E+0
1.287061E+0
1.410865E+0
1.534668E+0
1.658472E+0
1.720373E+0
1.782275E+0
1.782275E+0
1.782275E+0
1.720373E+0
1.658472E+0
1.534668E+0
1.534668E+0
1.534668E+0
1.534668E+0
1.472766E+0
1.410865E+0
1.348963E+0
1.287061E+0
1.163258E+0
1.101356E+0
9.775524E-1
7.918472E-1
7.299454E-1
7.299454E-1
8.537489E-1
9.775524E-1
1.101356E+0
1.225159E+0
1.287061E+0
1.410865E+0
1.534668E+0
1.658472E+0
1.782275E+0
1.906079E+0
2.029882E+0
2.215587E+0
2.339391E+0
2.401293E+0
2.463194E+0
2.463194E+0
2.401293E+0
2.277489E+0
2.153686E+0
2.091784E+0
1.967980E+0
1.782275E+0
1.596570E+0
1.410865E+0
1.287061E+0
1.163258E+0
1.101356E+0
1.039454E+0
9.775524E-1
9.156506E-1
9.775524E-1
1.039454E+0
1.225159E+0
1.348963E+0
1.534668E+0
1.658472E+0
1.844177E+0
2.029882E+0
2.215587E+0
2.339391E+0
2.401293E+0
2.463194E+0
2.525096E+0
2.525096E+0
2.525096E+0
2.463194E+0
2.401293E+0
2.277489E+0
2.091784E+0
1.906079E+0
1.658472E+0
1.534668E+0
1.410865E+0
1.348963E+0
1.225159E+0
1.101356E+0
9.775524E-1
9.156506E-1
9.156506E-1
9.156506E-1
9.775524E-1
1.039454E+0
1.163258E+0
1.348963E+0
1.472766E+0
1.596570E+0
1.844177E+0
2.029882E+0
2.215587E+0
2.215587E+0
2.215587E+0
2.215587E+0
2.215587E+0
2.215587E+0
2.153686E+0
2.091784E+0
1.967980E+0
1.782275E+0
1.658472E+0
1.472766E+0
1.348963E+0
1.225159E+0
1.101356E+0
1.039454E+0
9.156506E-1
9.156506E-1
9.156506E-1
9.156506E-1
9.775524E-1
9.775524E-1
1.039454E+0
1.101356E+0
1.163258E+0
1.225159E+0
1.348963E+0
1.410865E+0
1.472766E+0
1.596570E+0
1.720373E+0
1.720373E+0
1.720373E+0
1.720373E+0
1.720373E+0
1.782275E+0
1.720373E+0
1.596570E+0
1.472766E+0
1.348963E+0
1.225159E+0
1.101356E+0
9.775524E-1
9.156506E-1
8.537489E-1
7.918472E-1
7.299454E-1
7.299454E-1
7.299454E-1
7.299454E-1
8.537489E-1
9.156506E-1
9.775524E-1
9.775524E-1
1.039454E+0
1.101356E+0
1.225159E+0
1.287061E+0
1.287061E+0
1.348963E+0
1.348963E+0
1.348963E+0
1.348963E+0
1.348963E+0
1.287061E+0
1.287061E+0
1.225159E+0
1.225159E+0
1.163258E+0
1.101356E+0
1.039454E+0
1.039454E+0
1.039454E+0
1.039454E+0
9.775524E-1
9.775524E-1
1.039454E+0
1.039454E+0
1.039454E+0
9.775524E-1
1.039454E+0
1.039454E+0
1.101356E+0
1.101356E+0
1.163258E+0
1.163258E+0
1.163258E+0
1.163258E+0
1.101356E+0
1.039454E+0
9.775524E-1
9.156506E-1
9.156506E-1
8.537489E-1
8.537489E-1
8.537489E-1
8.537489E-1
7.918472E-1
7.299454E-1
7.299454E-1
7.299454E-1
7.918472E-1
8.537489E-1
9.156506E-1
9.775524E-1
1.039454E+0
1.101356E+0
1.163258E+0
1.225159E+0
1.225159E+0
1.287061E+0
1.348963E+0
1.348963E+0
1.348963E+0
1.410865E+0
1.472766E+0
1.534668E+0
1.596570E+0
1.596570E+0
1.596570E+0
1.596570E+0
1.534668E+0
1.472766E+0
1.410865E+0
1.348963E+0
1.348963E+0
1.348963E+0
1.287061E+0
1.287061E+0
1.287061E+0
1.287061E+0
1.348963E+0
1.348963E+0
1.287061E+0
1.225159E+0
1.163258E+0
1.163258E+0
1.163258E+0
1.163258E+0
1.163258E+0
1.101356E+0
1.039454E+0
1.039454E+0
1.039454E+0
9.775524E-1
9.156506E-1
9.156506E-1
9.775524E-1
9.775524E-1
9.775524E-1
1.039454E+0
1.101356E+0
1.163258E+0
1.163258E+0
1.163258E+0
1.163258E+0
1.225159E+0
1.225159E+0
1.287061E+0
1.225159E+0
1.101356E+0
1.039454E+0
9.775524E-1
9.775524E-1
9.156506E-1
8.537489E-1
7.299454E-1
6.680437E-1
6.061419E-1
6.061419E-1
6.061419E-1
6.680437E-1
6.680437E-1
6.680437E-1
6.680437E-1
6.680437E-1
6.680437E-1
7.299454E-1
7.299454E-1
7.918472E-1
7.918472E-1
8.537489E-1
8.537489E-1
8.537489E-1
9.156506E-1
9.775524E-1
1.039454E+0
1.039454E+0
1.039454E+0
1.039454E+0
1.101356E+0
1.101356E+0
1.163258E+0
1.163258E+0
1.225159E+0
1.287061E+0
1.225159E+0
1.225159E+0
1.225159E+0
1.163258E+0
1.101356E+0
1.101356E+0
1.163258E+0
1.163258E+0
1.101356E+0
9.775524E-1
9.156506E-1
8.537489E-1
8.537489E-1
8.537489E-1
7.918472E-1
7.299454E-1
7.299454E-1
7.299454E-1
7.299454E-1
7.299454E-1
7.918472E-1
8.537489E-1
9.156506E-1
9.775524E-1
9.775524E-1
1.039454E+0
1.101356E+0
1.101356E+0
1.101356E+0
1.101356E+0
1.039454E+0
1.039454E+0
9.775524E-1
9.775524E-1
9.775524E-1
1.039454E+0
9.775524E-1
9.775524E-1
9.156506E-1
9.156506E-1
9.156506E-1
9.156506E-1
9.775524E-1
9.775524E-1
9.775524E-1
9.156506E-1
9.156506E-1
9.156506E-1
8.537489E-1
8.537489E-1
8.537489E-1
8.537489E-1
7.918472E-1
7.918472E-1
7.299454E-1
7.918472E-1
8.537489E-1
8.537489E-1
9.156506E-1
9.775524E-1
9.775524E-1
9.775524E-1
9.156506E-1
9.156506E-1
8.537489E-1
7.918472E-1
7.299454E-1
6.680437E-1
6.061419E-1
5.442402E-1
4.204367E-1
3.585349E-1
2.966332E-1
2.347314E-1
2.347314E-1
2.966332E-1
3.585349E-1
3.585349E-1
3.585349E-1
4.204367E-1
4.823384E-1
6.061419E-1
6.680437E-1
6.680437E-1
7.299454E-1
7.918472E-1
8.537489E-1
9.156506E-1
9.775524E-1
9.775524E-1
9.775524E-1
9.775524E-1
9.156506E-1
8.537489E-1
7.918472E-1
7.299454E-1
7.299454E-1
6.680437E-1
6.680437E-1
6.061419E-1
6.061419E-1
5.442402E-1
4.823384E-1
4.204367E-1
4.204367E-1
3.585349E-1
2.966332E-1
2.966332E-1
3.585349E-1
4.204367E-1
4.823384E-1
5.442402E-1
6.061419E-1
7.299454E-1
7.299454E-1
8.537489E-1
9.156506E-1
9.156506E-1
9.156506E-1
9.156506E-1
9.775524E-1
1.039454E+0
1.039454E+0
9.775524E-1
9.775524E-1
9.156506E-1
8.537489E-1
7.918472E-1
7.299454E-1
6.680437E-1
6.680437E-1
6.061419E-1
6.061419E-1
6.061419E-1
6.061419E-1
6.680437E-1
7.299454E-1
7.299454E-1
7.299454E-1
7.299454E-1
7.299454E-1
7.299454E-1
7.299454E-1
7.299454E-1
6.680437E-1
7.299454E-1
7.299454E-1
8.537489E-1
8.537489E-1
9.156506E-1
9.156506E-1
9.156506E-1
9.775524E-1
9.156506E-1
9.156506E-1
8.537489E-1
8.537489E-1
8.537489E-1
9.156506E-1
9.156506E-1
8.537489E-1
8.537489E-1
7.918472E-1
8.537489E-1
7.918472E-1
7.918472E-1
7.299454E-1
7.299454E-1
7.918472E-1
7.918472E-1
7.918472E-1
8.537489E-1
8.537489E-1
8.537489E-1
8.537489E-1
7.918472E-1
8.537489E-1
8.537489E-1
8.537489E-1
7.918472E-1
7.918472E-1
7.918472E-1
7.299454E-1
7.299454E-1
7.299454E-1
7.299454E-1
7.299454E-1
7.918472E-1
7.918472E-1
7.918472E-1
8.537489E-1
8.537489E-1
8.537489E-1
8.537489E-1
7.918472E-1
7.299454E-1
7.299454E-1
7.299454E-1
7.918472E-1
7.918472E-1
7.918472E-1
7.918472E-1
8.537489E-1
9.156506E-1
9.156506E-1
9.156506E-1
9.156506E-1
9.156506E-1
9.156506E-1
9.156506E-1
9.156506E-1
9.156506E-1
9.156506E-1
8.537489E-1
8.537489E-1
7.299454E-1
6.680437E-1
6.680437E-1
6.061419E-1
5.442402E-1
5.442402E-1
5.442402E-1
5.442402E-1
6.061419E-1
6.061419E-1
6.061419E-1
6.680437E-1
7.299454E-1
7.299454E-1
7.299454E-1
7.299454E-1
7.299454E-1
7.918472E-1
7.918472E-1
7.918472E-1
7.918472E-1
7.299454E-1
7.299454E-1
7.299454E-1
7.299454E-1
7.299454E-1
6.680437E-1
6.061419E-1
6.061419E-1
5.442402E-1
4.823384E-1
4.823384E-1
4.204367E-1
4.204367E-1
3.585349E-1
2.966332E-1
2.966332E-1
2.966332E-1
3.585349E-1
4.204367E-1
4.823384E-1
5.442402E-1
5.442402E-1
5.442402E-1
5.442402E-1
5.442402E-1
6.061419E-1
6.061419E-1
6.061419E-1
5.442402E-1
5.442402E-1
5.442402E-1
5.442402E-1
5.442402E-1
5.442402E-1
5.442402E-1
5.442402E-1
4.823384E-1
4.823384E-1
4.823384E-1
4.823384E-1
4.204367E-1
4.204367E-1
4.204367E-1
4.823384E-1
4.823384E-1
5.442402E-1
6.061419E-1
6.680437E-1
6.061419E-1
5.442402E-1
4.823384E-1
3.585349E-1
3.585349E-1
3.585349E-1
3.585349E-1
4.204367E-1
4.204367E-1
4.204367E-1
4.204367E-1
3.585349E-1
2.966332E-1
2.966332E-1
2.347314E-1
2.347314E-1
2.347314E-1
2.347314E-1
2.966332E-1
2.347314E-1
2.347314E-1
2.347314E-1
2.966332E-1
2.966332E-1
2.966332E-1
2.966332E-1
2.966332E-1
2.966332E-1
2.966332E-1
3.585349E-1
3.585349E-1
4.204367E-1
4.823384E-1
4.823384E-1
4.823384E-1
4.823384E-1
4.823384E-1
4.823384E-1
5.442402E-1
6.061419E-1
6.061419E-1
6.061419E-1
5.442402E-1
4.823384E-1
4.204367E-1
4.204367E-1
3.585349E-1
2.966332E-1
3.585349E-1
3.585349E-1
4.823384E-1
5.442402E-1
6.061419E-1
6.680437E-1
6.680437E-1
6.680437E-1
6.061419E-1
4.823384E-1
4.823384E-1
4.823384E-1
4.204367E-1
4.204367E-1
3.585349E-1
4.204367E-1
3.585349E-1
3.585349E-1
3.585349E-1
3.585349E-1
2.966332E-1
2.347314E-1
1.728298E-1
1.728298E-1
2.347314E-1
3.585349E-1
4.823384E-1
5.442402E-1
5.442402E-1
6.061419E-1
6.680437E-1
6.680437E-1
6.680437E-1
6.061419E-1
6.061419E-1
6.680437E-1
6.680437E-1
6.680437E-1
6.061419E-1
6.061419E-1
5.442402E-1
5.442402E-1
5.442402E-1
5.442402E-1
5.442402E-1
5.442402E-1
6.061419E-1
6.061419E-1
6.061419E-1
5.442402E-1
4.204367E-1
3.585349E-1
2.347314E-1
2.347314E-1
2.347314E-1
1.728298E-1
1.728298E-1
1.728298E-1
2.347314E-1
2.347314E-1
2.966332E-1
2.966332E-1
3.585349E-1
3.585349E-1
4.204367E-1
4.823384E-1
5.442402E-1
6.680437E-1
7.299454E-1
7.299454E-1
8.537489E-1
9.156506E-1
9.775524E-1
1.101356E+0
1.101356E+0
1.101356E+0
1.101356E+0
1.039454E+0
1.039454E+0
1.039454E+0
9.775524E-1
9.775524E-1
8.537489E-1
7.299454E-1
6.061419E-1
4.823384E-1
4.204367E-1
2.966332E-1
2.966332E-1
2.966332E-1
2.966332E-1
3.585349E-1
3.585349E-1
3.585349E-1
3.585349E-1
4.204367E-1
5.442402E-1
6.061419E-1
6.680437E-1
6.061419E-1
6.061419E-1
6.061419E-1
7.299454E-1
7.918472E-1
7.918472E-1
7.918472E-1
7.918472E-1
7.918472E-1
7.918472E-1
6.680437E-1
6.061419E-1
5.442402E-1
4.204367E-1
3.585349E-1
3.585349E-1
2.966332E-1
2.966332E-1
2.347314E-1
2.347314E-1
1.728298E-1
1.109279E-1
4.902625E-2
4.902625E-2
4.902625E-2
1.109279E-1
1.728298E-1
2.347314E-1
3.585349E-1
4.823384E-1
5.442402E-1
6.061419E-1
6.061419E-1
5.442402E-1
5.442402E-1
4.823384E-1
4.204367E-1
3.585349E-1
2.966332E-1
2.347314E-1
1.728298E-1
4.902625E-2
-1.287556E-2
-1.366791E-1
-2.604826E-1
-3.842861E-1
-5.080895E-1
-5.699912E-1
-6.318930E-1
-6.937946E-1
-6.937946E-1
-7.556964E-1
-7.556964E-1
-7.556964E-1
-7.556964E-1
-6.318930E-1
-5.080895E-1
-3.842861E-1
-2.604826E-1
-1.366791E-1
-1.287556E-2
4.902625E-2
4.902625E-2
1.109279E-1
4.902625E-2
4.902625E-2
-1.287556E-2
-7.477725E-2
-7.477725E-2
-1.366791E-1
-1.985809E-1
-2.604826E-1
-3.223844E-1
-3.842861E-1
-4.461879E-1
-5.699912E-1
-6.937946E-1
-7.556964E-1
-8.175982E-1
-9.414016E-1
-9.414016E-1
-9.414016E-1
-8.795000E-1
-8.175982E-1
-6.937946E-1
-6.318930E-1
-5.699912E-1
-5.699912E-1
-6.318930E-1
-6.318930E-1
-6.937946E-1
-6.937946E-1
-7.556964E-1
-7.556964E-1
-7.556964E-1
-7.556964E-1
-7.556964E-1
-8.175982E-1
-8.175982E-1
-8.175982E-1
-8.175982E-1
-8.175982E-1
-8.795000E-1
-8.795000E-1
-8.795000E-1
-8.795000E-1
-8.795000E-1
-8.795000E-1
-8.795000E-1
-8.795000E-1
-8.795000E-1
-8.175982E-1
-8.175982E-1
-8.175982E-1
-8.795000E-1
-8.795000E-1
-9.414016E-1
-9.414016E-1
-9.414016E-1
-1.003303E+0
-1.003303E+0
-1.065205E+0
-1.065205E+0
-1.065205E+0
-1.065205E+0
-1.065205E+0
-1.003303E+0
-1.003303E+0
-9.414016E-1
-9.414016E-1
-9.414016E-1
-8.795000E-1
-9.414016E-1
-8.795000E-1
-8.175982E-1
-6.937946E-1
-5.699912E-1
-5.080895E-1
-4.461879E-1
-4.461879E-1
-4.461879E-1
-4.461879E-1
-4.461879E-1
-4.461879E-1
-4.461879E-1
-5.080895E-1
-5.080895E-1
-5.699912E-1
-5.699912E-1
-5.080895E-1
-5.080895E-1
-4.461879E-1
-3.842861E-1
-3.223844E-1
-2.604826E-1
-1.985809E-1
-7.477725E-2
4.902625E-2
1.109279E-1
1.109279E-1
1.728298E-1
2.347314E-1
2.966332E-1
3.585349E-1
4.204367E-1
4.823384E-1
4.823384E-1
5.442402E-1
5.442402E-1
5.442402E-1
6.061419E-1
6.680437E-1
6.680437E-1
6.680437E-1
6.061419E-1
5.442402E-1
4.823384E-1
4.823384E-1
4.204367E-1
4.204367E-1
4.204367E-1
4.204367E-1
4.823384E-1
5.442402E-1
6.061419E-1
6.680437E-1
6.680437E-1
6.680437E-1
7.299454E-1
7.918472E-1
8.537489E-1
8.537489E-1
9.156506E-1
9.156506E-1
9.775524E-1
1.039454E+0
1.039454E+0
1.039454E+0
1.101356E+0
1.101356E+0
1.163258E+0
1.101356E+0
1.101356E+0
1.101356E+0
1.039454E+0
1.039454E+0
1.039454E+0
1.039454E+0
1.039454E+0
1.039454E+0
1.039454E+0
1.039454E+0
1.101356E+0
1.163258E+0
1.163258E+0
1.163258E+0
1.225159E+0
1.225159E+0
1.287061E+0
1.287061E+0
1.287061E+0
1.348963E+0
1.348963E+0
1.287061E+0
1.348963E+0
1.348963E+0
1.410865E+0
1.410865E+0
1.472766E+0
1.410865E+0
1.472766E+0
1.534668E+0
1.596570E+0
1.596570E+0
1.658472E+0
1.596570E+0
1.596570E+0
1.596570E+0
1.596570E+0
1.534668E+0
1.410865E+0
1.348963E+0
1.287061E+0
1.287061E+0
1.163258E+0
1.101356E+0
9.775524E-1
8.537489E-1
8.537489E-1
7.918472E-1
7.918472E-1
7.918472E-1
7.299454E-1
7.918472E-1
8.537489E-1
9.156506E-1
9.156506E-1
9.775524E-1
1.039454E+0
1.101356E+0
1.163258E+0
1.163258E+0
1.101356E+0
1.101356E+0
1.101356E+0
1.101356E+0
1.101356E+0
1.039454E+0
9.775524E-1
8.537489E-1
7.918472E-1
6.680437E-1
5.442402E-1
4.204367E-1
2.966332E-1
2.347314E-1
2.347314E-1
2.347314E-1
2.347314E-1
2.347314E-1
2.347314E-1
1.728298E-1
1.728298E-1
2.347314E-1
2.966332E-1
2.966332E-1
2.966332E-1
2.966332E-1
3.585349E-1
4.204367E-1
4.204367E-1
4.204367E-1
4.204367E-1
4.204367E-1
3.585349E-1
3.585349E-1
3.585349E-1
2.966332E-1
2.347314E-1
1.728298E-1
1.109279E-1
-1.287556E-2
-1.366791E-1
-1.366791E-1
-1.366791E-1
-1.985809E-1
-1.985809E-1
-1.366791E-1
-1.366791E-1
-7.477725E-2
-1.366791E-1
-1.366791E-1
-1.985809E-1
-1.985809E-1
-1.985809E-1
-1.985809E-1
-2.604826E-1
-2.604826E-1
-1.985809E-1
-1.985809E-1
-1.985809E-1
-1.985809E-1
-1.985809E-1
-1.985809E-1
-1.985809E-1
-2.604826E-1
-2.604826E-1
-3.223844E-1
-3.842861E-1
-4.461879E-1
-5.080895E-1
-5.080895E-1
-5.699912E-1
-5.080895E-1
-5.080895E-1
-5.699912E-1
-5.699912E-1
-6.318930E-1
-6.937946E-1
-7.556964E-1
-7.556964E-1
-7.556964E-1
-7.556964E-1
-8.175982E-1
-8.175982E-1
-8.795000E-1
-9.414016E-1
-9.414016E-1
-1.003303E+0
-1.003303E+0
-1.003303E+0
-1.003303E+0
-9.414016E-1
-8.795000E-1
-8.795000E-1
-8.175982E-1
-8.795000E-1
-8.795000E-1
-8.175982E-1
-8.175982E-1
-7.556964E-1
-7.556964E-1
-7.556964E-1
-6.937946E-1
-6.318930E-1
-5.699912E-1
-5.699912E-1
-5.699912E-1
-6.318930E-1
-6.318930E-1
-5.699912E-1
-5.699912E-1
-5.699912E-1
-5.699912E-1
-5.699912E-1
-5.699912E-1
-5.699912E-1
-5.699912E-1
-6.318930E-1
-6.318930E-1
-6.318930E-1
-6.318930E-1
-5.699912E-1
-5.699912E-1
-5.080895E-1
-4.461879E-1
-3.842861E-1
-3.223844E-1
-2.604826E-1
-1.985809E-1
-7.477725E-2
-7.477725E-2
-7.477725E-2
-1.287556E-2
-1.287556E-2
-7.477725E-2
-7.477725E-2
-1.985809E-1
-2.604826E-1
-3.842861E-1
-4.461879E-1
-5.080895E-1
-5.699912E-1
-6.318930E-1
-6.937946E-1
-6.937946E-1
-6.937946E-1
-7.556964E-1
-7.556964E-1
-6.937946E-1
-6.318930E-1
-5.699912E-1
-5.699912E-1
-5.699912E-1
-6.318930E-1
-6.318930E-1
-6.318930E-1
-6.937946E-1
-6.937946E-1
-6.937946E-1
-6.937946E-1
-6.937946E-1
-6.937946E-1
-7.556964E-1
-7.556964E-1
-7.556964E-1
-8.175982E-1
-8.175982E-1
-8.795000E-1
-8.795000E-1
-9.414016E-1
-1.003303E+0
-1.003303E+0
-1.003303E+0
-1.003303E+0
-1.065205E+0
-1.127107E+0
-1.127107E+0
-1.127107E+0
-1.127107E+0
-1.127107E+0
-1.065205E+0
-1.065205E+0
-1.065205E+0
-1.127107E+0
-1.189009E+0
-1.250910E+0
-1.374714E+0
-1.436616E+0
-1.560419E+0
-1.622321E+0
-1.684223E+0
-1.746124E+0
-1.746124E+0
-1.746124E+0
-1.746124E+0
-1.684223E+0
-1.622321E+0
-1.560419E+0
-1.498517E+0
-1.436616E+0
-1.374714E+0
-1.312812E+0
-1.189009E+0
-1.127107E+0
-1.003303E+0
-8.795000E-1
-6.937946E-1
-5.699912E-1
-5.080895E-1
-3.842861E-1
-3.223844E-1
-1.985809E-1
-1.366791E-1
-1.366791E-1
-1.985809E-1
-1.985809E-1
-1.985809E-1
-1.366791E-1
-1.985809E-1
-2.604826E-1
-3.223844E-1
-3.223844E-1
-3.223844E-1
-3.842861E-1
-4.461879E-1
-4.461879E-1
-4.461879E-1
-4.461879E-1
-4.461879E-1
-4.461879E-1
-3.842861E-1
-3.223844E-1
-3.223844E-1
-3.223844E-1
-2.604826E-1
-1.985809E-1
-1.366791E-1
-1.366791E-1
-1.985809E-1
-2.604826E-1
-2.604826E-1
-2.604826E-1
-3.223844E-1
-3.223844E-1
-3.223844E-1
-3.223844E-1
-2.604826E-1
-2.604826E-1
-2.604826E-1
-2.604826E-1
-1.985809E-1
-1.985809E-1
-1.985809E-1
-1.985809E-1
-1.985809E-1
-1.366791E-1
-1.366791E-1
-1.366791E-1
-1.366791E-1
-7.477725E-2
-1.287556E-2
4.902625E-2
-1.287556E-2
-7.477725E-2
-1.985809E-1
-3.223844E-1
-3.842861E-1
-3.842861E-1
-3.842861E-1
-4.461879E-1
-5.080895E-1
-5.080895E-1
-5.699912E-1
-5.699912E-1
-5.080895E-1
-3.842861E-1
-3.223844E-1
-1.366791E-1
-1.287556E-2
2.347314E-1
4.204367E-1
5.442402E-1
6.061419E-1
6.061419E-1
6.680437E-1
6.680437E-1
6.680437E-1
6.680437E-1
6.680437E-1
6.680437E-1
6.061419E-1
4.823384E-1
3.585349E-1
2.347314E-1
4.902625E-2
-7.477725E-2
-1.985809E-1
-3.223844E-1
-5.080895E-1
-5.699912E-1
-6.318930E-1
-6.937946E-1
-6.318930E-1
-6.318930E-1
-5.699912E-1
-5.080895E-1
-4.461879E-1
-3.842861E-1
-2.604826E-1
-1.366791E-1
-1.287556E-2
4.902625E-2
1.728298E-1
2.347314E-1
2.966332E-1
2.347314E-1
1.728298E-1
1.728298E-1
4.902625E-2
-7.477725E-2
-1.985809E-1
-3.223844E-1
-5.080895E-1
-6.318930E-1
-7.556964E-1
-9.414016E-1
-1.065205E+0
-1.189009E+0
-1.250910E+0
-1.250910E+0
-1.250910E+0
-1.250910E+0
-1.312812E+0
-1.250910E+0
-1.189009E+0
-1.065205E+0
-9.414016E-1
-9.414016E-1
-8.795000E-1
-8.795000E-1
-7.556964E-1
-6.937946E-1
-6.937946E-1
-6.318930E-1
-6.318930E-1
-6.318930E-1
-6.937946E-1
-6.937946E-1
-8.175982E-1
-8.795000E-1
-8.795000E-1
-9.414016E-1
-9.414016E-1
-1.003303E+0
-1.003303E+0
-1.065205E+0
-1.127107E+0
-1.189009E+0
-1.250910E+0
-1.312812E+0
-1.312812E+0
-1.250910E+0
-1.127107E+0
-1.065205E+0
-1.003303E+0
-9.414016E-1
-8.795000E-1
-8.175982E-1
-8.175982E-1
-8.175982E-1
-8.175982E-1
-7.556964E-1
-6.318930E-1
-5.080895E-1
-3.842861E-1
-3.223844E-1
-3.223844E-1
-3.223844E-1
-3.223844E-1
-3.842861E-1
-4.461879E-1
-4.461879E-1
-5.080895E-1
-5.080895E-1
-5.080895E-1
-5.080895E-1
-5.080895E-1
-4.461879E-1
-4.461879E-1
-4.461879E-1
-5.080895E-1
-5.699912E-1
-5.080895E-1
-3.842861E-1
-2.604826E-1
-2.604826E-1
-1.985809E-1
-1.985809E-1
-1.985809E-1
-2.604826E-1
-3.223844E-1
-3.842861E-1
-4.461879E-1
-4.461879E-1
-5.080895E-1
-5.699912E-1
-5.699912E-1
-5.080895E-1
-5.080895E-1
-5.699912E-1
-5.699912E-1
-5.699912E-1
-5.699912E-1
-6.318930E-1
-6.318930E-1
-6.318930E-1
-6.318930E-1
-5.699912E-1
-5.699912E-1
-5.699912E-1
-5.080895E-1
-5.080895E-1
-5.080895E-1
-5.699912E-1
-5.699912E-1
-5.080895E-1
-5.699912E-1
-6.318930E-1
-6.318930E-1
-5.699912E-1
-5.080895E-1
-4.461879E-1
-4.461879E-1
-4.461879E-1
-5.080895E-1
-5.080895E-1
-5.699912E-1
-6.318930E-1
-6.318930E-1
-6.318930E-1
-6.318930E-1
-6.318930E-1
-6.937946E-1
-7.556964E-1
-7.556964E-1
-6.937946E-1
-6.318930E-1
-5.699912E-1
-5.080895E-1
-5.080895E-1
-4.461879E-1
-5.080895E-1
-5.080895E-1
-5.080895E-1
-5.699912E-1
-6.318930E-1
-6.318930E-1
-6.937946E-1
-7.556964E-1
-8.175982E-1
-8.795000E-1
-8.175982E-1
-7.556964E-1
-6.318930E-1
-6.318930E-1
-5.699912E-1
-5.699912E-1
-5.699912E-1
-5.699912E-1
-5.699912E-1
-5.699912E-1
-6.318930E-1
-6.937946E-1
-6.318930E-1
-6.318930E-1
-6.318930E-1
-6.318930E-1
-6.318930E-1
-6.937946E-1
-7.556964E-1
-7.556964E-1
-7.556964E-1
-7.556964E-1
-7.556964E-1
-8.175982E-1
-8.795000E-1
-8.795000E-1
-9.414016E-1
-1.003303E+0
-1.065205E+0
-1.003303E+0
-1.003303E+0
-1.003303E+0
-1.003303E+0
-9.414016E-1
-9.414016E-1
-9.414016E-1
-8.795000E-1
-8.175982E-1
-7.556964E-1
-7.556964E-1
-7.556964E-1
-7.556964E-1
-7.556964E-1
-8.175982E-1
-8.175982E-1
-8.175982E-1
-8.175982E-1
-8.795000E-1
-8.795000E-1
-8.795000E-1
-8.175982E-1
-8.175982E-1
-8.795000E-1
-8.795000E-1
-9.414016E-1
-9.414016E-1
-1.003303E+0
-1.003303E+0
-1.003303E+0
-1.003303E+0
-1.003303E+0
-1.065205E+0
-1.065205E+0
-1.065205E+0
-1.065205E+0
-1.003303E+0
-1.003303E+0
-1.003303E+0
-9.414016E-1
-8.175982E-1
-7.556964E-1
-7.556964E-1
-6.937946E-1
-5.699912E-1
-5.080895E-1
-3.842861E-1
-2.604826E-1
-1.366791E-1
4.902625E-2
1.728298E-1
2.347314E-1
3.585349E-1
4.204367E-1
5.442402E-1
6.680437E-1
7.299454E-1
7.918472E-1
7.918472E-1
7.299454E-1
7.299454E-1
6.680437E-1
6.680437E-1
6.061419E-1
6.061419E-1
6.061419E-1
5.442402E-1
5.442402E-1
4.823384E-1
4.204367E-1
4.204367E-1
4.204367E-1
4.204367E-1
4.823384E-1
4.823384E-1
5.442402E-1
6.061419E-1
6.680437E-1
7.299454E-1
8.537489E-1
1.039454E+0
1.101356E+0
1.163258E+0
1.225159E+0
1.225159E+0
1.287061E+0
1.287061E+0
1.287061E+0
1.287061E+0
1.225159E+0
1.225159E+0
1.163258E+0
1.101356E+0
1.101356E+0
1.101356E+0
1.101356E+0
1.039454E+0
9.775524E-1
9.156506E-1
8.537489E-1
7.918472E-1
7.299454E-1
7.299454E-1
7.299454E-1
7.299454E-1
7.299454E-1
7.299454E-1
7.918472E-1
7.918472E-1
7.918472E-1
7.918472E-1
7.918472E-1
7.918472E-1
7.918472E-1
7.918472E-1
7.918472E-1
7.918472E-1
7.918472E-1
7.918472E-1
7.918472E-1
7.918472E-1
7.918472E-1
6.680437E-1
6.061419E-1
4.823384E-1
4.204367E-1
3.585349E-1
3.585349E-1
2.966332E-1
2.966332E-1
3.585349E-1
2.966332E-1
2.966332E-1
2.347314E-1
1.728298E-1
1.109279E-1
-1.287556E-2
-1.366791E-1
-1.985809E-1
-1.985809E-1
-1.985809E-1
-1.985809E-1
-1.985809E-1
-1.985809E-1
-1.985809E-1
-1.985809E-1
-1.366791E-1
-7.477725E-2
-1.287556E-2
1.109279E-1
1.109279E-1
1.728298E-1
1.109279E-1
1.728298E-1
2.347314E-1
2.966332E-1
3.585349E-1
3.585349E-1
3.585349E-1
4.204367E-1
4.204367E-1
3.585349E-1
3.585349E-1
2.966332E-1
3.585349E-1
3.585349E-1
2.966332E-1
1.728298E-1
1.109279E-1
-1.287556E-2
-1.287556E-2
-1.287556E-2
-7.477725E-2
-1.366791E-1
-1.366791E-1
-1.366791E-1
-7.477725E-2
4.902625E-2
1.109279E-1
1.728298E-1
2.347314E-1
2.966332E-1
3.585349E-1
4.823384E-1
6.061419E-1
6.680437E-1
7.299454E-1
7.299454E-1
7.918472E-1
7.918472E-1
7.918472E-1
6.680437E-1
6.061419E-1
6.061419E-1
6.061419E-1
5.442402E-1
4.823384E-1
4.823384E-1
4.823384E-1
5.442402E-1
5.442402E-1
6.061419E-1
6.680437E-1
6.680437E-1
7.299454E-1
8.537489E-1
9.775524E-1
1.039454E+0
1.101356E+0
1.163258E+0
1.163258E+0
1.163258E+0
1.163258E+0
1.225159E+0
1.287061E+0
1.348963E+0
1.410865E+0
1.410865E+0
1.348963E+0
1.410865E+0
1.410865E+0
1.410865E+0
1.410865E+0
1.410865E+0
1.410865E+0
1.410865E+0
1.410865E+0
1.410865E+0
1.410865E+0
1.410865E+0
1.410865E+0
1.410865E+0
1.348963E+0
1.410865E+0
1.410865E+0
1.472766E+0
1.472766E+0
1.472766E+0
1.472766E+0
1.534668E+0
1.534668E+0
1.596570E+0
1.534668E+0
1.472766E+0
1.410865E+0
1.348963E+0
1.287061E+0
1.225159E+0
1.287061E+0
1.287061E+0
1.348963E+0
1.348963E+0
1.348963E+0
1.348963E+0
1.410865E+0
1.410865E+0
1.472766E+0
1.472766E+0
1.472766E+0
1.534668E+0
1.596570E+0
1.658472E+0
1.720373E+0
1.720373E+0
1.720373E+0
1.658472E+0
1.658472E+0
1.596570E+0
1.472766E+0
1.472766E+0
1.472766E+0
1.534668E+0
1.534668E+0
1.472766E+0
1.410865E+0
1.348963E+0
1.348963E+0
1.410865E+0
1.410865E+0
1.348963E+0
1.348963E+0
1.348963E+0
1.348963E+0
1.410865E+0
1.534668E+0
1.596570E+0
1.658472E+0
1.658472E+0
1.720373E+0
1.720373E+0
1.782275E+0
1.782275E+0
1.844177E+0
1.906079E+0
1.906079E+0
1.906079E+0
1.844177E+0
1.844177E+0
1.782275E+0
1.782275E+0
1.720373E+0
1.658472E+0
1.658472E+0
1.596570E+0
1.534668E+0
1.534668E+0
1.534668E+0
1.596570E+0
1.596570E+0
1.596570E+0
1.658472E+0
1.658472E+0
1.658472E+0
1.596570E+0
1.658472E+0
1.720373E+0
1.720373E+0
1.658472E+0
1.596570E+0
1.534668E+0
1.472766E+0
1.410865E+0
1.348963E+0
1.410865E+0
1.410865E+0
1.410865E+0
1.348963E+0
1.287061E+0
1.225159E+0
1.163258E+0
1.163258E+0
1.101356E+0
1.101356E+0
1.101356E+0
1.101356E+0
1.101356E+0
1.101356E+0
1.101356E+0
1.163258E+0
1.225159E+0
1.225159E+0
1.287061E+0
1.287061E+0
1.287061E+0
1.348963E+0
1.410865E+0
1.410865E+0
1.348963E+0
1.287061E+0
1.163258E+0
1.101356E+0
1.039454E+0
9.775524E-1
9.156506E-1
8.537489E-1
7.918472E-1
7.918472E-1
8.537489E-1
7.918472E-1
7.299454E-1
6.680437E-1
6.680437E-1
6.680437E-1
6.680437E-1
7.299454E-1
8.537489E-1
9.156506E-1
9.775524E-1
9.775524E-1
9.775524E-1
9.156506E-1
9.775524E-1
9.775524E-1
9.775524E-1
9.775524E-1
9.156506E-1
9.156506E-1
8.537489E-1
7.918472E-1
7.299454E-1
6.680437E-1
5.442402E-1
4.823384E-1
4.204367E-1
3.585349E-1
4.204367E-1
4.204367E-1
3.585349E-1
3.585349E-1
2.966332E-1
3.585349E-1
3.585349E-1
4.204367E-1
4.204367E-1
4.823384E-1
5.442402E-1
6.680437E-1
7.299454E-1
7.918472E-1
8.537489E-1
9.156506E-1
9.156506E-1
9.775524E-1
9.775524E-1
9.775524E-1
9.156506E-1
9.156506E-1
9.156506E-1
8.537489E-1
7.299454E-1
6.680437E-1
6.680437E-1
6.061419E-1
6.061419E-1
6.061419E-1
6.680437E-1
7.299454E-1
8.537489E-1
9.156506E-1
9.775524E-1
9.775524E-1
9.156506E-1
9.156506E-1
9.156506E-1
9.156506E-1
9.775524E-1
1.101356E+0
1.225159E+0
1.287061E+0
1.287061E+0
1.287061E+0
1.287061E+0
1.225159E+0
1.163258E+0
1.163258E+0
1.101356E+0
1.101356E+0
1.163258E+0
1.225159E+0
1.287061E+0
1.287061E+0
1.287061E+0
1.287061E+0
1.287061E+0
1.287061E+0
1.287061E+0
1.287061E+0
1.348963E+0
1.472766E+0
1.472766E+0
1.534668E+0
1.596570E+0
1.658472E+0
1.782275E+0
1.844177E+0
1.844177E+0
1.844177E+0
1.782275E+0
1.720373E+0
1.658472E+0
1.658472E+0
1.658472E+0
1.658472E+0
1.596570E+0
1.534668E+0
1.472766E+0
1.410865E+0
1.348963E+0
1.287061E+0
1.287061E+0
1.225159E+0
1.225159E+0
1.225159E+0
1.225159E+0
1.225159E+0
1.225159E+0
1.287061E+0
1.348963E+0
1.348963E+0
1.348963E+0
1.348963E+0
1.348963E+0
1.348963E+0
1.348963E+0
1.348963E+0
1.348963E+0
1.287061E+0
1.287061E+0
1.287061E+0
1.348963E+0
1.287061E+0
1.287061E+0
1.225159E+0
1.163258E+0
1.163258E+0
1.101356E+0
1.039454E+0
1.039454E+0
9.775524E-1
9.775524E-1
9.156506E-1
9.156506E-1
8.537489E-1
8.537489E-1
8.537489E-1
8.537489E-1
8.537489E-1
8.537489E-1
8.537489E-1
8.537489E-1
8.537489E-1
8.537489E-1
9.156506E-1
9.775524E-1
1.039454E+0
1.101356E+0
1.163258E+0
1.225159E+0
1.225159E+0
1.225159E+0
1.287061E+0
1.287061E+0
1.287061E+0
1.225159E+0
1.163258E+0
1.101356E+0
1.101356E+0
1.039454E+0
1.101356E+0
1.101356E+0
1.101356E+0
1.101356E+0
1.039454E+0
9.775524E-1
9.775524E-1
9.775524E-1
1.039454E+0
1.039454E+0
1.039454E+0
1.039454E+0
1.039454E+0
1.101356E+0
1.225159E+0
1.287061E+0
1.348963E+0
1.410865E+0
1.472766E+0
1.534668E+0
1.596570E+0
1.658472E+0
1.658472E+0
1.658472E+0
1.720373E+0
1.720373E+0
1.720373E+0
1.596570E+0
1.534668E+0
1.410865E+0
1.348963E+0
1.225159E+0
1.163258E+0
1.039454E+0
9.775524E-1
9.775524E-1
9.775524E-1
9.775524E-1
9.775524E-1
9.775524E-1
9.775524E-1
9.156506E-1
9.775524E-1
1.101356E+0
1.225159E+0
1.348963E+0
1.472766E+0
1.596570E+0
1.720373E+0
1.844177E+0
1.906079E+0
1.967980E+0
1.967980E+0
1.906079E+0
1.906079E+0
1.906079E+0
1.906079E+0
1.782275E+0
1.596570E+0
1.472766E+0
1.410865E+0
1.348963E+0
1.287061E+0
1.225159E+0
1.163258E+0
1.163258E+0
1.163258E+0
1.225159E+0
1.225159E+0
1.163258E+0
1.163258E+0
1.163258E+0
1.225159E+0
1.348963E+0
1.472766E+0
1.596570E+0
1.720373E+0
1.844177E+0
1.906079E+0
1.906079E+0
1.906079E+0
1.844177E+0
1.720373E+0
1.720373E+0
1.658472E+0
1.658472E+0
1.596570E+0
1.596570E+0
1.596570E+0
1.596570E+0
1.596570E+0
1.534668E+0
1.534668E+0
1.534668E+0
1.534668E+0
1.534668E+0
1.472766E+0
1.534668E+0
1.596570E+0
1.658472E+0
1.658472E+0
1.720373E+0
1.720373E+0
1.782275E+0
1.782275E+0
1.782275E+0
1.720373E+0
1.720373E+0
1.658472E+0
1.658472E+0
1.658472E+0
1.596570E+0
1.534668E+0
1.472766E+0
1.534668E+0
1.596570E+0
1.596570E+0
1.534668E+0
1.472766E+0
1.472766E+0
1.472766E+0
1.410865E+0
1.348963E+0
1.287061E+0
1.225159E+0
1.163258E+0
1.101356E+0
1.039454E+0
1.101356E+0
1.039454E+0
9.775524E-1
9.156506E-1
8.537489E-1
8.537489E-1
7.918472E-1
7.299454E-1
6.680437E-1
5.442402E-1
5.442402E-1
4.823384E-1
4.204367E-1
4.823384E-1
5.442402E-1
6.061419E-1
6.680437E-1
6.680437E-1
7.299454E-1
7.299454E-1
7.918472E-1
9.156506E-1
9.775524E-1
1.039454E+0
1.039454E+0
1.039454E+0
1.101356E+0
1.101356E+0
1.101356E+0
9.775524E-1
9.156506E-1
7.918472E-1
6.680437E-1
5.442402E-1
4.823384E-1
3.585349E-1
3.585349E-1
2.966332E-1
2.347314E-1
1.728298E-1
1.728298E-1
1.109279E-1
1.728298E-1
2.347314E-1
2.966332E-1
4.823384E-1
6.061419E-1
7.299454E-1
8.537489E-1
9.775524E-1
1.039454E+0
1.101356E+0
1.163258E+0
1.163258E+0
1.163258E+0
1.101356E+0
9.775524E-1
9.156506E-1
7.918472E-1
6.680437E-1
4.823384E-1
3.585349E-1
2.347314E-1
1.728298E-1
1.109279E-1
4.902625E-2
-7.477725E-2
-1.366791E-1
-1.366791E-1
-1.366791E-1
-1.366791E-1
-7.477725E-2
4.902625E-2
1.728298E-1
3.585349E-1
4.823384E-1
6.061419E-1
7.299454E-1
8.537489E-1
9.775524E-1
1.039454E+0
1.101356E+0
1.163258E+0
1.225159E+0
1.225159E+0
1.163258E+0
9.775524E-1
8.537489E-1
6.680437E-1
4.823384E-1
2.966332E-1
4.902625E-2
-1.366791E-1
-2.604826E-1
-4.461879E-1
-5.080895E-1
-5.080895E-1
-4.461879E-1
-4.461879E-1
-4.461879E-1
-4.461879E-1
-3.223844E-1
-1.366791E-1
-1.287556E-2
1.728298E-1
3.585349E-1
4.823384E-1
6.061419E-1
7.299454E-1
7.918472E-1
7.299454E-1
6.680437E-1
6.680437E-1
6.061419E-1
6.061419E-1
6.061419E-1
5.442402E-1
4.823384E-1
4.204367E-1
3.585349E-1
2.347314E-1
1.728298E-1
4.902625E-2
-1.287556E-2
-7.477725E-2
-1.366791E-1
-7.477725E-2
-7.477725E-2
-1.287556E-2
-1.287556E-2
-1.287556E-2
-1.287556E-2
-1.287556E-2
4.902625E-2
1.109279E-1
2.347314E-1
2.966332E-1
4.204367E-1
6.061419E-1
7.299454E-1
8.537489E-1
9.156506E-1
8.537489E-1
7.918472E-1
6.680437E-1
6.061419E-1
5.442402E-1
4.823384E-1
4.204367E-1
4.204367E-1
3.585349E-1
3.585349E-1
2.966332E-1
1.728298E-1
1.109279E-1
4.902625E-2
-1.287556E-2
-1.287556E-2
4.902625E-2
1.109279E-1
1.109279E-1
1.109279E-1
1.728298E-1
2.347314E-1
2.347314E-1
2.347314E-1
2.347314E-1
2.966332E-1
2.966332E-1
2.966332E-1
3.585349E-1
4.204367E-1
5.442402E-1
6.061419E-1
6.061419E-1
6.061419E-1
6.061419E-1
6.061419E-1
6.061419E-1
6.680437E-1
7.299454E-1
7.918472E-1
7.918472E-1
7.918472E-1
7.299454E-1
6.680437E-1
5.442402E-1
4.204367E-1
3.585349E-1
2.966332E-1
2.966332E-1
2.966332E-1
2.966332E-1
2.966332E-1
2.347314E-1
1.109279E-1
4.902625E-2
4.902625E-2
4.902625E-2
-1.287556E-2
-7.477725E-2
-1.287556E-2
4.902625E-2
1.728298E-1
2.966332E-1
4.204367E-1
5.442402E-1
6.680437E-1
7.299454E-1
7.918472E-1
8.537489E-1
8.537489E-1
9.156506E-1
9.775524E-1
1.039454E+0
1.039454E+0
1.039454E+0
9.775524E-1
9.775524E-1
9.775524E-1
8.537489E-1
7.299454E-1
6.061419E-1
5.442402E-1
5.442402E-1
5.442402E-1
5.442402E-1
5.442402E-1
4.823384E-1
4.204367E-1
4.204367E-1
4.204367E-1
4.204367E-1
4.204367E-1
4.204367E-1
4.823384E-1
5.442402E-1
6.061419E-1
6.680437E-1
6.680437E-1
6.680437E-1
6.680437E-1
6.061419E-1
6.061419E-1
5.442402E-1
5.442402E-1
5.442402E-1
5.442402E-1
4.823384E-1
4.204367E-1
4.204367E-1
3.585349E-1
3.585349E-1
2.966332E-1
2.347314E-1
1.728298E-1
1.109279E-1
1.109279E-1
1.109279E-1
1.728298E-1
2.347314E-1
2.966332E-1
2.966332E-1
2.347314E-1
2.347314E-1
2.347314E-1
2.966332E-1
3.585349E-1
3.585349E-1
3.585349E-1
3.585349E-1
3.585349E-1
4.204367E-1
4.204367E-1
4.823384E-1
4.204367E-1
3.585349E-1
3.585349E-1
2.966332E-1
2.347314E-1
2.347314E-1
1.109279E-1
4.902625E-2
-7.477725E-2
-7.477725E-2
-7.477725E-2
-7.477725E-2
-7.477725E-2
-7.477725E-2
-7.477725E-2
-7.477725E-2
-1.287556E-2
4.902625E-2
1.109279E-1
1.728298E-1
1.728298E-1
1.728298E-1
1.728298E-1
1.728298E-1
1.728298E-1
1.728298E-1
1.728298E-1
1.728298E-1
1.109279E-1
4.902625E-2
4.902625E-2
-1.287556E-2
-7.477725E-2
-1.985809E-1
-2.604826E-1
-2.604826E-1
-2.604826E-1
-3.223844E-1
-3.842861E-1
-3.842861E-1
-3.223844E-1
-1.985809E-1
-1.366791E-1
-1.366791E-1
-1.366791E-1
-1.366791E-1
-7.477725E-2
-1.287556E-2
-1.287556E-2
4.902625E-2
4.902625E-2
1.109279E-1
1.728298E-1
1.728298E-1
1.109279E-1
4.902625E-2
4.902625E-2
4.902625E-2
-1.287556E-2
-7.477725E-2
-1.985809E-1
-2.604826E-1
-3.223844E-1
-3.223844E-1
-3.223844E-1
-3.842861E-1
-3.842861E-1
-3.842861E-1
-3.223844E-1
-2.604826E-1
-1.985809E-1
-7.477725E-2
-1.287556E-2
4.902625E-2
-1.287556E-2
-7.477725E-2
-1.366791E-1
-1.366791E-1
-1.366791E-1
-1.985809E-1
-2.604826E-1
-2.604826E-1
-2.604826E-1
-2.604826E-1
-2.604826E-1
-1.985809E-1
-1.985809E-1
-1.985809E-1
-1.985809E-1
-1.366791E-1
-1.366791E-1
-1.366791E-1
-1.366791E-1
-1.985809E-1
-1.985809E-1
-1.985809E-1
-2.604826E-1
-3.223844E-1
-3.842861E-1
-3.223844E-1
-1.985809E-1
-1.985809E-1
-1.985809E-1
-2.604826E-1
-2.604826E-1
-1.985809E-1
-1.985809E-1
-2.604826E-1
-2.604826E-1
-2.604826E-1
-2.604826E-1
-2.604826E-1
-2.604826E-1
-2.604826E-1
-2.604826E-1
-2.604826E-1
-2.604826E-1
-2.604826E-1
-1.985809E-1
-1.985809E-1
-1.366791E-1
-7.477725E-2
-7.477725E-2
-1.287556E-2
4.902625E-2
1.109279E-1
1.109279E-1
1.109279E-1
4.902625E-2
-1.287556E-2
-1.287556E-2
-1.287556E-2
-1.287556E-2
-1.287556E-2
-1.287556E-2
-7.477725E-2
-1.366791E-1
-1.985809E-1
-1.985809E-1
-2.604826E-1
-2.604826E-1
-2.604826E-1
-3.223844E-1
-2.604826E-1
-2.604826E-1
-2.604826E-1
-2.604826E-1
-2.604826E-1
-2.604826E-1
-1.985809E-1
-2.604826E-1
-3.223844E-1
-3.223844E-1
-2.604826E-1
-1.366791E-1
-7.477725E-2
-1.287556E-2
-1.287556E-2
4.902625E-2
4.902625E-2
-1.287556E-2
-7.477725E-2
-1.366791E-1
-1.985809E-1
-1.985809E-1
-1.985809E-1
-2.604826E-1
-3.223844E-1
-3.223844E-1
-3.842861E-1
-3.842861E-1
-4.461879E-1
-5.080895E-1
-5.080895E-1
-4.461879E-1
-3.842861E-1
-3.223844E-1
-2.604826E-1
-1.366791E-1
-1.287556E-2
4.902625E-2
1.109279E-1
1.109279E-1
1.109279E-1
1.728298E-1
1.728298E-1
1.728298E-1
1.728298E-1
1.109279E-1
-1.287556E-2
-7.477725E-2
-1.366791E-1
-1.985809E-1
-3.223844E-1
-4.461879E-1
-5.080895E-1
-5.699912E-1
-5.699912E-1
-6.318930E-1
-5.699912E-1
-5.699912E-1
-5.699912E-1
-5.699912E-1
-5.080895E-1
-3.842861E-1
-2.604826E-1
-1.366791E-1
-1.287556E-2
1.109279E-1
2.966332E-1
4.823384E-1
6.061419E-1
6.061419E-1
6.061419E-1
5.442402E-1
5.442402E-1
4.823384E-1
4.204367E-1
3.585349E-1
2.347314E-1
1.109279E-1
4.902625E-2
-7.477725E-2
-1.985809E-1
-3.223844E-1
-3.842861E-1
-4.461879E-1
-4.461879E-1
-3.842861E-1
-3.223844E-1
-1.985809E-1
-7.477725E-2
4.902625E-2
1.109279E-1
1.728298E-1
2.347314E-1
2.966332E-1
3.585349E-1
3.585349E-1
4.204367E-1
4.823384E-1
4.823384E-1
4.823384E-1
4.823384E-1
5.442402E-1
4.823384E-1
4.204367E-1
2.966332E-1
2.347314E-1
1.109279E-1
1.109279E-1
4.902625E-2
4.902625E-2
4.902625E-2
1.109279E-1
1.728298E-1
1.728298E-1
2.347314E-1
2.966332E-1
4.204367E-1
5.442402E-1
7.299454E-1
7.918472E-1
8.537489E-1
9.775524E-1
1.039454E+0
1.101356E+0
1.039454E+0
9.775524E-1
9.156506E-1
7.918472E-1
6.680437E-1
5.442402E-1
4.823384E-1
3.585349E-1
2.347314E-1
1.728298E-1
1.109279E-1
1.109279E-1
1.109279E-1
1.728298E-1
2.347314E-1
3.585349E-1
4.823384E-1
6.680437E-1
7.918472E-1
9.775524E-1
1.163258E+0
1.287061E+0
1.348963E+0
1.410865E+0
1.410865E+0
1.472766E+0
1.472766E+0
1.472766E+0
1.472766E+0
1.472766E+0
1.472766E+0
1.410865E+0
1.348963E+0
1.225159E+0
1.163258E+0
1.039454E+0
9.775524E-1
8.537489E-1
7.299454E-1
6.680437E-1
6.061419E-1
6.061419E-1
6.061419E-1
6.680437E-1
6.680437E-1
7.299454E-1
8.537489E-1
9.775524E-1
1.039454E+0
1.101356E+0
1.163258E+0
1.163258E+0
1.225159E+0
1.225159E+0
1.225159E+0
1.101356E+0
9.775524E-1
8.537489E-1
7.918472E-1
7.299454E-1
6.061419E-1
4.823384E-1
4.204367E-1
3.585349E-1
2.347314E-1
1.728298E-1
1.109279E-1
1.109279E-1
1.728298E-1
1.728298E-1
1.728298E-1
1.109279E-1
1.728298E-1
2.347314E-1
3.585349E-1
4.823384E-1
5.442402E-1
6.061419E-1
6.680437E-1
7.299454E-1
6.680437E-1
6.061419E-1
5.442402E-1
4.204367E-1
3.585349E-1
2.347314E-1
2.347314E-1
2.347314E-1
2.966332E-1
2.347314E-1
2.347314E-1
2.347314E-1
2.347314E-1
2.347314E-1
1.728298E-1
1.728298E-1
1.728298E-1
1.728298E-1
1.728298E-1
1.728298E-1
1.728298E-1
1.728298E-1
2.966332E-1
3.585349E-1
3.585349E-1
4.204367E-1
4.204367E-1
4.204367E-1
4.823384E-1
4.823384E-1
4.823384E-1
5.442402E-1
5.442402E-1
6.061419E-1
6.061419E-1
6.061419E-1
6.680437E-1
7.299454E-1
7.918472E-1
8.537489E-1
9.156506E-1
9.156506E-1
1.039454E+0
1.101356E+0
1.163258E+0
1.163258E+0
1.163258E+0
1.101356E+0
1.101356E+0
9.775524E-1
9.156506E-1
7.918472E-1
7.299454E-1
6.680437E-1
6.680437E-1
6.680437E-1
6.061419E-1
5.442402E-1
4.823384E-1
4.204367E-1
4.204367E-1
3.585349E-1
3.585349E-1
4.204367E-1
4.204367E-1
4.204367E-1
2.966332E-1
-1.985809E-1
-1.374714E+0
-3.355570E+0
-6.326854E+0
-1.028857E+1
-1.480739E+1
-1.951193E+1
-2.427836E+1
-2.916860E+1
-3.455405E+1
-4.092993E+1
-4.817243E+1
-5.591015E+1
-6.340026E+1
-6.996185E+1
-7.547110E+1
-8.011374E+1
-8.457066E+1
-8.952280E+1
-9.466065E+1
-9.905566E+1
-1.016555E+2
-1.019651E+2
-1.004794E+2
-9.849855E+1
-9.719862E+1
-9.719862E+1
-9.787954E+1
-9.806524E+1
-9.688911E+1
-9.416543E+1
-9.057513E+1
-8.729433E+1
-8.525158E+1
-8.481826E+1
-8.549918E+1
-8.686102E+1
-8.865617E+1
-9.094654E+1
-9.404163E+1
-9.800334E+1
-1.027079E+2
-1.078457E+2
-1.132931E+2
-1.190499E+2
-1.255496E+2
-1.327302E+2
-1.399108E+2
-1.459153E+2
-1.499389E+2
-1.517960E+2
-1.521674E+2
-1.522912E+2
-1.532816E+2
-1.556339E+2
-1.586052E+2
-1.610193E+2
-1.616383E+2
-1.602765E+2
-1.574290E+2
-1.539625E+2
-1.509293E+2
-1.487628E+2
-1.474628E+2
-1.470295E+2
-1.470295E+2
-1.464724E+2
-1.446153E+2
-1.415822E+2
-1.381157E+2
-1.350825E+2
-1.327302E+2
-1.305018E+2
-1.273448E+2
-1.219593E+2
-1.136645E+2
-1.033269E+2
-9.261789E+1
-8.308502E+1
-7.534730E+1
-6.853811E+1
-6.135751E+1
-5.293887E+1
-4.383931E+1
-3.573018E+1
-3.009712E+1
-2.663063E+1
-2.415456E+1
-2.155468E+1
-1.858340E+1
-1.635494E+1
-1.660255E+1
-2.037855E+1
-2.694014E+1
-3.387313E+1
-3.901098E+1
-4.161085E+1
-4.291079E+1
-4.520115E+1
-5.021519E+1
-5.770530E+1
-6.600013E+1
-7.355215E+1
-7.974233E+1
-8.506587E+1
-9.014182E+1
-9.509395E+1
-9.942708E+1
-1.020889E+2
-1.025841E+2
-1.015936E+2
-1.002937E+2
-9.936517E+1
-9.856046E+1
-9.688911E+1
-9.367022E+1
-8.908949E+1
-8.407544E+1
-7.974233E+1
-7.627583E+1
-7.318074E+1
-6.959044E+1
-6.525732E+1
-6.080039E+1
-5.677678E+1
-5.361979E+1
-5.095801E+1
-4.811053E+1
-4.452023E+1
-4.024901E+1
-3.603969E+1
-3.269700E+1
-3.003522E+1
-2.749725E+1
-2.483548E+1
-2.266892E+1
-2.186419E+1
-2.322603E+1
-2.718774E+1
-3.343982E+1
-4.099183E+1
-4.897715E+1
-5.739579E+1
-6.692867E+1
-7.782337E+1
-8.983231E+1
-1.024603E+2
-1.149644E+2
-1.262924E+2
-1.363205E+2
-1.459153E+2
-1.555720E+2
-1.646715E+2
-1.722235E+2
-1.776090E+2
-1.806422E+2
-1.810755E+2
-1.785375E+2
-1.735235E+2
-1.667143E+2
-1.592242E+2
-1.521055E+2
-1.460391E+2
-1.413965E+2
-1.376205E+2
-1.340302E+2
-1.300684E+2
-1.257353E+2
-1.214022E+2
-1.175024E+2
-1.141597E+2
-1.114979E+2
-1.096409E+2
-1.090838E+2
-1.101361E+2
-1.123026E+2
-1.147168E+2
-1.166977E+2
-1.179357E+2
-1.184309E+2
-1.181833E+2
-1.171929E+2
-1.152739E+2
-1.123026E+2
-1.082171E+2
-1.030174E+2
-9.645580E+1
-8.816097E+1
-7.776147E+1
-6.519541E+1
-5.201034E+1
-3.987760E+1
-3.015903E+1
-2.310223E+1
-1.802629E+1
-1.425028E+1
-1.134090E+1
-9.855252E+0
-1.072188E+1
-1.462169E+1
-2.161659E+1
-3.090185E+1
-4.142514E+1
-5.188654E+1
-6.117180E+1
-6.915712E+1
-7.646153E+1
-8.382784E+1
-9.119415E+1
-9.806524E+1
-1.039459E+2
-1.088981E+2
-1.131693E+2
-1.170691E+2
-1.203499E+2
-1.222688E+2
-1.225783E+2
-1.216498E+2
-1.203499E+2
-1.200404E+2
-1.215260E+2
-1.246830E+2
-1.282733E+2
-1.302542E+2
-1.292637E+2
-1.250544E+2
-1.189261E+2
-1.124264E+2
-1.066077E+2
-1.020270E+2
-9.849855E+1
-9.565108E+1
-9.292740E+1
-9.020372E+1
-8.766575E+1
-8.537538E+1
-8.314692E+1
-8.054704E+1
-7.769957E+1
-7.491399E+1
-7.243792E+1
-6.983804E+1
-6.661915E+1
-6.265744E+1
-5.789101E+1
-5.262936E+1
-4.674870E+1
-4.055852E+1
-3.430644E+1
-2.861148E+1
-2.434026E+1
-2.235941E+1
-2.310223E+1
-2.675443E+1
-3.257319E+1
-3.969190E+1
-4.755341E+1
-5.621966E+1
-6.531921E+1
-7.361405E+1
-7.961852E+1
-8.221839E+1
-8.135177E+1
-7.807098E+1
-7.398546E+1
-7.033326E+1
-6.760958E+1
-6.525732E+1
-6.203842E+1
-5.671487E+1
-4.891525E+1
-3.969190E+1
-3.096375E+1
-2.458787E+1
-2.149278E+1
-2.143088E+1
-2.372125E+1
-2.737345E+1
-3.201608E+1
-3.740153E+1
-4.377741E+1
-5.120562E+1
-5.919094E+1
-6.705247E+1
-7.485209E+1
-8.296121E+1
-9.144175E+1
-1.004794E+2
-1.106932E+2
-1.215879E+2
-1.311208E+2
-1.374967E+2
-1.411489E+2
-1.423869E+2
-1.400346E+2
-1.341540E+2
-1.266639E+2
-1.186785E+2
-1.092076E+2
-9.800334E+1
-8.574680E+1
-7.280933E+1
-5.943855E+1
-4.650108E+1
-3.560638E+1
-2.805437E+1
-2.409266E+1
-2.328793E+1
-2.471167E+1
-2.706394E+1
-3.015903E+1
-3.628730E+1
-4.786292E+1
-6.451449E+1
-8.283741E+1
-9.843665E+1
-1.090838E+2
-1.161406E+2
-1.227021E+2
-1.304399E+2
-1.381157E+2
-1.434392E+2
-1.460391E+2
-1.460391E+2
-1.430678E+2
-1.358253E+2
-1.238783E+2
-1.087743E+2
-9.323691E+1
-7.998993E+1
-7.039516E+1
-6.439069E+1
-6.061468E+1
-5.739579E+1
-5.368169E+1
-4.891525E+1
-4.315839E+1
-3.746343E+1
-3.325411E+1
-3.201608E+1
-3.504926E+1
-4.346790E+1
-5.782911E+1
-7.683294E+1
-9.713671E+1
-1.150263E+2
-1.280257E+2
-1.357015E+2
-1.395394E+2
-1.418917E+2
-1.446153E+2
-1.483295E+2
-1.514246E+2
-1.507436E+2
-1.426964E+2
-1.262924E+2
-1.038840E+2
-8.023754E+1
-5.993377E+1
-4.470594E+1
-3.387313E+1
-2.557830E+1
-1.821199E+1
-1.109329E+1
-4.469801E+0
1.720373E+0
8.034351E+0
1.335790E+1
1.478164E+1
9.643797E+0
-3.169865E+0
-2.186419E+1
-4.198226E+1
-5.900524E+1
-6.983804E+1
-7.472829E+1
-7.658534E+1
-7.899950E+1
-8.450875E+1
-9.354641E+1
-1.049363E+2
-1.158929E+2
-1.235688E+2
-1.267258E+2
-1.264781E+2
-1.250544E+2
-1.247449E+2
-1.277781E+2
-1.357015E+2
-1.483295E+2
-1.630621E+2
-1.752567E+2
-1.809517E+2
-1.796517E+2
-1.747615E+2
-1.714807E+2
-1.735854E+2
-1.811993E+2
-1.920940E+2
-2.026792E+2
-2.091789E+2
-2.089932E+2
-2.015031E+2
-1.880704E+2
-1.706760E+2
-1.521674E+2
-1.357015E+2
-1.235688E+2
-1.158310E+2
-1.105075E+2
-1.051220E+2
-9.843665E+1
-8.970850E+1
-7.887569E+1
-6.767149E+1
-5.937665E+1
-5.739579E+1
-6.389548E+1
-7.924711E+1
-1.013460E+2
-1.266639E+2
-1.520436E+2
-1.756281E+2
-1.974795E+2
-2.180308E+2
-2.369728E+2
-2.528815E+2
-2.646429E+2
-2.720092E+2
-2.759090E+2
-2.770851E+2
-2.757852E+2
-2.720711E+2
-2.652619E+2
-2.541814E+2
-2.385203E+2
-2.200117E+2
-2.018126E+2
-1.868323E+2
-1.759376E+2
-1.680761E+2
-1.613288E+2
-1.539625E+2
-1.459772E+2
-1.386109E+2
-1.321112E+2
-1.260448E+2
-1.202880E+2
-1.156453E+2
-1.140359E+2
-1.171310E+2
-1.256115E+2
-1.392299E+2
-1.558815E+2
-1.722854E+2
-1.853467E+2
-1.941987E+2
-1.996460E+2
-2.025554E+2
-2.032363E+2
-2.019364E+2
-1.997698E+2
-1.980366E+2
-1.968604E+2
-1.950653E+2
-1.902988E+2
-1.809517E+2
-1.675190E+2
-1.523531E+2
-1.378681E+2
-1.246211E+2
-1.121169E+2
-1.007889E+2
-9.193697E+1
-8.599440E+1
-8.141367E+1
-7.584251E+1
-6.872381E+1
-6.191462E+1
-5.844812E+1
-5.980996E+1
-6.482401E+1
-7.144749E+1
-7.875189E+1
-8.686102E+1
-9.596058E+1
-1.057411E+2
-1.152120E+2
-1.236307E+2
-1.303161E+2
-1.343397E+2
-1.350825E+2
-1.328540E+2
-1.289542E+2
-1.254877E+2
-1.237545E+2
-1.233831E+2
-1.231354E+2
-1.220831E+2
-1.196689E+2
-1.157072E+2
-1.108789E+2
-1.063601E+2
-1.026460E+2
-9.979849E+1
-9.781764E+1
-9.732242E+1
-9.886997E+1
-1.019651E+2
-1.053077E+2
-1.076600E+2
-1.095790E+2
-1.129836E+2
-1.200404E+2
-1.317398E+2
-1.472771E+2
-1.640525E+2
-1.792803E+2
-1.919083E+2
-2.020602E+2
-2.095503E+2
-2.140072E+2
-2.154310E+2
-2.136977E+2
-2.084361E+2
-1.997079E+2
-1.879466E+2
-1.737092E+2
-1.574290E+2
-1.397870E+2
-1.220831E+2
-1.054935E+2
-9.032752E+1
-7.658534E+1
-6.507161E+1
-5.714819E+1
-5.287697E+1
-5.095801E+1
-4.996758E+1
-5.040089E+1
-5.374359E+1
-6.055278E+1
-6.946664E+1
-7.869000E+1
-8.772765E+1
-9.744622E+1
-1.092695E+2
-1.233212E+2
-1.379919E+2
-1.513008E+2
-1.621335E+2
-1.697475E+2
-1.733997E+2
-1.724712E+2
-1.669619E+2
-1.579242E+2
-1.470295E+2
-1.359491E+2
-1.251782E+2
-1.148406E+2
-1.049363E+2
-9.571298E+1
-8.717053E+1
-7.949471E+1
-7.342835E+1
-7.033326E+1
-7.033326E+1
-7.237602E+1
-7.553301E+1
-8.011374E+1
-8.704672E+1
-9.645580E+1
-1.078457E+2
-1.204737E+2
-1.337206E+2
-1.465343E+2
-1.576766E+2
-1.665905E+2
-1.737711E+2
-1.795279E+2
-1.835516E+2
-1.849134E+2
-1.826849E+2
-1.768662E+2
-1.680761E+2
-1.574290E+2
-1.461629E+2
-1.357634E+2
-1.275305E+2
-1.217117E+2
-1.176881E+2
-1.144692E+2
-1.119312E+2
-1.100742E+2
-1.092076E+2
-1.095790E+2
-1.115598E+2
-1.152739E+2
-1.207832E+2
-1.277781E+2
-1.363205E+2
-1.465343E+2
-1.582337E+2
-1.704284E+2
-1.820659E+2
-1.925892E+2
-2.021221E+2
-2.114073E+2
-2.208783E+2
-2.301636E+2
-2.379632E+2
-2.427296E+2
-2.434724E+2
-2.400678E+2
-2.335063E+2
-2.260161E+2
-2.200117E+2
-2.172261E+2
-2.179689E+2
-2.211259E+2
-2.250257E+2
-2.290493E+2
-2.333205E+2
-2.385203E+2
-2.457009E+2
-2.559147E+2
-2.688522E+2
-2.836467E+2
-3.001745E+2
-3.180641E+2
-3.356442E+2
-3.506863E+2
-3.617667E+2
-3.691949E+2
-3.745804E+2
-3.792849E+2
-3.843608E+2
-3.899320E+2
-3.948841E+2
-3.979173E+2
-3.978554E+2
-3.942651E+2
-3.872702E+2
-3.781707E+2
-3.688854E+2
-3.605287E+2
-3.532862E+2
-3.479007E+2
-3.465389E+2
-3.508720E+2
-3.599096E+2
-3.691949E+2
-3.741470E+2
-3.729090E+2
-3.673379E+2
-3.625714E+2
-3.649237E+2
-3.774278E+2
-3.979792E+2
-4.209448E+2
-4.405057E+2
-4.534432E+2
-4.595715E+2
-4.606238E+2
-4.605000E+2
-4.631617E+2
-4.706519E+2
-4.817323E+2
-4.926889E+2
-4.986933E+2
-4.958459E+2
-4.842702E+2
-4.688567E+2
-4.561050E+2
-4.492339E+2
-4.462007E+2
-4.427961E+2
-4.355536E+2
-4.240399E+2
-4.089977E+2
-3.912938E+2
-3.712996E+2
-3.488911E+2
-3.240685E+2
-2.989364E+2
-2.772089E+2
-2.621049E+2
-2.531910E+2
-2.449581E+2
-2.311540E+2
-2.106026E+2
-1.888132E+2
-1.761233E+2
-1.807041E+2
-2.018126E+2
-2.317730E+2
-2.616097E+2
-2.861847E+2
-3.051266E+2
-3.219639E+2
-3.406582E+2
-3.614572E+2
-3.823181E+2
-4.032408E+2
-4.264540E+2
-4.517099E+2
-4.731899E+2
-4.825370E+2
-4.754802E+2
-4.573430E+2
-4.383391E+2
-4.263921E+2
-4.227399E+2
-4.236684E+2
-4.239161E+2
-4.192115E+2
-4.068931E+2
-3.866512E+2
-3.616429E+2
-3.360156E+2
-3.105121E+2
-2.829658E+2
-2.516435E+2
-2.190832E+2
-1.915369E+2
-1.728425E+2
-1.621335E+2
-1.565005E+2
-1.511150E+2
-1.409013E+2
-1.250544E+2
-1.063601E+2
-8.723243E+1
-6.952854E+1
-5.510543E+1
-4.501544E+1
-3.783484E+1
-3.102565E+1
-2.310223E+1
-1.493120E+1
-5.955443E+0
8.158155E+0
3.025708E+1
5.625581E+1
7.761192E+1
9.104459E+1
9.841090E+1
1.010727E+2
9.915373E+1
9.574912E+1
8.652577E+1
6.306500E+1
3.130941E+1
-3.842861E-1
-3.015903E+1
-5.795291E+1
-8.500398E+1
-1.123645E+2
-1.407156E+2
-1.678285E+2
-1.911655E+2
-2.083742E+2
-2.157405E+2
-2.137596E+2
-2.071980E+2
-2.035458E+2
-2.050315E+2
-2.050934E+2
-1.990270E+2
-1.919702E+2
-1.924035E+2
-2.000793E+2
-2.072599E+2
-2.094884E+2
-2.103550E+2
-2.128930E+2
-2.165452E+2
-2.187118E+2
-2.189594E+2
-2.211878E+2
-2.287398E+2
-2.429772E+2
-2.646429E+2
-2.959651E+2
-3.406582E+2
-3.979792E+2
-4.617999E+2
-5.219065E+2
-5.684566E+2
-5.973647E+2
-6.106736E+2
-6.143877E+2
-6.143877E+2
-6.106117E+2
-5.976123E+2
-5.745230E+2
-5.483386E+2
-5.251873E+2
-5.060597E+2
-4.900271E+2
-4.769659E+2
-4.671854E+2
-4.597571E+2
-4.538146E+2
-4.523908E+2
-4.608095E+2
-4.811751E+2
-5.097738E+2
-5.414055E+2
-5.724802E+2
-5.993456E+2
-6.187208E+2
-6.283156E+2
-6.287489E+2
-6.209492E+2
-6.042358E+2
-5.818893E+2
-5.594808E+2
-5.380009E+2
-5.132402E+2
-4.817323E+2
-4.470673E+2
-4.159926E+2
-3.921605E+2
-3.783564E+2
-3.761898E+2
-3.767469E+2
-3.676473E+2
-3.490149E+2
-3.282159E+2
-3.072312E+2
-2.901464E+2
-2.882274E+2
-3.107596E+2
-3.578050E+2
-4.172926E+2
-4.727565E+2
-5.159639E+2
-5.479671E+2
-5.714898E+2
-5.879556E+2
-5.997170E+2
-6.057833E+2
-6.043596E+2
-5.964362E+2
-5.787323E+2
-5.483386E+2
-5.075453E+2
-4.585191E+2
-4.062741E+2
-3.586716E+2
-3.178783E+2
-2.830277E+2
-2.527577E+2
-2.266971E+2
-2.101693E+2
-2.079408E+2
-2.173499E+2
-2.283065E+2
-2.279351E+2
-2.127692E+2
-1.908560E+2
-1.713569E+2
-1.563767E+2
-1.397870E+2
-1.139121E+2
-7.670914E+1
-3.523497E+1
1.472766E+0
3.353787E+1
6.554108E+1
9.488250E+1
1.119055E+2
1.086866E+2
8.856853E+1
6.609819E+1
5.415115E+1
5.260361E+1
5.043705E+1
3.564253E+1
6.486808E+0
-2.805437E+1
-6.086229E+1
-9.342261E+1
-1.274067E+2
-1.592242E+2
-1.830563E+2
-1.945082E+2
-1.950653E+2
-1.930225E+2
-1.935177E+2
-1.925273E+2
-1.844182E+2
-1.711712E+2
-1.613288E+2
-1.626288E+2
-1.763090E+2
-1.966128E+2
-2.174737E+2
-2.389536E+2
-2.635905E+2
-2.907654E+2
-3.166403E+2
-3.378726E+2
-3.524195E+2
-3.589811E+2
-3.573717E+2
-3.479626E+2
-3.311872E+2
-3.089026E+2
-2.851942E+2
-2.660047E+2
-2.562242E+2
-2.556671E+2
-2.614859E+2
-2.742376E+2
-2.949747E+2
-3.210973E+2
-3.473436E+2
-3.696282E+2
-3.880749E+2
-4.072645E+2
-4.330156E+2
-4.653902E+2
-4.996838E+2
-5.321202E+2
-5.596666E+2
-5.803417E+2
-5.950124E+2
-6.033691E+2
-6.022549E+2
-5.887604E+2
-5.628854E+2
-5.280967E+2
-4.902747E+2
-4.563525E+2
-4.330156E+2
-4.242256E+2
-4.276301E+2
-4.364202E+2
-4.444674E+2
-4.487387E+2
-4.492339E+2
-4.468816E+2
-4.419294E+2
-4.336346E+2
-4.226780E+2
-4.118452E+2
-4.040456E+2
-4.002696E+2
-4.000220E+2
-4.021885E+2
-4.059645E+2
-4.112881E+2
-4.184687E+2
-4.276301E+2
-4.348107E+2
-4.355536E+2
-4.300443E+2
-4.207590E+2
-4.093073E+2
-3.984744E+2
-3.905510E+2
-3.858465E+2
-3.852893E+2
-3.885082E+2
-3.893130E+2
-3.800277E+2
-3.626333E+2
-3.457961E+2
-3.302587E+2
-3.085312E+2
-2.810468E+2
-2.581432E+2
-2.460723E+2
-2.431629E+2
-2.445248E+2
-2.493531E+2
-2.610526E+2
-2.768375E+2
-2.885988E+2
-2.963366E+2
-3.061789E+2
-3.188688E+2
-3.344680E+2
-3.540290E+2
-3.727233E+2
-3.805848E+2
-3.740232E+2
-3.604668E+2
-3.490768E+2
-3.461056E+2
-3.558241E+2
-3.743946E+2
-3.961841E+2
-4.219352E+2
-4.538765E+2
-4.899652E+2
-5.226493E+2
-5.429531E+2
-5.455529E+2
-5.336059E+2
-5.220303E+2
-5.259301E+2
-5.433864E+2
-5.633188E+2
-5.830654E+2
-6.057214E+2
-6.282537E+2
-6.419959E+2
-6.424291E+2
-6.307297E+2
-6.086927E+2
-5.781132E+2
-5.439435E+2
-5.143544E+2
-4.952888E+2
-4.906462E+2
-5.033979E+2
-5.297061E+2
-5.604094E+2
-5.878937E+2
-6.064642E+2
-6.130259E+2
-6.047929E+2
-5.795989E+2
-5.441292E+2
-5.146021E+2
-5.050692E+2
-5.163972E+2
-5.359582E+2
-5.474100E+2
-5.437578E+2
-5.316870E+2
-5.241968E+2
-5.247540E+2
-5.214732E+2
-5.023456E+2
-4.678663E+2
-4.254636E+2
-3.841132E+2
-3.530385E+2
-3.391726E+2
-3.435676E+2
-3.602192E+2
-3.797801E+2
-3.945127E+2
-4.029314E+2
-4.080692E+2
-4.128356E+2
-4.192734E+2
-4.269492E+2
-4.334489E+2
-4.362964E+2
-4.372868E+2
-4.429818E+2
-4.534432E+2
-4.593857E+2
-4.588286E+2
-4.660711E+2
-4.922556E+2
-5.251873E+2
-5.449959E+2
-5.472243E+2
-5.332345E+2
-5.001790E+2
-4.520813E+2
-4.012600E+2
-3.566908E+2
-3.207877E+2
-2.947890E+2
-2.802421E+2
-2.740519E+2
-2.672427E+2
-2.562242E+2
-2.495388E+2
-2.579575E+2
-2.812325E+2
-3.103264E+2
-3.401011E+2
-3.735280E+2
-4.155593E+2
-4.680520E+2
-5.298918E+2
-5.969314E+2
-6.582760E+2
-7.026596E+2
-7.273583E+2
-7.355913E+2
-7.282869E+2
-7.049500E+2
-6.691088E+2
-6.287489E+2
-5.896270E+2
-5.533525E+2
-5.217827E+2
-4.973315E+2
-4.810514E+2
-4.728803E+2
-4.715185E+2
-4.747993E+2
-4.809895E+2
-4.893462E+2
-4.995600E+2
-5.115070E+2
-5.240731E+2
-5.352772E+2
-5.441292E+2
-5.498861E+2
-5.498861E+2
-5.415294E+2
-5.274157E+2
-5.141069E+2
-5.056883E+2
-5.021599E+2
-5.004885E+2
-4.958459E+2
-4.837131E+2
-4.634713E+2
-4.392677E+2
-4.159926E+2
-3.942651E+2
-3.724138E+2
-3.504387E+2
-3.285255E+2
-3.061170E+2
-2.846990E+2
-2.687903E+2
-2.635286E+2
-2.702759E+2
-2.848847E+2
-3.009173E+2
-3.116263E+2
-3.123072E+2
-3.037029E+2
-2.917558E+2
-2.851942E+2
-2.911368E+2
-3.070456E+2
-3.215925E+2
-3.301349E+2
-3.386155E+2
-3.514910E+2
-3.702472E+2
-3.947603E+2
-4.223685E+2
-4.479958E+2
-4.673092E+2
-4.791324E+2
-4.845797E+2
-4.868701E+2
-4.902128E+2
-4.933698E+2
-4.912652E+2
-4.820418E+2
-4.699090E+2
-4.600667E+2
-4.535670E+2
-4.486768E+2
-4.449008E+2
-4.414342E+2
-4.372868E+2
-4.332632E+2
-4.310967E+2
-4.312205E+2
-4.335727E+2
-4.389582E+2
-4.489862E+2
-4.637188E+2
-4.794419E+2
-4.916366E+2
-4.993743E+2
-5.052549E+2
-5.115070E+2
-5.167067E+2
-5.183162E+2
-5.162734E+2
-5.122498E+2
-5.068025E+2
-4.981981E+2
-4.854464E+2
-4.700948E+2
-4.531337E+2
-4.333870E+2
-4.107929E+2
-3.887559E+2
-3.710519E+2
-3.595382E+2
-3.540290E+2
-3.514910E+2
-3.513053E+2
-3.558241E+2
-3.651713E+2
-3.764993E+2
-3.877035E+2
-3.987839E+2
-4.088739E+2
-4.149403E+2
-4.142594E+2
-4.067693E+2
-3.940794E+2
-3.760041E+2
-3.510577E+2
-3.207258E+2
-2.903940E+2
-2.655095E+2
-2.478056E+2
-2.371585E+2
-2.335063E+2
-2.362299E+2
-2.434105E+2
-2.528196E+2
-2.641476E+2
-2.787565E+2
-2.965223E+2
-3.158356E+2
-3.352109E+2
-3.534718E+2
-3.683902E+2
-3.773040E+2
-3.790992E+2
-3.756327E+2
-3.706186E+2
-3.663474E+2
-3.622000E+2
-3.574955E+2
-3.533481E+2
-3.518005E+2
-3.530385E+2
-3.568764E+2
-3.641809E+2
-3.755708E+2
-3.883225E+2
-3.982268E+2
-4.028695E+2
-4.030552E+2
-4.003934E+2
-3.955031E+2
-3.894368E+2
-3.852275E+2
-3.861560E+2
-3.922224E+2
-4.012600E+2
-4.125261E+2
-4.278159E+2
-4.483053E+2
-4.714566E+2
-4.935555E+2
-5.124974E+2
-5.287157E+2
-5.436340E+2
-5.580571E+2
-5.708088E+2
-5.815178E+2
-5.914222E+2
-6.015740E+2
-6.103641E+2
-6.150067E+2
-6.139544E+2
-6.079499E+2
-5.981075E+2
-5.846749E+2
-5.680851E+2
-5.499479E+2
-5.319346E+2
-5.142925E+2
-4.968982E+2
-4.806180E+2
-4.664426E+2
-4.539384E+2
-4.410628E+2
-4.275682E+2
-4.158688E+2
-4.093073E+2
-4.083787E+2
-4.112881E+2
-4.169830E+2
-4.258350E+2
-4.374106E+2
-4.493577E+2
-4.595096E+2
-4.679282E+2
-4.754183E+2
-4.812371E+2
-4.834655E+2
-4.813609E+2
-4.762230E+2
-4.694757E+2
-4.609333E+2
-4.503481E+2
-4.385868E+2
-4.278159E+2
-4.184687E+2
-4.085644E+2
-3.950698E+2
-3.773040E+2
-3.577431E+2
-3.392345E+2
-3.231400E+2
-3.092740E+2
-2.978841E+2
-2.903321E+2
-2.887846E+2
-2.928081E+2
-2.998030E+2
-3.082836E+2
-3.174450E+2
-3.261732E+2
-3.337252E+2
-3.405344E+2
-3.472817E+2
-3.540909E+2
-3.609001E+2
-3.678331E+2
-3.755089E+2
-3.847322E+2
-3.958745E+2
-4.084406E+2
-4.191496E+2
-4.227399E+2
-4.172926E+2
-4.081311E+2
-4.023124E+2
-4.011981E+2
-4.003934E+2
-3.968650E+2
-3.930271E+2
-3.930271E+2
-3.990316E+2
-4.104834E+2
-4.254636E+2
-4.410628E+2
-4.530718E+2
-4.580858E+2
-4.564145E+2
-4.514004E+2
-4.449008E+2
-4.380916E+2
-4.331394E+2
-4.312824E+2
-4.309109E+2
-4.293015E+2
-4.255874E+2
-4.212542E+2
-4.160545E+2
-4.063979E+2
-3.898701E+2
-3.698758E+2
-3.531624E+2
-3.432581E+2
-3.385535E+2
-3.370060E+2
-3.370679E+2
-3.351490E+2
-3.269779E+2
-3.142881E+2
-3.047552E+2
-3.022172E+2
-3.021553E+2
-2.992459E+2
-2.952842E+2
-2.951604E+2
-2.993697E+2
-3.043219E+2
-3.076027E+2
-3.111310E+2
-3.168879E+2
-3.217782E+2
-3.216544E+2
-3.175689E+2
-3.138548E+2
-3.103882E+2
-3.027743E+2
-2.894655E+2
-2.738043E+2
-2.593193E+2
-2.473723E+2
-2.386441E+2
-2.356728E+2
-2.409345E+2
-2.515197E+2
-2.620430E+2
-2.712044E+2
-2.814801E+2
-2.924367E+2
-2.994316E+2
-2.995555E+2
-2.953461E+2
-2.916320E+2
-2.898369E+2
-2.874846E+2
-2.834610E+2
-2.803040E+2
-2.806135E+2
-2.833372E+2
-2.847609E+2
-2.834610E+2
-2.820372E+2
-2.835848E+2
-2.883512E+2
-2.931796E+2
-2.953461E+2
-2.952842E+2
-2.950366E+2
-2.955937E+2
-2.955318E+2
-2.931796E+2
-2.887226E+2
-2.835848E+2
-2.790041E+2
-2.741138E+2
-2.676760E+2
-2.603097E+2
-2.538100E+2
-2.499721E+2
-2.502197E+2
-2.555433E+2
-2.648286E+2
-2.745471E+2
-2.813563E+2
-2.840181E+2
-2.835848E+2
-2.807992E+2
-2.738662E+2
-2.617335E+2
-2.474961E+2
-2.351776E+2
-2.257066E+2
-2.176594E+2
-2.113454E+2
-2.099217E+2
-2.151214E+2
-2.240972E+2
-2.309683E+2
-2.323301E+2
-2.301636E+2
-2.281827E+2
-2.276256E+2
-2.265733E+2
-2.234163E+2
-2.194546E+2
-2.161738E+2
-2.135120E+2
-2.107264E+2
-2.083742E+2
-2.072599E+2
-2.072599E+2
-2.070742E+2
-2.054029E+2
-2.016888E+2
-1.961795E+2
-1.902988E+2
-1.859657E+2
-1.837992E+2
-1.816945E+2
-1.783518E+2
-1.754424E+2
-1.755662E+2
-1.797136E+2
-1.846039E+2
-1.851610E+2
-1.794660E+2
-1.702427E+2
-1.618240E+2
-1.569338E+2
-1.548910E+2
-1.539625E+2
-1.532816E+2
-1.531578E+2
-1.534673E+2
-1.521674E+2
-1.474009E+2
-1.393537E+2
-1.303161E+2
-1.220831E+2
-1.151501E+2
-1.095790E+2
-1.052458E+2
-1.015317E+2
-9.713671E+1
-9.237028E+1
-8.995611E+1
-9.175126E+1
-9.695100E+1
-1.035745E+2
-1.109408E+2
-1.197928E+2
-1.295732E+2
-1.376205E+2
-1.418917E+2
-1.424488E+2
-1.386109E+2
-1.296351E+2
-1.199166E+2
-1.134788E+2
-1.076600E+2
-9.818905E+1
-8.624200E+1
-7.658534E+1
-7.101418E+1
-6.717627E+1
-6.401928E+1
-6.315266E+1
-6.500971E+1
-6.699056E+1
-6.767149E+1
-6.847620E+1
-7.089037E+1
-7.404736E+1
-7.522350E+1
-7.287123E+1
-6.816670E+1
-6.346216E+1
-5.919094E+1
-5.473402E+1
-5.064850E+1
-4.780102E+1
-4.557256E+1
-4.303459E+1
-4.092993E+1
-4.086803E+1
-4.284889E+1
-4.501544E+1
-4.631538E+1
-4.792482E+1
-5.114372E+1
-5.510543E+1
-5.770530E+1
-5.826242E+1
-5.813861E+1
-5.912904E+1
-6.148131E+1
-6.457639E+1
-6.822860E+1
-7.287123E+1
-7.782337E+1
-8.159937E+1
-8.364214E+1
-8.469446E+1
-8.630391E+1
-8.871808E+1
-9.045132E+1
-8.989420E+1
-8.673722E+1
-8.271361E+1
-7.949471E+1
-7.739006E+1
-7.491399E+1
-7.095227E+1
-6.668105E+1
-6.445259E+1
-6.507161E+1
-6.754768E+1
-7.089037E+1
-7.516160E+1
-8.060895E+1
-8.605630E+1
-8.939899E+1
-9.007992E+1
-8.896568E+1
-8.661342E+1
-8.240410E+1
-7.578061E+1
-6.711437E+1
-5.789101E+1
-4.996758E+1
-4.433453E+1
-4.123944E+1
-3.956809E+1
-3.820625E+1
-3.684441E+1
-3.641110E+1
-3.771104E+1
-4.043472E+1
-4.377741E+1
-4.705820E+1
-4.928667E+1
-4.984378E+1
-4.854384E+1
-4.557256E+1
-4.185846E+1
-3.839196E+1
-3.591589E+1
-3.430644E+1
-3.306841E+1
-3.263509E+1
-3.368742E+1
-3.566828E+1
-3.727773E+1
-3.802055E+1
-3.876337E+1
-4.006330E+1
-4.222987E+1
-4.476784E+1
-4.699630E+1
-4.811053E+1
-4.780102E+1
-4.662489E+1
-4.538686E+1
-4.452023E+1
-4.371551E+1
-4.235367E+1
-4.018711E+1
-3.696822E+1
-3.232558E+1
-2.601161E+1
-1.883101E+1
-1.202181E+1
-6.450657E+0
-2.117535E+0
1.287061E+0
3.639328E+0
5.001166E+0
5.929692E+0
6.548709E+0
6.363004E+0
4.877362E+0
2.339391E+0
-5.080895E-1
-3.541275E+0
-7.502987E+0
-1.282654E+1
-1.852150E+1
-2.322603E+1
-2.644492E+1
-2.898289E+1
-3.145896E+1
-3.393503E+1
-3.610159E+1
-3.863956E+1
-4.222987E+1
-4.637728E+1
-4.978188E+1
-5.157703E+1
-5.219605E+1
-5.250555E+1
-5.250555E+1
-5.163893E+1
-4.984378E+1
-4.804863E+1
-4.681060E+1
-4.551066E+1
-4.303459E+1
-4.018711E+1
-3.888717E+1
-4.068232E+1
-4.575827E+1
-5.361979E+1
-6.309075E+1
-7.287123E+1
-8.221839E+1
-9.057513E+1
-9.676531E+1
-9.992229E+1
-1.007889E+2
-1.012841E+2
-1.022127E+2
-1.027698E+2
-1.020889E+2
-9.948898E+1
-9.459874E+1
-8.748004E+1
-7.949471E+1
-7.200461E+1
-6.476210E+1
-5.665297E+1
-4.817243E+1
-4.111563E+1
-3.678251E+1
-3.523497E+1
-3.591589E+1
-3.826815E+1
-4.148704E+1
-4.433453E+1
-4.637728E+1
-4.804863E+1
-4.947237E+1
-5.052470E+1
-5.089611E+1
-5.002948E+1
-4.742961E+1
-4.390121E+1
-4.105373E+1
-3.944429E+1
-3.845386E+1
-3.678251E+1
-3.399693E+1
-3.145896E+1
-3.133516E+1
-3.350172E+1
-3.641110E+1
-3.938239E+1
-4.210606E+1
-4.464403E+1
-4.687250E+1
-4.817243E+1
-4.897715E+1
-4.996758E+1
-5.139132E+1
-5.231985E+1
-5.194844E+1
-5.077231E+1
-4.996758E+1
-5.009139E+1
-5.052470E+1
-5.071041E+1
-5.052470E+1
-5.002948E+1
-4.872955E+1
-4.625348E+1
-4.284889E+1
-4.000140E+1
-3.932048E+1
-4.074423E+1
-4.266317E+1
-4.322030E+1
-4.241557E+1
-4.136324E+1
-4.099183E+1
-4.062042E+1
-3.962999E+1
-3.894907E+1
-3.938239E+1
-4.068232E+1
-4.222987E+1
-4.402501E+1
-4.569637E+1
-4.656298E+1
-4.612967E+1
-4.458213E+1
-4.266317E+1
-4.105373E+1
-4.012520E+1
-3.993950E+1
-4.012520E+1
-4.006330E+1
-3.969190E+1
-3.863956E+1
-3.653490E+1
-3.331601E+1
-3.040663E+1
-2.873529E+1
-2.830198E+1
-2.916860E+1
-3.108755E+1
-3.393503E+1
-3.690632E+1
-3.901098E+1
-3.969190E+1
-3.925858E+1
-3.833006E+1
-3.659681E+1
-3.412074E+1
-3.183037E+1
-3.046853E+1
-2.954001E+1
-2.793056E+1
-2.502118E+1
-2.087376E+1
-1.573592E+1
-9.421941E+0
-1.808026E+0
6.239201E+0
1.286269E+1
1.694820E+1
1.936237E+1
2.177654E+1
2.443831E+1
2.648107E+1
2.716199E+1
2.666678E+1
2.598586E+1
2.518113E+1
2.381930E+1
2.134323E+1
1.812433E+1
1.453404E+1
1.081993E+1
6.982022E+0
3.082212E+0
-8.795000E-1
-4.903114E+0
-9.360039E+0
-1.406457E+1
-1.790248E+1
-1.975953E+1
-1.926432E+1
-1.685015E+1
-1.356936E+1
-1.004096E+1
-6.388755E+0
-2.488946E+0
1.534668E+0
5.310675E+0
8.034351E+0
9.396190E+0
1.007711E+1
1.057232E+1
1.051042E+1
9.643797E+0
8.158155E+0
5.805888E+0
1.658472E+0
-4.469801E+0
-1.146470E+1
-1.808819E+1
-2.403075E+1
-2.947811E+1
-3.350172E+1
-3.455405E+1
-3.213988E+1
-2.811627E+1
-2.446407E+1
-2.105947E+1
-1.685015E+1
-1.177421E+1
-7.007773E+0
-3.293668E+0
-7.477725E-2
3.329819E+0
6.548709E+0
9.210485E+0
1.156275E+1
1.360551E+1
1.496735E+1
1.478164E+1
1.280079E+1
9.953306E+0
7.848646E+0
7.167727E+0
7.353432E+0
7.972450E+0
9.272387E+0
1.187226E+1
1.577207E+1
2.004329E+1
2.400500E+1
2.747150E+1
3.019518E+1
3.168082E+1
3.199033E+1
3.180462E+1
3.118560E+1
2.994757E+1
2.765720E+1
2.443831E+1
2.084801E+1
1.750532E+1
1.434833E+1
1.081993E+1
7.353432E+0
4.567854E+0
2.710801E+0
1.782275E+0
1.658472E+0
2.834605E+0
5.001166E+0
7.167727E+0
9.519994E+0
1.267698E+1
1.738152E+1
2.338598E+1
2.988567E+1
3.613775E+1
4.201841E+1
4.740386E+1
5.130367E+1
5.334643E+1
5.427496E+1
5.452256E+1
5.402735E+1
5.272741E+1
5.074656E+1
4.839429E+1
4.567062E+1
4.226602E+1
3.824241E+1
3.421879E+1
3.062849E+1
2.703819E+1
2.270507E+1
1.831004E+1
1.465784E+1
1.174846E+1
9.705699E+0
8.467664E+0
7.972450E+0
7.848646E+0
7.972450E+0
8.591467E+0
9.891404E+0
1.156275E+1
1.286269E+1
1.410072E+1
1.614348E+1
1.917667E+1
2.258126E+1
2.542874E+1
2.740960E+1
2.895714E+1
3.019518E+1
3.093800E+1
3.130941E+1
3.106180E+1
3.019518E+1
2.889524E+1
2.740960E+1
2.580015E+1
2.369549E+1
2.047660E+1
1.595778E+1
1.100564E+1
6.548709E+0
2.958408E+0
-7.477725E-2
-2.674651E+0
-4.717409E+0
-6.203050E+0
-7.688692E+0
-9.298137E+0
-1.053617E+1
-1.065998E+1
-9.360039E+0
-7.131577E+0
-4.717409E+0
-2.055633E+0
9.775524E-1
4.382148E+0
7.724843E+0
1.044852E+1
1.242938E+1
1.410072E+1
1.577207E+1
1.750532E+1
1.886716E+1
1.930047E+1
1.880525E+1
1.787673E+1
1.713391E+1
1.657679E+1
1.564827E+1
1.391502E+1
1.162465E+1
9.024779E+0
6.424906E+0
3.886934E+0
1.163258E+0
-1.560419E+0
-4.284096E+0
-7.255380E+0
-1.047427E+1
-1.338365E+1
-1.579782E+1
-1.771677E+1
-1.951193E+1
-2.099757E+1
-2.192609E+1
-2.192609E+1
-2.112137E+1
-1.988334E+1
-1.858340E+1
-1.740727E+1
-1.641684E+1
-1.542641E+1
-1.369316E+1
-1.096948E+1
-7.317281E+0
-3.046061E+0
1.472766E+0
5.558281E+0
8.900976E+0
1.119134E+1
1.249128E+1
1.317220E+1
1.372931E+1
1.403882E+1
1.366741E+1
1.280079E+1
1.205797E+1
1.137705E+1
1.026281E+1
8.591467E+0
7.105825E+0
6.486808E+0
6.239201E+0
5.434478E+0
4.072640E+0
3.391720E+0
3.825033E+0
4.010738E+0
2.958408E+0
1.596570E+0
1.472766E+0
2.525096E+0
3.206015E+0
2.710801E+0
1.844177E+0
1.720373E+0
1.658472E+0
4.204367E-1
-2.117535E+0
-4.345998E+0
-5.398328E+0
-6.203050E+0
-8.122005E+0
-1.072188E+1
-1.226942E+1
-1.226942E+1
-1.183611E+1
-1.177421E+1
-1.189801E+1
-1.146470E+1
-1.047427E+1
-1.004096E+1
-1.084568E+1
-1.245513E+1
-1.394077E+1
-1.530261E+1
-1.697396E+1
-1.895481E+1
-2.031665E+1
-2.044045E+1
-1.938812E+1
-1.802629E+1
-1.666445E+1
-1.493120E+1
-1.226942E+1
-9.050530E+0
-5.769738E+0
-2.612749E+0
8.537489E-1
5.186871E+0
9.891404E+0
1.410072E+1
1.701011E+1
1.843385E+1
1.911476E+1
1.954808E+1
1.960998E+1
1.880525E+1
1.738152E+1
1.601968E+1
1.502925E+1
1.391502E+1
1.249128E+1
1.119134E+1
1.044852E+1
9.953306E+0
9.519994E+0
8.962877E+0
8.467664E+0
7.972450E+0
7.601039E+0
7.229629E+0
7.043923E+0
7.415334E+0
8.467664E+0
9.767600E+0
1.094373E+1
1.181036E+1
1.249128E+1
1.323410E+1
1.410072E+1
1.484354E+1
1.515305E+1
1.496735E+1
1.453404E+1
1.410072E+1
1.385312E+1
1.379121E+1
1.403882E+1
1.471974E+1
1.583397E+1
1.701011E+1
1.800053E+1
1.880525E+1
1.948617E+1
2.029090E+1
2.103372E+1
2.140513E+1
2.134323E+1
2.121942E+1
2.115752E+1
2.103372E+1
2.047660E+1
1.930047E+1
1.775292E+1
1.577207E+1
1.304839E+1
9.210485E+0
4.258345E+0
-1.189009E+0
-6.574461E+0
-1.171231E+1
-1.678825E+1
-2.186419E+1
-2.625922E+1
-2.910670E+1
-3.040663E+1
-3.077804E+1
-3.053044E+1
-2.904480E+1
-2.625922E+1
-2.266892E+1
-1.932622E+1
-1.654064E+1
-1.381696E+1
-1.041237E+1
-6.264952E+0
-2.117535E+0
1.163258E+0
3.453622E+0
5.248773E+0
6.982022E+0
8.343860E+0
9.086681E+0
8.962877E+0
8.281959E+0
7.353432E+0
6.672513E+0
6.734415E+0
7.477236E+0
8.467664E+0
8.777172E+0
8.900976E+0
1.013901E+1
1.267698E+1
1.595778E+1
2.066231E+1
2.734769E+1
3.434259E+1
3.886142E+1
4.108988E+1
4.368976E+1
4.771337E+1
5.173699E+1
5.353214E+1
5.173699E+1
4.734196E+1
4.300884E+1
4.034707E+1
3.762339E+1
3.186652E+1
2.289077E+1
1.484354E+1
1.044852E+1
7.539137E+0
3.639328E+0
-9.414016E-1
-3.479374E+0
-1.993731E+0
2.277489E+0
6.920120E+0
1.125324E+1
1.608158E+1
2.190034E+1
2.710009E+1
3.000947E+1
3.217603E+1
3.613775E+1
4.127559E+1
4.567062E+1
4.932282E+1
5.328453E+1
5.668913E+1
5.786526E+1
5.718434E+1
5.730814E+1
5.897949E+1
5.904139E+1
5.458447E+1
4.833239E+1
4.498969E+1
4.468019E+1
4.300884E+1
3.719008E+1
2.957616E+1
2.412880E+1
2.109562E+1
1.781483E+1
1.280079E+1
7.662941E+0
4.877362E+0
4.258345E+0
3.701229E+0
2.463194E+0
1.534668E+0
1.472766E+0
1.225159E+0
-5.699912E-1
-2.427043E+0
-2.241339E+0
-6.937946E-1
-1.985809E-1
-1.065205E+0
-6.937946E-1
2.586998E+0
6.424906E+0
8.529565E+0
9.581896E+0
1.168655E+1
1.496735E+1
1.806243E+1
2.109562E+1
2.518113E+1
3.000947E+1
3.378548E+1
3.471401E+1
3.409499E+1
3.428069E+1
3.508542E+1
3.421879E+1
3.031898E+1
2.468592E+1
1.886716E+1
1.354361E+1
8.715270E+0
4.505952E+0
2.966332E-1
-5.212623E+0
-1.264083E+1
-2.006904E+1
-2.495928E+1
-2.650682E+1
-2.619731E+1
-2.570210E+1
-2.495928E+1
-2.396885E+1
-2.341174E+1
-2.415456E+1
-2.551640E+1
-2.551640E+1
-2.347364E+1
-2.013094E+1
-1.685015E+1
-1.375506E+1
-1.022666E+1
-6.450657E+0
-3.293668E+0
-1.127107E+0
7.918472E-1
3.391720E+0
6.239201E+0
7.910548E+0
7.477236E+0
5.620183E+0
3.701229E+0
2.029882E+0
4.204367E-1
-1.498517E+0
-4.284096E+0
-8.617217E+0
-1.394077E+1
-1.796438E+1
-1.932622E+1
-1.914051E+1
-1.963573E+1
-2.112137E+1
-2.149278E+1
-1.951193E+1
-1.672635E+1
-1.517880E+1
-1.499310E+1
-1.455979E+1
-1.264083E+1
-1.004096E+1
-8.245807E+0
-7.317281E+0
-5.769738E+0
-2.550847E+0
1.287061E+0
4.010738E+0
5.620183E+0
7.229629E+0
9.210485E+0
1.094373E+1
1.218177E+1
1.298649E+1
1.329600E+1
1.280079E+1
1.156275E+1
1.051042E+1
9.891404E+0
8.962877E+0
7.167727E+0
5.991594E+0
6.858218E+0
8.467664E+0
8.405762E+0
6.363004E+0
5.124970E+0
6.796317E+0
9.891404E+0
1.168655E+1
1.112944E+1
1.013901E+1
1.013901E+1
1.026281E+1
8.839074E+0
5.867790E+0
3.082212E+0
1.039454E+0
-1.374714E+0
-4.841212E+0
-8.122005E+0
-9.731449E+0
-9.793351E+0
-9.421941E+0
-9.112432E+0
-7.998201E+0
-5.955443E+0
-4.036489E+0
-2.550847E+0
-7.556964E-1
1.596570E+0
3.948836E+0
6.301103E+0
9.643797E+0
1.441023E+1
1.936237E+1
2.301457E+1
2.530494E+1
2.765720E+1
3.069039E+1
3.322836E+1
3.403309E+1
3.372358E+1
3.378548E+1
3.465210E+1
3.508542E+1
3.378548E+1
3.099990E+1
2.784291E+1
2.462402E+1
2.084801E+1
1.676250E+1
1.298649E+1
1.038662E+1
8.653369E+0
7.291531E+0
6.177299E+0
5.496380E+0
5.063067E+0
4.691657E+0
4.691657E+0
5.434478E+0
6.796317E+0
8.034351E+0
8.591467E+0
8.653369E+0
8.900976E+0
9.148582E+0
8.653369E+0
7.167727E+0
5.434478E+0
4.320247E+0
3.639328E+0
2.834605E+0
2.029882E+0
1.967980E+0
3.082212E+0
4.939264E+0
6.858218E+0
8.405762E+0
9.705699E+0
1.075803E+1
1.150085E+1
1.143895E+1
1.051042E+1
9.086681E+0
7.848646E+0
6.610611E+0
5.310675E+0
3.886934E+0
2.463194E+0
1.163258E+0
1.728298E-1
-4.461879E-1
-1.003303E+0
-1.869928E+0
-2.984160E+0
-3.974587E+0
-4.407900E+0
-4.469801E+0
-4.284096E+0
-4.407900E+0
-5.088819E+0
-6.326854E+0
-7.564889E+0
-8.307709E+0
-8.307709E+0
-7.626791E+0
-6.388755E+0
-4.593605E+0
-2.550847E+0
-5.080895E-1
1.163258E+0
2.525096E+0
3.825033E+0
4.691657E+0
5.124970E+0
5.124970E+0
5.124970E+0
4.877362E+0
3.948836E+0
2.339391E+0
6.061419E-1
-1.312812E+0
-3.603177E+0
-6.388755E+0
-8.060102E+0
-6.945871E+0
-4.717409E+0
-4.098391E+0
-4.841212E+0
-4.841212E+0
-4.098391E+0
-4.593605E+0
-7.069675E+0
-9.731449E+0
-1.022666E+1
-8.183906E+0
-5.769738E+0
-4.841212E+0
-4.655507E+0
-3.231766E+0
-3.223844E-1
2.710801E+0
4.753559E+0
6.424906E+0
8.220057E+0
9.829503E+0
1.075803E+1
1.088183E+1
1.100564E+1
1.106754E+1
1.044852E+1
8.653369E+0
6.363004E+0
4.567854E+0
3.391720E+0
1.844177E+0
-2.604826E-1
-2.365142E+0
-4.222195E+0
-5.955443E+0
-7.069675E+0
-7.007773E+0
-5.707837E+0
-4.284096E+0
-3.046061E+0
-1.374714E+0
1.101356E+0
4.072640E+0
6.672513E+0
8.467664E+0
9.519994E+0
9.953306E+0
9.891404E+0
9.458092E+0
8.715270E+0
7.353432E+0
5.186871E+0
2.339391E+0
-5.080895E-1
-2.612749E+0
-3.974587E+0
-4.407900E+0
-3.850784E+0
-2.427043E+0
-5.699912E-1
1.472766E+0
3.825033E+0
6.796317E+0
1.001521E+1
1.298649E+1
1.546256E+1
1.744342E+1
1.899096E+1
1.985758E+1
2.041470E+1
2.103372E+1
2.202415E+1
2.344789E+1
2.511923E+1
2.691438E+1
2.883334E+1
3.044278E+1
3.099990E+1
3.025708E+1
2.877144E+1
2.703819E+1
2.493353E+1
2.177654E+1
1.744342E+1
1.286269E+1
8.900976E+0
5.682085E+0
3.020310E+0
9.775524E-1
-2.604826E-1
-5.080895E-1
2.966332E-1
2.029882E+0
4.629756E+0
7.848646E+0
1.125324E+1
1.428643E+1
1.688630E+1
1.899096E+1
2.041470E+1
2.072421E+1
2.010519E+1
1.905286E+1
1.800053E+1
1.682440E+1
1.527686E+1
1.354361E+1
1.224367E+1
1.193416E+1
1.230557E+1
1.323410E+1
1.484354E+1
1.731961E+1
2.041470E+1
2.338598E+1
2.573825E+1
2.753340E+1
2.895714E+1
2.982377E+1
3.000947E+1
2.957616E+1
2.889524E+1
2.840002E+1
2.802861E+1
2.765720E+1
2.734769E+1
2.703819E+1
2.672868E+1
2.604776E+1
2.505733E+1
2.375740E+1
2.245746E+1
2.097182E+1
1.923857E+1
1.713391E+1
1.478164E+1
1.230557E+1
9.643797E+0
6.920120E+0
4.567854E+0
2.834605E+0
1.782275E+0
1.225159E+0
1.287061E+0
2.153686E+0
3.948836E+0
6.115397E+0
7.910548E+0
9.210485E+0
1.038662E+1
1.162465E+1
1.267698E+1
1.311030E+1
1.311030E+1
1.304839E+1
1.280079E+1
1.187226E+1
9.767600E+0
7.043923E+0
4.382148E+0
1.967980E+0
-5.080895E-1
-3.107963E+0
-5.522131E+0
-7.193478E+0
-8.183906E+0
-8.802923E+0
-9.236235E+0
-9.298137E+0
-8.926726E+0
-8.369612E+0
-7.936299E+0
-7.626791E+0
-7.317281E+0
-6.945871E+0
-6.636363E+0
-6.326854E+0
-6.017345E+0
-5.522131E+0
-5.088819E+0
-4.841212E+0
-4.903114E+0
-4.779310E+0
-4.407900E+0
-3.788882E+0
-3.417472E+0
-3.355570E+0
-3.169865E+0
-2.612749E+0
-1.808026E+0
-1.065205E+0
-3.223844E-1
6.061419E-1
1.472766E+0
1.967980E+0
2.091784E+0
2.339391E+0
3.020310E+0
3.701229E+0
3.948836E+0
3.701229E+0
3.329819E+0
2.896507E+0
2.401293E+0
1.720373E+0
1.225159E+0
1.101356E+0
1.472766E+0
2.153686E+0
2.958408E+0
3.763131E+0
4.753559E+0
6.053495E+0
7.662941E+0
9.272387E+0
1.081993E+1
1.230557E+1
1.372931E+1
1.490545E+1
1.546256E+1
1.533876E+1
1.478164E+1
1.372931E+1
1.211987E+1
1.013901E+1
8.405762E+0
7.291531E+0
6.610611E+0
5.929692E+0
4.505952E+0
2.525096E+0
4.823384E-1
-1.003303E+0
-1.931830E+0
-2.612749E+0
-2.674651E+0
-1.684223E+0
6.680437E-1
3.763131E+0
6.734415E+0
9.210485E+0
1.106754E+1
1.242938E+1
1.341980E+1
1.391502E+1
1.391502E+1
1.372931E+1
1.354361E+1
1.329600E+1
1.304839E+1
1.280079E+1
1.230557E+1
1.143895E+1
1.038662E+1
9.767600E+0
9.519994E+0
9.581896E+0
9.643797E+0
9.829503E+0
1.007711E+1
1.026281E+1
1.026281E+1
1.007711E+1
9.829503E+0
9.705699E+0
9.767600E+0
1.013901E+1
1.063423E+1
1.125324E+1
1.205797E+1
1.311030E+1
1.422453E+1
1.521495E+1
1.608158E+1
1.670060E+1
1.701011E+1
1.694820E+1
1.639109E+1
1.540066E+1
1.403882E+1
1.255318E+1
1.088183E+1
9.024779E+0
6.920120E+0
4.939264E+0
3.329819E+0
2.153686E+0
1.472766E+0
1.101356E+0
9.156506E-1
9.156506E-1
1.039454E+0
1.101356E+0
1.163258E+0
1.348963E+0
1.658472E+0
1.906079E+0
1.782275E+0
1.410865E+0
1.101356E+0
7.299454E-1
-7.477725E-2
-8.795000E-1
-1.003303E+0
-6.318930E-1
-5.080895E-1
-9.414016E-1
-1.560419E+0
-1.931830E+0
-2.055633E+0
-2.179437E+0
-2.550847E+0
-2.736552E+0
-2.179437E+0
-1.127107E+0
-1.366791E-1
2.966332E-1
4.823384E-1
6.680437E-1
7.299454E-1
6.061419E-1
4.823384E-1
4.823384E-1
4.204367E-1
1.728298E-1
-1.287556E-2
-3.223844E-1
-1.065205E+0
-2.055633E+0
-3.107963E+0
-4.036489E+0
-4.841212E+0
-5.460229E+0
-5.831639E+0
-6.141148E+0
-6.636363E+0
-7.193478E+0
-7.626791E+0
-7.998201E+0
-8.183906E+0
-8.183906E+0
-7.750595E+0
-6.822068E+0
-5.460229E+0
-4.036489E+0
-2.736552E+0
-1.622321E+0
-7.556964E-1
-7.477725E-2
3.585349E-1
5.442402E-1
8.537489E-1
1.348963E+0
1.906079E+0
2.401293E+0
2.834605E+0
3.329819E+0
3.639328E+0
3.515524E+0
2.772703E+0
1.906079E+0
1.596570E+0
2.215587E+0
3.206015E+0
4.196443E+0
4.877362E+0
5.124970E+0
5.186871E+0
5.063067E+0
4.815461E+0
4.567854E+0
4.320247E+0
3.825033E+0
3.082212E+0
2.648900E+0
3.391720E+0
4.753559E+0
5.682085E+0
5.743987E+0
5.186871E+0
4.815461E+0
4.939264E+0
5.434478E+0
5.929692E+0
6.486808E+0
7.229629E+0
8.220057E+0
9.334288E+0
1.020091E+1
1.088183E+1
1.156275E+1
1.249128E+1
1.354361E+1
1.447213E+1
1.509115E+1
1.564827E+1
1.620538E+1
1.663870E+1
1.663870E+1
1.626728E+1
1.558636E+1
1.484354E+1
1.385312E+1
1.255318E+1
1.125324E+1
1.001521E+1
8.962877E+0
7.786745E+0
6.363004E+0
4.939264E+0
3.825033E+0
2.896507E+0
2.029882E+0
1.287061E+0
9.775524E-1
1.101356E+0
1.720373E+0
2.525096E+0
3.391720E+0
4.505952E+0
5.867790E+0
7.415334E+0
9.024779E+0
1.063423E+1
1.230557E+1
1.391502E+1
1.509115E+1
1.564827E+1
1.589587E+1
1.608158E+1
1.595778E+1
1.546256E+1
1.453404E+1
1.372931E+1
1.329600E+1
1.304839E+1
1.261508E+1
1.193416E+1
1.125324E+1
1.069613E+1
1.026281E+1
9.953306E+0
9.891404E+0
1.013901E+1
1.069613E+1
1.143895E+1
1.211987E+1
1.280079E+1
1.341980E+1
1.391502E+1
1.410072E+1
1.403882E+1
1.385312E+1
1.379121E+1
1.341980E+1
1.267698E+1
1.162465E+1
1.051042E+1
9.458092E+0
8.343860E+0
7.229629E+0
6.301103E+0
5.496380E+0
4.567854E+0
3.639328E+0
2.958408E+0
3.020310E+0
3.825033E+0
5.186871E+0
6.858218E+0
8.715270E+0
1.057232E+1
1.211987E+1
1.311030E+1
1.372931E+1
1.416262E+1
1.490545E+1
1.558636E+1
1.583397E+1
1.552446E+1
1.515305E+1
1.478164E+1
1.410072E+1
1.280079E+1
1.112944E+1
9.519994E+0
8.034351E+0
6.424906E+0
4.753559E+0
3.082212E+0
1.658472E+0
7.299454E-1
2.966332E-1
2.966332E-1
6.680437E-1
1.287061E+0
1.967980E+0
2.834605E+0
3.886934E+0
5.001166E+0
6.115397E+0
7.167727E+0
8.158155E+0
8.839074E+0
8.962877E+0
8.529565E+0
8.034351E+0
7.539137E+0
7.105825E+0
6.486808E+0
5.743987E+0
4.877362E+0
3.825033E+0
2.648900E+0
1.658472E+0
1.039454E+0
8.537489E-1
6.680437E-1
2.966332E-1
-2.604826E-1
-6.937946E-1
-6.318930E-1
-2.604826E-1
2.347314E-1
7.918472E-1
1.472766E+0
2.277489E+0
3.206015E+0
4.320247E+0
5.558281E+0
6.920120E+0
7.972450E+0
8.467664E+0
8.591467E+0
8.839074E+0
9.210485E+0
9.396190E+0
8.962877E+0
8.158155E+0
7.291531E+0
6.672513E+0
6.239201E+0
5.929692E+0
5.558281E+0
5.063067E+0
4.444050E+0
3.763131E+0
3.391720E+0
3.391720E+0
3.639328E+0
3.577426E+0
3.082212E+0
2.463194E+0
1.967980E+0
1.472766E+0
6.680437E-1
-5.699912E-1
-1.808026E+0
-3.046061E+0
-4.284096E+0
-5.398328E+0
-6.203050E+0
-6.141148E+0
-5.460229E+0
-4.531703E+0
-3.726980E+0
-3.169865E+0
-2.550847E+0
-1.808026E+0
-1.065205E+0
-5.080895E-1
4.902625E-2
7.918472E-1
1.844177E+0
3.082212E+0
4.258345E+0
5.496380E+0
6.796317E+0
8.158155E+0
9.148582E+0
9.581896E+0
9.705699E+0
9.705699E+0
9.396190E+0
9.024779E+0
8.591467E+0
8.158155E+0
7.415334E+0
6.424906E+0
5.372576E+0
4.629756E+0
4.010738E+0
3.329819E+0
2.277489E+0
9.156506E-1
-5.080895E-1
-1.498517E+0
-1.808026E+0
-1.312812E+0
-3.223844E-1
7.918472E-1
1.844177E+0
2.648900E+0
3.329819E+0
4.072640E+0
5.434478E+0
7.539137E+0
9.953306E+0
1.236748E+1
1.434833E+1
1.589587E+1
1.738152E+1
1.886716E+1
2.022899E+1
2.097182E+1
2.084801E+1
2.004329E+1
1.917667E+1
1.837194E+1
1.769102E+1
1.688630E+1
1.583397E+1
1.434833E+1
1.242938E+1
1.038662E+1
8.591467E+0
7.105825E+0
5.743987E+0
4.444050E+0
3.206015E+0
2.277489E+0
1.658472E+0
1.534668E+0
1.844177E+0
2.648900E+0
3.639328E+0
4.505952E+0
5.310675E+0
6.239201E+0
7.477236E+0
8.839074E+0
1.007711E+1
1.100564E+1
1.187226E+1
1.273889E+1
1.341980E+1
1.397692E+1
1.428643E+1
1.465784E+1
1.496735E+1
1.484354E+1
1.416262E+1
1.298649E+1
1.168655E+1
1.013901E+1
8.220057E+0
5.805888E+0
3.267917E+0
1.163258E+0
-3.223844E-1
-1.374714E+0
-2.365142E+0
-3.231766E+0
-3.726980E+0
-3.726980E+0
-3.107963E+0
-1.808026E+0
4.902625E-2
2.339391E+0
4.753559E+0
6.982022E+0
8.900976E+0
1.051042E+1
1.193416E+1
1.335790E+1
1.478164E+1
1.595778E+1
1.639109E+1
1.608158E+1
1.502925E+1
1.354361E+1
1.162465E+1
9.396190E+0
7.043923E+0
4.691657E+0
2.339391E+0
1.728298E-1
-1.498517E+0
-2.488946E+0
-2.798454E+0
-2.736552E+0
-2.674651E+0
-2.860356E+0
-3.046061E+0
-3.169865E+0
-2.798454E+0
-1.869928E+0
-5.699912E-1
6.061419E-1
1.534668E+0
2.091784E+0
2.401293E+0
2.834605E+0
3.639328E+0
4.629756E+0
5.434478E+0
5.805888E+0
5.991594E+0
6.177299E+0
6.301103E+0
6.363004E+0
6.301103E+0
5.929692E+0
5.186871E+0
4.196443E+0
3.082212E+0
2.091784E+0
1.101356E+0
1.728298E-1
-3.842861E-1
-5.080895E-1
-3.842861E-1
-7.477725E-2
5.442402E-1
1.720373E+0
3.020310E+0
3.948836E+0
4.258345E+0
4.010738E+0
3.515524E+0
3.020310E+0
2.586998E+0
2.029882E+0
9.775524E-1
-5.080895E-1
-2.055633E+0
-3.169865E+0
-3.603177E+0
-3.541275E+0
-3.169865E+0
-2.550847E+0
-1.498517E+0
-1.366791E-1
1.348963E+0
2.772703E+0
4.010738E+0
4.939264E+0
5.496380E+0
5.372576E+0
4.258345E+0
2.401293E+0
4.204367E-1
-1.560419E+0
-3.541275E+0
-5.460229E+0
-7.379184E+0
-9.050530E+0
-9.979056E+0
-1.010286E+1
-9.669548E+0
-9.174334E+0
-8.988627E+0
-8.988627E+0
-8.926726E+0
-8.741021E+0
-8.617217E+0
-8.555316E+0
-8.493414E+0
-8.245807E+0
-7.998201E+0
-7.812496E+0
-7.441085E+0
-6.574461E+0
-5.274524E+0
-3.912686E+0
-2.984160E+0
-2.674651E+0
-2.922257E+0
-3.417472E+0
-3.788882E+0
-3.974587E+0
-4.036489E+0
-4.222195E+0
-4.531703E+0
-4.841212E+0
-4.965015E+0
-5.026917E+0
-4.903114E+0
-4.531703E+0
-4.098391E+0
-3.788882E+0
-3.726980E+0
-3.850784E+0
-4.036489E+0
-4.222195E+0
-4.717409E+0
-5.460229E+0
-6.512559E+0
-7.688692E+0
-8.864824E+0
-9.731449E+0
-1.016476E+1
-1.022666E+1
-1.010286E+1
-1.004096E+1
-9.917154E+0
-9.607645E+0
-8.679120E+0
-7.007773E+0
-4.779310E+0
-2.365142E+0
-7.477725E-2
1.844177E+0
3.639328E+0
5.434478E+0
6.982022E+0
8.034351E+0
8.529565E+0
8.405762E+0
7.724843E+0
6.610611E+0
5.372576E+0
4.134542E+0
2.958408E+0
1.720373E+0
4.204367E-1
-8.175982E-1
-1.993731E+0
-2.922257E+0
-3.355570E+0
-3.355570E+0
-2.984160E+0
-2.488946E+0
-1.684223E+0
-5.699912E-1
9.156506E-1
2.710801E+0
4.691657E+0
6.672513E+0
8.343860E+0
9.767600E+0
1.094373E+1
1.187226E+1
1.242938E+1
1.255318E+1
1.224367E+1
1.137705E+1
1.007711E+1
8.591467E+0
7.105825E+0
5.558281E+0
3.886934E+0
2.153686E+0
8.537489E-1
3.585349E-1
5.442402E-1
1.163258E+0
1.782275E+0
2.525096E+0
3.267917E+0
3.886934E+0
4.505952E+0
5.186871E+0
5.991594E+0
6.858218E+0
7.662941E+0
8.343860E+0
8.839074E+0
9.024779E+0
8.962877E+0
8.715270E+0
8.405762E+0
8.034351E+0
7.291531E+0
6.239201E+0
4.939264E+0
3.701229E+0
2.648900E+0
1.658472E+0
7.299454E-1
-1.985809E-1
-1.003303E+0
-1.622321E+0
-2.179437E+0
-2.488946E+0
-2.612749E+0
-2.488946E+0
-2.303240E+0
-1.993731E+0
-1.312812E+0
-1.366791E-1
1.287061E+0
2.525096E+0
3.515524E+0
4.382148E+0
5.001166E+0
5.372576E+0
5.372576E+0
5.186871E+0
4.877362E+0
4.320247E+0
3.206015E+0
1.596570E+0
-7.477725E-2
-1.622321E+0
-2.860356E+0
-3.788882E+0
-4.531703E+0
-5.150721E+0
-5.584033E+0
-5.584033E+0
-5.026917E+0
-3.912686E+0
-2.736552E+0
-1.684223E+0
-7.556964E-1
2.347314E-1
1.287061E+0
2.339391E+0
3.577426E+0
5.124970E+0
6.796317E+0
8.096253E+0
8.653369E+0
8.653369E+0
8.343860E+0
7.848646E+0
6.982022E+0
5.682085E+0
4.134542E+0
2.586998E+0
1.163258E+0
-2.604826E-1
-1.746124E+0
-3.169865E+0
-4.593605E+0
-5.893541E+0
-6.760166E+0
-7.007773E+0
-6.822068E+0
-6.326854E+0
-5.645935E+0
-4.593605E+0
-2.984160E+0
-1.127107E+0
6.680437E-1
2.277489E+0
3.825033E+0
5.620183E+0
7.477236E+0
9.086681E+0
1.013901E+1
1.069613E+1
1.088183E+1
1.081993E+1
1.020091E+1
8.900976E+0
7.167727E+0
5.186871E+0
3.391720E+0
1.782275E+0
4.823384E-1
-6.318930E-1
-1.684223E+0
-2.550847E+0
-2.984160E+0
-2.798454E+0
-2.303240E+0
-1.746124E+0
-1.622321E+0
-1.498517E+0
-8.795000E-1
5.442402E-1
2.153686E+0
2.958408E+0
2.958408E+0
2.648900E+0
2.648900E+0
2.896507E+0
2.834605E+0
2.339391E+0
1.720373E+0
1.163258E+0
5.442402E-1
-1.985809E-1
-8.175982E-1
-1.189009E+0
-1.250910E+0
-1.250910E+0
-1.250910E+0
-1.374714E+0
-1.560419E+0
-1.746124E+0
-1.808026E+0
-1.436616E+0
-6.937946E-1
1.109279E-1
4.823384E-1
6.061419E-1
7.918472E-1
1.348963E+0
1.967980E+0
2.215587E+0
1.967980E+0
1.596570E+0
1.225159E+0
6.680437E-1
-7.477725E-2
-8.795000E-1
-1.436616E+0
-1.684223E+0
-1.931830E+0
-2.365142E+0
-2.674651E+0
-2.612749E+0
-2.427043E+0
-2.117535E+0
-1.498517E+0
-4.461879E-1
1.101356E+0
2.834605E+0
4.505952E+0
6.301103E+0
8.158155E+0
9.829503E+0
1.106754E+1
1.174846E+1
1.211987E+1
1.218177E+1
1.193416E+1
1.150085E+1
1.094373E+1
1.013901E+1
8.900976E+0
7.167727E+0
5.186871E+0
3.391720E+0
1.906079E+0
4.204367E-1
-1.003303E+0
-2.303240E+0
-3.169865E+0
-3.417472E+0
-3.169865E+0
-2.550847E+0
-1.746124E+0
-8.795000E-1
-1.287556E-2
7.918472E-1
1.782275E+0
2.896507E+0
3.825033E+0
4.567854E+0
5.124970E+0
5.558281E+0
5.991594E+0
6.239201E+0
6.115397E+0
5.743987E+0
5.372576E+0
4.815461E+0
4.010738E+0
2.710801E+0
1.039454E+0
-5.080895E-1
-1.560419E+0
-2.303240E+0
-3.107963E+0
-4.160293E+0
-5.274524E+0
-6.017345E+0
-6.203050E+0
-5.893541E+0
-5.336426E+0
-4.779310E+0
-4.531703E+0
-4.407900E+0
-4.160293E+0
-3.417472E+0
-2.303240E+0
-1.250910E+0
-7.556964E-1
-6.937946E-1
-7.556964E-1
-6.937946E-1
-5.699912E-1
-3.842861E-1
-5.080895E-1
-1.003303E+0
-1.746124E+0
-2.427043E+0
-2.922257E+0
-3.479374E+0
-4.345998E+0
-5.522131E+0
-6.698265E+0
-7.626791E+0
-8.369612E+0
-9.174334E+0
-9.917154E+0
-1.028857E+1
-1.028857E+1
-1.022666E+1
-1.022666E+1
-1.022666E+1
-9.855252E+0
-8.802923E+0
-7.379184E+0
-5.893541E+0
-4.407900E+0
-3.046061E+0
-1.808026E+0
-8.175982E-1
-1.366791E-1
3.585349E-1
7.299454E-1
9.775524E-1
1.101356E+0
1.101356E+0
7.299454E-1
4.902625E-2
-1.065205E+0
-2.365142E+0
-3.665079E+0
-4.779310E+0
-5.831639E+0
-6.760166E+0
-7.564889E+0
-8.060102E+0
-8.307709E+0
-8.431513E+0
-8.493414E+0
-8.493414E+0
-8.369612E+0
-8.183906E+0
-7.874398E+0
-7.502987E+0
-7.007773E+0
-6.264952E+0
-5.522131E+0
-4.965015E+0
-4.655507E+0
-4.407900E+0
-4.222195E+0
-3.974587E+0
-3.850784E+0
-3.665079E+0
-3.355570E+0
-3.046061E+0
-3.107963E+0
-3.479374E+0
-3.850784E+0
-4.160293E+0
-4.284096E+0
-4.469801E+0
-4.717409E+0
-5.088819E+0
-5.522131E+0
-6.017345E+0
-6.574461E+0
-7.131577E+0
-7.502987E+0
-7.626791E+0
-7.441085E+0
-7.131577E+0
-6.822068E+0
-6.512559E+0
-6.017345E+0
-5.336426E+0
-4.531703E+0
-3.726980E+0
-2.984160E+0
-2.365142E+0
-1.931830E+0
-1.684223E+0
-1.622321E+0
-1.684223E+0
-1.746124E+0
-1.931830E+0
-2.241339E+0
-2.674651E+0
-3.169865E+0
-3.726980E+0
-4.160293E+0
-4.407900E+0
-4.469801E+0
-4.407900E+0
-4.098391E+0
-3.541275E+0
-2.860356E+0
-2.241339E+0
-1.684223E+0
-1.250910E+0
-8.795000E-1
-5.080895E-1
-1.985809E-1
-7.477725E-2
-1.287556E-2
-1.287556E-2
-1.287556E-2
-1.287556E-2
-1.287556E-2
-1.366791E-1
-3.223844E-1
-7.556964E-1
-1.312812E+0
-1.931830E+0
-2.427043E+0
-2.736552E+0
-2.860356E+0
-2.736552E+0
-2.488946E+0
-2.303240E+0
-2.055633E+0
-1.684223E+0
-1.189009E+0
-7.556964E-1
-3.842861E-1
-1.287556E-2
4.823384E-1
1.101356E+0
1.658472E+0
2.277489E+0
3.020310E+0
3.701229E+0
4.134542E+0
4.134542E+0
3.825033E+0
3.453622E+0
3.020310E+0
2.463194E+0
1.596570E+0
7.299454E-1
-1.287556E-2
-6.937946E-1
-1.250910E+0
-1.684223E+0
-1.808026E+0
-1.560419E+0
-1.065205E+0
-3.223844E-1
7.299454E-1
2.029882E+0
3.391720E+0
4.877362E+0
6.177299E+0
7.415334E+0
8.467664E+0
9.272387E+0
9.519994E+0
9.210485E+0
8.529565E+0
7.786745E+0
7.043923E+0
6.363004E+0
5.620183E+0
4.815461E+0
4.072640E+0
3.391720E+0
2.710801E+0
1.967980E+0
1.287061E+0
7.918472E-1
4.823384E-1
2.966332E-1
1.109279E-1
-1.287556E-2
-1.985809E-1
-4.461879E-1
-7.556964E-1
-1.003303E+0
-1.189009E+0
-1.250910E+0
-1.127107E+0
-7.556964E-1
-7.477725E-2
7.299454E-1
1.472766E+0
2.091784E+0
2.834605E+0
3.639328E+0
4.382148E+0
4.877362E+0
4.939264E+0
4.753559E+0
4.444050E+0
4.010738E+0
3.515524E+0
2.772703E+0
1.906079E+0
9.775524E-1
2.966332E-1
-1.287556E-2
-1.366791E-1
-1.287556E-2
3.585349E-1
9.775524E-1
1.782275E+0
2.463194E+0
3.144114E+0
3.825033E+0
4.567854E+0
5.310675E+0
5.743987E+0
5.743987E+0
5.496380E+0
5.186871E+0
4.877362E+0
4.505952E+0
4.072640E+0
3.515524E+0
2.834605E+0
2.091784E+0
1.163258E+0
2.966332E-1
-4.461879E-1
-1.250910E+0
-2.055633E+0
-2.922257E+0
-3.603177E+0
-3.974587E+0
-4.160293E+0
-4.407900E+0
-4.531703E+0
-4.593605E+0
-4.469801E+0
-4.284096E+0
-3.912686E+0
-3.231766E+0
-2.179437E+0
-1.003303E+0
1.109279E-1
9.156506E-1
1.534668E+0
1.906079E+0
1.906079E+0
1.534668E+0
8.537489E-1
-1.287556E-2
-1.065205E+0
-2.488946E+0
-4.036489E+0
-5.398328E+0
-6.326854E+0
-6.636363E+0
-6.636363E+0
-6.512559E+0
-6.203050E+0
-5.584033E+0
-4.593605E+0
-3.479374E+0
-2.365142E+0
-1.374714E+0
-5.080895E-1
1.728298E-1
6.680437E-1
9.775524E-1
1.101356E+0
1.163258E+0
8.537489E-1
1.728298E-1
-7.556964E-1
-1.746124E+0
-2.488946E+0
-2.984160E+0
-3.231766E+0
-3.355570E+0
-3.293668E+0
-3.107963E+0
-2.736552E+0
-2.303240E+0
-1.684223E+0
-8.795000E-1
-2.604826E-1
1.109279E-1
2.347314E-1
1.109279E-1
-7.477725E-2
-3.223844E-1
-5.699912E-1
-8.175982E-1
-9.414016E-1
-1.003303E+0
-7.556964E-1
-2.604826E-1
4.204367E-1
9.775524E-1
1.163258E+0
1.039454E+0
9.156506E-1
9.156506E-1
8.537489E-1
7.918472E-1
6.680437E-1
4.204367E-1
4.902625E-2
-3.223844E-1
-6.318930E-1
-8.175982E-1
-7.556964E-1
-6.318930E-1
-4.461879E-1
-1.985809E-1
4.902625E-2
2.966332E-1
4.823384E-1
5.442402E-1
4.204367E-1
-1.366791E-1
-1.065205E+0
-1.993731E+0
-2.798454E+0
-3.293668E+0
-3.541275E+0
-3.603177E+0
-3.603177E+0
-3.603177E+0
-3.603177E+0
-3.665079E+0
-3.603177E+0
-3.541275E+0
-3.417472E+0
-3.355570E+0
-3.541275E+0
-3.788882E+0
-4.036489E+0
-4.036489E+0
-3.726980E+0
-3.355570E+0
-3.107963E+0
-3.169865E+0
-3.355570E+0
-3.355570E+0
-2.984160E+0
-2.241339E+0
-1.250910E+0
-3.842861E-1
2.966332E-1
6.061419E-1
6.061419E-1
6.061419E-1
5.442402E-1
2.966332E-1
-3.223844E-1
-1.127107E+0
-1.993731E+0
-2.674651E+0
-3.231766E+0
-3.665079E+0
-3.974587E+0
-4.160293E+0
-4.345998E+0
-4.407900E+0
-4.222195E+0
-3.726980E+0
-2.860356E+0
-1.560419E+0
-2.604826E-1
8.537489E-1
1.658472E+0
2.401293E+0
3.206015E+0
4.134542E+0
4.939264E+0
5.558281E+0
5.867790E+0
5.805888E+0
5.620183E+0
5.434478E+0
5.372576E+0
5.434478E+0
5.372576E+0
5.063067E+0
4.505952E+0
4.010738E+0
3.515524E+0
3.082212E+0
2.586998E+0
1.906079E+0
1.039454E+0
1.109279E-1
-6.937946E-1
-1.312812E+0
-1.622321E+0
-1.622321E+0
-1.560419E+0
-1.498517E+0
-1.622321E+0
-1.808026E+0
-1.869928E+0
-1.931830E+0
-1.993731E+0
-2.055633E+0
-2.117535E+0
-2.179437E+0
-2.117535E+0
-1.808026E+0
-1.127107E+0
-2.604826E-1
6.061419E-1
1.163258E+0
1.534668E+0
1.782275E+0
1.967980E+0
2.401293E+0
2.958408E+0
3.453622E+0
3.763131E+0
3.763131E+0
3.515524E+0
3.020310E+0
2.339391E+0
1.472766E+0
6.061419E-1
-1.985809E-1
-8.175982E-1
-1.250910E+0
-1.436616E+0
-1.250910E+0
-8.175982E-1
-1.985809E-1
2.966332E-1
5.442402E-1
4.823384E-1
2.966332E-1
2.347314E-1
3.585349E-1
6.680437E-1
1.039454E+0
1.410865E+0
1.844177E+0
2.339391E+0
2.896507E+0
3.391720E+0
3.577426E+0
3.391720E+0
2.958408E+0
2.525096E+0
2.215587E+0
2.091784E+0
1.906079E+0
1.782275E+0
1.534668E+0
1.163258E+0
7.299454E-1
2.966332E-1
4.902625E-2
1.109279E-1
4.204367E-1
9.156506E-1
1.534668E+0
2.277489E+0
3.082212E+0
4.010738E+0
4.877362E+0
5.558281E+0
5.805888E+0
5.558281E+0
5.001166E+0
4.258345E+0
3.639328E+0
3.144114E+0
2.772703E+0
2.339391E+0
1.782275E+0
1.163258E+0
5.442402E-1
-1.287556E-2
-4.461879E-1
-7.556964E-1
-1.065205E+0
-1.312812E+0
-1.498517E+0
-1.436616E+0
-1.065205E+0
-6.318930E-1
-7.477725E-2
4.204367E-1
9.775524E-1
1.348963E+0
1.658472E+0
2.091784E+0
2.710801E+0
3.453622E+0
4.010738E+0
4.444050E+0
4.815461E+0
5.124970E+0
5.248773E+0
5.248773E+0
5.063067E+0
4.753559E+0
4.134542E+0
3.206015E+0
2.029882E+0
8.537489E-1
-3.223844E-1
-1.560419E+0
-2.922257E+0
-4.345998E+0
-5.645935E+0
-6.822068E+0
-7.688692E+0
-8.307709E+0
-8.741021E+0
-8.926726E+0
-8.988627E+0
-8.864824E+0
-8.555316E+0
-7.936299E+0
-7.007773E+0
-5.831639E+0
-4.469801E+0
-3.046061E+0
-1.622321E+0
-2.604826E-1
1.163258E+0
2.525096E+0
3.763131E+0
4.753559E+0
5.558281E+0
6.053495E+0
6.424906E+0
6.734415E+0
6.982022E+0
7.229629E+0
7.291531E+0
7.291531E+0
7.229629E+0
7.291531E+0
7.415334E+0
7.539137E+0
7.662941E+0
7.724843E+0
7.848646E+0
7.910548E+0
7.910548E+0
7.848646E+0
7.601039E+0
7.229629E+0
6.610611E+0
5.929692E+0
5.310675E+0
4.877362E+0
4.567854E+0
4.382148E+0
4.258345E+0
4.134542E+0
4.072640E+0
4.072640E+0
4.134542E+0
4.320247E+0
4.567854E+0
4.753559E+0
4.939264E+0
5.063067E+0
5.063067E+0
5.063067E+0
4.939264E+0
4.877362E+0
4.877362E+0
4.939264E+0
5.063067E+0
5.186871E+0
5.434478E+0
5.743987E+0
5.929692E+0
6.053495E+0
5.929692E+0
5.743987E+0
5.434478E+0
5.063067E+0
4.505952E+0
3.825033E+0
3.082212E+0
2.401293E+0
1.782275E+0
1.348963E+0
1.039454E+0
9.775524E-1
1.225159E+0
1.596570E+0
1.906079E+0
2.277489E+0
2.772703E+0
3.329819E+0
3.886934E+0
4.258345E+0
4.505952E+0
4.691657E+0
4.691657E+0
4.691657E+0
4.629756E+0
4.629756E+0
4.629756E+0
4.753559E+0
4.815461E+0
4.753559E+0
4.629756E+0
4.444050E+0
4.320247E+0
4.258345E+0
4.196443E+0
4.072640E+0
3.825033E+0
3.577426E+0
3.267917E+0
2.958408E+0
2.525096E+0
2.153686E+0
1.720373E+0
1.287061E+0
8.537489E-1
4.204367E-1
-1.287556E-2
-3.842861E-1
-6.937946E-1
-9.414016E-1
-1.250910E+0
-1.560419E+0
-1.746124E+0
-1.808026E+0
-1.746124E+0
-1.374714E+0
-6.937946E-1
2.347314E-1
9.156506E-1
1.039454E+0
7.299454E-1
5.442402E-1
7.918472E-1
1.101356E+0
1.163258E+0
7.299454E-1
-1.287556E-2
-6.318930E-1
-1.127107E+0
-1.622321E+0
-2.303240E+0
-3.046061E+0
-3.603177E+0
-4.160293E+0
-4.779310E+0
-5.336426E+0
-5.584033E+0
-5.707837E+0
-5.893541E+0
-6.017345E+0
-5.769738E+0
-5.088819E+0
-4.345998E+0
-4.036489E+0
-4.098391E+0
-3.912686E+0
-3.479374E+0
-3.046061E+0
-2.984160E+0
-3.169865E+0
-3.231766E+0
-2.922257E+0
-2.550847E+0
-2.303240E+0
-2.117535E+0
-1.746124E+0
-1.189009E+0
-5.080895E-1
1.109279E-1
4.823384E-1
7.299454E-1
1.039454E+0
1.596570E+0
2.153686E+0
2.525096E+0
2.463194E+0
2.153686E+0
1.906079E+0
1.844177E+0
1.844177E+0
1.658472E+0
1.410865E+0
1.163258E+0
1.039454E+0
9.156506E-1
7.918472E-1
6.061419E-1
2.966332E-1
-1.366791E-1
-5.699912E-1
-1.003303E+0
-1.436616E+0
-1.869928E+0
-2.303240E+0
-2.550847E+0
-2.612749E+0
-2.550847E+0
-2.488946E+0
-2.427043E+0
-2.241339E+0
-1.869928E+0
-1.436616E+0
-1.065205E+0
-8.795000E-1
-6.318930E-1
-2.604826E-1
1.109279E-1
4.204367E-1
5.442402E-1
6.061419E-1
6.680437E-1
7.918472E-1
8.537489E-1
9.156506E-1
1.039454E+0
1.163258E+0
1.225159E+0
1.225159E+0
1.163258E+0
1.039454E+0
8.537489E-1
7.299454E-1
4.204367E-1
-1.287556E-2
-5.080895E-1
-1.003303E+0
-1.436616E+0
-2.055633E+0
-2.798454E+0
-3.541275E+0
-4.036489E+0
-4.284096E+0
-4.407900E+0
-4.469801E+0
-4.469801E+0
-4.284096E+0
-3.974587E+0
-3.665079E+0
-3.355570E+0
-2.984160E+0
-2.550847E+0
-2.117535E+0
-1.869928E+0
-1.746124E+0
-1.622321E+0
-1.498517E+0
-1.374714E+0
-1.436616E+0
-1.560419E+0
-1.622321E+0
-1.560419E+0
-1.498517E+0
-1.498517E+0
-1.560419E+0
-1.622321E+0
-1.684223E+0
-1.622321E+0
-1.498517E+0
-1.374714E+0
-1.312812E+0
-1.250910E+0
-1.065205E+0
-7.556964E-1
-5.080895E-1
-4.461879E-1
-4.461879E-1
-3.842861E-1
-1.366791E-1
4.902625E-2
-7.477725E-2
-5.080895E-1
-1.003303E+0
-1.065205E+0
-6.937946E-1
-5.080895E-1
-6.318930E-1
-1.065205E+0
-1.374714E+0
-1.312812E+0
-1.127107E+0
-1.065205E+0
-1.065205E+0
-9.414016E-1
-5.699912E-1
4.902625E-2
6.061419E-1
7.918472E-1
5.442402E-1
-7.477725E-2
-8.175982E-1
-1.312812E+0
-1.622321E+0
-1.993731E+0
-2.488946E+0
-2.798454E+0
-2.860356E+0
-2.674651E+0
-2.365142E+0
-1.931830E+0
-1.498517E+0
-1.127107E+0
-8.175982E-1
-5.080895E-1
-7.477725E-2
3.585349E-1
6.061419E-1
7.299454E-1
9.775524E-1
1.410865E+0
1.906079E+0
2.339391E+0
2.710801E+0
3.082212E+0
3.391720E+0
3.577426E+0
3.577426E+0
3.206015E+0
2.772703E+0
2.339391E+0
2.215587E+0
2.215587E+0
2.277489E+0
2.153686E+0
2.029882E+0
1.844177E+0
1.472766E+0
9.775524E-1
6.680437E-1
2.966332E-1
-2.604826E-1
-1.189009E+0
-2.241339E+0
-3.107963E+0
-3.726980E+0
-4.160293E+0
-4.407900E+0
-4.284096E+0
-3.912686E+0
-3.479374E+0
-2.922257E+0
-2.303240E+0
-1.560419E+0
-1.003303E+0
-5.080895E-1
4.902625E-2
7.918472E-1
1.534668E+0
2.215587E+0
2.772703E+0
3.020310E+0
2.958408E+0
2.772703E+0
2.525096E+0
2.339391E+0
2.153686E+0
1.967980E+0
1.720373E+0
1.348963E+0
9.775524E-1
6.061419E-1
2.347314E-1
-2.604826E-1
-8.175982E-1
-1.498517E+0
-2.488946E+0
-3.603177E+0
-4.717409E+0
-5.707837E+0
-6.574461E+0
-7.255380E+0
-7.936299E+0
-8.431513E+0
-8.741021E+0
-8.555316E+0
-7.874398E+0
-6.822068E+0
-5.645935E+0
-4.345998E+0
-2.984160E+0
-1.498517E+0
-7.477725E-2
9.156506E-1
1.472766E+0
1.720373E+0
1.906079E+0
2.091784E+0
2.277489E+0
2.277489E+0
2.153686E+0
2.091784E+0
2.153686E+0
2.153686E+0
2.029882E+0
1.906079E+0
1.658472E+0
1.225159E+0
4.823384E-1
-5.699912E-1
-1.560419E+0
-2.365142E+0
-3.046061E+0
-3.726980E+0
-4.345998E+0
-4.717409E+0
-4.841212E+0
-4.655507E+0
-4.345998E+0
-3.912686E+0
-3.231766E+0
-2.427043E+0
-1.436616E+0
-3.223844E-1
7.918472E-1
1.844177E+0
2.648900E+0
3.206015E+0
3.639328E+0
3.825033E+0
3.825033E+0
3.763131E+0
3.639328E+0
3.453622E+0
3.329819E+0
3.206015E+0
3.206015E+0
3.144114E+0
3.082212E+0
3.020310E+0
3.020310E+0
3.144114E+0
3.206015E+0
3.206015E+0
3.144114E+0
2.958408E+0
2.772703E+0
2.463194E+0
2.029882E+0
1.534668E+0
9.775524E-1
4.204367E-1
-1.287556E-2
-3.223844E-1
-3.842861E-1
-1.985809E-1
2.347314E-1
7.299454E-1
1.163258E+0
1.658472E+0
2.215587E+0
2.710801E+0
3.020310E+0
3.144114E+0
3.144114E+0
3.082212E+0
2.896507E+0
2.586998E+0
2.215587E+0
1.967980E+0
1.782275E+0
1.720373E+0
1.782275E+0
2.029882E+0
2.277489E+0
2.525096E+0
2.586998E+0
2.463194E+0
2.215587E+0
1.782275E+0
1.225159E+0
6.680437E-1
1.109279E-1
-5.080895E-1
-1.250910E+0
-1.993731E+0
-2.674651E+0
-3.107963E+0
-3.417472E+0
-3.665079E+0
-3.788882E+0
-3.850784E+0
-3.788882E+0
-3.665079E+0
-3.541275E+0
-3.355570E+0
-3.107963E+0
-2.798454E+0
-2.488946E+0
-2.241339E+0
-2.055633E+0
-1.808026E+0
-1.684223E+0
-1.622321E+0
-1.560419E+0
-1.312812E+0
-1.065205E+0
-8.175982E-1
-6.318930E-1
-5.080895E-1
-4.461879E-1
-5.080895E-1
-6.937946E-1
-9.414016E-1
-1.189009E+0
-1.560419E+0
-1.869928E+0
-2.241339E+0
-2.550847E+0
-2.860356E+0
-3.107963E+0
-3.231766E+0
-3.355570E+0
-3.479374E+0
-3.479374E+0
-3.231766E+0
-2.860356E+0
-2.303240E+0
-1.622321E+0
-8.175982E-1
1.109279E-1
9.156506E-1
1.410865E+0
1.720373E+0
1.844177E+0
1.782275E+0
1.472766E+0
1.039454E+0
5.442402E-1
4.902625E-2
-4.461879E-1
-1.003303E+0
-1.622321E+0
-2.117535E+0
-2.488946E+0
-2.860356E+0
-3.417472E+0
-4.036489E+0
-4.655507E+0
-5.150721E+0
-5.522131E+0
-5.707837E+0
-5.645935E+0
-5.336426E+0
-4.841212E+0
-4.222195E+0
-3.479374E+0
-2.798454E+0
-2.179437E+0
-1.498517E+0
-8.795000E-1
-1.366791E-1
5.442402E-1
1.039454E+0
1.348963E+0
1.472766E+0
1.410865E+0
1.163258E+0
8.537489E-1
3.585349E-1
-3.223844E-1
-1.127107E+0
-1.993731E+0
-2.860356E+0
-3.603177E+0
-4.222195E+0
-4.655507E+0
-4.965015E+0
-5.088819E+0
-4.965015E+0
-4.779310E+0
-4.407900E+0
-3.912686E+0
-3.355570E+0
-2.860356E+0
-2.488946E+0
-2.241339E+0
-2.117535E+0
-2.179437E+0
-2.365142E+0
-2.674651E+0
-2.922257E+0
-3.107963E+0
-3.169865E+0
-3.169865E+0
-3.231766E+0
-3.355570E+0
-3.417472E+0
-3.293668E+0
-3.231766E+0
-3.107963E+0
-3.046061E+0
-2.922257E+0
-2.798454E+0
-2.674651E+0
-2.612749E+0
-2.488946E+0
-2.241339E+0
-1.931830E+0
-1.684223E+0
-1.560419E+0
-1.436616E+0
-1.436616E+0
-1.436616E+0
-1.498517E+0
-1.684223E+0
-1.931830E+0
-2.365142E+0
-2.736552E+0
-2.984160E+0
-3.169865E+0
-3.293668E+0
-3.355570E+0
-3.417472E+0
-3.417472E+0
-3.355570E+0
-3.231766E+0
-3.046061E+0
-2.798454E+0
-2.427043E+0
-2.055633E+0
-1.560419E+0
-1.003303E+0
-4.461879E-1
-1.985809E-1
-1.366791E-1
-1.366791E-1
-1.287556E-2
4.902625E-2
-1.985809E-1
-8.795000E-1
-1.808026E+0
-2.736552E+0
-3.479374E+0
-3.974587E+0
-4.469801E+0
-5.026917E+0
-5.460229E+0
-5.645935E+0
-5.893541E+0
-6.141148E+0
-6.264952E+0
-6.141148E+0
-5.955443E+0
-5.893541E+0
-5.831639E+0
-5.584033E+0
-5.026917E+0
-4.407900E+0
-3.912686E+0
-3.603177E+0
-3.417472E+0
-3.479374E+0
-3.665079E+0
-4.036489E+0
-4.407900E+0
-4.593605E+0
-4.593605E+0
-4.593605E+0
-4.593605E+0
-4.593605E+0
-4.593605E+0
-4.222195E+0
-3.541275E+0
-2.488946E+0
-1.436616E+0
-5.080895E-1
3.585349E-1
1.163258E+0
1.906079E+0
2.339391E+0
2.463194E+0
2.277489E+0
1.844177E+0
1.039454E+0
-1.287556E-2
-1.189009E+0
-2.303240E+0
-3.169865E+0
-4.222195E+0
-5.460229E+0
-6.636363E+0
-7.379184E+0
-7.502987E+0
-7.317281E+0
-6.945871E+0
-6.450657E+0
-5.769738E+0
-4.903114E+0
-3.912686E+0
-2.984160E+0
-2.055633E+0
-1.189009E+0
-4.461879E-1
1.109279E-1
6.061419E-1
9.156506E-1
1.163258E+0
1.163258E+0
8.537489E-1
5.442402E-1
4.204367E-1
4.823384E-1
4.204367E-1
1.728298E-1
-3.223844E-1
-8.175982E-1
-1.374714E+0
-1.869928E+0
-2.303240E+0
-2.674651E+0
-3.169865E+0
-3.850784E+0
-4.655507E+0
-5.336426E+0
-5.707837E+0
-5.893541E+0
-6.141148E+0
-6.388755E+0
-6.450657E+0
-6.388755E+0
-6.017345E+0
-5.398328E+0
-4.407900E+0
-3.417472E+0
-2.488946E+0
-1.746124E+0
-1.003303E+0
-7.477725E-2
8.537489E-1
1.596570E+0
2.215587E+0
2.710801E+0
3.206015E+0
3.577426E+0
3.701229E+0
3.577426E+0
3.391720E+0
3.329819E+0
3.329819E+0
3.329819E+0
3.267917E+0
3.082212E+0
2.896507E+0
2.586998E+0
2.091784E+0
1.410865E+0
6.680437E-1
-1.287556E-2
-6.318930E-1
-1.250910E+0
-1.869928E+0
-2.303240E+0
-2.427043E+0
-2.303240E+0
-2.179437E+0
-2.055633E+0
-1.869928E+0
-1.436616E+0
-6.937946E-1
1.109279E-1
8.537489E-1
1.348963E+0
1.720373E+0
2.215587E+0
2.772703E+0
3.082212E+0
3.082212E+0
2.834605E+0
2.648900E+0
2.586998E+0
2.525096E+0
2.401293E+0
2.277489E+0
2.339391E+0
2.525096E+0
2.648900E+0
2.896507E+0
3.144114E+0
3.267917E+0
3.144114E+0
2.834605E+0
2.525096E+0
2.215587E+0
1.844177E+0
1.225159E+0
7.299454E-1
3.585349E-1
4.902625E-2
-4.461879E-1
-9.414016E-1
-1.250910E+0
-1.250910E+0
-1.250910E+0
-1.436616E+0
-1.869928E+0
-2.241339E+0
-2.365142E+0
-2.179437E+0
-1.808026E+0
-1.312812E+0
-5.699912E-1
2.966332E-1
9.156506E-1
1.039454E+0
8.537489E-1
5.442402E-1
1.728298E-1
-4.461879E-1
-1.127107E+0
-1.498517E+0
-1.622321E+0
-1.560419E+0
-1.374714E+0
-1.003303E+0
-5.699912E-1
-1.985809E-1
-2.604826E-1
-6.318930E-1
-1.127107E+0
-1.560419E+0
-2.055633E+0
-2.612749E+0
-3.355570E+0
-4.222195E+0
-5.150721E+0
-6.141148E+0
-7.131577E+0
-7.812496E+0
-7.998201E+0
-7.812496E+0
-7.564889E+0
-7.317281E+0
-6.822068E+0
-6.203050E+0
-5.584033E+0
-5.212623E+0
-4.965015E+0
-4.779310E+0
-4.469801E+0
-4.345998E+0
-4.345998E+0
-4.531703E+0
-4.593605E+0
-4.655507E+0
-4.717409E+0
-4.903114E+0
-4.965015E+0
-4.841212E+0
-4.531703E+0
-4.098391E+0
-3.726980E+0
-3.541275E+0
-3.541275E+0
-3.479374E+0
-3.293668E+0
-3.046061E+0
-2.860356E+0
-2.736552E+0
-2.674651E+0
-2.550847E+0
-2.365142E+0
-2.179437E+0
-2.117535E+0
-1.931830E+0
-1.436616E+0
-6.937946E-1
4.902625E-2
6.061419E-1
1.101356E+0
1.534668E+0
1.906079E+0
2.029882E+0
1.844177E+0
1.348963E+0
7.299454E-1
4.204367E-1
1.728298E-1
-1.287556E-2
-3.223844E-1
-6.937946E-1
-8.795000E-1
-8.795000E-1
-8.175982E-1
-7.556964E-1
-6.937946E-1
-5.699912E-1
-5.080895E-1
-5.080895E-1
-6.318930E-1
-8.175982E-1
-9.414016E-1
-9.414016E-1
-8.795000E-1
-8.175982E-1
-8.795000E-1
-8.795000E-1
-8.175982E-1
-6.937946E-1
-7.556964E-1
-1.003303E+0
-1.374714E+0
-1.869928E+0
-2.303240E+0
-2.736552E+0
-3.169865E+0
-3.541275E+0
-3.912686E+0
-4.284096E+0
-4.841212E+0
-5.212623E+0
-5.398328E+0
-5.336426E+0
-5.274524E+0
-5.212623E+0
-5.150721E+0
-5.150721E+0
-5.150721E+0
-5.274524E+0
-5.460229E+0
-5.769738E+0
-6.326854E+0
-7.007773E+0
-7.812496E+0
-8.493414E+0
-8.926726E+0
-9.050530E+0
-8.988627E+0
-8.802923E+0
-8.431513E+0
-7.812496E+0
-7.069675E+0
-6.450657E+0
-5.955443E+0
-5.460229E+0
-5.026917E+0
-4.531703E+0
-4.222195E+0
-3.850784E+0
-3.293668E+0
-2.674651E+0
-2.117535E+0
-1.684223E+0
-1.374714E+0
-1.003303E+0
-6.318930E-1
-2.604826E-1
-1.287556E-2
2.966332E-1
3.585349E-1
2.347314E-1
-1.985809E-1
-7.556964E-1
-1.374714E+0
-2.055633E+0
-2.984160E+0
-4.036489E+0
-5.150721E+0
-6.079247E+0
-6.698265E+0
-7.007773E+0
-7.007773E+0
-6.822068E+0
-6.326854E+0
-5.645935E+0
-4.903114E+0
-4.160293E+0
-3.355570E+0
-2.488946E+0
-1.684223E+0
-1.189009E+0
-1.003303E+0
-1.065205E+0
-1.189009E+0
-1.189009E+0
-1.374714E+0
-1.622321E+0
-1.931830E+0
-2.055633E+0
-2.179437E+0
-2.365142E+0
-2.612749E+0
-2.674651E+0
-2.427043E+0
-2.179437E+0
-2.179437E+0
-2.550847E+0
-3.169865E+0
-3.665079E+0
-4.036489E+0
-4.345998E+0
-4.593605E+0
-4.655507E+0
-4.407900E+0
-4.036489E+0
-3.541275E+0
-3.046061E+0
-2.488946E+0
-1.993731E+0
-1.684223E+0
-1.622321E+0
-1.684223E+0
-1.808026E+0
-1.869928E+0
-1.869928E+0
-1.869928E+0
-1.869928E+0
-1.993731E+0
-2.241339E+0
-2.612749E+0
-2.984160E+0
-3.293668E+0
-3.665079E+0
-4.098391E+0
-4.531703E+0
-4.841212E+0
-5.026917E+0
-5.150721E+0
-5.212623E+0
-5.088819E+0
-4.717409E+0
-4.222195E+0
-3.665079E+0
-3.169865E+0
-2.612749E+0
-2.055633E+0
-1.436616E+0
-1.065205E+0
-8.795000E-1
-6.937946E-1
-4.461879E-1
-1.366791E-1
1.109279E-1
2.966332E-1
4.823384E-1
7.299454E-1
8.537489E-1
8.537489E-1
7.918472E-1
8.537489E-1
8.537489E-1
8.537489E-1
7.918472E-1
7.299454E-1
5.442402E-1
2.347314E-1
-1.985809E-1
-6.937946E-1
-1.312812E+0
-2.055633E+0
-2.736552E+0
-3.355570E+0
-3.603177E+0
-3.726980E+0
-3.726980E+0
-3.665079E+0
-3.541275E+0
-3.231766E+0
-2.798454E+0
-2.303240E+0
-1.684223E+0
-1.003303E+0
-3.223844E-1
2.966332E-1
7.918472E-1
1.225159E+0
1.534668E+0
1.720373E+0
1.844177E+0
1.782275E+0
1.534668E+0
1.225159E+0
8.537489E-1
4.823384E-1
1.109279E-1
-2.604826E-1
-7.556964E-1
-1.436616E+0
-2.303240E+0
-3.293668E+0
-4.345998E+0
-5.336426E+0
-6.326854E+0
-7.131577E+0
-7.812496E+0
-8.307709E+0
-8.741021E+0
-8.988627E+0
-8.926726E+0
-8.555316E+0
-7.936299E+0
-7.007773E+0
-5.893541E+0
-4.531703E+0
-3.107963E+0
-1.746124E+0
-5.699912E-1
4.204367E-1
1.225159E+0
1.782275E+0
1.967980E+0
2.029882E+0
1.906079E+0
1.720373E+0
1.348963E+0
7.918472E-1
1.109279E-1
-6.318930E-1
-1.374714E+0
-1.931830E+0
-2.365142E+0
-2.612749E+0
-2.736552E+0
-2.860356E+0
-2.922257E+0
-2.922257E+0
-2.860356E+0
-2.736552E+0
-2.488946E+0
-2.241339E+0
-1.869928E+0
-1.374714E+0
-8.175982E-1
-1.366791E-1
5.442402E-1
1.287061E+0
1.906079E+0
2.339391E+0
2.710801E+0
3.082212E+0
3.453622E+0
3.825033E+0
4.134542E+0
4.382148E+0
4.444050E+0
4.444050E+0
4.320247E+0
4.072640E+0
3.763131E+0
3.267917E+0
2.710801E+0
2.091784E+0
1.472766E+0
9.775524E-1
5.442402E-1
1.728298E-1
-7.477725E-2
-1.985809E-1
-2.604826E-1
-2.604826E-1
-2.604826E-1
-1.985809E-1
-1.985809E-1
-1.366791E-1
-7.477725E-2
-1.287556E-2
-1.287556E-2
-1.287556E-2
-1.287556E-2
4.902625E-2
1.109279E-1
1.728298E-1
2.347314E-1
4.204367E-1
6.680437E-1
9.775524E-1
1.287061E+0
1.534668E+0
1.658472E+0
1.782275E+0
1.844177E+0
1.906079E+0
1.844177E+0
1.782275E+0
1.658472E+0
1.534668E+0
1.410865E+0
1.225159E+0
9.775524E-1
7.918472E-1
6.061419E-1
5.442402E-1
4.204367E-1
3.585349E-1
4.204367E-1
6.061419E-1
9.156506E-1
1.225159E+0
1.472766E+0
1.658472E+0
1.906079E+0
2.153686E+0
2.339391E+0
2.463194E+0
2.463194E+0
2.401293E+0
2.401293E+0
2.401293E+0
2.401293E+0
2.277489E+0
2.091784E+0
1.906079E+0
1.782275E+0
1.596570E+0
1.410865E+0
1.163258E+0
8.537489E-1
5.442402E-1
1.728298E-1
-1.366791E-1
-5.080895E-1
-8.795000E-1
-1.312812E+0
-1.684223E+0
-2.117535E+0
-2.550847E+0
-2.922257E+0
-3.231766E+0
-3.541275E+0
-3.788882E+0
-4.036489E+0
-4.284096E+0
-4.469801E+0
-4.531703E+0
-4.407900E+0
-4.160293E+0
-3.788882E+0
-3.417472E+0
-3.046061E+0
-2.798454E+0
-2.674651E+0
-2.612749E+0
-2.612749E+0
-2.736552E+0
-2.860356E+0
-3.169865E+0
-3.603177E+0
-4.036489E+0
-4.407900E+0
-4.655507E+0
-4.903114E+0
-5.088819E+0
-5.274524E+0
-5.398328E+0
-5.460229E+0
-5.460229E+0
-5.398328E+0
-5.274524E+0
-5.274524E+0
-5.212623E+0
-5.088819E+0
-4.903114E+0
-4.779310E+0
-4.655507E+0
-4.531703E+0
-4.345998E+0
-4.160293E+0
-3.974587E+0
-3.726980E+0
-3.479374E+0
-3.293668E+0
-3.169865E+0
-3.046061E+0
-2.984160E+0
-3.046061E+0
-3.231766E+0
-3.479374E+0
-3.726980E+0
-3.974587E+0
-4.222195E+0
-4.407900E+0
-4.469801E+0
-4.407900E+0
-4.284096E+0
-4.222195E+0
-4.098391E+0
-3.912686E+0
-3.603177E+0
-3.231766E+0
-2.860356E+0
-2.550847E+0
-2.241339E+0
-1.993731E+0
-1.746124E+0
-1.560419E+0
-1.436616E+0
-1.374714E+0
-1.436616E+0
-1.622321E+0
-1.684223E+0
-1.622321E+0
-1.560419E+0
-1.436616E+0
-1.312812E+0
-1.250910E+0
-1.312812E+0
-1.312812E+0
-1.250910E+0
-1.127107E+0
-1.127107E+0
-1.127107E+0
-1.189009E+0
-1.189009E+0
-1.189009E+0
-1.250910E+0
-1.250910E+0
-1.250910E+0
-1.189009E+0
-1.127107E+0
-1.065205E+0
-9.414016E-1
-7.556964E-1
-5.080895E-1
-3.842861E-1
-2.604826E-1
-1.985809E-1
-1.985809E-1
-1.985809E-1
-2.604826E-1
-4.461879E-1
-5.699912E-1
-6.937946E-1
-8.795000E-1
-1.127107E+0
-1.436616E+0
-1.869928E+0
-2.241339E+0
-2.612749E+0
-2.922257E+0
-3.293668E+0
-3.603177E+0
-3.850784E+0
-4.036489E+0
-4.160293E+0
-4.222195E+0
-4.345998E+0
-4.469801E+0
-4.655507E+0
-4.841212E+0
-5.088819E+0
-5.274524E+0
-5.398328E+0
-5.460229E+0
-5.522131E+0
-5.460229E+0
-5.460229E+0
-5.522131E+0
-5.645935E+0
-5.769738E+0
-5.893541E+0
-6.079247E+0
-6.388755E+0
-6.636363E+0
-6.698265E+0
-6.512559E+0
-6.203050E+0
-5.893541E+0
-5.522131E+0
-5.150721E+0
-4.655507E+0
-4.098391E+0
-3.603177E+0
-3.293668E+0
-3.107963E+0
-2.922257E+0
-2.674651E+0
-2.427043E+0
-2.241339E+0
-2.179437E+0
-2.241339E+0
-2.365142E+0
-2.365142E+0
-2.365142E+0
-2.303240E+0
-2.303240E+0
-2.303240E+0
-2.241339E+0
-2.241339E+0
-2.365142E+0
-2.550847E+0
-2.798454E+0
-3.046061E+0
-3.479374E+0
-4.098391E+0
-4.717409E+0
-5.274524E+0
-5.645935E+0
-5.955443E+0
-6.264952E+0
-6.698265E+0
-7.007773E+0
-7.379184E+0
-7.626791E+0
-7.812496E+0
-7.936299E+0
-7.936299E+0
-7.812496E+0
-7.688692E+0
-7.626791E+0
-7.502987E+0
-7.379184E+0
-7.193478E+0
-7.069675E+0
-6.945871E+0
-6.883970E+0
-6.698265E+0
-6.512559E+0
-6.141148E+0
-5.707837E+0
-5.274524E+0
-4.841212E+0
-4.407900E+0
-3.974587E+0
-3.603177E+0
-3.293668E+0
-3.046061E+0
-2.736552E+0
-2.427043E+0
-2.179437E+0
-2.117535E+0
-2.117535E+0
-2.117535E+0
-2.055633E+0
-1.993731E+0
-1.931830E+0
-1.869928E+0
-1.684223E+0
-1.312812E+0
-9.414016E-1
-5.699912E-1
-3.223844E-1
-2.604826E-1
-3.842861E-1
-7.556964E-1
-1.250910E+0
-1.808026E+0
-2.427043E+0
-3.046061E+0
-3.603177E+0
-4.036489E+0
-4.345998E+0
-4.531703E+0
-4.469801E+0
-4.222195E+0
-3.788882E+0
-3.169865E+0
-2.427043E+0
-1.560419E+0
-6.937946E-1
1.109279E-1
7.299454E-1
1.225159E+0
1.534668E+0
1.720373E+0
1.658472E+0
1.287061E+0
7.299454E-1
1.109279E-1
-6.318930E-1
-1.374714E+0
-2.055633E+0
-2.674651E+0
-3.231766E+0
-3.850784E+0
-4.407900E+0
-4.779310E+0
-5.026917E+0
-5.026917E+0
-4.841212E+0
-4.593605E+0
-4.160293E+0
-3.541275E+0
-2.798454E+0
-1.993731E+0
-1.189009E+0
-3.223844E-1
6.680437E-1
1.658472E+0
2.648900E+0
3.639328E+0
4.567854E+0
5.372576E+0
5.867790E+0
6.177299E+0
6.177299E+0
5.867790E+0
5.248773E+0
4.320247E+0
3.267917E+0
2.215587E+0
1.101356E+0
-1.287556E-2
-1.127107E+0
-2.117535E+0
-2.922257E+0
-3.541275E+0
-3.974587E+0
-4.222195E+0
-4.222195E+0
-4.098391E+0
-3.850784E+0
-3.417472E+0
-2.922257E+0
-2.241339E+0
-1.498517E+0
-7.556964E-1
-7.477725E-2
6.061419E-1
1.101356E+0
1.596570E+0
2.029882E+0
2.525096E+0
2.896507E+0
3.082212E+0
3.206015E+0
3.329819E+0
3.453622E+0
3.639328E+0
3.639328E+0
3.577426E+0
3.577426E+0
3.515524E+0
3.391720E+0
3.082212E+0
2.586998E+0
2.153686E+0
1.534668E+0
8.537489E-1
-1.287556E-2
-8.175982E-1
-1.498517E+0
-2.055633E+0
-2.612749E+0
-3.169865E+0
-3.603177E+0
-3.665079E+0
-3.479374E+0
-3.231766E+0
-2.984160E+0
-2.612749E+0
-2.055633E+0
-1.498517E+0
-1.003303E+0
-6.318930E-1
-1.985809E-1
1.728298E-1
4.823384E-1
4.823384E-1
3.585349E-1
1.109279E-1
-1.366791E-1
-5.080895E-1
-1.003303E+0
-1.374714E+0
-1.684223E+0
-1.808026E+0
-1.808026E+0
-1.746124E+0
-1.498517E+0
-1.189009E+0
-8.795000E-1
-4.461879E-1
-1.287556E-2
3.585349E-1
6.061419E-1
7.918472E-1
9.775524E-1
1.101356E+0
1.101356E+0
8.537489E-1
5.442402E-1
1.728298E-1
-1.985809E-1
-6.937946E-1
-1.065205E+0
-1.312812E+0
-1.498517E+0
-1.684223E+0
-1.808026E+0
-1.746124E+0
-1.560419E+0
-1.374714E+0
-1.189009E+0
-1.127107E+0
-1.127107E+0
-1.127107E+0
-1.065205E+0
-1.003303E+0
-9.414016E-1
-1.003303E+0
-1.127107E+0
-1.312812E+0
-1.374714E+0
-1.436616E+0
-1.436616E+0
-1.498517E+0
-1.684223E+0
-1.869928E+0
-2.055633E+0
-2.241339E+0
-2.488946E+0
-2.736552E+0
-2.984160E+0
-3.231766E+0
-3.479374E+0
-3.479374E+0
-3.355570E+0
-3.169865E+0
-3.046061E+0
-2.860356E+0
-2.550847E+0
-2.179437E+0
-1.746124E+0
-1.312812E+0
-9.414016E-1
-4.461879E-1
1.109279E-1
6.680437E-1
1.225159E+0
1.658472E+0
1.967980E+0
2.153686E+0
2.277489E+0
2.401293E+0
2.463194E+0
2.463194E+0
2.339391E+0
2.153686E+0
2.029882E+0
1.967980E+0
1.906079E+0
1.658472E+0
1.348963E+0
9.156506E-1
4.823384E-1
-1.287556E-2
-5.699912E-1
-1.189009E+0
-1.808026E+0
-2.365142E+0
-2.860356E+0
-3.231766E+0
-3.417472E+0
-3.479374E+0
-3.417472E+0
-3.231766E+0
-2.860356E+0
-2.303240E+0
-1.622321E+0
-8.175982E-1
-1.287556E-2
8.537489E-1
1.658472E+0
2.401293E+0
2.958408E+0
3.391720E+0
3.763131E+0
3.886934E+0
3.886934E+0
3.763131E+0
3.577426E+0
3.391720E+0
3.206015E+0
2.958408E+0
2.648900E+0
2.401293E+0
2.091784E+0
1.782275E+0
1.410865E+0
1.101356E+0
7.299454E-1
2.966332E-1
-1.985809E-1
-7.556964E-1
-1.312812E+0
-1.869928E+0
-2.427043E+0
-2.922257E+0
-3.417472E+0
-3.788882E+0
-4.098391E+0
-4.222195E+0
-4.098391E+0
-3.726980E+0
-3.169865E+0
-2.427043E+0
-1.560419E+0
-6.318930E-1
2.966332E-1
1.225159E+0
2.153686E+0
2.896507E+0
3.515524E+0
3.948836E+0
4.134542E+0
4.196443E+0
4.134542E+0
3.825033E+0
3.391720E+0
2.834605E+0
2.215587E+0
1.596570E+0
8.537489E-1
1.109279E-1
-6.318930E-1
-1.498517E+0
-2.303240E+0
-3.169865E+0
-3.912686E+0
-4.593605E+0
-5.088819E+0
-5.460229E+0
-5.522131E+0
-5.398328E+0
-5.150721E+0
-4.779310E+0
-4.284096E+0
-3.850784E+0
-3.355570E+0
-2.798454E+0
-2.241339E+0
-1.684223E+0
-1.127107E+0
-5.699912E-1
-7.477725E-2
3.585349E-1
6.680437E-1
8.537489E-1
9.156506E-1
1.039454E+0
1.101356E+0
1.101356E+0
1.101356E+0
9.775524E-1
8.537489E-1
6.680437E-1
3.585349E-1
-1.287556E-2
-5.080895E-1
-1.003303E+0
-1.498517E+0
-1.869928E+0
-2.179437E+0
-2.365142E+0
-2.550847E+0
-2.736552E+0
-2.736552E+0
-2.612749E+0
-2.365142E+0
-2.055633E+0
-1.622321E+0
-1.189009E+0
-7.556964E-1
-3.223844E-1
1.109279E-1
7.299454E-1
1.287061E+0
1.782275E+0
2.277489E+0
2.710801E+0
2.958408E+0
3.082212E+0
3.020310E+0
2.834605E+0
2.525096E+0
2.091784E+0
1.534668E+0
8.537489E-1
4.902625E-2
-7.556964E-1
-1.622321E+0
-2.427043E+0
-3.169865E+0
-3.912686E+0
-4.531703E+0
-5.088819E+0
-5.522131E+0
-5.769738E+0
-5.831639E+0
-5.769738E+0
-5.584033E+0
-5.274524E+0
-4.841212E+0
-4.345998E+0
-3.788882E+0
-3.231766E+0
-2.674651E+0
-1.993731E+0
-1.374714E+0
-6.937946E-1
-7.477725E-2
5.442402E-1
1.039454E+0
1.410865E+0
1.658472E+0
1.720373E+0
1.720373E+0
1.720373E+0
1.596570E+0
1.410865E+0
1.163258E+0
9.156506E-1
6.061419E-1
1.109279E-1
-4.461879E-1
-1.003303E+0
-1.560419E+0
-2.241339E+0
-2.984160E+0
-3.788882E+0
-4.531703E+0
-5.212623E+0
-5.893541E+0
-6.388755E+0
-6.698265E+0
-6.760166E+0
-6.760166E+0
-6.574461E+0
-6.326854E+0
-5.955443E+0
-5.460229E+0
-4.965015E+0
-4.469801E+0
-3.974587E+0
-3.541275E+0
-3.046061E+0
-2.550847E+0
-2.117535E+0
-1.684223E+0
-1.312812E+0
-8.795000E-1
-4.461879E-1
-1.366791E-1
1.109279E-1
3.585349E-1
6.061419E-1
6.680437E-1
5.442402E-1
2.966332E-1
-1.366791E-1
-7.556964E-1
-1.560419E+0
-2.488946E+0
-3.479374E+0
-4.531703E+0
-5.584033E+0
-6.512559E+0
-7.317281E+0
-7.874398E+0
-8.183906E+0
-8.245807E+0
-8.060102E+0
-7.626791E+0
-7.069675E+0
-6.326854E+0
-5.584033E+0
-4.655507E+0
-3.788882E+0
-2.860356E+0
-1.993731E+0
-1.127107E+0
-3.842861E-1
2.347314E-1
8.537489E-1
1.348963E+0
1.782275E+0
2.153686E+0
2.401293E+0
2.463194E+0
2.463194E+0
2.277489E+0
1.967980E+0
1.596570E+0
1.101356E+0
4.823384E-1
-3.223844E-1
-1.189009E+0
-2.055633E+0
-2.984160E+0
-3.912686E+0
-4.841212E+0
-5.645935E+0
-6.326854E+0
-6.883970E+0
-7.131577E+0
-7.193478E+0
-7.007773E+0
-6.698265E+0
-6.203050E+0
-5.460229E+0
-4.655507E+0
-3.726980E+0
-2.798454E+0
-1.808026E+0
-8.795000E-1
4.902625E-2
9.156506E-1
1.720373E+0
2.401293E+0
2.958408E+0
3.267917E+0
3.453622E+0
3.453622E+0
3.267917E+0
3.020310E+0
2.648900E+0
2.091784E+0
1.472766E+0
7.299454E-1
-1.287556E-2
-7.556964E-1
-1.560419E+0
-2.303240E+0
-2.922257E+0
-3.479374E+0
-3.974587E+0
-4.407900E+0
-4.779310E+0
-4.965015E+0
-5.150721E+0
-5.212623E+0
-5.212623E+0
-5.088819E+0
-4.965015E+0
-4.841212E+0
-4.717409E+0
-4.407900E+0
-3.974587E+0
-3.541275E+0
-3.107963E+0
-2.674651E+0
-2.179437E+0
-1.684223E+0
-1.374714E+0
-1.189009E+0
-1.127107E+0
-1.127107E+0
-1.250910E+0
-1.374714E+0
-1.560419E+0
-1.808026E+0
-2.055633E+0
-2.365142E+0
-2.674651E+0
-3.046061E+0
-3.417472E+0
-3.850784E+0
-4.160293E+0
-4.407900E+0
-4.593605E+0
-4.779310E+0
-4.903114E+0
-4.903114E+0
-4.779310E+0
-4.593605E+0
-4.407900E+0
-4.222195E+0
-3.974587E+0
-3.726980E+0
-3.479374E+0
-3.231766E+0
-2.984160E+0
-2.674651E+0
-2.365142E+0
-2.117535E+0
-1.869928E+0
-1.684223E+0
-1.498517E+0
-1.312812E+0
-1.189009E+0
-1.065205E+0
-9.414016E-1
-8.795000E-1
-8.795000E-1
-1.003303E+0
-1.250910E+0
-1.622321E+0
-1.993731E+0
-2.488946E+0
-3.046061E+0
-3.603177E+0
-4.098391E+0
-4.469801E+0
-4.717409E+0
-4.903114E+0
-5.088819E+0
-5.274524E+0
-5.336426E+0
-5.336426E+0
-5.336426E+0
-5.336426E+0
-5.212623E+0
-4.903114E+0
-4.531703E+0
-4.160293E+0
-3.788882E+0
-3.417472E+0
-2.984160E+0
-2.674651E+0
-2.365142E+0
-2.117535E+0
-1.869928E+0
-1.684223E+0
-1.560419E+0
-1.560419E+0
-1.622321E+0
-1.622321E+0
-1.622321E+0
-1.684223E+0
-1.869928E+0
-2.055633E+0
-2.241339E+0
-2.303240E+0
-2.365142E+0
-2.427043E+0
-2.550847E+0
-2.612749E+0
-2.612749E+0
-2.612749E+0
-2.550847E+0
-2.550847E+0
-2.488946E+0
-2.488946E+0
-2.550847E+0
-2.736552E+0
-3.046061E+0
-3.355570E+0
-3.788882E+0
-4.284096E+0
-4.717409E+0
-5.150721E+0
-5.645935E+0
-6.079247E+0
-6.512559E+0
-6.698265E+0
-6.698265E+0
-6.574461E+0
-6.450657E+0
-6.203050E+0
-5.893541E+0
-5.460229E+0
-5.026917E+0
-4.531703E+0
-4.098391E+0
-3.603177E+0
-3.231766E+0
-2.860356E+0
-2.488946E+0
-2.179437E+0
-1.931830E+0
-1.869928E+0
-1.869928E+0
-1.869928E+0
-1.869928E+0
-2.055633E+0
-2.427043E+0
-2.860356E+0
-3.293668E+0
-3.665079E+0
-3.974587E+0
-4.284096E+0
-4.717409E+0
-5.026917E+0
-5.274524E+0
-5.460229E+0
-5.522131E+0
-5.584033E+0
-5.584033E+0
-5.522131E+0
-5.398328E+0
-5.274524E+0
-5.212623E+0
-5.088819E+0
-4.965015E+0
-4.655507E+0
-4.345998E+0
-4.098391E+0
-3.850784E+0
-3.603177E+0
-3.417472E+0
-3.293668E+0
-3.231766E+0
-3.169865E+0
-3.107963E+0
-3.107963E+0
-3.231766E+0
-3.479374E+0
-3.788882E+0
-4.098391E+0
-4.345998E+0
-4.593605E+0
-4.841212E+0
-5.088819E+0
-5.088819E+0
-4.965015E+0
-4.717409E+0
-4.469801E+0
-4.284096E+0
-4.036489E+0
-3.726980E+0
-3.479374E+0
-3.355570E+0
-3.293668E+0
-3.231766E+0
-2.984160E+0
-2.736552E+0
-2.488946E+0
-2.427043E+0
-2.488946E+0
-2.550847E+0
-2.612749E+0
-2.674651E+0
-2.736552E+0
-2.860356E+0
-3.046061E+0
-3.107963E+0
-3.107963E+0
-3.046061E+0
-3.046061E+0
-3.046061E+0
-3.107963E+0
-3.107963E+0
-3.107963E+0
-3.107963E+0
-3.107963E+0
-3.107963E+0
-3.046061E+0
-2.984160E+0
-2.860356E+0
-2.798454E+0
-2.736552E+0
-2.612749E+0
-2.612749E+0
-2.612749E+0
-2.736552E+0
-2.984160E+0
-3.231766E+0
-3.603177E+0
-3.974587E+0
-4.284096E+0
-4.531703E+0
-4.779310E+0
-5.026917E+0
-5.274524E+0
-5.460229E+0
-5.522131E+0
-5.522131E+0
-5.336426E+0
-5.150721E+0
-4.903114E+0
-4.593605E+0
-4.222195E+0
-3.912686E+0
-3.603177E+0
-3.355570E+0
-3.169865E+0
-2.984160E+0
-2.798454E+0
-2.798454E+0
-2.860356E+0
-2.984160E+0
-3.169865E+0
-3.355570E+0
-3.665079E+0
-4.036489E+0
-4.407900E+0
-4.655507E+0
-4.779310E+0
-4.841212E+0
-4.903114E+0
-5.026917E+0
-5.088819E+0
-5.088819E+0
-5.088819E+0
-5.026917E+0
-4.903114E+0
-4.717409E+0
-4.531703E+0
-4.284096E+0
-4.036489E+0
-3.850784E+0
-3.665079E+0
-3.541275E+0
-3.479374E+0
-3.355570E+0
-3.231766E+0
-3.107963E+0
-2.984160E+0
-2.922257E+0
-2.860356E+0
-2.922257E+0
-2.984160E+0
-3.169865E+0
-3.355570E+0
-3.541275E+0
-3.850784E+0
-4.160293E+0
-4.345998E+0
-4.407900E+0
-4.407900E+0
-4.345998E+0
-4.284096E+0
-4.098391E+0
-3.912686E+0
-3.726980E+0
-3.603177E+0
-3.479374E+0
-3.355570E+0
-3.231766E+0
-3.046061E+0
-2.798454E+0
-2.612749E+0
-2.488946E+0
-2.365142E+0
-2.241339E+0
-2.179437E+0
-2.055633E+0
-1.993731E+0
-1.993731E+0
-2.117535E+0
-2.179437E+0
-2.303240E+0
-2.427043E+0
-2.612749E+0
-2.736552E+0
-2.922257E+0
-3.046061E+0
-3.169865E+0
-3.293668E+0
-3.417472E+0
-3.479374E+0
-3.479374E+0
-3.479374E+0
-3.355570E+0
-3.355570E+0
-3.355570E+0
-3.417472E+0
-3.479374E+0
-3.479374E+0
-3.479374E+0
-3.417472E+0
-3.355570E+0
-3.293668E+0
-3.293668E+0
-3.293668E+0
-3.293668E+0
-3.293668E+0
-3.293668E+0
-3.293668E+0
-3.293668E+0
-3.293668E+0
-3.355570E+0
-3.355570E+0
-3.355570E+0
-3.355570E+0
-3.355570E+0
-3.293668E+0
-3.231766E+0
-3.169865E+0
-3.046061E+0
-2.984160E+0
-2.984160E+0
-2.984160E+0
-2.984160E+0
-2.984160E+0
-2.984160E+0
-2.984160E+0
-2.922257E+0
-2.798454E+0
-2.736552E+0
-2.674651E+0
-2.674651E+0
-2.674651E+0
-2.674651E+0
-2.736552E+0
-2.860356E+0
-2.922257E+0
-2.984160E+0
-3.107963E+0
-3.169865E+0
-3.293668E+0
-3.355570E+0
-3.417472E+0
-3.479374E+0
-3.479374E+0
-3.479374E+0
-3.417472E+0
-3.293668E+0
-3.107963E+0
-2.860356E+0
-2.674651E+0
-2.550847E+0
-2.365142E+0
-2.241339E+0
-2.117535E+0
-2.055633E+0
-2.055633E+0
-2.117535E+0
-2.241339E+0
-2.365142E+0
-2.488946E+0
-2.550847E+0
-2.736552E+0
-2.984160E+0
-3.169865E+0
-3.417472E+0
-3.541275E+0
-3.665079E+0
-3.726980E+0
-3.665079E+0
-3.541275E+0
-3.479374E+0
-3.355570E+0
-3.107963E+0
-2.798454E+0
-2.550847E+0
-2.303240E+0
-2.055633E+0
-1.869928E+0
-1.622321E+0
-1.436616E+0
-1.189009E+0
-1.003303E+0
-9.414016E-1
-8.795000E-1
-9.414016E-1
-1.003303E+0
-1.189009E+0
-1.436616E+0
-1.684223E+0
-1.931830E+0
-2.241339E+0
-2.550847E+0
-2.860356E+0
-3.231766E+0
-3.603177E+0
-3.912686E+0
-4.160293E+0
-4.407900E+0
-4.531703E+0
-4.593605E+0
-4.593605E+0
-4.531703E+0
-4.469801E+0
-4.345998E+0
-4.222195E+0
-4.160293E+0
-3.974587E+0
-3.788882E+0
-3.603177E+0
-3.293668E+0
-3.046061E+0
-2.736552E+0
-2.427043E+0
-2.179437E+0
-1.931830E+0
-1.746124E+0
-1.560419E+0
-1.312812E+0
-1.127107E+0
-8.795000E-1
-6.937946E-1
-5.080895E-1
-3.842861E-1
-3.842861E-1
-4.461879E-1
-6.318930E-1
-9.414016E-1
-1.250910E+0
-1.560419E+0
-1.931830E+0
-2.303240E+0
-2.674651E+0
-3.107963E+0
-3.479374E+0
-3.788882E+0
-3.912686E+0
-4.036489E+0
-4.036489E+0
-4.036489E+0
-3.912686E+0
-3.665079E+0
-3.293668E+0
-2.984160E+0
-2.736552E+0
-2.488946E+0
-2.241339E+0
-1.993731E+0
-1.808026E+0
-1.746124E+0
-1.746124E+0
-1.746124E+0
-1.746124E+0
-1.684223E+0
-1.622321E+0
-1.622321E+0
-1.684223E+0
-1.684223E+0
-1.746124E+0
-1.808026E+0
-1.931830E+0
-2.117535E+0
-2.241339E+0
-2.427043E+0
-2.550847E+0
-2.736552E+0
-2.860356E+0
-3.046061E+0
-3.231766E+0
-3.417472E+0
-3.479374E+0
-3.479374E+0
-3.417472E+0
-3.355570E+0
-3.293668E+0
-3.169865E+0
-2.984160E+0
-2.860356E+0
-2.798454E+0
-2.798454E+0
-2.736552E+0
-2.736552E+0
-2.798454E+0
-2.798454E+0
-2.798454E+0
-2.736552E+0
-2.674651E+0
-2.612749E+0
-2.550847E+0
-2.488946E+0
-2.488946E+0
-2.427043E+0
-2.303240E+0
-2.241339E+0
-2.179437E+0
-2.117535E+0
-2.117535E+0
-2.179437E+0
-2.179437E+0
-2.303240E+0
-2.427043E+0
-2.612749E+0
-2.860356E+0
-3.107963E+0
-3.293668E+0
-3.479374E+0
-3.665079E+0
-3.850784E+0
-3.974587E+0
-4.036489E+0
-4.160293E+0
-4.284096E+0
-4.345998E+0
-4.345998E+0
-4.345998E+0
-4.345998E+0
-4.284096E+0
-4.160293E+0
-3.974587E+0
-3.788882E+0
-3.541275E+0
-3.293668E+0
-2.984160E+0
-2.674651E+0
-2.365142E+0
-1.993731E+0
-1.622321E+0
-1.374714E+0
-1.189009E+0
-1.127107E+0
-1.127107E+0
-1.189009E+0
-1.312812E+0
-1.498517E+0
-1.684223E+0
-1.993731E+0
-2.303240E+0
-2.550847E+0
-2.860356E+0
-3.046061E+0
-3.231766E+0
-3.293668E+0
-3.355570E+0
-3.293668E+0
-3.169865E+0
-3.046061E+0
-2.860356E+0
-2.674651E+0
-2.427043E+0
-2.117535E+0
-1.808026E+0
-1.560419E+0
-1.374714E+0
-1.127107E+0
-9.414016E-1
-6.318930E-1
-4.461879E-1
-2.604826E-1
-7.477725E-2
-1.287556E-2
-1.287556E-2
-1.366791E-1
-2.604826E-1
-4.461879E-1
-6.937946E-1
-1.003303E+0
-1.312812E+0
-1.622321E+0
-1.993731E+0
-2.365142E+0
-2.736552E+0
-3.046061E+0
-3.293668E+0
-3.417472E+0
-3.417472E+0
-3.417472E+0
-3.417472E+0
-3.355570E+0
-3.293668E+0
-3.169865E+0
-3.046061E+0
-2.984160E+0
-2.860356E+0
-2.798454E+0
-2.674651E+0
-2.612749E+0
-2.550847E+0
-2.488946E+0
-2.427043E+0
-2.365142E+0
-2.303240E+0
-2.303240E+0
-2.303240E+0
-2.241339E+0
-2.179437E+0
-2.117535E+0
-2.117535E+0
-2.117535E+0
-2.117535E+0
-2.055633E+0
-2.055633E+0
-1.993731E+0
-1.993731E+0
-1.931830E+0
-1.869928E+0
-1.808026E+0
-1.746124E+0
-1.684223E+0
-1.622321E+0
-1.622321E+0
-1.746124E+0
-1.931830E+0
-2.117535E+0
-2.241339E+0
-2.427043E+0
-2.612749E+0
-2.798454E+0
-2.922257E+0
-2.984160E+0
-2.922257E+0
-2.860356E+0
-2.736552E+0
-2.550847E+0
-2.241339E+0
-1.931830E+0
-1.622321E+0
-1.374714E+0
-1.250910E+0
-1.127107E+0
-1.065205E+0
-9.414016E-1
-9.414016E-1
-1.065205E+0
-1.312812E+0
-1.560419E+0
-1.808026E+0
-2.055633E+0
-2.241339E+0
-2.488946E+0
-2.736552E+0
-2.922257E+0
-3.046061E+0
-3.046061E+0
-2.984160E+0
-2.922257E+0
-2.798454E+0
-2.550847E+0
-2.303240E+0
-2.117535E+0
-1.869928E+0
-1.684223E+0
-1.498517E+0
-1.312812E+0
-1.250910E+0
-1.250910E+0
-1.250910E+0
-1.250910E+0
-1.250910E+0
-1.312812E+0
-1.374714E+0
-1.498517E+0
-1.622321E+0
-1.869928E+0
-2.117535E+0
-2.365142E+0
-2.674651E+0
-2.922257E+0
-3.231766E+0
-3.417472E+0
-3.541275E+0
-3.603177E+0
-3.541275E+0
-3.479374E+0
-3.417472E+0
-3.355570E+0
-3.293668E+0
-3.169865E+0
-3.046061E+0
-2.860356E+0
-2.736552E+0
-2.612749E+0
-2.612749E+0
-2.612749E+0
-2.674651E+0
-2.736552E+0
-2.860356E+0
-3.046061E+0
-3.293668E+0
-3.479374E+0
-3.603177E+0
-3.665079E+0
-3.665079E+0
-3.665079E+0
-3.603177E+0
-3.541275E+0
-3.355570E+0
-3.169865E+0
-2.984160E+0
-2.736552E+0
-2.550847E+0
-2.365142E+0
-2.241339E+0
-2.179437E+0
-2.055633E+0
-1.931830E+0
-1.869928E+0
-1.684223E+0
-1.560419E+0
-1.498517E+0
-1.498517E+0
-1.498517E+0
-1.498517E+0
-1.560419E+0
-1.622321E+0
-1.622321E+0
-1.684223E+0
-1.684223E+0
-1.746124E+0
-1.746124E+0
-1.746124E+0
-1.808026E+0
-1.869928E+0
-1.993731E+0
-2.117535E+0
-2.241339E+0
-2.303240E+0
-2.365142E+0
-2.427043E+0
-2.488946E+0
-2.488946E+0
-2.488946E+0
-2.550847E+0
-2.612749E+0
-2.736552E+0
-2.860356E+0
-2.922257E+0
-2.984160E+0
-2.984160E+0
-2.922257E+0
-2.860356E+0
-2.798454E+0
-2.798454E+0
-2.798454E+0
-2.798454E+0
-2.860356E+0
-2.860356E+0
-2.860356E+0
-2.860356E+0
-2.798454E+0
-2.674651E+0
-2.612749E+0
-2.488946E+0
-2.365142E+0
-2.365142E+0
-2.365142E+0
-2.365142E+0
-2.303240E+0
-2.241339E+0
-2.241339E+0
-2.179437E+0
-2.179437E+0
-2.179437E+0
-2.117535E+0
-2.055633E+0
-1.993731E+0
-1.993731E+0
-2.055633E+0
-2.117535E+0
-2.117535E+0
-2.117535E+0
-1.993731E+0
-1.931830E+0
-1.931830E+0
-1.869928E+0
-1.869928E+0
-1.931830E+0
-1.931830E+0
-1.931830E+0
-1.931830E+0
-1.869928E+0
-1.808026E+0
-1.746124E+0
-1.622321E+0
-1.498517E+0
-1.436616E+0
-1.436616E+0
-1.436616E+0
-1.498517E+0
-1.560419E+0
-1.684223E+0
-1.869928E+0
-2.117535E+0
-2.365142E+0
-2.612749E+0
-2.922257E+0
-3.169865E+0
-3.479374E+0
-3.665079E+0
-3.788882E+0
-3.850784E+0
-3.850784E+0
-3.788882E+0
-3.726980E+0
-3.603177E+0
-3.479374E+0
-3.355570E+0
-3.169865E+0
-2.984160E+0
-2.860356E+0
-2.736552E+0
-2.612749E+0
-2.488946E+0
-2.365142E+0
-2.241339E+0
-2.179437E+0
-2.055633E+0
-2.055633E+0
-2.055633E+0
-2.117535E+0
-2.179437E+0
-2.241339E+0
-2.365142E+0
-2.488946E+0
-2.674651E+0
-2.860356E+0
-3.107963E+0
-3.417472E+0
-3.726980E+0
-3.974587E+0
-4.160293E+0
-4.284096E+0
-4.407900E+0
-4.469801E+0
-4.469801E+0
-4.407900E+0
-4.222195E+0
-4.036489E+0
-3.850784E+0
-3.726980E+0
-3.603177E+0
-3.479374E+0
-3.293668E+0
-3.169865E+0
-3.107963E+0
-3.046061E+0
-2.984160E+0
-2.922257E+0
-2.922257E+0
-2.860356E+0
-2.798454E+0
-2.736552E+0
-2.674651E+0
-2.612749E+0
-2.488946E+0
-2.427043E+0
-2.303240E+0
-2.241339E+0
-2.179437E+0
-2.179437E+0
-2.179437E+0
-2.241339E+0
-2.365142E+0
-2.427043E+0
-2.488946E+0
-2.550847E+0
-2.674651E+0
-2.798454E+0
-2.984160E+0
-3.107963E+0
-3.169865E+0
-3.231766E+0
-3.231766E+0
-3.169865E+0
-2.984160E+0
-2.798454E+0
-2.674651E+0
-2.612749E+0
-2.488946E+0
-2.365142E+0
-2.179437E+0
-2.055633E+0
-1.931830E+0
-1.869928E+0
-1.931830E+0
-1.931830E+0
-1.931830E+0
-1.931830E+0
-1.993731E+0
-2.117535E+0
-2.179437E+0
-2.241339E+0
-2.241339E+0
-2.241339E+0
-2.241339E+0
-2.241339E+0
-2.303240E+0
-2.303240E+0
-2.303240E+0
-2.241339E+0
-2.179437E+0
-2.117535E+0
-2.055633E+0
-1.993731E+0
-1.993731E+0
-2.055633E+0
-2.179437E+0
-2.303240E+0
-2.365142E+0
-2.427043E+0
-2.488946E+0
-2.550847E+0
-2.612749E+0
-2.612749E+0
-2.674651E+0
-2.612749E+0
-2.550847E+0
-2.612749E+0
-2.612749E+0
-2.612749E+0
-2.550847E+0
-2.488946E+0
-2.488946E+0
-2.550847E+0
-2.550847E+0
-2.612749E+0
-2.736552E+0
-2.736552E+0
-2.798454E+0
-2.860356E+0
-2.922257E+0
-2.984160E+0
-3.046061E+0
-2.984160E+0
-2.922257E+0
-2.922257E+0
-2.984160E+0
-3.046061E+0
-3.107963E+0
-3.169865E+0
-3.169865E+0
-3.169865E+0
-3.169865E+0
-3.169865E+0
-3.046061E+0
-2.984160E+0
-2.798454E+0
-2.674651E+0
-2.550847E+0
-2.550847E+0
-2.550847E+0
-2.612749E+0
-2.674651E+0
-2.736552E+0
-2.798454E+0
-2.860356E+0
-2.984160E+0
-3.107963E+0
-3.293668E+0
-3.479374E+0
-3.603177E+0
-3.665079E+0
-3.665079E+0
-3.665079E+0
-3.603177E+0
-3.479374E+0
-3.293668E+0
-3.169865E+0
-3.046061E+0
-2.984160E+0
-2.922257E+0
-2.922257E+0
-2.922257E+0
-2.922257E+0
-2.922257E+0
-2.860356E+0
-2.860356E+0
-2.922257E+0
-2.984160E+0
-2.984160E+0
-2.984160E+0
-3.046061E+0
-3.107963E+0
-3.169865E+0
-3.169865E+0
-3.046061E+0
-2.984160E+0
-2.922257E+0
-2.860356E+0
-2.736552E+0
-2.550847E+0
-2.427043E+0
-2.365142E+0
-2.303240E+0
-2.303240E+0
-2.241339E+0
-2.179437E+0
-2.117535E+0
-2.055633E+0
-1.993731E+0
-2.055633E+0
-2.117535E+0
-2.241339E+0
-2.303240E+0
-2.427043E+0
-2.427043E+0
-2.488946E+0
-2.550847E+0
-2.550847E+0
-2.550847E+0
-2.488946E+0
-2.488946E+0
-2.550847E+0
-2.550847E+0
-2.488946E+0
-2.427043E+0
-2.365142E+0
-2.303240E+0
-2.303240E+0
-2.303240E+0
-2.303240E+0
-2.241339E+0
-2.179437E+0
-2.117535E+0
-2.055633E+0
-1.993731E+0
-1.993731E+0
-1.869928E+0
-1.808026E+0
-1.746124E+0
-1.622321E+0
-1.498517E+0
-1.374714E+0
-1.250910E+0
-1.127107E+0
-1.003303E+0
-9.414016E-1
-9.414016E-1
-8.795000E-1
-8.795000E-1
-1.003303E+0
-1.065205E+0
-1.189009E+0
-1.312812E+0
-1.436616E+0
-1.560419E+0
-1.746124E+0
-1.931830E+0
-2.117535E+0
-2.303240E+0
-2.427043E+0
-2.550847E+0
-2.612749E+0
-2.674651E+0
-2.674651E+0
-2.612749E+0
-2.488946E+0
-2.427043E+0
-2.365142E+0
-2.303240E+0
-2.117535E+0
-1.993731E+0
-1.869928E+0
-1.746124E+0
-1.560419E+0
-1.312812E+0
-1.127107E+0
-9.414016E-1
-8.175982E-1
-7.556964E-1
-7.556964E-1
-7.556964E-1
-7.556964E-1
-7.556964E-1
-8.175982E-1
-8.795000E-1
-9.414016E-1
-1.003303E+0
-1.127107E+0
-1.374714E+0
-1.622321E+0
-1.808026E+0
-1.993731E+0
-2.241339E+0
-2.488946E+0
-2.612749E+0
-2.674651E+0
-2.612749E+0
-2.550847E+0
-2.488946E+0
-2.427043E+0
-2.241339E+0
-2.055633E+0
-1.869928E+0
-1.684223E+0
-1.498517E+0
-1.374714E+0
-1.312812E+0
-1.189009E+0
-1.065205E+0
-9.414016E-1
-8.175982E-1
-7.556964E-1
-6.937946E-1
-7.556964E-1
-8.795000E-1
-1.003303E+0
-1.189009E+0
-1.312812E+0
-1.436616E+0
-1.498517E+0
-1.560419E+0
-1.560419E+0
-1.560419E+0
-1.560419E+0
-1.622321E+0
-1.684223E+0
-1.684223E+0
-1.622321E+0
-1.560419E+0
-1.498517E+0
-1.436616E+0
-1.374714E+0
-1.312812E+0
-1.250910E+0
-1.189009E+0
-1.189009E+0
-1.189009E+0
-1.127107E+0
-1.127107E+0
-1.065205E+0
-1.065205E+0
-1.189009E+0
-1.312812E+0
-1.436616E+0
-1.498517E+0
-1.560419E+0
-1.684223E+0
-1.869928E+0
-1.931830E+0
-1.931830E+0
-1.869928E+0
-1.808026E+0
-1.746124E+0
-1.684223E+0
-1.560419E+0
-1.436616E+0
-1.374714E+0
-1.250910E+0
-1.189009E+0
-1.127107E+0
-1.127107E+0
-1.127107E+0
-1.127107E+0
-1.127107E+0
-1.189009E+0
-1.250910E+0
-1.374714E+0
-1.436616E+0
-1.498517E+0
-1.560419E+0
-1.622321E+0
-1.684223E+0
-1.746124E+0
-1.746124E+0
-1.684223E+0
-1.622321E+0
-1.622321E+0
-1.560419E+0
-1.498517E+0
-1.312812E+0
-1.189009E+0
-1.003303E+0
-8.795000E-1
-8.175982E-1
-6.937946E-1
-7.556964E-1
-8.175982E-1
-8.795000E-1
-1.003303E+0
-1.127107E+0
-1.436616E+0
-1.746124E+0
-1.993731E+0
-2.179437E+0
-2.365142E+0
-2.550847E+0
-2.798454E+0
-2.984160E+0
-3.107963E+0
-3.231766E+0
-3.293668E+0
-3.293668E+0
-3.231766E+0
-3.169865E+0
-3.107963E+0
-2.984160E+0
-2.860356E+0
-2.736552E+0
-2.550847E+0
-2.365142E+0
-2.179437E+0
-1.993731E+0
-1.746124E+0
-1.560419E+0
-1.374714E+0
-1.250910E+0
-1.189009E+0
-1.127107E+0
-1.003303E+0
-9.414016E-1
-9.414016E-1
-1.003303E+0
-1.065205E+0
-1.127107E+0
-1.250910E+0
-1.312812E+0
-1.436616E+0
-1.560419E+0
-1.684223E+0
-1.808026E+0
-1.993731E+0
-2.179437E+0
-2.365142E+0
-2.427043E+0
-2.488946E+0
-2.427043E+0
-2.427043E+0
-2.427043E+0
-2.427043E+0
-2.427043E+0
-2.427043E+0
-2.427043E+0
-2.365142E+0
-2.241339E+0
-2.055633E+0
-1.931830E+0
-1.808026E+0
-1.684223E+0
-1.560419E+0
-1.498517E+0
-1.498517E+0
-1.498517E+0
-1.560419E+0
-1.684223E+0
-1.746124E+0
-1.869928E+0
-1.993731E+0
-2.117535E+0
-2.241339E+0
-2.303240E+0
-2.365142E+0
-2.365142E+0
-2.365142E+0
-2.365142E+0
-2.365142E+0
-2.241339E+0
-2.117535E+0
-1.993731E+0
-1.869928E+0
-1.746124E+0
-1.560419E+0
-1.436616E+0
-1.374714E+0
-1.312812E+0
-1.250910E+0
-1.189009E+0
-1.127107E+0
-1.065205E+0
-1.065205E+0
-1.065205E+0
-1.003303E+0
-9.414016E-1
-8.795000E-1
-9.414016E-1
-9.414016E-1
-1.003303E+0
-1.003303E+0
-1.065205E+0
-1.127107E+0
-1.189009E+0
-1.250910E+0
-1.312812E+0
-1.312812E+0
-1.312812E+0
-1.312812E+0
-1.374714E+0
-1.374714E+0
-1.436616E+0
-1.560419E+0
-1.684223E+0
-1.808026E+0
-1.931830E+0
-1.993731E+0
-2.117535E+0
-2.179437E+0
-2.179437E+0
-2.179437E+0
-2.179437E+0
-2.179437E+0
-2.241339E+0
-2.179437E+0
-2.117535E+0
-1.931830E+0
-1.808026E+0
-1.622321E+0
-1.498517E+0
-1.374714E+0
-1.250910E+0
-1.189009E+0
-1.189009E+0
-1.189009E+0
-1.250910E+0
-1.374714E+0
-1.498517E+0
-1.746124E+0
-1.993731E+0
-2.179437E+0
-2.365142E+0
-2.488946E+0
-2.550847E+0
-2.674651E+0
-2.736552E+0
-2.860356E+0
-2.860356E+0
-2.860356E+0
-2.860356E+0
-2.860356E+0
-2.798454E+0
-2.798454E+0
-2.798454E+0
-2.860356E+0
-2.860356E+0
-2.798454E+0
-2.674651E+0
-2.612749E+0
-2.550847E+0
-2.427043E+0
-2.241339E+0
-2.117535E+0
-1.931830E+0
-1.808026E+0
-1.684223E+0
-1.622321E+0
-1.498517E+0
-1.374714E+0
-1.250910E+0
-1.189009E+0
-1.189009E+0
-1.250910E+0
-1.250910E+0
-1.250910E+0
-1.189009E+0
-1.189009E+0
-1.189009E+0
-1.250910E+0
-1.250910E+0
-1.374714E+0
-1.498517E+0
-1.622321E+0
-1.808026E+0
-1.993731E+0
-2.117535E+0
-2.179437E+0
-2.241339E+0
-2.241339E+0
-2.117535E+0
-1.993731E+0
-1.869928E+0
-1.684223E+0
-1.498517E+0
-1.250910E+0
-1.065205E+0
-9.414016E-1
-8.175982E-1
-6.937946E-1
-6.318930E-1
-5.699912E-1
-5.080895E-1
-5.080895E-1
-5.080895E-1
-4.461879E-1
-3.842861E-1
-3.223844E-1
-3.223844E-1
-3.223844E-1
-2.604826E-1
-2.604826E-1
-2.604826E-1
-3.223844E-1
-3.842861E-1
-5.080895E-1
-6.318930E-1
-6.937946E-1
-7.556964E-1
-8.175982E-1
-8.175982E-1
-9.414016E-1
-1.003303E+0
-1.003303E+0
-1.065205E+0
-1.127107E+0
-1.189009E+0
-1.312812E+0
-1.436616E+0
-1.498517E+0
-1.622321E+0
-1.746124E+0
-1.869928E+0
-1.931830E+0
-2.055633E+0
-2.179437E+0
-2.241339E+0
-2.303240E+0
-2.303240E+0
-2.365142E+0
-2.427043E+0
-2.488946E+0
-2.488946E+0
-2.427043E+0
-2.365142E+0
-2.365142E+0
-2.303240E+0
-2.241339E+0
-2.117535E+0
-2.055633E+0
-2.055633E+0
-2.117535E+0
-2.179437E+0
-2.241339E+0
-2.303240E+0
-2.303240E+0
-2.303240E+0
-2.303240E+0
-2.241339E+0
-2.241339E+0
-2.241339E+0
-2.365142E+0
-2.488946E+0
-2.550847E+0
-2.674651E+0
-2.736552E+0
-2.798454E+0
-2.798454E+0
-2.798454E+0
-2.798454E+0
-2.736552E+0
-2.612749E+0
-2.488946E+0
-2.365142E+0
-2.241339E+0
-2.117535E+0
-1.993731E+0
-1.808026E+0
-1.622321E+0
-1.436616E+0
-1.250910E+0
-1.065205E+0
-9.414016E-1
-8.175982E-1
-6.318930E-1
-4.461879E-1
-2.604826E-1
-1.366791E-1
4.902625E-2
1.728298E-1
2.347314E-1
3.585349E-1
4.204367E-1
4.823384E-1
5.442402E-1
4.823384E-1
4.823384E-1
4.823384E-1
4.204367E-1
3.585349E-1
2.966332E-1
2.347314E-1
1.109279E-1
4.902625E-2
-7.477725E-2
-1.366791E-1
-2.604826E-1
-3.223844E-1
-5.080895E-1
-6.937946E-1
-8.175982E-1
-1.003303E+0
-1.189009E+0
-1.436616E+0
-1.684223E+0
-1.931830E+0
-2.241339E+0
-2.550847E+0
-2.736552E+0
-2.922257E+0
-3.046061E+0
-3.107963E+0
-3.046061E+0
-2.984160E+0
-2.922257E+0
-2.922257E+0
-2.860356E+0
-2.860356E+0
-2.798454E+0
-2.736552E+0
-2.736552E+0
-2.736552E+0
-2.736552E+0
-2.798454E+0
-2.798454E+0
-2.798454E+0
-2.736552E+0
-2.736552E+0
-2.674651E+0
-2.674651E+0
-2.550847E+0
-2.488946E+0
-2.365142E+0
-2.241339E+0
-2.055633E+0
-1.993731E+0
-1.931830E+0
-1.869928E+0
-1.746124E+0
-1.684223E+0
-1.560419E+0
-1.560419E+0
-1.622321E+0
-1.622321E+0
-1.560419E+0
-1.560419E+0
-1.560419E+0
-1.684223E+0
-1.684223E+0
-1.684223E+0
-1.622321E+0
-1.622321E+0
-1.746124E+0
-1.808026E+0
-1.931830E+0
-1.931830E+0
-1.931830E+0
-1.993731E+0
-2.055633E+0
-2.055633E+0
-2.117535E+0
-2.055633E+0
-1.869928E+0
-1.684223E+0
-1.498517E+0
-1.374714E+0
-1.250910E+0
-1.127107E+0
-1.003303E+0
-8.795000E-1
-8.175982E-1
-8.175982E-1
-8.795000E-1
-8.795000E-1
-9.414016E-1
-1.127107E+0
-1.374714E+0
-1.684223E+0
-1.993731E+0
-2.241339E+0
-2.550847E+0
-2.798454E+0
-3.046061E+0
-3.231766E+0
-3.355570E+0
-3.417472E+0
-3.479374E+0
-3.603177E+0
-3.665079E+0
-3.603177E+0
-3.479374E+0
-3.293668E+0
-3.107963E+0
-2.860356E+0
-2.612749E+0
-2.365142E+0
-2.117535E+0
-1.869928E+0
-1.684223E+0
-1.560419E+0
-1.498517E+0
-1.436616E+0
-1.374714E+0
-1.312812E+0
-1.374714E+0
-1.436616E+0
-1.622321E+0
-1.808026E+0
-2.055633E+0
-2.303240E+0
-2.550847E+0
-2.674651E+0
-2.798454E+0
-2.798454E+0
-2.798454E+0
-2.798454E+0
-2.674651E+0
-2.427043E+0
-2.055633E+0
-1.746124E+0
-1.436616E+0
-1.127107E+0
-7.556964E-1
-3.842861E-1
-7.477725E-2
1.728298E-1
4.204367E-1
6.680437E-1
8.537489E-1
9.775524E-1
1.039454E+0
1.039454E+0
9.775524E-1
8.537489E-1
7.299454E-1
5.442402E-1
2.966332E-1
1.109279E-1
-1.366791E-1
-4.461879E-1
-6.318930E-1
-8.175982E-1
-1.003303E+0
-1.189009E+0
-1.374714E+0
-1.560419E+0
-1.746124E+0
-1.869928E+0
-1.931830E+0
-1.993731E+0
-2.055633E+0
-2.117535E+0
-2.117535E+0
-2.055633E+0
-1.993731E+0
-1.931830E+0
-1.808026E+0
-1.746124E+0
-1.746124E+0
-1.746124E+0
-1.746124E+0
-1.746124E+0
-1.746124E+0
-1.808026E+0
-1.931830E+0
-1.993731E+0
-2.117535E+0
-2.179437E+0
-2.303240E+0
-2.427043E+0
-2.488946E+0
-2.550847E+0
-2.550847E+0
-2.612749E+0
-2.550847E+0
-2.550847E+0
-2.488946E+0
-2.488946E+0
-2.427043E+0
-2.365142E+0
-2.365142E+0
-2.365142E+0
-2.365142E+0
-2.303240E+0
-2.303240E+0
-2.365142E+0
-2.365142E+0
-2.303240E+0
-2.179437E+0
-2.055633E+0
-1.931830E+0
-1.808026E+0
-1.746124E+0
-1.684223E+0
-1.560419E+0
-1.436616E+0
-1.312812E+0
-1.189009E+0
-1.189009E+0
-1.127107E+0
-1.065205E+0
-1.065205E+0
-1.065205E+0
-1.065205E+0
-1.065205E+0
-1.003303E+0
-9.414016E-1
-9.414016E-1
-8.795000E-1
-8.175982E-1
-7.556964E-1
-6.937946E-1
-6.937946E-1
-7.556964E-1
-8.175982E-1
-9.414016E-1
-1.127107E+0
-1.250910E+0
-1.436616E+0
-1.622321E+0
-1.808026E+0
-1.931830E+0
-2.055633E+0
-2.117535E+0
-2.179437E+0
-2.179437E+0
-2.179437E+0
-2.179437E+0
-2.179437E+0
-2.117535E+0
-2.055633E+0
-1.993731E+0
-1.869928E+0
-1.808026E+0
-1.808026E+0
-1.746124E+0
-1.808026E+0
-1.869928E+0
-1.931830E+0
-1.931830E+0
-1.993731E+0
-2.055633E+0
-2.117535E+0
-2.179437E+0
-2.241339E+0
-2.303240E+0
-2.365142E+0
-2.427043E+0
-2.550847E+0
-2.674651E+0
-2.798454E+0
-2.922257E+0
-3.046061E+0
-3.046061E+0
-3.107963E+0
-3.107963E+0
-3.107963E+0
-3.107963E+0
-3.046061E+0
-2.860356E+0
-2.612749E+0
-2.427043E+0
-2.303240E+0
-2.179437E+0
-2.055633E+0
-1.993731E+0
-1.931830E+0
-1.869928E+0
-1.808026E+0
-1.808026E+0
-1.869928E+0
-1.869928E+0
-1.931830E+0
-2.055633E+0
-2.117535E+0
-2.117535E+0
-2.055633E+0
-1.931830E+0
-1.808026E+0
-1.684223E+0
-1.622321E+0
-1.560419E+0
-1.560419E+0
-1.622321E+0
-1.622321E+0
-1.622321E+0
-1.622321E+0
-1.622321E+0
-1.560419E+0
-1.560419E+0
-1.560419E+0
-1.560419E+0
-1.560419E+0
-1.560419E+0
-1.560419E+0
-1.622321E+0
-1.684223E+0
-1.684223E+0
-1.746124E+0
-1.684223E+0
-1.684223E+0
-1.622321E+0
-1.560419E+0
-1.560419E+0
-1.560419E+0
-1.560419E+0
-1.498517E+0
-1.436616E+0
-1.374714E+0
-1.312812E+0
-1.250910E+0
-1.127107E+0
-1.065205E+0
-1.003303E+0
-1.003303E+0
-1.003303E+0
-9.414016E-1
-9.414016E-1
-9.414016E-1
-9.414016E-1
-9.414016E-1
-9.414016E-1
-9.414016E-1
-1.003303E+0
-1.065205E+0
-1.189009E+0
-1.312812E+0
-1.374714E+0
-1.498517E+0
-1.622321E+0
-1.684223E+0
-1.684223E+0
-1.684223E+0
-1.560419E+0
-1.374714E+0
-1.189009E+0
-1.065205E+0
-8.795000E-1
-6.937946E-1
-4.461879E-1
-1.985809E-1
4.902625E-2
2.966332E-1
4.204367E-1
4.823384E-1
6.061419E-1
6.680437E-1
6.680437E-1
6.061419E-1
5.442402E-1
4.204367E-1
2.966332E-1
1.728298E-1
1.109279E-1
-7.477725E-2
-1.985809E-1
-3.223844E-1
-3.842861E-1
-4.461879E-1
-5.080895E-1
-5.699912E-1
-5.699912E-1
-5.080895E-1
-4.461879E-1
-3.842861E-1
-3.223844E-1
-2.604826E-1
-2.604826E-1
-1.985809E-1
-1.366791E-1
-7.477725E-2
-7.477725E-2
-1.985809E-1
-2.604826E-1
-2.604826E-1
-2.604826E-1
-2.604826E-1
-3.842861E-1
-5.699912E-1
-8.795000E-1
-1.189009E+0
-1.560419E+0
-1.993731E+0
-2.365142E+0
-2.736552E+0
-3.107963E+0
-3.355570E+0
-3.479374E+0
-3.479374E+0
-3.541275E+0
-3.479374E+0
-3.293668E+0
-3.046061E+0
-2.736552E+0
-2.427043E+0
-2.117535E+0
-1.808026E+0
-1.560419E+0
-1.374714E+0
-1.189009E+0
-9.414016E-1
-7.556964E-1
-6.318930E-1
-5.080895E-1
-5.080895E-1
-5.080895E-1
-6.318930E-1
-7.556964E-1
-8.795000E-1
-9.414016E-1
-1.003303E+0
-9.414016E-1
-8.795000E-1
-8.175982E-1
-8.795000E-1
-8.795000E-1
-1.003303E+0
-1.189009E+0
-1.436616E+0
-1.684223E+0
-1.869928E+0
-2.055633E+0
-2.303240E+0
-2.488946E+0
-2.674651E+0
-2.798454E+0
-2.922257E+0
-3.046061E+0
-3.046061E+0
-2.984160E+0
-2.922257E+0
-2.798454E+0
-2.674651E+0
-2.488946E+0
-2.303240E+0
-2.055633E+0
-1.746124E+0
-1.436616E+0
-1.189009E+0
-9.414016E-1
-7.556964E-1
-5.699912E-1
-4.461879E-1
-3.842861E-1
-3.223844E-1
-3.223844E-1
-3.223844E-1
-3.223844E-1
-4.461879E-1
-5.699912E-1
-7.556964E-1
-9.414016E-1
-1.065205E+0
-1.250910E+0
-1.312812E+0
-1.436616E+0
-1.498517E+0
-1.498517E+0
-1.498517E+0
-1.436616E+0
-1.312812E+0
-1.189009E+0
-1.003303E+0
-8.175982E-1
-5.080895E-1
-2.604826E-1
4.902625E-2
2.966332E-1
6.061419E-1
8.537489E-1
1.039454E+0
1.163258E+0
1.163258E+0
1.101356E+0
1.039454E+0
9.775524E-1
7.918472E-1
5.442402E-1
2.966332E-1
4.902625E-2
-1.366791E-1
-3.842861E-1
-6.937946E-1
-9.414016E-1
-1.189009E+0
-1.250910E+0
-1.374714E+0
-1.374714E+0
-1.312812E+0
-1.127107E+0
-9.414016E-1
-6.937946E-1
-5.080895E-1
-3.223844E-1
-7.477725E-2
1.109279E-1
2.966332E-1
4.823384E-1
5.442402E-1
6.680437E-1
7.918472E-1
9.156506E-1
9.775524E-1
1.039454E+0
1.039454E+0
9.775524E-1
9.775524E-1
9.775524E-1
9.775524E-1
9.156506E-1
7.299454E-1
4.823384E-1
2.966332E-1
1.109279E-1
-1.366791E-1
-3.842861E-1
-6.318930E-1
-8.175982E-1
-1.003303E+0
-1.127107E+0
-1.127107E+0
-1.127107E+0
-1.127107E+0
-1.065205E+0
-1.003303E+0
-9.414016E-1
-8.175982E-1
-6.937946E-1
-5.699912E-1
-4.461879E-1
-3.223844E-1
-1.366791E-1
-1.287556E-2
1.728298E-1
2.966332E-1
3.585349E-1
3.585349E-1
3.585349E-1
3.585349E-1
2.966332E-1
2.966332E-1
2.966332E-1
2.347314E-1
1.728298E-1
4.902625E-2
-7.477725E-2
-1.985809E-1
-3.223844E-1
-5.080895E-1
-6.937946E-1
-7.556964E-1
-7.556964E-1
-6.937946E-1
-6.937946E-1
-6.318930E-1
-5.080895E-1
-3.223844E-1
-1.985809E-1
-7.477725E-2
4.902625E-2
2.347314E-1
4.204367E-1
5.442402E-1
6.680437E-1
6.680437E-1
6.680437E-1
6.061419E-1
4.823384E-1
3.585349E-1
2.347314E-1
1.109279E-1
-1.287556E-2
-1.366791E-1
-1.985809E-1
-2.604826E-1
-3.223844E-1
-4.461879E-1
-5.699912E-1
-6.937946E-1
-8.175982E-1
-1.003303E+0
-1.065205E+0
-1.127107E+0
-1.189009E+0
-1.250910E+0
-1.312812E+0
-1.374714E+0
-1.436616E+0
-1.436616E+0
-1.498517E+0
-1.436616E+0
-1.374714E+0
-1.250910E+0
-1.127107E+0
-1.003303E+0
-8.175982E-1
-7.556964E-1
-7.556964E-1
-7.556964E-1
-7.556964E-1
-7.556964E-1
-6.937946E-1
-6.937946E-1
-6.318930E-1
-5.699912E-1
-5.080895E-1
-4.461879E-1
-4.461879E-1
-4.461879E-1
-5.080895E-1
-5.699912E-1
-6.318930E-1
-7.556964E-1
-8.795000E-1
-1.003303E+0
-1.065205E+0
-1.127107E+0
-1.189009E+0
-1.189009E+0
-1.189009E+0
-1.127107E+0
-1.065205E+0
-1.003303E+0
-9.414016E-1
-8.795000E-1
-8.175982E-1
-7.556964E-1
-6.937946E-1
-6.318930E-1
-5.699912E-1
-5.080895E-1
-5.080895E-1
-4.461879E-1
-4.461879E-1
-4.461879E-1
-5.080895E-1
-5.080895E-1
-4.461879E-1
-3.223844E-1
-2.604826E-1
-1.985809E-1
-1.366791E-1
-1.366791E-1
-7.477725E-2
-7.477725E-2
-7.477725E-2
-1.366791E-1
-1.985809E-1
-2.604826E-1
-2.604826E-1
-2.604826E-1
-2.604826E-1
-2.604826E-1
-1.985809E-1
-7.477725E-2
4.902625E-2
1.728298E-1
2.966332E-1
4.204367E-1
5.442402E-1
6.061419E-1
6.061419E-1
5.442402E-1
4.823384E-1
4.204367E-1
2.347314E-1
4.902625E-2
-1.366791E-1
-2.604826E-1
-3.223844E-1
-3.842861E-1
-3.842861E-1
-3.223844E-1
-3.223844E-1
-2.604826E-1
-2.604826E-1
-2.604826E-1
-3.223844E-1
-3.223844E-1
-3.223844E-1
-3.842861E-1
-4.461879E-1
-4.461879E-1
-4.461879E-1
-3.842861E-1
-3.842861E-1
-3.223844E-1
-3.223844E-1
-2.604826E-1
-1.366791E-1
-1.287556E-2
4.902625E-2
1.109279E-1
4.902625E-2
4.902625E-2
4.902625E-2
1.109279E-1
1.109279E-1
4.902625E-2
4.902625E-2
-7.477725E-2
-1.985809E-1
-3.842861E-1
-5.080895E-1
-5.699912E-1
-6.318930E-1
-6.318930E-1
-5.699912E-1
-4.461879E-1
-3.223844E-1
-2.604826E-1
-1.985809E-1
-7.477725E-2
1.109279E-1
2.347314E-1
3.585349E-1
3.585349E-1
4.204367E-1
5.442402E-1
6.061419E-1
7.299454E-1
8.537489E-1
9.156506E-1
9.156506E-1
8.537489E-1
6.680437E-1
4.823384E-1
2.966332E-1
1.728298E-1
-7.477725E-2
-2.604826E-1
-5.080895E-1
-6.937946E-1
-9.414016E-1
-1.189009E+0
-1.374714E+0
-1.498517E+0
-1.436616E+0
-1.374714E+0
-1.250910E+0
-1.189009E+0
-1.127107E+0
-1.003303E+0
-8.795000E-1
-6.318930E-1
-4.461879E-1
-1.985809E-1
-1.287556E-2
1.109279E-1
1.728298E-1
1.109279E-1
4.902625E-2
-7.477725E-2
-1.366791E-1
-2.604826E-1
-3.842861E-1
-5.699912E-1
-8.175982E-1
-1.065205E+0
-1.312812E+0
-1.498517E+0
-1.684223E+0
-1.869928E+0
-2.055633E+0
-2.303240E+0
-2.427043E+0
-2.427043E+0
-2.303240E+0
-2.179437E+0
-1.931830E+0
-1.746124E+0
-1.622321E+0
-1.436616E+0
-1.312812E+0
-1.127107E+0
-9.414016E-1
-7.556964E-1
-6.318930E-1
-5.699912E-1
-6.318930E-1
-6.937946E-1
-7.556964E-1
-8.795000E-1
-1.003303E+0
-1.189009E+0
-1.312812E+0
-1.498517E+0
-1.560419E+0
-1.622321E+0
-1.622321E+0
-1.560419E+0
-1.498517E+0
-1.436616E+0
-1.374714E+0
-1.436616E+0
-1.498517E+0
-1.498517E+0
-1.374714E+0
-1.250910E+0
-1.127107E+0
-1.003303E+0
-8.795000E-1
-7.556964E-1
-6.318930E-1
-6.318930E-1
-6.318930E-1
-6.318930E-1
-6.318930E-1
-6.318930E-1
-6.937946E-1
-7.556964E-1
-8.795000E-1
-1.003303E+0
-1.127107E+0
-1.250910E+0
-1.436616E+0
-1.622321E+0
-1.746124E+0
-1.808026E+0
-1.746124E+0
-1.684223E+0
-1.622321E+0
-1.498517E+0
-1.374714E+0
-1.065205E+0
-8.175982E-1
-6.318930E-1
-5.080895E-1
-4.461879E-1
-3.842861E-1
-3.842861E-1
-4.461879E-1
-5.080895E-1
-6.318930E-1
-6.937946E-1
-7.556964E-1
-8.175982E-1
-8.795000E-1
-9.414016E-1
-1.003303E+0
-9.414016E-1
-8.795000E-1
-8.175982E-1
-6.937946E-1
-6.318930E-1
-5.080895E-1
-3.842861E-1
-1.985809E-1
-7.477725E-2
4.902625E-2
1.728298E-1
2.966332E-1
3.585349E-1
4.204367E-1
4.823384E-1
4.823384E-1
5.442402E-1
6.061419E-1
6.061419E-1
5.442402E-1
4.823384E-1
3.585349E-1
2.347314E-1
1.109279E-1
-1.287556E-2
-7.477725E-2
-1.366791E-1
-1.366791E-1
-1.366791E-1
-7.477725E-2
-1.287556E-2
4.902625E-2
1.728298E-1
2.966332E-1
4.204367E-1
5.442402E-1
6.680437E-1
7.299454E-1
7.918472E-1
7.918472E-1
8.537489E-1
8.537489E-1
8.537489E-1
8.537489E-1
7.918472E-1
7.299454E-1
6.061419E-1
4.823384E-1
3.585349E-1
2.966332E-1
2.347314E-1
2.347314E-1
2.347314E-1
2.347314E-1
1.109279E-1
4.902625E-2
-7.477725E-2
-1.985809E-1
-1.985809E-1
-2.604826E-1
-2.604826E-1
-2.604826E-1
-2.604826E-1
-2.604826E-1
-1.366791E-1
-7.477725E-2
-7.477725E-2
-1.366791E-1
-1.985809E-1
-3.223844E-1
-3.223844E-1
-3.223844E-1
-3.223844E-1
-3.842861E-1
-4.461879E-1
-4.461879E-1
-3.842861E-1
-2.604826E-1
-1.985809E-1
-7.477725E-2
-1.287556E-2
-1.287556E-2
4.902625E-2
4.902625E-2
4.902625E-2
1.109279E-1
2.347314E-1
2.966332E-1
3.585349E-1
2.966332E-1
2.347314E-1
1.728298E-1
1.728298E-1
1.109279E-1
1.109279E-1
4.902625E-2
-7.477725E-2
-7.477725E-2
-7.477725E-2
-7.477725E-2
-7.477725E-2
-7.477725E-2
-7.477725E-2
-1.366791E-1
-1.366791E-1
-1.366791E-1
-1.366791E-1
-1.366791E-1
-1.366791E-1
-1.366791E-1
-1.366791E-1
-1.985809E-1
-3.223844E-1
-4.461879E-1
-5.080895E-1
-5.699912E-1
-6.318930E-1
-6.318930E-1
-6.318930E-1
-6.937946E-1
-8.175982E-1
-8.795000E-1
-8.795000E-1
-8.175982E-1
-7.556964E-1
-6.937946E-1
-6.318930E-1
-4.461879E-1
-2.604826E-1
-1.366791E-1
4.902625E-2
1.109279E-1
1.728298E-1
1.728298E-1
1.109279E-1
4.902625E-2
-7.477725E-2
-1.985809E-1
-3.223844E-1
-5.080895E-1
-6.318930E-1
-7.556964E-1
-8.795000E-1
-9.414016E-1
-1.065205E+0
-1.189009E+0
-1.189009E+0
-1.127107E+0
-1.065205E+0
-1.003303E+0
-9.414016E-1
-9.414016E-1
-8.795000E-1
-8.175982E-1
-8.175982E-1
-8.795000E-1
-9.414016E-1
-9.414016E-1
-1.003303E+0
-9.414016E-1
-9.414016E-1
-8.795000E-1
-8.795000E-1
-8.175982E-1
-7.556964E-1
-6.937946E-1
-6.318930E-1
-5.699912E-1
-5.699912E-1
-5.080895E-1
-4.461879E-1
-3.842861E-1
-4.461879E-1
-4.461879E-1
-3.842861E-1
-2.604826E-1
-1.366791E-1
-1.287556E-2
1.109279E-1
2.966332E-1
4.823384E-1
5.442402E-1
6.061419E-1
6.680437E-1
6.680437E-1
6.680437E-1
6.061419E-1
6.061419E-1
5.442402E-1
4.204367E-1
3.585349E-1
2.347314E-1
1.109279E-1
4.902625E-2
-1.287556E-2
-7.477725E-2
-1.366791E-1
-7.477725E-2
-7.477725E-2
-7.477725E-2
-7.477725E-2
-7.477725E-2
-1.287556E-2
-1.287556E-2
4.902625E-2
4.902625E-2
1.109279E-1
2.347314E-1
2.966332E-1
4.204367E-1
5.442402E-1
6.680437E-1
7.918472E-1
8.537489E-1
9.156506E-1
9.775524E-1
1.039454E+0
1.101356E+0
1.101356E+0
1.039454E+0
9.775524E-1
9.156506E-1
7.918472E-1
7.299454E-1
6.061419E-1
4.823384E-1
3.585349E-1
2.966332E-1
2.347314E-1
2.347314E-1
2.966332E-1
3.585349E-1
4.204367E-1
4.204367E-1
3.585349E-1
3.585349E-1
2.966332E-1
2.966332E-1
2.966332E-1
2.966332E-1
2.347314E-1
2.347314E-1
1.728298E-1
1.109279E-1
1.109279E-1
1.109279E-1
1.109279E-1
1.109279E-1
1.109279E-1
1.109279E-1
1.109279E-1
4.902625E-2
4.902625E-2
1.109279E-1
1.109279E-1
1.109279E-1
1.109279E-1
1.728298E-1
2.966332E-1
2.966332E-1
2.347314E-1
1.728298E-1
1.109279E-1
1.728298E-1
1.728298E-1
1.109279E-1
4.902625E-2
-1.287556E-2
-7.477725E-2
-1.985809E-1
-2.604826E-1
-3.223844E-1
-3.223844E-1
-3.842861E-1
-5.080895E-1
-5.699912E-1
-5.699912E-1
-5.080895E-1
-5.080895E-1
-5.699912E-1
-6.318930E-1
-7.556964E-1
-7.556964E-1
-6.937946E-1
-5.080895E-1
-3.842861E-1
-3.223844E-1
-2.604826E-1
-2.604826E-1
-2.604826E-1
-3.223844E-1
-3.842861E-1
-4.461879E-1
-5.699912E-1
-6.937946E-1
-8.175982E-1
-9.414016E-1
-1.003303E+0
-1.065205E+0
-1.189009E+0
-1.374714E+0
-1.498517E+0
-1.560419E+0
-1.498517E+0
-1.374714E+0
-1.250910E+0
-1.065205E+0
-8.175982E-1
-6.318930E-1
-5.080895E-1
-4.461879E-1
-3.223844E-1
-1.985809E-1
-1.287556E-2
1.109279E-1
2.347314E-1
2.966332E-1
3.585349E-1
3.585349E-1
2.966332E-1
1.109279E-1
-7.477725E-2
-2.604826E-1
-3.223844E-1
-3.223844E-1
-3.223844E-1
-3.223844E-1
-3.842861E-1
-4.461879E-1
-4.461879E-1
-3.842861E-1
-3.842861E-1
-3.223844E-1
-1.985809E-1
-7.477725E-2
1.109279E-1
2.966332E-1
4.204367E-1
6.061419E-1
8.537489E-1
1.039454E+0
1.163258E+0
1.287061E+0
1.348963E+0
1.410865E+0
1.472766E+0
1.472766E+0
1.472766E+0
1.348963E+0
1.225159E+0
1.039454E+0
8.537489E-1
7.299454E-1
6.061419E-1
4.823384E-1
4.204367E-1
3.585349E-1
2.347314E-1
2.347314E-1
1.728298E-1
1.728298E-1
1.109279E-1
4.902625E-2
4.902625E-2
1.109279E-1
1.109279E-1
1.109279E-1
1.728298E-1
3.585349E-1
5.442402E-1
7.299454E-1
7.918472E-1
8.537489E-1
9.775524E-1
1.039454E+0
1.101356E+0
1.101356E+0
1.163258E+0
1.287061E+0
1.348963E+0
1.410865E+0
1.348963E+0
1.410865E+0
1.410865E+0
1.410865E+0
1.348963E+0
1.348963E+0
1.410865E+0
1.472766E+0
1.534668E+0
1.472766E+0
1.472766E+0
1.410865E+0
1.287061E+0
1.101356E+0
9.156506E-1
7.918472E-1
6.680437E-1
4.823384E-1
2.966332E-1
1.728298E-1
4.902625E-2
-1.366791E-1
-2.604826E-1
-3.223844E-1
-3.223844E-1
-3.223844E-1
-2.604826E-1
-1.366791E-1
-1.287556E-2
1.728298E-1
3.585349E-1
6.061419E-1
9.156506E-1
1.101356E+0
1.287061E+0
1.410865E+0
1.534668E+0
1.534668E+0
1.534668E+0
1.534668E+0
1.472766E+0
1.472766E+0
1.410865E+0
1.410865E+0
1.348963E+0
1.287061E+0
1.163258E+0
9.156506E-1
6.061419E-1
3.585349E-1
1.109279E-1
-7.477725E-2
-1.985809E-1
-3.223844E-1
-4.461879E-1
-5.699912E-1
-6.937946E-1
-6.937946E-1
-7.556964E-1
-7.556964E-1
-7.556964E-1
-6.318930E-1
-3.842861E-1
-1.366791E-1
-7.477725E-2
-1.287556E-2
1.728298E-1
4.204367E-1
4.204367E-1
1.728298E-1
-7.477725E-2
-7.477725E-2
2.347314E-1
4.823384E-1
6.061419E-1
6.061419E-1
6.061419E-1
7.299454E-1
6.680437E-1
5.442402E-1
6.061419E-1
8.537489E-1
7.918472E-1
3.585349E-1
4.902625E-2
1.728298E-1
5.442402E-1
7.299454E-1
7.299454E-1
9.775524E-1
1.410865E+0
1.534668E+0
1.163258E+0
6.680437E-1
4.204367E-1
4.204367E-1
3.585349E-1
4.902625E-2
-2.604826E-1
-2.604826E-1
-7.477725E-2
4.902625E-2
-1.366791E-1
-2.604826E-1
-1.366791E-1
4.902625E-2
4.902625E-2
-1.985809E-1
-3.223844E-1
-1.985809E-1
-1.366791E-1
-1.985809E-1
-1.985809E-1
-1.985809E-1
-3.223844E-1
-4.461879E-1
-6.318930E-1
-9.414016E-1
-1.189009E+0
-1.065205E+0
-6.318930E-1
-3.223844E-1
-3.223844E-1
-2.604826E-1
-1.287556E-2
1.728298E-1
4.902625E-2
-2.604826E-1
-3.223844E-1
-1.366791E-1
4.902625E-2
1.109279E-1
4.902625E-2
2.347314E-1
6.061419E-1
8.537489E-1
6.680437E-1
3.585349E-1
3.585349E-1
6.061419E-1
7.299454E-1
7.299454E-1
1.039454E+0
1.596570E+0
1.967980E+0
2.153686E+0
2.339391E+0
2.834605E+0
3.329819E+0
3.329819E+0
2.958408E+0
2.648900E+0
2.525096E+0
2.401293E+0
2.215587E+0
2.401293E+0
2.834605E+0
3.144114E+0
2.958408E+0
2.401293E+0
1.782275E+0
1.163258E+0
3.585349E-1
-6.937946E-1
-1.436616E+0
-1.684223E+0
-1.622321E+0
-1.622321E+0
-1.746124E+0
-1.622321E+0
-1.250910E+0
-1.065205E+0
-1.189009E+0
-1.374714E+0
-1.436616E+0
-1.498517E+0
-1.622321E+0
-1.560419E+0
-1.189009E+0
-5.080895E-1
1.109279E-1
3.585349E-1
2.966332E-1
-1.287556E-2
-3.842861E-1
-6.937946E-1
-9.414016E-1
-1.003303E+0
-7.556964E-1
-3.223844E-1
2.347314E-1
7.299454E-1
1.039454E+0
1.287061E+0
1.287061E+0
1.163258E+0
1.163258E+0
1.348963E+0
1.596570E+0
1.967980E+0
2.339391E+0
2.586998E+0
2.772703E+0
2.834605E+0
2.772703E+0
2.525096E+0
2.029882E+0
1.348963E+0
6.680437E-1
1.109279E-1
-3.223844E-1
-5.699912E-1
-6.937946E-1
-6.937946E-1
-8.175982E-1
-1.312812E+0
-2.117535E+0
-2.860356E+0
-3.231766E+0
-3.479374E+0
-3.788882E+0
-4.098391E+0
-4.222195E+0
-3.912686E+0
-3.231766E+0
-2.427043E+0
-1.312812E+0
-7.477725E-2
9.156506E-1
1.348963E+0
1.410865E+0
1.596570E+0
2.029882E+0
2.772703E+0
3.763131E+0
4.939264E+0
6.053495E+0
6.858218E+0
7.105825E+0
6.920120E+0
6.548709E+0
5.991594E+0
5.063067E+0
3.825033E+0
2.648900E+0
1.720373E+0
1.225159E+0
8.537489E-1
3.585349E-1
-3.223844E-1
-1.127107E+0
-2.179437E+0
-3.417472E+0
-4.531703E+0
-5.398328E+0
-5.769738E+0
-5.831639E+0
-5.769738E+0
-5.645935E+0
-5.398328E+0
-5.026917E+0
-4.531703E+0
-3.974587E+0
-3.355570E+0
-2.674651E+0
-1.993731E+0
-1.250910E+0
-1.985809E-1
1.101356E+0
2.525096E+0
3.886934E+0
5.063067E+0
5.991594E+0
6.734415E+0
7.229629E+0
7.601039E+0
7.848646E+0
7.910548E+0
7.662941E+0
7.229629E+0
6.610611E+0
5.929692E+0
5.186871E+0
4.196443E+0
3.206015E+0
2.215587E+0
1.225159E+0
1.728298E-1
-9.414016E-1
-2.055633E+0
-3.046061E+0
-3.974587E+0
-4.841212E+0
-5.398328E+0
-5.584033E+0
-5.460229E+0
-5.150721E+0
-4.841212E+0
-4.469801E+0
-4.036489E+0
-3.417472E+0
-2.674651E+0
-1.746124E+0
-6.937946E-1
4.823384E-1
1.658472E+0
2.710801E+0
3.701229E+0
4.691657E+0
5.558281E+0
6.239201E+0
6.548709E+0
6.610611E+0
6.363004E+0
6.053495E+0
5.743987E+0
5.496380E+0
5.063067E+0
4.444050E+0
3.701229E+0
2.896507E+0
2.153686E+0
1.472766E+0
8.537489E-1
2.966332E-1
-2.604826E-1
-8.175982E-1
-1.312812E+0
-1.684223E+0
-1.808026E+0
-1.931830E+0
-1.993731E+0
-2.117535E+0
-2.117535E+0
-2.055633E+0
-1.808026E+0
-1.498517E+0
-1.127107E+0
-7.556964E-1
-3.842861E-1
-1.287556E-2
2.966332E-1
6.680437E-1
1.101356E+0
1.472766E+0
1.844177E+0
2.029882E+0
2.215587E+0
2.401293E+0
2.586998E+0
2.710801E+0
2.772703E+0
2.710801E+0
2.525096E+0
2.277489E+0
2.029882E+0
1.844177E+0
1.658472E+0
1.534668E+0
1.348963E+0
1.163258E+0
9.775524E-1
6.680437E-1
3.585349E-1
4.902625E-2
-2.604826E-1
-4.461879E-1
-6.318930E-1
-8.175982E-1
-8.795000E-1
-9.414016E-1
-8.795000E-1
-7.556964E-1
-5.699912E-1
-3.842861E-1
-1.366791E-1
1.728298E-1
6.061419E-1
1.039454E+0
1.534668E+0
2.029882E+0
2.525096E+0
2.958408E+0
3.329819E+0
3.577426E+0
3.763131E+0
3.763131E+0
3.701229E+0
3.515524E+0
3.144114E+0
2.772703E+0
2.339391E+0
1.844177E+0
1.348963E+0
9.156506E-1
4.823384E-1
1.728298E-1
-1.366791E-1
-3.842861E-1
-6.937946E-1
-8.795000E-1
-1.065205E+0
-1.127107E+0
-1.189009E+0
-1.189009E+0
-1.127107E+0
-1.003303E+0
-8.795000E-1
-7.556964E-1
-6.937946E-1
-6.318930E-1
-5.080895E-1
-3.842861E-1
-1.985809E-1
1.109279E-1
5.442402E-1
9.775524E-1
1.348963E+0
1.658472E+0
1.967980E+0
2.215587E+0
2.463194E+0
2.648900E+0
2.710801E+0
2.834605E+0
2.834605E+0
2.834605E+0
2.710801E+0
2.586998E+0
2.401293E+0
2.215587E+0
2.029882E+0
1.720373E+0
1.348963E+0
9.775524E-1
6.061419E-1
2.966332E-1
4.902625E-2
-1.985809E-1
-3.223844E-1
-4.461879E-1
-5.080895E-1
-6.318930E-1
-6.937946E-1
-6.937946E-1
-5.699912E-1
-4.461879E-1
-2.604826E-1
-1.287556E-2
2.347314E-1
6.061419E-1
9.775524E-1
1.287061E+0
1.596570E+0
1.782275E+0
1.906079E+0
1.967980E+0
1.967980E+0
1.906079E+0
1.720373E+0
1.534668E+0
1.410865E+0
1.287061E+0
1.101356E+0
9.156506E-1
7.299454E-1
4.823384E-1
3.585349E-1
2.966332E-1
2.347314E-1
2.347314E-1
2.347314E-1
2.347314E-1
1.728298E-1
1.728298E-1
1.728298E-1
2.966332E-1
3.585349E-1
3.585349E-1
2.966332E-1
2.347314E-1
1.109279E-1
1.109279E-1
1.109279E-1
1.728298E-1
1.728298E-1
1.728298E-1
1.109279E-1
1.109279E-1
1.109279E-1
1.728298E-1
1.728298E-1
2.347314E-1
2.347314E-1
2.966332E-1
4.204367E-1
6.061419E-1
7.918472E-1
9.775524E-1
1.163258E+0
1.287061E+0
1.348963E+0
1.348963E+0
1.348963E+0
1.348963E+0
1.348963E+0
1.225159E+0
1.163258E+0
1.101356E+0
1.039454E+0
8.537489E-1
5.442402E-1
2.966332E-1
1.728298E-1
-1.287556E-2
-1.366791E-1
-3.223844E-1
-3.223844E-1
-2.604826E-1
-7.477725E-2
-1.287556E-2
4.902625E-2
1.728298E-1
2.966332E-1
4.823384E-1
6.680437E-1
8.537489E-1
1.039454E+0
1.225159E+0
1.410865E+0
1.596570E+0
1.720373E+0
1.720373E+0
1.782275E+0
1.720373E+0
1.658472E+0
1.534668E+0
1.410865E+0
1.287061E+0
1.163258E+0
1.039454E+0
8.537489E-1
6.680437E-1
5.442402E-1
4.823384E-1
4.823384E-1
4.823384E-1
5.442402E-1
5.442402E-1
5.442402E-1
5.442402E-1
6.061419E-1
6.061419E-1
6.061419E-1
6.061419E-1
4.823384E-1
4.204367E-1
3.585349E-1
2.966332E-1
2.347314E-1
1.728298E-1
2.347314E-1
3.585349E-1
3.585349E-1
3.585349E-1
4.204367E-1
4.823384E-1
6.061419E-1
6.680437E-1
6.680437E-1
6.061419E-1
5.442402E-1
5.442402E-1
5.442402E-1
4.823384E-1
3.585349E-1
2.347314E-1
1.728298E-1
1.728298E-1
1.728298E-1
1.109279E-1
4.902625E-2
4.902625E-2
4.902625E-2
1.109279E-1
1.109279E-1
1.109279E-1
1.728298E-1
2.347314E-1
3.585349E-1
4.204367E-1
4.823384E-1
4.823384E-1
4.823384E-1
4.823384E-1
4.823384E-1
4.823384E-1
4.823384E-1
4.204367E-1
2.966332E-1
1.728298E-1
-1.287556E-2
-7.477725E-2
-1.985809E-1
-1.985809E-1
-1.985809E-1
-2.604826E-1
-2.604826E-1
-2.604826E-1
-3.223844E-1
-3.223844E-1
-3.223844E-1
-3.223844E-1
-3.223844E-1
-3.223844E-1
-3.223844E-1
-3.223844E-1
-3.842861E-1
-3.842861E-1
-3.842861E-1
-4.461879E-1
-4.461879E-1
-4.461879E-1
-3.842861E-1
-3.223844E-1
-1.985809E-1
-1.287556E-2
1.109279E-1
2.347314E-1
3.585349E-1
4.204367E-1
4.823384E-1
5.442402E-1
5.442402E-1
4.823384E-1
4.823384E-1
4.204367E-1
2.966332E-1
2.966332E-1
2.347314E-1
2.347314E-1
2.347314E-1
2.347314E-1
2.966332E-1
3.585349E-1
4.204367E-1
4.823384E-1
6.061419E-1
7.299454E-1
8.537489E-1
9.775524E-1
1.101356E+0
1.101356E+0
1.101356E+0
1.101356E+0
1.039454E+0
1.039454E+0
9.775524E-1
9.156506E-1
8.537489E-1
8.537489E-1
8.537489E-1
8.537489E-1
7.918472E-1
7.918472E-1
7.299454E-1
6.680437E-1
6.061419E-1
5.442402E-1
4.823384E-1
4.823384E-1
4.204367E-1
4.204367E-1
3.585349E-1
3.585349E-1
3.585349E-1
3.585349E-1
2.966332E-1
2.966332E-1
2.966332E-1
2.347314E-1
2.347314E-1
2.347314E-1
2.966332E-1
2.966332E-1
2.966332E-1
2.966332E-1
2.966332E-1
3.585349E-1
3.585349E-1
3.585349E-1
2.966332E-1
3.585349E-1
4.204367E-1
5.442402E-1
6.061419E-1
7.299454E-1
7.918472E-1
9.156506E-1
9.156506E-1
8.537489E-1
7.918472E-1
7.299454E-1
6.680437E-1
6.061419E-1
4.823384E-1
3.585349E-1
2.347314E-1
1.109279E-1
-1.287556E-2
-7.477725E-2
-1.366791E-1
-1.366791E-1
-1.366791E-1
-7.477725E-2
-1.287556E-2
1.109279E-1
1.728298E-1
2.347314E-1
2.966332E-1
4.204367E-1
5.442402E-1
5.442402E-1
5.442402E-1
6.061419E-1
6.061419E-1
6.680437E-1
6.680437E-1
6.680437E-1
6.680437E-1
6.680437E-1
7.918472E-1
8.537489E-1
9.156506E-1
9.775524E-1
9.775524E-1
1.039454E+0
1.101356E+0
1.163258E+0
1.225159E+0
1.225159E+0
1.287061E+0
1.287061E+0
1.287061E+0
1.287061E+0
1.348963E+0
1.348963E+0
1.348963E+0
1.287061E+0
1.287061E+0
1.225159E+0
1.163258E+0
1.163258E+0
1.163258E+0
1.225159E+0
1.225159E+0
1.163258E+0
1.039454E+0
9.156506E-1
9.156506E-1
7.918472E-1
7.299454E-1
6.680437E-1
7.299454E-1
7.918472E-1
7.918472E-1
7.918472E-1
7.299454E-1
7.299454E-1
7.299454E-1
7.299454E-1
6.680437E-1
6.061419E-1
6.061419E-1
6.061419E-1
5.442402E-1
5.442402E-1
4.823384E-1
4.823384E-1
4.204367E-1
4.204367E-1
4.204367E-1
4.204367E-1
4.823384E-1
4.823384E-1
4.823384E-1
6.061419E-1
6.680437E-1
7.918472E-1
7.918472E-1
7.918472E-1
7.299454E-1
6.061419E-1
6.061419E-1
6.061419E-1
6.061419E-1
5.442402E-1
4.823384E-1
4.823384E-1
5.442402E-1
5.442402E-1
5.442402E-1
6.061419E-1
6.061419E-1
6.061419E-1
6.680437E-1
6.680437E-1
6.680437E-1
7.299454E-1
7.299454E-1
7.299454E-1
6.680437E-1
5.442402E-1
4.823384E-1
4.204367E-1
3.585349E-1
2.966332E-1
2.347314E-1
1.728298E-1
1.728298E-1
1.728298E-1
1.109279E-1
4.902625E-2
4.902625E-2
1.109279E-1
1.109279E-1
1.728298E-1
2.966332E-1
2.966332E-1
2.966332E-1
2.966332E-1
2.347314E-1
2.347314E-1
2.347314E-1
1.728298E-1
1.728298E-1
1.728298E-1
1.109279E-1
4.902625E-2
-7.477725E-2
-1.366791E-1
-2.604826E-1
-3.223844E-1
-3.842861E-1
-4.461879E-1
-3.842861E-1
-3.223844E-1
-3.223844E-1
-2.604826E-1
-2.604826E-1
-1.366791E-1
-1.366791E-1
-7.477725E-2
-7.477725E-2
-7.477725E-2
-1.287556E-2
4.902625E-2
1.109279E-1
1.109279E-1
1.109279E-1
1.109279E-1
1.109279E-1
4.902625E-2
-1.287556E-2
-7.477725E-2
-1.366791E-1
-1.985809E-1
-3.223844E-1
-3.842861E-1
-4.461879E-1
-4.461879E-1
-3.842861E-1
-3.842861E-1
-3.223844E-1
-2.604826E-1
-1.985809E-1
-1.366791E-1
-1.287556E-2
4.902625E-2
1.109279E-1
1.109279E-1
1.109279E-1
1.109279E-1
1.109279E-1
1.109279E-1
1.109279E-1
4.902625E-2
-1.287556E-2
-1.366791E-1
-1.985809E-1
-2.604826E-1
-3.842861E-1
-4.461879E-1
-5.080895E-1
-5.699912E-1
-6.937946E-1
-7.556964E-1
-7.556964E-1
-6.937946E-1
-6.937946E-1
-6.937946E-1
-6.937946E-1
-6.937946E-1
-6.937946E-1
-6.318930E-1
-6.937946E-1
-6.937946E-1
-6.937946E-1
-6.318930E-1
-6.318930E-1
-6.318930E-1
-5.699912E-1
-5.080895E-1
-4.461879E-1
-3.842861E-1
-3.223844E-1
-2.604826E-1
-1.985809E-1
-1.366791E-1
-7.477725E-2
-7.477725E-2
-7.477725E-2
-7.477725E-2
-1.366791E-1
-1.985809E-1
-1.985809E-1
-2.604826E-1
-2.604826E-1
-2.604826E-1
-2.604826E-1
-2.604826E-1
-3.223844E-1
-4.461879E-1
-5.080895E-1
-5.699912E-1
-6.937946E-1
-7.556964E-1
-7.556964E-1
-7.556964E-1
-6.937946E-1
-5.699912E-1
-5.080895E-1
-3.842861E-1
-2.604826E-1
-1.985809E-1
-1.366791E-1
-1.366791E-1
-1.366791E-1
-1.366791E-1
-1.366791E-1
-1.366791E-1
-1.985809E-1
-2.604826E-1
-3.223844E-1
-3.842861E-1
-4.461879E-1
-5.080895E-1
-6.318930E-1
-8.175982E-1
-8.795000E-1
-9.414016E-1
-9.414016E-1
-8.795000E-1
-8.175982E-1
-7.556964E-1
-6.318930E-1
-5.080895E-1
-3.223844E-1
-1.985809E-1
-1.366791E-1
-7.477725E-2
4.902625E-2
2.347314E-1
2.966332E-1
3.585349E-1
3.585349E-1
2.966332E-1
2.966332E-1
2.347314E-1
1.728298E-1
1.109279E-1
4.902625E-2
-1.287556E-2
-1.366791E-1
-3.223844E-1
-4.461879E-1
-6.318930E-1
-7.556964E-1
-9.414016E-1
-1.065205E+0
-1.189009E+0
-1.250910E+0
-1.250910E+0
-1.250910E+0
-1.250910E+0
-1.250910E+0
-1.127107E+0
-1.003303E+0
-8.175982E-1
-5.699912E-1
-3.842861E-1
-1.985809E-1
-7.477725E-2
-7.477725E-2
-1.287556E-2
-1.287556E-2
-7.477725E-2
-1.366791E-1
-3.223844E-1
-4.461879E-1
-6.318930E-1
-8.175982E-1
-1.003303E+0
-1.127107E+0
-1.250910E+0
-1.312812E+0
-1.312812E+0
-1.312812E+0
-1.312812E+0
-1.189009E+0
-1.065205E+0
-8.795000E-1
-8.175982E-1
-6.937946E-1
-6.318930E-1
-4.461879E-1
-3.223844E-1
-2.604826E-1
-2.604826E-1
-1.985809E-1
-7.477725E-2
1.109279E-1
1.728298E-1
2.347314E-1
2.347314E-1
2.347314E-1
1.728298E-1
4.902625E-2
-1.985809E-1
-4.461879E-1
-6.937946E-1
-9.414016E-1
-1.065205E+0
-1.250910E+0
-1.436616E+0
-1.498517E+0
-1.498517E+0
-1.436616E+0
-1.374714E+0
-1.374714E+0
-1.250910E+0
-1.065205E+0
-8.795000E-1
-6.318930E-1
-4.461879E-1
-2.604826E-1
-7.477725E-2
1.109279E-1
2.347314E-1
3.585349E-1
4.204367E-1
4.823384E-1
4.823384E-1
4.823384E-1
4.204367E-1
3.585349E-1
3.585349E-1
2.966332E-1
1.728298E-1
4.902625E-2
-7.477725E-2
-1.366791E-1
-1.985809E-1
-3.223844E-1
-3.842861E-1
-4.461879E-1
-5.080895E-1
-5.080895E-1
-5.080895E-1
-5.080895E-1
-5.080895E-1
-4.461879E-1
-4.461879E-1
-4.461879E-1
-4.461879E-1
-4.461879E-1
-4.461879E-1
-3.842861E-1
-3.842861E-1
-3.223844E-1
-3.223844E-1
-2.604826E-1
-2.604826E-1
-2.604826E-1
-1.985809E-1
-1.366791E-1
-7.477725E-2
-1.287556E-2
4.902625E-2
4.902625E-2
4.902625E-2
-1.287556E-2
-1.287556E-2
-7.477725E-2
-1.366791E-1
-1.985809E-1
-2.604826E-1
-3.842861E-1
-5.080895E-1
-6.318930E-1
-6.937946E-1
-8.175982E-1
-9.414016E-1
-1.003303E+0
-1.003303E+0
-9.414016E-1
-8.795000E-1
-8.795000E-1
-8.175982E-1
-7.556964E-1
-6.318930E-1
-5.080895E-1
-3.842861E-1
-2.604826E-1
-1.366791E-1
-1.287556E-2
1.728298E-1
2.347314E-1
3.585349E-1
4.204367E-1
4.823384E-1
4.204367E-1
3.585349E-1
2.347314E-1
1.109279E-1
-7.477725E-2
-1.985809E-1
-3.842861E-1
-5.080895E-1
-6.937946E-1
-8.175982E-1
-9.414016E-1
-1.127107E+0
-1.250910E+0
-1.312812E+0
-1.312812E+0
-1.312812E+0
-1.312812E+0
-1.250910E+0
-1.189009E+0
-1.189009E+0
-1.127107E+0
-1.065205E+0
-9.414016E-1
-8.795000E-1
-8.175982E-1
-6.937946E-1
-6.318930E-1
-5.080895E-1
-4.461879E-1
-4.461879E-1
-3.842861E-1
-3.223844E-1
-2.604826E-1
-2.604826E-1
-2.604826E-1
-2.604826E-1
-2.604826E-1
-3.223844E-1
-4.461879E-1
-5.080895E-1
-5.080895E-1
-5.699912E-1
-6.937946E-1
-8.175982E-1
-9.414016E-1
-1.065205E+0
-1.189009E+0
-1.250910E+0
-1.312812E+0
-1.374714E+0
-1.374714E+0
-1.374714E+0
-1.374714E+0
-1.312812E+0
-1.250910E+0
-1.189009E+0
-1.065205E+0
-1.003303E+0
-8.175982E-1
-7.556964E-1
-6.937946E-1
-5.699912E-1
-5.080895E-1
-3.842861E-1
-3.223844E-1
-3.842861E-1
-3.842861E-1
-5.080895E-1
-5.699912E-1
-6.318930E-1
-6.937946E-1
-6.937946E-1
-7.556964E-1
-8.175982E-1
-8.795000E-1
-9.414016E-1
-9.414016E-1
-9.414016E-1
-1.003303E+0
-1.003303E+0
-1.003303E+0
-1.065205E+0
-1.065205E+0
-1.065205E+0
-1.003303E+0
-9.414016E-1
-8.795000E-1
-7.556964E-1
-6.937946E-1
-5.699912E-1
-5.080895E-1
-3.842861E-1
-2.604826E-1
-1.985809E-1
-7.477725E-2
-1.287556E-2
4.902625E-2
1.109279E-1
1.109279E-1
-1.287556E-2
-7.477725E-2
-1.985809E-1
-3.223844E-1
-4.461879E-1
-5.699912E-1
-6.318930E-1
-6.937946E-1
-7.556964E-1
-8.175982E-1
-8.795000E-1
-8.795000E-1
-8.175982E-1
-8.175982E-1
-6.937946E-1
-6.318930E-1
-5.699912E-1
-4.461879E-1
-3.842861E-1
-2.604826E-1
-1.985809E-1
-1.985809E-1
-1.366791E-1
-7.477725E-2
-1.287556E-2
4.902625E-2
1.109279E-1
1.728298E-1
2.347314E-1
2.966332E-1
2.966332E-1
2.966332E-1
2.347314E-1
1.728298E-1
4.902625E-2
-7.477725E-2
-1.366791E-1
-2.604826E-1
-3.223844E-1
-3.842861E-1
-3.842861E-1
-3.842861E-1
-3.842861E-1
-3.842861E-1
-3.842861E-1
-3.842861E-1
-3.842861E-1
-4.461879E-1
-4.461879E-1
-3.842861E-1
-2.604826E-1
-1.985809E-1
-1.985809E-1
-1.366791E-1
-7.477725E-2
-1.287556E-2
1.728298E-1
2.347314E-1
3.585349E-1
3.585349E-1
4.204367E-1
3.585349E-1
3.585349E-1
2.966332E-1
2.347314E-1
2.347314E-1
1.109279E-1
4.902625E-2
-7.477725E-2
-1.366791E-1
-2.604826E-1
-3.223844E-1
-4.461879E-1
-5.080895E-1
-5.080895E-1
-4.461879E-1
-3.842861E-1
-3.223844E-1
-2.604826E-1
-1.985809E-1
-1.366791E-1
-7.477725E-2
-1.287556E-2
4.902625E-2
4.902625E-2
4.902625E-2
1.109279E-1
1.109279E-1
1.109279E-1
4.902625E-2
4.902625E-2
4.902625E-2
4.902625E-2
4.902625E-2
-1.287556E-2
-1.366791E-1
-2.604826E-1
-3.842861E-1
-5.080895E-1
-6.318930E-1
-6.937946E-1
-8.175982E-1
-8.795000E-1
-1.003303E+0
-1.003303E+0
-9.414016E-1
-8.795000E-1
-8.175982E-1
-8.175982E-1
-6.937946E-1
-5.080895E-1
-3.842861E-1
-3.223844E-1
-1.985809E-1
-1.366791E-1
-7.477725E-2
-7.477725E-2
-7.477725E-2
-1.366791E-1
-1.985809E-1
-2.604826E-1
-3.842861E-1
-5.080895E-1
-5.699912E-1
-5.699912E-1
-6.318930E-1
-6.937946E-1
-6.937946E-1
-6.937946E-1
-7.556964E-1
-7.556964E-1
-8.175982E-1
-7.556964E-1
-7.556964E-1
-6.937946E-1
-6.937946E-1
-6.318930E-1
-6.937946E-1
-6.937946E-1
-6.937946E-1
-6.318930E-1
-6.318930E-1
-6.318930E-1
-6.318930E-1
-6.318930E-1
-5.699912E-1
-5.080895E-1
-5.080895E-1
-4.461879E-1
-3.842861E-1
-3.842861E-1
-3.223844E-1
-3.223844E-1
-3.842861E-1
-3.842861E-1
-3.842861E-1
-3.223844E-1
-2.604826E-1
-2.604826E-1
-2.604826E-1
-1.985809E-1
-1.366791E-1
-7.477725E-2
-1.287556E-2
-1.287556E-2
-1.287556E-2
4.902625E-2
4.902625E-2
4.902625E-2
1.728298E-1
2.347314E-1
1.728298E-1
4.902625E-2
-1.287556E-2
-1.366791E-1
-1.985809E-1
-2.604826E-1
-3.842861E-1
-4.461879E-1
-4.461879E-1
-3.842861E-1
-3.842861E-1
-3.842861E-1
-3.223844E-1
-2.604826E-1
-1.985809E-1
-1.366791E-1
-7.477725E-2
-1.287556E-2
1.109279E-1
1.728298E-1
2.347314E-1
2.347314E-1
2.347314E-1
2.347314E-1
1.728298E-1
1.109279E-1
-1.287556E-2
-7.477725E-2
-7.477725E-2
-7.477725E-2
-7.477725E-2
-1.366791E-1
-1.985809E-1
-2.604826E-1
-2.604826E-1
-2.604826E-1
-2.604826E-1
-2.604826E-1
-1.985809E-1
-7.477725E-2
4.902625E-2
1.109279E-1
2.347314E-1
3.585349E-1
4.823384E-1
6.061419E-1
7.299454E-1
7.918472E-1
8.537489E-1
8.537489E-1
7.918472E-1
7.299454E-1
6.680437E-1
5.442402E-1
4.204367E-1
2.966332E-1
1.109279E-1
-7.477725E-2
-1.985809E-1
-3.223844E-1
-3.223844E-1
-3.842861E-1
-3.842861E-1
-3.223844E-1
-2.604826E-1
-1.366791E-1
-1.287556E-2
1.728298E-1
2.966332E-1
4.823384E-1
6.061419E-1
7.299454E-1
7.918472E-1
7.918472E-1
7.918472E-1
7.299454E-1
6.680437E-1
6.061419E-1
4.823384E-1
4.204367E-1
2.347314E-1
1.109279E-1
-7.477725E-2
-1.985809E-1
-3.223844E-1
-4.461879E-1
-5.080895E-1
-5.699912E-1
-6.318930E-1
-6.937946E-1
-6.937946E-1
-6.937946E-1
-6.937946E-1
-6.937946E-1
-6.937946E-1
-6.318930E-1
-5.080895E-1
-3.842861E-1
-2.604826E-1
-1.366791E-1
-7.477725E-2
-7.477725E-2
-1.366791E-1
-1.985809E-1
-1.985809E-1
-2.604826E-1
-3.223844E-1
-3.842861E-1
-4.461879E-1
-5.699912E-1
-6.318930E-1
-6.937946E-1
-6.937946E-1
-6.318930E-1
-6.318930E-1
-6.318930E-1
-6.318930E-1
-6.318930E-1
-5.699912E-1
-5.080895E-1
-5.080895E-1
-5.080895E-1
-4.461879E-1
-4.461879E-1
-4.461879E-1
-4.461879E-1
-4.461879E-1
-4.461879E-1
-4.461879E-1
-4.461879E-1
-4.461879E-1
-3.842861E-1
-3.842861E-1
-3.842861E-1
-3.223844E-1
-2.604826E-1
-1.985809E-1
-1.985809E-1
-1.985809E-1
-1.366791E-1
-1.366791E-1
-1.366791E-1
-1.366791E-1
-1.366791E-1
-1.366791E-1
-7.477725E-2
-7.477725E-2
-1.366791E-1
-1.366791E-1
-1.366791E-1
-1.366791E-1
-1.366791E-1
-1.985809E-1
-1.985809E-1
-1.985809E-1
-1.985809E-1
-1.985809E-1
-2.604826E-1
-1.985809E-1
-1.366791E-1
-7.477725E-2
-7.477725E-2
-7.477725E-2
-1.287556E-2
4.902625E-2
1.728298E-1
1.728298E-1
1.728298E-1
1.728298E-1
1.728298E-1
1.728298E-1
1.728298E-1
1.728298E-1
1.728298E-1
1.109279E-1
4.902625E-2
4.902625E-2
-1.287556E-2
-1.287556E-2
-7.477725E-2
-1.366791E-1
-1.985809E-1
-1.985809E-1
-1.985809E-1
-1.985809E-1
-1.985809E-1
-1.985809E-1
-1.985809E-1
-1.366791E-1
-1.366791E-1
-1.366791E-1
-7.477725E-2
-1.287556E-2
-1.287556E-2
4.902625E-2
4.902625E-2
4.902625E-2
1.109279E-1
1.109279E-1
1.728298E-1
1.728298E-1
1.728298E-1
1.728298E-1
1.728298E-1
1.728298E-1
2.347314E-1
2.347314E-1
2.347314E-1
1.728298E-1
1.109279E-1
4.902625E-2
-7.477725E-2
-1.366791E-1
-1.985809E-1
-2.604826E-1
-3.842861E-1
-4.461879E-1
-5.080895E-1
-5.699912E-1
-5.699912E-1
-5.699912E-1
-5.699912E-1
-5.080895E-1
-3.842861E-1
-3.223844E-1
-2.604826E-1
-2.604826E-1
-1.985809E-1
-2.604826E-1
-2.604826E-1
-1.985809E-1
-1.985809E-1
-1.985809E-1
-2.604826E-1
-3.842861E-1
-4.461879E-1
-5.699912E-1
-6.318930E-1
-6.318930E-1
-6.937946E-1
-7.556964E-1
-8.175982E-1
-8.175982E-1
-8.175982E-1
-8.175982E-1
-8.175982E-1
-8.795000E-1
-8.795000E-1
-8.175982E-1
-7.556964E-1
-6.937946E-1
-6.318930E-1
-5.699912E-1
-5.699912E-1
-5.080895E-1
-5.080895E-1
-4.461879E-1
-3.842861E-1
-3.223844E-1
-3.223844E-1
-3.842861E-1
-3.842861E-1
-3.842861E-1
-3.842861E-1
-4.461879E-1
-4.461879E-1
-4.461879E-1
-3.842861E-1
-3.842861E-1
-3.223844E-1
-2.604826E-1
-2.604826E-1
-2.604826E-1
-2.604826E-1
-1.985809E-1
-1.366791E-1
-1.366791E-1
-7.477725E-2
-7.477725E-2
-7.477725E-2
-1.366791E-1
-1.366791E-1
-1.366791E-1
-1.985809E-1
-1.985809E-1
-2.604826E-1
-2.604826E-1
-2.604826E-1
-2.604826E-1
-1.985809E-1
-1.366791E-1
-7.477725E-2
-1.287556E-2
-1.287556E-2
-7.477725E-2
-7.477725E-2
-1.366791E-1
-1.366791E-1
-1.985809E-1
-2.604826E-1
-3.223844E-1
-3.223844E-1
-3.223844E-1
-3.223844E-1
-3.842861E-1
-3.842861E-1
-3.842861E-1
-4.461879E-1
-4.461879E-1
-5.080895E-1
-5.080895E-1
-5.080895E-1
-5.080895E-1
-5.080895E-1
-4.461879E-1
-3.842861E-1
-2.604826E-1
-1.366791E-1
-1.287556E-2
1.109279E-1
2.347314E-1
3.585349E-1
4.204367E-1
4.823384E-1
5.442402E-1
5.442402E-1
4.823384E-1
4.204367E-1
3.585349E-1
2.966332E-1
1.728298E-1
1.109279E-1
-1.287556E-2
-7.477725E-2
-1.366791E-1
-1.985809E-1
-2.604826E-1
-3.223844E-1
-3.842861E-1
-4.461879E-1
-5.080895E-1
-5.699912E-1
-5.699912E-1
-5.699912E-1
-5.699912E-1
-5.699912E-1
-5.699912E-1
-5.080895E-1
-5.080895E-1
-3.842861E-1
-3.223844E-1
-1.985809E-1
-7.477725E-2
-7.477725E-2
-1.366791E-1
-1.366791E-1
-1.366791E-1
-7.477725E-2
-7.477725E-2
-1.287556E-2
-1.287556E-2
-1.287556E-2
-1.287556E-2
-7.477725E-2
-1.366791E-1
-1.366791E-1
-1.985809E-1
-1.985809E-1
-2.604826E-1
-3.223844E-1
-2.604826E-1
-2.604826E-1
-3.223844E-1
-3.842861E-1
-4.461879E-1
-5.080895E-1
-5.080895E-1
-5.699912E-1
-6.318930E-1
-6.318930E-1
-6.318930E-1
-5.080895E-1
-4.461879E-1
-3.842861E-1
-3.842861E-1
-3.223844E-1
-2.604826E-1
-1.985809E-1
-1.366791E-1
-1.366791E-1
-1.366791E-1
-1.366791E-1
-1.985809E-1
-2.604826E-1
-2.604826E-1
-2.604826E-1
-2.604826E-1
-1.985809E-1
-1.366791E-1
-7.477725E-2
-1.287556E-2
-1.287556E-2
4.902625E-2
1.109279E-1
1.109279E-1
4.902625E-2
4.902625E-2
4.902625E-2
1.109279E-1
1.728298E-1
2.347314E-1
2.347314E-1
2.347314E-1
2.966332E-1
3.585349E-1
4.204367E-1
4.823384E-1
6.061419E-1
6.680437E-1
7.299454E-1
7.918472E-1
7.918472E-1
7.918472E-1
7.918472E-1
7.299454E-1
6.061419E-1
5.442402E-1
5.442402E-1
5.442402E-1
5.442402E-1
4.823384E-1
4.823384E-1
4.823384E-1
6.061419E-1
7.299454E-1
7.299454E-1
7.299454E-1
7.299454E-1
7.299454E-1
7.299454E-1
7.299454E-1
7.299454E-1
7.299454E-1
6.680437E-1
6.061419E-1
5.442402E-1
4.823384E-1
4.823384E-1
4.204367E-1
4.204367E-1
4.204367E-1
4.823384E-1
5.442402E-1
6.061419E-1
6.061419E-1
6.061419E-1
5.442402E-1
5.442402E-1
5.442402E-1
4.823384E-1
4.823384E-1
5.442402E-1
5.442402E-1
4.823384E-1
5.442402E-1
6.061419E-1
6.061419E-1
6.061419E-1
6.061419E-1
6.061419E-1
6.061419E-1
6.061419E-1
5.442402E-1
4.823384E-1
4.823384E-1
4.204367E-1
3.585349E-1
2.966332E-1
2.347314E-1
1.728298E-1
1.728298E-1
1.109279E-1
4.902625E-2
-1.287556E-2
-7.477725E-2
-1.287556E-2
-7.477725E-2
-1.366791E-1
-2.604826E-1
-2.604826E-1
-2.604826E-1
-2.604826E-1
-2.604826E-1
-3.223844E-1
-3.223844E-1
-2.604826E-1
-1.985809E-1
-1.985809E-1
-1.366791E-1
-1.366791E-1
-7.477725E-2
-1.287556E-2
4.902625E-2
1.728298E-1
2.347314E-1
2.966332E-1
3.585349E-1
2.966332E-1
2.966332E-1
2.966332E-1
2.966332E-1
2.966332E-1
2.347314E-1
1.728298E-1
1.728298E-1
1.728298E-1
4.902625E-2
-7.477725E-2
-1.366791E-1
-1.985809E-1
-3.223844E-1
-4.461879E-1
-5.699912E-1
-6.318930E-1
-6.937946E-1
-7.556964E-1
-8.175982E-1
-8.175982E-1
-8.175982E-1
-8.175982E-1
-7.556964E-1
-7.556964E-1
-6.937946E-1
-5.699912E-1
-5.080895E-1
-3.842861E-1
-2.604826E-1
-1.366791E-1
-7.477725E-2
4.902625E-2
1.109279E-1
1.728298E-1
2.347314E-1
3.585349E-1
4.204367E-1
4.823384E-1
5.442402E-1
5.442402E-1
5.442402E-1
4.823384E-1
4.204367E-1
3.585349E-1
2.966332E-1
2.347314E-1
2.347314E-1
2.347314E-1
2.347314E-1
1.728298E-1
4.902625E-2
-1.287556E-2
-7.477725E-2
-7.477725E-2
-1.287556E-2
1.109279E-1
2.347314E-1
2.966332E-1
3.585349E-1
4.823384E-1
6.680437E-1
7.918472E-1
8.537489E-1
9.775524E-1
1.039454E+0
1.039454E+0
1.101356E+0
1.225159E+0
1.348963E+0
1.410865E+0
1.410865E+0
1.348963E+0
1.348963E+0
1.287061E+0
1.287061E+0
1.163258E+0
1.101356E+0
9.775524E-1
9.156506E-1
8.537489E-1
7.918472E-1
6.680437E-1
5.442402E-1
4.204367E-1
3.585349E-1
3.585349E-1
2.966332E-1
2.966332E-1
2.966332E-1
2.966332E-1
2.347314E-1
1.728298E-1
4.902625E-2
-1.287556E-2
-1.287556E-2
-1.287556E-2
-7.477725E-2
-7.477725E-2
-1.287556E-2
4.902625E-2
1.109279E-1
2.347314E-1
3.585349E-1
4.823384E-1
5.442402E-1
6.061419E-1
6.680437E-1
7.299454E-1
7.918472E-1
7.918472E-1
7.918472E-1
7.918472E-1
7.299454E-1
6.680437E-1
6.061419E-1
6.061419E-1
4.823384E-1
4.204367E-1
3.585349E-1
3.585349E-1
3.585349E-1
3.585349E-1
2.966332E-1
3.585349E-1
3.585349E-1
3.585349E-1
2.966332E-1
2.347314E-1
2.347314E-1
2.347314E-1
2.347314E-1
1.728298E-1
1.109279E-1
1.109279E-1
1.109279E-1
1.728298E-1
2.347314E-1
2.966332E-1
3.585349E-1
4.204367E-1
4.204367E-1
4.204367E-1
4.823384E-1
4.823384E-1
5.442402E-1
4.823384E-1
4.204367E-1
3.585349E-1
3.585349E-1
2.966332E-1
2.347314E-1
2.347314E-1
2.347314E-1
2.347314E-1
2.966332E-1
3.585349E-1
4.204367E-1
5.442402E-1
6.680437E-1
7.918472E-1
8.537489E-1
9.775524E-1
1.039454E+0
1.101356E+0
1.101356E+0
1.101356E+0
1.039454E+0
9.775524E-1
9.156506E-1
7.918472E-1
5.442402E-1
3.585349E-1
2.347314E-1
4.902625E-2
-1.366791E-1
-2.604826E-1
-3.842861E-1
-5.080895E-1
-6.318930E-1
-6.937946E-1
-7.556964E-1
-8.175982E-1
-8.795000E-1
-8.795000E-1
-7.556964E-1
-6.937946E-1
-5.699912E-1
-3.842861E-1
-2.604826E-1
-7.477725E-2
1.728298E-1
4.204367E-1
6.061419E-1
7.299454E-1
9.156506E-1
9.775524E-1
1.039454E+0
1.101356E+0
1.101356E+0
1.039454E+0
9.156506E-1
7.299454E-1
5.442402E-1
3.585349E-1
1.728298E-1
4.902625E-2
-1.366791E-1
-2.604826E-1
-3.842861E-1
-3.842861E-1
-4.461879E-1
-4.461879E-1
-4.461879E-1
-4.461879E-1
-4.461879E-1
-3.842861E-1
-3.223844E-1
-2.604826E-1
-1.985809E-1
-1.366791E-1
4.902625E-2
1.728298E-1
2.347314E-1
2.347314E-1
2.347314E-1
2.966332E-1
2.966332E-1
2.347314E-1
1.728298E-1
1.728298E-1
1.109279E-1
1.109279E-1
1.728298E-1
2.347314E-1
2.966332E-1
3.585349E-1
4.823384E-1
6.061419E-1
7.918472E-1
9.156506E-1
1.039454E+0
1.163258E+0
1.225159E+0
1.287061E+0
1.225159E+0
1.101356E+0
9.775524E-1
8.537489E-1
6.680437E-1
4.823384E-1
2.966332E-1
1.109279E-1
-7.477725E-2
-1.985809E-1
-3.223844E-1
-3.842861E-1
-4.461879E-1
-5.080895E-1
-5.080895E-1
-5.080895E-1
-3.842861E-1
-2.604826E-1
-1.366791E-1
-1.287556E-2
1.728298E-1
3.585349E-1
5.442402E-1
7.299454E-1
9.156506E-1
1.039454E+0
1.101356E+0
1.163258E+0
1.225159E+0
1.225159E+0
1.163258E+0
1.039454E+0
8.537489E-1
6.680437E-1
4.823384E-1
2.347314E-1
4.902625E-2
-1.366791E-1
-3.223844E-1
-4.461879E-1
-6.318930E-1
-7.556964E-1
-8.175982E-1
-8.175982E-1
-7.556964E-1
-6.318930E-1
-5.080895E-1
-3.223844E-1
-1.985809E-1
-1.287556E-2
1.728298E-1
4.204367E-1
5.442402E-1
6.680437E-1
7.918472E-1
8.537489E-1
9.156506E-1
9.156506E-1
9.156506E-1
8.537489E-1
7.299454E-1
5.442402E-1
3.585349E-1
1.728298E-1
-1.287556E-2
-2.604826E-1
-4.461879E-1
-6.937946E-1
-8.175982E-1
-8.795000E-1
-9.414016E-1
-1.003303E+0
-1.065205E+0
-1.127107E+0
-1.065205E+0
-1.065205E+0
-9.414016E-1
-7.556964E-1
-5.080895E-1
-3.223844E-1
-1.366791E-1
-1.287556E-2
1.728298E-1
3.585349E-1
5.442402E-1
6.680437E-1
7.918472E-1
9.156506E-1
9.775524E-1
1.039454E+0
1.101356E+0
1.101356E+0
1.163258E+0
1.101356E+0
1.039454E+0
9.156506E-1
7.918472E-1
6.680437E-1
4.823384E-1
2.966332E-1
1.728298E-1
4.902625E-2
-7.477725E-2
-1.985809E-1
-2.604826E-1
-2.604826E-1
-2.604826E-1
-2.604826E-1
-1.985809E-1
-1.366791E-1
-1.287556E-2
4.902625E-2
4.902625E-2
1.109279E-1
1.109279E-1
1.109279E-1
1.109279E-1
1.109279E-1
1.109279E-1
1.728298E-1
2.347314E-1
3.585349E-1
4.823384E-1
5.442402E-1
6.061419E-1
7.299454E-1
8.537489E-1
9.775524E-1
1.101356E+0
1.163258E+0
1.225159E+0
1.225159E+0
1.287061E+0
1.225159E+0
1.163258E+0
1.039454E+0
9.775524E-1
8.537489E-1
7.299454E-1
6.061419E-1
5.442402E-1
4.823384E-1
4.204367E-1
2.347314E-1
1.109279E-1
4.902625E-2
-7.477725E-2
-1.366791E-1
-1.366791E-1
-7.477725E-2
-1.287556E-2
4.902625E-2
1.728298E-1
2.347314E-1
2.966332E-1
4.204367E-1
6.680437E-1
8.537489E-1
9.775524E-1
1.101356E+0
1.225159E+0
1.287061E+0
1.287061E+0
1.287061E+0
1.163258E+0
1.101356E+0
9.775524E-1
7.918472E-1
6.680437E-1
4.823384E-1
4.204367E-1
4.204367E-1
4.823384E-1
5.442402E-1
6.061419E-1
6.680437E-1
7.918472E-1
9.775524E-1
1.225159E+0
1.410865E+0
1.596570E+0
1.844177E+0
1.967980E+0
2.091784E+0
2.153686E+0
2.215587E+0
2.277489E+0
2.277489E+0
2.153686E+0
2.091784E+0
2.029882E+0
1.906079E+0
1.844177E+0
1.720373E+0
1.596570E+0
1.472766E+0
1.410865E+0
1.287061E+0
1.163258E+0
1.039454E+0
9.156506E-1
8.537489E-1
8.537489E-1
7.918472E-1
7.299454E-1
7.918472E-1
7.918472E-1
8.537489E-1
9.156506E-1
1.039454E+0
1.163258E+0
1.287061E+0
1.472766E+0
1.658472E+0
1.782275E+0
1.906079E+0
2.029882E+0
2.091784E+0
2.215587E+0
2.277489E+0
2.277489E+0
2.277489E+0
2.215587E+0
2.091784E+0
1.967980E+0
1.782275E+0
1.658472E+0
1.534668E+0
1.410865E+0
1.287061E+0
1.163258E+0
1.101356E+0
9.775524E-1
8.537489E-1
7.299454E-1
6.680437E-1
6.061419E-1
6.061419E-1
6.061419E-1
6.680437E-1
7.918472E-1
8.537489E-1
9.775524E-1
1.039454E+0
1.163258E+0
1.225159E+0
1.410865E+0
1.534668E+0
1.720373E+0
1.906079E+0
2.029882E+0
2.091784E+0
2.153686E+0
2.215587E+0
2.215587E+0
2.215587E+0
2.153686E+0
2.029882E+0
1.967980E+0
1.906079E+0
1.844177E+0
1.720373E+0
1.658472E+0
1.596570E+0
1.534668E+0
1.596570E+0
1.596570E+0
1.596570E+0
1.658472E+0
1.720373E+0
1.844177E+0
1.967980E+0
2.029882E+0
2.153686E+0
2.215587E+0
2.277489E+0
2.339391E+0
2.401293E+0
2.463194E+0
2.525096E+0
2.586998E+0
2.648900E+0
2.648900E+0
2.648900E+0
2.648900E+0
2.710801E+0
2.772703E+0
2.772703E+0
2.772703E+0
2.834605E+0
2.896507E+0
2.958408E+0
2.958408E+0
2.896507E+0
2.834605E+0
2.834605E+0
2.772703E+0
2.648900E+0
2.525096E+0
2.401293E+0
2.339391E+0
2.339391E+0
2.277489E+0
2.277489E+0
2.277489E+0
2.277489E+0
2.277489E+0
2.277489E+0
2.339391E+0
2.339391E+0
2.339391E+0
2.277489E+0
2.277489E+0
2.339391E+0
2.401293E+0
2.463194E+0
2.525096E+0
2.586998E+0
2.648900E+0
2.772703E+0
2.834605E+0
2.896507E+0
2.896507E+0
2.834605E+0
2.772703E+0
2.710801E+0
2.648900E+0
2.648900E+0
2.525096E+0
2.463194E+0
2.463194E+0
2.401293E+0
2.401293E+0
2.401293E+0
2.339391E+0
2.277489E+0
2.277489E+0
2.277489E+0
2.277489E+0
2.339391E+0
2.401293E+0
2.463194E+0
2.525096E+0
2.525096E+0
2.525096E+0
2.463194E+0
2.463194E+0
2.401293E+0
2.339391E+0
2.277489E+0
2.277489E+0
2.339391E+0
2.401293E+0
2.463194E+0
2.525096E+0
2.525096E+0
2.525096E+0
2.586998E+0
2.586998E+0
2.525096E+0
2.463194E+0
2.401293E+0
2.339391E+0
2.339391E+0
2.339391E+0
2.277489E+0
2.153686E+0
2.091784E+0
2.091784E+0
2.029882E+0
1.906079E+0
1.844177E+0
1.782275E+0
1.782275E+0
1.782275E+0
1.782275E+0
1.782275E+0
1.782275E+0
1.844177E+0
1.906079E+0
1.906079E+0
1.906079E+0
1.906079E+0
1.967980E+0
1.967980E+0
2.029882E+0
2.029882E+0
1.967980E+0
1.906079E+0
1.906079E+0
1.844177E+0
1.782275E+0
1.720373E+0
1.720373E+0
1.658472E+0
1.658472E+0
1.658472E+0
1.720373E+0
1.782275E+0
1.844177E+0
1.906079E+0
1.906079E+0
1.967980E+0
1.967980E+0
2.029882E+0
2.091784E+0
2.091784E+0
2.215587E+0
2.277489E+0
2.339391E+0
2.339391E+0
2.401293E+0
2.401293E+0
2.463194E+0
2.525096E+0
2.525096E+0
2.525096E+0
2.463194E+0
2.339391E+0
2.277489E+0
2.277489E+0
2.215587E+0
2.215587E+0
2.153686E+0
2.153686E+0
2.153686E+0
2.153686E+0
2.153686E+0
2.153686E+0
2.153686E+0
2.091784E+0
2.029882E+0
2.029882E+0
1.967980E+0
2.029882E+0
2.091784E+0
2.153686E+0
2.215587E+0
2.277489E+0
2.339391E+0
2.339391E+0
2.463194E+0
2.463194E+0
2.525096E+0
2.463194E+0
2.401293E+0
2.463194E+0
2.525096E+0
2.648900E+0
2.648900E+0
2.648900E+0
2.648900E+0
2.648900E+0
2.710801E+0
2.772703E+0
2.772703E+0
2.710801E+0
2.710801E+0
2.648900E+0
2.710801E+0
2.772703E+0
2.772703E+0
2.772703E+0
2.772703E+0
2.772703E+0
2.834605E+0
2.896507E+0
2.958408E+0
2.958408E+0
2.896507E+0
2.896507E+0
2.896507E+0
2.896507E+0
2.958408E+0
2.958408E+0
2.958408E+0
3.020310E+0
2.958408E+0
2.896507E+0
2.772703E+0
2.710801E+0
2.648900E+0
2.586998E+0
2.586998E+0
2.586998E+0
2.648900E+0
2.648900E+0
2.710801E+0
2.772703E+0
2.834605E+0
2.896507E+0
2.896507E+0
2.958408E+0
3.020310E+0
3.144114E+0
3.206015E+0
3.267917E+0
3.206015E+0
3.206015E+0
3.144114E+0
3.082212E+0
3.020310E+0
3.020310E+0
2.958408E+0
2.896507E+0
2.772703E+0
2.710801E+0
2.710801E+0
2.648900E+0
2.648900E+0
2.648900E+0
2.648900E+0
2.710801E+0
2.710801E+0
2.772703E+0
2.834605E+0
2.896507E+0
2.958408E+0
2.958408E+0
2.958408E+0
2.958408E+0
2.958408E+0
2.958408E+0
2.896507E+0
2.772703E+0
2.648900E+0
2.586998E+0
2.525096E+0
2.463194E+0
2.401293E+0
2.339391E+0
2.339391E+0
2.277489E+0
2.215587E+0
2.215587E+0
2.277489E+0
2.277489E+0
2.339391E+0
2.401293E+0
2.463194E+0
2.463194E+0
2.463194E+0
2.463194E+0
2.525096E+0
2.586998E+0
2.648900E+0
2.648900E+0
2.648900E+0
2.648900E+0
2.586998E+0
2.586998E+0
2.525096E+0
2.463194E+0
2.401293E+0
2.401293E+0
2.463194E+0
2.525096E+0
2.586998E+0
2.648900E+0
2.710801E+0
2.772703E+0
2.834605E+0
2.958408E+0
3.020310E+0
3.082212E+0
3.082212E+0
3.144114E+0
3.267917E+0
3.329819E+0
3.329819E+0
3.391720E+0
3.391720E+0
3.453622E+0
3.453622E+0
3.453622E+0
3.453622E+0
3.453622E+0
3.391720E+0
3.329819E+0
3.329819E+0
3.391720E+0
3.453622E+0
3.453622E+0
3.453622E+0
3.515524E+0
3.515524E+0
3.515524E+0
3.515524E+0
3.453622E+0
3.391720E+0
3.391720E+0
3.391720E+0
3.391720E+0
3.453622E+0
3.453622E+0
3.453622E+0
3.453622E+0
3.515524E+0
3.515524E+0
3.577426E+0
3.639328E+0
3.639328E+0
3.701229E+0
3.763131E+0
3.825033E+0
3.886934E+0
3.886934E+0
3.825033E+0
3.763131E+0
3.701229E+0
3.639328E+0
3.577426E+0
3.453622E+0
3.391720E+0
3.329819E+0
3.267917E+0
3.206015E+0
3.206015E+0
3.206015E+0
3.206015E+0
3.144114E+0
3.082212E+0
3.082212E+0
3.082212E+0
3.144114E+0
3.206015E+0
3.206015E+0
3.267917E+0
3.267917E+0
3.206015E+0
3.206015E+0
3.206015E+0
3.267917E+0
3.329819E+0
3.329819E+0
3.267917E+0
3.267917E+0
3.206015E+0
3.144114E+0
3.082212E+0
3.020310E+0
2.958408E+0
2.896507E+0
2.834605E+0
2.834605E+0
2.896507E+0
2.958408E+0
2.958408E+0
2.958408E+0
2.958408E+0
3.020310E+0
3.020310E+0
3.082212E+0
3.082212E+0
3.082212E+0
3.144114E+0
3.144114E+0
3.144114E+0
3.144114E+0
3.144114E+0
3.144114E+0
3.144114E+0
3.144114E+0
3.144114E+0
3.082212E+0
3.082212E+0
3.144114E+0
3.206015E+0
3.267917E+0
3.329819E+0
3.391720E+0
3.453622E+0
3.515524E+0
3.577426E+0
3.577426E+0
3.577426E+0
3.515524E+0
3.515524E+0
3.515524E+0
3.453622E+0
3.453622E+0
3.453622E+0
3.453622E+0
3.453622E+0
3.453622E+0
3.515524E+0
3.577426E+0
3.639328E+0
3.701229E+0
3.763131E+0
3.763131E+0
3.825033E+0
3.825033E+0
3.886934E+0
3.948836E+0
4.010738E+0
4.134542E+0
4.134542E+0
4.196443E+0
4.196443E+0
4.196443E+0
4.258345E+0
4.382148E+0
4.444050E+0
4.505952E+0
4.567854E+0
4.629756E+0
4.691657E+0
4.753559E+0
4.877362E+0
4.939264E+0
5.063067E+0
5.124970E+0
5.186871E+0
5.186871E+0
5.186871E+0
5.186871E+0
5.248773E+0
5.248773E+0
5.186871E+0
5.124970E+0
5.001166E+0
4.939264E+0
4.939264E+0
4.939264E+0
4.939264E+0
4.815461E+0
4.753559E+0
4.753559E+0
4.815461E+0
4.877362E+0
4.877362E+0
4.877362E+0
4.877362E+0
4.877362E+0
4.877362E+0
4.939264E+0
5.001166E+0
5.063067E+0
5.063067E+0
5.063067E+0
5.001166E+0
5.001166E+0
4.939264E+0
4.939264E+0
4.939264E+0
5.001166E+0
5.063067E+0
5.063067E+0
5.063067E+0
5.001166E+0
4.939264E+0
4.939264E+0
4.939264E+0
5.001166E+0
4.939264E+0
4.939264E+0
4.877362E+0
4.877362E+0
4.815461E+0
4.753559E+0
4.691657E+0
4.629756E+0
4.629756E+0
4.629756E+0
4.629756E+0
4.629756E+0
4.567854E+0
4.505952E+0
4.444050E+0
4.382148E+0
4.258345E+0
4.258345E+0
4.258345E+0
4.258345E+0
4.258345E+0
4.258345E+0
4.320247E+0
4.320247E+0
4.382148E+0
4.444050E+0
4.505952E+0
4.629756E+0
4.753559E+0
4.877362E+0
4.939264E+0
5.063067E+0
5.124970E+0
5.124970E+0
5.186871E+0
5.124970E+0
5.124970E+0
5.063067E+0
4.939264E+0
4.877362E+0
4.877362E+0
4.815461E+0
4.753559E+0
4.753559E+0
4.629756E+0
4.567854E+0
4.505952E+0
4.444050E+0
4.382148E+0
4.382148E+0
4.320247E+0
4.258345E+0
4.196443E+0
4.134542E+0
4.010738E+0
3.948836E+0
3.948836E+0
3.886934E+0
3.886934E+0
3.825033E+0
3.825033E+0
3.886934E+0
3.948836E+0
4.010738E+0
4.072640E+0
4.134542E+0
4.072640E+0
4.072640E+0
4.072640E+0
4.072640E+0
4.134542E+0
4.134542E+0
4.196443E+0
4.196443E+0
4.196443E+0
4.134542E+0
4.134542E+0
4.134542E+0
4.134542E+0
4.072640E+0
4.072640E+0
4.072640E+0
4.072640E+0
4.072640E+0
4.072640E+0
4.010738E+0
3.886934E+0
3.763131E+0
3.639328E+0
3.577426E+0
3.515524E+0
3.453622E+0
3.453622E+0
3.391720E+0
3.329819E+0
3.329819E+0
3.329819E+0
3.329819E+0
3.329819E+0
3.453622E+0
3.577426E+0
3.701229E+0
3.825033E+0
3.886934E+0
4.010738E+0
4.072640E+0
4.134542E+0
4.134542E+0
4.134542E+0
4.134542E+0
4.196443E+0
4.258345E+0
4.320247E+0
4.382148E+0
4.505952E+0
4.567854E+0
4.567854E+0
4.505952E+0
4.505952E+0
4.505952E+0
4.505952E+0
4.567854E+0
4.691657E+0
4.753559E+0
4.815461E+0
4.877362E+0
4.877362E+0
4.877362E+0
4.815461E+0
4.753559E+0
4.753559E+0
4.753559E+0
4.753559E+0
4.753559E+0
4.753559E+0
4.691657E+0
4.629756E+0
4.567854E+0
4.505952E+0
4.444050E+0
4.444050E+0
4.382148E+0
4.320247E+0
4.320247E+0
4.320247E+0
4.320247E+0
4.320247E+0
4.258345E+0
4.134542E+0
3.825033E+0
3.206015E+0
2.339391E+0
1.225159E+0
2.347314E-1
-5.699912E-1
-1.003303E+0
-1.250910E+0
-1.436616E+0
-1.684223E+0
-2.179437E+0
-2.798454E+0
-3.479374E+0
-4.222195E+0
-4.903114E+0
-5.522131E+0
-5.893541E+0
-6.017345E+0
-5.955443E+0
-5.893541E+0
-5.893541E+0
-6.017345E+0
-6.141148E+0
-6.203050E+0
-6.141148E+0
-5.831639E+0
-5.336426E+0
-4.593605E+0
-3.665079E+0
-2.427043E+0
-1.003303E+0
4.823384E-1
1.782275E+0
2.896507E+0
3.825033E+0
4.629756E+0
5.434478E+0
6.239201E+0
7.105825E+0
7.972450E+0
8.777172E+0
9.334288E+0
9.581896E+0
9.519994E+0
9.148582E+0
8.467664E+0
7.724843E+0
7.043923E+0
6.424906E+0
5.929692E+0
5.434478E+0
4.815461E+0
4.010738E+0
2.896507E+0
1.782275E+0
7.918472E-1
1.109279E-1
-2.604826E-1
-2.604826E-1
4.902625E-2
5.442402E-1
1.101356E+0
1.472766E+0
1.720373E+0
1.782275E+0
1.844177E+0
2.277489E+0
3.206015E+0
4.691657E+0
6.610611E+0
8.591467E+0
1.038662E+1
1.174846E+1
1.261508E+1
1.280079E+1
1.255318E+1
1.193416E+1
1.125324E+1
1.069613E+1
1.032472E+1
1.013901E+1
9.953306E+0
9.581896E+0
8.962877E+0
8.096253E+0
7.105825E+0
6.053495E+0
5.063067E+0
4.258345E+0
3.825033E+0
3.577426E+0
3.515524E+0
3.329819E+0
2.896507E+0
2.091784E+0
1.225159E+0
4.204367E-1
-2.604826E-1
-6.318930E-1
-6.318930E-1
-1.985809E-1
6.061419E-1
1.658472E+0
2.772703E+0
3.948836E+0
4.939264E+0
5.682085E+0
6.115397E+0
6.239201E+0
6.301103E+0
6.363004E+0
6.486808E+0
6.548709E+0
6.610611E+0
6.548709E+0
6.301103E+0
5.929692E+0
5.434478E+0
4.939264E+0
4.444050E+0
4.072640E+0
3.763131E+0
3.515524E+0
3.391720E+0
3.329819E+0
3.329819E+0
3.329819E+0
3.206015E+0
2.896507E+0
2.463194E+0
1.844177E+0
1.163258E+0
6.061419E-1
2.347314E-1
1.109279E-1
2.347314E-1
6.061419E-1
9.775524E-1
1.472766E+0
2.029882E+0
2.525096E+0
2.896507E+0
3.267917E+0
3.577426E+0
3.886934E+0
4.258345E+0
4.753559E+0
5.372576E+0
5.929692E+0
6.301103E+0
6.363004E+0
6.239201E+0
5.805888E+0
5.248773E+0
4.505952E+0
3.701229E+0
2.896507E+0
2.215587E+0
1.906079E+0
1.844177E+0
2.091784E+0
2.586998E+0
3.391720E+0
4.382148E+0
5.310675E+0
5.867790E+0
6.115397E+0
6.115397E+0
6.239201E+0
6.672513E+0
7.477236E+0
8.405762E+0
9.210485E+0
9.829503E+0
1.020091E+1
1.038662E+1
1.020091E+1
9.643797E+0
8.777172E+0
7.848646E+0
7.043923E+0
6.734415E+0
6.796317E+0
7.043923E+0
7.105825E+0
6.920120E+0
6.548709E+0
5.991594E+0
5.372576E+0
4.691657E+0
4.134542E+0
3.763131E+0
3.639328E+0
3.825033E+0
4.196443E+0
4.815461E+0
5.496380E+0
6.239201E+0
6.920120E+0
7.601039E+0
8.405762E+0
9.272387E+0
1.026281E+1
1.125324E+1
1.205797E+1
1.255318E+1
1.255318E+1
1.224367E+1
1.162465E+1
1.081993E+1
9.891404E+0
8.962877E+0
8.096253E+0
7.539137E+0
7.167727E+0
6.858218E+0
6.424906E+0
5.867790E+0
5.310675E+0
4.753559E+0
4.444050E+0
4.258345E+0
4.320247E+0
4.629756E+0
5.063067E+0
5.496380E+0
5.805888E+0
6.053495E+0
6.177299E+0
6.239201E+0
6.177299E+0
6.177299E+0
6.424906E+0
6.920120E+0
7.662941E+0
8.343860E+0
8.900976E+0
9.210485E+0
9.210485E+0
8.900976E+0
8.405762E+0
7.910548E+0
7.539137E+0
7.291531E+0
7.105825E+0
7.043923E+0
7.043923E+0
6.982022E+0
6.734415E+0
6.424906E+0
5.991594E+0
5.620183E+0
5.434478E+0
5.434478E+0
5.682085E+0
6.053495E+0
6.301103E+0
6.424906E+0
6.301103E+0
5.991594E+0
5.620183E+0
5.124970E+0
4.815461E+0
4.753559E+0
5.001166E+0
5.496380E+0
6.053495E+0
6.610611E+0
7.043923E+0
7.353432E+0
7.477236E+0
7.539137E+0
7.539137E+0
7.724843E+0
8.158155E+0
8.777172E+0
9.396190E+0
1.001521E+1
1.044852E+1
1.081993E+1
1.106754E+1
1.106754E+1
1.081993E+1
1.038662E+1
9.829503E+0
9.334288E+0
8.900976E+0
8.467664E+0
8.034351E+0
7.601039E+0
7.229629E+0
6.982022E+0
6.796317E+0
6.796317E+0
7.043923E+0
7.477236E+0
8.158155E+0
9.024779E+0
9.891404E+0
1.081993E+1
1.181036E+1
1.280079E+1
1.372931E+1
1.453404E+1
1.515305E+1
1.558636E+1
1.577207E+1
1.571017E+1
1.552446E+1
1.521495E+1
1.471974E+1
1.403882E+1
1.323410E+1
1.261508E+1
1.224367E+1
1.193416E+1
1.162465E+1
1.119134E+1
1.081993E+1
1.051042E+1
1.007711E+1
9.519994E+0
8.962877E+0
8.591467E+0
8.529565E+0
8.715270E+0
8.962877E+0
9.396190E+0
9.953306E+0
1.063423E+1
1.131514E+1
1.187226E+1
1.224367E+1
1.249128E+1
1.273889E+1
1.292459E+1
1.304839E+1
1.286269E+1
1.249128E+1
1.193416E+1
1.125324E+1
1.044852E+1
9.396190E+0
8.281959E+0
7.105825E+0
6.053495E+0
5.063067E+0
4.320247E+0
3.701229E+0
3.267917E+0
2.772703E+0
2.215587E+0
1.596570E+0
9.775524E-1
3.585349E-1
-1.985809E-1
-6.937946E-1
-1.189009E+0
-1.498517E+0
-1.808026E+0
-2.117535E+0
-2.303240E+0
-2.365142E+0
-2.427043E+0
-2.427043E+0
-2.488946E+0
-2.427043E+0
-2.241339E+0
-2.117535E+0
-1.931830E+0
-1.869928E+0
-1.869928E+0
-1.931830E+0
-2.241339E+0
-2.736552E+0
-3.293668E+0
-3.912686E+0
-4.469801E+0
-4.965015E+0
-5.522131E+0
-5.955443E+0
-6.326854E+0
-6.574461E+0
-6.698265E+0
-6.698265E+0
-6.512559E+0
-6.203050E+0
-5.707837E+0
-5.212623E+0
-4.655507E+0
-4.098391E+0
-3.417472E+0
-2.736552E+0
-2.055633E+0
-1.312812E+0
-6.318930E-1
4.902625E-2
8.537489E-1
1.720373E+0
2.586998E+0
3.329819E+0
4.010738E+0
4.691657E+0
5.372576E+0
5.991594E+0
6.548709E+0
7.043923E+0
7.601039E+0
8.220057E+0
8.839074E+0
9.334288E+0
9.891404E+0
1.051042E+1
1.112944E+1
1.174846E+1
1.224367E+1
1.261508E+1
1.292459E+1
1.317220E+1
1.335790E+1
1.348171E+1
1.348171E+1
1.348171E+1
1.348171E+1
1.341980E+1
1.329600E+1
1.323410E+1
1.317220E+1
1.311030E+1
1.304839E+1
1.311030E+1
1.329600E+1
1.360551E+1
1.391502E+1
1.422453E+1
1.459594E+1
1.496735E+1
1.533876E+1
1.571017E+1
1.608158E+1
1.639109E+1
1.663870E+1
1.670060E+1
1.657679E+1
1.639109E+1
1.595778E+1
1.540066E+1
1.471974E+1
1.391502E+1
1.317220E+1
1.255318E+1
1.205797E+1
1.174846E+1
1.150085E+1
1.131514E+1
1.125324E+1
1.119134E+1
1.125324E+1
1.137705E+1
1.150085E+1
1.156275E+1
1.156275E+1
1.150085E+1
1.137705E+1
1.119134E+1
1.088183E+1
1.057232E+1
1.026281E+1
9.953306E+0
9.643797E+0
9.396190E+0
9.148582E+0
9.024779E+0
8.962877E+0
9.024779E+0
8.962877E+0
8.900976E+0
8.715270E+0
8.405762E+0
8.096253E+0
7.662941E+0
7.105825E+0
6.424906E+0
5.682085E+0
5.063067E+0
4.505952E+0
4.196443E+0
3.948836E+0
3.825033E+0
3.763131E+0
3.825033E+0
3.886934E+0
3.948836E+0
4.072640E+0
4.196443E+0
4.258345E+0
4.382148E+0
4.444050E+0
4.567854E+0
4.505952E+0
4.382148E+0
4.258345E+0
4.134542E+0
4.072640E+0
4.010738E+0
4.010738E+0
4.134542E+0
4.258345E+0
4.320247E+0
4.258345E+0
4.196443E+0
4.072640E+0
3.886934E+0
3.577426E+0
3.206015E+0
2.834605E+0
2.525096E+0
2.215587E+0
1.906079E+0
1.596570E+0
1.348963E+0
1.163258E+0
1.101356E+0
1.163258E+0
1.287061E+0
1.596570E+0
2.091784E+0
2.710801E+0
3.453622E+0
4.258345E+0
5.063067E+0
5.743987E+0
6.424906E+0
6.920120E+0
7.353432E+0
7.601039E+0
7.724843E+0
7.786745E+0
7.786745E+0
7.724843E+0
7.662941E+0
7.539137E+0
7.415334E+0
7.229629E+0
6.920120E+0
6.424906E+0
5.929692E+0
5.496380E+0
5.063067E+0
4.629756E+0
4.134542E+0
3.701229E+0
3.267917E+0
3.082212E+0
3.082212E+0
3.144114E+0
3.267917E+0
3.453622E+0
3.825033E+0
4.258345E+0
4.691657E+0
5.248773E+0
5.805888E+0
6.363004E+0
6.982022E+0
7.601039E+0
8.096253E+0
8.591467E+0
8.962877E+0
9.272387E+0
9.581896E+0
9.829503E+0
1.001521E+1
1.001521E+1
9.953306E+0
9.891404E+0
9.767600E+0
9.643797E+0
9.643797E+0
9.643797E+0
9.705699E+0
9.767600E+0
9.891404E+0
1.007711E+1
1.032472E+1
1.063423E+1
1.088183E+1
1.106754E+1
1.125324E+1
1.143895E+1
1.162465E+1
1.181036E+1
1.193416E+1
1.205797E+1
1.205797E+1
1.211987E+1
1.211987E+1
1.205797E+1
1.193416E+1
1.174846E+1
1.162465E+1
1.162465E+1
1.174846E+1
1.193416E+1
1.211987E+1
1.230557E+1
1.255318E+1
1.280079E+1
1.298649E+1
1.311030E+1
1.304839E+1
1.286269E+1
1.261508E+1
1.230557E+1
1.199606E+1
1.162465E+1
1.112944E+1
1.069613E+1
1.020091E+1
9.767600E+0
9.272387E+0
8.839074E+0
8.467664E+0
8.096253E+0
7.724843E+0
7.477236E+0
7.291531E+0
7.105825E+0
6.920120E+0
6.796317E+0
6.796317E+0
6.920120E+0
7.105825E+0
7.353432E+0
7.601039E+0
7.910548E+0
8.096253E+0
8.220057E+0
8.281959E+0
8.281959E+0
8.220057E+0
8.034351E+0
7.724843E+0
7.291531E+0
6.796317E+0
6.301103E+0
5.805888E+0
5.372576E+0
4.877362E+0
4.382148E+0
3.948836E+0
3.515524E+0
3.267917E+0
3.082212E+0
3.082212E+0
3.082212E+0
3.144114E+0
3.267917E+0
3.515524E+0
3.763131E+0
4.072640E+0
4.382148E+0
4.691657E+0
5.001166E+0
5.372576E+0
5.682085E+0
5.991594E+0
6.301103E+0
6.610611E+0
6.858218E+0
7.105825E+0
7.291531E+0
7.415334E+0
7.415334E+0
7.291531E+0
7.043923E+0
6.672513E+0
6.239201E+0
5.682085E+0
5.186871E+0
4.753559E+0
4.444050E+0
4.196443E+0
4.134542E+0
4.196443E+0
4.320247E+0
4.505952E+0
4.753559E+0
5.001166E+0
5.310675E+0
5.620183E+0
5.929692E+0
6.239201E+0
6.548709E+0
6.858218E+0
7.229629E+0
7.662941E+0
8.158155E+0
8.653369E+0
9.086681E+0
9.519994E+0
9.953306E+0
1.026281E+1
1.057232E+1
1.075803E+1
1.075803E+1
1.063423E+1
1.032472E+1
9.953306E+0
9.458092E+0
8.962877E+0
8.405762E+0
7.910548E+0
7.477236E+0
7.105825E+0
6.858218E+0
6.610611E+0
6.424906E+0
6.301103E+0
6.301103E+0
6.424906E+0
6.672513E+0
7.043923E+0
7.291531E+0
7.539137E+0
7.786745E+0
7.972450E+0
8.096253E+0
8.096253E+0
8.034351E+0
8.034351E+0
8.096253E+0
8.096253E+0
8.158155E+0
8.281959E+0
8.467664E+0
8.591467E+0
8.591467E+0
8.529565E+0
8.405762E+0
8.281959E+0
8.158155E+0
8.034351E+0
7.910548E+0
7.724843E+0
7.539137E+0
7.415334E+0
7.291531E+0
7.167727E+0
7.043923E+0
6.858218E+0
6.796317E+0
6.796317E+0
6.734415E+0
6.672513E+0
6.548709E+0
6.486808E+0
6.424906E+0
6.424906E+0
6.424906E+0
6.424906E+0
6.424906E+0
6.486808E+0
6.548709E+0
6.672513E+0
6.734415E+0
6.734415E+0
6.734415E+0
6.796317E+0
6.920120E+0
6.982022E+0
7.043923E+0
6.982022E+0
6.796317E+0
6.610611E+0
6.424906E+0
6.177299E+0
5.929692E+0
5.682085E+0
5.434478E+0
5.186871E+0
5.063067E+0
5.063067E+0
5.124970E+0
5.124970E+0
5.186871E+0
5.248773E+0
5.434478E+0
5.682085E+0
5.991594E+0
6.177299E+0
6.301103E+0
6.486808E+0
6.734415E+0
6.982022E+0
7.167727E+0
7.229629E+0
7.353432E+0
7.415334E+0
7.477236E+0
7.415334E+0
7.291531E+0
7.167727E+0
6.982022E+0
6.796317E+0
6.486808E+0
6.177299E+0
5.867790E+0
5.620183E+0
5.434478E+0
5.372576E+0
5.310675E+0
5.310675E+0
5.372576E+0
5.496380E+0
5.682085E+0
5.867790E+0
6.115397E+0
6.363004E+0
6.610611E+0
6.796317E+0
6.982022E+0
7.105825E+0
7.229629E+0
7.229629E+0
7.229629E+0
7.229629E+0
7.291531E+0
7.477236E+0
7.662941E+0
7.848646E+0
7.972450E+0
8.096253E+0
8.220057E+0
8.281959E+0
8.281959E+0
8.158155E+0
7.910548E+0
7.662941E+0
7.539137E+0
7.477236E+0
7.353432E+0
7.167727E+0
6.982022E+0
6.796317E+0
6.734415E+0
6.672513E+0
6.610611E+0
6.486808E+0
6.301103E+0
6.239201E+0
6.239201E+0
6.177299E+0
5.991594E+0
5.805888E+0
5.620183E+0
5.620183E+0
5.558281E+0
5.558281E+0
5.558281E+0
5.682085E+0
5.929692E+0
6.301103E+0
6.672513E+0
7.043923E+0
7.415334E+0
7.786745E+0
8.158155E+0
8.405762E+0
8.467664E+0
8.529565E+0
8.467664E+0
8.405762E+0
8.220057E+0
8.034351E+0
7.724843E+0
7.291531E+0
6.858218E+0
6.424906E+0
6.053495E+0
5.805888E+0
5.558281E+0
5.310675E+0
5.124970E+0
5.001166E+0
5.063067E+0
5.186871E+0
5.248773E+0
5.186871E+0
5.063067E+0
5.063067E+0
5.248773E+0
5.496380E+0
5.867790E+0
6.239201E+0
6.610611E+0
6.920120E+0
7.167727E+0
7.539137E+0
7.910548E+0
8.281959E+0
8.529565E+0
8.529565E+0
8.405762E+0
8.158155E+0
7.910548E+0
7.601039E+0
7.167727E+0
6.548709E+0
5.867790E+0
5.186871E+0
4.815461E+0
4.567854E+0
4.505952E+0
4.505952E+0
4.629756E+0
4.877362E+0
5.186871E+0
5.558281E+0
5.867790E+0
6.053495E+0
6.239201E+0
6.301103E+0
6.301103E+0
6.424906E+0
6.486808E+0
6.548709E+0
6.486808E+0
6.239201E+0
5.929692E+0
5.558281E+0
5.310675E+0
5.124970E+0
5.001166E+0
4.939264E+0
5.001166E+0
5.124970E+0
5.248773E+0
5.372576E+0
5.372576E+0
5.372576E+0
5.310675E+0
5.186871E+0
5.063067E+0
5.063067E+0
5.186871E+0
5.248773E+0
5.248773E+0
5.186871E+0
5.186871E+0
5.248773E+0
5.310675E+0
5.248773E+0
5.124970E+0
5.124970E+0
5.124970E+0
5.124970E+0
5.001166E+0
4.753559E+0
4.505952E+0
4.258345E+0
4.134542E+0
4.134542E+0
4.134542E+0
4.134542E+0
4.320247E+0
4.629756E+0
5.001166E+0
5.372576E+0
5.620183E+0
5.743987E+0
5.929692E+0
6.053495E+0
6.177299E+0
6.301103E+0
6.424906E+0
6.548709E+0
6.672513E+0
6.734415E+0
6.610611E+0
6.301103E+0
5.991594E+0
5.743987E+0
5.496380E+0
5.310675E+0
5.186871E+0
5.186871E+0
5.372576E+0
5.682085E+0
5.929692E+0
6.053495E+0
6.115397E+0
6.177299E+0
6.177299E+0
6.301103E+0
6.486808E+0
6.734415E+0
6.982022E+0
7.167727E+0
7.229629E+0
7.291531E+0
7.229629E+0
7.167727E+0
7.043923E+0
6.982022E+0
6.920120E+0
6.920120E+0
6.920120E+0
6.920120E+0
6.982022E+0
6.982022E+0
6.858218E+0
6.672513E+0
6.486808E+0
6.363004E+0
6.363004E+0
6.424906E+0
6.548709E+0
6.734415E+0
7.043923E+0
7.291531E+0
7.539137E+0
7.786745E+0
8.034351E+0
8.343860E+0
8.591467E+0
8.777172E+0
8.900976E+0
9.024779E+0
9.148582E+0
9.210485E+0
9.210485E+0
9.024779E+0
8.715270E+0
8.343860E+0
7.910548E+0
7.539137E+0
7.291531E+0
7.043923E+0
6.920120E+0
6.858218E+0
6.920120E+0
7.105825E+0
7.291531E+0
7.539137E+0
7.786745E+0
8.096253E+0
8.281959E+0
8.529565E+0
8.715270E+0
8.900976E+0
8.900976E+0
8.715270E+0
8.405762E+0
8.158155E+0
7.910548E+0
7.724843E+0
7.415334E+0
7.167727E+0
6.982022E+0
6.858218E+0
6.734415E+0
6.610611E+0
6.610611E+0
6.610611E+0
6.610611E+0
6.548709E+0
6.486808E+0
6.486808E+0
6.548709E+0
6.610611E+0
6.610611E+0
6.610611E+0
6.610611E+0
6.610611E+0
6.672513E+0
6.734415E+0
6.920120E+0
7.167727E+0
7.539137E+0
7.848646E+0
8.034351E+0
8.158155E+0
8.158155E+0
8.096253E+0
7.848646E+0
7.539137E+0
7.229629E+0
7.043923E+0
6.982022E+0
6.982022E+0
7.105825E+0
7.167727E+0
7.415334E+0
7.601039E+0
7.848646E+0
8.034351E+0
8.158155E+0
8.343860E+0
8.591467E+0
8.900976E+0
9.086681E+0
9.272387E+0
9.210485E+0
8.962877E+0
8.467664E+0
7.910548E+0
7.353432E+0
6.920120E+0
6.548709E+0
6.301103E+0
6.115397E+0
5.991594E+0
5.929692E+0
5.867790E+0
5.805888E+0
5.743987E+0
5.682085E+0
5.743987E+0
5.867790E+0
6.177299E+0
6.424906E+0
6.734415E+0
6.982022E+0
7.229629E+0
7.477236E+0
7.662941E+0
7.724843E+0
7.662941E+0
7.539137E+0
7.477236E+0
7.353432E+0
7.167727E+0
6.982022E+0
6.796317E+0
6.548709E+0
6.363004E+0
6.115397E+0
5.929692E+0
5.682085E+0
5.434478E+0
5.310675E+0
5.186871E+0
5.186871E+0
5.310675E+0
5.558281E+0
5.867790E+0
6.115397E+0
6.424906E+0
6.734415E+0
7.043923E+0
7.291531E+0
7.477236E+0
7.662941E+0
7.786745E+0
7.848646E+0
7.848646E+0
7.910548E+0
7.972450E+0
8.096253E+0
8.158155E+0
8.096253E+0
7.910548E+0
7.786745E+0
7.601039E+0
7.477236E+0
7.291531E+0
7.167727E+0
6.982022E+0
6.920120E+0
6.858218E+0
6.920120E+0
6.982022E+0
7.043923E+0
7.043923E+0
7.043923E+0
6.920120E+0
6.796317E+0
6.672513E+0
6.610611E+0
6.610611E+0
6.672513E+0
6.734415E+0
6.796317E+0
6.796317E+0
6.796317E+0
6.796317E+0
6.734415E+0
6.610611E+0
6.486808E+0
6.424906E+0
6.424906E+0
6.486808E+0
6.548709E+0
6.610611E+0
6.610611E+0
6.610611E+0
6.610611E+0
6.610611E+0
6.610611E+0
6.548709E+0
6.548709E+0
6.672513E+0
6.796317E+0
6.920120E+0
7.105825E+0
7.291531E+0
7.353432E+0
7.353432E+0
7.291531E+0
7.229629E+0
7.167727E+0
7.167727E+0
7.105825E+0
6.982022E+0
6.920120E+0
6.858218E+0
6.796317E+0
6.734415E+0
6.672513E+0
6.610611E+0
6.486808E+0
6.424906E+0
6.424906E+0
6.548709E+0
6.610611E+0
6.672513E+0
6.734415E+0
6.734415E+0
6.796317E+0
6.796317E+0
6.796317E+0
6.734415E+0
6.734415E+0
6.796317E+0
6.796317E+0
6.734415E+0
6.734415E+0
6.796317E+0
6.920120E+0
6.920120E+0
6.858218E+0
6.796317E+0
6.796317E+0
6.796317E+0
6.734415E+0
6.610611E+0
6.548709E+0
6.610611E+0
6.734415E+0
6.734415E+0
6.610611E+0
6.610611E+0
6.672513E+0
6.796317E+0
6.858218E+0
6.920120E+0
7.043923E+0
7.229629E+0
7.353432E+0
7.291531E+0
7.229629E+0
7.167727E+0
7.105825E+0
7.043923E+0
6.858218E+0
6.672513E+0
6.486808E+0
6.301103E+0
6.115397E+0
6.053495E+0
5.991594E+0
5.991594E+0
5.991594E+0
6.115397E+0
6.239201E+0
6.363004E+0
6.424906E+0
6.424906E+0
6.363004E+0
6.363004E+0
6.363004E+0
6.424906E+0
6.548709E+0
6.672513E+0
6.796317E+0
6.858218E+0
6.920120E+0
6.920120E+0
6.920120E+0
6.982022E+0
7.043923E+0
7.105825E+0
7.105825E+0
7.043923E+0
6.920120E+0
6.796317E+0
6.672513E+0
6.548709E+0
6.363004E+0
6.239201E+0
6.053495E+0
5.929692E+0
5.867790E+0
5.867790E+0
5.867790E+0
5.929692E+0
5.991594E+0
5.991594E+0
6.053495E+0
6.115397E+0
6.239201E+0
6.301103E+0
6.424906E+0
6.486808E+0
6.486808E+0
6.424906E+0
6.363004E+0
6.239201E+0
6.177299E+0
6.177299E+0
6.115397E+0
6.115397E+0
6.177299E+0
6.239201E+0
6.301103E+0
6.363004E+0
6.424906E+0
6.486808E+0
6.486808E+0
6.486808E+0
6.424906E+0
6.486808E+0
6.486808E+0
6.548709E+0
6.486808E+0
6.486808E+0
6.424906E+0
6.363004E+0
6.301103E+0
6.239201E+0
6.115397E+0
5.991594E+0
5.867790E+0
5.743987E+0
5.496380E+0
5.186871E+0
4.753559E+0
4.320247E+0
3.886934E+0
3.391720E+0
2.896507E+0
2.339391E+0
1.782275E+0
1.287061E+0
8.537489E-1
4.823384E-1
1.109279E-1
-1.985809E-1
-4.461879E-1
-5.699912E-1
-6.318930E-1
-5.699912E-1
-4.461879E-1
-1.366791E-1
1.109279E-1
4.204367E-1
7.299454E-1
1.039454E+0
1.410865E+0
1.844177E+0
2.339391E+0
2.896507E+0
3.515524E+0
4.196443E+0
4.877362E+0
5.558281E+0
6.177299E+0
6.796317E+0
7.291531E+0
7.848646E+0
8.343860E+0
8.777172E+0
9.148582E+0
9.458092E+0
9.705699E+0
9.891404E+0
9.953306E+0
9.891404E+0
9.767600E+0
9.581896E+0
9.396190E+0
9.210485E+0
8.962877E+0
8.777172E+0
8.529565E+0
8.220057E+0
7.910548E+0
7.601039E+0
7.353432E+0
7.043923E+0
6.672513E+0
6.363004E+0
6.177299E+0
6.053495E+0
5.991594E+0
5.991594E+0
5.991594E+0
6.177299E+0
6.363004E+0
6.610611E+0
6.858218E+0
7.167727E+0
7.539137E+0
7.910548E+0
8.220057E+0
8.529565E+0
8.715270E+0
8.962877E+0
9.148582E+0
9.334288E+0
9.396190E+0
9.334288E+0
9.210485E+0
9.086681E+0
8.962877E+0
8.777172E+0
8.653369E+0
8.467664E+0
8.343860E+0
8.158155E+0
8.034351E+0
7.972450E+0
7.972450E+0
7.972450E+0
8.096253E+0
8.158155E+0
8.281959E+0
8.467664E+0
8.653369E+0
8.900976E+0
9.024779E+0
9.148582E+0
9.210485E+0
9.272387E+0
9.334288E+0
9.334288E+0
9.334288E+0
9.272387E+0
9.086681E+0
8.839074E+0
8.591467E+0
8.405762E+0
8.096253E+0
7.786745E+0
7.415334E+0
7.105825E+0
6.858218E+0
6.672513E+0
6.424906E+0
6.239201E+0
6.115397E+0
6.115397E+0
6.177299E+0
6.363004E+0
6.548709E+0
6.858218E+0
7.229629E+0
7.662941E+0
7.972450E+0
8.281959E+0
8.529565E+0
8.777172E+0
9.086681E+0
9.210485E+0
9.210485E+0
9.148582E+0
9.024779E+0
8.962877E+0
8.777172E+0
8.467664E+0
8.158155E+0
7.786745E+0
7.353432E+0
7.043923E+0
6.796317E+0
6.548709E+0
6.301103E+0
6.053495E+0
5.743987E+0
5.496380E+0
5.310675E+0
5.186871E+0
5.186871E+0
5.248773E+0
5.310675E+0
5.434478E+0
5.620183E+0
5.867790E+0
6.239201E+0
6.672513E+0
6.982022E+0
7.229629E+0
7.477236E+0
7.724843E+0
7.910548E+0
8.096253E+0
8.281959E+0
8.343860E+0
8.405762E+0
8.467664E+0
8.405762E+0
8.405762E+0
8.343860E+0
8.281959E+0
8.220057E+0
8.096253E+0
8.034351E+0
8.034351E+0
8.096253E+0
8.034351E+0
7.972450E+0
7.786745E+0
7.662941E+0
7.477236E+0
7.229629E+0
6.982022E+0
6.672513E+0
6.363004E+0
6.115397E+0
5.867790E+0
5.682085E+0
5.682085E+0
5.682085E+0
5.682085E+0
5.620183E+0
5.558281E+0
5.620183E+0
5.682085E+0
5.743987E+0
5.805888E+0
5.867790E+0
5.991594E+0
6.115397E+0
6.301103E+0
6.548709E+0
6.796317E+0
7.043923E+0
7.291531E+0
7.601039E+0
8.034351E+0
8.467664E+0
8.839074E+0
9.210485E+0
9.519994E+0
9.767600E+0
9.953306E+0
1.020091E+1
1.032472E+1
1.038662E+1
1.038662E+1
1.026281E+1
1.020091E+1
1.013901E+1
9.953306E+0
9.829503E+0
9.705699E+0
9.643797E+0
9.581896E+0
9.458092E+0
9.272387E+0
9.148582E+0
9.086681E+0
9.086681E+0
9.086681E+0
9.024779E+0
9.086681E+0
9.148582E+0
9.272387E+0
9.272387E+0
9.272387E+0
9.272387E+0
9.272387E+0
9.334288E+0
9.519994E+0
9.829503E+0
1.013901E+1
1.057232E+1
1.100564E+1
1.137705E+1
1.168655E+1
1.187226E+1
1.199606E+1
1.199606E+1
1.193416E+1
1.181036E+1
1.168655E+1
1.174846E+1
1.193416E+1
1.211987E+1
1.236748E+1
1.261508E+1
1.280079E+1
1.292459E+1
1.292459E+1
1.273889E+1
1.242938E+1
1.211987E+1
1.181036E+1
1.162465E+1
1.137705E+1
1.125324E+1
1.131514E+1
1.137705E+1
1.150085E+1
1.156275E+1
1.156275E+1
1.156275E+1
1.156275E+1
1.143895E+1
1.143895E+1
1.150085E+1
1.156275E+1
1.168655E+1
1.181036E+1
1.193416E+1
1.205797E+1
1.211987E+1
1.211987E+1
1.205797E+1
1.199606E+1
1.193416E+1
1.199606E+1
1.199606E+1
1.199606E+1
1.199606E+1
1.205797E+1
1.205797E+1
1.211987E+1
1.224367E+1
1.242938E+1
1.267698E+1
1.292459E+1
1.323410E+1
1.354361E+1
1.385312E+1
1.422453E+1
1.459594E+1
1.496735E+1
1.527686E+1
1.546256E+1
1.558636E+1
1.571017E+1
1.583397E+1
1.595778E+1
1.608158E+1
1.608158E+1
1.601968E+1
1.595778E+1
1.583397E+1
1.577207E+1
1.564827E+1
1.552446E+1
1.546256E+1
1.533876E+1
1.515305E+1
1.496735E+1
1.490545E+1
1.490545E+1
1.490545E+1
1.484354E+1
1.484354E+1
1.490545E+1
1.509115E+1
1.521495E+1
1.540066E+1
1.558636E+1
1.583397E+1
1.608158E+1
1.626728E+1
1.645299E+1
1.663870E+1
1.676250E+1
1.688630E+1
1.688630E+1
1.688630E+1
1.676250E+1
1.663870E+1
1.651489E+1
1.645299E+1
1.632919E+1
1.620538E+1
1.608158E+1
1.601968E+1
1.589587E+1
1.583397E+1
1.577207E+1
1.577207E+1
1.571017E+1
1.571017E+1
1.571017E+1
1.564827E+1
1.564827E+1
1.558636E+1
1.552446E+1
1.552446E+1
1.558636E+1
1.558636E+1
1.564827E+1
1.571017E+1
1.583397E+1
1.589587E+1
1.595778E+1
1.595778E+1
1.608158E+1
1.620538E+1
1.639109E+1
1.645299E+1
1.645299E+1
1.645299E+1
1.645299E+1
1.645299E+1
1.639109E+1
1.639109E+1
1.645299E+1
1.651489E+1
1.657679E+1
1.670060E+1
1.688630E+1
1.701011E+1
1.719581E+1
1.731961E+1
1.750532E+1
1.769102E+1
1.787673E+1
1.806243E+1
1.818624E+1
1.824814E+1
1.831004E+1
1.824814E+1
1.824814E+1
1.824814E+1
1.824814E+1
1.837194E+1
1.849575E+1
1.861955E+1
1.874335E+1
1.886716E+1
1.892906E+1
1.899096E+1
1.899096E+1
1.899096E+1
1.905286E+1
1.911476E+1
1.917667E+1
1.911476E+1
1.911476E+1
1.911476E+1
1.923857E+1
1.942427E+1
1.960998E+1
1.979568E+1
1.998139E+1
2.022899E+1
2.041470E+1
2.072421E+1
2.109562E+1
2.146703E+1
2.171464E+1
2.190034E+1
2.202415E+1
2.214795E+1
2.220985E+1
2.214795E+1
2.214795E+1
2.208605E+1
2.208605E+1
2.220985E+1
2.233365E+1
2.245746E+1
2.264316E+1
2.289077E+1
2.313838E+1
2.320028E+1
2.320028E+1
2.313838E+1
2.313838E+1
2.313838E+1
2.313838E+1
2.326218E+1
2.326218E+1
2.332408E+1
2.344789E+1
2.369549E+1
2.394310E+1
2.419071E+1
2.437641E+1
2.456212E+1
2.480973E+1
2.499543E+1
2.518113E+1
2.530494E+1
2.542874E+1
2.549064E+1
2.549064E+1
2.549064E+1
2.555255E+1
2.561445E+1
2.567635E+1
2.567635E+1
2.573825E+1
2.573825E+1
2.586205E+1
2.604776E+1
2.623347E+1
2.648107E+1
2.660487E+1
2.679058E+1
2.691438E+1
2.710009E+1
2.722389E+1
2.740960E+1
2.759530E+1
2.778101E+1
2.790481E+1
2.802861E+1
2.809052E+1
2.821432E+1
2.827622E+1
2.833812E+1
2.846193E+1
2.858573E+1
2.864763E+1
2.864763E+1
2.846193E+1
2.827622E+1
2.802861E+1
2.778101E+1
2.747150E+1
2.722389E+1
2.685248E+1
2.648107E+1
2.610966E+1
2.573825E+1
2.549064E+1
2.542874E+1
2.549064E+1
2.567635E+1
2.580015E+1
2.598586E+1
2.623347E+1
2.654297E+1
2.679058E+1
2.703819E+1
2.728579E+1
2.759530E+1
2.790481E+1
2.815242E+1
2.821432E+1
2.821432E+1
2.809052E+1
2.784291E+1
2.747150E+1
2.710009E+1
2.672868E+1
2.654297E+1
2.629537E+1
2.604776E+1
2.561445E+1
2.518113E+1
2.480973E+1
2.437641E+1
2.394310E+1
2.344789E+1
2.295267E+1
2.245746E+1
2.202415E+1
2.159083E+1
2.115752E+1
2.078611E+1
2.035280E+1
1.991949E+1
1.948617E+1
1.911476E+1
1.880525E+1
1.855765E+1
1.843385E+1
1.831004E+1
1.818624E+1
1.812433E+1
1.800053E+1
1.793863E+1
1.787673E+1
1.781483E+1
1.775292E+1
1.769102E+1
1.762912E+1
1.762912E+1
1.769102E+1
1.775292E+1
1.775292E+1
1.775292E+1
1.781483E+1
1.787673E+1
1.793863E+1
1.793863E+1
1.787673E+1
1.781483E+1
1.781483E+1
1.769102E+1
1.738152E+1
1.713391E+1
1.701011E+1
1.694820E+1
1.688630E+1
1.670060E+1
1.639109E+1
1.601968E+1
1.577207E+1
1.552446E+1
1.533876E+1
1.509115E+1
1.478164E+1
1.447213E+1
1.410072E+1
1.379121E+1
1.348171E+1
1.317220E+1
1.273889E+1
1.242938E+1
1.218177E+1
1.193416E+1
1.162465E+1
1.119134E+1
1.081993E+1
1.051042E+1
1.026281E+1
9.953306E+0
9.581896E+0
9.148582E+0
8.839074E+0
8.591467E+0
8.281959E+0
7.848646E+0
7.477236E+0
7.229629E+0
7.043923E+0
6.796317E+0
6.486808E+0
6.301103E+0
6.239201E+0
6.239201E+0
6.301103E+0
6.424906E+0
6.610611E+0
6.858218E+0
7.105825E+0
7.229629E+0
7.105825E+0
6.920120E+0
6.610611E+0
6.301103E+0
5.991594E+0
5.558281E+0
5.124970E+0
4.505952E+0
3.886934E+0
3.329819E+0
2.958408E+0
2.772703E+0
2.586998E+0
2.525096E+0
2.586998E+0
2.896507E+0
3.391720E+0
4.134542E+0
5.001166E+0
5.991594E+0
7.043923E+0
8.096253E+0
9.210485E+0
1.032472E+1
1.131514E+1
1.211987E+1
1.280079E+1
1.335790E+1
1.379121E+1
1.397692E+1
1.391502E+1
1.354361E+1
1.298649E+1
1.218177E+1
1.131514E+1
1.044852E+1
9.458092E+0
8.343860E+0
7.167727E+0
6.115397E+0
5.372576E+0
4.877362E+0
4.691657E+0
4.691657E+0
4.691657E+0
4.877362E+0
5.248773E+0
5.929692E+0
6.796317E+0
7.662941E+0
8.405762E+0
9.086681E+0
9.767600E+0
1.057232E+1
1.143895E+1
1.230557E+1
1.323410E+1
1.403882E+1
1.484354E+1
1.558636E+1
1.639109E+1
1.707201E+1
1.769102E+1
1.806243E+1
1.818624E+1
1.806243E+1
1.769102E+1
1.713391E+1
1.620538E+1
1.502925E+1
1.360551E+1
1.199606E+1
1.026281E+1
8.653369E+0
7.167727E+0
6.115397E+0
5.372576E+0
4.939264E+0
4.691657E+0
4.505952E+0
4.505952E+0
4.815461E+0
5.496380E+0
6.301103E+0
7.105825E+0
7.786745E+0
8.343860E+0
8.777172E+0
9.024779E+0
9.024779E+0
8.962877E+0
8.715270E+0
8.467664E+0
8.220057E+0
8.096253E+0
8.220057E+0
8.467664E+0
8.900976E+0
9.334288E+0
9.829503E+0
1.013901E+1
1.020091E+1
1.001521E+1
9.334288E+0
8.281959E+0
6.796317E+0
5.124970E+0
3.267917E+0
1.410865E+0
-3.842861E-1
-2.055633E+0
-3.603177E+0
-4.779310E+0
-5.645935E+0
-6.079247E+0
-6.079247E+0
-5.522131E+0
-4.655507E+0
-3.417472E+0
-1.993731E+0
-5.080895E-1
8.537489E-1
1.967980E+0
2.834605E+0
3.391720E+0
3.577426E+0
3.329819E+0
2.710801E+0
1.720373E+0
5.442402E-1
-6.937946E-1
-1.993731E+0
-3.355570E+0
-4.841212E+0
-6.388755E+0
-7.874398E+0
-9.236235E+0
-1.053617E+1
-1.165040E+1
-1.264083E+1
-1.338365E+1
-1.406457E+1
-1.455979E+1
-1.486929E+1
-1.493120E+1
-1.474549E+1
-1.443598E+1
-1.387887E+1
-1.313604E+1
-1.220752E+1
-1.103139E+1
-9.731449E+0
-8.431513E+0
-7.317281E+0
-6.574461E+0
-6.264952E+0
-6.264952E+0
-6.512559E+0
-7.007773E+0
-7.750595E+0
-8.307709E+0
-6.574461E+0
-1.366791E-1
9.024779E+0
1.533876E+1
1.571017E+1
1.286269E+1
9.829503E+0
4.691657E+0
-4.036489E+0
-1.363126E+1
-2.099757E+1
-2.427836E+1
-2.204990E+1
-1.796438E+1
-2.013094E+1
-3.003522E+1
-4.241557E+1
-5.374359E+1
-6.370977E+1
-7.311884E+1
-8.085655E+1
-8.320882E+1
-7.949471E+1
-7.615202E+1
-7.677103E+1
-7.448068E+1
-6.055278E+1
-3.833006E+1
-2.105947E+1
-1.338365E+1
-6.822068E+0
3.329819E+0
1.366741E+1
2.251936E+1
3.409499E+1
5.421306E+1
8.033559E+1
9.828709E+1
9.723477E+1
8.126412E+1
6.114605E+1
4.232792E+1
2.499543E+1
9.086681E+0
-4.036489E+0
-1.208372E+1
-1.468359E+1
-1.202181E+1
-1.746124E+0
1.354361E+1
2.462402E+1
2.697629E+1
2.165274E+1
7.848646E+0
-1.363126E+1
-4.031091E+1
-7.163319E+1
-1.009127E+2
-1.196689E+2
-1.270353E+2
-1.236307E+2
-1.082790E+2
-8.382784E+1
-6.222413E+1
-5.721009E+1
-6.692867E+1
-7.534730E+1
-7.293313E+1
-6.333836E+1
-5.114372E+1
-3.659681E+1
-2.099757E+1
-5.522131E+0
8.839074E+0
2.041470E+1
2.499543E+1
1.236748E+1
-2.427836E+1
-7.714246E+1
-1.282114E+2
-1.609574E+2
-1.711093E+2
-1.647953E+2
-1.482676E+2
-1.259210E+2
-1.001080E+2
-7.181889E+1
-4.848194E+1
-4.055852E+1
-4.501544E+1
-4.668679E+1
-3.894907E+1
-2.923050E+1
-2.533069E+1
-2.186419E+1
-5.707837E+0
2.307648E+1
4.480399E+1
4.430878E+1
2.864763E+1
1.341980E+1
4.072640E+0
-4.284096E+0
-1.276464E+1
-1.524071E+1
-8.926726E+0
3.886934E+0
1.744342E+1
2.270507E+1
1.874335E+1
2.239556E+1
5.322263E+1
1.072629E+2
1.596317E+2
1.921301E+2
2.099578E+2
2.300140E+2
2.544652E+2
2.735928E+2
2.834352E+2
2.811448E+2
2.638124E+2
2.302616E+2
1.788832E+2
1.150006E+2
5.111797E+1
-2.241339E+0
-4.284889E+1
-7.850429E+1
-1.189880E+2
-1.647334E+2
-2.052172E+2
-2.314635E+2
-2.526339E+2
-2.862466E+2
-3.362632E+2
-3.877654E+2
-4.224304E+2
-4.348727E+2
-4.281254E+2
-4.085644E+2
-3.832466E+2
-3.492625E+2
-3.004221E+2
-2.370347E+2
-1.652286E+2
-9.868426E+1
-4.773912E+1
-3.726980E+0
5.309882E+1
1.260191E+2
1.928111E+2
2.307568E+2
2.386803E+2
2.308806E+2
2.188717E+2
2.087198E+2
2.018487E+2
1.934301E+2
1.842067E+2
1.779547E+2
1.650791E+2
1.324569E+2
8.380209E+1
4.065657E+1
1.651489E+1
-2.604826E-1
-3.139706E+1
-8.302312E+1
-1.400965E+2
-1.883180E+2
-2.268828E+2
-2.588241E+2
-2.838943E+2
-2.983793E+2
-2.966461E+2
-2.765899E+2
-2.421106E+2
-1.974795E+2
-1.416441E+2
-7.095227E+1
1.112944E+1
9.376827E+1
1.698455E+2
2.382470E+2
2.961251E+2
3.380325E+2
3.616171E+2
3.679311E+2
3.563555E+2
3.253427E+2
2.799068E+2
2.290855E+2
1.773975E+2
1.234811E+2
6.783144E+1
1.552446E+1
-2.861148E+1
-6.426688E+1
-9.391782E+1
-1.186166E+2
-1.375586E+2
-1.532197E+2
-1.716045E+2
-1.945701E+2
-2.180308E+2
-2.344348E+2
-2.366633E+2
-2.234782E+2
-2.002650E+2
-1.712950E+2
-1.359491E+2
-8.989420E+1
-3.034473E+1
3.756149E+1
1.036726E+2
1.596317E+2
2.035201E+2
2.390517E+2
2.686407E+2
2.869636E+2
2.872112E+2
2.701263E+2
2.435705E+2
2.152814E+2
1.864352E+2
1.500370E+2
1.009489E+2
4.486589E+1
-6.822068E+0
-4.891525E+1
-8.562299E+1
-1.210308E+2
-1.506198E+2
-1.662810E+2
-1.687570E+2
-1.664667E+2
-1.649191E+2
-1.601527E+2
-1.437487E+2
-1.149644E+2
-8.308502E+1
-5.603396E+1
-3.313031E+1
-8.431513E+0
2.066231E+1
4.913711E+1
7.080273E+1
8.652577E+1
1.019393E+2
1.201384E+2
1.380899E+2
1.513988E+2
1.591365E+2
1.627268E+2
1.617364E+2
1.527606E+2
1.327664E+2
1.033011E+2
7.049322E+1
4.065657E+1
1.527686E+1
-7.812496E+0
-2.842578E+1
-4.235367E+1
-4.625348E+1
-4.198226E+1
-3.573018E+1
-3.145896E+1
-2.669253E+1
-1.740727E+1
-3.788882E+0
8.962877E+0
1.601968E+1
1.831004E+1
1.973378E+1
2.053850E+1
1.682440E+1
5.310675E+0
-1.202181E+1
-2.935430E+1
-4.241557E+1
-5.015329E+1
-5.194844E+1
-4.507734E+1
-2.706394E+1
6.680437E-1
3.341407E+1
6.554108E+1
9.240643E+1
1.115341E+2
1.226764E+2
1.263286E+2
1.218098E+2
1.083771E+2
8.813521E+1
6.566488E+1
4.325645E+1
1.930047E+1
-8.864824E+0
-4.018711E+1
-7.126178E+1
-1.000461E+2
-1.264162E+2
-1.481438E+2
-1.600289E+2
-1.575528E+2
-1.418917E+2
-1.187404E+2
-9.224648E+1
-6.302885E+1
-3.121136E+1
8.537489E-1
2.963806E+1
5.316073E+1
7.135984E+1
8.516393E+1
9.550152E+1
1.024345E+2
1.059629E+2
1.067676E+2
1.055296E+2
1.021250E+2
9.469680E+1
8.182124E+1
6.492206E+1
4.653724E+1
2.796671E+1
8.405762E+0
-1.338365E+1
-3.684441E+1
-5.937665E+1
-7.881380E+1
-9.416543E+1
-1.055554E+2
-1.121169E+2
-1.127360E+2
-1.072267E+2
-9.589868E+1
-7.794717E+1
-5.213414E+1
-1.932622E+1
1.608158E+1
4.864190E+1
7.476444E+1
9.333495E+1
1.039821E+2
1.055296E+2
9.810140E+1
8.404970E+1
6.708862E+1
4.963232E+1
3.229984E+1
1.509115E+1
-1.065205E+0
-1.437408E+1
-2.372125E+1
-2.941620E+1
-3.238749E+1
-3.294460E+1
-3.164467E+1
-2.923050E+1
-2.706394E+1
-2.656873E+1
-2.824007E+1
-3.170657E+1
-3.573018E+1
-3.975380E+1
-4.328220E+1
-4.544876E+1
-4.507734E+1
-4.148704E+1
-3.467785E+1
-2.533069E+1
-1.375506E+1
-7.477725E-2
1.527686E+1
3.149511E+1
4.721816E+1
6.102225E+1
7.142174E+1
7.792142E+1
8.076891E+1
8.045939E+1
7.711670E+1
7.061702E+1
6.139366E+1
5.087036E+1
4.009946E+1
2.914285E+1
1.750532E+1
5.496380E+0
-5.336426E+0
-1.394077E+1
-2.068806E+1
-2.650682E+1
-3.176847E+1
-3.647300E+1
-4.105373E+1
-4.662489E+1
-5.355788E+1
-6.080039E+1
-6.624774E+1
-6.841430E+1
-6.643344E+1
-5.968616E+1
-4.792482E+1
-3.195418E+1
-1.338365E+1
6.424906E+0
2.648107E+1
4.560871E+1
6.182697E+1
7.365021E+1
8.107842E+1
8.497822E+1
8.627816E+1
8.454491E+1
7.928326E+1
7.080273E+1
5.990802E+1
4.684675E+1
3.106180E+1
1.230557E+1
-7.626791E+0
-2.594971E+1
-4.018711E+1
-4.959617E+1
-5.442451E+1
-5.553874E+1
-5.337218E+1
-4.854384E+1
-4.210606E+1
-3.486356E+1
-2.712584E+1
-1.914051E+1
-1.140280E+1
-4.469801E+0
1.782275E+0
7.910548E+0
1.403882E+1
1.892906E+1
2.140513E+1
2.152893E+1
2.035280E+1
1.911476E+1
1.837194E+1
1.806243E+1
1.831004E+1
1.911476E+1
2.010519E+1
2.078611E+1
2.041470E+1
1.843385E+1
1.459594E+1
9.458092E+0
3.515524E+0
-3.169865E+0
-1.072188E+1
-1.901671E+1
-2.718774E+1
-3.412074E+1
-3.919668E+1
-4.229177E+1
-4.352980E+1
-4.291079E+1
-4.012520E+1
-3.492546E+1
-2.774486E+1
-1.920242E+1
-1.010286E+1
-1.127107E+0
6.858218E+0
1.317220E+1
1.756722E+1
2.041470E+1
2.214795E+1
2.258126E+1
2.140513E+1
1.868145E+1
1.515305E+1
1.181036E+1
9.148582E+0
7.229629E+0
6.115397E+0
6.053495E+0
7.291531E+0
9.891404E+0
1.311030E+1
1.595778E+1
1.762912E+1
1.769102E+1
1.577207E+1
1.137705E+1
4.505952E+0
-3.788882E+0
-1.220752E+1
-1.988334E+1
-2.669253E+1
-3.238749E+1
-3.579208E+1
-3.535877E+1
-3.096375E+1
-2.372125E+1
-1.505500E+1
-5.522131E+0
4.691657E+0
1.502925E+1
2.437641E+1
3.192843E+1
3.768529E+1
4.164700E+1
4.381356E+1
4.393737E+1
4.214222E+1
3.917093E+1
3.576634E+1
3.248554E+1
2.982377E+1
2.778101E+1
2.629537E+1
2.511923E+1
2.412880E+1
2.295267E+1
2.115752E+1
1.855765E+1
1.490545E+1
1.051042E+1
5.620183E+0
6.061419E-1
-4.098391E+0
-7.812496E+0
-1.004096E+1
-1.084568E+1
-1.041237E+1
-8.555316E+0
-4.779310E+0
1.410865E+0
9.643797E+0
1.923857E+1
2.895714E+1
3.811860E+1
4.647534E+1
5.371784E+1
5.953661E+1
6.337452E+1
6.498396E+1
6.436494E+1
6.213648E+1
5.935090E+1
5.681293E+1
5.439876E+1
5.161318E+1
4.820859E+1
4.443258E+1
4.078038E+1
3.756149E+1
3.452830E+1
3.137131E+1
2.778101E+1
2.344789E+1
1.824814E+1
1.230557E+1
6.239201E+0
9.156506E-1
-3.046061E+0
-5.398328E+0
-5.955443E+0
-4.469801E+0
-6.318930E-1
5.186871E+0
1.211987E+1
1.948617E+1
2.691438E+1
3.415689E+1
4.065657E+1
4.579442E+1
4.895141E+1
4.987993E+1
4.851809E+1
4.498969E+1
3.985185E+1
3.359977E+1
2.679058E+1
1.985758E+1
1.354361E+1
8.529565E+0
5.186871E+0
3.391720E+0
2.586998E+0
2.153686E+0
1.596570E+0
1.039454E+0
5.442402E-1
4.902625E-2
-6.937946E-1
-1.808026E+0
-2.860356E+0
-3.479374E+0
-3.479374E+0
-2.922257E+0
-1.931830E+0
-6.937946E-1
9.156506E-1
3.206015E+0
6.301103E+0
1.026281E+1
1.502925E+1
1.998139E+1
2.456212E+1
2.827622E+1
3.081419E+1
3.223793E+1
3.304266E+1
3.335217E+1
3.322836E+1
3.260934E+1
3.174272E+1
3.075229E+1
2.982377E+1
2.852383E+1
2.623347E+1
2.289077E+1
1.874335E+1
1.403882E+1
9.086681E+0
4.382148E+0
3.585349E-1
-2.860356E+0
-5.460229E+0
-7.812496E+0
-1.016476E+1
-1.257893E+1
-1.505500E+1
-1.734537E+1
-1.883101E+1
-1.920242E+1
-1.827389E+1
-1.592162E+1
-1.202181E+1
-6.698265E+0
-3.842861E-1
6.177299E+0
1.218177E+1
1.738152E+1
2.165274E+1
2.474782E+1
2.660487E+1
2.710009E+1
2.666678E+1
2.524304E+1
2.282887E+1
1.923857E+1
1.453404E+1
9.210485E+0
4.010738E+0
-8.795000E-1
-5.398328E+0
-9.421941E+0
-1.264083E+1
-1.480739E+1
-1.592162E+1
-1.610733E+1
-1.573592E+1
-1.480739E+1
-1.344555E+1
-1.152660E+1
-8.988627E+0
-5.893541E+0
-2.303240E+0
1.472766E+0
5.310675E+0
8.777172E+0
1.150085E+1
1.317220E+1
1.391502E+1
1.385312E+1
1.348171E+1
1.273889E+1
1.181036E+1
1.081993E+1
1.001521E+1
9.767600E+0
1.013901E+1
1.094373E+1
1.199606E+1
1.304839E+1
1.403882E+1
1.496735E+1
1.577207E+1
1.614348E+1
1.595778E+1
1.509115E+1
1.372931E+1
1.205797E+1
1.026281E+1
8.343860E+0
6.424906E+0
4.815461E+0
3.763131E+0
3.329819E+0
3.391720E+0
3.886934E+0
4.444050E+0
4.939264E+0
5.310675E+0
5.682085E+0
6.115397E+0
6.548709E+0
6.920120E+0
7.043923E+0
7.043923E+0
7.229629E+0
7.786745E+0
8.529565E+0
9.581896E+0
1.100564E+1
1.298649E+1
1.540066E+1
1.787673E+1
2.029090E+1
2.227175E+1
2.363359E+1
2.419071E+1
2.375740E+1
2.220985E+1
1.948617E+1
1.552446E+1
1.069613E+1
5.434478E+0
2.966332E-1
-4.531703E+0
-8.864824E+0
-1.257893E+1
-1.530261E+1
-1.678825E+1
-1.715966E+1
-1.641684E+1
-1.474549E+1
-1.220752E+1
-9.050530E+0
-5.398328E+0
-1.436616E+0
2.648900E+0
6.486808E+0
9.953306E+0
1.261508E+1
1.434833E+1
1.521495E+1
1.521495E+1
1.447213E+1
1.317220E+1
1.150085E+1
9.581896E+0
7.601039E+0
5.620183E+0
3.639328E+0
1.472766E+0
-7.556964E-1
-3.107963E+0
-5.398328E+0
-7.502987E+0
-9.421941E+0
-1.096948E+1
-1.208372E+1
-1.264083E+1
-1.257893E+1
-1.195991E+1
-1.096948E+1
-9.731449E+0
-8.369612E+0
-6.883970E+0
-5.398328E+0
-3.912686E+0
-2.241339E+0
-4.461879E-1
1.472766E+0
3.391720E+0
5.248773E+0
6.858218E+0
7.972450E+0
8.467664E+0
8.467664E+0
7.972450E+0
7.105825E+0
5.991594E+0
4.753559E+0
3.639328E+0
2.772703E+0
2.215587E+0
1.782275E+0
1.348963E+0
7.918472E-1
2.347314E-1
-2.604826E-1
-7.556964E-1
-1.312812E+0
-1.746124E+0
-2.117535E+0
-2.427043E+0
-2.612749E+0
-2.798454E+0
-2.736552E+0
-2.674651E+0
-2.674651E+0
-2.922257E+0
-3.231766E+0
-3.479374E+0
-3.541275E+0
-3.665079E+0
-3.788882E+0
-3.974587E+0
-3.974587E+0
-3.788882E+0
-3.355570E+0
-2.798454E+0
-2.241339E+0
-1.869928E+0
-1.622321E+0
-1.498517E+0
-1.436616E+0
-1.560419E+0
-1.746124E+0
-2.117535E+0
-2.550847E+0
-3.231766E+0
-4.284096E+0
-5.522131E+0
-6.883970E+0
-8.060102E+0
-9.112432E+0
-9.979056E+0
-1.053617E+1
-1.078378E+1
-1.109329E+1
-1.165040E+1
-1.251703E+1
-1.338365E+1
-1.406457E+1
-1.474549E+1
-1.536451E+1
-1.592162E+1
-1.610733E+1
-1.585972E+1
-1.511690E+1
-1.400267E+1
-1.264083E+1
-1.096948E+1
-8.926726E+0
-6.698265E+0
-4.345998E+0
-2.303240E+0
-6.937946E-1
1.728298E-1
4.204367E-1
-7.477725E-2
-1.127107E+0
-2.736552E+0
-4.717409E+0
-6.822068E+0
-9.112432E+0
-1.158850E+1
-1.418838E+1
-1.666445E+1
-1.895481E+1
-2.105947E+1
-2.310223E+1
-2.514499E+1
-2.694014E+1
-2.842578E+1
-2.954001E+1
-3.015903E+1
-3.022093E+1
-2.972571E+1
-2.879719E+1
-2.755915E+1
-2.619731E+1
-2.458787E+1
-2.273082E+1
-2.068806E+1
-1.858340E+1
-1.666445E+1
-1.505500E+1
-1.375506E+1
-1.276464E+1
-1.202181E+1
-1.165040E+1
-1.189801E+1
-1.295034E+1
-1.474549E+1
-1.715966E+1
-2.006904E+1
-2.322603E+1
-2.644492E+1
-2.960191E+1
-3.257319E+1
-3.523497E+1
-3.746343E+1
-3.907288E+1
-4.000140E+1
-4.031091E+1
-4.012520E+1
-3.950619E+1
-3.857766E+1
-3.746343E+1
-3.628730E+1
-3.523497E+1
-3.436834E+1
-3.368742E+1
-3.337791E+1
-3.319221E+1
-3.313031E+1
-3.300650E+1
-3.282080E+1
-3.257319E+1
-3.226368E+1
-3.183037E+1
-3.139706E+1
-3.096375E+1
-3.059234E+1
-3.034473E+1
-3.015903E+1
-3.003522E+1
-3.022093E+1
-3.071614E+1
-3.139706E+1
-3.195418E+1
-3.220178E+1
-3.213988E+1
-3.195418E+1
-3.158277E+1
-3.127326E+1
-3.102565E+1
-3.102565E+1
-3.127326E+1
-3.164467E+1
-3.213988E+1
-3.269700E+1
-3.325411E+1
-3.381123E+1
-3.418264E+1
-3.443024E+1
-3.461595E+1
-3.480166E+1
-3.511116E+1
-3.535877E+1
-3.535877E+1
-3.480166E+1
-3.300650E+1
-3.034473E+1
-2.786866E+1
-2.619731E+1
-2.495928E+1
-2.353554E+1
-2.180229E+1
-2.019284E+1
-1.920242E+1
-1.889291E+1
-1.901671E+1
-1.945002E+1
-2.006904E+1
-2.112137E+1
-2.260701E+1
-2.440216E+1
-2.625922E+1
-2.811627E+1
-2.972571E+1
-3.077804E+1
-3.114945E+1
-3.083995E+1
-2.978762E+1
-2.811627E+1
-2.601161E+1
-2.384505E+1
-2.155468E+1
-1.945002E+1
-1.771677E+1
-1.647874E+1
-1.579782E+1
-1.542641E+1
-1.517880E+1
-1.524071E+1
-1.567402E+1
-1.635494E+1
-1.722156E+1
-1.827389E+1
-1.945002E+1
-2.056426E+1
-2.149278E+1
-2.186419E+1
-2.167849E+1
-2.112137E+1
-2.025475E+1
-1.907861E+1
-1.771677E+1
-1.647874E+1
-1.524071E+1
-1.412647E+1
-1.301224E+1
-1.202181E+1
-1.115519E+1
-1.035047E+1
-9.483842E+0
-8.555316E+0
-7.812496E+0
-7.193478E+0
-6.760166E+0
-6.574461E+0
-6.698265E+0
-6.945871E+0
-7.193478E+0
-7.317281E+0
-7.379184E+0
-7.564889E+0
-7.812496E+0
-8.122005E+0
-8.431513E+0
-8.802923E+0
-9.050530E+0
-8.864824E+0
-8.183906E+0
-7.255380E+0
-6.264952E+0
-5.150721E+0
-3.974587E+0
-2.736552E+0
-1.622321E+0
-8.175982E-1
-2.604826E-1
-1.366791E-1
-2.604826E-1
-6.318930E-1
-1.250910E+0
-1.993731E+0
-2.860356E+0
-3.788882E+0
-4.655507E+0
-5.274524E+0
-5.460229E+0
-5.150721E+0
-4.345998E+0
-3.107963E+0
-1.684223E+0
-1.366791E-1
1.410865E+0
2.958408E+0
4.444050E+0
5.743987E+0
6.920120E+0
7.910548E+0
8.777172E+0
9.458092E+0
9.829503E+0
9.953306E+0
1.001521E+1
1.013901E+1
1.032472E+1
1.038662E+1
1.032472E+1
1.026281E+1
1.032472E+1
1.051042E+1
1.063423E+1
1.051042E+1
1.007711E+1
9.519994E+0
9.024779E+0
8.591467E+0
8.281959E+0
8.096253E+0
8.158155E+0
8.343860E+0
8.405762E+0
8.343860E+0
8.281959E+0
8.220057E+0
8.220057E+0
8.220057E+0
8.220057E+0
8.096253E+0
7.848646E+0
7.353432E+0
6.548709E+0
5.434478E+0
3.886934E+0
2.029882E+0
4.902625E-2
-1.869928E+0
-3.479374E+0
-4.531703E+0
-4.965015E+0
-4.965015E+0
-4.531703E+0
-3.726980E+0
-2.550847E+0
-1.189009E+0
3.585349E-1
1.906079E+0
3.577426E+0
5.186871E+0
6.796317E+0
8.281959E+0
9.643797E+0
1.088183E+1
1.193416E+1
1.267698E+1
1.304839E+1
1.298649E+1
1.261508E+1
1.224367E+1
1.181036E+1
1.119134E+1
1.020091E+1
9.086681E+0
8.034351E+0
7.043923E+0
5.805888E+0
4.258345E+0
2.586998E+0
8.537489E-1
-8.175982E-1
-2.179437E+0
-3.107963E+0
-3.541275E+0
-3.603177E+0
-3.417472E+0
-3.046061E+0
-2.427043E+0
-1.622321E+0
-7.556964E-1
1.728298E-1
9.775524E-1
1.782275E+0
2.586998E+0
3.453622E+0
4.196443E+0
4.939264E+0
5.434478E+0
5.867790E+0
6.053495E+0
5.929692E+0
5.496380E+0
4.939264E+0
4.382148E+0
3.886934E+0
3.267917E+0
2.525096E+0
1.596570E+0
1.039454E+0
1.163258E+0
1.720373E+0
2.277489E+0
2.772703E+0
3.329819E+0
4.258345E+0
5.186871E+0
6.053495E+0
6.920120E+0
8.034351E+0
9.272387E+0
1.032472E+1
1.106754E+1
1.156275E+1
1.211987E+1
1.261508E+1
1.298649E+1
1.323410E+1
1.329600E+1
1.323410E+1
1.304839E+1
1.267698E+1
1.218177E+1
1.181036E+1
1.156275E+1
1.119134E+1
1.088183E+1
1.057232E+1
1.044852E+1
1.038662E+1
1.038662E+1
1.020091E+1
9.891404E+0
9.519994E+0
9.086681E+0
8.467664E+0
7.662941E+0
6.672513E+0
5.558281E+0
4.258345E+0
2.525096E+0
4.823384E-1
-1.498517E+0
-2.984160E+0
-3.850784E+0
-4.036489E+0
-3.603177E+0
-2.427043E+0
-3.842861E-1
2.648900E+0
6.115397E+0
9.643797E+0
1.323410E+1
1.713391E+1
2.103372E+1
2.412880E+1
2.598586E+1
2.685248E+1
2.716199E+1
2.710009E+1
2.629537E+1
2.450022E+1
2.177654E+1
1.855765E+1
1.540066E+1
1.249128E+1
9.891404E+0
7.786745E+0
6.363004E+0
5.496380E+0
5.186871E+0
5.186871E+0
5.186871E+0
5.186871E+0
5.063067E+0
4.815461E+0
4.567854E+0
4.320247E+0
4.072640E+0
3.886934E+0
4.072640E+0
4.691657E+0
5.558281E+0
6.486808E+0
7.415334E+0
8.591467E+0
1.013901E+1
1.205797E+1
1.397692E+1
1.546256E+1
1.639109E+1
1.657679E+1
1.601968E+1
1.478164E+1
1.298649E+1
1.075803E+1
8.343860E+0
5.805888E+0
3.391720E+0
1.287061E+0
-2.604826E-1
-1.374714E+0
-2.303240E+0
-3.107963E+0
-3.231766E+0
-1.622321E+0
8.537489E-1
2.153686E+0
2.277489E+0
2.772703E+0
3.825033E+0
4.258345E+0
3.391720E+0
1.596570E+0
-4.461879E-1
-1.993731E+0
-2.984160E+0
-3.355570E+0
-3.231766E+0
-2.922257E+0
-2.674651E+0
-2.550847E+0
-2.055633E+0
-7.556964E-1
9.775524E-1
2.277489E+0
2.958408E+0
3.577426E+0
4.010738E+0
4.072640E+0
3.329819E+0
1.348963E+0
-1.312812E+0
-2.922257E+0
-2.612749E+0
-1.993731E+0
-3.293668E+0
-6.574461E+0
-1.010286E+1
-1.214562E+1
-1.264083E+1
-1.233132E+1
-1.208372E+1
-1.233132E+1
-1.282654E+1
-1.338365E+1
-1.381696E+1
-1.418838E+1
-1.449788E+1
-1.462169E+1
-1.455979E+1
-1.431218E+1
-1.387887E+1
-1.319795E+1
-1.264083E+1
-1.239323E+1
-1.171231E+1
-9.979056E+0
-7.626791E+0
-5.645935E+0
-3.912686E+0
-2.117535E+0
-1.366791E-1
1.658472E+0
2.958408E+0
3.515524E+0
3.267917E+0
2.153686E+0
1.109279E-1
-2.612749E+0
-5.645935E+0
-8.369612E+0
-1.084568E+1
-1.319795E+1
-1.548831E+1
-1.753107E+1
-1.914051E+1
-2.031665E+1
-2.093567E+1
-2.099757E+1
-2.056426E+1
-1.982143E+1
-1.895481E+1
-1.802629E+1
-1.678825E+1
-1.530261E+1
-1.381696E+1
-1.270273E+1
-1.177421E+1
-1.065998E+1
-9.360039E+0
-8.122005E+0
-7.193478E+0
-6.203050E+0
-4.903114E+0
-3.169865E+0
-1.560419E+0
-3.223844E-1
4.823384E-1
8.537489E-1
7.918472E-1
3.585349E-1
-4.461879E-1
-1.560419E+0
-2.984160E+0
-5.026917E+0
-7.441085E+0
-1.010286E+1
-1.257893E+1
-1.480739E+1
-1.666445E+1
-1.802629E+1
-1.870720E+1
-1.864530E+1
-1.815009E+1
-1.722156E+1
-1.598353E+1
-1.449788E+1
-1.282654E+1
-1.115519E+1
-9.607645E+0
-8.307709E+0
-7.193478E+0
-6.264952E+0
-5.398328E+0
-4.779310E+0
-4.717409E+0
-5.212623E+0
-6.141148E+0
-7.255380E+0
-8.431513E+0
-9.607645E+0
-1.078378E+1
-1.165040E+1
-1.208372E+1
-1.195991E+1
-1.183611E+1
-1.195991E+1
-1.239323E+1
-1.313604E+1
-1.400267E+1
-1.486929E+1
-1.517880E+1
-1.443598E+1
-1.319795E+1
-1.301224E+1
-1.443598E+1
-1.585972E+1
-1.585972E+1
-1.517880E+1
-1.480739E+1
-1.443598E+1
-1.363126E+1
-1.239323E+1
-1.090758E+1
-9.545744E+0
-8.369612E+0
-7.502987E+0
-7.131577E+0
-7.379184E+0
-8.369612E+0
-9.979056E+0
-1.183611E+1
-1.363126E+1
-1.511690E+1
-1.629304E+1
-1.709776E+1
-1.765487E+1
-1.815009E+1
-1.876911E+1
-1.932622E+1
-1.988334E+1
-2.019284E+1
-2.006904E+1
-1.920242E+1
-1.777868E+1
-1.629304E+1
-1.505500E+1
-1.412647E+1
-1.350746E+1
-1.301224E+1
-1.288844E+1
-1.313604E+1
-1.369316E+1
-1.437408E+1
-1.480739E+1
-1.493120E+1
-1.468359E+1
-1.412647E+1
-1.332175E+1
-1.264083E+1
-1.226942E+1
-1.226942E+1
-1.257893E+1
-1.301224E+1
-1.350746E+1
-1.412647E+1
-1.486929E+1
-1.561212E+1
-1.610733E+1
-1.623113E+1
-1.616923E+1
-1.604543E+1
-1.579782E+1
-1.536451E+1
-1.480739E+1
-1.412647E+1
-1.319795E+1
-1.183611E+1
-1.004096E+1
-8.122005E+0
-6.450657E+0
-5.212623E+0
-4.531703E+0
-4.345998E+0
-4.717409E+0
-5.584033E+0
-6.883970E+0
-8.245807E+0
-9.793351E+0
-1.140280E+1
-1.295034E+1
-1.425028E+1
-1.524071E+1
-1.598353E+1
-1.629304E+1
-1.616923E+1
-1.567402E+1
-1.517880E+1
-1.480739E+1
-1.449788E+1
-1.412647E+1
-1.381696E+1
-1.363126E+1
-1.338365E+1
-1.301224E+1
-1.276464E+1
-1.288844E+1
-1.325985E+1
-1.381696E+1
-1.499310E+1
-1.660255E+1
-1.796438E+1
-1.870720E+1
-1.883101E+1
-1.914051E+1
-2.019284E+1
-2.130708E+1
-2.186419E+1
-2.124518E+1
-1.969763E+1
-1.839769E+1
-1.827389E+1
-1.907861E+1
-2.000714E+1
-2.044045E+1
-2.062616E+1
-2.118327E+1
-2.217370E+1
-2.322603E+1
-2.415456E+1
-2.483548E+1
-2.514499E+1
-2.520689E+1
-2.489738E+1
-2.415456E+1
-2.304033E+1
-2.174039E+1
-2.037855E+1
-1.920242E+1
-1.833579E+1
-1.784058E+1
-1.765487E+1
-1.765487E+1
-1.759297E+1
-1.771677E+1
-1.815009E+1
-1.889291E+1
-1.982143E+1
-2.056426E+1
-2.105947E+1
-2.143088E+1
-2.167849E+1
-2.186419E+1
-2.186419E+1
-2.186419E+1
-2.180229E+1
-2.174039E+1
-2.161659E+1
-2.149278E+1
-2.155468E+1
-2.186419E+1
-2.235941E+1
-2.285462E+1
-2.322603E+1
-2.334983E+1
-2.328793E+1
-2.285462E+1
-2.217370E+1
-2.130708E+1
-2.037855E+1
-1.932622E+1
-1.808819E+1
-1.672635E+1
-1.555021E+1
-1.480739E+1
-1.455979E+1
-1.474549E+1
-1.517880E+1
-1.579782E+1
-1.641684E+1
-1.709776E+1
-1.777868E+1
-1.845960E+1
-1.889291E+1
-1.895481E+1
-1.870720E+1
-1.827389E+1
-1.771677E+1
-1.697396E+1
-1.604543E+1
-1.505500E+1
-1.406457E+1
-1.319795E+1
-1.239323E+1
-1.177421E+1
-1.140280E+1
-1.134090E+1
-1.158850E+1
-1.195991E+1
-1.233132E+1
-1.270273E+1
-1.313604E+1
-1.338365E+1
-1.338365E+1
-1.319795E+1
-1.264083E+1
-1.189801E+1
-1.096948E+1
-1.022666E+1
-9.731449E+0
-9.483842E+0
-9.545744E+0
-9.793351E+0
-1.035047E+1
-1.134090E+1
-1.264083E+1
-1.425028E+1
-1.598353E+1
-1.771677E+1
-1.914051E+1
-2.019284E+1
-2.074996E+1
-2.074996E+1
-2.031665E+1
-1.932622E+1
-1.796438E+1
-1.616923E+1
-1.418838E+1
-1.202181E+1
-9.855252E+0
-7.812496E+0
-6.017345E+0
-4.469801E+0
-3.355570E+0
-2.612749E+0
-2.117535E+0
-1.869928E+0
-1.869928E+0
-2.179437E+0
-2.984160E+0
-4.036489E+0
-5.336426E+0
-6.760166E+0
-8.183906E+0
-9.607645E+0
-1.090758E+1
-1.195991E+1
-1.270273E+1
-1.313604E+1
-1.338365E+1
-1.332175E+1
-1.307414E+1
-1.257893E+1
-1.202181E+1
-1.134090E+1
-1.059807E+1
-9.731449E+0
-8.988627E+0
-8.245807E+0
-7.564889E+0
-6.883970E+0
-6.079247E+0
-5.336426E+0
-4.717409E+0
-4.284096E+0
-4.098391E+0
-4.098391E+0
-4.284096E+0
-4.655507E+0
-5.150721E+0
-5.707837E+0
-6.388755E+0
-7.193478E+0
-7.936299E+0
-8.617217E+0
-9.174334E+0
-9.793351E+0
-1.047427E+1
-1.115519E+1
-1.158850E+1
-1.165040E+1
-1.140280E+1
-1.090758E+1
-1.035047E+1
-9.669548E+0
-8.493414E+0
-6.760166E+0
-5.707837E+0
-6.141148E+0
-7.069675E+0
-6.945871E+0
-5.460229E+0
-3.603177E+0
-2.488946E+0
-2.179437E+0
-2.117535E+0
-2.055633E+0
-2.241339E+0
-2.674651E+0
-3.169865E+0
-3.665079E+0
-3.974587E+0
-4.284096E+0
-4.593605E+0
-5.150721E+0
-5.707837E+0
-6.079247E+0
-6.141148E+0
-5.831639E+0
-5.398328E+0
-5.088819E+0
-4.841212E+0
-4.655507E+0
-4.407900E+0
-4.160293E+0
-3.974587E+0
-3.850784E+0
-3.665079E+0
-3.603177E+0
-3.788882E+0
-4.098391E+0
-4.717409E+0
-5.522131E+0
-6.450657E+0
-7.379184E+0
-8.183906E+0
-8.926726E+0
-9.545744E+0
-9.979056E+0
-1.028857E+1
-1.047427E+1
-1.053617E+1
-1.059807E+1
-1.059807E+1
-1.047427E+1
-1.010286E+1
-9.669548E+0
-9.174334E+0
-8.617217E+0
-8.122005E+0
-7.688692E+0
-7.255380E+0
-6.822068E+0
-6.388755E+0
-5.522131E+0
-4.345998E+0
-3.850784E+0
-4.717409E+0
-6.698265E+0
-8.679120E+0
-9.793351E+0
-9.855252E+0
-9.607645E+0
-1.053617E+1
-1.226942E+1
-1.319795E+1
-1.251703E+1
-1.134090E+1
-1.103139E+1
-1.152660E+1
-1.183611E+1
-1.109329E+1
-9.669548E+0
-8.122005E+0
-6.945871E+0
-6.017345E+0
-5.088819E+0
-4.036489E+0
-2.922257E+0
-2.117535E+0
-1.622321E+0
-1.189009E+0
-8.175982E-1
-6.937946E-1
-1.065205E+0
-1.746124E+0
-2.488946E+0
-3.231766E+0
-3.974587E+0
-4.779310E+0
-5.522131E+0
-6.141148E+0
-6.636363E+0
-6.945871E+0
-6.883970E+0
-6.512559E+0
-6.141148E+0
-5.707837E+0
-5.088819E+0
-4.222195E+0
-3.231766E+0
-2.117535E+0
-1.065205E+0
4.902625E-2
1.163258E+0
2.215587E+0
3.020310E+0
3.515524E+0
3.701229E+0
3.639328E+0
3.329819E+0
2.834605E+0
2.277489E+0
1.782275E+0
1.410865E+0
1.039454E+0
7.299454E-1
6.061419E-1
6.061419E-1
4.823384E-1
4.902625E-2
-6.318930E-1
-1.250910E+0
-1.374714E+0
-1.189009E+0
-1.003303E+0
-1.127107E+0
-1.312812E+0
-1.312812E+0
-1.250910E+0
-1.189009E+0
-1.250910E+0
-1.374714E+0
-1.374714E+0
-1.189009E+0
-8.795000E-1
-3.842861E-1
4.902625E-2
3.585349E-1
7.918472E-1
1.287061E+0
1.720373E+0
2.029882E+0
2.277489E+0
2.586998E+0
2.958408E+0
3.267917E+0
3.391720E+0
3.267917E+0
3.144114E+0
3.082212E+0
2.958408E+0
2.772703E+0
2.586998E+0
2.401293E+0
2.339391E+0
2.215587E+0
2.091784E+0
2.091784E+0
2.277489E+0
2.525096E+0
2.772703E+0
2.896507E+0
3.020310E+0
3.020310E+0
3.082212E+0
3.329819E+0
4.382148E+0
6.672513E+0
8.467664E+0
7.229629E+0
4.196443E+0
3.082212E+0
4.258345E+0
5.991594E+0
6.796317E+0
7.415334E+0
8.467664E+0
9.705699E+0
1.063423E+1
1.112944E+1
1.143895E+1
1.181036E+1
1.211987E+1
1.224367E+1
1.174846E+1
1.026281E+1
8.405762E+0
7.539137E+0
7.910548E+0
8.220057E+0
7.167727E+0
5.186871E+0
3.267917E+0
1.844177E+0
2.966332E-1
-1.312812E+0
-2.427043E+0
-2.488946E+0
-1.684223E+0
-8.795000E-1
-2.604826E-1
5.442402E-1
1.844177E+0
3.391720E+0
5.063067E+0
6.610611E+0
8.034351E+0
8.962877E+0
9.519994E+0
9.829503E+0
9.829503E+0
9.581896E+0
9.148582E+0
8.653369E+0
8.158155E+0
7.539137E+0
6.424906E+0
5.001166E+0
3.453622E+0
2.153686E+0
1.039454E+0
-1.366791E-1
-1.312812E+0
-2.179437E+0
-2.798454E+0
-3.169865E+0
-3.107963E+0
-2.365142E+0
-1.065205E+0
3.585349E-1
1.658472E+0
2.772703E+0
3.948836E+0
5.372576E+0
6.734415E+0
7.848646E+0
8.777172E+0
9.767600E+0
1.081993E+1
1.162465E+1
1.181036E+1
1.125324E+1
1.057232E+1
1.038662E+1
1.044852E+1
9.891404E+0
9.581896E+0
9.891404E+0
1.044852E+1
1.063423E+1
1.032472E+1
9.953306E+0
9.581896E+0
9.272387E+0
1.001521E+1
1.106754E+1
1.038662E+1
8.096253E+0
5.805888E+0
4.196443E+0
2.958408E+0
2.834605E+0
3.886934E+0
5.620183E+0
7.415334E+0
7.786745E+0
5.558281E+0
1.967980E+0
-1.287556E-2
1.967980E+0
5.805888E+0
7.601039E+0
7.353432E+0
7.786745E+0
9.581896E+0
1.094373E+1
1.081993E+1
9.891404E+0
9.643797E+0
1.013901E+1
1.007711E+1
9.334288E+0
8.715270E+0
8.777172E+0
9.148582E+0
9.334288E+0
8.839074E+0
7.786745E+0
6.610611E+0
5.434478E+0
4.382148E+0
3.577426E+0
3.144114E+0
2.834605E+0
2.463194E+0
2.277489E+0
2.339391E+0
2.772703E+0
3.577426E+0
4.444050E+0
5.310675E+0
6.115397E+0
6.920120E+0
7.910548E+0
9.086681E+0
1.026281E+1
1.112944E+1
1.162465E+1
1.249128E+1
1.416262E+1
1.577207E+1
1.614348E+1
1.577207E+1
1.583397E+1
1.564827E+1
1.441023E+1
1.230557E+1
9.519994E+0
7.415334E+0
6.734415E+0
7.229629E+0
8.405762E+0
9.272387E+0
9.086681E+0
8.034351E+0
6.858218E+0
6.115397E+0
5.682085E+0
5.124970E+0
4.320247E+0
3.453622E+0
2.648900E+0
2.091784E+0
1.596570E+0
1.287061E+0
1.101356E+0
1.410865E+0
2.029882E+0
2.834605E+0
3.639328E+0
4.567854E+0
5.558281E+0
6.424906E+0
6.982022E+0
7.291531E+0
7.415334E+0
7.477236E+0
7.415334E+0
7.353432E+0
7.291531E+0
7.291531E+0
7.415334E+0
7.724843E+0
8.096253E+0
8.220057E+0
8.281959E+0
8.777172E+0
1.032472E+1
1.230557E+1
1.329600E+1
1.304839E+1
1.273889E+1
1.298649E+1
1.323410E+1
1.273889E+1
1.168655E+1
1.069613E+1
1.013901E+1
9.705699E+0
9.024779E+0
8.096253E+0
7.105825E+0
5.991594E+0
4.815461E+0
3.515524E+0
2.215587E+0
9.156506E-1
-2.604826E-1
-1.312812E+0
-2.179437E+0
-2.612749E+0
-2.488946E+0
-1.993731E+0
-1.374714E+0
-6.318930E-1
1.109279E-1
1.101356E+0
2.029882E+0
2.896507E+0
3.701229E+0
4.691657E+0
5.620183E+0
6.424906E+0
7.043923E+0
7.539137E+0
7.910548E+0
8.034351E+0
7.972450E+0
7.724843E+0
7.415334E+0
6.982022E+0
6.486808E+0
6.053495E+0
5.743987E+0
5.496380E+0
5.186871E+0
4.815461E+0
4.505952E+0
4.258345E+0
4.072640E+0
3.948836E+0
3.763131E+0
3.639328E+0
3.701229E+0
3.948836E+0
4.258345E+0
4.444050E+0
4.505952E+0
4.444050E+0
4.196443E+0
3.825033E+0
3.453622E+0
2.958408E+0
2.463194E+0
1.844177E+0
1.225159E+0
6.680437E-1
1.109279E-1
-4.461879E-1
-8.795000E-1
-1.312812E+0
-1.498517E+0
-1.560419E+0
-1.436616E+0
-1.189009E+0
-8.175982E-1
-3.842861E-1
-1.287556E-2
2.966332E-1
6.061419E-1
8.537489E-1
1.101356E+0
1.410865E+0
1.658472E+0
2.029882E+0
2.463194E+0
3.020310E+0
3.639328E+0
4.258345E+0
4.877362E+0
5.558281E+0
6.424906E+0
7.167727E+0
7.662941E+0
7.662941E+0
7.291531E+0
7.105825E+0
7.167727E+0
7.105825E+0
6.610611E+0
5.682085E+0
4.691657E+0
3.825033E+0
2.896507E+0
1.906079E+0
7.918472E-1
-3.842861E-1
-1.374714E+0
-2.117535E+0
-2.736552E+0
-3.169865E+0
-3.417472E+0
-3.417472E+0
-3.293668E+0
-3.046061E+0
-2.736552E+0
-2.241339E+0
-1.746124E+0
-1.312812E+0
-1.065205E+0
-1.003303E+0
-1.127107E+0
-1.374714E+0
-1.684223E+0
-1.931830E+0
-2.241339E+0
-2.612749E+0
-3.107963E+0
-3.665079E+0
-4.284096E+0
-4.903114E+0
-5.522131E+0
-6.017345E+0
-6.326854E+0
-6.388755E+0
-6.264952E+0
-5.955443E+0
-5.522131E+0
-5.026917E+0
-4.531703E+0
-3.912686E+0
-3.231766E+0
-2.488946E+0
-1.684223E+0
-7.556964E-1
2.966332E-1
1.472766E+0
2.772703E+0
3.948836E+0
4.877362E+0
5.620183E+0
6.239201E+0
6.672513E+0
6.920120E+0
6.858218E+0
6.610611E+0
6.115397E+0
5.372576E+0
4.505952E+0
3.391720E+0
2.215587E+0
7.918472E-1
-6.318930E-1
-2.055633E+0
-3.355570E+0
-4.531703E+0
-5.522131E+0
-6.264952E+0
-6.822068E+0
-7.069675E+0
-7.007773E+0
-6.822068E+0
-6.512559E+0
-6.079247E+0
-5.398328E+0
-4.469801E+0
-3.417472E+0
-2.365142E+0
-1.374714E+0
-3.842861E-1
4.823384E-1
1.101356E+0
1.534668E+0
1.844177E+0
1.967980E+0
2.029882E+0
2.029882E+0
2.153686E+0
2.339391E+0
2.463194E+0
2.525096E+0
2.463194E+0
2.401293E+0
2.401293E+0
2.277489E+0
2.029882E+0
1.658472E+0
1.287061E+0
9.156506E-1
4.823384E-1
-1.366791E-1
-7.556964E-1
-1.189009E+0
-1.560419E+0
-1.808026E+0
-2.117535E+0
-2.365142E+0
-2.550847E+0
-2.550847E+0
-2.550847E+0
-2.365142E+0
-2.055633E+0
-1.498517E+0
-8.795000E-1
-7.477725E-2
9.156506E-1
2.029882E+0
3.144114E+0
4.072640E+0
4.939264E+0
5.620183E+0
6.177299E+0
6.424906E+0
6.424906E+0
6.424906E+0
6.239201E+0
5.929692E+0
5.372576E+0
4.629756E+0
3.948836E+0
3.267917E+0
2.525096E+0
1.720373E+0
9.775524E-1
2.966332E-1
-2.604826E-1
-7.556964E-1
-1.003303E+0
-1.065205E+0
-1.065205E+0
-1.065205E+0
-9.414016E-1
-6.937946E-1
-1.366791E-1
5.442402E-1
1.348963E+0
2.215587E+0
3.144114E+0
4.134542E+0
5.186871E+0
6.115397E+0
6.920120E+0
7.539137E+0
7.910548E+0
7.848646E+0
7.415334E+0
6.672513E+0
5.620183E+0
4.258345E+0
2.648900E+0
8.537489E-1
-9.414016E-1
-2.674651E+0
-4.222195E+0
-5.522131E+0
-6.512559E+0
-7.069675E+0
-7.255380E+0
-7.069675E+0
-6.512559E+0
-5.645935E+0
-4.531703E+0
-3.293668E+0
-1.931830E+0
-5.699912E-1
7.299454E-1
1.844177E+0
2.834605E+0
3.639328E+0
4.196443E+0
4.567854E+0
4.691657E+0
4.505952E+0
4.134542E+0
3.577426E+0
2.896507E+0
2.153686E+0
1.472766E+0
6.680437E-1
-1.985809E-1
-1.250910E+0
-2.365142E+0
-3.479374E+0
-4.531703E+0
-5.460229E+0
-6.264952E+0
-7.069675E+0
-7.626791E+0
-7.936299E+0
-7.936299E+0
-7.688692E+0
-7.255380E+0
-6.760166E+0
-6.264952E+0
-5.831639E+0
-5.398328E+0
-4.965015E+0
-4.469801E+0
-3.974587E+0
-3.603177E+0
-3.417472E+0
-3.355570E+0
-3.479374E+0
-3.665079E+0
-3.912686E+0
-4.160293E+0
-4.284096E+0
-4.284096E+0
-4.160293E+0
-3.974587E+0
-3.541275E+0
-2.798454E+0
-1.993731E+0
-1.127107E+0
-3.842861E-1
2.966332E-1
7.918472E-1
1.163258E+0
1.410865E+0
1.472766E+0
1.472766E+0
1.596570E+0
1.782275E+0
1.782275E+0
1.348963E+0
7.299454E-1
4.902625E-2
-5.699912E-1
-1.065205E+0
-1.436616E+0
-1.560419E+0
-1.436616E+0
-1.127107E+0
-6.937946E-1
-1.366791E-1
5.442402E-1
1.287061E+0
1.782275E+0
1.967980E+0
2.153686E+0
2.525096E+0
3.082212E+0
3.763131E+0
4.444050E+0
5.063067E+0
5.558281E+0
5.991594E+0
6.363004E+0
6.734415E+0
7.043923E+0
7.291531E+0
7.415334E+0
7.415334E+0
7.229629E+0
7.043923E+0
6.858218E+0
6.610611E+0
6.486808E+0
6.363004E+0
6.301103E+0
6.301103E+0
6.424906E+0
6.858218E+0
7.539137E+0
8.281959E+0
9.024779E+0
9.581896E+0
1.020091E+1
1.088183E+1
1.162465E+1
1.224367E+1
1.255318E+1
1.249128E+1
1.199606E+1
1.125324E+1
1.026281E+1
9.024779E+0
7.724843E+0
6.672513E+0
5.682085E+0
4.505952E+0
3.144114E+0
1.720373E+0
5.442402E-1
-4.461879E-1
-1.374714E+0
-2.117535E+0
-2.674651E+0
-2.984160E+0
-3.231766E+0
-3.355570E+0
-3.107963E+0
-2.550847E+0
-1.869928E+0
-1.250910E+0
-6.318930E-1
2.966332E-1
1.348963E+0
2.339391E+0
3.144114E+0
3.639328E+0
3.948836E+0
4.196443E+0
4.382148E+0
4.382148E+0
4.382148E+0
4.444050E+0
4.567854E+0
4.629756E+0
4.567854E+0
4.444050E+0
4.196443E+0
3.825033E+0
3.267917E+0
2.586998E+0
1.720373E+0
8.537489E-1
4.902625E-2
-4.461879E-1
-8.175982E-1
-1.189009E+0
-1.498517E+0
-1.684223E+0
-1.746124E+0
-1.684223E+0
-1.374714E+0
-9.414016E-1
-3.842861E-1
2.966332E-1
9.775524E-1
1.596570E+0
2.277489E+0
3.144114E+0
4.072640E+0
4.877362E+0
5.372576E+0
5.620183E+0
5.743987E+0
5.805888E+0
5.682085E+0
5.496380E+0
5.063067E+0
4.444050E+0
3.639328E+0
2.586998E+0
1.534668E+0
6.680437E-1
-1.287556E-2
-5.699912E-1
-1.065205E+0
-1.436616E+0
-1.498517E+0
-1.374714E+0
-1.065205E+0
-5.699912E-1
1.109279E-1
6.680437E-1
1.039454E+0
1.225159E+0
1.348963E+0
1.410865E+0
1.410865E+0
1.225159E+0
1.039454E+0
7.918472E-1
6.061419E-1
4.204367E-1
4.204367E-1
5.442402E-1
9.156506E-1
1.348963E+0
1.782275E+0
2.091784E+0
2.586998E+0
3.206015E+0
4.072640E+0
4.939264E+0
5.805888E+0
6.301103E+0
6.610611E+0
6.672513E+0
6.486808E+0
6.177299E+0
5.743987E+0
5.124970E+0
4.382148E+0
3.825033E+0
3.453622E+0
3.391720E+0
3.453622E+0
3.453622E+0
3.453622E+0
3.391720E+0
3.577426E+0
3.825033E+0
4.072640E+0
4.320247E+0
4.629756E+0
4.939264E+0
5.186871E+0
5.372576E+0
5.434478E+0
5.496380E+0
5.558281E+0
5.682085E+0
5.743987E+0
5.743987E+0
5.682085E+0
5.682085E+0
5.743987E+0
5.867790E+0
5.929692E+0
5.991594E+0
5.991594E+0
5.805888E+0
5.558281E+0
5.310675E+0
5.186871E+0
5.063067E+0
4.877362E+0
4.691657E+0
4.691657E+0
4.877362E+0
5.124970E+0
5.372576E+0
5.682085E+0
5.867790E+0
5.991594E+0
6.053495E+0
6.053495E+0
6.177299E+0
6.424906E+0
6.672513E+0
6.796317E+0
6.858218E+0
6.858218E+0
6.796317E+0
6.610611E+0
6.486808E+0
6.301103E+0
6.115397E+0
5.929692E+0
5.682085E+0
5.620183E+0
5.620183E+0
5.682085E+0
5.682085E+0
5.743987E+0
5.805888E+0
5.805888E+0
5.496380E+0
5.063067E+0
4.629756E+0
4.258345E+0
3.948836E+0
3.701229E+0
3.577426E+0
3.639328E+0
3.948836E+0
4.444050E+0
4.939264E+0
5.496380E+0
6.053495E+0
6.610611E+0
7.167727E+0
7.601039E+0
8.096253E+0
8.591467E+0
9.210485E+0
9.705699E+0
1.007711E+1
1.026281E+1
1.013901E+1
9.829503E+0
9.272387E+0
8.591467E+0
7.786745E+0
7.043923E+0
6.363004E+0
5.867790E+0
5.558281E+0
5.372576E+0
5.372576E+0
5.496380E+0
5.682085E+0
6.053495E+0
6.548709E+0
7.167727E+0
7.724843E+0
8.220057E+0
8.715270E+0
9.210485E+0
9.581896E+0
9.829503E+0
9.953306E+0
1.001521E+1
1.001521E+1
1.001521E+1
1.001521E+1
1.007711E+1
1.020091E+1
1.032472E+1
1.038662E+1
1.044852E+1
1.038662E+1
1.032472E+1
1.020091E+1
1.001521E+1
9.891404E+0
9.643797E+0
9.334288E+0
9.024779E+0
8.839074E+0
8.653369E+0
8.529565E+0
8.405762E+0
8.281959E+0
8.096253E+0
8.034351E+0
7.972450E+0
7.972450E+0
7.910548E+0
7.848646E+0
7.662941E+0
7.291531E+0
6.796317E+0
6.177299E+0
5.558281E+0
4.877362E+0
4.320247E+0
3.825033E+0
3.515524E+0
3.453622E+0
3.639328E+0
4.072640E+0
4.629756E+0
5.372576E+0
6.115397E+0
6.796317E+0
7.539137E+0
8.281959E+0
8.962877E+0
9.396190E+0
9.705699E+0
9.953306E+0
1.007711E+1
1.020091E+1
1.020091E+1
1.013901E+1
1.013901E+1
1.007711E+1
1.007711E+1
1.001521E+1
9.953306E+0
9.767600E+0
9.458092E+0
9.086681E+0
8.715270E+0
8.343860E+0
7.910548E+0
7.477236E+0
7.105825E+0
6.858218E+0
6.734415E+0
6.734415E+0
6.796317E+0
6.982022E+0
7.167727E+0
7.353432E+0
7.539137E+0
7.786745E+0
8.096253E+0
8.467664E+0
8.839074E+0
9.210485E+0
9.519994E+0
9.705699E+0
9.891404E+0
9.953306E+0
9.891404E+0
9.643797E+0
9.272387E+0
8.777172E+0
8.343860E+0
7.972450E+0
7.662941E+0
7.415334E+0
7.229629E+0
7.167727E+0
7.229629E+0
7.353432E+0
7.477236E+0
7.662941E+0
7.848646E+0
8.034351E+0
8.158155E+0
8.158155E+0
8.158155E+0
8.158155E+0
8.158155E+0
8.158155E+0
8.096253E+0
8.034351E+0
7.972450E+0
7.910548E+0
7.848646E+0
7.786745E+0
7.724843E+0
7.724843E+0
7.724843E+0
7.786745E+0
7.848646E+0
7.910548E+0
7.972450E+0
8.096253E+0
8.220057E+0
8.220057E+0
8.158155E+0
8.034351E+0
7.972450E+0
7.910548E+0
7.910548E+0
7.848646E+0
7.848646E+0
7.848646E+0
7.786745E+0
7.662941E+0
7.601039E+0
7.601039E+0
7.601039E+0
7.601039E+0
7.477236E+0
7.477236E+0
7.477236E+0
7.662941E+0
7.786745E+0
7.910548E+0
8.096253E+0
8.220057E+0
8.343860E+0
8.405762E+0
8.467664E+0
8.529565E+0
8.653369E+0
8.777172E+0
8.839074E+0
8.839074E+0
8.777172E+0
8.715270E+0
8.653369E+0
8.591467E+0
8.529565E+0
8.343860E+0
8.220057E+0
8.096253E+0
7.972450E+0
7.972450E+0
7.972450E+0
8.096253E+0
8.158155E+0
8.343860E+0
8.529565E+0
8.777172E+0
9.024779E+0
9.334288E+0
9.643797E+0
9.953306E+0
1.020091E+1
1.032472E+1
1.038662E+1
1.026281E+1
1.013901E+1
9.953306E+0
9.643797E+0
9.334288E+0
9.024779E+0
8.839074E+0
8.839074E+0
8.900976E+0
8.839074E+0
8.653369E+0
8.467664E+0
8.281959E+0
8.034351E+0
7.662941E+0
7.353432E+0
7.105825E+0
6.858218E+0
6.672513E+0
6.486808E+0
6.363004E+0
6.301103E+0
6.301103E+0
6.424906E+0
6.548709E+0
6.672513E+0
6.858218E+0
7.043923E+0
7.353432E+0
7.724843E+0
8.096253E+0
8.281959E+0
8.343860E+0
8.281959E+0
8.096253E+0
7.910548E+0
7.662941E+0
7.415334E+0
7.229629E+0
7.105825E+0
7.043923E+0
6.920120E+0
6.858218E+0
6.858218E+0
6.920120E+0
7.105825E+0
7.229629E+0
7.415334E+0
7.539137E+0
7.662941E+0
7.662941E+0
7.601039E+0
7.477236E+0
7.229629E+0
6.920120E+0
6.610611E+0
6.239201E+0
5.929692E+0
5.682085E+0
5.496380E+0
5.372576E+0
5.248773E+0
5.186871E+0
5.124970E+0
5.124970E+0
5.063067E+0
5.063067E+0
5.186871E+0
5.372576E+0
5.558281E+0
5.743987E+0
6.053495E+0
6.363004E+0
6.734415E+0
7.043923E+0
7.415334E+0
7.848646E+0
8.220057E+0
8.529565E+0
8.839074E+0
9.024779E+0
9.148582E+0
9.210485E+0
9.272387E+0
9.148582E+0
8.962877E+0
8.777172E+0
8.591467E+0
8.467664E+0
8.343860E+0
8.096253E+0
7.786745E+0
7.477236E+0
7.105825E+0
6.858218E+0
6.672513E+0
6.610611E+0
6.610611E+0
6.672513E+0
6.858218E+0
7.167727E+0
7.477236E+0
7.724843E+0
7.972450E+0
8.096253E+0
8.158155E+0
8.096253E+0
7.972450E+0
7.662941E+0
7.353432E+0
7.105825E+0
6.858218E+0
6.672513E+0
6.424906E+0
6.177299E+0
5.991594E+0
5.929692E+0
5.867790E+0
5.743987E+0
5.743987E+0
5.805888E+0
5.867790E+0
5.867790E+0
5.805888E+0
5.620183E+0
5.434478E+0
5.310675E+0
5.248773E+0
5.186871E+0
5.186871E+0
5.186871E+0
5.310675E+0
5.496380E+0
5.682085E+0
5.805888E+0
5.991594E+0
6.177299E+0
6.363004E+0
6.486808E+0
6.672513E+0
6.796317E+0
6.920120E+0
7.043923E+0
7.167727E+0
7.167727E+0
7.105825E+0
7.043923E+0
6.982022E+0
6.920120E+0
6.796317E+0
6.734415E+0
6.672513E+0
6.610611E+0
6.610611E+0
6.610611E+0
6.610611E+0
6.672513E+0
6.734415E+0
6.672513E+0
6.610611E+0
6.486808E+0
6.363004E+0
6.363004E+0
6.424906E+0
6.424906E+0
6.363004E+0
6.301103E+0
6.363004E+0
6.363004E+0
6.363004E+0
6.363004E+0
6.363004E+0
6.363004E+0
6.363004E+0
6.363004E+0
6.239201E+0
6.053495E+0
5.805888E+0
5.558281E+0
5.372576E+0
5.186871E+0
5.001166E+0
4.815461E+0
4.691657E+0
4.629756E+0
4.567854E+0
4.444050E+0
4.320247E+0
4.258345E+0
4.134542E+0
3.948836E+0
3.763131E+0
3.701229E+0
3.763131E+0
3.886934E+0
4.010738E+0
4.134542E+0
4.196443E+0
4.258345E+0
4.320247E+0
4.444050E+0
4.629756E+0
4.815461E+0
5.001166E+0
5.186871E+0
5.310675E+0
5.372576E+0
5.372576E+0
5.372576E+0
5.310675E+0
5.248773E+0
5.124970E+0
4.877362E+0
4.629756E+0
4.320247E+0
4.134542E+0
3.825033E+0
3.453622E+0
3.082212E+0
2.710801E+0
2.463194E+0
2.277489E+0
2.091784E+0
1.844177E+0
1.782275E+0
1.844177E+0
1.967980E+0
2.215587E+0
2.525096E+0
2.958408E+0
3.453622E+0
3.948836E+0
4.382148E+0
4.753559E+0
5.001166E+0
5.186871E+0
5.372576E+0
5.434478E+0
5.372576E+0
5.248773E+0
5.001166E+0
4.753559E+0
4.505952E+0
4.196443E+0
3.886934E+0
3.515524E+0
3.144114E+0
2.834605E+0
2.710801E+0
2.710801E+0
2.896507E+0
3.020310E+0
3.206015E+0
3.391720E+0
3.701229E+0
4.010738E+0
4.196443E+0
4.320247E+0
4.320247E+0
4.444050E+0
4.505952E+0
4.567854E+0
4.629756E+0
4.629756E+0
4.691657E+0
4.629756E+0
4.567854E+0
4.444050E+0
4.258345E+0
4.072640E+0
3.886934E+0
3.701229E+0
3.639328E+0
3.577426E+0
3.453622E+0
3.267917E+0
3.082212E+0
2.896507E+0
2.710801E+0
2.525096E+0
2.277489E+0
2.091784E+0
1.967980E+0
1.906079E+0
1.844177E+0
1.782275E+0
1.720373E+0
1.720373E+0
1.720373E+0
1.720373E+0
1.720373E+0
1.906079E+0
2.091784E+0
2.277489E+0
2.401293E+0
2.648900E+0
2.896507E+0
3.206015E+0
3.453622E+0
3.701229E+0
3.886934E+0
4.010738E+0
4.196443E+0
4.382148E+0
4.567854E+0
4.753559E+0
4.877362E+0
5.001166E+0
5.001166E+0
5.063067E+0
5.063067E+0
5.063067E+0
5.063067E+0
4.939264E+0
4.753559E+0
4.505952E+0
4.258345E+0
4.010738E+0
3.701229E+0
3.329819E+0
3.020310E+0
2.710801E+0
2.463194E+0
2.277489E+0
2.029882E+0
1.782275E+0
1.534668E+0
1.410865E+0
1.348963E+0
1.410865E+0
1.472766E+0
1.534668E+0
1.658472E+0
1.906079E+0
2.153686E+0
2.401293E+0
2.710801E+0
2.958408E+0
3.267917E+0
3.515524E+0
3.825033E+0
4.134542E+0
4.320247E+0
4.382148E+0
4.444050E+0
4.444050E+0
4.444050E+0
4.444050E+0
4.505952E+0
4.505952E+0
4.505952E+0
4.505952E+0
4.382148E+0
4.320247E+0
4.258345E+0
4.134542E+0
4.010738E+0
3.948836E+0
3.948836E+0
4.010738E+0
4.134542E+0
4.258345E+0
4.444050E+0
4.567854E+0
4.753559E+0
4.877362E+0
5.001166E+0
5.001166E+0
4.939264E+0
4.877362E+0
4.815461E+0
4.753559E+0
4.629756E+0
4.444050E+0
4.196443E+0
3.948836E+0
3.701229E+0
3.515524E+0
3.267917E+0
3.020310E+0
2.772703E+0
2.525096E+0
2.401293E+0
2.215587E+0
2.091784E+0
1.967980E+0
1.782275E+0
1.596570E+0
1.596570E+0
1.658472E+0
1.720373E+0
1.720373E+0
1.720373E+0
1.782275E+0
1.844177E+0
1.906079E+0
1.906079E+0
1.906079E+0
1.844177E+0
1.782275E+0
1.782275E+0
1.844177E+0
1.906079E+0
2.029882E+0
2.215587E+0
2.463194E+0
2.586998E+0
2.648900E+0
2.648900E+0
2.710801E+0
2.834605E+0
2.834605E+0
2.834605E+0
2.834605E+0
2.896507E+0
3.020310E+0
3.144114E+0
3.206015E+0
3.267917E+0
3.329819E+0
3.391720E+0
3.515524E+0
3.639328E+0
3.825033E+0
4.072640E+0
4.258345E+0
4.505952E+0
4.691657E+0
4.877362E+0
5.124970E+0
5.434478E+0
5.743987E+0
6.053495E+0
6.301103E+0
6.548709E+0
6.734415E+0
6.858218E+0
7.043923E+0
7.167727E+0
7.353432E+0
7.477236E+0
7.601039E+0
7.662941E+0
7.662941E+0
7.662941E+0
7.539137E+0
7.415334E+0
7.229629E+0
7.105825E+0
6.920120E+0
6.796317E+0
6.610611E+0
6.424906E+0
6.177299E+0
5.929692E+0
5.682085E+0
5.558281E+0
5.434478E+0
5.310675E+0
5.186871E+0
5.063067E+0
5.063067E+0
5.124970E+0
5.124970E+0
5.124970E+0
5.063067E+0
5.063067E+0
5.063067E+0
5.063067E+0
5.001166E+0
4.877362E+0
4.753559E+0
4.691657E+0
4.629756E+0
4.629756E+0
4.691657E+0
4.815461E+0
4.939264E+0
5.186871E+0
5.434478E+0
5.743987E+0
5.991594E+0
6.177299E+0
6.424906E+0
6.796317E+0
7.229629E+0
7.353432E+0
7.229629E+0
6.858218E+0
6.486808E+0
6.239201E+0
6.115397E+0
5.991594E+0
5.867790E+0
5.805888E+0
5.867790E+0
6.053495E+0
6.239201E+0
6.363004E+0
6.424906E+0
6.486808E+0
6.672513E+0
6.920120E+0
7.105825E+0
7.229629E+0
7.415334E+0
7.662941E+0
8.096253E+0
8.467664E+0
8.777172E+0
9.024779E+0
9.334288E+0
9.519994E+0
9.581896E+0
9.519994E+0
9.458092E+0
9.458092E+0
9.334288E+0
9.148582E+0
8.900976E+0
8.591467E+0
8.281959E+0
7.972450E+0
7.662941E+0
7.415334E+0
7.167727E+0
6.982022E+0
6.796317E+0
6.672513E+0
6.548709E+0
6.548709E+0
6.548709E+0
6.672513E+0
6.734415E+0
6.858218E+0
6.920120E+0
6.920120E+0
6.920120E+0
6.858218E+0
6.734415E+0
6.610611E+0
6.424906E+0
6.239201E+0
6.053495E+0
5.929692E+0
5.929692E+0
5.867790E+0
5.867790E+0
5.929692E+0
6.053495E+0
6.239201E+0
6.424906E+0
6.486808E+0
6.610611E+0
6.672513E+0
6.796317E+0
6.920120E+0
7.167727E+0
7.415334E+0
7.601039E+0
7.724843E+0
7.848646E+0
7.972450E+0
8.034351E+0
7.910548E+0
7.786745E+0
7.601039E+0
7.477236E+0
7.415334E+0
7.477236E+0
7.477236E+0
7.601039E+0
7.786745E+0
7.972450E+0
8.158155E+0
8.343860E+0
8.529565E+0
8.839074E+0
9.148582E+0
9.458092E+0
9.767600E+0
1.001521E+1
1.020091E+1
1.038662E+1
1.044852E+1
1.038662E+1
1.026281E+1
1.007711E+1
9.829503E+0
9.519994E+0
9.272387E+0
9.086681E+0
8.900976E+0
8.839074E+0
8.715270E+0
8.591467E+0
8.529565E+0
8.405762E+0
8.220057E+0
8.034351E+0
7.848646E+0
7.539137E+0
7.291531E+0
7.043923E+0
6.858218E+0
6.610611E+0
6.363004E+0
6.115397E+0
5.991594E+0
5.867790E+0
5.743987E+0
5.620183E+0
5.558281E+0
5.620183E+0
5.805888E+0
5.991594E+0
6.239201E+0
6.486808E+0
6.796317E+0
7.043923E+0
7.291531E+0
7.539137E+0
7.786745E+0
7.972450E+0
8.158155E+0
8.281959E+0
8.281959E+0
8.220057E+0
8.034351E+0
7.848646E+0
7.601039E+0
7.291531E+0
7.105825E+0
6.920120E+0
6.858218E+0
6.920120E+0
6.982022E+0
6.982022E+0
7.105825E+0
7.291531E+0
7.477236E+0
7.662941E+0
7.848646E+0
7.910548E+0
8.034351E+0
8.158155E+0
8.220057E+0
8.343860E+0
8.405762E+0
8.529565E+0
8.529565E+0
8.467664E+0
8.343860E+0
8.220057E+0
8.096253E+0
8.034351E+0
7.910548E+0
7.848646E+0
7.848646E+0
7.848646E+0
7.848646E+0
7.910548E+0
8.096253E+0
8.281959E+0
8.467664E+0
8.529565E+0
8.715270E+0
8.900976E+0
9.086681E+0
9.272387E+0
9.458092E+0
9.705699E+0
1.001521E+1
1.026281E+1
1.044852E+1
1.051042E+1
1.051042E+1
1.038662E+1
1.013901E+1
9.829503E+0
9.458092E+0
9.148582E+0
8.839074E+0
8.591467E+0
8.405762E+0
8.220057E+0
8.096253E+0
7.972450E+0
7.848646E+0
7.786745E+0
7.724843E+0
7.662941E+0
7.662941E+0
7.601039E+0
7.477236E+0
7.415334E+0
7.353432E+0
7.291531E+0
7.291531E+0
7.229629E+0
7.105825E+0
6.858218E+0
6.672513E+0
6.548709E+0
6.486808E+0
6.486808E+0
6.548709E+0
6.610611E+0
6.734415E+0
6.920120E+0
7.105825E+0
7.291531E+0
7.477236E+0
7.539137E+0
7.662941E+0
7.724843E+0
7.786745E+0
7.848646E+0
7.848646E+0
7.724843E+0
7.601039E+0
7.477236E+0
7.353432E+0
7.167727E+0
6.920120E+0
6.734415E+0
6.486808E+0
6.301103E+0
6.239201E+0
6.177299E+0
6.239201E+0
6.424906E+0
6.548709E+0
6.672513E+0
6.672513E+0
6.672513E+0
6.672513E+0
6.672513E+0
6.610611E+0
6.486808E+0
6.363004E+0
6.301103E+0
6.301103E+0
6.424906E+0
6.548709E+0
6.610611E+0
6.610611E+0
6.610611E+0
6.610611E+0
6.610611E+0
6.548709E+0
6.486808E+0
6.363004E+0
6.239201E+0
6.177299E+0
6.115397E+0
6.115397E+0
6.239201E+0
6.239201E+0
6.239201E+0
6.239201E+0
6.301103E+0
6.363004E+0
6.486808E+0
6.610611E+0
6.734415E+0
6.858218E+0
7.043923E+0
7.105825E+0
7.043923E+0
6.982022E+0
6.920120E+0
6.796317E+0
6.796317E+0
6.672513E+0
6.610611E+0
6.548709E+0
6.486808E+0
6.486808E+0
6.424906E+0
6.301103E+0
6.115397E+0
5.929692E+0
5.743987E+0
5.558281E+0
5.558281E+0
5.682085E+0
5.929692E+0
6.115397E+0
6.177299E+0
6.301103E+0
6.363004E+0
6.301103E+0
6.239201E+0
6.177299E+0
6.177299E+0
6.177299E+0
6.053495E+0
5.805888E+0
5.496380E+0
5.310675E+0
5.310675E+0
5.434478E+0
5.620183E+0
5.682085E+0
5.682085E+0
5.805888E+0
5.991594E+0
6.239201E+0
6.548709E+0
6.982022E+0
7.353432E+0
7.601039E+0
7.786745E+0
7.972450E+0
8.220057E+0
8.343860E+0
8.220057E+0
7.848646E+0
7.415334E+0
6.920120E+0
6.548709E+0
6.363004E+0
6.301103E+0
6.301103E+0
6.239201E+0
6.177299E+0
6.177299E+0
6.239201E+0
6.363004E+0
6.424906E+0
6.548709E+0
6.672513E+0
6.734415E+0
6.796317E+0
6.734415E+0
6.672513E+0
6.548709E+0
6.424906E+0
6.424906E+0
6.424906E+0
6.424906E+0
6.486808E+0
6.486808E+0
6.486808E+0
6.486808E+0
6.363004E+0
6.363004E+0
6.363004E+0
6.301103E+0
6.239201E+0
6.239201E+0
6.301103E+0
6.424906E+0
6.610611E+0
6.672513E+0
6.734415E+0
6.858218E+0
7.043923E+0
7.291531E+0
7.415334E+0
7.415334E+0
7.353432E+0
7.229629E+0
7.167727E+0
7.043923E+0
6.920120E+0
6.858218E+0
6.796317E+0
6.672513E+0
6.486808E+0
6.177299E+0
5.743987E+0
5.248773E+0
4.691657E+0
4.010738E+0
3.329819E+0
2.710801E+0
2.215587E+0
1.906079E+0
1.844177E+0
1.844177E+0
1.906079E+0
1.967980E+0
2.153686E+0
2.586998E+0
3.144114E+0
3.701229E+0
4.134542E+0
4.444050E+0
4.629756E+0
4.815461E+0
5.001166E+0
5.186871E+0
5.248773E+0
5.186871E+0
4.877362E+0
4.505952E+0
4.072640E+0
3.701229E+0
3.391720E+0
3.267917E+0
3.267917E+0
3.453622E+0
3.701229E+0
3.948836E+0
4.258345E+0
4.505952E+0
4.691657E+0
4.691657E+0
4.629756E+0
4.505952E+0
4.382148E+0
4.320247E+0
4.258345E+0
4.444050E+0
4.753559E+0
5.248773E+0
5.805888E+0
6.363004E+0
6.858218E+0
7.291531E+0
7.539137E+0
7.724843E+0
7.724843E+0
7.662941E+0
7.415334E+0
7.167727E+0
6.920120E+0
6.610611E+0
6.363004E+0
5.991594E+0
5.496380E+0
5.063067E+0
4.629756E+0
4.196443E+0
3.701229E+0
3.329819E+0
3.020310E+0
2.896507E+0
2.896507E+0
3.020310E+0
3.206015E+0
3.515524E+0
4.010738E+0
4.444050E+0
4.877362E+0
5.310675E+0
5.620183E+0
5.867790E+0
6.053495E+0
6.053495E+0
5.867790E+0
5.496380E+0
5.124970E+0
4.877362E+0
4.815461E+0
4.877362E+0
5.001166E+0
5.186871E+0
5.434478E+0
5.743987E+0
5.929692E+0
5.991594E+0
5.929692E+0
5.867790E+0
5.743987E+0
5.558281E+0
5.248773E+0
4.939264E+0
4.629756E+0
4.444050E+0
4.320247E+0
4.258345E+0
4.134542E+0
4.134542E+0
4.196443E+0
4.258345E+0
4.382148E+0
4.629756E+0
5.001166E+0
5.434478E+0
5.867790E+0
6.301103E+0
6.486808E+0
6.424906E+0
6.177299E+0
5.867790E+0
5.558281E+0
5.124970E+0
4.629756E+0
4.196443E+0
3.825033E+0
3.701229E+0
3.763131E+0
3.886934E+0
4.134542E+0
4.505952E+0
4.939264E+0
5.434478E+0
5.929692E+0
6.424906E+0
6.920120E+0
7.291531E+0
7.477236E+0
7.601039E+0
7.601039E+0
7.601039E+0
7.601039E+0
7.477236E+0
7.353432E+0
7.167727E+0
6.858218E+0
6.486808E+0
6.053495E+0
5.682085E+0
5.434478E+0
5.186871E+0
5.001166E+0
4.815461E+0
4.629756E+0
4.444050E+0
4.320247E+0
4.196443E+0
4.072640E+0
3.886934E+0
3.701229E+0
3.577426E+0
3.639328E+0
3.825033E+0
4.258345E+0
4.753559E+0
5.310675E+0
5.991594E+0
6.672513E+0
7.353432E+0
7.848646E+0
8.281959E+0
8.591467E+0
8.839074E+0
8.962877E+0
8.839074E+0
8.653369E+0
8.343860E+0
7.848646E+0
7.353432E+0
6.920120E+0
6.548709E+0
6.239201E+0
6.053495E+0
6.053495E+0
6.115397E+0
6.239201E+0
6.363004E+0
6.548709E+0
6.796317E+0
7.043923E+0
7.353432E+0
7.601039E+0
7.786745E+0
7.972450E+0
8.158155E+0
8.281959E+0
8.343860E+0
8.405762E+0
8.405762E+0
8.467664E+0
8.529565E+0
8.591467E+0
8.591467E+0
8.529565E+0
8.467664E+0
8.343860E+0
8.281959E+0
8.096253E+0
7.910548E+0
7.601039E+0
7.353432E+0
7.105825E+0
6.858218E+0
6.734415E+0
6.734415E+0
6.858218E+0
7.043923E+0
7.291531E+0
7.601039E+0
7.972450E+0
8.405762E+0
8.715270E+0
8.962877E+0
9.148582E+0
9.210485E+0
9.210485E+0
9.210485E+0
9.086681E+0
8.900976E+0
8.653369E+0
8.405762E+0
8.158155E+0
7.972450E+0
7.848646E+0
7.724843E+0
7.601039E+0
7.477236E+0
7.291531E+0
7.229629E+0
7.167727E+0
7.291531E+0
7.415334E+0
7.601039E+0
7.724843E+0
7.848646E+0
7.972450E+0
8.034351E+0
8.096253E+0
8.096253E+0
7.972450E+0
7.848646E+0
7.724843E+0
7.662941E+0
7.662941E+0
7.724843E+0
7.786745E+0
7.910548E+0
8.034351E+0
8.220057E+0
8.281959E+0
8.281959E+0
8.220057E+0
8.281959E+0
8.220057E+0
8.096253E+0
7.848646E+0
7.601039E+0
7.353432E+0
7.105825E+0
6.734415E+0
6.301103E+0
5.867790E+0
5.558281E+0
5.372576E+0
5.372576E+0
5.372576E+0
5.372576E+0
5.496380E+0
5.682085E+0
5.867790E+0
5.929692E+0
5.929692E+0
5.991594E+0
6.053495E+0
6.115397E+0
6.177299E+0
6.239201E+0
6.363004E+0
6.548709E+0
6.610611E+0
6.610611E+0
6.548709E+0
6.424906E+0
6.363004E+0
6.363004E+0
6.363004E+0
6.363004E+0
6.486808E+0
6.610611E+0
6.672513E+0
6.610611E+0
6.610611E+0
6.610611E+0
6.610611E+0
6.486808E+0
6.363004E+0
6.301103E+0
6.239201E+0
6.239201E+0
6.301103E+0
6.301103E+0
6.424906E+0
6.548709E+0
6.610611E+0
6.672513E+0
6.734415E+0
6.734415E+0
6.734415E+0
6.734415E+0
6.672513E+0
6.486808E+0
6.301103E+0
6.053495E+0
5.805888E+0
5.558281E+0
5.310675E+0
5.124970E+0
5.063067E+0
5.063067E+0
5.124970E+0
5.248773E+0
5.434478E+0
5.558281E+0
5.743987E+0
5.929692E+0
6.053495E+0
6.177299E+0
6.301103E+0
6.363004E+0
6.424906E+0
6.424906E+0
6.363004E+0
6.301103E+0
6.239201E+0
6.115397E+0
5.929692E+0
5.805888E+0
5.620183E+0
5.496380E+0
5.310675E+0
5.124970E+0
4.877362E+0
4.691657E+0
4.567854E+0
4.505952E+0
4.444050E+0
4.444050E+0
4.505952E+0
4.815461E+0
5.124970E+0
5.496380E+0
5.805888E+0
6.115397E+0
6.424906E+0
6.734415E+0
6.920120E+0
6.982022E+0
7.043923E+0
6.982022E+0
6.858218E+0
6.734415E+0
6.610611E+0
6.486808E+0
6.301103E+0
5.991594E+0
5.743987E+0
5.496380E+0
5.372576E+0
5.248773E+0
5.124970E+0
4.939264E+0
4.815461E+0
4.691657E+0
4.629756E+0
4.629756E+0
4.753559E+0
4.877362E+0
5.124970E+0
5.496380E+0
5.805888E+0
6.115397E+0
6.363004E+0
6.672513E+0
6.920120E+0
7.105825E+0
7.229629E+0
7.353432E+0
7.415334E+0
7.415334E+0
7.291531E+0
7.043923E+0
6.796317E+0
6.486808E+0
6.239201E+0
5.991594E+0
5.682085E+0
5.434478E+0
5.186871E+0
5.001166E+0
4.877362E+0
4.753559E+0
4.691657E+0
4.815461E+0
5.001166E+0
5.124970E+0
5.310675E+0
5.496380E+0
5.743987E+0
6.115397E+0
6.424906E+0
6.672513E+0
6.920120E+0
7.167727E+0
7.353432E+0
7.539137E+0
7.662941E+0
7.786745E+0
7.848646E+0
7.786745E+0
7.477236E+0
7.105825E+0
6.610611E+0
6.177299E+0
5.682085E+0
5.248773E+0
4.877362E+0
4.505952E+0
4.196443E+0
4.010738E+0
3.886934E+0
3.763131E+0
3.701229E+0
3.639328E+0
3.639328E+0
3.825033E+0
4.010738E+0
4.258345E+0
4.444050E+0
4.691657E+0
5.001166E+0
5.248773E+0
5.496380E+0
5.805888E+0
6.053495E+0
6.239201E+0
6.363004E+0
6.424906E+0
6.486808E+0
6.548709E+0
6.548709E+0
6.548709E+0
6.424906E+0
6.363004E+0
6.301103E+0
6.301103E+0
6.301103E+0
6.239201E+0
6.177299E+0
6.115397E+0
5.991594E+0
5.867790E+0
5.620183E+0
5.372576E+0
5.124970E+0
4.939264E+0
4.691657E+0
4.444050E+0
4.258345E+0
4.134542E+0
4.072640E+0
3.948836E+0
3.886934E+0
3.886934E+0
4.010738E+0
4.196443E+0
4.320247E+0
4.505952E+0
4.815461E+0
5.124970E+0
5.496380E+0
5.805888E+0
6.053495E+0
6.239201E+0
6.363004E+0
6.548709E+0
6.672513E+0
6.796317E+0
6.858218E+0
6.920120E+0
6.920120E+0
6.920120E+0
6.920120E+0
6.920120E+0
6.796317E+0
6.672513E+0
6.486808E+0
6.239201E+0
5.929692E+0
5.682085E+0
5.434478E+0
5.124970E+0
4.753559E+0
4.444050E+0
4.072640E+0
3.701229E+0
3.391720E+0
3.082212E+0
2.896507E+0
2.772703E+0
2.710801E+0
2.710801E+0
2.834605E+0
3.082212E+0
3.267917E+0
3.515524E+0
3.763131E+0
4.134542E+0
4.505952E+0
4.877362E+0
5.310675E+0
5.682085E+0
6.115397E+0
6.486808E+0
6.858218E+0
7.167727E+0
7.415334E+0
7.601039E+0
7.724843E+0
7.786745E+0
7.786745E+0
7.662941E+0
7.539137E+0
7.353432E+0
7.167727E+0
6.920120E+0
6.672513E+0
6.363004E+0
6.053495E+0
5.867790E+0
5.682085E+0
5.496380E+0
5.372576E+0
5.310675E+0
5.248773E+0
5.248773E+0
5.310675E+0
5.372576E+0
5.496380E+0
5.682085E+0
5.805888E+0
5.929692E+0
6.053495E+0
6.177299E+0
6.363004E+0
6.548709E+0
6.734415E+0
6.858218E+0
6.982022E+0
7.105825E+0
7.167727E+0
7.229629E+0
7.167727E+0
7.105825E+0
6.920120E+0
6.734415E+0
6.363004E+0
5.991594E+0
5.558281E+0
5.124970E+0
4.815461E+0
4.444050E+0
4.072640E+0
3.825033E+0
3.577426E+0
3.391720E+0
3.267917E+0
3.206015E+0
3.144114E+0
3.082212E+0
3.144114E+0
3.267917E+0
3.453622E+0
3.763131E+0
4.010738E+0
4.320247E+0
4.567854E+0
4.877362E+0
5.063067E+0
5.248773E+0
5.434478E+0
5.558281E+0
5.620183E+0
5.620183E+0
5.558281E+0
5.558281E+0
5.558281E+0
5.496380E+0
5.310675E+0
5.063067E+0
4.877362E+0
4.691657E+0
4.567854E+0
4.382148E+0
4.196443E+0
4.134542E+0
4.134542E+0
4.196443E+0
4.258345E+0
4.382148E+0
4.505952E+0
4.691657E+0
4.877362E+0
5.001166E+0
5.063067E+0
5.124970E+0
5.248773E+0
5.310675E+0
5.372576E+0
5.434478E+0
5.558281E+0
5.620183E+0
5.682085E+0
5.743987E+0
5.743987E+0
5.743987E+0
5.620183E+0
5.496380E+0
5.248773E+0
5.001166E+0
4.753559E+0
4.444050E+0
4.196443E+0
4.010738E+0
3.825033E+0
3.639328E+0
3.515524E+0
3.391720E+0
3.206015E+0
3.144114E+0
3.082212E+0
3.020310E+0
3.020310E+0
3.082212E+0
3.144114E+0
3.267917E+0
3.329819E+0
3.329819E+0
3.267917E+0
3.206015E+0
3.144114E+0
3.144114E+0
3.267917E+0
3.391720E+0
3.515524E+0
3.515524E+0
3.577426E+0
3.825033E+0
4.134542E+0
4.382148E+0
4.567854E+0
4.629756E+0
4.567854E+0
4.382148E+0
4.320247E+0
4.320247E+0
4.382148E+0
4.258345E+0
4.010738E+0
3.763131E+0
3.577426E+0
3.453622E+0
3.391720E+0
3.329819E+0
3.267917E+0
3.267917E+0
3.267917E+0
3.206015E+0
3.144114E+0
3.144114E+0
3.144114E+0
3.082212E+0
2.834605E+0
2.401293E+0
1.906079E+0
1.534668E+0
1.101356E+0
6.061419E-1
-1.985809E-1
-1.374714E+0
-2.798454E+0
-4.531703E+0
-6.264952E+0
-8.122005E+0
-9.917154E+0
-1.158850E+1
-1.301224E+1
-1.400267E+1
-1.449788E+1
-1.443598E+1
-1.375506E+1
-1.257893E+1
-1.103139E+1
-9.174334E+0
-7.131577E+0
-5.026917E+0
-2.860356E+0
-4.461879E-1
2.339391E+0
5.558281E+0
8.962877E+0
1.242938E+1
1.595778E+1
1.930047E+1
2.233365E+1
2.487163E+1
2.666678E+1
2.771911E+1
2.790481E+1
2.740960E+1
2.641917E+1
2.505733E+1
2.320028E+1
2.090991E+1
1.855765E+1
1.645299E+1
1.459594E+1
1.298649E+1
1.150085E+1
1.020091E+1
9.086681E+0
7.972450E+0
6.734415E+0
5.310675E+0
3.948836E+0
2.772703E+0
1.658472E+0
7.299454E-1
1.728298E-1
-1.366791E-1
-1.366791E-1
4.902625E-2
2.347314E-1
6.061419E-1
1.287061E+0
2.277489E+0
3.701229E+0
5.434478E+0
7.415334E+0
9.581896E+0
1.187226E+1
1.410072E+1
1.608158E+1
1.769102E+1
1.911476E+1
2.047660E+1
2.177654E+1
2.251936E+1
2.258126E+1
2.220985E+1
2.177654E+1
2.146703E+1
2.103372E+1
2.022899E+1
1.911476E+1
1.775292E+1
1.614348E+1
1.391502E+1
1.088183E+1
7.229629E+0
3.267917E+0
-7.556964E-1
-4.345998E+0
-7.255380E+0
-9.298137E+0
-1.065998E+1
-1.127899E+1
-1.121709E+1
-1.047427E+1
-9.236235E+0
-7.564889E+0
-5.707837E+0
-3.665079E+0
-1.808026E+0
-1.985809E-1
1.101356E+0
2.091784E+0
3.082212E+0
3.886934E+0
4.444050E+0
4.567854E+0
4.444050E+0
4.320247E+0
4.196443E+0
3.825033E+0
3.020310E+0
1.844177E+0
5.442402E-1
-5.080895E-1
-1.250910E+0
-1.622321E+0
-1.808026E+0
-1.993731E+0
-2.055633E+0
-1.746124E+0
-1.127107E+0
-4.461879E-1
-1.287556E-2
2.966332E-1
9.156506E-1
2.091784E+0
3.886934E+0
5.929692E+0
7.910548E+0
9.519994E+0
1.094373E+1
1.211987E+1
1.311030E+1
1.366741E+1
1.354361E+1
1.267698E+1
1.106754E+1
8.777172E+0
5.929692E+0
2.710801E+0
-8.175982E-1
-4.407900E+0
-8.060102E+0
-1.146470E+1
-1.418838E+1
-1.598353E+1
-1.654064E+1
-1.598353E+1
-1.468359E+1
-1.276464E+1
-1.053617E+1
-8.060102E+0
-5.645935E+0
-3.231766E+0
-9.414016E-1
1.225159E+0
3.144114E+0
4.939264E+0
6.548709E+0
8.096253E+0
9.705699E+0
1.112944E+1
1.218177E+1
1.249128E+1
1.211987E+1
1.125324E+1
1.020091E+1
9.086681E+0
7.848646E+0
6.610611E+0
5.496380E+0
4.691657E+0
4.134542E+0
3.701229E+0
3.020310E+0
2.091784E+0
8.537489E-1
-3.223844E-1
-1.312812E+0
-1.869928E+0
-1.931830E+0
-1.684223E+0
-1.250910E+0
-6.937946E-1
-1.287556E-2
4.823384E-1
6.680437E-1
3.585349E-1
-7.477725E-2
-4.461879E-1
-5.699912E-1
-5.080895E-1
-1.985809E-1
4.823384E-1
1.596570E+0
2.958408E+0
4.567854E+0
6.115397E+0
7.477236E+0
8.467664E+0
9.148582E+0
9.581896E+0
9.829503E+0
9.829503E+0
9.705699E+0
9.458092E+0
9.396190E+0
9.396190E+0
9.458092E+0
9.581896E+0
9.705699E+0
9.705699E+0
9.581896E+0
9.148582E+0
8.467664E+0
7.539137E+0
6.610611E+0
5.620183E+0
4.505952E+0
3.329819E+0
2.215587E+0
1.287061E+0
7.299454E-1
4.823384E-1
5.442402E-1
8.537489E-1
1.348963E+0
1.967980E+0
2.648900E+0
3.391720E+0
4.010738E+0
4.505952E+0
4.815461E+0
5.001166E+0
5.001166E+0
4.753559E+0
3.948836E+0
2.834605E+0
1.596570E+0
5.442402E-1
-2.604826E-1
-9.414016E-1
-1.374714E+0
-1.622321E+0
-1.684223E+0
-1.746124E+0
-1.993731E+0
-2.550847E+0
-3.355570E+0
-4.222195E+0
-4.841212E+0
-5.150721E+0
-4.841212E+0
-4.036489E+0
-2.612749E+0
-7.556964E-1
1.410865E+0
3.825033E+0
6.301103E+0
8.591467E+0
1.032472E+1
1.156275E+1
1.211987E+1
1.218177E+1
1.181036E+1
1.119134E+1
1.032472E+1
8.962877E+0
7.229629E+0
5.186871E+0
3.144114E+0
1.287061E+0
-3.223844E-1
-1.560419E+0
-2.365142E+0
-2.550847E+0
-2.303240E+0
-1.808026E+0
-1.498517E+0
-1.374714E+0
-1.498517E+0
-1.869928E+0
-2.427043E+0
-3.293668E+0
-4.036489E+0
-4.469801E+0
-4.407900E+0
-3.665079E+0
-2.488946E+0
-8.795000E-1
8.537489E-1
2.648900E+0
4.258345E+0
5.558281E+0
6.363004E+0
6.672513E+0
6.610611E+0
6.363004E+0
6.115397E+0
5.743987E+0
5.001166E+0
3.886934E+0
2.463194E+0
9.775524E-1
-3.223844E-1
-1.127107E+0
-1.436616E+0
-1.065205E+0
-1.985809E-1
1.287061E+0
3.206015E+0
5.310675E+0
7.291531E+0
8.900976E+0
9.581896E+0
9.334288E+0
8.096253E+0
6.177299E+0
3.763131E+0
1.225159E+0
-1.189009E+0
-3.046061E+0
-4.098391E+0
-4.407900E+0
-4.036489E+0
-3.231766E+0
-2.241339E+0
-1.189009E+0
-7.477725E-2
1.039454E+0
1.967980E+0
2.710801E+0
3.020310E+0
2.896507E+0
2.339391E+0
1.534668E+0
5.442402E-1
-4.461879E-1
-1.312812E+0
-1.684223E+0
-1.684223E+0
-1.189009E+0
-4.461879E-1
6.061419E-1
1.844177E+0
2.958408E+0
3.701229E+0
3.886934E+0
3.515524E+0
2.648900E+0
1.534668E+0
2.347314E-1
-1.127107E+0
-2.365142E+0
-3.231766E+0
-3.603177E+0
-3.417472E+0
-2.798454E+0
-1.746124E+0
-3.223844E-1
1.410865E+0
3.206015E+0
4.877362E+0
6.301103E+0
7.353432E+0
7.910548E+0
7.786745E+0
7.105825E+0
5.867790E+0
4.382148E+0
2.896507E+0
1.410865E+0
1.109279E-1
-1.189009E+0
-2.488946E+0
-3.665079E+0
-4.531703E+0
-5.150721E+0
-5.274524E+0
-5.088819E+0
-4.655507E+0
-3.974587E+0
-3.107963E+0
-2.241339E+0
-1.374714E+0
-6.937946E-1
-1.985809E-1
2.347314E-1
6.680437E-1
1.287061E+0
2.153686E+0
3.267917E+0
4.567854E+0
5.991594E+0
7.353432E+0
8.467664E+0
9.086681E+0
9.086681E+0
8.467664E+0
7.415334E+0
6.115397E+0
4.567854E+0
3.020310E+0
1.534668E+0
1.728298E-1
-9.414016E-1
-1.808026E+0
-2.488946E+0
-2.860356E+0
-3.107963E+0
-3.231766E+0
-3.107963E+0
-2.860356E+0
-2.427043E+0
-1.808026E+0
-1.003303E+0
-1.366791E-1
8.537489E-1
1.782275E+0
2.525096E+0
3.144114E+0
3.577426E+0
4.010738E+0
4.444050E+0
4.939264E+0
5.434478E+0
5.929692E+0
6.424906E+0
6.734415E+0
6.734415E+0
6.363004E+0
5.743987E+0
4.753559E+0
3.453622E+0
1.906079E+0
2.966332E-1
-1.127107E+0
-2.241339E+0
-3.107963E+0
-3.726980E+0
-4.036489E+0
-4.036489E+0
-3.726980E+0
-3.231766E+0
-2.736552E+0
-2.365142E+0
-2.055633E+0
-1.746124E+0
-1.374714E+0
-8.175982E-1
-2.604826E-1
4.204367E-1
1.101356E+0
1.906079E+0
2.648900E+0
3.206015E+0
3.515524E+0
3.453622E+0
3.144114E+0
2.710801E+0
2.091784E+0
1.410865E+0
6.680437E-1
-1.287556E-2
-5.080895E-1
-9.414016E-1
-1.436616E+0
-1.746124E+0
-1.931830E+0
-1.931830E+0
-1.746124E+0
-1.436616E+0
-1.065205E+0
-5.699912E-1
-1.287556E-2
4.204367E-1
7.918472E-1
1.039454E+0
1.101356E+0
1.101356E+0
1.163258E+0
1.287061E+0
1.472766E+0
1.844177E+0
2.277489E+0
2.896507E+0
3.515524E+0
4.196443E+0
4.877362E+0
5.558281E+0
6.115397E+0
6.486808E+0
6.734415E+0
6.734415E+0
6.486808E+0
5.991594E+0
5.248773E+0
4.382148E+0
3.391720E+0
2.339391E+0
1.225159E+0
1.109279E-1
-9.414016E-1
-1.808026E+0
-2.427043E+0
-2.798454E+0
-2.922257E+0
-2.674651E+0
-2.179437E+0
-1.498517E+0
-8.175982E-1
-1.287556E-2
8.537489E-1
1.720373E+0
2.401293E+0
2.958408E+0
3.391720E+0
3.639328E+0
3.825033E+0
3.948836E+0
3.886934E+0
3.515524E+0
3.020310E+0
2.463194E+0
1.906079E+0
1.410865E+0
9.156506E-1
5.442402E-1
2.347314E-1
4.902625E-2
1.109279E-1
3.585349E-1
6.680437E-1
9.775524E-1
1.287061E+0
1.534668E+0
1.782275E+0
1.906079E+0
1.906079E+0
1.782275E+0
1.658472E+0
1.472766E+0
1.287061E+0
1.101356E+0
9.156506E-1
7.918472E-1
7.299454E-1
6.680437E-1
5.442402E-1
4.204367E-1
3.585349E-1
2.347314E-1
1.728298E-1
1.728298E-1
1.728298E-1
2.966332E-1
4.823384E-1
8.537489E-1
1.225159E+0
1.720373E+0
2.339391E+0
3.082212E+0
3.886934E+0
4.629756E+0
5.248773E+0
5.743987E+0
6.115397E+0
6.301103E+0
6.363004E+0
6.177299E+0
5.867790E+0
5.496380E+0
4.877362E+0
4.134542E+0
3.329819E+0
2.463194E+0
1.596570E+0
8.537489E-1
1.728298E-1
-1.985809E-1
-1.985809E-1
1.109279E-1
6.680437E-1
1.410865E+0
2.215587E+0
3.020310E+0
3.763131E+0
4.382148E+0
4.939264E+0
5.372576E+0
5.620183E+0
5.743987E+0
5.743987E+0
5.620183E+0
5.372576E+0
5.001166E+0
4.629756E+0
4.196443E+0
3.763131E+0
3.329819E+0
2.958408E+0
2.710801E+0
2.586998E+0
2.586998E+0
2.586998E+0
2.586998E+0
2.525096E+0
2.463194E+0
2.339391E+0
2.153686E+0
2.029882E+0
1.906079E+0
1.844177E+0
1.782275E+0
1.906079E+0
2.153686E+0
2.525096E+0
2.896507E+0
3.329819E+0
3.701229E+0
4.134542E+0
4.505952E+0
4.753559E+0
4.877362E+0
4.815461E+0
4.629756E+0
4.444050E+0
4.196443E+0
3.825033E+0
3.329819E+0
2.772703E+0
2.215587E+0
1.658472E+0
1.163258E+0
6.680437E-1
2.966332E-1
-1.287556E-2
-1.985809E-1
-3.223844E-1
-3.842861E-1
-3.842861E-1
-3.223844E-1
-7.477725E-2
3.585349E-1
8.537489E-1
1.472766E+0
2.091784E+0
2.710801E+0
3.391720E+0
4.010738E+0
4.567854E+0
5.063067E+0
5.496380E+0
5.929692E+0
6.239201E+0
6.548709E+0
6.796317E+0
7.043923E+0
7.167727E+0
7.229629E+0
7.167727E+0
6.982022E+0
6.734415E+0
6.301103E+0
5.867790E+0
5.434478E+0
5.063067E+0
4.753559E+0
4.567854E+0
4.382148E+0
4.258345E+0
4.196443E+0
4.196443E+0
4.196443E+0
4.258345E+0
4.320247E+0
4.444050E+0
4.505952E+0
4.567854E+0
4.629756E+0
4.629756E+0
4.629756E+0
4.505952E+0
4.320247E+0
4.134542E+0
4.010738E+0
3.948836E+0
3.948836E+0
4.010738E+0
4.196443E+0
4.444050E+0
4.691657E+0
5.001166E+0
5.186871E+0
5.372576E+0
5.434478E+0
5.372576E+0
5.248773E+0
5.063067E+0
4.815461E+0
4.505952E+0
4.134542E+0
3.825033E+0
3.577426E+0
3.329819E+0
3.020310E+0
2.772703E+0
2.525096E+0
2.339391E+0
2.277489E+0
2.277489E+0
2.401293E+0
2.586998E+0
2.834605E+0
3.082212E+0
3.267917E+0
3.391720E+0
3.453622E+0
3.515524E+0
3.639328E+0
3.701229E+0
3.825033E+0
4.072640E+0
4.320247E+0
4.567854E+0
4.753559E+0
4.939264E+0
5.001166E+0
4.939264E+0
4.753559E+0
4.567854E+0
4.320247E+0
4.072640E+0
3.825033E+0
3.515524E+0
3.206015E+0
2.772703E+0
2.401293E+0
2.091784E+0
1.782275E+0
1.472766E+0
1.287061E+0
1.101356E+0
1.039454E+0
1.101356E+0
1.287061E+0
1.472766E+0
1.782275E+0
2.029882E+0
2.277489E+0
2.525096E+0
2.834605E+0
3.082212E+0
3.267917E+0
3.391720E+0
3.515524E+0
3.577426E+0
3.577426E+0
3.639328E+0
3.639328E+0
3.577426E+0
3.577426E+0
3.515524E+0
3.453622E+0
3.391720E+0
3.267917E+0
3.206015E+0
3.144114E+0
3.082212E+0
2.958408E+0
2.834605E+0
2.772703E+0
2.772703E+0
2.834605E+0
2.896507E+0
2.896507E+0
2.896507E+0
2.896507E+0
2.896507E+0
2.896507E+0
2.896507E+0
2.958408E+0
3.144114E+0
3.329819E+0
3.577426E+0
3.763131E+0
4.010738E+0
4.196443E+0
4.320247E+0
4.320247E+0
4.258345E+0
4.196443E+0
4.134542E+0
4.072640E+0
4.010738E+0
4.010738E+0
4.010738E+0
4.010738E+0
3.948836E+0
3.886934E+0
3.763131E+0
3.639328E+0
3.515524E+0
3.329819E+0
3.144114E+0
2.958408E+0
2.772703E+0
2.525096E+0
2.215587E+0
1.906079E+0
1.596570E+0
1.348963E+0
1.039454E+0
7.918472E-1
5.442402E-1
3.585349E-1
2.347314E-1
2.347314E-1
3.585349E-1
5.442402E-1
7.918472E-1
1.101356E+0
1.472766E+0
1.906079E+0
2.339391E+0
2.648900E+0
2.896507E+0
2.958408E+0
2.958408E+0
2.896507E+0
2.772703E+0
2.525096E+0
2.153686E+0
1.720373E+0
1.348963E+0
9.156506E-1
6.061419E-1
2.347314E-1
-1.287556E-2
-2.604826E-1
-4.461879E-1
-5.699912E-1
-5.699912E-1
-5.080895E-1
-3.842861E-1
-3.223844E-1
-2.604826E-1
-1.366791E-1
-1.287556E-2
2.347314E-1
4.823384E-1
8.537489E-1
1.287061E+0
1.782275E+0
2.277489E+0
2.710801E+0
3.082212E+0
3.391720E+0
3.577426E+0
3.701229E+0
3.763131E+0
3.825033E+0
3.825033E+0
3.639328E+0
3.391720E+0
3.144114E+0
2.834605E+0
2.463194E+0
2.029882E+0
1.596570E+0
1.225159E+0
9.156506E-1
6.680437E-1
4.823384E-1
3.585349E-1
2.966332E-1
2.966332E-1
2.966332E-1
2.347314E-1
1.728298E-1
1.728298E-1
1.728298E-1
1.109279E-1
-1.287556E-2
-1.366791E-1
-3.223844E-1
-3.842861E-1
-4.461879E-1
-5.699912E-1
-5.699912E-1
-5.699912E-1
-4.461879E-1
-2.604826E-1
-1.287556E-2
3.585349E-1
7.299454E-1
1.101356E+0
1.596570E+0
2.091784E+0
2.525096E+0
2.896507E+0
3.144114E+0
3.267917E+0
3.267917E+0
3.206015E+0
3.020310E+0
2.772703E+0
2.339391E+0
1.906079E+0
1.472766E+0
1.101356E+0
7.918472E-1
5.442402E-1
4.204367E-1
3.585349E-1
2.966332E-1
1.728298E-1
-1.287556E-2
-1.985809E-1
-5.080895E-1
-8.795000E-1
-1.250910E+0
-1.560419E+0
-1.746124E+0
-1.808026E+0
-1.684223E+0
-1.374714E+0
-9.414016E-1
-3.842861E-1
1.109279E-1
6.061419E-1
1.101356E+0
1.534668E+0
1.844177E+0
1.967980E+0
2.029882E+0
2.029882E+0
1.967980E+0
1.782275E+0
1.472766E+0
1.101356E+0
7.918472E-1
4.204367E-1
1.728298E-1
4.902625E-2
-1.287556E-2
1.109279E-1
4.204367E-1
7.918472E-1
1.225159E+0
1.720373E+0
2.091784E+0
2.463194E+0
2.710801E+0
2.896507E+0
3.020310E+0
3.144114E+0
3.267917E+0
3.329819E+0
3.453622E+0
3.577426E+0
3.639328E+0
3.701229E+0
3.701229E+0
3.701229E+0
3.701229E+0
3.701229E+0
3.763131E+0
3.886934E+0
4.010738E+0
4.258345E+0
4.444050E+0
4.629756E+0
4.753559E+0
4.815461E+0
4.815461E+0
4.815461E+0
4.753559E+0
4.691657E+0
4.567854E+0
4.505952E+0
4.505952E+0
4.444050E+0
4.382148E+0
4.444050E+0
4.567854E+0
4.691657E+0
4.939264E+0
5.063067E+0
5.186871E+0
5.310675E+0
5.434478E+0
5.496380E+0
5.558281E+0
5.558281E+0
5.496380E+0
5.372576E+0
5.248773E+0
5.063067E+0
4.877362E+0
4.753559E+0
4.629756E+0
4.567854E+0
4.567854E+0
4.629756E+0
4.691657E+0
4.877362E+0
5.001166E+0
5.124970E+0
5.124970E+0
5.124970E+0
5.001166E+0
4.815461E+0
4.567854E+0
4.258345E+0
3.948836E+0
3.701229E+0
3.453622E+0
3.206015E+0
3.082212E+0
3.020310E+0
3.020310E+0
3.020310E+0
2.958408E+0
2.896507E+0
2.958408E+0
3.020310E+0
3.082212E+0
3.020310E+0
2.958408E+0
2.834605E+0
2.710801E+0
2.463194E+0
2.215587E+0
1.967980E+0
1.720373E+0
1.534668E+0
1.410865E+0
1.287061E+0
1.348963E+0
1.472766E+0
1.658472E+0
1.967980E+0
2.401293E+0
2.958408E+0
3.453622E+0
3.948836E+0
4.382148E+0
4.753559E+0
5.001166E+0
5.124970E+0
5.186871E+0
5.186871E+0
5.124970E+0
5.001166E+0
4.939264E+0
4.815461E+0
4.691657E+0
4.629756E+0
4.505952E+0
4.444050E+0
4.382148E+0
4.320247E+0
4.258345E+0
4.196443E+0
4.134542E+0
4.072640E+0
3.948836E+0
3.825033E+0
3.639328E+0
3.453622E+0
3.267917E+0
3.082212E+0
2.958408E+0
2.896507E+0
2.834605E+0
2.834605E+0
2.834605E+0
2.834605E+0
2.896507E+0
2.896507E+0
2.896507E+0
2.896507E+0
2.772703E+0
2.710801E+0
2.648900E+0
2.586998E+0
2.401293E+0
2.215587E+0
1.967980E+0
1.720373E+0
1.534668E+0
1.472766E+0
1.472766E+0
1.596570E+0
1.906079E+0
2.339391E+0
2.834605E+0
3.391720E+0
3.948836E+0
4.382148E+0
4.753559E+0
4.939264E+0
5.063067E+0
5.063067E+0
5.001166E+0
4.939264E+0
4.815461E+0
4.629756E+0
4.382148E+0
4.196443E+0
4.010738E+0
3.763131E+0
3.639328E+0
3.453622E+0
3.391720E+0
3.329819E+0
3.391720E+0
3.515524E+0
3.639328E+0
3.825033E+0
4.072640E+0
4.258345E+0
4.444050E+0
4.505952E+0
4.505952E+0
4.505952E+0
4.505952E+0
4.505952E+0
4.505952E+0
4.567854E+0
4.567854E+0
4.567854E+0
4.505952E+0
4.444050E+0
4.444050E+0
4.444050E+0
4.382148E+0
4.258345E+0
4.196443E+0
4.134542E+0
4.072640E+0
4.010738E+0
4.010738E+0
4.072640E+0
4.072640E+0
4.134542E+0
4.196443E+0
4.258345E+0
4.382148E+0
4.505952E+0
4.629756E+0
4.691657E+0
4.691657E+0
4.629756E+0
4.567854E+0
4.505952E+0
4.382148E+0
4.258345E+0
4.010738E+0
3.825033E+0
3.577426E+0
3.391720E+0
3.206015E+0
3.020310E+0
2.834605E+0
2.710801E+0
2.586998E+0
2.401293E+0
2.277489E+0
2.215587E+0
2.153686E+0
2.091784E+0
2.029882E+0
1.906079E+0
1.906079E+0
1.844177E+0
1.844177E+0
1.720373E+0
1.534668E+0
1.348963E+0
1.101356E+0
9.775524E-1
8.537489E-1
7.918472E-1
7.299454E-1
6.680437E-1
6.061419E-1
6.061419E-1
5.442402E-1
5.442402E-1
4.823384E-1
4.204367E-1
2.966332E-1
1.728298E-1
-1.287556E-2
-1.287556E-2
-1.287556E-2
1.109279E-1
1.728298E-1
2.347314E-1
2.347314E-1
2.966332E-1
3.585349E-1
3.585349E-1
4.204367E-1
4.204367E-1
5.442402E-1
7.299454E-1
9.156506E-1
1.101356E+0
1.287061E+0
1.410865E+0
1.534668E+0
1.658472E+0
1.782275E+0
1.906079E+0
1.967980E+0
2.029882E+0
2.091784E+0
2.091784E+0
2.029882E+0
1.967980E+0
1.906079E+0
1.782275E+0
1.534668E+0
1.348963E+0
1.163258E+0
1.101356E+0
9.156506E-1
7.299454E-1
6.061419E-1
5.442402E-1
5.442402E-1
4.823384E-1
4.204367E-1
4.204367E-1
4.204367E-1
4.823384E-1
6.061419E-1
6.061419E-1
6.061419E-1
6.061419E-1
6.061419E-1
6.061419E-1
6.061419E-1
4.823384E-1
3.585349E-1
2.966332E-1
2.347314E-1
2.347314E-1
1.109279E-1
4.902625E-2
-7.477725E-2
-1.366791E-1
-2.604826E-1
-3.842861E-1
-5.699912E-1
-6.937946E-1
-6.937946E-1
-6.937946E-1
-6.937946E-1
-5.699912E-1
-4.461879E-1
-2.604826E-1
-7.477725E-2
4.902625E-2
1.728298E-1
2.966332E-1
5.442402E-1
7.918472E-1
1.163258E+0
1.472766E+0
1.844177E+0
2.153686E+0
2.525096E+0
2.896507E+0
3.144114E+0
3.267917E+0
3.267917E+0
3.267917E+0
3.206015E+0
3.144114E+0
3.020310E+0
2.834605E+0
2.586998E+0
2.339391E+0
2.153686E+0
2.029882E+0
1.844177E+0
1.720373E+0
1.658472E+0
1.596570E+0
1.596570E+0
1.596570E+0
1.720373E+0
1.782275E+0
1.844177E+0
1.906079E+0
2.029882E+0
2.215587E+0
2.463194E+0
2.772703E+0
3.020310E+0
3.267917E+0
3.515524E+0
3.763131E+0
3.886934E+0
3.948836E+0
4.010738E+0
4.072640E+0
4.072640E+0
4.072640E+0
4.072640E+0
4.072640E+0
4.072640E+0
3.948836E+0
3.763131E+0
3.639328E+0
3.515524E+0
3.329819E+0
3.144114E+0
2.896507E+0
2.710801E+0
2.586998E+0
2.525096E+0
2.525096E+0
2.586998E+0
2.586998E+0
2.586998E+0
2.586998E+0
2.525096E+0
2.401293E+0
2.277489E+0
2.215587E+0
2.153686E+0
2.153686E+0
2.091784E+0
2.029882E+0
1.967980E+0
1.906079E+0
1.906079E+0
1.906079E+0
1.906079E+0
1.967980E+0
1.967980E+0
1.967980E+0
2.029882E+0
2.153686E+0
2.277489E+0
2.339391E+0
2.463194E+0
2.586998E+0
2.772703E+0
2.896507E+0
3.020310E+0
3.020310E+0
3.082212E+0
3.082212E+0
3.206015E+0
3.267917E+0
3.329819E+0
3.329819E+0
3.329819E+0
3.329819E+0
3.329819E+0
3.391720E+0
3.391720E+0
3.391720E+0
3.391720E+0
3.329819E+0
3.206015E+0
3.082212E+0
3.020310E+0
2.896507E+0
2.834605E+0
2.772703E+0
2.710801E+0
2.710801E+0
2.710801E+0
2.772703E+0
2.772703E+0
2.896507E+0
3.082212E+0
3.329819E+0
3.639328E+0
4.072640E+0
4.505952E+0
5.063067E+0
5.682085E+0
6.239201E+0
6.734415E+0
7.167727E+0
7.539137E+0
7.848646E+0
8.158155E+0
8.405762E+0
8.653369E+0
8.900976E+0
9.024779E+0
9.086681E+0
9.024779E+0
8.900976E+0
8.591467E+0
8.220057E+0
7.724843E+0
7.167727E+0
6.548709E+0
5.929692E+0
5.248773E+0
4.505952E+0
3.639328E+0
2.648900E+0
1.596570E+0
4.823384E-1
-6.937946E-1
-1.869928E+0
-3.046061E+0
-4.160293E+0
-5.150721E+0
-6.141148E+0
-6.945871E+0
-7.564889E+0
-8.060102E+0
-8.431513E+0
-8.741021E+0
-8.988627E+0
-9.112432E+0
-9.050530E+0
-8.741021E+0
-8.245807E+0
-7.502987E+0
-6.636363E+0
-5.831639E+0
-5.088819E+0
-4.593605E+0
-4.345998E+0
-4.284096E+0
-4.531703E+0
-5.088819E+0
-5.893541E+0
-6.883970E+0
-7.936299E+0
-8.864824E+0
-9.669548E+0
-1.028857E+1
-1.090758E+1
-1.140280E+1
-1.177421E+1
-1.214562E+1
-1.251703E+1
-1.301224E+1
-1.344555E+1
-1.375506E+1
-1.381696E+1
-1.363126E+1
-1.307414E+1
-1.220752E+1
-1.109329E+1
-9.793351E+0
-8.369612E+0
-6.822068E+0
-4.965015E+0
-2.736552E+0
-1.287556E-2
3.082212E+0
6.424906E+0
9.953306E+0
1.360551E+1
1.725771E+1
2.072421E+1
2.381930E+1
2.648107E+1
2.852383E+1
3.000947E+1
3.087610E+1
3.137131E+1
3.130941E+1
3.062849E+1
2.926665E+1
2.722389E+1
2.456212E+1
2.128132E+1
1.750532E+1
1.335790E+1
8.962877E+0
4.691657E+0
7.299454E-1
-2.984160E+0
-6.388755E+0
-9.421941E+0
-1.183611E+1
-1.344555E+1
-1.437408E+1
-1.455979E+1
-1.400267E+1
-1.276464E+1
-1.078378E+1
-8.183906E+0
-4.965015E+0
-1.312812E+0
2.463194E+0
6.363004E+0
1.032472E+1
1.410072E+1
1.762912E+1
2.072421E+1
2.338598E+1
2.555255E+1
2.710009E+1
2.784291E+1
2.771911E+1
2.666678E+1
2.487163E+1
2.251936E+1
1.991949E+1
1.725771E+1
1.465784E+1
1.218177E+1
9.953306E+0
7.972450E+0
6.115397E+0
4.444050E+0
2.834605E+0
1.534668E+0
5.442402E-1
1.109279E-1
4.902625E-2
2.347314E-1
4.204367E-1
4.823384E-1
3.585349E-1
4.902625E-2
-5.699912E-1
-1.498517E+0
-2.674651E+0
-3.788882E+0
-4.593605E+0
-4.965015E+0
-4.965015E+0
-4.655507E+0
-4.098391E+0
-3.541275E+0
-3.169865E+0
-3.046061E+0
-3.169865E+0
-3.479374E+0
-3.850784E+0
-4.160293E+0
-4.469801E+0
-4.717409E+0
-4.779310E+0
-4.593605E+0
-4.222195E+0
-3.726980E+0
-3.417472E+0
-3.231766E+0
-3.169865E+0
-3.169865E+0
-3.107963E+0
-3.046061E+0
-2.922257E+0
-2.860356E+0
-2.798454E+0
-2.798454E+0
-2.860356E+0
-3.107963E+0
-3.479374E+0
-3.974587E+0
-4.284096E+0
-4.469801E+0
-4.345998E+0
-3.974587E+0
-3.417472E+0
-2.612749E+0
-1.684223E+0
-9.414016E-1
-4.461879E-1
-5.080895E-1
-1.003303E+0
-1.746124E+0
-2.798454E+0
-4.036489E+0
-5.460229E+0
-6.945871E+0
-8.122005E+0
-8.741021E+0
-8.802923E+0
-8.369612E+0
-7.688692E+0
-6.945871E+0
-6.264952E+0
-5.707837E+0
-5.398328E+0
-5.584033E+0
-6.203050E+0
-7.193478E+0
-8.369612E+0
-9.421941E+0
-1.035047E+1
-1.103139E+1
-1.115519E+1
-1.065998E+1
-9.607645E+0
-8.245807E+0
-6.512559E+0
-4.469801E+0
-1.869928E+0
1.163258E+0
4.444050E+0
7.786745E+0
1.100564E+1
1.391502E+1
1.626728E+1
1.787673E+1
1.855765E+1
1.831004E+1
1.725771E+1
1.571017E+1
1.391502E+1
1.205797E+1
1.001521E+1
7.786745E+0
5.372576E+0
3.082212E+0
1.101356E+0
-5.699912E-1
-1.993731E+0
-3.107963E+0
-3.850784E+0
-4.160293E+0
-3.912686E+0
-3.293668E+0
-2.612749E+0
-1.931830E+0
-1.312812E+0
-6.937946E-1
-1.287556E-2
6.680437E-1
1.472766E+0
2.401293E+0
3.577426E+0
4.753559E+0
5.805888E+0
6.548709E+0
6.982022E+0
7.105825E+0
7.043923E+0
6.982022E+0
7.167727E+0
7.662941E+0
8.653369E+0
9.953306E+0
1.143895E+1
1.267698E+1
1.341980E+1
1.348171E+1
1.280079E+1
1.162465E+1
1.001521E+1
8.220057E+0
6.424906E+0
4.629756E+0
3.082212E+0
1.596570E+0
1.728298E-1
-1.498517E+0
-3.355570E+0
-5.274524E+0
-7.069675E+0
-8.555316E+0
-9.360039E+0
-9.483842E+0
-8.802923E+0
-7.564889E+0
-5.831639E+0
-3.850784E+0
-1.684223E+0
4.823384E-1
2.648900E+0
4.877362E+0
7.229629E+0
9.581896E+0
1.205797E+1
1.447213E+1
1.676250E+1
1.855765E+1
1.954808E+1
1.954808E+1
1.849575E+1
1.657679E+1
1.391502E+1
1.075803E+1
7.415334E+0
4.134542E+0
1.101356E+0
-1.498517E+0
-3.603177E+0
-5.336426E+0
-6.822068E+0
-8.369612E+0
-9.793351E+0
-1.090758E+1
-1.165040E+1
-1.208372E+1
-1.220752E+1
-1.208372E+1
-1.165040E+1
-1.096948E+1
-1.004096E+1
-9.050530E+0
-8.060102E+0
-6.945871E+0
-5.584033E+0
-3.726980E+0
-1.498517E+0
9.775524E-1
3.267917E+0
5.372576E+0
7.229629E+0
8.653369E+0
9.458092E+0
9.458092E+0
8.591467E+0
7.105825E+0
5.310675E+0
3.453622E+0
1.906079E+0
7.918472E-1
1.728298E-1
4.902625E-2
4.204367E-1
1.225159E+0
2.339391E+0
3.639328E+0
5.001166E+0
6.177299E+0
7.105825E+0
7.724843E+0
7.972450E+0
7.786745E+0
7.105825E+0
5.867790E+0
4.320247E+0
2.525096E+0
7.918472E-1
-6.937946E-1
-1.869928E+0
-2.674651E+0
-3.107963E+0
-3.107963E+0
-2.860356E+0
-2.303240E+0
-1.808026E+0
-1.312812E+0
-1.003303E+0
-8.795000E-1
-7.556964E-1
-5.699912E-1
-3.842861E-1
-2.604826E-1
-3.223844E-1
-3.842861E-1
-5.080895E-1
-5.699912E-1
-5.080895E-1
-2.604826E-1
1.728298E-1
7.918472E-1
1.472766E+0
2.153686E+0
2.834605E+0
3.267917E+0
3.391720E+0
3.206015E+0
2.710801E+0
2.091784E+0
1.287061E+0
5.442402E-1
-1.985809E-1
-7.556964E-1
-1.189009E+0
-1.436616E+0
-1.560419E+0
-1.436616E+0
-1.065205E+0
-5.080895E-1
1.728298E-1
8.537489E-1
1.534668E+0
2.091784E+0
2.648900E+0
3.144114E+0
3.577426E+0
3.886934E+0
4.258345E+0
4.444050E+0
4.567854E+0
4.629756E+0
4.567854E+0
4.505952E+0
4.320247E+0
4.134542E+0
3.948836E+0
3.763131E+0
3.453622E+0
2.958408E+0
2.339391E+0
1.534668E+0
6.680437E-1
-1.985809E-1
-1.003303E+0
-1.622321E+0
-2.117535E+0
-2.303240E+0
-2.241339E+0
-1.746124E+0
-9.414016E-1
4.902625E-2
1.101356E+0
2.091784E+0
2.958408E+0
3.639328E+0
4.134542E+0
4.444050E+0
4.444050E+0
4.196443E+0
3.639328E+0
2.834605E+0
1.967980E+0
9.156506E-1
-1.985809E-1
-1.498517E+0
-2.922257E+0
-4.345998E+0
-5.584033E+0
-6.512559E+0
-7.131577E+0
-7.255380E+0
-7.069675E+0
-6.574461E+0
-5.769738E+0
-4.841212E+0
-3.850784E+0
-2.922257E+0
-1.993731E+0
-1.003303E+0
-7.477725E-2
7.918472E-1
1.720373E+0
2.525096E+0
3.329819E+0
4.072640E+0
4.753559E+0
5.372576E+0
5.805888E+0
6.053495E+0
6.115397E+0
5.991594E+0
5.805888E+0
5.743987E+0
5.620183E+0
5.558281E+0
5.496380E+0
5.372576E+0
5.124970E+0
4.753559E+0
4.320247E+0
3.825033E+0
3.267917E+0
2.648900E+0
2.153686E+0
1.720373E+0
1.225159E+0
7.299454E-1
1.109279E-1
-4.461879E-1
-9.414016E-1
-1.374714E+0
-1.746124E+0
-1.993731E+0
-2.179437E+0
-2.179437E+0
-2.117535E+0
-1.869928E+0
-1.498517E+0
-7.556964E-1
1.728298E-1
1.348963E+0
2.710801E+0
4.196443E+0
5.805888E+0
7.477236E+0
8.962877E+0
1.013901E+1
1.094373E+1
1.137705E+1
1.137705E+1
1.100564E+1
1.038662E+1
9.519994E+0
8.653369E+0
7.724843E+0
6.734415E+0
5.805888E+0
4.939264E+0
4.010738E+0
3.144114E+0
2.277489E+0
1.472766E+0
7.918472E-1
1.109279E-1
-3.842861E-1
-7.556964E-1
-8.795000E-1
-8.795000E-1
-6.937946E-1
-5.699912E-1
-4.461879E-1
-3.223844E-1
-3.223844E-1
-3.842861E-1
-5.080895E-1
-6.937946E-1
-8.175982E-1
-8.175982E-1
-8.175982E-1
-7.556964E-1
-7.556964E-1
-7.556964E-1
-7.556964E-1
-7.556964E-1
-8.175982E-1
-8.795000E-1
-9.414016E-1
-8.795000E-1
-7.556964E-1
-5.699912E-1
-3.223844E-1
-7.477725E-2
1.728298E-1
2.966332E-1
4.823384E-1
6.061419E-1
6.680437E-1
6.680437E-1
6.061419E-1
4.823384E-1
2.966332E-1
-1.287556E-2
-3.842861E-1
-7.556964E-1
-1.189009E+0
-1.498517E+0
-1.684223E+0
-1.622321E+0
-1.436616E+0
-1.127107E+0
-7.556964E-1
-4.461879E-1
-1.366791E-1
1.109279E-1
2.966332E-1
4.204367E-1
5.442402E-1
4.823384E-1
3.585349E-1
1.728298E-1
4.902625E-2
-7.477725E-2
-3.223844E-1
-6.318930E-1
-1.127107E+0
-1.622321E+0
-2.117535E+0
-2.365142E+0
-2.427043E+0
-2.241339E+0
-1.808026E+0
-1.127107E+0
-1.985809E-1
7.918472E-1
1.782275E+0
2.586998E+0
3.144114E+0
3.515524E+0
3.577426E+0
3.515524E+0
3.206015E+0
2.772703E+0
2.153686E+0
1.472766E+0
7.918472E-1
2.347314E-1
-1.366791E-1
-1.985809E-1
-1.287556E-2
3.585349E-1
9.156506E-1
1.658472E+0
2.525096E+0
3.391720E+0
4.320247E+0
5.248773E+0
5.991594E+0
6.610611E+0
6.982022E+0
7.105825E+0
6.858218E+0
6.301103E+0
5.496380E+0
4.567854E+0
3.515524E+0
2.401293E+0
1.410865E+0
4.204367E-1
-3.842861E-1
-1.003303E+0
-1.374714E+0
-1.498517E+0
-1.312812E+0
-9.414016E-1
-2.604826E-1
6.680437E-1
1.720373E+0
2.772703E+0
3.701229E+0
4.567854E+0
5.248773E+0
5.805888E+0
6.239201E+0
6.424906E+0
6.363004E+0
6.239201E+0
6.053495E+0
5.805888E+0
5.496380E+0
5.063067E+0
4.505952E+0
3.886934E+0
3.206015E+0
2.463194E+0
1.720373E+0
9.775524E-1
3.585349E-1
-1.287556E-2
-2.604826E-1
-2.604826E-1
-1.985809E-1
4.902625E-2
3.585349E-1
7.299454E-1
1.039454E+0
1.348963E+0
1.596570E+0
1.844177E+0
2.029882E+0
2.153686E+0
2.215587E+0
2.153686E+0
1.967980E+0
1.658472E+0
1.225159E+0
7.918472E-1
4.204367E-1
4.902625E-2
-1.985809E-1
-3.223844E-1
-3.223844E-1
-2.604826E-1
-1.366791E-1
1.728298E-1
6.061419E-1
1.163258E+0
1.658472E+0
2.153686E+0
2.525096E+0
2.896507E+0
3.020310E+0
2.958408E+0
2.710801E+0
2.277489E+0
1.782275E+0
1.163258E+0
6.061419E-1
1.109279E-1
-2.604826E-1
-4.461879E-1
-5.080895E-1
-4.461879E-1
-1.985809E-1
4.902625E-2
4.204367E-1
9.156506E-1
1.472766E+0
2.091784E+0
2.648900E+0
3.144114E+0
3.577426E+0
3.886934E+0
4.072640E+0
4.072640E+0
3.825033E+0
3.515524E+0
3.144114E+0
2.710801E+0
2.277489E+0
1.906079E+0
1.596570E+0
1.287061E+0
1.101356E+0
1.039454E+0
1.101356E+0
1.225159E+0
1.348963E+0
1.472766E+0
1.534668E+0
1.596570E+0
1.658472E+0
1.720373E+0
1.782275E+0
1.906079E+0
2.091784E+0
2.277489E+0
2.401293E+0
2.586998E+0
2.710801E+0
2.896507E+0
3.082212E+0
3.329819E+0
3.515524E+0
3.701229E+0
3.948836E+0
4.196443E+0
4.320247E+0
4.444050E+0
4.505952E+0
4.505952E+0
4.444050E+0
4.320247E+0
4.134542E+0
3.886934E+0
3.701229E+0
3.577426E+0
3.453622E+0
3.391720E+0
3.206015E+0
2.958408E+0
2.710801E+0
2.339391E+0
1.906079E+0
1.472766E+0
9.775524E-1
4.823384E-1
-1.287556E-2
-3.223844E-1
-5.080895E-1
-5.699912E-1
-6.318930E-1
-5.699912E-1
-3.842861E-1
-7.477725E-2
2.966332E-1
7.299454E-1
1.101356E+0
1.410865E+0
1.658472E+0
1.782275E+0
1.782275E+0
1.720373E+0
1.596570E+0
1.348963E+0
1.101356E+0
7.918472E-1
4.823384E-1
2.347314E-1
4.902625E-2
-7.477725E-2
-7.477725E-2
-1.287556E-2
1.109279E-1
2.347314E-1
4.204367E-1
6.061419E-1
8.537489E-1
1.039454E+0
1.163258E+0
1.225159E+0
1.163258E+0
1.039454E+0
8.537489E-1
6.061419E-1
3.585349E-1
1.728298E-1
-1.287556E-2
-1.985809E-1
-2.604826E-1
-2.604826E-1
-2.604826E-1
-1.366791E-1
-7.477725E-2
4.902625E-2
1.728298E-1
2.966332E-1
4.823384E-1
6.061419E-1
7.918472E-1
9.775524E-1
1.163258E+0
1.348963E+0
1.534668E+0
1.720373E+0
1.906079E+0
2.029882E+0
2.091784E+0
2.091784E+0
2.029882E+0
1.782275E+0
1.472766E+0
1.101356E+0
6.061419E-1
1.728298E-1
-2.604826E-1
-5.699912E-1
-8.175982E-1
-9.414016E-1
-1.003303E+0
-8.175982E-1
-5.080895E-1
-1.366791E-1
2.966332E-1
7.918472E-1
1.225159E+0
1.720373E+0
2.277489E+0
2.710801E+0
3.020310E+0
3.267917E+0
3.391720E+0
3.391720E+0
3.329819E+0
3.144114E+0
2.958408E+0
2.710801E+0
2.525096E+0
2.339391E+0
2.215587E+0
2.153686E+0
2.091784E+0
2.029882E+0
1.967980E+0
1.844177E+0
1.720373E+0
1.534668E+0
1.225159E+0
9.156506E-1
6.680437E-1
3.585349E-1
4.902625E-2
-1.985809E-1
-3.842861E-1
-5.080895E-1
-4.461879E-1
-3.223844E-1
-7.477725E-2
1.728298E-1
4.204367E-1
7.299454E-1
1.039454E+0
1.348963E+0
1.658472E+0
1.844177E+0
2.029882E+0
2.215587E+0
2.339391E+0
2.401293E+0
2.463194E+0
2.525096E+0
2.586998E+0
2.586998E+0
2.525096E+0
2.463194E+0
2.401293E+0
2.215587E+0
2.029882E+0
1.782275E+0
1.472766E+0
1.039454E+0
6.061419E-1
1.728298E-1
-3.223844E-1
-7.556964E-1
-1.127107E+0
-1.498517E+0
-1.746124E+0
-1.931830E+0
-2.117535E+0
-2.117535E+0
-1.993731E+0
-1.869928E+0
-1.684223E+0
-1.436616E+0
-1.189009E+0
-9.414016E-1
-6.937946E-1
-5.080895E-1
-3.842861E-1
-1.985809E-1
-7.477725E-2
1.109279E-1
2.966332E-1
3.585349E-1
4.204367E-1
5.442402E-1
7.299454E-1
8.537489E-1
9.775524E-1
1.101356E+0
1.225159E+0
1.287061E+0
1.287061E+0
1.225159E+0
1.039454E+0
8.537489E-1
5.442402E-1
2.347314E-1
-1.985809E-1
-5.699912E-1
-8.795000E-1
-1.127107E+0
-1.436616E+0
-1.622321E+0
-1.746124E+0
-1.684223E+0
-1.560419E+0
-1.374714E+0
-1.003303E+0
-5.699912E-1
-7.477725E-2
4.823384E-1
9.775524E-1
1.410865E+0
1.906079E+0
2.339391E+0
2.710801E+0
3.020310E+0
3.206015E+0
3.391720E+0
3.515524E+0
3.639328E+0
3.639328E+0
3.639328E+0
3.515524E+0
3.391720E+0
3.206015E+0
2.958408E+0
2.710801E+0
2.525096E+0
2.339391E+0
2.215587E+0
2.091784E+0
2.029882E+0
1.967980E+0
1.906079E+0
1.844177E+0
1.782275E+0
1.658472E+0
1.596570E+0
1.534668E+0
1.534668E+0
1.596570E+0
1.658472E+0
1.782275E+0
1.844177E+0
1.967980E+0
2.029882E+0
2.091784E+0
2.153686E+0
2.215587E+0
2.339391E+0
2.463194E+0
2.586998E+0
2.710801E+0
2.772703E+0
2.772703E+0
2.772703E+0
2.772703E+0
2.772703E+0
2.772703E+0
2.772703E+0
2.772703E+0
2.772703E+0
2.772703E+0
2.648900E+0
2.525096E+0
2.339391E+0
2.153686E+0
1.844177E+0
1.472766E+0
1.101356E+0
7.299454E-1
3.585349E-1
-1.287556E-2
-2.604826E-1
-4.461879E-1
-5.699912E-1
-5.699912E-1
-5.080895E-1
-3.842861E-1
-2.604826E-1
-7.477725E-2
1.728298E-1
3.585349E-1
6.061419E-1
7.918472E-1
9.775524E-1
1.039454E+0
1.101356E+0
1.101356E+0
1.039454E+0
9.156506E-1
7.918472E-1
6.680437E-1
6.061419E-1
5.442402E-1
5.442402E-1
5.442402E-1
5.442402E-1
6.061419E-1
6.061419E-1
6.680437E-1
6.680437E-1
6.680437E-1
6.680437E-1
6.061419E-1
6.061419E-1
5.442402E-1
4.823384E-1
4.204367E-1
3.585349E-1
2.347314E-1
1.728298E-1
1.109279E-1
1.728298E-1
2.347314E-1
3.585349E-1
4.823384E-1
6.061419E-1
7.299454E-1
8.537489E-1
9.775524E-1
1.101356E+0
1.101356E+0
1.163258E+0
1.225159E+0
1.225159E+0
1.348963E+0
1.410865E+0
1.534668E+0
1.596570E+0
1.658472E+0
1.658472E+0
1.658472E+0
1.720373E+0
1.720373E+0
1.658472E+0
1.596570E+0
1.596570E+0
1.534668E+0
1.534668E+0
1.472766E+0
1.472766E+0
1.472766E+0
1.534668E+0
1.534668E+0
1.596570E+0
1.658472E+0
1.782275E+0
1.906079E+0
1.967980E+0
2.091784E+0
2.215587E+0
2.215587E+0
2.277489E+0
2.277489E+0
2.277489E+0
2.153686E+0
2.091784E+0
2.091784E+0
2.215587E+0
2.339391E+0
2.463194E+0
2.648900E+0
2.896507E+0
3.144114E+0
3.391720E+0
3.701229E+0
3.886934E+0
4.010738E+0
4.134542E+0
4.196443E+0
4.134542E+0
3.948836E+0
3.763131E+0
3.515524E+0
3.206015E+0
2.896507E+0
2.586998E+0
2.277489E+0
2.029882E+0
1.844177E+0
1.720373E+0
1.658472E+0
1.658472E+0
1.720373E+0
1.844177E+0
1.906079E+0
2.029882E+0
2.215587E+0
2.401293E+0
2.648900E+0
2.834605E+0
2.958408E+0
3.144114E+0
3.267917E+0
3.391720E+0
3.453622E+0
3.453622E+0
3.515524E+0
3.453622E+0
3.391720E+0
3.267917E+0
3.082212E+0
2.896507E+0
2.648900E+0
2.339391E+0
2.091784E+0
1.844177E+0
1.596570E+0
1.348963E+0
1.101356E+0
1.039454E+0
9.775524E-1
9.775524E-1
1.101356E+0
1.287061E+0
1.472766E+0
1.596570E+0
1.782275E+0
1.967980E+0
2.215587E+0
2.463194E+0
2.648900E+0
2.710801E+0
2.772703E+0
2.772703E+0
2.710801E+0
2.648900E+0
2.648900E+0
2.586998E+0
2.586998E+0
2.525096E+0
2.586998E+0
2.525096E+0
2.525096E+0
2.525096E+0
2.586998E+0
2.586998E+0
2.586998E+0
2.525096E+0
2.463194E+0
2.339391E+0
2.153686E+0
1.967980E+0
1.782275E+0
1.596570E+0
1.410865E+0
1.287061E+0
1.163258E+0
1.101356E+0
9.775524E-1
9.156506E-1
9.156506E-1
9.156506E-1
9.775524E-1
9.775524E-1
9.156506E-1
9.156506E-1
9.156506E-1
8.537489E-1
7.918472E-1
6.680437E-1
5.442402E-1
4.204367E-1
2.966332E-1
1.728298E-1
1.109279E-1
1.109279E-1
1.728298E-1
2.347314E-1
3.585349E-1
5.442402E-1
7.918472E-1
1.101356E+0
1.287061E+0
1.534668E+0
1.658472E+0
1.844177E+0
1.906079E+0
1.967980E+0
2.029882E+0
1.967980E+0
1.906079E+0
1.782275E+0
1.596570E+0
1.410865E+0
1.225159E+0
1.039454E+0
8.537489E-1
6.680437E-1
4.823384E-1
3.585349E-1
2.347314E-1
2.347314E-1
2.347314E-1
2.347314E-1
2.347314E-1
2.347314E-1
2.966332E-1
4.204367E-1
5.442402E-1
6.061419E-1
6.061419E-1
6.680437E-1
7.918472E-1
9.156506E-1
1.039454E+0
1.163258E+0
1.287061E+0
1.348963E+0
1.348963E+0
1.348963E+0
1.410865E+0
1.472766E+0
1.472766E+0
1.410865E+0
1.348963E+0
1.287061E+0
1.287061E+0
1.287061E+0
1.225159E+0
1.225159E+0
1.287061E+0
1.410865E+0
1.534668E+0
1.720373E+0
1.844177E+0
1.967980E+0
2.029882E+0
2.153686E+0
2.215587E+0
2.277489E+0
2.215587E+0
2.153686E+0
2.029882E+0
1.844177E+0
1.596570E+0
1.410865E+0
1.225159E+0
1.101356E+0
9.156506E-1
7.299454E-1
5.442402E-1
4.823384E-1
4.823384E-1
4.823384E-1
4.823384E-1
5.442402E-1
5.442402E-1
4.823384E-1
4.823384E-1
5.442402E-1
4.823384E-1
4.204367E-1
3.585349E-1
3.585349E-1
3.585349E-1
4.204367E-1
4.204367E-1
4.823384E-1
4.823384E-1
6.061419E-1
6.680437E-1
7.918472E-1
9.156506E-1
1.039454E+0
1.101356E+0
1.163258E+0
1.163258E+0
1.101356E+0
1.101356E+0
1.163258E+0
1.163258E+0
1.101356E+0
1.039454E+0
9.156506E-1
9.156506E-1
8.537489E-1
8.537489E-1
7.918472E-1
7.918472E-1
7.918472E-1
8.537489E-1
8.537489E-1
9.156506E-1
9.156506E-1
8.537489E-1
8.537489E-1
7.918472E-1
8.537489E-1
8.537489E-1
9.156506E-1
9.156506E-1
9.775524E-1
1.039454E+0
1.101356E+0
1.225159E+0
1.287061E+0
1.348963E+0
1.410865E+0
1.472766E+0
1.472766E+0
1.472766E+0
1.472766E+0
1.410865E+0
1.287061E+0
1.101356E+0
9.775524E-1
8.537489E-1
7.918472E-1
7.299454E-1
6.680437E-1
5.442402E-1
4.823384E-1
4.823384E-1
4.823384E-1
5.442402E-1
6.680437E-1
6.680437E-1
7.299454E-1
7.299454E-1
7.918472E-1
7.918472E-1
7.918472E-1
7.918472E-1
7.918472E-1
8.537489E-1
8.537489E-1
9.156506E-1
9.156506E-1
9.775524E-1
1.039454E+0
1.039454E+0
1.101356E+0
1.163258E+0
1.225159E+0
1.287061E+0
1.287061E+0
1.287061E+0
1.287061E+0
1.287061E+0
1.287061E+0
1.287061E+0
1.225159E+0
1.101356E+0
1.039454E+0
9.775524E-1
9.775524E-1
9.156506E-1
9.156506E-1
9.156506E-1
7.918472E-1
7.299454E-1
6.680437E-1
6.061419E-1
5.442402E-1
5.442402E-1
5.442402E-1
5.442402E-1
5.442402E-1
6.061419E-1
6.061419E-1
7.299454E-1
7.918472E-1
9.156506E-1
1.039454E+0
1.163258E+0
1.287061E+0
1.410865E+0
1.472766E+0
1.472766E+0
1.534668E+0
1.596570E+0
1.534668E+0
1.472766E+0
1.348963E+0
1.225159E+0
1.101356E+0
9.156506E-1
7.918472E-1
6.061419E-1
4.204367E-1
2.966332E-1
1.109279E-1
-1.287556E-2
-7.477725E-2
-1.985809E-1
-2.604826E-1
-3.842861E-1
-4.461879E-1
-5.080895E-1
-5.699912E-1
-5.699912E-1
-5.080895E-1
-3.842861E-1
-2.604826E-1
-1.985809E-1
-1.287556E-2
1.728298E-1
4.204367E-1
6.061419E-1
8.537489E-1
1.101356E+0
1.287061E+0
1.410865E+0
1.472766E+0
1.534668E+0
1.534668E+0
1.472766E+0
1.348963E+0
1.287061E+0
1.163258E+0
1.039454E+0
9.775524E-1
8.537489E-1
7.299454E-1
6.680437E-1
6.061419E-1
6.061419E-1
5.442402E-1
4.823384E-1
4.823384E-1
4.823384E-1
4.823384E-1
5.442402E-1
5.442402E-1
5.442402E-1
5.442402E-1
5.442402E-1
5.442402E-1
5.442402E-1
6.061419E-1
6.061419E-1
7.299454E-1
8.537489E-1
9.156506E-1
9.775524E-1
1.039454E+0
1.163258E+0
1.287061E+0
1.348963E+0
1.472766E+0
1.596570E+0
1.720373E+0
1.782275E+0
1.782275E+0
1.720373E+0
1.596570E+0
1.472766E+0
1.348963E+0
1.225159E+0
1.039454E+0
8.537489E-1
6.680437E-1
4.823384E-1
2.966332E-1
4.902625E-2
-1.366791E-1
-3.842861E-1
-5.699912E-1
-8.175982E-1
-1.127107E+0
-1.312812E+0
-1.436616E+0
-1.498517E+0
-1.498517E+0
-1.498517E+0
-1.498517E+0
-1.436616E+0
-1.312812E+0
-1.127107E+0
-8.795000E-1
-5.699912E-1
-1.366791E-1
4.204367E-1
1.039454E+0
1.658472E+0
2.277489E+0
2.958408E+0
3.577426E+0
4.320247E+0
4.939264E+0
5.496380E+0
5.991594E+0
6.424906E+0
6.796317E+0
6.982022E+0
7.167727E+0
7.229629E+0
7.291531E+0
7.229629E+0
6.982022E+0
6.672513E+0
6.177299E+0
5.682085E+0
5.124970E+0
4.567854E+0
3.948836E+0
3.206015E+0
2.525096E+0
1.844177E+0
1.225159E+0
6.680437E-1
1.728298E-1
-2.604826E-1
-5.080895E-1
-6.937946E-1
-6.937946E-1
-5.699912E-1
-4.461879E-1
-1.985809E-1
4.902625E-2
4.204367E-1
9.156506E-1
1.472766E+0
2.153686E+0
2.958408E+0
3.825033E+0
4.691657E+0
5.496380E+0
6.177299E+0
6.734415E+0
7.167727E+0
7.539137E+0
7.848646E+0
8.034351E+0
7.972450E+0
7.786745E+0
7.539137E+0
7.291531E+0
6.858218E+0
6.239201E+0
5.496380E+0
4.753559E+0
3.948836E+0
3.144114E+0
2.401293E+0
1.596570E+0
7.918472E-1
4.902625E-2
-6.318930E-1
-1.312812E+0
-1.869928E+0
-2.241339E+0
-2.550847E+0
-2.736552E+0
-2.736552E+0
-2.612749E+0
-2.427043E+0
-2.055633E+0
-1.684223E+0
-1.312812E+0
-9.414016E-1
-6.318930E-1
-3.223844E-1
-7.477725E-2
2.347314E-1
5.442402E-1
8.537489E-1
1.101356E+0
1.225159E+0
1.225159E+0
1.163258E+0
1.039454E+0
7.918472E-1
4.823384E-1
1.109279E-1
-2.604826E-1
-6.937946E-1
-1.127107E+0
-1.560419E+0
-1.993731E+0
-2.365142E+0
-2.674651E+0
-2.984160E+0
-3.293668E+0
-3.479374E+0
-3.603177E+0
-3.665079E+0
-3.665079E+0
-3.665079E+0
-3.541275E+0
-3.355570E+0
-3.169865E+0
-2.984160E+0
-2.736552E+0
-2.488946E+0
-2.179437E+0
-1.808026E+0
-1.498517E+0
-1.127107E+0
-6.937946E-1
-2.604826E-1
1.728298E-1
6.680437E-1
1.101356E+0
1.534668E+0
1.844177E+0
2.029882E+0
2.153686E+0
2.153686E+0
2.091784E+0
1.844177E+0
1.596570E+0
1.348963E+0
1.163258E+0
1.101356E+0
1.101356E+0
1.225159E+0
1.348963E+0
1.596570E+0
1.844177E+0
2.091784E+0
2.277489E+0
2.463194E+0
2.586998E+0
2.710801E+0
2.772703E+0
2.834605E+0
2.958408E+0
3.082212E+0
3.082212E+0
3.082212E+0
2.958408E+0
2.772703E+0
2.648900E+0
2.525096E+0
2.401293E+0
2.215587E+0
2.153686E+0
2.091784E+0
2.091784E+0
2.029882E+0
1.967980E+0
1.844177E+0
1.720373E+0
1.596570E+0
1.472766E+0
1.287061E+0
1.039454E+0
7.918472E-1
6.680437E-1
6.061419E-1
6.061419E-1
6.061419E-1
6.680437E-1
8.537489E-1
1.039454E+0
1.287061E+0
1.534668E+0
1.782275E+0
2.029882E+0
2.215587E+0
2.339391E+0
2.463194E+0
2.525096E+0
2.586998E+0
2.648900E+0
2.710801E+0
2.772703E+0
2.772703E+0
2.834605E+0
2.896507E+0
2.896507E+0
2.896507E+0
2.896507E+0
2.896507E+0
2.896507E+0
2.772703E+0
2.648900E+0
2.401293E+0
2.091784E+0
1.782275E+0
1.472766E+0
1.101356E+0
7.299454E-1
2.966332E-1
-1.287556E-2
-3.223844E-1
-5.699912E-1
-6.937946E-1
-7.556964E-1
-6.937946E-1
-6.318930E-1
-5.080895E-1
-2.604826E-1
-7.477725E-2
1.728298E-1
3.585349E-1
5.442402E-1
7.299454E-1
8.537489E-1
1.039454E+0
1.163258E+0
1.287061E+0
1.348963E+0
1.410865E+0
1.410865E+0
1.472766E+0
1.472766E+0
1.472766E+0
1.472766E+0
1.472766E+0
1.472766E+0
1.410865E+0
1.348963E+0
1.287061E+0
1.225159E+0
1.163258E+0
1.101356E+0
9.775524E-1
9.775524E-1
1.039454E+0
1.039454E+0
1.039454E+0
1.039454E+0
1.039454E+0
1.039454E+0
9.775524E-1
1.039454E+0
1.039454E+0
1.163258E+0
1.287061E+0
1.534668E+0
1.720373E+0
1.782275E+0
1.844177E+0
1.782275E+0
1.596570E+0
1.348963E+0
1.039454E+0
6.680437E-1
2.966332E-1
-7.477725E-2
-4.461879E-1
-7.556964E-1
-8.795000E-1
-8.795000E-1
-7.556964E-1
-5.699912E-1
-4.461879E-1
-3.842861E-1
-2.604826E-1
-1.366791E-1
4.902625E-2
2.966332E-1
4.823384E-1
6.061419E-1
7.299454E-1
7.918472E-1
8.537489E-1
8.537489E-1
8.537489E-1
7.918472E-1
7.299454E-1
6.061419E-1
5.442402E-1
4.204367E-1
2.966332E-1
1.728298E-1
1.109279E-1
-1.287556E-2
-1.985809E-1
-3.842861E-1
-5.699912E-1
-7.556964E-1
-9.414016E-1
-1.065205E+0
-1.250910E+0
-1.374714E+0
-1.374714E+0
-1.312812E+0
-1.189009E+0
-1.065205E+0
-8.175982E-1
-5.699912E-1
-2.604826E-1
4.902625E-2
4.204367E-1
6.680437E-1
8.537489E-1
8.537489E-1
8.537489E-1
7.918472E-1
6.680437E-1
4.204367E-1
2.347314E-1
-1.287556E-2
-2.604826E-1
-5.080895E-1
-6.937946E-1
-7.556964E-1
-7.556964E-1
-7.556964E-1
-7.556964E-1
-7.556964E-1
-6.937946E-1
-6.937946E-1
-6.937946E-1
-6.937946E-1
-6.318930E-1
-5.080895E-1
-3.223844E-1
-1.366791E-1
4.902625E-2
1.728298E-1
3.585349E-1
5.442402E-1
7.299454E-1
8.537489E-1
9.156506E-1
8.537489E-1
8.537489E-1
8.537489E-1
7.918472E-1
6.061419E-1
3.585349E-1
1.728298E-1
4.902625E-2
-7.477725E-2
-2.604826E-1
-5.699912E-1
-8.175982E-1
-1.003303E+0
-1.127107E+0
-1.127107E+0
-1.127107E+0
-1.127107E+0
-1.189009E+0
-1.127107E+0
-1.065205E+0
-9.414016E-1
-7.556964E-1
-5.699912E-1
-3.223844E-1
-7.477725E-2
1.728298E-1
4.204367E-1
5.442402E-1
6.061419E-1
6.680437E-1
7.918472E-1
7.918472E-1
7.299454E-1
5.442402E-1
4.204367E-1
3.585349E-1
2.966332E-1
1.109279E-1
-7.477725E-2
-3.223844E-1
-5.080895E-1
-5.699912E-1
-5.699912E-1
-5.080895E-1
-3.842861E-1
-2.604826E-1
-1.366791E-1
-1.287556E-2
1.109279E-1
2.347314E-1
2.966332E-1
2.966332E-1
2.966332E-1
2.966332E-1
3.585349E-1
4.823384E-1
4.823384E-1
5.442402E-1
6.061419E-1
7.918472E-1
9.775524E-1
1.101356E+0
1.163258E+0
1.163258E+0
1.225159E+0
1.225159E+0
1.101356E+0
9.775524E-1
8.537489E-1
6.680437E-1
5.442402E-1
4.204367E-1
3.585349E-1
2.966332E-1
2.347314E-1
2.966332E-1
4.204367E-1
5.442402E-1
7.299454E-1
8.537489E-1
9.775524E-1
1.101356E+0
1.163258E+0
1.163258E+0
1.225159E+0
1.225159E+0
1.287061E+0
1.225159E+0
1.225159E+0
1.225159E+0
1.287061E+0
1.348963E+0
1.348963E+0
1.348963E+0
1.225159E+0
1.101356E+0
9.156506E-1
7.299454E-1
5.442402E-1
4.204367E-1
2.966332E-1
2.347314E-1
2.347314E-1
1.728298E-1
1.728298E-1
2.347314E-1
3.585349E-1
4.823384E-1
5.442402E-1
6.061419E-1
6.680437E-1
7.918472E-1
9.156506E-1
9.775524E-1
1.101356E+0
1.101356E+0
1.163258E+0
1.163258E+0
1.163258E+0
1.101356E+0
9.775524E-1
8.537489E-1
7.299454E-1
6.061419E-1
4.823384E-1
3.585349E-1
1.728298E-1
-1.287556E-2
-1.366791E-1
-1.985809E-1
-2.604826E-1
-1.985809E-1
-1.985809E-1
-1.985809E-1
-1.366791E-1
-7.477725E-2
-7.477725E-2
-7.477725E-2
-7.477725E-2
4.902625E-2
2.347314E-1
4.204367E-1
5.442402E-1
6.680437E-1
7.299454E-1
7.299454E-1
7.299454E-1
6.680437E-1
6.680437E-1
6.061419E-1
5.442402E-1
4.823384E-1
3.585349E-1
2.966332E-1
1.728298E-1
1.109279E-1
4.902625E-2
-7.477725E-2
-1.985809E-1
-3.223844E-1
-3.223844E-1
-3.842861E-1
-3.842861E-1
-3.842861E-1
-3.842861E-1
-2.604826E-1
-1.366791E-1
-1.287556E-2
1.728298E-1
3.585349E-1
4.823384E-1
6.061419E-1
7.299454E-1
8.537489E-1
1.039454E+0
1.287061E+0
1.410865E+0
1.596570E+0
1.658472E+0
1.720373E+0
1.720373E+0
1.782275E+0
1.782275E+0
1.720373E+0
1.534668E+0
1.287061E+0
9.775524E-1
6.680437E-1
2.966332E-1
-1.287556E-2
-2.604826E-1
-4.461879E-1
-5.699912E-1
-5.699912E-1
-4.461879E-1
-2.604826E-1
-7.477725E-2
1.109279E-1
2.966332E-1
5.442402E-1
6.680437E-1
7.918472E-1
9.156506E-1
1.101356E+0
1.225159E+0
1.348963E+0
1.410865E+0
1.472766E+0
1.472766E+0
1.534668E+0
1.534668E+0
1.472766E+0
1.410865E+0
1.287061E+0
1.225159E+0
1.101356E+0
1.039454E+0
9.775524E-1
9.775524E-1
9.156506E-1
9.156506E-1
9.156506E-1
9.156506E-1
9.156506E-1
9.156506E-1
8.537489E-1
7.918472E-1
7.918472E-1
7.299454E-1
7.299454E-1
6.680437E-1
6.061419E-1
6.061419E-1
6.061419E-1
5.442402E-1
4.823384E-1
3.585349E-1
2.347314E-1
1.109279E-1
4.902625E-2
-7.477725E-2
-1.366791E-1
-1.985809E-1
-1.985809E-1
-7.477725E-2
-1.287556E-2
1.109279E-1
2.966332E-1
4.823384E-1
5.442402E-1
6.061419E-1
6.680437E-1
6.680437E-1
6.061419E-1
5.442402E-1
4.204367E-1
3.585349E-1
2.966332E-1
2.347314E-1
1.728298E-1
1.109279E-1
1.109279E-1
1.109279E-1
1.728298E-1
2.347314E-1
3.585349E-1
4.204367E-1
4.823384E-1
5.442402E-1
5.442402E-1
6.061419E-1
6.061419E-1
6.061419E-1
4.823384E-1
3.585349E-1
2.347314E-1
1.728298E-1
4.902625E-2
-7.477725E-2
-1.985809E-1
-3.223844E-1
-3.842861E-1
-3.842861E-1
-4.461879E-1
-4.461879E-1
-5.080895E-1
-5.699912E-1
-6.318930E-1
-6.318930E-1
-6.318930E-1
-5.080895E-1
-4.461879E-1
-4.461879E-1
-3.842861E-1
-2.604826E-1
-1.366791E-1
-1.287556E-2
1.728298E-1
2.966332E-1
4.204367E-1
5.442402E-1
6.061419E-1
6.680437E-1
7.299454E-1
6.680437E-1
6.680437E-1
6.061419E-1
5.442402E-1
4.823384E-1
3.585349E-1
2.347314E-1
1.109279E-1
-1.287556E-2
-1.366791E-1
-1.985809E-1
-2.604826E-1
-2.604826E-1
-3.223844E-1
-3.842861E-1
-4.461879E-1
-5.080895E-1
-5.080895E-1
-4.461879E-1
-4.461879E-1
-3.842861E-1
-3.842861E-1
-3.842861E-1
-3.842861E-1
-3.223844E-1
-2.604826E-1
-1.985809E-1
-1.366791E-1
-1.366791E-1
-1.366791E-1
-1.985809E-1
-1.985809E-1
-1.366791E-1
-1.366791E-1
-1.985809E-1
-1.985809E-1
-1.366791E-1
-7.477725E-2
-7.477725E-2
-7.477725E-2
-7.477725E-2
-7.477725E-2
-7.477725E-2
-7.477725E-2
-1.287556E-2
4.902625E-2
4.902625E-2
-1.287556E-2
-1.287556E-2
-1.287556E-2
4.902625E-2
1.109279E-1
1.728298E-1
2.347314E-1
2.966332E-1
4.204367E-1
4.823384E-1
5.442402E-1
4.823384E-1
4.204367E-1
3.585349E-1
2.966332E-1
1.728298E-1
4.902625E-2
-7.477725E-2
-1.985809E-1
-2.604826E-1
-2.604826E-1
-1.985809E-1
-1.366791E-1
-1.287556E-2
4.902625E-2
1.728298E-1
2.966332E-1
4.204367E-1
6.061419E-1
7.299454E-1
7.918472E-1
7.299454E-1
7.299454E-1
6.061419E-1
5.442402E-1
4.823384E-1
4.204367E-1
3.585349E-1
3.585349E-1
2.966332E-1
2.347314E-1
1.728298E-1
1.728298E-1
1.728298E-1
1.728298E-1
1.109279E-1
1.728298E-1
2.347314E-1
2.347314E-1
2.347314E-1
2.966332E-1
3.585349E-1
4.204367E-1
4.823384E-1
5.442402E-1
7.299454E-1
9.156506E-1
1.039454E+0
1.101356E+0
1.225159E+0
1.348963E+0
1.472766E+0
1.534668E+0
1.534668E+0
1.472766E+0
1.410865E+0
1.348963E+0
1.225159E+0
1.039454E+0
7.918472E-1
6.680437E-1
5.442402E-1
3.585349E-1
1.728298E-1
-1.287556E-2
-1.366791E-1
-1.985809E-1
-2.604826E-1
-3.223844E-1
-3.223844E-1
-2.604826E-1
-1.366791E-1
-1.287556E-2
4.902625E-2
1.728298E-1
2.347314E-1
3.585349E-1
4.823384E-1
5.442402E-1
6.061419E-1
6.680437E-1
7.299454E-1
7.918472E-1
7.918472E-1
7.918472E-1
7.299454E-1
7.299454E-1
6.680437E-1
6.680437E-1
6.061419E-1
6.061419E-1
5.442402E-1
4.823384E-1
4.204367E-1
3.585349E-1
2.966332E-1
2.966332E-1
2.347314E-1
2.347314E-1
2.347314E-1
2.347314E-1
2.347314E-1
2.347314E-1
1.728298E-1
1.728298E-1
1.109279E-1
1.728298E-1
1.728298E-1
1.728298E-1
1.109279E-1
4.902625E-2
4.902625E-2
4.902625E-2
1.109279E-1
1.109279E-1
1.109279E-1
1.728298E-1
2.347314E-1
2.966332E-1
3.585349E-1
4.204367E-1
5.442402E-1
6.061419E-1
6.061419E-1
6.061419E-1
6.061419E-1
5.442402E-1
4.823384E-1
4.204367E-1
3.585349E-1
2.966332E-1
2.347314E-1
4.902625E-2
-7.477725E-2
-1.366791E-1
-1.985809E-1
-2.604826E-1
-3.223844E-1
-3.842861E-1
-3.842861E-1
-3.842861E-1
-3.223844E-1
-3.223844E-1
-1.985809E-1
-1.366791E-1
-7.477725E-2
-1.287556E-2
1.109279E-1
2.347314E-1
2.966332E-1
4.204367E-1
6.061419E-1
7.299454E-1
7.918472E-1
9.156506E-1
1.039454E+0
1.101356E+0
1.101356E+0
1.039454E+0
9.775524E-1
9.156506E-1
7.918472E-1
6.061419E-1
4.204367E-1
1.728298E-1
-1.287556E-2
-1.985809E-1
-3.223844E-1
-3.842861E-1
-4.461879E-1
-5.080895E-1
-6.318930E-1
-6.318930E-1
-6.318930E-1
-5.699912E-1
-5.080895E-1
-3.842861E-1
-3.223844E-1
-1.985809E-1
-1.366791E-1
-7.477725E-2
-7.477725E-2
-7.477725E-2
-7.477725E-2
-1.366791E-1
-1.985809E-1
-2.604826E-1
-3.223844E-1
-4.461879E-1
-5.080895E-1
-6.318930E-1
-6.318930E-1
-6.318930E-1
-5.699912E-1
-5.080895E-1
-5.080895E-1
-5.080895E-1
-5.080895E-1
-5.080895E-1
-5.080895E-1
-5.080895E-1
-4.461879E-1
-4.461879E-1
-4.461879E-1
-4.461879E-1
-5.080895E-1
-4.461879E-1
-3.842861E-1
-3.223844E-1
-3.223844E-1
-3.223844E-1
-3.223844E-1
-2.604826E-1
-2.604826E-1
-2.604826E-1
-2.604826E-1
-3.223844E-1
-3.842861E-1
-4.461879E-1
-5.080895E-1
-5.699912E-1
-6.318930E-1
-6.318930E-1
-6.318930E-1
-6.318930E-1
-6.318930E-1
-5.699912E-1
-5.080895E-1
-4.461879E-1
-3.842861E-1
-3.223844E-1
-2.604826E-1
-1.985809E-1
-1.366791E-1
-7.477725E-2
-1.287556E-2
1.109279E-1
2.347314E-1
2.966332E-1
2.966332E-1
2.966332E-1
2.966332E-1
2.347314E-1
2.347314E-1
2.347314E-1
2.347314E-1
1.728298E-1
4.902625E-2
4.902625E-2
-1.287556E-2
-1.287556E-2
-7.477725E-2
-1.366791E-1
-1.985809E-1
-1.985809E-1
-2.604826E-1
-2.604826E-1
-2.604826E-1
-2.604826E-1
-2.604826E-1
-2.604826E-1
-2.604826E-1
-2.604826E-1
-2.604826E-1
-2.604826E-1
-2.604826E-1
-2.604826E-1
-1.985809E-1
-7.477725E-2
-1.287556E-2
1.109279E-1
2.347314E-1
2.966332E-1
4.204367E-1
4.823384E-1
5.442402E-1
5.442402E-1
5.442402E-1
5.442402E-1
5.442402E-1
5.442402E-1
4.823384E-1
5.442402E-1
6.061419E-1
6.061419E-1
6.061419E-1
6.061419E-1
6.061419E-1
6.680437E-1
6.680437E-1
7.299454E-1
8.537489E-1
9.775524E-1
9.775524E-1
1.101356E+0
1.163258E+0
1.225159E+0
1.225159E+0
1.225159E+0
1.225159E+0
1.101356E+0
1.039454E+0
9.775524E-1
9.156506E-1
9.156506E-1
7.918472E-1
7.299454E-1
7.299454E-1
7.299454E-1
7.299454E-1
7.299454E-1
7.299454E-1
7.299454E-1
6.680437E-1
6.680437E-1
5.442402E-1
4.823384E-1
4.204367E-1
3.585349E-1
3.585349E-1
2.347314E-1
1.728298E-1
4.902625E-2
4.902625E-2
-1.287556E-2
-7.477725E-2
-7.477725E-2
-1.366791E-1
-1.985809E-1
-1.985809E-1
-2.604826E-1
-3.223844E-1
-3.842861E-1
-5.080895E-1
-6.318930E-1
-7.556964E-1
-8.175982E-1
-8.795000E-1
-9.414016E-1
-1.003303E+0
-1.003303E+0
-9.414016E-1
-8.795000E-1
-8.175982E-1
-7.556964E-1
-8.175982E-1
-8.175982E-1
-7.556964E-1
-7.556964E-1
-7.556964E-1
-7.556964E-1
-7.556964E-1
-7.556964E-1
-7.556964E-1
-7.556964E-1
-7.556964E-1
-7.556964E-1
-6.937946E-1
-6.318930E-1
-6.318930E-1
-6.318930E-1
-6.318930E-1
-6.318930E-1
-6.318930E-1
-5.699912E-1
-5.080895E-1
-4.461879E-1
-4.461879E-1
-5.080895E-1
-5.080895E-1
-5.080895E-1
-4.461879E-1
-3.842861E-1
-3.223844E-1
-2.604826E-1
-1.366791E-1
-7.477725E-2
-1.287556E-2
1.109279E-1
2.347314E-1
4.204367E-1
5.442402E-1
6.680437E-1
7.918472E-1
9.156506E-1
9.775524E-1
1.039454E+0
1.101356E+0
1.163258E+0
1.163258E+0
1.163258E+0
1.163258E+0
1.163258E+0
1.101356E+0
1.101356E+0
1.039454E+0
9.775524E-1
9.156506E-1
9.156506E-1
9.156506E-1
9.775524E-1
9.775524E-1
1.039454E+0
1.163258E+0
1.287061E+0
1.410865E+0
1.472766E+0
1.596570E+0
1.658472E+0
1.720373E+0
1.720373E+0
1.720373E+0
1.720373E+0
1.720373E+0
1.720373E+0
1.720373E+0
1.782275E+0
1.782275E+0
1.782275E+0
1.844177E+0
1.844177E+0
1.782275E+0
1.720373E+0
1.658472E+0
1.596570E+0
1.534668E+0
1.472766E+0
1.348963E+0
1.225159E+0
1.163258E+0
1.101356E+0
1.039454E+0
9.775524E-1
9.775524E-1
1.039454E+0
1.101356E+0
1.101356E+0
1.101356E+0
1.101356E+0
1.101356E+0
1.101356E+0
1.163258E+0
1.101356E+0
1.101356E+0
1.101356E+0
1.101356E+0
1.163258E+0
1.163258E+0
1.101356E+0
1.039454E+0
9.775524E-1
1.039454E+0
1.039454E+0
1.101356E+0
1.039454E+0
1.039454E+0
9.775524E-1
1.039454E+0
9.775524E-1
9.156506E-1
8.537489E-1
8.537489E-1
7.918472E-1
7.299454E-1
6.680437E-1
6.061419E-1
5.442402E-1
4.823384E-1
4.204367E-1
3.585349E-1
3.585349E-1
3.585349E-1
3.585349E-1
3.585349E-1
4.204367E-1
4.823384E-1
4.823384E-1
4.204367E-1
4.204367E-1
4.204367E-1
4.823384E-1
4.823384E-1
5.442402E-1
5.442402E-1
5.442402E-1
5.442402E-1
6.061419E-1
6.680437E-1
6.680437E-1
6.680437E-1
6.680437E-1
7.299454E-1
7.918472E-1
8.537489E-1
9.156506E-1
9.156506E-1
8.537489E-1
8.537489E-1
8.537489E-1
8.537489E-1
8.537489E-1
8.537489E-1
8.537489E-1
8.537489E-1
9.156506E-1
9.156506E-1
9.156506E-1
9.156506E-1
9.156506E-1
9.775524E-1
1.039454E+0
1.101356E+0
1.101356E+0
1.039454E+0
9.775524E-1
9.156506E-1
7.918472E-1
7.299454E-1
6.680437E-1
5.442402E-1
4.823384E-1
4.204367E-1
3.585349E-1
2.966332E-1
1.728298E-1
1.109279E-1
1.728298E-1
2.347314E-1
2.966332E-1
2.966332E-1
3.585349E-1
4.204367E-1
4.204367E-1
4.823384E-1
5.442402E-1
6.061419E-1
6.680437E-1
6.680437E-1
6.680437E-1
6.680437E-1
6.061419E-1
6.061419E-1
5.442402E-1
5.442402E-1
4.823384E-1
3.585349E-1
2.966332E-1
1.728298E-1
4.902625E-2
-1.366791E-1
-3.223844E-1
-4.461879E-1
-6.318930E-1
-7.556964E-1
-8.795000E-1
-9.414016E-1
-1.065205E+0
-1.127107E+0
-1.065205E+0
-1.065205E+0
-1.003303E+0
-9.414016E-1
-8.175982E-1
-7.556964E-1
-6.318930E-1
-5.699912E-1
-4.461879E-1
-3.842861E-1
-3.842861E-1
-3.842861E-1
-3.842861E-1
-3.842861E-1
-4.461879E-1
-5.080895E-1
-5.699912E-1
-6.318930E-1
-6.318930E-1
-6.937946E-1
-7.556964E-1
-8.795000E-1
-1.003303E+0
-1.003303E+0
-1.003303E+0
-1.003303E+0
-9.414016E-1
-9.414016E-1
-1.003303E+0
-1.003303E+0
-1.003303E+0
-9.414016E-1
-8.795000E-1
-8.175982E-1
-7.556964E-1
-6.318930E-1
-5.080895E-1
-4.461879E-1
-3.223844E-1
-2.604826E-1
-2.604826E-1
-1.985809E-1
-2.604826E-1
-2.604826E-1
-1.985809E-1
-1.366791E-1
-7.477725E-2
-7.477725E-2
-7.477725E-2
-1.287556E-2
4.902625E-2
1.109279E-1
1.728298E-1
2.347314E-1
3.585349E-1
4.823384E-1
6.061419E-1
6.680437E-1
7.918472E-1
8.537489E-1
8.537489E-1
8.537489E-1
8.537489E-1
7.918472E-1
7.918472E-1
7.918472E-1
7.299454E-1
7.299454E-1
7.299454E-1
7.918472E-1
7.918472E-1
8.537489E-1
8.537489E-1
9.156506E-1
9.775524E-1
1.039454E+0
1.163258E+0
1.225159E+0
1.225159E+0
1.287061E+0
1.348963E+0
1.410865E+0
1.410865E+0
1.348963E+0
1.348963E+0
1.348963E+0
1.287061E+0
1.163258E+0
1.039454E+0
9.156506E-1
7.918472E-1
6.680437E-1
5.442402E-1
3.585349E-1
2.347314E-1
1.109279E-1
-7.477725E-2
-1.985809E-1
-3.223844E-1
-3.223844E-1
-3.223844E-1
-2.604826E-1
-1.985809E-1
-1.985809E-1
-1.366791E-1
-7.477725E-2
-1.287556E-2
1.109279E-1
1.728298E-1
2.966332E-1
3.585349E-1
4.204367E-1
4.204367E-1
4.823384E-1
4.823384E-1
4.823384E-1
4.204367E-1
3.585349E-1
2.347314E-1
1.109279E-1
4.902625E-2
-7.477725E-2
-2.604826E-1
-5.080895E-1
-6.937946E-1
-8.175982E-1
-9.414016E-1
-1.127107E+0
-1.250910E+0
-1.250910E+0
-1.312812E+0
-1.312812E+0
-1.250910E+0
-1.250910E+0
-1.127107E+0
-1.065205E+0
-8.795000E-1
-7.556964E-1
-6.318930E-1
-5.080895E-1
-3.842861E-1
-3.223844E-1
-3.223844E-1
-3.223844E-1
-3.223844E-1
-3.842861E-1
-4.461879E-1
-5.699912E-1
-6.318930E-1
-7.556964E-1
-9.414016E-1
-1.003303E+0
-1.065205E+0
-1.127107E+0
-1.250910E+0
-1.374714E+0
-1.436616E+0
-1.436616E+0
-1.312812E+0
-1.250910E+0
-1.250910E+0
-1.189009E+0
-1.065205E+0
-8.795000E-1
-6.937946E-1
-5.699912E-1
-3.842861E-1
-2.604826E-1
-1.985809E-1
-7.477725E-2
-1.287556E-2
4.902625E-2
1.109279E-1
1.728298E-1
1.728298E-1
1.109279E-1
1.109279E-1
1.109279E-1
1.109279E-1
1.109279E-1
4.902625E-2
-1.287556E-2
-1.287556E-2
-1.287556E-2
-1.366791E-1
-1.985809E-1
-2.604826E-1
-2.604826E-1
-2.604826E-1
-2.604826E-1
-3.223844E-1
-3.223844E-1
-3.223844E-1
-3.223844E-1
-2.604826E-1
-1.985809E-1
-1.366791E-1
-1.287556E-2
1.109279E-1
2.966332E-1
3.585349E-1
4.823384E-1
4.823384E-1
5.442402E-1
6.061419E-1
6.061419E-1
6.680437E-1
6.680437E-1
6.680437E-1
6.061419E-1
5.442402E-1
4.823384E-1
3.585349E-1
3.585349E-1
3.585349E-1
3.585349E-1
3.585349E-1
3.585349E-1
3.585349E-1
3.585349E-1
3.585349E-1
3.585349E-1
3.585349E-1
3.585349E-1
2.966332E-1
2.966332E-1
3.585349E-1
3.585349E-1
3.585349E-1
3.585349E-1
3.585349E-1
4.204367E-1
4.823384E-1
5.442402E-1
6.061419E-1
5.442402E-1
5.442402E-1
4.823384E-1
3.585349E-1
2.966332E-1
2.347314E-1
1.109279E-1
-7.477725E-2
-1.985809E-1
-3.223844E-1
-5.080895E-1
-6.937946E-1
-8.175982E-1
-9.414016E-1
-1.065205E+0
-1.127107E+0
-1.189009E+0
-1.250910E+0
-1.250910E+0
-1.250910E+0
-1.189009E+0
-1.127107E+0
-1.003303E+0
-9.414016E-1
-8.795000E-1
-7.556964E-1
-6.318930E-1
-5.080895E-1
-4.461879E-1
-3.223844E-1
-2.604826E-1
-1.985809E-1
-1.366791E-1
-1.366791E-1
-1.985809E-1
-3.223844E-1
-3.842861E-1
-4.461879E-1
-5.699912E-1
-6.318930E-1
-7.556964E-1
-8.175982E-1
-8.795000E-1
-9.414016E-1
-1.003303E+0
-1.003303E+0
-1.003303E+0
-1.003303E+0
-9.414016E-1
-8.795000E-1
-8.795000E-1
-8.795000E-1
-8.175982E-1
-6.937946E-1
-6.937946E-1
-6.937946E-1
-6.937946E-1
-6.937946E-1
-6.318930E-1
-6.318930E-1
-6.318930E-1
-6.318930E-1
-5.699912E-1
-5.699912E-1
-5.699912E-1
-6.318930E-1
-6.318930E-1
-6.937946E-1
-6.937946E-1
-7.556964E-1
-8.175982E-1
-9.414016E-1
-1.003303E+0
-1.003303E+0
-1.065205E+0
-1.127107E+0
-1.127107E+0
-1.189009E+0
-1.250910E+0
-1.312812E+0
-1.312812E+0
-1.312812E+0
-1.250910E+0
-1.250910E+0
-1.250910E+0
-1.189009E+0
-1.127107E+0
-1.065205E+0
-8.795000E-1
-7.556964E-1
-6.937946E-1
-6.318930E-1
-5.699912E-1
-5.699912E-1
-5.080895E-1
-3.842861E-1
-3.223844E-1
-3.223844E-1
-2.604826E-1
-1.985809E-1
-1.366791E-1
-1.985809E-1
-1.985809E-1
-2.604826E-1
-2.604826E-1
-2.604826E-1
-3.223844E-1
-3.842861E-1
-3.842861E-1
-4.461879E-1
-4.461879E-1
-3.842861E-1
-3.223844E-1
-3.223844E-1
-2.604826E-1
-1.985809E-1
-1.985809E-1
-1.366791E-1
-7.477725E-2
-1.287556E-2
-1.287556E-2
4.902625E-2
4.902625E-2
1.109279E-1
1.728298E-1
2.347314E-1
2.966332E-1
3.585349E-1
2.966332E-1
2.966332E-1
2.347314E-1
2.347314E-1
1.728298E-1
1.109279E-1
4.902625E-2
-7.477725E-2
-1.366791E-1
-1.985809E-1
-3.223844E-1
-3.842861E-1
-4.461879E-1
-5.080895E-1
-5.080895E-1
-5.080895E-1
-5.699912E-1
-5.699912E-1
-5.080895E-1
-5.080895E-1
-4.461879E-1
-3.842861E-1
-2.604826E-1
-1.366791E-1
-7.477725E-2
-7.477725E-2
-7.477725E-2
4.902625E-2
4.902625E-2
1.109279E-1
4.902625E-2
4.902625E-2
4.902625E-2
4.902625E-2
-1.287556E-2
-7.477725E-2
-1.366791E-1
-1.985809E-1
-2.604826E-1
-3.223844E-1
-3.842861E-1
-5.080895E-1
-5.699912E-1
-6.318930E-1
-7.556964E-1
-8.175982E-1
-9.414016E-1
-9.414016E-1
-9.414016E-1
-9.414016E-1
-9.414016E-1
-9.414016E-1
-9.414016E-1
-8.795000E-1
-8.175982E-1
-7.556964E-1
-7.556964E-1
-6.937946E-1
-6.318930E-1
-5.699912E-1
-4.461879E-1
-4.461879E-1
-4.461879E-1
-3.842861E-1
-3.223844E-1
-3.223844E-1
-2.604826E-1
-2.604826E-1
-2.604826E-1
-2.604826E-1
-3.223844E-1
-3.842861E-1
-4.461879E-1
-5.080895E-1
-5.699912E-1
-6.318930E-1
-6.318930E-1
-6.937946E-1
-6.937946E-1
-7.556964E-1
-8.175982E-1
-8.795000E-1
-8.795000E-1
-8.175982E-1
-7.556964E-1
-7.556964E-1
-7.556964E-1
-6.937946E-1
-6.937946E-1
-6.318930E-1
-6.318930E-1
-6.318930E-1
-6.318930E-1
-6.318930E-1
-6.318930E-1
-6.318930E-1
-6.937946E-1
-6.937946E-1
-6.318930E-1
-6.937946E-1
-6.937946E-1
-7.556964E-1
-7.556964E-1
-7.556964E-1
-7.556964E-1
-7.556964E-1
-7.556964E-1
-7.556964E-1
-8.175982E-1
-8.175982E-1
-7.556964E-1
-7.556964E-1
-8.175982E-1
-8.795000E-1
-8.795000E-1
-8.795000E-1
-8.795000E-1
-8.795000E-1
-8.795000E-1
-8.795000E-1
-8.795000E-1
-8.175982E-1
-7.556964E-1
-7.556964E-1
-6.937946E-1
-6.318930E-1
-5.699912E-1
-5.080895E-1
-5.080895E-1
-4.461879E-1
-3.223844E-1
-2.604826E-1
-1.985809E-1
-1.366791E-1
-7.477725E-2
-1.287556E-2
-1.287556E-2
-1.287556E-2
-1.287556E-2
-7.477725E-2
-7.477725E-2
-1.366791E-1
-1.985809E-1
-2.604826E-1
-3.223844E-1
-3.842861E-1
-4.461879E-1
-5.080895E-1
-5.699912E-1
-6.318930E-1
-6.937946E-1
-6.937946E-1
-6.937946E-1
-6.937946E-1
-6.318930E-1
-5.699912E-1
-5.080895E-1
-4.461879E-1
-3.842861E-1
-3.223844E-1
-2.604826E-1
-2.604826E-1
-2.604826E-1
-1.985809E-1
-1.366791E-1
-1.366791E-1
-1.366791E-1
-1.366791E-1
-1.366791E-1
-1.366791E-1
-1.366791E-1
-1.985809E-1
-1.985809E-1
-2.604826E-1
-3.223844E-1
-3.842861E-1
-4.461879E-1
-5.080895E-1
-5.699912E-1
-6.318930E-1
-6.318930E-1
-6.937946E-1
-6.937946E-1
-6.937946E-1
-6.937946E-1
-6.318930E-1
-6.318930E-1
-6.318930E-1
-5.080895E-1
-4.461879E-1
-3.842861E-1
-3.842861E-1
-3.223844E-1
-2.604826E-1
-2.604826E-1
-2.604826E-1
-2.604826E-1
-3.223844E-1
-3.842861E-1
-4.461879E-1
-5.699912E-1
-5.699912E-1
-6.937946E-1
-7.556964E-1
-9.414016E-1
-1.065205E+0
-1.127107E+0
-1.189009E+0
-1.250910E+0
-1.374714E+0
-1.498517E+0
-1.498517E+0
-1.498517E+0
-1.436616E+0
-1.374714E+0
-1.312812E+0
-1.250910E+0
-1.189009E+0
-1.127107E+0
-1.065205E+0
-1.003303E+0
-9.414016E-1
-8.795000E-1
-8.795000E-1
-8.175982E-1
-8.175982E-1
-8.175982E-1
-8.175982E-1
-8.795000E-1
-8.795000E-1
-9.414016E-1
-1.003303E+0
-1.003303E+0
-1.065205E+0
-1.127107E+0
-1.127107E+0
-1.189009E+0
-1.189009E+0
-1.189009E+0
-1.250910E+0
-1.250910E+0
-1.250910E+0
-1.250910E+0
-1.312812E+0
-1.312812E+0
-1.374714E+0
-1.312812E+0
-1.250910E+0
-1.127107E+0
-1.065205E+0
-1.003303E+0
-1.003303E+0
-1.003303E+0
-9.414016E-1
-9.414016E-1
-9.414016E-1
-9.414016E-1
-8.795000E-1
-8.175982E-1
-8.175982E-1
-8.175982E-1
-7.556964E-1
-7.556964E-1
-7.556964E-1
-7.556964E-1
-7.556964E-1
-6.937946E-1
-6.937946E-1
-6.318930E-1
-6.318930E-1
-6.318930E-1
-6.318930E-1
-6.318930E-1
-6.318930E-1
-6.937946E-1
-8.175982E-1
-8.795000E-1
-8.795000E-1
-8.795000E-1
-8.795000E-1
-8.795000E-1
-8.795000E-1
-8.795000E-1
-8.795000E-1
-8.795000E-1
-8.175982E-1
-8.175982E-1
-8.175982E-1
-7.556964E-1
-7.556964E-1
-8.175982E-1
-8.795000E-1
-8.795000E-1
-9.414016E-1
-8.795000E-1
-8.795000E-1
-8.795000E-1
-8.795000E-1
-8.175982E-1
-7.556964E-1
-7.556964E-1
-6.937946E-1
-6.318930E-1
-5.699912E-1
-5.699912E-1
-5.080895E-1
-4.461879E-1
-5.080895E-1
-5.080895E-1
-5.699912E-1
-6.318930E-1
-6.937946E-1
-7.556964E-1
-8.175982E-1
-8.795000E-1
-9.414016E-1
-1.003303E+0
-1.003303E+0
-1.003303E+0
-1.003303E+0
-9.414016E-1
-9.414016E-1
-8.795000E-1
-8.175982E-1
-8.175982E-1
-8.175982E-1
-8.175982E-1
-8.175982E-1
-8.175982E-1
-8.175982E-1
-8.175982E-1
-7.556964E-1
-7.556964E-1
-8.175982E-1
-8.175982E-1
-8.175982E-1
-8.175982E-1
-8.175982E-1
-7.556964E-1
-7.556964E-1
-7.556964E-1
-7.556964E-1
-7.556964E-1
-8.175982E-1
-8.175982E-1
-8.175982E-1
-8.795000E-1
-9.414016E-1
-9.414016E-1
-1.003303E+0
-1.003303E+0
-9.414016E-1
-8.795000E-1
-8.795000E-1
-8.175982E-1
-8.175982E-1
-7.556964E-1
-7.556964E-1
-7.556964E-1
-7.556964E-1
-7.556964E-1
-7.556964E-1
-6.937946E-1
-7.556964E-1
-7.556964E-1
-8.175982E-1
-8.175982E-1
-8.175982E-1
-7.556964E-1
-7.556964E-1
-7.556964E-1
-6.937946E-1
-6.937946E-1
-6.937946E-1
-6.937946E-1
-6.937946E-1
-6.937946E-1
-6.937946E-1
-7.556964E-1
-8.175982E-1
-8.175982E-1
-8.795000E-1
-9.414016E-1
-9.414016E-1
-1.003303E+0
-1.065205E+0
-1.065205E+0
-1.065205E+0
-1.003303E+0
-9.414016E-1
-8.795000E-1
-8.175982E-1
-8.175982E-1
-8.175982E-1
-8.175982E-1
-7.556964E-1
-6.937946E-1
-6.318930E-1
-6.318930E-1
-5.699912E-1
-5.080895E-1
-5.080895E-1
-4.461879E-1
-3.842861E-1
-3.842861E-1
-3.842861E-1
-3.842861E-1
-3.223844E-1
-3.842861E-1
-4.461879E-1
-5.080895E-1
-5.699912E-1
-6.318930E-1
-7.556964E-1
-8.795000E-1
-9.414016E-1
-1.003303E+0
-1.065205E+0
-1.127107E+0
-1.189009E+0
-1.189009E+0
-1.127107E+0
-1.065205E+0
-1.003303E+0
-1.003303E+0
-9.414016E-1
-8.795000E-1
-8.795000E-1
-8.175982E-1
-8.175982E-1
-8.795000E-1
-8.795000E-1
-8.175982E-1
-8.175982E-1
-7.556964E-1
-7.556964E-1
-7.556964E-1
-7.556964E-1
-7.556964E-1
-6.937946E-1
-6.937946E-1
-6.937946E-1
-6.937946E-1
-6.937946E-1
-6.937946E-1
-6.937946E-1
-7.556964E-1
-8.175982E-1
-8.175982E-1
-8.175982E-1
-8.175982E-1
-8.795000E-1
-8.795000E-1
-9.414016E-1
-9.414016E-1
-8.795000E-1
-8.175982E-1
-7.556964E-1
-6.937946E-1
-6.318930E-1
-5.699912E-1
-5.080895E-1
-5.080895E-1
-5.080895E-1
-4.461879E-1
-4.461879E-1
-5.080895E-1
-5.699912E-1
-6.318930E-1
-6.318930E-1
-6.318930E-1
-6.937946E-1
-7.556964E-1
-7.556964E-1
-8.175982E-1
-8.795000E-1
-9.414016E-1
-9.414016E-1
-9.414016E-1
-9.414016E-1
-9.414016E-1
-9.414016E-1
-9.414016E-1
-1.003303E+0
-1.003303E+0
-1.003303E+0
-1.003303E+0
-1.065205E+0
-1.003303E+0
-9.414016E-1
-8.795000E-1
-8.795000E-1
-8.175982E-1
-8.175982E-1
-8.175982E-1
-7.556964E-1
-6.937946E-1
-7.556964E-1
-7.556964E-1
-8.175982E-1
-8.175982E-1
-8.175982E-1
-8.795000E-1
-8.795000E-1
-9.414016E-1
-1.003303E+0
-1.003303E+0
-1.003303E+0
-9.414016E-1
-9.414016E-1
-8.795000E-1
-8.795000E-1
-8.175982E-1
-6.937946E-1
-6.318930E-1
-5.699912E-1
-5.699912E-1
-5.699912E-1
-5.699912E-1
-5.699912E-1
-5.080895E-1
-5.080895E-1
-5.080895E-1
-5.699912E-1
-5.699912E-1
-5.699912E-1
-5.080895E-1
-5.080895E-1
-4.461879E-1
-4.461879E-1
-4.461879E-1
-5.080895E-1
-5.080895E-1
-4.461879E-1
-4.461879E-1
-5.080895E-1
-6.318930E-1
-6.937946E-1
-7.556964E-1
-7.556964E-1
-7.556964E-1
-7.556964E-1
-7.556964E-1
-7.556964E-1
-6.937946E-1
-6.318930E-1
-5.699912E-1
-5.080895E-1
-4.461879E-1
-4.461879E-1
-3.842861E-1
-3.842861E-1
-3.842861E-1
-3.842861E-1
-3.842861E-1
-3.842861E-1
-4.461879E-1
-5.699912E-1
-6.318930E-1
-6.937946E-1
-7.556964E-1
-7.556964E-1
-8.175982E-1
-8.175982E-1
-8.795000E-1
-8.795000E-1
-9.414016E-1
-9.414016E-1
-1.003303E+0
-1.003303E+0
-9.414016E-1
-9.414016E-1
-1.003303E+0
-1.003303E+0
-1.003303E+0
-1.003303E+0
-1.003303E+0
-1.003303E+0
-1.003303E+0
-1.065205E+0
-1.065205E+0
-1.065205E+0
-1.065205E+0
-1.065205E+0
-1.127107E+0
-1.127107E+0
-1.127107E+0
-1.127107E+0
-1.127107E+0
-1.189009E+0
-1.189009E+0
-1.250910E+0
-1.250910E+0
-1.250910E+0
-1.250910E+0
-1.189009E+0
-1.189009E+0
-1.127107E+0
-1.127107E+0
-1.065205E+0
-1.065205E+0
-1.065205E+0
-1.065205E+0
-1.003303E+0
-1.003303E+0
-1.003303E+0
-1.065205E+0
-1.127107E+0
-1.127107E+0
-1.127107E+0
-1.189009E+0
-1.189009E+0
-1.127107E+0
-1.127107E+0
-1.127107E+0
-1.127107E+0
-1.127107E+0
-1.065205E+0
-1.003303E+0
-1.003303E+0
-1.003303E+0
-1.003303E+0
-1.003303E+0
-1.003303E+0
-1.003303E+0
-1.003303E+0
-1.065205E+0
-1.065205E+0
-1.127107E+0
-1.127107E+0
-1.127107E+0
-1.127107E+0
-1.127107E+0
-1.127107E+0
-1.127107E+0
-1.127107E+0
-1.127107E+0
-1.127107E+0
-1.189009E+0
-1.189009E+0
-1.189009E+0
-1.189009E+0
-1.250910E+0
-1.250910E+0
-1.312812E+0
-1.312812E+0
-1.312812E+0
-1.312812E+0
-1.312812E+0
-1.374714E+0
-1.374714E+0
-1.312812E+0
-1.312812E+0
-1.250910E+0
-1.250910E+0
-1.189009E+0
-1.189009E+0
-1.189009E+0
-1.189009E+0
-1.189009E+0
-1.250910E+0
-1.312812E+0
-1.374714E+0
-1.436616E+0
-1.436616E+0
-1.436616E+0
-1.436616E+0
-1.436616E+0
-1.436616E+0
-1.498517E+0
-1.498517E+0
-1.436616E+0
-1.374714E+0
-1.312812E+0
-1.374714E+0
-1.312812E+0
-1.250910E+0
-1.189009E+0
-1.127107E+0
-1.127107E+0
-1.065205E+0
-1.003303E+0
-9.414016E-1
-9.414016E-1
-1.003303E+0
-9.414016E-1
-9.414016E-1
-9.414016E-1
-1.003303E+0
-1.003303E+0
-1.003303E+0
-9.414016E-1
-9.414016E-1
-1.003303E+0
-1.065205E+0
-1.065205E+0
-1.065205E+0
-1.065205E+0
-1.003303E+0
-1.065205E+0
-1.065205E+0
-1.065205E+0
-1.065205E+0
-1.003303E+0
-1.003303E+0
-1.003303E+0
-1.003303E+0
-1.065205E+0
-1.065205E+0
-1.065205E+0
-1.065205E+0
-1.065205E+0
-1.003303E+0
-1.003303E+0
-9.414016E-1
-1.003303E+0
-1.003303E+0
-9.414016E-1
-8.795000E-1
-8.175982E-1
-8.795000E-1
-8.795000E-1
-8.795000E-1
-8.795000E-1
-8.175982E-1
-8.175982E-1
-8.175982E-1
-8.795000E-1
-8.795000E-1
-9.414016E-1
-1.003303E+0
-1.065205E+0
-1.065205E+0
-1.065205E+0
-1.127107E+0
-1.189009E+0
-1.189009E+0
-1.189009E+0
-1.189009E+0
-1.189009E+0
-1.250910E+0
-1.189009E+0
-1.189009E+0
-1.127107E+0
-1.127107E+0
-1.127107E+0
-1.127107E+0
-1.189009E+0
-1.189009E+0
-1.189009E+0
-1.189009E+0
-1.189009E+0
-1.189009E+0
-1.189009E+0
-1.189009E+0
-1.189009E+0
-1.189009E+0
-1.127107E+0
-1.127107E+0
-1.065205E+0
-1.065205E+0
-1.003303E+0
-1.003303E+0
-1.065205E+0
-1.065205E+0
-1.003303E+0
-1.003303E+0
-1.003303E+0
-1.127107E+0
-1.250910E+0
-1.250910E+0
-1.250910E+0
-1.250910E+0
-1.374714E+0
-1.436616E+0
-1.374714E+0
-1.312812E+0
-1.250910E+0
-1.250910E+0
-1.250910E+0
-1.189009E+0
-1.127107E+0
-1.127107E+0
-1.127107E+0
-1.127107E+0
-1.127107E+0
-1.127107E+0
-1.065205E+0
-1.065205E+0
-1.127107E+0
-1.189009E+0
-1.189009E+0
-1.189009E+0
-1.127107E+0
-1.127107E+0
-1.065205E+0
-1.003303E+0
-9.414016E-1
-9.414016E-1
-9.414016E-1
-9.414016E-1
-9.414016E-1
-9.414016E-1
-9.414016E-1
-1.003303E+0
-1.065205E+0
-1.127107E+0
-1.127107E+0
-1.189009E+0
-1.250910E+0
-1.312812E+0
-1.374714E+0
-1.374714E+0
-1.436616E+0
-1.498517E+0
-1.498517E+0
-1.498517E+0
-1.436616E+0
-1.436616E+0
-1.436616E+0
-1.374714E+0
-1.374714E+0
-1.312812E+0
-1.250910E+0
-1.250910E+0
-1.189009E+0
-1.189009E+0
-1.189009E+0
-1.189009E+0
-1.189009E+0
-1.250910E+0
-1.250910E+0
-1.374714E+0
-1.436616E+0
-1.436616E+0
-1.436616E+0
-1.498517E+0
-1.560419E+0
-1.622321E+0
-1.622321E+0
-1.684223E+0
-1.622321E+0
-1.560419E+0
-1.498517E+0
-1.498517E+0
-1.436616E+0
-1.374714E+0
-1.374714E+0
-1.374714E+0
-1.436616E+0
-1.374714E+0
-1.374714E+0
-1.374714E+0
-1.374714E+0
-1.374714E+0
-1.436616E+0
-1.436616E+0
-1.436616E+0
-1.498517E+0
-1.560419E+0
-1.622321E+0
-1.622321E+0
-1.560419E+0
-1.560419E+0
-1.560419E+0
-1.622321E+0
-1.684223E+0
-1.746124E+0
-1.808026E+0
-1.869928E+0
-1.931830E+0
-1.993731E+0
-1.993731E+0
-2.055633E+0
-2.055633E+0
-2.055633E+0
-1.993731E+0
-1.993731E+0
-1.993731E+0
-1.931830E+0
-1.931830E+0
-1.869928E+0
-1.869928E+0
-1.808026E+0
-1.746124E+0
-1.746124E+0
-1.684223E+0
-1.684223E+0
-1.684223E+0
-1.684223E+0
-1.684223E+0
-1.746124E+0
-1.746124E+0
-1.746124E+0
-1.808026E+0
-1.869928E+0
-1.931830E+0
-1.993731E+0
-2.055633E+0
-2.117535E+0
-2.179437E+0
-2.303240E+0
-2.303240E+0
-2.365142E+0
-2.365142E+0
-2.427043E+0
-2.427043E+0
-2.365142E+0
-2.303240E+0
-2.303240E+0
-2.241339E+0
-2.179437E+0
-2.179437E+0
-2.117535E+0
-2.055633E+0
-1.993731E+0
-1.931830E+0
-1.931830E+0
-1.869928E+0
-1.808026E+0
-1.746124E+0
-1.684223E+0
-1.684223E+0
-1.746124E+0
-1.808026E+0
-1.808026E+0
-1.869928E+0
-1.869928E+0
-1.869928E+0
-1.869928E+0
-1.869928E+0
-1.869928E+0
-1.869928E+0
-1.869928E+0
-1.869928E+0
-1.808026E+0
-1.808026E+0
-1.746124E+0
-1.684223E+0
-1.684223E+0
-1.622321E+0
-1.560419E+0
-1.560419E+0
-1.560419E+0
-1.560419E+0
-1.560419E+0
-1.622321E+0
-1.622321E+0
-1.560419E+0
-1.498517E+0
-1.498517E+0
-1.498517E+0
-1.498517E+0
-1.498517E+0
-1.436616E+0
-1.374714E+0
-1.374714E+0
-1.374714E+0
-1.374714E+0
-1.374714E+0
-1.312812E+0
-1.312812E+0
-1.374714E+0
-1.374714E+0
-1.374714E+0
-1.312812E+0
-1.312812E+0
-1.312812E+0
-1.374714E+0
-1.374714E+0
-1.374714E+0
-1.374714E+0
-1.436616E+0
-1.436616E+0
-1.436616E+0
-1.436616E+0
-1.436616E+0
-1.498517E+0
-1.560419E+0
-1.560419E+0
-1.498517E+0
-1.436616E+0
-1.436616E+0
-1.374714E+0
-1.312812E+0
-1.312812E+0
-1.250910E+0
-1.250910E+0
-1.189009E+0
-1.189009E+0
-1.189009E+0
-1.189009E+0
-1.250910E+0
-1.250910E+0
-1.312812E+0
-1.312812E+0
-1.312812E+0
-1.374714E+0
-1.374714E+0
-1.436616E+0
-1.560419E+0
-1.622321E+0
-1.622321E+0
-1.684223E+0
-1.684223E+0
-1.684223E+0
-1.684223E+0
-1.684223E+0
-1.684223E+0
-1.684223E+0
-1.684223E+0
-1.684223E+0
-1.684223E+0
-1.684223E+0
-1.684223E+0
-1.560419E+0
-1.498517E+0
-1.374714E+0
-1.374714E+0
-1.250910E+0
-1.189009E+0
-1.065205E+0
-1.003303E+0
-1.003303E+0
-9.414016E-1
-9.414016E-1
-1.003303E+0
-1.003303E+0
-1.003303E+0
-1.065205E+0
-1.127107E+0
-1.189009E+0
-1.312812E+0
-1.436616E+0
-1.498517E+0
-1.560419E+0
-1.560419E+0
-1.622321E+0
-1.622321E+0
-1.622321E+0
-1.622321E+0
-1.622321E+0
-1.560419E+0
-1.436616E+0
-1.374714E+0
-1.312812E+0
-1.189009E+0
-1.127107E+0
-1.065205E+0
-1.065205E+0
-1.065205E+0
-1.127107E+0
-1.127107E+0
-1.189009E+0
-1.250910E+0
-1.312812E+0
-1.374714E+0
-1.436616E+0
-1.498517E+0
-1.560419E+0
-1.622321E+0
-1.684223E+0
-1.684223E+0
-1.684223E+0
-1.684223E+0
-1.622321E+0
-1.560419E+0
-1.560419E+0
-1.498517E+0
-1.436616E+0
-1.374714E+0
-1.374714E+0
-1.374714E+0
-1.374714E+0
-1.374714E+0
-1.312812E+0
-1.312812E+0
-1.374714E+0
-1.374714E+0
-1.374714E+0
-1.312812E+0
-1.312812E+0
-1.312812E+0
-1.374714E+0
-1.436616E+0
-1.436616E+0
-1.374714E+0
-1.374714E+0
-1.312812E+0
-1.312812E+0
-1.312812E+0
-1.312812E+0
-1.312812E+0
-1.312812E+0
-1.374714E+0
-1.374714E+0
-1.374714E+0
-1.312812E+0
-1.312812E+0
-1.374714E+0
-1.436616E+0
-1.436616E+0
-1.436616E+0
-1.436616E+0
-1.436616E+0
-1.436616E+0
-1.374714E+0
-1.374714E+0
-1.374714E+0
-1.374714E+0
-1.436616E+0
-1.436616E+0
-1.374714E+0
-1.374714E+0
-1.374714E+0
-1.374714E+0
-1.374714E+0
-1.374714E+0
-1.436616E+0
-1.436616E+0
-1.436616E+0
-1.374714E+0
-1.374714E+0
-1.374714E+0
-1.374714E+0
-1.312812E+0
-1.312812E+0
-1.312812E+0
-1.312812E+0
-1.374714E+0
-1.374714E+0
-1.436616E+0
-1.436616E+0
-1.498517E+0
-1.560419E+0
-1.622321E+0
-1.684223E+0
-1.684223E+0
-1.622321E+0
-1.622321E+0
-1.560419E+0
-1.498517E+0
-1.498517E+0
-1.436616E+0
-1.436616E+0
-1.436616E+0
-1.436616E+0
-1.436616E+0
-1.436616E+0
-1.436616E+0
-1.436616E+0
-1.498517E+0
-1.560419E+0
-1.622321E+0
-1.684223E+0
-1.746124E+0
-1.746124E+0
-1.808026E+0
-1.746124E+0
-1.746124E+0
-1.746124E+0
-1.746124E+0
-1.746124E+0
-1.684223E+0
-1.622321E+0
-1.622321E+0
-1.622321E+0
-1.684223E+0
-1.684223E+0
-1.622321E+0
-1.622321E+0
-1.622321E+0
-1.560419E+0
-1.560419E+0
-1.560419E+0
-1.622321E+0
-1.622321E+0
-1.622321E+0
-1.560419E+0
-1.560419E+0
-1.622321E+0
-1.622321E+0
-1.684223E+0
-1.746124E+0
-1.746124E+0
-1.746124E+0
-1.746124E+0
-1.808026E+0
-1.869928E+0
-1.931830E+0
-1.931830E+0
-1.869928E+0
-1.808026E+0
-1.808026E+0
-1.808026E+0
-1.808026E+0
-1.746124E+0
-1.746124E+0
-1.746124E+0
-1.684223E+0
-1.622321E+0
-1.498517E+0
-1.498517E+0
-1.498517E+0
-1.560419E+0
-1.560419E+0
-1.560419E+0
-1.560419E+0
-1.560419E+0
-1.622321E+0
-1.622321E+0
-1.684223E+0
-1.746124E+0
-1.746124E+0
-1.808026E+0
-1.808026E+0
-1.746124E+0
-1.746124E+0
-1.746124E+0
-1.746124E+0
-1.746124E+0
-1.684223E+0
-1.622321E+0
-1.560419E+0
-1.560419E+0
-1.498517E+0
-1.560419E+0
-1.560419E+0
-1.560419E+0
-1.560419E+0
-1.622321E+0
-1.622321E+0
-1.684223E+0
-1.746124E+0
-1.746124E+0
-1.746124E+0
-1.746124E+0
-1.746124E+0
-1.808026E+0
-1.746124E+0
-1.746124E+0
-1.684223E+0
-1.684223E+0
-1.622321E+0
-1.622321E+0
-1.560419E+0
-1.498517E+0
-1.498517E+0
-1.560419E+0
-1.622321E+0
-1.622321E+0
-1.622321E+0
-1.684223E+0
-1.746124E+0
-1.808026E+0
-1.808026E+0
-1.808026E+0
-1.869928E+0
-1.869928E+0
-1.869928E+0
-1.869928E+0
-1.931830E+0
-1.993731E+0
-1.993731E+0
-1.931830E+0
-1.869928E+0
-1.869928E+0
-1.808026E+0
-1.808026E+0
-1.808026E+0
-1.808026E+0
-1.808026E+0
-1.808026E+0
-1.869928E+0
-1.869928E+0
-1.869928E+0
-1.869928E+0
-1.931830E+0
-1.931830E+0
-1.993731E+0
-1.993731E+0
-1.993731E+0
-1.931830E+0
-1.931830E+0
-1.869928E+0
-1.808026E+0
-1.808026E+0
-1.808026E+0
-1.869928E+0
-1.869928E+0
-1.869928E+0
-1.869928E+0
-1.931830E+0
-1.931830E+0
-1.931830E+0
-1.931830E+0
-1.931830E+0
-1.931830E+0
-1.931830E+0
-1.869928E+0
-1.808026E+0
-1.808026E+0
-1.746124E+0
-1.746124E+0
-1.746124E+0
-1.746124E+0
-1.808026E+0
-1.808026E+0
-1.808026E+0
-1.746124E+0
-1.808026E+0
-1.808026E+0
-1.869928E+0
-1.931830E+0
-1.869928E+0
-1.869928E+0
-1.931830E+0
-1.993731E+0
-1.993731E+0
-1.993731E+0
-1.993731E+0
-2.055633E+0
-2.055633E+0
-2.055633E+0
-1.993731E+0
-1.993731E+0
-1.993731E+0
-1.993731E+0
-1.993731E+0
-1.993731E+0
-1.993731E+0
-1.931830E+0
-1.869928E+0
-1.869928E+0
-1.869928E+0
-1.869928E+0
-1.869928E+0
-1.869928E+0
-1.808026E+0
-1.808026E+0
-1.746124E+0
-1.746124E+0
-1.684223E+0
-1.684223E+0
-1.684223E+0
-1.684223E+0
-1.684223E+0
-1.684223E+0
-1.622321E+0
-1.622321E+0
-1.622321E+0
-1.622321E+0
-1.622321E+0
-1.622321E+0
-1.684223E+0
-1.808026E+0
-1.869928E+0
-1.869928E+0
-1.931830E+0
-2.055633E+0
-2.117535E+0
-2.117535E+0
-2.117535E+0
-2.117535E+0
-2.117535E+0
-2.055633E+0
-2.055633E+0
-1.993731E+0
-1.931830E+0
-1.869928E+0
-1.746124E+0
-1.684223E+0
-1.622321E+0
-1.622321E+0
-1.622321E+0
-1.560419E+0
-1.560419E+0
-1.622321E+0
-1.684223E+0
-1.808026E+0
-1.808026E+0
-1.808026E+0
-1.869928E+0
-1.869928E+0
-1.869928E+0
-1.869928E+0
-1.869928E+0
-1.808026E+0
-1.808026E+0
-1.808026E+0
-1.869928E+0
-1.869928E+0
-1.869928E+0
-1.869928E+0
-1.931830E+0
-1.931830E+0
-1.993731E+0
-1.993731E+0
-1.993731E+0
-1.993731E+0
-1.993731E+0
-1.993731E+0
-1.993731E+0
-1.931830E+0
-1.931830E+0
-1.931830E+0
-1.931830E+0
-1.931830E+0
-1.931830E+0
-1.931830E+0
-1.931830E+0
-1.993731E+0
-2.055633E+0
-2.055633E+0
-2.055633E+0
-2.055633E+0
-2.117535E+0
-2.117535E+0
-2.117535E+0
-2.117535E+0
-2.117535E+0
-2.117535E+0
-2.179437E+0
-2.241339E+0
-2.241339E+0
-2.241339E+0
-2.241339E+0
-2.241339E+0
-2.303240E+0
-2.303240E+0
-2.241339E+0
-2.179437E+0
-2.179437E+0
-2.117535E+0
-2.055633E+0
-2.055633E+0
-1.993731E+0
-2.055633E+0
-2.055633E+0
-2.055633E+0
-2.055633E+0
-2.055633E+0
-1.993731E+0
-1.993731E+0
-1.993731E+0
-1.993731E+0
-1.993731E+0
-1.931830E+0
-1.931830E+0
-1.931830E+0
-1.931830E+0
-1.931830E+0
-1.931830E+0
-1.869928E+0
-1.869928E+0
-1.808026E+0
-1.869928E+0
-1.869928E+0
-1.869928E+0
-1.931830E+0
-1.931830E+0
-1.931830E+0
-1.931830E+0
-1.931830E+0
-1.931830E+0
-1.931830E+0
-1.931830E+0
-1.869928E+0
-1.869928E+0
-1.869928E+0
-1.869928E+0
-1.869928E+0
-1.931830E+0
-1.931830E+0
-1.931830E+0
-1.931830E+0
-1.931830E+0
-2.055633E+0
-2.179437E+0
-2.241339E+0
-2.241339E+0
-2.055633E+0
-1.808026E+0
-1.560419E+0
-1.498517E+0
-1.560419E+0
-1.746124E+0
-1.869928E+0
-1.931830E+0
-1.931830E+0
-1.993731E+0
-1.993731E+0
-1.993731E+0
-1.869928E+0
-1.808026E+0
-1.808026E+0
-1.931830E+0
-1.993731E+0
-2.055633E+0
-2.117535E+0
-2.241339E+0
-2.303240E+0
-2.241339E+0
-2.241339E+0
-2.117535E+0
-2.055633E+0
-1.993731E+0
-1.993731E+0
-1.931830E+0
-1.931830E+0
-1.869928E+0
-1.931830E+0
-1.931830E+0
-1.993731E+0
-1.993731E+0
-1.993731E+0
-1.993731E+0
-1.931830E+0
-1.869928E+0
-1.869928E+0
-1.869928E+0
-1.808026E+0
-1.808026E+0
-1.808026E+0
-1.808026E+0
-1.808026E+0
-1.808026E+0
-1.808026E+0
-1.808026E+0
-1.869928E+0
-1.931830E+0
-1.931830E+0
-1.993731E+0
-1.993731E+0
-2.055633E+0
-2.055633E+0
-1.993731E+0
-1.931830E+0
-1.869928E+0
-1.808026E+0
-1.808026E+0
-1.808026E+0
-1.808026E+0
-1.808026E+0
-1.808026E+0
[truncated: 106,537 more chars]
