# Supplementary material for: Performances of the PIPER scalable child human body model in accident reconstruction
Source: PLoS One. 2017 Nov 14;12(11):e0187916. doi: 10.1371/journal.pone.0187916 (PMC5685610; doi:10.1371/journal.pone.0187916)
Supplement: S1 Data — This zip folder contains input accelerations for reproducibility of the accident reconstruction. Also, the readings from the dummy sensor are reported for reproducibility of the calculations. (ZIP) [file pone.0187916.s009.zip › Channel/Channel/CCN_2012_001.002]

Test object number          :1
Name of the channel         :B-Pillar Left {AC} Y
Laboratory channel code     :14BPIL00LE00ACYP
Customer channel code       :14BPIL00LE00ACYP
Channel code                :14BPIL00LE00ACYP
Direction                   :Y
Dimension                   :AC
Channel frequency class     :2000
Unit                        :m/(s*s)
Reference system            :NOVALUE
Transducer type             :GV1036
Transducer id               :NOVALUE
Pre-filter type             :4.00kHz 6pole Butterworth for rate 20000 (1.3)
Cut off frequency           :4000
Channel amplitude class     :1000
Sampling interval           :5E-5
Bit resolution              :16
Time of first sample        :-0.38835156
Number of samples           :40480
Reference channel           :implicit
Reference channel name      :NOVALUE
Data source                 :transducer
Data status                 :ok
First global maximum value  :7.508543E+2
Time of maximum value       :5.964844E-2
First global minimum value  :-9.128168E+2
Time of minimum value       :5.884844E-2
Start offset interval       :-1.000000E-1
End offset interval         :-5.000000E-2
.ValidationRemark           :Seulement la gamme [-6.0 sec; 37.575 sec] a �t� lue. Gamme demand�e: [-6.0 sec; 40.0 sec].
6.208479E-1
5.900197E-1
4.975355E-1
4.358790E-1
3.433948E-1
3.125665E-1
2.200820E-1
9.676957E-2
-2.654290E-2
-1.190274E-1
-1.190274E-1
-1.190274E-1
-5.737114E-2
-2.654290E-2
-2.654290E-2
-2.654290E-2
-1.190274E-1
-2.115119E-1
-3.039963E-1
-3.656523E-1
-3.656523E-1
-2.731679E-1
-5.737114E-2
2.200820E-1
4.358790E-1
5.591915E-1
5.283635E-1
4.667072E-1
4.358790E-1
4.358790E-1
4.050508E-1
3.742230E-1
2.817385E-1
1.275978E-1
-1.190274E-1
-3.964803E-1
-7.047617E-1
-9.513872E-1
-1.167184E+0
-1.321325E+0
-1.444637E+0
-1.506294E+0
-1.475465E+0
-1.321325E+0
-1.136356E+0
-8.897307E-1
-6.122773E-1
-3.656523E-1
-1.498554E-1
3.511334E-2
2.200820E-1
4.358790E-1
6.516759E-1
8.058167E-1
8.674731E-1
9.291291E-1
9.291291E-1
9.291291E-1
8.674731E-1
8.366449E-1
8.058167E-1
7.749884E-1
7.133324E-1
6.516759E-1
6.208479E-1
5.900197E-1
5.283635E-1
4.050508E-1
2.200820E-1
3.511334E-2
-8.819938E-2
-1.190274E-1
-1.190274E-1
-1.498554E-1
-2.423399E-1
-3.348243E-1
-3.964803E-1
-4.273088E-1
-3.964803E-1
-4.273088E-1
-4.889648E-1
-5.506213E-1
-6.122773E-1
-6.431058E-1
-6.739337E-1
-7.047617E-1
-7.355897E-1
-7.972462E-1
-8.589027E-1
-8.897307E-1
-8.280747E-1
-7.664182E-1
-7.664182E-1
-7.664182E-1
-7.355897E-1
-6.739337E-1
-6.739337E-1
-6.739337E-1
-6.739337E-1
-5.814493E-1
-3.656523E-1
-5.737114E-2
2.817385E-1
5.900197E-1
7.749884E-1
8.366449E-1
7.749884E-1
7.441604E-1
7.133324E-1
8.058167E-1
8.674731E-1
8.983011E-1
7.749884E-1
5.591915E-1
2.817385E-1
4.285336E-3
-2.731679E-1
-5.506213E-1
-7.355897E-1
-8.897307E-1
-9.513872E-1
-9.822147E-1
-1.013043E+0
-9.822147E-1
-9.822147E-1
-9.822147E-1
-1.013043E+0
-1.074699E+0
-1.167184E+0
-1.198012E+0
-1.136356E+0
-9.822147E-1
-7.047617E-1
-4.273088E-1
-8.819938E-2
2.509103E-1
5.283635E-1
7.441604E-1
8.366449E-1
8.058167E-1
6.825042E-1
4.975355E-1
3.433948E-1
2.817385E-1
3.433948E-1
4.358790E-1
5.283635E-1
6.208479E-1
7.133324E-1
7.749884E-1
7.749884E-1
7.441604E-1
6.516759E-1
4.667072E-1
2.200820E-1
3.511334E-2
-5.737114E-2
-5.737114E-2
-5.737114E-2
-1.190274E-1
-2.731679E-1
-3.964803E-1
-4.581368E-1
-5.506213E-1
-6.739337E-1
-8.280747E-1
-1.013043E+0
-1.167184E+0
-1.228840E+0
-1.228840E+0
-1.167184E+0
-1.105528E+0
-1.013043E+0
-8.589027E-1
-6.431058E-1
-4.273088E-1
-2.423399E-1
-1.190274E-1
-5.737114E-2
-2.654290E-2
-2.654290E-2
4.285336E-3
6.594133E-2
1.892541E-1
3.433948E-1
4.667072E-1
4.667072E-1
4.358790E-1
3.433948E-1
2.509103E-1
2.200820E-1
2.509103E-1
3.433948E-1
4.050508E-1
4.358790E-1
3.742230E-1
3.125665E-1
2.509103E-1
2.200820E-1
1.892541E-1
9.676957E-2
-2.654290E-2
-1.190274E-1
-1.806834E-1
-2.115119E-1
-2.423399E-1
-2.115119E-1
-5.737114E-2
1.584261E-1
3.433948E-1
5.283635E-1
7.441604E-1
8.674731E-1
8.983011E-1
8.366449E-1
7.133324E-1
6.208479E-1
5.591915E-1
5.591915E-1
5.591915E-1
5.283635E-1
4.358790E-1
2.509103E-1
3.511334E-2
-1.190274E-1
-1.498554E-1
-1.190274E-1
3.511334E-2
2.509103E-1
4.358790E-1
5.283635E-1
5.591915E-1
5.283635E-1
4.975355E-1
5.591915E-1
6.825042E-1
8.366449E-1
9.599574E-1
1.083270E+0
1.206583E+0
1.268239E+0
1.299067E+0
1.206583E+0
1.021614E+0
7.749884E-1
4.667072E-1
1.584261E-1
-2.654290E-2
-8.819938E-2
-5.737114E-2
4.285336E-3
-2.654290E-2
-1.806834E-1
-5.197933E-1
-8.897307E-1
-1.167184E+0
-1.198012E+0
-9.822147E-1
-5.506213E-1
-8.819938E-2
4.667072E-1
1.021614E+0
1.514864E+0
1.884801E+0
2.131426E+0
2.193083E+0
2.131426E+0
1.977286E+0
1.823145E+0
1.699832E+0
1.576520E+0
1.545692E+0
1.545692E+0
1.545692E+0
1.453207E+0
1.268239E+0
9.907854E-1
7.441604E-1
5.591915E-1
4.050508E-1
3.125665E-1
3.433948E-1
5.283635E-1
7.749884E-1
1.021614E+0
1.206583E+0
1.391551E+0
1.514864E+0
1.576520E+0
1.545692E+0
1.545692E+0
1.607348E+0
1.669004E+0
1.699832E+0
1.669004E+0
1.607348E+0
1.484036E+0
1.360723E+0
1.299067E+0
1.237411E+0
1.206583E+0
1.237411E+0
1.237411E+0
1.206583E+0
1.175754E+0
1.206583E+0
1.268239E+0
1.422380E+0
1.638176E+0
1.853973E+0
1.977286E+0
1.946458E+0
1.761489E+0
1.514864E+0
1.206583E+0
9.599574E-1
8.674731E-1
8.983011E-1
1.021614E+0
1.175754E+0
1.268239E+0
1.237411E+0
1.052442E+0
8.674731E-1
7.441604E-1
7.133324E-1
7.749884E-1
8.983011E-1
9.907854E-1
1.114098E+0
1.206583E+0
1.299067E+0
1.360723E+0
1.360723E+0
1.360723E+0
1.329895E+0
1.268239E+0
1.144926E+0
9.599574E-1
6.825042E-1
3.742230E-1
6.594133E-2
-1.498554E-1
-2.423399E-1
-1.190274E-1
2.200820E-1
6.825042E-1
1.175754E+0
1.669004E+0
2.069770E+0
2.347223E+0
2.501364E+0
2.563020E+0
2.563020E+0
2.470536E+0
2.254739E+0
1.977286E+0
1.730661E+0
1.422380E+0
1.114098E+0
7.749884E-1
4.975355E-1
3.125665E-1
1.275978E-1
-5.737114E-2
-3.039963E-1
-5.197933E-1
-6.739337E-1
-7.355897E-1
-7.047617E-1
-5.197933E-1
-2.423399E-1
1.584261E-1
5.283635E-1
8.366449E-1
1.052442E+0
1.144926E+0
1.144926E+0
1.052442E+0
9.291291E-1
7.441604E-1
6.208479E-1
5.900197E-1
5.900197E-1
5.591915E-1
4.358790E-1
2.817385E-1
1.275978E-1
-2.654290E-2
-8.819938E-2
-1.190274E-1
-2.654290E-2
1.275978E-1
3.433948E-1
6.208479E-1
8.983011E-1
1.144926E+0
1.391551E+0
1.576520E+0
1.761489E+0
1.884801E+0
2.008114E+0
2.193083E+0
2.347223E+0
2.470536E+0
2.501364E+0
2.408880E+0
2.162255E+0
1.823145E+0
1.391551E+0
9.599574E-1
4.975355E-1
3.511334E-2
-4.581368E-1
-8.589027E-1
-1.136356E+0
-1.228840E+0
-1.167184E+0
-1.074699E+0
-8.897307E-1
-6.739337E-1
-3.964803E-1
-1.190274E-1
1.275978E-1
3.433948E-1
4.975355E-1
6.208479E-1
6.516759E-1
6.516759E-1
6.516759E-1
6.825042E-1
6.516759E-1
5.591915E-1
4.050508E-1
2.200820E-1
4.285336E-3
-2.731679E-1
-4.581368E-1
-4.889648E-1
-4.273088E-1
-2.731679E-1
-1.498554E-1
4.285336E-3
1.275978E-1
2.509103E-1
3.742230E-1
5.591915E-1
8.983011E-1
1.329895E+0
1.730661E+0
2.069770E+0
2.254739E+0
2.316395E+0
2.285567E+0
2.162255E+0
2.008114E+0
1.761489E+0
1.453207E+0
1.083270E+0
7.133324E-1
3.742230E-1
1.584261E-1
6.594133E-2
6.594133E-2
1.275978E-1
1.275978E-1
3.511334E-2
-8.819938E-2
-8.819938E-2
3.511334E-2
3.125665E-1
5.900197E-1
7.749884E-1
8.366449E-1
7.441604E-1
5.283635E-1
2.817385E-1
3.511334E-2
-2.115119E-1
-4.273088E-1
-6.431058E-1
-8.280747E-1
-8.897307E-1
-8.280747E-1
-7.047617E-1
-6.122773E-1
-5.506213E-1
-5.197933E-1
-3.964803E-1
-2.115119E-1
-2.654290E-2
9.676957E-2
1.275978E-1
6.594133E-2
3.511334E-2
6.594133E-2
2.200820E-1
3.433948E-1
3.125665E-1
6.594133E-2
-3.039963E-1
-6.739337E-1
-1.013043E+0
-1.228840E+0
-1.228840E+0
-9.513872E-1
-4.889648E-1
4.285336E-3
3.742230E-1
5.591915E-1
5.283635E-1
3.742230E-1
2.200820E-1
1.275978E-1
6.594133E-2
3.511334E-2
9.676957E-2
1.892541E-1
2.817385E-1
3.125665E-1
3.125665E-1
2.817385E-1
3.125665E-1
3.433948E-1
3.433948E-1
4.050508E-1
4.975355E-1
6.208479E-1
6.825042E-1
7.749884E-1
9.291291E-1
1.144926E+0
1.299067E+0
1.329895E+0
1.175754E+0
9.907854E-1
8.366449E-1
7.749884E-1
7.133324E-1
5.900197E-1
3.742230E-1
1.275978E-1
-8.819938E-2
-2.115119E-1
-2.423399E-1
-1.498554E-1
-2.654290E-2
9.676957E-2
4.285336E-3
-3.348243E-1
-8.280747E-1
-1.167184E+0
-1.198012E+0
-8.897307E-1
-4.581368E-1
-1.806834E-1
-1.190274E-1
-3.348243E-1
-7.664182E-1
-1.198012E+0
-1.506294E+0
-1.567950E+0
-1.382981E+0
-1.013043E+0
-5.506213E-1
-1.498554E-1
-5.737114E-2
-2.731679E-1
-5.506213E-1
-6.122773E-1
-3.348243E-1
2.509103E-1
9.291291E-1
1.484036E+0
1.669004E+0
1.484036E+0
1.175754E+0
9.599574E-1
1.021614E+0
1.206583E+0
1.329895E+0
1.206583E+0
8.674731E-1
4.050508E-1
4.285336E-3
-2.731679E-1
-4.273088E-1
-5.197933E-1
-5.197933E-1
-5.814493E-1
-7.664182E-1
-1.105528E+0
-1.506294E+0
-1.814575E+0
-1.907059E+0
-1.783747E+0
-1.475465E+0
-1.074699E+0
-7.047617E-1
-4.581368E-1
-3.656523E-1
-3.656523E-1
-4.273088E-1
-4.889648E-1
-5.197933E-1
-5.814493E-1
-5.197933E-1
-2.731679E-1
9.676957E-2
4.975355E-1
6.825042E-1
5.900197E-1
3.742230E-1
2.509103E-1
3.433948E-1
5.283635E-1
5.900197E-1
3.742230E-1
-8.819938E-2
-6.431058E-1
-1.013043E+0
-1.105528E+0
-1.043871E+0
-9.513872E-1
-8.589027E-1
-7.047617E-1
-4.889648E-1
-2.115119E-1
9.676957E-2
4.050508E-1
6.825042E-1
8.674731E-1
8.983011E-1
8.674731E-1
9.291291E-1
9.907854E-1
9.907854E-1
7.441604E-1
2.200820E-1
-4.273088E-1
-8.897307E-1
-1.013043E+0
-8.589027E-1
-5.506213E-1
-2.731679E-1
-1.806834E-1
-3.656523E-1
-6.739337E-1
-8.589027E-1
-7.355897E-1
-3.348243E-1
1.584261E-1
4.975355E-1
5.591915E-1
4.358790E-1
2.817385E-1
2.200820E-1
2.200820E-1
9.676957E-2
-3.348243E-1
-9.513872E-1
-1.598778E+0
-1.968715E+0
-1.999544E+0
-1.691262E+0
-1.198012E+0
-7.355897E-1
-4.273088E-1
-3.039963E-1
-2.731679E-1
-2.115119E-1
-2.115119E-1
-2.423399E-1
-2.731679E-1
-1.806834E-1
9.676957E-2
4.667072E-1
8.674731E-1
1.114098E+0
1.144926E+0
9.599574E-1
5.283635E-1
-2.654290E-2
-5.814493E-1
-1.013043E+0
-1.259669E+0
-1.352153E+0
-1.290497E+0
-1.105528E+0
-9.205592E-1
-8.589027E-1
-1.013043E+0
-1.321325E+0
-1.722090E+0
-2.092028E+0
-2.338653E+0
-2.215340E+0
-1.691262E+0
-8.897307E-1
-1.190274E-1
4.667072E-1
6.825042E-1
5.283635E-1
3.511334E-2
-6.431058E-1
-1.321325E+0
-1.722090E+0
-1.752918E+0
-1.475465E+0
-1.136356E+0
-8.589027E-1
-7.355897E-1
-7.047617E-1
-7.972462E-1
-1.013043E+0
-1.382981E+0
-1.752918E+0
-1.937887E+0
-1.814575E+0
-1.321325E+0
-5.814493E-1
1.892541E-1
7.441604E-1
9.599574E-1
8.674731E-1
4.667072E-1
-1.190274E-1
-7.972462E-1
-1.413809E+0
-1.907059E+0
-2.153684E+0
-2.153684E+0
-1.937887E+0
-1.567950E+0
-1.198012E+0
-9.513872E-1
-7.664182E-1
-6.122773E-1
-4.273088E-1
-1.806834E-1
6.594133E-2
2.817385E-1
4.358790E-1
5.283635E-1
4.667072E-1
1.584261E-1
-4.273088E-1
-1.198012E+0
-2.061199E+0
-2.831903E+0
-3.448466E+0
-3.787576E+0
-3.880060E+0
-3.818404E+0
-3.725919E+0
-3.633435E+0
-3.633435E+0
-3.695091E+0
-3.756748E+0
-3.756748E+0
-3.633435E+0
-3.510122E+0
-3.510122E+0
-3.602607E+0
-3.664263E+0
-3.571778E+0
-3.263497E+0
-2.770247E+0
-2.246168E+0
-1.845403E+0
-1.722090E+0
-1.907059E+0
-2.276997E+0
-2.677763E+0
-2.893559E+0
-2.708591E+0
-2.215340E+0
-1.567950E+0
-8.280747E-1
-8.819938E-2
6.825042E-1
1.422380E+0
2.038942E+0
2.408880E+0
2.501364E+0
2.316395E+0
2.038942E+0
1.730661E+0
1.545692E+0
1.422380E+0
1.422380E+0
1.360723E+0
1.114098E+0
5.900197E-1
-1.498554E-1
-8.897307E-1
-1.444637E+0
-1.752918E+0
-1.876231E+0
-1.752918E+0
-1.537122E+0
-1.228840E+0
-9.205592E-1
-6.122773E-1
-3.656523E-1
-8.819938E-2
3.742230E-1
1.083270E+0
1.884801E+0
2.655505E+0
3.333724E+0
3.950286E+0
4.351052E+0
4.320224E+0
3.672833E+0
2.470536E+0
1.052442E+0
-3.656523E-1
-1.567950E+0
-2.585278E+0
-3.355982E+0
-3.972544E+0
-4.404138E+0
-4.712419E+0
-4.928216E+0
-5.051528E+0
-5.051528E+0
-4.928216E+0
-4.681591E+0
-4.219169E+0
-3.540950E+0
-2.677763E+0
-1.691262E+0
-8.280747E-1
-1.190274E-1
3.433948E-1
4.975355E-1
4.358790E-1
2.200820E-1
4.285336E-3
-5.737114E-2
4.285336E-3
1.275978E-1
2.509103E-1
2.509103E-1
1.275978E-1
-8.819938E-2
-3.348243E-1
-5.814493E-1
-8.280747E-1
-1.043871E+0
-1.167184E+0
-1.013043E+0
-5.814493E-1
6.594133E-2
7.133324E-1
1.114098E+0
1.114098E+0
7.749884E-1
3.125665E-1
-8.819938E-2
-2.115119E-1
3.511334E-2
6.516759E-1
1.360723E+0
1.946458E+0
2.316395E+0
2.563020E+0
2.778817E+0
2.932958E+0
2.902130E+0
2.686333E+0
2.316395E+0
1.977286E+0
1.761489E+0
1.761489E+0
2.008114E+0
2.408880E+0
2.717161E+0
2.902130E+0
3.025442E+0
3.179583E+0
3.580349E+0
4.104427E+0
4.536021E+0
4.720990E+0
4.597677E+0
4.227739E+0
3.765317E+0
3.241239E+0
2.686333E+0
2.069770E+0
1.453207E+0
8.983011E-1
3.433948E-1
-1.806834E-1
-6.122773E-1
-1.013043E+0
-1.475465E+0
-2.153684E+0
-3.047700E+0
-3.941716E+0
-4.558278E+0
-4.774076E+0
-4.650763E+0
-4.280825E+0
-3.910888E+0
-3.633435E+0
-3.540950E+0
-3.571778E+0
-3.787576E+0
-4.188341E+0
-4.774076E+0
-5.359810E+0
-5.729748E+0
-5.575607E+0
-4.835732E+0
-3.725919E+0
-2.616106E+0
-1.814575E+0
-1.382981E+0
-1.136356E+0
-8.280747E-1
-2.731679E-1
4.975355E-1
1.237411E+0
1.699832E+0
1.853973E+0
1.669004E+0
1.329895E+0
1.052442E+0
8.674731E-1
7.749884E-1
6.516759E-1
5.591915E-1
5.283635E-1
6.516759E-1
9.599574E-1
1.268239E+0
1.453207E+0
1.422380E+0
1.206583E+0
8.366449E-1
4.050508E-1
1.275978E-1
1.892541E-1
5.591915E-1
9.599574E-1
1.175754E+0
9.599574E-1
4.667072E-1
-1.498554E-1
-6.122773E-1
-7.664182E-1
-6.122773E-1
-2.115119E-1
3.125665E-1
8.983011E-1
1.576520E+0
2.285567E+0
2.871302E+0
3.210411E+0
3.487864E+0
3.981114E+0
4.905959E+0
6.231568E+0
7.711319E+0
9.006101E+0
9.745976E+0
9.530178E+0
8.451194E+0
6.786475E+0
5.029271E+0
3.611177E+0
2.593849E+0
1.792317E+0
9.599574E-1
9.676957E-2
-7.355897E-1
-1.506294E+0
-2.276997E+0
-3.109357E+0
-3.849232E+0
-4.249997E+0
-4.157513E+0
-3.571778E+0
-2.770247E+0
-1.968715E+0
-1.382981E+0
-1.043871E+0
-1.043871E+0
-1.382981E+0
-2.061199E+0
-2.893559E+0
-3.664263E+0
-4.280825E+0
-4.712419E+0
-4.959044E+0
-4.928216E+0
-4.558278E+0
-3.787576E+0
-2.862731E+0
-2.030372E+0
-1.444637E+0
-1.167184E+0
-1.013043E+0
-8.589027E-1
-5.506213E-1
-1.498554E-1
3.742230E-1
8.983011E-1
1.391551E+0
1.884801E+0
2.316395E+0
2.717161E+0
3.056270E+0
3.241239E+0
3.210411E+0
3.025442E+0
2.840474E+0
2.778817E+0
2.747989E+0
2.563020E+0
2.069770E+0
1.299067E+0
5.283635E-1
-8.819938E-2
-3.348243E-1
-2.115119E-1
3.125665E-1
1.083270E+0
2.100598E+0
3.087099E+0
3.857802E+0
4.258568E+0
4.381880E+0
4.351052E+0
4.258568E+0
4.104427E+0
3.950286E+0
3.950286E+0
4.073599E+0
4.135255E+0
3.888630E+0
3.179583E+0
2.069770E+0
7.133324E-1
-5.506213E-1
-1.475465E+0
-1.937887E+0
-2.061199E+0
-1.876231E+0
-1.475465E+0
-8.897307E-1
-2.731679E-1
1.584261E-1
1.892541E-1
-2.115119E-1
-9.513872E-1
-1.722090E+0
-2.307825E+0
-2.554450E+0
-2.585278E+0
-2.616106E+0
-2.831903E+0
-3.386810E+0
-4.311653E+0
-5.328981E+0
-6.161342E+0
-6.500451E+0
-6.222998E+0
-5.421466E+0
-4.095857E+0
-2.523622E+0
-1.013043E+0
1.584261E-1
7.441604E-1
8.366449E-1
5.283635E-1
3.511334E-2
-5.814493E-1
-1.198012E+0
-1.722090E+0
-2.122856E+0
-2.492793E+0
-2.924388E+0
-3.263497E+0
-3.386810E+0
-3.171012E+0
-2.677763E+0
-1.907059E+0
-9.822147E-1
-5.737114E-2
7.441604E-1
1.391551E+0
1.915630E+0
2.501364E+0
3.117927E+0
3.611177E+0
3.734489E+0
3.487864E+0
2.840474E+0
2.069770E+0
1.360723E+0
8.983011E-1
6.516759E-1
5.283635E-1
5.591915E-1
7.133324E-1
1.052442E+0
1.545692E+0
2.131426E+0
2.532192E+0
2.532192E+0
2.100598E+0
1.360723E+0
5.283635E-1
-2.423399E-1
-7.664182E-1
-1.074699E+0
-1.105528E+0
-9.205592E-1
-4.889648E-1
2.200820E-1
1.237411E+0
2.347223E+0
3.272067E+0
3.734489E+0
3.642005E+0
3.117927E+0
2.223911E+0
1.206583E+0
3.125665E-1
-3.656523E-1
-8.589027E-1
-1.167184E+0
-1.259669E+0
-1.228840E+0
-1.167184E+0
-1.136356E+0
-1.074699E+0
-9.822147E-1
-9.205592E-1
-1.013043E+0
-1.352153E+0
-1.814575E+0
-2.338653E+0
-2.831903E+0
-3.294325E+0
-3.602607E+0
-3.756748E+0
-3.818404E+0
-3.849232E+0
-3.880060E+0
-3.880060E+0
-3.756748E+0
-3.448466E+0
-2.893559E+0
-2.122856E+0
-1.259669E+0
-3.964803E-1
4.667072E-1
1.268239E+0
1.946458E+0
2.439708E+0
2.747989E+0
2.932958E+0
3.056270E+0
3.117927E+0
3.117927E+0
2.963786E+0
2.809645E+0
2.717161E+0
2.624677E+0
2.378052E+0
1.977286E+0
1.484036E+0
9.907854E-1
6.516759E-1
4.358790E-1
4.667072E-1
6.825042E-1
8.983011E-1
8.674731E-1
4.667072E-1
-2.423399E-1
-9.822147E-1
-1.567950E+0
-1.907059E+0
-2.030372E+0
-2.061199E+0
-1.999544E+0
-1.814575E+0
-1.382981E+0
-6.431058E-1
2.817385E-1
1.083270E+0
1.607348E+0
1.853973E+0
1.915630E+0
1.915630E+0
1.915630E+0
1.977286E+0
2.038942E+0
2.069770E+0
2.162255E+0
2.316395E+0
2.470536E+0
2.624677E+0
2.593849E+0
2.439708E+0
2.100598E+0
1.730661E+0
1.391551E+0
1.083270E+0
7.749884E-1
4.050508E-1
3.511334E-2
-3.964803E-1
-9.822147E-1
-1.814575E+0
-2.831903E+0
-3.818404E+0
-4.496622E+0
-4.835732E+0
-4.866560E+0
-4.650763E+0
-4.219169E+0
-3.571778E+0
-2.708591E+0
-1.722090E+0
-7.355897E-1
2.200820E-1
9.907854E-1
1.576520E+0
2.008114E+0
2.347223E+0
2.532192E+0
2.593849E+0
2.532192E+0
2.378052E+0
2.254739E+0
2.193083E+0
2.193083E+0
2.254739E+0
2.223911E+0
2.131426E+0
1.915630E+0
1.607348E+0
1.175754E+0
7.133324E-1
3.433948E-1
1.275978E-1
-8.819938E-2
-3.348243E-1
-5.506213E-1
-6.122773E-1
-4.889648E-1
-2.423399E-1
-8.819938E-2
-1.498554E-1
-3.964803E-1
-5.506213E-1
-4.273088E-1
4.285336E-3
6.208479E-1
1.206583E+0
1.545692E+0
1.607348E+0
1.422380E+0
1.175754E+0
1.021614E+0
8.983011E-1
6.516759E-1
2.817385E-1
-2.654290E-2
-1.498554E-1
-5.737114E-2
2.509103E-1
6.825042E-1
1.083270E+0
1.329895E+0
1.360723E+0
1.206583E+0
9.599574E-1
6.825042E-1
4.358790E-1
1.584261E-1
-2.115119E-1
-6.739337E-1
-1.074699E+0
-1.259669E+0
-1.105528E+0
-7.047617E-1
-1.806834E-1
3.125665E-1
6.516759E-1
8.366449E-1
9.599574E-1
1.052442E+0
1.175754E+0
1.237411E+0
1.237411E+0
1.114098E+0
8.674731E-1
5.283635E-1
2.200820E-1
-8.819938E-2
-3.964803E-1
-7.355897E-1
-1.074699E+0
-1.382981E+0
-1.567950E+0
-1.567950E+0
-1.321325E+0
-8.280747E-1
-2.731679E-1
2.509103E-1
6.825042E-1
1.052442E+0
1.545692E+0
2.285567E+0
3.210411E+0
4.104427E+0
4.875130E+0
5.368381E+0
5.553350E+0
5.306724E+0
4.720990E+0
3.765317E+0
2.563020E+0
1.206583E+0
-1.190274E-1
-1.352153E+0
-2.369481E+0
-3.109357E+0
-3.633435E+0
-4.003372E+0
-4.188341E+0
-4.219169E+0
-4.003372E+0
-3.479294E+0
-2.801075E+0
-2.092028E+0
-1.444637E+0
-9.205592E-1
-3.656523E-1
2.817385E-1
1.021614E+0
1.730661E+0
2.223911E+0
2.439708E+0
2.347223E+0
1.977286E+0
1.391551E+0
7.441604E-1
1.275978E-1
-3.964803E-1
-7.972462E-1
-9.822147E-1
-9.205592E-1
-6.739337E-1
-2.423399E-1
1.892541E-1
5.900197E-1
9.291291E-1
1.329895E+0
1.792317E+0
2.378052E+0
2.932958E+0
3.457036E+0
3.857802E+0
4.011942E+0
3.919458E+0
3.580349E+0
3.056270E+0
2.439708E+0
1.884801E+0
1.299067E+0
6.825042E-1
-2.654290E-2
-8.280747E-1
-1.629606E+0
-2.307825E+0
-2.862731E+0
-3.171012E+0
-3.294325E+0
-3.109357E+0
-2.677763E+0
-2.061199E+0
-1.413809E+0
-7.972462E-1
-3.039963E-1
1.275978E-1
4.975355E-1
7.749884E-1
8.674731E-1
8.674731E-1
8.058167E-1
7.441604E-1
7.441604E-1
8.366449E-1
1.021614E+0
1.268239E+0
1.514864E+0
1.669004E+0
1.699832E+0
1.514864E+0
1.083270E+0
5.283635E-1
-5.737114E-2
-5.197933E-1
-8.280747E-1
-1.013043E+0
-1.074699E+0
-1.013043E+0
-8.897307E-1
-7.047617E-1
-5.197933E-1
-3.964803E-1
-3.656523E-1
-4.273088E-1
-6.122773E-1
-8.589027E-1
-1.136356E+0
-1.321325E+0
-1.413809E+0
-1.352153E+0
-1.259669E+0
-1.167184E+0
-1.105528E+0
-1.074699E+0
-9.513872E-1
-7.664182E-1
-4.889648E-1
-1.190274E-1
3.742230E-1
8.983011E-1
1.391551E+0
1.761489E+0
1.977286E+0
2.038942E+0
1.977286E+0
1.853973E+0
1.699832E+0
1.669004E+0
1.699832E+0
1.823145E+0
1.884801E+0
1.915630E+0
1.915630E+0
2.008114E+0
2.131426E+0
2.316395E+0
2.470536E+0
2.563020E+0
2.563020E+0
2.470536E+0
2.254739E+0
1.977286E+0
1.514864E+0
8.983011E-1
2.200820E-1
-4.273088E-1
-9.822147E-1
-1.475465E+0
-1.907059E+0
-2.307825E+0
-2.646934E+0
-2.955216E+0
-3.140184E+0
-3.171012E+0
-3.047700E+0
-2.770247E+0
-2.369481E+0
-1.937887E+0
-1.537122E+0
-1.228840E+0
-1.074699E+0
-1.105528E+0
-1.167184E+0
-1.228840E+0
-1.198012E+0
-1.105528E+0
-8.897307E-1
-5.506213E-1
-8.819938E-2
4.358790E-1
9.291291E-1
1.299067E+0
1.453207E+0
1.576520E+0
1.607348E+0
1.607348E+0
1.484036E+0
1.237411E+0
9.599574E-1
6.516759E-1
3.433948E-1
-2.654290E-2
-5.197933E-1
-1.105528E+0
-1.660434E+0
-2.184512E+0
-2.585278E+0
-2.739419E+0
-2.616106E+0
-2.246168E+0
-1.722090E+0
-1.167184E+0
-7.047617E-1
-4.273088E-1
-4.273088E-1
-5.506213E-1
-6.431058E-1
-5.814493E-1
-3.656523E-1
-8.819938E-2
1.275978E-1
2.509103E-1
2.817385E-1
2.200820E-1
1.275978E-1
3.511334E-2
-2.654290E-2
-1.190274E-1
-2.115119E-1
-2.423399E-1
-2.423399E-1
-1.806834E-1
-1.498554E-1
-2.115119E-1
-2.731679E-1
-2.423399E-1
-8.819938E-2
2.200820E-1
6.516759E-1
1.114098E+0
1.453207E+0
1.514864E+0
1.391551E+0
1.144926E+0
9.291291E-1
7.441604E-1
5.900197E-1
3.433948E-1
3.511334E-2
-3.348243E-1
-7.355897E-1
-1.228840E+0
-1.845403E+0
-2.585278E+0
-3.325153E+0
-3.972544E+0
-4.434966E+0
-4.589107E+0
-4.434966E+0
-3.941716E+0
-3.171012E+0
-2.246168E+0
-1.259669E+0
-3.039963E-1
5.591915E-1
1.237411E+0
1.699832E+0
1.977286E+0
2.100598E+0
2.162255E+0
2.193083E+0
2.162255E+0
1.977286E+0
1.669004E+0
1.175754E+0
6.516759E-1
1.892541E-1
-1.498554E-1
-4.273088E-1
-6.431058E-1
-7.664182E-1
-8.589027E-1
-9.822147E-1
-1.074699E+0
-1.136356E+0
-1.136356E+0
-1.043871E+0
-8.897307E-1
-6.431058E-1
-3.656523E-1
-5.737114E-2
3.125665E-1
7.749884E-1
1.206583E+0
1.545692E+0
1.699832E+0
1.638176E+0
1.453207E+0
1.237411E+0
1.021614E+0
8.674731E-1
7.749884E-1
7.749884E-1
6.825042E-1
4.667072E-1
6.594133E-2
-4.273088E-1
-8.897307E-1
-1.228840E+0
-1.382981E+0
-1.290497E+0
-1.074699E+0
-8.280747E-1
-6.431058E-1
-5.197933E-1
-4.889648E-1
-5.197933E-1
-5.814493E-1
-5.814493E-1
-4.273088E-1
-8.819938E-2
4.050508E-1
9.599574E-1
1.484036E+0
1.823145E+0
1.853973E+0
1.607348E+0
1.144926E+0
6.516759E-1
2.200820E-1
-8.819938E-2
-2.731679E-1
-2.423399E-1
-2.654290E-2
2.817385E-1
6.825042E-1
9.291291E-1
9.599574E-1
6.516759E-1
1.275978E-1
-4.889648E-1
-1.013043E+0
-1.382981E+0
-1.567950E+0
-1.567950E+0
-1.413809E+0
-1.198012E+0
-9.822147E-1
-8.280747E-1
-7.664182E-1
-6.739337E-1
-4.889648E-1
-8.819938E-2
4.975355E-1
1.175754E+0
1.730661E+0
2.100598E+0
2.193083E+0
2.131426E+0
1.915630E+0
1.576520E+0
1.144926E+0
7.441604E-1
4.667072E-1
2.509103E-1
4.285336E-3
-2.423399E-1
-4.581368E-1
-7.047617E-1
-9.822147E-1
-1.228840E+0
-1.352153E+0
-1.259669E+0
-9.513872E-1
-3.964803E-1
3.125665E-1
1.144926E+0
1.977286E+0
2.778817E+0
3.457036E+0
3.950286E+0
4.196911E+0
4.166083E+0
3.981114E+0
3.642005E+0
3.179583E+0
2.624677E+0
2.038942E+0
1.514864E+0
9.907854E-1
4.358790E-1
-1.806834E-1
-7.972462E-1
-1.382981E+0
-1.876231E+0
-2.153684E+0
-2.153684E+0
-1.783747E+0
-1.043871E+0
-1.190274E-1
7.749884E-1
1.422380E+0
1.761489E+0
1.853973E+0
1.792317E+0
1.669004E+0
1.484036E+0
1.329895E+0
1.175754E+0
1.052442E+0
8.983011E-1
6.516759E-1
1.892541E-1
-4.273088E-1
-1.013043E+0
-1.475465E+0
-1.752918E+0
-1.876231E+0
-1.845403E+0
-1.660434E+0
-1.352153E+0
-9.205592E-1
-4.273088E-1
-2.654290E-2
2.509103E-1
3.433948E-1
2.200820E-1
6.594133E-2
-5.737114E-2
-2.654290E-2
1.275978E-1
2.817385E-1
4.667072E-1
6.516759E-1
7.749884E-1
8.058167E-1
6.825042E-1
4.975355E-1
3.125665E-1
1.892541E-1
2.509103E-1
4.667072E-1
8.674731E-1
1.360723E+0
1.792317E+0
2.008114E+0
2.008114E+0
1.884801E+0
1.730661E+0
1.669004E+0
1.669004E+0
1.761489E+0
1.884801E+0
1.915630E+0
1.761489E+0
1.453207E+0
9.907854E-1
5.591915E-1
2.509103E-1
9.676957E-2
3.511334E-2
4.285336E-3
-2.654290E-2
-2.654290E-2
4.285336E-3
4.285336E-3
-1.190274E-1
-3.039963E-1
-4.581368E-1
-3.964803E-1
-1.498554E-1
2.200820E-1
5.283635E-1
7.441604E-1
8.366449E-1
7.749884E-1
5.591915E-1
1.892541E-1
-1.806834E-1
-5.197933E-1
-7.355897E-1
-8.280747E-1
-8.897307E-1
-9.513872E-1
-1.013043E+0
-1.043871E+0
-1.074699E+0
-1.167184E+0
-1.228840E+0
-1.198012E+0
-9.822147E-1
-6.122773E-1
-2.115119E-1
1.584261E-1
4.050508E-1
5.591915E-1
6.516759E-1
6.825042E-1
6.516759E-1
6.516759E-1
7.749884E-1
1.052442E+0
1.422380E+0
1.761489E+0
1.946458E+0
1.884801E+0
1.669004E+0
1.360723E+0
1.052442E+0
8.058167E-1
7.749884E-1
9.599574E-1
1.391551E+0
1.884801E+0
2.254739E+0
2.378052E+0
2.254739E+0
1.946458E+0
1.453207E+0
8.366449E-1
2.200820E-1
-3.348243E-1
-7.047617E-1
-9.513872E-1
-1.198012E+0
-1.506294E+0
-1.845403E+0
-2.184512E+0
-2.461965E+0
-2.585278E+0
-2.616106E+0
-2.492793E+0
-2.215340E+0
-1.845403E+0
-1.475465E+0
-1.105528E+0
-8.280747E-1
-6.431058E-1
-4.889648E-1
-3.656523E-1
-1.806834E-1
3.511334E-2
2.817385E-1
4.975355E-1
6.516759E-1
6.825042E-1
6.208479E-1
4.975355E-1
3.125665E-1
2.200820E-1
1.275978E-1
6.594133E-2
3.511334E-2
4.285336E-3
4.285336E-3
-2.654290E-2
-1.190274E-1
-2.423399E-1
-3.964803E-1
-4.273088E-1
-3.964803E-1
-3.348243E-1
-2.423399E-1
-2.654290E-2
2.817385E-1
6.825042E-1
1.083270E+0
1.360723E+0
1.545692E+0
1.607348E+0
1.638176E+0
1.607348E+0
1.422380E+0
1.052442E+0
4.667072E-1
-2.115119E-1
-9.205592E-1
-1.567950E+0
-2.061199E+0
-2.338653E+0
-2.369481E+0
-2.092028E+0
-1.691262E+0
-1.228840E+0
-7.664182E-1
-3.964803E-1
-5.737114E-2
1.584261E-1
2.509103E-1
2.200820E-1
1.584261E-1
-2.654290E-2
-3.039963E-1
-6.739337E-1
-1.105528E+0
-1.506294E+0
-1.814575E+0
-1.999544E+0
-2.122856E+0
-2.184512E+0
-2.153684E+0
-2.061199E+0
-1.814575E+0
-1.444637E+0
-1.013043E+0
-6.122773E-1
-2.423399E-1
3.511334E-2
2.200820E-1
3.125665E-1
3.125665E-1
2.200820E-1
3.511334E-2
-1.190274E-1
-2.423399E-1
-3.964803E-1
-5.814493E-1
-7.355897E-1
-8.897307E-1
-1.013043E+0
-1.074699E+0
-1.105528E+0
-1.043871E+0
-9.513872E-1
-7.972462E-1
-6.739337E-1
-5.506213E-1
-5.197933E-1
-5.814493E-1
-6.431058E-1
-6.739337E-1
-6.739337E-1
-7.047617E-1
-7.047617E-1
-6.739337E-1
-5.506213E-1
-3.656523E-1
-1.498554E-1
6.594133E-2
2.817385E-1
4.050508E-1
4.050508E-1
2.817385E-1
4.285336E-3
-3.348243E-1
-7.047617E-1
-1.136356E+0
-1.475465E+0
-1.722090E+0
-1.876231E+0
-1.968715E+0
-1.968715E+0
-1.814575E+0
-1.537122E+0
-1.198012E+0
-8.280747E-1
-4.273088E-1
-5.737114E-2
2.509103E-1
4.975355E-1
6.825042E-1
8.674731E-1
9.907854E-1
1.052442E+0
1.114098E+0
1.237411E+0
1.391551E+0
1.514864E+0
1.514864E+0
1.391551E+0
1.144926E+0
7.749884E-1
3.742230E-1
4.285336E-3
-2.423399E-1
-3.348243E-1
-2.731679E-1
-1.806834E-1
-1.498554E-1
-1.190274E-1
-1.806834E-1
-3.656523E-1
-6.122773E-1
-9.513872E-1
-1.198012E+0
-1.321325E+0
-1.290497E+0
-1.228840E+0
-1.105528E+0
-9.205592E-1
-6.739337E-1
-3.656523E-1
-2.654290E-2
3.433948E-1
6.516759E-1
8.674731E-1
9.599574E-1
8.983011E-1
7.441604E-1
5.591915E-1
3.742230E-1
2.817385E-1
2.817385E-1
3.433948E-1
4.050508E-1
4.975355E-1
5.900197E-1
6.208479E-1
5.591915E-1
4.358790E-1
3.125665E-1
2.200820E-1
1.275978E-1
3.511334E-2
-2.654290E-2
-2.654290E-2
-8.819938E-2
-2.115119E-1
-3.964803E-1
-5.506213E-1
-5.506213E-1
-4.581368E-1
-2.423399E-1
6.594133E-2
3.742230E-1
6.825042E-1
9.291291E-1
1.052442E+0
1.114098E+0
1.083270E+0
1.021614E+0
8.983011E-1
6.825042E-1
4.050508E-1
3.511334E-2
-3.964803E-1
-7.972462E-1
-1.074699E+0
-1.259669E+0
-1.382981E+0
-1.475465E+0
-1.506294E+0
-1.444637E+0
-1.352153E+0
-1.290497E+0
-1.228840E+0
-1.105528E+0
-9.513872E-1
-7.355897E-1
-4.889648E-1
-1.498554E-1
2.509103E-1
7.133324E-1
1.083270E+0
1.360723E+0
1.484036E+0
1.545692E+0
1.514864E+0
1.391551E+0
1.237411E+0
1.083270E+0
9.599574E-1
8.674731E-1
8.983011E-1
9.907854E-1
1.052442E+0
1.021614E+0
8.674731E-1
6.825042E-1
4.975355E-1
3.742230E-1
3.125665E-1
2.509103E-1
2.817385E-1
3.433948E-1
3.742230E-1
3.433948E-1
2.200820E-1
3.511334E-2
-2.423399E-1
-5.506213E-1
-8.897307E-1
-1.228840E+0
-1.475465E+0
-1.691262E+0
-1.814575E+0
-1.907059E+0
-1.937887E+0
-1.907059E+0
-1.783747E+0
-1.691262E+0
-1.537122E+0
-1.321325E+0
-1.013043E+0
-5.814493E-1
-1.190274E-1
3.433948E-1
7.133324E-1
9.907854E-1
1.206583E+0
1.299067E+0
1.329895E+0
1.329895E+0
1.360723E+0
1.422380E+0
1.453207E+0
1.453207E+0
1.391551E+0
1.329895E+0
1.206583E+0
9.907854E-1
7.749884E-1
6.208479E-1
4.667072E-1
4.050508E-1
4.050508E-1
4.667072E-1
5.591915E-1
6.825042E-1
6.825042E-1
5.900197E-1
4.050508E-1
1.892541E-1
4.285336E-3
-1.190274E-1
-2.115119E-1
-2.423399E-1
-3.656523E-1
-5.814493E-1
-8.280747E-1
-1.074699E+0
-1.228840E+0
-1.321325E+0
-1.352153E+0
-1.290497E+0
-1.167184E+0
-9.513872E-1
-7.355897E-1
-5.506213E-1
-4.581368E-1
-4.273088E-1
-5.197933E-1
-6.122773E-1
-6.431058E-1
-5.506213E-1
-3.656523E-1
-5.737114E-2
2.509103E-1
4.667072E-1
5.900197E-1
4.975355E-1
2.200820E-1
-8.819938E-2
-3.656523E-1
-5.506213E-1
-7.047617E-1
-8.589027E-1
-8.897307E-1
-7.972462E-1
-5.197933E-1
-2.423399E-1
-5.737114E-2
3.511334E-2
9.676957E-2
1.892541E-1
4.358790E-1
8.674731E-1
1.391551E+0
1.823145E+0
2.100598E+0
2.131426E+0
1.884801E+0
1.453207E+0
8.983011E-1
2.509103E-1
-3.656523E-1
-8.897307E-1
-1.290497E+0
-1.475465E+0
-1.537122E+0
-1.506294E+0
-1.382981E+0
-1.259669E+0
-1.136356E+0
-1.105528E+0
-1.198012E+0
-1.444637E+0
-1.814575E+0
-2.215340E+0
-2.585278E+0
-2.801075E+0
-2.831903E+0
-2.739419E+0
-2.585278E+0
-2.431137E+0
-2.338653E+0
-2.369481E+0
-2.523622E+0
-2.677763E+0
-2.677763E+0
-2.461965E+0
-2.092028E+0
-1.629606E+0
-1.105528E+0
-6.122773E-1
-1.806834E-1
1.584261E-1
3.125665E-1
3.433948E-1
2.817385E-1
2.200820E-1
1.275978E-1
3.511334E-2
6.594133E-2
2.200820E-1
5.591915E-1
9.907854E-1
1.329895E+0
1.514864E+0
1.422380E+0
1.083270E+0
5.591915E-1
-1.190274E-1
-7.355897E-1
-1.259669E+0
-1.629606E+0
-1.907059E+0
-2.122856E+0
-2.276997E+0
-2.369481E+0
-2.523622E+0
-2.677763E+0
-2.801075E+0
-2.770247E+0
-2.492793E+0
-1.937887E+0
-1.259669E+0
-5.814493E-1
-5.737114E-2
3.125665E-1
4.667072E-1
4.975355E-1
4.050508E-1
3.125665E-1
3.125665E-1
4.358790E-1
5.900197E-1
7.441604E-1
8.674731E-1
9.291291E-1
9.907854E-1
9.599574E-1
8.983011E-1
7.441604E-1
5.591915E-1
4.358790E-1
3.742230E-1
3.742230E-1
4.358790E-1
4.358790E-1
3.125665E-1
-2.654290E-2
-4.273088E-1
-9.205592E-1
-1.352153E+0
-1.691262E+0
-1.876231E+0
-1.937887E+0
-1.876231E+0
-1.722090E+0
-1.475465E+0
-1.167184E+0
-8.897307E-1
-7.355897E-1
-6.739337E-1
-6.431058E-1
-6.431058E-1
-5.506213E-1
-3.656523E-1
-2.654290E-2
3.433948E-1
6.208479E-1
8.366449E-1
9.907854E-1
9.907854E-1
9.291291E-1
8.366449E-1
8.058167E-1
8.983011E-1
1.021614E+0
1.237411E+0
1.514864E+0
1.792317E+0
2.008114E+0
2.162255E+0
2.193083E+0
2.069770E+0
1.761489E+0
1.299067E+0
8.058167E-1
3.125665E-1
-1.190274E-1
-4.273088E-1
-6.122773E-1
-7.047617E-1
-7.047617E-1
-6.431058E-1
-5.506213E-1
-3.964803E-1
-3.039963E-1
-2.423399E-1
-2.115119E-1
-5.737114E-2
2.200820E-1
6.208479E-1
1.052442E+0
1.391551E+0
1.699832E+0
1.977286E+0
2.162255E+0
2.223911E+0
2.223911E+0
2.193083E+0
2.193083E+0
2.193083E+0
2.162255E+0
2.131426E+0
2.069770E+0
2.008114E+0
1.884801E+0
1.699832E+0
1.514864E+0
1.175754E+0
7.441604E-1
2.200820E-1
-3.348243E-1
-8.589027E-1
-1.290497E+0
-1.537122E+0
-1.598778E+0
-1.598778E+0
-1.598778E+0
-1.660434E+0
-1.691262E+0
-1.629606E+0
-1.475465E+0
-1.228840E+0
-8.280747E-1
-3.656523E-1
9.676957E-2
4.050508E-1
4.975355E-1
3.433948E-1
6.594133E-2
-2.423399E-1
-5.506213E-1
-8.589027E-1
-1.043871E+0
-1.043871E+0
-9.205592E-1
-7.664182E-1
-6.739337E-1
-7.047617E-1
-8.280747E-1
-9.822147E-1
-1.105528E+0
-1.136356E+0
-9.513872E-1
-6.122773E-1
-2.423399E-1
6.594133E-2
1.275978E-1
-2.654290E-2
-3.348243E-1
-6.739337E-1
-9.822147E-1
-1.167184E+0
-1.198012E+0
-1.043871E+0
-7.664182E-1
-3.348243E-1
1.275978E-1
5.591915E-1
8.366449E-1
8.674731E-1
7.441604E-1
5.900197E-1
4.358790E-1
3.433948E-1
2.509103E-1
1.584261E-1
3.511334E-2
-5.737114E-2
-1.190274E-1
-1.190274E-1
-1.498554E-1
-2.731679E-1
-4.889648E-1
-7.355897E-1
-1.013043E+0
-1.228840E+0
-1.382981E+0
-1.475465E+0
-1.506294E+0
-1.506294E+0
-1.567950E+0
-1.722090E+0
-1.968715E+0
-2.276997E+0
-2.554450E+0
-2.801075E+0
-2.924388E+0
-2.862731E+0
-2.646934E+0
-2.307825E+0
-1.968715E+0
-1.629606E+0
-1.321325E+0
-1.074699E+0
-8.897307E-1
-6.739337E-1
-4.889648E-1
-3.964803E-1
-4.581368E-1
-6.739337E-1
-8.897307E-1
-1.013043E+0
-1.043871E+0
-9.205592E-1
-7.047617E-1
-4.889648E-1
-2.731679E-1
-8.819938E-2
6.594133E-2
1.275978E-1
1.275978E-1
9.676957E-2
3.511334E-2
-5.737114E-2
-2.115119E-1
-3.656523E-1
-5.197933E-1
-6.739337E-1
-8.280747E-1
-9.822147E-1
-1.105528E+0
-1.074699E+0
-7.972462E-1
-3.348243E-1
2.817385E-1
9.599574E-1
1.607348E+0
2.131426E+0
2.439708E+0
2.501364E+0
2.408880E+0
2.254739E+0
2.131426E+0
2.038942E+0
1.946458E+0
1.823145E+0
1.699832E+0
1.576520E+0
1.453207E+0
1.268239E+0
1.021614E+0
7.133324E-1
3.433948E-1
-8.819938E-2
-4.889648E-1
-7.972462E-1
-9.822147E-1
-1.105528E+0
-1.321325E+0
-1.567950E+0
-1.814575E+0
-1.937887E+0
-1.907059E+0
-1.752918E+0
-1.506294E+0
-1.228840E+0
-9.822147E-1
-8.280747E-1
-7.664182E-1
-7.972462E-1
-8.897307E-1
-9.822147E-1
-1.013043E+0
-9.205592E-1
-7.664182E-1
-5.814493E-1
-3.964803E-1
-3.656523E-1
-4.581368E-1
-7.355897E-1
-1.043871E+0
-1.259669E+0
-1.382981E+0
-1.321325E+0
-1.136356E+0
-8.897307E-1
-6.122773E-1
-3.656523E-1
-1.806834E-1
-2.654290E-2
4.285336E-3
4.285336E-3
-2.654290E-2
-1.190274E-1
-2.115119E-1
-2.423399E-1
-1.806834E-1
-2.654290E-2
1.892541E-1
4.975355E-1
8.983011E-1
1.268239E+0
1.514864E+0
1.638176E+0
1.607348E+0
1.514864E+0
1.391551E+0
1.206583E+0
9.907854E-1
7.133324E-1
4.050508E-1
1.892541E-1
3.511334E-2
-2.654290E-2
-1.190274E-1
-1.498554E-1
-5.737114E-2
1.892541E-1
5.283635E-1
8.366449E-1
1.021614E+0
1.114098E+0
1.144926E+0
1.175754E+0
1.206583E+0
1.237411E+0
1.237411E+0
1.144926E+0
9.291291E-1
7.133324E-1
5.283635E-1
4.050508E-1
3.742230E-1
3.742230E-1
4.050508E-1
4.667072E-1
5.283635E-1
5.900197E-1
5.900197E-1
6.208479E-1
6.516759E-1
6.208479E-1
4.358790E-1
1.275978E-1
-2.731679E-1
-6.739337E-1
-9.822147E-1
-1.228840E+0
-1.444637E+0
-1.629606E+0
-1.722090E+0
-1.752918E+0
-1.691262E+0
-1.660434E+0
-1.660434E+0
-1.660434E+0
-1.629606E+0
-1.444637E+0
-1.167184E+0
-7.355897E-1
-2.423399E-1
2.509103E-1
7.441604E-1
1.083270E+0
1.268239E+0
1.329895E+0
1.237411E+0
1.083270E+0
8.674731E-1
6.516759E-1
4.667072E-1
4.050508E-1
3.742230E-1
3.433948E-1
3.433948E-1
3.125665E-1
2.200820E-1
6.594133E-2
-1.190274E-1
-2.731679E-1
-3.039963E-1
-1.806834E-1
4.285336E-3
2.200820E-1
3.433948E-1
3.742230E-1
3.433948E-1
2.817385E-1
2.817385E-1
3.433948E-1
4.975355E-1
7.133324E-1
9.291291E-1
1.114098E+0
1.268239E+0
1.391551E+0
1.422380E+0
1.329895E+0
1.175754E+0
9.599574E-1
7.133324E-1
3.433948E-1
-5.737114E-2
-4.273088E-1
-7.355897E-1
-9.205592E-1
-9.822147E-1
-1.013043E+0
-1.013043E+0
-1.013043E+0
-1.013043E+0
-9.822147E-1
-9.205592E-1
-7.664182E-1
-5.197933E-1
-2.731679E-1
-8.819938E-2
3.511334E-2
4.285336E-3
-1.498554E-1
-4.581368E-1
-8.589027E-1
-1.259669E+0
-1.537122E+0
-1.722090E+0
-1.752918E+0
-1.691262E+0
-1.598778E+0
-1.598778E+0
-1.691262E+0
-1.845403E+0
-2.030372E+0
-2.184512E+0
-2.184512E+0
-2.061199E+0
-1.845403E+0
-1.691262E+0
-1.660434E+0
-1.722090E+0
-1.783747E+0
-1.752918E+0
-1.629606E+0
-1.382981E+0
-1.013043E+0
-6.122773E-1
-2.423399E-1
-2.654290E-2
6.594133E-2
9.676957E-2
3.511334E-2
-2.654290E-2
-1.190274E-1
-1.806834E-1
-2.115119E-1
-3.039963E-1
-4.581368E-1
-6.739337E-1
-9.205592E-1
-1.259669E+0
-1.598778E+0
-1.907059E+0
-2.092028E+0
-2.184512E+0
-2.184512E+0
-2.092028E+0
-1.937887E+0
-1.691262E+0
-1.352153E+0
-1.013043E+0
-7.047617E-1
-3.964803E-1
-1.190274E-1
9.676957E-2
2.509103E-1
3.742230E-1
5.283635E-1
6.825042E-1
8.366449E-1
9.291291E-1
9.291291E-1
8.366449E-1
7.441604E-1
6.516759E-1
5.591915E-1
4.667072E-1
3.125665E-1
6.594133E-2
-3.039963E-1
-7.355897E-1
-1.259669E+0
-1.783747E+0
-2.307825E+0
-2.708591E+0
-2.924388E+0
-3.016872E+0
-3.016872E+0
-2.924388E+0
-2.770247E+0
-2.554450E+0
-2.338653E+0
-2.184512E+0
-2.122856E+0
-2.122856E+0
-2.061199E+0
-1.999544E+0
-1.845403E+0
-1.660434E+0
-1.352153E+0
-9.822147E-1
-5.506213E-1
-2.115119E-1
3.511334E-2
1.275978E-1
1.584261E-1
9.676957E-2
-2.654290E-2
-2.115119E-1
-3.348243E-1
-3.964803E-1
-4.273088E-1
-5.197933E-1
-6.739337E-1
-9.205592E-1
-1.228840E+0
-1.537122E+0
-1.876231E+0
-2.122856E+0
-2.246168E+0
-2.184512E+0
-1.937887E+0
-1.629606E+0
-1.290497E+0
-9.513872E-1
-6.122773E-1
-3.039963E-1
3.511334E-2
4.050508E-1
7.133324E-1
9.907854E-1
1.237411E+0
1.453207E+0
1.638176E+0
1.761489E+0
1.853973E+0
1.823145E+0
1.761489E+0
1.638176E+0
1.484036E+0
1.299067E+0
1.114098E+0
9.599574E-1
7.441604E-1
4.975355E-1
1.584261E-1
-2.423399E-1
-6.431058E-1
-1.074699E+0
-1.537122E+0
-1.968715E+0
-2.307825E+0
-2.492793E+0
-2.523622E+0
-2.431137E+0
-2.184512E+0
-1.814575E+0
-1.382981E+0
-9.205592E-1
-4.889648E-1
-8.819938E-2
2.509103E-1
5.591915E-1
8.674731E-1
1.083270E+0
1.175754E+0
1.206583E+0
1.144926E+0
1.021614E+0
8.983011E-1
7.133324E-1
5.283635E-1
2.509103E-1
-5.737114E-2
-3.656523E-1
-6.122773E-1
-7.972462E-1
-9.822147E-1
-1.105528E+0
-1.198012E+0
-1.259669E+0
-1.228840E+0
-1.105528E+0
-9.205592E-1
-6.431058E-1
-3.039963E-1
4.285336E-3
2.509103E-1
4.050508E-1
5.591915E-1
6.208479E-1
7.133324E-1
8.058167E-1
8.674731E-1
9.291291E-1
1.021614E+0
1.206583E+0
1.453207E+0
1.638176E+0
1.761489E+0
1.761489E+0
1.638176E+0
1.360723E+0
1.083270E+0
8.366449E-1
7.133324E-1
7.133324E-1
8.366449E-1
1.021614E+0
1.237411E+0
1.360723E+0
1.329895E+0
1.144926E+0
8.366449E-1
5.283635E-1
2.200820E-1
-2.654290E-2
-2.115119E-1
-3.348243E-1
-3.964803E-1
-3.964803E-1
-3.348243E-1
-3.039963E-1
-3.039963E-1
-3.656523E-1
-4.273088E-1
-4.889648E-1
-4.889648E-1
-4.581368E-1
-4.273088E-1
-4.581368E-1
-5.506213E-1
-6.739337E-1
-7.664182E-1
-8.280747E-1
-8.589027E-1
-8.280747E-1
-7.972462E-1
-7.047617E-1
-5.814493E-1
-3.964803E-1
-1.806834E-1
3.511334E-2
1.584261E-1
1.275978E-1
4.285336E-3
-1.806834E-1
-3.348243E-1
-4.889648E-1
-6.431058E-1
-7.355897E-1
-7.355897E-1
-6.431058E-1
-5.506213E-1
-4.273088E-1
-2.731679E-1
-1.190274E-1
6.594133E-2
1.584261E-1
2.200820E-1
2.817385E-1
3.742230E-1
4.975355E-1
5.900197E-1
5.591915E-1
4.975355E-1
4.975355E-1
5.283635E-1
5.900197E-1
6.516759E-1
6.516759E-1
5.900197E-1
4.975355E-1
3.125665E-1
1.275978E-1
4.285336E-3
-1.190274E-1
-3.039963E-1
-5.197933E-1
-7.664182E-1
-9.822147E-1
-1.259669E+0
-1.506294E+0
-1.722090E+0
-1.814575E+0
-1.752918E+0
-1.629606E+0
-1.506294E+0
-1.321325E+0
-1.074699E+0
-8.280747E-1
-6.122773E-1
-3.964803E-1
-2.115119E-1
-1.498554E-1
-8.819938E-2
-2.654290E-2
9.676957E-2
2.509103E-1
2.817385E-1
1.892541E-1
-2.654290E-2
-3.348243E-1
-7.355897E-1
-1.136356E+0
-1.537122E+0
-1.814575E+0
-1.968715E+0
-1.968715E+0
-1.876231E+0
-1.783747E+0
-1.691262E+0
-1.567950E+0
-1.506294E+0
-1.567950E+0
-1.691262E+0
-1.752918E+0
-1.660434E+0
-1.413809E+0
-1.167184E+0
-8.897307E-1
-6.739337E-1
-4.273088E-1
-2.423399E-1
-1.498554E-1
-1.190274E-1
-1.190274E-1
-1.498554E-1
-2.115119E-1
-3.039963E-1
-4.273088E-1
-6.122773E-1
-7.664182E-1
-9.205592E-1
-1.136356E+0
-1.321325E+0
-1.444637E+0
-1.444637E+0
-1.321325E+0
-1.105528E+0
-9.513872E-1
-8.589027E-1
-7.972462E-1
-7.664182E-1
-7.664182E-1
-7.355897E-1
-7.047617E-1
-6.122773E-1
-6.122773E-1
-6.431058E-1
-7.972462E-1
-1.013043E+0
-1.228840E+0
-1.506294E+0
-1.783747E+0
-2.122856E+0
-2.369481E+0
-2.492793E+0
-2.492793E+0
-2.400309E+0
-2.246168E+0
-2.061199E+0
-1.845403E+0
-1.567950E+0
-1.290497E+0
-9.822147E-1
-7.355897E-1
-4.889648E-1
-1.498554E-1
2.200820E-1
6.208479E-1
8.983011E-1
1.052442E+0
9.907854E-1
7.749884E-1
3.742230E-1
-2.654290E-2
-3.964803E-1
-6.739337E-1
-8.280747E-1
-9.205592E-1
-9.205592E-1
-8.589027E-1
-7.972462E-1
-7.664182E-1
-7.972462E-1
-8.280747E-1
-7.664182E-1
-6.739337E-1
-5.197933E-1
-3.964803E-1
-2.423399E-1
-8.819938E-2
3.511334E-2
1.275978E-1
2.509103E-1
4.358790E-1
5.900197E-1
7.749884E-1
9.599574E-1
1.083270E+0
1.114098E+0
1.021614E+0
8.366449E-1
6.516759E-1
4.975355E-1
4.050508E-1
3.125665E-1
2.817385E-1
2.200820E-1
9.676957E-2
-1.190274E-1
-3.656523E-1
-6.122773E-1
-8.280747E-1
-9.513872E-1
-1.013043E+0
-9.822147E-1
-8.589027E-1
-7.047617E-1
-4.889648E-1
-3.039963E-1
-1.806834E-1
-1.190274E-1
-1.190274E-1
-1.190274E-1
-1.190274E-1
-1.190274E-1
-5.737114E-2
3.511334E-2
1.584261E-1
2.817385E-1
3.433948E-1
3.742230E-1
3.742230E-1
3.433948E-1
3.125665E-1
2.200820E-1
1.275978E-1
6.594133E-2
6.594133E-2
2.200820E-1
4.667072E-1
7.441604E-1
9.907854E-1
1.114098E+0
1.114098E+0
1.083270E+0
1.052442E+0
1.021614E+0
1.021614E+0
1.052442E+0
1.114098E+0
1.175754E+0
1.299067E+0
1.391551E+0
1.453207E+0
1.391551E+0
1.268239E+0
1.083270E+0
9.291291E-1
7.441604E-1
5.283635E-1
3.433948E-1
1.892541E-1
3.511334E-2
-1.190274E-1
-2.731679E-1
-4.273088E-1
-5.197933E-1
-5.506213E-1
-5.506213E-1
-5.197933E-1
-4.889648E-1
-4.581368E-1
-3.964803E-1
-3.348243E-1
-3.039963E-1
-2.731679E-1
-2.731679E-1
-2.423399E-1
-2.115119E-1
-1.806834E-1
-1.498554E-1
-1.498554E-1
-2.423399E-1
-3.964803E-1
-4.889648E-1
-4.889648E-1
-4.581368E-1
-3.656523E-1
-2.731679E-1
-1.806834E-1
-1.498554E-1
-1.806834E-1
-3.039963E-1
-4.889648E-1
-6.122773E-1
-6.739337E-1
-6.739337E-1
-5.814493E-1
-4.581368E-1
-3.039963E-1
-1.498554E-1
-2.654290E-2
-2.654290E-2
-8.819938E-2
-1.806834E-1
-2.731679E-1
-3.039963E-1
-3.039963E-1
-3.348243E-1
-4.581368E-1
-6.431058E-1
-8.280747E-1
-9.822147E-1
-1.136356E+0
-1.228840E+0
-1.228840E+0
-1.167184E+0
-1.013043E+0
-8.589027E-1
-6.122773E-1
-3.964803E-1
-2.423399E-1
-2.115119E-1
-3.348243E-1
-5.506213E-1
-7.972462E-1
-1.013043E+0
-1.167184E+0
-1.228840E+0
-1.290497E+0
-1.382981E+0
-1.475465E+0
-1.598778E+0
-1.722090E+0
-1.814575E+0
-1.845403E+0
-1.814575E+0
-1.691262E+0
-1.537122E+0
-1.352153E+0
-1.198012E+0
-1.043871E+0
-9.205592E-1
-8.280747E-1
-7.972462E-1
-8.280747E-1
-8.280747E-1
-6.739337E-1
-4.581368E-1
-2.115119E-1
3.511334E-2
2.509103E-1
4.050508E-1
4.667072E-1
3.742230E-1
2.200820E-1
3.511334E-2
-1.806834E-1
-3.656523E-1
-5.197933E-1
-7.047617E-1
-9.822147E-1
-1.321325E+0
-1.691262E+0
-2.030372E+0
-2.338653E+0
-2.585278E+0
-2.708591E+0
-2.677763E+0
-2.523622E+0
-2.276997E+0
-2.030372E+0
-1.814575E+0
-1.598778E+0
-1.413809E+0
-1.290497E+0
-1.167184E+0
-1.105528E+0
-1.136356E+0
-1.198012E+0
-1.290497E+0
-1.444637E+0
-1.598778E+0
-1.814575E+0
-1.937887E+0
-1.968715E+0
-1.968715E+0
-1.968715E+0
-1.968715E+0
-1.937887E+0
-1.814575E+0
-1.660434E+0
-1.506294E+0
-1.352153E+0
-1.259669E+0
-1.105528E+0
-9.513872E-1
-8.280747E-1
-7.047617E-1
-6.122773E-1
-4.581368E-1
-3.039963E-1
-1.806834E-1
-8.819938E-2
-8.819938E-2
-1.498554E-1
-2.731679E-1
-4.581368E-1
-6.739337E-1
-8.897307E-1
-1.043871E+0
-1.167184E+0
-1.259669E+0
-1.321325E+0
-1.382981E+0
-1.382981E+0
-1.413809E+0
-1.444637E+0
-1.444637E+0
-1.382981E+0
-1.228840E+0
-9.822147E-1
-7.355897E-1
-4.581368E-1
-1.806834E-1
9.676957E-2
2.509103E-1
3.742230E-1
4.358790E-1
4.975355E-1
4.975355E-1
4.358790E-1
3.125665E-1
6.594133E-2
-2.731679E-1
-7.355897E-1
-1.259669E+0
-1.814575E+0
-2.276997E+0
-2.554450E+0
-2.677763E+0
-2.646934E+0
-2.523622E+0
-2.369481E+0
-2.184512E+0
-2.030372E+0
-1.937887E+0
-1.876231E+0
-1.814575E+0
-1.660434E+0
-1.413809E+0
-1.074699E+0
-7.047617E-1
-3.656523E-1
-2.654290E-2
1.892541E-1
3.742230E-1
4.667072E-1
4.667072E-1
3.742230E-1
1.584261E-1
-5.737114E-2
-2.731679E-1
-4.581368E-1
-5.814493E-1
-7.047617E-1
-7.664182E-1
-8.589027E-1
-1.013043E+0
-1.167184E+0
-1.290497E+0
-1.413809E+0
-1.475465E+0
-1.506294E+0
-1.506294E+0
-1.444637E+0
-1.321325E+0
-1.136356E+0
-9.513872E-1
-7.047617E-1
-4.581368E-1
-2.423399E-1
-2.654290E-2
1.892541E-1
4.050508E-1
6.208479E-1
7.441604E-1
7.749884E-1
7.441604E-1
6.825042E-1
5.900197E-1
5.283635E-1
4.358790E-1
3.433948E-1
3.125665E-1
3.433948E-1
3.433948E-1
2.509103E-1
9.676957E-2
-8.819938E-2
-2.423399E-1
-3.656523E-1
-4.581368E-1
-5.197933E-1
-5.506213E-1
-5.814493E-1
-6.122773E-1
-6.122773E-1
-6.431058E-1
-7.047617E-1
-7.355897E-1
-7.972462E-1
-8.589027E-1
-9.205592E-1
-9.513872E-1
-9.205592E-1
-8.897307E-1
-7.972462E-1
-7.047617E-1
-5.506213E-1
-3.964803E-1
-3.039963E-1
-2.423399E-1
-2.731679E-1
-3.656523E-1
-4.273088E-1
-4.889648E-1
-4.889648E-1
-4.581368E-1
-3.656523E-1
-2.115119E-1
-8.819938E-2
3.511334E-2
1.275978E-1
1.275978E-1
1.275978E-1
1.275978E-1
1.584261E-1
1.275978E-1
1.275978E-1
1.275978E-1
9.676957E-2
4.285336E-3
-1.806834E-1
-3.656523E-1
-5.506213E-1
-6.739337E-1
-7.047617E-1
-7.047617E-1
-6.739337E-1
-5.814493E-1
-4.273088E-1
-3.039963E-1
-1.498554E-1
3.511334E-2
1.584261E-1
3.125665E-1
4.358790E-1
6.208479E-1
8.366449E-1
1.083270E+0
1.329895E+0
1.514864E+0
1.607348E+0
1.576520E+0
1.484036E+0
1.299067E+0
1.144926E+0
9.599574E-1
7.749884E-1
5.900197E-1
4.667072E-1
4.050508E-1
3.742230E-1
3.433948E-1
2.817385E-1
1.892541E-1
3.511334E-2
-8.819938E-2
-1.806834E-1
-2.423399E-1
-2.115119E-1
-8.819938E-2
3.511334E-2
1.584261E-1
2.509103E-1
3.125665E-1
3.742230E-1
4.358790E-1
4.667072E-1
4.667072E-1
4.667072E-1
4.667072E-1
4.667072E-1
4.667072E-1
4.975355E-1
5.591915E-1
7.133324E-1
8.983011E-1
1.052442E+0
1.114098E+0
1.114098E+0
1.021614E+0
8.983011E-1
7.441604E-1
5.591915E-1
4.050508E-1
2.200820E-1
3.511334E-2
-1.806834E-1
-3.656523E-1
-5.506213E-1
-6.739337E-1
-7.047617E-1
-6.739337E-1
-5.506213E-1
-3.964803E-1
-2.115119E-1
-5.737114E-2
1.584261E-1
3.742230E-1
6.516759E-1
9.291291E-1
1.206583E+0
1.453207E+0
1.669004E+0
1.823145E+0
1.915630E+0
2.038942E+0
2.223911E+0
2.378052E+0
2.501364E+0
2.470536E+0
2.285567E+0
1.946458E+0
1.514864E+0
1.021614E+0
5.283635E-1
6.594133E-2
-3.348243E-1
-6.122773E-1
-7.664182E-1
-8.589027E-1
-9.205592E-1
-1.013043E+0
-1.105528E+0
-1.167184E+0
-1.198012E+0
-1.167184E+0
-1.043871E+0
-8.589027E-1
-5.506213E-1
-1.806834E-1
1.584261E-1
4.358790E-1
5.283635E-1
5.283635E-1
4.358790E-1
2.509103E-1
4.285336E-3
-2.731679E-1
-6.122773E-1
-8.897307E-1
-1.074699E+0
-1.228840E+0
-1.321325E+0
-1.352153E+0
-1.321325E+0
-1.259669E+0
-1.167184E+0
-1.043871E+0
-8.897307E-1
-7.047617E-1
-4.581368E-1
-2.423399E-1
-2.654290E-2
9.676957E-2
2.200820E-1
3.433948E-1
4.358790E-1
4.975355E-1
5.283635E-1
4.667072E-1
3.433948E-1
2.200820E-1
9.676957E-2
-2.654290E-2
-2.115119E-1
-4.581368E-1
-7.664182E-1
-1.043871E+0
-1.321325E+0
-1.567950E+0
-1.752918E+0
-1.845403E+0
-1.907059E+0
-1.876231E+0
-1.783747E+0
-1.629606E+0
-1.413809E+0
-1.167184E+0
-9.513872E-1
-7.972462E-1
-6.739337E-1
-4.889648E-1
-3.039963E-1
-1.190274E-1
3.511334E-2
1.275978E-1
1.275978E-1
6.594133E-2
-8.819938E-2
-3.039963E-1
-5.197933E-1
-7.047617E-1
-8.280747E-1
-9.205592E-1
-9.205592E-1
-7.972462E-1
-5.814493E-1
-3.039963E-1
-8.819938E-2
6.594133E-2
1.275978E-1
1.275978E-1
3.511334E-2
-8.819938E-2
-1.498554E-1
-1.498554E-1
-1.498554E-1
-1.190274E-1
-1.190274E-1
-1.190274E-1
-1.806834E-1
-3.039963E-1
-3.964803E-1
-4.273088E-1
-3.964803E-1
-3.039963E-1
-1.806834E-1
4.285336E-3
1.892541E-1
3.433948E-1
4.050508E-1
4.050508E-1
3.433948E-1
2.817385E-1
1.892541E-1
3.511334E-2
-1.498554E-1
-3.039963E-1
-4.581368E-1
-5.814493E-1
-7.047617E-1
-7.972462E-1
-8.589027E-1
-8.280747E-1
-7.972462E-1
-7.355897E-1
-6.739337E-1
-5.814493E-1
-4.889648E-1
-3.656523E-1
-2.731679E-1
-2.115119E-1
-1.806834E-1
-1.806834E-1
-2.115119E-1
-2.423399E-1
-3.039963E-1
-3.348243E-1
-2.731679E-1
-1.806834E-1
-5.737114E-2
9.676957E-2
3.125665E-1
5.283635E-1
7.441604E-1
9.291291E-1
1.144926E+0
1.360723E+0
1.484036E+0
1.545692E+0
1.484036E+0
1.299067E+0
9.907854E-1
6.516759E-1
3.125665E-1
-5.737114E-2
-3.964803E-1
-7.047617E-1
-9.205592E-1
-1.105528E+0
-1.198012E+0
-1.228840E+0
-1.259669E+0
-1.228840E+0
-1.136356E+0
-1.043871E+0
-9.205592E-1
-7.664182E-1
-6.122773E-1
-3.964803E-1
-1.190274E-1
2.200820E-1
4.975355E-1
7.133324E-1
8.366449E-1
9.599574E-1
1.052442E+0
1.083270E+0
1.114098E+0
1.114098E+0
1.083270E+0
1.052442E+0
9.907854E-1
8.983011E-1
8.366449E-1
7.133324E-1
4.975355E-1
1.892541E-1
-1.498554E-1
-4.581368E-1
-7.047617E-1
-9.513872E-1
-1.198012E+0
-1.352153E+0
-1.382981E+0
-1.352153E+0
-1.228840E+0
-1.105528E+0
-9.513872E-1
-7.047617E-1
-4.273088E-1
-1.498554E-1
9.676957E-2
3.433948E-1
5.591915E-1
7.441604E-1
8.366449E-1
8.983011E-1
8.674731E-1
8.366449E-1
8.366449E-1
8.058167E-1
7.749884E-1
7.133324E-1
5.591915E-1
3.125665E-1
6.594133E-2
-2.115119E-1
-5.197933E-1
-7.972462E-1
-1.013043E+0
-1.167184E+0
-1.228840E+0
-1.198012E+0
-1.136356E+0
-9.513872E-1
-7.355897E-1
-5.197933E-1
-3.348243E-1
-2.115119E-1
-1.498554E-1
-1.190274E-1
-5.737114E-2
9.676957E-2
3.433948E-1
7.133324E-1
1.083270E+0
1.391551E+0
1.576520E+0
1.576520E+0
1.453207E+0
1.206583E+0
9.907854E-1
8.674731E-1
8.366449E-1
8.674731E-1
8.983011E-1
9.907854E-1
1.083270E+0
1.175754E+0
1.206583E+0
1.083270E+0
9.291291E-1
6.825042E-1
4.358790E-1
1.892541E-1
-2.654290E-2
-1.498554E-1
-1.806834E-1
-1.498554E-1
-1.190274E-1
-1.190274E-1
-1.498554E-1
-2.115119E-1
-3.656523E-1
-5.197933E-1
-6.739337E-1
-7.047617E-1
-6.122773E-1
-4.273088E-1
-1.806834E-1
6.594133E-2
2.817385E-1
4.667072E-1
6.208479E-1
7.441604E-1
8.058167E-1
8.058167E-1
8.058167E-1
8.058167E-1
7.749884E-1
7.133324E-1
6.825042E-1
7.749884E-1
9.291291E-1
1.083270E+0
1.299067E+0
1.453207E+0
1.514864E+0
1.484036E+0
1.422380E+0
1.484036E+0
1.607348E+0
1.730661E+0
1.853973E+0
2.008114E+0
2.254739E+0
2.563020E+0
2.809645E+0
2.840474E+0
2.686333E+0
2.439708E+0
2.193083E+0
1.946458E+0
1.669004E+0
1.422380E+0
1.206583E+0
9.599574E-1
6.825042E-1
4.358790E-1
1.892541E-1
-5.737114E-2
-3.039963E-1
-5.814493E-1
-7.355897E-1
-7.664182E-1
-7.047617E-1
-5.506213E-1
-3.039963E-1
-8.819938E-2
1.275978E-1
3.433948E-1
5.900197E-1
8.983011E-1
1.237411E+0
1.545692E+0
1.792317E+0
1.977286E+0
2.100598E+0
2.069770E+0
1.946458E+0
1.761489E+0
1.576520E+0
1.484036E+0
1.391551E+0
1.268239E+0
1.114098E+0
9.599574E-1
8.058167E-1
5.900197E-1
3.433948E-1
9.676957E-2
-5.737114E-2
-1.190274E-1
-1.498554E-1
-2.115119E-1
-2.115119E-1
-1.498554E-1
-2.654290E-2
1.275978E-1
2.817385E-1
4.358790E-1
6.208479E-1
8.058167E-1
9.907854E-1
1.144926E+0
1.268239E+0
1.360723E+0
1.422380E+0
1.484036E+0
1.514864E+0
1.484036E+0
1.329895E+0
1.114098E+0
9.291291E-1
8.366449E-1
7.749884E-1
7.133324E-1
6.208479E-1
4.975355E-1
4.358790E-1
3.742230E-1
3.433948E-1
2.817385E-1
1.584261E-1
3.511334E-2
-5.737114E-2
-1.498554E-1
-1.498554E-1
-1.190274E-1
-5.737114E-2
3.511334E-2
1.584261E-1
2.817385E-1
4.358790E-1
6.208479E-1
8.366449E-1
1.083270E+0
1.237411E+0
1.360723E+0
1.391551E+0
1.360723E+0
1.268239E+0
1.144926E+0
9.907854E-1
8.674731E-1
7.441604E-1
6.516759E-1
5.283635E-1
4.050508E-1
2.200820E-1
3.511334E-2
-8.819938E-2
-2.115119E-1
-3.348243E-1
-4.273088E-1
-4.581368E-1
-4.273088E-1
-2.731679E-1
-8.819938E-2
9.676957E-2
1.892541E-1
2.509103E-1
2.817385E-1
3.433948E-1
4.358790E-1
5.283635E-1
5.591915E-1
5.591915E-1
5.900197E-1
6.208479E-1
6.825042E-1
7.133324E-1
7.133324E-1
6.516759E-1
5.900197E-1
4.975355E-1
3.742230E-1
3.125665E-1
2.817385E-1
3.125665E-1
3.433948E-1
3.742230E-1
4.050508E-1
4.667072E-1
5.591915E-1
6.516759E-1
7.133324E-1
7.441604E-1
7.749884E-1
7.749884E-1
7.441604E-1
6.825042E-1
6.516759E-1
5.591915E-1
4.358790E-1
2.817385E-1
6.594133E-2
-1.806834E-1
-4.581368E-1
-6.739337E-1
-8.280747E-1
-9.513872E-1
-9.513872E-1
-8.589027E-1
-6.431058E-1
-3.039963E-1
6.594133E-2
3.742230E-1
6.208479E-1
8.674731E-1
1.083270E+0
1.206583E+0
1.237411E+0
1.144926E+0
1.021614E+0
8.366449E-1
6.208479E-1
3.433948E-1
9.676957E-2
-1.190274E-1
-3.039963E-1
-4.273088E-1
-5.197933E-1
-5.197933E-1
-5.197933E-1
-5.197933E-1
-5.506213E-1
-5.814493E-1
-5.814493E-1
-5.506213E-1
-5.197933E-1
-5.197933E-1
-4.889648E-1
-4.273088E-1
-3.656523E-1
-3.039963E-1
-2.423399E-1
-1.498554E-1
-5.737114E-2
4.285336E-3
3.511334E-2
-8.819938E-2
-2.731679E-1
-4.889648E-1
-6.739337E-1
-7.664182E-1
-7.664182E-1
-7.047617E-1
-6.122773E-1
-5.197933E-1
-3.964803E-1
-2.731679E-1
-1.806834E-1
-5.737114E-2
4.285336E-3
6.594133E-2
9.676957E-2
1.275978E-1
1.275978E-1
1.892541E-1
3.125665E-1
4.050508E-1
4.975355E-1
5.283635E-1
5.591915E-1
5.283635E-1
4.667072E-1
3.125665E-1
1.275978E-1
4.285336E-3
-1.190274E-1
-2.731679E-1
-4.581368E-1
-6.739337E-1
-8.280747E-1
-8.897307E-1
-8.897307E-1
-8.280747E-1
-7.355897E-1
-5.814493E-1
-3.348243E-1
-5.737114E-2
2.817385E-1
5.591915E-1
7.441604E-1
8.058167E-1
8.058167E-1
8.366449E-1
8.674731E-1
9.907854E-1
1.083270E+0
1.144926E+0
1.083270E+0
9.599574E-1
7.749884E-1
5.591915E-1
3.125665E-1
1.584261E-1
6.594133E-2
3.511334E-2
6.594133E-2
1.275978E-1
2.200820E-1
2.817385E-1
2.509103E-1
1.584261E-1
-5.737114E-2
-3.348243E-1
-5.506213E-1
-7.047617E-1
-7.664182E-1
-7.664182E-1
-7.047617E-1
-5.814493E-1
-3.964803E-1
-2.115119E-1
-5.737114E-2
3.511334E-2
1.584261E-1
2.200820E-1
2.817385E-1
3.433948E-1
4.050508E-1
5.283635E-1
6.516759E-1
7.133324E-1
7.133324E-1
6.208479E-1
5.591915E-1
4.975355E-1
4.667072E-1
4.975355E-1
5.283635E-1
5.283635E-1
4.975355E-1
4.358790E-1
3.742230E-1
2.817385E-1
2.817385E-1
3.433948E-1
4.050508E-1
4.667072E-1
4.358790E-1
3.742230E-1
2.817385E-1
1.275978E-1
-5.737114E-2
-2.731679E-1
-4.889648E-1
-6.431058E-1
-6.739337E-1
-6.122773E-1
-5.197933E-1
-4.273088E-1
-3.656523E-1
-3.039963E-1
-2.731679E-1
-2.115119E-1
-1.498554E-1
-1.190274E-1
-2.654290E-2
3.511334E-2
1.584261E-1
2.817385E-1
4.667072E-1
6.208479E-1
8.058167E-1
1.052442E+0
1.299067E+0
1.514864E+0
1.638176E+0
1.669004E+0
1.638176E+0
1.545692E+0
1.453207E+0
1.329895E+0
1.206583E+0
1.083270E+0
9.907854E-1
8.366449E-1
6.825042E-1
5.283635E-1
3.742230E-1
2.509103E-1
1.275978E-1
6.594133E-2
3.511334E-2
4.285336E-3
4.285336E-3
-2.654290E-2
-2.654290E-2
-5.737114E-2
-5.737114E-2
-2.654290E-2
3.511334E-2
1.584261E-1
3.125665E-1
4.667072E-1
5.283635E-1
5.591915E-1
4.975355E-1
3.433948E-1
1.584261E-1
-5.737114E-2
-2.423399E-1
-3.656523E-1
-4.581368E-1
-5.197933E-1
-5.814493E-1
-5.814493E-1
-5.506213E-1
-4.581368E-1
-3.656523E-1
-2.731679E-1
-2.115119E-1
-2.115119E-1
-2.423399E-1
-2.731679E-1
-3.348243E-1
-3.964803E-1
-3.964803E-1
-3.656523E-1
-3.039963E-1
-2.115119E-1
-1.190274E-1
-5.737114E-2
-5.737114E-2
-1.190274E-1
-1.190274E-1
-1.498554E-1
-1.498554E-1
-1.806834E-1
-2.115119E-1
-2.423399E-1
-2.731679E-1
-3.039963E-1
-3.348243E-1
-3.039963E-1
-2.731679E-1
-2.115119E-1
-8.819938E-2
3.511334E-2
1.584261E-1
2.509103E-1
2.817385E-1
2.509103E-1
1.892541E-1
1.275978E-1
4.285336E-3
-1.498554E-1
-2.731679E-1
-3.964803E-1
-4.889648E-1
-6.122773E-1
-7.664182E-1
-8.897307E-1
-9.822147E-1
-1.013043E+0
-9.822147E-1
-8.897307E-1
-7.047617E-1
-5.197933E-1
-2.731679E-1
3.511334E-2
3.433948E-1
6.516759E-1
8.983011E-1
1.083270E+0
1.175754E+0
1.175754E+0
1.114098E+0
9.907854E-1
8.058167E-1
6.516759E-1
4.975355E-1
3.433948E-1
1.584261E-1
3.511334E-2
-5.737114E-2
-2.115119E-1
-4.273088E-1
-6.739337E-1
-8.280747E-1
-9.205592E-1
-9.513872E-1
-9.205592E-1
-8.897307E-1
-8.589027E-1
-8.589027E-1
-9.205592E-1
-1.013043E+0
-1.043871E+0
-1.013043E+0
-9.205592E-1
-8.280747E-1
-7.047617E-1
-6.122773E-1
-4.889648E-1
-3.656523E-1
-3.039963E-1
-3.039963E-1
-3.039963E-1
-3.348243E-1
-3.348243E-1
-3.348243E-1
-3.656523E-1
-4.581368E-1
-5.814493E-1
-6.739337E-1
-7.355897E-1
-7.664182E-1
-7.972462E-1
-8.280747E-1
-8.280747E-1
-7.355897E-1
-6.431058E-1
-5.197933E-1
-3.964803E-1
-2.115119E-1
6.594133E-2
4.358790E-1
7.749884E-1
1.083270E+0
1.237411E+0
1.268239E+0
1.175754E+0
1.021614E+0
8.058167E-1
5.900197E-1
3.742230E-1
1.275978E-1
-8.819938E-2
-3.039963E-1
-4.273088E-1
-5.506213E-1
-6.122773E-1
-6.739337E-1
-7.047617E-1
-7.664182E-1
-8.280747E-1
-8.589027E-1
-8.897307E-1
-9.513872E-1
-9.822147E-1
-1.013043E+0
-1.013043E+0
-9.205592E-1
-8.280747E-1
-7.047617E-1
-6.431058E-1
-5.814493E-1
-5.814493E-1
-6.122773E-1
-6.122773E-1
-4.889648E-1
-3.348243E-1
-2.115119E-1
-1.498554E-1
-1.806834E-1
-2.423399E-1
-3.348243E-1
-4.889648E-1
-6.431058E-1
-7.664182E-1
-8.897307E-1
-9.513872E-1
-1.013043E+0
-1.043871E+0
-1.074699E+0
-1.043871E+0
-1.043871E+0
-1.074699E+0
-1.136356E+0
-1.259669E+0
-1.382981E+0
-1.444637E+0
-1.413809E+0
-1.352153E+0
-1.290497E+0
-1.198012E+0
-1.105528E+0
-9.822147E-1
-8.897307E-1
-8.280747E-1
-7.972462E-1
-7.972462E-1
-8.897307E-1
-1.013043E+0
-1.105528E+0
-1.105528E+0
-1.105528E+0
-1.074699E+0
-1.105528E+0
-1.167184E+0
-1.259669E+0
-1.321325E+0
-1.413809E+0
-1.444637E+0
-1.444637E+0
-1.382981E+0
-1.321325E+0
-1.259669E+0
-1.136356E+0
-9.822147E-1
-8.589027E-1
-8.280747E-1
-8.280747E-1
-7.664182E-1
-7.047617E-1
-6.122773E-1
-4.889648E-1
-3.656523E-1
-2.731679E-1
-2.423399E-1
-2.423399E-1
-2.115119E-1
-1.806834E-1
-1.498554E-1
-8.819938E-2
4.285336E-3
6.594133E-2
1.275978E-1
1.275978E-1
6.594133E-2
-2.654290E-2
-1.190274E-1
-1.806834E-1
-2.423399E-1
-3.039963E-1
-3.039963E-1
-2.423399E-1
-2.115119E-1
-1.806834E-1
-2.115119E-1
-2.731679E-1
-3.656523E-1
-4.581368E-1
-5.197933E-1
-5.506213E-1
-5.197933E-1
-4.581368E-1
-2.731679E-1
-5.737114E-2
9.676957E-2
1.892541E-1
2.509103E-1
2.200820E-1
1.892541E-1
9.676957E-2
3.511334E-2
3.511334E-2
3.511334E-2
3.511334E-2
3.511334E-2
3.511334E-2
6.594133E-2
4.285336E-3
-1.498554E-1
-3.348243E-1
-5.506213E-1
-7.355897E-1
-9.513872E-1
-1.105528E+0
-1.198012E+0
-1.167184E+0
-1.043871E+0
-8.589027E-1
-7.047617E-1
-5.197933E-1
-3.656523E-1
-3.039963E-1
-2.731679E-1
-2.423399E-1
-2.423399E-1
-2.423399E-1
-1.806834E-1
-5.737114E-2
9.676957E-2
2.200820E-1
3.125665E-1
3.742230E-1
4.358790E-1
4.050508E-1
3.125665E-1
1.892541E-1
6.594133E-2
-8.819938E-2
-2.115119E-1
-3.039963E-1
-3.656523E-1
-4.581368E-1
-5.506213E-1
-6.739337E-1
-8.280747E-1
-1.043871E+0
-1.259669E+0
-1.413809E+0
-1.506294E+0
-1.567950E+0
-1.567950E+0
-1.475465E+0
-1.352153E+0
-1.228840E+0
-1.136356E+0
-1.013043E+0
-9.205592E-1
-8.589027E-1
-8.589027E-1
-8.589027E-1
-7.972462E-1
-7.355897E-1
-6.431058E-1
-5.197933E-1
-4.273088E-1
-3.348243E-1
-3.039963E-1
-3.348243E-1
-4.581368E-1
-6.122773E-1
-7.355897E-1
-7.972462E-1
-8.589027E-1
-9.513872E-1
-1.013043E+0
-1.074699E+0
-1.074699E+0
-1.105528E+0
-1.198012E+0
-1.321325E+0
-1.444637E+0
-1.475465E+0
-1.475465E+0
-1.475465E+0
-1.444637E+0
-1.413809E+0
-1.290497E+0
-1.136356E+0
-9.513872E-1
-7.355897E-1
-5.814493E-1
-4.273088E-1
-3.039963E-1
-2.423399E-1
-2.423399E-1
-3.039963E-1
-3.656523E-1
-4.581368E-1
-5.814493E-1
-6.739337E-1
-7.664182E-1
-7.972462E-1
-7.972462E-1
-7.972462E-1
-7.664182E-1
-7.972462E-1
-7.972462E-1
-8.280747E-1
-8.589027E-1
-8.589027E-1
-8.280747E-1
-7.047617E-1
-5.506213E-1
-3.964803E-1
-1.806834E-1
3.511334E-2
1.892541E-1
3.125665E-1
3.742230E-1
3.742230E-1
3.433948E-1
2.200820E-1
1.275978E-1
4.285336E-3
-1.190274E-1
-1.806834E-1
-2.731679E-1
-3.964803E-1
-5.814493E-1
-7.664182E-1
-9.513872E-1
-1.105528E+0
-1.198012E+0
-1.290497E+0
-1.382981E+0
-1.475465E+0
-1.506294E+0
-1.475465E+0
-1.382981E+0
-1.198012E+0
-8.897307E-1
-5.814493E-1
-2.423399E-1
3.511334E-2
3.433948E-1
5.900197E-1
7.749884E-1
8.983011E-1
9.907854E-1
1.052442E+0
1.114098E+0
1.144926E+0
1.114098E+0
1.021614E+0
8.983011E-1
7.749884E-1
6.516759E-1
5.591915E-1
4.667072E-1
3.125665E-1
1.892541E-1
6.594133E-2
4.285336E-3
-1.190274E-1
-2.731679E-1
-3.964803E-1
-3.964803E-1
-3.039963E-1
-1.498554E-1
3.511334E-2
1.892541E-1
2.817385E-1
3.125665E-1
4.050508E-1
4.975355E-1
6.208479E-1
7.441604E-1
8.983011E-1
1.083270E+0
1.268239E+0
1.360723E+0
1.391551E+0
1.329895E+0
1.299067E+0
1.268239E+0
1.175754E+0
1.052442E+0
8.983011E-1
7.133324E-1
5.283635E-1
3.433948E-1
1.584261E-1
-5.737114E-2
-2.115119E-1
-3.348243E-1
-4.273088E-1
-4.581368E-1
-4.273088E-1
-4.273088E-1
-4.581368E-1
-4.889648E-1
-5.197933E-1
-4.889648E-1
-4.889648E-1
-5.197933E-1
-5.506213E-1
-5.197933E-1
-3.964803E-1
-2.731679E-1
-1.498554E-1
-5.737114E-2
3.511334E-2
1.275978E-1
1.892541E-1
2.509103E-1
2.817385E-1
3.125665E-1
4.050508E-1
4.667072E-1
5.283635E-1
5.283635E-1
4.975355E-1
4.358790E-1
3.433948E-1
1.892541E-1
-2.654290E-2
-2.423399E-1
-4.889648E-1
-6.739337E-1
-8.280747E-1
-9.513872E-1
-1.013043E+0
-9.822147E-1
-9.205592E-1
-8.589027E-1
-8.280747E-1
-7.355897E-1
-5.814493E-1
-3.656523E-1
-1.190274E-1
1.584261E-1
4.358790E-1
6.825042E-1
8.983011E-1
1.052442E+0
1.144926E+0
1.237411E+0
1.237411E+0
1.175754E+0
1.083270E+0
9.599574E-1
8.983011E-1
8.674731E-1
8.674731E-1
8.058167E-1
6.516759E-1
4.050508E-1
1.275978E-1
-1.190274E-1
-3.348243E-1
-4.889648E-1
-5.814493E-1
-6.122773E-1
-5.814493E-1
-5.197933E-1
-4.581368E-1
-3.656523E-1
-2.423399E-1
-8.819938E-2
4.285336E-3
6.594133E-2
9.676957E-2
1.275978E-1
1.892541E-1
2.817385E-1
3.742230E-1
4.358790E-1
4.975355E-1
5.283635E-1
5.283635E-1
4.975355E-1
5.283635E-1
5.591915E-1
5.283635E-1
4.667072E-1
4.050508E-1
4.050508E-1
4.050508E-1
3.125665E-1
1.584261E-1
-2.654290E-2
-1.498554E-1
-2.423399E-1
-2.731679E-1
-2.423399E-1
-1.498554E-1
4.285336E-3
1.892541E-1
4.050508E-1
5.591915E-1
6.516759E-1
6.825042E-1
6.208479E-1
5.591915E-1
4.975355E-1
4.975355E-1
4.975355E-1
4.975355E-1
4.667072E-1
4.050508E-1
3.125665E-1
1.892541E-1
6.594133E-2
-5.737114E-2
-1.498554E-1
-1.806834E-1
-2.423399E-1
-2.423399E-1
-1.806834E-1
-5.737114E-2
3.511334E-2
1.275978E-1
2.200820E-1
3.433948E-1
4.358790E-1
4.358790E-1
4.358790E-1
4.050508E-1
3.742230E-1
3.125665E-1
2.817385E-1
2.200820E-1
1.584261E-1
9.676957E-2
4.285336E-3
-5.737114E-2
-1.190274E-1
-1.498554E-1
-1.806834E-1
-1.190274E-1
6.594133E-2
2.817385E-1
4.667072E-1
5.283635E-1
5.591915E-1
5.591915E-1
5.591915E-1
6.208479E-1
7.441604E-1
9.291291E-1
1.083270E+0
1.237411E+0
1.329895E+0
1.391551E+0
1.391551E+0
1.360723E+0
1.329895E+0
1.268239E+0
1.206583E+0
1.083270E+0
9.599574E-1
7.749884E-1
6.208479E-1
4.667072E-1
3.125665E-1
2.200820E-1
1.892541E-1
2.200820E-1
2.200820E-1
1.892541E-1
1.584261E-1
9.676957E-2
6.594133E-2
6.594133E-2
9.676957E-2
1.275978E-1
2.200820E-1
3.433948E-1
4.975355E-1
6.516759E-1
7.749884E-1
8.366449E-1
8.674731E-1
8.366449E-1
7.749884E-1
7.441604E-1
7.441604E-1
7.133324E-1
6.825042E-1
6.516759E-1
6.208479E-1
5.283635E-1
4.050508E-1
2.817385E-1
1.584261E-1
3.511334E-2
-8.819938E-2
-2.115119E-1
-3.039963E-1
-3.964803E-1
-4.273088E-1
-4.581368E-1
-5.506213E-1
-6.122773E-1
-7.355897E-1
-8.280747E-1
-9.205592E-1
-1.043871E+0
-1.074699E+0
-1.074699E+0
-9.822147E-1
-8.897307E-1
-7.972462E-1
-7.355897E-1
-7.047617E-1
-7.047617E-1
-6.739337E-1
-5.814493E-1
-4.889648E-1
-3.039963E-1
-8.819938E-2
1.584261E-1
3.742230E-1
5.283635E-1
6.208479E-1
7.133324E-1
7.441604E-1
7.749884E-1
8.058167E-1
8.366449E-1
8.674731E-1
8.366449E-1
7.133324E-1
5.591915E-1
4.050508E-1
2.509103E-1
6.594133E-2
-5.737114E-2
-1.498554E-1
-1.498554E-1
-1.190274E-1
-5.737114E-2
3.511334E-2
1.275978E-1
1.584261E-1
1.584261E-1
1.275978E-1
1.584261E-1
2.200820E-1
3.433948E-1
4.667072E-1
6.208479E-1
8.366449E-1
1.083270E+0
1.299067E+0
1.422380E+0
1.453207E+0
1.391551E+0
1.237411E+0
9.907854E-1
7.441604E-1
5.283635E-1
3.433948E-1
1.892541E-1
9.676957E-2
-2.654290E-2
-1.190274E-1
-2.115119E-1
-3.039963E-1
-4.273088E-1
-5.506213E-1
-7.047617E-1
-7.664182E-1
-7.355897E-1
-5.506213E-1
-3.348243E-1
-1.190274E-1
6.594133E-2
1.892541E-1
2.200820E-1
2.200820E-1
1.892541E-1
1.584261E-1
1.892541E-1
2.509103E-1
3.742230E-1
5.283635E-1
6.516759E-1
7.133324E-1
6.825042E-1
5.283635E-1
3.125665E-1
4.285336E-3
-3.039963E-1
-5.814493E-1
-8.280747E-1
-1.013043E+0
-1.105528E+0
-1.167184E+0
-1.167184E+0
-1.105528E+0
-1.074699E+0
-1.043871E+0
-9.513872E-1
-8.280747E-1
-6.739337E-1
-4.581368E-1
-2.115119E-1
3.511334E-2
2.200820E-1
3.742230E-1
4.975355E-1
5.283635E-1
5.591915E-1
5.591915E-1
6.208479E-1
6.825042E-1
6.825042E-1
6.516759E-1
5.283635E-1
3.742230E-1
1.892541E-1
4.285336E-3
-1.806834E-1
-3.039963E-1
-3.656523E-1
-3.348243E-1
-2.423399E-1
-8.819938E-2
6.594133E-2
2.200820E-1
3.433948E-1
4.667072E-1
5.591915E-1
6.825042E-1
7.749884E-1
8.366449E-1
8.674731E-1
8.983011E-1
8.674731E-1
7.749884E-1
6.516759E-1
4.667072E-1
2.509103E-1
4.285336E-3
-2.423399E-1
-4.581368E-1
-6.739337E-1
-8.897307E-1
-1.074699E+0
-1.259669E+0
-1.382981E+0
-1.506294E+0
-1.567950E+0
-1.598778E+0
-1.598778E+0
-1.598778E+0
-1.537122E+0
-1.444637E+0
-1.352153E+0
-1.259669E+0
-1.198012E+0
-1.136356E+0
-1.074699E+0
-9.822147E-1
-8.897307E-1
-7.664182E-1
-6.739337E-1
-6.431058E-1
-6.122773E-1
-6.122773E-1
-6.431058E-1
-7.047617E-1
-7.664182E-1
-7.664182E-1
-7.047617E-1
-5.506213E-1
-3.348243E-1
-1.498554E-1
4.285336E-3
1.275978E-1
2.200820E-1
2.509103E-1
2.509103E-1
2.200820E-1
2.200820E-1
2.200820E-1
2.509103E-1
2.509103E-1
1.892541E-1
6.594133E-2
-8.819938E-2
-2.423399E-1
-3.656523E-1
-5.197933E-1
-6.122773E-1
-6.431058E-1
-5.506213E-1
-4.273088E-1
-2.423399E-1
-2.654290E-2
1.584261E-1
2.817385E-1
3.742230E-1
4.358790E-1
4.975355E-1
5.900197E-1
6.825042E-1
8.674731E-1
1.114098E+0
1.329895E+0
1.484036E+0
1.576520E+0
1.607348E+0
1.545692E+0
1.391551E+0
1.175754E+0
8.983011E-1
5.591915E-1
2.200820E-1
-1.190274E-1
-4.581368E-1
-7.972462E-1
-1.105528E+0
-1.321325E+0
-1.475465E+0
-1.567950E+0
-1.598778E+0
-1.537122E+0
-1.382981E+0
-1.198012E+0
-9.822147E-1
-7.047617E-1
-3.964803E-1
-8.819938E-2
1.275978E-1
3.433948E-1
4.975355E-1
6.208479E-1
6.825042E-1
7.441604E-1
8.058167E-1
8.366449E-1
8.058167E-1
7.441604E-1
6.825042E-1
5.591915E-1
4.050508E-1
1.275978E-1
-1.806834E-1
-5.506213E-1
-8.280747E-1
-1.013043E+0
-1.136356E+0
-1.228840E+0
-1.290497E+0
-1.290497E+0
-1.290497E+0
-1.321325E+0
-1.290497E+0
-1.228840E+0
-1.074699E+0
-8.280747E-1
-4.889648E-1
-1.498554E-1
2.200820E-1
5.900197E-1
8.983011E-1
1.083270E+0
1.206583E+0
1.237411E+0
1.237411E+0
1.206583E+0
1.175754E+0
1.114098E+0
9.907854E-1
8.058167E-1
5.900197E-1
3.742230E-1
1.892541E-1
3.511334E-2
-8.819938E-2
-2.115119E-1
-3.039963E-1
-4.581368E-1
-6.122773E-1
-7.047617E-1
-7.047617E-1
-6.431058E-1
-5.814493E-1
-5.197933E-1
-4.273088E-1
-3.039963E-1
-2.115119E-1
-8.819938E-2
3.511334E-2
1.892541E-1
3.125665E-1
4.358790E-1
4.975355E-1
5.283635E-1
4.975355E-1
3.742230E-1
2.200820E-1
3.511334E-2
-1.806834E-1
-4.581368E-1
-7.047617E-1
-9.822147E-1
-1.198012E+0
-1.413809E+0
-1.537122E+0
-1.660434E+0
-1.752918E+0
-1.752918E+0
-1.722090E+0
-1.598778E+0
-1.413809E+0
-1.167184E+0
-8.589027E-1
-5.506213E-1
-2.423399E-1
4.285336E-3
2.200820E-1
4.050508E-1
4.975355E-1
4.667072E-1
3.433948E-1
1.892541E-1
6.594133E-2
-1.190274E-1
-3.656523E-1
-6.431058E-1
-8.280747E-1
-9.205592E-1
-9.205592E-1
-8.897307E-1
-8.280747E-1
-7.047617E-1
-5.506213E-1
-3.964803E-1
-2.731679E-1
-1.190274E-1
6.594133E-2
2.200820E-1
3.742230E-1
4.975355E-1
6.208479E-1
7.749884E-1
8.983011E-1
1.021614E+0
1.083270E+0
1.144926E+0
1.175754E+0
1.114098E+0
9.907854E-1
8.983011E-1
8.058167E-1
7.133324E-1
5.900197E-1
4.667072E-1
3.433948E-1
2.817385E-1
2.200820E-1
1.275978E-1
4.285336E-3
-1.190274E-1
-2.115119E-1
-3.039963E-1
-3.348243E-1
-3.039963E-1
-2.115119E-1
-1.498554E-1
-1.498554E-1
-1.806834E-1
-2.115119E-1
-2.423399E-1
-2.731679E-1
-2.731679E-1
-2.115119E-1
-1.806834E-1
-1.806834E-1
-2.423399E-1
-3.348243E-1
-3.964803E-1
-4.581368E-1
-5.197933E-1
-6.431058E-1
-7.972462E-1
-9.513872E-1
-1.105528E+0
-1.259669E+0
-1.413809E+0
-1.537122E+0
-1.598778E+0
-1.629606E+0
-1.567950E+0
-1.444637E+0
-1.290497E+0
-1.136356E+0
-9.822147E-1
-8.280747E-1
-6.739337E-1
-5.197933E-1
-3.656523E-1
-2.115119E-1
-8.819938E-2
3.511334E-2
1.584261E-1
1.892541E-1
1.892541E-1
9.676957E-2
4.285336E-3
-2.654290E-2
-2.654290E-2
3.511334E-2
1.275978E-1
1.892541E-1
2.509103E-1
2.509103E-1
2.817385E-1
3.433948E-1
3.742230E-1
4.050508E-1
3.742230E-1
3.125665E-1
2.509103E-1
1.275978E-1
-5.737114E-2
-2.115119E-1
-3.964803E-1
-4.889648E-1
-5.814493E-1
-6.739337E-1
-7.355897E-1
-7.972462E-1
-8.280747E-1
-8.589027E-1
-8.589027E-1
-8.280747E-1
-7.972462E-1
-7.355897E-1
-6.739337E-1
-6.122773E-1
-5.506213E-1
-4.889648E-1
-4.273088E-1
-3.348243E-1
-2.115119E-1
-5.737114E-2
9.676957E-2
2.200820E-1
3.125665E-1
4.050508E-1
4.975355E-1
5.283635E-1
4.975355E-1
4.358790E-1
3.433948E-1
1.892541E-1
4.285336E-3
-2.115119E-1
-4.581368E-1
-6.739337E-1
-8.589027E-1
-1.043871E+0
-1.198012E+0
-1.290497E+0
-1.321325E+0
-1.321325E+0
-1.352153E+0
-1.352153E+0
-1.321325E+0
-1.290497E+0
-1.228840E+0
-1.167184E+0
-1.105528E+0
-9.822147E-1
-8.589027E-1
-7.664182E-1
-6.739337E-1
-6.122773E-1
-5.197933E-1
-4.273088E-1
-2.731679E-1
-1.190274E-1
3.511334E-2
1.892541E-1
2.817385E-1
3.433948E-1
4.050508E-1
4.358790E-1
4.667072E-1
4.975355E-1
4.975355E-1
4.667072E-1
3.742230E-1
2.509103E-1
9.676957E-2
-5.737114E-2
-1.806834E-1
-2.731679E-1
-3.348243E-1
-3.656523E-1
-3.348243E-1
-2.731679E-1
-1.806834E-1
-8.819938E-2
-2.654290E-2
3.511334E-2
1.275978E-1
2.200820E-1
3.125665E-1
4.050508E-1
4.975355E-1
5.900197E-1
6.208479E-1
5.900197E-1
5.591915E-1
4.975355E-1
4.975355E-1
5.283635E-1
5.591915E-1
6.208479E-1
6.825042E-1
7.441604E-1
7.133324E-1
6.825042E-1
6.516759E-1
6.825042E-1
6.825042E-1
6.825042E-1
5.900197E-1
4.975355E-1
3.742230E-1
2.817385E-1
1.892541E-1
9.676957E-2
9.676957E-2
1.892541E-1
3.125665E-1
4.358790E-1
5.591915E-1
6.825042E-1
7.749884E-1
8.058167E-1
7.749884E-1
7.441604E-1
7.133324E-1
6.208479E-1
4.975355E-1
3.742230E-1
2.817385E-1
2.200820E-1
1.892541E-1
1.275978E-1
6.594133E-2
3.511334E-2
-2.654290E-2
-5.737114E-2
-8.819938E-2
-1.498554E-1
-2.115119E-1
-2.423399E-1
-2.423399E-1
-2.423399E-1
-2.115119E-1
-1.806834E-1
-1.498554E-1
-1.498554E-1
-1.190274E-1
-2.654290E-2
1.584261E-1
2.817385E-1
4.050508E-1
5.283635E-1
5.900197E-1
6.208479E-1
5.900197E-1
4.975355E-1
3.742230E-1
3.125665E-1
2.817385E-1
2.200820E-1
1.275978E-1
4.285336E-3
-5.737114E-2
-1.190274E-1
-1.806834E-1
-2.423399E-1
-2.731679E-1
-3.039963E-1
-2.731679E-1
-2.731679E-1
-3.039963E-1
-3.348243E-1
-3.656523E-1
-3.964803E-1
-3.964803E-1
-4.273088E-1
-4.889648E-1
-5.197933E-1
-5.197933E-1
-4.889648E-1
-4.889648E-1
-4.889648E-1
-5.197933E-1
-5.814493E-1
-5.814493E-1
-5.814493E-1
-6.122773E-1
-5.814493E-1
-5.197933E-1
-4.273088E-1
-3.348243E-1
-2.731679E-1
-2.115119E-1
-1.806834E-1
-1.806834E-1
-1.806834E-1
-1.806834E-1
-1.806834E-1
-2.115119E-1
-2.423399E-1
-2.115119E-1
-1.498554E-1
4.285336E-3
1.275978E-1
2.509103E-1
3.742230E-1
4.667072E-1
5.591915E-1
6.516759E-1
7.133324E-1
7.749884E-1
7.749884E-1
6.825042E-1
5.591915E-1
3.742230E-1
1.892541E-1
3.511334E-2
-1.190274E-1
-2.731679E-1
-4.581368E-1
-6.739337E-1
-8.897307E-1
-1.043871E+0
-1.167184E+0
-1.290497E+0
-1.382981E+0
-1.382981E+0
-1.290497E+0
-1.136356E+0
-9.205592E-1
-7.047617E-1
-5.197933E-1
-3.964803E-1
-3.348243E-1
-2.731679E-1
-2.115119E-1
-1.498554E-1
-5.737114E-2
3.511334E-2
1.275978E-1
2.200820E-1
2.817385E-1
3.125665E-1
2.509103E-1
1.584261E-1
3.511334E-2
-5.737114E-2
-1.498554E-1
-2.115119E-1
-2.731679E-1
-3.039963E-1
-3.348243E-1
-3.964803E-1
-4.273088E-1
-4.581368E-1
-4.889648E-1
-5.506213E-1
-5.814493E-1
-6.122773E-1
-6.122773E-1
-5.814493E-1
-5.197933E-1
-4.273088E-1
-3.348243E-1
-2.423399E-1
-1.190274E-1
3.511334E-2
1.275978E-1
1.584261E-1
9.676957E-2
3.511334E-2
-2.654290E-2
-8.819938E-2
-8.819938E-2
-5.737114E-2
3.511334E-2
9.676957E-2
1.584261E-1
2.200820E-1
2.509103E-1
2.817385E-1
2.509103E-1
2.509103E-1
2.200820E-1
1.892541E-1
1.584261E-1
1.275978E-1
9.676957E-2
9.676957E-2
1.584261E-1
2.200820E-1
2.817385E-1
3.125665E-1
4.050508E-1
4.975355E-1
5.591915E-1
5.900197E-1
5.283635E-1
4.667072E-1
4.358790E-1
3.742230E-1
3.433948E-1
2.817385E-1
2.509103E-1
1.892541E-1
1.275978E-1
6.594133E-2
4.285336E-3
4.285336E-3
3.511334E-2
6.594133E-2
3.511334E-2
4.285336E-3
-2.654290E-2
4.285336E-3
6.594133E-2
9.676957E-2
9.676957E-2
9.676957E-2
9.676957E-2
3.511334E-2
-2.654290E-2
-1.190274E-1
-2.115119E-1
-2.731679E-1
-3.656523E-1
-4.273088E-1
-4.581368E-1
-3.964803E-1
-3.348243E-1
-2.731679E-1
-2.423399E-1
-2.423399E-1
-2.423399E-1
-2.423399E-1
-2.423399E-1
-1.806834E-1
-1.190274E-1
4.285336E-3
9.676957E-2
1.584261E-1
1.584261E-1
1.275978E-1
6.594133E-2
-2.654290E-2
-8.819938E-2
-8.819938E-2
-5.737114E-2
-2.654290E-2
4.285336E-3
9.676957E-2
1.584261E-1
2.200820E-1
1.892541E-1
1.275978E-1
3.511334E-2
-8.819938E-2
-2.423399E-1
-3.656523E-1
-4.273088E-1
-4.273088E-1
-3.964803E-1
-3.656523E-1
-3.039963E-1
-2.423399E-1
-2.115119E-1
-2.115119E-1
-2.423399E-1
-2.731679E-1
-2.731679E-1
-3.039963E-1
-3.348243E-1
-3.656523E-1
-3.348243E-1
-2.731679E-1
-2.115119E-1
-1.806834E-1
-1.806834E-1
-2.115119E-1
-2.423399E-1
-2.423399E-1
-2.115119E-1
-2.115119E-1
-2.115119E-1
-1.806834E-1
-1.498554E-1
-1.498554E-1
-1.498554E-1
-1.498554E-1
-1.806834E-1
-2.731679E-1
-3.656523E-1
-4.889648E-1
-5.197933E-1
-4.581368E-1
-3.348243E-1
-1.498554E-1
4.285336E-3
1.275978E-1
1.892541E-1
2.200820E-1
1.892541E-1
1.275978E-1
3.511334E-2
-2.654290E-2
-8.819938E-2
-8.819938E-2
-2.654290E-2
3.511334E-2
3.511334E-2
4.285336E-3
-8.819938E-2
-1.806834E-1
-3.039963E-1
-3.964803E-1
-4.581368E-1
-5.506213E-1
-6.122773E-1
-6.739337E-1
-6.122773E-1
-4.889648E-1
-3.348243E-1
-2.115119E-1
-1.498554E-1
-8.819938E-2
-5.737114E-2
-2.654290E-2
-2.654290E-2
-5.737114E-2
-8.819938E-2
-8.819938E-2
-5.737114E-2
-5.737114E-2
-1.190274E-1
-2.115119E-1
-3.348243E-1
-4.581368E-1
-5.506213E-1
-6.122773E-1
-6.431058E-1
-6.431058E-1
-6.431058E-1
-7.355897E-1
-9.205592E-1
-1.136356E+0
-1.382981E+0
-1.567950E+0
-1.722090E+0
-1.783747E+0
-1.722090E+0
-1.567950E+0
-1.382981E+0
-1.198012E+0
-9.822147E-1
-7.664182E-1
-5.814493E-1
-3.964803E-1
-1.806834E-1
3.511334E-2
2.509103E-1
4.050508E-1
4.975355E-1
4.975355E-1
4.975355E-1
4.667072E-1
4.667072E-1
3.742230E-1
2.817385E-1
2.509103E-1
2.817385E-1
3.125665E-1
3.125665E-1
3.125665E-1
3.742230E-1
4.667072E-1
5.283635E-1
5.283635E-1
4.975355E-1
4.358790E-1
3.433948E-1
2.817385E-1
2.817385E-1
3.125665E-1
3.742230E-1
4.975355E-1
5.900197E-1
6.208479E-1
6.208479E-1
5.591915E-1
4.975355E-1
4.050508E-1
3.125665E-1
1.584261E-1
3.511334E-2
4.285336E-3
4.285336E-3
6.594133E-2
6.594133E-2
9.676957E-2
1.275978E-1
1.584261E-1
1.584261E-1
1.584261E-1
1.275978E-1
6.594133E-2
-2.654290E-2
-1.190274E-1
-1.498554E-1
-2.115119E-1
-3.348243E-1
-5.197933E-1
-7.355897E-1
-8.897307E-1
-9.822147E-1
-1.074699E+0
-1.167184E+0
-1.228840E+0
-1.259669E+0
-1.198012E+0
-1.043871E+0
-8.897307E-1
-7.355897E-1
-6.122773E-1
-5.197933E-1
-4.581368E-1
-3.656523E-1
-2.115119E-1
-2.654290E-2
1.275978E-1
2.509103E-1
3.433948E-1
3.742230E-1
3.433948E-1
2.817385E-1
1.584261E-1
-5.737114E-2
-2.423399E-1
-3.964803E-1
-5.197933E-1
-6.739337E-1
-7.972462E-1
-9.513872E-1
-1.136356E+0
-1.290497E+0
-1.444637E+0
-1.629606E+0
-1.783747E+0
-1.845403E+0
-1.876231E+0
-1.876231E+0
-1.783747E+0
-1.660434E+0
-1.506294E+0
-1.290497E+0
-1.105528E+0
-8.897307E-1
-7.047617E-1
-5.506213E-1
-4.273088E-1
-3.964803E-1
-4.273088E-1
-4.581368E-1
-4.889648E-1
-5.197933E-1
-5.197933E-1
-5.197933E-1
-5.197933E-1
-5.506213E-1
-6.739337E-1
-8.589027E-1
-9.822147E-1
-1.074699E+0
-1.198012E+0
-1.321325E+0
-1.413809E+0
-1.413809E+0
-1.352153E+0
-1.352153E+0
-1.382981E+0
-1.413809E+0
-1.444637E+0
-1.413809E+0
-1.352153E+0
-1.290497E+0
-1.228840E+0
-1.228840E+0
-1.228840E+0
-1.228840E+0
-1.228840E+0
-1.290497E+0
-1.321325E+0
-1.321325E+0
-1.228840E+0
-1.105528E+0
-9.205592E-1
-7.047617E-1
-4.889648E-1
-3.039963E-1
-8.819938E-2
6.594133E-2
1.892541E-1
1.892541E-1
9.676957E-2
-5.737114E-2
-2.115119E-1
-3.348243E-1
-4.273088E-1
-4.581368E-1
-4.273088E-1
-4.273088E-1
-4.273088E-1
-4.889648E-1
-5.506213E-1
-5.506213E-1
-5.506213E-1
-5.506213E-1
-6.431058E-1
-6.739337E-1
-6.739337E-1
-5.814493E-1
-5.506213E-1
-4.889648E-1
-4.581368E-1
-4.273088E-1
-3.964803E-1
-3.656523E-1
-3.656523E-1
-3.656523E-1
-3.348243E-1
-2.423399E-1
-1.190274E-1
-5.737114E-2
3.511334E-2
9.676957E-2
1.275978E-1
9.676957E-2
9.676957E-2
9.676957E-2
1.275978E-1
1.584261E-1
1.584261E-1
9.676957E-2
4.285336E-3
-1.498554E-1
-3.348243E-1
-4.581368E-1
-5.506213E-1
-6.122773E-1
-5.814493E-1
-4.889648E-1
-3.964803E-1
-3.348243E-1
-3.039963E-1
-2.731679E-1
-2.115119E-1
-1.498554E-1
-2.654290E-2
1.584261E-1
3.742230E-1
4.975355E-1
5.900197E-1
5.900197E-1
5.900197E-1
5.283635E-1
4.975355E-1
4.667072E-1
4.975355E-1
4.975355E-1
4.975355E-1
4.050508E-1
2.509103E-1
9.676957E-2
-5.737114E-2
-1.498554E-1
-2.731679E-1
-4.273088E-1
-5.814493E-1
-6.739337E-1
-6.739337E-1
-6.431058E-1
-6.122773E-1
-6.431058E-1
-6.739337E-1
-6.431058E-1
-5.814493E-1
-5.506213E-1
-4.889648E-1
-4.273088E-1
-3.348243E-1
-1.806834E-1
-2.654290E-2
1.275978E-1
2.509103E-1
4.050508E-1
5.591915E-1
6.825042E-1
6.825042E-1
6.208479E-1
4.667072E-1
2.509103E-1
4.285336E-3
-2.423399E-1
-4.273088E-1
-5.814493E-1
-7.047617E-1
-7.047617E-1
-7.047617E-1
-6.739337E-1
-6.122773E-1
-5.506213E-1
-4.889648E-1
-3.964803E-1
-3.039963E-1
-2.115119E-1
-1.190274E-1
-2.654290E-2
6.594133E-2
9.676957E-2
9.676957E-2
6.594133E-2
4.285336E-3
-1.190274E-1
-2.731679E-1
-4.581368E-1
-6.739337E-1
-8.280747E-1
-9.205592E-1
-9.513872E-1
-9.822147E-1
-1.013043E+0
-9.822147E-1
-9.822147E-1
-9.513872E-1
-9.822147E-1
-1.043871E+0
-1.105528E+0
-1.105528E+0
-1.013043E+0
-8.589027E-1
-7.355897E-1
-6.122773E-1
-5.506213E-1
-5.197933E-1
-5.197933E-1
-5.197933E-1
-5.506213E-1
-5.814493E-1
-5.506213E-1
-4.889648E-1
-4.273088E-1
-4.273088E-1
-4.273088E-1
-3.964803E-1
-3.656523E-1
-3.039963E-1
-2.731679E-1
-1.806834E-1
-1.190274E-1
-2.654290E-2
3.511334E-2
9.676957E-2
1.584261E-1
2.509103E-1
3.125665E-1
3.742230E-1
4.667072E-1
5.283635E-1
5.900197E-1
6.825042E-1
7.133324E-1
7.441604E-1
7.441604E-1
7.133324E-1
6.208479E-1
5.591915E-1
4.667072E-1
4.050508E-1
3.433948E-1
2.817385E-1
2.200820E-1
1.892541E-1
1.892541E-1
2.509103E-1
2.817385E-1
2.817385E-1
3.433948E-1
4.050508E-1
4.050508E-1
4.050508E-1
3.433948E-1
3.433948E-1
3.433948E-1
3.125665E-1
1.892541E-1
4.285336E-3
-1.806834E-1
-4.273088E-1
-6.739337E-1
-9.205592E-1
-1.074699E+0
-1.198012E+0
-1.228840E+0
-1.228840E+0
-1.136356E+0
-1.043871E+0
-9.822147E-1
-8.897307E-1
-7.972462E-1
-6.739337E-1
-5.506213E-1
-4.273088E-1
-2.731679E-1
-1.190274E-1
-2.654290E-2
3.511334E-2
6.594133E-2
6.594133E-2
1.275978E-1
1.892541E-1
2.817385E-1
3.433948E-1
3.742230E-1
4.050508E-1
4.050508E-1
3.433948E-1
2.509103E-1
1.892541E-1
1.892541E-1
2.509103E-1
3.125665E-1
3.742230E-1
4.358790E-1
4.358790E-1
4.050508E-1
3.742230E-1
3.125665E-1
2.817385E-1
3.125665E-1
3.742230E-1
4.050508E-1
4.358790E-1
3.742230E-1
3.433948E-1
3.433948E-1
3.125665E-1
3.433948E-1
3.742230E-1
4.050508E-1
4.358790E-1
4.975355E-1
5.283635E-1
4.975355E-1
4.667072E-1
4.050508E-1
3.742230E-1
3.433948E-1
3.433948E-1
4.050508E-1
4.975355E-1
5.591915E-1
5.900197E-1
5.900197E-1
5.900197E-1
5.591915E-1
4.975355E-1
4.667072E-1
4.050508E-1
3.742230E-1
3.125665E-1
1.892541E-1
3.511334E-2
-8.819938E-2
-1.806834E-1
-3.039963E-1
-4.273088E-1
-5.506213E-1
-5.814493E-1
-5.506213E-1
-4.581368E-1
-3.348243E-1
-1.498554E-1
-2.654290E-2
9.676957E-2
1.892541E-1
3.125665E-1
4.358790E-1
5.900197E-1
7.133324E-1
8.366449E-1
9.291291E-1
9.599574E-1
8.983011E-1
7.749884E-1
6.516759E-1
5.283635E-1
4.050508E-1
3.433948E-1
3.125665E-1
3.125665E-1
3.742230E-1
4.667072E-1
5.591915E-1
6.208479E-1
6.208479E-1
6.516759E-1
7.133324E-1
8.366449E-1
9.599574E-1
1.114098E+0
1.237411E+0
1.329895E+0
1.360723E+0
1.360723E+0
1.299067E+0
1.175754E+0
1.052442E+0
9.599574E-1
8.983011E-1
8.366449E-1
8.058167E-1
7.749884E-1
7.749884E-1
8.058167E-1
8.674731E-1
9.291291E-1
1.021614E+0
1.083270E+0
1.144926E+0
1.144926E+0
1.144926E+0
1.175754E+0
1.175754E+0
1.206583E+0
1.268239E+0
1.360723E+0
1.484036E+0
1.638176E+0
1.730661E+0
1.699832E+0
1.638176E+0
1.545692E+0
1.453207E+0
1.391551E+0
1.299067E+0
1.175754E+0
1.021614E+0
8.366449E-1
6.208479E-1
3.742230E-1
1.275978E-1
-1.190274E-1
-3.348243E-1
-5.814493E-1
-7.664182E-1
-9.513872E-1
-1.074699E+0
-1.167184E+0
-1.198012E+0
-1.198012E+0
-1.136356E+0
-1.013043E+0
-7.355897E-1
-4.581368E-1
-2.423399E-1
-8.819938E-2
6.594133E-2
2.200820E-1
3.742230E-1
4.667072E-1
4.975355E-1
5.283635E-1
5.283635E-1
4.358790E-1
3.433948E-1
2.509103E-1
1.892541E-1
1.275978E-1
9.676957E-2
3.511334E-2
-5.737114E-2
-1.190274E-1
-1.190274E-1
-1.190274E-1
-1.190274E-1
-1.190274E-1
-1.190274E-1
-8.819938E-2
-1.190274E-1
-1.190274E-1
-8.819938E-2
-2.654290E-2
6.594133E-2
1.892541E-1
3.433948E-1
4.667072E-1
5.900197E-1
7.133324E-1
8.058167E-1
8.983011E-1
8.983011E-1
8.983011E-1
8.983011E-1
8.983011E-1
8.983011E-1
9.291291E-1
9.599574E-1
9.907854E-1
9.599574E-1
8.674731E-1
7.441604E-1
6.516759E-1
5.900197E-1
5.591915E-1
5.591915E-1
6.208479E-1
6.825042E-1
7.749884E-1
8.366449E-1
8.983011E-1
8.674731E-1
8.366449E-1
8.674731E-1
9.599574E-1
1.083270E+0
1.175754E+0
1.237411E+0
1.237411E+0
1.175754E+0
1.083270E+0
9.907854E-1
8.366449E-1
6.825042E-1
4.975355E-1
4.050508E-1
3.125665E-1
2.200820E-1
1.275978E-1
6.594133E-2
4.285336E-3
-2.654290E-2
-2.654290E-2
4.285336E-3
3.511334E-2
9.676957E-2
1.584261E-1
2.200820E-1
2.817385E-1
3.742230E-1
5.283635E-1
6.825042E-1
7.749884E-1
8.366449E-1
7.749884E-1
6.208479E-1
4.358790E-1
1.892541E-1
-2.654290E-2
-2.423399E-1
-3.964803E-1
-5.506213E-1
-6.431058E-1
-7.047617E-1
-7.664182E-1
-7.664182E-1
-7.047617E-1
-6.122773E-1
-4.581368E-1
-2.731679E-1
-2.654290E-2
1.892541E-1
3.742230E-1
5.591915E-1
7.441604E-1
9.599574E-1
1.175754E+0
1.299067E+0
1.360723E+0
1.299067E+0
1.175754E+0
1.021614E+0
8.366449E-1
5.900197E-1
3.125665E-1
6.594133E-2
-8.819938E-2
-1.806834E-1
-2.115119E-1
-2.115119E-1
-2.423399E-1
-2.731679E-1
-2.731679E-1
-2.115119E-1
-1.190274E-1
4.285336E-3
2.200820E-1
4.667072E-1
7.133324E-1
9.291291E-1
1.083270E+0
1.144926E+0
1.114098E+0
1.052442E+0
9.291291E-1
8.058167E-1
6.208479E-1
4.358790E-1
2.509103E-1
6.594133E-2
-1.190274E-1
-3.039963E-1
-4.581368E-1
-5.814493E-1
-6.739337E-1
-7.664182E-1
-8.897307E-1
-9.822147E-1
-1.105528E+0
-1.198012E+0
-1.259669E+0
-1.321325E+0
-1.321325E+0
-1.321325E+0
-1.290497E+0
-1.259669E+0
-1.259669E+0
-1.198012E+0
-1.105528E+0
-9.822147E-1
-8.589027E-1
-7.355897E-1
-6.431058E-1
-6.122773E-1
-5.814493E-1
-6.122773E-1
-6.739337E-1
-7.972462E-1
-8.897307E-1
-9.822147E-1
-9.822147E-1
-9.822147E-1
-9.513872E-1
-9.205592E-1
-8.589027E-1
-7.972462E-1
-7.355897E-1
-6.122773E-1
-4.273088E-1
-2.115119E-1
4.285336E-3
1.584261E-1
2.509103E-1
2.817385E-1
2.200820E-1
1.275978E-1
-2.654290E-2
-1.498554E-1
-2.115119E-1
-1.498554E-1
-2.654290E-2
1.275978E-1
2.509103E-1
3.433948E-1
4.358790E-1
4.667072E-1
4.667072E-1
4.358790E-1
4.667072E-1
5.591915E-1
6.825042E-1
8.058167E-1
8.674731E-1
8.674731E-1
8.983011E-1
8.983011E-1
8.674731E-1
8.058167E-1
7.749884E-1
7.133324E-1
6.516759E-1
6.208479E-1
6.208479E-1
6.825042E-1
7.133324E-1
7.441604E-1
6.825042E-1
5.591915E-1
3.433948E-1
1.275978E-1
-8.819938E-2
-2.423399E-1
-3.348243E-1
-3.656523E-1
-3.656523E-1
-2.731679E-1
-1.498554E-1
-5.737114E-2
-2.654290E-2
-2.654290E-2
-8.819938E-2
-2.115119E-1
-3.039963E-1
-3.964803E-1
-5.197933E-1
-6.122773E-1
-7.664182E-1
-8.897307E-1
-9.822147E-1
-1.105528E+0
-1.259669E+0
-1.382981E+0
-1.506294E+0
-1.567950E+0
-1.629606E+0
-1.660434E+0
-1.629606E+0
-1.537122E+0
-1.413809E+0
-1.290497E+0
-1.198012E+0
-1.136356E+0
-1.136356E+0
-1.167184E+0
-1.259669E+0
-1.413809E+0
-1.506294E+0
-1.506294E+0
-1.413809E+0
-1.290497E+0
-1.136356E+0
-1.013043E+0
-8.897307E-1
-8.280747E-1
-7.664182E-1
-7.047617E-1
-6.122773E-1
-5.197933E-1
-4.273088E-1
-3.964803E-1
-3.964803E-1
-4.273088E-1
-4.889648E-1
-5.197933E-1
-5.197933E-1
-5.506213E-1
-6.122773E-1
-6.122773E-1
-5.814493E-1
-4.889648E-1
-3.964803E-1
-4.273088E-1
-4.581368E-1
-5.197933E-1
-6.122773E-1
-7.047617E-1
-7.972462E-1
-8.897307E-1
-9.205592E-1
-8.589027E-1
-7.047617E-1
-5.506213E-1
-3.348243E-1
-1.190274E-1
9.676957E-2
2.817385E-1
3.742230E-1
4.667072E-1
5.283635E-1
6.516759E-1
7.133324E-1
7.749884E-1
8.058167E-1
8.058167E-1
7.749884E-1
6.516759E-1
5.283635E-1
4.050508E-1
3.125665E-1
1.892541E-1
3.511334E-2
-5.737114E-2
-1.498554E-1
-1.806834E-1
-1.806834E-1
-1.806834E-1
-1.806834E-1
-1.498554E-1
-8.819938E-2
-2.654290E-2
3.511334E-2
9.676957E-2
1.275978E-1
1.275978E-1
1.275978E-1
9.676957E-2
1.275978E-1
1.892541E-1
1.892541E-1
2.200820E-1
3.125665E-1
4.358790E-1
5.900197E-1
7.441604E-1
9.291291E-1
1.114098E+0
1.237411E+0
1.360723E+0
1.422380E+0
1.422380E+0
1.453207E+0
1.545692E+0
1.607348E+0
1.607348E+0
1.576520E+0
1.514864E+0
1.422380E+0
1.329895E+0
1.237411E+0
1.175754E+0
1.083270E+0
9.599574E-1
8.058167E-1
6.516759E-1
5.900197E-1
5.591915E-1
5.283635E-1
4.667072E-1
3.742230E-1
2.509103E-1
1.892541E-1
1.584261E-1
1.892541E-1
2.200820E-1
1.892541E-1
2.200820E-1
2.817385E-1
4.050508E-1
5.283635E-1
6.825042E-1
8.366449E-1
9.907854E-1
1.175754E+0
1.299067E+0
1.329895E+0
1.206583E+0
1.021614E+0
8.366449E-1
6.825042E-1
5.283635E-1
3.742230E-1
2.200820E-1
1.275978E-1
9.676957E-2
9.676957E-2
1.584261E-1
2.200820E-1
3.125665E-1
4.050508E-1
4.358790E-1
3.742230E-1
2.509103E-1
1.584261E-1
6.594133E-2
4.285336E-3
-8.819938E-2
-1.806834E-1
-2.115119E-1
-2.115119E-1
-2.115119E-1
-3.039963E-1
-4.273088E-1
-5.506213E-1
-6.431058E-1
-6.739337E-1
-6.431058E-1
-6.122773E-1
-5.506213E-1
-5.197933E-1
-4.889648E-1
-4.581368E-1
-3.964803E-1
-3.656523E-1
-3.656523E-1
-3.656523E-1
-3.656523E-1
-3.656523E-1
-3.039963E-1
-2.731679E-1
-2.731679E-1
-3.348243E-1
-3.656523E-1
-3.656523E-1
-3.964803E-1
-4.581368E-1
-5.197933E-1
-6.122773E-1
-7.355897E-1
-8.589027E-1
-1.013043E+0
-1.167184E+0
-1.290497E+0
-1.321325E+0
-1.290497E+0
-1.198012E+0
-1.043871E+0
-8.589027E-1
-6.739337E-1
-4.581368E-1
-1.806834E-1
9.676957E-2
4.050508E-1
6.516759E-1
8.674731E-1
9.907854E-1
1.083270E+0
1.144926E+0
1.114098E+0
1.052442E+0
9.291291E-1
7.441604E-1
5.283635E-1
2.817385E-1
9.676957E-2
-5.737114E-2
-2.423399E-1
-3.656523E-1
-4.581368E-1
-4.889648E-1
-3.656523E-1
-1.498554E-1
1.275978E-1
4.050508E-1
6.516759E-1
8.366449E-1
9.907854E-1
1.114098E+0
1.237411E+0
1.360723E+0
1.484036E+0
1.545692E+0
1.484036E+0
1.360723E+0
1.206583E+0
9.599574E-1
6.208479E-1
2.509103E-1
-8.819938E-2
-3.348243E-1
-4.889648E-1
-6.122773E-1
-7.047617E-1
-7.664182E-1
-8.280747E-1
-7.972462E-1
-7.355897E-1
-6.431058E-1
-5.197933E-1
-4.273088E-1
-3.348243E-1
-3.039963E-1
-2.423399E-1
-1.806834E-1
-1.190274E-1
-2.654290E-2
6.594133E-2
1.275978E-1
9.676957E-2
-2.654290E-2
-2.423399E-1
-4.889648E-1
-7.047617E-1
-8.589027E-1
-9.822147E-1
-1.043871E+0
-1.043871E+0
-1.013043E+0
-9.513872E-1
-8.280747E-1
-7.355897E-1
-6.431058E-1
-5.814493E-1
-4.581368E-1
-3.348243E-1
-2.115119E-1
-1.806834E-1
-1.806834E-1
-1.498554E-1
-1.806834E-1
-2.115119E-1
-2.423399E-1
-2.423399E-1
-2.423399E-1
-2.423399E-1
-2.731679E-1
-2.731679E-1
-3.348243E-1
-4.273088E-1
-5.197933E-1
-6.122773E-1
-7.047617E-1
-7.355897E-1
-7.664182E-1
-7.972462E-1
-8.589027E-1
-9.205592E-1
-9.513872E-1
-9.205592E-1
-8.589027E-1
-7.664182E-1
-6.739337E-1
-4.889648E-1
-3.039963E-1
-1.190274E-1
-2.654290E-2
4.285336E-3
6.594133E-2
1.584261E-1
2.509103E-1
2.509103E-1
1.892541E-1
4.285336E-3
-1.806834E-1
-3.964803E-1
-5.506213E-1
-6.431058E-1
-7.047617E-1
-6.739337E-1
-6.122773E-1
-5.814493E-1
-6.431058E-1
-7.355897E-1
-8.589027E-1
-9.513872E-1
-9.822147E-1
-9.822147E-1
-8.897307E-1
-7.664182E-1
-5.814493E-1
-3.964803E-1
-2.731679E-1
-1.806834E-1
-1.806834E-1
-1.806834E-1
-2.423399E-1
-2.731679E-1
-2.731679E-1
-2.115119E-1
-5.737114E-2
9.676957E-2
2.200820E-1
3.125665E-1
3.125665E-1
2.509103E-1
1.275978E-1
-5.737114E-2
-2.731679E-1
-4.273088E-1
-5.197933E-1
-5.506213E-1
-5.506213E-1
-4.581368E-1
-3.348243E-1
-2.115119E-1
-1.498554E-1
-1.498554E-1
-1.498554E-1
-1.190274E-1
-8.819938E-2
-5.737114E-2
-2.654290E-2
6.594133E-2
1.275978E-1
1.584261E-1
2.200820E-1
3.125665E-1
3.742230E-1
3.433948E-1
2.200820E-1
6.594133E-2
-8.819938E-2
-2.115119E-1
-2.731679E-1
-3.656523E-1
-4.273088E-1
-4.889648E-1
-5.197933E-1
-5.197933E-1
-4.889648E-1
-4.273088E-1
-4.273088E-1
-4.273088E-1
-4.581368E-1
-5.197933E-1
-5.814493E-1
-6.122773E-1
-5.814493E-1
-5.197933E-1
-3.964803E-1
-2.423399E-1
-8.819938E-2
-2.654290E-2
3.511334E-2
3.511334E-2
6.594133E-2
9.676957E-2
9.676957E-2
9.676957E-2
3.511334E-2
-8.819938E-2
-1.806834E-1
-2.423399E-1
-3.348243E-1
-4.581368E-1
-5.814493E-1
-6.122773E-1
-5.506213E-1
-4.889648E-1
-3.964803E-1
-2.731679E-1
-5.737114E-2
2.200820E-1
5.283635E-1
7.749884E-1
9.599574E-1
1.114098E+0
1.268239E+0
1.360723E+0
1.422380E+0
1.514864E+0
1.638176E+0
1.761489E+0
1.853973E+0
1.915630E+0
1.946458E+0
2.008114E+0
2.069770E+0
2.100598E+0
2.100598E+0
2.131426E+0
2.162255E+0
2.193083E+0
2.223911E+0
2.254739E+0
2.254739E+0
2.285567E+0
2.254739E+0
2.223911E+0
2.131426E+0
2.008114E+0
1.884801E+0
1.792317E+0
1.730661E+0
1.669004E+0
1.669004E+0
1.669004E+0
1.669004E+0
1.607348E+0
1.484036E+0
1.360723E+0
1.206583E+0
1.052442E+0
9.291291E-1
8.366449E-1
8.058167E-1
8.058167E-1
8.674731E-1
9.291291E-1
9.599574E-1
1.021614E+0
1.114098E+0
1.268239E+0
1.453207E+0
1.638176E+0
1.761489E+0
1.823145E+0
1.853973E+0
1.792317E+0
1.669004E+0
1.422380E+0
1.114098E+0
8.674731E-1
6.516759E-1
4.667072E-1
3.125665E-1
1.892541E-1
1.275978E-1
1.275978E-1
1.584261E-1
1.584261E-1
2.200820E-1
3.433948E-1
5.283635E-1
7.441604E-1
9.291291E-1
1.083270E+0
1.144926E+0
1.206583E+0
1.268239E+0
1.391551E+0
1.545692E+0
1.669004E+0
1.823145E+0
1.946458E+0
2.038942E+0
2.100598E+0
2.131426E+0
2.069770E+0
1.977286E+0
1.884801E+0
1.853973E+0
1.792317E+0
1.730661E+0
1.607348E+0
1.422380E+0
1.237411E+0
9.599574E-1
6.516759E-1
3.433948E-1
6.594133E-2
-1.806834E-1
-3.348243E-1
-4.581368E-1
-5.506213E-1
-5.197933E-1
-3.656523E-1
-2.115119E-1
-5.737114E-2
6.594133E-2
1.892541E-1
2.509103E-1
2.200820E-1
1.584261E-1
6.594133E-2
-5.737114E-2
-1.806834E-1
-3.348243E-1
-4.581368E-1
-6.122773E-1
-7.355897E-1
-7.355897E-1
-6.431058E-1
-4.889648E-1
-3.348243E-1
-2.115119E-1
-1.190274E-1
-1.190274E-1
-1.190274E-1
-1.190274E-1
-1.190274E-1
-5.737114E-2
3.511334E-2
9.676957E-2
9.676957E-2
6.594133E-2
3.511334E-2
4.285336E-3
-5.737114E-2
-1.190274E-1
-1.498554E-1
-1.498554E-1
-8.819938E-2
4.285336E-3
1.892541E-1
3.433948E-1
4.667072E-1
4.667072E-1
3.742230E-1
2.817385E-1
1.892541E-1
1.275978E-1
3.511334E-2
-1.190274E-1
-2.423399E-1
-3.348243E-1
-3.964803E-1
-4.581368E-1
-4.273088E-1
-3.656523E-1
-2.423399E-1
-1.498554E-1
-5.737114E-2
3.511334E-2
9.676957E-2
1.892541E-1
2.509103E-1
2.509103E-1
2.200820E-1
1.892541E-1
1.584261E-1
1.584261E-1
1.584261E-1
1.275978E-1
6.594133E-2
-2.654290E-2
-5.737114E-2
-5.737114E-2
-5.737114E-2
-5.737114E-2
-5.737114E-2
-2.654290E-2
-5.737114E-2
-8.819938E-2
-1.190274E-1
-8.819938E-2
-5.737114E-2
4.285336E-3
6.594133E-2
1.275978E-1
1.584261E-1
1.275978E-1
6.594133E-2
-2.654290E-2
-1.498554E-1
-2.731679E-1
-4.273088E-1
-6.122773E-1
-7.664182E-1
-8.589027E-1
-9.205592E-1
-9.205592E-1
-9.822147E-1
-1.105528E+0
-1.259669E+0
-1.352153E+0
-1.352153E+0
-1.259669E+0
-1.105528E+0
-9.205592E-1
-7.355897E-1
-5.814493E-1
-4.889648E-1
-4.273088E-1
-3.964803E-1
-3.964803E-1
-3.964803E-1
-4.273088E-1
-5.506213E-1
-6.431058E-1
-7.047617E-1
-6.739337E-1
-5.506213E-1
-4.273088E-1
-3.964803E-1
-4.273088E-1
-5.197933E-1
-6.431058E-1
-7.047617E-1
-7.047617E-1
-6.431058E-1
-4.889648E-1
-3.656523E-1
-2.731679E-1
-1.806834E-1
-2.654290E-2
1.275978E-1
2.200820E-1
2.817385E-1
2.509103E-1
2.200820E-1
1.584261E-1
6.594133E-2
-8.819938E-2
-2.423399E-1
-4.273088E-1
-5.814493E-1
-7.355897E-1
-8.897307E-1
-9.822147E-1
-1.074699E+0
-1.136356E+0
-1.136356E+0
-1.105528E+0
-1.013043E+0
-9.205592E-1
-7.972462E-1
-6.739337E-1
-4.581368E-1
-1.498554E-1
1.584261E-1
4.667072E-1
6.825042E-1
8.674731E-1
9.907854E-1
1.052442E+0
1.083270E+0
1.052442E+0
9.907854E-1
8.983011E-1
7.749884E-1
6.516759E-1
5.283635E-1
3.742230E-1
2.200820E-1
3.511334E-2
-1.190274E-1
-3.039963E-1
-3.964803E-1
-4.581368E-1
-4.581368E-1
-3.964803E-1
-3.039963E-1
-2.115119E-1
-8.819938E-2
6.594133E-2
2.200820E-1
3.742230E-1
4.667072E-1
4.975355E-1
4.975355E-1
4.358790E-1
3.125665E-1
2.200820E-1
1.275978E-1
3.511334E-2
4.285336E-3
-2.654290E-2
-5.737114E-2
-8.819938E-2
-1.806834E-1
-2.423399E-1
-3.348243E-1
-4.889648E-1
-6.122773E-1
-6.739337E-1
-5.814493E-1
-4.581368E-1
-3.348243E-1
-2.115119E-1
-8.819938E-2
-2.654290E-2
4.285336E-3
4.285336E-3
4.285336E-3
4.285336E-3
4.285336E-3
-2.654290E-2
-5.737114E-2
-8.819938E-2
-1.498554E-1
-2.423399E-1
-3.348243E-1
-3.964803E-1
-4.273088E-1
-4.581368E-1
-5.197933E-1
-6.122773E-1
-6.431058E-1
-6.739337E-1
-6.431058E-1
-6.122773E-1
-5.814493E-1
-5.814493E-1
-6.122773E-1
-5.814493E-1
-4.889648E-1
-3.348243E-1
-1.498554E-1
-2.654290E-2
6.594133E-2
9.676957E-2
6.594133E-2
-5.737114E-2
-1.806834E-1
-2.731679E-1
-3.348243E-1
-3.039963E-1
-3.039963E-1
-2.423399E-1
-1.806834E-1
-1.190274E-1
-1.498554E-1
-2.731679E-1
-3.964803E-1
-4.889648E-1
-4.581368E-1
-3.656523E-1
-2.115119E-1
4.285336E-3
2.200820E-1
4.050508E-1
6.208479E-1
8.366449E-1
9.907854E-1
1.206583E+0
1.422380E+0
1.638176E+0
1.730661E+0
1.699832E+0
1.638176E+0
1.514864E+0
1.329895E+0
1.083270E+0
8.366449E-1
6.208479E-1
4.358790E-1
2.509103E-1
3.511334E-2
-1.498554E-1
-3.039963E-1
-5.197933E-1
-7.047617E-1
-8.280747E-1
-8.280747E-1
-7.664182E-1
-6.739337E-1
-5.506213E-1
-4.581368E-1
-3.964803E-1
-3.039963E-1
-2.115119E-1
-8.819938E-2
6.594133E-2
1.584261E-1
2.200820E-1
2.817385E-1
3.433948E-1
4.050508E-1
4.358790E-1
3.433948E-1
1.584261E-1
-8.819938E-2
-3.656523E-1
-6.122773E-1
-8.589027E-1
-1.043871E+0
-1.198012E+0
-1.290497E+0
-1.352153E+0
-1.382981E+0
-1.352153E+0
-1.352153E+0
-1.321325E+0
-1.228840E+0
-1.136356E+0
-1.043871E+0
-9.513872E-1
-8.589027E-1
-6.739337E-1
-5.197933E-1
-3.656523E-1
-3.039963E-1
-2.115119E-1
-1.806834E-1
-2.423399E-1
-3.656523E-1
-4.889648E-1
-6.122773E-1
-7.047617E-1
-7.664182E-1
-8.280747E-1
-8.897307E-1
-9.822147E-1
-1.074699E+0
-1.198012E+0
-1.321325E+0
-1.382981E+0
-1.382981E+0
-1.321325E+0
-1.228840E+0
-1.105528E+0
-9.822147E-1
-8.897307E-1
-8.280747E-1
-7.355897E-1
-6.431058E-1
-5.814493E-1
-5.814493E-1
-5.506213E-1
-4.581368E-1
-3.348243E-1
-2.115119E-1
-2.115119E-1
-2.731679E-1
-4.581368E-1
-6.431058E-1
-8.280747E-1
-9.822147E-1
-1.074699E+0
-1.105528E+0
-1.074699E+0
-1.043871E+0
-9.822147E-1
-9.822147E-1
-9.822147E-1
-1.013043E+0
-1.074699E+0
-1.136356E+0
-1.198012E+0
-1.228840E+0
-1.228840E+0
-1.136356E+0
-9.822147E-1
-8.897307E-1
-7.972462E-1
-7.972462E-1
-8.280747E-1
-8.897307E-1
-9.822147E-1
-1.043871E+0
-1.074699E+0
-1.074699E+0
-1.043871E+0
-1.013043E+0
-1.043871E+0
-1.074699E+0
-1.105528E+0
-1.198012E+0
-1.321325E+0
-1.475465E+0
-1.598778E+0
-1.660434E+0
-1.660434E+0
-1.629606E+0
-1.598778E+0
-1.537122E+0
-1.506294E+0
-1.444637E+0
-1.413809E+0
-1.413809E+0
-1.413809E+0
-1.382981E+0
-1.290497E+0
-1.136356E+0
-9.822147E-1
-7.972462E-1
-5.814493E-1
-3.964803E-1
-2.731679E-1
-2.731679E-1
-3.348243E-1
-4.581368E-1
-5.814493E-1
-7.047617E-1
-7.972462E-1
-8.280747E-1
-7.972462E-1
-7.355897E-1
-6.122773E-1
-5.197933E-1
-4.581368E-1
-4.889648E-1
-5.814493E-1
-6.739337E-1
-7.664182E-1
-8.280747E-1
-8.897307E-1
-9.513872E-1
-9.822147E-1
-9.822147E-1
-9.513872E-1
-9.822147E-1
-1.074699E+0
-1.198012E+0
-1.321325E+0
-1.413809E+0
-1.444637E+0
-1.506294E+0
-1.506294E+0
-1.475465E+0
-1.444637E+0
-1.382981E+0
-1.352153E+0
-1.259669E+0
-1.136356E+0
-1.013043E+0
-8.589027E-1
-7.355897E-1
-5.814493E-1
-3.656523E-1
-1.190274E-1
1.584261E-1
4.050508E-1
5.283635E-1
5.283635E-1
4.975355E-1
4.975355E-1
4.975355E-1
5.283635E-1
5.591915E-1
6.208479E-1
7.133324E-1
8.058167E-1
8.366449E-1
7.749884E-1
6.825042E-1
4.975355E-1
3.125665E-1
1.275978E-1
-5.737114E-2
-2.115119E-1
-3.656523E-1
-4.889648E-1
-5.814493E-1
-6.739337E-1
-7.972462E-1
-8.897307E-1
-1.013043E+0
-1.105528E+0
-1.198012E+0
-1.259669E+0
-1.259669E+0
-1.198012E+0
-1.136356E+0
-1.074699E+0
-9.205592E-1
-7.664182E-1
-6.122773E-1
-4.581368E-1
-3.039963E-1
-2.115119E-1
-2.423399E-1
-3.039963E-1
-3.964803E-1
-4.889648E-1
-5.506213E-1
-6.122773E-1
-6.431058E-1
-6.431058E-1
-6.431058E-1
-6.431058E-1
-6.122773E-1
-6.122773E-1
-6.122773E-1
-6.431058E-1
-6.122773E-1
-5.506213E-1
-4.273088E-1
-2.731679E-1
-1.190274E-1
4.285336E-3
6.594133E-2
9.676957E-2
1.275978E-1
1.892541E-1
2.817385E-1
3.742230E-1
4.358790E-1
4.975355E-1
5.591915E-1
5.900197E-1
5.900197E-1
5.900197E-1
5.591915E-1
4.975355E-1
4.358790E-1
3.125665E-1
2.200820E-1
1.584261E-1
1.275978E-1
9.676957E-2
6.594133E-2
6.594133E-2
6.594133E-2
3.511334E-2
-5.737114E-2
-1.190274E-1
-8.819938E-2
-2.654290E-2
-2.654290E-2
-5.737114E-2
-1.498554E-1
-2.423399E-1
-3.656523E-1
-4.273088E-1
-4.581368E-1
-4.273088E-1
-3.656523E-1
-3.039963E-1
-2.423399E-1
-2.115119E-1
-1.806834E-1
-2.115119E-1
-2.115119E-1
-1.498554E-1
-5.737114E-2
6.594133E-2
1.892541E-1
2.817385E-1
3.742230E-1
4.975355E-1
5.900197E-1
6.516759E-1
6.825042E-1
6.516759E-1
6.208479E-1
5.591915E-1
4.975355E-1
4.358790E-1
4.050508E-1
3.742230E-1
3.125665E-1
2.200820E-1
9.676957E-2
4.285336E-3
-8.819938E-2
-1.806834E-1
-2.731679E-1
-3.656523E-1
-4.581368E-1
-5.506213E-1
-7.047617E-1
-8.589027E-1
-9.822147E-1
-1.013043E+0
-9.822147E-1
-9.205592E-1
-8.280747E-1
-7.047617E-1
-5.506213E-1
-3.656523E-1
-2.115119E-1
-8.819938E-2
-5.737114E-2
-5.737114E-2
-5.737114E-2
-5.737114E-2
-8.819938E-2
-1.190274E-1
-1.806834E-1
-2.423399E-1
-3.656523E-1
-5.506213E-1
-7.664182E-1
-9.822147E-1
-1.167184E+0
-1.259669E+0
-1.290497E+0
-1.228840E+0
-1.074699E+0
-8.897307E-1
-7.355897E-1
-6.739337E-1
-6.431058E-1
-6.122773E-1
-5.814493E-1
-5.506213E-1
-5.197933E-1
-4.273088E-1
-3.039963E-1
-1.190274E-1
3.511334E-2
1.892541E-1
2.817385E-1
3.125665E-1
3.433948E-1
3.742230E-1
4.358790E-1
4.050508E-1
3.433948E-1
1.892541E-1
-2.654290E-2
-2.731679E-1
-5.197933E-1
-7.664182E-1
-9.822147E-1
-1.136356E+0
-1.228840E+0
-1.259669E+0
-1.259669E+0
-1.259669E+0
-1.198012E+0
-1.074699E+0
-8.589027E-1
-6.431058E-1
-4.273088E-1
-2.731679E-1
-1.498554E-1
-8.819938E-2
-8.819938E-2
-1.190274E-1
-1.190274E-1
-8.819938E-2
-1.190274E-1
-2.115119E-1
-2.731679E-1
-3.039963E-1
-3.656523E-1
-4.581368E-1
-5.506213E-1
-6.431058E-1
-7.047617E-1
-7.664182E-1
-7.972462E-1
-7.972462E-1
-7.972462E-1
-7.972462E-1
-7.355897E-1
-7.047617E-1
-6.431058E-1
-6.431058E-1
-6.431058E-1
-6.431058E-1
-5.814493E-1
-4.889648E-1
-3.964803E-1
-2.731679E-1
-1.190274E-1
3.511334E-2
1.275978E-1
1.275978E-1
3.511334E-2
-1.498554E-1
-3.039963E-1
-4.273088E-1
-5.197933E-1
-5.814493E-1
-5.814493E-1
-5.506213E-1
-4.273088E-1
-3.656523E-1
-3.348243E-1
-3.348243E-1
-3.039963E-1
-2.423399E-1
-8.819938E-2
6.594133E-2
2.509103E-1
4.050508E-1
5.283635E-1
5.900197E-1
5.283635E-1
4.050508E-1
2.509103E-1
6.594133E-2
-1.498554E-1
-3.964803E-1
-6.739337E-1
-9.205592E-1
-1.074699E+0
-1.105528E+0
-1.074699E+0
-1.013043E+0
-8.897307E-1
-7.047617E-1
-4.581368E-1
-2.115119E-1
4.285336E-3
1.892541E-1
4.358790E-1
6.516759E-1
8.983011E-1
1.052442E+0
1.083270E+0
1.083270E+0
1.052442E+0
1.052442E+0
9.907854E-1
8.366449E-1
6.208479E-1
4.358790E-1
2.509103E-1
9.676957E-2
-5.737114E-2
-1.806834E-1
-3.656523E-1
-5.197933E-1
-6.739337E-1
-7.664182E-1
-8.589027E-1
-8.897307E-1
-9.205592E-1
-9.513872E-1
-9.513872E-1
-8.897307E-1
-7.664182E-1
-6.739337E-1
-5.814493E-1
-4.273088E-1
-1.498554E-1
1.892541E-1
4.358790E-1
5.900197E-1
6.825042E-1
7.749884E-1
8.366449E-1
8.058167E-1
7.749884E-1
6.825042E-1
5.283635E-1
3.125665E-1
6.594133E-2
-1.498554E-1
-3.656523E-1
-6.122773E-1
-7.972462E-1
-9.513872E-1
-1.043871E+0
-1.074699E+0
-1.074699E+0
-1.013043E+0
-9.205592E-1
-8.589027E-1
-7.355897E-1
-5.506213E-1
-3.039963E-1
-8.819938E-2
4.285336E-3
6.594133E-2
9.676957E-2
1.584261E-1
2.509103E-1
3.433948E-1
4.050508E-1
5.591915E-1
7.441604E-1
8.366449E-1
8.366449E-1
7.133324E-1
4.975355E-1
2.509103E-1
-2.654290E-2
-2.731679E-1
-4.273088E-1
-5.506213E-1
-5.814493E-1
-5.814493E-1
-5.814493E-1
-5.814493E-1
-5.506213E-1
-4.581368E-1
-2.731679E-1
-2.654290E-2
2.200820E-1
4.358790E-1
5.900197E-1
7.749884E-1
9.291291E-1
1.052442E+0
1.114098E+0
1.144926E+0
1.144926E+0
1.052442E+0
8.674731E-1
6.516759E-1
4.050508E-1
2.509103E-1
1.584261E-1
6.594133E-2
-5.737114E-2
-1.190274E-1
-1.498554E-1
-1.498554E-1
-1.190274E-1
-1.190274E-1
-1.498554E-1
-1.806834E-1
-1.806834E-1
-1.806834E-1
-1.498554E-1
-1.190274E-1
-8.819938E-2
-5.737114E-2
-8.819938E-2
-2.115119E-1
-3.656523E-1
-5.506213E-1
-7.355897E-1
-9.513872E-1
-1.167184E+0
-1.321325E+0
-1.382981E+0
-1.382981E+0
-1.352153E+0
-1.259669E+0
-1.136356E+0
-9.822147E-1
-8.280747E-1
-7.047617E-1
-6.431058E-1
-5.814493E-1
-4.273088E-1
-2.423399E-1
4.285336E-3
1.892541E-1
3.125665E-1
4.050508E-1
4.667072E-1
4.667072E-1
3.742230E-1
2.200820E-1
-2.654290E-2
-2.731679E-1
-5.506213E-1
-7.972462E-1
-1.043871E+0
-1.290497E+0
-1.567950E+0
-1.814575E+0
-1.999544E+0
-2.122856E+0
-2.184512E+0
-2.184512E+0
-2.122856E+0
-1.968715E+0
-1.722090E+0
-1.382981E+0
-1.043871E+0
-7.047617E-1
-3.964803E-1
-1.498554E-1
9.676957E-2
2.509103E-1
3.433948E-1
3.433948E-1
2.509103E-1
1.275978E-1
4.285336E-3
-8.819938E-2
-1.498554E-1
-2.115119E-1
-3.348243E-1
-4.581368E-1
-5.814493E-1
-6.739337E-1
-7.664182E-1
-8.589027E-1
-9.205592E-1
-9.205592E-1
-8.897307E-1
-8.589027E-1
-8.589027E-1
-8.280747E-1
-7.664182E-1
-6.431058E-1
-5.197933E-1
-4.889648E-1
-6.431058E-1
-1.105528E+0
-1.999544E+0
-3.232669E+0
-4.835732E+0
-6.654591E+0
-8.689248E+0
-1.100136E+1
-1.362175E+1
-1.655043E+1
-1.978738E+1
-2.302433E+1
-2.604549E+1
-2.863505E+1
-3.066971E+1
-3.202615E+1
-3.267354E+1
-3.267354E+1
-3.196449E+1
-3.066971E+1
-2.894333E+1
-2.703199E+1
-2.533644E+1
-2.413414E+1
-2.351758E+1
-2.314764E+1
-2.268522E+1
-2.203783E+1
-2.166789E+1
-2.213032E+1
-2.370255E+1
-2.626129E+1
-2.949824E+1
-3.276602E+1
-3.563304E+1
-3.825343E+1
-4.145956E+1
-4.611461E+1
-5.203360E+1
-5.816840E+1
-6.319339E+1
-6.612206E+1
-6.680028E+1
-6.606040E+1
-6.522804E+1
-6.532053E+1
-6.630703E+1
-6.692359E+1
-6.559798E+1
-6.118956E+1
-5.382164E+1
-4.460403E+1
-3.501648E+1
-2.623046E+1
-1.858508E+1
-1.177206E+1
-5.113185E+0
1.853973E+0
8.636163E+0
1.403109E+1
1.717555E+1
1.825454E+1
1.785378E+1
1.600409E+1
1.208891E+1
5.430037E+0
-3.972544E+0
-1.534813E+1
-2.752524E+1
-3.896248E+1
-4.814926E+1
-5.422240E+1
-5.749019E+1
-5.906242E+1
-6.026471E+1
-6.137453E+1
-6.122039E+1
-5.838420E+1
-5.212609E+1
-4.281599E+1
-3.171787E+1
-1.984903E+1
-7.764404E+0
4.474365E+0
1.662065E+1
2.830451E+1
3.903270E+1
4.843528E+1
5.604983E+1
6.190718E+1
6.656223E+1
7.100148E+1
7.618060E+1
8.253120E+1
8.937505E+1
9.513991E+1
9.779113E+1
9.581812E+1
8.894345E+1
7.830775E+1
6.609981E+1
5.472422E+1
4.612317E+1
4.149895E+1
4.045080E+1
4.072825E+1
3.927933E+1
3.373026E+1
2.374195E+1
1.091744E+1
-2.554450E+0
-1.473156E+1
-2.462739E+1
-3.233443E+1
-3.868502E+1
-4.401829E+1
-4.740939E+1
-4.799512E+1
-4.666951E+1
-4.654620E+1
-5.043055E+1
-5.779847E+1
-6.470396E+1
-6.643034E+1
-6.088128E+1
-5.046137E+1
-4.081216E+1
-3.698948E+1
-4.019560E+1
-4.700862E+1
-5.191029E+1
-5.089296E+1
-4.404912E+1
-3.470820E+1
-2.684702E+1
-2.219197E+1
-1.950992E+1
-1.596469E+1
-9.398295E+0
9.676957E-2
1.070165E+1
2.053582E+1
2.889025E+1
3.650480E+1
4.415017E+1
5.130230E+1
5.672805E+1
5.987252E+1
6.122896E+1
6.212297E+1
6.388018E+1
6.767204E+1
7.402264E+1
8.237707E+1
9.177964E+1
1.011822E+2
1.098141E+2
1.165963E+2
1.205731E+2
1.210355E+2
1.181994E+2
1.128353E+2
1.056523E+2
9.732871E+1
8.814192E+1
7.762952E+1
6.449674E+1
4.766458E+1
2.728718E+1
5.152584E+0
-1.670457E+1
-3.745190E+1
-5.749019E+1
-7.734350E+1
-9.679605E+1
-1.140290E+2
-1.262678E+2
-1.317243E+2
-1.311078E+2
-1.273467E+2
-1.235857E+2
-1.209961E+2
-1.181908E+2
-1.125184E+2
-1.022218E+2
-8.801003E+1
-7.278094E+1
-5.952484E+1
-4.913576E+1
-4.022643E+1
-3.036143E+1
-1.877005E+1
-7.301982E+0
4.667072E-1
1.453207E+0
-4.743247E+0
-1.590303E+1
-2.878919E+1
-4.050388E+1
-4.962901E+1
-5.638038E+1
-6.189861E+1
-6.689276E+1
-7.049965E+1
-7.105456E+1
-6.747850E+1
-5.986395E+1
-4.919742E+1
-3.649622E+1
-2.172955E+1
-4.342482E+0
1.578829E+1
3.758378E+1
5.937927E+1
7.923259E+1
9.557150E+1
1.076561E+2
1.157023E+2
1.206348E+2
1.235943E+2
1.253515E+2
1.259064E+2
1.243342E+2
1.192475E+2
1.095366E+2
9.507825E+1
7.710545E+1
5.737544E+1
3.693639E+1
1.551084E+1
-7.517779E+0
-3.159455E+1
-5.502393E+1
-7.567878E+1
-9.198686E+1
-1.033933E+2
-1.104529E+2
-1.145839E+2
-1.170810E+2
-1.178517E+2
-1.156629E+2
-1.091581E+2
-9.793670E+1
-8.320084E+1
-6.683111E+1
-5.015309E+1
-3.372169E+1
-1.784521E+1
-3.201841E+0
9.776804E+0
2.105990E+1
3.117153E+1
4.038914E+1
4.849694E+1
5.521747E+1
6.030412E+1
6.354107E+1
6.458923E+1
6.301699E+1
5.904016E+1
5.312116E+1
4.519833E+1
3.511753E+1
2.337201E+1
1.082496E+1
-1.382981E+0
-1.208034E+1
-2.077388E+1
-2.786435E+1
-3.399915E+1
-3.887000E+1
-4.118210E+1
-3.985649E+1
-3.529393E+1
-2.922079E+1
-2.336344E+1
-1.772189E+1
-1.072391E+1
-5.814493E-1
1.252051E+1
2.633151E+1
3.813869E+1
4.646228E+1
5.105568E+1
5.293619E+1
5.450843E+1
5.752958E+1
6.159889E+1
6.468171E+1
6.520579E+1
6.267788E+1
5.715965E+1
4.945261E+1
4.001920E+1
2.790375E+1
1.174980E+1
-7.733577E+0
-2.780269E+1
-4.525142E+1
-5.708942E+1
-6.174447E+1
-5.930904E+1
-5.163284E+1
-4.232274E+1
-3.501648E+1
-3.091634E+1
-2.777186E+1
-2.274688E+1
-1.516316E+1
-5.698919E+0
5.029271E+0
1.677479E+1
2.922936E+1
4.168392E+1
5.278205E+1
6.125979E+1
6.619229E+1
6.742542E+1
6.634643E+1
6.579153E+1
6.745624E+1
7.010746E+1
7.050823E+1
6.588401E+1
5.645060E+1
4.556827E+1
3.628900E+1
2.793457E+1
1.680562E+1
-8.819938E-2
-2.280853E+1
-4.953653E+1
-7.820669E+1
-1.064761E+2
-1.308920E+2
-1.476008E+2
-1.535815E+2
-1.478783E+2
-1.317552E+2
-1.079558E+2
-8.042632E+1
-5.255769E+1
-2.595300E+1
-4.273088E-1
2.398857E+1
4.646228E+1
6.631561E+1
8.348687E+1
9.766782E+1
1.082727E+2
1.147774E+2
1.167813E+2
1.134518E+2
1.046041E+2
9.239620E+1
8.132891E+1
7.568736E+1
7.655055E+1
8.114394E+1
8.444255E+1
8.246954E+1
7.349856E+1
5.728296E+1
3.376109E+1
3.210411E+0
-3.162538E+1
-6.584460E+1
-9.451477E+1
-1.154162E+2
-1.295355E+2
-1.390923E+2
-1.461519E+2
-1.520093E+2
-1.558936E+2
-1.550921E+2
-1.463060E+2
-1.269460E+2
-9.611783E+1
-5.468483E+1
-5.575607E+0
4.606152E+1
9.356767E+1
1.301915E+2
1.511854E+2
1.555630E+2
1.459755E+2
1.277561E+2
1.074095E+2
9.029990E+1
7.880100E+1
7.134059E+1
6.384935E+1
5.198052E+1
3.299039E+1
6.817303E+0
-2.388752E+1
-5.468483E+1
-8.153613E+1
-1.019135E+2
-1.150463E+2
-1.216127E+2
-1.235857E+2
-1.243256E+2
-1.271926E+2
-1.334815E+2
-1.417743E+2
-1.483715E+2
-1.482174E+2
-1.371501E+2
-1.142756E+2
-8.280008E+1
-4.901245E+1
-2.028063E+1
-1.999544E+0
4.690162E+0
2.778817E+0
-3.602607E+0
-1.217283E+1
-2.262357E+1
-3.501648E+1
-4.814926E+1
-6.032637E+1
-7.142450E+1
-8.310836E+1
-9.707351E+1
-1.140598E+2
-1.333582E+2
-1.528416E+2
-1.690572E+2
-1.778432E+2
-1.759627E+2
-1.633232E+2
-1.434082E+2
-1.221676E+2
-1.041023E+2
-8.952061E+1
-7.595624E+1
-6.217606E+1
-4.959818E+1
-3.970235E+1
-3.125544E+1
-2.129796E+1
-8.288483E+0
6.817303E+0
2.176895E+1
3.431600E+1
4.291705E+1
4.714050E+1
4.710967E+1
4.374941E+1
3.850863E+1
3.262045E+1
2.543749E+1
1.520256E+1
1.360723E+0
-1.312850E+1
-2.373338E+1
-2.826511E+1
-2.835760E+1
-2.672371E+1
-2.450408E+1
-2.055808E+1
-1.294353E+1
-2.423399E-1
1.763798E+1
3.943347E+1
6.363355E+1
8.845020E+1
1.111705E+2
1.282802E+2
1.378985E+2
1.414129E+2
1.413513E+2
1.385767E+2
1.317021E+2
1.202032E+2
1.065772E+2
9.366016E+1
8.049654E+1
6.270871E+1
3.776875E+1
8.081256E+0
-2.117464E+1
-4.679282E+1
-6.880411E+1
-8.785590E+1
-1.030542E+2
-1.127650E+2
-1.168652E+2
-1.171735E+2
-1.156012E+2
-1.123026E+2
-1.061986E+2
-9.772089E+1
-8.933565E+1
-8.424900E+1
-8.406403E+1
-8.751678E+1
-9.109285E+1
-9.161692E+1
-8.893488E+1
-8.486556E+1
-8.033382E+1
-7.441483E+1
-6.670779E+1
-5.915491E+1
-5.508559E+1
-5.628789E+1
-6.211441E+1
-7.049965E+1
-7.891573E+1
-8.437231E+1
-8.375575E+1
-7.709687E+1
-6.929736E+1
-6.652283E+1
-7.102374E+1
-7.943981E+1
-8.545129E+1
-8.243015E+1
-6.578295E+1
-3.510896E+1
4.905959E+0
4.667808E+1
8.348687E+1
1.116638E+2
1.309005E+2
1.437867E+2
1.541449E+2
1.641333E+2
1.729501E+2
1.783759E+2
1.794240E+2
1.770194E+2
1.720561E+2
1.639791E+2
1.517404E+2
1.358947E+2
1.186309E+2
1.022304E+2
8.786447E+1
7.599564E+1
6.696300E+1
6.144475E+1
5.910181E+1
5.777621E+1
5.444677E+1
4.812700E+1
4.085156E+1
3.545664E+1
3.286708E+1
3.212720E+1
3.332950E+1
3.841614E+1
4.892854E+1
6.357190E+1
7.861603E+1
9.008409E+1
9.541737E+1
9.350602E+1
8.453503E+1
7.001498E+1
5.275122E+1
3.551830E+1
1.991926E+1
6.231568E+0
-6.346311E+0
-1.901667E+1
-3.221112E+1
-4.562135E+1
-5.863083E+1
-7.080793E+1
-8.193689E+1
-9.177107E+1
-9.994052E+1
-1.058287E+2
-1.085724E+2
-1.070002E+2
-9.978638E+1
-8.646863E+1
-6.846500E+1
-4.916659E+1
-3.224194E+1
-1.978738E+1
-1.140212E+1
-4.959044E+0
1.669004E+0
9.345210E+0
1.810040E+1
2.707139E+1
3.422352E+1
3.690556E+1
3.345281E+1
2.417354E+1
1.063999E+1
-5.483123E+0
-2.268522E+1
-3.896248E+1
-5.175615E+1
-5.887745E+1
-5.943235E+1
-5.409909E+1
-4.377167E+1
-2.900499E+1
-9.829889E+0
1.403109E+1
4.202303E+1
7.183384E+1
9.911674E+1
1.189392E+2
1.277561E+2
1.249507E+2
1.125886E+2
9.440003E+1
7.417678E+1
5.475505E+1
3.702887E+1
2.019671E+1
2.655505E+0
-1.698202E+1
-3.976401E+1
-6.538218E+1
-9.174023E+1
-1.158170E+2
-1.346838E+2
-1.473234E+2
-1.545988E+2
-1.585448E+2
-1.611960E+2
-1.640939E+2
-1.672692E+2
-1.691497E+2
-1.675775E+2
-1.607336E+2
-1.467685E+2
-1.244181E+2
-9.402152E+1
-5.943235E+1
-2.675454E+1
-1.567950E+0
1.347618E+1
1.825454E+1
1.396943E+1
3.580349E+0
-8.658421E+0
-1.910916E+1
-2.706282E+1
-3.547890E+1
-4.904328E+1
-7.145533E+1
-1.032700E+2
-1.405412E+2
-1.758702E+2
-2.015192E+2
-2.129256E+2
-2.103361E+2
-1.972650E+2
-1.787064E+2
-1.599321E+2
-1.453812E+2
-1.373042E+2
-1.339748E+2
-1.307378E+2
-1.229075E+2
-1.075242E+2
-8.320084E+1
-5.129373E+1
-1.787603E+1
7.526350E+0
1.831620E+1
1.554167E+1
5.553350E+0
-6.346311E+0
-1.840011E+1
-3.011480E+1
-3.994898E+1
-4.657703E+1
-5.138622E+1
-5.758267E+1
-6.846500E+1
-8.434148E+1
-1.015436E+2
-1.149538E+2
-1.211194E+2
-1.205337E+2
-1.165261E+2
-1.123026E+2
-1.088499E+2
-1.051197E+2
-9.855325E+1
-8.754762E+1
-7.570961E+1
-6.901991E+1
-6.957481E+1
-7.626452E+1
-8.868825E+1
-1.064144E+2
-1.259286E+2
-1.410961E+2
-1.469534E+2
-1.419901E+2
-1.260828E+2
-9.886153E+1
-6.134370E+1
-1.941744E+1
1.665148E+1
4.005003E+1
5.296702E+1
6.224628E+1
7.115562E+1
7.707462E+1
7.636558E+1
6.875103E+1
5.731379E+1
4.587655E+1
3.739881E+1
3.255880E+1
2.913687E+1
2.343367E+1
1.097910E+1
-1.356009E+1
-5.434572E+1
-1.097130E+2
-1.707836E+2
-2.246095E+2
-2.622815E+2
-2.856492E+2
-3.009400E+2
-3.084929E+2
-3.020498E+2
-2.752293E+2
-2.267367E+2
-1.623675E+2
-9.251094E+1
-2.524396E+1
3.730633E+1
9.507825E+1
1.485034E+2
2.037782E+2
2.709528E+2
3.523082E+2
4.387503E+2
5.150499E+2
5.699548E+2
5.999506E+2
6.018928E+2
5.744557E+2
5.303715E+2
4.834203E+2
4.269123E+2
3.526165E+2
2.719393E+2
2.031000E+2
1.487500E+2
1.007198E+2
5.629646E+1
1.514090E+1
-2.687785E+1
-7.321253E+1
-1.270693E+2
-1.892496E+2
-2.556534E+2
-3.125622E+2
-3.392285E+2
-3.279146E+2
-2.921231E+2
-2.490870E+2
-2.013651E+2
-1.416510E+2
-6.923570E+1
6.046599E+0
7.325193E+1
1.273245E+2
1.698057E+2
2.048572E+2
2.331266E+2
2.485407E+2
2.413886E+2
2.097589E+2
1.639483E+2
1.186309E+2
8.472000E+1
6.532910E+1
5.527913E+1
4.661643E+1
3.376109E+1
1.329121E+1
-1.513233E+1
-4.512810E+1
-6.670779E+1
-7.586375E+1
-7.910070E+1
-8.551296E+1
-9.565541E+1
-1.006496E+2
-9.244928E+1
-7.096207E+1
-4.087382E+1
-7.579435E+0
2.340284E+1
4.643145E+1
5.799200E+1
5.762207E+1
4.482839E+1
1.535670E+1
-3.661954E+1
-1.137824E+2
-2.132339E+2
-3.232903E+2
-4.258247E+2
-5.061628E+2
-5.601429E+2
-5.913718E+2
-6.006202E+2
-5.823392E+2
-5.356962E+2
-4.732692E+2
-4.129078E+2
-3.650625E+2
-3.300109E+2
-3.044852E+2
-2.857109E+2
-2.681080E+2
-2.455110E+2
-2.172108E+2
-1.879549E+2
-1.672075E+2
-1.644946E+2
-1.785214E+2
-1.990838E+2
-2.179198E+2
-2.320391E+2
-2.415342E+2
-2.451719E+2
-2.379889E+2
-2.174882E+2
-1.881398E+2
-1.557086E+2
-1.195780E+2
-7.472311E+1
-1.790686E+1
4.744878E+1
1.065155E+2
1.433859E+2
1.606189E+2
1.752931E+2
2.039016E+2
2.496505E+2
2.987597E+2
3.393604E+2
3.718224E+2
3.969473E+2
4.077064E+2
3.951901E+2
3.604776E+2
3.139580E+2
2.589606E+2
1.864220E+2
8.666217E+1
-3.489316E+1
-1.558628E+2
-2.551293E+2
-3.277913E+2
-3.807849E+2
-4.185185E+2
-4.357822E+2
-4.268112E+2
-3.944417E+2
-3.469972E+2
-2.924006E+2
-2.350911E+2
-1.771342E+2
-1.222293E+2
-7.611037E+1
-4.774850E+1
-4.703945E+1
-7.290425E+1
-1.070002E+2
-1.245414E+2
-1.121176E+2
-7.441483E+1
-2.299350E+1
3.804620E+1
1.116638E+2
1.969344E+2
2.871375E+2
3.779572E+2
4.699175E+2
5.621862E+2
6.478267E+2
7.139530E+2
7.487580E+2
7.503303E+2
7.270550E+2
6.872559E+2
6.319194E+2
5.586717E+2
4.700408E+2
3.755218E+2
2.870450E+2
2.120710E+2
1.493974E+2
9.307443E+1
4.186889E+1
2.223911E+0
-1.867757E+1
-1.987986E+1
-5.328981E+0
2.269379E+1
6.400349E+1
1.136368E+2
1.608038E+2
1.989382E+2
2.305062E+2
2.597622E+2
2.847329E+2
2.977424E+2
2.951220E+2
2.847021E+2
2.812493E+2
2.938581E+2
3.208019E+2
3.528631E+2
3.756759E+2
3.754601E+2
3.469750E+2
2.933031E+2
2.220285E+2
1.430468E+2
6.767204E+1
5.275896E+0
-4.065802E+1
-7.376744E+1
-9.938562E+1
-1.192698E+2
-1.306453E+2
-1.309536E+2
-1.226609E+2
-1.119943E+2
-1.023451E+2
-9.072291E+1
-7.201024E+1
-4.531307E+1
-1.559475E+1
9.807632E+0
2.611571E+1
3.557995E+1
4.344113E+1
4.905185E+1
4.627731E+1
3.073993E+1
4.412708E+0
-2.669288E+1
-5.915491E+1
-9.281922E+1
-1.277783E+2
-1.639089E+2
-1.997004E+2
-2.302202E+2
-2.496419E+2
-2.562392E+2
-2.517691E+2
-2.392529E+2
-2.230064E+2
-2.099045E+2
-2.080548E+2
-2.248253E+2
-2.673373E+2
-3.362998E+2
-4.207689E+2
-5.011379E+2
-5.573684E+2
-5.803970E+2
-5.735840E+2
-5.404437E+2
-4.819011E+2
-4.050774E+2
-3.274830E+2
-2.626206E+2
-2.060201E+2
-1.477550E+2
-8.964392E+1
-4.309345E+1
-1.815349E+1
-1.886253E+1
-4.238440E+1
-8.255346E+1
-1.341906E+2
-1.898970E+2
-2.421815E+2
-2.916607E+2
-3.432978E+2
-3.921296E+2
-4.186418E+2
-4.018713E+2
-3.349126E+2
-2.310218E+2
-1.221676E+2
-4.497396E+1
-1.497819E+1
-1.877005E+1
-3.782184E+1
-6.643034E+1
-1.034241E+2
-1.389998E+2
-1.573734E+2
-1.499438E+2
-1.169885E+2
-6.134370E+1
1.285962E+1
1.001649E+2
1.933892E+2
2.828832E+2
3.571791E+2
4.095869E+2
4.437753E+2
4.659407E+2
4.799367E+2
4.885994E+2
4.920213E+2
4.873046E+2
4.688385E+2
4.267273E+2
3.533872E+2
2.518393E+2
1.335518E+2
1.606574E+1
-7.703522E+1
-1.276858E+2
-1.388148E+2
-1.283641E+2
-1.061678E+2
-6.498142E+1
9.869288E+0
1.239334E+2
2.615194E+2
3.891478E+2
4.739560E+2
5.006840E+2
4.738635E+2
4.040686E+2
2.993455E+2
1.728268E+2
4.821949E+1
-4.972150E+1
-1.147689E+2
-1.598088E+2
-1.945521E+2
-2.173649E+2
-2.281239E+2
-2.366941E+2
-2.501969E+2
-2.604010E+2
-2.559617E+2
-2.419041E+2
-2.330564E+2
-2.324399E+2
-2.256268E+2
-1.981898E+2
-1.505603E+2
-9.426815E+1
-4.654620E+1
-2.579886E+1
-4.195281E+1
-8.816418E+1
-1.463985E+2
-1.989297E+2
-2.337963E+2
-2.485013E+2
-2.517691E+2
-2.581505E+2
-2.799768E+2
-3.186970E+2
-3.622879E+2
-3.989117E+2
-4.281060E+2
-4.573003E+2
-4.962670E+2
-5.541931E+2
-6.291979E+2
-7.016749E+2
-7.468381E+2
-7.515239E+2
-7.181063E+2
-6.565117E+2
-5.756803E+2
-4.810996E+2
-3.789043E+2
-2.760925E+2
-1.784906E+2
-9.041463E+1
-1.306684E+1
5.558741E+1
1.154865E+2
1.612663E+2
1.895665E+2
2.062445E+2
2.218435E+2
2.406179E+2
2.566794E+2
2.623825E+2
2.566485E+2
2.438856E+2
2.277934E+2
2.124410E+2
2.051964E+2
2.126567E+2
2.360245E+2
2.712919E+2
3.081932E+2
3.304819E+2
3.266592E+2
3.021816E+2
2.737889E+2
2.509761E+2
2.282250E+2
1.961329E+2
1.525111E+2
1.011206E+2
4.636980E+1
-7.764404E+0
-5.829172E+1
-1.044106E+2
-1.480324E+2
-1.938738E+2
-2.460659E+2
-3.034679E+2
-3.590510E+2
-4.020562E+2
-4.269346E+2
-4.434276E+2
-4.714812E+2
-5.271876E+2
-6.110710E+2
-7.085496E+2
-8.001091E+2
-8.706131E+2
-9.105355E+2
-9.128168E+2
-8.780734E+2
-8.145059E+2
-7.273547E+2
-6.152019E+2
-4.750264E+2
-3.094794E+2
-1.283949E+2
5.395352E+1
2.215044E+2
3.614641E+2
4.699792E+2
5.538934E+2
6.243973E+2
6.859919E+2
7.318334E+2
7.508543E+2
7.400336E+2
7.059069E+2
6.544856E+2
5.850914E+2
4.955665E+2
3.880380E+2
2.669759E+2
1.380527E+2
9.653491E+0
-1.080175E+2
-2.061435E+2
-2.797610E+2
-3.278529E+2
-3.516831E+2
-3.540568E+2
-3.394135E+2
-3.126547E+2
-2.775722E+2
-2.382355E+2
-1.995771E+2
-1.650496E+2
-1.318477E+2
-9.217183E+1
-4.093548E+1
1.745301E+1
7.038492E+1
1.072554E+2
1.286501E+2
1.413205E+2
1.498598E+2
1.570736E+2
1.636400E+2
1.689425E+2
1.719020E+2
1.711004E+2
1.636708E+2
1.473628E+2
1.247041E+2
1.029394E+2
8.971416E+1
8.974499E+1
1.046658E+2
1.331818E+2
1.702372E+2
2.066453E+2
2.322018E+2
2.396930E+2
2.273926E+2
2.000789E+2
1.674627E+2
1.385151E+2
1.171204E+2
1.035252E+2
9.887011E+1
1.054982E+2
1.226386E+2
1.440025E+2
1.609888E+2
1.693124E+2
1.702064E+2
1.685109E+2
1.692199E+2
1.724877E+2
1.739366E+2
1.686650E+2
1.548232E+2
1.329969E+2
1.043575E+2
7.183384E+1
4.057411E+1
1.646651E+1
4.443536E+0
7.310553E+0
2.469762E+1
5.398435E+1
9.221124E+1
1.380218E+2
1.903680E+2
2.457970E+2
2.983590E+2
3.442004E+2
3.848319E+2
4.229046E+2
4.567539E+2
4.802141E+2
4.871196E+2
4.743876E+2
4.420489E+2
3.919532E+2
3.265359E+2
2.484174E+2
1.600640E+2
6.505165E+1
-3.073137E+1
-1.192081E+2
-1.933806E+2
-2.500119E+2
-2.893794E+2
-3.131787E+2
-3.236295E+2
-3.235986E+2
-3.166931E+2
-3.052559E+2
-2.886087E+2
-2.645628E+2
-2.345053E+2
-2.051261E+2
-1.845946E+2
-1.764868E+2
-1.768567E+2
-1.782440E+2
-1.760244E+2
-1.713077E+2
-1.682865E+2
-1.694271E+2
-1.746679E+2
-1.838239E+2
-1.973883E+2
-2.157002E+2
-2.391912E+2
-2.677381E+2
-2.996144E+2
-3.306891E+2
-3.551358E+2
-3.683303E+2
-3.697175E+2
-3.623496E+2
-3.492477E+2
-3.336486E+2
-3.220572E+2
-3.197451E+2
-3.244002E+2
-3.272364E+2
-3.209474E+2
-3.041153E+2
-2.787745E+2
-2.480081E+2
-2.146829E+2
-1.815118E+2
-1.527491E+2
-1.335740E+2
-1.262986E+2
-1.282408E+2
-1.339440E+2
-1.388765E+2
-1.405412E+2
-1.363794E+2
-1.225375E+2
-9.584038E+1
-5.678114E+1
-9.521607E+0
4.038914E+1
8.737122E+1
1.266463E+2
1.552548E+2
1.712854E+2
1.742449E+2
1.658905E+2
1.493358E+2
1.295133E+2
1.119721E+2
9.905508E+1
9.091646E+1
8.835773E+1
9.134805E+1
9.720539E+1
1.012439E+2
9.822273E+1
8.459669E+1
5.851608E+1
1.921021E+1
-3.193366E+1
-8.976724E+1
-1.443022E+2
-1.837314E+2
-2.027524E+2
-2.054344E+2
-1.999470E+2
-1.938122E+2
-1.926407E+2
-1.997929E+2
-2.140663E+2
-2.280006E+2
-2.301277E+2
-2.124016E+2
-1.748529E+2
-1.232158E+2
-6.516638E+1
-9.244155E+0
3.480925E+1
5.811532E+1
5.682053E+1
3.591906E+1
7.495522E+0
-1.892419E+1
-4.315510E+1
-6.849583E+1
-9.272674E+1
-1.086341E+2
-1.135357E+2
-1.143681E+2
-1.192081E+2
-1.264527E+2
-1.291656E+2
-1.267610E+2
-1.234007E+2
-1.188998E+2
-1.078325E+2
-8.708518E+1
-6.174447E+1
-4.149038E+1
-3.094716E+1
-2.740193E+1
-2.709364E+1
-2.771021E+1
-2.589135E+1
-1.766024E+1
-1.968715E+0
1.720638E+1
3.379192E+1
4.498253E+1
5.111733E+1
5.293619E+1
5.176472E+1
5.006917E+1
5.003835E+1
5.145644E+1
5.225797E+1
5.120982E+1
4.797286E+1
4.094405E+1
2.784209E+1
8.821132E+0
-1.174123E+1
-2.771021E+1
-3.624960E+1
-3.853088E+1
-3.671202E+1
-3.137875E+1
-2.111299E+1
-3.972544E+0
1.998092E+1
4.710967E+1
7.266620E+1
9.461583E+1
1.133285E+2
1.293591E+2
1.409505E+2
1.456056E+2
1.434168E+2
1.372511E+2
1.309005E+2
1.264613E+2
1.238409E+2
1.217138E+2
1.181994E+2
1.114172E+2
1.004732E+2
8.675466E+1
7.241958E+1
5.848525E+1
4.612317E+1
3.665894E+1
3.003089E+1
2.432768E+1
1.634320E+1
5.738318E+0
-3.941716E+0
-1.047728E+1
-1.633463E+1
-2.552141E+1
-3.865420E+1
-5.166367E+1
-5.819923E+1
-5.394495E+1
-3.988732E+1
-2.172955E+1
-7.332810E+0
-3.818404E+0
-1.380672E+1
-3.381418E+1
-5.730521E+1
-7.947064E+1
-1.001255E+2
-1.223526E+2
-1.477241E+2
-1.733423E+2
-1.939047E+2
-2.053419E+2
-2.069450E+2
-2.014267E+2
-1.927949E+2
-1.844096E+2
-1.783057E+2
-1.753462E+2
-1.750379E+2
-1.769800E+2
-1.812343E+2
-1.874616E+2
-1.938122E+2
-1.974499E+2
-1.958777E+2
-1.876466E+2
-1.722017E+2
-1.494505E+2
-1.206262E+2
-8.896571E+1
-5.893911E+1
-3.372169E+1
-1.297436E+1
5.676662E+0
2.371112E+1
4.051245E+1
5.478588E+1
6.505165E+1
7.023077E+1
6.970670E+1
6.307865E+1
5.114816E+1
3.622734E+1
2.081327E+1
6.046599E+0
-8.011029E+0
-2.074305E+1
-3.008397E+1
-3.467736E+1
-3.538641E+1
-3.381418E+1
-3.011480E+1
-2.345593E+1
-1.380672E+1
-1.043871E+0
1.464765E+1
2.950681E+1
3.804620E+1
3.980341E+1
3.838531E+1
3.536416E+1
3.166478E+1
2.950681E+1
2.913687E+1
2.731801E+1
2.062831E+1
1.023923E+1
9.599574E-1
-4.465794E+0
-6.469623E+0
-5.575607E+0
-1.444637E+0
4.751818E+0
9.160241E+0
8.266225E+0
2.100598E+0
-6.685419E+0
-1.676622E+1
-2.955990E+1
-4.611461E+1
-6.405657E+1
-7.848414E+1
-8.616035E+1
-8.819500E+1
-8.801003E+1
-8.751678E+1
-8.643780E+1
-8.313919E+1
-7.509305E+1
-5.967898E+1
-3.615712E+1
-7.024530E+0
2.312539E+1
5.025414E+1
7.189550E+1
8.678548E+1
9.544819E+1
1.001649E+2
1.034327E+2
1.061764E+2
1.069471E+2
1.037718E+2
9.609558E+1
8.601478E+1
7.704379E+1
7.112479E+1
6.782618E+1
6.529827E+1
6.162972E+1
5.583403E+1
4.754126E+1
3.758378E+1
2.768795E+1
1.850117E+1
9.191069E+0
-1.259669E+0
-1.285105E+1
-2.499733E+1
-3.677368E+1
-4.744022E+1
-5.647286E+1
-6.331670E+1
-6.680028E+1
-6.516638E+1
-5.668865E+1
-4.176784E+1
-2.339427E+1
-5.791404E+0
7.896288E+0
1.723721E+1
2.463596E+1
3.391523E+1
4.757209E+1
6.465088E+1
8.154470E+1
9.455418E+1
1.014289E+2
1.019838E+2
9.683546E+1
8.755619E+1
7.642723E+1
6.489751E+1
5.222715E+1
3.702887E+1
1.954932E+1
2.378052E+0
-1.127881E+1
-1.947910E+1
-2.206866E+1
-2.058891E+1
-1.756775E+1
-1.479322E+1
-1.229614E+1
-9.151670E+0
-4.373309E+0
2.316395E+0
1.045502E+1
1.948767E+1
2.861279E+1
3.622734E+1
4.088239E+1
4.236214E+1
4.214634E+1
4.196137E+1
4.304036E+1
4.599986E+1
5.170306E+1
6.113648E+1
7.439258E+1
8.989912E+1
1.047275E+2
1.161955E+2
1.226386E+2
1.235326E+2
1.197716E+2
1.136060E+2
1.075328E+2
1.025695E+2
9.757533E+1
9.079314E+1
8.169885E+1
7.078568E+1
5.857774E+1
4.566075E+1
3.342198E+1
2.420437E+1
2.001174E+1
2.124487E+1
2.663979E+1
3.403854E+1
4.125233E+1
4.612317E+1
4.744878E+1
4.606152E+1
4.427348E+1
4.427348E+1
4.627731E+1
4.957592E+1
5.416932E+1
6.033494E+1
6.782618E+1
7.577984E+1
8.379515E+1
9.245786E+1
1.026312E+2
1.140992E+2
1.252590E+2
1.332743E+2
1.347541E+2
1.265846E+2
1.071321E+2
7.735207E+1
4.168392E+1
6.570678E+0
-2.280853E+1
-4.395664E+1
-5.708942E+1
-6.454983E+1
-7.031468E+1
-7.860745E+1
-9.183273E+1
-1.093123E+2
-1.279941E+2
-1.445180E+2
-1.571267E+2
-1.660977E+2
-1.726949E+2
-1.775966E+2
-1.801862E+2
-1.795079E+2
-1.760552E+2
-1.711535E+2
-1.660052E+2
-1.605178E+2
-1.538589E+2
-1.459053E+2
-1.369343E+2
-1.263602E+2
-1.131966E+2
-9.806000E+1
-8.304671E+1
-6.929736E+1
-5.585630E+1
-4.127459E+1
-2.598383E+1
-1.180289E+1
3.433948E-1
1.094827E+1
2.068996E+1
2.892108E+1
3.428517E+1
3.598072E+1
3.499422E+1
3.354530E+1
3.110987E+1
2.374195E+1
9.838460E+0
-6.685419E+0
-2.058891E+1
-2.937493E+1
-3.356755E+1
-3.486234E+1
-3.421494E+1
-3.165621E+1
-2.767938E+1
-2.305516E+1
-1.775272E+1
-1.103219E+1
-2.831903E+0
6.015771E+0
1.554167E+1
2.753381E+1
4.270125E+1
5.867022E+1
7.198798E+1
8.065069E+1
8.508994E+1
8.730956E+1
8.906677E+1
9.134805E+1
9.467749E+1
9.905508E+1
1.029086E+2
1.035252E+2
9.905508E+1
9.002244E+1
7.935590E+1
7.010746E+1
6.369521E+1
5.941010E+1
5.645060E+1
5.506333E+1
5.608066E+1
5.959507E+1
6.388018E+1
6.613063E+1
6.397266E+1
5.743710E+1
4.926764E+1
4.300953E+1
4.119067E+1
4.442762E+1
5.130230E+1
5.965672E+1
6.724045E+1
7.158721E+1
7.007664E+1
6.125979E+1
4.677057E+1
3.067828E+1
1.655899E+1
5.738318E+0
-1.968715E+0
-6.438795E+0
-7.486951E+0
-5.914716E+0
-4.342482E+0
-5.668092E+0
-1.097053E+1
-1.886253E+1
-2.653874E+1
-3.184118E+1
-3.353672E+1
-3.097799E+1
-2.462739E+1
-1.636546E+1
-9.028358E+0
-4.897389E+0
-4.280825E+0
-5.914716E+0
-8.226826E+0
-1.035397E+1
-1.171041E+1
-1.167958E+1
-1.013817E+1
-8.165170E+0
-7.486951E+0
-9.213326E+0
-1.346761E+1
-1.932496E+1
-2.484319E+1
-2.804932E+1
-2.866588E+1
-2.798766E+1
-2.789518E+1
-2.971404E+1
-3.378335E+1
-3.945573E+1
-4.537473E+1
-4.987564E+1
-5.187946E+1
-5.098545E+1
-4.679282E+1
-3.850006E+1
-2.521313E+1
-6.901217E+0
1.455516E+1
3.591906E+1
5.426180E+1
6.850440E+1
7.957171E+1
8.915925E+1
9.816106E+1
1.063922E+2
1.121262E+2
1.130511E+2
1.077178E+2
9.628056E+1
7.957171E+1
5.891685E+1
3.690556E+1
1.686727E+1
1.206583E+0
-9.953202E+0
-1.753692E+1
-2.209949E+1
-2.404166E+1
-2.394918E+1
-2.351758E+1
-2.416497E+1
-2.542893E+1
-2.595300E+1
-2.533644E+1
-2.487402E+1
-2.573721E+1
-2.792600E+1
-3.085468E+1
-3.409163E+1
-3.683534E+1
-3.754438E+1
-3.520145E+1
-3.017646E+1
-2.394918E+1
-1.772189E+1
-1.143295E+1
-4.342482E+0
4.536021E+0
1.560332E+1
2.845865E+1
4.186889E+1
5.450843E+1
6.532910E+1
7.315945E+1
7.692048E+1
7.562570E+1
6.893600E+1
5.731379E+1
4.279374E+1
2.796540E+1
1.477096E+1
4.166083E+0
-3.263497E+0
-7.301982E+0
-9.120842E+0
-1.081639E+1
-1.365258E+1
-1.741361E+1
-2.157541E+1
-2.632294E+1
-3.181035E+1
-3.754438E+1
-4.241523E+1
-4.469651E+1
-4.330924E+1
-3.831509E+1
-3.085468E+1
-2.268522E+1
-1.571806E+1
-1.192620E+1
-1.211117E+1
-1.503984E+1
-1.784521E+1
-1.815349E+1
-1.510150E+1
-8.905045E+0
1.584261E-1
1.174980E+1
2.503673E+1
3.779958E+1
4.707884E+1
5.136396E+1
5.124064E+1
4.858942E+1
4.562992E+1
4.368775E+1
4.319450E+1
4.356444E+1
4.411934E+1
4.442762E+1
4.365693E+1
4.097488E+1
3.613486E+1
2.944515E+1
2.136818E+1
1.193477E+1
1.329895E+0
-9.336639E+0
-1.846177E+1
-2.490485E+1
-2.857340E+1
-3.033060E+1
-3.131710E+1
-3.230360E+1
-3.362921E+1
-3.523227E+1
-3.714362E+1
-3.957904E+1
-4.318593E+1
-4.811843E+1
-5.308176E+1
-5.641120E+1
-5.733604E+1
-5.671948E+1
-5.591795E+1
-5.585630E+1
-5.718190E+1
-5.980229E+1
-6.279262E+1
-6.528970E+1
-6.683111E+1
-6.735519E+1
-6.667696E+1
-6.458065E+1
-6.100459E+1
-5.641120E+1
-5.132456E+1
-4.599129E+1
-4.059637E+1
-3.591049E+1
-3.273519E+1
-3.162538E+1
-3.218029E+1
-3.332093E+1
-3.452322E+1
-3.615712E+1
-3.927076E+1
-4.457320E+1
-5.166367E+1
-5.958649E+1
-6.775595E+1
-7.567878E+1
-8.221434E+1
-8.634532E+1
-8.785590E+1
-8.776341E+1
-8.767093E+1
-8.844163E+1
-8.955144E+1
-8.936647E+1
-8.653028E+1
-8.054963E+1
-7.176361E+1
-6.125122E+1
-5.080048E+1
-4.232274E+1
-3.658871E+1
-3.301265E+1
-3.026894E+1
-2.706282E+1
-2.339427E+1
-2.015731E+1
-1.812266E+1
-1.722864E+1
-1.704367E+1
-1.735195E+1
-1.784521E+1
-1.790686E+1
-1.679705E+1
-1.439245E+1
-1.124798E+1
-8.288483E+0
-6.346311E+0
-5.791404E+0
-6.592935E+0
-8.535108E+0
-1.121716E+1
-1.399169E+1
-1.636546E+1
-1.809183E+1
-1.926330E+1
-2.037311E+1
-2.176038E+1
-2.330179E+1
-2.493568E+1
-2.681619E+1
-2.903582E+1
-3.147124E+1
-3.366003E+1
-3.513979E+1
-3.517062E+1
-3.298182E+1
-2.814180E+1
-2.102050E+1
-1.251194E+1
-3.664263E+0
4.751818E+0
1.165732E+1
1.612740E+1
1.803874E+1
1.859365E+1
1.939518E+1
2.112156E+1
2.355698E+1
2.608489E+1
2.870528E+1
3.120236E+1
3.265128E+1
3.188057E+1
2.898273E+1
2.503673E+1
2.053582E+1
1.538753E+1
9.869288E+0
5.337553E+0
3.241239E+0
3.487864E+0
4.505193E+0
4.936787E+0
4.474365E+0
3.457036E+0
2.038942E+0
1.892541E-1
-1.907059E+0
-3.818404E+0
-5.236498E+0
-6.130513E+0
-6.592935E+0
-6.222998E+0
-4.897389E+0
-3.047700E+0
-1.382981E+0
-5.197933E-1
-3.964803E-1
-4.273088E-1
-1.190274E-1
4.050508E-1
4.975355E-1
-3.656523E-1
-2.338653E+0
-5.328981E+0
-8.812560E+0
-1.238862E+1
-1.618049E+1
-2.058891E+1
-2.555224E+1
-3.048474E+1
-3.467736E+1
-3.751355E+1
-3.865420E+1
-3.853088E+1
-3.791432E+1
-3.757521E+1
-3.772935E+1
-3.809929E+1
-3.840757E+1
-3.822260E+1
-3.661954E+1
-3.304348E+1
-2.798766E+1
-2.265439E+1
-1.756775E+1
-1.260442E+1
-7.209498E+0
-1.013043E+0
6.262396E+0
1.480179E+1
2.432768E+1
3.406937E+1
4.328698E+1
5.151810E+1
5.826946E+1
6.295533E+1
6.532910E+1
6.576070E+1
6.508247E+1
6.391101E+1
6.184552E+1
5.805366E+1
5.241211E+1
4.559909E+1
3.826200E+1
3.070911E+1
2.300207E+1
1.520256E+1
7.248897E+0
-1.537122E+0
-1.183372E+1
-2.382586E+1
-3.655788E+1
-4.861168E+1
-5.949401E+1
-6.988309E+1
-8.082708E+1
-9.297337E+1
-1.060445E+2
-1.191773E+2
-1.311078E+2
-1.402946E+2
-1.454428E+2
-1.462444E+2
-1.430074E+2
-1.359170E+2
-1.243872E+2
-1.077709E+2
-8.677690E+1
-6.368664E+1
-4.133624E+1
-2.160624E+1
-5.082357E+0
8.266225E+0
1.834703E+1
2.491342E+1
2.796540E+1
2.808872E+1
2.586909E+1
2.183060E+1
1.606574E+1
8.142913E+0
-2.646934E+0
-1.655043E+1
-3.301265E+1
-5.024558E+1
-6.621455E+1
-8.011803E+1
-9.204852E+1
-1.024684E+2
-1.114702E+2
-1.188690E+2
-1.240481E+2
-1.256820E+2
-1.231541E+2
-1.168652E+2
-1.070618E+2
-9.362075E+1
-7.620286E+1
-5.453068E+1
-2.808015E+1
2.223911E+0
3.329867E+1
6.218463E+1
8.845020E+1
1.130819E+2
1.360488E+2
1.556247E+2
1.694665E+2
1.762487E+2
1.769269E+2
1.732584E+2
1.656130E+2
1.531276E+2
1.364496E+2
1.191859E+2
1.040184E+2
9.060818E+1
7.793781E+1
6.554490E+1
5.284370E+1
3.872442E+1
2.300207E+1
7.248897E+0
-6.438795E+0
-1.695119E+1
-2.407249E+1
-2.866588E+1
-3.214946E+1
-3.406080E+1
-3.310513E+1
-3.011480E+1
-2.675454E+1
-2.268522E+1
-1.716699E+1
-1.208034E+1
-9.644920E+0
-8.195998E+0
-3.602607E+0
5.830802E+0
1.708307E+1
2.605406E+1
3.107904E+1
3.286708E+1
3.268211E+1
3.209637E+1
3.271294E+1
3.487090E+1
3.730633E+1
3.857028E+1
3.860111E+1
3.835449E+1
3.813869E+1
3.727550E+1
3.502504E+1
3.144898E+1
2.731801E+1
2.235468E+1
1.480179E+1
3.241239E+0
-1.164875E+1
-2.635377E+1
-3.751355E+1
-4.546721E+1
-5.326673E+1
-6.248434E+1
-7.123953E+1
-7.703522E+1
-7.943981E+1
-7.906988E+1
-7.533967E+1
-6.754015E+1
-5.745935E+1
-4.771767E+1
-3.834591E+1
-2.730944E+1
-1.393003E+1
-2.731679E-1
1.027005E+1
1.631237E+1
1.880945E+1
1.933353E+1
1.927187E+1
1.985760E+1
2.170729E+1
2.315621E+1
2.192309E+1
1.800792E+1
1.378446E+1
1.131821E+1
1.039337E+1
1.008509E+1
9.622663E+0
8.081256E+0
4.258568E+0
-2.246168E+0
-1.029231E+1
-1.759858E+1
-2.302433E+1
-2.706282E+1
-3.039225E+1
-3.292016E+1
-3.350589E+1
-3.184118E+1
-2.931327E+1
-2.798766E+1
-2.851174E+1
-2.983735E+1
-3.116296E+1
-3.282768E+1
-3.492399E+1
-3.674285E+1
-3.766769E+1
-3.788349E+1
-3.809929E+1
-3.874668E+1
-3.964069E+1
-4.136707E+1
-4.540556E+1
-5.181781E+1
-5.878497E+1
-6.319339E+1
-6.229937E+1
-5.567133E+1
-4.426492E+1
-2.949824E+1
-1.328264E+1
1.946458E+0
1.501759E+1
2.667062E+1
3.724467E+1
4.529081E+1
4.945261E+1
5.037745E+1
5.006917E+1
5.034663E+1
5.188804E+1
5.346027E+1
5.299785E+1
4.914433E+1
4.230048E+1
3.382275E+1
2.479010E+1
1.631237E+1
8.882788E+0
1.977286E+0
-5.113185E+0
-1.220366E+1
-1.880088E+1
-2.465822E+1
-2.959073E+1
-3.325927E+1
-3.510896E+1
-3.541724E+1
-3.544807E+1
-3.594132E+1
-3.612629E+1
-3.421494E+1
-2.909747E+1
-2.105133E+1
-1.134047E+1
-1.198012E+0
8.327881E+0
1.665148E+1
2.398857E+1
3.086325E+1
3.712136E+1
4.214634E+1
4.578407E+1
4.834280E+1
5.016166E+1
5.083988E+1
5.013083E+1
4.843528E+1
4.587655E+1
4.316367E+1
4.202303E+1
4.276291E+1
4.350278E+1
4.230048E+1
3.866277E+1
3.314453E+1
2.620820E+1
1.871696E+1
1.236637E+1
8.389538E+0
6.139084E+0
3.981114E+0
1.329895E+0
-1.321325E+0
-3.355982E+0
-4.743247E+0
-5.791404E+0
-6.192169E+0
-5.298153E+0
-3.325153E+0
-1.167184E+0
8.983011E-1
2.994614E+0
4.875130E+0
6.108255E+0
5.954115E+0
3.981114E+0
5.283635E-1
-3.602607E+0
-7.209498E+0
-9.367468E+0
-9.860718E+0
-9.244155E+0
-8.195998E+0
-6.654591E+0
-3.818404E+0
6.516759E-1
6.108255E+0
1.159566E+1
1.637403E+1
2.010423E+1
2.250882E+1
2.340284E+1
2.278628E+1
2.099824E+1
1.862448E+1
1.588077E+1
1.239720E+1
8.204569E+0
4.196911E+0
1.823145E+0
1.730661E+0
3.703661E+0
7.680491E+0
1.378446E+1
2.155315E+1
2.959929E+1
3.678225E+1
4.233131E+1
4.532164E+1
4.510584E+1
4.196137E+1
3.690556E+1
3.110987E+1
2.537584E+1
1.998092E+1
1.467848E+1
9.098584E+0
3.025442E+0
-3.510122E+0
-9.799061E+0
-1.457742E+1
-1.722864E+1
-1.824597E+1
-1.849260E+1
-1.858508E+1
-1.867757E+1
-1.867757E+1
-1.836928E+1
-1.772189E+1
-1.661208E+1
-1.485488E+1
-1.241945E+1
-9.953202E+0
-8.041857E+0
-6.962873E+0
-6.315482E+0
-5.544779E+0
-4.712419E+0
-4.219169E+0
-4.095857E+0
-4.034201E+0
-3.602607E+0
-2.554450E+0
-1.382981E+0
-7.972462E-1
-9.513872E-1
-1.722090E+0
-3.355982E+0
-6.192169E+0
-9.521607E+0
-1.217283E+1
-1.349844E+1
-1.420748E+1
-1.525564E+1
-1.692036E+1
-1.867757E+1
-1.978738E+1
-1.978738E+1
-1.877005E+1
-1.701284E+1
-1.500902E+1
-1.325181E+1
-1.161792E+1
-9.274983E+0
-5.113185E+0
1.299067E+0
9.406866E+0
1.813123E+1
2.636234E+1
3.329867E+1
3.881691E+1
4.294788E+1
4.606152E+1
4.883605E+1
5.191886E+1
5.518665E+1
5.743710E+1
5.743710E+1
5.487837E+1
4.979172E+1
4.152978E+1
2.947598E+1
1.427771E+1
-2.276997E+0
-1.824597E+1
-3.193366E+1
-4.152121E+1
-4.543638E+1
-4.346338E+1
-3.708196E+1
-2.792600E+1
-1.682788E+1
-3.910888E+0
1.030088E+1
2.448182E+1
3.675142E+1
4.538330E+1
4.948344E+1
4.982255E+1
4.831197E+1
4.652394E+1
4.445845E+1
4.097488E+1
3.527167E+1
2.790375E+1
1.976512E+1
1.147235E+1
3.611177E+0
-3.078528E+0
-8.041857E+0
-1.109384E+1
-1.192620E+1
-1.010734E+1
-5.883887E+0
-3.964803E-1
4.967615E+0
9.191069E+0
1.181146E+1
1.224305E+1
1.036254E+1
6.786475E+0
2.532192E+0
-1.475465E+0
-4.558278E+0
-6.161342E+0
-5.637263E+0
-2.770247E+0
2.008114E+0
7.372209E+0
1.208891E+1
1.538753E+1
1.677479E+1
1.584995E+1
1.267465E+1
7.834631E+0
2.470536E+0
-2.307825E+0
-6.130513E+0
-8.966702E+0
-1.103219E+1
-1.229614E+1
-1.269691E+1
-1.226531E+1
-1.112467E+1
-9.429123E+0
-7.240327E+0
-4.712419E+0
-2.184512E+0
6.594133E-2
1.514864E+0
1.299067E+0
-1.475465E+0
-6.962873E+0
-1.414583E+1
-2.142127E+1
-2.789518E+1
-3.372169E+1
-3.945573E+1
-4.543638E+1
-5.123207E+1
-5.601044E+1
-5.863083E+1
-5.819923E+1
-5.456151E+1
-4.873499E+1
-4.244605E+1
-3.695865E+1
-3.230360E+1
-2.795683E+1
-2.367172E+1
-1.963324E+1
-1.621131E+1
-1.374506E+1
-1.214200E+1
-1.066225E+1
-8.473452E+0
-5.452294E+0
-2.030372E+0
1.052442E+0
3.117927E+0
3.888630E+0
3.333724E+0
1.391551E+0
-2.092028E+0
-7.178670E+0
-1.352927E+1
-2.040394E+1
-2.712447E+1
-3.338259E+1
-3.914745E+1
-4.420326E+1
-4.790263E+1
-4.969067E+1
-4.935156E+1
-4.703945E+1
-4.287765E+1
-3.720527E+1
-3.079302E+1
-2.456574E+1
-1.895502E+1
-1.405334E+1
-9.984030E+0
-6.932045E+0
-4.835732E+0
-3.448466E+0
-2.338653E+0
-1.321325E+0
-8.589027E-1
-1.352153E+0
-2.616106E+0
-4.034201E+0
-5.205669E+0
-6.284654E+0
-7.641091E+0
-9.028358E+0
-9.860718E+0
-9.706576E+0
-8.380967E+0
-6.007200E+0
-2.924388E+0
1.275978E-1
2.439708E+0
3.426208E+0
3.148755E+0
1.977286E+0
5.283635E-1
-7.972462E-1
-1.598778E+0
-1.876231E+0
-1.660434E+0
-1.167184E+0
-6.739337E-1
-4.889648E-1
-5.506213E-1
-5.506213E-1
-6.739337E-1
-1.259669E+0
-2.492793E+0
-3.880060E+0
-4.835732E+0
-5.082357E+0
-4.959044E+0
-4.712419E+0
-4.311653E+0
-3.787576E+0
-3.355982E+0
-3.016872E+0
-2.677763E+0
-2.276997E+0
-1.876231E+0
-1.506294E+0
-9.822147E-1
-2.423399E-1
2.509103E-1
3.511334E-2
-9.822147E-1
-2.646934E+0
-4.527451E+0
-6.099685E+0
-7.363638E+0
-8.596765E+0
-1.004569E+1
-1.177206E+1
-1.362175E+1
-1.547144E+1
-1.735195E+1
-1.886253E+1
-1.904750E+1
-1.738278E+1
-1.454659E+1
-1.155626E+1
-8.812560E+0
-6.407967E+0
-4.804904E+0
-4.249997E+0
-4.188341E+0
-4.065028E+0
-4.280825E+0
-5.267325E+0
-6.777904E+0
-8.165170E+0
-9.059186E+0
-9.768233E+0
-1.035397E+1
-1.047728E+1
-9.953202E+0
-8.966702E+0
-7.641091E+0
-5.698919E+0
-3.294325E+0
-1.043871E+0
4.358790E-1
8.674731E-1
1.584261E-1
-1.752918E+0
-4.465794E+0
-7.610264E+0
-1.093970E+1
-1.414583E+1
-1.661208E+1
-1.766024E+1
-1.704367E+1
-1.510150E+1
-1.254277E+1
-9.768233E+0
-7.271154E+0
-5.359810E+0
-4.188341E+0
-3.849232E+0
-4.219169E+0
-4.928216E+0
-5.575607E+0
-6.038029E+0
-6.531280E+0
-7.301982E+0
-8.380967E+0
-9.799061E+0
-1.149461E+1
-1.309767E+1
-1.396086E+1
-1.349844E+1
-1.143295E+1
-7.918546E+0
-3.510122E+0
1.083270E+0
5.060099E+0
7.803803E+0
8.975272E+0
8.574507E+0
6.909787E+0
4.751818E+0
2.717161E+0
1.114098E+0
-2.654290E-2
-7.972462E-1
-1.259669E+0
-1.382981E+0
-1.136356E+0
-6.739337E-1
-5.737114E-2
7.133324E-1
1.545692E+0
2.347223E+0
2.963786E+0
3.241239E+0
2.871302E+0
1.699832E+0
-2.115119E-1
-2.770247E+0
-5.760576E+0
-8.935873E+0
-1.186455E+1
-1.429997E+1
-1.602634E+1
-1.695119E+1
-1.692036E+1
-1.608800E+1
-1.494736E+1
-1.396086E+1
-1.346761E+1
-1.349844E+1
-1.386838E+1
-1.423831E+1
-1.429997E+1
-1.386838E+1
-1.328264E+1
-1.291270E+1
-1.315933E+1
-1.417666E+1
-1.590303E+1
-1.803017E+1
-2.009566E+1
-2.166789E+1
-2.253108E+1
-2.287019E+1
-2.293185E+1
-2.277771E+1
-2.253108E+1
-2.243860E+1
-2.277771E+1
-2.364089E+1
-2.478153E+1
-2.586052E+1
-2.669288E+1
-2.749441E+1
-2.851174E+1
-2.946741E+1
-3.014563E+1
-3.088551E+1
-3.227277E+1
-3.439991E+1
-3.677368E+1
-3.862337E+1
-3.957904E+1
-3.967152E+1
-3.923993E+1
-3.834591E+1
-3.702030E+1
-3.554055E+1
-3.430743E+1
-3.350589E+1
-3.304348E+1
-3.258106E+1
-3.168704E+1
-3.017646E+1
-2.823429E+1
-2.592218E+1
-2.333261E+1
-2.080471E+1
-1.892419E+1
-1.793769E+1
-1.744444E+1
-1.667374E+1
-1.525564E+1
-1.309767E+1
-9.984030E+0
-6.007200E+0
-1.598778E+0
2.624677E+0
6.324053E+0
9.468522E+0
1.208891E+1
1.415440E+1
1.554167E+1
1.634320E+1
1.692893E+1
1.757632E+1
1.837785E+1
1.905607E+1
1.933353E+1
1.902524E+1
1.803874E+1
1.652816E+1
1.489428E+1
1.356866E+1
1.276713E+1
1.248968E+1
1.267465E+1
1.316790E+1
1.387695E+1
1.492510E+1
1.634320E+1
1.806957E+1
1.970346E+1
2.078245E+1
2.105990E+1
2.044334E+1
1.908690E+1
1.711390E+1
1.474013E+1
1.218140E+1
9.776804E+0
7.649663E+0
5.769146E+0
4.135255E+0
2.593849E+0
1.114098E+0
-2.115119E-1
-1.321325E+0
-2.307825E+0
-2.986044E+0
-3.078528E+0
-2.338653E+0
-1.105528E+0
2.200820E-1
1.484036E+0
2.624677E+0
3.580349E+0
4.289396E+0
4.720990E+0
4.844302E+0
4.690162E+0
4.258568E+0
3.765317E+0
3.395380E+0
3.272067E+0
3.395380E+0
3.580349E+0
3.457036E+0
2.840474E+0
1.453207E+0
-7.972462E-1
-3.849232E+0
-7.209498E+0
-1.050811E+1
-1.359092E+1
-1.664291E+1
-1.987986E+1
-2.314764E+1
-2.613797E+1
-2.851174E+1
-2.968321E+1
-2.906665E+1
-2.632294E+1
-2.145210E+1
-1.510150E+1
-7.949373E+0
-3.964803E-1
7.279725E+0
1.474013E+1
2.158398E+1
2.774960E+1
3.320619E+1
3.773792E+1
4.122150E+1
4.356444E+1
4.473591E+1
4.464342E+1
4.313284E+1
4.035831E+1
3.675142E+1
3.271294E+1
2.852031E+1
2.432768E+1
2.010423E+1
1.566498E+1
1.110241E+1
6.848131E+0
3.518693E+0
1.422380E+0
4.667072E-1
2.509103E-1
5.283635E-1
1.175754E+0
2.131426E+0
3.457036E+0
5.306724E+0
7.557178E+0
9.684320E+0
1.131821E+1
1.276713E+1
1.446268E+1
1.631237E+1
1.776129E+1
1.831620E+1
1.773046E+1
1.594243E+1
1.301376E+1
9.376038E+0
5.769146E+0
2.963786E+0
1.576520E+0
1.730661E+0
3.179583E+0
5.491693E+0
8.081256E+0
1.057834E+1
1.261299E+1
1.390777E+1
1.396943E+1
1.258216E+1
1.005426E+1
7.002272E+0
3.888630E+0
9.291291E-1
-1.752918E+0
-4.126684E+0
-5.853060E+0
-6.500451E+0
-6.007200E+0
-4.804904E+0
-3.232669E+0
-1.198012E+0
1.329895E+0
4.166083E+0
7.156412E+0
1.027005E+1
1.338370E+1
1.594243E+1
1.748384E+1
1.810040E+1
1.806957E+1
1.751467E+1
1.634320E+1
1.443185E+1
1.193477E+1
9.283553E+0
6.940616E+0
5.214240E+0
4.135255E+0
3.457036E+0
2.717161E+0
1.237411E+0
-1.290497E+0
-4.619934E+0
-8.134341E+0
-1.130964E+1
-1.408417E+1
-1.648877E+1
-1.861591E+1
-2.040394E+1
-2.166789E+1
-2.200700E+1
-2.102050E+1
-1.867757E+1
-1.528647E+1
-1.124798E+1
-6.901217E+0
-2.461965E+0
1.977286E+0
6.385709E+0
1.094827E+1
1.554167E+1
1.991926E+1
2.380360E+1
2.691725E+1
2.916770E+1
3.040083E+1
3.061662E+1
3.009254E+1
2.916770E+1
2.811954E+1
2.725636E+1
2.676311E+1
2.639317E+1
2.562246E+1
2.417354E+1
2.189226E+1
1.877862E+1
1.486345E+1
1.036254E+1
5.645834E+0
1.114098E+0
-2.924388E+0
-6.099685E+0
-8.134341E+0
-8.781733E+0
-7.949373E+0
-5.822231E+0
-2.831903E+0
9.676957E-2
2.316395E+0
3.796146E+0
4.905959E+0
6.139084E+0
7.742147E+0
9.900116E+0
1.258216E+1
1.569581E+1
1.899442E+1
2.198475E+1
2.423520E+1
2.534501E+1
2.525253E+1
2.398857E+1
2.155315E+1
1.819288E+1
1.427771E+1
1.023923E+1
6.293224E+0
2.501364E+0
-1.228840E+0
-4.866560E+0
-8.380967E+0
-1.186455E+1
-1.522481E+1
-1.830763E+1
-2.077388E+1
-2.237694E+1
-2.293185E+1
-2.250025E+1
-2.108216E+1
-1.883171E+1
-1.590303E+1
-1.257359E+1
-9.244155E+0
-6.438795E+0
-4.465794E+0
-3.201841E+0
-2.369481E+0
-1.506294E+0
-4.889648E-1
4.050508E-1
7.441604E-1
3.742230E-1
-3.039963E-1
-7.664182E-1
-7.355897E-1
-2.423399E-1
6.516759E-1
1.268239E+0
1.114098E+0
4.358790E-1
4.285336E-3
5.591915E-1
2.347223E+0
4.905959E+0
7.464694E+0
9.437694E+0
1.073248E+1
1.181146E+1
1.322956E+1
1.498676E+1
1.646651E+1
1.668230E+1
1.507924E+1
1.190395E+1
8.050428E+0
4.751818E+0
2.994614E+0
2.994614E+0
4.196911E+0
5.584178E+0
6.663162E+0
7.495522E+0
8.019600E+0
7.865459E+0
6.447365E+0
3.241239E+0
-1.876231E+0
-8.072685E+0
-1.396086E+1
-1.833846E+1
-2.083554E+1
-2.206866E+1
-2.283936E+1
-2.351758E+1
-2.388752E+1
-2.354841E+1
-2.240777E+1
-2.074305E+1
-1.880088E+1
-1.664291E+1
-1.420748E+1
-1.155626E+1
-8.041857E+0
-2.924388E+0
4.011942E+0
1.205809E+1
1.998092E+1
2.617737E+1
2.947598E+1
2.963012E+1
2.741050E+1
2.408106E+1
2.065913E+1
1.773046E+1
1.548001E+1
1.390777E+1
1.289045E+1
1.224305E+1
1.165732E+1
1.073248E+1
9.006101E+0
6.077427E+0
1.915630E+0
-3.047700E+0
-7.826061E+0
-1.149461E+1
-1.349844E+1
-1.402252E+1
-1.380672E+1
-1.328264E+1
-1.220366E+1
-9.984030E+0
-6.253826E+0
-1.598778E+0
2.963786E+0
6.416537E+0
8.389538E+0
9.499351E+0
1.054751E+1
1.205809E+1
1.396943E+1
1.563415E+1
1.612740E+1
1.477096E+1
1.174980E+1
8.173740E+0
5.399209E+0
4.227739E+0
4.566849E+0
5.676662E+0
7.156412E+0
8.882788E+0
1.085579E+1
1.295210E+1
1.470931E+1
1.557249E+1
1.507924E+1
1.310624E+1
1.005426E+1
6.509021E+0
2.902130E+0
-7.664182E-1
-4.650763E+0
-8.781733E+0
-1.291270E+1
-1.661208E+1
-1.954075E+1
-2.151375E+1
-2.271605E+1
-2.351758E+1
-2.428828E+1
-2.505899E+1
-2.558307E+1
-2.527479E+1
-2.367172E+1
-2.065057E+1
-1.664291E+1
-1.241945E+1
-8.658421E+0
-5.668092E+0
-3.016872E+0
-2.115119E-1
3.148755E+0
7.279725E+0
1.215057E+1
1.745301E+1
2.263214E+1
2.710222E+1
3.055496E+1
3.286708E+1
3.403854E+1
3.385358E+1
3.194223E+1
2.839700E+1
2.361864E+1
1.831620E+1
1.295210E+1
7.772975E+0
2.932958E+0
-1.105528E+0
-3.910888E+0
-5.483123E+0
-6.222998E+0
-6.716248E+0
-7.425295E+0
-8.350139E+0
-9.182499E+0
-9.675749E+0
-9.490779E+0
-8.350139E+0
-6.099685E+0
-3.016872E+0
4.050508E-1
3.888630E+0
7.557178E+0
1.147235E+1
1.548001E+1
1.890193E+1
2.105990E+1
2.173812E+1
2.099824E+1
1.917938E+1
1.652816E+1
1.326038E+1
9.376038E+0
4.998443E+0
1.275978E-1
-5.082357E+0
-1.019983E+1
-1.473156E+1
-1.843094E+1
-2.154458E+1
-2.456574E+1
-2.761772E+1
-3.033060E+1
-3.218029E+1
-3.288934E+1
-3.255022E+1
-3.137875E+1
-2.959073E+1
-2.712447E+1
-2.391835E+1
-2.003400E+1
-1.562558E+1
-1.100136E+1
-6.623763E+0
-2.893559E+0
-2.654290E-2
2.223911E+0
4.381880E+0
6.786475E+0
9.283553E+0
1.131821E+1
1.264382E+1
1.335287E+1
1.390777E+1
1.443185E+1
1.474013E+1
1.452434E+1
1.344535E+1
1.134904E+1
8.327881E+0
4.844302E+0
1.823145E+0
-8.819938E-2
-9.513872E-1
-1.290497E+0
-1.722090E+0
-2.585278E+0
-3.756748E+0
-4.959044E+0
-5.945544E+0
-6.716248E+0
-7.301982E+0
-7.795233E+0
-8.195998E+0
-8.473452E+0
-8.504280E+0
-8.350139E+0
-8.134341E+0
-7.764404E+0
-7.024530E+0
-5.729748E+0
-3.787576E+0
-1.074699E+0
2.408880E+0
6.632334E+0
1.134904E+1
1.603491E+1
2.056665E+1
2.509839E+1
2.963012E+1
3.373026E+1
3.681308E+1
3.844697E+1
3.841614E+1
3.675142E+1
3.348364E+1
2.873611E+1
2.281710E+1
1.591160E+1
8.297053E+0
3.742230E-1
-7.240327E+0
-1.396086E+1
-1.944827E+1
-2.376421E+1
-2.697033E+1
-2.918996E+1
-3.066971E+1
-3.150207E+1
-3.159455E+1
-3.070054E+1
-2.872754E+1
-2.576803E+1
-2.203783E+1
-1.756775E+1
-1.238862E+1
-6.716248E+0
-7.972462E-1
4.967615E+0
1.039337E+1
1.517173E+1
1.921021E+1
2.238551E+1
2.475928E+1
2.648565E+1
2.737967E+1
2.707139E+1
2.528335E+1
2.192309E+1
1.736052E+1
1.205809E+1
6.354881E+0
6.208479E-1
-4.743247E+0
-9.644920E+0
-1.405334E+1
-1.778355E+1
-2.052725E+1
-2.188369E+1
-2.182204E+1
-2.058891E+1
-1.843094E+1
-1.565641E+1
-1.232697E+1
-8.411796E+0
-3.910888E+0
1.021614E+0
5.923287E+0
1.008509E+1
1.298293E+1
1.486345E+1
1.612740E+1
1.677479E+1
1.671313E+1
1.609657E+1
1.532587E+1
1.446268E+1
1.335287E+1
1.187312E+1
1.011591E+1
8.235397E+0
6.200740E+0
3.765317E+0
6.825042E-1
-2.955216E+0
-6.531280E+0
-9.274983E+0
-1.075473E+1
-1.100136E+1
-1.053894E+1
-1.016900E+1
-1.010734E+1
-9.737405E+0
-8.288483E+0
-5.729748E+0
-2.893559E+0
-6.739337E-1
4.667072E-1
4.358790E-1
-7.972462E-1
-2.924388E+0
-5.513950E+0
-8.411796E+0
-1.155626E+1
-1.445411E+1
-1.661208E+1
-1.796852E+1
-1.880088E+1
-1.920164E+1
-1.889336E+1
-1.756775E+1
-1.519399E+1
-1.186455E+1
-7.764404E+0
-3.201841E+0
1.576520E+0
6.293224E+0
1.057834E+1
1.396943E+1
1.618905E+1
1.720638E+1
1.717555E+1
1.640485E+1
1.511007E+1
1.344535E+1
1.159566E+1
9.807632E+0
8.204569E+0
6.909787E+0
5.707490E+0
4.443536E+0
3.056270E+0
1.669004E+0
4.050508E-1
-6.739337E-1
-1.660434E+0
-2.554450E+0
-3.294325E+0
-3.756748E+0
-3.787576E+0
-3.294325E+0
-2.338653E+0
-1.136356E+0
6.594133E-2
1.237411E+0
2.501364E+0
3.919458E+0
5.460865E+0
7.094756E+0
8.666991E+0
9.900116E+0
1.051668E+1
1.051668E+1
1.008509E+1
9.530178E+0
8.913616E+0
7.957944E+0
6.385709E+0
4.320224E+0
1.977286E+0
-2.731679E-1
-2.184512E+0
-3.448466E+0
-3.695091E+0
-2.862731E+0
-1.321325E+0
5.283635E-1
2.624677E+0
4.967615E+0
7.495522E+0
9.684320E+0
1.094827E+1
1.107159E+1
1.014674E+1
8.451194E+0
6.416537E+0
4.351052E+0
2.439708E+0
6.516759E-1
-1.167184E+0
-3.201841E+0
-5.236498E+0
-7.117014E+0
-8.781733E+0
-1.035397E+1
-1.177206E+1
-1.291270E+1
-1.365258E+1
-1.393003E+1
-1.374506E+1
-1.285105E+1
-1.130964E+1
-9.398295E+0
-7.456122E+0
-5.606435E+0
-3.787576E+0
-1.968715E+0
-1.190274E-1
1.730661E+0
3.549521E+0
5.275896E+0
6.909787E+0
8.543678E+0
1.033171E+1
1.224305E+1
1.390777E+1
1.477096E+1
1.440102E+1
1.264382E+1
9.776804E+0
6.231568E+0
2.501364E+0
-1.105528E+0
-4.373309E+0
-7.271154E+0
-9.829889E+0
-1.192620E+1
-1.334430E+1
-1.383755E+1
-1.359092E+1
-1.300519E+1
-1.248111E+1
-1.211117E+1
-1.161792E+1
-1.090887E+1
-9.922374E+0
-8.750904E+0
-7.332810E+0
-5.729748E+0
-4.095857E+0
-2.585278E+0
-1.321325E+0
-4.273088E-1
-8.819938E-2
-3.656523E-1
-1.259669E+0
-2.585278E+0
-4.126684E+0
-5.729748E+0
-7.425295E+0
-9.213326E+0
-1.118633E+1
-1.349844E+1
-1.624214E+1
-1.923247E+1
-2.194535E+1
-2.410332E+1
-2.570638E+1
-2.693951E+1
-2.804932E+1
-2.897416E+1
-2.949824E+1
-2.943658E+1
-2.882002E+1
-2.774104E+1
-2.626129E+1
-2.456574E+1
-2.265439E+1
-2.046560E+1
-1.778355E+1
-1.457742E+1
-1.112467E+1
-7.641091E+0
-4.188341E+0
-7.355897E-1
2.593849E+0
5.368381E+0
7.156412E+0
7.834631E+0
7.526350E+0
6.601506E+0
5.368381E+0
4.042771E+0
2.778817E+0
1.576520E+0
2.200820E-1
-1.506294E+0
-3.695091E+0
-6.130513E+0
-8.720076E+0
-1.118633E+1
-1.331347E+1
-1.494736E+1
-1.587220E+1
-1.581055E+1
-1.488570E+1
-1.346761E+1
-1.195703E+1
-1.072391E+1
-9.953202E+0
-9.675749E+0
-9.829889E+0
-1.041562E+1
-1.146378E+1
-1.272774E+1
-1.386838E+1
-1.448494E+1
-1.448494E+1
-1.411500E+1
-1.359092E+1
-1.300519E+1
-1.235780E+1
-1.143295E+1
-1.010734E+1
-8.504280E+0
-6.870388E+0
-5.359810E+0
-4.126684E+0
-3.201841E+0
-2.585278E+0
-2.307825E+0
-2.338653E+0
-2.616106E+0
-2.955216E+0
-3.294325E+0
-3.633435E+0
-4.065028E+0
-4.712419E+0
-5.575607E+0
-6.562106E+0
-7.548607E+0
-8.442623E+0
-9.090014E+0
-9.398295E+0
-9.398295E+0
-9.090014E+0
-8.442623E+0
-7.671920E+0
-7.209498E+0
-7.240327E+0
-7.887717E+0
-8.966702E+0
-1.035397E+1
-1.180289E+1
-1.300519E+1
-1.365258E+1
-1.383755E+1
-1.362175E+1
-1.319016E+1
-1.248111E+1
-1.158709E+1
-1.063142E+1
-9.706576E+0
-8.843389E+0
-8.072685E+0
-7.363638E+0
-6.932045E+0
-6.901217E+0
-7.363638E+0
-8.226826E+0
-9.213326E+0
-1.019983E+1
-1.097053E+1
-1.143295E+1
-1.158709E+1
-1.137130E+1
-1.093970E+1
-1.044645E+1
-1.013817E+1
-1.007652E+1
-1.013817E+1
-1.019983E+1
-1.019983E+1
-9.891545E+0
-9.151670E+0
-8.103514E+0
-6.932045E+0
-5.668092E+0
-4.249997E+0
-2.554450E+0
-5.197933E-1
1.669004E+0
3.734489E+0
5.430037E+0
6.570678E+0
7.063928E+0
6.878959E+0
6.108255E+0
4.905959E+0
3.241239E+0
1.206583E+0
-9.513872E-1
-3.109357E+0
-5.174841E+0
-7.209498E+0
-9.213326E+0
-1.109384E+1
-1.254277E+1
-1.356009E+1
-1.420748E+1
-1.466991E+1
-1.491653E+1
-1.497819E+1
-1.500902E+1
-1.510150E+1
-1.525564E+1
-1.547144E+1
-1.565641E+1
-1.556392E+1
-1.485488E+1
-1.334430E+1
-1.100136E+1
-7.980201E+0
-4.619934E+0
-1.290497E+0
1.823145E+0
4.690162E+0
7.156412E+0
9.221897E+0
1.082496E+1
1.190395E+1
1.230471E+1
1.202726E+1
1.100993E+1
9.283553E+0
6.909787E+0
3.981114E+0
7.441604E-1
-2.369481E+0
-4.897389E+0
-6.592935E+0
-7.394466E+0
-7.301982E+0
-6.531280E+0
-5.298153E+0
-3.787576E+0
-2.338653E+0
-1.136356E+0
-3.348243E-1
2.509103E-1
8.674731E-1
1.699832E+0
2.470536E+0
2.902130E+0
2.747989E+0
1.977286E+0
7.133324E-1
-9.822147E-1
-3.109357E+0
-5.544779E+0
-8.041857E+0
-1.035397E+1
-1.245028E+1
-1.420748E+1
-1.553309E+1
-1.633463E+1
-1.664291E+1
-1.661208E+1
-1.651960E+1
-1.636546E+1
-1.590303E+1
-1.497819E+1
-1.356009E+1
-1.167958E+1
-9.583263E+0
-7.856889E+0
-5.976372E+0
-3.016872E+0
6.825042E-1
4.073599E+0
6.693990E+0
8.759475E+0
1.051668E+1
1.178063E+1
1.230471E+1
1.211974E+1
1.147235E+1
1.054751E+1
9.314382E+0
7.711319E+0
5.892459E+0
4.011942E+0
2.193083E+0
5.900197E-1
-7.047617E-1
-1.537122E+0
-1.845403E+0
-1.722090E+0
-1.352153E+0
-9.205592E-1
-4.889648E-1
-2.115119E-1
-1.498554E-1
-4.889648E-1
-1.228840E+0
-2.369481E+0
-3.510122E+0
-4.404138E+0
-4.928216E+0
-5.236498E+0
-5.544779E+0
-5.914716E+0
-6.192169E+0
-6.253826E+0
-6.038029E+0
-5.637263E+0
-5.082357E+0
-4.404138E+0
-3.725919E+0
-3.386810E+0
-3.602607E+0
-4.342482E+0
-5.452294E+0
-6.747076E+0
-8.195998E+0
-9.583263E+0
-1.081639E+1
-1.263525E+1
-1.516316E+1
-1.719781E+1
-1.762941E+1
-1.648877E+1
-1.451577E+1
-1.226531E+1
-9.953202E+0
-7.610264E+0
-5.359810E+0
-3.386810E+0
-1.845403E+0
-8.897307E-1
-4.889648E-1
-7.047617E-1
-1.660434E+0
-3.294325E+0
-5.082357E+0
-6.592935E+0
-7.579435E+0
-8.473452E+0
-9.521607E+0
-1.023066E+1
-1.016900E+1
-9.552436E+0
-9.028358E+0
-8.966702E+0
-8.997530E+0
-8.658421E+0
-8.226826E+0
-8.072685E+0
-8.195998E+0
-8.288483E+0
-8.103514E+0
-7.795233E+0
-7.671920E+0
-7.826061E+0
-8.011029E+0
-8.011029E+0
-7.517779E+0
-6.315482E+0
-4.527451E+0
-2.338653E+0
-1.806834E-1
1.699832E+0
2.963786E+0
3.395380E+0
2.963786E+0
1.915630E+0
7.441604E-1
-1.498554E-1
-6.122773E-1
-5.814493E-1
-2.115119E-1
3.125665E-1
5.283635E-1
1.892541E-1
-1.105528E+0
-3.386810E+0
-5.544779E+0
-6.901217E+0
-7.949373E+0
-9.398295E+0
-1.127881E+1
-1.319016E+1
-1.488570E+1
-1.685871E+1
-1.938661E+1
-2.176038E+1
-2.330179E+1
-2.425746E+1
-2.502816E+1
-2.539810E+1
-2.490485E+1
-2.339427E+1
-2.105133E+1
-1.809183E+1
-1.510150E+1
-1.275856E+1
-1.127881E+1
-1.060059E+1
-1.050811E+1
-1.069308E+1
-1.093970E+1
-1.087805E+1
-1.047728E+1
-9.829889E+0
-9.028358E+0
-7.949373E+0
-6.654591E+0
-5.575607E+0
-5.267325E+0
-5.729748E+0
-6.654591E+0
-7.610264E+0
-8.380967E+0
-9.090014E+0
-9.891545E+0
-1.081639E+1
-1.167958E+1
-1.245028E+1
-1.325181E+1
-1.423831E+1
-1.562558E+1
-1.747527E+1
-1.975655E+1
-2.231529E+1
-2.453491E+1
-2.567555E+1
-2.530561E+1
-2.367172E+1
-2.145210E+1
-1.910916E+1
-1.695119E+1
-1.482405E+1
-1.254277E+1
-1.019983E+1
-8.103514E+0
-6.346311E+0
-4.681591E+0
-2.677763E+0
4.285336E-3
3.333724E+0
7.094756E+0
1.100993E+1
1.467848E+1
1.745301E+1
1.890193E+1
1.890193E+1
1.773046E+1
1.581912E+1
1.350701E+1
1.110241E+1
8.882788E+0
7.094756E+0
5.830802E+0
4.813474E+0
3.734489E+0
2.470536E+0
9.291291E-1
-9.513872E-1
-3.109357E+0
-5.174841E+0
-6.500451E+0
-6.623763E+0
-5.698919E+0
-4.280825E+0
-2.955216E+0
-2.092028E+0
-1.876231E+0
-2.276997E+0
-3.232669E+0
-4.527451E+0
-5.822231E+0
-6.808732E+0
-7.178670E+0
-6.777904E+0
-5.698919E+0
-4.157513E+0
-2.461965E+0
-1.136356E+0
-5.197933E-1
-7.047617E-1
-1.506294E+0
-2.369481E+0
-2.770247E+0
-2.492793E+0
-1.537122E+0
-1.806834E-1
1.391551E+0
2.963786E+0
4.227739E+0
4.844302E+0
4.412708E+0
2.809645E+0
2.200820E-1
-2.955216E+0
-6.192169E+0
-8.935873E+0
-1.093970E+1
-1.217283E+1
-1.294353E+1
-1.374506E+1
-1.476239E+1
-1.599552E+1
-1.722864E+1
-1.836928E+1
-1.932496E+1
-2.003400E+1
-2.024980E+1
-1.987986E+1
-1.898585E+1
-1.775272E+1
-1.636546E+1
-1.491653E+1
-1.356009E+1
-1.251194E+1
-1.201869E+1
-1.201869E+1
-1.220366E+1
-1.208034E+1
-1.121716E+1
-9.706576E+0
-7.764404E+0
-5.606435E+0
-3.386810E+0
-1.321325E+0
3.433948E-1
1.299067E+0
1.299067E+0
2.817385E-1
-1.444637E+0
-3.417638E+0
-5.205669E+0
-6.592935E+0
-7.702748E+0
-8.658421E+0
-9.644920E+0
-1.075473E+1
-1.204952E+1
-1.334430E+1
-1.445411E+1
-1.510150E+1
-1.528647E+1
-1.503984E+1
-1.445411E+1
-1.349844E+1
-1.223449E+1
-1.060059E+1
-8.689248E+0
-6.777904E+0
-5.144013E+0
-3.941716E+0
-3.047700E+0
-2.246168E+0
-1.290497E+0
-1.190274E-1
1.237411E+0
2.563020E+0
3.672833E+0
4.381880E+0
4.751818E+0
4.659333E+0
4.104427E+0
3.179583E+0
1.977286E+0
6.825042E-1
-4.581368E-1
-1.290497E+0
-1.814575E+0
-2.030372E+0
-1.999544E+0
-1.999544E+0
-2.369481E+0
-3.140184E+0
-4.034201E+0
-4.928216E+0
-5.822231E+0
-6.839561E+0
-8.103514E+0
-9.521607E+0
-1.093970E+1
-1.226531E+1
-1.334430E+1
-1.408417E+1
-1.445411E+1
-1.451577E+1
-1.433080E+1
-1.408417E+1
-1.393003E+1
-1.377589E+1
-1.322098E+1
-1.211117E+1
-1.072391E+1
-9.398295E+0
-8.257654E+0
-7.086186E+0
-5.945544E+0
-4.959044E+0
-4.249997E+0
-3.695091E+0
-3.171012E+0
-2.523622E+0
-1.783747E+0
-9.822147E-1
-2.731679E-1
3.433948E-1
8.058167E-1
9.907854E-1
9.907854E-1
9.291291E-1
8.674731E-1
7.441604E-1
4.975355E-1
1.892541E-1
-2.654290E-2
-5.737114E-2
2.200820E-1
9.599574E-1
2.008114E+0
3.148755E+0
4.196911E+0
5.029271E+0
5.676662E+0
6.169912E+0
6.478193E+0
6.570678E+0
6.385709E+0
5.954115E+0
5.245068E+0
4.381880E+0
3.549521E+0
2.686333E+0
1.699832E+0
5.283635E-1
-7.664182E-1
-2.030372E+0
-3.047700E+0
-3.633435E+0
-3.818404E+0
-3.695091E+0
-3.571778E+0
-3.756748E+0
-4.373309E+0
-5.328981E+0
-6.346311E+0
-7.271154E+0
-7.949373E+0
-8.288483E+0
-8.226826E+0
-7.671920E+0
-6.747076E+0
-5.760576E+0
-4.959044E+0
-4.434966E+0
-4.219169E+0
-4.249997E+0
-4.404138E+0
-4.589107E+0
-4.619934E+0
-4.311653E+0
-3.787576E+0
-3.232669E+0
-2.770247E+0
-2.646934E+0
-2.893559E+0
-3.540950E+0
-4.404138E+0
-5.359810E+0
-6.222998E+0
-6.839561E+0
-7.024530E+0
-6.716248E+0
-6.007200E+0
-5.051528E+0
-4.095857E+0
-3.386810E+0
-3.016872E+0
-2.924388E+0
-2.831903E+0
-2.677763E+0
-2.307825E+0
-1.537122E+0
-3.039963E-1
1.114098E+0
2.501364E+0
3.765317E+0
4.320224E+0
3.919458E+0
2.902130E+0
1.761489E+0
8.058167E-1
4.285336E-3
-7.047617E-1
-1.506294E+0
-2.246168E+0
-2.862731E+0
-3.417638E+0
-4.157513E+0
-5.236498E+0
-6.500451E+0
-7.548607E+0
-8.103514E+0
-8.195998E+0
-8.072685E+0
-7.887717E+0
-7.610264E+0
-7.178670E+0
-6.716248E+0
-6.377138E+0
-6.038029E+0
-5.359810E+0
-4.126684E+0
-2.400309E+0
-6.431058E-1
9.291291E-1
2.223911E+0
3.210411E+0
3.796146E+0
3.888630E+0
3.642005E+0
3.302896E+0
3.025442E+0
3.025442E+0
3.241239E+0
3.457036E+0
3.179583E+0
2.131426E+0
6.208479E-1
-7.355897E-1
-1.567950E+0
-1.968715E+0
-2.307825E+0
-2.831903E+0
-3.479294E+0
-4.003372E+0
-4.434966E+0
-4.928216E+0
-5.544779E+0
-6.038029E+0
-6.192169E+0
-6.068857E+0
-5.822231E+0
-5.606435E+0
-5.483123E+0
-5.544779E+0
-5.914716E+0
-6.500451E+0
-7.178670E+0
-7.795233E+0
-8.257654E+0
-8.658421E+0
-9.059186E+0
-9.367468E+0
-9.552436E+0
-9.675749E+0
-9.768233E+0
-9.799061E+0
-9.675749E+0
-9.305811E+0
-8.874217E+0
-8.535108E+0
-8.411796E+0
-8.257654E+0
-7.887717E+0
-7.240327E+0
-6.562106E+0
-6.068857E+0
-5.822231E+0
-5.760576E+0
-5.760576E+0
-5.791404E+0
-5.822231E+0
-5.760576E+0
-5.544779E+0
-4.959044E+0
-4.034201E+0
-2.862731E+0
-1.783747E+0
-1.167184E+0
-1.105528E+0
-1.506294E+0
-2.153684E+0
-3.016872E+0
-4.065028E+0
-5.328981E+0
-6.592935E+0
-7.826061E+0
-8.874217E+0
-9.675749E+0
-1.010734E+1
-1.019983E+1
-1.016900E+1
-1.013817E+1
-1.001486E+1
-9.644920E+0
-8.874217E+0
-7.702748E+0
-6.407967E+0
-5.236498E+0
-4.219169E+0
-3.201841E+0
-1.968715E+0
-4.581368E-1
1.083270E+0
2.470536E+0
3.672833E+0
4.628505E+0
5.214240E+0
5.337553E+0
5.029271E+0
4.505193E+0
3.950286E+0
3.117927E+0
1.607348E+0
-6.739337E-1
-3.355982E+0
-5.822231E+0
-7.641091E+0
-8.689248E+0
-9.120842E+0
-9.151670E+0
-8.966702E+0
-8.658421E+0
-8.504280E+0
-8.905045E+0
-1.010734E+1
-1.195703E+1
-1.380672E+1
-1.507067E+1
-1.540978E+1
-1.479322E+1
-1.352927E+1
-1.195703E+1
-1.035397E+1
-8.781733E+0
-7.271154E+0
-6.038029E+0
-5.452294E+0
-5.544779E+0
-5.822231E+0
-5.513950E+0
-3.941716E+0
-9.513872E-1
3.056270E+0
7.526350E+0
1.193477E+1
1.597326E+1
1.917938E+1
2.118321E+1
2.167646E+1
2.065913E+1
1.840868E+1
1.511007E+1
1.125655E+1
7.680491E+0
5.275896E+0
4.597677E+0
5.491693E+0
7.156412E+0
8.636163E+0
9.160241E+0
8.420366E+0
6.385709E+0
3.272067E+0
-4.889648E-1
-4.280825E+0
-7.240327E+0
-8.689248E+0
-8.596765E+0
-7.610264E+0
-6.808732E+0
-7.086186E+0
-8.750904E+0
-1.158709E+1
-1.497819E+1
-1.821514E+1
-2.074305E+1
-2.228446E+1
-2.287019E+1
-2.253108E+1
-2.132878E+1
-1.935578E+1
-1.698202E+1
-1.470073E+1
-1.294353E+1
-1.189537E+1
-1.140212E+1
-1.112467E+1
-1.084722E+1
-1.023066E+1
-8.935873E+0
-6.592935E+0
-3.294325E+0
4.667072E-1
3.981114E+0
6.755647E+0
8.420366E+0
8.728647E+0
7.649663E+0
5.615006E+0
3.210411E+0
1.083270E+0
-4.273088E-1
-1.321325E+0
-1.752918E+0
-2.122856E+0
-2.708591E+0
-3.510122E+0
-4.496622E+0
-5.760576E+0
-7.147842E+0
-8.350139E+0
-8.997530E+0
-8.997530E+0
-8.319310E+0
-7.117014E+0
-5.483123E+0
-3.633435E+0
-1.814575E+0
-3.348243E-1
5.900197E-1
8.058167E-1
2.817385E-1
-7.355897E-1
-1.845403E+0
-2.585278E+0
-2.677763E+0
-2.122856E+0
-1.013043E+0
3.742230E-1
1.669004E+0
2.408880E+0
2.285567E+0
1.206583E+0
-6.122773E-1
-2.770247E+0
-4.928216E+0
-6.654591E+0
-7.610264E+0
-7.887717E+0
-7.856889E+0
-7.949373E+0
-8.442623E+0
-9.274983E+0
-1.026148E+1
-1.118633E+1
-1.183372E+1
-1.201869E+1
-1.167958E+1
-1.100136E+1
-1.023066E+1
-9.490779E+0
-8.627592E+0
-7.456122E+0
-5.945544E+0
-4.373309E+0
-2.893559E+0
-1.537122E+0
-3.348243E-1
7.133324E-1
1.545692E+0
2.223911E+0
2.717161E+0
3.148755E+0
3.549521E+0
3.919458E+0
4.227739E+0
4.289396E+0
3.857802E+0
2.686333E+0
6.208479E-1
-2.153684E+0
-5.298153E+0
-8.380967E+0
-1.127881E+1
-1.380672E+1
-1.581055E+1
-1.713616E+1
-1.775272E+1
-1.772189E+1
-1.716699E+1
-1.630380E+1
-1.534813E+1
-1.426914E+1
-1.300519E+1
-1.155626E+1
-1.001486E+1
-8.504280E+0
-7.086186E+0
-5.853060E+0
-4.928216E+0
-4.434966E+0
-4.465794E+0
-4.897389E+0
-5.452294E+0
-5.822231E+0
-5.914716E+0
-5.760576E+0
-5.452294E+0
-4.989872E+0
-4.558278E+0
-4.188341E+0
-3.880060E+0
-3.417638E+0
-2.739419E+0
-1.783747E+0
-6.431058E-1
7.133324E-1
2.439708E+0
4.351052E+0
6.077427E+0
7.495522E+0
8.543678E+0
9.252726E+0
9.684320E+0
9.961772E+0
1.027005E+1
1.073248E+1
1.128738E+1
1.174980E+1
1.199643E+1
1.178063E+1
1.107159E+1
9.930944E+0
8.574507E+0
7.187241E+0
5.830802E+0
4.597677E+0
3.518693E+0
2.809645E+0
2.501364E+0
2.532192E+0
2.809645E+0
3.241239E+0
3.703661E+0
4.166083E+0
4.566849E+0
5.029271E+0
5.645834E+0
6.416537E+0
7.156412E+0
7.495522E+0
7.341381E+0
6.755647E+0
5.892459E+0
4.967615E+0
4.011942E+0
3.179583E+0
2.501364E+0
2.038942E+0
1.699832E+0
1.514864E+0
1.360723E+0
1.175754E+0
8.058167E-1
2.509103E-1
-3.039963E-1
-6.739337E-1
-6.739337E-1
-3.656523E-1
1.584261E-1
6.208479E-1
8.674731E-1
8.674731E-1
6.825042E-1
4.358790E-1
9.676957E-2
-3.656523E-1
-9.513872E-1
-1.506294E+0
-2.061199E+0
-2.554450E+0
-2.986044E+0
-3.355982E+0
-3.664263E+0
-3.972544E+0
-4.249997E+0
-4.496622E+0
-4.712419E+0
-5.020701E+0
-5.328981E+0
-5.544779E+0
-5.483123E+0
-5.267325E+0
-5.051528E+0
-4.804904E+0
-4.404138E+0
-3.725919E+0
-2.831903E+0
-1.814575E+0
-8.280747E-1
3.511334E-2
6.825042E-1
9.907854E-1
9.599574E-1
5.900197E-1
-8.819938E-2
-1.105528E+0
-2.369481E+0
-3.633435E+0
-4.743247E+0
-5.575607E+0
-6.222998E+0
-6.808732E+0
-7.363638E+0
-7.887717E+0
-8.350139E+0
-8.720076E+0
-8.812560E+0
-8.565936E+0
-7.949373E+0
-6.993701E+0
-5.822231E+0
-4.527451E+0
-3.232669E+0
-1.968715E+0
-7.972462E-1
1.892541E-1
1.021614E+0
1.699832E+0
2.285567E+0
2.871302E+0
3.549521E+0
4.320224E+0
5.152584E+0
5.954115E+0
6.539849E+0
6.786475E+0
6.755647E+0
6.416537E+0
5.769146E+0
4.782646E+0
3.487864E+0
2.008114E+0
4.358790E-1
-1.074699E+0
-2.369481E+0
-3.417638E+0
-4.188341E+0
-4.681591E+0
-4.835732E+0
-4.650763E+0
-4.157513E+0
-3.664263E+0
-3.325153E+0
-3.171012E+0
-3.016872E+0
-2.739419E+0
-2.400309E+0
-1.907059E+0
-1.228840E+0
-2.731679E-1
8.674731E-1
1.977286E+0
2.932958E+0
3.580349E+0
3.888630E+0
3.857802E+0
3.611177E+0
3.117927E+0
2.439708E+0
1.669004E+0
8.674731E-1
1.275978E-1
-6.122773E-1
-1.475465E+0
-2.523622E+0
-3.880060E+0
-5.483123E+0
-7.147842E+0
-8.658421E+0
-9.799061E+0
-1.041562E+1
-1.050811E+1
-1.004569E+1
-9.151670E+0
-7.949373E+0
-6.562106E+0
-5.020701E+0
-3.417638E+0
-1.691262E+0
3.511334E-2
1.576520E+0
2.809645E+0
3.765317E+0
4.597677E+0
5.275896E+0
5.830802E+0
6.139084E+0
6.200740E+0
6.108255E+0
5.984943E+0
5.984943E+0
6.169912E+0
6.539849E+0
6.878959E+0
7.063928E+0
7.094756E+0
6.909787E+0
6.447365E+0
5.676662E+0
4.690162E+0
3.580349E+0
2.285567E+0
5.900197E-1
-1.567950E+0
-4.188341E+0
-7.147842E+0
-1.029231E+1
-1.352927E+1
-1.679705E+1
-1.978738E+1
-2.219197E+1
-2.367172E+1
-2.410332E+1
-2.361007E+1
-2.240777E+1
-2.077388E+1
-1.880088E+1
-1.655043E+1
-1.393003E+1
-1.090887E+1
-7.579435E+0
-4.249997E+0
-1.259669E+0
1.453207E+0
3.857802E+0
5.861630E+0
7.372209E+0
8.297053E+0
8.759475E+0
8.821132E+0
8.389538E+0
7.279725E+0
5.430037E+0
3.210411E+0
1.175754E+0
-3.656523E-1
-1.537122E+0
-2.585278E+0
-3.664263E+0
-4.712419E+0
-5.606435E+0
-6.284654E+0
-6.623763E+0
-6.685419E+0
-6.654591E+0
-6.716248E+0
-6.777904E+0
-6.654591E+0
-6.007200E+0
-4.558278E+0
-2.184512E+0
9.291291E-1
4.351052E+0
7.680491E+0
1.067082E+1
1.322956E+1
1.529504E+1
1.674396E+1
1.748384E+1
1.751467E+1
1.702142E+1
1.603491E+1
1.455516E+1
1.264382E+1
1.027005E+1
7.526350E+0
4.505193E+0
1.391551E+0
-1.598778E+0
-4.095857E+0
-5.853060E+0
-6.685419E+0
-6.716248E+0
-6.099685E+0
-4.928216E+0
-3.602607E+0
-2.554450E+0
-2.307825E+0
-2.924388E+0
-3.941716E+0
-4.928216E+0
-5.760576E+0
-6.500451E+0
-7.240327E+0
-7.795233E+0
-8.072685E+0
-8.072685E+0
-8.165170E+0
-8.504280E+0
-8.935873E+0
-9.213326E+0
-9.182499E+0
-8.843389E+0
-8.165170E+0
-7.055357E+0
-5.390637E+0
-3.540950E+0
-2.030372E+0
-1.321325E+0
-1.352153E+0
-1.752918E+0
-2.246168E+0
-2.739419E+0
-3.109357E+0
-3.232669E+0
-3.016872E+0
-2.461965E+0
-1.907059E+0
-1.537122E+0
-1.413809E+0
-1.506294E+0
-1.907059E+0
-2.770247E+0
-4.219169E+0
-6.068857E+0
-7.918546E+0
-9.552436E+0
-1.103219E+1
-1.257359E+1
-1.420748E+1
-1.581055E+1
-1.713616E+1
-1.809183E+1
-1.870839E+1
-1.920164E+1
-1.969490E+1
-2.015731E+1
-2.046560E+1
-2.031146E+1
-1.954075E+1
-1.815349E+1
-1.611883E+1
-1.349844E+1
-1.056976E+1
-7.856889E+0
-5.822231E+0
-4.589107E+0
-3.880060E+0
-3.479294E+0
-3.263497E+0
-3.047700E+0
-2.585278E+0
-1.752918E+0
-7.355897E-1
2.200820E-1
7.749884E-1
8.983011E-1
7.441604E-1
3.433948E-1
-1.806834E-1
-7.047617E-1
-1.074699E+0
-1.136356E+0
-7.972462E-1
-1.806834E-1
3.433948E-1
4.050508E-1
-2.423399E-1
-1.752918E+0
-4.095857E+0
-6.901217E+0
-9.614092E+0
-1.155626E+1
-1.248111E+1
-1.232697E+1
-1.118633E+1
-9.367468E+0
-7.301982E+0
-5.544779E+0
-4.373309E+0
-3.695091E+0
-3.540950E+0
-4.126684E+0
-5.421466E+0
-7.117014E+0
-8.750904E+0
-1.010734E+1
-1.109384E+1
-1.171041E+1
-1.186455E+1
-1.158709E+1
-1.103219E+1
-1.050811E+1
-1.010734E+1
-9.768233E+0
-9.336639E+0
-8.781733E+0
-8.195998E+0
-7.702748E+0
-7.363638E+0
-7.240327E+0
-7.425295E+0
-7.918546E+0
-8.627592E+0
-9.336639E+0
-9.860718E+0
-1.016900E+1
-1.032314E+1
-1.032314E+1
-1.007652E+1
-9.336639E+0
-8.011029E+0
-6.253826E+0
-4.373309E+0
-2.739419E+0
-1.629606E+0
-1.105528E+0
-1.167184E+0
-1.845403E+0
-3.171012E+0
-5.113185E+0
-7.332810E+0
-9.398295E+0
-1.100136E+1
-1.208034E+1
-1.266608E+1
-1.260442E+1
-1.192620E+1
-1.066225E+1
-9.120842E+0
-7.702748E+0
-6.531280E+0
-5.575607E+0
-4.774076E+0
-4.188341E+0
-4.065028E+0
-4.311653E+0
-4.619934E+0
-4.558278E+0
-3.972544E+0
-2.924388E+0
-1.598778E+0
-1.498554E-1
1.514864E+0
3.333724E+0
5.275896E+0
7.279725E+0
9.283553E+0
1.116407E+1
1.264382E+1
1.350701E+1
1.378446E+1
1.356866E+1
1.319873E+1
1.282879E+1
1.258216E+1
1.255134E+1
1.264382E+1
1.285962E+1
1.298293E+1
1.276713E+1
1.208891E+1
1.088662E+1
9.314382E+0
7.526350E+0
5.799974E+0
4.289396E+0
3.210411E+0
2.470536E+0
1.915630E+0
1.514864E+0
1.206583E+0
8.983011E-1
5.283635E-1
2.200820E-1
-2.654290E-2
-1.498554E-1
-2.731679E-1
-4.889648E-1
-7.355897E-1
-1.043871E+0
-1.475465E+0
-2.276997E+0
-3.664263E+0
-5.698919E+0
-8.226826E+0
-1.103219E+1
-1.374506E+1
-1.611883E+1
-1.778355E+1
-1.864674E+1
-1.877005E+1
-1.840011E+1
-1.775272E+1
-1.688953E+1
-1.590303E+1
-1.500902E+1
-1.448494E+1
-1.426914E+1
-1.414583E+1
-1.383755E+1
-1.322098E+1
-1.223449E+1
-1.093970E+1
-9.398295E+0
-7.764404E+0
-6.253826E+0
-5.051528E+0
-4.034201E+0
-3.109357E+0
-2.276997E+0
-1.660434E+0
-1.290497E+0
-1.105528E+0
-9.205592E-1
-7.355897E-1
-5.197933E-1
-3.039963E-1
-8.819938E-2
3.511334E-2
3.511334E-2
4.285336E-3
1.892541E-1
7.441604E-1
1.699832E+0
2.809645E+0
3.888630E+0
4.844302E+0
5.769146E+0
6.755647E+0
7.742147E+0
8.574507E+0
9.191069E+0
9.499351E+0
9.530178E+0
9.252726E+0
8.543678E+0
7.403037E+0
5.984943E+0
4.381880E+0
2.747989E+0
1.114098E+0
-5.814493E-1
-2.431137E+0
-4.342482E+0
-6.192169E+0
-7.980201E+0
-9.799061E+0
-1.158709E+1
-1.319016E+1
-1.457742E+1
-1.559475E+1
-1.611883E+1
-1.605717E+1
-1.544061E+1
-1.436163E+1
-1.306684E+1
-1.177206E+1
-1.066225E+1
-9.891545E+0
-9.429123E+0
-9.305811E+0
-9.459951E+0
-9.737405E+0
-1.001486E+1
-1.007652E+1
-9.829889E+0
-9.151670E+0
-8.257654E+0
-7.301982E+0
-6.407967E+0
-5.513950E+0
-4.558278E+0
-3.510122E+0
-2.492793E+0
-1.598778E+0
-8.589027E-1
-3.039963E-1
-5.737114E-2
-2.654290E-2
-2.654290E-2
9.676957E-2
3.125665E-1
4.050508E-1
9.676957E-2
-5.197933E-1
-1.290497E+0
-2.092028E+0
-2.893559E+0
-3.695091E+0
-4.465794E+0
-4.989872E+0
-5.174841E+0
-4.989872E+0
-4.496622E+0
-3.725919E+0
-2.831903E+0
-1.907059E+0
-1.136356E+0
-6.431058E-1
-5.197933E-1
-5.506213E-1
-5.197933E-1
-2.731679E-1
2.817385E-1
9.599574E-1
1.391551E+0
1.422380E+0
9.907854E-1
4.285336E-3
-1.537122E+0
-3.510122E+0
-5.606435E+0
-7.579435E+0
-9.213326E+0
-1.060059E+1
-1.186455E+1
-1.303602E+1
-1.411500E+1
-1.494736E+1
-1.540978E+1
-1.556392E+1
-1.547144E+1
-1.513233E+1
-1.448494E+1
-1.356009E+1
-1.251194E+1
-1.143295E+1
-1.032314E+1
-9.120842E+0
-7.826061E+0
-6.531280E+0
-5.298153E+0
-4.157513E+0
-3.078528E+0
-2.153684E+0
-1.413809E+0
-8.897307E-1
-6.122773E-1
-5.506213E-1
-7.355897E-1
-1.259669E+0
-2.153684E+0
-3.201841E+0
-4.034201E+0
-4.558278E+0
-4.897389E+0
-5.267325E+0
-5.637263E+0
-5.945544E+0
-6.068857E+0
-6.068857E+0
-5.945544E+0
-5.483123E+0
-4.650763E+0
-3.448466E+0
-2.061199E+0
-6.122773E-1
8.674731E-1
2.223911E+0
3.241239E+0
3.796146E+0
3.857802E+0
3.611177E+0
3.179583E+0
2.686333E+0
1.977286E+0
9.907854E-1
-3.348243E-1
-1.814575E+0
-3.355982E+0
-4.681591E+0
-5.698919E+0
-6.284654E+0
-6.531280E+0
-6.623763E+0
-6.623763E+0
-6.562106E+0
-6.531280E+0
-6.500451E+0
-6.377138E+0
-6.099685E+0
-5.637263E+0
-5.051528E+0
-4.373309E+0
-3.571778E+0
-2.708591E+0
-1.907059E+0
-1.290497E+0
-9.205592E-1
-8.280747E-1
-9.205592E-1
-1.259669E+0
-1.752918E+0
-2.307825E+0
-2.924388E+0
-3.540950E+0
-4.219169E+0
-4.866560E+0
-5.452294E+0
-5.976372E+0
-6.469623E+0
-6.993701E+0
-7.486951E+0
-7.733577E+0
-7.517779E+0
-6.716248E+0
-5.421466E+0
-3.910888E+0
-2.400309E+0
-1.074699E+0
-8.819938E-2
4.667072E-1
4.975355E-1
4.285336E-3
-1.074699E+0
-2.523622E+0
-4.157513E+0
-5.822231E+0
-7.486951E+0
-9.059186E+0
-1.041562E+1
-1.146378E+1
-1.220366E+1
-1.263525E+1
-1.278939E+1
-1.263525E+1
-1.223449E+1
-1.180289E+1
-1.146378E+1
-1.124798E+1
-1.109384E+1
-1.087805E+1
-1.053894E+1
-1.001486E+1
-9.274983E+0
-8.380967E+0
-7.363638E+0
-6.346311E+0
-5.452294E+0
-4.681591E+0
-3.972544E+0
-3.386810E+0
-2.955216E+0
-2.739419E+0
-2.616106E+0
-2.523622E+0
-2.523622E+0
-2.616106E+0
-2.770247E+0
-2.955216E+0
-3.109357E+0
-3.232669E+0
-3.294325E+0
-3.232669E+0
-3.078528E+0
-2.831903E+0
-2.554450E+0
-2.215340E+0
-1.722090E+0
-1.136356E+0
-5.197933E-1
3.511334E-2
4.667072E-1
7.441604E-1
8.366449E-1
8.983011E-1
1.021614E+0
1.268239E+0
1.576520E+0
1.884801E+0
2.193083E+0
2.439708E+0
2.532192E+0
2.470536E+0
2.254739E+0
1.915630E+0
1.514864E+0
1.052442E+0
5.900197E-1
2.509103E-1
-5.737114E-2
-4.273088E-1
-9.205592E-1
-1.444637E+0
-1.598778E+0
-1.198012E+0
-4.581368E-1
2.509103E-1
7.441604E-1
1.052442E+0
1.299067E+0
1.514864E+0
1.669004E+0
1.669004E+0
1.514864E+0
1.268239E+0
1.052442E+0
9.291291E-1
8.674731E-1
8.674731E-1
8.983011E-1
1.021614E+0
1.175754E+0
1.422380E+0
1.607348E+0
1.669004E+0
1.638176E+0
1.484036E+0
1.329895E+0
1.206583E+0
1.175754E+0
1.299067E+0
1.638176E+0
2.008114E+0
2.347223E+0
2.593849E+0
2.778817E+0
2.932958E+0
3.025442E+0
2.994614E+0
2.809645E+0
2.470536E+0
2.008114E+0
1.484036E+0
8.983011E-1
2.200820E-1
-5.814493E-1
-1.475465E+0
-2.400309E+0
-3.140184E+0
-3.695091E+0
-4.095857E+0
-4.311653E+0
-4.342482E+0
-4.249997E+0
-4.126684E+0
-4.034201E+0
-3.880060E+0
-3.602607E+0
-3.232669E+0
-2.862731E+0
-2.492793E+0
-2.215340E+0
-2.030372E+0
-1.968715E+0
-2.061199E+0
-2.215340E+0
-2.338653E+0
-2.338653E+0
-2.184512E+0
-1.968715E+0
-1.629606E+0
-1.259669E+0
-1.043871E+0
-1.167184E+0
-1.629606E+0
-2.276997E+0
-2.955216E+0
-3.664263E+0
-4.434966E+0
-5.298153E+0
-6.099685E+0
-6.716248E+0
-7.024530E+0
-7.117014E+0
-6.932045E+0
-6.531280E+0
-6.038029E+0
-5.544779E+0
-5.144013E+0
-4.835732E+0
-4.465794E+0
-3.972544E+0
-3.294325E+0
-2.554450E+0
-1.876231E+0
-1.382981E+0
-1.105528E+0
-1.074699E+0
-1.228840E+0
-1.506294E+0
-1.691262E+0
-1.722090E+0
-1.629606E+0
-1.537122E+0
-1.629606E+0
-1.845403E+0
-2.092028E+0
-2.338653E+0
-2.646934E+0
-2.986044E+0
-3.294325E+0
-3.510122E+0
-3.479294E+0
-3.140184E+0
-2.492793E+0
-1.691262E+0
-9.205592E-1
-2.731679E-1
2.200820E-1
5.283635E-1
5.900197E-1
4.667072E-1
2.509103E-1
4.285336E-3
-2.423399E-1
-5.506213E-1
-9.513872E-1
-1.475465E+0
-2.030372E+0
-2.646934E+0
-3.263497E+0
-3.880060E+0
-4.342482E+0
-4.558278E+0
-4.404138E+0
-3.941716E+0
-3.232669E+0
-2.307825E+0
-1.228840E+0
-2.654290E-2
1.175754E+0
2.193083E+0
2.809645E+0
2.994614E+0
2.932958E+0
2.778817E+0
2.655505E+0
2.501364E+0
2.131426E+0
1.545692E+0
7.749884E-1
4.285336E-3
-6.122773E-1
-1.013043E+0
-1.259669E+0
-1.444637E+0
-1.629606E+0
-1.876231E+0
-2.092028E+0
-2.215340E+0
-2.184512E+0
-2.030372E+0
-1.937887E+0
-1.907059E+0
-1.814575E+0
-1.598778E+0
-1.321325E+0
-1.136356E+0
-1.136356E+0
-1.382981E+0
-1.907059E+0
-2.708591E+0
-3.602607E+0
-4.373309E+0
-4.835732E+0
-5.082357E+0
-5.328981E+0
-5.729748E+0
-6.315482E+0
-6.932045E+0
-7.517779E+0
-8.041857E+0
-8.535108E+0
-8.935873E+0
-9.059186E+0
-8.905045E+0
-8.442623E+0
-7.733577E+0
-6.901217E+0
-6.007200E+0
-5.144013E+0
-4.311653E+0
-3.540950E+0
-2.893559E+0
-2.338653E+0
-1.876231E+0
-1.537122E+0
-1.382981E+0
-1.598778E+0
-2.184512E+0
-3.109357E+0
-4.188341E+0
-5.359810E+0
-6.500451E+0
-7.456122E+0
-8.103514E+0
-8.411796E+0
-8.350139E+0
-8.011029E+0
-7.548607E+0
-7.117014E+0
-7.024530E+0
-7.425295E+0
-8.350139E+0
-9.706576E+0
-1.127881E+1
-1.288188E+1
-1.423831E+1
-1.525564E+1
-1.593386E+1
-1.621131E+1
-1.596469E+1
-1.507067E+1
-1.359092E+1
-1.152544E+1
-9.059186E+0
-6.346311E+0
-3.571778E+0
-9.822147E-1
1.175754E+0
2.717161E+0
3.549521E+0
3.457036E+0
2.439708E+0
6.516759E-1
-1.660434E+0
-4.095857E+0
-6.469623E+0
-8.658421E+0
-1.063142E+1
-1.238862E+1
-1.377589E+1
-1.466991E+1
-1.510150E+1
-1.513233E+1
-1.488570E+1
-1.445411E+1
-1.405334E+1
-1.374506E+1
-1.352927E+1
-1.334430E+1
-1.312850E+1
-1.291270E+1
-1.263525E+1
-1.220366E+1
-1.143295E+1
-1.007652E+1
-8.195998E+0
-5.914716E+0
-3.448466E+0
-1.013043E+0
1.268239E+0
3.148755E+0
4.443536E+0
5.060099E+0
4.905959E+0
4.073599E+0
2.686333E+0
9.291291E-1
-1.043871E+0
-2.986044E+0
-4.743247E+0
-6.222998E+0
-7.394466E+0
-8.257654E+0
-8.689248E+0
-8.565936E+0
-7.826061E+0
-6.531280E+0
-4.897389E+0
-3.171012E+0
-1.567950E+0
-2.731679E-1
5.591915E-1
8.983011E-1
8.058167E-1
4.358790E-1
-1.806834E-1
-9.513872E-1
-1.660434E+0
-2.215340E+0
-2.461965E+0
-2.461965E+0
-2.184512E+0
-1.691262E+0
-9.822147E-1
-8.819938E-2
8.058167E-1
1.669004E+0
2.439708E+0
3.117927E+0
3.611177E+0
3.826974E+0
3.703661E+0
3.457036E+0
3.087099E+0
2.532192E+0
1.792317E+0
8.983011E-1
-1.190274E-1
-1.259669E+0
-2.554450E+0
-3.910888E+0
-5.174841E+0
-6.222998E+0
-7.055357E+0
-7.671920E+0
-8.041857E+0
-8.041857E+0
-7.702748E+0
-7.147842E+0
-6.592935E+0
-6.068857E+0
-5.421466E+0
-4.712419E+0
-4.095857E+0
-3.725919E+0
-3.664263E+0
-3.787576E+0
-4.095857E+0
-4.589107E+0
-5.298153E+0
-6.068857E+0
-6.716248E+0
-7.086186E+0
-7.147842E+0
-6.839561E+0
-6.130513E+0
-5.113185E+0
-3.910888E+0
-2.739419E+0
-1.660434E+0
-7.664182E-1
-1.806834E-1
-2.654290E-2
-2.115119E-1
-6.431058E-1
-1.136356E+0
-1.722090E+0
-2.400309E+0
-3.171012E+0
-3.880060E+0
-4.465794E+0
-4.804904E+0
-4.866560E+0
-4.712419E+0
-4.434966E+0
-4.157513E+0
-3.818404E+0
-3.325153E+0
-2.739419E+0
-2.215340E+0
-1.876231E+0
-1.814575E+0
-1.937887E+0
-2.184512E+0
-2.523622E+0
-2.862731E+0
-3.140184E+0
-3.263497E+0
-3.171012E+0
-2.862731E+0
-2.369481E+0
-1.845403E+0
-1.382981E+0
-1.043871E+0
-8.897307E-1
-8.897307E-1
-1.074699E+0
-1.382981E+0
-1.876231E+0
-2.523622E+0
-3.263497E+0
-3.972544E+0
-4.589107E+0
-5.020701E+0
-5.267325E+0
-5.359810E+0
-5.359810E+0
-5.328981E+0
-5.359810E+0
-5.544779E+0
-6.038029E+0
-6.777904E+0
-7.579435E+0
-8.319310E+0
-8.874217E+0
-9.274983E+0
-9.552436E+0
-9.614092E+0
-9.521607E+0
-9.244155E+0
-8.750904E+0
-8.103514E+0
-7.363638E+0
-6.562106E+0
-5.668092E+0
-4.650763E+0
-3.479294E+0
-2.246168E+0
-9.513872E-1
4.050508E-1
1.699832E+0
2.902130E+0
3.919458E+0
4.690162E+0
5.245068E+0
5.460865E+0
5.337553E+0
4.967615E+0
4.351052E+0
3.580349E+0
2.686333E+0
1.669004E+0
6.208479E-1
-3.656523E-1
-1.259669E+0
-1.999544E+0
-2.523622E+0
-2.801075E+0
-2.831903E+0
-2.523622E+0
-1.876231E+0
-9.205592E-1
3.125665E-1
1.761489E+0
3.333724E+0
4.905959E+0
6.385709E+0
7.649663E+0
8.728647E+0
9.715147E+0
1.063999E+1
1.153401E+1
1.239720E+1
1.329121E+1
1.412357E+1
1.486345E+1
1.554167E+1
1.609657E+1
1.649734E+1
1.652816E+1
1.606574E+1
1.507924E+1
1.359949E+1
1.171898E+1
9.437694E+0
6.848131E+0
4.042771E+0
1.052442E+0
-1.937887E+0
-4.712419E+0
-7.209498E+0
-9.244155E+0
-1.069308E+1
-1.140212E+1
-1.140212E+1
-1.066225E+1
-9.274983E+0
-7.332810E+0
-5.082357E+0
-2.770247E+0
-5.814493E-1
1.391551E+0
3.056270E+0
4.258568E+0
4.967615E+0
5.183412E+0
4.967615E+0
4.474365E+0
3.826974E+0
3.117927E+0
2.408880E+0
1.699832E+0
9.907854E-1
2.817385E-1
-4.889648E-1
-1.382981E+0
-2.400309E+0
-3.479294E+0
-4.496622E+0
-5.298153E+0
-5.791404E+0
-5.976372E+0
-5.945544E+0
-5.853060E+0
-5.760576E+0
-5.668092E+0
-5.483123E+0
-5.082357E+0
-4.434966E+0
-3.602607E+0
-2.554450E+0
-1.382981E+0
-2.115119E-1
9.291291E-1
1.853973E+0
2.532192E+0
2.902130E+0
3.056270E+0
3.025442E+0
2.809645E+0
2.378052E+0
1.730661E+0
9.599574E-1
6.594133E-2
-9.513872E-1
-2.061199E+0
-3.263497E+0
-4.527451E+0
-5.853060E+0
-7.271154E+0
-8.781733E+0
-1.038480E+1
-1.195703E+1
-1.340595E+1
-1.466991E+1
-1.574889E+1
-1.667374E+1
-1.744444E+1
-1.815349E+1
-1.864674E+1
-1.864674E+1
-1.803017E+1
-1.688953E+1
-1.534813E+1
-1.343678E+1
-1.112467E+1
-8.473452E+0
-5.637263E+0
-2.770247E+0
3.511334E-2
2.717161E+0
5.275896E+0
7.557178E+0
9.530178E+0
1.116407E+1
1.239720E+1
1.316790E+1
1.359949E+1
1.369198E+1
1.347618E+1
1.292127E+1
1.199643E+1
1.070165E+1
9.129413E+0
7.341381E+0
5.491693E+0
3.642005E+0
1.853973E+0
1.275978E-1
-1.567950E+0
-3.140184E+0
-4.496622E+0
-5.668092E+0
-6.500451E+0
-7.024530E+0
-7.240327E+0
-7.147842E+0
-6.808732E+0
-6.253826E+0
-5.606435E+0
-4.989872E+0
-4.434966E+0
-3.880060E+0
-3.294325E+0
-2.554450E+0
-1.629606E+0
-5.197933E-1
7.749884E-1
2.069770E+0
3.241239E+0
4.073599E+0
4.597677E+0
4.844302E+0
4.905959E+0
4.875130E+0
4.690162E+0
4.351052E+0
3.826974E+0
3.179583E+0
2.501364E+0
1.792317E+0
1.114098E+0
3.742230E-1
-3.348243E-1
-1.105528E+0
-1.907059E+0
-2.739419E+0
-3.540950E+0
-4.249997E+0
-4.804904E+0
-5.174841E+0
-5.359810E+0
-5.421466E+0
-5.267325E+0
-4.866560E+0
-4.219169E+0
-3.355982E+0
-2.338653E+0
-1.167184E+0
1.892541E-1
1.638176E+0
3.117927E+0
4.536021E+0
5.799974E+0
6.848131E+0
7.680491E+0
8.235397E+0
8.482022E+0
8.389538E+0
7.957944E+0
7.187241E+0
6.139084E+0
4.844302E+0
3.395380E+0
1.853973E+0
2.817385E-1
-1.228840E+0
-2.646934E+0
-4.003372E+0
-5.267325E+0
-6.346311E+0
-7.240327E+0
-7.980201E+0
-8.596765E+0
-9.059186E+0
-9.336639E+0
-9.429123E+0
-9.305811E+0
-8.874217E+0
-8.134341E+0
-7.147842E+0
-6.007200E+0
-4.774076E+0
-3.417638E+0
-1.937887E+0
-2.731679E-1
1.422380E+0
3.117927E+0
4.628505E+0
5.954115E+0
7.002272E+0
7.711319E+0
7.988771E+0
7.957944E+0
7.557178E+0
6.878959E+0
5.954115E+0
4.844302E+0
3.611177E+0
2.254739E+0
8.366449E-1
-6.122773E-1
-2.030372E+0
-3.294325E+0
-4.373309E+0
-5.328981E+0
-6.192169E+0
-6.962873E+0
-7.610264E+0
-8.134341E+0
-8.535108E+0
-8.750904E+0
-8.781733E+0
-8.504280E+0
-7.918546E+0
-7.055357E+0
-6.068857E+0
-5.020701E+0
-3.972544E+0
-3.016872E+0
-2.184512E+0
-1.537122E+0
-9.822147E-1
-4.273088E-1
1.584261E-1
7.749884E-1
1.453207E+0
2.254739E+0
3.148755E+0
3.981114E+0
4.690162E+0
5.121756E+0
5.245068E+0
5.029271E+0
4.474365E+0
3.672833E+0
2.717161E+0
1.638176E+0
5.283635E-1
-6.122773E-1
-1.752918E+0
-2.831903E+0
-3.756748E+0
-4.558278E+0
-5.144013E+0
-5.483123E+0
-5.513950E+0
-5.328981E+0
-4.989872E+0
-4.619934E+0
-4.188341E+0
-3.756748E+0
-3.417638E+0
-3.325153E+0
-3.510122E+0
-3.849232E+0
-4.280825E+0
-4.619934E+0
-4.928216E+0
-5.267325E+0
-5.483123E+0
-5.544779E+0
-5.575607E+0
-5.668092E+0
-5.853060E+0
-6.099685E+0
-6.438795E+0
-6.870388E+0
-7.363638E+0
-7.764404E+0
-8.072685E+0
-8.288483E+0
-8.442623E+0
-8.565936E+0
-8.750904E+0
-9.059186E+0
-9.367468E+0
-9.614092E+0
-9.706576E+0
-9.614092E+0
-9.182499E+0
-8.411796E+0
-7.425295E+0
-6.315482E+0
-5.174841E+0
-4.095857E+0
-3.109357E+0
-2.122856E+0
-1.136356E+0
-1.498554E-1
7.133324E-1
1.484036E+0
2.162255E+0
2.747989E+0
3.302896E+0
3.826974E+0
4.289396E+0
4.628505E+0
4.813474E+0
4.751818E+0
4.505193E+0
4.104427E+0
3.549521E+0
2.840474E+0
2.069770E+0
1.329895E+0
5.591915E-1
-2.423399E-1
-1.105528E+0
-1.968715E+0
-2.893559E+0
-3.725919E+0
-4.496622E+0
-5.205669E+0
-5.883887E+0
-6.500451E+0
-7.117014E+0
-7.795233E+0
-8.565936E+0
-9.398295E+0
-1.019983E+1
-1.090887E+1
-1.149461E+1
-1.192620E+1
-1.229614E+1
-1.251194E+1
-1.257359E+1
-1.241945E+1
-1.211117E+1
-1.161792E+1
-1.093970E+1
-1.010734E+1
-9.090014E+0
-7.980201E+0
-6.839561E+0
-5.668092E+0
-4.558278E+0
-3.479294E+0
-2.400309E+0
-1.382981E+0
-4.273088E-1
3.742230E-1
1.083270E+0
1.669004E+0
1.977286E+0
1.977286E+0
1.638176E+0
1.083270E+0
3.742230E-1
-3.964803E-1
-1.198012E+0
-1.968715E+0
-2.770247E+0
-3.695091E+0
-4.712419E+0
-5.760576E+0
-6.716248E+0
-7.517779E+0
-8.165170E+0
-8.689248E+0
-9.028358E+0
-9.151670E+0
-9.028358E+0
-8.689248E+0
-8.226826E+0
-7.733577E+0
-7.271154E+0
-6.870388E+0
-6.531280E+0
-6.161342E+0
-5.760576E+0
-5.452294E+0
-5.267325E+0
-5.267325E+0
-5.452294E+0
-5.729748E+0
-6.007200E+0
-6.192169E+0
-6.192169E+0
-6.038029E+0
-5.729748E+0
-5.328981E+0
-4.866560E+0
-4.373309E+0
-3.818404E+0
-3.263497E+0
-2.862731E+0
-2.677763E+0
-2.801075E+0
-3.078528E+0
-3.386810E+0
-3.725919E+0
-4.034201E+0
-4.311653E+0
-4.496622E+0
-4.589107E+0
-4.619934E+0
-4.496622E+0
-4.249997E+0
-3.849232E+0
-3.417638E+0
-3.047700E+0
-2.831903E+0
-2.739419E+0
-2.770247E+0
-2.924388E+0
-3.232669E+0
-3.725919E+0
-4.342482E+0
-4.989872E+0
-5.544779E+0
-5.945544E+0
-6.099685E+0
-5.976372E+0
-5.668092E+0
-5.267325E+0
-4.959044E+0
-4.835732E+0
-4.959044E+0
-5.267325E+0
-5.698919E+0
-6.130513E+0
-6.531280E+0
-6.808732E+0
-6.962873E+0
-7.086186E+0
-7.240327E+0
-7.394466E+0
-7.610264E+0
-7.856889E+0
-8.103514E+0
-8.319310E+0
-8.350139E+0
-8.195998E+0
-7.856889E+0
-7.394466E+0
-6.839561E+0
-6.192169E+0
-5.421466E+0
-4.527451E+0
-3.479294E+0
-2.338653E+0
-1.136356E+0
1.275978E-1
1.391551E+0
2.655505E+0
3.919458E+0
5.183412E+0
6.324053E+0
7.248897E+0
7.865459E+0
8.081256E+0
7.865459E+0
7.279725E+0
6.324053E+0
5.090927E+0
3.611177E+0
2.038942E+0
5.591915E-1
-7.972462E-1
-2.061199E+0
-3.294325E+0
-4.373309E+0
-5.236498E+0
-5.791404E+0
-6.038029E+0
-6.099685E+0
-6.038029E+0
-5.791404E+0
-5.421466E+0
-4.928216E+0
-4.342482E+0
-3.664263E+0
-2.986044E+0
-2.215340E+0
-1.290497E+0
-2.731679E-1
7.441604E-1
1.545692E+0
2.131426E+0
2.408880E+0
2.470536E+0
2.347223E+0
1.977286E+0
1.391551E+0
5.283635E-1
-5.506213E-1
-1.752918E+0
-2.955216E+0
-4.065028E+0
-4.959044E+0
-5.637263E+0
-6.038029E+0
-6.161342E+0
-5.976372E+0
-5.606435E+0
-5.113185E+0
-4.527451E+0
-3.941716E+0
-3.417638E+0
-2.955216E+0
-2.585278E+0
-2.307825E+0
-2.061199E+0
-1.814575E+0
-1.598778E+0
-1.413809E+0
-1.352153E+0
-1.413809E+0
-1.506294E+0
-1.691262E+0
-1.937887E+0
-2.246168E+0
-2.585278E+0
-2.893559E+0
-3.109357E+0
-3.263497E+0
-3.325153E+0
-3.355982E+0
-3.325153E+0
-3.263497E+0
-3.171012E+0
-3.109357E+0
-2.986044E+0
-2.801075E+0
-2.523622E+0
-2.122856E+0
-1.722090E+0
-1.413809E+0
-1.321325E+0
-1.413809E+0
-1.660434E+0
-1.968715E+0
-2.369481E+0
-2.739419E+0
-3.078528E+0
-3.355982E+0
-3.571778E+0
-3.787576E+0
-3.972544E+0
-4.034201E+0
-4.003372E+0
-3.818404E+0
-3.510122E+0
-3.109357E+0
-2.708591E+0
-2.215340E+0
-1.722090E+0
-1.198012E+0
-5.506213E-1
1.892541E-1
9.599574E-1
1.638176E+0
2.193083E+0
2.593849E+0
2.840474E+0
2.902130E+0
2.717161E+0
2.254739E+0
1.545692E+0
5.591915E-1
-6.122773E-1
-1.907059E+0
-3.140184E+0
-4.219169E+0
-5.144013E+0
-5.914716E+0
-6.592935E+0
-7.117014E+0
-7.363638E+0
-7.332810E+0
-7.024530E+0
-6.469623E+0
-5.760576E+0
-4.928216E+0
-4.034201E+0
-3.201841E+0
-2.492793E+0
-1.937887E+0
-1.660434E+0
-1.598778E+0
-1.660434E+0
-1.783747E+0
-1.814575E+0
-1.629606E+0
-1.321325E+0
-9.822147E-1
-6.739337E-1
-4.581368E-1
-3.348243E-1
-3.656523E-1
-4.581368E-1
-6.122773E-1
-7.972462E-1
-9.513872E-1
-1.105528E+0
-1.228840E+0
-1.382981E+0
-1.537122E+0
-1.722090E+0
-2.030372E+0
-2.461965E+0
-2.955216E+0
-3.386810E+0
-3.602607E+0
-3.571778E+0
-3.263497E+0
-2.770247E+0
-2.153684E+0
-1.444637E+0
-7.972462E-1
-2.731679E-1
-2.654290E-2
-2.654290E-2
-1.806834E-1
-4.273088E-1
-7.047617E-1
-9.822147E-1
-1.290497E+0
-1.567950E+0
-1.783747E+0
-1.937887E+0
-1.968715E+0
-1.937887E+0
-1.876231E+0
-1.783747E+0
-1.691262E+0
-1.660434E+0
-1.691262E+0
-1.814575E+0
-1.968715E+0
-2.184512E+0
-2.369481E+0
-2.523622E+0
-2.708591E+0
-2.924388E+0
-3.140184E+0
-3.386810E+0
-3.540950E+0
-3.540950E+0
-3.355982E+0
-3.109357E+0
-2.831903E+0
-2.554450E+0
-2.369481E+0
-2.215340E+0
-2.030372E+0
-1.783747E+0
-1.506294E+0
-1.259669E+0
-1.013043E+0
-7.664182E-1
-4.889648E-1
-1.806834E-1
6.594133E-2
2.817385E-1
5.591915E-1
9.291291E-1
1.422380E+0
1.977286E+0
2.501364E+0
2.809645E+0
2.840474E+0
2.532192E+0
1.977286E+0
1.206583E+0
3.125665E-1
-5.506213E-1
-1.352153E+0
-2.030372E+0
-2.585278E+0
-2.986044E+0
-3.325153E+0
-3.571778E+0
-3.787576E+0
-3.972544E+0
-4.126684E+0
-4.188341E+0
-4.095857E+0
-3.849232E+0
-3.417638E+0
-2.924388E+0
-2.461965E+0
-2.153684E+0
-1.968715E+0
-1.814575E+0
-1.691262E+0
-1.660434E+0
-1.752918E+0
-1.907059E+0
-2.092028E+0
-2.215340E+0
-2.276997E+0
-2.369481E+0
-2.492793E+0
-2.646934E+0
-2.801075E+0
-2.924388E+0
-2.955216E+0
-2.893559E+0
-2.739419E+0
-2.523622E+0
-2.276997E+0
-1.999544E+0
-1.752918E+0
-1.537122E+0
-1.382981E+0
-1.259669E+0
-1.136356E+0
-9.822147E-1
-7.972462E-1
-6.122773E-1
-4.889648E-1
-3.348243E-1
-1.806834E-1
-5.737114E-2
-5.737114E-2
-8.819938E-2
-5.737114E-2
-2.654290E-2
3.511334E-2
1.892541E-1
4.358790E-1
7.441604E-1
9.907854E-1
1.052442E+0
9.907854E-1
9.599574E-1
9.907854E-1
1.144926E+0
1.360723E+0
1.638176E+0
1.915630E+0
2.162255E+0
2.285567E+0
2.285567E+0
2.069770E+0
1.669004E+0
1.083270E+0
4.050508E-1
-2.731679E-1
-8.589027E-1
-1.321325E+0
-1.691262E+0
-1.968715E+0
-2.215340E+0
-2.369481E+0
-2.461965E+0
-2.492793E+0
-2.492793E+0
-2.461965E+0
-2.369481E+0
-2.215340E+0
-1.876231E+0
-1.444637E+0
-9.822147E-1
-5.814493E-1
-2.115119E-1
9.676957E-2
2.817385E-1
2.509103E-1
9.676957E-2
-5.737114E-2
-8.819938E-2
4.285336E-3
9.676957E-2
1.892541E-1
1.892541E-1
6.594133E-2
-1.806834E-1
-5.814493E-1
-1.167184E+0
-1.783747E+0
-2.400309E+0
-3.016872E+0
-3.571778E+0
-4.003372E+0
-4.280825E+0
-4.373309E+0
-4.280825E+0
-4.034201E+0
-3.633435E+0
-3.140184E+0
-2.646934E+0
-2.215340E+0
-1.845403E+0
-1.537122E+0
-1.290497E+0
-1.105528E+0
-9.822147E-1
-8.897307E-1
-8.280747E-1
-7.972462E-1
-7.047617E-1
-6.122773E-1
-4.889648E-1
-3.348243E-1
-1.498554E-1
6.594133E-2
3.433948E-1
5.900197E-1
8.058167E-1
9.291291E-1
9.599574E-1
8.674731E-1
7.133324E-1
5.283635E-1
3.125665E-1
6.594133E-2
-1.806834E-1
-4.273088E-1
-6.122773E-1
-6.739337E-1
-5.814493E-1
-3.656523E-1
-8.819938E-2
2.200820E-1
4.667072E-1
6.825042E-1
8.058167E-1
8.058167E-1
6.516759E-1
4.050508E-1
6.594133E-2
-2.731679E-1
-6.739337E-1
-1.013043E+0
-1.259669E+0
-1.413809E+0
-1.444637E+0
-1.382981E+0
-1.228840E+0
-1.013043E+0
-7.355897E-1
-4.581368E-1
-2.423399E-1
-1.190274E-1
-1.190274E-1
-2.115119E-1
-3.656523E-1
-5.506213E-1
-7.972462E-1
-1.105528E+0
-1.444637E+0
-1.783747E+0
-2.030372E+0
-2.215340E+0
-2.307825E+0
-2.369481E+0
-2.431137E+0
-2.461965E+0
-2.461965E+0
-2.431137E+0
-2.400309E+0
-2.307825E+0
-2.184512E+0
-2.061199E+0
-1.968715E+0
-1.876231E+0
-1.876231E+0
-1.937887E+0
-2.030372E+0
-2.092028E+0
-2.122856E+0
-2.092028E+0
-1.999544E+0
-1.907059E+0
-1.876231E+0
-1.814575E+0
-1.752918E+0
-1.629606E+0
-1.506294E+0
-1.352153E+0
-1.259669E+0
-1.167184E+0
-1.074699E+0
-9.513872E-1
-7.047617E-1
-3.656523E-1
3.511334E-2
4.975355E-1
9.599574E-1
1.360723E+0
1.699832E+0
1.977286E+0
2.193083E+0
2.347223E+0
2.316395E+0
2.100598E+0
1.792317E+0
1.360723E+0
8.366449E-1
2.200820E-1
-4.581368E-1
-9.822147E-1
-1.382981E+0
-1.691262E+0
-1.937887E+0
-2.092028E+0
-2.092028E+0
-1.968715E+0
-1.814575E+0
-1.629606E+0
-1.352153E+0
-1.013043E+0
-6.122773E-1
-1.498554E-1
3.125665E-1
7.441604E-1
1.114098E+0
1.391551E+0
1.576520E+0
1.607348E+0
1.514864E+0
1.391551E+0
1.268239E+0
1.175754E+0
1.021614E+0
8.058167E-1
4.975355E-1
4.285336E-3
-7.047617E-1
-1.537122E+0
-2.431137E+0
-3.201841E+0
-3.849232E+0
-4.280825E+0
-4.527451E+0
-4.589107E+0
-4.465794E+0
-4.188341E+0
-3.664263E+0
-2.955216E+0
-2.153684E+0
-1.382981E+0
-6.739337E-1
3.511334E-2
6.516759E-1
1.144926E+0
1.545692E+0
1.792317E+0
1.884801E+0
1.730661E+0
1.391551E+0
8.674731E-1
2.200820E-1
-4.889648E-1
-1.136356E+0
-1.722090E+0
-2.184512E+0
-2.523622E+0
-2.739419E+0
-2.831903E+0
-2.801075E+0
-2.708591E+0
-2.616106E+0
-2.554450E+0
-2.585278E+0
-2.708591E+0
-2.924388E+0
-3.171012E+0
-3.417638E+0
-3.633435E+0
-3.787576E+0
-3.880060E+0
-3.941716E+0
-3.910888E+0
-3.787576E+0
-3.571778E+0
-3.325153E+0
-3.109357E+0
-2.924388E+0
-2.801075E+0
-2.616106E+0
-2.338653E+0
-1.968715E+0
-1.537122E+0
-1.105528E+0
-7.355897E-1
-4.581368E-1
-3.348243E-1
-2.731679E-1
-3.039963E-1
-3.656523E-1
-4.581368E-1
-5.814493E-1
-6.739337E-1
-7.047617E-1
-7.047617E-1
-6.431058E-1
-6.122773E-1
-7.047617E-1
-8.897307E-1
-1.167184E+0
-1.413809E+0
-1.629606E+0
-1.783747E+0
-1.845403E+0
-1.814575E+0
-1.660434E+0
-1.506294E+0
-1.413809E+0
-1.352153E+0
-1.290497E+0
-1.228840E+0
-1.136356E+0
-1.013043E+0
-8.280747E-1
-5.814493E-1
-3.039963E-1
-5.737114E-2
1.584261E-1
2.817385E-1
3.433948E-1
2.817385E-1
1.275978E-1
-5.737114E-2
-2.115119E-1
-3.039963E-1
-3.348243E-1
-3.964803E-1
-4.581368E-1
-5.814493E-1
-7.972462E-1
-1.136356E+0
-1.444637E+0
-1.752918E+0
-2.030372E+0
-2.215340E+0
-2.307825E+0
-2.276997E+0
-2.184512E+0
-2.030372E+0
-1.783747E+0
-1.506294E+0
-1.167184E+0
-7.355897E-1
-1.806834E-1
4.050508E-1
1.083270E+0
1.792317E+0
2.563020E+0
3.272067E+0
3.857802E+0
4.320224E+0
4.690162E+0
4.875130E+0
4.844302E+0
4.597677E+0
4.227739E+0
3.734489E+0
3.179583E+0
2.563020E+0
1.915630E+0
1.206583E+0
4.667072E-1
-2.731679E-1
-9.822147E-1
-1.691262E+0
-2.276997E+0
-2.708591E+0
-3.016872E+0
-3.140184E+0
-3.201841E+0
-3.201841E+0
-3.171012E+0
-3.140184E+0
-3.171012E+0
-3.263497E+0
-3.355982E+0
-3.417638E+0
-3.479294E+0
-3.602607E+0
-3.725919E+0
-3.849232E+0
-3.880060E+0
-3.787576E+0
-3.540950E+0
-3.294325E+0
-3.016872E+0
-2.801075E+0
-2.646934E+0
-2.523622E+0
-2.492793E+0
-2.523622E+0
-2.554450E+0
-2.461965E+0
-2.307825E+0
-2.122856E+0
-2.030372E+0
-1.907059E+0
-1.722090E+0
-1.506294E+0
-1.321325E+0
-1.228840E+0
-1.259669E+0
-1.290497E+0
-1.352153E+0
-1.382981E+0
-1.444637E+0
-1.537122E+0
-1.660434E+0
-1.814575E+0
-1.999544E+0
-2.276997E+0
-2.616106E+0
-2.924388E+0
-3.232669E+0
-3.417638E+0
-3.479294E+0
-3.417638E+0
-3.232669E+0
-3.047700E+0
-2.831903E+0
-2.616106E+0
-2.369481E+0
-2.184512E+0
-2.092028E+0
-2.030372E+0
-1.999544E+0
-1.937887E+0
-1.845403E+0
-1.814575E+0
-1.876231E+0
-1.937887E+0
-1.968715E+0
-1.937887E+0
-1.845403E+0
-1.691262E+0
-1.413809E+0
-1.043871E+0
-6.122773E-1
-2.731679E-1
-2.654290E-2
9.676957E-2
1.584261E-1
2.200820E-1
1.892541E-1
9.676957E-2
-1.190274E-1
-3.348243E-1
-5.506213E-1
-7.355897E-1
-9.205592E-1
-1.043871E+0
-1.167184E+0
-1.228840E+0
-1.228840E+0
-1.198012E+0
-1.167184E+0
-1.167184E+0
-1.136356E+0
-1.167184E+0
-1.228840E+0
-1.290497E+0
-1.352153E+0
-1.413809E+0
-1.444637E+0
-1.413809E+0
-1.413809E+0
-1.413809E+0
-1.413809E+0
-1.352153E+0
-1.259669E+0
-1.167184E+0
-1.105528E+0
-1.074699E+0
-1.013043E+0
-9.513872E-1
-7.972462E-1
-6.431058E-1
-5.197933E-1
-5.814493E-1
-7.664182E-1
-1.043871E+0
-1.352153E+0
-1.660434E+0
-1.907059E+0
-2.092028E+0
-2.215340E+0
-2.215340E+0
-2.122856E+0
-1.907059E+0
-1.629606E+0
-1.259669E+0
-9.205592E-1
-6.122773E-1
-4.273088E-1
-3.348243E-1
-3.348243E-1
-3.348243E-1
-3.964803E-1
-4.581368E-1
-5.814493E-1
-7.664182E-1
-9.205592E-1
-1.013043E+0
-1.013043E+0
-1.013043E+0
-1.013043E+0
-9.822147E-1
-9.513872E-1
-9.205592E-1
-9.513872E-1
-9.513872E-1
-1.043871E+0
-1.228840E+0
-1.506294E+0
-1.907059E+0
-2.400309E+0
-3.016872E+0
-3.725919E+0
-4.527451E+0
-5.328981E+0
-6.099685E+0
-6.808732E+0
-7.394466E+0
-7.856889E+0
-8.103514E+0
-8.072685E+0
-7.733577E+0
-7.240327E+0
-6.562106E+0
-5.760576E+0
-4.835732E+0
-3.941716E+0
-3.140184E+0
-2.523622E+0
-2.122856E+0
-1.783747E+0
-1.444637E+0
-1.228840E+0
-1.198012E+0
-1.259669E+0
-1.382981E+0
-1.506294E+0
-1.629606E+0
-1.814575E+0
-2.030372E+0
-2.338653E+0
-2.646934E+0
-3.016872E+0
-3.386810E+0
-3.725919E+0
-4.065028E+0
-4.311653E+0
-4.465794E+0
-4.619934E+0
-4.743247E+0
-4.866560E+0
-4.959044E+0
-4.989872E+0
-4.928216E+0
-4.804904E+0
-4.558278E+0
-4.249997E+0
-3.910888E+0
-3.695091E+0
-3.540950E+0
-3.417638E+0
-3.294325E+0
-3.232669E+0
-3.263497E+0
-3.294325E+0
-3.294325E+0
-3.263497E+0
-3.232669E+0
-3.201841E+0
-3.201841E+0
-3.294325E+0
-3.479294E+0
-3.787576E+0
-4.188341E+0
-4.681591E+0
-5.113185E+0
-5.452294E+0
-5.698919E+0
-5.883887E+0
-6.038029E+0
-6.099685E+0
-6.099685E+0
-6.038029E+0
-5.914716E+0
-5.791404E+0
-5.637263E+0
-5.452294E+0
-5.298153E+0
-5.051528E+0
-4.712419E+0
-4.311653E+0
-3.880060E+0
-3.448466E+0
-3.078528E+0
-2.770247E+0
-2.492793E+0
-2.307825E+0
-2.184512E+0
-2.153684E+0
-2.153684E+0
-2.184512E+0
-2.184512E+0
-2.153684E+0
-2.184512E+0
-2.307825E+0
-2.585278E+0
-2.986044E+0
-3.479294E+0
-4.003372E+0
-4.527451E+0
-5.051528E+0
-5.513950E+0
-5.914716E+0
-6.315482E+0
-6.685419E+0
-6.993701E+0
-7.147842E+0
-7.178670E+0
-7.147842E+0
-7.178670E+0
-7.209498E+0
-7.147842E+0
-7.055357E+0
-6.901217E+0
-6.623763E+0
-6.222998E+0
-5.760576E+0
-5.298153E+0
-4.928216E+0
-4.619934E+0
-4.342482E+0
-4.034201E+0
-3.695091E+0
-3.386810E+0
-3.140184E+0
-2.955216E+0
-2.862731E+0
-2.770247E+0
-2.739419E+0
-2.770247E+0
-2.862731E+0
-3.078528E+0
-3.325153E+0
-3.602607E+0
-3.880060E+0
-4.157513E+0
-4.342482E+0
-4.404138E+0
-4.373309E+0
-4.249997E+0
-4.126684E+0
-4.003372E+0
-3.849232E+0
-3.664263E+0
-3.479294E+0
-3.325153E+0
-3.201841E+0
-3.078528E+0
-2.955216E+0
-2.924388E+0
-2.955216E+0
-3.109357E+0
-3.386810E+0
-3.818404E+0
-4.249997E+0
-4.712419E+0
-5.082357E+0
-5.390637E+0
-5.606435E+0
-5.760576E+0
-5.853060E+0
-5.976372E+0
-6.161342E+0
-6.377138E+0
-6.531280E+0
-6.623763E+0
-6.592935E+0
-6.469623E+0
-6.284654E+0
-6.038029E+0
-5.729748E+0
-5.359810E+0
-4.989872E+0
-4.589107E+0
-4.219169E+0
-3.818404E+0
-3.448466E+0
-3.232669E+0
-3.109357E+0
-3.109357E+0
-3.047700E+0
-2.955216E+0
-2.770247E+0
-2.523622E+0
-2.338653E+0
-2.153684E+0
-1.999544E+0
-1.845403E+0
-1.598778E+0
-1.259669E+0
-8.589027E-1
-3.964803E-1
9.676957E-2
4.975355E-1
8.058167E-1
9.907854E-1
1.083270E+0
1.083270E+0
1.021614E+0
8.674731E-1
7.133324E-1
5.283635E-1
2.200820E-1
-1.806834E-1
-7.355897E-1
-1.352153E+0
-1.999544E+0
-2.616106E+0
-3.171012E+0
-3.664263E+0
-4.034201E+0
-4.311653E+0
-4.465794E+0
-4.527451E+0
-4.465794E+0
-4.342482E+0
-4.188341E+0
-4.003372E+0
-3.849232E+0
-3.633435E+0
-3.355982E+0
-3.047700E+0
-2.616106E+0
-2.122856E+0
-1.660434E+0
-1.167184E+0
-7.047617E-1
-3.348243E-1
-8.819938E-2
9.676957E-2
1.584261E-1
6.594133E-2
-1.806834E-1
-4.889648E-1
-8.589027E-1
-1.290497E+0
-1.752918E+0
-2.215340E+0
-2.585278E+0
-2.831903E+0
-2.955216E+0
-3.047700E+0
-3.171012E+0
-3.263497E+0
-3.325153E+0
-3.294325E+0
-3.201841E+0
-3.140184E+0
-3.047700E+0
-2.955216E+0
-2.862731E+0
-2.770247E+0
-2.708591E+0
-2.646934E+0
-2.677763E+0
-2.739419E+0
-2.862731E+0
-2.924388E+0
-2.924388E+0
-2.801075E+0
-2.677763E+0
-2.523622E+0
-2.369481E+0
-2.276997E+0
-2.246168E+0
-2.246168E+0
-2.307825E+0
-2.400309E+0
-2.585278E+0
-2.986044E+0
-3.448466E+0
-3.910888E+0
-4.342482E+0
-4.681591E+0
-4.989872E+0
-5.205669E+0
-5.328981E+0
-5.452294E+0
-5.544779E+0
-5.575607E+0
-5.452294E+0
-5.205669E+0
-4.835732E+0
-4.465794E+0
-4.034201E+0
-3.540950E+0
-3.016872E+0
-2.523622E+0
-2.092028E+0
-1.752918E+0
-1.537122E+0
-1.444637E+0
-1.413809E+0
-1.444637E+0
-1.506294E+0
-1.629606E+0
-1.722090E+0
-1.783747E+0
-1.845403E+0
-1.937887E+0
-2.153684E+0
-2.461965E+0
-2.893559E+0
-3.386810E+0
-3.941716E+0
-4.465794E+0
-4.959044E+0
-5.328981E+0
-5.606435E+0
-5.853060E+0
-6.161342E+0
-6.500451E+0
-6.870388E+0
-7.178670E+0
-7.301982E+0
-7.240327E+0
-7.086186E+0
-6.932045E+0
-6.777904E+0
-6.654591E+0
-6.469623E+0
-6.253826E+0
-5.914716E+0
-5.483123E+0
-5.020701E+0
-4.527451E+0
-4.034201E+0
-3.510122E+0
-2.986044E+0
-2.492793E+0
-2.030372E+0
-1.537122E+0
-1.043871E+0
-5.197933E-1
-5.737114E-2
4.050508E-1
8.058167E-1
1.175754E+0
1.422380E+0
1.545692E+0
1.514864E+0
1.422380E+0
1.237411E+0
8.983011E-1
4.667072E-1
-5.737114E-2
-6.122773E-1
-1.136356E+0
-1.629606E+0
-2.061199E+0
-2.400309E+0
-2.616106E+0
-2.801075E+0
-2.893559E+0
-2.955216E+0
-2.862731E+0
-2.708591E+0
-2.554450E+0
-2.431137E+0
-2.400309E+0
-2.461965E+0
-2.616106E+0
-2.831903E+0
-3.078528E+0
-3.294325E+0
-3.479294E+0
-3.571778E+0
-3.602607E+0
-3.540950E+0
-3.448466E+0
-3.355982E+0
-3.171012E+0
-2.893559E+0
-2.554450E+0
-2.092028E+0
-1.691262E+0
-1.352153E+0
-1.074699E+0
-8.589027E-1
-7.047617E-1
-5.814493E-1
-4.581368E-1
-3.348243E-1
-2.731679E-1
-2.731679E-1
-3.656523E-1
-5.197933E-1
-7.355897E-1
-9.205592E-1
-1.013043E+0
-1.074699E+0
-1.105528E+0
-1.259669E+0
-1.506294E+0
-1.845403E+0
-2.215340E+0
-2.646934E+0
-3.109357E+0
-3.571778E+0
-4.034201E+0
-4.434966E+0
-4.743247E+0
-4.959044E+0
-5.020701E+0
-4.959044E+0
-4.866560E+0
-4.712419E+0
-4.465794E+0
-4.126684E+0
-3.664263E+0
-3.078528E+0
-2.400309E+0
-1.691262E+0
-1.043871E+0
-4.581368E-1
1.275978E-1
6.208479E-1
1.021614E+0
1.237411E+0
1.237411E+0
1.083270E+0
7.749884E-1
3.742230E-1
-8.819938E-2
-5.506213E-1
-1.013043E+0
-1.537122E+0
-2.122856E+0
-2.739419E+0
-3.325153E+0
-3.880060E+0
-4.404138E+0
-4.866560E+0
-5.267325E+0
-5.575607E+0
-5.729748E+0
-5.791404E+0
-5.760576E+0
-5.637263E+0
-5.452294E+0
-5.205669E+0
-4.928216E+0
-4.589107E+0
-4.126684E+0
-3.602607E+0
-2.986044E+0
-2.400309E+0
-1.876231E+0
-1.475465E+0
-1.198012E+0
-1.013043E+0
-9.822147E-1
-1.074699E+0
-1.321325E+0
-1.660434E+0
-2.030372E+0
-2.307825E+0
-2.523622E+0
-2.708591E+0
-2.893559E+0
-3.078528E+0
-3.325153E+0
-3.602607E+0
-3.972544E+0
-4.342482E+0
-4.681591E+0
-4.897389E+0
-4.989872E+0
-4.959044E+0
-4.804904E+0
-4.619934E+0
-4.373309E+0
-4.095857E+0
-3.880060E+0
-3.756748E+0
-3.695091E+0
-3.602607E+0
-3.417638E+0
-3.171012E+0
-2.831903E+0
-2.369481E+0
-1.783747E+0
-1.167184E+0
-6.431058E-1
-3.039963E-1
-8.819938E-2
4.285336E-3
-5.737114E-2
-3.039963E-1
-6.431058E-1
-9.205592E-1
-1.167184E+0
-1.382981E+0
-1.598778E+0
-1.845403E+0
-2.061199E+0
-2.276997E+0
-2.523622E+0
-2.801075E+0
-3.109357E+0
-3.355982E+0
-3.540950E+0
-3.695091E+0
-3.818404E+0
-3.910888E+0
-4.065028E+0
-4.188341E+0
-4.280825E+0
-4.311653E+0
-4.280825E+0
-4.249997E+0
-4.219169E+0
-4.249997E+0
-4.342482E+0
-4.434966E+0
-4.496622E+0
-4.619934E+0
-4.835732E+0
-5.020701E+0
-5.174841E+0
-5.236498E+0
-5.236498E+0
-5.205669E+0
-5.144013E+0
-5.020701E+0
-4.804904E+0
-4.465794E+0
-4.003372E+0
-3.510122E+0
-2.955216E+0
-2.338653E+0
-1.752918E+0
-1.167184E+0
-5.814493E-1
-5.737114E-2
4.050508E-1
8.058167E-1
1.083270E+0
1.237411E+0
1.237411E+0
1.144926E+0
9.907854E-1
7.749884E-1
5.591915E-1
3.742230E-1
2.817385E-1
2.200820E-1
1.275978E-1
-2.654290E-2
-2.423399E-1
-5.197933E-1
-8.280747E-1
-1.198012E+0
-1.506294E+0
-1.783747E+0
-2.092028E+0
-2.369481E+0
-2.616106E+0
-2.801075E+0
-2.986044E+0
-3.201841E+0
-3.386810E+0
-3.571778E+0
-3.695091E+0
-3.787576E+0
-3.818404E+0
-3.849232E+0
-3.787576E+0
-3.664263E+0
-3.479294E+0
-3.325153E+0
-3.201841E+0
-3.078528E+0
-2.986044E+0
-2.893559E+0
-2.862731E+0
-2.893559E+0
-2.955216E+0
-2.986044E+0
-2.986044E+0
-2.955216E+0
-2.955216E+0
-2.862731E+0
-2.708591E+0
-2.461965E+0
-2.246168E+0
-2.122856E+0
-2.153684E+0
-2.307825E+0
-2.585278E+0
-2.955216E+0
-3.355982E+0
-3.695091E+0
-3.849232E+0
-3.849232E+0
-3.756748E+0
-3.540950E+0
-3.232669E+0
-2.831903E+0
-2.338653E+0
-1.845403E+0
-1.382981E+0
-9.513872E-1
-4.581368E-1
6.594133E-2
6.516759E-1
1.206583E+0
1.669004E+0
1.946458E+0
2.069770E+0
2.008114E+0
1.792317E+0
1.484036E+0
1.114098E+0
7.441604E-1
4.358790E-1
1.892541E-1
-2.654290E-2
-2.423399E-1
-4.889648E-1
-7.972462E-1
-1.167184E+0
-1.598778E+0
-2.061199E+0
-2.554450E+0
-3.016872E+0
-3.386810E+0
-3.602607E+0
-3.664263E+0
-3.571778E+0
-3.355982E+0
-3.109357E+0
-2.801075E+0
-2.523622E+0
-2.184512E+0
-1.783747E+0
-1.382981E+0
-9.822147E-1
-6.122773E-1
-3.348243E-1
-1.806834E-1
-2.423399E-1
-4.889648E-1
-9.205592E-1
-1.413809E+0
-1.937887E+0
-2.492793E+0
-2.955216E+0
-3.355982E+0
-3.633435E+0
-3.787576E+0
-3.880060E+0
-3.941716E+0
-4.034201E+0
-4.126684E+0
-4.157513E+0
-4.126684E+0
-4.095857E+0
-4.065028E+0
-4.034201E+0
-4.034201E+0
-3.972544E+0
-3.941716E+0
-3.910888E+0
-3.849232E+0
-3.756748E+0
-3.633435E+0
-3.479294E+0
-3.263497E+0
-3.047700E+0
-2.831903E+0
-2.523622E+0
-2.184512E+0
-1.876231E+0
-1.629606E+0
-1.475465E+0
-1.413809E+0
-1.382981E+0
-1.382981E+0
-1.413809E+0
-1.444637E+0
-1.475465E+0
-1.475465E+0
-1.413809E+0
-1.228840E+0
-1.013043E+0
-7.664182E-1
-5.197933E-1
-2.731679E-1
-5.737114E-2
9.676957E-2
2.200820E-1
2.817385E-1
2.509103E-1
1.275978E-1
-2.654290E-2
-2.115119E-1
-3.348243E-1
-4.581368E-1
-5.814493E-1
-6.739337E-1
-7.972462E-1
-9.205592E-1
-1.074699E+0
-1.228840E+0
-1.475465E+0
-1.722090E+0
-1.999544E+0
-2.215340E+0
-2.369481E+0
-2.523622E+0
-2.770247E+0
-3.047700E+0
-3.325153E+0
-3.633435E+0
-3.972544E+0
-4.311653E+0
-4.619934E+0
-4.835732E+0
-4.989872E+0
-5.020701E+0
-4.989872E+0
-4.897389E+0
-4.774076E+0
-4.681591E+0
-4.589107E+0
-4.465794E+0
-4.373309E+0
-4.311653E+0
-4.280825E+0
-4.249997E+0
-4.188341E+0
-4.003372E+0
-3.756748E+0
-3.417638E+0
-3.016872E+0
-2.616106E+0
-2.215340E+0
-1.876231E+0
-1.567950E+0
-1.321325E+0
-1.136356E+0
-9.822147E-1
-8.280747E-1
-7.355897E-1
-7.047617E-1
-6.739337E-1
-7.355897E-1
-8.280747E-1
-8.589027E-1
-8.897307E-1
-9.205592E-1
-9.822147E-1
-1.043871E+0
-1.136356E+0
-1.198012E+0
-1.198012E+0
-1.136356E+0
-1.043871E+0
-9.822147E-1
-9.205592E-1
-8.897307E-1
-8.897307E-1
-8.897307E-1
-8.589027E-1
-8.280747E-1
-7.664182E-1
-6.739337E-1
-5.814493E-1
-5.506213E-1
-6.122773E-1
-7.972462E-1
-1.105528E+0
-1.475465E+0
-1.845403E+0
-2.184512E+0
-2.492793E+0
-2.770247E+0
-3.078528E+0
-3.448466E+0
-3.787576E+0
-4.095857E+0
-4.280825E+0
-4.404138E+0
-4.527451E+0
-4.619934E+0
-4.650763E+0
-4.527451E+0
-4.249997E+0
-3.941716E+0
-3.602607E+0
-3.325153E+0
-3.078528E+0
-2.893559E+0
-2.708591E+0
-2.523622E+0
-2.338653E+0
-2.153684E+0
-1.937887E+0
-1.660434E+0
-1.382981E+0
-1.198012E+0
-1.105528E+0
-1.105528E+0
-1.228840E+0
-1.444637E+0
-1.660434E+0
-1.907059E+0
-2.153684E+0
-2.431137E+0
-2.708591E+0
-2.986044E+0
-3.201841E+0
-3.294325E+0
-3.294325E+0
-3.263497E+0
-3.201841E+0
-3.140184E+0
-3.047700E+0
-3.016872E+0
-2.986044E+0
-2.893559E+0
-2.708591E+0
-2.461965E+0
-2.184512E+0
-1.907059E+0
-1.660434E+0
-1.475465E+0
-1.352153E+0
-1.352153E+0
-1.444637E+0
-1.567950E+0
-1.660434E+0
-1.691262E+0
-1.660434E+0
-1.567950E+0
-1.444637E+0
-1.382981E+0
-1.382981E+0
-1.506294E+0
-1.691262E+0
-1.876231E+0
-2.030372E+0
-2.215340E+0
-2.431137E+0
-2.646934E+0
-2.893559E+0
-3.109357E+0
-3.263497E+0
-3.355982E+0
-3.386810E+0
-3.417638E+0
-3.448466E+0
-3.448466E+0
-3.386810E+0
-3.325153E+0
-3.294325E+0
-3.294325E+0
-3.355982E+0
-3.479294E+0
-3.633435E+0
-3.756748E+0
-3.849232E+0
-3.972544E+0
-4.095857E+0
-4.188341E+0
-4.219169E+0
-4.157513E+0
-4.065028E+0
-3.910888E+0
-3.756748E+0
-3.540950E+0
-3.325153E+0
-3.016872E+0
-2.616106E+0
-2.153684E+0
-1.629606E+0
-1.136356E+0
-7.355897E-1
-4.581368E-1
-3.039963E-1
-2.115119E-1
-2.731679E-1
-3.964803E-1
-5.814493E-1
-8.589027E-1
-1.259669E+0
-1.691262E+0
-2.153684E+0
-2.616106E+0
-2.986044E+0
-3.232669E+0
-3.448466E+0
-3.571778E+0
-3.664263E+0
-3.602607E+0
-3.448466E+0
-3.140184E+0
-2.739419E+0
-2.307825E+0
-1.845403E+0
-1.382981E+0
-9.205592E-1
-4.581368E-1
4.285336E-3
4.050508E-1
7.133324E-1
9.599574E-1
1.144926E+0
1.391551E+0
1.638176E+0
1.946458E+0
2.285567E+0
2.593849E+0
2.809645E+0
2.871302E+0
2.686333E+0
2.316395E+0
1.761489E+0
1.083270E+0
3.125665E-1
-5.506213E-1
-1.475465E+0
-2.400309E+0
-3.201841E+0
-3.787576E+0
-4.188341E+0
-4.434966E+0
-4.527451E+0
-4.558278E+0
-4.496622E+0
-4.373309E+0
-4.157513E+0
-3.880060E+0
-3.540950E+0
-3.140184E+0
-2.801075E+0
-2.492793E+0
-2.246168E+0
-2.122856E+0
-2.153684E+0
-2.276997E+0
-2.461965E+0
-2.646934E+0
-2.739419E+0
-2.708591E+0
-2.554450E+0
-2.338653E+0
-2.184512E+0
-2.153684E+0
-2.246168E+0
-2.461965E+0
-2.708591E+0
-2.893559E+0
-3.016872E+0
-3.016872E+0
-2.986044E+0
-2.924388E+0
-2.831903E+0
-2.770247E+0
-2.801075E+0
-2.924388E+0
-3.047700E+0
-3.078528E+0
-3.047700E+0
-2.955216E+0
-2.862731E+0
-2.770247E+0
-2.646934E+0
-2.554450E+0
-2.492793E+0
-2.523622E+0
-2.523622E+0
-2.461965E+0
-2.276997E+0
-1.968715E+0
-1.598778E+0
-1.136356E+0
-6.122773E-1
-5.737114E-2
3.742230E-1
5.900197E-1
5.900197E-1
3.742230E-1
4.285336E-3
-5.197933E-1
-1.167184E+0
-1.814575E+0
-2.369481E+0
-2.831903E+0
-3.140184E+0
-3.294325E+0
-3.386810E+0
-3.417638E+0
-3.386810E+0
-3.325153E+0
-3.294325E+0
-3.171012E+0
-2.924388E+0
-2.585278E+0
-2.122856E+0
-1.629606E+0
-1.167184E+0
-8.280747E-1
-6.431058E-1
-5.814493E-1
-6.122773E-1
-5.814493E-1
-4.889648E-1
-3.656523E-1
-2.423399E-1
-5.737114E-2
1.584261E-1
3.433948E-1
4.050508E-1
3.433948E-1
9.676957E-2
-2.115119E-1
-6.122773E-1
-1.074699E+0
-1.537122E+0
-1.999544E+0
-2.338653E+0
-2.523622E+0
-2.616106E+0
-2.708591E+0
-2.831903E+0
-2.986044E+0
-3.201841E+0
-3.417638E+0
-3.540950E+0
-3.540950E+0
-3.355982E+0
-3.016872E+0
-2.554450E+0
-2.030372E+0
-1.506294E+0
-1.167184E+0
-9.822147E-1
-9.513872E-1
-9.513872E-1
-1.013043E+0
-1.043871E+0
-1.105528E+0
-1.136356E+0
-1.167184E+0
-1.167184E+0
-1.167184E+0
-1.136356E+0
-1.167184E+0
-1.290497E+0
-1.444637E+0
-1.598778E+0
-1.691262E+0
-1.691262E+0
-1.598778E+0
-1.413809E+0
-1.167184E+0
-9.822147E-1
-9.513872E-1
-9.822147E-1
-1.043871E+0
-1.228840E+0
-1.444637E+0
-1.691262E+0
-1.968715E+0
-2.215340E+0
-2.400309E+0
-2.523622E+0
-2.616106E+0
-2.646934E+0
-2.677763E+0
-2.585278E+0
-2.431137E+0
-2.246168E+0
-2.153684E+0
-2.092028E+0
-2.061199E+0
-2.061199E+0
-2.122856E+0
-2.215340E+0
-2.276997E+0
-2.338653E+0
-2.431137E+0
-2.554450E+0
-2.708591E+0
-2.862731E+0
-2.986044E+0
-3.047700E+0
-3.078528E+0
-3.140184E+0
-3.201841E+0
-3.201841E+0
-3.109357E+0
-2.924388E+0
-2.646934E+0
-2.276997E+0
-1.845403E+0
-1.413809E+0
-1.105528E+0
-9.822147E-1
-9.822147E-1
-1.105528E+0
-1.290497E+0
-1.413809E+0
-1.506294E+0
-1.567950E+0
-1.691262E+0
-1.814575E+0
-1.937887E+0
-2.092028E+0
-2.276997E+0
-2.400309E+0
-2.461965E+0
-2.431137E+0
-2.307825E+0
-2.092028E+0
-1.783747E+0
-1.506294E+0
-1.259669E+0
-1.074699E+0
-8.897307E-1
-7.047617E-1
-5.197933E-1
-3.039963E-1
-8.819938E-2
9.676957E-2
2.509103E-1
3.125665E-1
2.817385E-1
1.892541E-1
3.511334E-2
-2.115119E-1
-5.506213E-1
-8.897307E-1
-1.198012E+0
-1.444637E+0
-1.660434E+0
-1.876231E+0
-2.092028E+0
-2.276997E+0
-2.461965E+0
-2.646934E+0
-2.801075E+0
-2.924388E+0
-3.016872E+0
-3.109357E+0
-3.232669E+0
-3.386810E+0
-3.540950E+0
-3.602607E+0
-3.602607E+0
-3.540950E+0
-3.510122E+0
-3.479294E+0
-3.479294E+0
-3.479294E+0
-3.510122E+0
-3.571778E+0
-3.602607E+0
-3.571778E+0
-3.540950E+0
-3.479294E+0
-3.479294E+0
-3.448466E+0
-3.448466E+0
-3.510122E+0
-3.602607E+0
-3.725919E+0
-3.756748E+0
-3.725919E+0
-3.633435E+0
-3.417638E+0
-3.201841E+0
-2.986044E+0
-2.739419E+0
-2.492793E+0
-2.338653E+0
-2.307825E+0
-2.338653E+0
-2.461965E+0
-2.646934E+0
-2.801075E+0
-2.955216E+0
-3.047700E+0
-3.140184E+0
-3.232669E+0
-3.325153E+0
-3.386810E+0
-3.448466E+0
-3.479294E+0
-3.540950E+0
-3.664263E+0
-3.787576E+0
-3.880060E+0
-3.849232E+0
-3.725919E+0
-3.417638E+0
-2.986044E+0
-2.492793E+0
-1.999544E+0
-1.629606E+0
-1.444637E+0
-1.475465E+0
-1.598778E+0
-1.845403E+0
-2.153684E+0
-2.523622E+0
-2.770247E+0
-2.801075E+0
-2.585278E+0
-2.246168E+0
-1.907059E+0
-1.783747E+0
-1.845403E+0
-1.968715E+0
-1.999544E+0
-1.907059E+0
-1.722090E+0
-1.475465E+0
-1.198012E+0
-8.589027E-1
-5.506213E-1
-3.656523E-1
-3.348243E-1
-3.656523E-1
-3.964803E-1
-4.581368E-1
-4.273088E-1
-3.039963E-1
-8.819938E-2
1.584261E-1
3.742230E-1
5.283635E-1
5.283635E-1
4.975355E-1
3.742230E-1
2.200820E-1
-2.654290E-2
-3.656523E-1
-7.664182E-1
-1.136356E+0
-1.506294E+0
-1.907059E+0
-2.276997E+0
-2.585278E+0
-2.801075E+0
-2.893559E+0
-2.893559E+0
-2.831903E+0
-2.770247E+0
-2.677763E+0
-2.523622E+0
-2.246168E+0
-1.876231E+0
-1.444637E+0
-1.043871E+0
-7.355897E-1
-5.506213E-1
-3.656523E-1
-1.190274E-1
1.584261E-1
3.433948E-1
3.742230E-1
2.509103E-1
3.511334E-2
-2.115119E-1
-3.964803E-1
-5.506213E-1
-6.739337E-1
-7.972462E-1
-9.822147E-1
-1.290497E+0
-1.752918E+0
-2.338653E+0
-2.955216E+0
-3.386810E+0
-3.633435E+0
-3.664263E+0
-3.571778E+0
-3.355982E+0
-3.078528E+0
-2.801075E+0
-2.585278E+0
-2.492793E+0
-2.431137E+0
-2.400309E+0
-2.400309E+0
-2.461965E+0
-2.585278E+0
-2.708591E+0
-2.831903E+0
-2.862731E+0
-2.831903E+0
-2.831903E+0
-2.893559E+0
-3.047700E+0
-3.263497E+0
-3.510122E+0
-3.695091E+0
-3.818404E+0
-3.695091E+0
-3.325153E+0
-2.831903E+0
-2.400309E+0
-2.153684E+0
-2.122856E+0
-2.307825E+0
-2.554450E+0
-2.708591E+0
-2.708591E+0
-2.554450E+0
-2.307825E+0
-2.092028E+0
-1.876231E+0
-1.752918E+0
-1.691262E+0
-1.660434E+0
-1.660434E+0
-1.629606E+0
-1.567950E+0
-1.537122E+0
-1.537122E+0
-1.598778E+0
-1.691262E+0
-1.691262E+0
-1.567950E+0
-1.382981E+0
-1.228840E+0
-1.198012E+0
-1.352153E+0
-1.598778E+0
-1.845403E+0
-1.968715E+0
-1.876231E+0
-1.660434E+0
-1.413809E+0
-1.259669E+0
-1.198012E+0
-1.198012E+0
-1.290497E+0
-1.475465E+0
-1.722090E+0
-1.968715E+0
-2.184512E+0
-2.400309E+0
-2.646934E+0
-2.862731E+0
-3.016872E+0
-3.140184E+0
-3.263497E+0
-3.510122E+0
-3.787576E+0
-4.065028E+0
-4.249997E+0
-4.249997E+0
-4.126684E+0
-3.818404E+0
-3.448466E+0
-3.047700E+0
-2.646934E+0
-2.338653E+0
-1.999544E+0
-1.691262E+0
-1.413809E+0
-1.259669E+0
-1.228840E+0
-1.290497E+0
-1.382981E+0
-1.506294E+0
-1.660434E+0
-1.845403E+0
-1.999544E+0
-2.092028E+0
-2.215340E+0
-2.369481E+0
-2.523622E+0
-2.677763E+0
-2.831903E+0
-2.986044E+0
-3.171012E+0
-3.325153E+0
-3.386810E+0
-3.355982E+0
-3.263497E+0
-3.232669E+0
-3.263497E+0
-3.386810E+0
-3.479294E+0
-3.540950E+0
-3.510122E+0
-3.417638E+0
-3.325153E+0
-3.263497E+0
-3.263497E+0
-3.232669E+0
-3.140184E+0
-2.986044E+0
-2.739419E+0
-2.523622E+0
-2.369481E+0
-2.400309E+0
-2.523622E+0
-2.677763E+0
-2.831903E+0
-2.924388E+0
-2.893559E+0
-2.708591E+0
-2.461965E+0
-2.246168E+0
-2.092028E+0
-2.061199E+0
-2.092028E+0
-2.122856E+0
-2.153684E+0
-2.122856E+0
-2.030372E+0
-1.999544E+0
-1.999544E+0
-2.030372E+0
-2.061199E+0
-2.153684E+0
-2.369481E+0
-2.554450E+0
-2.677763E+0
-2.677763E+0
-2.554450E+0
-2.338653E+0
-2.092028E+0
-1.845403E+0
-1.567950E+0
-1.228840E+0
-9.513872E-1
-7.355897E-1
-5.506213E-1
-4.889648E-1
-4.889648E-1
-5.814493E-1
-6.739337E-1
-8.280747E-1
-9.822147E-1
-1.290497E+0
-1.752918E+0
-2.338653E+0
-2.955216E+0
-3.510122E+0
-3.910888E+0
-4.280825E+0
-4.558278E+0
-4.712419E+0
-4.774076E+0
-4.681591E+0
-4.496622E+0
-4.280825E+0
-4.126684E+0
-4.095857E+0
-4.095857E+0
-4.095857E+0
-4.065028E+0
-4.034201E+0
-3.972544E+0
-3.818404E+0
-3.664263E+0
-3.448466E+0
-3.325153E+0
-3.232669E+0
-3.140184E+0
-3.016872E+0
-2.862731E+0
-2.677763E+0
-2.492793E+0
-2.246168E+0
-1.968715E+0
-1.629606E+0
-1.259669E+0
-9.822147E-1
-8.589027E-1
-8.897307E-1
-1.043871E+0
-1.290497E+0
-1.537122E+0
-1.783747E+0
-1.999544E+0
-2.215340E+0
-2.461965E+0
-2.708591E+0
-2.924388E+0
-3.140184E+0
-3.263497E+0
-3.386810E+0
-3.479294E+0
-3.540950E+0
-3.633435E+0
-3.725919E+0
-3.880060E+0
-4.034201E+0
-4.249997E+0
-4.465794E+0
-4.712419E+0
-4.866560E+0
-4.928216E+0
-4.928216E+0
-4.897389E+0
-4.804904E+0
-4.527451E+0
-4.157513E+0
-3.756748E+0
-3.417638E+0
-3.140184E+0
-2.955216E+0
-2.893559E+0
-2.924388E+0
-3.078528E+0
-3.263497E+0
-3.448466E+0
-3.695091E+0
-4.034201E+0
-4.404138E+0
-4.774076E+0
-5.082357E+0
-5.267325E+0
-5.359810E+0
-5.298153E+0
-5.144013E+0
-4.959044E+0
-4.743247E+0
-4.589107E+0
-4.434966E+0
-4.249997E+0
-4.003372E+0
-3.756748E+0
-3.602607E+0
-3.510122E+0
-3.417638E+0
-3.294325E+0
-3.140184E+0
-2.955216E+0
-2.801075E+0
-2.677763E+0
-2.585278E+0
-2.554450E+0
-2.585278E+0
-2.646934E+0
-2.708591E+0
-2.862731E+0
-3.140184E+0
-3.540950E+0
-3.910888E+0
-4.219169E+0
-4.373309E+0
-4.434966E+0
-4.404138E+0
-4.342482E+0
-4.219169E+0
-4.095857E+0
-4.003372E+0
-3.972544E+0
-3.972544E+0
-3.941716E+0
-3.849232E+0
-3.725919E+0
-3.602607E+0
-3.479294E+0
-3.510122E+0
-3.633435E+0
-3.818404E+0
-4.034201E+0
-4.219169E+0
-4.342482E+0
-4.342482E+0
-4.219169E+0
-3.972544E+0
-3.664263E+0
-3.355982E+0
-3.047700E+0
-2.770247E+0
-2.461965E+0
-2.153684E+0
-1.907059E+0
-1.691262E+0
-1.629606E+0
-1.691262E+0
-1.814575E+0
-1.907059E+0
-1.937887E+0
-1.907059E+0
-1.845403E+0
-1.752918E+0
-1.598778E+0
-1.413809E+0
-1.228840E+0
-1.074699E+0
-9.822147E-1
-8.897307E-1
-8.897307E-1
-9.822147E-1
-1.228840E+0
-1.598778E+0
-2.061199E+0
-2.492793E+0
-2.924388E+0
-3.232669E+0
-3.448466E+0
-3.540950E+0
-3.510122E+0
-3.386810E+0
-3.232669E+0
-3.109357E+0
-2.986044E+0
-2.831903E+0
-2.677763E+0
-2.523622E+0
-2.369481E+0
-2.215340E+0
-2.092028E+0
-1.968715E+0
-1.937887E+0
-1.937887E+0
-1.937887E+0
-1.876231E+0
-1.814575E+0
-1.752918E+0
-1.691262E+0
-1.598778E+0
-1.475465E+0
-1.290497E+0
-1.043871E+0
-7.664182E-1
-5.506213E-1
-4.273088E-1
-3.964803E-1
-4.273088E-1
-4.889648E-1
-6.122773E-1
-7.355897E-1
-8.280747E-1
-8.589027E-1
-8.589027E-1
-8.897307E-1
-8.897307E-1
-9.205592E-1
-1.074699E+0
-1.352153E+0
-1.722090E+0
-1.999544E+0
-2.122856E+0
-2.153684E+0
-2.153684E+0
-2.092028E+0
-1.999544E+0
-1.937887E+0
-1.937887E+0
-1.968715E+0
-2.030372E+0
-2.061199E+0
-2.061199E+0
-1.937887E+0
-1.691262E+0
-1.352153E+0
-9.513872E-1
-5.814493E-1
-3.348243E-1
-2.423399E-1
-2.423399E-1
-3.964803E-1
-5.814493E-1
-8.280747E-1
-1.013043E+0
-1.167184E+0
-1.259669E+0
-1.382981E+0
-1.567950E+0
-1.845403E+0
-2.184512E+0
-2.523622E+0
-2.924388E+0
-3.263497E+0
-3.448466E+0
-3.448466E+0
-3.232669E+0
-2.893559E+0
-2.554450E+0
-2.246168E+0
-1.999544E+0
-1.752918E+0
-1.567950E+0
-1.382981E+0
-1.167184E+0
-9.513872E-1
-7.355897E-1
-5.506213E-1
-4.273088E-1
-3.964803E-1
-4.273088E-1
-4.581368E-1
-4.889648E-1
-4.581368E-1
-3.964803E-1
-3.039963E-1
-2.115119E-1
-1.806834E-1
-2.731679E-1
-5.197933E-1
-7.972462E-1
-1.136356E+0
-1.475465E+0
-1.907059E+0
-2.338653E+0
-2.739419E+0
-3.140184E+0
-3.540950E+0
-3.972544E+0
-4.434966E+0
-4.866560E+0
-5.236498E+0
-5.513950E+0
-5.729748E+0
-5.760576E+0
-5.606435E+0
-5.421466E+0
-5.174841E+0
-5.020701E+0
-4.897389E+0
-4.866560E+0
-4.835732E+0
-4.743247E+0
-4.589107E+0
-4.280825E+0
-3.849232E+0
-3.294325E+0
-2.616106E+0
-1.968715E+0
-1.352153E+0
-7.972462E-1
-2.731679E-1
1.892541E-1
5.591915E-1
8.366449E-1
1.021614E+0
1.144926E+0
1.237411E+0
1.360723E+0
1.422380E+0
1.299067E+0
1.021614E+0
6.825042E-1
3.125665E-1
-8.819938E-2
-4.581368E-1
-7.047617E-1
-8.589027E-1
-1.013043E+0
-1.228840E+0
-1.444637E+0
-1.752918E+0
-2.030372E+0
-2.307825E+0
-2.646934E+0
-3.047700E+0
-3.417638E+0
-3.633435E+0
-3.633435E+0
-3.417638E+0
-3.078528E+0
-2.646934E+0
-2.122856E+0
-1.537122E+0
-9.205592E-1
-3.656523E-1
1.892541E-1
6.208479E-1
9.291291E-1
1.052442E+0
1.083270E+0
1.021614E+0
8.366449E-1
5.900197E-1
3.433948E-1
1.892541E-1
1.584261E-1
1.275978E-1
-2.654290E-2
-3.039963E-1
-6.431058E-1
-1.074699E+0
-1.506294E+0
-1.907059E+0
-2.276997E+0
-2.646934E+0
-3.016872E+0
-3.448466E+0
-3.972544E+0
-4.496622E+0
-5.051528E+0
-5.575607E+0
-5.945544E+0
-6.038029E+0
-5.883887E+0
-5.452294E+0
-4.866560E+0
-4.157513E+0
-3.540950E+0
-3.047700E+0
-2.677763E+0
-2.369481E+0
-2.030372E+0
-1.660434E+0
-1.228840E+0
-7.355897E-1
-3.039963E-1
9.676957E-2
4.358790E-1
7.749884E-1
1.052442E+0
1.268239E+0
1.422380E+0
1.422380E+0
1.329895E+0
1.268239E+0
1.237411E+0
1.206583E+0
1.114098E+0
8.674731E-1
5.591915E-1
3.433948E-1
2.200820E-1
6.594133E-2
-2.115119E-1
-5.814493E-1
-8.280747E-1
-9.822147E-1
-1.198012E+0
-1.506294E+0
-1.691262E+0
-1.598778E+0
-1.537122E+0
-1.907059E+0
-2.739419E+0
-3.448466E+0
-3.602607E+0
-3.171012E+0
-2.677763E+0
-2.369481E+0
-1.845403E+0
-9.822147E-1
-8.819938E-2
3.742230E-1
2.817385E-1
-2.654290E-2
-3.964803E-1
-1.074699E+0
-1.968715E+0
-2.554450E+0
-2.523622E+0
-2.153684E+0
-1.876231E+0
-1.968715E+0
-2.276997E+0
-2.338653E+0
-2.122856E+0
-1.845403E+0
-1.629606E+0
-1.444637E+0
-1.105528E+0
-6.431058E-1
-1.498554E-1
4.667072E-1
1.052442E+0
1.299067E+0
1.175754E+0
8.058167E-1
3.125665E-1
-5.737114E-2
-8.819938E-2
4.667072E-1
1.360723E+0
2.069770E+0
2.624677E+0
3.272067E+0
3.950286E+0
4.351052E+0
4.381880E+0
3.981114E+0
3.272067E+0
2.223911E+0
1.175754E+0
5.591915E-1
3.742230E-1
1.584261E-1
-4.273088E-1
-1.321325E+0
-2.431137E+0
-3.448466E+0
-4.434966E+0
-5.575607E+0
-6.777904E+0
-7.918546E+0
-8.997530E+0
-1.001486E+1
-1.075473E+1
-1.115550E+1
-1.130964E+1
-1.171041E+1
-1.285105E+1
-1.463908E+1
-1.651960E+1
-1.806100E+1
-1.944827E+1
-2.089719E+1
-2.231529E+1
-2.348675E+1
-2.434994E+1
-2.493568E+1
-2.508982E+1
-2.475071E+1
-2.438077E+1
-2.453491E+1
-2.530561E+1
-2.595300E+1
-2.539810E+1
-2.302433E+1
-1.910916E+1
-1.448494E+1
-9.583263E+0
-4.774076E+0
-5.197933E-1
3.117927E+0
6.416537E+0
9.838460E+0
1.338370E+1
1.680562E+1
2.007340E+1
2.343367E+1
2.713304E+1
3.092490E+1
3.434683E+1
3.687473E+1
3.820034E+1
3.807703E+1
3.662811E+1
3.425434E+1
3.129484E+1
2.796540E+1
2.438934E+1
2.065913E+1
1.692893E+1
1.341452E+1
1.020840E+1
6.817303E+0
2.809645E+0
-1.968715E+0
-7.086186E+0
-1.183372E+1
-1.562558E+1
-1.799935E+1
-1.889336E+1
-1.867757E+1
-1.787603E+1
-1.695119E+1
-1.608800E+1
-1.528647E+1
-1.436163E+1
-1.322098E+1
-1.198786E+1
-1.072391E+1
-9.274983E+0
-7.271154E+0
-4.496622E+0
-1.352153E+0
1.422380E+0
3.426208E+0
4.597677E+0
4.967615E+0
4.474365E+0
3.241239E+0
1.453207E+0
-5.814493E-1
-2.862731E+0
-5.174841E+0
-7.240327E+0
-8.627592E+0
-9.182499E+0
-9.552436E+0
-1.056976E+1
-1.275856E+1
-1.587220E+1
-1.910916E+1
-2.172955E+1
-2.320930E+1
-2.342510E+1
-2.250025E+1
-2.089719E+1
-1.913999E+1
-1.744444E+1
-1.568723E+1
-1.371423E+1
-1.161792E+1
-9.614092E+0
-7.733577E+0
-5.729748E+0
-3.201841E+0
1.275978E-1
4.227739E+0
8.821132E+0
1.322956E+1
1.668230E+1
1.865531E+1
1.917938E+1
1.884028E+1
1.825454E+1
1.779212E+1
1.742218E+1
1.695976E+1
1.612740E+1
1.467848E+1
1.258216E+1
9.900116E+0
6.817303E+0
3.364552E+0
-3.964803E-1
-4.219169E+0
-7.826061E+0
-1.106301E+1
-1.377589E+1
-1.593386E+1
-1.747527E+1
-1.833846E+1
-1.858508E+1
-1.821514E+1
-1.732113E+1
-1.590303E+1
-1.405334E+1
-1.201869E+1
-9.984030E+0
-7.980201E+0
-5.945544E+0
-3.695091E+0
-1.228840E+0
1.299067E+0
3.765317E+0
6.077427E+0
8.112084E+0
9.807632E+0
1.113324E+1
1.190395E+1
1.215057E+1
1.178063E+1
1.097910E+1
9.838460E+0
8.636163E+0
7.526350E+0
6.663162E+0
5.799974E+0
4.659333E+0
3.025442E+0
9.599574E-1
-1.413809E+0
-3.787576E+0
-6.068857E+0
-8.134341E+0
-9.860718E+0
-1.118633E+1
-1.204952E+1
-1.251194E+1
-1.266608E+1
-1.269691E+1
-1.272774E+1
-1.282022E+1
-1.291270E+1
-1.282022E+1
-1.235780E+1
-1.140212E+1
-1.007652E+1
-8.504280E+0
-6.870388E+0
-5.174841E+0
-3.386810E+0
-1.413809E+0
6.208479E-1
2.532192E+0
4.104427E+0
5.214240E+0
5.923287E+0
6.385709E+0
6.786475E+0
7.218068E+0
7.557178E+0
7.618835E+0
7.248897E+0
6.416537E+0
5.214240E+0
3.734489E+0
2.038942E+0
1.892541E-1
-1.814575E+0
-3.910888E+0
-5.945544E+0
-7.795233E+0
-9.336639E+0
-1.060059E+1
-1.161792E+1
-1.248111E+1
-1.322098E+1
-1.377589E+1
-1.414583E+1
-1.414583E+1
-1.383755E+1
-1.328264E+1
-1.251194E+1
-1.155626E+1
-1.035397E+1
-8.905045E+0
-7.425295E+0
-6.007200E+0
-4.712419E+0
-3.571778E+0
-2.616106E+0
-1.845403E+0
-1.290497E+0
-8.589027E-1
-4.889648E-1
-1.190274E-1
2.509103E-1
5.283635E-1
7.133324E-1
7.133324E-1
4.975355E-1
1.275978E-1
-4.581368E-1
-1.105528E+0
-1.814575E+0
-2.523622E+0
-3.078528E+0
-3.448466E+0
-3.602607E+0
-3.540950E+0
-3.355982E+0
-3.109357E+0
-2.831903E+0
-2.554450E+0
-2.338653E+0
-2.122856E+0
-1.907059E+0
-1.567950E+0
-1.105528E+0
-5.197933E-1
6.594133E-2
7.441604E-1
1.545692E+0
2.470536E+0
3.395380E+0
4.351052E+0
5.183412E+0
5.830802E+0
6.293224E+0
6.632334E+0
6.848131E+0
6.909787E+0
6.878959E+0
6.693990E+0
6.385709E+0
5.892459E+0
5.152584E+0
4.166083E+0
3.025442E+0
1.761489E+0
4.975355E-1
-7.664182E-1
-1.937887E+0
-2.893559E+0
-3.664263E+0
-4.311653E+0
-4.959044E+0
-5.483123E+0
-5.945544E+0
-6.284654E+0
-6.562106E+0
-6.777904E+0
-6.870388E+0
-6.716248E+0
-6.407967E+0
-6.038029E+0
-5.637263E+0
-5.236498E+0
-4.743247E+0
-4.188341E+0
-3.695091E+0
-3.386810E+0
-3.201841E+0
-3.078528E+0
-2.924388E+0
-2.831903E+0
-2.739419E+0
-2.677763E+0
-2.770247E+0
-3.016872E+0
-3.448466E+0
-3.941716E+0
-4.373309E+0
-4.804904E+0
-5.236498E+0
-5.637263E+0
-6.007200E+0
-6.192169E+0
-6.222998E+0
-6.192169E+0
-6.099685E+0
-6.068857E+0
-6.192169E+0
-6.438795E+0
-6.777904E+0
-7.147842E+0
-7.517779E+0
-7.826061E+0
-8.165170E+0
-8.411796E+0
-8.535108E+0
-8.442623E+0
-8.226826E+0
-7.918546E+0
-7.579435E+0
-7.178670E+0
-6.777904E+0
-6.346311E+0
-5.853060E+0
-5.267325E+0
-4.619934E+0
-3.910888E+0
-3.140184E+0
-2.276997E+0
-1.382981E+0
-5.197933E-1
2.817385E-1
9.291291E-1
1.422380E+0
1.761489E+0
1.977286E+0
2.100598E+0
2.223911E+0
2.316395E+0
2.378052E+0
2.439708E+0
2.408880E+0
2.285567E+0
2.069770E+0
1.823145E+0
1.514864E+0
1.144926E+0
6.825042E-1
1.892541E-1
-2.423399E-1
-5.506213E-1
-7.355897E-1
-8.280747E-1
-8.897307E-1
-1.074699E+0
-1.321325E+0
-1.660434E+0
-1.968715E+0
-2.153684E+0
-2.215340E+0
-2.184512E+0
-2.153684E+0
-2.184512E+0
-2.184512E+0
-2.153684E+0
-2.122856E+0
-2.184512E+0
-2.338653E+0
-2.585278E+0
-2.801075E+0
-2.955216E+0
-2.955216E+0
-2.862731E+0
-2.646934E+0
-2.338653E+0
-1.968715E+0
-1.598778E+0
-1.352153E+0
-1.290497E+0
-1.352153E+0
-1.321325E+0
-1.136356E+0
-9.205592E-1
-7.664182E-1
-7.664182E-1
-8.589027E-1
-1.074699E+0
-1.382981E+0
-1.691262E+0
-2.061199E+0
-2.492793E+0
-2.986044E+0
-3.479294E+0
-3.910888E+0
-4.280825E+0
-4.589107E+0
-4.897389E+0
-5.236498E+0
-5.513950E+0
-5.729748E+0
-5.822231E+0
-5.853060E+0
-5.883887E+0
-5.945544E+0
-6.007200E+0
-5.976372E+0
-5.853060E+0
-5.668092E+0
-5.421466E+0
-5.113185E+0
-4.743247E+0
-4.280825E+0
-3.725919E+0
-3.171012E+0
-2.616106E+0
-2.153684E+0
-1.752918E+0
-1.444637E+0
-1.198012E+0
-9.513872E-1
-8.280747E-1
-7.355897E-1
-7.355897E-1
-7.972462E-1
-8.897307E-1
-9.822147E-1
-1.074699E+0
-1.167184E+0
-1.259669E+0
-1.352153E+0
-1.475465E+0
-1.629606E+0
-1.845403E+0
-2.061199E+0
-2.307825E+0
-2.523622E+0
-2.677763E+0
-2.770247E+0
-2.801075E+0
-2.770247E+0
-2.739419E+0
-2.646934E+0
-2.523622E+0
-2.400309E+0
-2.246168E+0
-2.092028E+0
-1.937887E+0
-1.845403E+0
-1.783747E+0
-1.783747E+0
-1.814575E+0
-1.845403E+0
-1.907059E+0
-1.999544E+0
-2.122856E+0
-2.215340E+0
-2.307825E+0
-2.338653E+0
-2.400309E+0
-2.400309E+0
-2.338653E+0
-2.215340E+0
-2.092028E+0
-1.999544E+0
-1.968715E+0
-2.030372E+0
-2.122856E+0
-2.276997E+0
-2.461965E+0
-2.739419E+0
-3.078528E+0
-3.417638E+0
-3.756748E+0
-3.972544E+0
-4.126684E+0
-4.157513E+0
-4.065028E+0
-3.787576E+0
-3.355982E+0
-2.831903E+0
-2.246168E+0
-1.691262E+0
-1.167184E+0
-7.664182E-1
-4.581368E-1
-2.731679E-1
-1.190274E-1
4.285336E-3
9.676957E-2
9.676957E-2
4.285336E-3
-1.806834E-1
-4.273088E-1
-7.047617E-1
-9.513872E-1
-1.228840E+0
-1.537122E+0
-1.907059E+0
-2.307825E+0
-2.770247E+0
-3.263497E+0
-3.695091E+0
-4.095857E+0
-4.434966E+0
-4.774076E+0
-5.205669E+0
-5.668092E+0
-6.068857E+0
-6.407967E+0
-6.623763E+0
-6.747076E+0
-6.747076E+0
-6.592935E+0
-6.315482E+0
-5.945544E+0
-5.544779E+0
-5.205669E+0
-4.866560E+0
-4.558278E+0
-4.342482E+0
-4.188341E+0
-4.126684E+0
-4.003372E+0
-3.818404E+0
-3.510122E+0
-3.140184E+0
-2.770247E+0
-2.461965E+0
-2.215340E+0
-1.999544E+0
-1.783747E+0
-1.537122E+0
-1.321325E+0
-1.136356E+0
-1.013043E+0
-9.513872E-1
-9.513872E-1
-9.822147E-1
-1.074699E+0
-1.198012E+0
-1.444637E+0
-1.783747E+0
-2.184512E+0
-2.585278E+0
-2.924388E+0
-3.232669E+0
-3.448466E+0
-3.571778E+0
-3.602607E+0
-3.602607E+0
-3.448466E+0
-3.140184E+0
-2.770247E+0
-2.400309E+0
-2.092028E+0
-1.814575E+0
-1.598778E+0
-1.352153E+0
-1.136356E+0
-9.822147E-1
-8.589027E-1
-7.355897E-1
-6.122773E-1
-5.197933E-1
-3.964803E-1
-2.115119E-1
-2.654290E-2
1.275978E-1
2.817385E-1
4.667072E-1
7.133324E-1
1.021614E+0
1.329895E+0
1.545692E+0
1.669004E+0
1.699832E+0
1.669004E+0
1.514864E+0
1.237411E+0
9.291291E-1
5.283635E-1
6.594133E-2
-4.273088E-1
-9.205592E-1
-1.352153E+0
-1.752918E+0
-2.061199E+0
-2.338653E+0
-2.616106E+0
-2.862731E+0
-3.109357E+0
-3.355982E+0
-3.540950E+0
-3.695091E+0
-3.849232E+0
-3.972544E+0
-4.034201E+0
-4.065028E+0
-4.034201E+0
-3.941716E+0
-3.818404E+0
-3.695091E+0
-3.602607E+0
-3.479294E+0
-3.386810E+0
-3.294325E+0
-3.232669E+0
-3.171012E+0
-3.140184E+0
-3.171012E+0
-3.201841E+0
-3.263497E+0
-3.294325E+0
-3.355982E+0
-3.386810E+0
-3.417638E+0
-3.386810E+0
-3.201841E+0
-2.924388E+0
-2.585278E+0
-2.307825E+0
-2.061199E+0
-1.845403E+0
-1.691262E+0
-1.567950E+0
-1.444637E+0
-1.382981E+0
-1.352153E+0
-1.290497E+0
-1.198012E+0
-1.043871E+0
-9.205592E-1
-8.897307E-1
-8.897307E-1
-9.822147E-1
-1.013043E+0
-9.822147E-1
-8.589027E-1
-6.739337E-1
-4.889648E-1
-3.039963E-1
-1.806834E-1
-1.806834E-1
-3.039963E-1
-5.197933E-1
-8.280747E-1
-1.167184E+0
-1.506294E+0
-1.876231E+0
-2.246168E+0
-2.616106E+0
-2.986044E+0
-3.294325E+0
-3.540950E+0
-3.725919E+0
-3.818404E+0
-3.880060E+0
-3.972544E+0
-4.034201E+0
-4.095857E+0
-4.095857E+0
-4.065028E+0
-4.065028E+0
-4.065028E+0
-4.095857E+0
-4.065028E+0
-3.972544E+0
-3.756748E+0
-3.571778E+0
-3.355982E+0
-3.140184E+0
-2.862731E+0
-2.554450E+0
-2.246168E+0
-1.907059E+0
-1.567950E+0
-1.290497E+0
-1.074699E+0
-8.897307E-1
-6.739337E-1
-4.581368E-1
-2.423399E-1
-8.819938E-2
-5.737114E-2
-1.498554E-1
-3.039963E-1
-4.889648E-1
-6.739337E-1
-8.280747E-1
-9.822147E-1
-1.167184E+0
-1.352153E+0
-1.537122E+0
-1.691262E+0
-1.845403E+0
-1.999544E+0
-2.153684E+0
-2.276997E+0
-2.369481E+0
-2.492793E+0
-2.585278E+0
-2.646934E+0
-2.708591E+0
-2.770247E+0
-2.770247E+0
-2.708591E+0
-2.616106E+0
-2.492793E+0
-2.307825E+0
-2.122856E+0
-1.907059E+0
-1.691262E+0
-1.444637E+0
-1.198012E+0
-9.513872E-1
-7.047617E-1
-5.197933E-1
-4.581368E-1
-4.889648E-1
-6.122773E-1
-7.355897E-1
-9.205592E-1
-1.167184E+0
-1.382981E+0
-1.567950E+0
-1.629606E+0
-1.629606E+0
-1.567950E+0
-1.537122E+0
-1.506294E+0
-1.506294E+0
-1.567950E+0
-1.629606E+0
-1.691262E+0
-1.783747E+0
-1.814575E+0
-1.876231E+0
-1.937887E+0
-2.061199E+0
-2.153684E+0
-2.246168E+0
-2.369481E+0
-2.523622E+0
-2.739419E+0
-3.016872E+0
-3.294325E+0
-3.540950E+0
-3.695091E+0
-3.664263E+0
-3.448466E+0
-3.109357E+0
-2.646934E+0
-2.215340E+0
-1.814575E+0
-1.444637E+0
-1.136356E+0
-8.280747E-1
-6.122773E-1
-4.273088E-1
-3.348243E-1
-2.423399E-1
-8.819938E-2
4.285336E-3
9.676957E-2
6.594133E-2
-5.737114E-2
-3.039963E-1
-5.814493E-1
-9.513872E-1
-1.321325E+0
-1.722090E+0
-2.061199E+0
-2.338653E+0
-2.554450E+0
-2.646934E+0
-2.677763E+0
-2.677763E+0
-2.708591E+0
-2.770247E+0
-2.801075E+0
-2.831903E+0
-2.862731E+0
-2.831903E+0
-2.801075E+0
-2.708591E+0
-2.492793E+0
-2.184512E+0
-1.845403E+0
-1.475465E+0
-1.167184E+0
-9.205592E-1
-7.047617E-1
-5.814493E-1
-4.581368E-1
-3.964803E-1
-3.656523E-1
-4.581368E-1
-6.122773E-1
-8.280747E-1
-1.043871E+0
-1.228840E+0
-1.444637E+0
-1.722090E+0
-2.061199E+0
-2.369481E+0
-2.585278E+0
-2.708591E+0
-2.831903E+0
-2.986044E+0
-3.171012E+0
-3.325153E+0
-3.479294E+0
-3.664263E+0
-3.818404E+0
-3.910888E+0
-3.910888E+0
-3.849232E+0
-3.725919E+0
-3.540950E+0
-3.386810E+0
-3.263497E+0
-3.171012E+0
-3.047700E+0
-2.893559E+0
-2.739419E+0
-2.523622E+0
-2.276997E+0
-1.968715E+0
-1.660434E+0
-1.382981E+0
-1.198012E+0
-1.013043E+0
-9.205592E-1
-8.280747E-1
-8.280747E-1
-9.205592E-1
-1.043871E+0
-1.228840E+0
-1.506294E+0
-1.845403E+0
-2.184512E+0
-2.523622E+0
-2.831903E+0
-3.078528E+0
-3.294325E+0
-3.448466E+0
-3.540950E+0
-3.510122E+0
-3.417638E+0
-3.201841E+0
-2.893559E+0
-2.492793E+0
-1.999544E+0
-1.444637E+0
-8.589027E-1
-3.039963E-1
2.200820E-1
6.516759E-1
9.599574E-1
1.144926E+0
1.206583E+0
1.268239E+0
1.299067E+0
1.299067E+0
1.299067E+0
1.268239E+0
1.237411E+0
1.144926E+0
9.907854E-1
7.749884E-1
4.975355E-1
2.817385E-1
3.511334E-2
-1.806834E-1
-3.964803E-1
-6.431058E-1
-8.897307E-1
-1.167184E+0
-1.382981E+0
-1.629606E+0
-1.814575E+0
-1.937887E+0
-1.968715E+0
-1.937887E+0
-1.845403E+0
-1.691262E+0
-1.506294E+0
-1.321325E+0
-1.167184E+0
-1.074699E+0
-1.074699E+0
-1.136356E+0
-1.198012E+0
-1.352153E+0
-1.567950E+0
-1.814575E+0
-2.092028E+0
-2.369481E+0
-2.554450E+0
-2.677763E+0
-2.708591E+0
-2.677763E+0
-2.585278E+0
-2.400309E+0
-2.153684E+0
-1.907059E+0
-1.722090E+0
-1.567950E+0
-1.475465E+0
-1.444637E+0
-1.444637E+0
-1.475465E+0
-1.506294E+0
-1.567950E+0
-1.660434E+0
-1.783747E+0
-1.876231E+0
-1.968715E+0
-2.092028E+0
-2.153684E+0
-2.215340E+0
-2.246168E+0
-2.215340E+0
-2.153684E+0
-1.999544E+0
-1.814575E+0
-1.629606E+0
-1.475465E+0
-1.352153E+0
-1.259669E+0
-1.228840E+0
-1.228840E+0
-1.259669E+0
-1.290497E+0
-1.290497E+0
-1.259669E+0
-1.198012E+0
-1.136356E+0
-1.198012E+0
-1.290497E+0
-1.413809E+0
-1.537122E+0
-1.691262E+0
-1.876231E+0
-2.122856E+0
-2.338653E+0
-2.523622E+0
-2.585278E+0
-2.616106E+0
-2.616106E+0
-2.585278E+0
-2.585278E+0
-2.554450E+0
-2.461965E+0
-2.307825E+0
-2.122856E+0
-1.876231E+0
-1.660434E+0
-1.506294E+0
-1.413809E+0
-1.413809E+0
-1.382981E+0
-1.382981E+0
-1.444637E+0
-1.567950E+0
-1.752918E+0
-1.937887E+0
-2.122856E+0
-2.307825E+0
-2.461965E+0
-2.616106E+0
-2.708591E+0
-2.739419E+0
-2.770247E+0
-2.739419E+0
-2.646934E+0
-2.492793E+0
-2.276997E+0
-2.061199E+0
-1.845403E+0
-1.691262E+0
-1.537122E+0
-1.382981E+0
-1.259669E+0
-1.167184E+0
-1.105528E+0
-1.105528E+0
-1.167184E+0
-1.228840E+0
-1.352153E+0
-1.444637E+0
-1.537122E+0
-1.691262E+0
-1.876231E+0
-2.092028E+0
-2.338653E+0
-2.616106E+0
-2.831903E+0
-2.986044E+0
-3.047700E+0
-3.047700E+0
-3.016872E+0
-2.955216E+0
-2.831903E+0
-2.646934E+0
-2.461965E+0
-2.246168E+0
-1.999544E+0
-1.722090E+0
-1.413809E+0
-1.136356E+0
-8.897307E-1
-6.739337E-1
-4.889648E-1
-3.656523E-1
-3.348243E-1
-3.656523E-1
-4.273088E-1
-6.122773E-1
-7.972462E-1
-1.043871E+0
-1.290497E+0
-1.567950E+0
-1.876231E+0
-2.153684E+0
-2.307825E+0
-2.431137E+0
-2.646934E+0
-2.924388E+0
-3.171012E+0
-3.355982E+0
-3.448466E+0
-3.448466E+0
-3.325153E+0
-3.140184E+0
-2.924388E+0
-2.708591E+0
-2.492793E+0
-2.307825E+0
-2.122856E+0
-1.968715E+0
-1.814575E+0
-1.722090E+0
-1.660434E+0
-1.629606E+0
-1.598778E+0
-1.598778E+0
-1.598778E+0
-1.660434E+0
-1.783747E+0
-1.968715E+0
-2.122856E+0
-2.215340E+0
-2.184512E+0
-2.122856E+0
-2.092028E+0
-2.092028E+0
-2.092028E+0
-2.030372E+0
-1.968715E+0
-1.968715E+0
-2.030372E+0
-2.153684E+0
-2.307825E+0
-2.431137E+0
-2.523622E+0
-2.616106E+0
-2.646934E+0
-2.616106E+0
-2.554450E+0
-2.461965E+0
-2.400309E+0
-2.338653E+0
-2.246168E+0
-2.153684E+0
-2.092028E+0
-2.061199E+0
-1.999544E+0
-1.937887E+0
-1.845403E+0
-1.752918E+0
-1.660434E+0
-1.598778E+0
-1.629606E+0
-1.752918E+0
-1.907059E+0
-2.061199E+0
-2.153684E+0
-2.184512E+0
-2.153684E+0
-2.061199E+0
-1.999544E+0
-1.999544E+0
-2.030372E+0
-2.030372E+0
-2.061199E+0
-2.092028E+0
-2.215340E+0
-2.431137E+0
-2.677763E+0
-2.862731E+0
-2.955216E+0
-2.986044E+0
-2.986044E+0
-2.955216E+0
-2.831903E+0
-2.677763E+0
-2.461965E+0
-2.215340E+0
-1.968715E+0
-1.722090E+0
-1.475465E+0
-1.198012E+0
-8.897307E-1
-6.431058E-1
-4.273088E-1
-3.348243E-1
-3.039963E-1
-3.656523E-1
-4.581368E-1
-5.814493E-1
-7.047617E-1
-8.589027E-1
-9.205592E-1
-9.822147E-1
-1.013043E+0
-1.105528E+0
-1.259669E+0
-1.413809E+0
-1.598778E+0
-1.814575E+0
-2.061199E+0
-2.276997E+0
-2.492793E+0
-2.708591E+0
-2.893559E+0
-3.047700E+0
-3.140184E+0
-3.171012E+0
-3.109357E+0
-3.016872E+0
-2.862731E+0
-2.646934E+0
-2.400309E+0
-2.092028E+0
-1.783747E+0
-1.444637E+0
-1.074699E+0
-7.664182E-1
-4.889648E-1
-3.348243E-1
-2.731679E-1
-3.039963E-1
-4.273088E-1
-6.122773E-1
-8.280747E-1
-1.043871E+0
-1.321325E+0
-1.598778E+0
-1.907059E+0
-2.153684E+0
-2.338653E+0
-2.461965E+0
-2.523622E+0
-2.554450E+0
-2.554450E+0
-2.492793E+0
-2.369481E+0
-2.215340E+0
-1.999544E+0
-1.845403E+0
-1.691262E+0
-1.506294E+0
-1.352153E+0
-1.198012E+0
-1.013043E+0
-8.280747E-1
-6.739337E-1
-5.814493E-1
-5.197933E-1
-4.889648E-1
-4.581368E-1
-4.273088E-1
-4.273088E-1
-4.889648E-1
-6.122773E-1
-7.664182E-1
-9.205592E-1
-1.105528E+0
-1.228840E+0
-1.352153E+0
-1.475465E+0
-1.598778E+0
-1.752918E+0
-1.907059E+0
-1.999544E+0
-1.999544E+0
-2.030372E+0
-2.061199E+0
-2.092028E+0
-2.153684E+0
-2.153684E+0
-2.153684E+0
-2.122856E+0
-2.092028E+0
-2.092028E+0
-2.092028E+0
-2.092028E+0
-2.092028E+0
-2.092028E+0
-2.061199E+0
-2.030372E+0
-2.030372E+0
-2.030372E+0
-2.061199E+0
-2.122856E+0
-2.153684E+0
-2.184512E+0
-2.153684E+0
-2.092028E+0
-1.999544E+0
-1.937887E+0
-1.907059E+0
-1.845403E+0
-1.814575E+0
-1.722090E+0
-1.629606E+0
-1.567950E+0
-1.475465E+0
-1.352153E+0
-1.228840E+0
-1.136356E+0
-1.074699E+0
-1.074699E+0
-1.105528E+0
-1.198012E+0
-1.321325E+0
-1.506294E+0
-1.691262E+0
-1.845403E+0
-1.999544E+0
-2.061199E+0
-2.061199E+0
-1.999544E+0
-1.876231E+0
-1.752918E+0
-1.629606E+0
-1.537122E+0
-1.475465E+0
-1.444637E+0
-1.382981E+0
-1.290497E+0
-1.228840E+0
-1.228840E+0
-1.259669E+0
-1.290497E+0
-1.259669E+0
-1.228840E+0
-1.198012E+0
-1.198012E+0
-1.198012E+0
-1.198012E+0
-1.167184E+0
-1.074699E+0
-8.589027E-1
-6.431058E-1
-4.581368E-1
-2.423399E-1
-8.819938E-2
-2.654290E-2
-5.737114E-2
-5.737114E-2
-5.737114E-2
-8.819938E-2
-1.190274E-1
-2.115119E-1
-3.039963E-1
-4.581368E-1
-6.739337E-1
-8.280747E-1
-9.205592E-1
-9.513872E-1
-9.822147E-1
-9.822147E-1
-9.822147E-1
-9.822147E-1
-1.043871E+0
-1.136356E+0
-1.290497E+0
-1.413809E+0
-1.475465E+0
-1.506294E+0
-1.506294E+0
-1.475465E+0
-1.413809E+0
-1.321325E+0
-1.198012E+0
-1.074699E+0
-8.589027E-1
-6.122773E-1
-3.656523E-1
-1.190274E-1
6.594133E-2
2.509103E-1
3.742230E-1
4.050508E-1
3.742230E-1
2.509103E-1
9.676957E-2
-1.190274E-1
-3.964803E-1
-7.047617E-1
-1.043871E+0
-1.352153E+0
-1.629606E+0
-1.876231E+0
-2.061199E+0
-2.215340E+0
-2.369481E+0
-2.461965E+0
-2.523622E+0
-2.461965E+0
-2.307825E+0
-2.061199E+0
-1.722090E+0
-1.352153E+0
-1.043871E+0
-7.664182E-1
-5.506213E-1
-4.581368E-1
-3.964803E-1
-4.273088E-1
-4.889648E-1
-5.814493E-1
-6.739337E-1
-7.047617E-1
-7.972462E-1
-9.205592E-1
-1.105528E+0
-1.321325E+0
-1.506294E+0
-1.660434E+0
-1.783747E+0
-1.937887E+0
-2.061199E+0
-2.153684E+0
-2.215340E+0
-2.307825E+0
-2.400309E+0
-2.554450E+0
-2.646934E+0
-2.739419E+0
-2.739419E+0
-2.708591E+0
-2.677763E+0
-2.677763E+0
-2.646934E+0
-2.585278E+0
-2.554450E+0
-2.492793E+0
-2.400309E+0
-2.400309E+0
-2.400309E+0
-2.400309E+0
-2.400309E+0
-2.400309E+0
-2.461965E+0
-2.585278E+0
-2.646934E+0
-2.739419E+0
-2.831903E+0
-2.924388E+0
-2.986044E+0
-2.986044E+0
-2.924388E+0
-2.831903E+0
-2.708591E+0
-2.616106E+0
-2.492793E+0
-2.431137E+0
-2.400309E+0
-2.461965E+0
-2.616106E+0
-2.739419E+0
-2.831903E+0
-2.862731E+0
-2.862731E+0
-2.893559E+0
-2.893559E+0
-2.893559E+0
-2.831903E+0
-2.831903E+0
-2.831903E+0
-2.862731E+0
-2.955216E+0
-3.016872E+0
-3.016872E+0
-2.955216E+0
-2.862731E+0
-2.708591E+0
-2.554450E+0
-2.431137E+0
-2.307825E+0
-2.215340E+0
-2.122856E+0
-2.030372E+0
-1.937887E+0
-1.845403E+0
-1.722090E+0
-1.567950E+0
-1.475465E+0
-1.382981E+0
-1.352153E+0
-1.352153E+0
-1.352153E+0
-1.382981E+0
-1.444637E+0
-1.537122E+0
-1.660434E+0
-1.783747E+0
-1.907059E+0
-2.030372E+0
-2.184512E+0
-2.307825E+0
-2.369481E+0
-2.431137E+0
-2.461965E+0
-2.492793E+0
-2.461965E+0
-2.400309E+0
-2.307825E+0
-2.215340E+0
-2.153684E+0
-2.184512E+0
-2.215340E+0
-2.184512E+0
-2.122856E+0
-2.061199E+0
-1.968715E+0
-1.907059E+0
-1.814575E+0
-1.722090E+0
-1.660434E+0
-1.629606E+0
-1.629606E+0
-1.629606E+0
-1.629606E+0
-1.660434E+0
-1.691262E+0
-1.783747E+0
-1.845403E+0
-1.937887E+0
-1.999544E+0
-2.092028E+0
-2.215340E+0
-2.307825E+0
-2.338653E+0
-2.307825E+0
-2.184512E+0
-2.061199E+0
-1.999544E+0
-1.968715E+0
-1.937887E+0
-1.937887E+0
-1.937887E+0
-1.999544E+0
-2.061199E+0
-2.122856E+0
-2.184512E+0
-2.246168E+0
-2.307825E+0
-2.369481E+0
-2.431137E+0
-2.431137E+0
-2.338653E+0
-2.246168E+0
-2.092028E+0
-1.907059E+0
-1.629606E+0
-1.352153E+0
-1.043871E+0
-7.972462E-1
-6.122773E-1
-4.889648E-1
-4.273088E-1
-4.273088E-1
-4.273088E-1
-4.889648E-1
-6.431058E-1
-8.897307E-1
-1.167184E+0
-1.444637E+0
-1.691262E+0
-1.937887E+0
-2.184512E+0
-2.369481E+0
-2.523622E+0
-2.646934E+0
-2.770247E+0
-2.862731E+0
-2.924388E+0
-2.955216E+0
-2.924388E+0
-2.893559E+0
-2.801075E+0
-2.708591E+0
-2.646934E+0
-2.646934E+0
-2.646934E+0
-2.616106E+0
-2.554450E+0
-2.461965E+0
-2.338653E+0
-2.246168E+0
-2.215340E+0
-2.215340E+0
-2.215340E+0
-2.215340E+0
-2.276997E+0
-2.369481E+0
-2.400309E+0
-2.431137E+0
-2.431137E+0
-2.431137E+0
-2.461965E+0
-2.492793E+0
-2.461965E+0
-2.431137E+0
-2.400309E+0
-2.338653E+0
-2.338653E+0
-2.307825E+0
-2.276997E+0
-2.215340E+0
-2.122856E+0
-2.061199E+0
-2.030372E+0
-1.999544E+0
-1.999544E+0
-2.061199E+0
-2.061199E+0
-2.030372E+0
-2.030372E+0
-2.030372E+0
-1.999544E+0
-1.907059E+0
-1.752918E+0
-1.567950E+0
-1.352153E+0
-1.167184E+0
-1.043871E+0
-9.513872E-1
-8.589027E-1
-8.280747E-1
-8.280747E-1
-8.589027E-1
-8.897307E-1
-9.822147E-1
-1.074699E+0
-1.167184E+0
-1.259669E+0
-1.382981E+0
-1.506294E+0
-1.660434E+0
-1.783747E+0
-1.907059E+0
-2.061199E+0
-2.276997E+0
-2.461965E+0
-2.616106E+0
-2.770247E+0
-2.862731E+0
-2.955216E+0
-3.016872E+0
-3.047700E+0
-3.078528E+0
-3.171012E+0
-3.232669E+0
-3.325153E+0
-3.386810E+0
-3.386810E+0
-3.325153E+0
-3.171012E+0
-2.924388E+0
-2.585278E+0
-2.246168E+0
-1.937887E+0
-1.660434E+0
-1.382981E+0
-1.074699E+0
-7.972462E-1
-6.122773E-1
-4.889648E-1
-3.964803E-1
-3.039963E-1
-1.806834E-1
-8.819938E-2
-8.819938E-2
-1.190274E-1
-1.190274E-1
-1.190274E-1
-1.498554E-1
-2.115119E-1
-3.656523E-1
-5.197933E-1
-7.047617E-1
-9.513872E-1
-1.167184E+0
-1.413809E+0
-1.660434E+0
-1.907059E+0
-2.122856E+0
-2.307825E+0
-2.400309E+0
-2.431137E+0
-2.461965E+0
-2.431137E+0
-2.400309E+0
-2.338653E+0
-2.246168E+0
-2.153684E+0
-2.030372E+0
-1.876231E+0
-1.660434E+0
-1.475465E+0
-1.259669E+0
-1.105528E+0
-9.822147E-1
-8.897307E-1
-8.589027E-1
-8.589027E-1
-8.589027E-1
-9.205592E-1
-9.513872E-1
-9.822147E-1
-1.013043E+0
-1.074699E+0
-1.105528E+0
-1.167184E+0
-1.259669E+0
-1.382981E+0
-1.567950E+0
-1.752918E+0
-1.907059E+0
-2.030372E+0
-2.153684E+0
-2.246168E+0
-2.307825E+0
-2.307825E+0
-2.215340E+0
-2.030372E+0
-1.814575E+0
-1.629606E+0
-1.475465E+0
-1.382981E+0
-1.321325E+0
-1.259669E+0
-1.228840E+0
-1.198012E+0
-1.228840E+0
-1.228840E+0
-1.228840E+0
-1.228840E+0
-1.198012E+0
-1.136356E+0
-1.013043E+0
-8.897307E-1
-7.664182E-1
-6.431058E-1
-6.122773E-1
-6.122773E-1
-7.047617E-1
-8.280747E-1
-9.822147E-1
-1.136356E+0
-1.290497E+0
-1.475465E+0
-1.629606E+0
-1.783747E+0
-1.937887E+0
-2.061199E+0
-2.184512E+0
-2.338653E+0
-2.492793E+0
-2.677763E+0
-2.770247E+0
-2.770247E+0
-2.739419E+0
-2.677763E+0
-2.646934E+0
-2.616106E+0
-2.523622E+0
-2.400309E+0
-2.276997E+0
-2.122856E+0
-1.937887E+0
-1.722090E+0
-1.506294E+0
-1.290497E+0
-1.043871E+0
-7.972462E-1
-6.431058E-1
-6.122773E-1
-6.431058E-1
-6.431058E-1
-5.814493E-1
-5.814493E-1
-6.431058E-1
-7.047617E-1
-7.664182E-1
-8.280747E-1
-9.205592E-1
-1.105528E+0
-1.321325E+0
-1.475465E+0
-1.629606E+0
-1.845403E+0
-2.030372E+0
-2.122856E+0
-2.122856E+0
-2.061199E+0
-2.061199E+0
-2.092028E+0
-2.153684E+0
-2.184512E+0
-2.184512E+0
-2.153684E+0
-2.092028E+0
-1.907059E+0
-1.660434E+0
-1.382981E+0
-1.136356E+0
-9.205592E-1
-7.664182E-1
-6.739337E-1
-5.814493E-1
-5.197933E-1
-4.273088E-1
-2.423399E-1
4.285336E-3
2.200820E-1
4.050508E-1
5.283635E-1
6.208479E-1
6.516759E-1
5.591915E-1
3.433948E-1
9.676957E-2
-1.498554E-1
-4.581368E-1
-8.280747E-1
-1.290497E+0
-1.814575E+0
-2.307825E+0
-2.770247E+0
-3.171012E+0
-3.510122E+0
-3.756748E+0
-3.941716E+0
-4.095857E+0
-4.157513E+0
-4.126684E+0
-4.003372E+0
-3.849232E+0
-3.664263E+0
-3.510122E+0
-3.294325E+0
-2.986044E+0
-2.585278E+0
-2.184512E+0
-1.783747E+0
-1.444637E+0
-1.136356E+0
-9.205592E-1
-7.664182E-1
-6.431058E-1
-5.506213E-1
-4.889648E-1
-4.581368E-1
-4.273088E-1
-3.039963E-1
-1.806834E-1
-8.819938E-2
-1.190274E-1
-2.731679E-1
-4.889648E-1
-7.355897E-1
-9.822147E-1
-1.198012E+0
-1.352153E+0
-1.413809E+0
-1.475465E+0
-1.598778E+0
-1.783747E+0
-1.937887E+0
-2.061199E+0
-2.184512E+0
-2.338653E+0
-2.461965E+0
-2.554450E+0
-2.616106E+0
-2.646934E+0
-2.646934E+0
-2.616106E+0
-2.585278E+0
-2.585278E+0
-2.585278E+0
-2.554450E+0
-2.431137E+0
-2.246168E+0
-1.937887E+0
-1.629606E+0
-1.413809E+0
-1.290497E+0
-1.259669E+0
-1.259669E+0
-1.259669E+0
-1.259669E+0
-1.198012E+0
-1.105528E+0
-1.013043E+0
-9.822147E-1
-1.013043E+0
-1.074699E+0
-1.228840E+0
-1.413809E+0
-1.660434E+0
-1.876231E+0
-2.061199E+0
-2.184512E+0
-2.307825E+0
-2.400309E+0
-2.554450E+0
-2.739419E+0
-2.893559E+0
-3.047700E+0
-3.109357E+0
-3.078528E+0
-2.955216E+0
-2.739419E+0
-2.461965E+0
-2.153684E+0
-1.876231E+0
-1.567950E+0
-1.352153E+0
-1.198012E+0
-1.074699E+0
-9.205592E-1
-7.664182E-1
-5.197933E-1
-2.423399E-1
4.285336E-3
2.200820E-1
3.433948E-1
4.050508E-1
3.125665E-1
1.584261E-1
-5.737114E-2
-2.423399E-1
-3.656523E-1
-4.581368E-1
-4.889648E-1
-4.889648E-1
-4.889648E-1
-5.197933E-1
-6.431058E-1
-8.280747E-1
-1.105528E+0
-1.413809E+0
-1.752918E+0
-2.153684E+0
-2.492793E+0
-2.801075E+0
-3.078528E+0
-3.325153E+0
-3.602607E+0
-3.849232E+0
-4.034201E+0
-4.065028E+0
-4.034201E+0
-3.910888E+0
-3.725919E+0
-3.479294E+0
-3.171012E+0
-2.831903E+0
-2.400309E+0
-1.907059E+0
-1.382981E+0
-8.897307E-1
-5.197933E-1
-2.423399E-1
-2.654290E-2
1.892541E-1
3.125665E-1
3.433948E-1
2.509103E-1
9.676957E-2
-5.737114E-2
-2.115119E-1
-3.348243E-1
-5.197933E-1
-6.739337E-1
-8.897307E-1
-1.136356E+0
-1.382981E+0
-1.598778E+0
-1.783747E+0
-1.907059E+0
-2.092028E+0
-2.276997E+0
-2.523622E+0
-2.801075E+0
-3.047700E+0
-3.232669E+0
-3.325153E+0
-3.325153E+0
-3.263497E+0
-3.078528E+0
-2.739419E+0
-2.338653E+0
-1.876231E+0
-1.506294E+0
-1.167184E+0
-8.589027E-1
-5.814493E-1
-3.039963E-1
-5.737114E-2
1.275978E-1
3.125665E-1
4.975355E-1
6.825042E-1
8.674731E-1
9.599574E-1
1.021614E+0
9.599574E-1
8.366449E-1
7.133324E-1
5.900197E-1
4.667072E-1
3.742230E-1
2.509103E-1
1.584261E-1
-2.654290E-2
-3.039963E-1
-6.431058E-1
-1.074699E+0
-1.506294E+0
-1.907059E+0
-2.215340E+0
-2.338653E+0
-2.338653E+0
-2.215340E+0
-1.999544E+0
-1.722090E+0
-1.352153E+0
-9.205592E-1
-4.889648E-1
-1.190274E-1
1.275978E-1
3.125665E-1
4.358790E-1
5.591915E-1
6.825042E-1
7.441604E-1
6.208479E-1
3.742230E-1
-2.654290E-2
-4.581368E-1
-8.897307E-1
-1.352153E+0
-1.814575E+0
-2.215340E+0
-2.554450E+0
-2.708591E+0
-2.677763E+0
-2.585278E+0
-2.492793E+0
-2.431137E+0
-2.369481E+0
-2.307825E+0
-2.215340E+0
-2.092028E+0
-1.968715E+0
-1.876231E+0
-1.783747E+0
-1.691262E+0
-1.567950E+0
-1.444637E+0
-1.382981E+0
-1.321325E+0
-1.321325E+0
-1.290497E+0
-1.228840E+0
-1.136356E+0
-9.822147E-1
-7.355897E-1
-4.273088E-1
-2.654290E-2
4.358790E-1
8.983011E-1
1.268239E+0
1.576520E+0
1.792317E+0
1.977286E+0
2.069770E+0
2.100598E+0
2.038942E+0
1.946458E+0
1.823145E+0
1.638176E+0
1.360723E+0
1.052442E+0
6.825042E-1
3.125665E-1
-8.819938E-2
-4.889648E-1
-8.589027E-1
-1.198012E+0
-1.444637E+0
-1.691262E+0
-1.937887E+0
-2.153684E+0
-2.276997E+0
-2.307825E+0
-2.246168E+0
-2.122856E+0
-1.937887E+0
-1.629606E+0
-1.228840E+0
-7.047617E-1
-1.498554E-1
4.050508E-1
8.983011E-1
1.329895E+0
1.638176E+0
1.884801E+0
2.038942E+0
2.069770E+0
1.977286E+0
1.761489E+0
1.453207E+0
1.114098E+0
7.133324E-1
3.125665E-1
-1.498554E-1
-5.814493E-1
-1.013043E+0
-1.444637E+0
-1.845403E+0
-2.215340E+0
-2.492793E+0
-2.739419E+0
-2.893559E+0
-2.986044E+0
-2.955216E+0
-2.831903E+0
-2.616106E+0
-2.369481E+0
-2.122856E+0
-1.876231E+0
-1.629606E+0
-1.290497E+0
-9.205592E-1
-5.197933E-1
-1.190274E-1
2.509103E-1
4.667072E-1
6.208479E-1
6.825042E-1
7.133324E-1
6.825042E-1
5.900197E-1
4.358790E-1
2.509103E-1
3.511334E-2
-2.115119E-1
-4.581368E-1
-7.355897E-1
-9.822147E-1
-1.228840E+0
-1.475465E+0
-1.660434E+0
-1.845403E+0
-1.907059E+0
-1.876231E+0
-1.783747E+0
-1.660434E+0
-1.506294E+0
-1.290497E+0
-1.105528E+0
-9.205592E-1
-7.355897E-1
-5.814493E-1
-3.964803E-1
-1.498554E-1
1.275978E-1
4.050508E-1
7.133324E-1
9.599574E-1
1.144926E+0
1.268239E+0
1.329895E+0
1.391551E+0
1.360723E+0
1.206583E+0
1.021614E+0
7.749884E-1
5.283635E-1
2.509103E-1
-5.737114E-2
-3.348243E-1
-5.197933E-1
-5.814493E-1
-5.814493E-1
-5.814493E-1
-5.197933E-1
-4.581368E-1
-3.964803E-1
-3.656523E-1
-3.656523E-1
-3.656523E-1
-3.964803E-1
-4.889648E-1
-6.122773E-1
-7.047617E-1
-7.972462E-1
-8.589027E-1
-9.205592E-1
-9.513872E-1
-9.822147E-1
-1.013043E+0
-1.013043E+0
-1.043871E+0
-1.043871E+0
-9.822147E-1
-8.589027E-1
-7.047617E-1
-6.122773E-1
-5.814493E-1
-6.122773E-1
-7.047617E-1
-8.897307E-1
-1.136356E+0
-1.413809E+0
-1.629606E+0
-1.814575E+0
-1.907059E+0
-1.937887E+0
-1.937887E+0
-1.968715E+0
-2.061199E+0
-2.122856E+0
-2.184512E+0
-2.122856E+0
-1.968715E+0
-1.752918E+0
-1.475465E+0
-1.228840E+0
-9.822147E-1
-7.664182E-1
-5.814493E-1
-4.273088E-1
-2.423399E-1
-5.737114E-2
1.892541E-1
4.050508E-1
6.208479E-1
8.058167E-1
9.907854E-1
1.052442E+0
9.599574E-1
7.749884E-1
5.283635E-1
1.892541E-1
-2.731679E-1
-7.664182E-1
-1.228840E+0
-1.629606E+0
-1.937887E+0
-2.246168E+0
-2.585278E+0
-2.955216E+0
-3.294325E+0
-3.479294E+0
-3.510122E+0
-3.386810E+0
-3.109357E+0
-2.739419E+0
-2.276997E+0
-1.845403E+0
-1.506294E+0
-1.259669E+0
-9.822147E-1
-7.355897E-1
-5.506213E-1
-3.964803E-1
-2.731679E-1
-5.737114E-2
1.892541E-1
4.667072E-1
7.749884E-1
1.083270E+0
1.360723E+0
1.545692E+0
1.576520E+0
1.484036E+0
1.268239E+0
9.907854E-1
6.825042E-1
3.742230E-1
3.511334E-2
-3.039963E-1
-6.739337E-1
-1.136356E+0
-1.629606E+0
-2.184512E+0
-2.739419E+0
-3.232669E+0
-3.633435E+0
-3.880060E+0
-3.972544E+0
-3.972544E+0
-3.880060E+0
-3.725919E+0
-3.510122E+0
-3.263497E+0
-2.986044E+0
-2.708591E+0
-2.431137E+0
-2.215340E+0
-2.061199E+0
-1.876231E+0
-1.629606E+0
-1.382981E+0
-1.074699E+0
-6.739337E-1
-2.731679E-1
1.275978E-1
4.358790E-1
5.591915E-1
5.591915E-1
4.667072E-1
2.817385E-1
6.594133E-2
-1.498554E-1
-3.039963E-1
-4.581368E-1
-5.814493E-1
-6.739337E-1
-8.280747E-1
-1.043871E+0
-1.290497E+0
-1.475465E+0
-1.567950E+0
-1.567950E+0
-1.475465E+0
-1.321325E+0
-1.043871E+0
-7.664182E-1
-5.197933E-1
-3.348243E-1
-2.115119E-1
-1.498554E-1
-1.190274E-1
-1.190274E-1
-1.806834E-1
-2.423399E-1
-3.039963E-1
-3.348243E-1
-3.039963E-1
-3.348243E-1
-3.964803E-1
-5.506213E-1
-6.739337E-1
-7.355897E-1
-7.355897E-1
-7.047617E-1
-6.431058E-1
-5.814493E-1
-6.122773E-1
-7.047617E-1
-8.280747E-1
-9.822147E-1
-1.074699E+0
-1.167184E+0
-1.228840E+0
-1.228840E+0
-1.198012E+0
-1.105528E+0
-9.205592E-1
-7.355897E-1
-5.506213E-1
-4.273088E-1
-3.656523E-1
-3.348243E-1
-2.731679E-1
-1.806834E-1
-1.190274E-1
-5.737114E-2
-2.654290E-2
-5.737114E-2
-1.498554E-1
-3.039963E-1
-4.889648E-1
-7.047617E-1
-9.513872E-1
-1.167184E+0
-1.352153E+0
-1.444637E+0
-1.413809E+0
-1.259669E+0
-1.074699E+0
-8.589027E-1
-6.739337E-1
-5.814493E-1
-5.814493E-1
-6.739337E-1
-7.355897E-1
-7.972462E-1
-8.280747E-1
-8.280747E-1
-7.355897E-1
-6.122773E-1
-4.889648E-1
-3.656523E-1
-3.348243E-1
-3.656523E-1
-4.889648E-1
-6.739337E-1
-8.897307E-1
-1.043871E+0
-1.136356E+0
-1.167184E+0
-1.167184E+0
-1.136356E+0
-1.043871E+0
-1.013043E+0
-1.043871E+0
-1.136356E+0
-1.290497E+0
-1.444637E+0
-1.598778E+0
-1.660434E+0
-1.660434E+0
-1.537122E+0
-1.352153E+0
-1.136356E+0
-9.205592E-1
-7.355897E-1
-6.431058E-1
-5.814493E-1
-5.814493E-1
-6.431058E-1
-7.355897E-1
-8.589027E-1
-9.513872E-1
-1.043871E+0
-1.074699E+0
-1.105528E+0
-1.043871E+0
-1.013043E+0
-9.513872E-1
-9.205592E-1
-8.589027E-1
-7.972462E-1
-7.047617E-1
-5.814493E-1
-4.581368E-1
-3.964803E-1
-4.581368E-1
-5.197933E-1
-6.122773E-1
-7.047617E-1
-7.355897E-1
-7.664182E-1
-7.355897E-1
-7.355897E-1
-7.664182E-1
-7.664182E-1
-7.355897E-1
-6.739337E-1
-6.122773E-1
-5.197933E-1
-3.964803E-1
-2.731679E-1
-1.190274E-1
6.594133E-2
2.200820E-1
3.433948E-1
4.358790E-1
4.667072E-1
4.975355E-1
4.975355E-1
5.283635E-1
5.591915E-1
6.208479E-1
6.516759E-1
6.825042E-1
7.133324E-1
7.441604E-1
6.825042E-1
5.283635E-1
3.125665E-1
9.676957E-2
-1.190274E-1
-3.964803E-1
-6.739337E-1
-9.822147E-1
-1.198012E+0
-1.352153E+0
-1.475465E+0
-1.506294E+0
-1.444637E+0
-1.352153E+0
-1.228840E+0
-1.105528E+0
-9.513872E-1
-7.664182E-1
-6.122773E-1
-4.581368E-1
-3.039963E-1
-1.190274E-1
4.285336E-3
6.594133E-2
6.594133E-2
6.594133E-2
9.676957E-2
9.676957E-2
9.676957E-2
1.275978E-1
2.200820E-1
4.050508E-1
6.208479E-1
8.366449E-1
1.083270E+0
1.299067E+0
1.453207E+0
1.484036E+0
1.453207E+0
1.391551E+0
1.360723E+0
1.329895E+0
1.299067E+0
1.268239E+0
1.175754E+0
1.083270E+0
9.599574E-1
9.599574E-1
9.907854E-1
1.052442E+0
1.114098E+0
1.175754E+0
1.268239E+0
1.391551E+0
1.453207E+0
1.545692E+0
1.669004E+0
1.792317E+0
1.884801E+0
1.884801E+0
1.853973E+0
1.853973E+0
1.884801E+0
1.884801E+0
1.792317E+0
1.638176E+0
1.514864E+0
1.422380E+0
1.422380E+0
1.453207E+0
1.484036E+0
1.514864E+0
1.576520E+0
1.638176E+0
1.730661E+0
1.761489E+0
1.823145E+0
1.884801E+0
1.977286E+0
2.069770E+0
2.131426E+0
2.131426E+0
2.008114E+0
1.853973E+0
1.638176E+0
1.360723E+0
1.052442E+0
7.441604E-1
4.358790E-1
2.200820E-1
6.594133E-2
3.511334E-2
6.594133E-2
1.275978E-1
1.892541E-1
1.892541E-1
1.892541E-1
1.275978E-1
3.511334E-2
-1.190274E-1
-2.115119E-1
-1.806834E-1
-2.654290E-2
2.200820E-1
4.667072E-1
6.516759E-1
8.058167E-1
8.983011E-1
9.291291E-1
8.366449E-1
7.133324E-1
5.591915E-1
4.975355E-1
4.358790E-1
3.742230E-1
3.125665E-1
2.509103E-1
1.275978E-1
-5.737114E-2
-2.731679E-1
-4.581368E-1
-6.431058E-1
-7.355897E-1
-7.972462E-1
-7.972462E-1
-8.280747E-1
-7.972462E-1
-7.664182E-1
-7.664182E-1
-7.047617E-1
-6.122773E-1
-5.506213E-1
-4.889648E-1
-4.889648E-1
-4.889648E-1
-4.581368E-1
-3.348243E-1
-2.423399E-1
-2.115119E-1
-3.039963E-1
-3.964803E-1
-4.273088E-1
-3.964803E-1
-2.423399E-1
-5.737114E-2
1.275978E-1
2.509103E-1
3.433948E-1
4.050508E-1
4.050508E-1
3.742230E-1
2.817385E-1
1.892541E-1
6.594133E-2
4.285336E-3
4.285336E-3
4.285336E-3
-5.737114E-2
-1.190274E-1
-2.115119E-1
-3.039963E-1
-3.656523E-1
-4.273088E-1
-3.656523E-1
-2.731679E-1
-1.190274E-1
6.594133E-2
2.509103E-1
4.050508E-1
4.667072E-1
5.283635E-1
5.283635E-1
4.975355E-1
4.358790E-1
3.742230E-1
3.742230E-1
4.667072E-1
6.516759E-1
8.366449E-1
1.021614E+0
1.175754E+0
1.299067E+0
1.360723E+0
1.422380E+0
1.453207E+0
1.453207E+0
1.484036E+0
1.514864E+0
1.545692E+0
1.607348E+0
1.669004E+0
1.699832E+0
1.699832E+0
1.607348E+0
1.422380E+0
1.206583E+0
1.083270E+0
9.599574E-1
8.058167E-1
6.516759E-1
4.667072E-1
3.125665E-1
1.584261E-1
6.594133E-2
4.285336E-3
-2.654290E-2
-8.819938E-2
-1.190274E-1
-2.115119E-1
-2.731679E-1
-3.039963E-1
-3.039963E-1
-3.039963E-1
-2.731679E-1
-2.115119E-1
-1.190274E-1
4.285336E-3
9.676957E-2
1.892541E-1
1.892541E-1
1.584261E-1
6.594133E-2
-2.654290E-2
-1.498554E-1
-2.423399E-1
-2.731679E-1
-2.423399E-1
-1.806834E-1
-1.498554E-1
-1.190274E-1
-5.737114E-2
-2.654290E-2
-2.654290E-2
-5.737114E-2
-1.190274E-1
-1.190274E-1
-2.654290E-2
6.594133E-2
1.584261E-1
2.509103E-1
2.509103E-1
2.509103E-1
2.817385E-1
3.125665E-1
3.433948E-1
3.125665E-1
2.200820E-1
1.275978E-1
9.676957E-2
9.676957E-2
1.892541E-1
3.742230E-1
5.900197E-1
8.058167E-1
9.291291E-1
1.052442E+0
1.144926E+0
1.206583E+0
1.237411E+0
1.268239E+0
1.299067E+0
1.268239E+0
1.237411E+0
1.206583E+0
1.268239E+0
1.329895E+0
1.422380E+0
1.484036E+0
1.545692E+0
1.607348E+0
1.607348E+0
1.607348E+0
1.576520E+0
1.514864E+0
1.391551E+0
1.268239E+0
1.206583E+0
1.206583E+0
1.175754E+0
1.144926E+0
1.114098E+0
1.052442E+0
9.907854E-1
9.291291E-1
8.983011E-1
8.983011E-1
9.599574E-1
1.052442E+0
1.175754E+0
1.299067E+0
1.422380E+0
1.545692E+0
1.699832E+0
1.853973E+0
2.008114E+0
2.162255E+0
2.223911E+0
2.285567E+0
2.316395E+0
2.347223E+0
2.408880E+0
2.470536E+0
2.532192E+0
2.532192E+0
2.501364E+0
2.408880E+0
2.347223E+0
2.193083E+0
1.946458E+0
1.699832E+0
1.422380E+0
1.237411E+0
1.083270E+0
9.291291E-1
8.058167E-1
7.133324E-1
7.133324E-1
7.749884E-1
9.291291E-1
1.083270E+0
1.206583E+0
1.299067E+0
1.329895E+0
1.360723E+0
1.422380E+0
1.484036E+0
1.576520E+0
1.669004E+0
1.792317E+0
1.977286E+0
2.162255E+0
2.285567E+0
2.408880E+0
2.563020E+0
2.747989E+0
2.902130E+0
2.963786E+0
2.932958E+0
2.809645E+0
2.717161E+0
2.563020E+0
2.408880E+0
2.285567E+0
2.223911E+0
2.162255E+0
2.038942E+0
1.853973E+0
1.669004E+0
1.545692E+0
1.422380E+0
1.329895E+0
1.206583E+0
1.114098E+0
1.083270E+0
1.083270E+0
1.083270E+0
1.052442E+0
1.021614E+0
9.291291E-1
8.058167E-1
6.825042E-1
5.900197E-1
4.975355E-1
4.975355E-1
5.283635E-1
6.208479E-1
8.058167E-1
1.052442E+0
1.360723E+0
1.638176E+0
1.853973E+0
1.977286E+0
1.977286E+0
1.853973E+0
1.607348E+0
1.391551E+0
1.206583E+0
1.083270E+0
9.599574E-1
7.749884E-1
6.208479E-1
4.975355E-1
4.358790E-1
4.050508E-1
3.742230E-1
3.433948E-1
3.433948E-1
3.125665E-1
3.125665E-1
3.433948E-1
4.358790E-1
5.591915E-1
6.208479E-1
7.133324E-1
7.749884E-1
8.058167E-1
7.749884E-1
7.441604E-1
7.133324E-1
7.749884E-1
9.291291E-1
1.052442E+0
1.206583E+0
1.360723E+0
1.545692E+0
1.669004E+0
1.638176E+0
1.453207E+0
1.175754E+0
9.291291E-1
7.441604E-1
6.208479E-1
5.591915E-1
5.900197E-1
6.825042E-1
8.058167E-1
8.983011E-1
9.599574E-1
9.599574E-1
8.983011E-1
8.058167E-1
7.133324E-1
6.208479E-1
5.283635E-1
3.742230E-1
2.200820E-1
3.511334E-2
-8.819938E-2
-1.806834E-1
-3.039963E-1
-4.581368E-1
-5.814493E-1
-6.739337E-1
-7.664182E-1
-8.589027E-1
-9.513872E-1
-1.013043E+0
-1.043871E+0
-1.074699E+0
-1.074699E+0
-1.013043E+0
-9.205592E-1
-8.280747E-1
-7.047617E-1
-5.506213E-1
-3.964803E-1
-2.423399E-1
-1.190274E-1
-8.819938E-2
-1.190274E-1
-8.819938E-2
3.511334E-2
2.200820E-1
4.667072E-1
6.825042E-1
8.983011E-1
1.052442E+0
1.114098E+0
1.052442E+0
8.674731E-1
6.825042E-1
5.591915E-1
5.283635E-1
6.516759E-1
8.674731E-1
1.052442E+0
1.144926E+0
1.083270E+0
8.366449E-1
4.358790E-1
4.285336E-3
-4.273088E-1
-7.664182E-1
-1.013043E+0
-1.136356E+0
-1.198012E+0
-1.290497E+0
-1.352153E+0
-1.382981E+0
-1.352153E+0
-1.352153E+0
-1.321325E+0
-1.228840E+0
-1.074699E+0
-8.589027E-1
-5.814493E-1
-3.039963E-1
-8.819938E-2
3.511334E-2
4.285336E-3
-5.737114E-2
-1.498554E-1
-2.423399E-1
-3.039963E-1
-3.039963E-1
-1.498554E-1
6.594133E-2
3.433948E-1
5.591915E-1
7.441604E-1
8.366449E-1
8.983011E-1
8.674731E-1
7.749884E-1
6.516759E-1
5.591915E-1
4.975355E-1
4.667072E-1
4.975355E-1
5.591915E-1
7.133324E-1
8.983011E-1
1.114098E+0
1.299067E+0
1.545692E+0
1.792317E+0
1.915630E+0
1.853973E+0
1.545692E+0
1.237411E+0
1.114098E+0
1.453207E+0
2.408880E+0
3.796146E+0
5.306724E+0
6.570678E+0
7.248897E+0
7.187241E+0
6.478193E+0
5.430037E+0
4.381880E+0
3.765317E+0
3.765317E+0
4.289396E+0
4.967615E+0
5.152584E+0
4.351052E+0
2.347223E+0
-6.122773E-1
-3.880060E+0
-6.839561E+0
-8.935873E+0
-9.953202E+0
-1.004569E+1
-9.521607E+0
-8.812560E+0
-8.226826E+0
-7.918546E+0
-7.826061E+0
-7.826061E+0
-7.671920E+0
-7.301982E+0
-6.747076E+0
-6.253826E+0
-5.822231E+0
-5.359810E+0
-4.619934E+0
-3.448466E+0
-1.876231E+0
-1.190274E-1
1.422380E+0
2.439708E+0
2.747989E+0
2.563020E+0
2.069770E+0
1.576520E+0
1.299067E+0
1.360723E+0
1.823145E+0
2.655505E+0
3.826974E+0
5.060099E+0
5.830802E+0
5.584178E+0
3.981114E+0
1.144926E+0
-2.369481E+0
-5.637263E+0
-7.733577E+0
-8.134341E+0
-6.777904E+0
-4.034201E+0
-6.431058E-1
2.686333E+0
5.214240E+0
6.385709E+0
5.830802E+0
3.672833E+0
4.358790E-1
-2.955216E+0
-5.606435E+0
-6.932045E+0
-6.747076E+0
-5.513950E+0
-3.972544E+0
-2.924388E+0
-2.801075E+0
-3.725919E+0
-5.452294E+0
-7.363638E+0
-8.689248E+0
-8.812560E+0
-7.394466E+0
-4.589107E+0
-9.205592E-1
2.902130E+0
6.354881E+0
9.067757E+0
1.079413E+1
1.153401E+1
1.150318E+1
1.097910E+1
1.039337E+1
1.011591E+1
1.030088E+1
1.088662E+1
1.144152E+1
1.159566E+1
1.116407E+1
1.017757E+1
8.882788E+0
7.526350E+0
6.077427E+0
4.443536E+0
2.501364E+0
4.358790E-1
-1.413809E+0
-2.554450E+0
-2.585278E+0
-1.413809E+0
5.591915E-1
2.593849E+0
3.888630E+0
3.734489E+0
2.069770E+0
-7.047617E-1
-3.756748E+0
-6.222998E+0
-7.301982E+0
-6.623763E+0
-4.373309E+0
-1.259669E+0
1.699832E+0
3.734489E+0
4.381880E+0
3.672833E+0
2.038942E+0
9.676957E-2
-1.506294E+0
-2.338653E+0
-2.338653E+0
-1.598778E+0
-5.197933E-1
5.283635E-1
1.175754E+0
1.144926E+0
4.358790E-1
-7.972462E-1
-2.307825E+0
-3.849232E+0
-5.144013E+0
-6.007200E+0
-6.346311E+0
-6.315482E+0
-6.346311E+0
-6.839561E+0
-8.072685E+0
-1.001486E+1
-1.245028E+1
-1.479322E+1
-1.636546E+1
-1.651960E+1
-1.497819E+1
-1.198786E+1
-8.411796E+0
-5.359810E+0
-3.725919E+0
-3.849232E+0
-5.298153E+0
-7.178670E+0
-8.319310E+0
-7.918546E+0
-5.637263E+0
-1.876231E+0
2.593849E+0
6.693990E+0
9.468522E+0
1.048585E+1
9.838460E+0
8.173740E+0
6.539849E+0
5.799974E+0
6.478193E+0
8.297053E+0
1.051668E+1
1.211974E+1
1.230471E+1
1.079413E+1
7.588006E+0
3.056270E+0
-2.184512E+0
-7.271154E+0
-1.127881E+1
-1.343678E+1
-1.331347E+1
-1.106301E+1
-7.363638E+0
-3.201841E+0
4.667072E-1
3.117927E+0
4.659333E+0
5.337553E+0
5.491693E+0
5.615006E+0
6.046599E+0
6.878959E+0
8.019600E+0
9.160241E+0
9.961772E+0
1.014674E+1
9.499351E+0
8.081256E+0
6.262396E+0
4.628505E+0
3.672833E+0
3.457036E+0
3.734489E+0
4.042771E+0
3.950286E+0
3.117927E+0
1.484036E+0
-8.280747E-1
-3.417638E+0
-5.914716E+0
-7.887717E+0
-9.182499E+0
-9.799061E+0
-9.953202E+0
-9.799061E+0
-9.367468E+0
-8.473452E+0
-7.024530E+0
-4.897389E+0
-2.153684E+0
1.052442E+0
4.474365E+0
7.803803E+0
1.082496E+1
1.313707E+1
1.455516E+1
1.489428E+1
1.418523E+1
1.261299E+1
1.048585E+1
8.266225E+0
6.293224E+0
4.813474E+0
3.672833E+0
2.655505E+0
1.607348E+0
4.358790E-1
-7.972462E-1
-2.092028E+0
-3.355982E+0
-4.558278E+0
-5.668092E+0
-6.654591E+0
-7.486951E+0
-8.195998E+0
-8.781733E+0
-9.398295E+0
-1.010734E+1
-1.084722E+1
-1.134047E+1
-1.118633E+1
-1.016900E+1
-8.257654E+0
-5.698919E+0
-2.986044E+0
-6.739337E-1
9.291291E-1
1.730661E+0
1.977286E+0
2.131426E+0
2.532192E+0
3.395380E+0
4.720990E+0
6.293224E+0
7.834631E+0
9.067757E+0
9.715147E+0
9.653491E+0
8.790303E+0
7.372209E+0
5.615006E+0
3.796146E+0
2.223911E+0
1.021614E+0
2.200820E-1
-3.964803E-1
-1.198012E+0
-2.585278E+0
-4.712419E+0
-7.363638E+0
-9.922374E+0
-1.177206E+1
-1.251194E+1
-1.201869E+1
-1.035397E+1
-7.826061E+0
-4.897389E+0
-1.907059E+0
8.366449E-1
3.056270E+0
4.628505E+0
5.522521E+0
5.923287E+0
6.015771E+0
6.046599E+0
6.015771E+0
5.799974E+0
5.245068E+0
4.412708E+0
3.333724E+0
2.223911E+0
1.175754E+0
3.742230E-1
-1.190274E-1
-2.423399E-1
-1.498554E-1
-1.190274E-1
-3.348243E-1
-1.013043E+0
-2.122856E+0
-3.540950E+0
-5.020701E+0
-6.315482E+0
-7.086186E+0
-7.178670E+0
-6.500451E+0
-5.267325E+0
-3.756748E+0
-2.246168E+0
-8.589027E-1
4.050508E-1
1.545692E+0
2.532192E+0
3.457036E+0
4.289396E+0
5.121756E+0
5.861630E+0
6.385709E+0
6.416537E+0
5.861630E+0
4.782646E+0
3.426208E+0
1.977286E+0
8.058167E-1
9.676957E-2
4.285336E-3
5.283635E-1
1.545692E+0
2.778817E+0
4.042771E+0
5.183412E+0
6.046599E+0
6.509021E+0
6.509021E+0
6.169912E+0
5.584178E+0
4.813474E+0
3.950286E+0
3.087099E+0
2.408880E+0
1.915630E+0
1.699832E+0
1.607348E+0
1.638176E+0
1.699832E+0
1.761489E+0
1.761489E+0
1.669004E+0
1.422380E+0
9.599574E-1
1.892541E-1
-8.897307E-1
-2.215340E+0
-3.725919E+0
-5.390637E+0
-7.117014E+0
-8.750904E+0
-1.035397E+1
-1.186455E+1
-1.315933E+1
-1.411500E+1
-1.463908E+1
-1.473156E+1
-1.457742E+1
-1.417666E+1
-1.362175E+1
-1.294353E+1
-1.217283E+1
-1.143295E+1
-1.081639E+1
-1.044645E+1
-1.032314E+1
-1.053894E+1
-1.097053E+1
-1.152544E+1
-1.204952E+1
-1.238862E+1
-1.251194E+1
-1.235780E+1
-1.195703E+1
-1.130964E+1
-1.050811E+1
-9.614092E+0
-8.750904E+0
-8.072685E+0
-7.579435E+0
-7.301982E+0
-7.178670E+0
-7.117014E+0
-7.024530E+0
-6.839561E+0
-6.500451E+0
-6.099685E+0
-5.668092E+0
-5.236498E+0
-4.774076E+0
-4.249997E+0
-3.695091E+0
-3.201841E+0
-2.646934E+0
-2.061199E+0
-1.321325E+0
-5.197933E-1
3.125665E-1
1.083270E+0
1.853973E+0
2.532192E+0
3.148755E+0
3.642005E+0
3.981114E+0
4.196911E+0
4.289396E+0
4.351052E+0
4.412708E+0
4.659333E+0
5.183412E+0
5.984943E+0
6.848131E+0
7.618835E+0
8.173740E+0
8.512850E+0
8.728647E+0
8.790303E+0
8.697819E+0
8.574507E+0
8.543678E+0
8.697819E+0
8.975272E+0
9.345210E+0
9.807632E+0
1.036254E+1
1.097910E+1
1.153401E+1
1.208891E+1
1.258216E+1
1.298293E+1
1.313707E+1
1.310624E+1
1.292127E+1
1.267465E+1
1.245885E+1
1.227388E+1
1.211974E+1
1.190395E+1
1.162649E+1
1.122573E+1
1.063999E+1
9.900116E+0
9.098584E+0
8.358709E+0
7.865459E+0
7.649663E+0
7.649663E+0
7.772975E+0
7.896288E+0
7.896288E+0
7.649663E+0
7.094756E+0
6.231568E+0
5.183412E+0
4.042771E+0
2.902130E+0
1.853973E+0
9.907854E-1
4.050508E-1
1.275978E-1
1.275978E-1
2.200820E-1
1.275978E-1
-3.656523E-1
-1.352153E+0
-2.739419E+0
-4.404138E+0
-6.068857E+0
-7.579435E+0
-8.750904E+0
-9.490779E+0
-9.737405E+0
-9.552436E+0
-8.997530E+0
-8.195998E+0
-7.301982E+0
-6.284654E+0
-5.205669E+0
-4.003372E+0
-2.677763E+0
-1.259669E+0
1.892541E-1
1.545692E+0
2.686333E+0
3.518693E+0
3.981114E+0
4.104427E+0
3.734489E+0
2.963786E+0
1.977286E+0
9.291291E-1
-1.190274E-1
-1.105528E+0
-1.937887E+0
-2.523622E+0
-2.770247E+0
-2.739419E+0
-2.400309E+0
-1.845403E+0
-1.259669E+0
-7.355897E-1
-4.273088E-1
-3.964803E-1
-5.814493E-1
-9.205592E-1
-1.321325E+0
-1.722090E+0
-2.030372E+0
-2.092028E+0
-1.876231E+0
-1.321325E+0
-4.581368E-1
6.208479E-1
1.823145E+0
2.994614E+0
3.950286E+0
4.566849E+0
4.751818E+0
4.597677E+0
4.104427E+0
3.395380E+0
2.563020E+0
1.669004E+0
7.749884E-1
-1.190274E-1
-1.136356E+0
-2.215340E+0
-3.294325E+0
-4.188341E+0
-4.897389E+0
-5.421466E+0
-5.698919E+0
-5.729748E+0
-5.483123E+0
-5.020701E+0
-4.465794E+0
-3.818404E+0
-3.171012E+0
-2.646934E+0
-2.369481E+0
-2.307825E+0
-2.431137E+0
-2.616106E+0
-2.770247E+0
-2.862731E+0
-2.831903E+0
-2.646934E+0
-2.307825E+0
-1.752918E+0
-1.074699E+0
-3.964803E-1
1.584261E-1
5.283635E-1
7.441604E-1
8.674731E-1
8.983011E-1
8.983011E-1
8.366449E-1
7.441604E-1
5.283635E-1
3.125665E-1
9.676957E-2
4.285336E-3
9.676957E-2
4.358790E-1
9.907854E-1
1.699832E+0
2.470536E+0
3.179583E+0
3.796146E+0
4.320224E+0
4.751818E+0
5.121756E+0
5.460865E+0
5.799974E+0
6.169912E+0
6.539849E+0
6.909787E+0
7.372209E+0
7.896288E+0
8.358709E+0
8.574507E+0
8.482022E+0
8.081256E+0
7.464694E+0
6.817303E+0
6.262396E+0
5.830802E+0
5.522521E+0
5.245068E+0
4.875130E+0
4.289396E+0
3.333724E+0
2.100598E+0
7.133324E-1
-6.122773E-1
-1.691262E+0
-2.431137E+0
-2.801075E+0
-2.770247E+0
-2.400309E+0
-1.876231E+0
-1.228840E+0
-5.506213E-1
2.200820E-1
1.052442E+0
1.915630E+0
2.778817E+0
3.672833E+0
4.628505E+0
5.645834E+0
6.632334E+0
7.464694E+0
8.050428E+0
8.358709E+0
8.389538E+0
8.235397E+0
7.896288E+0
7.403037E+0
6.632334E+0
5.584178E+0
4.381880E+0
3.148755E+0
2.008114E+0
9.907854E-1
1.275978E-1
-5.814493E-1
-1.167184E+0
-1.567950E+0
-1.783747E+0
-1.783747E+0
-1.629606E+0
-1.537122E+0
-1.475465E+0
-1.413809E+0
-1.321325E+0
-1.167184E+0
-8.589027E-1
-4.273088E-1
1.892541E-1
9.291291E-1
1.669004E+0
2.378052E+0
2.902130E+0
3.148755E+0
3.148755E+0
2.932958E+0
2.470536E+0
1.884801E+0
1.206583E+0
5.283635E-1
-5.737114E-2
-5.506213E-1
-9.822147E-1
-1.321325E+0
-1.660434E+0
-2.092028E+0
-2.708591E+0
-3.540950E+0
-4.404138E+0
-5.082357E+0
-5.421466E+0
-5.359810E+0
-5.020701E+0
-4.496622E+0
-3.849232E+0
-3.109357E+0
-2.338653E+0
-1.444637E+0
-5.197933E-1
4.667072E-1
1.391551E+0
2.316395E+0
3.179583E+0
4.042771E+0
4.844302E+0
5.553350E+0
6.108255E+0
6.385709E+0
6.385709E+0
6.139084E+0
5.615006E+0
4.875130E+0
4.011942E+0
3.179583E+0
2.439708E+0
1.761489E+0
1.083270E+0
3.742230E-1
-4.273088E-1
-1.167184E+0
-1.660434E+0
-1.845403E+0
-1.752918E+0
-1.537122E+0
-1.228840E+0
-9.822147E-1
-7.972462E-1
-6.122773E-1
-4.273088E-1
-1.498554E-1
2.200820E-1
7.441604E-1
1.514864E+0
2.624677E+0
3.981114E+0
5.430037E+0
6.755647E+0
7.803803E+0
8.543678E+0
9.006101E+0
9.160241E+0
9.036928E+0
8.574507E+0
7.927115E+0
7.125584E+0
6.262396E+0
5.368381E+0
4.474365E+0
3.580349E+0
2.655505E+0
1.699832E+0
7.749884E-1
4.285336E-3
-5.197933E-1
-7.047617E-1
-5.506213E-1
-1.806834E-1
4.358790E-1
1.268239E+0
2.285567E+0
3.395380E+0
4.381880E+0
5.245068E+0
6.015771E+0
6.693990E+0
7.248897E+0
7.711319E+0
8.173740E+0
8.728647E+0
9.437694E+0
1.030088E+1
1.119490E+1
1.205809E+1
1.273630E+1
1.313707E+1
1.310624E+1
1.264382E+1
1.168815E+1
1.039337E+1
8.975272E+0
7.557178E+0
6.200740E+0
4.967615E+0
3.857802E+0
2.809645E+0
1.761489E+0
6.825042E-1
-4.273088E-1
-1.537122E+0
-2.554450E+0
-3.479294E+0
-4.249997E+0
-4.743247E+0
-4.835732E+0
-4.496622E+0
-3.880060E+0
-3.171012E+0
-2.554450E+0
-2.030372E+0
-1.691262E+0
-1.567950E+0
-1.660434E+0
-1.814575E+0
-1.937887E+0
-1.968715E+0
-1.907059E+0
-1.876231E+0
-1.845403E+0
-1.783747E+0
-1.722090E+0
-1.660434E+0
-1.691262E+0
-1.845403E+0
-2.061199E+0
-2.276997E+0
-2.431137E+0
-2.523622E+0
-2.461965E+0
-2.369481E+0
-2.276997E+0
-2.246168E+0
-2.338653E+0
-2.492793E+0
-2.770247E+0
-3.232669E+0
-3.818404E+0
-4.434966E+0
-5.020701E+0
-5.390637E+0
-5.359810E+0
-4.928216E+0
-4.219169E+0
-3.386810E+0
-2.523622E+0
-1.752918E+0
-1.167184E+0
-7.664182E-1
-4.889648E-1
-2.423399E-1
-2.654290E-2
9.676957E-2
2.509103E-1
4.358790E-1
6.825042E-1
8.674731E-1
9.291291E-1
7.749884E-1
4.358790E-1
-5.737114E-2
-5.197933E-1
-8.280747E-1
-9.205592E-1
-8.897307E-1
-8.280747E-1
-7.972462E-1
-9.513872E-1
-1.290497E+0
-1.845403E+0
-2.585278E+0
-3.448466E+0
-4.311653E+0
-5.174841E+0
-5.883887E+0
-6.284654E+0
-6.284654E+0
-5.945544E+0
-5.390637E+0
-4.650763E+0
-3.818404E+0
-2.955216E+0
-2.061199E+0
-1.198012E+0
-3.964803E-1
2.817385E-1
7.441604E-1
9.291291E-1
8.674731E-1
6.825042E-1
5.283635E-1
4.358790E-1
4.050508E-1
3.433948E-1
2.817385E-1
2.509103E-1
3.125665E-1
4.975355E-1
6.516759E-1
6.516759E-1
5.283635E-1
4.358790E-1
4.667072E-1
6.516759E-1
8.983011E-1
1.083270E+0
1.206583E+0
1.175754E+0
1.021614E+0
8.366449E-1
6.825042E-1
6.208479E-1
5.591915E-1
4.975355E-1
4.358790E-1
4.975355E-1
6.825042E-1
8.674731E-1
9.599574E-1
8.366449E-1
5.283635E-1
1.275978E-1
-1.806834E-1
-3.656523E-1
-3.656523E-1
-2.731679E-1
6.594133E-2
6.208479E-1
1.391551E+0
2.254739E+0
3.025442E+0
3.611177E+0
3.950286E+0
4.135255E+0
4.289396E+0
4.443536E+0
4.597677E+0
4.720990E+0
4.813474E+0
4.905959E+0
4.998443E+0
5.121756E+0
5.183412E+0
5.090927E+0
4.690162E+0
4.073599E+0
3.272067E+0
2.501364E+0
1.823145E+0
1.360723E+0
1.237411E+0
1.422380E+0
1.823145E+0
2.254739E+0
2.563020E+0
2.624677E+0
2.439708E+0
2.131426E+0
1.853973E+0
1.669004E+0
1.730661E+0
1.977286E+0
2.347223E+0
2.747989E+0
3.148755E+0
3.395380E+0
3.518693E+0
3.487864E+0
3.210411E+0
2.747989E+0
2.162255E+0
1.576520E+0
1.175754E+0
9.907854E-1
9.291291E-1
7.749884E-1
3.433948E-1
-3.039963E-1
-1.013043E+0
-1.629606E+0
-2.122856E+0
-2.523622E+0
-2.831903E+0
-2.893559E+0
-2.616106E+0
-1.999544E+0
-1.290497E+0
-6.431058E-1
-1.498554E-1
3.511334E-2
-5.737114E-2
-4.273088E-1
-9.513872E-1
-1.444637E+0
-1.876231E+0
-2.153684E+0
-2.338653E+0
-2.369481E+0
-2.246168E+0
-1.968715E+0
-1.598778E+0
-1.105528E+0
-5.197933E-1
1.892541E-1
9.599574E-1
1.761489E+0
2.532192E+0
3.179583E+0
3.642005E+0
3.734489E+0
3.549521E+0
3.117927E+0
2.686333E+0
2.254739E+0
1.823145E+0
1.360723E+0
8.983011E-1
4.358790E-1
-2.654290E-2
-4.889648E-1
-1.013043E+0
-1.475465E+0
-1.722090E+0
-1.752918E+0
-1.567950E+0
-1.290497E+0
-1.105528E+0
-1.105528E+0
-1.352153E+0
-1.783747E+0
-2.307825E+0
-2.770247E+0
-3.016872E+0
-2.893559E+0
-2.492793E+0
-1.907059E+0
-1.290497E+0
-6.739337E-1
-1.190274E-1
4.667072E-1
1.052442E+0
1.638176E+0
2.285567E+0
2.840474E+0
3.302896E+0
3.487864E+0
3.364552E+0
2.994614E+0
2.439708E+0
1.792317E+0
1.052442E+0
2.509103E-1
-5.197933E-1
-1.228840E+0
-1.629606E+0
-1.691262E+0
-1.444637E+0
-1.043871E+0
-5.506213E-1
-5.737114E-2
4.667072E-1
9.599574E-1
1.422380E+0
1.823145E+0
2.131426E+0
2.347223E+0
2.624677E+0
3.025442E+0
3.487864E+0
3.950286E+0
4.320224E+0
4.474365E+0
4.381880E+0
4.135255E+0
3.888630E+0
3.672833E+0
3.518693E+0
3.426208E+0
3.487864E+0
3.642005E+0
3.765317E+0
3.826974E+0
3.734489E+0
3.518693E+0
3.117927E+0
2.563020E+0
1.884801E+0
1.144926E+0
4.975355E-1
1.275978E-1
1.275978E-1
4.667072E-1
8.983011E-1
1.175754E+0
1.144926E+0
7.749884E-1
1.892541E-1
-4.581368E-1
-1.105528E+0
-1.722090E+0
-2.246168E+0
-2.585278E+0
-2.646934E+0
-2.307825E+0
-1.660434E+0
-1.043871E+0
-6.739337E-1
-6.431058E-1
-8.897307E-1
-1.290497E+0
-1.537122E+0
-1.506294E+0
-1.074699E+0
-4.273088E-1
2.817385E-1
8.366449E-1
1.114098E+0
8.983011E-1
1.584261E-1
-9.513872E-1
-2.184512E+0
-3.171012E+0
-3.756748E+0
-3.880060E+0
-3.633435E+0
-3.171012E+0
-2.708591E+0
-2.246168E+0
-1.783747E+0
-1.352153E+0
-1.013043E+0
-7.972462E-1
-6.431058E-1
-5.814493E-1
-4.889648E-1
-2.731679E-1
1.275978E-1
6.825042E-1
1.237411E+0
1.576520E+0
1.699832E+0
1.638176E+0
1.545692E+0
1.514864E+0
1.576520E+0
1.699832E+0
1.823145E+0
1.946458E+0
1.915630E+0
1.669004E+0
1.206583E+0
5.900197E-1
-1.190274E-1
-8.589027E-1
-1.537122E+0
-2.030372E+0
-2.307825E+0
-2.338653E+0
-2.215340E+0
-1.999544E+0
-1.691262E+0
-1.352153E+0
-9.513872E-1
-4.581368E-1
1.584261E-1
9.291291E-1
1.730661E+0
2.378052E+0
2.840474E+0
3.087099E+0
3.087099E+0
2.871302E+0
2.470536E+0
2.038942E+0
1.669004E+0
1.391551E+0
1.114098E+0
7.749884E-1
4.050508E-1
9.676957E-2
-1.806834E-1
-4.273088E-1
-5.506213E-1
-5.197933E-1
-3.348243E-1
-5.737114E-2
1.892541E-1
3.125665E-1
3.125665E-1
9.676957E-2
-2.423399E-1
-6.122773E-1
-9.513872E-1
-1.105528E+0
-1.043871E+0
-6.431058E-1
-2.654290E-2
5.900197E-1
1.083270E+0
1.360723E+0
1.484036E+0
1.545692E+0
1.576520E+0
1.576520E+0
1.576520E+0
1.545692E+0
1.453207E+0
1.268239E+0
8.983011E-1
3.742230E-1
-2.423399E-1
-9.205592E-1
-1.598778E+0
-2.184512E+0
-2.492793E+0
-2.492793E+0
-2.276997E+0
-1.937887E+0
-1.660434E+0
-1.475465E+0
-1.475465E+0
-1.660434E+0
-1.968715E+0
-2.369481E+0
-2.801075E+0
-3.078528E+0
-3.201841E+0
-3.140184E+0
-2.986044E+0
-2.708591E+0
-2.400309E+0
-2.122856E+0
-1.907059E+0
-1.660434E+0
-1.321325E+0
-8.280747E-1
-2.731679E-1
2.509103E-1
7.749884E-1
1.268239E+0
1.669004E+0
1.853973E+0
1.669004E+0
1.268239E+0
8.058167E-1
4.050508E-1
1.275978E-1
-8.819938E-2
-2.115119E-1
-2.115119E-1
-5.737114E-2
6.594133E-2
1.584261E-1
1.892541E-1
1.892541E-1
1.275978E-1
-2.654290E-2
-3.348243E-1
-7.047617E-1
-1.013043E+0
-1.198012E+0
-1.321325E+0
-1.475465E+0
-1.598778E+0
-1.691262E+0
-1.691262E+0
-1.660434E+0
-1.567950E+0
-1.352153E+0
-1.074699E+0
-6.739337E-1
-2.115119E-1
2.200820E-1
5.900197E-1
8.366449E-1
9.907854E-1
1.114098E+0
1.175754E+0
1.083270E+0
8.983011E-1
6.825042E-1
5.591915E-1
5.283635E-1
5.283635E-1
5.900197E-1
8.058167E-1
1.144926E+0
1.514864E+0
1.761489E+0
1.823145E+0
1.792317E+0
1.699832E+0
1.576520E+0
1.360723E+0
1.144926E+0
9.907854E-1
9.291291E-1
9.291291E-1
8.983011E-1
8.366449E-1
7.749884E-1
7.441604E-1
7.749884E-1
8.366449E-1
9.291291E-1
1.083270E+0
1.360723E+0
1.638176E+0
1.730661E+0
1.607348E+0
1.360723E+0
1.052442E+0
6.825042E-1
3.125665E-1
4.285336E-3
-1.498554E-1
-1.498554E-1
4.285336E-3
1.892541E-1
3.742230E-1
5.283635E-1
6.516759E-1
7.441604E-1
7.749884E-1
8.058167E-1
8.366449E-1
8.366449E-1
7.441604E-1
5.283635E-1
2.200820E-1
-1.806834E-1
-5.814493E-1
-9.822147E-1
-1.352153E+0
-1.629606E+0
-1.722090E+0
-1.660434E+0
-1.537122E+0
-1.444637E+0
-1.413809E+0
-1.413809E+0
-1.413809E+0
-1.444637E+0
-1.444637E+0
-1.444637E+0
-1.413809E+0
-1.382981E+0
-1.352153E+0
-1.352153E+0
-1.413809E+0
-1.444637E+0
-1.382981E+0
-1.259669E+0
-1.074699E+0
-7.972462E-1
-4.581368E-1
-5.737114E-2
3.433948E-1
5.900197E-1
6.516759E-1
5.283635E-1
2.509103E-1
-5.737114E-2
-3.348243E-1
-5.506213E-1
-6.739337E-1
-6.431058E-1
-4.889648E-1
-2.423399E-1
4.285336E-3
2.509103E-1
4.975355E-1
7.441604E-1
9.599574E-1
1.114098E+0
1.175754E+0
1.144926E+0
1.083270E+0
8.983011E-1
4.667072E-1
-1.806834E-1
-1.043871E+0
-2.030372E+0
-3.016872E+0
-4.003372E+0
-4.959044E+0
-5.853060E+0
-6.685419E+0
-7.425295E+0
-8.072685E+0
-8.565936E+0
-8.905045E+0
-9.151670E+0
-9.244155E+0
-9.244155E+0
-9.120842E+0
-8.843389E+0
-8.535108E+0
-8.195998E+0
-7.856889E+0
-7.610264E+0
-7.301982E+0
-6.932045E+0
-6.438795E+0
-5.822231E+0
-5.113185E+0
-4.311653E+0
-3.479294E+0
-2.616106E+0
-1.845403E+0
-1.228840E+0
-7.972462E-1
-5.506213E-1
-5.197933E-1
-7.355897E-1
-1.136356E+0
-1.567950E+0
-1.999544E+0
-2.307825E+0
-2.616106E+0
-2.893559E+0
-3.109357E+0
-3.294325E+0
-3.417638E+0
-3.448466E+0
-3.386810E+0
-3.201841E+0
-2.862731E+0
-2.338653E+0
-1.722090E+0
-1.043871E+0
-3.964803E-1
2.509103E-1
8.366449E-1
1.206583E+0
1.391551E+0
1.360723E+0
1.175754E+0
9.291291E-1
6.208479E-1
2.200820E-1
-1.806834E-1
-5.814493E-1
-9.822147E-1
-1.382981E+0
-1.845403E+0
-2.276997E+0
-2.739419E+0
-3.201841E+0
-3.602607E+0
-3.880060E+0
-4.003372E+0
-3.910888E+0
-3.633435E+0
-3.232669E+0
-2.708591E+0
-2.092028E+0
-1.413809E+0
-7.047617E-1
6.594133E-2
8.983011E-1
1.792317E+0
2.717161E+0
3.611177E+0
4.381880E+0
4.998443E+0
5.337553E+0
5.460865E+0
5.306724E+0
4.875130E+0
4.289396E+0
3.549521E+0
2.717161E+0
1.915630E+0
1.206583E+0
5.591915E-1
4.285336E-3
-3.964803E-1
-6.431058E-1
-7.355897E-1
-7.972462E-1
-8.589027E-1
-9.513872E-1
-9.822147E-1
-9.205592E-1
-8.897307E-1
-8.897307E-1
-9.205592E-1
-9.822147E-1
-1.074699E+0
-1.167184E+0
-1.352153E+0
-1.567950E+0
-1.752918E+0
-1.876231E+0
-1.937887E+0
-1.968715E+0
-1.937887E+0
-1.722090E+0
-1.444637E+0
-1.228840E+0
-1.136356E+0
-1.259669E+0
-1.537122E+0
-1.968715E+0
-2.585278E+0
-3.325153E+0
-4.003372E+0
-4.465794E+0
-4.496622E+0
-4.095857E+0
-3.510122E+0
-2.986044E+0
-2.616106E+0
-2.431137E+0
-2.461965E+0
-2.646934E+0
-2.893559E+0
-3.171012E+0
-3.602607E+0
-4.126684E+0
-4.527451E+0
-4.650763E+0
-4.681591E+0
-4.835732E+0
-5.205669E+0
-5.698919E+0
-6.161342E+0
-6.531280E+0
-6.716248E+0
-6.685419E+0
-6.438795E+0
-5.914716E+0
-5.113185E+0
-4.126684E+0
-3.140184E+0
-2.307825E+0
-1.660434E+0
-1.167184E+0
-8.897307E-1
-7.355897E-1
-6.122773E-1
-3.964803E-1
-5.737114E-2
4.050508E-1
8.366449E-1
1.268239E+0
1.699832E+0
2.131426E+0
2.439708E+0
2.532192E+0
2.347223E+0
1.884801E+0
1.268239E+0
5.900197E-1
4.285336E-3
-4.581368E-1
-7.664182E-1
-9.822147E-1
-1.136356E+0
-1.259669E+0
-1.382981E+0
-1.567950E+0
-1.845403E+0
-2.184512E+0
-2.523622E+0
-2.770247E+0
-2.955216E+0
-3.047700E+0
-3.047700E+0
-2.986044E+0
-2.924388E+0
-2.831903E+0
-2.770247E+0
-2.831903E+0
-3.109357E+0
-3.602607E+0
-4.249997E+0
-4.804904E+0
-5.020701E+0
-4.835732E+0
-4.311653E+0
-3.602607E+0
-2.831903E+0
-1.968715E+0
-1.105528E+0
-3.348243E-1
2.509103E-1
6.208479E-1
7.749884E-1
8.366449E-1
9.291291E-1
1.083270E+0
1.329895E+0
1.545692E+0
1.576520E+0
1.453207E+0
1.268239E+0
1.144926E+0
1.144926E+0
1.237411E+0
1.268239E+0
1.083270E+0
5.900197E-1
-2.423399E-1
-1.321325E+0
-2.554450E+0
-3.664263E+0
-4.558278E+0
-5.236498E+0
-5.729748E+0
-6.161342E+0
-6.407967E+0
-6.469623E+0
-6.377138E+0
-6.315482E+0
-6.315482E+0
-6.407967E+0
-6.469623E+0
-6.377138E+0
-5.976372E+0
-5.236498E+0
-4.219169E+0
-3.016872E+0
-1.691262E+0
-3.964803E-1
7.133324E-1
1.576520E+0
2.069770E+0
2.162255E+0
2.008114E+0
1.699832E+0
1.514864E+0
1.545692E+0
1.823145E+0
2.193083E+0
2.593849E+0
2.840474E+0
2.871302E+0
2.624677E+0
2.131426E+0
1.422380E+0
6.516759E-1
-1.190274E-1
-7.972462E-1
-1.413809E+0
-1.876231E+0
-2.276997E+0
-2.554450E+0
-2.831903E+0
-3.109357E+0
-3.417638E+0
-3.695091E+0
-3.910888E+0
-3.972544E+0
-3.910888E+0
-3.725919E+0
-3.386810E+0
-2.955216E+0
-2.461965E+0
-1.999544E+0
-1.660434E+0
-1.475465E+0
-1.413809E+0
-1.475465E+0
-1.691262E+0
-2.030372E+0
-2.461965E+0
-2.893559E+0
-3.171012E+0
-3.294325E+0
-3.263497E+0
-3.232669E+0
-3.263497E+0
-3.325153E+0
-3.417638E+0
-3.540950E+0
-3.725919E+0
-3.941716E+0
-4.126684E+0
-4.280825E+0
-4.373309E+0
-4.373309E+0
-4.188341E+0
-3.787576E+0
-3.232669E+0
-2.554450E+0
-1.814575E+0
-1.105528E+0
-4.273088E-1
9.676957E-2
4.975355E-1
7.441604E-1
8.983011E-1
8.983011E-1
8.058167E-1
6.516759E-1
4.050508E-1
3.511334E-2
-4.273088E-1
-8.897307E-1
-1.352153E+0
-1.691262E+0
-1.937887E+0
-2.092028E+0
-2.184512E+0
-2.307825E+0
-2.431137E+0
-2.554450E+0
-2.646934E+0
-2.677763E+0
-2.585278E+0
-2.400309E+0
-2.184512E+0
-1.937887E+0
-1.752918E+0
-1.537122E+0
-1.321325E+0
-1.043871E+0
-7.664182E-1
-4.273088E-1
4.285336E-3
4.667072E-1
8.983011E-1
1.268239E+0
1.514864E+0
1.638176E+0
1.638176E+0
1.484036E+0
1.175754E+0
7.441604E-1
1.584261E-1
-5.197933E-1
-1.290497E+0
-2.122856E+0
-2.924388E+0
-3.725919E+0
-4.496622E+0
-5.205669E+0
-5.822231E+0
-6.346311E+0
-6.716248E+0
-6.962873E+0
-7.117014E+0
-7.240327E+0
-7.363638E+0
-7.548607E+0
-7.641091E+0
-7.579435E+0
-7.394466E+0
-7.117014E+0
-6.839561E+0
-6.592935E+0
-6.377138E+0
-6.130513E+0
-5.822231E+0
-5.452294E+0
-4.959044E+0
-4.342482E+0
-3.725919E+0
-3.263497E+0
-3.016872E+0
-2.986044E+0
-3.171012E+0
-3.479294E+0
-3.849232E+0
-4.280825E+0
-4.650763E+0
-4.897389E+0
-5.020701E+0
-4.989872E+0
-4.835732E+0
-4.619934E+0
-4.404138E+0
-4.219169E+0
-4.126684E+0
-4.065028E+0
-4.003372E+0
-3.849232E+0
-3.602607E+0
-3.263497E+0
-2.862731E+0
-2.461965E+0
-2.153684E+0
-2.030372E+0
-2.092028E+0
-2.246168E+0
-2.461965E+0
-2.616106E+0
-2.677763E+0
-2.585278E+0
-2.338653E+0
-2.030372E+0
-1.722090E+0
-1.475465E+0
-1.352153E+0
-1.382981E+0
-1.660434E+0
-2.184512E+0
-2.831903E+0
-3.479294E+0
-4.003372E+0
-4.342482E+0
-4.527451E+0
-4.558278E+0
-4.434966E+0
-4.249997E+0
-4.034201E+0
-3.910888E+0
-3.818404E+0
-3.787576E+0
-3.818404E+0
-3.818404E+0
-3.787576E+0
-3.633435E+0
-3.386810E+0
-3.078528E+0
-2.770247E+0
-2.492793E+0
-2.276997E+0
-2.122856E+0
-2.030372E+0
-1.968715E+0
-1.937887E+0
-1.999544E+0
-2.153684E+0
-2.338653E+0
-2.461965E+0
-2.492793E+0
-2.431137E+0
-2.369481E+0
-2.338653E+0
-2.431137E+0
-2.708591E+0
-3.171012E+0
-3.725919E+0
-4.311653E+0
-4.835732E+0
-5.236498E+0
-5.483123E+0
-5.544779E+0
-5.513950E+0
-5.421466E+0
-5.298153E+0
-5.205669E+0
-5.205669E+0
-5.359810E+0
-5.729748E+0
-6.222998E+0
-6.747076E+0
-7.178670E+0
-7.425295E+0
-7.517779E+0
-7.486951E+0
-7.486951E+0
-7.456122E+0
-7.363638E+0
-7.147842E+0
-6.932045E+0
-6.747076E+0
-6.562106E+0
-6.377138E+0
-6.192169E+0
-5.976372E+0
-5.760576E+0
-5.390637E+0
-4.959044E+0
-4.558278E+0
-4.404138E+0
-4.527451E+0
-4.835732E+0
-5.205669E+0
-5.668092E+0
-6.161342E+0
-6.592935E+0
-6.808732E+0
-6.808732E+0
-6.654591E+0
-6.377138E+0
-6.038029E+0
-5.637263E+0
-5.328981E+0
-5.174841E+0
-5.144013E+0
-5.113185E+0
-4.959044E+0
-4.712419E+0
-4.404138E+0
-4.157513E+0
-3.972544E+0
-3.849232E+0
-3.818404E+0
-3.972544E+0
-4.219169E+0
-4.527451E+0
-4.804904E+0
-5.051528E+0
-5.174841E+0
-5.174841E+0
-5.082357E+0
-4.989872E+0
-5.051528E+0
-5.298153E+0
-5.729748E+0
-6.253826E+0
-6.808732E+0
-7.301982E+0
-7.764404E+0
-8.257654E+0
-8.812560E+0
-9.336639E+0
-9.799061E+0
-1.010734E+1
-1.032314E+1
-1.053894E+1
-1.075473E+1
-1.103219E+1
-1.130964E+1
-1.152544E+1
-1.161792E+1
-1.164875E+1
-1.161792E+1
-1.155626E+1
-1.149461E+1
-1.140212E+1
-1.130964E+1
-1.115550E+1
-1.087805E+1
-1.069308E+1
-1.069308E+1
-1.084722E+1
-1.087805E+1
-1.072391E+1
-1.035397E+1
-9.922374E+0
-9.583263E+0
-9.305811E+0
-9.059186E+0
-8.905045E+0
-8.966702E+0
-9.244155E+0
-9.614092E+0
-9.984030E+0
-1.029231E+1
-1.050811E+1
-1.050811E+1
-1.029231E+1
-9.922374E+0
-9.583263E+0
-9.398295E+0
-9.429123E+0
-9.614092E+0
-9.922374E+0
-1.023066E+1
-1.041562E+1
-1.038480E+1
-1.016900E+1
-9.799061E+0
-9.429123E+0
-9.090014E+0
-8.843389E+0
-8.627592E+0
-8.504280E+0
-8.504280E+0
-8.504280E+0
-8.380967E+0
-8.103514E+0
-7.764404E+0
-7.456122E+0
-7.209498E+0
-7.086186E+0
-7.086186E+0
-7.332810E+0
-7.918546E+0
-8.874217E+0
-1.010734E+1
-1.158709E+1
-1.315933E+1
-1.460825E+1
-1.584137E+1
-1.685871E+1
-1.766024E+1
-1.824597E+1
-1.867757E+1
-1.895502E+1
-1.917082E+1
-1.926330E+1
-1.907833E+1
-1.852342E+1
-1.756775E+1
-1.633463E+1
-1.488570E+1
-1.334430E+1
-1.171041E+1
-1.004569E+1
-8.473452E+0
-7.086186E+0
-5.914716E+0
-5.051528E+0
-4.404138E+0
-3.880060E+0
-3.417638E+0
-3.047700E+0
-2.831903E+0
-2.801075E+0
-2.955216E+0
-3.171012E+0
-3.448466E+0
-3.880060E+0
-4.434966E+0
-5.051528E+0
-5.513950E+0
-5.606435E+0
-5.328981E+0
-4.897389E+0
-4.589107E+0
-4.527451E+0
-4.619934E+0
-4.743247E+0
-4.743247E+0
-4.774076E+0
-4.959044E+0
-5.359810E+0
-5.945544E+0
-6.685419E+0
-7.671920E+0
-8.874217E+0
-1.013817E+1
-1.124798E+1
-1.195703E+1
-1.208034E+1
-1.167958E+1
-1.078556E+1
-9.614092E+0
-8.411796E+0
-7.394466E+0
-6.562106E+0
-6.007200E+0
-5.822231E+0
-6.068857E+0
-6.777904E+0
-7.826061E+0
-9.028358E+0
-1.013817E+1
-1.090887E+1
-1.134047E+1
-1.137130E+1
-1.109384E+1
-1.060059E+1
-1.004569E+1
-9.521607E+0
-8.966702E+0
-8.288483E+0
-7.363638E+0
-6.192169E+0
-4.897389E+0
-3.756748E+0
-2.955216E+0
-2.646934E+0
-2.801075E+0
-3.232669E+0
-3.725919E+0
-4.095857E+0
-4.249997E+0
-4.003372E+0
-3.294325E+0
-2.184512E+0
-7.355897E-1
9.291291E-1
2.624677E+0
4.196911E+0
5.399209E+0
6.015771E+0
5.954115E+0
5.183412E+0
3.765317E+0
1.823145E+0
-5.197933E-1
-3.078528E+0
-5.760576E+0
-8.380967E+0
-1.072391E+1
-1.275856E+1
-1.439245E+1
-1.556392E+1
-1.621131E+1
-1.618049E+1
-1.534813E+1
-1.359092E+1
-1.100136E+1
-7.856889E+0
-4.373309E+0
-8.280747E-1
2.470536E+0
5.337553E+0
7.649663E+0
9.314382E+0
1.039337E+1
1.085579E+1
1.079413E+1
1.042419E+1
9.838460E+0
9.098584E+0
8.173740E+0
7.033100E+0
5.645834E+0
4.073599E+0
2.408880E+0
7.749884E-1
-8.589027E-1
-2.400309E+0
-3.880060E+0
-5.205669E+0
-6.346311E+0
-7.178670E+0
-7.733577E+0
-8.011029E+0
-7.949373E+0
-7.548607E+0
-6.685419E+0
-5.267325E+0
-3.325153E+0
-9.205592E-1
1.853973E+0
4.782646E+0
7.618835E+0
1.017757E+1
1.224305E+1
1.378446E+1
1.480179E+1
1.523338E+1
1.489428E+1
1.332204E+1
1.054751E+1
6.601506E+0
1.669004E+0
-2.585278E+0
-4.404138E+0
-3.232669E+0
1.584261E-1
4.905959E+0
1.002343E+1
1.338370E+1
1.433937E+1
1.443185E+1
1.452434E+1
1.424688E+1
1.347618E+1
1.208891E+1
9.622663E+0
7.557178E+0
6.385709E+0
3.426208E+0
-2.801075E+0
-1.038480E+1
-1.695119E+1
-2.126713E+1
-2.188369E+1
-1.877005E+1
-1.414583E+1
-1.081639E+1
-1.118633E+1
-1.655043E+1
-2.589135E+1
-3.443074E+1
-3.779101E+1
-3.834591E+1
-4.244605E+1
-5.268100E+1
-6.476563E+1
-7.059214E+1
-6.525887E+1
-5.046137E+1
-3.097799E+1
-8.504280E+0
1.714473E+1
4.294788E+1
6.449674E+1
8.157553E+1
9.988744E+1
1.226694E+2
1.452665E+2
1.605880E+2
1.651814E+2
1.580910E+2
1.405497E+2
1.179527E+2
9.510909E+1
7.254289E+1
5.117899E+1
3.243548E+1
1.618905E+1
5.152584E+0
9.676957E-2
-8.011029E+0
-2.903582E+1
-6.442651E+1
-1.084183E+2
-1.522559E+2
-1.871841E+2
-2.064517E+2
-2.060510E+2
-1.880165E+2
-1.638781E+2
-1.474159E+2
-1.439631E+2
-1.469226E+2
-1.434082E+2
-1.269768E+2
-9.981722E+1
-6.344001E+1
-1.815349E+1
3.388440E+1
8.857352E+1
1.385767E+2
1.733509E+2
1.844490E+2
1.700831E+2
1.366037E+2
9.683546E+1
6.637726E+1
5.756041E+1
7.149473E+1
9.917839E+1
1.324419E+2
1.672161E+2
1.988766E+2
2.215044E+2
2.275467E+2
2.090190E+2
1.656747E+2
1.053440E+2
3.434683E+1
-4.423409E+1
-1.253737E+2
-1.995462E+2
-2.563316E+2
-2.946202E+2
-3.227355E+2
-3.457332E+2
-3.584652E+2
-3.513748E+2
-3.212557E+2
-2.746744E+2
-2.213109E+2
-1.641555E+2
-1.032391E+2
-4.031891E+1
2.457431E+1
9.381430E+1
1.657980E+2
2.326026E+2
2.838081E+2
3.147904E+2
3.332872E+2
3.510134E+2
3.757993E+2
4.062266E+2
4.315673E+2
4.399834E+2
4.248160E+2
3.898260E+2
3.460809E+2
2.967867E+2
2.304446E+2
1.352781E+2
1.381529E+1
-1.179442E+2
-2.430139E+2
-3.512206E+2
-4.356898E+2
-4.862479E+2
-4.940474E+2
-4.647299E+2
-4.195358E+2
-3.822029E+2
-3.612398E+2
-3.421263E+2
-3.068590E+2
-2.570407E+2
-2.083939E+2
-1.697663E+2
-1.351154E+2
-9.244928E+1
-3.979483E+1
8.235397E+0
3.625817E+1
4.825031E+1
6.498999E+1
1.040184E+2
1.651506E+2
2.381208E+2
3.163009E+2
3.955909E+2
4.674204E+2
5.151116E+2
5.190267E+2
4.726612E+2
3.863424E+2
2.748371E+2
1.471161E+2
7.218068E+0
-1.396780E+2
-2.827822E+2
-4.097633E+2
-5.134383E+2
-5.899229E+2
-6.330823E+2
-6.345004E+2
-5.892755E+2
-4.972227E+2
-3.609932E+2
-1.915001E+2
-1.288188E+1
1.452665E+2
2.631532E+2
3.381889E+2
3.799610E+2
3.992903E+2
4.002151E+2
3.796836E+2
3.371099E+2
2.828524E+2
2.351305E+2
2.068302E+2
1.966878E+2
1.969961E+2
2.045798E+2
2.192231E+2
2.363944E+2
2.463519E+2
2.409262E+2
2.194081E+2
1.845723E+2
1.344458E+2
6.347941E+1
-3.048474E+1
-1.401713E+2
-2.487171E+2
-3.378104E+2
-3.977403E+2
-4.300790E+2
-4.392350E+2
-4.251465E+2
-3.859948E+2
-3.242460E+2
-2.475765E+2
-1.638781E+2
-7.734350E+1
8.297053E+0
8.653886E+1
1.511854E+2
2.008187E+2
2.388298E+2
2.655578E+2
2.720317E+2
2.474925E+2
1.931734E+2
1.241184E+2
5.743710E+1
-1.629606E+0
-5.995644E+1
-1.234932E+2
-1.857044E+2
-2.299119E+2
-2.444012E+2
-2.327790E+2
-2.077157E+2
-1.774425E+2
-1.418668E+2
-1.005879E+2
-6.118956E+1
-3.560221E+1
-2.848091E+1
-3.224194E+1
-3.541724E+1
-3.384501E+1
-3.082385E+1
-2.928244E+1
-2.706282E+1
-1.821514E+1
1.329895E+0
3.006172E+1
6.267788E+1
9.421507E+1
1.212205E+2
1.394399E+2
1.418137E+2
1.221145E+2
7.898596E+1
1.677479E+1
-5.560967E+1
-1.265144E+2
-1.840089E+2
-2.195537E+2
-2.321007E+2
-2.272299E+2
-2.115076E+2
-1.867834E+2
-1.500671E+2
-9.876905E+1
-3.566387E+1
3.104822E+1
9.255035E+1
1.430468E+2
1.800714E+2
2.019285E+2
2.064603E+2
1.912312E+2
1.556864E+2
1.026312E+2
3.752213E+1
-3.221112E+1
-9.728930E+1
-1.472001E+2
-1.735581E+2
-1.737123E+2
-1.508686E+2
-1.111311E+2
-6.029554E+1
-3.633435E+0
5.290536E+1
1.031244E+2
1.423994E+2
1.677710E+2
1.772661E+2
1.709463E+2
1.511546E+2
1.212822E+2
8.419592E+1
4.171475E+1
-4.650763E+0
-5.342087E+1
-1.022218E+2
-1.468918E+2
-1.816967E+2
-2.011185E+2
-2.022899E+2
-1.857969E+2
-1.552154E+2
-1.163103E+2
-7.595624E+1
-4.090465E+1
-1.602634E+1
-2.801075E+0
3.742230E-1
-2.554450E+0
-5.606435E+0
-2.153684E+0
1.310624E+1
4.125233E+1
7.824609E+1
1.163497E+2
1.470545E+2
1.631468E+2
1.610196E+2
1.415979E+2
1.083960E+2
6.554490E+1
1.671313E+1
-3.439991E+1
-8.369409E+1
-1.278400E+2
-1.649879E+2
-1.944904E+2
-2.155152E+2
-2.272299E+2
-2.289255E+2
-2.202011E+2
-2.002244E+2
-1.675158E+2
-1.216435E+2
-6.578295E+1
-6.469623E+0
4.905185E+1
9.587978E+1
1.321645E+2
1.569503E+2
1.687267E+2
1.667845E+2
1.535901E+2
1.341683E+2
1.132052E+2
9.285863E+1
7.291282E+1
5.244294E+1
3.107904E+1
1.005426E+1
-7.980201E+0
-1.991069E+1
-2.419580E+1
-2.172955E+1
-1.581055E+1
-1.078556E+1
-1.075473E+1
-1.883171E+1
-3.594132E+1
-6.038803E+1
-8.918150E+1
-1.197938E+2
-1.506220E+2
-1.799087E+2
-2.046020E+2
-2.206943E+2
-2.246095E+2
-2.144979E+2
-1.910068E+2
-1.566951E+2
-1.150771E+2
-6.997558E+1
-2.505899E+1
1.625071E+1
5.130230E+1
7.833858E+1
9.615724E+1
1.048200E+2
1.069779E+2
1.072554E+2
1.096908E+2
1.147774E+2
1.189392E+2
1.169662E+2
1.051591E+2
8.339439E+1
5.435429E+1
2.204640E+1
-9.706576E+0
-3.809929E+1
-6.208358E+1
-8.236848E+1
-1.004338E+2
-1.173893E+2
-1.333582E+2
-1.476316E+2
-1.590381E+2
-1.663443E+2
-1.680399E+2
-1.622750E+2
-1.474775E+2
-1.233699E+2
-9.124699E+1
-5.379081E+1
-1.377589E+1
2.676311E+1
6.646974E+1
1.040492E+2
1.370970E+2
1.626227E+2
1.783451E+2
1.837091E+2
1.792082E+2
1.651506E+2
1.413205E+2
1.079336E+2
6.640809E+1
1.958015E+1
-2.872754E+1
-7.355164E+1
-1.094356E+2
-1.323717E+2
-1.414044E+2
-1.383832E+2
-1.262678E+2
-1.077092E+2
-8.495805E+1
-6.041886E+1
-3.698948E+1
-1.729030E+1
-2.986044E+0
5.399209E+0
8.482022E+0
7.772975E+0
5.399209E+0
3.518693E+0
3.734489E+0
6.478193E+0
1.168815E+1
1.979595E+1
3.228134E+1
5.043911E+1
7.374519E+1
9.933254E+1
1.232552E+2
1.416287E+2
1.517095E+2
1.519253E+2
1.422145E+2
1.237484E+2
9.837686E+1
6.847357E+1
3.647397E+1
4.628505E+0
-2.539810E+1
-5.240354E+1
-7.475394E+1
-9.029131E+1
-9.722765E+1
-9.519299E+1
-8.511219E+1
-6.846500E+1
-4.691614E+1
-2.277771E+1
4.358790E-1
1.865531E+1
2.867445E+1
2.984592E+1
2.371112E+1
1.282879E+1
-5.197933E-1
-1.396086E+1
-2.444243E+1
-2.854257E+1
-2.422663E+1
-1.174123E+1
6.755647E+0
2.916770E+1
5.398435E+1
7.941756E+1
1.025387E+2
1.195866E+2
1.276019E+2
1.252898E+2
1.123728E+2
8.878931E+1
5.518665E+1
1.406191E+1
-3.029977E+1
-7.333585E+1
-1.112236E+2
-1.407570E+2
-1.590381E+2
-1.640631E+2
-1.559244E+2
-1.373659E+2
-1.127342E+2
-8.597538E+1
-5.967898E+1
-3.569470E+1
-1.565641E+1
-5.197933E-1
9.961772E+0
1.692893E+1
2.105990E+1
2.235468E+1
2.056665E+1
1.621988E+1
1.051668E+1
4.905959E+0
3.433948E-1
-2.616106E+0
-3.633435E+0
-2.369481E+0
1.422380E+0
7.187241E+0
1.344535E+1
1.806957E+1
1.927187E+1
1.603491E+1
8.081256E+0
-4.527451E+0
-2.126713E+1
-4.078134E+1
-6.094294E+1
-7.934733E+1
-9.426815E+1
-1.045647E+2
-1.094972E+2
-1.082025E+2
-1.004029E+2
-8.677690E+1
-6.908156E+1
-4.928990E+1
-2.931327E+1
-1.066225E+1
5.029271E+0
1.631237E+1
2.220054E+1
2.278628E+1
1.933353E+1
1.353784E+1
7.156412E+0
1.484036E+0
-2.955216E+0
-6.315482E+0
-8.997530E+0
-1.158709E+1
-1.414583E+1
-1.602634E+1
-1.642711E+1
-1.519399E+1
-1.362175E+1
-1.374506E+1
-1.707450E+1
-2.336344E+1
-3.107048E+1
-3.853088E+1
-4.460403E+1
-4.861168E+1
-4.984481E+1
-4.765601E+1
-4.213777E+1
-3.424577E+1
-2.508982E+1
-1.544061E+1
-5.729748E+0
3.333724E+0
1.107159E+1
1.736052E+1
2.284793E+1
2.818120E+1
3.332950E+1
3.746047E+1
3.943347E+1
3.829283E+1
3.351447E+1
2.528335E+1
1.470931E+1
3.457036E+0
-6.993701E+0
-1.571806E+1
-2.259274E+1
-2.792600E+1
-3.184118E+1
-3.439991E+1
-3.572553E+1
-3.606463E+1
-3.603381E+1
-3.640374E+1
-3.776018E+1
-4.025726E+1
-4.371001E+1
-4.777932E+1
-5.212609E+1
-5.631872E+1
-5.961733E+1
-6.100459E+1
-5.949401E+1
-5.428406E+1
-4.525142E+1
-3.325927E+1
-2.009566E+1
-7.887717E+0
1.699832E+0
8.019600E+0
1.125655E+1
1.193477E+1
1.036254E+1
6.940616E+0
2.223911E+0
-3.140184E+0
-8.627592E+0
-1.414583E+1
-1.981821E+1
-2.545976E+1
-3.054639E+1
-3.480068E+1
-3.806846E+1
-4.016477E+1
-4.105879E+1
-4.081216E+1
-3.988732E+1
-3.936324E+1
-4.028809E+1
-4.312428E+1
-4.737856E+1
-5.194112E+1
-5.548636E+1
-5.699693E+1
-5.585630E+1
-5.157118E+1
-4.395664E+1
-3.350589E+1
-2.157541E+1
-9.891545E+0
9.676957E-2
7.341381E+0
1.156484E+1
1.298293E+1
1.224305E+1
1.027005E+1
7.680491E+0
4.505193E+0
4.667072E-1
-4.650763E+0
-1.060059E+1
-1.704367E+1
-2.357924E+1
-2.980652E+1
-3.501648E+1
-3.834591E+1
-3.917827E+1
-3.751355E+1
-3.372169E+1
-2.848091E+1
-2.246943E+1
-1.645794E+1
-1.118633E+1
-7.301982E+0
-4.897389E+0
-3.540950E+0
-2.616106E+0
-1.691262E+0
-6.431058E-1
3.433948E-1
1.052442E+0
1.391551E+0
1.391551E+0
1.052442E+0
4.050508E-1
-4.889648E-1
-1.506294E+0
-2.492793E+0
-3.695091E+0
-5.421466E+0
-8.041857E+0
-1.167958E+1
-1.636546E+1
-2.188369E+1
-2.771021E+1
-3.310513E+1
-3.742107E+1
-3.991815E+1
-3.988732E+1
-3.714362E+1
-3.224194E+1
-2.613797E+1
-1.978738E+1
-1.405334E+1
-9.459951E+0
-6.346311E+0
-4.866560E+0
-4.835732E+0
-6.038029E+0
-8.134341E+0
-1.078556E+1
-1.362175E+1
-1.618049E+1
-1.803017E+1
-1.892419E+1
-1.877005E+1
-1.775272E+1
-1.602634E+1
-1.346761E+1
-9.768233E+0
-4.743247E+0
1.299067E+0
7.742147E+0
1.403109E+1
1.979595E+1
2.482093E+1
2.892108E+1
3.181892E+1
3.317536E+1
3.265128E+1
3.030834E+1
2.642399E+1
2.161481E+1
1.618905E+1
1.036254E+1
4.289396E+0
-1.845403E+0
-7.826061E+0
-1.346761E+1
-1.846177E+1
-2.250025E+1
-2.545976E+1
-2.737110E+1
-2.823429E+1
-2.798766E+1
-2.650791E+1
-2.370255E+1
-1.947910E+1
-1.389920E+1
-7.147842E+0
3.742230E-1
8.142913E+0
1.538753E+1
2.133735E+1
2.531418E+1
2.700973E+1
2.626985E+1
2.321787E+1
1.828537E+1
1.221223E+1
5.892459E+0
3.511334E-2
-4.897389E+0
-8.750904E+0
-1.146378E+1
-1.315933E+1
-1.408417E+1
-1.460825E+1
-1.516316E+1
-1.596469E+1
-1.698202E+1
-1.793769E+1
-1.843094E+1
-1.812266E+1
-1.682788E+1
-1.448494E+1
-1.137130E+1
-7.856889E+0
-4.465794E+0
-1.537122E+0
8.366449E-1
2.840474E+0
4.659333E+0
6.447365E+0
8.173740E+0
9.869288E+0
1.144152E+1
1.276713E+1
1.363032E+1
1.400026E+1
1.372281E+1
1.270548E+1
1.079413E+1
8.019600E+0
4.628505E+0
1.083270E+0
-2.276997E+0
-5.267325E+0
-7.764404E+0
-9.583263E+0
-1.060059E+1
-1.090887E+1
-1.087805E+1
-1.078556E+1
-1.075473E+1
-1.072391E+1
-1.056976E+1
-1.016900E+1
-9.459951E+0
-8.535108E+0
-7.702748E+0
-7.394466E+0
-7.795233E+0
-8.874217E+0
-1.035397E+1
-1.183372E+1
-1.285105E+1
-1.282022E+1
-1.149461E+1
-9.059186E+0
-5.883887E+0
-2.431137E+0
1.144926E+0
4.566849E+0
7.618835E+0
1.005426E+1
1.193477E+1
1.338370E+1
1.446268E+1
1.511007E+1
1.514090E+1
1.446268E+1
1.298293E+1
1.085579E+1
8.173740E+0
5.152584E+0
2.038942E+0
-8.897307E-1
-3.479294E+0
-5.822231E+0
-8.134341E+0
-1.047728E+1
-1.272774E+1
-1.463908E+1
-1.611883E+1
-1.710533E+1
-1.759858E+1
-1.769107E+1
-1.732113E+1
-1.639628E+1
-1.482405E+1
-1.263525E+1
-1.001486E+1
-7.147842E+0
-4.249997E+0
-1.352153E+0
1.484036E+0
4.320224E+0
7.341381E+0
1.051668E+1
1.353784E+1
1.588077E+1
1.699059E+1
1.668230E+1
1.498676E+1
1.221223E+1
8.728647E+0
4.905959E+0
1.175754E+0
-2.030372E+0
-4.434966E+0
-6.161342E+0
-7.178670E+0
-7.548607E+0
-7.240327E+0
-6.407967E+0
-5.359810E+0
-4.404138E+0
-3.664263E+0
-3.109357E+0
-2.739419E+0
-2.585278E+0
-2.585278E+0
-2.770247E+0
-3.047700E+0
-3.232669E+0
-3.232669E+0
-2.924388E+0
-2.184512E+0
-9.513872E-1
8.058167E-1
2.963786E+0
5.245068E+0
7.433866E+0
9.283553E+0
1.057834E+1
1.100993E+1
1.039337E+1
8.636163E+0
5.954115E+0
2.717161E+0
-6.739337E-1
-3.941716E+0
-6.962873E+0
-9.583263E+0
-1.152544E+1
-1.251194E+1
-1.257359E+1
-1.167958E+1
-9.953202E+0
-7.579435E+0
-4.774076E+0
-1.752918E+0
1.299067E+0
4.196911E+0
6.786475E+0
8.975272E+0
1.073248E+1
1.196560E+1
1.270548E+1
1.304459E+1
1.310624E+1
1.292127E+1
1.239720E+1
1.168815E+1
1.079413E+1
9.776804E+0
8.697819E+0
7.433866E+0
6.015771E+0
4.258568E+0
2.193083E+0
4.285336E-3
-2.092028E+0
-3.695091E+0
-4.589107E+0
-4.774076E+0
-4.404138E+0
-3.787576E+0
-3.016872E+0
-2.246168E+0
-1.444637E+0
-5.197933E-1
6.208479E-1
2.038942E+0
3.672833E+0
5.306724E+0
6.663162E+0
7.433866E+0
7.464694E+0
6.817303E+0
5.522521E+0
3.796146E+0
1.946458E+0
4.050508E-1
-3.348243E-1
-2.654290E-2
1.206583E+0
3.148755E+0
5.430037E+0
7.742147E+0
9.745976E+0
1.122573E+1
1.211974E+1
1.252051E+1
1.248968E+1
1.215057E+1
1.156484E+1
1.082496E+1
9.930944E+0
8.882788E+0
7.711319E+0
6.509021E+0
5.368381E+0
4.474365E+0
3.919458E+0
3.919458E+0
4.720990E+0
6.293224E+0
8.358709E+0
1.042419E+1
1.199643E+1
1.285962E+1
1.304459E+1
1.261299E+1
1.181146E+1
1.073248E+1
9.561007E+0
8.358709E+0
7.187241E+0
5.923287E+0
4.536021E+0
2.994614E+0
1.206583E+0
-7.047617E-1
-2.677763E+0
-4.558278E+0
-6.130513E+0
-7.240327E+0
-7.980201E+0
-8.689248E+0
-9.614092E+0
-1.097053E+1
-1.278939E+1
-1.485488E+1
-1.679705E+1
-1.830763E+1
-1.913999E+1
-1.932496E+1
-1.898585E+1
-1.812266E+1
-1.661208E+1
-1.426914E+1
-1.127881E+1
-8.011029E+0
-4.804904E+0
-1.660434E+0
1.391551E+0
4.227739E+0
6.755647E+0
8.851959E+0
1.051668E+1
1.165732E+1
1.227388E+1
1.245885E+1
1.261299E+1
1.307541E+1
1.387695E+1
1.477096E+1
1.560332E+1
1.618905E+1
1.649734E+1
1.625071E+1
1.535670E+1
1.372281E+1
1.156484E+1
9.129413E+0
6.601506E+0
4.166083E+0
1.915630E+0
-1.806834E-1
-2.184512E+0
-4.188341E+0
-6.161342E+0
-7.918546E+0
-9.213326E+0
-9.799061E+0
-9.583263E+0
-8.596765E+0
-7.055357E+0
-5.205669E+0
-3.263497E+0
-1.136356E+0
1.052442E+0
3.117927E+0
4.751818E+0
5.799974E+0
6.139084E+0
5.738318E+0
4.720990E+0
3.364552E+0
1.946458E+0
6.208479E-1
-6.122773E-1
-1.691262E+0
-2.585278E+0
-3.294325E+0
-3.880060E+0
-4.373309E+0
-4.681591E+0
-4.774076E+0
-4.650763E+0
-4.496622E+0
-4.404138E+0
-4.465794E+0
-4.619934E+0
-4.743247E+0
-4.835732E+0
-4.928216E+0
-5.174841E+0
-5.513950E+0
-5.791404E+0
-5.883887E+0
-5.791404E+0
-5.544779E+0
-5.205669E+0
-4.743247E+0
-4.188341E+0
-3.664263E+0
-3.263497E+0
-3.140184E+0
-3.479294E+0
-4.404138E+0
-5.698919E+0
-6.993701E+0
-7.887717E+0
-8.350139E+0
-8.473452E+0
-8.288483E+0
-7.887717E+0
-7.363638E+0
-6.777904E+0
-6.192169E+0
-5.729748E+0
-5.452294E+0
-5.359810E+0
-5.544779E+0
-5.976372E+0
-6.562106E+0
-7.178670E+0
-7.856889E+0
-8.596765E+0
-9.490779E+0
-1.056976E+1
-1.201869E+1
-1.405334E+1
-1.658125E+1
-1.910916E+1
-2.105133E+1
-2.209949E+1
-2.237694E+1
-2.222280E+1
-2.179121E+1
-2.111299E+1
-2.031146E+1
-1.957158E+1
-1.907833E+1
-1.883171E+1
-1.861591E+1
-1.827680E+1
-1.766024E+1
-1.664291E+1
-1.522481E+1
-1.349844E+1
-1.149461E+1
-9.336639E+0
-7.024530E+0
-4.404138E+0
-1.660434E+0
7.749884E-1
2.686333E+0
4.166083E+0
5.399209E+0
6.447365E+0
7.218068E+0
7.526350E+0
7.218068E+0
6.200740E+0
4.443536E+0
1.884801E+0
-1.352153E+0
-5.051528E+0
-8.720076E+0
-1.198786E+1
-1.454659E+1
-1.636546E+1
-1.732113E+1
-1.747527E+1
-1.688953E+1
-1.562558E+1
-1.389920E+1
-1.192620E+1
-9.953202E+0
-8.226826E+0
-6.808732E+0
-5.483123E+0
-4.126684E+0
-2.677763E+0
-1.444637E+0
-6.431058E-1
-1.498554E-1
2.509103E-1
5.900197E-1
8.983011E-1
1.083270E+0
1.175754E+0
1.114098E+0
8.058167E-1
1.584261E-1
-9.205592E-1
-2.276997E+0
-3.664263E+0
-4.959044E+0
-6.192169E+0
-7.363638E+0
-8.380967E+0
-8.997530E+0
-9.213326E+0
-9.367468E+0
-1.007652E+1
-1.171041E+1
-1.420748E+1
-1.725947E+1
-2.052725E+1
-2.398001E+1
-2.771021E+1
-3.187201E+1
-3.621877E+1
-4.050388E+1
-4.438823E+1
-4.762518E+1
-4.984481E+1
-5.061551E+1
-4.962901E+1
-4.697779E+1
-4.306262E+1
-3.819177E+1
-3.267354E+1
-2.687785E+1
-2.139044E+1
-1.679705E+1
-1.340595E+1
-1.118633E+1
-1.016900E+1
-1.038480E+1
-1.167958E+1
-1.374506E+1
-1.633463E+1
-1.920164E+1
-2.216114E+1
-2.505899E+1
-2.771021E+1
-2.992983E+1
-3.156373E+1
-3.261188E+1
-3.313596E+1
-3.319762E+1
-3.295099E+1
-3.248857E+1
-3.205698E+1
-3.184118E+1
-3.199532E+1
-3.267354E+1
-3.375252E+1
-3.489316E+1
-3.566387E+1
-3.566387E+1
-3.461571E+1
-3.255022E+1
-2.968321E+1
-2.610715E+1
-2.185286E+1
-1.701284E+1
-1.192620E+1
-7.024530E+0
-2.801075E+0
4.050508E-1
2.162255E+0
2.285567E+0
8.058167E-1
-1.907059E+0
-5.328981E+0
-9.120842E+0
-1.319016E+1
-1.719781E+1
-2.065057E+1
-2.296268E+1
-2.391835E+1
-2.382586E+1
-2.302433E+1
-2.185286E+1
-2.046560E+1
-1.901667E+1
-1.759858E+1
-1.633463E+1
-1.547144E+1
-1.531730E+1
-1.608800E+1
-1.778355E+1
-2.037311E+1
-2.361007E+1
-2.718613E+1
-3.073137E+1
-3.378335E+1
-3.600298E+1
-3.705113E+1
-3.677368E+1
-3.520145E+1
-3.245774E+1
-2.875836E+1
-2.431911E+1
-2.003400E+1
-1.667374E+1
-1.466991E+1
-1.393003E+1
-1.383755E+1
-1.356009E+1
-1.272774E+1
-1.158709E+1
-1.109384E+1
-1.192620E+1
-1.334430E+1
-1.402252E+1
-1.331347E+1
-1.164875E+1
-9.829889E+0
-8.041857E+0
-6.161342E+0
-4.219169E+0
-2.338653E+0
-7.355897E-1
4.358790E-1
9.907854E-1
8.674731E-1
1.584261E-1
-1.259669E+0
-3.325153E+0
-5.729748E+0
-8.134341E+0
-9.984030E+0
-1.121716E+1
-1.201869E+1
-1.241945E+1
-1.226531E+1
-1.134047E+1
-9.614092E+0
-7.394466E+0
-4.928216E+0
-2.215340E+0
5.591915E-1
3.210411E+0
5.615006E+0
7.772975E+0
9.406866E+0
1.017757E+1
9.961772E+0
9.036928E+0
7.834631E+0
6.632334E+0
5.337553E+0
4.042771E+0
2.871302E+0
1.884801E+0
1.144926E+0
7.749884E-1
6.825042E-1
6.825042E-1
6.208479E-1
5.591915E-1
6.825042E-1
1.114098E+0
1.884801E+0
2.994614E+0
4.381880E+0
5.799974E+0
6.878959E+0
7.526350E+0
8.019600E+0
8.574507E+0
9.437694E+0
1.051668E+1
1.174980E+1
1.307541E+1
1.452434E+1
1.597326E+1
1.720638E+1
1.788460E+1
1.779212E+1
1.689810E+1
1.526421E+1
1.301376E+1
1.045502E+1
7.957944E+0
5.738318E+0
3.826974E+0
2.131426E+0
7.441604E-1
1.275978E-1
5.591915E-1
1.669004E+0
2.840474E+0
3.703661E+0
4.474365E+0
5.368381E+0
6.262396E+0
6.940616E+0
7.433866E+0
7.896288E+0
8.451194E+0
9.036928E+0
9.376038E+0
9.406866E+0
9.221897E+0
8.882788E+0
8.266225E+0
7.218068E+0
5.707490E+0
4.104427E+0
3.241239E+0
3.672833E+0
5.060099E+0
6.570678E+0
7.588006E+0
7.988771E+0
7.957944E+0
7.803803E+0
7.588006E+0
7.279725E+0
6.909787E+0
6.478193E+0
5.861630E+0
4.998443E+0
4.011942E+0
3.087099E+0
2.532192E+0
2.501364E+0
2.902130E+0
3.765317E+0
5.183412E+0
7.248897E+0
9.807632E+0
1.248968E+1
1.486345E+1
1.668230E+1
1.785378E+1
1.837785E+1
1.837785E+1
1.773046E+1
1.640485E+1
1.443185E+1
1.221223E+1
9.930944E+0
7.618835E+0
5.306724E+0
3.056270E+0
9.599574E-1
-8.589027E-1
-2.215340E+0
-3.016872E+0
-3.171012E+0
-2.708591E+0
-1.752918E+0
-7.047617E-1
6.594133E-2
2.817385E-1
6.594133E-2
-3.656523E-1
-9.513872E-1
-1.722090E+0
-2.677763E+0
-3.510122E+0
-3.880060E+0
-3.448466E+0
-2.092028E+0
4.285336E-3
2.470536E+0
4.720990E+0
6.385709E+0
7.341381E+0
7.557178E+0
6.909787E+0
5.399209E+0
3.395380E+0
1.268239E+0
-6.431058E-1
-2.061199E+0
-2.862731E+0
-3.140184E+0
-3.078528E+0
-2.831903E+0
-2.431137E+0
-1.999544E+0
-1.352153E+0
-2.115119E-1
1.638176E+0
4.258568E+0
7.372209E+0
1.054751E+1
1.353784E+1
1.615823E+1
1.813123E+1
1.914856E+1
1.899442E+1
1.769964E+1
1.541835E+1
1.227388E+1
8.543678E+0
4.536021E+0
8.058167E-1
-2.184512E+0
-4.188341E+0
-5.390637E+0
-6.068857E+0
-6.562106E+0
-7.147842E+0
-7.764404E+0
-8.226826E+0
-8.165170E+0
-7.425295E+0
-5.976372E+0
-3.910888E+0
-1.506294E+0
8.983011E-1
3.025442E+0
4.628505E+0
5.615006E+0
6.108255E+0
6.262396E+0
6.354881E+0
6.570678E+0
7.033100E+0
7.680491E+0
8.358709E+0
9.036928E+0
9.684320E+0
1.020840E+1
1.048585E+1
1.048585E+1
1.030088E+1
1.011591E+1
9.930944E+0
9.561007E+0
9.006101E+0
8.389538E+0
7.680491E+0
6.755647E+0
5.645834E+0
4.505193E+0
3.580349E+0
2.994614E+0
2.994614E+0
3.549521E+0
4.659333E+0
6.169912E+0
7.834631E+0
9.314382E+0
1.020840E+1
1.033171E+1
9.807632E+0
9.006101E+0
8.235397E+0
7.649663E+0
7.094756E+0
6.509021E+0
5.954115E+0
5.584178E+0
5.522521E+0
5.769146E+0
6.293224E+0
7.033100E+0
7.988771E+0
8.975272E+0
9.869288E+0
1.045502E+1
1.079413E+1
1.094827E+1
1.094827E+1
1.073248E+1
1.030088E+1
9.684320E+0
9.098584E+0
8.759475E+0
8.944444E+0
9.776804E+0
1.122573E+1
1.310624E+1
1.523338E+1
1.751467E+1
1.991926E+1
2.223137E+1
2.408106E+1
2.528335E+1
2.571495E+1
2.540667E+1
2.426603E+1
2.247799E+1
2.032002E+1
1.794626E+1
1.538753E+1
1.255134E+1
9.684320E+0
7.218068E+0
5.399209E+0
4.381880E+0
4.104427E+0
4.412708E+0
5.060099E+0
5.799974E+0
6.509021E+0
7.248897E+0
8.019600E+0
8.543678E+0
8.666991E+0
8.420366E+0
7.711319E+0
6.539849E+0
5.306724E+0
4.505193E+0
4.258568E+0
4.443536E+0
4.875130E+0
5.615006E+0
6.940616E+0
8.913616E+0
1.137987E+1
1.393860E+1
1.615823E+1
1.763798E+1
1.810040E+1
1.736052E+1
1.544918E+1
1.264382E+1
9.160241E+0
5.337553E+0
1.360723E+0
-2.492793E+0
-5.883887E+0
-8.596765E+0
-1.056976E+1
-1.180289E+1
-1.232697E+1
-1.217283E+1
-1.137130E+1
-9.829889E+0
-7.764404E+0
-5.390637E+0
-2.955216E+0
-6.122773E-1
1.607348E+0
3.426208E+0
4.659333E+0
5.183412E+0
5.121756E+0
4.751818E+0
4.196911E+0
3.518693E+0
2.717161E+0
1.823145E+0
9.599574E-1
3.125665E-1
-1.806834E-1
-6.122773E-1
-9.513872E-1
-9.822147E-1
-7.664182E-1
-3.039963E-1
4.975355E-1
1.607348E+0
2.717161E+0
3.734489E+0
4.813474E+0
5.954115E+0
7.125584E+0
8.173740E+0
9.129413E+0
1.017757E+1
1.137987E+1
1.264382E+1
1.375363E+1
1.449351E+1
1.464765E+1
1.400026E+1
1.258216E+1
1.054751E+1
8.112084E+0
5.430037E+0
2.563020E+0
-3.039963E-1
-3.140184E+0
-5.945544E+0
-8.596765E+0
-1.097053E+1
-1.282022E+1
-1.411500E+1
-1.488570E+1
-1.522481E+1
-1.500902E+1
-1.411500E+1
-1.254277E+1
-1.050811E+1
-8.195998E+0
-5.883887E+0
-3.941716E+0
-2.523622E+0
-1.629606E+0
-1.105528E+0
-7.972462E-1
-7.355897E-1
-9.513872E-1
-1.382981E+0
-1.999544E+0
-2.677763E+0
-3.355982E+0
-4.003372E+0
-4.650763E+0
-5.328981E+0
-6.099685E+0
-7.117014E+0
-8.380967E+0
-9.768233E+0
-1.121716E+1
-1.263525E+1
-1.396086E+1
-1.513233E+1
-1.590303E+1
-1.621131E+1
-1.605717E+1
-1.531730E+1
-1.393003E+1
-1.204952E+1
-9.984030E+0
-7.949373E+0
-5.791404E+0
-3.448466E+0
-1.013043E+0
1.453207E+0
3.765317E+0
5.645834E+0
6.940616E+0
7.526350E+0
7.403037E+0
6.663162E+0
5.553350E+0
4.196911E+0
2.717161E+0
1.329895E+0
2.817385E-1
-2.423399E-1
-3.348243E-1
-5.737114E-2
3.742230E-1
7.441604E-1
8.674731E-1
8.674731E-1
8.058167E-1
7.749884E-1
8.058167E-1
1.021614E+0
1.360723E+0
1.761489E+0
2.223911E+0
2.747989E+0
3.364552E+0
3.857802E+0
4.042771E+0
4.011942E+0
3.826974E+0
3.457036E+0
2.902130E+0
2.038942E+0
8.058167E-1
-7.047617E-1
-2.338653E+0
-3.941716E+0
-5.205669E+0
-5.822231E+0
-5.914716E+0
-5.606435E+0
-4.928216E+0
-3.756748E+0
-2.338653E+0
-9.205592E-1
2.509103E-1
1.144926E+0
1.792317E+0
2.254739E+0
2.717161E+0
3.056270E+0
2.994614E+0
2.347223E+0
1.268239E+0
3.511334E-2
-1.074699E+0
-2.092028E+0
-3.047700E+0
-3.941716E+0
-4.681591E+0
-5.267325E+0
-5.698919E+0
-5.945544E+0
-6.438795E+0
-7.949373E+0
-1.026148E+1
-1.143295E+1
-1.038480E+1
-8.226826E+0
-6.747076E+0
-6.161342E+0
-5.452294E+0
-3.756748E+0
-1.074699E+0
1.884801E+0
4.566849E+0
7.002272E+0
9.499351E+0
1.196560E+1
1.403109E+1
1.523338E+1
1.551084E+1
1.498676E+1
1.396943E+1
1.273630E+1
1.107159E+1
8.420366E+0
6.200740E+0
6.447365E+0
8.420366E+0
9.160241E+0
6.848131E+0
3.148755E+0
9.291291E-1
6.516759E-1
6.516759E-1
-2.423399E-1
-1.907059E+0
-3.232669E+0
-3.386810E+0
-2.646934E+0
-2.246168E+0
-2.770247E+0
-3.756748E+0
-4.280825E+0
-4.003372E+0
-3.140184E+0
-2.184512E+0
-1.444637E+0
-9.205592E-1
-5.506213E-1
-4.889648E-1
-9.822147E-1
-1.660434E+0
-1.814575E+0
-1.722090E+0
-2.061199E+0
-2.924388E+0
-3.849232E+0
-4.404138E+0
-4.681591E+0
-4.928216E+0
-5.328981E+0
-5.698919E+0
-5.883887E+0
-5.853060E+0
-5.637263E+0
-5.205669E+0
-4.496622E+0
-3.633435E+0
-2.739419E+0
-1.814575E+0
-5.814493E-1
8.366449E-1
2.100598E+0
3.025442E+0
3.672833E+0
4.289396E+0
4.720990E+0
4.936787E+0
5.183412E+0
5.676662E+0
6.447365E+0
7.187241E+0
7.680491E+0
8.019600E+0
8.389538E+0
8.821132E+0
9.468522E+0
1.033171E+1
1.134904E+1
1.245885E+1
1.341452E+1
1.412357E+1
1.464765E+1
1.507924E+1
1.551084E+1
1.575746E+1
1.606574E+1
1.692893E+1
1.797709E+1
1.810040E+1
1.732970E+1
1.674396E+1
1.686727E+1
1.705224E+1
1.646651E+1
1.532587E+1
1.418523E+1
1.326038E+1
1.236637E+1
1.125655E+1
1.008509E+1
9.283553E+0
9.160241E+0
9.468522E+0
9.745976E+0
9.807632E+0
9.930944E+0
1.023923E+1
1.045502E+1
1.030088E+1
9.930944E+0
9.376038E+0
8.574507E+0
7.403037E+0
5.830802E+0
3.888630E+0
1.761489E+0
-2.423399E-1
-1.999544E+0
-3.571778E+0
-5.082357E+0
-6.469623E+0
-7.548607E+0
-8.257654E+0
-8.565936E+0
-8.411796E+0
-7.486951E+0
-5.668092E+0
-3.263497E+0
-5.506213E-1
2.131426E+0
4.782646E+0
7.248897E+0
9.221897E+0
1.039337E+1
1.060916E+1
1.005426E+1
9.036928E+0
7.772975E+0
6.509021E+0
5.430037E+0
4.813474E+0
4.659333E+0
4.659333E+0
4.536021E+0
4.196911E+0
3.826974E+0
3.642005E+0
3.857802E+0
4.659333E+0
6.077427E+0
7.896288E+0
9.900116E+0
1.184229E+1
1.353784E+1
1.489428E+1
1.584995E+1
1.643568E+1
1.668230E+1
1.662065E+1
1.634320E+1
1.603491E+1
1.572663E+1
1.538753E+1
1.486345E+1
1.390777E+1
1.252051E+1
1.070165E+1
8.482022E+0
5.923287E+0
3.272067E+0
7.441604E-1
-1.382981E+0
-2.986044E+0
-4.126684E+0
-5.082357E+0
-5.883887E+0
-6.469623E+0
-6.716248E+0
-6.777904E+0
-6.901217E+0
-7.055357E+0
-6.993701E+0
-6.500451E+0
-5.452294E+0
-4.003372E+0
-2.585278E+0
-1.506294E+0
-7.355897E-1
-5.737114E-2
7.749884E-1
1.823145E+0
2.963786E+0
4.166083E+0
5.460865E+0
6.848131E+0
8.327881E+0
9.869288E+0
1.144152E+1
1.285962E+1
1.369198E+1
1.390777E+1
1.375363E+1
1.356866E+1
1.338370E+1
1.301376E+1
1.245885E+1
1.171898E+1
1.091744E+1
9.930944E+0
8.790303E+0
7.433866E+0
6.015771E+0
4.628505E+0
3.210411E+0
1.730661E+0
3.433948E-1
-5.506213E-1
-6.122773E-1
1.892541E-1
1.545692E+0
3.117927E+0
4.690162E+0
6.169912E+0
7.433866E+0
8.389538E+0
8.913616E+0
8.790303E+0
8.019600E+0
6.786475E+0
5.430037E+0
4.289396E+0
3.642005E+0
3.487864E+0
3.580349E+0
3.734489E+0
3.919458E+0
4.166083E+0
4.443536E+0
4.813474E+0
5.306724E+0
5.738318E+0
6.046599E+0
6.077427E+0
5.892459E+0
5.645834E+0
5.245068E+0
4.628505E+0
3.549521E+0
2.100598E+0
4.975355E-1
-8.589027E-1
-1.814575E+0
-2.246168E+0
-2.246168E+0
-1.907059E+0
-1.198012E+0
-1.190274E-1
1.206583E+0
2.593849E+0
3.857802E+0
4.844302E+0
5.553350E+0
6.139084E+0
6.786475E+0
7.680491E+0
8.913616E+0
1.039337E+1
1.199643E+1
1.353784E+1
1.492510E+1
1.606574E+1
1.677479E+1
1.686727E+1
1.621988E+1
1.504841E+1
1.347618E+1
1.162649E+1
9.684320E+0
7.957944E+0
6.878959E+0
6.663162E+0
7.125584E+0
8.019600E+0
8.913616E+0
9.591835E+0
9.930944E+0
9.992600E+0
9.869288E+0
9.653491E+0
9.437694E+0
9.191069E+0
8.728647E+0
8.327881E+0
8.851959E+0
1.005426E+1
1.042419E+1
9.006101E+0
6.385709E+0
4.135255E+0
3.395380E+0
4.042771E+0
5.029271E+0
5.553350E+0
5.368381E+0
4.782646E+0
4.196911E+0
3.826974E+0
3.703661E+0
3.642005E+0
3.580349E+0
3.734489E+0
4.104427E+0
4.443536E+0
4.751818E+0
5.090927E+0
5.399209E+0
5.522521E+0
5.275896E+0
4.905959E+0
4.720990E+0
4.905959E+0
5.214240E+0
5.491693E+0
5.615006E+0
5.584178E+0
5.337553E+0
4.813474E+0
4.166083E+0
3.703661E+0
3.642005E+0
4.042771E+0
4.875130E+0
5.984943E+0
7.248897E+0
8.543678E+0
9.622663E+0
1.039337E+1
1.063999E+1
1.027005E+1
9.376038E+0
8.081256E+0
6.539849E+0
5.060099E+0
3.796146E+0
2.963786E+0
2.501364E+0
2.347223E+0
2.439708E+0
2.717161E+0
3.117927E+0
3.672833E+0
4.351052E+0
5.060099E+0
5.522521E+0
5.738318E+0
5.830802E+0
5.799974E+0
5.553350E+0
4.967615E+0
3.919458E+0
2.378052E+0
4.358790E-1
-1.660434E+0
-3.725919E+0
-5.483123E+0
-6.901217E+0
-7.856889E+0
-8.288483E+0
-8.350139E+0
-8.195998E+0
-7.826061E+0
-7.178670E+0
-6.284654E+0
-5.174841E+0
-4.095857E+0
-3.047700E+0
-2.061199E+0
-1.074699E+0
-1.806834E-1
4.667072E-1
7.441604E-1
7.133324E-1
5.283635E-1
1.584261E-1
-4.889648E-1
-1.290497E+0
-2.092028E+0
-2.831903E+0
-3.633435E+0
-4.527451E+0
-5.452294E+0
-6.407967E+0
-7.147842E+0
-7.579435E+0
-7.671920E+0
-7.579435E+0
-7.363638E+0
-7.117014E+0
-6.962873E+0
-7.024530E+0
-7.271154E+0
-7.733577E+0
-8.195998E+0
-8.442623E+0
-8.226826E+0
-7.456122E+0
-6.192169E+0
-4.558278E+0
-2.646934E+0
-6.431058E-1
1.329895E+0
3.148755E+0
4.720990E+0
5.984943E+0
6.909787E+0
7.588006E+0
7.957944E+0
7.957944E+0
7.403037E+0
6.354881E+0
4.875130E+0
3.117927E+0
1.206583E+0
-7.355897E-1
-2.431137E+0
-3.695091E+0
-4.373309E+0
-4.465794E+0
-4.003372E+0
-3.109357E+0
-1.814575E+0
-1.498554E-1
1.853973E+0
4.135255E+0
6.601506E+0
9.098584E+0
1.144152E+1
1.344535E+1
1.489428E+1
1.569581E+1
1.581912E+1
1.529504E+1
1.412357E+1
1.252051E+1
1.067082E+1
8.728647E+0
6.878959E+0
5.121756E+0
3.518693E+0
2.069770E+0
8.674731E-1
-5.737114E-2
-7.355897E-1
-1.043871E+0
-9.822147E-1
-4.581368E-1
4.975355E-1
1.792317E+0
3.426208E+0
5.368381E+0
7.403037E+0
9.252726E+0
1.076330E+1
1.178063E+1
1.236637E+1
1.252051E+1
1.224305E+1
1.168815E+1
1.094827E+1
1.020840E+1
9.499351E+0
8.944444E+0
8.666991E+0
8.790303E+0
9.283553E+0
1.002343E+1
1.073248E+1
1.128738E+1
1.168815E+1
1.181146E+1
1.162649E+1
1.119490E+1
1.039337E+1
9.160241E+0
7.310553E+0
4.875130E+0
2.162255E+0
-5.814493E-1
-3.171012E+0
-5.421466E+0
-7.240327E+0
-8.504280E+0
-9.151670E+0
-9.244155E+0
-8.843389E+0
-8.072685E+0
-7.024530E+0
-5.976372E+0
-5.113185E+0
-4.558278E+0
-4.219169E+0
-4.034201E+0
-3.849232E+0
-3.479294E+0
-2.893559E+0
-2.092028E+0
-1.290497E+0
-5.197933E-1
2.200820E-1
9.599574E-1
1.730661E+0
2.378052E+0
2.840474E+0
3.025442E+0
2.963786E+0
2.655505E+0
2.100598E+0
1.268239E+0
1.275978E-1
-1.413809E+0
-3.294325E+0
-5.359810E+0
-7.240327E+0
-8.689248E+0
-9.583263E+0
-9.860718E+0
-9.552436E+0
-8.658421E+0
-7.271154E+0
-5.452294E+0
-3.201841E+0
-7.664182E-1
1.607348E+0
3.703661E+0
5.399209E+0
6.632334E+0
7.433866E+0
7.896288E+0
8.019600E+0
7.865459E+0
7.495522E+0
6.971443E+0
6.262396E+0
5.306724E+0
4.166083E+0
2.809645E+0
1.206583E+0
-7.047617E-1
-2.893559E+0
-5.328981E+0
-7.887717E+0
-1.029231E+1
-1.229614E+1
-1.380672E+1
-1.473156E+1
-1.500902E+1
-1.454659E+1
-1.340595E+1
-1.171041E+1
-9.644920E+0
-7.301982E+0
-4.774076E+0
-2.184512E+0
3.433948E-1
2.840474E+0
5.275896E+0
7.526350E+0
9.437694E+0
1.082496E+1
1.168815E+1
1.199643E+1
1.181146E+1
1.125655E+1
1.048585E+1
9.653491E+0
8.759475E+0
7.865459E+0
7.033100E+0
6.447365E+0
6.139084E+0
5.984943E+0
5.861630E+0
5.584178E+0
5.121756E+0
4.412708E+0
3.395380E+0
2.131426E+0
5.900197E-1
-9.822147E-1
-2.461965E+0
-3.756748E+0
-4.743247E+0
-5.483123E+0
-6.130513E+0
-6.808732E+0
-7.486951E+0
-7.980201E+0
-7.980201E+0
-7.271154E+0
-5.945544E+0
-4.126684E+0
-1.999544E+0
2.817385E-1
2.624677E+0
4.782646E+0
6.663162E+0
8.081256E+0
8.821132E+0
8.697819E+0
7.742147E+0
6.293224E+0
4.720990E+0
3.179583E+0
1.514864E+0
-2.731679E-1
-2.215340E+0
-4.219169E+0
-6.130513E+0
-7.949373E+0
-9.706576E+0
-1.140212E+1
-1.291270E+1
-1.426914E+1
-1.547144E+1
-1.670457E+1
-1.790686E+1
-1.880088E+1
-1.932496E+1
-1.947910E+1
-1.920164E+1
-1.836928E+1
-1.688953E+1
-1.488570E+1
-1.263525E+1
-1.032314E+1
-7.887717E+0
-5.298153E+0
-2.585278E+0
3.511334E-2
2.316395E+0
4.073599E+0
5.275896E+0
5.923287E+0
5.892459E+0
5.368381E+0
4.566849E+0
3.765317E+0
2.963786E+0
2.008114E+0
8.366449E-1
-3.039963E-1
-1.198012E+0
-1.876231E+0
-2.492793E+0
-3.047700E+0
-3.479294E+0
-3.725919E+0
-3.849232E+0
-4.034201E+0
-4.249997E+0
-4.280825E+0
-3.941716E+0
-3.417638E+0
-2.955216E+0
-2.708591E+0
-2.677763E+0
-2.739419E+0
-2.770247E+0
-2.831903E+0
-3.201841E+0
-3.910888E+0
-4.804904E+0
-5.606435E+0
-6.222998E+0
-6.562106E+0
-6.531280E+0
-6.222998E+0
-5.729748E+0
-5.421466E+0
-5.421466E+0
-5.791404E+0
-6.377138E+0
-7.024530E+0
-7.733577E+0
-8.535108E+0
-9.305811E+0
-9.706576E+0
-9.583263E+0
-8.966702E+0
-8.134341E+0
-7.240327E+0
-6.377138E+0
-5.452294E+0
-4.311653E+0
-2.893559E+0
-1.228840E+0
6.825042E-1
2.624677E+0
4.536021E+0
6.324053E+0
7.988771E+0
9.468522E+0
1.079413E+1
1.174980E+1
1.202726E+1
1.159566E+1
1.073248E+1
9.591835E+0
8.112084E+0
6.169912E+0
3.919458E+0
1.545692E+0
-8.589027E-1
-3.201841E+0
-5.390637E+0
-7.332810E+0
-8.935873E+0
-1.001486E+1
-1.060059E+1
-1.072391E+1
-1.047728E+1
-9.644920E+0
-8.072685E+0
-5.822231E+0
-3.201841E+0
-5.506213E-1
1.853973E+0
3.857802E+0
5.275896E+0
6.046599E+0
6.200740E+0
5.615006E+0
4.566849E+0
3.457036E+0
2.470536E+0
1.514864E+0
6.825042E-1
6.594133E-2
-2.731679E-1
-5.197933E-1
-7.047617E-1
-8.589027E-1
-9.205592E-1
-7.972462E-1
-4.581368E-1
-5.737114E-2
3.433948E-1
4.975355E-1
3.742230E-1
4.285336E-3
-5.506213E-1
-1.352153E+0
-2.461965E+0
-3.725919E+0
-4.959044E+0
-5.822231E+0
-6.161342E+0
-6.068857E+0
-5.698919E+0
-5.205669E+0
-4.650763E+0
-3.972544E+0
-3.201841E+0
-2.338653E+0
-1.382981E+0
-3.039963E-1
8.674731E-1
2.193083E+0
3.580349E+0
5.029271E+0
6.509021E+0
7.927115E+0
9.067757E+0
9.838460E+0
1.011591E+1
1.005426E+1
9.745976E+0
9.036928E+0
7.834631E+0
6.046599E+0
3.765317E+0
1.052442E+0
-2.030372E+0
-5.267325E+0
-8.288483E+0
-1.078556E+1
-1.260442E+1
-1.380672E+1
-1.442328E+1
-1.448494E+1
-1.393003E+1
-1.282022E+1
-1.121716E+1
-9.244155E+0
-7.117014E+0
-5.020701E+0
-3.047700E+0
-1.074699E+0
9.907854E-1
3.210411E+0
5.553350E+0
7.803803E+0
9.776804E+0
1.128738E+1
1.236637E+1
1.304459E+1
1.344535E+1
1.347618E+1
1.298293E+1
1.199643E+1
1.076330E+1
9.591835E+0
8.728647E+0
8.173740E+0
7.803803E+0
7.464694E+0
7.033100E+0
6.416537E+0
5.522521E+0
4.381880E+0
3.087099E+0
1.761489E+0
4.358790E-1
-7.972462E-1
-1.752918E+0
-2.215340E+0
-1.968715E+0
-1.136356E+0
3.511334E-2
1.237411E+0
2.162255E+0
2.655505E+0
2.717161E+0
2.501364E+0
2.131426E+0
1.823145E+0
1.761489E+0
1.915630E+0
2.100598E+0
2.347223E+0
2.593849E+0
2.809645E+0
2.840474E+0
2.624677E+0
2.223911E+0
1.853973E+0
1.853973E+0
2.285567E+0
3.117927E+0
4.135255E+0
5.183412E+0
6.108255E+0
6.878959E+0
7.464694E+0
7.865459E+0
8.019600E+0
7.927115E+0
7.742147E+0
7.526350E+0
7.279725E+0
7.063928E+0
6.940616E+0
6.971443E+0
7.218068E+0
7.588006E+0
8.050428E+0
8.697819E+0
9.530178E+0
1.060916E+1
1.178063E+1
1.282879E+1
1.344535E+1
1.353784E+1
1.304459E+1
1.221223E+1
1.122573E+1
1.020840E+1
9.252726E+0
8.420366E+0
7.834631E+0
7.618835E+0
7.742147E+0
8.019600E+0
8.266225E+0
8.420366E+0
8.358709E+0
8.112084E+0
7.742147E+0
7.403037E+0
7.187241E+0
7.033100E+0
6.848131E+0
6.447365E+0
5.830802E+0
5.029271E+0
4.135255E+0
3.272067E+0
2.593849E+0
2.131426E+0
1.884801E+0
1.884801E+0
2.131426E+0
2.593849E+0
3.148755E+0
3.611177E+0
3.919458E+0
3.919458E+0
3.703661E+0
3.302896E+0
2.809645E+0
2.254739E+0
1.669004E+0
1.052442E+0
5.283635E-1
1.892541E-1
1.584261E-1
4.358790E-1
9.599574E-1
1.576520E+0
2.223911E+0
2.902130E+0
3.611177E+0
4.258568E+0
4.751818E+0
4.936787E+0
4.813474E+0
4.474365E+0
3.981114E+0
3.518693E+0
3.241239E+0
3.210411E+0
3.364552E+0
3.611177E+0
3.919458E+0
4.320224E+0
4.844302E+0
5.460865E+0
6.169912E+0
6.971443E+0
7.803803E+0
8.636163E+0
9.345210E+0
9.869288E+0
1.002343E+1
9.776804E+0
9.067757E+0
7.896288E+0
6.200740E+0
3.981114E+0
1.484036E+0
-1.013043E+0
-3.263497E+0
-5.113185E+0
-6.469623E+0
-7.240327E+0
-7.456122E+0
-7.271154E+0
-6.808732E+0
-6.192169E+0
-5.544779E+0
-4.835732E+0
-4.188341E+0
-3.602607E+0
-3.140184E+0
-2.677763E+0
-2.184512E+0
-1.722090E+0
-1.290497E+0
-9.822147E-1
-7.664182E-1
-5.814493E-1
-3.964803E-1
-2.731679E-1
-2.423399E-1
-3.348243E-1
-4.273088E-1
-4.889648E-1
-4.889648E-1
-3.039963E-1
-2.654290E-2
4.050508E-1
8.983011E-1
1.391551E+0
1.761489E+0
2.038942E+0
2.254739E+0
2.408880E+0
2.408880E+0
2.285567E+0
2.162255E+0
2.131426E+0
2.223911E+0
2.347223E+0
2.501364E+0
2.624677E+0
2.655505E+0
2.501364E+0
2.162255E+0
1.699832E+0
1.206583E+0
7.441604E-1
4.050508E-1
1.275978E-1
3.511334E-2
1.584261E-1
4.667072E-1
9.599574E-1
1.638176E+0
2.501364E+0
3.580349E+0
4.751818E+0
5.923287E+0
6.971443E+0
7.896288E+0
8.636163E+0
9.098584E+0
9.345210E+0
9.437694E+0
9.530178E+0
9.530178E+0
9.345210E+0
9.006101E+0
8.605334E+0
8.142913E+0
7.649663E+0
7.063928E+0
6.385709E+0
5.676662E+0
5.029271E+0
4.412708E+0
3.919458E+0
3.549521E+0
3.426208E+0
3.580349E+0
3.826974E+0
4.073599E+0
4.289396E+0
4.412708E+0
4.505193E+0
4.443536E+0
4.227739E+0
3.950286E+0
3.765317E+0
3.703661E+0
3.703661E+0
3.826974E+0
4.073599E+0
4.505193E+0
5.029271E+0
5.430037E+0
5.615006E+0
5.615006E+0
5.430037E+0
5.029271E+0
4.505193E+0
3.888630E+0
3.302896E+0
2.840474E+0
2.501364E+0
2.316395E+0
2.254739E+0
2.378052E+0
2.717161E+0
3.179583E+0
3.580349E+0
3.888630E+0
4.135255E+0
4.412708E+0
4.628505E+0
4.659333E+0
4.412708E+0
3.919458E+0
3.179583E+0
2.254739E+0
1.237411E+0
3.742230E-1
-3.039963E-1
-7.047617E-1
-8.897307E-1
-9.513872E-1
-9.205592E-1
-7.664182E-1
-5.506213E-1
-3.348243E-1
-1.498554E-1
6.594133E-2
3.125665E-1
5.900197E-1
9.907854E-1
1.514864E+0
2.069770E+0
2.593849E+0
3.087099E+0
3.487864E+0
3.919458E+0
4.320224E+0
4.690162E+0
4.936787E+0
5.029271E+0
5.090927E+0
5.121756E+0
5.183412E+0
5.214240E+0
5.090927E+0
4.751818E+0
4.166083E+0
3.364552E+0
2.439708E+0
1.453207E+0
4.667072E-1
-4.273088E-1
-1.228840E+0
-1.907059E+0
-2.461965E+0
-2.862731E+0
-3.078528E+0
-3.016872E+0
-2.708591E+0
-2.276997E+0
-1.783747E+0
-1.228840E+0
-6.739337E-1
-1.806834E-1
1.892541E-1
4.050508E-1
5.283635E-1
6.208479E-1
6.516759E-1
5.591915E-1
2.509103E-1
-1.498554E-1
-5.197933E-1
-8.589027E-1
-1.074699E+0
-1.074699E+0
-7.664182E-1
-2.115119E-1
4.667072E-1
1.114098E+0
1.699832E+0
2.285567E+0
2.809645E+0
3.364552E+0
3.981114E+0
4.597677E+0
5.152584E+0
5.553350E+0
5.830802E+0
5.984943E+0
5.954115E+0
5.799974E+0
5.491693E+0
5.183412E+0
4.844302E+0
4.505193E+0
4.166083E+0
3.734489E+0
3.241239E+0
2.686333E+0
2.100598E+0
1.484036E+0
8.366449E-1
1.584261E-1
-5.506213E-1
-1.290497E+0
-2.153684E+0
-3.047700E+0
-3.787576E+0
-4.311653E+0
-4.558278E+0
-4.558278E+0
-4.404138E+0
-4.157513E+0
-3.818404E+0
-3.448466E+0
-3.078528E+0
-2.739419E+0
-2.400309E+0
-2.061199E+0
-1.660434E+0
-1.352153E+0
-1.259669E+0
-1.444637E+0
-1.937887E+0
-2.708591E+0
-3.602607E+0
-4.465794E+0
-5.236498E+0
-5.853060E+0
-6.377138E+0
-6.808732E+0
-7.117014E+0
-7.209498E+0
-6.901217E+0
-6.284654E+0
-5.513950E+0
-4.774076E+0
-4.065028E+0
-3.325153E+0
-2.616106E+0
-1.937887E+0
-1.198012E+0
-3.656523E-1
5.591915E-1
1.453207E+0
2.316395E+0
3.117927E+0
3.888630E+0
4.659333E+0
5.368381E+0
5.954115E+0
6.447365E+0
6.817303E+0
7.033100E+0
7.033100E+0
6.848131E+0
6.478193E+0
5.892459E+0
5.245068E+0
4.566849E+0
4.011942E+0
3.642005E+0
3.333724E+0
3.056270E+0
2.778817E+0
2.470536E+0
2.193083E+0
1.884801E+0
1.669004E+0
1.453207E+0
1.329895E+0
1.268239E+0
1.237411E+0
1.114098E+0
8.983011E-1
6.516759E-1
4.667072E-1
3.742230E-1
4.050508E-1
6.208479E-1
9.907854E-1
1.545692E+0
2.223911E+0
2.994614E+0
3.826974E+0
4.628505E+0
5.399209E+0
5.984943E+0
6.293224E+0
6.200740E+0
5.769146E+0
5.060099E+0
4.289396E+0
3.518693E+0
2.840474E+0
2.193083E+0
1.484036E+0
7.133324E-1
-8.819938E-2
-7.664182E-1
-1.228840E+0
-1.382981E+0
-1.290497E+0
-9.513872E-1
-4.581368E-1
1.584261E-1
8.674731E-1
1.638176E+0
2.501364E+0
3.302896E+0
4.042771E+0
4.628505E+0
5.090927E+0
5.368381E+0
5.615006E+0
5.892459E+0
6.169912E+0
6.416537E+0
6.570678E+0
6.663162E+0
6.724818E+0
6.724818E+0
6.632334E+0
6.416537E+0
5.923287E+0
5.214240E+0
4.320224E+0
3.364552E+0
2.439708E+0
1.638176E+0
8.983011E-1
6.594133E-2
-7.664182E-1
-1.382981E+0
-1.722090E+0
-1.968715E+0
-2.307825E+0
-2.554450E+0
-2.461965E+0
-1.968715E+0
-1.198012E+0
-3.964803E-1
2.817385E-1
7.749884E-1
1.052442E+0
1.052442E+0
8.058167E-1
3.742230E-1
-8.819938E-2
-4.889648E-1
-7.664182E-1
-9.822147E-1
-1.105528E+0
-1.136356E+0
-1.105528E+0
-1.043871E+0
-9.205592E-1
-7.664182E-1
-5.814493E-1
-4.273088E-1
-3.039963E-1
-2.423399E-1
-1.806834E-1
-1.498554E-1
-1.190274E-1
-2.423399E-1
-4.889648E-1
-7.664182E-1
-9.513872E-1
-1.136356E+0
-1.382981E+0
-1.629606E+0
-1.876231E+0
-2.122856E+0
-2.400309E+0
-2.677763E+0
-3.016872E+0
-3.355982E+0
-3.756748E+0
-4.157513E+0
-4.558278E+0
-4.928216E+0
-5.267325E+0
-5.606435E+0
-5.791404E+0
-5.822231E+0
-5.637263E+0
-5.236498E+0
-4.712419E+0
-4.126684E+0
-3.571778E+0
-2.955216E+0
-2.307825E+0
-1.691262E+0
-1.136356E+0
-6.122773E-1
-1.190274E-1
3.742230E-1
8.983011E-1
1.391551E+0
1.823145E+0
2.223911E+0
2.593849E+0
2.871302E+0
3.025442E+0
3.087099E+0
3.056270E+0
2.932958E+0
2.717161E+0
2.408880E+0
2.100598E+0
1.823145E+0
1.545692E+0
1.175754E+0
7.441604E-1
2.200820E-1
-3.348243E-1
-9.205592E-1
-1.506294E+0
-2.030372E+0
-2.461965E+0
-2.801075E+0
-3.016872E+0
-3.201841E+0
-3.386810E+0
-3.602607E+0
-3.818404E+0
-4.003372E+0
-4.034201E+0
-3.818404E+0
-3.448466E+0
-3.078528E+0
-2.801075E+0
-2.616106E+0
-2.492793E+0
-2.338653E+0
-2.122856E+0
-1.876231E+0
-1.537122E+0
-1.136356E+0
-6.431058E-1
-1.190274E-1
2.817385E-1
5.591915E-1
6.825042E-1
6.825042E-1
6.825042E-1
6.825042E-1
7.749884E-1
9.599574E-1
1.268239E+0
1.669004E+0
2.100598E+0
2.501364E+0
2.809645E+0
3.117927E+0
3.395380E+0
3.765317E+0
4.166083E+0
4.628505E+0
5.183412E+0
5.769146E+0
6.293224E+0
6.693990E+0
6.971443E+0
7.063928E+0
7.002272E+0
6.786475E+0
6.416537E+0
5.861630E+0
5.152584E+0
4.320224E+0
3.395380E+0
2.378052E+0
1.299067E+0
2.200820E-1
-7.972462E-1
-1.783747E+0
-2.770247E+0
-3.664263E+0
-4.434966E+0
-5.051528E+0
-5.575607E+0
-6.007200E+0
-6.407967E+0
-6.777904E+0
-7.178670E+0
-7.579435E+0
-7.980201E+0
-8.350139E+0
-8.627592E+0
-8.750904E+0
-8.720076E+0
-8.627592E+0
-8.442623E+0
-8.195998E+0
-7.918546E+0
-7.702748E+0
-7.610264E+0
-7.671920E+0
-7.764404E+0
-7.887717E+0
-8.041857E+0
-8.226826E+0
-8.442623E+0
-8.627592E+0
-8.812560E+0
-9.028358E+0
-9.274983E+0
-9.521607E+0
-9.737405E+0
-9.829889E+0
-9.706576E+0
-9.490779E+0
-9.182499E+0
-8.781733E+0
-8.288483E+0
-7.702748E+0
-6.993701E+0
-6.161342E+0
-5.267325E+0
-4.342482E+0
-3.417638E+0
-2.523622E+0
-1.629606E+0
-7.047617E-1
3.433948E-1
1.391551E+0
2.378052E+0
3.302896E+0
4.135255E+0
4.905959E+0
5.522521E+0
5.984943E+0
6.293224E+0
6.478193E+0
6.601506E+0
6.724818E+0
6.817303E+0
6.878959E+0
6.848131E+0
6.663162E+0
6.324053E+0
5.830802E+0
5.275896E+0
4.720990E+0
4.135255E+0
3.518693E+0
2.840474E+0
2.131426E+0
1.422380E+0
7.749884E-1
2.817385E-1
-2.115119E-1
-7.047617E-1
-1.228840E+0
-1.691262E+0
-2.092028E+0
-2.369481E+0
-2.523622E+0
-2.554450E+0
-2.461965E+0
-2.276997E+0
-2.061199E+0
-1.752918E+0
-1.444637E+0
-1.136356E+0
-8.897307E-1
-7.355897E-1
-6.739337E-1
-7.047617E-1
-7.972462E-1
-9.513872E-1
-1.136356E+0
-1.382981E+0
-1.660434E+0
-2.030372E+0
-2.369481E+0
-2.646934E+0
-2.924388E+0
-3.171012E+0
-3.417638E+0
-3.695091E+0
-3.972544E+0
-4.126684E+0
-4.126684E+0
-3.910888E+0
-3.602607E+0
-3.171012E+0
-2.677763E+0
-2.153684E+0
-1.660434E+0
-1.198012E+0
-7.664182E-1
-3.656523E-1
4.285336E-3
3.125665E-1
5.900197E-1
7.441604E-1
7.749884E-1
6.825042E-1
5.283635E-1
2.509103E-1
-1.498554E-1
-5.814493E-1
-9.822147E-1
-1.228840E+0
-1.352153E+0
-1.352153E+0
-1.321325E+0
-1.382981E+0
-1.567950E+0
-1.783747E+0
-2.030372E+0
-2.369481E+0
-2.739419E+0
-3.109357E+0
-3.479294E+0
-3.880060E+0
-4.249997E+0
-4.527451E+0
-4.681591E+0
-4.774076E+0
-4.774076E+0
-4.712419E+0
-4.527451E+0
-4.311653E+0
-4.065028E+0
-3.941716E+0
-3.880060E+0
-3.880060E+0
-3.756748E+0
-3.540950E+0
-3.201841E+0
-2.801075E+0
-2.338653E+0
-1.968715E+0
-1.691262E+0
-1.567950E+0
-1.629606E+0
-1.845403E+0
-2.184512E+0
-2.646934E+0
-3.109357E+0
-3.633435E+0
-4.219169E+0
-4.804904E+0
-5.359810E+0
-5.760576E+0
-6.068857E+0
-6.284654E+0
-6.407967E+0
-6.407967E+0
-6.346311E+0
-6.284654E+0
-6.284654E+0
-6.284654E+0
-6.192169E+0
-6.068857E+0
-5.945544E+0
-5.883887E+0
-5.883887E+0
-5.914716E+0
-5.976372E+0
-6.099685E+0
-6.284654E+0
-6.500451E+0
-6.623763E+0
-6.592935E+0
-6.315482E+0
-5.914716E+0
-5.421466E+0
-4.835732E+0
-4.219169E+0
-3.633435E+0
-3.047700E+0
-2.585278E+0
-2.276997E+0
-2.092028E+0
-2.061199E+0
-2.122856E+0
-2.246168E+0
-2.431137E+0
-2.677763E+0
-2.955216E+0
-3.294325E+0
-3.602607E+0
-3.818404E+0
-3.972544E+0
-4.034201E+0
-3.910888E+0
-3.540950E+0
-2.986044E+0
-2.338653E+0
-1.660434E+0
-1.013043E+0
-3.964803E-1
1.584261E-1
6.208479E-1
1.052442E+0
1.391551E+0
1.669004E+0
1.884801E+0
2.069770E+0
2.285567E+0
2.316395E+0
2.100598E+0
1.638176E+0
1.021614E+0
3.742230E-1
-3.039963E-1
-9.822147E-1
-1.537122E+0
-1.907059E+0
-1.968715E+0
-1.783747E+0
-1.506294E+0
-1.228840E+0
-1.013043E+0
-9.205592E-1
-8.897307E-1
-8.589027E-1
-8.897307E-1
-8.897307E-1
-8.589027E-1
-8.280747E-1
-7.664182E-1
-7.355897E-1
-7.355897E-1
-8.589027E-1
-1.167184E+0
-1.691262E+0
-2.431137E+0
-3.325153E+0
-4.249997E+0
-5.205669E+0
-6.099685E+0
-6.808732E+0
-7.240327E+0
-7.394466E+0
-7.363638E+0
-7.271154E+0
-7.178670E+0
-7.178670E+0
-7.271154E+0
-7.425295E+0
-7.517779E+0
-7.517779E+0
-7.301982E+0
-6.901217E+0
-6.315482E+0
-5.668092E+0
-5.051528E+0
-4.589107E+0
-4.342482E+0
-4.280825E+0
-4.311653E+0
-4.404138E+0
-4.404138E+0
-4.280825E+0
-3.972544E+0
-3.510122E+0
-2.862731E+0
-2.092028E+0
-1.259669E+0
-4.581368E-1
2.200820E-1
7.133324E-1
9.599574E-1
1.021614E+0
9.291291E-1
8.366449E-1
6.825042E-1
5.591915E-1
4.975355E-1
5.283635E-1
6.208479E-1
6.208479E-1
3.742230E-1
-5.737114E-2
-6.122773E-1
-1.105528E+0
-1.506294E+0
-1.722090E+0
-1.783747E+0
-1.691262E+0
-1.444637E+0
-1.167184E+0
-7.972462E-1
-4.273088E-1
-1.190274E-1
3.511334E-2
3.511334E-2
-8.819938E-2
-3.656523E-1
-6.431058E-1
-8.897307E-1
-1.013043E+0
-1.043871E+0
-9.513872E-1
-8.897307E-1
-8.897307E-1
-9.822147E-1
-1.198012E+0
-1.413809E+0
-1.629606E+0
-1.722090E+0
-1.691262E+0
-1.506294E+0
-1.136356E+0
-6.739337E-1
-1.806834E-1
3.125665E-1
7.441604E-1
1.114098E+0
1.391551E+0
1.484036E+0
1.453207E+0
1.422380E+0
1.453207E+0
1.545692E+0
1.699832E+0
1.884801E+0
2.069770E+0
2.223911E+0
2.316395E+0
2.285567E+0
2.193083E+0
2.069770E+0
1.977286E+0
1.823145E+0
1.607348E+0
1.299067E+0
8.674731E-1
2.817385E-1
-3.348243E-1
-9.513872E-1
-1.475465E+0
-1.814575E+0
-1.999544E+0
-1.999544E+0
-1.907059E+0
-1.814575E+0
-1.752918E+0
-1.722090E+0
-1.722090E+0
-1.722090E+0
-1.722090E+0
-1.752918E+0
-1.752918E+0
-1.814575E+0
-1.876231E+0
-1.968715E+0
-1.968715E+0
-1.968715E+0
-1.937887E+0
-2.030372E+0
-2.153684E+0
-2.092028E+0
-2.061199E+0
-2.276997E+0
-2.523622E+0
-2.492793E+0
-2.153684E+0
-1.783747E+0
-1.629606E+0
-1.567950E+0
-1.413809E+0
-1.136356E+0
-7.972462E-1
-4.889648E-1
-2.423399E-1
-1.190274E-1
-1.498554E-1
-3.656523E-1
-7.047617E-1
-1.043871E+0
-1.321325E+0
-1.691262E+0
-2.184512E+0
-2.801075E+0
-3.417638E+0
-3.880060E+0
-4.095857E+0
-4.126684E+0
-4.065028E+0
-3.880060E+0
-3.510122E+0
-2.924388E+0
-2.153684E+0
-1.290497E+0
-3.348243E-1
6.208479E-1
1.329895E+0
1.607348E+0
1.360723E+0
6.516759E-1
-1.806834E-1
-8.897307E-1
-1.228840E+0
-1.043871E+0
-3.656523E-1
5.591915E-1
1.453207E+0
2.131426E+0
2.624677E+0
2.932958E+0
3.056270E+0
3.056270E+0
2.963786E+0
2.717161E+0
2.316395E+0
1.730661E+0
1.083270E+0
4.975355E-1
1.584261E-1
6.594133E-2
9.676957E-2
6.594133E-2
-2.654290E-2
-1.190274E-1
-1.498554E-1
-8.819938E-2
4.285336E-3
-5.737114E-2
-3.039963E-1
-8.280747E-1
-1.660434E+0
-2.677763E+0
-3.725919E+0
-4.527451E+0
-4.928216E+0
-4.989872E+0
-4.897389E+0
-4.712419E+0
-4.496622E+0
-4.157513E+0
-3.664263E+0
-2.986044E+0
-2.184512E+0
-1.321325E+0
-3.964803E-1
5.283635E-1
1.360723E+0
2.162255E+0
2.871302E+0
3.580349E+0
4.227739E+0
4.844302E+0
5.337553E+0
5.553350E+0
5.430037E+0
4.998443E+0
4.320224E+0
3.487864E+0
2.532192E+0
1.484036E+0
5.283635E-1
-2.115119E-1
-6.739337E-1
-1.074699E+0
-1.506294E+0
-2.030372E+0
-2.585278E+0
-3.109357E+0
-3.602607E+0
-4.095857E+0
-4.619934E+0
-5.144013E+0
-5.544779E+0
-5.698919E+0
-5.544779E+0
-5.144013E+0
-4.619934E+0
-4.157513E+0
-3.880060E+0
-3.664263E+0
-3.386810E+0
-2.955216E+0
-2.369481E+0
-1.814575E+0
-1.352153E+0
-1.043871E+0
-7.972462E-1
-7.047617E-1
-8.280747E-1
-1.198012E+0
-1.783747E+0
-2.708591E+0
-3.910888E+0
-5.390637E+0
-6.777904E+0
-7.856889E+0
-8.473452E+0
-8.689248E+0
-8.565936E+0
-8.319310E+0
-7.795233E+0
-6.932045E+0
-5.606435E+0
-3.941716E+0
-2.246168E+0
-8.280747E-1
1.892541E-1
8.058167E-1
1.206583E+0
1.514864E+0
1.823145E+0
2.038942E+0
2.100598E+0
1.977286E+0
1.792317E+0
1.638176E+0
1.514864E+0
1.391551E+0
1.299067E+0
1.237411E+0
1.299067E+0
1.576520E+0
2.069770E+0
2.778817E+0
3.580349E+0
4.289396E+0
4.782646E+0
4.936787E+0
4.751818E+0
4.258568E+0
3.580349E+0
2.871302E+0
2.223911E+0
1.576520E+0
1.083270E+0
8.674731E-1
1.083270E+0
1.638176E+0
2.162255E+0
2.378052E+0
2.223911E+0
1.853973E+0
1.329895E+0
6.208479E-1
-2.423399E-1
-1.167184E+0
-2.122856E+0
-3.109357E+0
-4.065028E+0
-4.866560E+0
-5.359810E+0
-5.452294E+0
-5.205669E+0
-4.774076E+0
-4.311653E+0
-3.880060E+0
-3.510122E+0
-3.109357E+0
-2.585278E+0
-1.783747E+0
-7.047617E-1
5.591915E-1
1.946458E+0
3.179583E+0
4.073599E+0
4.381880E+0
4.104427E+0
3.302896E+0
2.008114E+0
4.050508E-1
-1.444637E+0
-3.325153E+0
-5.082357E+0
-6.562106E+0
-7.764404E+0
-8.596765E+0
-8.905045E+0
-8.658421E+0
-7.980201E+0
-7.117014E+0
-6.284654E+0
-5.513950E+0
-4.866560E+0
-4.373309E+0
-4.034201E+0
-3.725919E+0
-3.386810E+0
-2.955216E+0
-2.369481E+0
-1.722090E+0
-1.013043E+0
-2.731679E-1
4.667072E-1
1.052442E+0
1.514864E+0
1.792317E+0
2.008114E+0
2.193083E+0
2.316395E+0
2.378052E+0
2.378052E+0
2.285567E+0
2.038942E+0
1.576520E+0
8.058167E-1
-2.423399E-1
-1.475465E+0
-2.677763E+0
-3.664263E+0
-4.311653E+0
-4.527451E+0
-4.280825E+0
-3.602607E+0
-2.646934E+0
-1.567950E+0
-4.581368E-1
5.591915E-1
1.484036E+0
2.162255E+0
2.624677E+0
2.840474E+0
2.871302E+0
2.747989E+0
2.378052E+0
1.761489E+0
9.599574E-1
4.285336E-3
-1.013043E+0
-1.999544E+0
-2.924388E+0
-3.756748E+0
-4.465794E+0
-5.051528E+0
-5.483123E+0
-5.668092E+0
-5.637263E+0
-5.390637E+0
-5.020701E+0
-4.589107E+0
-4.034201E+0
-3.386810E+0
-2.739419E+0
-2.153684E+0
-1.814575E+0
-1.722090E+0
-1.876231E+0
-2.184512E+0
-2.431137E+0
-2.523622E+0
-2.400309E+0
-2.061199E+0
-1.691262E+0
-1.352153E+0
-1.105528E+0
-8.897307E-1
-8.280747E-1
-1.013043E+0
-1.475465E+0
-2.184512E+0
-2.924388E+0
-3.448466E+0
-3.633435E+0
-3.540950E+0
-3.355982E+0
-3.294325E+0
-3.417638E+0
-3.787576E+0
-4.342482E+0
-4.959044E+0
-5.513950E+0
-5.914716E+0
-6.222998E+0
-6.469623E+0
-6.623763E+0
-6.685419E+0
-6.654591E+0
-6.592935E+0
-6.531280E+0
-6.438795E+0
-6.315482E+0
-6.130513E+0
-5.853060E+0
-5.513950E+0
-5.113185E+0
-4.743247E+0
-4.465794E+0
-4.188341E+0
-3.849232E+0
-3.294325E+0
-2.646934E+0
-2.030372E+0
-1.567950E+0
-1.352153E+0
-1.290497E+0
-1.321325E+0
-1.444637E+0
-1.691262E+0
-2.030372E+0
-2.492793E+0
-2.955216E+0
-3.325153E+0
-3.479294E+0
-3.386810E+0
-3.078528E+0
-2.770247E+0
-2.646934E+0
-2.862731E+0
-3.479294E+0
-4.342482E+0
-5.236498E+0
-6.007200E+0
-6.592935E+0
-6.962873E+0
-7.086186E+0
-7.086186E+0
-7.086186E+0
-7.209498E+0
-7.456122E+0
-7.733577E+0
-7.918546E+0
-7.980201E+0
-7.918546E+0
-7.702748E+0
-7.271154E+0
-6.685419E+0
-6.007200E+0
-5.359810E+0
-4.835732E+0
-4.496622E+0
-4.373309E+0
-4.465794E+0
-4.743247E+0
-5.113185E+0
-5.452294E+0
-5.668092E+0
-5.668092E+0
-5.513950E+0
-5.298153E+0
-5.113185E+0
-5.082357E+0
-5.174841E+0
-5.421466E+0
-5.668092E+0
-5.883887E+0
-5.976372E+0
-6.038029E+0
-6.099685E+0
-6.284654E+0
-6.592935E+0
-6.962873E+0
-7.394466E+0
-7.795233E+0
-8.134341E+0
-8.380967E+0
-8.473452E+0
-8.380967E+0
-8.011029E+0
-7.363638E+0
-6.531280E+0
-5.575607E+0
-4.589107E+0
-3.664263E+0
-2.862731E+0
-2.215340E+0
-1.752918E+0
-1.413809E+0
-1.259669E+0
-1.259669E+0
-1.413809E+0
-1.691262E+0
-1.999544E+0
-2.276997E+0
-2.431137E+0
-2.431137E+0
-2.338653E+0
-2.153684E+0
-1.968715E+0
-1.783747E+0
-1.629606E+0
-1.537122E+0
-1.537122E+0
-1.691262E+0
-1.999544E+0
-2.400309E+0
-2.831903E+0
-3.232669E+0
-3.571778E+0
-3.849232E+0
-4.126684E+0
-4.373309E+0
-4.589107E+0
-4.774076E+0
-4.897389E+0
-4.897389E+0
-4.897389E+0
-4.928216E+0
-5.020701E+0
-5.144013E+0
-5.236498E+0
-5.267325E+0
-5.267325E+0
-5.113185E+0
-4.897389E+0
-4.589107E+0
-4.249997E+0
-3.880060E+0
-3.386810E+0
-2.739419E+0
-2.061199E+0
-1.352153E+0
-6.739337E-1
-5.737114E-2
4.975355E-1
9.599574E-1
1.268239E+0
1.360723E+0
1.237411E+0
9.291291E-1
4.358790E-1
-2.115119E-1
-9.205592E-1
-1.691262E+0
-2.431137E+0
-3.140184E+0
-3.787576E+0
-4.373309E+0
-4.835732E+0
-5.205669E+0
-5.483123E+0
-5.729748E+0
-6.007200E+0
-6.253826E+0
-6.438795E+0
-6.438795E+0
-6.222998E+0
-5.853060E+0
-5.421466E+0
-5.020701E+0
-4.558278E+0
-4.003372E+0
-3.294325E+0
-2.523622E+0
-1.752918E+0
-1.105528E+0
-5.506213E-1
-5.737114E-2
3.125665E-1
5.900197E-1
6.516759E-1
4.667072E-1
4.285336E-3
-6.122773E-1
-1.228840E+0
-1.814575E+0
-2.307825E+0
-2.801075E+0
-3.263497E+0
-3.664263E+0
-4.034201E+0
-4.373309E+0
-4.774076E+0
-5.205669E+0
-5.698919E+0
-6.315482E+0
-6.870388E+0
-7.301982E+0
-7.486951E+0
-7.456122E+0
-7.178670E+0
-6.716248E+0
-6.099685E+0
-5.421466E+0
-4.743247E+0
-4.065028E+0
-3.386810E+0
-2.616106E+0
-1.814575E+0
-1.136356E+0
-6.739337E-1
-3.656523E-1
-1.190274E-1
1.584261E-1
4.050508E-1
4.358790E-1
2.200820E-1
-1.190274E-1
-5.814493E-1
-1.136356E+0
-1.691262E+0
-2.276997E+0
-2.770247E+0
-3.171012E+0
-3.602607E+0
-4.126684E+0
-4.743247E+0
-5.328981E+0
-5.822231E+0
-6.161342E+0
-6.531280E+0
-6.901217E+0
-7.332810E+0
-7.671920E+0
-7.949373E+0
-8.103514E+0
-8.165170E+0
-8.165170E+0
-8.011029E+0
-7.795233E+0
-7.394466E+0
-6.777904E+0
-6.007200E+0
-5.174841E+0
-4.342482E+0
-3.571778E+0
-2.831903E+0
-2.092028E+0
-1.413809E+0
-8.280747E-1
-3.964803E-1
3.511334E-2
4.358790E-1
8.674731E-1
1.268239E+0
1.638176E+0
1.946458E+0
2.100598E+0
2.162255E+0
2.162255E+0
2.008114E+0
1.792317E+0
1.514864E+0
1.268239E+0
9.907854E-1
6.516759E-1
3.125665E-1
4.285336E-3
-2.423399E-1
-4.273088E-1
-6.431058E-1
-8.589027E-1
-1.105528E+0
-1.382981E+0
-1.691262E+0
-1.968715E+0
-2.184512E+0
-2.338653E+0
-2.461965E+0
-2.461965E+0
-2.338653E+0
-2.092028E+0
-1.722090E+0
-1.321325E+0
-8.897307E-1
-4.581368E-1
4.285336E-3
4.358790E-1
8.674731E-1
1.299067E+0
1.669004E+0
1.915630E+0
2.038942E+0
2.100598E+0
2.131426E+0
2.038942E+0
1.792317E+0
1.422380E+0
9.599574E-1
4.358790E-1
-1.498554E-1
-7.047617E-1
-1.228840E+0
-1.629606E+0
-1.937887E+0
-2.215340E+0
-2.523622E+0
-2.831903E+0
-3.078528E+0
-3.201841E+0
-3.232669E+0
-3.232669E+0
-3.263497E+0
-3.355982E+0
-3.448466E+0
-3.571778E+0
-3.695091E+0
-3.818404E+0
-3.910888E+0
-4.003372E+0
-4.065028E+0
-4.095857E+0
-4.126684E+0
-4.188341E+0
-4.311653E+0
-4.496622E+0
-4.743247E+0
-4.989872E+0
-5.298153E+0
-5.513950E+0
-5.698919E+0
-5.822231E+0
-5.976372E+0
-6.130513E+0
-6.192169E+0
-6.222998E+0
-6.161342E+0
-6.007200E+0
-5.698919E+0
-5.328981E+0
-4.928216E+0
-4.589107E+0
-4.249997E+0
-3.880060E+0
-3.479294E+0
-3.109357E+0
-2.739419E+0
-2.338653E+0
-1.845403E+0
-1.382981E+0
-9.822147E-1
-7.047617E-1
-4.273088E-1
-1.806834E-1
4.285336E-3
6.594133E-2
4.285336E-3
-1.498554E-1
-2.731679E-1
-3.656523E-1
-4.273088E-1
-4.581368E-1
-5.197933E-1
-5.197933E-1
-4.889648E-1
-4.273088E-1
-4.273088E-1
-4.273088E-1
-3.656523E-1
-1.806834E-1
4.285336E-3
2.200820E-1
4.667072E-1
6.825042E-1
8.058167E-1
8.674731E-1
8.674731E-1
8.366449E-1
7.749884E-1
7.441604E-1
7.133324E-1
6.516759E-1
5.591915E-1
4.358790E-1
2.509103E-1
3.511334E-2
-1.806834E-1
-4.273088E-1
-7.047617E-1
-1.013043E+0
-1.382981E+0
-1.752918E+0
-2.153684E+0
-2.554450E+0
-2.986044E+0
-3.325153E+0
-3.571778E+0
-3.725919E+0
-3.818404E+0
-3.880060E+0
-3.941716E+0
-4.034201E+0
-4.188341E+0
-4.373309E+0
-4.589107E+0
-4.804904E+0
-4.989872E+0
-5.051528E+0
-4.989872E+0
-4.835732E+0
-4.712419E+0
-4.589107E+0
-4.496622E+0
-4.465794E+0
-4.496622E+0
-4.589107E+0
-4.774076E+0
-4.959044E+0
-5.144013E+0
-5.236498E+0
-5.205669E+0
-4.989872E+0
-4.712419E+0
-4.373309E+0
-4.065028E+0
-3.756748E+0
-3.510122E+0
-3.325153E+0
-3.140184E+0
-2.893559E+0
-2.616106E+0
-2.276997E+0
-1.968715E+0
-1.691262E+0
-1.475465E+0
-1.290497E+0
-1.198012E+0
-1.198012E+0
-1.259669E+0
-1.382981E+0
-1.506294E+0
-1.598778E+0
-1.722090E+0
-1.783747E+0
-1.814575E+0
-1.814575E+0
-1.814575E+0
-1.907059E+0
-1.999544E+0
-2.153684E+0
-2.369481E+0
-2.677763E+0
-3.109357E+0
-3.664263E+0
-4.249997E+0
-4.866560E+0
-5.452294E+0
-5.976372E+0
-6.346311E+0
-6.562106E+0
-6.623763E+0
-6.654591E+0
-6.562106E+0
-6.315482E+0
-5.945544E+0
-5.544779E+0
-5.174841E+0
-4.866560E+0
-4.589107E+0
-4.249997E+0
-3.849232E+0
-3.479294E+0
-3.140184E+0
-2.893559E+0
-2.801075E+0
-2.862731E+0
-3.016872E+0
-3.109357E+0
-3.140184E+0
-3.294325E+0
-3.664263E+0
-4.342482E+0
-5.359810E+0
-6.716248E+0
-8.350139E+0
-1.004569E+1
-1.164875E+1
-1.312850E+1
-1.436163E+1
-1.534813E+1
-1.590303E+1
-1.577972E+1
-1.488570E+1
-1.337513E+1
-1.158709E+1
-9.799061E+0
-8.226826E+0
-6.932045E+0
-6.130513E+0
-5.791404E+0
-5.914716E+0
-6.130513E+0
-6.161342E+0
-5.976372E+0
-5.883887E+0
-6.377138E+0
-7.826061E+0
-1.026148E+1
-1.322098E+1
-1.602634E+1
-1.790686E+1
-1.836928E+1
-1.725947E+1
-1.451577E+1
-1.032314E+1
-4.989872E+0
8.983011E-1
6.632334E+0
1.168815E+1
1.588077E+1
1.942601E+1
2.281710E+1
2.626985E+1
2.950681E+1
3.206554E+1
3.351447E+1
3.376109E+1
3.295956E+1
3.117153E+1
2.824286E+1
2.432768E+1
1.988843E+1
1.551084E+1
1.165732E+1
8.266225E+0
5.245068E+0
2.408880E+0
-2.731679E-1
-2.831903E+0
-5.328981E+0
-7.826061E+0
-1.032314E+1
-1.278939E+1
-1.522481E+1
-1.799935E+1
-2.148292E+1
-2.576803E+1
-3.011480E+1
-3.325927E+1
-3.421494E+1
-3.239608E+1
-2.792600E+1
-2.123630E+1
-1.331347E+1
-5.390637E+0
1.114098E+0
5.029271E+0
5.923287E+0
4.227739E+0
9.291291E-1
-3.078528E+0
-7.055357E+0
-1.047728E+1
-1.285105E+1
-1.380672E+1
-1.315933E+1
-1.112467E+1
-8.411796E+0
-5.791404E+0
-3.510122E+0
-1.352153E+0
1.268239E+0
4.505193E+0
8.297053E+0
1.208891E+1
1.541835E+1
1.791543E+1
1.933353E+1
1.939518E+1
1.769964E+1
1.400026E+1
8.512850E+0
1.669004E+0
-5.760576E+0
-1.282022E+1
-1.858508E+1
-2.262357E+1
-2.499733E+1
-2.604549E+1
-2.604549E+1
-2.521313E+1
-2.370255E+1
-2.163706E+1
-1.944827E+1
-1.772189E+1
-1.707450E+1
-1.762941E+1
-1.904750E+1
-2.046560E+1
-2.120547E+1
-2.077388E+1
-1.910916E+1
-1.655043E+1
-1.365258E+1
-1.084722E+1
-8.134341E+0
-5.174841E+0
-1.506294E+0
3.148755E+0
8.512850E+0
1.409274E+1
1.902524E+1
2.263214E+1
2.432768E+1
2.380360E+1
2.090576E+1
1.554167E+1
7.988771E+0
-8.897307E-1
-9.614092E+0
-1.661208E+1
-2.071222E+1
-2.166789E+1
-1.994152E+1
-1.633463E+1
-1.152544E+1
-6.222998E+0
-1.074699E+0
3.087099E+0
5.645834E+0
6.139084E+0
4.566849E+0
1.237411E+0
-3.294325E+0
-8.411796E+0
-1.365258E+1
-1.873922E+1
-2.345593E+1
-2.749441E+1
-3.011480E+1
-3.057723E+1
-2.860422E+1
-2.475071E+1
-1.984903E+1
-1.470073E+1
-9.552436E+0
-4.589107E+0
-1.806834E-1
2.902130E+0
4.135255E+0
3.395380E+0
1.175754E+0
-1.382981E+0
-3.201841E+0
-3.448466E+0
-2.061199E+0
4.050508E-1
3.457036E+0
6.724818E+0
1.023923E+1
1.390777E+1
1.739135E+1
2.010423E+1
2.133735E+1
2.047417E+1
1.739135E+1
1.248968E+1
6.570678E+0
3.742230E-1
-5.390637E+0
-1.016900E+1
-1.368341E+1
-1.590303E+1
-1.688953E+1
-1.670457E+1
-1.547144E+1
-1.331347E+1
-1.029231E+1
-6.500451E+0
-1.876231E+0
3.580349E+0
9.468522E+0
1.489428E+1
1.865531E+1
1.964181E+1
1.695976E+1
1.045502E+1
8.366449E-1
-1.038480E+1
-2.123630E+1
-2.999149E+1
-3.550973E+1
-3.742107E+1
-3.618795E+1
-3.245774E+1
-2.693951E+1
-2.043477E+1
-1.383755E+1
-8.072685E+0
-3.910888E+0
-1.537122E+0
-7.972462E-1
-1.290497E+0
-2.646934E+0
-4.342482E+0
-5.853060E+0
-6.716248E+0
-6.592935E+0
-5.483123E+0
-3.417638E+0
-3.656523E-1
3.703661E+0
8.574507E+0
1.359949E+1
1.794626E+1
2.090576E+1
2.223137E+1
2.189226E+1
1.998092E+1
1.649734E+1
1.144152E+1
5.029271E+0
-2.461965E+0
-1.060059E+1
-1.883171E+1
-2.650791E+1
-3.261188E+1
-3.618795E+1
-3.665036E+1
-3.402997E+1
-2.894333E+1
-2.225363E+1
-1.503984E+1
-8.195998E+0
-2.585278E+0
1.237411E+0
3.117927E+0
3.395380E+0
2.994614E+0
2.902130E+0
3.796146E+0
5.923287E+0
9.036928E+0
1.245885E+1
1.551084E+1
1.739135E+1
1.773046E+1
1.640485E+1
1.378446E+1
1.036254E+1
6.539849E+0
2.532192E+0
-1.413809E+0
-5.328981E+0
-9.305811E+0
-1.340595E+1
-1.766024E+1
-2.169872E+1
-2.487402E+1
-2.644626E+1
-2.592218E+1
-2.320930E+1
-1.858508E+1
-1.266608E+1
-6.253826E+0
-3.348243E-1
4.073599E+0
6.293224E+0
6.046599E+0
3.826974E+0
5.900197E-1
-2.523622E+0
-4.774076E+0
-5.883887E+0
-6.253826E+0
-6.469623E+0
-7.024530E+0
-8.103514E+0
-9.644920E+0
-1.149461E+1
-1.322098E+1
-1.451577E+1
-1.497819E+1
-1.439245E+1
-1.266608E+1
-1.029231E+1
-8.103514E+0
-7.086186E+0
-7.856889E+0
-1.044645E+1
-1.411500E+1
-1.781438E+1
-2.058891E+1
-2.160624E+1
-2.049642E+1
-1.729030E+1
-1.238862E+1
-6.654591E+0
-1.013043E+0
3.826974E+0
7.372209E+0
9.715147E+0
1.113324E+1
1.199643E+1
1.264382E+1
1.316790E+1
1.372281E+1
1.421606E+1
1.461682E+1
1.467848E+1
1.421606E+1
1.313707E+1
1.147235E+1
9.345210E+0
6.878959E+0
4.042771E+0
9.291291E-1
-2.307825E+0
-5.544779E+0
-8.658421E+0
-1.174123E+1
-1.482405E+1
-1.772189E+1
-2.015731E+1
-2.191452E+1
-2.293185E+1
-2.320930E+1
-2.283936E+1
-2.179121E+1
-2.006483E+1
-1.769107E+1
-1.466991E+1
-1.090887E+1
-6.346311E+0
-1.105528E+0
4.351052E+0
9.468522E+0
1.363032E+1
1.640485E+1
1.757632E+1
1.711390E+1
1.520256E+1
1.221223E+1
8.821132E+0
5.522521E+0
2.717161E+0
2.509103E-1
-2.092028E+0
-4.558278E+0
-7.209498E+0
-9.860718E+0
-1.229614E+1
-1.426914E+1
-1.562558E+1
-1.618049E+1
-1.581055E+1
-1.451577E+1
-1.248111E+1
-1.001486E+1
-7.456122E+0
-5.144013E+0
-3.325153E+0
-1.968715E+0
-9.513872E-1
4.285336E-3
1.052442E+0
2.347223E+0
3.857802E+0
5.306724E+0
6.385709E+0
6.663162E+0
5.923287E+0
4.135255E+0
1.576520E+0
-1.290497E+0
-4.126684E+0
-6.685419E+0
-8.874217E+0
-1.078556E+1
-1.251194E+1
-1.417666E+1
-1.571806E+1
-1.692036E+1
-1.766024E+1
-1.790686E+1
-1.769107E+1
-1.710533E+1
-1.621131E+1
-1.500902E+1
-1.352927E+1
-1.195703E+1
-1.041562E+1
-9.028358E+0
-7.702748E+0
-6.284654E+0
-4.589107E+0
-2.585278E+0
-1.806834E-1
2.532192E+0
5.337553E+0
7.896288E+0
9.838460E+0
1.091744E+1
1.097910E+1
9.992600E+0
8.050428E+0
5.368381E+0
2.131426E+0
-1.444637E+0
-5.082357E+0
-8.504280E+0
-1.152544E+1
-1.399169E+1
-1.584137E+1
-1.704367E+1
-1.772189E+1
-1.784521E+1
-1.750610E+1
-1.673539E+1
-1.565641E+1
-1.439245E+1
-1.300519E+1
-1.140212E+1
-9.552436E+0
-7.425295E+0
-5.082357E+0
-2.616106E+0
-1.806834E-1
2.008114E+0
3.826974E+0
5.121756E+0
5.861630E+0
6.077427E+0
5.861630E+0
5.337553E+0
4.690162E+0
4.166083E+0
3.857802E+0
3.611177E+0
3.179583E+0
2.470536E+0
1.453207E+0
1.584261E-1
-1.382981E+0
-3.109357E+0
-4.928216E+0
-6.932045E+0
-9.090014E+0
-1.143295E+1
-1.374506E+1
-1.590303E+1
-1.769107E+1
-1.895502E+1
-1.972572E+1
-2.006483E+1
-2.000317E+1
-1.954075E+1
-1.858508E+1
-1.707450E+1
-1.513233E+1
-1.303602E+1
-1.087805E+1
-8.750904E+0
-6.654591E+0
-4.743247E+0
-3.109357E+0
-1.876231E+0
-1.074699E+0
-5.506213E-1
-1.190274E-1
3.742230E-1
9.907854E-1
1.669004E+0
2.162255E+0
2.347223E+0
2.038942E+0
1.268239E+0
6.594133E-2
-1.475465E+0
-3.325153E+0
-5.236498E+0
-7.024530E+0
-8.380967E+0
-9.244155E+0
-9.521607E+0
-9.182499E+0
-8.195998E+0
-6.562106E+0
-4.434966E+0
-1.999544E+0
6.516759E-1
3.364552E+0
6.015771E+0
8.389538E+0
1.027005E+1
1.144152E+1
1.174980E+1
1.113324E+1
9.776804E+0
7.957944E+0
5.923287E+0
3.857802E+0
2.008114E+0
5.283635E-1
-4.889648E-1
-1.105528E+0
-1.382981E+0
-1.506294E+0
-1.598778E+0
-1.752918E+0
-2.215340E+0
-3.047700E+0
-4.188341E+0
-5.452294E+0
-6.685419E+0
-7.795233E+0
-8.689248E+0
-9.367468E+0
-9.737405E+0
-9.829889E+0
-9.737405E+0
-9.459951E+0
-9.120842E+0
-8.781733E+0
-8.473452E+0
-8.257654E+0
-8.134341E+0
-8.011029E+0
-7.826061E+0
-7.641091E+0
-7.486951E+0
-7.394466E+0
-7.271154E+0
-7.055357E+0
-6.716248E+0
-6.192169E+0
-5.483123E+0
-4.589107E+0
-3.510122E+0
-2.400309E+0
-1.321325E+0
-4.273088E-1
2.200820E-1
5.591915E-1
5.591915E-1
1.275978E-1
-6.122773E-1
-1.660434E+0
-2.893559E+0
-4.188341E+0
-5.421466E+0
-6.438795E+0
-7.209498E+0
-7.579435E+0
-7.517779E+0
-6.993701E+0
-6.099685E+0
-5.020701E+0
-3.880060E+0
-2.924388E+0
-2.153684E+0
-1.598778E+0
-1.228840E+0
-9.822147E-1
-9.205592E-1
-9.205592E-1
-9.205592E-1
-8.589027E-1
-7.355897E-1
-4.889648E-1
-1.190274E-1
3.742230E-1
8.983011E-1
1.514864E+0
2.162255E+0
2.778817E+0
3.272067E+0
3.611177E+0
3.642005E+0
3.364552E+0
2.717161E+0
1.669004E+0
3.125665E-1
-1.321325E+0
-3.109357E+0
-4.866560E+0
-6.469623E+0
-7.733577E+0
-8.565936E+0
-8.935873E+0
-8.843389E+0
-8.288483E+0
-7.332810E+0
-6.099685E+0
-4.743247E+0
-3.355982E+0
-2.092028E+0
-1.013043E+0
-1.806834E-1
4.358790E-1
9.599574E-1
1.453207E+0
1.884801E+0
2.162255E+0
2.223911E+0
2.008114E+0
1.545692E+0
8.983011E-1
9.676957E-2
-7.355897E-1
-1.537122E+0
-2.307825E+0
-3.078528E+0
-3.787576E+0
-4.434966E+0
-4.897389E+0
-5.113185E+0
-5.113185E+0
-4.897389E+0
-4.558278E+0
-4.157513E+0
-3.695091E+0
-3.201841E+0
-2.646934E+0
-1.968715E+0
-1.105528E+0
-8.819938E-2
9.907854E-1
2.100598E+0
3.117927E+0
3.981114E+0
4.628505E+0
5.060099E+0
5.214240E+0
4.967615E+0
4.412708E+0
3.487864E+0
2.285567E+0
9.291291E-1
-3.964803E-1
-1.537122E+0
-2.461965E+0
-3.109357E+0
-3.571778E+0
-3.972544E+0
-4.465794E+0
-5.082357E+0
-5.822231E+0
-6.562106E+0
-7.178670E+0
-7.579435E+0
-7.702748E+0
-7.548607E+0
-7.147842E+0
-6.623763E+0
-6.099685E+0
-5.729748E+0
-5.575607E+0
-5.668092E+0
-5.945544E+0
-6.253826E+0
-6.438795E+0
-6.377138E+0
-5.976372E+0
-5.174841E+0
-4.065028E+0
-2.862731E+0
-1.722090E+0
-7.972462E-1
-2.115119E-1
3.511334E-2
-8.819938E-2
-5.506213E-1
-1.352153E+0
-2.338653E+0
-3.417638E+0
-4.465794E+0
-5.421466E+0
-6.346311E+0
-7.178670E+0
-7.918546E+0
-8.473452E+0
-8.905045E+0
-9.151670E+0
-9.120842E+0
-8.750904E+0
-8.041857E+0
-7.055357E+0
-5.976372E+0
-4.866560E+0
-3.787576E+0
-2.770247E+0
-1.752918E+0
-7.664182E-1
2.817385E-1
1.422380E+0
2.655505E+0
3.888630E+0
5.029271E+0
5.861630E+0
6.385709E+0
6.601506E+0
6.478193E+0
6.108255E+0
5.460865E+0
4.659333E+0
3.765317E+0
2.809645E+0
1.792317E+0
7.133324E-1
-3.348243E-1
-1.290497E+0
-2.092028E+0
-2.739419E+0
-3.232669E+0
-3.540950E+0
-3.602607E+0
-3.417638E+0
-2.955216E+0
-2.400309E+0
-1.876231E+0
-1.506294E+0
-1.321325E+0
-1.290497E+0
-1.382981E+0
-1.444637E+0
-1.444637E+0
-1.290497E+0
-9.513872E-1
-5.197933E-1
-2.654290E-2
4.358790E-1
7.441604E-1
8.366449E-1
6.516759E-1
1.892541E-1
-4.889648E-1
-1.290497E+0
-2.122856E+0
-2.955216E+0
-3.818404E+0
-4.589107E+0
-5.267325E+0
-5.822231E+0
-6.284654E+0
-6.531280E+0
-6.531280E+0
-6.346311E+0
-6.007200E+0
-5.544779E+0
-5.082357E+0
-4.681591E+0
-4.496622E+0
-4.527451E+0
-4.712419E+0
-4.989872E+0
-5.328981E+0
-5.575607E+0
-5.698919E+0
-5.698919E+0
-5.544779E+0
-5.328981E+0
-4.989872E+0
-4.650763E+0
-4.342482E+0
-4.095857E+0
-3.849232E+0
-3.633435E+0
-3.386810E+0
-3.078528E+0
-2.677763E+0
-2.215340E+0
-1.752918E+0
-1.413809E+0
-1.228840E+0
-1.198012E+0
-1.228840E+0
-1.321325E+0
-1.382981E+0
-1.382981E+0
-1.290497E+0
-1.074699E+0
-7.664182E-1
-4.581368E-1
-2.115119E-1
-1.190274E-1
-2.731679E-1
-7.664182E-1
-1.475465E+0
-2.307825E+0
-3.201841E+0
-3.972544E+0
-4.496622E+0
-4.712419E+0
-4.650763E+0
-4.311653E+0
-3.818404E+0
-3.232669E+0
-2.708591E+0
-2.369481E+0
-2.276997E+0
-2.400309E+0
-2.677763E+0
-2.986044E+0
-3.263497E+0
-3.417638E+0
-3.417638E+0
-3.294325E+0
-3.078528E+0
-2.862731E+0
-2.708591E+0
-2.585278E+0
-2.554450E+0
-2.554450E+0
-2.616106E+0
-2.739419E+0
-2.862731E+0
-3.016872E+0
-3.171012E+0
-3.355982E+0
-3.602607E+0
-3.910888E+0
-4.311653E+0
-4.712419E+0
-5.082357E+0
-5.328981E+0
-5.390637E+0
-5.144013E+0
-4.650763E+0
-4.034201E+0
-3.386810E+0
-2.831903E+0
-2.492793E+0
-2.338653E+0
-2.461965E+0
-2.862731E+0
-3.448466E+0
-4.157513E+0
-4.835732E+0
-5.452294E+0
-5.976372E+0
-6.407967E+0
-6.839561E+0
-7.147842E+0
-7.332810E+0
-7.178670E+0
-6.716248E+0
-6.007200E+0
-5.113185E+0
-4.219169E+0
-3.325153E+0
-2.554450E+0
-1.907059E+0
-1.382981E+0
-9.822147E-1
-6.739337E-1
-4.889648E-1
-3.964803E-1
-4.273088E-1
-5.506213E-1
-7.664182E-1
-1.043871E+0
-1.352153E+0
-1.691262E+0
-2.030372E+0
-2.400309E+0
-2.862731E+0
-3.355982E+0
-3.849232E+0
-4.373309E+0
-4.804904E+0
-5.113185E+0
-5.267325E+0
-5.390637E+0
-5.513950E+0
-5.698919E+0
-5.883887E+0
-6.068857E+0
-6.192169E+0
-6.130513E+0
-6.007200E+0
-5.822231E+0
-5.637263E+0
-5.390637E+0
-5.051528E+0
-4.589107E+0
-4.034201E+0
-3.355982E+0
-2.585278E+0
-1.783747E+0
-1.105528E+0
-6.122773E-1
-3.656523E-1
-4.273088E-1
-7.664182E-1
-1.352153E+0
-2.122856E+0
-2.955216E+0
-3.695091E+0
-4.311653E+0
-4.712419E+0
-4.866560E+0
-4.774076E+0
-4.496622E+0
-4.157513E+0
-3.818404E+0
-3.633435E+0
-3.633435E+0
-3.849232E+0
-4.249997E+0
-4.774076E+0
-5.298153E+0
-5.791404E+0
-6.161342E+0
-6.407967E+0
-6.592935E+0
-6.747076E+0
-6.839561E+0
-6.932045E+0
-6.993701E+0
-6.993701E+0
-6.870388E+0
-6.592935E+0
-6.253826E+0
-5.914716E+0
-5.668092E+0
-5.544779E+0
-5.606435E+0
-5.791404E+0
-6.068857E+0
-6.346311E+0
-6.469623E+0
-6.438795E+0
-6.253826E+0
-5.945544E+0
-5.637263E+0
-5.359810E+0
-5.267325E+0
-5.359810E+0
-5.606435E+0
-5.945544E+0
-6.315482E+0
-6.623763E+0
-6.839561E+0
-6.839561E+0
-6.654591E+0
-6.222998E+0
-5.729748E+0
-5.144013E+0
-4.558278E+0
-4.003372E+0
-3.571778E+0
-3.294325E+0
-3.201841E+0
-3.171012E+0
-3.140184E+0
-3.140184E+0
-3.201841E+0
-3.294325E+0
-3.479294E+0
-3.695091E+0
-3.972544E+0
-4.311653E+0
-4.619934E+0
-4.835732E+0
-4.928216E+0
-4.774076E+0
-4.404138E+0
-3.880060E+0
-3.232669E+0
-2.523622E+0
-1.876231E+0
-1.352153E+0
-1.074699E+0
-9.822147E-1
-1.074699E+0
-1.290497E+0
-1.537122E+0
-1.845403E+0
-2.246168E+0
-2.708591E+0
-3.294325E+0
-4.003372E+0
-4.804904E+0
-5.637263E+0
-6.407967E+0
-7.117014E+0
-7.702748E+0
-8.072685E+0
-8.165170E+0
-7.980201E+0
-7.517779E+0
-6.839561E+0
-6.068857E+0
-5.298153E+0
-4.619934E+0
-4.095857E+0
-3.633435E+0
-3.232669E+0
-2.831903E+0
-2.369481E+0
-1.845403E+0
-1.290497E+0
-7.047617E-1
-1.806834E-1
2.817385E-1
5.900197E-1
7.133324E-1
7.749884E-1
7.133324E-1
6.516759E-1
5.900197E-1
5.283635E-1
4.975355E-1
4.050508E-1
1.892541E-1
-2.423399E-1
-7.972462E-1
-1.444637E+0
-2.184512E+0
-2.955216E+0
-3.756748E+0
-4.496622E+0
-5.205669E+0
-5.914716E+0
-6.562106E+0
-7.117014E+0
-7.486951E+0
-7.610264E+0
-7.517779E+0
-7.240327E+0
-6.839561E+0
-6.377138E+0
-5.914716E+0
-5.544779E+0
-5.174841E+0
-4.866560E+0
-4.465794E+0
-4.003372E+0
-3.448466E+0
-2.924388E+0
-2.523622E+0
-2.307825E+0
-2.338653E+0
-2.616106E+0
-3.016872E+0
-3.448466E+0
-3.787576E+0
-4.003372E+0
-4.003372E+0
-3.849232E+0
-3.602607E+0
-3.386810E+0
-3.263497E+0
-3.325153E+0
-3.479294E+0
-3.695091E+0
-3.972544E+0
-4.311653E+0
-4.681591E+0
-5.082357E+0
-5.483123E+0
-5.914716E+0
-6.346311E+0
-6.747076E+0
-6.993701E+0
-7.117014E+0
-7.055357E+0
-6.777904E+0
-6.315482E+0
-5.637263E+0
-4.743247E+0
-3.695091E+0
-2.616106E+0
-1.691262E+0
-1.043871E+0
-7.664182E-1
-8.897307E-1
-1.321325E+0
-2.030372E+0
-2.831903E+0
-3.602607E+0
-4.311653E+0
-4.866560E+0
-5.267325E+0
-5.483123E+0
-5.637263E+0
-5.822231E+0
-5.976372E+0
-6.038029E+0
-5.976372E+0
-5.791404E+0
-5.483123E+0
-5.051528E+0
-4.619934E+0
-4.311653E+0
-4.219169E+0
-4.404138E+0
-4.774076E+0
-5.298153E+0
-5.729748E+0
-6.007200E+0
-6.099685E+0
-5.914716E+0
-5.513950E+0
-4.928216E+0
-4.188341E+0
-3.386810E+0
-2.646934E+0
-2.061199E+0
-1.567950E+0
-1.259669E+0
-1.105528E+0
-9.822147E-1
-8.897307E-1
-8.280747E-1
-7.664182E-1
-6.739337E-1
-5.197933E-1
-3.348243E-1
-8.819938E-2
1.275978E-1
2.509103E-1
3.433948E-1
4.050508E-1
4.667072E-1
4.975355E-1
4.667072E-1
3.433948E-1
9.676957E-2
-2.731679E-1
-7.664182E-1
-1.444637E+0
-2.153684E+0
-2.862731E+0
-3.540950E+0
-4.188341E+0
-4.804904E+0
-5.267325E+0
-5.575607E+0
-5.791404E+0
-5.853060E+0
-5.729748E+0
-5.359810E+0
-4.774076E+0
-4.126684E+0
-3.540950E+0
-3.047700E+0
-2.646934E+0
-2.369481E+0
-2.246168E+0
-2.276997E+0
-2.400309E+0
-2.554450E+0
-2.677763E+0
-2.739419E+0
-2.708591E+0
-2.616106E+0
-2.585278E+0
-2.616106E+0
-2.708591E+0
-2.801075E+0
-2.831903E+0
-2.862731E+0
-2.986044E+0
-3.201841E+0
-3.448466E+0
-3.725919E+0
-4.003372E+0
-4.311653E+0
-4.527451E+0
-4.619934E+0
-4.558278E+0
-4.373309E+0
-4.188341E+0
-4.095857E+0
-4.095857E+0
-4.157513E+0
-4.342482E+0
-4.650763E+0
-4.989872E+0
-5.236498E+0
-5.298153E+0
-5.205669E+0
-5.020701E+0
-4.866560E+0
-4.804904E+0
-4.866560E+0
-4.866560E+0
-4.804904E+0
-4.619934E+0
-4.404138E+0
-4.126684E+0
-3.849232E+0
-3.510122E+0
-3.109357E+0
-2.616106E+0
-2.122856E+0
-1.660434E+0
-1.382981E+0
-1.259669E+0
-1.290497E+0
-1.444637E+0
-1.783747E+0
-2.215340E+0
-2.708591E+0
-3.140184E+0
-3.540950E+0
-3.941716E+0
-4.342482E+0
-4.712419E+0
-4.959044E+0
-5.113185E+0
-5.328981E+0
-5.575607E+0
-5.822231E+0
-5.945544E+0
-5.914716E+0
-5.729748E+0
-5.483123E+0
-5.236498E+0
-5.082357E+0
-4.959044E+0
-4.804904E+0
-4.619934E+0
-4.465794E+0
-4.342482E+0
-4.188341E+0
-3.880060E+0
-3.448466E+0
-2.986044E+0
-2.523622E+0
-2.092028E+0
-1.691262E+0
-1.413809E+0
-1.290497E+0
-1.290497E+0
-1.413809E+0
-1.629606E+0
-1.968715E+0
-2.492793E+0
-3.171012E+0
-3.972544E+0
-4.835732E+0
-5.606435E+0
-6.284654E+0
-6.870388E+0
-7.301982E+0
-7.579435E+0
-7.671920E+0
-7.610264E+0
-7.486951E+0
-7.332810E+0
-7.240327E+0
-7.271154E+0
-7.271154E+0
-7.209498E+0
-7.055357E+0
-6.870388E+0
-6.654591E+0
-6.407967E+0
-6.161342E+0
-5.853060E+0
-5.575607E+0
-5.359810E+0
-5.144013E+0
-4.897389E+0
-4.589107E+0
-4.280825E+0
-3.972544E+0
-3.664263E+0
-3.386810E+0
-3.171012E+0
-3.047700E+0
-3.047700E+0
-3.109357E+0
-3.263497E+0
-3.479294E+0
-3.725919E+0
-3.941716E+0
-4.126684E+0
-4.219169E+0
-4.280825E+0
-4.280825E+0
-4.219169E+0
-4.157513E+0
-4.095857E+0
-4.034201E+0
-4.034201E+0
-4.003372E+0
-4.034201E+0
-4.065028E+0
-4.188341E+0
-4.311653E+0
-4.404138E+0
-4.465794E+0
-4.496622E+0
-4.527451E+0
-4.558278E+0
-4.496622E+0
-4.311653E+0
-3.941716E+0
-3.540950E+0
-3.171012E+0
-2.924388E+0
-2.801075E+0
-2.739419E+0
-2.770247E+0
-2.801075E+0
-2.770247E+0
-2.677763E+0
-2.554450E+0
-2.400309E+0
-2.276997E+0
-2.215340E+0
-2.246168E+0
-2.369481E+0
-2.554450E+0
-2.831903E+0
-3.140184E+0
-3.386810E+0
-3.448466E+0
-3.355982E+0
-3.140184E+0
-2.986044E+0
-2.986044E+0
-3.109357E+0
-3.325153E+0
-3.633435E+0
-4.034201E+0
-4.373309E+0
-4.619934E+0
-4.712419E+0
-4.712419E+0
-4.619934E+0
-4.465794E+0
-4.342482E+0
-4.249997E+0
-4.157513E+0
-4.065028E+0
-3.941716E+0
-3.756748E+0
-3.571778E+0
-3.417638E+0
-3.263497E+0
-3.140184E+0
-3.078528E+0
-3.016872E+0
-2.955216E+0
-2.893559E+0
-2.801075E+0
-2.739419E+0
-2.739419E+0
-2.739419E+0
-2.739419E+0
-2.739419E+0
-2.646934E+0
-2.585278E+0
-2.554450E+0
-2.646934E+0
-2.770247E+0
-2.801075E+0
-2.739419E+0
-2.677763E+0
-2.677763E+0
-2.770247E+0
-2.924388E+0
-3.201841E+0
-3.571778E+0
-4.126684E+0
-4.712419E+0
-5.298153E+0
-5.791404E+0
-6.130513E+0
-6.222998E+0
-6.099685E+0
-5.822231E+0
-5.452294E+0
-5.113185E+0
-4.804904E+0
-4.589107E+0
-4.311653E+0
-3.910888E+0
-3.294325E+0
-2.461965E+0
-1.413809E+0
-2.423399E-1
9.907854E-1
2.223911E+0
3.302896E+0
4.104427E+0
4.536021E+0
4.628505E+0
4.566849E+0
4.412708E+0
4.135255E+0
3.765317E+0
3.272067E+0
2.686333E+0
1.977286E+0
1.114098E+0
1.275978E-1
-1.074699E+0
-2.554450E+0
-4.249997E+0
-6.099685E+0
-8.041857E+0
-9.984030E+0
-1.180289E+1
-1.343678E+1
-1.488570E+1
-1.624214E+1
-1.762941E+1
-1.907833E+1
-2.061974E+1
-2.225363E+1
-2.370255E+1
-2.475071E+1
-2.508982E+1
-2.459657E+1
-2.308599E+1
-2.061974E+1
-1.738278E+1
-1.362175E+1
-9.706576E+0
-5.791404E+0
-2.184512E+0
1.021614E+0
3.703661E+0
5.984943E+0
7.957944E+0
9.776804E+0
1.134904E+1
1.255134E+1
1.313707E+1
1.292127E+1
1.184229E+1
9.961772E+0
7.248897E+0
3.919458E+0
3.125665E-1
-3.232669E+0
-6.284654E+0
-8.658421E+0
-1.032314E+1
-1.143295E+1
-1.223449E+1
-1.303602E+1
-1.386838E+1
-1.470073E+1
-1.522481E+1
-1.528647E+1
-1.466991E+1
-1.319016E+1
-1.075473E+1
-7.332810E+0
-3.232669E+0
1.144926E+0
5.399209E+0
9.252726E+0
1.261299E+1
1.529504E+1
1.711390E+1
1.800792E+1
1.800792E+1
1.729887E+1
1.609657E+1
1.437020E+1
1.211974E+1
9.406866E+0
6.416537E+0
3.426208E+0
6.825042E-1
-1.752918E+0
-3.972544E+0
-6.007200E+0
-7.887717E+0
-9.583263E+0
-1.093970E+1
-1.183372E+1
-1.204952E+1
-1.146378E+1
-1.026148E+1
-8.935873E+0
-8.103514E+0
-8.288483E+0
-9.737405E+0
-1.226531E+1
-1.537896E+1
-1.836928E+1
-2.049642E+1
-2.108216E+1
-1.966407E+1
-1.624214E+1
-1.124798E+1
-5.328981E+0
8.058167E-1
6.601506E+0
1.178063E+1
1.606574E+1
1.939518E+1
2.173812E+1
2.312539E+1
2.380360E+1
2.408106E+1
2.423520E+1
2.426603E+1
2.401940E+1
2.340284E+1
2.244717E+1
2.127570E+1
2.010423E+1
1.914856E+1
1.865531E+1
1.856282E+1
1.862448E+1
1.825454E+1
1.668230E+1
1.329121E+1
7.711319E+0
-5.737114E-2
-9.737405E+0
-2.058891E+1
-3.159455E+1
-4.152121E+1
-4.925907E+1
-5.403743E+1
-5.548636E+1
-5.369832E+1
-4.925907E+1
-4.281599E+1
-3.517062E+1
-2.715530E+1
-1.950992E+1
-1.294353E+1
-7.795233E+0
-4.003372E+0
-1.475465E+0
-5.737114E-2
3.433948E-1
-1.498554E-1
-1.352153E+0
-3.171012E+0
-5.668092E+0
-8.720076E+0
-1.204952E+1
-1.507067E+1
-1.701284E+1
-1.738278E+1
-1.605717E+1
-1.337513E+1
-1.001486E+1
-6.531280E+0
-3.479294E+0
-1.167184E+0
3.511334E-2
6.594133E-2
-9.205592E-1
-2.338653E+0
-3.479294E+0
-3.880060E+0
-3.294325E+0
-1.722090E+0
5.900197E-1
3.210411E+0
5.799974E+0
7.865459E+0
9.129413E+0
9.406866E+0
8.697819E+0
7.218068E+0
5.275896E+0
3.333724E+0
1.669004E+0
3.742230E-1
-6.431058E-1
-1.722090E+0
-3.510122E+0
-6.407967E+0
-1.038480E+1
-1.491653E+1
-1.932496E+1
-2.299350E+1
-2.545976E+1
-2.653874E+1
-2.613797E+1
-2.453491E+1
-2.222280E+1
-1.981821E+1
-1.793769E+1
-1.698202E+1
-1.695119E+1
-1.725947E+1
-1.738278E+1
-1.682788E+1
-1.556392E+1
-1.371423E+1
-1.155626E+1
-9.367468E+0
-7.301982E+0
-5.328981E+0
-3.325153E+0
-1.136356E+0
1.453207E+0
4.412708E+0
7.711319E+0
1.122573E+1
1.455516E+1
1.726804E+1
1.899442E+1
1.942601E+1
1.856282E+1
1.668230E+1
1.427771E+1
1.211974E+1
1.076330E+1
1.036254E+1
1.054751E+1
1.070165E+1
1.023923E+1
8.759475E+0
6.139084E+0
2.593849E+0
-1.506294E+0
-5.729748E+0
-9.583263E+0
-1.294353E+1
-1.587220E+1
-1.877005E+1
-2.206866E+1
-2.598383E+1
-3.039225E+1
-3.486234E+1
-3.871586E+1
-4.121293E+1
-4.145956E+1
-3.877751E+1
-3.292016E+1
-2.431911E+1
-1.408417E+1
-3.756748E+0
5.090927E+0
1.137987E+1
1.467848E+1
1.517173E+1
1.363032E+1
1.107159E+1
8.543678E+0
6.786475E+0
6.262396E+0
7.002272E+0
8.666991E+0
1.073248E+1
1.273630E+1
1.427771E+1
1.526421E+1
1.566498E+1
1.566498E+1
1.541835E+1
1.492510E+1
1.396943E+1
1.208891E+1
8.913616E+0
4.320224E+0
-1.352153E+0
-7.548607E+0
-1.359092E+1
-1.895502E+1
-2.308599E+1
-2.564472E+1
-2.644626E+1
-2.558307E+1
-2.351758E+1
-2.068139E+1
-1.750610E+1
-1.426914E+1
-1.124798E+1
-8.720076E+0
-6.993701E+0
-6.099685E+0
-5.976372E+0
-6.377138E+0
-7.117014E+0
-7.949373E+0
-8.473452E+0
-8.165170E+0
-6.623763E+0
-3.787576E+0
6.594133E-2
4.381880E+0
8.451194E+0
1.159566E+1
1.338370E+1
1.356866E+1
1.202726E+1
8.697819E+0
3.734489E+0
-2.307825E+0
-8.627592E+0
-1.448494E+1
-1.941744E+1
-2.324013E+1
-2.601466E+1
-2.777186E+1
-2.854257E+1
-2.841925E+1
-2.743276E+1
-2.561389E+1
-2.296268E+1
-1.926330E+1
-1.442328E+1
-8.535108E+0
-2.061199E+0
4.351052E+0
1.005426E+1
1.458599E+1
1.766881E+1
1.930270E+1
1.967263E+1
1.908690E+1
1.782295E+1
1.615823E+1
1.433937E+1
1.258216E+1
1.091744E+1
9.283553E+0
7.433866E+0
5.090927E+0
1.946458E+0
-1.999544E+0
-6.469623E+0
-1.090887E+1
-1.473156E+1
-1.756775E+1
-1.923247E+1
-1.975655E+1
-1.917082E+1
-1.766024E+1
-1.544061E+1
-1.278939E+1
-1.007652E+1
-7.671920E+0
-5.853060E+0
-4.804904E+0
-4.558278E+0
-5.020701E+0
-6.099685E+0
-7.671920E+0
-9.583263E+0
-1.152544E+1
-1.325181E+1
-1.466991E+1
-1.577972E+1
-1.658125E+1
-1.707450E+1
-1.719781E+1
-1.673539E+1
-1.556392E+1
-1.352927E+1
-1.060059E+1
-6.808732E+0
-2.461965E+0
2.100598E+0
6.354881E+0
9.745976E+0
1.190395E+1
1.273630E+1
1.224305E+1
1.067082E+1
8.389538E+0
5.769146E+0
3.333724E+0
1.514864E+0
6.208479E-1
6.208479E-1
1.268239E+0
2.223911E+0
3.087099E+0
3.580349E+0
3.518693E+0
3.025442E+0
2.316395E+0
1.730661E+0
1.453207E+0
1.484036E+0
1.514864E+0
1.083270E+0
-1.190274E-1
-2.061199E+0
-4.496622E+0
-6.870388E+0
-8.658421E+0
-9.490779E+0
-9.182499E+0
-7.795233E+0
-5.698919E+0
-3.386810E+0
-1.352153E+0
3.511334E-2
6.208479E-1
2.817385E-1
-8.589027E-1
-2.646934E+0
-4.897389E+0
-7.486951E+0
-1.023066E+1
-1.291270E+1
-1.513233E+1
-1.667374E+1
-1.741361E+1
-1.744444E+1
-1.685871E+1
-1.587220E+1
-1.470073E+1
-1.346761E+1
-1.229614E+1
-1.134047E+1
-1.072391E+1
-1.053894E+1
-1.090887E+1
-1.171041E+1
-1.275856E+1
-1.377589E+1
-1.442328E+1
-1.439245E+1
-1.343678E+1
-1.149461E+1
-8.781733E+0
-5.760576E+0
-2.986044E+0
-8.589027E-1
3.125665E-1
5.591915E-1
1.275978E-1
-5.814493E-1
-1.228840E+0
-1.567950E+0
-1.567950E+0
-1.444637E+0
-1.506294E+0
-1.876231E+0
-2.585278E+0
-3.386810E+0
-3.972544E+0
-3.910888E+0
-2.955216E+0
-1.074699E+0
1.422380E+0
4.104427E+0
6.601506E+0
8.543678E+0
9.653491E+0
9.653491E+0
8.451194E+0
6.108255E+0
2.932958E+0
-6.122773E-1
-3.972544E+0
-6.654591E+0
-8.473452E+0
-9.459951E+0
-9.829889E+0
-9.891545E+0
-9.922374E+0
-9.953202E+0
-9.984030E+0
-9.984030E+0
-9.860718E+0
-9.706576E+0
-9.583263E+0
-9.552436E+0
-9.614092E+0
-9.737405E+0
-9.799061E+0
-9.675749E+0
-9.367468E+0
-8.812560E+0
-7.949373E+0
-6.654591E+0
-4.928216E+0
-2.739419E+0
-3.656523E-1
1.915630E+0
3.796146E+0
5.121756E+0
5.984943E+0
6.539849E+0
7.063928E+0
7.742147E+0
8.666991E+0
9.807632E+0
1.100993E+1
1.208891E+1
1.267465E+1
1.255134E+1
1.153401E+1
9.653491E+0
7.156412E+0
4.381880E+0
1.699832E+0
-6.739337E-1
-2.677763E+0
-4.527451E+0
-6.469623E+0
-8.781733E+0
-1.146378E+1
-1.436163E+1
-1.716699E+1
-1.950992E+1
-2.108216E+1
-2.163706E+1
-2.120547E+1
-1.984903E+1
-1.787603E+1
-1.565641E+1
-1.359092E+1
-1.186455E+1
-1.050811E+1
-9.490779E+0
-8.658421E+0
-7.856889E+0
-7.055357E+0
-6.253826E+0
-5.513950E+0
-4.866560E+0
-4.373309E+0
-4.034201E+0
-3.910888E+0
-4.003372E+0
-4.188341E+0
-4.373309E+0
-4.558278E+0
-4.774076E+0
-4.989872E+0
-5.113185E+0
-5.205669E+0
-5.236498E+0
-5.174841E+0
-4.989872E+0
-4.558278E+0
-3.664263E+0
-2.246168E+0
-3.656523E-1
1.792317E+0
4.011942E+0
5.954115E+0
7.341381E+0
8.050428E+0
8.019600E+0
7.341381E+0
6.262396E+0
5.060099E+0
3.857802E+0
2.778817E+0
1.853973E+0
9.907854E-1
1.275978E-1
-8.280747E-1
-1.814575E+0
-2.831903E+0
-3.849232E+0
-4.774076E+0
-5.637263E+0
-6.562106E+0
-7.579435E+0
-8.843389E+0
-1.029231E+1
-1.189537E+1
-1.343678E+1
-1.482405E+1
-1.593386E+1
-1.682788E+1
-1.741361E+1
-1.769107E+1
-1.747527E+1
-1.667374E+1
-1.525564E+1
-1.334430E+1
-1.106301E+1
-8.535108E+0
-5.883887E+0
-3.294325E+0
-9.822147E-1
9.599574E-1
2.439708E+0
3.333724E+0
3.518693E+0
3.025442E+0
1.884801E+0
3.125665E-1
-1.352153E+0
-2.862731E+0
-3.941716E+0
-4.558278E+0
-4.712419E+0
-4.434966E+0
-3.725919E+0
-2.770247E+0
-1.722090E+0
-7.664182E-1
6.594133E-2
7.133324E-1
1.299067E+0
1.761489E+0
2.069770E+0
2.193083E+0
2.008114E+0
1.545692E+0
8.058167E-1
-2.115119E-1
-1.413809E+0
-2.708591E+0
-4.065028E+0
-5.421466E+0
-6.685419E+0
-7.795233E+0
-8.658421E+0
-9.244155E+0
-9.521607E+0
-9.490779E+0
-9.090014E+0
-8.473452E+0
-7.671920E+0
-6.777904E+0
-5.729748E+0
-4.527451E+0
-3.201841E+0
-1.752918E+0
-1.806834E-1
1.360723E+0
2.747989E+0
3.857802E+0
4.628505E+0
4.998443E+0
4.998443E+0
4.659333E+0
4.011942E+0
3.148755E+0
2.162255E+0
1.144926E+0
1.584261E-1
-7.972462E-1
-1.660434E+0
-2.400309E+0
-2.955216E+0
-3.294325E+0
-3.510122E+0
-3.571778E+0
-3.510122E+0
-3.510122E+0
-3.695091E+0
-4.219169E+0
-5.082357E+0
-6.253826E+0
-7.610264E+0
-8.966702E+0
-1.019983E+1
-1.118633E+1
-1.186455E+1
-1.208034E+1
-1.183372E+1
-1.118633E+1
-1.032314E+1
-9.305811E+0
-8.165170E+0
-7.024530E+0
-5.853060E+0
-4.681591E+0
-3.510122E+0
-2.400309E+0
-1.382981E+0
-5.506213E-1
6.594133E-2
4.358790E-1
4.050508E-1
-2.654290E-2
-8.897307E-1
-2.061199E+0
-3.479294E+0
-4.989872E+0
-6.469623E+0
-7.733577E+0
-8.689248E+0
-9.274983E+0
-9.583263E+0
-9.675749E+0
-9.706576E+0
-9.675749E+0
-9.675749E+0
-9.675749E+0
-9.644920E+0
-9.583263E+0
-9.398295E+0
-9.059186E+0
-8.504280E+0
-7.733577E+0
-6.777904E+0
-5.729748E+0
-4.712419E+0
-3.818404E+0
-3.047700E+0
-2.431137E+0
-1.968715E+0
-1.629606E+0
-1.413809E+0
-1.382981E+0
-1.475465E+0
-1.660434E+0
-1.937887E+0
-2.307825E+0
-2.739419E+0
-3.232669E+0
-3.787576E+0
-4.311653E+0
-4.835732E+0
-5.205669E+0
-5.328981E+0
-5.236498E+0
-4.989872E+0
-4.712419E+0
-4.465794E+0
-4.280825E+0
-4.188341E+0
-4.219169E+0
-4.280825E+0
-4.404138E+0
-4.465794E+0
-4.496622E+0
-4.496622E+0
-4.434966E+0
-4.342482E+0
-4.157513E+0
-3.849232E+0
-3.386810E+0
-2.770247E+0
-1.999544E+0
-1.136356E+0
-1.806834E-1
7.441604E-1
1.453207E+0
1.853973E+0
1.853973E+0
1.391551E+0
5.283635E-1
-5.814493E-1
-1.845403E+0
-3.140184E+0
-4.342482E+0
-5.421466E+0
-6.284654E+0
-7.024530E+0
-7.641091E+0
-8.165170E+0
-8.535108E+0
-8.781733E+0
-8.905045E+0
-8.935873E+0
-8.905045E+0
-8.781733E+0
-8.627592E+0
-8.504280E+0
-8.380967E+0
-8.350139E+0
-8.380967E+0
-8.442623E+0
-8.504280E+0
-8.535108E+0
-8.442623E+0
-8.165170E+0
-7.671920E+0
-7.117014E+0
-6.562106E+0
-6.099685E+0
-5.729748E+0
-5.359810E+0
-5.020701E+0
-4.681591E+0
-4.342482E+0
-4.034201E+0
-3.664263E+0
-3.325153E+0
-2.955216E+0
-2.554450E+0
-2.153684E+0
-1.722090E+0
-1.352153E+0
-1.136356E+0
-1.043871E+0
-1.074699E+0
-1.198012E+0
-1.444637E+0
-1.814575E+0
-2.307825E+0
-2.862731E+0
-3.510122E+0
-4.249997E+0
-5.082357E+0
-5.976372E+0
-6.808732E+0
-7.579435E+0
-8.257654E+0
-8.812560E+0
-9.213326E+0
-9.459951E+0
-9.521607E+0
-9.429123E+0
-9.274983E+0
-9.028358E+0
-8.781733E+0
-8.504280E+0
-8.257654E+0
-8.072685E+0
-7.949373E+0
-7.918546E+0
-7.856889E+0
-7.795233E+0
-7.671920E+0
-7.579435E+0
-7.332810E+0
-6.962873E+0
-6.407967E+0
-5.729748E+0
-4.959044E+0
-4.126684E+0
-3.325153E+0
-2.585278E+0
-1.968715E+0
-1.444637E+0
-1.105528E+0
-9.513872E-1
-1.105528E+0
-1.567950E+0
-2.215340E+0
-2.955216E+0
-3.664263E+0
-4.311653E+0
-4.835732E+0
-5.236498E+0
-5.575607E+0
-5.760576E+0
-5.883887E+0
-5.914716E+0
-5.853060E+0
-5.668092E+0
-5.452294E+0
-5.174841E+0
-4.897389E+0
-4.589107E+0
-4.311653E+0
-4.188341E+0
-4.219169E+0
-4.404138E+0
-4.650763E+0
-4.959044E+0
-5.205669E+0
-5.390637E+0
-5.359810E+0
-5.174841E+0
-4.804904E+0
-4.342482E+0
-3.818404E+0
-3.417638E+0
-3.201841E+0
-3.232669E+0
-3.479294E+0
-3.910888E+0
-4.496622E+0
-5.144013E+0
-5.729748E+0
-6.253826E+0
-6.654591E+0
-6.901217E+0
-6.962873E+0
-6.870388E+0
-6.592935E+0
-6.253826E+0
-5.883887E+0
-5.513950E+0
-5.205669E+0
-4.989872E+0
-4.897389E+0
-4.897389E+0
-4.989872E+0
-5.205669E+0
-5.513950E+0
-5.914716E+0
-6.284654E+0
-6.531280E+0
-6.685419E+0
-6.654591E+0
-6.469623E+0
-6.068857E+0
-5.483123E+0
-4.774076E+0
-3.972544E+0
-3.232669E+0
-2.585278E+0
-2.030372E+0
-1.691262E+0
-1.567950E+0
-1.629606E+0
-1.937887E+0
-2.400309E+0
-2.986044E+0
-3.540950E+0
-4.034201E+0
-4.496622E+0
-4.866560E+0
-5.082357E+0
-5.051528E+0
-4.743247E+0
-4.219169E+0
-3.633435E+0
-2.986044E+0
-2.431137E+0
-1.999544E+0
-1.783747E+0
-1.752918E+0
-1.876231E+0
-2.122856E+0
-2.492793E+0
-2.955216E+0
-3.386810E+0
-3.787576E+0
-4.095857E+0
-4.373309E+0
-4.558278E+0
-4.712419E+0
-4.866560E+0
-5.051528E+0
-5.205669E+0
-5.328981E+0
-5.390637E+0
-5.359810E+0
-5.236498E+0
-5.051528E+0
-4.866560E+0
-4.650763E+0
-4.434966E+0
-4.188341E+0
-3.910888E+0
-3.540950E+0
-3.078528E+0
-2.554450E+0
-1.999544E+0
-1.444637E+0
-9.513872E-1
-5.506213E-1
-3.039963E-1
-3.039963E-1
-5.506213E-1
-9.822147E-1
-1.629606E+0
-2.431137E+0
-3.263497E+0
-4.065028E+0
-4.804904E+0
-5.421466E+0
-5.883887E+0
-6.161342E+0
-6.222998E+0
-6.099685E+0
-5.791404E+0
-5.328981E+0
-4.743247E+0
-4.095857E+0
-3.448466E+0
-2.955216E+0
-2.677763E+0
-2.585278E+0
-2.646934E+0
-2.862731E+0
-3.294325E+0
-3.880060E+0
-4.558278E+0
-5.174841E+0
-5.698919E+0
-6.130513E+0
-6.438795E+0
-6.623763E+0
-6.654591E+0
-6.500451E+0
-6.222998E+0
-5.883887E+0
-5.544779E+0
-5.236498E+0
-4.959044E+0
-4.681591E+0
-4.434966E+0
-4.188341E+0
-4.034201E+0
-3.941716E+0
-3.972544E+0
-4.034201E+0
-4.065028E+0
-4.095857E+0
-4.065028E+0
-4.003372E+0
-3.818404E+0
-3.540950E+0
-3.171012E+0
-2.831903E+0
-2.554450E+0
-2.400309E+0
-2.338653E+0
-2.369481E+0
-2.492793E+0
-2.708591E+0
-3.016872E+0
-3.355982E+0
-3.695091E+0
-4.034201E+0
-4.404138E+0
-4.804904E+0
-5.174841E+0
-5.513950E+0
-5.791404E+0
-5.945544E+0
-6.038029E+0
-6.007200E+0
-5.914716E+0
-5.729748E+0
-5.513950E+0
-5.298153E+0
-5.113185E+0
-4.989872E+0
-4.928216E+0
-4.897389E+0
-4.897389E+0
-4.959044E+0
-4.989872E+0
-5.020701E+0
-4.928216E+0
-4.835732E+0
-4.804904E+0
-4.804904E+0
-4.835732E+0
-4.897389E+0
-5.020701E+0
-5.236498E+0
-5.452294E+0
-5.668092E+0
-5.883887E+0
-6.099685E+0
-6.253826E+0
-6.346311E+0
-6.377138E+0
-6.346311E+0
-6.222998E+0
-6.038029E+0
-5.729748E+0
-5.328981E+0
-4.835732E+0
-4.342482E+0
-3.972544E+0
-3.695091E+0
-3.540950E+0
-3.510122E+0
-3.540950E+0
-3.725919E+0
-4.034201E+0
-4.342482E+0
-4.650763E+0
-4.866560E+0
-5.020701E+0
-5.020701E+0
-4.897389E+0
-4.619934E+0
-4.249997E+0
-3.787576E+0
-3.201841E+0
-2.554450E+0
-1.907059E+0
-1.352153E+0
-9.205592E-1
-5.814493E-1
-3.964803E-1
-3.964803E-1
-6.122773E-1
-9.822147E-1
-1.382981E+0
-1.783747E+0
-2.153684E+0
-2.523622E+0
-2.893559E+0
-3.140184E+0
-3.294325E+0
-3.448466E+0
-3.633435E+0
-3.818404E+0
-3.972544E+0
-4.065028E+0
-4.126684E+0
-4.095857E+0
-4.003372E+0
-3.880060E+0
-3.695091E+0
-3.448466E+0
-3.201841E+0
-2.955216E+0
-2.739419E+0
-2.492793E+0
-2.276997E+0
-2.153684E+0
-2.092028E+0
-2.030372E+0
-2.030372E+0
-2.122856E+0
-2.276997E+0
-2.585278E+0
-3.016872E+0
-3.602607E+0
-4.219169E+0
-4.743247E+0
-5.174841E+0
-5.452294E+0
-5.544779E+0
-5.452294E+0
-5.205669E+0
-4.804904E+0
-4.311653E+0
-3.818404E+0
-3.325153E+0
-2.831903E+0
-2.338653E+0
-1.876231E+0
-1.506294E+0
-1.290497E+0
-1.228840E+0
-1.321325E+0
-1.506294E+0
-1.691262E+0
-1.876231E+0
-2.030372E+0
-2.184512E+0
-2.307825E+0
-2.369481E+0
-2.307825E+0
-2.246168E+0
-2.153684E+0
-2.030372E+0
-1.907059E+0
-1.876231E+0
-1.876231E+0
-1.907059E+0
-1.968715E+0
-2.122856E+0
-2.400309E+0
-2.770247E+0
-3.078528E+0
-3.355982E+0
-3.540950E+0
-3.633435E+0
-3.602607E+0
-3.448466E+0
-3.171012E+0
-2.831903E+0
-2.431137E+0
-2.030372E+0
-1.629606E+0
-1.352153E+0
-1.136356E+0
-9.822147E-1
-8.897307E-1
-8.897307E-1
-9.822147E-1
-1.167184E+0
-1.413809E+0
-1.722090E+0
-2.030372E+0
-2.338653E+0
-2.585278E+0
-2.770247E+0
-2.831903E+0
-2.801075E+0
-2.708591E+0
-2.554450E+0
-2.369481E+0
-2.246168E+0
-2.215340E+0
-2.338653E+0
-2.585278E+0
-2.862731E+0
-3.171012E+0
-3.448466E+0
-3.725919E+0
-4.065028E+0
-4.434966E+0
-4.743247E+0
-5.020701E+0
-5.205669E+0
-5.328981E+0
-5.452294E+0
-5.483123E+0
-5.390637E+0
-5.174841E+0
-4.866560E+0
-4.496622E+0
-4.157513E+0
-3.818404E+0
-3.571778E+0
-3.417638E+0
-3.294325E+0
-3.201841E+0
-3.078528E+0
-2.986044E+0
-2.955216E+0
-2.986044E+0
-3.016872E+0
-3.016872E+0
-3.047700E+0
-3.047700E+0
-3.078528E+0
-3.140184E+0
-3.325153E+0
-3.540950E+0
-3.787576E+0
-4.065028E+0
-4.434966E+0
-4.835732E+0
-5.236498E+0
-5.606435E+0
-5.976372E+0
-6.284654E+0
-6.500451E+0
-6.562106E+0
-6.500451E+0
-6.315482E+0
-6.038029E+0
-5.698919E+0
-5.267325E+0
-4.743247E+0
-4.188341E+0
-3.664263E+0
-3.232669E+0
-2.924388E+0
-2.677763E+0
-2.461965E+0
-2.307825E+0
-2.184512E+0
-2.184512E+0
-2.215340E+0
-2.276997E+0
-2.369481E+0
-2.400309E+0
-2.461965E+0
-2.461965E+0
-2.400309E+0
-2.276997E+0
-2.153684E+0
-2.153684E+0
-2.246168E+0
-2.338653E+0
-2.461965E+0
-2.739419E+0
-3.140184E+0
-3.633435E+0
-4.126684E+0
-4.558278E+0
-4.989872E+0
-5.421466E+0
-5.822231E+0
-6.130513E+0
-6.346311E+0
-6.469623E+0
-6.531280E+0
-6.500451E+0
-6.315482E+0
-6.068857E+0
-5.760576E+0
-5.513950E+0
-5.328981E+0
-5.205669E+0
-5.113185E+0
-5.020701E+0
-4.959044E+0
-4.897389E+0
-4.835732E+0
-4.804904E+0
-4.774076E+0
-4.712419E+0
-4.650763E+0
-4.558278E+0
-4.404138E+0
-4.342482E+0
-4.311653E+0
-4.311653E+0
-4.311653E+0
-4.311653E+0
-4.342482E+0
-4.373309E+0
-4.434966E+0
-4.434966E+0
-4.434966E+0
-4.434966E+0
-4.404138E+0
-4.373309E+0
-4.342482E+0
-4.311653E+0
-4.342482E+0
-4.342482E+0
-4.280825E+0
-4.157513E+0
-4.003372E+0
-3.941716E+0
-4.003372E+0
-4.095857E+0
-4.157513E+0
-4.157513E+0
-4.188341E+0
-4.249997E+0
-4.342482E+0
-4.465794E+0
-4.558278E+0
-4.619934E+0
-4.681591E+0
-4.743247E+0
-4.743247E+0
-4.712419E+0
-4.681591E+0
-4.681591E+0
-4.743247E+0
-4.835732E+0
-4.928216E+0
-5.051528E+0
-5.205669E+0
-5.359810E+0
-5.513950E+0
-5.637263E+0
-5.698919E+0
-5.822231E+0
-5.945544E+0
-6.099685E+0
-6.284654E+0
-6.407967E+0
-6.469623E+0
-6.438795E+0
-6.315482E+0
-6.192169E+0
-6.038029E+0
-5.883887E+0
-5.698919E+0
-5.483123E+0
-5.328981E+0
-5.174841E+0
-5.082357E+0
-4.928216E+0
-4.743247E+0
-4.496622E+0
-4.249997E+0
-3.880060E+0
-3.479294E+0
-3.078528E+0
-2.708591E+0
-2.400309E+0
-2.153684E+0
-1.999544E+0
-1.937887E+0
-1.937887E+0
-2.030372E+0
-2.215340E+0
-2.461965E+0
-2.677763E+0
-2.893559E+0
-3.078528E+0
-3.232669E+0
-3.386810E+0
-3.479294E+0
-3.479294E+0
-3.417638E+0
-3.325153E+0
-3.232669E+0
-3.171012E+0
-3.109357E+0
-3.047700E+0
-3.016872E+0
-3.016872E+0
-3.078528E+0
-3.201841E+0
-3.325153E+0
-3.448466E+0
-3.571778E+0
-3.664263E+0
-3.725919E+0
-3.756748E+0
-3.725919E+0
-3.602607E+0
-3.448466E+0
-3.294325E+0
-3.171012E+0
-3.109357E+0
-3.078528E+0
-3.140184E+0
-3.294325E+0
-3.571778E+0
-3.910888E+0
-4.188341E+0
-4.342482E+0
-4.434966E+0
-4.496622E+0
-4.589107E+0
-4.681591E+0
-4.774076E+0
-4.774076E+0
-4.712419E+0
-4.589107E+0
-4.434966E+0
-4.219169E+0
-4.095857E+0
-4.034201E+0
-4.034201E+0
-4.126684E+0
-4.249997E+0
-4.465794E+0
-4.743247E+0
-5.113185E+0
-5.452294E+0
-5.729748E+0
-5.853060E+0
-5.883887E+0
-5.822231E+0
-5.698919E+0
-5.483123E+0
-5.236498E+0
-4.989872E+0
-4.743247E+0
-4.527451E+0
-4.342482E+0
-4.188341E+0
-4.095857E+0
-4.034201E+0
-4.034201E+0
-4.003372E+0
-4.034201E+0
-4.157513E+0
-4.311653E+0
-4.434966E+0
-4.558278E+0
-4.589107E+0
-4.589107E+0
-4.465794E+0
-4.342482E+0
-4.188341E+0
-4.157513E+0
-4.188341E+0
-4.280825E+0
-4.404138E+0
-4.527451E+0
-4.619934E+0
-4.681591E+0
-4.681591E+0
-4.619934E+0
-4.496622E+0
-4.373309E+0
-4.280825E+0
-4.219169E+0
-4.219169E+0
-4.219169E+0
-4.219169E+0
-4.219169E+0
-4.157513E+0
-4.126684E+0
-4.095857E+0
-4.065028E+0
-3.972544E+0
-3.880060E+0
-3.818404E+0
-3.756748E+0
-3.756748E+0
-3.818404E+0
-3.910888E+0
-4.003372E+0
-4.095857E+0
-4.188341E+0
-4.373309E+0
-4.650763E+0
-5.051528E+0
-5.606435E+0
-6.284654E+0
-7.055357E+0
-7.856889E+0
-8.596765E+0
-9.305811E+0
-9.953202E+0
-1.044645E+1
-1.084722E+1
-1.115550E+1
-1.137130E+1
-1.149461E+1
-1.152544E+1
-1.146378E+1
-1.130964E+1
-1.106301E+1
-1.069308E+1
-1.013817E+1
-9.429123E+0
-8.535108E+0
-7.486951E+0
-6.377138E+0
-5.236498E+0
-4.157513E+0
-3.140184E+0
-2.153684E+0
-1.105528E+0
-5.737114E-2
9.599574E-1
1.977286E+0
2.994614E+0
4.042771E+0
5.029271E+0
5.830802E+0
6.293224E+0
6.354881E+0
5.954115E+0
5.152584E+0
4.011942E+0
2.593849E+0
1.052442E+0
-4.889648E-1
-1.937887E+0
-3.171012E+0
-4.126684E+0
-4.866560E+0
-5.421466E+0
-5.945544E+0
-6.469623E+0
-7.024530E+0
-7.579435E+0
-8.011029E+0
-8.319310E+0
-8.411796E+0
-8.226826E+0
-7.856889E+0
-7.363638E+0
-6.839561E+0
-6.315482E+0
-5.883887E+0
-5.513950E+0
-5.113185E+0
-4.589107E+0
-3.849232E+0
-2.862731E+0
-1.629606E+0
-2.423399E-1
1.237411E+0
2.686333E+0
4.042771E+0
5.183412E+0
5.954115E+0
6.324053E+0
6.262396E+0
5.830802E+0
5.152584E+0
4.196911E+0
3.148755E+0
1.946458E+0
7.133324E-1
-5.814493E-1
-1.845403E+0
-3.078528E+0
-4.280825E+0
-5.390637E+0
-6.346311E+0
-7.147842E+0
-7.795233E+0
-8.288483E+0
-8.565936E+0
-8.658421E+0
-8.596765E+0
-8.380967E+0
-8.011029E+0
-7.579435E+0
-7.117014E+0
-6.777904E+0
-6.562106E+0
-6.500451E+0
-6.531280E+0
-6.592935E+0
-6.654591E+0
-6.623763E+0
-6.377138E+0
-6.007200E+0
-5.606435E+0
-5.236498E+0
-5.051528E+0
-5.051528E+0
-5.205669E+0
-5.575607E+0
-6.130513E+0
-6.839561E+0
-7.548607E+0
-8.195998E+0
-8.720076E+0
-9.182499E+0
-9.490779E+0
-9.614092E+0
-9.490779E+0
-9.182499E+0
-8.658421E+0
-7.980201E+0
-7.147842E+0
-6.284654E+0
-5.483123E+0
-4.866560E+0
-4.465794E+0
-4.311653E+0
-4.434966E+0
-4.774076E+0
-5.298153E+0
-5.760576E+0
-6.068857E+0
-6.130513E+0
-6.007200E+0
-5.760576E+0
-5.452294E+0
-5.082357E+0
-4.774076E+0
-4.589107E+0
-4.496622E+0
-4.465794E+0
-4.342482E+0
-4.188341E+0
-3.972544E+0
-3.695091E+0
-3.386810E+0
-3.078528E+0
-2.801075E+0
-2.646934E+0
-2.554450E+0
-2.461965E+0
-2.307825E+0
-2.092028E+0
-1.722090E+0
-1.167184E+0
-4.889648E-1
2.817385E-1
9.599574E-1
1.453207E+0
1.699832E+0
1.669004E+0
1.329895E+0
7.749884E-1
9.676957E-2
-5.814493E-1
-1.167184E+0
-1.660434E+0
-2.061199E+0
-2.431137E+0
-2.708591E+0
-2.862731E+0
-2.955216E+0
-2.955216E+0
-2.924388E+0
-2.831903E+0
-2.801075E+0
-2.893559E+0
-3.047700E+0
-3.263497E+0
-3.479294E+0
-3.756748E+0
-4.034201E+0
-4.311653E+0
-4.496622E+0
-4.619934E+0
-4.589107E+0
-4.465794E+0
-4.373309E+0
-4.434966E+0
-4.589107E+0
-4.804904E+0
-4.959044E+0
-5.020701E+0
-5.020701E+0
-4.897389E+0
-4.681591E+0
-4.465794E+0
-4.280825E+0
-4.188341E+0
-4.188341E+0
-4.249997E+0
-4.342482E+0
-4.404138E+0
-4.311653E+0
-4.065028E+0
-3.633435E+0
-3.016872E+0
-2.276997E+0
-1.506294E+0
-8.589027E-1
-4.889648E-1
-3.348243E-1
-3.964803E-1
-5.814493E-1
-8.589027E-1
-1.228840E+0
-1.598778E+0
-1.937887E+0
-2.246168E+0
-2.492793E+0
-2.708591E+0
-2.955216E+0
-3.294325E+0
-3.695091E+0
-4.065028E+0
-4.404138E+0
-4.650763E+0
-4.743247E+0
-4.774076E+0
-4.774076E+0
-4.866560E+0
-5.020701E+0
-5.236498E+0
-5.483123E+0
-5.698919E+0
-5.760576E+0
-5.637263E+0
-5.390637E+0
-5.051528E+0
-4.650763E+0
-4.126684E+0
-3.540950E+0
-2.893559E+0
-2.215340E+0
-1.475465E+0
-6.739337E-1
2.509103E-1
1.237411E+0
2.162255E+0
2.994614E+0
3.580349E+0
3.857802E+0
3.826974E+0
3.487864E+0
2.902130E+0
2.131426E+0
1.237411E+0
2.817385E-1
-6.122773E-1
-1.352153E+0
-2.030372E+0
-2.646934E+0
-3.294325E+0
-4.003372E+0
-4.743247E+0
-5.483123E+0
-6.222998E+0
-6.932045E+0
-7.548607E+0
-7.949373E+0
-8.195998E+0
-8.288483E+0
-8.257654E+0
-8.165170E+0
-7.887717E+0
-7.456122E+0
-6.932045E+0
-6.377138E+0
-5.822231E+0
-5.236498E+0
-4.650763E+0
-4.188341E+0
-3.880060E+0
-3.664263E+0
-3.633435E+0
-3.725919E+0
-3.910888E+0
-4.157513E+0
-4.434966E+0
-4.589107E+0
-4.619934E+0
-4.496622E+0
-4.311653E+0
-4.095857E+0
-3.849232E+0
-3.510122E+0
-3.140184E+0
-2.739419E+0
-2.338653E+0
-1.999544E+0
-1.783747E+0
-1.691262E+0
-1.629606E+0
-1.567950E+0
-1.567950E+0
-1.752918E+0
-1.999544E+0
-2.276997E+0
-2.523622E+0
-2.677763E+0
-2.739419E+0
-2.831903E+0
-3.016872E+0
-3.263497E+0
-3.540950E+0
-3.818404E+0
-4.126684E+0
-4.404138E+0
-4.650763E+0
-4.866560E+0
-5.020701E+0
-5.144013E+0
-5.205669E+0
-5.205669E+0
-5.051528E+0
-4.835732E+0
-4.558278E+0
-4.219169E+0
-3.880060E+0
-3.479294E+0
-3.078528E+0
-2.677763E+0
-2.338653E+0
-2.092028E+0
-1.845403E+0
-1.629606E+0
-1.444637E+0
-1.382981E+0
-1.413809E+0
-1.567950E+0
-1.814575E+0
-2.061199E+0
-2.338653E+0
-2.677763E+0
-3.016872E+0
-3.355982E+0
-3.664263E+0
-3.910888E+0
-4.157513E+0
-4.342482E+0
-4.465794E+0
-4.558278E+0
-4.681591E+0
-4.866560E+0
-5.020701E+0
-5.082357E+0
-5.051528E+0
-4.959044E+0
-4.835732E+0
-4.650763E+0
-4.342482E+0
-3.849232E+0
-3.294325E+0
-2.770247E+0
-2.400309E+0
-2.184512E+0
-2.092028E+0
-2.184512E+0
-2.431137E+0
-2.831903E+0
-3.325153E+0
-3.849232E+0
-4.342482E+0
-4.804904E+0
-5.267325E+0
-5.668092E+0
-6.007200E+0
-6.284654E+0
-6.531280E+0
-6.685419E+0
-6.747076E+0
-6.685419E+0
-6.469623E+0
-6.161342E+0
-5.822231E+0
-5.513950E+0
-5.267325E+0
-5.082357E+0
-4.804904E+0
-4.465794E+0
-4.034201E+0
-3.540950E+0
-3.016872E+0
-2.492793E+0
-2.061199E+0
-1.783747E+0
-1.691262E+0
-1.752918E+0
-1.907059E+0
-2.061199E+0
-2.184512E+0
-2.276997E+0
-2.400309E+0
-2.523622E+0
-2.646934E+0
-2.770247E+0
-2.801075E+0
-2.862731E+0
-2.986044E+0
-3.232669E+0
-3.602607E+0
-4.065028E+0
-4.465794E+0
-4.774076E+0
-4.897389E+0
-4.928216E+0
-4.866560E+0
-4.743247E+0
-4.527451E+0
-4.188341E+0
-3.756748E+0
-3.263497E+0
-2.770247E+0
-2.184512E+0
-1.567950E+0
-8.897307E-1
-2.731679E-1
2.200820E-1
5.900197E-1
8.058167E-1
8.058167E-1
6.516759E-1
2.817385E-1
-1.806834E-1
-6.739337E-1
-1.136356E+0
-1.413809E+0
-1.567950E+0
-1.691262E+0
-1.814575E+0
-1.968715E+0
-2.092028E+0
-2.122856E+0
-2.061199E+0
-1.999544E+0
-1.999544E+0
-2.092028E+0
-2.246168E+0
-2.461965E+0
-2.708591E+0
-2.862731E+0
-2.893559E+0
-2.862731E+0
-2.831903E+0
-2.862731E+0
-2.924388E+0
-3.016872E+0
-3.047700E+0
-3.016872E+0
-2.893559E+0
-2.770247E+0
-2.801075E+0
-3.078528E+0
-3.633435E+0
-4.311653E+0
-4.989872E+0
-5.513950E+0
-5.914716E+0
-6.161342E+0
-6.315482E+0
-6.438795E+0
-6.469623E+0
-6.438795E+0
-6.284654E+0
-6.038029E+0
-5.637263E+0
-5.113185E+0
-4.465794E+0
-3.756748E+0
-3.078528E+0
-2.400309E+0
-1.845403E+0
-1.444637E+0
-1.228840E+0
-1.136356E+0
-1.136356E+0
-1.167184E+0
-1.198012E+0
-1.136356E+0
-1.105528E+0
-1.136356E+0
-1.228840E+0
-1.413809E+0
-1.660434E+0
-1.968715E+0
-2.246168E+0
-2.492793E+0
-2.708591E+0
-2.955216E+0
-3.232669E+0
-3.571778E+0
-3.910888E+0
-4.249997E+0
-4.527451E+0
-4.835732E+0
-5.144013E+0
-5.483123E+0
-5.760576E+0
-5.914716E+0
-5.914716E+0
-5.729748E+0
-5.452294E+0
-5.051528E+0
-4.589107E+0
-4.157513E+0
-3.756748E+0
-3.386810E+0
-3.047700E+0
-2.770247E+0
-2.554450E+0
-2.461965E+0
-2.461965E+0
-2.523622E+0
-2.554450E+0
-2.554450E+0
-2.616106E+0
-2.770247E+0
-2.955216E+0
-3.171012E+0
-3.386810E+0
-3.510122E+0
-3.540950E+0
-3.448466E+0
-3.294325E+0
-3.140184E+0
-3.078528E+0
-3.047700E+0
-3.016872E+0
-2.986044E+0
-2.924388E+0
-2.893559E+0
-2.924388E+0
-2.986044E+0
-3.078528E+0
-3.201841E+0
-3.294325E+0
-3.417638E+0
-3.510122E+0
-3.633435E+0
-3.756748E+0
-3.787576E+0
-3.725919E+0
-3.602607E+0
-3.448466E+0
-3.294325E+0
-3.140184E+0
-3.078528E+0
-3.078528E+0
-3.140184E+0
-3.263497E+0
-3.448466E+0
-3.571778E+0
-3.664263E+0
-3.756748E+0
-3.787576E+0
-3.818404E+0
-3.818404E+0
-3.787576E+0
-3.787576E+0
-3.849232E+0
-3.972544E+0
-4.095857E+0
-4.219169E+0
-4.280825E+0
-4.404138E+0
-4.527451E+0
-4.589107E+0
-4.619934E+0
-4.589107E+0
-4.527451E+0
-4.404138E+0
-4.219169E+0
-4.003372E+0
-3.756748E+0
-3.571778E+0
-3.417638E+0
-3.263497E+0
-3.140184E+0
-3.078528E+0
-3.078528E+0
-3.140184E+0
-3.294325E+0
-3.510122E+0
-3.787576E+0
-4.126684E+0
-4.496622E+0
-4.959044E+0
-5.390637E+0
-5.822231E+0
-6.130513E+0
-6.377138E+0
-6.531280E+0
-6.531280E+0
-6.377138E+0
-6.130513E+0
-5.822231E+0
-5.513950E+0
-5.144013E+0
-4.774076E+0
-4.434966E+0
-4.157513E+0
-3.910888E+0
-3.725919E+0
-3.571778E+0
-3.479294E+0
-3.417638E+0
-3.355982E+0
-3.325153E+0
-3.325153E+0
-3.325153E+0
-3.325153E+0
-3.355982E+0
-3.386810E+0
-3.448466E+0
-3.540950E+0
-3.664263E+0
-3.787576E+0
-3.880060E+0
-4.003372E+0
-4.219169E+0
-4.527451E+0
-4.989872E+0
-5.421466E+0
-5.853060E+0
-6.192169E+0
-6.469623E+0
-6.685419E+0
-6.777904E+0
-6.685419E+0
-6.500451E+0
-6.315482E+0
-6.130513E+0
-5.945544E+0
-5.729748E+0
-5.544779E+0
-5.452294E+0
-5.452294E+0
-5.483123E+0
-5.544779E+0
-5.575607E+0
-5.575607E+0
-5.513950E+0
-5.421466E+0
-5.267325E+0
-5.051528E+0
-4.835732E+0
-4.619934E+0
-4.373309E+0
-4.157513E+0
-3.972544E+0
-3.849232E+0
-3.787576E+0
-3.818404E+0
-3.910888E+0
-4.003372E+0
-4.157513E+0
-4.342482E+0
-4.558278E+0
-4.774076E+0
-4.959044E+0
-5.082357E+0
-5.113185E+0
-5.082357E+0
-5.051528E+0
-5.113185E+0
-5.205669E+0
-5.328981E+0
-5.452294E+0
-5.575607E+0
-5.729748E+0
-5.791404E+0
-5.822231E+0
-5.791404E+0
-5.760576E+0
-5.729748E+0
-5.729748E+0
-5.668092E+0
-5.606435E+0
-5.483123E+0
-5.390637E+0
-5.267325E+0
-5.082357E+0
-4.835732E+0
-4.558278E+0
-4.249997E+0
-3.972544E+0
-3.725919E+0
-3.602607E+0
-3.540950E+0
-3.571778E+0
-3.633435E+0
-3.756748E+0
-3.880060E+0
-4.034201E+0
-4.126684E+0
-4.219169E+0
-4.249997E+0
-4.249997E+0
-4.188341E+0
-4.188341E+0
-4.188341E+0
-4.157513E+0
-4.095857E+0
-4.003372E+0
-3.880060E+0
-3.787576E+0
-3.756748E+0
-3.725919E+0
-3.695091E+0
-3.695091E+0
-3.695091E+0
-3.695091E+0
-3.695091E+0
-3.695091E+0
-3.664263E+0
-3.664263E+0
-3.633435E+0
-3.633435E+0
-3.633435E+0
-3.664263E+0
-3.725919E+0
-3.849232E+0
-4.034201E+0
-4.249997E+0
-4.434966E+0
-4.558278E+0
-4.619934E+0
-4.681591E+0
-4.774076E+0
-4.835732E+0
-4.897389E+0
-4.959044E+0
-4.959044E+0
-4.897389E+0
-4.774076E+0
-4.681591E+0
-4.619934E+0
-4.527451E+0
-4.434966E+0
-4.311653E+0
-4.157513E+0
-4.065028E+0
-4.034201E+0
-4.003372E+0
-3.972544E+0
-3.941716E+0
-3.972544E+0
-4.065028E+0
-4.157513E+0
-4.280825E+0
-4.373309E+0
-4.434966E+0
-4.465794E+0
-4.434966E+0
-4.342482E+0
-4.280825E+0
-4.219169E+0
-4.188341E+0
-4.219169E+0
-4.249997E+0
-4.280825E+0
-4.373309E+0
-4.496622E+0
-4.681591E+0
-4.835732E+0
-4.897389E+0
-4.866560E+0
-4.774076E+0
-4.681591E+0
-4.589107E+0
-4.465794E+0
-4.311653E+0
-4.157513E+0
-4.065028E+0
-4.034201E+0
-4.003372E+0
-3.941716E+0
-3.849232E+0
-3.818404E+0
-3.756748E+0
-3.756748E+0
-3.756748E+0
-3.787576E+0
-3.818404E+0
-3.818404E+0
-3.818404E+0
-3.787576E+0
-3.695091E+0
-3.602607E+0
-3.571778E+0
-3.571778E+0
-3.571778E+0
-3.633435E+0
-3.695091E+0
-3.787576E+0
-3.910888E+0
-4.065028E+0
-4.249997E+0
-4.404138E+0
-4.496622E+0
-4.558278E+0
-4.650763E+0
-4.712419E+0
-4.681591E+0
-4.650763E+0
-4.527451E+0
-4.404138E+0
-4.249997E+0
-4.095857E+0
-3.972544E+0
-3.880060E+0
-3.910888E+0
-4.003372E+0
-4.157513E+0
-4.249997E+0
-4.311653E+0
-4.342482E+0
-4.434966E+0
-4.527451E+0
-4.558278E+0
-4.558278E+0
-4.558278E+0
-4.589107E+0
-4.650763E+0
-4.743247E+0
-4.928216E+0
-5.144013E+0
-5.359810E+0
-5.452294E+0
-5.483123E+0
-5.452294E+0
-5.390637E+0
-5.298153E+0
-5.144013E+0
-4.959044E+0
-4.712419E+0
-4.527451E+0
-4.373309E+0
-4.188341E+0
-4.003372E+0
-3.818404E+0
-3.633435E+0
-3.479294E+0
-3.325153E+0
-3.263497E+0
-3.232669E+0
-3.294325E+0
-3.355982E+0
-3.448466E+0
-3.479294E+0
-3.510122E+0
-3.479294E+0
-3.448466E+0
-3.355982E+0
-3.294325E+0
-3.263497E+0
-3.294325E+0
-3.355982E+0
-3.448466E+0
-3.540950E+0
-3.602607E+0
-3.695091E+0
-3.756748E+0
-3.849232E+0
-3.880060E+0
-3.787576E+0
-3.664263E+0
-3.479294E+0
-3.263497E+0
-3.078528E+0
-2.862731E+0
-2.677763E+0
-2.585278E+0
-2.585278E+0
-2.616106E+0
-2.708591E+0
-2.801075E+0
-2.955216E+0
-3.201841E+0
-3.417638E+0
-3.540950E+0
-3.602607E+0
-3.602607E+0
-3.602607E+0
-3.540950E+0
-3.417638E+0
-3.263497E+0
-3.140184E+0
-3.078528E+0
-3.078528E+0
-3.078528E+0
-3.109357E+0
-3.201841E+0
-3.386810E+0
-3.571778E+0
-3.787576E+0
-4.003372E+0
-4.188341E+0
-4.342482E+0
-4.434966E+0
-4.465794E+0
-4.465794E+0
-4.434966E+0
-4.311653E+0
-4.157513E+0
-4.034201E+0
-4.034201E+0
-4.065028E+0
-4.095857E+0
-4.157513E+0
-4.249997E+0
-4.342482E+0
-4.434966E+0
-4.558278E+0
-4.650763E+0
-4.774076E+0
-4.866560E+0
-4.866560E+0
-4.866560E+0
-4.835732E+0
-4.804904E+0
-4.743247E+0
-4.743247E+0
-4.743247E+0
-4.743247E+0
-4.743247E+0
-4.774076E+0
-4.804904E+0
-4.897389E+0
-4.959044E+0
-4.989872E+0
-5.020701E+0
-5.020701E+0
-5.020701E+0
-4.989872E+0
-4.897389E+0
-4.743247E+0
-4.558278E+0
-4.342482E+0
-4.126684E+0
-3.972544E+0
-3.849232E+0
-3.725919E+0
-3.633435E+0
-3.571778E+0
-3.540950E+0
-3.540950E+0
-3.479294E+0
-3.417638E+0
-3.294325E+0
-3.171012E+0
-3.047700E+0
-2.986044E+0
-2.924388E+0
-2.924388E+0
-2.955216E+0
-3.047700E+0
-3.201841E+0
-3.294325E+0
-3.325153E+0
-3.448466E+0
-3.695091E+0
-4.034201E+0
-4.373309E+0
-4.650763E+0
-4.897389E+0
-5.144013E+0
-5.267325E+0
-5.328981E+0
-5.328981E+0
-5.328981E+0
-5.298153E+0
-5.298153E+0
-5.359810E+0
-5.483123E+0
-5.606435E+0
-5.729748E+0
-5.822231E+0
-5.914716E+0
-6.068857E+0
-6.192169E+0
-6.253826E+0
-6.315482E+0
-6.407967E+0
-6.469623E+0
-6.562106E+0
-6.592935E+0
-6.531280E+0
-6.346311E+0
-6.161342E+0
-5.914716E+0
-5.698919E+0
-5.544779E+0
-5.390637E+0
-5.236498E+0
-5.113185E+0
-5.020701E+0
-4.897389E+0
-4.743247E+0
-4.589107E+0
-4.434966E+0
-4.249997E+0
-4.065028E+0
-3.880060E+0
-3.756748E+0
-3.633435E+0
-3.510122E+0
-3.355982E+0
-3.171012E+0
-2.986044E+0
-2.831903E+0
-2.677763E+0
-2.585278E+0
-2.492793E+0
-2.431137E+0
-2.369481E+0
-2.338653E+0
-2.307825E+0
-2.276997E+0
-2.246168E+0
-2.184512E+0
-2.122856E+0
-2.061199E+0
-2.030372E+0
-1.999544E+0
-2.030372E+0
-2.061199E+0
-2.122856E+0
-2.153684E+0
-2.122856E+0
-2.092028E+0
-2.061199E+0
-2.122856E+0
-2.215340E+0
-2.400309E+0
-2.616106E+0
-2.831903E+0
-3.016872E+0
-3.232669E+0
-3.448466E+0
-3.664263E+0
-3.818404E+0
-3.910888E+0
-3.972544E+0
-4.003372E+0
-3.972544E+0
-3.972544E+0
-3.972544E+0
-3.972544E+0
-3.910888E+0
-3.787576E+0
-3.664263E+0
-3.602607E+0
-3.633435E+0
-3.664263E+0
-3.695091E+0
-3.756748E+0
-3.818404E+0
-3.880060E+0
-3.910888E+0
-3.941716E+0
-3.941716E+0
-3.910888E+0
-3.849232E+0
-3.725919E+0
-3.633435E+0
-3.510122E+0
-3.417638E+0
-3.386810E+0
-3.355982E+0
-3.355982E+0
-3.355982E+0
-3.325153E+0
-3.325153E+0
-3.386810E+0
-3.479294E+0
-3.602607E+0
-3.725919E+0
-3.880060E+0
-4.065028E+0
-4.249997E+0
-4.465794E+0
-4.650763E+0
-4.866560E+0
-5.020701E+0
-5.174841E+0
-5.236498E+0
-5.298153E+0
-5.328981E+0
-5.328981E+0
-5.328981E+0
-5.298153E+0
-5.236498E+0
-5.174841E+0
-5.144013E+0
-5.144013E+0
-5.205669E+0
-5.267325E+0
-5.328981E+0
-5.421466E+0
-5.483123E+0
-5.637263E+0
-5.760576E+0
-5.822231E+0
-5.822231E+0
-5.760576E+0
-5.668092E+0
-5.637263E+0
-5.606435E+0
-5.637263E+0
-5.668092E+0
-5.791404E+0
-5.883887E+0
-6.007200E+0
-6.161342E+0
-6.253826E+0
-6.284654E+0
-6.253826E+0
-6.161342E+0
-6.099685E+0
-6.068857E+0
-6.038029E+0
-6.007200E+0
-5.976372E+0
-5.945544E+0
-5.945544E+0
-5.945544E+0
-5.945544E+0
-5.914716E+0
-5.883887E+0
-5.914716E+0
-6.038029E+0
-6.253826E+0
-6.438795E+0
-6.592935E+0
-6.685419E+0
-6.716248E+0
-6.685419E+0
-6.623763E+0
-6.500451E+0
-6.346311E+0
-6.222998E+0
-6.161342E+0
-6.130513E+0
-6.130513E+0
-6.130513E+0
-6.161342E+0
-6.192169E+0
-6.222998E+0
-6.192169E+0
-6.099685E+0
-5.976372E+0
-5.853060E+0
-5.760576E+0
-5.637263E+0
-5.513950E+0
-5.359810E+0
-5.205669E+0
-5.082357E+0
-4.959044E+0
-4.835732E+0
-4.712419E+0
-4.589107E+0
-4.496622E+0
-4.434966E+0
-4.434966E+0
-4.434966E+0
-4.465794E+0
-4.496622E+0
-4.496622E+0
-4.527451E+0
-4.527451E+0
-4.527451E+0
-4.496622E+0
-4.465794E+0
-4.496622E+0
-4.527451E+0
-4.527451E+0
-4.527451E+0
-4.558278E+0
-4.619934E+0
-4.712419E+0
-4.866560E+0
-5.051528E+0
-5.267325E+0
-5.483123E+0
-5.729748E+0
-5.976372E+0
-6.161342E+0
-6.222998E+0
-6.222998E+0
-6.192169E+0
-6.161342E+0
-6.068857E+0
-5.976372E+0
-5.822231E+0
-5.606435E+0
-5.390637E+0
-5.174841E+0
-4.989872E+0
-4.866560E+0
-4.804904E+0
-4.804904E+0
-4.835732E+0
-4.897389E+0
-4.959044E+0
-5.051528E+0
-5.144013E+0
-5.298153E+0
-5.390637E+0
-5.483123E+0
-5.544779E+0
-5.544779E+0
-5.544779E+0
-5.513950E+0
-5.452294E+0
-5.421466E+0
-5.390637E+0
-5.421466E+0
-5.421466E+0
-5.390637E+0
-5.359810E+0
-5.328981E+0
-5.359810E+0
-5.390637E+0
-5.359810E+0
-5.359810E+0
-5.328981E+0
-5.298153E+0
-5.267325E+0
-5.205669E+0
-5.113185E+0
-5.020701E+0
-4.897389E+0
-4.774076E+0
-4.712419E+0
-4.681591E+0
-4.712419E+0
-4.774076E+0
-4.835732E+0
-4.928216E+0
-5.020701E+0
-5.051528E+0
-5.051528E+0
-5.020701E+0
-4.959044E+0
-4.866560E+0
-4.774076E+0
-4.619934E+0
-4.496622E+0
-4.434966E+0
-4.373309E+0
-4.188341E+0
-3.972544E+0
-3.787576E+0
-3.695091E+0
-3.664263E+0
-3.695091E+0
-3.787576E+0
-3.880060E+0
-4.065028E+0
-4.249997E+0
-4.434966E+0
-4.589107E+0
-4.681591E+0
-4.743247E+0
-4.804904E+0
-4.866560E+0
-4.897389E+0
-4.897389E+0
-4.835732E+0
-4.743247E+0
-4.589107E+0
-4.434966E+0
-4.280825E+0
-4.095857E+0
-3.910888E+0
-3.725919E+0
-3.571778E+0
-3.448466E+0
-3.325153E+0
-3.201841E+0
-3.109357E+0
-3.047700E+0
-3.016872E+0
-3.016872E+0
-3.109357E+0
-3.232669E+0
-3.386810E+0
-3.571778E+0
-3.849232E+0
-4.126684E+0
-4.342482E+0
-4.527451E+0
-4.712419E+0
-4.866560E+0
-5.020701E+0
-5.051528E+0
-5.020701E+0
-4.928216E+0
-4.774076E+0
-4.619934E+0
-4.404138E+0
-4.188341E+0
-3.972544E+0
-3.725919E+0
-3.510122E+0
-3.355982E+0
-3.325153E+0
-3.355982E+0
-3.448466E+0
-3.510122E+0
-3.571778E+0
-3.695091E+0
-3.818404E+0
-3.972544E+0
-4.065028E+0
-4.126684E+0
-4.188341E+0
-4.219169E+0
-4.249997E+0
-4.188341E+0
-4.095857E+0
-3.941716E+0
-3.849232E+0
-3.756748E+0
-3.633435E+0
-3.479294E+0
-3.325153E+0
-3.263497E+0
-3.294325E+0
-3.386810E+0
-3.448466E+0
-3.510122E+0
-3.633435E+0
-3.725919E+0
-3.787576E+0
-3.818404E+0
-3.818404E+0
-3.849232E+0
-3.880060E+0
-3.941716E+0
-4.003372E+0
-4.126684E+0
-4.219169E+0
-4.342482E+0
-4.434966E+0
-4.527451E+0
-4.589107E+0
-4.650763E+0
-4.681591E+0
-4.712419E+0
-4.743247E+0
-4.743247E+0
-4.743247E+0
-4.712419E+0
-4.681591E+0
-4.712419E+0
-4.712419E+0
-4.681591E+0
-4.619934E+0
-4.589107E+0
-4.589107E+0
-4.712419E+0
-4.866560E+0
-5.051528E+0
-5.205669E+0
-5.328981E+0
-5.452294E+0
-5.575607E+0
-5.637263E+0
-5.668092E+0
-5.637263E+0
-5.544779E+0
-5.452294E+0
-5.328981E+0
-5.236498E+0
-5.113185E+0
-4.989872E+0
-4.835732E+0
-4.681591E+0
-4.558278E+0
-4.404138E+0
-4.188341E+0
-4.034201E+0
-3.910888E+0
-3.849232E+0
-3.818404E+0
-3.725919E+0
-3.633435E+0
-3.540950E+0
-3.479294E+0
-3.510122E+0
-3.602607E+0
-3.756748E+0
-3.910888E+0
-4.095857E+0
-4.311653E+0
-4.558278E+0
-4.804904E+0
-5.051528E+0
-5.236498E+0
-5.390637E+0
-5.421466E+0
-5.421466E+0
-5.390637E+0
-5.328981E+0
-5.236498E+0
-5.082357E+0
-4.897389E+0
-4.743247E+0
-4.681591E+0
-4.681591E+0
-4.681591E+0
-4.712419E+0
-4.712419E+0
-4.804904E+0
-4.897389E+0
-4.989872E+0
-5.051528E+0
-5.082357E+0
-5.051528E+0
-5.051528E+0
-5.082357E+0
-5.144013E+0
-5.267325E+0
-5.452294E+0
-5.668092E+0
-5.853060E+0
-6.068857E+0
-6.284654E+0
-6.531280E+0
-6.777904E+0
-6.962873E+0
-7.147842E+0
-7.301982E+0
-7.456122E+0
-7.610264E+0
-7.702748E+0
-7.733577E+0
-7.702748E+0
-7.641091E+0
-7.486951E+0
-7.240327E+0
-6.962873E+0
-6.747076E+0
-6.531280E+0
-6.377138E+0
-6.222998E+0
-6.099685E+0
-5.976372E+0
-5.883887E+0
-5.822231E+0
-5.791404E+0
-5.760576E+0
-5.698919E+0
-5.637263E+0
-5.575607E+0
-5.513950E+0
-5.483123E+0
-5.513950E+0
-5.668092E+0
-5.883887E+0
-6.068857E+0
-6.284654E+0
-6.407967E+0
-6.531280E+0
-6.623763E+0
-6.685419E+0
-6.685419E+0
-6.623763E+0
-6.531280E+0
-6.469623E+0
-6.377138E+0
-6.222998E+0
-6.068857E+0
-5.853060E+0
-5.606435E+0
-5.328981E+0
-5.113185E+0
-4.928216E+0
-4.774076E+0
-4.650763E+0
-4.527451E+0
-4.373309E+0
-4.280825E+0
-4.188341E+0
-4.126684E+0
-4.095857E+0
-4.095857E+0
-4.157513E+0
-4.219169E+0
-4.342482E+0
-4.496622E+0
-4.743247E+0
-4.989872E+0
-5.267325E+0
-5.575607E+0
-5.853060E+0
-6.068857E+0
-6.315482E+0
-6.500451E+0
-6.623763E+0
-6.623763E+0
-6.592935E+0
-6.469623E+0
-6.284654E+0
-6.038029E+0
-5.791404E+0
-5.513950E+0
-5.236498E+0
-4.989872E+0
-4.774076E+0
-4.650763E+0
-4.619934E+0
-4.589107E+0
-4.558278E+0
-4.527451E+0
-4.496622E+0
-4.465794E+0
-4.465794E+0
-4.434966E+0
-4.373309E+0
-4.373309E+0
-4.373309E+0
-4.311653E+0
-4.249997E+0
-4.157513E+0
-4.095857E+0
-4.065028E+0
-4.065028E+0
-4.095857E+0
-4.157513E+0
-4.280825E+0
-4.373309E+0
-4.465794E+0
-4.589107E+0
-4.712419E+0
-4.835732E+0
-4.928216E+0
-4.959044E+0
-4.989872E+0
-5.020701E+0
-5.020701E+0
-5.051528E+0
-5.051528E+0
-5.020701E+0
-4.989872E+0
-4.928216E+0
-4.835732E+0
-4.743247E+0
-4.712419E+0
-4.743247E+0
-4.774076E+0
-4.835732E+0
-4.866560E+0
-4.928216E+0
-4.989872E+0
-5.020701E+0
-5.082357E+0
-5.144013E+0
-5.205669E+0
-5.236498E+0
-5.267325E+0
-5.298153E+0
-5.328981E+0
-5.328981E+0
-5.298153E+0
-5.267325E+0
-5.205669E+0
-5.174841E+0
-5.113185E+0
-4.959044E+0
-4.804904E+0
-4.712419E+0
-4.650763E+0
-4.619934E+0
-4.619934E+0
-4.619934E+0
-4.650763E+0
-4.712419E+0
-4.743247E+0
-4.743247E+0
-4.774076E+0
-4.835732E+0
-4.866560E+0
-4.897389E+0
-4.897389E+0
-4.866560E+0
-4.804904E+0
-4.743247E+0
-4.743247E+0
-4.804904E+0
-4.897389E+0
-4.959044E+0
-4.989872E+0
-5.020701E+0
-5.082357E+0
-5.144013E+0
-5.174841E+0
-5.174841E+0
-5.113185E+0
-5.051528E+0
-4.989872E+0
-4.928216E+0
-4.866560E+0
-4.774076E+0
-4.681591E+0
-4.619934E+0
-4.558278E+0
-4.527451E+0
-4.465794E+0
-4.404138E+0
-4.373309E+0
-4.373309E+0
-4.465794E+0
-4.589107E+0
-4.743247E+0
-4.866560E+0
-4.989872E+0
-5.113185E+0
-5.236498E+0
-5.328981E+0
-5.390637E+0
-5.452294E+0
-5.513950E+0
-5.513950E+0
-5.483123E+0
-5.390637E+0
-5.298153E+0
-5.205669E+0
-5.113185E+0
-4.959044E+0
-4.774076E+0
-4.619934E+0
-4.496622E+0
-4.434966E+0
-4.404138E+0
-4.373309E+0
-4.373309E+0
-4.404138E+0
-4.465794E+0
-4.527451E+0
-4.527451E+0
-4.558278E+0
-4.589107E+0
-4.619934E+0
-4.650763E+0
-4.619934E+0
-4.619934E+0
-4.650763E+0
-4.681591E+0
-4.681591E+0
-4.619934E+0
-4.589107E+0
-4.589107E+0
-4.589107E+0
-4.619934E+0
-4.650763E+0
-4.650763E+0
-4.650763E+0
-4.650763E+0
-4.650763E+0
-4.619934E+0
-4.589107E+0
-4.558278E+0
-4.527451E+0
-4.465794E+0
-4.404138E+0
-4.404138E+0
-4.465794E+0
-4.496622E+0
-4.527451E+0
-4.496622E+0
-4.496622E+0
-4.465794E+0
-4.527451E+0
-4.650763E+0
-4.774076E+0
-4.866560E+0
-4.959044E+0
-5.051528E+0
-5.113185E+0
-5.205669E+0
-5.298153E+0
-5.390637E+0
-5.483123E+0
-5.513950E+0
-5.513950E+0
-5.483123E+0
-5.483123E+0
-5.452294E+0
-5.390637E+0
-5.267325E+0
-5.051528E+0
-4.774076E+0
-4.527451E+0
-4.342482E+0
-4.157513E+0
-4.003372E+0
-3.880060E+0
-3.818404E+0
-3.756748E+0
-3.725919E+0
-3.787576E+0
-3.849232E+0
-3.880060E+0
-3.941716E+0
-4.003372E+0
-4.095857E+0
-4.157513E+0
-4.188341E+0
-4.249997E+0
-4.342482E+0
-4.434966E+0
-4.496622E+0
-4.496622E+0
-4.496622E+0
-4.527451E+0
-4.589107E+0
-4.681591E+0
-4.743247E+0
-4.804904E+0
-4.866560E+0
-4.928216E+0
-5.020701E+0
-5.082357E+0
-5.082357E+0
-5.082357E+0
-5.113185E+0
-5.051528E+0
-4.989872E+0
-4.866560E+0
-4.774076E+0
-4.681591E+0
-4.589107E+0
-4.465794E+0
-4.342482E+0
-4.219169E+0
-4.157513E+0
-4.157513E+0
-4.157513E+0
-4.188341E+0
-4.188341E+0
-4.219169E+0
-4.249997E+0
-4.280825E+0
-4.280825E+0
-4.280825E+0
-4.280825E+0
-4.342482E+0
-4.373309E+0
-4.373309E+0
-4.342482E+0
-4.342482E+0
-4.373309E+0
-4.404138E+0
-4.465794E+0
-4.527451E+0
-4.527451E+0
-4.465794E+0
-4.373309E+0
-4.280825E+0
-4.188341E+0
-4.095857E+0
-4.003372E+0
-3.880060E+0
-3.725919E+0
-3.633435E+0
-3.571778E+0
-3.571778E+0
-3.540950E+0
-3.510122E+0
-3.448466E+0
-3.448466E+0
-3.448466E+0
-3.479294E+0
-3.510122E+0
-3.540950E+0
-3.633435E+0
-3.725919E+0
-3.818404E+0
-3.880060E+0
-3.972544E+0
-4.095857E+0
-4.219169E+0
-4.342482E+0
-4.434966E+0
-4.496622E+0
-4.558278E+0
-4.619934E+0
-4.681591E+0
-4.712419E+0
-4.712419E+0
-4.681591E+0
-4.650763E+0
-4.589107E+0
-4.496622E+0
-4.342482E+0
-4.157513E+0
-4.003372E+0
-3.880060E+0
-3.756748E+0
-3.633435E+0
-3.510122E+0
-3.448466E+0
-3.417638E+0
-3.448466E+0
-3.510122E+0
-3.571778E+0
-3.633435E+0
-3.695091E+0
-3.818404E+0
-3.972544E+0
-4.188341E+0
-4.373309E+0
-4.558278E+0
-4.774076E+0
-5.020701E+0
-5.205669E+0
-5.359810E+0
-5.421466E+0
-5.421466E+0
-5.452294E+0
-5.452294E+0
-5.421466E+0
-5.359810E+0
-5.298153E+0
-5.205669E+0
-5.113185E+0
-5.051528E+0
-5.020701E+0
-4.989872E+0
-4.989872E+0
-4.928216E+0
-4.866560E+0
-4.804904E+0
-4.743247E+0
-4.712419E+0
-4.681591E+0
-4.650763E+0
-4.619934E+0
-4.589107E+0
-4.558278E+0
-4.496622E+0
-4.465794E+0
-4.465794E+0
-4.527451E+0
-4.589107E+0
-4.650763E+0
-4.743247E+0
-4.866560E+0
-4.989872E+0
-5.082357E+0
-5.082357E+0
-5.051528E+0
-5.020701E+0
-4.989872E+0
-4.959044E+0
-4.897389E+0
-4.897389E+0
-4.866560E+0
-4.835732E+0
-4.804904E+0
-4.774076E+0
-4.712419E+0
-4.681591E+0
-4.650763E+0
-4.650763E+0
-4.650763E+0
-4.681591E+0
-4.743247E+0
-4.774076E+0
-4.804904E+0
-4.804904E+0
-4.774076E+0
-4.743247E+0
-4.712419E+0
-4.681591E+0
-4.681591E+0
-4.712419E+0
-4.835732E+0
-4.928216E+0
-5.051528E+0
-5.144013E+0
-5.267325E+0
-5.359810E+0
-5.421466E+0
-5.390637E+0
-5.328981E+0
-5.267325E+0
-5.205669E+0
-5.144013E+0
-5.082357E+0
-4.989872E+0
-4.897389E+0
-4.774076E+0
-4.681591E+0
-4.589107E+0
-4.527451E+0
-4.496622E+0
-4.527451E+0
-4.589107E+0
-4.589107E+0
-4.589107E+0
-4.619934E+0
-4.650763E+0
-4.681591E+0
-4.650763E+0
-4.589107E+0
-4.496622E+0
-4.404138E+0
-4.311653E+0
-4.249997E+0
-4.157513E+0
-4.065028E+0
-3.941716E+0
-3.818404E+0
-3.725919E+0
-3.725919E+0
-3.725919E+0
-3.725919E+0
-3.725919E+0
-3.695091E+0
-3.664263E+0
-3.602607E+0
-3.540950E+0
-3.510122E+0
-3.510122E+0
-3.540950E+0
-3.571778E+0
-3.602607E+0
-3.602607E+0
-3.602607E+0
-3.633435E+0
-3.664263E+0
-3.695091E+0
-3.725919E+0
-3.725919E+0
-3.664263E+0
-3.602607E+0
-3.571778E+0
-3.571778E+0
-3.633435E+0
-3.695091E+0
-3.725919E+0
-3.756748E+0
-3.818404E+0
-3.880060E+0
-3.941716E+0
-4.034201E+0
-4.095857E+0
-4.219169E+0
-4.342482E+0
-4.496622E+0
-4.589107E+0
-4.650763E+0
-4.650763E+0
-4.619934E+0
-4.558278E+0
-4.434966E+0
-4.373309E+0
-4.280825E+0
-4.188341E+0
-4.126684E+0
-4.126684E+0
-4.219169E+0
-4.280825E+0
-4.342482E+0
-4.404138E+0
-4.434966E+0
-4.496622E+0
-4.527451E+0
-4.589107E+0
-4.619934E+0
-4.589107E+0
-4.558278E+0
-4.527451E+0
-4.465794E+0
-4.404138E+0
-4.373309E+0
-4.404138E+0
-4.434966E+0
-4.465794E+0
-4.465794E+0
-4.496622E+0
-4.496622E+0
-4.527451E+0
-4.558278E+0
-4.619934E+0
-4.681591E+0
-4.743247E+0
-4.743247E+0
-4.681591E+0
-4.558278E+0
-4.434966E+0
-4.280825E+0
-4.095857E+0
-3.910888E+0
-3.818404E+0
-3.787576E+0
-3.849232E+0
-3.941716E+0
-4.003372E+0
-4.065028E+0
-4.126684E+0
-4.280825E+0
-4.404138E+0
-4.496622E+0
-4.558278E+0
-4.558278E+0
-4.589107E+0
-4.619934E+0
-4.619934E+0
-4.558278E+0
-4.496622E+0
-4.434966E+0
-4.342482E+0
-4.249997E+0
-4.188341E+0
-4.188341E+0
-4.188341E+0
-4.219169E+0
-4.219169E+0
-4.188341E+0
-4.157513E+0
-4.126684E+0
-4.065028E+0
-3.941716E+0
-3.849232E+0
-3.787576E+0
-3.725919E+0
-3.695091E+0
-3.664263E+0
-3.571778E+0
-3.448466E+0
-3.386810E+0
-3.355982E+0
-3.386810E+0
-3.510122E+0
-3.633435E+0
-3.756748E+0
-3.880060E+0
-4.003372E+0
-4.126684E+0
-4.219169E+0
-4.280825E+0
-4.311653E+0
-4.311653E+0
-4.342482E+0
-4.342482E+0
-4.311653E+0
-4.280825E+0
-4.249997E+0
-4.249997E+0
-4.280825E+0
-4.280825E+0
-4.280825E+0
-4.311653E+0
-4.311653E+0
-4.311653E+0
-4.311653E+0
-4.311653E+0
-4.311653E+0
-4.219169E+0
-4.095857E+0
-3.972544E+0
-3.849232E+0
-3.725919E+0
-3.633435E+0
-3.602607E+0
-3.602607E+0
-3.664263E+0
-3.756748E+0
-3.880060E+0
-4.034201E+0
-4.188341E+0
-4.311653E+0
-4.434966E+0
-4.589107E+0
-4.712419E+0
-4.774076E+0
-4.835732E+0
-4.897389E+0
-4.928216E+0
-4.928216E+0
-4.897389E+0
-4.835732E+0
-4.774076E+0
-4.774076E+0
-4.774076E+0
-4.774076E+0
-4.774076E+0
-4.774076E+0
-4.712419E+0
-4.681591E+0
-4.619934E+0
-4.527451E+0
-4.404138E+0
-4.249997E+0
-4.095857E+0
-4.003372E+0
-3.910888E+0
-3.849232E+0
-3.756748E+0
-3.695091E+0
-3.725919E+0
-3.787576E+0
-3.910888E+0
-4.034201E+0
-4.188341E+0
-4.311653E+0
-4.465794E+0
-4.619934E+0
-4.774076E+0
-4.897389E+0
-4.989872E+0
-5.051528E+0
-5.051528E+0
-5.020701E+0
-4.989872E+0
-4.959044E+0
-4.897389E+0
-4.866560E+0
-4.866560E+0
-4.897389E+0
-4.928216E+0
-5.051528E+0
-5.174841E+0
-5.328981E+0
-5.421466E+0
-5.483123E+0
-5.483123E+0
-5.421466E+0
-5.328981E+0
-5.205669E+0
-5.082357E+0
-4.928216E+0
-4.774076E+0
-4.681591E+0
-4.712419E+0
-4.804904E+0
-4.928216E+0
-5.051528E+0
-5.144013E+0
-5.236498E+0
-5.359810E+0
-5.483123E+0
-5.575607E+0
-5.637263E+0
-5.668092E+0
-5.668092E+0
-5.668092E+0
-5.606435E+0
-5.513950E+0
-5.390637E+0
-5.205669E+0
-5.082357E+0
-4.989872E+0
-4.959044E+0
-4.959044E+0
-4.928216E+0
-4.928216E+0
-4.928216E+0
-4.959044E+0
-5.020701E+0
-5.082357E+0
-5.144013E+0
-5.205669E+0
-5.267325E+0
-5.328981E+0
-5.328981E+0
-5.328981E+0
-5.359810E+0
-5.390637E+0
-5.421466E+0
-5.390637E+0
-5.390637E+0
-5.452294E+0
-5.575607E+0
-5.698919E+0
-5.760576E+0
-5.822231E+0
-5.822231E+0
-5.853060E+0
-5.822231E+0
-5.791404E+0
-5.760576E+0
-5.698919E+0
-5.606435E+0
-5.483123E+0
-5.390637E+0
-5.267325E+0
-5.144013E+0
-5.020701E+0
-4.959044E+0
-4.897389E+0
-4.897389E+0
-4.897389E+0
-4.959044E+0
-4.989872E+0
-5.020701E+0
-5.051528E+0
-5.113185E+0
-5.113185E+0
-5.082357E+0
-5.051528E+0
-5.020701E+0
-4.989872E+0
-4.989872E+0
-5.020701E+0
-5.082357E+0
-5.113185E+0
-5.144013E+0
-5.205669E+0
-5.298153E+0
-5.390637E+0
-5.483123E+0
-5.544779E+0
-5.637263E+0
-5.698919E+0
-5.729748E+0
-5.729748E+0
-5.668092E+0
-5.575607E+0
-5.421466E+0
-5.298153E+0
-5.144013E+0
-5.051528E+0
-4.897389E+0
-4.804904E+0
-4.712419E+0
-4.743247E+0
-4.774076E+0
-4.835732E+0
-4.928216E+0
-5.020701E+0
-5.051528E+0
-5.082357E+0
-5.144013E+0
-5.174841E+0
-5.144013E+0
-5.113185E+0
-5.082357E+0
-5.051528E+0
-4.989872E+0
-4.928216E+0
-4.897389E+0
-4.866560E+0
-4.835732E+0
-4.835732E+0
-4.866560E+0
-4.959044E+0
-5.020701E+0
-5.082357E+0
-5.113185E+0
-5.113185E+0
-5.082357E+0
-5.020701E+0
-4.928216E+0
-4.866560E+0
-4.743247E+0
-4.589107E+0
-4.434966E+0
-4.311653E+0
-4.219169E+0
-4.126684E+0
-4.003372E+0
-3.941716E+0
-3.972544E+0
-4.034201E+0
-4.095857E+0
-4.157513E+0
-4.249997E+0
-4.373309E+0
-4.527451E+0
-4.619934E+0
-4.712419E+0
-4.774076E+0
-4.897389E+0
-5.020701E+0
-5.144013E+0
-5.267325E+0
-5.359810E+0
-5.421466E+0
-5.483123E+0
-5.544779E+0
-5.544779E+0
-5.483123E+0
-5.452294E+0
-5.452294E+0
-5.483123E+0
-5.452294E+0
-5.359810E+0
-5.298153E+0
-5.236498E+0
-5.205669E+0
-5.144013E+0
-5.051528E+0
-4.989872E+0
-4.959044E+0
-4.928216E+0
-4.897389E+0
-4.835732E+0
-4.804904E+0
-4.804904E+0
-4.774076E+0
-4.743247E+0
-4.712419E+0
-4.650763E+0
-4.589107E+0
-4.527451E+0
-4.558278E+0
-4.619934E+0
-4.712419E+0
-4.804904E+0
-4.959044E+0
-5.174841E+0
-5.359810E+0
-5.483123E+0
-5.606435E+0
-5.698919E+0
-5.760576E+0
-5.791404E+0
-5.760576E+0
-5.729748E+0
-5.668092E+0
-5.513950E+0
-5.359810E+0
-5.144013E+0
-4.959044E+0
-4.804904E+0
-4.681591E+0
-4.558278E+0
-4.434966E+0
-4.342482E+0
-4.311653E+0
-4.311653E+0
-4.342482E+0
-4.404138E+0
-4.465794E+0
-4.527451E+0
-4.619934E+0
-4.650763E+0
-4.650763E+0
-4.681591E+0
-4.681591E+0
-4.681591E+0
-4.681591E+0
-4.681591E+0
-4.681591E+0
-4.681591E+0
-4.712419E+0
-4.774076E+0
-4.835732E+0
-4.959044E+0
-5.051528E+0
-5.144013E+0
-5.174841E+0
-5.174841E+0
-5.205669E+0
-5.236498E+0
-5.236498E+0
-5.205669E+0
-5.113185E+0
-5.020701E+0
-4.928216E+0
-4.835732E+0
-4.712419E+0
-4.619934E+0
-4.527451E+0
-4.465794E+0
-4.434966E+0
-4.434966E+0
-4.434966E+0
-4.496622E+0
-4.619934E+0
-4.774076E+0
-4.897389E+0
-4.959044E+0
-5.020701E+0
-5.082357E+0
-5.144013E+0
-5.174841E+0
-5.144013E+0
-5.113185E+0
-5.051528E+0
-5.020701E+0
-5.020701E+0
-5.082357E+0
-5.144013E+0
-5.174841E+0
-5.205669E+0
-5.205669E+0
-5.236498E+0
-5.236498E+0
-5.267325E+0
-5.298153E+0
-5.298153E+0
-5.267325E+0
-5.236498E+0
-5.267325E+0
-5.267325E+0
-5.298153E+0
-5.359810E+0
-5.390637E+0
-5.452294E+0
-5.452294E+0
-5.421466E+0
-5.390637E+0
-5.359810E+0
-5.359810E+0
-5.359810E+0
-5.328981E+0
-5.298153E+0
-5.236498E+0
-5.174841E+0
-5.144013E+0
-5.082357E+0
-5.020701E+0
-5.020701E+0
-5.051528E+0
-5.051528E+0
-5.051528E+0
-5.051528E+0
-5.082357E+0
-5.113185E+0
-5.144013E+0
-5.113185E+0
-5.082357E+0
-5.051528E+0
-4.989872E+0
-4.928216E+0
-4.835732E+0
-4.743247E+0
-4.619934E+0
-4.496622E+0
-4.404138E+0
-4.342482E+0
-4.311653E+0
-4.311653E+0
-4.342482E+0
-4.434966E+0
-4.527451E+0
-4.650763E+0
-4.804904E+0
-4.928216E+0
-5.082357E+0
-5.174841E+0
-5.236498E+0
-5.267325E+0
-5.298153E+0
-5.298153E+0
-5.267325E+0
-5.174841E+0
-5.113185E+0
-5.051528E+0
-5.051528E+0
-5.020701E+0
-5.051528E+0
-5.020701E+0
-5.020701E+0
-4.989872E+0
-5.020701E+0
-5.051528E+0
-5.082357E+0
-5.051528E+0
-5.051528E+0
-4.989872E+0
-4.928216E+0
-4.804904E+0
-4.712419E+0
-4.619934E+0
-4.589107E+0
-4.558278E+0
-4.558278E+0
-4.496622E+0
-4.496622E+0
-4.558278E+0
-4.681591E+0
-4.774076E+0
-4.897389E+0
-5.020701E+0
-5.174841E+0
-5.328981E+0
-5.421466E+0
-5.483123E+0
-5.513950E+0
-5.513950E+0
-5.483123E+0
-5.452294E+0
-5.452294E+0
-5.421466E+0
-5.328981E+0
-5.205669E+0
-5.051528E+0
-4.866560E+0
-4.743247E+0
-4.619934E+0
-4.527451E+0
-4.404138E+0
-4.280825E+0
-4.249997E+0
-4.249997E+0
-4.280825E+0
-4.280825E+0
-4.280825E+0
-4.311653E+0
-4.373309E+0
-4.434966E+0
-4.496622E+0
-4.527451E+0
-4.589107E+0
-4.619934E+0
-4.650763E+0
-4.650763E+0
-4.650763E+0
-4.681591E+0
-4.681591E+0
-4.650763E+0
-4.619934E+0
-4.619934E+0
-4.619934E+0
-4.589107E+0
-4.527451E+0
-4.527451E+0
-4.496622E+0
-4.465794E+0
-4.373309E+0
-4.342482E+0
-4.373309E+0
-4.434966E+0
-4.527451E+0
-4.619934E+0
-4.681591E+0
-4.774076E+0
-4.866560E+0
-4.928216E+0
-4.959044E+0
-4.959044E+0
-4.928216E+0
-4.897389E+0
-4.897389E+0
-4.897389E+0
-4.928216E+0
-4.959044E+0
-4.989872E+0
-4.989872E+0
-4.989872E+0
-5.020701E+0
-5.082357E+0
-5.113185E+0
-5.082357E+0
-5.051528E+0
-5.020701E+0
-4.959044E+0
-4.897389E+0
[truncated: 116,540 more chars]
