# Supplementary material for: Performances of the PIPER scalable child human body model in accident reconstruction
Source: PLoS One. 2017 Nov 14;12(11):e0187916. doi: 10.1371/journal.pone.0187916 (PMC5685610; doi:10.1371/journal.pone.0187916)
Supplement: S1 Data — This zip folder contains input accelerations for reproducibility of the accident reconstruction. Also, the readings from the dummy sensor are reported for reproducibility of the calculations. (ZIP) [file pone.0187916.s009.zip › Channel/Channel/CCN_2012_001.003]

Test object number          :1
Name of the channel         :B-Pillar Left {AC} Z
Laboratory channel code     :14BPIL00LE00ACZP
Customer channel code       :14BPIL00LE00ACZP
Channel code                :14BPIL00LE00ACZP
Direction                   :Z
Dimension                   :AC
Channel frequency class     :2000
Unit                        :m/(s*s)
Reference system            :NOVALUE
Transducer type             :GV1011
Transducer id               :NOVALUE
Pre-filter type             :4.00kHz 6pole Butterworth for rate 20000 (1.3)
Cut off frequency           :4000
Channel amplitude class     :1000
Sampling interval           :5E-5
Bit resolution              :16
Time of first sample        :-0.38835156
Number of samples           :40480
Reference channel           :implicit
Reference channel name      :NOVALUE
Data source                 :transducer
Data status                 :ok
First global maximum value  :2.276755E+2
Time of maximum value       :4.284844E-2
First global minimum value  :-4.879902E+2
Time of minimum value       :4.444844E-2
Start offset interval       :-1.000000E-1
End offset interval         :-5.000000E-2
.ValidationRemark           :Seulement la gamme [-6.0 sec; 37.575 sec] a �t� lue. Gamme demand�e: [-6.0 sec; 40.0 sec].
1.296118E+0
1.296118E+0
1.326813E+0
1.326813E+0
1.296118E+0
1.204031E+0
1.142640E+0
1.142640E+0
1.173336E+0
1.234727E+0
1.234727E+0
1.142640E+0
1.050554E+0
9.584670E-1
8.049896E-1
6.515119E-1
4.366436E-1
2.524705E-1
1.296886E-1
9.899306E-2
1.296886E-1
2.217751E-1
3.138616E-1
4.366436E-1
5.287302E-1
5.594256E-1
5.901213E-1
6.515119E-1
7.435987E-1
8.663805E-1
9.891627E-1
1.081249E+0
1.142640E+0
1.142640E+0
1.111945E+0
1.050554E+0
9.277716E-1
7.435987E-1
5.901213E-1
4.980347E-1
4.673390E-1
4.980347E-1
4.980347E-1
4.673390E-1
4.059479E-1
3.138616E-1
2.831662E-1
2.524705E-1
2.831662E-1
3.138616E-1
3.752525E-1
4.366436E-1
5.901213E-1
7.129030E-1
7.129030E-1
6.515119E-1
5.901213E-1
5.594256E-1
5.594256E-1
5.594256E-1
5.287302E-1
4.673390E-1
4.366436E-1
4.059479E-1
4.366436E-1
4.366436E-1
4.366436E-1
4.673390E-1
5.287302E-1
5.287302E-1
5.287302E-1
4.980347E-1
4.980347E-1
4.980347E-1
4.980347E-1
4.673390E-1
4.366436E-1
4.059479E-1
4.366436E-1
4.980347E-1
5.901213E-1
6.515119E-1
7.129030E-1
6.822076E-1
6.515119E-1
5.901213E-1
5.901213E-1
6.208165E-1
7.129030E-1
8.356853E-1
9.277716E-1
9.584670E-1
9.277716E-1
8.663805E-1
8.049896E-1
7.435987E-1
5.901213E-1
4.366436E-1
2.524705E-1
1.296886E-1
6.829751E-2
6.829751E-2
6.906509E-3
-2.378893E-2
6.906509E-3
6.829751E-2
1.603842E-1
2.217751E-1
2.831662E-1
3.138616E-1
3.445571E-1
4.059479E-1
4.980347E-1
5.594256E-1
5.901213E-1
5.901213E-1
6.208165E-1
6.515119E-1
6.515119E-1
5.901213E-1
4.980347E-1
4.366436E-1
4.673390E-1
5.901213E-1
6.515119E-1
6.515119E-1
5.594256E-1
4.673390E-1
4.059479E-1
4.366436E-1
4.980347E-1
5.594256E-1
6.208165E-1
6.208165E-1
6.208165E-1
5.901213E-1
5.594256E-1
5.901213E-1
7.129030E-1
8.663805E-1
1.019858E+0
1.142640E+0
1.204031E+0
1.204031E+0
1.173336E+0
1.050554E+0
9.277716E-1
7.435987E-1
5.901213E-1
4.980347E-1
4.366436E-1
3.752525E-1
2.524705E-1
1.296886E-1
6.906509E-3
-5.448449E-2
-5.448449E-2
-5.448449E-2
6.906509E-3
1.296886E-1
3.445571E-1
5.901213E-1
8.049896E-1
1.019858E+0
1.173336E+0
1.234727E+0
1.234727E+0
1.204031E+0
1.173336E+0
1.142640E+0
1.142640E+0
1.142640E+0
1.204031E+0
1.265422E+0
1.296118E+0
1.265422E+0
1.142640E+0
9.891627E-1
8.049896E-1
6.515119E-1
4.980347E-1
3.138616E-1
1.603842E-1
3.760207E-2
-5.448449E-2
-1.465709E-1
-1.465709E-1
-1.465709E-1
-8.517993E-2
6.906509E-3
1.603842E-1
3.445571E-1
5.901213E-1
8.356853E-1
1.050554E+0
1.265422E+0
1.449595E+0
1.633768E+0
1.787246E+0
1.879332E+0
1.848637E+0
1.725855E+0
1.572377E+0
1.357509E+0
1.111945E+0
8.663805E-1
6.208165E-1
4.059479E-1
2.217751E-1
1.296886E-1
9.899306E-2
1.603842E-1
2.217751E-1
3.138616E-1
3.445571E-1
3.445571E-1
3.752525E-1
3.752525E-1
4.059479E-1
4.366436E-1
4.673390E-1
5.287302E-1
5.901213E-1
6.515119E-1
7.129030E-1
7.742941E-1
8.356853E-1
8.970761E-1
9.584670E-1
9.584670E-1
9.584670E-1
8.970761E-1
8.356853E-1
7.742941E-1
7.435987E-1
7.435987E-1
7.435987E-1
6.822076E-1
5.901213E-1
4.673390E-1
3.752525E-1
3.138616E-1
2.524705E-1
2.217751E-1
2.524705E-1
4.059479E-1
5.901213E-1
8.356853E-1
1.081249E+0
1.296118E+0
1.449595E+0
1.572377E+0
1.664464E+0
1.695159E+0
1.695159E+0
1.664464E+0
1.664464E+0
1.633768E+0
1.541682E+0
1.388204E+0
1.265422E+0
1.111945E+0
9.891627E-1
8.663805E-1
8.049896E-1
7.742941E-1
8.049896E-1
8.049896E-1
8.356853E-1
8.356853E-1
9.277716E-1
1.050554E+0
1.204031E+0
1.326813E+0
1.357509E+0
1.357509E+0
1.326813E+0
1.296118E+0
1.234727E+0
1.111945E+0
1.019858E+0
1.019858E+0
1.050554E+0
1.081249E+0
1.111945E+0
1.111945E+0
1.234727E+0
1.326813E+0
1.357509E+0
1.326813E+0
1.234727E+0
1.204031E+0
1.204031E+0
1.234727E+0
1.204031E+0
1.142640E+0
1.111945E+0
1.111945E+0
1.111945E+0
1.111945E+0
1.111945E+0
1.111945E+0
1.111945E+0
1.142640E+0
1.204031E+0
1.265422E+0
1.357509E+0
1.449595E+0
1.510986E+0
1.572377E+0
1.664464E+0
1.725855E+0
1.725855E+0
1.664464E+0
1.633768E+0
1.603073E+0
1.572377E+0
1.541682E+0
1.449595E+0
1.357509E+0
1.357509E+0
1.418900E+0
1.480291E+0
1.480291E+0
1.449595E+0
1.388204E+0
1.265422E+0
1.142640E+0
1.050554E+0
1.081249E+0
1.173336E+0
1.357509E+0
1.480291E+0
1.572377E+0
1.603073E+0
1.572377E+0
1.572377E+0
1.541682E+0
1.541682E+0
1.510986E+0
1.510986E+0
1.541682E+0
1.572377E+0
1.572377E+0
1.541682E+0
1.480291E+0
1.449595E+0
1.418900E+0
1.418900E+0
1.418900E+0
1.388204E+0
1.296118E+0
1.173336E+0
1.081249E+0
1.050554E+0
1.050554E+0
1.050554E+0
1.081249E+0
1.142640E+0
1.265422E+0
1.388204E+0
1.510986E+0
1.633768E+0
1.787246E+0
1.879332E+0
1.940723E+0
2.063505E+0
2.186287E+0
2.309070E+0
2.339765E+0
2.339765E+0
2.339765E+0
2.278374E+0
2.186287E+0
2.032810E+0
1.787246E+0
1.510986E+0
1.296118E+0
1.173336E+0
1.142640E+0
1.142640E+0
1.234727E+0
1.357509E+0
1.572377E+0
1.787246E+0
2.002114E+0
2.155592E+0
2.247678E+0
2.370460E+0
2.462547E+0
2.554633E+0
2.554633E+0
2.493242E+0
2.370460E+0
2.186287E+0
2.002114E+0
1.756550E+0
1.480291E+0
1.173336E+0
9.584670E-1
7.742941E-1
6.822076E-1
6.208165E-1
5.901213E-1
6.208165E-1
7.129030E-1
8.663805E-1
1.050554E+0
1.204031E+0
1.296118E+0
1.357509E+0
1.510986E+0
1.725855E+0
1.940723E+0
2.124896E+0
2.278374E+0
2.370460E+0
2.493242E+0
2.585329E+0
2.646720E+0
2.646720E+0
2.646720E+0
2.616024E+0
2.554633E+0
2.462547E+0
2.370460E+0
2.278374E+0
2.216983E+0
2.247678E+0
2.247678E+0
2.216983E+0
2.155592E+0
2.124896E+0
2.124896E+0
2.155592E+0
2.094201E+0
1.971419E+0
1.848637E+0
1.787246E+0
1.756550E+0
1.756550E+0
1.756550E+0
1.756550E+0
1.756550E+0
1.695159E+0
1.572377E+0
1.418900E+0
1.234727E+0
1.111945E+0
1.019858E+0
9.891627E-1
1.019858E+0
1.081249E+0
1.142640E+0
1.204031E+0
1.265422E+0
1.296118E+0
1.357509E+0
1.388204E+0
1.418900E+0
1.418900E+0
1.480291E+0
1.572377E+0
1.695159E+0
1.817941E+0
1.910028E+0
1.910028E+0
1.848637E+0
1.756550E+0
1.695159E+0
1.664464E+0
1.633768E+0
1.633768E+0
1.664464E+0
1.695159E+0
1.725855E+0
1.695159E+0
1.603073E+0
1.541682E+0
1.541682E+0
1.572377E+0
1.695159E+0
1.848637E+0
1.971419E+0
2.063505E+0
2.032810E+0
1.910028E+0
1.725855E+0
1.541682E+0
1.388204E+0
1.296118E+0
1.265422E+0
1.296118E+0
1.388204E+0
1.541682E+0
1.664464E+0
1.756550E+0
1.756550E+0
1.725855E+0
1.725855E+0
1.787246E+0
1.879332E+0
1.971419E+0
1.971419E+0
1.879332E+0
1.787246E+0
1.787246E+0
1.910028E+0
2.063505E+0
2.155592E+0
2.063505E+0
1.910028E+0
1.695159E+0
1.480291E+0
1.296118E+0
1.111945E+0
1.019858E+0
1.019858E+0
1.142640E+0
1.296118E+0
1.357509E+0
1.326813E+0
1.234727E+0
1.173336E+0
1.142640E+0
1.204031E+0
1.326813E+0
1.480291E+0
1.603073E+0
1.756550E+0
1.940723E+0
2.124896E+0
2.278374E+0
2.431851E+0
2.554633E+0
2.646720E+0
2.708111E+0
2.677415E+0
2.585329E+0
2.462547E+0
2.339765E+0
2.247678E+0
2.186287E+0
2.094201E+0
2.002114E+0
1.910028E+0
1.817941E+0
1.664464E+0
1.510986E+0
1.449595E+0
1.510986E+0
1.572377E+0
1.633768E+0
1.664464E+0
1.633768E+0
1.603073E+0
1.603073E+0
1.664464E+0
1.756550E+0
1.848637E+0
1.910028E+0
1.940723E+0
1.910028E+0
1.848637E+0
1.756550E+0
1.664464E+0
1.633768E+0
1.725855E+0
1.848637E+0
1.940723E+0
1.971419E+0
1.910028E+0
1.725855E+0
1.510986E+0
1.357509E+0
1.296118E+0
1.326813E+0
1.296118E+0
1.265422E+0
1.234727E+0
1.204031E+0
1.204031E+0
1.357509E+0
1.603073E+0
1.787246E+0
1.879332E+0
1.879332E+0
1.879332E+0
1.910028E+0
2.032810E+0
2.216983E+0
2.370460E+0
2.462547E+0
2.493242E+0
2.554633E+0
2.616024E+0
2.677415E+0
2.708111E+0
2.708111E+0
2.616024E+0
2.370460E+0
1.971419E+0
1.541682E+0
1.173336E+0
1.050554E+0
1.081249E+0
1.173336E+0
1.296118E+0
1.388204E+0
1.449595E+0
1.541682E+0
1.603073E+0
1.633768E+0
1.633768E+0
1.695159E+0
1.787246E+0
1.848637E+0
1.879332E+0
1.940723E+0
2.032810E+0
2.063505E+0
1.940723E+0
1.695159E+0
1.388204E+0
1.173336E+0
1.081249E+0
1.050554E+0
1.019858E+0
8.970761E-1
7.435987E-1
6.208165E-1
5.287302E-1
4.673390E-1
3.752525E-1
3.445571E-1
4.673390E-1
8.049896E-1
1.296118E+0
1.817941E+0
2.247678E+0
2.462547E+0
2.554633E+0
2.585329E+0
2.616024E+0
2.646720E+0
2.616024E+0
2.493242E+0
2.247678E+0
1.910028E+0
1.603073E+0
1.388204E+0
1.234727E+0
1.173336E+0
1.173336E+0
1.173336E+0
1.173336E+0
1.142640E+0
1.050554E+0
9.584670E-1
9.891627E-1
1.081249E+0
1.296118E+0
1.510986E+0
1.725855E+0
1.879332E+0
1.879332E+0
1.756550E+0
1.541682E+0
1.265422E+0
1.050554E+0
8.663805E-1
7.435987E-1
7.435987E-1
8.356853E-1
1.019858E+0
1.234727E+0
1.357509E+0
1.418900E+0
1.449595E+0
1.480291E+0
1.480291E+0
1.449595E+0
1.449595E+0
1.480291E+0
1.572377E+0
1.664464E+0
1.817941E+0
1.848637E+0
1.756550E+0
1.449595E+0
1.050554E+0
7.435987E-1
6.208165E-1
6.515119E-1
7.742941E-1
9.277716E-1
1.111945E+0
1.234727E+0
1.326813E+0
1.326813E+0
1.326813E+0
1.418900E+0
1.695159E+0
2.094201E+0
2.523938E+0
2.861588E+0
3.045761E+0
3.107153E+0
3.045761E+0
2.922979E+0
2.769502E+0
2.554633E+0
2.309070E+0
2.032810E+0
1.787246E+0
1.510986E+0
1.173336E+0
8.356853E-1
4.673390E-1
9.899306E-2
-1.772665E-1
-4.228305E-1
-5.456125E-1
-4.842215E-1
-3.000485E-1
-2.378893E-2
2.524705E-1
4.673390E-1
6.515119E-1
8.049896E-1
8.970761E-1
9.891627E-1
1.081249E+0
1.204031E+0
1.418900E+0
1.633768E+0
1.817941E+0
1.879332E+0
1.725855E+0
1.480291E+0
1.173336E+0
9.277716E-1
8.356853E-1
9.277716E-1
1.234727E+0
1.572377E+0
1.848637E+0
1.971419E+0
1.940723E+0
1.848637E+0
1.725855E+0
1.725855E+0
1.848637E+0
1.971419E+0
2.063505E+0
2.094201E+0
1.971419E+0
1.725855E+0
1.357509E+0
1.019858E+0
8.356853E-1
8.049896E-1
8.663805E-1
9.277716E-1
9.891627E-1
1.081249E+0
1.142640E+0
1.173336E+0
1.204031E+0
1.296118E+0
1.418900E+0
1.603073E+0
1.725855E+0
1.756550E+0
1.695159E+0
1.603073E+0
1.510986E+0
1.326813E+0
1.081249E+0
7.742941E-1
4.673390E-1
9.899306E-2
-2.386575E-1
-5.456125E-1
-7.297856E-1
-8.525675E-1
-9.139585E-1
-9.446541E-1
-9.446541E-1
-1.006045E+0
-1.036741E+0
-9.446541E-1
-7.297856E-1
-3.614395E-1
6.906509E-3
3.445571E-1
6.208165E-1
8.049896E-1
8.970761E-1
9.277716E-1
1.019858E+0
1.173336E+0
1.265422E+0
1.234727E+0
1.019858E+0
7.435987E-1
5.594256E-1
4.980347E-1
5.594256E-1
6.822076E-1
8.049896E-1
9.277716E-1
1.050554E+0
1.173336E+0
1.326813E+0
1.480291E+0
1.695159E+0
2.002114E+0
2.370460E+0
2.800198E+0
3.199239E+0
3.444803E+0
3.444803E+0
3.168543E+0
2.677415E+0
2.124896E+0
1.633768E+0
1.296118E+0
1.019858E+0
7.742941E-1
4.366436E-1
1.296886E-1
-8.517993E-2
-1.772665E-1
-2.079620E-1
-1.772665E-1
-8.517993E-2
6.829751E-2
1.910796E-1
1.910796E-1
9.899306E-2
6.906509E-3
9.899306E-2
3.445571E-1
7.129030E-1
1.111945E+0
1.541682E+0
1.910028E+0
2.278374E+0
2.585329E+0
2.800198E+0
2.861588E+0
2.769502E+0
2.554633E+0
2.339765E+0
2.155592E+0
2.002114E+0
1.848637E+0
1.633768E+0
1.296118E+0
8.970761E-1
5.594256E-1
3.752525E-1
3.752525E-1
4.366436E-1
5.287302E-1
5.594256E-1
6.208165E-1
6.822076E-1
8.049896E-1
9.584670E-1
1.050554E+0
1.081249E+0
1.050554E+0
1.050554E+0
1.050554E+0
9.891627E-1
8.970761E-1
8.356853E-1
7.742941E-1
7.742941E-1
8.356853E-1
9.277716E-1
1.142640E+0
1.418900E+0
1.756550E+0
2.124896E+0
2.462547E+0
2.646720E+0
2.585329E+0
2.309070E+0
1.910028E+0
1.541682E+0
1.388204E+0
1.480291E+0
1.664464E+0
1.848637E+0
1.879332E+0
1.787246E+0
1.725855E+0
1.756550E+0
1.848637E+0
2.032810E+0
2.278374E+0
2.554633E+0
2.892283E+0
3.199239E+0
3.536889E+0
3.843844E+0
3.935931E+0
3.721062E+0
3.229934E+0
2.585329E+0
1.971419E+0
1.418900E+0
9.277716E-1
4.980347E-1
1.910796E-1
3.760207E-2
3.760207E-2
9.899306E-2
2.217751E-1
3.445571E-1
4.980347E-1
6.515119E-1
7.742941E-1
8.356853E-1
8.049896E-1
6.515119E-1
4.980347E-1
4.059479E-1
3.752525E-1
4.059479E-1
4.673390E-1
4.980347E-1
5.287302E-1
5.901213E-1
7.742941E-1
1.081249E+0
1.388204E+0
1.664464E+0
1.879332E+0
2.063505E+0
2.155592E+0
2.278374E+0
2.462547E+0
2.616024E+0
2.708111E+0
2.738806E+0
2.677415E+0
2.554633E+0
2.431851E+0
2.309070E+0
2.247678E+0
2.155592E+0
1.971419E+0
1.695159E+0
1.357509E+0
9.584670E-1
5.594256E-1
1.910796E-1
-5.448449E-2
-8.517993E-2
6.906509E-3
9.899306E-2
9.899306E-2
1.296886E-1
1.296886E-1
9.899306E-2
6.906509E-3
-5.448449E-2
-8.517993E-2
3.760207E-2
2.831662E-1
5.594256E-1
8.356853E-1
1.050554E+0
1.234727E+0
1.418900E+0
1.572377E+0
1.603073E+0
1.603073E+0
1.510986E+0
1.449595E+0
1.541682E+0
1.787246E+0
2.155592E+0
2.493242E+0
2.708111E+0
2.830893E+0
2.953675E+0
3.107153E+0
3.352716E+0
3.628976E+0
3.935931E+0
4.212190E+0
4.396364E+0
4.457754E+0
4.273582E+0
3.874540E+0
3.383411E+0
2.830893E+0
2.339765E+0
1.940723E+0
1.664464E+0
1.510986E+0
1.388204E+0
1.173336E+0
9.891627E-1
8.970761E-1
9.891627E-1
1.204031E+0
1.480291E+0
1.787246E+0
2.094201E+0
2.309070E+0
2.431851E+0
2.523938E+0
2.554633E+0
2.493242E+0
2.309070E+0
2.063505E+0
1.817941E+0
1.603073E+0
1.357509E+0
1.173336E+0
9.584670E-1
8.049896E-1
6.515119E-1
5.594256E-1
5.287302E-1
5.594256E-1
6.515119E-1
8.049896E-1
9.891627E-1
1.204031E+0
1.510986E+0
1.910028E+0
2.339765E+0
2.738806E+0
3.045761E+0
3.260630E+0
3.352716E+0
3.291326E+0
3.045761E+0
2.677415E+0
2.216983E+0
1.725855E+0
1.265422E+0
9.277716E-1
7.742941E-1
7.742941E-1
8.663805E-1
1.019858E+0
1.265422E+0
1.572377E+0
1.910028E+0
2.278374E+0
2.677415E+0
3.137848E+0
3.475498E+0
3.598280E+0
3.506194E+0
3.291326E+0
3.015066E+0
2.800198E+0
2.677415E+0
2.646720E+0
2.677415E+0
2.769502E+0
2.830893E+0
2.861588E+0
2.769502E+0
2.646720E+0
2.523938E+0
2.370460E+0
2.247678E+0
2.124896E+0
2.063505E+0
1.971419E+0
1.756550E+0
1.388204E+0
9.891627E-1
7.129030E-1
5.594256E-1
5.901213E-1
8.049896E-1
1.173336E+0
1.664464E+0
2.155592E+0
2.554633E+0
2.861588E+0
3.015066E+0
3.076457E+0
3.168543E+0
3.260630E+0
3.352716E+0
3.414107E+0
3.352716E+0
3.199239E+0
2.984370E+0
2.677415E+0
2.370460E+0
2.063505E+0
1.848637E+0
1.725855E+0
1.725855E+0
1.787246E+0
2.002114E+0
2.339765E+0
2.830893E+0
3.352716E+0
3.874540E+0
4.181495E+0
4.181495E+0
3.874540E+0
3.352716E+0
2.769502E+0
2.155592E+0
1.603073E+0
1.234727E+0
1.050554E+0
1.050554E+0
1.204031E+0
1.449595E+0
1.664464E+0
1.787246E+0
1.756550E+0
1.603073E+0
1.418900E+0
1.326813E+0
1.326813E+0
1.510986E+0
1.756550E+0
2.032810E+0
2.278374E+0
2.462547E+0
2.646720E+0
2.830893E+0
2.922979E+0
2.922979E+0
2.830893E+0
2.708111E+0
2.677415E+0
2.616024E+0
2.493242E+0
2.370460E+0
2.278374E+0
2.247678E+0
2.186287E+0
2.155592E+0
2.186287E+0
2.216983E+0
2.309070E+0
2.493242E+0
2.677415E+0
2.800198E+0
2.800198E+0
2.677415E+0
2.523938E+0
2.370460E+0
2.247678E+0
2.186287E+0
2.155592E+0
2.094201E+0
1.971419E+0
1.787246E+0
1.633768E+0
1.541682E+0
1.603073E+0
1.787246E+0
2.094201E+0
2.370460E+0
2.616024E+0
2.708111E+0
2.738806E+0
2.738806E+0
2.769502E+0
2.769502E+0
2.708111E+0
2.677415E+0
2.769502E+0
3.015066E+0
3.229934E+0
3.322021E+0
3.229934E+0
3.045761E+0
2.861588E+0
2.646720E+0
2.401156E+0
2.155592E+0
1.879332E+0
1.541682E+0
1.173336E+0
8.356853E-1
4.980347E-1
1.603842E-1
-1.772665E-1
-4.535260E-1
-5.763080E-1
-4.228305E-1
-1.158755E-1
2.524705E-1
5.901213E-1
8.970761E-1
1.234727E+0
1.633768E+0
1.971419E+0
2.278374E+0
2.554633E+0
2.800198E+0
3.015066E+0
3.076457E+0
2.984370E+0
2.738806E+0
2.339765E+0
1.879332E+0
1.326813E+0
7.742941E-1
2.831662E-1
-1.158755E-1
-4.228305E-1
-6.070035E-1
-6.683945E-1
-5.763080E-1
-3.307440E-1
9.899306E-2
6.515119E-1
1.234727E+0
1.725855E+0
2.094201E+0
2.401156E+0
2.646720E+0
2.892283E+0
3.076457E+0
3.168543E+0
3.107153E+0
2.861588E+0
2.523938E+0
2.278374E+0
2.124896E+0
2.063505E+0
2.002114E+0
1.910028E+0
1.879332E+0
1.879332E+0
1.817941E+0
1.695159E+0
1.541682E+0
1.418900E+0
1.265422E+0
1.050554E+0
8.049896E-1
6.208165E-1
5.287302E-1
4.673390E-1
4.366436E-1
3.752525E-1
3.445571E-1
3.138616E-1
3.138616E-1
3.138616E-1
3.752525E-1
5.287302E-1
7.129030E-1
8.663805E-1
9.584670E-1
1.050554E+0
1.111945E+0
1.142640E+0
1.081249E+0
9.891627E-1
8.356853E-1
6.822076E-1
4.673390E-1
3.138616E-1
1.910796E-1
1.603842E-1
1.296886E-1
1.910796E-1
3.752525E-1
5.901213E-1
7.129030E-1
7.129030E-1
5.901213E-1
3.445571E-1
9.899306E-2
-1.465709E-1
-4.228305E-1
-6.376990E-1
-8.218720E-1
-9.446541E-1
-1.036741E+0
-1.036741E+0
-8.218720E-1
-4.535260E-1
6.829751E-2
6.822076E-1
1.265422E+0
1.695159E+0
1.940723E+0
2.094201E+0
2.094201E+0
2.032810E+0
1.879332E+0
1.664464E+0
1.357509E+0
1.019858E+0
6.208165E-1
2.831662E-1
-2.378893E-2
-3.000485E-1
-5.763080E-1
-7.604810E-1
-8.525675E-1
-8.218720E-1
-7.297856E-1
-6.376990E-1
-5.149170E-1
-3.614395E-1
-2.079620E-1
-5.448449E-2
6.906509E-3
3.760207E-2
6.906509E-3
-8.517993E-2
-2.386575E-1
-3.921350E-1
-4.228305E-1
-3.614395E-1
-1.772665E-1
6.829751E-2
3.138616E-1
5.901213E-1
8.356853E-1
1.142640E+0
1.480291E+0
1.848637E+0
2.124896E+0
2.278374E+0
2.309070E+0
2.278374E+0
2.155592E+0
1.910028E+0
1.510986E+0
1.019858E+0
5.594256E-1
1.603842E-1
-1.772665E-1
-5.149170E-1
-8.218720E-1
-1.036741E+0
-1.098131E+0
-1.128827E+0
-1.128827E+0
-1.159523E+0
-1.190218E+0
-1.220914E+0
-1.251609E+0
-1.282305E+0
-1.313000E+0
-1.343696E+0
-1.374391E+0
-1.374391E+0
-1.313000E+0
-1.313000E+0
-1.282305E+0
-1.220914E+0
-1.128827E+0
-1.006045E+0
-8.525675E-1
-6.683945E-1
-4.228305E-1
-1.772665E-1
3.760207E-2
1.603842E-1
2.524705E-1
3.445571E-1
4.673390E-1
6.208165E-1
7.742941E-1
8.970761E-1
9.891627E-1
1.019858E+0
1.050554E+0
1.019858E+0
8.970761E-1
6.822076E-1
4.673390E-1
3.138616E-1
2.217751E-1
1.910796E-1
1.603842E-1
1.296886E-1
3.760207E-2
-1.158755E-1
-2.693529E-1
-3.614395E-1
-4.228305E-1
-4.228305E-1
-3.307440E-1
-2.079620E-1
-1.158755E-1
-1.158755E-1
-1.772665E-1
-2.386575E-1
-2.693529E-1
-2.386575E-1
-2.079620E-1
-1.772665E-1
-1.465709E-1
-1.465709E-1
-1.772665E-1
-2.386575E-1
-3.000485E-1
-3.307440E-1
-2.386575E-1
-8.517993E-2
1.603842E-1
3.752525E-1
5.594256E-1
6.515119E-1
7.435987E-1
7.742941E-1
7.742941E-1
7.129030E-1
5.901213E-1
5.287302E-1
5.901213E-1
7.742941E-1
9.891627E-1
1.173336E+0
1.204031E+0
1.081249E+0
8.356853E-1
4.980347E-1
9.899306E-2
-2.693529E-1
-6.683945E-1
-1.036741E+0
-1.313000E+0
-1.589260E+0
-1.834824E+0
-2.018997E+0
-2.233865E+0
-2.418038E+0
-2.540820E+0
-2.571516E+0
-2.479429E+0
-2.264561E+0
-1.926910E+0
-1.435782E+0
-8.525675E-1
-2.079620E-1
4.059479E-1
9.277716E-1
1.296118E+0
1.480291E+0
1.541682E+0
1.541682E+0
1.480291E+0
1.296118E+0
9.891627E-1
6.822076E-1
4.366436E-1
2.217751E-1
3.760207E-2
-1.158755E-1
-1.772665E-1
-1.465709E-1
-2.378893E-2
1.910796E-1
4.366436E-1
6.515119E-1
8.049896E-1
8.970761E-1
9.584670E-1
9.891627E-1
1.019858E+0
9.891627E-1
9.584670E-1
9.584670E-1
1.050554E+0
1.204031E+0
1.265422E+0
1.234727E+0
1.050554E+0
8.049896E-1
4.980347E-1
2.217751E-1
-5.448449E-2
-3.614395E-1
-6.683945E-1
-1.006045E+0
-1.405087E+0
-1.773433E+0
-2.049692E+0
-2.264561E+0
-2.356647E+0
-2.418038E+0
-2.387343E+0
-2.264561E+0
-2.049692E+0
-1.742737E+0
-1.343696E+0
-9.139585E-1
-4.535260E-1
6.906509E-3
4.366436E-1
8.356853E-1
1.142640E+0
1.296118E+0
1.296118E+0
1.111945E+0
8.356853E-1
4.980347E-1
1.296886E-1
-2.693529E-1
-6.376990E-1
-9.446541E-1
-1.159523E+0
-1.282305E+0
-1.313000E+0
-1.282305E+0
-1.220914E+0
-1.159523E+0
-1.190218E+0
-1.220914E+0
-1.220914E+0
-1.159523E+0
-1.036741E+0
-9.139585E-1
-7.911766E-1
-6.990900E-1
-6.376990E-1
-5.456125E-1
-3.921350E-1
-2.386575E-1
-5.448449E-2
9.899306E-2
2.217751E-1
3.445571E-1
3.445571E-1
2.524705E-1
9.899306E-2
-8.517993E-2
-2.693529E-1
-4.535260E-1
-6.070035E-1
-6.990900E-1
-7.911766E-1
-8.832631E-1
-9.753495E-1
-1.036741E+0
-1.067436E+0
-1.098131E+0
-1.098131E+0
-9.753495E-1
-7.911766E-1
-6.376990E-1
-5.763080E-1
-5.456125E-1
-5.149170E-1
-5.456125E-1
-6.683945E-1
-8.832631E-1
-1.159523E+0
-1.374391E+0
-1.589260E+0
-1.773433E+0
-1.896215E+0
-1.926910E+0
-1.926910E+0
-1.865519E+0
-1.804128E+0
-1.712042E+0
-1.589260E+0
-1.466478E+0
-1.374391E+0
-1.313000E+0
-1.220914E+0
-1.128827E+0
-1.067436E+0
-1.067436E+0
-1.190218E+0
-1.282305E+0
-1.405087E+0
-1.558564E+0
-1.742737E+0
-1.865519E+0
-1.896215E+0
-1.834824E+0
-1.712042E+0
-1.497173E+0
-1.220914E+0
-8.525675E-1
-5.456125E-1
-3.307440E-1
-1.772665E-1
-8.517993E-2
-2.378893E-2
-2.378893E-2
-1.158755E-1
-2.386575E-1
-4.535260E-1
-7.604810E-1
-1.159523E+0
-1.619955E+0
-2.049692E+0
-2.448734E+0
-2.694298E+0
-2.817080E+0
-2.847775E+0
-2.817080E+0
-2.694298E+0
-2.540820E+0
-2.325952E+0
-2.049692E+0
-1.773433E+0
-1.466478E+0
-1.159523E+0
-8.525675E-1
-5.763080E-1
-3.000485E-1
-1.465709E-1
-1.158755E-1
-1.465709E-1
-2.693529E-1
-4.842215E-1
-7.911766E-1
-1.128827E+0
-1.497173E+0
-1.834824E+0
-2.111083E+0
-2.295256E+0
-2.387343E+0
-2.387343E+0
-2.325952E+0
-2.203170E+0
-2.111083E+0
-2.018997E+0
-1.988301E+0
-1.926910E+0
-1.773433E+0
-1.527869E+0
-1.251609E+0
-1.006045E+0
-8.525675E-1
-7.604810E-1
-7.604810E-1
-7.911766E-1
-8.525675E-1
-9.446541E-1
-1.098131E+0
-1.220914E+0
-1.251609E+0
-1.251609E+0
-1.251609E+0
-1.251609E+0
-1.251609E+0
-1.220914E+0
-1.190218E+0
-1.190218E+0
-1.282305E+0
-1.405087E+0
-1.589260E+0
-1.773433E+0
-1.896215E+0
-1.988301E+0
-2.018997E+0
-2.049692E+0
-2.141779E+0
-2.233865E+0
-2.233865E+0
-2.172474E+0
-2.080388E+0
-1.926910E+0
-1.773433E+0
-1.589260E+0
-1.405087E+0
-1.251609E+0
-1.067436E+0
-9.446541E-1
-8.525675E-1
-8.832631E-1
-1.006045E+0
-1.190218E+0
-1.405087E+0
-1.650651E+0
-1.865519E+0
-1.957606E+0
-1.988301E+0
-2.018997E+0
-2.049692E+0
-2.080388E+0
-2.111083E+0
-2.141779E+0
-2.141779E+0
-2.111083E+0
-2.018997E+0
-1.926910E+0
-1.834824E+0
-1.773433E+0
-1.742737E+0
-1.712042E+0
-1.742737E+0
-1.712042E+0
-1.589260E+0
-1.405087E+0
-1.220914E+0
-1.006045E+0
-7.911766E-1
-6.070035E-1
-4.228305E-1
-3.000485E-1
-2.386575E-1
-2.079620E-1
-2.079620E-1
-2.079620E-1
-2.693529E-1
-3.921350E-1
-5.763080E-1
-7.911766E-1
-9.753495E-1
-1.159523E+0
-1.282305E+0
-1.374391E+0
-1.435782E+0
-1.466478E+0
-1.435782E+0
-1.343696E+0
-1.159523E+0
-9.753495E-1
-7.604810E-1
-6.070035E-1
-5.149170E-1
-5.456125E-1
-6.070035E-1
-7.297856E-1
-8.832631E-1
-1.036741E+0
-1.190218E+0
-1.374391E+0
-1.527869E+0
-1.681346E+0
-1.834824E+0
-1.957606E+0
-2.111083E+0
-2.203170E+0
-2.233865E+0
-2.172474E+0
-2.018997E+0
-1.742737E+0
-1.497173E+0
-1.251609E+0
-1.067436E+0
-9.446541E-1
-8.218720E-1
-7.297856E-1
-6.990900E-1
-6.683945E-1
-5.763080E-1
-4.842215E-1
-3.921350E-1
-3.614395E-1
-3.307440E-1
-2.693529E-1
-2.079620E-1
-1.772665E-1
-1.465709E-1
-1.465709E-1
-1.465709E-1
-1.158755E-1
-1.158755E-1
-1.772665E-1
-3.307440E-1
-5.456125E-1
-7.911766E-1
-1.067436E+0
-1.282305E+0
-1.497173E+0
-1.681346E+0
-1.804128E+0
-1.865519E+0
-1.865519E+0
-1.834824E+0
-1.773433E+0
-1.742737E+0
-1.681346E+0
-1.558564E+0
-1.497173E+0
-1.558564E+0
-1.650651E+0
-1.773433E+0
-1.865519E+0
-1.926910E+0
-1.957606E+0
-1.988301E+0
-2.018997E+0
-2.080388E+0
-2.111083E+0
-2.141779E+0
-2.172474E+0
-2.172474E+0
-2.203170E+0
-2.233865E+0
-2.203170E+0
-2.172474E+0
-2.111083E+0
-2.111083E+0
-2.111083E+0
-2.080388E+0
-2.018997E+0
-1.957606E+0
-1.957606E+0
-1.988301E+0
-1.957606E+0
-1.896215E+0
-1.804128E+0
-1.650651E+0
-1.466478E+0
-1.220914E+0
-9.753495E-1
-6.683945E-1
-3.614395E-1
-1.158755E-1
3.760207E-2
9.899306E-2
9.899306E-2
6.906509E-3
-1.158755E-1
-2.693529E-1
-4.842215E-1
-7.604810E-1
-1.098131E+0
-1.466478E+0
-1.834824E+0
-2.233865E+0
-2.663602E+0
-3.093339E+0
-3.400294E+0
-3.584467E+0
-3.707249E+0
-3.737945E+0
-3.737945E+0
-3.676554E+0
-3.553772E+0
-3.461685E+0
-3.369599E+0
-3.277512E+0
-3.216121E+0
-3.185426E+0
-3.185426E+0
-3.154730E+0
-3.124035E+0
-3.062644E+0
-2.939862E+0
-2.847775E+0
-2.817080E+0
-2.817080E+0
-2.817080E+0
-2.786384E+0
-2.755689E+0
-2.724993E+0
-2.663602E+0
-2.571516E+0
-2.448734E+0
-2.325952E+0
-2.264561E+0
-2.264561E+0
-2.264561E+0
-2.264561E+0
-2.264561E+0
-2.325952E+0
-2.418038E+0
-2.540820E+0
-2.663602E+0
-2.817080E+0
-2.970557E+0
-3.062644E+0
-3.031948E+0
-2.847775E+0
-2.663602E+0
-2.510125E+0
-2.418038E+0
-2.325952E+0
-2.295256E+0
-2.325952E+0
-2.387343E+0
-2.540820E+0
-2.694298E+0
-2.817080E+0
-2.878471E+0
-2.939862E+0
-3.031948E+0
-3.216121E+0
-3.400294E+0
-3.553772E+0
-3.676554E+0
-3.707249E+0
-3.707249E+0
-3.645858E+0
-3.584467E+0
-3.461685E+0
-3.308208E+0
-3.216121E+0
-3.216121E+0
-3.308208E+0
-3.430990E+0
-3.584467E+0
-3.707249E+0
-3.830031E+0
-3.860727E+0
-3.830031E+0
-3.768640E+0
-3.707249E+0
-3.645858E+0
-3.584467E+0
-3.461685E+0
-3.338903E+0
-3.185426E+0
-3.001253E+0
-2.878471E+0
-2.786384E+0
-2.786384E+0
-2.847775E+0
-2.909166E+0
-2.970557E+0
-3.031948E+0
-3.124035E+0
-3.185426E+0
-3.246817E+0
-3.308208E+0
-3.430990E+0
-3.553772E+0
-3.584467E+0
-3.492381E+0
-3.338903E+0
-3.154730E+0
-2.970557E+0
-2.817080E+0
-2.632907E+0
-2.510125E+0
-2.448734E+0
-2.479429E+0
-2.540820E+0
-2.632907E+0
-2.755689E+0
-2.878471E+0
-3.031948E+0
-3.124035E+0
-3.154730E+0
-3.154730E+0
-3.093339E+0
-2.970557E+0
-2.817080E+0
-2.663602E+0
-2.540820E+0
-2.448734E+0
-2.418038E+0
-2.448734E+0
-2.479429E+0
-2.510125E+0
-2.540820E+0
-2.571516E+0
-2.540820E+0
-2.479429E+0
-2.418038E+0
-2.387343E+0
-2.356647E+0
-2.325952E+0
-2.264561E+0
-2.172474E+0
-2.049692E+0
-1.957606E+0
-1.834824E+0
-1.742737E+0
-1.619955E+0
-1.527869E+0
-1.527869E+0
-1.650651E+0
-1.834824E+0
-2.049692E+0
-2.233865E+0
-2.418038E+0
-2.540820E+0
-2.540820E+0
-2.448734E+0
-2.295256E+0
-2.080388E+0
-1.834824E+0
-1.558564E+0
-1.251609E+0
-9.753495E-1
-6.990900E-1
-4.535260E-1
-2.386575E-1
-8.517993E-2
6.906509E-3
6.906509E-3
-8.517993E-2
-2.079620E-1
-3.921350E-1
-5.763080E-1
-7.911766E-1
-1.036741E+0
-1.282305E+0
-1.497173E+0
-1.650651E+0
-1.742737E+0
-1.742737E+0
-1.681346E+0
-1.589260E+0
-1.466478E+0
-1.282305E+0
-1.098131E+0
-8.525675E-1
-6.376990E-1
-5.149170E-1
-4.228305E-1
-3.614395E-1
-3.000485E-1
-2.386575E-1
-1.465709E-1
-5.448449E-2
6.829751E-2
2.524705E-1
4.059479E-1
4.980347E-1
5.594256E-1
5.594256E-1
5.594256E-1
5.901213E-1
5.594256E-1
5.287302E-1
4.673390E-1
4.059479E-1
3.445571E-1
2.831662E-1
2.217751E-1
1.296886E-1
-2.378893E-2
-1.772665E-1
-3.614395E-1
-4.842215E-1
-4.842215E-1
-3.921350E-1
-2.386575E-1
-8.517993E-2
9.899306E-2
2.524705E-1
3.752525E-1
4.980347E-1
6.515119E-1
7.742941E-1
8.663805E-1
9.277716E-1
9.584670E-1
9.891627E-1
1.019858E+0
9.891627E-1
9.277716E-1
8.356853E-1
7.742941E-1
7.129030E-1
6.208165E-1
5.901213E-1
5.594256E-1
6.208165E-1
6.822076E-1
8.049896E-1
9.584670E-1
1.142640E+0
1.296118E+0
1.418900E+0
1.541682E+0
1.633768E+0
1.756550E+0
1.848637E+0
1.910028E+0
1.971419E+0
2.063505E+0
2.155592E+0
2.155592E+0
2.124896E+0
2.094201E+0
2.032810E+0
1.971419E+0
1.879332E+0
1.817941E+0
1.756550E+0
1.633768E+0
1.510986E+0
1.357509E+0
1.265422E+0
1.173336E+0
1.142640E+0
1.173336E+0
1.234727E+0
1.296118E+0
1.296118E+0
1.296118E+0
1.296118E+0
1.326813E+0
1.296118E+0
1.265422E+0
1.265422E+0
1.234727E+0
1.204031E+0
1.111945E+0
1.019858E+0
9.277716E-1
8.356853E-1
7.129030E-1
6.208165E-1
5.287302E-1
4.980347E-1
5.287302E-1
6.515119E-1
8.663805E-1
1.081249E+0
1.326813E+0
1.510986E+0
1.633768E+0
1.695159E+0
1.725855E+0
1.695159E+0
1.633768E+0
1.541682E+0
1.480291E+0
1.388204E+0
1.296118E+0
1.111945E+0
8.970761E-1
7.435987E-1
6.515119E-1
6.822076E-1
7.435987E-1
8.049896E-1
8.970761E-1
9.891627E-1
1.081249E+0
1.204031E+0
1.296118E+0
1.357509E+0
1.388204E+0
1.418900E+0
1.449595E+0
1.449595E+0
1.418900E+0
1.480291E+0
1.541682E+0
1.633768E+0
1.695159E+0
1.664464E+0
1.510986E+0
1.326813E+0
1.081249E+0
8.049896E-1
4.980347E-1
1.603842E-1
-8.517993E-2
-2.693529E-1
-4.228305E-1
-5.763080E-1
-7.911766E-1
-1.036741E+0
-1.220914E+0
-1.313000E+0
-1.405087E+0
-1.435782E+0
-1.435782E+0
-1.343696E+0
-1.190218E+0
-9.446541E-1
-6.376990E-1
-2.693529E-1
1.603842E-1
6.208165E-1
9.891627E-1
1.265422E+0
1.418900E+0
1.449595E+0
1.418900E+0
1.357509E+0
1.265422E+0
1.142640E+0
9.891627E-1
8.049896E-1
5.901213E-1
3.752525E-1
1.603842E-1
-2.378893E-2
-1.465709E-1
-2.693529E-1
-3.614395E-1
-4.228305E-1
-4.228305E-1
-3.921350E-1
-3.000485E-1
-1.772665E-1
-5.448449E-2
9.899306E-2
2.524705E-1
3.445571E-1
3.752525E-1
3.138616E-1
2.217751E-1
1.296886E-1
6.906509E-3
-8.517993E-2
-1.772665E-1
-3.000485E-1
-4.535260E-1
-5.456125E-1
-5.763080E-1
-5.456125E-1
-5.149170E-1
-4.535260E-1
-3.921350E-1
-3.307440E-1
-2.386575E-1
-1.465709E-1
-1.158755E-1
-5.448449E-2
6.906509E-3
1.910796E-1
4.366436E-1
7.435987E-1
1.050554E+0
1.296118E+0
1.541682E+0
1.725855E+0
1.848637E+0
1.940723E+0
2.002114E+0
2.002114E+0
1.971419E+0
1.971419E+0
1.971419E+0
1.971419E+0
1.879332E+0
1.695159E+0
1.480291E+0
1.265422E+0
1.019858E+0
8.049896E-1
6.208165E-1
4.980347E-1
4.980347E-1
6.208165E-1
8.356853E-1
1.111945E+0
1.388204E+0
1.633768E+0
1.879332E+0
2.155592E+0
2.462547E+0
2.708111E+0
2.892283E+0
3.015066E+0
3.076457E+0
3.107153E+0
3.076457E+0
3.015066E+0
2.861588E+0
2.708111E+0
2.554633E+0
2.462547E+0
2.431851E+0
2.431851E+0
2.370460E+0
2.278374E+0
2.216983E+0
2.155592E+0
2.155592E+0
2.186287E+0
2.278374E+0
2.401156E+0
2.462547E+0
2.523938E+0
2.616024E+0
2.769502E+0
2.922979E+0
3.076457E+0
3.229934E+0
3.414107E+0
3.628976E+0
3.843844E+0
4.028017E+0
4.273582E+0
4.519145E+0
4.703318E+0
4.795405E+0
4.764710E+0
4.611232E+0
4.365668E+0
4.058713E+0
3.721062E+0
3.383411E+0
3.076457E+0
2.861588E+0
2.677415E+0
2.585329E+0
2.493242E+0
2.401156E+0
2.247678E+0
2.155592E+0
2.186287E+0
2.278374E+0
2.431851E+0
2.646720E+0
2.830893E+0
3.045761E+0
3.199239E+0
3.322021E+0
3.383411E+0
3.414107E+0
3.444803E+0
3.475498E+0
3.475498E+0
3.506194E+0
3.506194E+0
3.475498E+0
3.475498E+0
3.475498E+0
3.506194E+0
3.567585E+0
3.628976E+0
3.628976E+0
3.567585E+0
3.506194E+0
3.352716E+0
3.107153E+0
2.892283E+0
2.708111E+0
2.585329E+0
2.585329E+0
2.646720E+0
2.830893E+0
3.045761E+0
3.260630E+0
3.414107E+0
3.536889E+0
3.598280E+0
3.659671E+0
3.721062E+0
3.813149E+0
3.935931E+0
4.120104E+0
4.365668E+0
4.580536E+0
4.734014E+0
4.764710E+0
4.672623E+0
4.488450E+0
4.273582E+0
4.028017E+0
3.751758E+0
3.444803E+0
3.168543E+0
2.892283E+0
2.646720E+0
2.370460E+0
2.063505E+0
1.756550E+0
1.449595E+0
1.204031E+0
9.584670E-1
7.435987E-1
5.901213E-1
4.980347E-1
4.980347E-1
5.287302E-1
5.901213E-1
6.208165E-1
6.515119E-1
6.822076E-1
7.742941E-1
8.970761E-1
1.050554E+0
1.142640E+0
1.265422E+0
1.418900E+0
1.541682E+0
1.695159E+0
1.787246E+0
1.879332E+0
1.971419E+0
1.971419E+0
1.940723E+0
1.848637E+0
1.725855E+0
1.572377E+0
1.357509E+0
1.204031E+0
1.111945E+0
1.142640E+0
1.234727E+0
1.296118E+0
1.326813E+0
1.357509E+0
1.388204E+0
1.449595E+0
1.510986E+0
1.480291E+0
1.449595E+0
1.480291E+0
1.572377E+0
1.664464E+0
1.664464E+0
1.633768E+0
1.664464E+0
1.695159E+0
1.725855E+0
1.725855E+0
1.695159E+0
1.695159E+0
1.664464E+0
1.572377E+0
1.418900E+0
1.326813E+0
1.265422E+0
1.265422E+0
1.265422E+0
1.234727E+0
1.173336E+0
1.173336E+0
1.234727E+0
1.265422E+0
1.265422E+0
1.234727E+0
1.234727E+0
1.234727E+0
1.265422E+0
1.326813E+0
1.418900E+0
1.510986E+0
1.603073E+0
1.664464E+0
1.664464E+0
1.572377E+0
1.418900E+0
1.265422E+0
1.081249E+0
8.663805E-1
6.822076E-1
4.980347E-1
3.138616E-1
1.603842E-1
3.760207E-2
-8.517993E-2
-2.079620E-1
-3.307440E-1
-4.535260E-1
-5.456125E-1
-6.376990E-1
-7.297856E-1
-7.911766E-1
-7.604810E-1
-6.070035E-1
-3.614395E-1
-1.465709E-1
6.829751E-2
2.831662E-1
4.673390E-1
5.594256E-1
5.594256E-1
5.287302E-1
4.673390E-1
4.059479E-1
3.752525E-1
4.059479E-1
4.366436E-1
4.673390E-1
4.673390E-1
4.059479E-1
3.752525E-1
3.445571E-1
3.138616E-1
3.138616E-1
3.445571E-1
4.366436E-1
5.594256E-1
6.822076E-1
7.742941E-1
8.663805E-1
9.584670E-1
9.891627E-1
9.891627E-1
9.277716E-1
8.663805E-1
8.663805E-1
8.356853E-1
8.356853E-1
8.049896E-1
8.356853E-1
8.663805E-1
8.663805E-1
8.970761E-1
8.663805E-1
8.049896E-1
7.129030E-1
5.287302E-1
3.138616E-1
3.760207E-2
-2.079620E-1
-4.228305E-1
-5.763080E-1
-6.990900E-1
-7.911766E-1
-8.525675E-1
-9.139585E-1
-9.446541E-1
-9.753495E-1
-9.446541E-1
-9.139585E-1
-9.446541E-1
-9.446541E-1
-9.139585E-1
-7.911766E-1
-6.683945E-1
-6.376990E-1
-6.683945E-1
-7.604810E-1
-9.446541E-1
-1.128827E+0
-1.374391E+0
-1.558564E+0
-1.712042E+0
-1.804128E+0
-1.804128E+0
-1.742737E+0
-1.619955E+0
-1.527869E+0
-1.435782E+0
-1.343696E+0
-1.220914E+0
-1.128827E+0
-1.067436E+0
-1.036741E+0
-1.006045E+0
-9.753495E-1
-1.006045E+0
-1.036741E+0
-1.036741E+0
-9.446541E-1
-7.604810E-1
-5.149170E-1
-2.386575E-1
6.906509E-3
2.217751E-1
3.752525E-1
4.673390E-1
4.980347E-1
4.980347E-1
5.594256E-1
6.208165E-1
6.515119E-1
6.515119E-1
5.594256E-1
3.752525E-1
1.603842E-1
-1.158755E-1
-4.228305E-1
-7.297856E-1
-9.753495E-1
-1.159523E+0
-1.251609E+0
-1.313000E+0
-1.343696E+0
-1.374391E+0
-1.343696E+0
-1.220914E+0
-1.067436E+0
-8.525675E-1
-7.297856E-1
-6.990900E-1
-6.990900E-1
-6.990900E-1
-6.990900E-1
-6.990900E-1
-6.990900E-1
-6.990900E-1
-7.604810E-1
-8.218720E-1
-8.525675E-1
-8.832631E-1
-8.525675E-1
-7.911766E-1
-6.990900E-1
-6.376990E-1
-5.456125E-1
-4.535260E-1
-3.307440E-1
-2.693529E-1
-2.693529E-1
-3.614395E-1
-4.535260E-1
-5.456125E-1
-6.376990E-1
-7.297856E-1
-8.218720E-1
-8.218720E-1
-8.218720E-1
-8.218720E-1
-8.832631E-1
-1.006045E+0
-1.190218E+0
-1.343696E+0
-1.435782E+0
-1.497173E+0
-1.589260E+0
-1.681346E+0
-1.742737E+0
-1.773433E+0
-1.742737E+0
-1.681346E+0
-1.619955E+0
-1.497173E+0
-1.282305E+0
-1.006045E+0
-6.683945E-1
-3.000485E-1
3.760207E-2
3.138616E-1
5.594256E-1
8.049896E-1
1.019858E+0
1.204031E+0
1.357509E+0
1.418900E+0
1.418900E+0
1.357509E+0
1.204031E+0
9.584670E-1
6.208165E-1
2.217751E-1
-2.079620E-1
-5.456125E-1
-7.911766E-1
-9.753495E-1
-1.128827E+0
-1.220914E+0
-1.282305E+0
-1.251609E+0
-1.190218E+0
-1.128827E+0
-1.098131E+0
-1.067436E+0
-9.446541E-1
-8.218720E-1
-6.683945E-1
-5.456125E-1
-4.228305E-1
-3.921350E-1
-4.228305E-1
-4.842215E-1
-5.456125E-1
-6.376990E-1
-6.990900E-1
-7.911766E-1
-8.525675E-1
-9.139585E-1
-1.006045E+0
-1.067436E+0
-1.128827E+0
-1.159523E+0
-1.159523E+0
-1.190218E+0
-1.251609E+0
-1.282305E+0
-1.343696E+0
-1.374391E+0
-1.405087E+0
-1.405087E+0
-1.374391E+0
-1.313000E+0
-1.251609E+0
-1.220914E+0
-1.220914E+0
-1.251609E+0
-1.220914E+0
-1.159523E+0
-1.067436E+0
-1.006045E+0
-1.006045E+0
-1.036741E+0
-1.098131E+0
-1.159523E+0
-1.220914E+0
-1.282305E+0
-1.313000E+0
-1.343696E+0
-1.405087E+0
-1.435782E+0
-1.405087E+0
-1.313000E+0
-1.251609E+0
-1.128827E+0
-1.006045E+0
-8.525675E-1
-6.990900E-1
-5.763080E-1
-4.842215E-1
-4.535260E-1
-4.535260E-1
-4.842215E-1
-5.149170E-1
-5.456125E-1
-5.763080E-1
-6.376990E-1
-7.297856E-1
-7.911766E-1
-8.832631E-1
-1.006045E+0
-1.159523E+0
-1.282305E+0
-1.374391E+0
-1.466478E+0
-1.558564E+0
-1.650651E+0
-1.773433E+0
-1.896215E+0
-1.957606E+0
-2.018997E+0
-2.049692E+0
-2.018997E+0
-1.896215E+0
-1.804128E+0
-1.742737E+0
-1.742737E+0
-1.742737E+0
-1.773433E+0
-1.804128E+0
-1.834824E+0
-1.834824E+0
-1.804128E+0
-1.804128E+0
-1.804128E+0
-1.834824E+0
-1.804128E+0
-1.773433E+0
-1.712042E+0
-1.712042E+0
-1.742737E+0
-1.834824E+0
-1.896215E+0
-1.957606E+0
-1.926910E+0
-1.896215E+0
-1.834824E+0
-1.712042E+0
-1.589260E+0
-1.497173E+0
-1.497173E+0
-1.497173E+0
-1.466478E+0
-1.405087E+0
-1.343696E+0
-1.313000E+0
-1.313000E+0
-1.343696E+0
-1.374391E+0
-1.405087E+0
-1.466478E+0
-1.497173E+0
-1.527869E+0
-1.558564E+0
-1.589260E+0
-1.619955E+0
-1.681346E+0
-1.742737E+0
-1.834824E+0
-1.896215E+0
-1.957606E+0
-1.988301E+0
-2.018997E+0
-2.018997E+0
-1.988301E+0
-1.926910E+0
-1.865519E+0
-1.865519E+0
-1.865519E+0
-1.896215E+0
-1.957606E+0
-2.018997E+0
-2.141779E+0
-2.233865E+0
-2.295256E+0
-2.325952E+0
-2.356647E+0
-2.448734E+0
-2.540820E+0
-2.694298E+0
-2.817080E+0
-2.970557E+0
-3.062644E+0
-3.124035E+0
-3.124035E+0
-3.062644E+0
-2.909166E+0
-2.724993E+0
-2.479429E+0
-2.203170E+0
-1.988301E+0
-1.804128E+0
-1.712042E+0
-1.681346E+0
-1.681346E+0
-1.681346E+0
-1.712042E+0
-1.742737E+0
-1.742737E+0
-1.773433E+0
-1.834824E+0
-2.018997E+0
-2.172474E+0
-2.325952E+0
-2.479429E+0
-2.571516E+0
-2.632907E+0
-2.602211E+0
-2.540820E+0
-2.448734E+0
-2.295256E+0
-2.111083E+0
-1.957606E+0
-1.834824E+0
-1.773433E+0
-1.681346E+0
-1.619955E+0
-1.558564E+0
-1.497173E+0
-1.466478E+0
-1.435782E+0
-1.435782E+0
-1.405087E+0
-1.374391E+0
-1.374391E+0
-1.343696E+0
-1.282305E+0
-1.190218E+0
-1.098131E+0
-1.036741E+0
-1.036741E+0
-1.067436E+0
-1.098131E+0
-1.128827E+0
-1.128827E+0
-1.128827E+0
-1.128827E+0
-1.128827E+0
-1.128827E+0
-1.128827E+0
-1.128827E+0
-1.128827E+0
-1.128827E+0
-1.067436E+0
-1.036741E+0
-9.753495E-1
-9.139585E-1
-8.218720E-1
-7.297856E-1
-6.683945E-1
-6.376990E-1
-6.683945E-1
-6.990900E-1
-7.911766E-1
-8.525675E-1
-8.832631E-1
-8.832631E-1
-8.832631E-1
-8.218720E-1
-7.297856E-1
-5.763080E-1
-4.228305E-1
-3.000485E-1
-1.465709E-1
-2.378893E-2
1.296886E-1
2.217751E-1
2.831662E-1
3.138616E-1
3.445571E-1
3.752525E-1
3.752525E-1
3.445571E-1
3.752525E-1
4.366436E-1
5.287302E-1
5.901213E-1
6.822076E-1
7.742941E-1
8.970761E-1
9.891627E-1
1.050554E+0
1.081249E+0
1.142640E+0
1.204031E+0
1.296118E+0
1.357509E+0
1.449595E+0
1.541682E+0
1.633768E+0
1.664464E+0
1.664464E+0
1.633768E+0
1.603073E+0
1.541682E+0
1.480291E+0
1.388204E+0
1.234727E+0
1.081249E+0
9.277716E-1
8.356853E-1
8.049896E-1
7.742941E-1
7.742941E-1
8.049896E-1
8.356853E-1
8.356853E-1
8.356853E-1
8.970761E-1
9.891627E-1
1.081249E+0
1.173336E+0
1.265422E+0
1.357509E+0
1.480291E+0
1.541682E+0
1.572377E+0
1.572377E+0
1.572377E+0
1.603073E+0
1.633768E+0
1.603073E+0
1.541682E+0
1.449595E+0
1.326813E+0
1.234727E+0
1.204031E+0
1.234727E+0
1.265422E+0
1.296118E+0
1.357509E+0
1.357509E+0
1.357509E+0
1.388204E+0
1.418900E+0
1.541682E+0
1.664464E+0
1.787246E+0
1.940723E+0
2.063505E+0
2.186287E+0
2.278374E+0
2.278374E+0
2.216983E+0
2.094201E+0
1.910028E+0
1.695159E+0
1.510986E+0
1.388204E+0
1.265422E+0
1.173336E+0
1.050554E+0
9.584670E-1
8.663805E-1
8.049896E-1
7.742941E-1
7.742941E-1
8.356853E-1
9.277716E-1
1.019858E+0
1.050554E+0
1.019858E+0
8.970761E-1
7.742941E-1
5.901213E-1
4.673390E-1
3.445571E-1
2.524705E-1
1.603842E-1
6.829751E-2
6.906509E-3
3.760207E-2
9.899306E-2
1.910796E-1
2.831662E-1
3.445571E-1
4.366436E-1
5.287302E-1
6.822076E-1
8.049896E-1
8.970761E-1
8.970761E-1
8.970761E-1
8.356853E-1
7.435987E-1
5.594256E-1
3.752525E-1
1.910796E-1
3.760207E-2
-8.517993E-2
-1.772665E-1
-2.693529E-1
-3.614395E-1
-4.535260E-1
-5.149170E-1
-5.763080E-1
-6.070035E-1
-5.763080E-1
-4.842215E-1
-3.307440E-1
-1.465709E-1
3.760207E-2
2.217751E-1
3.445571E-1
4.366436E-1
5.287302E-1
6.208165E-1
6.208165E-1
6.208165E-1
5.901213E-1
5.594256E-1
5.287302E-1
5.287302E-1
4.980347E-1
4.673390E-1
4.366436E-1
4.059479E-1
3.752525E-1
3.445571E-1
2.831662E-1
1.910796E-1
9.899306E-2
6.829751E-2
6.829751E-2
1.296886E-1
2.217751E-1
3.445571E-1
4.366436E-1
4.980347E-1
5.287302E-1
4.980347E-1
4.366436E-1
3.138616E-1
1.296886E-1
-2.378893E-2
-2.079620E-1
-3.921350E-1
-5.763080E-1
-7.297856E-1
-8.525675E-1
-9.446541E-1
-1.006045E+0
-1.036741E+0
-1.036741E+0
-9.753495E-1
-9.139585E-1
-8.525675E-1
-7.604810E-1
-5.763080E-1
-3.921350E-1
-1.465709E-1
6.829751E-2
2.217751E-1
3.138616E-1
4.059479E-1
4.673390E-1
4.980347E-1
4.980347E-1
4.673390E-1
4.059479E-1
4.059479E-1
4.059479E-1
4.366436E-1
4.366436E-1
4.673390E-1
4.366436E-1
3.752525E-1
3.138616E-1
2.524705E-1
2.524705E-1
2.524705E-1
2.217751E-1
2.217751E-1
2.217751E-1
2.524705E-1
2.524705E-1
2.217751E-1
1.910796E-1
2.217751E-1
2.831662E-1
3.138616E-1
3.752525E-1
4.366436E-1
5.594256E-1
7.129030E-1
8.663805E-1
1.019858E+0
1.142640E+0
1.204031E+0
1.234727E+0
1.204031E+0
1.111945E+0
1.019858E+0
8.970761E-1
8.049896E-1
6.515119E-1
4.980347E-1
3.138616E-1
1.603842E-1
3.760207E-2
-1.158755E-1
-2.386575E-1
-3.614395E-1
-4.535260E-1
-4.842215E-1
-4.535260E-1
-3.614395E-1
-1.772665E-1
6.829751E-2
3.138616E-1
5.901213E-1
8.356853E-1
1.081249E+0
1.296118E+0
1.388204E+0
1.449595E+0
1.449595E+0
1.418900E+0
1.357509E+0
1.296118E+0
1.234727E+0
1.173336E+0
1.081249E+0
9.891627E-1
8.970761E-1
8.356853E-1
7.742941E-1
6.822076E-1
5.901213E-1
4.980347E-1
4.980347E-1
4.980347E-1
5.287302E-1
5.901213E-1
6.515119E-1
7.435987E-1
8.049896E-1
8.356853E-1
8.663805E-1
8.663805E-1
8.970761E-1
9.277716E-1
9.891627E-1
1.050554E+0
1.111945E+0
1.081249E+0
1.081249E+0
9.891627E-1
8.970761E-1
7.435987E-1
4.980347E-1
2.524705E-1
6.829751E-2
-8.517993E-2
-2.386575E-1
-3.000485E-1
-3.307440E-1
-3.307440E-1
-3.000485E-1
-2.386575E-1
-1.158755E-1
-2.378893E-2
1.296886E-1
3.138616E-1
4.366436E-1
5.287302E-1
5.594256E-1
5.901213E-1
6.208165E-1
6.515119E-1
6.208165E-1
6.515119E-1
6.822076E-1
6.822076E-1
6.822076E-1
5.901213E-1
5.287302E-1
5.287302E-1
5.287302E-1
5.594256E-1
6.208165E-1
6.822076E-1
7.435987E-1
8.049896E-1
8.049896E-1
7.435987E-1
7.129030E-1
6.822076E-1
6.822076E-1
6.822076E-1
6.515119E-1
5.901213E-1
5.287302E-1
4.980347E-1
4.673390E-1
4.366436E-1
4.059479E-1
4.059479E-1
3.752525E-1
3.445571E-1
2.831662E-1
1.910796E-1
6.829751E-2
-8.517993E-2
-2.693529E-1
-4.228305E-1
-6.070035E-1
-7.297856E-1
-8.218720E-1
-8.525675E-1
-8.218720E-1
-7.911766E-1
-7.297856E-1
-6.683945E-1
-5.763080E-1
-4.228305E-1
-2.693529E-1
-8.517993E-2
6.829751E-2
1.910796E-1
3.445571E-1
4.366436E-1
5.287302E-1
5.594256E-1
5.594256E-1
5.287302E-1
4.673390E-1
4.059479E-1
3.445571E-1
2.217751E-1
6.829751E-2
-5.448449E-2
-1.465709E-1
-2.079620E-1
-2.386575E-1
-2.386575E-1
-1.772665E-1
-1.158755E-1
-5.448449E-2
3.760207E-2
1.603842E-1
2.831662E-1
3.752525E-1
4.059479E-1
4.059479E-1
4.059479E-1
4.673390E-1
5.594256E-1
6.208165E-1
6.515119E-1
6.822076E-1
7.129030E-1
6.822076E-1
6.208165E-1
5.287302E-1
4.980347E-1
4.980347E-1
4.980347E-1
4.366436E-1
4.059479E-1
3.752525E-1
3.445571E-1
3.445571E-1
2.831662E-1
2.524705E-1
2.217751E-1
2.217751E-1
2.217751E-1
2.524705E-1
2.524705E-1
2.524705E-1
2.831662E-1
2.831662E-1
2.831662E-1
2.831662E-1
2.524705E-1
1.910796E-1
1.603842E-1
9.899306E-2
6.829751E-2
-5.448449E-2
-2.079620E-1
-3.614395E-1
-4.842215E-1
-5.763080E-1
-6.683945E-1
-7.604810E-1
-8.218720E-1
-8.525675E-1
-8.832631E-1
-8.832631E-1
-8.832631E-1
-8.525675E-1
-7.911766E-1
-7.297856E-1
-6.376990E-1
-5.149170E-1
-3.307440E-1
-1.465709E-1
3.760207E-2
1.603842E-1
2.831662E-1
3.445571E-1
3.752525E-1
3.138616E-1
2.524705E-1
1.296886E-1
6.906509E-3
-1.465709E-1
-3.000485E-1
-3.921350E-1
-4.842215E-1
-5.763080E-1
-6.683945E-1
-7.911766E-1
-9.446541E-1
-1.067436E+0
-1.128827E+0
-1.159523E+0
-1.190218E+0
-1.128827E+0
-1.036741E+0
-8.832631E-1
-6.990900E-1
-5.456125E-1
-4.535260E-1
-3.921350E-1
-3.614395E-1
-3.614395E-1
-3.614395E-1
-3.921350E-1
-3.921350E-1
-4.535260E-1
-4.842215E-1
-5.456125E-1
-6.070035E-1
-6.683945E-1
-7.604810E-1
-9.139585E-1
-1.036741E+0
-1.098131E+0
-1.098131E+0
-1.006045E+0
-8.832631E-1
-7.604810E-1
-6.683945E-1
-6.070035E-1
-5.149170E-1
-4.228305E-1
-3.000485E-1
-2.079620E-1
-1.772665E-1
-2.386575E-1
-3.000485E-1
-3.921350E-1
-4.842215E-1
-6.070035E-1
-6.990900E-1
-7.911766E-1
-9.139585E-1
-1.036741E+0
-1.190218E+0
-1.282305E+0
-1.313000E+0
-1.343696E+0
-1.343696E+0
-1.313000E+0
-1.159523E+0
-9.446541E-1
-7.297856E-1
-5.456125E-1
-3.921350E-1
-2.693529E-1
-1.772665E-1
-8.517993E-2
-2.378893E-2
3.760207E-2
9.899306E-2
2.217751E-1
3.138616E-1
3.445571E-1
3.445571E-1
2.831662E-1
1.910796E-1
3.760207E-2
-8.517993E-2
-1.772665E-1
-2.386575E-1
-3.000485E-1
-3.307440E-1
-3.000485E-1
-2.693529E-1
-2.079620E-1
-1.158755E-1
6.829751E-2
3.138616E-1
5.901213E-1
8.970761E-1
1.173336E+0
1.418900E+0
1.633768E+0
1.756550E+0
1.787246E+0
1.756550E+0
1.695159E+0
1.633768E+0
1.480291E+0
1.296118E+0
1.111945E+0
9.584670E-1
8.049896E-1
7.129030E-1
5.901213E-1
4.673390E-1
4.059479E-1
3.752525E-1
3.752525E-1
4.366436E-1
5.594256E-1
7.129030E-1
8.970761E-1
1.081249E+0
1.296118E+0
1.510986E+0
1.695159E+0
1.848637E+0
1.971419E+0
2.063505E+0
2.063505E+0
1.971419E+0
1.787246E+0
1.572377E+0
1.388204E+0
1.234727E+0
1.081249E+0
9.584670E-1
8.356853E-1
7.742941E-1
7.742941E-1
7.742941E-1
7.129030E-1
6.822076E-1
7.129030E-1
7.742941E-1
8.663805E-1
9.584670E-1
1.019858E+0
1.111945E+0
1.234727E+0
1.357509E+0
1.480291E+0
1.633768E+0
1.787246E+0
1.940723E+0
2.063505E+0
2.186287E+0
2.247678E+0
2.309070E+0
2.370460E+0
2.370460E+0
2.309070E+0
2.247678E+0
2.186287E+0
2.094201E+0
1.971419E+0
1.787246E+0
1.633768E+0
1.480291E+0
1.357509E+0
1.265422E+0
1.173336E+0
1.142640E+0
1.234727E+0
1.388204E+0
1.572377E+0
1.756550E+0
1.910028E+0
2.063505E+0
2.216983E+0
2.339765E+0
2.431851E+0
2.493242E+0
2.493242E+0
2.431851E+0
2.339765E+0
2.216983E+0
2.032810E+0
1.848637E+0
1.633768E+0
1.418900E+0
1.265422E+0
1.142640E+0
1.081249E+0
1.019858E+0
9.584670E-1
9.584670E-1
1.050554E+0
1.142640E+0
1.265422E+0
1.418900E+0
1.572377E+0
1.664464E+0
1.756550E+0
1.879332E+0
1.971419E+0
2.063505E+0
2.063505E+0
2.032810E+0
1.940723E+0
1.787246E+0
1.633768E+0
1.510986E+0
1.418900E+0
1.326813E+0
1.204031E+0
1.081249E+0
9.584670E-1
8.970761E-1
8.049896E-1
7.129030E-1
5.901213E-1
4.980347E-1
4.366436E-1
3.752525E-1
3.445571E-1
3.445571E-1
4.059479E-1
5.287302E-1
6.515119E-1
8.049896E-1
9.277716E-1
1.019858E+0
1.050554E+0
1.081249E+0
1.081249E+0
1.050554E+0
9.891627E-1
8.970761E-1
7.435987E-1
5.594256E-1
3.752525E-1
2.524705E-1
1.603842E-1
9.899306E-2
6.829751E-2
6.829751E-2
9.899306E-2
1.910796E-1
2.524705E-1
3.445571E-1
4.673390E-1
6.515119E-1
8.356853E-1
9.277716E-1
9.891627E-1
9.891627E-1
9.891627E-1
9.277716E-1
8.049896E-1
6.515119E-1
4.980347E-1
3.445571E-1
2.217751E-1
1.296886E-1
-2.378893E-2
-1.465709E-1
-2.693529E-1
-3.000485E-1
-3.000485E-1
-1.772665E-1
-5.448449E-2
6.829751E-2
1.603842E-1
2.217751E-1
2.217751E-1
2.524705E-1
2.524705E-1
2.524705E-1
1.910796E-1
9.899306E-2
-2.378893E-2
-1.772665E-1
-2.386575E-1
-2.079620E-1
-1.465709E-1
-1.158755E-1
-8.517993E-2
-2.378893E-2
6.829751E-2
1.296886E-1
1.603842E-1
1.910796E-1
2.217751E-1
2.524705E-1
2.524705E-1
1.910796E-1
1.296886E-1
6.829751E-2
6.906509E-3
-2.378893E-2
-5.448449E-2
-2.378893E-2
6.906509E-3
6.829751E-2
1.296886E-1
1.910796E-1
2.217751E-1
2.217751E-1
2.217751E-1
2.524705E-1
2.831662E-1
3.445571E-1
3.445571E-1
3.138616E-1
2.524705E-1
2.217751E-1
2.217751E-1
1.910796E-1
1.296886E-1
9.899306E-2
6.829751E-2
9.899306E-2
1.296886E-1
2.217751E-1
3.138616E-1
4.366436E-1
5.287302E-1
6.515119E-1
7.129030E-1
7.435987E-1
7.129030E-1
6.208165E-1
5.594256E-1
4.673390E-1
4.059479E-1
3.445571E-1
3.445571E-1
3.752525E-1
4.059479E-1
4.980347E-1
5.901213E-1
7.129030E-1
8.049896E-1
8.663805E-1
8.970761E-1
8.970761E-1
8.663805E-1
8.663805E-1
8.356853E-1
8.356853E-1
8.663805E-1
9.277716E-1
1.019858E+0
1.081249E+0
1.019858E+0
9.277716E-1
8.663805E-1
8.356853E-1
8.663805E-1
8.970761E-1
9.584670E-1
1.019858E+0
1.081249E+0
1.111945E+0
1.142640E+0
1.142640E+0
1.142640E+0
1.050554E+0
9.584670E-1
8.663805E-1
7.435987E-1
5.901213E-1
4.366436E-1
2.831662E-1
2.524705E-1
2.524705E-1
2.831662E-1
3.138616E-1
3.752525E-1
4.059479E-1
4.366436E-1
4.980347E-1
5.287302E-1
5.594256E-1
6.208165E-1
6.515119E-1
7.435987E-1
8.049896E-1
8.663805E-1
1.019858E+0
1.204031E+0
1.388204E+0
1.541682E+0
1.603073E+0
1.603073E+0
1.633768E+0
1.664464E+0
1.664464E+0
1.603073E+0
1.510986E+0
1.449595E+0
1.449595E+0
1.418900E+0
1.418900E+0
1.388204E+0
1.326813E+0
1.204031E+0
1.081249E+0
9.277716E-1
8.356853E-1
7.742941E-1
7.742941E-1
8.356853E-1
9.277716E-1
1.081249E+0
1.265422E+0
1.480291E+0
1.695159E+0
1.879332E+0
2.032810E+0
2.063505E+0
2.063505E+0
2.032810E+0
2.002114E+0
1.910028E+0
1.756550E+0
1.603073E+0
1.418900E+0
1.204031E+0
9.584670E-1
7.435987E-1
5.594256E-1
3.752525E-1
2.217751E-1
6.829751E-2
-5.448449E-2
-1.465709E-1
-1.465709E-1
-8.517993E-2
3.760207E-2
1.603842E-1
2.831662E-1
4.059479E-1
5.594256E-1
7.435987E-1
8.970761E-1
1.050554E+0
1.234727E+0
1.449595E+0
1.664464E+0
1.787246E+0
1.879332E+0
2.002114E+0
2.063505E+0
2.032810E+0
1.940723E+0
1.756550E+0
1.603073E+0
1.418900E+0
1.265422E+0
1.081249E+0
9.277716E-1
8.049896E-1
7.129030E-1
6.515119E-1
5.594256E-1
4.366436E-1
3.445571E-1
3.138616E-1
3.445571E-1
4.059479E-1
4.980347E-1
6.208165E-1
7.435987E-1
8.049896E-1
8.663805E-1
8.663805E-1
8.663805E-1
8.356853E-1
8.049896E-1
7.435987E-1
6.822076E-1
6.515119E-1
6.515119E-1
6.208165E-1
5.594256E-1
5.287302E-1
5.287302E-1
5.594256E-1
6.822076E-1
8.356853E-1
9.277716E-1
1.019858E+0
1.019858E+0
1.019858E+0
1.019858E+0
1.019858E+0
9.891627E-1
8.970761E-1
8.049896E-1
7.435987E-1
6.515119E-1
5.901213E-1
4.980347E-1
4.366436E-1
3.138616E-1
2.217751E-1
1.603842E-1
1.910796E-1
2.524705E-1
4.059479E-1
5.594256E-1
7.129030E-1
8.049896E-1
9.277716E-1
1.019858E+0
1.081249E+0
1.142640E+0
1.142640E+0
1.142640E+0
1.142640E+0
1.111945E+0
1.111945E+0
1.142640E+0
1.173336E+0
1.234727E+0
1.296118E+0
1.357509E+0
1.418900E+0
1.480291E+0
1.480291E+0
1.449595E+0
1.388204E+0
1.265422E+0
1.142640E+0
1.081249E+0
1.050554E+0
1.019858E+0
9.891627E-1
9.584670E-1
9.277716E-1
9.277716E-1
9.277716E-1
8.970761E-1
8.970761E-1
8.970761E-1
9.277716E-1
9.891627E-1
1.019858E+0
1.050554E+0
1.019858E+0
9.891627E-1
9.891627E-1
9.584670E-1
9.277716E-1
8.356853E-1
7.435987E-1
6.822076E-1
6.515119E-1
7.129030E-1
8.356853E-1
9.891627E-1
1.111945E+0
1.204031E+0
1.296118E+0
1.357509E+0
1.449595E+0
1.510986E+0
1.480291E+0
1.418900E+0
1.326813E+0
1.265422E+0
1.173336E+0
1.081249E+0
9.277716E-1
7.742941E-1
6.515119E-1
5.901213E-1
6.208165E-1
6.208165E-1
6.515119E-1
6.515119E-1
6.822076E-1
7.435987E-1
8.663805E-1
9.891627E-1
1.081249E+0
1.173336E+0
1.204031E+0
1.173336E+0
1.111945E+0
1.111945E+0
1.142640E+0
1.173336E+0
1.204031E+0
1.204031E+0
1.204031E+0
1.204031E+0
1.173336E+0
1.142640E+0
1.081249E+0
9.891627E-1
8.970761E-1
7.742941E-1
6.822076E-1
5.901213E-1
5.287302E-1
4.980347E-1
4.366436E-1
3.752525E-1
3.445571E-1
3.445571E-1
4.059479E-1
4.980347E-1
6.208165E-1
7.435987E-1
8.356853E-1
9.584670E-1
1.111945E+0
1.204031E+0
1.296118E+0
1.326813E+0
1.326813E+0
1.265422E+0
1.173336E+0
1.019858E+0
8.356853E-1
6.515119E-1
4.673390E-1
3.138616E-1
1.910796E-1
9.899306E-2
3.760207E-2
-2.378893E-2
-2.378893E-2
6.906509E-3
3.760207E-2
6.829751E-2
1.296886E-1
1.910796E-1
2.831662E-1
3.752525E-1
4.980347E-1
6.208165E-1
7.742941E-1
8.970761E-1
9.891627E-1
9.584670E-1
8.970761E-1
8.049896E-1
6.822076E-1
5.901213E-1
4.980347E-1
4.673390E-1
4.980347E-1
5.901213E-1
6.515119E-1
6.822076E-1
7.435987E-1
8.049896E-1
7.435987E-1
6.515119E-1
5.287302E-1
4.673390E-1
4.059479E-1
3.445571E-1
3.445571E-1
3.752525E-1
4.980347E-1
6.208165E-1
7.435987E-1
8.356853E-1
9.277716E-1
1.019858E+0
1.081249E+0
1.111945E+0
1.081249E+0
1.050554E+0
1.050554E+0
9.891627E-1
9.277716E-1
8.663805E-1
7.435987E-1
5.901213E-1
4.673390E-1
3.445571E-1
2.217751E-1
9.899306E-2
6.906509E-3
-5.448449E-2
-5.448449E-2
6.906509E-3
1.296886E-1
2.831662E-1
4.673390E-1
6.208165E-1
7.435987E-1
8.663805E-1
9.584670E-1
9.891627E-1
1.019858E+0
1.019858E+0
9.891627E-1
9.277716E-1
8.663805E-1
8.356853E-1
8.356853E-1
8.049896E-1
7.129030E-1
6.208165E-1
4.980347E-1
3.752525E-1
2.831662E-1
1.910796E-1
1.296886E-1
9.899306E-2
9.899306E-2
1.603842E-1
2.217751E-1
3.138616E-1
4.059479E-1
5.287302E-1
6.515119E-1
7.742941E-1
8.663805E-1
9.891627E-1
1.173336E+0
1.357509E+0
1.541682E+0
1.633768E+0
1.695159E+0
1.725855E+0
1.725855E+0
1.695159E+0
1.633768E+0
1.510986E+0
1.357509E+0
1.173336E+0
1.019858E+0
8.663805E-1
7.742941E-1
7.435987E-1
7.742941E-1
8.663805E-1
9.891627E-1
1.142640E+0
1.265422E+0
1.418900E+0
1.510986E+0
1.572377E+0
1.664464E+0
1.756550E+0
1.848637E+0
1.910028E+0
1.879332E+0
1.848637E+0
1.756550E+0
1.664464E+0
1.541682E+0
1.449595E+0
1.357509E+0
1.296118E+0
1.234727E+0
1.204031E+0
1.204031E+0
1.234727E+0
1.296118E+0
1.326813E+0
1.326813E+0
1.357509E+0
1.388204E+0
1.449595E+0
1.480291E+0
1.541682E+0
1.572377E+0
1.603073E+0
1.633768E+0
1.695159E+0
1.756550E+0
1.787246E+0
1.787246E+0
1.756550E+0
1.725855E+0
1.633768E+0
1.572377E+0
1.480291E+0
1.388204E+0
1.265422E+0
1.173336E+0
1.050554E+0
9.891627E-1
8.970761E-1
8.356853E-1
7.435987E-1
6.822076E-1
6.822076E-1
6.515119E-1
6.515119E-1
6.515119E-1
6.822076E-1
7.742941E-1
8.970761E-1
9.891627E-1
1.111945E+0
1.173336E+0
1.234727E+0
1.296118E+0
1.296118E+0
1.296118E+0
1.265422E+0
1.173336E+0
1.050554E+0
9.584670E-1
8.663805E-1
7.742941E-1
7.129030E-1
6.208165E-1
5.594256E-1
4.980347E-1
4.673390E-1
4.366436E-1
4.980347E-1
5.287302E-1
5.594256E-1
5.901213E-1
6.208165E-1
6.208165E-1
6.208165E-1
6.208165E-1
5.901213E-1
5.594256E-1
5.594256E-1
5.901213E-1
6.515119E-1
7.742941E-1
8.663805E-1
9.891627E-1
1.050554E+0
1.142640E+0
1.173336E+0
1.204031E+0
1.204031E+0
1.204031E+0
1.204031E+0
1.204031E+0
1.204031E+0
1.142640E+0
1.019858E+0
8.663805E-1
7.742941E-1
7.435987E-1
7.435987E-1
7.435987E-1
7.742941E-1
7.742941E-1
8.049896E-1
8.663805E-1
9.277716E-1
9.584670E-1
9.891627E-1
9.891627E-1
9.891627E-1
1.019858E+0
1.050554E+0
1.050554E+0
9.891627E-1
8.970761E-1
8.356853E-1
7.742941E-1
7.435987E-1
7.742941E-1
8.663805E-1
9.891627E-1
1.111945E+0
1.204031E+0
1.296118E+0
1.388204E+0
1.480291E+0
1.541682E+0
1.603073E+0
1.664464E+0
1.695159E+0
1.664464E+0
1.664464E+0
1.664464E+0
1.664464E+0
1.633768E+0
1.603073E+0
1.633768E+0
1.695159E+0
1.756550E+0
1.787246E+0
1.848637E+0
1.910028E+0
2.002114E+0
2.032810E+0
2.094201E+0
2.155592E+0
2.155592E+0
2.094201E+0
2.002114E+0
1.910028E+0
1.848637E+0
1.787246E+0
1.664464E+0
1.541682E+0
1.418900E+0
1.265422E+0
1.142640E+0
1.111945E+0
1.111945E+0
1.142640E+0
1.204031E+0
1.265422E+0
1.357509E+0
1.449595E+0
1.510986E+0
1.541682E+0
1.510986E+0
1.480291E+0
1.388204E+0
1.357509E+0
1.296118E+0
1.265422E+0
1.265422E+0
1.265422E+0
1.326813E+0
1.449595E+0
1.572377E+0
1.664464E+0
1.695159E+0
1.695159E+0
1.695159E+0
1.695159E+0
1.633768E+0
1.541682E+0
1.449595E+0
1.388204E+0
1.357509E+0
1.296118E+0
1.204031E+0
1.142640E+0
1.081249E+0
1.050554E+0
1.019858E+0
1.019858E+0
1.050554E+0
1.142640E+0
1.265422E+0
1.388204E+0
1.510986E+0
1.603073E+0
1.664464E+0
1.725855E+0
1.725855E+0
1.695159E+0
1.633768E+0
1.603073E+0
1.572377E+0
1.480291E+0
1.357509E+0
1.234727E+0
1.173336E+0
1.111945E+0
1.050554E+0
1.050554E+0
1.019858E+0
1.019858E+0
1.019858E+0
9.891627E-1
9.584670E-1
9.277716E-1
8.663805E-1
8.356853E-1
8.356853E-1
8.356853E-1
8.970761E-1
9.277716E-1
9.891627E-1
1.050554E+0
1.050554E+0
1.050554E+0
1.050554E+0
1.081249E+0
1.081249E+0
1.081249E+0
1.050554E+0
1.019858E+0
1.019858E+0
9.277716E-1
8.049896E-1
6.515119E-1
4.980347E-1
3.752525E-1
2.524705E-1
1.603842E-1
6.829751E-2
3.760207E-2
3.760207E-2
3.760207E-2
3.760207E-2
6.829751E-2
1.296886E-1
1.603842E-1
2.217751E-1
2.524705E-1
2.831662E-1
2.831662E-1
3.138616E-1
3.445571E-1
3.445571E-1
3.138616E-1
3.138616E-1
2.831662E-1
2.217751E-1
1.603842E-1
1.296886E-1
9.899306E-2
9.899306E-2
1.296886E-1
1.910796E-1
2.217751E-1
2.524705E-1
2.831662E-1
3.138616E-1
3.445571E-1
3.138616E-1
2.524705E-1
1.296886E-1
6.906509E-3
-8.517993E-2
-1.772665E-1
-2.386575E-1
-3.000485E-1
-3.000485E-1
-3.000485E-1
-2.693529E-1
-2.386575E-1
-2.079620E-1
-2.079620E-1
-2.386575E-1
-3.000485E-1
-3.307440E-1
-3.307440E-1
-3.000485E-1
-2.693529E-1
-2.386575E-1
-2.386575E-1
-2.079620E-1
-1.772665E-1
-1.465709E-1
-1.465709E-1
-1.772665E-1
-2.079620E-1
-2.386575E-1
-2.693529E-1
-2.693529E-1
-2.693529E-1
-2.386575E-1
-2.386575E-1
-1.772665E-1
-1.465709E-1
-1.158755E-1
-1.158755E-1
-1.158755E-1
-1.465709E-1
-2.693529E-1
-3.921350E-1
-5.149170E-1
-5.763080E-1
-6.070035E-1
-6.376990E-1
-6.376990E-1
-6.070035E-1
-5.763080E-1
-5.149170E-1
-4.535260E-1
-3.921350E-1
-3.307440E-1
-2.693529E-1
-1.772665E-1
-1.158755E-1
-1.158755E-1
-1.158755E-1
-1.158755E-1
-1.772665E-1
-2.693529E-1
-3.921350E-1
-5.149170E-1
-6.376990E-1
-7.297856E-1
-7.911766E-1
-8.218720E-1
-7.911766E-1
-6.683945E-1
-5.456125E-1
-3.921350E-1
-2.693529E-1
-1.772665E-1
-1.158755E-1
-1.158755E-1
-1.158755E-1
-1.158755E-1
-1.465709E-1
-1.772665E-1
-2.079620E-1
-2.386575E-1
-2.386575E-1
-2.693529E-1
-3.000485E-1
-3.614395E-1
-4.842215E-1
-5.763080E-1
-6.683945E-1
-6.990900E-1
-7.297856E-1
-7.911766E-1
-8.218720E-1
-8.525675E-1
-8.525675E-1
-8.218720E-1
-7.604810E-1
-6.990900E-1
-6.683945E-1
-6.683945E-1
-6.683945E-1
-6.376990E-1
-5.456125E-1
-4.228305E-1
-3.307440E-1
-2.079620E-1
-5.448449E-2
1.296886E-1
2.524705E-1
3.138616E-1
2.524705E-1
1.603842E-1
6.906509E-3
-1.465709E-1
-3.000485E-1
-4.228305E-1
-5.456125E-1
-6.070035E-1
-6.376990E-1
-6.376990E-1
-6.683945E-1
-6.990900E-1
-6.990900E-1
-6.683945E-1
-5.763080E-1
-4.842215E-1
-3.307440E-1
-1.772665E-1
-5.448449E-2
3.760207E-2
9.899306E-2
1.296886E-1
1.603842E-1
1.603842E-1
1.296886E-1
6.829751E-2
-2.378893E-2
-1.158755E-1
-2.386575E-1
-3.307440E-1
-4.228305E-1
-5.149170E-1
-6.070035E-1
-6.990900E-1
-7.604810E-1
-7.911766E-1
-7.604810E-1
-6.990900E-1
-6.070035E-1
-5.149170E-1
-4.228305E-1
-3.000485E-1
-1.772665E-1
-8.517993E-2
6.906509E-3
1.296886E-1
2.524705E-1
3.138616E-1
3.138616E-1
3.138616E-1
2.831662E-1
1.910796E-1
9.899306E-2
-2.378893E-2
-1.772665E-1
-3.307440E-1
-4.535260E-1
-5.763080E-1
-6.990900E-1
-7.911766E-1
-8.525675E-1
-8.525675E-1
-8.218720E-1
-7.297856E-1
-6.070035E-1
-4.842215E-1
-3.307440E-1
-1.465709E-1
6.829751E-2
2.217751E-1
3.752525E-1
4.673390E-1
5.594256E-1
5.594256E-1
4.980347E-1
4.366436E-1
3.752525E-1
3.445571E-1
2.524705E-1
1.296886E-1
-2.378893E-2
-2.079620E-1
-3.921350E-1
-6.070035E-1
-7.604810E-1
-8.832631E-1
-9.753495E-1
-1.036741E+0
-1.067436E+0
-1.006045E+0
-9.139585E-1
-7.604810E-1
-6.376990E-1
-5.456125E-1
-4.535260E-1
-3.307440E-1
-2.386575E-1
-1.465709E-1
-5.448449E-2
6.906509E-3
9.899306E-2
1.603842E-1
1.910796E-1
1.910796E-1
1.910796E-1
1.296886E-1
6.829751E-2
-5.448449E-2
-1.465709E-1
-1.772665E-1
-2.079620E-1
-2.079620E-1
-2.386575E-1
-3.000485E-1
-3.307440E-1
-3.614395E-1
-3.614395E-1
-3.307440E-1
-3.307440E-1
-3.614395E-1
-3.307440E-1
-2.693529E-1
-2.079620E-1
-1.772665E-1
-1.465709E-1
-1.772665E-1
-1.772665E-1
-1.772665E-1
-1.772665E-1
-2.079620E-1
-2.693529E-1
-3.614395E-1
-4.535260E-1
-5.456125E-1
-6.070035E-1
-6.376990E-1
-6.990900E-1
-7.911766E-1
-8.525675E-1
-9.139585E-1
-9.139585E-1
-9.139585E-1
-9.139585E-1
-9.139585E-1
-9.139585E-1
-8.832631E-1
-8.525675E-1
-8.218720E-1
-8.525675E-1
-8.525675E-1
-8.525675E-1
-8.218720E-1
-8.218720E-1
-8.218720E-1
-7.911766E-1
-7.604810E-1
-7.604810E-1
-7.604810E-1
-7.297856E-1
-6.683945E-1
-6.376990E-1
-6.376990E-1
-6.990900E-1
-7.604810E-1
-7.604810E-1
-7.297856E-1
-7.297856E-1
-7.297856E-1
-6.990900E-1
-6.683945E-1
-6.683945E-1
-6.683945E-1
-6.683945E-1
-6.683945E-1
-6.683945E-1
-6.376990E-1
-6.376990E-1
-6.376990E-1
-6.683945E-1
-7.604810E-1
-8.832631E-1
-9.446541E-1
-1.036741E+0
-1.067436E+0
-1.098131E+0
-1.098131E+0
-1.098131E+0
-1.128827E+0
-1.098131E+0
-1.067436E+0
-1.006045E+0
-9.139585E-1
-8.525675E-1
-8.525675E-1
-8.832631E-1
-9.139585E-1
-9.753495E-1
-1.006045E+0
-1.036741E+0
-1.067436E+0
-1.128827E+0
-1.159523E+0
-1.159523E+0
-1.159523E+0
-1.159523E+0
-1.190218E+0
-1.251609E+0
-1.220914E+0
-1.190218E+0
-1.128827E+0
-1.128827E+0
-1.098131E+0
-1.067436E+0
-1.067436E+0
-1.036741E+0
-1.036741E+0
-1.006045E+0
-9.753495E-1
-9.446541E-1
-9.446541E-1
-9.446541E-1
-9.446541E-1
-9.446541E-1
-9.139585E-1
-8.525675E-1
-7.911766E-1
-7.604810E-1
-7.297856E-1
-6.990900E-1
-6.683945E-1
-6.376990E-1
-6.376990E-1
-6.990900E-1
-7.604810E-1
-8.525675E-1
-9.753495E-1
-1.067436E+0
-1.128827E+0
-1.159523E+0
-1.190218E+0
-1.190218E+0
-1.159523E+0
-1.098131E+0
-1.067436E+0
-1.006045E+0
-9.753495E-1
-9.753495E-1
-9.446541E-1
-9.139585E-1
-8.525675E-1
-8.218720E-1
-7.911766E-1
-7.911766E-1
-7.911766E-1
-8.218720E-1
-8.832631E-1
-9.446541E-1
-1.067436E+0
-1.220914E+0
-1.343696E+0
-1.466478E+0
-1.558564E+0
-1.681346E+0
-1.773433E+0
-1.865519E+0
-1.957606E+0
-2.018997E+0
-2.049692E+0
-2.049692E+0
-2.018997E+0
-1.926910E+0
-1.834824E+0
-1.712042E+0
-1.589260E+0
-1.497173E+0
-1.374391E+0
-1.282305E+0
-1.159523E+0
-1.036741E+0
-9.446541E-1
-8.832631E-1
-8.218720E-1
-7.604810E-1
-7.604810E-1
-7.911766E-1
-8.525675E-1
-8.832631E-1
-9.446541E-1
-9.753495E-1
-1.006045E+0
-1.036741E+0
-1.036741E+0
-1.067436E+0
-1.067436E+0
-1.067436E+0
-1.098131E+0
-1.159523E+0
-1.190218E+0
-1.190218E+0
-1.190218E+0
-1.190218E+0
-1.190218E+0
-1.190218E+0
-1.190218E+0
-1.190218E+0
-1.220914E+0
-1.220914E+0
-1.190218E+0
-1.128827E+0
-1.159523E+0
-1.220914E+0
-1.251609E+0
-1.282305E+0
-1.282305E+0
-1.313000E+0
-1.405087E+0
-1.466478E+0
-1.466478E+0
-1.466478E+0
-1.466478E+0
-1.466478E+0
-1.497173E+0
-1.497173E+0
-1.527869E+0
-1.589260E+0
-1.650651E+0
-1.712042E+0
-1.742737E+0
-1.773433E+0
-1.865519E+0
-1.896215E+0
-1.896215E+0
-1.865519E+0
-1.834824E+0
-1.834824E+0
-1.834824E+0
-1.804128E+0
-1.804128E+0
-1.804128E+0
-1.834824E+0
-1.865519E+0
-1.865519E+0
-1.834824E+0
-1.773433E+0
-1.742737E+0
-1.681346E+0
-1.589260E+0
-1.497173E+0
-1.466478E+0
-1.466478E+0
-1.497173E+0
-1.527869E+0
-1.589260E+0
-1.650651E+0
-1.712042E+0
-1.712042E+0
-1.650651E+0
-1.589260E+0
-1.558564E+0
-1.558564E+0
-1.558564E+0
-1.527869E+0
-1.466478E+0
-1.374391E+0
-1.251609E+0
-1.220914E+0
-1.190218E+0
-1.159523E+0
-1.067436E+0
-1.006045E+0
-9.753495E-1
-9.753495E-1
-1.036741E+0
-1.128827E+0
-1.190218E+0
-1.251609E+0
-1.313000E+0
-1.343696E+0
-1.374391E+0
-1.374391E+0
-1.374391E+0
-1.343696E+0
-1.343696E+0
-1.313000E+0
-1.282305E+0
-1.251609E+0
-1.190218E+0
-1.159523E+0
-1.159523E+0
-1.190218E+0
-1.220914E+0
-1.190218E+0
-1.159523E+0
-1.128827E+0
-1.098131E+0
-1.036741E+0
-9.139585E-1
-8.525675E-1
-8.525675E-1
-8.218720E-1
-7.604810E-1
-7.297856E-1
-7.297856E-1
-7.297856E-1
-7.297856E-1
-6.683945E-1
-6.376990E-1
-5.763080E-1
-5.149170E-1
-4.535260E-1
-3.614395E-1
-3.614395E-1
-3.614395E-1
-3.921350E-1
-3.921350E-1
-3.921350E-1
-3.921350E-1
-4.228305E-1
-4.535260E-1
-4.842215E-1
-5.763080E-1
-6.683945E-1
-7.911766E-1
-8.832631E-1
-9.753495E-1
-1.006045E+0
-1.067436E+0
-1.098131E+0
-1.098131E+0
-1.128827E+0
-1.128827E+0
-1.128827E+0
-1.098131E+0
-1.067436E+0
-1.036741E+0
-9.753495E-1
-8.832631E-1
-7.911766E-1
-6.990900E-1
-6.070035E-1
-4.842215E-1
-3.921350E-1
-3.307440E-1
-3.000485E-1
-2.693529E-1
-2.693529E-1
-2.693529E-1
-2.693529E-1
-2.386575E-1
-2.386575E-1
-2.386575E-1
-2.386575E-1
-2.693529E-1
-3.000485E-1
-3.307440E-1
-3.614395E-1
-3.614395E-1
-3.614395E-1
-3.307440E-1
-2.693529E-1
-2.386575E-1
-2.079620E-1
-2.386575E-1
-2.386575E-1
-2.693529E-1
-2.693529E-1
-3.000485E-1
-3.307440E-1
-3.614395E-1
-3.921350E-1
-3.921350E-1
-3.614395E-1
-3.921350E-1
-4.535260E-1
-5.149170E-1
-6.070035E-1
-6.683945E-1
-7.604810E-1
-8.525675E-1
-9.139585E-1
-9.753495E-1
-1.067436E+0
-1.128827E+0
-1.190218E+0
-1.190218E+0
-1.159523E+0
-1.098131E+0
-1.036741E+0
-1.006045E+0
-9.446541E-1
-8.525675E-1
-6.990900E-1
-5.456125E-1
-4.228305E-1
-3.614395E-1
-3.307440E-1
-3.000485E-1
-2.693529E-1
-2.693529E-1
-3.307440E-1
-4.228305E-1
-5.456125E-1
-6.683945E-1
-7.604810E-1
-8.525675E-1
-9.446541E-1
-1.036741E+0
-1.128827E+0
-1.190218E+0
-1.220914E+0
-1.251609E+0
-1.251609E+0
-1.220914E+0
-1.159523E+0
-1.067436E+0
-9.446541E-1
-8.218720E-1
-6.990900E-1
-5.763080E-1
-5.149170E-1
-4.228305E-1
-3.000485E-1
-2.079620E-1
-1.465709E-1
-8.517993E-2
-8.517993E-2
-8.517993E-2
-1.158755E-1
-1.772665E-1
-2.386575E-1
-3.000485E-1
-3.921350E-1
-5.149170E-1
-6.070035E-1
-6.683945E-1
-7.297856E-1
-7.604810E-1
-7.911766E-1
-8.525675E-1
-9.139585E-1
-9.446541E-1
-9.139585E-1
-8.832631E-1
-8.525675E-1
-8.218720E-1
-7.604810E-1
-6.990900E-1
-6.376990E-1
-6.070035E-1
-5.763080E-1
-5.763080E-1
-5.456125E-1
-5.456125E-1
-5.149170E-1
-4.842215E-1
-4.842215E-1
-5.149170E-1
-5.763080E-1
-6.376990E-1
-6.683945E-1
-7.297856E-1
-7.297856E-1
-7.297856E-1
-7.297856E-1
-7.297856E-1
-6.990900E-1
-6.990900E-1
-6.683945E-1
-6.376990E-1
-6.070035E-1
-5.763080E-1
-5.456125E-1
-5.456125E-1
-5.456125E-1
-5.456125E-1
-5.456125E-1
-5.763080E-1
-6.070035E-1
-6.070035E-1
-6.683945E-1
-6.990900E-1
-7.297856E-1
-7.604810E-1
-7.604810E-1
-7.604810E-1
-7.297856E-1
-6.990900E-1
-6.683945E-1
-6.376990E-1
-6.376990E-1
-6.376990E-1
-6.070035E-1
-5.763080E-1
-5.456125E-1
-5.763080E-1
-6.376990E-1
-6.683945E-1
-7.297856E-1
-7.604810E-1
-8.218720E-1
-9.139585E-1
-1.006045E+0
-1.067436E+0
-1.128827E+0
-1.190218E+0
-1.190218E+0
-1.128827E+0
-1.036741E+0
-9.139585E-1
-8.218720E-1
-6.683945E-1
-5.149170E-1
-3.614395E-1
-2.386575E-1
-1.158755E-1
-5.448449E-2
6.906509E-3
6.829751E-2
1.296886E-1
9.899306E-2
6.829751E-2
6.906509E-3
-5.448449E-2
-1.158755E-1
-2.079620E-1
-3.000485E-1
-3.614395E-1
-4.228305E-1
-4.535260E-1
-4.842215E-1
-5.149170E-1
-5.763080E-1
-6.070035E-1
-6.376990E-1
-6.376990E-1
-6.376990E-1
-6.683945E-1
-6.990900E-1
-7.297856E-1
-7.604810E-1
-7.297856E-1
-6.683945E-1
-6.070035E-1
-5.149170E-1
-4.228305E-1
-3.000485E-1
-2.693529E-1
-2.693529E-1
-2.693529E-1
-3.000485E-1
-3.000485E-1
-3.307440E-1
-3.921350E-1
-4.535260E-1
-4.842215E-1
-5.149170E-1
-5.149170E-1
-5.149170E-1
-5.149170E-1
-5.149170E-1
-5.149170E-1
-5.763080E-1
-6.070035E-1
-6.070035E-1
-5.456125E-1
-4.535260E-1
-3.614395E-1
-3.000485E-1
-2.386575E-1
-1.158755E-1
-2.378893E-2
6.906509E-3
3.760207E-2
6.906509E-3
-5.448449E-2
-8.517993E-2
-1.465709E-1
-2.079620E-1
-3.000485E-1
-3.921350E-1
-4.535260E-1
-4.842215E-1
-4.228305E-1
-3.614395E-1
-3.000485E-1
-2.693529E-1
-2.386575E-1
-1.772665E-1
-8.517993E-2
-2.378893E-2
6.829751E-2
1.296886E-1
2.217751E-1
2.831662E-1
3.138616E-1
2.831662E-1
2.524705E-1
2.217751E-1
2.217751E-1
2.217751E-1
2.524705E-1
2.217751E-1
1.910796E-1
1.603842E-1
1.296886E-1
6.829751E-2
3.760207E-2
-2.378893E-2
-2.378893E-2
-2.378893E-2
-2.378893E-2
6.906509E-3
6.906509E-3
-2.378893E-2
-2.378893E-2
6.906509E-3
6.906509E-3
3.760207E-2
6.906509E-3
-2.378893E-2
-5.448449E-2
-5.448449E-2
-5.448449E-2
-2.378893E-2
6.906509E-3
6.829751E-2
1.296886E-1
1.603842E-1
2.217751E-1
2.831662E-1
3.445571E-1
4.059479E-1
4.059479E-1
3.752525E-1
3.752525E-1
4.059479E-1
4.366436E-1
4.980347E-1
5.287302E-1
5.287302E-1
5.594256E-1
5.901213E-1
5.901213E-1
5.594256E-1
5.287302E-1
4.673390E-1
4.059479E-1
3.445571E-1
3.138616E-1
2.524705E-1
2.524705E-1
2.524705E-1
1.910796E-1
1.603842E-1
1.296886E-1
1.603842E-1
1.910796E-1
2.217751E-1
2.217751E-1
2.524705E-1
3.138616E-1
4.059479E-1
4.673390E-1
5.594256E-1
6.208165E-1
6.208165E-1
6.515119E-1
6.822076E-1
7.129030E-1
7.129030E-1
6.822076E-1
6.515119E-1
6.515119E-1
6.822076E-1
7.129030E-1
7.742941E-1
8.049896E-1
8.663805E-1
8.663805E-1
8.356853E-1
8.356853E-1
8.356853E-1
8.049896E-1
7.742941E-1
7.435987E-1
7.435987E-1
7.435987E-1
7.435987E-1
7.129030E-1
7.129030E-1
7.129030E-1
7.742941E-1
8.356853E-1
8.663805E-1
9.277716E-1
9.891627E-1
1.050554E+0
1.111945E+0
1.173336E+0
1.173336E+0
1.204031E+0
1.204031E+0
1.204031E+0
1.173336E+0
1.111945E+0
1.019858E+0
9.584670E-1
8.970761E-1
8.049896E-1
7.435987E-1
6.515119E-1
5.901213E-1
5.594256E-1
5.287302E-1
5.287302E-1
5.287302E-1
4.980347E-1
4.980347E-1
4.980347E-1
5.287302E-1
4.980347E-1
4.366436E-1
3.752525E-1
3.445571E-1
3.445571E-1
3.752525E-1
3.752525E-1
3.752525E-1
3.752525E-1
4.059479E-1
4.366436E-1
4.980347E-1
5.287302E-1
5.594256E-1
6.208165E-1
7.129030E-1
7.435987E-1
8.049896E-1
8.663805E-1
8.663805E-1
8.356853E-1
7.742941E-1
7.129030E-1
6.515119E-1
5.901213E-1
4.673390E-1
3.752525E-1
3.445571E-1
3.445571E-1
3.752525E-1
3.752525E-1
4.059479E-1
4.366436E-1
4.980347E-1
5.594256E-1
5.901213E-1
6.208165E-1
6.822076E-1
7.435987E-1
7.742941E-1
7.742941E-1
7.742941E-1
8.049896E-1
8.049896E-1
8.049896E-1
7.742941E-1
7.129030E-1
6.515119E-1
5.901213E-1
4.980347E-1
4.059479E-1
3.138616E-1
2.524705E-1
2.524705E-1
2.217751E-1
1.910796E-1
1.603842E-1
1.603842E-1
1.603842E-1
1.910796E-1
1.910796E-1
1.910796E-1
1.910796E-1
2.217751E-1
2.524705E-1
2.831662E-1
2.831662E-1
2.831662E-1
2.831662E-1
2.831662E-1
2.831662E-1
3.138616E-1
3.445571E-1
3.445571E-1
3.138616E-1
2.831662E-1
2.831662E-1
3.138616E-1
4.059479E-1
4.673390E-1
4.980347E-1
5.287302E-1
5.594256E-1
6.208165E-1
6.822076E-1
7.435987E-1
7.435987E-1
7.742941E-1
7.742941E-1
7.435987E-1
6.822076E-1
5.594256E-1
4.980347E-1
4.059479E-1
3.138616E-1
2.217751E-1
1.296886E-1
6.829751E-2
3.760207E-2
6.906509E-3
6.906509E-3
6.829751E-2
1.296886E-1
2.217751E-1
2.831662E-1
3.445571E-1
4.059479E-1
4.980347E-1
5.594256E-1
5.901213E-1
6.208165E-1
6.208165E-1
6.208165E-1
5.901213E-1
5.901213E-1
5.594256E-1
5.287302E-1
4.980347E-1
4.366436E-1
3.445571E-1
2.524705E-1
1.296886E-1
6.906509E-3
-1.158755E-1
-2.386575E-1
-3.000485E-1
-3.307440E-1
-3.614395E-1
-3.614395E-1
-3.307440E-1
-3.000485E-1
-2.693529E-1
-2.079620E-1
-1.772665E-1
-1.465709E-1
-1.158755E-1
-5.448449E-2
-2.378893E-2
3.760207E-2
9.899306E-2
1.910796E-1
2.217751E-1
2.217751E-1
2.217751E-1
1.910796E-1
9.899306E-2
-2.378893E-2
-1.465709E-1
-3.000485E-1
-4.228305E-1
-5.149170E-1
-5.456125E-1
-6.070035E-1
-6.990900E-1
-7.604810E-1
-7.604810E-1
-7.604810E-1
-7.297856E-1
-6.683945E-1
-6.683945E-1
-6.070035E-1
-5.456125E-1
-4.535260E-1
-3.614395E-1
-3.307440E-1
-3.000485E-1
-2.386575E-1
-2.079620E-1
-1.772665E-1
-1.772665E-1
-2.079620E-1
-2.079620E-1
-2.386575E-1
-3.000485E-1
-3.921350E-1
-4.535260E-1
-4.535260E-1
-4.842215E-1
-5.149170E-1
-5.763080E-1
-5.763080E-1
-5.763080E-1
-5.763080E-1
-5.763080E-1
-6.070035E-1
-6.376990E-1
-6.070035E-1
-5.763080E-1
-5.149170E-1
-4.842215E-1
-5.149170E-1
-5.456125E-1
-6.070035E-1
-6.070035E-1
-6.070035E-1
-6.070035E-1
-6.070035E-1
-5.763080E-1
-5.456125E-1
-4.842215E-1
-4.842215E-1
-5.149170E-1
-5.149170E-1
-5.456125E-1
-6.070035E-1
-6.376990E-1
-6.683945E-1
-6.683945E-1
-6.683945E-1
-6.990900E-1
-7.604810E-1
-7.604810E-1
-7.297856E-1
-6.990900E-1
-6.376990E-1
-6.376990E-1
-5.763080E-1
-5.456125E-1
-4.842215E-1
-4.842215E-1
-5.149170E-1
-5.149170E-1
-5.149170E-1
-5.149170E-1
-5.149170E-1
-5.149170E-1
-5.149170E-1
-5.456125E-1
-5.763080E-1
-6.070035E-1
-6.376990E-1
-6.683945E-1
-6.683945E-1
-6.990900E-1
-7.297856E-1
-7.911766E-1
-8.525675E-1
-9.446541E-1
-1.006045E+0
-1.098131E+0
-1.190218E+0
-1.282305E+0
-1.405087E+0
-1.466478E+0
-1.497173E+0
-1.435782E+0
-1.374391E+0
-1.313000E+0
-1.220914E+0
-1.098131E+0
-9.753495E-1
-8.832631E-1
-7.911766E-1
-7.604810E-1
-7.297856E-1
-7.297856E-1
-7.297856E-1
-7.297856E-1
-7.604810E-1
-7.911766E-1
-8.525675E-1
-9.446541E-1
-1.067436E+0
-1.159523E+0
-1.251609E+0
-1.313000E+0
-1.405087E+0
-1.435782E+0
-1.435782E+0
-1.374391E+0
-1.313000E+0
-1.220914E+0
-1.128827E+0
-1.067436E+0
-1.006045E+0
-9.446541E-1
-8.525675E-1
-7.911766E-1
-7.911766E-1
-7.604810E-1
-7.604810E-1
-7.604810E-1
-8.218720E-1
-9.139585E-1
-1.006045E+0
-1.098131E+0
-1.190218E+0
-1.282305E+0
-1.343696E+0
-1.435782E+0
-1.466478E+0
-1.497173E+0
-1.497173E+0
-1.497173E+0
-1.466478E+0
-1.405087E+0
-1.343696E+0
-1.282305E+0
-1.282305E+0
-1.251609E+0
-1.190218E+0
-1.128827E+0
-1.067436E+0
-1.067436E+0
-1.098131E+0
-1.098131E+0
-1.128827E+0
-1.128827E+0
-1.128827E+0
-1.159523E+0
-1.220914E+0
-1.282305E+0
-1.313000E+0
-1.343696E+0
-1.405087E+0
-1.497173E+0
-1.589260E+0
-1.619955E+0
-1.619955E+0
-1.619955E+0
-1.619955E+0
-1.619955E+0
-1.619955E+0
-1.589260E+0
-1.527869E+0
-1.497173E+0
-1.466478E+0
-1.405087E+0
-1.313000E+0
-1.251609E+0
-1.220914E+0
-1.159523E+0
-1.128827E+0
-1.098131E+0
-1.067436E+0
-1.036741E+0
-1.067436E+0
-1.159523E+0
-1.282305E+0
-1.405087E+0
-1.527869E+0
-1.589260E+0
-1.650651E+0
-1.619955E+0
-1.558564E+0
-1.466478E+0
-1.343696E+0
-1.220914E+0
-1.067436E+0
-9.446541E-1
-8.218720E-1
-7.297856E-1
-6.683945E-1
-6.070035E-1
-5.456125E-1
-5.149170E-1
-5.149170E-1
-5.763080E-1
-6.683945E-1
-7.297856E-1
-7.911766E-1
-8.832631E-1
-9.753495E-1
-1.098131E+0
-1.251609E+0
-1.343696E+0
-1.435782E+0
-1.527869E+0
-1.558564E+0
-1.558564E+0
-1.527869E+0
-1.527869E+0
-1.527869E+0
-1.497173E+0
-1.466478E+0
-1.435782E+0
-1.435782E+0
-1.435782E+0
-1.405087E+0
-1.343696E+0
-1.313000E+0
-1.313000E+0
-1.251609E+0
-1.159523E+0
-1.128827E+0
-1.128827E+0
-1.159523E+0
-1.190218E+0
-1.251609E+0
-1.313000E+0
-1.405087E+0
-1.497173E+0
-1.527869E+0
-1.527869E+0
-1.527869E+0
-1.497173E+0
-1.435782E+0
-1.343696E+0
-1.282305E+0
-1.190218E+0
-1.128827E+0
-1.098131E+0
-1.036741E+0
-9.753495E-1
-8.525675E-1
-7.604810E-1
-6.683945E-1
-5.763080E-1
-5.149170E-1
-4.228305E-1
-3.921350E-1
-3.614395E-1
-3.921350E-1
-4.535260E-1
-5.149170E-1
-5.763080E-1
-6.376990E-1
-7.297856E-1
-8.525675E-1
-9.446541E-1
-1.006045E+0
-1.067436E+0
-1.128827E+0
-1.159523E+0
-1.190218E+0
-1.251609E+0
-1.282305E+0
-1.282305E+0
-1.251609E+0
-1.220914E+0
-1.220914E+0
-1.190218E+0
-1.190218E+0
-1.220914E+0
-1.251609E+0
-1.282305E+0
-1.343696E+0
-1.313000E+0
-1.282305E+0
-1.251609E+0
-1.251609E+0
-1.282305E+0
-1.282305E+0
-1.282305E+0
-1.282305E+0
-1.282305E+0
-1.282305E+0
-1.313000E+0
-1.282305E+0
-1.251609E+0
-1.159523E+0
-1.036741E+0
-9.753495E-1
-9.139585E-1
-9.139585E-1
-9.446541E-1
-1.006045E+0
-1.067436E+0
-1.098131E+0
-1.159523E+0
-1.190218E+0
-1.220914E+0
-1.220914E+0
-1.220914E+0
-1.190218E+0
-1.190218E+0
-1.190218E+0
-1.128827E+0
-1.036741E+0
-9.753495E-1
-9.139585E-1
-8.832631E-1
-8.218720E-1
-7.604810E-1
-6.990900E-1
-6.990900E-1
-6.990900E-1
-6.990900E-1
-7.297856E-1
-7.604810E-1
-7.604810E-1
-7.911766E-1
-8.218720E-1
-8.525675E-1
-8.832631E-1
-8.832631E-1
-7.911766E-1
-7.297856E-1
-6.990900E-1
-6.683945E-1
-6.376990E-1
-6.376990E-1
-6.376990E-1
-6.683945E-1
-6.990900E-1
-7.604810E-1
-8.525675E-1
-9.753495E-1
-1.036741E+0
-1.128827E+0
-1.190218E+0
-1.282305E+0
-1.374391E+0
-1.435782E+0
-1.435782E+0
-1.405087E+0
-1.374391E+0
-1.343696E+0
-1.282305E+0
-1.159523E+0
-1.036741E+0
-9.446541E-1
-9.139585E-1
-8.832631E-1
-8.218720E-1
-7.911766E-1
-7.604810E-1
-7.604810E-1
-7.911766E-1
-8.218720E-1
-7.911766E-1
-7.911766E-1
-7.604810E-1
-7.604810E-1
-7.911766E-1
-7.911766E-1
-7.604810E-1
-7.604810E-1
-7.911766E-1
-8.525675E-1
-9.446541E-1
-9.753495E-1
-1.006045E+0
-1.006045E+0
-1.006045E+0
-1.006045E+0
-1.006045E+0
-1.006045E+0
-1.036741E+0
-1.036741E+0
-1.067436E+0
-1.067436E+0
-1.036741E+0
-9.753495E-1
-9.139585E-1
-8.525675E-1
-8.218720E-1
-7.604810E-1
-7.604810E-1
-7.604810E-1
-7.911766E-1
-8.218720E-1
-8.218720E-1
-8.218720E-1
-8.525675E-1
-8.832631E-1
-8.832631E-1
-8.832631E-1
-8.525675E-1
-8.218720E-1
-7.604810E-1
-6.990900E-1
-6.683945E-1
-6.376990E-1
-6.070035E-1
-5.456125E-1
-4.535260E-1
-3.921350E-1
-3.921350E-1
-4.535260E-1
-4.842215E-1
-4.842215E-1
-4.842215E-1
-5.149170E-1
-5.456125E-1
-5.763080E-1
-5.456125E-1
-5.456125E-1
-5.456125E-1
-5.456125E-1
-5.149170E-1
-4.535260E-1
-4.228305E-1
-3.614395E-1
-3.307440E-1
-3.307440E-1
-3.614395E-1
-4.228305E-1
-4.535260E-1
-4.842215E-1
-4.842215E-1
-5.149170E-1
-5.763080E-1
-6.990900E-1
-8.525675E-1
-9.753495E-1
-1.067436E+0
-1.098131E+0
-1.098131E+0
-1.036741E+0
-9.753495E-1
-9.139585E-1
-8.218720E-1
-7.604810E-1
-6.683945E-1
-5.763080E-1
-5.456125E-1
-5.456125E-1
-5.763080E-1
-6.070035E-1
-6.070035E-1
-6.376990E-1
-6.683945E-1
-7.297856E-1
-7.604810E-1
-7.911766E-1
-8.218720E-1
-8.832631E-1
-9.446541E-1
-1.006045E+0
-1.067436E+0
-1.128827E+0
-1.128827E+0
-1.159523E+0
-1.190218E+0
-1.159523E+0
-1.128827E+0
-1.098131E+0
-1.098131E+0
-1.098131E+0
-1.036741E+0
-1.006045E+0
-1.006045E+0
-9.753495E-1
-9.446541E-1
-9.446541E-1
-9.446541E-1
-9.446541E-1
-9.446541E-1
-9.446541E-1
-9.139585E-1
-9.139585E-1
-9.139585E-1
-9.446541E-1
-9.446541E-1
-9.753495E-1
-1.006045E+0
-1.036741E+0
-1.067436E+0
-1.128827E+0
-1.190218E+0
-1.282305E+0
-1.282305E+0
-1.282305E+0
-1.282305E+0
-1.313000E+0
-1.313000E+0
-1.282305E+0
-1.190218E+0
-1.098131E+0
-1.006045E+0
-9.139585E-1
-8.218720E-1
-7.297856E-1
-6.683945E-1
-6.376990E-1
-6.683945E-1
-7.604810E-1
-8.525675E-1
-9.753495E-1
-1.098131E+0
-1.190218E+0
-1.251609E+0
-1.282305E+0
-1.343696E+0
-1.343696E+0
-1.343696E+0
-1.313000E+0
-1.282305E+0
-1.190218E+0
-1.098131E+0
-9.446541E-1
-7.911766E-1
-6.376990E-1
-5.763080E-1
-5.149170E-1
-4.535260E-1
-3.921350E-1
-3.614395E-1
-3.614395E-1
-4.228305E-1
-5.149170E-1
-6.070035E-1
-6.683945E-1
-6.990900E-1
-7.297856E-1
-7.297856E-1
-7.604810E-1
-7.911766E-1
-7.911766E-1
-7.604810E-1
-6.990900E-1
-6.070035E-1
-4.535260E-1
-3.614395E-1
-3.000485E-1
-2.693529E-1
-2.079620E-1
-1.158755E-1
6.906509E-3
9.899306E-2
1.910796E-1
2.524705E-1
3.445571E-1
4.366436E-1
5.287302E-1
5.901213E-1
6.208165E-1
6.515119E-1
6.515119E-1
6.515119E-1
5.901213E-1
5.287302E-1
4.980347E-1
4.673390E-1
4.673390E-1
4.673390E-1
4.673390E-1
5.287302E-1
5.594256E-1
5.901213E-1
6.208165E-1
6.822076E-1
7.435987E-1
8.356853E-1
8.663805E-1
8.970761E-1
9.277716E-1
9.584670E-1
9.891627E-1
9.891627E-1
9.891627E-1
9.891627E-1
9.891627E-1
9.584670E-1
9.584670E-1
9.277716E-1
8.970761E-1
8.663805E-1
8.356853E-1
8.356853E-1
8.663805E-1
8.970761E-1
9.277716E-1
9.891627E-1
1.081249E+0
1.204031E+0
1.296118E+0
1.449595E+0
1.572377E+0
1.695159E+0
1.817941E+0
1.940723E+0
2.032810E+0
2.063505E+0
2.063505E+0
2.032810E+0
2.032810E+0
2.032810E+0
2.032810E+0
2.032810E+0
2.063505E+0
2.124896E+0
2.216983E+0
2.309070E+0
2.339765E+0
2.339765E+0
2.339765E+0
2.370460E+0
2.401156E+0
2.431851E+0
2.431851E+0
2.431851E+0
2.431851E+0
2.431851E+0
2.431851E+0
2.431851E+0
2.431851E+0
2.431851E+0
2.462547E+0
2.523938E+0
2.554633E+0
2.616024E+0
2.677415E+0
2.769502E+0
2.830893E+0
2.922979E+0
3.015066E+0
3.045761E+0
3.015066E+0
2.953675E+0
2.892283E+0
2.830893E+0
2.738806E+0
2.646720E+0
2.554633E+0
2.493242E+0
2.431851E+0
2.339765E+0
2.216983E+0
2.124896E+0
2.063505E+0
2.032810E+0
2.002114E+0
2.032810E+0
2.063505E+0
2.094201E+0
2.124896E+0
2.094201E+0
2.063505E+0
2.032810E+0
2.063505E+0
2.094201E+0
2.094201E+0
2.094201E+0
2.032810E+0
1.971419E+0
1.940723E+0
1.971419E+0
2.002114E+0
2.032810E+0
2.094201E+0
2.155592E+0
2.216983E+0
2.309070E+0
2.370460E+0
2.431851E+0
2.431851E+0
2.401156E+0
2.339765E+0
2.309070E+0
2.216983E+0
2.124896E+0
2.002114E+0
1.879332E+0
1.817941E+0
1.787246E+0
1.725855E+0
1.633768E+0
1.572377E+0
1.541682E+0
1.541682E+0
1.572377E+0
1.633768E+0
1.725855E+0
1.848637E+0
1.971419E+0
2.094201E+0
2.216983E+0
2.339765E+0
2.462547E+0
2.554633E+0
2.616024E+0
2.677415E+0
2.708111E+0
2.708111E+0
2.677415E+0
2.646720E+0
2.616024E+0
2.646720E+0
2.677415E+0
2.677415E+0
2.646720E+0
2.646720E+0
2.585329E+0
2.523938E+0
2.401156E+0
2.278374E+0
2.155592E+0
2.063505E+0
1.940723E+0
1.817941E+0
1.695159E+0
1.541682E+0
1.449595E+0
1.388204E+0
1.357509E+0
1.357509E+0
1.357509E+0
1.388204E+0
1.418900E+0
1.418900E+0
1.449595E+0
1.510986E+0
1.572377E+0
1.572377E+0
1.541682E+0
1.510986E+0
1.449595E+0
1.388204E+0
1.296118E+0
1.204031E+0
1.081249E+0
9.891627E-1
8.970761E-1
8.356853E-1
7.742941E-1
6.822076E-1
6.208165E-1
5.594256E-1
4.980347E-1
4.673390E-1
4.366436E-1
4.059479E-1
4.366436E-1
4.980347E-1
5.901213E-1
6.822076E-1
7.742941E-1
8.356853E-1
8.663805E-1
8.663805E-1
8.356853E-1
8.049896E-1
7.742941E-1
7.129030E-1
6.208165E-1
5.594256E-1
4.673390E-1
3.752525E-1
2.524705E-1
1.296886E-1
6.906509E-3
-8.517993E-2
-1.772665E-1
-2.079620E-1
-2.386575E-1
-2.386575E-1
-2.079620E-1
-1.772665E-1
-8.517993E-2
-2.378893E-2
6.906509E-3
3.760207E-2
9.899306E-2
1.296886E-1
1.603842E-1
1.296886E-1
9.899306E-2
3.760207E-2
-5.448449E-2
-1.465709E-1
-2.079620E-1
-3.000485E-1
-4.228305E-1
-5.456125E-1
-6.683945E-1
-7.604810E-1
-8.218720E-1
-8.525675E-1
-8.525675E-1
-8.832631E-1
-8.832631E-1
-8.525675E-1
-7.911766E-1
-6.990900E-1
-6.683945E-1
-6.070035E-1
-6.070035E-1
-5.763080E-1
-5.456125E-1
-5.149170E-1
-5.456125E-1
-5.763080E-1
-6.376990E-1
-6.990900E-1
-7.911766E-1
-8.832631E-1
-9.753495E-1
-1.036741E+0
-1.098131E+0
-1.190218E+0
-1.220914E+0
-1.251609E+0
-1.251609E+0
-1.251609E+0
-1.282305E+0
-1.282305E+0
-1.282305E+0
-1.313000E+0
-1.313000E+0
-1.313000E+0
-1.313000E+0
-1.282305E+0
-1.282305E+0
-1.282305E+0
-1.220914E+0
-1.159523E+0
-1.098131E+0
-1.036741E+0
-1.006045E+0
-9.753495E-1
-9.446541E-1
-9.139585E-1
-8.832631E-1
-8.525675E-1
-8.218720E-1
-7.911766E-1
-7.911766E-1
-7.911766E-1
-7.911766E-1
-8.218720E-1
-8.218720E-1
-7.911766E-1
-7.604810E-1
-7.297856E-1
-7.297856E-1
-6.990900E-1
-6.070035E-1
-4.842215E-1
-3.307440E-1
-1.465709E-1
6.906509E-3
1.603842E-1
2.831662E-1
3.445571E-1
3.752525E-1
3.752525E-1
3.752525E-1
3.752525E-1
3.752525E-1
4.059479E-1
4.366436E-1
4.366436E-1
4.366436E-1
4.366436E-1
4.673390E-1
4.673390E-1
5.287302E-1
5.594256E-1
6.515119E-1
7.435987E-1
8.049896E-1
8.663805E-1
8.663805E-1
8.970761E-1
8.970761E-1
8.356853E-1
7.435987E-1
6.515119E-1
5.287302E-1
4.673390E-1
4.366436E-1
3.752525E-1
3.138616E-1
2.524705E-1
2.524705E-1
2.524705E-1
2.217751E-1
1.910796E-1
1.603842E-1
2.217751E-1
2.831662E-1
3.445571E-1
4.059479E-1
4.366436E-1
5.287302E-1
6.208165E-1
6.822076E-1
7.129030E-1
6.822076E-1
6.515119E-1
6.208165E-1
5.901213E-1
5.287302E-1
4.366436E-1
3.752525E-1
3.138616E-1
2.831662E-1
2.524705E-1
2.217751E-1
1.910796E-1
1.296886E-1
6.829751E-2
-2.378893E-2
-1.158755E-1
-1.772665E-1
-2.386575E-1
-2.693529E-1
-2.386575E-1
-1.772665E-1
-1.158755E-1
-5.448449E-2
3.760207E-2
1.296886E-1
1.910796E-1
1.910796E-1
1.603842E-1
9.899306E-2
3.760207E-2
6.906509E-3
-5.448449E-2
-8.517993E-2
-1.158755E-1
-1.772665E-1
-2.079620E-1
-2.693529E-1
-3.000485E-1
-3.000485E-1
-3.000485E-1
-2.693529E-1
-2.386575E-1
-1.772665E-1
-8.517993E-2
6.906509E-3
6.829751E-2
1.296886E-1
1.910796E-1
2.524705E-1
2.831662E-1
2.524705E-1
2.217751E-1
2.217751E-1
2.217751E-1
1.910796E-1
1.603842E-1
9.899306E-2
9.899306E-2
6.829751E-2
9.899306E-2
3.760207E-2
-2.378893E-2
-1.158755E-1
-2.079620E-1
-3.000485E-1
-4.228305E-1
-5.456125E-1
-6.070035E-1
-6.683945E-1
-6.683945E-1
-6.376990E-1
-6.070035E-1
-5.763080E-1
-5.456125E-1
-5.456125E-1
-5.456125E-1
-5.456125E-1
-5.149170E-1
-4.535260E-1
-3.614395E-1
-3.000485E-1
-2.386575E-1
-1.772665E-1
-8.517993E-2
-2.378893E-2
6.829751E-2
1.296886E-1
1.910796E-1
2.217751E-1
1.910796E-1
1.603842E-1
1.603842E-1
1.603842E-1
1.296886E-1
3.760207E-2
-1.158755E-1
-3.000485E-1
-4.535260E-1
-6.070035E-1
-7.297856E-1
-8.525675E-1
-8.832631E-1
-8.832631E-1
-8.525675E-1
-7.297856E-1
-5.763080E-1
-3.921350E-1
-2.079620E-1
-2.378893E-2
1.910796E-1
4.366436E-1
6.822076E-1
9.277716E-1
1.142640E+0
1.296118E+0
1.357509E+0
1.388204E+0
1.418900E+0
1.418900E+0
1.357509E+0
1.296118E+0
1.173336E+0
1.081249E+0
9.891627E-1
9.584670E-1
9.277716E-1
9.277716E-1
8.970761E-1
8.970761E-1
9.277716E-1
9.584670E-1
9.584670E-1
9.584670E-1
9.277716E-1
9.584670E-1
1.019858E+0
1.111945E+0
1.173336E+0
1.204031E+0
1.204031E+0
1.234727E+0
1.204031E+0
1.173336E+0
1.111945E+0
1.019858E+0
9.277716E-1
8.356853E-1
7.435987E-1
6.515119E-1
5.594256E-1
4.366436E-1
3.445571E-1
2.524705E-1
2.217751E-1
1.603842E-1
1.296886E-1
1.296886E-1
1.910796E-1
3.138616E-1
4.673390E-1
5.901213E-1
6.822076E-1
7.435987E-1
8.356853E-1
8.970761E-1
8.970761E-1
8.970761E-1
8.663805E-1
8.049896E-1
7.129030E-1
5.287302E-1
3.752525E-1
2.217751E-1
6.829751E-2
-8.517993E-2
-2.079620E-1
-2.693529E-1
-3.307440E-1
-3.614395E-1
-3.614395E-1
-3.307440E-1
-3.000485E-1
-2.693529E-1
-2.386575E-1
-2.693529E-1
-3.307440E-1
-4.228305E-1
-5.149170E-1
-6.070035E-1
-6.683945E-1
-7.297856E-1
-7.911766E-1
-9.139585E-1
-1.036741E+0
-1.159523E+0
-1.251609E+0
-1.343696E+0
-1.405087E+0
-1.435782E+0
-1.466478E+0
-1.497173E+0
-1.527869E+0
-1.497173E+0
-1.466478E+0
-1.466478E+0
-1.466478E+0
-1.466478E+0
-1.405087E+0
-1.313000E+0
-1.251609E+0
-1.220914E+0
-1.220914E+0
-1.220914E+0
-1.220914E+0
-1.190218E+0
-1.220914E+0
-1.251609E+0
-1.282305E+0
-1.313000E+0
-1.374391E+0
-1.466478E+0
-1.558564E+0
-1.619955E+0
-1.681346E+0
-1.773433E+0
-1.834824E+0
-1.926910E+0
-1.988301E+0
-1.988301E+0
-1.957606E+0
-1.865519E+0
-1.712042E+0
-1.527869E+0
-1.343696E+0
-1.220914E+0
-1.128827E+0
-1.036741E+0
-9.446541E-1
-8.832631E-1
-8.832631E-1
-9.446541E-1
-1.006045E+0
-1.036741E+0
-1.098131E+0
-1.220914E+0
-1.374391E+0
-1.497173E+0
-1.589260E+0
-1.619955E+0
-1.650651E+0
-1.650651E+0
-1.619955E+0
-1.558564E+0
-1.435782E+0
-1.282305E+0
-1.159523E+0
-1.067436E+0
-9.753495E-1
-8.832631E-1
-8.218720E-1
-8.218720E-1
-8.832631E-1
-9.753495E-1
-1.128827E+0
-1.282305E+0
-1.466478E+0
-1.619955E+0
-1.742737E+0
-1.804128E+0
-1.773433E+0
-1.712042E+0
-1.681346E+0
-1.650651E+0
-1.558564E+0
-1.466478E+0
-1.343696E+0
-1.220914E+0
-1.128827E+0
-1.006045E+0
-8.832631E-1
-7.911766E-1
-7.297856E-1
-6.683945E-1
-6.376990E-1
-6.376990E-1
-6.376990E-1
-6.683945E-1
-6.990900E-1
-6.990900E-1
-6.683945E-1
-6.070035E-1
-5.149170E-1
-4.535260E-1
-3.614395E-1
-3.000485E-1
-3.000485E-1
-3.614395E-1
-4.535260E-1
-4.842215E-1
-4.535260E-1
-4.535260E-1
-5.149170E-1
-5.149170E-1
-4.842215E-1
-3.921350E-1
-3.307440E-1
-2.693529E-1
-2.386575E-1
-1.465709E-1
-5.448449E-2
6.906509E-3
6.829751E-2
6.829751E-2
9.899306E-2
1.296886E-1
9.899306E-2
6.829751E-2
6.829751E-2
6.829751E-2
6.829751E-2
3.760207E-2
-2.378893E-2
-1.158755E-1
-2.079620E-1
-3.000485E-1
-3.921350E-1
-4.535260E-1
-4.535260E-1
-3.921350E-1
-3.307440E-1
-2.693529E-1
-2.079620E-1
-1.465709E-1
-5.448449E-2
6.906509E-3
3.760207E-2
6.829751E-2
6.829751E-2
9.899306E-2
1.296886E-1
1.296886E-1
1.296886E-1
1.603842E-1
1.603842E-1
1.910796E-1
1.910796E-1
1.910796E-1
1.603842E-1
1.296886E-1
1.296886E-1
6.829751E-2
3.760207E-2
6.906509E-3
6.906509E-3
-2.378893E-2
-5.448449E-2
-1.158755E-1
-1.772665E-1
-2.386575E-1
-3.307440E-1
-4.228305E-1
-4.842215E-1
-5.149170E-1
-5.456125E-1
-6.070035E-1
-6.070035E-1
-6.376990E-1
-6.376990E-1
-6.376990E-1
-6.683945E-1
-6.376990E-1
-5.763080E-1
-5.456125E-1
-5.456125E-1
-5.763080E-1
-5.763080E-1
-5.456125E-1
-5.149170E-1
-4.842215E-1
-4.535260E-1
-4.842215E-1
-4.842215E-1
-5.149170E-1
-5.456125E-1
-5.763080E-1
-6.070035E-1
-6.683945E-1
-6.990900E-1
-7.297856E-1
-7.297856E-1
-6.990900E-1
-7.297856E-1
-7.604810E-1
-7.604810E-1
-7.911766E-1
-8.218720E-1
-8.832631E-1
-8.832631E-1
-8.525675E-1
-7.911766E-1
-7.297856E-1
-6.683945E-1
-6.376990E-1
-5.456125E-1
-4.842215E-1
-4.228305E-1
-3.614395E-1
-3.000485E-1
-2.693529E-1
-2.386575E-1
-2.693529E-1
-3.614395E-1
-4.228305E-1
-4.535260E-1
-5.149170E-1
-6.070035E-1
-7.297856E-1
-9.139585E-1
-1.036741E+0
-1.128827E+0
-1.190218E+0
-1.251609E+0
-1.282305E+0
-1.282305E+0
-1.220914E+0
-1.098131E+0
-9.753495E-1
-8.832631E-1
-7.911766E-1
-6.990900E-1
-5.763080E-1
-4.228305E-1
-3.000485E-1
-1.772665E-1
-1.158755E-1
-5.448449E-2
6.906509E-3
6.829751E-2
1.603842E-1
1.910796E-1
1.603842E-1
1.603842E-1
1.910796E-1
2.524705E-1
3.138616E-1
3.752525E-1
4.366436E-1
4.366436E-1
4.673390E-1
5.287302E-1
5.287302E-1
5.287302E-1
4.980347E-1
4.673390E-1
4.673390E-1
4.366436E-1
4.366436E-1
4.366436E-1
4.059479E-1
4.059479E-1
4.059479E-1
4.366436E-1
4.673390E-1
4.980347E-1
4.980347E-1
5.287302E-1
5.287302E-1
5.594256E-1
5.901213E-1
6.208165E-1
6.515119E-1
7.129030E-1
7.435987E-1
8.049896E-1
8.356853E-1
8.356853E-1
8.049896E-1
7.742941E-1
8.049896E-1
8.356853E-1
8.970761E-1
8.970761E-1
9.277716E-1
9.891627E-1
1.050554E+0
1.111945E+0
1.173336E+0
1.234727E+0
1.265422E+0
1.296118E+0
1.357509E+0
1.418900E+0
1.449595E+0
1.480291E+0
1.510986E+0
1.541682E+0
1.541682E+0
1.541682E+0
1.541682E+0
1.510986E+0
1.480291E+0
1.449595E+0
1.388204E+0
1.357509E+0
1.326813E+0
1.357509E+0
1.388204E+0
1.449595E+0
1.541682E+0
1.664464E+0
1.787246E+0
1.910028E+0
2.032810E+0
2.124896E+0
2.216983E+0
2.278374E+0
2.339765E+0
2.370460E+0
2.339765E+0
2.278374E+0
2.186287E+0
2.094201E+0
1.940723E+0
1.787246E+0
1.603073E+0
1.388204E+0
1.265422E+0
1.142640E+0
1.050554E+0
9.891627E-1
8.970761E-1
8.663805E-1
8.663805E-1
8.356853E-1
8.356853E-1
8.049896E-1
7.129030E-1
6.515119E-1
5.594256E-1
4.673390E-1
4.366436E-1
4.059479E-1
3.752525E-1
3.445571E-1
2.831662E-1
2.831662E-1
2.831662E-1
2.524705E-1
2.524705E-1
2.217751E-1
2.217751E-1
1.910796E-1
1.603842E-1
1.296886E-1
1.296886E-1
6.829751E-2
3.760207E-2
-2.378893E-2
-5.448449E-2
-1.158755E-1
-1.772665E-1
-1.772665E-1
-1.158755E-1
-8.517993E-2
-8.517993E-2
-8.517993E-2
-5.448449E-2
-2.378893E-2
3.760207E-2
9.899306E-2
1.296886E-1
6.829751E-2
6.906509E-3
-8.517993E-2
-1.772665E-1
-2.693529E-1
-3.921350E-1
-4.842215E-1
-5.763080E-1
-6.376990E-1
-6.683945E-1
-6.683945E-1
-6.376990E-1
-6.070035E-1
-5.456125E-1
-5.456125E-1
-5.149170E-1
-4.535260E-1
-4.228305E-1
-4.228305E-1
-4.535260E-1
-5.149170E-1
-5.763080E-1
-6.376990E-1
-6.683945E-1
-6.990900E-1
-6.990900E-1
-6.990900E-1
-6.683945E-1
-6.683945E-1
-6.376990E-1
-6.070035E-1
-5.456125E-1
-4.535260E-1
-3.921350E-1
-3.614395E-1
-2.693529E-1
-2.079620E-1
-1.158755E-1
-2.378893E-2
6.829751E-2
1.296886E-1
1.603842E-1
2.217751E-1
2.524705E-1
2.831662E-1
3.138616E-1
3.138616E-1
3.138616E-1
2.831662E-1
2.831662E-1
2.524705E-1
2.217751E-1
1.910796E-1
1.603842E-1
9.899306E-2
6.829751E-2
6.829751E-2
6.829751E-2
6.829751E-2
6.829751E-2
6.829751E-2
9.899306E-2
1.296886E-1
1.910796E-1
1.910796E-1
1.910796E-1
2.524705E-1
2.831662E-1
3.445571E-1
3.752525E-1
4.059479E-1
4.059479E-1
4.366436E-1
4.673390E-1
4.673390E-1
4.980347E-1
4.673390E-1
4.059479E-1
4.059479E-1
4.673390E-1
5.594256E-1
5.901213E-1
5.901213E-1
5.901213E-1
5.594256E-1
5.901213E-1
6.208165E-1
6.822076E-1
7.129030E-1
7.435987E-1
7.435987E-1
7.435987E-1
7.435987E-1
7.129030E-1
6.822076E-1
7.129030E-1
7.435987E-1
8.356853E-1
8.970761E-1
9.891627E-1
1.081249E+0
1.142640E+0
1.142640E+0
1.111945E+0
1.081249E+0
1.050554E+0
1.019858E+0
1.019858E+0
1.019858E+0
9.584670E-1
9.277716E-1
9.277716E-1
9.584670E-1
9.584670E-1
9.584670E-1
9.891627E-1
9.891627E-1
1.019858E+0
9.891627E-1
9.584670E-1
9.277716E-1
8.970761E-1
8.970761E-1
8.663805E-1
8.356853E-1
8.049896E-1
7.129030E-1
5.901213E-1
4.366436E-1
3.138616E-1
2.217751E-1
1.296886E-1
9.899306E-2
9.899306E-2
1.603842E-1
1.603842E-1
1.603842E-1
1.296886E-1
1.603842E-1
1.910796E-1
2.217751E-1
2.524705E-1
2.217751E-1
1.603842E-1
9.899306E-2
3.760207E-2
-2.378893E-2
-2.378893E-2
-2.378893E-2
-2.378893E-2
-5.448449E-2
-5.448449E-2
-5.448449E-2
-5.448449E-2
6.906509E-3
9.899306E-2
1.603842E-1
1.603842E-1
1.603842E-1
1.603842E-1
1.296886E-1
9.899306E-2
3.760207E-2
-5.448449E-2
-1.772665E-1
-3.000485E-1
-3.614395E-1
-4.228305E-1
-4.535260E-1
-4.535260E-1
-4.535260E-1
-4.842215E-1
-4.842215E-1
-5.763080E-1
-6.683945E-1
-6.990900E-1
-6.990900E-1
-6.683945E-1
-6.376990E-1
-6.376990E-1
-6.070035E-1
-5.763080E-1
-5.763080E-1
-5.763080E-1
-5.763080E-1
-5.149170E-1
-4.535260E-1
-3.921350E-1
-3.000485E-1
-2.386575E-1
-2.386575E-1
-2.693529E-1
-2.693529E-1
-3.000485E-1
-3.000485E-1
-3.000485E-1
-3.000485E-1
-3.307440E-1
-3.307440E-1
-3.307440E-1
-3.921350E-1
-4.842215E-1
-5.763080E-1
-6.376990E-1
-6.376990E-1
-6.376990E-1
-5.456125E-1
-4.535260E-1
-3.614395E-1
-3.000485E-1
-2.079620E-1
-1.465709E-1
-1.158755E-1
-5.448449E-2
-2.378893E-2
6.906509E-3
6.906509E-3
6.906509E-3
3.760207E-2
6.829751E-2
1.603842E-1
2.217751E-1
2.831662E-1
3.445571E-1
3.752525E-1
4.059479E-1
4.673390E-1
5.287302E-1
6.208165E-1
7.129030E-1
7.742941E-1
8.663805E-1
9.891627E-1
1.050554E+0
1.050554E+0
9.891627E-1
9.584670E-1
9.277716E-1
8.663805E-1
8.049896E-1
7.129030E-1
5.901213E-1
4.673390E-1
3.752525E-1
2.831662E-1
2.217751E-1
1.910796E-1
1.603842E-1
1.603842E-1
1.910796E-1
2.831662E-1
3.138616E-1
3.752525E-1
4.980347E-1
6.515119E-1
8.356853E-1
9.584670E-1
1.081249E+0
1.173336E+0
1.234727E+0
1.296118E+0
1.357509E+0
1.449595E+0
1.510986E+0
1.510986E+0
1.480291E+0
1.449595E+0
1.388204E+0
1.296118E+0
1.204031E+0
1.081249E+0
9.891627E-1
8.970761E-1
8.049896E-1
7.435987E-1
7.129030E-1
6.822076E-1
6.822076E-1
6.515119E-1
6.515119E-1
6.822076E-1
7.129030E-1
7.435987E-1
7.742941E-1
8.356853E-1
9.277716E-1
9.891627E-1
1.050554E+0
1.081249E+0
1.142640E+0
1.234727E+0
1.357509E+0
1.418900E+0
1.449595E+0
1.449595E+0
1.510986E+0
1.572377E+0
1.572377E+0
1.541682E+0
1.480291E+0
1.418900E+0
1.357509E+0
1.265422E+0
1.142640E+0
1.050554E+0
9.584670E-1
9.277716E-1
8.663805E-1
8.049896E-1
7.435987E-1
7.129030E-1
7.129030E-1
6.822076E-1
6.515119E-1
5.901213E-1
5.594256E-1
5.287302E-1
5.287302E-1
4.673390E-1
4.059479E-1
3.445571E-1
2.831662E-1
2.831662E-1
3.138616E-1
3.138616E-1
3.445571E-1
3.445571E-1
3.445571E-1
3.445571E-1
3.445571E-1
3.138616E-1
2.524705E-1
2.217751E-1
1.910796E-1
1.296886E-1
3.760207E-2
-8.517993E-2
-1.772665E-1
-2.693529E-1
-3.921350E-1
-5.149170E-1
-6.376990E-1
-7.297856E-1
-7.604810E-1
-7.604810E-1
-6.990900E-1
-6.376990E-1
-5.763080E-1
-4.228305E-1
-2.386575E-1
-8.517993E-2
3.760207E-2
1.603842E-1
3.138616E-1
4.673390E-1
5.287302E-1
5.287302E-1
4.673390E-1
3.752525E-1
2.831662E-1
1.296886E-1
-5.448449E-2
-3.000485E-1
-5.149170E-1
-6.683945E-1
-8.218720E-1
-9.753495E-1
-1.098131E+0
-1.190218E+0
-1.251609E+0
-1.251609E+0
-1.159523E+0
-1.098131E+0
-1.006045E+0
-9.139585E-1
-8.218720E-1
-6.683945E-1
-5.149170E-1
-3.921350E-1
-3.000485E-1
-2.693529E-1
-2.386575E-1
-2.079620E-1
-2.386575E-1
-3.000485E-1
-3.921350E-1
-4.842215E-1
-6.070035E-1
-7.297856E-1
-8.832631E-1
-1.036741E+0
-1.190218E+0
-1.343696E+0
-1.497173E+0
-1.558564E+0
-1.619955E+0
-1.589260E+0
-1.558564E+0
-1.527869E+0
-1.497173E+0
-1.435782E+0
-1.374391E+0
-1.282305E+0
-1.190218E+0
-1.067436E+0
-1.006045E+0
-9.753495E-1
-8.832631E-1
-7.911766E-1
-7.297856E-1
-7.297856E-1
-7.604810E-1
-7.911766E-1
-8.218720E-1
-8.832631E-1
-9.446541E-1
-1.036741E+0
-1.098131E+0
-1.220914E+0
-1.313000E+0
-1.405087E+0
-1.466478E+0
-1.527869E+0
-1.589260E+0
-1.681346E+0
-1.742737E+0
-1.742737E+0
-1.712042E+0
-1.619955E+0
-1.558564E+0
-1.497173E+0
-1.435782E+0
-1.405087E+0
-1.313000E+0
-1.251609E+0
-1.251609E+0
-1.282305E+0
-1.313000E+0
-1.374391E+0
-1.405087E+0
-1.466478E+0
-1.589260E+0
-1.712042E+0
-1.834824E+0
-1.926910E+0
-2.049692E+0
-2.141779E+0
-2.203170E+0
-2.203170E+0
-2.141779E+0
-2.080388E+0
-2.018997E+0
-1.926910E+0
-1.834824E+0
-1.742737E+0
-1.681346E+0
-1.589260E+0
-1.527869E+0
-1.497173E+0
-1.466478E+0
-1.374391E+0
-1.282305E+0
-1.159523E+0
-1.098131E+0
-1.067436E+0
-1.067436E+0
-1.067436E+0
-1.067436E+0
-1.067436E+0
-1.036741E+0
-1.036741E+0
-1.067436E+0
-1.067436E+0
-1.036741E+0
-1.006045E+0
-9.753495E-1
-9.753495E-1
-1.006045E+0
-1.036741E+0
-1.098131E+0
-1.128827E+0
-1.128827E+0
-1.098131E+0
-1.098131E+0
-1.128827E+0
-1.190218E+0
-1.220914E+0
-1.251609E+0
-1.282305E+0
-1.282305E+0
-1.251609E+0
-1.251609E+0
-1.251609E+0
-1.251609E+0
-1.251609E+0
-1.251609E+0
-1.282305E+0
-1.282305E+0
-1.282305E+0
-1.251609E+0
-1.251609E+0
-1.251609E+0
-1.220914E+0
-1.220914E+0
-1.220914E+0
-1.251609E+0
-1.251609E+0
-1.220914E+0
-1.190218E+0
-1.128827E+0
-1.098131E+0
-1.036741E+0
-1.006045E+0
-9.753495E-1
-8.832631E-1
-8.525675E-1
-7.911766E-1
-7.911766E-1
-7.911766E-1
-8.218720E-1
-8.218720E-1
-8.525675E-1
-8.525675E-1
-8.525675E-1
-8.525675E-1
-8.832631E-1
-9.446541E-1
-1.006045E+0
-1.067436E+0
-1.098131E+0
-1.128827E+0
-1.159523E+0
-1.190218E+0
-1.220914E+0
-1.220914E+0
-1.220914E+0
-1.190218E+0
-1.128827E+0
-1.036741E+0
-1.006045E+0
-9.753495E-1
-9.446541E-1
-9.139585E-1
-9.139585E-1
-9.753495E-1
-1.036741E+0
-1.067436E+0
-1.128827E+0
-1.220914E+0
-1.343696E+0
-1.466478E+0
-1.558564E+0
-1.619955E+0
-1.650651E+0
-1.681346E+0
-1.681346E+0
-1.650651E+0
-1.589260E+0
-1.497173E+0
-1.435782E+0
-1.374391E+0
-1.282305E+0
-1.190218E+0
-1.128827E+0
-1.098131E+0
-1.128827E+0
-1.220914E+0
-1.282305E+0
-1.313000E+0
-1.374391E+0
-1.435782E+0
-1.497173E+0
-1.527869E+0
-1.497173E+0
-1.497173E+0
-1.466478E+0
-1.405087E+0
-1.343696E+0
-1.282305E+0
-1.190218E+0
-1.159523E+0
-1.128827E+0
-1.067436E+0
-1.036741E+0
-1.006045E+0
-9.446541E-1
-9.446541E-1
-9.446541E-1
-9.446541E-1
-9.446541E-1
-9.446541E-1
-9.446541E-1
-9.446541E-1
-9.446541E-1
-9.139585E-1
-9.139585E-1
-9.446541E-1
-1.006045E+0
-1.036741E+0
-1.098131E+0
-1.159523E+0
-1.251609E+0
-1.343696E+0
-1.435782E+0
-1.497173E+0
-1.527869E+0
-1.558564E+0
-1.558564E+0
-1.527869E+0
-1.435782E+0
-1.313000E+0
-1.251609E+0
-1.220914E+0
-1.190218E+0
-1.190218E+0
-1.159523E+0
-1.128827E+0
-1.159523E+0
-1.190218E+0
-1.220914E+0
-1.251609E+0
-1.251609E+0
-1.313000E+0
-1.374391E+0
-1.435782E+0
-1.497173E+0
-1.497173E+0
-1.466478E+0
-1.374391E+0
-1.313000E+0
-1.220914E+0
-1.159523E+0
-1.098131E+0
-1.036741E+0
-9.753495E-1
-9.139585E-1
-9.139585E-1
-9.139585E-1
-8.832631E-1
-8.525675E-1
-8.218720E-1
-8.218720E-1
-8.218720E-1
-8.525675E-1
-8.832631E-1
-9.139585E-1
-9.753495E-1
-1.006045E+0
-1.036741E+0
-1.098131E+0
-1.128827E+0
-1.128827E+0
-1.098131E+0
-1.098131E+0
-1.098131E+0
-1.098131E+0
-1.098131E+0
-1.098131E+0
-1.128827E+0
-1.220914E+0
-1.282305E+0
-1.313000E+0
-1.343696E+0
-1.374391E+0
-1.405087E+0
-1.405087E+0
-1.405087E+0
-1.374391E+0
-1.405087E+0
-1.435782E+0
-1.466478E+0
-1.527869E+0
-1.589260E+0
-1.650651E+0
-1.650651E+0
-1.619955E+0
-1.527869E+0
-1.405087E+0
-1.251609E+0
-1.098131E+0
-9.753495E-1
-8.525675E-1
-7.911766E-1
-7.911766E-1
-7.911766E-1
-7.911766E-1
-8.218720E-1
-8.832631E-1
-9.446541E-1
-1.006045E+0
-1.067436E+0
-1.190218E+0
-1.374391E+0
-1.589260E+0
-1.773433E+0
-1.896215E+0
-2.018997E+0
-2.141779E+0
-2.233865E+0
-2.264561E+0
-2.141779E+0
-1.988301E+0
-1.834824E+0
-1.619955E+0
-1.466478E+0
-1.313000E+0
-1.159523E+0
-1.006045E+0
-8.525675E-1
-7.604810E-1
-6.990900E-1
-6.990900E-1
-6.990900E-1
-7.604810E-1
-8.832631E-1
-1.036741E+0
-1.159523E+0
-1.282305E+0
-1.435782E+0
-1.558564E+0
-1.712042E+0
-1.804128E+0
-1.865519E+0
-1.865519E+0
-1.804128E+0
-1.742737E+0
-1.712042E+0
-1.650651E+0
-1.558564E+0
-1.405087E+0
-1.251609E+0
-1.067436E+0
-8.832631E-1
-6.990900E-1
-5.456125E-1
-4.535260E-1
-3.921350E-1
-3.307440E-1
-3.000485E-1
-3.000485E-1
-3.921350E-1
-5.149170E-1
-6.683945E-1
-8.218720E-1
-1.006045E+0
-1.159523E+0
-1.282305E+0
-1.405087E+0
-1.497173E+0
-1.589260E+0
-1.619955E+0
-1.650651E+0
-1.650651E+0
-1.619955E+0
-1.527869E+0
-1.435782E+0
-1.282305E+0
-1.159523E+0
-1.067436E+0
-9.753495E-1
-9.139585E-1
-8.832631E-1
-8.525675E-1
-8.218720E-1
-8.525675E-1
-9.139585E-1
-1.006045E+0
-1.036741E+0
-1.036741E+0
-1.036741E+0
-1.098131E+0
-1.159523E+0
-1.251609E+0
-1.313000E+0
-1.374391E+0
-1.435782E+0
-1.466478E+0
-1.497173E+0
-1.497173E+0
-1.497173E+0
-1.527869E+0
-1.589260E+0
-1.589260E+0
-1.589260E+0
-1.589260E+0
-1.558564E+0
-1.558564E+0
-1.619955E+0
-1.650651E+0
-1.712042E+0
-1.742737E+0
-1.742737E+0
-1.681346E+0
-1.650651E+0
-1.650651E+0
-1.650651E+0
-1.619955E+0
-1.558564E+0
-1.466478E+0
-1.405087E+0
-1.343696E+0
-1.251609E+0
-1.159523E+0
-1.067436E+0
-9.139585E-1
-7.604810E-1
-6.376990E-1
-5.763080E-1
-5.149170E-1
-4.535260E-1
-3.921350E-1
-3.307440E-1
-3.000485E-1
-3.307440E-1
-3.921350E-1
-4.228305E-1
-4.535260E-1
-4.842215E-1
-4.535260E-1
-4.535260E-1
-4.535260E-1
-4.842215E-1
-5.149170E-1
-5.149170E-1
-5.456125E-1
-5.763080E-1
-5.763080E-1
-6.070035E-1
-6.376990E-1
-6.683945E-1
-6.990900E-1
-7.297856E-1
-7.604810E-1
-8.218720E-1
-9.139585E-1
-9.753495E-1
-1.006045E+0
-1.036741E+0
-1.067436E+0
-1.098131E+0
-1.128827E+0
-1.128827E+0
-1.098131E+0
-1.036741E+0
-9.753495E-1
-9.139585E-1
-8.218720E-1
-6.683945E-1
-5.456125E-1
-4.228305E-1
-3.000485E-1
-1.772665E-1
-8.517993E-2
6.906509E-3
6.829751E-2
6.829751E-2
6.829751E-2
6.906509E-3
-5.448449E-2
-1.465709E-1
-2.386575E-1
-3.307440E-1
-4.228305E-1
-4.842215E-1
-5.456125E-1
-6.376990E-1
-7.297856E-1
-7.604810E-1
-7.911766E-1
-7.911766E-1
-7.911766E-1
-7.297856E-1
-6.376990E-1
-5.149170E-1
-3.921350E-1
-3.000485E-1
-1.772665E-1
-8.517993E-2
6.906509E-3
9.899306E-2
1.603842E-1
1.910796E-1
2.217751E-1
2.217751E-1
1.910796E-1
9.899306E-2
-2.378893E-2
-1.465709E-1
-3.307440E-1
-5.149170E-1
-7.604810E-1
-1.128827E+0
-1.681346E+0
-2.540820E+0
-3.584467E+0
-4.750897E+0
-5.917325E+0
-6.960972E+0
-7.881837E+0
-8.710616E+0
-9.385917E+0
-9.754263E+0
-9.631481E+0
-8.618530E+0
-6.623322E+0
-3.860727E+0
-7.297856E-1
2.216983E+0
4.580536E+0
6.360875E+0
8.018433E+0
1.004434E+1
1.277624E+1
1.599926E+1
1.916090E+1
2.173932E+1
2.351966E+1
2.477818E+1
2.597530E+1
2.729521E+1
2.846164E+1
2.892207E+1
2.812399E+1
2.594461E+1
2.284436E+1
1.980551E+1
1.768752E+1
1.667456E+1
1.642900E+1
1.649039E+1
1.667456E+1
1.707361E+1
1.793308E+1
1.949855E+1
2.170863E+1
2.428705E+1
2.674269E+1
2.907555E+1
3.137771E+1
3.383335E+1
3.628899E+1
3.825350E+1
3.892880E+1
3.760889E+1
3.420170E+1
2.922903E+1
2.351966E+1
1.765682E+1
1.200885E+1
6.729221E+0
1.971419E+0
-2.264561E+0
-5.641066E+0
-7.851142E+0
-8.956181E+0
-8.894789E+0
-7.421405E+0
-4.229073E+0
9.277716E-1
7.742173E+0
1.550814E+1
2.351966E+1
3.110145E+1
3.794655E+1
4.393218E+1
4.878206E+1
5.218926E+1
5.415377E+1
5.519742E+1
5.584203E+1
5.621037E+1
5.581133E+1
5.409238E+1
5.037823E+1
4.393218E+1
3.466213E+1
2.355036E+1
1.210094E+1
1.480291E+0
-8.066010E+0
-1.739744E+1
-2.746557E+1
-3.836247E+1
-4.907520E+1
-5.843733E+1
-6.620329E+1
-7.271073E+1
-7.802106E+1
-8.164313E+1
-8.284025E+1
-8.093713E+1
-7.559612E+1
-6.730833E+1
-5.727090E+1
-4.671165E+1
-3.630587E+1
-2.629914E+1
-1.675284E+1
-7.851142E+0
9.899306E-2
6.698526E+0
1.164050E+1
1.471005E+1
1.578440E+1
1.471005E+1
1.148702E+1
6.422266E+0
4.366436E-1
-5.303415E+0
-9.938437E+0
-1.352981E+1
-1.675284E+1
-2.006795E+1
-2.316820E+1
-2.516340E+1
-2.556245E+1
-2.482576E+1
-2.390489E+1
-2.378211E+1
-2.436532E+1
-2.473367E+1
-2.369002E+1
-2.058978E+1
-1.592406E+1
-1.107417E+1
-7.574883E+0
-5.518284E+0
-3.922118E+0
-1.926910E+0
4.980347E-1
2.493242E+0
3.414107E+0
3.352716E+0
3.260630E+0
3.997322E+0
5.347924E+0
5.839052E+0
3.905236E+0
-8.525675E-1
-7.728360E+0
-1.531015E+1
-2.240081E+1
-2.844782E+1
-3.375815E+1
-3.916055E+1
-4.490061E+1
-5.033372E+1
-5.460040E+1
-5.727090E+1
-5.837594E+1
-5.813038E+1
-5.647282E+1
-5.309631E+1
-4.784738E+1
-4.069533E+1
-3.213129E+1
-2.295333E+1
-1.429720E+1
-7.022364E+0
-1.251609E+0
3.444803E+0
7.588696E+0
1.167120E+1
1.550814E+1
1.888464E+1
2.173932E+1
2.428705E+1
2.649712E+1
2.793981E+1
2.809329E+1
2.704964E+1
2.536139E+1
2.364244E+1
2.213837E+1
2.075707E+1
1.949855E+1
1.845491E+1
1.777960E+1
1.771821E+1
1.857768E+1
2.035803E+1
2.293645E+1
2.631295E+1
3.030337E+1
3.463143E+1
3.923576E+1
4.423913E+1
4.930389E+1
5.384682E+1
5.734610E+1
5.931062E+1
5.912644E+1
5.608759E+1
5.019405E+1
4.218253E+1
3.285109E+1
2.247601E+1
1.087312E+1
-2.295256E+0
-1.693701E+1
-3.234615E+1
-4.754043E+1
-6.166036E+1
-7.418412E+1
-8.492754E+1
-9.370646E+1
-1.001832E+2
-1.039588E+2
-1.053094E+2
-1.051559E+2
-1.041429E+2
-1.023012E+2
-9.904748E+1
-9.398272E+1
-8.732180E+1
-8.004696E+1
-7.323256E+1
-6.721624E+1
-6.169106E+1
-5.638073E+1
-5.146945E+1
-4.698791E+1
-4.265984E+1
-3.799413E+1
-3.234615E+1
-2.519410E+1
-1.601615E+1
-4.904374E+0
7.435218E+0
2.005107E+1
3.239066E+1
4.402425E+1
5.427656E+1
6.216530E+1
6.695380E+1
6.876483E+1
6.827371E+1
6.640128E+1
6.370007E+1
6.023148E+1
5.535090E+1
4.862858E+1
4.080122E+1
3.328083E+1
2.729521E+1
2.330479E+1
2.097194E+1
2.002037E+1
2.051150E+1
2.259880E+1
2.591391E+1
2.950528E+1
3.220649E+1
3.312735E+1
3.180744E+1
2.833885E+1
2.330479E+1
1.704291E+1
9.430426E+0
-2.378893E-2
-1.153460E+1
-2.439602E+1
-3.713465E+1
-4.852268E+1
-5.800759E+1
-6.562008E+1
-7.154431E+1
-7.602585E+1
-7.927958E+1
-8.152035E+1
-8.299373E+1
-8.406808E+1
-8.508102E+1
-8.618606E+1
-8.704554E+1
-8.692276E+1
-8.492754E+1
-8.112130E+1
-7.645559E+1
-7.089970E+1
-6.273470E+1
-5.064067E+1
-3.584544E+1
-1.991447E+1
-3.185426E+0
1.351293E+1
2.812399E+1
3.963480E+1
4.829093E+1
5.449143E+1
5.909575E+1
6.280991E+1
6.449815E+1
6.225739E+1
5.535090E+1
4.589668E+1
3.711777E+1
3.159258E+1
3.018059E+1
3.220649E+1
3.585925E+1
3.886742E+1
4.098540E+1
4.331826E+1
4.601946E+1
4.779981E+1
4.724728E+1
4.362521E+1
3.659595E+1
2.628226E+1
1.403475E+1
1.265422E+0
-1.076721E+1
-2.160273E+1
-3.099555E+1
-3.774856E+1
-4.029629E+1
-3.848525E+1
-3.378884E+1
-2.921521E+1
-2.749626E+1
-2.955286E+1
-3.495527E+1
-4.281332E+1
-5.211405E+1
-6.218218E+1
-7.283352E+1
-8.434434E+1
-9.671462E+1
-1.086552E+2
-1.177717E+2
-1.219770E+2
-1.203195E+2
-1.124000E+2
-9.864843E+1
-8.016975E+1
-5.862150E+1
-3.547710E+1
-1.263964E+1
7.465913E+0
2.296714E+1
3.242136E+1
3.585925E+1
3.460074E+1
3.002711E+1
2.250671E+1
1.182468E+1
-2.233865E+0
-1.914709E+1
-3.744161E+1
-5.536778E+1
-7.117596E+1
-8.296304E+1
-8.901004E+1
-8.836544E+1
-8.063017E+1
-6.617259E+1
-4.695721E+1
-2.562384E+1
-4.474637E+0
1.458727E+1
3.094797E+1
4.512930E+1
5.805210E+1
7.066795E+1
8.362146E+1
9.660565E+1
1.079323E+2
1.144704E+2
1.128436E+2
1.013635E+2
8.095095E+1
5.464490E+1
2.625156E+1
-1.282305E+0
-2.632983E+1
-4.916729E+1
-7.175918E+1
-9.683740E+1
-1.260902E+2
-1.585661E+2
-1.907656E+2
-2.186065E+2
-2.385279E+2
-2.480127E+2
-2.458027E+2
-2.316521E+2
-2.070036E+2
-1.755407E+2
-1.417449E+2
-1.085938E+2
-7.691602E+1
-4.637400E+1
-1.638449E+1
1.292971E+1
4.058636E+1
6.535764E+1
8.580084E+1
1.004426E+2
1.079323E+2
1.074105E+2
9.896921E+1
8.398980E+1
6.459024E+1
4.282713E+1
2.026594E+1
-1.190218E+0
-2.006795E+1
-3.581474E+1
-4.839990E+1
-5.852942E+1
-6.663303E+1
-7.240378E+1
-7.467525E+1
-7.212753E+1
-6.423879E+1
-5.146945E+1
-3.492458E+1
-1.635380E+1
2.554633E+0
2.063428E+1
3.705637E+1
5.105353E+1
6.207321E+1
6.986987E+1
7.450489E+1
7.634662E+1
7.570202E+1
7.254038E+1
6.618641E+1
5.624107E+1
4.313409E+1
2.793981E+1
1.093451E+1
-8.649225E+0
-3.096486E+1
-5.506082E+1
-7.943305E+1
-1.025161E+2
-1.230207E+2
-1.395656E+2
-1.511991E+2
-1.578294E+2
-1.596711E+2
-1.566629E+2
-1.492653E+2
-1.382456E+2
-1.235425E+2
-1.040508E+2
-7.995487E+1
-5.469247E+1
-3.345119E+1
-1.917778E+1
-1.128904E+1
-7.452100E+0
-5.917325E+0
-7.175841E+0
-1.267034E+1
-2.310681E+1
-3.710395E+1
-5.180710E+1
-6.491408E+1
-7.528915E+1
-8.213425E+1
-8.437503E+1
-8.127478E+1
-7.421482E+1
-6.657163E+1
-6.150687E+1
-5.966515E+1
-5.859081E+1
-5.472318E+1
-4.569869E+1
-3.133320E+1
-1.294660E+1
7.558001E+0
2.843094E+1
4.841371E+1
6.615572E+1
8.024496E+1
8.991403E+1
9.574619E+1
9.964451E+1
1.032973E+2
1.069500E+2
1.094671E+2
1.092829E+2
1.048321E+2
9.507088E+1
7.975382E+1
5.934132E+1
3.487700E+1
8.141214E+0
-1.834901E+1
-4.247567E+1
-6.334861E+1
-8.105991E+1
-9.576305E+1
-1.069976E+2
-1.140576E+2
-1.169123E+2
-1.162370E+2
-1.121238E+2
-1.034676E+2
-8.882587E+1
-6.844406E+1
-4.453227E+1
-1.976100E+1
4.089408E+0
2.631295E+1
4.608086E+1
6.127513E+1
6.962431E+1
7.097491E+1
6.661615E+1
5.811350E+1
4.694033E+1
3.463143E+1
2.195419E+1
8.724429E+0
-5.487588E+0
-2.062047E+1
-3.563057E+1
-4.910590E+1
-5.981863E+1
-6.669441E+1
-6.872032E+1
-6.558939E+1
-5.822246E+1
-4.830782E+1
-3.691979E+1
-2.408906E+1
-9.508699E+0
6.084616E+0
2.124819E+1
3.496909E+1
4.675616E+1
5.697776E+1
6.658545E+1
7.616245E+1
8.555528E+1
9.365889E+1
9.826321E+1
9.715817E+1
8.985264E+1
7.803487E+1
6.363869E+1
4.746216E+1
2.990433E+1
1.164050E+1
-6.531236E+0
-2.445741E+1
-4.216871E+1
-5.929681E+1
-7.504359E+1
-8.845753E+1
-9.870982E+1
-1.051866E+2
-1.077036E+2
-1.067827E+2
-1.027616E+2
-9.527194E+1
-8.391459E+1
-6.911936E+1
-5.208336E+1
-3.434136E+1
-1.724397E+1
-2.203170E+0
9.491817E+0
1.768752E+1
2.364244E+1
2.864581E+1
3.294318E+1
3.644247E+1
3.917437E+1
4.092401E+1
4.120027E+1
3.951202E+1
3.585925E+1
3.076380E+1
2.456331E+1
1.728848E+1
9.031384E+0
1.296886E-1
-8.557138E+0
-1.583197E+1
-2.095812E+1
-2.390489E+1
-2.504062E+1
-2.482576E+1
-2.396628E+1
-2.283055E+1
-2.147994E+1
-1.945404E+1
-1.607754E+1
-1.079791E+1
-3.860727E+0
3.598280E+0
1.007503E+1
1.415753E+1
1.507840E+1
1.259206E+1
7.281741E+0
4.980347E-1
-6.285671E+0
-1.214851E+1
-1.736675E+1
-2.289194E+1
-2.970634E+1
-3.845456E+1
-4.956633E+1
-6.276540E+1
-7.670116E+1
-8.904074E+1
-9.742062E+1
-1.005823E+2
-9.846426E+1
-9.198751E+1
-8.241052E+1
-7.031648E+1
-5.530639E+1
-3.710395E+1
-1.669145E+1
3.966626E+0
2.327410E+1
4.055566E+1
5.556577E+1
6.848857E+1
8.024496E+1
9.227759E+1
1.052618E+2
1.186450E+2
1.311074E+2
1.413290E+2
1.483583E+2
1.518576E+2
1.516120E+2
1.469463E+2
1.368168E+2
1.212541E+2
1.026220E+2
8.451163E+1
6.916387E+1
5.608759E+1
4.374800E+1
3.100936E+1
1.713500E+1
2.370460E+0
-1.217921E+1
-2.378211E+1
-2.890826E+1
-2.553175E+1
-1.405163E+1
2.523938E+0
1.968272E+1
3.312735E+1
4.015662E+1
4.049427E+1
3.647316E+1
3.248275E+1
3.374126E+1
4.319548E+1
5.897296E+1
7.634662E+1
9.141811E+1
1.027448E+2
1.106949E+2
1.165577E+2
1.214997E+2
1.266259E+2
1.321510E+2
1.375842E+2
1.432321E+2
1.498931E+2
1.564312E+2
1.581194E+2
1.495247E+2
1.298182E+2
1.044944E+2
7.883295E+1
5.344778E+1
2.668130E+1
-1.466478E+0
-2.798739E+1
-5.039511E+1
-6.985606E+1
-8.879517E+1
-1.079492E+2
-1.246782E+2
-1.348384E+2
-1.373555E+2
-1.348691E+2
-1.322907E+2
-1.351147E+2
-1.454898E+2
-1.608068E+2
-1.754486E+2
-1.840433E+2
-1.852098E+2
-1.830611E+2
-1.820788E+2
-1.811579E+2
-1.748654E+2
-1.591800E+2
-1.364039E+2
-1.136892E+2
-9.711366E+1
-8.851892E+1
-8.643163E+1
-8.778223E+1
-9.063691E+1
-9.591653E+1
-1.062609E+2
-1.237881E+2
-1.469325E+2
-1.696778E+2
-1.856395E+2
-1.919014E+2
-1.879110E+2
-1.763080E+2
-1.610524E+2
-1.431262E+2
-1.224988E+2
-1.000297E+2
-7.547333E+1
-4.732555E+1
-1.346842E+1
2.514652E+1
6.348521E+1
9.504018E+1
1.170796E+2
1.296033E+2
1.320590E+2
1.204254E+2
9.298358E+1
5.341708E+1
6.575745E+0
-4.173898E+1
-8.486616E+1
-1.150091E+2
-1.358514E+2
-1.580749E+2
-1.813114E+2
-1.952165E+2
-1.922390E+2
-1.764308E+2
-1.562946E+2
-1.343166E+2
-1.084403E+2
-7.725367E+1
-4.330444E+1
-7.851142E+0
2.628226E+1
5.335569E+1
7.303151E+1
8.887038E+1
1.056301E+2
1.255208E+2
1.451352E+2
1.574441E+2
1.591631E+2
1.511516E+2
1.323966E+2
9.912269E+1
5.129910E+1
-5.702457E+0
-6.614190E+1
-1.231741E+2
-1.721028E+2
-2.106870E+2
-2.359801E+2
-2.453422E+2
-2.393566E+2
-2.226583E+2
-1.996673E+2
-1.707215E+2
-1.334571E+2
-8.630884E+1
-3.246893E+1
1.913021E+1
6.188904E+1
9.623731E+1
1.239247E+2
1.438153E+2
1.533923E+2
1.502921E+2
1.338393E+2
1.061213E+2
7.115908E+1
3.371057E+1
-1.865519E+0
-3.572266E+1
-7.062344E+1
-1.069055E+2
-1.418984E+2
-1.717344E+2
-1.928222E+2
-2.019695E+2
-1.981019E+2
-1.827848E+2
-1.590879E+2
-1.313698E+2
-1.034062E+2
-7.694672E+1
-4.867616E+1
-1.395955E+1
2.603669E+1
6.683102E+1
1.054767E+2
1.417587E+2
1.752168E+2
2.015843E+2
2.182826E+2
2.276755E+2
2.244831E+2
1.968879E+2
1.450432E+2
8.009147E+1
1.062755E+1
-5.908194E+1
-1.280240E+2
-1.993911E+2
-2.745337E+2
-3.449184E+2
-3.925579E+2
-4.022577E+2
-3.760437E+2
-3.295093E+2
-2.736435E+2
-2.081393E+2
-1.325977E+2
-5.413996E+1
1.566161E+1
6.544972E+1
9.356680E+1
1.071035E+2
1.036656E+2
7.168090E+1
6.667831E+0
-8.185800E+1
-1.744049E+2
-2.586641E+2
-3.373367E+2
-4.101771E+2
-4.652141E+2
-4.879902E+2
-4.741465E+2
-4.335671E+2
-3.790212E+2
-3.167707E+2
-2.484118E+2
-1.755100E+2
-1.022398E+2
-3.452554E+1
2.253741E+1
6.741424E+1
1.019160E+2
1.249376E+2
1.326729E+2
1.254287E+2
1.071956E+2
8.497205E+1
6.633989E+1
5.525881E+1
5.436865E+1
6.382285E+1
8.049052E+1
9.982868E+1
1.144704E+2
1.170182E+2
1.061520E+2
8.647614E+1
6.486651E+1
4.933458E+1
4.433122E+1
4.362521E+1
3.736334E+1
2.367314E+1
7.650086E+0
-5.242024E+0
-1.279312E+1
-1.669145E+1
-1.917778E+1
-2.184829E+1
-2.774183E+1
-3.959029E+1
-5.730160E+1
-7.851218E+1
-1.003674E+2
-1.198283E+2
-1.337641E+2
-1.407013E+2
-1.400567E+2
-1.298965E+2
-1.089007E+2
-7.989349E+1
-4.941285E+1
-2.338306E+1
-4.750897E+0
6.299484E+0
1.182468E+1
1.388127E+1
1.271485E+1
8.079824E+0
1.910796E-1
-8.495748E+0
-1.257825E+1
-7.636273E+0
6.207398E+0
2.425635E+1
4.018732E+1
5.010197E+1
5.538159E+1
6.112165E+1
6.931735E+1
7.769723E+1
8.441954E+1
8.736630E+1
8.389771E+1
7.290873E+1
5.510533E+1
3.346500E+1
1.173259E+1
-7.851142E+0
-2.537828E+1
-4.167758E+1
-5.622725E+1
-6.558939E+1
-6.614190E+1
-5.773133E+1
-4.321236E+1
-2.543967E+1
-6.654017E+0
1.062755E+1
2.398009E+1
3.051824E+1
2.701895E+1
1.339015E+1
-6.254976E+0
-2.746557E+1
-4.747903E+1
-6.479130E+1
-8.004696E+1
-9.582445E+1
-1.127070E+2
-1.278092E+2
-1.386447E+2
-1.457353E+2
-1.506159E+2
-1.535013E+2
-1.535320E+2
-1.504318E+2
-1.443234E+2
-1.346850E+2
-1.223761E+2
-1.098523E+2
-9.831078E+1
-9.020718E+1
-9.032996E+1
-9.812661E+1
-1.070283E+2
-1.146408E+2
-1.333958E+2
-1.758476E+2
-2.280914E+2
-2.586334E+2
-2.461710E+2
-1.987772E+2
-1.420212E+2
-9.011509E+1
-4.465505E+1
-1.233268E+1
-2.847775E+0
-1.785788E+1
-4.867616E+1
-7.611794E+1
-8.713763E+1
-8.781292E+1
-8.986952E+1
-9.557889E+1
-1.044499E+2
-1.229286E+2
-1.598246E+2
-2.143091E+2
-2.777567E+2
-3.392091E+2
-3.862960E+2
-4.110366E+2
-4.099929E+2
-3.809857E+2
-3.282815E+2
-2.645883E+2
-2.013863E+2
-1.412845E+2
-8.287095E+1
-2.995190E+1
9.982945E+0
3.469283E+1
5.037823E+1
6.244156E+1
6.986987E+1
7.257108E+1
7.554854E+1
8.383633E+1
9.721956E+1
1.122297E+2
1.247841E+2
1.327650E+2
1.380753E+2
1.431093E+2
1.451352E+2
1.417894E+2
1.322738E+2
1.146239E+2
8.926942E+1
5.700845E+1
1.931438E+1
-1.534085E+1
-3.535431E+1
-3.424928E+1
-1.386746E+1
1.443379E+1
3.592065E+1
4.252018E+1
3.733264E+1
2.889138E+1
1.885395E+1
-5.763080E-1
-3.360467E+1
-7.028579E+1
-9.536401E+1
-1.003060E+2
-8.845753E+1
-7.022440E+1
-5.245171E+1
-3.756439E+1
-3.194711E+1
-4.041907E+1
-5.819177E+1
-7.369299E+1
-7.706950E+1
-6.801432E+1
-5.656490E+1
-5.306562E+1
-6.135340E+1
-8.124408E+1
-1.107425E+2
-1.454591E+2
-1.832759E+2
-2.244693E+2
-2.620099E+2
-2.833740E+2
-2.815322E+2
-2.566382E+2
-2.158439E+2
-1.713661E+2
-1.334264E+2
-1.056163E+2
-8.643163E+1
-7.504359E+1
-7.080761E+1
-7.258795E+1
-7.878845E+1
-8.385320E+1
-8.477407E+1
-8.388390E+1
-8.170452E+1
-7.731506E+1
-7.436829E+1
-7.608723E+1
-7.685463E+1
-6.592703E+1
-3.820899E+1
3.752525E-1
3.711777E+1
6.388425E+1
8.165694E+1
9.556201E+1
1.090066E+2
1.195045E+2
1.199649E+2
1.068887E+2
8.242433E+1
5.163674E+1
2.035803E+1
-7.544187E+0
-3.117972E+1
-5.245171E+1
-7.403065E+1
-9.751270E+1
-1.235425E+2
-1.519665E+2
-1.816184E+2
-2.114851E+2
-2.405844E+2
-2.683946E+2
-2.951303E+2
-3.206690E+2
-3.448571E+2
-3.675717E+2
-3.897646E+2
-4.119267E+2
-4.305896E+2
-4.400745E+2
-4.369129E+2
-4.204908E+2
-3.926807E+2
-3.575650E+2
-3.201165E+2
-2.832819E+2
-2.472147E+2
-2.123446E+2
-1.797766E+2
-1.497565E+2
-1.222840E+2
-9.557889E+1
-6.546660E+1
-2.878548E+1
1.388127E+1
5.722332E+1
9.415002E+1
1.191976E+2
1.326422E+2
1.381674E+2
1.373693E+2
1.300638E+2
1.185222E+2
1.076867E+2
1.013942E+2
9.660565E+1
8.650684E+1
7.048378E+1
5.289526E+1
3.573647E+1
2.115611E+1
1.170189E+1
7.711477E+0
7.650086E+0
8.110518E+0
4.764710E+0
-5.334111E+0
-2.283055E+1
-4.551453E+1
-7.353951E+1
-1.100979E+2
-1.554044E+2
-2.053153E+2
-2.547965E+2
-3.011467E+2
-3.440590E+2
-3.836255E+2
-4.192323E+2
-4.486386E+2
-4.674242E+2
-4.724583E+2
-4.639556E+2
-4.438501E+2
-4.149963E+2
-3.805866E+2
-3.431074E+2
-3.045539E+2
-2.676272E+2
-2.353969E+2
-2.101038E+2
-1.904894E+2
-1.719186E+2
-1.499099E+2
-1.207185E+2
-8.118269E+1
-3.188572E+1
2.140167E+1
7.023822E+1
1.093750E+2
1.360187E+2
1.485118E+2
1.487573E+2
1.419429E+2
1.307084E+2
1.145932E+2
9.304498E+1
6.360799E+1
2.579113E+1
-1.521806E+1
-5.205267E+1
-8.047670E+1
-1.003981E+2
-1.147329E+2
-1.281161E+2
-1.441085E+2
-1.639992E+2
-1.879417E+2
-2.148616E+2
-2.431322E+2
-2.703898E+2
-2.939946E+2
-3.116138E+2
-3.214057E+2
-3.218354E+2
-3.122891E+2
-2.941788E+2
-2.712492E+2
-2.479514E+2
-2.271091E+2
-2.086611E+2
-1.907963E+2
-1.719800E+2
-1.520586E+2
-1.318610E+2
-1.128605E+2
-9.812661E+1
-9.204890E+1
-9.735923E+1
-1.114792E+2
-1.277785E+2
-1.423588E+2
-1.562946E+2
-1.713047E+2
-1.875426E+2
-2.054688E+2
-2.260962E+2
-2.488722E+2
-2.707581E+2
-2.882853E+2
-3.006863E+2
-3.090968E+2
-3.138853E+2
-3.141923E+2
-3.097721E+2
-3.011774E+2
-2.875179E+2
-2.674430E+2
-2.418429E+2
-2.136645E+2
-1.849949E+2
-1.552510E+2
-1.238801E+2
-9.180335E+1
-6.166036E+1
-3.682770E+1
-1.923917E+1
-8.894789E+0
-5.149938E+0
-7.943228E+0
-1.745883E+1
-3.170155E+1
-4.523827E+1
-5.282005E+1
-5.312701E+1
-4.818503E+1
-4.063393E+1
-3.219267E+1
-2.454949E+1
-1.948474E+1
-1.785788E+1
-1.942335E+1
-2.375141E+1
-3.111833E+1
-4.183106E+1
-5.558265E+1
-7.203544E+1
-9.149638E+1
-1.134130E+2
-1.350840E+2
-1.536548E+2
-1.681738E+2
-1.788558E+2
-1.863455E+2
-1.912261E+2
-1.938045E+2
-1.947254E+2
-1.956462E+2
-1.980405E+2
-2.013556E+2
-2.036885E+2
-2.035657E+2
-2.005268E+2
-1.950630E+2
-1.876654E+2
-1.788251E+2
-1.694630E+2
-1.604385E+2
-1.513833E+2
-1.409161E+2
-1.285766E+2
-1.155310E+2
-1.029151E+2
-9.020718E+1
-7.670116E+1
-6.267331E+1
-4.953564E+1
-3.955959E+1
-3.477110E+1
-3.639796E+1
-4.404114E+1
-5.601238E+1
-7.007092E+1
-8.471268E+1
-9.956931E+1
-1.140269E+2
-1.272566E+2
-1.383991E+2
-1.466562E+2
-1.519358E+2
-1.556500E+2
-1.594562E+2
-1.632011E+2
-1.659023E+2
-1.679282E+2
-1.694630E+2
-1.684500E+2
-1.639071E+2
-1.594869E+2
-1.591493E+2
-1.625258E+2
-1.655953E+2
-1.658102E+2
-1.645824E+2
-1.643675E+2
-1.648279E+2
-1.620960E+2
-1.527032E+2
-1.373555E+2
-1.202581E+2
-1.072739E+2
-1.032835E+2
-1.090542E+2
-1.194907E+2
-1.261209E+2
-1.242178E+2
-1.158072E+2
-1.065679E+2
-9.969209E+1
-9.376785E+1
-8.575633E+1
-7.375438E+1
-5.997211E+1
-4.867616E+1
-3.974377E+1
-2.872408E+1
-1.343772E+1
3.322021E+0
1.814795E+1
3.079450E+1
4.120027E+1
4.574320E+1
3.908228E+1
2.094124E+1
-1.405087E+0
-2.095812E+1
-3.698117E+1
-5.140806E+1
-6.408530E+1
-7.409203E+1
-8.167383E+1
-8.640093E+1
-8.833475E+1
-8.971605E+1
-9.333811E+1
-9.941582E+1
-1.041736E+2
-1.039588E+2
-9.898608E+1
-9.201821E+1
-8.544937E+1
-8.044600E+1
-7.848149E+1
-8.139756E+1
-8.827335E+1
-9.471941E+1
-9.699088E+1
-9.533332E+1
-9.226377E+1
-8.925562E+1
-8.606328E+1
-8.247191E+1
-8.020044E+1
-8.170452E+1
-8.664650E+1
-9.287768E+1
-9.938512E+1
-1.059847E+2
-1.119396E+2
-1.166053E+2
-1.203502E+2
-1.244941E+2
-1.290370E+2
-1.323521E+2
-1.327818E+2
-1.298044E+2
-1.235118E+2
-1.130139E+2
-9.775827E+1
-7.986279E+1
-6.221288E+1
-4.711069E+1
-3.526222E+1
-2.703583E+1
-2.273846E+1
-2.190968E+1
-2.430393E+1
-2.893895E+1
-3.446414E+1
-3.992794E+1
-4.517687E+1
-5.054858E+1
-5.582821E+1
-6.003349E+1
-6.218218E+1
-6.227427E+1
-6.150687E+1
-6.080088E+1
-6.067810E+1
-6.123062E+1
-6.282678E+1
-6.675581E+1
-7.304839E+1
-7.915679E+1
-8.317790E+1
-8.508102E+1
-8.600188E+1
-8.649301E+1
-8.621675E+1
-8.523451E+1
-8.431364E+1
-8.330068E+1
-8.105991E+1
-7.663976E+1
-7.099178E+1
-6.660233E+1
-6.546660E+1
-6.853614E+1
-7.473664E+1
-8.185800E+1
-8.842683E+1
-9.367576E+1
-9.772757E+1
-1.016259E+2
-1.064451E+2
-1.122158E+2
-1.176797E+2
-1.215166E+2
-1.238188E+2
-1.255070E+2
-1.267962E+2
-1.269497E+2
-1.257526E+2
-1.228979E+2
-1.178024E+2
-1.108652E+2
-1.037439E+2
-9.812661E+1
-9.456593E+1
-9.171125E+1
-8.772084E+1
-8.210356E+1
-7.473664E+1
-6.598842E+1
-5.619656E+1
-4.529965E+1
-3.409580E+1
-2.307611E+1
-1.322286E+1
-5.886630E+0
-2.049692E+0
-1.220914E+0
-2.418038E+0
-5.948021E+0
-1.257825E+1
-2.313750E+1
-3.691979E+1
-5.162293E+1
-6.525173E+1
-7.614863E+1
-8.422155E+1
-8.974674E+1
-9.238655E+1
-9.296977E+1
-9.275490E+1
-9.278560E+1
-9.349159E+1
-9.425897E+1
-9.364507E+1
-9.048343E+1
-8.554146E+1
-7.937167E+1
-7.314047E+1
-6.911936E+1
-6.721624E+1
-6.675581E+1
-6.893520E+1
-7.513568E+1
-8.412946E+1
-9.247864E+1
-9.821870E+1
-1.026082E+2
-1.072432E+2
-1.111415E+2
-1.125228E+2
-1.114485E+2
-1.092691E+2
-1.067827E+2
-1.042350E+2
-1.025161E+2
-1.018715E+2
-1.015952E+2
-1.008585E+2
-9.990695E+1
-9.987626E+1
-1.013803E+2
-1.031914E+2
-1.032835E+2
-1.008892E+2
-9.653044E+1
-9.082108E+1
-8.391459E+1
-7.611794E+1
-6.773806E+1
-5.923541E+1
-5.070207E+1
-4.180037E+1
-3.277589E+1
-2.476436E+1
-1.862526E+1
-1.386746E+1
-9.293831E+0
-4.566723E+0
-8.218720E-1
4.366436E-1
-1.098131E+0
-4.536028E+0
-8.833398E+0
-1.365259E+1
-1.930056E+1
-2.583871E+1
-3.277589E+1
-3.885360E+1
-4.348862E+1
-4.747903E+1
-5.232893E+1
-5.831455E+1
-6.402391E+1
-6.813710E+1
-7.062344E+1
-7.163640E+1
-6.970258E+1
-6.436157E+1
-5.677977E+1
-4.876824E+1
-4.195384E+1
-3.716534E+1
-3.424928E+1
-3.191642E+1
-2.823296E+1
-2.240081E+1
-1.558641E+1
-9.355221E+0
-4.382550E+0
-3.921350E-1
2.861588E+0
5.317228E+0
7.251045E+0
9.706685E+0
1.311389E+1
1.655178E+1
1.882325E+1
2.008176E+1
2.130958E+1
2.207697E+1
2.158585E+1
1.946785E+1
1.587648E+1
1.176328E+1
7.926346E+0
4.795405E+0
2.953675E+0
2.984370E+0
4.948883E+0
7.957042E+0
1.111868E+1
1.449518E+1
1.885395E+1
2.459400E+1
3.153119E+1
3.932784E+1
4.743146E+1
5.504394E+1
6.152069E+1
6.633989E+1
6.947083E+1
7.158882E+1
7.306220E+1
7.401376E+1
7.410585E+1
7.306220E+1
7.112839E+1
6.842719E+1
6.443677E+1
5.875810E+1
5.151396E+1
4.319548E+1
3.404822E+1
2.456331E+1
1.556953E+1
7.036177E+0
-1.558564E+0
-9.846350E+0
-1.647658E+1
-2.077395E+1
-2.319889E+1
-2.418115E+1
-2.384350E+1
-2.246220E+1
-2.071256E+1
-1.948474E+1
-1.917778E+1
-1.905500E+1
-1.767370E+1
-1.426650E+1
-9.723568E+0
-5.641066E+0
-2.878471E+0
-9.753495E-1
1.050554E+0
3.935931E+0
7.281741E+0
9.982945E+0
1.170189E+1
1.360502E+1
1.741126E+1
2.324340E+1
2.962807E+1
3.530673E+1
4.006454E+1
4.454608E+1
4.961084E+1
5.627176E+1
6.498929E+1
7.496532E+1
8.503345E+1
9.457975E+1
1.030824E+2
1.099582E+2
1.149923E+2
1.184608E+2
1.202719E+2
1.201184E+2
1.190748E+2
1.188906E+2
1.192282E+2
1.176935E+2
1.121376E+2
1.030824E+2
9.301428E+1
8.438884E+1
7.828044E+1
7.438211E+1
7.128186E+1
6.836579E+1
6.606363E+1
6.520416E+1
6.572598E+1
6.652406E+1
6.627850E+1
6.459024E+1
6.155138E+1
5.780654E+1
5.455281E+1
5.237343E+1
5.090005E+1
4.973362E+1
4.810676E+1
4.512930E+1
4.092401E+1
3.653455E+1
3.232927E+1
2.778634E+1
2.290575E+1
1.777960E+1
1.296041E+1
9.522512E+0
8.202606E+0
9.062079E+0
1.121077E+1
1.249998E+1
1.167120E+1
9.491817E+0
7.435218E+0
7.251045E+0
9.553207E+0
1.317528E+1
1.661317E+1
1.934507E+1
2.216906E+1
2.594461E+1
3.018059E+1
3.380266E+1
3.662664E+1
3.966550E+1
4.344104E+1
4.730867E+1
5.013266E+1
5.154466E+1
5.175952E+1
5.114562E+1
5.065449E+1
5.096144E+1
5.166744E+1
5.166744E+1
5.090005E+1
5.040892E+1
4.994849E+1
4.724728E+1
4.083192E+1
3.208371E+1
2.361175E+1
1.688943E+1
1.203954E+1
8.478866E+0
5.900443E+0
4.611232E+0
5.225142E+0
8.233301E+0
1.320597E+1
1.854699E+1
2.293645E+1
2.619017E+1
2.910624E+1
3.186884E+1
3.423239E+1
3.601273E+1
3.754751E+1
3.975758E+1
4.291922E+1
4.632642E+1
4.939597E+1
5.175952E+1
5.304874E+1
5.317152E+1
5.212787E+1
5.019405E+1
4.755424E+1
4.473026E+1
4.248948E+1
4.132305E+1
4.086262E+1
4.021802E+1
3.892880E+1
3.717916E+1
3.536813E+1
3.318874E+1
3.039545E+1
2.754077E+1
2.508513E+1
2.348897E+1
2.324340E+1
2.444053E+1
2.634365E+1
2.818538E+1
3.024198E+1
3.278970E+1
3.536813E+1
3.742473E+1
3.923576E+1
4.110819E+1
4.239740E+1
4.230531E+1
4.101610E+1
3.960410E+1
3.868324E+1
3.813072E+1
3.797724E+1
3.859116E+1
3.975758E+1
4.046358E+1
4.018732E+1
3.914367E+1
3.763960E+1
3.530673E+1
3.146980E+1
2.628226E+1
2.063428E+1
1.538535E+1
1.102659E+1
8.263997E+0
7.465913E+0
7.957042E+0
8.356083E+0
8.018433E+0
7.558001E+0
7.711477E+0
8.356083E+0
9.062079E+0
1.016712E+1
1.292971E+1
1.722708E+1
2.192349E+1
2.572974E+1
2.815468E+1
2.932111E+1
2.858442E+1
2.612878E+1
2.315132E+1
2.127889E+1
2.097194E+1
2.130958E+1
2.177002E+1
2.229184E+1
2.266019E+1
2.223045E+1
2.020455E+1
1.725778E+1
1.501701E+1
1.406545E+1
1.378919E+1
1.412684E+1
1.553883E+1
1.820934E+1
2.158585E+1
2.496235E+1
2.806260E+1
3.057963E+1
3.217580E+1
3.254414E+1
3.146980E+1
2.925972E+1
2.649712E+1
2.379592E+1
2.158585E+1
2.029664E+1
2.014315E+1
2.045011E+1
2.051150E+1
2.011246E+1
1.971342E+1
1.992829E+1
2.100263E+1
2.308992E+1
2.634365E+1
3.079450E+1
3.601273E+1
4.172209E+1
4.703242E+1
5.132979E+1
5.458351E+1
5.664011E+1
5.749958E+1
5.688567E+1
5.528951E+1
5.378542E+1
5.225065E+1
4.985640E+1
4.669476E+1
4.337965E+1
3.972688E+1
3.542951E+1
3.057963E+1
2.548417E+1
2.041942E+1
1.547744E+1
1.038199E+1
5.562792E+0
1.664464E+0
-1.527869E+0
-3.860727E+0
-4.750897E+0
-4.167682E+0
-3.124035E+0
-3.093339E+0
-4.443941E+0
-6.715408E+0
-9.600786E+0
-1.254755E+1
-1.534085E+1
-1.794996E+1
-1.988378E+1
-2.101951E+1
-2.169482E+1
-2.197107E+1
-2.151064E+1
-2.028282E+1
-1.887083E+1
-1.788857E+1
-1.761231E+1
-1.770440E+1
-1.785788E+1
-1.785788E+1
-1.712118E+1
-1.484972E+1
-1.089000E+1
-5.395502E+0
1.265422E+0
8.325388E+0
1.452588E+1
1.879255E+1
2.124819E+1
2.259880E+1
2.327410E+1
2.361175E+1
2.394940E+1
2.459400E+1
2.563765E+1
2.683478E+1
2.754077E+1
2.738730E+1
2.619017E+1
2.401079E+1
2.121750E+1
1.857768E+1
1.688943E+1
1.621413E+1
1.596857E+1
1.587648E+1
1.599926E+1
1.636761E+1
1.710430E+1
1.814795E+1
1.909951E+1
1.974411E+1
2.017385E+1
2.041942E+1
2.069568E+1
2.106402E+1
2.127889E+1
2.081846E+1
1.955994E+1
1.790238E+1
1.645970E+1
1.541605E+1
1.434171E+1
1.323667E+1
1.246928E+1
1.240789E+1
1.296041E+1
1.412684E+1
1.599926E+1
1.824003E+1
2.026594E+1
2.192349E+1
2.348897E+1
2.505444E+1
2.643573E+1
2.723382E+1
2.741799E+1
2.686547E+1
2.554557E+1
2.373453E+1
2.192349E+1
2.032733E+1
1.857768E+1
1.630622E+1
1.369710E+1
1.102659E+1
8.478866E+0
6.238093E+0
4.703318E+0
4.334972E+0
5.317228E+0
7.435218E+0
1.013642E+1
1.311389E+1
1.630622E+1
1.995898E+1
2.391870E+1
2.769425E+1
3.113215E+1
3.466213E+1
3.843768E+1
4.199835E+1
4.457678E+1
4.601946E+1
4.647990E+1
4.592738E+1
4.414704E+1
4.138445E+1
3.825350E+1
3.515326E+1
3.189953E+1
2.781703E+1
2.259880E+1
1.682804E+1
1.154842E+1
7.097568E+0
3.107153E+0
-7.297856E-1
-3.860727E+0
-5.794543E+0
-6.592627E+0
-6.746104E+0
-6.316367E+0
-5.149938E+0
-3.185426E+0
-8.525675E-1
1.418900E+0
3.536889E+0
5.532097E+0
7.251045E+0
8.079824E+0
7.742173E+0
6.698526E+0
5.654879E+0
4.887492E+0
4.181495E+0
3.536889E+0
3.352716E+0
3.751758E+0
4.427059E+0
4.887492E+0
5.255837E+0
5.900443E+0
7.220350E+0
9.246253E+0
1.170189E+1
1.415753E+1
1.633691E+1
1.817864E+1
1.983620E+1
2.137098E+1
2.247601E+1
2.281367E+1
2.238393E+1
2.140167E+1
1.977481E+1
1.747265E+1
1.492492E+1
1.259206E+1
1.062755E+1
8.877907E+0
7.097568E+0
5.347924E+0
3.997322E+0
3.045761E+0
2.278374E+0
1.357509E+0
6.822076E-1
6.208165E-1
1.296118E+0
2.462547E+0
3.813149E+0
5.102360E+0
6.053920E+0
6.514353E+0
6.698526E+0
7.005481E+0
7.619391E+0
8.570951E+0
9.921554E+0
1.136424E+1
1.268415E+1
1.385058E+1
1.523188E+1
1.734987E+1
2.035803E+1
2.413357E+1
2.827746E+1
3.248275E+1
3.668803E+1
4.070915E+1
4.408565E+1
4.620364E+1
4.675616E+1
4.565112E+1
4.279644E+1
3.806933E+1
3.128562E+1
2.272158E+1
1.286832E+1
2.309070E+0
-8.465052E+0
-1.914709E+1
-2.936869E+1
-3.863873E+1
-4.655817E+1
-5.306562E+1
-5.846803E+1
-6.298026E+1
-6.660233E+1
-6.936493E+1
-7.123736E+1
-7.206613E+1
-7.163640E+1
-6.982536E+1
-6.681720E+1
-6.291888E+1
-5.806899E+1
-5.202197E+1
-4.465505E+1
-3.609100E+1
-2.672888E+1
-1.718258E+1
-7.666969E+0
1.418900E+0
9.706685E+0
1.692013E+1
2.327410E+1
2.886068E+1
3.337292E+1
3.631969E+1
3.742473E+1
3.671873E+1
3.383335E+1
2.941320E+1
2.434844E+1
1.894603E+1
1.348223E+1
8.386779E+0
3.966626E+0
-1.465709E-1
-3.860727E+0
-6.623322E+0
-8.219488E+0
-8.864094E+0
-9.171049E+0
-9.078962E+0
-9.017571E+0
-9.662176E+0
-1.067513E+1
-1.144252E+1
-1.159599E+1
-1.171878E+1
-1.282381E+1
-1.466554E+1
-1.672214E+1
-1.804205E+1
-1.794996E+1
-1.730536E+1
-1.742814E+1
-1.884013E+1
-1.997586E+1
-1.862526E+1
-1.555571E+1
-1.432789E+1
-1.656867E+1
-2.009865E+1
-2.261568E+1
-2.411976E+1
-2.657540E+1
-3.074999E+1
-3.492458E+1
-3.842386E+1
-4.213802E+1
-4.612843E+1
-4.913660E+1
-4.990398E+1
-4.910590E+1
-4.839990E+1
-4.760182E+1
-4.529965E+1
-4.170828E+1
-3.888429E+1
-3.731883E+1
-3.418788E+1
-2.697444E+1
-1.794996E+1
-1.178017E+1
-8.710616E+0
-4.996460E+0
6.208165E-1
5.716270E+0
8.847212E+0
1.108798E+1
1.391197E+1
1.719639E+1
1.913021E+1
1.882325E+1
1.768752E+1
1.741126E+1
1.762613E+1
1.670526E+1
1.449518E+1
1.243859E+1
1.093451E+1
8.908603E+0
6.729221E+0
5.746965E+0
6.545048E+0
8.356083E+0
9.982945E+0
1.154842E+1
1.394267E+1
1.701222E+1
1.965203E+1
2.066498E+1
2.020455E+1
1.986690E+1
1.980551E+1
1.913021E+1
1.762613E+1
1.584579E+1
1.455657E+1
1.391197E+1
1.314458E+1
1.203954E+1
1.078103E+1
9.553207E+0
7.588696E+0
4.918187E+0
2.616024E+0
1.480291E+0
1.388204E+0
1.695159E+0
2.247678E+0
3.506194E+0
5.409315E+0
7.036177E+0
7.312436E+0
6.483657E+0
5.255837E+0
3.475498E+0
1.265422E+0
-7.297856E-1
-2.356647E+0
-4.229073E+0
-6.868886E+0
-9.846350E+0
-1.214851E+1
-1.362190E+1
-1.515667E+1
-1.715188E+1
-1.856387E+1
-1.841040E+1
-1.696771E+1
-1.488041E+1
-1.273173E+1
-1.012261E+1
-6.592627E+0
-2.387343E+0
2.124896E+0
7.036177E+0
1.265345E+1
1.873116E+1
2.428705E+1
2.852303E+1
3.116284E+1
3.288179E+1
3.420170E+1
3.503047E+1
3.546021E+1
3.496909E+1
3.235997E+1
2.720312E+1
2.066498E+1
1.489422E+1
1.127216E+1
8.785820E+0
5.409315E+0
8.663805E-1
-2.694298E+0
-3.400294E+0
-1.650651E+0
8.663805E-1
3.291326E+0
5.992530E+0
8.847212E+0
1.154842E+1
1.428032E+1
1.787169E+1
2.278297E+1
2.809329E+1
3.223718E+1
3.469283E+1
3.582855E+1
3.616621E+1
3.536813E+1
3.349570E+1
3.174605E+1
3.100936E+1
3.030337E+1
2.833885E+1
2.591391E+1
2.471679E+1
2.459400E+1
2.394940E+1
2.207697E+1
2.017385E+1
1.928368E+1
1.863908E+1
1.667456E+1
1.299110E+1
8.877907E+0
5.593488E+0
2.431851E+0
-1.558564E+0
-5.456893E+0
-7.513492E+0
-7.820447E+0
-8.127401E+0
-9.478004E+0
-1.119695E+1
-1.220990E+1
-1.248616E+1
-1.282381E+1
-1.334564E+1
-1.356051E+1
-1.288520E+1
-1.162669E+1
-1.085930E+1
-1.079791E+1
-1.110487E+1
-1.214851E+1
-1.411303E+1
-1.647658E+1
-1.868665E+1
-2.074325E+1
-2.307611E+1
-2.562384E+1
-2.789530E+1
-2.949147E+1
-3.035095E+1
-3.053512E+1
-2.985982E+1
-2.798739E+1
-2.485645E+1
-2.080464E+1
-1.638449E+1
-1.181086E+1
-7.083755E+0
-2.203170E+0
2.646720E+0
7.251045E+0
1.170189E+1
1.584579E+1
1.931438E+1
2.192349E+1
2.388801E+1
2.517722E+1
2.542278E+1
2.416427E+1
2.173932E+1
1.891534E+1
1.615274E+1
1.363571E+1
1.114937E+1
8.509561E+0
5.562792E+0
2.278374E+0
-1.098131E+0
-4.136986E+0
-6.500540E+0
-8.158097E+0
-9.539394E+0
-1.082861E+1
-1.168808E+1
-1.162669E+1
-1.058304E+1
-8.925484E+0
-6.838190E+0
-4.198377E+0
-1.036741E+0
2.155592E+0
4.856796E+0
7.066872E+0
9.369035E+0
1.197815E+1
1.446449E+1
1.649039E+1
1.833212E+1
2.032733E+1
2.269088E+1
2.533070E+1
2.790912E+1
3.002711E+1
3.107075E+1
3.051824E+1
2.849233E+1
2.554557E+1
2.216906E+1
1.833212E+1
1.391197E+1
9.154166E+0
4.427059E+0
-2.386575E-1
-4.321159E+0
-7.267927E+0
-8.894789E+0
-9.140353E+0
-7.943228E+0
-5.211329E+0
-1.220914E+0
3.322021E+0
7.772868E+0
1.164050E+1
1.464866E+1
1.685874E+1
1.836282E+1
1.922229E+1
1.974411E+1
2.029664E+1
2.103333E+1
2.186210E+1
2.238393E+1
2.250671E+1
2.223045E+1
2.195419E+1
2.213837E+1
2.272158E+1
2.336618E+1
2.361175E+1
2.318201E+1
2.210767E+1
2.054220E+1
1.873116E+1
1.676665E+1
1.467936E+1
1.271485E+1
1.102659E+1
9.522512E+0
8.110518E+0
7.220350E+0
7.343132E+0
8.632342E+0
1.081172E+1
1.366641E+1
1.688943E+1
2.023524E+1
2.345827E+1
2.591391E+1
2.720312E+1
2.760216E+1
2.763286E+1
2.760216E+1
2.732591E+1
2.652782E+1
2.530000E+1
2.398009E+1
2.330479E+1
2.367314E+1
2.477818E+1
2.603669E+1
2.686547E+1
2.732591E+1
2.784773E+1
2.833885E+1
2.824677E+1
2.683478E+1
2.453261E+1
2.253741E+1
2.100263E+1
1.922229E+1
1.667456E+1
1.409614E+1
1.253067E+1
1.176328E+1
1.102659E+1
1.007503E+1
9.522512E+0
1.001364E+1
1.139494E+1
1.311389E+1
1.467936E+1
1.578440E+1
1.618344E+1
1.563092E+1
1.443379E+1
1.299110E+1
1.124146E+1
9.062079E+0
6.759917E+0
4.611232E+0
2.585329E+0
8.049896E-1
-2.693529E-1
-2.693529E-1
4.673390E-1
1.357509E+0
2.370460E+0
3.813149E+0
5.501401E+0
7.005481E+0
8.386779E+0
9.921554E+0
1.148702E+1
1.268415E+1
1.323667E+1
1.332875E+1
1.317528E+1
1.262276E+1
1.154842E+1
1.016712E+1
9.062079E+0
8.540257E+0
8.294692E+0
7.772868E+0
6.944090E+0
6.391571E+0
6.391571E+0
6.637136E+0
6.790612E+0
7.005481E+0
7.558001E+0
8.171910E+0
8.325388E+0
8.079824E+0
7.957042E+0
8.049128E+0
8.141214E+0
7.957042E+0
7.772868E+0
8.110518E+0
9.092774E+0
1.032060E+1
1.154842E+1
1.299110E+1
1.461797E+1
1.618344E+1
1.765682E+1
1.919160E+1
2.091054E+1
2.256810E+1
2.391870E+1
2.471679E+1
2.483957E+1
2.431775E+1
2.327410E+1
2.158585E+1
1.928368E+1
1.652109E+1
1.342084E+1
1.013642E+1
7.036177E+0
4.549841E+0
3.045761E+0
2.769502E+0
3.506194E+0
4.519145E+0
4.887492E+0
4.488450E+0
3.813149E+0
3.475498E+0
3.690367E+0
4.212190E+0
4.641927E+0
4.580536E+0
3.874540E+0
2.738806E+0
1.603073E+0
6.515119E-1
-5.448449E-2
-4.842215E-1
-4.228305E-1
3.445571E-1
1.910028E+0
3.935931E+0
6.207398E+0
8.632342E+0
1.118007E+1
1.351293E+1
1.517049E+1
1.599926E+1
1.621413E+1
1.618344E+1
1.587648E+1
1.507840E+1
1.388127E+1
1.274554E+1
1.200885E+1
1.151772E+1
1.121077E+1
1.114937E+1
1.148702E+1
1.210094E+1
1.268415E+1
1.320597E+1
1.388127E+1
1.489422E+1
1.602996E+1
1.692013E+1
1.738056E+1
1.753404E+1
1.756473E+1
1.741126E+1
1.695082E+1
1.609135E+1
1.486353E+1
1.323667E+1
1.127216E+1
9.154166E+0
7.189653E+0
5.593488E+0
4.427059E+0
3.659671E+0
3.260630E+0
3.229934E+0
3.598280E+0
4.334972E+0
5.225142E+0
6.115311E+0
7.097568E+0
8.141214E+0
9.215557E+0
1.025920E+1
1.127216E+1
1.225441E+1
1.311389E+1
1.378919E+1
1.434171E+1
1.501701E+1
1.599926E+1
1.728848E+1
1.866977E+1
1.989759E+1
2.087985E+1
2.161654E+1
2.216906E+1
2.256810E+1
2.296714E+1
2.348897E+1
2.407218E+1
2.447122E+1
2.440983E+1
2.398009E+1
2.330479E+1
2.253741E+1
2.186210E+1
2.143237E+1
2.106402E+1
2.060359E+1
2.002037E+1
1.943716E+1
1.894603E+1
1.866977E+1
1.866977E+1
1.891534E+1
1.931438E+1
1.962133E+1
1.977481E+1
1.983620E+1
2.008176E+1
2.048081E+1
2.097194E+1
2.143237E+1
2.195419E+1
2.256810E+1
2.327410E+1
2.394940E+1
2.450192E+1
2.483957E+1
2.487026E+1
2.453261E+1
2.385731E+1
2.308992E+1
2.241462E+1
2.170863E+1
2.084915E+1
1.974411E+1
1.866977E+1
1.768752E+1
1.695082E+1
1.642900E+1
1.606065E+1
1.575370E+1
1.553883E+1
1.553883E+1
1.581509E+1
1.642900E+1
1.728848E+1
1.833212E+1
1.928368E+1
1.992829E+1
2.008176E+1
1.986690E+1
1.949855E+1
1.897673E+1
1.830143E+1
1.744195E+1
1.642900E+1
1.523188E+1
1.381988E+1
1.219302E+1
1.047407E+1
8.847212E+0
7.527305E+0
6.698526E+0
6.391571E+0
6.514353E+0
6.913395E+0
7.465913E+0
7.926346E+0
8.079824E+0
7.957042E+0
7.772868E+0
7.772868E+0
7.957042E+0
8.202606E+0
8.601647E+0
9.092774E+0
9.553207E+0
9.890859E+0
9.890859E+0
9.553207E+0
8.939298E+0
8.018433E+0
6.790612E+0
5.163751E+0
3.322021E+0
1.603073E+0
1.296886E-1
-1.159523E+0
-2.387343E+0
-3.523076E+0
-4.566723E+0
-5.456893E+0
-6.101499E+0
-6.224280E+0
-5.579675E+0
-4.106291E+0
-1.957606E+0
6.822076E-1
3.659671E+0
6.882699E+0
1.010573E+1
1.305250E+1
1.560022E+1
1.756473E+1
1.900742E+1
1.986690E+1
2.014315E+1
1.989759E+1
1.913021E+1
1.796378E+1
1.639831E+1
1.455657E+1
1.268415E+1
1.096520E+1
9.553207E+0
8.448169E+0
7.588696E+0
7.036177E+0
6.729221E+0
6.637136E+0
6.790612E+0
7.281741E+0
8.110518E+0
9.154166E+0
1.022851E+1
1.121077E+1
1.222372E+1
1.326736E+1
1.412684E+1
1.461797E+1
1.467936E+1
1.434171E+1
1.366641E+1
1.262276E+1
1.142563E+1
1.028990E+1
9.399730E+0
8.908603E+0
8.724429E+0
8.816516E+0
9.123471E+0
9.583903E+0
1.019781E+1
1.090381E+1
1.154842E+1
1.194746E+1
1.203954E+1
1.182468E+1
1.136424E+1
1.075033E+1
1.019781E+1
9.860163E+0
9.798772E+0
9.798772E+0
9.768077E+0
9.737380E+0
9.798772E+0
9.768077E+0
9.522512E+0
9.123471E+0
8.540257E+0
7.926346E+0
7.373827E+0
7.036177E+0
6.974786E+0
7.066872E+0
7.066872E+0
6.821307E+0
6.330180E+0
5.654879E+0
4.887492E+0
4.150799E+0
3.414107E+0
2.677415E+0
1.879332E+0
9.891627E-1
1.296886E-1
-5.456125E-1
-9.753495E-1
-1.098131E+0
-1.036741E+0
-8.525675E-1
-6.070035E-1
-2.693529E-1
1.910796E-1
7.742941E-1
1.357509E+0
1.879332E+0
2.309070E+0
2.585329E+0
2.585329E+0
2.063505E+0
1.173336E+0
9.899306E-2
-1.006045E+0
-1.988301E+0
-2.817080E+0
-3.369599E+0
-3.645858E+0
-3.768640E+0
-3.645858E+0
-3.124035E+0
-2.049692E+0
-5.149170E-1
1.234727E+0
2.953675E+0
4.519145E+0
5.931139E+0
7.066872E+0
7.926346E+0
8.601647E+0
9.184862E+0
9.798772E+0
1.047407E+1
1.114937E+1
1.170189E+1
1.219302E+1
1.253067E+1
1.265345E+1
1.259206E+1
1.228511E+1
1.179398E+1
1.108798E+1
1.016712E+1
9.000689E+0
7.650086E+0
6.238093E+0
4.918187E+0
3.782454E+0
2.953675E+0
2.309070E+0
1.725855E+0
1.234727E+0
1.019858E+0
1.142640E+0
1.664464E+0
2.462547E+0
3.352716E+0
4.273582E+0
5.225142E+0
6.238093E+0
7.404522E+0
8.632342E+0
9.768077E+0
1.071964E+1
1.157911E+1
1.231580E+1
1.280693E+1
1.305250E+1
1.308319E+1
1.305250E+1
1.305250E+1
1.302180E+1
1.286832E+1
1.253067E+1
1.213163E+1
1.167120E+1
1.118007E+1
1.056616E+1
9.798772E+0
8.816516E+0
7.772868E+0
6.759917E+0
5.654879E+0
4.365668E+0
3.229934E+0
2.708111E+0
2.922979E+0
3.475498E+0
4.181495E+0
4.887492E+0
5.716270E+0
6.759917E+0
8.079824E+0
9.614598E+0
1.127216E+1
1.289902E+1
1.446449E+1
1.593787E+1
1.725778E+1
1.857768E+1
2.005107E+1
2.177002E+1
2.358105E+1
2.514652E+1
2.619017E+1
2.665060E+1
2.677338E+1
2.658921E+1
2.606739E+1
2.520791E+1
2.407218E+1
2.259880E+1
2.060359E+1
1.820934E+1
1.566161E+1
1.323667E+1
1.108798E+1
9.246253E+0
7.742173E+0
6.667831E+0
6.146007E+0
6.115311E+0
6.330180E+0
6.575745E+0
7.036177E+0
7.772868E+0
8.540257E+0
9.031384E+0
9.123471E+0
8.939298E+0
8.632342E+0
8.049128E+0
7.435218E+0
7.036177E+0
6.913395E+0
6.790612E+0
6.268789E+0
5.225142E+0
4.058713E+0
3.291326E+0
3.076457E+0
3.414107E+0
4.181495E+0
5.071664E+0
5.839052E+0
6.238093E+0
6.575745E+0
7.281741E+0
8.509561E+0
9.982945E+0
1.133355E+1
1.228511E+1
1.280693E+1
1.289902E+1
1.268415E+1
1.243859E+1
1.240789E+1
1.249998E+1
1.253067E+1
1.216233E+1
1.136424E+1
1.035129E+1
9.369035E+0
8.570951E+0
7.895651E+0
7.189653E+0
6.545048E+0
5.992530E+0
5.624183E+0
5.194447E+0
4.764710E+0
4.611232E+0
4.948883E+0
5.470706E+0
5.716270E+0
5.501401E+0
5.071664E+0
4.580536E+0
4.212190E+0
4.028017E+0
4.242886E+0
4.795405E+0
5.317228E+0
5.532097E+0
5.654879E+0
5.869748E+0
5.992530E+0
5.746965E+0
5.409315E+0
5.562792E+0
6.391571E+0
7.527305E+0
8.693733E+0
9.737380E+0
1.056616E+1
1.093451E+1
1.081172E+1
1.056616E+1
1.068894E+1
1.111868E+1
1.151772E+1
1.154842E+1
1.124146E+1
1.084242E+1
1.050477E+1
1.025920E+1
1.022851E+1
1.047407E+1
1.062755E+1
1.035129E+1
9.522512E+0
8.478866E+0
7.650086E+0
7.373827E+0
7.680782E+0
8.325388E+0
9.000689E+0
9.583903E+0
1.010573E+1
1.059685E+1
1.105729E+1
1.136424E+1
1.145633E+1
1.142563E+1
1.118007E+1
1.065825E+1
9.737380E+0
8.540257E+0
7.281741E+0
6.084616E+0
4.856796E+0
3.444803E+0
1.756550E+0
-3.000485E-1
-2.510125E+0
-4.658810E+0
-6.500540E+0
-7.973924E+0
-8.986876E+0
-9.447308E+0
-9.263136E+0
-8.587833E+0
-7.697665E+0
-6.807495E+0
-5.794543E+0
-4.474637E+0
-2.632907E+0
-3.000485E-1
2.186287E+0
4.120104E+0
5.225142E+0
5.470706E+0
5.225142E+0
4.795405E+0
4.242886E+0
3.414107E+0
2.155592E+0
4.673390E-1
-1.466478E+0
-3.400294E+0
-4.965765E+0
-5.855935E+0
-6.070803E+0
-5.702457E+0
-4.720201E+0
-3.031948E+0
-6.376990E-1
2.278374E+0
5.409315E+0
8.356083E+0
1.093451E+1
1.292971E+1
1.418823E+1
1.464866E+1
1.421892E+1
1.280693E+1
1.047407E+1
7.527305E+0
4.427059E+0
1.418900E+0
-1.527869E+0
-4.382550E+0
-6.960972E+0
-9.109657E+0
-1.089000E+1
-1.239408E+1
-1.383677E+1
-1.527945E+1
-1.659936E+1
-1.748953E+1
-1.752023E+1
-1.638449E+1
-1.420511E+1
-1.128904E+1
-8.066010E+0
-4.935069E+0
-2.049692E+0
4.366436E-1
2.401156E+0
3.813149E+0
4.611232E+0
4.734014E+0
4.212190E+0
3.107153E+0
1.695159E+0
2.831662E-1
-1.098131E+0
-2.632907E+0
-4.443941E+0
-6.408454E+0
-8.188793E+0
-9.508699E+0
-1.039887E+1
-1.110487E+1
-1.168808E+1
-1.199503E+1
-1.165738E+1
-1.052165E+1
-8.618530E+0
-6.377758E+0
-4.443941E+0
-3.124035E+0
-2.264561E+0
-1.527869E+0
-8.525675E-1
-6.376990E-1
-1.006045E+0
-1.773433E+0
-2.510125E+0
-3.062644E+0
-3.369599E+0
-3.461685E+0
-3.400294E+0
-3.154730E+0
-3.001253E+0
-3.001253E+0
-3.001253E+0
-2.540820E+0
-1.343696E+0
3.752525E-1
2.063505E+0
3.383411E+0
4.365668E+0
5.347924E+0
6.606440E+0
8.018433E+0
9.307644E+0
1.019781E+1
1.047407E+1
1.013642E+1
9.123471E+0
7.404522E+0
5.040969E+0
2.155592E+0
-1.251609E+0
-5.149938E+0
-9.570090E+0
-1.426650E+1
-1.877874E+1
-2.249290E+1
-2.513271E+1
-2.666749E+1
-2.718931E+1
-2.697444E+1
-2.614566E+1
-2.470297E+1
-2.276916E+1
-2.034421E+1
-1.776579E+1
-1.537154E+1
-1.331494E+1
-1.174947E+1
-1.046026E+1
-9.324526E+0
-8.311575E+0
-7.544187E+0
-7.022364E+0
-6.746104E+0
-6.623322E+0
-6.715408E+0
-7.053059E+0
-7.482796E+0
-7.881837E+0
-8.158097E+0
-8.219488E+0
-7.973924E+0
-7.329319E+0
-6.162889E+0
-4.658810E+0
-2.939862E+0
-1.159523E+0
5.901213E-1
2.309070E+0
4.120104E+0
6.023225E+0
8.018433E+0
1.001364E+1
1.176328E+1
1.311389E+1
1.406545E+1
1.464866E+1
1.492492E+1
1.477144E+1
1.415753E+1
1.308319E+1
1.151772E+1
9.369035E+0
6.637136E+0
3.567585E+0
4.980347E-1
-2.264561E+0
-4.689506E+0
-6.654017E+0
-8.158097E+0
-9.017571E+0
-9.109657E+0
-8.311575E+0
-6.623322E+0
-4.474637E+0
-2.233865E+0
-1.158755E-1
1.787246E+0
3.383411E+0
4.549841E+0
5.409315E+0
6.084616E+0
6.483657E+0
6.667831E+0
6.913395E+0
7.251045E+0
7.465913E+0
7.220350E+0
6.514353E+0
5.593488E+0
4.580536E+0
3.414107E+0
2.155592E+0
8.970761E-1
-2.386575E-1
-1.343696E+0
-2.448734E+0
-3.584467E+0
-4.597419E+0
-5.487588E+0
-6.224280E+0
-6.746104E+0
-7.114450E+0
-7.298623E+0
-7.175841E+0
-6.684713E+0
-5.825239E+0
-4.750897E+0
-3.676554E+0
-2.632907E+0
-1.466478E+0
-1.465709E-1
1.326813E+0
2.861588E+0
4.519145E+0
6.207398E+0
7.588696E+0
8.386779E+0
8.570951E+0
8.294692E+0
7.772868E+0
6.913395E+0
5.716270E+0
4.273582E+0
2.738806E+0
1.234727E+0
-1.465709E-1
-1.313000E+0
-2.172474E+0
-2.755689E+0
-3.124035E+0
-3.338903E+0
-3.308208E+0
-3.154730E+0
-3.062644E+0
-3.154730E+0
-3.430990E+0
-3.707249E+0
-4.044900E+0
-4.628114E+0
-5.456893E+0
-6.377758E+0
-7.298623E+0
-8.280878E+0
-9.355221E+0
-1.049096E+1
-1.150391E+1
-1.239408E+1
-1.319216E+1
-1.383677E+1
-1.414372E+1
-1.395955E+1
-1.334564E+1
-1.236338E+1
-1.113556E+1
-9.723568E+0
-8.372965E+0
-7.329319E+0
-6.561931E+0
-5.917325E+0
-5.364806E+0
-4.965765E+0
-4.720201E+0
-4.474637E+0
-4.075595E+0
-3.492381E+0
-2.939862E+0
-2.571516E+0
-2.325952E+0
-2.141779E+0
-1.988301E+0
-1.865519E+0
-1.773433E+0
-1.834824E+0
-2.049692E+0
-2.295256E+0
-2.387343E+0
-2.295256E+0
-2.203170E+0
-2.203170E+0
-2.203170E+0
-1.896215E+0
-1.190218E+0
-3.614395E-1
5.287302E-1
1.357509E+0
2.002114E+0
2.278374E+0
2.002114E+0
1.142640E+0
-3.000485E-1
-2.172474E+0
-4.443941E+0
-6.807495E+0
-9.048266E+0
-1.095139E+1
-1.251686E+1
-1.371398E+1
-1.445068E+1
-1.478833E+1
-1.481902E+1
-1.457346E+1
-1.405163E+1
-1.322286E+1
-1.184156E+1
-9.784959E+0
-7.237232E+0
-4.413246E+0
-1.558564E+0
1.081249E+0
3.291326E+0
4.887492E+0
5.869748E+0
6.422266E+0
6.821307E+0
6.944090E+0
6.575745E+0
5.624183E+0
4.273582E+0
2.922979E+0
1.633768E+0
4.059479E-1
-1.067436E+0
-2.817080E+0
-4.720201E+0
-6.623322E+0
-8.311575E+0
-9.570090E+0
-1.033748E+1
-1.064443E+1
-1.052165E+1
-9.969131E+0
-8.864094E+0
-7.298623E+0
-5.518284E+0
-3.768640E+0
-2.018997E+0
-2.378893E-2
2.309070E+0
4.826100E+0
7.128263E+0
8.816516E+0
9.860163E+0
1.016712E+1
9.860163E+0
9.031384E+0
7.803564E+0
6.360875E+0
4.764710E+0
3.107153E+0
1.418900E+0
-2.079620E-1
-1.773433E+0
-3.338903E+0
-4.812287E+0
-5.978716E+0
-6.654017E+0
-6.930277E+0
-7.022364E+0
-6.991668E+0
-6.807495E+0
-6.500540E+0
-6.162889E+0
-5.978716E+0
-5.763848E+0
-5.364806E+0
-4.873678E+0
-4.474637E+0
-4.321159E+0
-4.351855E+0
-4.382550E+0
-4.566723E+0
-5.027156E+0
-5.794543E+0
-6.623322E+0
-7.390709E+0
-8.066010E+0
-8.741312E+0
-9.324526E+0
-9.846350E+0
-1.033748E+1
-1.067513E+1
-1.089000E+1
-1.107417E+1
-1.131973E+1
-1.168808E+1
-1.214851E+1
-1.245547E+1
-1.236338E+1
-1.190295E+1
-1.107417E+1
-1.003052E+1
-8.833398E+0
-7.452100E+0
-5.825239E+0
-3.983509E+0
-2.080388E+0
-3.000485E-1
1.234727E+0
2.616024E+0
3.874540E+0
5.133055E+0
6.452962E+0
7.803564E+0
9.031384E+0
1.010573E+1
1.084242E+1
1.121077E+1
1.124146E+1
1.102659E+1
1.050477E+1
9.798772E+0
8.908603E+0
7.957042E+0
7.005481E+0
6.207398E+0
5.501401E+0
4.795405E+0
4.089408E+0
3.444803E+0
2.953675E+0
2.616024E+0
2.401156E+0
2.278374E+0
2.370460E+0
2.585329E+0
2.738806E+0
2.677415E+0
2.431851E+0
2.155592E+0
1.910028E+0
1.633768E+0
1.234727E+0
6.822076E-1
6.829751E-2
-6.376990E-1
-1.343696E+0
-1.988301E+0
-2.448734E+0
-2.847775E+0
-3.216121E+0
-3.492381E+0
-3.461685E+0
-3.062644E+0
-2.356647E+0
-1.497173E+0
-5.149170E-1
5.287302E-1
1.664464E+0
2.800198E+0
3.997322E+0
5.317228E+0
6.637136E+0
7.864956E+0
8.816516E+0
9.399730E+0
9.645294E+0
9.583903E+0
9.307644E+0
9.000689E+0
8.847212E+0
8.939298E+0
9.215557E+0
9.553207E+0
9.768077E+0
9.890859E+0
9.982945E+0
1.010573E+1
1.028990E+1
1.053546E+1
1.096520E+1
1.160981E+1
1.240789E+1
1.335945E+1
1.428032E+1
1.498631E+1
1.523188E+1
1.498631E+1
1.440310E+1
1.375849E+1
1.305250E+1
1.228511E+1
1.136424E+1
1.025920E+1
9.000689E+0
7.650086E+0
6.238093E+0
4.795405E+0
3.383411E+0
1.971419E+0
5.594256E-1
-8.218720E-1
-2.080388E+0
-3.124035E+0
-3.891422E+0
-4.474637E+0
-4.965765E+0
-5.395502E+0
-5.548979E+0
-5.395502E+0
-4.904374E+0
-4.106291E+0
-3.093339E+0
-1.834824E+0
-4.535260E-1
1.019858E+0
2.462547E+0
3.966626E+0
5.501401E+0
7.005481E+0
8.417474E+0
9.737380E+0
1.087312E+1
1.173259E+1
1.213163E+1
1.200885E+1
1.151772E+1
1.087312E+1
1.028990E+1
9.890859E+0
9.675989E+0
9.491817E+0
9.369035E+0
9.338339E+0
9.522512E+0
9.952250E+0
1.059685E+1
1.130285E+1
1.194746E+1
1.237719E+1
1.246928E+1
1.216233E+1
1.142563E+1
1.019781E+1
8.570951E+0
6.391571E+0
3.721062E+0
7.129030E-1
-2.172474E+0
-4.689506E+0
-6.715408E+0
-8.188793E+0
-9.048266E+0
-9.232439E+0
-8.772007E+0
-7.881837E+0
-6.623322E+0
-5.180634E+0
-3.553772E+0
-1.834824E+0
-8.517993E-2
1.633768E+0
3.199239E+0
4.580536E+0
5.777661E+0
6.729221E+0
7.465913E+0
7.926346E+0
8.202606E+0
8.294692E+0
8.263997E+0
8.110518E+0
7.834260E+0
7.558001E+0
7.435218E+0
7.496609E+0
7.711477E+0
8.110518E+0
8.632342E+0
9.215557E+0
9.706685E+0
1.010573E+1
1.044338E+1
1.081172E+1
1.121077E+1
1.160981E+1
1.191676E+1
1.207024E+1
1.203954E+1
1.185537E+1
1.154842E+1
1.111868E+1
1.044338E+1
9.553207E+0
8.570951E+0
7.527305E+0
6.391571E+0
5.102360E+0
3.843844E+0
2.738806E+0
1.879332E+0
1.234727E+0
7.742941E-1
5.287302E-1
4.980347E-1
7.435987E-1
1.234727E+0
1.910028E+0
2.769502E+0
3.721062E+0
4.611232E+0
5.317228E+0
5.808356E+0
6.115311E+0
6.146007E+0
5.961834E+0
5.532097E+0
5.040969E+0
4.488450E+0
3.935931E+0
3.291326E+0
2.646720E+0
2.002114E+0
1.418900E+0
8.663805E-1
4.673390E-1
3.138616E-1
4.673390E-1
8.663805E-1
1.449595E+0
2.216983E+0
3.229934E+0
4.457754E+0
5.716270E+0
6.759917E+0
7.619391E+0
8.356083E+0
9.031384E+0
9.614598E+0
9.921554E+0
9.921554E+0
9.645294E+0
9.062079E+0
8.110518E+0
6.913395E+0
5.562792E+0
4.242886E+0
3.137848E+0
2.247678E+0
1.572377E+0
9.891627E-1
5.287302E-1
2.524705E-1
3.752525E-1
1.050554E+0
2.401156E+0
4.242886E+0
6.391571E+0
8.570951E+0
1.068894E+1
1.268415E+1
1.458727E+1
1.627552E+1
1.759543E+1
1.857768E+1
1.934507E+1
1.992829E+1
2.026594E+1
2.011246E+1
1.943716E+1
1.827073E+1
1.682804E+1
1.526257E+1
1.360502E+1
1.200885E+1
1.059685E+1
9.553207E+0
8.908603E+0
8.570951E+0
8.540257E+0
8.877907E+0
9.583903E+0
1.056616E+1
1.173259E+1
1.299110E+1
1.421892E+1
1.535466E+1
1.636761E+1
1.725778E+1
1.805586E+1
1.873116E+1
1.925299E+1
1.946785E+1
1.928368E+1
1.882325E+1
1.814795E+1
1.722708E+1
1.612205E+1
1.477144E+1
1.335945E+1
1.197815E+1
1.068894E+1
9.461122E+0
8.233301E+0
6.944090E+0
5.409315E+0
3.721062E+0
2.063505E+0
6.822076E-1
-2.079620E-1
-6.070035E-1
-6.376990E-1
-3.921350E-1
3.760207E-2
5.594256E-1
1.173336E+0
1.787246E+0
2.554633E+0
3.444803E+0
4.457754E+0
5.501401E+0
6.452962E+0
7.281741E+0
7.957042E+0
8.386779E+0
8.601647E+0
8.570951E+0
8.417474E+0
8.079824E+0
7.527305E+0
6.852003E+0
6.053920E+0
5.133055E+0
3.966626E+0
2.708111E+0
1.541682E+0
7.129030E-1
2.524705E-1
-1.465709E-1
-6.376990E-1
-1.251609E+0
-1.742737E+0
-1.896215E+0
-1.650651E+0
-1.220914E+0
-6.070035E-1
6.906509E-3
4.980347E-1
8.049896E-1
9.584670E-1
1.081249E+0
1.234727E+0
1.480291E+0
1.756550E+0
2.032810E+0
2.339765E+0
2.677415E+0
3.168543E+0
3.966626E+0
4.979578E+0
5.931139E+0
6.729221E+0
7.281741E+0
7.742173E+0
8.325388E+0
9.062079E+0
9.829468E+0
1.053546E+1
1.102659E+1
1.121077E+1
1.105729E+1
1.071964E+1
1.044338E+1
1.007503E+1
9.430426E+0
8.417474E+0
7.158958E+0
5.961834E+0
4.979578E+0
4.242886E+0
3.721062E+0
3.383411E+0
3.168543E+0
2.984370E+0
2.800198E+0
2.708111E+0
2.738806E+0
2.984370E+0
3.383411E+0
3.966626E+0
4.826100E+0
6.084616E+0
7.588696E+0
9.062079E+0
1.041268E+1
1.167120E+1
1.280693E+1
1.363571E+1
1.403475E+1
1.403475E+1
1.394267E+1
1.388127E+1
1.391197E+1
1.381988E+1
1.345154E+1
1.286832E+1
1.219302E+1
1.157911E+1
1.099590E+1
1.038199E+1
9.583903E+0
8.632342E+0
7.680782E+0
6.821307E+0
6.115311E+0
5.624183E+0
5.317228E+0
5.071664E+0
4.795405E+0
4.519145E+0
4.242886E+0
4.058713E+0
3.966626E+0
3.905236E+0
3.874540E+0
3.997322E+0
4.365668E+0
4.887492E+0
5.409315E+0
5.808356E+0
6.053920E+0
6.207398E+0
6.176703E+0
5.900443E+0
5.409315E+0
4.979578E+0
4.795405E+0
5.010273E+0
5.347924E+0
5.716270E+0
6.023225E+0
6.452962E+0
7.005481E+0
7.435218E+0
7.650086E+0
7.588696E+0
7.465913E+0
7.465913E+0
7.619391E+0
7.864956E+0
8.202606E+0
8.570951E+0
8.816516E+0
8.877907E+0
8.663038E+0
8.233301E+0
7.680782E+0
7.066872E+0
6.483657E+0
5.931139E+0
5.501401E+0
5.163751E+0
4.948883E+0
4.764710E+0
4.519145E+0
4.212190E+0
3.782454E+0
3.199239E+0
2.493242E+0
1.756550E+0
1.204031E+0
1.081249E+0
1.326813E+0
1.725855E+0
2.032810E+0
2.247678E+0
2.493242E+0
2.861588E+0
3.168543E+0
3.291326E+0
3.291326E+0
3.291326E+0
3.352716E+0
3.536889E+0
3.813149E+0
4.089408E+0
4.304277E+0
4.457754E+0
4.519145E+0
4.488450E+0
4.304277E+0
3.935931E+0
3.352716E+0
2.708111E+0
2.094201E+0
1.603073E+0
1.204031E+0
8.663805E-1
5.594256E-1
2.831662E-1
6.906509E-3
-3.614395E-1
-7.604810E-1
-1.098131E+0
-1.313000E+0
-1.313000E+0
-1.036741E+0
-4.535260E-1
3.445571E-1
1.142640E+0
1.817941E+0
2.278374E+0
2.585329E+0
2.769502E+0
2.830893E+0
2.800198E+0
2.677415E+0
2.616024E+0
2.677415E+0
2.922979E+0
3.322021E+0
3.874540E+0
4.580536E+0
5.440011E+0
6.299484E+0
7.036177E+0
7.558001E+0
7.895651E+0
8.141214E+0
8.263997E+0
8.325388E+0
8.356083E+0
8.417474E+0
8.540257E+0
8.632342E+0
8.785820E+0
8.939298E+0
9.123471E+0
9.399730E+0
9.829468E+0
1.035129E+1
1.096520E+1
1.167120E+1
1.246928E+1
1.317528E+1
1.372780E+1
1.409614E+1
1.431101E+1
1.431101E+1
1.406545E+1
1.360502E+1
1.305250E+1
1.243859E+1
1.188607E+1
1.130285E+1
1.075033E+1
1.032060E+1
9.982945E+0
9.614598E+0
9.062079E+0
8.263997E+0
7.312436E+0
6.330180E+0
5.347924E+0
4.457754E+0
3.721062E+0
3.260630E+0
3.045761E+0
2.922979E+0
2.738806E+0
2.523938E+0
2.370460E+0
2.247678E+0
2.216983E+0
2.278374E+0
2.462547E+0
2.769502E+0
3.260630E+0
3.843844E+0
4.396364E+0
4.795405E+0
5.010273E+0
5.133055E+0
5.194447E+0
5.286533E+0
5.347924E+0
5.378620E+0
5.440011E+0
5.532097E+0
5.777661E+0
6.146007E+0
6.422266E+0
6.514353E+0
6.391571E+0
6.176703E+0
5.869748E+0
5.532097E+0
5.255837E+0
5.010273E+0
4.826100E+0
4.703318E+0
4.734014E+0
4.856796E+0
4.918187E+0
4.887492E+0
4.703318E+0
4.396364E+0
4.028017E+0
3.598280E+0
3.199239E+0
2.830893E+0
2.523938E+0
2.216983E+0
1.971419E+0
1.817941E+0
1.787246E+0
1.940723E+0
2.309070E+0
2.800198E+0
3.352716E+0
3.935931E+0
4.549841E+0
5.163751E+0
5.746965E+0
6.146007E+0
6.360875E+0
6.330180E+0
6.023225E+0
5.409315E+0
4.488450E+0
3.352716E+0
2.124896E+0
9.277716E-1
-2.079620E-1
-1.190218E+0
-1.926910E+0
-2.418038E+0
-2.694298E+0
-2.817080E+0
-2.847775E+0
-2.847775E+0
-2.755689E+0
-2.602211E+0
-2.356647E+0
-1.988301E+0
-1.527869E+0
-8.832631E-1
-8.517993E-2
8.049896E-1
1.787246E+0
2.922979E+0
4.212190E+0
5.501401E+0
6.759917E+0
7.895651E+0
8.785820E+0
9.307644E+0
9.430426E+0
9.184862E+0
8.663038E+0
7.895651E+0
6.790612E+0
5.378620E+0
3.782454E+0
2.124896E+0
5.901213E-1
-6.990900E-1
-1.681346E+0
-2.356647E+0
-2.724993E+0
-2.786384E+0
-2.571516E+0
-2.172474E+0
-1.681346E+0
-1.190218E+0
-8.525675E-1
-7.297856E-1
-8.218720E-1
-1.159523E+0
-1.650651E+0
-2.233865E+0
-2.847775E+0
-3.492381E+0
-4.106291E+0
-4.689506E+0
-5.211329E+0
-5.702457E+0
-6.132194E+0
-6.500540E+0
-6.746104E+0
-6.868886E+0
-6.776799E+0
-6.531236E+0
-6.132194E+0
-5.579675E+0
-4.904374E+0
-4.167682E+0
-3.430990E+0
-2.755689E+0
-2.080388E+0
-1.374391E+0
-6.683945E-1
-8.517993E-2
3.138616E-1
6.515119E-1
1.019858E+0
1.388204E+0
1.695159E+0
1.940723E+0
2.063505E+0
2.063505E+0
1.971419E+0
1.756550E+0
1.541682E+0
1.480291E+0
1.633768E+0
1.940723E+0
2.124896E+0
2.063505E+0
1.910028E+0
1.756550E+0
1.449595E+0
9.277716E-1
2.524705E-1
-3.614395E-1
-9.139585E-1
-1.435782E+0
-1.926910E+0
-2.264561E+0
-2.387343E+0
-2.448734E+0
-2.418038E+0
-2.111083E+0
-1.435782E+0
-5.149170E-1
3.752525E-1
1.265422E+0
2.216983E+0
3.137848E+0
3.874540E+0
4.334972E+0
4.641927E+0
4.856796E+0
4.918187E+0
4.734014E+0
4.427059E+0
3.997322E+0
3.414107E+0
2.738806E+0
2.063505E+0
1.572377E+0
1.234727E+0
1.019858E+0
7.742941E-1
4.980347E-1
1.603842E-1
-8.517993E-2
-2.079620E-1
-1.772665E-1
-8.517993E-2
6.829751E-2
3.138616E-1
7.435987E-1
1.265422E+0
1.756550E+0
2.124896E+0
2.431851E+0
2.738806E+0
3.015066E+0
3.168543E+0
3.076457E+0
2.769502E+0
2.401156E+0
2.032810E+0
1.633768E+0
1.173336E+0
5.594256E-1
-2.378893E-2
-5.456125E-1
-1.036741E+0
-1.527869E+0
-2.018997E+0
-2.479429E+0
-2.817080E+0
-2.970557E+0
-3.062644E+0
-3.216121E+0
-3.523076E+0
-3.891422E+0
-4.229073E+0
-4.505332E+0
-4.689506E+0
-4.812287E+0
-4.904374E+0
-4.812287E+0
-4.474637E+0
-3.830031E+0
-2.970557E+0
-1.957606E+0
-9.139585E-1
3.760207E-2
8.663805E-1
1.633768E+0
2.401156E+0
3.137848E+0
3.721062E+0
4.089408E+0
4.212190E+0
4.181495E+0
3.905236E+0
3.322021E+0
2.462547E+0
1.388204E+0
2.217751E-1
-1.006045E+0
-2.203170E+0
-3.308208E+0
-4.259769E+0
-4.996460E+0
-5.518284E+0
-5.948021E+0
-6.347062E+0
-6.531236E+0
-6.408454E+0
-6.009412E+0
-5.518284E+0
-4.873678E+0
-3.983509E+0
-2.817080E+0
-1.405087E+0
1.910796E-1
1.940723E+0
3.721062E+0
5.286533E+0
6.422266E+0
7.220350E+0
7.772868E+0
7.895651E+0
7.343132E+0
6.299484E+0
5.194447E+0
4.488450E+0
4.242886E+0
4.365668E+0
4.918187E+0
5.839052E+0
6.974786E+0
8.110518E+0
9.215557E+0
1.022851E+1
1.102659E+1
1.142563E+1
1.142563E+1
1.127216E+1
1.118007E+1
1.111868E+1
1.111868E+1
1.102659E+1
1.078103E+1
1.019781E+1
9.215557E+0
7.803564E+0
6.207398E+0
4.764710E+0
3.690367E+0
2.830893E+0
1.971419E+0
1.142640E+0
5.901213E-1
5.594256E-1
1.019858E+0
1.817941E+0
2.677415E+0
3.322021E+0
3.628976E+0
3.721062E+0
3.905236E+0
4.457754E+0
5.378620E+0
6.514353E+0
7.742173E+0
9.154166E+0
1.087312E+1
1.283763E+1
1.455657E+1
1.572301E+1
1.630622E+1
1.652109E+1
1.655178E+1
1.652109E+1
1.642900E+1
1.624483E+1
1.593787E+1
1.547744E+1
1.486353E+1
1.406545E+1
1.314458E+1
1.207024E+1
1.084242E+1
9.553207E+0
8.325388E+0
7.281741E+0
6.360875E+0
5.532097E+0
4.856796E+0
4.396364E+0
4.181495E+0
4.181495E+0
4.396364E+0
4.519145E+0
4.396364E+0
4.089408E+0
3.843844E+0
3.813149E+0
3.966626E+0
4.150799E+0
4.334972E+0
4.427059E+0
4.457754E+0
4.488450E+0
4.427059E+0
4.212190E+0
3.782454E+0
3.229934E+0
2.800198E+0
2.585329E+0
2.585329E+0
2.800198E+0
3.045761E+0
3.199239E+0
3.291326E+0
3.199239E+0
2.922979E+0
2.585329E+0
2.247678E+0
2.032810E+0
1.910028E+0
1.817941E+0
1.817941E+0
1.910028E+0
2.155592E+0
2.554633E+0
3.076457E+0
3.751758E+0
4.427059E+0
4.979578E+0
5.378620E+0
5.716270E+0
6.053920E+0
6.391571E+0
6.698526E+0
7.036177E+0
7.465913E+0
7.957042E+0
8.233301E+0
8.263997E+0
8.018433E+0
7.742173E+0
7.465913E+0
7.251045E+0
7.158958E+0
7.281741E+0
7.465913E+0
7.711477E+0
7.957042E+0
8.202606E+0
8.448169E+0
8.632342E+0
8.663038E+0
8.478866E+0
8.141214E+0
7.680782E+0
7.220350E+0
6.790612E+0
6.514353E+0
6.391571E+0
6.422266E+0
6.514353E+0
6.759917E+0
7.128263E+0
7.496609E+0
7.834260E+0
8.049128E+0
8.171910E+0
8.141214E+0
7.987737E+0
7.742173E+0
7.465913E+0
7.158958E+0
6.821307E+0
6.575745E+0
6.483657E+0
6.483657E+0
6.606440E+0
6.852003E+0
7.281741E+0
7.895651E+0
8.632342E+0
9.461122E+0
1.022851E+1
1.096520E+1
1.173259E+1
1.256137E+1
1.339015E+1
1.412684E+1
1.471005E+1
1.520118E+1
1.575370E+1
1.633691E+1
1.692013E+1
1.734987E+1
1.750334E+1
1.738056E+1
1.698152E+1
1.642900E+1
1.569231E+1
1.483283E+1
1.381988E+1
1.271485E+1
1.160981E+1
1.047407E+1
9.369035E+0
8.294692E+0
7.312436E+0
6.514353E+0
5.900443E+0
5.562792E+0
5.470706E+0
5.624183E+0
5.961834E+0
6.452962E+0
7.097568E+0
7.834260E+0
8.540257E+0
9.246253E+0
9.829468E+0
1.022851E+1
1.047407E+1
1.050477E+1
1.038199E+1
1.007503E+1
9.522512E+0
8.785820E+0
7.987737E+0
7.220350E+0
6.514353E+0
5.961834E+0
5.624183E+0
5.440011E+0
5.378620E+0
5.378620E+0
5.470706E+0
5.716270E+0
6.115311E+0
6.606440E+0
7.097568E+0
7.619391E+0
8.079824E+0
8.540257E+0
8.939298E+0
9.276948E+0
9.522512E+0
9.553207E+0
9.399730E+0
9.184862E+0
8.908603E+0
8.540257E+0
7.987737E+0
7.312436E+0
6.606440E+0
5.839052E+0
4.979578E+0
4.150799E+0
3.414107E+0
2.861588E+0
2.523938E+0
2.462547E+0
2.677415E+0
3.137848E+0
3.813149E+0
4.672623E+0
5.624183E+0
6.698526E+0
7.772868E+0
8.877907E+0
9.982945E+0
1.099590E+1
1.182468E+1
1.231580E+1
1.249998E+1
1.237719E+1
1.191676E+1
1.108798E+1
9.921554E+0
8.509561E+0
6.944090E+0
5.378620E+0
3.997322E+0
2.892283E+0
2.032810E+0
1.449595E+0
1.111945E+0
1.111945E+0
1.418900E+0
2.063505E+0
2.830893E+0
3.659671E+0
4.580536E+0
5.624183E+0
6.821307E+0
8.018433E+0
9.092774E+0
9.890859E+0
1.041268E+1
1.071964E+1
1.087312E+1
1.084242E+1
1.056616E+1
9.982945E+0
9.092774E+0
8.079824E+0
6.974786E+0
5.869748E+0
4.826100E+0
3.843844E+0
2.922979E+0
2.216983E+0
1.756550E+0
1.603073E+0
1.725855E+0
2.124896E+0
2.830893E+0
3.874540E+0
5.317228E+0
7.005481E+0
8.755124E+0
1.035129E+1
1.182468E+1
1.314458E+1
1.412684E+1
1.464866E+1
1.467936E+1
1.431101E+1
1.354362E+1
1.243859E+1
1.105729E+1
9.430426E+0
7.619391E+0
5.746965E+0
4.028017E+0
2.616024E+0
1.603073E+0
9.277716E-1
6.208165E-1
6.208165E-1
9.277716E-1
1.541682E+0
2.493242E+0
3.751758E+0
5.378620E+0
7.281741E+0
9.276948E+0
1.118007E+1
1.280693E+1
1.415753E+1
1.520118E+1
1.587648E+1
1.612205E+1
1.599926E+1
1.553883E+1
1.467936E+1
1.339015E+1
1.170189E+1
9.798772E+0
7.926346E+0
6.053920E+0
4.242886E+0
2.431851E+0
7.742941E-1
-5.149170E-1
-1.374391E+0
-1.926910E+0
-2.203170E+0
-2.141779E+0
-1.650651E+0
-8.218720E-1
9.899306E-2
9.891627E-1
1.848637E+0
2.738806E+0
3.751758E+0
4.734014E+0
5.654879E+0
6.483657E+0
7.097568E+0
7.527305E+0
7.619391E+0
7.527305E+0
7.343132E+0
7.097568E+0
6.698526E+0
6.176703E+0
5.470706E+0
4.764710E+0
4.058713E+0
3.444803E+0
2.861588E+0
2.431851E+0
2.216983E+0
2.155592E+0
2.309070E+0
2.708111E+0
3.291326E+0
3.935931E+0
4.488450E+0
4.979578E+0
5.470706E+0
5.961834E+0
6.575745E+0
7.312436E+0
8.110518E+0
8.877907E+0
9.491817E+0
1.010573E+1
1.081172E+1
1.173259E+1
1.274554E+1
1.366641E+1
1.428032E+1
1.464866E+1
1.483283E+1
1.480214E+1
1.458727E+1
1.437240E+1
1.437240E+1
1.437240E+1
1.403475E+1
1.323667E+1
1.213163E+1
1.102659E+1
1.004434E+1
9.000689E+0
8.018433E+0
7.251045E+0
6.821307E+0
6.514353E+0
6.176703E+0
5.900443E+0
5.839052E+0
5.931139E+0
6.023225E+0
5.961834E+0
5.869748E+0
5.869748E+0
5.931139E+0
5.839052E+0
5.562792E+0
5.347924E+0
5.255837E+0
5.163751E+0
4.764710E+0
4.120104E+0
3.690367E+0
3.721062E+0
4.028017E+0
4.334972E+0
4.549841E+0
4.795405E+0
5.040969E+0
5.255837E+0
5.532097E+0
5.961834E+0
6.606440E+0
7.343132E+0
8.079824E+0
8.693733E+0
9.031384E+0
9.092774E+0
8.785820E+0
8.294692E+0
7.864956E+0
7.558001E+0
7.189653E+0
6.575745E+0
5.839052E+0
5.102360E+0
4.396364E+0
3.628976E+0
2.861588E+0
2.155592E+0
1.633768E+0
1.296118E+0
1.204031E+0
1.510986E+0
2.186287E+0
3.076457E+0
4.089408E+0
5.071664E+0
6.053920E+0
7.005481E+0
7.987737E+0
8.908603E+0
9.675989E+0
1.032060E+1
1.087312E+1
1.133355E+1
1.151772E+1
1.130285E+1
1.062755E+1
9.645294E+0
8.448169E+0
7.128263E+0
5.746965E+0
4.304277E+0
2.861588E+0
1.449595E+0
2.524705E-1
-6.990900E-1
-1.282305E+0
-1.527869E+0
-1.374391E+0
-8.832631E-1
-1.465709E-1
6.822076E-1
1.510986E+0
2.431851E+0
3.536889E+0
4.703318E+0
5.654879E+0
6.391571E+0
7.066872E+0
7.680782E+0
8.110518E+0
8.233301E+0
8.263997E+0
8.356083E+0
8.540257E+0
8.601647E+0
8.417474E+0
7.926346E+0
7.220350E+0
6.360875E+0
5.378620E+0
4.365668E+0
3.260630E+0
2.032810E+0
7.742941E-1
-2.693529E-1
-1.067436E+0
-1.681346E+0
-2.295256E+0
-2.847775E+0
-3.216121E+0
-3.154730E+0
-2.817080E+0
-2.295256E+0
-1.712042E+0
-1.067436E+0
-4.228305E-1
1.910796E-1
5.901213E-1
9.584670E-1
1.418900E+0
1.879332E+0
2.155592E+0
2.063505E+0
1.725855E+0
1.357509E+0
1.019858E+0
5.901213E-1
6.829751E-2
-4.228305E-1
-8.525675E-1
-1.313000E+0
-1.834824E+0
-2.141779E+0
-1.957606E+0
-1.220914E+0
-1.465709E-1
9.584670E-1
2.155592E+0
3.444803E+0
4.672623E+0
5.654879E+0
6.452962E+0
7.281741E+0
8.202606E+0
9.031384E+0
9.553207E+0
9.860163E+0
1.016712E+1
1.056616E+1
1.093451E+1
1.121077E+1
1.136424E+1
1.136424E+1
1.121077E+1
1.087312E+1
1.035129E+1
9.890859E+0
9.553207E+0
9.307644E+0
9.031384E+0
8.693733E+0
8.356083E+0
7.987737E+0
7.465913E+0
6.882699E+0
6.391571E+0
6.023225E+0
5.716270E+0
5.440011E+0
5.317228E+0
5.378620E+0
5.593488E+0
5.777661E+0
5.961834E+0
6.238093E+0
6.667831E+0
6.913395E+0
6.821307E+0
6.268789E+0
5.501401E+0
4.549841E+0
3.383411E+0
1.940723E+0
2.217751E-1
-1.619955E+0
-3.430990E+0
-5.149938E+0
-6.807495E+0
-8.342270E+0
-9.631481E+0
-1.064443E+1
-1.131973E+1
-1.184156E+1
-1.233268E+1
-1.282381E+1
-1.328425E+1
-1.377537E+1
-1.429720E+1
-1.478833E+1
-1.521806E+1
-1.552502E+1
-1.570919E+1
-1.564780E+1
-1.540224E+1
-1.503389E+1
-1.454276E+1
-1.383677E+1
-1.291590E+1
-1.190295E+1
-1.079791E+1
-9.539394E+0
-8.004620E+0
-6.285671E+0
-4.474637E+0
-2.632907E+0
-7.911766E-1
1.050554E+0
2.800198E+0
4.334972E+0
5.562792E+0
6.545048E+0
7.373827E+0
8.079824E+0
8.663038E+0
9.215557E+0
9.798772E+0
1.038199E+1
1.102659E+1
1.170189E+1
1.243859E+1
1.305250E+1
1.348223E+1
1.381988E+1
1.412684E+1
1.443379E+1
1.474075E+1
1.504770E+1
1.538535E+1
1.581509E+1
1.633691E+1
1.679735E+1
1.710430E+1
1.719639E+1
1.704291E+1
1.679735E+1
1.642900E+1
1.590718E+1
1.526257E+1
1.455657E+1
1.372780E+1
1.277624E+1
1.173259E+1
1.075033E+1
9.798772E+0
8.785820E+0
7.650086E+0
6.391571E+0
5.255837E+0
4.334972E+0
3.567585E+0
2.892283E+0
2.370460E+0
2.124896E+0
2.186287E+0
2.431851E+0
2.800198E+0
3.168543E+0
3.536889E+0
3.813149E+0
3.874540E+0
3.751758E+0
3.414107E+0
2.861588E+0
1.971419E+0
7.742941E-1
-6.990900E-1
-2.387343E+0
-4.229073E+0
-6.132194E+0
-8.066010E+0
-9.938437E+0
-1.159599E+1
-1.297729E+1
-1.414372E+1
-1.503389E+1
-1.564780E+1
-1.589336E+1
-1.577058E+1
-1.534085E+1
-1.466554E+1
-1.380607E+1
-1.282381E+1
-1.181086E+1
-1.073652E+1
-9.723568E+0
-8.710616E+0
-7.636273E+0
-6.439149E+0
-5.242024E+0
-4.106291E+0
-3.001253E+0
-1.773433E+0
-4.228305E-1
8.049896E-1
1.848637E+0
2.677415E+0
3.322021E+0
3.782454E+0
4.058713E+0
4.242886E+0
4.519145E+0
4.979578E+0
5.409315E+0
5.685575E+0
5.777661E+0
5.931139E+0
6.299484E+0
6.882699E+0
7.650086E+0
8.663038E+0
9.860163E+0
1.111868E+1
1.213163E+1
1.289902E+1
1.348223E+1
1.391197E+1
1.409614E+1
1.394267E+1
1.339015E+1
1.253067E+1
1.136424E+1
9.890859E+0
8.141214E+0
6.330180E+0
4.611232E+0
3.015066E+0
1.572377E+0
3.445571E-1
-6.070035E-1
-1.251609E+0
-1.619955E+0
-1.589260E+0
-1.343696E+0
-9.139585E-1
-5.149170E-1
-2.079620E-1
-8.517993E-2
-1.158755E-1
-3.307440E-1
-6.990900E-1
-1.220914E+0
-1.896215E+0
-2.632907E+0
-3.492381E+0
-4.474637E+0
-5.426197E+0
-6.224280E+0
-6.838190E+0
-7.267927E+0
-7.513492E+0
-7.482796E+0
-7.237232E+0
-6.868886E+0
-6.531236E+0
-6.193584E+0
-5.671762E+0
-4.965765E+0
-4.167682E+0
-3.430990E+0
-2.663602E+0
-1.834824E+0
-9.139585E-1
6.906509E-3
8.970761E-1
1.787246E+0
2.677415E+0
3.536889E+0
4.273582E+0
4.856796E+0
5.225142E+0
5.470706E+0
5.654879E+0
5.685575E+0
5.470706E+0
5.040969E+0
4.457754E+0
3.843844E+0
3.229934E+0
2.677415E+0
2.216983E+0
1.940723E+0
1.848637E+0
1.971419E+0
2.186287E+0
2.554633E+0
2.984370E+0
3.475498E+0
4.089408E+0
4.795405E+0
5.532097E+0
6.238093E+0
6.852003E+0
7.343132E+0
7.558001E+0
7.465913E+0
7.128263E+0
6.729221E+0
6.360875E+0
6.053920E+0
5.685575E+0
5.255837E+0
4.887492E+0
4.580536E+0
4.365668E+0
4.181495E+0
3.997322E+0
3.905236E+0
3.813149E+0
3.659671E+0
3.414107E+0
3.076457E+0
2.677415E+0
2.216983E+0
1.664464E+0
1.050554E+0
4.673390E-1
6.906509E-3
-2.386575E-1
-2.693529E-1
-2.386575E-1
-1.772665E-1
-2.378893E-2
2.217751E-1
4.980347E-1
6.822076E-1
7.742941E-1
7.435987E-1
6.208165E-1
4.366436E-1
2.217751E-1
-5.448449E-2
-4.535260E-1
-8.525675E-1
-1.159523E+0
-1.343696E+0
-1.435782E+0
-1.466478E+0
-1.343696E+0
-1.067436E+0
-7.604810E-1
-4.228305E-1
-5.448449E-2
3.445571E-1
8.049896E-1
1.296118E+0
1.664464E+0
1.910028E+0
2.032810E+0
2.002114E+0
1.725855E+0
1.204031E+0
4.673390E-1
-3.614395E-1
-1.220914E+0
-2.080388E+0
-2.939862E+0
-3.676554E+0
-4.259769E+0
-4.689506E+0
-4.965765E+0
-5.057851E+0
-4.965765E+0
-4.628114E+0
-4.044900E+0
-3.369599E+0
-2.602211E+0
-1.773433E+0
-9.753495E-1
-3.000485E-1
2.217751E-1
5.594256E-1
7.435987E-1
7.129030E-1
5.287302E-1
1.910796E-1
-1.158755E-1
-4.228305E-1
-6.990900E-1
-9.753495E-1
-1.098131E+0
-1.036741E+0
-8.218720E-1
-5.149170E-1
-1.465709E-1
2.831662E-1
7.129030E-1
1.111945E+0
1.480291E+0
1.817941E+0
2.186287E+0
2.493242E+0
2.738806E+0
2.922979E+0
3.168543E+0
3.475498E+0
3.843844E+0
4.273582E+0
4.703318E+0
5.133055E+0
5.440011E+0
5.562792E+0
5.593488E+0
5.532097E+0
5.317228E+0
5.010273E+0
4.580536E+0
4.058713E+0
3.414107E+0
2.646720E+0
1.817941E+0
1.081249E+0
4.673390E-1
3.760207E-2
-1.772665E-1
-2.079620E-1
-2.378893E-2
2.831662E-1
6.822076E-1
1.173336E+0
1.695159E+0
2.216983E+0
2.738806E+0
3.199239E+0
3.536889E+0
3.843844E+0
4.058713E+0
4.212190E+0
4.273582E+0
4.273582E+0
4.212190E+0
4.089408E+0
3.874540E+0
3.628976E+0
3.322021E+0
2.984370E+0
2.616024E+0
2.370460E+0
2.186287E+0
2.032810E+0
1.879332E+0
1.725855E+0
1.633768E+0
1.633768E+0
1.756550E+0
2.002114E+0
2.339765E+0
2.708111E+0
3.137848E+0
3.598280E+0
4.028017E+0
4.457754E+0
4.856796E+0
5.225142E+0
5.562792E+0
5.900443E+0
6.268789E+0
6.514353E+0
6.637136E+0
6.575745E+0
6.422266E+0
6.238093E+0
5.992530E+0
5.624183E+0
5.133055E+0
4.549841E+0
3.997322E+0
3.475498E+0
2.984370E+0
2.523938E+0
2.032810E+0
1.664464E+0
1.449595E+0
1.388204E+0
1.449595E+0
1.572377E+0
1.695159E+0
1.848637E+0
2.032810E+0
2.186287E+0
2.339765E+0
2.462547E+0
2.585329E+0
2.646720E+0
2.554633E+0
2.370460E+0
2.155592E+0
1.940723E+0
1.756550E+0
1.664464E+0
1.633768E+0
1.633768E+0
1.664464E+0
1.756550E+0
1.848637E+0
2.002114E+0
2.124896E+0
2.186287E+0
2.247678E+0
2.278374E+0
2.216983E+0
2.124896E+0
2.094201E+0
2.094201E+0
2.094201E+0
2.032810E+0
2.032810E+0
2.247678E+0
2.646720E+0
3.168543E+0
3.690367E+0
4.212190E+0
4.641927E+0
4.948883E+0
5.010273E+0
4.948883E+0
4.795405E+0
4.580536E+0
4.273582E+0
3.874540E+0
3.444803E+0
3.045761E+0
2.677415E+0
2.462547E+0
2.401156E+0
2.554633E+0
2.861588E+0
3.229934E+0
3.690367E+0
4.334972E+0
5.102360E+0
5.900443E+0
6.514353E+0
6.944090E+0
7.220350E+0
7.404522E+0
7.465913E+0
7.435218E+0
7.220350E+0
6.913395E+0
6.452962E+0
5.931139E+0
5.347924E+0
4.764710E+0
4.242886E+0
3.751758E+0
3.383411E+0
3.137848E+0
3.015066E+0
2.984370E+0
3.045761E+0
3.199239E+0
3.352716E+0
3.598280E+0
3.905236E+0
4.273582E+0
4.580536E+0
4.918187E+0
5.347924E+0
5.869748E+0
6.330180E+0
6.637136E+0
6.790612E+0
6.729221E+0
6.514353E+0
6.207398E+0
5.900443E+0
5.593488E+0
5.255837E+0
4.856796E+0
4.457754E+0
4.089408E+0
3.751758E+0
3.475498E+0
3.168543E+0
2.861588E+0
2.616024E+0
2.462547E+0
2.370460E+0
2.370460E+0
2.493242E+0
2.708111E+0
2.922979E+0
3.045761E+0
3.199239E+0
3.322021E+0
3.475498E+0
3.567585E+0
3.628976E+0
3.690367E+0
3.721062E+0
3.721062E+0
3.628976E+0
3.506194E+0
3.352716E+0
3.229934E+0
3.107153E+0
2.953675E+0
2.738806E+0
2.523938E+0
2.339765E+0
2.186287E+0
2.063505E+0
2.032810E+0
2.094201E+0
2.278374E+0
2.493242E+0
2.616024E+0
2.677415E+0
2.769502E+0
2.769502E+0
2.677415E+0
2.431851E+0
2.186287E+0
1.940723E+0
1.695159E+0
1.480291E+0
1.326813E+0
1.234727E+0
1.234727E+0
1.357509E+0
1.603073E+0
1.971419E+0
2.431851E+0
2.984370E+0
3.536889E+0
4.058713E+0
4.519145E+0
4.887492E+0
5.040969E+0
5.040969E+0
4.948883E+0
4.826100E+0
4.672623E+0
4.488450E+0
4.212190E+0
3.843844E+0
3.506194E+0
3.199239E+0
2.953675E+0
2.738806E+0
2.523938E+0
2.431851E+0
2.462547E+0
2.646720E+0
2.953675E+0
3.260630E+0
3.598280E+0
3.966626E+0
4.304277E+0
4.519145E+0
4.580536E+0
4.549841E+0
4.396364E+0
4.089408E+0
3.598280E+0
2.984370E+0
2.370460E+0
1.879332E+0
1.480291E+0
1.265422E+0
1.326813E+0
1.664464E+0
2.247678E+0
3.076457E+0
4.150799E+0
5.409315E+0
6.667831E+0
7.772868E+0
8.663038E+0
9.246253E+0
9.583903E+0
9.675989E+0
9.522512E+0
9.123471E+0
8.540257E+0
7.895651E+0
7.343132E+0
6.913395E+0
6.698526E+0
6.667831E+0
6.852003E+0
7.251045E+0
7.864956E+0
8.601647E+0
9.399730E+0
1.016712E+1
1.078103E+1
1.124146E+1
1.145633E+1
1.142563E+1
1.114937E+1
1.062755E+1
9.890859E+0
8.969993E+0
8.018433E+0
7.036177E+0
6.146007E+0
5.378620E+0
4.795405E+0
4.334972E+0
3.997322E+0
3.690367E+0
3.414107E+0
3.168543E+0
2.922979E+0
2.677415E+0
2.493242E+0
2.309070E+0
2.155592E+0
2.002114E+0
1.940723E+0
2.002114E+0
2.247678E+0
2.677415E+0
3.199239E+0
3.813149E+0
4.396364E+0
4.979578E+0
5.470706E+0
5.900443E+0
6.238093E+0
6.391571E+0
6.422266E+0
6.268789E+0
5.961834E+0
5.532097E+0
5.102360E+0
4.672623E+0
4.304277E+0
4.120104E+0
4.089408E+0
4.181495E+0
4.304277E+0
4.457754E+0
4.734014E+0
5.010273E+0
5.071664E+0
4.979578E+0
4.764710E+0
4.549841E+0
4.304277E+0
3.905236E+0
3.383411E+0
2.830893E+0
2.339765E+0
1.879332E+0
1.449595E+0
1.173336E+0
1.081249E+0
1.204031E+0
1.449595E+0
1.756550E+0
2.094201E+0
2.554633E+0
3.107153E+0
3.628976E+0
3.997322E+0
4.181495E+0
4.273582E+0
4.212190E+0
4.089408E+0
3.874540E+0
3.721062E+0
3.536889E+0
3.260630E+0
2.953675E+0
2.677415E+0
2.462547E+0
2.401156E+0
2.401156E+0
2.431851E+0
2.431851E+0
2.339765E+0
2.186287E+0
1.940723E+0
1.572377E+0
1.111945E+0
5.901213E-1
6.829751E-2
-3.921350E-1
-8.218720E-1
-1.220914E+0
-1.619955E+0
-1.926910E+0
-2.018997E+0
-1.926910E+0
-1.681346E+0
-1.343696E+0
-9.139585E-1
-3.307440E-1
3.445571E-1
1.142640E+0
1.940723E+0
2.800198E+0
3.659671E+0
4.611232E+0
5.562792E+0
6.422266E+0
7.128263E+0
7.650086E+0
7.987737E+0
8.141214E+0
8.171910E+0
8.079824E+0
7.926346E+0
7.680782E+0
7.373827E+0
6.974786E+0
6.483657E+0
5.900443E+0
5.347924E+0
4.979578E+0
4.672623E+0
4.427059E+0
4.273582E+0
4.212190E+0
4.242886E+0
4.365668E+0
4.519145E+0
4.734014E+0
4.979578E+0
5.255837E+0
5.593488E+0
6.023225E+0
6.606440E+0
7.220350E+0
7.864956E+0
8.417474E+0
8.816516E+0
9.092774E+0
9.184862E+0
9.123471E+0
8.785820E+0
8.141214E+0
7.189653E+0
5.992530E+0
4.734014E+0
3.475498E+0
2.278374E+0
1.204031E+0
2.831662E-1
-4.228305E-1
-8.218720E-1
-9.446541E-1
-8.218720E-1
-5.149170E-1
3.760207E-2
7.742941E-1
1.572377E+0
2.431851E+0
3.352716E+0
4.304277E+0
5.286533E+0
6.238093E+0
7.066872E+0
7.742173E+0
8.263997E+0
8.663038E+0
8.908603E+0
9.000689E+0
9.031384E+0
9.031384E+0
8.969993E+0
8.755124E+0
8.448169E+0
8.049128E+0
7.619391E+0
7.220350E+0
6.759917E+0
6.360875E+0
6.053920E+0
5.839052E+0
5.716270E+0
5.593488E+0
5.501401E+0
5.470706E+0
5.501401E+0
5.562792E+0
5.624183E+0
5.746965E+0
5.839052E+0
5.900443E+0
5.900443E+0
5.839052E+0
5.746965E+0
5.593488E+0
5.347924E+0
5.102360E+0
4.826100E+0
4.611232E+0
4.427059E+0
4.212190E+0
3.997322E+0
3.843844E+0
3.782454E+0
3.843844E+0
3.966626E+0
4.242886E+0
4.672623E+0
5.225142E+0
5.869748E+0
6.606440E+0
7.404522E+0
8.325388E+0
9.276948E+0
1.022851E+1
1.108798E+1
1.191676E+1
1.268415E+1
1.335945E+1
1.388127E+1
1.424962E+1
1.443379E+1
1.449518E+1
1.449518E+1
1.437240E+1
1.412684E+1
1.381988E+1
1.342084E+1
1.296041E+1
1.249998E+1
1.200885E+1
1.148702E+1
1.093451E+1
1.038199E+1
9.860163E+0
9.338339E+0
8.816516E+0
8.294692E+0
7.834260E+0
7.404522E+0
7.036177E+0
6.729221E+0
6.545048E+0
6.483657E+0
6.545048E+0
6.667831E+0
6.852003E+0
7.066872E+0
7.312436E+0
7.588696E+0
7.772868E+0
7.895651E+0
7.895651E+0
7.834260E+0
7.619391E+0
7.312436E+0
6.944090E+0
6.545048E+0
6.176703E+0
5.839052E+0
5.501401E+0
5.225142E+0
5.071664E+0
5.102360E+0
5.225142E+0
5.470706E+0
5.746965E+0
6.053920E+0
6.422266E+0
6.852003E+0
7.251045E+0
7.650086E+0
8.049128E+0
8.386779E+0
8.632342E+0
8.724429E+0
8.663038E+0
8.478866E+0
8.141214E+0
7.711477E+0
7.189653E+0
6.637136E+0
6.115311E+0
5.562792E+0
5.010273E+0
4.488450E+0
4.089408E+0
3.751758E+0
3.444803E+0
3.168543E+0
2.922979E+0
2.769502E+0
2.738806E+0
2.800198E+0
2.861588E+0
2.922979E+0
2.984370E+0
3.137848E+0
3.383411E+0
3.690367E+0
3.935931E+0
4.212190E+0
4.488450E+0
4.764710E+0
5.040969E+0
5.286533E+0
5.378620E+0
5.440011E+0
5.440011E+0
5.409315E+0
5.347924E+0
5.133055E+0
4.887492E+0
4.703318E+0
4.611232E+0
4.641927E+0
4.703318E+0
4.887492E+0
5.225142E+0
5.593488E+0
5.992530E+0
6.299484E+0
6.606440E+0
6.821307E+0
6.913395E+0
6.882699E+0
6.729221E+0
6.514353E+0
6.299484E+0
5.992530E+0
5.624183E+0
5.194447E+0
4.764710E+0
4.365668E+0
4.028017E+0
3.782454E+0
3.628976E+0
3.567585E+0
3.659671E+0
3.843844E+0
4.150799E+0
4.549841E+0
5.040969E+0
5.562792E+0
6.023225E+0
6.422266E+0
6.698526E+0
6.913395E+0
7.036177E+0
7.128263E+0
7.158958E+0
7.189653E+0
7.220350E+0
7.220350E+0
7.158958E+0
7.005481E+0
6.852003E+0
6.637136E+0
6.422266E+0
6.176703E+0
5.961834E+0
5.777661E+0
5.593488E+0
5.409315E+0
5.286533E+0
5.225142E+0
5.133055E+0
5.010273E+0
4.856796E+0
4.703318E+0
4.611232E+0
4.611232E+0
4.703318E+0
4.887492E+0
5.163751E+0
5.532097E+0
5.961834E+0
6.422266E+0
6.882699E+0
7.220350E+0
7.465913E+0
7.527305E+0
7.373827E+0
7.066872E+0
6.637136E+0
6.115311E+0
5.624183E+0
5.102360E+0
4.611232E+0
4.181495E+0
3.874540E+0
3.598280E+0
3.414107E+0
3.291326E+0
3.168543E+0
3.076457E+0
2.953675E+0
2.861588E+0
2.769502E+0
2.708111E+0
2.646720E+0
2.616024E+0
2.585329E+0
2.523938E+0
2.523938E+0
2.523938E+0
2.554633E+0
2.616024E+0
2.769502E+0
2.922979E+0
3.137848E+0
3.352716E+0
3.628976E+0
3.935931E+0
4.273582E+0
4.611232E+0
4.887492E+0
5.133055E+0
5.317228E+0
5.470706E+0
5.562792E+0
5.593488E+0
5.624183E+0
5.593488E+0
5.532097E+0
5.501401E+0
5.440011E+0
5.378620E+0
5.255837E+0
5.133055E+0
4.948883E+0
4.764710E+0
4.457754E+0
4.120104E+0
3.782454E+0
3.475498E+0
3.199239E+0
2.922979E+0
2.708111E+0
2.554633E+0
2.523938E+0
2.585329E+0
2.616024E+0
2.708111E+0
2.830893E+0
2.922979E+0
3.015066E+0
3.045761E+0
3.015066E+0
2.953675E+0
2.892283E+0
2.769502E+0
2.646720E+0
2.554633E+0
2.493242E+0
2.523938E+0
2.616024E+0
2.677415E+0
2.769502E+0
2.892283E+0
3.015066E+0
3.168543E+0
3.352716E+0
3.475498E+0
3.598280E+0
3.751758E+0
4.028017E+0
4.365668E+0
4.764710E+0
5.194447E+0
5.593488E+0
5.961834E+0
6.330180E+0
6.729221E+0
7.158958E+0
7.558001E+0
7.803564E+0
7.895651E+0
7.864956E+0
7.711477E+0
7.496609E+0
7.189653E+0
6.759917E+0
6.299484E+0
5.869748E+0
5.532097E+0
5.286533E+0
5.102360E+0
5.010273E+0
4.979578E+0
4.948883E+0
5.010273E+0
5.163751E+0
5.317228E+0
5.501401E+0
5.654879E+0
5.777661E+0
5.839052E+0
5.808356E+0
5.685575E+0
5.470706E+0
5.163751E+0
4.764710E+0
4.334972E+0
3.874540E+0
3.383411E+0
2.892283E+0
2.401156E+0
1.940723E+0
1.572377E+0
1.234727E+0
9.891627E-1
7.742941E-1
6.515119E-1
6.208165E-1
6.822076E-1
8.356853E-1
1.081249E+0
1.480291E+0
2.032810E+0
2.738806E+0
3.475498E+0
4.212190E+0
4.948883E+0
5.716270E+0
6.391571E+0
7.005481E+0
7.496609E+0
7.895651E+0
8.233301E+0
8.448169E+0
8.570951E+0
8.601647E+0
8.570951E+0
8.417474E+0
8.202606E+0
7.926346E+0
7.650086E+0
7.404522E+0
7.189653E+0
7.005481E+0
6.852003E+0
6.729221E+0
6.545048E+0
6.360875E+0
6.053920E+0
5.654879E+0
5.194447E+0
4.795405E+0
4.427059E+0
4.089408E+0
3.874540E+0
3.721062E+0
3.659671E+0
3.659671E+0
3.721062E+0
3.843844E+0
4.028017E+0
4.181495E+0
4.273582E+0
4.334972E+0
4.427059E+0
4.488450E+0
4.519145E+0
4.427059E+0
4.304277E+0
4.150799E+0
3.905236E+0
3.567585E+0
3.137848E+0
2.677415E+0
2.247678E+0
1.848637E+0
1.541682E+0
1.357509E+0
1.326813E+0
1.388204E+0
1.603073E+0
1.940723E+0
2.401156E+0
2.922979E+0
3.414107E+0
3.874540E+0
4.304277E+0
4.703318E+0
5.102360E+0
5.470706E+0
5.777661E+0
5.992530E+0
6.146007E+0
6.268789E+0
6.422266E+0
6.606440E+0
6.759917E+0
6.852003E+0
6.882699E+0
6.913395E+0
6.882699E+0
6.821307E+0
6.698526E+0
6.575745E+0
6.483657E+0
6.330180E+0
6.115311E+0
5.900443E+0
5.746965E+0
5.624183E+0
5.624183E+0
5.716270E+0
5.931139E+0
6.146007E+0
6.360875E+0
6.545048E+0
6.698526E+0
6.790612E+0
6.821307E+0
6.790612E+0
6.729221E+0
6.606440E+0
6.483657E+0
6.330180E+0
6.207398E+0
6.084616E+0
5.992530E+0
5.931139E+0
5.839052E+0
5.777661E+0
5.746965E+0
5.716270E+0
5.593488E+0
5.440011E+0
5.286533E+0
5.163751E+0
5.071664E+0
4.918187E+0
4.734014E+0
4.611232E+0
4.549841E+0
4.549841E+0
4.580536E+0
4.549841E+0
4.457754E+0
4.334972E+0
4.181495E+0
3.997322E+0
3.721062E+0
3.414107E+0
3.137848E+0
2.861588E+0
2.616024E+0
2.401156E+0
2.247678E+0
2.155592E+0
2.063505E+0
1.971419E+0
1.910028E+0
1.940723E+0
2.002114E+0
2.124896E+0
2.247678E+0
2.370460E+0
2.401156E+0
2.401156E+0
2.278374E+0
2.063505E+0
1.787246E+0
1.541682E+0
1.326813E+0
1.111945E+0
9.584670E-1
8.356853E-1
8.356853E-1
8.970761E-1
1.081249E+0
1.296118E+0
1.510986E+0
1.725855E+0
1.971419E+0
2.186287E+0
2.431851E+0
2.677415E+0
2.953675E+0
3.260630E+0
3.628976E+0
3.997322E+0
4.457754E+0
4.918187E+0
5.409315E+0
5.931139E+0
6.422266E+0
6.821307E+0
7.128263E+0
7.281741E+0
7.312436E+0
7.158958E+0
6.913395E+0
6.514353E+0
5.961834E+0
5.347924E+0
4.641927E+0
3.997322E+0
3.414107E+0
2.892283E+0
2.493242E+0
2.247678E+0
2.124896E+0
2.094201E+0
2.124896E+0
2.278374E+0
2.493242E+0
2.830893E+0
3.168543E+0
3.536889E+0
3.966626E+0
4.365668E+0
4.672623E+0
4.887492E+0
5.010273E+0
5.010273E+0
4.918187E+0
4.764710E+0
4.580536E+0
4.427059E+0
4.212190E+0
3.966626E+0
3.721062E+0
3.506194E+0
3.291326E+0
3.045761E+0
2.830893E+0
2.677415E+0
2.585329E+0
2.554633E+0
2.646720E+0
2.861588E+0
3.229934E+0
3.751758E+0
4.334972E+0
4.887492E+0
5.347924E+0
5.746965E+0
6.023225E+0
6.268789E+0
6.452962E+0
6.637136E+0
6.729221E+0
6.759917E+0
6.759917E+0
6.729221E+0
6.667831E+0
6.575745E+0
6.483657E+0
6.330180E+0
6.115311E+0
5.900443E+0
5.777661E+0
5.685575E+0
5.624183E+0
5.593488E+0
5.624183E+0
5.685575E+0
5.808356E+0
5.900443E+0
5.992530E+0
6.053920E+0
6.084616E+0
6.053920E+0
5.931139E+0
5.716270E+0
5.440011E+0
5.133055E+0
4.764710E+0
4.334972E+0
3.905236E+0
3.414107E+0
2.984370E+0
2.616024E+0
2.309070E+0
2.155592E+0
2.155592E+0
2.370460E+0
2.708111E+0
3.168543E+0
3.782454E+0
4.427059E+0
5.102360E+0
5.746965E+0
6.391571E+0
6.913395E+0
7.343132E+0
7.711477E+0
7.987737E+0
8.110518E+0
8.079824E+0
7.926346E+0
7.680782E+0
7.373827E+0
7.005481E+0
6.606440E+0
6.146007E+0
5.746965E+0
5.347924E+0
4.979578E+0
4.703318E+0
4.519145E+0
4.427059E+0
4.427059E+0
4.519145E+0
4.641927E+0
4.826100E+0
5.010273E+0
5.194447E+0
5.347924E+0
5.532097E+0
5.777661E+0
6.084616E+0
6.422266E+0
6.790612E+0
7.097568E+0
7.343132E+0
7.496609E+0
7.588696E+0
7.588696E+0
7.527305E+0
7.435218E+0
7.251045E+0
7.036177E+0
6.759917E+0
6.514353E+0
6.268789E+0
6.084616E+0
5.992530E+0
5.900443E+0
5.900443E+0
5.992530E+0
6.207398E+0
6.483657E+0
6.759917E+0
7.036177E+0
7.312436E+0
7.558001E+0
7.834260E+0
8.141214E+0
8.417474E+0
8.570951E+0
8.632342E+0
8.632342E+0
8.570951E+0
8.478866E+0
8.325388E+0
8.171910E+0
7.987737E+0
7.834260E+0
7.680782E+0
7.527305E+0
7.404522E+0
7.281741E+0
7.220350E+0
7.128263E+0
7.036177E+0
6.944090E+0
6.882699E+0
6.790612E+0
6.729221E+0
6.729221E+0
6.790612E+0
6.913395E+0
7.066872E+0
7.220350E+0
7.435218E+0
7.680782E+0
7.895651E+0
8.018433E+0
8.110518E+0
8.202606E+0
8.263997E+0
8.263997E+0
8.171910E+0
8.049128E+0
7.957042E+0
7.834260E+0
7.711477E+0
7.588696E+0
7.527305E+0
7.527305E+0
7.496609E+0
7.435218E+0
7.343132E+0
7.251045E+0
7.158958E+0
7.066872E+0
7.005481E+0
7.005481E+0
7.036177E+0
7.097568E+0
7.158958E+0
7.281741E+0
7.404522E+0
7.527305E+0
7.588696E+0
7.650086E+0
7.680782E+0
7.711477E+0
7.742173E+0
7.803564E+0
7.803564E+0
7.772868E+0
7.650086E+0
7.496609E+0
7.312436E+0
7.128263E+0
6.913395E+0
6.698526E+0
6.483657E+0
6.330180E+0
6.268789E+0
6.238093E+0
6.268789E+0
6.360875E+0
6.483657E+0
6.637136E+0
6.852003E+0
7.005481E+0
7.128263E+0
7.281741E+0
7.435218E+0
7.619391E+0
7.834260E+0
8.049128E+0
8.294692E+0
8.540257E+0
8.785820E+0
9.031384E+0
9.246253E+0
9.430426E+0
9.553207E+0
9.706685E+0
9.860163E+0
9.982945E+0
1.007503E+1
1.019781E+1
1.032060E+1
1.044338E+1
1.056616E+1
1.065825E+1
1.071964E+1
1.071964E+1
1.059685E+1
1.032060E+1
1.001364E+1
9.737380E+0
9.491817E+0
9.276948E+0
9.000689E+0
8.755124E+0
8.509561E+0
8.356083E+0
8.202606E+0
8.141214E+0
8.171910E+0
8.202606E+0
8.233301E+0
8.263997E+0
8.294692E+0
8.417474E+0
8.570951E+0
8.785820E+0
9.000689E+0
9.215557E+0
9.399730E+0
9.583903E+0
9.737380E+0
9.860163E+0
9.921554E+0
9.952250E+0
9.952250E+0
9.921554E+0
9.860163E+0
9.798772E+0
9.675989E+0
9.491817E+0
9.307644E+0
9.062079E+0
8.785820E+0
8.448169E+0
8.141214E+0
7.803564E+0
7.496609E+0
7.220350E+0
7.036177E+0
6.944090E+0
6.944090E+0
7.005481E+0
7.128263E+0
7.251045E+0
7.404522E+0
7.588696E+0
7.803564E+0
7.957042E+0
8.079824E+0
8.202606E+0
8.294692E+0
8.417474E+0
8.478866E+0
8.540257E+0
8.570951E+0
8.570951E+0
8.570951E+0
8.478866E+0
8.356083E+0
8.263997E+0
8.141214E+0
7.987737E+0
7.803564E+0
7.588696E+0
7.373827E+0
7.251045E+0
7.128263E+0
7.005481E+0
6.913395E+0
6.882699E+0
6.882699E+0
6.974786E+0
7.036177E+0
7.128263E+0
7.281741E+0
7.527305E+0
7.772868E+0
8.049128E+0
8.386779E+0
8.755124E+0
9.092774E+0
9.369035E+0
9.614598E+0
9.768077E+0
9.890859E+0
9.921554E+0
9.860163E+0
9.768077E+0
9.614598E+0
9.430426E+0
9.215557E+0
8.969993E+0
8.755124E+0
8.540257E+0
8.325388E+0
8.079824E+0
7.864956E+0
7.680782E+0
7.588696E+0
7.558001E+0
7.558001E+0
7.588696E+0
7.619391E+0
7.650086E+0
7.711477E+0
7.834260E+0
7.957042E+0
8.110518E+0
8.294692E+0
8.509561E+0
8.663038E+0
8.816516E+0
8.908603E+0
8.908603E+0
8.816516E+0
8.724429E+0
8.601647E+0
8.448169E+0
8.263997E+0
8.079824E+0
7.957042E+0
7.803564E+0
7.619391E+0
7.404522E+0
7.220350E+0
7.066872E+0
6.913395E+0
6.759917E+0
6.606440E+0
6.545048E+0
6.545048E+0
6.606440E+0
6.698526E+0
6.821307E+0
6.913395E+0
6.974786E+0
7.036177E+0
7.036177E+0
6.974786E+0
6.852003E+0
6.759917E+0
6.637136E+0
6.483657E+0
6.268789E+0
5.992530E+0
5.654879E+0
5.317228E+0
4.979578E+0
4.611232E+0
4.273582E+0
4.058713E+0
3.966626E+0
3.997322E+0
4.120104E+0
4.365668E+0
4.703318E+0
5.040969E+0
5.378620E+0
5.777661E+0
6.176703E+0
6.514353E+0
6.882699E+0
7.189653E+0
7.465913E+0
7.680782E+0
7.864956E+0
8.018433E+0
8.110518E+0
8.171910E+0
8.202606E+0
8.202606E+0
8.171910E+0
8.110518E+0
7.987737E+0
7.864956E+0
7.680782E+0
7.558001E+0
7.435218E+0
7.343132E+0
7.220350E+0
7.097568E+0
6.944090E+0
6.852003E+0
6.790612E+0
6.759917E+0
6.729221E+0
6.759917E+0
6.821307E+0
6.913395E+0
7.005481E+0
7.066872E+0
7.158958E+0
7.220350E+0
7.312436E+0
7.373827E+0
7.404522E+0
7.373827E+0
7.281741E+0
7.189653E+0
7.066872E+0
6.974786E+0
6.852003E+0
6.667831E+0
6.452962E+0
6.268789E+0
6.115311E+0
6.053920E+0
5.992530E+0
5.931139E+0
5.869748E+0
5.839052E+0
5.869748E+0
5.992530E+0
6.146007E+0
6.330180E+0
6.575745E+0
6.821307E+0
7.036177E+0
7.220350E+0
7.373827E+0
7.465913E+0
7.558001E+0
7.680782E+0
7.742173E+0
7.772868E+0
7.772868E+0
7.834260E+0
7.926346E+0
8.049128E+0
8.079824E+0
8.049128E+0
8.018433E+0
8.018433E+0
8.049128E+0
8.110518E+0
8.171910E+0
8.233301E+0
8.263997E+0
8.325388E+0
8.417474E+0
8.478866E+0
8.540257E+0
8.570951E+0
8.570951E+0
8.509561E+0
8.417474E+0
8.325388E+0
8.263997E+0
8.202606E+0
8.202606E+0
8.202606E+0
8.233301E+0
8.233301E+0
8.202606E+0
8.202606E+0
8.202606E+0
8.233301E+0
8.202606E+0
8.202606E+0
8.233301E+0
8.325388E+0
8.478866E+0
8.601647E+0
8.755124E+0
8.877907E+0
9.031384E+0
9.184862E+0
9.276948E+0
9.369035E+0
9.461122E+0
9.583903E+0
9.706685E+0
9.829468E+0
9.952250E+0
1.007503E+1
1.013642E+1
1.019781E+1
1.019781E+1
1.019781E+1
1.016712E+1
1.010573E+1
1.004434E+1
1.001364E+1
9.952250E+0
9.890859E+0
9.798772E+0
9.645294E+0
9.430426E+0
9.215557E+0
9.000689E+0
8.816516E+0
8.601647E+0
8.356083E+0
8.141214E+0
7.957042E+0
7.803564E+0
7.680782E+0
7.619391E+0
7.588696E+0
7.588696E+0
7.619391E+0
7.619391E+0
7.650086E+0
7.711477E+0
7.711477E+0
7.711477E+0
7.650086E+0
7.588696E+0
7.558001E+0
7.558001E+0
7.496609E+0
7.404522E+0
7.312436E+0
7.281741E+0
7.281741E+0
7.312436E+0
7.343132E+0
7.373827E+0
7.435218E+0
7.527305E+0
7.680782E+0
7.864956E+0
8.079824E+0
8.356083E+0
8.663038E+0
9.000689E+0
9.307644E+0
9.583903E+0
9.768077E+0
9.890859E+0
9.952250E+0
9.982945E+0
9.982945E+0
9.952250E+0
9.829468E+0
9.645294E+0
9.430426E+0
9.184862E+0
8.908603E+0
8.601647E+0
8.325388E+0
8.079824E+0
7.926346E+0
7.803564E+0
7.711477E+0
7.619391E+0
7.588696E+0
7.588696E+0
7.588696E+0
7.558001E+0
7.527305E+0
7.496609E+0
7.496609E+0
7.527305E+0
7.527305E+0
7.496609E+0
7.465913E+0
7.435218E+0
7.404522E+0
7.373827E+0
7.343132E+0
7.312436E+0
7.281741E+0
7.251045E+0
7.281741E+0
7.312436E+0
7.312436E+0
7.312436E+0
7.281741E+0
7.220350E+0
7.189653E+0
7.158958E+0
7.128263E+0
7.097568E+0
7.097568E+0
7.066872E+0
7.097568E+0
7.158958E+0
7.251045E+0
7.373827E+0
7.465913E+0
7.527305E+0
7.588696E+0
7.650086E+0
7.772868E+0
7.834260E+0
7.926346E+0
8.018433E+0
8.141214E+0
8.233301E+0
8.356083E+0
8.417474E+0
8.417474E+0
8.356083E+0
8.233301E+0
8.110518E+0
7.987737E+0
7.864956E+0
7.772868E+0
7.650086E+0
7.558001E+0
7.496609E+0
7.496609E+0
7.527305E+0
7.650086E+0
7.803564E+0
7.957042E+0
8.110518E+0
8.263997E+0
8.417474E+0
8.540257E+0
8.632342E+0
8.601647E+0
8.478866E+0
8.325388E+0
8.110518E+0
7.895651E+0
7.680782E+0
7.527305E+0
7.404522E+0
7.312436E+0
7.281741E+0
7.281741E+0
7.312436E+0
7.404522E+0
7.496609E+0
7.650086E+0
7.772868E+0
7.926346E+0
8.018433E+0
8.110518E+0
8.202606E+0
8.263997E+0
8.294692E+0
8.263997E+0
8.141214E+0
7.987737E+0
7.864956E+0
7.772868E+0
7.680782E+0
7.619391E+0
7.588696E+0
7.558001E+0
7.496609E+0
7.496609E+0
7.496609E+0
7.465913E+0
7.435218E+0
7.343132E+0
7.251045E+0
7.158958E+0
7.036177E+0
6.944090E+0
6.882699E+0
6.882699E+0
7.005481E+0
7.158958E+0
7.312436E+0
7.496609E+0
7.680782E+0
7.864956E+0
8.049128E+0
8.171910E+0
8.325388E+0
8.478866E+0
8.632342E+0
8.755124E+0
8.877907E+0
8.969993E+0
9.062079E+0
9.123471E+0
9.123471E+0
9.092774E+0
9.000689E+0
8.877907E+0
8.785820E+0
8.724429E+0
8.663038E+0
8.601647E+0
8.570951E+0
8.601647E+0
8.663038E+0
8.724429E+0
8.755124E+0
8.693733E+0
8.540257E+0
8.417474E+0
8.263997E+0
8.079824E+0
7.864956E+0
7.650086E+0
7.465913E+0
7.281741E+0
7.036177E+0
6.759917E+0
6.483657E+0
6.268789E+0
6.084616E+0
5.931139E+0
5.808356E+0
5.716270E+0
5.624183E+0
5.562792E+0
5.532097E+0
5.532097E+0
5.501401E+0
5.440011E+0
5.378620E+0
5.347924E+0
5.347924E+0
5.317228E+0
5.286533E+0
5.286533E+0
5.317228E+0
5.378620E+0
5.501401E+0
5.624183E+0
5.746965E+0
5.839052E+0
5.931139E+0
5.961834E+0
5.961834E+0
5.931139E+0
5.839052E+0
5.777661E+0
5.716270E+0
5.685575E+0
5.654879E+0
5.624183E+0
5.654879E+0
5.685575E+0
5.685575E+0
5.685575E+0
5.654879E+0
5.593488E+0
5.562792E+0
5.562792E+0
5.593488E+0
5.654879E+0
5.746965E+0
5.777661E+0
5.808356E+0
5.808356E+0
5.839052E+0
5.839052E+0
5.869748E+0
5.869748E+0
5.869748E+0
5.900443E+0
5.900443E+0
5.808356E+0
5.654879E+0
5.470706E+0
5.317228E+0
5.133055E+0
4.948883E+0
4.764710E+0
4.580536E+0
4.427059E+0
4.334972E+0
4.242886E+0
4.181495E+0
4.150799E+0
4.150799E+0
4.150799E+0
4.150799E+0
4.181495E+0
4.304277E+0
4.457754E+0
4.611232E+0
4.795405E+0
4.918187E+0
5.071664E+0
5.255837E+0
5.501401E+0
5.716270E+0
5.961834E+0
6.176703E+0
6.391571E+0
6.606440E+0
6.729221E+0
6.790612E+0
6.852003E+0
6.913395E+0
6.913395E+0
6.882699E+0
6.759917E+0
6.667831E+0
6.575745E+0
6.422266E+0
6.238093E+0
6.023225E+0
5.839052E+0
5.624183E+0
5.440011E+0
5.225142E+0
5.040969E+0
4.918187E+0
4.795405E+0
4.703318E+0
4.672623E+0
4.611232E+0
4.580536E+0
4.549841E+0
4.549841E+0
4.549841E+0
4.580536E+0
4.611232E+0
4.672623E+0
4.795405E+0
4.948883E+0
5.071664E+0
5.133055E+0
5.133055E+0
5.102360E+0
5.040969E+0
5.010273E+0
4.979578E+0
5.010273E+0
5.040969E+0
5.071664E+0
5.133055E+0
5.194447E+0
5.317228E+0
5.409315E+0
5.501401E+0
5.593488E+0
5.685575E+0
5.808356E+0
5.961834E+0
6.146007E+0
6.360875E+0
6.606440E+0
6.852003E+0
7.097568E+0
7.312436E+0
7.465913E+0
7.588696E+0
7.680782E+0
7.711477E+0
7.711477E+0
7.680782E+0
7.650086E+0
7.588696E+0
7.496609E+0
7.404522E+0
7.312436E+0
7.189653E+0
7.066872E+0
6.882699E+0
6.698526E+0
6.514353E+0
6.330180E+0
6.146007E+0
5.961834E+0
5.746965E+0
5.532097E+0
5.378620E+0
5.286533E+0
5.194447E+0
5.102360E+0
5.040969E+0
4.918187E+0
4.856796E+0
4.764710E+0
4.703318E+0
4.641927E+0
4.611232E+0
4.611232E+0
4.672623E+0
4.795405E+0
4.979578E+0
5.163751E+0
5.409315E+0
5.624183E+0
5.869748E+0
6.084616E+0
6.330180E+0
6.545048E+0
6.729221E+0
6.944090E+0
7.097568E+0
7.220350E+0
7.281741E+0
7.312436E+0
7.312436E+0
7.281741E+0
7.189653E+0
7.066872E+0
6.882699E+0
6.698526E+0
6.545048E+0
6.391571E+0
6.268789E+0
6.207398E+0
6.176703E+0
6.176703E+0
6.115311E+0
6.115311E+0
6.146007E+0
6.176703E+0
6.207398E+0
6.176703E+0
6.146007E+0
6.115311E+0
6.053920E+0
5.961834E+0
5.869748E+0
5.808356E+0
5.746965E+0
5.654879E+0
5.593488E+0
5.593488E+0
5.593488E+0
5.593488E+0
5.593488E+0
5.562792E+0
5.562792E+0
5.501401E+0
5.470706E+0
5.440011E+0
5.470706E+0
5.532097E+0
5.593488E+0
5.685575E+0
5.777661E+0
5.900443E+0
6.023225E+0
6.176703E+0
6.360875E+0
6.545048E+0
6.729221E+0
6.944090E+0
7.158958E+0
7.373827E+0
7.558001E+0
7.650086E+0
7.711477E+0
7.711477E+0
7.619391E+0
7.527305E+0
7.404522E+0
7.251045E+0
7.066872E+0
6.882699E+0
6.729221E+0
6.514353E+0
6.268789E+0
6.023225E+0
5.777661E+0
5.562792E+0
5.378620E+0
5.225142E+0
5.163751E+0
5.133055E+0
5.102360E+0
5.102360E+0
5.133055E+0
5.163751E+0
5.225142E+0
5.317228E+0
5.470706E+0
5.685575E+0
5.900443E+0
6.115311E+0
6.391571E+0
6.698526E+0
7.005481E+0
7.312436E+0
7.619391E+0
7.926346E+0
8.202606E+0
8.356083E+0
8.448169E+0
8.448169E+0
8.417474E+0
8.386779E+0
8.386779E+0
8.417474E+0
8.448169E+0
8.417474E+0
8.356083E+0
8.294692E+0
8.263997E+0
8.233301E+0
8.202606E+0
8.171910E+0
8.171910E+0
8.202606E+0
8.233301E+0
8.233301E+0
8.263997E+0
8.325388E+0
8.356083E+0
8.386779E+0
8.417474E+0
8.417474E+0
8.386779E+0
8.294692E+0
8.171910E+0
8.018433E+0
7.864956E+0
7.742173E+0
7.650086E+0
7.558001E+0
7.404522E+0
7.220350E+0
7.066872E+0
6.913395E+0
6.790612E+0
6.667831E+0
6.545048E+0
6.422266E+0
6.330180E+0
6.268789E+0
6.238093E+0
6.268789E+0
6.330180E+0
6.391571E+0
6.514353E+0
6.698526E+0
6.944090E+0
7.220350E+0
7.496609E+0
7.834260E+0
8.171910E+0
8.570951E+0
9.000689E+0
9.369035E+0
9.706685E+0
9.982945E+0
1.019781E+1
1.035129E+1
1.041268E+1
1.041268E+1
1.038199E+1
1.022851E+1
1.001364E+1
9.737380E+0
9.430426E+0
9.123471E+0
8.816516E+0
8.540257E+0
8.263997E+0
8.049128E+0
7.864956E+0
7.742173E+0
7.680782E+0
7.650086E+0
7.650086E+0
7.680782E+0
7.711477E+0
7.772868E+0
7.895651E+0
8.079824E+0
8.233301E+0
8.417474E+0
8.570951E+0
8.724429E+0
8.816516E+0
8.908603E+0
9.000689E+0
9.031384E+0
9.000689E+0
8.877907E+0
8.724429E+0
8.601647E+0
8.417474E+0
8.233301E+0
8.018433E+0
7.834260E+0
7.680782E+0
7.588696E+0
7.465913E+0
7.343132E+0
7.220350E+0
7.128263E+0
7.128263E+0
7.158958E+0
7.158958E+0
7.158958E+0
7.158958E+0
7.158958E+0
7.158958E+0
7.189653E+0
7.251045E+0
7.281741E+0
7.312436E+0
7.312436E+0
7.281741E+0
7.281741E+0
7.281741E+0
7.251045E+0
7.220350E+0
7.251045E+0
7.312436E+0
7.435218E+0
7.619391E+0
7.803564E+0
8.018433E+0
8.202606E+0
8.386779E+0
8.540257E+0
8.663038E+0
8.693733E+0
8.663038E+0
8.601647E+0
8.509561E+0
8.417474E+0
8.263997E+0
8.110518E+0
7.957042E+0
7.772868E+0
7.619391E+0
7.465913E+0
7.373827E+0
7.312436E+0
7.251045E+0
7.189653E+0
7.128263E+0
7.066872E+0
7.036177E+0
7.036177E+0
7.036177E+0
7.036177E+0
7.066872E+0
7.128263E+0
7.220350E+0
7.281741E+0
7.312436E+0
7.373827E+0
7.465913E+0
7.527305E+0
7.558001E+0
7.527305E+0
7.465913E+0
7.404522E+0
7.343132E+0
7.220350E+0
7.097568E+0
6.882699E+0
6.667831E+0
6.514353E+0
6.360875E+0
6.207398E+0
6.053920E+0
5.961834E+0
5.931139E+0
5.931139E+0
6.023225E+0
6.115311E+0
6.176703E+0
6.207398E+0
6.207398E+0
6.238093E+0
6.330180E+0
6.483657E+0
6.637136E+0
6.852003E+0
7.097568E+0
7.281741E+0
7.465913E+0
7.558001E+0
7.650086E+0
7.680782E+0
7.680782E+0
7.619391E+0
7.619391E+0
7.619391E+0
7.558001E+0
7.496609E+0
7.435218E+0
7.373827E+0
7.404522E+0
7.496609E+0
7.588696E+0
7.711477E+0
7.803564E+0
7.864956E+0
7.895651E+0
7.926346E+0
7.957042E+0
7.987737E+0
7.987737E+0
7.987737E+0
7.957042E+0
7.926346E+0
7.895651E+0
7.864956E+0
7.803564E+0
7.650086E+0
7.496609E+0
7.343132E+0
7.189653E+0
7.005481E+0
6.821307E+0
6.698526E+0
6.637136E+0
6.575745E+0
6.545048E+0
6.575745E+0
6.606440E+0
6.698526E+0
6.790612E+0
6.882699E+0
7.005481E+0
7.158958E+0
7.281741E+0
7.373827E+0
7.435218E+0
7.496609E+0
7.527305E+0
7.558001E+0
7.527305E+0
7.496609E+0
7.435218E+0
7.435218E+0
7.373827E+0
7.312436E+0
7.281741E+0
7.343132E+0
7.465913E+0
7.619391E+0
7.803564E+0
8.018433E+0
8.294692E+0
8.601647E+0
8.969993E+0
9.338339E+0
9.675989E+0
1.001364E+1
1.028990E+1
1.047407E+1
1.056616E+1
1.062755E+1
1.065825E+1
1.059685E+1
1.047407E+1
1.035129E+1
1.019781E+1
1.007503E+1
9.952250E+0
9.829468E+0
9.645294E+0
9.461122E+0
9.246253E+0
9.062079E+0
8.847212E+0
8.663038E+0
8.509561E+0
8.417474E+0
8.356083E+0
8.325388E+0
8.294692E+0
8.263997E+0
8.233301E+0
8.294692E+0
8.325388E+0
8.356083E+0
8.325388E+0
8.233301E+0
8.202606E+0
8.141214E+0
8.018433E+0
7.864956E+0
7.742173E+0
7.588696E+0
7.465913E+0
7.343132E+0
7.189653E+0
7.066872E+0
6.913395E+0
6.759917E+0
6.667831E+0
6.606440E+0
6.606440E+0
6.667831E+0
6.759917E+0
6.852003E+0
6.974786E+0
7.128263E+0
7.281741E+0
7.435218E+0
7.619391E+0
7.803564E+0
8.018433E+0
8.233301E+0
8.448169E+0
8.632342E+0
8.724429E+0
8.785820E+0
8.847212E+0
8.847212E+0
8.785820E+0
8.663038E+0
8.570951E+0
8.478866E+0
8.386779E+0
8.263997E+0
8.171910E+0
8.141214E+0
8.171910E+0
8.325388E+0
8.478866E+0
8.632342E+0
8.816516E+0
9.031384E+0
9.307644E+0
9.583903E+0
9.860163E+0
1.010573E+1
1.028990E+1
1.041268E+1
1.047407E+1
1.044338E+1
1.032060E+1
1.013642E+1
9.890859E+0
9.675989E+0
9.461122E+0
9.215557E+0
8.939298E+0
8.632342E+0
8.325388E+0
8.018433E+0
7.742173E+0
7.558001E+0
7.373827E+0
7.189653E+0
7.036177E+0
6.944090E+0
6.882699E+0
6.852003E+0
6.852003E+0
6.882699E+0
6.974786E+0
7.036177E+0
7.097568E+0
7.128263E+0
7.220350E+0
7.312436E+0
7.404522E+0
7.465913E+0
7.496609E+0
7.527305E+0
7.558001E+0
7.588696E+0
7.588696E+0
7.588696E+0
7.558001E+0
7.496609E+0
7.435218E+0
7.404522E+0
7.373827E+0
7.343132E+0
7.312436E+0
7.281741E+0
7.281741E+0
7.312436E+0
7.312436E+0
7.373827E+0
7.435218E+0
7.527305E+0
7.650086E+0
7.742173E+0
7.895651E+0
8.049128E+0
8.233301E+0
8.386779E+0
8.570951E+0
8.724429E+0
8.847212E+0
8.969993E+0
9.062079E+0
9.154166E+0
9.276948E+0
9.399730E+0
9.461122E+0
9.461122E+0
9.461122E+0
9.430426E+0
9.369035E+0
9.276948E+0
9.154166E+0
9.031384E+0
8.877907E+0
8.755124E+0
8.663038E+0
8.632342E+0
8.601647E+0
8.601647E+0
8.509561E+0
8.417474E+0
8.325388E+0
8.233301E+0
8.079824E+0
7.957042E+0
7.803564E+0
7.680782E+0
7.588696E+0
7.527305E+0
7.496609E+0
7.465913E+0
7.496609E+0
7.465913E+0
7.465913E+0
7.404522E+0
7.373827E+0
7.343132E+0
7.281741E+0
7.220350E+0
7.128263E+0
7.005481E+0
6.882699E+0
6.759917E+0
6.667831E+0
6.545048E+0
6.422266E+0
6.330180E+0
6.207398E+0
6.115311E+0
6.053920E+0
6.023225E+0
6.023225E+0
6.053920E+0
6.084616E+0
6.115311E+0
6.146007E+0
6.207398E+0
6.268789E+0
6.330180E+0
6.422266E+0
6.545048E+0
6.667831E+0
6.790612E+0
6.974786E+0
7.158958E+0
7.404522E+0
7.619391E+0
7.803564E+0
7.987737E+0
8.171910E+0
8.325388E+0
8.448169E+0
8.509561E+0
8.540257E+0
8.509561E+0
8.478866E+0
8.448169E+0
8.417474E+0
8.356083E+0
8.294692E+0
8.263997E+0
8.233301E+0
8.202606E+0
8.171910E+0
8.171910E+0
8.171910E+0
8.171910E+0
8.202606E+0
8.202606E+0
8.171910E+0
8.018433E+0
7.864956E+0
7.711477E+0
7.558001E+0
7.435218E+0
7.312436E+0
7.220350E+0
7.158958E+0
7.128263E+0
7.097568E+0
7.066872E+0
7.005481E+0
6.974786E+0
6.974786E+0
6.974786E+0
6.944090E+0
6.913395E+0
6.913395E+0
6.913395E+0
6.852003E+0
6.759917E+0
6.698526E+0
6.667831E+0
6.606440E+0
6.575745E+0
6.514353E+0
6.483657E+0
6.483657E+0
6.452962E+0
6.452962E+0
6.514353E+0
6.606440E+0
6.667831E+0
6.759917E+0
6.852003E+0
6.974786E+0
7.066872E+0
7.158958E+0
7.189653E+0
7.189653E+0
7.189653E+0
7.189653E+0
7.189653E+0
7.220350E+0
7.281741E+0
7.312436E+0
7.343132E+0
7.373827E+0
7.373827E+0
7.312436E+0
7.251045E+0
7.158958E+0
7.036177E+0
6.944090E+0
6.852003E+0
6.759917E+0
6.729221E+0
6.729221E+0
6.790612E+0
6.821307E+0
6.821307E+0
6.821307E+0
6.821307E+0
6.790612E+0
6.790612E+0
6.759917E+0
6.729221E+0
6.667831E+0
6.575745E+0
6.514353E+0
6.452962E+0
6.391571E+0
6.299484E+0
6.146007E+0
6.023225E+0
5.931139E+0
5.839052E+0
5.716270E+0
5.593488E+0
5.501401E+0
5.409315E+0
5.317228E+0
5.194447E+0
5.102360E+0
5.102360E+0
5.071664E+0
5.071664E+0
5.071664E+0
5.102360E+0
5.163751E+0
5.194447E+0
5.194447E+0
5.255837E+0
5.286533E+0
5.317228E+0
5.255837E+0
5.163751E+0
5.040969E+0
4.948883E+0
4.856796E+0
4.795405E+0
4.795405E+0
4.887492E+0
5.040969E+0
5.286533E+0
5.593488E+0
5.931139E+0
6.299484E+0
6.698526E+0
7.097568E+0
7.435218E+0
7.742173E+0
7.957042E+0
8.141214E+0
8.294692E+0
8.386779E+0
8.417474E+0
8.356083E+0
8.233301E+0
8.049128E+0
7.834260E+0
7.680782E+0
7.527305E+0
7.435218E+0
7.312436E+0
7.189653E+0
7.097568E+0
7.097568E+0
7.097568E+0
7.066872E+0
7.066872E+0
7.036177E+0
7.066872E+0
7.097568E+0
7.128263E+0
7.158958E+0
7.251045E+0
7.343132E+0
7.465913E+0
7.650086E+0
7.864956E+0
8.079824E+0
8.294692E+0
8.448169E+0
8.570951E+0
8.570951E+0
8.509561E+0
8.448169E+0
8.356083E+0
8.263997E+0
8.141214E+0
7.926346E+0
7.742173E+0
7.496609E+0
7.251045E+0
6.944090E+0
6.637136E+0
6.360875E+0
6.115311E+0
5.931139E+0
5.746965E+0
5.624183E+0
5.562792E+0
5.624183E+0
5.716270E+0
5.900443E+0
6.084616E+0
6.268789E+0
6.483657E+0
6.667831E+0
6.852003E+0
7.005481E+0
7.128263E+0
7.251045E+0
7.312436E+0
7.343132E+0
7.373827E+0
7.373827E+0
7.343132E+0
7.251045E+0
7.128263E+0
7.005481E+0
6.852003E+0
6.667831E+0
6.514353E+0
6.391571E+0
6.360875E+0
6.330180E+0
6.360875E+0
6.422266E+0
6.483657E+0
6.606440E+0
6.729221E+0
6.852003E+0
6.944090E+0
7.005481E+0
7.036177E+0
7.036177E+0
7.005481E+0
6.974786E+0
7.005481E+0
7.036177E+0
7.036177E+0
7.005481E+0
6.974786E+0
6.882699E+0
6.729221E+0
6.514353E+0
6.238093E+0
5.900443E+0
5.532097E+0
5.194447E+0
4.918187E+0
4.672623E+0
4.457754E+0
4.273582E+0
4.150799E+0
4.120104E+0
4.150799E+0
4.242886E+0
4.365668E+0
4.549841E+0
4.795405E+0
5.040969E+0
5.286533E+0
5.440011E+0
5.593488E+0
5.746965E+0
5.869748E+0
5.931139E+0
5.961834E+0
5.931139E+0
5.869748E+0
5.746965E+0
5.593488E+0
5.440011E+0
5.317228E+0
5.255837E+0
5.255837E+0
5.286533E+0
5.317228E+0
5.347924E+0
5.378620E+0
5.440011E+0
5.501401E+0
5.593488E+0
5.654879E+0
5.716270E+0
5.839052E+0
5.931139E+0
6.023225E+0
6.023225E+0
5.992530E+0
6.023225E+0
6.023225E+0
6.084616E+0
6.146007E+0
6.207398E+0
6.268789E+0
6.391571E+0
6.452962E+0
6.514353E+0
6.514353E+0
6.514353E+0
6.514353E+0
6.514353E+0
6.452962E+0
6.360875E+0
6.268789E+0
6.176703E+0
6.084616E+0
6.023225E+0
6.023225E+0
6.023225E+0
6.053920E+0
6.146007E+0
6.299484E+0
6.514353E+0
6.698526E+0
6.882699E+0
7.066872E+0
7.281741E+0
7.465913E+0
7.588696E+0
7.711477E+0
7.803564E+0
7.864956E+0
7.926346E+0
7.957042E+0
7.957042E+0
7.957042E+0
7.895651E+0
7.772868E+0
7.527305E+0
7.251045E+0
6.913395E+0
6.575745E+0
6.238093E+0
5.931139E+0
5.624183E+0
5.378620E+0
5.194447E+0
5.102360E+0
5.102360E+0
5.163751E+0
5.255837E+0
5.440011E+0
5.685575E+0
5.992530E+0
6.299484E+0
6.606440E+0
6.882699E+0
7.097568E+0
7.312436E+0
7.435218E+0
7.496609E+0
7.496609E+0
7.373827E+0
7.189653E+0
6.974786E+0
6.790612E+0
6.606440E+0
6.391571E+0
6.207398E+0
6.084616E+0
5.992530E+0
5.931139E+0
5.869748E+0
5.839052E+0
5.808356E+0
5.839052E+0
5.869748E+0
5.900443E+0
5.931139E+0
5.900443E+0
5.808356E+0
5.716270E+0
5.624183E+0
5.593488E+0
5.562792E+0
5.562792E+0
5.593488E+0
5.685575E+0
5.777661E+0
5.900443E+0
5.992530E+0
6.146007E+0
6.330180E+0
6.545048E+0
6.729221E+0
6.913395E+0
7.036177E+0
7.158958E+0
7.281741E+0
7.343132E+0
7.312436E+0
7.251045E+0
7.158958E+0
7.066872E+0
6.913395E+0
6.698526E+0
6.452962E+0
6.207398E+0
5.992530E+0
5.746965E+0
5.532097E+0
5.347924E+0
5.163751E+0
5.071664E+0
5.010273E+0
5.040969E+0
5.040969E+0
5.102360E+0
5.194447E+0
5.225142E+0
5.255837E+0
5.255837E+0
5.286533E+0
5.317228E+0
5.347924E+0
5.440011E+0
5.562792E+0
5.716270E+0
5.869748E+0
6.023225E+0
6.176703E+0
6.299484E+0
6.452962E+0
6.575745E+0
6.667831E+0
6.729221E+0
6.790612E+0
6.852003E+0
6.852003E+0
6.790612E+0
6.667831E+0
6.545048E+0
6.452962E+0
6.360875E+0
6.268789E+0
6.238093E+0
6.268789E+0
6.391571E+0
6.575745E+0
6.759917E+0
7.005481E+0
7.281741E+0
7.588696E+0
7.895651E+0
8.110518E+0
8.263997E+0
8.356083E+0
8.356083E+0
8.263997E+0
8.079824E+0
7.895651E+0
7.711477E+0
7.465913E+0
7.189653E+0
6.944090E+0
6.759917E+0
6.667831E+0
6.575745E+0
6.452962E+0
6.360875E+0
6.360875E+0
6.360875E+0
6.360875E+0
6.391571E+0
6.452962E+0
6.514353E+0
6.545048E+0
6.514353E+0
6.422266E+0
6.330180E+0
6.268789E+0
6.238093E+0
6.238093E+0
6.268789E+0
6.391571E+0
6.514353E+0
6.606440E+0
6.667831E+0
6.729221E+0
6.759917E+0
6.759917E+0
6.729221E+0
6.667831E+0
6.575745E+0
6.452962E+0
6.299484E+0
6.053920E+0
5.746965E+0
5.470706E+0
5.225142E+0
5.071664E+0
4.948883E+0
4.948883E+0
4.918187E+0
4.887492E+0
4.856796E+0
4.887492E+0
4.979578E+0
5.071664E+0
5.163751E+0
5.225142E+0
5.255837E+0
5.286533E+0
5.378620E+0
5.501401E+0
5.716270E+0
6.023225E+0
6.360875E+0
6.667831E+0
6.882699E+0
6.974786E+0
7.097568E+0
7.189653E+0
7.281741E+0
7.281741E+0
7.220350E+0
7.158958E+0
7.128263E+0
7.097568E+0
7.128263E+0
7.158958E+0
7.189653E+0
7.189653E+0
7.189653E+0
7.251045E+0
7.343132E+0
7.496609E+0
7.619391E+0
7.742173E+0
7.834260E+0
7.926346E+0
8.018433E+0
8.110518E+0
8.171910E+0
8.233301E+0
8.233301E+0
8.171910E+0
8.110518E+0
8.049128E+0
8.018433E+0
8.018433E+0
7.987737E+0
7.957042E+0
7.864956E+0
7.772868E+0
7.619391E+0
7.435218E+0
7.281741E+0
7.158958E+0
7.066872E+0
6.944090E+0
6.790612E+0
6.637136E+0
6.514353E+0
6.483657E+0
6.483657E+0
6.514353E+0
6.606440E+0
6.759917E+0
6.852003E+0
6.913395E+0
6.913395E+0
6.913395E+0
6.944090E+0
7.005481E+0
7.066872E+0
7.158958E+0
7.220350E+0
7.281741E+0
7.312436E+0
7.343132E+0
7.404522E+0
7.465913E+0
7.527305E+0
7.558001E+0
7.619391E+0
7.680782E+0
7.742173E+0
7.772868E+0
7.742173E+0
7.650086E+0
7.558001E+0
7.496609E+0
7.373827E+0
7.251045E+0
7.128263E+0
7.005481E+0
6.944090E+0
6.944090E+0
6.974786E+0
7.005481E+0
7.036177E+0
7.097568E+0
7.220350E+0
7.343132E+0
7.435218E+0
7.496609E+0
7.496609E+0
7.558001E+0
7.619391E+0
7.650086E+0
7.680782E+0
7.680782E+0
7.650086E+0
7.588696E+0
7.527305E+0
7.527305E+0
7.558001E+0
7.588696E+0
7.680782E+0
7.711477E+0
7.742173E+0
7.742173E+0
7.772868E+0
7.742173E+0
7.711477E+0
7.650086E+0
7.588696E+0
7.527305E+0
7.465913E+0
7.465913E+0
7.435218E+0
7.404522E+0
7.312436E+0
7.189653E+0
7.036177E+0
6.882699E+0
6.667831E+0
6.483657E+0
6.360875E+0
6.299484E+0
6.268789E+0
6.268789E+0
6.268789E+0
6.360875E+0
6.452962E+0
6.575745E+0
6.729221E+0
6.882699E+0
7.005481E+0
7.097568E+0
7.220350E+0
7.373827E+0
7.527305E+0
7.619391E+0
7.619391E+0
7.619391E+0
7.588696E+0
7.465913E+0
7.281741E+0
7.097568E+0
6.944090E+0
6.852003E+0
6.790612E+0
6.698526E+0
6.575745E+0
6.483657E+0
6.422266E+0
6.422266E+0
6.452962E+0
6.422266E+0
6.391571E+0
6.391571E+0
6.391571E+0
6.391571E+0
6.330180E+0
6.299484E+0
6.268789E+0
6.268789E+0
6.299484E+0
6.391571E+0
6.483657E+0
6.575745E+0
6.575745E+0
6.575745E+0
6.575745E+0
6.606440E+0
6.637136E+0
6.698526E+0
6.698526E+0
6.667831E+0
6.698526E+0
6.729221E+0
6.790612E+0
6.821307E+0
6.882699E+0
7.005481E+0
7.128263E+0
7.251045E+0
7.343132E+0
7.435218E+0
7.588696E+0
7.680782E+0
7.772868E+0
7.864956E+0
7.957042E+0
8.018433E+0
8.049128E+0
7.987737E+0
7.864956E+0
7.742173E+0
7.650086E+0
7.527305E+0
7.373827E+0
7.158958E+0
6.974786E+0
6.790612E+0
6.637136E+0
6.483657E+0
6.360875E+0
6.268789E+0
6.238093E+0
6.238093E+0
6.268789E+0
6.238093E+0
6.176703E+0
6.084616E+0
5.992530E+0
5.900443E+0
5.839052E+0
5.716270E+0
5.593488E+0
5.470706E+0
5.317228E+0
5.225142E+0
5.102360E+0
4.979578E+0
4.856796E+0
4.795405E+0
4.764710E+0
4.795405E+0
4.856796E+0
4.979578E+0
5.133055E+0
5.317228E+0
5.532097E+0
5.777661E+0
6.023225E+0
6.207398E+0
6.360875E+0
6.452962E+0
6.514353E+0
6.575745E+0
6.606440E+0
6.637136E+0
6.698526E+0
6.759917E+0
6.882699E+0
7.005481E+0
7.158958E+0
7.312436E+0
7.435218E+0
7.527305E+0
7.558001E+0
7.558001E+0
7.496609E+0
7.373827E+0
7.220350E+0
7.005481E+0
6.729221E+0
6.452962E+0
6.207398E+0
5.961834E+0
5.685575E+0
5.470706E+0
5.317228E+0
5.225142E+0
5.163751E+0
5.133055E+0
5.133055E+0
5.163751E+0
5.286533E+0
5.440011E+0
5.624183E+0
5.808356E+0
5.961834E+0
6.084616E+0
6.207398E+0
6.299484E+0
6.391571E+0
6.483657E+0
6.575745E+0
6.667831E+0
6.729221E+0
6.759917E+0
6.759917E+0
6.698526E+0
6.637136E+0
6.514353E+0
6.360875E+0
6.207398E+0
6.084616E+0
5.961834E+0
5.869748E+0
5.777661E+0
5.716270E+0
5.685575E+0
5.685575E+0
5.685575E+0
5.685575E+0
5.746965E+0
5.839052E+0
5.931139E+0
6.053920E+0
6.176703E+0
6.299484E+0
6.422266E+0
6.483657E+0
6.514353E+0
6.545048E+0
6.545048E+0
6.514353E+0
6.514353E+0
6.483657E+0
6.483657E+0
6.514353E+0
6.545048E+0
6.606440E+0
6.637136E+0
6.637136E+0
6.637136E+0
6.637136E+0
6.667831E+0
6.667831E+0
6.637136E+0
6.545048E+0
6.422266E+0
6.299484E+0
6.176703E+0
6.084616E+0
6.053920E+0
6.023225E+0
5.992530E+0
5.992530E+0
6.023225E+0
6.115311E+0
6.238093E+0
6.360875E+0
6.483657E+0
6.606440E+0
6.698526E+0
6.759917E+0
6.821307E+0
6.852003E+0
6.913395E+0
7.005481E+0
7.097568E+0
7.189653E+0
7.251045E+0
7.343132E+0
7.435218E+0
7.496609E+0
7.527305E+0
7.496609E+0
7.465913E+0
7.435218E+0
7.404522E+0
7.404522E+0
7.435218E+0
7.527305E+0
7.558001E+0
7.558001E+0
7.496609E+0
7.435218E+0
7.404522E+0
7.373827E+0
7.343132E+0
7.312436E+0
7.312436E+0
7.343132E+0
7.435218E+0
7.496609E+0
7.558001E+0
7.558001E+0
7.527305E+0
7.465913E+0
7.435218E+0
7.404522E+0
7.281741E+0
7.128263E+0
6.974786E+0
6.882699E+0
6.821307E+0
6.759917E+0
6.667831E+0
6.575745E+0
6.483657E+0
6.422266E+0
6.360875E+0
6.330180E+0
6.299484E+0
6.330180E+0
6.452962E+0
6.606440E+0
6.790612E+0
6.944090E+0
7.097568E+0
7.251045E+0
7.465913E+0
7.711477E+0
7.926346E+0
8.018433E+0
8.049128E+0
8.049128E+0
8.049128E+0
8.018433E+0
7.957042E+0
7.834260E+0
7.742173E+0
7.650086E+0
7.588696E+0
7.527305E+0
7.435218E+0
7.373827E+0
7.281741E+0
7.158958E+0
7.036177E+0
6.944090E+0
6.852003E+0
6.759917E+0
6.667831E+0
6.606440E+0
6.514353E+0
6.452962E+0
6.391571E+0
6.422266E+0
6.483657E+0
6.575745E+0
6.637136E+0
6.667831E+0
6.698526E+0
6.729221E+0
6.729221E+0
6.698526E+0
6.637136E+0
6.637136E+0
6.637136E+0
6.667831E+0
6.729221E+0
6.790612E+0
6.821307E+0
6.821307E+0
6.759917E+0
6.698526E+0
6.698526E+0
6.667831E+0
6.637136E+0
6.606440E+0
6.514353E+0
6.422266E+0
6.238093E+0
5.992530E+0
5.685575E+0
5.440011E+0
5.255837E+0
5.133055E+0
5.102360E+0
5.040969E+0
5.040969E+0
5.102360E+0
5.194447E+0
5.409315E+0
5.654879E+0
5.961834E+0
6.238093E+0
6.391571E+0
6.545048E+0
6.759917E+0
7.128263E+0
7.496609E+0
7.772868E+0
8.018433E+0
8.202606E+0
8.448169E+0
8.663038E+0
8.847212E+0
8.969993E+0
9.092774E+0
9.154166E+0
9.184862E+0
9.092774E+0
9.000689E+0
8.847212E+0
8.632342E+0
8.356083E+0
7.987737E+0
7.619391E+0
7.251045E+0
6.944090E+0
6.729221E+0
6.575745E+0
6.452962E+0
6.360875E+0
6.299484E+0
6.299484E+0
6.330180E+0
6.391571E+0
6.452962E+0
6.483657E+0
6.452962E+0
6.391571E+0
6.422266E+0
6.452962E+0
6.483657E+0
6.514353E+0
6.606440E+0
6.698526E+0
6.821307E+0
6.974786E+0
7.220350E+0
7.496609E+0
7.772868E+0
7.957042E+0
8.018433E+0
8.079824E+0
8.141214E+0
8.171910E+0
8.171910E+0
8.141214E+0
8.141214E+0
8.141214E+0
8.110518E+0
8.018433E+0
7.926346E+0
7.803564E+0
7.650086E+0
7.527305E+0
7.435218E+0
7.281741E+0
7.097568E+0
6.913395E+0
6.729221E+0
6.606440E+0
6.452962E+0
6.360875E+0
6.330180E+0
6.360875E+0
6.360875E+0
6.391571E+0
6.514353E+0
6.667831E+0
6.882699E+0
7.036177E+0
7.189653E+0
7.343132E+0
7.527305E+0
7.742173E+0
7.926346E+0
8.049128E+0
8.141214E+0
8.171910E+0
8.141214E+0
8.110518E+0
8.049128E+0
7.987737E+0
7.895651E+0
7.803564E+0
7.772868E+0
7.711477E+0
7.588696E+0
7.404522E+0
7.435218E+0
7.680782E+0
7.680782E+0
7.343132E+0
7.005481E+0
7.251045E+0
7.711477E+0
7.926346E+0
7.926346E+0
7.926346E+0
8.079824E+0
7.987737E+0
7.650086E+0
7.496609E+0
7.772868E+0
8.325388E+0
8.509561E+0
8.079824E+0
7.404522E+0
7.066872E+0
7.128263E+0
7.128263E+0
6.882699E+0
6.790612E+0
7.036177E+0
7.220350E+0
6.821307E+0
6.115311E+0
5.839052E+0
5.992530E+0
6.084616E+0
5.961834E+0
5.992530E+0
6.330180E+0
6.606440E+0
6.575745E+0
6.514353E+0
6.575745E+0
6.637136E+0
6.759917E+0
7.097568E+0
7.496609E+0
7.680782E+0
7.711477E+0
7.987737E+0
8.601647E+0
9.000689E+0
9.184862E+0
9.522512E+0
9.829468E+0
9.706685E+0
9.123471E+0
8.540257E+0
8.417474E+0
8.693733E+0
8.908603E+0
8.816516E+0
8.509561E+0
8.141214E+0
7.680782E+0
7.097568E+0
6.422266E+0
5.839052E+0
5.440011E+0
4.887492E+0
4.058713E+0
3.229934E+0
2.708111E+0
2.523938E+0
2.370460E+0
1.940723E+0
1.357509E+0
8.049896E-1
3.138616E-1
1.296886E-1
1.296886E-1
1.296886E-1
-2.378893E-2
-3.307440E-1
-6.990900E-1
-9.446541E-1
-8.218720E-1
-6.376990E-1
-8.832631E-1
-1.466478E+0
-2.018997E+0
-2.479429E+0
-3.001253E+0
-3.308208E+0
-3.001253E+0
-2.264561E+0
-1.681346E+0
-1.589260E+0
-1.435782E+0
-7.297856E-1
3.752525E-1
1.541682E+0
2.830893E+0
4.549841E+0
6.944090E+0
9.768077E+0
1.268415E+1
1.566161E+1
1.863908E+1
2.134028E+1
2.336618E+1
2.471679E+1
2.569904E+1
2.661991E+1
2.747938E+1
2.793981E+1
2.775564E+1
2.711103E+1
2.609808E+1
2.462470E+1
2.266019E+1
2.038872E+1
1.799447E+1
1.538535E+1
1.253067E+1
9.583903E+0
6.852003E+0
4.457754E+0
2.370460E+0
4.059479E-1
-1.589260E+0
-3.645858E+0
-5.610371E+0
-7.206537E+0
-8.188793E+0
-8.526444E+0
-8.434357E+0
-7.973924E+0
-7.114450E+0
-6.009412E+0
-4.750897E+0
-3.277512E+0
-1.313000E+0
1.111945E+0
3.782454E+0
6.238093E+0
8.356083E+0
1.019781E+1
1.194746E+1
1.348223E+1
1.474075E+1
1.572301E+1
1.652109E+1
1.704291E+1
1.716569E+1
1.698152E+1
1.667456E+1
1.627552E+1
1.575370E+1
1.504770E+1
1.415753E+1
1.314458E+1
1.200885E+1
1.084242E+1
9.737380E+0
8.816516E+0
8.079824E+0
7.312436E+0
6.483657E+0
5.593488E+0
4.856796E+0
4.304277E+0
3.874540E+0
3.659671E+0
3.628976E+0
3.659671E+0
3.628976E+0
3.383411E+0
3.107153E+0
2.984370E+0
3.045761E+0
3.199239E+0
3.444803E+0
3.935931E+0
4.580536E+0
5.255837E+0
5.777661E+0
5.992530E+0
5.992530E+0
5.777661E+0
5.409315E+0
5.102360E+0
5.040969E+0
5.163751E+0
5.378620E+0
5.501401E+0
5.532097E+0
5.440011E+0
5.255837E+0
4.979578E+0
4.641927E+0
4.427059E+0
4.365668E+0
4.365668E+0
4.304277E+0
4.304277E+0
4.427059E+0
4.611232E+0
4.703318E+0
4.672623E+0
4.611232E+0
4.580536E+0
4.580536E+0
4.795405E+0
5.255837E+0
5.992530E+0
6.729221E+0
7.435218E+0
8.049128E+0
8.663038E+0
9.246253E+0
9.706685E+0
1.007503E+1
1.035129E+1
1.056616E+1
1.056616E+1
1.038199E+1
1.007503E+1
9.737380E+0
9.307644E+0
8.816516E+0
8.263997E+0
7.772868E+0
7.343132E+0
7.036177E+0
6.821307E+0
6.667831E+0
6.545048E+0
6.391571E+0
6.268789E+0
6.268789E+0
6.391571E+0
6.606440E+0
6.852003E+0
7.097568E+0
7.312436E+0
7.496609E+0
7.650086E+0
7.834260E+0
8.141214E+0
8.509561E+0
8.939298E+0
9.369035E+0
9.706685E+0
9.952250E+0
1.007503E+1
1.004434E+1
9.890859E+0
9.675989E+0
9.461122E+0
9.307644E+0
9.184862E+0
9.062079E+0
8.816516E+0
8.417474E+0
7.803564E+0
7.128263E+0
6.452962E+0
5.839052E+0
5.255837E+0
4.734014E+0
4.304277E+0
3.997322E+0
3.813149E+0
3.721062E+0
3.659671E+0
3.598280E+0
3.506194E+0
3.352716E+0
3.107153E+0
2.922979E+0
2.800198E+0
2.708111E+0
2.616024E+0
2.554633E+0
2.554633E+0
2.616024E+0
2.769502E+0
3.015066E+0
3.322021E+0
3.598280E+0
3.874540E+0
4.181495E+0
4.457754E+0
4.734014E+0
4.979578E+0
5.194447E+0
5.347924E+0
5.470706E+0
5.562792E+0
5.562792E+0
5.470706E+0
5.255837E+0
4.948883E+0
4.611232E+0
4.242886E+0
3.874540E+0
3.598280E+0
3.444803E+0
3.383411E+0
3.444803E+0
3.628976E+0
3.905236E+0
4.242886E+0
4.611232E+0
4.979578E+0
5.347924E+0
5.624183E+0
5.869748E+0
6.084616E+0
6.330180E+0
6.637136E+0
7.036177E+0
7.465913E+0
7.834260E+0
8.141214E+0
8.386779E+0
8.540257E+0
8.663038E+0
8.693733E+0
8.632342E+0
8.509561E+0
8.417474E+0
8.386779E+0
8.386779E+0
8.356083E+0
8.233301E+0
7.987737E+0
7.619391E+0
7.128263E+0
6.606440E+0
6.115311E+0
5.685575E+0
5.378620E+0
5.163751E+0
5.040969E+0
4.979578E+0
4.918187E+0
4.856796E+0
4.826100E+0
4.887492E+0
4.979578E+0
5.163751E+0
5.347924E+0
5.562792E+0
5.839052E+0
6.084616E+0
6.330180E+0
6.483657E+0
6.606440E+0
6.667831E+0
6.667831E+0
6.637136E+0
6.637136E+0
6.637136E+0
6.637136E+0
6.637136E+0
6.637136E+0
6.667831E+0
6.698526E+0
6.729221E+0
6.759917E+0
6.759917E+0
6.729221E+0
6.698526E+0
6.606440E+0
6.514353E+0
6.422266E+0
6.360875E+0
6.299484E+0
6.176703E+0
5.992530E+0
5.808356E+0
5.654879E+0
5.501401E+0
5.317228E+0
5.133055E+0
4.979578E+0
4.826100E+0
4.703318E+0
4.641927E+0
4.549841E+0
4.427059E+0
4.273582E+0
4.089408E+0
3.874540E+0
3.690367E+0
3.567585E+0
3.567585E+0
3.628976E+0
3.782454E+0
4.028017E+0
4.304277E+0
4.580536E+0
4.856796E+0
5.102360E+0
5.317228E+0
5.501401E+0
5.654879E+0
5.808356E+0
5.931139E+0
5.961834E+0
5.931139E+0
5.900443E+0
5.839052E+0
5.746965E+0
5.654879E+0
5.562792E+0
5.440011E+0
5.347924E+0
5.286533E+0
5.225142E+0
5.194447E+0
5.194447E+0
5.255837E+0
5.347924E+0
5.440011E+0
5.532097E+0
5.593488E+0
5.654879E+0
5.654879E+0
5.593488E+0
5.440011E+0
5.347924E+0
5.286533E+0
5.225142E+0
5.071664E+0
4.948883E+0
4.795405E+0
4.672623E+0
4.580536E+0
4.457754E+0
4.334972E+0
4.181495E+0
4.089408E+0
4.058713E+0
4.058713E+0
4.120104E+0
4.212190E+0
4.304277E+0
4.396364E+0
4.549841E+0
4.734014E+0
4.948883E+0
5.133055E+0
5.286533E+0
5.470706E+0
5.654879E+0
5.869748E+0
5.992530E+0
6.146007E+0
6.299484E+0
6.452962E+0
6.606440E+0
6.698526E+0
6.667831E+0
6.545048E+0
6.391571E+0
6.268789E+0
6.176703E+0
6.023225E+0
5.839052E+0
5.593488E+0
5.378620E+0
5.163751E+0
4.948883E+0
4.795405E+0
4.641927E+0
4.549841E+0
4.396364E+0
4.242886E+0
4.120104E+0
4.028017E+0
3.905236E+0
3.843844E+0
3.782454E+0
3.721062E+0
3.628976E+0
3.475498E+0
3.383411E+0
3.322021E+0
3.383411E+0
3.506194E+0
3.659671E+0
3.813149E+0
3.997322E+0
4.273582E+0
4.549841E+0
4.856796E+0
5.133055E+0
5.347924E+0
5.532097E+0
5.654879E+0
5.716270E+0
5.685575E+0
5.593488E+0
5.409315E+0
5.194447E+0
4.979578E+0
4.734014E+0
4.488450E+0
4.242886E+0
4.089408E+0
3.966626E+0
3.905236E+0
3.935931E+0
4.028017E+0
4.212190E+0
4.427059E+0
4.672623E+0
4.856796E+0
5.040969E+0
5.194447E+0
5.317228E+0
5.440011E+0
5.501401E+0
5.470706E+0
5.440011E+0
5.409315E+0
5.378620E+0
5.317228E+0
5.225142E+0
5.194447E+0
5.225142E+0
5.286533E+0
5.317228E+0
5.347924E+0
5.347924E+0
5.378620E+0
5.440011E+0
5.501401E+0
5.532097E+0
5.593488E+0
5.654879E+0
5.685575E+0
5.777661E+0
5.900443E+0
6.053920E+0
6.146007E+0
6.207398E+0
6.268789E+0
6.330180E+0
6.391571E+0
6.422266E+0
6.422266E+0
6.391571E+0
6.360875E+0
6.299484E+0
6.207398E+0
6.115311E+0
6.023225E+0
5.961834E+0
5.869748E+0
5.777661E+0
5.716270E+0
5.685575E+0
5.685575E+0
5.685575E+0
5.716270E+0
5.716270E+0
5.746965E+0
5.777661E+0
5.808356E+0
5.869748E+0
5.900443E+0
5.900443E+0
5.961834E+0
6.023225E+0
6.115311E+0
6.146007E+0
6.115311E+0
6.023225E+0
5.869748E+0
5.716270E+0
5.532097E+0
5.317228E+0
5.071664E+0
4.795405E+0
4.488450E+0
4.181495E+0
3.935931E+0
3.690367E+0
3.536889E+0
3.444803E+0
3.414107E+0
3.383411E+0
3.414107E+0
3.444803E+0
3.567585E+0
3.751758E+0
3.935931E+0
4.120104E+0
4.304277E+0
4.457754E+0
4.611232E+0
4.764710E+0
4.887492E+0
5.010273E+0
5.071664E+0
5.133055E+0
5.133055E+0
5.102360E+0
5.071664E+0
5.040969E+0
5.010273E+0
5.010273E+0
5.010273E+0
4.979578E+0
4.948883E+0
4.887492E+0
4.856796E+0
4.826100E+0
4.764710E+0
4.703318E+0
4.641927E+0
4.580536E+0
4.580536E+0
4.580536E+0
4.519145E+0
4.488450E+0
4.457754E+0
4.488450E+0
4.519145E+0
4.519145E+0
4.457754E+0
4.427059E+0
4.396364E+0
4.365668E+0
4.396364E+0
4.457754E+0
4.519145E+0
4.611232E+0
4.734014E+0
4.887492E+0
5.040969E+0
5.102360E+0
5.133055E+0
5.163751E+0
5.194447E+0
5.194447E+0
5.163751E+0
5.133055E+0
5.071664E+0
5.010273E+0
4.918187E+0
4.764710E+0
4.611232E+0
4.427059E+0
4.273582E+0
4.150799E+0
4.058713E+0
3.997322E+0
3.966626E+0
3.997322E+0
3.997322E+0
3.997322E+0
3.997322E+0
3.997322E+0
4.028017E+0
4.028017E+0
4.058713E+0
4.120104E+0
4.242886E+0
4.334972E+0
4.457754E+0
4.611232E+0
4.734014E+0
4.856796E+0
4.918187E+0
4.979578E+0
5.040969E+0
5.071664E+0
5.102360E+0
5.102360E+0
5.102360E+0
5.071664E+0
5.102360E+0
5.163751E+0
5.225142E+0
5.286533E+0
5.317228E+0
5.317228E+0
5.317228E+0
5.378620E+0
5.409315E+0
5.409315E+0
5.378620E+0
5.317228E+0
5.286533E+0
5.255837E+0
5.225142E+0
5.163751E+0
5.102360E+0
5.071664E+0
5.040969E+0
5.040969E+0
5.071664E+0
5.102360E+0
5.163751E+0
5.255837E+0
5.347924E+0
5.470706E+0
5.624183E+0
5.716270E+0
5.777661E+0
5.839052E+0
5.869748E+0
5.931139E+0
5.931139E+0
5.900443E+0
5.839052E+0
5.808356E+0
5.746965E+0
5.685575E+0
5.593488E+0
5.501401E+0
5.470706E+0
5.378620E+0
5.317228E+0
5.255837E+0
5.194447E+0
5.163751E+0
5.102360E+0
5.102360E+0
5.133055E+0
5.255837E+0
5.409315E+0
5.562792E+0
5.746965E+0
5.961834E+0
6.238093E+0
6.483657E+0
6.729221E+0
6.944090E+0
7.128263E+0
7.281741E+0
7.373827E+0
7.435218E+0
7.435218E+0
7.404522E+0
7.373827E+0
7.281741E+0
7.128263E+0
6.974786E+0
6.821307E+0
6.667831E+0
6.545048E+0
6.452962E+0
6.360875E+0
6.268789E+0
6.207398E+0
6.146007E+0
6.084616E+0
6.053920E+0
6.115311E+0
6.207398E+0
6.330180E+0
6.391571E+0
6.483657E+0
6.606440E+0
6.729221E+0
6.821307E+0
6.882699E+0
6.974786E+0
7.066872E+0
7.220350E+0
7.312436E+0
7.404522E+0
7.465913E+0
7.465913E+0
7.465913E+0
7.404522E+0
7.373827E+0
7.281741E+0
7.220350E+0
7.097568E+0
6.974786E+0
6.882699E+0
6.852003E+0
6.852003E+0
6.821307E+0
6.790612E+0
6.790612E+0
6.790612E+0
6.790612E+0
6.821307E+0
6.852003E+0
6.913395E+0
6.974786E+0
7.036177E+0
7.097568E+0
7.189653E+0
7.220350E+0
7.158958E+0
7.097568E+0
6.974786E+0
6.852003E+0
6.698526E+0
6.575745E+0
6.483657E+0
6.422266E+0
6.391571E+0
6.360875E+0
6.391571E+0
6.391571E+0
6.391571E+0
6.422266E+0
6.483657E+0
6.545048E+0
6.606440E+0
6.667831E+0
6.790612E+0
6.913395E+0
7.066872E+0
7.189653E+0
7.373827E+0
7.527305E+0
7.680782E+0
7.834260E+0
7.987737E+0
8.049128E+0
8.049128E+0
8.018433E+0
7.957042E+0
7.864956E+0
7.772868E+0
7.680782E+0
7.558001E+0
7.435218E+0
7.312436E+0
7.251045E+0
7.189653E+0
7.128263E+0
7.097568E+0
7.128263E+0
7.158958E+0
7.158958E+0
7.189653E+0
7.189653E+0
7.251045E+0
7.281741E+0
7.343132E+0
7.373827E+0
7.404522E+0
7.404522E+0
7.373827E+0
7.312436E+0
7.220350E+0
7.158958E+0
7.158958E+0
7.189653E+0
7.189653E+0
7.189653E+0
7.189653E+0
7.189653E+0
7.220350E+0
7.220350E+0
7.251045E+0
7.251045E+0
7.281741E+0
7.251045E+0
7.251045E+0
7.281741E+0
7.373827E+0
7.465913E+0
7.496609E+0
7.527305E+0
7.558001E+0
7.558001E+0
7.527305E+0
7.435218E+0
7.281741E+0
7.128263E+0
6.944090E+0
6.759917E+0
6.575745E+0
6.422266E+0
6.299484E+0
6.207398E+0
6.146007E+0
6.115311E+0
6.115311E+0
6.176703E+0
6.299484E+0
6.483657E+0
6.698526E+0
6.882699E+0
7.036177E+0
7.189653E+0
7.343132E+0
7.465913E+0
7.558001E+0
7.619391E+0
7.588696E+0
7.558001E+0
7.496609E+0
7.465913E+0
7.373827E+0
7.251045E+0
7.097568E+0
6.974786E+0
6.852003E+0
6.759917E+0
6.637136E+0
6.514353E+0
6.422266E+0
6.391571E+0
6.422266E+0
6.452962E+0
6.545048E+0
6.637136E+0
6.790612E+0
6.944090E+0
7.066872E+0
7.220350E+0
7.373827E+0
7.558001E+0
7.772868E+0
7.926346E+0
8.049128E+0
8.202606E+0
8.294692E+0
8.386779E+0
8.386779E+0
8.325388E+0
8.263997E+0
8.171910E+0
8.079824E+0
7.926346E+0
7.772868E+0
7.588696E+0
7.373827E+0
7.220350E+0
7.097568E+0
6.974786E+0
6.821307E+0
6.698526E+0
6.637136E+0
6.575745E+0
6.575745E+0
6.545048E+0
6.606440E+0
6.667831E+0
6.759917E+0
6.882699E+0
6.944090E+0
7.005481E+0
7.066872E+0
7.128263E+0
7.189653E+0
7.220350E+0
7.220350E+0
7.251045E+0
7.281741E+0
7.373827E+0
7.435218E+0
7.496609E+0
7.558001E+0
7.558001E+0
7.588696E+0
7.619391E+0
7.680782E+0
7.680782E+0
7.650086E+0
7.588696E+0
7.527305E+0
7.465913E+0
7.435218E+0
7.404522E+0
7.373827E+0
7.373827E+0
7.373827E+0
7.373827E+0
7.373827E+0
7.435218E+0
7.496609E+0
7.558001E+0
7.619391E+0
7.711477E+0
7.864956E+0
7.987737E+0
8.079824E+0
8.141214E+0
8.202606E+0
8.263997E+0
8.263997E+0
8.263997E+0
8.171910E+0
8.049128E+0
7.957042E+0
7.926346E+0
7.864956E+0
7.742173E+0
7.619391E+0
7.496609E+0
7.435218E+0
7.343132E+0
7.220350E+0
7.066872E+0
6.882699E+0
6.729221E+0
6.575745E+0
6.452962E+0
6.360875E+0
6.330180E+0
6.299484E+0
6.330180E+0
6.391571E+0
6.483657E+0
6.606440E+0
6.729221E+0
6.882699E+0
7.066872E+0
7.251045E+0
7.435218E+0
7.619391E+0
7.803564E+0
7.957042E+0
8.079824E+0
8.171910E+0
8.202606E+0
8.202606E+0
8.141214E+0
8.018433E+0
7.834260E+0
7.558001E+0
7.251045E+0
6.974786E+0
6.729221E+0
6.545048E+0
6.330180E+0
6.146007E+0
6.023225E+0
5.992530E+0
5.992530E+0
6.053920E+0
6.115311E+0
6.207398E+0
6.299484E+0
6.452962E+0
6.606440E+0
6.759917E+0
6.944090E+0
7.128263E+0
7.312436E+0
7.465913E+0
7.619391E+0
7.742173E+0
7.803564E+0
7.803564E+0
7.803564E+0
7.772868E+0
7.711477E+0
7.650086E+0
7.558001E+0
7.465913E+0
7.343132E+0
7.220350E+0
7.066872E+0
6.913395E+0
6.759917E+0
6.637136E+0
6.545048E+0
6.483657E+0
6.452962E+0
6.452962E+0
6.452962E+0
6.483657E+0
6.575745E+0
6.698526E+0
6.821307E+0
6.913395E+0
7.066872E+0
7.189653E+0
7.343132E+0
7.435218E+0
7.527305E+0
7.588696E+0
7.588696E+0
7.619391E+0
7.619391E+0
7.588696E+0
7.527305E+0
7.496609E+0
7.465913E+0
7.496609E+0
7.496609E+0
7.496609E+0
7.435218E+0
7.404522E+0
7.343132E+0
7.281741E+0
7.189653E+0
7.097568E+0
7.005481E+0
6.882699E+0
6.790612E+0
6.698526E+0
6.637136E+0
6.606440E+0
6.545048E+0
6.545048E+0
6.575745E+0
6.637136E+0
6.698526E+0
6.759917E+0
6.852003E+0
6.944090E+0
7.097568E+0
7.220350E+0
7.312436E+0
7.404522E+0
7.496609E+0
7.558001E+0
7.619391E+0
7.650086E+0
7.650086E+0
7.588696E+0
7.527305E+0
7.404522E+0
7.251045E+0
7.097568E+0
6.944090E+0
6.790612E+0
6.667831E+0
6.575745E+0
6.545048E+0
6.545048E+0
6.575745E+0
6.637136E+0
6.729221E+0
6.852003E+0
7.036177E+0
7.189653E+0
7.373827E+0
7.496609E+0
7.650086E+0
7.803564E+0
7.926346E+0
8.049128E+0
8.141214E+0
8.202606E+0
8.294692E+0
8.356083E+0
8.356083E+0
8.325388E+0
8.325388E+0
8.294692E+0
8.263997E+0
8.202606E+0
8.141214E+0
8.079824E+0
8.018433E+0
7.957042E+0
7.895651E+0
7.834260E+0
7.772868E+0
7.711477E+0
7.650086E+0
7.619391E+0
7.619391E+0
7.680782E+0
7.742173E+0
7.803564E+0
7.895651E+0
7.957042E+0
8.049128E+0
8.079824E+0
8.110518E+0
8.110518E+0
8.110518E+0
8.079824E+0
8.018433E+0
7.957042E+0
7.864956E+0
7.803564E+0
7.711477E+0
7.588696E+0
7.465913E+0
7.343132E+0
7.220350E+0
7.158958E+0
7.097568E+0
7.036177E+0
7.036177E+0
7.036177E+0
7.005481E+0
6.974786E+0
6.974786E+0
7.005481E+0
7.005481E+0
6.944090E+0
6.913395E+0
6.913395E+0
6.944090E+0
6.974786E+0
6.944090E+0
6.913395E+0
6.882699E+0
6.882699E+0
6.882699E+0
6.882699E+0
6.882699E+0
6.974786E+0
7.066872E+0
7.158958E+0
7.251045E+0
7.373827E+0
7.527305E+0
7.680782E+0
7.803564E+0
7.895651E+0
7.926346E+0
8.018433E+0
8.079824E+0
8.141214E+0
8.171910E+0
8.171910E+0
8.141214E+0
8.171910E+0
8.202606E+0
8.202606E+0
8.141214E+0
8.049128E+0
7.987737E+0
7.987737E+0
7.957042E+0
7.926346E+0
7.864956E+0
7.803564E+0
7.742173E+0
7.650086E+0
7.588696E+0
7.496609E+0
7.404522E+0
7.281741E+0
7.158958E+0
7.066872E+0
7.005481E+0
6.974786E+0
6.913395E+0
6.882699E+0
6.882699E+0
6.944090E+0
7.036177E+0
7.097568E+0
7.189653E+0
7.281741E+0
7.373827E+0
7.465913E+0
7.527305E+0
7.558001E+0
7.558001E+0
7.558001E+0
7.558001E+0
7.558001E+0
7.527305E+0
7.527305E+0
7.558001E+0
7.588696E+0
7.588696E+0
7.588696E+0
7.558001E+0
7.496609E+0
7.404522E+0
7.281741E+0
7.097568E+0
6.944090E+0
6.759917E+0
6.637136E+0
6.514353E+0
6.391571E+0
6.330180E+0
6.268789E+0
6.207398E+0
6.207398E+0
6.268789E+0
6.360875E+0
6.452962E+0
6.575745E+0
6.729221E+0
6.882699E+0
7.066872E+0
7.251045E+0
7.373827E+0
7.435218E+0
7.435218E+0
7.404522E+0
7.343132E+0
7.220350E+0
7.066872E+0
6.913395E+0
6.759917E+0
6.606440E+0
6.452962E+0
6.360875E+0
6.299484E+0
6.268789E+0
6.268789E+0
6.299484E+0
6.360875E+0
6.422266E+0
6.514353E+0
6.637136E+0
6.759917E+0
6.852003E+0
6.944090E+0
7.036177E+0
7.128263E+0
7.251045E+0
7.312436E+0
7.343132E+0
7.312436E+0
7.281741E+0
7.220350E+0
7.189653E+0
7.128263E+0
7.066872E+0
6.974786E+0
6.882699E+0
6.759917E+0
6.637136E+0
6.575745E+0
6.514353E+0
6.514353E+0
6.514353E+0
6.514353E+0
6.575745E+0
6.667831E+0
6.759917E+0
6.882699E+0
7.036177E+0
7.220350E+0
7.373827E+0
7.496609E+0
7.619391E+0
7.742173E+0
7.895651E+0
7.987737E+0
8.049128E+0
8.049128E+0
8.049128E+0
8.049128E+0
8.018433E+0
7.957042E+0
7.834260E+0
7.650086E+0
7.435218E+0
7.251045E+0
7.097568E+0
6.944090E+0
6.821307E+0
6.698526E+0
6.606440E+0
6.545048E+0
6.606440E+0
6.667831E+0
6.790612E+0
6.944090E+0
7.128263E+0
7.281741E+0
7.435218E+0
7.588696E+0
7.742173E+0
7.895651E+0
7.987737E+0
8.049128E+0
8.079824E+0
8.049128E+0
7.987737E+0
7.864956E+0
7.742173E+0
7.619391E+0
7.496609E+0
7.373827E+0
7.220350E+0
7.066872E+0
6.944090E+0
6.852003E+0
6.821307E+0
6.790612E+0
6.790612E+0
6.790612E+0
6.852003E+0
6.913395E+0
6.974786E+0
7.005481E+0
7.066872E+0
7.128263E+0
7.189653E+0
7.189653E+0
7.158958E+0
7.097568E+0
7.005481E+0
6.913395E+0
6.821307E+0
6.698526E+0
6.545048E+0
6.391571E+0
6.268789E+0
6.176703E+0
6.115311E+0
6.084616E+0
6.084616E+0
6.115311E+0
6.176703E+0
6.299484E+0
6.422266E+0
6.545048E+0
6.698526E+0
6.790612E+0
6.852003E+0
6.882699E+0
6.913395E+0
6.944090E+0
6.974786E+0
7.005481E+0
6.944090E+0
6.882699E+0
6.821307E+0
6.790612E+0
6.729221E+0
6.667831E+0
6.575745E+0
6.483657E+0
6.391571E+0
6.360875E+0
6.330180E+0
6.268789E+0
6.238093E+0
6.238093E+0
6.268789E+0
6.360875E+0
6.483657E+0
6.637136E+0
6.790612E+0
6.974786E+0
7.158958E+0
7.343132E+0
7.527305E+0
7.711477E+0
7.834260E+0
7.895651E+0
7.926346E+0
7.926346E+0
7.895651E+0
7.864956E+0
7.772868E+0
7.680782E+0
7.527305E+0
7.404522E+0
7.251045E+0
7.128263E+0
7.005481E+0
6.944090E+0
6.944090E+0
6.944090E+0
6.944090E+0
7.005481E+0
7.066872E+0
7.097568E+0
7.158958E+0
7.189653E+0
7.189653E+0
7.220350E+0
7.220350E+0
7.189653E+0
7.128263E+0
7.066872E+0
6.944090E+0
6.821307E+0
6.698526E+0
6.545048E+0
6.422266E+0
6.299484E+0
6.207398E+0
6.176703E+0
6.146007E+0
6.146007E+0
6.176703E+0
6.207398E+0
6.268789E+0
6.360875E+0
6.514353E+0
6.667831E+0
6.821307E+0
6.944090E+0
7.066872E+0
7.189653E+0
7.312436E+0
7.404522E+0
7.404522E+0
7.404522E+0
7.373827E+0
7.312436E+0
7.281741E+0
7.220350E+0
7.158958E+0
7.066872E+0
7.005481E+0
7.036177E+0
7.066872E+0
7.097568E+0
7.158958E+0
7.220350E+0
7.312436E+0
7.404522E+0
7.465913E+0
7.496609E+0
7.558001E+0
7.680782E+0
7.772868E+0
7.895651E+0
7.987737E+0
7.987737E+0
7.926346E+0
7.803564E+0
7.680782E+0
7.558001E+0
7.465913E+0
7.373827E+0
7.251045E+0
7.158958E+0
7.036177E+0
6.913395E+0
6.790612E+0
6.729221E+0
6.698526E+0
6.698526E+0
6.729221E+0
6.729221E+0
6.759917E+0
6.821307E+0
6.882699E+0
6.944090E+0
7.005481E+0
7.097568E+0
7.189653E+0
7.220350E+0
7.281741E+0
7.312436E+0
7.343132E+0
7.343132E+0
7.343132E+0
7.343132E+0
7.343132E+0
7.343132E+0
7.343132E+0
7.312436E+0
7.281741E+0
7.281741E+0
7.251045E+0
7.251045E+0
7.220350E+0
7.189653E+0
7.158958E+0
7.158958E+0
7.189653E+0
7.220350E+0
7.251045E+0
7.251045E+0
7.251045E+0
7.251045E+0
7.281741E+0
7.312436E+0
7.373827E+0
7.435218E+0
7.527305E+0
7.558001E+0
7.588696E+0
7.588696E+0
7.558001E+0
7.558001E+0
7.527305E+0
7.496609E+0
7.465913E+0
7.435218E+0
7.404522E+0
7.404522E+0
7.435218E+0
7.465913E+0
7.527305E+0
7.558001E+0
7.588696E+0
7.588696E+0
7.619391E+0
7.650086E+0
7.680782E+0
7.742173E+0
7.772868E+0
7.803564E+0
7.834260E+0
7.864956E+0
7.895651E+0
7.895651E+0
7.834260E+0
7.772868E+0
7.711477E+0
7.619391E+0
7.527305E+0
7.435218E+0
7.343132E+0
7.220350E+0
7.158958E+0
7.066872E+0
7.005481E+0
6.974786E+0
6.974786E+0
7.005481E+0
7.036177E+0
7.066872E+0
7.066872E+0
7.066872E+0
7.097568E+0
7.158958E+0
7.220350E+0
7.251045E+0
7.281741E+0
7.312436E+0
7.343132E+0
7.373827E+0
7.435218E+0
7.496609E+0
7.465913E+0
7.404522E+0
7.343132E+0
7.312436E+0
7.312436E+0
7.312436E+0
7.312436E+0
7.343132E+0
7.343132E+0
7.373827E+0
7.404522E+0
7.435218E+0
7.496609E+0
7.527305E+0
7.588696E+0
7.619391E+0
7.680782E+0
7.742173E+0
7.803564E+0
7.864956E+0
7.895651E+0
7.895651E+0
7.895651E+0
7.895651E+0
7.926346E+0
7.957042E+0
7.987737E+0
7.957042E+0
7.957042E+0
7.895651E+0
7.834260E+0
7.742173E+0
7.650086E+0
7.558001E+0
7.527305E+0
7.496609E+0
7.496609E+0
7.527305E+0
7.558001E+0
7.619391E+0
7.680782E+0
7.711477E+0
7.711477E+0
7.742173E+0
7.803564E+0
7.895651E+0
7.957042E+0
7.926346E+0
7.864956E+0
7.772868E+0
7.680782E+0
7.558001E+0
7.465913E+0
7.373827E+0
7.312436E+0
7.220350E+0
7.128263E+0
7.097568E+0
7.066872E+0
7.097568E+0
7.097568E+0
7.128263E+0
7.128263E+0
7.158958E+0
7.220350E+0
7.281741E+0
7.404522E+0
7.496609E+0
7.619391E+0
7.742173E+0
7.803564E+0
7.895651E+0
7.957042E+0
8.049128E+0
8.079824E+0
8.110518E+0
8.141214E+0
8.202606E+0
8.233301E+0
8.202606E+0
8.171910E+0
8.141214E+0
8.079824E+0
7.987737E+0
7.895651E+0
7.803564E+0
7.680782E+0
7.588696E+0
7.527305E+0
7.558001E+0
7.558001E+0
7.527305E+0
7.527305E+0
7.558001E+0
7.588696E+0
7.619391E+0
7.680782E+0
7.772868E+0
7.864956E+0
7.957042E+0
8.049128E+0
8.141214E+0
8.263997E+0
8.448169E+0
8.632342E+0
8.785820E+0
8.877907E+0
8.908603E+0
8.847212E+0
8.785820E+0
8.724429E+0
8.632342E+0
8.509561E+0
8.356083E+0
8.233301E+0
8.110518E+0
7.987737E+0
7.895651E+0
7.864956E+0
7.834260E+0
7.803564E+0
7.803564E+0
7.834260E+0
7.834260E+0
7.803564E+0
7.772868E+0
7.742173E+0
7.711477E+0
7.711477E+0
7.711477E+0
7.680782E+0
7.650086E+0
7.588696E+0
7.588696E+0
7.588696E+0
7.558001E+0
7.527305E+0
7.496609E+0
7.435218E+0
7.404522E+0
7.343132E+0
7.251045E+0
7.220350E+0
7.158958E+0
7.128263E+0
7.036177E+0
6.944090E+0
6.944090E+0
6.974786E+0
7.066872E+0
7.158958E+0
7.251045E+0
7.373827E+0
7.558001E+0
7.803564E+0
8.018433E+0
8.171910E+0
8.233301E+0
8.294692E+0
8.325388E+0
8.325388E+0
8.294692E+0
8.325388E+0
8.386779E+0
8.417474E+0
8.356083E+0
8.263997E+0
8.202606E+0
8.202606E+0
8.141214E+0
8.049128E+0
7.987737E+0
7.926346E+0
7.864956E+0
7.803564E+0
7.711477E+0
7.619391E+0
7.558001E+0
7.558001E+0
7.527305E+0
7.496609E+0
7.558001E+0
7.650086E+0
7.772868E+0
7.834260E+0
7.864956E+0
7.864956E+0
7.864956E+0
7.926346E+0
7.957042E+0
7.957042E+0
7.957042E+0
7.987737E+0
8.079824E+0
8.110518E+0
8.110518E+0
8.110518E+0
8.079824E+0
8.049128E+0
7.987737E+0
7.957042E+0
7.987737E+0
8.018433E+0
8.018433E+0
7.987737E+0
7.895651E+0
7.834260E+0
7.742173E+0
7.619391E+0
7.496609E+0
7.404522E+0
7.435218E+0
7.465913E+0
7.465913E+0
7.435218E+0
7.465913E+0
7.527305E+0
7.619391E+0
7.680782E+0
7.742173E+0
7.803564E+0
7.803564E+0
7.834260E+0
7.864956E+0
7.926346E+0
7.987737E+0
8.018433E+0
8.079824E+0
8.141214E+0
8.141214E+0
8.141214E+0
8.110518E+0
8.079824E+0
8.079824E+0
8.018433E+0
7.987737E+0
7.926346E+0
7.834260E+0
7.742173E+0
7.619391E+0
7.496609E+0
7.343132E+0
7.251045E+0
7.189653E+0
7.097568E+0
7.005481E+0
6.944090E+0
6.913395E+0
6.913395E+0
6.913395E+0
6.882699E+0
6.913395E+0
6.944090E+0
6.974786E+0
6.974786E+0
7.005481E+0
7.097568E+0
7.220350E+0
7.312436E+0
7.404522E+0
7.527305E+0
7.650086E+0
7.772868E+0
7.864956E+0
7.957042E+0
8.049128E+0
8.110518E+0
8.171910E+0
8.171910E+0
8.202606E+0
8.202606E+0
8.171910E+0
8.141214E+0
8.079824E+0
8.018433E+0
7.987737E+0
7.987737E+0
8.018433E+0
8.018433E+0
8.018433E+0
8.018433E+0
8.018433E+0
8.018433E+0
8.018433E+0
7.987737E+0
7.987737E+0
7.957042E+0
7.926346E+0
7.864956E+0
7.742173E+0
7.588696E+0
7.465913E+0
7.404522E+0
7.312436E+0
7.281741E+0
7.220350E+0
7.189653E+0
7.158958E+0
7.158958E+0
7.189653E+0
7.220350E+0
7.281741E+0
7.373827E+0
7.435218E+0
7.465913E+0
7.496609E+0
7.527305E+0
7.558001E+0
7.588696E+0
7.650086E+0
7.680782E+0
7.650086E+0
7.650086E+0
7.680782E+0
7.711477E+0
7.711477E+0
7.650086E+0
7.619391E+0
7.619391E+0
7.619391E+0
7.650086E+0
7.619391E+0
7.619391E+0
7.619391E+0
7.619391E+0
7.619391E+0
7.588696E+0
7.588696E+0
7.588696E+0
7.558001E+0
7.527305E+0
7.527305E+0
7.527305E+0
7.496609E+0
7.496609E+0
7.496609E+0
7.527305E+0
7.558001E+0
7.588696E+0
7.558001E+0
7.558001E+0
7.588696E+0
7.588696E+0
7.558001E+0
7.496609E+0
7.435218E+0
7.373827E+0
7.281741E+0
7.189653E+0
7.097568E+0
7.005481E+0
6.944090E+0
6.913395E+0
6.913395E+0
6.944090E+0
6.944090E+0
6.974786E+0
7.005481E+0
7.036177E+0
7.005481E+0
6.974786E+0
7.005481E+0
7.066872E+0
7.189653E+0
7.312436E+0
7.404522E+0
7.496609E+0
7.619391E+0
7.772868E+0
7.895651E+0
7.957042E+0
7.957042E+0
7.926346E+0
7.864956E+0
7.772868E+0
7.650086E+0
7.527305E+0
7.404522E+0
7.281741E+0
7.128263E+0
7.005481E+0
6.913395E+0
6.790612E+0
6.606440E+0
6.391571E+0
6.207398E+0
6.053920E+0
5.931139E+0
5.839052E+0
5.808356E+0
5.869748E+0
5.961834E+0
6.023225E+0
6.084616E+0
6.146007E+0
6.238093E+0
6.330180E+0
6.422266E+0
6.514353E+0
6.606440E+0
6.729221E+0
6.821307E+0
6.944090E+0
7.036177E+0
7.128263E+0
7.158958E+0
7.189653E+0
7.189653E+0
7.251045E+0
7.373827E+0
7.496609E+0
7.650086E+0
7.803564E+0
7.957042E+0
8.110518E+0
8.171910E+0
8.202606E+0
8.202606E+0
8.202606E+0
8.202606E+0
8.263997E+0
8.294692E+0
8.294692E+0
8.294692E+0
8.325388E+0
8.386779E+0
8.386779E+0
8.356083E+0
8.325388E+0
8.263997E+0
8.233301E+0
8.233301E+0
8.202606E+0
8.171910E+0
8.202606E+0
8.202606E+0
8.233301E+0
8.202606E+0
8.141214E+0
8.018433E+0
7.926346E+0
7.834260E+0
7.772868E+0
7.742173E+0
7.772868E+0
7.864956E+0
7.926346E+0
7.987737E+0
8.018433E+0
8.018433E+0
7.957042E+0
7.926346E+0
7.926346E+0
7.895651E+0
7.772868E+0
7.619391E+0
7.465913E+0
7.373827E+0
7.343132E+0
7.312436E+0
7.281741E+0
7.281741E+0
7.312436E+0
7.404522E+0
7.496609E+0
7.650086E+0
7.742173E+0
7.864956E+0
7.926346E+0
8.018433E+0
8.110518E+0
8.141214E+0
8.141214E+0
8.110518E+0
8.018433E+0
7.987737E+0
8.018433E+0
8.049128E+0
8.049128E+0
8.079824E+0
8.110518E+0
8.171910E+0
8.202606E+0
8.263997E+0
8.294692E+0
8.356083E+0
8.448169E+0
8.540257E+0
8.632342E+0
8.693733E+0
8.693733E+0
8.724429E+0
8.693733E+0
8.663038E+0
8.570951E+0
8.509561E+0
8.448169E+0
8.356083E+0
8.294692E+0
8.233301E+0
8.202606E+0
8.202606E+0
8.202606E+0
8.202606E+0
8.233301E+0
8.233301E+0
8.233301E+0
8.233301E+0
8.202606E+0
8.233301E+0
8.294692E+0
8.417474E+0
8.540257E+0
8.663038E+0
8.785820E+0
8.908603E+0
9.062079E+0
9.215557E+0
9.307644E+0
9.307644E+0
9.276948E+0
9.246253E+0
9.215557E+0
9.154166E+0
9.031384E+0
8.877907E+0
8.755124E+0
8.724429E+0
8.663038E+0
8.570951E+0
8.448169E+0
8.356083E+0
8.233301E+0
8.171910E+0
8.110518E+0
8.110518E+0
8.141214E+0
8.233301E+0
8.356083E+0
8.540257E+0
8.724429E+0
8.939298E+0
9.092774E+0
9.215557E+0
9.338339E+0
9.522512E+0
9.706685E+0
9.829468E+0
9.890859E+0
9.829468E+0
9.768077E+0
9.706685E+0
9.645294E+0
9.553207E+0
9.399730E+0
9.246253E+0
9.062079E+0
8.816516E+0
8.570951E+0
8.325388E+0
8.110518E+0
7.864956E+0
7.650086E+0
7.404522E+0
7.220350E+0
7.066872E+0
6.974786E+0
6.882699E+0
6.882699E+0
7.005481E+0
7.158958E+0
7.343132E+0
7.527305E+0
7.711477E+0
7.957042E+0
8.202606E+0
8.478866E+0
8.755124E+0
9.031384E+0
9.246253E+0
9.430426E+0
9.522512E+0
9.553207E+0
9.491817E+0
9.399730E+0
9.246253E+0
9.092774E+0
8.908603E+0
8.724429E+0
8.540257E+0
8.386779E+0
8.202606E+0
8.018433E+0
7.864956E+0
7.742173E+0
7.588696E+0
7.496609E+0
7.465913E+0
7.435218E+0
7.404522E+0
7.404522E+0
7.435218E+0
7.496609E+0
7.588696E+0
7.680782E+0
7.803564E+0
7.926346E+0
8.079824E+0
8.233301E+0
8.325388E+0
8.325388E+0
8.294692E+0
8.202606E+0
8.110518E+0
7.987737E+0
7.864956E+0
7.772868E+0
7.680782E+0
7.527305E+0
7.343132E+0
7.158958E+0
6.944090E+0
6.790612E+0
6.698526E+0
6.637136E+0
6.606440E+0
6.575745E+0
6.637136E+0
6.759917E+0
6.852003E+0
6.944090E+0
7.036177E+0
7.128263E+0
7.220350E+0
7.312436E+0
7.373827E+0
7.404522E+0
7.465913E+0
7.465913E+0
7.496609E+0
7.496609E+0
7.527305E+0
7.558001E+0
7.558001E+0
7.619391E+0
7.711477E+0
7.834260E+0
7.895651E+0
7.926346E+0
7.926346E+0
7.926346E+0
7.864956E+0
7.803564E+0
7.680782E+0
7.558001E+0
7.404522E+0
7.281741E+0
7.128263E+0
6.944090E+0
6.790612E+0
6.637136E+0
6.514353E+0
6.422266E+0
6.330180E+0
6.299484E+0
6.299484E+0
6.360875E+0
6.452962E+0
6.514353E+0
6.637136E+0
6.759917E+0
6.913395E+0
7.005481E+0
7.036177E+0
7.097568E+0
7.128263E+0
7.220350E+0
7.312436E+0
7.435218E+0
7.558001E+0
7.650086E+0
7.650086E+0
7.650086E+0
7.680782E+0
7.711477E+0
7.680782E+0
7.650086E+0
7.619391E+0
7.588696E+0
7.558001E+0
7.496609E+0
7.465913E+0
7.404522E+0
7.312436E+0
7.158958E+0
7.036177E+0
6.913395E+0
6.790612E+0
6.667831E+0
6.545048E+0
6.452962E+0
6.391571E+0
6.330180E+0
6.299484E+0
6.299484E+0
6.299484E+0
6.299484E+0
6.299484E+0
6.299484E+0
6.268789E+0
6.238093E+0
6.238093E+0
6.268789E+0
6.330180E+0
6.422266E+0
6.545048E+0
6.637136E+0
6.729221E+0
6.790612E+0
6.882699E+0
7.005481E+0
7.066872E+0
7.066872E+0
7.097568E+0
7.128263E+0
7.128263E+0
7.097568E+0
7.005481E+0
6.913395E+0
6.790612E+0
6.606440E+0
6.422266E+0
6.238093E+0
6.115311E+0
5.992530E+0
5.900443E+0
5.839052E+0
5.808356E+0
5.808356E+0
5.839052E+0
5.961834E+0
6.115311E+0
6.268789E+0
6.360875E+0
6.452962E+0
6.514353E+0
6.514353E+0
6.514353E+0
6.483657E+0
6.483657E+0
6.452962E+0
6.360875E+0
6.268789E+0
6.176703E+0
6.084616E+0
6.023225E+0
5.961834E+0
5.869748E+0
5.746965E+0
5.654879E+0
5.593488E+0
5.562792E+0
5.593488E+0
5.624183E+0
5.685575E+0
5.746965E+0
5.839052E+0
5.992530E+0
6.115311E+0
6.207398E+0
6.238093E+0
6.268789E+0
6.299484E+0
6.330180E+0
6.391571E+0
6.422266E+0
6.452962E+0
6.483657E+0
6.514353E+0
6.514353E+0
6.514353E+0
6.483657E+0
6.452962E+0
6.360875E+0
6.238093E+0
6.146007E+0
6.084616E+0
6.053920E+0
6.053920E+0
6.053920E+0
6.053920E+0
6.053920E+0
6.084616E+0
6.084616E+0
6.053920E+0
5.992530E+0
5.992530E+0
5.992530E+0
6.023225E+0
6.023225E+0
6.023225E+0
6.084616E+0
6.176703E+0
6.299484E+0
6.391571E+0
6.483657E+0
6.514353E+0
6.514353E+0
6.452962E+0
6.360875E+0
6.268789E+0
6.176703E+0
6.115311E+0
6.023225E+0
5.992530E+0
5.961834E+0
5.961834E+0
5.992530E+0
5.992530E+0
5.992530E+0
5.992530E+0
5.992530E+0
6.023225E+0
6.053920E+0
6.115311E+0
6.207398E+0
6.299484E+0
6.422266E+0
6.514353E+0
6.545048E+0
6.575745E+0
6.606440E+0
6.667831E+0
6.667831E+0
6.698526E+0
6.729221E+0
6.698526E+0
6.637136E+0
6.606440E+0
6.575745E+0
6.514353E+0
6.422266E+0
6.299484E+0
6.176703E+0
6.084616E+0
6.053920E+0
6.023225E+0
5.961834E+0
5.900443E+0
5.900443E+0
5.931139E+0
5.992530E+0
6.084616E+0
6.176703E+0
6.268789E+0
6.360875E+0
6.422266E+0
6.483657E+0
6.545048E+0
6.606440E+0
6.575745E+0
6.545048E+0
6.514353E+0
6.483657E+0
6.452962E+0
6.422266E+0
6.391571E+0
6.391571E+0
6.391571E+0
6.391571E+0
6.391571E+0
6.422266E+0
6.452962E+0
6.452962E+0
6.452962E+0
6.391571E+0
6.330180E+0
6.238093E+0
6.207398E+0
6.207398E+0
6.207398E+0
6.207398E+0
6.115311E+0
6.053920E+0
5.992530E+0
5.961834E+0
5.931139E+0
5.839052E+0
5.716270E+0
5.624183E+0
5.562792E+0
5.562792E+0
5.532097E+0
5.501401E+0
5.501401E+0
5.562792E+0
5.654879E+0
5.746965E+0
5.746965E+0
5.716270E+0
5.716270E+0
5.808356E+0
5.931139E+0
6.053920E+0
6.176703E+0
6.360875E+0
6.514353E+0
6.667831E+0
6.729221E+0
6.729221E+0
6.698526E+0
6.637136E+0
6.575745E+0
6.452962E+0
6.330180E+0
6.238093E+0
6.176703E+0
6.146007E+0
6.115311E+0
6.084616E+0
6.084616E+0
6.084616E+0
6.084616E+0
6.053920E+0
6.053920E+0
6.053920E+0
6.053920E+0
6.084616E+0
6.176703E+0
6.268789E+0
6.391571E+0
6.483657E+0
6.575745E+0
6.667831E+0
6.729221E+0
6.729221E+0
6.698526E+0
6.667831E+0
6.606440E+0
6.545048E+0
6.452962E+0
6.391571E+0
6.299484E+0
6.268789E+0
6.207398E+0
6.115311E+0
6.023225E+0
6.023225E+0
6.053920E+0
6.115311E+0
6.084616E+0
6.023225E+0
5.961834E+0
5.931139E+0
5.900443E+0
5.869748E+0
5.839052E+0
5.839052E+0
5.839052E+0
5.869748E+0
5.961834E+0
6.053920E+0
6.115311E+0
6.084616E+0
6.053920E+0
6.053920E+0
6.023225E+0
5.992530E+0
5.931139E+0
5.900443E+0
5.808356E+0
5.716270E+0
5.624183E+0
5.532097E+0
5.440011E+0
5.347924E+0
5.194447E+0
5.071664E+0
5.010273E+0
4.948883E+0
4.979578E+0
5.010273E+0
5.102360E+0
5.194447E+0
5.286533E+0
5.409315E+0
5.532097E+0
5.654879E+0
5.746965E+0
5.839052E+0
5.900443E+0
5.931139E+0
5.931139E+0
5.931139E+0
5.900443E+0
5.808356E+0
5.685575E+0
5.562792E+0
5.440011E+0
5.286533E+0
5.133055E+0
4.979578E+0
4.856796E+0
4.795405E+0
4.703318E+0
4.611232E+0
4.549841E+0
4.519145E+0
4.549841E+0
4.580536E+0
4.580536E+0
4.580536E+0
4.641927E+0
4.734014E+0
4.887492E+0
5.010273E+0
5.102360E+0
5.133055E+0
5.163751E+0
5.225142E+0
5.286533E+0
5.255837E+0
5.225142E+0
5.163751E+0
5.133055E+0
5.071664E+0
5.010273E+0
4.918187E+0
4.826100E+0
4.734014E+0
4.641927E+0
4.580536E+0
4.549841E+0
4.519145E+0
4.549841E+0
4.580536E+0
4.580536E+0
4.549841E+0
4.519145E+0
4.519145E+0
4.580536E+0
4.641927E+0
4.641927E+0
4.611232E+0
4.580536E+0
4.611232E+0
4.611232E+0
4.641927E+0
4.611232E+0
4.580536E+0
4.580536E+0
4.580536E+0
4.611232E+0
4.641927E+0
4.641927E+0
4.672623E+0
4.672623E+0
4.703318E+0
4.734014E+0
4.734014E+0
4.764710E+0
4.795405E+0
4.795405E+0
4.795405E+0
4.795405E+0
4.764710E+0
4.795405E+0
4.856796E+0
4.948883E+0
5.071664E+0
5.225142E+0
5.347924E+0
5.470706E+0
5.532097E+0
5.562792E+0
5.624183E+0
5.685575E+0
5.746965E+0
5.777661E+0
5.716270E+0
5.624183E+0
5.532097E+0
5.440011E+0
5.378620E+0
5.347924E+0
5.286533E+0
5.255837E+0
5.255837E+0
5.255837E+0
5.286533E+0
5.347924E+0
5.440011E+0
5.562792E+0
5.685575E+0
5.746965E+0
5.746965E+0
5.746965E+0
5.685575E+0
5.654879E+0
5.593488E+0
5.562792E+0
5.532097E+0
5.501401E+0
5.440011E+0
5.440011E+0
5.440011E+0
5.378620E+0
5.286533E+0
5.163751E+0
5.071664E+0
4.979578E+0
4.887492E+0
4.795405E+0
4.734014E+0
4.672623E+0
4.641927E+0
4.672623E+0
4.703318E+0
4.764710E+0
4.856796E+0
4.918187E+0
5.010273E+0
5.071664E+0
5.194447E+0
5.255837E+0
5.286533E+0
5.255837E+0
5.225142E+0
5.163751E+0
5.102360E+0
4.979578E+0
4.856796E+0
4.703318E+0
4.519145E+0
4.304277E+0
4.120104E+0
3.935931E+0
3.813149E+0
3.751758E+0
3.721062E+0
3.690367E+0
3.721062E+0
3.782454E+0
3.905236E+0
3.997322E+0
4.089408E+0
4.150799E+0
4.242886E+0
4.365668E+0
4.488450E+0
4.549841E+0
4.580536E+0
4.611232E+0
4.641927E+0
4.641927E+0
4.611232E+0
4.580536E+0
4.549841E+0
4.519145E+0
4.457754E+0
4.365668E+0
4.304277E+0
4.242886E+0
4.242886E+0
4.242886E+0
4.212190E+0
4.150799E+0
4.089408E+0
4.028017E+0
3.997322E+0
4.058713E+0
4.150799E+0
4.273582E+0
4.396364E+0
4.519145E+0
4.611232E+0
4.703318E+0
4.703318E+0
4.703318E+0
4.641927E+0
4.580536E+0
4.580536E+0
4.611232E+0
4.641927E+0
4.641927E+0
4.611232E+0
4.580536E+0
4.549841E+0
4.488450E+0
4.457754E+0
4.396364E+0
4.304277E+0
4.150799E+0
3.997322E+0
3.905236E+0
3.843844E+0
3.843844E+0
3.874540E+0
3.905236E+0
3.905236E+0
3.935931E+0
3.966626E+0
4.028017E+0
4.120104E+0
4.242886E+0
4.365668E+0
4.519145E+0
4.611232E+0
4.641927E+0
4.703318E+0
4.734014E+0
4.764710E+0
4.734014E+0
4.672623E+0
4.580536E+0
4.488450E+0
4.396364E+0
4.304277E+0
4.212190E+0
4.120104E+0
4.089408E+0
4.089408E+0
4.120104E+0
4.212190E+0
4.304277E+0
4.334972E+0
4.334972E+0
4.304277E+0
4.273582E+0
4.273582E+0
4.273582E+0
4.242886E+0
4.242886E+0
4.334972E+0
4.488450E+0
4.611232E+0
4.672623E+0
4.734014E+0
4.764710E+0
4.795405E+0
4.795405E+0
4.764710E+0
4.764710E+0
4.734014E+0
4.641927E+0
4.519145E+0
4.427059E+0
4.334972E+0
4.273582E+0
4.181495E+0
4.089408E+0
3.997322E+0
3.935931E+0
3.874540E+0
3.782454E+0
3.659671E+0
3.598280E+0
3.506194E+0
3.414107E+0
3.291326E+0
3.137848E+0
3.015066E+0
2.922979E+0
2.800198E+0
2.708111E+0
2.616024E+0
2.585329E+0
2.554633E+0
2.554633E+0
2.585329E+0
2.708111E+0
2.861588E+0
3.015066E+0
3.107153E+0
3.229934E+0
3.352716E+0
3.506194E+0
3.628976E+0
3.690367E+0
3.690367E+0
3.690367E+0
3.721062E+0
3.782454E+0
3.905236E+0
4.028017E+0
4.120104E+0
4.212190E+0
4.273582E+0
4.304277E+0
4.304277E+0
4.273582E+0
4.273582E+0
4.273582E+0
4.273582E+0
4.273582E+0
4.273582E+0
4.212190E+0
4.058713E+0
3.905236E+0
3.782454E+0
3.751758E+0
3.721062E+0
3.690367E+0
3.659671E+0
3.659671E+0
3.659671E+0
3.659671E+0
3.659671E+0
3.628976E+0
3.598280E+0
3.536889E+0
3.475498E+0
3.414107E+0
3.414107E+0
3.414107E+0
3.444803E+0
3.475498E+0
3.536889E+0
3.628976E+0
3.721062E+0
3.782454E+0
3.782454E+0
3.843844E+0
3.874540E+0
3.935931E+0
3.935931E+0
3.905236E+0
3.874540E+0
3.813149E+0
3.813149E+0
3.874540E+0
3.905236E+0
3.905236E+0
3.874540E+0
3.874540E+0
3.874540E+0
3.874540E+0
3.813149E+0
3.751758E+0
3.690367E+0
3.659671E+0
3.659671E+0
3.690367E+0
3.659671E+0
3.598280E+0
3.506194E+0
3.444803E+0
3.383411E+0
3.322021E+0
3.229934E+0
3.199239E+0
3.168543E+0
3.137848E+0
3.107153E+0
3.045761E+0
3.015066E+0
2.953675E+0
2.892283E+0
2.800198E+0
2.738806E+0
2.708111E+0
2.677415E+0
2.677415E+0
2.646720E+0
2.646720E+0
2.616024E+0
2.585329E+0
2.554633E+0
2.554633E+0
2.493242E+0
2.431851E+0
2.339765E+0
2.278374E+0
2.186287E+0
2.032810E+0
1.817941E+0
1.572377E+0
1.357509E+0
1.234727E+0
1.296118E+0
1.510986E+0
1.787246E+0
1.971419E+0
1.971419E+0
1.879332E+0
1.725855E+0
1.756550E+0
2.124896E+0
2.984370E+0
4.242886E+0
5.593488E+0
6.852003E+0
7.711477E+0
8.049128E+0
7.803564E+0
7.128263E+0
6.238093E+0
5.440011E+0
5.040969E+0
5.163751E+0
5.562792E+0
5.931139E+0
5.961834E+0
5.470706E+0
4.519145E+0
3.260630E+0
2.002114E+0
8.663805E-1
-1.158755E-1
-8.218720E-1
-1.220914E+0
-1.313000E+0
-1.159523E+0
-8.832631E-1
-6.376990E-1
-5.763080E-1
-6.376990E-1
-6.990900E-1
-6.376990E-1
-2.693529E-1
4.673390E-1
1.572377E+0
3.045761E+0
4.641927E+0
6.176703E+0
7.435218E+0
8.202606E+0
8.386779E+0
8.049128E+0
7.404522E+0
6.698526E+0
6.146007E+0
5.900443E+0
6.023225E+0
6.360875E+0
6.790612E+0
7.036177E+0
7.005481E+0
6.729221E+0
6.299484E+0
5.900443E+0
5.624183E+0
5.409315E+0
5.225142E+0
4.979578E+0
4.611232E+0
4.089408E+0
3.475498E+0
2.861588E+0
2.216983E+0
1.603073E+0
1.019858E+0
4.059479E-1
-2.079620E-1
-7.911766E-1
-1.282305E+0
-1.497173E+0
-1.405087E+0
-8.832631E-1
-2.378893E-2
1.081249E+0
2.216983E+0
3.137848E+0
3.721062E+0
3.935931E+0
3.813149E+0
3.475498E+0
2.953675E+0
2.370460E+0
1.725855E+0
9.891627E-1
1.296886E-1
-8.218720E-1
-1.742737E+0
-2.448734E+0
-2.786384E+0
-2.694298E+0
-2.233865E+0
-1.589260E+0
-8.218720E-1
-8.517993E-2
6.208165E-1
1.326813E+0
2.155592E+0
3.107153E+0
4.242886E+0
5.347924E+0
6.238093E+0
6.698526E+0
6.637136E+0
6.115311E+0
5.255837E+0
4.304277E+0
3.628976E+0
3.383411E+0
3.690367E+0
4.396364E+0
5.133055E+0
5.685575E+0
5.839052E+0
5.501401E+0
4.734014E+0
3.782454E+0
2.769502E+0
1.848637E+0
1.050554E+0
3.752525E-1
-1.158755E-1
-4.842215E-1
-7.297856E-1
-8.218720E-1
-7.911766E-1
-5.763080E-1
-1.772665E-1
5.287302E-1
1.449595E+0
2.616024E+0
3.905236E+0
5.255837E+0
6.514353E+0
7.588696E+0
8.386779E+0
8.785820E+0
8.816516E+0
8.448169E+0
7.803564E+0
7.036177E+0
6.268789E+0
5.501401E+0
4.734014E+0
3.843844E+0
2.738806E+0
1.418900E+0
6.906509E-3
-1.405087E+0
-2.632907E+0
-3.553772E+0
-3.952813E+0
-3.768640E+0
-3.154730E+0
-2.264561E+0
-1.343696E+0
-5.763080E-1
-2.378893E-2
3.752525E-1
7.435987E-1
1.142640E+0
1.633768E+0
2.094201E+0
2.585329E+0
3.045761E+0
3.506194E+0
3.874540E+0
4.120104E+0
4.242886E+0
4.212190E+0
4.089408E+0
3.966626E+0
3.997322E+0
4.150799E+0
4.396364E+0
4.703318E+0
4.979578E+0
5.194447E+0
5.255837E+0
5.071664E+0
4.641927E+0
3.966626E+0
3.045761E+0
1.940723E+0
8.356853E-1
-8.517993E-2
-6.070035E-1
-6.683945E-1
-3.307440E-1
1.910796E-1
6.822076E-1
1.050554E+0
1.265422E+0
1.296118E+0
1.204031E+0
1.142640E+0
1.111945E+0
1.111945E+0
1.142640E+0
1.111945E+0
1.019858E+0
8.049896E-1
4.366436E-1
-8.517993E-2
-6.376990E-1
-1.036741E+0
-1.159523E+0
-1.006045E+0
-6.070035E-1
-8.517993E-2
5.901213E-1
1.357509E+0
2.155592E+0
2.861588E+0
3.475498E+0
3.935931E+0
4.304277E+0
4.549841E+0
4.641927E+0
4.580536E+0
4.334972E+0
3.843844E+0
3.168543E+0
2.339765E+0
1.480291E+0
7.129030E-1
1.296886E-1
-3.921350E-1
-8.218720E-1
-1.128827E+0
-1.251609E+0
-1.128827E+0
-7.604810E-1
-1.465709E-1
5.594256E-1
1.296118E+0
1.940723E+0
2.493242E+0
2.922979E+0
3.322021E+0
3.782454E+0
4.365668E+0
4.948883E+0
5.501401E+0
5.961834E+0
6.330180E+0
6.606440E+0
6.759917E+0
6.759917E+0
6.606440E+0
6.238093E+0
5.716270E+0
5.040969E+0
4.242886E+0
3.291326E+0
2.278374E+0
1.173336E+0
6.829751E-2
-9.753495E-1
-1.865519E+0
-2.602211E+0
-3.154730E+0
-3.553772E+0
-3.799336E+0
-3.860727E+0
-3.707249E+0
-3.338903E+0
-2.755689E+0
-1.988301E+0
-1.159523E+0
-4.228305E-1
9.899306E-2
4.059479E-1
5.287302E-1
6.208165E-1
7.435987E-1
9.277716E-1
1.296118E+0
1.756550E+0
2.247678E+0
2.708111E+0
3.107153E+0
3.444803E+0
3.782454E+0
4.150799E+0
4.549841E+0
4.948883E+0
5.255837E+0
5.440011E+0
5.440011E+0
5.286533E+0
5.010273E+0
4.672623E+0
4.212190E+0
3.690367E+0
3.260630E+0
2.984370E+0
2.830893E+0
2.769502E+0
2.708111E+0
2.677415E+0
2.677415E+0
2.708111E+0
2.677415E+0
2.585329E+0
2.431851E+0
2.247678E+0
2.002114E+0
1.817941E+0
1.633768E+0
1.449595E+0
1.204031E+0
8.970761E-1
5.594256E-1
2.524705E-1
-5.448449E-2
-2.693529E-1
-3.307440E-1
-3.000485E-1
-2.386575E-1
-1.465709E-1
-1.158755E-1
-2.693529E-1
-6.376990E-1
-1.128827E+0
-1.619955E+0
-2.049692E+0
-2.325952E+0
-2.448734E+0
-2.418038E+0
-2.233865E+0
-1.957606E+0
-1.589260E+0
-1.220914E+0
-8.832631E-1
-5.456125E-1
-2.386575E-1
3.760207E-2
2.831662E-1
5.287302E-1
7.129030E-1
8.049896E-1
8.049896E-1
7.435987E-1
6.822076E-1
6.515119E-1
5.901213E-1
5.901213E-1
6.515119E-1
8.356853E-1
1.081249E+0
1.388204E+0
1.756550E+0
2.186287E+0
2.616024E+0
3.045761E+0
3.414107E+0
3.782454E+0
4.304277E+0
4.979578E+0
5.777661E+0
6.514353E+0
7.158958E+0
7.711477E+0
8.049128E+0
8.233301E+0
8.202606E+0
7.926346E+0
7.527305E+0
7.097568E+0
6.667831E+0
6.238093E+0
5.777661E+0
5.194447E+0
4.488450E+0
3.690367E+0
2.861588E+0
2.002114E+0
1.173336E+0
4.673390E-1
-5.448449E-2
-4.228305E-1
-6.070035E-1
-6.683945E-1
-5.763080E-1
-3.614395E-1
-8.517993E-2
1.603842E-1
2.524705E-1
2.831662E-1
2.217751E-1
1.603842E-1
9.899306E-2
1.296886E-1
2.217751E-1
3.752525E-1
5.901213E-1
7.129030E-1
8.049896E-1
8.356853E-1
8.663805E-1
8.970761E-1
9.584670E-1
1.111945E+0
1.418900E+0
1.848637E+0
2.339765E+0
2.738806E+0
3.045761E+0
3.229934E+0
3.260630E+0
3.137848E+0
2.861588E+0
2.431851E+0
1.910028E+0
1.326813E+0
6.515119E-1
6.906509E-3
-6.070035E-1
-1.128827E+0
-1.497173E+0
-1.804128E+0
-1.988301E+0
-2.080388E+0
-2.111083E+0
-2.049692E+0
-1.896215E+0
-1.589260E+0
-1.128827E+0
-5.456125E-1
-2.378893E-2
4.059479E-1
6.822076E-1
7.742941E-1
6.822076E-1
4.980347E-1
1.910796E-1
-1.465709E-1
-4.228305E-1
-6.683945E-1
-7.911766E-1
-8.832631E-1
-9.139585E-1
-8.832631E-1
-7.911766E-1
-5.763080E-1
-3.307440E-1
-5.448449E-2
2.831662E-1
6.208165E-1
9.584670E-1
1.265422E+0
1.541682E+0
1.756550E+0
1.971419E+0
2.278374E+0
2.677415E+0
3.137848E+0
3.659671E+0
4.150799E+0
4.641927E+0
5.163751E+0
5.716270E+0
6.268789E+0
6.821307E+0
7.312436E+0
7.711477E+0
7.987737E+0
8.171910E+0
8.294692E+0
8.356083E+0
8.294692E+0
8.110518E+0
7.772868E+0
7.281741E+0
6.637136E+0
5.900443E+0
5.071664E+0
4.304277E+0
3.721062E+0
3.352716E+0
3.229934E+0
3.260630E+0
3.414107E+0
3.690367E+0
3.905236E+0
3.997322E+0
3.966626E+0
3.935931E+0
3.905236E+0
3.905236E+0
3.966626E+0
4.120104E+0
4.273582E+0
4.365668E+0
4.396364E+0
4.427059E+0
4.396364E+0
4.304277E+0
4.089408E+0
3.874540E+0
3.690367E+0
3.567585E+0
3.506194E+0
3.506194E+0
3.598280E+0
3.690367E+0
3.690367E+0
3.598280E+0
3.352716E+0
2.922979E+0
2.339765E+0
1.756550E+0
1.204031E+0
7.742941E-1
4.673390E-1
3.752525E-1
5.287302E-1
8.970761E-1
1.449595E+0
2.155592E+0
2.953675E+0
3.782454E+0
4.641927E+0
5.470706E+0
6.207398E+0
6.852003E+0
7.373827E+0
7.803564E+0
8.079824E+0
8.263997E+0
8.386779E+0
8.448169E+0
8.478866E+0
8.448169E+0
8.294692E+0
8.018433E+0
7.650086E+0
7.189653E+0
6.667831E+0
6.176703E+0
5.746965E+0
5.378620E+0
5.071664E+0
4.826100E+0
4.580536E+0
4.396364E+0
4.273582E+0
4.212190E+0
4.212190E+0
4.212190E+0
4.181495E+0
4.212190E+0
4.242886E+0
4.365668E+0
4.488450E+0
4.672623E+0
4.856796E+0
5.040969E+0
5.133055E+0
5.133055E+0
4.979578E+0
4.641927E+0
4.089408E+0
3.414107E+0
2.646720E+0
1.848637E+0
1.050554E+0
4.059479E-1
-1.465709E-1
-5.149170E-1
-8.218720E-1
-1.006045E+0
-1.067436E+0
-1.006045E+0
-8.218720E-1
-5.456125E-1
-1.772665E-1
1.603842E-1
4.673390E-1
7.129030E-1
8.663805E-1
9.277716E-1
8.970761E-1
7.742941E-1
5.901213E-1
4.366436E-1
2.524705E-1
3.760207E-2
-1.465709E-1
-2.693529E-1
-2.693529E-1
-2.386575E-1
-1.465709E-1
-2.378893E-2
1.603842E-1
4.059479E-1
7.129030E-1
1.111945E+0
1.572377E+0
2.094201E+0
2.554633E+0
2.953675E+0
3.260630E+0
3.444803E+0
3.628976E+0
3.751758E+0
3.905236E+0
4.089408E+0
4.365668E+0
4.703318E+0
5.102360E+0
5.440011E+0
5.624183E+0
5.624183E+0
5.562792E+0
5.501401E+0
5.532097E+0
5.501401E+0
5.440011E+0
5.378620E+0
5.317228E+0
5.286533E+0
5.255837E+0
5.163751E+0
5.040969E+0
4.948883E+0
4.887492E+0
4.856796E+0
4.826100E+0
4.795405E+0
4.795405E+0
4.826100E+0
4.918187E+0
5.040969E+0
5.163751E+0
5.317228E+0
5.470706E+0
5.593488E+0
5.654879E+0
5.654879E+0
5.685575E+0
5.746965E+0
5.839052E+0
5.931139E+0
5.992530E+0
5.992530E+0
5.992530E+0
5.992530E+0
5.992530E+0
5.931139E+0
5.839052E+0
5.685575E+0
5.562792E+0
5.409315E+0
5.255837E+0
5.133055E+0
5.040969E+0
4.979578E+0
4.948883E+0
4.887492E+0
4.795405E+0
4.672623E+0
4.549841E+0
4.427059E+0
4.396364E+0
4.427059E+0
4.519145E+0
4.641927E+0
4.795405E+0
4.948883E+0
5.133055E+0
5.255837E+0
5.347924E+0
5.317228E+0
5.225142E+0
5.071664E+0
4.887492E+0
4.641927E+0
4.334972E+0
3.997322E+0
3.567585E+0
3.168543E+0
2.769502E+0
2.401156E+0
2.124896E+0
1.910028E+0
1.756550E+0
1.725855E+0
1.848637E+0
2.094201E+0
2.370460E+0
2.616024E+0
2.800198E+0
2.892283E+0
3.015066E+0
3.107153E+0
3.168543E+0
3.199239E+0
3.137848E+0
3.076457E+0
2.984370E+0
2.892283E+0
2.861588E+0
2.830893E+0
2.861588E+0
2.953675E+0
3.107153E+0
3.291326E+0
3.506194E+0
3.721062E+0
3.997322E+0
4.365668E+0
4.764710E+0
5.194447E+0
5.562792E+0
5.839052E+0
6.023225E+0
6.084616E+0
6.023225E+0
5.869748E+0
5.685575E+0
5.440011E+0
5.133055E+0
4.795405E+0
4.427059E+0
4.058713E+0
3.690367E+0
3.322021E+0
2.984370E+0
2.677415E+0
2.431851E+0
2.247678E+0
2.094201E+0
2.032810E+0
2.124896E+0
2.309070E+0
2.554633E+0
2.800198E+0
3.015066E+0
3.168543E+0
3.199239E+0
3.107153E+0
2.953675E+0
2.738806E+0
2.523938E+0
2.339765E+0
2.216983E+0
2.094201E+0
2.002114E+0
1.940723E+0
1.879332E+0
1.879332E+0
1.879332E+0
1.971419E+0
2.094201E+0
2.186287E+0
2.339765E+0
2.523938E+0
2.738806E+0
2.922979E+0
3.076457E+0
3.137848E+0
3.199239E+0
3.322021E+0
3.475498E+0
3.567585E+0
3.536889E+0
3.444803E+0
3.414107E+0
3.444803E+0
3.536889E+0
3.598280E+0
3.659671E+0
3.782454E+0
3.905236E+0
4.028017E+0
4.120104E+0
4.212190E+0
4.334972E+0
4.519145E+0
4.734014E+0
4.948883E+0
5.163751E+0
5.378620E+0
5.532097E+0
5.685575E+0
5.777661E+0
5.746965E+0
5.562792E+0
5.163751E+0
4.703318E+0
4.212190E+0
3.690367E+0
3.076457E+0
2.431851E+0
1.817941E+0
1.326813E+0
9.277716E-1
6.208165E-1
4.059479E-1
2.217751E-1
6.906509E-3
-2.386575E-1
-4.842215E-1
-6.376990E-1
-6.990900E-1
-6.990900E-1
-6.070035E-1
-4.842215E-1
-3.307440E-1
-1.158755E-1
1.603842E-1
4.366436E-1
6.822076E-1
8.663805E-1
1.050554E+0
1.265422E+0
1.449595E+0
1.633768E+0
1.756550E+0
1.787246E+0
1.817941E+0
1.787246E+0
1.756550E+0
1.603073E+0
1.418900E+0
1.204031E+0
1.050554E+0
9.584670E-1
9.277716E-1
1.019858E+0
1.265422E+0
1.633768E+0
2.032810E+0
2.401156E+0
2.769502E+0
3.137848E+0
3.414107E+0
3.567585E+0
3.506194E+0
3.352716E+0
3.107153E+0
2.892283E+0
2.646720E+0
2.431851E+0
2.216983E+0
2.063505E+0
2.032810E+0
2.124896E+0
2.278374E+0
2.493242E+0
2.738806E+0
3.015066E+0
3.260630E+0
3.414107E+0
3.444803E+0
3.383411E+0
3.291326E+0
3.199239E+0
3.045761E+0
2.861588E+0
2.677415E+0
2.616024E+0
2.616024E+0
2.554633E+0
2.431851E+0
2.278374E+0
2.124896E+0
2.002114E+0
1.879332E+0
1.756550E+0
1.541682E+0
1.265422E+0
9.891627E-1
8.049896E-1
7.129030E-1
6.515119E-1
5.901213E-1
5.594256E-1
6.208165E-1
7.435987E-1
9.277716E-1
1.173336E+0
1.449595E+0
1.787246E+0
2.155592E+0
2.554633E+0
2.984370E+0
3.383411E+0
3.690367E+0
3.843844E+0
3.874540E+0
3.721062E+0
3.444803E+0
3.076457E+0
2.708111E+0
2.309070E+0
1.879332E+0
1.480291E+0
1.204031E+0
1.111945E+0
1.173336E+0
1.326813E+0
1.541682E+0
1.787246E+0
2.063505E+0
2.401156E+0
2.738806E+0
3.076457E+0
3.352716E+0
3.567585E+0
3.751758E+0
3.874540E+0
3.874540E+0
3.751758E+0
3.628976E+0
3.536889E+0
3.536889E+0
3.536889E+0
3.598280E+0
3.659671E+0
3.751758E+0
3.874540E+0
3.935931E+0
3.935931E+0
3.874540E+0
3.782454E+0
3.690367E+0
3.659671E+0
3.690367E+0
3.813149E+0
3.966626E+0
4.058713E+0
3.997322E+0
3.874540E+0
3.721062E+0
3.659671E+0
3.721062E+0
3.905236E+0
4.212190E+0
4.580536E+0
4.948883E+0
5.255837E+0
5.501401E+0
5.593488E+0
5.470706E+0
5.133055E+0
4.672623E+0
4.181495E+0
3.782454E+0
3.506194E+0
3.414107E+0
3.444803E+0
3.567585E+0
3.751758E+0
3.905236E+0
3.997322E+0
3.997322E+0
3.905236E+0
3.751758E+0
3.628976E+0
3.598280E+0
3.690367E+0
3.905236E+0
4.058713E+0
4.120104E+0
4.089408E+0
3.966626E+0
3.690367E+0
3.322021E+0
2.922979E+0
2.585329E+0
2.401156E+0
2.339765E+0
2.401156E+0
2.493242E+0
2.585329E+0
2.554633E+0
2.462547E+0
2.339765E+0
2.247678E+0
2.155592E+0
2.002114E+0
1.848637E+0
1.787246E+0
1.817941E+0
1.940723E+0
2.094201E+0
2.216983E+0
2.401156E+0
2.554633E+0
2.677415E+0
2.708111E+0
2.708111E+0
2.769502E+0
2.830893E+0
2.830893E+0
2.738806E+0
2.646720E+0
2.523938E+0
2.431851E+0
2.309070E+0
2.124896E+0
1.940723E+0
1.817941E+0
1.756550E+0
1.848637E+0
2.002114E+0
2.155592E+0
2.247678E+0
2.339765E+0
2.585329E+0
2.922979E+0
3.322021E+0
3.628976E+0
3.874540E+0
4.028017E+0
4.181495E+0
4.181495E+0
3.997322E+0
3.690367E+0
3.291326E+0
2.800198E+0
2.247678E+0
1.725855E+0
1.265422E+0
8.970761E-1
6.208165E-1
4.980347E-1
5.901213E-1
8.663805E-1
1.265422E+0
1.725855E+0
2.186287E+0
2.585329E+0
2.953675E+0
3.260630E+0
3.475498E+0
3.598280E+0
3.659671E+0
3.690367E+0
3.598280E+0
3.383411E+0
3.168543E+0
2.953675E+0
2.861588E+0
2.800198E+0
2.708111E+0
2.554633E+0
2.431851E+0
2.431851E+0
2.554633E+0
2.677415E+0
2.800198E+0
2.953675E+0
3.076457E+0
3.199239E+0
3.291326E+0
3.444803E+0
3.628976E+0
3.813149E+0
3.935931E+0
3.966626E+0
4.028017E+0
4.181495E+0
4.396364E+0
4.641927E+0
4.795405E+0
4.856796E+0
4.856796E+0
4.826100E+0
4.764710E+0
4.611232E+0
4.304277E+0
3.935931E+0
3.536889E+0
3.107153E+0
2.708111E+0
2.370460E+0
2.124896E+0
2.002114E+0
1.940723E+0
1.940723E+0
2.032810E+0
2.247678E+0
2.616024E+0
2.984370E+0
3.260630E+0
3.475498E+0
3.659671E+0
3.813149E+0
3.966626E+0
4.089408E+0
4.150799E+0
4.120104E+0
3.997322E+0
3.782454E+0
3.536889E+0
3.260630E+0
2.922979E+0
2.554633E+0
2.186287E+0
1.879332E+0
1.695159E+0
1.603073E+0
1.633768E+0
1.756550E+0
1.879332E+0
2.002114E+0
2.124896E+0
2.278374E+0
2.462547E+0
2.677415E+0
2.892283E+0
3.076457E+0
3.168543E+0
3.229934E+0
3.260630E+0
3.199239E+0
3.076457E+0
2.922979E+0
2.800198E+0
2.677415E+0
2.523938E+0
2.401156E+0
2.370460E+0
2.370460E+0
2.339765E+0
2.339765E+0
2.339765E+0
2.370460E+0
2.462547E+0
2.554633E+0
2.616024E+0
2.708111E+0
2.769502E+0
2.861588E+0
2.861588E+0
2.769502E+0
2.585329E+0
2.339765E+0
2.124896E+0
1.940723E+0
1.848637E+0
1.787246E+0
1.787246E+0
1.756550E+0
1.695159E+0
1.633768E+0
1.541682E+0
1.418900E+0
1.234727E+0
1.050554E+0
8.970761E-1
7.742941E-1
7.129030E-1
6.822076E-1
6.208165E-1
5.594256E-1
4.980347E-1
4.059479E-1
3.752525E-1
3.445571E-1
3.752525E-1
4.366436E-1
4.980347E-1
5.594256E-1
5.901213E-1
6.515119E-1
7.435987E-1
8.356853E-1
9.584670E-1
1.019858E+0
1.050554E+0
1.050554E+0
1.081249E+0
1.173336E+0
1.234727E+0
1.234727E+0
1.234727E+0
1.296118E+0
1.480291E+0
1.725855E+0
1.910028E+0
1.971419E+0
1.910028E+0
1.817941E+0
1.633768E+0
1.449595E+0
1.265422E+0
1.081249E+0
9.584670E-1
8.356853E-1
7.435987E-1
6.515119E-1
6.208165E-1
6.208165E-1
6.208165E-1
6.208165E-1
6.515119E-1
7.435987E-1
8.356853E-1
9.277716E-1
1.019858E+0
1.111945E+0
1.234727E+0
1.388204E+0
1.449595E+0
1.357509E+0
1.265422E+0
1.204031E+0
1.142640E+0
1.019858E+0
8.663805E-1
7.742941E-1
8.049896E-1
8.663805E-1
8.970761E-1
9.584670E-1
1.050554E+0
1.173336E+0
1.265422E+0
1.418900E+0
1.603073E+0
1.879332E+0
2.155592E+0
2.339765E+0
2.493242E+0
2.677415E+0
2.892283E+0
3.107153E+0
3.260630E+0
3.444803E+0
3.598280E+0
3.782454E+0
3.935931E+0
4.058713E+0
4.120104E+0
4.120104E+0
4.089408E+0
3.997322E+0
3.874540E+0
3.721062E+0
3.506194E+0
3.291326E+0
3.045761E+0
2.861588E+0
2.677415E+0
2.493242E+0
2.309070E+0
2.186287E+0
2.094201E+0
1.971419E+0
1.817941E+0
1.695159E+0
1.633768E+0
1.664464E+0
1.695159E+0
1.787246E+0
1.879332E+0
2.002114E+0
2.032810E+0
2.002114E+0
1.940723E+0
1.879332E+0
1.817941E+0
1.787246E+0
1.787246E+0
1.817941E+0
1.879332E+0
1.910028E+0
1.910028E+0
1.879332E+0
1.848637E+0
1.787246E+0
1.725855E+0
1.603073E+0
1.510986E+0
1.418900E+0
1.326813E+0
1.296118E+0
1.234727E+0
1.142640E+0
1.050554E+0
9.891627E-1
9.891627E-1
9.584670E-1
9.584670E-1
9.584670E-1
9.891627E-1
1.081249E+0
1.173336E+0
1.265422E+0
1.357509E+0
1.449595E+0
1.572377E+0
1.725855E+0
1.848637E+0
1.910028E+0
1.971419E+0
2.002114E+0
1.971419E+0
1.879332E+0
1.787246E+0
1.664464E+0
1.541682E+0
1.418900E+0
1.326813E+0
1.234727E+0
1.111945E+0
9.584670E-1
8.356853E-1
6.822076E-1
5.901213E-1
4.673390E-1
3.445571E-1
2.524705E-1
1.910796E-1
1.296886E-1
3.760207E-2
3.760207E-2
6.829751E-2
1.296886E-1
1.910796E-1
2.217751E-1
2.524705E-1
2.831662E-1
3.138616E-1
3.138616E-1
2.831662E-1
2.524705E-1
2.217751E-1
2.217751E-1
2.831662E-1
3.752525E-1
4.980347E-1
6.208165E-1
7.435987E-1
8.970761E-1
1.019858E+0
1.204031E+0
1.326813E+0
1.449595E+0
1.572377E+0
1.695159E+0
1.910028E+0
2.155592E+0
2.431851E+0
2.708111E+0
2.953675E+0
3.168543E+0
3.352716E+0
3.444803E+0
3.506194E+0
3.506194E+0
3.475498E+0
3.414107E+0
3.322021E+0
3.199239E+0
3.045761E+0
2.861588E+0
2.616024E+0
2.309070E+0
1.910028E+0
1.480291E+0
1.019858E+0
5.594256E-1
1.296886E-1
-3.307440E-1
-7.604810E-1
-1.190218E+0
-1.527869E+0
-1.773433E+0
-1.896215E+0
-1.957606E+0
-1.988301E+0
-1.988301E+0
-1.988301E+0
-1.926910E+0
-1.804128E+0
-1.619955E+0
-1.343696E+0
-1.006045E+0
-6.990900E-1
-4.228305E-1
-1.158755E-1
1.603842E-1
3.752525E-1
5.287302E-1
5.287302E-1
4.980347E-1
4.059479E-1
3.138616E-1
1.603842E-1
6.906509E-3
-1.465709E-1
-3.000485E-1
-3.921350E-1
-4.535260E-1
-5.149170E-1
-5.149170E-1
-4.842215E-1
-3.921350E-1
-3.000485E-1
-1.772665E-1
-5.448449E-2
6.829751E-2
1.910796E-1
2.524705E-1
2.831662E-1
3.138616E-1
3.445571E-1
3.138616E-1
2.524705E-1
1.603842E-1
3.760207E-2
-5.448449E-2
-1.465709E-1
-2.386575E-1
-3.307440E-1
-4.535260E-1
-6.376990E-1
-7.911766E-1
-9.446541E-1
-1.067436E+0
-1.190218E+0
-1.343696E+0
-1.497173E+0
-1.589260E+0
-1.619955E+0
-1.589260E+0
-1.527869E+0
-1.497173E+0
-1.497173E+0
-1.497173E+0
-1.466478E+0
-1.405087E+0
-1.405087E+0
-1.374391E+0
-1.282305E+0
-1.220914E+0
-1.190218E+0
-1.159523E+0
-1.128827E+0
-1.067436E+0
-1.036741E+0
-1.067436E+0
-1.128827E+0
-1.190218E+0
-1.190218E+0
-1.128827E+0
-1.098131E+0
-1.067436E+0
-1.036741E+0
-1.006045E+0
-9.753495E-1
-9.753495E-1
-9.753495E-1
-9.446541E-1
-9.139585E-1
-8.832631E-1
-8.218720E-1
-6.990900E-1
-5.456125E-1
-3.000485E-1
-8.517993E-2
1.296886E-1
3.138616E-1
4.673390E-1
6.515119E-1
8.049896E-1
9.277716E-1
9.891627E-1
1.081249E+0
1.234727E+0
1.449595E+0
1.756550E+0
2.002114E+0
2.216983E+0
2.370460E+0
2.401156E+0
2.339765E+0
2.216983E+0
2.094201E+0
1.910028E+0
1.633768E+0
1.265422E+0
8.663805E-1
4.059479E-1
-5.448449E-2
-5.456125E-1
-1.128827E+0
-1.712042E+0
-2.325952E+0
-2.909166E+0
-3.430990E+0
-3.830031E+0
-4.106291E+0
-4.290463E+0
-4.351855E+0
-4.321159E+0
-4.167682E+0
-3.922118E+0
-3.615163E+0
-3.277512E+0
-2.939862E+0
-2.602211E+0
-2.264561E+0
-1.896215E+0
-1.527869E+0
-1.282305E+0
-1.098131E+0
-1.006045E+0
-9.446541E-1
-9.446541E-1
-9.446541E-1
-1.036741E+0
-1.190218E+0
-1.374391E+0
-1.527869E+0
-1.619955E+0
-1.650651E+0
-1.619955E+0
-1.589260E+0
-1.558564E+0
-1.435782E+0
-1.190218E+0
-8.525675E-1
-4.842215E-1
-1.772665E-1
6.829751E-2
2.217751E-1
3.138616E-1
4.366436E-1
5.901213E-1
7.435987E-1
8.049896E-1
7.742941E-1
7.129030E-1
6.208165E-1
4.366436E-1
1.910796E-1
-1.772665E-1
-6.376990E-1
-1.251609E+0
-1.896215E+0
-2.448734E+0
-2.909166E+0
-3.216121E+0
-3.492381E+0
-3.676554E+0
-3.799336E+0
-3.830031E+0
-3.737945E+0
-3.615163E+0
-3.492381E+0
-3.400294E+0
-3.308208E+0
-3.154730E+0
-2.878471E+0
-2.479429E+0
-2.080388E+0
-1.681346E+0
-1.374391E+0
-1.190218E+0
-1.098131E+0
-1.098131E+0
-1.159523E+0
-1.282305E+0
-1.497173E+0
-1.742737E+0
-2.018997E+0
-2.356647E+0
-2.724993E+0
-3.124035E+0
-3.523076E+0
-3.860727E+0
-4.167682E+0
-4.382550E+0
-4.566723E+0
-4.597419E+0
-4.536028E+0
-4.382550E+0
-4.259769E+0
-4.136986E+0
-3.952813E+0
-3.737945E+0
-3.430990E+0
-3.093339E+0
-2.755689E+0
-2.510125E+0
-2.356647E+0
-2.233865E+0
-2.233865E+0
-2.325952E+0
-2.571516E+0
-2.970557E+0
-3.430990E+0
-3.952813E+0
-4.536028E+0
-5.088547E+0
-5.641066E+0
-6.132194E+0
-6.623322E+0
-7.083755E+0
-7.421405E+0
-7.666969E+0
-7.759055E+0
-7.697665E+0
-7.544187E+0
-7.267927E+0
-6.991668E+0
-6.654017E+0
-6.285671E+0
-5.855935E+0
-5.395502E+0
-4.935069E+0
-4.566723E+0
-4.229073E+0
-3.952813E+0
-3.707249E+0
-3.461685E+0
-3.246817E+0
-3.031948E+0
-2.878471E+0
-2.786384E+0
-2.786384E+0
-2.878471E+0
-3.062644E+0
-3.277512E+0
-3.553772E+0
-3.830031E+0
-4.106291E+0
-4.382550E+0
-4.628114E+0
-4.812287E+0
-4.935069E+0
-4.965765E+0
-4.935069E+0
-4.812287E+0
-4.689506E+0
-4.597419E+0
-4.505332E+0
-4.413246E+0
-4.290463E+0
-4.198377E+0
-4.167682E+0
-4.167682E+0
-4.198377E+0
-4.229073E+0
-4.259769E+0
-4.351855E+0
-4.443941E+0
-4.597419E+0
-4.781591E+0
-5.027156E+0
-5.303415E+0
-5.671762E+0
-6.070803E+0
-6.500540E+0
-6.899581E+0
-7.237232E+0
-7.513492E+0
-7.728360E+0
-7.820447E+0
-7.820447E+0
-7.759055E+0
-7.666969E+0
-7.574883E+0
-7.482796E+0
-7.390709E+0
-7.267927E+0
-7.145145E+0
-6.960972E+0
-6.838190E+0
-6.715408E+0
-6.623322E+0
-6.531236E+0
-6.408454E+0
-6.285671E+0
-6.162889E+0
-6.101499E+0
-6.040107E+0
-6.009412E+0
-6.009412E+0
-5.978716E+0
-5.886630E+0
-5.825239E+0
-5.794543E+0
-5.825239E+0
-5.825239E+0
-5.763848E+0
-5.641066E+0
-5.518284E+0
-5.395502E+0
-5.303415E+0
-5.211329E+0
-5.088547E+0
-4.904374E+0
-4.689506E+0
-4.505332E+0
-4.351855E+0
-4.229073E+0
-4.106291E+0
-3.952813E+0
-3.830031E+0
-3.768640E+0
-3.737945E+0
-3.768640E+0
-3.830031E+0
-3.860727E+0
-3.860727E+0
-3.830031E+0
-3.799336E+0
-3.768640E+0
-3.676554E+0
-3.553772E+0
-3.430990E+0
-3.308208E+0
-3.154730E+0
-2.970557E+0
-2.724993E+0
-2.510125E+0
-2.325952E+0
-2.203170E+0
-2.141779E+0
-2.111083E+0
-2.111083E+0
-2.141779E+0
-2.172474E+0
-2.233865E+0
-2.356647E+0
-2.510125E+0
-2.632907E+0
-2.724993E+0
-2.817080E+0
-2.909166E+0
-2.970557E+0
-3.062644E+0
-3.124035E+0
-3.154730E+0
-3.154730E+0
-3.093339E+0
-2.970557E+0
-2.847775E+0
-2.724993E+0
-2.663602E+0
-2.571516E+0
-2.448734E+0
-2.325952E+0
-2.203170E+0
-2.049692E+0
-1.865519E+0
-1.681346E+0
-1.527869E+0
-1.435782E+0
-1.313000E+0
-1.190218E+0
-1.067436E+0
-1.067436E+0
-1.128827E+0
-1.190218E+0
-1.220914E+0
-1.282305E+0
-1.374391E+0
-1.497173E+0
-1.681346E+0
-1.834824E+0
-1.957606E+0
-1.988301E+0
-1.957606E+0
-1.926910E+0
-1.896215E+0
-1.834824E+0
-1.834824E+0
-1.865519E+0
-1.957606E+0
-2.080388E+0
-2.203170E+0
-2.295256E+0
-2.418038E+0
-2.571516E+0
-2.755689E+0
-2.878471E+0
-3.001253E+0
-3.093339E+0
-3.246817E+0
-3.461685E+0
-3.676554E+0
-3.860727E+0
-4.014204E+0
-4.167682E+0
-4.321159E+0
-4.474637E+0
-4.628114E+0
-4.720201E+0
-4.750897E+0
-4.781591E+0
-4.812287E+0
-4.842983E+0
-4.842983E+0
-4.842983E+0
-4.904374E+0
-5.027156E+0
-5.180634E+0
-5.334111E+0
-5.426197E+0
-5.487588E+0
-5.518284E+0
-5.548979E+0
-5.579675E+0
-5.671762E+0
-5.825239E+0
-5.978716E+0
-6.193584E+0
-6.285671E+0
-6.254976E+0
-6.070803E+0
-5.825239E+0
-5.641066E+0
-5.518284E+0
-5.364806E+0
-5.119243E+0
-4.812287E+0
-4.536028E+0
-4.351855E+0
-4.229073E+0
-4.198377E+0
-4.259769E+0
-4.474637E+0
-4.658810E+0
-4.781591E+0
-4.873678E+0
-5.057851E+0
-5.364806E+0
-5.794543E+0
-6.193584E+0
-6.592627E+0
-6.930277E+0
-7.175841E+0
-7.237232E+0
-7.114450E+0
-6.838190E+0
-6.561931E+0
-6.285671E+0
-6.101499E+0
-5.917325E+0
-5.733152E+0
-5.487588E+0
-5.149938E+0
-4.812287E+0
-4.536028E+0
-4.290463E+0
-4.106291E+0
-3.983509E+0
-3.922118E+0
-3.952813E+0
-3.983509E+0
-4.044900E+0
-4.106291E+0
-4.106291E+0
-4.106291E+0
-4.075595E+0
-4.014204E+0
-3.983509E+0
-3.952813E+0
-3.952813E+0
-3.983509E+0
-4.014204E+0
-4.014204E+0
-3.952813E+0
-3.891422E+0
-3.799336E+0
-3.615163E+0
-3.369599E+0
-3.093339E+0
-2.847775E+0
-2.602211E+0
-2.233865E+0
-1.742737E+0
-1.159523E+0
-5.456125E-1
6.829751E-2
7.129030E-1
1.326813E+0
1.787246E+0
2.124896E+0
2.309070E+0
2.339765E+0
2.247678E+0
1.971419E+0
1.541682E+0
1.019858E+0
4.059479E-1
-2.079620E-1
-8.525675E-1
-1.466478E+0
-2.018997E+0
-2.479429E+0
-2.786384E+0
-2.970557E+0
-3.062644E+0
-3.093339E+0
-3.124035E+0
-3.093339E+0
-2.970557E+0
-2.817080E+0
-2.724993E+0
-2.694298E+0
-2.786384E+0
-2.939862E+0
-3.062644E+0
-3.216121E+0
-3.400294E+0
-3.615163E+0
-3.830031E+0
-3.983509E+0
-4.014204E+0
-4.044900E+0
-3.983509E+0
-3.799336E+0
-3.461685E+0
-3.062644E+0
-2.663602E+0
-2.264561E+0
-1.804128E+0
-1.343696E+0
-9.753495E-1
-6.990900E-1
-5.149170E-1
-3.307440E-1
-1.772665E-1
-5.448449E-2
6.906509E-3
3.760207E-2
3.760207E-2
9.899306E-2
1.296886E-1
1.603842E-1
1.603842E-1
1.296886E-1
1.296886E-1
1.296886E-1
6.829751E-2
-1.158755E-1
-4.228305E-1
-6.990900E-1
-9.753495E-1
-1.220914E+0
-1.497173E+0
-1.773433E+0
-1.988301E+0
-2.264561E+0
-2.663602E+0
-3.277512E+0
-4.075595E+0
-5.027156E+0
-6.040107E+0
-6.991668E+0
-8.004620E+0
-9.017571E+0
-1.006122E+1
-1.110487E+1
-1.196434E+1
-1.251686E+1
-1.270103E+1
-1.270103E+1
-1.260895E+1
-1.242477E+1
-1.214851E+1
-1.165738E+1
-1.104347E+1
-1.039887E+1
-9.754263E+0
-9.109657E+0
-8.434357E+0
-7.789751E+0
-7.206537E+0
-6.746104E+0
-6.377758E+0
-6.070803E+0
-5.794543E+0
-5.641066E+0
-5.671762E+0
-5.948021E+0
-6.316367E+0
-6.776799E+0
-7.298623E+0
-7.912533E+0
-8.618530E+0
-9.508699E+0
-1.058304E+1
-1.174947E+1
-1.300799E+1
-1.432789E+1
-1.555571E+1
-1.656867E+1
-1.724397E+1
-1.755092E+1
-1.755092E+1
-1.730536E+1
-1.687562E+1
-1.632310E+1
-1.570919E+1
-1.500319E+1
-1.423581E+1
-1.343772E+1
-1.279312E+1
-1.233268E+1
-1.205643E+1
-1.193364E+1
-1.205643E+1
-1.248616E+1
-1.319216E+1
-1.411303E+1
-1.518737E+1
-1.641519E+1
-1.770440E+1
-1.896292E+1
-2.009865E+1
-2.098882E+1
-2.157203E+1
-2.181760E+1
-2.172551E+1
-2.132647E+1
-2.065117E+1
-1.973030E+1
-1.865596E+1
-1.752023E+1
-1.641519E+1
-1.534085E+1
-1.429720E+1
-1.337633E+1
-1.260895E+1
-1.205643E+1
-1.174947E+1
-1.174947E+1
-1.196434E+1
-1.239408E+1
-1.300799E+1
-1.368329E+1
-1.438928E+1
-1.506459E+1
-1.561711E+1
-1.604684E+1
-1.635380E+1
-1.647658E+1
-1.641519E+1
-1.623101E+1
-1.595476E+1
-1.561711E+1
-1.534085E+1
-1.518737E+1
-1.512598E+1
-1.521806E+1
-1.540224E+1
-1.561711E+1
-1.583197E+1
-1.595476E+1
-1.598545E+1
-1.595476E+1
-1.586267E+1
-1.583197E+1
-1.583197E+1
-1.586267E+1
-1.595476E+1
-1.607754E+1
-1.626171E+1
-1.656867E+1
-1.690632E+1
-1.724397E+1
-1.755092E+1
-1.782718E+1
-1.810344E+1
-1.831831E+1
-1.853318E+1
-1.877874E+1
-1.902431E+1
-1.914709E+1
-1.908570E+1
-1.880944E+1
-1.841040E+1
-1.791927E+1
-1.736675E+1
-1.684493E+1
-1.638449E+1
-1.598545E+1
-1.573989E+1
-1.564780E+1
-1.558641E+1
-1.549432E+1
-1.534085E+1
-1.518737E+1
-1.506459E+1
-1.497250E+1
-1.491111E+1
-1.497250E+1
-1.478833E+1
-1.368329E+1
-1.208712E+1
-1.101278E+1
-1.193364E+1
-1.337633E+1
-1.254755E+1
-1.079791E+1
-1.098208E+1
-1.420511E+1
-2.163342E+1
-3.363536E+1
-4.643539E+1
-5.561334E+1
-6.159896E+1
-6.608051E+1
-6.847475E+1
-6.687859E+1
-5.763924E+1
-4.044977E+1
-2.037491E+1
-2.939862E+0
1.038199E+1
2.244532E+1
3.662664E+1
5.071587E+1
6.029288E+1
6.517346E+1
6.597154E+1
6.142860E+1
4.847511E+1
2.327410E+1
-1.012261E+1
-4.173898E+1
-6.709346E+1
-8.658510E+1
-1.008278E+2
-1.099444E+2
-1.112950E+2
-1.036518E+2
-9.266281E+1
-8.142825E+1
-6.500617E+1
-4.379558E+1
-2.783391E+1
-2.190968E+1
-2.187899E+1
-2.338306E+1
-2.402767E+1
-2.798739E+1
-4.195384E+1
-6.175244E+1
-7.743784E+1
-8.689206E+1
-9.008439E+1
-8.492754E+1
-7.406134E+1
-5.849872E+1
-3.777926E+1
-1.543293E+1
4.273582E+0
1.873116E+1
3.251344E+1
4.850580E+1
5.980174E+1
6.158209E+1
5.571925E+1
4.107749E+1
1.467936E+1
-1.850248E+1
-5.054858E+1
-7.921819E+1
-1.048796E+2
-1.283003E+2
-1.477613E+2
-1.586581E+2
-1.595790E+2
-1.477919E+2
-1.206571E+2
-8.431364E+1
-4.913660E+1
-2.279985E+1
-1.558564E+0
2.465539E+1
5.013266E+1
5.768375E+1
4.700172E+1
3.297388E+1
2.137098E+1
7.343132E+0
-1.046026E+1
-2.660609E+1
-3.670491E+1
-4.324306E+1
-4.864546E+1
-4.984259E+1
-4.594426E+1
-4.081811E+1
-3.296006E+1
-1.573989E+1
1.118007E+1
3.843768E+1
5.648663E+1
6.873414E+1
8.227085E+1
8.902387E+1
7.978452E+1
6.059983E+1
4.291922E+1
2.809329E+1
7.987737E+0
-2.028282E+1
-4.962772E+1
-7.065414E+1
-8.689206E+1
-1.120317E+2
-1.477613E+2
-1.800222E+2
-1.898141E+2
-1.741594E+2
-1.570620E+2
-1.580442E+2
-1.735762E+2
-1.951244E+2
-2.144933E+2
-2.252367E+2
-2.262803E+2
-2.188520E+2
-2.045479E+2
-1.818639E+2
-1.504932E+2
-1.125842E+2
-6.893520E+1
-2.590010E+1
9.675989E+0
3.782377E+1
6.084539E+1
7.518020E+1
6.980848E+1
4.826024E+1
3.128562E+1
3.371057E+1
5.418447E+1
7.318499E+1
7.551785E+1
6.937874E+1
6.643198E+1
6.897970E+1
7.226411E+1
6.566459E+1
4.178349E+1
6.422266E+0
-2.178690E+1
-2.992121E+1
-2.519410E+1
-2.227803E+1
-1.620032E+1
9.123471E+0
4.531347E+1
7.020753E+1
7.490393E+1
6.652406E+1
5.777584E+1
5.077727E+1
3.874463E+1
1.633691E+1
-1.417442E+1
-4.557591E+1
-7.694672E+1
-1.116019E+2
-1.491425E+2
-1.802678E+2
-1.936510E+2
-1.922697E+2
-1.896606E+2
-1.925153E+2
-1.949402E+2
-1.875119E+2
-1.695551E+2
-1.473929E+2
-1.239108E+2
-9.913956E+1
-7.510499E+1
-5.346466E+1
-3.633657E+1
-2.792600E+1
-2.961425E+1
-3.876151E+1
-5.192989E+1
-6.798363E+1
-8.597119E+1
-1.020249E+2
-1.152547E+2
-1.291905E+2
-1.445996E+2
-1.560797E+2
-1.569085E+2
-1.460116E+2
-1.280547E+2
-1.095760E+2
-9.416689E+1
-8.050739E+1
-6.537451E+1
-4.787808E+1
-3.124112E+1
-2.154134E+1
-2.123438E+1
-2.531688E+1
-2.853991E+1
-3.090346E+1
-3.348189E+1
-3.578405E+1
-3.492458E+1
-2.789530E+1
-1.819553E+1
-1.230199E+1
-1.352981E+1
-2.052839E+1
-2.752696E+1
-3.121042E+1
-3.400371E+1
-3.673561E+1
-3.584544E+1
-2.952217E+1
-2.006795E+1
-1.033748E+1
-2.356647E+0
3.045761E+0
5.746965E+0
4.212190E+0
-3.492381E+0
-1.742814E+1
-3.483249E+1
-5.119319E+1
-6.503687E+1
-7.881914E+1
-9.241725E+1
-1.023626E+2
-1.073046E+2
-1.089314E+2
-1.099444E+2
-1.113257E+2
-1.127377E+2
-1.159300E+2
-1.224068E+2
-1.289756E+2
-1.312471E+2
-1.275329E+2
-1.186312E+2
-1.059540E+2
-9.045274E+1
-7.363160E+1
-5.714812E+1
-4.072602E+1
-2.372072E+1
-7.329319E+0
6.146007E+0
1.464866E+1
1.734987E+1
1.440310E+1
6.176703E+0
-7.083755E+0
-2.467228E+1
-4.416392E+1
-6.304166E+1
-7.949445E+1
-9.054482E+1
-9.327672E+1
-8.673859E+1
-7.295630E+1
-5.481526E+1
-3.381954E+1
-1.150391E+1
8.663038E+0
2.278297E+1
2.824677E+1
2.542278E+1
1.762613E+1
8.171910E+0
-1.159523E+0
-9.754263E+0
-1.693701E+1
-2.126508E+1
-2.141855E+1
-1.785788E+1
-1.279312E+1
-8.526444E+0
-5.917325E+0
-5.334111E+0
-7.053059E+0
-1.079791E+1
-1.601615E+1
-2.123438E+1
-2.335237E+1
-2.019073E+1
-1.291590E+1
-5.456893E+0
-1.251609E+0
-5.456125E-1
-1.804128E+0
-3.400294E+0
-4.351855E+0
-4.290463E+0
-3.124035E+0
-1.343696E+0
-7.297856E-1
-2.939862E+0
-7.973924E+0
-1.402094E+1
-1.911639E+1
-2.326028E+1
-2.725070E+1
-3.093416E+1
-3.296006E+1
-3.200850E+1
-2.777252E+1
-2.077395E+1
-1.193364E+1
-2.172474E+0
8.663038E+0
2.057289E+1
3.183814E+1
4.009523E+1
4.469955E+1
4.697102E+1
4.807607E+1
4.724728E+1
4.362521E+1
3.806933E+1
3.171536E+1
2.434844E+1
1.523188E+1
5.163751E+0
-4.259769E+0
-1.257825E+1
-2.055908E+1
-2.850921E+1
-3.535431E+1
-3.952890E+1
-4.066464E+1
-4.005073E+1
-3.909917E+1
-3.842386E+1
-3.790204E+1
-3.771787E+1
-3.823969E+1
-3.922195E+1
-3.949821E+1
-3.759509E+1
-3.253033E+1
-2.479506E+1
-1.589336E+1
-7.267927E+0
9.899306E-2
5.900443E+0
9.829468E+0
1.121077E+1
9.369035E+0
4.212190E+0
-3.185426E+0
-1.125834E+1
-1.847179E+1
-2.408906E+1
-2.811017E+1
-3.065790E+1
-3.154807E+1
-3.038164E+1
-2.706653E+1
-2.181760E+1
-1.503389E+1
-7.237232E+0
1.111945E+0
9.583903E+0
1.753404E+1
2.416427E+1
2.904485E+1
3.226788E+1
3.414031E+1
3.478491E+1
3.453935E+1
3.404822E+1
3.377196E+1
3.377196E+1
3.380266E+1
3.343431E+1
3.229858E+1
2.987363E+1
2.603669E+1
2.124819E+1
1.636761E+1
1.157911E+1
5.839052E+0
-1.988301E+0
-1.202573E+1
-2.326028E+1
-3.421858E+1
-4.391836E+1
-5.171501E+1
-5.668769E+1
-5.785412E+1
-5.453900E+1
-4.701860E+1
-3.661283E+1
-2.473367E+1
-1.248616E+1
-9.139585E-1
8.877907E+0
1.627552E+1
2.146306E+1
2.480887E+1
2.622087E+1
2.569904E+1
2.410288E+1
2.296714E+1
2.324340E+1
2.428705E+1
2.459400E+1
2.327410E+1
2.020455E+1
1.596857E+1
1.108798E+1
6.176703E+0
1.541682E+0
-2.817080E+0
-7.329319E+0
-1.254755E+1
-1.896292E+1
-2.614566E+1
-3.286797E+1
-3.774856E+1
-3.986655E+1
-3.873082E+1
-3.424928E+1
-2.663679E+1
-1.659936E+1
-5.242024E+0
6.115311E+0
1.615274E+1
2.373453E+1
2.803190E+1
2.916764E+1
2.827746E+1
2.671199E+1
2.490096E+1
2.256810E+1
1.965203E+1
1.642900E+1
1.311389E+1
1.004434E+1
7.496609E+0
5.654879E+0
4.334972E+0
2.984370E+0
1.204031E+0
-9.446541E-1
-3.031948E+0
-4.935069E+0
-7.145145E+0
-1.033748E+1
-1.448137E+1
-1.884013E+1
-2.224733E+1
-2.387419E+1
-2.319889E+1
-2.006795E+1
-1.457346E+1
-7.114450E+0
1.541682E+0
1.065825E+1
1.946785E+1
2.735660E+1
3.352640E+1
3.711777E+1
3.760889E+1
3.503047E+1
2.975085E+1
2.235323E+1
1.329806E+1
3.567585E+0
-5.395502E+0
-1.220990E+1
-1.616962E+1
-1.782718E+1
-1.804205E+1
-1.724397E+1
-1.564780E+1
-1.368329E+1
-1.227129E+1
-1.220990E+1
-1.371398E+1
-1.650727E+1
-2.012934E+1
-2.415045E+1
-2.835574E+1
-3.256102E+1
-3.679700E+1
-4.094090E+1
-4.425600E+1
-4.566800E+1
-4.456297E+1
-4.118646E+1
-3.621378E+1
-3.038164E+1
-2.421185E+1
-1.822622E+1
-1.310007E+1
-9.508699E+0
-7.943228E+0
-8.372965E+0
-1.055235E+1
-1.395955E+1
-1.810344E+1
-2.252359E+1
-2.685166E+1
-3.081138E+1
-3.409580E+1
-3.639796E+1
-3.756439E+1
-3.774856E+1
-3.731883E+1
-3.655144E+1
-3.532362E+1
-3.357398E+1
-3.121042E+1
-2.863200E+1
-2.654470E+1
-2.540897E+1
-2.528619E+1
-2.586940E+1
-2.700514E+1
-2.875478E+1
-3.114903E+1
-3.385024E+1
-3.649004E+1
-3.857734E+1
-3.971307E+1
-3.989725E+1
-3.940612E+1
-3.851595E+1
-3.753369E+1
-3.673561E+1
-3.624448E+1
-3.609100E+1
-3.636726E+1
-3.704256E+1
-3.805552E+1
-3.925264E+1
-4.044977E+1
-4.130924E+1
-4.158550E+1
-4.143202E+1
-4.124785E+1
-4.137063E+1
-4.195384E+1
-4.299749E+1
-4.431740E+1
-4.569869E+1
-4.692651E+1
-4.790878E+1
-4.876824E+1
-4.947424E+1
-4.999606E+1
-5.036441E+1
-5.064067E+1
-5.085554E+1
-5.113180E+1
-5.137737E+1
-5.174571E+1
-5.245171E+1
-5.371022E+1
-5.536778E+1
-5.711742E+1
-5.862150E+1
-5.978793E+1
-6.058601E+1
-6.083158E+1
-6.052463E+1
-5.988002E+1
-5.902054E+1
-5.782342E+1
-5.607378E+1
-5.367953E+1
-5.082484E+1
-4.797016E+1
-4.529965E+1
-4.293610E+1
-4.121716E+1
-4.038837E+1
-4.081811E+1
-4.256776E+1
-4.526896E+1
-4.855338E+1
-5.217545E+1
-5.598169E+1
-5.997211E+1
-6.402391E+1
-6.783015E+1
-7.099178E+1
-7.332465E+1
-7.470595E+1
-7.489011E+1
-7.357021E+1
-7.043927E+1
-6.549730E+1
-5.920472E+1
-5.214475E+1
-4.490061E+1
-3.808621E+1
-3.203920E+1
-2.694375E+1
-2.298402E+1
-2.049769E+1
-1.960752E+1
-2.031352E+1
-2.261568E+1
-2.611497E+1
-3.035095E+1
-3.520084E+1
-4.075672E+1
-4.720277E+1
-5.435483E+1
-6.175244E+1
-6.868963E+1
-7.476733E+1
-7.952514E+1
-8.256400E+1
-8.382250E+1
-8.330068E+1
-8.105991E+1
-7.728437E+1
-7.243448E+1
-6.706277E+1
-6.162966E+1
-5.631934E+1
-5.119319E+1
-4.637400E+1
-4.207662E+1
-3.854665E+1
-3.578405E+1
-3.391162E+1
-3.311354E+1
-3.338980E+1
-3.452554E+1
-3.621378E+1
-3.817830E+1
-4.029629E+1
-4.256776E+1
-4.486992E+1
-4.695721E+1
-4.867616E+1
-5.018024E+1
-5.153085E+1
-5.257449E+1
-5.303492E+1
-5.260518E+1
-5.125458E+1
-4.910590E+1
-4.634330E+1
-4.324306E+1
-3.998933E+1
-3.679700E+1
-3.388093E+1
-3.157876E+1
-3.010538E+1
-2.958356E+1
-2.992121E+1
-3.108764E+1
-3.289867E+1
-3.513944E+1
-3.734952E+1
-3.909917E+1
-4.002003E+1
-3.995864E+1
-3.879221E+1
-3.645935E+1
-3.296006E+1
-2.869339E+1
-2.405837E+1
-1.963822E+1
-1.589336E+1
-1.310007E+1
-1.147321E+1
-1.110487E+1
-1.214851E+1
-1.454276E+1
-1.804205E+1
-2.240081E+1
-2.731209E+1
-3.228476E+1
-3.695048E+1
-4.094090E+1
-4.397975E+1
-4.579078E+1
-4.625121E+1
-4.554522E+1
-4.410253E+1
-4.244498E+1
-4.106368E+1
-4.029629E+1
-4.029629E+1
-4.109438E+1
-4.253706E+1
-4.444018E+1
-4.652747E+1
-4.833851E+1
-4.944355E+1
-4.971980E+1
-4.913660E+1
-4.784738E+1
-4.609773E+1
-4.401045E+1
-4.167758E+1
-3.919125E+1
-3.661283E+1
-3.403441E+1
-3.160946E+1
-2.970634E+1
-2.863200E+1
-2.844782E+1
-2.921521E+1
-3.087277E+1
-3.335910E+1
-3.649004E+1
-3.998933E+1
-4.355001E+1
-4.711069E+1
-5.036441E+1
-5.294283E+1
-5.463109E+1
-5.530639E+1
-5.499944E+1
-5.374091E+1
-5.156154E+1
-4.870686E+1
-4.548383E+1
-4.232219E+1
-3.952890E+1
-3.731883E+1
-3.566126E+1
-3.449484E+1
-3.372745E+1
-3.314423E+1
-3.262241E+1
-3.206989E+1
-3.160946E+1
-3.142529E+1
-3.167085E+1
-3.240754E+1
-3.363536E+1
-3.547710E+1
-3.787135E+1
-4.066464E+1
-4.370349E+1
-4.680373E+1
-4.984259E+1
-5.257449E+1
-5.487665E+1
-5.671838E+1
-5.794621E+1
-5.852942E+1
-5.843733E+1
-5.779273E+1
-5.674908E+1
-5.552126E+1
-5.423205E+1
-5.303492E+1
-5.199127E+1
-5.110111E+1
-5.045650E+1
-4.999606E+1
-4.975050E+1
-4.975050E+1
-5.008816E+1
-5.076345E+1
-5.168432E+1
-5.266658E+1
-5.358744E+1
-5.435483E+1
-5.496874E+1
-5.549056E+1
-5.592030E+1
-5.610447E+1
-5.604308E+1
-5.576682E+1
-5.549056E+1
-5.524500E+1
-5.509152E+1
-5.496874E+1
-5.496874E+1
-5.499944E+1
-5.499944E+1
-5.478456E+1
-5.432414E+1
-5.364883E+1
-5.285075E+1
-5.199127E+1
-5.116249E+1
-5.042580E+1
-4.975050E+1
-4.910590E+1
-4.843060E+1
-4.781669E+1
-4.741764E+1
-4.726417E+1
-4.729486E+1
-4.741764E+1
-4.775530E+1
-4.836920E+1
-4.916729E+1
-4.996537E+1
-5.057929E+1
-5.100902E+1
-5.110111E+1
-5.085554E+1
-5.039511E+1
-4.968911E+1
-4.886034E+1
-4.793947E+1
-4.698791E+1
-4.606704E+1
-4.523827E+1
-4.459366E+1
-4.413322E+1
-4.385696E+1
-4.373418E+1
-4.373418E+1
-4.376488E+1
-4.394905E+1
-4.428671E+1
-4.480853E+1
-4.548383E+1
-4.625121E+1
-4.704930E+1
-4.781669E+1
-4.855338E+1
-4.922868E+1
-4.984259E+1
-5.033372E+1
-5.070207E+1
-5.097833E+1
-5.113180E+1
-5.116249E+1
-5.103971E+1
-5.082484E+1
-5.051789E+1
-5.014954E+1
-4.968911E+1
-4.916729E+1
-4.864546E+1
-4.821573E+1
-4.803156E+1
-4.812364E+1
-4.846129E+1
-4.898312E+1
-4.965842E+1
-5.039511E+1
-5.116249E+1
-5.186849E+1
-5.245171E+1
-5.275866E+1
-5.275866E+1
-5.242101E+1
-5.177641E+1
-5.085554E+1
-4.978120E+1
-4.852268E+1
-4.707999E+1
-4.557591E+1
-4.407184E+1
-4.256776E+1
-4.109438E+1
-3.968237E+1
-3.851595E+1
-3.768717E+1
-3.713465E+1
-3.679700E+1
-3.673561E+1
-3.691979E+1
-3.741091E+1
-3.830108E+1
-3.952890E+1
-4.097159E+1
-4.235288E+1
-4.348862E+1
-4.440949E+1
-4.511549E+1
-4.557591E+1
-4.579078E+1
-4.579078E+1
-4.572939E+1
-4.572939E+1
-4.579078E+1
-4.585217E+1
-4.591357E+1
-4.606704E+1
-4.634330E+1
-4.668095E+1
-4.704930E+1
-4.750974E+1
-4.800086E+1
-4.849199E+1
-4.882964E+1
-4.901381E+1
-4.898312E+1
-4.886034E+1
-4.870686E+1
-4.849199E+1
-4.812364E+1
-4.760182E+1
-4.686513E+1
-4.594426E+1
-4.486992E+1
-4.376488E+1
-4.272123E+1
-4.176967E+1
-4.103297E+1
-4.063393E+1
-4.063393E+1
-4.091019E+1
-4.137063E+1
-4.207662E+1
-4.305888E+1
-4.425600E+1
-4.554522E+1
-4.683443E+1
-4.809295E+1
-4.932076E+1
-5.045650E+1
-5.150015E+1
-5.245171E+1
-5.328049E+1
-5.392510E+1
-5.426274E+1
-5.426274E+1
-5.404787E+1
-5.374091E+1
-5.337257E+1
-5.294283E+1
-5.260518E+1
-5.239031E+1
-5.239031E+1
-5.266658E+1
-5.331118E+1
-5.435483E+1
-5.567474E+1
-5.714812E+1
-5.871359E+1
-6.034045E+1
-6.212079E+1
-6.405460E+1
-6.601912E+1
-6.789154E+1
-6.957980E+1
-7.111456E+1
-7.243448E+1
-7.347812E+1
-7.412273E+1
-7.424551E+1
-7.375438E+1
-7.271073E+1
-7.111456E+1
-6.902728E+1
-6.660233E+1
-6.402391E+1
-6.147618E+1
-5.914333E+1
-5.708673E+1
-5.542917E+1
-5.432414E+1
-5.383300E+1
-5.398648E+1
-5.478456E+1
-5.601238E+1
-5.760855E+1
-5.941959E+1
-6.132271E+1
-6.313374E+1
-6.476061E+1
-6.611121E+1
-6.709346E+1
-6.758459E+1
-6.752319E+1
-6.687859E+1
-6.574286E+1
-6.417739E+1
-6.221288E+1
-5.994141E+1
-5.751646E+1
-5.512222E+1
-5.300423E+1
-5.131597E+1
-5.018024E+1
-4.953564E+1
-4.938216E+1
-4.959702E+1
-5.011885E+1
-5.094762E+1
-5.211405E+1
-5.349535E+1
-5.499944E+1
-5.656490E+1
-5.816107E+1
-5.972654E+1
-6.110783E+1
-6.227427E+1
-6.313374E+1
-6.365556E+1
-6.387043E+1
-6.368626E+1
-6.322583E+1
-6.264261E+1
-6.205940E+1
-6.138409E+1
-6.070879E+1
-6.006419E+1
-5.954237E+1
-5.917403E+1
-5.898985E+1
-5.905124E+1
-5.945028E+1
-6.021767E+1
-6.132271E+1
-6.264261E+1
-6.408530E+1
-6.565077E+1
-6.736972E+1
-6.908867E+1
-7.080761E+1
-7.237309E+1
-7.363160E+1
-7.436829E+1
-7.455247E+1
-7.424551E+1
-7.344743E+1
-7.215822E+1
-7.034718E+1
-6.813710E+1
-6.568147E+1
-6.304166E+1
-6.037115E+1
-5.776203E+1
-5.533708E+1
-5.309631E+1
-5.103971E+1
-4.925938E+1
-4.784738E+1
-4.698791E+1
-4.677304E+1
-4.704930E+1
-4.772460E+1
-4.879894E+1
-5.021094E+1
-5.186849E+1
-5.355675E+1
-5.518360E+1
-5.677977E+1
-5.837594E+1
-6.000280E+1
-6.156827E+1
-6.304166E+1
-6.439226E+1
-6.568147E+1
-6.684790E+1
-6.773806E+1
-6.813710E+1
-6.813710E+1
-6.783015E+1
-6.733902E+1
-6.684790E+1
-6.651025E+1
-6.641816E+1
-6.666372E+1
-6.718555E+1
-6.789154E+1
-6.872032E+1
-6.970258E+1
-7.074622E+1
-7.166709E+1
-7.240378E+1
-7.298699E+1
-7.341673E+1
-7.366229E+1
-7.363160E+1
-7.323256E+1
-7.246517E+1
-7.139083E+1
-6.994814E+1
-6.804502E+1
-6.571217E+1
-6.307235E+1
-6.030975E+1
-5.754716E+1
-5.484596E+1
-5.220614E+1
-4.978120E+1
-4.760182E+1
-4.563731E+1
-4.391836E+1
-4.256776E+1
-4.167758E+1
-4.143202E+1
-4.176967E+1
-4.253706E+1
-4.373418E+1
-4.523827E+1
-4.677304E+1
-4.812364E+1
-4.935146E+1
-5.054858E+1
-5.177641E+1
-5.294283E+1
-5.383300E+1
-5.450831E+1
-5.496874E+1
-5.521430E+1
-5.512222E+1
-5.460040E+1
-5.367953E+1
-5.245171E+1
-5.113180E+1
-4.981189E+1
-4.870686E+1
-4.797016E+1
-4.763252E+1
-4.763252E+1
-4.781669E+1
-4.815434E+1
-4.852268E+1
-4.895242E+1
-4.944355E+1
-5.002676E+1
-5.057929E+1
-5.103971E+1
-5.137737E+1
-5.156154E+1
-5.159223E+1
-5.137737E+1
-5.082484E+1
-4.996537E+1
-4.886034E+1
-4.769391E+1
-4.661956E+1
-4.579078E+1
-4.520757E+1
-4.477783E+1
-4.431740E+1
-4.391836E+1
-4.361140E+1
-4.355001E+1
-4.376488E+1
-4.422531E+1
-4.474713E+1
-4.514618E+1
-4.523827E+1
-4.520757E+1
-4.520757E+1
-4.526896E+1
-4.533035E+1
-4.517687E+1
-4.471644E+1
-4.394905E+1
-4.299749E+1
-4.201524E+1
-4.115576E+1
-4.044977E+1
-3.977446E+1
-3.894569E+1
-3.802482E+1
-3.716534E+1
-3.649004E+1
-3.606031E+1
-3.572266E+1
-3.535431E+1
-3.501666E+1
-3.477110E+1
-3.483249E+1
-3.532362E+1
-3.627518E+1
-3.753369E+1
-3.894569E+1
-4.041907E+1
-4.189246E+1
-4.324306E+1
-4.447088E+1
-4.554522E+1
-4.643539E+1
-4.704930E+1
-4.738695E+1
-4.741764E+1
-4.714138E+1
-4.655817E+1
-4.576009E+1
-4.486992E+1
-4.407184E+1
-4.342723E+1
-4.290540E+1
-4.238358E+1
-4.170828E+1
-4.087950E+1
-4.011211E+1
-3.968237E+1
-3.962099E+1
-3.977446E+1
-3.995864E+1
-4.020420E+1
-4.048046E+1
-4.091019E+1
-4.149342E+1
-4.210732E+1
-4.253706E+1
-4.265984E+1
-4.265984E+1
-4.253706E+1
-4.226080E+1
-4.167758E+1
-4.097159E+1
-4.026559E+1
-3.965168E+1
-3.928333E+1
-3.928333E+1
-3.971307E+1
-4.048046E+1
-4.140133E+1
-4.232219E+1
-4.327375E+1
-4.422531E+1
-4.520757E+1
-4.606704E+1
-4.671165E+1
-4.707999E+1
-4.732555E+1
-4.754043E+1
-4.757112E+1
-4.711069E+1
-4.622052E+1
-4.517687E+1
-4.419462E+1
-4.345792E+1
-4.287471E+1
-4.235288E+1
-4.198454E+1
-4.173898E+1
-4.164689E+1
-4.164689E+1
-4.167758E+1
-4.173898E+1
-4.186176E+1
-4.201524E+1
-4.210732E+1
-4.223010E+1
-4.235288E+1
-4.226080E+1
-4.173898E+1
-4.081811E+1
-3.980516E+1
-3.903777E+1
-3.876151E+1
-3.888429E+1
-3.922195E+1
-3.962099E+1
-3.998933E+1
-4.026559E+1
-4.014282E+1
-3.940612E+1
-3.793273E+1
-3.596822E+1
-3.385024E+1
-3.200850E+1
-3.065790E+1
-3.004399E+1
-2.998260E+1
-3.016677E+1
-3.047373E+1
-3.081138E+1
-3.127181E+1
-3.191642E+1
-3.302145E+1
-3.483249E+1
-3.713465E+1
-3.949821E+1
-4.152411E+1
-4.308958E+1
-4.410253E+1
-4.459366E+1
-4.450157E+1
-4.382627E+1
-4.259845E+1
-4.109438E+1
-3.965168E+1
-3.833177E+1
-3.713465E+1
-3.593752E+1
-3.492458E+1
-3.427997E+1
-3.397302E+1
-3.400371E+1
-3.427997E+1
-3.464832E+1
-3.492458E+1
-3.504736E+1
-3.510875E+1
-3.538501E+1
-3.599892E+1
-3.698117E+1
-3.820899E+1
-3.955959E+1
-4.109438E+1
-4.284402E+1
-4.474713E+1
-4.655817E+1
-4.812364E+1
-4.938216E+1
-5.030302E+1
-5.094762E+1
-5.134667E+1
-5.162293E+1
-5.177641E+1
-5.165363E+1
-5.113180E+1
-5.045650E+1
-4.984259E+1
-4.932076E+1
-4.886034E+1
-4.833851E+1
-4.787808E+1
-4.757112E+1
-4.738695E+1
-4.735626E+1
-4.763252E+1
-4.824642E+1
-4.907520E+1
-4.978120E+1
-5.008816E+1
-5.014954E+1
-5.011885E+1
-4.996537E+1
-4.953564E+1
-4.882964E+1
-4.809295E+1
-4.744834E+1
-4.698791E+1
-4.686513E+1
-4.717208E+1
-4.790878E+1
-4.907520E+1
-5.067136E+1
-5.260518E+1
-5.475387E+1
-5.681047E+1
-5.859081E+1
-6.000280E+1
-6.101576E+1
-6.181384E+1
-6.236636E+1
-6.255053E+1
-6.209010E+1
-6.098505E+1
-5.938889E+1
-5.742438E+1
-5.521430E+1
-5.294283E+1
-5.085554E+1
-4.913660E+1
-4.787808E+1
-4.701860E+1
-4.655817E+1
-4.655817E+1
-4.714138E+1
-4.818503E+1
-4.950494E+1
-5.088624E+1
-5.242101E+1
-5.404787E+1
-5.567474E+1
-5.714812E+1
-5.852942E+1
-5.981863E+1
-6.095436E+1
-6.190592E+1
-6.258122E+1
-6.298026E+1
-6.304166E+1
-6.285748E+1
-6.245844E+1
-6.181384E+1
-6.095436E+1
-6.003349E+1
-5.908194E+1
-5.803829E+1
-5.684116E+1
-5.552126E+1
-5.426274E+1
-5.328049E+1
-5.266658E+1
-5.248240E+1
-5.282005E+1
-5.367953E+1
-5.496874E+1
-5.644212E+1
-5.816107E+1
-5.991071E+1
-6.092367E+1
-6.126131E+1
-6.196732E+1
-6.356348E+1
-6.558939E+1
-6.681720E+1
-6.660233E+1
-6.522103E+1
-6.322583E+1
-6.083158E+1
-5.809968E+1
-5.561334E+1
-5.417065E+1
-5.377161E+1
-5.380231E+1
-5.364883E+1
-5.321909E+1
-5.278936E+1
-5.272797E+1
-5.318840E+1
-5.417065E+1
-5.552126E+1
-5.705603E+1
-5.868289E+1
-6.015627E+1
-6.129201E+1
-6.193662E+1
-6.230496E+1
-6.258122E+1
-6.288818E+1
-6.310305E+1
-6.301096E+1
-6.236636E+1
-6.138409E+1
-6.040184E+1
-5.966515E+1
-5.917403E+1
-5.886707E+1
-5.880567E+1
-5.914333E+1
-5.972654E+1
-6.037115E+1
-6.092367E+1
-6.135340E+1
-6.175244E+1
-6.212079E+1
-6.236636E+1
-6.248914E+1
-6.251983E+1
-6.255053E+1
-6.267331E+1
-6.279609E+1
-6.298026E+1
-6.313374E+1
-6.331792E+1
-6.365556E+1
-6.420808E+1
-6.494478E+1
-6.580425E+1
-6.669441E+1
-6.749250E+1
-6.810641E+1
-6.844406E+1
-6.844406E+1
-6.813710E+1
-6.761528E+1
-6.697068E+1
-6.629537E+1
-6.558939E+1
-6.485269E+1
-6.411600E+1
-6.341000E+1
-6.288818E+1
-6.264261E+1
-6.276540E+1
-6.313374E+1
-6.368626E+1
-6.439226E+1
-6.528243E+1
-6.623399E+1
-6.709346E+1
-6.770737E+1
-6.801432E+1
-6.801432E+1
-6.767667E+1
-6.706277E+1
-6.626468E+1
-6.525173E+1
-6.420808E+1
-6.310305E+1
-6.202870E+1
-6.107714E+1
-6.034045E+1
-5.991071E+1
-5.972654E+1
-5.972654E+1
-5.994141E+1
-6.030975E+1
-6.070879E+1
-6.095436E+1
-6.098505E+1
-6.064741E+1
-6.000280E+1
-5.914333E+1
-5.809968E+1
-5.681047E+1
-5.518360E+1
-5.331118E+1
-5.143876E+1
-4.975050E+1
-4.830782E+1
-4.714138E+1
-4.643539E+1
-4.631261E+1
-4.689582E+1
-4.812364E+1
-4.984259E+1
-5.183780E+1
-5.389439E+1
-5.588960E+1
-5.770064E+1
-5.941959E+1
-6.098505E+1
-6.236636E+1
-6.353278E+1
-6.442295E+1
-6.515965E+1
-6.571217E+1
-6.611121E+1
-6.623399E+1
-6.604981E+1
-6.565077E+1
-6.509825E+1
-6.454574E+1
-6.393182E+1
-6.325652E+1
-6.255053E+1
-6.178314E+1
-6.095436E+1
-5.997211E+1
-5.883637E+1
-5.763924E+1
-5.641142E+1
-5.518360E+1
-5.395579E+1
-5.291214E+1
-5.226753E+1
-5.199127E+1
-5.205267E+1
-5.239031E+1
-5.303492E+1
-5.395579E+1
-5.506082E+1
-5.622725E+1
-5.736298E+1
-5.837594E+1
-5.914333E+1
-5.960376E+1
-5.975723E+1
-5.960376E+1
-5.923541E+1
-5.856011E+1
-5.770064E+1
-5.674908E+1
-5.573612E+1
-5.472318E+1
-5.371022E+1
-5.278936E+1
-5.211405E+1
-5.171501E+1
-5.162293E+1
-5.183780E+1
-5.232893E+1
-5.297353E+1
-5.367953E+1
-5.438552E+1
-5.512222E+1
-5.588960E+1
-5.671838E+1
-5.760855E+1
-5.846803E+1
-5.923541E+1
-5.981863E+1
-6.012558E+1
-6.027906E+1
-6.049393E+1
-6.080088E+1
-6.110783E+1
-6.126131E+1
-6.129201E+1
-6.119992E+1
-6.104645E+1
-6.080088E+1
-6.052463E+1
-6.015627E+1
-5.960376E+1
-5.889776E+1
-5.809968E+1
-5.727090E+1
-5.644212E+1
-5.570543E+1
-5.512222E+1
-5.481526E+1
-5.475387E+1
-5.487665E+1
-5.518360E+1
-5.555196E+1
-5.595100E+1
-5.647282E+1
-5.714812E+1
-5.791550E+1
-5.865220E+1
-5.923541E+1
-5.960376E+1
-5.975723E+1
-5.963445E+1
-5.929681E+1
-5.880567E+1
-5.819177E+1
-5.745507E+1
-5.665699E+1
-5.585891E+1
-5.515291E+1
-5.453900E+1
-5.404787E+1
-5.377161E+1
-5.374091E+1
-5.395579E+1
-5.447761E+1
-5.521430E+1
-5.598169E+1
-5.671838E+1
-5.727090E+1
-5.766994E+1
-5.776203E+1
-5.754716E+1
-5.696394E+1
-5.610447E+1
-5.512222E+1
-5.410927E+1
-5.312701E+1
-5.205267E+1
-5.103971E+1
-5.018024E+1
-4.953564E+1
-4.904451E+1
-4.867616E+1
-4.843060E+1
-4.836920E+1
-4.849199E+1
-4.886034E+1
-4.941285E+1
-5.011885E+1
-5.097833E+1
-5.189919E+1
-5.275866E+1
-5.349535E+1
-5.401718E+1
-5.435483E+1
-5.450831E+1
-5.453900E+1
-5.450831E+1
-5.450831E+1
-5.460040E+1
-5.484596E+1
-5.527570E+1
-5.582821E+1
-5.628864E+1
-5.659560E+1
-5.677977E+1
-5.693325E+1
-5.668769E+1
-5.585891E+1
-5.460040E+1
-5.331118E+1
-5.229823E+1
-5.162293E+1
-5.110111E+1
-5.057929E+1
-4.999606E+1
-4.929007E+1
-4.852268E+1
-4.769391E+1
-4.698791E+1
-4.649678E+1
-4.625121E+1
-4.625121E+1
-4.634330E+1
-4.646609E+1
-4.658887E+1
-4.677304E+1
-4.701860E+1
-4.741764E+1
-4.790878E+1
-4.846129E+1
-4.901381E+1
-4.941285E+1
-4.962772E+1
-4.962772E+1
-4.947424E+1
-4.916729E+1
-4.873755E+1
-4.827712E+1
-4.821573E+1
-4.849199E+1
-4.867616E+1
-4.846129E+1
-4.784738E+1
-4.640469E+1
-4.348862E+1
-3.986655E+1
-3.719604E+1
-3.633657E+1
-3.685839E+1
-3.756439E+1
-3.777926E+1
-3.731883E+1
-3.645935E+1
-3.578405E+1
-3.587614E+1
-3.682770E+1
-3.827039E+1
-3.968237E+1
-4.087950E+1
-4.198454E+1
-4.302819E+1
-4.358070E+1
-4.358070E+1
-4.370349E+1
-4.440949E+1
-4.539174E+1
-4.609773E+1
-4.625121E+1
-4.591357E+1
-4.526896E+1
-4.434809E+1
-4.321236E+1
-4.180037E+1
-4.020420E+1
-3.863873E+1
-3.731883E+1
-3.636726E+1
-3.553848E+1
-3.452554E+1
-3.314423E+1
-3.133320E+1
-2.992121E+1
-3.032025E+1
-3.271450E+1
-3.587614E+1
-3.848525E+1
-3.971307E+1
-3.863873E+1
-3.547710E+1
-3.237685E+1
-3.188572E+1
-3.409580E+1
-3.701187E+1
-3.876151E+1
-3.912986E+1
-3.891499E+1
-3.882291E+1
-3.906847E+1
-3.959029E+1
-4.032698E+1
-4.124785E+1
-4.219941E+1
-4.318166E+1
-4.404114E+1
-4.456297E+1
-4.456297E+1
-4.382627E+1
-4.238358E+1
-4.054186E+1
-3.866943E+1
-3.698117E+1
-3.550779E+1
-3.412649E+1
-3.265311E+1
-3.117972E+1
-2.998260E+1
-2.924591E+1
-2.909243E+1
-2.943008E+1
-3.010538E+1
-3.099555E+1
-3.194711E+1
-3.292937E+1
-3.400371E+1
-3.513944E+1
-3.630587E+1
-3.734952E+1
-3.814760E+1
-3.876151E+1
-3.925264E+1
-3.962099E+1
-3.980516E+1
-3.968237E+1
-3.916055E+1
-3.836247E+1
-3.741091E+1
-3.636726E+1
-3.517014E+1
-3.391162E+1
-3.271450E+1
-3.160946E+1
-3.053512E+1
-2.939939E+1
-2.829435E+1
-2.728139E+1
-2.654470E+1
-2.602288E+1
-2.574662E+1
-2.577732E+1
-2.614566E+1
-2.672888E+1
-2.740418E+1
-2.817156E+1
-2.903104E+1
-2.995190E+1
-3.090346E+1
-3.176294E+1
-3.249963E+1
-3.317493E+1
-3.375815E+1
-3.418788E+1
-3.437206E+1
-3.431066E+1
-3.412649E+1
-3.381954E+1
-3.342049E+1
-3.286797E+1
-3.216198E+1
-3.142529E+1
-3.065790E+1
-2.982912E+1
-2.884687E+1
-2.764974E+1
-2.679027E+1
-2.709722E+1
-2.850921E+1
-2.939939E+1
-2.804878E+1
-2.485645E+1
-2.206316E+1
-2.169482E+1
-2.387419E+1
-2.712792E+1
-2.995190E+1
-3.173224E+1
-3.249963E+1
-3.259172E+1
-3.240754E+1
-3.219267E+1
-3.237685E+1
-3.317493E+1
-3.449484E+1
-3.572266E+1
-3.636726E+1
-3.636726E+1
-3.599892E+1
-3.538501E+1
-3.434136E+1
-3.296006E+1
-3.151737E+1
-3.038164E+1
-2.943008E+1
-2.838643E+1
-2.722000E+1
-2.617636E+1
-2.543967E+1
-2.473367E+1
-2.369002E+1
-2.243151E+1
-2.144925E+1
-2.101951E+1
-2.111160E+1
-2.138786E+1
-2.151064E+1
-2.151064E+1
-2.144925E+1
-2.138786E+1
-2.154134E+1
-2.203246E+1
-2.289194E+1
-2.396628E+1
-2.507132E+1
-2.599218E+1
-2.657540E+1
-2.688235E+1
-2.703583E+1
-2.709722E+1
-2.712792E+1
-2.715861E+1
-2.715861E+1
-2.712792E+1
-2.682096E+1
-2.611497E+1
-2.516340E+1
-2.454949E+1
-2.470297E+1
-2.519410E+1
-2.525549E+1
-2.439602E+1
-2.252359E+1
-1.982239E+1
-1.727466E+1
-1.613893E+1
-1.709049E+1
-1.942335E+1
-2.197107E+1
-2.387419E+1
-2.491784E+1
-2.547036E+1
-2.580801E+1
-2.620705E+1
-2.682096E+1
-2.764974E+1
-2.857060E+1
-2.936869E+1
-2.992121E+1
-3.038164E+1
-3.071929E+1
-3.074999E+1
-3.032025E+1
-2.955286E+1
-2.869339E+1
-2.783391E+1
-2.682096E+1
-2.562384E+1
-2.436532E+1
-2.316820E+1
-2.197107E+1
-2.065117E+1
-1.923917E+1
-1.794996E+1
-1.681423E+1
-1.573989E+1
-1.488041E+1
-1.441998E+1
-1.438928E+1
-1.457346E+1
-1.475763E+1
-1.488041E+1
-1.503389E+1
-1.537154E+1
-1.589336E+1
-1.644588E+1
-1.696771E+1
-1.745883E+1
-1.791927E+1
-1.844109E+1
-1.899361E+1
-1.945404E+1
-1.976100E+1
-1.982239E+1
-1.960752E+1
-1.920848E+1
-1.865596E+1
-1.804205E+1
-1.742814E+1
-1.684493E+1
-1.635380E+1
-1.586267E+1
-1.527945E+1
-1.469624E+1
-1.417442E+1
-1.371398E+1
-1.334564E+1
-1.313077E+1
-1.322286E+1
-1.356051E+1
-1.402094E+1
-1.448137E+1
-1.506459E+1
-1.573989E+1
-1.641519E+1
-1.690632E+1
-1.715188E+1
-1.727466E+1
-1.758162E+1
-1.831831E+1
-1.893222E+1
-1.837970E+1
-1.678353E+1
-1.564780E+1
-1.604684E+1
-1.773509E+1
-1.939265E+1
-1.979169E+1
-1.911639E+1
-1.847179E+1
-1.834901E+1
-1.828761E+1
-1.773509E+1
-1.687562E+1
-1.641519E+1
-1.653797E+1
-1.699840E+1
-1.742814E+1
-1.773509E+1
-1.791927E+1
-1.798066E+1
-1.794996E+1
-1.794996E+1
-1.791927E+1
-1.776579E+1
-1.736675E+1
-1.684493E+1
-1.629240E+1
-1.573989E+1
-1.515667E+1
-1.445068E+1
-1.362190E+1
-1.257825E+1
-1.128904E+1
-9.907741E+0
-8.618530E+0
-7.452100E+0
-6.439149E+0
-5.671762E+0
-5.242024E+0
-5.334111E+0
-5.886630E+0
-6.807495E+0
-8.066010E+0
-9.662176E+0
-1.153460E+1
-1.349911E+1
-1.531015E+1
-1.699840E+1
-1.856387E+1
-1.991447E+1
-2.101951E+1
-2.166412E+1
-2.184829E+1
-2.154134E+1
-2.074325E+1
-1.948474E+1
-1.782718E+1
-1.589336E+1
-1.380607E+1
-1.181086E+1
-9.938437E+0
-8.188793E+0
-6.684713E+0
-5.426197E+0
-4.443941E+0
-3.799336E+0
-3.461685E+0
-3.492381E+0
-3.768640E+0
-4.229073E+0
-4.720201E+0
-5.334111E+0
-6.070803E+0
-6.838190E+0
-7.513492E+0
-8.004620E+0
-8.403661E+0
-8.772007E+0
-9.171049E+0
-9.570090E+0
-9.784959E+0
-9.846350E+0
-9.692872E+0
-9.324526E+0
-8.710616E+0
-7.912533E+0
-7.022364E+0
-6.040107E+0
-4.965765E+0
-3.768640E+0
-2.540820E+0
-1.343696E+0
-1.465709E-1
9.277716E-1
1.695159E+0
2.002114E+0
1.787246E+0
1.081249E+0
-5.448449E-2
-1.589260E+0
-3.338903E+0
-5.180634E+0
-6.930277E+0
-8.649225E+0
-1.024539E+1
-1.168808E+1
-1.294660E+1
-1.389816E+1
-1.460415E+1
-1.506459E+1
-1.527945E+1
-1.515667E+1
-1.457346E+1
-1.352981E+1
-1.211782E+1
-1.055235E+1
-8.894789E+0
-7.237232E+0
-5.671762E+0
-4.321159E+0
-3.216121E+0
-2.387343E+0
-1.865519E+0
-1.650651E+0
-1.712042E+0
-1.988301E+0
-2.448734E+0
-3.124035E+0
-4.044900E+0
-5.211329E+0
-6.469844E+0
-7.759055E+0
-9.017571E+0
-1.015331E+1
-1.113556E+1
-1.174947E+1
-1.208712E+1
-1.227129E+1
-1.230199E+1
-1.217921E+1
-1.187225E+1
-1.131973E+1
-1.058304E+1
-9.784959E+0
-9.078962E+0
-8.434357E+0
-7.820447E+0
-7.237232E+0
-6.746104E+0
-6.347062E+0
-6.132194E+0
-6.101499E+0
-6.132194E+0
-6.224280E+0
-6.285671E+0
-6.377758E+0
-6.531236E+0
-6.776799E+0
-7.114450E+0
-7.513492E+0
-7.943228E+0
-8.250183E+0
-8.434357E+0
-8.465052E+0
-8.403661E+0
-8.250183E+0
-8.035315E+0
-7.789751E+0
-7.544187E+0
-7.298623E+0
-6.991668E+0
-6.746104E+0
-6.561931E+0
-6.408454E+0
-6.254976E+0
-6.132194E+0
-6.009412E+0
-5.794543E+0
-5.487588E+0
-5.119243E+0
-4.689506E+0
-4.198377E+0
-3.676554E+0
-3.062644E+0
-2.356647E+0
-1.558564E+0
-7.297856E-1
9.899306E-2
8.049896E-1
1.480291E+0
2.124896E+0
2.677415E+0
3.045761E+0
3.168543E+0
3.107153E+0
2.892283E+0
2.616024E+0
2.216983E+0
1.756550E+0
1.265422E+0
7.435987E-1
2.217751E-1
-3.614395E-1
-9.753495E-1
-1.558564E+0
-2.172474E+0
-2.817080E+0
-3.553772E+0
-4.290463E+0
-5.088547E+0
-5.948021E+0
-6.838190E+0
-7.759055E+0
-8.526444E+0
-9.109657E+0
-9.447308E+0
-9.539394E+0
-9.385917E+0
-9.017571E+0
-8.465052E+0
-7.728360E+0
-6.868886E+0
-5.948021E+0
-4.965765E+0
-3.952813E+0
-2.786384E+0
-1.497173E+0
-1.158755E-1
1.296118E+0
2.616024E+0
3.751758E+0
4.549841E+0
4.918187E+0
4.887492E+0
4.549841E+0
3.843844E+0
2.738806E+0
1.326813E+0
-3.307440E-1
-2.233865E+0
-4.229073E+0
-6.132194E+0
-7.881837E+0
-9.355221E+0
-1.049096E+1
-1.116626E+1
-1.141182E+1
-1.125834E+1
-1.079791E+1
-1.009191E+1
-9.109657E+0
-7.881837E+0
-6.561931E+0
-5.272719E+0
-4.136986E+0
-3.246817E+0
-2.510125E+0
-1.957606E+0
-1.558564E+0
-1.435782E+0
-1.497173E+0
-1.773433E+0
-2.264561E+0
-2.970557E+0
-3.860727E+0
-4.873678E+0
-5.886630E+0
-6.838190E+0
-7.697665E+0
-8.526444E+0
-9.385917E+0
-1.030678E+1
-1.125834E+1
-1.220990E+1
-1.316146E+1
-1.417442E+1
-1.509528E+1
-1.580128E+1
-1.620032E+1
-1.613893E+1
-1.564780E+1
-1.481902E+1
-1.374468E+1
-1.251686E+1
-1.122765E+1
-1.006122E+1
-8.986876E+0
-8.066010E+0
-7.360014E+0
-6.930277E+0
-6.838190E+0
-7.114450E+0
-7.759055E+0
-8.741312E+0
-9.938437E+0
-1.131973E+1
-1.279312E+1
-1.441998E+1
-1.616962E+1
-1.782718E+1
-1.920848E+1
-2.022143E+1
-2.077395E+1
-2.089673E+1
-2.058978E+1
-1.988378E+1
-1.890152E+1
-1.770440E+1
-1.641519E+1
-1.509528E+1
-1.386746E+1
-1.276242E+1
-1.184156E+1
-1.101278E+1
-1.036817E+1
-9.877045E+0
-9.570090E+0
-9.416613E+0
-9.355221E+0
-9.416613E+0
-9.539394E+0
-9.662176E+0
-9.784959E+0
-9.815655E+0
-9.754263E+0
-9.662176E+0
-9.508699E+0
-9.385917E+0
-9.293831E+0
-9.201744E+0
-9.078962E+0
-8.894789E+0
-8.802703E+0
-8.833398E+0
-9.048266E+0
-9.478004E+0
-1.015331E+1
-1.095139E+1
-1.181086E+1
-1.260895E+1
-1.337633E+1
-1.408233E+1
-1.463485E+1
-1.506459E+1
-1.524876E+1
-1.534085E+1
-1.531015E+1
-1.515667E+1
-1.475763E+1
-1.414372E+1
-1.334564E+1
-1.242477E+1
-1.138112E+1
-1.024539E+1
-8.956181E+0
-7.574883E+0
-6.040107E+0
-4.505332E+0
-2.970557E+0
-1.497173E+0
-1.465709E-1
1.081249E+0
2.124896E+0
2.953675E+0
3.628976E+0
4.150799E+0
4.488450E+0
4.672623E+0
4.795405E+0
4.703318E+0
4.273582E+0
3.598280E+0
2.830893E+0
1.940723E+0
9.277716E-1
-2.079620E-1
-1.435782E+0
-2.755689E+0
-4.136986E+0
-5.456893E+0
-6.469844E+0
-7.175841E+0
-7.697665E+0
-8.188793E+0
-8.618530E+0
-8.772007E+0
-8.465052E+0
-7.820447E+0
-6.930277E+0
-5.917325E+0
-4.935069E+0
-3.983509E+0
-3.062644E+0
-1.896215E+0
-3.614395E-1
1.388204E+0
2.922979E+0
3.935931E+0
4.396364E+0
4.457754E+0
4.304277E+0
3.966626E+0
3.444803E+0
2.800198E+0
1.910028E+0
7.742941E-1
-5.456125E-1
-1.957606E+0
-3.277512E+0
-4.351855E+0
-4.965765E+0
-5.211329E+0
-5.180634E+0
-4.996460E+0
-4.536028E+0
-3.922118E+0
-3.277512E+0
-2.724993E+0
-2.080388E+0
-1.159523E+0
-8.517993E-2
8.356853E-1
1.357509E+0
1.449595E+0
1.357509E+0
1.142640E+0
7.742941E-1
2.831662E-1
-3.921350E-1
-1.405087E+0
-2.847775E+0
-4.536028E+0
-6.132194E+0
-7.452100E+0
-8.587833E+0
-9.508699E+0
-1.027609E+1
-1.079791E+1
-1.104347E+1
-1.085930E+1
-1.021470E+1
-9.232439E+0
-8.127401E+0
-6.991668E+0
-5.855935E+0
-4.628114E+0
-3.400294E+0
-2.325952E+0
-1.435782E+0
-6.683945E-1
1.603842E-1
9.584670E-1
1.664464E+0
2.216983E+0
2.616024E+0
2.892283E+0
3.107153E+0
3.168543E+0
3.168543E+0
3.137848E+0
3.076457E+0
2.830893E+0
2.309070E+0
1.695159E+0
1.142640E+0
7.129030E-1
2.831662E-1
-2.693529E-1
-8.832631E-1
-1.435782E+0
-1.742737E+0
-1.834824E+0
-1.804128E+0
-1.650651E+0
-1.343696E+0
-9.446541E-1
-6.070035E-1
-3.000485E-1
6.829751E-2
4.366436E-1
7.129030E-1
9.277716E-1
1.081249E+0
1.204031E+0
1.326813E+0
1.449595E+0
1.664464E+0
1.817941E+0
1.725855E+0
1.418900E+0
9.891627E-1
4.980347E-1
-1.465709E-1
-9.139585E-1
-1.650651E+0
-2.172474E+0
-2.602211E+0
-3.154730E+0
-3.860727E+0
-4.597419E+0
-5.211329E+0
-5.641066E+0
-6.101499E+0
-6.623322E+0
-7.145145E+0
-7.636273E+0
-8.188793E+0
-8.679920E+0
-9.017571E+0
-9.109657E+0
-9.017571E+0
-8.710616E+0
-8.127401E+0
-7.206537E+0
-5.948021E+0
-4.536028E+0
-3.062644E+0
-1.742737E+0
-7.297856E-1
6.906509E-3
4.673390E-1
7.129030E-1
8.356853E-1
7.742941E-1
6.208165E-1
3.445571E-1
6.906509E-3
-3.307440E-1
-4.842215E-1
-3.921350E-1
-5.448449E-2
3.752525E-1
7.742941E-1
1.204031E+0
1.787246E+0
2.493242E+0
3.260630E+0
4.089408E+0
4.979578E+0
5.961834E+0
6.852003E+0
7.619391E+0
8.018433E+0
7.926346E+0
7.312436E+0
6.176703E+0
4.703318E+0
2.953675E+0
9.891627E-1
-1.067436E+0
-3.093339E+0
-4.935069E+0
-6.531236E+0
-7.759055E+0
-8.618530E+0
-9.078962E+0
-9.109657E+0
-8.710616E+0
-7.973924E+0
-6.960972E+0
-5.702457E+0
-4.290463E+0
-2.847775E+0
-1.466478E+0
-2.079620E-1
9.891627E-1
2.002114E+0
2.769502E+0
3.199239E+0
3.260630E+0
3.045761E+0
2.554633E+0
1.879332E+0
1.050554E+0
1.910796E-1
-6.070035E-1
-1.313000E+0
-1.896215E+0
-2.356647E+0
-2.632907E+0
-2.755689E+0
-2.694298E+0
-2.540820E+0
-2.325952E+0
-2.018997E+0
-1.527869E+0
-8.525675E-1
-2.079620E-1
3.138616E-1
7.742941E-1
1.357509E+0
1.971419E+0
2.523938E+0
2.922979E+0
3.107153E+0
3.107153E+0
2.861588E+0
2.401156E+0
1.695159E+0
7.742941E-1
-3.307440E-1
-1.497173E+0
-2.694298E+0
-3.799336E+0
-4.750897E+0
-5.579675E+0
-6.224280E+0
-6.654017E+0
-6.838190E+0
-6.776799E+0
-6.469844E+0
-5.948021E+0
-5.242024E+0
-4.382550E+0
-3.461685E+0
-2.418038E+0
-1.251609E+0
-8.517993E-2
9.891627E-1
1.848637E+0
2.523938E+0
2.892283E+0
2.830893E+0
2.401156E+0
1.695159E+0
8.663805E-1
6.829751E-2
-7.297856E-1
-1.466478E+0
-1.988301E+0
-2.295256E+0
-2.325952E+0
-2.141779E+0
-1.712042E+0
-1.036741E+0
-2.079620E-1
8.049896E-1
1.940723E+0
3.045761E+0
4.120104E+0
5.133055E+0
6.023225E+0
6.667831E+0
7.005481E+0
7.036177E+0
6.852003E+0
6.545048E+0
6.176703E+0
5.777661E+0
5.378620E+0
5.010273E+0
4.672623E+0
4.396364E+0
4.242886E+0
4.150799E+0
4.089408E+0
3.966626E+0
3.782454E+0
3.475498E+0
3.076457E+0
2.708111E+0
2.309070E+0
1.910028E+0
1.418900E+0
8.049896E-1
1.603842E-1
-4.228305E-1
-8.525675E-1
-1.159523E+0
-1.466478E+0
-1.742737E+0
-1.988301E+0
-2.172474E+0
-2.295256E+0
-2.356647E+0
-2.356647E+0
-2.264561E+0
-2.049692E+0
-1.773433E+0
-1.374391E+0
-9.446541E-1
-4.228305E-1
1.296886E-1
6.515119E-1
1.265422E+0
1.940723E+0
2.708111E+0
3.475498E+0
4.242886E+0
4.979578E+0
5.685575E+0
6.299484E+0
6.759917E+0
7.036177E+0
7.158958E+0
7.158958E+0
7.005481E+0
6.729221E+0
6.207398E+0
5.501401E+0
4.672623E+0
3.813149E+0
3.045761E+0
2.431851E+0
2.032810E+0
1.817941E+0
1.848637E+0
2.094201E+0
2.431851E+0
2.892283E+0
3.383411E+0
3.874540E+0
4.334972E+0
4.703318E+0
4.948883E+0
5.040969E+0
5.040969E+0
4.979578E+0
4.887492E+0
4.795405E+0
4.703318E+0
4.611232E+0
4.427059E+0
4.150799E+0
3.782454E+0
3.414107E+0
3.015066E+0
2.585329E+0
2.124896E+0
1.664464E+0
1.142640E+0
4.980347E-1
-1.465709E-1
-8.525675E-1
-1.527869E+0
-2.233865E+0
-2.847775E+0
-3.369599E+0
-3.737945E+0
-3.983509E+0
-4.167682E+0
-4.259769E+0
-4.229073E+0
-4.044900E+0
-3.707249E+0
-3.246817E+0
-2.786384E+0
-2.356647E+0
-1.926910E+0
-1.497173E+0
-1.006045E+0
-5.149170E-1
6.906509E-3
5.287302E-1
9.891627E-1
1.357509E+0
1.603073E+0
1.725855E+0
1.787246E+0
1.910028E+0
2.094201E+0
2.339765E+0
2.554633E+0
2.677415E+0
2.738806E+0
2.708111E+0
2.554633E+0
2.370460E+0
2.216983E+0
2.032810E+0
1.756550E+0
1.449595E+0
1.142640E+0
9.277716E-1
7.742941E-1
6.208165E-1
5.287302E-1
5.287302E-1
5.594256E-1
6.208165E-1
6.822076E-1
7.129030E-1
7.129030E-1
7.129030E-1
6.515119E-1
5.594256E-1
4.059479E-1
1.603842E-1
-1.772665E-1
-6.070035E-1
-1.128827E+0
-1.650651E+0
-2.203170E+0
-2.786384E+0
-3.369599E+0
-3.922118E+0
-4.474637E+0
-4.965765E+0
-5.456893E+0
-5.917325E+0
-6.193584E+0
-6.285671E+0
-6.224280E+0
-6.132194E+0
-6.009412E+0
-5.794543E+0
-5.548979E+0
-5.272719E+0
-5.057851E+0
-4.904374E+0
-4.812287E+0
-4.720201E+0
-4.658810E+0
-4.689506E+0
-4.720201E+0
-4.812287E+0
-4.904374E+0
-5.027156E+0
-5.149938E+0
-5.211329E+0
-5.242024E+0
-5.180634E+0
-5.149938E+0
-5.211329E+0
-5.303415E+0
-5.272719E+0
-5.088547E+0
-4.781591E+0
-4.474637E+0
-4.136986E+0
-3.737945E+0
-3.308208E+0
-2.878471E+0
-2.510125E+0
-2.264561E+0
-2.141779E+0
-2.141779E+0
-2.264561E+0
-2.418038E+0
-2.602211E+0
-2.724993E+0
-2.909166E+0
-3.154730E+0
-3.523076E+0
-3.922118E+0
-4.229073E+0
-4.474637E+0
-4.658810E+0
-4.781591E+0
-4.842983E+0
-4.842983E+0
-4.812287E+0
-4.812287E+0
-4.750897E+0
-4.597419E+0
-4.351855E+0
-4.075595E+0
-3.768640E+0
-3.430990E+0
-3.062644E+0
-2.694298E+0
-2.264561E+0
-1.834824E+0
-1.497173E+0
-1.251609E+0
-1.190218E+0
-1.282305E+0
-1.466478E+0
-1.681346E+0
-1.957606E+0
-2.295256E+0
-2.724993E+0
-3.216121E+0
-3.799336E+0
-4.443941E+0
-5.119243E+0
-5.733152E+0
-6.285671E+0
-6.715408E+0
-7.022364E+0
-7.175841E+0
-7.145145E+0
-6.930277E+0
-6.623322E+0
-6.193584E+0
-5.671762E+0
-5.057851E+0
-4.382550E+0
-3.676554E+0
-2.970557E+0
-2.325952E+0
-1.742737E+0
-1.282305E+0
-1.006045E+0
-8.832631E-1
-8.832631E-1
-9.446541E-1
-1.098131E+0
-1.343696E+0
-1.650651E+0
-1.926910E+0
-2.203170E+0
-2.510125E+0
-2.847775E+0
-3.216121E+0
-3.553772E+0
-3.891422E+0
-4.136986E+0
-4.382550E+0
-4.505332E+0
-4.536028E+0
-4.443941E+0
-4.229073E+0
-3.952813E+0
-3.615163E+0
-3.308208E+0
-3.093339E+0
-2.939862E+0
-2.878471E+0
-2.878471E+0
-2.909166E+0
-2.970557E+0
-3.093339E+0
-3.338903E+0
-3.737945E+0
-4.259769E+0
-4.750897E+0
-5.211329E+0
-5.702457E+0
-6.193584E+0
-6.592627E+0
-6.868886E+0
-7.022364E+0
-6.991668E+0
-6.807495E+0
-6.531236E+0
-6.132194E+0
-5.671762E+0
-5.180634E+0
-4.628114E+0
-4.075595E+0
-3.553772E+0
-3.093339E+0
-2.786384E+0
-2.540820E+0
-2.448734E+0
-2.510125E+0
-2.724993E+0
-3.124035E+0
-3.615163E+0
-4.044900E+0
-4.413246E+0
-4.720201E+0
-4.965765E+0
-5.242024E+0
-5.548979E+0
-5.825239E+0
-6.009412E+0
-6.040107E+0
-5.855935E+0
-5.548979E+0
-5.180634E+0
-4.720201E+0
-4.229073E+0
-3.676554E+0
-3.124035E+0
-2.571516E+0
-2.049692E+0
-1.558564E+0
-1.128827E+0
-7.911766E-1
-5.456125E-1
-4.228305E-1
-4.228305E-1
-5.456125E-1
-7.911766E-1
-1.220914E+0
-1.773433E+0
-2.356647E+0
-2.878471E+0
-3.369599E+0
-3.737945E+0
-4.044900E+0
-4.259769E+0
-4.382550E+0
-4.443941E+0
-4.443941E+0
-4.382550E+0
-4.321159E+0
-4.259769E+0
-4.259769E+0
-4.290463E+0
-4.351855E+0
-4.351855E+0
-4.382550E+0
-4.382550E+0
-4.382550E+0
-4.474637E+0
-4.628114E+0
-4.842983E+0
-5.088547E+0
-5.364806E+0
-5.671762E+0
-5.948021E+0
-6.193584E+0
-6.377758E+0
-6.500540E+0
-6.561931E+0
-6.592627E+0
-6.531236E+0
-6.469844E+0
-6.377758E+0
-6.193584E+0
-5.978716E+0
-5.671762E+0
-5.334111E+0
-4.996460E+0
-4.628114E+0
-4.259769E+0
-3.891422E+0
-3.523076E+0
-3.216121E+0
-2.970557E+0
-2.847775E+0
-2.724993E+0
-2.632907E+0
-2.571516E+0
-2.510125E+0
-2.510125E+0
-2.510125E+0
-2.571516E+0
-2.663602E+0
-2.847775E+0
-3.001253E+0
-3.062644E+0
-3.062644E+0
-3.031948E+0
-3.001253E+0
-3.031948E+0
-3.154730E+0
-3.400294E+0
-3.799336E+0
-4.229073E+0
-4.658810E+0
-5.088547E+0
-5.487588E+0
-5.794543E+0
-6.040107E+0
-6.224280E+0
-6.254976E+0
-6.224280E+0
-6.101499E+0
-5.948021E+0
-5.794543E+0
-5.641066E+0
-5.426197E+0
-5.211329E+0
-4.965765E+0
-4.720201E+0
-4.536028E+0
-4.351855E+0
-4.198377E+0
-4.014204E+0
-3.860727E+0
-3.615163E+0
-3.369599E+0
-3.093339E+0
-2.786384E+0
-2.540820E+0
-2.295256E+0
-2.049692E+0
-1.804128E+0
-1.558564E+0
-1.405087E+0
-1.343696E+0
-1.405087E+0
-1.558564E+0
-1.804128E+0
-2.049692E+0
-2.325952E+0
-2.632907E+0
-2.939862E+0
-3.216121E+0
-3.338903E+0
-3.308208E+0
-3.216121E+0
-3.062644E+0
-2.847775E+0
-2.540820E+0
-2.233865E+0
-1.988301E+0
-1.742737E+0
-1.497173E+0
-1.374391E+0
-1.405087E+0
-1.619955E+0
-1.926910E+0
-2.264561E+0
-2.663602E+0
-3.185426E+0
-3.768640E+0
-4.259769E+0
-4.628114E+0
-4.935069E+0
-5.211329E+0
-5.426197E+0
-5.518284E+0
-5.518284E+0
-5.456893E+0
-5.364806E+0
-5.242024E+0
-5.057851E+0
-4.842983E+0
-4.628114E+0
-4.413246E+0
-4.167682E+0
-3.891422E+0
-3.645858E+0
-3.400294E+0
-3.185426E+0
-2.939862E+0
-2.694298E+0
-2.448734E+0
-2.264561E+0
-2.141779E+0
-2.049692E+0
-1.926910E+0
-1.804128E+0
-1.650651E+0
-1.527869E+0
-1.435782E+0
-1.405087E+0
-1.466478E+0
-1.589260E+0
-1.712042E+0
-1.742737E+0
-1.650651E+0
-1.527869E+0
-1.374391E+0
-1.220914E+0
-1.098131E+0
-1.006045E+0
-9.139585E-1
-8.218720E-1
-7.297856E-1
-6.376990E-1
-5.456125E-1
-3.921350E-1
-2.693529E-1
-1.158755E-1
3.760207E-2
2.217751E-1
3.752525E-1
4.673390E-1
5.594256E-1
5.901213E-1
5.901213E-1
4.980347E-1
4.059479E-1
2.831662E-1
1.603842E-1
6.906509E-3
-1.772665E-1
-3.000485E-1
-3.307440E-1
-3.307440E-1
-3.614395E-1
-3.921350E-1
-4.535260E-1
-5.456125E-1
-6.990900E-1
-8.218720E-1
-9.139585E-1
-8.832631E-1
-8.218720E-1
-7.297856E-1
-6.376990E-1
-5.763080E-1
-5.149170E-1
-5.149170E-1
-4.842215E-1
-4.535260E-1
-3.921350E-1
-3.921350E-1
-4.228305E-1
-5.149170E-1
-6.376990E-1
-8.218720E-1
-1.036741E+0
-1.343696E+0
-1.619955E+0
-1.834824E+0
-2.080388E+0
-2.295256E+0
-2.479429E+0
-2.632907E+0
-2.786384E+0
-2.939862E+0
-3.124035E+0
-3.246817E+0
-3.308208E+0
-3.308208E+0
-3.246817E+0
-3.154730E+0
-3.062644E+0
-3.001253E+0
-3.001253E+0
-3.062644E+0
-3.216121E+0
-3.369599E+0
-3.523076E+0
-3.584467E+0
-3.584467E+0
-3.553772E+0
-3.492381E+0
-3.492381E+0
-3.492381E+0
-3.553772E+0
-3.615163E+0
-3.645858E+0
-3.615163E+0
-3.553772E+0
-3.430990E+0
-3.216121E+0
-2.909166E+0
-2.510125E+0
-2.049692E+0
-1.558564E+0
-1.067436E+0
-5.456125E-1
-8.517993E-2
3.138616E-1
6.822076E-1
1.019858E+0
1.388204E+0
1.787246E+0
2.216983E+0
2.554633E+0
2.769502E+0
2.892283E+0
2.953675E+0
3.015066E+0
3.076457E+0
3.045761E+0
2.953675E+0
2.892283E+0
2.830893E+0
2.800198E+0
2.830893E+0
2.861588E+0
2.861588E+0
2.861588E+0
2.738806E+0
2.554633E+0
2.309070E+0
2.063505E+0
1.756550E+0
1.480291E+0
1.204031E+0
9.277716E-1
7.129030E-1
4.980347E-1
3.138616E-1
9.899306E-2
-1.772665E-1
-4.535260E-1
-7.297856E-1
-1.006045E+0
-1.313000E+0
-1.650651E+0
-1.988301E+0
-2.325952E+0
-2.663602E+0
-2.939862E+0
-3.185426E+0
-3.430990E+0
-3.615163E+0
-3.768640E+0
-3.922118E+0
-4.136986E+0
-4.413246E+0
-4.720201E+0
-5.027156E+0
-5.303415E+0
-5.518284E+0
-5.702457E+0
-5.855935E+0
-5.948021E+0
-6.040107E+0
-6.132194E+0
-6.132194E+0
-6.040107E+0
-5.886630E+0
-5.671762E+0
-5.395502E+0
-5.119243E+0
-4.781591E+0
-4.382550E+0
-3.952813E+0
-3.461685E+0
-2.939862E+0
-2.356647E+0
-1.804128E+0
-1.343696E+0
-1.036741E+0
-8.525675E-1
-7.297856E-1
-6.990900E-1
-7.297856E-1
-7.604810E-1
-7.911766E-1
-7.911766E-1
-8.525675E-1
-9.446541E-1
-1.067436E+0
-1.128827E+0
-1.220914E+0
-1.313000E+0
-1.466478E+0
-1.650651E+0
-1.865519E+0
-2.141779E+0
-2.448734E+0
-2.724993E+0
-3.001253E+0
-3.246817E+0
-3.461685E+0
-3.676554E+0
-3.922118E+0
-4.167682E+0
-4.413246E+0
-4.720201E+0
-5.057851E+0
-5.456893E+0
-5.825239E+0
-6.101499E+0
-6.285671E+0
-6.408454E+0
-6.500540E+0
-6.592627E+0
-6.654017E+0
-6.684713E+0
-6.715408E+0
-6.715408E+0
-6.623322E+0
-6.500540E+0
-6.316367E+0
-6.040107E+0
-5.702457E+0
-5.334111E+0
-4.965765E+0
-4.628114E+0
-4.351855E+0
-4.167682E+0
-4.075595E+0
-4.044900E+0
-4.044900E+0
-4.106291E+0
-4.198377E+0
-4.321159E+0
-4.474637E+0
-4.658810E+0
-4.812287E+0
-4.935069E+0
-5.057851E+0
-5.149938E+0
-5.242024E+0
-5.242024E+0
-5.149938E+0
-5.027156E+0
-4.935069E+0
-4.812287E+0
-4.566723E+0
-4.167682E+0
-3.676554E+0
-3.124035E+0
-2.571516E+0
-2.049692E+0
-1.589260E+0
-1.190218E+0
-8.832631E-1
-6.376990E-1
-4.228305E-1
-2.079620E-1
-2.378893E-2
1.910796E-1
3.752525E-1
5.287302E-1
6.822076E-1
8.356853E-1
9.891627E-1
1.142640E+0
1.388204E+0
1.664464E+0
2.002114E+0
2.247678E+0
2.370460E+0
2.431851E+0
2.401156E+0
2.339765E+0
2.216983E+0
2.032810E+0
1.817941E+0
1.572377E+0
1.234727E+0
8.356853E-1
3.445571E-1
-2.079620E-1
-7.604810E-1
-1.282305E+0
-1.804128E+0
-2.233865E+0
-2.571516E+0
-2.817080E+0
-3.001253E+0
-3.124035E+0
-3.185426E+0
-3.154730E+0
-3.093339E+0
-3.031948E+0
-3.001253E+0
-2.970557E+0
-2.909166E+0
-2.817080E+0
-2.694298E+0
-2.540820E+0
-2.356647E+0
-2.233865E+0
-2.080388E+0
-1.957606E+0
-1.834824E+0
-1.681346E+0
-1.527869E+0
-1.343696E+0
-1.128827E+0
-9.446541E-1
-7.297856E-1
-4.535260E-1
-1.465709E-1
1.910796E-1
5.287302E-1
8.356853E-1
1.111945E+0
1.388204E+0
1.664464E+0
1.879332E+0
2.032810E+0
2.094201E+0
2.124896E+0
2.124896E+0
2.094201E+0
2.063505E+0
1.971419E+0
1.910028E+0
1.848637E+0
1.817941E+0
1.756550E+0
1.695159E+0
1.633768E+0
1.510986E+0
1.357509E+0
1.173336E+0
9.584670E-1
8.049896E-1
7.129030E-1
6.822076E-1
6.822076E-1
6.208165E-1
5.287302E-1
4.980347E-1
4.673390E-1
4.059479E-1
4.059479E-1
4.059479E-1
4.673390E-1
5.901213E-1
7.742941E-1
9.584670E-1
1.173336E+0
1.326813E+0
1.480291E+0
1.664464E+0
1.879332E+0
2.094201E+0
2.247678E+0
2.431851E+0
2.646720E+0
2.892283E+0
3.107153E+0
3.291326E+0
3.414107E+0
3.506194E+0
3.598280E+0
3.598280E+0
3.536889E+0
3.444803E+0
3.322021E+0
3.137848E+0
2.953675E+0
2.800198E+0
2.677415E+0
2.554633E+0
2.401156E+0
2.216983E+0
2.032810E+0
1.879332E+0
1.817941E+0
1.787246E+0
1.817941E+0
1.910028E+0
2.002114E+0
2.124896E+0
2.278374E+0
2.370460E+0
2.401156E+0
2.370460E+0
2.339765E+0
2.216983E+0
2.063505E+0
1.787246E+0
1.510986E+0
1.234727E+0
9.891627E-1
8.356853E-1
8.049896E-1
8.663805E-1
9.891627E-1
1.173336E+0
1.449595E+0
1.756550E+0
2.063505E+0
2.370460E+0
2.677415E+0
3.045761E+0
3.383411E+0
3.659671E+0
3.843844E+0
3.966626E+0
3.997322E+0
3.935931E+0
3.751758E+0
3.475498E+0
3.199239E+0
2.892283E+0
2.585329E+0
2.309070E+0
2.094201E+0
1.940723E+0
1.848637E+0
1.817941E+0
1.756550E+0
1.756550E+0
1.756550E+0
1.756550E+0
1.787246E+0
1.910028E+0
2.094201E+0
2.309070E+0
2.585329E+0
2.892283E+0
3.137848E+0
3.322021E+0
3.444803E+0
3.444803E+0
3.352716E+0
3.199239E+0
3.015066E+0
2.769502E+0
2.554633E+0
2.339765E+0
2.186287E+0
2.002114E+0
1.910028E+0
1.848637E+0
1.817941E+0
1.787246E+0
1.725855E+0
1.695159E+0
1.756550E+0
1.848637E+0
1.971419E+0
2.124896E+0
2.278374E+0
2.431851E+0
2.523938E+0
2.616024E+0
2.677415E+0
2.800198E+0
2.953675E+0
3.076457E+0
3.168543E+0
3.229934E+0
3.260630E+0
3.199239E+0
3.045761E+0
2.861588E+0
2.708111E+0
2.677415E+0
2.830893E+0
2.984370E+0
3.168543E+0
3.352716E+0
3.628976E+0
3.966626E+0
4.334972E+0
4.703318E+0
5.102360E+0
5.347924E+0
5.470706E+0
5.532097E+0
5.654879E+0
5.839052E+0
5.869748E+0
5.562792E+0
4.979578E+0
4.304277E+0
3.721062E+0
3.199239E+0
2.738806E+0
2.309070E+0
2.002114E+0
1.664464E+0
1.173336E+0
5.594256E-1
6.906509E-3
-3.307440E-1
-4.535260E-1
-5.149170E-1
-6.070035E-1
-7.911766E-1
-8.832631E-1
-8.525675E-1
-6.070035E-1
-1.158755E-1
5.901213E-1
1.449595E+0
2.247678E+0
2.861588E+0
3.291326E+0
3.690367E+0
4.120104E+0
4.457754E+0
4.734014E+0
4.887492E+0
5.010273E+0
5.040969E+0
4.948883E+0
4.703318E+0
4.396364E+0
4.058713E+0
3.813149E+0
3.598280E+0
3.383411E+0
3.168543E+0
2.953675E+0
2.769502E+0
2.616024E+0
2.523938E+0
2.523938E+0
2.523938E+0
2.523938E+0
2.493242E+0
2.462547E+0
2.462547E+0
2.554633E+0
2.861588E+0
3.322021E+0
3.782454E+0
4.150799E+0
4.519145E+0
4.918187E+0
5.317228E+0
5.654879E+0
5.839052E+0
5.869748E+0
5.777661E+0
5.470706E+0
5.040969E+0
4.519145E+0
4.028017E+0
3.598280E+0
3.199239E+0
2.892283E+0
2.585329E+0
2.339765E+0
2.094201E+0
1.848637E+0
1.603073E+0
1.357509E+0
1.081249E+0
8.356853E-1
6.515119E-1
5.287302E-1
3.138616E-1
3.760207E-2
-2.693529E-1
-4.228305E-1
-3.000485E-1
3.760207E-2
4.366436E-1
8.049896E-1
1.050554E+0
1.142640E+0
1.204031E+0
1.326813E+0
1.449595E+0
1.480291E+0
1.418900E+0
1.326813E+0
1.265422E+0
1.296118E+0
1.388204E+0
1.572377E+0
1.756550E+0
2.002114E+0
2.278374E+0
2.800198E+0
3.506194E+0
4.334972E+0
5.163751E+0
5.992530E+0
6.821307E+0
7.619391E+0
8.294692E+0
8.785820E+0
9.184862E+0
9.430426E+0
9.522512E+0
9.430426E+0
9.215557E+0
8.939298E+0
8.570951E+0
8.141214E+0
7.588696E+0
6.974786E+0
6.391571E+0
5.777661E+0
5.071664E+0
4.212190E+0
3.260630E+0
2.278374E+0
1.388204E+0
5.594256E-1
-1.158755E-1
-5.456125E-1
-8.218720E-1
-9.753495E-1
-1.128827E+0
-1.190218E+0
-1.067436E+0
-7.604810E-1
-2.693529E-1
2.524705E-1
7.129030E-1
1.111945E+0
1.418900E+0
1.603073E+0
1.725855E+0
1.817941E+0
1.879332E+0
1.817941E+0
1.572377E+0
1.234727E+0
7.742941E-1
1.603842E-1
-5.763080E-1
-1.343696E+0
-2.080388E+0
-2.663602E+0
-3.001253E+0
-3.124035E+0
-2.939862E+0
-2.571516E+0
-2.018997E+0
-1.313000E+0
-5.149170E-1
4.059479E-1
1.388204E+0
2.339765E+0
3.199239E+0
3.935931E+0
4.488450E+0
4.918187E+0
5.163751E+0
5.194447E+0
5.040969E+0
4.703318E+0
4.181495E+0
3.475498E+0
2.677415E+0
1.817941E+0
9.891627E-1
1.910796E-1
-5.149170E-1
-1.128827E+0
-1.681346E+0
-2.111083E+0
-2.418038E+0
-2.510125E+0
-2.448734E+0
-2.264561E+0
-2.049692E+0
-1.896215E+0
-1.804128E+0
-1.712042E+0
-1.589260E+0
-1.497173E+0
-1.343696E+0
-1.220914E+0
-1.036741E+0
-8.832631E-1
-6.990900E-1
-5.149170E-1
-3.921350E-1
-3.000485E-1
-2.693529E-1
-2.079620E-1
-2.079620E-1
-2.386575E-1
-4.228305E-1
-6.376990E-1
-9.446541E-1
-1.313000E+0
-1.712042E+0
-2.111083E+0
-2.479429E+0
-2.817080E+0
-3.062644E+0
-3.246817E+0
-3.277512E+0
-3.185426E+0
-2.939862E+0
-2.571516E+0
-2.049692E+0
-1.374391E+0
-6.376990E-1
3.760207E-2
6.208165E-1
1.019858E+0
1.265422E+0
1.357509E+0
1.326813E+0
1.111945E+0
7.129030E-1
2.217751E-1
-3.921350E-1
-1.067436E+0
-1.773433E+0
-2.448734E+0
-3.062644E+0
-3.553772E+0
-3.983509E+0
-4.321159E+0
-4.566723E+0
-4.689506E+0
-4.720201E+0
-4.597419E+0
-4.290463E+0
-3.860727E+0
-3.400294E+0
-2.909166E+0
-2.387343E+0
-1.865519E+0
-1.374391E+0
-9.753495E-1
-6.683945E-1
-4.535260E-1
-2.386575E-1
-2.378893E-2
1.910796E-1
3.752525E-1
4.059479E-1
2.831662E-1
6.906509E-3
-2.693529E-1
-5.456125E-1
-8.218720E-1
-1.067436E+0
-1.251609E+0
-1.374391E+0
-1.466478E+0
-1.497173E+0
-1.405087E+0
-1.159523E+0
-7.911766E-1
-3.921350E-1
6.829751E-2
5.901213E-1
1.234727E+0
1.910028E+0
2.554633E+0
3.137848E+0
3.628976E+0
3.966626E+0
4.150799E+0
4.150799E+0
3.966626E+0
3.628976E+0
3.168543E+0
2.646720E+0
2.063505E+0
1.510986E+0
9.584670E-1
4.366436E-1
-5.448449E-2
-4.535260E-1
-6.990900E-1
-7.297856E-1
-5.149170E-1
-1.465709E-1
3.138616E-1
7.742941E-1
1.081249E+0
1.265422E+0
1.357509E+0
1.326813E+0
1.204031E+0
1.019858E+0
8.356853E-1
7.129030E-1
6.822076E-1
6.822076E-1
7.129030E-1
8.049896E-1
9.584670E-1
1.111945E+0
1.265422E+0
1.388204E+0
1.541682E+0
1.633768E+0
1.603073E+0
1.480291E+0
1.296118E+0
1.081249E+0
8.970761E-1
7.129030E-1
5.287302E-1
3.445571E-1
2.524705E-1
2.217751E-1
2.831662E-1
4.366436E-1
7.435987E-1
1.173336E+0
1.664464E+0
2.216983E+0
2.677415E+0
3.045761E+0
3.291326E+0
3.383411E+0
3.322021E+0
3.168543E+0
2.953675E+0
2.646720E+0
2.309070E+0
1.940723E+0
1.572377E+0
1.265422E+0
1.050554E+0
9.584670E-1
9.584670E-1
1.019858E+0
1.111945E+0
1.204031E+0
1.357509E+0
1.541682E+0
1.756550E+0
1.971419E+0
2.186287E+0
2.431851E+0
2.677415E+0
2.922979E+0
3.137848E+0
3.260630E+0
3.291326E+0
3.291326E+0
3.260630E+0
3.291326E+0
3.352716E+0
3.414107E+0
3.475498E+0
3.567585E+0
3.721062E+0
3.874540E+0
4.058713E+0
4.273582E+0
4.488450E+0
4.549841E+0
4.519145E+0
4.396364E+0
4.242886E+0
4.058713E+0
3.874540E+0
3.690367E+0
3.567585E+0
3.444803E+0
3.322021E+0
3.199239E+0
3.107153E+0
2.984370E+0
2.830893E+0
2.708111E+0
2.554633E+0
2.401156E+0
2.247678E+0
2.094201E+0
2.002114E+0
1.910028E+0
1.817941E+0
1.695159E+0
1.510986E+0
1.326813E+0
1.173336E+0
1.050554E+0
9.277716E-1
8.970761E-1
9.584670E-1
1.081249E+0
1.265422E+0
1.541682E+0
1.910028E+0
2.339765E+0
2.861588E+0
3.383411E+0
3.843844E+0
4.212190E+0
4.519145E+0
4.672623E+0
4.703318E+0
4.580536E+0
4.334972E+0
3.997322E+0
3.659671E+0
3.291326E+0
2.953675E+0
2.616024E+0
2.339765E+0
2.124896E+0
2.002114E+0
2.002114E+0
2.063505E+0
2.216983E+0
2.401156E+0
2.554633E+0
2.738806E+0
2.953675E+0
3.168543E+0
3.352716E+0
3.506194E+0
3.659671E+0
3.843844E+0
3.966626E+0
4.028017E+0
4.028017E+0
4.028017E+0
3.997322E+0
4.028017E+0
3.966626E+0
3.843844E+0
3.690367E+0
3.506194E+0
3.229934E+0
2.861588E+0
2.401156E+0
1.940723E+0
1.449595E+0
9.584670E-1
4.980347E-1
1.296886E-1
-1.158755E-1
-2.386575E-1
-3.307440E-1
-3.614395E-1
-3.000485E-1
-1.158755E-1
1.603842E-1
5.287302E-1
9.277716E-1
1.357509E+0
1.848637E+0
2.309070E+0
2.708111E+0
3.015066E+0
3.291326E+0
3.506194E+0
3.690367E+0
3.782454E+0
3.782454E+0
3.690367E+0
3.598280E+0
3.444803E+0
3.260630E+0
3.045761E+0
2.830893E+0
2.554633E+0
2.247678E+0
1.910028E+0
1.633768E+0
1.388204E+0
1.204031E+0
1.050554E+0
8.970761E-1
7.742941E-1
7.129030E-1
7.129030E-1
6.822076E-1
7.129030E-1
7.129030E-1
7.435987E-1
7.129030E-1
6.208165E-1
5.287302E-1
4.366436E-1
3.752525E-1
3.138616E-1
3.445571E-1
4.059479E-1
5.594256E-1
7.435987E-1
9.277716E-1
1.142640E+0
1.357509E+0
1.603073E+0
1.848637E+0
2.063505E+0
2.247678E+0
2.462547E+0
2.646720E+0
2.800198E+0
2.861588E+0
2.861588E+0
2.830893E+0
2.738806E+0
2.646720E+0
2.554633E+0
2.431851E+0
2.339765E+0
2.309070E+0
2.309070E+0
2.339765E+0
2.401156E+0
2.523938E+0
2.677415E+0
2.892283E+0
3.107153E+0
3.322021E+0
3.536889E+0
3.813149E+0
4.058713E+0
4.273582E+0
4.519145E+0
4.734014E+0
4.918187E+0
5.071664E+0
5.163751E+0
5.194447E+0
5.194447E+0
5.194447E+0
5.194447E+0
5.133055E+0
5.010273E+0
4.856796E+0
4.641927E+0
4.427059E+0
4.212190E+0
4.028017E+0
3.813149E+0
3.567585E+0
3.383411E+0
3.291326E+0
3.199239E+0
3.137848E+0
3.076457E+0
3.045761E+0
3.107153E+0
3.199239E+0
3.291326E+0
3.352716E+0
3.352716E+0
3.291326E+0
3.291326E+0
3.260630E+0
3.199239E+0
3.107153E+0
2.984370E+0
2.922979E+0
2.922979E+0
2.953675E+0
2.953675E+0
2.922979E+0
2.861588E+0
2.800198E+0
2.738806E+0
2.708111E+0
2.708111E+0
2.738806E+0
2.738806E+0
2.738806E+0
2.738806E+0
2.738806E+0
2.738806E+0
2.800198E+0
2.953675E+0
3.107153E+0
3.260630E+0
3.383411E+0
3.506194E+0
3.628976E+0
3.751758E+0
3.813149E+0
3.843844E+0
3.782454E+0
3.659671E+0
3.536889E+0
3.414107E+0
3.352716E+0
3.352716E+0
3.383411E+0
3.414107E+0
3.475498E+0
3.536889E+0
3.628976E+0
3.690367E+0
3.782454E+0
3.874540E+0
3.935931E+0
3.997322E+0
4.058713E+0
4.089408E+0
4.150799E+0
4.242886E+0
4.304277E+0
4.334972E+0
4.334972E+0
4.334972E+0
4.334972E+0
4.334972E+0
4.396364E+0
4.427059E+0
4.427059E+0
4.365668E+0
4.273582E+0
4.242886E+0
4.181495E+0
4.089408E+0
3.966626E+0
3.813149E+0
3.659671E+0
3.475498E+0
3.322021E+0
3.260630E+0
3.291326E+0
3.383411E+0
3.475498E+0
3.567585E+0
3.690367E+0
3.813149E+0
3.843844E+0
3.843844E+0
3.782454E+0
3.751758E+0
3.690367E+0
3.598280E+0
3.444803E+0
3.229934E+0
3.045761E+0
2.922979E+0
2.769502E+0
2.616024E+0
2.462547E+0
2.309070E+0
2.216983E+0
2.186287E+0
2.186287E+0
2.155592E+0
2.186287E+0
2.247678E+0
2.339765E+0
2.431851E+0
2.585329E+0
2.708111E+0
2.861588E+0
2.953675E+0
3.076457E+0
3.137848E+0
3.137848E+0
3.076457E+0
3.076457E+0
3.076457E+0
3.015066E+0
2.861588E+0
2.708111E+0
2.585329E+0
2.462547E+0
2.370460E+0
2.309070E+0
2.278374E+0
2.309070E+0
2.370460E+0
2.370460E+0
2.370460E+0
2.462547E+0
2.616024E+0
2.800198E+0
2.922979E+0
3.076457E+0
3.229934E+0
3.352716E+0
3.414107E+0
3.414107E+0
3.414107E+0
3.444803E+0
3.506194E+0
3.475498E+0
3.383411E+0
3.291326E+0
3.199239E+0
3.137848E+0
3.045761E+0
2.922979E+0
2.830893E+0
2.738806E+0
2.677415E+0
2.616024E+0
2.554633E+0
2.493242E+0
2.462547E+0
2.431851E+0
2.401156E+0
2.431851E+0
2.523938E+0
2.677415E+0
2.830893E+0
2.892283E+0
2.892283E+0
2.892283E+0
2.861588E+0
2.922979E+0
2.953675E+0
3.015066E+0
2.984370E+0
2.984370E+0
2.953675E+0
2.922979E+0
2.953675E+0
2.953675E+0
3.015066E+0
3.015066E+0
2.984370E+0
2.861588E+0
2.800198E+0
2.861588E+0
2.953675E+0
3.045761E+0
3.137848E+0
3.229934E+0
3.322021E+0
3.383411E+0
3.352716E+0
3.352716E+0
3.444803E+0
3.567585E+0
3.751758E+0
3.935931E+0
3.997322E+0
3.905236E+0
3.782454E+0
3.721062E+0
3.690367E+0
3.567585E+0
3.414107E+0
3.229934E+0
3.045761E+0
2.922979E+0
2.830893E+0
2.708111E+0
2.646720E+0
2.616024E+0
2.554633E+0
2.554633E+0
2.646720E+0
2.800198E+0
2.892283E+0
2.800198E+0
2.585329E+0
2.247678E+0
1.756550E+0
1.142640E+0
4.673390E-1
-3.000485E-1
-1.128827E+0
-2.049692E+0
-3.001253E+0
-3.830031E+0
-4.351855E+0
-4.413246E+0
-4.044900E+0
-3.338903E+0
-2.325952E+0
-9.753495E-1
7.129030E-1
2.769502E+0
5.071664E+0
7.373827E+0
9.338339E+0
1.084242E+1
1.191676E+1
1.271485E+1
1.320597E+1
1.329806E+1
1.283763E+1
1.182468E+1
1.041268E+1
8.632342E+0
6.575745E+0
4.304277E+0
1.940723E+0
-2.386575E-1
-2.049692E+0
-3.369599E+0
-4.136986E+0
-4.351855E+0
-4.229073E+0
-3.922118E+0
-3.523076E+0
-3.062644E+0
-2.387343E+0
-1.435782E+0
6.906509E-3
1.879332E+0
3.935931E+0
5.900443E+0
7.496609E+0
8.540257E+0
9.000689E+0
8.908603E+0
8.478866E+0
7.864956E+0
7.066872E+0
6.207398E+0
5.409315E+0
4.856796E+0
4.549841E+0
4.427059E+0
4.396364E+0
4.427059E+0
4.549841E+0
4.856796E+0
5.409315E+0
5.961834E+0
6.330180E+0
6.360875E+0
6.207398E+0
6.238093E+0
6.391571E+0
6.545048E+0
6.606440E+0
6.606440E+0
6.667831E+0
6.913395E+0
7.251045E+0
7.680782E+0
8.110518E+0
8.417474E+0
8.632342E+0
8.755124E+0
8.693733E+0
8.325388E+0
7.742173E+0
7.036177E+0
6.084616E+0
4.734014E+0
2.708111E+0
1.296886E-1
-2.663602E+0
-5.242024E+0
-7.421405E+0
-9.232439E+0
-1.076721E+1
-1.193364E+1
-1.279312E+1
-1.337633E+1
-1.368329E+1
-1.386746E+1
-1.395955E+1
-1.386746E+1
-1.346842E+1
-1.248616E+1
-1.092069E+1
-8.802703E+0
-6.254976E+0
-3.523076E+0
-7.297856E-1
2.247678E+0
5.470706E+0
8.816516E+0
1.197815E+1
1.455657E+1
1.649039E+1
1.784099E+1
1.885395E+1
1.965203E+1
2.005107E+1
1.977481E+1
1.885395E+1
1.756473E+1
1.627552E+1
1.510910E+1
1.397336E+1
1.277624E+1
1.136424E+1
9.829468E+0
8.171910E+0
6.330180E+0
4.150799E+0
1.572377E+0
-1.251609E+0
-4.136986E+0
-6.899581E+0
-9.416613E+0
-1.162669E+1
-1.343772E+1
-1.457346E+1
-1.457346E+1
-1.325355E+1
-1.073652E+1
-7.329319E+0
-3.461685E+0
4.366436E-1
4.150799E+0
7.558001E+0
1.044338E+1
1.259206E+1
1.372780E+1
1.381988E+1
1.308319E+1
1.197815E+1
1.081172E+1
9.798772E+0
8.908603E+0
8.263997E+0
7.803564E+0
7.465913E+0
7.097568E+0
6.606440E+0
5.808356E+0
4.580536E+0
2.769502E+0
5.901213E-1
-1.650651E+0
-3.645858E+0
-5.180634E+0
-6.070803E+0
-6.101499E+0
-5.242024E+0
-3.461685E+0
-8.525675E-1
2.462547E+0
6.207398E+0
9.860163E+0
1.305250E+1
1.538535E+1
1.673595E+1
1.692013E+1
1.599926E+1
1.409614E+1
1.136424E+1
8.018433E+0
4.273582E+0
5.287302E-1
-2.755689E+0
-5.057851E+0
-6.224280E+0
-6.316367E+0
-5.610371E+0
-4.566723E+0
-3.615163E+0
-3.093339E+0
-3.001253E+0
-3.246817E+0
-3.737945E+0
-4.474637E+0
-5.272719E+0
-6.040107E+0
-6.561931E+0
-6.715408E+0
-6.347062E+0
-5.426197E+0
-3.830031E+0
-1.589260E+0
1.234727E+0
4.519145E+0
7.987737E+0
1.142563E+1
1.452588E+1
1.704291E+1
1.879255E+1
1.949855E+1
1.909951E+1
1.759543E+1
1.510910E+1
1.182468E+1
7.864956E+0
3.475498E+0
-8.525675E-1
-4.474637E+0
-7.022364E+0
-8.342270E+0
-8.587833E+0
-8.004620E+0
-6.776799E+0
-5.119243E+0
-3.185426E+0
-1.220914E+0
5.594256E-1
2.002114E+0
3.045761E+0
3.506194E+0
3.352716E+0
2.646720E+0
1.664464E+0
6.822076E-1
6.906509E-3
-1.158755E-1
3.445571E-1
1.418900E+0
2.922979E+0
4.580536E+0
6.084616E+0
7.220350E+0
7.864956E+0
8.079824E+0
7.834260E+0
7.189653E+0
6.176703E+0
4.918187E+0
3.536889E+0
2.216983E+0
1.050554E+0
6.829751E-2
-7.911766E-1
-1.650651E+0
-2.510125E+0
-3.093339E+0
-3.277512E+0
-3.001253E+0
-2.448734E+0
-1.712042E+0
-9.446541E-1
-2.079620E-1
4.059479E-1
9.584670E-1
1.388204E+0
1.817941E+0
2.247678E+0
2.830893E+0
3.659671E+0
4.734014E+0
5.931139E+0
6.852003E+0
7.097568E+0
6.545048E+0
5.194447E+0
3.260630E+0
8.663805E-1
-1.742737E+0
-4.290463E+0
-6.592627E+0
-8.465052E+0
-9.815655E+0
-1.052165E+1
-1.052165E+1
-9.877045E+0
-8.618530E+0
-6.715408E+0
-4.259769E+0
-1.466478E+0
1.418900E+0
4.150799E+0
6.545048E+0
8.417474E+0
9.645294E+0
1.032060E+1
1.059685E+1
1.059685E+1
1.047407E+1
1.032060E+1
1.025920E+1
1.032060E+1
1.050477E+1
1.059685E+1
1.038199E+1
9.890859E+0
9.031384E+0
7.864956E+0
6.483657E+0
4.979578E+0
3.383411E+0
1.848637E+0
3.752525E-1
-9.139585E-1
-1.988301E+0
-2.786384E+0
-3.185426E+0
-3.185426E+0
-2.694298E+0
-1.712042E+0
-3.307440E-1
1.418900E+0
3.322021E+0
5.133055E+0
6.575745E+0
7.373827E+0
7.373827E+0
6.606440E+0
5.317228E+0
3.751758E+0
2.094201E+0
4.980347E-1
-8.525675E-1
-1.865519E+0
-2.387343E+0
-2.387343E+0
-1.865519E+0
-8.832631E-1
5.287302E-1
2.155592E+0
3.690367E+0
4.948883E+0
5.839052E+0
6.207398E+0
6.023225E+0
5.347924E+0
4.334972E+0
3.168543E+0
1.971419E+0
9.584670E-1
2.831662E-1
-5.448449E-2
3.760207E-2
5.901213E-1
1.633768E+0
2.984370E+0
4.427059E+0
5.716270E+0
6.729221E+0
7.343132E+0
7.527305E+0
7.312436E+0
6.759917E+0
5.869748E+0
4.734014E+0
3.383411E+0
1.879332E+0
3.752525E-1
-1.036741E+0
-2.295256E+0
-3.246817E+0
-3.799336E+0
-3.922118E+0
-3.645858E+0
-3.093339E+0
-2.387343E+0
-1.681346E+0
-1.098131E+0
-7.297856E-1
-6.683945E-1
-8.832631E-1
-1.343696E+0
-1.896215E+0
-2.418038E+0
-2.878471E+0
-3.154730E+0
-3.154730E+0
-2.909166E+0
-2.356647E+0
-1.589260E+0
-6.990900E-1
1.603842E-1
8.049896E-1
1.142640E+0
1.173336E+0
9.277716E-1
4.980347E-1
6.906509E-3
-4.535260E-1
-7.604810E-1
-9.139585E-1
-8.218720E-1
-5.456125E-1
6.906509E-3
8.663805E-1
1.940723E+0
3.168543E+0
4.427059E+0
5.532097E+0
6.391571E+0
6.974786E+0
7.343132E+0
7.496609E+0
7.496609E+0
7.373827E+0
7.220350E+0
7.036177E+0
6.790612E+0
6.452962E+0
5.961834E+0
5.409315E+0
4.826100E+0
4.273582E+0
3.874540E+0
3.690367E+0
3.782454E+0
4.058713E+0
4.365668E+0
4.549841E+0
4.549841E+0
4.365668E+0
3.997322E+0
3.506194E+0
2.922979E+0
2.370460E+0
1.940723E+0
1.695159E+0
1.572377E+0
1.572377E+0
1.664464E+0
1.787246E+0
1.879332E+0
1.848637E+0
1.664464E+0
1.296118E+0
8.663805E-1
4.366436E-1
2.217751E-1
2.524705E-1
5.594256E-1
1.050554E+0
1.572377E+0
2.094201E+0
2.585329E+0
2.984370E+0
3.229934E+0
3.260630E+0
3.107153E+0
2.830893E+0
2.523938E+0
2.155592E+0
1.817941E+0
1.541682E+0
1.357509E+0
1.296118E+0
1.388204E+0
1.664464E+0
2.094201E+0
2.677415E+0
3.260630E+0
3.751758E+0
4.028017E+0
4.181495E+0
4.150799E+0
3.997322E+0
3.751758E+0
3.383411E+0
2.922979E+0
2.462547E+0
2.186287E+0
2.216983E+0
2.493242E+0
3.015066E+0
3.721062E+0
4.580536E+0
5.440011E+0
6.268789E+0
7.005481E+0
7.496609E+0
7.650086E+0
7.281741E+0
6.483657E+0
5.378620E+0
4.089408E+0
2.708111E+0
1.265422E+0
6.906509E-3
-8.832631E-1
-1.220914E+0
-1.006045E+0
-2.693529E-1
8.663805E-1
2.278374E+0
3.782454E+0
5.163751E+0
6.207398E+0
6.852003E+0
7.036177E+0
6.698526E+0
5.900443E+0
4.826100E+0
3.598280E+0
2.370460E+0
1.173336E+0
9.899306E-2
-7.604810E-1
-1.190218E+0
-1.220914E+0
-9.139585E-1
-3.307440E-1
4.673390E-1
1.449595E+0
2.401156E+0
3.199239E+0
3.813149E+0
4.212190E+0
4.365668E+0
4.242886E+0
3.905236E+0
3.475498E+0
3.107153E+0
2.800198E+0
2.554633E+0
2.370460E+0
2.186287E+0
2.124896E+0
2.155592E+0
2.339765E+0
2.677415E+0
3.076457E+0
3.598280E+0
4.242886E+0
4.948883E+0
5.654879E+0
6.268789E+0
6.759917E+0
7.158958E+0
7.373827E+0
7.465913E+0
7.465913E+0
7.373827E+0
7.251045E+0
7.066872E+0
6.852003E+0
6.637136E+0
6.391571E+0
6.084616E+0
5.654879E+0
5.163751E+0
4.549841E+0
3.874540E+0
3.107153E+0
2.339765E+0
1.510986E+0
7.742941E-1
1.603842E-1
-2.693529E-1
-5.763080E-1
-6.990900E-1
-6.990900E-1
-4.842215E-1
-1.158755E-1
3.752525E-1
9.277716E-1
1.572377E+0
2.278374E+0
2.984370E+0
3.690367E+0
4.334972E+0
4.948883E+0
5.501401E+0
5.869748E+0
6.023225E+0
5.931139E+0
5.593488E+0
5.040969E+0
4.334972E+0
3.506194E+0
2.646720E+0
1.787246E+0
1.019858E+0
4.059479E-1
6.906509E-3
-8.517993E-2
1.296886E-1
6.208165E-1
1.357509E+0
2.278374E+0
3.260630E+0
4.304277E+0
5.286533E+0
6.115311E+0
6.667831E+0
7.005481E+0
7.128263E+0
7.128263E+0
6.944090E+0
6.637136E+0
6.268789E+0
5.900443E+0
5.532097E+0
5.194447E+0
4.856796E+0
4.611232E+0
4.488450E+0
4.519145E+0
4.611232E+0
4.703318E+0
4.826100E+0
4.918187E+0
5.010273E+0
5.040969E+0
4.948883E+0
4.826100E+0
4.611232E+0
4.457754E+0
4.304277E+0
4.273582E+0
4.365668E+0
4.611232E+0
5.010273E+0
5.501401E+0
6.053920E+0
6.606440E+0
7.097568E+0
7.435218E+0
7.588696E+0
7.588696E+0
7.373827E+0
6.974786E+0
6.422266E+0
5.808356E+0
5.225142E+0
4.703318E+0
4.273582E+0
3.966626E+0
3.782454E+0
3.751758E+0
3.874540E+0
4.089408E+0
4.304277E+0
4.549841E+0
4.764710E+0
4.948883E+0
5.163751E+0
5.317228E+0
5.378620E+0
5.317228E+0
5.163751E+0
4.948883E+0
4.734014E+0
4.457754E+0
4.150799E+0
3.874540E+0
3.659671E+0
3.567585E+0
3.475498E+0
3.414107E+0
3.352716E+0
3.291326E+0
3.199239E+0
3.168543E+0
3.107153E+0
3.045761E+0
3.045761E+0
3.076457E+0
3.199239E+0
3.444803E+0
3.813149E+0
4.242886E+0
4.734014E+0
5.225142E+0
5.654879E+0
6.023225E+0
6.299484E+0
6.452962E+0
6.545048E+0
6.575745E+0
6.514353E+0
6.452962E+0
6.330180E+0
6.146007E+0
5.931139E+0
5.716270E+0
5.562792E+0
5.440011E+0
5.347924E+0
5.255837E+0
5.163751E+0
5.133055E+0
5.071664E+0
5.102360E+0
5.133055E+0
5.163751E+0
5.194447E+0
5.255837E+0
5.317228E+0
5.470706E+0
5.716270E+0
5.961834E+0
6.207398E+0
6.360875E+0
6.452962E+0
6.452962E+0
6.391571E+0
6.238093E+0
6.023225E+0
5.746965E+0
5.470706E+0
5.225142E+0
5.040969E+0
4.918187E+0
4.795405E+0
4.703318E+0
4.672623E+0
4.641927E+0
4.672623E+0
4.703318E+0
4.734014E+0
4.795405E+0
4.856796E+0
4.918187E+0
4.948883E+0
4.887492E+0
4.764710E+0
4.611232E+0
4.427059E+0
4.273582E+0
4.150799E+0
4.028017E+0
4.028017E+0
4.089408E+0
4.212190E+0
4.334972E+0
4.488450E+0
4.641927E+0
4.826100E+0
4.948883E+0
4.979578E+0
4.948883E+0
4.887492E+0
4.795405E+0
4.703318E+0
4.641927E+0
4.611232E+0
4.611232E+0
4.672623E+0
4.887492E+0
5.194447E+0
5.593488E+0
6.023225E+0
6.422266E+0
6.759917E+0
7.005481E+0
7.128263E+0
7.128263E+0
7.036177E+0
6.882699E+0
6.729221E+0
6.514353E+0
6.268789E+0
6.023225E+0
5.839052E+0
5.716270E+0
5.654879E+0
5.562792E+0
5.470706E+0
5.378620E+0
5.317228E+0
5.317228E+0
5.347924E+0
5.409315E+0
5.470706E+0
5.562792E+0
5.624183E+0
5.716270E+0
5.746965E+0
5.777661E+0
5.777661E+0
5.839052E+0
5.931139E+0
6.084616E+0
6.207398E+0
6.360875E+0
6.514353E+0
6.698526E+0
6.882699E+0
6.974786E+0
6.974786E+0
6.852003E+0
6.637136E+0
6.422266E+0
6.115311E+0
5.716270E+0
5.255837E+0
4.795405E+0
4.396364E+0
4.120104E+0
3.966626E+0
3.997322E+0
4.181495E+0
4.488450E+0
4.887492E+0
5.347924E+0
5.900443E+0
6.452962E+0
7.005481E+0
7.465913E+0
7.895651E+0
8.202606E+0
8.417474E+0
8.540257E+0
8.540257E+0
8.478866E+0
8.386779E+0
8.202606E+0
7.987737E+0
7.742173E+0
7.465913E+0
7.189653E+0
6.913395E+0
6.667831E+0
6.452962E+0
6.391571E+0
6.452962E+0
6.606440E+0
6.790612E+0
7.005481E+0
7.189653E+0
7.312436E+0
7.373827E+0
7.404522E+0
7.343132E+0
7.281741E+0
7.189653E+0
7.097568E+0
7.036177E+0
7.066872E+0
7.097568E+0
7.189653E+0
7.251045E+0
7.373827E+0
7.496609E+0
7.650086E+0
7.803564E+0
7.957042E+0
8.110518E+0
8.325388E+0
8.509561E+0
8.632342E+0
8.724429E+0
8.724429E+0
8.601647E+0
8.417474E+0
8.141214E+0
7.895651E+0
7.711477E+0
7.619391E+0
7.619391E+0
7.772868E+0
7.987737E+0
8.171910E+0
8.294692E+0
8.356083E+0
8.356083E+0
8.263997E+0
8.018433E+0
7.680782E+0
7.312436E+0
6.944090E+0
6.637136E+0
6.360875E+0
6.146007E+0
6.053920E+0
6.053920E+0
6.115311E+0
6.207398E+0
6.330180E+0
6.514353E+0
6.729221E+0
6.974786E+0
7.220350E+0
7.435218E+0
7.527305E+0
7.588696E+0
7.588696E+0
7.527305E+0
7.373827E+0
7.097568E+0
6.729221E+0
6.330180E+0
5.992530E+0
5.685575E+0
5.440011E+0
5.194447E+0
5.010273E+0
4.856796E+0
4.764710E+0
4.734014E+0
4.795405E+0
4.918187E+0
5.071664E+0
5.255837E+0
5.409315E+0
5.593488E+0
5.746965E+0
5.869748E+0
5.931139E+0
5.900443E+0
5.716270E+0
5.440011E+0
5.133055E+0
4.856796E+0
4.611232E+0
4.365668E+0
4.120104E+0
3.874540E+0
3.628976E+0
3.414107E+0
3.229934E+0
3.107153E+0
2.984370E+0
2.922979E+0
2.892283E+0
2.922979E+0
2.984370E+0
3.137848E+0
3.322021E+0
3.567585E+0
3.813149E+0
4.120104E+0
4.457754E+0
4.795405E+0
5.133055E+0
5.409315E+0
5.624183E+0
5.716270E+0
5.654879E+0
5.470706E+0
5.133055E+0
4.672623E+0
4.058713E+0
3.383411E+0
2.738806E+0
2.124896E+0
1.603073E+0
1.142640E+0
8.049896E-1
5.594256E-1
4.366436E-1
3.752525E-1
4.366436E-1
5.287302E-1
6.822076E-1
8.049896E-1
8.663805E-1
7.742941E-1
5.594256E-1
2.217751E-1
-1.772665E-1
-6.376990E-1
-1.067436E+0
-1.466478E+0
-1.804128E+0
-1.988301E+0
-2.018997E+0
-1.865519E+0
-1.619955E+0
-1.282305E+0
-9.446541E-1
-5.149170E-1
-1.158755E-1
2.524705E-1
5.287302E-1
6.822076E-1
7.435987E-1
7.129030E-1
5.901213E-1
4.059479E-1
1.603842E-1
-1.465709E-1
-4.228305E-1
-6.683945E-1
-7.911766E-1
-8.218720E-1
-7.297856E-1
-4.842215E-1
-1.772665E-1
1.910796E-1
5.287302E-1
8.663805E-1
1.142640E+0
1.418900E+0
1.603073E+0
1.695159E+0
1.664464E+0
1.572377E+0
1.449595E+0
1.265422E+0
1.019858E+0
7.742941E-1
5.594256E-1
4.366436E-1
4.059479E-1
4.673390E-1
6.822076E-1
1.019858E+0
1.449595E+0
1.940723E+0
2.401156E+0
2.830893E+0
3.229934E+0
3.536889E+0
3.721062E+0
3.721062E+0
3.567585E+0
3.291326E+0
2.953675E+0
2.554633E+0
2.186287E+0
1.848637E+0
1.603073E+0
1.480291E+0
1.418900E+0
1.510986E+0
1.695159E+0
2.002114E+0
2.339765E+0
2.677415E+0
3.015066E+0
3.322021E+0
3.536889E+0
3.659671E+0
3.659671E+0
3.567585E+0
3.352716E+0
3.137848E+0
2.892283E+0
2.646720E+0
2.462547E+0
2.370460E+0
2.401156E+0
2.523938E+0
2.738806E+0
3.015066E+0
3.414107E+0
3.813149E+0
4.212190E+0
4.519145E+0
4.764710E+0
4.918187E+0
4.948883E+0
4.887492E+0
4.672623E+0
4.365668E+0
4.028017E+0
3.690367E+0
3.352716E+0
3.015066E+0
2.708111E+0
2.493242E+0
2.339765E+0
2.247678E+0
2.155592E+0
2.124896E+0
2.124896E+0
2.216983E+0
2.309070E+0
2.431851E+0
2.523938E+0
2.616024E+0
2.738806E+0
2.861588E+0
2.953675E+0
3.045761E+0
3.168543E+0
3.352716E+0
3.536889E+0
3.721062E+0
3.905236E+0
4.120104E+0
4.396364E+0
4.734014E+0
5.102360E+0
5.409315E+0
5.716270E+0
5.931139E+0
6.146007E+0
6.268789E+0
6.299484E+0
6.146007E+0
5.900443E+0
5.562792E+0
5.225142E+0
4.826100E+0
4.457754E+0
4.181495E+0
3.935931E+0
3.782454E+0
3.628976E+0
3.506194E+0
3.475498E+0
3.567585E+0
3.690367E+0
3.843844E+0
3.997322E+0
4.120104E+0
4.212190E+0
4.212190E+0
4.212190E+0
4.089408E+0
3.874540E+0
3.598280E+0
3.352716E+0
3.137848E+0
2.922979E+0
2.738806E+0
2.585329E+0
2.493242E+0
2.462547E+0
2.493242E+0
2.616024E+0
2.769502E+0
2.922979E+0
3.107153E+0
3.291326E+0
3.414107E+0
3.536889E+0
3.598280E+0
3.567585E+0
3.506194E+0
3.383411E+0
3.322021E+0
3.291326E+0
3.291326E+0
3.291326E+0
3.291326E+0
3.352716E+0
3.475498E+0
3.628976E+0
3.813149E+0
3.997322E+0
4.150799E+0
4.273582E+0
4.365668E+0
4.457754E+0
4.549841E+0
4.611232E+0
4.641927E+0
4.641927E+0
4.641927E+0
4.611232E+0
4.580536E+0
4.549841E+0
4.580536E+0
4.641927E+0
4.703318E+0
4.734014E+0
4.764710E+0
4.826100E+0
4.979578E+0
5.163751E+0
5.378620E+0
5.532097E+0
5.654879E+0
5.777661E+0
5.900443E+0
6.023225E+0
6.115311E+0
6.084616E+0
6.023225E+0
5.900443E+0
5.808356E+0
5.777661E+0
5.685575E+0
5.562792E+0
5.347924E+0
5.102360E+0
4.795405E+0
4.457754E+0
4.181495E+0
3.935931E+0
3.721062E+0
3.536889E+0
3.444803E+0
3.383411E+0
3.383411E+0
3.444803E+0
3.567585E+0
3.721062E+0
3.874540E+0
4.058713E+0
4.242886E+0
4.396364E+0
4.549841E+0
4.734014E+0
4.948883E+0
5.133055E+0
5.286533E+0
5.347924E+0
5.409315E+0
5.440011E+0
5.409315E+0
5.317228E+0
5.133055E+0
4.918187E+0
4.703318E+0
4.488450E+0
4.242886E+0
4.058713E+0
3.905236E+0
3.813149E+0
3.751758E+0
3.721062E+0
3.721062E+0
3.813149E+0
3.935931E+0
4.058713E+0
4.150799E+0
4.181495E+0
4.181495E+0
4.181495E+0
4.181495E+0
4.181495E+0
4.089408E+0
3.935931E+0
3.690367E+0
3.444803E+0
3.229934E+0
2.953675E+0
2.708111E+0
2.431851E+0
2.247678E+0
2.094201E+0
2.002114E+0
1.971419E+0
2.063505E+0
2.309070E+0
2.554633E+0
2.800198E+0
3.045761E+0
3.291326E+0
3.506194E+0
3.690367E+0
3.843844E+0
3.997322E+0
4.120104E+0
4.273582E+0
4.396364E+0
4.519145E+0
4.611232E+0
4.703318E+0
4.734014E+0
4.641927E+0
4.457754E+0
4.212190E+0
3.966626E+0
3.690367E+0
3.414107E+0
3.107153E+0
2.769502E+0
2.431851E+0
2.124896E+0
1.848637E+0
1.603073E+0
1.418900E+0
1.296118E+0
1.204031E+0
1.204031E+0
1.296118E+0
1.418900E+0
1.603073E+0
1.756550E+0
1.940723E+0
2.124896E+0
2.309070E+0
2.462547E+0
2.585329E+0
2.738806E+0
2.892283E+0
3.015066E+0
3.076457E+0
3.045761E+0
2.953675E+0
2.830893E+0
2.708111E+0
2.616024E+0
2.493242E+0
2.401156E+0
2.370460E+0
2.401156E+0
2.462547E+0
2.523938E+0
2.554633E+0
2.554633E+0
2.523938E+0
2.493242E+0
2.493242E+0
2.493242E+0
2.554633E+0
2.738806E+0
2.953675E+0
3.168543E+0
3.352716E+0
3.536889E+0
3.690367E+0
3.813149E+0
3.843844E+0
3.874540E+0
3.905236E+0
3.935931E+0
3.997322E+0
4.058713E+0
4.058713E+0
4.028017E+0
3.997322E+0
3.997322E+0
4.028017E+0
3.966626E+0
3.843844E+0
3.690367E+0
3.598280E+0
3.567585E+0
3.598280E+0
3.598280E+0
3.567585E+0
3.506194E+0
3.444803E+0
3.444803E+0
3.383411E+0
3.291326E+0
3.199239E+0
3.168543E+0
3.199239E+0
3.229934E+0
3.291326E+0
3.352716E+0
3.444803E+0
3.567585E+0
3.659671E+0
3.751758E+0
3.813149E+0
3.935931E+0
4.089408E+0
4.212190E+0
4.304277E+0
4.304277E+0
4.304277E+0
4.273582E+0
4.273582E+0
4.273582E+0
4.212190E+0
4.181495E+0
4.150799E+0
4.120104E+0
4.028017E+0
3.966626E+0
3.843844E+0
3.690367E+0
3.475498E+0
3.260630E+0
3.045761E+0
2.892283E+0
2.769502E+0
2.677415E+0
2.585329E+0
2.493242E+0
2.493242E+0
2.523938E+0
2.585329E+0
2.677415E+0
2.830893E+0
2.984370E+0
3.168543E+0
3.352716E+0
3.567585E+0
3.813149E+0
4.028017E+0
4.212190E+0
4.365668E+0
4.427059E+0
4.457754E+0
4.457754E+0
4.457754E+0
4.427059E+0
4.396364E+0
4.304277E+0
4.181495E+0
4.058713E+0
3.966626E+0
3.874540E+0
3.782454E+0
3.659671E+0
3.567585E+0
3.506194E+0
3.444803E+0
3.383411E+0
3.260630E+0
3.045761E+0
2.769502E+0
2.431851E+0
2.094201E+0
1.787246E+0
1.572377E+0
1.388204E+0
1.326813E+0
1.357509E+0
1.449595E+0
1.603073E+0
1.725855E+0
1.848637E+0
1.971419E+0
2.216983E+0
2.585329E+0
3.076457E+0
3.690367E+0
4.273582E+0
4.764710E+0
5.102360E+0
5.347924E+0
5.532097E+0
5.593488E+0
5.501401E+0
5.255837E+0
4.979578E+0
4.826100E+0
4.887492E+0
5.133055E+0
5.470706E+0
5.808356E+0
6.115311E+0
6.268789E+0
6.238093E+0
5.869748E+0
5.133055E+0
4.089408E+0
2.800198E+0
1.480291E+0
1.910796E-1
-9.753495E-1
-1.988301E+0
-2.878471E+0
-3.553772E+0
-4.044900E+0
-4.321159E+0
-4.321159E+0
-3.922118E+0
-3.124035E+0
-1.957606E+0
-4.535260E-1
1.388204E+0
3.567585E+0
5.992530E+0
8.509561E+0
1.093451E+1
1.308319E+1
1.477144E+1
1.590718E+1
1.649039E+1
1.673595E+1
1.673595E+1
1.664387E+1
1.655178E+1
1.636761E+1
1.602996E+1
1.544674E+1
1.440310E+1
1.274554E+1
1.041268E+1
7.465913E+0
4.058713E+0
4.673390E-1
-3.062644E+0
-6.377758E+0
-9.232439E+0
-1.144252E+1
-1.291590E+1
-1.368329E+1
-1.386746E+1
-1.362190E+1
-1.285451E+1
-1.153460E+1
-9.631481E+0
-7.175841E+0
-4.259769E+0
-1.067436E+0
2.063505E+0
4.918187E+0
7.373827E+0
9.184862E+0
1.019781E+1
1.041268E+1
1.004434E+1
9.399730E+0
8.755124E+0
8.171910E+0
7.711477E+0
7.404522E+0
7.343132E+0
7.465913E+0
7.772868E+0
8.233301E+0
8.816516E+0
9.461122E+0
1.010573E+1
1.068894E+1
1.124146E+1
1.164050E+1
1.188607E+1
1.191676E+1
1.170189E+1
1.114937E+1
1.007503E+1
8.294692E+0
5.746965E+0
2.585329E+0
-9.753495E-1
-4.904374E+0
-8.986876E+0
-1.306938E+1
-1.696771E+1
-2.034421E+1
-2.301472E+1
-2.476436E+1
-2.553175E+1
-2.513271E+1
-2.341376E+1
-2.037491E+1
-1.623101E+1
-1.135043E+1
-6.101499E+0
-7.297856E-1
4.365668E+0
8.877907E+0
1.240789E+1
1.486353E+1
1.624483E+1
1.670526E+1
1.636761E+1
1.532396E+1
1.372780E+1
1.173259E+1
9.645294E+0
7.772868E+0
6.360875E+0
5.624183E+0
5.654879E+0
6.483657E+0
8.018433E+0
1.010573E+1
1.253067E+1
1.492492E+1
1.692013E+1
1.817864E+1
1.857768E+1
1.799447E+1
1.649039E+1
1.412684E+1
1.108798E+1
7.650086E+0
4.058713E+0
4.673390E-1
-2.970557E+0
-6.132194E+0
-9.078962E+0
-1.178017E+1
-1.420511E+1
-1.626171E+1
-1.773509E+1
-1.850248E+1
-1.837970E+1
-1.733605E+1
-1.543293E+1
-1.282381E+1
-9.815655E+0
-6.592627E+0
-3.400294E+0
-2.693529E-1
2.677415E+0
5.501401E+0
8.049128E+0
1.035129E+1
1.231580E+1
1.394267E+1
1.520118E+1
1.609135E+1
1.670526E+1
1.713500E+1
1.747265E+1
1.771821E+1
1.799447E+1
1.830143E+1
1.870047E+1
1.900742E+1
1.922229E+1
1.919160E+1
1.888464E+1
1.808656E+1
1.670526E+1
1.467936E+1
1.213163E+1
9.246253E+0
6.330180E+0
3.598280E+0
1.357509E+0
-2.693529E-1
-1.159523E+0
-1.343696E+0
-9.753495E-1
-2.693529E-1
4.673390E-1
1.081249E+0
1.541682E+0
1.848637E+0
1.940723E+0
1.633768E+0
8.970761E-1
-3.307440E-1
-1.896215E+0
-3.676554E+0
-5.487588E+0
-7.175841E+0
-8.710616E+0
-1.018400E+1
-1.147321E+1
-1.245547E+1
-1.291590E+1
-1.279312E+1
-1.211782E+1
-1.098208E+1
-9.385917E+0
-7.329319E+0
-4.812287E+0
-1.957606E+0
1.204031E+0
4.549841E+0
7.926346E+0
1.118007E+1
1.406545E+1
1.633691E+1
1.777960E+1
1.820934E+1
1.762613E+1
1.606065E+1
1.354362E+1
1.028990E+1
6.545048E+0
2.616024E+0
-1.190218E+0
-4.566723E+0
-7.421405E+0
-9.570090E+0
-1.085930E+1
-1.110487E+1
-1.018400E+1
-8.188793E+0
-5.303415E+0
-1.896215E+0
1.756550E+0
5.286533E+0
8.386779E+0
1.071964E+1
1.213163E+1
1.259206E+1
1.225441E+1
1.127216E+1
9.860163E+0
8.110518E+0
6.146007E+0
4.120104E+0
2.186287E+0
4.673390E-1
-1.220914E+0
-2.939862E+0
-4.689506E+0
-6.316367E+0
-7.697665E+0
-8.802703E+0
-9.570090E+0
-9.969131E+0
-9.969131E+0
-9.631481E+0
-8.956181E+0
-8.004620E+0
-6.868886E+0
-5.548979E+0
-4.014204E+0
-2.264561E+0
-3.000485E-1
1.817941E+0
3.997322E+0
6.146007E+0
8.263997E+0
1.016712E+1
1.173259E+1
1.283763E+1
1.342084E+1
1.335945E+1
1.277624E+1
1.170189E+1
1.028990E+1
8.663038E+0
7.005481E+0
5.562792E+0
4.519145E+0
3.935931E+0
3.690367E+0
3.506194E+0
3.199239E+0
2.616024E+0
1.787246E+0
7.742941E-1
-3.000485E-1
-1.067436E+0
-1.343696E+0
-9.446541E-1
3.760207E-2
1.449595E+0
2.922979E+0
4.212190E+0
5.133055E+0
5.562792E+0
5.501401E+0
4.856796E+0
3.628976E+0
1.940723E+0
-5.448449E-2
-2.080388E+0
-3.891422E+0
-5.334111E+0
-6.285671E+0
-6.776799E+0
-6.807495E+0
-6.439149E+0
-5.733152E+0
-4.781591E+0
-3.707249E+0
-2.571516E+0
-1.435782E+0
-3.614395E-1
5.287302E-1
1.081249E+0
1.173336E+0
8.970761E-1
3.138616E-1
-3.921350E-1
-1.006045E+0
-1.374391E+0
-1.313000E+0
-6.990900E-1
4.673390E-1
2.155592E+0
4.242886E+0
6.514353E+0
8.785820E+0
1.087312E+1
1.262276E+1
1.385058E+1
1.449518E+1
1.446449E+1
1.372780E+1
1.222372E+1
1.004434E+1
7.343132E+0
4.457754E+0
1.603073E+0
-9.446541E-1
-3.062644E+0
-4.628114E+0
-5.610371E+0
-6.193584E+0
-6.377758E+0
-6.193584E+0
-5.579675E+0
-4.597419E+0
-3.369599E+0
-1.957606E+0
-4.842215E-1
1.050554E+0
2.554633E+0
3.874540E+0
4.887492E+0
5.532097E+0
5.746965E+0
5.532097E+0
4.795405E+0
3.444803E+0
1.572377E+0
-6.683945E-1
-3.124035E+0
-5.518284E+0
-7.636273E+0
-9.385917E+0
-1.073652E+1
-1.162669E+1
-1.208712E+1
-1.214851E+1
-1.184156E+1
-1.116626E+1
-1.009191E+1
-8.434357E+0
-6.162889E+0
-3.430990E+0
-4.842215E-1
2.431851E+0
5.010273E+0
6.974786E+0
8.263997E+0
8.877907E+0
8.939298E+0
8.724429E+0
8.325388E+0
7.864956E+0
7.404522E+0
6.944090E+0
6.422266E+0
5.808356E+0
5.071664E+0
4.334972E+0
3.628976E+0
3.045761E+0
2.554633E+0
2.186287E+0
2.002114E+0
2.094201E+0
2.462547E+0
3.076457E+0
3.843844E+0
4.734014E+0
5.746965E+0
6.821307E+0
7.803564E+0
8.693733E+0
9.399730E+0
9.921554E+0
1.022851E+1
1.028990E+1
1.007503E+1
9.583903E+0
8.816516E+0
7.834260E+0
6.759917E+0
5.716270E+0
4.826100E+0
4.150799E+0
3.690367E+0
3.322021E+0
3.015066E+0
2.646720E+0
2.032810E+0
1.173336E+0
3.760207E-2
-1.282305E+0
-2.694298E+0
-4.075595E+0
-5.303415E+0
-6.316367E+0
-7.145145E+0
-7.851142E+0
-8.372965E+0
-8.741312E+0
-8.833398E+0
-8.557138E+0
-7.759055E+0
-6.347062E+0
-4.382550E+0
-2.049692E+0
5.594256E-1
3.137848E+0
5.501401E+0
7.435218E+0
8.877907E+0
9.798772E+0
1.028990E+1
1.038199E+1
1.022851E+1
9.829468E+0
9.338339E+0
8.724429E+0
8.049128E+0
7.281741E+0
6.391571E+0
5.440011E+0
4.365668E+0
3.260630E+0
2.186287E+0
1.204031E+0
4.059479E-1
-1.772665E-1
-4.535260E-1
-3.614395E-1
-2.378893E-2
4.366436E-1
9.277716E-1
1.357509E+0
1.664464E+0
1.817941E+0
1.787246E+0
1.603073E+0
1.296118E+0
8.356853E-1
2.217751E-1
-6.070035E-1
-1.650651E+0
-2.817080E+0
-4.075595E+0
-5.272719E+0
-6.347062E+0
-7.145145E+0
-7.605578E+0
-7.728360E+0
-7.452100E+0
-6.838190E+0
-5.855935E+0
-4.536028E+0
-2.939862E+0
-1.190218E+0
6.208165E-1
2.462547E+0
4.212190E+0
5.777661E+0
7.066872E+0
8.018433E+0
8.540257E+0
8.755124E+0
8.693733E+0
8.417474E+0
7.987737E+0
7.465913E+0
6.913395E+0
6.391571E+0
5.900443E+0
5.501401E+0
5.194447E+0
4.948883E+0
4.734014E+0
4.519145E+0
4.273582E+0
4.089408E+0
3.966626E+0
4.028017E+0
4.242886E+0
4.580536E+0
5.010273E+0
5.409315E+0
5.716270E+0
5.777661E+0
5.562792E+0
5.102360E+0
4.396364E+0
3.567585E+0
2.677415E+0
1.787246E+0
9.891627E-1
2.831662E-1
-3.000485E-1
-7.911766E-1
-1.098131E+0
-1.220914E+0
-1.159523E+0
-9.139585E-1
-4.842215E-1
9.899306E-2
7.742941E-1
1.388204E+0
1.848637E+0
2.094201E+0
2.094201E+0
1.910028E+0
1.480291E+0
8.049896E-1
-5.448449E-2
-9.753495E-1
-1.865519E+0
-2.632907E+0
-3.124035E+0
-3.246817E+0
-2.909166E+0
-2.141779E+0
-9.753495E-1
5.901213E-1
2.401156E+0
4.334972E+0
6.299484E+0
8.233301E+0
9.952250E+0
1.139494E+1
1.246928E+1
1.314458E+1
1.332875E+1
1.302180E+1
1.219302E+1
1.090381E+1
9.246253E+0
7.312436E+0
5.194447E+0
3.045761E+0
1.050554E+0
-6.376990E-1
-1.926910E+0
-2.847775E+0
-3.430990E+0
-3.615163E+0
-3.430990E+0
-3.062644E+0
-2.571516E+0
-2.080388E+0
-1.681346E+0
-1.435782E+0
-1.343696E+0
-1.343696E+0
-1.435782E+0
-1.589260E+0
-1.773433E+0
-1.957606E+0
-2.080388E+0
-2.203170E+0
-2.233865E+0
-2.172474E+0
-1.988301E+0
-1.712042E+0
-1.374391E+0
-1.006045E+0
-6.376990E-1
-2.386575E-1
2.524705E-1
8.049896E-1
1.357509E+0
1.940723E+0
2.401156E+0
2.738806E+0
2.953675E+0
3.076457E+0
3.107153E+0
3.076457E+0
2.953675E+0
2.738806E+0
2.462547E+0
2.094201E+0
1.664464E+0
1.265422E+0
8.970761E-1
6.208165E-1
4.059479E-1
2.217751E-1
1.296886E-1
-2.378893E-2
-1.465709E-1
-2.386575E-1
-2.693529E-1
-2.079620E-1
-2.378893E-2
3.138616E-1
7.742941E-1
1.296118E+0
1.879332E+0
2.401156E+0
2.830893E+0
3.137848E+0
3.414107E+0
3.659671E+0
3.874540E+0
4.089408E+0
4.212190E+0
4.273582E+0
4.242886E+0
4.120104E+0
3.997322E+0
3.782454E+0
3.567585E+0
3.291326E+0
3.015066E+0
2.800198E+0
2.616024E+0
2.585329E+0
2.616024E+0
2.800198E+0
3.045761E+0
3.322021E+0
3.536889E+0
3.721062E+0
3.843844E+0
3.874540E+0
3.843844E+0
3.659671E+0
3.444803E+0
3.168543E+0
2.800198E+0
2.370460E+0
1.848637E+0
1.296118E+0
7.742941E-1
3.445571E-1
6.906509E-3
-2.079620E-1
-2.693529E-1
-1.465709E-1
9.899306E-2
4.366436E-1
8.049896E-1
1.142640E+0
1.541682E+0
1.910028E+0
2.278374E+0
2.523938E+0
2.708111E+0
2.800198E+0
2.830893E+0
2.769502E+0
2.677415E+0
2.585329E+0
2.554633E+0
2.523938E+0
2.493242E+0
2.523938E+0
2.523938E+0
2.523938E+0
2.493242E+0
2.431851E+0
2.309070E+0
2.155592E+0
2.002114E+0
1.879332E+0
1.725855E+0
1.603073E+0
1.510986E+0
1.388204E+0
1.296118E+0
1.173336E+0
1.081249E+0
9.891627E-1
9.584670E-1
9.584670E-1
9.584670E-1
9.584670E-1
8.970761E-1
8.356853E-1
7.129030E-1
5.287302E-1
3.138616E-1
3.760207E-2
-2.693529E-1
-5.763080E-1
-8.218720E-1
-1.036741E+0
-1.190218E+0
-1.251609E+0
-1.251609E+0
-1.190218E+0
-1.036741E+0
-7.297856E-1
-3.614395E-1
6.906509E-3
3.445571E-1
6.208165E-1
8.356853E-1
9.584670E-1
1.050554E+0
1.081249E+0
1.050554E+0
1.050554E+0
1.050554E+0
1.081249E+0
1.173336E+0
1.265422E+0
1.357509E+0
1.480291E+0
1.633768E+0
1.787246E+0
1.971419E+0
2.155592E+0
2.309070E+0
2.462547E+0
2.554633E+0
2.616024E+0
2.646720E+0
2.677415E+0
2.708111E+0
2.677415E+0
2.646720E+0
2.646720E+0
2.677415E+0
2.769502E+0
2.861588E+0
3.015066E+0
3.137848E+0
3.260630E+0
3.352716E+0
3.383411E+0
3.383411E+0
3.322021E+0
3.199239E+0
3.015066E+0
2.738806E+0
2.431851E+0
2.094201E+0
1.725855E+0
1.326813E+0
9.277716E-1
5.287302E-1
1.910796E-1
-1.465709E-1
-4.535260E-1
-6.990900E-1
-8.525675E-1
-9.139585E-1
-8.832631E-1
-8.218720E-1
-6.683945E-1
-4.535260E-1
-2.079620E-1
1.296886E-1
4.673390E-1
8.356853E-1
1.234727E+0
1.633768E+0
1.971419E+0
2.186287E+0
2.278374E+0
2.278374E+0
2.186287E+0
2.094201E+0
2.002114E+0
1.971419E+0
2.002114E+0
2.032810E+0
2.124896E+0
2.247678E+0
2.401156E+0
2.554633E+0
2.708111E+0
2.892283E+0
3.107153E+0
3.322021E+0
3.475498E+0
3.536889E+0
3.536889E+0
3.444803E+0
3.322021E+0
3.076457E+0
2.800198E+0
2.431851E+0
2.032810E+0
1.633768E+0
1.265422E+0
9.277716E-1
6.515119E-1
4.059479E-1
2.217751E-1
6.829751E-2
-1.158755E-1
-3.000485E-1
-4.842215E-1
-5.763080E-1
-6.070035E-1
-6.376990E-1
-6.376990E-1
-6.070035E-1
-5.149170E-1
-3.614395E-1
-2.079620E-1
-5.448449E-2
1.603842E-1
4.366436E-1
7.129030E-1
9.584670E-1
1.142640E+0
1.326813E+0
1.510986E+0
1.633768E+0
1.725855E+0
1.787246E+0
1.817941E+0
1.817941E+0
1.817941E+0
1.817941E+0
1.910028E+0
2.094201E+0
2.339765E+0
2.646720E+0
3.015066E+0
3.414107E+0
3.782454E+0
4.089408E+0
4.365668E+0
4.580536E+0
4.703318E+0
4.734014E+0
4.672623E+0
4.580536E+0
4.427059E+0
4.273582E+0
4.120104E+0
3.997322E+0
3.905236E+0
3.813149E+0
3.782454E+0
3.751758E+0
3.782454E+0
3.813149E+0
3.874540E+0
3.935931E+0
3.997322E+0
4.058713E+0
4.089408E+0
4.058713E+0
4.028017E+0
3.997322E+0
3.935931E+0
3.874540E+0
3.782454E+0
3.721062E+0
3.659671E+0
3.659671E+0
3.690367E+0
3.721062E+0
3.782454E+0
3.843844E+0
3.935931E+0
3.997322E+0
3.997322E+0
4.028017E+0
4.058713E+0
4.058713E+0
4.028017E+0
3.935931E+0
3.813149E+0
3.751758E+0
3.751758E+0
3.751758E+0
3.751758E+0
3.751758E+0
3.782454E+0
3.813149E+0
3.843844E+0
3.874540E+0
3.905236E+0
3.997322E+0
4.028017E+0
4.120104E+0
4.181495E+0
4.273582E+0
4.304277E+0
4.304277E+0
4.242886E+0
4.212190E+0
4.150799E+0
4.058713E+0
3.966626E+0
3.813149E+0
3.659671E+0
3.475498E+0
3.291326E+0
3.107153E+0
2.953675E+0
2.861588E+0
2.800198E+0
2.800198E+0
2.830893E+0
2.922979E+0
2.984370E+0
3.076457E+0
3.199239E+0
3.291326E+0
3.291326E+0
3.260630E+0
3.229934E+0
3.168543E+0
3.015066E+0
2.800198E+0
2.493242E+0
2.186287E+0
1.848637E+0
1.480291E+0
1.142640E+0
8.049896E-1
5.287302E-1
3.445571E-1
3.138616E-1
3.752525E-1
5.594256E-1
7.742941E-1
1.081249E+0
1.510986E+0
1.971419E+0
2.462547E+0
2.953675E+0
3.414107E+0
3.843844E+0
4.212190E+0
4.519145E+0
4.703318E+0
4.856796E+0
4.948883E+0
4.979578E+0
4.979578E+0
4.948883E+0
4.856796E+0
4.764710E+0
4.641927E+0
4.457754E+0
4.304277E+0
4.150799E+0
3.997322E+0
3.874540E+0
3.751758E+0
3.690367E+0
3.690367E+0
3.721062E+0
3.751758E+0
3.813149E+0
3.874540E+0
3.905236E+0
3.905236E+0
3.905236E+0
3.874540E+0
3.874540E+0
3.843844E+0
3.782454E+0
3.751758E+0
3.690367E+0
3.628976E+0
3.506194E+0
3.383411E+0
3.199239E+0
3.045761E+0
2.922979E+0
2.861588E+0
2.800198E+0
2.830893E+0
2.953675E+0
3.076457E+0
3.260630E+0
3.475498E+0
3.751758E+0
3.997322E+0
4.242886E+0
4.457754E+0
4.703318E+0
4.948883E+0
5.163751E+0
5.317228E+0
5.409315E+0
5.470706E+0
5.501401E+0
5.470706E+0
5.378620E+0
5.225142E+0
5.071664E+0
4.918187E+0
4.734014E+0
4.519145E+0
4.334972E+0
4.212190E+0
4.089408E+0
3.966626E+0
3.905236E+0
3.813149E+0
3.751758E+0
3.690367E+0
3.659671E+0
3.598280E+0
3.567585E+0
3.536889E+0
3.536889E+0
3.536889E+0
3.536889E+0
3.567585E+0
3.598280E+0
3.598280E+0
3.598280E+0
3.567585E+0
3.567585E+0
3.567585E+0
3.506194E+0
3.444803E+0
3.352716E+0
3.229934E+0
3.076457E+0
2.922979E+0
2.738806E+0
2.523938E+0
2.309070E+0
2.094201E+0
1.848637E+0
1.633768E+0
1.388204E+0
1.173336E+0
1.019858E+0
8.970761E-1
7.742941E-1
6.822076E-1
6.515119E-1
6.822076E-1
6.822076E-1
6.822076E-1
7.129030E-1
8.049896E-1
9.277716E-1
1.019858E+0
1.111945E+0
1.234727E+0
1.357509E+0
1.480291E+0
1.633768E+0
1.787246E+0
1.971419E+0
2.094201E+0
2.247678E+0
2.401156E+0
2.585329E+0
2.830893E+0
3.015066E+0
3.168543E+0
3.291326E+0
3.352716E+0
3.444803E+0
3.536889E+0
3.628976E+0
3.690367E+0
3.690367E+0
3.628976E+0
3.567585E+0
3.475498E+0
3.383411E+0
3.260630E+0
3.107153E+0
2.922979E+0
2.708111E+0
2.554633E+0
2.431851E+0
2.339765E+0
2.309070E+0
2.247678E+0
2.216983E+0
2.247678E+0
2.309070E+0
2.431851E+0
2.554633E+0
2.708111E+0
2.892283E+0
3.107153E+0
3.291326E+0
3.414107E+0
3.506194E+0
3.536889E+0
3.598280E+0
3.690367E+0
3.751758E+0
3.782454E+0
3.782454E+0
3.813149E+0
3.813149E+0
3.751758E+0
3.690367E+0
3.598280E+0
3.506194E+0
3.414107E+0
3.352716E+0
3.291326E+0
3.291326E+0
3.291326E+0
3.322021E+0
3.352716E+0
3.383411E+0
3.414107E+0
3.444803E+0
3.567585E+0
3.690367E+0
3.843844E+0
3.905236E+0
3.997322E+0
4.058713E+0
4.181495E+0
4.304277E+0
4.396364E+0
4.457754E+0
4.488450E+0
4.519145E+0
4.519145E+0
4.488450E+0
4.396364E+0
4.334972E+0
4.273582E+0
4.212190E+0
4.181495E+0
4.181495E+0
4.242886E+0
4.304277E+0
4.304277E+0
4.273582E+0
4.242886E+0
4.181495E+0
4.150799E+0
4.089408E+0
3.966626E+0
3.813149E+0
3.690367E+0
3.598280E+0
3.506194E+0
3.383411E+0
3.229934E+0
3.168543E+0
3.168543E+0
3.229934E+0
3.291326E+0
3.352716E+0
3.352716E+0
3.352716E+0
3.322021E+0
3.322021E+0
3.352716E+0
3.352716E+0
3.291326E+0
3.199239E+0
3.076457E+0
2.953675E+0
2.892283E+0
2.830893E+0
2.769502E+0
2.708111E+0
2.616024E+0
2.585329E+0
2.616024E+0
2.646720E+0
2.677415E+0
2.708111E+0
2.738806E+0
2.800198E+0
2.830893E+0
2.892283E+0
2.892283E+0
2.830893E+0
2.769502E+0
2.677415E+0
2.585329E+0
2.493242E+0
2.462547E+0
2.431851E+0
2.431851E+0
2.401156E+0
2.370460E+0
2.370460E+0
2.401156E+0
2.462547E+0
2.523938E+0
2.554633E+0
2.616024E+0
2.708111E+0
2.769502E+0
2.830893E+0
2.892283E+0
2.922979E+0
2.922979E+0
2.922979E+0
2.892283E+0
2.892283E+0
2.892283E+0
2.892283E+0
2.892283E+0
2.892283E+0
2.892283E+0
2.861588E+0
2.861588E+0
2.830893E+0
2.830893E+0
2.830893E+0
2.830893E+0
2.861588E+0
2.861588E+0
2.892283E+0
2.953675E+0
3.076457E+0
3.229934E+0
3.414107E+0
3.598280E+0
3.782454E+0
4.028017E+0
4.334972E+0
4.672623E+0
4.948883E+0
5.225142E+0
5.470706E+0
5.685575E+0
5.839052E+0
5.961834E+0
6.023225E+0
6.084616E+0
6.115311E+0
6.115311E+0
6.115311E+0
6.053920E+0
5.961834E+0
5.869748E+0
5.716270E+0
5.593488E+0
5.440011E+0
5.347924E+0
5.225142E+0
5.102360E+0
4.979578E+0
4.856796E+0
4.734014E+0
4.611232E+0
4.488450E+0
4.334972E+0
4.242886E+0
4.150799E+0
4.089408E+0
4.058713E+0
4.028017E+0
3.997322E+0
3.997322E+0
4.028017E+0
4.089408E+0
4.120104E+0
4.089408E+0
4.089408E+0
4.058713E+0
4.058713E+0
4.028017E+0
4.028017E+0
4.058713E+0
4.089408E+0
4.150799E+0
4.150799E+0
4.150799E+0
4.120104E+0
4.089408E+0
4.089408E+0
4.089408E+0
4.058713E+0
3.997322E+0
3.935931E+0
3.905236E+0
3.905236E+0
3.935931E+0
3.905236E+0
3.813149E+0
3.751758E+0
3.721062E+0
3.721062E+0
3.751758E+0
3.782454E+0
3.843844E+0
3.874540E+0
3.935931E+0
3.966626E+0
3.997322E+0
4.028017E+0
4.028017E+0
4.058713E+0
4.089408E+0
4.058713E+0
4.028017E+0
3.997322E+0
4.028017E+0
4.028017E+0
4.058713E+0
4.089408E+0
4.150799E+0
4.212190E+0
4.304277E+0
4.334972E+0
4.334972E+0
4.334972E+0
4.334972E+0
4.304277E+0
4.273582E+0
4.242886E+0
4.150799E+0
4.058713E+0
3.905236E+0
3.751758E+0
3.567585E+0
3.383411E+0
3.229934E+0
3.107153E+0
2.984370E+0
2.830893E+0
2.677415E+0
2.585329E+0
2.523938E+0
2.585329E+0
2.738806E+0
2.922979E+0
3.107153E+0
3.229934E+0
3.414107E+0
3.690367E+0
3.966626E+0
4.242886E+0
4.488450E+0
4.703318E+0
4.918187E+0
5.102360E+0
5.286533E+0
5.409315E+0
5.501401E+0
5.562792E+0
5.654879E+0
5.716270E+0
5.808356E+0
5.839052E+0
5.839052E+0
5.808356E+0
5.839052E+0
5.839052E+0
5.839052E+0
5.808356E+0
5.777661E+0
5.746965E+0
5.716270E+0
5.654879E+0
5.562792E+0
5.440011E+0
5.286533E+0
5.133055E+0
5.010273E+0
4.887492E+0
4.795405E+0
4.734014E+0
4.703318E+0
4.611232E+0
4.549841E+0
4.488450E+0
4.427059E+0
4.427059E+0
4.427059E+0
4.396364E+0
4.396364E+0
4.365668E+0
4.396364E+0
4.427059E+0
4.427059E+0
4.396364E+0
4.365668E+0
4.334972E+0
4.365668E+0
4.365668E+0
4.396364E+0
4.427059E+0
4.427059E+0
4.427059E+0
4.396364E+0
4.396364E+0
4.365668E+0
4.273582E+0
4.242886E+0
4.181495E+0
4.120104E+0
4.058713E+0
3.997322E+0
3.905236E+0
3.782454E+0
3.598280E+0
3.444803E+0
3.322021E+0
3.199239E+0
3.107153E+0
2.984370E+0
2.892283E+0
2.769502E+0
2.708111E+0
2.616024E+0
2.554633E+0
2.493242E+0
2.431851E+0
2.370460E+0
2.370460E+0
2.339765E+0
2.370460E+0
2.401156E+0
2.462547E+0
2.493242E+0
2.493242E+0
2.523938E+0
2.554633E+0
2.554633E+0
2.554633E+0
2.554633E+0
2.554633E+0
2.554633E+0
2.554633E+0
2.493242E+0
2.493242E+0
2.585329E+0
2.677415E+0
2.830893E+0
3.045761E+0
3.291326E+0
3.598280E+0
3.905236E+0
4.212190E+0
4.519145E+0
4.764710E+0
4.979578E+0
5.071664E+0
5.133055E+0
5.102360E+0
5.071664E+0
5.010273E+0
4.948883E+0
4.826100E+0
4.580536E+0
4.273582E+0
3.905236E+0
3.475498E+0
2.984370E+0
2.431851E+0
1.848637E+0
1.326813E+0
8.970761E-1
5.901213E-1
3.752525E-1
2.831662E-1
2.524705E-1
3.445571E-1
4.673390E-1
6.515119E-1
9.277716E-1
1.326813E+0
1.817941E+0
2.370460E+0
3.015066E+0
3.659671E+0
4.334972E+0
4.948883E+0
5.440011E+0
5.777661E+0
5.992530E+0
6.084616E+0
6.084616E+0
5.961834E+0
5.777661E+0
5.562792E+0
5.317228E+0
5.071664E+0
4.887492E+0
4.672623E+0
4.488450E+0
4.304277E+0
4.212190E+0
4.212190E+0
4.242886E+0
4.273582E+0
4.304277E+0
4.365668E+0
4.365668E+0
4.334972E+0
4.273582E+0
4.150799E+0
3.966626E+0
3.751758E+0
3.475498E+0
3.199239E+0
2.922979E+0
2.646720E+0
2.401156E+0
2.186287E+0
2.032810E+0
1.879332E+0
1.787246E+0
1.756550E+0
1.756550E+0
1.787246E+0
1.848637E+0
1.910028E+0
1.910028E+0
1.879332E+0
1.787246E+0
1.695159E+0
1.633768E+0
1.603073E+0
1.633768E+0
1.725855E+0
1.910028E+0
2.155592E+0
2.462547E+0
2.800198E+0
3.168543E+0
3.628976E+0
4.120104E+0
4.703318E+0
5.317228E+0
5.961834E+0
6.575745E+0
7.066872E+0
7.435218E+0
7.619391E+0
7.619391E+0
7.435218E+0
7.097568E+0
6.637136E+0
6.053920E+0
5.378620E+0
4.641927E+0
3.905236E+0
3.229934E+0
2.646720E+0
2.094201E+0
1.572377E+0
1.081249E+0
6.208165E-1
2.217751E-1
-5.448449E-2
-2.079620E-1
-3.000485E-1
-2.386575E-1
6.906509E-3
4.059479E-1
9.891627E-1
1.664464E+0
2.401156E+0
3.260630E+0
4.181495E+0
5.133055E+0
5.992530E+0
6.759917E+0
7.496609E+0
8.171910E+0
8.693733E+0
9.062079E+0
9.215557E+0
9.154166E+0
8.847212E+0
8.386779E+0
7.772868E+0
7.005481E+0
6.115311E+0
5.102360E+0
3.997322E+0
2.892283E+0
1.787246E+0
7.435987E-1
-1.772665E-1
-9.139585E-1
-1.466478E+0
-1.773433E+0
-1.896215E+0
-1.773433E+0
-1.435782E+0
-9.446541E-1
-3.307440E-1
3.138616E-1
9.891627E-1
1.695159E+0
2.339765E+0
2.953675E+0
3.475498E+0
3.905236E+0
4.273582E+0
4.549841E+0
4.795405E+0
4.887492E+0
4.887492E+0
4.734014E+0
4.488450E+0
4.212190E+0
3.874540E+0
3.536889E+0
3.199239E+0
2.922979E+0
2.708111E+0
2.554633E+0
2.462547E+0
2.462547E+0
2.523938E+0
2.677415E+0
2.800198E+0
3.015066E+0
3.291326E+0
3.690367E+0
4.120104E+0
4.580536E+0
5.071664E+0
5.562792E+0
6.023225E+0
6.360875E+0
6.606440E+0
6.729221E+0
6.729221E+0
6.575745E+0
6.299484E+0
5.900443E+0
5.347924E+0
4.672623E+0
3.966626E+0
3.260630E+0
2.646720E+0
2.094201E+0
1.664464E+0
1.326813E+0
1.142640E+0
1.081249E+0
1.204031E+0
1.449595E+0
1.848637E+0
2.339765E+0
2.922979E+0
3.536889E+0
4.150799E+0
4.764710E+0
5.317228E+0
5.808356E+0
6.207398E+0
6.452962E+0
6.545048E+0
6.483657E+0
6.330180E+0
6.115311E+0
5.839052E+0
5.501401E+0
5.133055E+0
4.764710E+0
4.457754E+0
4.150799E+0
3.874540E+0
3.598280E+0
3.383411E+0
3.137848E+0
2.922979E+0
2.708111E+0
2.493242E+0
2.401156E+0
2.401156E+0
2.462547E+0
2.616024E+0
2.769502E+0
2.892283E+0
3.045761E+0
3.168543E+0
3.352716E+0
3.567585E+0
3.751758E+0
3.905236E+0
4.028017E+0
4.120104E+0
4.150799E+0
4.120104E+0
4.028017E+0
3.813149E+0
3.506194E+0
3.137848E+0
2.738806E+0
2.309070E+0
1.848637E+0
1.388204E+0
9.891627E-1
6.515119E-1
4.366436E-1
3.138616E-1
3.138616E-1
4.366436E-1
7.129030E-1
1.081249E+0
1.541682E+0
2.063505E+0
2.616024E+0
3.168543E+0
3.659671E+0
4.089408E+0
4.488450E+0
4.764710E+0
4.948883E+0
5.071664E+0
5.163751E+0
5.255837E+0
5.378620E+0
5.470706E+0
5.532097E+0
5.532097E+0
5.501401E+0
5.409315E+0
5.317228E+0
5.255837E+0
5.194447E+0
5.102360E+0
4.948883E+0
4.764710E+0
4.519145E+0
4.181495E+0
3.843844E+0
3.536889E+0
3.229934E+0
2.984370E+0
2.769502E+0
2.677415E+0
2.646720E+0
2.708111E+0
2.830893E+0
2.984370E+0
3.076457E+0
3.107153E+0
3.137848E+0
3.137848E+0
3.076457E+0
2.953675E+0
2.677415E+0
2.370460E+0
2.032810E+0
1.787246E+0
1.603073E+0
1.449595E+0
1.357509E+0
1.296118E+0
1.326813E+0
1.480291E+0
1.725855E+0
2.032810E+0
2.370460E+0
2.708111E+0
3.045761E+0
3.352716E+0
3.628976E+0
3.874540E+0
4.058713E+0
4.212190E+0
4.304277E+0
4.334972E+0
4.334972E+0
4.304277E+0
4.212190E+0
4.058713E+0
3.905236E+0
3.751758E+0
3.628976E+0
3.536889E+0
3.475498E+0
3.383411E+0
3.291326E+0
3.199239E+0
3.107153E+0
3.045761E+0
2.953675E+0
2.830893E+0
2.708111E+0
2.616024E+0
2.616024E+0
2.646720E+0
2.677415E+0
2.738806E+0
2.892283E+0
3.076457E+0
3.291326E+0
3.536889E+0
3.813149E+0
4.089408E+0
4.304277E+0
4.488450E+0
4.611232E+0
4.734014E+0
4.887492E+0
4.979578E+0
5.071664E+0
5.163751E+0
5.225142E+0
5.133055E+0
4.948883E+0
4.672623E+0
4.396364E+0
4.120104E+0
3.813149E+0
3.567585E+0
3.414107E+0
3.322021E+0
3.291326E+0
3.199239E+0
3.076457E+0
2.892283E+0
2.708111E+0
2.554633E+0
2.431851E+0
2.401156E+0
2.401156E+0
2.401156E+0
2.462547E+0
2.616024E+0
2.830893E+0
3.045761E+0
3.291326E+0
3.567585E+0
3.935931E+0
4.304277E+0
4.672623E+0
4.979578E+0
5.255837E+0
5.378620E+0
5.440011E+0
5.378620E+0
5.286533E+0
5.163751E+0
4.948883E+0
4.734014E+0
4.488450E+0
4.150799E+0
3.782454E+0
3.444803E+0
3.168543E+0
2.953675E+0
2.800198E+0
2.738806E+0
2.800198E+0
2.953675E+0
3.168543E+0
3.383411E+0
3.598280E+0
3.782454E+0
3.874540E+0
3.874540E+0
3.751758E+0
3.567585E+0
3.322021E+0
3.076457E+0
2.861588E+0
2.677415E+0
2.523938E+0
2.401156E+0
2.339765E+0
2.370460E+0
2.462547E+0
2.585329E+0
2.708111E+0
2.769502E+0
2.800198E+0
2.800198E+0
2.861588E+0
2.922979E+0
2.984370E+0
2.953675E+0
2.922979E+0
2.861588E+0
2.892283E+0
3.015066E+0
3.199239E+0
3.414107E+0
3.598280E+0
3.751758E+0
3.843844E+0
3.966626E+0
4.058713E+0
4.150799E+0
4.150799E+0
4.028017E+0
3.843844E+0
3.598280E+0
3.352716E+0
3.168543E+0
2.984370E+0
2.861588E+0
2.830893E+0
2.861588E+0
2.922979E+0
3.015066E+0
3.168543E+0
3.352716E+0
3.598280E+0
3.843844E+0
4.058713E+0
4.212190E+0
4.273582E+0
4.273582E+0
4.181495E+0
4.089408E+0
3.997322E+0
3.874540E+0
3.813149E+0
3.751758E+0
3.751758E+0
3.751758E+0
3.782454E+0
3.751758E+0
3.690367E+0
3.628976E+0
3.536889E+0
3.475498E+0
3.352716E+0
3.199239E+0
3.015066E+0
2.892283E+0
2.800198E+0
2.738806E+0
2.646720E+0
2.554633E+0
2.431851E+0
2.370460E+0
2.339765E+0
2.370460E+0
2.401156E+0
2.462547E+0
2.554633E+0
2.616024E+0
2.708111E+0
2.830893E+0
2.984370E+0
3.229934E+0
3.414107E+0
3.598280E+0
3.721062E+0
3.813149E+0
3.874540E+0
3.874540E+0
3.843844E+0
3.813149E+0
3.721062E+0
3.628976E+0
3.506194E+0
3.352716E+0
3.229934E+0
3.107153E+0
2.984370E+0
2.830893E+0
2.708111E+0
2.646720E+0
2.616024E+0
2.616024E+0
2.677415E+0
2.800198E+0
2.953675E+0
3.137848E+0
3.291326E+0
3.475498E+0
3.598280E+0
3.659671E+0
3.690367E+0
3.659671E+0
3.567585E+0
3.383411E+0
3.168543E+0
2.922979E+0
2.708111E+0
2.493242E+0
2.309070E+0
2.216983E+0
2.124896E+0
2.032810E+0
1.940723E+0
1.940723E+0
1.971419E+0
2.094201E+0
2.216983E+0
2.339765E+0
2.462547E+0
2.554633E+0
2.646720E+0
2.769502E+0
2.892283E+0
3.045761E+0
3.199239E+0
3.291326E+0
3.352716E+0
3.414107E+0
3.506194E+0
3.567585E+0
3.598280E+0
3.567585E+0
3.475498E+0
3.352716E+0
3.199239E+0
3.045761E+0
2.892283E+0
2.769502E+0
2.677415E+0
2.616024E+0
2.585329E+0
2.554633E+0
2.523938E+0
2.554633E+0
2.616024E+0
2.738806E+0
2.922979E+0
3.137848E+0
3.352716E+0
3.567585E+0
3.751758E+0
3.905236E+0
3.966626E+0
3.997322E+0
3.966626E+0
3.905236E+0
3.843844E+0
3.782454E+0
3.721062E+0
3.690367E+0
3.690367E+0
3.721062E+0
3.751758E+0
3.813149E+0
3.905236E+0
4.028017E+0
4.150799E+0
4.242886E+0
4.304277E+0
4.273582E+0
4.212190E+0
4.120104E+0
4.058713E+0
3.997322E+0
3.966626E+0
3.905236E+0
3.874540E+0
3.874540E+0
3.905236E+0
4.028017E+0
4.150799E+0
4.273582E+0
4.396364E+0
4.488450E+0
4.580536E+0
4.641927E+0
4.703318E+0
4.703318E+0
4.703318E+0
4.672623E+0
4.611232E+0
4.519145E+0
4.427059E+0
4.334972E+0
4.212190E+0
4.150799E+0
4.089408E+0
4.028017E+0
3.935931E+0
3.874540E+0
3.843844E+0
3.843844E+0
3.905236E+0
3.966626E+0
4.028017E+0
4.089408E+0
4.150799E+0
4.242886E+0
4.334972E+0
4.396364E+0
4.457754E+0
4.519145E+0
4.611232E+0
4.734014E+0
4.856796E+0
4.948883E+0
5.040969E+0
5.102360E+0
5.133055E+0
5.133055E+0
5.040969E+0
4.918187E+0
4.826100E+0
4.734014E+0
4.611232E+0
4.457754E+0
4.273582E+0
4.120104E+0
3.997322E+0
3.874540E+0
3.782454E+0
3.690367E+0
3.598280E+0
3.506194E+0
3.444803E+0
3.414107E+0
3.444803E+0
3.475498E+0
3.567585E+0
3.659671E+0
3.751758E+0
3.843844E+0
3.935931E+0
4.028017E+0
4.089408E+0
4.150799E+0
4.212190E+0
4.242886E+0
4.273582E+0
4.304277E+0
4.304277E+0
4.242886E+0
4.181495E+0
4.150799E+0
4.150799E+0
4.150799E+0
4.150799E+0
4.150799E+0
4.181495E+0
4.212190E+0
4.212190E+0
4.242886E+0
4.242886E+0
4.212190E+0
4.150799E+0
4.120104E+0
4.089408E+0
4.028017E+0
4.028017E+0
4.028017E+0
4.028017E+0
4.028017E+0
3.997322E+0
3.966626E+0
4.028017E+0
4.089408E+0
4.181495E+0
4.242886E+0
4.304277E+0
4.334972E+0
4.304277E+0
4.273582E+0
4.242886E+0
4.181495E+0
4.120104E+0
4.058713E+0
3.966626E+0
3.905236E+0
3.813149E+0
3.721062E+0
3.690367E+0
3.659671E+0
3.659671E+0
3.721062E+0
3.782454E+0
3.874540E+0
3.966626E+0
4.028017E+0
4.120104E+0
4.212190E+0
4.304277E+0
4.396364E+0
4.427059E+0
4.488450E+0
4.519145E+0
4.519145E+0
4.457754E+0
4.457754E+0
4.457754E+0
4.488450E+0
4.488450E+0
4.457754E+0
4.396364E+0
4.365668E+0
4.365668E+0
4.365668E+0
4.365668E+0
4.334972E+0
4.334972E+0
4.304277E+0
4.273582E+0
4.273582E+0
4.273582E+0
4.273582E+0
4.273582E+0
4.304277E+0
4.304277E+0
4.304277E+0
4.334972E+0
4.365668E+0
4.396364E+0
4.427059E+0
4.457754E+0
4.488450E+0
4.488450E+0
4.488450E+0
4.519145E+0
4.549841E+0
4.549841E+0
4.488450E+0
4.396364E+0
4.304277E+0
4.242886E+0
4.120104E+0
3.966626E+0
3.843844E+0
3.721062E+0
3.628976E+0
3.536889E+0
3.506194E+0
3.475498E+0
3.506194E+0
3.567585E+0
3.721062E+0
3.905236E+0
4.120104E+0
4.304277E+0
4.457754E+0
4.580536E+0
4.641927E+0
4.672623E+0
4.703318E+0
4.703318E+0
4.672623E+0
4.611232E+0
4.549841E+0
4.488450E+0
4.457754E+0
4.396364E+0
4.396364E+0
4.396364E+0
4.396364E+0
4.365668E+0
4.365668E+0
4.365668E+0
4.334972E+0
4.304277E+0
4.242886E+0
4.212190E+0
4.181495E+0
4.181495E+0
4.150799E+0
4.120104E+0
4.120104E+0
4.120104E+0
4.181495E+0
4.242886E+0
4.304277E+0
4.334972E+0
4.365668E+0
4.396364E+0
4.457754E+0
4.457754E+0
4.457754E+0
4.396364E+0
4.365668E+0
4.334972E+0
4.273582E+0
4.242886E+0
4.242886E+0
4.242886E+0
4.273582E+0
4.334972E+0
4.427059E+0
4.549841E+0
4.672623E+0
4.764710E+0
4.887492E+0
4.948883E+0
4.979578E+0
4.979578E+0
4.948883E+0
4.918187E+0
4.887492E+0
4.887492E+0
4.826100E+0
4.795405E+0
4.764710E+0
4.764710E+0
4.795405E+0
4.826100E+0
4.856796E+0
4.856796E+0
4.856796E+0
4.826100E+0
4.795405E+0
4.795405E+0
4.764710E+0
4.764710E+0
4.703318E+0
4.672623E+0
4.703318E+0
4.764710E+0
4.826100E+0
4.887492E+0
4.979578E+0
5.071664E+0
5.102360E+0
5.102360E+0
5.071664E+0
5.010273E+0
4.918187E+0
4.826100E+0
4.703318E+0
4.580536E+0
4.457754E+0
4.396364E+0
4.365668E+0
4.365668E+0
4.365668E+0
4.427059E+0
4.549841E+0
4.703318E+0
4.856796E+0
4.979578E+0
5.102360E+0
5.255837E+0
5.378620E+0
5.440011E+0
5.440011E+0
5.409315E+0
5.347924E+0
5.286533E+0
5.194447E+0
5.071664E+0
5.010273E+0
4.948883E+0
4.918187E+0
4.856796E+0
4.856796E+0
4.887492E+0
4.918187E+0
4.887492E+0
4.826100E+0
4.764710E+0
4.764710E+0
4.764710E+0
4.703318E+0
4.580536E+0
4.427059E+0
4.304277E+0
4.273582E+0
4.273582E+0
4.273582E+0
4.273582E+0
4.273582E+0
4.304277E+0
4.365668E+0
4.396364E+0
4.427059E+0
4.457754E+0
4.457754E+0
4.457754E+0
4.427059E+0
4.365668E+0
4.365668E+0
4.334972E+0
4.304277E+0
4.273582E+0
4.273582E+0
4.273582E+0
4.273582E+0
4.242886E+0
4.181495E+0
4.120104E+0
4.058713E+0
4.028017E+0
3.997322E+0
3.966626E+0
3.935931E+0
3.874540E+0
3.813149E+0
3.721062E+0
3.659671E+0
3.567585E+0
3.536889E+0
3.506194E+0
3.475498E+0
3.414107E+0
3.383411E+0
3.383411E+0
3.414107E+0
3.414107E+0
3.383411E+0
3.414107E+0
3.475498E+0
3.506194E+0
3.536889E+0
3.567585E+0
3.567585E+0
3.567585E+0
3.567585E+0
3.598280E+0
3.659671E+0
3.751758E+0
3.843844E+0
3.935931E+0
3.997322E+0
4.089408E+0
4.181495E+0
4.304277E+0
4.396364E+0
4.488450E+0
4.580536E+0
4.672623E+0
4.764710E+0
4.887492E+0
5.010273E+0
5.133055E+0
5.255837E+0
5.378620E+0
5.470706E+0
5.593488E+0
5.716270E+0
5.869748E+0
5.931139E+0
5.931139E+0
5.869748E+0
5.716270E+0
5.562792E+0
5.347924E+0
5.133055E+0
4.918187E+0
4.734014E+0
4.519145E+0
4.334972E+0
4.150799E+0
4.028017E+0
3.966626E+0
3.905236E+0
3.905236E+0
3.905236E+0
3.905236E+0
3.905236E+0
3.874540E+0
3.905236E+0
3.905236E+0
3.905236E+0
3.874540E+0
3.843844E+0
3.751758E+0
3.659671E+0
3.506194E+0
3.322021E+0
3.137848E+0
2.953675E+0
2.769502E+0
2.616024E+0
2.493242E+0
2.370460E+0
2.278374E+0
2.155592E+0
2.063505E+0
1.971419E+0
1.879332E+0
1.787246E+0
1.725855E+0
1.664464E+0
1.633768E+0
1.603073E+0
1.572377E+0
1.510986E+0
1.510986E+0
1.510986E+0
1.541682E+0
1.541682E+0
1.572377E+0
1.603073E+0
1.603073E+0
1.603073E+0
1.603073E+0
1.603073E+0
1.572377E+0
1.541682E+0
1.480291E+0
1.388204E+0
1.296118E+0
1.204031E+0
1.142640E+0
1.081249E+0
1.050554E+0
1.019858E+0
9.891627E-1
1.019858E+0
1.081249E+0
1.173336E+0
1.234727E+0
1.296118E+0
1.357509E+0
1.418900E+0
1.510986E+0
1.603073E+0
1.664464E+0
1.725855E+0
1.756550E+0
1.787246E+0
1.756550E+0
1.695159E+0
1.664464E+0
1.664464E+0
1.695159E+0
1.756550E+0
1.756550E+0
1.756550E+0
1.756550E+0
1.787246E+0
1.817941E+0
1.848637E+0
1.848637E+0
1.817941E+0
1.817941E+0
1.848637E+0
1.879332E+0
1.910028E+0
1.910028E+0
1.940723E+0
1.971419E+0
2.032810E+0
2.094201E+0
2.155592E+0
2.247678E+0
2.339765E+0
2.431851E+0
2.523938E+0
2.616024E+0
2.708111E+0
2.769502E+0
2.830893E+0
2.892283E+0
2.892283E+0
2.922979E+0
2.922979E+0
2.953675E+0
2.984370E+0
3.015066E+0
2.984370E+0
2.922979E+0
2.892283E+0
2.830893E+0
2.769502E+0
2.708111E+0
2.646720E+0
2.585329E+0
2.554633E+0
2.523938E+0
2.493242E+0
2.493242E+0
2.462547E+0
2.462547E+0
2.462547E+0
2.431851E+0
2.401156E+0
2.370460E+0
2.339765E+0
2.309070E+0
2.309070E+0
2.309070E+0
2.309070E+0
2.309070E+0
2.309070E+0
2.309070E+0
2.278374E+0
2.247678E+0
2.186287E+0
2.186287E+0
2.155592E+0
2.124896E+0
2.032810E+0
1.940723E+0
1.848637E+0
1.787246E+0
1.725855E+0
1.664464E+0
1.603073E+0
1.541682E+0
1.510986E+0
1.541682E+0
1.572377E+0
1.572377E+0
1.603073E+0
1.664464E+0
1.695159E+0
1.756550E+0
1.787246E+0
1.817941E+0
1.787246E+0
1.787246E+0
1.725855E+0
1.664464E+0
1.603073E+0
1.572377E+0
1.480291E+0
1.388204E+0
1.296118E+0
1.234727E+0
1.204031E+0
1.142640E+0
1.081249E+0
1.050554E+0
1.019858E+0
9.891627E-1
9.277716E-1
9.277716E-1
8.970761E-1
8.049896E-1
7.435987E-1
6.822076E-1
6.515119E-1
5.901213E-1
5.594256E-1
4.980347E-1
4.673390E-1
4.673390E-1
4.673390E-1
4.980347E-1
5.287302E-1
5.594256E-1
5.287302E-1
5.287302E-1
4.980347E-1
4.980347E-1
4.980347E-1
5.594256E-1
6.208165E-1
6.515119E-1
6.515119E-1
6.822076E-1
6.822076E-1
6.822076E-1
6.515119E-1
6.208165E-1
5.901213E-1
5.901213E-1
6.208165E-1
6.822076E-1
7.129030E-1
7.129030E-1
7.129030E-1
7.435987E-1
8.049896E-1
8.356853E-1
8.970761E-1
9.277716E-1
9.277716E-1
9.277716E-1
8.970761E-1
9.277716E-1
9.277716E-1
8.970761E-1
8.970761E-1
8.663805E-1
8.970761E-1
9.277716E-1
9.584670E-1
9.891627E-1
1.019858E+0
1.081249E+0
1.142640E+0
1.204031E+0
1.234727E+0
1.265422E+0
1.296118E+0
1.357509E+0
1.388204E+0
1.418900E+0
1.418900E+0
1.418900E+0
1.449595E+0
1.418900E+0
1.357509E+0
1.296118E+0
1.234727E+0
1.204031E+0
1.142640E+0
1.019858E+0
9.584670E-1
9.584670E-1
9.584670E-1
9.891627E-1
9.891627E-1
1.019858E+0
1.050554E+0
1.081249E+0
1.111945E+0
1.173336E+0
1.234727E+0
1.326813E+0
1.388204E+0
1.449595E+0
1.510986E+0
1.541682E+0
1.572377E+0
1.572377E+0
1.603073E+0
1.603073E+0
1.603073E+0
1.572377E+0
1.510986E+0
1.510986E+0
1.510986E+0
1.510986E+0
1.510986E+0
1.480291E+0
1.449595E+0
1.449595E+0
1.449595E+0
1.449595E+0
1.449595E+0
1.449595E+0
1.449595E+0
1.480291E+0
1.480291E+0
1.510986E+0
1.510986E+0
1.510986E+0
1.480291E+0
1.449595E+0
1.388204E+0
1.357509E+0
1.326813E+0
1.326813E+0
1.296118E+0
1.265422E+0
1.234727E+0
1.234727E+0
1.234727E+0
1.173336E+0
1.111945E+0
1.050554E+0
1.050554E+0
1.050554E+0
1.081249E+0
1.081249E+0
1.050554E+0
1.019858E+0
1.019858E+0
1.050554E+0
1.050554E+0
1.019858E+0
9.891627E-1
1.019858E+0
1.019858E+0
1.019858E+0
1.019858E+0
1.081249E+0
1.204031E+0
1.357509E+0
1.480291E+0
1.633768E+0
1.756550E+0
1.910028E+0
2.032810E+0
2.155592E+0
2.278374E+0
2.370460E+0
2.431851E+0
2.431851E+0
2.431851E+0
2.431851E+0
2.431851E+0
2.431851E+0
2.401156E+0
2.370460E+0
2.309070E+0
2.309070E+0
2.309070E+0
2.339765E+0
2.370460E+0
2.431851E+0
2.523938E+0
2.616024E+0
2.677415E+0
2.708111E+0
2.708111E+0
2.769502E+0
2.830893E+0
2.861588E+0
2.922979E+0
2.984370E+0
3.015066E+0
3.045761E+0
3.137848E+0
3.199239E+0
3.291326E+0
3.352716E+0
3.414107E+0
3.506194E+0
3.536889E+0
3.536889E+0
3.567585E+0
3.628976E+0
3.721062E+0
3.782454E+0
3.813149E+0
3.813149E+0
3.843844E+0
3.843844E+0
3.843844E+0
3.843844E+0
3.813149E+0
3.782454E+0
3.721062E+0
3.690367E+0
3.690367E+0
3.659671E+0
3.628976E+0
3.567585E+0
3.506194E+0
3.475498E+0
3.383411E+0
3.322021E+0
3.260630E+0
3.229934E+0
3.229934E+0
3.199239E+0
3.168543E+0
3.137848E+0
3.107153E+0
3.076457E+0
3.015066E+0
2.922979E+0
2.800198E+0
2.677415E+0
2.585329E+0
2.431851E+0
2.309070E+0
2.186287E+0
2.063505E+0
2.002114E+0
1.940723E+0
1.879332E+0
1.848637E+0
1.848637E+0
1.848637E+0
1.848637E+0
1.879332E+0
1.940723E+0
1.971419E+0
2.002114E+0
2.002114E+0
1.971419E+0
1.971419E+0
1.940723E+0
1.879332E+0
1.879332E+0
1.910028E+0
1.910028E+0
1.910028E+0
1.940723E+0
1.971419E+0
1.971419E+0
1.971419E+0
2.002114E+0
2.002114E+0
2.002114E+0
2.002114E+0
1.971419E+0
1.940723E+0
1.879332E+0
1.787246E+0
1.725855E+0
1.633768E+0
1.541682E+0
1.510986E+0
1.480291E+0
1.480291E+0
1.480291E+0
1.510986E+0
1.541682E+0
1.541682E+0
1.572377E+0
1.572377E+0
1.603073E+0
1.603073E+0
1.603073E+0
1.603073E+0
1.603073E+0
1.603073E+0
1.603073E+0
1.603073E+0
1.603073E+0
1.633768E+0
1.664464E+0
1.725855E+0
1.756550E+0
1.787246E+0
1.848637E+0
1.940723E+0
2.002114E+0
2.032810E+0
2.032810E+0
2.063505E+0
2.124896E+0
2.216983E+0
2.278374E+0
2.339765E+0
2.370460E+0
2.431851E+0
2.462547E+0
2.462547E+0
2.462547E+0
2.431851E+0
2.431851E+0
2.370460E+0
2.278374E+0
2.155592E+0
2.063505E+0
2.002114E+0
1.971419E+0
1.940723E+0
1.910028E+0
1.879332E+0
1.848637E+0
1.848637E+0
1.848637E+0
1.848637E+0
1.817941E+0
1.848637E+0
1.848637E+0
1.879332E+0
1.848637E+0
1.787246E+0
1.756550E+0
1.725855E+0
1.756550E+0
1.787246E+0
1.848637E+0
1.910028E+0
1.940723E+0
2.002114E+0
2.094201E+0
2.216983E+0
2.370460E+0
2.523938E+0
2.646720E+0
2.708111E+0
2.738806E+0
2.708111E+0
2.677415E+0
2.677415E+0
2.646720E+0
2.554633E+0
2.431851E+0
2.309070E+0
2.186287E+0
2.124896E+0
2.002114E+0
1.910028E+0
1.848637E+0
1.817941E+0
1.817941E+0
1.787246E+0
1.756550E+0
1.725855E+0
1.695159E+0
1.664464E+0
1.633768E+0
1.633768E+0
1.603073E+0
1.541682E+0
1.510986E+0
1.449595E+0
1.418900E+0
1.388204E+0
1.388204E+0
1.388204E+0
1.418900E+0
1.418900E+0
1.357509E+0
1.296118E+0
1.234727E+0
1.204031E+0
1.173336E+0
1.142640E+0
1.081249E+0
1.019858E+0
9.891627E-1
9.277716E-1
8.663805E-1
8.049896E-1
8.049896E-1
8.049896E-1
7.742941E-1
7.435987E-1
7.435987E-1
7.742941E-1
7.742941E-1
8.049896E-1
8.356853E-1
8.663805E-1
8.970761E-1
9.277716E-1
9.277716E-1
9.277716E-1
8.970761E-1
8.663805E-1
8.356853E-1
7.742941E-1
7.435987E-1
7.129030E-1
6.822076E-1
6.208165E-1
5.901213E-1
5.594256E-1
5.594256E-1
5.594256E-1
5.287302E-1
5.287302E-1
5.287302E-1
5.594256E-1
5.901213E-1
6.208165E-1
6.208165E-1
6.515119E-1
6.822076E-1
7.129030E-1
7.129030E-1
7.129030E-1
7.129030E-1
7.435987E-1
7.742941E-1
8.356853E-1
8.663805E-1
8.356853E-1
8.049896E-1
8.049896E-1
8.049896E-1
8.356853E-1
8.356853E-1
7.742941E-1
7.742941E-1
8.049896E-1
8.356853E-1
8.049896E-1
7.742941E-1
7.435987E-1
7.129030E-1
6.822076E-1
6.515119E-1
6.208165E-1
6.208165E-1
6.208165E-1
6.822076E-1
7.435987E-1
7.742941E-1
8.356853E-1
9.277716E-1
9.891627E-1
1.050554E+0
1.142640E+0
1.204031E+0
1.296118E+0
1.357509E+0
1.449595E+0
1.541682E+0
1.572377E+0
1.603073E+0
1.633768E+0
1.695159E+0
1.725855E+0
1.756550E+0
1.756550E+0
1.787246E+0
1.756550E+0
1.725855E+0
1.664464E+0
1.572377E+0
1.480291E+0
1.418900E+0
1.357509E+0
1.326813E+0
1.265422E+0
1.173336E+0
1.142640E+0
1.173336E+0
1.234727E+0
1.296118E+0
1.326813E+0
1.326813E+0
1.357509E+0
1.388204E+0
1.418900E+0
1.388204E+0
1.357509E+0
1.326813E+0
1.296118E+0
1.296118E+0
1.265422E+0
1.265422E+0
1.204031E+0
1.142640E+0
1.111945E+0
1.081249E+0
1.050554E+0
1.050554E+0
1.019858E+0
1.050554E+0
1.081249E+0
1.081249E+0
1.111945E+0
1.111945E+0
1.111945E+0
1.142640E+0
1.142640E+0
1.173336E+0
1.234727E+0
1.265422E+0
1.296118E+0
1.296118E+0
1.326813E+0
1.388204E+0
1.418900E+0
1.480291E+0
1.510986E+0
1.480291E+0
1.449595E+0
1.480291E+0
1.480291E+0
1.480291E+0
1.449595E+0
1.418900E+0
1.357509E+0
1.326813E+0
1.265422E+0
1.265422E+0
1.265422E+0
1.234727E+0
1.173336E+0
1.111945E+0
1.081249E+0
1.050554E+0
9.891627E-1
8.970761E-1
8.356853E-1
7.435987E-1
6.515119E-1
6.208165E-1
6.208165E-1
6.208165E-1
5.901213E-1
5.594256E-1
5.287302E-1
5.594256E-1
5.594256E-1
5.594256E-1
5.594256E-1
5.594256E-1
5.287302E-1
5.594256E-1
5.901213E-1
5.901213E-1
5.901213E-1
5.901213E-1
6.208165E-1
6.515119E-1
6.515119E-1
6.208165E-1
6.208165E-1
6.515119E-1
6.515119E-1
6.822076E-1
6.822076E-1
7.129030E-1
7.129030E-1
7.129030E-1
7.129030E-1
6.822076E-1
6.822076E-1
6.822076E-1
7.129030E-1
7.129030E-1
7.742941E-1
7.742941E-1
8.049896E-1
8.049896E-1
8.356853E-1
8.970761E-1
9.584670E-1
9.891627E-1
1.019858E+0
1.019858E+0
9.891627E-1
9.584670E-1
8.663805E-1
8.049896E-1
7.129030E-1
6.515119E-1
6.208165E-1
5.287302E-1
4.673390E-1
4.059479E-1
3.752525E-1
4.059479E-1
3.752525E-1
3.752525E-1
3.445571E-1
3.445571E-1
3.445571E-1
3.752525E-1
4.366436E-1
4.366436E-1
4.673390E-1
4.366436E-1
4.366436E-1
4.366436E-1
4.673390E-1
4.673390E-1
4.366436E-1
4.673390E-1
4.980347E-1
5.287302E-1
5.287302E-1
5.287302E-1
5.901213E-1
6.208165E-1
6.515119E-1
6.822076E-1
7.129030E-1
7.742941E-1
8.049896E-1
8.356853E-1
8.356853E-1
8.663805E-1
8.663805E-1
8.663805E-1
8.663805E-1
8.663805E-1
8.356853E-1
8.049896E-1
8.049896E-1
7.742941E-1
7.742941E-1
7.435987E-1
7.129030E-1
6.822076E-1
6.822076E-1
7.129030E-1
7.129030E-1
7.129030E-1
7.129030E-1
7.129030E-1
7.435987E-1
7.435987E-1
7.129030E-1
7.129030E-1
7.435987E-1
7.435987E-1
7.435987E-1
6.822076E-1
6.515119E-1
6.515119E-1
6.515119E-1
6.515119E-1
6.208165E-1
6.208165E-1
6.515119E-1
6.822076E-1
6.822076E-1
6.515119E-1
6.208165E-1
6.515119E-1
6.822076E-1
7.129030E-1
6.822076E-1
6.515119E-1
5.901213E-1
5.901213E-1
6.208165E-1
6.515119E-1
6.515119E-1
6.515119E-1
6.822076E-1
7.129030E-1
7.435987E-1
7.435987E-1
7.435987E-1
7.742941E-1
8.356853E-1
9.277716E-1
9.891627E-1
1.019858E+0
1.081249E+0
1.204031E+0
1.296118E+0
1.357509E+0
1.357509E+0
1.357509E+0
1.388204E+0
1.388204E+0
1.357509E+0
1.296118E+0
1.204031E+0
1.142640E+0
1.081249E+0
1.019858E+0
9.584670E-1
9.277716E-1
8.663805E-1
8.356853E-1
8.356853E-1
8.356853E-1
8.663805E-1
8.663805E-1
8.356853E-1
8.356853E-1
8.356853E-1
8.663805E-1
8.970761E-1
9.277716E-1
9.277716E-1
8.970761E-1
8.970761E-1
8.970761E-1
8.663805E-1
8.356853E-1
7.742941E-1
7.435987E-1
7.435987E-1
7.435987E-1
7.435987E-1
7.129030E-1
7.129030E-1
7.129030E-1
6.822076E-1
6.822076E-1
6.208165E-1
5.901213E-1
5.901213E-1
5.901213E-1
5.901213E-1
5.594256E-1
5.594256E-1
6.208165E-1
7.129030E-1
7.742941E-1
8.356853E-1
8.970761E-1
9.584670E-1
1.050554E+0
1.142640E+0
1.204031E+0
1.265422E+0
1.296118E+0
1.357509E+0
1.418900E+0
1.418900E+0
1.418900E+0
1.388204E+0
1.357509E+0
1.326813E+0
1.265422E+0
1.111945E+0
9.891627E-1
8.970761E-1
8.663805E-1
8.049896E-1
7.129030E-1
6.515119E-1
6.208165E-1
6.515119E-1
6.515119E-1
6.515119E-1
6.515119E-1
6.515119E-1
6.515119E-1
6.515119E-1
6.515119E-1
6.515119E-1
5.901213E-1
4.980347E-1
4.366436E-1
3.445571E-1
2.524705E-1
1.296886E-1
3.760207E-2
-2.378893E-2
-5.448449E-2
-8.517993E-2
-1.158755E-1
-1.158755E-1
-5.448449E-2
6.906509E-3
9.899306E-2
2.217751E-1
3.445571E-1
4.366436E-1
4.980347E-1
5.594256E-1
5.901213E-1
5.901213E-1
5.901213E-1
5.901213E-1
5.594256E-1
5.594256E-1
5.287302E-1
4.673390E-1
4.059479E-1
3.752525E-1
3.138616E-1
2.831662E-1
2.524705E-1
2.524705E-1
2.217751E-1
2.217751E-1
2.524705E-1
3.138616E-1
3.138616E-1
3.445571E-1
3.445571E-1
3.752525E-1
4.059479E-1
4.366436E-1
4.673390E-1
4.980347E-1
5.287302E-1
5.901213E-1
6.515119E-1
6.822076E-1
7.129030E-1
7.435987E-1
7.742941E-1
7.742941E-1
7.129030E-1
6.515119E-1
5.901213E-1
4.980347E-1
4.366436E-1
3.752525E-1
3.445571E-1
3.138616E-1
2.831662E-1
2.524705E-1
2.524705E-1
2.524705E-1
2.831662E-1
3.138616E-1
3.445571E-1
4.059479E-1
4.673390E-1
5.594256E-1
6.515119E-1
7.435987E-1
8.049896E-1
8.356853E-1
8.663805E-1
8.663805E-1
8.663805E-1
8.356853E-1
7.742941E-1
7.129030E-1
6.208165E-1
4.980347E-1
4.366436E-1
3.752525E-1
3.138616E-1
2.831662E-1
2.524705E-1
2.524705E-1
2.524705E-1
2.524705E-1
3.138616E-1
3.445571E-1
4.059479E-1
4.366436E-1
4.673390E-1
4.980347E-1
5.901213E-1
6.515119E-1
7.129030E-1
7.129030E-1
7.129030E-1
7.129030E-1
7.435987E-1
7.435987E-1
7.129030E-1
7.129030E-1
7.129030E-1
7.742941E-1
8.049896E-1
8.356853E-1
8.356853E-1
8.049896E-1
8.049896E-1
8.356853E-1
8.356853E-1
8.356853E-1
8.049896E-1
7.742941E-1
7.742941E-1
8.049896E-1
8.663805E-1
9.277716E-1
9.277716E-1
9.584670E-1
1.019858E+0
1.081249E+0
1.142640E+0
1.204031E+0
1.234727E+0
1.265422E+0
1.296118E+0
1.265422E+0
1.265422E+0
1.234727E+0
1.204031E+0
1.173336E+0
1.142640E+0
1.111945E+0
1.142640E+0
1.142640E+0
1.173336E+0
1.204031E+0
1.204031E+0
1.234727E+0
1.265422E+0
1.296118E+0
1.326813E+0
1.326813E+0
1.357509E+0
1.418900E+0
1.418900E+0
1.449595E+0
1.449595E+0
1.418900E+0
1.418900E+0
1.388204E+0
1.388204E+0
1.388204E+0
1.357509E+0
1.357509E+0
1.326813E+0
1.296118E+0
1.234727E+0
1.173336E+0
1.142640E+0
1.111945E+0
1.050554E+0
1.019858E+0
9.891627E-1
9.891627E-1
9.584670E-1
9.277716E-1
9.277716E-1
9.277716E-1
9.277716E-1
9.584670E-1
9.584670E-1
9.891627E-1
1.019858E+0
1.081249E+0
1.081249E+0
1.081249E+0
1.050554E+0
1.019858E+0
1.050554E+0
1.019858E+0
9.891627E-1
8.970761E-1
8.356853E-1
8.049896E-1
7.742941E-1
7.129030E-1
6.515119E-1
5.901213E-1
5.594256E-1
5.594256E-1
5.287302E-1
5.287302E-1
4.673390E-1
4.366436E-1
4.059479E-1
3.752525E-1
3.445571E-1
3.445571E-1
3.138616E-1
2.831662E-1
2.524705E-1
2.524705E-1
2.217751E-1
2.524705E-1
2.217751E-1
2.217751E-1
1.603842E-1
9.899306E-2
6.906509E-3
-2.378893E-2
-5.448449E-2
-8.517993E-2
-1.465709E-1
-2.386575E-1
-3.000485E-1
-3.000485E-1
-2.693529E-1
-2.386575E-1
-2.693529E-1
-2.693529E-1
-2.386575E-1
-1.772665E-1
-1.772665E-1
-2.079620E-1
-2.693529E-1
-3.000485E-1
-3.307440E-1
-3.000485E-1
-3.000485E-1
-3.000485E-1
-2.386575E-1
-2.079620E-1
-1.465709E-1
-1.158755E-1
-5.448449E-2
3.760207E-2
6.829751E-2
9.899306E-2
6.829751E-2
6.829751E-2
6.829751E-2
6.829751E-2
6.829751E-2
6.829751E-2
6.829751E-2
3.760207E-2
-2.378893E-2
-5.448449E-2
-8.517993E-2
-1.158755E-1
-1.772665E-1
-2.079620E-1
-2.079620E-1
-2.079620E-1
-2.079620E-1
-2.386575E-1
-2.386575E-1
-2.386575E-1
-2.079620E-1
-2.079620E-1
-2.386575E-1
-2.386575E-1
-2.693529E-1
-2.386575E-1
-2.386575E-1
-2.693529E-1
-3.000485E-1
-2.693529E-1
-2.693529E-1
-3.000485E-1
-3.614395E-1
-3.921350E-1
-4.228305E-1
-4.228305E-1
-4.228305E-1
-4.535260E-1
-4.842215E-1
-5.149170E-1
-5.149170E-1
-4.842215E-1
-4.535260E-1
-4.535260E-1
-4.842215E-1
-4.842215E-1
-4.842215E-1
-4.535260E-1
-4.842215E-1
-5.149170E-1
-5.149170E-1
-5.149170E-1
-5.149170E-1
-4.842215E-1
-4.842215E-1
-4.228305E-1
-3.921350E-1
-3.614395E-1
-3.921350E-1
-3.921350E-1
-3.921350E-1
-3.614395E-1
-3.307440E-1
-3.307440E-1
-3.921350E-1
-4.228305E-1
-4.535260E-1
-4.842215E-1
-5.149170E-1
-5.763080E-1
-6.070035E-1
-6.376990E-1
-6.683945E-1
-7.297856E-1
-7.297856E-1
-7.297856E-1
-7.604810E-1
-7.604810E-1
-7.604810E-1
-7.604810E-1
-7.604810E-1
-7.297856E-1
-7.604810E-1
-7.911766E-1
-8.218720E-1
-8.525675E-1
-8.525675E-1
-8.832631E-1
-9.139585E-1
-9.753495E-1
-1.006045E+0
-1.036741E+0
-1.036741E+0
-1.006045E+0
-9.753495E-1
-9.446541E-1
-8.525675E-1
-7.911766E-1
-7.297856E-1
-6.683945E-1
-6.070035E-1
-5.456125E-1
-4.842215E-1
-4.842215E-1
-5.149170E-1
-5.149170E-1
-4.842215E-1
-4.535260E-1
-5.149170E-1
-5.763080E-1
-6.376990E-1
-6.376990E-1
-6.376990E-1
-6.683945E-1
-6.990900E-1
-7.297856E-1
-6.990900E-1
-6.683945E-1
-6.683945E-1
-6.376990E-1
-5.763080E-1
-5.149170E-1
-4.535260E-1
-3.921350E-1
-3.921350E-1
-3.921350E-1
-3.921350E-1
-3.921350E-1
-3.921350E-1
-3.921350E-1
-3.921350E-1
-4.228305E-1
-4.535260E-1
-5.149170E-1
-5.456125E-1
-5.456125E-1
-5.149170E-1
-5.456125E-1
-5.456125E-1
-5.456125E-1
-5.456125E-1
-5.149170E-1
-5.149170E-1
-5.149170E-1
-5.456125E-1
-6.070035E-1
-6.683945E-1
-6.990900E-1
-6.990900E-1
-6.990900E-1
-7.297856E-1
-7.911766E-1
-8.218720E-1
-8.218720E-1
-7.911766E-1
-7.604810E-1
-7.604810E-1
-7.297856E-1
-6.990900E-1
-6.990900E-1
-6.683945E-1
-6.683945E-1
-6.683945E-1
-6.376990E-1
-6.376990E-1
-6.376990E-1
-6.990900E-1
-7.604810E-1
-7.911766E-1
-8.218720E-1
-8.525675E-1
-9.139585E-1
-9.753495E-1
-1.067436E+0
-1.128827E+0
-1.190218E+0
-1.190218E+0
-1.159523E+0
-1.159523E+0
-1.159523E+0
-1.128827E+0
-1.128827E+0
-1.098131E+0
-1.036741E+0
-9.753495E-1
-9.139585E-1
-9.139585E-1
-8.832631E-1
-8.832631E-1
-8.525675E-1
-8.832631E-1
-9.139585E-1
-9.446541E-1
-1.006045E+0
-1.036741E+0
-1.067436E+0
-1.098131E+0
-1.098131E+0
-1.128827E+0
-1.128827E+0
-1.128827E+0
-1.128827E+0
-1.128827E+0
-1.098131E+0
-1.128827E+0
-1.159523E+0
-1.159523E+0
-1.128827E+0
-1.128827E+0
-1.128827E+0
-1.159523E+0
-1.190218E+0
-1.220914E+0
-1.251609E+0
-1.251609E+0
-1.251609E+0
-1.220914E+0
-1.251609E+0
-1.251609E+0
-1.220914E+0
-1.220914E+0
-1.190218E+0
-1.190218E+0
-1.159523E+0
-1.128827E+0
-1.067436E+0
-1.036741E+0
-1.006045E+0
-9.753495E-1
-9.753495E-1
-1.006045E+0
-1.036741E+0
-1.067436E+0
-1.098131E+0
-1.159523E+0
-1.251609E+0
-1.313000E+0
-1.313000E+0
-1.282305E+0
-1.313000E+0
-1.313000E+0
-1.343696E+0
-1.343696E+0
-1.313000E+0
-1.282305E+0
-1.251609E+0
-1.220914E+0
-1.220914E+0
-1.220914E+0
-1.220914E+0
-1.190218E+0
-1.220914E+0
-1.282305E+0
-1.374391E+0
-1.435782E+0
-1.466478E+0
-1.527869E+0
-1.589260E+0
-1.650651E+0
-1.681346E+0
-1.712042E+0
-1.742737E+0
-1.712042E+0
-1.681346E+0
-1.650651E+0
-1.619955E+0
-1.589260E+0
-1.589260E+0
-1.589260E+0
-1.527869E+0
-1.466478E+0
-1.435782E+0
-1.466478E+0
-1.466478E+0
-1.466478E+0
-1.497173E+0
-1.497173E+0
-1.558564E+0
-1.619955E+0
-1.650651E+0
-1.681346E+0
-1.712042E+0
-1.773433E+0
-1.773433E+0
-1.804128E+0
-1.804128E+0
-1.834824E+0
-1.896215E+0
-1.957606E+0
-1.957606E+0
-1.957606E+0
-1.957606E+0
-1.988301E+0
-2.018997E+0
-2.018997E+0
-2.018997E+0
-1.988301E+0
-1.957606E+0
-1.957606E+0
-1.926910E+0
-1.865519E+0
-1.804128E+0
-1.773433E+0
-1.742737E+0
-1.712042E+0
-1.681346E+0
-1.650651E+0
-1.650651E+0
-1.650651E+0
-1.650651E+0
-1.650651E+0
-1.681346E+0
-1.742737E+0
-1.773433E+0
-1.804128E+0
-1.804128E+0
-1.804128E+0
-1.804128E+0
-1.804128E+0
-1.773433E+0
-1.712042E+0
-1.681346E+0
-1.650651E+0
-1.619955E+0
-1.558564E+0
-1.527869E+0
-1.527869E+0
-1.527869E+0
-1.558564E+0
-1.589260E+0
-1.589260E+0
-1.619955E+0
-1.650651E+0
-1.712042E+0
-1.742737E+0
-1.804128E+0
-1.865519E+0
-1.896215E+0
-1.896215E+0
-1.957606E+0
-1.988301E+0
-2.018997E+0
-2.049692E+0
-2.049692E+0
-2.049692E+0
-2.018997E+0
-2.018997E+0
-2.018997E+0
-1.988301E+0
-1.957606E+0
-1.896215E+0
-1.865519E+0
-1.773433E+0
-1.742737E+0
-1.712042E+0
-1.681346E+0
-1.619955E+0
-1.558564E+0
-1.497173E+0
-1.466478E+0
-1.466478E+0
-1.466478E+0
-1.466478E+0
-1.435782E+0
-1.405087E+0
-1.405087E+0
-1.405087E+0
-1.466478E+0
-1.497173E+0
-1.527869E+0
-1.527869E+0
-1.558564E+0
-1.589260E+0
-1.650651E+0
-1.712042E+0
-1.773433E+0
-1.834824E+0
-1.896215E+0
-1.957606E+0
-1.957606E+0
-1.926910E+0
-1.865519E+0
-1.834824E+0
-1.804128E+0
-1.804128E+0
-1.804128E+0
-1.773433E+0
-1.742737E+0
-1.712042E+0
-1.712042E+0
-1.773433E+0
-1.834824E+0
-1.865519E+0
-1.896215E+0
-1.957606E+0
-2.049692E+0
-2.080388E+0
-2.080388E+0
-2.049692E+0
-1.988301E+0
-1.926910E+0
-1.865519E+0
-1.773433E+0
-1.712042E+0
-1.619955E+0
-1.558564E+0
-1.497173E+0
-1.466478E+0
-1.466478E+0
-1.405087E+0
-1.405087E+0
-1.405087E+0
-1.466478E+0
-1.497173E+0
-1.527869E+0
-1.558564E+0
-1.619955E+0
-1.681346E+0
-1.681346E+0
-1.712042E+0
-1.712042E+0
-1.742737E+0
-1.712042E+0
-1.681346E+0
-1.681346E+0
-1.681346E+0
-1.619955E+0
-1.558564E+0
-1.527869E+0
-1.497173E+0
-1.466478E+0
-1.466478E+0
-1.435782E+0
-1.466478E+0
-1.466478E+0
-1.466478E+0
-1.466478E+0
-1.466478E+0
-1.466478E+0
-1.497173E+0
-1.589260E+0
-1.712042E+0
-1.773433E+0
-1.804128E+0
-1.834824E+0
-1.865519E+0
-1.896215E+0
-1.896215E+0
-1.865519E+0
-1.834824E+0
-1.773433E+0
-1.742737E+0
-1.742737E+0
-1.742737E+0
-1.712042E+0
-1.712042E+0
-1.712042E+0
-1.742737E+0
-1.773433E+0
-1.804128E+0
-1.834824E+0
-1.865519E+0
-1.926910E+0
-1.988301E+0
-1.988301E+0
-1.957606E+0
-1.926910E+0
-1.896215E+0
-1.865519E+0
-1.804128E+0
-1.773433E+0
-1.773433E+0
-1.804128E+0
-1.742737E+0
-1.712042E+0
-1.742737E+0
-1.804128E+0
-1.834824E+0
-1.865519E+0
-1.865519E+0
-1.865519E+0
-1.896215E+0
-1.896215E+0
-1.896215E+0
-1.865519E+0
-1.804128E+0
-1.773433E+0
-1.742737E+0
-1.681346E+0
-1.650651E+0
-1.619955E+0
-1.650651E+0
-1.681346E+0
-1.742737E+0
-1.834824E+0
-1.896215E+0
-1.926910E+0
-1.957606E+0
-1.988301E+0
-2.049692E+0
-2.111083E+0
-2.172474E+0
-2.233865E+0
-2.264561E+0
-2.325952E+0
-2.387343E+0
-2.418038E+0
-2.418038E+0
-2.418038E+0
-2.387343E+0
-2.356647E+0
-2.264561E+0
-2.203170E+0
-2.111083E+0
-2.018997E+0
-1.926910E+0
-1.834824E+0
-1.804128E+0
-1.773433E+0
-1.773433E+0
-1.773433E+0
-1.804128E+0
-1.834824E+0
-1.865519E+0
-1.896215E+0
-1.926910E+0
-2.018997E+0
-2.049692E+0
-2.080388E+0
-2.080388E+0
-2.080388E+0
-2.111083E+0
-2.141779E+0
-2.111083E+0
-2.080388E+0
-2.080388E+0
-2.111083E+0
-2.172474E+0
-2.203170E+0
-2.233865E+0
-2.203170E+0
-2.203170E+0
-2.172474E+0
-2.141779E+0
-2.111083E+0
-2.049692E+0
-1.957606E+0
-1.896215E+0
-1.865519E+0
-1.834824E+0
-1.834824E+0
-1.804128E+0
-1.834824E+0
-1.834824E+0
-1.834824E+0
-1.865519E+0
-1.896215E+0
-1.988301E+0
-2.080388E+0
-2.111083E+0
-2.111083E+0
-2.080388E+0
-2.049692E+0
-2.049692E+0
-2.049692E+0
-1.988301E+0
-1.865519E+0
-1.773433E+0
-1.681346E+0
-1.619955E+0
-1.527869E+0
-1.466478E+0
-1.435782E+0
-1.466478E+0
-1.527869E+0
-1.589260E+0
-1.681346E+0
-1.773433E+0
-1.834824E+0
-1.896215E+0
-1.957606E+0
-1.988301E+0
-1.988301E+0
-1.957606E+0
-1.926910E+0
-1.896215E+0
-1.804128E+0
-1.742737E+0
-1.619955E+0
-1.558564E+0
-1.497173E+0
-1.466478E+0
-1.405087E+0
-1.374391E+0
-1.313000E+0
-1.313000E+0
-1.343696E+0
-1.374391E+0
-1.405087E+0
-1.435782E+0
-1.435782E+0
-1.466478E+0
-1.497173E+0
-1.527869E+0
-1.527869E+0
-1.527869E+0
-1.466478E+0
-1.435782E+0
-1.374391E+0
-1.374391E+0
-1.374391E+0
-1.374391E+0
-1.405087E+0
-1.435782E+0
-1.497173E+0
-1.558564E+0
-1.619955E+0
-1.650651E+0
-1.650651E+0
-1.650651E+0
-1.619955E+0
-1.619955E+0
-1.589260E+0
-1.558564E+0
-1.497173E+0
-1.405087E+0
-1.343696E+0
-1.282305E+0
-1.220914E+0
-1.159523E+0
-1.128827E+0
-1.159523E+0
-1.190218E+0
-1.251609E+0
-1.313000E+0
-1.374391E+0
-1.435782E+0
-1.527869E+0
-1.619955E+0
-1.712042E+0
-1.712042E+0
-1.712042E+0
-1.681346E+0
-1.650651E+0
-1.619955E+0
-1.558564E+0
-1.466478E+0
-1.374391E+0
-1.313000E+0
-1.282305E+0
-1.190218E+0
-1.128827E+0
-1.098131E+0
-1.098131E+0
-1.128827E+0
-1.190218E+0
-1.282305E+0
-1.343696E+0
-1.374391E+0
-1.405087E+0
-1.466478E+0
-1.558564E+0
-1.650651E+0
-1.742737E+0
-1.804128E+0
-1.865519E+0
-1.865519E+0
-1.865519E+0
-1.896215E+0
-1.926910E+0
-1.896215E+0
-1.834824E+0
-1.773433E+0
-1.712042E+0
-1.681346E+0
-1.681346E+0
-1.619955E+0
-1.589260E+0
-1.527869E+0
-1.497173E+0
-1.466478E+0
-1.405087E+0
-1.343696E+0
-1.313000E+0
-1.282305E+0
-1.190218E+0
-1.128827E+0
-1.098131E+0
-1.067436E+0
-1.036741E+0
-1.006045E+0
-9.753495E-1
-9.753495E-1
-1.006045E+0
-1.036741E+0
-1.098131E+0
-1.190218E+0
-1.282305E+0
-1.374391E+0
-1.405087E+0
-1.435782E+0
-1.466478E+0
-1.497173E+0
-1.527869E+0
-1.497173E+0
-1.405087E+0
-1.343696E+0
-1.282305E+0
-1.251609E+0
-1.190218E+0
-1.159523E+0
-1.128827E+0
-1.159523E+0
-1.220914E+0
-1.251609E+0
-1.313000E+0
-1.343696E+0
-1.374391E+0
-1.405087E+0
-1.435782E+0
-1.466478E+0
-1.497173E+0
-1.527869E+0
-1.527869E+0
-1.527869E+0
-1.527869E+0
-1.497173E+0
-1.466478E+0
-1.435782E+0
-1.405087E+0
-1.343696E+0
-1.343696E+0
-1.374391E+0
-1.374391E+0
-1.374391E+0
-1.374391E+0
-1.343696E+0
-1.374391E+0
-1.374391E+0
-1.405087E+0
-1.435782E+0
-1.466478E+0
-1.497173E+0
-1.497173E+0
-1.497173E+0
-1.497173E+0
-1.466478E+0
-1.435782E+0
-1.405087E+0
-1.435782E+0
-1.466478E+0
-1.497173E+0
-1.466478E+0
-1.466478E+0
-1.466478E+0
-1.527869E+0
-1.589260E+0
-1.619955E+0
-1.681346E+0
-1.712042E+0
-1.773433E+0
-1.834824E+0
-1.865519E+0
-1.865519E+0
-1.865519E+0
-1.865519E+0
-1.834824E+0
-1.773433E+0
-1.681346E+0
-1.589260E+0
-1.558564E+0
-1.558564E+0
-1.589260E+0
-1.589260E+0
-1.527869E+0
-1.497173E+0
-1.466478E+0
-1.497173E+0
-1.558564E+0
-1.589260E+0
-1.589260E+0
-1.589260E+0
-1.619955E+0
-1.681346E+0
-1.742737E+0
-1.742737E+0
-1.712042E+0
-1.650651E+0
-1.619955E+0
-1.589260E+0
-1.558564E+0
-1.497173E+0
-1.405087E+0
-1.374391E+0
-1.343696E+0
-1.282305E+0
-1.251609E+0
-1.251609E+0
-1.282305E+0
-1.313000E+0
-1.374391E+0
-1.435782E+0
-1.466478E+0
-1.527869E+0
-1.619955E+0
-1.681346E+0
-1.742737E+0
-1.804128E+0
-1.804128E+0
-1.804128E+0
-1.773433E+0
-1.742737E+0
-1.681346E+0
-1.681346E+0
-1.650651E+0
-1.619955E+0
-1.558564E+0
-1.497173E+0
-1.466478E+0
-1.435782E+0
-1.435782E+0
-1.435782E+0
-1.466478E+0
-1.466478E+0
-1.497173E+0
-1.527869E+0
-1.558564E+0
-1.619955E+0
-1.681346E+0
-1.712042E+0
-1.742737E+0
-1.773433E+0
-1.834824E+0
-1.834824E+0
-1.834824E+0
-1.834824E+0
-1.834824E+0
-1.834824E+0
-1.773433E+0
-1.712042E+0
-1.650651E+0
-1.589260E+0
-1.589260E+0
-1.558564E+0
-1.527869E+0
-1.466478E+0
-1.374391E+0
-1.343696E+0
-1.343696E+0
-1.374391E+0
-1.405087E+0
-1.435782E+0
-1.497173E+0
-1.558564E+0
-1.619955E+0
-1.681346E+0
-1.742737E+0
-1.804128E+0
-1.865519E+0
-1.926910E+0
-1.957606E+0
-1.957606E+0
-1.957606E+0
-1.988301E+0
-2.049692E+0
-2.049692E+0
-2.018997E+0
-1.957606E+0
-1.988301E+0
-1.988301E+0
-1.957606E+0
-1.896215E+0
-1.834824E+0
-1.804128E+0
-1.804128E+0
-1.804128E+0
-1.804128E+0
-1.834824E+0
-1.834824E+0
-1.865519E+0
-1.926910E+0
-1.988301E+0
-1.988301E+0
-2.018997E+0
-2.111083E+0
-2.172474E+0
-2.203170E+0
-2.233865E+0
-2.233865E+0
-2.264561E+0
-2.295256E+0
-2.264561E+0
-2.203170E+0
-2.141779E+0
-2.141779E+0
-2.111083E+0
-2.111083E+0
-2.111083E+0
-2.111083E+0
-2.111083E+0
-2.111083E+0
-2.111083E+0
-2.172474E+0
-2.233865E+0
-2.264561E+0
-2.325952E+0
-2.356647E+0
-2.418038E+0
-2.510125E+0
-2.540820E+0
-2.540820E+0
-2.540820E+0
-2.510125E+0
-2.448734E+0
-2.418038E+0
-2.418038E+0
-2.418038E+0
-2.418038E+0
-2.448734E+0
-2.448734E+0
-2.479429E+0
-2.479429E+0
-2.479429E+0
-2.479429E+0
-2.479429E+0
-2.540820E+0
-2.571516E+0
-2.571516E+0
-2.510125E+0
-2.418038E+0
-2.356647E+0
-2.325952E+0
-2.325952E+0
-2.325952E+0
-2.325952E+0
-2.356647E+0
-2.387343E+0
-2.418038E+0
-2.479429E+0
-2.571516E+0
-2.663602E+0
-2.694298E+0
-2.724993E+0
-2.755689E+0
-2.817080E+0
-2.847775E+0
-2.817080E+0
-2.755689E+0
-2.694298E+0
-2.632907E+0
-2.571516E+0
-2.540820E+0
-2.479429E+0
-2.418038E+0
-2.418038E+0
-2.448734E+0
-2.479429E+0
-2.510125E+0
-2.540820E+0
-2.602211E+0
-2.663602E+0
-2.724993E+0
-2.755689E+0
-2.755689E+0
-2.786384E+0
-2.755689E+0
-2.724993E+0
-2.694298E+0
-2.694298E+0
-2.694298E+0
-2.755689E+0
-2.786384E+0
-2.786384E+0
-2.755689E+0
-2.755689E+0
-2.786384E+0
-2.817080E+0
-2.817080E+0
-2.847775E+0
-2.878471E+0
-2.909166E+0
-2.878471E+0
-2.878471E+0
-2.878471E+0
-2.878471E+0
-2.847775E+0
-2.847775E+0
-2.847775E+0
-2.878471E+0
-2.878471E+0
-2.878471E+0
-2.878471E+0
-2.909166E+0
-2.970557E+0
-3.062644E+0
-3.093339E+0
-3.124035E+0
-3.185426E+0
-3.216121E+0
-3.277512E+0
-3.308208E+0
-3.308208E+0
-3.277512E+0
-3.246817E+0
-3.216121E+0
-3.154730E+0
-3.124035E+0
-3.093339E+0
-3.062644E+0
-3.031948E+0
-3.031948E+0
-3.031948E+0
-3.031948E+0
-3.001253E+0
-3.001253E+0
-3.001253E+0
-3.062644E+0
-3.093339E+0
-3.154730E+0
-3.185426E+0
-3.216121E+0
-3.185426E+0
-3.185426E+0
-3.246817E+0
-3.308208E+0
-3.369599E+0
-3.400294E+0
-3.400294E+0
-3.430990E+0
-3.461685E+0
-3.523076E+0
-3.553772E+0
-3.584467E+0
-3.584467E+0
-3.584467E+0
-3.553772E+0
-3.523076E+0
-3.461685E+0
-3.430990E+0
-3.369599E+0
-3.308208E+0
-3.246817E+0
-3.216121E+0
-3.185426E+0
-3.154730E+0
-3.154730E+0
-3.154730E+0
-3.124035E+0
-3.124035E+0
-3.154730E+0
-3.185426E+0
-3.216121E+0
-3.216121E+0
-3.185426E+0
-3.185426E+0
-3.185426E+0
-3.185426E+0
-3.154730E+0
-3.093339E+0
-3.093339E+0
-3.062644E+0
-3.062644E+0
-3.031948E+0
-3.062644E+0
-3.093339E+0
-3.154730E+0
-3.185426E+0
-3.216121E+0
-3.246817E+0
-3.308208E+0
-3.369599E+0
-3.461685E+0
-3.523076E+0
-3.553772E+0
-3.584467E+0
-3.615163E+0
-3.615163E+0
-3.615163E+0
-3.615163E+0
-3.615163E+0
-3.645858E+0
-3.676554E+0
-3.676554E+0
-3.676554E+0
-3.676554E+0
-3.676554E+0
-3.737945E+0
-3.768640E+0
-3.799336E+0
-3.799336E+0
-3.768640E+0
-3.737945E+0
-3.707249E+0
-3.707249E+0
-3.676554E+0
-3.676554E+0
-3.645858E+0
-3.584467E+0
-3.523076E+0
-3.461685E+0
-3.430990E+0
-3.400294E+0
-3.400294E+0
-3.400294E+0
-3.400294E+0
-3.400294E+0
-3.400294E+0
-3.461685E+0
-3.523076E+0
-3.615163E+0
-3.707249E+0
-3.768640E+0
-3.768640E+0
-3.737945E+0
-3.737945E+0
-3.737945E+0
-3.768640E+0
-3.737945E+0
-3.707249E+0
-3.676554E+0
-3.645858E+0
-3.645858E+0
-3.645858E+0
-3.676554E+0
-3.737945E+0
-3.768640E+0
-3.768640E+0
-3.768640E+0
-3.768640E+0
-3.830031E+0
-3.860727E+0
-3.891422E+0
-3.891422E+0
-3.860727E+0
-3.799336E+0
-3.737945E+0
-3.676554E+0
-3.645858E+0
-3.584467E+0
-3.553772E+0
-3.523076E+0
-3.523076E+0
-3.523076E+0
-3.553772E+0
-3.584467E+0
-3.584467E+0
-3.584467E+0
-3.615163E+0
-3.676554E+0
-3.707249E+0
-3.707249E+0
-3.707249E+0
-3.676554E+0
-3.676554E+0
-3.676554E+0
-3.645858E+0
-3.645858E+0
-3.615163E+0
-3.584467E+0
-3.553772E+0
-3.553772E+0
-3.584467E+0
-3.584467E+0
-3.584467E+0
-3.584467E+0
-3.584467E+0
-3.615163E+0
-3.676554E+0
-3.707249E+0
-3.737945E+0
-3.768640E+0
-3.830031E+0
-3.891422E+0
-3.891422E+0
-3.891422E+0
-3.891422E+0
-3.860727E+0
-3.860727E+0
-3.830031E+0
-3.830031E+0
-3.799336E+0
-3.799336E+0
-3.768640E+0
-3.737945E+0
-3.737945E+0
-3.737945E+0
-3.768640E+0
-3.768640E+0
-3.737945E+0
-3.737945E+0
-3.737945E+0
-3.768640E+0
-3.768640E+0
-3.799336E+0
-3.799336E+0
-3.830031E+0
-3.860727E+0
-3.860727E+0
-3.891422E+0
-3.952813E+0
-4.014204E+0
-4.044900E+0
-4.106291E+0
-4.106291E+0
-4.106291E+0
-4.075595E+0
-4.075595E+0
-4.044900E+0
-3.983509E+0
-3.983509E+0
-3.983509E+0
-3.983509E+0
-3.952813E+0
[truncated: 106,071 more chars]
