# Supplementary material for: Performances of the PIPER scalable child human body model in accident reconstruction
Source: PLoS One. 2017 Nov 14;12(11):e0187916. doi: 10.1371/journal.pone.0187916 (PMC5685610; doi:10.1371/journal.pone.0187916)
Supplement: S1 Data — This zip folder contains input accelerations for reproducibility of the accident reconstruction. Also, the readings from the dummy sensor are reported for reproducibility of the calculations. (ZIP) [file pone.0187916.s009.zip › Channel/Channel/CCN_2012_001.004]

Test object number          :1
Name of the channel         :B-Pillar Right {AC} X
Laboratory channel code     :14BPIL00RI00ACXP
Customer channel code       :14BPIL00RI00ACXP
Channel code                :16BPIL00RI00ACXP
Direction                   :X
Dimension                   :AC
Channel frequency class     :2000
Unit                        :m/(s*s)
Reference system            :NOVALUE
Transducer type             :GV1029
Transducer id               :NOVALUE
Pre-filter type             :4.00kHz 6pole Butterworth for rate 20000 (1.3)
Cut off frequency           :4000
Channel amplitude class     :2000
Sampling interval           :5E-5
Bit resolution              :16
Time of first sample        :-0.38835156
Number of samples           :40480
Reference channel           :implicit
Reference channel name      :NOVALUE
Data source                 :transducer
Data status                 :ok
First global maximum value  :2.007328E+3
Time of maximum value       :6.799844E-2
First global minimum value  :-6.842974E+2
Time of minimum value       :4.334844E-2
Start offset interval       :-1.000000E-1
End offset interval         :-5.000000E-2
.ValidationRemark           :Seulement la gamme [-6.0 sec; 37.575 sec] a �t� lue. Gamme demand�e: [-6.0 sec; 40.0 sec].; Une valeur � 0.068 sec d�passe la limite CAC choisie.
2.021395E+0
1.837871E+0
1.593172E+0
1.287299E+0
1.164950E+0
1.164950E+0
1.226124E+0
1.287299E+0
1.287299E+0
1.226124E+0
1.164950E+0
1.103775E+0
9.814255E-1
9.202509E-1
9.814255E-1
1.164950E+0
1.409648E+0
1.715522E+0
1.899046E+0
2.021395E+0
1.960221E+0
1.837871E+0
1.715522E+0
1.593172E+0
1.409648E+0
1.287299E+0
1.226124E+0
1.164950E+0
1.164950E+0
1.164950E+0
1.226124E+0
1.287299E+0
1.287299E+0
1.287299E+0
1.287299E+0
1.348474E+0
1.470823E+0
1.593172E+0
1.776696E+0
1.899046E+0
1.960221E+0
1.960221E+0
1.960221E+0
1.899046E+0
1.715522E+0
1.531998E+0
1.409648E+0
1.409648E+0
1.348474E+0
1.226124E+0
1.164950E+0
1.103775E+0
1.164950E+0
1.348474E+0
1.531998E+0
1.593172E+0
1.654347E+0
1.654347E+0
1.715522E+0
1.899046E+0
2.204919E+0
2.510793E+0
2.694317E+0
2.755492E+0
2.755492E+0
2.633142E+0
2.510793E+0
2.388443E+0
2.266094E+0
2.204919E+0
2.082570E+0
1.960221E+0
1.837871E+0
1.776696E+0
1.776696E+0
1.776696E+0
1.776696E+0
1.776696E+0
1.899046E+0
1.960221E+0
2.082570E+0
2.143745E+0
2.204919E+0
2.266094E+0
2.388443E+0
2.510793E+0
2.694317E+0
2.755492E+0
2.694317E+0
2.694317E+0
2.633142E+0
2.571967E+0
2.449618E+0
2.327269E+0
2.204919E+0
2.082570E+0
1.960221E+0
1.899046E+0
1.837871E+0
1.837871E+0
1.960221E+0
2.143745E+0
2.327269E+0
2.388443E+0
2.449618E+0
2.449618E+0
2.510793E+0
2.571967E+0
2.633142E+0
2.633142E+0
2.633142E+0
2.633142E+0
2.694317E+0
2.633142E+0
2.449618E+0
2.143745E+0
1.776696E+0
1.593172E+0
1.593172E+0
1.654347E+0
1.837871E+0
2.021395E+0
2.204919E+0
2.388443E+0
2.571967E+0
2.755492E+0
2.877841E+0
2.877841E+0
2.877841E+0
2.816666E+0
2.694317E+0
2.633142E+0
2.510793E+0
2.449618E+0
2.327269E+0
2.266094E+0
2.204919E+0
2.204919E+0
2.082570E+0
1.837871E+0
1.654347E+0
1.531998E+0
1.593172E+0
1.654347E+0
1.776696E+0
1.899046E+0
2.082570E+0
2.327269E+0
2.510793E+0
2.633142E+0
2.755492E+0
2.816666E+0
2.877841E+0
2.939015E+0
2.939015E+0
2.877841E+0
2.755492E+0
2.571967E+0
2.388443E+0
2.266094E+0
2.143745E+0
2.082570E+0
1.960221E+0
1.776696E+0
1.654347E+0
1.470823E+0
1.348474E+0
1.164950E+0
1.103775E+0
1.226124E+0
1.470823E+0
1.837871E+0
2.143745E+0
2.388443E+0
2.449618E+0
2.510793E+0
2.510793E+0
2.510793E+0
2.510793E+0
2.388443E+0
2.327269E+0
2.204919E+0
2.204919E+0
2.143745E+0
2.082570E+0
1.899046E+0
1.654347E+0
1.470823E+0
1.348474E+0
1.348474E+0
1.348474E+0
1.470823E+0
1.654347E+0
1.899046E+0
2.021395E+0
2.143745E+0
2.143745E+0
2.204919E+0
2.204919E+0
2.266094E+0
2.266094E+0
2.204919E+0
2.143745E+0
2.021395E+0
1.960221E+0
1.837871E+0
1.654347E+0
1.470823E+0
1.226124E+0
1.103775E+0
1.042600E+0
1.103775E+0
1.226124E+0
1.470823E+0
1.715522E+0
1.776696E+0
1.776696E+0
1.715522E+0
1.593172E+0
1.470823E+0
1.409648E+0
1.409648E+0
1.470823E+0
1.715522E+0
2.021395E+0
2.327269E+0
2.510793E+0
2.571967E+0
2.388443E+0
2.204919E+0
1.960221E+0
1.837871E+0
1.776696E+0
1.837871E+0
1.960221E+0
2.143745E+0
2.266094E+0
2.327269E+0
2.266094E+0
2.082570E+0
1.776696E+0
1.470823E+0
1.226124E+0
1.103775E+0
1.042600E+0
1.103775E+0
1.226124E+0
1.470823E+0
1.654347E+0
1.837871E+0
2.021395E+0
2.082570E+0
2.082570E+0
2.082570E+0
2.082570E+0
2.082570E+0
2.204919E+0
2.388443E+0
2.571967E+0
2.571967E+0
2.449618E+0
2.204919E+0
1.899046E+0
1.654347E+0
1.470823E+0
1.287299E+0
1.164950E+0
1.103775E+0
1.042600E+0
1.042600E+0
1.042600E+0
1.042600E+0
1.103775E+0
1.164950E+0
1.226124E+0
1.287299E+0
1.348474E+0
1.531998E+0
1.715522E+0
2.021395E+0
2.204919E+0
2.327269E+0
2.266094E+0
2.143745E+0
2.021395E+0
1.837871E+0
1.776696E+0
1.715522E+0
1.654347E+0
1.654347E+0
1.531998E+0
1.409648E+0
1.226124E+0
9.814255E-1
7.979015E-1
6.755521E-1
6.755521E-1
7.367269E-1
9.202509E-1
1.103775E+0
1.287299E+0
1.409648E+0
1.409648E+0
1.287299E+0
1.226124E+0
1.164950E+0
1.287299E+0
1.409648E+0
1.531998E+0
1.654347E+0
1.715522E+0
1.837871E+0
1.776696E+0
1.593172E+0
1.409648E+0
1.226124E+0
1.164950E+0
1.226124E+0
1.287299E+0
1.287299E+0
1.287299E+0
1.226124E+0
1.164950E+0
1.103775E+0
9.814255E-1
9.202509E-1
9.814255E-1
9.814255E-1
1.103775E+0
1.164950E+0
1.287299E+0
1.348474E+0
1.409648E+0
1.409648E+0
1.348474E+0
1.348474E+0
1.409648E+0
1.470823E+0
1.531998E+0
1.593172E+0
1.654347E+0
1.715522E+0
1.776696E+0
1.715522E+0
1.531998E+0
1.287299E+0
1.103775E+0
1.042600E+0
1.103775E+0
1.226124E+0
1.409648E+0
1.531998E+0
1.715522E+0
1.837871E+0
1.899046E+0
1.837871E+0
1.715522E+0
1.531998E+0
1.348474E+0
1.287299E+0
1.287299E+0
1.409648E+0
1.470823E+0
1.531998E+0
1.593172E+0
1.531998E+0
1.531998E+0
1.470823E+0
1.470823E+0
1.531998E+0
1.593172E+0
1.593172E+0
1.593172E+0
1.531998E+0
1.470823E+0
1.409648E+0
1.348474E+0
1.287299E+0
1.287299E+0
1.409648E+0
1.470823E+0
1.593172E+0
1.654347E+0
1.715522E+0
1.776696E+0
1.715522E+0
1.654347E+0
1.654347E+0
1.776696E+0
1.899046E+0
1.960221E+0
2.021395E+0
2.082570E+0
2.082570E+0
1.960221E+0
1.715522E+0
1.409648E+0
1.164950E+0
9.202509E-1
7.367269E-1
5.532028E-1
4.308534E-1
3.696786E-1
4.308534E-1
6.143774E-1
9.202509E-1
1.226124E+0
1.531998E+0
1.776696E+0
1.960221E+0
2.082570E+0
2.143745E+0
2.143745E+0
2.143745E+0
2.082570E+0
2.021395E+0
1.899046E+0
1.837871E+0
1.837871E+0
1.776696E+0
1.654347E+0
1.470823E+0
1.287299E+0
1.164950E+0
1.042600E+0
9.814255E-1
8.590761E-1
7.979015E-1
7.979015E-1
9.814255E-1
1.226124E+0
1.531998E+0
1.715522E+0
1.837871E+0
1.899046E+0
2.082570E+0
2.266094E+0
2.388443E+0
2.449618E+0
2.510793E+0
2.449618E+0
2.327269E+0
2.082570E+0
1.960221E+0
1.899046E+0
1.899046E+0
1.960221E+0
1.899046E+0
1.776696E+0
1.715522E+0
1.654347E+0
1.715522E+0
1.837871E+0
1.899046E+0
1.960221E+0
1.960221E+0
1.899046E+0
1.899046E+0
1.899046E+0
1.899046E+0
1.899046E+0
1.776696E+0
1.531998E+0
1.103775E+0
6.143774E-1
3.085040E-1
1.861547E-1
3.085040E-1
6.143774E-1
9.814255E-1
1.287299E+0
1.531998E+0
1.715522E+0
1.960221E+0
2.266094E+0
2.510793E+0
2.633142E+0
2.571967E+0
2.327269E+0
1.899046E+0
1.470823E+0
1.226124E+0
1.226124E+0
1.348474E+0
1.470823E+0
1.409648E+0
1.164950E+0
9.814255E-1
9.814255E-1
1.103775E+0
1.226124E+0
1.409648E+0
1.593172E+0
1.776696E+0
1.899046E+0
1.899046E+0
1.899046E+0
1.837871E+0
1.776696E+0
1.654347E+0
1.531998E+0
1.470823E+0
1.593172E+0
1.837871E+0
2.143745E+0
2.204919E+0
2.082570E+0
1.899046E+0
1.837871E+0
1.899046E+0
1.960221E+0
1.960221E+0
1.837871E+0
1.593172E+0
1.287299E+0
8.590761E-1
4.308534E-1
2.473294E-1
2.473294E-1
3.696786E-1
4.920281E-1
7.367269E-1
9.814255E-1
1.226124E+0
1.409648E+0
1.470823E+0
1.531998E+0
1.593172E+0
1.593172E+0
1.654347E+0
1.837871E+0
2.021395E+0
2.204919E+0
2.143745E+0
1.899046E+0
1.531998E+0
1.287299E+0
1.226124E+0
1.470823E+0
1.715522E+0
1.837871E+0
1.837871E+0
1.593172E+0
1.226124E+0
9.202509E-1
7.367269E-1
9.202509E-1
1.226124E+0
1.470823E+0
1.531998E+0
1.226124E+0
6.755521E-1
6.380522E-2
-2.420681E-1
-1.197188E-1
4.308534E-1
1.103775E+0
1.593172E+0
1.715522E+0
1.593172E+0
1.409648E+0
1.348474E+0
1.593172E+0
2.143745E+0
2.633142E+0
3.000190E+0
3.000190E+0
2.510793E+0
1.776696E+0
1.103775E+0
7.367269E-1
6.755521E-1
9.814255E-1
1.348474E+0
1.654347E+0
1.654347E+0
1.287299E+0
7.367269E-1
1.249800E-1
-3.644176E-1
-4.867668E-1
-2.420681E-1
1.861547E-1
6.755521E-1
1.103775E+0
1.348474E+0
1.470823E+0
1.409648E+0
1.226124E+0
1.042600E+0
9.814255E-1
1.287299E+0
1.837871E+0
2.449618E+0
2.939015E+0
3.061365E+0
2.816666E+0
2.388443E+0
2.082570E+0
1.899046E+0
1.776696E+0
1.654347E+0
1.470823E+0
1.164950E+0
8.590761E-1
6.143774E-1
4.308534E-1
3.696786E-1
4.308534E-1
6.143774E-1
9.202509E-1
1.226124E+0
1.593172E+0
1.960221E+0
2.388443E+0
2.755492E+0
3.000190E+0
3.061365E+0
3.000190E+0
2.816666E+0
2.449618E+0
2.021395E+0
1.654347E+0
1.226124E+0
9.202509E-1
7.367269E-1
7.367269E-1
8.590761E-1
1.042600E+0
1.287299E+0
1.348474E+0
1.226124E+0
9.814255E-1
7.367269E-1
7.367269E-1
9.814255E-1
1.470823E+0
2.021395E+0
2.388443E+0
2.449618E+0
2.143745E+0
1.715522E+0
1.226124E+0
9.202509E-1
7.979015E-1
9.202509E-1
1.287299E+0
1.776696E+0
2.204919E+0
2.388443E+0
2.143745E+0
1.654347E+0
1.164950E+0
7.367269E-1
5.532028E-1
5.532028E-1
6.143774E-1
6.143774E-1
6.143774E-1
6.755521E-1
8.590761E-1
1.164950E+0
1.531998E+0
1.837871E+0
2.021395E+0
1.960221E+0
1.899046E+0
1.960221E+0
2.204919E+0
2.510793E+0
2.816666E+0
3.061365E+0
3.122540E+0
2.939015E+0
2.449618E+0
1.837871E+0
1.348474E+0
1.164950E+0
1.226124E+0
1.409648E+0
1.470823E+0
1.470823E+0
1.470823E+0
1.470823E+0
1.531998E+0
1.531998E+0
1.287299E+0
9.814255E-1
7.979015E-1
8.590761E-1
1.103775E+0
1.470823E+0
1.837871E+0
2.143745E+0
2.204919E+0
2.082570E+0
1.776696E+0
1.409648E+0
1.103775E+0
1.042600E+0
1.226124E+0
1.593172E+0
2.143745E+0
2.633142E+0
2.755492E+0
2.327269E+0
1.470823E+0
4.308534E-1
-3.032429E-1
-5.479417E-1
-2.420681E-1
4.308534E-1
1.103775E+0
1.409648E+0
1.409648E+0
1.164950E+0
9.814255E-1
9.202509E-1
1.164950E+0
1.470823E+0
1.715522E+0
1.899046E+0
2.082570E+0
2.327269E+0
2.571967E+0
2.694317E+0
2.571967E+0
2.327269E+0
2.021395E+0
1.837871E+0
1.654347E+0
1.531998E+0
1.409648E+0
1.409648E+0
1.531998E+0
1.715522E+0
1.654347E+0
1.348474E+0
8.590761E-1
3.085040E-1
6.380522E-2
1.861547E-1
6.143774E-1
1.164950E+0
1.654347E+0
1.960221E+0
1.960221E+0
1.715522E+0
1.348474E+0
9.202509E-1
6.755521E-1
5.532028E-1
5.532028E-1
7.979015E-1
1.103775E+0
1.470823E+0
1.715522E+0
1.776696E+0
1.654347E+0
1.470823E+0
1.348474E+0
1.287299E+0
1.470823E+0
1.776696E+0
2.082570E+0
2.327269E+0
2.388443E+0
2.143745E+0
1.776696E+0
1.287299E+0
7.367269E-1
4.308534E-1
2.473294E-1
3.085040E-1
4.308534E-1
3.696786E-1
6.380522E-2
-4.867668E-1
-1.037339E+0
-1.282038E+0
-9.761643E-1
-1.808934E-1
1.042600E+0
2.388443E+0
3.489588E+0
3.978985E+0
3.856636E+0
3.122540E+0
2.082570E+0
1.226124E+0
6.755521E-1
6.143774E-1
9.814255E-1
1.409648E+0
1.715522E+0
1.776696E+0
1.654347E+0
1.409648E+0
1.103775E+0
6.143774E-1
6.380522E-2
-5.479417E-1
-9.761643E-1
-9.761643E-1
-6.091163E-1
2.630711E-3
4.920281E-1
7.367269E-1
6.143774E-1
4.308534E-1
2.473294E-1
1.861547E-1
1.861547E-1
3.085040E-1
4.920281E-1
7.367269E-1
1.164950E+0
1.776696E+0
2.327269E+0
2.694317E+0
2.694317E+0
2.449618E+0
2.204919E+0
2.021395E+0
1.899046E+0
1.776696E+0
1.593172E+0
1.348474E+0
1.103775E+0
5.532028E-1
-1.808934E-1
-1.037339E+0
-1.771435E+0
-2.260833E+0
-2.505532E+0
-2.566706E+0
-2.444357E+0
-2.199658E+0
-1.832610E+0
-1.465562E+0
-1.098514E+0
-8.538151E-1
-6.091163E-1
-2.420681E-1
3.085040E-1
9.814255E-1
1.531998E+0
1.960221E+0
2.021395E+0
1.837871E+0
1.470823E+0
1.103775E+0
8.590761E-1
7.979015E-1
9.202509E-1
1.348474E+0
1.837871E+0
2.388443E+0
2.816666E+0
2.816666E+0
2.327269E+0
1.226124E+0
-2.420681E-1
-1.710261E+0
-2.811405E+0
-3.239628E+0
-2.933755E+0
-2.260833E+0
-1.465562E+0
-7.314656E-1
-5.854416E-2
6.143774E-1
1.226124E+0
1.654347E+0
1.899046E+0
1.899046E+0
1.837871E+0
1.837871E+0
1.960221E+0
2.204919E+0
2.571967E+0
2.816666E+0
2.877841E+0
2.755492E+0
2.510793E+0
2.143745E+0
1.715522E+0
1.287299E+0
8.590761E-1
4.920281E-1
2.473294E-1
6.380522E-2
-1.808934E-1
-5.479417E-1
-1.037339E+0
-1.587911E+0
-1.954959E+0
-1.893785E+0
-1.343212E+0
-4.255922E-1
4.920281E-1
1.042600E+0
1.226124E+0
1.103775E+0
8.590761E-1
5.532028E-1
3.085040E-1
2.473294E-1
3.696786E-1
6.755521E-1
9.814255E-1
1.042600E+0
8.590761E-1
5.532028E-1
6.380522E-2
-4.867668E-1
-1.037339E+0
-1.404387E+0
-1.465562E+0
-1.159689E+0
-6.091163E-1
1.249800E-1
6.755521E-1
1.103775E+0
1.348474E+0
1.531998E+0
1.593172E+0
1.531998E+0
1.226124E+0
9.202509E-1
6.755521E-1
4.920281E-1
3.085040E-1
1.249800E-1
-5.854416E-2
-3.032429E-1
-6.091163E-1
-1.098514E+0
-1.526737E+0
-1.771435E+0
-1.771435E+0
-1.282038E+0
-4.867668E-1
5.532028E-1
1.654347E+0
2.633142E+0
3.244889E+0
3.428413E+0
3.244889E+0
2.816666E+0
2.388443E+0
2.082570E+0
2.082570E+0
2.204919E+0
2.327269E+0
2.204919E+0
1.899046E+0
1.287299E+0
4.308534E-1
-3.644176E-1
-9.761643E-1
-1.404387E+0
-1.587911E+0
-1.649086E+0
-1.587911E+0
-1.526737E+0
-1.404387E+0
-1.220863E+0
-9.761643E-1
-5.479417E-1
-5.854416E-2
4.920281E-1
1.226124E+0
2.021395E+0
2.816666E+0
3.489588E+0
3.734286E+0
3.611937E+0
3.183714E+0
2.571967E+0
1.776696E+0
1.103775E+0
6.755521E-1
4.308534E-1
1.861547E-1
-1.197188E-1
-5.479417E-1
-1.037339E+0
-1.526737E+0
-1.954959E+0
-2.199658E+0
-2.138483E+0
-1.771435E+0
-1.159689E+0
-5.479417E-1
2.630711E-3
4.920281E-1
9.202509E-1
1.164950E+0
1.348474E+0
1.348474E+0
1.287299E+0
1.226124E+0
1.348474E+0
1.593172E+0
1.899046E+0
2.143745E+0
2.204919E+0
2.082570E+0
1.899046E+0
1.715522E+0
1.470823E+0
1.103775E+0
6.755521E-1
3.085040E-1
6.380522E-2
-1.197188E-1
-3.032429E-1
-4.867668E-1
-6.702910E-1
-7.926405E-1
-9.149897E-1
-8.538151E-1
-5.479417E-1
-5.854416E-2
4.920281E-1
1.103775E+0
1.531998E+0
1.899046E+0
2.143745E+0
2.327269E+0
2.388443E+0
2.143745E+0
1.776696E+0
1.470823E+0
1.226124E+0
1.164950E+0
1.103775E+0
1.042600E+0
9.814255E-1
1.042600E+0
1.164950E+0
1.164950E+0
1.164950E+0
1.103775E+0
1.042600E+0
9.202509E-1
6.143774E-1
3.696786E-1
1.249800E-1
-5.854416E-2
-1.808934E-1
-2.420681E-1
-2.420681E-1
-2.420681E-1
-3.032429E-1
-4.867668E-1
-5.479417E-1
-3.644176E-1
6.380522E-2
6.143774E-1
1.164950E+0
1.593172E+0
1.960221E+0
2.266094E+0
2.571967E+0
2.755492E+0
2.755492E+0
2.633142E+0
2.327269E+0
2.021395E+0
1.715522E+0
1.348474E+0
9.202509E-1
6.143774E-1
4.308534E-1
3.696786E-1
3.085040E-1
1.249800E-1
-3.032429E-1
-8.538151E-1
-1.404387E+0
-1.893785E+0
-2.077309E+0
-2.016134E+0
-1.710261E+0
-1.220863E+0
-6.702910E-1
2.630711E-3
6.143774E-1
1.287299E+0
1.960221E+0
2.510793E+0
3.061365E+0
3.428413E+0
3.550762E+0
3.550762E+0
3.428413E+0
3.306064E+0
3.183714E+0
3.000190E+0
2.510793E+0
1.776696E+0
7.979015E-1
-2.420681E-1
-1.098514E+0
-1.832610E+0
-2.383182E+0
-2.811405E+0
-3.056104E+0
-3.056104E+0
-2.811405E+0
-2.505532E+0
-2.077309E+0
-1.587911E+0
-1.098514E+0
-4.867668E-1
1.249800E-1
6.755521E-1
1.226124E+0
1.837871E+0
2.449618E+0
2.939015E+0
3.244889E+0
3.244889E+0
2.939015E+0
2.510793E+0
1.960221E+0
1.409648E+0
9.814255E-1
6.143774E-1
3.085040E-1
2.630711E-3
-3.032429E-1
-6.091163E-1
-7.314656E-1
-7.926405E-1
-8.538151E-1
-8.538151E-1
-7.314656E-1
-6.091163E-1
-4.867668E-1
-4.867668E-1
-6.702910E-1
-9.149897E-1
-1.098514E+0
-1.098514E+0
-1.037339E+0
-8.538151E-1
-6.091163E-1
-2.420681E-1
3.696786E-1
1.103775E+0
1.837871E+0
2.327269E+0
2.694317E+0
3.000190E+0
3.244889E+0
3.367238E+0
3.367238E+0
3.122540E+0
2.633142E+0
1.960221E+0
1.226124E+0
5.532028E-1
2.630711E-3
-5.479417E-1
-1.098514E+0
-1.526737E+0
-1.832610E+0
-1.832610E+0
-1.710261E+0
-1.526737E+0
-1.404387E+0
-1.343212E+0
-1.282038E+0
-1.037339E+0
-5.479417E-1
6.380522E-2
7.979015E-1
1.531998E+0
2.082570E+0
2.449618E+0
2.510793E+0
2.449618E+0
2.327269E+0
2.204919E+0
2.143745E+0
2.204919E+0
2.204919E+0
2.204919E+0
2.143745E+0
1.899046E+0
1.470823E+0
9.202509E-1
3.696786E-1
-1.808934E-1
-4.867668E-1
-6.091163E-1
-6.091163E-1
-5.479417E-1
-4.255922E-1
-2.420681E-1
2.630711E-3
1.249800E-1
1.861547E-1
1.861547E-1
1.249800E-1
1.249800E-1
1.861547E-1
3.696786E-1
4.920281E-1
5.532028E-1
6.143774E-1
6.143774E-1
7.367269E-1
8.590761E-1
1.042600E+0
1.287299E+0
1.593172E+0
1.960221E+0
2.327269E+0
2.755492E+0
3.183714E+0
3.489588E+0
3.489588E+0
3.306064E+0
2.877841E+0
2.266094E+0
1.470823E+0
6.143774E-1
-5.854416E-2
-6.091163E-1
-9.149897E-1
-1.037339E+0
-1.098514E+0
-1.159689E+0
-1.220863E+0
-1.220863E+0
-1.159689E+0
-9.761643E-1
-6.091163E-1
2.630711E-3
9.202509E-1
1.899046E+0
2.816666E+0
3.489588E+0
3.795461E+0
3.673112E+0
3.367238E+0
3.122540E+0
2.939015E+0
2.755492E+0
2.510793E+0
2.266094E+0
1.899046E+0
1.409648E+0
9.202509E-1
4.308534E-1
-5.854416E-2
-4.255922E-1
-6.702910E-1
-6.702910E-1
-6.091163E-1
-4.255922E-1
-2.420681E-1
6.380522E-2
3.696786E-1
7.367269E-1
1.042600E+0
1.287299E+0
1.531998E+0
1.776696E+0
1.899046E+0
1.776696E+0
1.531998E+0
1.226124E+0
1.042600E+0
8.590761E-1
7.367269E-1
7.367269E-1
8.590761E-1
1.164950E+0
1.531998E+0
1.899046E+0
2.266094E+0
2.510793E+0
2.633142E+0
2.510793E+0
2.204919E+0
1.776696E+0
1.348474E+0
9.202509E-1
6.143774E-1
2.473294E-1
-5.854416E-2
-3.032429E-1
-4.867668E-1
-7.314656E-1
-9.149897E-1
-1.037339E+0
-9.761643E-1
-6.702910E-1
-2.420681E-1
2.473294E-1
7.367269E-1
1.164950E+0
1.470823E+0
1.654347E+0
1.531998E+0
1.287299E+0
8.590761E-1
4.920281E-1
3.085040E-1
2.473294E-1
3.696786E-1
5.532028E-1
7.367269E-1
9.202509E-1
1.103775E+0
1.287299E+0
1.531998E+0
1.715522E+0
1.776696E+0
1.593172E+0
1.287299E+0
9.202509E-1
3.696786E-1
-3.032429E-1
-9.149897E-1
-1.465562E+0
-1.771435E+0
-1.893785E+0
-1.710261E+0
-1.282038E+0
-6.702910E-1
6.380522E-2
6.755521E-1
1.042600E+0
1.226124E+0
1.409648E+0
1.531998E+0
1.593172E+0
1.654347E+0
1.715522E+0
1.837871E+0
2.021395E+0
2.204919E+0
2.266094E+0
2.266094E+0
2.082570E+0
1.715522E+0
1.164950E+0
6.143774E-1
1.249800E-1
-3.032429E-1
-7.314656E-1
-1.037339E+0
-1.282038E+0
-1.526737E+0
-1.710261E+0
-1.893785E+0
-2.138483E+0
-2.322008E+0
-2.383182E+0
-2.199658E+0
-1.771435E+0
-1.159689E+0
-3.644176E-1
6.143774E-1
1.531998E+0
2.449618E+0
3.000190E+0
3.244889E+0
3.183714E+0
2.816666E+0
2.388443E+0
1.837871E+0
1.226124E+0
6.143774E-1
6.380522E-2
-4.255922E-1
-9.149897E-1
-1.343212E+0
-1.710261E+0
-1.771435E+0
-1.649086E+0
-1.465562E+0
-1.159689E+0
-8.538151E-1
-5.479417E-1
-2.420681E-1
-1.808934E-1
-3.644176E-1
-6.091163E-1
-9.149897E-1
-1.098514E+0
-1.282038E+0
-1.465562E+0
-1.649086E+0
-1.832610E+0
-1.832610E+0
-1.649086E+0
-1.282038E+0
-7.926405E-1
-3.644176E-1
6.380522E-2
4.920281E-1
9.202509E-1
1.409648E+0
1.960221E+0
2.449618E+0
2.877841E+0
3.000190E+0
2.939015E+0
2.633142E+0
2.204919E+0
1.593172E+0
9.814255E-1
3.085040E-1
-3.032429E-1
-8.538151E-1
-1.404387E+0
-1.893785E+0
-2.260833E+0
-2.566706E+0
-2.750231E+0
-2.872579E+0
-2.994929E+0
-2.933755E+0
-2.689055E+0
-2.199658E+0
-1.526737E+0
-7.926405E-1
-1.197188E-1
3.696786E-1
7.367269E-1
1.164950E+0
1.470823E+0
1.654347E+0
1.715522E+0
1.593172E+0
1.470823E+0
1.287299E+0
1.042600E+0
6.755521E-1
1.861547E-1
-3.032429E-1
-6.702910E-1
-9.149897E-1
-1.159689E+0
-1.404387E+0
-1.649086E+0
-2.016134E+0
-2.260833E+0
-2.383182E+0
-2.260833E+0
-1.832610E+0
-1.220863E+0
-5.479417E-1
6.380522E-2
3.696786E-1
4.308534E-1
3.085040E-1
6.380522E-2
-1.197188E-1
-1.808934E-1
-1.197188E-1
-5.854416E-2
2.630711E-3
1.249800E-1
2.473294E-1
4.308534E-1
5.532028E-1
5.532028E-1
4.920281E-1
4.920281E-1
5.532028E-1
6.755521E-1
7.979015E-1
7.979015E-1
6.755521E-1
4.920281E-1
2.473294E-1
2.630711E-3
-3.032429E-1
-6.702910E-1
-9.149897E-1
-1.159689E+0
-1.343212E+0
-1.343212E+0
-1.220863E+0
-9.761643E-1
-6.702910E-1
-3.644176E-1
-5.854416E-2
1.249800E-1
1.861547E-1
2.473294E-1
3.085040E-1
3.085040E-1
1.861547E-1
2.630711E-3
-5.854416E-2
6.380522E-2
3.085040E-1
6.143774E-1
7.979015E-1
8.590761E-1
7.979015E-1
7.367269E-1
6.755521E-1
4.920281E-1
3.085040E-1
6.380522E-2
-1.197188E-1
-3.644176E-1
-5.479417E-1
-9.149897E-1
-1.282038E+0
-1.649086E+0
-1.893785E+0
-2.077309E+0
-2.199658E+0
-2.260833E+0
-2.322008E+0
-2.199658E+0
-1.832610E+0
-1.282038E+0
-6.702910E-1
-5.854416E-2
3.696786E-1
7.367269E-1
1.042600E+0
1.287299E+0
1.348474E+0
1.164950E+0
8.590761E-1
4.920281E-1
1.861547E-1
-1.197188E-1
-4.255922E-1
-6.702910E-1
-9.149897E-1
-1.037339E+0
-1.037339E+0
-1.037339E+0
-1.037339E+0
-9.761643E-1
-9.149897E-1
-8.538151E-1
-7.926405E-1
-7.314656E-1
-7.314656E-1
-7.926405E-1
-8.538151E-1
-1.037339E+0
-1.159689E+0
-1.159689E+0
-1.098514E+0
-9.761643E-1
-7.926405E-1
-6.702910E-1
-4.255922E-1
-2.420681E-1
-5.854416E-2
6.380522E-2
2.473294E-1
4.308534E-1
6.143774E-1
6.755521E-1
6.755521E-1
4.920281E-1
2.473294E-1
-1.197188E-1
-5.479417E-1
-9.761643E-1
-1.343212E+0
-1.649086E+0
-1.771435E+0
-1.832610E+0
-1.771435E+0
-1.710261E+0
-1.587911E+0
-1.465562E+0
-1.282038E+0
-1.159689E+0
-9.761643E-1
-8.538151E-1
-6.702910E-1
-4.867668E-1
-3.032429E-1
-1.197188E-1
2.630711E-3
2.473294E-1
4.308534E-1
6.143774E-1
6.143774E-1
4.920281E-1
2.473294E-1
2.630711E-3
-3.032429E-1
-6.091163E-1
-9.149897E-1
-1.220863E+0
-1.465562E+0
-1.587911E+0
-1.649086E+0
-1.649086E+0
-1.649086E+0
-1.771435E+0
-1.893785E+0
-2.077309E+0
-2.260833E+0
-2.444357E+0
-2.566706E+0
-2.444357E+0
-2.138483E+0
-1.710261E+0
-1.159689E+0
-6.091163E-1
-1.197188E-1
3.085040E-1
5.532028E-1
7.367269E-1
9.202509E-1
9.814255E-1
9.814255E-1
7.367269E-1
3.085040E-1
-1.808934E-1
-7.314656E-1
-1.343212E+0
-1.893785E+0
-2.260833E+0
-2.444357E+0
-2.444357E+0
-2.383182E+0
-2.199658E+0
-2.077309E+0
-2.016134E+0
-2.016134E+0
-2.016134E+0
-1.954959E+0
-1.771435E+0
-1.465562E+0
-1.159689E+0
-9.149897E-1
-7.314656E-1
-4.867668E-1
-3.644176E-1
-2.420681E-1
-3.032429E-1
-3.644176E-1
-3.644176E-1
-3.644176E-1
-3.644176E-1
-3.032429E-1
-3.644176E-1
-3.644176E-1
-4.867668E-1
-6.702910E-1
-9.149897E-1
-1.220863E+0
-1.526737E+0
-1.893785E+0
-2.199658E+0
-2.383182E+0
-2.444357E+0
-2.322008E+0
-2.016134E+0
-1.587911E+0
-1.220863E+0
-9.149897E-1
-6.702910E-1
-4.867668E-1
-3.032429E-1
-1.808934E-1
-5.854416E-2
1.249800E-1
3.085040E-1
4.308534E-1
5.532028E-1
5.532028E-1
4.308534E-1
1.861547E-1
-2.420681E-1
-7.314656E-1
-1.098514E+0
-1.404387E+0
-1.649086E+0
-1.710261E+0
-1.832610E+0
-1.954959E+0
-2.138483E+0
-2.322008E+0
-2.322008E+0
-2.260833E+0
-2.077309E+0
-1.771435E+0
-1.465562E+0
-1.098514E+0
-7.314656E-1
-4.255922E-1
-3.032429E-1
-2.420681E-1
-3.644176E-1
-4.867668E-1
-6.091163E-1
-6.702910E-1
-6.702910E-1
-6.702910E-1
-5.479417E-1
-4.867668E-1
-5.479417E-1
-7.314656E-1
-9.761643E-1
-1.098514E+0
-1.220863E+0
-1.220863E+0
-1.098514E+0
-9.149897E-1
-6.702910E-1
-5.479417E-1
-5.479417E-1
-7.314656E-1
-9.149897E-1
-1.220863E+0
-1.465562E+0
-1.587911E+0
-1.587911E+0
-1.465562E+0
-1.220863E+0
-9.149897E-1
-6.702910E-1
-3.644176E-1
-1.808934E-1
1.249800E-1
4.308534E-1
7.367269E-1
1.042600E+0
1.226124E+0
1.348474E+0
1.409648E+0
1.470823E+0
1.409648E+0
1.164950E+0
7.367269E-1
1.861547E-1
-3.644176E-1
-9.149897E-1
-1.343212E+0
-1.710261E+0
-1.893785E+0
-1.832610E+0
-1.649086E+0
-1.343212E+0
-1.037339E+0
-8.538151E-1
-7.926405E-1
-6.702910E-1
-5.479417E-1
-2.420681E-1
6.380522E-2
4.308534E-1
7.367269E-1
1.042600E+0
1.226124E+0
1.287299E+0
1.103775E+0
7.979015E-1
3.085040E-1
-3.032429E-1
-8.538151E-1
-1.465562E+0
-1.893785E+0
-2.260833E+0
-2.383182E+0
-2.322008E+0
-2.199658E+0
-1.893785E+0
-1.649086E+0
-1.343212E+0
-1.037339E+0
-7.314656E-1
-4.255922E-1
-1.808934E-1
6.380522E-2
1.861547E-1
3.696786E-1
4.920281E-1
6.143774E-1
5.532028E-1
4.308534E-1
1.861547E-1
-5.854416E-2
-3.644176E-1
-6.702910E-1
-9.761643E-1
-1.282038E+0
-1.526737E+0
-1.649086E+0
-1.771435E+0
-1.771435E+0
-1.771435E+0
-1.771435E+0
-1.771435E+0
-1.649086E+0
-1.404387E+0
-1.159689E+0
-9.149897E-1
-8.538151E-1
-9.149897E-1
-1.037339E+0
-1.159689E+0
-1.159689E+0
-1.159689E+0
-1.098514E+0
-9.761643E-1
-8.538151E-1
-8.538151E-1
-9.761643E-1
-1.159689E+0
-1.343212E+0
-1.404387E+0
-1.465562E+0
-1.526737E+0
-1.526737E+0
-1.526737E+0
-1.343212E+0
-1.159689E+0
-1.037339E+0
-1.159689E+0
-1.343212E+0
-1.649086E+0
-1.893785E+0
-2.077309E+0
-2.199658E+0
-2.322008E+0
-2.322008E+0
-2.260833E+0
-2.077309E+0
-1.893785E+0
-1.649086E+0
-1.404387E+0
-1.220863E+0
-1.037339E+0
-9.149897E-1
-7.314656E-1
-6.091163E-1
-4.867668E-1
-4.867668E-1
-4.867668E-1
-6.091163E-1
-7.314656E-1
-9.149897E-1
-1.098514E+0
-1.159689E+0
-1.159689E+0
-1.159689E+0
-1.159689E+0
-1.282038E+0
-1.404387E+0
-1.649086E+0
-1.893785E+0
-2.138483E+0
-2.322008E+0
-2.383182E+0
-2.199658E+0
-1.771435E+0
-1.343212E+0
-9.761643E-1
-7.314656E-1
-7.314656E-1
-7.926405E-1
-9.761643E-1
-1.159689E+0
-1.282038E+0
-1.404387E+0
-1.404387E+0
-1.343212E+0
-1.343212E+0
-1.282038E+0
-1.282038E+0
-1.343212E+0
-1.404387E+0
-1.587911E+0
-1.710261E+0
-1.771435E+0
-1.710261E+0
-1.649086E+0
-1.526737E+0
-1.404387E+0
-1.282038E+0
-1.220863E+0
-1.220863E+0
-1.159689E+0
-1.037339E+0
-7.314656E-1
-4.255922E-1
-2.420681E-1
-2.420681E-1
-3.032429E-1
-5.479417E-1
-7.314656E-1
-9.761643E-1
-1.159689E+0
-1.343212E+0
-1.404387E+0
-1.404387E+0
-1.343212E+0
-1.343212E+0
-1.465562E+0
-1.710261E+0
-1.954959E+0
-2.260833E+0
-2.383182E+0
-2.383182E+0
-2.138483E+0
-1.771435E+0
-1.282038E+0
-8.538151E-1
-4.255922E-1
-1.197188E-1
6.380522E-2
1.861547E-1
1.861547E-1
1.249800E-1
1.861547E-1
1.861547E-1
1.861547E-1
1.249800E-1
-5.854416E-2
-2.420681E-1
-5.479417E-1
-1.037339E+0
-1.465562E+0
-1.832610E+0
-2.077309E+0
-2.138483E+0
-2.077309E+0
-1.893785E+0
-1.710261E+0
-1.649086E+0
-1.587911E+0
-1.587911E+0
-1.587911E+0
-1.526737E+0
-1.404387E+0
-1.220863E+0
-9.761643E-1
-7.314656E-1
-5.479417E-1
-4.255922E-1
-4.255922E-1
-5.479417E-1
-6.702910E-1
-7.926405E-1
-9.149897E-1
-9.149897E-1
-7.926405E-1
-6.091163E-1
-5.479417E-1
-4.867668E-1
-6.091163E-1
-7.314656E-1
-9.761643E-1
-1.220863E+0
-1.526737E+0
-1.771435E+0
-2.016134E+0
-2.138483E+0
-2.138483E+0
-2.016134E+0
-1.893785E+0
-1.771435E+0
-1.710261E+0
-1.710261E+0
-1.710261E+0
-1.649086E+0
-1.587911E+0
-1.526737E+0
-1.465562E+0
-1.343212E+0
-1.159689E+0
-9.761643E-1
-8.538151E-1
-8.538151E-1
-9.761643E-1
-1.037339E+0
-1.098514E+0
-1.159689E+0
-1.220863E+0
-1.282038E+0
-1.404387E+0
-1.465562E+0
-1.649086E+0
-1.771435E+0
-1.954959E+0
-2.260833E+0
-2.566706E+0
-2.689055E+0
-2.750231E+0
-2.689055E+0
-2.627881E+0
-2.444357E+0
-2.260833E+0
-2.016134E+0
-1.771435E+0
-1.526737E+0
-1.343212E+0
-1.220863E+0
-1.098514E+0
-9.149897E-1
-7.926405E-1
-6.702910E-1
-6.091163E-1
-7.314656E-1
-9.149897E-1
-1.159689E+0
-1.526737E+0
-1.832610E+0
-2.138483E+0
-2.322008E+0
-2.505532E+0
-2.750231E+0
-2.811405E+0
-2.750231E+0
-2.689055E+0
-2.566706E+0
-2.505532E+0
-2.444357E+0
-2.322008E+0
-2.077309E+0
-1.832610E+0
-1.587911E+0
-1.343212E+0
-1.037339E+0
-7.926405E-1
-6.091163E-1
-5.479417E-1
-6.091163E-1
-7.314656E-1
-8.538151E-1
-1.098514E+0
-1.343212E+0
-1.587911E+0
-1.771435E+0
-1.832610E+0
-1.771435E+0
-1.710261E+0
-1.649086E+0
-1.710261E+0
-1.832610E+0
-1.954959E+0
-2.077309E+0
-2.199658E+0
-2.260833E+0
-2.322008E+0
-2.383182E+0
-2.383182E+0
-2.199658E+0
-2.016134E+0
-1.832610E+0
-1.710261E+0
-1.587911E+0
-1.526737E+0
-1.404387E+0
-1.220863E+0
-1.098514E+0
-1.037339E+0
-1.037339E+0
-9.761643E-1
-9.149897E-1
-8.538151E-1
-8.538151E-1
-8.538151E-1
-9.149897E-1
-1.037339E+0
-1.159689E+0
-1.343212E+0
-1.587911E+0
-1.954959E+0
-2.260833E+0
-2.566706E+0
-2.811405E+0
-3.056104E+0
-3.178453E+0
-3.239628E+0
-3.117279E+0
-2.933755E+0
-2.689055E+0
-2.444357E+0
-2.260833E+0
-2.077309E+0
-1.832610E+0
-1.526737E+0
-1.159689E+0
-7.926405E-1
-4.867668E-1
-1.808934E-1
6.380522E-2
3.085040E-1
3.696786E-1
3.696786E-1
1.249800E-1
-3.032429E-1
-7.926405E-1
-1.220863E+0
-1.649086E+0
-1.954959E+0
-2.199658E+0
-2.322008E+0
-2.444357E+0
-2.566706E+0
-2.627881E+0
-2.627881E+0
-2.505532E+0
-2.322008E+0
-2.016134E+0
-1.710261E+0
-1.343212E+0
-9.149897E-1
-4.867668E-1
-5.854416E-2
3.696786E-1
7.979015E-1
1.103775E+0
1.287299E+0
1.287299E+0
1.103775E+0
8.590761E-1
6.143774E-1
3.085040E-1
1.249800E-1
-1.197188E-1
-3.032429E-1
-4.867668E-1
-7.314656E-1
-9.149897E-1
-1.098514E+0
-1.220863E+0
-1.343212E+0
-1.404387E+0
-1.526737E+0
-1.587911E+0
-1.526737E+0
-1.282038E+0
-8.538151E-1
-4.255922E-1
-5.854416E-2
3.696786E-1
7.367269E-1
9.814255E-1
1.103775E+0
1.103775E+0
1.103775E+0
1.042600E+0
9.202509E-1
9.202509E-1
9.202509E-1
9.202509E-1
9.202509E-1
8.590761E-1
7.979015E-1
7.367269E-1
5.532028E-1
3.696786E-1
2.473294E-1
1.861547E-1
2.473294E-1
2.473294E-1
3.085040E-1
4.308534E-1
4.920281E-1
5.532028E-1
5.532028E-1
4.920281E-1
3.696786E-1
3.085040E-1
3.696786E-1
5.532028E-1
7.979015E-1
1.042600E+0
1.287299E+0
1.470823E+0
1.531998E+0
1.531998E+0
1.470823E+0
1.409648E+0
1.348474E+0
1.287299E+0
1.164950E+0
1.042600E+0
9.202509E-1
8.590761E-1
7.979015E-1
6.755521E-1
4.308534E-1
1.861547E-1
-1.197188E-1
-3.032429E-1
-4.867668E-1
-5.479417E-1
-5.479417E-1
-4.867668E-1
-3.032429E-1
-5.854416E-2
2.473294E-1
6.755521E-1
1.103775E+0
1.593172E+0
2.082570E+0
2.633142E+0
3.122540E+0
3.489588E+0
3.795461E+0
3.856636E+0
3.856636E+0
3.734286E+0
3.489588E+0
3.183714E+0
2.877841E+0
2.510793E+0
2.143745E+0
1.837871E+0
1.531998E+0
1.164950E+0
7.979015E-1
3.085040E-1
-1.197188E-1
-5.479417E-1
-8.538151E-1
-1.037339E+0
-1.220863E+0
-1.220863E+0
-1.098514E+0
-7.926405E-1
-3.032429E-1
2.473294E-1
7.979015E-1
1.226124E+0
1.654347E+0
1.960221E+0
2.143745E+0
2.266094E+0
2.327269E+0
2.510793E+0
2.633142E+0
2.755492E+0
2.694317E+0
2.571967E+0
2.266094E+0
1.899046E+0
1.531998E+0
1.164950E+0
8.590761E-1
6.143774E-1
3.696786E-1
6.380522E-2
-1.197188E-1
-3.032429E-1
-4.867668E-1
-6.091163E-1
-6.091163E-1
-4.255922E-1
-1.808934E-1
6.380522E-2
2.473294E-1
3.696786E-1
4.308534E-1
5.532028E-1
7.367269E-1
9.814255E-1
1.287299E+0
1.654347E+0
2.021395E+0
2.327269E+0
2.510793E+0
2.449618E+0
2.266094E+0
1.960221E+0
1.715522E+0
1.470823E+0
1.287299E+0
1.103775E+0
7.979015E-1
4.920281E-1
1.861547E-1
-1.197188E-1
-4.255922E-1
-6.091163E-1
-7.314656E-1
-7.314656E-1
-6.702910E-1
-5.479417E-1
-4.255922E-1
-3.032429E-1
-1.808934E-1
2.630711E-3
1.861547E-1
3.696786E-1
5.532028E-1
7.367269E-1
7.367269E-1
7.367269E-1
6.755521E-1
6.143774E-1
6.143774E-1
7.367269E-1
9.202509E-1
1.103775E+0
1.226124E+0
1.042600E+0
6.755521E-1
3.085040E-1
1.249800E-1
6.380522E-2
-5.854416E-2
-3.032429E-1
-6.702910E-1
-1.037339E+0
-1.343212E+0
-1.465562E+0
-1.404387E+0
-1.343212E+0
-1.159689E+0
-9.761643E-1
-7.926405E-1
-6.702910E-1
-5.479417E-1
-6.091163E-1
-6.702910E-1
-7.926405E-1
-8.538151E-1
-7.314656E-1
-4.255922E-1
2.630711E-3
5.532028E-1
1.042600E+0
1.409648E+0
1.654347E+0
1.715522E+0
1.654347E+0
1.593172E+0
1.593172E+0
1.531998E+0
1.348474E+0
1.103775E+0
8.590761E-1
5.532028E-1
3.085040E-1
-5.854416E-2
-4.867668E-1
-9.761643E-1
-1.404387E+0
-1.771435E+0
-2.077309E+0
-2.199658E+0
-2.138483E+0
-1.954959E+0
-1.649086E+0
-1.404387E+0
-1.159689E+0
-9.149897E-1
-6.702910E-1
-4.255922E-1
-1.808934E-1
2.630711E-3
2.473294E-1
6.143774E-1
9.202509E-1
1.226124E+0
1.348474E+0
1.287299E+0
1.103775E+0
8.590761E-1
6.755521E-1
5.532028E-1
5.532028E-1
6.143774E-1
6.755521E-1
6.755521E-1
4.920281E-1
2.473294E-1
-1.197188E-1
-4.867668E-1
-7.926405E-1
-1.037339E+0
-1.159689E+0
-1.282038E+0
-1.404387E+0
-1.465562E+0
-1.465562E+0
-1.404387E+0
-1.282038E+0
-1.098514E+0
-8.538151E-1
-4.867668E-1
-1.808934E-1
1.249800E-1
3.085040E-1
4.920281E-1
7.979015E-1
1.226124E+0
1.654347E+0
1.960221E+0
2.021395E+0
2.021395E+0
1.899046E+0
1.715522E+0
1.470823E+0
1.287299E+0
1.042600E+0
8.590761E-1
5.532028E-1
3.085040E-1
-5.854416E-2
-4.255922E-1
-7.926405E-1
-1.159689E+0
-1.343212E+0
-1.465562E+0
-1.587911E+0
-1.649086E+0
-1.649086E+0
-1.587911E+0
-1.343212E+0
-9.761643E-1
-4.255922E-1
1.861547E-1
6.755521E-1
1.164950E+0
1.531998E+0
1.776696E+0
1.899046E+0
1.899046E+0
1.776696E+0
1.654347E+0
1.409648E+0
1.103775E+0
7.367269E-1
3.696786E-1
-5.854416E-2
-4.255922E-1
-7.926405E-1
-1.159689E+0
-1.465562E+0
-1.649086E+0
-1.649086E+0
-1.526737E+0
-1.220863E+0
-8.538151E-1
-3.644176E-1
1.861547E-1
6.755521E-1
1.042600E+0
1.287299E+0
1.409648E+0
1.470823E+0
1.409648E+0
1.348474E+0
1.226124E+0
1.226124E+0
1.287299E+0
1.226124E+0
1.164950E+0
9.814255E-1
8.590761E-1
7.979015E-1
7.979015E-1
7.367269E-1
6.755521E-1
6.143774E-1
6.143774E-1
5.532028E-1
4.920281E-1
3.085040E-1
1.249800E-1
-1.197188E-1
-3.032429E-1
-4.255922E-1
-4.255922E-1
-1.808934E-1
2.473294E-1
7.979015E-1
1.287299E+0
1.776696E+0
2.327269E+0
2.755492E+0
3.183714E+0
3.367238E+0
3.367238E+0
3.183714E+0
2.877841E+0
2.571967E+0
2.327269E+0
2.021395E+0
1.654347E+0
1.287299E+0
8.590761E-1
4.920281E-1
1.249800E-1
-1.808934E-1
-4.255922E-1
-4.867668E-1
-4.867668E-1
-3.032429E-1
2.630711E-3
3.696786E-1
7.367269E-1
1.103775E+0
1.409648E+0
1.654347E+0
1.899046E+0
2.082570E+0
2.327269E+0
2.571967E+0
2.816666E+0
3.000190E+0
3.000190E+0
2.939015E+0
2.877841E+0
2.755492E+0
2.571967E+0
2.266094E+0
1.899046E+0
1.409648E+0
1.042600E+0
6.755521E-1
4.308534E-1
1.249800E-1
-1.197188E-1
-2.420681E-1
-2.420681E-1
-5.854416E-2
2.473294E-1
6.143774E-1
9.814255E-1
1.348474E+0
1.593172E+0
1.776696E+0
1.960221E+0
2.143745E+0
2.388443E+0
2.633142E+0
2.816666E+0
2.877841E+0
2.877841E+0
2.816666E+0
2.571967E+0
2.388443E+0
2.143745E+0
1.960221E+0
1.776696E+0
1.593172E+0
1.409648E+0
1.226124E+0
1.103775E+0
1.042600E+0
1.042600E+0
1.042600E+0
9.814255E-1
9.202509E-1
9.202509E-1
9.814255E-1
1.164950E+0
1.287299E+0
1.470823E+0
1.654347E+0
1.960221E+0
2.266094E+0
2.510793E+0
2.694317E+0
2.755492E+0
2.816666E+0
2.755492E+0
2.571967E+0
2.388443E+0
2.143745E+0
1.960221E+0
1.776696E+0
1.593172E+0
1.470823E+0
1.287299E+0
1.164950E+0
9.814255E-1
8.590761E-1
7.979015E-1
8.590761E-1
9.814255E-1
1.103775E+0
1.226124E+0
1.470823E+0
1.715522E+0
1.960221E+0
2.204919E+0
2.510793E+0
2.816666E+0
3.122540E+0
3.306064E+0
3.367238E+0
3.244889E+0
3.000190E+0
2.633142E+0
2.266094E+0
1.837871E+0
1.409648E+0
1.042600E+0
6.755521E-1
3.696786E-1
1.861547E-1
2.630711E-3
-5.854416E-2
-1.197188E-1
-5.854416E-2
6.380522E-2
2.473294E-1
4.920281E-1
7.979015E-1
1.164950E+0
1.531998E+0
1.960221E+0
2.266094E+0
2.510793E+0
2.633142E+0
2.571967E+0
2.449618E+0
2.266094E+0
2.021395E+0
1.837871E+0
1.715522E+0
1.654347E+0
1.593172E+0
1.593172E+0
1.348474E+0
1.042600E+0
6.143774E-1
1.861547E-1
-1.197188E-1
-3.644176E-1
-4.867668E-1
-4.255922E-1
-2.420681E-1
1.249800E-1
5.532028E-1
1.042600E+0
1.531998E+0
1.960221E+0
2.327269E+0
2.633142E+0
2.939015E+0
3.244889E+0
3.489588E+0
3.795461E+0
3.978985E+0
3.978985E+0
3.795461E+0
3.428413E+0
2.939015E+0
2.327269E+0
1.654347E+0
1.042600E+0
4.920281E-1
1.249800E-1
-1.197188E-1
-2.420681E-1
-2.420681E-1
-2.420681E-1
-1.197188E-1
2.630711E-3
1.249800E-1
2.473294E-1
4.920281E-1
9.202509E-1
1.531998E+0
2.143745E+0
2.816666E+0
3.367238E+0
3.734286E+0
3.917810E+0
3.978985E+0
3.856636E+0
3.673112E+0
3.428413E+0
3.122540E+0
2.816666E+0
2.388443E+0
2.021395E+0
1.531998E+0
1.042600E+0
4.920281E-1
2.630711E-3
-4.255922E-1
-6.702910E-1
-7.314656E-1
-6.702910E-1
-5.479417E-1
-2.420681E-1
1.861547E-1
6.143774E-1
1.103775E+0
1.470823E+0
1.776696E+0
2.021395E+0
2.327269E+0
2.571967E+0
2.939015E+0
3.367238E+0
3.734286E+0
3.978985E+0
3.978985E+0
3.795461E+0
3.489588E+0
3.061365E+0
2.633142E+0
2.143745E+0
1.654347E+0
1.287299E+0
9.814255E-1
8.590761E-1
7.367269E-1
6.755521E-1
6.143774E-1
6.755521E-1
7.367269E-1
9.202509E-1
1.103775E+0
1.348474E+0
1.654347E+0
2.021395E+0
2.388443E+0
2.755492E+0
3.000190E+0
3.244889E+0
3.489588E+0
3.734286E+0
3.856636E+0
3.917810E+0
3.978985E+0
3.978985E+0
3.978985E+0
3.795461E+0
3.550762E+0
3.244889E+0
2.939015E+0
2.633142E+0
2.449618E+0
2.327269E+0
2.266094E+0
2.204919E+0
2.143745E+0
2.143745E+0
2.204919E+0
2.388443E+0
2.510793E+0
2.571967E+0
2.633142E+0
2.755492E+0
2.877841E+0
3.000190E+0
3.122540E+0
3.183714E+0
3.244889E+0
3.306064E+0
3.428413E+0
3.550762E+0
3.611937E+0
3.734286E+0
3.856636E+0
4.040160E+0
4.162509E+0
4.284859E+0
4.346033E+0
4.407208E+0
4.346033E+0
4.284859E+0
4.162509E+0
4.040160E+0
3.978985E+0
3.917810E+0
3.856636E+0
3.734286E+0
3.611937E+0
3.367238E+0
3.122540E+0
2.877841E+0
2.633142E+0
2.388443E+0
2.266094E+0
2.204919E+0
2.204919E+0
2.266094E+0
2.449618E+0
2.633142E+0
2.877841E+0
3.122540E+0
3.306064E+0
3.550762E+0
3.673112E+0
3.734286E+0
3.856636E+0
3.917810E+0
4.040160E+0
4.101335E+0
4.101335E+0
4.162509E+0
4.162509E+0
4.101335E+0
3.917810E+0
3.734286E+0
3.489588E+0
3.306064E+0
3.183714E+0
3.061365E+0
2.939015E+0
2.939015E+0
2.939015E+0
3.000190E+0
3.061365E+0
3.122540E+0
3.183714E+0
3.244889E+0
3.306064E+0
3.367238E+0
3.489588E+0
3.550762E+0
3.489588E+0
3.367238E+0
3.244889E+0
3.122540E+0
3.061365E+0
3.061365E+0
3.183714E+0
3.367238E+0
3.611937E+0
3.734286E+0
3.734286E+0
3.611937E+0
3.489588E+0
3.367238E+0
3.244889E+0
3.061365E+0
2.939015E+0
2.816666E+0
2.694317E+0
2.571967E+0
2.510793E+0
2.388443E+0
2.327269E+0
2.266094E+0
2.266094E+0
2.449618E+0
2.633142E+0
2.877841E+0
3.122540E+0
3.367238E+0
3.489588E+0
3.550762E+0
3.428413E+0
3.306064E+0
3.122540E+0
3.061365E+0
3.000190E+0
3.000190E+0
3.061365E+0
3.244889E+0
3.428413E+0
3.550762E+0
3.673112E+0
3.734286E+0
3.673112E+0
3.489588E+0
3.306064E+0
3.183714E+0
3.061365E+0
3.000190E+0
2.877841E+0
2.694317E+0
2.449618E+0
2.327269E+0
2.204919E+0
2.143745E+0
2.204919E+0
2.388443E+0
2.571967E+0
2.816666E+0
3.061365E+0
3.306064E+0
3.367238E+0
3.367238E+0
3.244889E+0
3.061365E+0
2.877841E+0
2.816666E+0
2.816666E+0
2.939015E+0
3.061365E+0
3.183714E+0
3.306064E+0
3.306064E+0
3.306064E+0
3.183714E+0
3.000190E+0
2.877841E+0
2.755492E+0
2.694317E+0
2.633142E+0
2.510793E+0
2.510793E+0
2.449618E+0
2.388443E+0
2.266094E+0
2.082570E+0
1.899046E+0
1.776696E+0
1.715522E+0
1.715522E+0
1.899046E+0
2.082570E+0
2.388443E+0
2.694317E+0
3.000190E+0
3.306064E+0
3.489588E+0
3.673112E+0
3.734286E+0
3.795461E+0
3.856636E+0
3.917810E+0
3.978985E+0
3.917810E+0
3.795461E+0
3.611937E+0
3.367238E+0
3.061365E+0
2.694317E+0
2.388443E+0
2.082570E+0
1.899046E+0
1.715522E+0
1.593172E+0
1.470823E+0
1.409648E+0
1.409648E+0
1.470823E+0
1.715522E+0
2.082570E+0
2.510793E+0
3.000190E+0
3.489588E+0
4.040160E+0
4.529557E+0
4.957780E+0
5.263654E+0
5.447178E+0
5.447178E+0
5.447178E+0
5.263654E+0
5.080130E+0
4.713081E+0
4.284859E+0
3.795461E+0
3.244889E+0
2.694317E+0
2.143745E+0
1.654347E+0
1.287299E+0
1.103775E+0
1.042600E+0
1.103775E+0
1.287299E+0
1.593172E+0
1.960221E+0
2.266094E+0
2.571967E+0
2.877841E+0
3.122540E+0
3.367238E+0
3.611937E+0
3.917810E+0
4.162509E+0
4.407208E+0
4.713081E+0
4.957780E+0
5.202479E+0
5.263654E+0
5.141304E+0
4.835431E+0
4.468383E+0
4.101335E+0
3.734286E+0
3.306064E+0
2.939015E+0
2.510793E+0
2.082570E+0
1.654347E+0
1.287299E+0
9.814255E-1
8.590761E-1
7.979015E-1
8.590761E-1
1.042600E+0
1.348474E+0
1.654347E+0
2.021395E+0
2.388443E+0
2.816666E+0
3.244889E+0
3.550762E+0
3.795461E+0
4.040160E+0
4.223684E+0
4.407208E+0
4.590732E+0
4.651907E+0
4.713081E+0
4.590732E+0
4.346033E+0
4.040160E+0
3.673112E+0
3.306064E+0
2.816666E+0
2.388443E+0
2.021395E+0
1.654347E+0
1.348474E+0
1.103775E+0
9.202509E-1
7.979015E-1
6.755521E-1
6.143774E-1
6.755521E-1
7.979015E-1
9.814255E-1
1.348474E+0
1.715522E+0
2.204919E+0
2.694317E+0
3.183714E+0
3.611937E+0
3.856636E+0
4.040160E+0
4.162509E+0
4.162509E+0
4.101335E+0
4.040160E+0
3.856636E+0
3.673112E+0
3.428413E+0
3.061365E+0
2.633142E+0
2.143745E+0
1.654347E+0
1.103775E+0
5.532028E-1
2.630711E-3
-3.644176E-1
-6.091163E-1
-7.926405E-1
-8.538151E-1
-8.538151E-1
-7.314656E-1
-4.255922E-1
-5.854416E-2
4.920281E-1
1.103775E+0
1.837871E+0
2.449618E+0
3.061365E+0
3.550762E+0
3.856636E+0
4.101335E+0
4.223684E+0
4.223684E+0
4.101335E+0
3.978985E+0
3.795461E+0
3.428413E+0
3.061365E+0
2.571967E+0
2.204919E+0
1.837871E+0
1.531998E+0
1.287299E+0
1.042600E+0
8.590761E-1
6.143774E-1
3.696786E-1
2.473294E-1
1.861547E-1
1.861547E-1
2.473294E-1
3.696786E-1
5.532028E-1
7.367269E-1
1.042600E+0
1.348474E+0
1.654347E+0
2.021395E+0
2.327269E+0
2.633142E+0
2.816666E+0
2.939015E+0
3.061365E+0
3.183714E+0
3.183714E+0
3.061365E+0
2.939015E+0
2.694317E+0
2.510793E+0
2.327269E+0
2.021395E+0
1.715522E+0
1.348474E+0
9.814255E-1
6.755521E-1
4.308534E-1
2.473294E-1
1.861547E-1
2.473294E-1
2.473294E-1
2.473294E-1
2.473294E-1
3.085040E-1
3.696786E-1
5.532028E-1
7.367269E-1
9.814255E-1
1.226124E+0
1.470823E+0
1.715522E+0
1.960221E+0
2.082570E+0
2.204919E+0
2.266094E+0
2.388443E+0
2.449618E+0
2.449618E+0
2.327269E+0
2.143745E+0
1.899046E+0
1.593172E+0
1.226124E+0
8.590761E-1
4.920281E-1
6.380522E-2
-2.420681E-1
-4.867668E-1
-6.091163E-1
-6.702910E-1
-6.702910E-1
-5.479417E-1
-3.032429E-1
-5.854416E-2
1.861547E-1
3.696786E-1
4.920281E-1
6.143774E-1
7.367269E-1
9.202509E-1
1.164950E+0
1.409648E+0
1.593172E+0
1.715522E+0
1.715522E+0
1.654347E+0
1.470823E+0
1.226124E+0
1.042600E+0
7.979015E-1
6.143774E-1
3.696786E-1
1.249800E-1
-1.808934E-1
-4.867668E-1
-9.149897E-1
-1.220863E+0
-1.526737E+0
-1.649086E+0
-1.710261E+0
-1.710261E+0
-1.526737E+0
-1.282038E+0
-1.037339E+0
-7.314656E-1
-4.867668E-1
-2.420681E-1
-5.854416E-2
1.861547E-1
4.308534E-1
6.755521E-1
8.590761E-1
9.814255E-1
1.103775E+0
1.042600E+0
9.814255E-1
8.590761E-1
6.755521E-1
3.696786E-1
6.380522E-2
-2.420681E-1
-4.867668E-1
-7.314656E-1
-9.149897E-1
-9.761643E-1
-1.098514E+0
-1.159689E+0
-1.220863E+0
-1.220863E+0
-1.282038E+0
-1.343212E+0
-1.343212E+0
-1.220863E+0
-1.098514E+0
-9.149897E-1
-7.314656E-1
-6.091163E-1
-4.255922E-1
-2.420681E-1
2.630711E-3
1.861547E-1
3.696786E-1
4.920281E-1
5.532028E-1
4.920281E-1
3.696786E-1
1.249800E-1
-1.197188E-1
-3.032429E-1
-4.867668E-1
-6.091163E-1
-7.314656E-1
-8.538151E-1
-9.761643E-1
-9.761643E-1
-1.037339E+0
-1.098514E+0
-1.159689E+0
-1.159689E+0
-1.037339E+0
-9.149897E-1
-7.314656E-1
-5.479417E-1
-4.255922E-1
-3.032429E-1
-2.420681E-1
-2.420681E-1
-3.032429E-1
-3.032429E-1
-3.032429E-1
-2.420681E-1
-2.420681E-1
-2.420681E-1
-1.808934E-1
-1.197188E-1
-5.854416E-2
-1.197188E-1
-1.808934E-1
-1.197188E-1
-5.854416E-2
2.630711E-3
6.380522E-2
1.861547E-1
1.861547E-1
2.473294E-1
3.696786E-1
4.920281E-1
6.143774E-1
6.755521E-1
7.367269E-1
7.367269E-1
6.755521E-1
6.143774E-1
5.532028E-1
4.308534E-1
2.473294E-1
1.249800E-1
2.630711E-3
-5.854416E-2
-5.854416E-2
-5.854416E-2
-5.854416E-2
2.630711E-3
1.249800E-1
2.473294E-1
4.308534E-1
6.143774E-1
7.367269E-1
9.202509E-1
1.103775E+0
1.226124E+0
1.409648E+0
1.531998E+0
1.654347E+0
1.776696E+0
1.837871E+0
1.899046E+0
1.837871E+0
1.715522E+0
1.531998E+0
1.287299E+0
9.814255E-1
6.755521E-1
3.696786E-1
1.249800E-1
-5.854416E-2
-3.032429E-1
-4.867668E-1
-6.702910E-1
-7.926405E-1
-7.926405E-1
-6.702910E-1
-4.255922E-1
-1.197188E-1
3.085040E-1
6.755521E-1
1.042600E+0
1.470823E+0
1.837871E+0
2.143745E+0
2.388443E+0
2.510793E+0
2.694317E+0
2.755492E+0
2.877841E+0
2.877841E+0
2.755492E+0
2.571967E+0
2.327269E+0
1.960221E+0
1.593172E+0
1.226124E+0
8.590761E-1
4.920281E-1
2.473294E-1
2.630711E-3
-1.808934E-1
-3.644176E-1
-4.867668E-1
-5.479417E-1
-4.867668E-1
-4.255922E-1
-2.420681E-1
-5.854416E-2
3.085040E-1
7.367269E-1
1.226124E+0
1.776696E+0
2.204919E+0
2.571967E+0
2.816666E+0
3.000190E+0
3.061365E+0
3.061365E+0
2.939015E+0
2.694317E+0
2.449618E+0
2.143745E+0
1.837871E+0
1.531998E+0
1.226124E+0
9.202509E-1
5.532028E-1
1.861547E-1
-1.197188E-1
-3.644176E-1
-5.479417E-1
-6.702910E-1
-7.314656E-1
-6.702910E-1
-4.867668E-1
-3.032429E-1
-5.854416E-2
1.861547E-1
4.920281E-1
7.367269E-1
1.042600E+0
1.348474E+0
1.654347E+0
1.899046E+0
2.082570E+0
2.143745E+0
2.143745E+0
2.021395E+0
1.837871E+0
1.593172E+0
1.226124E+0
8.590761E-1
4.308534E-1
6.380522E-2
-3.032429E-1
-5.479417E-1
-8.538151E-1
-1.098514E+0
-1.282038E+0
-1.343212E+0
-1.343212E+0
-1.282038E+0
-1.098514E+0
-8.538151E-1
-4.867668E-1
-1.197188E-1
2.473294E-1
6.143774E-1
8.590761E-1
1.103775E+0
1.287299E+0
1.348474E+0
1.348474E+0
1.348474E+0
1.287299E+0
1.226124E+0
1.103775E+0
9.814255E-1
9.202509E-1
8.590761E-1
6.755521E-1
4.308534E-1
1.249800E-1
-1.808934E-1
-4.867668E-1
-7.314656E-1
-9.149897E-1
-9.149897E-1
-9.149897E-1
-8.538151E-1
-7.314656E-1
-6.091163E-1
-4.867668E-1
-3.032429E-1
-1.808934E-1
2.630711E-3
2.473294E-1
4.920281E-1
6.755521E-1
8.590761E-1
9.202509E-1
9.202509E-1
7.979015E-1
7.367269E-1
6.143774E-1
4.920281E-1
3.696786E-1
2.473294E-1
6.380522E-2
2.630711E-3
-1.197188E-1
-1.808934E-1
-3.032429E-1
-3.644176E-1
-3.644176E-1
-3.644176E-1
-3.644176E-1
-3.032429E-1
-1.808934E-1
-1.808934E-1
-1.808934E-1
-2.420681E-1
-2.420681E-1
-1.808934E-1
-5.854416E-2
6.380522E-2
1.861547E-1
3.085040E-1
4.920281E-1
6.143774E-1
6.143774E-1
6.143774E-1
5.532028E-1
4.308534E-1
3.085040E-1
2.473294E-1
1.861547E-1
1.249800E-1
1.249800E-1
1.249800E-1
1.249800E-1
2.630711E-3
-5.854416E-2
-1.197188E-1
-1.197188E-1
-5.854416E-2
1.249800E-1
3.085040E-1
4.920281E-1
5.532028E-1
6.143774E-1
6.755521E-1
7.979015E-1
7.979015E-1
7.979015E-1
6.755521E-1
5.532028E-1
3.696786E-1
1.861547E-1
6.380522E-2
2.630711E-3
-1.197188E-1
-1.808934E-1
-3.032429E-1
-4.255922E-1
-4.255922E-1
-4.867668E-1
-4.867668E-1
-4.867668E-1
-4.255922E-1
-3.644176E-1
-2.420681E-1
-5.854416E-2
1.249800E-1
3.085040E-1
4.920281E-1
6.143774E-1
7.979015E-1
9.814255E-1
1.042600E+0
1.103775E+0
1.103775E+0
1.042600E+0
9.202509E-1
6.755521E-1
4.920281E-1
3.085040E-1
6.380522E-2
-1.197188E-1
-2.420681E-1
-3.644176E-1
-4.867668E-1
-5.479417E-1
-6.702910E-1
-7.926405E-1
-8.538151E-1
-7.926405E-1
-6.702910E-1
-4.867668E-1
-3.032429E-1
-5.854416E-2
2.473294E-1
5.532028E-1
8.590761E-1
1.103775E+0
1.348474E+0
1.593172E+0
1.715522E+0
1.837871E+0
1.837871E+0
1.776696E+0
1.654347E+0
1.470823E+0
1.226124E+0
9.202509E-1
6.143774E-1
3.085040E-1
1.249800E-1
-1.197188E-1
-2.420681E-1
-3.644176E-1
-4.867668E-1
-5.479417E-1
-6.091163E-1
-5.479417E-1
-4.867668E-1
-3.644176E-1
-1.808934E-1
2.630711E-3
2.473294E-1
4.308534E-1
7.367269E-1
9.814255E-1
1.164950E+0
1.287299E+0
1.409648E+0
1.531998E+0
1.531998E+0
1.531998E+0
1.470823E+0
1.348474E+0
1.164950E+0
8.590761E-1
5.532028E-1
2.473294E-1
2.630711E-3
-1.808934E-1
-3.032429E-1
-3.032429E-1
-2.420681E-1
-1.197188E-1
2.630711E-3
1.249800E-1
3.085040E-1
4.308534E-1
5.532028E-1
6.755521E-1
7.979015E-1
9.202509E-1
1.103775E+0
1.287299E+0
1.409648E+0
1.470823E+0
1.593172E+0
1.593172E+0
1.654347E+0
1.654347E+0
1.593172E+0
1.531998E+0
1.409648E+0
1.226124E+0
1.042600E+0
9.202509E-1
7.979015E-1
7.367269E-1
6.143774E-1
6.143774E-1
5.532028E-1
5.532028E-1
5.532028E-1
5.532028E-1
6.143774E-1
6.755521E-1
7.367269E-1
7.367269E-1
7.979015E-1
8.590761E-1
9.202509E-1
9.814255E-1
1.164950E+0
1.348474E+0
1.531998E+0
1.654347E+0
1.776696E+0
1.776696E+0
1.837871E+0
1.776696E+0
1.776696E+0
1.654347E+0
1.470823E+0
1.226124E+0
9.814255E-1
7.367269E-1
5.532028E-1
3.696786E-1
2.473294E-1
2.473294E-1
1.861547E-1
1.861547E-1
2.473294E-1
2.473294E-1
2.473294E-1
2.473294E-1
2.473294E-1
3.085040E-1
3.085040E-1
4.308534E-1
5.532028E-1
6.143774E-1
6.143774E-1
6.143774E-1
5.532028E-1
5.532028E-1
4.920281E-1
3.696786E-1
3.085040E-1
2.473294E-1
2.473294E-1
2.473294E-1
2.473294E-1
2.473294E-1
1.249800E-1
6.380522E-2
6.380522E-2
2.630711E-3
-5.854416E-2
-1.197188E-1
-1.197188E-1
-1.197188E-1
-5.854416E-2
-5.854416E-2
-5.854416E-2
-5.854416E-2
-5.854416E-2
2.630711E-3
2.630711E-3
2.630711E-3
-1.197188E-1
-2.420681E-1
-3.032429E-1
-2.420681E-1
-1.808934E-1
-1.808934E-1
-1.808934E-1
-1.808934E-1
-1.197188E-1
-5.854416E-2
2.630711E-3
1.249800E-1
2.473294E-1
3.696786E-1
4.920281E-1
5.532028E-1
6.143774E-1
5.532028E-1
4.920281E-1
3.085040E-1
1.861547E-1
6.380522E-2
2.630711E-3
-5.854416E-2
-5.854416E-2
-5.854416E-2
2.630711E-3
6.380522E-2
6.380522E-2
6.380522E-2
6.380522E-2
6.380522E-2
1.249800E-1
2.473294E-1
4.308534E-1
6.143774E-1
7.979015E-1
9.202509E-1
1.042600E+0
1.042600E+0
9.814255E-1
8.590761E-1
7.367269E-1
6.755521E-1
6.755521E-1
6.755521E-1
6.755521E-1
6.143774E-1
5.532028E-1
4.920281E-1
4.308534E-1
3.696786E-1
2.473294E-1
6.380522E-2
2.630711E-3
2.630711E-3
2.630711E-3
6.380522E-2
6.380522E-2
6.380522E-2
-5.854416E-2
-1.808934E-1
-1.808934E-1
-2.420681E-1
-1.808934E-1
-1.197188E-1
2.630711E-3
1.249800E-1
3.085040E-1
3.696786E-1
4.308534E-1
4.308534E-1
4.920281E-1
5.532028E-1
6.143774E-1
6.755521E-1
7.979015E-1
8.590761E-1
9.202509E-1
9.814255E-1
9.814255E-1
9.202509E-1
6.755521E-1
4.308534E-1
3.085040E-1
2.473294E-1
1.861547E-1
1.861547E-1
2.473294E-1
3.696786E-1
4.308534E-1
4.308534E-1
3.696786E-1
3.085040E-1
1.861547E-1
6.380522E-2
2.630711E-3
6.380522E-2
2.473294E-1
5.532028E-1
7.979015E-1
1.042600E+0
1.226124E+0
1.287299E+0
1.287299E+0
1.226124E+0
1.103775E+0
1.103775E+0
1.042600E+0
9.814255E-1
8.590761E-1
7.979015E-1
7.367269E-1
6.143774E-1
5.532028E-1
4.308534E-1
3.085040E-1
3.085040E-1
2.473294E-1
2.473294E-1
1.861547E-1
1.249800E-1
1.249800E-1
1.861547E-1
2.473294E-1
3.085040E-1
3.696786E-1
4.308534E-1
4.308534E-1
4.920281E-1
5.532028E-1
5.532028E-1
4.920281E-1
4.308534E-1
4.308534E-1
4.920281E-1
6.143774E-1
7.367269E-1
7.979015E-1
7.979015E-1
7.979015E-1
7.979015E-1
7.367269E-1
6.143774E-1
4.920281E-1
3.696786E-1
3.085040E-1
2.473294E-1
3.085040E-1
2.473294E-1
1.861547E-1
6.380522E-2
2.630711E-3
-5.854416E-2
-5.854416E-2
-5.854416E-2
2.630711E-3
1.249800E-1
2.473294E-1
4.308534E-1
5.532028E-1
6.755521E-1
7.367269E-1
7.979015E-1
7.367269E-1
6.143774E-1
5.532028E-1
4.920281E-1
4.920281E-1
4.920281E-1
4.920281E-1
4.308534E-1
3.696786E-1
3.085040E-1
1.861547E-1
1.249800E-1
2.630711E-3
-5.854416E-2
-1.808934E-1
-3.032429E-1
-4.867668E-1
-6.091163E-1
-7.314656E-1
-7.926405E-1
-7.926405E-1
-8.538151E-1
-7.926405E-1
-7.314656E-1
-5.479417E-1
-4.255922E-1
-3.644176E-1
-3.032429E-1
-3.032429E-1
-1.808934E-1
-1.197188E-1
-5.854416E-2
2.630711E-3
-5.854416E-2
-5.854416E-2
-1.197188E-1
-1.808934E-1
-2.420681E-1
-3.644176E-1
-4.867668E-1
-4.867668E-1
-4.255922E-1
-3.644176E-1
-3.032429E-1
-3.032429E-1
-3.032429E-1
-3.644176E-1
-3.644176E-1
-4.255922E-1
-4.867668E-1
-4.867668E-1
-5.479417E-1
-6.091163E-1
-6.091163E-1
-6.702910E-1
-6.702910E-1
-6.702910E-1
-6.702910E-1
-6.091163E-1
-4.867668E-1
-4.867668E-1
-4.867668E-1
-4.867668E-1
-4.867668E-1
-4.867668E-1
-5.479417E-1
-5.479417E-1
-5.479417E-1
-5.479417E-1
-4.867668E-1
-4.867668E-1
-4.867668E-1
-4.255922E-1
-3.644176E-1
-3.032429E-1
-2.420681E-1
-2.420681E-1
-3.032429E-1
-3.032429E-1
-3.032429E-1
-3.644176E-1
-4.255922E-1
-5.479417E-1
-6.702910E-1
-7.926405E-1
-9.761643E-1
-1.159689E+0
-1.282038E+0
-1.404387E+0
-1.404387E+0
-1.404387E+0
-1.343212E+0
-1.282038E+0
-1.098514E+0
-9.761643E-1
-9.149897E-1
-8.538151E-1
-7.926405E-1
-7.926405E-1
-7.314656E-1
-6.091163E-1
-4.867668E-1
-3.644176E-1
-2.420681E-1
-1.808934E-1
-1.197188E-1
-5.854416E-2
-1.197188E-1
-2.420681E-1
-3.032429E-1
-3.644176E-1
-4.255922E-1
-4.867668E-1
-6.091163E-1
-6.702910E-1
-7.926405E-1
-7.926405E-1
-7.314656E-1
-7.314656E-1
-7.926405E-1
-8.538151E-1
-8.538151E-1
-8.538151E-1
-9.149897E-1
-9.761643E-1
-9.761643E-1
-9.761643E-1
-9.149897E-1
-7.926405E-1
-6.702910E-1
-5.479417E-1
-4.255922E-1
-3.644176E-1
-3.032429E-1
-3.644176E-1
-3.644176E-1
-4.867668E-1
-6.091163E-1
-6.702910E-1
-7.314656E-1
-7.314656E-1
-7.926405E-1
-7.926405E-1
-7.926405E-1
-7.926405E-1
-8.538151E-1
-8.538151E-1
-9.149897E-1
-9.761643E-1
-1.098514E+0
-1.159689E+0
-1.159689E+0
-1.098514E+0
-1.037339E+0
-9.149897E-1
-8.538151E-1
-6.702910E-1
-5.479417E-1
-4.255922E-1
-3.032429E-1
-2.420681E-1
-1.808934E-1
-1.808934E-1
-1.197188E-1
-1.197188E-1
-1.197188E-1
-1.197188E-1
-1.808934E-1
-3.032429E-1
-3.644176E-1
-3.644176E-1
-4.255922E-1
-5.479417E-1
-7.314656E-1
-8.538151E-1
-9.761643E-1
-1.037339E+0
-1.037339E+0
-9.761643E-1
-8.538151E-1
-6.702910E-1
-5.479417E-1
-4.255922E-1
-3.032429E-1
-1.197188E-1
1.249800E-1
2.473294E-1
3.696786E-1
4.920281E-1
6.143774E-1
7.367269E-1
7.979015E-1
7.979015E-1
7.367269E-1
6.755521E-1
6.755521E-1
6.143774E-1
6.143774E-1
4.920281E-1
2.473294E-1
2.630711E-3
-2.420681E-1
-3.644176E-1
-3.644176E-1
-3.644176E-1
-3.032429E-1
-3.644176E-1
-3.644176E-1
-3.032429E-1
-2.420681E-1
-1.808934E-1
-1.197188E-1
-5.854416E-2
6.380522E-2
1.861547E-1
3.696786E-1
5.532028E-1
7.367269E-1
8.590761E-1
9.202509E-1
9.202509E-1
8.590761E-1
7.367269E-1
6.755521E-1
6.143774E-1
4.920281E-1
3.696786E-1
3.085040E-1
2.473294E-1
1.861547E-1
1.861547E-1
6.380522E-2
-5.854416E-2
-1.197188E-1
-1.808934E-1
-1.197188E-1
-5.854416E-2
-5.854416E-2
2.630711E-3
1.249800E-1
3.085040E-1
5.532028E-1
6.755521E-1
7.367269E-1
7.979015E-1
8.590761E-1
9.202509E-1
9.814255E-1
9.202509E-1
8.590761E-1
6.755521E-1
5.532028E-1
4.308534E-1
3.085040E-1
1.861547E-1
1.249800E-1
1.249800E-1
1.249800E-1
6.380522E-2
2.630711E-3
2.630711E-3
-5.854416E-2
-5.854416E-2
-5.854416E-2
2.630711E-3
6.380522E-2
1.249800E-1
1.861547E-1
2.473294E-1
3.696786E-1
4.308534E-1
4.920281E-1
4.308534E-1
3.696786E-1
3.085040E-1
2.473294E-1
2.473294E-1
2.473294E-1
2.473294E-1
2.473294E-1
1.861547E-1
1.249800E-1
2.630711E-3
-1.197188E-1
-3.032429E-1
-4.255922E-1
-4.867668E-1
-4.255922E-1
-4.255922E-1
-3.032429E-1
-1.808934E-1
-5.854416E-2
6.380522E-2
1.861547E-1
2.473294E-1
3.085040E-1
2.473294E-1
2.473294E-1
2.473294E-1
1.861547E-1
1.861547E-1
1.861547E-1
1.249800E-1
1.249800E-1
1.249800E-1
2.630711E-3
-1.197188E-1
-2.420681E-1
-3.644176E-1
-4.255922E-1
-4.867668E-1
-4.867668E-1
-4.255922E-1
-3.644176E-1
-3.644176E-1
-3.032429E-1
-1.808934E-1
-1.197188E-1
2.630711E-3
6.380522E-2
6.380522E-2
6.380522E-2
6.380522E-2
6.380522E-2
6.380522E-2
2.630711E-3
-5.854416E-2
-1.197188E-1
-1.808934E-1
-1.808934E-1
-1.808934E-1
-1.808934E-1
-1.808934E-1
-2.420681E-1
-2.420681E-1
-2.420681E-1
-3.032429E-1
-3.644176E-1
-4.255922E-1
-4.867668E-1
-4.255922E-1
-4.255922E-1
-3.032429E-1
-2.420681E-1
-1.808934E-1
-1.197188E-1
-5.854416E-2
-5.854416E-2
-1.197188E-1
-2.420681E-1
-4.255922E-1
-6.091163E-1
-6.702910E-1
-7.314656E-1
-7.314656E-1
-7.314656E-1
-6.702910E-1
-6.702910E-1
-6.702910E-1
-6.091163E-1
-6.091163E-1
-5.479417E-1
-5.479417E-1
-4.255922E-1
-3.644176E-1
-3.644176E-1
-3.644176E-1
-3.644176E-1
-3.644176E-1
-3.032429E-1
-3.644176E-1
-4.867668E-1
-5.479417E-1
-6.091163E-1
-6.091163E-1
-6.091163E-1
-6.091163E-1
-5.479417E-1
-4.867668E-1
-4.867668E-1
-4.867668E-1
-4.255922E-1
-4.255922E-1
-4.867668E-1
-4.867668E-1
-4.867668E-1
-3.644176E-1
-3.644176E-1
-3.032429E-1
-3.032429E-1
-3.644176E-1
-3.644176E-1
-4.255922E-1
-4.867668E-1
-5.479417E-1
-6.702910E-1
-7.314656E-1
-7.926405E-1
-7.926405E-1
-9.149897E-1
-9.761643E-1
-9.761643E-1
-9.149897E-1
-8.538151E-1
-7.314656E-1
-6.091163E-1
-4.867668E-1
-3.644176E-1
-3.032429E-1
-2.420681E-1
-3.032429E-1
-3.032429E-1
-3.644176E-1
-4.255922E-1
-3.644176E-1
-3.032429E-1
-1.197188E-1
2.630711E-3
6.380522E-2
1.249800E-1
1.249800E-1
6.380522E-2
-5.854416E-2
-1.808934E-1
-3.032429E-1
-3.644176E-1
-4.867668E-1
-5.479417E-1
-6.091163E-1
-6.702910E-1
-6.702910E-1
-7.314656E-1
-7.314656E-1
-7.314656E-1
-6.702910E-1
-5.479417E-1
-4.255922E-1
-2.420681E-1
2.630711E-3
2.473294E-1
4.308534E-1
5.532028E-1
5.532028E-1
6.143774E-1
6.143774E-1
5.532028E-1
4.308534E-1
3.696786E-1
3.085040E-1
2.473294E-1
6.380522E-2
-1.808934E-1
-4.255922E-1
-6.091163E-1
-7.314656E-1
-7.926405E-1
-7.926405E-1
-7.314656E-1
-6.091163E-1
-4.867668E-1
-3.644176E-1
-3.644176E-1
-3.644176E-1
-4.255922E-1
-4.255922E-1
-3.644176E-1
-2.420681E-1
-5.854416E-2
1.861547E-1
3.085040E-1
3.696786E-1
4.308534E-1
3.696786E-1
3.085040E-1
1.861547E-1
1.249800E-1
6.380522E-2
2.630711E-3
6.380522E-2
1.249800E-1
6.380522E-2
2.630711E-3
-1.808934E-1
-3.644176E-1
-5.479417E-1
-7.314656E-1
-8.538151E-1
-9.149897E-1
-9.149897E-1
-8.538151E-1
-8.538151E-1
-7.926405E-1
-7.314656E-1
-7.314656E-1
-6.702910E-1
-6.091163E-1
-5.479417E-1
-4.255922E-1
-2.420681E-1
2.630711E-3
2.473294E-1
4.920281E-1
6.143774E-1
6.143774E-1
5.532028E-1
4.308534E-1
1.861547E-1
-5.854416E-2
-3.032429E-1
-4.867668E-1
-6.091163E-1
-7.314656E-1
-7.926405E-1
-7.926405E-1
-8.538151E-1
-7.926405E-1
-7.314656E-1
-6.702910E-1
-6.091163E-1
-4.867668E-1
-3.032429E-1
-1.197188E-1
1.249800E-1
2.473294E-1
3.085040E-1
3.085040E-1
3.085040E-1
2.473294E-1
2.473294E-1
1.249800E-1
6.380522E-2
2.630711E-3
2.630711E-3
2.630711E-3
6.380522E-2
2.630711E-3
-1.197188E-1
-1.808934E-1
-3.032429E-1
-3.032429E-1
-3.032429E-1
-2.420681E-1
-2.420681E-1
-1.197188E-1
-5.854416E-2
2.630711E-3
6.380522E-2
1.249800E-1
1.861547E-1
2.473294E-1
3.696786E-1
4.308534E-1
4.920281E-1
5.532028E-1
6.755521E-1
6.755521E-1
7.367269E-1
7.367269E-1
7.367269E-1
7.367269E-1
6.143774E-1
5.532028E-1
4.920281E-1
4.920281E-1
4.920281E-1
4.308534E-1
4.308534E-1
3.696786E-1
1.861547E-1
6.380522E-2
-5.854416E-2
-5.854416E-2
2.630711E-3
6.380522E-2
1.249800E-1
1.861547E-1
3.696786E-1
4.920281E-1
5.532028E-1
6.143774E-1
6.143774E-1
7.367269E-1
7.979015E-1
9.202509E-1
9.814255E-1
9.814255E-1
9.814255E-1
1.042600E+0
1.042600E+0
1.103775E+0
1.042600E+0
9.814255E-1
9.202509E-1
9.202509E-1
9.814255E-1
1.042600E+0
1.042600E+0
9.814255E-1
8.590761E-1
7.979015E-1
7.367269E-1
6.755521E-1
6.143774E-1
4.920281E-1
3.696786E-1
3.696786E-1
3.085040E-1
2.473294E-1
1.861547E-1
1.861547E-1
2.473294E-1
3.696786E-1
4.308534E-1
4.920281E-1
5.532028E-1
6.143774E-1
6.755521E-1
7.367269E-1
7.979015E-1
7.979015E-1
7.979015E-1
8.590761E-1
8.590761E-1
8.590761E-1
7.979015E-1
7.979015E-1
7.367269E-1
7.367269E-1
6.755521E-1
6.143774E-1
6.143774E-1
5.532028E-1
4.920281E-1
4.308534E-1
3.085040E-1
1.861547E-1
1.249800E-1
1.249800E-1
1.249800E-1
6.380522E-2
6.380522E-2
6.380522E-2
2.630711E-3
2.630711E-3
-5.854416E-2
-5.854416E-2
2.630711E-3
6.380522E-2
1.861547E-1
2.473294E-1
3.696786E-1
4.920281E-1
6.143774E-1
6.755521E-1
6.755521E-1
6.143774E-1
6.143774E-1
5.532028E-1
4.308534E-1
3.696786E-1
2.473294E-1
1.861547E-1
1.861547E-1
1.249800E-1
6.380522E-2
2.630711E-3
-1.197188E-1
-2.420681E-1
-3.644176E-1
-4.867668E-1
-5.479417E-1
-6.091163E-1
-6.091163E-1
-5.479417E-1
-4.867668E-1
-3.644176E-1
-2.420681E-1
-5.854416E-2
6.380522E-2
1.249800E-1
1.861547E-1
3.085040E-1
3.696786E-1
3.696786E-1
3.696786E-1
3.696786E-1
2.473294E-1
1.249800E-1
2.630711E-3
-1.197188E-1
-2.420681E-1
-3.032429E-1
-3.644176E-1
-3.644176E-1
-4.255922E-1
-5.479417E-1
-6.091163E-1
-6.091163E-1
-6.091163E-1
-6.091163E-1
-5.479417E-1
-4.867668E-1
-4.255922E-1
-3.644176E-1
-2.420681E-1
-1.808934E-1
-5.854416E-2
2.630711E-3
2.630711E-3
6.380522E-2
1.249800E-1
2.473294E-1
3.085040E-1
3.085040E-1
3.696786E-1
4.308534E-1
4.920281E-1
4.920281E-1
4.920281E-1
3.696786E-1
2.473294E-1
1.249800E-1
2.630711E-3
-1.197188E-1
-2.420681E-1
-3.644176E-1
-4.255922E-1
-4.255922E-1
-4.255922E-1
-4.255922E-1
-4.867668E-1
-4.867668E-1
-5.479417E-1
-4.867668E-1
-3.644176E-1
-2.420681E-1
-1.808934E-1
2.630711E-3
1.861547E-1
4.308534E-1
5.532028E-1
6.755521E-1
7.979015E-1
8.590761E-1
9.814255E-1
1.042600E+0
1.042600E+0
1.042600E+0
9.814255E-1
8.590761E-1
7.367269E-1
5.532028E-1
4.308534E-1
2.473294E-1
6.380522E-2
-5.854416E-2
-2.420681E-1
-3.032429E-1
-3.032429E-1
-3.032429E-1
-3.032429E-1
-1.808934E-1
-5.854416E-2
6.380522E-2
2.473294E-1
3.085040E-1
4.308534E-1
5.532028E-1
6.143774E-1
7.367269E-1
7.367269E-1
7.979015E-1
7.979015E-1
7.979015E-1
8.590761E-1
8.590761E-1
8.590761E-1
8.590761E-1
7.367269E-1
6.143774E-1
5.532028E-1
4.308534E-1
2.473294E-1
2.630711E-3
-1.808934E-1
-3.644176E-1
-4.255922E-1
-5.479417E-1
-6.091163E-1
-6.702910E-1
-6.702910E-1
-6.091163E-1
-6.091163E-1
-4.867668E-1
-4.255922E-1
-2.420681E-1
-5.854416E-2
1.249800E-1
2.473294E-1
3.696786E-1
4.920281E-1
5.532028E-1
5.532028E-1
5.532028E-1
5.532028E-1
6.143774E-1
6.143774E-1
6.143774E-1
5.532028E-1
5.532028E-1
5.532028E-1
4.308534E-1
3.085040E-1
2.473294E-1
1.249800E-1
1.249800E-1
2.630711E-3
-5.854416E-2
-1.197188E-1
-1.808934E-1
-1.808934E-1
-2.420681E-1
-1.808934E-1
-5.854416E-2
6.380522E-2
1.861547E-1
3.696786E-1
4.920281E-1
6.755521E-1
7.979015E-1
9.202509E-1
1.103775E+0
1.226124E+0
1.287299E+0
1.287299E+0
1.287299E+0
1.226124E+0
1.226124E+0
1.164950E+0
1.042600E+0
9.202509E-1
8.590761E-1
7.979015E-1
6.755521E-1
5.532028E-1
3.696786E-1
2.473294E-1
6.380522E-2
2.630711E-3
-1.197188E-1
-1.808934E-1
-1.808934E-1
-1.197188E-1
2.630711E-3
1.249800E-1
3.085040E-1
4.920281E-1
7.367269E-1
8.590761E-1
9.814255E-1
1.164950E+0
1.287299E+0
1.409648E+0
1.409648E+0
1.409648E+0
1.348474E+0
1.226124E+0
1.103775E+0
9.814255E-1
9.202509E-1
9.202509E-1
9.202509E-1
9.202509E-1
8.590761E-1
7.979015E-1
8.590761E-1
8.590761E-1
8.590761E-1
8.590761E-1
8.590761E-1
8.590761E-1
8.590761E-1
8.590761E-1
8.590761E-1
9.202509E-1
9.814255E-1
1.042600E+0
1.042600E+0
1.103775E+0
1.103775E+0
1.164950E+0
1.164950E+0
1.164950E+0
1.226124E+0
1.348474E+0
1.409648E+0
1.409648E+0
1.409648E+0
1.348474E+0
1.348474E+0
1.287299E+0
1.226124E+0
1.103775E+0
1.042600E+0
9.814255E-1
9.814255E-1
9.202509E-1
8.590761E-1
8.590761E-1
7.979015E-1
7.367269E-1
6.755521E-1
6.143774E-1
6.755521E-1
7.367269E-1
7.979015E-1
8.590761E-1
9.202509E-1
1.042600E+0
1.103775E+0
1.164950E+0
1.287299E+0
1.409648E+0
1.470823E+0
1.531998E+0
1.531998E+0
1.531998E+0
1.531998E+0
1.531998E+0
1.409648E+0
1.226124E+0
1.103775E+0
9.814255E-1
8.590761E-1
7.979015E-1
7.367269E-1
6.755521E-1
6.143774E-1
6.143774E-1
6.143774E-1
6.143774E-1
6.755521E-1
7.367269E-1
7.979015E-1
8.590761E-1
1.042600E+0
1.226124E+0
1.348474E+0
1.470823E+0
1.531998E+0
1.531998E+0
1.531998E+0
1.470823E+0
1.409648E+0
1.409648E+0
1.409648E+0
1.409648E+0
1.409648E+0
1.409648E+0
1.409648E+0
1.348474E+0
1.287299E+0
1.164950E+0
1.103775E+0
1.042600E+0
1.042600E+0
1.042600E+0
1.042600E+0
1.164950E+0
1.226124E+0
1.226124E+0
1.226124E+0
1.287299E+0
1.348474E+0
1.470823E+0
1.593172E+0
1.715522E+0
1.776696E+0
1.837871E+0
1.837871E+0
1.899046E+0
1.899046E+0
1.837871E+0
1.837871E+0
1.837871E+0
1.837871E+0
1.837871E+0
1.837871E+0
1.776696E+0
1.715522E+0
1.654347E+0
1.593172E+0
1.593172E+0
1.531998E+0
1.531998E+0
1.593172E+0
1.654347E+0
1.776696E+0
1.899046E+0
1.960221E+0
2.021395E+0
2.021395E+0
2.082570E+0
2.082570E+0
2.082570E+0
2.143745E+0
2.204919E+0
2.266094E+0
2.266094E+0
2.266094E+0
2.266094E+0
2.266094E+0
2.204919E+0
2.143745E+0
2.021395E+0
1.899046E+0
1.899046E+0
1.837871E+0
1.837871E+0
1.776696E+0
1.776696E+0
1.776696E+0
1.776696E+0
1.715522E+0
1.654347E+0
1.654347E+0
1.715522E+0
1.837871E+0
1.899046E+0
1.960221E+0
2.021395E+0
2.143745E+0
2.266094E+0
2.327269E+0
2.449618E+0
2.510793E+0
2.510793E+0
2.449618E+0
2.388443E+0
2.327269E+0
2.327269E+0
2.266094E+0
2.266094E+0
2.204919E+0
2.082570E+0
1.960221E+0
1.899046E+0
1.776696E+0
1.776696E+0
1.715522E+0
1.776696E+0
1.837871E+0
1.960221E+0
2.021395E+0
2.021395E+0
2.021395E+0
2.082570E+0
2.143745E+0
2.143745E+0
2.204919E+0
2.266094E+0
2.449618E+0
2.571967E+0
2.633142E+0
2.571967E+0
2.571967E+0
2.510793E+0
2.388443E+0
2.266094E+0
2.143745E+0
2.021395E+0
1.960221E+0
1.837871E+0
1.776696E+0
1.654347E+0
1.593172E+0
1.531998E+0
1.531998E+0
1.531998E+0
1.593172E+0
1.654347E+0
1.715522E+0
1.776696E+0
1.837871E+0
1.899046E+0
2.021395E+0
2.143745E+0
2.204919E+0
2.266094E+0
2.327269E+0
2.327269E+0
2.327269E+0
2.266094E+0
2.204919E+0
2.082570E+0
2.082570E+0
2.021395E+0
1.960221E+0
1.899046E+0
1.837871E+0
1.776696E+0
1.715522E+0
1.715522E+0
1.715522E+0
1.654347E+0
1.593172E+0
1.593172E+0
1.593172E+0
1.593172E+0
1.593172E+0
1.593172E+0
1.593172E+0
1.593172E+0
1.654347E+0
1.654347E+0
1.654347E+0
1.654347E+0
1.654347E+0
1.715522E+0
1.715522E+0
1.776696E+0
1.837871E+0
1.899046E+0
1.960221E+0
1.960221E+0
2.021395E+0
2.082570E+0
2.082570E+0
2.082570E+0
1.960221E+0
1.960221E+0
1.899046E+0
1.837871E+0
1.837871E+0
1.776696E+0
1.654347E+0
1.654347E+0
1.593172E+0
1.593172E+0
1.593172E+0
1.531998E+0
1.531998E+0
1.470823E+0
1.409648E+0
1.348474E+0
1.226124E+0
1.164950E+0
1.103775E+0
1.042600E+0
1.042600E+0
1.103775E+0
1.103775E+0
1.103775E+0
1.164950E+0
1.164950E+0
1.226124E+0
1.226124E+0
1.287299E+0
1.287299E+0
1.409648E+0
1.470823E+0
1.531998E+0
1.531998E+0
1.593172E+0
1.593172E+0
1.593172E+0
1.531998E+0
1.470823E+0
1.348474E+0
1.226124E+0
1.103775E+0
9.814255E-1
8.590761E-1
6.755521E-1
4.920281E-1
3.696786E-1
3.085040E-1
3.085040E-1
3.696786E-1
3.696786E-1
4.308534E-1
4.920281E-1
6.143774E-1
7.979015E-1
9.814255E-1
1.164950E+0
1.226124E+0
1.348474E+0
1.409648E+0
1.470823E+0
1.470823E+0
1.470823E+0
1.470823E+0
1.409648E+0
1.287299E+0
1.164950E+0
1.042600E+0
9.202509E-1
7.367269E-1
6.143774E-1
4.920281E-1
3.696786E-1
2.473294E-1
1.861547E-1
3.085040E-1
4.308534E-1
5.532028E-1
6.755521E-1
7.979015E-1
9.202509E-1
1.042600E+0
1.164950E+0
1.226124E+0
1.226124E+0
1.226124E+0
1.348474E+0
1.470823E+0
1.593172E+0
1.593172E+0
1.531998E+0
1.531998E+0
1.531998E+0
1.531998E+0
1.470823E+0
1.409648E+0
1.348474E+0
1.287299E+0
1.164950E+0
1.042600E+0
9.202509E-1
8.590761E-1
8.590761E-1
8.590761E-1
7.979015E-1
7.979015E-1
7.979015E-1
8.590761E-1
9.202509E-1
9.814255E-1
9.814255E-1
9.814255E-1
9.814255E-1
9.814255E-1
9.814255E-1
9.814255E-1
9.202509E-1
9.202509E-1
9.814255E-1
1.103775E+0
1.164950E+0
1.226124E+0
1.287299E+0
1.348474E+0
1.348474E+0
1.287299E+0
1.226124E+0
1.226124E+0
1.226124E+0
1.226124E+0
1.226124E+0
1.103775E+0
1.042600E+0
9.202509E-1
7.979015E-1
6.755521E-1
5.532028E-1
4.920281E-1
4.920281E-1
6.143774E-1
6.755521E-1
7.367269E-1
9.202509E-1
1.042600E+0
1.164950E+0
1.164950E+0
1.164950E+0
1.164950E+0
1.164950E+0
1.287299E+0
1.348474E+0
1.409648E+0
1.470823E+0
1.470823E+0
1.531998E+0
1.531998E+0
1.593172E+0
1.593172E+0
1.593172E+0
1.593172E+0
1.654347E+0
1.715522E+0
1.715522E+0
1.654347E+0
1.593172E+0
1.531998E+0
1.470823E+0
1.409648E+0
1.348474E+0
1.348474E+0
1.348474E+0
1.409648E+0
1.409648E+0
1.531998E+0
1.593172E+0
1.654347E+0
1.715522E+0
1.776696E+0
1.837871E+0
1.899046E+0
1.960221E+0
2.021395E+0
2.082570E+0
2.143745E+0
2.143745E+0
2.143745E+0
2.082570E+0
2.021395E+0
1.899046E+0
1.837871E+0
1.776696E+0
1.715522E+0
1.776696E+0
1.837871E+0
1.837871E+0
1.899046E+0
1.960221E+0
1.960221E+0
1.960221E+0
1.899046E+0
1.837871E+0
1.776696E+0
1.715522E+0
1.776696E+0
1.776696E+0
1.837871E+0
1.960221E+0
2.021395E+0
2.082570E+0
2.143745E+0
2.143745E+0
2.143745E+0
2.204919E+0
2.204919E+0
2.204919E+0
2.204919E+0
2.266094E+0
2.327269E+0
2.388443E+0
2.510793E+0
2.510793E+0
2.449618E+0
2.327269E+0
2.204919E+0
2.143745E+0
2.021395E+0
1.899046E+0
1.837871E+0
1.776696E+0
1.654347E+0
1.593172E+0
1.593172E+0
1.715522E+0
1.776696E+0
1.837871E+0
1.837871E+0
1.899046E+0
1.899046E+0
2.021395E+0
2.143745E+0
2.266094E+0
2.388443E+0
2.449618E+0
2.510793E+0
2.694317E+0
2.877841E+0
3.000190E+0
3.061365E+0
3.000190E+0
2.877841E+0
2.755492E+0
2.694317E+0
2.571967E+0
2.449618E+0
2.266094E+0
2.082570E+0
1.899046E+0
1.715522E+0
1.715522E+0
1.715522E+0
1.715522E+0
1.776696E+0
1.899046E+0
2.021395E+0
2.266094E+0
2.449618E+0
2.633142E+0
2.694317E+0
2.816666E+0
2.877841E+0
3.000190E+0
3.061365E+0
3.061365E+0
3.000190E+0
2.939015E+0
2.816666E+0
2.694317E+0
2.510793E+0
2.266094E+0
2.143745E+0
2.021395E+0
1.899046E+0
1.837871E+0
1.776696E+0
1.776696E+0
1.776696E+0
1.899046E+0
2.021395E+0
2.082570E+0
2.143745E+0
2.082570E+0
2.021395E+0
2.021395E+0
1.960221E+0
1.960221E+0
1.899046E+0
1.837871E+0
1.776696E+0
1.776696E+0
1.776696E+0
1.837871E+0
1.837871E+0
1.837871E+0
1.776696E+0
1.776696E+0
1.837871E+0
1.837871E+0
1.837871E+0
1.837871E+0
1.776696E+0
1.776696E+0
1.715522E+0
1.654347E+0
1.593172E+0
1.531998E+0
1.531998E+0
1.531998E+0
1.593172E+0
1.593172E+0
1.593172E+0
1.593172E+0
1.654347E+0
1.715522E+0
1.776696E+0
1.776696E+0
1.715522E+0
1.654347E+0
1.593172E+0
1.531998E+0
1.531998E+0
1.409648E+0
1.348474E+0
1.226124E+0
1.103775E+0
1.042600E+0
1.042600E+0
9.814255E-1
1.042600E+0
1.103775E+0
1.164950E+0
1.226124E+0
1.287299E+0
1.348474E+0
1.409648E+0
1.470823E+0
1.470823E+0
1.531998E+0
1.531998E+0
1.593172E+0
1.654347E+0
1.654347E+0
1.593172E+0
1.531998E+0
1.470823E+0
1.409648E+0
1.287299E+0
1.103775E+0
9.814255E-1
8.590761E-1
7.979015E-1
7.367269E-1
7.367269E-1
8.590761E-1
9.202509E-1
1.042600E+0
1.103775E+0
1.164950E+0
1.287299E+0
1.409648E+0
1.531998E+0
1.715522E+0
1.899046E+0
2.021395E+0
2.143745E+0
2.204919E+0
2.204919E+0
2.204919E+0
2.143745E+0
2.082570E+0
1.899046E+0
1.715522E+0
1.593172E+0
1.470823E+0
1.287299E+0
1.164950E+0
9.814255E-1
8.590761E-1
7.979015E-1
7.367269E-1
6.755521E-1
6.755521E-1
6.755521E-1
7.979015E-1
9.202509E-1
1.042600E+0
1.164950E+0
1.287299E+0
1.409648E+0
1.470823E+0
1.593172E+0
1.654347E+0
1.776696E+0
1.776696E+0
1.776696E+0
1.715522E+0
1.715522E+0
1.654347E+0
1.593172E+0
1.531998E+0
1.409648E+0
1.287299E+0
1.226124E+0
1.103775E+0
9.202509E-1
7.979015E-1
7.367269E-1
7.367269E-1
7.367269E-1
6.755521E-1
6.755521E-1
6.143774E-1
6.755521E-1
7.367269E-1
7.979015E-1
9.202509E-1
1.042600E+0
1.226124E+0
1.348474E+0
1.531998E+0
1.654347E+0
1.776696E+0
1.837871E+0
1.960221E+0
2.021395E+0
2.082570E+0
2.082570E+0
2.021395E+0
1.960221E+0
1.776696E+0
1.593172E+0
1.409648E+0
1.226124E+0
1.042600E+0
9.202509E-1
7.979015E-1
6.755521E-1
6.755521E-1
6.755521E-1
6.755521E-1
7.367269E-1
7.979015E-1
8.590761E-1
9.814255E-1
1.103775E+0
1.287299E+0
1.470823E+0
1.531998E+0
1.593172E+0
1.654347E+0
1.776696E+0
1.899046E+0
1.899046E+0
1.899046E+0
1.837871E+0
1.776696E+0
1.654347E+0
1.409648E+0
1.226124E+0
1.042600E+0
9.202509E-1
8.590761E-1
8.590761E-1
7.979015E-1
7.979015E-1
7.979015E-1
7.367269E-1
6.755521E-1
6.143774E-1
6.143774E-1
6.143774E-1
6.755521E-1
6.755521E-1
7.979015E-1
9.202509E-1
1.042600E+0
1.164950E+0
1.348474E+0
1.470823E+0
1.593172E+0
1.654347E+0
1.715522E+0
1.715522E+0
1.715522E+0
1.715522E+0
1.654347E+0
1.531998E+0
1.409648E+0
1.348474E+0
1.164950E+0
1.042600E+0
8.590761E-1
7.367269E-1
6.755521E-1
5.532028E-1
4.308534E-1
3.085040E-1
3.085040E-1
3.085040E-1
3.085040E-1
3.696786E-1
3.696786E-1
4.308534E-1
4.920281E-1
5.532028E-1
6.755521E-1
7.367269E-1
8.590761E-1
9.814255E-1
1.103775E+0
1.226124E+0
1.348474E+0
1.409648E+0
1.409648E+0
1.409648E+0
1.348474E+0
1.287299E+0
1.164950E+0
1.103775E+0
9.814255E-1
8.590761E-1
7.367269E-1
6.755521E-1
6.143774E-1
5.532028E-1
4.308534E-1
3.696786E-1
3.696786E-1
3.696786E-1
3.696786E-1
4.308534E-1
4.920281E-1
4.920281E-1
4.920281E-1
4.920281E-1
5.532028E-1
6.143774E-1
6.755521E-1
8.590761E-1
9.814255E-1
1.164950E+0
1.287299E+0
1.409648E+0
1.409648E+0
1.348474E+0
1.287299E+0
1.226124E+0
1.164950E+0
1.042600E+0
9.202509E-1
8.590761E-1
8.590761E-1
8.590761E-1
8.590761E-1
8.590761E-1
7.979015E-1
6.755521E-1
5.532028E-1
4.920281E-1
3.696786E-1
3.085040E-1
3.085040E-1
3.085040E-1
4.308534E-1
4.920281E-1
6.143774E-1
6.755521E-1
7.367269E-1
7.979015E-1
8.590761E-1
9.202509E-1
9.202509E-1
9.814255E-1
9.202509E-1
9.202509E-1
8.590761E-1
7.979015E-1
7.367269E-1
6.755521E-1
6.755521E-1
6.143774E-1
5.532028E-1
5.532028E-1
6.143774E-1
6.755521E-1
6.755521E-1
7.367269E-1
6.755521E-1
6.755521E-1
6.143774E-1
5.532028E-1
4.308534E-1
3.696786E-1
3.085040E-1
3.085040E-1
3.085040E-1
3.085040E-1
3.085040E-1
3.085040E-1
4.308534E-1
4.920281E-1
5.532028E-1
6.755521E-1
7.367269E-1
7.979015E-1
7.979015E-1
7.979015E-1
7.979015E-1
7.979015E-1
7.979015E-1
7.979015E-1
7.979015E-1
7.979015E-1
8.590761E-1
9.202509E-1
9.814255E-1
1.042600E+0
1.042600E+0
1.042600E+0
1.042600E+0
9.814255E-1
9.202509E-1
8.590761E-1
7.979015E-1
7.367269E-1
6.143774E-1
5.532028E-1
5.532028E-1
6.755521E-1
8.590761E-1
9.814255E-1
1.103775E+0
1.287299E+0
1.531998E+0
1.715522E+0
1.776696E+0
1.837871E+0
1.899046E+0
1.899046E+0
1.837871E+0
1.776696E+0
1.654347E+0
1.470823E+0
1.348474E+0
1.226124E+0
1.164950E+0
1.103775E+0
1.042600E+0
9.814255E-1
9.814255E-1
9.814255E-1
1.042600E+0
1.042600E+0
1.103775E+0
1.042600E+0
1.042600E+0
9.814255E-1
9.814255E-1
1.042600E+0
1.164950E+0
1.164950E+0
1.164950E+0
1.164950E+0
1.164950E+0
1.226124E+0
1.348474E+0
1.470823E+0
1.531998E+0
1.593172E+0
1.593172E+0
1.715522E+0
1.776696E+0
1.776696E+0
1.715522E+0
1.593172E+0
1.531998E+0
1.409648E+0
1.287299E+0
1.164950E+0
9.814255E-1
9.202509E-1
8.590761E-1
7.979015E-1
7.979015E-1
7.979015E-1
7.979015E-1
8.590761E-1
8.590761E-1
8.590761E-1
8.590761E-1
9.202509E-1
9.202509E-1
9.814255E-1
1.042600E+0
1.103775E+0
1.164950E+0
1.287299E+0
1.409648E+0
1.531998E+0
1.593172E+0
1.654347E+0
1.715522E+0
1.654347E+0
1.531998E+0
1.409648E+0
1.164950E+0
7.979015E-1
4.920281E-1
2.473294E-1
6.380522E-2
-5.854416E-2
-1.197188E-1
-1.808934E-1
-1.808934E-1
-1.197188E-1
-1.197188E-1
-5.854416E-2
2.630711E-3
6.380522E-2
1.861547E-1
1.861547E-1
2.473294E-1
3.085040E-1
3.696786E-1
4.308534E-1
3.696786E-1
3.696786E-1
3.085040E-1
2.473294E-1
2.473294E-1
2.473294E-1
3.085040E-1
3.696786E-1
3.696786E-1
3.085040E-1
1.861547E-1
2.630711E-3
-1.197188E-1
-3.032429E-1
-4.255922E-1
-6.091163E-1
-7.926405E-1
-9.149897E-1
-1.037339E+0
-1.159689E+0
-1.220863E+0
-1.282038E+0
-1.282038E+0
-1.220863E+0
-1.098514E+0
-1.037339E+0
-9.149897E-1
-7.314656E-1
-6.091163E-1
-4.255922E-1
-3.032429E-1
-1.808934E-1
-5.854416E-2
2.630711E-3
2.630711E-3
-5.854416E-2
-1.808934E-1
-2.420681E-1
-3.032429E-1
-4.255922E-1
-5.479417E-1
-6.702910E-1
-9.149897E-1
-1.098514E+0
-1.220863E+0
-1.404387E+0
-1.465562E+0
-1.465562E+0
-1.526737E+0
-1.465562E+0
-1.404387E+0
-1.404387E+0
-1.343212E+0
-1.282038E+0
-1.159689E+0
-1.037339E+0
-9.761643E-1
-8.538151E-1
-7.314656E-1
-6.702910E-1
-6.091163E-1
-6.702910E-1
-6.702910E-1
-7.926405E-1
-8.538151E-1
-9.149897E-1
-1.037339E+0
-1.159689E+0
-1.282038E+0
-1.282038E+0
-1.343212E+0
-1.343212E+0
-1.404387E+0
-1.404387E+0
-1.404387E+0
-1.404387E+0
-1.343212E+0
-1.282038E+0
-1.220863E+0
-1.159689E+0
-1.220863E+0
-1.343212E+0
-1.404387E+0
-1.465562E+0
-1.465562E+0
-1.526737E+0
-1.649086E+0
-1.710261E+0
-1.771435E+0
-1.832610E+0
-1.832610E+0
-1.832610E+0
-1.771435E+0
-1.710261E+0
-1.587911E+0
-1.465562E+0
-1.404387E+0
-1.343212E+0
-1.220863E+0
-1.220863E+0
-1.220863E+0
-1.220863E+0
-1.220863E+0
-1.282038E+0
-1.404387E+0
-1.587911E+0
-1.771435E+0
-1.893785E+0
-1.954959E+0
-2.016134E+0
-2.016134E+0
-2.016134E+0
-1.954959E+0
-1.832610E+0
-1.771435E+0
-1.771435E+0
-1.710261E+0
-1.587911E+0
-1.465562E+0
-1.220863E+0
-1.037339E+0
-9.761643E-1
-9.149897E-1
-9.149897E-1
-9.149897E-1
-9.149897E-1
-9.149897E-1
-9.149897E-1
-8.538151E-1
-7.926405E-1
-7.314656E-1
-6.091163E-1
-6.091163E-1
-6.091163E-1
-6.702910E-1
-6.702910E-1
-7.314656E-1
-7.926405E-1
-8.538151E-1
-9.149897E-1
-9.761643E-1
-9.761643E-1
-9.761643E-1
-9.761643E-1
-9.149897E-1
-8.538151E-1
-7.314656E-1
-6.091163E-1
-4.867668E-1
-3.644176E-1
-2.420681E-1
-1.808934E-1
-5.854416E-2
6.380522E-2
1.861547E-1
1.861547E-1
1.861547E-1
1.249800E-1
6.380522E-2
6.380522E-2
1.249800E-1
1.861547E-1
2.473294E-1
3.696786E-1
4.920281E-1
6.143774E-1
6.755521E-1
6.755521E-1
6.143774E-1
6.143774E-1
6.755521E-1
7.367269E-1
7.979015E-1
7.367269E-1
7.367269E-1
6.143774E-1
4.920281E-1
3.696786E-1
3.085040E-1
3.085040E-1
4.308534E-1
6.143774E-1
8.590761E-1
1.103775E+0
1.348474E+0
1.531998E+0
1.654347E+0
1.715522E+0
1.715522E+0
1.654347E+0
1.654347E+0
1.654347E+0
1.715522E+0
1.837871E+0
1.899046E+0
2.021395E+0
2.143745E+0
2.266094E+0
2.266094E+0
2.204919E+0
2.204919E+0
2.143745E+0
2.021395E+0
1.899046E+0
1.715522E+0
1.593172E+0
1.470823E+0
1.409648E+0
1.348474E+0
1.287299E+0
1.226124E+0
1.226124E+0
1.348474E+0
1.531998E+0
1.776696E+0
2.021395E+0
2.266094E+0
2.388443E+0
2.510793E+0
2.510793E+0
2.510793E+0
2.510793E+0
2.449618E+0
2.327269E+0
2.266094E+0
2.266094E+0
2.204919E+0
2.143745E+0
2.082570E+0
1.960221E+0
1.837871E+0
1.654347E+0
1.531998E+0
1.470823E+0
1.470823E+0
1.531998E+0
1.593172E+0
1.654347E+0
1.715522E+0
1.715522E+0
1.715522E+0
1.715522E+0
1.715522E+0
1.715522E+0
1.837871E+0
1.899046E+0
1.960221E+0
2.021395E+0
2.082570E+0
2.082570E+0
2.082570E+0
1.960221E+0
1.715522E+0
1.470823E+0
1.287299E+0
1.164950E+0
1.103775E+0
1.042600E+0
1.042600E+0
9.814255E-1
9.814255E-1
9.814255E-1
1.042600E+0
1.042600E+0
9.814255E-1
9.202509E-1
8.590761E-1
7.979015E-1
7.979015E-1
7.979015E-1
7.367269E-1
6.755521E-1
5.532028E-1
3.696786E-1
2.473294E-1
1.249800E-1
-5.854416E-2
-1.197188E-1
-1.197188E-1
2.630711E-3
1.861547E-1
3.696786E-1
5.532028E-1
6.755521E-1
6.755521E-1
6.755521E-1
6.755521E-1
6.143774E-1
5.532028E-1
5.532028E-1
4.920281E-1
4.920281E-1
4.308534E-1
3.696786E-1
3.696786E-1
3.085040E-1
2.473294E-1
2.473294E-1
2.473294E-1
2.473294E-1
2.473294E-1
1.861547E-1
6.380522E-2
2.630711E-3
-5.854416E-2
-1.197188E-1
-1.808934E-1
-1.808934E-1
-2.420681E-1
-2.420681E-1
-1.197188E-1
2.630711E-3
1.861547E-1
3.085040E-1
4.308534E-1
4.920281E-1
5.532028E-1
5.532028E-1
4.920281E-1
3.696786E-1
1.861547E-1
6.380522E-2
-5.854416E-2
-5.854416E-2
-5.854416E-2
-5.854416E-2
-1.197188E-1
-1.197188E-1
-1.808934E-1
-3.032429E-1
-4.255922E-1
-4.867668E-1
-6.091163E-1
-6.702910E-1
-6.702910E-1
-6.702910E-1
-6.702910E-1
-6.702910E-1
-6.091163E-1
-6.702910E-1
-6.702910E-1
-6.702910E-1
-6.091163E-1
-5.479417E-1
-5.479417E-1
-5.479417E-1
-4.867668E-1
-4.867668E-1
-4.867668E-1
-6.091163E-1
-7.314656E-1
-9.761643E-1
-1.159689E+0
-1.343212E+0
-1.526737E+0
-1.587911E+0
-1.649086E+0
-1.710261E+0
-1.710261E+0
-1.710261E+0
-1.771435E+0
-1.771435E+0
-1.710261E+0
-1.649086E+0
-1.526737E+0
-1.404387E+0
-1.220863E+0
-1.037339E+0
-9.761643E-1
-9.149897E-1
-9.149897E-1
-9.761643E-1
-1.037339E+0
-1.098514E+0
-1.159689E+0
-1.159689E+0
-1.159689E+0
-1.220863E+0
-1.282038E+0
-1.404387E+0
-1.465562E+0
-1.526737E+0
-1.526737E+0
-1.587911E+0
-1.587911E+0
-1.587911E+0
-1.526737E+0
-1.465562E+0
-1.404387E+0
-1.404387E+0
-1.343212E+0
-1.282038E+0
-1.282038E+0
-1.282038E+0
-1.282038E+0
-1.282038E+0
-1.282038E+0
-1.343212E+0
-1.282038E+0
-1.220863E+0
-1.159689E+0
-1.098514E+0
-1.037339E+0
-1.037339E+0
-1.037339E+0
-1.037339E+0
-1.037339E+0
-1.037339E+0
-9.761643E-1
-9.149897E-1
-7.926405E-1
-7.314656E-1
-7.314656E-1
-7.926405E-1
-7.926405E-1
-9.149897E-1
-9.761643E-1
-1.037339E+0
-1.037339E+0
-9.761643E-1
-9.761643E-1
-9.761643E-1
-1.037339E+0
-1.037339E+0
-1.037339E+0
-1.037339E+0
-9.761643E-1
-9.149897E-1
-7.926405E-1
-6.702910E-1
-5.479417E-1
-4.255922E-1
-3.644176E-1
-2.420681E-1
-1.808934E-1
-1.808934E-1
-3.032429E-1
-4.255922E-1
-6.091163E-1
-7.314656E-1
-8.538151E-1
-1.037339E+0
-1.159689E+0
-1.220863E+0
-1.343212E+0
-1.343212E+0
-1.404387E+0
-1.404387E+0
-1.465562E+0
-1.526737E+0
-1.587911E+0
-1.587911E+0
-1.587911E+0
-1.526737E+0
-1.465562E+0
-1.343212E+0
-1.220863E+0
-1.098514E+0
-1.037339E+0
-9.761643E-1
-9.761643E-1
-9.761643E-1
-9.761643E-1
-9.761643E-1
-9.149897E-1
-9.149897E-1
-8.538151E-1
-8.538151E-1
-8.538151E-1
-8.538151E-1
-9.149897E-1
-9.149897E-1
-9.761643E-1
-9.761643E-1
-1.037339E+0
-1.159689E+0
-1.282038E+0
-1.404387E+0
-1.465562E+0
-1.526737E+0
-1.526737E+0
-1.465562E+0
-1.465562E+0
-1.404387E+0
-1.343212E+0
-1.282038E+0
-1.159689E+0
-9.761643E-1
-7.926405E-1
-6.091163E-1
-4.867668E-1
-3.644176E-1
-3.032429E-1
-2.420681E-1
-1.808934E-1
-1.197188E-1
-5.854416E-2
-5.854416E-2
-5.854416E-2
-5.854416E-2
-5.854416E-2
-1.197188E-1
-1.808934E-1
-2.420681E-1
-3.644176E-1
-4.867668E-1
-5.479417E-1
-6.091163E-1
-6.702910E-1
-7.314656E-1
-7.314656E-1
-6.702910E-1
-6.091163E-1
-6.091163E-1
-5.479417E-1
-4.867668E-1
-4.255922E-1
-3.032429E-1
-2.420681E-1
-1.808934E-1
-5.854416E-2
2.630711E-3
6.380522E-2
6.380522E-2
1.249800E-1
6.380522E-2
2.630711E-3
-5.854416E-2
-1.197188E-1
-1.808934E-1
-3.032429E-1
-4.255922E-1
-4.867668E-1
-4.867668E-1
-4.867668E-1
-4.867668E-1
-5.479417E-1
-5.479417E-1
-6.091163E-1
-6.702910E-1
-6.702910E-1
-6.702910E-1
-6.091163E-1
-5.479417E-1
-5.479417E-1
-5.479417E-1
-5.479417E-1
-5.479417E-1
-4.867668E-1
-4.255922E-1
-4.867668E-1
-4.867668E-1
-4.255922E-1
-3.644176E-1
-2.420681E-1
-1.197188E-1
-5.854416E-2
-5.854416E-2
-5.854416E-2
-5.854416E-2
-1.197188E-1
-1.808934E-1
-2.420681E-1
-3.032429E-1
-4.255922E-1
-6.091163E-1
-7.314656E-1
-7.926405E-1
-7.926405E-1
-7.926405E-1
-7.314656E-1
-6.702910E-1
-6.091163E-1
-4.867668E-1
-3.644176E-1
-3.032429E-1
-2.420681E-1
-1.808934E-1
-2.420681E-1
-3.032429E-1
-3.644176E-1
-4.255922E-1
-4.867668E-1
-5.479417E-1
-6.702910E-1
-7.314656E-1
-8.538151E-1
-8.538151E-1
-7.926405E-1
-7.314656E-1
-6.702910E-1
-6.091163E-1
-4.867668E-1
-3.644176E-1
-3.032429E-1
-2.420681E-1
-1.808934E-1
-5.854416E-2
2.630711E-3
-5.854416E-2
-1.197188E-1
-1.197188E-1
-1.197188E-1
-1.808934E-1
-3.032429E-1
-4.255922E-1
-5.479417E-1
-6.091163E-1
-6.702910E-1
-7.314656E-1
-7.926405E-1
-7.926405E-1
-7.926405E-1
-8.538151E-1
-8.538151E-1
-8.538151E-1
-7.926405E-1
-7.314656E-1
-6.091163E-1
-4.867668E-1
-3.644176E-1
-2.420681E-1
-1.197188E-1
2.630711E-3
1.249800E-1
1.249800E-1
6.380522E-2
2.630711E-3
-5.854416E-2
-1.197188E-1
-3.032429E-1
-4.867668E-1
-7.314656E-1
-9.149897E-1
-1.098514E+0
-1.220863E+0
-1.404387E+0
-1.526737E+0
-1.649086E+0
-1.649086E+0
-1.710261E+0
-1.710261E+0
-1.649086E+0
-1.526737E+0
-1.404387E+0
-1.282038E+0
-1.220863E+0
-1.037339E+0
-8.538151E-1
-6.702910E-1
-4.867668E-1
-3.644176E-1
-3.032429E-1
-1.808934E-1
-1.197188E-1
-1.197188E-1
-1.197188E-1
-1.808934E-1
-1.808934E-1
-2.420681E-1
-3.644176E-1
-4.867668E-1
-6.091163E-1
-7.314656E-1
-8.538151E-1
-9.761643E-1
-1.098514E+0
-1.159689E+0
-1.220863E+0
-1.282038E+0
-1.282038E+0
-1.220863E+0
-1.098514E+0
-9.149897E-1
-7.314656E-1
-4.867668E-1
-2.420681E-1
2.630711E-3
3.085040E-1
4.920281E-1
6.755521E-1
7.979015E-1
7.979015E-1
7.367269E-1
5.532028E-1
4.308534E-1
2.473294E-1
6.380522E-2
2.630711E-3
-1.197188E-1
-1.808934E-1
-3.032429E-1
-3.644176E-1
-4.867668E-1
-5.479417E-1
-6.702910E-1
-7.314656E-1
-7.926405E-1
-8.538151E-1
-8.538151E-1
-9.149897E-1
-9.149897E-1
-9.761643E-1
-9.761643E-1
-9.761643E-1
-9.149897E-1
-9.149897E-1
-9.149897E-1
-8.538151E-1
-8.538151E-1
-9.149897E-1
-9.149897E-1
-9.149897E-1
-9.149897E-1
-9.149897E-1
-9.761643E-1
-1.037339E+0
-1.098514E+0
-1.159689E+0
-1.220863E+0
-1.220863E+0
-1.282038E+0
-1.343212E+0
-1.465562E+0
-1.587911E+0
-1.649086E+0
-1.649086E+0
-1.587911E+0
-1.526737E+0
-1.465562E+0
-1.404387E+0
-1.343212E+0
-1.282038E+0
-1.220863E+0
-1.159689E+0
-1.159689E+0
-1.220863E+0
-1.220863E+0
-1.220863E+0
-1.220863E+0
-1.220863E+0
-1.220863E+0
-1.220863E+0
-1.159689E+0
-1.159689E+0
-1.220863E+0
-1.220863E+0
-1.220863E+0
-1.159689E+0
-1.098514E+0
-1.098514E+0
-1.098514E+0
-1.098514E+0
-1.037339E+0
-1.037339E+0
-1.037339E+0
-1.098514E+0
-1.220863E+0
-1.282038E+0
-1.282038E+0
-1.282038E+0
-1.159689E+0
-1.037339E+0
-9.149897E-1
-7.314656E-1
-6.091163E-1
-4.867668E-1
-4.255922E-1
-3.644176E-1
-3.644176E-1
-3.644176E-1
-3.644176E-1
-3.644176E-1
-3.644176E-1
-3.032429E-1
-3.644176E-1
-3.644176E-1
-3.644176E-1
-3.032429E-1
-2.420681E-1
-1.808934E-1
-5.854416E-2
2.630711E-3
6.380522E-2
1.249800E-1
1.861547E-1
1.861547E-1
1.249800E-1
2.630711E-3
-5.854416E-2
-1.808934E-1
-2.420681E-1
-2.420681E-1
-3.032429E-1
-3.032429E-1
-3.032429E-1
-2.420681E-1
-1.197188E-1
-5.854416E-2
2.630711E-3
2.630711E-3
2.630711E-3
2.630711E-3
-5.854416E-2
-5.854416E-2
-5.854416E-2
2.630711E-3
2.630711E-3
2.630711E-3
6.380522E-2
1.861547E-1
2.473294E-1
3.085040E-1
3.696786E-1
4.308534E-1
4.920281E-1
5.532028E-1
6.143774E-1
5.532028E-1
5.532028E-1
4.308534E-1
3.696786E-1
3.085040E-1
2.473294E-1
1.861547E-1
1.249800E-1
6.380522E-2
6.380522E-2
1.249800E-1
1.861547E-1
1.861547E-1
1.861547E-1
1.249800E-1
1.249800E-1
1.861547E-1
1.861547E-1
1.861547E-1
1.861547E-1
2.473294E-1
3.085040E-1
3.696786E-1
4.308534E-1
5.532028E-1
6.143774E-1
7.367269E-1
7.979015E-1
9.202509E-1
9.814255E-1
1.103775E+0
1.164950E+0
1.226124E+0
1.287299E+0
1.348474E+0
1.348474E+0
1.287299E+0
1.164950E+0
1.103775E+0
1.042600E+0
9.202509E-1
8.590761E-1
7.979015E-1
7.367269E-1
7.367269E-1
7.979015E-1
9.202509E-1
9.814255E-1
1.103775E+0
1.164950E+0
1.226124E+0
1.226124E+0
1.164950E+0
1.164950E+0
1.164950E+0
1.103775E+0
1.103775E+0
1.164950E+0
1.164950E+0
1.226124E+0
1.226124E+0
1.287299E+0
1.287299E+0
1.348474E+0
1.409648E+0
1.409648E+0
1.348474E+0
1.287299E+0
1.164950E+0
1.042600E+0
9.202509E-1
8.590761E-1
7.979015E-1
6.755521E-1
5.532028E-1
4.308534E-1
4.308534E-1
3.696786E-1
3.696786E-1
3.696786E-1
4.308534E-1
5.532028E-1
6.755521E-1
7.979015E-1
7.979015E-1
7.979015E-1
7.979015E-1
7.367269E-1
6.755521E-1
5.532028E-1
4.308534E-1
3.696786E-1
3.696786E-1
3.696786E-1
2.473294E-1
1.249800E-1
2.630711E-3
-5.854416E-2
-5.854416E-2
-5.854416E-2
-5.854416E-2
-5.854416E-2
6.380522E-2
1.861547E-1
2.473294E-1
3.085040E-1
3.085040E-1
3.085040E-1
3.696786E-1
4.920281E-1
5.532028E-1
6.755521E-1
7.979015E-1
8.590761E-1
8.590761E-1
8.590761E-1
8.590761E-1
8.590761E-1
8.590761E-1
8.590761E-1
9.202509E-1
9.814255E-1
9.814255E-1
1.042600E+0
1.042600E+0
1.042600E+0
1.042600E+0
9.814255E-1
8.590761E-1
7.979015E-1
7.979015E-1
8.590761E-1
8.590761E-1
9.202509E-1
9.202509E-1
9.814255E-1
9.814255E-1
1.103775E+0
1.164950E+0
1.287299E+0
1.348474E+0
1.470823E+0
1.531998E+0
1.654347E+0
1.654347E+0
1.593172E+0
1.593172E+0
1.593172E+0
1.593172E+0
1.593172E+0
1.593172E+0
1.654347E+0
1.654347E+0
1.593172E+0
1.531998E+0
1.531998E+0
1.470823E+0
1.470823E+0
1.470823E+0
1.531998E+0
1.593172E+0
1.654347E+0
1.715522E+0
1.715522E+0
1.654347E+0
1.654347E+0
1.654347E+0
1.654347E+0
1.593172E+0
1.593172E+0
1.593172E+0
1.654347E+0
1.715522E+0
1.776696E+0
1.837871E+0
1.899046E+0
1.899046E+0
1.960221E+0
2.021395E+0
2.021395E+0
2.021395E+0
2.021395E+0
2.021395E+0
2.082570E+0
2.143745E+0
2.143745E+0
2.143745E+0
2.082570E+0
1.960221E+0
1.899046E+0
1.837871E+0
1.776696E+0
1.776696E+0
1.776696E+0
1.776696E+0
1.776696E+0
1.715522E+0
1.654347E+0
1.593172E+0
1.593172E+0
1.654347E+0
1.837871E+0
1.960221E+0
2.082570E+0
2.143745E+0
2.327269E+0
2.449618E+0
2.633142E+0
2.694317E+0
2.755492E+0
2.755492E+0
2.694317E+0
2.694317E+0
2.694317E+0
2.571967E+0
2.510793E+0
2.449618E+0
2.388443E+0
2.388443E+0
2.266094E+0
2.143745E+0
2.082570E+0
1.960221E+0
1.899046E+0
1.776696E+0
1.715522E+0
1.654347E+0
1.654347E+0
1.654347E+0
1.715522E+0
1.715522E+0
1.776696E+0
1.837871E+0
1.960221E+0
2.082570E+0
2.266094E+0
2.388443E+0
2.510793E+0
2.571967E+0
2.633142E+0
2.571967E+0
2.510793E+0
2.449618E+0
2.327269E+0
2.204919E+0
2.082570E+0
1.960221E+0
1.776696E+0
1.593172E+0
1.470823E+0
1.348474E+0
1.226124E+0
1.226124E+0
1.164950E+0
1.103775E+0
1.042600E+0
9.814255E-1
9.202509E-1
8.590761E-1
9.202509E-1
9.814255E-1
1.103775E+0
1.164950E+0
1.164950E+0
1.164950E+0
1.226124E+0
1.226124E+0
1.226124E+0
1.226124E+0
1.226124E+0
1.226124E+0
1.226124E+0
1.226124E+0
1.226124E+0
1.226124E+0
1.226124E+0
1.164950E+0
1.103775E+0
1.042600E+0
9.814255E-1
9.202509E-1
8.590761E-1
7.367269E-1
7.367269E-1
6.755521E-1
6.755521E-1
6.755521E-1
7.367269E-1
7.979015E-1
8.590761E-1
9.814255E-1
1.164950E+0
1.287299E+0
1.348474E+0
1.470823E+0
1.531998E+0
1.531998E+0
1.593172E+0
1.654347E+0
1.654347E+0
1.654347E+0
1.593172E+0
1.531998E+0
1.470823E+0
1.348474E+0
1.287299E+0
1.226124E+0
1.164950E+0
1.103775E+0
1.103775E+0
1.103775E+0
1.164950E+0
1.164950E+0
1.226124E+0
1.226124E+0
1.226124E+0
1.287299E+0
1.348474E+0
1.409648E+0
1.470823E+0
1.593172E+0
1.715522E+0
1.776696E+0
1.837871E+0
1.837871E+0
1.776696E+0
1.715522E+0
1.593172E+0
1.531998E+0
1.531998E+0
1.470823E+0
1.470823E+0
1.409648E+0
1.287299E+0
1.287299E+0
1.226124E+0
1.164950E+0
1.103775E+0
1.042600E+0
1.042600E+0
1.103775E+0
1.164950E+0
1.226124E+0
1.287299E+0
1.348474E+0
1.348474E+0
1.409648E+0
1.470823E+0
1.531998E+0
1.593172E+0
1.654347E+0
1.654347E+0
1.715522E+0
1.715522E+0
1.654347E+0
1.593172E+0
1.470823E+0
1.409648E+0
1.348474E+0
1.226124E+0
1.103775E+0
9.814255E-1
9.202509E-1
9.814255E-1
9.814255E-1
9.814255E-1
9.814255E-1
1.042600E+0
1.103775E+0
1.103775E+0
1.042600E+0
1.042600E+0
1.042600E+0
1.103775E+0
1.164950E+0
1.226124E+0
1.226124E+0
1.348474E+0
1.470823E+0
1.470823E+0
1.531998E+0
1.531998E+0
1.654347E+0
1.715522E+0
1.715522E+0
1.654347E+0
1.593172E+0
1.531998E+0
1.531998E+0
1.470823E+0
1.409648E+0
1.409648E+0
1.409648E+0
1.409648E+0
1.409648E+0
1.409648E+0
1.409648E+0
1.470823E+0
1.470823E+0
1.470823E+0
1.470823E+0
1.531998E+0
1.654347E+0
1.654347E+0
1.715522E+0
1.715522E+0
1.715522E+0
1.715522E+0
1.715522E+0
1.715522E+0
1.654347E+0
1.654347E+0
1.593172E+0
1.593172E+0
1.593172E+0
1.593172E+0
1.593172E+0
1.531998E+0
1.531998E+0
1.470823E+0
1.409648E+0
1.348474E+0
1.226124E+0
1.164950E+0
1.103775E+0
1.103775E+0
1.164950E+0
1.226124E+0
1.287299E+0
1.348474E+0
1.409648E+0
1.409648E+0
1.409648E+0
1.348474E+0
1.348474E+0
1.409648E+0
1.470823E+0
1.470823E+0
1.409648E+0
1.409648E+0
1.409648E+0
1.348474E+0
1.287299E+0
1.287299E+0
1.287299E+0
1.348474E+0
1.409648E+0
1.409648E+0
1.409648E+0
1.348474E+0
1.287299E+0
1.287299E+0
1.287299E+0
1.348474E+0
1.348474E+0
1.348474E+0
1.287299E+0
1.226124E+0
1.164950E+0
1.103775E+0
1.103775E+0
1.103775E+0
1.164950E+0
1.226124E+0
1.348474E+0
1.470823E+0
1.593172E+0
1.715522E+0
1.776696E+0
1.899046E+0
2.021395E+0
2.082570E+0
2.082570E+0
2.082570E+0
2.021395E+0
2.021395E+0
1.960221E+0
1.899046E+0
1.837871E+0
1.715522E+0
1.654347E+0
1.593172E+0
1.593172E+0
1.593172E+0
1.593172E+0
1.531998E+0
1.531998E+0
1.531998E+0
1.531998E+0
1.531998E+0
1.531998E+0
1.531998E+0
1.593172E+0
1.715522E+0
1.776696E+0
1.899046E+0
1.960221E+0
2.021395E+0
2.021395E+0
2.082570E+0
2.204919E+0
2.327269E+0
2.266094E+0
2.204919E+0
2.143745E+0
2.143745E+0
2.143745E+0
2.143745E+0
2.021395E+0
1.960221E+0
1.837871E+0
1.776696E+0
1.715522E+0
1.654347E+0
1.531998E+0
1.470823E+0
1.470823E+0
1.470823E+0
1.531998E+0
1.593172E+0
1.654347E+0
1.715522E+0
1.776696E+0
1.776696E+0
1.837871E+0
1.837871E+0
1.837871E+0
1.960221E+0
2.021395E+0
2.082570E+0
2.143745E+0
2.204919E+0
2.204919E+0
2.204919E+0
2.143745E+0
2.143745E+0
2.143745E+0
2.082570E+0
2.021395E+0
1.960221E+0
1.899046E+0
1.776696E+0
1.654347E+0
1.593172E+0
1.593172E+0
1.531998E+0
1.470823E+0
1.409648E+0
1.348474E+0
1.287299E+0
1.287299E+0
1.287299E+0
1.348474E+0
1.470823E+0
1.531998E+0
1.654347E+0
1.715522E+0
1.837871E+0
1.837871E+0
1.837871E+0
1.837871E+0
1.837871E+0
1.899046E+0
1.899046E+0
1.837871E+0
1.715522E+0
1.593172E+0
1.409648E+0
1.287299E+0
1.164950E+0
1.103775E+0
1.042600E+0
1.042600E+0
1.103775E+0
1.103775E+0
1.164950E+0
1.164950E+0
1.226124E+0
1.287299E+0
1.287299E+0
1.348474E+0
1.409648E+0
1.531998E+0
1.654347E+0
1.715522E+0
1.715522E+0
1.654347E+0
1.593172E+0
1.470823E+0
1.409648E+0
1.287299E+0
1.226124E+0
1.164950E+0
1.042600E+0
9.814255E-1
9.202509E-1
9.202509E-1
8.590761E-1
8.590761E-1
8.590761E-1
8.590761E-1
9.202509E-1
9.814255E-1
9.814255E-1
9.814255E-1
9.814255E-1
9.814255E-1
9.814255E-1
9.814255E-1
9.814255E-1
9.814255E-1
9.814255E-1
9.814255E-1
9.814255E-1
1.042600E+0
1.042600E+0
1.042600E+0
9.202509E-1
7.367269E-1
6.143774E-1
4.920281E-1
4.920281E-1
3.696786E-1
3.085040E-1
1.861547E-1
1.249800E-1
1.249800E-1
1.249800E-1
1.249800E-1
1.861547E-1
2.473294E-1
3.085040E-1
4.308534E-1
4.920281E-1
5.532028E-1
5.532028E-1
6.143774E-1
6.755521E-1
7.367269E-1
7.979015E-1
7.979015E-1
8.590761E-1
8.590761E-1
8.590761E-1
7.979015E-1
6.755521E-1
4.920281E-1
4.308534E-1
3.085040E-1
2.473294E-1
1.861547E-1
1.861547E-1
1.249800E-1
6.380522E-2
2.630711E-3
2.630711E-3
2.630711E-3
6.380522E-2
1.249800E-1
1.249800E-1
1.861547E-1
3.085040E-1
4.920281E-1
6.143774E-1
7.367269E-1
7.979015E-1
7.979015E-1
7.367269E-1
7.367269E-1
7.367269E-1
7.979015E-1
7.979015E-1
7.979015E-1
7.367269E-1
7.367269E-1
7.367269E-1
6.755521E-1
6.143774E-1
4.920281E-1
3.696786E-1
3.085040E-1
3.085040E-1
3.085040E-1
3.085040E-1
3.085040E-1
2.473294E-1
1.861547E-1
1.249800E-1
1.861547E-1
2.473294E-1
3.085040E-1
3.696786E-1
4.308534E-1
6.143774E-1
7.367269E-1
9.202509E-1
1.042600E+0
1.103775E+0
1.164950E+0
1.164950E+0
1.164950E+0
1.103775E+0
1.042600E+0
9.202509E-1
8.590761E-1
7.979015E-1
6.755521E-1
6.143774E-1
4.920281E-1
3.696786E-1
2.473294E-1
1.249800E-1
6.380522E-2
2.630711E-3
2.630711E-3
2.630711E-3
6.380522E-2
1.249800E-1
2.473294E-1
4.308534E-1
5.532028E-1
7.367269E-1
9.202509E-1
9.814255E-1
1.042600E+0
1.042600E+0
1.042600E+0
1.042600E+0
1.042600E+0
1.042600E+0
1.042600E+0
1.042600E+0
1.042600E+0
1.042600E+0
1.042600E+0
1.042600E+0
1.042600E+0
1.042600E+0
1.042600E+0
9.814255E-1
9.814255E-1
9.202509E-1
8.590761E-1
8.590761E-1
8.590761E-1
8.590761E-1
8.590761E-1
8.590761E-1
7.979015E-1
7.367269E-1
6.755521E-1
6.755521E-1
7.367269E-1
9.202509E-1
1.042600E+0
1.164950E+0
1.226124E+0
1.287299E+0
1.409648E+0
1.531998E+0
1.593172E+0
1.531998E+0
1.409648E+0
1.287299E+0
1.164950E+0
1.103775E+0
1.103775E+0
1.042600E+0
9.814255E-1
9.202509E-1
7.979015E-1
7.367269E-1
6.755521E-1
6.143774E-1
6.143774E-1
6.143774E-1
6.755521E-1
7.979015E-1
8.590761E-1
8.590761E-1
9.202509E-1
9.202509E-1
9.814255E-1
1.042600E+0
1.103775E+0
1.103775E+0
1.103775E+0
1.103775E+0
1.103775E+0
1.103775E+0
1.042600E+0
1.042600E+0
9.814255E-1
9.202509E-1
8.590761E-1
7.367269E-1
6.755521E-1
6.143774E-1
5.532028E-1
5.532028E-1
5.532028E-1
5.532028E-1
5.532028E-1
4.920281E-1
4.308534E-1
3.696786E-1
3.696786E-1
3.696786E-1
3.696786E-1
4.308534E-1
4.920281E-1
4.920281E-1
4.920281E-1
4.308534E-1
4.308534E-1
4.308534E-1
4.308534E-1
4.308534E-1
4.308534E-1
4.920281E-1
6.143774E-1
6.143774E-1
6.755521E-1
6.755521E-1
7.367269E-1
7.367269E-1
7.367269E-1
7.367269E-1
6.755521E-1
6.755521E-1
6.755521E-1
6.143774E-1
5.532028E-1
4.920281E-1
4.920281E-1
4.920281E-1
5.532028E-1
6.143774E-1
6.143774E-1
6.755521E-1
6.755521E-1
6.755521E-1
6.755521E-1
7.367269E-1
6.755521E-1
6.143774E-1
5.532028E-1
4.920281E-1
4.920281E-1
4.920281E-1
5.532028E-1
5.532028E-1
4.920281E-1
4.920281E-1
4.920281E-1
4.308534E-1
3.696786E-1
3.696786E-1
3.085040E-1
2.473294E-1
2.473294E-1
3.085040E-1
3.085040E-1
3.085040E-1
2.473294E-1
1.861547E-1
1.249800E-1
6.380522E-2
-5.854416E-2
-1.197188E-1
-1.197188E-1
-1.197188E-1
-1.197188E-1
-1.197188E-1
-1.197188E-1
-1.197188E-1
-1.197188E-1
-1.197188E-1
-1.197188E-1
-1.197188E-1
-1.197188E-1
-1.197188E-1
-1.197188E-1
-5.854416E-2
6.380522E-2
1.249800E-1
1.861547E-1
2.473294E-1
2.473294E-1
2.473294E-1
2.473294E-1
1.861547E-1
1.249800E-1
6.380522E-2
-5.854416E-2
-1.197188E-1
-1.808934E-1
-2.420681E-1
-3.032429E-1
-3.644176E-1
-4.255922E-1
-4.867668E-1
-4.255922E-1
-4.255922E-1
-3.644176E-1
-3.032429E-1
-2.420681E-1
-2.420681E-1
-1.808934E-1
-1.197188E-1
-5.854416E-2
-5.854416E-2
-5.854416E-2
-5.854416E-2
2.630711E-3
6.380522E-2
1.249800E-1
1.249800E-1
1.249800E-1
1.249800E-1
1.861547E-1
1.249800E-1
6.380522E-2
2.630711E-3
-5.854416E-2
-1.808934E-1
-3.644176E-1
-4.867668E-1
-6.091163E-1
-6.702910E-1
-7.314656E-1
-7.926405E-1
-7.314656E-1
-6.091163E-1
-4.867668E-1
-3.032429E-1
-1.197188E-1
2.630711E-3
1.861547E-1
3.696786E-1
4.920281E-1
4.920281E-1
5.532028E-1
5.532028E-1
5.532028E-1
4.920281E-1
4.308534E-1
3.696786E-1
3.085040E-1
3.085040E-1
2.473294E-1
1.249800E-1
2.630711E-3
-1.808934E-1
-3.032429E-1
-4.255922E-1
-4.867668E-1
-5.479417E-1
-4.867668E-1
-4.867668E-1
-4.255922E-1
-3.644176E-1
-3.032429E-1
-2.420681E-1
-1.808934E-1
-1.197188E-1
2.630711E-3
1.861547E-1
3.696786E-1
5.532028E-1
6.755521E-1
7.979015E-1
8.590761E-1
7.979015E-1
7.979015E-1
6.755521E-1
5.532028E-1
3.696786E-1
1.861547E-1
-5.854416E-2
-2.420681E-1
-3.644176E-1
-4.867668E-1
-4.867668E-1
-6.091163E-1
-6.702910E-1
-6.702910E-1
-6.091163E-1
-4.867668E-1
-4.255922E-1
-3.032429E-1
-1.808934E-1
2.630711E-3
1.249800E-1
1.861547E-1
3.085040E-1
4.308534E-1
5.532028E-1
6.755521E-1
7.979015E-1
8.590761E-1
7.979015E-1
7.367269E-1
6.755521E-1
4.920281E-1
3.085040E-1
1.249800E-1
-5.854416E-2
-2.420681E-1
-3.644176E-1
-4.255922E-1
-4.867668E-1
-5.479417E-1
-6.091163E-1
-6.091163E-1
-5.479417E-1
-4.867668E-1
-4.255922E-1
-3.644176E-1
-3.032429E-1
-1.808934E-1
2.630711E-3
2.473294E-1
4.920281E-1
6.755521E-1
7.979015E-1
7.979015E-1
7.979015E-1
7.979015E-1
6.755521E-1
5.532028E-1
3.085040E-1
6.380522E-2
-1.197188E-1
-3.032429E-1
-4.255922E-1
-4.867668E-1
-6.091163E-1
-7.314656E-1
-8.538151E-1
-9.761643E-1
-9.761643E-1
-9.149897E-1
-7.926405E-1
-6.702910E-1
-6.091163E-1
-5.479417E-1
-4.255922E-1
-3.032429E-1
-1.808934E-1
-5.854416E-2
2.630711E-3
6.380522E-2
6.380522E-2
6.380522E-2
6.380522E-2
6.380522E-2
2.630711E-3
-5.854416E-2
-1.197188E-1
-1.808934E-1
-2.420681E-1
-3.032429E-1
-3.644176E-1
-4.255922E-1
-4.255922E-1
-4.255922E-1
-4.255922E-1
-4.255922E-1
-3.644176E-1
-2.420681E-1
-1.197188E-1
2.630711E-3
6.380522E-2
1.861547E-1
3.085040E-1
4.308534E-1
6.143774E-1
7.367269E-1
7.979015E-1
7.979015E-1
7.367269E-1
6.143774E-1
4.920281E-1
3.085040E-1
1.861547E-1
6.380522E-2
2.630711E-3
-1.197188E-1
-2.420681E-1
-3.032429E-1
-3.032429E-1
-3.032429E-1
-3.032429E-1
-3.032429E-1
-2.420681E-1
-1.197188E-1
6.380522E-2
1.861547E-1
3.085040E-1
3.696786E-1
4.920281E-1
5.532028E-1
6.143774E-1
6.143774E-1
6.143774E-1
6.755521E-1
7.367269E-1
7.979015E-1
9.202509E-1
9.202509E-1
9.202509E-1
9.202509E-1
8.590761E-1
8.590761E-1
7.979015E-1
6.755521E-1
5.532028E-1
4.308534E-1
3.696786E-1
3.085040E-1
2.473294E-1
2.473294E-1
3.085040E-1
3.696786E-1
3.696786E-1
4.308534E-1
4.920281E-1
6.143774E-1
7.367269E-1
8.590761E-1
9.202509E-1
9.202509E-1
9.202509E-1
8.590761E-1
7.979015E-1
7.979015E-1
7.367269E-1
6.755521E-1
6.755521E-1
6.143774E-1
6.143774E-1
6.143774E-1
6.143774E-1
6.755521E-1
6.755521E-1
6.143774E-1
5.532028E-1
4.920281E-1
4.920281E-1
5.532028E-1
5.532028E-1
4.920281E-1
4.920281E-1
4.920281E-1
4.920281E-1
4.920281E-1
4.920281E-1
5.532028E-1
6.755521E-1
7.367269E-1
7.979015E-1
8.590761E-1
7.979015E-1
7.979015E-1
7.367269E-1
7.367269E-1
7.367269E-1
7.367269E-1
7.979015E-1
8.590761E-1
8.590761E-1
7.979015E-1
7.367269E-1
6.143774E-1
5.532028E-1
4.308534E-1
3.085040E-1
2.473294E-1
1.861547E-1
1.249800E-1
1.249800E-1
1.861547E-1
3.085040E-1
4.308534E-1
5.532028E-1
7.367269E-1
8.590761E-1
9.814255E-1
1.042600E+0
1.042600E+0
1.103775E+0
1.103775E+0
1.226124E+0
1.287299E+0
1.348474E+0
1.409648E+0
1.409648E+0
1.409648E+0
1.287299E+0
1.164950E+0
1.042600E+0
9.202509E-1
7.979015E-1
7.367269E-1
6.755521E-1
6.143774E-1
6.143774E-1
6.143774E-1
6.755521E-1
6.755521E-1
6.755521E-1
6.755521E-1
7.367269E-1
7.979015E-1
7.979015E-1
7.979015E-1
7.979015E-1
8.590761E-1
8.590761E-1
8.590761E-1
9.202509E-1
9.202509E-1
9.202509E-1
9.202509E-1
8.590761E-1
8.590761E-1
9.202509E-1
9.814255E-1
9.814255E-1
1.042600E+0
1.042600E+0
1.042600E+0
9.814255E-1
9.202509E-1
9.202509E-1
8.590761E-1
8.590761E-1
7.979015E-1
7.367269E-1
6.755521E-1
6.143774E-1
5.532028E-1
5.532028E-1
5.532028E-1
6.143774E-1
6.143774E-1
6.755521E-1
7.367269E-1
8.590761E-1
9.202509E-1
9.814255E-1
1.042600E+0
1.103775E+0
1.164950E+0
1.164950E+0
1.226124E+0
1.226124E+0
1.287299E+0
1.287299E+0
1.226124E+0
1.164950E+0
1.103775E+0
9.814255E-1
9.202509E-1
7.979015E-1
6.143774E-1
1.861547E-1
-6.702910E-1
-2.199658E+0
-4.707820E+0
-8.317126E+0
-1.278288E+1
-1.773803E+1
-2.263200E+1
-2.728128E+1
-3.174703E+1
-3.615161E+1
-4.067854E+1
-4.538899E+1
-4.997709E+1
-5.389227E+1
-5.664513E+1
-5.805214E+1
-5.841919E+1
-5.817450E+1
-5.774627E+1
-5.744040E+1
-5.725687E+1
-5.701217E+1
-5.688983E+1
-5.701217E+1
-5.774627E+1
-5.927564E+1
-6.166145E+1
-6.453667E+1
-6.747305E+1
-7.022591E+1
-7.285642E+1
-7.554810E+1
-7.866802E+1
-8.227732E+1
-8.619250E+1
-8.986298E+1
-9.304407E+1
-9.542988E+1
-9.738747E+1
-9.928389E+1
-1.017309E+2
-1.052178E+2
-1.096836E+2
-1.147611E+2
-1.198998E+2
-1.249161E+2
-1.300548E+2
-1.358664E+2
-1.428403E+2
-1.514047E+2
-1.611927E+2
-1.711642E+2
-1.801568E+2
-1.873754E+2
-1.930647E+2
-1.981422E+2
-2.038314E+2
-2.104383E+2
-2.174122E+2
-2.238967E+2
-2.284237E+2
-2.299530E+2
-2.279343E+2
-2.222450E+2
-2.134359E+2
-2.024244E+2
-1.898836E+2
-1.763028E+2
-1.616209E+2
-1.457766E+2
-1.284642E+2
-1.098671E+2
-9.059708E+1
-7.151058E+1
-5.376992E+1
-3.823154E+1
-2.599661E+1
-1.779920E+1
-1.394520E+1
-1.431225E+1
-1.822743E+1
-2.428372E+1
-3.027884E+1
-3.474459E+1
-3.719158E+1
-3.804802E+1
-3.804802E+1
-3.694688E+1
-3.437754E+1
-2.997297E+1
-2.361080E+1
-1.590279E+1
-7.399507E+0
8.590761E-1
7.771816E+0
1.205405E+1
1.291049E+1
9.729405E+0
2.082570E+0
-1.027472E+1
-2.691423E+1
-4.661248E+1
-6.790127E+1
-8.974063E+1
-1.107847E+2
-1.300548E+2
-1.471225E+2
-1.618656E+2
-1.735500E+2
-1.813191E+2
-1.842555E+2
-1.824815E+2
-1.766087E+2
-1.676772E+2
-1.570328E+2
-1.462661E+2
-1.362334E+2
-1.269348E+2
-1.178810E+2
-1.083989E+2
-9.812157E+1
-8.717130E+1
-7.664925E+1
-6.832949E+1
-6.404726E+1
-6.386374E+1
-6.661660E+1
-7.010355E+1
-7.261172E+1
-7.346816E+1
-7.310112E+1
-7.255055E+1
-7.303994E+1
-7.475283E+1
-7.756687E+1
-8.178792E+1
-8.857832E+1
-9.854979E+1
-1.109683E+2
-1.236314E+2
-1.344593E+2
-1.421673E+2
-1.466331E+2
-1.487742E+2
-1.495695E+2
-1.496918E+2
-1.486519E+2
-1.455931E+2
-1.406380E+2
-1.347652E+2
-1.295654E+2
-1.262007E+2
-1.252220E+2
-1.262619E+2
-1.282195E+2
-1.304218E+2
-1.328688E+2
-1.362334E+2
-1.411885E+2
-1.472448E+2
-1.535458E+2
-1.588680E+2
-1.621103E+2
-1.621103E+2
-1.580728E+2
-1.494471E+2
-1.367228E+2
-1.210621E+2
-1.039943E+2
-8.649838E+1
-6.894124E+1
-5.162880E+1
-3.578456E+1
-2.299905E+1
-1.516869E+1
-1.333345E+1
-1.730981E+1
-2.636366E+1
-3.939387E+1
-5.487106E+1
-7.089883E+1
-8.558075E+1
-9.732629E+1
-1.049731E+2
-1.077872E+2
-1.057684E+2
-9.928389E+1
-8.919006E+1
-7.622102E+1
-6.135558E+1
-4.606191E+1
-3.266465E+1
-2.275435E+1
-1.651453E+1
-1.333345E+1
-1.192643E+1
-1.125351E+1
-1.021354E+1
-8.072428E+0
-4.340773E+0
7.979015E-1
7.221244E+0
1.456221E+1
2.239257E+1
3.016175E+1
3.670744E+1
4.129554E+1
4.331431E+1
4.147907E+1
3.456633E+1
2.251492E+1
5.814226E+0
-1.412872E+1
-3.645748E+1
-5.982621E+1
-8.184910E+1
-1.010579E+2
-1.173916E+2
-1.310336E+2
-1.414333E+2
-1.476731E+2
-1.487742E+2
-1.441861E+2
-1.340923E+2
-1.208174E+2
-1.069307E+2
-9.475696E+1
-8.594781E+1
-8.117617E+1
-7.970799E+1
-8.160440E+1
-8.729365E+1
-9.616398E+1
-1.065025E+2
-1.161069E+2
-1.234479E+2
-1.280972E+2
-1.305442E+2
-1.314618E+2
-1.317065E+2
-1.309724E+2
-1.286477E+2
-1.247937E+2
-1.203280E+2
-1.162293E+2
-1.127423E+2
-1.102342E+2
-1.093165E+2
-1.097448E+2
-1.107847E+2
-1.120694E+2
-1.137211E+2
-1.156787E+2
-1.168410E+2
-1.162904E+2
-1.140270E+2
-1.100506E+2
-1.046061E+2
-9.775452E+1
-8.986298E+1
-8.080913E+1
-7.053178E+1
-5.952034E+1
-4.869242E+1
-3.872095E+1
-3.003414E+1
-2.263200E+1
-1.706511E+1
-1.571926E+1
-2.146968E+1
-3.596808E+1
-5.792980E+1
-8.362317E+1
-1.091942E+2
-1.315230E+2
-1.482237E+2
-1.572163E+2
-1.578892E+2
-1.511600E+2
-1.387416E+2
-1.222856E+2
-1.034438E+2
-8.454078E+1
-6.784010E+1
-5.505459E+1
-4.636778E+1
-4.129028E+1
-3.921034E+1
-3.969974E+1
-4.141263E+1
-4.300317E+1
-4.392080E+1
-4.434902E+1
-4.508312E+1
-4.636778E+1
-4.777480E+1
-4.881477E+1
-4.924299E+1
-4.967122E+1
-5.052766E+1
-5.230173E+1
-5.517694E+1
-5.927564E+1
-6.392492E+1
-6.857420E+1
-7.322347E+1
-7.866802E+1
-8.619250E+1
-9.573576E+1
-1.057072E+2
-1.137823E+2
-1.187374E+2
-1.202056E+2
-1.191045E+2
-1.162904E+2
-1.118859E+2
-1.053402E+2
-9.646985E+1
-8.637602E+1
-7.726099E+1
-7.132706E+1
-6.992003E+1
-7.303994E+1
-7.995268E+1
-8.937358E+1
-1.001403E+2
-1.115800E+2
-1.231420E+2
-1.335417E+2
-1.411274E+2
-1.446755E+2
-1.440638E+2
-1.401486E+2
-1.340311E+2
-1.262619E+2
-1.167187E+2
-1.048508E+2
-9.096413E+1
-7.658807E+1
-6.355787E+1
-5.309700E+1
-4.618426E+1
-4.306435E+1
-4.306435E+1
-4.520546E+1
-4.930417E+1
-5.572751E+1
-6.441431E+1
-7.505871E+1
-8.686543E+1
-9.861096E+1
-1.091330E+2
-1.178198E+2
-1.247937E+2
-1.304830E+2
-1.350711E+2
-1.380075E+2
-1.381298E+2
-1.346429E+2
-1.279136E+2
-1.191657E+2
-1.098671E+2
-1.005074E+2
-9.059708E+1
-7.983034E+1
-6.839067E+1
-5.731805E+1
-4.783597E+1
-4.122911E+1
-3.768098E+1
-3.670218E+1
-3.810920E+1
-4.245260E+1
-5.052766E+1
-6.221202E+1
-7.664925E+1
-9.249349E+1
-1.091330E+2
-1.264454E+2
-1.440026E+2
-1.607645E+2
-1.755076E+2
-1.876813E+2
-1.963069E+2
-2.003445E+2
-1.986316E+2
-1.911683E+2
-1.789333E+2
-1.638232E+2
-1.479178E+2
-1.333582E+2
-1.221632E+2
-1.151281E+2
-1.126811E+2
-1.148223E+2
-1.214291E+2
-1.319512E+2
-1.455320E+2
-1.604586E+2
-1.745288E+2
-1.861520E+2
-1.949611E+2
-2.012009E+2
-2.055443E+2
-2.087254E+2
-2.116618E+2
-2.142923E+2
-2.160664E+2
-2.163111E+2
-2.150876E+2
-2.132523E+2
-2.112947E+2
-2.086031E+2
-2.035867E+2
-1.948999E+2
-1.818086E+2
-1.654749E+2
-1.476119E+2
-1.296265E+2
-1.125588E+2
-9.750982E+1
-8.484666E+1
-7.401874E+1
-6.453667E+1
-5.707335E+1
-5.285230E+1
-5.236290E+1
-5.529929E+1
-6.098853E+1
-6.894124E+1
-7.897389E+1
-9.108648E+1
-1.042390E+2
-1.167187E+2
-1.266290E+2
-1.331747E+2
-1.369063E+2
-1.388639E+2
-1.394145E+2
-1.383745E+2
-1.351934E+2
-1.301771E+2
-1.241208E+2
-1.181869E+2
-1.129870E+2
-1.088271E+2
-1.056461E+2
-1.025873E+2
-9.916153E+1
-9.616398E+1
-9.445109E+1
-9.408404E+1
-9.445109E+1
-9.500166E+1
-9.549106E+1
-9.549106E+1
-9.524635E+1
-9.475696E+1
-9.426756E+1
-9.451225E+1
-9.659220E+1
-1.013638E+2
-1.091330E+2
-1.199609E+2
-1.333582E+2
-1.475507E+2
-1.600304E+2
-1.689007E+2
-1.743452E+2
-1.777098E+2
-1.801568E+2
-1.813803E+2
-1.799733E+2
-1.742841E+2
-1.633338E+2
-1.480401E+2
-1.308500E+2
-1.145164E+2
-1.019756E+2
-9.585810E+1
-9.732629E+1
-1.052790E+2
-1.178198E+2
-1.330523E+2
-1.489577E+2
-1.631503E+2
-1.738558E+2
-1.808909E+2
-1.855402E+2
-1.887825E+2
-1.909847E+2
-1.912294E+2
-1.880484E+2
-1.800956E+2
-1.662702E+2
-1.473060E+2
-1.265678E+2
-1.082766E+2
-9.549106E+1
-8.876184E+1
-8.662072E+1
-8.729365E+1
-8.986298E+1
-9.445109E+1
-1.006909E+2
-1.071754E+2
-1.124365E+2
-1.155564E+2
-1.161069E+2
-1.144552E+2
-1.111518E+2
-1.069919E+2
-1.022814E+2
-9.726511E+1
-9.237115E+1
-8.839479E+1
-8.643720E+1
-8.674307E+1
-8.900654E+1
-9.224880E+1
-9.598045E+1
-1.009968E+2
-1.084601E+2
-1.183704E+2
-1.293818E+2
-1.399039E+2
-1.484072E+2
-1.537905E+2
-1.555034E+2
-1.531176E+2
-1.466331E+2
-1.370287E+2
-1.260784E+2
-1.162904E+2
-1.094389E+2
-1.063190E+2
-1.066248E+2
-1.090107E+2
-1.119470E+2
-1.144552E+2
-1.159234E+2
-1.164740E+2
-1.170857E+2
-1.183704E+2
-1.204503E+2
-1.224691E+2
-1.233255E+2
-1.225303E+2
-1.205727E+2
-1.183092E+2
-1.169634E+2
-1.168410E+2
-1.175139E+2
-1.180645E+2
-1.180033E+2
-1.175751E+2
-1.171469E+2
-1.170245E+2
-1.171469E+2
-1.170245E+2
-1.161681E+2
-1.142717E+2
-1.120694E+2
-1.101730E+2
-1.088883E+2
-1.087048E+2
-1.095612E+2
-1.109683E+2
-1.133541E+2
-1.180033E+2
-1.258949E+2
-1.362946E+2
-1.474895E+2
-1.578892E+2
-1.666984E+2
-1.739782E+2
-1.803404E+2
-1.869472E+2
-1.954505E+2
-2.065843E+2
-2.185745E+2
-2.281790E+2
-2.337459E+2
-2.363152E+2
-2.377834E+2
-2.395575E+2
-2.416374E+2
-2.432279E+2
-2.435338E+2
-2.427997E+2
-2.419433E+2
-2.418209E+2
-2.426774E+2
-2.439620E+2
-2.455526E+2
-2.478160E+2
-2.506301E+2
-2.533829E+2
-2.560134E+2
-2.597451E+2
-2.653120E+2
-2.718577E+2
-2.768740E+2
-2.784034E+2
-2.774857E+2
-2.765681E+2
-2.770575E+2
-2.776693E+2
-2.769352E+2
-2.743047E+2
-2.708177E+2
-2.677590E+2
-2.653120E+2
-2.629873E+2
-2.606627E+2
-2.594392E+2
-2.608462E+2
-2.651285E+2
-2.705730E+2
-2.749776E+2
-2.778528E+2
-2.807280E+2
-2.855608E+2
-2.922900E+2
-2.987745E+2
-3.034850E+2
-3.056873E+2
-3.047085E+2
-2.995698E+2
-2.899042E+2
-2.758952E+2
-2.580934E+2
-2.372328E+2
-2.155770E+2
-1.957564E+2
-1.802180E+2
-1.706136E+2
-1.670654E+2
-1.676772E+2
-1.701242E+2
-1.730606E+2
-1.781381E+2
-1.904342E+2
-2.152711E+2
-2.547899E+2
-3.058096E+2
-3.615398E+2
-4.142723E+2
-4.581346E+2
-4.895172E+2
-5.079919E+2
-5.166788E+2
-5.201657E+2
-5.209610E+2
-5.169235E+2
-5.014463E+2
-4.704307E+2
-4.268131E+2
-3.787299E+2
-3.354793E+2
-3.002427E+2
-2.661072E+2
-2.241414E+2
-1.757523E+2
-1.332970E+2
-1.039332E+2
-8.295024E+1
-6.472018E+1
-5.058883E+1
-5.401462E+1
-1.014862E+2
-1.828485E+2
-2.350917E+2
-2.322777E+2
-2.229791E+2
-2.490395E+2
-2.932076E+2
-3.244679E+2
-3.348676E+2
-3.515071E+2
-3.790969E+2
-3.805651E+2
-3.759158E+2
-4.102348E+2
-4.710425E+2
-5.242033E+2
-5.582164E+2
-5.732042E+2
-5.757736E+2
-5.769970E+2
-5.834204E+2
-5.958388E+2
-6.115607E+2
-6.246520E+2
-6.291790E+2
-6.229392E+2
-6.056268E+2
-5.767523E+2
-5.374169E+2
-4.896395E+2
-4.331141E+2
-3.658832E+2
-2.898431E+2
-2.136806E+2
-1.504259E+2
-1.090107E+2
-8.772187E+1
-7.811744E+1
-7.261172E+1
-6.716718E+1
-6.074383E+1
-5.799097E+1
-6.814597E+1
-9.867214E+1
-1.521388E+2
-2.235909E+2
-3.030568E+2
-3.833180E+2
-4.578287E+2
-5.169235E+2
-5.551577E+2
-5.773640E+2
-5.916177E+2
-5.950435E+2
-5.811569E+2
-5.525883E+2
-5.116624E+2
-4.586240E+2
-4.003245E+2
-3.392110E+2
-2.772411E+2
-2.195533E+2
-1.619268E+2
-1.019756E+2
-4.820302E+1
-6.726584E+0
2.453368E+1
4.967648E+1
6.717244E+1
7.053705E+1
6.172789E+1
5.010470E+1
3.872621E+1
2.581835E+1
1.205405E+1
-3.644176E-1
-6.176012E+0
1.164950E+0
1.902796E+1
3.438281E+1
3.383223E+1
1.413398E+1
-1.920622E+1
-5.958151E+1
-9.824392E+1
-1.265066E+2
-1.444920E+2
-1.592351E+2
-1.765475E+2
-1.955117E+2
-2.128853E+2
-2.303201E+2
-2.485501E+2
-2.605403E+2
-2.558299E+2
-2.312989E+2
-1.926976E+2
-1.470001E+2
-9.616398E+1
-3.976092E+1
1.970088E+1
7.286168E+1
1.071807E+2
1.169686E+2
1.044890E+2
7.439105E+1
3.010057E+1
-2.728128E+1
-9.750982E+1
-1.765475E+2
-2.583380E+2
-3.377428E+2
-4.106019E+2
-4.736118E+2
-5.259161E+2
-5.695337E+2
-6.051373E+2
-6.294849E+2
-6.411693E+2
-6.435551E+2
-6.376823E+2
-6.200640E+2
-5.888649E+2
-5.467767E+2
-5.001004E+2
-4.569723E+2
-4.243050E+2
-4.061973E+2
-4.011198E+2
-4.006304E+2
-3.958587E+2
-3.822780E+2
-3.600104E+2
-3.324206E+2
-3.051979E+2
-2.828691E+2
-2.669637E+2
-2.578487E+2
-2.567475E+2
-2.650673E+2
-2.838479E+2
-3.123553E+2
-3.473472E+2
-3.842356E+2
-4.184934E+2
-4.469396E+2
-4.697578E+2
-4.881714E+2
-5.033427E+2
-5.186364E+2
-5.366217E+2
-5.545459E+2
-5.681879E+2
-5.779147E+2
-5.887426E+2
-6.030574E+2
-6.148641E+2
-6.168829E+2
-6.074008E+2
-5.930859E+2
-5.860508E+2
-5.910060E+2
-6.046480E+2
-6.228781E+2
-6.425151E+2
-6.625192E+2
-6.799540E+2
-6.842974E+2
-6.639874E+2
-6.204310E+2
-5.703290E+2
-5.254267E+2
-4.799739E+2
-4.333589E+2
-4.021597E+2
-3.917601E+2
-3.915154E+2
-3.961646E+2
-4.027715E+2
-4.003245E+2
-3.886401E+2
-3.839297E+2
-3.939623E+2
-4.115807E+2
-4.288319E+2
-4.410057E+2
-4.454103E+2
-4.430856E+2
-4.370293E+2
-4.301777E+2
-4.223474E+2
-4.058302E+2
-3.731630E+2
-3.294231E+2
-2.905159E+2
-2.702060E+2
-2.689825E+2
-2.769963E+2
-2.825020E+2
-2.822574E+2
-2.829915E+2
-2.900266E+2
-3.025062E+2
-3.191457E+2
-3.368252E+2
-3.494883E+2
-3.586034E+2
-3.713277E+2
-3.855202E+2
-3.931671E+2
-3.956140E+2
-4.005692E+2
-4.124371E+2
-4.301777E+2
-4.437585E+2
-4.377634E+2
-4.065031E+2
-3.611115E+2
-3.145576E+2
-2.727141E+2
-2.378446E+2
-2.109889E+2
-1.927588E+2
-1.833991E+2
-1.812580E+2
-1.804627E+2
-1.728159E+2
-1.520165E+2
-1.152505E+2
-6.655542E+1
-1.486282E+1
3.058997E+1
6.081027E+1
6.980295E+1
5.903620E+1
3.230286E+1
-6.665410E+0
-5.444284E+1
-1.106012E+2
-1.752017E+2
-2.418821E+2
-3.023838E+2
-3.556670E+2
-4.038727E+2
-4.468173E+2
-4.822374E+2
-5.057897E+2
-5.161893E+2
-5.194316E+2
-5.201657E+2
-5.160670E+2
-5.046274E+2
-4.834609E+2
-4.507325E+2
-4.126818E+2
-3.774452E+2
-3.449614E+2
-3.116212E+2
-2.759564E+2
-2.390681E+2
-2.073796E+2
-1.888436E+2
-1.848061E+2
-1.934317E+2
-2.120900E+2
-2.370493E+2
-2.662908E+2
-2.976734E+2
-3.234891E+2
-3.337665E+2
-3.226939E+2
-2.944311E+2
-2.601733E+2
-2.277507E+2
-1.988763E+2
-1.738558E+2
-1.547082E+2
-1.463884E+2
-1.556258E+2
-1.830932E+2
-2.203486E+2
-2.564417E+2
-2.843985E+2
-3.033626E+2
-3.172493E+2
-3.301571E+2
-3.446556E+2
-3.628856E+2
-3.855814E+2
-4.115807E+2
-4.385587E+2
-4.626615E+2
-4.805245E+2
-4.927595E+2
-5.017521E+2
-5.091543E+2
-5.173517E+2
-5.265891E+2
-5.331959E+2
-5.340524E+2
-5.272008E+2
-5.109283E+2
-4.856632E+2
-4.543417E+2
-4.210627E+2
-3.912707E+2
-3.691866E+2
-3.545047E+2
-3.440438E+2
-3.357241E+2
-3.299736E+2
-3.267925E+2
-3.236726E+2
-3.185951E+2
-3.130282E+2
-3.113765E+2
-3.185340E+2
-3.374370E+2
-3.672290E+2
-4.050349E+2
-4.476125E+2
-4.906795E+2
-5.296478E+2
-5.603575E+2
-5.791381E+2
-5.848886E+2
-5.788934E+2
-5.630491E+2
-5.398640E+2
-5.136200E+2
-4.902513E+2
-4.744682E+2
-4.678002E+2
-4.696354E+2
-4.779552E+2
-4.889666E+2
-4.993663E+2
-5.086649E+2
-5.177799E+2
-5.289749E+2
-5.420051E+2
-5.484896E+2
-5.401087E+2
-5.204104E+2
-4.997945E+2
-4.853573E+2
-4.758141E+2
-4.637627E+2
-4.470620E+2
-4.320742E+2
-4.238156E+2
-4.214298E+2
-4.208792E+2
-4.176369E+2
-4.117642E+2
-4.079713E+2
-4.097454E+2
-4.178205E+2
-4.303613E+2
-4.425962E+2
-4.533630E+2
-4.676167E+2
-4.889666E+2
-5.145377E+2
-5.388240E+2
-5.591340E+2
-5.747335E+2
-5.842156E+2
-5.861732E+2
-5.821357E+2
-5.766911E+2
-5.725313E+2
-5.666585E+2
-5.545459E+2
-5.385181E+2
-5.273843E+2
-5.232244E+2
-5.160670E+2
-4.976534E+2
-4.696966E+2
-4.400881E+2
-4.147617E+2
-3.996516E+2
-3.997128E+2
-4.111524E+2
-4.273025E+2
-4.456549E+2
-4.649250E+2
-4.836444E+2
-4.930042E+2
-4.810139E+2
-4.531794E+2
-4.299942E+2
-4.235709E+2
-4.323800E+2
-4.502430E+2
-4.682284E+2
-4.823597E+2
-4.932488E+2
-4.991828E+2
-4.975311E+2
-4.853573E+2
-4.659649E+2
-4.465726E+2
-4.299330E+2
-4.135994E+2
-3.975717E+2
-3.869884E+2
-3.850309E+2
-3.881507E+2
-3.925553E+2
-3.971434E+2
-4.000186E+2
-3.971434E+2
-3.855814E+2
-3.707160E+2
-3.615398E+2
-3.620903E+2
-3.697983E+2
-3.778734E+2
-3.828897E+2
-3.870496E+2
-3.913930E+2
-3.921883E+2
-3.888237E+2
-3.847250E+2
-3.802592E+2
-3.754876E+2
-3.746923E+2
-3.833180E+2
-4.045456E+2
-4.340929E+2
-4.607651E+2
-4.790563E+2
-4.905572E+2
-4.943500E+2
-4.896395E+2
-4.795457E+2
-4.675555E+2
-4.545865E+2
-4.404551E+2
-4.262626E+2
-4.143335E+2
-4.068091E+2
-4.056467E+2
-4.143335E+2
-4.339094E+2
-4.573393E+2
-4.761811E+2
-4.871926E+2
-4.938606E+2
-5.016910E+2
-5.111118E+2
-5.168623E+2
-5.158835E+2
-5.077473E+2
-4.977758E+2
-4.964911E+2
-5.023639E+2
-5.106224E+2
-5.233468E+2
-5.495296E+2
-5.754677E+2
-5.774252E+2
-5.563200E+2
-5.290361E+2
-5.040156E+2
-4.801575E+2
-4.588687E+2
-4.470620E+2
-4.509771E+2
-4.712260E+2
-5.011404E+2
-5.265279E+2
-5.387016E+2
-5.420051E+2
-5.457979E+2
-5.458591E+2
-5.315442E+2
-5.027309E+2
-4.621109E+2
-4.194722E+2
-3.864990E+2
-3.623350E+2
-3.467355E+2
-3.423309E+2
-3.434320E+2
-3.444720E+2
-3.476531E+2
-3.575022E+2
-3.708995E+2
-3.832568E+2
-3.979387E+2
-4.156182E+2
-4.326248E+2
-4.515277E+2
-4.716542E+2
-4.862749E+2
-4.956958E+2
-5.067073E+2
-5.213892E+2
-5.402922E+2
-5.613362E+2
-5.766911E+2
-5.822580E+2
-5.810346E+2
-5.780370E+2
-5.736324E+2
-5.625598E+2
-5.393134E+2
-5.022415E+2
-4.563605E+2
-4.122535E+2
-3.789745E+2
-3.579305E+2
-3.455732E+2
-3.342558E+2
-3.143129E+2
-2.825020E+2
-2.451855E+2
-2.117841E+2
-1.905565E+2
-1.838273E+2
-1.855402E+2
-1.892107E+2
-1.947776E+2
-2.040761E+2
-2.186357E+2
-2.445738E+2
-2.858055E+2
-3.362134E+2
-3.862543E+2
-4.321354E+2
-4.741624E+2
-5.092155E+2
-5.314830E+2
-5.402922E+2
-5.427391E+2
-5.456144E+2
-5.486732E+2
-5.478778E+2
-5.389464E+2
-5.194928E+2
-4.936159E+2
-4.679837E+2
-4.443703E+2
-4.203898E+2
-3.932894E+2
-3.611115E+2
-3.242844E+2
-2.870902E+2
-2.573593E+2
-2.425550E+2
-2.446350E+2
-2.581545E+2
-2.771798E+2
-2.995086E+2
-3.266702E+2
-3.594598E+2
-3.920659E+2
-4.137218E+2
-4.187381E+2
-4.098066E+2
-3.936565E+2
-3.764664E+2
-3.616621E+2
-3.485096E+2
-3.338888E+2
-3.185340E+2
-3.069719E+2
-3.031179E+2
-3.082566E+2
-3.217150E+2
-3.394557E+2
-3.548717E+2
-3.628244E+2
-3.617233E+2
-3.521800E+2
-3.367640E+2
-3.193904E+2
-3.042191E+2
-2.952876E+2
-2.930853E+2
-2.954711E+2
-3.023227E+2
-3.148023E+2
-3.322371E+2
-3.539541E+2
-3.798310E+2
-4.096231E+2
-4.421680E+2
-4.733059E+2
-4.981429E+2
-5.152106E+2
-5.257938E+2
-5.319113E+2
-5.340524E+2
-5.319724E+2
-5.249985E+2
-5.123353E+2
-4.929430E+2
-4.660873E+2
-4.332365E+2
-3.998963E+2
-3.701042E+2
-3.442273E+2
-3.232444E+2
-3.096636E+2
-3.056873E+2
-3.131506E+2
-3.314418E+2
-3.562176E+2
-3.825227E+2
-4.076655E+2
-4.309119E+2
-4.512218E+2
-4.663320E+2
-4.748353E+2
-4.765482E+2
-4.726942E+2
-4.670049E+2
-4.633344E+2
-4.613768E+2
-4.589910E+2
-4.551370E+2
-4.492031E+2
-4.414339E+2
-4.330530E+2
-4.249168E+2
-4.176981E+2
-4.123148E+2
-4.089501E+2
-4.069314E+2
-4.060138E+2
-4.048514E+2
-4.008751E+2
-3.940235E+2
-3.861932E+2
-3.781181E+2
-3.696760E+2
-3.615398E+2
-3.545047E+2
-3.507730E+2
-3.532812E+2
-3.622739E+2
-3.750594E+2
-3.888848E+2
-4.019762E+2
-4.143335E+2
-4.261402E+2
-4.377634E+2
-4.484690E+2
-4.565440E+2
-4.589910E+2
-4.544641E+2
-4.436362E+2
-4.284037E+2
-4.091948E+2
-3.872943E+2
-3.641091E+2
2.007328E+3
-2.999980E+2
1.033879E+2
6.988622E+2
7.684179E+2
1.996768E+2
-3.931059E+2
-5.344806E+2
-3.403121E+2
-1.717147E+2
-1.773428E+2
-2.640885E+2
-3.060543E+2
-2.808503E+2
-2.477549E+2
-2.436562E+2
-2.536276E+2
-2.548511E+2
-2.429832E+2
-2.263437E+2
-2.160052E+2
-2.163722E+2
-2.253649E+2
-2.402916E+2
-2.590721E+2
-2.794433E+2
-2.988969E+2
-3.133341E+2
-3.203692E+2
-3.218986E+2
-3.186563E+2
-3.104589E+2
-2.997533E+2
-2.892925E+2
-2.811562E+2
-2.777304E+2
-2.793210E+2
-2.842761E+2
-2.915559E+2
-3.006098E+2
-3.093578E+2
-3.155364E+2
-3.168211E+2
-3.114989E+2
-3.000592E+2
-2.846432E+2
-2.656790E+2
-2.437173E+2
-2.213886E+2
-2.000386E+2
-1.813803E+2
-1.689007E+2
-1.648632E+2
-1.696960E+2
-1.836438E+2
-2.070737E+2
-2.383951E+2
-2.737541E+2
-3.080731E+2
-3.378040E+2
-3.609892E+2
-3.765276E+2
-3.842967E+2
-3.851532E+2
-3.789134E+2
-3.643538E+2
-3.413521E+2
-3.120494E+2
-2.797492E+2
-2.475102E+2
-2.167393E+2
-1.882931E+2
-1.642514E+2
-1.476731E+2
-1.410662E+2
-1.442473E+2
-1.537294E+2
-1.679831E+2
-1.871307E+2
-2.101936E+2
-2.350305E+2
-2.576040E+2
-2.725306E+2
-2.766905E+2
-2.706953E+2
-2.580934E+2
-2.437173E+2
-2.306260E+2
-2.191251E+2
-2.097042E+2
-2.034644E+2
-1.998551E+2
-1.977140E+2
-1.971634E+2
-1.986316E+2
-2.018127E+2
-2.062173E+2
-2.109889E+2
-2.149041E+2
-2.164946E+2
-2.141700E+2
-2.070737E+2
-1.961846E+2
-1.827262E+2
-1.677384E+2
-1.525671E+2
-1.389251E+2
-1.284642E+2
-1.230197E+2
-1.236314E+2
-1.298101E+2
-1.395980E+2
-1.507930E+2
-1.610092E+2
-1.687172E+2
-1.734888E+2
-1.756299E+2
-1.754464E+2
-1.734276E+2
-1.699407E+2
-1.657808E+2
-1.611927E+2
-1.555646E+2
-1.481625E+2
-1.388639E+2
-1.279136E+2
-1.162293E+2
-1.053402E+2
-9.714277E+1
-9.298290E+1
-9.322759E+1
-9.781570E+1
-1.068084E+2
-1.195939E+2
-1.344593E+2
-1.496307E+2
-1.630279E+2
-1.734276E+2
-1.805239E+2
-1.842555E+2
-1.843779E+2
-1.815638E+2
-1.772816E+2
-1.726935E+2
-1.671878E+2
-1.599692E+2
-1.516494E+2
-1.437579E+2
-1.380687E+2
-1.358664E+2
-1.369063E+2
-1.395368E+2
-1.419838E+2
-1.431462E+2
-1.420450E+2
-1.378851E+2
-1.304218E+2
-1.201445E+2
-1.074813E+2
-9.292172E+1
-7.738335E+1
-6.196732E+1
-4.771363E+1
-3.560104E+1
-2.599661E+1
-1.938974E+1
-1.639218E+1
-1.688158E+1
-2.042971E+1
-2.673071E+1
-3.553986E+1
-4.691835E+1
-6.074383E+1
-7.640455E+1
-9.310524E+1
-1.101118E+2
-1.260172E+2
-1.390474E+2
-1.481625E+2
-1.534235E+2
-1.548305E+2
-1.528729E+2
-1.484072E+2
-1.428403E+2
-1.377628E+2
-1.342758E+2
-1.321959E+2
-1.309112E+2
-1.295654E+2
-1.272407E+2
-1.233255E+2
-1.180645E+2
-1.121306E+2
-1.064413E+2
-1.008133E+2
-9.475696E+1
-8.876184E+1
-8.423492E+1
-8.172675E+1
-8.087031E+1
-8.191027E+1
-8.582546E+1
-9.298290E+1
-1.022814E+2
-1.126200E+2
-1.232032E+2
-1.333582E+2
-1.418003E+2
-1.470001E+2
-1.483460E+2
-1.468166E+2
-1.441249E+2
-1.408827E+2
-1.364781E+2
-1.309724E+2
-1.250384E+2
-1.191657E+2
-1.141493E+2
-1.099283E+2
-1.056461E+2
-1.005074E+2
-9.494048E+1
-8.931241E+1
-8.386786E+1
-7.903507E+1
-7.548693E+1
-7.267290E+1
-6.967534E+1
-6.612720E+1
-6.251790E+1
-5.909211E+1
-5.627808E+1
-5.468754E+1
-5.505459E+1
-5.780745E+1
-6.282377E+1
-6.881889E+1
-7.463049E+1
-7.970799E+1
-8.380669E+1
-8.619250E+1
-8.631485E+1
-8.435726E+1
-8.105383E+1
-7.707747E+1
-7.187763E+1
-6.429196E+1
-5.395344E+1
-4.275847E+1
-3.254230E+1
-2.403902E+1
-1.755450E+1
-1.272170E+1
-8.928873E+0
-6.237187E+0
-4.401947E+0
-2.994929E+0
-1.526737E+0
-4.255922E-1
-2.420681E-1
-1.282038E+0
-2.750231E+0
-3.545502E+0
-3.056104E+0
-1.649086E+0
2.630711E-3
1.348474E+0
2.266094E+0
2.939015E+0
3.306064E+0
3.000190E+0
1.960221E+0
3.696786E-1
-1.343212E+0
-2.994929E+0
-4.768995E+0
-6.787759E+0
-8.867699E+0
-1.113116E+1
-1.376167E+1
-1.700393E+1
-2.085794E+1
-2.507899E+1
-2.862712E+1
-3.113528E+1
-3.241995E+1
-3.229760E+1
-3.052354E+1
-2.801538E+1
-2.587426E+1
-2.416137E+1
-2.244848E+1
-1.987914E+1
-1.626984E+1
-1.223231E+1
-9.234747E+0
-7.827729E+0
-7.215982E+0
-5.808965E+0
-2.505532E+0
2.877841E+0
9.056484E+0
1.480691E+1
1.957853E+1
2.349371E+1
2.679714E+1
2.948883E+1
3.107937E+1
3.089585E+1
2.869356E+1
2.483955E+1
2.000675E+1
1.468456E+1
8.995310E+0
2.816666E+0
-3.973724E+0
-1.180408E+1
-2.098029E+1
-3.027884E+1
-3.817037E+1
-4.392080E+1
-4.746893E+1
-4.844772E+1
-4.636778E+1
-4.110676E+1
-3.339875E+1
-2.483429E+1
-1.645336E+1
-8.194777E+0
-4.867668E-1
6.058925E+0
1.015763E+1
1.089173E+1
8.444737E+0
3.917810E+0
-1.465562E+0
-6.726584E+0
-1.119234E+1
-1.461812E+1
-1.700393E+1
-1.847213E+1
-1.890035E+1
-1.865565E+1
-1.749333E+1
-1.516869E+1
-1.217113E+1
-9.662970E+0
-8.194777E+0
-8.072428E+0
-9.357097E+0
-1.143704E+1
-1.425107E+1
-1.779920E+1
-2.159203E+1
-2.587426E+1
-3.107411E+1
-3.651866E+1
-4.086206E+1
-4.355375E+1
-4.477724E+1
-4.453254E+1
-4.324787E+1
-4.184086E+1
-4.116793E+1
-4.165733E+1
-4.385962E+1
-4.753010E+1
-5.095588E+1
-5.230173E+1
-5.089471E+1
-4.697953E+1
-4.110676E+1
-3.388815E+1
-2.624131E+1
-1.938974E+1
-1.467930E+1
-1.296640E+1
-1.327228E+1
-1.400637E+1
-1.449577E+1
-1.510752E+1
-1.620866E+1
-1.767685E+1
-1.908387E+1
-1.963444E+1
-1.932857E+1
-1.804390E+1
-1.553574E+1
-1.229348E+1
-8.500650E+0
-4.034899E+0
9.202509E-1
5.691876E+0
9.729405E+0
1.180935E+1
1.070820E+1
6.242449E+0
-1.404387E+0
-1.155938E+1
-2.244848E+1
-3.199173E+1
-3.902682E+1
-4.349257E+1
-4.538899E+1
-4.465489E+1
-4.171851E+1
-3.719158E+1
-3.211408E+1
-2.764833E+1
-2.440607E+1
-2.269318E+1
-2.226496E+1
-2.293788E+1
-2.458959E+1
-2.722010E+1
-3.058471E+1
-3.462224E+1
-3.927152E+1
-4.373727E+1
-4.691835E+1
-4.789715E+1
-4.679600E+1
-4.416549E+1
-4.061736E+1
-3.676336E+1
-3.290935E+1
-2.960592E+1
-2.777068E+1
-2.807655E+1
-3.015649E+1
-3.297052E+1
-3.547869E+1
-3.755863E+1
-3.896564E+1
-3.945504E+1
-3.829273E+1
-3.474459E+1
-2.911652E+1
-2.226496E+1
-1.547457E+1
-9.907668E+0
-5.992489E+0
-3.606676E+0
-2.322008E+0
-2.077309E+0
-3.423152E+0
-6.848934E+0
-1.180408E+1
-1.712628E+1
-2.091911E+1
-2.232613E+1
-2.202026E+1
-2.122499E+1
-2.085794E+1
-2.098029E+1
-2.122499E+1
-2.110264E+1
-2.024619E+1
-1.828860E+1
-1.510752E+1
-1.094764E+1
-6.604235E+0
-2.689055E+0
4.920281E-1
2.633142E+0
3.611937E+0
3.550762E+0
3.122540E+0
2.816666E+0
2.877841E+0
3.183714E+0
3.856636E+0
5.080130E+0
6.364798E+0
6.793021E+0
6.058925E+0
4.713081E+0
4.223684E+0
5.324828E+0
8.077689E+0
1.162582E+1
1.499043E+1
1.780446E+1
2.031263E+1
2.239257E+1
2.324901E+1
2.220904E+1
1.927266E+1
1.517395E+1
1.095290E+1
7.160069E+0
4.101335E+0
2.449618E+0
2.327269E+0
3.489588E+0
4.835431E+0
5.753051E+0
6.364798E+0
7.955340E+0
1.119760E+1
1.572453E+1
2.025145E+1
2.331019E+1
2.459485E+1
2.496190E+1
2.563483E+1
2.685832E+1
2.783711E+1
2.759241E+1
2.569600E+1
2.275961E+1
1.970088E+1
1.700919E+1
1.437868E+1
1.107525E+1
6.548322E+0
1.042600E+0
-3.973724E+0
-6.726584E+0
-6.298362E+0
-3.545502E+0
-4.867668E-1
2.266094E+0
5.508352E+0
1.034115E+1
1.755977E+1
2.679714E+1
3.621804E+1
4.404841E+1
4.967648E+1
5.371401E+1
5.677274E+1
5.970913E+1
6.307373E+1
6.680539E+1
7.078174E+1
7.469692E+1
7.763331E+1
7.910150E+1
7.959090E+1
7.995794E+1
8.014147E+1
7.971325E+1
7.775565E+1
7.341225E+1
6.772301E+1
6.337960E+1
6.178906E+1
6.301255E+1
6.576542E+1
6.845711E+1
7.053705E+1
7.255581E+1
7.481927E+1
7.659334E+1
7.653217E+1
7.384048E+1
6.821240E+1
6.013735E+1
5.151172E+1
4.453780E+1
4.074497E+1
4.074497E+1
4.423193E+1
5.034940E+1
5.781271E+1
6.594894E+1
7.451341E+1
8.277198E+1
9.023529E+1
9.653629E+1
1.006350E+2
1.002679E+2
9.463987E+1
8.625893E+1
7.781683E+1
6.851828E+1
5.622216E+1
4.141789E+1
2.655244E+1
1.413398E+1
5.447178E+0
-5.479417E-1
-5.503091E+0
-9.968843E+0
-1.449577E+1
-1.957327E+1
-2.477312E+1
-2.936122E+1
-3.315405E+1
-3.639631E+1
-3.872095E+1
-3.896564E+1
-3.523399E+1
-2.666953E+1
-1.449577E+1
-8.538151E-1
1.205405E+1
2.220904E+1
2.826534E+1
3.052880E+1
2.979470E+1
2.594070E+1
1.762094E+1
5.018955E+0
-1.021354E+1
-2.636366E+1
-4.177968E+1
-5.474871E+1
-6.472018E+1
-7.193881E+1
-7.567046E+1
-7.518105E+1
-7.034826E+1
-6.135558E+1
-4.887594E+1
-3.523399E+1
-2.287670E+1
-1.229348E+1
-3.300802E+0
3.000190E+0
5.936575E+0
6.548322E+0
6.609497E+0
6.670672E+0
5.997750E+0
4.896606E+0
4.590732E+0
5.875401E+0
8.567087E+0
1.125877E+1
1.291049E+1
1.388928E+1
1.492925E+1
1.590805E+1
1.645862E+1
1.621392E+1
1.474573E+1
1.180935E+1
7.710641E+0
3.306064E+0
-4.867668E-1
-2.811405E+0
-3.423152E+0
-2.811405E+0
-1.587911E+0
-3.032429E-1
6.755521E-1
1.287299E+0
1.776696E+0
2.021395E+0
1.593172E+0
1.861547E-1
-1.649086E+0
-2.933755E+0
-3.300802E+0
-2.933755E+0
-1.710261E+0
4.920281E-1
3.795461E+0
7.955340E+0
1.223757E+1
1.547983E+1
1.658097E+1
1.560218E+1
1.297166E+1
9.484707E+0
5.814226E+0
2.877841E+0
1.409648E+0
1.837871E+0
4.713081E+0
1.027998E+1
1.792681E+1
2.569600E+1
3.193582E+1
3.548395E+1
3.548395E+1
3.205817E+1
2.649127E+1
1.988440E+1
1.235992E+1
4.162509E+0
-3.729026E+0
-1.009119E+1
-1.394520E+1
-1.492399E+1
-1.327228E+1
-9.479445E+0
-3.851374E+0
2.633142E+0
8.077689E+0
1.064703E+1
9.484707E+0
5.508352E+0
2.473294E-1
-5.380742E+0
-1.143704E+1
-1.639218E+1
-1.822743E+1
-1.669806E+1
-1.296640E+1
-7.583031E+0
-6.702910E-1
7.649467E+0
1.658097E+1
2.355489E+1
2.612422E+1
2.453368E+1
2.006793E+1
1.352224E+1
5.263654E+0
-3.300802E+0
-1.033589E+1
-1.510752E+1
-1.786038E+1
-1.883917E+1
-1.792155E+1
-1.461812E+1
-8.806524E+0
-1.465562E+0
5.753051E+0
1.211522E+1
1.792681E+1
2.251492E+1
2.428898E+1
2.245374E+1
1.780446E+1
1.144230E+1
4.101335E+0
-3.056104E+0
-8.561825E+0
-1.137586E+1
-1.125351E+1
-8.990048E+0
-5.870139E+0
-2.627881E+0
6.755521E-1
3.856636E+0
6.425973E+0
7.955340E+0
8.505912E+0
8.077689E+0
7.037720E+0
5.691876E+0
4.468383E+0
3.734286E+0
4.162509E+0
6.242449E+0
1.027998E+1
1.664215E+1
2.447250E+1
3.260874E+1
4.025557E+1
4.692362E+1
5.157289E+1
5.359166E+1
5.316343E+1
5.071645E+1
4.729067E+1
4.374253E+1
4.056145E+1
3.774741E+1
3.554512E+1
3.450515E+1
3.499455E+1
3.682979E+1
3.994970E+1
4.349783E+1
4.661774E+1
4.851416E+1
4.924825E+1
4.924825E+1
4.888121E+1
4.826946E+1
4.735184E+1
4.551660E+1
4.294726E+1
4.050027E+1
3.915443E+1
3.915443E+1
4.001088E+1
4.105085E+1
4.190729E+1
4.215199E+1
4.184612E+1
4.111202E+1
4.007205E+1
3.884856E+1
3.756389E+1
3.634039E+1
3.542278E+1
3.530042E+1
3.646275E+1
3.842033E+1
4.056145E+1
4.227434E+1
4.441545E+1
4.778006E+1
5.089997E+1
5.193994E+1
5.016587E+1
4.674009E+1
4.331431E+1
4.019440E+1
3.670744E+1
3.297578E+1
2.991705E+1
2.777594E+1
2.661362E+1
2.661362E+1
2.832651E+1
3.107937E+1
3.322049E+1
3.401576E+1
3.389341E+1
3.389341E+1
3.456633E+1
3.413810E+1
3.058997E+1
2.483955E+1
1.896678E+1
1.395046E+1
9.117659E+0
4.223684E+0
-2.420681E-1
-3.729026E+0
-5.564266E+0
-5.625441E+0
-4.463121E+0
-2.689055E+0
-3.644176E-1
2.633142E+0
5.936575E+0
8.934135E+0
1.168700E+1
1.413398E+1
1.639745E+1
1.853856E+1
2.080203E+1
2.312666E+1
2.532895E+1
2.679714E+1
2.716419E+1
2.649127E+1
2.532895E+1
2.435016E+1
2.361606E+1
2.300431E+1
2.184199E+1
1.982323E+1
1.639745E+1
1.107525E+1
4.651907E+0
-1.037339E+0
-5.441917E+0
-9.112397E+0
-1.290523E+1
-1.669806E+1
-1.951209E+1
-2.055207E+1
-1.969562E+1
-1.712628E+1
-1.363932E+1
-9.968843E+0
-6.665410E+0
-3.423152E+0
1.249800E-1
4.223684E+0
8.322388E+0
1.174817E+1
1.413398E+1
1.529630E+1
1.541865E+1
1.499043E+1
1.431751E+1
1.364459E+1
1.291049E+1
1.199287E+1
1.076938E+1
9.484707E+0
8.505912E+0
8.016515E+0
7.710641E+0
7.343593E+0
7.037720E+0
6.854196E+0
6.609497E+0
6.120099E+0
5.691876E+0
5.263654E+0
4.651907E+0
3.856636E+0
2.755492E+0
1.470823E+0
1.249800E-1
-9.761643E-1
-1.771435E+0
-2.199658E+0
-2.505532E+0
-2.811405E+0
-3.117279E+0
-2.872579E+0
-1.893785E+0
-3.032429E-1
1.837871E+0
4.407208E+0
7.098894E+0
9.668231E+0
1.205405E+1
1.450103E+1
1.707037E+1
1.970088E+1
2.202552E+1
2.379958E+1
2.496190E+1
2.557365E+1
2.569600E+1
2.545130E+1
2.502308E+1
2.428898E+1
2.239257E+1
1.902796E+1
1.535748E+1
1.291049E+1
1.150347E+1
1.083055E+1
1.119760E+1
1.278814E+1
1.499043E+1
1.725389E+1
1.933383E+1
2.159729E+1
2.404428E+1
2.630775E+1
2.826534E+1
2.985588E+1
3.107937E+1
3.193582E+1
3.266991E+1
3.297578E+1
3.260874E+1
3.181347E+1
3.065115E+1
2.893826E+1
2.667479E+1
2.416663E+1
2.178082E+1
1.933383E+1
1.676449E+1
1.431751E+1
1.187052E+1
9.240008E+0
6.609497E+0
3.856636E+0
9.202509E-1
-2.260833E+0
-5.564266E+0
-8.561825E+0
-1.119234E+1
-1.333345E+1
-1.474047E+1
-1.474047E+1
-1.321110E+1
-1.045824E+1
-6.604235E+0
-2.016134E+0
3.061365E+0
7.832991E+0
1.199287E+1
1.523513E+1
1.768212E+1
1.939501E+1
2.019028E+1
1.970088E+1
1.780446E+1
1.468456E+1
1.076938E+1
6.425973E+0
1.960221E+0
-1.954959E+0
-4.401947E+0
-4.952519E+0
-3.667850E+0
-8.538151E-1
2.939015E+0
7.282418E+0
1.168700E+1
1.523513E+1
1.780446E+1
1.970088E+1
2.104672E+1
2.171965E+1
2.147495E+1
2.049615E+1
1.884444E+1
1.651979E+1
1.346106E+1
9.912930E+0
6.181274E+0
2.694317E+0
-3.032429E-1
-2.811405E+0
-4.646646E+0
-5.747790E+0
-5.992489E+0
-5.380742E+0
-4.218423E+0
-3.178453E+0
-2.933755E+0
-3.423152E+0
-4.279597E+0
-4.952519E+0
-5.258392E+0
-5.074868E+0
-4.096073E+0
-2.689055E+0
-1.159689E+0
4.308534E-1
2.082570E+0
3.306064E+0
3.856636E+0
3.978985E+0
4.040160E+0
3.978985E+0
3.917810E+0
3.978985E+0
3.917810E+0
3.550762E+0
3.061365E+0
2.510793E+0
1.654347E+0
3.085040E-1
-1.159689E+0
-2.322008E+0
-2.994929E+0
-3.056104E+0
-2.566706E+0
-1.526737E+0
1.249800E-1
2.327269E+0
4.529557E+0
6.120099E+0
6.976545E+0
7.343593E+0
7.649467E+0
7.955340E+0
8.383563E+0
9.056484E+0
1.009645E+1
1.125877E+1
1.205405E+1
1.217639E+1
1.150347E+1
9.974105E+0
7.649467E+0
4.590732E+0
9.202509E-1
-2.689055E+0
-5.870139E+0
-8.133602E+0
-9.540621E+0
-9.968843E+0
-9.662970E+0
-9.112397E+0
-8.561825E+0
-8.011252E+0
-7.521855E+0
-6.971283E+0
-6.359536E+0
-5.380742E+0
-3.912550E+0
-1.893785E+0
2.630711E-3
1.226124E+0
1.531998E+0
1.042600E+0
6.380522E-2
-1.220863E+0
-2.138483E+0
-2.322008E+0
-1.771435E+0
-7.926405E-1
2.473294E-1
9.814255E-1
1.287299E+0
1.042600E+0
2.473294E-1
-7.926405E-1
-2.016134E+0
-3.178453E+0
-3.851374E+0
-3.729026E+0
-2.689055E+0
-1.159689E+0
2.473294E-1
1.164950E+0
1.715522E+0
2.082570E+0
2.633142E+0
3.428413E+0
4.774256E+0
6.548322E+0
8.261213E+0
9.668231E+0
1.064703E+1
1.113642E+1
1.076938E+1
9.484707E+0
7.465942E+0
5.324828E+0
3.673112E+0
2.571967E+0
2.082570E+0
2.143745E+0
2.571967E+0
3.183714E+0
3.673112E+0
4.040160E+0
4.223684E+0
4.468383E+0
4.835431E+0
5.386003E+0
6.058925E+0
6.793021E+0
7.221244E+0
7.465942E+0
7.588292E+0
7.588292E+0
7.343593E+0
6.854196E+0
6.303623E+0
5.814226E+0
5.569527E+0
6.120099E+0
7.404768E+0
9.240008E+0
1.131995E+1
1.358341E+1
1.584687E+1
1.786564E+1
1.945618E+1
2.049615E+1
2.067967E+1
2.000675E+1
1.853856E+1
1.682567E+1
1.511278E+1
1.382811E+1
1.303284E+1
1.297166E+1
1.346106E+1
1.413398E+1
1.474573E+1
1.511278E+1
1.523513E+1
1.535748E+1
1.560218E+1
1.584687E+1
1.603040E+1
1.609157E+1
1.596922E+1
1.566335E+1
1.523513E+1
1.474573E+1
1.443986E+1
1.456221E+1
1.517395E+1
1.609157E+1
1.737624E+1
1.890561E+1
2.055733E+1
2.220904E+1
2.349371E+1
2.392193E+1
2.337136E+1
2.214787E+1
2.043498E+1
1.847739E+1
1.658097E+1
1.511278E+1
1.413398E+1
1.382811E+1
1.401163E+1
1.443986E+1
1.499043E+1
1.554100E+1
1.627510E+1
1.719272E+1
1.823269E+1
1.908913E+1
1.945618E+1
1.902796E+1
1.768212E+1
1.541865E+1
1.266579E+1
9.668231E+0
6.609497E+0
3.978985E+0
2.449618E+0
2.143745E+0
2.816666E+0
4.468383E+0
6.793021E+0
9.301183E+0
1.156465E+1
1.352224E+1
1.468456E+1
1.474573E+1
1.358341E+1
1.144230E+1
8.628262E+0
5.569527E+0
2.449618E+0
-4.255922E-1
-2.933755E+0
-4.830170E+0
-6.114838E+0
-6.910109E+0
-7.032458E+0
-6.176012E+0
-4.401947E+0
-2.138483E+0
6.380522E-2
1.776696E+0
2.877841E+0
3.550762E+0
3.917810E+0
3.856636E+0
3.244889E+0
2.266094E+0
1.470823E+0
1.348474E+0
1.899046E+0
3.000190E+0
4.529557E+0
6.303623E+0
8.444737E+0
1.101407E+1
1.388928E+1
1.670332E+1
1.908913E+1
2.080203E+1
2.165847E+1
2.165847E+1
2.104672E+1
2.012910E+1
1.896678E+1
1.774329E+1
1.676449E+1
1.627510E+1
1.633627E+1
1.682567E+1
1.762094E+1
1.872208E+1
2.000675E+1
2.129142E+1
2.251492E+1
2.361606E+1
2.471721E+1
2.575717E+1
2.649127E+1
2.667479E+1
2.624657E+1
2.520660E+1
2.379958E+1
2.227022E+1
2.110790E+1
2.043498E+1
2.012910E+1
2.012910E+1
2.043498E+1
2.092437E+1
2.153612E+1
2.214787E+1
2.275961E+1
2.324901E+1
2.379958E+1
2.435016E+1
2.477838E+1
2.471721E+1
2.416663E+1
2.349371E+1
2.282079E+1
2.227022E+1
2.153612E+1
2.061850E+1
1.933383E+1
1.786564E+1
1.609157E+1
1.407281E+1
1.193169E+1
9.729405E+0
7.465942E+0
5.202479E+0
3.061365E+0
1.287299E+0
2.630711E-3
-6.702910E-1
-9.149897E-1
-9.149897E-1
-6.702910E-1
-5.854416E-2
9.202509E-1
2.021395E+0
3.122540E+0
3.917810E+0
4.407208E+0
4.713081E+0
4.957780E+0
5.202479E+0
5.508352E+0
5.814226E+0
6.181274E+0
6.487147E+0
6.854196E+0
7.404768E+0
8.077689E+0
8.628262E+0
9.056484E+0
9.301183E+0
8.995310E+0
7.894165E+0
6.181274E+0
4.101335E+0
2.082570E+0
5.532028E-1
-7.314656E-1
-1.710261E+0
-2.322008E+0
-2.260833E+0
-1.465562E+0
6.380522E-2
2.388443E+0
4.957780E+0
7.588292E+0
9.974105E+0
1.223757E+1
1.407281E+1
1.523513E+1
1.535748E+1
1.450103E+1
1.303284E+1
1.150347E+1
1.040233E+1
9.729405E+0
9.178834E+0
8.444737E+0
7.832991E+0
7.588292E+0
7.832991E+0
8.689436E+0
1.021880E+1
1.211522E+1
1.395046E+1
1.541865E+1
1.615275E+1
1.584687E+1
1.443986E+1
1.211522E+1
9.362358E+0
6.425973E+0
3.306064E+0
6.380522E-2
-2.811405E+0
-5.074868E+0
-6.726584E+0
-7.766555E+0
-8.255952E+0
-8.317126E+0
-8.317126E+0
-8.317126E+0
-8.194777E+0
-7.705380E+0
-6.604235E+0
-4.830170E+0
-2.505532E+0
2.630711E-3
2.327269E+0
4.162509E+0
5.386003E+0
6.058925E+0
6.303623E+0
6.058925E+0
5.447178E+0
4.835431E+0
4.346033E+0
3.611937E+0
2.449618E+0
1.164950E+0
-5.854416E-2
-9.761643E-1
-1.098514E+0
-4.255922E-1
6.143774E-1
1.531998E+0
2.327269E+0
3.000190E+0
3.550762E+0
4.040160E+0
4.774256E+0
5.753051E+0
6.609497E+0
7.588292E+0
8.261213E+0
8.016515E+0
7.832991E+0
8.750611E+0
1.027998E+1
1.119760E+1
1.138112E+1
1.162582E+1
1.193169E+1
1.180935E+1
1.095290E+1
9.668231E+0
8.200039E+0
6.487147E+0
4.651907E+0
3.244889E+0
2.633142E+0
2.633142E+0
3.306064E+0
4.651907E+0
6.670672E+0
9.362358E+0
1.235992E+1
1.541865E+1
1.841621E+1
2.110790E+1
2.324901E+1
2.453368E+1
2.483955E+1
2.416663E+1
2.257609E+1
2.025145E+1
1.755977E+1
1.474573E+1
1.229874E+1
1.046350E+1
9.484707E+0
9.178834E+0
9.790581E+0
1.138112E+1
1.376694E+1
1.670332E+1
1.994558E+1
2.318784E+1
2.612422E+1
2.814299E+1
2.869356E+1
2.747006E+1
2.471721E+1
2.110790E+1
1.737624E+1
1.419516E+1
1.187052E+1
1.034115E+1
9.301183E+0
8.934135E+0
9.484707E+0
1.070820E+1
1.211522E+1
1.327754E+1
1.425633E+1
1.505160E+1
1.541865E+1
1.499043E+1
1.370576E+1
1.168700E+1
9.178834E+0
6.242449E+0
3.061365E+0
2.473294E-1
-1.526737E+0
-1.832610E+0
-1.282038E+0
-4.867668E-1
7.367269E-1
2.510793E+0
4.651907E+0
6.548322E+0
7.771816E+0
7.955340E+0
7.404768E+0
6.303623E+0
4.774256E+0
3.000190E+0
1.409648E+0
6.755521E-1
1.103775E+0
2.266094E+0
3.856636E+0
5.875401E+0
8.383563E+0
1.125877E+1
1.407281E+1
1.615275E+1
1.694802E+1
1.645862E+1
1.468456E+1
1.217639E+1
9.178834E+0
6.120099E+0
3.061365E+0
2.473294E-1
-2.077309E+0
-3.423152E+0
-3.545502E+0
-2.322008E+0
2.630711E-3
3.244889E+0
7.221244E+0
1.150347E+1
1.541865E+1
1.847739E+1
2.043498E+1
2.104672E+1
2.043498E+1
1.890561E+1
1.700919E+1
1.505160E+1
1.321636E+1
1.150347E+1
1.009645E+1
9.178834E+0
8.628262E+0
8.261213E+0
8.200039E+0
8.383563E+0
8.750611E+0
8.934135E+0
8.567087E+0
7.649467E+0
6.364798E+0
4.713081E+0
2.877841E+0
1.103775E+0
-4.255922E-1
-1.465562E+0
-1.710261E+0
-1.037339E+0
7.367269E-1
3.244889E+0
6.303623E+0
9.362358E+0
1.205405E+1
1.419516E+1
1.584687E+1
1.694802E+1
1.719272E+1
1.627510E+1
1.456221E+1
1.284932E+1
1.162582E+1
1.083055E+1
9.974105E+0
8.750611E+0
7.404768E+0
6.242449E+0
5.569527E+0
5.263654E+0
5.080130E+0
4.835431E+0
4.651907E+0
4.590732E+0
4.651907E+0
4.957780E+0
5.508352E+0
6.425973E+0
7.465942E+0
8.383563E+0
9.117659E+0
1.003528E+1
1.168700E+1
1.370576E+1
1.535748E+1
1.615275E+1
1.639745E+1
1.645862E+1
1.639745E+1
1.603040E+1
1.486808E+1
1.297166E+1
1.064703E+1
8.505912E+0
7.098894E+0
6.609497E+0
6.670672E+0
6.793021E+0
6.976545E+0
7.588292E+0
8.505912E+0
9.301183E+0
9.729405E+0
9.912930E+0
9.974105E+0
9.851755E+0
9.423533E+0
8.628262E+0
7.465942E+0
6.058925E+0
4.713081E+0
3.428413E+0
2.388443E+0
1.531998E+0
1.042600E+0
9.814255E-1
1.164950E+0
1.226124E+0
1.042600E+0
6.143774E-1
2.473294E-1
6.380522E-2
2.473294E-1
6.755521E-1
1.287299E+0
2.204919E+0
3.306064E+0
4.346033E+0
5.202479E+0
5.936575E+0
6.609497E+0
7.098894E+0
6.976545E+0
6.364798E+0
5.753051E+0
5.324828E+0
4.713081E+0
3.795461E+0
2.694317E+0
2.143745E+0
2.816666E+0
4.590732E+0
7.282418E+0
1.040233E+1
1.309401E+1
1.486808E+1
1.596922E+1
1.651979E+1
1.670332E+1
1.633627E+1
1.541865E+1
1.388928E+1
1.199287E+1
9.912930E+0
8.322388E+0
8.016515E+0
8.322388E+0
8.261213E+0
7.527117E+0
6.303623E+0
5.202479E+0
4.223684E+0
3.000190E+0
1.226124E+0
-8.538151E-1
-2.627881E+0
-4.463121E+0
-6.359536E+0
-7.460681E+0
-7.277157E+0
-6.237187E+0
-4.830170E+0
-3.361977E+0
-1.526737E+0
9.202509E-1
4.040160E+0
7.955340E+0
1.217639E+1
1.578570E+1
1.749859E+1
1.725389E+1
1.584687E+1
1.388928E+1
1.156465E+1
8.995310E+0
5.875401E+0
2.388443E+0
-4.255922E-1
-1.465562E+0
-1.098514E+0
-4.867668E-1
-5.854416E-2
5.532028E-1
1.654347E+0
3.917810E+0
7.160069E+0
1.064703E+1
1.370576E+1
1.572453E+1
1.670332E+1
1.743742E+1
1.847739E+1
1.951736E+1
2.000675E+1
2.019028E+1
2.049615E+1
2.067967E+1
1.982323E+1
1.768212E+1
1.492925E+1
1.260462E+1
1.107525E+1
1.058585E+1
1.089173E+1
1.138112E+1
1.150347E+1
1.138112E+1
1.107525E+1
1.040233E+1
8.934135E+0
6.915370E+0
5.263654E+0
5.018955E+0
6.058925E+0
7.710641E+0
9.974105E+0
1.254344E+1
1.474573E+1
1.633627E+1
1.725389E+1
1.762094E+1
1.768212E+1
1.749859E+1
1.719272E+1
1.645862E+1
1.517395E+1
1.339989E+1
1.174817E+1
1.046350E+1
9.423533E+0
8.628262E+0
8.934135E+0
1.009645E+1
1.101407E+1
1.101407E+1
1.015763E+1
8.567087E+0
6.120099E+0
3.061365E+0
2.473294E-1
-1.832610E+0
-2.872579E+0
-2.933755E+0
-1.771435E+0
6.755521E-1
3.428413E+0
5.936575E+0
8.261213E+0
1.076938E+1
1.315519E+1
1.474573E+1
1.541865E+1
1.566335E+1
1.566335E+1
1.566335E+1
1.541865E+1
1.456221E+1
1.297166E+1
1.107525E+1
9.790581E+0
9.545882E+0
9.912930E+0
1.009645E+1
9.790581E+0
9.117659E+0
7.955340E+0
6.364798E+0
4.468383E+0
2.388443E+0
8.590761E-1
7.979015E-1
2.510793E+0
5.263654E+0
7.894165E+0
1.003528E+1
1.217639E+1
1.437868E+1
1.596922E+1
1.682567E+1
1.786564E+1
1.933383E+1
2.049615E+1
2.080203E+1
1.988440E+1
1.731507E+1
1.364459E+1
1.015763E+1
7.710641E+0
6.670672E+0
6.854196E+0
7.527117E+0
7.710641E+0
6.548322E+0
4.284859E+0
1.531998E+0
-9.149897E-1
-2.689055E+0
-3.790200E+0
-3.912550E+0
-2.689055E+0
2.630711E-3
4.040160E+0
8.934135E+0
1.388928E+1
1.823269E+1
2.159729E+1
2.373841E+1
2.447250E+1
2.404428E+1
2.269844E+1
2.061850E+1
1.798799E+1
1.419516E+1
9.117659E+0
3.244889E+0
-2.811405E+0
-8.255952E+0
-1.223231E+1
-1.431225E+1
-1.461812E+1
-1.327228E+1
-1.027472E+1
-6.053663E+0
-1.526737E+0
2.388443E+0
5.508352E+0
8.138864E+0
1.040233E+1
1.217639E+1
1.352224E+1
1.419516E+1
1.382811E+1
1.235992E+1
1.015763E+1
7.465942E+0
4.590732E+0
2.204919E+0
9.202509E-1
1.164950E+0
3.061365E+0
6.181274E+0
9.362358E+0
1.162582E+1
1.272697E+1
1.266579E+1
1.162582E+1
9.668231E+0
7.098894E+0
4.529557E+0
2.694317E+0
1.776696E+0
1.348474E+0
9.202509E-1
2.473294E-1
-3.644176E-1
-3.032429E-1
8.590761E-1
2.633142E+0
4.774256E+0
7.160069E+0
9.607057E+0
1.156465E+1
1.229874E+1
1.168700E+1
9.974105E+0
7.404768E+0
4.284859E+0
1.042600E+0
-1.465562E+0
-2.566706E+0
-2.138483E+0
-6.702910E-1
9.202509E-1
1.960221E+0
2.449618E+0
2.571967E+0
2.327269E+0
1.287299E+0
-6.091163E-1
-2.994929E+0
-5.380742E+0
-7.277157E+0
-8.255952E+0
-7.888904E+0
-5.992489E+0
-2.566706E+0
1.837871E+0
6.303623E+0
1.003528E+1
1.278814E+1
1.425633E+1
1.437868E+1
1.321636E+1
1.119760E+1
8.689436E+0
6.120099E+0
3.856636E+0
2.204919E+0
9.202509E-1
1.861547E-1
4.308534E-1
1.776696E+0
3.978985E+0
6.548322E+0
9.056484E+0
1.064703E+1
1.113642E+1
1.064703E+1
9.729405E+0
8.383563E+0
6.670672E+0
4.835431E+0
3.428413E+0
2.755492E+0
2.877841E+0
3.611937E+0
4.774256E+0
6.242449E+0
7.894165E+0
9.851755E+0
1.174817E+1
1.321636E+1
1.358341E+1
1.266579E+1
1.070820E+1
8.444737E+0
6.487147E+0
5.080130E+0
4.346033E+0
3.978985E+0
3.795461E+0
3.978985E+0
4.651907E+0
5.997750E+0
7.894165E+0
1.003528E+1
1.211522E+1
1.364459E+1
1.431751E+1
1.413398E+1
1.333871E+1
1.193169E+1
1.003528E+1
7.771816E+0
5.324828E+0
2.939015E+0
1.042600E+0
6.380522E-2
6.380522E-2
9.202509E-1
2.449618E+0
4.468383E+0
6.670672E+0
8.872960E+0
1.101407E+1
1.333871E+1
1.566335E+1
1.755977E+1
1.841621E+1
1.798799E+1
1.645862E+1
1.437868E+1
1.248227E+1
1.131995E+1
1.083055E+1
1.076938E+1
1.076938E+1
1.064703E+1
1.070820E+1
1.131995E+1
1.248227E+1
1.376694E+1
1.456221E+1
1.456221E+1
1.395046E+1
1.309401E+1
1.217639E+1
1.131995E+1
1.058585E+1
1.009645E+1
1.003528E+1
1.034115E+1
1.101407E+1
1.187052E+1
1.260462E+1
1.297166E+1
1.260462E+1
1.138112E+1
9.607057E+0
7.465942E+0
5.141304E+0
2.877841E+0
8.590761E-1
-5.479417E-1
-1.343212E+0
-1.404387E+0
-5.479417E-1
1.348474E+0
4.346033E+0
8.077689E+0
1.199287E+1
1.541865E+1
1.786564E+1
1.902796E+1
1.915031E+1
1.884444E+1
1.817151E+1
1.664215E+1
1.443986E+1
1.229874E+1
1.076938E+1
9.851755E+0
9.240008E+0
8.750611E+0
8.322388E+0
8.077689E+0
7.894165E+0
7.955340E+0
8.138864E+0
8.628262E+0
9.240008E+0
1.003528E+1
1.076938E+1
1.125877E+1
1.168700E+1
1.211522E+1
1.284932E+1
1.376694E+1
1.492925E+1
1.615275E+1
1.749859E+1
1.884444E+1
2.000675E+1
2.049615E+1
2.006793E+1
1.884444E+1
1.688684E+1
1.456221E+1
1.187052E+1
8.995310E+0
6.364798E+0
4.162509E+0
2.571967E+0
1.593172E+0
1.103775E+0
1.042600E+0
1.287299E+0
1.899046E+0
3.000190E+0
4.468383E+0
6.364798E+0
8.444737E+0
1.046350E+1
1.235992E+1
1.382811E+1
1.468456E+1
1.486808E+1
1.425633E+1
1.303284E+1
1.144230E+1
9.668231E+0
8.200039E+0
7.282418E+0
6.976545E+0
7.037720E+0
7.343593E+0
7.649467E+0
7.832991E+0
7.894165E+0
7.771816E+0
7.649467E+0
7.343593E+0
6.670672E+0
5.753051E+0
4.835431E+0
4.101335E+0
3.917810E+0
4.284859E+0
5.080130E+0
6.120099E+0
7.282418E+0
8.567087E+0
1.009645E+1
1.168700E+1
1.327754E+1
1.462338E+1
1.554100E+1
1.584687E+1
1.547983E+1
1.450103E+1
1.284932E+1
1.089173E+1
8.689436E+0
6.670672E+0
4.896606E+0
3.611937E+0
2.877841E+0
2.694317E+0
3.306064E+0
4.529557E+0
6.058925E+0
7.527117E+0
8.567087E+0
9.117659E+0
9.178834E+0
8.750611E+0
7.894165E+0
6.793021E+0
5.508352E+0
4.101335E+0
2.633142E+0
1.164950E+0
2.473294E-1
6.380522E-2
6.143774E-1
1.715522E+0
3.183714E+0
4.835431E+0
6.548322E+0
7.894165E+0
8.628262E+0
8.628262E+0
7.955340E+0
6.548322E+0
4.651907E+0
2.571967E+0
5.532028E-1
-1.037339E+0
-2.199658E+0
-2.750231E+0
-2.811405E+0
-2.322008E+0
-1.404387E+0
-5.854416E-2
1.654347E+0
3.489588E+0
5.263654E+0
6.609497E+0
7.404768E+0
7.588292E+0
7.160069E+0
6.242449E+0
5.141304E+0
3.978985E+0
2.877841E+0
2.082570E+0
1.776696E+0
2.082570E+0
3.183714E+0
4.713081E+0
6.487147E+0
8.322388E+0
9.974105E+0
1.138112E+1
1.235992E+1
1.284932E+1
1.272697E+1
1.193169E+1
1.052468E+1
8.811786E+0
6.915370E+0
5.202479E+0
3.795461E+0
3.000190E+0
2.816666E+0
3.122540E+0
3.673112E+0
4.468383E+0
5.386003E+0
6.364798E+0
7.098894E+0
7.343593E+0
7.160069E+0
6.670672E+0
5.936575E+0
5.080130E+0
4.223684E+0
3.611937E+0
3.244889E+0
2.877841E+0
2.510793E+0
2.449618E+0
2.939015E+0
3.978985E+0
5.508352E+0
7.160069E+0
8.750611E+0
9.912930E+0
1.052468E+1
1.058585E+1
1.015763E+1
9.545882E+0
8.934135E+0
8.383563E+0
7.832991E+0
7.343593E+0
6.915370E+0
6.548322E+0
6.548322E+0
6.854196E+0
7.282418E+0
7.404768E+0
7.282418E+0
6.976545E+0
6.548322E+0
6.120099E+0
5.691876E+0
5.324828E+0
5.263654E+0
5.447178E+0
5.814226E+0
6.181274E+0
6.731846E+0
7.465942E+0
8.383563E+0
9.362358E+0
1.021880E+1
1.076938E+1
1.095290E+1
1.089173E+1
1.052468E+1
9.912930E+0
8.934135E+0
7.771816E+0
6.487147E+0
5.018955E+0
3.550762E+0
2.143745E+0
9.202509E-1
-1.197188E-1
-9.761643E-1
-1.649086E+0
-1.954959E+0
-2.016134E+0
-1.649086E+0
-9.149897E-1
6.380522E-2
1.103775E+0
2.082570E+0
3.000190E+0
3.795461E+0
4.223684E+0
4.468383E+0
4.407208E+0
4.346033E+0
4.284859E+0
4.284859E+0
4.040160E+0
3.673112E+0
3.489588E+0
3.611937E+0
3.795461E+0
3.856636E+0
3.795461E+0
3.734286E+0
3.917810E+0
4.284859E+0
4.774256E+0
5.324828E+0
5.875401E+0
6.487147E+0
7.098894E+0
7.588292E+0
8.016515E+0
8.383563E+0
8.811786E+0
9.301183E+0
9.668231E+0
9.851755E+0
9.668231E+0
8.995310E+0
8.077689E+0
7.160069E+0
6.609497E+0
6.487147E+0
6.425973E+0
6.120099E+0
5.508352E+0
4.774256E+0
4.040160E+0
3.244889E+0
2.388443E+0
1.531998E+0
6.755521E-1
2.630711E-3
-4.867668E-1
-7.314656E-1
-7.926405E-1
-4.867668E-1
3.696786E-1
1.531998E+0
2.755492E+0
3.917810E+0
5.080130E+0
6.181274E+0
7.221244E+0
8.016515E+0
8.505912E+0
8.444737E+0
7.771816E+0
6.609497E+0
5.324828E+0
3.978985E+0
2.816666E+0
2.082570E+0
1.837871E+0
1.899046E+0
2.266094E+0
2.816666E+0
3.489588E+0
4.101335E+0
4.590732E+0
4.713081E+0
4.590732E+0
4.223684E+0
3.795461E+0
3.306064E+0
3.000190E+0
2.877841E+0
2.939015E+0
3.183714E+0
3.489588E+0
3.734286E+0
4.162509E+0
4.651907E+0
5.202479E+0
5.875401E+0
6.609497E+0
7.160069E+0
7.465942E+0
7.221244E+0
6.487147E+0
5.447178E+0
4.223684E+0
3.000190E+0
1.837871E+0
9.814255E-1
5.532028E-1
4.920281E-1
7.367269E-1
1.226124E+0
1.960221E+0
2.816666E+0
3.673112E+0
4.407208E+0
5.141304E+0
5.753051E+0
6.242449E+0
6.609497E+0
6.793021E+0
6.854196E+0
6.731846E+0
6.548322E+0
6.303623E+0
6.242449E+0
6.425973E+0
6.915370E+0
7.588292E+0
8.261213E+0
8.872960E+0
9.301183E+0
9.545882E+0
9.484707E+0
9.117659E+0
8.383563E+0
7.404768E+0
6.181274E+0
4.835431E+0
3.367238E+0
1.960221E+0
9.814255E-1
3.696786E-1
1.249800E-1
4.920281E-1
1.409648E+0
2.755492E+0
4.162509E+0
5.386003E+0
6.242449E+0
6.915370E+0
7.404768E+0
7.710641E+0
7.832991E+0
7.588292E+0
6.976545E+0
5.936575E+0
4.468383E+0
2.755492E+0
9.202509E-1
-9.149897E-1
-2.566706E+0
-4.034899E+0
-5.136044E+0
-5.931315E+0
-6.359536E+0
-6.359536E+0
-6.053663E+0
-5.564266E+0
-4.891344E+0
-4.218423E+0
-3.606676E+0
-2.933755E+0
-2.260833E+0
-1.465562E+0
-6.091163E-1
5.532028E-1
1.837871E+0
3.306064E+0
4.774256E+0
6.120099E+0
7.160069E+0
7.955340E+0
8.383563E+0
8.567087E+0
8.505912E+0
8.138864E+0
7.465942E+0
6.548322E+0
5.569527E+0
4.529557E+0
3.550762E+0
2.816666E+0
2.327269E+0
2.082570E+0
2.143745E+0
2.449618E+0
3.122540E+0
3.978985E+0
4.957780E+0
5.875401E+0
6.731846E+0
7.343593E+0
7.710641E+0
7.832991E+0
7.649467E+0
7.098894E+0
6.181274E+0
5.202479E+0
4.162509E+0
3.306064E+0
2.633142E+0
2.204919E+0
2.204919E+0
2.449618E+0
2.755492E+0
3.244889E+0
3.795461E+0
4.346033E+0
4.774256E+0
4.957780E+0
4.957780E+0
4.774256E+0
4.529557E+0
4.407208E+0
4.346033E+0
4.407208E+0
4.468383E+0
4.590732E+0
4.651907E+0
4.651907E+0
4.468383E+0
4.223684E+0
3.856636E+0
3.428413E+0
3.061365E+0
2.694317E+0
2.266094E+0
1.837871E+0
1.470823E+0
1.164950E+0
7.367269E-1
2.473294E-1
-2.420681E-1
-4.867668E-1
-3.032429E-1
3.085040E-1
1.409648E+0
2.633142E+0
3.978985E+0
5.324828E+0
6.487147E+0
7.465942E+0
8.200039E+0
8.750611E+0
9.178834E+0
9.423533E+0
9.301183E+0
8.750611E+0
7.894165E+0
6.976545E+0
5.936575E+0
4.713081E+0
3.428413E+0
2.021395E+0
8.590761E-1
2.630711E-3
-3.032429E-1
-1.197188E-1
4.308534E-1
1.164950E+0
2.021395E+0
3.000190E+0
3.978985E+0
4.896606E+0
5.691876E+0
6.548322E+0
7.404768E+0
8.200039E+0
8.811786E+0
9.362358E+0
9.790581E+0
9.974105E+0
9.668231E+0
8.750611E+0
7.404768E+0
5.814226E+0
4.346033E+0
3.000190E+0
1.837871E+0
7.979015E-1
-5.854416E-2
-7.926405E-1
-1.220863E+0
-1.343212E+0
-1.282038E+0
-1.037339E+0
-6.091163E-1
2.630711E-3
7.979015E-1
1.470823E+0
1.837871E+0
1.960221E+0
1.715522E+0
1.226124E+0
6.755521E-1
6.380522E-2
-5.479417E-1
-1.098514E+0
-1.526737E+0
-1.832610E+0
-2.199658E+0
-2.750231E+0
-3.361977E+0
-3.790200E+0
-3.912550E+0
-3.912550E+0
-3.729026E+0
-3.484326E+0
-3.117279E+0
-2.811405E+0
-2.322008E+0
-1.710261E+0
-1.159689E+0
-7.314656E-1
-6.091163E-1
-7.926405E-1
-1.098514E+0
-1.282038E+0
-1.282038E+0
-1.098514E+0
-7.314656E-1
-3.644176E-1
2.630711E-3
3.696786E-1
7.979015E-1
1.164950E+0
1.531998E+0
2.021395E+0
2.633142E+0
3.367238E+0
3.978985E+0
4.529557E+0
4.896606E+0
5.263654E+0
5.630702E+0
6.120099E+0
6.854196E+0
7.771816E+0
8.995310E+0
1.040233E+1
1.199287E+1
1.339989E+1
1.462338E+1
1.554100E+1
1.627510E+1
1.664215E+1
1.682567E+1
1.676449E+1
1.651979E+1
1.596922E+1
1.511278E+1
1.395046E+1
1.272697E+1
1.162582E+1
1.076938E+1
1.021880E+1
9.912930E+0
1.003528E+1
1.052468E+1
1.125877E+1
1.174817E+1
1.193169E+1
1.174817E+1
1.095290E+1
9.729405E+0
7.955340E+0
5.814226E+0
3.244889E+0
5.532028E-1
-1.954959E+0
-4.034899E+0
-5.625441E+0
-6.604235E+0
-7.032458E+0
-7.093633E+0
-6.848934E+0
-6.359536E+0
-5.625441E+0
-4.952519E+0
-4.463121E+0
-4.218423E+0
-4.034899E+0
-4.096073E+0
-4.646646E+0
-5.747790E+0
-7.399507E+0
-9.234747E+0
-1.106999E+1
-1.259935E+1
-1.357815E+1
-1.400637E+1
-1.388402E+1
-1.327228E+1
-1.217113E+1
-1.045824E+1
-8.194777E+0
-5.870139E+0
-3.667850E+0
-1.649086E+0
3.085040E-1
2.021395E+0
3.611937E+0
5.080130E+0
6.364798E+0
7.282418E+0
7.832991E+0
8.016515E+0
7.955340E+0
7.894165E+0
8.016515E+0
8.383563E+0
8.934135E+0
9.607057E+0
1.034115E+1
1.125877E+1
1.217639E+1
1.291049E+1
1.327754E+1
1.327754E+1
1.297166E+1
1.260462E+1
1.229874E+1
1.199287E+1
1.162582E+1
1.125877E+1
1.138112E+1
1.205405E+1
1.327754E+1
1.474573E+1
1.633627E+1
1.786564E+1
1.939501E+1
2.104672E+1
2.251492E+1
2.343254E+1
2.361606E+1
2.282079E+1
2.110790E+1
1.853856E+1
1.529630E+1
1.168700E+1
7.894165E+0
4.223684E+0
1.287299E+0
-4.867668E-1
-1.098514E+0
-6.702910E-1
5.532028E-1
2.388443E+0
4.529557E+0
6.731846E+0
8.872960E+0
1.076938E+1
1.217639E+1
1.291049E+1
1.284932E+1
1.199287E+1
1.052468E+1
8.628262E+0
6.731846E+0
5.018955E+0
3.611937E+0
2.449618E+0
1.654347E+0
1.348474E+0
1.654347E+0
2.694317E+0
4.284859E+0
6.058925E+0
7.771816E+0
9.178834E+0
1.034115E+1
1.095290E+1
1.070820E+1
9.668231E+0
8.138864E+0
6.487147E+0
4.896606E+0
3.734286E+0
3.000190E+0
2.633142E+0
2.755492E+0
3.306064E+0
4.346033E+0
5.691876E+0
7.098894E+0
8.567087E+0
1.003528E+1
1.119760E+1
1.193169E+1
1.205405E+1
1.168700E+1
1.083055E+1
9.607057E+0
8.200039E+0
6.609497E+0
4.957780E+0
3.550762E+0
2.816666E+0
3.122540E+0
4.468383E+0
6.609497E+0
8.995310E+0
1.125877E+1
1.303284E+1
1.419516E+1
1.480691E+1
1.499043E+1
1.486808E+1
1.462338E+1
1.425633E+1
1.370576E+1
1.272697E+1
1.138112E+1
9.790581E+0
8.322388E+0
7.343593E+0
6.793021E+0
6.793021E+0
7.343593E+0
8.444737E+0
9.974105E+0
1.156465E+1
1.284932E+1
1.346106E+1
1.339989E+1
1.278814E+1
1.168700E+1
1.046350E+1
9.240008E+0
8.138864E+0
7.221244E+0
6.609497E+0
6.181274E+0
6.120099E+0
6.425973E+0
6.915370E+0
7.465942E+0
7.955340E+0
8.444737E+0
8.872960E+0
9.301183E+0
9.607057E+0
9.607057E+0
8.995310E+0
7.832991E+0
6.242449E+0
4.468383E+0
2.755492E+0
1.348474E+0
5.532028E-1
4.920281E-1
9.814255E-1
1.776696E+0
2.755492E+0
3.734286E+0
4.774256E+0
5.814226E+0
6.976545E+0
8.077689E+0
9.178834E+0
1.021880E+1
1.107525E+1
1.174817E+1
1.223757E+1
1.242109E+1
1.242109E+1
1.223757E+1
1.193169E+1
1.150347E+1
1.089173E+1
9.974105E+0
8.995310E+0
7.955340E+0
6.915370E+0
5.997750E+0
5.386003E+0
5.202479E+0
5.263654E+0
5.569527E+0
6.120099E+0
7.037720E+0
8.261213E+0
9.729405E+0
1.113642E+1
1.223757E+1
1.291049E+1
1.321636E+1
1.321636E+1
1.291049E+1
1.229874E+1
1.150347E+1
1.052468E+1
9.484707E+0
8.383563E+0
7.404768E+0
6.793021E+0
6.548322E+0
6.487147E+0
6.793021E+0
7.282418E+0
7.894165E+0
8.505912E+0
8.934135E+0
9.117659E+0
8.995310E+0
8.567087E+0
7.955340E+0
7.282418E+0
6.487147E+0
5.569527E+0
4.468383E+0
3.306064E+0
2.204919E+0
1.348474E+0
7.979015E-1
4.920281E-1
3.696786E-1
4.308534E-1
5.532028E-1
6.755521E-1
7.979015E-1
9.202509E-1
1.042600E+0
1.042600E+0
9.814255E-1
9.202509E-1
8.590761E-1
9.202509E-1
9.814255E-1
1.226124E+0
1.715522E+0
2.510793E+0
3.550762E+0
4.651907E+0
5.691876E+0
6.548322E+0
7.343593E+0
7.955340E+0
8.383563E+0
8.628262E+0
8.628262E+0
8.505912E+0
8.261213E+0
7.955340E+0
7.527117E+0
6.915370E+0
6.242449E+0
5.630702E+0
5.141304E+0
4.835431E+0
4.529557E+0
4.407208E+0
4.407208E+0
4.529557E+0
4.713081E+0
4.957780E+0
5.141304E+0
5.202479E+0
5.263654E+0
5.324828E+0
5.508352E+0
5.691876E+0
5.875401E+0
5.936575E+0
5.997750E+0
6.181274E+0
6.487147E+0
6.731846E+0
6.976545E+0
7.098894E+0
7.160069E+0
7.098894E+0
7.037720E+0
7.037720E+0
6.976545E+0
6.976545E+0
6.976545E+0
6.915370E+0
6.793021E+0
6.487147E+0
6.181274E+0
5.814226E+0
5.447178E+0
5.141304E+0
4.774256E+0
4.223684E+0
3.428413E+0
2.449618E+0
1.409648E+0
4.920281E-1
-1.197188E-1
-3.644176E-1
-3.032429E-1
2.630711E-3
4.920281E-1
1.103775E+0
1.715522E+0
2.388443E+0
3.122540E+0
3.856636E+0
4.651907E+0
5.569527E+0
6.364798E+0
7.098894E+0
7.649467E+0
8.077689E+0
8.383563E+0
8.505912E+0
8.444737E+0
8.261213E+0
7.955340E+0
7.465942E+0
6.915370E+0
6.425973E+0
5.875401E+0
5.141304E+0
4.040160E+0
2.755492E+0
1.348474E+0
-1.808934E-1
-1.526737E+0
-2.566706E+0
-3.239628E+0
-3.484326E+0
-3.300802E+0
-2.811405E+0
-2.016134E+0
-1.159689E+0
-3.032429E-1
6.755521E-1
1.776696E+0
3.061365E+0
4.468383E+0
5.936575E+0
7.282418E+0
8.383563E+0
9.117659E+0
9.423533E+0
9.240008E+0
8.628262E+0
7.771816E+0
6.670672E+0
5.508352E+0
4.284859E+0
3.061365E+0
1.960221E+0
9.814255E-1
6.380522E-2
-7.314656E-1
-1.404387E+0
-1.893785E+0
-2.260833E+0
-2.383182E+0
-2.199658E+0
-1.771435E+0
-1.159689E+0
-3.644176E-1
4.920281E-1
1.409648E+0
2.266094E+0
2.939015E+0
3.489588E+0
3.978985E+0
4.346033E+0
4.651907E+0
4.896606E+0
5.080130E+0
5.202479E+0
5.324828E+0
5.447178E+0
5.508352E+0
5.386003E+0
5.080130E+0
4.651907E+0
4.101335E+0
3.550762E+0
2.939015E+0
2.266094E+0
1.654347E+0
1.164950E+0
7.979015E-1
5.532028E-1
4.920281E-1
6.143774E-1
9.814255E-1
1.654347E+0
2.571967E+0
3.673112E+0
4.713081E+0
5.691876E+0
6.425973E+0
7.037720E+0
7.465942E+0
7.771816E+0
7.894165E+0
7.894165E+0
7.710641E+0
7.588292E+0
7.404768E+0
7.221244E+0
6.976545E+0
6.854196E+0
6.731846E+0
6.731846E+0
6.915370E+0
7.037720E+0
7.221244E+0
7.282418E+0
7.221244E+0
7.037720E+0
6.731846E+0
6.364798E+0
5.997750E+0
5.753051E+0
5.508352E+0
5.324828E+0
5.080130E+0
4.774256E+0
4.529557E+0
4.346033E+0
4.162509E+0
4.040160E+0
4.040160E+0
4.162509E+0
4.407208E+0
4.651907E+0
4.835431E+0
4.957780E+0
4.957780E+0
4.835431E+0
4.774256E+0
4.774256E+0
5.018955E+0
5.569527E+0
6.364798E+0
7.221244E+0
8.077689E+0
8.750611E+0
9.117659E+0
9.117659E+0
8.811786E+0
8.138864E+0
7.221244E+0
6.242449E+0
5.202479E+0
4.223684E+0
3.428413E+0
2.755492E+0
2.327269E+0
2.021395E+0
1.960221E+0
2.082570E+0
2.449618E+0
2.939015E+0
3.550762E+0
4.346033E+0
5.202479E+0
5.997750E+0
6.670672E+0
7.098894E+0
7.282418E+0
7.282418E+0
7.160069E+0
7.037720E+0
6.793021E+0
6.609497E+0
6.425973E+0
6.181274E+0
5.936575E+0
5.753051E+0
5.691876E+0
5.691876E+0
5.753051E+0
5.691876E+0
5.569527E+0
5.447178E+0
5.386003E+0
5.202479E+0
4.957780E+0
4.713081E+0
4.407208E+0
4.040160E+0
3.673112E+0
3.489588E+0
3.550762E+0
3.856636E+0
4.284859E+0
4.774256E+0
5.141304E+0
5.386003E+0
5.569527E+0
5.814226E+0
5.997750E+0
6.058925E+0
5.997750E+0
5.814226E+0
5.447178E+0
4.896606E+0
4.346033E+0
3.856636E+0
3.611937E+0
3.550762E+0
3.550762E+0
3.489588E+0
3.489588E+0
3.550762E+0
3.795461E+0
4.162509E+0
4.529557E+0
4.774256E+0
4.835431E+0
4.651907E+0
4.284859E+0
3.856636E+0
3.306064E+0
2.939015E+0
2.816666E+0
2.755492E+0
2.877841E+0
3.244889E+0
3.795461E+0
4.407208E+0
4.835431E+0
4.896606E+0
4.529557E+0
4.040160E+0
3.428413E+0
2.694317E+0
1.899046E+0
1.042600E+0
2.473294E-1
-5.479417E-1
-1.159689E+0
-1.526737E+0
-1.404387E+0
-7.314656E-1
4.920281E-1
1.899046E+0
3.367238E+0
4.896606E+0
6.548322E+0
8.077689E+0
9.301183E+0
1.009645E+1
1.040233E+1
1.027998E+1
9.851755E+0
9.240008E+0
8.383563E+0
7.037720E+0
5.080130E+0
2.694317E+0
4.920281E-1
-1.037339E+0
-1.710261E+0
-1.832610E+0
-1.649086E+0
-1.159689E+0
-6.091163E-1
-1.197188E-1
2.473294E-1
7.367269E-1
1.348474E+0
2.082570E+0
2.816666E+0
3.183714E+0
2.877841E+0
2.204919E+0
1.348474E+0
6.755521E-1
1.861547E-1
2.630711E-3
1.861547E-1
6.143774E-1
1.226124E+0
1.960221E+0
2.755492E+0
3.550762E+0
4.284859E+0
4.896606E+0
5.263654E+0
5.386003E+0
5.263654E+0
4.835431E+0
4.162509E+0
3.306064E+0
2.449618E+0
1.654347E+0
1.287299E+0
1.470823E+0
2.327269E+0
3.489588E+0
4.774256E+0
5.814226E+0
6.242449E+0
5.753051E+0
4.468383E+0
2.633142E+0
8.590761E-1
-5.479417E-1
-1.465562E+0
-1.954959E+0
-2.016134E+0
-1.710261E+0
-1.098514E+0
-1.808934E-1
1.103775E+0
2.510793E+0
3.856636E+0
5.080130E+0
5.875401E+0
6.303623E+0
6.425973E+0
6.303623E+0
6.058925E+0
5.508352E+0
4.590732E+0
3.367238E+0
2.021395E+0
9.202509E-1
4.920281E-1
1.103775E+0
2.449618E+0
4.223684E+0
5.814226E+0
6.915370E+0
7.221244E+0
6.793021E+0
5.753051E+0
4.101335E+0
2.082570E+0
1.249800E-1
-1.404387E+0
-2.444357E+0
-2.750231E+0
-2.383182E+0
-1.526737E+0
-4.867668E-1
4.920281E-1
1.348474E+0
2.143745E+0
3.061365E+0
4.346033E+0
5.875401E+0
7.343593E+0
8.322388E+0
8.750611E+0
8.383563E+0
7.343593E+0
5.936575E+0
4.284859E+0
2.755492E+0
1.593172E+0
1.103775E+0
1.226124E+0
1.776696E+0
2.633142E+0
3.611937E+0
4.468383E+0
5.018955E+0
4.957780E+0
4.407208E+0
3.367238E+0
2.204919E+0
1.103775E+0
1.861547E-1
-4.255922E-1
-6.702910E-1
-3.644176E-1
3.696786E-1
1.409648E+0
2.816666E+0
4.407208E+0
5.936575E+0
7.160069E+0
7.894165E+0
8.138864E+0
7.955340E+0
7.343593E+0
6.487147E+0
5.386003E+0
4.162509E+0
3.000190E+0
2.021395E+0
1.226124E+0
7.979015E-1
4.920281E-1
2.473294E-1
1.861547E-1
3.085040E-1
4.920281E-1
6.143774E-1
6.755521E-1
6.755521E-1
8.590761E-1
1.226124E+0
1.654347E+0
2.082570E+0
2.571967E+0
3.122540E+0
3.734286E+0
4.223684E+0
4.590732E+0
4.774256E+0
4.896606E+0
4.957780E+0
5.018955E+0
5.080130E+0
5.018955E+0
4.835431E+0
4.590732E+0
4.223684E+0
3.795461E+0
3.244889E+0
2.755492E+0
2.204919E+0
1.654347E+0
1.348474E+0
1.164950E+0
1.226124E+0
1.348474E+0
1.470823E+0
1.654347E+0
1.837871E+0
1.960221E+0
2.082570E+0
2.204919E+0
2.327269E+0
2.388443E+0
2.388443E+0
2.449618E+0
2.510793E+0
2.571967E+0
2.633142E+0
2.633142E+0
2.571967E+0
2.633142E+0
2.816666E+0
2.877841E+0
2.755492E+0
2.449618E+0
2.327269E+0
2.449618E+0
2.694317E+0
3.000190E+0
3.183714E+0
3.244889E+0
3.244889E+0
3.061365E+0
2.633142E+0
2.266094E+0
1.960221E+0
1.837871E+0
1.899046E+0
1.715522E+0
1.226124E+0
6.143774E-1
4.308534E-1
7.979015E-1
1.531998E+0
2.449618E+0
3.122540E+0
3.550762E+0
3.795461E+0
3.978985E+0
3.856636E+0
3.428413E+0
2.877841E+0
2.449618E+0
2.204919E+0
1.899046E+0
1.715522E+0
1.593172E+0
1.899046E+0
2.694317E+0
3.795461E+0
4.774256E+0
5.263654E+0
5.447178E+0
5.386003E+0
5.141304E+0
4.713081E+0
4.040160E+0
3.244889E+0
2.327269E+0
1.348474E+0
3.085040E-1
-3.644176E-1
-5.479417E-1
-3.644176E-1
-1.197188E-1
3.696786E-1
1.348474E+0
2.694317E+0
4.162509E+0
5.447178E+0
6.548322E+0
7.588292E+0
8.383563E+0
8.689436E+0
8.261213E+0
7.465942E+0
6.425973E+0
5.386003E+0
4.468383E+0
3.611937E+0
2.694317E+0
1.715522E+0
7.979015E-1
2.630711E-3
-4.255922E-1
-3.644176E-1
1.249800E-1
7.367269E-1
1.287299E+0
1.715522E+0
2.204919E+0
2.877841E+0
3.550762E+0
4.284859E+0
5.080130E+0
5.875401E+0
6.670672E+0
7.221244E+0
7.404768E+0
7.343593E+0
6.976545E+0
6.487147E+0
5.753051E+0
4.713081E+0
3.795461E+0
3.122540E+0
2.633142E+0
2.143745E+0
1.899046E+0
1.960221E+0
2.143745E+0
2.327269E+0
2.510793E+0
2.877841E+0
3.306064E+0
3.978985E+0
4.774256E+0
5.508352E+0
6.058925E+0
6.242449E+0
6.181274E+0
5.997750E+0
5.753051E+0
5.508352E+0
5.324828E+0
5.018955E+0
4.651907E+0
4.468383E+0
4.346033E+0
4.284859E+0
4.223684E+0
3.917810E+0
3.367238E+0
2.510793E+0
1.654347E+0
9.202509E-1
4.308534E-1
2.473294E-1
1.249800E-1
1.861547E-1
3.085040E-1
5.532028E-1
8.590761E-1
1.287299E+0
1.960221E+0
2.571967E+0
3.183714E+0
3.611937E+0
3.856636E+0
3.795461E+0
3.611937E+0
3.306064E+0
2.877841E+0
2.266094E+0
1.654347E+0
1.042600E+0
4.308534E-1
2.630711E-3
-2.420681E-1
-3.644176E-1
-4.255922E-1
-4.867668E-1
-4.867668E-1
-4.867668E-1
-3.032429E-1
2.630711E-3
4.920281E-1
9.814255E-1
1.470823E+0
1.899046E+0
2.204919E+0
2.388443E+0
2.449618E+0
2.449618E+0
2.449618E+0
2.388443E+0
2.266094E+0
2.082570E+0
1.899046E+0
1.837871E+0
1.776696E+0
1.837871E+0
1.960221E+0
2.082570E+0
2.082570E+0
1.899046E+0
1.531998E+0
1.042600E+0
3.085040E-1
-4.255922E-1
-1.037339E+0
-1.404387E+0
-1.526737E+0
-1.282038E+0
-6.702910E-1
2.473294E-1
1.287299E+0
2.327269E+0
3.244889E+0
3.856636E+0
4.223684E+0
4.407208E+0
4.407208E+0
4.162509E+0
3.734286E+0
3.244889E+0
2.633142E+0
2.021395E+0
1.348474E+0
6.755521E-1
2.630711E-3
-6.091163E-1
-1.159689E+0
-1.526737E+0
-1.587911E+0
-1.404387E+0
-9.761643E-1
-4.867668E-1
1.249800E-1
7.367269E-1
1.348474E+0
1.837871E+0
2.204919E+0
2.388443E+0
2.571967E+0
2.694317E+0
2.694317E+0
2.571967E+0
2.510793E+0
2.449618E+0
2.510793E+0
2.633142E+0
2.816666E+0
3.000190E+0
3.244889E+0
3.428413E+0
3.611937E+0
3.734286E+0
3.673112E+0
3.428413E+0
3.061365E+0
2.694317E+0
2.204919E+0
1.776696E+0
1.409648E+0
1.226124E+0
1.164950E+0
1.226124E+0
1.348474E+0
1.593172E+0
2.082570E+0
2.633142E+0
3.183714E+0
3.611937E+0
3.978985E+0
4.223684E+0
4.468383E+0
4.651907E+0
4.713081E+0
4.590732E+0
4.346033E+0
3.917810E+0
3.306064E+0
2.571967E+0
1.715522E+0
8.590761E-1
1.861547E-1
-3.032429E-1
-6.091163E-1
-7.314656E-1
-6.091163E-1
-1.808934E-1
5.532028E-1
1.531998E+0
2.694317E+0
3.856636E+0
5.018955E+0
6.058925E+0
6.854196E+0
7.282418E+0
7.404768E+0
7.221244E+0
6.854196E+0
6.364798E+0
5.936575E+0
5.630702E+0
5.386003E+0
5.324828E+0
5.386003E+0
5.569527E+0
5.814226E+0
6.120099E+0
6.425973E+0
6.731846E+0
7.037720E+0
7.221244E+0
7.160069E+0
6.976545E+0
6.670672E+0
6.364798E+0
6.058925E+0
5.753051E+0
5.508352E+0
5.263654E+0
5.141304E+0
5.263654E+0
5.691876E+0
6.364798E+0
7.160069E+0
8.016515E+0
8.628262E+0
9.117659E+0
9.362358E+0
9.301183E+0
9.056484E+0
8.567087E+0
7.710641E+0
6.548322E+0
5.202479E+0
3.856636E+0
2.694317E+0
1.654347E+0
8.590761E-1
3.085040E-1
6.380522E-2
1.249800E-1
4.920281E-1
9.814255E-1
1.715522E+0
2.449618E+0
3.183714E+0
3.856636E+0
4.346033E+0
4.774256E+0
5.018955E+0
5.141304E+0
4.957780E+0
4.651907E+0
4.162509E+0
3.611937E+0
3.000190E+0
2.388443E+0
1.837871E+0
1.287299E+0
7.367269E-1
1.249800E-1
-4.867668E-1
-9.761643E-1
-1.526737E+0
-2.077309E+0
-2.566706E+0
-2.994929E+0
-3.239628E+0
-3.423152E+0
-3.484326E+0
-3.484326E+0
-3.239628E+0
-2.872579E+0
-2.383182E+0
-1.710261E+0
-9.761643E-1
-1.197188E-1
7.367269E-1
1.531998E+0
2.327269E+0
3.000190E+0
3.611937E+0
3.978985E+0
4.101335E+0
3.917810E+0
3.428413E+0
2.694317E+0
1.654347E+0
4.308534E-1
-8.538151E-1
-2.077309E+0
-3.117279E+0
-3.973724E+0
-4.646646E+0
-5.013694E+0
-5.013694E+0
-4.524297E+0
-3.729026E+0
-2.566706E+0
-1.220863E+0
3.696786E-1
1.960221E+0
3.367238E+0
4.529557E+0
5.324828E+0
5.753051E+0
5.814226E+0
5.630702E+0
5.202479E+0
4.529557E+0
3.795461E+0
2.816666E+0
1.776696E+0
6.755521E-1
-2.420681E-1
-7.926405E-1
-1.037339E+0
-1.037339E+0
-9.149897E-1
-6.702910E-1
-3.644176E-1
2.630711E-3
3.085040E-1
4.920281E-1
4.920281E-1
4.308534E-1
3.085040E-1
6.380522E-2
-3.032429E-1
-7.314656E-1
-1.037339E+0
-1.220863E+0
-1.282038E+0
-1.220863E+0
-9.149897E-1
-3.644176E-1
5.532028E-1
1.654347E+0
2.877841E+0
3.978985E+0
4.957780E+0
5.630702E+0
5.753051E+0
5.386003E+0
4.590732E+0
3.611937E+0
2.633142E+0
1.776696E+0
1.103775E+0
6.755521E-1
5.532028E-1
7.367269E-1
1.103775E+0
1.593172E+0
2.082570E+0
2.449618E+0
2.694317E+0
2.877841E+0
2.877841E+0
2.694317E+0
2.510793E+0
2.327269E+0
2.021395E+0
1.654347E+0
1.409648E+0
1.287299E+0
1.409648E+0
1.837871E+0
2.388443E+0
3.061365E+0
3.734286E+0
4.346033E+0
4.835431E+0
5.080130E+0
4.957780E+0
4.468383E+0
3.734286E+0
2.877841E+0
1.899046E+0
9.814255E-1
1.249800E-1
-4.867668E-1
-8.538151E-1
-1.037339E+0
-9.761643E-1
-6.702910E-1
-2.420681E-1
3.696786E-1
1.103775E+0
1.899046E+0
2.694317E+0
3.489588E+0
4.101335E+0
4.590732E+0
4.896606E+0
5.018955E+0
5.018955E+0
4.835431E+0
4.651907E+0
4.468383E+0
4.162509E+0
3.795461E+0
3.306064E+0
2.571967E+0
1.715522E+0
6.755521E-1
-3.644176E-1
-1.343212E+0
-2.077309E+0
-2.627881E+0
-2.872579E+0
-2.933755E+0
-2.811405E+0
-2.505532E+0
-1.832610E+0
-9.149897E-1
3.085040E-1
1.715522E+0
3.183714E+0
4.529557E+0
5.630702E+0
6.425973E+0
7.037720E+0
7.343593E+0
7.404768E+0
7.282418E+0
7.098894E+0
6.915370E+0
6.670672E+0
6.364798E+0
5.997750E+0
5.447178E+0
4.713081E+0
3.673112E+0
2.510793E+0
1.287299E+0
1.249800E-1
-7.314656E-1
-1.343212E+0
-1.710261E+0
-1.954959E+0
-2.016134E+0
-1.893785E+0
-1.832610E+0
-1.649086E+0
-1.465562E+0
-8.538151E-1
3.696786E-1
2.266094E+0
4.651907E+0
7.160069E+0
9.362358E+0
1.119760E+1
1.248227E+1
1.309401E+1
1.303284E+1
1.235992E+1
1.138112E+1
1.021880E+1
9.117659E+0
7.955340E+0
6.793021E+0
5.508352E+0
4.162509E+0
2.939015E+0
1.837871E+0
9.814255E-1
1.249800E-1
-6.702910E-1
-1.282038E+0
-1.710261E+0
-1.954959E+0
-2.322008E+0
-2.811405E+0
-3.423152E+0
-3.973724E+0
-4.279597E+0
-4.096073E+0
-3.239628E+0
-1.587911E+0
9.202509E-1
4.040160E+0
7.588292E+0
1.095290E+1
1.364459E+1
1.517395E+1
1.535748E+1
1.413398E+1
1.205405E+1
9.423533E+0
6.731846E+0
4.101335E+0
1.715522E+0
-3.644176E-1
-2.077309E+0
-3.239628E+0
-3.667850E+0
-3.117279E+0
-1.832610E+0
2.630711E-3
1.837871E+0
3.306064E+0
3.978985E+0
3.734286E+0
2.388443E+0
1.861547E-1
-2.383182E+0
-4.463121E+0
-5.747790E+0
-5.808965E+0
-4.524297E+0
-2.138483E+0
1.164950E+0
4.957780E+0
8.689436E+0
1.174817E+1
1.352224E+1
1.370576E+1
1.235992E+1
1.003528E+1
7.282418E+0
4.835431E+0
2.755492E+0
9.814255E-1
-6.091163E-1
-2.016134E+0
-3.056104E+0
-3.667850E+0
-3.790200E+0
-3.667850E+0
-3.300802E+0
-2.872579E+0
-2.505532E+0
-2.322008E+0
-2.627881E+0
-3.484326E+0
-4.707820E+0
-6.114838E+0
-7.277157E+0
-7.827729E+0
-7.277157E+0
-5.686615E+0
-3.300802E+0
-3.644176E-1
2.755492E+0
5.691876E+0
8.077689E+0
9.423533E+0
9.484707E+0
8.322388E+0
6.120099E+0
3.306064E+0
3.696786E-1
-2.505532E+0
-5.197218E+0
-7.399507E+0
-8.806524E+0
-9.234747E+0
-8.439476E+0
-6.543060E+0
-3.851374E+0
-7.314656E-1
2.327269E+0
4.590732E+0
5.753051E+0
5.386003E+0
3.611937E+0
6.143774E-1
-3.239628E+0
-7.154807E+0
-1.021354E+1
-1.168173E+1
-1.106999E+1
-8.439476E+0
-4.340773E+0
4.920281E-1
5.324828E+0
9.484707E+0
1.260462E+1
1.425633E+1
1.443986E+1
1.333871E+1
1.119760E+1
8.138864E+0
4.651907E+0
1.042600E+0
-2.260833E+0
-4.952519E+0
-6.787759E+0
-7.766555E+0
-7.766555E+0
-6.665410E+0
-4.585471E+0
-1.649086E+0
1.715522E+0
5.080130E+0
7.710641E+0
9.056484E+0
8.811786E+0
7.098894E+0
4.529557E+0
2.021395E+0
3.085040E-1
-3.032429E-1
1.861547E-1
1.409648E+0
3.122540E+0
4.957780E+0
6.793021E+0
8.383563E+0
9.545882E+0
1.003528E+1
9.974105E+0
9.301183E+0
8.077689E+0
6.425973E+0
4.468383E+0
2.571967E+0
9.202509E-1
-5.479417E-1
-1.587911E+0
-2.138483E+0
-2.016134E+0
-1.343212E+0
-1.197188E-1
1.409648E+0
2.816666E+0
3.734286E+0
3.917810E+0
3.428413E+0
2.633142E+0
1.899046E+0
1.715522E+0
2.449618E+0
3.978985E+0
5.997750E+0
8.138864E+0
9.790581E+0
1.058585E+1
1.040233E+1
9.178834E+0
7.221244E+0
4.896606E+0
2.449618E+0
3.085040E-1
-1.159689E+0
-1.893785E+0
-2.016134E+0
-1.893785E+0
-1.710261E+0
-1.649086E+0
-1.587911E+0
-1.526737E+0
-1.220863E+0
-4.255922E-1
1.103775E+0
3.183714E+0
5.508352E+0
7.465942E+0
8.811786E+0
9.240008E+0
8.750611E+0
7.588292E+0
6.120099E+0
4.651907E+0
3.489588E+0
2.633142E+0
2.204919E+0
2.204919E+0
2.388443E+0
2.694317E+0
2.877841E+0
3.000190E+0
3.000190E+0
3.000190E+0
2.939015E+0
3.000190E+0
3.061365E+0
3.122540E+0
3.122540E+0
3.183714E+0
3.244889E+0
3.489588E+0
4.040160E+0
4.957780E+0
6.181274E+0
7.527117E+0
8.628262E+0
9.178834E+0
8.995310E+0
7.894165E+0
5.997750E+0
3.856636E+0
1.899046E+0
6.143774E-1
1.861547E-1
5.532028E-1
1.409648E+0
2.388443E+0
3.244889E+0
3.856636E+0
4.101335E+0
4.223684E+0
4.284859E+0
4.468383E+0
4.774256E+0
5.080130E+0
5.202479E+0
5.018955E+0
4.529557E+0
3.734286E+0
2.694317E+0
1.470823E+0
3.696786E-1
-3.032429E-1
-5.854416E-2
9.202509E-1
2.571967E+0
4.407208E+0
6.058925E+0
7.037720E+0
7.160069E+0
6.364798E+0
4.957780E+0
3.244889E+0
1.715522E+0
6.755521E-1
1.249800E-1
6.380522E-2
1.861547E-1
2.473294E-1
1.861547E-1
1.249800E-1
6.380522E-2
6.380522E-2
2.473294E-1
5.532028E-1
9.814255E-1
1.287299E+0
1.409648E+0
1.409648E+0
1.164950E+0
7.979015E-1
4.920281E-1
4.308534E-1
7.979015E-1
1.654347E+0
2.877841E+0
4.223684E+0
5.386003E+0
6.120099E+0
6.303623E+0
6.120099E+0
5.753051E+0
5.263654E+0
4.896606E+0
4.590732E+0
4.346033E+0
3.795461E+0
2.694317E+0
9.202509E-1
-1.282038E+0
-3.667850E+0
-5.870139E+0
-7.399507E+0
-7.888904E+0
-7.215982E+0
-5.564266E+0
-3.239628E+0
-6.702910E-1
1.899046E+0
4.162509E+0
6.120099E+0
7.710641E+0
8.750611E+0
9.240008E+0
9.117659E+0
8.383563E+0
7.282418E+0
5.936575E+0
4.468383E+0
2.877841E+0
1.409648E+0
3.085040E-1
-5.854416E-2
4.920281E-1
2.021395E+0
4.284859E+0
6.854196E+0
9.117659E+0
1.052468E+1
1.076938E+1
9.607057E+0
7.343593E+0
4.223684E+0
6.755521E-1
-2.811405E+0
-5.931315E+0
-8.255952E+0
-9.540621E+0
-9.785318E+0
-9.051223E+0
-7.338331E+0
-4.891344E+0
-1.832610E+0
1.593172E+0
5.080130E+0
8.261213E+0
1.058585E+1
1.174817E+1
1.174817E+1
1.064703E+1
8.689436E+0
6.120099E+0
3.244889E+0
5.532028E-1
-1.343212E+0
-2.077309E+0
-1.710261E+0
-6.091163E-1
9.814255E-1
2.755492E+0
4.468383E+0
5.753051E+0
6.303623E+0
6.120099E+0
5.141304E+0
3.550762E+0
1.654347E+0
-4.255922E-1
-2.750231E+0
-4.952519E+0
-6.726584E+0
-7.521855E+0
-7.399507E+0
-6.481886E+0
-4.952519E+0
-2.872579E+0
-2.420681E-1
2.571967E+0
4.835431E+0
6.120099E+0
6.242449E+0
5.569527E+0
4.468383E+0
3.122540E+0
1.776696E+0
7.979015E-1
1.861547E-1
-4.255922E-1
-9.149897E-1
-1.282038E+0
-1.282038E+0
-8.538151E-1
-5.854416E-2
9.202509E-1
1.715522E+0
1.531998E+0
1.249800E-1
-2.016134E+0
-3.973724E+0
-5.258392E+0
-5.686615E+0
-5.258392E+0
-4.096073E+0
-2.138483E+0
1.249800E-1
2.449618E+0
4.529557E+0
6.364798E+0
7.771816E+0
8.322388E+0
7.955340E+0
6.670672E+0
4.896606E+0
3.000190E+0
1.226124E+0
-1.808934E-1
-1.220863E+0
-2.077309E+0
-2.933755E+0
-3.361977E+0
-2.994929E+0
-1.832610E+0
2.630711E-3
2.082570E+0
4.223684E+0
6.058925E+0
7.343593E+0
7.832991E+0
7.404768E+0
6.058925E+0
3.734286E+0
7.367269E-1
-2.199658E+0
-4.401947E+0
-5.564266E+0
-5.503091E+0
-4.463121E+0
-2.689055E+0
-5.479417E-1
1.776696E+0
3.978985E+0
6.058925E+0
7.710641E+0
9.056484E+0
9.851755E+0
9.974105E+0
9.301183E+0
7.832991E+0
5.875401E+0
3.856636E+0
2.204919E+0
9.202509E-1
-1.197188E-1
-9.149897E-1
-1.465562E+0
-1.710261E+0
-1.526737E+0
-9.761643E-1
-5.854416E-2
1.042600E+0
2.204919E+0
3.244889E+0
4.101335E+0
4.774256E+0
5.324828E+0
5.569527E+0
5.324828E+0
4.590732E+0
3.673112E+0
2.694317E+0
1.593172E+0
5.532028E-1
-1.197188E-1
-2.420681E-1
1.861547E-1
7.367269E-1
1.226124E+0
1.654347E+0
2.143745E+0
2.633142E+0
3.061365E+0
3.244889E+0
3.244889E+0
3.122540E+0
2.755492E+0
2.266094E+0
1.654347E+0
7.979015E-1
-1.197188E-1
-9.149897E-1
-1.526737E+0
-1.832610E+0
-1.710261E+0
-1.037339E+0
1.861547E-1
1.837871E+0
3.611937E+0
5.018955E+0
5.630702E+0
5.324828E+0
4.407208E+0
3.061365E+0
1.593172E+0
2.473294E-1
-7.926405E-1
-1.404387E+0
-1.526737E+0
-1.159689E+0
-6.091163E-1
6.380522E-2
9.202509E-1
2.143745E+0
3.489588E+0
4.468383E+0
4.713081E+0
4.101335E+0
2.877841E+0
1.287299E+0
-4.867668E-1
-2.138483E+0
-3.545502E+0
-4.524297E+0
-5.013694E+0
-4.830170E+0
-3.973724E+0
-2.444357E+0
-4.255922E-1
1.960221E+0
4.346033E+0
6.181274E+0
7.037720E+0
6.609497E+0
4.957780E+0
2.694317E+0
2.473294E-1
-2.077309E+0
-4.096073E+0
-5.503091E+0
-6.053663E+0
-5.686615E+0
-4.401947E+0
-2.505532E+0
-2.420681E-1
2.143745E+0
4.468383E+0
6.487147E+0
8.077689E+0
9.117659E+0
9.484707E+0
9.178834E+0
8.200039E+0
6.670672E+0
4.835431E+0
2.816666E+0
9.814255E-1
-4.867668E-1
-1.526737E+0
-2.138483E+0
-2.444357E+0
-2.627881E+0
-2.627881E+0
-2.505532E+0
-2.383182E+0
-2.322008E+0
-2.260833E+0
-2.322008E+0
-2.383182E+0
-2.199658E+0
-1.710261E+0
-9.761643E-1
6.380522E-2
1.287299E+0
2.510793E+0
3.673112E+0
4.774256E+0
5.569527E+0
5.997750E+0
5.997750E+0
5.447178E+0
4.468383E+0
3.244889E+0
1.960221E+0
6.755521E-1
-4.867668E-1
-1.587911E+0
-2.444357E+0
-2.872579E+0
-2.994929E+0
-2.627881E+0
-1.893785E+0
-8.538151E-1
3.696786E-1
1.654347E+0
2.816666E+0
3.856636E+0
4.651907E+0
4.957780E+0
4.835431E+0
4.223684E+0
3.367238E+0
2.388443E+0
1.409648E+0
5.532028E-1
-1.808934E-1
-4.867668E-1
-4.867668E-1
-3.032429E-1
-2.420681E-1
-4.255922E-1
-1.037339E+0
-1.893785E+0
-2.872579E+0
-3.851374E+0
-4.585471E+0
-4.830170E+0
-4.463121E+0
-3.545502E+0
-2.077309E+0
-1.808934E-1
2.082570E+0
4.407208E+0
6.609497E+0
8.383563E+0
9.484707E+0
9.484707E+0
8.261213E+0
5.936575E+0
2.939015E+0
-2.420681E-1
-2.933755E+0
-4.830170E+0
-5.625441E+0
-5.441917E+0
-4.524297E+0
-3.178453E+0
-1.771435E+0
-5.479417E-1
2.473294E-1
6.755521E-1
7.979015E-1
6.143774E-1
1.861547E-1
-4.867668E-1
-1.220863E+0
-1.893785E+0
-2.444357E+0
-2.933755E+0
-3.178453E+0
-3.056104E+0
-2.199658E+0
-5.479417E-1
1.776696E+0
4.468383E+0
7.037720E+0
8.995310E+0
1.009645E+1
1.021880E+1
9.423533E+0
7.649467E+0
5.080130E+0
1.960221E+0
-1.404387E+0
-4.585471E+0
-7.093633E+0
-8.439476E+0
-8.745349E+0
-8.194777E+0
-7.093633E+0
-5.625441E+0
-3.973724E+0
-2.444357E+0
-1.404387E+0
-8.538151E-1
-7.926405E-1
-1.343212E+0
-2.566706E+0
-3.912550E+0
-4.646646E+0
-4.096073E+0
-1.771435E+0
2.266094E+0
7.282418E+0
1.217639E+1
1.609157E+1
1.847739E+1
1.915031E+1
1.817151E+1
1.560218E+1
1.156465E+1
6.364798E+0
3.696786E-1
-5.503091E+0
-1.051942E+1
-1.431225E+1
-1.651453E+1
-1.682041E+1
-1.510752E+1
-1.210996E+1
-8.745349E+0
-5.747790E+0
-3.667850E+0
-2.627881E+0
-2.444357E+0
-2.689055E+0
-2.994929E+0
-2.750231E+0
-1.771435E+0
-2.420681E-1
1.593172E+0
3.673112E+0
5.936575E+0
8.138864E+0
9.912930E+0
1.095290E+1
1.113642E+1
1.046350E+1
8.934135E+0
6.609497E+0
3.428413E+0
-6.091163E-1
-5.197218E+0
-9.112397E+0
-1.143704E+1
-1.162056E+1
-1.033589E+1
-8.623000E+0
-7.338331E+0
-6.543060E+0
-5.686615E+0
-4.218423E+0
-2.016134E+0
7.979015E-1
3.489588E+0
5.080130E+0
4.896606E+0
3.183714E+0
4.920281E-1
-2.322008E+0
-4.463121E+0
-5.503091E+0
-5.258392E+0
-4.034899E+0
-2.322008E+0
-3.032429E-1
2.143745E+0
4.835431E+0
7.465942E+0
9.301183E+0
9.974105E+0
9.607057E+0
8.261213E+0
5.936575E+0
2.388443E+0
-2.138483E+0
-6.726584E+0
-1.051942E+1
-1.296640E+1
-1.406755E+1
-1.388402E+1
-1.259935E+1
-1.039707E+1
-7.032458E+0
-2.627881E+0
2.143745E+0
6.303623E+0
9.056484E+0
1.046350E+1
1.064703E+1
1.009645E+1
8.750611E+0
6.793021E+0
4.346033E+0
1.593172E+0
-9.761643E-1
-2.689055E+0
-3.178453E+0
-2.566706E+0
-1.220863E+0
6.143774E-1
2.939015E+0
5.386003E+0
7.098894E+0
7.527117E+0
6.670672E+0
4.957780E+0
2.877841E+0
7.367269E-1
-1.220863E+0
-2.872579E+0
-3.973724E+0
-4.524297E+0
-4.707820E+0
-4.646646E+0
-4.279597E+0
-3.117279E+0
-9.149897E-1
2.204919E+0
5.447178E+0
7.588292E+0
7.832991E+0
6.425973E+0
4.529557E+0
3.000190E+0
2.082570E+0
1.593172E+0
9.202509E-1
-2.420681E-1
-1.710261E+0
-2.750231E+0
-2.811405E+0
-2.077309E+0
-9.761643E-1
6.380522E-2
1.042600E+0
2.143745E+0
3.183714E+0
3.856636E+0
3.978985E+0
3.428413E+0
2.388443E+0
1.042600E+0
-3.032429E-1
-1.220863E+0
-1.404387E+0
-9.149897E-1
-5.854416E-2
7.979015E-1
1.593172E+0
2.449618E+0
3.428413E+0
4.407208E+0
4.957780E+0
4.651907E+0
3.611937E+0
2.082570E+0
6.143774E-1
-3.032429E-1
-4.867668E-1
-1.808934E-1
1.249800E-1
3.085040E-1
3.696786E-1
5.532028E-1
8.590761E-1
1.226124E+0
1.531998E+0
1.593172E+0
1.287299E+0
6.755521E-1
-5.854416E-2
-7.314656E-1
-1.220863E+0
-1.526737E+0
-1.465562E+0
-1.037339E+0
-5.479417E-1
-1.808934E-1
-5.854416E-2
-1.808934E-1
-5.479417E-1
-1.159689E+0
-1.771435E+0
-2.322008E+0
-2.444357E+0
-2.199658E+0
-1.587911E+0
-6.702910E-1
3.696786E-1
1.164950E+0
1.409648E+0
9.814255E-1
-1.197188E-1
-1.526737E+0
-3.117279E+0
-4.524297E+0
-5.380742E+0
-5.380742E+0
-4.646646E+0
-3.545502E+0
-2.383182E+0
-1.282038E+0
-2.420681E-1
4.920281E-1
9.814255E-1
1.348474E+0
1.715522E+0
2.143745E+0
2.510793E+0
2.633142E+0
2.327269E+0
1.470823E+0
1.861547E-1
-1.159689E+0
-2.077309E+0
-2.505532E+0
-2.566706E+0
-2.566706E+0
-2.627881E+0
-2.689055E+0
-2.750231E+0
-2.750231E+0
-2.811405E+0
-2.872579E+0
-3.117279E+0
-3.300802E+0
-3.484326E+0
-3.606676E+0
-3.545502E+0
-3.361977E+0
-2.994929E+0
-2.566706E+0
-1.954959E+0
-1.343212E+0
-7.926405E-1
-3.032429E-1
6.380522E-2
2.473294E-1
3.085040E-1
3.696786E-1
7.367269E-1
1.287299E+0
1.715522E+0
1.776696E+0
1.409648E+0
8.590761E-1
1.249800E-1
-6.091163E-1
-1.343212E+0
-2.077309E+0
-2.566706E+0
-2.566706E+0
-2.199658E+0
-1.526737E+0
-6.702910E-1
1.249800E-1
7.367269E-1
1.103775E+0
1.164950E+0
9.814255E-1
7.367269E-1
6.755521E-1
6.755521E-1
6.755521E-1
4.308534E-1
-1.197188E-1
-8.538151E-1
-1.282038E+0
-1.159689E+0
-4.255922E-1
5.532028E-1
1.654347E+0
2.388443E+0
2.694317E+0
2.571967E+0
2.082570E+0
1.409648E+0
6.755521E-1
1.249800E-1
-1.197188E-1
-1.808934E-1
-3.032429E-1
-6.091163E-1
-1.282038E+0
-2.077309E+0
-2.750231E+0
-3.056104E+0
-2.933755E+0
-2.566706E+0
-2.077309E+0
-1.710261E+0
-1.649086E+0
-2.016134E+0
-2.811405E+0
-3.667850E+0
-4.279597E+0
-4.401947E+0
-3.912550E+0
-2.811405E+0
-1.343212E+0
2.473294E-1
1.715522E+0
2.939015E+0
3.795461E+0
4.162509E+0
4.040160E+0
3.611937E+0
2.755492E+0
1.654347E+0
3.085040E-1
-9.761643E-1
-2.077309E+0
-2.750231E+0
-3.056104E+0
-3.056104E+0
-2.872579E+0
-2.444357E+0
-1.893785E+0
-1.282038E+0
-7.926405E-1
-4.867668E-1
-3.644176E-1
-3.032429E-1
-3.644176E-1
-4.867668E-1
-7.314656E-1
-9.761643E-1
-1.282038E+0
-1.404387E+0
-1.159689E+0
-6.091163E-1
1.861547E-1
9.814255E-1
1.470823E+0
1.593172E+0
1.348474E+0
9.814255E-1
4.920281E-1
1.249800E-1
2.630711E-3
3.085040E-1
8.590761E-1
1.470823E+0
1.776696E+0
1.776696E+0
1.409648E+0
7.367269E-1
-1.197188E-1
-1.037339E+0
-1.893785E+0
-2.627881E+0
-3.178453E+0
-3.423152E+0
-3.545502E+0
-3.484326E+0
-3.361977E+0
-3.117279E+0
-2.750231E+0
-2.199658E+0
-1.649086E+0
-1.037339E+0
-3.644176E-1
2.473294E-1
7.367269E-1
9.814255E-1
9.814255E-1
7.979015E-1
4.920281E-1
1.249800E-1
-1.808934E-1
-4.867668E-1
-7.926405E-1
-1.098514E+0
-1.526737E+0
-2.077309E+0
-2.444357E+0
-2.689055E+0
-2.689055E+0
-2.689055E+0
-2.689055E+0
-2.689055E+0
-2.627881E+0
-2.383182E+0
-1.893785E+0
-1.282038E+0
-5.479417E-1
1.861547E-1
7.979015E-1
1.348474E+0
1.654347E+0
1.899046E+0
1.960221E+0
1.837871E+0
1.654347E+0
1.226124E+0
6.755521E-1
-1.197188E-1
-9.761643E-1
-1.771435E+0
-2.383182E+0
-2.750231E+0
-2.689055E+0
-2.322008E+0
-1.710261E+0
-1.098514E+0
-6.702910E-1
-3.032429E-1
2.630711E-3
3.085040E-1
6.755521E-1
1.042600E+0
1.409648E+0
1.776696E+0
1.899046E+0
1.715522E+0
1.287299E+0
5.532028E-1
-2.420681E-1
-1.037339E+0
-1.649086E+0
-2.138483E+0
-2.322008E+0
-2.322008E+0
-2.138483E+0
-1.710261E+0
-1.220863E+0
-7.314656E-1
-3.032429E-1
1.249800E-1
6.143774E-1
1.103775E+0
1.348474E+0
1.348474E+0
1.226124E+0
9.814255E-1
7.979015E-1
6.143774E-1
4.920281E-1
4.308534E-1
4.308534E-1
4.920281E-1
6.755521E-1
8.590761E-1
1.042600E+0
1.103775E+0
1.042600E+0
8.590761E-1
4.920281E-1
2.630711E-3
-4.867668E-1
-8.538151E-1
-1.037339E+0
-9.761643E-1
-7.314656E-1
-3.032429E-1
2.473294E-1
9.202509E-1
1.593172E+0
2.266094E+0
2.816666E+0
3.244889E+0
3.489588E+0
3.673112E+0
3.734286E+0
3.734286E+0
3.489588E+0
3.122540E+0
2.388443E+0
1.531998E+0
4.920281E-1
-6.091163E-1
-1.526737E+0
-2.199658E+0
-2.627881E+0
-2.811405E+0
-2.811405E+0
-2.505532E+0
-2.016134E+0
-1.343212E+0
-6.091163E-1
3.085040E-1
1.103775E+0
1.776696E+0
2.266094E+0
2.510793E+0
2.633142E+0
2.633142E+0
2.571967E+0
2.510793E+0
2.571967E+0
2.633142E+0
2.877841E+0
3.244889E+0
3.611937E+0
3.917810E+0
3.978985E+0
3.734286E+0
3.061365E+0
2.143745E+0
9.814255E-1
-1.808934E-1
-1.282038E+0
-2.138483E+0
-2.689055E+0
-2.933755E+0
-3.056104E+0
-2.994929E+0
-2.811405E+0
-2.322008E+0
-1.465562E+0
-4.867668E-1
6.143774E-1
1.654347E+0
2.510793E+0
3.122540E+0
3.550762E+0
3.856636E+0
4.040160E+0
4.040160E+0
3.978985E+0
3.795461E+0
3.550762E+0
3.244889E+0
2.877841E+0
2.449618E+0
1.960221E+0
1.348474E+0
5.532028E-1
-4.255922E-1
-1.465562E+0
-2.444357E+0
-3.300802E+0
-3.912550E+0
-4.279597E+0
-4.401947E+0
-4.279597E+0
-3.973724E+0
-3.423152E+0
-2.627881E+0
-1.710261E+0
-5.479417E-1
6.143774E-1
1.837871E+0
3.000190E+0
3.978985E+0
4.713081E+0
5.141304E+0
5.141304E+0
4.713081E+0
4.040160E+0
3.183714E+0
2.327269E+0
1.409648E+0
4.920281E-1
-3.644176E-1
-1.159689E+0
-1.832610E+0
-2.505532E+0
-2.994929E+0
-3.300802E+0
-3.545502E+0
-3.606676E+0
-3.545502E+0
-3.361977E+0
-2.933755E+0
-2.444357E+0
-1.832610E+0
-1.282038E+0
-6.702910E-1
2.630711E-3
6.755521E-1
1.287299E+0
1.899046E+0
2.449618E+0
2.877841E+0
3.183714E+0
3.183714E+0
2.939015E+0
2.388443E+0
1.593172E+0
6.755521E-1
-2.420681E-1
-1.037339E+0
-1.649086E+0
-2.016134E+0
-2.260833E+0
-2.444357E+0
-2.505532E+0
-2.383182E+0
-2.138483E+0
-1.649086E+0
-1.098514E+0
-4.867668E-1
1.861547E-1
7.367269E-1
1.287299E+0
1.593172E+0
1.776696E+0
1.776696E+0
1.776696E+0
1.715522E+0
1.654347E+0
1.654347E+0
1.715522E+0
1.837871E+0
1.899046E+0
1.899046E+0
1.776696E+0
1.531998E+0
1.164950E+0
7.979015E-1
3.085040E-1
-3.032429E-1
-9.149897E-1
-1.526737E+0
-1.954959E+0
-2.199658E+0
-2.322008E+0
-2.260833E+0
-2.077309E+0
-1.893785E+0
-1.587911E+0
-1.220863E+0
-7.926405E-1
-3.032429E-1
1.861547E-1
6.143774E-1
9.814255E-1
1.164950E+0
1.226124E+0
1.226124E+0
1.164950E+0
1.103775E+0
1.103775E+0
1.042600E+0
1.042600E+0
1.042600E+0
9.202509E-1
7.979015E-1
5.532028E-1
2.473294E-1
6.380522E-2
-5.854416E-2
-5.854416E-2
6.380522E-2
3.085040E-1
6.143774E-1
9.202509E-1
1.103775E+0
1.164950E+0
1.164950E+0
1.103775E+0
1.103775E+0
1.042600E+0
9.814255E-1
1.042600E+0
1.103775E+0
1.287299E+0
1.470823E+0
1.593172E+0
1.715522E+0
1.837871E+0
1.960221E+0
1.960221E+0
1.899046E+0
1.715522E+0
1.409648E+0
1.103775E+0
7.979015E-1
4.920281E-1
3.085040E-1
1.249800E-1
6.380522E-2
6.380522E-2
2.473294E-1
5.532028E-1
9.202509E-1
1.287299E+0
1.593172E+0
1.715522E+0
1.776696E+0
1.654347E+0
1.470823E+0
1.164950E+0
9.202509E-1
7.367269E-1
5.532028E-1
3.696786E-1
3.085040E-1
3.085040E-1
3.696786E-1
4.920281E-1
6.755521E-1
7.979015E-1
9.202509E-1
9.202509E-1
9.814255E-1
1.042600E+0
1.103775E+0
1.164950E+0
1.042600E+0
9.202509E-1
7.367269E-1
6.143774E-1
4.920281E-1
2.473294E-1
-5.854416E-2
-4.255922E-1
-7.926405E-1
-1.098514E+0
-1.282038E+0
-1.282038E+0
-1.220863E+0
-1.037339E+0
-6.702910E-1
-2.420681E-1
1.861547E-1
6.755521E-1
1.042600E+0
1.348474E+0
1.470823E+0
1.531998E+0
1.531998E+0
1.409648E+0
1.226124E+0
9.814255E-1
7.367269E-1
4.920281E-1
2.473294E-1
1.249800E-1
2.630711E-3
2.630711E-3
-5.854416E-2
-1.808934E-1
-3.032429E-1
-4.255922E-1
-5.479417E-1
-6.091163E-1
-6.702910E-1
-7.314656E-1
-7.314656E-1
-7.314656E-1
-7.314656E-1
-7.314656E-1
-6.091163E-1
-4.255922E-1
-2.420681E-1
-5.854416E-2
1.249800E-1
1.861547E-1
3.085040E-1
4.308534E-1
5.532028E-1
6.143774E-1
7.979015E-1
9.202509E-1
1.164950E+0
1.287299E+0
1.348474E+0
1.409648E+0
1.348474E+0
1.287299E+0
1.042600E+0
8.590761E-1
6.755521E-1
5.532028E-1
4.920281E-1
4.920281E-1
4.308534E-1
3.696786E-1
3.085040E-1
2.473294E-1
3.085040E-1
3.696786E-1
4.308534E-1
4.920281E-1
4.920281E-1
5.532028E-1
6.755521E-1
7.367269E-1
7.979015E-1
9.202509E-1
9.814255E-1
9.814255E-1
1.042600E+0
1.042600E+0
1.042600E+0
1.042600E+0
1.103775E+0
1.164950E+0
1.226124E+0
1.287299E+0
1.226124E+0
1.164950E+0
1.103775E+0
1.103775E+0
1.042600E+0
9.814255E-1
9.202509E-1
8.590761E-1
7.979015E-1
6.143774E-1
4.308534E-1
2.473294E-1
2.630711E-3
-2.420681E-1
-4.867668E-1
-6.091163E-1
-6.702910E-1
-6.091163E-1
-4.867668E-1
-2.420681E-1
-5.854416E-2
1.861547E-1
4.308534E-1
6.755521E-1
8.590761E-1
9.814255E-1
1.103775E+0
1.226124E+0
1.164950E+0
1.042600E+0
7.979015E-1
5.532028E-1
4.308534E-1
3.696786E-1
3.696786E-1
3.085040E-1
1.861547E-1
2.630711E-3
-1.808934E-1
-4.255922E-1
-6.702910E-1
-9.149897E-1
-1.159689E+0
-1.343212E+0
-1.526737E+0
-1.587911E+0
-1.587911E+0
-1.465562E+0
-1.220863E+0
-9.149897E-1
-5.479417E-1
-2.420681E-1
6.380522E-2
3.696786E-1
6.755521E-1
9.202509E-1
1.042600E+0
1.103775E+0
9.814255E-1
8.590761E-1
7.979015E-1
7.367269E-1
6.755521E-1
5.532028E-1
3.696786E-1
1.861547E-1
-5.854416E-2
-2.420681E-1
-3.644176E-1
-5.479417E-1
-7.314656E-1
-8.538151E-1
-9.761643E-1
-9.761643E-1
-8.538151E-1
-6.702910E-1
-4.255922E-1
-1.808934E-1
6.380522E-2
2.473294E-1
3.085040E-1
3.696786E-1
3.696786E-1
3.085040E-1
1.861547E-1
1.249800E-1
2.630711E-3
-5.854416E-2
-1.197188E-1
-3.032429E-1
-4.255922E-1
-5.479417E-1
-6.091163E-1
-6.702910E-1
-6.702910E-1
-6.702910E-1
-6.702910E-1
-6.702910E-1
-7.314656E-1
-7.926405E-1
-8.538151E-1
-8.538151E-1
-9.149897E-1
-9.761643E-1
-9.761643E-1
-9.149897E-1
-8.538151E-1
-6.702910E-1
-5.479417E-1
-3.644176E-1
-2.420681E-1
-5.854416E-2
1.861547E-1
3.696786E-1
5.532028E-1
6.143774E-1
6.143774E-1
6.143774E-1
6.143774E-1
4.920281E-1
3.085040E-1
6.380522E-2
-1.808934E-1
-4.255922E-1
-6.702910E-1
-8.538151E-1
-1.037339E+0
-1.159689E+0
-1.220863E+0
-1.159689E+0
-1.098514E+0
-9.149897E-1
-7.314656E-1
-5.479417E-1
-3.032429E-1
-1.197188E-1
1.249800E-1
3.085040E-1
4.920281E-1
6.143774E-1
7.367269E-1
8.590761E-1
9.202509E-1
9.814255E-1
9.814255E-1
9.202509E-1
8.590761E-1
7.979015E-1
6.755521E-1
5.532028E-1
4.308534E-1
3.696786E-1
2.473294E-1
1.249800E-1
1.249800E-1
1.249800E-1
1.249800E-1
1.861547E-1
1.861547E-1
1.861547E-1
1.861547E-1
1.861547E-1
2.473294E-1
3.696786E-1
5.532028E-1
7.979015E-1
9.814255E-1
1.042600E+0
1.103775E+0
1.103775E+0
1.103775E+0
9.814255E-1
7.979015E-1
6.143774E-1
4.308534E-1
4.308534E-1
4.308534E-1
4.308534E-1
4.308534E-1
4.920281E-1
4.920281E-1
4.920281E-1
4.920281E-1
4.308534E-1
4.308534E-1
4.308534E-1
4.308534E-1
4.920281E-1
5.532028E-1
6.143774E-1
5.532028E-1
4.308534E-1
3.085040E-1
1.861547E-1
1.861547E-1
1.861547E-1
1.861547E-1
2.473294E-1
3.696786E-1
4.308534E-1
5.532028E-1
6.143774E-1
6.143774E-1
5.532028E-1
5.532028E-1
5.532028E-1
6.143774E-1
6.755521E-1
6.755521E-1
7.979015E-1
9.202509E-1
1.164950E+0
1.409648E+0
1.593172E+0
1.776696E+0
1.960221E+0
2.082570E+0
2.204919E+0
2.266094E+0
2.327269E+0
2.388443E+0
2.327269E+0
2.266094E+0
2.021395E+0
1.837871E+0
1.593172E+0
1.409648E+0
1.226124E+0
1.042600E+0
9.202509E-1
7.979015E-1
8.590761E-1
9.202509E-1
1.103775E+0
1.287299E+0
1.531998E+0
1.776696E+0
1.960221E+0
2.204919E+0
2.388443E+0
2.510793E+0
2.571967E+0
2.633142E+0
2.571967E+0
2.388443E+0
2.204919E+0
1.960221E+0
1.715522E+0
1.409648E+0
1.164950E+0
9.202509E-1
7.367269E-1
5.532028E-1
4.308534E-1
3.696786E-1
3.696786E-1
4.920281E-1
5.532028E-1
4.920281E-1
4.920281E-1
4.920281E-1
5.532028E-1
5.532028E-1
6.143774E-1
6.143774E-1
7.367269E-1
8.590761E-1
9.814255E-1
1.164950E+0
1.287299E+0
1.348474E+0
1.348474E+0
1.226124E+0
1.103775E+0
9.202509E-1
7.979015E-1
5.532028E-1
4.308534E-1
3.085040E-1
1.861547E-1
1.249800E-1
6.380522E-2
6.380522E-2
6.380522E-2
1.249800E-1
3.085040E-1
4.920281E-1
7.367269E-1
9.202509E-1
1.042600E+0
1.042600E+0
9.814255E-1
9.202509E-1
7.979015E-1
7.367269E-1
6.143774E-1
5.532028E-1
5.532028E-1
4.920281E-1
4.920281E-1
4.920281E-1
5.532028E-1
5.532028E-1
6.143774E-1
6.755521E-1
8.590761E-1
1.042600E+0
1.164950E+0
1.348474E+0
1.470823E+0
1.593172E+0
1.654347E+0
1.593172E+0
1.470823E+0
1.348474E+0
1.226124E+0
1.042600E+0
9.202509E-1
7.979015E-1
7.979015E-1
8.590761E-1
9.202509E-1
9.814255E-1
1.042600E+0
1.103775E+0
1.103775E+0
1.103775E+0
1.103775E+0
1.103775E+0
1.042600E+0
9.814255E-1
8.590761E-1
7.367269E-1
6.755521E-1
5.532028E-1
4.920281E-1
4.308534E-1
3.696786E-1
4.308534E-1
4.920281E-1
5.532028E-1
6.755521E-1
7.979015E-1
9.814255E-1
1.042600E+0
1.164950E+0
1.164950E+0
1.226124E+0
1.164950E+0
1.103775E+0
9.202509E-1
7.979015E-1
6.143774E-1
4.920281E-1
4.308534E-1
3.696786E-1
3.696786E-1
3.085040E-1
2.473294E-1
1.861547E-1
1.861547E-1
1.861547E-1
1.249800E-1
6.380522E-2
6.380522E-2
1.249800E-1
1.861547E-1
3.085040E-1
4.308534E-1
4.920281E-1
6.143774E-1
6.755521E-1
7.367269E-1
7.367269E-1
6.755521E-1
6.143774E-1
6.143774E-1
4.920281E-1
3.696786E-1
2.473294E-1
6.380522E-2
-1.197188E-1
-3.032429E-1
-4.867668E-1
-5.479417E-1
-6.091163E-1
-6.091163E-1
-5.479417E-1
-4.255922E-1
-2.420681E-1
-1.197188E-1
6.380522E-2
1.861547E-1
3.085040E-1
4.308534E-1
4.920281E-1
5.532028E-1
6.143774E-1
6.143774E-1
6.143774E-1
5.532028E-1
6.143774E-1
6.755521E-1
7.979015E-1
9.202509E-1
1.042600E+0
1.164950E+0
1.226124E+0
1.226124E+0
1.164950E+0
1.103775E+0
9.814255E-1
7.979015E-1
6.143774E-1
4.308534E-1
2.473294E-1
1.249800E-1
6.380522E-2
-5.854416E-2
-5.854416E-2
2.630711E-3
6.380522E-2
1.249800E-1
1.861547E-1
3.085040E-1
3.696786E-1
3.085040E-1
1.861547E-1
6.380522E-2
-5.854416E-2
-1.808934E-1
-3.032429E-1
-3.644176E-1
-3.644176E-1
-2.420681E-1
-1.197188E-1
6.380522E-2
1.861547E-1
4.308534E-1
6.143774E-1
7.979015E-1
8.590761E-1
9.202509E-1
9.202509E-1
9.202509E-1
8.590761E-1
6.755521E-1
4.920281E-1
3.085040E-1
1.249800E-1
-5.854416E-2
-2.420681E-1
-4.255922E-1
-4.867668E-1
-4.867668E-1
-3.032429E-1
-5.854416E-2
3.085040E-1
6.143774E-1
8.590761E-1
9.814255E-1
1.103775E+0
1.226124E+0
1.226124E+0
1.226124E+0
1.103775E+0
9.814255E-1
7.979015E-1
6.755521E-1
4.920281E-1
3.085040E-1
1.249800E-1
-5.854416E-2
-1.197188E-1
-1.197188E-1
-1.197188E-1
-1.197188E-1
-1.197188E-1
-1.808934E-1
-2.420681E-1
-3.644176E-1
-4.867668E-1
-6.091163E-1
-6.091163E-1
-5.479417E-1
-3.032429E-1
-5.854416E-2
2.473294E-1
5.532028E-1
8.590761E-1
1.042600E+0
1.164950E+0
1.164950E+0
1.103775E+0
1.042600E+0
1.103775E+0
1.164950E+0
1.348474E+0
1.409648E+0
1.470823E+0
1.409648E+0
1.287299E+0
1.042600E+0
8.590761E-1
7.367269E-1
7.367269E-1
7.979015E-1
9.814255E-1
1.226124E+0
1.409648E+0
1.470823E+0
1.531998E+0
1.531998E+0
1.470823E+0
1.409648E+0
1.287299E+0
1.226124E+0
1.226124E+0
1.164950E+0
1.226124E+0
1.226124E+0
1.164950E+0
1.103775E+0
1.042600E+0
1.042600E+0
1.103775E+0
1.164950E+0
1.164950E+0
1.042600E+0
9.202509E-1
6.755521E-1
5.532028E-1
4.920281E-1
4.308534E-1
3.696786E-1
3.696786E-1
4.308534E-1
4.920281E-1
5.532028E-1
6.755521E-1
7.367269E-1
8.590761E-1
9.814255E-1
1.103775E+0
1.287299E+0
1.409648E+0
1.531998E+0
1.531998E+0
1.409648E+0
1.226124E+0
9.814255E-1
7.367269E-1
6.143774E-1
6.143774E-1
6.143774E-1
6.755521E-1
7.367269E-1
8.590761E-1
9.202509E-1
1.042600E+0
1.164950E+0
1.226124E+0
1.287299E+0
1.348474E+0
1.409648E+0
1.470823E+0
1.470823E+0
1.531998E+0
1.470823E+0
1.348474E+0
1.226124E+0
1.164950E+0
1.226124E+0
1.348474E+0
1.531998E+0
1.715522E+0
1.960221E+0
2.266094E+0
2.388443E+0
2.266094E+0
2.021395E+0
1.715522E+0
1.409648E+0
1.226124E+0
1.042600E+0
1.042600E+0
1.103775E+0
1.164950E+0
1.164950E+0
1.042600E+0
9.814255E-1
9.202509E-1
1.042600E+0
1.164950E+0
1.348474E+0
1.654347E+0
1.960221E+0
2.266094E+0
2.571967E+0
2.755492E+0
2.816666E+0
2.816666E+0
2.694317E+0
2.510793E+0
2.388443E+0
2.327269E+0
2.327269E+0
2.388443E+0
2.449618E+0
2.449618E+0
2.388443E+0
2.204919E+0
1.899046E+0
1.593172E+0
1.348474E+0
1.287299E+0
1.287299E+0
1.348474E+0
1.287299E+0
1.226124E+0
1.164950E+0
1.226124E+0
1.226124E+0
1.164950E+0
1.164950E+0
1.409648E+0
1.776696E+0
2.143745E+0
2.571967E+0
3.000190E+0
3.244889E+0
3.244889E+0
3.061365E+0
2.694317E+0
2.388443E+0
2.143745E+0
1.899046E+0
1.837871E+0
1.899046E+0
1.960221E+0
1.960221E+0
1.899046E+0
2.021395E+0
2.266094E+0
2.449618E+0
2.571967E+0
2.633142E+0
2.755492E+0
2.877841E+0
2.816666E+0
2.510793E+0
2.021395E+0
1.593172E+0
1.287299E+0
9.202509E-1
7.367269E-1
7.979015E-1
1.226124E+0
1.715522E+0
1.960221E+0
1.899046E+0
1.654347E+0
1.531998E+0
1.593172E+0
1.715522E+0
1.899046E+0
2.082570E+0
2.204919E+0
2.143745E+0
1.960221E+0
1.654347E+0
1.531998E+0
1.593172E+0
1.715522E+0
1.837871E+0
2.082570E+0
2.327269E+0
2.510793E+0
2.449618E+0
2.204919E+0
1.776696E+0
1.226124E+0
6.143774E-1
1.861547E-1
2.630711E-3
1.861547E-1
4.920281E-1
6.755521E-1
5.532028E-1
2.473294E-1
2.630711E-3
2.630711E-3
1.861547E-1
6.755521E-1
1.287299E+0
1.899046E+0
2.449618E+0
2.755492E+0
2.816666E+0
2.816666E+0
2.755492E+0
2.571967E+0
2.327269E+0
2.204919E+0
2.327269E+0
2.694317E+0
3.061365E+0
3.306064E+0
3.183714E+0
2.755492E+0
2.204919E+0
1.654347E+0
1.226124E+0
8.590761E-1
4.308534E-1
6.380522E-2
-3.644176E-1
-7.926405E-1
-1.098514E+0
-1.404387E+0
-1.587911E+0
-1.465562E+0
-9.149897E-1
-3.032429E-1
6.380522E-2
2.473294E-1
6.755521E-1
1.348474E+0
2.143745E+0
2.939015E+0
3.367238E+0
3.428413E+0
3.183714E+0
2.877841E+0
2.816666E+0
2.877841E+0
2.816666E+0
2.633142E+0
2.388443E+0
2.143745E+0
2.204919E+0
2.694317E+0
3.306064E+0
3.856636E+0
4.223684E+0
4.162509E+0
3.611937E+0
2.877841E+0
2.266094E+0
1.960221E+0
1.715522E+0
1.226124E+0
4.308534E-1
-4.867668E-1
-1.098514E+0
-1.098514E+0
-7.926405E-1
-3.644176E-1
6.380522E-2
6.755521E-1
1.042600E+0
9.814255E-1
6.755521E-1
5.532028E-1
9.814255E-1
1.593172E+0
2.143745E+0
2.510793E+0
2.694317E+0
2.755492E+0
2.877841E+0
3.000190E+0
3.122540E+0
3.183714E+0
3.428413E+0
3.734286E+0
3.978985E+0
3.917810E+0
3.489588E+0
2.877841E+0
2.143745E+0
1.409648E+0
8.590761E-1
4.920281E-1
3.696786E-1
3.696786E-1
5.532028E-1
6.143774E-1
5.532028E-1
4.920281E-1
6.143774E-1
9.202509E-1
1.287299E+0
1.593172E+0
1.899046E+0
2.388443E+0
3.061365E+0
3.673112E+0
3.856636E+0
3.428413E+0
3.000190E+0
2.633142E+0
2.449618E+0
2.510793E+0
2.816666E+0
3.183714E+0
3.428413E+0
3.489588E+0
3.428413E+0
3.244889E+0
2.816666E+0
2.449618E+0
2.082570E+0
1.715522E+0
1.287299E+0
1.226124E+0
1.409648E+0
1.593172E+0
1.348474E+0
7.979015E-1
6.380522E-2
-5.479417E-1
-9.761643E-1
-1.098514E+0
-8.538151E-1
-4.867668E-1
-1.808934E-1
1.861547E-1
7.367269E-1
1.409648E+0
2.082570E+0
2.694317E+0
3.061365E+0
3.183714E+0
3.183714E+0
3.306064E+0
3.611937E+0
4.040160E+0
4.407208E+0
4.651907E+0
4.651907E+0
4.346033E+0
4.040160E+0
3.734286E+0
3.489588E+0
3.244889E+0
3.000190E+0
2.755492E+0
2.449618E+0
2.082570E+0
1.654347E+0
1.103775E+0
4.920281E-1
-1.197188E-1
-7.926405E-1
-1.343212E+0
-1.587911E+0
-1.526737E+0
-1.220863E+0
-7.926405E-1
-3.644176E-1
6.380522E-2
3.696786E-1
7.367269E-1
1.287299E+0
1.960221E+0
2.633142E+0
3.183714E+0
3.611937E+0
4.040160E+0
4.407208E+0
4.835431E+0
5.080130E+0
5.141304E+0
4.957780E+0
4.713081E+0
4.468383E+0
4.223684E+0
4.040160E+0
3.673112E+0
3.306064E+0
2.877841E+0
2.327269E+0
1.776696E+0
1.287299E+0
9.202509E-1
6.755521E-1
4.920281E-1
3.085040E-1
1.861547E-1
1.249800E-1
1.861547E-1
4.308534E-1
7.367269E-1
1.103775E+0
1.531998E+0
1.960221E+0
2.388443E+0
2.755492E+0
3.061365E+0
3.183714E+0
3.183714E+0
3.122540E+0
2.939015E+0
2.694317E+0
2.388443E+0
2.143745E+0
1.837871E+0
1.470823E+0
1.103775E+0
8.590761E-1
6.755521E-1
5.532028E-1
6.143774E-1
6.755521E-1
7.979015E-1
9.202509E-1
9.814255E-1
9.814255E-1
9.202509E-1
7.979015E-1
9.202509E-1
1.164950E+0
1.409648E+0
1.593172E+0
1.654347E+0
1.715522E+0
1.837871E+0
1.960221E+0
2.143745E+0
2.388443E+0
2.571967E+0
2.755492E+0
2.877841E+0
2.939015E+0
3.000190E+0
3.061365E+0
3.000190E+0
2.877841E+0
2.571967E+0
2.204919E+0
1.960221E+0
1.776696E+0
1.715522E+0
1.715522E+0
1.776696E+0
1.837871E+0
1.899046E+0
1.960221E+0
2.021395E+0
2.143745E+0
2.266094E+0
2.449618E+0
2.571967E+0
2.633142E+0
2.694317E+0
2.755492E+0
2.755492E+0
2.755492E+0
2.694317E+0
2.694317E+0
2.633142E+0
2.633142E+0
2.755492E+0
2.877841E+0
2.939015E+0
3.000190E+0
2.939015E+0
2.694317E+0
2.449618E+0
2.143745E+0
1.837871E+0
1.654347E+0
1.470823E+0
1.409648E+0
1.409648E+0
1.531998E+0
1.531998E+0
1.593172E+0
1.531998E+0
1.531998E+0
1.531998E+0
1.531998E+0
1.470823E+0
1.470823E+0
1.409648E+0
1.409648E+0
1.409648E+0
1.287299E+0
1.226124E+0
1.164950E+0
1.287299E+0
1.409648E+0
1.715522E+0
2.021395E+0
2.510793E+0
2.939015E+0
3.244889E+0
3.489588E+0
3.611937E+0
3.550762E+0
3.306064E+0
2.877841E+0
2.388443E+0
1.837871E+0
1.348474E+0
9.814255E-1
7.367269E-1
6.143774E-1
5.532028E-1
6.143774E-1
7.979015E-1
1.042600E+0
1.348474E+0
1.593172E+0
1.899046E+0
2.204919E+0
2.510793E+0
2.816666E+0
3.183714E+0
3.489588E+0
3.795461E+0
3.978985E+0
4.101335E+0
4.101335E+0
4.101335E+0
4.162509E+0
4.162509E+0
4.162509E+0
4.101335E+0
3.856636E+0
3.611937E+0
3.244889E+0
2.816666E+0
2.327269E+0
1.837871E+0
1.348474E+0
9.814255E-1
6.755521E-1
4.920281E-1
3.696786E-1
3.085040E-1
4.308534E-1
7.367269E-1
1.042600E+0
1.348474E+0
1.593172E+0
1.837871E+0
2.143745E+0
2.327269E+0
2.449618E+0
2.571967E+0
2.633142E+0
2.755492E+0
2.816666E+0
2.939015E+0
3.000190E+0
3.061365E+0
3.122540E+0
3.122540E+0
3.183714E+0
3.183714E+0
3.183714E+0
3.122540E+0
3.122540E+0
3.122540E+0
3.000190E+0
2.755492E+0
2.510793E+0
2.327269E+0
2.143745E+0
2.021395E+0
1.960221E+0
1.899046E+0
1.960221E+0
2.082570E+0
2.327269E+0
2.633142E+0
2.877841E+0
3.183714E+0
3.550762E+0
3.856636E+0
4.040160E+0
4.162509E+0
4.162509E+0
4.162509E+0
4.101335E+0
4.040160E+0
3.856636E+0
3.673112E+0
3.428413E+0
3.183714E+0
2.877841E+0
2.633142E+0
2.388443E+0
2.266094E+0
2.327269E+0
2.388443E+0
2.571967E+0
2.816666E+0
3.061365E+0
3.306064E+0
3.550762E+0
3.917810E+0
4.223684E+0
4.590732E+0
4.957780E+0
5.263654E+0
5.447178E+0
5.569527E+0
5.508352E+0
5.263654E+0
4.835431E+0
4.346033E+0
3.795461E+0
3.244889E+0
2.694317E+0
2.143745E+0
1.715522E+0
1.348474E+0
1.164950E+0
1.042600E+0
1.103775E+0
1.287299E+0
1.654347E+0
2.143745E+0
2.755492E+0
3.367238E+0
3.978985E+0
4.590732E+0
5.141304E+0
5.569527E+0
5.753051E+0
5.814226E+0
5.630702E+0
5.263654E+0
4.774256E+0
4.284859E+0
3.795461E+0
3.306064E+0
2.816666E+0
2.510793E+0
2.204919E+0
2.021395E+0
1.960221E+0
2.021395E+0
2.204919E+0
2.388443E+0
2.633142E+0
2.939015E+0
3.306064E+0
3.673112E+0
4.101335E+0
4.407208E+0
4.651907E+0
4.774256E+0
4.835431E+0
4.835431E+0
4.651907E+0
4.407208E+0
4.101335E+0
3.734286E+0
3.367238E+0
3.122540E+0
2.816666E+0
2.571967E+0
2.388443E+0
2.388443E+0
2.633142E+0
3.000190E+0
3.367238E+0
3.795461E+0
4.162509E+0
4.590732E+0
4.896606E+0
5.018955E+0
4.957780E+0
4.651907E+0
4.223684E+0
3.673112E+0
3.061365E+0
2.388443E+0
1.837871E+0
1.348474E+0
1.042600E+0
9.202509E-1
1.103775E+0
1.531998E+0
2.204919E+0
3.061365E+0
4.101335E+0
5.202479E+0
6.242449E+0
7.160069E+0
7.832991E+0
8.138864E+0
8.077689E+0
7.588292E+0
6.670672E+0
5.569527E+0
4.223684E+0
2.939015E+0
1.715522E+0
7.367269E-1
6.380522E-2
-3.032429E-1
-3.644176E-1
-1.197188E-1
3.696786E-1
1.042600E+0
1.837871E+0
2.755492E+0
3.673112E+0
4.529557E+0
5.202479E+0
5.630702E+0
5.814226E+0
5.569527E+0
5.080130E+0
4.284859E+0
3.428413E+0
2.510793E+0
1.715522E+0
1.103775E+0
7.367269E-1
4.920281E-1
3.696786E-1
4.308534E-1
6.755521E-1
1.042600E+0
1.654347E+0
2.327269E+0
3.061365E+0
3.917810E+0
4.774256E+0
5.569527E+0
6.120099E+0
6.364798E+0
6.242449E+0
5.753051E+0
5.080130E+0
4.162509E+0
3.244889E+0
2.327269E+0
1.409648E+0
6.755521E-1
1.861547E-1
-1.197188E-1
-1.808934E-1
-5.854416E-2
2.473294E-1
7.979015E-1
1.531998E+0
2.510793E+0
3.550762E+0
4.651907E+0
5.569527E+0
6.242449E+0
6.609497E+0
6.670672E+0
6.425973E+0
5.753051E+0
4.774256E+0
3.734286E+0
2.755492E+0
1.899046E+0
1.287299E+0
9.202509E-1
7.979015E-1
9.202509E-1
1.287299E+0
1.960221E+0
2.877841E+0
3.856636E+0
4.835431E+0
5.691876E+0
6.425973E+0
6.915370E+0
7.098894E+0
6.854196E+0
6.303623E+0
5.447178E+0
4.346033E+0
3.183714E+0
2.143745E+0
1.348474E+0
7.979015E-1
6.143774E-1
7.367269E-1
1.103775E+0
1.715522E+0
2.571967E+0
3.673112E+0
4.774256E+0
5.875401E+0
6.731846E+0
7.404768E+0
7.771816E+0
7.832991E+0
7.527117E+0
6.915370E+0
5.997750E+0
4.896606E+0
3.673112E+0
2.510793E+0
1.531998E+0
8.590761E-1
5.532028E-1
6.143774E-1
9.202509E-1
1.470823E+0
2.266094E+0
3.183714E+0
4.223684E+0
5.202479E+0
6.120099E+0
6.793021E+0
7.160069E+0
7.282418E+0
6.976545E+0
6.364798E+0
5.447178E+0
4.407208E+0
3.306064E+0
2.143745E+0
1.226124E+0
6.755521E-1
4.920281E-1
7.367269E-1
1.348474E+0
2.082570E+0
2.939015E+0
3.917810E+0
4.896606E+0
5.753051E+0
6.487147E+0
6.915370E+0
7.160069E+0
7.037720E+0
6.670672E+0
6.120099E+0
5.386003E+0
4.529557E+0
3.611937E+0
2.755492E+0
2.021395E+0
1.593172E+0
1.531998E+0
1.837871E+0
2.388443E+0
3.061365E+0
3.795461E+0
4.468383E+0
5.141304E+0
5.691876E+0
6.181274E+0
6.425973E+0
6.487147E+0
6.303623E+0
5.997750E+0
5.508352E+0
4.835431E+0
4.101335E+0
3.306064E+0
2.571967E+0
1.960221E+0
1.470823E+0
1.287299E+0
1.409648E+0
1.715522E+0
2.082570E+0
2.510793E+0
2.939015E+0
3.306064E+0
3.734286E+0
4.040160E+0
4.407208E+0
4.774256E+0
5.018955E+0
5.202479E+0
5.202479E+0
5.080130E+0
4.774256E+0
4.407208E+0
3.917810E+0
3.367238E+0
2.816666E+0
2.388443E+0
2.143745E+0
2.021395E+0
2.204919E+0
2.510793E+0
2.877841E+0
3.367238E+0
3.795461E+0
4.346033E+0
4.835431E+0
5.263654E+0
5.508352E+0
5.630702E+0
5.508352E+0
5.324828E+0
4.896606E+0
4.407208E+0
3.856636E+0
3.183714E+0
2.510793E+0
1.837871E+0
1.409648E+0
1.164950E+0
1.042600E+0
1.042600E+0
1.226124E+0
1.531998E+0
1.899046E+0
2.388443E+0
2.939015E+0
3.428413E+0
3.856636E+0
4.162509E+0
4.284859E+0
4.284859E+0
4.162509E+0
3.978985E+0
3.734286E+0
3.428413E+0
3.183714E+0
2.939015E+0
2.877841E+0
2.816666E+0
2.816666E+0
2.755492E+0
2.755492E+0
2.755492E+0
2.755492E+0
2.816666E+0
2.939015E+0
3.122540E+0
3.306064E+0
3.550762E+0
3.673112E+0
3.734286E+0
3.673112E+0
3.550762E+0
3.428413E+0
3.244889E+0
3.061365E+0
2.816666E+0
2.571967E+0
2.510793E+0
2.510793E+0
2.571967E+0
2.571967E+0
2.571967E+0
2.510793E+0
2.571967E+0
2.694317E+0
2.939015E+0
3.306064E+0
3.734286E+0
4.162509E+0
4.651907E+0
4.957780E+0
5.141304E+0
5.141304E+0
5.018955E+0
4.774256E+0
4.529557E+0
4.223684E+0
3.856636E+0
3.550762E+0
3.244889E+0
3.000190E+0
2.694317E+0
2.449618E+0
2.327269E+0
2.266094E+0
2.388443E+0
2.633142E+0
3.061365E+0
3.673112E+0
4.284859E+0
4.896606E+0
5.386003E+0
5.814226E+0
5.997750E+0
5.997750E+0
5.814226E+0
5.508352E+0
5.141304E+0
4.774256E+0
4.468383E+0
4.101335E+0
3.795461E+0
3.489588E+0
3.183714E+0
2.939015E+0
2.816666E+0
2.939015E+0
3.183714E+0
3.611937E+0
4.040160E+0
4.529557E+0
4.957780E+0
5.324828E+0
5.569527E+0
5.630702E+0
5.508352E+0
5.263654E+0
5.018955E+0
4.835431E+0
4.590732E+0
4.468383E+0
4.346033E+0
4.284859E+0
4.223684E+0
4.162509E+0
4.162509E+0
4.101335E+0
4.101335E+0
4.223684E+0
4.284859E+0
4.407208E+0
4.529557E+0
4.713081E+0
4.835431E+0
4.896606E+0
5.018955E+0
5.141304E+0
5.202479E+0
5.141304E+0
5.080130E+0
4.896606E+0
4.713081E+0
4.468383E+0
4.101335E+0
3.673112E+0
3.306064E+0
3.061365E+0
2.877841E+0
2.877841E+0
2.939015E+0
3.122540E+0
3.428413E+0
3.795461E+0
4.284859E+0
4.713081E+0
5.141304E+0
5.386003E+0
5.569527E+0
5.569527E+0
5.447178E+0
5.141304E+0
4.835431E+0
4.407208E+0
3.917810E+0
3.489588E+0
3.061365E+0
2.755492E+0
2.510793E+0
2.449618E+0
2.510793E+0
2.755492E+0
3.122540E+0
3.550762E+0
3.978985E+0
4.407208E+0
4.835431E+0
5.080130E+0
5.141304E+0
5.018955E+0
4.774256E+0
4.346033E+0
3.795461E+0
3.244889E+0
2.755492E+0
2.449618E+0
2.204919E+0
2.143745E+0
2.327269E+0
2.633142E+0
3.183714E+0
3.734286E+0
4.284859E+0
4.713081E+0
5.018955E+0
5.263654E+0
5.324828E+0
5.263654E+0
5.080130E+0
4.835431E+0
4.590732E+0
4.284859E+0
3.978985E+0
3.673112E+0
3.367238E+0
3.122540E+0
3.000190E+0
2.939015E+0
3.000190E+0
3.244889E+0
3.489588E+0
3.734286E+0
3.978985E+0
4.101335E+0
4.162509E+0
4.101335E+0
3.917810E+0
3.673112E+0
3.428413E+0
3.306064E+0
3.183714E+0
3.122540E+0
3.061365E+0
3.122540E+0
3.244889E+0
3.428413E+0
3.550762E+0
3.734286E+0
3.978985E+0
4.162509E+0
4.346033E+0
4.529557E+0
4.590732E+0
4.590732E+0
4.590732E+0
4.529557E+0
4.346033E+0
4.162509E+0
3.978985E+0
3.795461E+0
3.673112E+0
3.611937E+0
3.550762E+0
3.611937E+0
3.673112E+0
3.795461E+0
3.978985E+0
4.223684E+0
4.468383E+0
4.651907E+0
4.774256E+0
4.835431E+0
4.774256E+0
4.713081E+0
4.529557E+0
4.223684E+0
3.978985E+0
3.856636E+0
3.795461E+0
3.795461E+0
3.856636E+0
3.978985E+0
4.101335E+0
4.223684E+0
4.223684E+0
4.162509E+0
4.101335E+0
4.040160E+0
4.040160E+0
3.978985E+0
4.040160E+0
4.101335E+0
4.162509E+0
4.162509E+0
4.162509E+0
4.223684E+0
4.223684E+0
4.284859E+0
4.284859E+0
4.346033E+0
4.468383E+0
4.529557E+0
4.529557E+0
4.529557E+0
4.468383E+0
4.346033E+0
4.284859E+0
4.223684E+0
4.284859E+0
4.346033E+0
4.407208E+0
4.529557E+0
4.651907E+0
4.774256E+0
4.896606E+0
4.835431E+0
4.774256E+0
4.713081E+0
4.590732E+0
4.468383E+0
4.346033E+0
4.284859E+0
4.284859E+0
4.346033E+0
4.407208E+0
4.529557E+0
4.651907E+0
4.774256E+0
4.896606E+0
4.957780E+0
4.957780E+0
5.018955E+0
5.080130E+0
5.080130E+0
5.080130E+0
5.080130E+0
5.080130E+0
5.141304E+0
5.141304E+0
5.202479E+0
5.141304E+0
5.080130E+0
5.018955E+0
4.896606E+0
4.835431E+0
4.713081E+0
4.651907E+0
4.529557E+0
4.468383E+0
4.407208E+0
4.468383E+0
4.529557E+0
4.590732E+0
4.713081E+0
4.835431E+0
4.957780E+0
5.080130E+0
5.202479E+0
5.386003E+0
5.447178E+0
5.508352E+0
5.447178E+0
5.324828E+0
5.141304E+0
4.957780E+0
4.713081E+0
4.529557E+0
4.407208E+0
4.284859E+0
4.284859E+0
4.346033E+0
4.346033E+0
4.346033E+0
4.284859E+0
4.162509E+0
4.101335E+0
4.101335E+0
4.040160E+0
4.101335E+0
4.162509E+0
4.346033E+0
4.529557E+0
4.713081E+0
4.835431E+0
4.896606E+0
4.957780E+0
4.957780E+0
4.896606E+0
4.896606E+0
4.835431E+0
4.713081E+0
4.590732E+0
4.468383E+0
4.407208E+0
4.407208E+0
4.346033E+0
4.284859E+0
4.223684E+0
4.223684E+0
4.223684E+0
4.223684E+0
4.223684E+0
4.284859E+0
4.407208E+0
4.529557E+0
4.529557E+0
4.529557E+0
4.529557E+0
4.407208E+0
4.223684E+0
4.040160E+0
3.917810E+0
3.795461E+0
3.734286E+0
3.673112E+0
3.734286E+0
3.795461E+0
3.856636E+0
3.917810E+0
3.917810E+0
3.795461E+0
3.734286E+0
3.734286E+0
3.734286E+0
3.734286E+0
3.856636E+0
4.101335E+0
4.407208E+0
4.651907E+0
4.896606E+0
4.957780E+0
4.957780E+0
4.835431E+0
4.590732E+0
4.284859E+0
3.917810E+0
3.550762E+0
3.244889E+0
3.000190E+0
2.877841E+0
2.877841E+0
3.000190E+0
3.244889E+0
3.611937E+0
3.917810E+0
4.162509E+0
4.223684E+0
4.284859E+0
4.223684E+0
4.101335E+0
3.917810E+0
3.550762E+0
3.183714E+0
2.877841E+0
2.694317E+0
2.633142E+0
2.755492E+0
3.122540E+0
3.673112E+0
4.284859E+0
4.957780E+0
5.569527E+0
6.120099E+0
6.487147E+0
6.670672E+0
6.670672E+0
6.487147E+0
6.242449E+0
5.875401E+0
5.386003E+0
4.957780E+0
4.590732E+0
4.346033E+0
4.223684E+0
4.162509E+0
4.223684E+0
4.284859E+0
4.407208E+0
4.468383E+0
4.468383E+0
4.407208E+0
4.346033E+0
4.284859E+0
4.284859E+0
4.346033E+0
4.346033E+0
4.468383E+0
4.590732E+0
4.835431E+0
5.141304E+0
5.386003E+0
5.691876E+0
6.058925E+0
6.303623E+0
6.425973E+0
6.303623E+0
5.997750E+0
5.508352E+0
4.957780E+0
4.407208E+0
3.917810E+0
3.550762E+0
3.428413E+0
3.428413E+0
3.611937E+0
3.917810E+0
4.284859E+0
4.713081E+0
5.141304E+0
5.508352E+0
5.814226E+0
5.936575E+0
5.997750E+0
5.936575E+0
5.814226E+0
5.569527E+0
5.202479E+0
4.896606E+0
4.713081E+0
4.590732E+0
4.651907E+0
4.774256E+0
4.957780E+0
5.202479E+0
5.386003E+0
5.569527E+0
5.691876E+0
5.691876E+0
5.630702E+0
5.447178E+0
5.202479E+0
4.957780E+0
4.651907E+0
4.407208E+0
4.346033E+0
4.346033E+0
4.529557E+0
4.713081E+0
5.018955E+0
5.324828E+0
5.630702E+0
5.875401E+0
6.120099E+0
6.242449E+0
6.303623E+0
6.242449E+0
6.120099E+0
5.875401E+0
5.569527E+0
5.263654E+0
4.896606E+0
4.651907E+0
4.529557E+0
4.468383E+0
4.529557E+0
4.713081E+0
4.896606E+0
5.141304E+0
5.324828E+0
5.508352E+0
5.630702E+0
5.753051E+0
5.875401E+0
5.936575E+0
6.058925E+0
6.120099E+0
6.242449E+0
6.303623E+0
6.364798E+0
6.425973E+0
6.425973E+0
6.425973E+0
6.425973E+0
6.487147E+0
6.548322E+0
6.548322E+0
6.425973E+0
6.242449E+0
5.997750E+0
5.691876E+0
5.386003E+0
4.957780E+0
4.651907E+0
4.407208E+0
4.407208E+0
4.529557E+0
4.774256E+0
5.080130E+0
5.447178E+0
5.753051E+0
5.997750E+0
6.303623E+0
6.487147E+0
6.670672E+0
6.731846E+0
6.670672E+0
6.487147E+0
6.181274E+0
5.936575E+0
5.630702E+0
5.324828E+0
5.018955E+0
4.774256E+0
4.713081E+0
4.835431E+0
5.080130E+0
5.324828E+0
5.508352E+0
5.691876E+0
5.753051E+0
5.814226E+0
5.691876E+0
5.508352E+0
5.324828E+0
5.080130E+0
4.957780E+0
4.896606E+0
4.835431E+0
4.835431E+0
4.835431E+0
4.835431E+0
4.957780E+0
5.141304E+0
5.324828E+0
5.447178E+0
5.508352E+0
5.569527E+0
5.569527E+0
5.447178E+0
5.263654E+0
5.141304E+0
5.018955E+0
4.957780E+0
4.896606E+0
4.896606E+0
5.018955E+0
5.202479E+0
5.386003E+0
5.508352E+0
5.569527E+0
5.569527E+0
5.569527E+0
5.508352E+0
5.447178E+0
5.324828E+0
5.141304E+0
4.896606E+0
4.651907E+0
4.468383E+0
4.407208E+0
4.407208E+0
4.468383E+0
4.590732E+0
4.713081E+0
4.896606E+0
5.141304E+0
5.263654E+0
5.324828E+0
5.263654E+0
5.080130E+0
4.896606E+0
4.713081E+0
4.529557E+0
4.407208E+0
4.407208E+0
4.407208E+0
4.468383E+0
4.529557E+0
4.590732E+0
4.774256E+0
4.896606E+0
5.080130E+0
5.202479E+0
5.324828E+0
5.386003E+0
5.386003E+0
5.263654E+0
5.080130E+0
4.896606E+0
4.774256E+0
4.651907E+0
4.590732E+0
4.590732E+0
4.651907E+0
4.835431E+0
5.080130E+0
5.324828E+0
5.447178E+0
5.569527E+0
5.508352E+0
5.447178E+0
5.263654E+0
5.018955E+0
4.774256E+0
4.529557E+0
4.346033E+0
4.162509E+0
4.162509E+0
4.162509E+0
4.223684E+0
4.346033E+0
4.529557E+0
4.713081E+0
4.896606E+0
5.141304E+0
5.324828E+0
5.447178E+0
5.569527E+0
5.630702E+0
5.630702E+0
5.569527E+0
5.447178E+0
5.386003E+0
5.386003E+0
5.324828E+0
5.263654E+0
5.202479E+0
5.202479E+0
5.202479E+0
5.202479E+0
5.141304E+0
5.080130E+0
4.957780E+0
4.774256E+0
4.651907E+0
4.468383E+0
4.346033E+0
4.284859E+0
4.346033E+0
4.468383E+0
4.651907E+0
4.896606E+0
5.141304E+0
5.447178E+0
5.753051E+0
5.936575E+0
6.120099E+0
6.242449E+0
6.303623E+0
6.303623E+0
6.181274E+0
6.058925E+0
5.936575E+0
5.753051E+0
5.569527E+0
5.447178E+0
5.263654E+0
5.141304E+0
5.080130E+0
5.080130E+0
5.141304E+0
5.202479E+0
5.263654E+0
5.324828E+0
5.263654E+0
5.263654E+0
5.263654E+0
5.324828E+0
5.386003E+0
5.386003E+0
5.447178E+0
5.569527E+0
5.691876E+0
5.875401E+0
5.936575E+0
6.058925E+0
6.120099E+0
6.058925E+0
5.997750E+0
5.875401E+0
5.814226E+0
5.691876E+0
5.569527E+0
5.386003E+0
5.202479E+0
5.080130E+0
5.018955E+0
4.957780E+0
4.957780E+0
5.018955E+0
5.018955E+0
5.018955E+0
5.018955E+0
5.080130E+0
5.141304E+0
5.080130E+0
5.018955E+0
4.896606E+0
4.835431E+0
4.713081E+0
4.651907E+0
4.590732E+0
4.529557E+0
4.468383E+0
4.529557E+0
4.590732E+0
4.651907E+0
4.713081E+0
4.774256E+0
4.835431E+0
4.957780E+0
5.018955E+0
5.080130E+0
5.080130E+0
5.018955E+0
5.080130E+0
5.080130E+0
5.080130E+0
5.080130E+0
5.080130E+0
5.018955E+0
4.957780E+0
4.896606E+0
4.896606E+0
4.896606E+0
4.774256E+0
4.713081E+0
4.713081E+0
4.651907E+0
4.651907E+0
4.529557E+0
4.468383E+0
4.407208E+0
4.407208E+0
4.407208E+0
4.407208E+0
4.468383E+0
4.529557E+0
4.651907E+0
4.774256E+0
4.835431E+0
4.896606E+0
4.957780E+0
5.080130E+0
5.080130E+0
5.018955E+0
4.835431E+0
4.713081E+0
4.590732E+0
4.468383E+0
4.346033E+0
4.162509E+0
4.101335E+0
4.040160E+0
3.978985E+0
3.917810E+0
3.917810E+0
3.978985E+0
4.040160E+0
4.162509E+0
4.284859E+0
4.407208E+0
4.590732E+0
4.713081E+0
4.774256E+0
4.835431E+0
4.896606E+0
5.018955E+0
5.080130E+0
5.141304E+0
5.202479E+0
5.263654E+0
5.263654E+0
5.202479E+0
5.202479E+0
5.141304E+0
5.141304E+0
5.080130E+0
5.080130E+0
5.018955E+0
4.957780E+0
4.957780E+0
4.957780E+0
5.018955E+0
5.080130E+0
5.141304E+0
5.263654E+0
5.324828E+0
5.447178E+0
5.569527E+0
5.691876E+0
5.753051E+0
5.814226E+0
5.814226E+0
5.814226E+0
5.814226E+0
5.691876E+0
5.630702E+0
5.508352E+0
5.386003E+0
5.263654E+0
5.202479E+0
5.202479E+0
5.141304E+0
5.141304E+0
5.080130E+0
5.080130E+0
5.080130E+0
5.141304E+0
5.141304E+0
5.141304E+0
5.202479E+0
5.263654E+0
5.324828E+0
5.324828E+0
5.324828E+0
5.324828E+0
5.386003E+0
5.447178E+0
5.447178E+0
5.508352E+0
5.630702E+0
5.753051E+0
5.936575E+0
6.120099E+0
6.242449E+0
6.425973E+0
6.487147E+0
6.487147E+0
6.364798E+0
6.242449E+0
6.058925E+0
5.814226E+0
5.630702E+0
5.386003E+0
5.202479E+0
5.018955E+0
4.896606E+0
4.835431E+0
4.835431E+0
4.896606E+0
4.957780E+0
5.141304E+0
5.324828E+0
5.508352E+0
5.753051E+0
5.997750E+0
6.242449E+0
6.364798E+0
6.425973E+0
6.425973E+0
6.425973E+0
6.425973E+0
6.303623E+0
6.242449E+0
6.181274E+0
6.058925E+0
5.997750E+0
5.875401E+0
5.691876E+0
5.508352E+0
5.324828E+0
5.141304E+0
4.957780E+0
4.896606E+0
4.835431E+0
4.896606E+0
4.957780E+0
5.141304E+0
5.386003E+0
5.569527E+0
5.753051E+0
5.936575E+0
6.120099E+0
6.303623E+0
6.425973E+0
6.548322E+0
6.548322E+0
6.487147E+0
6.364798E+0
6.181274E+0
5.936575E+0
5.691876E+0
5.508352E+0
5.263654E+0
5.141304E+0
5.018955E+0
4.957780E+0
4.957780E+0
4.957780E+0
5.018955E+0
5.141304E+0
5.202479E+0
5.263654E+0
5.324828E+0
5.324828E+0
5.324828E+0
5.386003E+0
5.447178E+0
5.508352E+0
5.569527E+0
5.630702E+0
5.691876E+0
5.753051E+0
5.753051E+0
5.814226E+0
5.814226E+0
5.875401E+0
5.875401E+0
5.814226E+0
5.753051E+0
5.691876E+0
5.630702E+0
5.508352E+0
5.386003E+0
5.263654E+0
5.080130E+0
4.957780E+0
4.835431E+0
4.774256E+0
4.774256E+0
4.774256E+0
4.835431E+0
4.896606E+0
5.018955E+0
5.141304E+0
5.263654E+0
5.386003E+0
5.508352E+0
5.508352E+0
5.569527E+0
5.569527E+0
5.508352E+0
5.386003E+0
5.263654E+0
5.202479E+0
5.080130E+0
5.018955E+0
4.957780E+0
4.957780E+0
4.957780E+0
4.957780E+0
5.018955E+0
5.018955E+0
5.018955E+0
5.018955E+0
5.080130E+0
5.080130E+0
5.018955E+0
4.957780E+0
4.957780E+0
4.896606E+0
4.835431E+0
4.774256E+0
4.774256E+0
4.835431E+0
4.896606E+0
4.957780E+0
5.018955E+0
5.080130E+0
5.141304E+0
5.263654E+0
5.324828E+0
5.386003E+0
5.324828E+0
5.202479E+0
5.141304E+0
5.080130E+0
5.018955E+0
5.018955E+0
5.018955E+0
4.957780E+0
4.896606E+0
4.957780E+0
4.957780E+0
5.018955E+0
5.018955E+0
4.957780E+0
4.957780E+0
5.018955E+0
5.080130E+0
5.141304E+0
5.141304E+0
5.202479E+0
5.202479E+0
5.202479E+0
5.202479E+0
5.141304E+0
5.141304E+0
5.141304E+0
5.202479E+0
5.202479E+0
5.141304E+0
5.141304E+0
5.141304E+0
5.080130E+0
4.957780E+0
4.896606E+0
4.835431E+0
4.713081E+0
4.651907E+0
4.590732E+0
4.529557E+0
4.529557E+0
4.590732E+0
4.651907E+0
4.774256E+0
4.896606E+0
4.896606E+0
4.957780E+0
5.018955E+0
5.080130E+0
5.141304E+0
5.141304E+0
5.080130E+0
5.080130E+0
5.018955E+0
4.957780E+0
4.896606E+0
4.774256E+0
4.651907E+0
4.590732E+0
4.529557E+0
4.529557E+0
4.529557E+0
4.529557E+0
4.590732E+0
4.590732E+0
4.651907E+0
4.713081E+0
4.713081E+0
4.713081E+0
4.774256E+0
4.835431E+0
4.957780E+0
5.018955E+0
5.018955E+0
5.018955E+0
4.957780E+0
4.896606E+0
4.835431E+0
4.713081E+0
4.590732E+0
4.529557E+0
4.468383E+0
4.468383E+0
4.468383E+0
4.529557E+0
4.590732E+0
4.651907E+0
4.713081E+0
4.774256E+0
4.835431E+0
4.896606E+0
4.896606E+0
4.896606E+0
4.957780E+0
4.957780E+0
4.896606E+0
4.835431E+0
4.713081E+0
4.590732E+0
4.468383E+0
4.407208E+0
4.407208E+0
4.407208E+0
4.407208E+0
4.529557E+0
4.590732E+0
4.651907E+0
4.774256E+0
4.835431E+0
4.957780E+0
5.018955E+0
5.018955E+0
4.957780E+0
4.835431E+0
4.774256E+0
4.713081E+0
4.651907E+0
4.590732E+0
4.529557E+0
4.468383E+0
4.407208E+0
4.407208E+0
4.407208E+0
4.407208E+0
4.407208E+0
4.407208E+0
4.346033E+0
4.346033E+0
4.284859E+0
4.223684E+0
4.162509E+0
4.040160E+0
3.917810E+0
3.856636E+0
3.795461E+0
3.734286E+0
3.795461E+0
3.856636E+0
3.978985E+0
4.040160E+0
4.162509E+0
4.162509E+0
4.162509E+0
4.162509E+0
4.162509E+0
4.101335E+0
4.101335E+0
3.978985E+0
3.917810E+0
3.795461E+0
3.734286E+0
3.673112E+0
3.611937E+0
3.611937E+0
3.611937E+0
3.611937E+0
3.673112E+0
3.734286E+0
3.734286E+0
3.795461E+0
3.795461E+0
3.795461E+0
3.795461E+0
3.734286E+0
3.673112E+0
3.673112E+0
3.611937E+0
3.550762E+0
3.550762E+0
3.489588E+0
3.428413E+0
3.428413E+0
3.550762E+0
3.611937E+0
3.673112E+0
3.673112E+0
3.734286E+0
3.795461E+0
3.856636E+0
3.917810E+0
3.917810E+0
4.040160E+0
4.162509E+0
4.223684E+0
4.346033E+0
4.468383E+0
4.529557E+0
4.590732E+0
4.651907E+0
4.651907E+0
4.651907E+0
4.590732E+0
4.529557E+0
4.468383E+0
4.407208E+0
4.407208E+0
4.468383E+0
4.468383E+0
4.468383E+0
4.407208E+0
4.407208E+0
4.407208E+0
4.407208E+0
4.407208E+0
4.407208E+0
4.407208E+0
4.407208E+0
4.468383E+0
4.590732E+0
4.651907E+0
4.713081E+0
4.774256E+0
4.835431E+0
4.896606E+0
4.896606E+0
4.957780E+0
5.018955E+0
5.080130E+0
5.141304E+0
5.141304E+0
5.141304E+0
5.018955E+0
4.957780E+0
4.835431E+0
4.774256E+0
4.651907E+0
4.590732E+0
4.529557E+0
4.529557E+0
4.529557E+0
4.590732E+0
4.590732E+0
4.590732E+0
4.590732E+0
4.651907E+0
4.713081E+0
4.774256E+0
4.835431E+0
4.957780E+0
5.018955E+0
5.141304E+0
5.202479E+0
5.324828E+0
5.447178E+0
5.447178E+0
5.508352E+0
5.447178E+0
5.447178E+0
5.447178E+0
5.447178E+0
5.447178E+0
5.508352E+0
5.569527E+0
5.569527E+0
5.508352E+0
5.447178E+0
5.386003E+0
5.386003E+0
5.447178E+0
5.447178E+0
5.508352E+0
5.508352E+0
5.508352E+0
5.508352E+0
5.447178E+0
5.447178E+0
5.386003E+0
5.324828E+0
5.263654E+0
5.202479E+0
5.202479E+0
5.202479E+0
5.202479E+0
5.263654E+0
5.324828E+0
5.447178E+0
5.508352E+0
5.569527E+0
5.569527E+0
5.508352E+0
5.569527E+0
5.569527E+0
5.630702E+0
5.691876E+0
5.753051E+0
5.814226E+0
5.875401E+0
5.875401E+0
5.814226E+0
5.753051E+0
5.691876E+0
5.630702E+0
5.569527E+0
5.508352E+0
5.508352E+0
5.447178E+0
5.447178E+0
5.447178E+0
5.447178E+0
5.386003E+0
5.324828E+0
5.263654E+0
5.202479E+0
5.141304E+0
5.080130E+0
5.018955E+0
4.957780E+0
4.957780E+0
5.018955E+0
5.018955E+0
5.080130E+0
5.141304E+0
5.202479E+0
5.202479E+0
5.202479E+0
5.202479E+0
5.141304E+0
5.141304E+0
5.141304E+0
5.141304E+0
5.080130E+0
5.018955E+0
4.957780E+0
4.896606E+0
4.896606E+0
4.957780E+0
4.896606E+0
4.896606E+0
4.835431E+0
4.774256E+0
4.774256E+0
4.774256E+0
4.713081E+0
4.651907E+0
4.590732E+0
4.529557E+0
4.529557E+0
4.590732E+0
4.651907E+0
4.774256E+0
4.835431E+0
4.957780E+0
5.080130E+0
5.263654E+0
5.386003E+0
5.508352E+0
5.569527E+0
5.630702E+0
5.630702E+0
5.569527E+0
5.508352E+0
5.386003E+0
5.263654E+0
5.080130E+0
4.957780E+0
4.713081E+0
4.529557E+0
4.346033E+0
4.284859E+0
4.223684E+0
4.284859E+0
4.284859E+0
4.346033E+0
4.407208E+0
4.468383E+0
4.590732E+0
4.590732E+0
4.651907E+0
4.651907E+0
4.774256E+0
4.835431E+0
4.896606E+0
4.957780E+0
4.957780E+0
5.018955E+0
5.080130E+0
5.141304E+0
5.080130E+0
5.018955E+0
4.957780E+0
4.896606E+0
4.774256E+0
4.651907E+0
4.529557E+0
4.346033E+0
4.162509E+0
3.978985E+0
3.795461E+0
3.673112E+0
3.550762E+0
3.550762E+0
3.611937E+0
3.673112E+0
3.795461E+0
3.917810E+0
4.101335E+0
4.284859E+0
4.468383E+0
4.651907E+0
4.774256E+0
4.835431E+0
4.835431E+0
4.835431E+0
4.713081E+0
4.590732E+0
4.529557E+0
4.407208E+0
4.346033E+0
4.284859E+0
4.223684E+0
4.162509E+0
4.223684E+0
4.284859E+0
4.284859E+0
4.407208E+0
4.529557E+0
4.713081E+0
4.835431E+0
4.896606E+0
4.896606E+0
4.896606E+0
4.896606E+0
4.774256E+0
4.713081E+0
4.590732E+0
4.590732E+0
4.529557E+0
4.468383E+0
4.468383E+0
4.468383E+0
4.468383E+0
4.346033E+0
4.223684E+0
4.101335E+0
3.978985E+0
3.856636E+0
3.795461E+0
3.734286E+0
3.673112E+0
3.673112E+0
3.673112E+0
3.734286E+0
3.795461E+0
3.917810E+0
3.978985E+0
4.101335E+0
4.162509E+0
4.284859E+0
4.407208E+0
4.468383E+0
4.407208E+0
4.346033E+0
4.223684E+0
4.101335E+0
4.040160E+0
4.040160E+0
4.040160E+0
4.040160E+0
4.040160E+0
3.978985E+0
4.040160E+0
4.040160E+0
4.101335E+0
4.101335E+0
4.101335E+0
3.978985E+0
3.795461E+0
3.611937E+0
3.367238E+0
3.183714E+0
3.061365E+0
3.122540E+0
3.183714E+0
3.244889E+0
3.183714E+0
3.122540E+0
3.183714E+0
3.489588E+0
3.917810E+0
4.162509E+0
4.346033E+0
4.468383E+0
4.590732E+0
4.651907E+0
4.713081E+0
4.651907E+0
4.590732E+0
4.529557E+0
4.529557E+0
4.590732E+0
4.651907E+0
4.651907E+0
4.529557E+0
4.284859E+0
4.040160E+0
3.917810E+0
3.856636E+0
3.795461E+0
3.795461E+0
3.673112E+0
3.550762E+0
3.428413E+0
3.489588E+0
3.673112E+0
3.917810E+0
4.101335E+0
4.284859E+0
4.346033E+0
4.346033E+0
4.346033E+0
4.468383E+0
4.529557E+0
4.590732E+0
4.529557E+0
4.529557E+0
4.529557E+0
4.529557E+0
4.529557E+0
4.529557E+0
4.468383E+0
4.346033E+0
4.284859E+0
4.284859E+0
4.407208E+0
4.529557E+0
4.590732E+0
4.590732E+0
4.590732E+0
4.590732E+0
4.651907E+0
4.651907E+0
4.529557E+0
4.407208E+0
4.284859E+0
4.284859E+0
4.346033E+0
4.407208E+0
4.407208E+0
4.284859E+0
4.223684E+0
4.162509E+0
4.162509E+0
4.162509E+0
4.223684E+0
4.284859E+0
4.346033E+0
4.284859E+0
4.162509E+0
3.978985E+0
3.734286E+0
3.489588E+0
3.367238E+0
3.428413E+0
3.489588E+0
3.673112E+0
3.978985E+0
4.284859E+0
4.651907E+0
4.896606E+0
5.018955E+0
4.957780E+0
4.774256E+0
4.590732E+0
4.468383E+0
4.284859E+0
4.162509E+0
4.162509E+0
4.223684E+0
4.162509E+0
4.162509E+0
4.223684E+0
4.284859E+0
4.346033E+0
4.407208E+0
4.468383E+0
4.468383E+0
4.407208E+0
4.407208E+0
4.468383E+0
4.468383E+0
4.407208E+0
4.284859E+0
4.101335E+0
3.856636E+0
3.734286E+0
3.734286E+0
3.856636E+0
4.040160E+0
4.346033E+0
4.651907E+0
4.957780E+0
5.141304E+0
5.324828E+0
5.324828E+0
5.141304E+0
4.835431E+0
4.529557E+0
4.162509E+0
3.856636E+0
3.550762E+0
3.367238E+0
3.306064E+0
3.306064E+0
3.367238E+0
3.550762E+0
3.673112E+0
3.917810E+0
4.101335E+0
4.223684E+0
4.284859E+0
4.407208E+0
4.590732E+0
4.774256E+0
4.957780E+0
4.957780E+0
4.774256E+0
4.529557E+0
4.284859E+0
4.101335E+0
3.978985E+0
3.856636E+0
3.734286E+0
3.673112E+0
3.734286E+0
3.978985E+0
4.162509E+0
4.284859E+0
4.223684E+0
4.040160E+0
3.917810E+0
3.795461E+0
3.856636E+0
4.101335E+0
4.468383E+0
4.774256E+0
5.018955E+0
5.202479E+0
5.263654E+0
5.324828E+0
5.386003E+0
5.447178E+0
5.324828E+0
5.202479E+0
5.080130E+0
5.018955E+0
4.896606E+0
4.835431E+0
4.774256E+0
4.590732E+0
4.346033E+0
4.040160E+0
3.795461E+0
3.673112E+0
3.673112E+0
3.856636E+0
4.101335E+0
4.346033E+0
4.529557E+0
4.590732E+0
4.651907E+0
4.713081E+0
4.713081E+0
4.774256E+0
4.774256E+0
4.835431E+0
4.896606E+0
4.957780E+0
5.141304E+0
5.202479E+0
5.263654E+0
5.263654E+0
5.202479E+0
5.080130E+0
4.835431E+0
4.590732E+0
4.346033E+0
4.223684E+0
4.162509E+0
4.101335E+0
3.978985E+0
3.856636E+0
3.734286E+0
3.734286E+0
3.795461E+0
3.917810E+0
4.101335E+0
4.284859E+0
4.468383E+0
4.713081E+0
4.957780E+0
5.141304E+0
5.324828E+0
5.386003E+0
5.324828E+0
5.202479E+0
5.141304E+0
5.080130E+0
5.080130E+0
5.080130E+0
5.018955E+0
4.957780E+0
4.896606E+0
4.835431E+0
4.835431E+0
4.774256E+0
4.590732E+0
4.468383E+0
4.407208E+0
4.346033E+0
4.284859E+0
4.162509E+0
4.040160E+0
4.040160E+0
3.978985E+0
4.040160E+0
4.162509E+0
4.346033E+0
4.590732E+0
4.713081E+0
4.896606E+0
5.018955E+0
5.141304E+0
5.263654E+0
5.324828E+0
5.263654E+0
5.202479E+0
5.018955E+0
4.835431E+0
4.713081E+0
4.529557E+0
4.284859E+0
4.101335E+0
3.917810E+0
3.795461E+0
3.795461E+0
3.856636E+0
3.917810E+0
4.040160E+0
4.101335E+0
4.223684E+0
4.346033E+0
4.468383E+0
4.651907E+0
4.835431E+0
4.957780E+0
5.141304E+0
5.324828E+0
5.569527E+0
5.691876E+0
5.753051E+0
5.753051E+0
5.630702E+0
5.508352E+0
5.386003E+0
5.202479E+0
5.018955E+0
4.896606E+0
4.835431E+0
4.774256E+0
4.651907E+0
4.529557E+0
4.346033E+0
4.223684E+0
4.101335E+0
4.040160E+0
4.101335E+0
4.162509E+0
4.223684E+0
4.346033E+0
4.529557E+0
4.713081E+0
4.957780E+0
5.141304E+0
5.263654E+0
5.324828E+0
5.324828E+0
5.324828E+0
5.386003E+0
5.447178E+0
5.447178E+0
5.324828E+0
5.202479E+0
5.018955E+0
4.896606E+0
4.651907E+0
4.407208E+0
4.223684E+0
4.101335E+0
4.101335E+0
4.162509E+0
4.284859E+0
4.346033E+0
4.468383E+0
4.468383E+0
4.468383E+0
4.529557E+0
4.590732E+0
4.651907E+0
4.713081E+0
4.774256E+0
4.896606E+0
5.080130E+0
5.324828E+0
5.447178E+0
5.569527E+0
5.569527E+0
5.508352E+0
5.447178E+0
5.447178E+0
5.386003E+0
5.324828E+0
5.202479E+0
5.080130E+0
4.957780E+0
4.713081E+0
4.529557E+0
4.346033E+0
4.223684E+0
4.162509E+0
4.101335E+0
3.978985E+0
3.917810E+0
3.978985E+0
4.101335E+0
4.223684E+0
4.284859E+0
4.407208E+0
4.468383E+0
4.529557E+0
4.590732E+0
4.590732E+0
4.651907E+0
4.651907E+0
4.713081E+0
4.651907E+0
4.529557E+0
4.407208E+0
4.346033E+0
4.284859E+0
4.284859E+0
4.223684E+0
4.101335E+0
3.978985E+0
3.856636E+0
3.856636E+0
3.795461E+0
3.795461E+0
3.795461E+0
3.795461E+0
3.795461E+0
3.856636E+0
3.917810E+0
3.978985E+0
4.162509E+0
4.284859E+0
4.407208E+0
4.529557E+0
4.651907E+0
4.713081E+0
4.713081E+0
4.713081E+0
4.713081E+0
4.713081E+0
4.651907E+0
4.590732E+0
4.529557E+0
4.407208E+0
4.284859E+0
4.162509E+0
4.101335E+0
3.978985E+0
3.856636E+0
3.795461E+0
3.795461E+0
3.734286E+0
3.673112E+0
3.734286E+0
3.795461E+0
3.856636E+0
3.917810E+0
3.978985E+0
4.040160E+0
4.101335E+0
4.223684E+0
4.284859E+0
4.407208E+0
4.468383E+0
4.590732E+0
4.651907E+0
4.651907E+0
4.713081E+0
4.713081E+0
4.713081E+0
4.713081E+0
4.590732E+0
4.468383E+0
4.346033E+0
4.223684E+0
4.162509E+0
4.040160E+0
3.917810E+0
3.734286E+0
3.611937E+0
3.550762E+0
3.550762E+0
3.550762E+0
3.611937E+0
3.673112E+0
3.734286E+0
3.795461E+0
3.978985E+0
4.101335E+0
4.223684E+0
4.346033E+0
4.468383E+0
4.468383E+0
4.529557E+0
4.590732E+0
4.590732E+0
4.529557E+0
4.407208E+0
4.223684E+0
4.040160E+0
3.856636E+0
3.734286E+0
3.673112E+0
3.611937E+0
3.550762E+0
3.550762E+0
3.489588E+0
3.489588E+0
3.550762E+0
3.673112E+0
3.795461E+0
3.856636E+0
3.978985E+0
4.162509E+0
4.346033E+0
4.468383E+0
4.590732E+0
4.590732E+0
4.590732E+0
4.590732E+0
4.590732E+0
4.590732E+0
4.529557E+0
4.529557E+0
4.529557E+0
4.468383E+0
4.407208E+0
4.284859E+0
4.101335E+0
3.978985E+0
3.856636E+0
3.795461E+0
3.795461E+0
3.856636E+0
3.978985E+0
4.040160E+0
4.101335E+0
4.223684E+0
4.346033E+0
4.468383E+0
4.590732E+0
4.713081E+0
4.835431E+0
4.957780E+0
5.018955E+0
5.080130E+0
5.080130E+0
5.080130E+0
5.018955E+0
4.957780E+0
4.835431E+0
4.774256E+0
4.713081E+0
4.651907E+0
4.590732E+0
4.590732E+0
4.590732E+0
4.590732E+0
4.590732E+0
4.651907E+0
4.713081E+0
4.835431E+0
4.896606E+0
4.957780E+0
5.018955E+0
5.080130E+0
5.141304E+0
5.141304E+0
5.202479E+0
5.141304E+0
5.141304E+0
5.080130E+0
5.080130E+0
5.080130E+0
5.080130E+0
5.080130E+0
5.018955E+0
4.957780E+0
4.896606E+0
4.835431E+0
4.774256E+0
4.651907E+0
4.529557E+0
4.468383E+0
4.468383E+0
4.529557E+0
4.529557E+0
4.529557E+0
4.651907E+0
4.835431E+0
4.957780E+0
5.141304E+0
5.263654E+0
5.386003E+0
5.447178E+0
5.447178E+0
5.447178E+0
5.447178E+0
5.324828E+0
5.202479E+0
5.080130E+0
4.957780E+0
4.835431E+0
4.774256E+0
4.713081E+0
4.713081E+0
4.774256E+0
4.835431E+0
4.896606E+0
4.896606E+0
4.957780E+0
5.018955E+0
5.080130E+0
5.202479E+0
5.263654E+0
5.263654E+0
5.263654E+0
5.324828E+0
5.324828E+0
5.324828E+0
5.386003E+0
5.386003E+0
5.386003E+0
5.324828E+0
5.263654E+0
5.202479E+0
5.141304E+0
5.141304E+0
5.080130E+0
5.018955E+0
4.896606E+0
4.774256E+0
4.651907E+0
4.590732E+0
4.468383E+0
4.407208E+0
4.346033E+0
4.346033E+0
4.407208E+0
4.529557E+0
4.713081E+0
4.835431E+0
4.957780E+0
5.080130E+0
5.202479E+0
5.263654E+0
5.263654E+0
5.263654E+0
5.202479E+0
5.141304E+0
5.080130E+0
5.018955E+0
4.896606E+0
4.835431E+0
4.774256E+0
4.774256E+0
4.774256E+0
4.713081E+0
4.529557E+0
4.468383E+0
4.407208E+0
4.468383E+0
4.590732E+0
4.713081E+0
4.774256E+0
4.896606E+0
4.957780E+0
5.141304E+0
5.202479E+0
5.324828E+0
5.324828E+0
5.386003E+0
5.508352E+0
5.508352E+0
5.508352E+0
5.508352E+0
5.508352E+0
5.508352E+0
5.386003E+0
5.263654E+0
5.080130E+0
4.896606E+0
4.713081E+0
4.651907E+0
4.651907E+0
4.590732E+0
4.529557E+0
4.529557E+0
4.529557E+0
4.529557E+0
4.529557E+0
4.590732E+0
4.713081E+0
4.835431E+0
4.957780E+0
4.957780E+0
5.018955E+0
5.018955E+0
5.018955E+0
5.018955E+0
4.957780E+0
4.835431E+0
4.774256E+0
4.651907E+0
4.590732E+0
4.590732E+0
4.529557E+0
4.529557E+0
4.468383E+0
4.407208E+0
4.407208E+0
4.346033E+0
4.407208E+0
4.468383E+0
4.590732E+0
4.774256E+0
4.835431E+0
4.957780E+0
5.080130E+0
5.202479E+0
5.202479E+0
5.080130E+0
4.957780E+0
4.774256E+0
4.590732E+0
4.468383E+0
4.284859E+0
4.162509E+0
3.978985E+0
3.856636E+0
3.734286E+0
3.734286E+0
3.734286E+0
3.795461E+0
3.795461E+0
3.917810E+0
4.101335E+0
4.223684E+0
4.407208E+0
4.590732E+0
4.713081E+0
4.774256E+0
4.835431E+0
4.896606E+0
4.896606E+0
4.896606E+0
4.835431E+0
4.774256E+0
4.713081E+0
4.713081E+0
4.651907E+0
4.651907E+0
4.651907E+0
4.713081E+0
4.713081E+0
4.713081E+0
4.713081E+0
4.713081E+0
4.713081E+0
4.713081E+0
4.713081E+0
4.713081E+0
4.713081E+0
4.651907E+0
4.590732E+0
4.468383E+0
4.346033E+0
4.223684E+0
4.223684E+0
4.223684E+0
4.223684E+0
4.284859E+0
4.407208E+0
4.590732E+0
4.835431E+0
5.018955E+0
5.141304E+0
5.263654E+0
5.447178E+0
5.569527E+0
5.630702E+0
5.569527E+0
5.447178E+0
5.263654E+0
5.080130E+0
4.896606E+0
4.651907E+0
4.468383E+0
4.346033E+0
4.346033E+0
4.346033E+0
4.346033E+0
4.407208E+0
4.590732E+0
4.713081E+0
4.835431E+0
4.896606E+0
5.018955E+0
5.141304E+0
5.263654E+0
5.447178E+0
5.569527E+0
5.691876E+0
5.630702E+0
5.569527E+0
5.447178E+0
5.263654E+0
5.080130E+0
4.896606E+0
4.713081E+0
4.529557E+0
4.284859E+0
4.040160E+0
3.856636E+0
3.795461E+0
3.673112E+0
3.611937E+0
3.550762E+0
3.611937E+0
3.734286E+0
3.917810E+0
4.040160E+0
4.223684E+0
4.468383E+0
4.651907E+0
4.774256E+0
4.835431E+0
4.896606E+0
4.957780E+0
5.018955E+0
5.018955E+0
4.957780E+0
4.896606E+0
4.774256E+0
4.651907E+0
4.590732E+0
4.529557E+0
4.468383E+0
4.407208E+0
4.407208E+0
4.407208E+0
4.468383E+0
4.590732E+0
4.590732E+0
4.651907E+0
4.651907E+0
4.713081E+0
4.774256E+0
4.896606E+0
4.957780E+0
5.080130E+0
5.202479E+0
5.263654E+0
5.263654E+0
5.324828E+0
5.324828E+0
5.324828E+0
5.263654E+0
5.202479E+0
5.141304E+0
5.080130E+0
5.080130E+0
5.018955E+0
5.018955E+0
5.018955E+0
5.018955E+0
5.080130E+0
5.202479E+0
5.263654E+0
5.386003E+0
5.447178E+0
5.569527E+0
5.569527E+0
5.569527E+0
5.508352E+0
5.447178E+0
5.386003E+0
5.263654E+0
5.202479E+0
5.080130E+0
4.896606E+0
4.713081E+0
4.590732E+0
4.468383E+0
4.346033E+0
4.284859E+0
4.223684E+0
4.284859E+0
4.407208E+0
4.529557E+0
4.774256E+0
5.018955E+0
5.202479E+0
5.324828E+0
5.386003E+0
5.508352E+0
5.630702E+0
5.753051E+0
5.875401E+0
5.936575E+0
5.936575E+0
5.936575E+0
5.875401E+0
5.691876E+0
5.508352E+0
5.202479E+0
4.896606E+0
4.590732E+0
4.346033E+0
4.101335E+0
3.917810E+0
3.856636E+0
3.856636E+0
3.856636E+0
3.978985E+0
4.040160E+0
4.162509E+0
4.346033E+0
4.529557E+0
4.774256E+0
4.957780E+0
5.141304E+0
5.324828E+0
5.447178E+0
5.630702E+0
5.753051E+0
5.814226E+0
5.753051E+0
5.691876E+0
5.630702E+0
5.508352E+0
5.386003E+0
5.202479E+0
5.018955E+0
4.835431E+0
4.713081E+0
4.590732E+0
4.590732E+0
4.529557E+0
4.529557E+0
4.590732E+0
4.651907E+0
4.774256E+0
4.896606E+0
4.896606E+0
4.957780E+0
5.080130E+0
5.141304E+0
5.202479E+0
5.202479E+0
5.263654E+0
5.324828E+0
5.386003E+0
5.386003E+0
5.386003E+0
5.324828E+0
5.324828E+0
5.386003E+0
5.386003E+0
5.447178E+0
5.447178E+0
5.447178E+0
5.508352E+0
5.508352E+0
5.447178E+0
5.324828E+0
5.202479E+0
5.018955E+0
4.835431E+0
4.713081E+0
4.590732E+0
4.590732E+0
4.590732E+0
4.590732E+0
4.651907E+0
4.713081E+0
4.835431E+0
5.018955E+0
5.202479E+0
5.386003E+0
5.569527E+0
5.691876E+0
5.753051E+0
5.753051E+0
5.814226E+0
5.814226E+0
5.814226E+0
5.814226E+0
5.753051E+0
5.691876E+0
5.630702E+0
5.569527E+0
5.447178E+0
5.324828E+0
5.141304E+0
5.018955E+0
4.896606E+0
4.835431E+0
4.651907E+0
4.529557E+0
4.346033E+0
4.223684E+0
4.162509E+0
4.040160E+0
3.917810E+0
3.917810E+0
3.917810E+0
3.978985E+0
4.040160E+0
4.162509E+0
4.223684E+0
4.346033E+0
4.407208E+0
4.529557E+0
4.590732E+0
4.713081E+0
4.896606E+0
5.018955E+0
5.263654E+0
5.447178E+0
5.630702E+0
5.875401E+0
6.120099E+0
6.425973E+0
6.670672E+0
6.793021E+0
6.915370E+0
6.915370E+0
6.854196E+0
6.731846E+0
6.548322E+0
6.364798E+0
6.120099E+0
5.875401E+0
5.508352E+0
5.202479E+0
4.896606E+0
4.590732E+0
4.346033E+0
4.101335E+0
3.917810E+0
3.795461E+0
3.795461E+0
3.917810E+0
4.101335E+0
4.346033E+0
4.590732E+0
4.835431E+0
5.018955E+0
5.202479E+0
5.386003E+0
5.691876E+0
5.936575E+0
6.242449E+0
6.487147E+0
6.731846E+0
6.915370E+0
7.037720E+0
7.160069E+0
7.098894E+0
7.037720E+0
6.915370E+0
6.793021E+0
6.609497E+0
6.425973E+0
6.181274E+0
5.875401E+0
5.508352E+0
5.202479E+0
4.835431E+0
4.529557E+0
4.162509E+0
3.978985E+0
3.856636E+0
3.856636E+0
3.917810E+0
4.040160E+0
4.284859E+0
4.590732E+0
4.896606E+0
5.141304E+0
5.386003E+0
5.691876E+0
5.875401E+0
5.997750E+0
6.058925E+0
6.058925E+0
5.997750E+0
5.875401E+0
5.691876E+0
5.447178E+0
5.202479E+0
4.896606E+0
4.651907E+0
4.468383E+0
4.284859E+0
4.101335E+0
3.917810E+0
3.795461E+0
3.673112E+0
3.611937E+0
3.489588E+0
3.367238E+0
3.306064E+0
3.367238E+0
3.550762E+0
3.673112E+0
3.917810E+0
4.162509E+0
4.468383E+0
4.713081E+0
4.957780E+0
5.202479E+0
5.386003E+0
5.508352E+0
5.569527E+0
5.630702E+0
5.630702E+0
5.508352E+0
5.324828E+0
5.141304E+0
4.957780E+0
4.774256E+0
4.529557E+0
4.346033E+0
4.162509E+0
3.978985E+0
3.856636E+0
3.795461E+0
3.734286E+0
3.795461E+0
3.856636E+0
3.978985E+0
4.101335E+0
4.284859E+0
4.468383E+0
4.590732E+0
4.774256E+0
4.896606E+0
5.018955E+0
5.202479E+0
5.324828E+0
5.508352E+0
5.691876E+0
5.814226E+0
5.936575E+0
5.997750E+0
5.997750E+0
5.875401E+0
5.753051E+0
5.569527E+0
5.386003E+0
5.141304E+0
4.896606E+0
4.651907E+0
4.407208E+0
4.223684E+0
4.101335E+0
3.978985E+0
3.917810E+0
3.917810E+0
3.978985E+0
4.101335E+0
4.284859E+0
4.407208E+0
4.590732E+0
4.713081E+0
4.835431E+0
4.957780E+0
5.080130E+0
5.141304E+0
5.263654E+0
5.324828E+0
5.386003E+0
5.386003E+0
5.386003E+0
5.386003E+0
5.386003E+0
5.324828E+0
5.202479E+0
5.080130E+0
4.896606E+0
4.774256E+0
4.713081E+0
4.713081E+0
4.713081E+0
4.774256E+0
4.774256E+0
4.774256E+0
4.713081E+0
4.774256E+0
4.835431E+0
4.896606E+0
4.957780E+0
5.018955E+0
5.141304E+0
5.263654E+0
5.324828E+0
5.447178E+0
5.569527E+0
5.691876E+0
5.753051E+0
5.814226E+0
5.814226E+0
5.875401E+0
5.875401E+0
5.936575E+0
5.875401E+0
5.814226E+0
5.691876E+0
5.569527E+0
5.447178E+0
5.324828E+0
5.263654E+0
5.141304E+0
5.080130E+0
5.018955E+0
5.080130E+0
5.080130E+0
5.080130E+0
5.080130E+0
5.080130E+0
5.141304E+0
5.202479E+0
5.202479E+0
5.263654E+0
5.324828E+0
5.324828E+0
5.324828E+0
5.263654E+0
5.202479E+0
5.141304E+0
5.141304E+0
5.080130E+0
5.018955E+0
5.018955E+0
4.957780E+0
5.018955E+0
5.018955E+0
5.018955E+0
5.018955E+0
5.080130E+0
5.080130E+0
5.080130E+0
5.080130E+0
5.080130E+0
5.080130E+0
5.018955E+0
5.018955E+0
4.957780E+0
4.957780E+0
4.896606E+0
4.896606E+0
4.835431E+0
4.835431E+0
4.835431E+0
4.835431E+0
4.835431E+0
4.835431E+0
4.835431E+0
4.896606E+0
4.896606E+0
4.896606E+0
4.896606E+0
4.957780E+0
5.018955E+0
5.080130E+0
5.080130E+0
5.018955E+0
5.080130E+0
5.202479E+0
5.324828E+0
5.386003E+0
5.386003E+0
5.447178E+0
5.447178E+0
5.447178E+0
5.386003E+0
5.386003E+0
5.386003E+0
5.386003E+0
5.447178E+0
5.508352E+0
5.569527E+0
5.569527E+0
5.569527E+0
5.508352E+0
5.508352E+0
5.447178E+0
5.386003E+0
5.263654E+0
5.141304E+0
5.018955E+0
4.957780E+0
4.957780E+0
5.018955E+0
5.080130E+0
5.141304E+0
5.202479E+0
5.263654E+0
5.324828E+0
5.324828E+0
5.324828E+0
5.386003E+0
5.386003E+0
5.447178E+0
5.447178E+0
5.508352E+0
5.508352E+0
5.447178E+0
5.386003E+0
5.324828E+0
5.324828E+0
5.386003E+0
5.386003E+0
5.447178E+0
5.508352E+0
5.508352E+0
5.569527E+0
5.569527E+0
5.630702E+0
5.630702E+0
5.569527E+0
5.508352E+0
5.508352E+0
5.508352E+0
5.508352E+0
5.508352E+0
5.508352E+0
5.508352E+0
5.508352E+0
5.447178E+0
5.447178E+0
5.386003E+0
5.324828E+0
5.263654E+0
5.141304E+0
5.080130E+0
4.957780E+0
4.835431E+0
4.774256E+0
4.774256E+0
4.590732E+0
4.407208E+0
4.407208E+0
4.529557E+0
4.651907E+0
4.713081E+0
4.713081E+0
4.713081E+0
4.651907E+0
4.713081E+0
4.896606E+0
5.080130E+0
5.202479E+0
5.202479E+0
5.263654E+0
5.386003E+0
5.447178E+0
5.447178E+0
5.386003E+0
5.386003E+0
5.386003E+0
5.386003E+0
5.386003E+0
5.324828E+0
5.263654E+0
5.080130E+0
4.896606E+0
4.651907E+0
4.407208E+0
4.284859E+0
4.223684E+0
4.223684E+0
4.223684E+0
4.284859E+0
4.346033E+0
4.468383E+0
4.590732E+0
4.774256E+0
4.957780E+0
5.141304E+0
5.263654E+0
5.263654E+0
5.202479E+0
5.202479E+0
5.263654E+0
5.324828E+0
5.386003E+0
5.386003E+0
5.324828E+0
5.324828E+0
5.324828E+0
5.324828E+0
5.324828E+0
5.263654E+0
5.263654E+0
5.324828E+0
5.386003E+0
5.508352E+0
5.691876E+0
5.936575E+0
6.120099E+0
6.242449E+0
6.242449E+0
6.120099E+0
5.997750E+0
5.875401E+0
5.753051E+0
5.630702E+0
5.447178E+0
5.263654E+0
5.080130E+0
5.018955E+0
5.080130E+0
5.141304E+0
5.141304E+0
5.141304E+0
5.202479E+0
5.263654E+0
5.386003E+0
5.447178E+0
5.508352E+0
5.569527E+0
5.753051E+0
5.936575E+0
6.058925E+0
6.120099E+0
6.120099E+0
6.120099E+0
6.120099E+0
6.058925E+0
5.997750E+0
5.997750E+0
6.120099E+0
6.181274E+0
6.181274E+0
6.120099E+0
5.997750E+0
5.936575E+0
5.875401E+0
5.936575E+0
5.936575E+0
5.875401E+0
5.875401E+0
5.936575E+0
5.997750E+0
6.120099E+0
6.303623E+0
6.425973E+0
6.548322E+0
6.609497E+0
6.670672E+0
6.670672E+0
6.548322E+0
6.364798E+0
6.181274E+0
6.058925E+0
5.997750E+0
5.936575E+0
5.875401E+0
5.814226E+0
5.814226E+0
5.875401E+0
5.936575E+0
5.997750E+0
6.058925E+0
5.997750E+0
5.997750E+0
5.997750E+0
6.058925E+0
6.120099E+0
6.181274E+0
6.242449E+0
6.242449E+0
6.242449E+0
6.242449E+0
6.242449E+0
6.181274E+0
6.181274E+0
6.242449E+0
6.303623E+0
6.425973E+0
6.609497E+0
6.793021E+0
6.915370E+0
6.976545E+0
7.037720E+0
6.976545E+0
6.854196E+0
6.609497E+0
6.364798E+0
5.997750E+0
5.569527E+0
5.141304E+0
4.774256E+0
4.590732E+0
4.468383E+0
4.468383E+0
4.529557E+0
4.651907E+0
4.835431E+0
5.018955E+0
5.324828E+0
5.753051E+0
6.181274E+0
6.548322E+0
6.915370E+0
7.160069E+0
7.404768E+0
7.527117E+0
7.588292E+0
7.527117E+0
7.404768E+0
7.221244E+0
6.915370E+0
6.670672E+0
6.425973E+0
6.120099E+0
5.814226E+0
5.447178E+0
5.202479E+0
4.957780E+0
4.835431E+0
4.774256E+0
4.835431E+0
4.957780E+0
5.080130E+0
5.202479E+0
5.447178E+0
5.630702E+0
5.875401E+0
6.058925E+0
6.303623E+0
6.425973E+0
6.425973E+0
6.364798E+0
6.181274E+0
5.997750E+0
5.814226E+0
5.691876E+0
5.508352E+0
5.324828E+0
5.141304E+0
5.080130E+0
4.957780E+0
4.896606E+0
4.896606E+0
4.957780E+0
5.080130E+0
5.202479E+0
5.263654E+0
5.263654E+0
5.263654E+0
5.324828E+0
5.263654E+0
5.202479E+0
5.018955E+0
4.957780E+0
4.957780E+0
4.896606E+0
4.835431E+0
4.774256E+0
4.713081E+0
4.713081E+0
4.651907E+0
4.651907E+0
4.590732E+0
4.590732E+0
4.590732E+0
4.651907E+0
4.835431E+0
5.018955E+0
5.141304E+0
5.263654E+0
5.324828E+0
5.324828E+0
5.324828E+0
5.324828E+0
5.263654E+0
5.141304E+0
4.957780E+0
4.774256E+0
4.651907E+0
4.590732E+0
4.529557E+0
4.407208E+0
4.407208E+0
4.407208E+0
4.468383E+0
4.651907E+0
4.835431E+0
5.018955E+0
5.263654E+0
5.508352E+0
5.630702E+0
5.691876E+0
5.691876E+0
5.569527E+0
5.447178E+0
5.324828E+0
5.263654E+0
5.324828E+0
5.386003E+0
5.447178E+0
5.508352E+0
5.569527E+0
5.691876E+0
5.814226E+0
5.936575E+0
5.997750E+0
5.997750E+0
5.936575E+0
5.875401E+0
5.814226E+0
5.814226E+0
5.814226E+0
5.814226E+0
5.691876E+0
5.508352E+0
5.324828E+0
5.202479E+0
5.202479E+0
5.202479E+0
5.141304E+0
5.141304E+0
5.141304E+0
5.141304E+0
5.080130E+0
5.018955E+0
4.957780E+0
4.835431E+0
4.774256E+0
4.651907E+0
4.651907E+0
4.590732E+0
4.590732E+0
4.590732E+0
4.651907E+0
4.713081E+0
4.835431E+0
4.896606E+0
4.896606E+0
4.835431E+0
4.774256E+0
4.713081E+0
4.651907E+0
4.651907E+0
4.529557E+0
4.468383E+0
4.346033E+0
4.284859E+0
4.223684E+0
4.162509E+0
4.101335E+0
4.162509E+0
4.162509E+0
4.284859E+0
4.407208E+0
4.529557E+0
4.651907E+0
4.774256E+0
4.835431E+0
4.835431E+0
4.774256E+0
4.774256E+0
4.774256E+0
4.774256E+0
4.774256E+0
4.774256E+0
4.835431E+0
4.835431E+0
4.896606E+0
4.896606E+0
4.957780E+0
4.957780E+0
5.080130E+0
5.141304E+0
5.141304E+0
5.080130E+0
5.018955E+0
4.957780E+0
4.896606E+0
4.774256E+0
4.774256E+0
4.713081E+0
4.835431E+0
4.957780E+0
5.080130E+0
5.202479E+0
5.386003E+0
5.569527E+0
5.753051E+0
5.875401E+0
5.997750E+0
5.997750E+0
5.936575E+0
5.814226E+0
5.569527E+0
5.263654E+0
4.896606E+0
4.651907E+0
4.468383E+0
4.346033E+0
4.346033E+0
4.468383E+0
4.590732E+0
4.835431E+0
5.080130E+0
5.263654E+0
5.508352E+0
5.630702E+0
5.753051E+0
5.814226E+0
5.875401E+0
5.936575E+0
6.058925E+0
6.181274E+0
6.181274E+0
6.181274E+0
6.120099E+0
6.058925E+0
5.997750E+0
5.936575E+0
5.875401E+0
5.753051E+0
5.630702E+0
5.508352E+0
5.324828E+0
5.202479E+0
5.080130E+0
4.896606E+0
4.651907E+0
4.407208E+0
4.284859E+0
4.284859E+0
4.346033E+0
4.468383E+0
4.713081E+0
5.018955E+0
5.324828E+0
5.691876E+0
6.058925E+0
6.242449E+0
6.364798E+0
6.364798E+0
6.303623E+0
6.181274E+0
5.936575E+0
5.691876E+0
5.386003E+0
5.141304E+0
4.957780E+0
4.896606E+0
4.896606E+0
4.957780E+0
5.080130E+0
5.141304E+0
5.263654E+0
5.324828E+0
5.386003E+0
5.508352E+0
5.508352E+0
5.508352E+0
5.508352E+0
5.447178E+0
5.386003E+0
5.324828E+0
5.324828E+0
5.324828E+0
5.263654E+0
5.263654E+0
5.202479E+0
5.202479E+0
5.202479E+0
5.202479E+0
5.202479E+0
5.263654E+0
5.324828E+0
5.447178E+0
5.508352E+0
5.508352E+0
5.508352E+0
5.508352E+0
5.447178E+0
5.386003E+0
5.324828E+0
5.263654E+0
5.202479E+0
5.141304E+0
5.080130E+0
5.080130E+0
5.141304E+0
5.263654E+0
5.324828E+0
5.386003E+0
5.386003E+0
5.386003E+0
5.386003E+0
5.324828E+0
5.263654E+0
5.263654E+0
5.202479E+0
5.141304E+0
5.018955E+0
4.896606E+0
4.774256E+0
4.713081E+0
4.590732E+0
4.529557E+0
4.407208E+0
4.284859E+0
4.223684E+0
4.223684E+0
4.346033E+0
4.468383E+0
4.651907E+0
4.835431E+0
5.080130E+0
5.263654E+0
5.447178E+0
5.630702E+0
5.753051E+0
5.875401E+0
5.997750E+0
5.997750E+0
5.997750E+0
5.875401E+0
5.753051E+0
5.569527E+0
5.386003E+0
5.141304E+0
4.835431E+0
4.590732E+0
4.346033E+0
4.162509E+0
4.040160E+0
4.040160E+0
4.101335E+0
4.223684E+0
4.346033E+0
4.529557E+0
4.651907E+0
4.835431E+0
5.018955E+0
5.141304E+0
5.324828E+0
5.447178E+0
5.569527E+0
5.569527E+0
5.569527E+0
5.508352E+0
5.447178E+0
5.386003E+0
5.263654E+0
5.141304E+0
5.018955E+0
4.896606E+0
4.896606E+0
4.835431E+0
4.774256E+0
4.713081E+0
4.713081E+0
4.713081E+0
4.713081E+0
4.774256E+0
4.835431E+0
4.957780E+0
5.080130E+0
5.202479E+0
5.202479E+0
5.202479E+0
5.202479E+0
5.141304E+0
5.080130E+0
4.957780E+0
4.896606E+0
4.774256E+0
4.713081E+0
4.590732E+0
4.529557E+0
4.529557E+0
4.529557E+0
4.529557E+0
4.407208E+0
4.346033E+0
4.284859E+0
4.407208E+0
4.529557E+0
4.651907E+0
4.713081E+0
4.774256E+0
4.713081E+0
4.713081E+0
4.713081E+0
4.713081E+0
4.713081E+0
4.713081E+0
4.713081E+0
4.713081E+0
4.774256E+0
4.774256E+0
4.774256E+0
4.651907E+0
4.529557E+0
4.407208E+0
4.223684E+0
4.101335E+0
3.978985E+0
3.856636E+0
3.734286E+0
3.673112E+0
3.673112E+0
3.673112E+0
3.734286E+0
3.856636E+0
3.978985E+0
4.162509E+0
4.346033E+0
4.529557E+0
4.713081E+0
4.835431E+0
4.957780E+0
5.018955E+0
5.080130E+0
5.080130E+0
5.080130E+0
5.018955E+0
5.018955E+0
4.957780E+0
4.957780E+0
4.835431E+0
4.774256E+0
4.713081E+0
4.651907E+0
4.590732E+0
4.468383E+0
4.407208E+0
4.346033E+0
4.346033E+0
4.407208E+0
4.529557E+0
4.590732E+0
4.713081E+0
4.835431E+0
4.957780E+0
5.080130E+0
5.202479E+0
5.324828E+0
5.324828E+0
5.263654E+0
5.202479E+0
5.080130E+0
5.018955E+0
5.018955E+0
5.018955E+0
5.018955E+0
4.957780E+0
4.896606E+0
4.835431E+0
4.835431E+0
4.835431E+0
4.835431E+0
4.835431E+0
4.835431E+0
4.835431E+0
4.957780E+0
5.080130E+0
5.202479E+0
5.386003E+0
5.447178E+0
5.508352E+0
5.447178E+0
5.447178E+0
5.447178E+0
5.447178E+0
5.386003E+0
5.324828E+0
5.202479E+0
5.141304E+0
5.080130E+0
5.018955E+0
4.957780E+0
4.835431E+0
4.713081E+0
4.651907E+0
4.651907E+0
4.713081E+0
4.835431E+0
5.018955E+0
5.202479E+0
5.447178E+0
5.569527E+0
5.691876E+0
5.691876E+0
5.753051E+0
5.753051E+0
5.691876E+0
5.630702E+0
5.569527E+0
5.447178E+0
5.386003E+0
5.324828E+0
5.324828E+0
5.324828E+0
5.386003E+0
5.386003E+0
5.447178E+0
5.508352E+0
5.569527E+0
5.630702E+0
5.691876E+0
5.691876E+0
5.691876E+0
5.691876E+0
5.630702E+0
5.508352E+0
5.386003E+0
5.324828E+0
5.263654E+0
5.263654E+0
5.386003E+0
5.508352E+0
5.630702E+0
5.753051E+0
5.875401E+0
5.936575E+0
5.997750E+0
6.058925E+0
6.058925E+0
6.058925E+0
5.997750E+0
5.997750E+0
5.875401E+0
5.753051E+0
5.569527E+0
5.447178E+0
5.386003E+0
5.324828E+0
5.202479E+0
5.202479E+0
5.324828E+0
5.447178E+0
5.630702E+0
5.814226E+0
5.997750E+0
6.120099E+0
6.242449E+0
6.242449E+0
6.242449E+0
6.181274E+0
6.181274E+0
6.181274E+0
6.120099E+0
6.058925E+0
5.997750E+0
5.936575E+0
5.875401E+0
5.814226E+0
5.753051E+0
5.691876E+0
5.691876E+0
5.691876E+0
5.753051E+0
5.753051E+0
5.814226E+0
5.814226E+0
5.753051E+0
5.753051E+0
5.753051E+0
5.753051E+0
5.753051E+0
5.753051E+0
5.753051E+0
5.753051E+0
5.691876E+0
5.691876E+0
5.630702E+0
5.691876E+0
5.691876E+0
5.753051E+0
5.753051E+0
5.814226E+0
5.814226E+0
5.875401E+0
5.875401E+0
5.936575E+0
5.997750E+0
6.058925E+0
6.120099E+0
6.058925E+0
5.997750E+0
5.997750E+0
5.997750E+0
6.058925E+0
6.181274E+0
6.242449E+0
6.181274E+0
6.120099E+0
6.058925E+0
6.058925E+0
6.058925E+0
6.058925E+0
6.120099E+0
6.120099E+0
6.181274E+0
6.181274E+0
6.181274E+0
6.120099E+0
6.058925E+0
5.997750E+0
5.997750E+0
5.936575E+0
5.936575E+0
5.875401E+0
5.875401E+0
5.875401E+0
5.753051E+0
5.630702E+0
5.508352E+0
5.447178E+0
5.447178E+0
5.447178E+0
5.447178E+0
5.508352E+0
5.569527E+0
5.630702E+0
5.691876E+0
5.753051E+0
5.814226E+0
5.814226E+0
5.936575E+0
6.058925E+0
6.181274E+0
6.242449E+0
6.303623E+0
6.242449E+0
6.120099E+0
5.936575E+0
5.814226E+0
5.630702E+0
5.508352E+0
5.386003E+0
5.324828E+0
5.324828E+0
5.324828E+0
5.386003E+0
5.386003E+0
5.386003E+0
5.386003E+0
5.508352E+0
5.630702E+0
5.753051E+0
5.814226E+0
5.814226E+0
5.814226E+0
5.753051E+0
5.630702E+0
5.508352E+0
5.386003E+0
5.263654E+0
5.141304E+0
5.018955E+0
4.774256E+0
4.590732E+0
4.468383E+0
4.284859E+0
4.101335E+0
3.856636E+0
3.673112E+0
3.428413E+0
3.122540E+0
2.755492E+0
2.266094E+0
1.715522E+0
1.226124E+0
7.367269E-1
3.696786E-1
6.380522E-2
-1.197188E-1
-1.808934E-1
-1.808934E-1
-1.808934E-1
-1.197188E-1
2.630711E-3
6.380522E-2
1.861547E-1
3.696786E-1
6.755521E-1
1.103775E+0
1.654347E+0
2.266094E+0
2.939015E+0
3.611937E+0
4.346033E+0
5.080130E+0
5.753051E+0
6.364798E+0
6.976545E+0
7.588292E+0
8.138864E+0
8.628262E+0
8.995310E+0
9.362358E+0
9.607057E+0
9.729405E+0
9.729405E+0
9.607057E+0
9.362358E+0
9.178834E+0
9.056484E+0
8.934135E+0
8.872960E+0
8.811786E+0
8.689436E+0
8.505912E+0
8.261213E+0
8.016515E+0
7.771816E+0
7.588292E+0
7.465942E+0
7.404768E+0
7.404768E+0
7.343593E+0
7.221244E+0
6.976545E+0
6.731846E+0
6.487147E+0
6.181274E+0
5.997750E+0
5.875401E+0
5.936575E+0
6.058925E+0
6.303623E+0
6.609497E+0
6.915370E+0
7.282418E+0
7.649467E+0
7.955340E+0
8.261213E+0
8.567087E+0
8.750611E+0
8.811786E+0
8.811786E+0
8.567087E+0
8.200039E+0
7.710641E+0
7.282418E+0
6.793021E+0
6.364798E+0
6.058925E+0
5.753051E+0
5.508352E+0
5.202479E+0
4.896606E+0
4.590732E+0
4.346033E+0
4.223684E+0
4.162509E+0
4.346033E+0
4.713081E+0
5.141304E+0
5.630702E+0
6.120099E+0
6.487147E+0
6.793021E+0
6.854196E+0
6.915370E+0
6.854196E+0
6.793021E+0
6.854196E+0
6.854196E+0
6.854196E+0
6.793021E+0
6.854196E+0
6.854196E+0
6.915370E+0
6.854196E+0
6.731846E+0
6.425973E+0
6.058925E+0
5.691876E+0
5.263654E+0
5.018955E+0
4.835431E+0
4.774256E+0
4.896606E+0
5.141304E+0
5.447178E+0
5.753051E+0
5.997750E+0
6.181274E+0
6.364798E+0
6.425973E+0
6.364798E+0
6.181274E+0
5.936575E+0
5.691876E+0
5.508352E+0
5.386003E+0
5.263654E+0
5.141304E+0
5.080130E+0
4.957780E+0
4.896606E+0
4.835431E+0
4.651907E+0
4.468383E+0
4.284859E+0
4.162509E+0
4.040160E+0
3.978985E+0
3.917810E+0
3.917810E+0
3.917810E+0
3.978985E+0
4.162509E+0
4.468383E+0
4.896606E+0
5.386003E+0
5.997750E+0
6.670672E+0
7.282418E+0
7.771816E+0
8.077689E+0
8.138864E+0
8.016515E+0
7.710641E+0
7.343593E+0
6.915370E+0
6.487147E+0
5.997750E+0
5.508352E+0
5.080130E+0
4.835431E+0
4.713081E+0
4.713081E+0
4.774256E+0
4.957780E+0
5.202479E+0
5.508352E+0
5.814226E+0
6.058925E+0
6.303623E+0
6.487147E+0
6.609497E+0
6.731846E+0
6.731846E+0
6.609497E+0
6.364798E+0
5.997750E+0
5.508352E+0
5.018955E+0
4.529557E+0
4.101335E+0
3.795461E+0
3.550762E+0
3.367238E+0
3.183714E+0
3.122540E+0
3.122540E+0
3.183714E+0
3.306064E+0
3.428413E+0
3.673112E+0
3.978985E+0
4.407208E+0
4.896606E+0
5.263654E+0
5.630702E+0
5.997750E+0
6.303623E+0
6.670672E+0
6.976545E+0
7.282418E+0
7.527117E+0
7.649467E+0
7.649467E+0
7.710641E+0
7.771816E+0
7.894165E+0
8.200039E+0
8.567087E+0
8.934135E+0
9.362358E+0
9.729405E+0
1.003528E+1
1.021880E+1
1.034115E+1
1.046350E+1
1.046350E+1
1.034115E+1
1.015763E+1
9.912930E+0
9.668231E+0
9.423533E+0
9.117659E+0
8.934135E+0
8.811786E+0
8.811786E+0
8.872960E+0
8.995310E+0
9.056484E+0
9.117659E+0
9.117659E+0
9.117659E+0
9.117659E+0
9.056484E+0
8.872960E+0
8.567087E+0
8.261213E+0
7.894165E+0
7.588292E+0
7.282418E+0
6.976545E+0
6.731846E+0
6.609497E+0
6.487147E+0
6.487147E+0
6.548322E+0
6.670672E+0
6.731846E+0
6.854196E+0
6.915370E+0
7.037720E+0
7.098894E+0
7.160069E+0
7.221244E+0
7.221244E+0
7.221244E+0
7.282418E+0
7.404768E+0
7.588292E+0
7.771816E+0
7.894165E+0
7.894165E+0
7.832991E+0
7.710641E+0
7.527117E+0
7.343593E+0
7.221244E+0
7.221244E+0
7.343593E+0
7.527117E+0
7.649467E+0
7.771816E+0
7.894165E+0
7.955340E+0
7.955340E+0
7.894165E+0
7.710641E+0
7.588292E+0
7.465942E+0
7.343593E+0
7.343593E+0
7.343593E+0
7.343593E+0
7.282418E+0
7.160069E+0
7.037720E+0
6.915370E+0
6.793021E+0
6.793021E+0
6.915370E+0
7.098894E+0
7.282418E+0
7.527117E+0
7.771816E+0
7.894165E+0
7.894165E+0
7.832991E+0
7.649467E+0
7.343593E+0
6.976545E+0
6.548322E+0
6.120099E+0
5.753051E+0
5.569527E+0
5.447178E+0
5.447178E+0
5.508352E+0
5.691876E+0
5.936575E+0
6.242449E+0
6.425973E+0
6.487147E+0
6.425973E+0
6.303623E+0
6.181274E+0
5.936575E+0
5.630702E+0
5.324828E+0
5.141304E+0
5.080130E+0
5.141304E+0
5.263654E+0
5.386003E+0
5.569527E+0
5.630702E+0
5.814226E+0
5.936575E+0
6.058925E+0
6.181274E+0
6.181274E+0
6.058925E+0
5.875401E+0
5.569527E+0
5.263654E+0
5.080130E+0
4.896606E+0
4.774256E+0
4.651907E+0
4.529557E+0
4.529557E+0
4.590732E+0
4.713081E+0
4.713081E+0
4.590732E+0
4.346033E+0
3.978985E+0
3.611937E+0
3.244889E+0
2.877841E+0
2.510793E+0
2.082570E+0
1.776696E+0
1.470823E+0
1.164950E+0
8.590761E-1
6.143774E-1
4.920281E-1
4.308534E-1
4.920281E-1
5.532028E-1
5.532028E-1
6.143774E-1
5.532028E-1
4.308534E-1
2.473294E-1
1.249800E-1
-5.854416E-2
-2.420681E-1
-3.032429E-1
-2.420681E-1
-5.854416E-2
1.861547E-1
3.696786E-1
6.143774E-1
8.590761E-1
1.042600E+0
1.164950E+0
1.226124E+0
1.287299E+0
1.287299E+0
1.287299E+0
1.287299E+0
1.287299E+0
1.226124E+0
1.287299E+0
1.470823E+0
1.776696E+0
2.204919E+0
2.694317E+0
3.306064E+0
3.917810E+0
4.529557E+0
5.080130E+0
5.447178E+0
5.630702E+0
5.569527E+0
5.386003E+0
5.080130E+0
4.651907E+0
4.162509E+0
3.673112E+0
3.183714E+0
2.816666E+0
2.510793E+0
2.388443E+0
2.449618E+0
2.694317E+0
3.122540E+0
3.550762E+0
4.040160E+0
4.407208E+0
4.651907E+0
4.774256E+0
4.774256E+0
4.713081E+0
4.651907E+0
4.590732E+0
4.590732E+0
4.713081E+0
4.835431E+0
5.141304E+0
5.508352E+0
5.936575E+0
6.303623E+0
6.609497E+0
6.854196E+0
6.976545E+0
6.976545E+0
6.854196E+0
6.731846E+0
6.731846E+0
6.793021E+0
6.793021E+0
6.793021E+0
6.854196E+0
6.915370E+0
7.037720E+0
7.282418E+0
7.465942E+0
7.588292E+0
7.771816E+0
8.077689E+0
8.383563E+0
8.750611E+0
8.995310E+0
9.178834E+0
9.178834E+0
9.240008E+0
9.240008E+0
9.117659E+0
8.934135E+0
8.689436E+0
8.444737E+0
8.383563E+0
8.444737E+0
8.628262E+0
8.811786E+0
8.995310E+0
9.178834E+0
9.240008E+0
9.178834E+0
8.872960E+0
8.444737E+0
7.832991E+0
7.160069E+0
6.548322E+0
5.997750E+0
5.508352E+0
5.141304E+0
4.896606E+0
4.835431E+0
4.957780E+0
5.263654E+0
5.691876E+0
6.181274E+0
6.670672E+0
7.098894E+0
7.404768E+0
7.527117E+0
7.588292E+0
7.465942E+0
7.160069E+0
6.793021E+0
6.425973E+0
6.058925E+0
5.753051E+0
5.447178E+0
5.202479E+0
5.018955E+0
4.957780E+0
4.957780E+0
5.080130E+0
5.263654E+0
5.508352E+0
5.875401E+0
6.181274E+0
6.487147E+0
6.731846E+0
6.854196E+0
6.854196E+0
6.854196E+0
6.731846E+0
6.548322E+0
6.303623E+0
5.997750E+0
5.753051E+0
5.508352E+0
5.386003E+0
5.263654E+0
5.141304E+0
5.080130E+0
4.957780E+0
4.835431E+0
4.713081E+0
4.529557E+0
4.346033E+0
4.223684E+0
4.101335E+0
3.978985E+0
3.917810E+0
3.856636E+0
3.795461E+0
3.795461E+0
3.795461E+0
3.856636E+0
4.040160E+0
4.223684E+0
4.407208E+0
4.651907E+0
4.896606E+0
5.141304E+0
5.447178E+0
5.569527E+0
5.569527E+0
5.386003E+0
5.080130E+0
4.713081E+0
4.284859E+0
3.734286E+0
3.183714E+0
2.633142E+0
2.082570E+0
1.654347E+0
1.164950E+0
7.979015E-1
4.308534E-1
1.861547E-1
6.380522E-2
6.380522E-2
1.861547E-1
4.920281E-1
8.590761E-1
1.348474E+0
1.899046E+0
2.510793E+0
3.061365E+0
3.428413E+0
3.734286E+0
3.917810E+0
4.040160E+0
4.101335E+0
3.978985E+0
3.856636E+0
3.673112E+0
3.489588E+0
3.306064E+0
3.061365E+0
2.755492E+0
2.449618E+0
2.204919E+0
2.021395E+0
1.899046E+0
1.837871E+0
1.837871E+0
1.837871E+0
1.899046E+0
2.021395E+0
2.082570E+0
2.266094E+0
2.449618E+0
2.694317E+0
2.877841E+0
3.061365E+0
3.306064E+0
3.550762E+0
3.734286E+0
3.978985E+0
4.162509E+0
4.284859E+0
4.468383E+0
4.713081E+0
5.018955E+0
5.386003E+0
5.753051E+0
6.058925E+0
6.303623E+0
6.487147E+0
6.548322E+0
6.548322E+0
6.425973E+0
6.303623E+0
6.181274E+0
5.997750E+0
5.814226E+0
5.630702E+0
5.508352E+0
5.386003E+0
5.263654E+0
5.141304E+0
5.141304E+0
5.141304E+0
5.263654E+0
5.324828E+0
5.324828E+0
5.386003E+0
5.508352E+0
5.569527E+0
5.691876E+0
5.936575E+0
6.181274E+0
6.425973E+0
6.548322E+0
6.731846E+0
6.854196E+0
6.976545E+0
7.037720E+0
7.037720E+0
7.037720E+0
7.037720E+0
7.098894E+0
7.160069E+0
7.221244E+0
7.282418E+0
7.343593E+0
7.404768E+0
7.404768E+0
7.404768E+0
7.282418E+0
7.221244E+0
7.098894E+0
6.976545E+0
6.793021E+0
6.731846E+0
6.609497E+0
6.548322E+0
6.364798E+0
6.181274E+0
6.058925E+0
5.936575E+0
5.875401E+0
5.936575E+0
5.997750E+0
6.058925E+0
6.120099E+0
6.181274E+0
6.181274E+0
6.242449E+0
6.181274E+0
6.181274E+0
6.120099E+0
5.997750E+0
5.936575E+0
5.936575E+0
6.058925E+0
6.242449E+0
6.425973E+0
6.670672E+0
6.976545E+0
7.221244E+0
7.527117E+0
7.771816E+0
8.016515E+0
8.200039E+0
8.322388E+0
8.261213E+0
8.077689E+0
7.832991E+0
7.527117E+0
7.160069E+0
6.915370E+0
6.670672E+0
6.487147E+0
6.303623E+0
6.181274E+0
6.120099E+0
6.120099E+0
6.120099E+0
6.120099E+0
6.181274E+0
6.181274E+0
6.242449E+0
6.364798E+0
6.487147E+0
6.609497E+0
6.731846E+0
6.854196E+0
6.915370E+0
6.976545E+0
7.037720E+0
7.037720E+0
6.976545E+0
6.854196E+0
6.731846E+0
6.548322E+0
6.242449E+0
5.875401E+0
5.508352E+0
5.080130E+0
4.713081E+0
4.346033E+0
3.978985E+0
3.673112E+0
3.489588E+0
3.489588E+0
3.611937E+0
3.856636E+0
4.162509E+0
4.468383E+0
4.896606E+0
5.263654E+0
5.569527E+0
5.814226E+0
5.814226E+0
5.753051E+0
5.508352E+0
5.202479E+0
4.774256E+0
4.223684E+0
3.673112E+0
3.183714E+0
2.816666E+0
2.510793E+0
2.449618E+0
2.449618E+0
2.510793E+0
2.694317E+0
2.939015E+0
3.122540E+0
3.306064E+0
3.428413E+0
3.550762E+0
3.673112E+0
3.856636E+0
3.978985E+0
4.101335E+0
4.223684E+0
4.346033E+0
4.468383E+0
4.651907E+0
4.835431E+0
4.957780E+0
5.080130E+0
5.141304E+0
5.263654E+0
5.386003E+0
5.508352E+0
5.569527E+0
5.569527E+0
5.508352E+0
5.447178E+0
5.508352E+0
5.508352E+0
5.508352E+0
5.508352E+0
5.508352E+0
5.508352E+0
5.630702E+0
5.753051E+0
5.875401E+0
5.875401E+0
5.936575E+0
6.058925E+0
6.181274E+0
6.303623E+0
6.364798E+0
6.425973E+0
6.548322E+0
6.670672E+0
6.793021E+0
6.854196E+0
6.976545E+0
7.160069E+0
7.404768E+0
7.465942E+0
7.404768E+0
7.343593E+0
7.343593E+0
7.465942E+0
7.465942E+0
7.343593E+0
7.037720E+0
6.731846E+0
6.487147E+0
6.303623E+0
6.058925E+0
5.753051E+0
5.386003E+0
5.202479E+0
5.263654E+0
5.386003E+0
5.569527E+0
5.569527E+0
5.630702E+0
5.753051E+0
5.875401E+0
5.997750E+0
5.997750E+0
5.875401E+0
5.814226E+0
5.814226E+0
5.814226E+0
5.753051E+0
5.630702E+0
5.508352E+0
5.386003E+0
5.263654E+0
5.080130E+0
4.957780E+0
4.896606E+0
5.018955E+0
5.202479E+0
5.386003E+0
5.447178E+0
5.447178E+0
5.569527E+0
5.814226E+0
5.936575E+0
5.875401E+0
5.691876E+0
5.324828E+0
5.080130E+0
4.835431E+0
4.590732E+0
4.284859E+0
3.917810E+0
3.734286E+0
3.673112E+0
3.795461E+0
3.978985E+0
4.162509E+0
4.407208E+0
4.774256E+0
5.141304E+0
5.447178E+0
5.630702E+0
5.691876E+0
5.630702E+0
5.386003E+0
5.018955E+0
4.651907E+0
4.284859E+0
4.040160E+0
3.856636E+0
3.734286E+0
3.673112E+0
3.673112E+0
3.795461E+0
3.917810E+0
4.040160E+0
4.223684E+0
4.468383E+0
4.651907E+0
4.896606E+0
5.080130E+0
5.141304E+0
5.202479E+0
5.080130E+0
4.896606E+0
4.835431E+0
4.774256E+0
4.713081E+0
4.651907E+0
4.529557E+0
4.468383E+0
4.407208E+0
4.346033E+0
4.284859E+0
4.284859E+0
4.346033E+0
4.284859E+0
4.162509E+0
4.101335E+0
4.101335E+0
4.101335E+0
4.101335E+0
4.040160E+0
4.040160E+0
4.162509E+0
4.407208E+0
4.713081E+0
4.957780E+0
5.141304E+0
5.386003E+0
5.630702E+0
5.875401E+0
5.936575E+0
5.936575E+0
5.814226E+0
5.691876E+0
5.630702E+0
5.569527E+0
5.569527E+0
5.508352E+0
5.508352E+0
5.447178E+0
5.263654E+0
5.018955E+0
4.774256E+0
4.529557E+0
4.407208E+0
4.468383E+0
4.529557E+0
4.713081E+0
4.896606E+0
5.141304E+0
5.386003E+0
5.569527E+0
5.753051E+0
5.753051E+0
5.753051E+0
5.630702E+0
5.447178E+0
5.141304E+0
4.835431E+0
4.529557E+0
4.346033E+0
4.223684E+0
4.162509E+0
3.978985E+0
3.795461E+0
3.611937E+0
3.550762E+0
3.489588E+0
3.428413E+0
3.306064E+0
3.244889E+0
3.183714E+0
3.244889E+0
3.367238E+0
3.611937E+0
3.795461E+0
4.040160E+0
4.284859E+0
4.529557E+0
4.774256E+0
5.018955E+0
5.141304E+0
5.263654E+0
5.324828E+0
5.324828E+0
5.324828E+0
5.324828E+0
5.263654E+0
5.202479E+0
5.141304E+0
5.141304E+0
5.202479E+0
5.202479E+0
5.263654E+0
5.324828E+0
5.386003E+0
5.447178E+0
5.508352E+0
5.508352E+0
5.447178E+0
5.263654E+0
5.080130E+0
4.835431E+0
4.529557E+0
4.223684E+0
3.978985E+0
3.917810E+0
3.978985E+0
4.162509E+0
4.407208E+0
4.713081E+0
5.141304E+0
5.508352E+0
5.875401E+0
6.058925E+0
6.120099E+0
6.120099E+0
6.120099E+0
6.120099E+0
6.120099E+0
6.058925E+0
5.997750E+0
5.875401E+0
5.753051E+0
5.569527E+0
5.386003E+0
5.202479E+0
4.957780E+0
4.713081E+0
4.590732E+0
4.468383E+0
4.468383E+0
4.468383E+0
4.529557E+0
4.651907E+0
4.896606E+0
5.141304E+0
5.324828E+0
5.569527E+0
5.875401E+0
6.120099E+0
6.303623E+0
6.364798E+0
6.364798E+0
6.303623E+0
6.181274E+0
6.058925E+0
5.814226E+0
5.569527E+0
5.324828E+0
5.141304E+0
5.018955E+0
4.957780E+0
4.896606E+0
4.896606E+0
5.018955E+0
5.141304E+0
5.263654E+0
5.386003E+0
5.386003E+0
5.386003E+0
5.386003E+0
5.324828E+0
5.263654E+0
5.202479E+0
5.141304E+0
5.018955E+0
4.957780E+0
4.896606E+0
4.896606E+0
4.957780E+0
5.141304E+0
5.386003E+0
5.508352E+0
5.630702E+0
5.630702E+0
5.630702E+0
5.569527E+0
5.447178E+0
5.263654E+0
5.141304E+0
4.957780E+0
4.774256E+0
4.590732E+0
4.529557E+0
4.590732E+0
4.713081E+0
4.774256E+0
4.957780E+0
5.141304E+0
5.386003E+0
5.630702E+0
5.875401E+0
5.936575E+0
5.936575E+0
5.814226E+0
5.630702E+0
5.508352E+0
5.447178E+0
5.447178E+0
5.386003E+0
5.324828E+0
5.324828E+0
5.324828E+0
5.508352E+0
5.691876E+0
5.814226E+0
5.936575E+0
5.997750E+0
6.120099E+0
6.181274E+0
6.242449E+0
6.242449E+0
6.181274E+0
6.058925E+0
5.936575E+0
5.814226E+0
5.814226E+0
5.814226E+0
5.936575E+0
6.058925E+0
6.303623E+0
6.548322E+0
6.793021E+0
6.976545E+0
6.976545E+0
6.854196E+0
6.731846E+0
6.487147E+0
6.303623E+0
5.997750E+0
5.630702E+0
5.324828E+0
5.141304E+0
5.080130E+0
5.018955E+0
4.957780E+0
4.957780E+0
4.896606E+0
4.835431E+0
4.835431E+0
4.896606E+0
4.957780E+0
4.896606E+0
4.896606E+0
5.018955E+0
5.141304E+0
5.263654E+0
5.263654E+0
5.202479E+0
5.141304E+0
5.141304E+0
5.141304E+0
5.080130E+0
5.018955E+0
4.957780E+0
5.018955E+0
5.141304E+0
5.202479E+0
5.141304E+0
5.018955E+0
4.835431E+0
4.651907E+0
4.590732E+0
4.529557E+0
4.590732E+0
4.651907E+0
4.835431E+0
5.018955E+0
5.141304E+0
5.263654E+0
5.386003E+0
5.447178E+0
5.508352E+0
5.508352E+0
5.447178E+0
5.386003E+0
5.324828E+0
5.324828E+0
5.263654E+0
5.202479E+0
5.080130E+0
4.896606E+0
4.774256E+0
4.713081E+0
4.835431E+0
4.957780E+0
5.080130E+0
5.202479E+0
5.263654E+0
5.324828E+0
5.324828E+0
5.324828E+0
5.263654E+0
5.202479E+0
5.141304E+0
5.080130E+0
5.018955E+0
5.080130E+0
5.263654E+0
5.386003E+0
5.508352E+0
5.630702E+0
5.691876E+0
5.691876E+0
5.753051E+0
5.814226E+0
5.753051E+0
5.691876E+0
5.508352E+0
5.324828E+0
5.080130E+0
4.896606E+0
4.713081E+0
4.590732E+0
4.468383E+0
4.407208E+0
4.468383E+0
4.590732E+0
4.713081E+0
4.774256E+0
4.896606E+0
5.018955E+0
5.202479E+0
5.447178E+0
5.630702E+0
5.753051E+0
5.814226E+0
5.875401E+0
5.936575E+0
5.997750E+0
5.936575E+0
5.814226E+0
5.691876E+0
5.447178E+0
5.202479E+0
4.957780E+0
4.774256E+0
4.651907E+0
4.529557E+0
4.468383E+0
4.468383E+0
4.529557E+0
4.590732E+0
4.774256E+0
5.080130E+0
5.324828E+0
5.630702E+0
5.936575E+0
6.181274E+0
6.364798E+0
6.364798E+0
6.303623E+0
6.181274E+0
5.997750E+0
5.753051E+0
5.508352E+0
5.263654E+0
5.141304E+0
5.018955E+0
4.896606E+0
4.774256E+0
4.713081E+0
4.651907E+0
4.651907E+0
4.713081E+0
4.774256E+0
4.835431E+0
5.018955E+0
5.202479E+0
5.386003E+0
5.569527E+0
5.691876E+0
5.753051E+0
5.814226E+0
5.814226E+0
5.814226E+0
5.814226E+0
5.814226E+0
5.814226E+0
5.753051E+0
5.691876E+0
5.569527E+0
5.569527E+0
5.569527E+0
5.508352E+0
5.508352E+0
5.508352E+0
5.508352E+0
5.508352E+0
5.508352E+0
5.508352E+0
5.508352E+0
5.569527E+0
5.630702E+0
5.753051E+0
5.814226E+0
5.814226E+0
5.814226E+0
5.814226E+0
5.753051E+0
5.691876E+0
5.508352E+0
5.324828E+0
5.141304E+0
5.018955E+0
4.896606E+0
4.774256E+0
4.713081E+0
4.713081E+0
4.774256E+0
4.835431E+0
4.896606E+0
4.957780E+0
5.018955E+0
5.141304E+0
5.263654E+0
5.447178E+0
5.508352E+0
5.508352E+0
5.447178E+0
5.324828E+0
5.202479E+0
5.080130E+0
5.080130E+0
5.018955E+0
5.018955E+0
5.080130E+0
5.141304E+0
5.202479E+0
5.324828E+0
5.386003E+0
5.386003E+0
5.386003E+0
5.447178E+0
5.447178E+0
5.447178E+0
5.386003E+0
5.324828E+0
5.263654E+0
5.018955E+0
4.774256E+0
4.590732E+0
4.468383E+0
4.407208E+0
4.468383E+0
4.468383E+0
4.529557E+0
4.651907E+0
4.774256E+0
4.896606E+0
4.896606E+0
4.957780E+0
4.957780E+0
5.018955E+0
5.080130E+0
5.080130E+0
5.018955E+0
4.957780E+0
4.896606E+0
4.835431E+0
4.713081E+0
4.651907E+0
4.651907E+0
4.590732E+0
4.529557E+0
4.407208E+0
4.346033E+0
4.284859E+0
4.223684E+0
4.162509E+0
4.040160E+0
3.856636E+0
3.734286E+0
3.611937E+0
3.550762E+0
3.428413E+0
3.306064E+0
3.183714E+0
3.122540E+0
3.061365E+0
3.000190E+0
3.061365E+0
3.183714E+0
3.367238E+0
3.489588E+0
3.550762E+0
3.550762E+0
3.550762E+0
3.611937E+0
3.611937E+0
3.611937E+0
3.550762E+0
3.550762E+0
3.611937E+0
3.673112E+0
3.856636E+0
4.040160E+0
4.162509E+0
4.223684E+0
4.223684E+0
4.346033E+0
4.651907E+0
5.080130E+0
5.508352E+0
5.936575E+0
6.120099E+0
6.242449E+0
6.303623E+0
6.548322E+0
6.854196E+0
7.160069E+0
7.465942E+0
7.649467E+0
7.771816E+0
7.771816E+0
7.710641E+0
7.588292E+0
7.282418E+0
6.854196E+0
6.303623E+0
5.814226E+0
5.508352E+0
5.386003E+0
5.324828E+0
5.324828E+0
5.324828E+0
5.324828E+0
5.447178E+0
5.753051E+0
6.120099E+0
6.487147E+0
6.731846E+0
6.731846E+0
6.609497E+0
6.364798E+0
6.058925E+0
5.691876E+0
5.386003E+0
5.202479E+0
5.141304E+0
5.202479E+0
5.386003E+0
5.630702E+0
5.936575E+0
6.181274E+0
6.181274E+0
6.120099E+0
5.936575E+0
5.814226E+0
5.630702E+0
5.386003E+0
5.141304E+0
4.896606E+0
4.713081E+0
4.713081E+0
4.835431E+0
5.018955E+0
5.324828E+0
5.569527E+0
5.814226E+0
5.936575E+0
5.997750E+0
5.997750E+0
5.875401E+0
5.753051E+0
5.569527E+0
5.324828E+0
5.202479E+0
5.202479E+0
5.324828E+0
5.630702E+0
5.936575E+0
6.181274E+0
6.364798E+0
6.364798E+0
6.181274E+0
5.691876E+0
5.141304E+0
4.590732E+0
4.162509E+0
3.856636E+0
3.734286E+0
3.734286E+0
3.856636E+0
4.040160E+0
4.223684E+0
4.468383E+0
4.774256E+0
5.263654E+0
5.814226E+0
6.425973E+0
6.976545E+0
7.343593E+0
7.527117E+0
7.465942E+0
7.221244E+0
6.793021E+0
6.364798E+0
5.997750E+0
5.691876E+0
5.447178E+0
5.324828E+0
5.263654E+0
5.263654E+0
5.263654E+0
5.324828E+0
5.447178E+0
5.630702E+0
5.753051E+0
5.753051E+0
5.753051E+0
5.630702E+0
5.447178E+0
5.202479E+0
4.896606E+0
4.529557E+0
4.101335E+0
3.734286E+0
3.550762E+0
3.428413E+0
3.489588E+0
3.550762E+0
3.795461E+0
4.040160E+0
4.162509E+0
4.284859E+0
4.407208E+0
4.468383E+0
4.590732E+0
4.713081E+0
4.835431E+0
5.018955E+0
5.141304E+0
5.202479E+0
5.141304E+0
5.080130E+0
4.957780E+0
4.774256E+0
4.590732E+0
4.407208E+0
4.223684E+0
4.040160E+0
3.856636E+0
3.795461E+0
3.673112E+0
3.611937E+0
3.489588E+0
3.367238E+0
3.367238E+0
3.489588E+0
3.734286E+0
3.917810E+0
4.101335E+0
4.223684E+0
4.284859E+0
4.284859E+0
4.284859E+0
4.223684E+0
4.223684E+0
4.223684E+0
4.223684E+0
4.284859E+0
4.407208E+0
4.590732E+0
4.835431E+0
5.080130E+0
5.324828E+0
5.447178E+0
5.447178E+0
5.386003E+0
5.263654E+0
5.202479E+0
5.141304E+0
5.018955E+0
4.896606E+0
4.835431E+0
4.896606E+0
4.957780E+0
5.141304E+0
5.324828E+0
5.569527E+0
5.875401E+0
6.181274E+0
6.487147E+0
6.670672E+0
6.793021E+0
6.854196E+0
6.793021E+0
6.609497E+0
6.425973E+0
6.303623E+0
6.242449E+0
6.181274E+0
6.120099E+0
5.936575E+0
5.691876E+0
5.447178E+0
5.202479E+0
4.957780E+0
4.835431E+0
4.713081E+0
4.590732E+0
4.529557E+0
4.407208E+0
4.346033E+0
4.223684E+0
4.162509E+0
4.223684E+0
4.346033E+0
4.529557E+0
4.896606E+0
5.263654E+0
5.569527E+0
5.875401E+0
5.997750E+0
5.997750E+0
5.875401E+0
5.630702E+0
5.263654E+0
4.957780E+0
4.590732E+0
4.284859E+0
4.101335E+0
4.040160E+0
4.040160E+0
4.040160E+0
3.917810E+0
3.856636E+0
3.795461E+0
3.917810E+0
4.040160E+0
4.284859E+0
4.529557E+0
4.835431E+0
5.080130E+0
5.324828E+0
5.508352E+0
5.630702E+0
5.691876E+0
5.753051E+0
5.753051E+0
5.691876E+0
5.630702E+0
5.569527E+0
5.508352E+0
5.447178E+0
5.386003E+0
5.263654E+0
5.202479E+0
5.141304E+0
5.263654E+0
5.386003E+0
5.569527E+0
5.691876E+0
5.814226E+0
5.936575E+0
6.058925E+0
6.242449E+0
6.364798E+0
6.487147E+0
6.670672E+0
6.854196E+0
7.098894E+0
7.343593E+0
7.527117E+0
7.649467E+0
7.649467E+0
7.710641E+0
7.710641E+0
7.771816E+0
7.894165E+0
7.955340E+0
8.138864E+0
8.261213E+0
8.444737E+0
8.567087E+0
8.689436E+0
8.750611E+0
8.750611E+0
8.872960E+0
8.995310E+0
9.240008E+0
9.423533E+0
9.607057E+0
9.790581E+0
9.974105E+0
1.015763E+1
1.034115E+1
1.046350E+1
1.058585E+1
1.070820E+1
1.076938E+1
1.083055E+1
1.083055E+1
1.083055E+1
1.083055E+1
1.083055E+1
1.089173E+1
1.095290E+1
1.107525E+1
1.107525E+1
1.113642E+1
1.113642E+1
1.125877E+1
1.144230E+1
1.162582E+1
1.180935E+1
1.199287E+1
1.223757E+1
1.235992E+1
1.254344E+1
1.266579E+1
1.278814E+1
1.284932E+1
1.284932E+1
1.291049E+1
1.309401E+1
1.327754E+1
1.352224E+1
1.382811E+1
1.413398E+1
1.443986E+1
1.474573E+1
1.499043E+1
1.523513E+1
1.529630E+1
1.529630E+1
1.523513E+1
1.505160E+1
1.486808E+1
1.474573E+1
1.480691E+1
1.492925E+1
1.511278E+1
1.535748E+1
1.572453E+1
1.609157E+1
1.645862E+1
1.664215E+1
1.670332E+1
1.658097E+1
1.639745E+1
1.615275E+1
1.584687E+1
1.554100E+1
1.529630E+1
1.523513E+1
1.517395E+1
1.523513E+1
1.535748E+1
1.566335E+1
1.603040E+1
1.645862E+1
1.682567E+1
1.719272E+1
1.749859E+1
1.774329E+1
1.786564E+1
1.786564E+1
1.780446E+1
1.762094E+1
1.737624E+1
1.719272E+1
1.694802E+1
1.670332E+1
1.651979E+1
1.639745E+1
1.651979E+1
1.670332E+1
1.688684E+1
1.713154E+1
1.731507E+1
1.743742E+1
1.743742E+1
1.737624E+1
1.725389E+1
1.713154E+1
1.694802E+1
1.688684E+1
1.694802E+1
1.707037E+1
1.731507E+1
1.762094E+1
1.811034E+1
1.853856E+1
1.896678E+1
1.933383E+1
1.957853E+1
1.976205E+1
1.982323E+1
1.970088E+1
1.951736E+1
1.933383E+1
1.908913E+1
1.890561E+1
1.872208E+1
1.853856E+1
1.841621E+1
1.829386E+1
1.829386E+1
1.829386E+1
1.829386E+1
1.841621E+1
1.859974E+1
1.866091E+1
1.872208E+1
1.878326E+1
1.884444E+1
1.896678E+1
1.915031E+1
1.945618E+1
1.982323E+1
2.025145E+1
2.067967E+1
2.098555E+1
2.116907E+1
2.123025E+1
2.116907E+1
2.092437E+1
2.061850E+1
2.019028E+1
1.988440E+1
1.970088E+1
1.970088E+1
1.982323E+1
1.994558E+1
2.019028E+1
2.037380E+1
2.055733E+1
2.074085E+1
2.080203E+1
2.080203E+1
2.067967E+1
2.037380E+1
2.000675E+1
1.970088E+1
1.945618E+1
1.933383E+1
1.927266E+1
1.927266E+1
1.945618E+1
1.963971E+1
1.988440E+1
2.012910E+1
2.031263E+1
2.049615E+1
2.067967E+1
2.080203E+1
2.086320E+1
2.074085E+1
2.043498E+1
2.012910E+1
1.982323E+1
1.951736E+1
1.933383E+1
1.933383E+1
1.957853E+1
1.994558E+1
2.037380E+1
2.074085E+1
2.104672E+1
2.110790E+1
2.098555E+1
2.061850E+1
2.012910E+1
1.957853E+1
1.908913E+1
1.866091E+1
1.835504E+1
1.817151E+1
1.811034E+1
1.823269E+1
1.847739E+1
1.878326E+1
1.927266E+1
1.976205E+1
2.025145E+1
2.055733E+1
2.080203E+1
2.080203E+1
2.067967E+1
2.049615E+1
2.019028E+1
1.988440E+1
1.963971E+1
1.951736E+1
1.951736E+1
1.976205E+1
2.012910E+1
2.061850E+1
2.110790E+1
2.153612E+1
2.196434E+1
2.220904E+1
2.233139E+1
2.227022E+1
2.208669E+1
2.184199E+1
2.159729E+1
2.135260E+1
2.116907E+1
2.104672E+1
2.104672E+1
2.116907E+1
2.129142E+1
2.153612E+1
2.178082E+1
2.196434E+1
2.214787E+1
2.227022E+1
2.220904E+1
2.202552E+1
2.171965E+1
2.135260E+1
2.104672E+1
2.074085E+1
2.055733E+1
2.043498E+1
2.043498E+1
2.049615E+1
2.055733E+1
2.067967E+1
2.061850E+1
2.049615E+1
2.025145E+1
2.000675E+1
1.970088E+1
1.951736E+1
1.933383E+1
1.915031E+1
1.896678E+1
1.878326E+1
1.872208E+1
1.866091E+1
1.872208E+1
1.872208E+1
1.866091E+1
1.853856E+1
1.835504E+1
1.798799E+1
1.755977E+1
1.694802E+1
1.633627E+1
1.566335E+1
1.505160E+1
1.450103E+1
1.401163E+1
1.376694E+1
1.364459E+1
1.370576E+1
1.388928E+1
1.419516E+1
1.456221E+1
1.486808E+1
1.505160E+1
1.511278E+1
1.517395E+1
1.511278E+1
1.492925E+1
1.450103E+1
1.401163E+1
1.352224E+1
1.303284E+1
1.260462E+1
1.211522E+1
1.174817E+1
1.138112E+1
1.113642E+1
1.083055E+1
1.052468E+1
1.021880E+1
9.974105E+0
9.790581E+0
9.668231E+0
9.545882E+0
9.423533E+0
9.240008E+0
9.056484E+0
8.934135E+0
8.811786E+0
8.750611E+0
8.811786E+0
8.995310E+0
9.178834E+0
9.362358E+0
9.545882E+0
9.607057E+0
9.668231E+0
9.545882E+0
9.362358E+0
9.056484E+0
8.750611E+0
8.444737E+0
8.261213E+0
8.077689E+0
7.955340E+0
7.894165E+0
7.894165E+0
7.955340E+0
8.077689E+0
8.077689E+0
8.016515E+0
7.955340E+0
7.894165E+0
7.771816E+0
7.649467E+0
7.465942E+0
7.282418E+0
7.160069E+0
7.098894E+0
7.037720E+0
6.976545E+0
6.915370E+0
6.976545E+0
7.098894E+0
7.343593E+0
7.465942E+0
7.527117E+0
7.465942E+0
7.343593E+0
7.221244E+0
7.037720E+0
6.793021E+0
6.548322E+0
6.303623E+0
5.997750E+0
5.691876E+0
5.447178E+0
5.324828E+0
5.324828E+0
5.386003E+0
5.508352E+0
5.753051E+0
5.936575E+0
6.058925E+0
6.181274E+0
6.181274E+0
6.058925E+0
5.936575E+0
5.753051E+0
5.569527E+0
5.386003E+0
5.141304E+0
4.835431E+0
4.590732E+0
4.346033E+0
4.223684E+0
4.101335E+0
3.978985E+0
3.856636E+0
3.856636E+0
3.856636E+0
4.040160E+0
4.284859E+0
4.529557E+0
4.835431E+0
5.141304E+0
5.386003E+0
5.508352E+0
5.569527E+0
5.630702E+0
5.630702E+0
5.630702E+0
5.447178E+0
5.263654E+0
4.896606E+0
4.529557E+0
4.223684E+0
3.978985E+0
3.795461E+0
3.734286E+0
3.795461E+0
3.978985E+0
4.162509E+0
4.346033E+0
4.468383E+0
4.529557E+0
4.651907E+0
4.590732E+0
4.468383E+0
4.162509E+0
3.795461E+0
3.428413E+0
3.122540E+0
2.877841E+0
2.694317E+0
2.633142E+0
2.633142E+0
2.755492E+0
3.000190E+0
3.244889E+0
3.550762E+0
3.917810E+0
4.223684E+0
4.468383E+0
4.529557E+0
4.407208E+0
4.101335E+0
3.611937E+0
3.061365E+0
2.388443E+0
1.654347E+0
9.202509E-1
2.473294E-1
-3.644176E-1
-8.538151E-1
-1.098514E+0
-1.159689E+0
-1.037339E+0
-7.314656E-1
-3.644176E-1
-5.854416E-2
1.861547E-1
3.696786E-1
5.532028E-1
6.143774E-1
5.532028E-1
4.308534E-1
2.473294E-1
6.380522E-2
-5.854416E-2
2.630711E-3
6.380522E-2
1.861547E-1
2.473294E-1
2.473294E-1
1.861547E-1
2.630711E-3
-3.032429E-1
-6.091163E-1
-1.037339E+0
-1.465562E+0
-1.954959E+0
-2.566706E+0
-3.117279E+0
-3.667850E+0
-4.034899E+0
-4.157249E+0
-4.096073E+0
-3.973724E+0
-3.667850E+0
-2.811405E+0
-1.404387E+0
5.532028E-1
2.633142E+0
4.651907E+0
6.120099E+0
6.976545E+0
7.037720E+0
6.364798E+0
5.202479E+0
3.856636E+0
2.510793E+0
1.287299E+0
6.380522E-2
-1.159689E+0
-2.505532E+0
-3.973724E+0
-5.380742E+0
-6.481886E+0
-7.154807E+0
-7.338331E+0
-6.971283E+0
-6.114838E+0
-4.952519E+0
-3.973724E+0
-3.484326E+0
-3.729026E+0
-4.768995E+0
-6.298362E+0
-7.827729E+0
-8.990048E+0
-9.540621E+0
-9.785318E+0
-9.662970E+0
-9.479445E+0
-9.234747E+0
-8.928873E+0
-8.317126E+0
-7.154807E+0
-5.625441E+0
-4.034899E+0
-2.505532E+0
-1.282038E+0
-4.867668E-1
1.249800E-1
4.920281E-1
4.920281E-1
-5.854416E-2
-1.282038E+0
-3.178453E+0
-5.503091E+0
-7.950078E+0
-1.027472E+1
-1.210996E+1
-1.321110E+1
-1.333345E+1
-1.253818E+1
-1.100881E+1
-8.867699E+0
-6.359536E+0
-3.851374E+0
-1.771435E+0
-3.032429E-1
7.367269E-1
1.593172E+0
2.327269E+0
2.694317E+0
2.755492E+0
2.633142E+0
2.143745E+0
9.814255E-1
-7.926405E-1
-2.566706E+0
-3.545502E+0
-3.239628E+0
-1.465562E+0
1.287299E+0
4.407208E+0
7.037720E+0
8.567087E+0
8.628262E+0
6.670672E+0
2.510793E+0
-3.912550E+0
-1.204878E+1
-2.140851E+1
-3.131881E+1
-4.104558E+1
-4.942651E+1
-5.548281E+1
-5.872507E+1
-5.903094E+1
-5.603338E+1
-4.954887E+1
-3.976092E+1
-2.758715E+1
-1.443460E+1
-1.526737E+0
9.851755E+0
1.884444E+1
2.471721E+1
2.747006E+1
2.722537E+1
2.416663E+1
1.872208E+1
1.125877E+1
2.388443E+0
-7.338331E+0
-1.682041E+1
-2.495664E+1
-3.119646E+1
-3.547869E+1
-3.780332E+1
-3.823154E+1
-3.700805E+1
-3.437754E+1
-3.101294E+1
-2.758715E+1
-2.477312E+1
-2.281553E+1
-2.183673E+1
-2.202026E+1
-2.324375E+1
-2.452842E+1
-2.501782E+1
-2.379432E+1
-2.024619E+1
-1.382285E+1
-4.401947E+0
7.527117E+0
2.135260E+1
3.640157E+1
5.169524E+1
6.607129E+1
7.824506E+1
8.656481E+1
8.956237E+1
8.632011E+1
7.714391E+1
6.307373E+1
4.478250E+1
2.318784E+1
-3.032429E-1
-2.312140E+1
-4.306435E+1
-5.866390E+1
-6.930829E+1
-7.475283E+1
-7.487519E+1
-6.973651E+1
-6.019326E+1
-4.765245E+1
-3.407167E+1
-2.122499E+1
-1.088646E+1
-4.218423E+0
-1.710261E+0
-3.178453E+0
-8.011252E+0
-1.504634E+1
-2.250965E+1
-2.862712E+1
-3.211408E+1
-3.211408E+1
-2.832125E+1
-2.110264E+1
-1.100881E+1
7.979015E-1
1.284932E+1
2.355489E+1
3.162994E+1
3.591217E+1
3.560630E+1
3.016175E+1
1.945618E+1
3.978985E+0
-1.522987E+1
-3.651866E+1
-5.737922E+1
-7.548693E+1
-8.876184E+1
-9.585810E+1
-9.591928E+1
-8.857832E+1
-7.414109E+1
-5.352522E+1
-2.856595E+1
-1.649086E+0
2.483955E+1
4.894238E+1
6.900768E+1
8.326138E+1
9.023529E+1
8.919532E+1
8.081438E+1
6.625481E+1
4.710714E+1
2.514543E+1
2.327269E+0
-1.938974E+1
-3.841507E+1
-5.328052E+1
-6.325199E+1
-6.839067E+1
-6.881889E+1
-6.502606E+1
-5.774627E+1
-4.832537E+1
-3.804802E+1
-2.801538E+1
-1.890035E+1
-1.100881E+1
-4.585471E+0
3.696786E-1
4.162509E+0
7.282418E+0
9.974105E+0
1.242109E+1
1.474573E+1
1.768212E+1
2.214787E+1
2.832651E+1
3.572865E+1
4.294726E+1
4.857533E+1
5.102232E+1
4.912590E+1
4.233551E+1
3.065115E+1
1.468456E+1
-4.646646E+0
-2.593543E+1
-4.740775E+1
-6.710600E+1
-8.307259E+1
-9.408404E+1
-9.916153E+1
-9.775452E+1
-8.949594E+1
-7.469166E+1
-5.456519E+1
-3.070706E+1
-5.136044E+0
2.000675E+1
4.276373E+1
6.136084E+1
7.469692E+1
8.209906E+1
8.332255E+1
7.891797E+1
6.980295E+1
5.738448E+1
4.325314E+1
2.875473E+1
1.499043E+1
2.877841E+0
-6.726584E+0
-1.314993E+1
-1.651453E+1
-1.737098E+1
-1.675923E+1
-1.584161E+1
-1.578044E+1
-1.743215E+1
-2.091911E+1
-2.599661E+1
-3.205291E+1
-3.829273E+1
-4.373727E+1
-4.740775E+1
-4.808067E+1
-4.508312E+1
-3.804802E+1
-2.722010E+1
-1.345580E+1
2.266094E+0
1.872208E+1
3.474985E+1
4.906473E+1
6.038204E+1
6.778418E+1
7.096527E+1
6.998647E+1
6.478662E+1
5.536572E+1
4.233551E+1
2.673597E+1
9.912930E+0
-6.848934E+0
-2.220378E+1
-3.486694E+1
-4.379844E+1
-4.814185E+1
-4.765245E+1
-4.288083E+1
-3.498929E+1
-2.520134E+1
-1.431225E+1
-2.994929E+0
8.261213E+0
1.841621E+1
2.649127E+1
3.162994E+1
3.340401E+1
3.230286E+1
2.887708E+1
2.398311E+1
1.835504E+1
1.278814E+1
7.894165E+0
3.856636E+0
7.979015E-1
-1.220863E+0
-1.893785E+0
-9.761643E-1
1.470823E+0
4.835431E+0
8.077689E+0
9.790581E+0
9.301183E+0
6.548322E+0
1.960221E+0
-4.157249E+0
-1.088646E+1
-1.724863E+1
-2.232613E+1
-2.526251E+1
-2.575191E+1
-2.361080E+1
-1.914505E+1
-1.284405E+1
-5.197218E+0
3.000190E+0
1.113642E+1
1.853856E+1
2.435016E+1
2.789829E+1
2.875473E+1
2.716419E+1
2.318784E+1
1.688684E+1
8.750611E+0
-3.644176E-1
-9.479445E+0
-1.773803E+1
-2.434489E+1
-2.850477E+1
-2.960592E+1
-2.752598E+1
-2.275435E+1
-1.602514E+1
-8.133602E+0
2.630711E-3
7.710641E+0
1.425633E+1
1.902796E+1
2.153612E+1
2.147495E+1
1.878326E+1
1.395046E+1
7.588292E+0
7.367269E-1
-5.808965E+0
-1.113116E+1
-1.437342E+1
-1.510752E+1
-1.302758E+1
-8.255952E+0
-1.343212E+0
6.670672E+0
1.468456E+1
2.135260E+1
2.557365E+1
2.685832E+1
2.539013E+1
2.159729E+1
1.621392E+1
9.790581E+0
3.183714E+0
-3.239628E+0
-9.173573E+0
-1.425107E+1
-1.822743E+1
-2.049089E+1
-2.055207E+1
-1.816625E+1
-1.345580E+1
-7.032458E+0
5.532028E-1
8.383563E+0
1.554100E+1
2.086320E+1
2.379958E+1
2.435016E+1
2.282079E+1
1.976205E+1
1.615275E+1
1.291049E+1
1.058585E+1
9.362358E+0
9.362358E+0
1.040233E+1
1.205405E+1
1.395046E+1
1.572453E+1
1.713154E+1
1.786564E+1
1.780446E+1
1.688684E+1
1.474573E+1
1.138112E+1
6.976545E+0
1.960221E+0
-2.933755E+0
-6.971283E+0
-9.295921E+0
-9.418270E+0
-7.032458E+0
-2.199658E+0
4.590732E+0
1.254344E+1
2.086320E+1
2.851004E+1
3.481103E+1
3.903208E+1
4.111202E+1
4.105085E+1
3.897091E+1
3.523925E+1
3.010057E+1
2.398311E+1
1.719272E+1
1.021880E+1
3.673112E+0
-1.710261E+0
-5.258392E+0
-6.481886E+0
-5.136044E+0
-1.404387E+0
4.040160E+0
1.003528E+1
1.566335E+1
2.025145E+1
2.361606E+1
2.557365E+1
2.600187E+1
2.483955E+1
2.239257E+1
1.915031E+1
1.572453E+1
1.242109E+1
9.423533E+0
6.854196E+0
5.018955E+0
4.162509E+0
4.468383E+0
6.120099E+0
8.872960E+0
1.229874E+1
1.566335E+1
1.835504E+1
2.000675E+1
2.043498E+1
1.982323E+1
1.841621E+1
1.676449E+1
1.541865E+1
1.456221E+1
1.437868E+1
1.462338E+1
1.486808E+1
1.480691E+1
1.419516E+1
1.339989E+1
1.278814E+1
1.260462E+1
1.266579E+1
1.297166E+1
1.333871E+1
1.388928E+1
1.468456E+1
1.566335E+1
1.633627E+1
1.651979E+1
1.627510E+1
1.578570E+1
1.517395E+1
1.456221E+1
1.401163E+1
1.358341E+1
1.327754E+1
1.315519E+1
1.321636E+1
1.352224E+1
1.407281E+1
1.486808E+1
1.578570E+1
1.664215E+1
1.719272E+1
1.725389E+1
1.658097E+1
1.511278E+1
1.291049E+1
1.015763E+1
7.037720E+0
4.040160E+0
1.531998E+0
-5.854416E-2
-7.314656E-1
-3.032429E-1
1.164950E+0
3.611937E+0
6.793021E+0
1.040233E+1
1.413398E+1
1.768212E+1
2.074085E+1
2.300431E+1
2.404428E+1
2.386076E+1
2.251492E+1
2.025145E+1
1.725389E+1
1.388928E+1
1.052468E+1
7.465942E+0
5.141304E+0
3.856636E+0
3.673112E+0
4.590732E+0
6.364798E+0
8.628262E+0
1.119760E+1
1.358341E+1
1.554100E+1
1.688684E+1
1.768212E+1
1.780446E+1
1.743742E+1
1.645862E+1
1.511278E+1
1.352224E+1
1.193169E+1
1.064703E+1
1.003528E+1
1.027998E+1
1.119760E+1
1.254344E+1
1.401163E+1
1.529630E+1
1.615275E+1
1.621392E+1
1.529630E+1
1.333871E+1
1.064703E+1
7.527117E+0
4.223684E+0
9.202509E-1
-2.077309E+0
-4.463121E+0
-6.114838E+0
-6.971283E+0
-7.093633E+0
-6.604235E+0
-5.441917E+0
-3.729026E+0
-1.465562E+0
1.287299E+0
4.284859E+0
7.282418E+0
9.729405E+0
1.119760E+1
1.150347E+1
1.070820E+1
8.995310E+0
6.670672E+0
3.978985E+0
1.287299E+0
-1.159689E+0
-3.178453E+0
-4.463121E+0
-4.830170E+0
-4.340773E+0
-2.933755E+0
-7.314656E-1
1.899046E+0
4.774256E+0
7.527117E+0
9.912930E+0
1.162582E+1
1.248227E+1
1.254344E+1
1.168700E+1
1.021880E+1
8.444737E+0
6.793021E+0
5.569527E+0
4.835431E+0
4.651907E+0
5.141304E+0
6.242449E+0
7.832991E+0
9.668231E+0
1.119760E+1
1.229874E+1
1.291049E+1
1.309401E+1
1.278814E+1
1.205405E+1
1.083055E+1
9.240008E+0
7.588292E+0
6.120099E+0
5.141304E+0
4.713081E+0
4.957780E+0
5.997750E+0
7.832991E+0
1.015763E+1
1.278814E+1
1.529630E+1
1.737624E+1
1.884444E+1
1.945618E+1
1.927266E+1
1.811034E+1
1.590805E+1
1.291049E+1
9.362358E+0
5.814226E+0
2.694317E+0
3.085040E-1
-1.159689E+0
-1.526737E+0
-7.314656E-1
1.164950E+0
4.040160E+0
7.588292E+0
1.144230E+1
1.505160E+1
1.804916E+1
2.019028E+1
2.135260E+1
2.135260E+1
2.037380E+1
1.866091E+1
1.651979E+1
1.413398E+1
1.193169E+1
9.974105E+0
8.567087E+0
7.710641E+0
7.588292E+0
8.200039E+0
9.362358E+0
1.095290E+1
1.260462E+1
1.401163E+1
1.486808E+1
1.523513E+1
1.492925E+1
1.407281E+1
1.272697E+1
1.101407E+1
9.117659E+0
7.404768E+0
6.058925E+0
5.263654E+0
5.018955E+0
5.386003E+0
6.303623E+0
7.710641E+0
9.484707E+0
1.138112E+1
1.321636E+1
1.468456E+1
1.560218E+1
1.584687E+1
1.541865E+1
1.425633E+1
1.235992E+1
1.003528E+1
7.343593E+0
4.774256E+0
2.571967E+0
1.164950E+0
7.979015E-1
1.409648E+0
2.816666E+0
4.713081E+0
6.854196E+0
9.117659E+0
1.101407E+1
1.235992E+1
1.297166E+1
1.272697E+1
1.168700E+1
9.974105E+0
7.894165E+0
5.691876E+0
3.673112E+0
1.837871E+0
3.696786E-1
-6.702910E-1
-1.343212E+0
-1.649086E+0
-1.587911E+0
-1.037339E+0
-3.032429E-1
5.532028E-1
1.348474E+0
2.082570E+0
2.694317E+0
3.061365E+0
3.122540E+0
2.877841E+0
2.449618E+0
1.960221E+0
1.654347E+0
1.470823E+0
1.470823E+0
1.654347E+0
2.021395E+0
2.510793E+0
3.000190E+0
3.183714E+0
3.061365E+0
2.571967E+0
1.899046E+0
1.287299E+0
7.367269E-1
3.085040E-1
-5.854416E-2
-4.255922E-1
-6.091163E-1
-7.314656E-1
-7.926405E-1
-6.702910E-1
-3.644176E-1
6.380522E-2
6.143774E-1
1.287299E+0
2.143745E+0
2.939015E+0
3.673112E+0
4.223684E+0
4.407208E+0
4.162509E+0
3.611937E+0
2.816666E+0
1.776696E+0
5.532028E-1
-7.314656E-1
-1.832610E+0
-2.750231E+0
-3.423152E+0
-3.851374E+0
-4.157249E+0
-4.279597E+0
-4.279597E+0
-4.218423E+0
-4.218423E+0
-4.340773E+0
-4.646646E+0
-4.952519E+0
-5.258392E+0
-5.625441E+0
-6.114838E+0
-6.665410E+0
-7.215982E+0
-7.766555E+0
-8.194777E+0
-8.439476E+0
-8.317126E+0
-7.827729E+0
-7.154807E+0
-6.237187E+0
-5.074868E+0
-3.790200E+0
-2.505532E+0
-1.465562E+0
-9.761643E-1
-1.098514E+0
-1.771435E+0
-2.933755E+0
-4.585471E+0
-6.481886E+0
-8.378301E+0
-1.009119E+1
-1.137586E+1
-1.210996E+1
-1.241583E+1
-1.235466E+1
-1.186526E+1
-1.082529E+1
-9.234747E+0
-7.215982E+0
-5.074868E+0
-2.994929E+0
-1.282038E+0
2.630711E-3
7.979015E-1
1.226124E+0
1.348474E+0
1.348474E+0
1.103775E+0
7.979015E-1
3.696786E-1
1.249800E-1
1.861547E-1
5.532028E-1
1.287299E+0
2.143745E+0
2.939015E+0
3.550762E+0
3.856636E+0
3.917810E+0
3.611937E+0
3.061365E+0
2.266094E+0
1.164950E+0
-2.420681E-1
-1.832610E+0
-3.484326E+0
-4.891344E+0
-6.053663E+0
-6.848934E+0
-7.460681E+0
-7.766555E+0
-7.644205E+0
-7.154807E+0
-6.481886E+0
-5.747790E+0
-5.197218E+0
-4.768995E+0
-4.524297E+0
-4.279597E+0
-3.973724E+0
-3.729026E+0
-3.606676E+0
-3.606676E+0
-3.606676E+0
-3.423152E+0
-2.872579E+0
-2.016134E+0
-9.761643E-1
2.473294E-1
1.531998E+0
2.816666E+0
4.101335E+0
5.263654E+0
5.997750E+0
6.120099E+0
5.569527E+0
4.284859E+0
2.388443E+0
6.380522E-2
-2.689055E+0
-5.686615E+0
-8.745349E+0
-1.137586E+1
-1.339463E+1
-1.443460E+1
-1.449577E+1
-1.370050E+1
-1.223231E+1
-1.015237E+1
-7.766555E+0
-5.319568E+0
-3.178453E+0
-1.526737E+0
-3.032429E-1
4.920281E-1
7.979015E-1
7.979015E-1
4.920281E-1
2.630711E-3
-7.314656E-1
-1.649086E+0
-2.627881E+0
-3.484326E+0
-4.157249E+0
-4.524297E+0
-4.707820E+0
-4.891344E+0
-5.258392E+0
-5.870139E+0
-6.726584E+0
-8.011252E+0
-9.479445E+0
-1.113116E+1
-1.272170E+1
-1.406755E+1
-1.504634E+1
-1.547457E+1
-1.529104E+1
-1.449577E+1
-1.308875E+1
-1.106999E+1
-8.684175E+0
-6.053663E+0
-3.545502E+0
-1.220863E+0
6.755521E-1
2.204919E+0
3.306064E+0
3.978985E+0
4.223684E+0
3.978985E+0
3.244889E+0
2.021395E+0
4.308534E-1
-1.220863E+0
-2.689055E+0
-3.851374E+0
-4.646646E+0
-4.952519E+0
-4.891344E+0
-4.524297E+0
-4.096073E+0
-3.729026E+0
-3.545502E+0
-3.667850E+0
-4.096073E+0
-4.830170E+0
-5.747790E+0
-6.848934E+0
-8.194777E+0
-9.601794E+0
-1.094764E+1
-1.210996E+1
-1.284405E+1
-1.302758E+1
-1.278288E+1
-1.217113E+1
-1.137586E+1
-1.039707E+1
-9.479445E+0
-8.684175E+0
-8.133602E+0
-8.011252E+0
-8.378301E+0
-9.112397E+0
-1.009119E+1
-1.125351E+1
-1.235466E+1
-1.333345E+1
-1.394520E+1
-1.431225E+1
-1.443460E+1
-1.431225E+1
-1.394520E+1
-1.357815E+1
-1.321110E+1
-1.296640E+1
-1.278288E+1
-1.259935E+1
-1.241583E+1
-1.210996E+1
-1.180408E+1
-1.143704E+1
-1.088646E+1
-1.027472E+1
-9.418270E+0
-8.378301E+0
-7.154807E+0
-5.870139E+0
-4.646646E+0
-3.606676E+0
-2.811405E+0
-2.260833E+0
-1.771435E+0
-1.465562E+0
-1.282038E+0
-1.282038E+0
-1.526737E+0
-1.893785E+0
-2.383182E+0
-2.933755E+0
-3.545502E+0
-4.096073E+0
-4.524297E+0
-4.707820E+0
-4.768995E+0
-4.585471E+0
-4.218423E+0
-3.667850E+0
-2.994929E+0
-2.260833E+0
-1.465562E+0
-7.926405E-1
-3.032429E-1
-5.854416E-2
2.630711E-3
-5.854416E-2
-3.032429E-1
-6.702910E-1
-1.220863E+0
-1.832610E+0
-2.627881E+0
-3.423152E+0
-4.034899E+0
-4.340773E+0
-4.401947E+0
-4.218423E+0
-3.851374E+0
-3.361977E+0
-2.811405E+0
-2.322008E+0
-2.077309E+0
-2.199658E+0
-2.505532E+0
-2.994929E+0
-3.423152E+0
-3.667850E+0
-3.667850E+0
-3.300802E+0
-2.444357E+0
-1.220863E+0
3.085040E-1
1.899046E+0
3.489588E+0
4.835431E+0
5.875401E+0
6.548322E+0
6.793021E+0
6.487147E+0
5.875401E+0
5.080130E+0
4.223684E+0
3.244889E+0
2.143745E+0
1.164950E+0
3.085040E-1
-2.420681E-1
-5.479417E-1
-4.867668E-1
-1.197188E-1
5.532028E-1
1.226124E+0
1.899046E+0
2.204919E+0
2.143745E+0
1.531998E+0
4.920281E-1
-7.926405E-1
-2.199658E+0
-3.729026E+0
-5.136044E+0
-6.359536E+0
-7.399507E+0
-8.255952E+0
-8.745349E+0
-8.806524E+0
-8.378301E+0
-7.644205E+0
-6.971283E+0
-6.543060E+0
-6.359536E+0
-6.359536E+0
-6.543060E+0
-6.787759E+0
-7.277157E+0
-7.950078E+0
-8.684175E+0
-9.357097E+0
-9.907668E+0
-1.015237E+1
-1.003002E+1
-9.479445E+0
-8.561825E+0
-7.338331E+0
-5.992489E+0
-4.768995E+0
-3.667850E+0
-2.750231E+0
-2.016134E+0
-1.587911E+0
-1.587911E+0
-1.832610E+0
-2.444357E+0
-3.178453E+0
-4.096073E+0
-5.074868E+0
-6.114838E+0
-7.093633E+0
-7.827729E+0
-8.194777E+0
-8.439476E+0
-8.684175E+0
-8.990048E+0
-9.112397E+0
-8.990048E+0
-8.378301E+0
-7.521855E+0
-6.420712E+0
-5.074868E+0
-3.545502E+0
-2.138483E+0
-8.538151E-1
3.085040E-1
1.226124E+0
2.082570E+0
2.816666E+0
3.611937E+0
4.529557E+0
5.508352E+0
6.487147E+0
7.404768E+0
8.016515E+0
8.444737E+0
8.567087E+0
8.628262E+0
8.689436E+0
8.872960E+0
9.240008E+0
9.484707E+0
9.607057E+0
9.423533E+0
8.750611E+0
7.649467E+0
6.303623E+0
4.774256E+0
3.183714E+0
1.776696E+0
7.979015E-1
1.249800E-1
-1.808934E-1
-2.420681E-1
6.380522E-2
6.143774E-1
1.103775E+0
1.348474E+0
1.287299E+0
1.042600E+0
6.755521E-1
3.085040E-1
1.249800E-1
2.630711E-3
-5.854416E-2
-1.197188E-1
-3.032429E-1
-6.091163E-1
-1.098514E+0
-1.771435E+0
-2.383182E+0
-2.750231E+0
-2.872579E+0
-2.689055E+0
-2.383182E+0
-2.077309E+0
-1.771435E+0
-1.465562E+0
-1.343212E+0
-1.343212E+0
-1.404387E+0
-1.526737E+0
-1.649086E+0
-1.710261E+0
-1.526737E+0
-9.149897E-1
6.380522E-2
1.348474E+0
2.694317E+0
3.917810E+0
4.957780E+0
5.997750E+0
7.221244E+0
8.628262E+0
1.015763E+1
1.144230E+1
1.229874E+1
1.291049E+1
1.352224E+1
1.413398E+1
1.419516E+1
1.364459E+1
1.284932E+1
1.217639E+1
1.162582E+1
1.107525E+1
1.052468E+1
1.003528E+1
9.912930E+0
1.021880E+1
1.070820E+1
1.113642E+1
1.144230E+1
1.138112E+1
1.107525E+1
1.070820E+1
1.040233E+1
1.021880E+1
1.027998E+1
1.058585E+1
1.107525E+1
1.144230E+1
1.168700E+1
1.180935E+1
1.180935E+1
1.162582E+1
1.150347E+1
1.150347E+1
1.168700E+1
1.187052E+1
1.187052E+1
1.156465E+1
1.076938E+1
9.607057E+0
8.383563E+0
7.160069E+0
5.997750E+0
4.896606E+0
4.040160E+0
3.428413E+0
3.000190E+0
2.694317E+0
2.694317E+0
2.755492E+0
2.816666E+0
2.877841E+0
2.939015E+0
2.939015E+0
2.755492E+0
2.266094E+0
1.226124E+0
-1.197188E-1
-1.465562E+0
-2.750231E+0
-4.096073E+0
-5.747790E+0
-7.583031E+0
-9.234747E+0
-1.051942E+1
-1.125351E+1
-1.149821E+1
-1.113116E+1
-1.033589E+1
-9.295921E+0
-8.378301E+0
-7.644205E+0
-7.032458E+0
-6.298362E+0
-5.503091E+0
-4.707820E+0
-3.973724E+0
-3.300802E+0
-2.383182E+0
-1.220863E+0
3.085040E-1
1.899046E+0
3.489588E+0
5.080130E+0
6.793021E+0
8.567087E+0
1.009645E+1
1.095290E+1
1.113642E+1
1.083055E+1
9.974105E+0
8.689436E+0
6.976545E+0
4.957780E+0
2.694317E+0
6.755521E-1
-9.761643E-1
-2.016134E+0
-2.383182E+0
-2.138483E+0
-1.159689E+0
5.532028E-1
2.449618E+0
4.346033E+0
6.058925E+0
7.465942E+0
8.750611E+0
1.003528E+1
1.138112E+1
1.272697E+1
1.401163E+1
1.480691E+1
1.505160E+1
1.486808E+1
1.437868E+1
1.370576E+1
1.278814E+1
1.168700E+1
1.052468E+1
9.484707E+0
8.628262E+0
8.016515E+0
7.465942E+0
6.731846E+0
5.936575E+0
5.202479E+0
4.651907E+0
4.284859E+0
3.978985E+0
4.040160E+0
4.529557E+0
5.386003E+0
6.242449E+0
7.098894E+0
7.894165E+0
8.811786E+0
9.668231E+0
1.034115E+1
1.052468E+1
1.034115E+1
1.021880E+1
1.009645E+1
1.003528E+1
9.912930E+0
9.607057E+0
9.178834E+0
8.505912E+0
7.771816E+0
6.915370E+0
5.997750E+0
5.080130E+0
4.346033E+0
3.795461E+0
3.489588E+0
3.244889E+0
2.816666E+0
2.266094E+0
1.776696E+0
1.531998E+0
1.654347E+0
1.960221E+0
2.571967E+0
3.367238E+0
4.468383E+0
5.875401E+0
7.465942E+0
9.178834E+0
1.089173E+1
1.229874E+1
1.346106E+1
1.443986E+1
1.523513E+1
1.572453E+1
1.566335E+1
1.492925E+1
1.370576E+1
1.217639E+1
1.058585E+1
9.117659E+0
7.771816E+0
6.670672E+0
5.875401E+0
5.508352E+0
5.386003E+0
5.447178E+0
5.630702E+0
5.814226E+0
5.753051E+0
5.447178E+0
4.957780E+0
4.223684E+0
3.367238E+0
2.633142E+0
2.082570E+0
1.715522E+0
1.531998E+0
1.593172E+0
1.837871E+0
2.327269E+0
3.061365E+0
4.040160E+0
5.202479E+0
6.425973E+0
7.710641E+0
8.995310E+0
9.912930E+0
1.040233E+1
1.034115E+1
9.851755E+0
9.056484E+0
8.261213E+0
7.465942E+0
6.793021E+0
5.997750E+0
5.141304E+0
4.407208E+0
3.795461E+0
3.244889E+0
2.816666E+0
2.510793E+0
2.510793E+0
2.816666E+0
3.489588E+0
4.529557E+0
5.691876E+0
6.670672E+0
7.465942E+0
8.016515E+0
8.322388E+0
8.444737E+0
8.322388E+0
8.016515E+0
7.649467E+0
7.282418E+0
6.976545E+0
6.793021E+0
6.548322E+0
6.425973E+0
6.548322E+0
6.976545E+0
7.588292E+0
8.138864E+0
8.689436E+0
9.240008E+0
9.729405E+0
1.021880E+1
1.052468E+1
1.052468E+1
1.003528E+1
8.995310E+0
7.649467E+0
6.181274E+0
4.713081E+0
3.489588E+0
2.571967E+0
2.143745E+0
2.204919E+0
2.633142E+0
3.367238E+0
4.407208E+0
5.447178E+0
6.548322E+0
7.710641E+0
8.995310E+0
1.034115E+1
1.156465E+1
1.248227E+1
1.272697E+1
1.223757E+1
1.089173E+1
8.872960E+0
6.425973E+0
3.795461E+0
1.226124E+0
-1.159689E+0
-3.117279E+0
-4.830170E+0
-6.237187E+0
-7.154807E+0
-7.521855E+0
-7.277157E+0
-6.481886E+0
-5.319568E+0
-4.157249E+0
-3.117279E+0
-2.138483E+0
-1.159689E+0
6.380522E-2
1.287299E+0
2.388443E+0
3.183714E+0
3.428413E+0
3.122540E+0
2.266094E+0
1.164950E+0
-1.197188E-1
-1.526737E+0
-2.933755E+0
-4.218423E+0
-5.319568E+0
-6.237187E+0
-6.971283E+0
-7.460681E+0
-7.888904E+0
-8.194777E+0
-8.255952E+0
-8.133602E+0
-7.950078E+0
-7.766555E+0
-7.583031E+0
-7.277157E+0
-6.787759E+0
-6.053663E+0
-5.013694E+0
-3.851374E+0
-2.872579E+0
-2.260833E+0
-2.016134E+0
-2.077309E+0
-2.627881E+0
-3.606676E+0
-4.768995E+0
-6.053663E+0
-7.154807E+0
-8.194777E+0
-9.173573E+0
-9.968843E+0
-1.045824E+1
-1.070294E+1
-1.070294E+1
-1.058059E+1
-1.058059E+1
-1.082529E+1
-1.125351E+1
-1.198761E+1
-1.284405E+1
-1.382285E+1
-1.486282E+1
-1.578044E+1
-1.645336E+1
-1.663689E+1
-1.645336E+1
-1.596396E+1
-1.547457E+1
-1.467930E+1
-1.357815E+1
-1.217113E+1
-1.045824E+1
-8.500650E+0
-6.420712E+0
-4.340773E+0
-2.627881E+0
-1.404387E+0
-6.702910E-1
-4.255922E-1
-6.091163E-1
-1.220863E+0
-2.138483E+0
-3.300802E+0
-4.768995E+0
-6.359536E+0
-8.011252E+0
-9.479445E+0
-1.064177E+1
-1.143704E+1
-1.192643E+1
-1.229348E+1
-1.247701E+1
-1.253818E+1
-1.223231E+1
-1.168173E+1
-1.094764E+1
-1.027472E+1
-9.846494E+0
-9.662970E+0
-9.724144E+0
-9.968843E+0
-1.039707E+1
-1.106999E+1
-1.180408E+1
-1.241583E+1
-1.290523E+1
-1.314993E+1
-1.308875E+1
-1.259935E+1
-1.180408E+1
-1.088646E+1
-9.846494E+0
-8.867699E+0
-8.011252E+0
-7.399507E+0
-7.154807E+0
-7.338331E+0
-8.133602E+0
-9.357097E+0
-1.088646E+1
-1.247701E+1
-1.400637E+1
-1.516869E+1
-1.578044E+1
-1.571926E+1
-1.504634E+1
-1.394520E+1
-1.253818E+1
-1.082529E+1
-9.051223E+0
-7.277157E+0
-5.747790E+0
-4.524297E+0
-3.484326E+0
-2.689055E+0
-1.893785E+0
-1.098514E+0
-3.644176E-1
1.861547E-1
4.308534E-1
3.085040E-1
-5.854416E-2
-4.867668E-1
-7.926405E-1
-1.037339E+0
-1.343212E+0
-1.710261E+0
-2.322008E+0
-3.117279E+0
-4.096073E+0
-5.136044E+0
-6.237187E+0
-7.338331E+0
-8.317126E+0
-9.112397E+0
-9.724144E+0
-1.015237E+1
-1.045824E+1
-1.051942E+1
-1.045824E+1
-1.015237E+1
-9.601794E+0
-8.990048E+0
-8.072428E+0
-6.971283E+0
-5.625441E+0
-4.279597E+0
-2.994929E+0
-1.832610E+0
-1.037339E+0
-4.867668E-1
-3.644176E-1
-4.867668E-1
-9.149897E-1
-1.526737E+0
-2.138483E+0
-2.750231E+0
-3.361977E+0
-4.157249E+0
-5.013694E+0
-5.870139E+0
-6.665410E+0
-7.277157E+0
-7.705380E+0
-7.766555E+0
-7.521855E+0
-6.787759E+0
-5.686615E+0
-4.340773E+0
-2.994929E+0
-1.649086E+0
-3.644176E-1
7.979015E-1
1.776696E+0
2.388443E+0
2.633142E+0
2.755492E+0
2.694317E+0
2.633142E+0
2.510793E+0
2.266094E+0
1.899046E+0
1.409648E+0
9.814255E-1
6.755521E-1
4.920281E-1
4.308534E-1
5.532028E-1
7.367269E-1
1.042600E+0
1.348474E+0
1.899046E+0
2.571967E+0
3.367238E+0
4.101335E+0
4.713081E+0
5.080130E+0
5.080130E+0
4.590732E+0
3.734286E+0
2.449618E+0
9.202509E-1
-7.314656E-1
-2.138483E+0
-3.056104E+0
-3.545502E+0
-3.729026E+0
-3.667850E+0
-3.484326E+0
-3.178453E+0
-2.933755E+0
-2.627881E+0
-2.383182E+0
-2.016134E+0
-1.526737E+0
-9.149897E-1
-2.420681E-1
4.920281E-1
1.042600E+0
1.409648E+0
1.470823E+0
1.287299E+0
7.979015E-1
6.380522E-2
-7.926405E-1
-1.649086E+0
-2.383182E+0
-2.872579E+0
-3.117279E+0
-3.300802E+0
-3.484326E+0
-3.606676E+0
-3.667850E+0
-3.667850E+0
-3.423152E+0
-3.117279E+0
-2.689055E+0
-2.260833E+0
-1.771435E+0
-1.220863E+0
-6.091163E-1
6.380522E-2
7.979015E-1
1.348474E+0
1.776696E+0
1.837871E+0
1.654347E+0
1.287299E+0
7.979015E-1
2.473294E-1
-1.808934E-1
-3.644176E-1
-1.197188E-1
5.532028E-1
1.409648E+0
2.082570E+0
2.449618E+0
2.449618E+0
2.266094E+0
1.960221E+0
1.593172E+0
1.042600E+0
3.696786E-1
-4.255922E-1
-1.282038E+0
-2.077309E+0
-2.627881E+0
-2.933755E+0
-3.056104E+0
-2.994929E+0
-2.872579E+0
-2.689055E+0
-2.322008E+0
-1.893785E+0
-1.282038E+0
-6.702910E-1
6.380522E-2
7.979015E-1
1.348474E+0
1.715522E+0
2.021395E+0
2.266094E+0
2.633142E+0
3.061365E+0
3.428413E+0
3.673112E+0
3.673112E+0
3.306064E+0
2.755492E+0
2.082570E+0
1.226124E+0
3.085040E-1
-6.702910E-1
-1.649086E+0
-2.689055E+0
-3.729026E+0
-4.830170E+0
-5.808965E+0
-6.604235E+0
-7.154807E+0
-7.460681E+0
-7.644205E+0
-7.460681E+0
-6.910109E+0
-5.870139E+0
-4.401947E+0
-2.750231E+0
-1.098514E+0
3.085040E-1
1.287299E+0
1.715522E+0
1.654347E+0
1.164950E+0
3.696786E-1
-4.867668E-1
-1.343212E+0
-2.260833E+0
-3.239628E+0
-4.340773E+0
-5.197218E+0
-5.747790E+0
-5.931315E+0
-5.747790E+0
-5.441917E+0
-4.952519E+0
-4.279597E+0
-3.545502E+0
-2.872579E+0
-2.260833E+0
-1.771435E+0
-1.282038E+0
-7.314656E-1
-1.808934E-1
3.085040E-1
7.979015E-1
1.226124E+0
1.531998E+0
1.776696E+0
1.960221E+0
2.082570E+0
2.082570E+0
2.082570E+0
2.021395E+0
1.837871E+0
1.654347E+0
1.531998E+0
1.348474E+0
1.042600E+0
6.755521E-1
1.861547E-1
-3.644176E-1
-1.098514E+0
-1.954959E+0
-2.872579E+0
-3.851374E+0
-4.646646E+0
-5.013694E+0
-5.013694E+0
-4.707820E+0
-4.034899E+0
-3.239628E+0
-2.322008E+0
-1.526737E+0
-7.314656E-1
-5.854416E-2
4.920281E-1
7.979015E-1
9.202509E-1
8.590761E-1
7.979015E-1
7.367269E-1
6.143774E-1
4.308534E-1
2.473294E-1
1.249800E-1
2.630711E-3
-5.854416E-2
-1.197188E-1
-2.420681E-1
-4.867668E-1
-9.149897E-1
-1.771435E+0
-2.689055E+0
-2.627881E+0
-1.710261E+0
-9.149897E-1
-4.255922E-1
1.249800E-1
6.755521E-1
1.164950E+0
1.960221E+0
3.550762E+0
5.569527E+0
7.343593E+0
8.138864E+0
8.077689E+0
7.771816E+0
7.832991E+0
8.200039E+0
8.567087E+0
8.811786E+0
8.689436E+0
8.505912E+0
8.444737E+0
8.567087E+0
8.689436E+0
8.689436E+0
8.628262E+0
8.444737E+0
8.200039E+0
7.832991E+0
7.282418E+0
6.548322E+0
5.753051E+0
5.018955E+0
4.223684E+0
3.550762E+0
3.000190E+0
2.755492E+0
2.877841E+0
3.306064E+0
3.856636E+0
4.468383E+0
5.141304E+0
5.814226E+0
6.487147E+0
7.098894E+0
7.588292E+0
8.077689E+0
8.444737E+0
8.750611E+0
8.934135E+0
9.178834E+0
9.423533E+0
9.668231E+0
9.851755E+0
9.974105E+0
9.974105E+0
9.912930E+0
9.851755E+0
9.790581E+0
9.729405E+0
9.668231E+0
9.607057E+0
9.545882E+0
9.423533E+0
9.117659E+0
8.750611E+0
8.383563E+0
8.138864E+0
8.200039E+0
8.628262E+0
9.362358E+0
1.034115E+1
1.156465E+1
1.315519E+1
1.468456E+1
1.572453E+1
1.645862E+1
1.737624E+1
1.853856E+1
1.957853E+1
2.012910E+1
1.994558E+1
1.915031E+1
1.804916E+1
1.676449E+1
1.535748E+1
1.388928E+1
1.235992E+1
1.095290E+1
9.912930E+0
9.117659E+0
8.628262E+0
8.261213E+0
7.955340E+0
7.771816E+0
7.710641E+0
7.832991E+0
8.200039E+0
8.567087E+0
8.872960E+0
9.056484E+0
9.729405E+0
1.101407E+1
1.254344E+1
1.370576E+1
1.456221E+1
1.517395E+1
1.566335E+1
1.578570E+1
1.560218E+1
1.499043E+1
1.425633E+1
1.339989E+1
1.248227E+1
1.150347E+1
1.058585E+1
9.729405E+0
8.995310E+0
8.444737E+0
8.077689E+0
7.710641E+0
7.282418E+0
6.915370E+0
6.731846E+0
6.731846E+0
7.037720E+0
7.465942E+0
8.077689E+0
8.811786E+0
9.668231E+0
1.058585E+1
1.144230E+1
1.223757E+1
1.297166E+1
1.364459E+1
1.419516E+1
1.456221E+1
1.486808E+1
1.505160E+1
1.517395E+1
1.535748E+1
1.541865E+1
1.541865E+1
1.541865E+1
1.547983E+1
1.554100E+1
1.554100E+1
1.547983E+1
1.547983E+1
1.541865E+1
1.529630E+1
1.505160E+1
1.468456E+1
1.431751E+1
1.395046E+1
1.364459E+1
1.352224E+1
1.358341E+1
1.376694E+1
1.395046E+1
1.407281E+1
1.407281E+1
1.376694E+1
1.321636E+1
1.248227E+1
1.174817E+1
1.089173E+1
9.974105E+0
8.995310E+0
8.261213E+0
8.077689E+0
8.322388E+0
8.934135E+0
9.729405E+0
1.058585E+1
1.150347E+1
1.242109E+1
1.364459E+1
1.499043E+1
1.627510E+1
1.707037E+1
1.731507E+1
1.700919E+1
1.615275E+1
1.492925E+1
1.346106E+1
1.205405E+1
1.070820E+1
9.545882E+0
8.750611E+0
8.261213E+0
8.016515E+0
8.016515E+0
8.138864E+0
8.383563E+0
8.444737E+0
8.444737E+0
8.444737E+0
8.505912E+0
8.444737E+0
8.322388E+0
8.077689E+0
7.771816E+0
7.404768E+0
7.098894E+0
6.854196E+0
6.548322E+0
6.364798E+0
6.242449E+0
6.181274E+0
6.181274E+0
6.058925E+0
5.936575E+0
5.875401E+0
5.936575E+0
6.058925E+0
6.120099E+0
6.120099E+0
5.997750E+0
5.814226E+0
5.691876E+0
5.508352E+0
5.386003E+0
5.324828E+0
5.386003E+0
5.447178E+0
5.569527E+0
5.936575E+0
6.487147E+0
7.160069E+0
7.832991E+0
8.505912E+0
9.117659E+0
9.607057E+0
9.974105E+0
1.015763E+1
1.009645E+1
9.912930E+0
9.729405E+0
9.545882E+0
9.362358E+0
9.178834E+0
8.995310E+0
8.872960E+0
8.689436E+0
8.505912E+0
8.322388E+0
8.200039E+0
8.077689E+0
7.955340E+0
7.894165E+0
7.832991E+0
7.649467E+0
7.282418E+0
6.854196E+0
6.425973E+0
6.120099E+0
5.936575E+0
5.997750E+0
6.242449E+0
6.670672E+0
7.282418E+0
8.138864E+0
9.117659E+0
1.015763E+1
1.107525E+1
1.174817E+1
1.205405E+1
1.193169E+1
1.131995E+1
1.034115E+1
8.995310E+0
7.404768E+0
5.691876E+0
3.978985E+0
2.449618E+0
1.287299E+0
7.367269E-1
6.755521E-1
1.103775E+0
1.715522E+0
2.571967E+0
3.489588E+0
4.468383E+0
5.324828E+0
5.936575E+0
6.364798E+0
6.548322E+0
6.487147E+0
6.181274E+0
5.630702E+0
4.835431E+0
3.917810E+0
3.000190E+0
2.204919E+0
1.776696E+0
1.715522E+0
1.960221E+0
2.633142E+0
3.673112E+0
4.957780E+0
6.242449E+0
7.527117E+0
8.750611E+0
9.851755E+0
1.076938E+1
1.150347E+1
1.217639E+1
1.272697E+1
1.309401E+1
1.327754E+1
1.327754E+1
1.321636E+1
1.309401E+1
1.284932E+1
1.254344E+1
1.217639E+1
1.180935E+1
1.144230E+1
1.107525E+1
1.064703E+1
1.015763E+1
9.607057E+0
9.056484E+0
8.505912E+0
8.016515E+0
7.527117E+0
7.098894E+0
6.731846E+0
6.425973E+0
6.303623E+0
6.242449E+0
6.364798E+0
6.609497E+0
7.037720E+0
7.649467E+0
8.505912E+0
9.484707E+0
1.052468E+1
1.138112E+1
1.211522E+1
1.260462E+1
1.284932E+1
1.284932E+1
1.278814E+1
1.266579E+1
1.254344E+1
1.235992E+1
1.199287E+1
1.144230E+1
1.070820E+1
9.851755E+0
8.872960E+0
7.771816E+0
6.670672E+0
5.569527E+0
4.713081E+0
4.040160E+0
3.611937E+0
3.367238E+0
3.244889E+0
3.306064E+0
3.489588E+0
3.734286E+0
3.978985E+0
4.162509E+0
4.284859E+0
4.407208E+0
4.468383E+0
4.346033E+0
4.101335E+0
3.734286E+0
3.428413E+0
3.000190E+0
2.510793E+0
1.960221E+0
1.470823E+0
1.226124E+0
1.103775E+0
1.103775E+0
1.287299E+0
1.715522E+0
2.266094E+0
2.755492E+0
3.061365E+0
3.061365E+0
2.816666E+0
2.449618E+0
2.204919E+0
2.021395E+0
1.899046E+0
1.715522E+0
1.531998E+0
1.348474E+0
1.287299E+0
1.287299E+0
1.531998E+0
1.960221E+0
2.449618E+0
2.939015E+0
3.306064E+0
3.611937E+0
3.795461E+0
4.040160E+0
4.223684E+0
4.284859E+0
4.284859E+0
4.162509E+0
3.917810E+0
3.734286E+0
3.673112E+0
3.734286E+0
3.734286E+0
3.734286E+0
3.734286E+0
3.795461E+0
3.856636E+0
4.040160E+0
4.284859E+0
4.407208E+0
4.529557E+0
4.590732E+0
4.713081E+0
4.957780E+0
5.141304E+0
5.263654E+0
5.263654E+0
5.202479E+0
5.080130E+0
4.835431E+0
4.590732E+0
4.284859E+0
4.101335E+0
3.917810E+0
3.611937E+0
3.061365E+0
2.449618E+0
1.593172E+0
6.755521E-1
-3.032429E-1
-1.159689E+0
-1.832610E+0
-2.322008E+0
-2.689055E+0
-2.872579E+0
-2.872579E+0
-2.750231E+0
-2.383182E+0
-1.893785E+0
-1.465562E+0
-1.220863E+0
-1.159689E+0
-1.220863E+0
-1.404387E+0
-1.465562E+0
-1.526737E+0
-1.526737E+0
-1.404387E+0
-1.159689E+0
-8.538151E-1
-4.867668E-1
-5.854416E-2
4.308534E-1
9.814255E-1
1.593172E+0
2.143745E+0
2.755492E+0
3.183714E+0
3.428413E+0
3.550762E+0
3.489588E+0
3.183714E+0
2.633142E+0
1.960221E+0
1.103775E+0
3.085040E-1
-4.255922E-1
-9.149897E-1
-1.220863E+0
-1.282038E+0
-1.098514E+0
-7.926405E-1
-4.255922E-1
-5.854416E-2
3.085040E-1
4.308534E-1
4.308534E-1
3.696786E-1
2.473294E-1
2.473294E-1
1.861547E-1
1.861547E-1
1.861547E-1
3.085040E-1
4.308534E-1
4.920281E-1
4.920281E-1
4.920281E-1
5.532028E-1
7.979015E-1
1.103775E+0
1.531998E+0
1.960221E+0
2.266094E+0
2.510793E+0
2.571967E+0
2.510793E+0
2.327269E+0
2.143745E+0
1.960221E+0
1.899046E+0
1.960221E+0
2.266094E+0
2.633142E+0
3.122540E+0
3.550762E+0
3.978985E+0
4.223684E+0
4.407208E+0
4.407208E+0
4.346033E+0
4.284859E+0
4.284859E+0
4.284859E+0
4.162509E+0
3.978985E+0
3.550762E+0
3.000190E+0
2.449618E+0
1.960221E+0
1.531998E+0
1.226124E+0
1.103775E+0
1.042600E+0
1.103775E+0
1.287299E+0
1.593172E+0
2.082570E+0
2.571967E+0
3.183714E+0
3.795461E+0
4.468383E+0
5.080130E+0
5.630702E+0
5.997750E+0
6.058925E+0
5.875401E+0
5.508352E+0
5.018955E+0
4.590732E+0
4.284859E+0
4.162509E+0
4.101335E+0
4.040160E+0
3.856636E+0
3.489588E+0
3.061365E+0
2.388443E+0
1.715522E+0
1.103775E+0
4.308534E-1
-1.808934E-1
-5.479417E-1
-6.702910E-1
-5.479417E-1
-2.420681E-1
1.249800E-1
5.532028E-1
9.202509E-1
1.348474E+0
1.776696E+0
2.204919E+0
2.633142E+0
3.061365E+0
3.428413E+0
3.611937E+0
3.550762E+0
3.367238E+0
3.061365E+0
2.694317E+0
2.204919E+0
1.654347E+0
9.814255E-1
1.249800E-1
-8.538151E-1
-1.771435E+0
-2.627881E+0
-3.239628E+0
-3.545502E+0
-3.606676E+0
-3.484326E+0
-3.117279E+0
-2.566706E+0
-1.832610E+0
-9.761643E-1
-1.197188E-1
7.979015E-1
1.593172E+0
2.266094E+0
2.816666E+0
3.183714E+0
3.428413E+0
3.550762E+0
3.673112E+0
3.734286E+0
3.795461E+0
3.734286E+0
3.734286E+0
3.734286E+0
3.734286E+0
3.795461E+0
3.917810E+0
4.040160E+0
4.162509E+0
4.223684E+0
4.162509E+0
3.917810E+0
3.428413E+0
2.939015E+0
2.510793E+0
2.082570E+0
1.776696E+0
1.531998E+0
1.348474E+0
1.287299E+0
1.348474E+0
1.715522E+0
2.204919E+0
2.816666E+0
3.550762E+0
4.284859E+0
5.018955E+0
5.691876E+0
6.364798E+0
6.915370E+0
7.343593E+0
7.588292E+0
7.710641E+0
7.588292E+0
7.221244E+0
6.793021E+0
6.364798E+0
5.875401E+0
5.447178E+0
4.896606E+0
4.407208E+0
3.917810E+0
3.550762E+0
3.306064E+0
3.306064E+0
3.550762E+0
3.917810E+0
4.468383E+0
5.080130E+0
5.691876E+0
6.242449E+0
6.548322E+0
6.548322E+0
6.364798E+0
6.058925E+0
5.814226E+0
5.691876E+0
5.691876E+0
5.814226E+0
5.875401E+0
5.997750E+0
6.120099E+0
6.181274E+0
6.242449E+0
6.303623E+0
6.303623E+0
6.303623E+0
6.303623E+0
6.242449E+0
6.242449E+0
6.303623E+0
6.548322E+0
7.037720E+0
7.527117E+0
8.016515E+0
8.505912E+0
8.995310E+0
9.301183E+0
9.423533E+0
9.240008E+0
8.811786E+0
8.138864E+0
7.282418E+0
6.303623E+0
5.263654E+0
4.284859E+0
3.550762E+0
3.122540E+0
3.061365E+0
3.367238E+0
3.917810E+0
4.651907E+0
5.447178E+0
6.303623E+0
7.098894E+0
7.894165E+0
8.628262E+0
9.362358E+0
9.974105E+0
1.046350E+1
1.076938E+1
1.101407E+1
1.095290E+1
1.076938E+1
1.046350E+1
1.003528E+1
9.729405E+0
9.545882E+0
9.484707E+0
9.362358E+0
9.178834E+0
8.934135E+0
8.628262E+0
8.261213E+0
7.955340E+0
7.588292E+0
7.343593E+0
7.098894E+0
6.854196E+0
6.609497E+0
6.609497E+0
6.731846E+0
7.098894E+0
7.465942E+0
7.955340E+0
8.505912E+0
9.240008E+0
1.009645E+1
1.095290E+1
1.156465E+1
1.187052E+1
1.199287E+1
1.193169E+1
1.156465E+1
1.095290E+1
1.027998E+1
9.668231E+0
9.240008E+0
9.056484E+0
9.117659E+0
9.362358E+0
9.790581E+0
1.021880E+1
1.058585E+1
1.083055E+1
1.095290E+1
1.089173E+1
1.064703E+1
1.034115E+1
1.003528E+1
9.729405E+0
9.423533E+0
9.178834E+0
8.934135E+0
8.750611E+0
8.689436E+0
8.750611E+0
8.934135E+0
9.240008E+0
9.545882E+0
9.851755E+0
1.021880E+1
1.058585E+1
1.095290E+1
1.125877E+1
1.156465E+1
1.180935E+1
1.205405E+1
1.223757E+1
1.229874E+1
1.235992E+1
1.235992E+1
1.235992E+1
1.235992E+1
1.235992E+1
1.235992E+1
1.235992E+1
1.235992E+1
1.248227E+1
1.260462E+1
1.260462E+1
1.260462E+1
1.254344E+1
1.235992E+1
1.211522E+1
1.174817E+1
1.125877E+1
1.070820E+1
1.015763E+1
9.607057E+0
9.178834E+0
8.934135E+0
8.811786E+0
8.811786E+0
8.934135E+0
9.240008E+0
9.668231E+0
1.015763E+1
1.076938E+1
1.131995E+1
1.187052E+1
1.217639E+1
1.235992E+1
1.235992E+1
1.223757E+1
1.199287E+1
1.168700E+1
1.138112E+1
1.113642E+1
1.089173E+1
1.076938E+1
1.076938E+1
1.089173E+1
1.095290E+1
1.095290E+1
1.070820E+1
1.027998E+1
9.790581E+0
9.362358E+0
9.056484E+0
9.056484E+0
9.301183E+0
9.668231E+0
1.015763E+1
1.089173E+1
1.174817E+1
1.272697E+1
1.364459E+1
1.450103E+1
1.523513E+1
1.578570E+1
1.615275E+1
1.639745E+1
1.645862E+1
1.633627E+1
1.596922E+1
1.541865E+1
1.462338E+1
1.370576E+1
1.272697E+1
1.180935E+1
1.089173E+1
1.015763E+1
9.607057E+0
9.240008E+0
8.995310E+0
8.872960E+0
8.811786E+0
8.750611E+0
8.689436E+0
8.750611E+0
8.995310E+0
9.301183E+0
9.668231E+0
9.974105E+0
1.015763E+1
1.034115E+1
1.046350E+1
1.058585E+1
1.076938E+1
1.101407E+1
1.144230E+1
1.199287E+1
1.254344E+1
1.284932E+1
1.297166E+1
1.291049E+1
1.272697E+1
1.242109E+1
1.199287E+1
1.144230E+1
1.089173E+1
1.046350E+1
1.021880E+1
1.021880E+1
1.027998E+1
1.052468E+1
1.083055E+1
1.113642E+1
1.144230E+1
1.187052E+1
1.223757E+1
1.254344E+1
1.284932E+1
1.327754E+1
1.376694E+1
1.425633E+1
1.474573E+1
1.511278E+1
1.541865E+1
1.566335E+1
1.578570E+1
1.572453E+1
1.560218E+1
1.535748E+1
1.511278E+1
1.492925E+1
1.474573E+1
1.456221E+1
1.431751E+1
1.407281E+1
1.370576E+1
1.327754E+1
1.284932E+1
1.254344E+1
1.235992E+1
1.229874E+1
1.235992E+1
1.254344E+1
1.291049E+1
1.333871E+1
1.376694E+1
1.413398E+1
1.437868E+1
1.431751E+1
1.395046E+1
1.327754E+1
1.248227E+1
1.156465E+1
1.064703E+1
9.851755E+0
9.301183E+0
8.934135E+0
8.811786E+0
8.934135E+0
9.117659E+0
9.484707E+0
1.003528E+1
1.076938E+1
1.150347E+1
1.217639E+1
1.260462E+1
1.272697E+1
1.254344E+1
1.211522E+1
1.150347E+1
1.064703E+1
9.668231E+0
8.750611E+0
8.016515E+0
7.527117E+0
7.221244E+0
7.160069E+0
7.282418E+0
7.527117E+0
7.771816E+0
8.077689E+0
8.322388E+0
8.567087E+0
8.811786E+0
8.811786E+0
8.567087E+0
8.138864E+0
7.588292E+0
6.976545E+0
6.425973E+0
5.997750E+0
5.753051E+0
5.691876E+0
5.691876E+0
5.875401E+0
6.120099E+0
6.364798E+0
6.609497E+0
6.793021E+0
6.976545E+0
7.098894E+0
7.098894E+0
7.037720E+0
6.793021E+0
6.548322E+0
6.303623E+0
6.058925E+0
5.814226E+0
5.691876E+0
5.691876E+0
5.691876E+0
5.814226E+0
5.997750E+0
6.242449E+0
6.548322E+0
6.915370E+0
7.404768E+0
7.894165E+0
8.261213E+0
8.444737E+0
8.505912E+0
8.444737E+0
8.444737E+0
8.505912E+0
8.567087E+0
8.689436E+0
8.689436E+0
8.505912E+0
8.322388E+0
8.077689E+0
7.832991E+0
7.588292E+0
7.282418E+0
6.976545E+0
6.854196E+0
6.976545E+0
7.221244E+0
7.588292E+0
7.955340E+0
8.383563E+0
8.750611E+0
9.056484E+0
9.301183E+0
9.423533E+0
9.607057E+0
9.790581E+0
9.974105E+0
1.003528E+1
9.851755E+0
9.545882E+0
8.995310E+0
8.261213E+0
7.465942E+0
6.731846E+0
6.120099E+0
5.691876E+0
5.508352E+0
5.508352E+0
5.630702E+0
5.936575E+0
6.364798E+0
6.854196E+0
7.343593E+0
7.894165E+0
8.444737E+0
8.872960E+0
9.240008E+0
9.484707E+0
9.668231E+0
9.729405E+0
9.607057E+0
9.362358E+0
8.995310E+0
8.628262E+0
8.200039E+0
7.771816E+0
7.465942E+0
7.221244E+0
7.037720E+0
6.854196E+0
6.731846E+0
6.731846E+0
6.793021E+0
6.854196E+0
6.915370E+0
7.037720E+0
7.221244E+0
7.404768E+0
7.771816E+0
8.261213E+0
8.811786E+0
9.240008E+0
9.484707E+0
9.484707E+0
9.362358E+0
9.178834E+0
8.995310E+0
8.872960E+0
8.750611E+0
8.689436E+0
8.628262E+0
8.505912E+0
8.383563E+0
8.200039E+0
8.138864E+0
8.200039E+0
8.200039E+0
8.200039E+0
8.200039E+0
8.200039E+0
8.200039E+0
8.200039E+0
8.200039E+0
8.138864E+0
7.955340E+0
7.771816E+0
7.588292E+0
7.404768E+0
7.282418E+0
7.160069E+0
7.221244E+0
7.282418E+0
7.404768E+0
7.465942E+0
7.588292E+0
7.710641E+0
7.955340E+0
8.200039E+0
8.505912E+0
8.689436E+0
8.811786E+0
8.934135E+0
8.934135E+0
8.872960E+0
8.628262E+0
8.261213E+0
7.771816E+0
7.221244E+0
6.731846E+0
6.242449E+0
5.814226E+0
5.508352E+0
5.324828E+0
5.324828E+0
5.386003E+0
5.508352E+0
5.569527E+0
5.630702E+0
5.691876E+0
5.691876E+0
5.753051E+0
5.691876E+0
5.691876E+0
5.630702E+0
5.630702E+0
5.691876E+0
5.753051E+0
5.814226E+0
5.814226E+0
5.875401E+0
5.875401E+0
5.875401E+0
5.814226E+0
5.691876E+0
5.630702E+0
5.691876E+0
5.753051E+0
5.753051E+0
5.814226E+0
5.814226E+0
5.814226E+0
5.814226E+0
5.814226E+0
5.753051E+0
5.630702E+0
5.569527E+0
5.508352E+0
5.386003E+0
5.263654E+0
5.080130E+0
4.957780E+0
4.957780E+0
5.141304E+0
5.447178E+0
5.936575E+0
6.487147E+0
7.037720E+0
7.404768E+0
7.649467E+0
7.832991E+0
7.894165E+0
7.894165E+0
7.649467E+0
7.282418E+0
6.915370E+0
6.609497E+0
6.487147E+0
6.487147E+0
6.425973E+0
6.242449E+0
6.058925E+0
6.120099E+0
6.364798E+0
6.793021E+0
7.098894E+0
7.343593E+0
7.465942E+0
7.588292E+0
7.649467E+0
7.649467E+0
7.527117E+0
7.282418E+0
7.098894E+0
7.098894E+0
7.282418E+0
7.465942E+0
7.404768E+0
7.160069E+0
7.037720E+0
6.976545E+0
6.915370E+0
6.731846E+0
6.364798E+0
5.875401E+0
5.447178E+0
5.202479E+0
5.141304E+0
5.202479E+0
5.202479E+0
5.141304E+0
5.018955E+0
5.141304E+0
5.386003E+0
5.691876E+0
5.875401E+0
5.997750E+0
6.181274E+0
6.487147E+0
6.670672E+0
6.670672E+0
6.425973E+0
6.058925E+0
5.691876E+0
5.508352E+0
5.447178E+0
5.447178E+0
5.447178E+0
5.508352E+0
5.814226E+0
6.242449E+0
6.670672E+0
7.037720E+0
7.282418E+0
7.404768E+0
7.465942E+0
7.465942E+0
7.465942E+0
7.465942E+0
7.343593E+0
7.098894E+0
6.731846E+0
6.487147E+0
6.242449E+0
6.058925E+0
5.875401E+0
5.630702E+0
5.569527E+0
5.630702E+0
5.814226E+0
5.936575E+0
5.814226E+0
5.508352E+0
5.141304E+0
4.835431E+0
4.774256E+0
4.957780E+0
5.324828E+0
5.691876E+0
5.997750E+0
6.242449E+0
6.548322E+0
6.793021E+0
6.915370E+0
6.976545E+0
6.915370E+0
6.731846E+0
6.487147E+0
6.364798E+0
6.303623E+0
6.242449E+0
6.303623E+0
6.487147E+0
6.915370E+0
7.404768E+0
7.832991E+0
8.077689E+0
8.200039E+0
8.383563E+0
8.750611E+0
9.056484E+0
9.178834E+0
9.056484E+0
8.934135E+0
8.872960E+0
8.995310E+0
9.056484E+0
8.995310E+0
8.811786E+0
8.689436E+0
8.628262E+0
8.628262E+0
8.750611E+0
8.872960E+0
8.872960E+0
8.872960E+0
8.811786E+0
8.750611E+0
8.628262E+0
8.505912E+0
8.200039E+0
7.832991E+0
7.465942E+0
7.160069E+0
6.976545E+0
6.915370E+0
6.854196E+0
6.731846E+0
6.425973E+0
6.120099E+0
5.753051E+0
5.386003E+0
4.896606E+0
4.468383E+0
4.040160E+0
3.734286E+0
3.367238E+0
3.000190E+0
2.816666E+0
2.694317E+0
2.755492E+0
2.816666E+0
3.000190E+0
3.061365E+0
3.000190E+0
2.877841E+0
2.755492E+0
2.816666E+0
2.755492E+0
2.694317E+0
2.571967E+0
2.449618E+0
2.388443E+0
2.388443E+0
2.510793E+0
2.633142E+0
2.877841E+0
3.183714E+0
3.550762E+0
3.917810E+0
4.162509E+0
4.284859E+0
4.407208E+0
4.590732E+0
4.835431E+0
5.141304E+0
5.447178E+0
5.753051E+0
6.058925E+0
6.242449E+0
6.303623E+0
6.181274E+0
5.936575E+0
5.814226E+0
5.814226E+0
5.875401E+0
5.936575E+0
5.936575E+0
5.875401E+0
5.691876E+0
5.508352E+0
5.324828E+0
5.324828E+0
5.386003E+0
5.569527E+0
5.753051E+0
5.997750E+0
6.303623E+0
6.670672E+0
7.037720E+0
7.282418E+0
7.527117E+0
7.710641E+0
7.894165E+0
7.955340E+0
8.016515E+0
8.077689E+0
8.077689E+0
7.955340E+0
7.710641E+0
7.465942E+0
7.098894E+0
6.793021E+0
6.548322E+0
6.425973E+0
6.364798E+0
6.303623E+0
6.242449E+0
6.181274E+0
6.242449E+0
6.303623E+0
6.487147E+0
6.731846E+0
7.037720E+0
7.282418E+0
7.465942E+0
7.527117E+0
7.527117E+0
7.343593E+0
7.037720E+0
6.609497E+0
6.303623E+0
6.120099E+0
6.181274E+0
6.364798E+0
6.670672E+0
6.915370E+0
7.098894E+0
7.098894E+0
7.037720E+0
6.976545E+0
6.854196E+0
6.731846E+0
6.670672E+0
6.670672E+0
6.731846E+0
6.731846E+0
6.731846E+0
6.609497E+0
6.425973E+0
6.303623E+0
6.364798E+0
6.487147E+0
6.731846E+0
6.976545E+0
7.160069E+0
7.282418E+0
7.527117E+0
7.832991E+0
8.077689E+0
8.138864E+0
8.016515E+0
7.832991E+0
7.527117E+0
7.160069E+0
6.731846E+0
6.303623E+0
5.936575E+0
5.569527E+0
5.447178E+0
5.447178E+0
5.630702E+0
5.997750E+0
6.548322E+0
7.221244E+0
7.832991E+0
8.383563E+0
8.750611E+0
8.934135E+0
8.872960E+0
8.750611E+0
8.567087E+0
8.383563E+0
8.200039E+0
8.077689E+0
8.016515E+0
8.077689E+0
8.322388E+0
8.567087E+0
8.689436E+0
8.811786E+0
8.872960E+0
8.811786E+0
8.628262E+0
8.383563E+0
8.077689E+0
7.710641E+0
7.343593E+0
6.915370E+0
6.548322E+0
6.242449E+0
6.120099E+0
6.242449E+0
6.609497E+0
7.037720E+0
7.465942E+0
7.894165E+0
8.322388E+0
8.689436E+0
8.934135E+0
9.056484E+0
9.056484E+0
9.117659E+0
8.995310E+0
8.689436E+0
8.138864E+0
7.465942E+0
6.731846E+0
5.936575E+0
5.263654E+0
4.835431E+0
4.835431E+0
5.141304E+0
5.753051E+0
6.425973E+0
7.037720E+0
7.404768E+0
7.588292E+0
7.649467E+0
7.527117E+0
7.343593E+0
7.160069E+0
6.976545E+0
6.731846E+0
6.548322E+0
6.364798E+0
6.242449E+0
6.120099E+0
5.997750E+0
5.936575E+0
5.997750E+0
6.242449E+0
6.731846E+0
7.404768E+0
8.200039E+0
8.872960E+0
9.301183E+0
9.423533E+0
9.240008E+0
8.872960E+0
8.444737E+0
8.016515E+0
7.649467E+0
7.343593E+0
7.160069E+0
7.037720E+0
6.793021E+0
6.548322E+0
6.303623E+0
6.058925E+0
5.814226E+0
5.630702E+0
5.569527E+0
5.630702E+0
5.875401E+0
6.242449E+0
6.670672E+0
6.976545E+0
7.221244E+0
7.527117E+0
7.894165E+0
8.505912E+0
9.240008E+0
1.009645E+1
1.095290E+1
1.180935E+1
1.248227E+1
1.272697E+1
1.248227E+1
1.180935E+1
1.083055E+1
9.729405E+0
8.750611E+0
7.832991E+0
7.221244E+0
6.854196E+0
6.731846E+0
6.793021E+0
7.037720E+0
7.343593E+0
7.710641E+0
8.138864E+0
8.628262E+0
9.178834E+0
9.668231E+0
9.974105E+0
1.021880E+1
1.027998E+1
1.027998E+1
1.021880E+1
1.003528E+1
9.851755E+0
9.668231E+0
9.484707E+0
9.301183E+0
9.056484E+0
8.750611E+0
8.383563E+0
7.955340E+0
7.527117E+0
7.160069E+0
6.915370E+0
6.854196E+0
6.976545E+0
7.221244E+0
7.465942E+0
7.588292E+0
7.649467E+0
7.649467E+0
7.710641E+0
7.771816E+0
7.832991E+0
7.955340E+0
8.077689E+0
8.261213E+0
8.505912E+0
8.689436E+0
8.872960E+0
8.995310E+0
9.240008E+0
9.301183E+0
9.301183E+0
9.240008E+0
8.995310E+0
8.689436E+0
8.322388E+0
7.832991E+0
7.404768E+0
7.098894E+0
6.854196E+0
6.731846E+0
6.670672E+0
6.609497E+0
6.609497E+0
6.731846E+0
7.098894E+0
7.710641E+0
8.383563E+0
8.995310E+0
9.362358E+0
9.423533E+0
9.362358E+0
9.240008E+0
9.056484E+0
8.995310E+0
8.995310E+0
9.178834E+0
9.301183E+0
9.362358E+0
9.423533E+0
9.423533E+0
9.423533E+0
9.484707E+0
9.545882E+0
9.545882E+0
9.607057E+0
9.607057E+0
9.607057E+0
9.545882E+0
9.362358E+0
8.995310E+0
8.628262E+0
8.261213E+0
7.894165E+0
7.588292E+0
7.404768E+0
7.282418E+0
7.160069E+0
7.037720E+0
6.915370E+0
6.854196E+0
6.793021E+0
6.854196E+0
6.854196E+0
6.793021E+0
6.670672E+0
6.548322E+0
6.487147E+0
6.609497E+0
6.854196E+0
7.098894E+0
7.221244E+0
7.343593E+0
7.343593E+0
7.282418E+0
7.282418E+0
7.221244E+0
7.160069E+0
7.098894E+0
6.976545E+0
6.731846E+0
6.364798E+0
5.997750E+0
5.630702E+0
5.386003E+0
5.324828E+0
5.447178E+0
5.630702E+0
5.997750E+0
6.425973E+0
6.976545E+0
7.465942E+0
7.955340E+0
8.383563E+0
8.689436E+0
8.934135E+0
9.117659E+0
9.117659E+0
8.934135E+0
8.689436E+0
8.322388E+0
8.016515E+0
7.710641E+0
7.404768E+0
7.160069E+0
6.976545E+0
6.915370E+0
7.037720E+0
7.343593E+0
7.710641E+0
8.016515E+0
8.138864E+0
8.138864E+0
8.077689E+0
8.200039E+0
8.322388E+0
8.444737E+0
8.505912E+0
8.567087E+0
8.567087E+0
8.505912E+0
8.261213E+0
8.077689E+0
7.894165E+0
7.894165E+0
7.955340E+0
8.077689E+0
8.200039E+0
8.322388E+0
8.383563E+0
8.322388E+0
8.200039E+0
8.016515E+0
7.955340E+0
7.894165E+0
7.894165E+0
7.832991E+0
7.832991E+0
7.832991E+0
7.832991E+0
7.832991E+0
7.710641E+0
7.588292E+0
7.465942E+0
7.465942E+0
7.465942E+0
7.588292E+0
7.710641E+0
7.894165E+0
7.894165E+0
7.894165E+0
7.832991E+0
7.894165E+0
7.894165E+0
7.955340E+0
8.077689E+0
8.200039E+0
8.322388E+0
8.383563E+0
8.383563E+0
8.322388E+0
8.261213E+0
8.138864E+0
8.016515E+0
7.894165E+0
7.955340E+0
8.077689E+0
8.261213E+0
8.444737E+0
8.567087E+0
8.567087E+0
8.505912E+0
8.444737E+0
8.383563E+0
8.322388E+0
8.383563E+0
8.444737E+0
8.444737E+0
8.322388E+0
8.016515E+0
7.771816E+0
7.465942E+0
7.282418E+0
7.098894E+0
6.915370E+0
6.854196E+0
6.793021E+0
6.915370E+0
7.160069E+0
7.465942E+0
7.832991E+0
8.138864E+0
8.505912E+0
8.872960E+0
9.240008E+0
9.607057E+0
9.974105E+0
1.021880E+1
1.027998E+1
1.015763E+1
9.851755E+0
9.362358E+0
8.811786E+0
8.261213E+0
7.771816E+0
7.404768E+0
7.098894E+0
6.976545E+0
7.037720E+0
7.160069E+0
7.221244E+0
7.282418E+0
7.343593E+0
7.404768E+0
7.527117E+0
7.771816E+0
7.955340E+0
8.077689E+0
8.138864E+0
8.138864E+0
8.016515E+0
7.894165E+0
7.894165E+0
8.077689E+0
8.444737E+0
8.872960E+0
9.301183E+0
9.668231E+0
9.912930E+0
1.003528E+1
1.009645E+1
9.912930E+0
9.545882E+0
8.934135E+0
8.200039E+0
7.527117E+0
6.976545E+0
6.548322E+0
6.120099E+0
5.753051E+0
5.508352E+0
5.569527E+0
5.875401E+0
6.364798E+0
6.976545E+0
7.710641E+0
8.383563E+0
9.056484E+0
9.607057E+0
1.009645E+1
1.046350E+1
1.070820E+1
1.076938E+1
1.052468E+1
1.015763E+1
9.729405E+0
9.301183E+0
8.934135E+0
8.689436E+0
8.505912E+0
8.322388E+0
8.077689E+0
7.955340E+0
8.016515E+0
8.261213E+0
8.567087E+0
8.872960E+0
9.056484E+0
9.117659E+0
9.056484E+0
8.995310E+0
9.056484E+0
9.240008E+0
9.423533E+0
9.484707E+0
9.545882E+0
9.484707E+0
9.362358E+0
9.240008E+0
9.117659E+0
8.934135E+0
8.689436E+0
8.505912E+0
8.383563E+0
8.322388E+0
8.200039E+0
8.077689E+0
8.016515E+0
7.832991E+0
7.710641E+0
7.527117E+0
7.404768E+0
7.404768E+0
7.527117E+0
7.771816E+0
7.955340E+0
8.077689E+0
8.138864E+0
8.016515E+0
7.832991E+0
7.465942E+0
6.915370E+0
6.364798E+0
5.875401E+0
5.569527E+0
5.324828E+0
5.263654E+0
5.386003E+0
5.691876E+0
6.058925E+0
6.548322E+0
6.976545E+0
7.343593E+0
7.588292E+0
7.710641E+0
7.894165E+0
8.077689E+0
8.322388E+0
8.567087E+0
8.750611E+0
8.811786E+0
8.628262E+0
8.261213E+0
7.894165E+0
7.465942E+0
7.221244E+0
7.037720E+0
6.854196E+0
6.731846E+0
6.548322E+0
6.242449E+0
5.875401E+0
5.569527E+0
5.324828E+0
5.324828E+0
5.569527E+0
5.936575E+0
6.425973E+0
6.854196E+0
7.282418E+0
7.649467E+0
8.077689E+0
8.383563E+0
8.750611E+0
9.056484E+0
9.301183E+0
9.607057E+0
9.851755E+0
1.009645E+1
1.021880E+1
1.027998E+1
1.009645E+1
9.790581E+0
9.362358E+0
8.934135E+0
8.505912E+0
8.200039E+0
8.016515E+0
7.955340E+0
8.016515E+0
8.138864E+0
8.261213E+0
8.261213E+0
8.261213E+0
8.261213E+0
8.322388E+0
8.505912E+0
8.750611E+0
9.056484E+0
9.362358E+0
9.668231E+0
9.974105E+0
1.027998E+1
1.052468E+1
1.070820E+1
1.070820E+1
1.052468E+1
1.021880E+1
9.790581E+0
9.301183E+0
8.750611E+0
8.200039E+0
7.649467E+0
7.221244E+0
6.915370E+0
6.854196E+0
6.976545E+0
7.282418E+0
7.588292E+0
7.771816E+0
7.894165E+0
7.832991E+0
7.710641E+0
7.527117E+0
7.343593E+0
7.160069E+0
7.098894E+0
6.976545E+0
6.976545E+0
7.160069E+0
7.404768E+0
7.771816E+0
8.200039E+0
8.628262E+0
8.995310E+0
9.240008E+0
9.423533E+0
9.545882E+0
9.545882E+0
9.423533E+0
9.056484E+0
8.505912E+0
7.894165E+0
7.282418E+0
6.670672E+0
6.058925E+0
5.569527E+0
5.263654E+0
5.080130E+0
5.080130E+0
5.141304E+0
5.324828E+0
5.691876E+0
6.058925E+0
6.548322E+0
6.976545E+0
7.465942E+0
7.894165E+0
8.261213E+0
8.444737E+0
8.567087E+0
8.567087E+0
8.444737E+0
8.200039E+0
8.016515E+0
7.894165E+0
7.832991E+0
7.955340E+0
8.138864E+0
8.383563E+0
8.628262E+0
8.872960E+0
8.995310E+0
8.934135E+0
8.750611E+0
8.383563E+0
8.016515E+0
7.588292E+0
7.160069E+0
6.731846E+0
6.425973E+0
6.242449E+0
6.242449E+0
6.364798E+0
6.548322E+0
6.915370E+0
7.343593E+0
7.894165E+0
8.444737E+0
8.934135E+0
9.301183E+0
9.484707E+0
9.423533E+0
9.117659E+0
8.750611E+0
8.383563E+0
8.016515E+0
7.710641E+0
7.404768E+0
7.160069E+0
6.976545E+0
6.976545E+0
7.037720E+0
7.221244E+0
7.465942E+0
7.649467E+0
7.771816E+0
7.771816E+0
7.710641E+0
7.527117E+0
7.343593E+0
7.160069E+0
6.976545E+0
6.915370E+0
7.037720E+0
7.221244E+0
7.465942E+0
7.771816E+0
8.138864E+0
8.567087E+0
8.934135E+0
9.362358E+0
9.729405E+0
1.009645E+1
1.027998E+1
1.034115E+1
1.015763E+1
9.851755E+0
9.301183E+0
8.689436E+0
8.077689E+0
7.527117E+0
7.098894E+0
6.793021E+0
6.609497E+0
6.670672E+0
6.915370E+0
7.282418E+0
7.710641E+0
8.200039E+0
8.628262E+0
8.995310E+0
9.301183E+0
9.545882E+0
9.668231E+0
9.729405E+0
9.729405E+0
9.607057E+0
9.484707E+0
9.362358E+0
9.301183E+0
9.240008E+0
9.178834E+0
9.178834E+0
9.056484E+0
8.811786E+0
8.567087E+0
8.261213E+0
8.016515E+0
7.832991E+0
7.649467E+0
7.588292E+0
7.588292E+0
7.710641E+0
7.832991E+0
8.016515E+0
8.200039E+0
8.383563E+0
8.628262E+0
8.934135E+0
9.117659E+0
9.301183E+0
9.362358E+0
9.301183E+0
9.117659E+0
8.872960E+0
8.567087E+0
8.200039E+0
7.771816E+0
7.404768E+0
7.098894E+0
6.915370E+0
6.731846E+0
6.609497E+0
6.487147E+0
6.364798E+0
6.181274E+0
6.058925E+0
5.936575E+0
5.814226E+0
5.753051E+0
5.691876E+0
5.753051E+0
5.875401E+0
5.997750E+0
6.181274E+0
6.364798E+0
6.609497E+0
6.915370E+0
7.282418E+0
7.710641E+0
8.200039E+0
8.628262E+0
8.934135E+0
9.056484E+0
9.056484E+0
8.872960E+0
8.505912E+0
8.016515E+0
7.343593E+0
6.731846E+0
6.242449E+0
5.875401E+0
5.630702E+0
5.508352E+0
5.508352E+0
5.630702E+0
5.814226E+0
5.997750E+0
6.242449E+0
6.487147E+0
6.854196E+0
7.160069E+0
7.404768E+0
7.588292E+0
7.710641E+0
7.710641E+0
7.771816E+0
7.771816E+0
7.771816E+0
7.710641E+0
7.649467E+0
7.527117E+0
7.465942E+0
7.343593E+0
7.221244E+0
7.098894E+0
6.976545E+0
6.915370E+0
6.854196E+0
6.915370E+0
6.976545E+0
7.098894E+0
7.282418E+0
7.404768E+0
7.465942E+0
7.527117E+0
7.465942E+0
7.404768E+0
7.343593E+0
7.343593E+0
7.404768E+0
7.527117E+0
7.649467E+0
7.771816E+0
7.771816E+0
7.832991E+0
7.894165E+0
7.955340E+0
8.077689E+0
8.138864E+0
8.261213E+0
8.383563E+0
8.567087E+0
8.750611E+0
8.750611E+0
8.750611E+0
8.628262E+0
8.505912E+0
8.444737E+0
8.322388E+0
8.261213E+0
8.261213E+0
8.261213E+0
8.322388E+0
8.322388E+0
8.322388E+0
8.322388E+0
8.383563E+0
8.383563E+0
8.383563E+0
8.444737E+0
8.505912E+0
8.628262E+0
8.811786E+0
8.934135E+0
9.117659E+0
9.240008E+0
9.301183E+0
9.362358E+0
9.484707E+0
9.607057E+0
9.668231E+0
9.668231E+0
9.607057E+0
9.484707E+0
9.301183E+0
8.995310E+0
8.750611E+0
8.505912E+0
8.322388E+0
8.200039E+0
8.077689E+0
8.077689E+0
8.077689E+0
8.077689E+0
8.138864E+0
8.261213E+0
8.383563E+0
8.567087E+0
8.811786E+0
9.056484E+0
9.301183E+0
9.545882E+0
9.790581E+0
9.974105E+0
1.009645E+1
1.009645E+1
9.974105E+0
9.729405E+0
9.484707E+0
9.301183E+0
9.178834E+0
9.117659E+0
9.056484E+0
9.056484E+0
9.056484E+0
9.056484E+0
9.056484E+0
9.056484E+0
9.117659E+0
9.117659E+0
9.056484E+0
8.995310E+0
8.934135E+0
8.872960E+0
8.934135E+0
8.934135E+0
8.934135E+0
9.056484E+0
9.178834E+0
9.423533E+0
9.729405E+0
1.009645E+1
1.046350E+1
1.076938E+1
1.095290E+1
1.101407E+1
1.101407E+1
1.076938E+1
1.046350E+1
1.003528E+1
9.545882E+0
9.117659E+0
8.750611E+0
8.505912E+0
8.261213E+0
8.077689E+0
8.016515E+0
8.077689E+0
8.200039E+0
8.444737E+0
8.750611E+0
9.117659E+0
9.484707E+0
9.851755E+0
1.009645E+1
1.034115E+1
1.046350E+1
1.046350E+1
1.046350E+1
1.040233E+1
1.027998E+1
1.003528E+1
9.851755E+0
9.668231E+0
9.545882E+0
9.423533E+0
9.301183E+0
9.178834E+0
8.995310E+0
8.934135E+0
8.872960E+0
8.750611E+0
8.689436E+0
8.628262E+0
8.567087E+0
8.567087E+0
8.628262E+0
8.689436E+0
8.750611E+0
8.811786E+0
8.872960E+0
8.995310E+0
9.056484E+0
9.117659E+0
9.178834E+0
9.301183E+0
9.423533E+0
9.484707E+0
9.545882E+0
9.484707E+0
9.362358E+0
9.240008E+0
9.117659E+0
8.995310E+0
8.811786E+0
8.628262E+0
8.505912E+0
8.444737E+0
8.444737E+0
8.444737E+0
8.444737E+0
8.383563E+0
8.322388E+0
8.200039E+0
8.200039E+0
8.200039E+0
8.322388E+0
8.444737E+0
8.628262E+0
8.872960E+0
9.178834E+0
9.545882E+0
9.912930E+0
1.021880E+1
1.052468E+1
1.076938E+1
1.089173E+1
1.095290E+1
1.089173E+1
1.076938E+1
1.058585E+1
1.027998E+1
9.912930E+0
9.545882E+0
9.056484E+0
8.567087E+0
8.138864E+0
7.832991E+0
7.771816E+0
7.894165E+0
8.077689E+0
8.322388E+0
8.567087E+0
8.872960E+0
9.178834E+0
9.423533E+0
9.607057E+0
9.729405E+0
9.790581E+0
9.790581E+0
9.790581E+0
9.790581E+0
9.790581E+0
9.790581E+0
9.790581E+0
9.851755E+0
9.851755E+0
9.790581E+0
9.790581E+0
9.729405E+0
9.729405E+0
9.668231E+0
9.607057E+0
9.484707E+0
9.301183E+0
9.178834E+0
9.056484E+0
9.056484E+0
9.056484E+0
9.056484E+0
9.056484E+0
9.056484E+0
9.117659E+0
9.178834E+0
9.178834E+0
9.178834E+0
9.178834E+0
9.178834E+0
9.117659E+0
9.056484E+0
8.995310E+0
8.995310E+0
8.995310E+0
8.934135E+0
8.872960E+0
8.750611E+0
8.689436E+0
8.689436E+0
8.811786E+0
8.934135E+0
8.995310E+0
9.056484E+0
9.056484E+0
8.995310E+0
8.872960E+0
8.689436E+0
8.322388E+0
7.955340E+0
7.588292E+0
7.221244E+0
6.976545E+0
6.793021E+0
6.609497E+0
6.548322E+0
6.548322E+0
6.609497E+0
6.670672E+0
6.793021E+0
6.915370E+0
7.037720E+0
7.098894E+0
7.221244E+0
7.343593E+0
7.588292E+0
7.710641E+0
7.771816E+0
7.771816E+0
7.710641E+0
7.710641E+0
7.649467E+0
7.649467E+0
7.649467E+0
7.771816E+0
7.894165E+0
7.955340E+0
8.077689E+0
8.138864E+0
8.261213E+0
8.322388E+0
8.322388E+0
8.383563E+0
8.444737E+0
8.444737E+0
8.444737E+0
8.505912E+0
8.567087E+0
8.689436E+0
8.750611E+0
8.872960E+0
8.995310E+0
9.117659E+0
9.240008E+0
9.301183E+0
9.301183E+0
9.178834E+0
9.056484E+0
8.934135E+0
8.811786E+0
8.689436E+0
8.505912E+0
8.383563E+0
7.894165E+0
6.425973E+0
3.428413E+0
-1.159689E+0
-6.971283E+0
-1.333345E+1
-1.926740E+1
-2.391667E+1
-2.734246E+1
-3.064589E+1
-3.425520E+1
-3.761980E+1
-3.982209E+1
-4.012796E+1
-3.817037E+1
-3.492812E+1
-3.174703E+1
-2.923887E+1
-2.648601E+1
-2.214261E+1
-1.578044E+1
-8.133602E+0
2.630711E-3
8.200039E+0
1.633627E+1
2.410546E+1
3.071232E+1
3.572865E+1
3.903208E+1
4.105085E+1
4.258021E+1
4.423193E+1
4.533307E+1
4.502720E+1
4.306961E+1
3.946030E+1
3.413810E+1
2.789829E+1
2.257609E+1
1.896678E+1
1.682567E+1
1.584687E+1
1.554100E+1
1.523513E+1
1.517395E+1
1.603040E+1
1.749859E+1
1.835504E+1
1.792681E+1
1.688684E+1
1.584687E+1
1.554100E+1
1.670332E+1
1.884444E+1
2.080203E+1
2.208669E+1
2.312666E+1
2.416663E+1
2.496190E+1
2.520660E+1
2.520660E+1
2.539013E+1
2.661362E+1
2.948883E+1
3.370988E+1
3.786976E+1
4.056145E+1
4.105085E+1
3.933795E+1
3.603452E+1
3.187464E+1
2.722537E+1
2.190317E+1
1.560218E+1
8.628262E+0
1.960221E+0
-3.606676E+0
-7.644205E+0
-1.070294E+1
-1.308875E+1
-1.461812E+1
-1.431225E+1
-1.106999E+1
-4.585471E+0
3.856636E+0
1.138112E+1
1.627510E+1
1.878326E+1
2.006793E+1
2.031263E+1
1.945618E+1
1.743742E+1
1.407281E+1
9.912930E+0
6.058925E+0
3.122540E+0
6.143774E-1
-2.016134E+0
-4.279597E+0
-5.503091E+0
-5.564266E+0
-4.585471E+0
-2.260833E+0
1.715522E+0
6.181274E+0
9.974105E+0
1.199287E+1
1.156465E+1
7.955340E+0
1.287299E+0
-7.154807E+0
-1.535222E+1
-2.128616E+1
-2.318258E+1
-2.000149E+1
-1.180408E+1
-4.255922E-1
1.162582E+1
2.257609E+1
3.193582E+1
3.958265E+1
4.576130E+1
5.016587E+1
5.200111E+1
5.010470E+1
4.447663E+1
3.578982E+1
2.453368E+1
1.131995E+1
-2.811405E+0
-1.620866E+1
-2.722010E+1
-3.401049E+1
-3.468341E+1
-2.905535E+1
-1.859447E+1
-5.503091E+0
8.750611E+0
2.282079E+1
3.536160E+1
4.514955E+1
5.077762E+1
5.102232E+1
4.551660E+1
3.499455E+1
2.116907E+1
6.120099E+0
-8.133602E+0
-2.024619E+1
-2.960592E+1
-3.566221E+1
-3.761980E+1
-3.480576E+1
-2.709775E+1
-1.529104E+1
-5.479417E-1
1.572453E+1
3.156877E+1
4.484367E+1
5.377518E+1
5.738448E+1
5.616099E+1
5.157289E+1
4.496602E+1
3.701331E+1
2.808181E+1
1.890561E+1
1.009645E+1
1.715522E+0
-5.992489E+0
-1.235466E+1
-1.645336E+1
-1.749333E+1
-1.510752E+1
-1.064177E+1
-6.298362E+0
-3.790200E+0
-3.484326E+0
-4.707820E+0
-6.298362E+0
-7.215982E+0
-6.910109E+0
-5.319568E+0
-2.566706E+0
1.593172E+0
6.793021E+0
1.229874E+1
1.743742E+1
2.159729E+1
2.422781E+1
2.471721E+1
2.294314E+1
1.939501E+1
1.480691E+1
9.851755E+0
5.080130E+0
6.755521E-1
-3.423152E+0
-6.971283E+0
-9.234747E+0
-9.907668E+0
-8.928873E+0
-6.359536E+0
-2.138483E+0
3.306064E+0
9.484707E+0
1.541865E+1
2.000675E+1
2.233139E+1
2.196434E+1
1.902796E+1
1.407281E+1
8.016515E+0
1.960221E+0
-3.239628E+0
-6.910109E+0
-8.990048E+0
-9.418270E+0
-8.439476E+0
-6.114838E+0
-2.505532E+0
2.327269E+0
8.138864E+0
1.413398E+1
1.921148E+1
2.251492E+1
2.373841E+1
2.294314E+1
2.037380E+1
1.633627E+1
1.131995E+1
5.875401E+0
7.979015E-1
-2.994929E+0
-5.013694E+0
-5.013694E+0
-3.361977E+0
-5.479417E-1
3.000190E+0
7.098894E+0
1.168700E+1
1.633627E+1
2.037380E+1
2.318784E+1
2.459485E+1
2.447250E+1
2.275961E+1
1.927266E+1
1.431751E+1
8.505912E+0
3.061365E+0
-8.538151E-1
-2.322008E+0
-1.282038E+0
1.776696E+0
6.181274E+0
1.119760E+1
1.633627E+1
2.098555E+1
2.502308E+1
2.808181E+1
2.961118E+1
2.936648E+1
2.710302E+1
2.288196E+1
1.713154E+1
1.034115E+1
3.061365E+0
-4.218423E+0
-1.076411E+1
-1.584161E+1
-1.841095E+1
-1.761568E+1
-1.302758E+1
-4.830170E+0
5.997750E+0
1.804916E+1
2.961118E+1
3.890973E+1
4.490485E+1
4.692362E+1
4.484367E+1
3.903208E+1
3.016175E+1
1.951736E+1
8.689436E+0
-8.538151E-1
-8.255952E+0
-1.308875E+1
-1.559691E+1
-1.614749E+1
-1.486282E+1
-1.180408E+1
-7.154807E+0
-1.098514E+0
5.875401E+0
1.284932E+1
1.890561E+1
2.337136E+1
2.581835E+1
2.649127E+1
2.545130E+1
2.294314E+1
1.927266E+1
1.499043E+1
1.064703E+1
7.098894E+0
4.896606E+0
4.284859E+0
5.263654E+0
7.527117E+0
1.046350E+1
1.321636E+1
1.486808E+1
1.486808E+1
1.309401E+1
9.912930E+0
5.936575E+0
1.960221E+0
-1.587911E+0
-4.157249E+0
-5.564266E+0
-5.564266E+0
-4.340773E+0
-2.260833E+0
4.920281E-1
3.917810E+0
7.649467E+0
1.138112E+1
1.462338E+1
1.707037E+1
1.866091E+1
1.939501E+1
1.939501E+1
1.872208E+1
1.743742E+1
1.566335E+1
1.346106E+1
1.101407E+1
8.200039E+0
5.202479E+0
2.143745E+0
-6.702910E-1
-3.056104E+0
-4.952519E+0
-6.298362E+0
-7.032458E+0
-6.971283E+0
-5.992489E+0
-3.912550E+0
-7.314656E-1
3.489588E+0
8.567087E+0
1.401163E+1
1.915031E+1
2.343254E+1
2.643010E+1
2.759241E+1
2.679714E+1
2.404428E+1
1.957853E+1
1.382811E+1
7.343593E+0
7.979015E-1
-5.197218E+0
-1.039707E+1
-1.437342E+1
-1.700393E+1
-1.798273E+1
-1.730981E+1
-1.498517E+1
-1.131469E+1
-6.420712E+0
-7.926405E-1
5.324828E+0
1.131995E+1
1.658097E+1
2.061850E+1
2.300431E+1
2.367723E+1
2.257609E+1
1.976205E+1
1.560218E+1
1.089173E+1
6.242449E+0
2.449618E+0
-1.808934E-1
-1.649086E+0
-1.954959E+0
-1.404387E+0
-1.197188E-1
1.837871E+0
4.162509E+0
6.487147E+0
8.322388E+0
9.545882E+0
9.912930E+0
9.484707E+0
8.505912E+0
7.037720E+0
5.386003E+0
3.611937E+0
2.021395E+0
7.979015E-1
2.630711E-3
-2.420681E-1
2.630711E-3
7.979015E-1
2.021395E+0
3.428413E+0
4.835431E+0
6.120099E+0
7.404768E+0
8.567087E+0
9.545882E+0
1.003528E+1
1.009645E+1
9.729405E+0
9.117659E+0
8.444737E+0
7.771816E+0
7.160069E+0
6.609497E+0
6.181274E+0
5.875401E+0
5.630702E+0
5.386003E+0
4.957780E+0
4.346033E+0
3.673112E+0
3.000190E+0
2.449618E+0
2.021395E+0
1.776696E+0
1.837871E+0
2.204919E+0
2.633142E+0
3.122540E+0
3.367238E+0
3.489588E+0
3.489588E+0
3.428413E+0
3.306064E+0
3.244889E+0
3.367238E+0
3.734286E+0
4.346033E+0
5.386003E+0
6.670672E+0
8.138864E+0
9.545882E+0
1.070820E+1
1.150347E+1
1.193169E+1
1.187052E+1
1.125877E+1
1.009645E+1
8.261213E+0
5.936575E+0
3.367238E+0
8.590761E-1
-1.282038E+0
-2.811405E+0
-3.790200E+0
-4.218423E+0
-4.218423E+0
-3.973724E+0
-3.423152E+0
-2.627881E+0
-1.404387E+0
2.473294E-1
2.143745E+0
4.223684E+0
6.242449E+0
8.016515E+0
9.423533E+0
1.052468E+1
1.150347E+1
1.242109E+1
1.333871E+1
1.413398E+1
1.486808E+1
1.535748E+1
1.535748E+1
1.474573E+1
1.339989E+1
1.138112E+1
8.628262E+0
5.386003E+0
1.837871E+0
-1.649086E+0
-4.768995E+0
-7.277157E+0
-8.990048E+0
-9.724144E+0
-9.357097E+0
-7.705380E+0
-5.013694E+0
-1.343212E+0
2.939015E+0
7.465942E+0
1.180935E+1
1.547983E+1
1.817151E+1
1.970088E+1
2.000675E+1
1.908913E+1
1.700919E+1
1.401163E+1
1.040233E+1
6.731846E+0
3.367238E+0
7.367269E-1
-1.098514E+0
-2.016134E+0
-2.138483E+0
-1.710261E+0
-7.926405E-1
3.696786E-1
1.715522E+0
2.939015E+0
3.917810E+0
4.590732E+0
4.896606E+0
4.896606E+0
4.590732E+0
4.101335E+0
3.550762E+0
3.183714E+0
3.122540E+0
3.489588E+0
4.223684E+0
5.263654E+0
6.609497E+0
8.077689E+0
9.484707E+0
1.052468E+1
1.107525E+1
1.119760E+1
1.070820E+1
9.729405E+0
8.138864E+0
6.120099E+0
3.917810E+0
1.531998E+0
-6.702910E-1
-2.383182E+0
-3.484326E+0
-3.790200E+0
-3.361977E+0
-2.444357E+0
-9.761643E-1
9.202509E-1
3.000190E+0
5.141304E+0
7.160069E+0
8.872960E+0
1.027998E+1
1.156465E+1
1.272697E+1
1.370576E+1
1.450103E+1
1.486808E+1
1.480691E+1
1.413398E+1
1.297166E+1
1.144230E+1
9.668231E+0
7.771816E+0
5.875401E+0
3.917810E+0
1.960221E+0
1.861547E-1
-1.220863E+0
-2.199658E+0
-2.627881E+0
-2.505532E+0
-1.832610E+0
-7.314656E-1
8.590761E-1
2.816666E+0
4.957780E+0
7.098894E+0
9.056484E+0
1.058585E+1
1.174817E+1
1.242109E+1
1.284932E+1
1.303284E+1
1.309401E+1
1.303284E+1
1.272697E+1
1.223757E+1
1.156465E+1
1.076938E+1
9.851755E+0
8.750611E+0
7.588292E+0
6.364798E+0
5.141304E+0
3.795461E+0
2.571967E+0
1.470823E+0
6.755521E-1
2.473294E-1
2.473294E-1
7.367269E-1
1.776696E+0
3.244889E+0
4.774256E+0
6.242449E+0
7.343593E+0
8.016515E+0
8.261213E+0
8.200039E+0
8.016515E+0
7.771816E+0
7.588292E+0
7.588292E+0
7.832991E+0
8.261213E+0
8.872960E+0
9.545882E+0
1.015763E+1
1.058585E+1
1.064703E+1
1.046350E+1
9.912930E+0
9.117659E+0
8.016515E+0
6.731846E+0
5.263654E+0
3.734286E+0
2.449618E+0
1.470823E+0
9.202509E-1
8.590761E-1
1.287299E+0
2.204919E+0
3.428413E+0
4.957780E+0
6.548322E+0
8.016515E+0
9.178834E+0
9.912930E+0
1.015763E+1
1.003528E+1
9.668231E+0
9.117659E+0
8.567087E+0
7.955340E+0
7.404768E+0
6.976545E+0
6.609497E+0
6.425973E+0
6.425973E+0
6.609497E+0
6.793021E+0
6.915370E+0
6.793021E+0
6.487147E+0
5.875401E+0
4.957780E+0
3.856636E+0
2.633142E+0
1.593172E+0
9.202509E-1
7.979015E-1
1.226124E+0
2.204919E+0
3.611937E+0
5.324828E+0
7.098894E+0
8.750611E+0
1.009645E+1
1.101407E+1
1.138112E+1
1.119760E+1
1.064703E+1
9.851755E+0
8.811786E+0
7.771816E+0
6.670672E+0
5.691876E+0
4.896606E+0
4.468383E+0
4.407208E+0
4.774256E+0
5.447178E+0
6.364798E+0
7.343593E+0
8.138864E+0
8.628262E+0
8.567087E+0
8.077689E+0
7.221244E+0
6.058925E+0
4.835431E+0
3.734286E+0
3.061365E+0
2.939015E+0
3.367238E+0
4.407208E+0
5.936575E+0
7.832991E+0
9.790581E+0
1.174817E+1
1.346106E+1
1.486808E+1
1.572453E+1
1.590805E+1
1.529630E+1
1.376694E+1
1.162582E+1
8.995310E+0
6.242449E+0
3.611937E+0
1.470823E+0
2.630711E-3
-7.314656E-1
-6.702910E-1
1.861547E-1
1.715522E+0
3.611937E+0
5.508352E+0
7.282418E+0
8.628262E+0
9.607057E+0
1.015763E+1
1.021880E+1
9.974105E+0
9.545882E+0
9.056484E+0
8.628262E+0
8.383563E+0
8.261213E+0
8.322388E+0
8.444737E+0
8.444737E+0
8.444737E+0
8.383563E+0
8.200039E+0
7.894165E+0
7.404768E+0
6.731846E+0
5.814226E+0
4.774256E+0
3.673112E+0
2.571967E+0
1.593172E+0
9.202509E-1
6.143774E-1
7.367269E-1
1.226124E+0
2.082570E+0
3.183714E+0
4.468383E+0
5.691876E+0
6.731846E+0
7.404768E+0
7.832991E+0
8.016515E+0
8.016515E+0
7.832991E+0
7.465942E+0
6.915370E+0
6.303623E+0
5.691876E+0
5.141304E+0
4.590732E+0
4.162509E+0
3.795461E+0
3.489588E+0
3.183714E+0
2.939015E+0
2.755492E+0
2.571967E+0
2.449618E+0
2.388443E+0
2.388443E+0
2.571967E+0
2.877841E+0
3.306064E+0
3.795461E+0
4.346033E+0
4.957780E+0
5.569527E+0
6.181274E+0
6.609497E+0
6.915370E+0
7.037720E+0
6.854196E+0
6.425973E+0
5.814226E+0
5.018955E+0
4.101335E+0
3.183714E+0
2.327269E+0
1.593172E+0
1.042600E+0
6.755521E-1
4.920281E-1
5.532028E-1
7.979015E-1
1.287299E+0
1.776696E+0
2.327269E+0
2.816666E+0
3.183714E+0
3.489588E+0
3.795461E+0
4.040160E+0
4.284859E+0
4.468383E+0
4.651907E+0
4.896606E+0
5.202479E+0
5.508352E+0
5.814226E+0
5.936575E+0
5.875401E+0
5.691876E+0
5.324828E+0
4.774256E+0
3.978985E+0
3.122540E+0
2.266094E+0
1.531998E+0
1.042600E+0
8.590761E-1
1.042600E+0
1.531998E+0
2.327269E+0
3.489588E+0
4.835431E+0
6.242449E+0
7.588292E+0
8.628262E+0
9.301183E+0
9.545882E+0
9.301183E+0
8.689436E+0
7.710641E+0
6.548322E+0
5.263654E+0
3.978985E+0
2.816666E+0
2.021395E+0
1.531998E+0
1.409648E+0
1.654347E+0
2.143745E+0
2.877841E+0
3.673112E+0
4.407208E+0
5.080130E+0
5.508352E+0
5.691876E+0
5.630702E+0
5.508352E+0
5.386003E+0
5.324828E+0
5.324828E+0
5.447178E+0
5.814226E+0
6.364798E+0
7.098894E+0
7.894165E+0
8.689436E+0
9.301183E+0
9.729405E+0
9.790581E+0
9.423533E+0
8.567087E+0
7.343593E+0
5.875401E+0
4.346033E+0
3.000190E+0
1.899046E+0
1.226124E+0
1.042600E+0
1.287299E+0
1.960221E+0
3.061365E+0
4.346033E+0
5.814226E+0
7.282418E+0
8.505912E+0
9.484707E+0
1.009645E+1
1.027998E+1
1.003528E+1
9.545882E+0
8.750611E+0
7.894165E+0
6.915370E+0
5.936575E+0
5.141304E+0
4.590732E+0
4.284859E+0
4.284859E+0
4.529557E+0
4.957780E+0
5.386003E+0
5.753051E+0
5.875401E+0
5.875401E+0
5.814226E+0
5.691876E+0
5.508352E+0
5.386003E+0
5.447178E+0
5.753051E+0
6.303623E+0
7.037720E+0
7.894165E+0
8.689436E+0
9.484707E+0
1.009645E+1
1.046350E+1
1.052468E+1
1.034115E+1
9.851755E+0
9.117659E+0
8.261213E+0
7.221244E+0
6.242449E+0
5.447178E+0
4.896606E+0
4.713081E+0
4.896606E+0
5.447178E+0
6.181274E+0
7.037720E+0
8.016515E+0
8.872960E+0
9.607057E+0
1.009645E+1
1.034115E+1
1.034115E+1
1.015763E+1
9.790581E+0
9.240008E+0
8.689436E+0
8.138864E+0
7.649467E+0
7.221244E+0
6.915370E+0
6.731846E+0
6.670672E+0
6.670672E+0
6.609497E+0
6.487147E+0
6.242449E+0
5.875401E+0
5.386003E+0
4.835431E+0
4.346033E+0
3.917810E+0
3.611937E+0
3.428413E+0
3.550762E+0
3.917810E+0
4.468383E+0
5.263654E+0
6.120099E+0
7.037720E+0
7.832991E+0
8.505912E+0
8.872960E+0
8.934135E+0
8.811786E+0
8.322388E+0
7.649467E+0
6.793021E+0
5.875401E+0
5.018955E+0
4.407208E+0
4.040160E+0
3.978985E+0
4.101335E+0
4.468383E+0
4.957780E+0
5.447178E+0
5.936575E+0
6.425973E+0
6.793021E+0
7.037720E+0
7.282418E+0
7.404768E+0
7.527117E+0
7.588292E+0
7.588292E+0
7.649467E+0
7.649467E+0
7.649467E+0
7.527117E+0
7.465942E+0
7.343593E+0
7.221244E+0
7.098894E+0
6.915370E+0
6.670672E+0
6.425973E+0
6.181274E+0
5.814226E+0
5.324828E+0
4.835431E+0
4.407208E+0
4.162509E+0
4.223684E+0
4.468383E+0
4.896606E+0
5.447178E+0
6.058925E+0
6.793021E+0
7.465942E+0
8.077689E+0
8.567087E+0
8.750611E+0
8.750611E+0
8.444737E+0
8.016515E+0
7.527117E+0
6.976545E+0
6.425973E+0
5.936575E+0
5.447178E+0
5.080130E+0
4.835431E+0
4.651907E+0
4.590732E+0
4.651907E+0
4.774256E+0
4.896606E+0
5.141304E+0
5.447178E+0
5.753051E+0
6.120099E+0
6.425973E+0
6.793021E+0
7.221244E+0
7.588292E+0
7.955340E+0
8.383563E+0
8.872960E+0
9.240008E+0
9.484707E+0
9.607057E+0
9.545882E+0
9.362358E+0
9.056484E+0
8.567087E+0
7.894165E+0
7.221244E+0
6.425973E+0
5.691876E+0
5.018955E+0
4.407208E+0
4.040160E+0
3.856636E+0
3.856636E+0
4.101335E+0
4.651907E+0
5.386003E+0
6.303623E+0
7.282418E+0
8.200039E+0
8.995310E+0
9.668231E+0
1.021880E+1
1.058585E+1
1.076938E+1
1.064703E+1
1.040233E+1
1.009645E+1
9.668231E+0
9.056484E+0
8.383563E+0
7.832991E+0
7.404768E+0
7.160069E+0
7.037720E+0
6.915370E+0
6.854196E+0
6.793021E+0
6.793021E+0
6.854196E+0
7.037720E+0
7.343593E+0
7.649467E+0
7.955340E+0
8.200039E+0
8.444737E+0
8.750611E+0
9.056484E+0
9.423533E+0
9.851755E+0
1.021880E+1
1.052468E+1
1.064703E+1
1.064703E+1
1.058585E+1
1.040233E+1
1.003528E+1
9.484707E+0
8.689436E+0
7.832991E+0
7.037720E+0
6.364798E+0
5.875401E+0
5.569527E+0
5.386003E+0
5.202479E+0
5.141304E+0
5.141304E+0
5.324828E+0
5.569527E+0
5.997750E+0
6.487147E+0
7.037720E+0
7.527117E+0
8.016515E+0
8.444737E+0
8.872960E+0
9.240008E+0
9.545882E+0
9.790581E+0
9.974105E+0
1.015763E+1
1.027998E+1
1.027998E+1
1.009645E+1
9.790581E+0
9.423533E+0
8.995310E+0
8.505912E+0
8.016515E+0
7.465942E+0
6.976545E+0
6.487147E+0
6.120099E+0
5.814226E+0
5.753051E+0
5.936575E+0
6.181274E+0
6.425973E+0
6.609497E+0
6.854196E+0
7.282418E+0
7.955340E+0
8.505912E+0
8.934135E+0
9.178834E+0
9.301183E+0
9.423533E+0
9.423533E+0
9.484707E+0
9.545882E+0
9.607057E+0
9.545882E+0
9.423533E+0
9.240008E+0
9.056484E+0
8.872960E+0
8.628262E+0
8.200039E+0
7.710641E+0
7.282418E+0
6.915370E+0
6.670672E+0
6.425973E+0
6.181274E+0
6.058925E+0
5.936575E+0
5.997750E+0
6.058925E+0
6.242449E+0
6.487147E+0
6.793021E+0
7.037720E+0
7.404768E+0
7.832991E+0
8.261213E+0
8.567087E+0
8.750611E+0
8.689436E+0
8.505912E+0
8.200039E+0
7.955340E+0
7.649467E+0
7.282418E+0
6.793021E+0
6.242449E+0
5.753051E+0
5.263654E+0
4.835431E+0
4.468383E+0
4.284859E+0
4.101335E+0
3.978985E+0
3.856636E+0
3.917810E+0
4.101335E+0
4.407208E+0
4.713081E+0
5.080130E+0
5.508352E+0
6.058925E+0
6.487147E+0
6.793021E+0
6.976545E+0
7.098894E+0
7.221244E+0
7.221244E+0
7.037720E+0
6.670672E+0
6.303623E+0
5.936575E+0
5.630702E+0
5.324828E+0
4.957780E+0
4.651907E+0
4.468383E+0
4.346033E+0
4.346033E+0
4.346033E+0
4.407208E+0
4.468383E+0
4.590732E+0
4.651907E+0
4.774256E+0
4.896606E+0
4.957780E+0
5.080130E+0
5.141304E+0
5.202479E+0
5.263654E+0
5.386003E+0
5.569527E+0
5.753051E+0
5.936575E+0
6.058925E+0
6.058925E+0
5.875401E+0
5.630702E+0
5.386003E+0
5.080130E+0
4.774256E+0
4.346033E+0
3.917810E+0
3.550762E+0
3.306064E+0
3.122540E+0
3.000190E+0
3.061365E+0
3.244889E+0
3.489588E+0
3.856636E+0
4.284859E+0
4.774256E+0
5.202479E+0
5.630702E+0
5.875401E+0
6.120099E+0
6.181274E+0
6.181274E+0
5.997750E+0
5.569527E+0
5.080130E+0
4.468383E+0
3.978985E+0
3.428413E+0
3.000190E+0
2.633142E+0
2.388443E+0
2.388443E+0
2.510793E+0
2.816666E+0
3.244889E+0
3.673112E+0
4.162509E+0
4.651907E+0
5.141304E+0
5.508352E+0
5.753051E+0
5.936575E+0
6.058925E+0
6.181274E+0
6.120099E+0
5.997750E+0
5.691876E+0
5.447178E+0
5.141304E+0
4.957780E+0
4.774256E+0
4.713081E+0
4.835431E+0
4.957780E+0
5.202479E+0
5.508352E+0
5.753051E+0
5.997750E+0
6.242449E+0
6.364798E+0
6.487147E+0
6.609497E+0
6.609497E+0
6.548322E+0
6.487147E+0
6.425973E+0
6.303623E+0
6.242449E+0
6.120099E+0
5.997750E+0
5.753051E+0
5.508352E+0
5.386003E+0
5.324828E+0
5.263654E+0
5.263654E+0
5.202479E+0
5.202479E+0
5.263654E+0
5.447178E+0
5.753051E+0
6.120099E+0
6.487147E+0
6.854196E+0
7.160069E+0
7.465942E+0
7.649467E+0
7.710641E+0
7.527117E+0
7.221244E+0
6.854196E+0
6.487147E+0
5.997750E+0
5.508352E+0
5.080130E+0
4.774256E+0
4.651907E+0
4.529557E+0
4.468383E+0
4.468383E+0
4.529557E+0
4.651907E+0
4.896606E+0
5.080130E+0
5.263654E+0
5.324828E+0
5.386003E+0
5.386003E+0
5.386003E+0
5.324828E+0
5.202479E+0
5.080130E+0
4.957780E+0
5.018955E+0
5.202479E+0
5.447178E+0
5.691876E+0
5.936575E+0
6.181274E+0
6.364798E+0
6.548322E+0
6.548322E+0
6.425973E+0
6.181274E+0
5.936575E+0
5.691876E+0
5.508352E+0
5.386003E+0
5.263654E+0
5.202479E+0
5.141304E+0
5.202479E+0
5.324828E+0
5.569527E+0
5.936575E+0
6.425973E+0
6.915370E+0
7.465942E+0
8.077689E+0
8.628262E+0
9.178834E+0
9.668231E+0
1.003528E+1
1.027998E+1
1.052468E+1
1.070820E+1
1.095290E+1
1.119760E+1
1.131995E+1
1.138112E+1
1.131995E+1
1.113642E+1
1.070820E+1
1.034115E+1
9.912930E+0
9.423533E+0
8.811786E+0
8.200039E+0
7.588292E+0
7.098894E+0
6.854196E+0
6.731846E+0
6.731846E+0
6.976545E+0
7.343593E+0
7.832991E+0
8.322388E+0
8.934135E+0
9.545882E+0
1.015763E+1
1.058585E+1
1.095290E+1
1.113642E+1
1.119760E+1
1.119760E+1
1.101407E+1
1.070820E+1
1.034115E+1
1.003528E+1
9.729405E+0
9.301183E+0
8.689436E+0
7.588292E+0
5.630702E+0
2.633142E+0
-1.526737E+0
-6.481886E+0
-1.174291E+1
-1.669806E+1
-2.104146E+1
-2.471194E+1
-2.770950E+1
-3.046236E+1
-3.272583E+1
-3.401049E+1
-3.401049E+1
-3.290935E+1
-3.082941E+1
-2.813772E+1
-2.507899E+1
-2.183673E+1
-1.841095E+1
-1.455694E+1
-1.033589E+1
-6.176012E+0
-2.138483E+0
2.082570E+0
7.037720E+0
1.266579E+1
1.859974E+1
2.428898E+1
2.955001E+1
3.377106E+1
3.695214E+1
3.915443E+1
4.031675E+1
4.025557E+1
3.878738E+1
3.591217E+1
3.205817E+1
2.814299E+1
2.496190E+1
2.245374E+1
2.025145E+1
1.853856E+1
1.725389E+1
1.639745E+1
1.590805E+1
1.554100E+1
1.486808E+1
1.321636E+1
1.046350E+1
6.731846E+0
1.837871E+0
-3.973724E+0
-1.021354E+1
-1.657571E+1
-2.306023E+1
-2.954474E+1
-3.523399E+1
-3.914917E+1
-4.043383E+1
-3.890447E+1
-3.523399E+1
-3.027884E+1
-2.428372E+1
-1.700393E+1
-8.684175E+0
-5.854416E-2
8.077689E+0
1.517395E+1
2.104672E+1
2.575717E+1
2.930531E+1
3.144642E+1
3.211934E+1
3.132407E+1
2.942765E+1
2.679714E+1
2.392193E+1
2.123025E+1
1.859974E+1
1.609157E+1
1.370576E+1
1.168700E+1
1.021880E+1
9.240008E+0
8.995310E+0
9.790581E+0
1.162582E+1
1.407281E+1
1.633627E+1
1.774329E+1
1.847739E+1
1.921148E+1
2.019028E+1
2.129142E+1
2.196434E+1
2.202552E+1
2.171965E+1
2.086320E+1
1.957853E+1
1.780446E+1
1.541865E+1
1.242109E+1
8.995310E+0
5.630702E+0
2.755492E+0
2.473294E-1
-1.893785E+0
-3.851374E+0
-5.625441E+0
-7.338331E+0
-8.439476E+0
-8.439476E+0
-7.399507E+0
-5.625441E+0
-3.545502E+0
-1.159689E+0
1.470823E+0
4.468383E+0
7.527117E+0
1.040233E+1
1.291049E+1
1.468456E+1
1.547983E+1
1.499043E+1
1.327754E+1
1.070820E+1
7.527117E+0
3.489588E+0
-1.282038E+0
-6.053663E+0
-1.003002E+1
-1.241583E+1
-1.272170E+1
-1.094764E+1
-7.521855E+0
-2.994929E+0
2.021395E+0
7.404768E+0
1.266579E+1
1.731507E+1
2.049615E+1
2.165847E+1
2.074085E+1
1.829386E+1
1.480691E+1
1.027998E+1
4.835431E+0
-1.159689E+0
-6.848934E+0
-1.143704E+1
-1.406755E+1
-1.443460E+1
-1.278288E+1
-9.785318E+0
-5.808965E+0
-1.037339E+0
4.468383E+0
1.040233E+1
1.596922E+1
2.067967E+1
2.404428E+1
2.563483E+1
2.545130E+1
2.337136E+1
1.976205E+1
1.517395E+1
1.064703E+1
6.548322E+0
3.183714E+0
4.920281E-1
-1.220863E+0
-1.832610E+0
-1.526737E+0
-4.867668E-1
9.814255E-1
2.510793E+0
4.040160E+0
5.508352E+0
6.670672E+0
7.649467E+0
8.567087E+0
9.668231E+0
1.095290E+1
1.242109E+1
1.395046E+1
1.523513E+1
1.578570E+1
1.541865E+1
1.382811E+1
1.089173E+1
6.793021E+0
2.021395E+0
-2.689055E+0
-6.910109E+0
-1.003002E+1
-1.168173E+1
-1.174291E+1
-1.021354E+1
-7.338331E+0
-3.056104E+0
2.266094E+0
8.567087E+0
1.535748E+1
2.233139E+1
2.893826E+1
3.432163E+1
3.805328E+1
3.964383E+1
3.909326E+1
3.640157E+1
3.181347E+1
2.575717E+1
1.872208E+1
1.125877E+1
4.040160E+0
-2.322008E+0
-7.277157E+0
-1.058059E+1
-1.204878E+1
-1.217113E+1
-1.155938E+1
-1.058059E+1
-9.418270E+0
-8.378301E+0
-7.460681E+0
-6.787759E+0
-6.114838E+0
-5.197218E+0
-3.790200E+0
-2.077309E+0
-3.032429E-1
1.287299E+0
2.939015E+0
4.590732E+0
6.058925E+0
7.160069E+0
7.527117E+0
7.343593E+0
6.731846E+0
5.936575E+0
4.957780E+0
3.795461E+0
2.510793E+0
1.470823E+0
1.042600E+0
1.409648E+0
2.266094E+0
3.550762E+0
5.080130E+0
6.793021E+0
8.383563E+0
9.484707E+0
9.729405E+0
8.872960E+0
7.343593E+0
5.508352E+0
3.856636E+0
2.510793E+0
1.470823E+0
6.143774E-1
1.861547E-1
1.249800E-1
4.920281E-1
1.042600E+0
1.776696E+0
2.755492E+0
3.917810E+0
5.263654E+0
6.425973E+0
7.098894E+0
7.098894E+0
6.364798E+0
5.263654E+0
4.407208E+0
4.162509E+0
4.774256E+0
6.242449E+0
8.567087E+0
1.144230E+1
1.450103E+1
1.700919E+1
1.853856E+1
1.853856E+1
1.688684E+1
1.388928E+1
9.974105E+0
5.753051E+0
1.899046E+0
-1.220863E+0
-3.484326E+0
-4.830170E+0
-5.319568E+0
-4.952519E+0
-3.790200E+0
-1.954959E+0
1.249800E-1
2.204919E+0
4.040160E+0
5.386003E+0
6.120099E+0
6.181274E+0
5.508352E+0
4.284859E+0
2.571967E+0
8.590761E-1
-5.479417E-1
-1.159689E+0
-6.702910E-1
8.590761E-1
3.367238E+0
6.670672E+0
1.040233E+1
1.419516E+1
1.737624E+1
1.970088E+1
2.086320E+1
2.067967E+1
1.908913E+1
1.633627E+1
1.291049E+1
9.240008E+0
5.875401E+0
3.061365E+0
9.814255E-1
-2.420681E-1
-3.644176E-1
7.367269E-1
3.061365E+0
6.181274E+0
9.729405E+0
1.327754E+1
1.627510E+1
1.841621E+1
1.921148E+1
1.866091E+1
1.700919E+1
1.443986E+1
1.125877E+1
7.710641E+0
4.101335E+0
6.755521E-1
-2.199658E+0
-4.279597E+0
-5.258392E+0
-5.074868E+0
-3.790200E+0
-1.526737E+0
1.531998E+0
5.080130E+0
8.811786E+0
1.248227E+1
1.578570E+1
1.841621E+1
2.000675E+1
2.031263E+1
1.908913E+1
1.633627E+1
1.229874E+1
7.343593E+0
1.837871E+0
-3.606676E+0
-8.623000E+0
-1.266053E+1
-1.541339E+1
-1.675923E+1
-1.669806E+1
-1.516869E+1
-1.223231E+1
-8.072428E+0
-3.056104E+0
2.266094E+0
7.465942E+0
1.205405E+1
1.572453E+1
1.817151E+1
1.915031E+1
1.859974E+1
1.658097E+1
1.358341E+1
1.015763E+1
6.854196E+0
4.101335E+0
2.388443E+0
1.837871E+0
2.510793E+0
4.101335E+0
6.120099E+0
8.077689E+0
9.729405E+0
1.064703E+1
1.070820E+1
9.790581E+0
8.077689E+0
5.691876E+0
3.061365E+0
4.308534E-1
-1.710261E+0
-3.239628E+0
-3.790200E+0
-3.361977E+0
-1.771435E+0
6.755521E-1
3.611937E+0
6.548322E+0
9.117659E+0
1.107525E+1
1.211522E+1
1.217639E+1
1.113642E+1
9.056484E+0
6.425973E+0
3.550762E+0
9.202509E-1
-1.159689E+0
-2.444357E+0
-2.689055E+0
-1.710261E+0
4.920281E-1
3.795461E+0
7.771816E+0
1.193169E+1
1.572453E+1
1.884444E+1
2.098555E+1
2.202552E+1
2.184199E+1
2.043498E+1
1.798799E+1
1.474573E+1
1.107525E+1
7.221244E+0
3.550762E+0
2.473294E-1
-2.444357E+0
-4.218423E+0
-5.013694E+0
-4.952519E+0
-4.157249E+0
-2.994929E+0
-1.771435E+0
-6.091163E-1
3.085040E-1
1.042600E+0
1.776696E+0
2.694317E+0
3.917810E+0
5.324828E+0
6.793021E+0
8.138864E+0
9.362358E+0
1.034115E+1
1.107525E+1
1.156465E+1
1.180935E+1
1.180935E+1
1.150347E+1
1.089173E+1
1.009645E+1
8.995310E+0
7.527117E+0
5.630702E+0
3.306064E+0
7.367269E-1
-1.771435E+0
-4.034899E+0
-5.870139E+0
-7.277157E+0
-8.011252E+0
-8.072428E+0
-7.277157E+0
-5.625441E+0
-3.239628E+0
-2.420681E-1
3.183714E+0
6.854196E+0
1.046350E+1
1.376694E+1
1.645862E+1
1.823269E+1
1.884444E+1
1.823269E+1
1.645862E+1
1.382811E+1
1.070820E+1
7.343593E+0
4.101335E+0
1.164950E+0
-1.098514E+0
-2.505532E+0
-2.933755E+0
-2.505532E+0
-1.282038E+0
4.920281E-1
2.633142E+0
4.835431E+0
6.915370E+0
8.689436E+0
1.003528E+1
1.083055E+1
1.089173E+1
1.034115E+1
9.117659E+0
7.465942E+0
5.691876E+0
4.101335E+0
2.939015E+0
2.204919E+0
1.837871E+0
1.837871E+0
2.143745E+0
2.449618E+0
2.571967E+0
2.388443E+0
1.776696E+0
9.202509E-1
-1.197188E-1
-1.282038E+0
-2.260833E+0
-2.872579E+0
-2.872579E+0
-2.138483E+0
-6.091163E-1
1.654347E+0
4.529557E+0
7.710641E+0
1.101407E+1
1.395046E+1
1.627510E+1
1.768212E+1
1.798799E+1
1.719272E+1
1.523513E+1
1.242109E+1
9.056484E+0
5.447178E+0
1.899046E+0
-1.220863E+0
-3.729026E+0
-5.380742E+0
-6.114838E+0
-5.808965E+0
-4.707820E+0
-2.872579E+0
-5.479417E-1
2.021395E+0
4.590732E+0
6.793021E+0
8.444737E+0
9.484707E+0
9.851755E+0
9.607057E+0
8.872960E+0
7.710641E+0
6.242449E+0
4.774256E+0
3.367238E+0
2.204919E+0
1.409648E+0
9.202509E-1
7.979015E-1
9.814255E-1
1.593172E+0
2.510793E+0
3.673112E+0
4.957780E+0
6.303623E+0
7.527117E+0
8.628262E+0
9.362358E+0
9.851755E+0
9.912930E+0
9.729405E+0
9.117659E+0
8.200039E+0
7.037720E+0
5.814226E+0
4.529557E+0
3.306064E+0
2.204919E+0
1.409648E+0
9.202509E-1
8.590761E-1
1.226124E+0
1.837871E+0
2.571967E+0
3.367238E+0
3.978985E+0
4.407208E+0
4.590732E+0
4.468383E+0
4.284859E+0
4.162509E+0
4.101335E+0
4.223684E+0
4.590732E+0
5.324828E+0
6.487147E+0
7.894165E+0
9.423533E+0
1.089173E+1
1.205405E+1
1.284932E+1
1.309401E+1
1.278814E+1
1.193169E+1
1.064703E+1
9.056484E+0
7.221244E+0
5.386003E+0
3.428413E+0
1.531998E+0
2.630711E-3
-1.159689E+0
-1.710261E+0
-1.771435E+0
-1.404387E+0
-6.702910E-1
3.085040E-1
1.409648E+0
2.633142E+0
3.856636E+0
4.896606E+0
5.691876E+0
6.181274E+0
6.487147E+0
6.548322E+0
6.487147E+0
6.242449E+0
5.936575E+0
5.691876E+0
5.447178E+0
5.263654E+0
5.202479E+0
5.447178E+0
5.875401E+0
6.364798E+0
6.793021E+0
7.037720E+0
7.098894E+0
6.793021E+0
6.181274E+0
5.324828E+0
4.407208E+0
3.550762E+0
2.755492E+0
2.204919E+0
1.960221E+0
2.143745E+0
2.694317E+0
3.611937E+0
4.774256E+0
5.997750E+0
7.098894E+0
8.077689E+0
8.689436E+0
8.934135E+0
8.750611E+0
8.261213E+0
7.465942E+0
6.425973E+0
5.386003E+0
4.468383E+0
3.611937E+0
3.000190E+0
2.694317E+0
2.877841E+0
3.489588E+0
4.468383E+0
5.691876E+0
7.098894E+0
8.628262E+0
1.009645E+1
1.138112E+1
1.229874E+1
1.278814E+1
1.272697E+1
1.223757E+1
1.125877E+1
9.974105E+0
8.567087E+0
7.098894E+0
5.753051E+0
4.651907E+0
3.856636E+0
3.306064E+0
3.122540E+0
3.183714E+0
3.428413E+0
3.795461E+0
4.162509E+0
4.468383E+0
4.713081E+0
4.957780E+0
5.202479E+0
5.447178E+0
5.691876E+0
5.936575E+0
6.120099E+0
6.120099E+0
6.058925E+0
6.058925E+0
6.058925E+0
6.120099E+0
6.242449E+0
6.303623E+0
6.242449E+0
6.058925E+0
5.875401E+0
5.569527E+0
5.324828E+0
5.080130E+0
4.957780E+0
5.018955E+0
5.324828E+0
5.936575E+0
6.731846E+0
7.649467E+0
8.505912E+0
9.240008E+0
9.729405E+0
9.851755E+0
9.668231E+0
9.178834E+0
8.383563E+0
7.465942E+0
6.364798E+0
5.263654E+0
4.223684E+0
3.244889E+0
2.449618E+0
1.960221E+0
1.837871E+0
1.960221E+0
2.449618E+0
3.183714E+0
4.101335E+0
5.141304E+0
6.120099E+0
7.037720E+0
7.771816E+0
8.261213E+0
8.505912E+0
8.567087E+0
8.505912E+0
8.322388E+0
8.016515E+0
7.588292E+0
7.098894E+0
6.609497E+0
6.120099E+0
5.569527E+0
5.018955E+0
4.468383E+0
3.917810E+0
3.428413E+0
3.061365E+0
2.755492E+0
2.633142E+0
2.633142E+0
2.816666E+0
3.183714E+0
3.611937E+0
4.223684E+0
4.957780E+0
5.691876E+0
6.364798E+0
6.976545E+0
7.465942E+0
7.710641E+0
7.710641E+0
7.404768E+0
6.976545E+0
6.425973E+0
5.875401E+0
5.324828E+0
4.896606E+0
4.774256E+0
4.957780E+0
5.447178E+0
6.120099E+0
6.915370E+0
7.771816E+0
8.567087E+0
9.117659E+0
9.362358E+0
9.362358E+0
8.995310E+0
8.322388E+0
7.404768E+0
6.364798E+0
5.263654E+0
4.346033E+0
3.550762E+0
3.122540E+0
2.939015E+0
3.122540E+0
3.489588E+0
3.978985E+0
4.529557E+0
5.080130E+0
5.447178E+0
5.691876E+0
5.753051E+0
5.691876E+0
5.508352E+0
5.386003E+0
5.202479E+0
5.080130E+0
5.080130E+0
5.324828E+0
5.630702E+0
5.997750E+0
6.425973E+0
6.854196E+0
7.221244E+0
7.343593E+0
7.221244E+0
6.915370E+0
6.487147E+0
5.997750E+0
5.508352E+0
5.080130E+0
4.835431E+0
4.713081E+0
4.774256E+0
5.080130E+0
5.569527E+0
6.120099E+0
6.670672E+0
7.221244E+0
7.588292E+0
7.771816E+0
7.771816E+0
7.527117E+0
7.037720E+0
6.242449E+0
5.324828E+0
4.284859E+0
3.306064E+0
2.571967E+0
1.960221E+0
1.715522E+0
1.715522E+0
2.082570E+0
2.633142E+0
3.306064E+0
4.101335E+0
4.835431E+0
5.508352E+0
5.997750E+0
6.181274E+0
6.120099E+0
5.814226E+0
5.447178E+0
4.896606E+0
4.284859E+0
3.611937E+0
3.122540E+0
2.816666E+0
2.755492E+0
2.877841E+0
3.061365E+0
3.367238E+0
3.734286E+0
4.101335E+0
4.407208E+0
4.468383E+0
4.407208E+0
4.162509E+0
3.856636E+0
3.489588E+0
3.061365E+0
2.694317E+0
2.388443E+0
2.266094E+0
2.388443E+0
2.694317E+0
3.244889E+0
3.856636E+0
4.529557E+0
5.202479E+0
5.691876E+0
6.058925E+0
6.242449E+0
6.120099E+0
5.814226E+0
5.263654E+0
4.651907E+0
4.040160E+0
3.489588E+0
3.122540E+0
2.939015E+0
3.000190E+0
3.183714E+0
3.611937E+0
4.162509E+0
4.774256E+0
5.386003E+0
5.875401E+0
6.181274E+0
6.364798E+0
6.303623E+0
6.120099E+0
5.875401E+0
5.508352E+0
5.141304E+0
4.774256E+0
4.590732E+0
4.590732E+0
4.713081E+0
4.957780E+0
5.263654E+0
5.569527E+0
5.753051E+0
5.936575E+0
5.936575E+0
5.753051E+0
5.324828E+0
4.835431E+0
4.346033E+0
3.978985E+0
3.611937E+0
3.489588E+0
3.489588E+0
3.795461E+0
4.284859E+0
5.018955E+0
5.814226E+0
6.670672E+0
7.465942E+0
8.077689E+0
8.444737E+0
8.628262E+0
8.444737E+0
7.955340E+0
7.160069E+0
6.303623E+0
5.386003E+0
4.590732E+0
3.856636E+0
3.367238E+0
3.183714E+0
3.244889E+0
3.550762E+0
4.040160E+0
4.651907E+0
5.202479E+0
5.753051E+0
6.181274E+0
6.487147E+0
6.670672E+0
6.670672E+0
6.609497E+0
6.425973E+0
6.303623E+0
6.181274E+0
6.181274E+0
6.181274E+0
6.242449E+0
6.364798E+0
6.548322E+0
6.670672E+0
6.731846E+0
6.731846E+0
6.548322E+0
6.242449E+0
5.691876E+0
5.080130E+0
4.468383E+0
3.856636E+0
3.306064E+0
2.877841E+0
2.633142E+0
2.571967E+0
2.694317E+0
2.939015E+0
3.367238E+0
3.734286E+0
4.101335E+0
4.346033E+0
4.529557E+0
4.590732E+0
4.529557E+0
4.407208E+0
4.162509E+0
3.917810E+0
3.673112E+0
3.550762E+0
3.489588E+0
3.550762E+0
3.795461E+0
4.162509E+0
4.590732E+0
4.957780E+0
5.263654E+0
5.386003E+0
5.324828E+0
5.202479E+0
4.957780E+0
4.651907E+0
4.223684E+0
3.795461E+0
3.367238E+0
3.183714E+0
3.244889E+0
3.489588E+0
3.856636E+0
4.284859E+0
4.774256E+0
5.386003E+0
5.936575E+0
6.303623E+0
6.487147E+0
6.425973E+0
6.181274E+0
5.814226E+0
5.324828E+0
4.835431E+0
4.223684E+0
3.795461E+0
3.489588E+0
3.428413E+0
3.611937E+0
3.978985E+0
4.468383E+0
5.080130E+0
5.691876E+0
6.242449E+0
6.670672E+0
6.915370E+0
6.976545E+0
6.915370E+0
6.731846E+0
6.425973E+0
6.058925E+0
5.753051E+0
5.447178E+0
5.202479E+0
5.141304E+0
5.141304E+0
5.263654E+0
5.386003E+0
5.447178E+0
5.447178E+0
5.324828E+0
5.141304E+0
4.896606E+0
4.590732E+0
4.346033E+0
4.040160E+0
3.856636E+0
3.673112E+0
3.673112E+0
3.856636E+0
4.162509E+0
4.651907E+0
5.141304E+0
5.691876E+0
6.181274E+0
6.548322E+0
6.731846E+0
6.793021E+0
6.731846E+0
6.487147E+0
6.058925E+0
5.569527E+0
5.080130E+0
4.651907E+0
4.346033E+0
4.162509E+0
4.223684E+0
4.346033E+0
4.713081E+0
5.080130E+0
5.508352E+0
5.875401E+0
6.120099E+0
6.242449E+0
6.364798E+0
6.303623E+0
6.058925E+0
5.630702E+0
5.202479E+0
4.713081E+0
4.284859E+0
3.978985E+0
3.795461E+0
3.795461E+0
4.040160E+0
4.407208E+0
4.896606E+0
5.386003E+0
5.753051E+0
6.058925E+0
6.242449E+0
6.303623E+0
6.120099E+0
5.814226E+0
5.386003E+0
4.957780E+0
4.529557E+0
4.223684E+0
3.978985E+0
3.917810E+0
3.978985E+0
4.162509E+0
4.407208E+0
4.713081E+0
5.018955E+0
5.141304E+0
5.202479E+0
5.080130E+0
4.896606E+0
4.651907E+0
4.346033E+0
3.978985E+0
3.673112E+0
3.428413E+0
3.367238E+0
3.428413E+0
3.673112E+0
3.978985E+0
4.346033E+0
4.774256E+0
5.263654E+0
5.630702E+0
5.875401E+0
5.936575E+0
5.875401E+0
5.753051E+0
5.447178E+0
5.018955E+0
4.651907E+0
4.407208E+0
4.284859E+0
4.346033E+0
4.529557E+0
4.835431E+0
5.263654E+0
5.691876E+0
6.058925E+0
6.364798E+0
6.548322E+0
6.548322E+0
6.364798E+0
5.936575E+0
5.447178E+0
4.957780E+0
4.468383E+0
3.978985E+0
3.673112E+0
3.428413E+0
3.428413E+0
3.550762E+0
3.856636E+0
4.162509E+0
4.529557E+0
4.896606E+0
5.263654E+0
5.569527E+0
5.691876E+0
5.630702E+0
5.447178E+0
5.202479E+0
4.835431E+0
4.529557E+0
4.223684E+0
4.101335E+0
4.040160E+0
4.101335E+0
4.284859E+0
4.590732E+0
5.018955E+0
5.447178E+0
5.875401E+0
6.242449E+0
6.487147E+0
6.731846E+0
6.854196E+0
6.793021E+0
6.670672E+0
6.425973E+0
6.181274E+0
5.997750E+0
5.814226E+0
5.753051E+0
5.691876E+0
5.691876E+0
5.691876E+0
5.753051E+0
5.753051E+0
5.753051E+0
5.753051E+0
5.691876E+0
5.508352E+0
5.202479E+0
4.896606E+0
4.529557E+0
4.162509E+0
3.917810E+0
3.734286E+0
3.673112E+0
3.673112E+0
3.795461E+0
3.978985E+0
4.101335E+0
4.284859E+0
4.468383E+0
4.590732E+0
4.774256E+0
4.774256E+0
4.774256E+0
4.651907E+0
4.529557E+0
4.346033E+0
4.223684E+0
4.162509E+0
4.162509E+0
4.101335E+0
4.101335E+0
4.162509E+0
4.284859E+0
4.407208E+0
4.529557E+0
4.651907E+0
4.713081E+0
4.774256E+0
4.774256E+0
4.774256E+0
4.774256E+0
4.774256E+0
4.713081E+0
4.713081E+0
4.774256E+0
4.896606E+0
4.957780E+0
5.080130E+0
5.141304E+0
5.263654E+0
5.324828E+0
5.386003E+0
5.263654E+0
5.080130E+0
4.835431E+0
4.651907E+0
4.407208E+0
4.101335E+0
3.795461E+0
3.611937E+0
3.550762E+0
3.550762E+0
3.611937E+0
3.795461E+0
4.040160E+0
4.223684E+0
4.407208E+0
4.529557E+0
4.651907E+0
4.774256E+0
4.835431E+0
4.713081E+0
4.590732E+0
4.346033E+0
4.101335E+0
3.856636E+0
3.673112E+0
3.611937E+0
3.550762E+0
3.611937E+0
3.611937E+0
3.734286E+0
3.856636E+0
3.978985E+0
4.040160E+0
4.040160E+0
4.040160E+0
4.040160E+0
3.917810E+0
3.856636E+0
3.795461E+0
3.856636E+0
3.917810E+0
4.101335E+0
4.284859E+0
4.590732E+0
4.896606E+0
5.202479E+0
5.508352E+0
5.753051E+0
5.875401E+0
5.875401E+0
5.753051E+0
5.569527E+0
5.324828E+0
4.896606E+0
4.468383E+0
4.101335E+0
3.734286E+0
3.489588E+0
3.244889E+0
3.183714E+0
3.244889E+0
3.428413E+0
3.673112E+0
3.917810E+0
4.223684E+0
4.529557E+0
4.774256E+0
4.835431E+0
4.835431E+0
4.774256E+0
4.590732E+0
4.407208E+0
4.223684E+0
4.162509E+0
4.162509E+0
4.223684E+0
4.284859E+0
4.468383E+0
4.651907E+0
4.835431E+0
5.018955E+0
5.202479E+0
5.263654E+0
5.263654E+0
5.202479E+0
5.018955E+0
4.896606E+0
4.713081E+0
4.590732E+0
4.529557E+0
4.468383E+0
4.529557E+0
4.651907E+0
4.896606E+0
5.141304E+0
5.324828E+0
5.569527E+0
5.753051E+0
5.875401E+0
5.814226E+0
5.691876E+0
5.508352E+0
5.202479E+0
4.835431E+0
4.468383E+0
4.162509E+0
3.978985E+0
3.856636E+0
3.795461E+0
3.917810E+0
4.040160E+0
4.284859E+0
4.468383E+0
4.590732E+0
4.713081E+0
4.835431E+0
4.835431E+0
4.713081E+0
4.590732E+0
4.407208E+0
4.284859E+0
4.223684E+0
4.284859E+0
4.346033E+0
4.468383E+0
4.651907E+0
4.835431E+0
5.018955E+0
5.263654E+0
5.447178E+0
5.630702E+0
5.691876E+0
5.630702E+0
5.569527E+0
5.386003E+0
5.141304E+0
4.835431E+0
4.468383E+0
4.101335E+0
3.856636E+0
3.611937E+0
3.489588E+0
3.367238E+0
3.428413E+0
3.550762E+0
3.673112E+0
3.795461E+0
3.856636E+0
3.917810E+0
3.978985E+0
3.978985E+0
3.917810E+0
3.795461E+0
3.673112E+0
3.611937E+0
3.611937E+0
3.673112E+0
3.795461E+0
3.917810E+0
4.040160E+0
4.223684E+0
4.407208E+0
4.590732E+0
4.774256E+0
5.018955E+0
5.202479E+0
5.263654E+0
5.263654E+0
5.263654E+0
5.202479E+0
5.141304E+0
5.018955E+0
4.896606E+0
4.835431E+0
4.835431E+0
4.896606E+0
4.957780E+0
5.018955E+0
5.018955E+0
5.018955E+0
4.957780E+0
4.896606E+0
4.774256E+0
4.651907E+0
4.590732E+0
4.468383E+0
4.407208E+0
4.346033E+0
4.407208E+0
4.529557E+0
4.774256E+0
4.957780E+0
5.202479E+0
5.508352E+0
5.691876E+0
5.814226E+0
5.814226E+0
5.691876E+0
5.630702E+0
5.508352E+0
5.324828E+0
5.141304E+0
4.896606E+0
4.651907E+0
4.590732E+0
4.651907E+0
4.835431E+0
5.080130E+0
5.386003E+0
5.753051E+0
5.997750E+0
6.242449E+0
6.425973E+0
6.548322E+0
6.609497E+0
6.487147E+0
6.120099E+0
5.630702E+0
4.957780E+0
4.284859E+0
3.550762E+0
2.816666E+0
2.082570E+0
1.348474E+0
6.755521E-1
6.380522E-2
-3.644176E-1
-6.091163E-1
-7.314656E-1
-6.702910E-1
-4.867668E-1
-1.197188E-1
3.085040E-1
8.590761E-1
1.409648E+0
1.960221E+0
2.510793E+0
3.061365E+0
3.673112E+0
4.284859E+0
4.835431E+0
5.202479E+0
5.324828E+0
5.324828E+0
5.202479E+0
5.018955E+0
4.774256E+0
4.284859E+0
3.611937E+0
2.755492E+0
1.837871E+0
9.814255E-1
2.473294E-1
-3.032429E-1
-6.702910E-1
-7.926405E-1
-6.091163E-1
-2.420681E-1
3.085040E-1
1.103775E+0
2.021395E+0
2.939015E+0
3.856636E+0
4.713081E+0
5.447178E+0
6.058925E+0
6.609497E+0
7.037720E+0
7.404768E+0
7.588292E+0
7.710641E+0
7.955340E+0
8.200039E+0
8.444737E+0
8.628262E+0
8.750611E+0
8.750611E+0
8.750611E+0
8.505912E+0
8.077689E+0
7.465942E+0
6.731846E+0
5.936575E+0
5.080130E+0
4.284859E+0
3.611937E+0
3.183714E+0
2.939015E+0
2.877841E+0
2.939015E+0
3.061365E+0
3.244889E+0
3.550762E+0
3.856636E+0
4.040160E+0
4.162509E+0
4.162509E+0
4.040160E+0
3.917810E+0
3.917810E+0
4.101335E+0
4.468383E+0
4.896606E+0
5.447178E+0
6.058925E+0
6.854196E+0
7.710641E+0
8.444737E+0
8.995310E+0
9.301183E+0
9.362358E+0
9.056484E+0
8.444737E+0
7.588292E+0
6.548322E+0
5.386003E+0
4.040160E+0
2.755492E+0
1.470823E+0
4.308534E-1
-3.644176E-1
-1.037339E+0
-1.404387E+0
-1.587911E+0
-1.465562E+0
-1.098514E+0
-6.702910E-1
-1.197188E-1
4.308534E-1
9.814255E-1
1.593172E+0
2.204919E+0
2.755492E+0
3.306064E+0
3.795461E+0
4.223684E+0
4.590732E+0
4.835431E+0
5.080130E+0
5.202479E+0
5.386003E+0
5.447178E+0
5.447178E+0
5.324828E+0
5.080130E+0
4.896606E+0
4.590732E+0
4.223684E+0
3.795461E+0
3.367238E+0
2.939015E+0
2.633142E+0
2.449618E+0
2.327269E+0
2.388443E+0
2.510793E+0
2.755492E+0
3.000190E+0
3.244889E+0
3.367238E+0
3.489588E+0
3.489588E+0
3.428413E+0
3.306064E+0
3.183714E+0
3.000190E+0
2.939015E+0
3.000190E+0
3.183714E+0
3.489588E+0
3.917810E+0
4.529557E+0
5.263654E+0
5.997750E+0
6.670672E+0
7.160069E+0
7.465942E+0
7.649467E+0
7.527117E+0
7.160069E+0
6.548322E+0
5.691876E+0
4.774256E+0
3.795461E+0
2.939015E+0
2.143745E+0
1.654347E+0
1.409648E+0
1.470823E+0
1.776696E+0
2.204919E+0
2.694317E+0
3.244889E+0
3.856636E+0
4.529557E+0
5.018955E+0
5.447178E+0
5.814226E+0
6.058925E+0
6.303623E+0
6.425973E+0
6.425973E+0
6.364798E+0
6.242449E+0
5.936575E+0
5.569527E+0
5.018955E+0
4.407208E+0
3.734286E+0
3.061365E+0
2.510793E+0
2.082570E+0
1.654347E+0
1.348474E+0
1.103775E+0
1.042600E+0
1.164950E+0
1.470823E+0
1.776696E+0
2.082570E+0
2.266094E+0
2.388443E+0
2.449618E+0
2.327269E+0
2.143745E+0
1.837871E+0
1.531998E+0
1.226124E+0
8.590761E-1
6.143774E-1
4.308534E-1
3.696786E-1
3.085040E-1
3.085040E-1
3.696786E-1
4.308534E-1
5.532028E-1
6.755521E-1
7.367269E-1
7.979015E-1
9.814255E-1
1.226124E+0
1.654347E+0
2.266094E+0
2.939015E+0
3.734286E+0
4.468383E+0
5.202479E+0
5.753051E+0
6.181274E+0
6.364798E+0
6.303623E+0
5.997750E+0
5.508352E+0
4.713081E+0
3.734286E+0
2.755492E+0
1.899046E+0
1.226124E+0
7.367269E-1
4.308534E-1
4.308534E-1
6.755521E-1
1.226124E+0
1.960221E+0
2.816666E+0
3.673112E+0
4.590732E+0
5.324828E+0
5.997750E+0
6.425973E+0
6.731846E+0
6.915370E+0
6.976545E+0
6.915370E+0
6.670672E+0
6.364798E+0
5.997750E+0
5.569527E+0
5.141304E+0
4.590732E+0
3.917810E+0
3.367238E+0
2.816666E+0
2.266094E+0
1.776696E+0
1.348474E+0
1.103775E+0
9.814255E-1
1.042600E+0
1.287299E+0
1.715522E+0
2.266094E+0
2.939015E+0
3.734286E+0
4.529557E+0
5.263654E+0
5.753051E+0
6.058925E+0
6.181274E+0
6.120099E+0
6.058925E+0
5.936575E+0
5.753051E+0
5.508352E+0
5.263654E+0
5.080130E+0
4.957780E+0
4.896606E+0
4.774256E+0
4.590732E+0
4.346033E+0
4.101335E+0
3.734286E+0
3.428413E+0
3.122540E+0
2.816666E+0
2.633142E+0
2.510793E+0
2.510793E+0
2.694317E+0
3.061365E+0
3.550762E+0
4.162509E+0
4.713081E+0
5.202479E+0
5.630702E+0
5.814226E+0
5.875401E+0
5.630702E+0
5.141304E+0
4.468383E+0
3.673112E+0
2.816666E+0
1.960221E+0
1.226124E+0
7.367269E-1
4.920281E-1
3.696786E-1
4.920281E-1
7.979015E-1
1.226124E+0
1.776696E+0
2.327269E+0
2.816666E+0
3.183714E+0
3.428413E+0
3.611937E+0
3.673112E+0
3.611937E+0
3.550762E+0
3.550762E+0
3.611937E+0
3.673112E+0
3.795461E+0
3.917810E+0
4.040160E+0
4.162509E+0
4.223684E+0
4.284859E+0
4.223684E+0
3.978985E+0
3.611937E+0
3.061365E+0
2.388443E+0
1.715522E+0
1.164950E+0
7.367269E-1
4.308534E-1
3.696786E-1
4.920281E-1
7.979015E-1
1.287299E+0
1.960221E+0
2.694317E+0
3.428413E+0
4.101335E+0
4.774256E+0
5.263654E+0
5.691876E+0
5.875401E+0
5.936575E+0
5.936575E+0
5.814226E+0
5.630702E+0
5.324828E+0
4.957780E+0
4.468383E+0
3.978985E+0
3.428413E+0
3.000190E+0
2.694317E+0
2.449618E+0
2.266094E+0
2.204919E+0
2.204919E+0
2.327269E+0
2.388443E+0
2.510793E+0
2.633142E+0
2.755492E+0
2.877841E+0
2.939015E+0
3.000190E+0
3.000190E+0
2.939015E+0
2.877841E+0
2.877841E+0
2.877841E+0
2.877841E+0
2.939015E+0
3.000190E+0
3.061365E+0
3.183714E+0
3.183714E+0
3.244889E+0
3.183714E+0
3.122540E+0
3.000190E+0
2.816666E+0
2.633142E+0
2.510793E+0
2.388443E+0
2.388443E+0
2.571967E+0
2.816666E+0
3.183714E+0
3.611937E+0
4.040160E+0
4.468383E+0
4.957780E+0
5.263654E+0
5.386003E+0
5.324828E+0
5.141304E+0
4.774256E+0
4.346033E+0
3.856636E+0
3.367238E+0
2.939015E+0
2.571967E+0
2.266094E+0
2.082570E+0
2.021395E+0
2.143745E+0
2.449618E+0
2.877841E+0
3.367238E+0
3.795461E+0
4.223684E+0
4.590732E+0
4.835431E+0
4.957780E+0
4.896606E+0
4.713081E+0
4.407208E+0
4.101335E+0
3.856636E+0
3.673112E+0
3.611937E+0
3.673112E+0
3.734286E+0
3.795461E+0
3.917810E+0
4.040160E+0
4.101335E+0
4.162509E+0
4.101335E+0
3.917810E+0
3.673112E+0
3.306064E+0
2.939015E+0
2.633142E+0
2.388443E+0
2.143745E+0
2.021395E+0
1.960221E+0
2.021395E+0
2.082570E+0
2.204919E+0
2.327269E+0
2.571967E+0
2.755492E+0
2.939015E+0
3.061365E+0
3.183714E+0
3.244889E+0
3.183714E+0
3.122540E+0
3.000190E+0
2.939015E+0
2.939015E+0
2.939015E+0
2.939015E+0
3.000190E+0
3.122540E+0
3.183714E+0
3.244889E+0
3.306064E+0
3.306064E+0
3.306064E+0
3.306064E+0
3.306064E+0
3.244889E+0
3.183714E+0
3.122540E+0
3.061365E+0
3.000190E+0
3.000190E+0
3.061365E+0
3.061365E+0
3.061365E+0
3.061365E+0
3.061365E+0
3.061365E+0
3.061365E+0
2.939015E+0
2.816666E+0
2.755492E+0
2.816666E+0
2.877841E+0
2.877841E+0
2.877841E+0
2.877841E+0
2.816666E+0
2.816666E+0
2.755492E+0
2.694317E+0
2.633142E+0
2.571967E+0
2.633142E+0
2.694317E+0
2.816666E+0
2.877841E+0
3.061365E+0
3.244889E+0
3.550762E+0
3.795461E+0
4.040160E+0
4.223684E+0
4.407208E+0
4.468383E+0
4.407208E+0
4.346033E+0
4.162509E+0
3.917810E+0
3.673112E+0
3.428413E+0
3.183714E+0
2.877841E+0
2.571967E+0
2.266094E+0
2.021395E+0
1.960221E+0
1.899046E+0
1.899046E+0
1.960221E+0
1.960221E+0
2.082570E+0
2.204919E+0
2.327269E+0
2.388443E+0
2.510793E+0
2.571967E+0
2.755492E+0
3.000190E+0
3.306064E+0
3.611937E+0
3.978985E+0
4.346033E+0
4.590732E+0
4.713081E+0
4.713081E+0
4.590732E+0
4.346033E+0
3.978985E+0
3.550762E+0
3.061365E+0
2.571967E+0
2.143745E+0
1.776696E+0
1.470823E+0
1.287299E+0
1.164950E+0
1.226124E+0
1.287299E+0
1.409648E+0
1.531998E+0
1.715522E+0
1.899046E+0
2.082570E+0
2.204919E+0
2.388443E+0
2.571967E+0
2.755492E+0
2.877841E+0
3.061365E+0
3.244889E+0
3.428413E+0
3.673112E+0
3.856636E+0
3.978985E+0
4.040160E+0
4.101335E+0
4.040160E+0
3.917810E+0
3.734286E+0
3.489588E+0
3.244889E+0
3.000190E+0
2.755492E+0
2.571967E+0
2.510793E+0
2.510793E+0
2.571967E+0
2.694317E+0
2.816666E+0
2.939015E+0
3.061365E+0
3.183714E+0
3.183714E+0
3.183714E+0
3.122540E+0
3.000190E+0
2.877841E+0
2.755492E+0
2.633142E+0
2.633142E+0
2.694317E+0
2.816666E+0
3.061365E+0
3.244889E+0
3.428413E+0
3.611937E+0
3.795461E+0
3.917810E+0
4.040160E+0
4.040160E+0
3.917810E+0
3.856636E+0
3.734286E+0
3.673112E+0
3.611937E+0
3.489588E+0
3.367238E+0
3.183714E+0
3.122540E+0
3.061365E+0
2.939015E+0
2.877841E+0
2.816666E+0
2.755492E+0
2.694317E+0
2.571967E+0
2.449618E+0
2.449618E+0
2.510793E+0
2.571967E+0
2.694317E+0
2.877841E+0
3.061365E+0
3.306064E+0
3.550762E+0
3.734286E+0
3.917810E+0
4.101335E+0
4.162509E+0
4.162509E+0
4.162509E+0
4.040160E+0
3.795461E+0
3.489588E+0
3.122540E+0
2.755492E+0
2.388443E+0
2.082570E+0
1.837871E+0
1.593172E+0
1.470823E+0
1.409648E+0
1.470823E+0
1.531998E+0
1.776696E+0
2.021395E+0
2.204919E+0
2.449618E+0
2.694317E+0
2.877841E+0
3.061365E+0
3.183714E+0
3.306064E+0
3.367238E+0
3.367238E+0
3.367238E+0
3.367238E+0
3.244889E+0
3.122540E+0
3.000190E+0
2.816666E+0
2.633142E+0
2.388443E+0
2.143745E+0
1.899046E+0
1.593172E+0
1.348474E+0
1.103775E+0
8.590761E-1
7.367269E-1
6.755521E-1
7.367269E-1
8.590761E-1
1.103775E+0
1.348474E+0
1.654347E+0
1.960221E+0
2.266094E+0
2.571967E+0
2.816666E+0
2.939015E+0
2.939015E+0
2.816666E+0
2.755492E+0
2.633142E+0
2.510793E+0
2.266094E+0
2.021395E+0
1.837871E+0
1.654347E+0
1.409648E+0
1.164950E+0
9.814255E-1
7.979015E-1
6.755521E-1
6.755521E-1
6.755521E-1
6.143774E-1
6.755521E-1
7.367269E-1
9.202509E-1
1.042600E+0
1.226124E+0
1.470823E+0
1.776696E+0
2.082570E+0
2.449618E+0
2.816666E+0
3.122540E+0
3.428413E+0
3.734286E+0
3.856636E+0
3.856636E+0
3.673112E+0
3.367238E+0
3.000190E+0
2.633142E+0
2.266094E+0
1.899046E+0
1.593172E+0
1.409648E+0
1.348474E+0
1.348474E+0
1.409648E+0
1.470823E+0
1.593172E+0
1.776696E+0
2.021395E+0
2.266094E+0
2.449618E+0
2.571967E+0
2.633142E+0
2.694317E+0
2.816666E+0
2.877841E+0
2.939015E+0
3.000190E+0
3.000190E+0
3.061365E+0
3.122540E+0
3.244889E+0
3.367238E+0
3.489588E+0
3.611937E+0
3.550762E+0
3.489588E+0
3.306064E+0
3.183714E+0
3.000190E+0
2.755492E+0
2.571967E+0
2.327269E+0
2.204919E+0
2.143745E+0
2.143745E+0
2.204919E+0
2.327269E+0
2.571967E+0
2.755492E+0
2.939015E+0
3.061365E+0
3.183714E+0
3.306064E+0
3.306064E+0
3.183714E+0
3.000190E+0
2.877841E+0
2.755492E+0
2.633142E+0
2.571967E+0
2.571967E+0
2.571967E+0
2.633142E+0
2.816666E+0
2.877841E+0
2.877841E+0
2.816666E+0
2.816666E+0
2.755492E+0
2.694317E+0
2.633142E+0
2.571967E+0
2.510793E+0
2.571967E+0
2.633142E+0
2.755492E+0
2.877841E+0
2.877841E+0
2.877841E+0
2.939015E+0
2.939015E+0
2.877841E+0
2.816666E+0
2.694317E+0
2.571967E+0
2.388443E+0
2.266094E+0
2.143745E+0
2.021395E+0
2.021395E+0
2.021395E+0
2.143745E+0
2.327269E+0
2.633142E+0
3.000190E+0
3.244889E+0
3.367238E+0
3.489588E+0
3.489588E+0
3.306064E+0
3.122540E+0
2.816666E+0
2.510793E+0
2.204919E+0
1.899046E+0
1.654347E+0
1.531998E+0
1.470823E+0
1.531998E+0
1.715522E+0
1.899046E+0
2.204919E+0
2.510793E+0
2.755492E+0
3.061365E+0
3.244889E+0
3.367238E+0
3.367238E+0
3.244889E+0
3.061365E+0
2.816666E+0
2.510793E+0
2.266094E+0
2.082570E+0
1.899046E+0
1.837871E+0
1.837871E+0
1.837871E+0
1.960221E+0
2.021395E+0
2.143745E+0
2.204919E+0
2.327269E+0
2.449618E+0
2.510793E+0
2.571967E+0
2.571967E+0
2.571967E+0
2.510793E+0
2.388443E+0
2.327269E+0
2.327269E+0
2.266094E+0
2.204919E+0
2.082570E+0
2.082570E+0
2.082570E+0
2.204919E+0
2.204919E+0
2.204919E+0
2.266094E+0
2.327269E+0
2.449618E+0
2.571967E+0
2.755492E+0
2.939015E+0
3.061365E+0
3.244889E+0
3.306064E+0
3.428413E+0
3.489588E+0
3.489588E+0
3.428413E+0
3.306064E+0
3.183714E+0
3.061365E+0
3.000190E+0
2.816666E+0
2.633142E+0
2.449618E+0
2.266094E+0
2.143745E+0
2.082570E+0
2.021395E+0
2.082570E+0
2.082570E+0
2.204919E+0
2.327269E+0
2.510793E+0
2.694317E+0
2.816666E+0
2.877841E+0
2.877841E+0
2.816666E+0
2.694317E+0
2.510793E+0
2.204919E+0
1.960221E+0
1.776696E+0
1.593172E+0
1.409648E+0
1.164950E+0
1.042600E+0
9.814255E-1
9.814255E-1
9.814255E-1
1.042600E+0
1.164950E+0
1.348474E+0
1.531998E+0
1.654347E+0
1.715522E+0
1.776696E+0
1.837871E+0
1.837871E+0
1.837871E+0
1.837871E+0
1.837871E+0
1.837871E+0
1.715522E+0
1.654347E+0
1.531998E+0
1.287299E+0
1.103775E+0
8.590761E-1
7.367269E-1
6.755521E-1
6.143774E-1
6.755521E-1
7.367269E-1
8.590761E-1
1.042600E+0
1.226124E+0
1.470823E+0
1.593172E+0
1.654347E+0
1.715522E+0
1.715522E+0
1.715522E+0
1.593172E+0
1.470823E+0
1.348474E+0
1.164950E+0
9.814255E-1
7.979015E-1
6.143774E-1
4.920281E-1
4.308534E-1
4.308534E-1
4.920281E-1
5.532028E-1
6.143774E-1
6.755521E-1
6.755521E-1
6.143774E-1
4.920281E-1
3.696786E-1
3.085040E-1
3.085040E-1
2.473294E-1
2.473294E-1
3.696786E-1
6.143774E-1
9.202509E-1
1.287299E+0
1.654347E+0
2.082570E+0
2.388443E+0
2.694317E+0
2.877841E+0
3.000190E+0
3.000190E+0
2.877841E+0
2.694317E+0
2.510793E+0
2.388443E+0
2.204919E+0
2.021395E+0
1.837871E+0
1.654347E+0
1.593172E+0
1.531998E+0
1.593172E+0
1.593172E+0
1.593172E+0
1.654347E+0
1.715522E+0
1.837871E+0
1.960221E+0
2.082570E+0
2.082570E+0
2.082570E+0
2.082570E+0
2.143745E+0
2.266094E+0
2.388443E+0
2.633142E+0
2.816666E+0
2.939015E+0
3.061365E+0
3.122540E+0
3.122540E+0
3.061365E+0
3.000190E+0
2.816666E+0
2.571967E+0
2.388443E+0
2.327269E+0
2.204919E+0
2.143745E+0
2.021395E+0
2.021395E+0
2.082570E+0
2.204919E+0
2.266094E+0
2.327269E+0
2.327269E+0
2.327269E+0
2.327269E+0
2.327269E+0
2.327269E+0
2.266094E+0
2.143745E+0
2.021395E+0
1.899046E+0
1.899046E+0
1.899046E+0
2.021395E+0
2.204919E+0
2.388443E+0
2.571967E+0
2.755492E+0
2.939015E+0
3.000190E+0
3.000190E+0
2.877841E+0
2.755492E+0
2.571967E+0
2.388443E+0
2.082570E+0
1.715522E+0
1.409648E+0
1.164950E+0
1.042600E+0
9.814255E-1
9.814255E-1
1.103775E+0
1.287299E+0
1.531998E+0
1.715522E+0
1.960221E+0
2.204919E+0
2.388443E+0
2.449618E+0
2.388443E+0
2.266094E+0
2.143745E+0
2.021395E+0
1.837871E+0
1.654347E+0
1.531998E+0
1.409648E+0
1.409648E+0
1.409648E+0
1.470823E+0
1.470823E+0
1.470823E+0
1.470823E+0
1.531998E+0
1.593172E+0
1.654347E+0
1.715522E+0
1.715522E+0
1.715522E+0
1.654347E+0
1.593172E+0
1.531998E+0
1.409648E+0
1.348474E+0
1.287299E+0
1.226124E+0
1.164950E+0
1.164950E+0
1.164950E+0
1.164950E+0
1.164950E+0
1.164950E+0
1.226124E+0
1.226124E+0
1.226124E+0
1.226124E+0
1.287299E+0
1.409648E+0
1.409648E+0
1.409648E+0
1.287299E+0
1.226124E+0
1.164950E+0
1.103775E+0
1.103775E+0
1.103775E+0
1.042600E+0
9.814255E-1
9.202509E-1
8.590761E-1
8.590761E-1
9.814255E-1
1.103775E+0
1.287299E+0
1.470823E+0
1.593172E+0
1.715522E+0
1.837871E+0
1.960221E+0
2.021395E+0
2.021395E+0
2.021395E+0
1.837871E+0
1.654347E+0
1.409648E+0
1.164950E+0
9.202509E-1
6.755521E-1
5.532028E-1
4.920281E-1
4.308534E-1
4.308534E-1
4.920281E-1
6.755521E-1
7.979015E-1
8.590761E-1
9.202509E-1
9.202509E-1
9.202509E-1
9.202509E-1
9.202509E-1
1.042600E+0
1.226124E+0
1.348474E+0
1.409648E+0
1.470823E+0
1.409648E+0
1.348474E+0
1.287299E+0
1.226124E+0
1.226124E+0
1.226124E+0
1.226124E+0
1.164950E+0
1.103775E+0
1.042600E+0
9.202509E-1
9.202509E-1
9.814255E-1
1.103775E+0
1.287299E+0
1.470823E+0
1.715522E+0
1.899046E+0
2.143745E+0
2.327269E+0
2.449618E+0
2.571967E+0
2.571967E+0
2.571967E+0
2.510793E+0
2.388443E+0
2.327269E+0
2.327269E+0
2.266094E+0
2.266094E+0
2.143745E+0
2.021395E+0
1.899046E+0
1.899046E+0
1.899046E+0
2.082570E+0
2.266094E+0
2.449618E+0
2.510793E+0
2.510793E+0
2.510793E+0
2.510793E+0
2.510793E+0
2.510793E+0
2.449618E+0
2.327269E+0
2.204919E+0
2.143745E+0
2.143745E+0
2.082570E+0
2.021395E+0
1.899046E+0
1.837871E+0
1.837871E+0
1.776696E+0
1.776696E+0
1.776696E+0
1.837871E+0
1.899046E+0
1.960221E+0
1.960221E+0
1.899046E+0
1.776696E+0
1.715522E+0
1.715522E+0
1.715522E+0
1.715522E+0
1.715522E+0
1.715522E+0
1.715522E+0
1.715522E+0
1.654347E+0
1.593172E+0
1.531998E+0
1.470823E+0
1.409648E+0
1.409648E+0
1.470823E+0
1.654347E+0
1.837871E+0
2.021395E+0
2.204919E+0
2.327269E+0
2.388443E+0
2.449618E+0
2.449618E+0
2.388443E+0
2.266094E+0
2.204919E+0
2.082570E+0
2.021395E+0
1.899046E+0
1.776696E+0
1.654347E+0
1.531998E+0
1.470823E+0
1.470823E+0
1.531998E+0
1.654347E+0
1.776696E+0
1.899046E+0
2.082570E+0
2.204919E+0
2.327269E+0
2.327269E+0
2.266094E+0
2.143745E+0
1.960221E+0
1.776696E+0
1.654347E+0
1.593172E+0
1.531998E+0
1.470823E+0
1.470823E+0
1.531998E+0
1.654347E+0
1.899046E+0
2.143745E+0
2.388443E+0
2.510793E+0
2.633142E+0
2.633142E+0
2.633142E+0
2.571967E+0
2.388443E+0
2.204919E+0
1.899046E+0
1.531998E+0
1.164950E+0
7.979015E-1
5.532028E-1
3.696786E-1
1.861547E-1
6.380522E-2
-5.854416E-2
-1.197188E-1
-1.197188E-1
6.380522E-2
3.085040E-1
5.532028E-1
9.202509E-1
1.287299E+0
1.593172E+0
1.899046E+0
2.204919E+0
2.388443E+0
2.510793E+0
2.571967E+0
2.510793E+0
2.449618E+0
2.327269E+0
2.204919E+0
2.082570E+0
1.837871E+0
1.593172E+0
1.226124E+0
8.590761E-1
5.532028E-1
3.085040E-1
1.861547E-1
6.380522E-2
6.380522E-2
6.380522E-2
1.861547E-1
3.085040E-1
4.920281E-1
6.143774E-1
7.367269E-1
8.590761E-1
8.590761E-1
9.202509E-1
8.590761E-1
7.979015E-1
7.367269E-1
7.367269E-1
6.755521E-1
6.755521E-1
5.532028E-1
4.308534E-1
3.085040E-1
1.861547E-1
6.380522E-2
6.380522E-2
2.630711E-3
2.630711E-3
-5.854416E-2
-1.197188E-1
-2.420681E-1
-4.255922E-1
-6.091163E-1
-7.926405E-1
-9.149897E-1
-9.761643E-1
-9.761643E-1
-9.149897E-1
-9.149897E-1
-8.538151E-1
-8.538151E-1
-8.538151E-1
-7.314656E-1
-6.091163E-1
-5.479417E-1
-4.255922E-1
-3.644176E-1
-3.644176E-1
-3.032429E-1
-3.644176E-1
-4.255922E-1
-4.867668E-1
-6.091163E-1
-7.314656E-1
-7.314656E-1
-7.314656E-1
-6.091163E-1
-5.479417E-1
-3.644176E-1
-3.032429E-1
-2.420681E-1
-2.420681E-1
-1.808934E-1
-1.808934E-1
-1.197188E-1
-5.854416E-2
1.249800E-1
2.473294E-1
3.696786E-1
4.308534E-1
5.532028E-1
6.755521E-1
7.367269E-1
6.755521E-1
6.143774E-1
5.532028E-1
4.920281E-1
4.920281E-1
6.143774E-1
7.367269E-1
7.979015E-1
9.202509E-1
9.814255E-1
1.103775E+0
1.226124E+0
1.409648E+0
1.593172E+0
1.715522E+0
1.837871E+0
1.960221E+0
1.960221E+0
1.960221E+0
1.960221E+0
1.837871E+0
1.593172E+0
1.348474E+0
1.042600E+0
8.590761E-1
6.755521E-1
5.532028E-1
4.920281E-1
4.308534E-1
5.532028E-1
7.367269E-1
1.042600E+0
1.287299E+0
1.531998E+0
1.776696E+0
2.021395E+0
2.143745E+0
2.204919E+0
2.204919E+0
2.082570E+0
1.899046E+0
1.715522E+0
1.531998E+0
1.348474E+0
1.226124E+0
1.103775E+0
9.814255E-1
9.202509E-1
9.814255E-1
1.042600E+0
1.103775E+0
1.226124E+0
1.409648E+0
1.593172E+0
1.776696E+0
1.960221E+0
2.021395E+0
1.960221E+0
1.899046E+0
1.776696E+0
1.654347E+0
1.470823E+0
1.348474E+0
1.226124E+0
1.164950E+0
1.226124E+0
1.287299E+0
1.348474E+0
1.348474E+0
1.348474E+0
1.287299E+0
1.287299E+0
1.287299E+0
1.287299E+0
1.287299E+0
1.287299E+0
1.348474E+0
1.409648E+0
1.470823E+0
1.531998E+0
1.654347E+0
1.776696E+0
1.837871E+0
1.899046E+0
2.021395E+0
2.143745E+0
2.204919E+0
2.204919E+0
2.082570E+0
1.899046E+0
1.715522E+0
1.531998E+0
1.348474E+0
1.164950E+0
9.814255E-1
8.590761E-1
7.979015E-1
6.755521E-1
6.143774E-1
5.532028E-1
5.532028E-1
6.755521E-1
8.590761E-1
1.042600E+0
1.226124E+0
1.409648E+0
1.531998E+0
1.654347E+0
1.715522E+0
1.776696E+0
1.715522E+0
1.654347E+0
1.654347E+0
1.715522E+0
1.715522E+0
1.654347E+0
1.531998E+0
1.409648E+0
1.287299E+0
1.164950E+0
1.042600E+0
9.202509E-1
8.590761E-1
7.367269E-1
6.755521E-1
6.755521E-1
6.755521E-1
6.143774E-1
6.143774E-1
6.143774E-1
6.755521E-1
6.755521E-1
6.755521E-1
7.367269E-1
8.590761E-1
9.814255E-1
1.103775E+0
1.226124E+0
1.348474E+0
1.470823E+0
1.531998E+0
1.593172E+0
1.531998E+0
1.470823E+0
1.348474E+0
1.164950E+0
9.814255E-1
8.590761E-1
7.367269E-1
6.143774E-1
4.920281E-1
3.696786E-1
3.085040E-1
1.861547E-1
1.861547E-1
1.861547E-1
3.085040E-1
4.308534E-1
5.532028E-1
6.755521E-1
7.367269E-1
7.979015E-1
8.590761E-1
8.590761E-1
7.979015E-1
7.367269E-1
6.755521E-1
5.532028E-1
4.308534E-1
3.696786E-1
3.085040E-1
2.473294E-1
2.473294E-1
3.085040E-1
4.308534E-1
6.143774E-1
6.755521E-1
6.755521E-1
6.755521E-1
6.755521E-1
7.367269E-1
6.755521E-1
6.143774E-1
4.920281E-1
4.308534E-1
3.696786E-1
3.696786E-1
3.696786E-1
4.920281E-1
5.532028E-1
6.143774E-1
7.367269E-1
7.979015E-1
8.590761E-1
9.202509E-1
9.814255E-1
9.814255E-1
1.103775E+0
1.164950E+0
1.287299E+0
1.348474E+0
1.409648E+0
1.409648E+0
1.409648E+0
1.409648E+0
1.287299E+0
1.226124E+0
1.103775E+0
1.042600E+0
9.814255E-1
9.814255E-1
9.202509E-1
8.590761E-1
7.979015E-1
7.367269E-1
5.532028E-1
3.696786E-1
1.861547E-1
2.630711E-3
-5.854416E-2
2.630711E-3
6.380522E-2
2.473294E-1
4.308534E-1
5.532028E-1
6.755521E-1
7.367269E-1
7.979015E-1
7.979015E-1
7.979015E-1
7.979015E-1
7.367269E-1
6.755521E-1
6.143774E-1
5.532028E-1
4.920281E-1
4.308534E-1
3.696786E-1
3.085040E-1
3.085040E-1
2.473294E-1
2.473294E-1
3.085040E-1
3.085040E-1
3.696786E-1
3.696786E-1
3.085040E-1
3.085040E-1
3.085040E-1
2.473294E-1
1.861547E-1
2.473294E-1
2.473294E-1
3.085040E-1
3.696786E-1
5.532028E-1
7.367269E-1
9.202509E-1
1.042600E+0
1.164950E+0
1.164950E+0
1.164950E+0
1.103775E+0
9.814255E-1
7.979015E-1
6.143774E-1
3.696786E-1
1.861547E-1
6.380522E-2
-5.854416E-2
-1.197188E-1
2.630711E-3
2.473294E-1
4.920281E-1
6.755521E-1
8.590761E-1
1.103775E+0
1.287299E+0
1.409648E+0
1.348474E+0
1.287299E+0
1.287299E+0
1.164950E+0
1.042600E+0
7.979015E-1
6.143774E-1
4.920281E-1
4.308534E-1
4.920281E-1
5.532028E-1
6.755521E-1
7.367269E-1
9.202509E-1
1.042600E+0
1.226124E+0
1.348474E+0
1.348474E+0
1.226124E+0
1.042600E+0
9.202509E-1
7.367269E-1
4.920281E-1
3.085040E-1
1.861547E-1
6.380522E-2
6.380522E-2
1.249800E-1
2.473294E-1
4.308534E-1
5.532028E-1
7.367269E-1
7.979015E-1
7.979015E-1
7.367269E-1
6.755521E-1
4.920281E-1
3.696786E-1
3.085040E-1
2.473294E-1
1.861547E-1
1.861547E-1
2.473294E-1
4.308534E-1
6.755521E-1
9.202509E-1
1.164950E+0
1.348474E+0
1.470823E+0
1.470823E+0
1.348474E+0
1.226124E+0
1.042600E+0
8.590761E-1
6.143774E-1
4.308534E-1
1.861547E-1
2.630711E-3
-1.197188E-1
-1.808934E-1
-5.854416E-2
1.861547E-1
4.308534E-1
7.979015E-1
1.103775E+0
1.470823E+0
1.776696E+0
2.021395E+0
2.143745E+0
2.143745E+0
2.021395E+0
1.837871E+0
1.593172E+0
1.348474E+0
1.103775E+0
9.202509E-1
7.979015E-1
6.755521E-1
6.143774E-1
6.143774E-1
6.755521E-1
7.367269E-1
7.367269E-1
8.590761E-1
9.814255E-1
1.103775E+0
1.164950E+0
1.226124E+0
1.226124E+0
1.226124E+0
1.164950E+0
1.103775E+0
9.814255E-1
8.590761E-1
7.367269E-1
7.979015E-1
8.590761E-1
9.814255E-1
1.103775E+0
1.287299E+0
1.409648E+0
1.593172E+0
1.715522E+0
1.776696E+0
1.837871E+0
1.776696E+0
1.654347E+0
1.531998E+0
1.409648E+0
1.287299E+0
1.164950E+0
9.814255E-1
7.979015E-1
6.755521E-1
6.143774E-1
6.755521E-1
7.367269E-1
7.979015E-1
7.979015E-1
8.590761E-1
9.202509E-1
9.202509E-1
9.202509E-1
8.590761E-1
7.979015E-1
6.755521E-1
6.143774E-1
5.532028E-1
4.920281E-1
4.920281E-1
4.920281E-1
5.532028E-1
6.143774E-1
7.367269E-1
7.979015E-1
8.590761E-1
9.202509E-1
9.814255E-1
9.814255E-1
9.814255E-1
9.202509E-1
7.979015E-1
6.143774E-1
4.308534E-1
2.473294E-1
6.380522E-2
-1.808934E-1
-3.032429E-1
-3.644176E-1
-3.644176E-1
-3.032429E-1
-2.420681E-1
-1.808934E-1
-5.854416E-2
2.630711E-3
6.380522E-2
1.249800E-1
1.249800E-1
1.249800E-1
1.861547E-1
1.861547E-1
2.473294E-1
3.085040E-1
3.085040E-1
3.085040E-1
3.696786E-1
4.308534E-1
5.532028E-1
5.532028E-1
5.532028E-1
4.920281E-1
3.085040E-1
1.249800E-1
-1.197188E-1
-4.255922E-1
-7.926405E-1
-1.159689E+0
-1.526737E+0
-1.710261E+0
-1.771435E+0
-1.710261E+0
-1.465562E+0
-1.098514E+0
-6.702910E-1
-1.197188E-1
3.696786E-1
8.590761E-1
1.226124E+0
1.470823E+0
1.593172E+0
1.531998E+0
1.348474E+0
1.042600E+0
6.755521E-1
3.085040E-1
-5.854416E-2
-3.644176E-1
-6.702910E-1
-8.538151E-1
-9.761643E-1
-9.149897E-1
-7.926405E-1
-6.091163E-1
-3.644176E-1
-1.197188E-1
1.249800E-1
3.085040E-1
4.920281E-1
5.532028E-1
6.143774E-1
6.143774E-1
6.143774E-1
6.143774E-1
6.755521E-1
7.367269E-1
8.590761E-1
1.042600E+0
1.164950E+0
1.348474E+0
1.470823E+0
1.654347E+0
1.715522E+0
1.654347E+0
1.470823E+0
1.226124E+0
9.202509E-1
6.143774E-1
2.473294E-1
-5.854416E-2
-3.644176E-1
-6.091163E-1
-7.314656E-1
-7.314656E-1
-5.479417E-1
-3.644176E-1
-5.854416E-2
3.085040E-1
6.755521E-1
1.103775E+0
1.470823E+0
1.776696E+0
2.021395E+0
2.143745E+0
2.143745E+0
2.082570E+0
1.899046E+0
1.654347E+0
1.348474E+0
1.042600E+0
7.979015E-1
6.143774E-1
4.920281E-1
4.308534E-1
4.308534E-1
4.920281E-1
5.532028E-1
5.532028E-1
5.532028E-1
4.920281E-1
3.696786E-1
3.085040E-1
1.861547E-1
1.861547E-1
1.861547E-1
2.473294E-1
3.696786E-1
4.920281E-1
6.755521E-1
9.202509E-1
1.164950E+0
1.409648E+0
1.593172E+0
1.654347E+0
1.715522E+0
1.593172E+0
1.470823E+0
1.287299E+0
1.103775E+0
8.590761E-1
5.532028E-1
3.085040E-1
6.380522E-2
-1.197188E-1
-2.420681E-1
-2.420681E-1
-1.808934E-1
-5.854416E-2
1.861547E-1
4.308534E-1
7.367269E-1
9.202509E-1
1.103775E+0
1.164950E+0
1.164950E+0
1.164950E+0
1.042600E+0
8.590761E-1
7.367269E-1
6.143774E-1
4.920281E-1
4.308534E-1
4.308534E-1
4.308534E-1
4.920281E-1
5.532028E-1
6.143774E-1
6.755521E-1
7.367269E-1
7.367269E-1
7.367269E-1
7.367269E-1
6.755521E-1
6.143774E-1
4.920281E-1
3.085040E-1
2.473294E-1
1.861547E-1
1.861547E-1
1.249800E-1
1.249800E-1
1.249800E-1
2.473294E-1
3.696786E-1
5.532028E-1
7.979015E-1
1.042600E+0
1.226124E+0
1.348474E+0
1.470823E+0
1.531998E+0
1.531998E+0
1.409648E+0
1.287299E+0
1.164950E+0
1.042600E+0
9.814255E-1
9.202509E-1
9.202509E-1
9.202509E-1
8.590761E-1
8.590761E-1
7.979015E-1
7.367269E-1
6.755521E-1
5.532028E-1
4.308534E-1
3.696786E-1
3.085040E-1
3.696786E-1
3.696786E-1
4.308534E-1
4.920281E-1
6.143774E-1
6.755521E-1
7.367269E-1
7.979015E-1
7.979015E-1
9.202509E-1
1.042600E+0
1.042600E+0
1.042600E+0
1.042600E+0
1.103775E+0
1.103775E+0
1.042600E+0
9.814255E-1
9.202509E-1
7.979015E-1
7.367269E-1
6.143774E-1
4.920281E-1
3.696786E-1
2.473294E-1
1.249800E-1
6.380522E-2
-5.854416E-2
-1.197188E-1
-1.808934E-1
-1.808934E-1
-1.197188E-1
2.630711E-3
1.249800E-1
3.085040E-1
4.920281E-1
6.755521E-1
8.590761E-1
1.042600E+0
1.164950E+0
1.226124E+0
1.287299E+0
1.409648E+0
1.531998E+0
1.531998E+0
1.470823E+0
1.409648E+0
1.287299E+0
1.103775E+0
8.590761E-1
6.143774E-1
3.085040E-1
6.380522E-2
-1.197188E-1
-3.032429E-1
-4.255922E-1
-4.867668E-1
-4.867668E-1
-4.255922E-1
-3.032429E-1
-5.854416E-2
3.085040E-1
6.755521E-1
1.164950E+0
1.593172E+0
1.899046E+0
2.143745E+0
2.327269E+0
2.327269E+0
2.266094E+0
2.021395E+0
1.776696E+0
1.470823E+0
1.164950E+0
7.979015E-1
4.308534E-1
1.249800E-1
-1.197188E-1
-3.032429E-1
-3.644176E-1
-4.255922E-1
-4.255922E-1
-3.032429E-1
2.630711E-3
3.085040E-1
7.367269E-1
1.103775E+0
1.409648E+0
1.654347E+0
1.776696E+0
1.776696E+0
1.776696E+0
1.715522E+0
1.531998E+0
1.348474E+0
1.164950E+0
9.814255E-1
7.979015E-1
6.143774E-1
4.308534E-1
2.473294E-1
6.380522E-2
-5.854416E-2
-1.197188E-1
-1.197188E-1
-5.854416E-2
6.380522E-2
2.473294E-1
4.308534E-1
6.755521E-1
7.979015E-1
8.590761E-1
8.590761E-1
8.590761E-1
8.590761E-1
8.590761E-1
7.979015E-1
7.367269E-1
6.143774E-1
4.308534E-1
3.085040E-1
1.249800E-1
6.380522E-2
6.380522E-2
6.380522E-2
6.380522E-2
1.861547E-1
4.308534E-1
6.143774E-1
7.979015E-1
9.202509E-1
9.814255E-1
1.042600E+0
1.042600E+0
9.814255E-1
8.590761E-1
7.367269E-1
6.143774E-1
4.920281E-1
3.696786E-1
3.085040E-1
2.473294E-1
3.085040E-1
3.696786E-1
4.920281E-1
6.143774E-1
7.367269E-1
9.202509E-1
1.042600E+0
1.103775E+0
1.226124E+0
1.226124E+0
1.164950E+0
9.814255E-1
7.979015E-1
6.143774E-1
4.308534E-1
2.473294E-1
6.380522E-2
-5.854416E-2
-1.197188E-1
-5.854416E-2
6.380522E-2
1.861547E-1
2.473294E-1
3.696786E-1
4.920281E-1
6.755521E-1
7.367269E-1
7.367269E-1
7.979015E-1
7.979015E-1
8.590761E-1
9.202509E-1
7.979015E-1
6.755521E-1
5.532028E-1
4.308534E-1
3.085040E-1
1.861547E-1
6.380522E-2
2.630711E-3
-5.854416E-2
-1.197188E-1
-1.808934E-1
-1.808934E-1
-2.420681E-1
-2.420681E-1
-2.420681E-1
-2.420681E-1
-1.808934E-1
-1.808934E-1
-1.197188E-1
-5.854416E-2
2.630711E-3
6.380522E-2
1.249800E-1
1.861547E-1
2.473294E-1
3.085040E-1
2.473294E-1
1.861547E-1
6.380522E-2
2.630711E-3
2.630711E-3
-5.854416E-2
-1.808934E-1
-2.420681E-1
-3.644176E-1
-3.644176E-1
-3.032429E-1
-2.420681E-1
-1.808934E-1
-5.854416E-2
6.380522E-2
1.861547E-1
3.085040E-1
3.696786E-1
3.696786E-1
3.696786E-1
2.473294E-1
1.249800E-1
2.630711E-3
-1.197188E-1
-1.808934E-1
-1.808934E-1
-1.808934E-1
-1.197188E-1
-1.197188E-1
2.630711E-3
1.249800E-1
2.473294E-1
3.085040E-1
3.696786E-1
4.308534E-1
3.696786E-1
3.085040E-1
2.473294E-1
1.861547E-1
1.861547E-1
1.249800E-1
6.380522E-2
2.630711E-3
-5.854416E-2
-5.854416E-2
-5.854416E-2
-5.854416E-2
-5.854416E-2
2.630711E-3
6.380522E-2
1.861547E-1
3.085040E-1
3.696786E-1
3.085040E-1
2.473294E-1
1.861547E-1
1.249800E-1
-5.854416E-2
-1.808934E-1
-3.032429E-1
-3.032429E-1
-3.032429E-1
-3.644176E-1
-3.644176E-1
-3.644176E-1
-3.644176E-1
-3.032429E-1
-1.808934E-1
-5.854416E-2
1.249800E-1
2.473294E-1
4.308534E-1
4.920281E-1
5.532028E-1
6.143774E-1
6.143774E-1
4.920281E-1
3.696786E-1
1.861547E-1
2.630711E-3
-1.808934E-1
-3.032429E-1
-4.255922E-1
-4.867668E-1
-4.255922E-1
-3.644176E-1
-3.032429E-1
-2.420681E-1
-1.808934E-1
2.630711E-3
1.861547E-1
4.308534E-1
6.755521E-1
8.590761E-1
9.814255E-1
1.042600E+0
9.814255E-1
8.590761E-1
6.755521E-1
4.920281E-1
2.473294E-1
2.630711E-3
-1.808934E-1
-3.032429E-1
-3.644176E-1
-3.644176E-1
-3.032429E-1
-2.420681E-1
-5.854416E-2
1.249800E-1
3.696786E-1
5.532028E-1
7.367269E-1
9.202509E-1
1.042600E+0
1.103775E+0
1.103775E+0
1.042600E+0
9.202509E-1
7.367269E-1
4.920281E-1
3.085040E-1
1.249800E-1
2.630711E-3
-1.808934E-1
-2.420681E-1
-3.644176E-1
-3.032429E-1
-2.420681E-1
-5.854416E-2
1.249800E-1
3.085040E-1
4.920281E-1
6.755521E-1
7.979015E-1
8.590761E-1
9.202509E-1
8.590761E-1
7.367269E-1
6.143774E-1
4.920281E-1
4.308534E-1
3.085040E-1
1.861547E-1
2.630711E-3
-1.808934E-1
-3.644176E-1
-4.255922E-1
-4.867668E-1
-4.867668E-1
-4.255922E-1
-3.032429E-1
-1.808934E-1
2.630711E-3
1.861547E-1
4.308534E-1
5.532028E-1
5.532028E-1
5.532028E-1
4.308534E-1
2.473294E-1
6.380522E-2
-1.197188E-1
-3.644176E-1
-5.479417E-1
-6.702910E-1
-8.538151E-1
-9.761643E-1
-1.037339E+0
-9.761643E-1
-9.149897E-1
-7.926405E-1
-6.702910E-1
-5.479417E-1
-4.255922E-1
-3.032429E-1
-1.808934E-1
-1.197188E-1
-5.854416E-2
2.630711E-3
2.630711E-3
-5.854416E-2
-5.854416E-2
-1.197188E-1
-2.420681E-1
-4.255922E-1
-6.091163E-1
-7.926405E-1
-8.538151E-1
-9.149897E-1
-9.761643E-1
-9.149897E-1
-8.538151E-1
-7.314656E-1
-5.479417E-1
-3.032429E-1
-5.854416E-2
1.249800E-1
2.473294E-1
2.473294E-1
2.473294E-1
2.473294E-1
1.249800E-1
2.630711E-3
-1.197188E-1
-3.032429E-1
-5.479417E-1
-7.314656E-1
-8.538151E-1
-9.149897E-1
-9.149897E-1
-9.149897E-1
-9.149897E-1
-8.538151E-1
-6.702910E-1
-4.255922E-1
-1.808934E-1
1.249800E-1
2.473294E-1
3.696786E-1
4.308534E-1
4.920281E-1
4.920281E-1
4.308534E-1
3.696786E-1
2.473294E-1
1.249800E-1
-5.854416E-2
-2.420681E-1
-4.867668E-1
-6.091163E-1
-7.926405E-1
-9.149897E-1
-1.098514E+0
-1.220863E+0
-1.220863E+0
-1.159689E+0
-1.037339E+0
-9.149897E-1
-7.314656E-1
-6.091163E-1
-4.867668E-1
-3.032429E-1
-1.197188E-1
1.249800E-1
3.085040E-1
5.532028E-1
7.367269E-1
8.590761E-1
9.202509E-1
7.367269E-1
5.532028E-1
3.696786E-1
2.473294E-1
6.380522E-2
-1.808934E-1
-4.255922E-1
-6.702910E-1
-9.149897E-1
-1.098514E+0
-1.220863E+0
-1.220863E+0
-1.159689E+0
-1.037339E+0
-8.538151E-1
-6.091163E-1
-4.255922E-1
-1.197188E-1
1.861547E-1
4.920281E-1
6.143774E-1
7.367269E-1
7.979015E-1
7.979015E-1
7.979015E-1
7.367269E-1
5.532028E-1
4.308534E-1
2.473294E-1
6.380522E-2
-1.808934E-1
-4.867668E-1
-7.314656E-1
-9.761643E-1
-1.159689E+0
-1.220863E+0
-1.220863E+0
-1.159689E+0
-1.037339E+0
-9.149897E-1
-7.314656E-1
-5.479417E-1
-3.644176E-1
-1.808934E-1
2.630711E-3
1.861547E-1
4.308534E-1
6.143774E-1
6.755521E-1
6.755521E-1
5.532028E-1
4.308534E-1
1.861547E-1
-5.854416E-2
-3.644176E-1
-6.091163E-1
-8.538151E-1
-1.037339E+0
-1.098514E+0
-1.098514E+0
-1.037339E+0
-9.761643E-1
-8.538151E-1
-7.314656E-1
-6.091163E-1
-4.867668E-1
-3.032429E-1
-1.808934E-1
-1.197188E-1
-5.854416E-2
-5.854416E-2
2.630711E-3
6.380522E-2
2.630711E-3
-1.808934E-1
-3.644176E-1
-4.867668E-1
-6.091163E-1
-6.702910E-1
-7.314656E-1
-7.926405E-1
-8.538151E-1
-7.926405E-1
-7.314656E-1
-6.091163E-1
-5.479417E-1
-4.867668E-1
-4.255922E-1
-3.644176E-1
-3.032429E-1
-3.032429E-1
-2.420681E-1
-1.197188E-1
-1.197188E-1
-1.808934E-1
-3.644176E-1
-4.867668E-1
-6.702910E-1
-8.538151E-1
-1.098514E+0
-1.282038E+0
-1.404387E+0
-1.404387E+0
-1.282038E+0
-1.159689E+0
-9.149897E-1
-6.091163E-1
-2.420681E-1
1.249800E-1
4.920281E-1
7.367269E-1
9.202509E-1
1.042600E+0
9.814255E-1
8.590761E-1
6.143774E-1
3.696786E-1
6.380522E-2
-1.808934E-1
-4.255922E-1
-6.091163E-1
-7.314656E-1
-7.926405E-1
-8.538151E-1
-7.926405E-1
-6.702910E-1
-4.255922E-1
-2.420681E-1
-1.197188E-1
-5.854416E-2
-1.197188E-1
-1.197188E-1
-1.197188E-1
-1.197188E-1
-1.808934E-1
-2.420681E-1
-3.032429E-1
-3.032429E-1
-2.420681E-1
-1.197188E-1
2.630711E-3
1.249800E-1
2.473294E-1
3.696786E-1
4.308534E-1
4.308534E-1
3.696786E-1
3.085040E-1
1.861547E-1
2.630711E-3
-1.808934E-1
-3.644176E-1
-4.867668E-1
-4.867668E-1
-4.867668E-1
-4.255922E-1
-4.867668E-1
-5.479417E-1
-6.091163E-1
-6.702910E-1
-6.702910E-1
-6.702910E-1
-6.702910E-1
-6.091163E-1
-4.867668E-1
-4.255922E-1
-3.032429E-1
-1.808934E-1
-5.854416E-2
6.380522E-2
2.473294E-1
3.085040E-1
3.085040E-1
3.696786E-1
4.308534E-1
4.308534E-1
4.308534E-1
3.085040E-1
1.861547E-1
2.630711E-3
-2.420681E-1
-4.867668E-1
-6.702910E-1
-7.314656E-1
-6.091163E-1
-4.255922E-1
-2.420681E-1
-1.197188E-1
2.630711E-3
1.249800E-1
2.473294E-1
3.696786E-1
3.085040E-1
2.473294E-1
1.861547E-1
2.473294E-1
2.473294E-1
1.861547E-1
1.249800E-1
1.249800E-1
1.249800E-1
6.380522E-2
6.380522E-2
6.380522E-2
2.630711E-3
6.380522E-2
6.380522E-2
6.380522E-2
6.380522E-2
1.249800E-1
1.861547E-1
1.861547E-1
1.861547E-1
1.861547E-1
2.473294E-1
3.696786E-1
5.532028E-1
6.143774E-1
6.143774E-1
5.532028E-1
4.920281E-1
3.696786E-1
3.085040E-1
3.085040E-1
3.085040E-1
2.473294E-1
2.473294E-1
2.473294E-1
3.085040E-1
3.696786E-1
4.308534E-1
3.696786E-1
3.085040E-1
1.861547E-1
1.249800E-1
1.249800E-1
6.380522E-2
1.249800E-1
2.473294E-1
3.696786E-1
4.920281E-1
6.143774E-1
7.979015E-1
9.814255E-1
1.103775E+0
1.164950E+0
1.226124E+0
1.287299E+0
1.226124E+0
9.814255E-1
6.755521E-1
3.085040E-1
-5.854416E-2
-3.032429E-1
-6.091163E-1
-8.538151E-1
-1.037339E+0
-1.037339E+0
-9.761643E-1
-7.314656E-1
-4.867668E-1
-1.808934E-1
1.249800E-1
4.308534E-1
6.755521E-1
8.590761E-1
9.814255E-1
9.814255E-1
9.814255E-1
9.202509E-1
6.755521E-1
4.308534E-1
2.473294E-1
6.380522E-2
-5.854416E-2
-2.420681E-1
-3.644176E-1
-4.255922E-1
-4.867668E-1
-4.867668E-1
-4.867668E-1
-4.867668E-1
-5.479417E-1
-4.867668E-1
-3.644176E-1
-1.197188E-1
1.249800E-1
4.308534E-1
6.143774E-1
7.979015E-1
8.590761E-1
9.202509E-1
8.590761E-1
7.979015E-1
6.755521E-1
5.532028E-1
3.696786E-1
1.861547E-1
2.630711E-3
-1.808934E-1
-3.644176E-1
-6.091163E-1
-8.538151E-1
-9.761643E-1
-1.037339E+0
-9.149897E-1
-7.314656E-1
-4.867668E-1
-3.032429E-1
-1.197188E-1
1.249800E-1
4.308534E-1
6.755521E-1
7.979015E-1
7.979015E-1
7.979015E-1
7.979015E-1
7.979015E-1
7.367269E-1
5.532028E-1
3.696786E-1
2.473294E-1
1.249800E-1
2.630711E-3
-5.854416E-2
-1.197188E-1
-1.197188E-1
-1.197188E-1
-1.197188E-1
-5.854416E-2
2.630711E-3
6.380522E-2
6.380522E-2
-5.854416E-2
-5.854416E-2
-5.854416E-2
6.380522E-2
1.861547E-1
3.085040E-1
4.308534E-1
4.920281E-1
6.143774E-1
6.755521E-1
7.367269E-1
7.979015E-1
8.590761E-1
9.202509E-1
8.590761E-1
7.979015E-1
6.755521E-1
6.143774E-1
5.532028E-1
4.308534E-1
2.473294E-1
6.380522E-2
-1.197188E-1
-2.420681E-1
-3.032429E-1
-3.644176E-1
-3.644176E-1
-3.032429E-1
-1.808934E-1
-5.854416E-2
2.630711E-3
6.380522E-2
1.249800E-1
2.473294E-1
3.696786E-1
4.308534E-1
4.920281E-1
4.920281E-1
5.532028E-1
6.143774E-1
6.755521E-1
7.367269E-1
7.367269E-1
7.367269E-1
6.143774E-1
5.532028E-1
4.308534E-1
3.696786E-1
3.085040E-1
3.085040E-1
2.473294E-1
1.861547E-1
6.380522E-2
-1.197188E-1
-3.032429E-1
-4.255922E-1
-5.479417E-1
-4.867668E-1
-4.867668E-1
-3.644176E-1
-2.420681E-1
2.630711E-3
2.473294E-1
4.920281E-1
5.532028E-1
6.143774E-1
6.143774E-1
6.143774E-1
6.143774E-1
6.143774E-1
6.143774E-1
5.532028E-1
4.920281E-1
3.696786E-1
2.473294E-1
1.861547E-1
6.380522E-2
-5.854416E-2
-1.808934E-1
-2.420681E-1
-1.808934E-1
-1.197188E-1
-5.854416E-2
2.630711E-3
-5.854416E-2
-1.197188E-1
-1.808934E-1
-2.420681E-1
-3.032429E-1
-3.644176E-1
-3.032429E-1
-3.032429E-1
-2.420681E-1
-2.420681E-1
-2.420681E-1
-5.854416E-2
6.380522E-2
2.473294E-1
3.696786E-1
5.532028E-1
6.755521E-1
7.979015E-1
9.202509E-1
9.814255E-1
9.202509E-1
8.590761E-1
6.755521E-1
3.696786E-1
2.630711E-3
-3.644176E-1
-6.091163E-1
-7.314656E-1
-7.314656E-1
-6.702910E-1
-6.091163E-1
-4.867668E-1
-3.644176E-1
-1.808934E-1
2.630711E-3
1.861547E-1
3.085040E-1
4.308534E-1
5.532028E-1
6.755521E-1
7.367269E-1
6.755521E-1
6.143774E-1
5.532028E-1
4.920281E-1
4.920281E-1
4.308534E-1
4.308534E-1
3.696786E-1
4.308534E-1
4.308534E-1
4.920281E-1
4.920281E-1
4.308534E-1
3.696786E-1
1.861547E-1
2.630711E-3
-2.420681E-1
-4.255922E-1
-5.479417E-1
-4.867668E-1
-4.867668E-1
-4.255922E-1
-4.255922E-1
-3.644176E-1
-1.808934E-1
2.630711E-3
2.473294E-1
4.920281E-1
6.755521E-1
8.590761E-1
9.814255E-1
9.814255E-1
9.202509E-1
9.202509E-1
9.202509E-1
7.367269E-1
5.532028E-1
2.473294E-1
6.380522E-2
-5.854416E-2
-1.197188E-1
-1.808934E-1
-1.808934E-1
-2.420681E-1
-2.420681E-1
-2.420681E-1
-1.808934E-1
-1.197188E-1
2.630711E-3
1.861547E-1
3.696786E-1
4.920281E-1
5.532028E-1
5.532028E-1
6.755521E-1
7.367269E-1
8.590761E-1
8.590761E-1
8.590761E-1
8.590761E-1
9.202509E-1
9.202509E-1
8.590761E-1
7.367269E-1
5.532028E-1
4.308534E-1
3.696786E-1
2.473294E-1
1.861547E-1
6.380522E-2
6.380522E-2
1.249800E-1
1.861547E-1
2.473294E-1
3.696786E-1
4.920281E-1
6.755521E-1
7.367269E-1
7.367269E-1
7.367269E-1
7.979015E-1
7.979015E-1
7.979015E-1
7.979015E-1
7.979015E-1
7.367269E-1
7.367269E-1
6.755521E-1
6.755521E-1
6.143774E-1
6.755521E-1
6.755521E-1
6.755521E-1
7.367269E-1
7.979015E-1
8.590761E-1
7.979015E-1
7.367269E-1
6.755521E-1
6.143774E-1
5.532028E-1
5.532028E-1
4.920281E-1
4.920281E-1
4.920281E-1
4.920281E-1
4.920281E-1
5.532028E-1
6.143774E-1
7.367269E-1
8.590761E-1
8.590761E-1
8.590761E-1
9.202509E-1
9.202509E-1
8.590761E-1
7.979015E-1
6.755521E-1
6.143774E-1
5.532028E-1
4.920281E-1
4.308534E-1
4.308534E-1
4.308534E-1
4.920281E-1
5.532028E-1
6.143774E-1
6.755521E-1
7.367269E-1
7.979015E-1
8.590761E-1
9.202509E-1
8.590761E-1
7.367269E-1
6.143774E-1
5.532028E-1
4.920281E-1
4.308534E-1
4.920281E-1
5.532028E-1
6.143774E-1
7.367269E-1
8.590761E-1
9.202509E-1
9.814255E-1
9.814255E-1
9.814255E-1
1.042600E+0
9.814255E-1
9.202509E-1
9.202509E-1
9.202509E-1
9.202509E-1
8.590761E-1
7.367269E-1
6.755521E-1
6.755521E-1
7.367269E-1
7.367269E-1
7.367269E-1
7.979015E-1
9.202509E-1
1.103775E+0
1.226124E+0
1.226124E+0
1.226124E+0
1.164950E+0
1.103775E+0
1.042600E+0
9.202509E-1
6.755521E-1
4.920281E-1
3.085040E-1
2.473294E-1
2.473294E-1
3.085040E-1
4.308534E-1
6.755521E-1
8.590761E-1
9.814255E-1
1.042600E+0
1.103775E+0
1.164950E+0
1.287299E+0
1.287299E+0
1.164950E+0
9.202509E-1
7.367269E-1
6.143774E-1
4.920281E-1
3.696786E-1
3.085040E-1
2.473294E-1
1.861547E-1
1.861547E-1
2.473294E-1
3.696786E-1
4.920281E-1
6.143774E-1
6.755521E-1
7.367269E-1
7.979015E-1
8.590761E-1
9.202509E-1
8.590761E-1
8.590761E-1
8.590761E-1
7.979015E-1
7.367269E-1
7.367269E-1
7.979015E-1
7.979015E-1
7.367269E-1
6.755521E-1
7.979015E-1
9.202509E-1
9.814255E-1
9.814255E-1
9.202509E-1
8.590761E-1
7.979015E-1
7.367269E-1
7.367269E-1
6.755521E-1
7.367269E-1
7.979015E-1
8.590761E-1
8.590761E-1
8.590761E-1
9.814255E-1
1.042600E+0
1.164950E+0
1.164950E+0
1.103775E+0
1.103775E+0
1.164950E+0
1.287299E+0
1.409648E+0
1.470823E+0
1.531998E+0
1.470823E+0
1.409648E+0
1.287299E+0
1.287299E+0
1.226124E+0
1.164950E+0
1.103775E+0
1.042600E+0
9.814255E-1
9.814255E-1
1.042600E+0
1.042600E+0
1.042600E+0
1.042600E+0
1.042600E+0
1.103775E+0
1.164950E+0
1.226124E+0
1.226124E+0
1.226124E+0
1.287299E+0
1.226124E+0
1.164950E+0
1.103775E+0
1.042600E+0
9.202509E-1
7.979015E-1
7.367269E-1
6.755521E-1
6.143774E-1
6.755521E-1
6.755521E-1
7.367269E-1
7.367269E-1
7.979015E-1
8.590761E-1
8.590761E-1
7.979015E-1
8.590761E-1
9.202509E-1
9.814255E-1
1.042600E+0
1.042600E+0
1.103775E+0
1.164950E+0
1.226124E+0
1.287299E+0
1.348474E+0
1.348474E+0
1.348474E+0
1.287299E+0
1.226124E+0
1.103775E+0
1.042600E+0
1.042600E+0
1.042600E+0
1.042600E+0
1.103775E+0
1.164950E+0
1.226124E+0
1.226124E+0
1.226124E+0
1.226124E+0
1.226124E+0
1.287299E+0
1.287299E+0
1.287299E+0
1.226124E+0
1.226124E+0
1.226124E+0
1.164950E+0
1.042600E+0
9.202509E-1
7.979015E-1
7.367269E-1
7.367269E-1
7.367269E-1
7.979015E-1
8.590761E-1
9.814255E-1
1.103775E+0
1.226124E+0
1.226124E+0
1.164950E+0
1.226124E+0
1.287299E+0
1.348474E+0
1.348474E+0
1.287299E+0
1.164950E+0
1.164950E+0
1.164950E+0
1.103775E+0
1.042600E+0
9.202509E-1
8.590761E-1
7.979015E-1
7.367269E-1
7.367269E-1
7.979015E-1
8.590761E-1
1.042600E+0
1.103775E+0
1.164950E+0
1.164950E+0
1.164950E+0
1.164950E+0
1.103775E+0
1.103775E+0
1.103775E+0
1.042600E+0
9.814255E-1
9.814255E-1
9.814255E-1
1.042600E+0
9.814255E-1
9.202509E-1
9.814255E-1
1.042600E+0
9.814255E-1
7.979015E-1
7.367269E-1
6.755521E-1
6.755521E-1
7.367269E-1
7.979015E-1
7.979015E-1
7.367269E-1
7.367269E-1
8.590761E-1
9.814255E-1
1.042600E+0
1.164950E+0
1.287299E+0
1.287299E+0
1.287299E+0
1.164950E+0
9.814255E-1
9.202509E-1
1.042600E+0
1.103775E+0
1.042600E+0
9.814255E-1
8.590761E-1
7.367269E-1
6.755521E-1
7.367269E-1
8.590761E-1
9.202509E-1
9.202509E-1
8.590761E-1
7.979015E-1
9.202509E-1
1.103775E+0
1.164950E+0
1.164950E+0
1.103775E+0
1.164950E+0
1.103775E+0
9.814255E-1
9.814255E-1
1.042600E+0
1.042600E+0
1.103775E+0
1.103775E+0
1.103775E+0
9.814255E-1
9.814255E-1
9.814255E-1
9.814255E-1
1.042600E+0
9.202509E-1
6.755521E-1
4.920281E-1
4.920281E-1
6.755521E-1
9.202509E-1
1.164950E+0
1.287299E+0
1.409648E+0
1.531998E+0
1.715522E+0
1.715522E+0
1.654347E+0
1.531998E+0
1.470823E+0
1.348474E+0
1.226124E+0
1.103775E+0
1.042600E+0
9.814255E-1
9.202509E-1
7.979015E-1
6.755521E-1
6.755521E-1
7.367269E-1
9.202509E-1
1.226124E+0
1.470823E+0
1.593172E+0
1.531998E+0
1.287299E+0
1.103775E+0
9.202509E-1
9.202509E-1
9.814255E-1
1.103775E+0
1.226124E+0
1.287299E+0
1.287299E+0
1.348474E+0
1.470823E+0
1.593172E+0
1.715522E+0
1.715522E+0
1.654347E+0
1.531998E+0
1.470823E+0
1.409648E+0
1.348474E+0
1.348474E+0
1.348474E+0
1.348474E+0
1.287299E+0
1.226124E+0
1.287299E+0
1.348474E+0
1.409648E+0
1.470823E+0
1.470823E+0
1.470823E+0
1.470823E+0
1.470823E+0
1.531998E+0
1.654347E+0
1.654347E+0
1.715522E+0
1.715522E+0
1.654347E+0
1.593172E+0
1.531998E+0
1.470823E+0
1.409648E+0
1.348474E+0
1.287299E+0
1.164950E+0
1.042600E+0
9.202509E-1
7.979015E-1
7.979015E-1
8.590761E-1
8.590761E-1
9.202509E-1
1.103775E+0
1.287299E+0
1.409648E+0
1.531998E+0
1.593172E+0
1.654347E+0
1.654347E+0
1.593172E+0
1.531998E+0
1.470823E+0
1.470823E+0
1.593172E+0
1.654347E+0
1.654347E+0
1.593172E+0
1.654347E+0
1.715522E+0
1.715522E+0
1.715522E+0
1.593172E+0
1.531998E+0
1.470823E+0
1.470823E+0
1.470823E+0
1.470823E+0
1.409648E+0
1.409648E+0
1.348474E+0
1.226124E+0
1.164950E+0
1.164950E+0
1.164950E+0
1.226124E+0
1.287299E+0
1.287299E+0
1.348474E+0
1.409648E+0
1.531998E+0
1.715522E+0
1.837871E+0
1.899046E+0
1.899046E+0
1.899046E+0
1.837871E+0
1.715522E+0
1.654347E+0
1.593172E+0
1.531998E+0
1.470823E+0
1.409648E+0
1.348474E+0
1.287299E+0
1.287299E+0
1.287299E+0
1.287299E+0
1.164950E+0
1.103775E+0
1.164950E+0
1.287299E+0
1.287299E+0
1.287299E+0
1.287299E+0
1.348474E+0
1.409648E+0
1.409648E+0
1.409648E+0
1.348474E+0
1.287299E+0
1.226124E+0
1.164950E+0
1.164950E+0
1.103775E+0
1.164950E+0
1.164950E+0
1.164950E+0
1.103775E+0
1.103775E+0
1.164950E+0
1.287299E+0
1.409648E+0
1.531998E+0
1.593172E+0
1.593172E+0
1.531998E+0
1.409648E+0
1.348474E+0
1.348474E+0
1.348474E+0
1.348474E+0
1.287299E+0
1.164950E+0
1.042600E+0
9.202509E-1
8.590761E-1
8.590761E-1
9.202509E-1
9.814255E-1
1.042600E+0
1.042600E+0
1.164950E+0
1.226124E+0
1.409648E+0
1.593172E+0
1.715522E+0
1.715522E+0
1.715522E+0
1.776696E+0
1.837871E+0
1.899046E+0
1.960221E+0
2.021395E+0
2.082570E+0
2.143745E+0
2.143745E+0
2.082570E+0
2.082570E+0
2.082570E+0
2.021395E+0
1.837871E+0
1.715522E+0
1.593172E+0
1.593172E+0
1.654347E+0
1.715522E+0
1.654347E+0
1.593172E+0
1.470823E+0
1.409648E+0
1.348474E+0
1.348474E+0
1.287299E+0
1.226124E+0
1.226124E+0
1.226124E+0
1.226124E+0
1.226124E+0
1.226124E+0
1.226124E+0
1.287299E+0
1.409648E+0
1.531998E+0
1.593172E+0
1.654347E+0
1.776696E+0
1.899046E+0
1.960221E+0
1.899046E+0
1.837871E+0
1.776696E+0
1.776696E+0
1.837871E+0
1.776696E+0
1.715522E+0
1.715522E+0
1.776696E+0
1.776696E+0
1.715522E+0
1.593172E+0
1.531998E+0
1.470823E+0
1.409648E+0
1.348474E+0
1.287299E+0
1.287299E+0
1.287299E+0
1.409648E+0
1.470823E+0
1.531998E+0
1.654347E+0
1.837871E+0
2.021395E+0
2.143745E+0
2.204919E+0
2.204919E+0
2.204919E+0
2.143745E+0
2.021395E+0
1.837871E+0
1.593172E+0
1.348474E+0
1.164950E+0
9.814255E-1
7.979015E-1
6.143774E-1
5.532028E-1
4.920281E-1
4.920281E-1
6.143774E-1
7.367269E-1
9.814255E-1
1.226124E+0
1.470823E+0
1.593172E+0
1.654347E+0
1.654347E+0
1.654347E+0
1.654347E+0
1.593172E+0
1.593172E+0
1.531998E+0
1.409648E+0
1.287299E+0
1.226124E+0
1.226124E+0
1.226124E+0
1.287299E+0
1.287299E+0
1.348474E+0
1.409648E+0
1.409648E+0
1.348474E+0
1.287299E+0
1.226124E+0
1.164950E+0
9.814255E-1
8.590761E-1
7.367269E-1
6.755521E-1
7.979015E-1
9.814255E-1
1.103775E+0
1.287299E+0
1.470823E+0
1.654347E+0
1.715522E+0
1.654347E+0
1.531998E+0
1.470823E+0
1.409648E+0
1.226124E+0
1.103775E+0
9.814255E-1
9.814255E-1
1.103775E+0
1.287299E+0
1.348474E+0
1.348474E+0
1.287299E+0
1.348474E+0
1.348474E+0
1.409648E+0
1.409648E+0
1.531998E+0
1.593172E+0
1.593172E+0
1.531998E+0
1.531998E+0
1.593172E+0
1.531998E+0
1.470823E+0
1.409648E+0
1.409648E+0
1.470823E+0
1.531998E+0
1.654347E+0
1.715522E+0
1.654347E+0
1.593172E+0
1.531998E+0
1.470823E+0
1.348474E+0
1.287299E+0
1.226124E+0
1.226124E+0
1.164950E+0
1.103775E+0
1.103775E+0
1.103775E+0
1.103775E+0
1.164950E+0
1.226124E+0
1.287299E+0
1.348474E+0
1.409648E+0
1.470823E+0
1.654347E+0
1.776696E+0
1.899046E+0
2.021395E+0
2.082570E+0
2.204919E+0
2.266094E+0
2.327269E+0
2.327269E+0
2.266094E+0
2.204919E+0
2.204919E+0
2.143745E+0
2.082570E+0
2.021395E+0
1.960221E+0
1.837871E+0
1.654347E+0
1.531998E+0
1.409648E+0
1.287299E+0
1.226124E+0
1.164950E+0
1.103775E+0
1.042600E+0
9.814255E-1
8.590761E-1
7.979015E-1
7.367269E-1
7.367269E-1
6.755521E-1
6.143774E-1
5.532028E-1
4.308534E-1
4.308534E-1
4.308534E-1
4.308534E-1
3.696786E-1
3.085040E-1
3.085040E-1
3.085040E-1
3.696786E-1
3.696786E-1
3.696786E-1
4.920281E-1
7.367269E-1
1.042600E+0
1.287299E+0
1.470823E+0
1.654347E+0
[truncated: 94,765 more chars]
