# Supplementary material for: Performances of the PIPER scalable child human body model in accident reconstruction
Source: PLoS One. 2017 Nov 14;12(11):e0187916. doi: 10.1371/journal.pone.0187916 (PMC5685610; doi:10.1371/journal.pone.0187916)
Supplement: S1 Data — This zip folder contains input accelerations for reproducibility of the accident reconstruction. Also, the readings from the dummy sensor are reported for reproducibility of the calculations. (ZIP) [file pone.0187916.s009.zip › Channel/Channel/CCN_2012_001.005]

Test object number          :1
Name of the channel         :B-Pillar Right {AC} Y
Laboratory channel code     :14BPIL00RI00ACYP
Customer channel code       :14BPIL00RI00ACYP
Channel code                :16BPIL00RI00ACYP
Direction                   :Y
Dimension                   :AC
Channel frequency class     :2000
Unit                        :m/(s*s)
Reference system            :NOVALUE
Transducer type             :GV1030
Transducer id               :NOVALUE
Pre-filter type             :4.00kHz 6pole Butterworth for rate 20000 (1.3)
Cut off frequency           :4000
Channel amplitude class     :1000
Sampling interval           :5E-5
Bit resolution              :16
Time of first sample        :-0.38835156
Number of samples           :40480
Reference channel           :implicit
Reference channel name      :NOVALUE
Data source                 :transducer
Data status                 :ok
First global maximum value  :7.340232E+2
Time of maximum value       :4.524844E-2
First global minimum value  :-1.008923E+3
Time of minimum value       :6.799844E-2
Start offset interval       :-1.000000E-1
End offset interval         :-5.000000E-2
.ValidationRemark           :Seulement la gamme [-6.0 sec; 37.575 sec] a �t� lue. Gamme demand�e: [-6.0 sec; 40.0 sec].; Une valeur � 0.068 sec d�passe la limite CAC choisie.
-1.806377E-1
-4.266124E-1
-5.803466E-1
-6.725872E-1
-6.110935E-1
-5.188530E-1
-3.343719E-1
-1.191440E-1
1.575776E-1
5.265397E-1
8.955018E-1
1.172223E+0
1.356705E+0
1.479692E+0
1.541186E+0
1.510439E+0
1.325958E+0
9.877424E-1
5.265397E-1
3.843367E-3
-4.266124E-1
-6.725872E-1
-7.648277E-1
-6.725872E-1
-4.881061E-1
-3.036251E-1
-1.191440E-1
1.268308E-1
4.035524E-1
6.802738E-1
8.647550E-1
9.262487E-1
9.262487E-1
8.647550E-1
7.725144E-1
7.725144E-1
8.647550E-1
9.569954E-1
9.877424E-1
8.340082E-1
5.880334E-1
2.190713E-1
-2.113845E-1
-6.110935E-1
-9.185619E-1
-1.103043E+0
-1.133790E+0
-1.041549E+0
-8.263214E-1
-4.881061E-1
-8.839715E-2
3.420587E-1
7.417677E-1
1.079983E+0
1.387451E+0
1.633426E+0
1.910148E+0
2.125376E+0
2.217616E+0
2.063882E+0
1.756414E+0
1.325958E+0
8.647550E-1
4.342992E-1
-2.690351E-2
-4.573593E-1
-8.570682E-1
-1.133790E+0
-1.164537E+0
-1.041549E+0
-7.955746E-1
-6.110935E-1
-5.803466E-1
-5.803466E-1
-5.188530E-1
-3.651187E-1
-5.765033E-2
3.113118E-1
6.495271E-1
8.340082E-1
8.647550E-1
7.417677E-1
5.265397E-1
2.190713E-1
-1.806377E-1
-6.110935E-1
-9.493088E-1
-1.103043E+0
-1.072296E+0
-1.010802E+0
-9.185619E-1
-8.570682E-1
-7.648277E-1
-4.881061E-1
3.459024E-2
7.110208E-1
1.387451E+0
1.848654E+0
2.063882E+0
2.063882E+0
1.879401E+0
1.479692E+0
8.955018E-1
2.498181E-1
-3.343719E-1
-6.418403E-1
-7.955746E-1
-8.570682E-1
-1.010802E+0
-1.256777E+0
-1.441258E+0
-1.533499E+0
-1.502752E+0
-1.349018E+0
-1.103043E+0
-7.955746E-1
-3.343719E-1
1.883245E-1
7.110208E-1
1.079983E+0
1.264464E+0
1.172223E+0
8.955018E-1
5.572866E-1
2.498181E-1
-2.690351E-2
-2.113845E-1
-3.343719E-1
-3.958656E-1
-4.573593E-1
-3.651187E-1
-2.421314E-1
-1.191440E-1
-5.765033E-2
-8.839715E-2
-1.806377E-1
-2.113845E-1
-1.806377E-1
-5.765033E-2
1.268308E-1
3.420587E-1
6.495271E-1
9.262487E-1
1.079983E+0
1.049236E+0
8.955018E-1
6.495271E-1
4.650461E-1
3.113118E-1
9.608394E-2
-2.113845E-1
-6.725872E-1
-1.164537E+0
-1.656486E+0
-1.963954E+0
-2.025448E+0
-1.902461E+0
-1.594992E+0
-1.133790E+0
-6.418403E-1
-2.113845E-1
1.575776E-1
4.957928E-1
8.647550E-1
1.325958E+0
1.817907E+0
2.309857E+0
2.678819E+0
2.832553E+0
2.740313E+0
2.371350E+0
1.725667E+0
1.018489E+0
3.113118E-1
-2.728782E-1
-6.110935E-1
-7.340809E-1
-7.340809E-1
-6.418403E-1
-5.803466E-1
-5.495998E-1
-4.881061E-1
-4.266124E-1
-2.728782E-1
3.843367E-3
3.728054E-1
8.032613E-1
1.233717E+0
1.541186E+0
1.633426E+0
1.541186E+0
1.202970E+0
6.802738E-1
3.843367E-3
-7.033340E-1
-1.349018E+0
-1.810220E+0
-2.056195E+0
-2.056195E+0
-1.871714E+0
-1.594992E+0
-1.287524E+0
-9.800556E-1
-7.648277E-1
-5.495998E-1
-3.036251E-1
9.608394E-2
6.187802E-1
1.202970E+0
1.725667E+0
2.125376E+0
2.279110E+0
2.248363E+0
2.033135E+0
1.664173E+0
1.141477E+0
6.495271E-1
3.420587E-1
2.190713E-1
1.575776E-1
1.575776E-1
1.575776E-1
1.575776E-1
1.883245E-1
3.113118E-1
5.880334E-1
9.877424E-1
1.510439E+0
2.033135E+0
2.432844E+0
2.648072E+0
2.617325E+0
2.432844E+0
2.125376E+0
1.787160E+0
1.448945E+0
1.079983E+0
6.495271E-1
2.190713E-1
-1.806377E-1
-4.881061E-1
-7.340809E-1
-9.185619E-1
-1.010802E+0
-9.493088E-1
-7.340809E-1
-4.573593E-1
-8.839715E-2
3.420587E-1
7.725144E-1
1.202970E+0
1.510439E+0
1.694920E+0
1.756414E+0
1.817907E+0
1.817907E+0
1.756414E+0
1.571932E+0
1.295211E+0
9.569954E-1
6.802738E-1
5.572866E-1
5.265397E-1
4.650461E-1
2.498181E-1
-5.765033E-2
-3.036251E-1
-3.343719E-1
-1.498908E-1
1.268308E-1
4.342992E-1
7.417677E-1
1.049236E+0
1.325958E+0
1.541186E+0
1.694920E+0
1.756414E+0
1.725667E+0
1.571932E+0
1.387451E+0
1.264464E+0
1.172223E+0
1.049236E+0
8.647550E-1
6.802738E-1
4.650461E-1
3.728054E-1
3.420587E-1
4.342992E-1
5.572866E-1
6.495271E-1
7.725144E-1
8.955018E-1
1.079983E+0
1.325958E+0
1.602679E+0
1.879401E+0
2.063882E+0
2.125376E+0
2.094629E+0
1.971641E+0
1.817907E+0
1.633426E+0
1.479692E+0
1.387451E+0
1.387451E+0
1.356705E+0
1.264464E+0
1.110730E+0
8.955018E-1
6.187802E-1
4.342992E-1
3.420587E-1
4.342992E-1
7.110208E-1
1.049236E+0
1.418198E+0
1.725667E+0
1.910148E+0
1.940895E+0
1.848654E+0
1.694920E+0
1.602679E+0
1.571932E+0
1.541186E+0
1.479692E+0
1.356705E+0
1.233717E+0
1.079983E+0
9.262487E-1
7.417677E-1
5.880334E-1
4.650461E-1
4.650461E-1
5.880334E-1
8.340082E-1
1.141477E+0
1.418198E+0
1.664173E+0
1.879401E+0
2.033135E+0
2.125376E+0
2.217616E+0
2.340603E+0
2.402097E+0
2.340603E+0
2.156122E+0
1.787160E+0
1.356705E+0
8.955018E-1
4.650461E-1
3.459024E-2
-3.036251E-1
-5.803466E-1
-7.033340E-1
-6.725872E-1
-4.573593E-1
-8.839715E-2
3.728054E-1
8.032613E-1
1.141477E+0
1.387451E+0
1.510439E+0
1.479692E+0
1.356705E+0
1.233717E+0
1.079983E+0
9.569954E-1
8.647550E-1
7.417677E-1
5.572866E-1
2.805650E-1
-1.498908E-1
-5.495998E-1
-8.570682E-1
-9.493088E-1
-8.878151E-1
-6.418403E-1
-3.343719E-1
3.843367E-3
3.728054E-1
6.495271E-1
8.647550E-1
1.018489E+0
1.141477E+0
1.233717E+0
1.295211E+0
1.233717E+0
1.049236E+0
7.417677E-1
4.035524E-1
6.533706E-2
-2.421314E-1
-5.495998E-1
-7.340809E-1
-6.725872E-1
-3.651187E-1
3.459024E-2
3.728054E-1
5.572866E-1
5.880334E-1
6.495271E-1
7.417677E-1
9.569954E-1
1.295211E+0
1.694920E+0
2.063882E+0
2.248363E+0
2.217616E+0
1.940895E+0
1.479692E+0
8.955018E-1
3.113118E-1
-1.806377E-1
-4.573593E-1
-4.573593E-1
-2.421314E-1
6.533706E-2
3.420587E-1
4.650461E-1
3.728054E-1
9.608394E-2
-3.343719E-1
-7.033340E-1
-7.648277E-1
-4.573593E-1
9.608394E-2
7.110208E-1
1.233717E+0
1.541186E+0
1.633426E+0
1.510439E+0
1.141477E+0
6.802738E-1
1.575776E-1
-2.728782E-1
-4.881061E-1
-4.266124E-1
-1.498908E-1
1.575776E-1
3.728054E-1
4.650461E-1
5.572866E-1
7.110208E-1
9.262487E-1
1.202970E+0
1.510439E+0
1.848654E+0
2.217616E+0
2.463591E+0
2.340603E+0
1.817907E+0
9.877424E-1
3.459024E-2
-7.340809E-1
-1.318271E+0
-1.656486E+0
-1.840967E+0
-1.902461E+0
-1.810220E+0
-1.594992E+0
-1.226030E+0
-8.263214E-1
-4.266124E-1
6.533706E-2
7.110208E-1
1.510439E+0
2.309857E+0
3.047781E+0
3.508983E+0
3.662718E+0
3.508983E+0
3.078528E+0
2.463591E+0
1.787160E+0
1.233717E+0
7.725144E-1
4.342992E-1
1.268308E-1
-2.113845E-1
-5.495998E-1
-8.570682E-1
-1.010802E+0
-1.164537E+0
-1.318271E+0
-1.502752E+0
-1.625739E+0
-1.564246E+0
-1.318271E+0
-9.493088E-1
-4.881061E-1
3.459024E-2
6.495271E-1
1.325958E+0
1.940895E+0
2.432844E+0
2.678819E+0
2.678819E+0
2.494338E+0
2.248363E+0
1.971641E+0
1.633426E+0
1.110730E+0
4.035524E-1
-5.495998E-1
-1.564246E+0
-2.486651E+0
-3.070841E+0
-3.163081E+0
-2.671132E+0
-1.779474E+0
-7.033340E-1
4.035524E-1
1.418198E+0
2.309857E+0
2.955540E+0
3.293756E+0
3.201515E+0
2.832553E+0
2.340603E+0
1.940895E+0
1.541186E+0
1.110730E+0
5.572866E-1
3.843367E-3
-4.573593E-1
-9.800556E-1
-1.594992E+0
-2.240676E+0
-2.671132E+0
-2.763372E+0
-2.517398E+0
-1.994701E+0
-1.164537E+0
-2.690351E-2
1.233717E+0
2.340603E+0
3.047781E+0
3.355249E+0
3.447490E+0
3.355249E+0
3.109275E+0
2.771059E+0
2.432844E+0
2.156122E+0
1.879401E+0
1.418198E+0
5.265397E-1
-6.725872E-1
-1.902461E+0
-2.701879E+0
-2.978600E+0
-2.855613E+0
-2.455904E+0
-1.748727E+0
-7.648277E-1
2.805650E-1
1.018489E+0
1.295211E+0
1.233717E+0
1.110730E+0
1.172223E+0
1.479692E+0
1.940895E+0
2.402097E+0
2.617325E+0
2.402097E+0
1.848654E+0
1.079983E+0
3.728054E-1
-8.839715E-2
-2.728782E-1
-3.036251E-1
-2.728782E-1
-3.343719E-1
-4.266124E-1
-4.266124E-1
-1.806377E-1
3.113118E-1
1.049236E+0
1.725667E+0
2.125376E+0
2.125376E+0
1.940895E+0
1.725667E+0
1.541186E+0
1.295211E+0
9.262487E-1
4.342992E-1
-1.498908E-1
-8.263214E-1
-1.594992E+0
-2.486651E+0
-3.347562E+0
-3.901006E+0
-3.962499E+0
-3.593537E+0
-2.763372E+0
-1.656486E+0
-4.573593E-1
4.957928E-1
1.110730E+0
1.295211E+0
1.110730E+0
7.417677E-1
3.728054E-1
1.883245E-1
1.883245E-1
3.420587E-1
5.265397E-1
6.495271E-1
6.802738E-1
4.342992E-1
-8.839715E-2
-7.955746E-1
-1.441258E+0
-1.810220E+0
-1.840967E+0
-1.564246E+0
-9.493088E-1
-1.806377E-1
6.495271E-1
1.387451E+0
1.879401E+0
2.156122E+0
2.279110E+0
2.217616E+0
1.817907E+0
1.079983E+0
1.268308E-1
-7.340809E-1
-1.349018E+0
-1.748727E+0
-1.994701E+0
-2.148436E+0
-2.271423E+0
-2.302170E+0
-2.332917E+0
-2.363663E+0
-2.271423E+0
-1.994701E+0
-1.502752E+0
-9.185619E-1
-3.036251E-1
3.113118E-1
9.262487E-1
1.295211E+0
1.295211E+0
8.647550E-1
2.805650E-1
-1.191440E-1
-1.806377E-1
1.575776E-1
6.802738E-1
1.233717E+0
1.571932E+0
1.510439E+0
1.049236E+0
4.035524E-1
-1.498908E-1
-4.573593E-1
-5.188530E-1
-3.958656E-1
-1.191440E-1
1.883245E-1
3.728054E-1
3.420587E-1
6.533706E-2
-2.728782E-1
-4.881061E-1
-5.188530E-1
-4.266124E-1
-4.266124E-1
-5.803466E-1
-9.185619E-1
-1.256777E+0
-1.410512E+0
-1.410512E+0
-1.349018E+0
-1.318271E+0
-1.472005E+0
-1.810220E+0
-2.209929E+0
-2.486651E+0
-2.548145E+0
-2.486651E+0
-2.394410E+0
-2.302170E+0
-2.148436E+0
-1.902461E+0
-1.564246E+0
-1.010802E+0
-2.421314E-1
6.495271E-1
1.418198E+0
1.787160E+0
1.725667E+0
1.356705E+0
8.955018E-1
3.728054E-1
-1.498908E-1
-5.495998E-1
-7.033340E-1
-5.495998E-1
-2.421314E-1
1.268308E-1
4.957928E-1
8.032613E-1
9.877424E-1
9.262487E-1
5.880334E-1
9.608394E-2
-4.266124E-1
-9.493088E-1
-1.472005E+0
-2.025448E+0
-2.455904E+0
-2.824866E+0
-3.224575E+0
-3.655031E+0
-3.931752E+0
-3.901006E+0
-3.501297E+0
-2.794119E+0
-1.933208E+0
-1.010802E+0
-8.839715E-2
6.802738E-1
1.079983E+0
9.877424E-1
4.035524E-1
-3.651187E-1
-9.800556E-1
-1.256777E+0
-1.164537E+0
-7.955746E-1
-3.343719E-1
-2.690351E-2
-5.765033E-2
-4.266124E-1
-8.570682E-1
-1.256777E+0
-1.564246E+0
-1.810220E+0
-1.994701E+0
-1.933208E+0
-1.472005E+0
-6.725872E-1
2.498181E-1
1.049236E+0
1.571932E+0
1.848654E+0
1.910148E+0
1.910148E+0
2.033135E+0
2.340603E+0
2.771059E+0
3.140021E+0
3.201515E+0
2.924794E+0
2.309857E+0
1.479692E+0
4.342992E-1
-6.418403E-1
-1.625739E+0
-2.240676E+0
-2.240676E+0
-1.748727E+0
-1.041549E+0
-5.495998E-1
-4.881061E-1
-8.878151E-1
-1.502752E+0
-2.056195E+0
-2.271423E+0
-2.117689E+0
-1.594992E+0
-7.955746E-1
2.498181E-1
1.356705E+0
2.432844E+0
3.232262E+0
3.693465E+0
3.631971E+0
3.109275E+0
2.186869E+0
1.172223E+0
2.805650E-1
-3.651187E-1
-9.185619E-1
-1.502752E+0
-2.148436E+0
-2.824866E+0
-3.593537E+0
-4.392955E+0
-5.223120E+0
-5.807310E+0
-5.991791E+0
-5.561336E+0
-4.485196E+0
-3.009347E+0
-1.472005E+0
-1.191440E-1
9.569954E-1
1.694920E+0
2.094629E+0
2.125376E+0
1.910148E+0
1.602679E+0
1.264464E+0
8.647550E-1
4.650461E-1
9.608394E-2
-3.036251E-1
-8.263214E-1
-1.533499E+0
-2.332917E+0
-2.917107E+0
-3.070841E+0
-2.732626E+0
-2.179183E+0
-1.717980E+0
-1.594992E+0
-1.748727E+0
-1.871714E+0
-1.717980E+0
-1.195283E+0
-2.728782E-1
8.340082E-1
1.848654E+0
2.525085E+0
2.740313E+0
2.494338E+0
2.002388E+0
1.418198E+0
8.955018E-1
3.420587E-1
-3.036251E-1
-1.103043E+0
-1.902461E+0
-2.486651E+0
-2.640385E+0
-2.486651E+0
-2.209929E+0
-1.963954E+0
-1.748727E+0
-1.349018E+0
-6.418403E-1
4.342992E-1
1.787160E+0
3.232262E+0
4.585123E+0
5.661262E+0
6.276199E+0
6.306946E+0
5.692009E+0
4.369895E+0
2.555831E+0
6.187802E-1
-9.493088E-1
-1.748727E+0
-1.748727E+0
-1.226030E+0
-6.110935E-1
-3.036251E-1
-3.958656E-1
-7.033340E-1
-1.072296E+0
-1.287524E+0
-1.287524E+0
-1.103043E+0
-8.878151E-1
-6.418403E-1
-3.958656E-1
-2.113845E-1
-2.113845E-1
-5.495998E-1
-1.318271E+0
-2.425157E+0
-3.439803E+0
-3.931752E+0
-3.808765E+0
-3.316816E+0
-2.855613E+0
-2.671132E+0
-2.548145E+0
-2.302170E+0
-1.748727E+0
-9.493088E-1
3.459024E-2
9.877424E-1
1.787160E+0
2.432844E+0
3.078528E+0
3.970186E+0
5.138566E+0
6.399186E+0
7.475327E+0
8.090262E+0
8.090262E+0
7.475327E+0
6.337693E+0
5.046325E+0
3.939439E+0
3.232262E+0
2.955540E+0
2.924794E+0
2.894047E+0
2.709565E+0
2.402097E+0
2.125376E+0
1.971641E+0
2.063882E+0
2.402097E+0
3.109275E+0
4.216161E+0
5.630516E+0
6.891136E+0
7.598313E+0
7.444579E+0
6.368440E+0
4.708110E+0
2.801806E+0
1.018489E+0
-4.881061E-1
-1.810220E+0
-2.886360E+0
-3.778018E+0
-4.454449E+0
-5.007892E+0
-5.346108E+0
-5.407601E+0
-5.007892E+0
-4.146980E+0
-2.947853E+0
-1.502752E+0
1.883245E-1
1.879401E+0
3.293756E+0
4.123920E+0
4.277655E+0
3.724212E+0
2.402097E+0
5.880334E-1
-1.287524E+0
-2.732626E+0
-3.562790E+0
-3.931752E+0
-4.146980E+0
-4.423702E+0
-4.761917E+0
-5.130880E+0
-5.499842E+0
-5.930297E+0
-6.176272E+0
-5.991791E+0
-5.192373E+0
-3.778018E+0
-1.963954E+0
-1.191440E-1
1.325958E+0
2.125376E+0
2.248363E+0
1.940895E+0
1.448945E+0
1.049236E+0
8.647550E-1
9.262487E-1
1.172223E+0
1.541186E+0
1.910148E+0
2.186869E+0
2.125376E+0
1.602679E+0
7.417677E-1
-8.839715E-2
-5.495998E-1
-3.958656E-1
4.342992E-1
1.756414E+0
3.170768E+0
4.308401E+0
4.892592E+0
4.892592E+0
4.492882E+0
3.847199E+0
3.078528E+0
2.063882E+0
8.647550E-1
-2.113845E-1
-9.800556E-1
-1.379765E+0
-1.410512E+0
-1.164537E+0
-7.955746E-1
-3.343719E-1
1.883245E-1
9.262487E-1
2.033135E+0
3.416743E+0
4.677363E+0
5.538275E+0
5.937984E+0
6.030224E+0
5.999478E+0
5.814997E+0
5.261553E+0
4.216161E+0
2.863300E+0
1.387451E+0
-1.191440E-1
-1.502752E+0
-2.517398E+0
-3.101588E+0
-3.409056E+0
-3.655031E+0
-3.870259E+0
-3.901006E+0
-3.562790E+0
-2.855613E+0
-1.871714E+0
-8.570682E-1
-8.839715E-2
9.608394E-2
-2.728782E-1
-1.072296E+0
-1.933208E+0
-2.548145E+0
-2.794119E+0
-2.671132E+0
-2.240676E+0
-1.656486E+0
-1.041549E+0
-3.958656E-1
2.498181E-1
8.032613E-1
1.141477E+0
1.141477E+0
7.725144E-1
1.268308E-1
-6.110935E-1
-1.164537E+0
-1.318271E+0
-1.010802E+0
-4.266124E-1
3.728054E-1
1.295211E+0
2.309857E+0
3.232262E+0
3.785705E+0
3.939439E+0
3.908693E+0
3.970186E+0
4.154667E+0
4.216161E+0
3.939439E+0
3.324503E+0
2.648072E+0
2.063882E+0
1.633426E+0
1.356705E+0
1.110730E+0
8.647550E-1
7.110208E-1
7.110208E-1
9.877424E-1
1.448945E+0
2.002388E+0
2.525085E+0
2.832553E+0
2.801806E+0
2.371350E+0
1.541186E+0
4.035524E-1
-8.263214E-1
-2.056195E+0
-3.193828E+0
-4.392955E+0
-5.499842E+0
-6.268513E+0
-6.391500E+0
-5.776564E+0
-4.669677E+0
-3.409056E+0
-2.302170E+0
-1.472005E+0
-8.263214E-1
-2.113845E-1
3.728054E-1
8.647550E-1
1.110730E+0
1.141477E+0
1.141477E+0
1.110730E+0
9.877424E-1
6.802738E-1
9.608394E-2
-6.725872E-1
-1.594992E+0
-2.517398E+0
-3.286069E+0
-3.655031E+0
-3.378309E+0
-2.332917E+0
-5.803466E-1
1.479692E+0
3.355249E+0
4.677363E+0
5.323047E+0
5.292300E+0
4.585123E+0
3.416743E+0
2.125376E+0
1.079983E+0
5.572866E-1
5.265397E-1
6.187802E-1
5.265397E-1
-5.765033E-2
-1.256777E+0
-2.947853E+0
-4.792665E+0
-6.391500E+0
-7.283158E+0
-7.160172E+0
-5.991791E+0
-4.023993E+0
-1.594992E+0
6.802738E-1
2.371350E+0
3.170768E+0
3.170768E+0
2.709565E+0
2.002388E+0
1.295211E+0
7.725144E-1
5.880334E-1
8.032613E-1
1.079983E+0
1.233717E+0
1.049236E+0
5.572866E-1
-2.690351E-2
-5.803466E-1
-1.010802E+0
-1.195283E+0
-1.041549E+0
-3.958656E-1
6.495271E-1
1.940895E+0
3.355249E+0
4.646616E+0
5.661262E+0
6.091718E+0
5.876490E+0
5.107819E+0
4.123920E+0
3.140021E+0
2.248363E+0
1.479692E+0
8.340082E-1
3.420587E-1
3.843367E-3
-1.498908E-1
-2.113845E-1
-1.191440E-1
9.608394E-2
3.728054E-1
6.187802E-1
5.880334E-1
1.883245E-1
-5.188530E-1
-1.287524E+0
-1.902461E+0
-2.209929E+0
-2.209929E+0
-1.933208E+0
-1.533499E+0
-1.195283E+0
-1.010802E+0
-1.072296E+0
-1.349018E+0
-1.779474E+0
-2.394410E+0
-3.163081E+0
-3.993246E+0
-4.577436E+0
-4.608183E+0
-4.054740E+0
-3.193828E+0
-2.455904E+0
-1.994701E+0
-1.533499E+0
-7.340809E-1
5.880334E-1
2.063882E+0
3.293756E+0
3.939439E+0
3.970186E+0
3.601224E+0
3.017034E+0
2.402097E+0
1.756414E+0
1.172223E+0
5.265397E-1
-1.498908E-1
-8.263214E-1
-1.410512E+0
-1.810220E+0
-2.025448E+0
-2.117689E+0
-2.117689E+0
-1.902461E+0
-1.441258E+0
-6.418403E-1
3.420587E-1
1.356705E+0
2.309857E+0
2.986287E+0
3.263009E+0
3.017034E+0
2.217616E+0
1.018489E+0
-3.651187E-1
-1.748727E+0
-2.978600E+0
-3.931752E+0
-4.423702E+0
-4.485196E+0
-4.146980E+0
-3.624284E+0
-3.040094E+0
-2.363663E+0
-1.564246E+0
-6.110935E-1
4.035524E-1
1.448945E+0
2.494338E+0
3.570477E+0
4.646616E+0
5.507528E+0
5.968730E+0
5.937984E+0
5.507528E+0
4.831097E+0
4.062427E+0
3.416743E+0
3.078528E+0
3.017034E+0
3.232262E+0
3.478236E+0
3.539730E+0
3.324503E+0
2.801806E+0
2.094629E+0
1.356705E+0
8.032613E-1
5.265397E-1
5.265397E-1
6.495271E-1
6.495271E-1
3.728054E-1
-2.421314E-1
-1.103043E+0
-2.025448E+0
-2.824866E+0
-3.347562E+0
-3.532044E+0
-3.439803E+0
-3.163081E+0
-2.794119E+0
-2.363663E+0
-1.810220E+0
-1.226030E+0
-5.803466E-1
9.608394E-2
8.955018E-1
1.817907E+0
2.771059E+0
3.508983E+0
3.785705E+0
3.539730E+0
2.924794E+0
2.186869E+0
1.541186E+0
1.018489E+0
6.187802E-1
2.190713E-1
-1.191440E-1
-3.036251E-1
-4.266124E-1
-4.573593E-1
-4.573593E-1
-3.651187E-1
-8.839715E-2
3.728054E-1
9.262487E-1
1.356705E+0
1.479692E+0
1.110730E+0
2.805650E-1
-9.493088E-1
-2.271423E+0
-3.532044E+0
-4.454449E+0
-4.977145E+0
-4.946398E+0
-4.177727E+0
-2.701879E+0
-7.340809E-1
1.448945E+0
3.416743E+0
4.984832E+0
6.060971E+0
6.645161E+0
6.829642E+0
6.675908E+0
6.214705E+0
5.630516E+0
4.923338E+0
4.154667E+0
3.293756E+0
2.279110E+0
1.233717E+0
3.420587E-1
-2.728782E-1
-5.803466E-1
-6.110935E-1
-4.266124E-1
-2.690351E-2
4.957928E-1
1.018489E+0
1.479692E+0
1.756414E+0
1.725667E+0
1.418198E+0
8.340082E-1
2.498181E-1
-1.191440E-1
-1.191440E-1
6.533706E-2
2.805650E-1
3.728054E-1
3.728054E-1
3.113118E-1
2.190713E-1
1.883245E-1
2.498181E-1
4.342992E-1
6.802738E-1
1.018489E+0
1.387451E+0
1.725667E+0
1.879401E+0
1.725667E+0
1.202970E+0
5.572866E-1
6.533706E-2
-1.498908E-1
-8.839715E-2
1.575776E-1
4.957928E-1
7.417677E-1
8.340082E-1
7.110208E-1
4.342992E-1
-8.839715E-2
-8.878151E-1
-1.871714E+0
-2.794119E+0
-3.470550E+0
-3.655031E+0
-3.255322E+0
-2.486651E+0
-1.687233E+0
-1.010802E+0
-4.881061E-1
-2.690351E-2
4.342992E-1
8.955018E-1
1.264464E+0
1.541186E+0
1.848654E+0
2.248363E+0
2.709565E+0
3.078528E+0
3.201515E+0
2.924794E+0
2.248363E+0
1.233717E+0
1.268308E-1
-7.340809E-1
-1.164537E+0
-9.800556E-1
-3.958656E-1
4.342992E-1
1.387451E+0
2.371350E+0
3.385996E+0
4.462136E+0
5.538275E+0
6.460681E+0
6.983377E+0
6.952630E+0
6.368440E+0
5.415288E+0
4.246908E+0
2.955540E+0
1.541186E+0
1.268308E-1
-1.256777E+0
-2.517398E+0
-3.624284E+0
-4.546690E+0
-5.284614E+0
-5.899550E+0
-6.330007E+0
-6.545234E+0
-6.452994E+0
-5.991791E+0
-5.223120E+0
-4.239221E+0
-3.163081E+0
-2.056195E+0
-1.010802E+0
-1.498908E-1
4.342992E-1
6.802738E-1
5.572866E-1
3.459024E-2
-7.340809E-1
-1.594992E+0
-2.394410E+0
-3.101588E+0
-3.624284E+0
-3.808765E+0
-3.562790E+0
-2.947853E+0
-2.086942E+0
-1.010802E+0
2.805650E-1
1.664173E+0
3.047781E+0
4.216161E+0
5.046325E+0
5.599769E+0
5.907237E+0
6.030224E+0
5.845743E+0
5.200059E+0
4.062427E+0
2.525085E+0
8.032613E-1
-8.263214E-1
-2.271423E+0
-3.470550E+0
-4.515943E+0
-5.346108E+0
-5.807310E+0
-5.838057E+0
-5.407601E+0
-4.515943E+0
-3.378309E+0
-2.148436E+0
-1.010802E+0
-2.690351E-2
7.725144E-1
1.418198E+0
1.910148E+0
2.248363E+0
2.432844E+0
2.402097E+0
2.217616E+0
1.910148E+0
1.510439E+0
9.262487E-1
1.575776E-1
-7.648277E-1
-1.748727E+0
-2.548145E+0
-2.978600E+0
-2.855613E+0
-2.240676E+0
-1.318271E+0
-2.728782E-1
6.802738E-1
1.387451E+0
1.787160E+0
1.940895E+0
2.002388E+0
2.002388E+0
1.910148E+0
1.664173E+0
1.264464E+0
6.802738E-1
3.843367E-3
-7.648277E-1
-1.533499E+0
-2.271423E+0
-2.978600E+0
-3.624284E+0
-4.023993E+0
-4.085487E+0
-3.808765E+0
-3.255322E+0
-2.609638E+0
-1.933208E+0
-1.195283E+0
-4.266124E-1
3.420587E-1
1.018489E+0
1.541186E+0
1.910148E+0
2.033135E+0
1.910148E+0
1.541186E+0
1.018489E+0
5.265397E-1
2.190713E-1
9.608394E-2
1.268308E-1
2.190713E-1
3.728054E-1
5.572866E-1
7.725144E-1
8.647550E-1
8.647550E-1
7.725144E-1
6.187802E-1
4.342992E-1
2.498181E-1
6.533706E-2
-5.765033E-2
-8.839715E-2
3.843367E-3
1.883245E-1
4.035524E-1
5.572866E-1
5.572866E-1
4.035524E-1
1.268308E-1
-2.421314E-1
-5.495998E-1
-7.648277E-1
-9.185619E-1
-1.041549E+0
-1.164537E+0
-1.379765E+0
-1.687233E+0
-1.963954E+0
-2.086942E+0
-1.963954E+0
-1.625739E+0
-1.164537E+0
-6.110935E-1
3.459024E-2
7.417677E-1
1.418198E+0
1.848654E+0
1.971641E+0
1.756414E+0
1.295211E+0
6.495271E-1
-5.765033E-2
-8.263214E-1
-1.533499E+0
-2.148436E+0
-2.640385E+0
-3.040094E+0
-3.286069E+0
-3.255322E+0
-2.917107E+0
-2.302170E+0
-1.533499E+0
-7.340809E-1
-5.765033E-2
5.880334E-1
1.172223E+0
1.633426E+0
1.940895E+0
2.033135E+0
2.002388E+0
1.910148E+0
1.879401E+0
1.848654E+0
1.848654E+0
1.787160E+0
1.664173E+0
1.418198E+0
1.049236E+0
5.880334E-1
1.575776E-1
-2.690351E-2
6.533706E-2
2.805650E-1
5.265397E-1
7.417677E-1
8.955018E-1
9.877424E-1
1.049236E+0
1.049236E+0
1.049236E+0
1.049236E+0
1.110730E+0
1.172223E+0
1.233717E+0
1.141477E+0
8.647550E-1
4.035524E-1
-1.498908E-1
-6.725872E-1
-1.164537E+0
-1.564246E+0
-1.779474E+0
-1.810220E+0
-1.656486E+0
-1.410512E+0
-1.164537E+0
-9.185619E-1
-6.418403E-1
-3.036251E-1
1.268308E-1
6.802738E-1
1.295211E+0
1.940895E+0
2.555831E+0
3.109275E+0
3.508983E+0
3.724212E+0
3.847199E+0
3.908693E+0
3.847199E+0
3.601224E+0
3.140021E+0
2.432844E+0
1.510439E+0
4.035524E-1
-7.340809E-1
-1.748727E+0
-2.455904E+0
-2.886360E+0
-3.009347E+0
-2.855613E+0
-2.455904E+0
-1.871714E+0
-1.133790E+0
-3.036251E-1
4.957928E-1
1.202970E+0
1.817907E+0
2.279110E+0
2.494338E+0
2.432844E+0
2.094629E+0
1.541186E+0
8.340082E-1
-2.690351E-2
-9.800556E-1
-1.902461E+0
-2.671132E+0
-3.101588E+0
-3.132335E+0
-2.794119E+0
-2.117689E+0
-1.287524E+0
-3.958656E-1
4.957928E-1
1.295211E+0
2.002388E+0
2.494338E+0
2.801806E+0
2.986287E+0
3.047781E+0
3.109275E+0
3.140021E+0
3.078528E+0
2.709565E+0
2.094629E+0
1.264464E+0
3.728054E-1
-3.958656E-1
-9.800556E-1
-1.349018E+0
-1.472005E+0
-1.349018E+0
-1.072296E+0
-6.418403E-1
-1.191440E-1
4.035524E-1
8.955018E-1
1.295211E+0
1.541186E+0
1.633426E+0
1.694920E+0
1.694920E+0
1.602679E+0
1.387451E+0
9.262487E-1
3.420587E-1
-2.728782E-1
-7.955746E-1
-1.195283E+0
-1.502752E+0
-1.748727E+0
-1.902461E+0
-1.902461E+0
-1.748727E+0
-1.472005E+0
-1.164537E+0
-7.955746E-1
-2.728782E-1
4.035524E-1
1.233717E+0
2.063882E+0
2.709565E+0
3.109275E+0
3.232262E+0
3.047781E+0
2.525085E+0
1.756414E+0
8.647550E-1
-5.765033E-2
-8.263214E-1
-1.441258E+0
-1.871714E+0
-2.056195E+0
-1.963954E+0
-1.656486E+0
-1.256777E+0
-7.955746E-1
-3.036251E-1
2.190713E-1
8.647550E-1
1.571932E+0
2.217616E+0
2.678819E+0
2.924794E+0
2.986287E+0
2.955540E+0
2.801806E+0
2.525085E+0
2.156122E+0
1.756414E+0
1.356705E+0
8.955018E-1
2.805650E-1
-4.573593E-1
-1.041549E+0
-1.379765E+0
-1.410512E+0
-1.103043E+0
-6.110935E-1
3.843367E-3
6.495271E-1
1.202970E+0
1.602679E+0
1.817907E+0
1.848654E+0
1.633426E+0
1.325958E+0
9.262487E-1
5.880334E-1
3.420587E-1
1.575776E-1
3.459024E-2
-1.191440E-1
-4.266124E-1
-9.185619E-1
-1.564246E+0
-2.209929E+0
-2.701879E+0
-2.886360E+0
-2.824866E+0
-2.548145E+0
-2.117689E+0
-1.625739E+0
-1.103043E+0
-5.495998E-1
-2.690351E-2
4.342992E-1
7.417677E-1
8.955018E-1
8.340082E-1
6.187802E-1
2.498181E-1
-1.498908E-1
-4.881061E-1
-6.418403E-1
-5.803466E-1
-3.036251E-1
9.608394E-2
5.572866E-1
1.049236E+0
1.448945E+0
1.694920E+0
1.664173E+0
1.418198E+0
1.110730E+0
8.340082E-1
7.725144E-1
9.262487E-1
1.141477E+0
1.264464E+0
1.295211E+0
1.233717E+0
1.110730E+0
8.955018E-1
4.957928E-1
-5.765033E-2
-7.340809E-1
-1.379765E+0
-1.963954E+0
-2.425157E+0
-2.701879E+0
-2.824866E+0
-2.763372E+0
-2.548145E+0
-2.240676E+0
-1.840967E+0
-1.441258E+0
-1.041549E+0
-6.110935E-1
-2.113845E-1
2.190713E-1
6.187802E-1
9.569954E-1
1.202970E+0
1.295211E+0
1.264464E+0
1.110730E+0
9.569954E-1
9.569954E-1
1.079983E+0
1.202970E+0
1.141477E+0
8.955018E-1
4.035524E-1
-1.191440E-1
-5.188530E-1
-6.418403E-1
-4.266124E-1
3.459024E-2
6.187802E-1
1.172223E+0
1.541186E+0
1.602679E+0
1.387451E+0
1.018489E+0
5.880334E-1
2.498181E-1
9.608394E-2
9.608394E-2
2.498181E-1
3.420587E-1
2.805650E-1
3.459024E-2
-3.958656E-1
-9.185619E-1
-1.379765E+0
-1.564246E+0
-1.472005E+0
-1.195283E+0
-8.263214E-1
-4.573593E-1
-5.765033E-2
3.113118E-1
5.880334E-1
7.725144E-1
8.032613E-1
6.802738E-1
4.650461E-1
2.805650E-1
1.575776E-1
3.459024E-2
-8.839715E-2
-2.421314E-1
-4.881061E-1
-7.955746E-1
-1.133790E+0
-1.379765E+0
-1.472005E+0
-1.318271E+0
-9.800556E-1
-5.495998E-1
-8.839715E-2
2.498181E-1
4.342992E-1
3.728054E-1
9.608394E-2
-3.343719E-1
-7.955746E-1
-1.041549E+0
-9.800556E-1
-5.803466E-1
9.608394E-2
8.340082E-1
1.387451E+0
1.633426E+0
1.571932E+0
1.264464E+0
8.955018E-1
6.187802E-1
5.265397E-1
6.187802E-1
8.032613E-1
9.569954E-1
1.049236E+0
1.049236E+0
9.569954E-1
8.032613E-1
5.880334E-1
4.035524E-1
3.420587E-1
4.342992E-1
6.187802E-1
7.725144E-1
7.725144E-1
5.572866E-1
9.608394E-2
-4.573593E-1
-1.010802E+0
-1.410512E+0
-1.687233E+0
-1.902461E+0
-2.117689E+0
-2.302170E+0
-2.455904E+0
-2.578891E+0
-2.671132E+0
-2.640385E+0
-2.455904E+0
-2.148436E+0
-1.687233E+0
-1.103043E+0
-4.266124E-1
2.190713E-1
7.110208E-1
1.018489E+0
1.110730E+0
1.079983E+0
8.955018E-1
6.802738E-1
4.650461E-1
3.113118E-1
3.113118E-1
4.035524E-1
4.957928E-1
4.650461E-1
2.805650E-1
3.459024E-2
-2.113845E-1
-3.958656E-1
-5.495998E-1
-5.495998E-1
-4.266124E-1
-8.839715E-2
3.728054E-1
8.340082E-1
1.079983E+0
1.018489E+0
7.110208E-1
1.575776E-1
-4.266124E-1
-9.493088E-1
-1.226030E+0
-1.287524E+0
-1.103043E+0
-7.955746E-1
-4.266124E-1
-1.498908E-1
3.843367E-3
-2.690351E-2
-2.113845E-1
-3.958656E-1
-5.188530E-1
-5.803466E-1
-5.803466E-1
-4.573593E-1
-2.421314E-1
6.533706E-2
4.342992E-1
7.725144E-1
9.262487E-1
9.877424E-1
8.955018E-1
7.417677E-1
5.572866E-1
3.420587E-1
9.608394E-2
-8.839715E-2
-2.421314E-1
-4.266124E-1
-7.033340E-1
-1.010802E+0
-1.379765E+0
-1.656486E+0
-1.779474E+0
-1.779474E+0
-1.656486E+0
-1.441258E+0
-1.164537E+0
-8.878151E-1
-6.418403E-1
-4.573593E-1
-3.958656E-1
-4.573593E-1
-5.803466E-1
-6.418403E-1
-6.110935E-1
-4.573593E-1
-3.036251E-1
-1.806377E-1
-1.191440E-1
-2.113845E-1
-3.958656E-1
-7.033340E-1
-1.010802E+0
-1.195283E+0
-1.133790E+0
-8.878151E-1
-5.803466E-1
-2.421314E-1
9.608394E-2
3.420587E-1
5.265397E-1
6.495271E-1
6.495271E-1
5.265397E-1
3.420587E-1
6.533706E-2
-1.806377E-1
-3.958656E-1
-5.803466E-1
-7.340809E-1
-8.263214E-1
-9.185619E-1
-9.493088E-1
-8.878151E-1
-7.648277E-1
-6.418403E-1
-5.188530E-1
-3.343719E-1
-1.191440E-1
1.575776E-1
4.035524E-1
5.265397E-1
5.880334E-1
6.187802E-1
6.495271E-1
5.880334E-1
4.957928E-1
3.728054E-1
3.420587E-1
3.728054E-1
4.342992E-1
4.650461E-1
4.035524E-1
2.190713E-1
-2.690351E-2
-2.728782E-1
-5.495998E-1
-7.955746E-1
-9.493088E-1
-9.800556E-1
-9.493088E-1
-8.263214E-1
-6.418403E-1
-4.573593E-1
-2.728782E-1
-1.191440E-1
3.843367E-3
1.268308E-1
2.190713E-1
3.113118E-1
3.728054E-1
3.728054E-1
2.498181E-1
6.533706E-2
-1.498908E-1
-3.343719E-1
-4.573593E-1
-5.495998E-1
-5.495998E-1
-3.958656E-1
-8.839715E-2
3.728054E-1
9.262487E-1
1.448945E+0
1.879401E+0
2.156122E+0
2.217616E+0
2.156122E+0
2.033135E+0
1.910148E+0
1.756414E+0
1.510439E+0
1.172223E+0
7.417677E-1
2.190713E-1
-3.343719E-1
-9.493088E-1
-1.502752E+0
-1.994701E+0
-2.332917E+0
-2.517398E+0
-2.486651E+0
-2.209929E+0
-1.810220E+0
-1.349018E+0
-8.263214E-1
-3.651187E-1
6.533706E-2
4.035524E-1
6.495271E-1
8.340082E-1
9.569954E-1
9.877424E-1
8.647550E-1
6.187802E-1
2.805650E-1
-2.113845E-1
-7.955746E-1
-1.256777E+0
-1.564246E+0
-1.625739E+0
-1.533499E+0
-1.318271E+0
-1.041549E+0
-7.955746E-1
-5.188530E-1
-2.113845E-1
3.843367E-3
1.575776E-1
1.268308E-1
6.533706E-2
3.459024E-2
3.843367E-3
-2.690351E-2
-5.765033E-2
-1.806377E-1
-3.651187E-1
-6.418403E-1
-9.493088E-1
-1.195283E+0
-1.349018E+0
-1.318271E+0
-1.072296E+0
-6.725872E-1
-2.113845E-1
1.268308E-1
3.420587E-1
3.728054E-1
3.113118E-1
1.883245E-1
1.268308E-1
1.268308E-1
2.498181E-1
4.342992E-1
5.265397E-1
5.880334E-1
5.265397E-1
4.650461E-1
4.035524E-1
3.113118E-1
1.268308E-1
-1.498908E-1
-5.188530E-1
-8.570682E-1
-1.103043E+0
-1.164537E+0
-1.195283E+0
-1.195283E+0
-1.195283E+0
-1.133790E+0
-1.010802E+0
-8.878151E-1
-7.648277E-1
-7.033340E-1
-5.803466E-1
-4.573593E-1
-3.343719E-1
-2.421314E-1
-1.498908E-1
9.608394E-2
4.342992E-1
8.340082E-1
1.264464E+0
1.725667E+0
2.186869E+0
2.617325E+0
2.894047E+0
2.924794E+0
2.678819E+0
2.309857E+0
1.817907E+0
1.295211E+0
6.495271E-1
3.843367E-3
-4.881061E-1
-8.570682E-1
-1.164537E+0
-1.349018E+0
-1.441258E+0
-1.379765E+0
-1.103043E+0
-5.803466E-1
1.268308E-1
8.340082E-1
1.448945E+0
1.817907E+0
1.940895E+0
1.848654E+0
1.571932E+0
1.172223E+0
7.725144E-1
4.035524E-1
1.575776E-1
-2.690351E-2
-5.765033E-2
-8.839715E-2
-8.839715E-2
-2.690351E-2
3.459024E-2
1.268308E-1
1.883245E-1
2.190713E-1
1.268308E-1
3.459024E-2
-5.765033E-2
-8.839715E-2
-1.498908E-1
-2.421314E-1
-3.958656E-1
-5.495998E-1
-7.648277E-1
-1.072296E+0
-1.441258E+0
-1.871714E+0
-2.209929E+0
-2.425157E+0
-2.425157E+0
-2.271423E+0
-1.933208E+0
-1.502752E+0
-9.493088E-1
-4.266124E-1
3.459024E-2
4.650461E-1
8.955018E-1
1.295211E+0
1.633426E+0
1.940895E+0
2.217616E+0
2.402097E+0
2.402097E+0
2.186869E+0
1.787160E+0
1.387451E+0
1.049236E+0
7.725144E-1
5.572866E-1
3.113118E-1
-2.690351E-2
-4.881061E-1
-1.041549E+0
-1.533499E+0
-1.902461E+0
-2.179183E+0
-2.271423E+0
-2.179183E+0
-1.933208E+0
-1.656486E+0
-1.379765E+0
-1.195283E+0
-1.041549E+0
-9.800556E-1
-1.010802E+0
-1.164537E+0
-1.349018E+0
-1.594992E+0
-1.871714E+0
-2.179183E+0
-2.394410E+0
-2.455904E+0
-2.363663E+0
-2.179183E+0
-1.994701E+0
-1.779474E+0
-1.564246E+0
-1.287524E+0
-8.878151E-1
-3.036251E-1
4.035524E-1
1.110730E+0
1.664173E+0
2.033135E+0
2.217616E+0
2.248363E+0
2.186869E+0
2.094629E+0
1.910148E+0
1.602679E+0
1.141477E+0
4.957928E-1
-1.806377E-1
-8.263214E-1
-1.410512E+0
-1.840967E+0
-2.056195E+0
-1.933208E+0
-1.533499E+0
-9.800556E-1
-5.188530E-1
-2.421314E-1
-8.839715E-2
9.608394E-2
2.498181E-1
2.805650E-1
2.498181E-1
1.883245E-1
2.498181E-1
3.728054E-1
3.728054E-1
1.268308E-1
-3.651187E-1
-1.072296E+0
-1.840967E+0
-2.548145E+0
-3.040094E+0
-3.193828E+0
-3.070841E+0
-2.701879E+0
-2.056195E+0
-1.164537E+0
-1.806377E-1
6.802738E-1
1.202970E+0
1.325958E+0
1.141477E+0
8.340082E-1
4.957928E-1
2.498181E-1
1.883245E-1
2.498181E-1
3.113118E-1
2.498181E-1
3.843367E-3
-4.881061E-1
-1.103043E+0
-1.810220E+0
-2.455904E+0
-2.978600E+0
-3.193828E+0
-3.070841E+0
-2.578891E+0
-1.963954E+0
-1.533499E+0
-1.441258E+0
-1.594992E+0
-1.902461E+0
-2.056195E+0
-1.994701E+0
-1.656486E+0
-1.226030E+0
-8.263214E-1
-5.803466E-1
-4.573593E-1
-4.266124E-1
-4.573593E-1
-4.881061E-1
-4.266124E-1
-2.728782E-1
-5.765033E-2
1.575776E-1
3.420587E-1
4.957928E-1
6.495271E-1
8.340082E-1
1.018489E+0
1.264464E+0
1.510439E+0
1.787160E+0
2.033135E+0
2.186869E+0
2.156122E+0
2.002388E+0
1.787160E+0
1.571932E+0
1.387451E+0
1.202970E+0
9.877424E-1
5.880334E-1
6.533706E-2
-5.803466E-1
-1.103043E+0
-1.379765E+0
-1.349018E+0
-1.133790E+0
-8.263214E-1
-5.188530E-1
-3.343719E-1
-2.421314E-1
-2.421314E-1
-1.806377E-1
-1.498908E-1
-1.191440E-1
-2.113845E-1
-3.651187E-1
-5.188530E-1
-6.725872E-1
-8.263214E-1
-1.010802E+0
-1.195283E+0
-1.318271E+0
-1.287524E+0
-1.010802E+0
-6.725872E-1
-4.266124E-1
-3.651187E-1
-4.573593E-1
-6.418403E-1
-7.648277E-1
-7.340809E-1
-5.188530E-1
-8.839715E-2
4.957928E-1
1.018489E+0
1.264464E+0
1.233717E+0
1.049236E+0
8.647550E-1
7.110208E-1
5.572866E-1
2.805650E-1
-8.839715E-2
-5.188530E-1
-9.185619E-1
-1.195283E+0
-1.256777E+0
-1.133790E+0
-8.878151E-1
-7.033340E-1
-5.495998E-1
-3.651187E-1
-1.498908E-1
1.268308E-1
4.957928E-1
9.569954E-1
1.448945E+0
1.940895E+0
2.248363E+0
2.340603E+0
2.186869E+0
1.817907E+0
1.325958E+0
8.647550E-1
5.880334E-1
5.572866E-1
8.032613E-1
1.172223E+0
1.479692E+0
1.602679E+0
1.510439E+0
1.356705E+0
1.141477E+0
9.877424E-1
8.647550E-1
7.417677E-1
5.572866E-1
2.190713E-1
-2.728782E-1
-9.493088E-1
-1.687233E+0
-2.394410E+0
-2.855613E+0
-3.009347E+0
-2.855613E+0
-2.425157E+0
-1.840967E+0
-1.226030E+0
-7.340809E-1
-3.651187E-1
-1.498908E-1
-2.690351E-2
6.533706E-2
1.575776E-1
2.498181E-1
3.113118E-1
2.190713E-1
6.533706E-2
-1.191440E-1
-2.728782E-1
-3.651187E-1
-4.881061E-1
-6.418403E-1
-7.955746E-1
-8.878151E-1
-7.648277E-1
-4.266124E-1
1.268308E-1
7.417677E-1
1.325958E+0
1.725667E+0
1.910148E+0
1.879401E+0
1.664173E+0
1.387451E+0
1.110730E+0
8.955018E-1
7.110208E-1
5.572866E-1
3.420587E-1
9.608394E-2
-3.036251E-1
-7.648277E-1
-1.226030E+0
-1.533499E+0
-1.687233E+0
-1.717980E+0
-1.687233E+0
-1.656486E+0
-1.625739E+0
-1.564246E+0
-1.379765E+0
-1.072296E+0
-6.110935E-1
3.843367E-3
7.110208E-1
1.571932E+0
2.371350E+0
2.955540E+0
3.232262E+0
3.263009E+0
3.140021E+0
3.017034E+0
2.863300E+0
2.648072E+0
2.340603E+0
2.002388E+0
1.571932E+0
1.141477E+0
7.110208E-1
3.420587E-1
6.533706E-2
-1.191440E-1
-1.806377E-1
-1.191440E-1
3.459024E-2
1.575776E-1
1.883245E-1
1.268308E-1
3.459024E-2
-2.690351E-2
-8.839715E-2
-2.421314E-1
-5.188530E-1
-8.570682E-1
-1.133790E+0
-1.226030E+0
-1.072296E+0
-7.340809E-1
-2.421314E-1
2.805650E-1
7.417677E-1
1.018489E+0
1.110730E+0
1.202970E+0
1.356705E+0
1.541186E+0
1.725667E+0
1.817907E+0
1.756414E+0
1.602679E+0
1.356705E+0
1.018489E+0
6.495271E-1
2.805650E-1
3.843367E-3
-1.806377E-1
-1.806377E-1
3.843367E-3
2.498181E-1
4.650461E-1
5.265397E-1
4.342992E-1
1.883245E-1
-1.806377E-1
-5.803466E-1
-9.800556E-1
-1.349018E+0
-1.625739E+0
-1.779474E+0
-1.902461E+0
-2.025448E+0
-2.209929E+0
-2.425157E+0
-2.548145E+0
-2.578891E+0
-2.578891E+0
-2.548145E+0
-2.486651E+0
-2.209929E+0
-1.687233E+0
-9.493088E-1
-1.498908E-1
6.802738E-1
1.479692E+0
2.279110E+0
2.955540E+0
3.447490E+0
3.662718E+0
3.601224E+0
3.355249E+0
3.017034E+0
2.678819E+0
2.340603E+0
1.940895E+0
1.541186E+0
1.202970E+0
9.262487E-1
7.417677E-1
5.265397E-1
3.113118E-1
9.608394E-2
-2.690351E-2
-1.498908E-1
-3.036251E-1
-4.266124E-1
-6.110935E-1
-8.570682E-1
-1.226030E+0
-1.687233E+0
-2.240676E+0
-2.763372E+0
-3.163081E+0
-3.378309E+0
-3.378309E+0
-3.163081E+0
-2.855613E+0
-2.486651E+0
-2.086942E+0
-1.687233E+0
-1.226030E+0
-7.340809E-1
-2.421314E-1
1.575776E-1
4.035524E-1
5.572866E-1
6.495271E-1
7.417677E-1
8.340082E-1
8.340082E-1
7.725144E-1
6.187802E-1
4.035524E-1
9.608394E-2
-1.806377E-1
-3.958656E-1
-5.188530E-1
-5.495998E-1
-5.495998E-1
-5.495998E-1
-6.418403E-1
-8.263214E-1
-1.164537E+0
-1.594992E+0
-2.056195E+0
-2.455904E+0
-2.609638E+0
-2.548145E+0
-2.209929E+0
-1.717980E+0
-1.226030E+0
-7.955746E-1
-4.573593E-1
-2.421314E-1
-8.839715E-2
1.268308E-1
4.035524E-1
6.495271E-1
8.032613E-1
8.340082E-1
8.032613E-1
7.725144E-1
8.032613E-1
9.262487E-1
1.018489E+0
1.110730E+0
1.202970E+0
1.264464E+0
1.387451E+0
1.541186E+0
1.725667E+0
1.817907E+0
1.756414E+0
1.541186E+0
1.172223E+0
7.417677E-1
2.498181E-1
-3.651187E-1
-1.072296E+0
-1.779474E+0
-2.486651E+0
-3.070841E+0
-3.470550E+0
-3.655031E+0
-3.624284E+0
-3.409056E+0
-3.101588E+0
-2.763372E+0
-2.332917E+0
-1.779474E+0
-1.133790E+0
-5.188530E-1
-2.690351E-2
2.805650E-1
4.650461E-1
5.572866E-1
5.572866E-1
5.265397E-1
4.342992E-1
2.498181E-1
3.843367E-3
-3.958656E-1
-8.263214E-1
-1.256777E+0
-1.625739E+0
-1.933208E+0
-2.117689E+0
-2.209929E+0
-2.209929E+0
-2.086942E+0
-1.902461E+0
-1.656486E+0
-1.441258E+0
-1.195283E+0
-9.800556E-1
-8.570682E-1
-7.648277E-1
-7.648277E-1
-8.570682E-1
-1.041549E+0
-1.349018E+0
-1.779474E+0
-2.271423E+0
-2.609638E+0
-2.794119E+0
-2.824866E+0
-2.824866E+0
-2.824866E+0
-2.794119E+0
-2.640385E+0
-2.425157E+0
-2.179183E+0
-2.025448E+0
-1.933208E+0
-1.902461E+0
-1.810220E+0
-1.656486E+0
-1.349018E+0
-9.493088E-1
-5.188530E-1
-8.839715E-2
2.498181E-1
4.035524E-1
3.728054E-1
1.883245E-1
-1.806377E-1
-5.803466E-1
-9.185619E-1
-1.164537E+0
-1.256777E+0
-1.256777E+0
-1.195283E+0
-1.195283E+0
-1.256777E+0
-1.379765E+0
-1.502752E+0
-1.625739E+0
-1.717980E+0
-1.717980E+0
-1.656486E+0
-1.502752E+0
-1.287524E+0
-1.072296E+0
-9.493088E-1
-7.955746E-1
-5.803466E-1
-2.728782E-1
9.608394E-2
4.342992E-1
7.417677E-1
9.877424E-1
1.202970E+0
1.387451E+0
1.541186E+0
1.633426E+0
1.664173E+0
1.664173E+0
1.633426E+0
1.571932E+0
1.479692E+0
1.356705E+0
1.233717E+0
1.110730E+0
9.877424E-1
8.955018E-1
8.340082E-1
7.725144E-1
6.802738E-1
5.265397E-1
3.113118E-1
3.459024E-2
-2.728782E-1
-6.110935E-1
-9.800556E-1
-1.349018E+0
-1.810220E+0
-2.209929E+0
-2.548145E+0
-2.701879E+0
-2.732626E+0
-2.578891E+0
-2.271423E+0
-1.810220E+0
-1.226030E+0
-6.110935E-1
3.459024E-2
6.802738E-1
1.264464E+0
1.756414E+0
2.063882E+0
2.156122E+0
1.971641E+0
1.448945E+0
6.495271E-1
-1.806377E-1
-8.570682E-1
-1.256777E+0
-1.318271E+0
-1.103043E+0
-7.340809E-1
-3.036251E-1
1.575776E-1
5.572866E-1
8.032613E-1
8.955018E-1
9.262487E-1
8.647550E-1
7.417677E-1
5.572866E-1
3.113118E-1
-2.690351E-2
-4.266124E-1
-9.185619E-1
-1.472005E+0
-1.994701E+0
-2.394410E+0
-2.701879E+0
-2.824866E+0
-2.732626E+0
-2.517398E+0
-2.148436E+0
-1.717980E+0
-1.226030E+0
-7.955746E-1
-4.573593E-1
-2.421314E-1
-1.806377E-1
-2.728782E-1
-4.881061E-1
-7.033340E-1
-8.878151E-1
-1.010802E+0
-1.041549E+0
-9.493088E-1
-6.725872E-1
-2.728782E-1
1.575776E-1
6.187802E-1
9.569954E-1
1.110730E+0
1.018489E+0
7.725144E-1
4.342992E-1
9.608394E-2
-2.728782E-1
-5.803466E-1
-8.263214E-1
-9.800556E-1
-9.493088E-1
-7.648277E-1
-4.573593E-1
-1.806377E-1
3.843367E-3
3.459024E-2
-2.690351E-2
-8.839715E-2
-5.765033E-2
6.533706E-2
1.883245E-1
2.190713E-1
1.575776E-1
3.843367E-3
-2.728782E-1
-5.803466E-1
-9.185619E-1
-1.226030E+0
-1.410512E+0
-1.410512E+0
-1.256777E+0
-9.185619E-1
-5.188530E-1
-1.806377E-1
9.608394E-2
2.805650E-1
4.342992E-1
5.265397E-1
7.110208E-1
9.877424E-1
1.295211E+0
1.571932E+0
1.725667E+0
1.817907E+0
1.848654E+0
1.848654E+0
1.787160E+0
1.664173E+0
1.510439E+0
1.387451E+0
1.264464E+0
1.018489E+0
7.110208E-1
3.420587E-1
-5.765033E-2
-4.881061E-1
-9.185619E-1
-1.287524E+0
-1.594992E+0
-1.902461E+0
-2.179183E+0
-2.394410E+0
-2.486651E+0
-2.394410E+0
-2.148436E+0
-1.779474E+0
-1.379765E+0
-9.800556E-1
-7.340809E-1
-5.803466E-1
-5.188530E-1
-4.881061E-1
-5.188530E-1
-5.495998E-1
-4.881061E-1
-3.651187E-1
-2.113845E-1
-5.765033E-2
9.608394E-2
2.190713E-1
3.728054E-1
5.265397E-1
6.187802E-1
5.880334E-1
4.035524E-1
6.533706E-2
-3.343719E-1
-7.955746E-1
-1.195283E+0
-1.502752E+0
-1.748727E+0
-1.902461E+0
-1.933208E+0
-1.840967E+0
-1.625739E+0
-1.349018E+0
-1.072296E+0
-7.340809E-1
-2.728782E-1
2.190713E-1
6.802738E-1
1.079983E+0
1.264464E+0
1.325958E+0
1.233717E+0
9.877424E-1
6.495271E-1
3.728054E-1
1.268308E-1
3.843367E-3
-8.839715E-2
-1.498908E-1
-1.191440E-1
-2.690351E-2
1.268308E-1
3.113118E-1
4.957928E-1
6.802738E-1
8.647550E-1
1.079983E+0
1.264464E+0
1.356705E+0
1.325958E+0
1.172223E+0
9.262487E-1
6.187802E-1
2.805650E-1
-2.690351E-2
-2.728782E-1
-3.651187E-1
-3.036251E-1
-1.191440E-1
1.883245E-1
4.957928E-1
7.110208E-1
7.417677E-1
6.802738E-1
5.572866E-1
3.728054E-1
1.883245E-1
-2.690351E-2
-2.113845E-1
-4.266124E-1
-6.725872E-1
-9.800556E-1
-1.287524E+0
-1.564246E+0
-1.810220E+0
-1.963954E+0
-2.025448E+0
-1.902461E+0
-1.533499E+0
-1.072296E+0
-5.495998E-1
-1.191440E-1
2.190713E-1
4.957928E-1
7.725144E-1
1.110730E+0
1.541186E+0
2.002388E+0
2.432844E+0
2.771059E+0
2.894047E+0
2.832553E+0
2.555831E+0
2.125376E+0
1.571932E+0
9.262487E-1
2.805650E-1
-3.036251E-1
-7.340809E-1
-1.041549E+0
-1.318271E+0
-1.564246E+0
-1.779474E+0
-1.933208E+0
-1.994701E+0
-1.963954E+0
-1.840967E+0
-1.533499E+0
-1.133790E+0
-7.033340E-1
-3.958656E-1
-2.113845E-1
-1.191440E-1
-1.191440E-1
-2.728782E-1
-5.495998E-1
-8.263214E-1
-1.010802E+0
-1.072296E+0
-1.010802E+0
-7.648277E-1
-3.651187E-1
6.533706E-2
4.650461E-1
8.032613E-1
1.079983E+0
1.264464E+0
1.356705E+0
1.387451E+0
1.356705E+0
1.264464E+0
1.141477E+0
1.018489E+0
8.647550E-1
6.187802E-1
3.113118E-1
3.843367E-3
-2.728782E-1
-4.266124E-1
-4.881061E-1
-4.881061E-1
-4.881061E-1
-5.495998E-1
-6.418403E-1
-7.340809E-1
-7.648277E-1
-7.648277E-1
-7.033340E-1
-5.495998E-1
-3.343719E-1
-2.690351E-2
2.805650E-1
5.572866E-1
7.725144E-1
9.877424E-1
1.141477E+0
1.264464E+0
1.325958E+0
1.418198E+0
1.479692E+0
1.510439E+0
1.448945E+0
1.233717E+0
9.262487E-1
5.265397E-1
1.268308E-1
-3.036251E-1
-7.033340E-1
-1.010802E+0
-1.256777E+0
-1.441258E+0
-1.564246E+0
-1.564246E+0
-1.441258E+0
-1.256777E+0
-1.010802E+0
-7.340809E-1
-4.573593E-1
-2.421314E-1
-8.839715E-2
6.533706E-2
1.883245E-1
1.883245E-1
9.608394E-2
-1.498908E-1
-4.881061E-1
-9.185619E-1
-1.349018E+0
-1.656486E+0
-1.840967E+0
-1.779474E+0
-1.502752E+0
-1.010802E+0
-3.958656E-1
2.498181E-1
8.340082E-1
1.264464E+0
1.571932E+0
1.787160E+0
1.910148E+0
2.002388E+0
2.094629E+0
2.217616E+0
2.340603E+0
2.463591E+0
2.463591E+0
2.340603E+0
2.063882E+0
1.664173E+0
1.141477E+0
6.495271E-1
2.190713E-1
-8.839715E-2
-2.728782E-1
-3.343719E-1
-3.036251E-1
-1.498908E-1
6.533706E-2
3.420587E-1
5.265397E-1
6.187802E-1
5.572866E-1
4.342992E-1
2.805650E-1
1.268308E-1
3.843367E-3
-8.839715E-2
-1.806377E-1
-2.113845E-1
-2.421314E-1
-3.036251E-1
-3.651187E-1
-3.958656E-1
-3.958656E-1
-3.036251E-1
-1.498908E-1
6.533706E-2
3.728054E-1
6.802738E-1
8.955018E-1
1.018489E+0
1.079983E+0
1.018489E+0
9.262487E-1
7.417677E-1
4.957928E-1
2.190713E-1
-8.839715E-2
-5.188530E-1
-9.493088E-1
-1.410512E+0
-1.779474E+0
-2.025448E+0
-2.148436E+0
-2.086942E+0
-1.963954E+0
-1.840967E+0
-1.687233E+0
-1.533499E+0
-1.379765E+0
-1.349018E+0
-1.379765E+0
-1.472005E+0
-1.533499E+0
-1.594992E+0
-1.656486E+0
-1.687233E+0
-1.625739E+0
-1.472005E+0
-1.256777E+0
-1.072296E+0
-9.185619E-1
-7.648277E-1
-5.188530E-1
-2.421314E-1
1.268308E-1
5.572866E-1
9.569954E-1
1.295211E+0
1.448945E+0
1.448945E+0
1.264464E+0
9.569954E-1
5.265397E-1
3.459024E-2
-4.573593E-1
-8.570682E-1
-1.103043E+0
-1.226030E+0
-1.226030E+0
-1.133790E+0
-1.041549E+0
-9.185619E-1
-8.263214E-1
-7.033340E-1
-6.110935E-1
-5.188530E-1
-4.573593E-1
-4.266124E-1
-5.188530E-1
-7.648277E-1
-1.041549E+0
-1.318271E+0
-1.533499E+0
-1.625739E+0
-1.656486E+0
-1.625739E+0
-1.564246E+0
-1.441258E+0
-1.349018E+0
-1.287524E+0
-1.164537E+0
-1.072296E+0
-9.185619E-1
-7.648277E-1
-6.110935E-1
-4.573593E-1
-3.343719E-1
-2.421314E-1
-1.806377E-1
-1.498908E-1
-1.191440E-1
-1.498908E-1
-2.421314E-1
-3.651187E-1
-5.188530E-1
-6.725872E-1
-8.263214E-1
-9.493088E-1
-1.010802E+0
-9.800556E-1
-9.185619E-1
-7.648277E-1
-6.110935E-1
-4.266124E-1
-2.728782E-1
-1.191440E-1
-2.690351E-2
3.459024E-2
3.843367E-3
-1.191440E-1
-2.728782E-1
-3.958656E-1
-4.881061E-1
-5.188530E-1
-5.803466E-1
-6.110935E-1
-6.418403E-1
-6.418403E-1
-6.110935E-1
-5.188530E-1
-4.266124E-1
-3.036251E-1
-2.113845E-1
-5.765033E-2
1.268308E-1
3.420587E-1
5.572866E-1
7.110208E-1
7.725144E-1
6.802738E-1
4.957928E-1
2.498181E-1
-5.765033E-2
-3.651187E-1
-6.725872E-1
-9.493088E-1
-1.103043E+0
-1.226030E+0
-1.318271E+0
-1.410512E+0
-1.533499E+0
-1.656486E+0
-1.779474E+0
-1.933208E+0
-2.148436E+0
-2.363663E+0
-2.548145E+0
-2.640385E+0
-2.640385E+0
-2.548145E+0
-2.363663E+0
-2.117689E+0
-1.810220E+0
-1.502752E+0
-1.256777E+0
-1.041549E+0
-8.263214E-1
-5.188530E-1
-1.806377E-1
2.190713E-1
5.572866E-1
8.955018E-1
1.202970E+0
1.479692E+0
1.664173E+0
1.725667E+0
1.664173E+0
1.448945E+0
1.172223E+0
8.647550E-1
5.880334E-1
3.113118E-1
3.459024E-2
-1.806377E-1
-3.651187E-1
-4.573593E-1
-5.803466E-1
-6.725872E-1
-7.340809E-1
-8.570682E-1
-9.800556E-1
-1.072296E+0
-1.133790E+0
-1.133790E+0
-1.103043E+0
-1.072296E+0
-9.493088E-1
-7.033340E-1
-3.651187E-1
3.459024E-2
4.035524E-1
7.417677E-1
1.018489E+0
1.172223E+0
1.202970E+0
1.049236E+0
8.032613E-1
4.957928E-1
2.190713E-1
-5.765033E-2
-2.728782E-1
-3.958656E-1
-4.266124E-1
-3.651187E-1
-2.421314E-1
-8.839715E-2
3.459024E-2
9.608394E-2
9.608394E-2
6.533706E-2
3.459024E-2
3.459024E-2
6.533706E-2
1.268308E-1
2.190713E-1
2.805650E-1
2.805650E-1
1.575776E-1
-8.839715E-2
-3.958656E-1
-7.648277E-1
-1.041549E+0
-1.195283E+0
-1.226030E+0
-1.133790E+0
-9.493088E-1
-7.340809E-1
-5.495998E-1
-3.651187E-1
-2.113845E-1
-1.806377E-1
-2.113845E-1
-3.036251E-1
-3.958656E-1
-4.881061E-1
-5.803466E-1
-6.725872E-1
-7.648277E-1
-7.340809E-1
-6.418403E-1
-5.188530E-1
-3.651187E-1
-1.806377E-1
-2.690351E-2
6.533706E-2
1.268308E-1
1.268308E-1
6.533706E-2
-5.765033E-2
-1.806377E-1
-2.728782E-1
-3.036251E-1
-2.728782E-1
-2.113845E-1
-1.191440E-1
-2.690351E-2
3.459024E-2
3.459024E-2
3.459024E-2
-2.690351E-2
-1.191440E-1
-3.036251E-1
-5.495998E-1
-7.955746E-1
-9.800556E-1
-1.133790E+0
-1.226030E+0
-1.256777E+0
-1.256777E+0
-1.256777E+0
-1.256777E+0
-1.349018E+0
-1.410512E+0
-1.410512E+0
-1.318271E+0
-1.195283E+0
-1.195283E+0
-1.226030E+0
-1.287524E+0
-1.349018E+0
-1.410512E+0
-1.410512E+0
-1.349018E+0
-1.195283E+0
-9.800556E-1
-7.033340E-1
-3.958656E-1
-2.690351E-2
3.728054E-1
7.725144E-1
1.079983E+0
1.356705E+0
1.633426E+0
1.848654E+0
2.002388E+0
2.002388E+0
1.848654E+0
1.602679E+0
1.233717E+0
8.340082E-1
4.342992E-1
6.533706E-2
-2.421314E-1
-5.188530E-1
-7.955746E-1
-1.041549E+0
-1.256777E+0
-1.379765E+0
-1.410512E+0
-1.318271E+0
-1.133790E+0
-8.570682E-1
-5.188530E-1
-1.806377E-1
6.533706E-2
2.805650E-1
3.728054E-1
4.035524E-1
3.728054E-1
3.420587E-1
3.113118E-1
3.113118E-1
3.420587E-1
4.035524E-1
4.650461E-1
5.265397E-1
5.880334E-1
6.495271E-1
7.417677E-1
8.647550E-1
9.569954E-1
9.569954E-1
8.647550E-1
6.495271E-1
3.420587E-1
-2.690351E-2
-3.651187E-1
-6.418403E-1
-8.570682E-1
-1.010802E+0
-1.103043E+0
-1.195283E+0
-1.256777E+0
-1.195283E+0
-1.072296E+0
-9.493088E-1
-7.955746E-1
-5.803466E-1
-3.343719E-1
-5.765033E-2
2.805650E-1
6.495271E-1
1.018489E+0
1.325958E+0
1.541186E+0
1.571932E+0
1.479692E+0
1.233717E+0
8.955018E-1
5.265397E-1
1.575776E-1
-8.839715E-2
-2.113845E-1
-1.806377E-1
-8.839715E-2
3.459024E-2
1.575776E-1
2.190713E-1
2.190713E-1
2.190713E-1
1.883245E-1
1.268308E-1
-2.690351E-2
-2.113845E-1
-3.958656E-1
-5.188530E-1
-5.495998E-1
-4.573593E-1
-3.036251E-1
-1.191440E-1
3.459024E-2
9.608394E-2
1.575776E-1
1.883245E-1
2.805650E-1
3.420587E-1
3.728054E-1
4.035524E-1
4.342992E-1
4.957928E-1
5.880334E-1
6.802738E-1
7.725144E-1
8.340082E-1
8.955018E-1
9.569954E-1
1.018489E+0
9.877424E-1
8.340082E-1
5.572866E-1
2.498181E-1
-5.765033E-2
-2.728782E-1
-4.266124E-1
-4.881061E-1
-4.266124E-1
-3.343719E-1
-2.113845E-1
-1.191440E-1
-2.690351E-2
6.533706E-2
1.575776E-1
1.883245E-1
1.883245E-1
1.268308E-1
9.608394E-2
6.533706E-2
9.608394E-2
1.575776E-1
1.883245E-1
1.575776E-1
6.533706E-2
-1.498908E-1
-3.958656E-1
-6.418403E-1
-8.878151E-1
-1.164537E+0
-1.379765E+0
-1.533499E+0
-1.564246E+0
-1.502752E+0
-1.441258E+0
-1.349018E+0
-1.287524E+0
-1.256777E+0
-1.226030E+0
-1.164537E+0
-1.103043E+0
-9.493088E-1
-7.033340E-1
-4.573593E-1
-1.806377E-1
3.459024E-2
1.575776E-1
2.190713E-1
2.190713E-1
2.190713E-1
2.190713E-1
2.190713E-1
2.190713E-1
2.805650E-1
3.420587E-1
4.035524E-1
4.650461E-1
5.265397E-1
5.265397E-1
4.650461E-1
3.420587E-1
1.883245E-1
6.533706E-2
-1.191440E-1
-3.036251E-1
-4.573593E-1
-5.188530E-1
-4.881061E-1
-3.958656E-1
-2.728782E-1
-1.498908E-1
3.459024E-2
3.113118E-1
6.495271E-1
9.569954E-1
1.233717E+0
1.448945E+0
1.602679E+0
1.694920E+0
1.694920E+0
1.602679E+0
1.479692E+0
1.356705E+0
1.295211E+0
1.202970E+0
1.110730E+0
1.018489E+0
9.877424E-1
9.569954E-1
9.877424E-1
1.110730E+0
1.295211E+0
1.479692E+0
1.602679E+0
1.571932E+0
1.479692E+0
1.387451E+0
1.295211E+0
1.110730E+0
8.955018E-1
7.110208E-1
5.572866E-1
4.342992E-1
3.728054E-1
3.420587E-1
3.728054E-1
4.650461E-1
5.572866E-1
6.495271E-1
7.110208E-1
7.725144E-1
8.032613E-1
8.032613E-1
7.725144E-1
6.495271E-1
5.265397E-1
4.035524E-1
3.420587E-1
3.420587E-1
4.035524E-1
4.342992E-1
5.265397E-1
6.187802E-1
6.802738E-1
7.110208E-1
6.802738E-1
6.187802E-1
5.572866E-1
4.957928E-1
4.035524E-1
3.420587E-1
2.498181E-1
1.883245E-1
9.608394E-2
-2.690351E-2
-1.191440E-1
-2.421314E-1
-3.651187E-1
-5.803466E-1
-7.955746E-1
-9.493088E-1
-1.010802E+0
-9.493088E-1
-7.648277E-1
-5.188530E-1
-2.421314E-1
3.843367E-3
1.575776E-1
2.190713E-1
1.883245E-1
1.575776E-1
1.575776E-1
2.498181E-1
4.035524E-1
5.265397E-1
5.572866E-1
5.265397E-1
4.035524E-1
2.805650E-1
1.575776E-1
9.608394E-2
1.268308E-1
2.805650E-1
5.880334E-1
9.877424E-1
1.418198E+0
1.725667E+0
1.879401E+0
1.910148E+0
1.787160E+0
1.571932E+0
1.264464E+0
9.262487E-1
5.572866E-1
2.805650E-1
6.533706E-2
-5.765033E-2
-8.839715E-2
-2.690351E-2
1.268308E-1
3.113118E-1
5.880334E-1
8.955018E-1
1.110730E+0
1.233717E+0
1.264464E+0
1.233717E+0
1.172223E+0
1.049236E+0
8.955018E-1
6.802738E-1
4.957928E-1
3.728054E-1
3.420587E-1
3.420587E-1
3.113118E-1
2.498181E-1
1.268308E-1
6.533706E-2
6.533706E-2
1.575776E-1
2.498181E-1
4.342992E-1
6.495271E-1
8.340082E-1
9.569954E-1
1.110730E+0
1.264464E+0
1.418198E+0
1.479692E+0
1.479692E+0
1.448945E+0
1.448945E+0
1.510439E+0
1.602679E+0
1.725667E+0
1.817907E+0
1.879401E+0
1.879401E+0
1.848654E+0
1.817907E+0
1.725667E+0
1.541186E+0
1.264464E+0
9.262487E-1
5.572866E-1
2.498181E-1
3.459024E-2
-8.839715E-2
-1.191440E-1
-5.765033E-2
6.533706E-2
2.805650E-1
5.880334E-1
9.262487E-1
1.264464E+0
1.602679E+0
1.848654E+0
1.940895E+0
1.971641E+0
1.940895E+0
1.879401E+0
1.817907E+0
1.787160E+0
1.787160E+0
1.817907E+0
1.787160E+0
1.694920E+0
1.510439E+0
1.356705E+0
1.264464E+0
1.295211E+0
1.387451E+0
1.541186E+0
1.848654E+0
2.248363E+0
2.648072E+0
2.924794E+0
2.986287E+0
2.894047E+0
2.617325E+0
2.309857E+0
2.033135E+0
1.787160E+0
1.602679E+0
1.387451E+0
1.172223E+0
9.569954E-1
7.417677E-1
5.265397E-1
3.113118E-1
1.575776E-1
6.533706E-2
3.459024E-2
9.608394E-2
1.883245E-1
2.498181E-1
2.805650E-1
3.113118E-1
4.342992E-1
5.880334E-1
7.725144E-1
1.018489E+0
1.418198E+0
1.848654E+0
2.217616E+0
2.402097E+0
2.371350E+0
2.186869E+0
1.910148E+0
1.602679E+0
1.264464E+0
9.262487E-1
6.187802E-1
3.113118E-1
6.533706E-2
-8.839715E-2
-1.498908E-1
-2.421314E-1
-4.266124E-1
-6.418403E-1
-7.955746E-1
-8.570682E-1
-7.648277E-1
-6.418403E-1
-4.881061E-1
-3.343719E-1
-2.728782E-1
-3.036251E-1
-4.881061E-1
-7.340809E-1
-1.041549E+0
-1.349018E+0
-1.594992E+0
-1.717980E+0
-1.717980E+0
-1.625739E+0
-1.502752E+0
-1.318271E+0
-1.133790E+0
-9.493088E-1
-8.263214E-1
-7.648277E-1
-7.340809E-1
-7.033340E-1
-6.110935E-1
-4.573593E-1
-3.343719E-1
-2.728782E-1
-3.036251E-1
-3.651187E-1
-3.343719E-1
-2.728782E-1
-2.113845E-1
-1.806377E-1
-1.498908E-1
-1.498908E-1
-1.498908E-1
-1.498908E-1
-1.191440E-1
-1.191440E-1
-1.191440E-1
-5.765033E-2
6.533706E-2
1.268308E-1
9.608394E-2
6.533706E-2
3.843367E-3
-8.839715E-2
-2.421314E-1
-4.266124E-1
-6.110935E-1
-7.648277E-1
-8.570682E-1
-8.570682E-1
-7.648277E-1
-6.725872E-1
-6.110935E-1
-5.803466E-1
-5.803466E-1
-5.803466E-1
-5.495998E-1
-5.188530E-1
-4.573593E-1
-3.343719E-1
-1.806377E-1
-2.690351E-2
1.575776E-1
3.420587E-1
4.342992E-1
3.420587E-1
9.608394E-2
-2.421314E-1
-5.495998E-1
-7.955746E-1
-9.493088E-1
-1.072296E+0
-1.072296E+0
-1.010802E+0
-9.493088E-1
-8.570682E-1
-7.340809E-1
-5.495998E-1
-3.036251E-1
-1.191440E-1
3.843367E-3
9.608394E-2
1.268308E-1
1.575776E-1
2.190713E-1
2.805650E-1
3.113118E-1
3.113118E-1
3.113118E-1
2.805650E-1
2.190713E-1
1.268308E-1
-8.839715E-2
-3.651187E-1
-6.110935E-1
-8.263214E-1
-9.493088E-1
-8.878151E-1
-7.340809E-1
-4.881061E-1
-2.113845E-1
-2.690351E-2
9.608394E-2
1.268308E-1
1.575776E-1
1.883245E-1
2.805650E-1
3.728054E-1
4.342992E-1
4.650461E-1
4.342992E-1
4.342992E-1
4.650461E-1
4.650461E-1
4.650461E-1
4.342992E-1
4.035524E-1
3.420587E-1
3.113118E-1
2.498181E-1
1.268308E-1
-5.765033E-2
-2.421314E-1
-4.266124E-1
-6.110935E-1
-7.648277E-1
-8.263214E-1
-8.263214E-1
-7.648277E-1
-7.340809E-1
-7.033340E-1
-7.340809E-1
-8.263214E-1
-1.010802E+0
-1.195283E+0
-1.349018E+0
-1.410512E+0
-1.410512E+0
-1.287524E+0
-1.195283E+0
-1.072296E+0
-9.493088E-1
-8.263214E-1
-6.725872E-1
-5.188530E-1
-3.651187E-1
-2.113845E-1
-8.839715E-2
9.608394E-2
2.805650E-1
4.035524E-1
4.957928E-1
5.572866E-1
5.572866E-1
5.572866E-1
5.572866E-1
5.572866E-1
5.265397E-1
4.650461E-1
4.342992E-1
4.650461E-1
5.265397E-1
6.187802E-1
6.495271E-1
6.495271E-1
6.187802E-1
6.187802E-1
6.495271E-1
6.802738E-1
7.110208E-1
6.802738E-1
5.572866E-1
3.728054E-1
1.575776E-1
3.843367E-3
-1.498908E-1
-3.343719E-1
-5.188530E-1
-6.110935E-1
-5.495998E-1
-3.958656E-1
-1.806377E-1
1.575776E-1
5.880334E-1
1.049236E+0
1.418198E+0
1.633426E+0
1.664173E+0
1.602679E+0
1.448945E+0
1.295211E+0
1.172223E+0
1.049236E+0
9.569954E-1
8.647550E-1
7.417677E-1
6.187802E-1
4.342992E-1
2.498181E-1
6.533706E-2
-8.839715E-2
-1.498908E-1
-1.191440E-1
3.843367E-3
9.608394E-2
1.883245E-1
2.498181E-1
3.113118E-1
4.035524E-1
5.265397E-1
5.880334E-1
5.572866E-1
4.650461E-1
3.420587E-1
1.575776E-1
-2.690351E-2
-2.113845E-1
-3.343719E-1
-4.266124E-1
-4.573593E-1
-3.651187E-1
-1.498908E-1
1.883245E-1
5.572866E-1
8.955018E-1
1.202970E+0
1.510439E+0
1.787160E+0
2.002388E+0
2.156122E+0
2.217616E+0
2.125376E+0
1.940895E+0
1.664173E+0
1.387451E+0
1.172223E+0
1.049236E+0
9.569954E-1
8.647550E-1
8.340082E-1
8.032613E-1
7.725144E-1
8.032613E-1
8.647550E-1
9.877424E-1
1.141477E+0
1.295211E+0
1.448945E+0
1.510439E+0
1.479692E+0
1.295211E+0
1.018489E+0
6.495271E-1
2.498181E-1
-1.191440E-1
-3.958656E-1
-5.495998E-1
-5.803466E-1
-5.803466E-1
-5.188530E-1
-3.651187E-1
-1.191440E-1
2.498181E-1
6.802738E-1
1.049236E+0
1.356705E+0
1.571932E+0
1.725667E+0
1.694920E+0
1.571932E+0
1.325958E+0
1.049236E+0
7.417677E-1
4.342992E-1
9.608394E-2
-2.113845E-1
-5.495998E-1
-8.263214E-1
-9.800556E-1
-9.185619E-1
-7.340809E-1
-4.881061E-1
-2.113845E-1
9.608394E-2
3.113118E-1
4.035524E-1
3.113118E-1
1.268308E-1
-8.839715E-2
-3.036251E-1
-5.188530E-1
-7.340809E-1
-8.878151E-1
-1.041549E+0
-1.164537E+0
-1.256777E+0
-1.349018E+0
-1.349018E+0
-1.287524E+0
-1.133790E+0
-9.185619E-1
-6.110935E-1
-3.036251E-1
-5.765033E-2
1.268308E-1
2.498181E-1
2.805650E-1
2.805650E-1
2.190713E-1
9.608394E-2
-2.690351E-2
-1.498908E-1
-1.806377E-1
-1.806377E-1
-1.498908E-1
-1.191440E-1
-2.690351E-2
9.608394E-2
1.883245E-1
1.883245E-1
9.608394E-2
-5.765033E-2
-2.728782E-1
-5.495998E-1
-8.263214E-1
-1.041549E+0
-1.256777E+0
-1.502752E+0
-1.717980E+0
-1.871714E+0
-1.933208E+0
-1.994701E+0
-2.025448E+0
-2.025448E+0
-2.056195E+0
-1.994701E+0
-1.871714E+0
-1.748727E+0
-1.564246E+0
-1.410512E+0
-1.256777E+0
-1.072296E+0
-8.263214E-1
-5.188530E-1
-1.806377E-1
9.608394E-2
2.190713E-1
2.498181E-1
1.883245E-1
3.459024E-2
-1.498908E-1
-3.958656E-1
-6.418403E-1
-7.955746E-1
-8.878151E-1
-9.493088E-1
-9.493088E-1
-9.493088E-1
-9.185619E-1
-9.493088E-1
-1.010802E+0
-1.103043E+0
-1.195283E+0
-1.195283E+0
-1.226030E+0
-1.226030E+0
-1.195283E+0
-1.103043E+0
-9.800556E-1
-8.570682E-1
-7.955746E-1
-8.570682E-1
-9.493088E-1
-1.103043E+0
-1.226030E+0
-1.379765E+0
-1.502752E+0
-1.564246E+0
-1.564246E+0
-1.472005E+0
-1.287524E+0
-1.164537E+0
-1.164537E+0
-1.226030E+0
-1.349018E+0
-1.441258E+0
-1.502752E+0
-1.533499E+0
-1.502752E+0
-1.379765E+0
-1.133790E+0
-8.263214E-1
-5.188530E-1
-3.036251E-1
-1.806377E-1
-8.839715E-2
-8.839715E-2
-1.806377E-1
-3.651187E-1
-5.495998E-1
-7.033340E-1
-7.955746E-1
-8.878151E-1
-1.010802E+0
-1.103043E+0
-1.133790E+0
-1.103043E+0
-1.133790E+0
-1.256777E+0
-1.349018E+0
-1.379765E+0
-1.287524E+0
-1.164537E+0
-1.041549E+0
-9.185619E-1
-8.263214E-1
-7.340809E-1
-6.725872E-1
-6.725872E-1
-7.033340E-1
-7.648277E-1
-7.648277E-1
-7.033340E-1
-4.881061E-1
-2.113845E-1
1.268308E-1
4.035524E-1
5.880334E-1
6.802738E-1
6.495271E-1
5.265397E-1
4.035524E-1
2.805650E-1
2.190713E-1
1.883245E-1
1.883245E-1
1.883245E-1
1.575776E-1
9.608394E-2
-5.765033E-2
-2.421314E-1
-4.573593E-1
-6.418403E-1
-7.955746E-1
-8.263214E-1
-7.648277E-1
-7.033340E-1
-6.725872E-1
-6.725872E-1
-7.033340E-1
-7.340809E-1
-7.955746E-1
-8.570682E-1
-8.570682E-1
-8.263214E-1
-7.033340E-1
-5.188530E-1
-3.036251E-1
-1.191440E-1
3.843367E-3
6.533706E-2
9.608394E-2
9.608394E-2
6.533706E-2
9.608394E-2
1.575776E-1
2.805650E-1
4.342992E-1
5.572866E-1
6.495271E-1
6.802738E-1
6.187802E-1
4.342992E-1
1.575776E-1
-1.498908E-1
-3.958656E-1
-5.803466E-1
-6.725872E-1
-6.725872E-1
-6.418403E-1
-5.803466E-1
-5.803466E-1
-5.803466E-1
-6.418403E-1
-7.340809E-1
-8.263214E-1
-9.185619E-1
-9.185619E-1
-8.570682E-1
-8.263214E-1
-8.263214E-1
-8.570682E-1
-9.185619E-1
-9.800556E-1
-1.041549E+0
-1.103043E+0
-1.133790E+0
-1.164537E+0
-1.133790E+0
-1.072296E+0
-9.185619E-1
-7.340809E-1
-5.188530E-1
-3.036251E-1
-1.498908E-1
3.843367E-3
1.268308E-1
1.575776E-1
1.883245E-1
1.575776E-1
1.575776E-1
1.268308E-1
6.533706E-2
-8.839715E-2
-3.036251E-1
-5.188530E-1
-7.033340E-1
-7.955746E-1
-8.878151E-1
-1.010802E+0
-1.103043E+0
-1.164537E+0
-1.164537E+0
-1.133790E+0
-1.133790E+0
-1.164537E+0
-1.195283E+0
-1.164537E+0
-1.103043E+0
-1.010802E+0
-8.570682E-1
-7.033340E-1
-5.188530E-1
-3.958656E-1
-3.343719E-1
-3.343719E-1
-3.343719E-1
-3.343719E-1
-2.728782E-1
-2.113845E-1
-1.498908E-1
-8.839715E-2
3.843367E-3
1.268308E-1
2.498181E-1
3.113118E-1
3.113118E-1
2.805650E-1
2.805650E-1
3.728054E-1
4.957928E-1
5.880334E-1
6.187802E-1
5.572866E-1
4.035524E-1
1.883245E-1
-8.839715E-2
-3.958656E-1
-7.033340E-1
-9.493088E-1
-1.103043E+0
-1.195283E+0
-1.195283E+0
-1.103043E+0
-9.185619E-1
-6.110935E-1
-3.343719E-1
-1.191440E-1
6.533706E-2
2.498181E-1
4.342992E-1
5.572866E-1
6.802738E-1
7.417677E-1
8.032613E-1
8.340082E-1
8.647550E-1
8.032613E-1
6.495271E-1
5.265397E-1
4.035524E-1
3.420587E-1
2.805650E-1
2.190713E-1
1.883245E-1
1.883245E-1
1.575776E-1
1.268308E-1
6.533706E-2
3.843367E-3
-8.839715E-2
-2.113845E-1
-3.958656E-1
-5.495998E-1
-6.418403E-1
-6.725872E-1
-6.418403E-1
-6.110935E-1
-5.803466E-1
-5.188530E-1
-4.266124E-1
-3.343719E-1
-2.113845E-1
-8.839715E-2
9.608394E-2
2.190713E-1
3.113118E-1
3.728054E-1
4.035524E-1
4.035524E-1
3.420587E-1
2.498181E-1
2.190713E-1
3.113118E-1
4.650461E-1
6.802738E-1
8.647550E-1
1.049236E+0
1.172223E+0
1.233717E+0
1.233717E+0
1.141477E+0
9.877424E-1
8.032613E-1
6.187802E-1
4.957928E-1
3.420587E-1
1.883245E-1
6.533706E-2
-2.690351E-2
-1.806377E-1
-3.958656E-1
-5.803466E-1
-7.033340E-1
-7.033340E-1
-6.110935E-1
-3.958656E-1
-1.498908E-1
9.608394E-2
3.113118E-1
5.265397E-1
7.110208E-1
7.725144E-1
7.725144E-1
7.110208E-1
6.187802E-1
5.572866E-1
5.265397E-1
5.265397E-1
5.265397E-1
5.572866E-1
5.880334E-1
6.495271E-1
6.187802E-1
5.265397E-1
3.420587E-1
1.575776E-1
3.459024E-2
-5.765033E-2
-8.839715E-2
-8.839715E-2
-8.839715E-2
-8.839715E-2
-1.191440E-1
-1.191440E-1
-5.765033E-2
3.459024E-2
1.268308E-1
2.498181E-1
3.420587E-1
4.035524E-1
4.957928E-1
5.572866E-1
6.495271E-1
7.110208E-1
7.110208E-1
6.802738E-1
6.187802E-1
4.957928E-1
3.728054E-1
1.883245E-1
3.459024E-2
-8.839715E-2
-2.421314E-1
-3.651187E-1
-4.881061E-1
-5.495998E-1
-5.495998E-1
-5.803466E-1
-6.418403E-1
-7.033340E-1
-7.955746E-1
-8.263214E-1
-8.263214E-1
-7.340809E-1
-5.803466E-1
-3.958656E-1
-1.498908E-1
1.575776E-1
5.265397E-1
8.340082E-1
1.141477E+0
1.387451E+0
1.541186E+0
1.633426E+0
1.664173E+0
1.664173E+0
1.602679E+0
1.479692E+0
1.325958E+0
1.079983E+0
7.725144E-1
4.650461E-1
2.190713E-1
3.459024E-2
-1.191440E-1
-2.421314E-1
-3.651187E-1
-4.573593E-1
-5.495998E-1
-6.110935E-1
-7.033340E-1
-7.955746E-1
-8.570682E-1
-8.878151E-1
-8.263214E-1
-7.033340E-1
-5.495998E-1
-3.958656E-1
-2.728782E-1
-1.498908E-1
-2.690351E-2
9.608394E-2
1.883245E-1
2.498181E-1
2.498181E-1
2.190713E-1
1.268308E-1
9.608394E-2
3.459024E-2
3.843367E-3
-2.690351E-2
-8.839715E-2
-1.191440E-1
-1.191440E-1
-5.765033E-2
3.843367E-3
9.608394E-2
1.575776E-1
2.498181E-1
3.420587E-1
4.035524E-1
4.650461E-1
5.265397E-1
6.187802E-1
6.495271E-1
6.495271E-1
5.880334E-1
4.650461E-1
3.420587E-1
2.190713E-1
1.268308E-1
3.459024E-2
-1.191440E-1
-2.728782E-1
-4.573593E-1
-5.803466E-1
-6.725872E-1
-7.033340E-1
-7.033340E-1
-6.418403E-1
-5.495998E-1
-4.266124E-1
-2.728782E-1
-1.191440E-1
3.459024E-2
1.575776E-1
2.498181E-1
3.420587E-1
4.650461E-1
5.880334E-1
6.495271E-1
6.495271E-1
6.187802E-1
5.265397E-1
4.342992E-1
3.113118E-1
2.498181E-1
1.883245E-1
1.575776E-1
1.268308E-1
1.575776E-1
1.883245E-1
2.190713E-1
2.498181E-1
2.805650E-1
3.728054E-1
4.957928E-1
5.265397E-1
4.957928E-1
4.035524E-1
2.498181E-1
1.268308E-1
-2.690351E-2
-2.113845E-1
-4.573593E-1
-6.725872E-1
-7.955746E-1
-8.263214E-1
-7.648277E-1
-6.110935E-1
-4.573593E-1
-2.728782E-1
-1.191440E-1
3.459024E-2
1.883245E-1
3.420587E-1
4.035524E-1
4.035524E-1
3.728054E-1
3.728054E-1
4.035524E-1
4.650461E-1
4.650461E-1
4.650461E-1
4.342992E-1
4.035524E-1
3.420587E-1
3.113118E-1
3.420587E-1
4.650461E-1
6.187802E-1
7.110208E-1
6.802738E-1
5.572866E-1
4.035524E-1
3.113118E-1
2.805650E-1
2.498181E-1
2.190713E-1
1.883245E-1
1.575776E-1
1.575776E-1
1.268308E-1
9.608394E-2
9.608394E-2
9.608394E-2
1.575776E-1
2.190713E-1
3.113118E-1
4.650461E-1
6.495271E-1
8.032613E-1
8.955018E-1
8.955018E-1
8.340082E-1
8.032613E-1
7.725144E-1
7.725144E-1
7.110208E-1
5.880334E-1
5.265397E-1
4.342992E-1
3.728054E-1
3.113118E-1
2.190713E-1
6.533706E-2
-8.839715E-2
-2.421314E-1
-3.958656E-1
-4.881061E-1
-4.881061E-1
-4.266124E-1
-3.036251E-1
-2.421314E-1
-2.113845E-1
-1.498908E-1
-5.765033E-2
6.533706E-2
2.190713E-1
3.728054E-1
4.957928E-1
6.187802E-1
6.802738E-1
7.417677E-1
7.417677E-1
7.417677E-1
7.725144E-1
8.032613E-1
8.955018E-1
9.877424E-1
1.110730E+0
1.233717E+0
1.387451E+0
1.541186E+0
1.602679E+0
1.602679E+0
1.510439E+0
1.325958E+0
1.110730E+0
8.340082E-1
5.265397E-1
1.883245E-1
-1.806377E-1
-5.495998E-1
-8.878151E-1
-1.133790E+0
-1.318271E+0
-1.441258E+0
-1.472005E+0
-1.410512E+0
-1.287524E+0
-1.195283E+0
-1.133790E+0
-1.133790E+0
-1.164537E+0
-1.226030E+0
-1.256777E+0
-1.256777E+0
-1.226030E+0
-1.133790E+0
-1.072296E+0
-9.800556E-1
-8.878151E-1
-7.955746E-1
-7.340809E-1
-6.418403E-1
-5.495998E-1
-4.266124E-1
-2.113845E-1
3.843367E-3
2.190713E-1
4.035524E-1
5.265397E-1
6.187802E-1
6.495271E-1
5.880334E-1
4.035524E-1
1.575776E-1
-2.690351E-2
-1.498908E-1
-2.421314E-1
-3.036251E-1
-4.266124E-1
-5.188530E-1
-6.725872E-1
-8.570682E-1
-1.010802E+0
-1.164537E+0
-1.226030E+0
-1.195283E+0
-1.072296E+0
-8.570682E-1
-6.725872E-1
-5.188530E-1
-3.651187E-1
-2.728782E-1
-1.806377E-1
-1.806377E-1
-2.113845E-1
-2.421314E-1
-3.036251E-1
-3.036251E-1
-3.036251E-1
-3.036251E-1
-3.343719E-1
-3.651187E-1
-3.651187E-1
-3.036251E-1
-2.113845E-1
-8.839715E-2
3.459024E-2
1.268308E-1
2.498181E-1
4.035524E-1
5.265397E-1
6.495271E-1
7.417677E-1
7.725144E-1
7.417677E-1
6.187802E-1
4.957928E-1
3.728054E-1
2.498181E-1
1.268308E-1
3.843367E-3
-5.765033E-2
-8.839715E-2
-1.191440E-1
-1.498908E-1
-2.113845E-1
-2.421314E-1
-2.728782E-1
-2.728782E-1
-2.421314E-1
-1.191440E-1
9.608394E-2
3.420587E-1
5.572866E-1
6.802738E-1
7.725144E-1
8.032613E-1
8.032613E-1
7.725144E-1
7.110208E-1
6.187802E-1
4.957928E-1
3.728054E-1
2.190713E-1
9.608394E-2
3.843367E-3
-2.690351E-2
-2.690351E-2
3.843367E-3
3.843367E-3
3.459024E-2
6.533706E-2
1.268308E-1
1.883245E-1
2.190713E-1
2.498181E-1
2.805650E-1
3.420587E-1
3.728054E-1
3.728054E-1
3.728054E-1
3.420587E-1
3.113118E-1
2.190713E-1
9.608394E-2
-2.690351E-2
-1.191440E-1
-2.728782E-1
-3.958656E-1
-5.495998E-1
-6.110935E-1
-6.418403E-1
-6.725872E-1
-6.725872E-1
-6.725872E-1
-7.033340E-1
-7.340809E-1
-7.648277E-1
-7.648277E-1
-7.033340E-1
-6.418403E-1
-5.495998E-1
-4.266124E-1
-2.421314E-1
-8.839715E-2
6.533706E-2
1.268308E-1
1.883245E-1
2.190713E-1
3.113118E-1
4.035524E-1
5.265397E-1
6.187802E-1
6.802738E-1
6.802738E-1
6.495271E-1
5.572866E-1
4.035524E-1
2.190713E-1
3.459024E-2
-1.498908E-1
-3.343719E-1
-5.188530E-1
-7.033340E-1
-9.185619E-1
-1.133790E+0
-1.379765E+0
-1.564246E+0
-1.687233E+0
-1.687233E+0
-1.625739E+0
-1.502752E+0
-1.318271E+0
-1.133790E+0
-9.493088E-1
-7.340809E-1
-5.495998E-1
-3.651187E-1
-2.421314E-1
-8.839715E-2
6.533706E-2
1.883245E-1
2.805650E-1
3.728054E-1
5.265397E-1
6.495271E-1
7.725144E-1
8.340082E-1
8.340082E-1
7.725144E-1
7.417677E-1
6.802738E-1
5.880334E-1
4.957928E-1
3.420587E-1
1.268308E-1
-8.839715E-2
-3.036251E-1
-5.188530E-1
-7.033340E-1
-8.570682E-1
-9.800556E-1
-1.103043E+0
-1.226030E+0
-1.318271E+0
-1.349018E+0
-1.226030E+0
-1.041549E+0
-7.955746E-1
-5.188530E-1
-2.421314E-1
3.459024E-2
2.190713E-1
3.113118E-1
4.035524E-1
4.957928E-1
5.572866E-1
5.880334E-1
5.265397E-1
4.035524E-1
2.498181E-1
1.268308E-1
6.533706E-2
-2.690351E-2
-1.498908E-1
-3.036251E-1
-5.188530E-1
-7.340809E-1
-8.878151E-1
-9.493088E-1
-9.185619E-1
-8.263214E-1
-6.725872E-1
-4.881061E-1
-3.343719E-1
-2.113845E-1
-1.498908E-1
-1.806377E-1
-2.421314E-1
-3.036251E-1
-3.651187E-1
-4.573593E-1
-5.495998E-1
-6.418403E-1
-7.955746E-1
-9.185619E-1
-1.041549E+0
-1.072296E+0
-1.072296E+0
-1.072296E+0
-1.010802E+0
-9.493088E-1
-7.955746E-1
-6.418403E-1
-4.573593E-1
-2.728782E-1
-8.839715E-2
9.608394E-2
2.805650E-1
4.342992E-1
4.957928E-1
4.957928E-1
4.035524E-1
2.498181E-1
6.533706E-2
-1.191440E-1
-2.728782E-1
-3.343719E-1
-3.343719E-1
-3.036251E-1
-2.113845E-1
-1.191440E-1
3.843367E-3
1.575776E-1
3.420587E-1
4.957928E-1
6.495271E-1
8.032613E-1
8.647550E-1
8.955018E-1
8.340082E-1
7.417677E-1
6.187802E-1
4.342992E-1
2.805650E-1
1.575776E-1
3.843367E-3
-1.498908E-1
-3.036251E-1
-4.573593E-1
-6.110935E-1
-7.340809E-1
-8.570682E-1
-8.878151E-1
-8.263214E-1
-7.033340E-1
-5.495998E-1
-3.651187E-1
-1.498908E-1
3.843367E-3
1.575776E-1
3.113118E-1
4.342992E-1
5.572866E-1
6.187802E-1
6.187802E-1
5.265397E-1
3.728054E-1
2.190713E-1
9.608394E-2
3.843367E-3
-8.839715E-2
-1.191440E-1
-1.191440E-1
-1.191440E-1
-8.839715E-2
3.843367E-3
1.575776E-1
2.805650E-1
3.420587E-1
3.728054E-1
3.113118E-1
2.190713E-1
1.268308E-1
3.843367E-3
-1.191440E-1
-2.421314E-1
-3.343719E-1
-3.651187E-1
-3.651187E-1
-3.343719E-1
-2.728782E-1
-1.191440E-1
3.459024E-2
1.575776E-1
3.113118E-1
5.265397E-1
7.725144E-1
9.877424E-1
1.141477E+0
1.264464E+0
1.325958E+0
1.325958E+0
1.264464E+0
1.141477E+0
9.569954E-1
7.417677E-1
4.957928E-1
2.805650E-1
6.533706E-2
-8.839715E-2
-1.806377E-1
-2.113845E-1
-1.498908E-1
-2.690351E-2
9.608394E-2
1.883245E-1
2.190713E-1
2.805650E-1
3.113118E-1
3.420587E-1
3.728054E-1
3.113118E-1
2.498181E-1
2.190713E-1
2.498181E-1
2.805650E-1
3.728054E-1
4.342992E-1
4.650461E-1
4.957928E-1
5.265397E-1
4.957928E-1
5.265397E-1
5.880334E-1
6.495271E-1
7.110208E-1
7.417677E-1
7.417677E-1
8.032613E-1
8.955018E-1
9.569954E-1
9.877424E-1
9.569954E-1
8.340082E-1
7.110208E-1
5.572866E-1
3.728054E-1
2.190713E-1
1.268308E-1
9.608394E-2
6.533706E-2
3.459024E-2
6.533706E-2
1.268308E-1
1.883245E-1
2.498181E-1
3.728054E-1
5.265397E-1
7.110208E-1
8.647550E-1
9.569954E-1
9.569954E-1
8.955018E-1
7.417677E-1
5.265397E-1
3.113118E-1
6.533706E-2
-1.806377E-1
-3.958656E-1
-5.495998E-1
-7.033340E-1
-7.955746E-1
-8.570682E-1
-8.878151E-1
-8.263214E-1
-6.725872E-1
-4.266124E-1
-1.191440E-1
2.190713E-1
5.265397E-1
8.032613E-1
1.049236E+0
1.233717E+0
1.325958E+0
1.325958E+0
1.264464E+0
1.141477E+0
9.569954E-1
7.417677E-1
4.650461E-1
1.883245E-1
-5.765033E-2
-2.421314E-1
-3.651187E-1
-4.881061E-1
-5.495998E-1
-5.495998E-1
-4.573593E-1
-2.728782E-1
3.843367E-3
3.113118E-1
6.495271E-1
9.569954E-1
1.172223E+0
1.264464E+0
1.202970E+0
1.049236E+0
8.032613E-1
5.265397E-1
2.498181E-1
-5.765033E-2
-2.728782E-1
-3.958656E-1
-4.266124E-1
-4.266124E-1
-3.651187E-1
-2.421314E-1
3.843367E-3
2.805650E-1
5.572866E-1
8.340082E-1
1.079983E+0
1.295211E+0
1.510439E+0
1.664173E+0
1.694920E+0
1.602679E+0
1.418198E+0
1.172223E+0
8.647550E-1
4.957928E-1
1.575776E-1
-1.806377E-1
-4.573593E-1
-6.110935E-1
-6.418403E-1
-5.188530E-1
-3.651187E-1
-2.421314E-1
-2.113845E-1
-1.498908E-1
-1.191440E-1
-8.839715E-2
-1.191440E-1
-1.806377E-1
-2.421314E-1
-2.728782E-1
-2.728782E-1
-3.036251E-1
-4.266124E-1
-6.110935E-1
-7.955746E-1
-9.185619E-1
-1.041549E+0
-1.103043E+0
-1.072296E+0
-9.493088E-1
-7.340809E-1
-4.266124E-1
-1.498908E-1
6.533706E-2
2.498181E-1
3.420587E-1
3.728054E-1
3.420587E-1
2.805650E-1
2.190713E-1
1.575776E-1
1.883245E-1
2.498181E-1
3.420587E-1
4.035524E-1
4.035524E-1
4.035524E-1
3.728054E-1
3.728054E-1
3.420587E-1
3.420587E-1
4.035524E-1
4.650461E-1
5.265397E-1
4.957928E-1
4.035524E-1
2.805650E-1
1.268308E-1
3.843367E-3
-1.191440E-1
-2.113845E-1
-2.728782E-1
-3.343719E-1
-3.958656E-1
-3.958656E-1
-4.266124E-1
-4.881061E-1
-4.881061E-1
-4.266124E-1
-3.343719E-1
-2.421314E-1
-1.191440E-1
3.843367E-3
1.883245E-1
3.728054E-1
5.572866E-1
7.110208E-1
7.417677E-1
7.417677E-1
7.110208E-1
6.802738E-1
6.802738E-1
6.802738E-1
6.187802E-1
5.572866E-1
4.650461E-1
4.342992E-1
3.728054E-1
2.805650E-1
9.608394E-2
-1.498908E-1
-3.651187E-1
-4.881061E-1
-5.495998E-1
-4.881061E-1
-4.266124E-1
-3.036251E-1
-1.806377E-1
-8.839715E-2
-5.765033E-2
-8.839715E-2
-1.806377E-1
-3.036251E-1
-3.651187E-1
-3.958656E-1
-3.958656E-1
-3.958656E-1
-3.343719E-1
-2.728782E-1
-2.113845E-1
-2.421314E-1
-3.343719E-1
-3.958656E-1
-4.266124E-1
-4.573593E-1
-4.266124E-1
-3.036251E-1
-8.839715E-2
1.268308E-1
2.805650E-1
4.035524E-1
4.650461E-1
4.957928E-1
5.265397E-1
5.265397E-1
4.035524E-1
1.883245E-1
-8.839715E-2
-3.036251E-1
-4.881061E-1
-6.110935E-1
-7.033340E-1
-7.340809E-1
-7.648277E-1
-7.340809E-1
-6.418403E-1
-4.881061E-1
-3.036251E-1
-5.765033E-2
2.498181E-1
5.265397E-1
7.417677E-1
8.955018E-1
9.877424E-1
1.018489E+0
9.877424E-1
9.262487E-1
8.032613E-1
6.495271E-1
5.265397E-1
4.342992E-1
4.035524E-1
3.420587E-1
2.190713E-1
1.268308E-1
3.843367E-3
-8.839715E-2
-1.806377E-1
-2.113845E-1
-2.113845E-1
-1.498908E-1
-5.765033E-2
-2.690351E-2
3.843367E-3
3.843367E-3
3.843367E-3
6.533706E-2
6.533706E-2
6.533706E-2
3.843367E-3
3.459024E-2
6.533706E-2
9.608394E-2
9.608394E-2
6.533706E-2
3.843367E-3
-2.690351E-2
-2.690351E-2
3.459024E-2
1.575776E-1
3.113118E-1
4.342992E-1
4.957928E-1
4.957928E-1
4.650461E-1
3.728054E-1
2.805650E-1
1.268308E-1
-8.839715E-2
-3.343719E-1
-5.495998E-1
-7.340809E-1
-8.570682E-1
-9.185619E-1
-9.493088E-1
-9.493088E-1
-9.185619E-1
-8.570682E-1
-8.263214E-1
-8.263214E-1
-7.955746E-1
-7.648277E-1
-6.725872E-1
-5.188530E-1
-3.343719E-1
-1.498908E-1
3.843367E-3
1.268308E-1
1.575776E-1
1.268308E-1
6.533706E-2
-8.839715E-2
-2.728782E-1
-4.573593E-1
-5.495998E-1
-6.110935E-1
-6.725872E-1
-7.955746E-1
-9.493088E-1
-1.072296E+0
-1.103043E+0
-1.072296E+0
-9.800556E-1
-8.570682E-1
-6.418403E-1
-3.343719E-1
3.843367E-3
3.113118E-1
5.572866E-1
7.417677E-1
9.262487E-1
1.049236E+0
1.141477E+0
1.172223E+0
1.172223E+0
1.141477E+0
1.018489E+0
8.955018E-1
8.032613E-1
7.110208E-1
6.495271E-1
6.187802E-1
5.880334E-1
5.572866E-1
5.265397E-1
4.957928E-1
4.342992E-1
4.035524E-1
3.420587E-1
2.805650E-1
2.498181E-1
2.190713E-1
1.883245E-1
1.268308E-1
3.843367E-3
-1.806377E-1
-3.651187E-1
-4.881061E-1
-6.110935E-1
-7.033340E-1
-7.955746E-1
-8.570682E-1
-9.185619E-1
-9.493088E-1
-1.010802E+0
-1.010802E+0
-9.800556E-1
-9.493088E-1
-9.185619E-1
-8.570682E-1
-7.340809E-1
-5.495998E-1
-3.651187E-1
-2.421314E-1
-1.806377E-1
-1.191440E-1
-8.839715E-2
-5.765033E-2
-5.765033E-2
-5.765033E-2
-5.765033E-2
-5.765033E-2
-5.765033E-2
-5.765033E-2
-2.690351E-2
9.608394E-2
2.805650E-1
5.265397E-1
7.110208E-1
7.725144E-1
7.725144E-1
7.110208E-1
6.187802E-1
5.572866E-1
4.650461E-1
3.728054E-1
3.113118E-1
2.805650E-1
2.805650E-1
2.498181E-1
1.575776E-1
6.533706E-2
-2.690351E-2
-5.765033E-2
3.459024E-2
1.575776E-1
3.113118E-1
4.957928E-1
6.802738E-1
8.032613E-1
8.032613E-1
7.417677E-1
6.187802E-1
4.650461E-1
3.113118E-1
2.190713E-1
1.268308E-1
1.268308E-1
2.190713E-1
4.035524E-1
6.187802E-1
6.802738E-1
7.110208E-1
6.495271E-1
5.880334E-1
5.265397E-1
4.342992E-1
3.420587E-1
2.805650E-1
2.190713E-1
1.883245E-1
1.575776E-1
9.608394E-2
3.843367E-3
-1.191440E-1
-1.806377E-1
-2.113845E-1
-2.421314E-1
-2.421314E-1
-2.728782E-1
-3.343719E-1
-4.881061E-1
-7.340809E-1
-1.041549E+0
-1.379765E+0
-1.656486E+0
-1.810220E+0
-1.810220E+0
-1.687233E+0
-1.533499E+0
-1.318271E+0
-1.072296E+0
-7.955746E-1
-5.495998E-1
-3.343719E-1
-2.113845E-1
-1.498908E-1
-1.191440E-1
-1.191440E-1
-1.191440E-1
-1.498908E-1
-1.191440E-1
-1.191440E-1
-1.191440E-1
-1.806377E-1
-2.421314E-1
-2.728782E-1
-1.806377E-1
-2.690351E-2
1.883245E-1
4.035524E-1
6.187802E-1
7.725144E-1
8.647550E-1
8.340082E-1
6.802738E-1
4.650461E-1
2.498181E-1
6.533706E-2
-8.839715E-2
-2.421314E-1
-3.651187E-1
-4.573593E-1
-5.188530E-1
-5.188530E-1
-4.881061E-1
-3.651187E-1
-2.113845E-1
3.459024E-2
3.113118E-1
6.187802E-1
9.262487E-1
1.141477E+0
1.295211E+0
1.418198E+0
1.418198E+0
1.325958E+0
1.202970E+0
1.049236E+0
9.569954E-1
8.647550E-1
7.725144E-1
6.187802E-1
4.650461E-1
2.805650E-1
6.533706E-2
-1.498908E-1
-3.651187E-1
-5.188530E-1
-6.725872E-1
-7.033340E-1
-6.725872E-1
-5.803466E-1
-4.573593E-1
-3.343719E-1
-2.421314E-1
-1.498908E-1
-8.839715E-2
-8.839715E-2
-8.839715E-2
-2.690351E-2
6.533706E-2
1.883245E-1
2.498181E-1
2.190713E-1
1.268308E-1
3.459024E-2
-5.765033E-2
-8.839715E-2
-1.191440E-1
-1.498908E-1
-8.839715E-2
3.459024E-2
2.190713E-1
4.342992E-1
6.187802E-1
7.725144E-1
8.340082E-1
8.032613E-1
7.110208E-1
5.880334E-1
4.035524E-1
1.268308E-1
-2.113845E-1
-5.495998E-1
-8.878151E-1
-1.164537E+0
-1.379765E+0
-1.502752E+0
-1.564246E+0
-1.594992E+0
-1.594992E+0
-1.564246E+0
-1.502752E+0
-1.379765E+0
-1.256777E+0
-1.133790E+0
-1.010802E+0
-9.185619E-1
-8.570682E-1
-8.263214E-1
-8.263214E-1
-8.263214E-1
-8.570682E-1
-9.493088E-1
-1.041549E+0
-1.103043E+0
-1.164537E+0
-1.195283E+0
-1.164537E+0
-1.072296E+0
-9.185619E-1
-7.648277E-1
-5.803466E-1
-3.343719E-1
-1.191440E-1
6.533706E-2
1.883245E-1
1.883245E-1
1.883245E-1
1.575776E-1
9.608394E-2
3.843367E-3
-1.498908E-1
-3.036251E-1
-3.651187E-1
-3.651187E-1
-3.958656E-1
-4.881061E-1
-6.110935E-1
-7.340809E-1
-8.263214E-1
-9.185619E-1
-9.800556E-1
-1.010802E+0
-9.800556E-1
-8.878151E-1
-7.648277E-1
-6.110935E-1
-4.266124E-1
-2.421314E-1
-1.191440E-1
-2.690351E-2
6.533706E-2
9.608394E-2
6.533706E-2
-5.765033E-2
-3.036251E-1
-5.803466E-1
-8.570682E-1
-1.041549E+0
-1.103043E+0
-1.072296E+0
-9.493088E-1
-7.340809E-1
-5.188530E-1
-2.728782E-1
-5.765033E-2
1.575776E-1
4.035524E-1
6.187802E-1
7.725144E-1
8.647550E-1
8.955018E-1
8.340082E-1
6.802738E-1
4.035524E-1
3.459024E-2
-4.266124E-1
-9.493088E-1
-1.441258E+0
-1.871714E+0
-2.148436E+0
-2.332917E+0
-2.332917E+0
-2.240676E+0
-2.025448E+0
-1.779474E+0
-1.472005E+0
-1.133790E+0
-7.648277E-1
-4.266124E-1
-1.806377E-1
-5.765033E-2
3.843367E-3
-5.765033E-2
-1.806377E-1
-3.958656E-1
-6.418403E-1
-8.878151E-1
-1.103043E+0
-1.318271E+0
-1.441258E+0
-1.472005E+0
-1.379765E+0
-1.195283E+0
-9.800556E-1
-7.340809E-1
-4.881061E-1
-2.421314E-1
-2.690351E-2
9.608394E-2
1.575776E-1
1.268308E-1
-2.690351E-2
-2.421314E-1
-5.495998E-1
-8.570682E-1
-1.164537E+0
-1.410512E+0
-1.594992E+0
-1.717980E+0
-1.748727E+0
-1.594992E+0
-1.379765E+0
-1.103043E+0
-8.263214E-1
-5.803466E-1
-4.266124E-1
-3.958656E-1
-4.266124E-1
-4.573593E-1
-5.495998E-1
-7.033340E-1
-8.878151E-1
-1.103043E+0
-1.318271E+0
-1.502752E+0
-1.687233E+0
-1.902461E+0
-2.148436E+0
-2.332917E+0
-2.394410E+0
-2.302170E+0
-2.086942E+0
-1.840967E+0
-1.533499E+0
-1.256777E+0
-9.800556E-1
-7.955746E-1
-7.033340E-1
-6.725872E-1
-7.033340E-1
-7.648277E-1
-8.570682E-1
-9.493088E-1
-9.493088E-1
-8.570682E-1
-6.418403E-1
-3.651187E-1
-8.839715E-2
1.575776E-1
3.113118E-1
3.420587E-1
2.805650E-1
1.883245E-1
1.883245E-1
2.805650E-1
4.957928E-1
7.110208E-1
9.262487E-1
1.079983E+0
1.172223E+0
1.202970E+0
1.233717E+0
1.233717E+0
1.264464E+0
1.295211E+0
1.387451E+0
1.479692E+0
1.510439E+0
1.479692E+0
1.325958E+0
1.141477E+0
9.262487E-1
6.802738E-1
4.650461E-1
3.113118E-1
2.805650E-1
3.728054E-1
5.880334E-1
8.340082E-1
1.141477E+0
1.479692E+0
1.787160E+0
2.033135E+0
2.186869E+0
2.186869E+0
2.063882E+0
1.910148E+0
1.694920E+0
1.510439E+0
1.387451E+0
1.264464E+0
1.202970E+0
1.141477E+0
1.141477E+0
1.110730E+0
1.079983E+0
1.141477E+0
1.264464E+0
1.418198E+0
1.571932E+0
1.694920E+0
1.725667E+0
1.694920E+0
1.571932E+0
1.356705E+0
1.172223E+0
1.049236E+0
1.018489E+0
9.877424E-1
9.569954E-1
9.569954E-1
9.877424E-1
9.877424E-1
9.569954E-1
8.647550E-1
7.110208E-1
5.265397E-1
3.113118E-1
9.608394E-2
-2.690351E-2
-5.765033E-2
-2.690351E-2
3.459024E-2
6.533706E-2
9.608394E-2
9.608394E-2
3.459024E-2
-5.765033E-2
-1.806377E-1
-2.421314E-1
-2.728782E-1
-2.113845E-1
-1.806377E-1
-1.806377E-1
-2.728782E-1
-4.881061E-1
-7.340809E-1
-9.493088E-1
-1.133790E+0
-1.133790E+0
-9.800556E-1
-7.033340E-1
-3.651187E-1
3.843367E-3
3.728054E-1
6.495271E-1
8.032613E-1
8.647550E-1
8.340082E-1
7.417677E-1
6.495271E-1
5.265397E-1
4.035524E-1
1.883245E-1
-8.839715E-2
-3.958656E-1
-6.725872E-1
-9.493088E-1
-1.133790E+0
-1.195283E+0
-1.072296E+0
-7.340809E-1
-3.036251E-1
2.498181E-1
8.032613E-1
1.264464E+0
1.541186E+0
1.664173E+0
1.633426E+0
1.479692E+0
1.233717E+0
8.955018E-1
5.880334E-1
2.805650E-1
6.533706E-2
-8.839715E-2
-2.113845E-1
-2.728782E-1
-3.036251E-1
-3.343719E-1
-4.266124E-1
-4.881061E-1
-5.495998E-1
-4.881061E-1
-3.343719E-1
-1.191440E-1
9.608394E-2
2.805650E-1
4.035524E-1
4.342992E-1
4.035524E-1
2.805650E-1
1.268308E-1
-2.690351E-2
-1.498908E-1
-2.113845E-1
-1.806377E-1
-8.839715E-2
9.608394E-2
2.805650E-1
4.035524E-1
3.728054E-1
2.805650E-1
1.883245E-1
1.575776E-1
1.575776E-1
1.883245E-1
2.190713E-1
2.805650E-1
3.728054E-1
4.957928E-1
5.880334E-1
5.880334E-1
5.572866E-1
4.650461E-1
2.805650E-1
3.459024E-2
-1.498908E-1
-2.421314E-1
-2.728782E-1
-2.421314E-1
-1.806377E-1
-5.765033E-2
3.459024E-2
6.533706E-2
6.533706E-2
6.533706E-2
6.533706E-2
9.608394E-2
6.533706E-2
3.843367E-3
-1.498908E-1
-3.651187E-1
-6.418403E-1
-9.185619E-1
-1.133790E+0
-1.287524E+0
-1.349018E+0
-1.349018E+0
-1.318271E+0
-1.226030E+0
-1.072296E+0
-8.570682E-1
-6.110935E-1
-3.343719E-1
-2.690351E-2
2.805650E-1
5.265397E-1
7.110208E-1
8.032613E-1
7.725144E-1
5.880334E-1
2.498181E-1
-2.113845E-1
-7.340809E-1
-1.287524E+0
-1.810220E+0
-2.209929E+0
-2.425157E+0
-2.486651E+0
-2.425157E+0
-2.271423E+0
-2.056195E+0
-1.779474E+0
-1.441258E+0
-1.041549E+0
-7.340809E-1
-4.881061E-1
-3.036251E-1
-1.498908E-1
-8.839715E-2
-1.191440E-1
-3.036251E-1
-4.881061E-1
-7.340809E-1
-9.800556E-1
-1.256777E+0
-1.533499E+0
-1.779474E+0
-1.963954E+0
-2.086942E+0
-2.056195E+0
-1.933208E+0
-1.687233E+0
-1.287524E+0
-7.955746E-1
-2.113845E-1
3.420587E-1
8.647550E-1
1.295211E+0
1.664173E+0
1.940895E+0
2.094629E+0
2.156122E+0
2.125376E+0
2.033135E+0
1.879401E+0
1.602679E+0
1.325958E+0
1.049236E+0
8.340082E-1
6.802738E-1
6.187802E-1
6.187802E-1
7.417677E-1
9.569954E-1
1.172223E+0
1.387451E+0
1.602679E+0
1.787160E+0
1.879401E+0
1.910148E+0
1.879401E+0
1.817907E+0
1.725667E+0
1.694920E+0
1.602679E+0
1.510439E+0
1.356705E+0
1.202970E+0
1.079983E+0
9.877424E-1
8.955018E-1
8.647550E-1
8.647550E-1
9.262487E-1
9.877424E-1
1.110730E+0
1.233717E+0
1.387451E+0
1.479692E+0
1.510439E+0
1.510439E+0
1.510439E+0
1.510439E+0
1.510439E+0
1.510439E+0
1.510439E+0
1.510439E+0
1.479692E+0
1.418198E+0
1.325958E+0
1.264464E+0
1.202970E+0
1.172223E+0
1.202970E+0
1.325958E+0
1.510439E+0
1.725667E+0
1.910148E+0
2.033135E+0
2.033135E+0
2.002388E+0
1.848654E+0
1.633426E+0
1.356705E+0
1.079983E+0
8.955018E-1
7.725144E-1
7.110208E-1
7.110208E-1
7.417677E-1
7.725144E-1
7.417677E-1
7.417677E-1
8.032613E-1
8.955018E-1
1.110730E+0
1.387451E+0
1.664173E+0
1.910148E+0
2.033135E+0
2.063882E+0
2.033135E+0
1.910148E+0
1.725667E+0
1.510439E+0
1.356705E+0
1.202970E+0
1.049236E+0
8.340082E-1
6.187802E-1
3.728054E-1
1.575776E-1
-2.690351E-2
-2.728782E-1
-5.188530E-1
-7.033340E-1
-8.263214E-1
-8.570682E-1
-8.878151E-1
-8.570682E-1
-8.570682E-1
-8.878151E-1
-9.800556E-1
-1.041549E+0
-1.072296E+0
-1.072296E+0
-1.041549E+0
-1.010802E+0
-9.800556E-1
-9.493088E-1
-9.185619E-1
-8.878151E-1
-8.570682E-1
-7.955746E-1
-7.648277E-1
-7.340809E-1
-7.033340E-1
-6.110935E-1
-4.881061E-1
-3.343719E-1
-1.806377E-1
-5.765033E-2
3.459024E-2
1.575776E-1
2.805650E-1
3.728054E-1
4.650461E-1
4.957928E-1
4.957928E-1
4.957928E-1
4.957928E-1
4.957928E-1
4.957928E-1
5.265397E-1
5.572866E-1
5.572866E-1
5.572866E-1
4.957928E-1
4.035524E-1
3.420587E-1
3.420587E-1
4.035524E-1
5.265397E-1
7.417677E-1
1.049236E+0
1.387451E+0
1.664173E+0
1.910148E+0
2.156122E+0
2.309857E+0
2.340603E+0
2.279110E+0
2.156122E+0
2.002388E+0
1.879401E+0
1.787160E+0
1.694920E+0
1.664173E+0
1.664173E+0
1.694920E+0
1.664173E+0
1.664173E+0
1.664173E+0
1.664173E+0
1.664173E+0
1.602679E+0
1.602679E+0
1.602679E+0
1.633426E+0
1.664173E+0
1.694920E+0
1.664173E+0
1.571932E+0
1.448945E+0
1.295211E+0
1.172223E+0
1.049236E+0
9.262487E-1
7.725144E-1
6.187802E-1
4.650461E-1
3.113118E-1
1.883245E-1
3.459024E-2
-1.191440E-1
-2.728782E-1
-4.266124E-1
-5.803466E-1
-6.725872E-1
-7.340809E-1
-7.955746E-1
-7.648277E-1
-7.033340E-1
-6.418403E-1
-5.803466E-1
-5.188530E-1
-4.881061E-1
-4.881061E-1
-5.188530E-1
-5.188530E-1
-4.881061E-1
-4.573593E-1
-3.651187E-1
-2.728782E-1
-1.191440E-1
3.843367E-3
1.575776E-1
2.805650E-1
4.650461E-1
5.880334E-1
6.187802E-1
6.187802E-1
5.265397E-1
4.035524E-1
2.190713E-1
3.843367E-3
-1.806377E-1
-3.651187E-1
-5.188530E-1
-7.033340E-1
-9.800556E-1
-1.287524E+0
-1.594992E+0
-1.840967E+0
-2.056195E+0
-2.240676E+0
-2.363663E+0
-2.394410E+0
-2.363663E+0
-2.302170E+0
-2.179183E+0
-1.994701E+0
-1.779474E+0
-1.594992E+0
-1.410512E+0
-1.195283E+0
-9.800556E-1
-7.648277E-1
-6.110935E-1
-5.803466E-1
-6.110935E-1
-7.033340E-1
-8.263214E-1
-9.800556E-1
-1.103043E+0
-1.226030E+0
-1.226030E+0
-1.164537E+0
-1.072296E+0
-9.800556E-1
-9.185619E-1
-8.263214E-1
-6.725872E-1
-5.188530E-1
-3.958656E-1
-3.343719E-1
-2.728782E-1
-1.806377E-1
-1.806377E-1
-2.728782E-1
-4.573593E-1
-6.418403E-1
-7.955746E-1
-9.185619E-1
-9.800556E-1
-1.010802E+0
-1.010802E+0
-1.072296E+0
-1.133790E+0
-1.226030E+0
-1.256777E+0
-1.256777E+0
-1.195283E+0
-1.041549E+0
-8.570682E-1
-6.110935E-1
-3.651187E-1
-8.839715E-2
2.190713E-1
5.265397E-1
8.032613E-1
1.049236E+0
1.233717E+0
1.325958E+0
1.325958E+0
1.233717E+0
1.141477E+0
1.049236E+0
9.569954E-1
8.032613E-1
6.187802E-1
4.035524E-1
1.575776E-1
-2.690351E-2
-1.191440E-1
-1.806377E-1
-1.806377E-1
-1.806377E-1
-5.765033E-2
1.268308E-1
3.113118E-1
4.957928E-1
6.495271E-1
7.725144E-1
8.647550E-1
9.262487E-1
9.877424E-1
1.049236E+0
1.079983E+0
1.049236E+0
9.569954E-1
8.647550E-1
8.032613E-1
7.417677E-1
7.417677E-1
7.110208E-1
7.110208E-1
7.110208E-1
6.802738E-1
6.495271E-1
5.880334E-1
5.265397E-1
4.650461E-1
3.728054E-1
2.498181E-1
1.575776E-1
9.608394E-2
3.843367E-3
-1.498908E-1
-3.651187E-1
-5.188530E-1
-6.418403E-1
-6.725872E-1
-6.110935E-1
-4.881061E-1
-3.958656E-1
-3.036251E-1
-2.421314E-1
-2.113845E-1
-1.806377E-1
-1.498908E-1
-1.191440E-1
-8.839715E-2
-1.191440E-1
-2.421314E-1
-3.958656E-1
-5.495998E-1
-6.725872E-1
-7.955746E-1
-8.878151E-1
-9.800556E-1
-1.041549E+0
-1.010802E+0
-9.800556E-1
-9.800556E-1
-9.800556E-1
-1.010802E+0
-1.072296E+0
-1.195283E+0
-1.287524E+0
-1.349018E+0
-1.349018E+0
-1.379765E+0
-1.472005E+0
-1.594992E+0
-1.779474E+0
-1.902461E+0
-2.025448E+0
-2.086942E+0
-2.117689E+0
-2.056195E+0
-1.963954E+0
-1.810220E+0
-1.687233E+0
-1.564246E+0
-1.472005E+0
-1.441258E+0
-1.502752E+0
-1.594992E+0
-1.687233E+0
-1.717980E+0
-1.748727E+0
-1.779474E+0
-1.810220E+0
-1.779474E+0
-1.687233E+0
-1.564246E+0
-1.472005E+0
-1.379765E+0
-1.287524E+0
-1.164537E+0
-1.103043E+0
-1.133790E+0
-1.195283E+0
-1.195283E+0
-1.226030E+0
-1.287524E+0
-1.349018E+0
-1.441258E+0
-1.441258E+0
-1.349018E+0
-1.195283E+0
-1.010802E+0
-8.570682E-1
-7.033340E-1
-5.803466E-1
-3.958656E-1
-2.113845E-1
3.459024E-2
2.498181E-1
4.342992E-1
5.265397E-1
5.572866E-1
5.265397E-1
4.342992E-1
3.420587E-1
2.805650E-1
2.498181E-1
2.805650E-1
3.420587E-1
4.035524E-1
4.650461E-1
4.957928E-1
4.650461E-1
4.342992E-1
3.420587E-1
2.498181E-1
1.883245E-1
1.883245E-1
2.190713E-1
3.113118E-1
4.650461E-1
6.187802E-1
7.417677E-1
8.647550E-1
9.569954E-1
1.049236E+0
1.110730E+0
1.079983E+0
9.877424E-1
8.340082E-1
6.495271E-1
5.265397E-1
4.650461E-1
4.650461E-1
4.650461E-1
4.035524E-1
2.805650E-1
9.608394E-2
-8.839715E-2
-2.728782E-1
-3.958656E-1
-4.881061E-1
-5.495998E-1
-6.418403E-1
-7.340809E-1
-8.570682E-1
-9.185619E-1
-9.800556E-1
-1.041549E+0
-1.133790E+0
-1.164537E+0
-1.195283E+0
-1.164537E+0
-1.103043E+0
-1.010802E+0
-8.878151E-1
-7.340809E-1
-5.188530E-1
-2.728782E-1
3.843367E-3
2.498181E-1
4.035524E-1
4.342992E-1
4.035524E-1
2.805650E-1
1.268308E-1
-2.690351E-2
-1.806377E-1
-4.266124E-1
-7.033340E-1
-9.493088E-1
-1.103043E+0
-1.164537E+0
-1.133790E+0
-9.800556E-1
-7.340809E-1
-3.958656E-1
-2.690351E-2
2.805650E-1
5.880334E-1
8.647550E-1
1.141477E+0
1.325958E+0
1.418198E+0
1.387451E+0
1.325958E+0
1.202970E+0
1.079983E+0
9.569954E-1
8.032613E-1
7.110208E-1
6.187802E-1
4.957928E-1
3.728054E-1
1.883245E-1
3.459024E-2
-1.498908E-1
-3.036251E-1
-3.651187E-1
-4.266124E-1
-3.958656E-1
-3.958656E-1
-3.958656E-1
-4.266124E-1
-4.881061E-1
-5.803466E-1
-7.033340E-1
-8.263214E-1
-9.185619E-1
-9.493088E-1
-8.878151E-1
-7.648277E-1
-6.110935E-1
-4.881061E-1
-3.651187E-1
-2.421314E-1
-1.498908E-1
-5.765033E-2
3.459024E-2
1.268308E-1
2.190713E-1
3.113118E-1
3.728054E-1
3.420587E-1
2.190713E-1
-2.690351E-2
-3.958656E-1
-7.955746E-1
-1.133790E+0
-1.472005E+0
-1.717980E+0
-1.902461E+0
-1.963954E+0
-1.933208E+0
-1.871714E+0
-1.840967E+0
-1.810220E+0
-1.810220E+0
-1.748727E+0
-1.656486E+0
-1.594992E+0
-1.502752E+0
-1.410512E+0
-1.318271E+0
-1.195283E+0
-1.041549E+0
-8.878151E-1
-7.648277E-1
-6.418403E-1
-4.881061E-1
-3.343719E-1
-1.498908E-1
6.533706E-2
2.498181E-1
4.035524E-1
4.957928E-1
5.572866E-1
5.572866E-1
5.265397E-1
5.265397E-1
4.957928E-1
4.650461E-1
3.728054E-1
2.190713E-1
3.459024E-2
-1.191440E-1
-2.728782E-1
-3.958656E-1
-4.881061E-1
-5.495998E-1
-4.881061E-1
-3.958656E-1
-2.113845E-1
3.843367E-3
3.113118E-1
6.495271E-1
9.569954E-1
1.202970E+0
1.356705E+0
1.479692E+0
1.541186E+0
1.571932E+0
1.541186E+0
1.479692E+0
1.387451E+0
1.233717E+0
1.018489E+0
7.417677E-1
4.342992E-1
1.575776E-1
-8.839715E-2
-2.728782E-1
-3.651187E-1
-3.958656E-1
-3.651187E-1
-2.728782E-1
-1.191440E-1
3.459024E-2
1.883245E-1
3.728054E-1
5.880334E-1
8.340082E-1
1.110730E+0
1.325958E+0
1.448945E+0
1.448945E+0
1.295211E+0
1.079983E+0
8.340082E-1
5.880334E-1
3.728054E-1
1.883245E-1
3.459024E-2
-2.690351E-2
-8.839715E-2
-1.191440E-1
-1.498908E-1
-1.806377E-1
-1.498908E-1
-8.839715E-2
3.459024E-2
2.190713E-1
4.035524E-1
5.265397E-1
5.880334E-1
6.187802E-1
5.880334E-1
5.572866E-1
4.650461E-1
4.035524E-1
3.728054E-1
3.420587E-1
3.420587E-1
3.728054E-1
4.650461E-1
5.265397E-1
5.265397E-1
5.265397E-1
4.957928E-1
4.957928E-1
5.572866E-1
6.495271E-1
6.802738E-1
7.110208E-1
7.725144E-1
8.340082E-1
9.262487E-1
9.569954E-1
9.262487E-1
8.647550E-1
8.032613E-1
7.725144E-1
8.340082E-1
9.262487E-1
1.049236E+0
1.141477E+0
1.233717E+0
1.295211E+0
1.295211E+0
1.295211E+0
1.264464E+0
1.264464E+0
1.295211E+0
1.356705E+0
1.418198E+0
1.448945E+0
1.418198E+0
1.418198E+0
1.356705E+0
1.295211E+0
1.172223E+0
1.049236E+0
8.955018E-1
7.725144E-1
6.802738E-1
5.880334E-1
5.880334E-1
5.572866E-1
4.650461E-1
3.420587E-1
2.498181E-1
1.883245E-1
1.268308E-1
9.608394E-2
3.459024E-2
3.843367E-3
3.459024E-2
1.268308E-1
2.190713E-1
2.805650E-1
3.420587E-1
3.728054E-1
4.035524E-1
4.035524E-1
3.420587E-1
2.190713E-1
9.608394E-2
3.843367E-3
3.843367E-3
3.459024E-2
6.533706E-2
1.575776E-1
2.498181E-1
3.420587E-1
4.342992E-1
4.650461E-1
4.957928E-1
4.957928E-1
5.572866E-1
6.187802E-1
6.495271E-1
6.495271E-1
5.572866E-1
4.957928E-1
4.342992E-1
3.728054E-1
3.113118E-1
2.498181E-1
1.575776E-1
3.459024E-2
-5.765033E-2
-1.191440E-1
-8.839715E-2
3.459024E-2
2.190713E-1
4.650461E-1
7.110208E-1
9.569954E-1
1.172223E+0
1.295211E+0
1.387451E+0
1.418198E+0
1.356705E+0
1.295211E+0
1.202970E+0
1.141477E+0
1.079983E+0
1.049236E+0
1.049236E+0
1.110730E+0
1.141477E+0
1.110730E+0
1.079983E+0
1.049236E+0
1.110730E+0
1.172223E+0
1.202970E+0
1.172223E+0
1.110730E+0
1.018489E+0
8.955018E-1
7.417677E-1
5.572866E-1
4.035524E-1
2.498181E-1
9.608394E-2
3.843367E-3
3.843367E-3
3.459024E-2
9.608394E-2
1.883245E-1
2.498181E-1
3.113118E-1
3.420587E-1
3.420587E-1
3.728054E-1
4.035524E-1
4.035524E-1
4.035524E-1
3.420587E-1
2.498181E-1
1.575776E-1
3.459024E-2
-1.191440E-1
-2.728782E-1
-3.343719E-1
-2.728782E-1
-1.806377E-1
-5.765033E-2
1.268308E-1
3.420587E-1
5.880334E-1
8.340082E-1
1.018489E+0
1.141477E+0
1.233717E+0
1.295211E+0
1.387451E+0
1.418198E+0
1.448945E+0
1.418198E+0
1.295211E+0
1.141477E+0
9.569954E-1
8.032613E-1
6.495271E-1
5.265397E-1
4.650461E-1
4.957928E-1
6.187802E-1
7.725144E-1
9.262487E-1
1.141477E+0
1.325958E+0
1.448945E+0
1.541186E+0
1.633426E+0
1.725667E+0
1.725667E+0
1.694920E+0
1.602679E+0
1.479692E+0
1.295211E+0
1.110730E+0
8.955018E-1
6.802738E-1
4.650461E-1
3.420587E-1
2.805650E-1
2.805650E-1
3.420587E-1
4.650461E-1
6.495271E-1
8.032613E-1
9.877424E-1
1.172223E+0
1.295211E+0
1.418198E+0
1.571932E+0
1.725667E+0
1.817907E+0
1.879401E+0
1.848654E+0
1.756414E+0
1.633426E+0
1.448945E+0
1.202970E+0
9.569954E-1
8.340082E-1
7.725144E-1
7.725144E-1
7.725144E-1
8.032613E-1
8.647550E-1
8.955018E-1
8.955018E-1
8.340082E-1
7.417677E-1
6.495271E-1
5.265397E-1
3.420587E-1
1.575776E-1
3.843367E-3
-1.498908E-1
-3.036251E-1
-4.881061E-1
-6.725872E-1
-7.648277E-1
-8.263214E-1
-7.955746E-1
-6.725872E-1
-5.188530E-1
-2.728782E-1
-2.690351E-2
2.190713E-1
4.035524E-1
5.572866E-1
6.495271E-1
6.495271E-1
5.572866E-1
4.342992E-1
3.420587E-1
2.498181E-1
2.190713E-1
2.805650E-1
4.035524E-1
5.265397E-1
5.880334E-1
5.572866E-1
4.650461E-1
3.728054E-1
2.498181E-1
1.575776E-1
1.268308E-1
1.268308E-1
1.575776E-1
2.498181E-1
3.113118E-1
2.805650E-1
2.190713E-1
1.883245E-1
9.608394E-2
3.843367E-3
-8.839715E-2
-1.806377E-1
-2.113845E-1
-1.498908E-1
-5.765033E-2
9.608394E-2
3.420587E-1
6.187802E-1
9.262487E-1
1.141477E+0
1.295211E+0
1.387451E+0
1.387451E+0
1.356705E+0
1.264464E+0
1.172223E+0
1.079983E+0
9.262487E-1
7.110208E-1
5.265397E-1
3.728054E-1
2.498181E-1
1.575776E-1
6.533706E-2
-2.690351E-2
-8.839715E-2
-2.113845E-1
-2.728782E-1
-3.036251E-1
-2.421314E-1
-2.113845E-1
-1.498908E-1
-2.690351E-2
1.268308E-1
3.113118E-1
4.650461E-1
5.880334E-1
6.187802E-1
5.880334E-1
5.265397E-1
4.650461E-1
4.650461E-1
4.342992E-1
4.035524E-1
4.035524E-1
4.035524E-1
4.035524E-1
4.342992E-1
4.650461E-1
5.265397E-1
5.880334E-1
6.187802E-1
6.495271E-1
6.802738E-1
6.802738E-1
6.495271E-1
5.265397E-1
3.420587E-1
9.608394E-2
-1.498908E-1
-3.343719E-1
-4.881061E-1
-6.110935E-1
-7.340809E-1
-8.263214E-1
-8.263214E-1
-7.648277E-1
-6.110935E-1
-4.573593E-1
-2.421314E-1
-5.765033E-2
1.575776E-1
3.113118E-1
4.342992E-1
4.957928E-1
4.957928E-1
4.650461E-1
4.035524E-1
2.805650E-1
9.608394E-2
-1.498908E-1
-3.651187E-1
-5.188530E-1
-6.418403E-1
-7.033340E-1
-7.033340E-1
-6.110935E-1
-4.881061E-1
-3.651187E-1
-3.036251E-1
-2.728782E-1
-2.113845E-1
-2.113845E-1
-3.036251E-1
-4.573593E-1
-6.110935E-1
-7.340809E-1
-8.263214E-1
-8.878151E-1
-9.185619E-1
-9.493088E-1
-1.010802E+0
-1.041549E+0
-1.164537E+0
-1.287524E+0
-1.410512E+0
-1.502752E+0
-1.502752E+0
-1.502752E+0
-1.472005E+0
-1.379765E+0
-1.195283E+0
-9.493088E-1
-7.033340E-1
-5.188530E-1
-3.343719E-1
-2.421314E-1
-1.498908E-1
-8.839715E-2
3.843367E-3
6.533706E-2
9.608394E-2
9.608394E-2
6.533706E-2
3.459024E-2
-2.690351E-2
-1.806377E-1
-3.958656E-1
-5.803466E-1
-7.648277E-1
-8.878151E-1
-9.185619E-1
-9.185619E-1
-8.570682E-1
-7.648277E-1
-6.110935E-1
-4.573593E-1
-3.651187E-1
-3.036251E-1
-3.036251E-1
-2.728782E-1
-2.728782E-1
-2.421314E-1
-2.113845E-1
-1.498908E-1
-2.690351E-2
1.575776E-1
3.113118E-1
3.728054E-1
4.035524E-1
3.728054E-1
3.420587E-1
2.805650E-1
1.883245E-1
6.533706E-2
-5.765033E-2
-2.113845E-1
-3.343719E-1
-4.881061E-1
-6.110935E-1
-7.033340E-1
-7.648277E-1
-7.955746E-1
-8.263214E-1
-7.955746E-1
-7.648277E-1
-7.340809E-1
-7.033340E-1
-6.725872E-1
-6.725872E-1
-7.033340E-1
-7.340809E-1
-7.648277E-1
-7.955746E-1
-7.955746E-1
-7.955746E-1
-7.340809E-1
-6.725872E-1
-5.495998E-1
-3.343719E-1
-1.498908E-1
3.843367E-3
1.268308E-1
2.190713E-1
2.805650E-1
3.113118E-1
2.498181E-1
1.883245E-1
1.268308E-1
6.533706E-2
3.459024E-2
3.843367E-3
-2.690351E-2
-1.498908E-1
-3.343719E-1
-5.495998E-1
-7.955746E-1
-9.493088E-1
-1.041549E+0
-1.072296E+0
-1.072296E+0
-1.010802E+0
-9.185619E-1
-8.263214E-1
-7.340809E-1
-6.725872E-1
-6.110935E-1
-5.803466E-1
-6.110935E-1
-6.418403E-1
-7.033340E-1
-7.340809E-1
-7.648277E-1
-7.955746E-1
-7.955746E-1
-8.263214E-1
-8.570682E-1
-8.570682E-1
-8.570682E-1
-7.648277E-1
-6.110935E-1
-4.573593E-1
-3.036251E-1
-1.498908E-1
-2.690351E-2
3.459024E-2
3.843367E-3
-5.765033E-2
-2.113845E-1
-3.958656E-1
-6.110935E-1
-8.570682E-1
-1.072296E+0
-1.256777E+0
-1.349018E+0
-1.349018E+0
-1.287524E+0
-1.164537E+0
-1.041549E+0
-8.878151E-1
-7.340809E-1
-5.803466E-1
-4.573593E-1
-3.651187E-1
-2.421314E-1
-1.806377E-1
-8.839715E-2
-5.765033E-2
-1.191440E-1
-2.421314E-1
-4.266124E-1
-6.418403E-1
-8.570682E-1
-1.010802E+0
-1.164537E+0
-1.256777E+0
-1.287524E+0
-1.287524E+0
-1.195283E+0
-1.041549E+0
-7.648277E-1
-4.266124E-1
-5.765033E-2
2.805650E-1
4.650461E-1
5.880334E-1
6.187802E-1
5.880334E-1
4.957928E-1
3.728054E-1
2.190713E-1
9.608394E-2
-5.765033E-2
-2.113845E-1
-3.651187E-1
-4.573593E-1
-5.188530E-1
-4.573593E-1
-3.651187E-1
-2.113845E-1
3.459024E-2
2.805650E-1
5.880334E-1
8.340082E-1
1.018489E+0
1.202970E+0
1.295211E+0
1.356705E+0
1.264464E+0
1.110730E+0
8.955018E-1
6.187802E-1
3.113118E-1
3.459024E-2
-1.191440E-1
-2.421314E-1
-3.343719E-1
-4.266124E-1
-4.881061E-1
-4.881061E-1
-3.958656E-1
-2.113845E-1
3.843367E-3
2.190713E-1
4.035524E-1
5.572866E-1
6.187802E-1
5.880334E-1
4.957928E-1
3.420587E-1
1.575776E-1
-8.839715E-2
-3.343719E-1
-5.188530E-1
-6.725872E-1
-7.648277E-1
-8.263214E-1
-8.570682E-1
-7.955746E-1
-7.340809E-1
-6.110935E-1
-4.266124E-1
-1.806377E-1
9.608394E-2
3.113118E-1
4.957928E-1
5.880334E-1
6.495271E-1
6.495271E-1
6.187802E-1
4.650461E-1
2.190713E-1
-2.690351E-2
-2.728782E-1
-4.881061E-1
-7.033340E-1
-8.263214E-1
-8.570682E-1
-8.570682E-1
-8.570682E-1
-7.955746E-1
-7.340809E-1
-6.418403E-1
-5.803466E-1
-5.188530E-1
-4.881061E-1
-4.881061E-1
-5.495998E-1
-7.340809E-1
-8.878151E-1
-1.041549E+0
-1.164537E+0
-1.318271E+0
-1.472005E+0
-1.533499E+0
-1.441258E+0
-1.226030E+0
-9.493088E-1
-6.725872E-1
-3.958656E-1
-1.498908E-1
3.459024E-2
2.190713E-1
4.035524E-1
5.572866E-1
6.802738E-1
7.725144E-1
7.725144E-1
7.417677E-1
6.187802E-1
4.342992E-1
1.575776E-1
-1.191440E-1
-4.266124E-1
-6.725872E-1
-8.570682E-1
-9.493088E-1
-9.800556E-1
-1.010802E+0
-1.041549E+0
-1.041549E+0
-1.010802E+0
-8.878151E-1
-7.033340E-1
-5.803466E-1
-4.881061E-1
-4.266124E-1
-3.651187E-1
-2.728782E-1
-2.113845E-1
-1.806377E-1
-2.113845E-1
-2.421314E-1
-3.036251E-1
-4.266124E-1
-5.803466E-1
-6.725872E-1
-6.725872E-1
-6.418403E-1
-6.110935E-1
-6.418403E-1
-6.725872E-1
-6.725872E-1
-5.803466E-1
-4.266124E-1
-2.421314E-1
-8.839715E-2
3.459024E-2
1.268308E-1
1.883245E-1
1.883245E-1
1.575776E-1
6.533706E-2
-2.690351E-2
-8.839715E-2
-1.498908E-1
-1.498908E-1
-8.839715E-2
3.843367E-3
1.575776E-1
3.728054E-1
5.880334E-1
7.417677E-1
8.955018E-1
9.569954E-1
9.262487E-1
8.032613E-1
6.187802E-1
4.342992E-1
2.190713E-1
-2.690351E-2
-2.728782E-1
-5.188530E-1
-7.340809E-1
-9.185619E-1
-1.103043E+0
-1.195283E+0
-1.226030E+0
-1.133790E+0
-9.800556E-1
-7.955746E-1
-5.803466E-1
-3.651187E-1
-1.498908E-1
3.843367E-3
6.533706E-2
6.533706E-2
3.459024E-2
-2.690351E-2
-5.765033E-2
-8.839715E-2
-8.839715E-2
-1.191440E-1
-1.498908E-1
-1.806377E-1
-1.806377E-1
-1.498908E-1
-1.498908E-1
-1.498908E-1
-1.806377E-1
-2.421314E-1
-3.036251E-1
-4.266124E-1
-5.188530E-1
-6.110935E-1
-6.110935E-1
-6.110935E-1
-5.803466E-1
-5.803466E-1
-6.110935E-1
-6.418403E-1
-6.725872E-1
-7.033340E-1
-7.340809E-1
-7.340809E-1
-7.340809E-1
-7.033340E-1
-6.725872E-1
-7.033340E-1
-7.648277E-1
-7.648277E-1
-7.033340E-1
-6.110935E-1
-4.881061E-1
-3.343719E-1
-2.113845E-1
-1.498908E-1
-1.806377E-1
-3.036251E-1
-4.266124E-1
-5.495998E-1
-6.725872E-1
-8.263214E-1
-9.493088E-1
-1.041549E+0
-1.072296E+0
-1.072296E+0
-1.072296E+0
-1.072296E+0
-1.072296E+0
-1.010802E+0
-9.185619E-1
-8.263214E-1
-7.033340E-1
-6.418403E-1
-5.803466E-1
-5.188530E-1
-4.573593E-1
-3.651187E-1
-2.728782E-1
-2.421314E-1
-2.421314E-1
-2.728782E-1
-3.651187E-1
-3.958656E-1
-4.266124E-1
-4.266124E-1
-4.266124E-1
-4.573593E-1
-5.188530E-1
-5.803466E-1
-6.110935E-1
-6.418403E-1
-6.725872E-1
-7.033340E-1
-7.340809E-1
-7.955746E-1
-8.878151E-1
-1.041549E+0
-1.226030E+0
-1.410512E+0
-1.564246E+0
-1.717980E+0
-1.871714E+0
-1.963954E+0
-2.025448E+0
-2.025448E+0
-1.933208E+0
-1.779474E+0
-1.533499E+0
-1.256777E+0
-9.185619E-1
-5.495998E-1
-1.806377E-1
2.190713E-1
5.880334E-1
9.569954E-1
1.233717E+0
1.418198E+0
1.479692E+0
1.418198E+0
1.264464E+0
1.049236E+0
7.725144E-1
5.265397E-1
2.805650E-1
9.608394E-2
-5.765033E-2
-1.191440E-1
-1.806377E-1
-2.421314E-1
-3.343719E-1
-3.651187E-1
-3.958656E-1
-4.266124E-1
-4.266124E-1
-4.573593E-1
-5.188530E-1
-6.110935E-1
-6.725872E-1
-7.340809E-1
-7.648277E-1
-8.263214E-1
-9.185619E-1
-9.800556E-1
-1.041549E+0
-1.041549E+0
-1.010802E+0
-9.185619E-1
-7.340809E-1
-5.495998E-1
-3.036251E-1
3.843367E-3
3.728054E-1
7.110208E-1
8.955018E-1
1.018489E+0
1.018489E+0
9.569954E-1
8.340082E-1
7.110208E-1
5.880334E-1
4.957928E-1
3.728054E-1
1.883245E-1
3.843367E-3
-1.498908E-1
-2.421314E-1
-3.036251E-1
-3.651187E-1
-4.266124E-1
-5.495998E-1
-6.725872E-1
-7.340809E-1
-7.955746E-1
-8.570682E-1
-9.185619E-1
-9.800556E-1
-1.041549E+0
-1.103043E+0
-1.164537E+0
-1.195283E+0
-1.164537E+0
-1.103043E+0
-1.072296E+0
-1.010802E+0
-9.185619E-1
-7.648277E-1
-6.110935E-1
-4.573593E-1
-3.343719E-1
-2.728782E-1
-2.113845E-1
-8.839715E-2
3.459024E-2
1.883245E-1
3.728054E-1
5.572866E-1
6.802738E-1
7.725144E-1
8.340082E-1
8.647550E-1
8.647550E-1
7.725144E-1
6.187802E-1
4.035524E-1
1.268308E-1
-1.191440E-1
-3.651187E-1
-6.110935E-1
-8.263214E-1
-9.800556E-1
-1.072296E+0
-1.072296E+0
-9.800556E-1
-8.263214E-1
-6.110935E-1
-3.651187E-1
-1.498908E-1
-2.690351E-2
6.533706E-2
9.608394E-2
1.575776E-1
1.883245E-1
2.498181E-1
2.805650E-1
2.498181E-1
1.883245E-1
6.533706E-2
-2.690351E-2
-1.191440E-1
-1.806377E-1
-2.113845E-1
-2.421314E-1
-2.421314E-1
-1.191440E-1
6.533706E-2
3.113118E-1
4.957928E-1
5.880334E-1
5.880334E-1
5.265397E-1
4.035524E-1
2.498181E-1
9.608394E-2
-5.765033E-2
-2.728782E-1
-4.573593E-1
-6.725872E-1
-8.878151E-1
-1.103043E+0
-1.287524E+0
-1.410512E+0
-1.472005E+0
-1.472005E+0
-1.410512E+0
-1.256777E+0
-1.010802E+0
-7.340809E-1
-4.266124E-1
-1.806377E-1
3.843367E-3
1.575776E-1
2.498181E-1
2.190713E-1
1.575776E-1
6.533706E-2
3.843367E-3
-5.765033E-2
-1.498908E-1
-2.113845E-1
-2.421314E-1
-2.421314E-1
-2.113845E-1
-2.113845E-1
-1.806377E-1
-1.191440E-1
-2.690351E-2
3.459024E-2
3.459024E-2
3.843367E-3
-5.765033E-2
-1.498908E-1
-2.728782E-1
-3.958656E-1
-5.495998E-1
-7.340809E-1
-9.493088E-1
-1.133790E+0
-1.287524E+0
-1.379765E+0
-1.441258E+0
-1.502752E+0
-1.502752E+0
-1.502752E+0
-1.472005E+0
-1.379765E+0
-1.226030E+0
-1.041549E+0
-8.263214E-1
-6.110935E-1
-3.958656E-1
-1.806377E-1
3.843367E-3
9.608394E-2
9.608394E-2
3.459024E-2
-5.765033E-2
-2.113845E-1
-3.343719E-1
-4.266124E-1
-4.881061E-1
-5.188530E-1
-5.188530E-1
-5.188530E-1
-4.266124E-1
-3.036251E-1
-1.498908E-1
3.843367E-3
9.608394E-2
1.268308E-1
6.533706E-2
-2.690351E-2
-1.498908E-1
-3.036251E-1
-4.573593E-1
-6.418403E-1
-7.955746E-1
-9.493088E-1
-1.041549E+0
-1.133790E+0
-1.256777E+0
-1.379765E+0
-1.533499E+0
-1.594992E+0
-1.533499E+0
-1.410512E+0
-1.226030E+0
-1.041549E+0
-7.955746E-1
-5.188530E-1
-2.728782E-1
-8.839715E-2
6.533706E-2
1.268308E-1
9.608394E-2
3.459024E-2
-5.765033E-2
-1.806377E-1
-4.266124E-1
-7.955746E-1
-1.256777E+0
-1.748727E+0
-2.148436E+0
-2.394410E+0
-2.394410E+0
-2.117689E+0
-1.656486E+0
-1.041549E+0
-3.036251E-1
6.187802E-1
1.756414E+0
3.109275E+0
4.646616E+0
6.245452E+0
7.721301E+0
8.797441E+0
9.412377E+0
9.443125E+0
8.797441E+0
7.352339E+0
4.954085E+0
1.756414E+0
-1.717980E+0
-4.761917E+0
-6.606728E+0
-6.791209E+0
-5.315361E+0
-2.640385E+0
6.802738E-1
4.339148E+0
8.489972E+0
1.365544E+1
2.038900E+1
2.884438E+1
3.846814E+1
4.830714E+1
5.734671E+1
6.478744E+1
7.044486E+1
7.438046E+1
7.680945E+1
7.770111E+1
7.671722E+1
7.355029E+1
6.813885E+1
6.069811E+1
5.153555E+1
4.102013E+1
2.958231E+1
1.774477E+1
5.907237E+0
-5.469095E+0
-1.595377E+1
-2.471662E+1
-3.071225E+1
-3.301827E+1
-3.138868E+1
-2.637695E+1
-1.878248E+1
-9.527679E+0
5.572866E-1
1.070375E+1
2.017377E+1
2.841393E+1
3.465554E+1
3.788396E+1
3.723827E+1
3.256475E+1
2.447833E+1
1.463934E+1
4.984832E+0
-2.947853E+0
-8.789754E+0
-1.309431E+1
-1.647646E+1
-1.890546E+1
-1.939742E+1
-1.629198E+1
-7.713614E+0
7.229351E+0
2.770675E+1
5.095136E+1
7.281236E+1
8.916969E+1
9.747133E+1
9.771731E+1
9.215213E+1
8.305106E+1
7.121353E+1
5.630132E+1
3.776097E+1
1.479308E+1
-1.290983E+1
-4.439460E+1
-7.732447E+1
-1.087477E+2
-1.358050E+2
-1.559749E+2
-1.677509E+2
-1.710101E+2
-1.664288E+2
-1.552985E+2
-1.398635E+2
-1.233525E+2
-1.085018E+2
-9.623378E+1
-8.562611E+1
-7.581787E+1
-6.739324E+1
-6.179731E+1
-5.961429E+1
-5.961429E+1
-5.958354E+1
-5.813844E+1
-5.460255E+1
-4.823795E+1
-3.803000E+1
-2.416317E+1
-8.236311E+0
8.121010E+0
2.453983E+1
4.102013E+1
5.722372E+1
7.225892E+1
8.511110E+1
9.433515E+1
9.842448E+1
9.679491E+1
9.058404E+1
8.191343E+1
7.293536E+1
6.543312E+1
6.057513E+1
5.876106E+1
5.977571E+1
6.361906E+1
7.072157E+1
8.123700E+1
9.384321E+1
1.060190E+2
1.155812E+2
1.216691E+2
1.247745E+2
1.256047E+2
1.241596E+2
1.191786E+2
1.082020E+2
8.895446E+1
6.109782E+1
2.690733E+1
-1.008112E+1
-4.666986E+1
-8.076811E+1
-1.112075E+2
-1.374345E+2
-1.590803E+2
-1.748227E+2
-1.822327E+2
-1.790043E+2
-1.645225E+2
-1.407552E+2
-1.111460E+2
-7.938451E+1
-4.876065E+1
-2.161119E+1
1.079983E+0
1.952809E+1
3.416359E+1
4.467901E+1
5.033643E+1
5.092062E+1
4.741548E+1
4.200403E+1
3.729977E+1
3.582392E+1
3.871412E+1
4.538619E+1
5.461024E+1
6.549461E+1
7.748589E+1
8.944640E+1
9.956211E+1
1.051580E+2
1.033440E+2
9.221362E+1
7.281236E+1
4.879908E+1
2.417086E+1
1.602679E+0
-1.752186E+1
-3.286453E+1
-4.497879E+1
-5.426433E+1
-6.041370E+1
-6.278120E+1
-6.195104E+1
-6.047519E+1
-6.109013E+1
-6.462602E+1
-7.040643E+1
-7.812389E+1
-8.851632E+1
-1.020757E+2
-1.180948E+2
-1.350978E+2
-1.509939E+2
-1.622165E+2
-1.646762E+2
-1.552370E+2
-1.340831E+2
-1.048121E+2
-7.209751E+1
-3.950585E+1
-1.041934E+1
1.144167E+1
2.377115E+1
2.696882E+1
2.330995E+1
1.574623E+1
5.722756E+0
-6.760462E+0
-2.182642E+1
-3.824522E+1
-5.334193E+1
-6.444154E+1
-6.908431E+1
-6.548693E+1
-5.361865E+1
-3.474009E+1
-1.054232E+1
1.685311E+1
4.492498E+1
7.105980E+1
9.347424E+1
1.122913E+2
1.274188E+2
1.370118E+2
1.379342E+2
1.277262E+2
1.065417E+2
7.720917E+1
4.489423E+1
1.617668E+1
-4.731171E+0
-1.761410E+1
-2.388645E+1
-2.364048E+1
-1.558481E+1
7.110208E-1
2.318696E+1
4.843012E+1
7.302759E+1
9.322826E+1
1.065109E+2
1.119531E+2
1.093089E+2
9.931615E+1
8.348152E+1
6.325010E+1
3.932906E+1
1.288677E+1
-1.407821E+1
-3.990556E+1
-6.404183E+1
-8.707121E+1
-1.088092E+2
-1.266732E+2
-1.366966E+2
-1.359894E+2
-1.239674E+2
-1.029981E+2
-7.812389E+1
-5.521748E+1
-3.879867E+1
-3.040479E+1
-2.831400E+1
-2.862147E+1
-2.736085E+1
-2.250285E+1
-1.490838E+1
-6.821956E+0
9.569954E-1
9.842833E+0
2.177261E+1
3.677707E+1
5.294991E+1
6.884602E+1
8.409646E+1
9.777880E+1
1.078638E+2
1.121991E+2
1.093704E+2
9.860896E+1
7.933069E+1
5.110510E+1
1.467009E+1
-2.751458E+1
-7.175929E+1
-1.151738E+2
-1.560056E+2
-1.921332E+2
-2.200821E+2
-2.360704E+2
-2.379152E+2
-2.258932E+2
-2.023104E+2
-1.704567E+2
-1.342061E+2
-9.758663E+1
-6.431855E+1
-3.667714E+1
-1.466240E+1
2.863300E+0
1.666863E+1
2.592343E+1
2.949007E+1
2.724555E+1
2.051199E+1
1.119569E+1
1.141477E+0
-7.621374E+0
-1.309431E+1
-1.395522E+1
-9.927387E+0
-1.379765E+0
1.015030E+1
2.223381E+1
3.238027E+1
3.902159E+1
4.258822E+1
4.477125E+1
4.680054E+1
4.926029E+1
5.172004E+1
5.270393E+1
5.049016E+1
4.489423E+1
3.812993E+1
3.308745E+1
3.210355E+1
3.659259E+1
4.597038E+1
5.771567E+1
6.863080E+1
7.702468E+1
8.338928E+1
8.876998E+1
9.282856E+1
9.393545E+1
9.055329E+1
8.203642E+1
6.890752E+1
5.273468E+1
3.610064E+1
2.195709E+1
1.168764E+1
4.923338E+0
1.018489E+0
3.843367E-3
1.571932E+0
4.031680E+0
4.554376E+0
9.608394E-2
-1.060382E+1
-2.643844E+1
-4.442534E+1
-6.090565E+1
-7.335813E+1
-8.098334E+1
-8.424251E+1
-8.402728E+1
-8.086036E+1
-7.412680E+1
-6.182806E+1
-4.227306E+1
-1.561555E+1
1.626892E+1
5.030568E+1
8.268211E+1
1.096471E+2
1.278492E+2
1.348902E+2
1.296940E+2
1.132752E+2
8.907745E+1
6.134380E+1
3.351790E+1
7.536820E+0
-1.564630E+1
-3.541652E+1
-5.085143E+1
-6.062893E+1
-6.321166E+1
-5.773872E+1
-4.464057E+1
-2.539305E+1
-2.978600E+0
1.734506E+1
2.973604E+1
3.090442E+1
2.149589E+1
5.415288E+0
-1.192593E+1
-2.560828E+1
-3.255706E+1
-3.206511E+1
-2.557753E+1
-1.506211E+1
-1.687233E+0
1.433187E+1
3.305670E+1
5.414904E+1
7.628676E+1
9.710237E+1
1.141976E+2
1.253895E+2
1.283719E+2
1.206545E+2
1.008842E+2
7.053709E+1
3.382537E+1
-4.177727E+0
-3.870643E+1
-6.690128E+1
-8.836258E+1
-1.043817E+2
-1.167727E+2
-1.268884E+2
-1.354667E+2
-1.417699E+2
-1.430305E+2
-1.359587E+2
-1.196629E+2
-9.687946E+1
-7.308141E+1
-5.398761E+1
-4.310323E+1
-4.048975E+1
-4.301099E+1
-4.599343E+1
-4.553223E+1
-4.033601E+1
-3.197287E+1
-2.302554E+1
-1.552331E+1
-1.032710E+1
-7.221665E+0
-5.438348E+0
-4.515943E+0
-4.423702E+0
-6.330007E+0
-1.183369E+1
-2.231836E+1
-3.763029E+1
-5.524823E+1
-7.209751E+1
-8.673300E+1
-9.933920E+1
-1.103773E+2
-1.197551E+2
-1.258430E+2
-1.258122E+2
-1.178796E+2
-1.025676E+2
-8.212098E+1
-5.853814E+1
-3.261856E+1
-5.745816E+0
2.011228E+1
4.314167E+1
6.146679E+1
7.348879E+1
7.807007E+1
7.536435E+1
6.850781E+1
6.238919E+1
6.125156E+1
6.700121E+1
7.822381E+1
9.135271E+1
1.027905E+2
1.104158E+2
1.146588E+2
1.174260E+2
1.196091E+2
1.199780E+2
1.163499E+2
1.070029E+2
9.033807E+1
6.543312E+1
3.376388E+1
2.805650E-1
-3.018956E+1
-5.598616E+1
-7.772418E+1
-9.546511E+1
-1.080098E+2
-1.142514E+2
-1.146204E+2
-1.101929E+2
-1.013993E+2
-8.787064E+1
-6.969925E+1
-4.891438E+1
-2.932864E+1
-1.361701E+1
-1.963954E+0
6.552921E+0
1.208735E+1
1.402440E+1
1.264080E+1
8.674453E+0
1.510439E+0
-1.029635E+1
-2.622321E+1
-4.371817E+1
-6.142835E+1
-8.122932E+1
-1.064110E+2
-1.377113E+2
-1.722400E+2
-2.053543E+2
-2.331802E+2
-2.535346E+2
-2.650647E+2
-2.665713E+2
-2.572550E+2
-2.373310E+2
-2.084905E+2
-1.736543E+2
-1.360509E+2
-9.792485E+1
-6.016773E+1
-2.219538E+1
1.703759E+1
5.740820E+1
9.614922E+1
1.277570E+2
1.466048E+2
1.501099E+2
1.385184E+2
1.141054E+2
8.166745E+1
4.772295E+1
1.811374E+1
-3.931752E+0
-1.829053E+1
-2.717637E+1
-3.363320E+1
-3.996705E+1
-4.596269E+1
-4.977529E+1
-5.054396E+1
-4.906812E+1
-4.663911E+1
-4.421011E+1
-4.156589E+1
-3.756880E+1
-3.148092E+1
-2.477811E+1
-1.967414E+1
-1.641497E+1
-1.269460E+1
-5.653576E+0
5.292300E+0
1.771402E+1
2.798347E+1
3.484002E+1
4.065117E+1
4.953701E+1
6.337309E+1
7.988414E+1
9.378172E+1
9.937763E+1
9.335126E+1
7.637900E+1
5.282692E+1
2.887513E+1
9.320136E+0
-3.839512E+0
-1.041934E+1
-1.097278E+1
-7.682868E+0
-3.501297E+0
-1.498908E-1
3.170768E+0
9.689098E+0
2.278725E+1
4.332615E+1
6.890752E+1
9.439665E+1
1.147818E+2
1.282797E+2
1.370118E+2
1.441143E+2
1.508171E+2
1.565053E+2
1.605639E+2
1.625932E+2
1.613325E+2
1.541685E+2
1.387951E+2
1.145666E+2
8.305106E+1
4.716950E+1
9.227897E+0
-2.855998E+1
-6.278120E+1
-9.063785E+1
-1.118532E+2
-1.276878E+2
-1.387874E+2
-1.448753E+2
-1.457054E+2
-1.414931E+2
-1.319923E+2
-1.164960E+2
-9.414299E+1
-6.499498E+1
-3.071225E+1
5.138566E+0
3.852964E+1
6.724719E+1
9.245960E+1
1.168111E+2
1.410396E+2
1.626854E+2
1.780281E+2
1.842082E+2
1.800266E+2
1.653296E+2
1.412241E+2
1.113382E+2
8.145223E+1
5.623982E+1
3.637736E+1
1.854419E+1
-8.570682E-1
-2.198015E+1
-4.159663E+1
-5.672408E+1
-6.662457E+1
-7.148257E+1
-7.132884E+1
-6.644009E+1
-5.869188E+1
-5.112816E+1
-4.553223E+1
-4.110468E+1
-3.489382E+1
-2.296405E+1
-4.515943E+0
1.470083E+1
2.536999E+1
2.266427E+1
1.113420E+1
2.498181E-1
-2.117689E+0
8.059516E+0
3.056620E+1
6.008318E+1
8.883147E+1
1.077408E+2
1.048506E+2
7.370403E+1
2.536999E+1
-1.392448E+1
-1.340178E+1
4.221926E+1
1.232372E+2
1.755683E+2
1.911262E+2
2.136022E+2
2.596609E+2
2.883170E+2
2.610445E+2
1.825786E+2
1.019604E+2
6.288114E+1
5.660878E+1
7.176697E+1
1.212386E+2
1.970604E+2
2.615057E+2
2.813375E+2
2.459171E+2
1.660060E+2
5.685476E+1
-6.628635E+1
-1.814640E+2
-2.655874E+2
-3.050664E+2
-3.007003E+2
-2.691540E+2
-2.370236E+2
-2.253398E+2
-2.384687E+2
-2.638963E+2
-2.834206E+2
-2.833283E+2
-2.551335E+2
-1.976984E+2
-1.205238E+2
-3.836821E+1
3.693081E+1
9.740984E+1
1.394100E+2
1.666210E+2
1.861145E+2
2.007192E+2
2.053313E+2
1.961995E+2
1.832243E+2
1.818407E+2
1.946314E+2
2.122493E+2
2.230107E+2
2.204280E+2
1.986899E+2
1.463281E+2
5.857658E+1
-5.641661E+1
-1.808183E+2
-2.885860E+2
-3.642233E+2
-4.120961E+2
-4.413056E+2
-4.599689E+2
-4.659338E+2
-4.440728E+2
-3.909423E+2
-3.216389E+2
-2.506444E+2
-1.795885E+2
-9.921623E+1
-1.115726E+1
6.411101E+1
1.123836E+2
1.379342E+2
1.545375E+2
1.760910E+2
2.037324E+2
2.249170E+2
2.309741E+2
2.205817E+2
1.968144E+2
1.673589E+2
1.395945E+2
1.178872E+2
9.827075E+1
7.022963E+1
2.807571E+1
-2.296405E+1
-7.200526E+1
-1.122529E+2
-1.444448E+2
-1.705796E+2
-1.903499E+2
-2.034787E+2
-2.085520E+2
-2.027716E+2
-1.842620E+2
-1.559441E+2
-1.274418E+2
-1.092704E+2
-1.041050E+2
-1.028136E+2
-9.395851E+1
-7.532592E+1
-4.971380E+1
-1.773709E+1
1.746805E+1
4.720025E+1
6.260442E+1
5.866882E+1
3.576242E+1
1.883245E-1
-3.849120E+1
-7.083688E+1
-9.217519E+1
-1.039820E+2
-1.087785E+2
-1.073641E+2
-1.006306E+2
-9.156026E+1
-8.264367E+1
-6.976074E+1
-4.298024E+1
4.216161E+0
6.758540E+1
1.325227E+2
1.830398E+2
2.119111E+2
2.222728E+2
2.207047E+2
2.130180E+2
2.035479E+2
1.939857E+2
1.827938E+2
1.650529E+2
1.350440E+2
9.187540E+1
4.003623E+1
-1.269460E+1
-5.847665E+1
-9.168325E+1
-1.119147E+2
-1.256585E+2
-1.388489E+2
-1.483804E+2
-1.459514E+2
-1.283335E+2
-1.001694E+2
-6.865386E+1
-3.759955E+1
-7.867349E+0
1.912838E+1
3.923682E+1
4.769220E+1
4.255748E+1
2.518551E+1
-1.748727E+0
-3.655415E+1
-7.612534E+1
-1.135750E+2
-1.372193E+2
-1.341139E+2
-9.989265E+1
-3.809149E+1
4.557067E+1
1.449752E+2
2.537268E+2
3.611563E+2
4.545652E+2
5.262669E+2
5.728175E+2
5.936024E+2
5.898206E+2
5.652846E+2
5.277119E+2
4.793471E+2
4.167466E+2
3.455061E+2
2.729128E+2
1.933093E+2
9.882420E+1
-1.103427E+1
-1.317771E+2
-2.515361E+2
-3.545073E+2
-4.347565E+2
-4.994479E+2
-5.557146E+2
-6.029417E+2
-6.360560E+2
-6.493387E+2
-6.381469E+2
-6.008510E+2
-5.395725E+2
-4.594155E+2
-3.652687E+2
-2.598685E+2
-1.465356E+2
-3.003582E+1
8.744786E+1
2.028715E+2
3.093171E+2
4.032487E+2
4.895858E+2
5.708498E+2
6.404299E+2
6.934374E+2
7.272589E+2
7.340232E+2
7.089338E+2
6.585398E+2
5.924340E+2
5.181497E+2
4.449722E+2
3.802193E+2
3.241986E+2
2.743272E+2
2.274383E+2
1.767367E+2
1.138594E+2
3.530122E+1
-5.561720E+1
-1.527157E+2
-2.495990E+2
-3.404867E+2
-4.212894E+2
-4.917304E+2
-5.513793E+2
-5.941789E+2
-6.132419E+2
-6.085377E+2
-5.882140E+2
-5.629093E+2
-5.383118E+2
-5.090716E+2
-4.592618E+2
-3.757841E+2
-2.611291E+2
-1.296248E+2
3.693465E+0
1.269576E+2
2.309434E+2
3.093171E+2
3.588810E+2
3.773291E+2
3.645999E+2
3.278882E+2
2.817372E+2
2.416433E+2
2.116959E+2
1.853151E+2
1.590573E+2
1.377805E+2
1.266501E+2
1.225300E+2
1.158579E+2
9.860896E+1
7.127502E+1
3.988250E+1
7.290845E+0
-2.683815E+1
-6.007549E+1
-8.661002E+1
-1.020449E+2
-1.091167E+2
-1.155428E+2
-1.262120E+2
-1.436146E+2
-1.686426E+2
-1.988667E+2
-2.284759E+2
-2.523355E+2
-2.705991E+2
-2.876021E+2
-3.054353E+2
-3.200708E+2
-3.276960E+2
-3.278498E+2
-3.181953E+2
-2.920604E+2
-2.433267E+2
-1.726089E+2
-8.916200E+1
-5.407601E+0
6.961469E+1
1.306779E+2
1.744614E+2
2.021028E+2
2.201820E+2
2.369698E+2
2.573549E+2
2.793696E+2
2.992629E+2
3.169115E+2
3.316086E+2
3.396027E+2
3.381884E+2
3.272425E+2
3.086406E+2
2.867489E+2
2.654413E+2
2.446565E+2
2.223035E+2
1.949388E+2
1.573969E+2
1.056193E+2
3.920607E+1
-3.876793E+1
-1.220919E+2
-2.023411E+2
-2.718597E+2
-3.287107E+2
-3.760916E+2
-4.145251E+2
-4.379850E+2
-4.410289E+2
-4.246101E+2
-3.938940E+2
-3.526932E+2
-2.996856E+2
-2.312124E+2
-1.468431E+2
-5.017500E+1
5.365709E+1
1.599797E+2
2.629201E+2
3.534695E+2
4.207436E+2
4.551801E+2
4.527203E+2
4.192986E+2
3.698884E+2
3.202630E+2
2.791852E+2
2.457634E+2
2.138481E+2
1.788275E+2
1.406399E+2
1.014377E+2
6.211247E+1
2.223381E+1
-1.973563E+1
-6.548693E+1
-1.156043E+2
-1.682429E+2
-2.175608E+2
-2.574087E+2
-2.881556E+2
-3.146286E+2
-3.391339E+2
-3.620095E+2
-3.839627E+2
-4.067462E+2
-4.314051E+2
-4.547112E+2
-4.700539E+2
-4.706688E+2
-4.513291E+2
-4.118501E+2
-3.567210E+2
-2.924601E+2
-2.261392E+2
-1.631697E+2
-1.045662E+2
-4.842243E+1
6.183959E+0
5.869957E+1
1.073411E+2
1.485726E+2
1.777514E+2
1.916489E+2
1.886665E+2
1.693575E+2
1.384261E+2
1.044509E+2
7.717842E+1
5.768492E+1
3.477852E+1
4.431389E+0
-2.158044E+1
-3.252632E+1
-3.483233E+1
-4.639314E+1
-8.150604E+1
-1.399250E+2
-2.061537E+2
-2.607601E+2
-2.937208E+2
-3.017149E+2
-2.821292E+2
-2.461246E+2
-2.147936E+2
-2.033865E+2
-2.177453E+2
-2.491071E+2
-2.746577E+2
-2.733356E+2
-2.327805E+2
-1.509017E+2
-4.301099E+1
6.002168E+1
1.304012E+2
1.621627E+2
1.718787E+2
1.791657E+2
1.893429E+2
2.010882E+2
2.151703E+2
2.311279E+2
2.435496E+2
2.463168E+2
2.385686E+2
2.244866E+2
2.108657E+2
2.021951E+2
1.964147E+2
1.919256E+2
1.945084E+2
2.079448E+2
2.270385E+2
2.431806E+2
2.537883E+2
2.560020E+2
2.440415E+2
2.228877E+2
2.028408E+2
1.866065E+2
1.703414E+2
1.495872E+2
1.216076E+2
8.784757E+1
5.230423E+1
1.731432E+1
-1.167996E+1
-2.662292E+1
-2.563902E+1
-1.515435E+1
-3.470550E+0
6.399186E+0
1.663788E+1
2.699957E+1
3.437882E+1
4.049744E+1
5.190451E+1
7.413448E+1
1.068491E+2
1.409474E+2
1.641612E+2
1.709256E+2
1.678509E+2
1.667440E+2
1.738772E+2
1.867909E+2
2.021951E+2
2.244251E+2
2.578469E+2
2.959115E+2
3.249672E+2
3.306554E+2
3.081794E+2
2.545262E+2
2.000121E+2
2.272845E+2
3.348369E+2
3.975298E+2
3.139291E+2
9.264407E+1
-1.859531E+2
-4.432734E+2
-6.380546E+2
-7.567682E+2
-7.976000E+2
-7.740479E+2
-7.130462E+2
-6.288920E+2
-5.174655E+2
-3.805498E+2
-2.364701E+2
-1.089937E+2
-8.513032E+0
6.300413E+1
9.439665E+1
7.536435E+1
1.125719E+1
-7.157481E+1
-1.368811E+2
-1.633541E+2
-1.522238E+2
-1.231680E+2
-1.008766E+2
-8.820885E+1
-6.733174E+1
-2.321002E+1
4.188105E+1
1.137672E+2
1.804263E+2
2.270385E+2
2.348482E+2
1.939242E+2
1.042049E+2
-2.191866E+1
-1.565591E+2
-2.747192E+2
-3.638543E+2
-4.189219E+2
-4.431504E+2
-4.444110E+2
-4.295910E+2
-4.030258E+2
-3.657606E+2
-3.168424E+2
-2.578392E+2
-1.948389E+2
-1.342676E+2
-7.704775E+1
-1.875173E+1
3.988250E+1
8.956940E+1
1.266808E+2
1.583501E+2
1.906035E+2
2.142171E+2
2.088672E+2
1.621935E+2
8.532633E+1
6.091718E+0
-5.115890E+1
-7.412680E+1
-5.998325E+1
-1.841352E+1
2.632314E+1
4.652382E+1
2.429385E+1
-4.131991E+1
-1.345751E+2
-2.332417E+2
-3.172113E+2
-3.702497E+2
-3.829174E+2
-3.554297E+2
-2.965495E+2
-2.195286E+2
-1.379880E+2
-5.976802E+1
1.543876E+1
9.030731E+1
1.625317E+2
2.218423E+2
2.573549E+2
2.657181E+2
2.502217E+2
2.184294E+2
1.829168E+2
1.558596E+2
1.399942E+2
1.299093E+2
1.194246E+2
1.058037E+2
9.215213E+1
8.385048E+1
8.105251E+1
7.591780E+1
5.620908E+1
1.227183E+1
-5.786171E+1
-1.482267E+2
-2.475697E+2
-3.426697E+2
-4.226115E+2
-4.820144E+2
-5.194948E+2
-5.346530E+2
-5.277042E+2
-5.006778E+2
-4.575707E+2
-4.053011E+2
-3.527547E+2
-3.066652E+2
-2.687236E+2
-2.354247E+2
-1.991435E+2
-1.538534E+2
-1.004768E+2
-4.387190E+1
1.316349E+1
7.044486E+1
1.268038E+2
1.788890E+2
2.215349E+2
2.484383E+2
2.554486E+2
2.438878E+2
2.219346E+2
2.011189E+2
1.886972E+2
1.847001E+2
1.850691E+2
1.871906E+2
1.922331E+2
2.003503E+2
2.084059E+2
2.117881E+2
2.068994E+2
1.927558E+2
1.709563E+2
1.465433E+2
1.276647E+2
1.199165E+2
1.222840E+2
1.279415E+2
1.258507E+2
1.052195E+2
6.414175E+1
9.074163E+0
-5.241952E+1
-1.162192E+2
-1.814333E+2
-2.467703E+2
-3.082025E+2
-3.600724E+2
-3.977988E+2
-4.206437E+2
-4.319586E+2
-4.349103E+2
-4.298678E+2
-4.178765E+2
-4.029643E+2
-3.888822E+2
-3.753229E+2
-3.585966E+2
-3.344296E+2
-2.998701E+2
-2.543033E+2
-1.992049E+2
-1.383877E+2
-7.609460E+1
-1.435493E+1
4.517096E+1
9.774806E+1
1.378420E+2
1.610866E+2
1.650837E+2
1.506019E+2
1.207467E+2
7.954592E+1
3.198056E+1
-1.718364E+1
-6.533320E+1
-1.120684E+2
-1.577582E+2
-2.018492E+2
-2.428040E+2
-2.805304E+2
-3.162582E+2
-3.504179E+2
-3.824869E+2
-4.108355E+2
-4.318663E+2
-4.405369E+2
-4.321738E+2
-4.067769E+2
-3.678207E+2
-3.194251E+2
-1.008923E+3
-2.105505E+2
-3.050049E+2
-4.881331E+2
-4.672867E+2
-1.816178E+2
1.225915E+2
2.402597E+2
2.093591E+2
1.818407E+2
2.251937E+2
2.967109E+2
3.412938E+2
3.438458E+2
3.272425E+2
3.096860E+2
2.846888E+2
2.506214E+2
2.127412E+2
1.710485E+2
1.235754E+2
7.268938E+1
2.623090E+1
-5.961044E+0
-2.213388E+1
-2.800653E+1
-2.714562E+1
-2.259509E+1
-1.927443E+1
-2.167268E+1
-3.037404E+1
-4.577820E+1
-7.117510E+1
-1.102236E+2
-1.607407E+2
-2.120571E+2
-2.545185E+2
-2.844967E+2
-3.016842E+2
-3.057735E+2
-2.955656E+2
-2.711833E+2
-2.359782E+2
-1.953616E+2
-1.545298E+2
-1.185867E+2
-9.312835E+1
-8.110633E+1
-8.024542E+1
-8.556463E+1
-9.137578E+1
-9.297461E+1
-8.971545E+1
-8.335085E+1
-7.511070E+1
-6.542544E+1
-5.469479E+1
-4.451758E+1
-3.719983E+1
-3.461710E+1
-3.839896E+1
-4.814571E+1
-6.072117E+1
-7.305066E+1
-8.399654E+1
-9.429672E+1
-1.056423E+2
-1.196014E+2
-1.350363E+2
-1.483189E+2
-1.583117E+2
-1.670130E+2
-1.754069E+2
-1.803571E+2
-1.781741E+2
-1.697495E+2
-1.564668E+2
-1.374960E+2
-1.125911E+2
-8.498043E+1
-5.841516E+1
-3.234184E+1
-5.868804E+0
1.762178E+1
3.262624E+1
3.846814E+1
4.095864E+1
4.643158E+1
5.627057E+1
6.789287E+1
7.886950E+1
8.849326E+1
9.747133E+1
1.071566E+2
1.181025E+2
1.308009E+2
1.465741E+2
1.664980E+2
1.894966E+2
2.112039E+2
2.259316E+2
2.301747E+2
2.233489E+2
2.061307E+2
1.805493E+2
1.504174E+2
1.196091E+2
9.018433E+1
6.272741E+1
3.717678E+1
1.248706E+1
-1.300207E+1
-3.956734E+1
-6.517947E+1
-8.676375E+1
-1.034593E+2
-1.172646E+2
-1.310392E+2
-1.467201E+2
-1.648607E+2
-1.854919E+2
-2.085520E+2
-2.340411E+2
-2.606372E+2
-2.848964E+2
-3.028218E+2
-3.119536E+2
-3.109082E+2
-2.975949E+2
-2.702917E+2
-2.305360E+2
-1.834626E+2
-1.346673E+2
-8.694823E+1
-3.999780E+1
7.352339E+0
5.408754E+1
9.740984E+1
1.348288E+2
1.652374E+2
1.883590E+2
2.040091E+2
2.123723E+2
2.142479E+2
2.104967E+2
2.015494E+2
1.876518E+2
1.690192E+2
1.461129E+2
1.193631E+2
8.892371E+1
5.504070E+1
1.869792E+1
-1.847501E+1
-5.463329E+1
-8.793213E+1
-1.171724E+2
-1.412472E+2
-1.592340E+2
-1.711638E+2
-1.782663E+2
-1.822020E+2
-1.837393E+2
-1.820175E+2
-1.756836E+2
-1.652297E+2
-1.523468E+2
-1.382032E+2
-1.224301E+2
-1.041972E+2
-8.335085E+1
-6.078266E+1
-3.707685E+1
-1.180294E+1
1.519278E+1
4.304942E+1
7.010664E+1
9.461188E+1
1.147818E+2
1.285564E+2
1.343983E+2
1.322768E+2
1.226838E+2
1.060497E+2
8.326630E+1
5.673177E+1
2.970529E+1
4.492882E+0
-1.878248E+1
-4.055124E+1
-6.004474E+1
-7.547965E+1
-8.556463E+1
-9.036113E+1
-9.168325E+1
-9.226743E+1
-9.402000E+1
-9.715619E+1
-1.005691E+2
-1.020449E+2
-9.958518E+1
-9.192921E+1
-8.006094E+1
-6.720876E+1
-5.534047E+1
-4.593193E+1
-4.165813E+1
-4.248829E+1
-4.414862E+1
-4.307248E+1
-3.922913E+1
-3.317200E+1
-2.499334E+1
-1.589228E+1
-8.328551E+0
-4.146980E+0
-2.855613E+0
-2.732626E+0
-2.732626E+0
-3.347562E+0
-5.653576E+0
-9.189463E+0
-1.177220E+1
-1.128025E+1
-6.944943E+0
7.725144E-1
1.055001E+1
2.066572E+1
2.875214E+1
3.231878E+1
3.047397E+1
2.503177E+1
1.851344E+1
1.214885E+1
5.907237E+0
-7.648277E-1
-8.174816E+0
-1.619974E+1
-2.397870E+1
-2.991283E+1
-3.304901E+1
-3.434038E+1
-3.596996E+1
-3.895240E+1
-4.261128E+1
-4.666986E+1
-5.241952E+1
-6.155133E+1
-7.434203E+1
-8.928499E+1
-1.039820E+2
-1.164345E+2
-1.257200E+2
-1.318694E+2
-1.351285E+2
-1.364506E+2
-1.371886E+2
-1.372193E+2
-1.344214E+2
-1.261505E+2
-1.109615E+2
-8.925424E+1
-6.299643E+1
-3.492457E+1
-8.297804E+0
1.454710E+1
3.351790E+1
5.024419E+1
6.586358E+1
8.003787E+1
9.064554E+1
9.513457E+1
9.242885E+1
8.391198E+1
7.265863E+1
6.168201E+1
5.255020E+1
4.563216E+1
4.120461E+1
3.935981E+1
4.003623E+1
4.258822E+1
4.575515E+1
4.799966E+1
4.787668E+1
4.467901E+1
3.883711E+1
3.185757E+1
2.533924E+1
2.045049E+1
1.802149E+1
1.832896E+1
1.995855E+1
1.992780E+1
1.602295E+1
8.459225E+0
-9.185619E-1
-1.017336E+1
-1.770634E+1
-2.253359E+1
-2.407093E+1
-2.219538E+1
-1.715290E+1
-1.032710E+1
-4.177727E+0
-1.502752E+0
-3.870259E+0
-9.343197E+0
-1.186444E+1
-4.208474E+0
1.768328E+1
5.110510E+1
8.664845E+1
1.128448E+2
1.226838E+2
1.166574E+2
1.015607E+2
8.655621E+1
7.859277E+1
8.043758E+1
8.932342E+1
9.833225E+1
1.012839E+2
9.578025E+1
8.231313E+1
6.355757E+1
4.347988E+1
2.530850E+1
1.181063E+1
5.015578E+0
4.431389E+0
7.752048E+0
1.211810E+1
1.448561E+1
1.285602E+1
7.260098E+0
-7.955746E-1
-1.008112E+1
-1.967414E+1
-2.785280E+1
-3.320275E+1
-3.633892E+1
-3.919838E+1
-4.316472E+1
-4.811496E+1
-5.300371E+1
-5.703155E+1
-5.982951E+1
-6.032146E+1
-5.653960E+1
-4.700808E+1
-3.191138E+1
-1.343253E+1
5.507528E+0
2.260277E+1
3.582392E+1
4.258822E+1
4.071267E+1
3.010500E+1
1.359395E+1
-3.409056E+0
-1.527734E+1
-1.872098E+1
-1.349402E+1
-1.441258E+0
1.470083E+1
3.145787E+1
4.544768E+1
5.497920E+1
5.977571E+1
5.977571E+1
5.488696E+1
4.566291E+1
3.339492E+1
2.014302E+1
7.782794E+0
-2.425157E+0
-9.527679E+0
-1.370925E+1
-1.613825E+1
-1.804455E+1
-1.924368E+1
-1.838277E+1
-1.429344E+1
-7.221665E+0
2.063882E+0
1.251781E+1
2.278725E+1
3.148861E+1
3.702305E+1
3.803769E+1
3.437882E+1
2.690733E+1
1.685311E+1
6.122465E+0
-3.501297E+0
-1.103427E+1
-1.583078E+1
-1.767559E+1
-1.699916E+1
-1.524659E+1
-1.481614E+1
-1.807530E+1
-2.573126E+1
-3.609295E+1
-4.645464E+1
-5.487927E+1
-6.069042E+1
-6.404183E+1
-6.533320E+1
-6.493349E+1
-6.262747E+1
-5.776947E+1
-4.983678E+1
-3.904465E+1
-2.640770E+1
-1.284834E+1
1.479692E+0
1.688386E+1
3.324118E+1
4.956776E+1
6.444922E+1
7.708617E+1
8.729413E+1
9.541129E+1
1.014684E+2
1.047583E+2
1.048506E+2
1.020526E+2
9.679491E+1
8.889296E+1
7.788559E+1
6.321935E+1
4.421780E+1
2.038900E+1
-7.375399E+0
-3.624668E+1
-6.296569E+1
-8.565686E+1
-1.037668E+2
-1.164652E+2
-1.224301E+2
-1.207083E+2
-1.120377E+2
-9.878577E+1
-8.418102E+1
-7.083688E+1
-5.992175E+1
-5.115890E+1
-4.405638E+1
-3.879867E+1
-3.618519E+1
-3.630818E+1
-3.738432E+1
-3.633892E+1
-3.151167E+1
-2.407093E+1
-1.619974E+1
-9.035728E+0
-2.486651E+0
4.369895E+0
1.257930E+1
2.220306E+1
3.158085E+1
3.812993E+1
4.031295E+1
3.837590E+1
3.351790E+1
2.678434E+1
1.869792E+1
9.965820E+0
1.510439E+0
-5.561336E+0
-1.023486E+1
-1.198743E+1
-1.118801E+1
-9.558425E+0
-9.097222E+0
-1.060382E+1
-1.312506E+1
-1.466240E+1
-1.380149E+1
-1.066531E+1
-6.791209E+0
-4.085487E+0
-3.501297E+0
-4.269968E+0
-4.392955E+0
-2.578891E+0
3.113118E-1
1.418198E+0
-2.117689E+0
-1.069606E+1
-2.204164E+1
-3.311050E+1
-4.218082E+1
-4.925260E+1
-5.527898E+1
-6.109013E+1
-6.640934E+1
-7.052942E+1
-7.308141E+1
-7.434203E+1
-7.535667E+1
-7.704775E+1
-7.898480E+1
-7.975346E+1
-7.806239E+1
-7.274319E+1
-6.222776E+1
-4.540924E+1
-2.222612E+1
6.122465E+0
3.717678E+1
6.758540E+1
9.405843E+1
1.137672E+2
1.251435E+2
1.281874E+2
1.247745E+2
1.187174E+2
1.140746E+2
1.130292E+2
1.147818E+2
1.165959E+2
1.157965E+2
1.106925E+2
1.013762E+2
8.929267E+1
7.610228E+1
6.364981E+1
5.411829E+1
4.870684E+1
4.710801E+1
4.750772E+1
4.723100E+1
4.347988E+1
3.477852E+1
2.204933E+1
8.551465E+0
-1.656486E+0
-5.653576E+0
-2.425157E+0
6.030224E+0
1.633042E+1
2.472430E+1
2.690733E+1
2.091170E+1
9.043415E+0
-4.700424E+0
-1.767559E+1
-2.852923E+1
-3.541652E+1
-3.667714E+1
-3.246482E+1
-2.563902E+1
-1.896696E+1
-1.238714E+1
-4.700424E+0
3.324503E+0
1.076524E+1
1.789851E+1
2.441684E+1
2.832169E+1
2.826019E+1
2.580045E+1
2.260277E+1
2.026601E+1
2.229530E+1
3.250326E+1
5.085912E+1
7.287386E+1
9.298230E+1
1.075563E+2
1.159194E+2
1.197321E+2
1.215769E+2
1.232987E+2
1.248668E+2
1.246823E+2
1.206852E+2
1.117071E+2
9.863972E+1
8.335853E+1
6.758540E+1
5.267319E+1
4.018997E+1
3.228803E+1
3.179608E+1
4.080491E+1
5.903779E+1
8.326630E+1
1.086324E+2
1.296018E+2
1.418083E+2
1.439298E+2
1.380264E+2
1.292328E+2
1.225608E+2
1.202855E+2
1.220996E+2
1.260352E+2
1.299400E+2
1.326457E+2
1.342138E+2
1.351977E+2
1.358127E+2
1.357512E+2
1.343676E+2
1.313851E+2
1.263119E+2
1.174875E+2
1.035592E+2
8.412721E+1
5.937600E+1
3.087367E+1
3.017034E+0
-1.927443E+1
-3.304901E+1
-3.732282E+1
-3.320275E+1
-2.404019E+1
-1.337103E+1
-3.439803E+0
4.615870E+0
1.055001E+1
1.497756E+1
1.906689E+1
2.380190E+1
2.979754E+1
3.825292E+1
5.005970E+1
6.457221E+1
8.046833E+1
9.661042E+1
1.118916E+2
1.247745E+2
1.338756E+2
1.380879E+2
1.363968E+2
1.280645E+2
1.130292E+2
9.205989E+1
6.703196E+1
4.089714E+1
1.676087E+1
-3.439803E+0
-1.933592E+1
-3.135794E+1
-3.959809E+1
-4.402564E+1
-4.583970E+1
-4.759227E+1
-5.174309E+1
-5.973727E+1
-7.123660E+1
-8.479595E+1
-9.872427E+1
-1.117302E+2
-1.233832E+2
-1.337449E+2
-1.425078E+2
-1.485342E+2
-1.510246E+2
-1.500407E+2
-1.461974E+2
-1.402632E+2
-1.337142E+2
-1.279338E+2
-1.239059E+2
-1.222764E+2
-1.233525E+2
-1.273496E+2
-1.334990E+2
-1.399558E+2
-1.449060E+2
-1.474888E+2
-1.471198E+2
-1.426000E+2
-1.331607E+2
-1.188327E+2
-1.008151E+2
-8.092185E+1
-6.112088E+1
-4.313398E+1
-2.889819E+1
-2.007385E+1
-1.795231E+1
-2.327152E+1
-3.529353E+1
-5.091293E+1
-6.527171E+1
-7.378857E+1
-7.421903E+1
-6.788519E+1
-5.832292E+1
-4.903737E+1
-4.218082E+1
-3.935211E+1
-4.144290E+1
-4.897588E+1
-6.238150E+1
-8.055289E+1
-9.989265E+1
-1.165574E+2
-1.290407E+2
-1.368811E+2
-1.396483E+2
-1.373731E+2
-1.302398E+2
-1.179103E+2
-9.946220E+1
-7.464949E+1
-4.543999E+1
-1.564630E+1
1.024254E+1
2.856766E+1
3.859113E+1
4.221926E+1
4.135835E+1
3.668483E+1
2.835243E+1
1.709909E+1
5.015578E+0
-4.485196E+0
-8.267057E+0
-6.084032E+0
-2.690351E-2
7.352339E+0
1.331723E+1
1.685311E+1
1.885166E+1
1.931286E+1
1.639191E+1
1.002731E+1
3.508983E+0
-3.343719E-1
-1.041549E+0
1.141477E+0
5.814997E+0
1.171839E+1
1.703759E+1
2.137290E+1
2.838318E+1
4.243449E+1
6.288114E+1
8.538783E+1
1.062957E+2
1.238214E+2
1.358127E+2
1.395638E+2
1.338756E+2
1.209619E+2
1.049428E+2
8.926193E+1
7.585630E+1
6.580209E+1
5.992944E+1
5.768492E+1
5.525592E+1
4.987523E+1
4.277270E+1
3.471703E+1
2.377115E+1
9.965820E+0
-3.009347E+0
-1.257162E+1
-1.893621E+1
-2.287181E+1
-2.557753E+1
-2.751458E+1
-2.496259E+1
-1.536958E+1
-6.110935E-1
1.599220E+1
3.182683E+1
4.541693E+1
5.556339E+1
6.035990E+1
5.836135E+1
5.073613E+1
4.009773E+1
2.844467E+1
1.743730E+1
8.520719E+0
2.863300E+0
8.032613E-1
2.340603E+0
7.844288E+0
1.719133E+1
2.838318E+1
3.822217E+1
4.458677E+1
4.649307E+1
4.357212E+1
3.659259E+1
2.699957E+1
1.599220E+1
4.492882E+0
-6.944943E+0
-1.721439E+1
-2.354824E+1
-2.465513E+1
-2.194940E+1
-1.641497E+1
-8.051829E+0
2.432844E+0
1.344021E+1
2.275651E+1
2.924409E+1
3.284147E+1
3.422508E+1
3.499375E+1
3.674632E+1
3.929831E+1
4.080491E+1
3.929831E+1
3.453255E+1
2.838318E+1
2.312547E+1
1.989705E+1
1.854419E+1
1.869792E+1
2.057348E+1
2.426310E+1
2.918260E+1
3.450180E+1
3.874487E+1
3.899084E+1
3.268774E+1
2.278725E+1
1.602295E+1
1.546951E+1
1.839046E+1
1.989705E+1
1.765253E+1
1.347096E+1
1.030404E+1
9.197149E+0
8.643706E+0
6.306946E+0
1.910148E+0
-4.054740E+0
-1.088054E+1
-1.656871E+1
-1.915144E+1
-1.896696E+1
-1.908995E+1
-2.342525E+1
-3.191138E+1
-4.009004E+1
-4.454833E+1
-4.525551E+1
-4.264203E+1
-3.603146E+1
-2.603873E+1
-1.543107E+1
-6.606728E+0
-2.421314E-1
4.154667E+0
7.260098E+0
8.920427E+0
8.766693E+0
6.675908E+0
3.201515E+0
-5.188530E-1
-3.655031E+0
-6.022538E+0
-8.113323E+0
-1.020411E+1
-1.195668E+1
-1.290983E+1
-1.318655E+1
-1.306357E+1
-1.217191E+1
-1.008112E+1
-7.436893E+0
-5.991791E+0
-6.791209E+0
-9.250957E+0
-1.192593E+1
-1.401672E+1
-1.589228E+1
-1.829053E+1
-2.130372E+1
-2.425542E+1
-2.600798E+1
-2.551604E+1
-2.253359E+1
-1.712215E+1
-1.017336E+1
-3.439803E+0
1.694920E+0
5.230806E+0
7.782794E+0
9.596858E+0
9.996568E+0
8.551465E+0
6.183959E+0
4.769604E+0
5.261553E+0
7.383085E+0
1.008881E+1
1.236408E+1
1.383992E+1
1.448561E+1
1.402440E+1
1.211810E+1
8.582212E+0
3.877946E+0
-1.256777E+0
-6.237766E+0
-1.100353E+1
-1.586153E+1
-2.068878E+1
-2.477811E+1
-2.723786E+1
-2.754533E+1
-2.533155E+1
-2.016608E+1
-1.297132E+1
-5.100133E+0
2.832553E+0
1.082673E+1
1.925137E+1
2.829094E+1
3.788396E+1
4.775369E+1
5.722372E+1
6.503342E+1
6.967619E+1
7.022963E+1
6.703196E+1
6.174350E+1
5.574787E+1
4.944477E+1
4.329540E+1
3.803769E+1
3.419433E+1
3.145787E+1
2.881364E+1
2.598492E+1
2.263352E+1
1.783701E+1
1.141092E+1
4.861844E+0
-4.573593E-1
-4.884905E+0
-9.527679E+0
-1.469315E+1
-2.041206E+1
-2.579276E+1
-2.991283E+1
-3.307976E+1
-3.590847E+1
-3.750730E+1
-3.587772E+1
-2.932864E+1
-1.782933E+1
-3.040094E+0
1.221034E+1
2.592343E+1
3.837590E+1
5.036717E+1
6.146679E+1
6.995291E+1
7.468793E+1
7.597929E+1
7.502614E+1
7.265863E+1
6.860004E+1
6.269666E+1
5.540966E+1
4.738473E+1
3.926756E+1
3.170384E+1
2.509327E+1
1.946660E+1
1.451635E+1
9.965820E+0
5.599769E+0
1.479692E+0
-2.363663E+0
-5.561336E+0
-7.805855E+0
-9.158716E+0
-1.020411E+1
-1.124950E+1
-1.201817E+1
-1.177220E+1
-9.742907E+0
-5.745816E+0
-4.573593E-1
5.138566E+0
1.061150E+1
1.605369E+1
2.161887E+1
2.739928E+1
3.287222E+1
3.683856E+1
3.840665E+1
3.776097E+1
3.545496E+1
3.207280E+1
2.829094E+1
2.469356E+1
2.155738E+1
1.875942E+1
1.626892E+1
1.445486E+1
1.328648E+1
1.233333E+1
1.107271E+1
8.920427E+0
5.200059E+0
-4.573593E-1
-7.344653E+0
-1.487763E+1
-2.296405E+1
-3.126570E+1
-3.895240E+1
-4.525551E+1
-4.995977E+1
-5.346492E+1
-5.613989E+1
-5.829217E+1
-5.967578E+1
-5.989101E+1
-5.863038E+1
-5.610914E+1
-5.291147E+1
-4.928334E+1
-4.525551E+1
-4.085871E+1
-3.624668E+1
-3.138868E+1
-2.646919E+1
-2.210314E+1
-1.872098E+1
-1.632273E+1
-1.441643E+1
-1.257162E+1
-1.041934E+1
-7.867349E+0
-4.854158E+0
-1.502752E+0
2.002388E+0
5.722756E+0
1.005806E+1
1.510054E+1
2.026601E+1
2.472430E+1
2.822945E+1
3.099666E+1
3.321043E+1
3.499375E+1
3.625437E+1
3.665408E+1
3.582392E+1
3.376388E+1
3.047397E+1
2.604642E+1
2.075796E+1
1.497756E+1
9.320136E+0
4.308401E+0
3.459024E-2
-3.870259E+0
-7.959589E+0
-1.247938E+1
-1.727588E+1
-2.198015E+1
-2.616172E+1
-2.926715E+1
-3.080449E+1
-3.055852E+1
-2.874445E+1
-2.603873E+1
-2.354824E+1
-2.222612E+1
-2.241061E+1
-2.407093E+1
-2.671516E+1
-2.951313E+1
-3.138868E+1
-3.141943E+1
-2.939014E+1
-2.582351E+1
-2.148820E+1
-1.681468E+1
-1.229489E+1
-8.543778E+0
-6.207019E+0
-5.192373E+0
-4.823411E+0
-4.392955E+0
-3.409056E+0
-1.564246E+0
1.295211E+0
5.015578E+0
9.166402E+0
1.331723E+1
1.709909E+1
2.069647E+1
2.487804E+1
3.071994E+1
3.846814E+1
4.753846E+1
5.710073E+1
6.635553E+1
7.456493E+1
8.092954E+1
8.474214E+1
8.566454E+1
8.385048E+1
7.966892E+1
7.361179E+1
6.635553E+1
5.826911E+1
4.953701E+1
4.015922E+1
2.985903E+1
1.854419E+1
6.706655E+0
-4.669677E+0
-1.447792E+1
-2.179567E+1
-2.591575E+1
-2.659218E+1
-2.400944E+1
-1.890546E+1
-1.247938E+1
-6.207019E+0
-1.287524E+0
1.571932E+0
2.186869E+0
8.647550E-1
-1.902461E+0
-5.407601E+0
-8.820500E+0
-1.118801E+1
-1.183369E+1
-1.063456E+1
-7.805855E+0
-3.655031E+0
1.448945E+0
6.952630E+0
1.233333E+1
1.728357E+1
2.171111E+1
2.555447E+1
2.884438E+1
3.142712E+1
3.293371E+1
3.311820E+1
3.179608E+1
2.887513E+1
2.460132E+1
1.946660E+1
1.408590E+1
9.350884E+0
5.937984E+0
4.093174E+0
3.416743E+0
3.570477E+0
4.093174E+0
4.554376E+0
4.308401E+0
3.017034E+0
9.569954E-1
-1.410512E+0
-3.870259E+0
-6.299260E+0
-8.297804E+0
-9.189463E+0
-8.451538E+0
-6.299260E+0
-3.347562E+0
-2.113845E-1
2.801806E+0
5.661262E+0
8.151757E+0
1.015030E+1
1.156466E+1
1.242557E+1
1.276378E+1
1.254856E+1
1.153391E+1
9.719846E+0
7.352339E+0
5.169313E+0
3.970186E+0
4.277655E+0
6.337693E+0
1.002731E+1
1.470083E+1
1.937436E+1
2.324846E+1
2.558522E+1
2.570820E+1
2.327920E+1
1.829821E+1
1.116495E+1
3.017034E+0
-4.761917E+0
-1.106502E+1
-1.536958E+1
-1.749111E+1
-1.746036E+1
-1.561555E+1
-1.244863E+1
-8.420792E+0
-4.023993E+0
1.883245E-1
3.785705E+0
6.737402E+0
9.350884E+0
1.196437E+1
1.500830E+1
1.832896E+1
2.121917E+1
2.266427E+1
2.220306E+1
2.029676E+1
1.777552E+1
1.568473E+1
1.482382E+1
1.562324E+1
1.783701E+1
2.069647E+1
2.337145E+1
2.503177E+1
2.493953E+1
2.275651E+1
1.851344E+1
1.254856E+1
5.599769E+0
-1.717980E+0
-8.974235E+0
-1.576929E+1
-2.158044E+1
-2.600798E+1
-2.899043E+1
-3.071225E+1
-3.141943E+1
-3.117345E+1
-2.991283E+1
-2.757608E+1
-2.413243E+1
-1.988936E+1
-1.552331E+1
-1.174145E+1
-8.728260E+0
-6.299260E+0
-4.054740E+0
-1.871714E+0
2.190713E-1
2.156122E+0
3.877946E+0
5.323047E+0
6.245452E+0
6.368440E+0
5.937984E+0
5.476781E+0
5.015578E+0
4.154667E+0
2.371350E+0
-6.725872E-1
-4.884905E+0
-1.011187E+1
-1.613825E+1
-2.259509E+1
-2.871371E+1
-3.397142E+1
-3.821448E+1
-4.156589E+1
-4.405638E+1
-4.559372E+1
-4.614716E+1
-4.587045E+1
-4.491729E+1
-4.322622E+1
-4.076647E+1
-3.790701E+1
-3.474009E+1
-3.126570E+1
-2.751458E+1
-2.376347E+1
-2.044281E+1
-1.776783E+1
-1.536958E+1
-1.244863E+1
-8.051829E+0
-1.963954E+0
5.230806E+0
1.230258E+1
1.808299E+1
2.198784E+1
2.417086E+1
2.503177E+1
2.515476E+1
2.481655E+1
2.404787E+1
2.291024E+1
2.158813E+1
2.032751E+1
1.931286E+1
1.872867E+1
1.829821E+1
1.774477E+1
1.703759E+1
1.626892E+1
1.562324E+1
1.513129E+1
1.467009E+1
1.417814E+1
1.368619E+1
1.334797E+1
1.322499E+1
1.319424E+1
1.297901E+1
1.242557E+1
1.144167E+1
1.027329E+1
9.289390E+0
8.643706E+0
8.305491E+0
8.366984E+0
8.612959E+0
8.366984E+0
7.290845E+0
5.415288E+0
3.047781E+0
5.265397E-1
-1.933208E+0
-4.485196E+0
-7.836602E+0
-1.229489E+1
-1.675319E+1
-1.979712E+1
-2.096550E+1
-2.114998E+1
-2.114998E+1
-2.111924E+1
-2.108849E+1
-2.158044E+1
-2.311778E+1
-2.585425E+1
-2.948238E+1
-3.347947E+1
-3.719983E+1
-3.990556E+1
-4.113543E+1
-4.067423E+1
-3.873718E+1
-3.609295E+1
-3.351021E+1
-3.123495E+1
-2.886744E+1
-2.606948E+1
-2.268733E+1
-1.872098E+1
-1.441643E+1
-1.038859E+1
-7.406146E+0
-5.899550E+0
-5.469095E+0
-5.438348E+0
-5.253867E+0
-4.638930E+0
-3.409056E+0
-1.779474E+0
-1.191440E-1
1.141477E+0
1.233717E+0
-7.648277E-1
-5.161626E+0
-1.146473E+1
-1.847501E+1
-2.493185E+1
-2.972835E+1
-3.243407E+1
-3.335648E+1
-3.301827E+1
-3.200362E+1
-3.083524E+1
-2.963611E+1
-2.834475E+1
-2.696114E+1
-2.548529E+1
-2.351749E+1
-2.081177E+1
-1.776783E+1
-1.487763E+1
-1.220265E+1
-9.496931E+0
-6.606728E+0
-3.532044E+0
-5.803466E-1
1.571932E+0
2.555831E+0
2.894047E+0
3.631971E+0
5.169313E+0
7.567567E+0
1.131868E+1
1.565399E+1
1.869792E+1
1.955883E+1
1.851344E+1
1.593071E+1
1.221034E+1
8.028770E+0
4.246908E+0
1.356705E+0
-3.958656E-1
-6.110935E-1
7.417677E-1
3.324503E+0
6.460681E+0
9.566112E+0
1.227183E+1
1.448561E+1
1.596145E+1
1.614594E+1
1.460859E+1
1.131868E+1
6.675908E+0
1.510439E+0
-3.286069E+0
-6.760462E+0
-8.789754E+0
-9.988880E+0
-1.091129E+1
-1.121876E+1
-1.029635E+1
-7.590627E+0
-2.886360E+0
3.324503E+0
1.002731E+1
1.599220E+1
2.020452E+1
2.208008E+1
2.155738E+1
1.891315E+1
1.479308E+1
1.018105E+1
5.968730E+0
2.678819E+0
8.647550E-1
8.032613E-1
2.371350E+0
5.015578E+0
7.936529E+0
1.051926E+1
1.261005E+1
1.445486E+1
1.605369E+1
1.768328E+1
1.943585E+1
2.029676E+1
1.885166E+1
1.519278E+1
1.119569E+1
8.612959E+0
7.383085E+0
5.876490E+0
3.478236E+0
1.940895E+0
3.324503E+0
7.475327E+0
1.227183E+1
1.602295E+1
1.860568E+1
2.038900E+1
2.137290E+1
2.078871E+1
1.783701E+1
1.285602E+1
7.106364E+0
1.510439E+0
-3.716524E+0
-8.082576E+0
-1.063456E+1
-1.084979E+1
-8.728260E+0
-5.346108E+0
-2.332917E+0
-7.340809E-1
-6.725872E-1
-1.902461E+0
-4.423702E+0
-8.174816E+0
-1.284834E+1
-1.798306E+1
-2.296405E+1
-2.736085E+1
-3.105047E+1
-3.394067E+1
-3.593921E+1
-3.680013E+1
-3.618519E+1
-3.406366E+1
-3.083524E+1
-2.683815E+1
-2.222612E+1
-1.715290E+1
-1.214116E+1
-8.082576E+0
-5.715069E+0
-5.315361E+0
-6.698969E+0
-9.527679E+0
-1.337103E+1
-1.736812E+1
-2.019683E+1
-2.084252E+1
-1.893621E+1
-1.490838E+1
-9.373943E+0
-3.070841E+0
3.293756E+0
8.858934E+0
1.300976E+1
1.553100E+1
1.685311E+1
1.740656E+1
1.731432E+1
1.648415E+1
1.500830E+1
1.347096E+1
1.270229E+1
1.291752E+1
1.387067E+1
1.540801E+1
1.749880E+1
1.995855E+1
2.251053E+1
2.466281E+1
2.616941E+1
2.666136E+1
2.570820E+1
2.309472E+1
1.897464E+1
1.383992E+1
8.459225E+0
3.416743E+0
-9.800556E-1
-4.362208E+0
-6.360753E+0
-6.883450E+0
-6.145526E+0
-4.700424E+0
-3.347562E+0
-2.732626E+0
-2.640385E+0
-2.425157E+0
-1.840967E+0
-1.041549E+0
-1.806377E-1
7.725144E-1
2.217616E+0
4.462136E+0
7.475327E+0
1.125719E+1
1.550025E+1
1.983556E+1
2.395564E+1
2.764526E+1
3.068919E+1
3.299521E+1
3.434807E+1
3.456330E+1
3.370239E+1
3.219579E+1
3.044322E+1
2.862915E+1
2.672285E+1
2.490879E+1
2.410937E+1
2.546223E+1
2.835243E+1
3.071994E+1
3.155010E+1
3.124264E+1
3.022799E+1
2.798347E+1
2.383265E+1
1.839046E+1
1.276378E+1
7.475327E+0
2.217616E+0
-3.316816E+0
-8.697514E+0
-1.300207E+1
-1.555406E+1
-1.635348E+1
-1.601526E+1
-1.515435E+1
-1.395522E+1
-1.254087E+1
-1.069606E+1
-8.205564E+0
-4.977145E+0
-1.379765E+0
2.125376E+0
5.230806E+0
8.028770E+0
1.070375E+1
1.347096E+1
1.623818E+1
1.872867E+1
2.063498E+1
2.183410E+1
2.241829E+1
2.241829E+1
2.186485E+1
2.075796E+1
1.949734E+1
1.860568E+1
1.848270E+1
1.894390E+1
1.949734E+1
1.968182E+1
1.952809E+1
1.943585E+1
1.965108E+1
1.989705E+1
1.946660E+1
1.789851E+1
1.553100E+1
1.304050E+1
1.064225E+1
7.936529E+0
4.708110E+0
6.187802E-1
-4.331461E+0
-9.650665E+0
-1.432419E+1
-1.712215E+1
-1.739887E+1
-1.580003E+1
-1.327879E+1
-1.026560E+1
-6.575981E+0
-2.302170E+0
1.879401E+0
4.585123E+0
5.077072E+0
3.816452E+0
1.879401E+0
4.650461E-1
4.035524E-1
1.571932E+0
3.601224E+0
5.538275E+0
6.491427E+0
6.552921E+0
6.891136E+0
8.828187E+0
1.291752E+1
1.851344E+1
2.438609E+1
2.961305E+1
3.305670E+1
3.339492E+1
3.007426E+1
2.404787E+1
1.719133E+1
1.101121E+1
6.276199E+0
3.170768E+0
1.971641E+0
2.894047E+0
5.415288E+0
8.459225E+0
1.122644E+1
1.334797E+1
1.448561E+1
1.436262E+1
1.273304E+1
1.005806E+1
7.352339E+0
5.569022E+0
5.353794E+0
6.921883E+0
9.227897E+0
1.039628E+1
9.627605E+0
7.936529E+0
7.075617E+0
8.028770E+0
1.061150E+1
1.350171E+1
1.559249E+1
1.663788E+1
1.645340E+1
1.494681E+1
1.239482E+1
9.350884E+0
6.552921E+0
4.831097E+0
4.677363E+0
6.276199E+0
9.473870E+0
1.371694E+1
1.765253E+1
1.968182E+1
1.909763E+1
1.673013E+1
1.442411E+1
1.322499E+1
1.267154E+1
1.122644E+1
7.752048E+0
2.033135E+0
-4.823411E+0
-1.158772E+1
-1.779858E+1
-2.290255E+1
-2.588500E+1
-2.566977E+1
-2.164193E+1
-1.524659E+1
-9.496931E+0
-6.452994E+0
-5.715069E+0
-5.376854E+0
-3.993246E+0
-1.564246E+0
1.264464E+0
3.447490E+0
4.123920E+0
2.340603E+0
-2.548145E+0
-9.958134E+0
-1.838277E+1
-2.523932E+1
-2.831400E+1
-2.720711E+1
-2.265658E+1
-1.586153E+1
-8.051829E+0
-6.110935E-1
5.107819E+0
8.489972E+0
1.024254E+1
1.156466E+1
1.313275E+1
1.531577E+1
1.792925E+1
1.983556E+1
1.934361E+1
1.623818E+1
1.310200E+1
1.251781E+1
1.436262E+1
1.657639E+1
1.759104E+1
1.719133E+1
1.531577E+1
1.184138E+1
6.583667E+0
3.459024E-2
-6.483741E+0
-1.091129E+1
-1.198743E+1
-1.069606E+1
-8.728260E+0
-6.914197E+0
-4.638930E+0
-9.493088E-1
4.462136E+0
1.138018E+1
1.866718E+1
2.398638E+1
2.503177E+1
2.088095E+1
1.242557E+1
2.217616E+0
-6.852703E+0
-1.297132E+1
-1.601526E+1
-1.693767E+1
-1.693767E+1
-1.632273E+1
-1.472389E+1
-1.204892E+1
-8.759007E+0
-5.346108E+0
-2.209929E+0
-3.651187E-1
-8.570682E-1
-3.901006E+0
-8.574526E+0
-1.337103E+1
-1.666095E+1
-1.718364E+1
-1.444717E+1
-9.004981E+0
-2.363663E+0
4.031680E+0
9.289390E+0
1.294826E+1
1.506980E+1
1.642266E+1
1.789851E+1
1.965108E+1
2.140365E+1
2.294099E+1
2.401713E+1
2.423236E+1
2.346368E+1
2.189560E+1
1.962033E+1
1.660714E+1
1.294826E+1
9.012669E+0
5.722756E+0
4.093174E+0
4.339148E+0
5.661262E+0
6.768148E+0
6.798895E+0
6.153212E+0
5.937984E+0
6.891136E+0
9.320136E+0
1.371694E+1
1.992780E+1
2.669210E+1
3.274923E+1
3.708454E+1
3.877561E+1
3.693081E+1
3.155010E+1
2.398638E+1
1.611519E+1
9.289390E+0
4.123920E+0
8.955018E-1
-7.648277E-1
-1.625739E+0
-2.025448E+0
-1.748727E+0
-4.573593E-1
1.971641E+0
5.692009E+0
1.073449E+1
1.623818E+1
2.066572E+1
2.266427E+1
2.183410E+1
1.857494E+1
1.371694E+1
7.967276E+0
1.725667E+0
-4.577436E+0
-1.020411E+1
-1.435493E+1
-1.656871E+1
-1.672244E+1
-1.503136E+1
-1.155697E+1
-6.637475E+0
-7.955746E-1
5.415288E+0
1.165690E+1
1.731432E+1
2.149589E+1
2.291024E+1
2.057348E+1
1.417814E+1
4.339148E+0
-7.713614E+0
-1.985862E+1
-2.966686E+1
-3.498606E+1
-3.504756E+1
-3.086599E+1
-2.425542E+1
-1.684543E+1
-9.773652E+0
-4.116234E+0
-9.185619E-1
-6.110935E-1
-2.794119E+0
-6.422247E+0
-1.060382E+1
-1.450867E+1
-1.773709E+1
-2.001235E+1
-2.111924E+1
-2.108849E+1
-2.031982E+1
-1.905920E+1
-1.613825E+1
-1.054232E+1
-3.593537E+0
2.863300E+0
8.459225E+0
1.307125E+1
1.553100E+1
1.433187E+1
8.981921E+0
6.495271E-1
-8.482286E+0
-1.604601E+1
-2.038131E+1
-2.099625E+1
-1.838277E+1
-1.321730E+1
-6.483741E+0
8.340082E-1
7.260098E+0
1.107271E+1
1.091897E+1
6.891136E+0
4.957928E-1
-6.145526E+0
-1.143398E+1
-1.469315E+1
-1.607676E+1
-1.623049E+1
-1.583078E+1
-1.503136E+1
-1.349402E+1
-1.081905E+1
-6.852703E+0
-1.656486E+0
4.431389E+0
1.039628E+1
1.488532E+1
1.685311E+1
1.586921E+1
1.211810E+1
6.522174E+0
4.035524E-1
-5.684323E+0
-1.158772E+1
-1.644572E+1
-1.964339E+1
-2.108849E+1
-2.035057E+1
-1.770634E+1
-1.395522E+1
-9.527679E+0
-5.069386E+0
-1.472005E+0
2.805650E-1
-4.266124E-1
-3.501297E+0
-8.113323E+0
-1.275610E+1
-1.598452E+1
-1.724514E+1
-1.687617E+1
-1.549257E+1
-1.352477E+1
-1.140324E+1
-9.466185E+0
-7.590627E+0
-5.253867E+0
-2.302170E+0
7.725144E-1
3.232262E+0
4.708110E+0
5.107819E+0
4.523629E+0
3.355249E+0
2.002388E+0
5.880334E-1
-1.010802E+0
-2.609638E+0
-3.778018E+0
-3.808765E+0
-2.148436E+0
1.172223E+0
5.476781E+0
9.812086E+0
1.337872E+1
1.589996E+1
1.746805E+1
1.799075E+1
1.706834E+1
1.467009E+1
1.119569E+1
7.352339E+0
3.877946E+0
1.295211E+0
-2.421314E-1
-6.418403E-1
-2.690351E-2
1.325958E+0
2.986287E+0
4.677363E+0
6.245452E+0
7.598313E+0
8.520719E+0
8.612959E+0
7.352339E+0
4.523629E+0
4.650461E-1
-3.716524E+0
-6.883450E+0
-8.390044E+0
-8.574526E+0
-8.174816E+0
-8.051829E+0
-8.636019E+0
-9.773652E+0
-1.078830E+1
-1.091129E+1
-9.804400E+0
-7.713614E+0
-5.284614E+0
-3.070841E+0
-1.256777E+0
1.268308E-1
1.172223E+0
1.971641E+0
2.832553E+0
4.000933E+0
5.415288E+0
6.706655E+0
7.413832E+0
7.198605E+0
5.999478E+0
3.877946E+0
7.417677E-1
-3.470550E+0
-8.513032E+0
-1.374000E+1
-1.829053E+1
-2.136521E+1
-2.247210E+1
-2.151895E+1
-1.875173E+1
-1.487763E+1
-1.081905E+1
-7.160172E+0
-4.300715E+0
-2.455904E+0
-1.594992E+0
-1.349018E+0
-1.318271E+0
-1.287524E+0
-1.226030E+0
-1.010802E+0
-6.110935E-1
-2.690351E-2
5.572866E-1
1.233717E+0
2.217616E+0
3.754958E+0
5.876490E+0
8.520719E+0
1.159540E+1
1.497756E+1
1.826747E+1
2.088095E+1
2.226456E+1
2.195709E+1
1.992780E+1
1.645340E+1
1.171839E+1
5.937984E+0
-5.188530E-1
-6.944943E+0
-1.247938E+1
-1.638422E+1
-1.825978E+1
-1.807530E+1
-1.610750E+1
-1.281759E+1
-8.759007E+0
-4.331461E+0
3.459024E-2
3.908693E+0
6.983377E+0
8.951174E+0
9.719846E+0
9.350884E+0
7.905782E+0
5.476781E+0
2.125376E+0
-1.902461E+0
-5.868804E+0
-9.066476E+0
-1.091129E+1
-1.115726E+1
-9.804400E+0
-6.944943E+0
-3.009347E+0
1.448945E+0
5.784250E+0
9.381630E+0
1.187212E+1
1.288677E+1
1.224109E+1
1.021180E+1
7.290845E+0
4.031680E+0
6.187802E-1
-2.886360E+0
-6.207019E+0
-8.943488E+0
-1.097278E+1
-1.232564E+1
-1.312506E+1
-1.361701E+1
-1.374000E+1
-1.327879E+1
-1.211041E+1
-1.045008E+1
-8.881994E+0
-7.775108E+0
-7.313905E+0
-7.221665E+0
-6.914197E+0
-5.868804E+0
-3.870259E+0
-1.041549E+0
2.094629E+0
5.015578E+0
7.321591E+0
8.766693E+0
9.412377E+0
9.381630E+0
8.735946E+0
7.352339E+0
5.138566E+0
2.402097E+0
-4.573593E-1
-3.101588E+0
-5.469095E+0
-7.498386E+0
-8.974235E+0
-9.650665E+0
-9.496931E+0
-8.666766E+0
-7.375399E+0
-5.715069E+0
-3.624284E+0
-1.164537E+0
1.510439E+0
4.000933E+0
5.814997E+0
6.429933E+0
5.230806E+0
1.817907E+0
-3.009347E+0
-7.713614E+0
-1.131100E+1
-1.370925E+1
-1.469315E+1
-1.367850E+1
-1.094203E+1
-7.836602E+0
-4.884905E+0
-1.717980E+0
1.817907E+0
4.984832E+0
7.106364E+0
8.090262E+0
8.151757E+0
7.290845E+0
5.169313E+0
1.817907E+0
-2.056195E+0
-5.653576E+0
-8.605272E+0
-1.066531E+1
-1.155697E+1
-1.109577E+1
-9.681413E+0
-7.928842E+0
-6.360753E+0
-5.038639E+0
-3.716524E+0
-2.486651E+0
-1.748727E+0
-1.717980E+0
-2.179183E+0
-2.763372E+0
-3.624284E+0
-5.192373E+0
-7.313905E+0
-9.127969E+0
-1.008112E+1
-1.063456E+1
-1.115726E+1
-1.152622E+1
-1.143398E+1
-1.088054E+1
-1.001963E+1
-8.974235E+0
-7.713614E+0
-6.237766E+0
-4.638930E+0
-3.009347E+0
-1.441258E+0
-5.765033E-2
1.233717E+0
2.617325E+0
4.123920E+0
5.599769E+0
6.798895E+0
7.506073E+0
7.629060E+0
7.260098E+0
6.583667E+0
5.907237E+0
5.384541E+0
5.046325E+0
4.708110E+0
4.062427E+0
2.832553E+0
9.262487E-1
-1.502752E+0
-4.177727E+0
-7.006437E+0
-9.865893E+0
-1.214116E+1
-1.324805E+1
-1.343253E+1
-1.343253E+1
-1.355551E+1
-1.389373E+1
-1.438568E+1
-1.496987E+1
-1.530808E+1
-1.506211E+1
-1.423195E+1
-1.306357E+1
-1.180294E+1
-1.057307E+1
-9.373943E+0
-8.205564E+0
-7.129425E+0
-6.145526E+0
-4.915652E+0
-3.378309E+0
-1.779474E+0
-5.188530E-1
3.728054E-1
1.018489E+0
1.264464E+0
9.262487E-1
-1.806377E-1
-1.748727E+0
-3.132335E+0
-3.901006E+0
-4.331461E+0
-4.669677E+0
-5.100133E+0
-5.592083E+0
-6.391500E+0
-7.621374E+0
-9.343197E+0
-1.131100E+1
-1.324805E+1
-1.472389E+1
-1.536958E+1
-1.490838E+1
-1.364776E+1
-1.229489E+1
-1.118801E+1
-1.020411E+1
-8.912741E+0
-7.375399E+0
-5.899550E+0
-4.577436E+0
-3.316816E+0
-2.271423E+0
-1.779474E+0
-1.933208E+0
-2.455904E+0
-2.978600E+0
-3.070841E+0
-2.455904E+0
-1.195283E+0
7.110208E-1
2.894047E+0
4.308401E+0
4.462136E+0
3.816452E+0
3.109275E+0
2.525085E+0
1.910148E+0
1.049236E+0
-1.191440E-1
-1.810220E+0
-4.208474E+0
-7.283158E+0
-1.057307E+1
-1.355551E+1
-1.580003E+1
-1.699916E+1
-1.724514E+1
-1.672244E+1
-1.555406E+1
-1.364776E+1
-1.094203E+1
-7.652121E+0
-4.239221E+0
-1.041549E+0
1.602679E+0
3.601224E+0
4.954085E+0
5.753502E+0
6.460681E+0
7.383085E+0
8.397731E+0
9.135655E+0
9.596858E+0
1.011955E+1
1.073449E+1
1.110345E+1
1.110345E+1
1.082673E+1
1.042702E+1
9.904326E+0
9.135655E+0
8.059516E+0
7.044870E+0
6.091718E+0
5.046325E+0
3.908693E+0
2.709565E+0
1.418198E+0
1.575776E-1
-8.263214E-1
-1.287524E+0
-1.041549E+0
6.533706E-2
1.725667E+0
3.263009E+0
4.093174E+0
3.970186E+0
2.894047E+0
1.079983E+0
-1.318271E+0
-4.023993E+0
-6.637475E+0
-8.697514E+0
-9.742907E+0
-9.589171E+0
-8.267057E+0
-6.176272E+0
-3.839512E+0
-1.564246E+0
4.650461E-1
2.125376E+0
3.447490E+0
4.400641E+0
5.200059E+0
5.784250E+0
6.153212E+0
6.276199E+0
5.937984E+0
4.861844E+0
3.078528E+0
1.079983E+0
-7.648277E-1
-2.117689E+0
-2.978600E+0
-3.255322E+0
-3.040094E+0
-2.363663E+0
-1.256777E+0
9.608394E-2
1.172223E+0
1.541186E+0
1.079983E+0
-5.765033E-2
-1.564246E+0
-3.163081E+0
-4.700424E+0
-5.899550E+0
-6.575981E+0
-6.760462E+0
-6.729715E+0
-6.791209E+0
-6.883450E+0
-6.791209E+0
-6.268513E+0
-5.161626E+0
-3.562790E+0
-1.810220E+0
-2.421314E-1
9.262487E-1
1.694920E+0
2.094629E+0
2.094629E+0
1.756414E+0
1.141477E+0
5.265397E-1
3.459024E-2
-1.806377E-1
3.843367E-3
7.417677E-1
2.033135E+0
3.570477E+0
4.984832E+0
6.091718E+0
6.552921E+0
6.214705E+0
5.046325E+0
3.324503E+0
1.479692E+0
3.459024E-2
-6.418403E-1
-4.573593E-1
3.728054E-1
1.479692E+0
2.494338E+0
3.263009E+0
3.754958E+0
3.877946E+0
3.816452E+0
3.601224E+0
3.324503E+0
2.894047E+0
2.186869E+0
1.233717E+0
9.608394E-2
-1.256777E+0
-2.763372E+0
-4.423702E+0
-6.022538E+0
-7.406146E+0
-8.420792E+0
-8.943488E+0
-9.004981E+0
-8.574526E+0
-7.467639E+0
-5.776564E+0
-3.778018E+0
-1.871714E+0
-2.421314E-1
9.569954E-1
1.510439E+0
1.018489E+0
-5.495998E-1
-2.763372E+0
-4.946398E+0
-6.821956E+0
-8.420792E+0
-9.896641E+0
-1.137249E+1
-1.266386E+1
-1.358626E+1
-1.364776E+1
-1.263311E+1
-1.124950E+1
-1.032710E+1
-9.865893E+0
-9.250957E+0
-7.959589E+0
-6.145526E+0
-4.423702E+0
-3.224575E+0
-2.302170E+0
-1.226030E+0
-2.113845E-1
4.650461E-1
9.569954E-1
1.664173E+0
2.555831E+0
3.170768E+0
3.170768E+0
2.863300E+0
2.832553E+0
3.170768E+0
3.539730E+0
3.508983E+0
2.894047E+0
1.725667E+0
1.268308E-1
-1.687233E+0
-3.624284E+0
-5.469095E+0
-7.067931E+0
-8.543778E+0
-1.008112E+1
-1.186444E+1
-1.386298E+1
-1.576929E+1
-1.724514E+1
-1.829053E+1
-1.896696E+1
-1.924368E+1
-1.899771E+1
-1.825978E+1
-1.715290E+1
-1.598452E+1
-1.503136E+1
-1.432419E+1
-1.377074E+1
-1.300207E+1
-1.174145E+1
-9.896641E+0
-7.744361E+0
-5.807310E+0
-4.454449E+0
-3.747272E+0
-3.439803E+0
-3.501297E+0
-3.962499E+0
-4.792665E+0
-5.745816E+0
-6.514488E+0
-6.975690E+0
-7.129425E+0
-7.098677E+0
-7.006437E+0
-7.098677E+0
-7.559880E+0
-8.574526E+0
-1.014261E+1
-1.207967E+1
-1.401672E+1
-1.567705E+1
-1.709140E+1
-1.829053E+1
-1.936667E+1
-2.016608E+1
-2.059654E+1
-2.081177E+1
-2.102700E+1
-2.118073E+1
-2.099625E+1
-2.022758E+1
-1.878248E+1
-1.681468E+1
-1.447792E+1
-1.189519E+1
-9.097222E+0
-6.330007E+0
-3.747272E+0
-1.379765E+0
1.079983E+0
3.847199E+0
6.952630E+0
1.024254E+1
1.331723E+1
1.602295E+1
1.832896E+1
2.035825E+1
2.223381E+1
2.383265E+1
2.515476E+1
2.638463E+1
2.773750E+1
2.921335E+1
3.059695E+1
3.158085E+1
3.191907E+1
3.148861E+1
3.022799E+1
2.829094E+1
2.601567E+1
2.370966E+1
2.161887E+1
1.971257E+1
1.768328E+1
1.522353E+1
1.224109E+1
8.735946E+0
4.923338E+0
1.018489E+0
-2.824866E+0
-6.391500E+0
-9.435437E+0
-1.177220E+1
-1.334029E+1
-1.429344E+1
-1.500062E+1
-1.570779E+1
-1.666095E+1
-1.798306E+1
-1.976638E+1
-2.198015E+1
-2.450139E+1
-2.702263E+1
-2.948238E+1
-3.191138E+1
-3.443262E+1
-3.713834E+1
-3.987481E+1
-4.221157E+1
-4.371817E+1
-4.417937E+1
-4.344144E+1
-4.159663E+1
-3.870643E+1
-3.507830E+1
-3.126570E+1
-2.806802E+1
-2.597724E+1
-2.496259E+1
-2.447064E+1
-2.404019E+1
-2.336376E+1
-2.213388E+1
-2.010459E+1
-1.702991E+1
-1.278684E+1
-7.590627E+0
-1.687233E+0
4.800351E+0
1.177988E+1
1.897464E+1
2.580045E+1
3.170384E+1
3.634661E+1
3.957503E+1
4.145059E+1
4.228075E+1
4.231150E+1
4.181955E+1
4.086640E+1
3.969802E+1
3.840665E+1
3.702305E+1
3.554720E+1
3.425583E+1
3.348716E+1
3.345641E+1
3.388687E+1
3.437882E+1
3.440957E+1
3.367164E+1
3.201131E+1
2.945932E+1
2.613866E+1
2.211083E+1
1.749880E+1
1.270229E+1
8.182503E+0
4.277655E+0
9.569954E-1
-1.902461E+0
-4.177727E+0
-5.715069E+0
-6.606728E+0
-6.852703E+0
-6.452994E+0
-5.438348E+0
-4.208474E+0
-3.501297E+0
-3.839512E+0
-5.346108E+0
-7.805855E+0
-1.084979E+1
-1.410896E+1
-1.706066E+1
-1.936667E+1
-2.062729E+1
-2.025833E+1
-1.792157E+1
-1.398597E+1
-9.496931E+0
-5.407601E+0
-2.209929E+0
-5.765033E-2
1.295211E+0
1.910148E+0
1.602679E+0
3.459024E-2
-2.763372E+0
-6.360753E+0
-1.014261E+1
-1.370925E+1
-1.678393E+1
-1.918219E+1
-2.084252E+1
-2.151895E+1
-2.068878E+1
-1.807530E+1
-1.410896E+1
-9.865893E+0
-6.268513E+0
-3.839512E+0
-2.763372E+0
-3.193828E+0
-5.161626E+0
-8.666766E+0
-1.349402E+1
-1.912069E+1
-2.471662E+1
-2.929790E+1
-3.200362E+1
-3.246482E+1
-3.092748E+1
-2.782205E+1
-2.336376E+1
-1.773709E+1
-1.118801E+1
-4.116234E+0
2.832553E+0
9.012669E+0
1.371694E+1
1.639191E+1
1.651490E+1
1.414739E+1
9.750592E+0
4.277655E+0
-1.379765E+0
-6.360753E+0
-1.014261E+1
-1.235639E+1
-1.309431E+1
-1.263311E+1
-1.131100E+1
-9.312450E+0
-6.852703E+0
-3.870259E+0
-5.188530E-1
2.924794E+0
5.999478E+0
8.182503E+0
9.166402E+0
8.797441E+0
7.260098E+0
5.015578E+0
2.494338E+0
3.459024E-2
-2.209929E+0
-3.962499E+0
-5.069386E+0
-5.346108E+0
-4.608183E+0
-2.671132E+0
4.342992E-1
4.554376E+0
9.166402E+0
1.380918E+1
1.805224E+1
2.168037E+1
2.441684E+1
2.592343E+1
2.589269E+1
2.441684E+1
2.201858E+1
1.922062E+1
1.639191E+1
1.368619E+1
1.119569E+1
9.043415E+0
7.413832E+0
6.583667E+0
6.768148E+0
7.875034E+0
9.689098E+0
1.181063E+1
1.383992E+1
1.531577E+1
1.574623E+1
1.494681E+1
1.304050E+1
1.048852E+1
7.690554E+0
4.861844E+0
2.186869E+0
-1.191440E-1
-1.687233E+0
-2.209929E+0
-1.779474E+0
-7.033340E-1
5.880334E-1
1.848654E+0
2.986287E+0
3.970186E+0
4.708110E+0
5.077072E+0
4.984832E+0
4.431389E+0
3.447490E+0
2.217616E+0
8.955018E-1
-4.266124E-1
-1.779474E+0
-3.132335E+0
-4.454449E+0
-5.438348E+0
-6.022538E+0
-6.237766E+0
-6.330007E+0
-6.545234E+0
-6.883450E+0
-7.252412E+0
-7.498386E+0
-7.590627E+0
-7.529133E+0
-7.098677E+0
-6.176272E+0
-4.638930E+0
-2.578891E+0
-8.839715E-2
2.771059E+0
5.814997E+0
8.643706E+0
1.094972E+1
1.267154E+1
1.402440E+1
1.525428E+1
1.651490E+1
1.774477E+1
1.860568E+1
1.866718E+1
1.780627E+1
1.617668E+1
1.414739E+1
1.227183E+1
1.088823E+1
1.015030E+1
9.873579E+0
9.935074E+0
1.021180E+1
1.070375E+1
1.131868E+1
1.199511E+1
1.267154E+1
1.322499E+1
1.344021E+1
1.310200E+1
1.199511E+1
1.011955E+1
7.598313E+0
4.677363E+0
1.664173E+0
-1.226030E+0
-3.870259E+0
-6.176272E+0
-8.051829E+0
-9.404691E+0
-1.035784E+1
-1.109577E+1
-1.180294E+1
-1.244863E+1
-1.287909E+1
-1.309431E+1
-1.297132E+1
-1.257162E+1
-1.180294E+1
-1.048083E+1
-8.482286E+0
-5.807310E+0
-2.701879E+0
3.113118E-1
2.924794E+0
5.261553E+0
7.690554E+0
1.045777E+1
1.353245E+1
1.660714E+1
1.915913E+1
2.078871E+1
2.112692E+1
2.011228E+1
1.777552E+1
1.423963E+1
9.873579E+0
5.200059E+0
6.187802E-1
-3.593537E+0
-7.313905E+0
-1.041934E+1
-1.281759E+1
-1.444717E+1
-1.530808E+1
-1.561555E+1
-1.546182E+1
-1.503136E+1
-1.432419E+1
-1.358626E+1
-1.309431E+1
-1.309431E+1
-1.349402E+1
-1.395522E+1
-1.407821E+1
-1.377074E+1
-1.284834E+1
-1.118801E+1
-8.697514E+0
-5.622829E+0
-2.209929E+0
1.233717E+0
4.585123E+0
7.752048E+0
1.058076E+1
1.276378E+1
1.427038E+1
1.519278E+1
1.568473E+1
1.574623E+1
1.534652E+1
1.442411E+1
1.291752E+1
1.073449E+1
7.905782E+0
4.769604E+0
1.694920E+0
-9.185619E-1
-2.886360E+0
-4.208474E+0
-5.069386E+0
-5.807310E+0
-6.668222E+0
-7.775108E+0
-9.035728E+0
-1.017336E+1
-1.084979E+1
-1.100353E+1
-1.072681E+1
-1.020411E+1
-9.650665E+0
-9.127969E+0
-8.574526E+0
-7.928842E+0
-7.129425E+0
-6.176272E+0
-5.130880E+0
-3.993246E+0
-2.763372E+0
-1.349018E+0
2.498181E-1
1.940895E+0
3.539730E+0
4.984832E+0
6.276199E+0
7.383085E+0
8.213250E+0
8.643706E+0
8.551465E+0
7.936529E+0
6.798895E+0
5.230806E+0
3.416743E+0
1.541186E+0
-2.421314E-1
-1.871714E+0
-3.439803E+0
-4.915652E+0
-6.207019E+0
-7.283158E+0
-8.144070E+0
-8.697514E+0
-8.820500E+0
-8.513032E+0
-7.990336E+0
-7.436893E+0
-6.944943E+0
-6.606728E+0
-6.575981E+0
-7.037184E+0
-8.082576E+0
-9.558425E+0
-1.121876E+1
-1.275610E+1
-1.383224E+1
-1.426269E+1
-1.410896E+1
-1.340178E+1
-1.223340E+1
-1.066531E+1
-8.820500E+0
-6.729715E+0
-4.515943E+0
-2.363663E+0
-3.958656E-1
1.325958E+0
2.740313E+0
3.785705E+0
4.216161E+0
4.000933E+0
3.078528E+0
1.602679E+0
-2.728782E-1
-2.271423E+0
-4.085487E+0
-5.469095E+0
-6.330007E+0
-6.575981E+0
-6.268513E+0
-5.499842E+0
-4.454449E+0
-3.409056E+0
-2.609638E+0
-2.117689E+0
-1.902461E+0
-1.963954E+0
-2.332917E+0
-2.978600E+0
-3.839512E+0
-4.731171E+0
-5.499842E+0
-6.022538E+0
-6.207019E+0
-5.961044E+0
-5.284614E+0
-4.177727E+0
-2.671132E+0
-8.570682E-1
1.172223E+0
3.047781E+0
4.523629E+0
5.384541E+0
5.599769E+0
5.230806E+0
4.431389E+0
3.385996E+0
2.309857E+0
1.325958E+0
4.650461E-1
-4.266124E-1
-1.441258E+0
-2.578891E+0
-3.747272E+0
-4.854158E+0
-5.868804E+0
-6.698969E+0
-7.344653E+0
-7.713614E+0
-7.805855E+0
-7.744361E+0
-7.621374E+0
-7.467639E+0
-7.221665E+0
-6.821956E+0
-6.053285E+0
-4.884905E+0
-3.347562E+0
-1.564246E+0
1.883245E-1
1.694920E+0
2.740313E+0
3.232262E+0
3.201515E+0
2.678819E+0
1.756414E+0
6.187802E-1
-6.418403E-1
-1.871714E+0
-2.978600E+0
-3.931752E+0
-4.608183E+0
-4.946398E+0
-4.823411E+0
-4.208474E+0
-3.009347E+0
-1.256777E+0
8.340082E-1
2.986287E+0
4.861844E+0
6.214705E+0
6.921883E+0
6.952630E+0
6.583667E+0
5.999478E+0
5.476781E+0
5.169313E+0
4.984832E+0
4.892592E+0
4.708110E+0
4.400641E+0
4.062427E+0
3.693465E+0
3.447490E+0
3.385996E+0
3.478236E+0
3.539730E+0
3.447490E+0
2.986287E+0
2.094629E+0
8.032613E-1
-7.648277E-1
-2.363663E+0
-3.778018E+0
-4.669677E+0
-4.823411E+0
-4.177727E+0
-2.824866E+0
-1.072296E+0
8.647550E-1
2.771059E+0
4.554376E+0
6.122465E+0
7.413832E+0
8.428478E+0
9.289390E+0
9.965820E+0
1.033478E+1
1.036553E+1
1.008881E+1
9.750592E+0
9.535364E+0
9.566112E+0
9.935074E+0
1.055001E+1
1.122644E+1
1.187212E+1
1.242557E+1
1.282528E+1
1.288677E+1
1.248706E+1
1.162615E+1
1.036553E+1
8.766693E+0
6.829642E+0
4.646616E+0
2.555831E+0
6.495271E-1
-9.800556E-1
-2.332917E+0
-3.255322E+0
-3.655031E+0
-3.501297E+0
-2.824866E+0
-1.748727E+0
-3.958656E-1
1.049236E+0
2.463591E+0
3.724212E+0
4.738857E+0
5.415288E+0
5.692009E+0
5.507528E+0
4.984832E+0
4.369895E+0
3.847199E+0
3.601224E+0
3.570477E+0
3.478236E+0
3.047781E+0
2.248363E+0
1.295211E+0
3.420587E-1
-6.418403E-1
-1.687233E+0
-2.701879E+0
-3.501297E+0
-3.931752E+0
-4.177727E+0
-4.515943E+0
-5.100133E+0
-5.868804E+0
-6.514488E+0
-6.760462E+0
-6.422247E+0
-5.346108E+0
-3.501297E+0
-8.263214E-1
2.494338E+0
5.999478E+0
9.227897E+0
1.184138E+1
1.383992E+1
1.522353E+1
1.593071E+1
1.596145E+1
1.559249E+1
1.506980E+1
1.448561E+1
1.371694E+1
1.264080E+1
1.113420E+1
9.043415E+0
6.276199E+0
3.170768E+0
4.035524E-1
-1.349018E+0
-1.840967E+0
-1.379765E+0
-4.573593E-1
5.880334E-1
1.541186E+0
2.186869E+0
2.340603E+0
1.725667E+0
1.575776E-1
-2.363663E+0
-5.622829E+0
-9.127969E+0
-1.229489E+1
-1.447792E+1
-1.515435E+1
-1.426269E+1
-1.244863E+1
-1.035784E+1
-8.420792E+0
-6.575981E+0
-4.362208E+0
-1.318271E+0
2.371350E+0
6.030224E+0
8.858934E+0
1.033478E+1
1.042702E+1
9.596858E+0
8.397731E+0
7.260098E+0
6.306946E+0
5.446034E+0
4.400641E+0
2.986287E+0
1.295211E+0
-5.495998E-1
-2.271423E+0
-3.624284E+0
-4.577436E+0
-5.346108E+0
-6.299260E+0
-7.744361E+0
-9.865893E+0
-1.260236E+1
-1.573854E+1
-1.890546E+1
-2.176492E+1
-2.379421E+1
-2.450139E+1
-2.348674E+1
-2.102700E+1
-1.767559E+1
-1.420120E+1
-1.115726E+1
-8.881994E+0
-7.344653E+0
-6.145526E+0
-5.007892E+0
-3.655031E+0
-2.086942E+0
-4.266124E-1
1.172223E+0
2.525085E+0
3.631971E+0
4.554376E+0
5.323047E+0
5.907237E+0
6.306946E+0
6.583667E+0
6.891136E+0
7.413832E+0
8.151757E+0
8.889681E+0
9.166402E+0
8.520719E+0
6.645161E+0
3.662718E+0
9.608394E-2
-3.347562E+0
-5.930297E+0
-7.098677E+0
-6.698969E+0
-4.977145E+0
-2.548145E+0
-1.498908E-1
1.571932E+0
2.125376E+0
1.448945E+0
-3.651187E-1
-2.947853E+0
-5.899550E+0
-8.974235E+0
-1.201817E+1
-1.475464E+1
-1.690692E+1
-1.816754E+1
-1.853650E+1
-1.804455E+1
-1.666095E+1
-1.438568E+1
-1.128025E+1
-7.682868E+0
-3.931752E+0
-3.651187E-1
2.586578E+0
4.554376E+0
5.230806E+0
4.523629E+0
2.648072E+0
9.608394E-2
-2.609638E+0
-4.946398E+0
-6.637475E+0
-7.590627E+0
-7.898095E+0
-7.621374E+0
-6.760462E+0
-5.407601E+0
-3.778018E+0
-2.332917E+0
-1.410512E+0
-1.256777E+0
-1.687233E+0
-2.425157E+0
-3.163081E+0
-3.747272E+0
-4.116234E+0
-4.362208E+0
-4.546690E+0
-4.577436E+0
-4.085487E+0
-2.732626E+0
-4.573593E-1
2.463591E+0
5.569022E+0
8.520719E+0
1.091897E+1
1.248706E+1
1.319424E+1
1.328648E+1
1.300976E+1
1.251781E+1
1.184138E+1
1.104196E+1
1.021180E+1
9.566112E+0
9.258643E+0
9.227897E+0
9.289390E+0
9.258643E+0
9.074163E+0
8.735946E+0
8.336238E+0
8.090262E+0
8.090262E+0
8.243997E+0
8.428478E+0
8.428478E+0
8.059516E+0
7.352339E+0
6.552921E+0
6.060971E+0
6.122465E+0
6.798895E+0
7.844288E+0
8.951174E+0
9.812086E+0
1.021180E+1
1.015030E+1
9.689098E+0
8.858934E+0
7.659807E+0
6.276199E+0
4.923338E+0
3.693465E+0
2.617325E+0
1.756414E+0
1.141477E+0
6.802738E-1
3.728054E-1
2.190713E-1
2.190713E-1
3.420587E-1
5.572866E-1
8.032613E-1
1.049236E+0
1.233717E+0
1.387451E+0
1.541186E+0
1.817907E+0
2.186869E+0
2.463591E+0
2.340603E+0
1.725667E+0
6.802738E-1
-4.881061E-1
-1.594992E+0
-2.671132E+0
-3.655031E+0
-4.485196E+0
-5.161626E+0
-5.715069E+0
-6.084032E+0
-6.114779E+0
-5.622829E+0
-4.608183E+0
-3.501297E+0
-2.671132E+0
-2.394410E+0
-2.763372E+0
-3.624284E+0
-4.700424E+0
-5.776564E+0
-6.914197E+0
-7.990336E+0
-8.820500E+0
-9.189463E+0
-9.158716E+0
-8.820500E+0
-8.113323E+0
-6.821956E+0
-4.977145E+0
-3.101588E+0
-1.717980E+0
-9.185619E-1
-7.340809E-1
-1.072296E+0
-1.748727E+0
-2.548145E+0
-3.378309E+0
-4.085487E+0
-4.515943E+0
-4.792665E+0
-4.946398E+0
-4.823411E+0
-4.269968E+0
-3.224575E+0
-1.810220E+0
-3.651187E-1
7.417677E-1
1.295211E+0
1.510439E+0
1.633426E+0
1.756414E+0
1.664173E+0
1.049236E+0
-3.343719E-1
-2.302170E+0
-4.208474E+0
-5.561336E+0
-6.114779E+0
-5.499842E+0
-3.747272E+0
-1.256777E+0
1.325958E+0
3.508983E+0
5.200059E+0
6.429933E+0
7.075617E+0
7.075617E+0
6.552921E+0
6.060971E+0
5.999478E+0
6.460681E+0
7.352339E+0
8.243997E+0
8.674453E+0
8.489972E+0
7.813541E+0
6.921883E+0
6.245452E+0
6.122465E+0
6.645161E+0
7.444579E+0
7.844288E+0
7.383085E+0
6.183959E+0
4.861844E+0
3.724212E+0
2.555831E+0
1.110730E+0
-6.418403E-1
-2.455904E+0
-3.962499E+0
-4.792665E+0
-4.608183E+0
-3.409056E+0
-1.625739E+0
3.113118E-1
1.848654E+0
2.771059E+0
3.109275E+0
3.140021E+0
3.017034E+0
2.771059E+0
2.402097E+0
1.817907E+0
1.079983E+0
3.420587E-1
-1.806377E-1
-6.418403E-1
-1.195283E+0
-1.840967E+0
-2.425157E+0
-2.763372E+0
-2.917107E+0
-3.163081E+0
-3.532044E+0
-3.808765E+0
-3.808765E+0
-3.870259E+0
-4.239221E+0
-4.792665E+0
-5.407601E+0
-6.053285E+0
-6.637475E+0
-6.975690E+0
-7.037184E+0
-6.944943E+0
-6.821956E+0
-6.760462E+0
-6.914197E+0
-7.375399E+0
-8.113323E+0
-8.943488E+0
-9.496931E+0
-9.373943E+0
-8.390044E+0
-6.698969E+0
-4.700424E+0
-2.855613E+0
-1.472005E+0
-6.110935E-1
-2.421314E-1
-3.036251E-1
-4.881061E-1
-5.188530E-1
-2.421314E-1
2.498181E-1
8.032613E-1
1.264464E+0
1.387451E+0
1.018489E+0
3.728054E-1
-1.806377E-1
-5.188530E-1
-7.955746E-1
-1.256777E+0
-2.025448E+0
-3.132335E+0
-4.392955E+0
-5.530588E+0
-6.483741E+0
-7.160172E+0
-7.529133E+0
-7.652121E+0
-7.713614E+0
-7.990336E+0
-8.574526E+0
-9.312450E+0
-9.958134E+0
-1.026560E+1
-9.988880E+0
-9.066476E+0
-7.590627E+0
-5.807310E+0
-4.054740E+0
-2.455904E+0
-1.072296E+0
1.883245E-1
1.295211E+0
2.156122E+0
2.678819E+0
2.955540E+0
3.078528E+0
3.078528E+0
2.863300E+0
2.279110E+0
1.325958E+0
3.420587E-1
-3.958656E-1
-7.033340E-1
-6.110935E-1
-2.421314E-1
2.805650E-1
8.340082E-1
1.202970E+0
1.202970E+0
7.110208E-1
-2.728782E-1
-1.625739E+0
-3.224575E+0
-5.007892E+0
-6.821956E+0
-8.359298E+0
-9.466185E+0
-1.001963E+1
-1.017336E+1
-1.020411E+1
-1.020411E+1
-1.023486E+1
-1.023486E+1
-1.017336E+1
-9.988880E+0
-9.619918E+0
-8.943488E+0
-8.144070E+0
-7.436893E+0
-7.067931E+0
-6.944943E+0
-7.006437E+0
-7.252412E+0
-7.682868E+0
-8.297804E+0
-9.035728E+0
-9.589171E+0
-9.742907E+0
-9.466185E+0
-8.820500E+0
-7.775108E+0
-6.452994E+0
-5.069386E+0
-3.962499E+0
-3.347562E+0
-3.316816E+0
-3.808765E+0
-4.608183E+0
-5.499842E+0
-6.268513E+0
-6.883450E+0
-7.467639E+0
-8.113323E+0
-8.851248E+0
-9.527679E+0
-1.005037E+1
-1.032710E+1
-1.035784E+1
-1.008112E+1
-9.527679E+0
-8.789754E+0
-7.867349E+0
-6.729715E+0
-5.407601E+0
-3.901006E+0
-2.363663E+0
-8.878151E-1
3.420587E-1
1.325958E+0
2.125376E+0
2.709565E+0
3.078528E+0
3.201515E+0
2.955540E+0
2.432844E+0
1.694920E+0
9.569954E-1
4.650461E-1
3.420587E-1
5.880334E-1
1.049236E+0
1.541186E+0
1.971641E+0
2.248363E+0
2.340603E+0
2.309857E+0
2.186869E+0
2.002388E+0
1.633426E+0
1.018489E+0
1.883245E-1
-7.033340E-1
-1.594992E+0
-2.271423E+0
-2.640385E+0
-2.671132E+0
-2.363663E+0
-1.717980E+0
-8.570682E-1
1.268308E-1
1.141477E+0
2.063882E+0
2.740313E+0
3.170768E+0
3.293756E+0
3.201515E+0
3.140021E+0
3.170768E+0
3.232262E+0
3.109275E+0
2.740313E+0
2.217616E+0
1.817907E+0
1.848654E+0
2.402097E+0
3.385996E+0
4.646616E+0
6.060971E+0
7.444579E+0
8.643706E+0
9.504618E+0
9.842833E+0
9.658351E+0
8.920427E+0
7.752048E+0
6.276199E+0
4.677363E+0
3.078528E+0
1.633426E+0
4.650461E-1
-3.958656E-1
-8.263214E-1
-9.185619E-1
-7.033340E-1
-3.651187E-1
-2.690351E-2
1.575776E-1
1.268308E-1
3.843367E-3
-1.191440E-1
-1.191440E-1
-5.765033E-2
9.608394E-2
3.420587E-1
7.417677E-1
1.295211E+0
1.971641E+0
2.740313E+0
3.478236E+0
4.031680E+0
4.308401E+0
4.369895E+0
4.308401E+0
4.339148E+0
4.462136E+0
4.708110E+0
4.861844E+0
4.831097E+0
4.585123E+0
4.154667E+0
3.693465E+0
3.232262E+0
2.924794E+0
2.863300E+0
3.109275E+0
3.693465E+0
4.523629E+0
5.323047E+0
5.814997E+0
5.784250E+0
5.230806E+0
4.216161E+0
2.801806E+0
1.295211E+0
3.843367E-3
-9.493088E-1
-1.564246E+0
-1.933208E+0
-2.148436E+0
-2.455904E+0
-2.978600E+0
-3.870259E+0
-5.130880E+0
-6.637475E+0
-8.082576E+0
-9.066476E+0
-9.312450E+0
-8.759007E+0
-7.498386E+0
-5.930297E+0
-4.485196E+0
-3.470550E+0
-3.101588E+0
-3.286069E+0
-3.931752E+0
-4.700424E+0
-5.223120E+0
-5.161626E+0
-4.423702E+0
-3.224575E+0
-1.933208E+0
-9.185619E-1
-4.881061E-1
-6.418403E-1
-1.256777E+0
-2.086942E+0
-3.009347E+0
-3.870259E+0
-4.546690E+0
-5.038639E+0
-5.499842E+0
-6.084032E+0
-6.852703E+0
-7.805855E+0
-8.789754E+0
-9.804400E+0
-1.081905E+1
-1.174145E+1
-1.241788E+1
-1.290983E+1
-1.315581E+1
-1.321730E+1
-1.306357E+1
-1.275610E+1
-1.241788E+1
-1.195668E+1
-1.137249E+1
-1.054232E+1
-9.466185E+0
-8.113323E+0
-6.514488E+0
-4.761917E+0
-2.947853E+0
-1.318271E+0
-1.498908E-1
2.498181E-1
-3.036251E-1
-1.840967E+0
-3.993246E+0
-6.330007E+0
-8.359298E+0
-9.681413E+0
-1.005037E+1
-9.404691E+0
-7.928842E+0
-6.022538E+0
-4.085487E+0
-2.609638E+0
-1.779474E+0
-1.625739E+0
-2.179183E+0
-3.316816E+0
-4.823411E+0
-6.452994E+0
-7.805855E+0
-8.605272E+0
-8.789754E+0
-8.666766E+0
-8.451538E+0
-8.359298E+0
-8.451538E+0
-8.666766E+0
-8.851248E+0
-8.728260E+0
-8.082576E+0
-6.668222E+0
-4.515943E+0
-1.810220E+0
1.079983E+0
3.785705E+0
6.091718E+0
7.721301E+0
8.551465E+0
8.582212E+0
7.967276E+0
6.798895E+0
5.353794E+0
3.939439E+0
2.832553E+0
2.248363E+0
2.248363E+0
2.740313E+0
3.447490E+0
3.939439E+0
3.847199E+0
2.863300E+0
9.569954E-1
-1.656486E+0
-4.731171E+0
-7.744361E+0
-1.032710E+1
-1.207967E+1
-1.272535E+1
-1.223340E+1
-1.057307E+1
-7.775108E+0
-3.993246E+0
3.728054E-1
4.615870E+0
7.813541E+0
9.197149E+0
8.397731E+0
5.784250E+0
2.402097E+0
-5.495998E-1
-2.117689E+0
-1.810220E+0
2.498181E-1
3.447490E+0
6.798895E+0
9.412377E+0
1.061150E+1
1.008881E+1
7.752048E+0
3.754958E+0
-1.533499E+0
-7.744361E+0
-1.432419E+1
-2.062729E+1
-2.597724E+1
-2.966686E+1
-3.111196E+1
-3.003582E+1
-2.653068E+1
-2.108849E+1
-1.472389E+1
-8.482286E+0
-3.255322E+0
4.035524E-1
2.279110E+0
2.494338E+0
1.541186E+0
3.843367E-3
-1.472005E+0
-2.209929E+0
-1.871714E+0
-3.651187E-1
2.033135E+0
5.015578E+0
8.059516E+0
1.045777E+1
1.141092E+1
1.045777E+1
7.659807E+0
3.754958E+0
-1.191440E-1
-2.855613E+0
-3.993246E+0
-3.839512E+0
-3.439803E+0
-3.993246E+0
-6.207019E+0
-9.927387E+0
-1.410896E+1
-1.712215E+1
-1.746036E+1
-1.423195E+1
-7.498386E+0
1.694920E+0
1.184138E+1
2.118842E+1
2.819870E+1
3.185757E+1
3.207280E+1
2.949007E+1
2.521626E+1
2.032751E+1
1.565399E+1
1.141092E+1
7.506073E+0
4.000933E+0
1.079983E+0
-9.185619E-1
-1.840967E+0
-1.687233E+0
-6.725872E-1
9.569954E-1
2.801806E+0
4.308401E+0
4.954085E+0
4.216161E+0
1.848654E+0
-2.148436E+0
-7.590627E+0
-1.377074E+1
-1.952040E+1
-2.333301E+1
-2.413243E+1
-2.158044E+1
-1.626124E+1
-9.343197E+0
-2.425157E+0
3.170768E+0
6.645161E+0
8.059516E+0
8.151757E+0
7.721301E+0
7.383085E+0
7.413832E+0
7.875034E+0
8.336238E+0
8.090262E+0
6.583667E+0
4.000933E+0
1.233717E+0
-4.573593E-1
-1.191440E-1
2.309857E+0
6.060971E+0
9.873579E+0
1.233333E+1
1.254856E+1
1.024254E+1
5.784250E+0
9.608394E-2
-5.469095E+0
-9.158716E+0
-9.404691E+0
-5.284614E+0
3.017034E+0
1.380918E+1
2.444758E+1
3.238027E+1
3.588541E+1
3.456330E+1
2.915185E+1
2.124991E+1
1.273304E+1
5.261553E+0
-3.958656E-1
-4.269968E+0
-6.914197E+0
-9.004981E+0
-1.094203E+1
-1.284834E+1
-1.453941E+1
-1.546182E+1
-1.496987E+1
-1.269460E+1
-8.851248E+0
-4.392955E+0
-8.570682E-1
1.575776E-1
-2.179183E+0
-7.621374E+0
-1.515435E+1
-2.305629E+1
-2.945163E+1
-3.283378E+1
-3.224960E+1
-2.760682E+1
-1.961264E+1
-9.742907E+0
4.342992E-1
9.689098E+0
1.731432E+1
2.321771E+1
2.746077E+1
3.019724E+1
3.145787E+1
3.139637E+1
2.988977E+1
2.656912E+1
2.085020E+1
1.270229E+1
2.955540E+0
-6.575981E+0
-1.352477E+1
-1.604601E+1
-1.330954E+1
-6.053285E+0
3.754958E+0
1.337872E+1
2.017377E+1
2.220306E+1
1.894390E+1
1.134943E+1
1.510439E+0
-8.113323E+0
-1.533883E+1
-1.896696E+1
-1.902845E+1
-1.632273E+1
-1.207967E+1
-7.406146E+0
-2.886360E+0
1.264464E+0
4.831097E+0
7.567567E+0
9.166402E+0
9.658351E+0
9.381630E+0
8.735946E+0
8.059516E+0
7.475327E+0
6.829642E+0
5.845743E+0
4.585123E+0
3.601224E+0
3.662718E+0
5.384541E+0
8.674453E+0
1.270229E+1
1.608444E+1
1.749880E+1
1.620743E+1
1.236408E+1
6.921883E+0
1.479692E+0
-2.517398E+0
-3.993246E+0
-2.824866E+0
1.575776E-1
3.662718E+0
6.460681E+0
7.690554E+0
7.167858E+0
5.692009E+0
4.216161E+0
3.355249E+0
3.293756E+0
3.816452E+0
4.646616E+0
5.261553E+0
4.738857E+0
2.494338E+0
-1.133790E+0
-4.915652E+0
-7.436893E+0
-7.559880E+0
-4.792665E+0
4.650461E-1
7.321591E+0
1.445486E+1
2.057348E+1
2.450908E+1
2.555447E+1
2.374041E+1
1.983556E+1
1.513129E+1
1.098047E+1
8.336238E+0
7.536820E+0
8.305491E+0
9.812086E+0
1.101121E+1
1.098047E+1
9.289390E+0
6.091718E+0
2.186869E+0
-1.441258E+0
-3.655031E+0
-3.747272E+0
-1.656486E+0
1.787160E+0
5.107819E+0
6.891136E+0
6.491427E+0
4.615870E+0
2.586578E+0
1.664173E+0
2.248363E+0
4.031680E+0
6.214705E+0
8.059516E+0
8.951174E+0
8.551465E+0
7.044870E+0
4.923338E+0
2.801806E+0
1.172223E+0
4.342992E-1
8.032613E-1
2.309857E+0
4.646616E+0
7.260098E+0
9.689098E+0
1.159540E+1
1.279453E+1
1.307125E+1
1.224109E+1
1.036553E+1
7.752048E+0
4.800351E+0
1.725667E+0
-1.318271E+0
-4.269968E+0
-6.791209E+0
-8.666766E+0
-9.558425E+0
-9.127969E+0
-7.067931E+0
-3.347562E+0
1.725667E+0
7.290845E+0
1.233333E+1
1.574623E+1
1.691461E+1
1.550025E+1
1.193362E+1
7.321591E+0
3.078528E+0
3.420587E-1
-5.188530E-1
1.575776E-1
1.633426E+0
3.078528E+0
3.847199E+0
3.631971E+0
2.586578E+0
1.141477E+0
-1.191440E-1
-6.110935E-1
3.843367E-3
1.694920E+0
3.970186E+0
5.968730E+0
6.921883E+0
6.522174E+0
4.954085E+0
2.494338E+0
-2.728782E-1
-2.855613E+0
-4.608183E+0
-5.069386E+0
-4.085487E+0
-2.025448E+0
5.880334E-1
3.109275E+0
4.954085E+0
5.722756E+0
5.353794E+0
4.216161E+0
2.955540E+0
2.002388E+0
1.448945E+0
9.569954E-1
1.268308E-1
-1.472005E+0
-4.146980E+0
-7.775108E+0
-1.171070E+1
-1.496987E+1
-1.650721E+1
-1.567705E+1
-1.244863E+1
-7.467639E+0
-1.748727E+0
3.724212E+0
8.090262E+0
1.082673E+1
1.199511E+1
1.202586E+1
1.144167E+1
1.055001E+1
9.504618E+0
8.366984E+0
7.137111E+0
5.968730E+0
5.077072E+0
4.738857E+0
5.353794E+0
7.106364E+0
1.005806E+1
1.383992E+1
1.789851E+1
2.121917E+1
2.281800E+1
2.192634E+1
1.839046E+1
1.273304E+1
6.030224E+0
-7.955746E-1
-7.037184E+0
-1.238714E+1
-1.678393E+1
-2.010459E+1
-2.225687E+1
-2.314853E+1
-2.271807E+1
-2.105774E+1
-1.832127E+1
-1.478539E+1
-1.066531E+1
-6.145526E+0
-1.502752E+0
2.863300E+0
6.368440E+0
8.397731E+0
8.582212E+0
6.891136E+0
3.754958E+0
1.575776E-1
-2.732626E+0
-3.993246E+0
-3.224575E+0
-5.495998E-1
3.570477E+0
8.336238E+0
1.285602E+1
1.620743E+1
1.789851E+1
1.783701E+1
1.623818E+1
1.340947E+1
9.689098E+0
5.323047E+0
4.650461E-1
-4.731171E+0
-1.001963E+1
-1.490838E+1
-1.847501E+1
-1.982787E+1
-1.865949E+1
-1.549257E+1
-1.134174E+1
-7.190918E+0
-3.624284E+0
-8.570682E-1
7.725144E-1
9.569954E-1
-2.728782E-1
-2.486651E+0
-5.069386E+0
-7.652121E+0
-1.014261E+1
-1.220265E+1
-1.309431E+1
-1.217191E+1
-9.343197E+0
-5.223120E+0
-1.103043E+0
1.787160E+0
2.832553E+0
2.186869E+0
6.495271E-1
-9.185619E-1
-1.810220E+0
-1.687233E+0
-7.033340E-1
5.265397E-1
1.602679E+0
2.432844E+0
3.232262E+0
4.462136E+0
6.429933E+0
9.258643E+0
1.264080E+1
1.583847E+1
1.768328E+1
1.719133E+1
1.390142E+1
8.428478E+0
1.971641E+0
-4.116234E+0
-8.851248E+0
-1.186444E+1
-1.334029E+1
-1.364776E+1
-1.309431E+1
-1.174145E+1
-9.496931E+0
-6.637475E+0
-4.023993E+0
-2.640385E+0
-2.917107E+0
-4.638930E+0
-7.498386E+0
-1.121876E+1
-1.512360E+1
-1.841352E+1
-2.041206E+1
-2.096550E+1
-2.010459E+1
-1.810605E+1
-1.540033E+1
-1.257162E+1
-9.835146E+0
-6.944943E+0
-3.501297E+0
5.572866E-1
4.708110E+0
7.967276E+0
9.596858E+0
9.381630E+0
7.905782E+0
5.999478E+0
4.216161E+0
2.555831E+0
9.569954E-1
-5.803466E-1
-2.179183E+0
-4.239221E+0
-6.944943E+0
-9.835146E+0
-1.211041E+1
-1.327879E+1
-1.327879E+1
-1.244863E+1
-1.137249E+1
-1.051158E+1
-1.026560E+1
-1.078830E+1
-1.164921E+1
-1.220265E+1
-1.183369E+1
-1.081905E+1
-9.804400E+0
-9.619918E+0
-1.045008E+1
-1.198743E+1
-1.334029E+1
-1.370925E+1
-1.284834E+1
-1.097278E+1
-8.297804E+0
-5.315361E+0
-2.671132E+0
-1.164537E+0
-1.010802E+0
-1.779474E+0
-2.517398E+0
-2.425157E+0
-1.318271E+0
3.420587E-1
2.002388E+0
3.201515E+0
3.785705E+0
3.816452E+0
3.662718E+0
3.631971E+0
3.785705E+0
3.847199E+0
3.724212E+0
3.447490E+0
2.955540E+0
2.156122E+0
9.877424E-1
-3.343719E-1
-1.441258E+0
-2.302170E+0
-3.316816E+0
-5.007892E+0
-7.713614E+0
-1.106502E+1
-1.417045E+1
-1.583078E+1
-1.524659E+1
-1.232564E+1
-7.867349E+0
-2.978600E+0
1.141477E+0
3.693465E+0
4.308401E+0
3.263009E+0
9.877424E-1
-1.963954E+0
-5.130880E+0
-8.205564E+0
-1.103427E+1
-1.321730E+1
-1.410896E+1
-1.306357E+1
-9.988880E+0
-5.592083E+0
-8.263214E-1
3.263009E+0
5.968730E+0
7.106364E+0
6.798895E+0
5.323047E+0
2.832553E+0
-6.110935E-1
-4.915652E+0
-9.650665E+0
-1.426269E+1
-1.816754E+1
-2.124223E+1
-2.336376E+1
-2.443990E+1
-2.431691E+1
-2.287181E+1
-2.007385E+1
-1.607676E+1
-1.115726E+1
-5.838057E+0
-9.800556E-1
2.525085E+0
4.185414E+0
4.246908E+0
3.539730E+0
2.924794E+0
2.678819E+0
2.463591E+0
1.725667E+0
3.420587E-1
-1.349018E+0
-2.824866E+0
-3.685778E+0
-3.747272E+0
-3.070841E+0
-2.209929E+0
-1.810220E+0
-2.425157E+0
-4.177727E+0
-6.729715E+0
-9.619918E+0
-1.241788E+1
-1.493912E+1
-1.706066E+1
-1.878248E+1
-2.007385E+1
-2.065804E+1
-2.010459E+1
-1.792157E+1
-1.410896E+1
-9.466185E+0
-5.346108E+0
-3.009347E+0
-3.101588E+0
-5.376854E+0
-8.912741E+0
-1.251012E+1
-1.509286E+1
-1.583078E+1
-1.432419E+1
-1.048083E+1
-4.761917E+0
1.940895E+0
8.366984E+0
1.350171E+1
1.673013E+1
1.768328E+1
1.645340E+1
1.337872E+1
9.135655E+0
4.523629E+0
3.420587E-1
-2.794119E+0
-4.515943E+0
-4.608183E+0
-3.439803E+0
-1.840967E+0
-9.185619E-1
-1.564246E+0
-4.116234E+0
-8.021083E+0
-1.223340E+1
-1.561555E+1
-1.724514E+1
-1.675319E+1
-1.438568E+1
-1.094203E+1
-7.436893E+0
-4.823411E+0
-3.624284E+0
-3.962499E+0
-5.469095E+0
-7.713614E+0
-9.958134E+0
-1.131100E+1
-1.106502E+1
-8.974235E+0
-5.315361E+0
-8.878151E-1
3.232262E+0
6.091718E+0
6.860389E+0
5.077072E+0
1.018489E+0
-4.331461E+0
-9.589171E+0
-1.327879E+1
-1.426269E+1
-1.201817E+1
-6.852703E+0
1.883245E-1
7.383085E+0
1.304050E+1
1.596145E+1
1.571548E+1
1.242557E+1
6.675908E+0
-7.340809E-1
-8.851248E+0
-1.632273E+1
-2.176492E+1
-2.391720E+1
-2.213388E+1
-1.635348E+1
-7.375399E+0
3.017034E+0
1.257930E+1
1.918987E+1
2.152663E+1
1.922062E+1
1.288677E+1
3.754958E+0
-6.360753E+0
-1.552331E+1
-2.185716E+1
-2.404019E+1
-2.182642E+1
-1.586153E+1
-7.406146E+0
1.848654E+0
1.021180E+1
1.608444E+1
1.860568E+1
1.774477E+1
1.417814E+1
8.735946E+0
2.217616E+0
-4.792665E+0
-1.134174E+1
-1.619974E+1
-1.795231E+1
-1.567705E+1
-9.404691E+0
-2.728782E-1
9.750592E+0
1.860568E+1
2.487804E+1
2.804496E+1
2.807571E+1
2.484729E+1
1.829821E+1
9.012669E+0
-1.502752E+0
-1.131100E+1
-1.825978E+1
-2.093476E+1
-1.930517E+1
-1.463165E+1
-8.728260E+0
-3.101588E+0
1.141477E+0
3.508983E+0
3.662718E+0
1.571932E+0
-2.271423E+0
-6.821956E+0
-1.072681E+1
-1.303282E+1
-1.294058E+1
-9.865893E+0
-3.439803E+0
5.784250E+0
1.623818E+1
2.580045E+1
3.302596E+1
3.745350E+1
3.896009E+1
3.739201E+1
3.296446E+1
2.653837E+1
1.949734E+1
1.319424E+1
8.274744E+0
5.046325E+0
3.508983E+0
3.385996E+0
3.816452E+0
3.631971E+0
1.664173E+0
-2.548145E+0
-8.666766E+0
-1.561555E+1
-2.164193E+1
-2.496259E+1
-2.453214E+1
-2.068878E+1
-1.543107E+1
-1.131100E+1
-1.008112E+1
-1.207967E+1
-1.681468E+1
-2.360973E+1
-3.175765E+1
-4.012079E+1
-4.703883E+1
-5.082069E+1
-4.971380E+1
-4.221157E+1
-2.809877E+1
-9.281703E+0
1.024254E+1
2.521626E+1
3.231878E+1
3.250326E+1
2.853692E+1
2.198784E+1
1.334797E+1
3.232262E+0
-7.160172E+0
-1.663020E+1
-2.370197E+1
-2.689964E+1
-2.517782E+1
-1.890546E+1
-1.032710E+1
-2.363663E+0
2.740313E+0
4.339148E+0
3.140021E+0
3.113118E-1
-3.193828E+0
-7.098677E+0
-1.149548E+1
-1.626124E+1
-2.068878E+1
-2.348674E+1
-2.330226E+1
-1.985862E+1
-1.410896E+1
-7.652121E+0
-1.502752E+0
4.339148E+0
1.021180E+1
1.620743E+1
2.161887E+1
2.521626E+1
2.583119E+1
2.318696E+1
1.786776E+1
1.116495E+1
4.492882E+0
-8.570682E-1
-4.177727E+0
-5.438348E+0
-4.946398E+0
-2.671132E+0
1.879401E+0
8.612959E+0
1.626892E+1
2.272576E+1
2.576970E+1
2.472430E+1
2.060423E+1
1.543876E+1
1.085748E+1
7.536820E+0
5.384541E+0
4.277655E+0
4.031680E+0
4.462136E+0
5.077072E+0
5.476781E+0
5.353794E+0
4.738857E+0
4.185414E+0
4.554376E+0
6.491427E+0
9.781340E+0
1.344021E+1
1.586921E+1
1.577697E+1
1.291752E+1
8.151757E+0
2.924794E+0
-1.502752E+0
-4.485196E+0
-5.715069E+0
-5.284614E+0
-3.470550E+0
-8.570682E-1
1.879401E+0
4.369895E+0
6.645161E+0
9.074163E+0
1.177988E+1
1.436262E+1
1.571548E+1
1.470083E+1
1.122644E+1
6.429933E+0
2.309857E+0
5.572866E-1
1.633426E+0
4.554376E+0
7.752048E+0
9.996568E+0
1.104196E+1
1.138018E+1
1.156466E+1
1.171839E+1
1.153391E+1
1.079599E+1
9.904326E+0
9.443125E+0
9.504618E+0
9.566112E+0
8.889681E+0
7.044870E+0
4.123920E+0
6.495271E-1
-2.394410E+0
-4.116234E+0
-4.269968E+0
-3.439803E+0
-2.701879E+0
-2.701879E+0
-2.978600E+0
-2.701879E+0
-1.472005E+0
1.268308E-1
9.569954E-1
3.113118E-1
-1.502752E+0
-3.132335E+0
-3.624284E+0
-2.794119E+0
-1.318271E+0
-2.690351E-2
7.110208E-1
8.647550E-1
8.340082E-1
1.049236E+0
1.756414E+0
2.955540E+0
4.369895E+0
5.753502E+0
7.044870E+0
8.213250E+0
9.104908E+0
9.566112E+0
9.350884E+0
8.520719E+0
7.167858E+0
5.599769E+0
4.154667E+0
2.955540E+0
1.756414E+0
3.113118E-1
-1.164537E+0
-2.056195E+0
-2.025448E+0
-1.287524E+0
-5.188530E-1
-5.188530E-1
-1.933208E+0
-4.854158E+0
-8.666766E+0
-1.207967E+1
-1.389373E+1
-1.364776E+1
-1.164921E+1
-8.543778E+0
-5.069386E+0
-1.748727E+0
9.262487E-1
2.801806E+0
3.970186E+0
4.523629E+0
4.800351E+0
5.107819E+0
5.784250E+0
6.737402E+0
7.598313E+0
7.936529E+0
7.229351E+0
5.077072E+0
1.756414E+0
-1.994701E+0
-5.315361E+0
-7.713614E+0
-9.004981E+0
-9.004981E+0
-7.621374E+0
-5.253867E+0
-2.548145E+0
-8.839715E-2
1.971641E+0
3.754958E+0
5.507528E+0
7.044870E+0
7.936529E+0
7.844288E+0
6.645161E+0
4.554376E+0
2.002388E+0
-3.958656E-1
-2.117689E+0
-2.794119E+0
-2.363663E+0
-1.010802E+0
8.032613E-1
2.463591E+0
3.478236E+0
3.877946E+0
4.123920E+0
4.462136E+0
4.769604E+0
4.646616E+0
3.754958E+0
2.002388E+0
-3.958656E-1
-3.009347E+0
-5.223120E+0
-6.422247E+0
-6.207019E+0
-4.731171E+0
-2.578891E+0
-6.110935E-1
3.728054E-1
6.533706E-2
-1.349018E+0
-3.255322E+0
-4.946398E+0
-6.176272E+0
-7.006437E+0
-7.805855E+0
-8.820500E+0
-1.005037E+1
-1.124950E+1
-1.201817E+1
-1.214116E+1
-1.167996E+1
-1.075755E+1
-9.404691E+0
-7.436893E+0
-4.977145E+0
-2.302170E+0
9.608394E-2
1.848654E+0
2.986287E+0
3.847199E+0
4.646616E+0
5.507528E+0
6.368440E+0
7.290845E+0
8.213250E+0
9.104908E+0
9.781340E+0
1.005806E+1
9.842833E+0
9.350884E+0
8.643706E+0
7.844288E+0
6.983377E+0
6.122465E+0
5.353794E+0
4.677363E+0
3.939439E+0
2.801806E+0
1.233717E+0
-4.881061E-1
-1.902461E+0
-2.609638E+0
-2.425157E+0
-1.502752E+0
-3.036251E-1
8.647550E-1
1.787160E+0
2.525085E+0
3.232262E+0
3.970186E+0
4.646616E+0
5.107819E+0
5.200059E+0
4.861844E+0
4.185414E+0
3.478236E+0
2.894047E+0
2.678819E+0
2.986287E+0
3.939439E+0
5.507528E+0
7.321591E+0
8.858934E+0
9.627605E+0
9.443125E+0
8.366984E+0
6.829642E+0
5.261553E+0
3.908693E+0
2.801806E+0
1.817907E+0
8.647550E-1
-1.191440E-1
-9.493088E-1
-1.349018E+0
-1.133790E+0
-3.036251E-1
8.032613E-1
1.910148E+0
2.678819E+0
3.078528E+0
3.201515E+0
3.232262E+0
3.385996E+0
3.816452E+0
4.369895E+0
4.708110E+0
4.523629E+0
3.631971E+0
2.156122E+0
4.342992E-1
-1.133790E+0
-2.302170E+0
-2.947853E+0
-3.070841E+0
-2.886360E+0
-2.425157E+0
-1.533499E+0
-3.651187E-1
4.342992E-1
6.187802E-1
1.079983E+0
2.340603E+0
3.693465E+0
4.339148E+0
4.369895E+0
4.062427E+0
3.601224E+0
3.047781E+0
2.402097E+0
1.910148E+0
1.571932E+0
1.387451E+0
1.295211E+0
1.233717E+0
1.264464E+0
1.479692E+0
2.063882E+0
2.894047E+0
3.754958E+0
4.369895E+0
4.585123E+0
4.369895E+0
3.908693E+0
3.385996E+0
2.894047E+0
2.525085E+0
2.371350E+0
2.432844E+0
2.678819E+0
2.955540E+0
3.201515E+0
3.508983E+0
4.062427E+0
4.861844E+0
5.722756E+0
6.368440E+0
6.460681E+0
5.784250E+0
4.400641E+0
2.494338E+0
4.650461E-1
-1.472005E+0
-3.040094E+0
-4.208474E+0
-5.007892E+0
-5.530588E+0
-5.868804E+0
-5.961044E+0
-5.838057E+0
-5.376854E+0
-4.577436E+0
-3.439803E+0
-2.056195E+0
-7.340809E-1
3.728054E-1
1.141477E+0
1.571932E+0
1.725667E+0
1.725667E+0
1.725667E+0
1.879401E+0
2.156122E+0
2.525085E+0
2.863300E+0
3.047781E+0
3.078528E+0
3.047781E+0
3.109275E+0
3.385996E+0
3.877946E+0
4.431389E+0
4.861844E+0
4.954085E+0
4.769604E+0
4.369895E+0
4.000933E+0
3.662718E+0
3.263009E+0
2.678819E+0
1.787160E+0
7.110208E-1
-3.343719E-1
-1.133790E+0
-1.533499E+0
-1.441258E+0
-7.955746E-1
3.113118E-1
1.664173E+0
3.047781E+0
4.154667E+0
4.892592E+0
5.261553E+0
5.446034E+0
5.538275E+0
5.569022E+0
5.507528E+0
5.261553E+0
4.892592E+0
4.492882E+0
4.185414E+0
4.093174E+0
4.308401E+0
4.861844E+0
5.538275E+0
6.091718E+0
6.245452E+0
5.937984E+0
5.261553E+0
4.462136E+0
3.724212E+0
3.232262E+0
2.986287E+0
2.924794E+0
2.924794E+0
2.924794E+0
2.863300E+0
2.863300E+0
3.047781E+0
3.508983E+0
4.308401E+0
5.261553E+0
6.183959E+0
6.921883E+0
7.321591E+0
7.321591E+0
7.014123E+0
6.522174E+0
5.999478E+0
5.538275E+0
5.200059E+0
4.954085E+0
4.800351E+0
4.769604E+0
4.954085E+0
5.446034E+0
6.214705E+0
7.229351E+0
8.243997E+0
9.074163E+0
9.535364E+0
9.566112E+0
9.197149E+0
8.489972E+0
7.567567E+0
6.460681E+0
5.261553E+0
3.970186E+0
2.740313E+0
1.633426E+0
7.417677E-1
6.533706E-2
-4.266124E-1
-7.033340E-1
-8.570682E-1
-9.800556E-1
-1.041549E+0
-1.133790E+0
-1.256777E+0
-1.318271E+0
-1.287524E+0
-1.195283E+0
-9.800556E-1
-5.495998E-1
3.459024E-2
7.110208E-1
1.418198E+0
2.063882E+0
2.586578E+0
2.955540E+0
3.109275E+0
3.017034E+0
2.709565E+0
2.217616E+0
1.664173E+0
1.110730E+0
6.495271E-1
3.113118E-1
1.268308E-1
3.459024E-2
9.608394E-2
2.190713E-1
4.035524E-1
5.572866E-1
6.495271E-1
6.495271E-1
4.650461E-1
6.533706E-2
-5.803466E-1
-1.318271E+0
-2.025448E+0
-2.609638E+0
-3.040094E+0
-3.255322E+0
-3.255322E+0
-3.040094E+0
-2.701879E+0
-2.209929E+0
-1.656486E+0
-1.010802E+0
-3.343719E-1
3.113118E-1
9.262487E-1
1.571932E+0
2.217616E+0
2.771059E+0
3.047781E+0
3.017034E+0
2.740313E+0
2.432844E+0
2.156122E+0
2.002388E+0
2.002388E+0
2.125376E+0
2.371350E+0
2.617325E+0
2.771059E+0
2.801806E+0
2.648072E+0
2.309857E+0
1.787160E+0
1.079983E+0
2.805650E-1
-6.110935E-1
-1.441258E+0
-2.086942E+0
-2.455904E+0
-2.548145E+0
-2.425157E+0
-2.148436E+0
-1.748727E+0
-1.318271E+0
-8.570682E-1
-4.266124E-1
-5.765033E-2
1.575776E-1
1.883245E-1
9.608394E-2
-1.191440E-1
-3.036251E-1
-4.573593E-1
-5.188530E-1
-4.881061E-1
-3.343719E-1
-8.839715E-2
1.575776E-1
3.420587E-1
4.650461E-1
7.110208E-1
1.079983E+0
1.571932E+0
2.094629E+0
2.586578E+0
2.955540E+0
3.170768E+0
3.263009E+0
3.263009E+0
3.170768E+0
3.017034E+0
2.740313E+0
2.340603E+0
1.848654E+0
1.295211E+0
6.495271E-1
3.843367E-3
-5.803466E-1
-9.493088E-1
-1.103043E+0
-9.493088E-1
-5.495998E-1
-2.690351E-2
4.957928E-1
9.262487E-1
1.202970E+0
1.325958E+0
1.264464E+0
1.049236E+0
7.110208E-1
2.190713E-1
-3.651187E-1
-9.800556E-1
-1.533499E+0
-1.963954E+0
-2.179183E+0
-2.148436E+0
-1.840967E+0
-1.379765E+0
-8.263214E-1
-2.728782E-1
1.883245E-1
6.187802E-1
9.262487E-1
1.141477E+0
1.264464E+0
1.295211E+0
1.264464E+0
1.172223E+0
1.049236E+0
8.955018E-1
7.725144E-1
6.802738E-1
6.802738E-1
7.417677E-1
8.032613E-1
8.032613E-1
7.725144E-1
7.110208E-1
6.187802E-1
5.265397E-1
3.728054E-1
1.575776E-1
-5.765033E-2
-3.036251E-1
-6.725872E-1
-1.226030E+0
-1.902461E+0
-2.548145E+0
-3.070841E+0
-3.470550E+0
-3.808765E+0
-4.054740E+0
-4.208474E+0
-4.177727E+0
-3.962499E+0
-3.501297E+0
-2.855613E+0
-2.086942E+0
-1.287524E+0
-5.495998E-1
6.533706E-2
5.572866E-1
9.262487E-1
1.110730E+0
1.172223E+0
1.110730E+0
9.877424E-1
8.340082E-1
7.110208E-1
6.802738E-1
7.417677E-1
8.647550E-1
1.049236E+0
1.233717E+0
1.356705E+0
1.479692E+0
1.479692E+0
1.356705E+0
1.079983E+0
7.725144E-1
5.572866E-1
4.035524E-1
2.498181E-1
9.608394E-2
-8.839715E-2
-3.651187E-1
-6.725872E-1
-1.010802E+0
-1.287524E+0
-1.502752E+0
-1.656486E+0
-1.687233E+0
-1.594992E+0
-1.410512E+0
-1.133790E+0
-8.263214E-1
-5.188530E-1
-2.113845E-1
3.843367E-3
2.190713E-1
3.728054E-1
5.572866E-1
7.110208E-1
7.725144E-1
7.417677E-1
6.187802E-1
4.650461E-1
4.035524E-1
4.342992E-1
4.650461E-1
5.265397E-1
5.265397E-1
4.342992E-1
3.420587E-1
2.805650E-1
2.498181E-1
1.575776E-1
3.843367E-3
-2.113845E-1
-5.188530E-1
-9.185619E-1
-1.410512E+0
-1.871714E+0
-2.363663E+0
-2.855613E+0
-3.316816E+0
-3.716524E+0
-3.993246E+0
-4.208474E+0
-4.300715E+0
-4.300715E+0
-4.362208E+0
-4.454449E+0
-4.577436E+0
-4.608183E+0
-4.485196E+0
-4.177727E+0
-3.655031E+0
-3.070841E+0
-2.486651E+0
-1.963954E+0
-1.472005E+0
-1.041549E+0
-6.418403E-1
-3.343719E-1
-1.806377E-1
-1.498908E-1
-2.113845E-1
-3.343719E-1
-4.266124E-1
-5.495998E-1
-6.110935E-1
-6.725872E-1
-7.648277E-1
-9.185619E-1
-1.195283E+0
-1.533499E+0
-1.902461E+0
-2.332917E+0
-2.732626E+0
-3.070841E+0
-3.286069E+0
-3.347562E+0
-3.316816E+0
-3.132335E+0
-2.824866E+0
-2.363663E+0
-1.810220E+0
-1.133790E+0
-3.651187E-1
4.650461E-1
1.202970E+0
1.787160E+0
2.217616E+0
2.463591E+0
2.586578E+0
2.586578E+0
2.463591E+0
2.309857E+0
2.248363E+0
2.217616E+0
2.279110E+0
2.309857E+0
2.309857E+0
2.279110E+0
2.186869E+0
2.094629E+0
2.063882E+0
2.094629E+0
2.156122E+0
2.156122E+0
1.940895E+0
1.571932E+0
1.049236E+0
4.650461E-1
-5.765033E-2
-4.881061E-1
-6.725872E-1
-7.033340E-1
-6.418403E-1
-5.188530E-1
-3.651187E-1
-8.839715E-2
3.113118E-1
6.802738E-1
9.877424E-1
1.264464E+0
1.541186E+0
1.787160E+0
1.940895E+0
2.094629E+0
2.186869E+0
2.186869E+0
2.125376E+0
1.971641E+0
1.725667E+0
1.356705E+0
9.877424E-1
5.880334E-1
1.575776E-1
-1.806377E-1
-4.573593E-1
-7.033340E-1
-9.185619E-1
-1.195283E+0
-1.441258E+0
-1.625739E+0
-1.656486E+0
-1.533499E+0
-1.318271E+0
-1.103043E+0
-9.493088E-1
-8.570682E-1
-8.878151E-1
-9.185619E-1
-9.493088E-1
-9.185619E-1
-9.493088E-1
-9.185619E-1
-8.263214E-1
-5.803466E-1
-2.421314E-1
1.268308E-1
4.342992E-1
7.110208E-1
9.262487E-1
1.079983E+0
1.233717E+0
1.387451E+0
1.571932E+0
1.787160E+0
1.971641E+0
2.063882E+0
2.033135E+0
1.910148E+0
1.694920E+0
1.418198E+0
1.141477E+0
9.262487E-1
7.725144E-1
7.417677E-1
8.032613E-1
9.569954E-1
1.110730E+0
1.202970E+0
1.141477E+0
9.877424E-1
7.725144E-1
5.265397E-1
3.420587E-1
3.420587E-1
5.265397E-1
8.032613E-1
1.079983E+0
1.295211E+0
1.418198E+0
1.602679E+0
1.848654E+0
2.125376E+0
2.402097E+0
2.678819E+0
2.924794E+0
3.109275E+0
3.232262E+0
3.293756E+0
3.263009E+0
3.109275E+0
2.832553E+0
2.525085E+0
2.217616E+0
1.940895E+0
1.633426E+0
1.356705E+0
1.141477E+0
9.877424E-1
9.262487E-1
8.955018E-1
8.340082E-1
7.725144E-1
6.802738E-1
5.880334E-1
5.265397E-1
5.265397E-1
6.187802E-1
7.725144E-1
9.569954E-1
1.141477E+0
1.325958E+0
1.448945E+0
1.510439E+0
1.510439E+0
1.510439E+0
1.479692E+0
1.510439E+0
1.541186E+0
1.541186E+0
1.541186E+0
1.571932E+0
1.602679E+0
1.664173E+0
1.756414E+0
1.787160E+0
1.787160E+0
1.756414E+0
1.664173E+0
1.571932E+0
1.510439E+0
1.510439E+0
1.571932E+0
1.787160E+0
2.002388E+0
2.217616E+0
2.371350E+0
2.402097E+0
2.279110E+0
2.063882E+0
1.848654E+0
1.602679E+0
1.356705E+0
1.110730E+0
9.262487E-1
7.417677E-1
5.572866E-1
3.728054E-1
1.883245E-1
-2.690351E-2
-1.806377E-1
-2.728782E-1
-2.113845E-1
-5.765033E-2
2.190713E-1
5.265397E-1
7.417677E-1
8.647550E-1
8.340082E-1
7.110208E-1
5.265397E-1
3.420587E-1
2.190713E-1
1.575776E-1
1.575776E-1
1.883245E-1
2.190713E-1
2.805650E-1
3.420587E-1
4.035524E-1
4.035524E-1
3.420587E-1
2.498181E-1
1.883245E-1
1.268308E-1
9.608394E-2
9.608394E-2
1.268308E-1
1.575776E-1
6.533706E-2
-1.191440E-1
-3.651187E-1
-6.110935E-1
-8.263214E-1
-9.493088E-1
-1.010802E+0
-1.041549E+0
-1.041549E+0
-9.185619E-1
-7.033340E-1
-5.188530E-1
-3.958656E-1
-3.651187E-1
-3.343719E-1
-3.343719E-1
-3.036251E-1
-3.343719E-1
-3.651187E-1
-3.651187E-1
-3.343719E-1
-2.113845E-1
-1.191440E-1
-8.839715E-2
-1.191440E-1
-1.498908E-1
-8.839715E-2
6.533706E-2
2.498181E-1
3.728054E-1
4.035524E-1
4.035524E-1
3.728054E-1
3.113118E-1
1.883245E-1
3.459024E-2
-1.498908E-1
-3.651187E-1
-6.110935E-1
-8.570682E-1
-1.072296E+0
-1.318271E+0
-1.533499E+0
-1.687233E+0
-1.810220E+0
-1.840967E+0
-1.810220E+0
-1.717980E+0
-1.564246E+0
-1.441258E+0
-1.318271E+0
-1.226030E+0
-1.164537E+0
-1.072296E+0
-9.800556E-1
-8.263214E-1
-6.725872E-1
-5.188530E-1
-3.958656E-1
-2.728782E-1
-8.839715E-2
1.268308E-1
4.342992E-1
7.110208E-1
1.018489E+0
1.295211E+0
1.448945E+0
1.448945E+0
1.356705E+0
1.202970E+0
1.049236E+0
8.955018E-1
7.417677E-1
5.880334E-1
4.342992E-1
3.728054E-1
4.035524E-1
4.342992E-1
4.650461E-1
4.342992E-1
4.957928E-1
6.187802E-1
8.032613E-1
1.079983E+0
1.356705E+0
1.664173E+0
1.910148E+0
2.094629E+0
2.125376E+0
2.002388E+0
1.848654E+0
1.664173E+0
1.448945E+0
1.172223E+0
8.955018E-1
6.802738E-1
5.265397E-1
4.650461E-1
3.728054E-1
2.805650E-1
1.883245E-1
1.268308E-1
1.268308E-1
9.608394E-2
1.268308E-1
1.575776E-1
2.190713E-1
3.113118E-1
4.035524E-1
4.342992E-1
4.035524E-1
3.728054E-1
3.420587E-1
2.805650E-1
2.190713E-1
1.575776E-1
9.608394E-2
3.459024E-2
-5.765033E-2
-1.498908E-1
-3.343719E-1
-5.188530E-1
-7.033340E-1
-8.570682E-1
-1.041549E+0
-1.256777E+0
-1.502752E+0
-1.717980E+0
-1.840967E+0
-1.871714E+0
-1.871714E+0
-1.871714E+0
-1.871714E+0
-1.810220E+0
-1.748727E+0
-1.656486E+0
-1.594992E+0
-1.533499E+0
-1.502752E+0
-1.472005E+0
-1.502752E+0
-1.472005E+0
-1.441258E+0
-1.379765E+0
-1.287524E+0
-1.195283E+0
-1.041549E+0
-9.185619E-1
-8.570682E-1
-8.263214E-1
-8.263214E-1
-8.570682E-1
-8.570682E-1
-9.185619E-1
-1.010802E+0
-1.072296E+0
-1.133790E+0
-1.103043E+0
-1.041549E+0
-8.878151E-1
-7.340809E-1
-4.881061E-1
-2.113845E-1
9.608394E-2
4.650461E-1
8.955018E-1
1.295211E+0
1.602679E+0
1.694920E+0
1.633426E+0
1.418198E+0
1.110730E+0
7.417677E-1
4.035524E-1
1.883245E-1
6.533706E-2
6.533706E-2
6.533706E-2
9.608394E-2
1.268308E-1
1.883245E-1
2.805650E-1
2.805650E-1
1.883245E-1
6.533706E-2
-1.498908E-1
-4.573593E-1
-8.878151E-1
-1.349018E+0
-1.779474E+0
-2.117689E+0
-2.455904E+0
-2.671132E+0
-2.763372E+0
-2.671132E+0
-2.486651E+0
-2.240676E+0
-2.025448E+0
-1.933208E+0
-1.963954E+0
-1.994701E+0
-2.056195E+0
-2.148436E+0
-2.271423E+0
-2.455904E+0
-2.609638E+0
-2.732626E+0
-2.824866E+0
-2.855613E+0
-2.824866E+0
-2.609638E+0
-2.271423E+0
-1.840967E+0
-1.410512E+0
-1.103043E+0
-8.878151E-1
-7.340809E-1
-6.725872E-1
-7.033340E-1
-7.648277E-1
-9.185619E-1
-1.103043E+0
-1.379765E+0
-1.717980E+0
-2.025448E+0
-2.302170E+0
-2.578891E+0
-2.794119E+0
-2.978600E+0
-3.070841E+0
-3.040094E+0
-2.917107E+0
-2.732626E+0
-2.609638E+0
-2.548145E+0
-2.578891E+0
-2.701879E+0
-2.855613E+0
-3.101588E+0
-3.316816E+0
-3.470550E+0
-3.562790E+0
-3.532044E+0
-3.347562E+0
-2.978600E+0
-2.548145E+0
-2.086942E+0
-1.656486E+0
-1.256777E+0
-8.878151E-1
-5.803466E-1
-3.036251E-1
-8.839715E-2
3.459024E-2
6.533706E-2
-2.690351E-2
-2.113845E-1
-4.266124E-1
-6.418403E-1
-8.878151E-1
-1.103043E+0
-1.256777E+0
-1.379765E+0
-1.349018E+0
-1.164537E+0
-8.263214E-1
-5.495998E-1
-3.958656E-1
-3.958656E-1
-4.573593E-1
-4.573593E-1
-4.573593E-1
-5.803466E-1
-8.570682E-1
-1.195283E+0
-1.472005E+0
-1.687233E+0
-1.902461E+0
-2.179183E+0
-2.486651E+0
-2.763372E+0
-2.978600E+0
-3.101588E+0
-3.163081E+0
-3.132335E+0
-3.040094E+0
-2.855613E+0
-2.732626E+0
-2.640385E+0
-2.578891E+0
-2.425157E+0
-2.179183E+0
-1.994701E+0
-1.902461E+0
-1.840967E+0
-1.687233E+0
-1.410512E+0
-1.010802E+0
-6.418403E-1
-4.573593E-1
-4.266124E-1
-5.495998E-1
-7.648277E-1
-1.010802E+0
-1.287524E+0
-1.533499E+0
-1.779474E+0
-1.963954E+0
-2.179183E+0
-2.394410E+0
-2.609638E+0
-2.794119E+0
-2.917107E+0
-2.947853E+0
-2.886360E+0
-2.732626E+0
-2.486651E+0
-2.179183E+0
-1.840967E+0
-1.502752E+0
-1.133790E+0
-6.725872E-1
-2.113845E-1
6.533706E-2
9.608394E-2
-5.765033E-2
-2.113845E-1
-1.806377E-1
-8.839715E-2
3.843367E-3
1.575776E-1
3.420587E-1
5.880334E-1
7.417677E-1
7.110208E-1
5.572866E-1
2.805650E-1
-1.191440E-1
-6.110935E-1
-1.103043E+0
-1.564246E+0
-1.902461E+0
-2.209929E+0
-2.578891E+0
-3.009347E+0
-3.501297E+0
-3.901006E+0
-4.239221E+0
-4.485196E+0
-4.515943E+0
-4.300715E+0
-3.839512E+0
-3.163081E+0
-2.363663E+0
-1.502752E+0
-7.955746E-1
-2.421314E-1
6.533706E-2
1.883245E-1
2.805650E-1
3.728054E-1
4.957928E-1
6.495271E-1
6.802738E-1
5.880334E-1
2.805650E-1
-2.113845E-1
-8.263214E-1
-1.533499E+0
-2.209929E+0
-2.732626E+0
-3.009347E+0
-3.040094E+0
-3.009347E+0
-3.070841E+0
-3.347562E+0
-3.808765E+0
-4.239221E+0
-4.638930E+0
-5.007892E+0
-5.284614E+0
-5.407601E+0
-5.315361E+0
-4.946398E+0
-4.392955E+0
-3.685778E+0
-2.947853E+0
-2.179183E+0
-1.533499E+0
-1.103043E+0
-8.263214E-1
-6.110935E-1
-3.651187E-1
-2.690351E-2
4.342992E-1
7.725144E-1
9.262487E-1
9.877424E-1
1.079983E+0
1.172223E+0
1.233717E+0
1.295211E+0
1.479692E+0
1.694920E+0
1.756414E+0
1.571932E+0
1.110730E+0
3.113118E-1
-6.110935E-1
-1.533499E+0
-2.363663E+0
-2.917107E+0
-3.070841E+0
-2.855613E+0
-2.425157E+0
-2.025448E+0
-1.502752E+0
-7.648277E-1
1.268308E-1
9.877424E-1
1.633426E+0
2.094629E+0
2.525085E+0
2.986287E+0
3.109275E+0
2.709565E+0
1.848654E+0
8.647550E-1
-2.690351E-2
-6.418403E-1
-9.185619E-1
-9.800556E-1
-9.800556E-1
-9.800556E-1
-1.072296E+0
-1.287524E+0
-1.502752E+0
-1.687233E+0
-1.779474E+0
-1.810220E+0
-1.717980E+0
-1.594992E+0
-1.441258E+0
-1.195283E+0
-1.010802E+0
-9.185619E-1
-8.878151E-1
-7.648277E-1
-4.573593E-1
3.459024E-2
9.569954E-1
2.402097E+0
4.154667E+0
5.876490E+0
7.260098E+0
8.121010E+0
8.489972E+0
8.397731E+0
7.998022E+0
7.413832E+0
6.675908E+0
5.814997E+0
4.923338E+0
4.123920E+0
3.385996E+0
2.617325E+0
1.510439E+0
-5.765033E-2
-2.025448E+0
-4.116234E+0
-5.991791E+0
-7.436893E+0
-8.451538E+0
-9.312450E+0
-1.038859E+1
-1.180294E+1
-1.337103E+1
-1.478539E+1
-1.570779E+1
-1.604601E+1
-1.570779E+1
-1.463165E+1
-1.275610E+1
-1.017336E+1
-7.098677E+0
-3.747272E+0
-1.498908E-1
3.539730E+0
7.044870E+0
1.011955E+1
1.276378E+1
1.510054E+1
1.734506E+1
1.931286E+1
2.075796E+1
2.143439E+1
2.121917E+1
2.020452E+1
1.842120E+1
1.617668E+1
1.380918E+1
1.147242E+1
9.227897E+0
6.952630E+0
4.246908E+0
1.049236E+0
-2.363663E+0
-5.684323E+0
-8.820500E+0
-1.155697E+1
-1.370925E+1
-1.555406E+1
-1.715290E+1
-1.813680E+1
-1.804455E+1
-1.681468E+1
-1.484688E+1
-1.260236E+1
-1.038859E+1
-8.236311E+0
-6.022538E+0
-3.470550E+0
-7.033340E-1
1.817907E+0
3.939439E+0
5.845743E+0
7.536820E+0
8.981921E+0
1.048852E+1
1.211810E+1
1.380918E+1
1.516204E+1
1.586921E+1
1.583847E+1
1.534652E+1
1.482382E+1
1.442411E+1
1.365544E+1
1.202586E+1
9.658351E+0
7.044870E+0
4.677363E+0
2.617325E+0
7.725144E-1
-1.010802E+0
-3.009347E+0
-5.161626E+0
-7.252412E+0
-9.004981E+0
-1.026560E+1
-1.069606E+1
-1.001963E+1
-8.636019E+0
-7.283158E+0
-6.268513E+0
-5.438348E+0
-4.761917E+0
-4.269968E+0
-3.901006E+0
-3.378309E+0
-2.486651E+0
-1.103043E+0
7.110208E-1
2.709565E+0
4.400641E+0
5.446034E+0
5.845743E+0
5.722756E+0
4.954085E+0
3.785705E+0
2.586578E+0
1.510439E+0
3.728054E-1
-8.570682E-1
-2.240676E+0
-3.839512E+0
-5.653576E+0
-7.436893E+0
-9.035728E+0
-1.035784E+1
-1.146473E+1
-1.211041E+1
-1.207967E+1
-1.121876E+1
-9.650665E+0
-7.744361E+0
-6.084032E+0
-5.007892E+0
-4.239221E+0
-3.378309E+0
-2.271423E+0
-9.493088E-1
7.110208E-1
2.648072E+0
4.677363E+0
6.522174E+0
8.028770E+0
9.104908E+0
9.719846E+0
9.935074E+0
1.002731E+1
1.024254E+1
1.067300E+1
1.125719E+1
1.162615E+1
1.138018E+1
1.036553E+1
8.766693E+0
7.014123E+0
5.384541E+0
3.970186E+0
2.678819E+0
1.418198E+0
9.608394E-2
-1.072296E+0
-1.871714E+0
-2.209929E+0
-2.363663E+0
-2.824866E+0
-3.778018E+0
-5.038639E+0
-6.207019E+0
-6.914197E+0
-7.067931E+0
-6.852703E+0
-6.637475E+0
-6.575981E+0
-6.514488E+0
-6.330007E+0
-5.868804E+0
-5.130880E+0
-4.300715E+0
-3.593537E+0
-3.040094E+0
-2.486651E+0
-1.625739E+0
-2.113845E-1
1.633426E+0
3.478236E+0
4.769604E+0
5.415288E+0
5.692009E+0
5.907237E+0
6.337693E+0
6.952630E+0
7.629060E+0
7.967276E+0
7.844288E+0
7.290845E+0
6.460681E+0
5.569022E+0
4.800351E+0
4.277655E+0
3.785705E+0
3.047781E+0
1.910148E+0
5.265397E-1
-8.878151E-1
-2.209929E+0
-3.593537E+0
-5.038639E+0
-6.422247E+0
-7.467639E+0
-8.051829E+0
-8.205564E+0
-8.021083E+0
-7.559880E+0
-6.821956E+0
-5.899550E+0
-4.823411E+0
-3.685778E+0
-2.394410E+0
-9.493088E-1
6.495271E-1
2.248363E+0
3.631971E+0
4.708110E+0
5.538275E+0
6.214705E+0
6.798895E+0
7.290845E+0
7.598313E+0
7.782794E+0
7.844288E+0
7.813541E+0
7.782794E+0
7.782794E+0
7.875034E+0
7.998022E+0
7.998022E+0
7.721301E+0
7.075617E+0
6.153212E+0
5.046325E+0
3.877946E+0
2.648072E+0
1.356705E+0
6.533706E-2
-1.103043E+0
-2.086942E+0
-2.855613E+0
-3.409056E+0
-3.716524E+0
-3.778018E+0
-3.716524E+0
-3.501297E+0
-3.224575E+0
-2.824866E+0
-2.302170E+0
-1.656486E+0
-9.185619E-1
-1.806377E-1
4.035524E-1
7.725144E-1
8.955018E-1
7.725144E-1
4.342992E-1
3.459024E-2
-3.651187E-1
-6.418403E-1
-7.340809E-1
-5.803466E-1
-2.421314E-1
6.533706E-2
1.575776E-1
3.459024E-2
-3.651187E-1
-9.800556E-1
-1.687233E+0
-2.425157E+0
-3.040094E+0
-3.470550E+0
-3.747272E+0
-3.870259E+0
-3.839512E+0
-3.778018E+0
-3.562790E+0
-3.163081E+0
-2.578891E+0
-1.933208E+0
-1.256777E+0
-5.188530E-1
3.420587E-1
1.325958E+0
2.248363E+0
2.894047E+0
3.140021E+0
3.109275E+0
2.924794E+0
2.771059E+0
2.740313E+0
2.955540E+0
3.324503E+0
3.754958E+0
4.123920E+0
4.339148E+0
4.400641E+0
4.308401E+0
3.939439E+0
3.232262E+0
2.248363E+0
1.141477E+0
1.268308E-1
-7.955746E-1
-1.594992E+0
-2.240676E+0
-2.763372E+0
-3.101588E+0
-3.316816E+0
-3.347562E+0
-3.101588E+0
-2.609638E+0
-1.994701E+0
-1.379765E+0
-8.878151E-1
-6.110935E-1
-4.881061E-1
-5.188530E-1
-6.725872E-1
-8.570682E-1
-1.041549E+0
-1.256777E+0
-1.472005E+0
-1.656486E+0
-1.717980E+0
-1.594992E+0
-1.287524E+0
-7.648277E-1
-1.498908E-1
4.035524E-1
8.340082E-1
1.110730E+0
1.233717E+0
1.264464E+0
1.233717E+0
1.079983E+0
7.110208E-1
2.190713E-1
-2.421314E-1
-4.881061E-1
-3.958656E-1
-2.690351E-2
5.265397E-1
1.049236E+0
1.479692E+0
1.725667E+0
1.848654E+0
1.879401E+0
1.817907E+0
1.602679E+0
1.202970E+0
6.495271E-1
3.843367E-3
-7.033340E-1
-1.379765E+0
-1.902461E+0
-2.302170E+0
-2.578891E+0
-2.732626E+0
-2.732626E+0
-2.548145E+0
-2.179183E+0
-1.687233E+0
-1.164537E+0
-7.033340E-1
-3.651187E-1
-5.765033E-2
2.498181E-1
6.187802E-1
9.877424E-1
1.356705E+0
1.664173E+0
1.848654E+0
1.971641E+0
2.063882E+0
2.217616E+0
2.463591E+0
2.740313E+0
3.078528E+0
3.478236E+0
3.877946E+0
4.277655E+0
4.615870E+0
4.831097E+0
4.923338E+0
4.954085E+0
4.861844E+0
4.646616E+0
4.277655E+0
3.847199E+0
3.416743E+0
2.955540E+0
2.402097E+0
1.848654E+0
1.325958E+0
8.340082E-1
3.420587E-1
-1.806377E-1
-6.725872E-1
-1.103043E+0
-1.349018E+0
-1.502752E+0
-1.533499E+0
-1.533499E+0
-1.441258E+0
-1.287524E+0
-1.041549E+0
-7.033340E-1
-3.036251E-1
1.268308E-1
5.880334E-1
9.877424E-1
1.264464E+0
1.448945E+0
1.479692E+0
1.325958E+0
9.877424E-1
4.650461E-1
-1.806377E-1
-8.570682E-1
-1.472005E+0
-1.902461E+0
-2.117689E+0
-2.025448E+0
-1.717980E+0
-1.133790E+0
-3.343719E-1
6.495271E-1
1.664173E+0
2.586578E+0
3.324503E+0
3.816452E+0
4.062427E+0
4.154667E+0
4.154667E+0
4.062427E+0
3.847199E+0
3.570477E+0
3.263009E+0
2.924794E+0
2.525085E+0
2.063882E+0
1.571932E+0
1.202970E+0
9.262487E-1
8.032613E-1
8.647550E-1
1.141477E+0
1.602679E+0
2.217616E+0
3.047781E+0
4.031680E+0
4.984832E+0
5.814997E+0
6.460681E+0
6.860389E+0
6.983377E+0
6.860389E+0
6.491427E+0
5.845743E+0
4.984832E+0
3.970186E+0
2.894047E+0
1.848654E+0
9.262487E-1
1.268308E-1
-4.573593E-1
-8.570682E-1
-1.010802E+0
-8.570682E-1
-3.343719E-1
4.957928E-1
1.541186E+0
2.678819E+0
3.724212E+0
4.554376E+0
5.107819E+0
5.323047E+0
5.261553E+0
4.892592E+0
4.216161E+0
3.232262E+0
2.094629E+0
8.955018E-1
-1.806377E-1
-1.010802E+0
-1.502752E+0
-1.564246E+0
-1.133790E+0
-2.421314E-1
1.110730E+0
2.801806E+0
4.585123E+0
6.276199E+0
7.629060E+0
8.459225E+0
8.735946E+0
8.489972E+0
7.813541E+0
6.798895E+0
5.630516E+0
4.400641E+0
3.140021E+0
1.879401E+0
7.110208E-1
-3.651187E-1
-1.349018E+0
-2.179183E+0
-2.824866E+0
-3.286069E+0
-3.470550E+0
-3.224575E+0
-2.548145E+0
-1.472005E+0
-2.728782E-1
8.647550E-1
1.756414E+0
2.279110E+0
2.494338E+0
2.555831E+0
2.586578E+0
2.709565E+0
2.924794E+0
3.170768E+0
3.355249E+0
3.293756E+0
2.955540E+0
2.309857E+0
1.479692E+0
6.495271E-1
-2.690351E-2
-3.343719E-1
-8.839715E-2
6.802738E-1
1.787160E+0
2.955540E+0
3.847199E+0
4.246908E+0
4.185414E+0
3.847199E+0
3.447490E+0
3.201515E+0
3.047781E+0
2.894047E+0
2.525085E+0
1.848654E+0
9.262487E-1
-1.498908E-1
-1.287524E+0
-2.425157E+0
-3.470550E+0
-4.177727E+0
-4.177727E+0
-3.255322E+0
-1.441258E+0
8.647550E-1
3.232262E+0
5.169313E+0
6.306946E+0
6.675908E+0
6.460681E+0
5.937984E+0
5.415288E+0
4.861844E+0
4.308401E+0
3.662718E+0
2.955540E+0
2.248363E+0
1.571932E+0
9.877424E-1
4.957928E-1
2.190713E-1
2.805650E-1
8.032613E-1
1.817907E+0
3.078528E+0
4.246908E+0
4.892592E+0
4.769604E+0
4.000933E+0
2.832553E+0
1.633426E+0
6.187802E-1
-1.498908E-1
-8.263214E-1
-1.502752E+0
-2.240676E+0
-2.978600E+0
-3.562790E+0
-3.901006E+0
-3.962499E+0
-3.778018E+0
-3.255322E+0
-2.363663E+0
-1.072296E+0
4.650461E-1
2.033135E+0
3.324503E+0
4.000933E+0
4.000933E+0
3.324503E+0
2.279110E+0
1.110730E+0
1.268308E-1
-5.188530E-1
-7.033340E-1
-5.188530E-1
-8.839715E-2
3.728054E-1
7.417677E-1
9.569954E-1
9.877424E-1
1.018489E+0
1.172223E+0
1.602679E+0
2.279110E+0
2.894047E+0
3.201515E+0
2.955540E+0
2.033135E+0
4.957928E-1
-1.349018E+0
-3.193828E+0
-4.700424E+0
-5.653576E+0
-6.053285E+0
-5.868804E+0
-5.223120E+0
-4.300715E+0
-3.409056E+0
-2.732626E+0
-2.179183E+0
-1.717980E+0
-1.133790E+0
-3.958656E-1
4.650461E-1
1.233717E+0
1.787160E+0
1.910148E+0
1.479692E+0
5.572866E-1
-7.340809E-1
-2.179183E+0
-3.501297E+0
-4.454449E+0
-4.761917E+0
-4.362208E+0
-3.286069E+0
-1.717980E+0
3.843367E-3
1.571932E+0
2.709565E+0
3.355249E+0
3.570477E+0
3.570477E+0
3.447490E+0
3.263009E+0
2.894047E+0
2.340603E+0
1.418198E+0
1.575776E-1
-1.379765E+0
-3.009347E+0
-4.515943E+0
-5.684323E+0
-6.299260E+0
-6.330007E+0
-5.838057E+0
-4.946398E+0
-3.747272E+0
-2.486651E+0
-1.349018E+0
-4.573593E-1
1.268308E-1
5.265397E-1
8.647550E-1
1.141477E+0
1.325958E+0
1.387451E+0
1.233717E+0
8.032613E-1
1.575776E-1
-6.418403E-1
-1.533499E+0
-2.455904E+0
-3.163081E+0
-3.470550E+0
-3.224575E+0
-2.425157E+0
-1.256777E+0
3.459024E-2
1.233717E+0
2.186869E+0
2.832553E+0
3.201515E+0
3.355249E+0
3.324503E+0
3.109275E+0
2.678819E+0
1.971641E+0
9.569954E-1
-3.958656E-1
-1.994701E+0
-3.655031E+0
-5.161626E+0
-6.299260E+0
-6.914197E+0
-6.914197E+0
-6.299260E+0
-5.161626E+0
-3.624284E+0
-1.902461E+0
-8.839715E-2
1.571932E+0
2.924794E+0
3.816452E+0
4.246908E+0
4.246908E+0
3.908693E+0
3.355249E+0
2.617325E+0
1.848654E+0
1.049236E+0
2.498181E-1
-5.495998E-1
-1.318271E+0
-1.871714E+0
-2.086942E+0
-1.902461E+0
-1.287524E+0
-3.343719E-1
8.340082E-1
2.063882E+0
3.170768E+0
3.970186E+0
4.369895E+0
4.369895E+0
4.062427E+0
3.478236E+0
2.678819E+0
1.694920E+0
6.187802E-1
-5.495998E-1
-1.717980E+0
-2.824866E+0
-3.778018E+0
-4.454449E+0
-4.792665E+0
-4.792665E+0
-4.454449E+0
-3.778018E+0
-2.824866E+0
-1.656486E+0
-4.266124E-1
8.340082E-1
2.063882E+0
3.201515E+0
4.062427E+0
4.615870E+0
4.800351E+0
4.615870E+0
4.123920E+0
3.385996E+0
2.402097E+0
1.356705E+0
2.805650E-1
-6.418403E-1
-1.379765E+0
-1.871714E+0
-2.056195E+0
-1.902461E+0
-1.472005E+0
-8.570682E-1
-5.765033E-2
7.725144E-1
1.541186E+0
2.094629E+0
2.432844E+0
2.555831E+0
2.494338E+0
2.248363E+0
1.756414E+0
1.110730E+0
3.420587E-1
-4.881061E-1
-1.256777E+0
-1.871714E+0
-2.240676E+0
-2.209929E+0
-1.871714E+0
-1.195283E+0
-3.036251E-1
7.725144E-1
1.910148E+0
3.047781E+0
4.093174E+0
4.923338E+0
5.538275E+0
5.907237E+0
5.907237E+0
5.538275E+0
4.800351E+0
3.816452E+0
2.709565E+0
1.571932E+0
5.265397E-1
-3.343719E-1
-9.493088E-1
-1.256777E+0
-1.256777E+0
-1.010802E+0
-5.188530E-1
3.459024E-2
6.187802E-1
1.141477E+0
1.541186E+0
1.756414E+0
1.756414E+0
1.602679E+0
1.233717E+0
7.417677E-1
1.268308E-1
-5.495998E-1
-1.256777E+0
-1.871714E+0
-2.332917E+0
-2.578891E+0
-2.609638E+0
-2.486651E+0
-2.179183E+0
-1.656486E+0
-9.493088E-1
-2.113845E-1
4.035524E-1
8.032613E-1
9.569954E-1
9.262487E-1
8.647550E-1
8.032613E-1
8.340082E-1
9.262487E-1
1.049236E+0
1.141477E+0
1.141477E+0
1.079983E+0
9.569954E-1
8.032613E-1
6.187802E-1
3.728054E-1
9.608394E-2
-2.113845E-1
-5.803466E-1
-1.010802E+0
-1.533499E+0
-2.086942E+0
-2.609638E+0
-3.009347E+0
-3.316816E+0
-3.409056E+0
-3.255322E+0
-2.794119E+0
-2.056195E+0
-1.133790E+0
-1.498908E-1
8.340082E-1
1.817907E+0
2.709565E+0
3.385996E+0
3.754958E+0
3.754958E+0
3.416743E+0
2.894047E+0
2.309857E+0
1.848654E+0
1.479692E+0
1.233717E+0
1.172223E+0
1.264464E+0
1.541186E+0
1.940895E+0
2.432844E+0
2.955540E+0
3.416743E+0
3.693465E+0
3.785705E+0
3.570477E+0
3.017034E+0
2.186869E+0
1.202970E+0
1.575776E-1
-7.648277E-1
-1.502752E+0
-2.025448E+0
-2.332917E+0
-2.425157E+0
-2.363663E+0
-2.148436E+0
-1.687233E+0
-1.072296E+0
-3.958656E-1
2.805650E-1
9.262487E-1
1.448945E+0
1.725667E+0
1.787160E+0
1.664173E+0
1.356705E+0
9.569954E-1
4.957928E-1
-5.765033E-2
-5.803466E-1
-1.041549E+0
-1.379765E+0
-1.564246E+0
-1.625739E+0
-1.472005E+0
-1.195283E+0
-7.955746E-1
-3.651187E-1
3.459024E-2
4.650461E-1
8.647550E-1
1.202970E+0
1.448945E+0
1.479692E+0
1.325958E+0
1.079983E+0
7.725144E-1
4.650461E-1
1.883245E-1
3.459024E-2
-2.690351E-2
3.843367E-3
9.608394E-2
2.190713E-1
3.728054E-1
4.650461E-1
5.265397E-1
4.957928E-1
4.342992E-1
3.420587E-1
2.805650E-1
2.190713E-1
2.190713E-1
2.190713E-1
2.190713E-1
2.190713E-1
1.883245E-1
3.459024E-2
-1.498908E-1
-4.266124E-1
-6.725872E-1
-9.185619E-1
-1.133790E+0
-1.287524E+0
-1.410512E+0
-1.502752E+0
-1.533499E+0
-1.472005E+0
-1.318271E+0
-1.133790E+0
-9.185619E-1
-6.418403E-1
-3.036251E-1
9.608394E-2
5.265397E-1
9.262487E-1
1.264464E+0
1.479692E+0
1.541186E+0
1.479692E+0
1.295211E+0
1.049236E+0
7.110208E-1
3.113118E-1
-8.839715E-2
-3.958656E-1
-6.110935E-1
-6.725872E-1
-5.803466E-1
-4.266124E-1
-2.113845E-1
6.533706E-2
3.420587E-1
6.495271E-1
8.955018E-1
1.049236E+0
1.141477E+0
1.264464E+0
1.418198E+0
1.602679E+0
1.756414E+0
1.848654E+0
1.879401E+0
1.848654E+0
1.725667E+0
1.571932E+0
1.356705E+0
1.172223E+0
1.018489E+0
8.955018E-1
8.647550E-1
8.955018E-1
9.569954E-1
1.079983E+0
1.141477E+0
1.079983E+0
9.262487E-1
6.802738E-1
3.728054E-1
1.268308E-1
-8.839715E-2
-2.113845E-1
-2.421314E-1
-2.728782E-1
-2.728782E-1
-3.651187E-1
-4.573593E-1
-5.495998E-1
-6.418403E-1
-7.033340E-1
-7.033340E-1
-6.418403E-1
-4.573593E-1
-1.806377E-1
1.268308E-1
4.342992E-1
7.110208E-1
1.018489E+0
1.295211E+0
1.479692E+0
1.541186E+0
1.479692E+0
1.387451E+0
1.325958E+0
1.295211E+0
1.295211E+0
1.233717E+0
1.141477E+0
1.049236E+0
8.647550E-1
6.187802E-1
2.805650E-1
-8.839715E-2
-4.266124E-1
-7.033340E-1
-9.185619E-1
-1.010802E+0
-1.010802E+0
-9.800556E-1
-9.493088E-1
-8.878151E-1
-7.955746E-1
-7.033340E-1
-5.495998E-1
-3.958656E-1
-2.421314E-1
-1.191440E-1
-2.690351E-2
-2.690351E-2
-1.191440E-1
-3.343719E-1
-5.803466E-1
-8.570682E-1
-1.072296E+0
-1.195283E+0
-1.164537E+0
-9.493088E-1
-6.418403E-1
-2.421314E-1
1.575776E-1
4.957928E-1
7.110208E-1
8.340082E-1
9.569954E-1
1.141477E+0
1.418198E+0
1.817907E+0
2.248363E+0
2.709565E+0
3.109275E+0
3.385996E+0
3.478236E+0
3.385996E+0
3.140021E+0
2.801806E+0
2.402097E+0
2.002388E+0
1.664173E+0
1.479692E+0
1.418198E+0
1.448945E+0
1.510439E+0
1.602679E+0
1.633426E+0
1.602679E+0
1.541186E+0
1.418198E+0
1.264464E+0
1.110730E+0
9.569954E-1
8.647550E-1
7.725144E-1
6.802738E-1
5.572866E-1
4.342992E-1
2.498181E-1
-2.690351E-2
-3.343719E-1
-6.110935E-1
-7.340809E-1
-6.725872E-1
-3.958656E-1
3.843367E-3
5.265397E-1
1.141477E+0
1.756414E+0
2.217616E+0
2.494338E+0
2.432844E+0
2.063882E+0
1.448945E+0
7.725144E-1
6.533706E-2
-5.188530E-1
-9.185619E-1
-1.103043E+0
-1.072296E+0
-8.878151E-1
-5.495998E-1
-1.498908E-1
2.805650E-1
7.417677E-1
1.110730E+0
1.387451E+0
1.479692E+0
1.387451E+0
1.049236E+0
5.880334E-1
3.843367E-3
-5.495998E-1
-1.010802E+0
-1.318271E+0
-1.441258E+0
-1.318271E+0
-9.493088E-1
-4.266124E-1
1.575776E-1
7.110208E-1
1.110730E+0
1.356705E+0
1.295211E+0
1.018489E+0
5.265397E-1
3.843367E-3
-3.651187E-1
-4.881061E-1
-3.036251E-1
1.268308E-1
7.110208E-1
1.387451E+0
2.033135E+0
2.555831E+0
2.894047E+0
3.047781E+0
3.017034E+0
2.801806E+0
2.432844E+0
1.971641E+0
1.541186E+0
1.172223E+0
8.647550E-1
6.495271E-1
6.495271E-1
8.340082E-1
1.172223E+0
1.633426E+0
2.186869E+0
2.801806E+0
3.355249E+0
3.724212E+0
3.847199E+0
3.662718E+0
3.201515E+0
2.494338E+0
1.571932E+0
5.572866E-1
-4.573593E-1
-1.318271E+0
-1.902461E+0
-2.148436E+0
-1.963954E+0
-1.410512E+0
-6.110935E-1
2.498181E-1
1.110730E+0
1.787160E+0
2.217616E+0
2.279110E+0
2.033135E+0
1.541186E+0
9.262487E-1
3.420587E-1
-1.191440E-1
-3.651187E-1
-3.958656E-1
-1.191440E-1
4.035524E-1
1.110730E+0
1.879401E+0
2.648072E+0
3.293756E+0
3.724212E+0
3.939439E+0
3.939439E+0
3.693465E+0
3.232262E+0
2.525085E+0
1.725667E+0
9.877424E-1
3.420587E-1
-8.839715E-2
-3.343719E-1
-2.728782E-1
3.459024E-2
5.572866E-1
1.110730E+0
1.664173E+0
2.125376E+0
2.463591E+0
2.648072E+0
2.678819E+0
2.648072E+0
2.555831E+0
2.432844E+0
2.371350E+0
2.371350E+0
2.494338E+0
2.709565E+0
3.017034E+0
3.324503E+0
3.570477E+0
3.785705E+0
4.031680E+0
4.246908E+0
4.431389E+0
4.523629E+0
4.431389E+0
4.123920E+0
3.693465E+0
3.140021E+0
2.525085E+0
1.848654E+0
1.202970E+0
6.187802E-1
1.268308E-1
-2.113845E-1
-4.573593E-1
-5.803466E-1
-5.803466E-1
-4.881061E-1
-3.651187E-1
-2.421314E-1
-1.191440E-1
-2.690351E-2
3.843367E-3
3.843367E-3
9.608394E-2
2.190713E-1
4.650461E-1
8.032613E-1
1.325958E+0
2.002388E+0
2.740313E+0
3.447490E+0
4.031680E+0
4.431389E+0
4.708110E+0
4.831097E+0
4.861844E+0
4.708110E+0
4.431389E+0
3.908693E+0
3.293756E+0
2.586578E+0
1.848654E+0
1.172223E+0
5.265397E-1
3.459024E-2
-3.036251E-1
-4.881061E-1
-5.188530E-1
-4.881061E-1
-3.958656E-1
-3.343719E-1
-3.036251E-1
-2.728782E-1
-3.343719E-1
-4.881061E-1
-7.648277E-1
-1.072296E+0
-1.441258E+0
-1.748727E+0
-1.994701E+0
-2.056195E+0
-1.902461E+0
-1.564246E+0
-1.072296E+0
-4.573593E-1
1.883245E-1
8.032613E-1
1.295211E+0
1.694920E+0
1.971641E+0
2.094629E+0
2.094629E+0
1.971641E+0
1.787160E+0
1.571932E+0
1.356705E+0
1.172223E+0
1.049236E+0
9.877424E-1
9.569954E-1
8.955018E-1
8.340082E-1
7.417677E-1
5.572866E-1
2.190713E-1
-2.113845E-1
-7.340809E-1
-1.287524E+0
-1.840967E+0
-2.394410E+0
-2.917107E+0
-3.255322E+0
-3.378309E+0
-3.193828E+0
-2.824866E+0
-2.332917E+0
-1.717980E+0
-1.041549E+0
-4.266124E-1
6.533706E-2
4.035524E-1
6.187802E-1
7.725144E-1
8.647550E-1
9.569954E-1
1.018489E+0
1.141477E+0
1.325958E+0
1.541186E+0
1.787160E+0
1.971641E+0
2.094629E+0
2.125376E+0
2.002388E+0
1.787160E+0
1.510439E+0
1.172223E+0
7.417677E-1
2.805650E-1
-2.421314E-1
-7.340809E-1
-1.133790E+0
-1.472005E+0
-1.656486E+0
-1.687233E+0
-1.533499E+0
-1.226030E+0
-8.263214E-1
-3.343719E-1
1.268308E-1
5.265397E-1
7.110208E-1
7.417677E-1
5.572866E-1
2.805650E-1
-8.839715E-2
-4.266124E-1
-6.418403E-1
-7.033340E-1
-6.110935E-1
-3.651187E-1
-8.839715E-2
2.190713E-1
5.572866E-1
9.569954E-1
1.325958E+0
1.694920E+0
1.940895E+0
2.063882E+0
2.063882E+0
1.971641E+0
1.787160E+0
1.602679E+0
1.418198E+0
1.325958E+0
1.295211E+0
1.325958E+0
1.418198E+0
1.510439E+0
1.694920E+0
1.940895E+0
2.248363E+0
2.586578E+0
2.801806E+0
2.863300E+0
2.801806E+0
2.648072E+0
2.371350E+0
2.002388E+0
1.602679E+0
1.202970E+0
9.262487E-1
7.417677E-1
6.187802E-1
5.265397E-1
4.650461E-1
4.342992E-1
4.650461E-1
4.650461E-1
4.342992E-1
4.035524E-1
3.728054E-1
3.728054E-1
3.728054E-1
4.035524E-1
4.957928E-1
6.802738E-1
9.569954E-1
1.233717E+0
1.418198E+0
1.479692E+0
1.356705E+0
1.110730E+0
8.647550E-1
6.802738E-1
5.572866E-1
4.957928E-1
4.957928E-1
4.957928E-1
4.957928E-1
4.342992E-1
3.728054E-1
3.113118E-1
2.805650E-1
2.498181E-1
2.498181E-1
2.498181E-1
2.498181E-1
1.575776E-1
6.533706E-2
-8.839715E-2
-3.343719E-1
-6.110935E-1
-9.185619E-1
-1.164537E+0
-1.349018E+0
-1.379765E+0
-1.318271E+0
-1.103043E+0
-7.955746E-1
-4.881061E-1
-2.113845E-1
-2.690351E-2
1.883245E-1
3.728054E-1
4.650461E-1
5.265397E-1
5.880334E-1
7.110208E-1
8.647550E-1
9.877424E-1
1.141477E+0
1.264464E+0
1.325958E+0
1.325958E+0
1.264464E+0
1.202970E+0
1.172223E+0
1.110730E+0
9.877424E-1
8.647550E-1
6.495271E-1
4.342992E-1
1.575776E-1
-8.839715E-2
-3.651187E-1
-6.110935E-1
-8.263214E-1
-1.010802E+0
-1.103043E+0
-1.133790E+0
-1.103043E+0
-1.041549E+0
-9.493088E-1
-8.263214E-1
-7.648277E-1
-6.725872E-1
-6.110935E-1
-4.573593E-1
-2.728782E-1
-2.690351E-2
2.498181E-1
4.650461E-1
6.495271E-1
7.725144E-1
8.032613E-1
7.417677E-1
6.495271E-1
6.495271E-1
7.110208E-1
8.032613E-1
8.955018E-1
9.262487E-1
9.262487E-1
9.569954E-1
9.877424E-1
9.877424E-1
9.569954E-1
8.647550E-1
7.417677E-1
6.495271E-1
4.957928E-1
3.420587E-1
2.498181E-1
2.190713E-1
2.190713E-1
2.498181E-1
2.190713E-1
1.883245E-1
1.268308E-1
6.533706E-2
-2.690351E-2
-5.765033E-2
3.843367E-3
1.883245E-1
4.342992E-1
6.802738E-1
8.340082E-1
9.262487E-1
9.569954E-1
1.018489E+0
1.079983E+0
1.172223E+0
1.264464E+0
1.448945E+0
1.725667E+0
2.002388E+0
2.248363E+0
2.463591E+0
2.617325E+0
2.709565E+0
2.648072E+0
2.555831E+0
2.402097E+0
2.279110E+0
2.186869E+0
2.063882E+0
1.940895E+0
1.817907E+0
1.664173E+0
1.448945E+0
1.141477E+0
8.340082E-1
5.572866E-1
3.420587E-1
2.190713E-1
1.268308E-1
6.533706E-2
3.843367E-3
-8.839715E-2
-2.728782E-1
-5.188530E-1
-7.648277E-1
-9.185619E-1
-9.800556E-1
-9.185619E-1
-7.340809E-1
-4.573593E-1
-8.839715E-2
3.113118E-1
7.110208E-1
1.049236E+0
1.295211E+0
1.541186E+0
1.756414E+0
2.033135E+0
2.340603E+0
2.648072E+0
2.986287E+0
3.293756E+0
3.478236E+0
3.570477E+0
3.539730E+0
3.416743E+0
3.263009E+0
3.170768E+0
3.170768E+0
3.170768E+0
3.140021E+0
3.047781E+0
2.894047E+0
2.709565E+0
2.432844E+0
2.125376E+0
1.848654E+0
1.602679E+0
1.418198E+0
1.325958E+0
1.325958E+0
1.387451E+0
1.418198E+0
1.418198E+0
1.418198E+0
1.448945E+0
1.510439E+0
1.571932E+0
1.571932E+0
1.571932E+0
1.571932E+0
1.541186E+0
1.448945E+0
1.325958E+0
1.172223E+0
1.018489E+0
8.647550E-1
8.032613E-1
8.032613E-1
8.340082E-1
8.955018E-1
9.569954E-1
9.569954E-1
8.955018E-1
8.032613E-1
6.495271E-1
4.650461E-1
2.498181E-1
3.459024E-2
-1.498908E-1
-3.343719E-1
-4.266124E-1
-5.188530E-1
-5.803466E-1
-6.418403E-1
-6.418403E-1
-5.495998E-1
-3.958656E-1
-1.498908E-1
1.268308E-1
3.420587E-1
5.572866E-1
7.110208E-1
8.032613E-1
8.340082E-1
8.032613E-1
7.417677E-1
6.802738E-1
6.495271E-1
6.495271E-1
6.802738E-1
7.725144E-1
8.955018E-1
1.018489E+0
1.141477E+0
1.172223E+0
1.141477E+0
1.049236E+0
8.955018E-1
7.110208E-1
4.957928E-1
3.113118E-1
1.575776E-1
-2.690351E-2
-1.806377E-1
-2.728782E-1
-3.651187E-1
-4.266124E-1
-4.881061E-1
-4.881061E-1
-4.573593E-1
-4.266124E-1
-3.651187E-1
-3.036251E-1
-2.113845E-1
-1.498908E-1
-1.191440E-1
-1.498908E-1
-1.806377E-1
-1.806377E-1
-1.191440E-1
-5.765033E-2
6.533706E-2
2.190713E-1
3.728054E-1
5.880334E-1
8.032613E-1
1.018489E+0
1.202970E+0
1.356705E+0
1.418198E+0
1.448945E+0
1.418198E+0
1.325958E+0
1.202970E+0
1.079983E+0
9.262487E-1
7.725144E-1
6.495271E-1
5.880334E-1
5.265397E-1
5.265397E-1
5.572866E-1
6.187802E-1
7.110208E-1
8.340082E-1
9.877424E-1
1.079983E+0
1.049236E+0
8.955018E-1
6.495271E-1
4.035524E-1
1.575776E-1
-1.191440E-1
-4.266124E-1
-7.340809E-1
-9.800556E-1
-1.103043E+0
-1.103043E+0
-9.493088E-1
-6.418403E-1
-2.421314E-1
1.575776E-1
5.572866E-1
9.262487E-1
1.233717E+0
1.510439E+0
1.756414E+0
1.879401E+0
1.910148E+0
1.817907E+0
1.664173E+0
1.448945E+0
1.264464E+0
1.202970E+0
1.202970E+0
1.233717E+0
1.295211E+0
1.356705E+0
1.448945E+0
1.510439E+0
1.479692E+0
1.418198E+0
1.264464E+0
1.049236E+0
8.340082E-1
5.880334E-1
2.498181E-1
-1.191440E-1
-5.495998E-1
-9.493088E-1
-1.318271E+0
-1.625739E+0
-1.871714E+0
-2.025448E+0
-2.025448E+0
-1.963954E+0
-1.810220E+0
-1.594992E+0
-1.379765E+0
-1.164537E+0
-1.041549E+0
-9.493088E-1
-8.570682E-1
-7.955746E-1
-7.340809E-1
-6.418403E-1
-5.495998E-1
-4.573593E-1
-3.958656E-1
-3.343719E-1
-3.036251E-1
-2.728782E-1
-2.421314E-1
-2.421314E-1
-1.806377E-1
-8.839715E-2
3.843367E-3
9.608394E-2
1.268308E-1
1.268308E-1
6.533706E-2
-2.690351E-2
-2.113845E-1
-4.266124E-1
-6.110935E-1
-7.955746E-1
-9.185619E-1
-1.072296E+0
-1.195283E+0
-1.287524E+0
-1.379765E+0
-1.472005E+0
-1.564246E+0
-1.625739E+0
-1.656486E+0
-1.625739E+0
-1.564246E+0
-1.441258E+0
-1.349018E+0
-1.226030E+0
-1.103043E+0
-9.493088E-1
-7.955746E-1
-7.033340E-1
-6.110935E-1
-5.495998E-1
-4.881061E-1
-4.881061E-1
-4.573593E-1
-3.958656E-1
-3.343719E-1
-2.728782E-1
-1.806377E-1
-5.765033E-2
1.575776E-1
3.728054E-1
5.880334E-1
7.417677E-1
8.955018E-1
1.018489E+0
1.110730E+0
1.172223E+0
1.202970E+0
1.172223E+0
1.141477E+0
1.110730E+0
1.018489E+0
8.647550E-1
7.417677E-1
6.802738E-1
7.110208E-1
7.417677E-1
7.417677E-1
7.725144E-1
8.340082E-1
9.262487E-1
1.018489E+0
1.049236E+0
1.079983E+0
1.141477E+0
1.202970E+0
1.233717E+0
1.172223E+0
1.049236E+0
9.262487E-1
8.340082E-1
7.725144E-1
6.802738E-1
5.265397E-1
4.035524E-1
3.420587E-1
2.805650E-1
2.498181E-1
1.883245E-1
1.268308E-1
3.459024E-2
-2.690351E-2
-5.765033E-2
-1.191440E-1
-1.498908E-1
-1.498908E-1
-1.191440E-1
-2.690351E-2
6.533706E-2
1.575776E-1
2.190713E-1
2.498181E-1
2.805650E-1
2.805650E-1
2.190713E-1
1.575776E-1
6.533706E-2
3.843367E-3
-2.690351E-2
-2.690351E-2
3.843367E-3
9.608394E-2
1.575776E-1
1.883245E-1
1.575776E-1
1.575776E-1
9.608394E-2
3.459024E-2
3.843367E-3
-2.690351E-2
-2.690351E-2
-2.690351E-2
-2.690351E-2
-2.690351E-2
-5.765033E-2
-8.839715E-2
-1.191440E-1
-1.498908E-1
-1.191440E-1
-2.690351E-2
9.608394E-2
2.498181E-1
3.728054E-1
4.342992E-1
4.342992E-1
4.342992E-1
3.728054E-1
2.805650E-1
1.575776E-1
1.268308E-1
1.268308E-1
1.883245E-1
2.805650E-1
3.113118E-1
2.805650E-1
2.190713E-1
1.575776E-1
1.268308E-1
9.608394E-2
1.268308E-1
1.883245E-1
3.420587E-1
4.957928E-1
6.495271E-1
7.725144E-1
8.647550E-1
9.569954E-1
1.018489E+0
1.079983E+0
1.141477E+0
1.233717E+0
1.325958E+0
1.479692E+0
1.633426E+0
1.756414E+0
1.817907E+0
1.787160E+0
1.694920E+0
1.571932E+0
1.479692E+0
1.418198E+0
1.418198E+0
1.479692E+0
1.541186E+0
1.510439E+0
1.448945E+0
1.295211E+0
1.172223E+0
9.877424E-1
8.032613E-1
6.187802E-1
4.342992E-1
2.805650E-1
1.575776E-1
9.608394E-2
1.575776E-1
2.805650E-1
4.342992E-1
5.572866E-1
7.110208E-1
8.032613E-1
8.955018E-1
1.018489E+0
1.172223E+0
1.264464E+0
1.295211E+0
1.295211E+0
1.233717E+0
1.141477E+0
1.018489E+0
8.955018E-1
7.725144E-1
6.802738E-1
6.187802E-1
5.572866E-1
5.265397E-1
5.572866E-1
7.110208E-1
9.569954E-1
1.202970E+0
1.387451E+0
1.541186E+0
1.602679E+0
1.633426E+0
1.571932E+0
1.448945E+0
1.295211E+0
1.110730E+0
9.877424E-1
8.955018E-1
8.340082E-1
8.032613E-1
7.725144E-1
7.725144E-1
7.725144E-1
8.032613E-1
8.032613E-1
7.725144E-1
7.110208E-1
6.802738E-1
6.495271E-1
7.110208E-1
8.032613E-1
9.569954E-1
1.202970E+0
1.418198E+0
1.602679E+0
1.725667E+0
1.787160E+0
1.787160E+0
1.694920E+0
1.571932E+0
1.479692E+0
1.418198E+0
1.387451E+0
1.295211E+0
1.264464E+0
1.264464E+0
1.325958E+0
1.387451E+0
1.418198E+0
1.387451E+0
1.295211E+0
1.202970E+0
1.141477E+0
1.141477E+0
1.233717E+0
1.325958E+0
1.325958E+0
1.264464E+0
1.079983E+0
8.340082E-1
5.880334E-1
3.728054E-1
2.498181E-1
1.883245E-1
2.190713E-1
3.113118E-1
3.728054E-1
3.728054E-1
3.728054E-1
3.420587E-1
2.805650E-1
2.190713E-1
1.268308E-1
9.608394E-2
1.575776E-1
2.805650E-1
4.342992E-1
6.495271E-1
8.955018E-1
1.110730E+0
1.264464E+0
1.356705E+0
1.387451E+0
1.387451E+0
1.356705E+0
1.295211E+0
1.325958E+0
1.387451E+0
1.510439E+0
1.664173E+0
1.787160E+0
1.848654E+0
1.756414E+0
1.571932E+0
1.356705E+0
1.141477E+0
9.877424E-1
9.262487E-1
9.262487E-1
9.877424E-1
1.079983E+0
1.141477E+0
1.233717E+0
1.264464E+0
1.295211E+0
1.295211E+0
1.202970E+0
1.110730E+0
9.877424E-1
9.262487E-1
8.647550E-1
8.340082E-1
7.417677E-1
6.495271E-1
5.572866E-1
4.957928E-1
4.650461E-1
4.957928E-1
5.880334E-1
7.725144E-1
1.079983E+0
1.387451E+0
1.725667E+0
2.033135E+0
2.279110E+0
2.371350E+0
2.309857E+0
2.063882E+0
1.787160E+0
1.479692E+0
1.264464E+0
1.141477E+0
1.110730E+0
1.110730E+0
1.172223E+0
1.233717E+0
1.295211E+0
1.325958E+0
1.295211E+0
1.202970E+0
1.110730E+0
1.018489E+0
9.262487E-1
8.340082E-1
7.110208E-1
5.572866E-1
4.342992E-1
3.113118E-1
1.883245E-1
9.608394E-2
6.533706E-2
9.608394E-2
2.190713E-1
4.035524E-1
6.495271E-1
9.569954E-1
1.264464E+0
1.571932E+0
1.910148E+0
2.186869E+0
2.432844E+0
2.555831E+0
2.617325E+0
2.678819E+0
2.678819E+0
2.678819E+0
2.586578E+0
2.463591E+0
2.279110E+0
2.125376E+0
1.940895E+0
1.787160E+0
1.571932E+0
1.325958E+0
1.079983E+0
8.340082E-1
6.187802E-1
4.342992E-1
2.805650E-1
1.575776E-1
9.608394E-2
1.268308E-1
1.883245E-1
3.113118E-1
4.342992E-1
5.880334E-1
7.725144E-1
9.262487E-1
1.079983E+0
1.202970E+0
1.356705E+0
1.448945E+0
1.479692E+0
1.387451E+0
1.325958E+0
1.233717E+0
1.141477E+0
1.018489E+0
9.569954E-1
9.262487E-1
9.262487E-1
9.262487E-1
9.569954E-1
9.569954E-1
1.018489E+0
1.079983E+0
1.110730E+0
1.079983E+0
9.262487E-1
6.802738E-1
3.420587E-1
3.459024E-2
-1.191440E-1
-2.113845E-1
-2.421314E-1
-2.421314E-1
-1.498908E-1
3.459024E-2
2.805650E-1
6.495271E-1
1.049236E+0
1.479692E+0
1.848654E+0
2.094629E+0
2.063882E+0
1.787160E+0
1.448945E+0
1.264464E+0
1.202970E+0
1.110730E+0
8.032613E-1
2.190713E-1
-3.958656E-1
-8.570682E-1
-1.010802E+0
-9.185619E-1
-7.340809E-1
-6.418403E-1
-7.033340E-1
-7.955746E-1
-7.955746E-1
-5.803466E-1
-2.421314E-1
3.843367E-3
-1.498908E-1
-7.648277E-1
-1.594992E+0
-2.179183E+0
-2.209929E+0
-1.717980E+0
-1.072296E+0
-5.188530E-1
-2.421314E-1
-8.839715E-2
1.575776E-1
6.802738E-1
1.264464E+0
1.664173E+0
1.694920E+0
1.448945E+0
1.202970E+0
1.202970E+0
1.571932E+0
2.248363E+0
2.863300E+0
3.140021E+0
3.047781E+0
2.801806E+0
2.648072E+0
2.678819E+0
2.740313E+0
2.617325E+0
2.186869E+0
1.664173E+0
1.233717E+0
1.110730E+0
1.295211E+0
1.633426E+0
1.971641E+0
2.094629E+0
1.879401E+0
1.448945E+0
8.647550E-1
3.728054E-1
1.268308E-1
1.268308E-1
1.883245E-1
1.268308E-1
-8.839715E-2
-3.036251E-1
-4.266124E-1
-3.958656E-1
-3.343719E-1
-3.036251E-1
-2.728782E-1
-2.421314E-1
-1.806377E-1
-5.765033E-2
2.498181E-1
7.725144E-1
1.356705E+0
1.910148E+0
2.371350E+0
2.740313E+0
3.047781E+0
3.385996E+0
3.724212E+0
3.877946E+0
3.724212E+0
3.385996E+0
2.986287E+0
2.771059E+0
2.678819E+0
2.771059E+0
2.924794E+0
3.109275E+0
3.170768E+0
3.109275E+0
2.894047E+0
2.678819E+0
2.432844E+0
2.033135E+0
1.387451E+0
5.265397E-1
-3.343719E-1
-9.800556E-1
-1.318271E+0
-1.287524E+0
-1.010802E+0
-6.418403E-1
-3.651187E-1
-2.728782E-1
-2.728782E-1
-3.036251E-1
-2.421314E-1
-5.765033E-2
1.883245E-1
4.650461E-1
8.032613E-1
1.295211E+0
1.940895E+0
2.525085E+0
2.771059E+0
2.586578E+0
2.186869E+0
1.910148E+0
1.879401E+0
2.125376E+0
2.555831E+0
3.047781E+0
3.447490E+0
3.631971E+0
3.601224E+0
3.478236E+0
3.263009E+0
2.986287E+0
2.525085E+0
1.879401E+0
1.264464E+0
8.647550E-1
7.725144E-1
8.647550E-1
9.877424E-1
9.569954E-1
7.110208E-1
4.035524E-1
1.268308E-1
3.843367E-3
9.608394E-2
4.035524E-1
7.725144E-1
1.049236E+0
1.079983E+0
8.955018E-1
6.802738E-1
5.880334E-1
5.572866E-1
5.265397E-1
5.572866E-1
7.110208E-1
9.569954E-1
1.325958E+0
1.817907E+0
2.402097E+0
2.894047E+0
3.170768E+0
3.109275E+0
2.740313E+0
2.186869E+0
1.694920E+0
1.448945E+0
1.418198E+0
1.541186E+0
1.725667E+0
1.879401E+0
1.940895E+0
1.879401E+0
1.664173E+0
1.264464E+0
8.032613E-1
2.805650E-1
-1.498908E-1
-4.266124E-1
-3.651187E-1
-2.690351E-2
4.957928E-1
8.955018E-1
1.079983E+0
1.141477E+0
1.202970E+0
1.387451E+0
1.664173E+0
1.940895E+0
2.125376E+0
2.186869E+0
2.125376E+0
1.971641E+0
1.817907E+0
1.541186E+0
1.141477E+0
6.187802E-1
3.843367E-3
-6.418403E-1
-1.133790E+0
-1.410512E+0
-1.441258E+0
-1.256777E+0
-8.878151E-1
-2.728782E-1
4.035524E-1
9.877424E-1
1.295211E+0
1.264464E+0
1.018489E+0
7.725144E-1
6.187802E-1
6.495271E-1
7.417677E-1
8.955018E-1
1.049236E+0
1.172223E+0
1.325958E+0
1.479692E+0
1.633426E+0
1.756414E+0
1.787160E+0
1.664173E+0
1.479692E+0
1.387451E+0
1.448945E+0
1.602679E+0
1.817907E+0
1.940895E+0
1.817907E+0
1.418198E+0
8.340082E-1
2.498181E-1
-1.498908E-1
-2.421314E-1
3.459024E-2
5.572866E-1
1.233717E+0
1.848654E+0
2.309857E+0
2.555831E+0
2.555831E+0
2.371350E+0
2.094629E+0
1.787160E+0
1.510439E+0
1.356705E+0
1.356705E+0
1.448945E+0
1.510439E+0
1.479692E+0
1.325958E+0
1.079983E+0
8.032613E-1
5.572866E-1
4.957928E-1
6.187802E-1
8.955018E-1
1.233717E+0
1.633426E+0
2.033135E+0
2.402097E+0
2.648072E+0
2.678819E+0
2.494338E+0
2.125376E+0
1.694920E+0
1.325958E+0
1.110730E+0
1.079983E+0
1.233717E+0
1.387451E+0
1.448945E+0
1.356705E+0
1.172223E+0
8.955018E-1
5.880334E-1
2.805650E-1
3.459024E-2
-5.765033E-2
-2.690351E-2
1.575776E-1
4.342992E-1
6.495271E-1
7.725144E-1
7.725144E-1
6.802738E-1
6.187802E-1
5.880334E-1
6.187802E-1
6.802738E-1
8.032613E-1
9.877424E-1
1.264464E+0
1.510439E+0
1.664173E+0
1.664173E+0
1.541186E+0
1.325958E+0
1.079983E+0
8.955018E-1
8.032613E-1
8.340082E-1
9.877424E-1
1.233717E+0
1.479692E+0
1.694920E+0
1.848654E+0
1.940895E+0
2.002388E+0
2.033135E+0
2.033135E+0
2.002388E+0
1.971641E+0
2.063882E+0
2.217616E+0
2.402097E+0
2.525085E+0
2.555831E+0
2.494338E+0
2.340603E+0
2.186869E+0
2.063882E+0
1.940895E+0
1.879401E+0
1.817907E+0
1.787160E+0
1.817907E+0
1.848654E+0
1.879401E+0
1.848654E+0
1.756414E+0
1.633426E+0
1.448945E+0
1.295211E+0
1.172223E+0
1.172223E+0
1.264464E+0
1.541186E+0
1.879401E+0
2.217616E+0
2.463591E+0
2.617325E+0
2.709565E+0
2.740313E+0
2.648072E+0
2.402097E+0
2.156122E+0
1.940895E+0
1.756414E+0
1.571932E+0
1.325958E+0
9.877424E-1
6.495271E-1
3.113118E-1
3.843367E-3
-1.806377E-1
-2.113845E-1
-1.191440E-1
3.459024E-2
1.883245E-1
2.805650E-1
3.420587E-1
4.035524E-1
4.342992E-1
4.650461E-1
5.265397E-1
6.187802E-1
7.110208E-1
8.340082E-1
1.018489E+0
1.295211E+0
1.633426E+0
2.002388E+0
2.279110E+0
2.402097E+0
2.371350E+0
2.309857E+0
2.248363E+0
2.248363E+0
2.309857E+0
2.371350E+0
2.371350E+0
2.248363E+0
2.033135E+0
1.694920E+0
1.295211E+0
9.262487E-1
5.880334E-1
3.113118E-1
1.575776E-1
6.533706E-2
6.533706E-2
1.883245E-1
4.035524E-1
6.802738E-1
9.569954E-1
1.141477E+0
1.264464E+0
1.325958E+0
1.387451E+0
1.418198E+0
1.418198E+0
1.418198E+0
1.418198E+0
1.356705E+0
1.264464E+0
1.110730E+0
1.018489E+0
9.262487E-1
8.955018E-1
8.955018E-1
8.647550E-1
8.340082E-1
8.340082E-1
9.262487E-1
1.049236E+0
1.141477E+0
1.202970E+0
1.172223E+0
1.110730E+0
9.569954E-1
7.725144E-1
6.187802E-1
5.572866E-1
5.265397E-1
5.265397E-1
5.265397E-1
5.572866E-1
5.572866E-1
5.572866E-1
5.572866E-1
6.187802E-1
7.110208E-1
8.032613E-1
8.340082E-1
8.032613E-1
6.802738E-1
5.880334E-1
4.957928E-1
4.342992E-1
4.342992E-1
4.650461E-1
4.957928E-1
4.957928E-1
5.880334E-1
7.725144E-1
1.049236E+0
1.325958E+0
1.571932E+0
1.787160E+0
1.940895E+0
2.094629E+0
2.186869E+0
2.248363E+0
2.217616E+0
2.125376E+0
2.002388E+0
1.787160E+0
1.571932E+0
1.387451E+0
1.172223E+0
1.018489E+0
8.955018E-1
8.955018E-1
9.262487E-1
1.049236E+0
1.172223E+0
1.325958E+0
1.510439E+0
1.633426E+0
1.664173E+0
1.633426E+0
1.633426E+0
1.664173E+0
1.694920E+0
1.725667E+0
1.787160E+0
1.817907E+0
1.817907E+0
1.756414E+0
1.725667E+0
1.725667E+0
1.787160E+0
1.848654E+0
1.910148E+0
1.910148E+0
1.910148E+0
1.940895E+0
1.940895E+0
1.879401E+0
1.817907E+0
1.725667E+0
1.725667E+0
1.664173E+0
1.602679E+0
1.571932E+0
1.541186E+0
1.571932E+0
1.571932E+0
1.633426E+0
1.664173E+0
1.725667E+0
1.756414E+0
1.756414E+0
1.725667E+0
1.694920E+0
1.633426E+0
1.541186E+0
1.418198E+0
1.233717E+0
9.877424E-1
8.032613E-1
6.802738E-1
6.187802E-1
5.880334E-1
5.880334E-1
6.187802E-1
6.802738E-1
7.110208E-1
6.802738E-1
5.880334E-1
5.265397E-1
4.650461E-1
4.035524E-1
3.728054E-1
3.113118E-1
2.498181E-1
2.498181E-1
3.113118E-1
4.342992E-1
5.572866E-1
7.110208E-1
8.340082E-1
9.262487E-1
9.569954E-1
1.018489E+0
1.018489E+0
9.877424E-1
9.262487E-1
8.032613E-1
6.187802E-1
4.035524E-1
2.190713E-1
1.268308E-1
1.268308E-1
1.268308E-1
1.883245E-1
3.113118E-1
4.650461E-1
6.187802E-1
7.110208E-1
7.725144E-1
7.725144E-1
7.417677E-1
7.110208E-1
6.802738E-1
7.110208E-1
7.417677E-1
7.417677E-1
7.417677E-1
6.802738E-1
6.802738E-1
7.110208E-1
7.417677E-1
7.725144E-1
8.032613E-1
8.647550E-1
9.569954E-1
1.018489E+0
1.079983E+0
1.141477E+0
1.202970E+0
1.202970E+0
1.172223E+0
1.049236E+0
9.262487E-1
8.032613E-1
7.417677E-1
7.110208E-1
7.417677E-1
8.647550E-1
9.877424E-1
1.079983E+0
1.141477E+0
1.172223E+0
1.172223E+0
1.141477E+0
1.110730E+0
1.110730E+0
1.172223E+0
1.264464E+0
1.356705E+0
1.387451E+0
1.387451E+0
1.387451E+0
1.356705E+0
1.264464E+0
1.172223E+0
1.110730E+0
1.141477E+0
1.233717E+0
1.325958E+0
1.387451E+0
1.418198E+0
1.448945E+0
1.541186E+0
1.633426E+0
1.725667E+0
1.756414E+0
1.756414E+0
1.787160E+0
1.817907E+0
1.879401E+0
1.940895E+0
2.002388E+0
2.063882E+0
2.094629E+0
2.063882E+0
1.971641E+0
1.817907E+0
1.664173E+0
1.510439E+0
1.387451E+0
1.295211E+0
1.172223E+0
1.018489E+0
8.955018E-1
8.032613E-1
6.495271E-1
5.265397E-1
4.035524E-1
3.113118E-1
2.498181E-1
1.575776E-1
9.608394E-2
3.843367E-3
-5.765033E-2
-8.839715E-2
-1.191440E-1
-1.498908E-1
-1.498908E-1
-8.839715E-2
3.459024E-2
2.190713E-1
4.342992E-1
5.880334E-1
7.417677E-1
8.032613E-1
7.725144E-1
6.495271E-1
4.650461E-1
2.805650E-1
1.575776E-1
6.533706E-2
3.459024E-2
3.459024E-2
9.608394E-2
1.883245E-1
2.805650E-1
3.420587E-1
4.035524E-1
4.035524E-1
3.728054E-1
2.805650E-1
1.268308E-1
-2.690351E-2
-1.498908E-1
-3.036251E-1
-4.573593E-1
-6.418403E-1
-7.955746E-1
-9.185619E-1
-9.800556E-1
-9.493088E-1
-7.955746E-1
-4.881061E-1
-1.191440E-1
2.805650E-1
6.802738E-1
1.018489E+0
1.264464E+0
1.387451E+0
1.418198E+0
1.448945E+0
1.479692E+0
1.510439E+0
1.571932E+0
1.694920E+0
1.879401E+0
2.033135E+0
2.186869E+0
2.279110E+0
2.279110E+0
2.186869E+0
2.033135E+0
1.940895E+0
1.910148E+0
1.940895E+0
2.002388E+0
2.033135E+0
2.002388E+0
1.848654E+0
1.664173E+0
1.387451E+0
1.110730E+0
8.032613E-1
5.265397E-1
2.805650E-1
9.608394E-2
-5.765033E-2
-1.806377E-1
-3.036251E-1
-4.266124E-1
-5.803466E-1
-6.725872E-1
-7.340809E-1
-7.033340E-1
-6.418403E-1
-4.881061E-1
-3.036251E-1
-8.839715E-2
1.268308E-1
3.420587E-1
4.957928E-1
5.572866E-1
5.880334E-1
6.187802E-1
6.802738E-1
7.725144E-1
9.262487E-1
1.141477E+0
1.356705E+0
1.479692E+0
1.571932E+0
1.633426E+0
1.787160E+0
1.879401E+0
1.879401E+0
1.817907E+0
1.694920E+0
1.541186E+0
1.418198E+0
1.202970E+0
9.262487E-1
6.495271E-1
4.342992E-1
2.805650E-1
1.268308E-1
3.843367E-3
-1.806377E-1
-4.266124E-1
-7.340809E-1
-9.800556E-1
-1.226030E+0
-1.472005E+0
-1.656486E+0
-1.779474E+0
-1.810220E+0
-1.779474E+0
-1.656486E+0
-1.441258E+0
-1.103043E+0
-7.033340E-1
-2.421314E-1
1.883245E-1
5.880334E-1
9.569954E-1
1.295211E+0
1.571932E+0
1.725667E+0
1.787160E+0
1.817907E+0
1.817907E+0
1.787160E+0
1.725667E+0
1.633426E+0
1.571932E+0
1.602679E+0
1.664173E+0
1.756414E+0
1.787160E+0
1.787160E+0
1.756414E+0
1.725667E+0
1.571932E+0
1.325958E+0
1.049236E+0
8.032613E-1
6.187802E-1
3.728054E-1
1.575776E-1
3.843367E-3
-2.690351E-2
3.459024E-2
1.268308E-1
2.805650E-1
4.650461E-1
6.495271E-1
7.725144E-1
9.262487E-1
1.049236E+0
1.141477E+0
1.202970E+0
1.202970E+0
1.172223E+0
1.110730E+0
1.049236E+0
9.877424E-1
1.018489E+0
1.079983E+0
1.141477E+0
1.233717E+0
1.356705E+0
1.448945E+0
1.448945E+0
1.356705E+0
1.202970E+0
1.049236E+0
8.647550E-1
6.802738E-1
4.957928E-1
3.420587E-1
2.190713E-1
1.575776E-1
1.268308E-1
1.268308E-1
1.575776E-1
2.190713E-1
2.805650E-1
3.728054E-1
4.650461E-1
5.572866E-1
6.802738E-1
8.647550E-1
1.049236E+0
1.202970E+0
1.418198E+0
1.633426E+0
1.848654E+0
2.033135E+0
2.156122E+0
2.279110E+0
2.309857E+0
2.309857E+0
2.309857E+0
2.340603E+0
2.340603E+0
2.340603E+0
2.279110E+0
2.186869E+0
2.033135E+0
1.817907E+0
1.571932E+0
1.325958E+0
1.079983E+0
8.032613E-1
5.265397E-1
2.498181E-1
3.459024E-2
-8.839715E-2
-2.113845E-1
-2.728782E-1
-3.036251E-1
-3.036251E-1
-2.728782E-1
-2.421314E-1
-2.113845E-1
-8.839715E-2
1.268308E-1
3.728054E-1
5.880334E-1
7.417677E-1
8.340082E-1
8.340082E-1
7.725144E-1
7.725144E-1
8.340082E-1
8.955018E-1
9.877424E-1
1.110730E+0
1.264464E+0
1.418198E+0
1.602679E+0
1.787160E+0
1.940895E+0
2.033135E+0
2.002388E+0
1.910148E+0
1.787160E+0
1.664173E+0
1.541186E+0
1.356705E+0
1.172223E+0
1.049236E+0
9.262487E-1
8.032613E-1
6.802738E-1
5.880334E-1
5.572866E-1
5.880334E-1
6.802738E-1
7.725144E-1
8.032613E-1
8.032613E-1
8.340082E-1
8.340082E-1
7.725144E-1
6.802738E-1
5.880334E-1
5.265397E-1
4.650461E-1
4.650461E-1
5.265397E-1
7.110208E-1
9.569954E-1
1.264464E+0
1.602679E+0
1.910148E+0
2.125376E+0
2.217616E+0
2.156122E+0
2.063882E+0
1.940895E+0
1.787160E+0
1.541186E+0
1.295211E+0
1.079983E+0
8.340082E-1
5.880334E-1
3.728054E-1
2.498181E-1
1.883245E-1
1.575776E-1
1.575776E-1
1.575776E-1
1.268308E-1
1.575776E-1
1.883245E-1
2.498181E-1
2.805650E-1
2.498181E-1
1.883245E-1
1.268308E-1
1.883245E-1
3.113118E-1
4.957928E-1
7.110208E-1
9.262487E-1
1.172223E+0
1.448945E+0
1.664173E+0
1.756414E+0
1.664173E+0
1.479692E+0
1.264464E+0
1.049236E+0
8.647550E-1
7.417677E-1
7.110208E-1
7.110208E-1
7.725144E-1
7.725144E-1
7.725144E-1
7.725144E-1
7.725144E-1
8.340082E-1
9.877424E-1
1.172223E+0
1.325958E+0
1.479692E+0
1.541186E+0
1.541186E+0
1.510439E+0
1.448945E+0
1.325958E+0
1.172223E+0
1.049236E+0
9.877424E-1
9.877424E-1
1.049236E+0
1.141477E+0
1.233717E+0
1.295211E+0
1.295211E+0
1.264464E+0
1.172223E+0
1.049236E+0
9.569954E-1
7.725144E-1
4.957928E-1
1.575776E-1
-1.191440E-1
-3.651187E-1
-5.803466E-1
-7.033340E-1
-7.955746E-1
-8.263214E-1
-8.263214E-1
-7.648277E-1
-6.110935E-1
-3.651187E-1
-5.765033E-2
2.498181E-1
5.265397E-1
8.032613E-1
1.049236E+0
1.264464E+0
1.479692E+0
1.694920E+0
1.787160E+0
1.817907E+0
1.848654E+0
1.848654E+0
1.879401E+0
1.879401E+0
1.879401E+0
1.848654E+0
1.787160E+0
1.694920E+0
1.571932E+0
1.387451E+0
1.141477E+0
8.340082E-1
5.572866E-1
2.805650E-1
-2.690351E-2
-3.343719E-1
-6.418403E-1
-8.878151E-1
-1.010802E+0
-1.072296E+0
-1.041549E+0
-8.878151E-1
-6.110935E-1
-1.806377E-1
3.113118E-1
8.647550E-1
1.448945E+0
2.094629E+0
2.709565E+0
3.232262E+0
3.724212E+0
4.123920E+0
4.431389E+0
4.615870E+0
4.708110E+0
4.738857E+0
4.708110E+0
4.554376E+0
4.339148E+0
4.000933E+0
3.539730E+0
3.017034E+0
2.432844E+0
1.848654E+0
1.325958E+0
8.032613E-1
3.728054E-1
3.459024E-2
-2.421314E-1
-4.266124E-1
-5.495998E-1
-5.803466E-1
-5.188530E-1
-3.651187E-1
-1.191440E-1
2.190713E-1
6.802738E-1
1.233717E+0
1.817907E+0
2.371350E+0
2.832553E+0
3.170768E+0
3.416743E+0
3.478236E+0
3.385996E+0
3.170768E+0
2.801806E+0
2.371350E+0
1.971641E+0
1.571932E+0
1.202970E+0
8.647550E-1
5.880334E-1
4.342992E-1
3.113118E-1
1.883245E-1
3.459024E-2
-8.839715E-2
-1.498908E-1
-1.191440E-1
-5.765033E-2
-8.839715E-2
-1.498908E-1
-1.498908E-1
-1.191440E-1
-5.765033E-2
3.843367E-3
9.608394E-2
2.498181E-1
4.957928E-1
7.725144E-1
1.018489E+0
1.264464E+0
1.510439E+0
1.694920E+0
1.725667E+0
1.725667E+0
1.664173E+0
1.602679E+0
1.541186E+0
1.448945E+0
1.418198E+0
1.387451E+0
1.356705E+0
1.356705E+0
1.295211E+0
1.202970E+0
1.079983E+0
9.877424E-1
8.955018E-1
8.340082E-1
8.340082E-1
8.647550E-1
9.569954E-1
1.079983E+0
1.264464E+0
1.479692E+0
1.694920E+0
1.879401E+0
1.971641E+0
2.033135E+0
2.125376E+0
2.279110E+0
2.494338E+0
2.709565E+0
2.832553E+0
2.894047E+0
2.863300E+0
2.832553E+0
2.801806E+0
2.740313E+0
2.648072E+0
2.555831E+0
2.402097E+0
2.217616E+0
1.940895E+0
1.694920E+0
1.448945E+0
1.233717E+0
1.049236E+0
8.955018E-1
8.032613E-1
8.032613E-1
8.647550E-1
1.018489E+0
1.233717E+0
1.479692E+0
1.817907E+0
2.186869E+0
2.494338E+0
2.771059E+0
2.986287E+0
3.170768E+0
3.263009E+0
3.293756E+0
3.293756E+0
3.232262E+0
3.078528E+0
2.832553E+0
2.555831E+0
2.279110E+0
1.971641E+0
1.664173E+0
1.387451E+0
1.141477E+0
9.569954E-1
8.647550E-1
8.647550E-1
8.647550E-1
8.955018E-1
8.647550E-1
8.032613E-1
6.802738E-1
5.880334E-1
5.572866E-1
6.187802E-1
7.110208E-1
8.955018E-1
1.110730E+0
1.356705E+0
1.633426E+0
1.940895E+0
2.186869E+0
2.402097E+0
2.648072E+0
2.863300E+0
3.047781E+0
3.140021E+0
3.232262E+0
3.263009E+0
3.232262E+0
3.201515E+0
3.109275E+0
2.986287E+0
2.832553E+0
2.648072E+0
2.463591E+0
2.340603E+0
2.248363E+0
2.186869E+0
2.094629E+0
2.002388E+0
1.879401E+0
1.725667E+0
1.571932E+0
1.448945E+0
1.356705E+0
1.295211E+0
1.295211E+0
1.356705E+0
1.479692E+0
1.633426E+0
1.817907E+0
1.971641E+0
2.156122E+0
2.309857E+0
2.402097E+0
2.402097E+0
2.402097E+0
2.371350E+0
2.340603E+0
2.309857E+0
2.248363E+0
2.217616E+0
2.186869E+0
2.063882E+0
1.910148E+0
1.756414E+0
1.664173E+0
1.571932E+0
1.541186E+0
1.510439E+0
1.571932E+0
1.633426E+0
1.725667E+0
1.817907E+0
1.879401E+0
1.910148E+0
1.910148E+0
1.940895E+0
1.971641E+0
2.063882E+0
2.186869E+0
2.340603E+0
2.432844E+0
2.432844E+0
2.371350E+0
2.217616E+0
1.971641E+0
1.664173E+0
1.356705E+0
1.110730E+0
8.955018E-1
8.032613E-1
7.110208E-1
6.802738E-1
6.802738E-1
6.802738E-1
6.495271E-1
6.495271E-1
6.802738E-1
7.725144E-1
9.569954E-1
1.233717E+0
1.571932E+0
1.940895E+0
2.217616E+0
2.371350E+0
2.494338E+0
2.555831E+0
2.586578E+0
2.586578E+0
2.617325E+0
2.709565E+0
2.863300E+0
2.986287E+0
3.078528E+0
3.078528E+0
3.047781E+0
2.986287E+0
2.863300E+0
2.709565E+0
2.555831E+0
2.402097E+0
2.279110E+0
2.248363E+0
2.248363E+0
2.248363E+0
2.125376E+0
1.940895E+0
1.664173E+0
1.356705E+0
1.018489E+0
7.110208E-1
4.342992E-1
2.805650E-1
1.883245E-1
2.190713E-1
4.035524E-1
6.802738E-1
9.877424E-1
1.264464E+0
1.541186E+0
1.848654E+0
2.156122E+0
2.555831E+0
2.955540E+0
3.355249E+0
3.631971E+0
3.754958E+0
3.785705E+0
3.754958E+0
3.570477E+0
3.324503E+0
3.017034E+0
2.709565E+0
2.402097E+0
2.094629E+0
1.817907E+0
1.571932E+0
1.325958E+0
1.202970E+0
1.202970E+0
1.356705E+0
1.602679E+0
1.910148E+0
2.156122E+0
2.309857E+0
2.432844E+0
2.494338E+0
2.617325E+0
2.740313E+0
2.832553E+0
2.863300E+0
2.801806E+0
2.709565E+0
2.555831E+0
2.463591E+0
2.432844E+0
2.402097E+0
2.279110E+0
2.125376E+0
1.971641E+0
1.879401E+0
1.817907E+0
1.725667E+0
1.571932E+0
1.295211E+0
9.262487E-1
5.265397E-1
1.883245E-1
-5.765033E-2
-2.421314E-1
-4.266124E-1
-6.110935E-1
-7.648277E-1
-8.878151E-1
-9.800556E-1
-1.041549E+0
-1.072296E+0
-9.493088E-1
-6.110935E-1
-2.690351E-2
7.417677E-1
1.541186E+0
2.340603E+0
3.047781E+0
3.631971E+0
3.970186E+0
4.093174E+0
4.093174E+0
4.062427E+0
4.062427E+0
4.093174E+0
4.123920E+0
4.154667E+0
4.154667E+0
4.062427E+0
3.816452E+0
3.447490E+0
3.017034E+0
2.617325E+0
2.340603E+0
2.217616E+0
2.186869E+0
2.186869E+0
2.125376E+0
1.940895E+0
1.664173E+0
1.295211E+0
1.018489E+0
8.032613E-1
7.417677E-1
7.417677E-1
7.110208E-1
6.187802E-1
4.957928E-1
4.650461E-1
5.880334E-1
7.725144E-1
9.569954E-1
1.110730E+0
1.295211E+0
1.571932E+0
1.848654E+0
2.063882E+0
2.279110E+0
2.463591E+0
2.586578E+0
2.648072E+0
2.617325E+0
2.586578E+0
2.494338E+0
2.340603E+0
2.002388E+0
1.541186E+0
9.262487E-1
3.113118E-1
-2.113845E-1
-6.110935E-1
-8.878151E-1
-1.072296E+0
-1.103043E+0
-1.103043E+0
-1.103043E+0
-1.133790E+0
-1.195283E+0
-1.226030E+0
-1.103043E+0
-7.648277E-1
-3.036251E-1
2.805650E-1
8.955018E-1
1.418198E+0
1.848654E+0
2.156122E+0
2.309857E+0
2.371350E+0
2.402097E+0
2.432844E+0
2.494338E+0
2.648072E+0
2.924794E+0
3.324503E+0
3.754958E+0
4.154667E+0
4.369895E+0
4.339148E+0
4.093174E+0
3.693465E+0
3.201515E+0
2.709565E+0
2.248363E+0
1.817907E+0
1.448945E+0
1.079983E+0
8.032613E-1
5.572866E-1
4.342992E-1
4.035524E-1
5.265397E-1
7.725144E-1
1.079983E+0
1.479692E+0
1.940895E+0
2.279110E+0
2.463591E+0
2.463591E+0
2.371350E+0
2.217616E+0
2.063882E+0
1.910148E+0
1.756414E+0
1.510439E+0
1.233717E+0
9.877424E-1
7.725144E-1
6.187802E-1
4.342992E-1
3.420587E-1
3.420587E-1
4.650461E-1
6.802738E-1
1.018489E+0
1.448945E+0
1.848654E+0
2.217616E+0
2.463591E+0
2.678819E+0
2.771059E+0
2.771059E+0
2.678819E+0
2.463591E+0
2.248363E+0
2.063882E+0
1.940895E+0
1.787160E+0
1.571932E+0
1.233717E+0
8.647550E-1
4.957928E-1
1.883245E-1
3.843367E-3
3.459024E-2
1.575776E-1
3.420587E-1
4.650461E-1
5.265397E-1
5.265397E-1
5.265397E-1
5.880334E-1
6.802738E-1
7.725144E-1
9.262487E-1
1.079983E+0
1.295211E+0
1.541186E+0
1.756414E+0
1.848654E+0
1.940895E+0
2.125376E+0
2.402097E+0
2.771059E+0
3.140021E+0
3.447490E+0
3.662718E+0
3.754958E+0
3.754958E+0
3.693465E+0
3.601224E+0
3.508983E+0
3.508983E+0
3.508983E+0
3.508983E+0
3.447490E+0
3.416743E+0
3.355249E+0
3.355249E+0
3.385996E+0
3.355249E+0
3.293756E+0
3.232262E+0
3.201515E+0
3.170768E+0
3.170768E+0
3.078528E+0
2.986287E+0
2.863300E+0
2.740313E+0
2.525085E+0
2.279110E+0
2.033135E+0
1.848654E+0
1.694920E+0
1.633426E+0
1.602679E+0
1.602679E+0
1.541186E+0
1.387451E+0
1.172223E+0
9.569954E-1
8.340082E-1
8.032613E-1
8.955018E-1
1.079983E+0
1.264464E+0
1.479692E+0
1.664173E+0
1.879401E+0
2.063882E+0
2.156122E+0
2.156122E+0
2.094629E+0
1.971641E+0
1.817907E+0
1.633426E+0
1.418198E+0
1.233717E+0
1.141477E+0
1.110730E+0
1.141477E+0
1.233717E+0
1.356705E+0
1.510439E+0
1.725667E+0
1.971641E+0
2.217616E+0
2.432844E+0
2.555831E+0
2.648072E+0
2.678819E+0
2.586578E+0
2.402097E+0
2.156122E+0
1.940895E+0
1.756414E+0
1.633426E+0
1.602679E+0
1.633426E+0
1.725667E+0
1.848654E+0
1.971641E+0
2.125376E+0
2.309857E+0
2.525085E+0
2.771059E+0
3.017034E+0
3.263009E+0
3.478236E+0
3.631971E+0
3.662718E+0
3.601224E+0
3.416743E+0
3.170768E+0
2.986287E+0
2.894047E+0
2.863300E+0
2.924794E+0
3.047781E+0
3.201515E+0
3.324503E+0
3.416743E+0
3.416743E+0
3.263009E+0
3.017034E+0
2.709565E+0
2.340603E+0
1.940895E+0
1.633426E+0
1.356705E+0
1.233717E+0
1.233717E+0
1.295211E+0
1.387451E+0
1.510439E+0
1.694920E+0
1.879401E+0
2.125376E+0
2.402097E+0
2.709565E+0
3.047781E+0
3.355249E+0
3.601224E+0
3.754958E+0
3.847199E+0
3.877946E+0
3.877946E+0
3.816452E+0
3.754958E+0
3.631971E+0
3.601224E+0
3.631971E+0
3.754958E+0
3.877946E+0
3.970186E+0
3.939439E+0
3.754958E+0
3.478236E+0
3.109275E+0
2.648072E+0
2.094629E+0
1.479692E+0
8.647550E-1
3.420587E-1
3.459024E-2
-8.839715E-2
-2.690351E-2
1.575776E-1
4.650461E-1
8.032613E-1
1.202970E+0
1.602679E+0
2.002388E+0
2.371350E+0
2.771059E+0
3.109275E+0
3.416743E+0
3.539730E+0
3.601224E+0
3.601224E+0
3.693465E+0
3.785705E+0
3.847199E+0
3.847199E+0
3.877946E+0
3.939439E+0
4.093174E+0
4.246908E+0
4.400641E+0
4.492882E+0
4.554376E+0
4.554376E+0
4.400641E+0
4.093174E+0
3.754958E+0
3.385996E+0
3.017034E+0
2.709565E+0
2.432844E+0
2.217616E+0
2.002388E+0
1.756414E+0
1.541186E+0
1.295211E+0
1.141477E+0
1.079983E+0
1.141477E+0
1.202970E+0
1.295211E+0
1.387451E+0
1.448945E+0
1.479692E+0
1.510439E+0
1.571932E+0
1.694920E+0
1.848654E+0
2.063882E+0
2.309857E+0
2.678819E+0
3.140021E+0
3.662718E+0
4.154667E+0
4.523629E+0
4.769604E+0
4.861844E+0
4.954085E+0
5.015578E+0
5.077072E+0
5.138566E+0
5.107819E+0
4.954085E+0
4.708110E+0
4.369895E+0
4.062427E+0
3.754958E+0
3.416743E+0
3.047781E+0
2.740313E+0
2.494338E+0
2.340603E+0
2.217616E+0
2.094629E+0
2.002388E+0
1.971641E+0
2.002388E+0
2.033135E+0
2.063882E+0
2.125376E+0
2.186869E+0
2.279110E+0
2.402097E+0
2.525085E+0
2.648072E+0
2.740313E+0
2.771059E+0
2.801806E+0
2.894047E+0
2.986287E+0
3.109275E+0
3.201515E+0
3.293756E+0
3.324503E+0
3.385996E+0
3.416743E+0
3.447490E+0
3.508983E+0
3.539730E+0
3.601224E+0
3.631971E+0
3.601224E+0
3.539730E+0
3.447490E+0
3.293756E+0
3.140021E+0
2.986287E+0
2.894047E+0
2.801806E+0
2.771059E+0
2.801806E+0
2.894047E+0
3.017034E+0
3.078528E+0
3.109275E+0
3.140021E+0
3.170768E+0
3.170768E+0
3.140021E+0
3.078528E+0
3.047781E+0
3.047781E+0
3.047781E+0
3.078528E+0
3.109275E+0
3.109275E+0
3.109275E+0
3.140021E+0
3.232262E+0
3.355249E+0
3.539730E+0
3.754958E+0
4.000933E+0
4.277655E+0
4.523629E+0
4.646616E+0
4.738857E+0
4.738857E+0
4.677363E+0
4.554376E+0
4.308401E+0
3.970186E+0
3.601224E+0
3.232262E+0
2.832553E+0
2.463591E+0
2.094629E+0
1.787160E+0
1.541186E+0
1.356705E+0
1.202970E+0
1.110730E+0
9.877424E-1
8.340082E-1
6.187802E-1
4.650461E-1
3.728054E-1
4.342992E-1
6.802738E-1
1.018489E+0
1.418198E+0
1.756414E+0
2.033135E+0
2.156122E+0
2.217616E+0
2.279110E+0
2.371350E+0
2.494338E+0
2.617325E+0
2.678819E+0
2.648072E+0
2.586578E+0
2.463591E+0
2.340603E+0
2.248363E+0
2.125376E+0
2.033135E+0
1.971641E+0
1.940895E+0
1.940895E+0
2.002388E+0
2.186869E+0
2.432844E+0
2.740313E+0
2.924794E+0
2.955540E+0
2.863300E+0
2.678819E+0
2.525085E+0
2.463591E+0
2.525085E+0
2.617325E+0
2.740313E+0
2.863300E+0
2.955540E+0
3.017034E+0
3.047781E+0
3.109275E+0
3.170768E+0
3.170768E+0
3.109275E+0
3.017034E+0
2.863300E+0
2.740313E+0
2.555831E+0
2.371350E+0
2.186869E+0
2.125376E+0
2.125376E+0
2.186869E+0
2.309857E+0
2.432844E+0
2.617325E+0
2.894047E+0
3.201515E+0
3.539730E+0
3.939439E+0
4.339148E+0
4.677363E+0
4.954085E+0
5.107819E+0
5.138566E+0
5.046325E+0
4.954085E+0
4.800351E+0
4.677363E+0
4.523629E+0
4.308401E+0
4.031680E+0
3.662718E+0
3.355249E+0
3.047781E+0
2.832553E+0
2.709565E+0
2.648072E+0
2.678819E+0
2.678819E+0
2.678819E+0
2.617325E+0
2.525085E+0
2.432844E+0
2.340603E+0
2.309857E+0
2.279110E+0
2.248363E+0
2.248363E+0
2.371350E+0
2.555831E+0
2.801806E+0
3.109275E+0
3.416743E+0
3.662718E+0
3.724212E+0
3.693465E+0
3.631971E+0
3.693465E+0
3.877946E+0
4.093174E+0
4.308401E+0
4.400641E+0
4.369895E+0
4.216161E+0
4.000933E+0
3.754958E+0
3.570477E+0
3.508983E+0
3.570477E+0
3.662718E+0
3.724212E+0
3.754958E+0
3.785705E+0
3.816452E+0
3.754958E+0
3.662718E+0
3.478236E+0
3.263009E+0
2.986287E+0
2.709565E+0
2.494338E+0
2.402097E+0
2.432844E+0
2.555831E+0
2.771059E+0
3.017034E+0
3.293756E+0
3.601224E+0
3.877946E+0
4.185414E+0
4.554376E+0
4.954085E+0
5.230806E+0
5.353794E+0
5.353794E+0
5.200059E+0
5.015578E+0
4.831097E+0
4.677363E+0
4.554376E+0
4.492882E+0
4.462136E+0
4.369895E+0
4.246908E+0
4.123920E+0
4.000933E+0
3.939439E+0
3.877946E+0
3.847199E+0
3.847199E+0
3.877946E+0
3.908693E+0
3.939439E+0
3.939439E+0
3.908693E+0
3.847199E+0
3.724212E+0
3.601224E+0
3.447490E+0
3.355249E+0
3.355249E+0
3.478236E+0
3.601224E+0
3.724212E+0
3.816452E+0
3.847199E+0
3.847199E+0
3.816452E+0
3.724212E+0
3.601224E+0
3.478236E+0
3.385996E+0
3.293756E+0
3.201515E+0
3.140021E+0
3.078528E+0
2.986287E+0
2.894047E+0
2.740313E+0
2.617325E+0
2.494338E+0
2.463591E+0
2.494338E+0
2.586578E+0
2.678819E+0
2.801806E+0
2.894047E+0
2.924794E+0
2.863300E+0
2.832553E+0
2.771059E+0
2.709565E+0
2.586578E+0
2.432844E+0
2.340603E+0
2.279110E+0
2.309857E+0
2.402097E+0
2.494338E+0
2.617325E+0
2.709565E+0
2.771059E+0
2.801806E+0
2.771059E+0
2.740313E+0
2.771059E+0
2.863300E+0
2.986287E+0
3.078528E+0
3.140021E+0
3.170768E+0
3.201515E+0
3.263009E+0
3.355249E+0
3.416743E+0
3.447490E+0
3.478236E+0
3.478236E+0
3.447490E+0
3.355249E+0
3.232262E+0
3.047781E+0
2.863300E+0
2.586578E+0
2.309857E+0
2.033135E+0
1.848654E+0
1.756414E+0
1.725667E+0
1.756414E+0
1.787160E+0
1.817907E+0
1.879401E+0
1.971641E+0
2.063882E+0
2.217616E+0
2.402097E+0
2.555831E+0
2.648072E+0
2.617325E+0
2.525085E+0
2.402097E+0
2.248363E+0
2.125376E+0
2.002388E+0
1.940895E+0
1.971641E+0
2.063882E+0
2.186869E+0
2.309857E+0
2.432844E+0
2.586578E+0
2.709565E+0
2.771059E+0
2.832553E+0
2.894047E+0
2.986287E+0
3.078528E+0
3.140021E+0
3.201515E+0
3.140021E+0
3.047781E+0
2.894047E+0
2.740313E+0
2.678819E+0
2.617325E+0
2.617325E+0
2.648072E+0
2.709565E+0
2.771059E+0
2.832553E+0
2.832553E+0
2.801806E+0
2.709565E+0
2.617325E+0
2.525085E+0
2.463591E+0
2.371350E+0
2.279110E+0
2.186869E+0
2.125376E+0
2.094629E+0
2.063882E+0
2.094629E+0
2.094629E+0
2.094629E+0
2.063882E+0
2.002388E+0
1.910148E+0
1.817907E+0
1.725667E+0
1.694920E+0
1.756414E+0
1.910148E+0
2.156122E+0
2.525085E+0
2.955540E+0
3.324503E+0
3.631971E+0
3.847199E+0
4.062427E+0
4.277655E+0
4.492882E+0
4.646616E+0
4.738857E+0
4.738857E+0
4.646616E+0
4.400641E+0
4.123920E+0
3.816452E+0
3.601224E+0
3.539730E+0
3.662718E+0
3.939439E+0
4.308401E+0
4.708110E+0
5.107819E+0
5.446034E+0
5.722756E+0
5.907237E+0
5.999478E+0
5.999478E+0
5.937984E+0
5.814997E+0
5.661262E+0
5.476781E+0
5.169313E+0
4.769604E+0
4.277655E+0
3.754958E+0
3.232262E+0
2.740313E+0
2.402097E+0
2.217616E+0
2.186869E+0
2.248363E+0
2.248363E+0
2.094629E+0
1.694920E+0
1.018489E+0
1.575776E-1
-6.725872E-1
-1.379765E+0
-1.871714E+0
-2.117689E+0
-2.117689E+0
-2.025448E+0
-1.902461E+0
-1.933208E+0
-2.117689E+0
-2.394410E+0
-2.671132E+0
-2.855613E+0
-2.824866E+0
-2.609638E+0
-2.209929E+0
-1.717980E+0
-1.256777E+0
-8.878151E-1
-5.803466E-1
-3.343719E-1
-5.765033E-2
2.190713E-1
5.572866E-1
1.018489E+0
1.479692E+0
1.848654E+0
2.063882E+0
2.094629E+0
2.002388E+0
1.787160E+0
1.448945E+0
1.110730E+0
8.955018E-1
8.340082E-1
1.049236E+0
1.510439E+0
2.094629E+0
2.617325E+0
3.017034E+0
3.263009E+0
3.385996E+0
3.447490E+0
3.478236E+0
3.508983E+0
3.539730E+0
3.447490E+0
3.263009E+0
2.986287E+0
2.678819E+0
2.371350E+0
2.125376E+0
1.940895E+0
1.910148E+0
2.094629E+0
2.525085E+0
3.170768E+0
3.908693E+0
4.646616E+0
5.261553E+0
5.661262E+0
5.722756E+0
5.507528E+0
5.107819E+0
4.677363E+0
4.308401E+0
3.939439E+0
3.601224E+0
3.293756E+0
2.924794E+0
2.432844E+0
1.787160E+0
9.569954E-1
9.608394E-2
-6.418403E-1
-1.072296E+0
-1.103043E+0
-7.033340E-1
6.533706E-2
9.569954E-1
1.787160E+0
2.463591E+0
2.894047E+0
3.047781E+0
2.924794E+0
2.586578E+0
2.125376E+0
1.633426E+0
1.264464E+0
1.110730E+0
1.110730E+0
1.264464E+0
1.387451E+0
1.418198E+0
1.325958E+0
1.079983E+0
7.417677E-1
4.035524E-1
1.575776E-1
1.575776E-1
4.650461E-1
1.141477E+0
2.156122E+0
3.293756E+0
4.339148E+0
4.954085E+0
5.077072E+0
4.738857E+0
4.093174E+0
3.263009E+0
2.402097E+0
1.725667E+0
1.325958E+0
1.172223E+0
1.264464E+0
1.571932E+0
1.910148E+0
2.156122E+0
2.248363E+0
2.156122E+0
2.063882E+0
2.063882E+0
2.186869E+0
2.494338E+0
2.894047E+0
3.232262E+0
3.416743E+0
3.355249E+0
3.047781E+0
2.432844E+0
1.571932E+0
5.572866E-1
-4.266124E-1
-1.226030E+0
-1.779474E+0
-2.086942E+0
-2.179183E+0
-2.179183E+0
-2.117689E+0
-1.933208E+0
-1.625739E+0
-1.164537E+0
-6.110935E-1
3.459024E-2
7.110208E-1
1.387451E+0
2.033135E+0
2.586578E+0
3.078528E+0
3.385996E+0
3.478236E+0
3.355249E+0
3.078528E+0
2.678819E+0
2.279110E+0
1.940895E+0
1.694920E+0
1.571932E+0
1.541186E+0
1.694920E+0
2.002388E+0
2.463591E+0
2.955540E+0
3.385996E+0
3.631971E+0
3.693465E+0
3.539730E+0
3.263009E+0
2.863300E+0
2.309857E+0
1.664173E+0
9.262487E-1
9.608394E-2
-7.033340E-1
-1.502752E+0
-2.209929E+0
-2.855613E+0
-3.378309E+0
-3.624284E+0
-3.532044E+0
-3.070841E+0
-2.209929E+0
-1.133790E+0
1.268308E-1
1.448945E+0
2.617325E+0
3.447490E+0
3.877946E+0
3.908693E+0
3.601224E+0
3.140021E+0
2.709565E+0
2.371350E+0
2.217616E+0
2.248363E+0
2.371350E+0
2.617325E+0
2.894047E+0
3.232262E+0
3.601224E+0
3.970186E+0
4.277655E+0
4.492882E+0
4.646616E+0
4.738857E+0
4.738857E+0
4.585123E+0
4.277655E+0
3.877946E+0
3.355249E+0
2.801806E+0
2.186869E+0
1.571932E+0
1.018489E+0
6.187802E-1
4.342992E-1
5.265397E-1
8.647550E-1
1.387451E+0
2.063882E+0
2.771059E+0
3.385996E+0
3.877946E+0
4.185414E+0
4.339148E+0
4.400641E+0
4.400641E+0
4.431389E+0
4.523629E+0
4.615870E+0
4.738857E+0
4.800351E+0
4.831097E+0
4.677363E+0
4.339148E+0
3.908693E+0
3.478236E+0
3.170768E+0
2.986287E+0
2.924794E+0
2.894047E+0
2.894047E+0
2.801806E+0
2.648072E+0
2.371350E+0
2.033135E+0
1.602679E+0
1.079983E+0
5.880334E-1
1.883245E-1
3.843367E-3
-5.765033E-2
3.843367E-3
9.608394E-2
1.883245E-1
1.575776E-1
-2.690351E-2
-2.728782E-1
-4.266124E-1
-3.958656E-1
-1.806377E-1
2.190713E-1
7.417677E-1
1.448945E+0
2.217616E+0
2.894047E+0
3.416743E+0
3.724212E+0
3.816452E+0
3.724212E+0
3.478236E+0
3.232262E+0
3.078528E+0
3.170768E+0
3.416743E+0
3.754958E+0
4.062427E+0
4.216161E+0
4.246908E+0
4.216161E+0
4.123920E+0
3.939439E+0
3.631971E+0
3.263009E+0
2.863300E+0
2.525085E+0
2.217616E+0
1.910148E+0
1.602679E+0
1.264464E+0
9.569954E-1
7.110208E-1
5.880334E-1
5.880334E-1
6.802738E-1
7.725144E-1
8.032613E-1
7.110208E-1
5.572866E-1
3.728054E-1
2.498181E-1
2.498181E-1
3.420587E-1
5.880334E-1
1.018489E+0
1.664173E+0
2.525085E+0
3.539730E+0
4.554376E+0
5.538275E+0
6.491427E+0
7.383085E+0
8.182503E+0
8.797441E+0
9.166402E+0
9.289390E+0
9.104908E+0
8.551465E+0
7.629060E+0
6.429933E+0
5.200059E+0
4.062427E+0
3.140021E+0
2.525085E+0
2.248363E+0
2.309857E+0
2.586578E+0
2.894047E+0
3.078528E+0
3.047781E+0
2.801806E+0
2.402097E+0
1.910148E+0
1.448945E+0
9.877424E-1
6.187802E-1
3.420587E-1
9.608394E-2
-8.839715E-2
-3.036251E-1
-4.881061E-1
-5.803466E-1
-5.188530E-1
-3.343719E-1
3.843367E-3
4.650461E-1
1.049236E+0
1.571932E+0
2.094629E+0
2.525085E+0
2.894047E+0
3.140021E+0
3.293756E+0
3.355249E+0
3.324503E+0
3.263009E+0
3.047781E+0
2.801806E+0
2.586578E+0
2.402097E+0
2.217616E+0
1.848654E+0
1.325958E+0
7.417677E-1
1.575776E-1
-3.651187E-1
-8.878151E-1
-1.441258E+0
-1.963954E+0
-2.455904E+0
-2.917107E+0
-3.316816E+0
-3.532044E+0
-3.470550E+0
-3.101588E+0
-2.455904E+0
-1.594992E+0
-6.725872E-1
3.420587E-1
1.356705E+0
2.309857E+0
3.170768E+0
3.939439E+0
4.523629E+0
4.923338E+0
5.077072E+0
5.077072E+0
5.077072E+0
5.107819E+0
5.200059E+0
5.476781E+0
5.968730E+0
6.645161E+0
7.383085E+0
7.967276E+0
8.366984E+0
8.551465E+0
8.428478E+0
7.936529E+0
7.137111E+0
6.030224E+0
4.800351E+0
3.508983E+0
2.309857E+0
1.202970E+0
2.805650E-1
-4.266124E-1
-8.570682E-1
-1.041549E+0
-1.010802E+0
-8.263214E-1
-4.881061E-1
-8.839715E-2
3.420587E-1
7.417677E-1
1.079983E+0
1.325958E+0
1.479692E+0
1.510439E+0
1.479692E+0
1.387451E+0
1.233717E+0
1.079983E+0
9.262487E-1
8.647550E-1
9.569954E-1
1.264464E+0
1.787160E+0
2.525085E+0
3.385996E+0
4.277655E+0
5.107819E+0
5.722756E+0
6.091718E+0
6.153212E+0
5.845743E+0
5.230806E+0
4.369895E+0
3.355249E+0
2.309857E+0
1.387451E+0
5.572866E-1
-1.191440E-1
-6.725872E-1
-1.103043E+0
-1.441258E+0
-1.687233E+0
-1.840967E+0
-1.871714E+0
-1.748727E+0
-1.410512E+0
-8.878151E-1
-2.113845E-1
5.572866E-1
1.387451E+0
2.186869E+0
2.955540E+0
3.631971E+0
4.246908E+0
4.831097E+0
5.569022E+0
6.429933E+0
7.444579E+0
8.459225E+0
9.412377E+0
1.027329E+1
1.098047E+1
1.150316E+1
1.177988E+1
1.187212E+1
1.181063E+1
1.162615E+1
1.122644E+1
1.061150E+1
9.873579E+0
9.074163E+0
8.274744E+0
7.444579E+0
6.583667E+0
5.630516E+0
4.585123E+0
3.539730E+0
2.525085E+0
1.541186E+0
7.417677E-1
1.883245E-1
-1.191440E-1
-2.113845E-1
-1.806377E-1
-2.690351E-2
2.190713E-1
5.265397E-1
8.647550E-1
1.295211E+0
1.879401E+0
2.586578E+0
3.416743E+0
4.308401E+0
5.261553E+0
6.245452E+0
7.229351E+0
8.151757E+0
8.951174E+0
9.535364E+0
9.873579E+0
9.935074E+0
9.812086E+0
9.566112E+0
9.166402E+0
8.705200E+0
8.059516E+0
7.321591E+0
6.460681E+0
5.538275E+0
4.523629E+0
3.385996E+0
2.186869E+0
9.569954E-1
-3.651187E-1
-1.687233E+0
-3.009347E+0
-4.269968E+0
-5.438348E+0
-6.514488E+0
-7.375399E+0
-8.051829E+0
-8.420792E+0
-8.513032E+0
-8.297804E+0
-7.805855E+0
-7.190918E+0
-6.514488E+0
-5.745816E+0
-4.823411E+0
-3.778018E+0
-2.640385E+0
-1.441258E+0
-1.498908E-1
1.110730E+0
2.340603E+0
3.447490E+0
4.369895E+0
5.138566E+0
5.753502E+0
6.306946E+0
6.737402E+0
7.106364E+0
7.290845E+0
7.352339E+0
7.198605E+0
6.829642E+0
6.245452E+0
5.446034E+0
4.523629E+0
3.539730E+0
2.525085E+0
1.571932E+0
8.032613E-1
2.498181E-1
-1.191440E-1
-3.343719E-1
-3.343719E-1
-1.498908E-1
1.575776E-1
5.880334E-1
1.110730E+0
1.725667E+0
2.371350E+0
3.078528E+0
3.754958E+0
4.431389E+0
5.077072E+0
5.630516E+0
6.091718E+0
6.522174E+0
6.829642E+0
7.044870E+0
7.198605E+0
7.352339E+0
7.506073E+0
7.659807E+0
7.782794E+0
7.875034E+0
7.936529E+0
7.936529E+0
7.875034E+0
7.721301E+0
7.506073E+0
7.229351E+0
6.891136E+0
6.491427E+0
5.999478E+0
5.415288E+0
4.738857E+0
3.970186E+0
3.232262E+0
2.648072E+0
2.248363E+0
2.002388E+0
1.879401E+0
1.879401E+0
2.063882E+0
2.371350E+0
2.740313E+0
3.078528E+0
3.355249E+0
3.693465E+0
4.031680E+0
4.369895E+0
4.646616E+0
4.831097E+0
4.861844E+0
4.738857E+0
4.492882E+0
4.154667E+0
3.816452E+0
3.478236E+0
3.201515E+0
2.986287E+0
2.894047E+0
2.894047E+0
3.017034E+0
3.140021E+0
3.232262E+0
3.263009E+0
3.170768E+0
2.924794E+0
2.525085E+0
2.063882E+0
1.633426E+0
1.264464E+0
8.955018E-1
4.957928E-1
3.459024E-2
-2.728782E-1
-4.573593E-1
-5.188530E-1
-4.881061E-1
-3.036251E-1
-2.690351E-2
4.035524E-1
8.955018E-1
1.418198E+0
1.910148E+0
2.371350E+0
2.863300E+0
3.355249E+0
3.785705E+0
4.185414E+0
4.462136E+0
4.677363E+0
4.984832E+0
5.353794E+0
5.753502E+0
6.122465E+0
6.429933E+0
6.706655E+0
6.891136E+0
6.952630E+0
6.860389E+0
6.552921E+0
6.122465E+0
5.507528E+0
4.892592E+0
4.277655E+0
3.785705E+0
3.416743E+0
3.109275E+0
2.924794E+0
2.801806E+0
2.740313E+0
2.709565E+0
2.771059E+0
2.894047E+0
3.047781E+0
3.201515E+0
3.355249E+0
3.570477E+0
3.847199E+0
4.185414E+0
4.585123E+0
5.077072E+0
5.569022E+0
6.060971E+0
6.614414E+0
7.260098E+0
7.936529E+0
8.551465E+0
9.074163E+0
9.473870E+0
9.781340E+0
9.904326E+0
9.873579E+0
9.627605E+0
9.135655E+0
8.459225E+0
7.659807E+0
6.891136E+0
6.245452E+0
5.722756E+0
5.384541E+0
5.230806E+0
5.230806E+0
5.292300E+0
5.446034E+0
5.661262E+0
5.907237E+0
6.091718E+0
6.183959E+0
6.153212E+0
6.060971E+0
5.937984E+0
5.722756E+0
5.415288E+0
5.107819E+0
4.923338E+0
4.861844E+0
4.984832E+0
5.200059E+0
5.476781E+0
5.784250E+0
6.122465E+0
6.522174E+0
6.891136E+0
7.198605E+0
7.413832E+0
7.536820E+0
7.413832E+0
7.044870E+0
6.429933E+0
5.630516E+0
4.708110E+0
3.754958E+0
2.832553E+0
2.033135E+0
1.387451E+0
9.569954E-1
8.340082E-1
9.569954E-1
1.141477E+0
1.356705E+0
1.541186E+0
1.633426E+0
1.571932E+0
1.418198E+0
1.110730E+0
6.802738E-1
2.190713E-1
-2.113845E-1
-6.110935E-1
-1.041549E+0
-1.502752E+0
-1.933208E+0
-2.302170E+0
-2.517398E+0
-2.609638E+0
-2.548145E+0
-2.363663E+0
-2.117689E+0
-1.748727E+0
-1.287524E+0
-8.263214E-1
-3.651187E-1
3.843367E-3
3.113118E-1
5.572866E-1
7.725144E-1
1.049236E+0
1.356705E+0
1.756414E+0
2.125376E+0
2.432844E+0
2.648072E+0
2.832553E+0
3.109275E+0
3.447490E+0
3.847199E+0
4.246908E+0
4.554376E+0
4.677363E+0
4.585123E+0
4.369895E+0
4.000933E+0
3.478236E+0
2.955540E+0
2.432844E+0
2.002388E+0
1.664173E+0
1.448945E+0
1.295211E+0
1.295211E+0
1.448945E+0
1.848654E+0
2.309857E+0
2.771059E+0
3.170768E+0
3.539730E+0
3.970186E+0
4.431389E+0
4.769604E+0
4.954085E+0
5.046325E+0
5.107819E+0
5.107819E+0
4.984832E+0
4.677363E+0
4.369895E+0
4.185414E+0
4.216161E+0
4.523629E+0
5.015578E+0
5.630516E+0
6.214705E+0
6.645161E+0
6.768148E+0
6.552921E+0
5.999478E+0
5.261553E+0
4.523629E+0
3.908693E+0
3.385996E+0
2.863300E+0
2.279110E+0
1.694920E+0
1.233717E+0
9.262487E-1
7.110208E-1
4.035524E-1
9.608394E-2
3.459024E-2
3.420587E-1
8.955018E-1
1.387451E+0
1.633426E+0
1.694920E+0
1.787160E+0
1.940895E+0
2.063882E+0
2.033135E+0
1.879401E+0
1.725667E+0
1.725667E+0
1.910148E+0
2.186869E+0
2.494338E+0
2.832553E+0
3.232262E+0
3.662718E+0
4.093174E+0
4.431389E+0
4.738857E+0
5.169313E+0
5.661262E+0
5.968730E+0
5.907237E+0
5.507528E+0
4.954085E+0
4.462136E+0
3.939439E+0
3.324503E+0
2.525085E+0
1.725667E+0
1.202970E+0
1.018489E+0
1.049236E+0
1.049236E+0
8.955018E-1
7.110208E-1
6.802738E-1
8.955018E-1
1.264464E+0
1.694920E+0
2.094629E+0
2.432844E+0
2.678819E+0
2.740313E+0
2.586578E+0
2.248363E+0
1.848654E+0
1.633426E+0
1.571932E+0
1.633426E+0
1.694920E+0
1.694920E+0
1.725667E+0
1.756414E+0
1.756414E+0
1.633426E+0
1.448945E+0
1.295211E+0
1.295211E+0
1.418198E+0
1.510439E+0
1.541186E+0
1.571932E+0
1.541186E+0
1.510439E+0
1.479692E+0
1.448945E+0
1.356705E+0
1.202970E+0
1.110730E+0
1.049236E+0
1.018489E+0
1.049236E+0
1.202970E+0
1.479692E+0
1.787160E+0
2.125376E+0
2.432844E+0
2.678819E+0
2.955540E+0
3.201515E+0
3.447490E+0
3.631971E+0
3.877946E+0
4.123920E+0
4.369895E+0
4.523629E+0
4.554376E+0
4.462136E+0
4.216161E+0
3.847199E+0
3.355249E+0
2.801806E+0
2.371350E+0
2.156122E+0
2.217616E+0
2.402097E+0
2.555831E+0
2.648072E+0
2.771059E+0
2.894047E+0
2.955540E+0
2.832553E+0
2.494338E+0
2.002388E+0
1.510439E+0
1.110730E+0
8.032613E-1
4.650461E-1
1.575776E-1
-8.839715E-2
-2.113845E-1
-2.421314E-1
-1.806377E-1
-5.765033E-2
1.883245E-1
4.342992E-1
6.495271E-1
7.725144E-1
8.032613E-1
7.725144E-1
7.725144E-1
8.340082E-1
9.569954E-1
1.110730E+0
1.325958E+0
1.633426E+0
2.063882E+0
2.555831E+0
3.078528E+0
3.539730E+0
3.939439E+0
4.339148E+0
4.708110E+0
4.984832E+0
5.107819E+0
5.138566E+0
5.169313E+0
5.230806E+0
5.230806E+0
5.107819E+0
4.861844E+0
4.585123E+0
4.308401E+0
4.000933E+0
3.693465E+0
3.385996E+0
3.140021E+0
2.924794E+0
2.617325E+0
2.279110E+0
1.879401E+0
1.479692E+0
1.202970E+0
1.079983E+0
1.110730E+0
1.264464E+0
1.479692E+0
1.787160E+0
2.186869E+0
2.555831E+0
2.740313E+0
2.709565E+0
2.555831E+0
2.340603E+0
2.094629E+0
1.848654E+0
1.664173E+0
1.571932E+0
1.664173E+0
1.910148E+0
2.156122E+0
2.340603E+0
2.494338E+0
2.648072E+0
2.740313E+0
2.771059E+0
2.771059E+0
2.709565E+0
2.617325E+0
2.525085E+0
2.402097E+0
2.217616E+0
1.971641E+0
1.664173E+0
1.387451E+0
1.202970E+0
1.110730E+0
1.202970E+0
1.448945E+0
1.817907E+0
2.309857E+0
2.740313E+0
3.017034E+0
3.047781E+0
2.801806E+0
2.371350E+0
1.787160E+0
1.141477E+0
4.957928E-1
-5.765033E-2
-5.495998E-1
-8.878151E-1
-1.072296E+0
-1.195283E+0
-1.226030E+0
-1.164537E+0
-1.041549E+0
-8.878151E-1
-7.033340E-1
-5.803466E-1
-5.188530E-1
-4.881061E-1
-5.188530E-1
-5.803466E-1
-6.110935E-1
-6.418403E-1
-6.725872E-1
-8.570682E-1
-1.103043E+0
-1.379765E+0
-1.533499E+0
-1.594992E+0
-1.594992E+0
-1.472005E+0
-1.195283E+0
-7.340809E-1
-1.191440E-1
5.880334E-1
1.264464E+0
1.817907E+0
2.217616E+0
2.402097E+0
2.463591E+0
2.432844E+0
2.402097E+0
2.494338E+0
2.771059E+0
3.232262E+0
3.785705E+0
4.369895E+0
4.892592E+0
5.323047E+0
5.661262E+0
5.876490E+0
5.968730E+0
5.845743E+0
5.569022E+0
5.169313E+0
4.800351E+0
4.462136E+0
4.246908E+0
4.154667E+0
4.062427E+0
3.908693E+0
3.662718E+0
3.324503E+0
3.017034E+0
2.709565E+0
2.371350E+0
1.940895E+0
1.479692E+0
1.049236E+0
8.032613E-1
7.417677E-1
8.032613E-1
8.955018E-1
8.955018E-1
8.647550E-1
7.725144E-1
6.802738E-1
5.572866E-1
4.342992E-1
4.035524E-1
4.650461E-1
6.802738E-1
1.018489E+0
1.387451E+0
1.664173E+0
1.756414E+0
1.633426E+0
1.418198E+0
1.172223E+0
1.079983E+0
1.233717E+0
1.725667E+0
2.432844E+0
3.201515E+0
3.877946E+0
4.339148E+0
4.585123E+0
4.615870E+0
4.400641E+0
4.000933E+0
3.508983E+0
3.078528E+0
2.771059E+0
2.678819E+0
2.678819E+0
2.709565E+0
2.709565E+0
2.648072E+0
2.432844E+0
2.156122E+0
1.879401E+0
1.633426E+0
1.510439E+0
1.510439E+0
1.571932E+0
1.756414E+0
1.940895E+0
2.125376E+0
2.186869E+0
2.063882E+0
1.756414E+0
1.325958E+0
9.262487E-1
6.802738E-1
6.802738E-1
9.569954E-1
1.356705E+0
1.787160E+0
2.156122E+0
2.402097E+0
2.525085E+0
2.555831E+0
2.494338E+0
2.402097E+0
2.279110E+0
2.217616E+0
2.156122E+0
2.094629E+0
2.094629E+0
2.094629E+0
2.094629E+0
2.063882E+0
1.940895E+0
1.756414E+0
1.479692E+0
1.202970E+0
9.569954E-1
8.340082E-1
8.032613E-1
8.340082E-1
8.955018E-1
9.569954E-1
1.049236E+0
1.141477E+0
1.172223E+0
1.233717E+0
1.264464E+0
1.295211E+0
1.295211E+0
1.295211E+0
1.264464E+0
1.295211E+0
1.356705E+0
1.448945E+0
1.541186E+0
1.602679E+0
1.602679E+0
1.571932E+0
1.571932E+0
1.541186E+0
1.510439E+0
1.479692E+0
1.448945E+0
1.387451E+0
1.264464E+0
1.141477E+0
9.569954E-1
7.110208E-1
4.342992E-1
9.608394E-2
-2.113845E-1
-4.266124E-1
-4.266124E-1
-2.728782E-1
3.843367E-3
3.113118E-1
5.880334E-1
8.032613E-1
9.877424E-1
1.202970E+0
1.387451E+0
1.510439E+0
1.571932E+0
1.602679E+0
1.602679E+0
1.633426E+0
1.694920E+0
1.848654E+0
2.094629E+0
2.371350E+0
2.586578E+0
2.740313E+0
2.863300E+0
2.955540E+0
3.109275E+0
3.263009E+0
3.416743E+0
3.539730E+0
3.662718E+0
3.754958E+0
3.754958E+0
3.662718E+0
3.355249E+0
2.924794E+0
2.432844E+0
1.910148E+0
1.387451E+0
8.340082E-1
3.728054E-1
3.459024E-2
-1.498908E-1
-8.839715E-2
1.268308E-1
4.957928E-1
8.647550E-1
1.233717E+0
1.479692E+0
1.633426E+0
1.664173E+0
1.633426E+0
1.571932E+0
1.571932E+0
1.571932E+0
1.633426E+0
1.633426E+0
1.571932E+0
1.510439E+0
1.479692E+0
1.479692E+0
1.510439E+0
1.602679E+0
1.756414E+0
1.971641E+0
2.279110E+0
2.586578E+0
2.924794E+0
3.201515E+0
3.385996E+0
3.385996E+0
3.170768E+0
2.863300E+0
2.494338E+0
2.094629E+0
1.756414E+0
1.448945E+0
1.172223E+0
9.262487E-1
6.802738E-1
4.342992E-1
2.805650E-1
1.268308E-1
3.459024E-2
-5.765033E-2
-8.839715E-2
-5.765033E-2
6.533706E-2
1.883245E-1
3.113118E-1
4.342992E-1
5.265397E-1
6.187802E-1
7.725144E-1
9.877424E-1
1.264464E+0
1.510439E+0
1.756414E+0
1.971641E+0
2.186869E+0
2.371350E+0
2.494338E+0
2.586578E+0
2.709565E+0
2.832553E+0
2.986287E+0
3.140021E+0
3.263009E+0
3.324503E+0
3.355249E+0
3.324503E+0
3.232262E+0
3.109275E+0
2.986287E+0
2.924794E+0
2.832553E+0
2.709565E+0
2.525085E+0
2.248363E+0
1.879401E+0
1.356705E+0
7.417677E-1
1.268308E-1
-3.958656E-1
-7.033340E-1
-8.263214E-1
-7.955746E-1
-7.033340E-1
-6.418403E-1
-6.725872E-1
-7.955746E-1
-1.041549E+0
-1.287524E+0
-1.656486E+0
-2.117689E+0
-2.701879E+0
-3.316816E+0
-3.808765E+0
-4.054740E+0
-4.023993E+0
-3.747272E+0
-3.316816E+0
-2.855613E+0
-2.363663E+0
-1.902461E+0
-1.625739E+0
-1.625739E+0
-1.902461E+0
-2.363663E+0
-2.886360E+0
-3.378309E+0
-3.655031E+0
-3.685778E+0
-3.655031E+0
-3.624284E+0
-3.593537E+0
-3.562790E+0
-3.439803E+0
-3.193828E+0
-2.732626E+0
-2.240676E+0
-1.748727E+0
-1.318271E+0
-9.185619E-1
-5.803466E-1
-3.343719E-1
-1.191440E-1
1.575776E-1
4.957928E-1
9.262487E-1
1.356705E+0
1.664173E+0
1.817907E+0
1.725667E+0
1.448945E+0
1.049236E+0
6.495271E-1
2.498181E-1
-1.191440E-1
-5.495998E-1
-9.185619E-1
-1.256777E+0
-1.379765E+0
-1.195283E+0
-7.033340E-1
-2.690351E-2
5.880334E-1
1.049236E+0
1.418198E+0
1.787160E+0
2.248363E+0
2.709565E+0
3.017034E+0
3.078528E+0
2.801806E+0
2.248363E+0
1.448945E+0
5.880334E-1
-8.839715E-2
-4.881061E-1
-5.803466E-1
-4.266124E-1
-8.839715E-2
4.035524E-1
9.877424E-1
1.479692E+0
1.787160E+0
1.940895E+0
1.971641E+0
1.848654E+0
1.571932E+0
1.079983E+0
3.728054E-1
-5.495998E-1
-1.594992E+0
-2.701879E+0
-3.778018E+0
-4.608183E+0
-5.069386E+0
-4.977145E+0
-4.331461E+0
-3.286069E+0
-2.056195E+0
-1.010802E+0
-3.343719E-1
-1.498908E-1
-3.343719E-1
-7.648277E-1
-1.226030E+0
-1.502752E+0
-1.564246E+0
-1.441258E+0
-1.226030E+0
-1.041549E+0
-9.800556E-1
-1.041549E+0
-1.226030E+0
-1.410512E+0
-1.594992E+0
-1.717980E+0
-1.810220E+0
-1.840967E+0
-1.748727E+0
-1.502752E+0
-1.226030E+0
-8.878151E-1
-5.495998E-1
-1.191440E-1
4.650461E-1
1.202970E+0
2.002388E+0
2.801806E+0
3.539730E+0
4.185414E+0
4.646616E+0
4.892592E+0
4.831097E+0
4.492882E+0
3.939439E+0
3.293756E+0
2.678819E+0
2.186869E+0
1.971641E+0
2.002388E+0
2.186869E+0
2.463591E+0
2.740313E+0
2.894047E+0
2.894047E+0
2.740313E+0
2.494338E+0
2.279110E+0
2.094629E+0
1.910148E+0
1.725667E+0
1.479692E+0
1.049236E+0
4.342992E-1
-2.421314E-1
-9.185619E-1
-1.410512E+0
-1.748727E+0
-1.933208E+0
-2.086942E+0
-2.271423E+0
-2.425157E+0
-2.455904E+0
-2.332917E+0
-2.117689E+0
-1.840967E+0
-1.564246E+0
-1.287524E+0
-9.800556E-1
-7.033340E-1
-4.881061E-1
-3.343719E-1
-3.343719E-1
-4.573593E-1
-7.340809E-1
-1.133790E+0
-1.594992E+0
-2.056195E+0
-2.425157E+0
-2.640385E+0
-2.609638E+0
-2.394410E+0
-2.086942E+0
-1.810220E+0
-1.533499E+0
-1.256777E+0
-9.800556E-1
-6.725872E-1
-3.036251E-1
1.268308E-1
4.957928E-1
7.417677E-1
8.340082E-1
8.032613E-1
6.802738E-1
5.265397E-1
3.420587E-1
2.190713E-1
1.575776E-1
1.268308E-1
1.883245E-1
2.805650E-1
4.342992E-1
6.802738E-1
1.018489E+0
1.418198E+0
1.848654E+0
2.186869E+0
2.402097E+0
2.432844E+0
2.248363E+0
1.848654E+0
1.325958E+0
8.340082E-1
5.265397E-1
4.342992E-1
5.880334E-1
9.262487E-1
1.325958E+0
1.694920E+0
2.002388E+0
2.248363E+0
2.463591E+0
2.740313E+0
2.986287E+0
3.263009E+0
3.508983E+0
3.662718E+0
3.724212E+0
3.693465E+0
3.601224E+0
3.478236E+0
3.416743E+0
3.385996E+0
3.416743E+0
3.539730E+0
3.693465E+0
3.877946E+0
4.123920E+0
4.308401E+0
4.400641E+0
4.339148E+0
4.185414E+0
3.970186E+0
3.724212E+0
3.478236E+0
3.232262E+0
3.047781E+0
2.894047E+0
2.832553E+0
2.832553E+0
2.894047E+0
2.986287E+0
3.109275E+0
3.355249E+0
3.693465E+0
4.062427E+0
4.431389E+0
4.800351E+0
5.138566E+0
5.415288E+0
5.569022E+0
5.538275E+0
5.353794E+0
5.107819E+0
4.861844E+0
4.585123E+0
4.339148E+0
4.000933E+0
3.601224E+0
3.078528E+0
2.525085E+0
2.033135E+0
1.725667E+0
1.571932E+0
1.602679E+0
1.725667E+0
1.879401E+0
2.033135E+0
2.186869E+0
2.309857E+0
2.340603E+0
2.340603E+0
2.279110E+0
2.217616E+0
2.125376E+0
2.063882E+0
2.094629E+0
2.186869E+0
2.309857E+0
2.432844E+0
2.525085E+0
2.586578E+0
2.678819E+0
2.801806E+0
2.924794E+0
3.017034E+0
3.078528E+0
3.017034E+0
2.863300E+0
2.617325E+0
2.309857E+0
2.002388E+0
1.756414E+0
1.602679E+0
1.541186E+0
1.479692E+0
1.448945E+0
1.479692E+0
1.602679E+0
1.817907E+0
2.033135E+0
2.217616E+0
2.279110E+0
2.279110E+0
2.186869E+0
1.940895E+0
1.602679E+0
1.202970E+0
7.725144E-1
3.728054E-1
3.843367E-3
-3.036251E-1
-5.495998E-1
-7.033340E-1
-7.340809E-1
-6.418403E-1
-4.881061E-1
-3.958656E-1
-4.266124E-1
-6.418403E-1
-1.041549E+0
-1.656486E+0
-2.363663E+0
-3.009347E+0
-3.593537E+0
-4.054740E+0
-4.454449E+0
-4.700424E+0
-4.731171E+0
-4.546690E+0
-4.177727E+0
-3.562790E+0
-2.855613E+0
-2.148436E+0
-1.564246E+0
-1.195283E+0
-9.800556E-1
-8.878151E-1
-8.878151E-1
-9.800556E-1
-1.195283E+0
-1.472005E+0
-1.810220E+0
-2.148436E+0
-2.394410E+0
-2.578891E+0
-2.701879E+0
-2.794119E+0
-2.824866E+0
-2.671132E+0
-2.332917E+0
-1.810220E+0
-1.287524E+0
-7.955746E-1
-4.266124E-1
-1.806377E-1
-8.839715E-2
-1.806377E-1
-3.036251E-1
-3.958656E-1
-3.958656E-1
-3.343719E-1
-1.806377E-1
6.533706E-2
3.728054E-1
7.110208E-1
1.079983E+0
1.387451E+0
1.633426E+0
1.787160E+0
1.787160E+0
1.664173E+0
1.479692E+0
1.295211E+0
1.264464E+0
1.356705E+0
1.541186E+0
1.756414E+0
1.848654E+0
1.910148E+0
1.848654E+0
1.787160E+0
1.694920E+0
1.541186E+0
1.264464E+0
8.647550E-1
4.957928E-1
2.190713E-1
6.533706E-2
3.459024E-2
1.268308E-1
3.728054E-1
7.417677E-1
1.295211E+0
1.879401E+0
2.463591E+0
2.863300E+0
3.078528E+0
3.017034E+0
2.771059E+0
2.371350E+0
1.910148E+0
1.479692E+0
1.172223E+0
1.049236E+0
1.110730E+0
1.325958E+0
1.725667E+0
2.156122E+0
2.586578E+0
2.832553E+0
2.832553E+0
2.463591E+0
1.817907E+0
9.877424E-1
6.533706E-2
-7.648277E-1
-1.441258E+0
-1.933208E+0
-2.240676E+0
-2.363663E+0
-2.240676E+0
-1.933208E+0
-1.472005E+0
-9.800556E-1
-4.573593E-1
3.459024E-2
4.035524E-1
6.187802E-1
6.187802E-1
4.650461E-1
1.268308E-1
-2.728782E-1
-6.725872E-1
-9.493088E-1
-1.133790E+0
-1.226030E+0
-1.195283E+0
-9.493088E-1
-5.188530E-1
3.459024E-2
6.495271E-1
1.202970E+0
1.571932E+0
1.633426E+0
1.325958E+0
7.417677E-1
-2.690351E-2
-8.263214E-1
-1.472005E+0
-1.779474E+0
-1.687233E+0
-1.226030E+0
-5.188530E-1
3.728054E-1
1.356705E+0
2.248363E+0
2.986287E+0
3.508983E+0
3.816452E+0
3.877946E+0
3.601224E+0
3.047781E+0
2.248363E+0
1.356705E+0
4.342992E-1
-3.958656E-1
-1.133790E+0
-1.656486E+0
-1.902461E+0
-1.902461E+0
-1.779474E+0
-1.656486E+0
-1.625739E+0
-1.748727E+0
-2.056195E+0
-2.640385E+0
-3.439803E+0
-4.423702E+0
-5.530588E+0
-6.606728E+0
-7.498386E+0
-8.051829E+0
-8.174816E+0
-7.898095E+0
-7.252412E+0
-6.422247E+0
-5.561336E+0
-4.823411E+0
-4.300715E+0
-4.054740E+0
-4.054740E+0
-4.239221E+0
-4.608183E+0
-5.100133E+0
-5.684323E+0
-6.237766E+0
-6.637475E+0
-6.852703E+0
-6.914197E+0
-6.914197E+0
-6.914197E+0
-6.883450E+0
-6.914197E+0
-7.006437E+0
-7.283158E+0
-7.682868E+0
-8.236311E+0
-8.912741E+0
-9.712159E+0
-1.054232E+1
-1.128025E+1
-1.180294E+1
-1.204892E+1
-1.201817E+1
-1.174145E+1
-1.124950E+1
-1.057307E+1
-9.896641E+0
-9.589171E+0
-9.742907E+0
-1.014261E+1
-1.051158E+1
-1.081905E+1
-1.124950E+1
-1.177220E+1
-1.207967E+1
-1.180294E+1
-1.103427E+1
-1.014261E+1
-9.281703E+0
-8.451538E+0
-7.621374E+0
-6.760462E+0
-6.022538E+0
-5.438348E+0
-5.069386E+0
-4.854158E+0
-4.884905E+0
-5.100133E+0
-5.469095E+0
-5.868804E+0
-6.022538E+0
-5.991791E+0
-6.145526E+0
-6.668222E+0
-7.221665E+0
-7.529133E+0
-7.529133E+0
-7.529133E+0
-7.682868E+0
-7.959589E+0
-8.328551E+0
-8.820500E+0
-9.435437E+0
-1.011187E+1
-1.072681E+1
-1.118801E+1
-1.137249E+1
-1.134174E+1
-1.118801E+1
-1.100353E+1
-1.081905E+1
-1.060382E+1
-1.035784E+1
-1.008112E+1
-9.773652E+0
-9.466185E+0
-9.312450E+0
-9.343197E+0
-9.619918E+0
-1.005037E+1
-1.063456E+1
-1.128025E+1
-1.183369E+1
-1.226415E+1
-1.247938E+1
-1.244863E+1
-1.223340E+1
-1.189519E+1
-1.152622E+1
-1.124950E+1
-1.118801E+1
-1.134174E+1
-1.174145E+1
-1.226415E+1
-1.281759E+1
-1.330954E+1
-1.370925E+1
-1.398597E+1
-1.401672E+1
-1.389373E+1
-1.361701E+1
-1.327879E+1
-1.290983E+1
-1.260236E+1
-1.241788E+1
-1.238714E+1
-1.238714E+1
-1.232564E+1
-1.214116E+1
-1.192593E+1
-1.167996E+1
-1.146473E+1
-1.124950E+1
-1.109577E+1
-1.088054E+1
-1.072681E+1
-1.060382E+1
-1.057307E+1
-1.066531E+1
-1.081905E+1
-1.097278E+1
-1.103427E+1
-1.091129E+1
-1.075755E+1
-1.066531E+1
-1.069606E+1
-1.081905E+1
-1.088054E+1
-1.078830E+1
-1.051158E+1
-1.014261E+1
-9.804400E+0
-9.496931E+0
-9.220209E+0
-8.974235E+0
-8.697514E+0
-8.451538E+0
-8.205564E+0
-7.990336E+0
-7.775108E+0
-7.529133E+0
-7.190918E+0
-6.760462E+0
-6.176272E+0
-5.469095E+0
-4.731171E+0
-3.993246E+0
-3.316816E+0
-2.794119E+0
-2.486651E+0
-2.363663E+0
-2.394410E+0
-2.455904E+0
-2.640385E+0
-2.855613E+0
-3.163081E+0
-3.532044E+0
-3.962499E+0
-4.423702E+0
-4.884905E+0
-5.284614E+0
-5.561336E+0
-5.684323E+0
-5.715069E+0
-5.684323E+0
-5.622829E+0
-5.592083E+0
-5.499842E+0
-5.407601E+0
-5.346108E+0
-5.315361E+0
-5.376854E+0
-5.469095E+0
-5.561336E+0
-5.530588E+0
-5.346108E+0
-4.915652E+0
-4.208474E+0
-3.224575E+0
-2.056195E+0
-8.263214E-1
2.805650E-1
1.172223E+0
1.848654E+0
2.248363E+0
2.309857E+0
2.125376E+0
1.756414E+0
1.295211E+0
7.725144E-1
2.190713E-1
-2.728782E-1
-6.110935E-1
-8.263214E-1
-8.878151E-1
-8.570682E-1
-7.340809E-1
-5.803466E-1
-3.958656E-1
-1.498908E-1
1.575776E-1
4.957928E-1
8.032613E-1
9.569954E-1
9.569954E-1
8.647550E-1
7.110208E-1
5.880334E-1
6.187802E-1
8.340082E-1
1.295211E+0
1.940895E+0
2.678819E+0
3.416743E+0
4.093174E+0
4.585123E+0
4.892592E+0
5.015578E+0
4.892592E+0
4.523629E+0
3.847199E+0
2.955540E+0
1.940895E+0
9.262487E-1
3.843367E-3
-7.340809E-1
-1.256777E+0
-1.441258E+0
-1.349018E+0
-9.800556E-1
-2.421314E-1
9.262487E-1
2.494338E+0
4.308401E+0
6.214705E+0
8.121010E+0
9.842833E+0
1.122644E+1
1.205661E+1
1.236408E+1
1.217959E+1
1.171839E+1
1.110345E+1
1.048852E+1
9.873579E+0
9.381630E+0
9.074163E+0
9.043415E+0
9.289390E+0
9.904326E+0
1.076524E+1
1.165690E+1
1.236408E+1
1.270229E+1
1.276378E+1
1.242557E+1
1.153391E+1
9.935074E+0
7.383085E+0
3.785705E+0
-7.033340E-1
-5.469095E+0
-9.712159E+0
-1.275610E+1
-1.426269E+1
-1.410896E+1
-1.254087E+1
-9.958134E+0
-6.606728E+0
-2.486651E+0
2.309857E+0
7.659807E+0
1.344021E+1
1.949734E+1
2.567746E+1
3.173459E+1
3.729977E+1
4.191179E+1
4.501722E+1
4.606261E+1
4.486349E+1
4.129686E+1
3.539346E+1
2.758376E+1
1.875942E+1
9.935074E+0
2.033135E+0
-4.392955E+0
-9.220209E+0
-1.263311E+1
-1.484688E+1
-1.598452E+1
-1.616900E+1
-1.552331E+1
-1.413971E+1
-1.214116E+1
-9.681413E+0
-6.760462E+0
-3.532044E+0
-8.839715E-2
3.570477E+0
7.383085E+0
1.138018E+1
1.565399E+1
2.063498E+1
2.681509E+1
3.425583E+1
4.240374E+1
5.024419E+1
5.670102E+1
6.094409E+1
6.183575E+1
5.811538E+1
4.889132E+1
3.450180E+1
1.626892E+1
-3.962499E+0
-2.447064E+1
-4.347219E+1
-5.936831E+1
-7.080614E+1
-7.698625E+1
-7.760119E+1
-7.286618E+1
-6.336540E+1
-4.977529E+1
-3.298752E+1
-1.389373E+1
6.276199E+0
2.620015E+1
4.440229E+1
5.949899E+1
7.010664E+1
7.508763E+1
7.441120E+1
6.893826E+1
6.014467E+1
4.956776E+1
3.868337E+1
2.899812E+1
2.155738E+1
1.676087E+1
1.433187E+1
1.383992E+1
1.491606E+1
1.709909E+1
1.955883E+1
2.137290E+1
2.168037E+1
2.002004E+1
1.651490E+1
1.153391E+1
5.415288E+0
-1.564246E+0
-8.851248E+0
-1.536958E+1
-2.010459E+1
-2.253359E+1
-2.222612E+1
-1.872098E+1
-1.201817E+1
-2.517398E+0
9.104908E+0
2.220306E+1
3.560869E+1
4.772295E+1
5.697775E+1
6.223546E+1
6.272741E+1
5.799239E+1
4.830714E+1
3.453255E+1
1.802149E+1
4.650461E-1
-1.601526E+1
-2.935939E+1
-3.815299E+1
-4.205784E+1
-4.171962E+1
-3.806075E+1
-3.206511E+1
-2.453214E+1
-1.663020E+1
-9.896641E+0
-5.715069E+0
-4.823411E+0
-7.129425E+0
-1.220265E+1
-1.955115E+1
-2.806802E+1
-3.581623E+1
-4.036676E+1
-3.919838E+1
-3.058926E+1
-1.380149E+1
1.048852E+1
4.015922E+1
7.182847E+1
1.017759E+2
1.267731E+2
1.444218E+2
1.527849E+2
1.505711E+2
1.371348E+2
1.131522E+2
8.089878E+1
4.347988E+1
4.216161E+0
-3.384843E+1
-6.763921E+1
-9.405075E+1
-1.101314E+2
-1.140055E+2
-1.052733E+2
-8.513417E+1
-5.601690E+1
-2.099625E+1
1.633042E+1
5.215049E+1
8.289733E+1
1.056500E+2
1.186252E+2
1.215154E+2
1.152430E+2
1.020526E+2
8.477289E+1
6.607880E+1
4.812265E+1
3.271849E+1
2.143439E+1
1.540801E+1
1.473158E+1
1.854419E+1
2.543148E+1
3.394836E+1
4.240374E+1
4.919879E+1
5.276543E+1
5.147406E+1
4.406407E+1
3.010500E+1
1.015030E+1
-1.441643E+1
-4.159663E+1
-6.868460E+1
-9.229819E+1
-1.090552E+2
-1.161885E+2
-1.122529E+2
-9.755589E+1
-7.360410E+1
-4.279576E+1
-8.328551E+0
2.607717E+1
5.676252E+1
8.120625E+1
9.787104E+1
1.054963E+2
1.029750E+2
9.003060E+1
6.795436E+1
3.926756E+1
7.198605E+0
-2.483961E+1
-5.346492E+1
-7.541817E+1
-8.845483E+1
-9.159100E+1
-8.513417E+1
-7.052942E+1
-5.014425E+1
-2.693039E+1
-4.146980E+0
1.537726E+1
2.949007E+1
3.717678E+1
3.837590E+1
3.370239E+1
2.420161E+1
1.156466E+1
-1.933208E+0
-1.389373E+1
-2.253359E+1
-2.686890E+1
-2.622321E+1
-2.041206E+1
-9.896641E+0
4.062427E+0
1.943585E+1
3.364089E+1
4.372586E+1
4.701577E+1
4.221926E+1
2.952081E+1
1.008881E+1
-1.417045E+1
-4.073572E+1
-6.653233E+1
-8.833183E+1
-1.033670E+2
-1.095779E+2
-1.060728E+2
-9.312835E+1
-7.197452E+1
-4.470207E+1
-1.392448E+1
1.743730E+1
4.649307E+1
7.084457E+1
8.861624E+1
9.857822E+1
1.000541E+2
9.310528E+1
7.899248E+1
5.971421E+1
3.748425E+1
1.417814E+1
-8.297804E+0
-2.803728E+1
-4.341069E+1
-5.358790E+1
-5.884561E+1
-6.001399E+1
-5.816918E+1
-5.447956E+1
-5.011351E+1
-4.620866E+1
-4.393339E+1
-4.408713E+1
-4.685434E+1
-5.177384E+1
-5.801545E+1
-6.438004E+1
-6.939179E+1
-7.172854E+1
-7.074464E+1
-6.628635E+1
-5.856889E+1
-4.796123E+1
-3.507830E+1
-2.050430E+1
-4.915652E+0
1.094972E+1
2.626165E+1
4.000549E+1
5.101286E+1
5.808463E+1
6.026766E+1
5.759268E+1
5.049016E+1
3.932906E+1
2.435534E+1
6.122465E+0
-1.417045E+1
-3.467859E+1
-5.328043E+1
-6.806966E+1
-7.778567E+1
-8.159827E+1
-7.938451E+1
-7.169779E+1
-6.013698E+1
-4.660837E+1
-3.311050E+1
-2.124223E+1
-1.223340E+1
-6.729715E+0
-4.854158E+0
-6.237766E+0
-1.017336E+1
-1.555406E+1
-2.130372E+1
-2.640770E+1
-2.985134E+1
-3.092748E+1
-2.923640E+1
-2.490110E+1
-1.819829E+1
-9.619918E+0
1.575776E-1
1.048852E+1
2.066572E+1
2.976679E+1
3.653109E+1
3.935981E+1
3.696155E+1
2.899812E+1
1.633042E+1
7.110208E-1
-1.592302E+1
-3.188063E+1
-4.596269E+1
-5.727752E+1
-6.524096E+1
-6.985298E+1
-7.139033E+1
-7.016045E+1
-6.634785E+1
-6.010623E+1
-5.177384E+1
-4.239605E+1
-3.323349E+1
-2.533155E+1
-1.915144E+1
-1.503136E+1
-1.318655E+1
-1.386298E+1
-1.672244E+1
-2.090401E+1
-2.502409E+1
-2.791429E+1
-2.892894E+1
-2.791429E+1
-2.477811E+1
-1.964339E+1
-1.300207E+1
-6.114779E+0
-3.958656E-1
2.894047E+0
3.232262E+0
1.018489E+0
-3.101588E+0
-8.482286E+0
-1.487763E+1
-2.204164E+1
-2.932864E+1
-3.572398E+1
-4.005929E+1
-4.128917E+1
-3.879867E+1
-3.274154E+1
-2.391720E+1
-1.346327E+1
-2.548145E+0
7.567567E+0
1.574623E+1
2.112692E+1
2.330995E+1
2.223381E+1
1.829821E+1
1.187212E+1
3.539730E+0
-6.176272E+0
-1.641497E+1
-2.622321E+1
-3.467859E+1
-4.088945E+1
-4.396414E+1
-4.322622E+1
-3.873718E+1
-3.129644E+1
-2.219538E+1
-1.290983E+1
-4.515943E+0
2.309857E+0
7.106364E+0
9.658351E+0
9.873579E+0
8.090262E+0
5.138566E+0
1.971641E+0
-6.725872E-1
-2.363663E+0
-2.947853E+0
-2.148436E+0
1.575776E-1
4.031680E+0
9.350884E+0
1.562324E+1
2.232605E+1
2.869065E+1
3.382537E+1
3.690006E+1
3.723827E+1
3.434807E+1
2.826019E+1
1.986630E+1
1.061150E+1
2.156122E+0
-4.146980E+0
-7.529133E+0
-8.082576E+0
-6.422247E+0
-3.316816E+0
5.880334E-1
4.800351E+0
8.705200E+0
1.165690E+1
1.334797E+1
1.362470E+1
1.261005E+1
1.045777E+1
7.567567E+0
4.462136E+0
1.725667E+0
-2.113845E-1
-9.185619E-1
-2.421314E-1
1.848654E+0
5.446034E+0
1.042702E+1
1.623818E+1
2.217232E+1
2.743003E+1
3.136562E+1
3.348716E+1
3.342566E+1
3.127338E+1
2.755301E+1
2.303323E+1
1.835971E+1
1.411664E+1
1.058076E+1
7.967276E+0
6.153212E+0
5.077072E+0
4.677363E+0
4.954085E+0
5.692009E+0
6.675908E+0
7.598313E+0
8.366984E+0
8.858934E+0
9.043415E+0
8.889681E+0
8.243997E+0
7.014123E+0
5.138566E+0
2.586578E+0
-6.725872E-1
-4.577436E+0
-8.912741E+0
-1.324805E+1
-1.715290E+1
-2.010459E+1
-2.164193E+1
-2.142670E+1
-1.930517E+1
-1.521584E+1
-9.281703E+0
-2.086942E+0
5.753502E+0
1.340947E+1
2.011228E+1
2.509327E+1
2.810646E+1
2.924409E+1
2.878289E+1
2.684584E+1
2.334070E+1
1.829821E+1
1.202586E+1
5.107819E+0
-1.656486E+0
-7.467639E+0
-1.177220E+1
-1.441643E+1
-1.527734E+1
-1.441643E+1
-1.217191E+1
-9.220209E+0
-6.084032E+0
-2.978600E+0
-4.573593E-1
7.110208E-1
1.883245E-1
-1.472005E+0
-3.716524E+0
-6.237766E+0
-8.912741E+0
-1.146473E+1
-1.340178E+1
-1.429344E+1
-1.407821E+1
-1.303282E+1
-1.155697E+1
-9.958134E+0
-8.328551E+0
-6.514488E+0
-4.331461E+0
-1.871714E+0
5.880334E-1
2.555831E+0
3.631971E+0
3.539730E+0
2.309857E+0
1.575776E-1
-2.609638E+0
-5.622829E+0
-8.482286E+0
-1.091129E+1
-1.278684E+1
-1.413971E+1
-1.503136E+1
-1.567705E+1
-1.619974E+1
-1.675319E+1
-1.733738E+1
-1.773709E+1
-1.792157E+1
-1.801381E+1
-1.847501E+1
-1.967414E+1
-2.191866E+1
-2.517782E+1
-2.895968E+1
-3.274154E+1
-3.587772E+1
-3.766104E+1
-3.753805E+1
-3.529353E+1
-3.108122E+1
-2.536230E+1
-1.884397E+1
-1.223340E+1
-5.838057E+0
3.459024E-2
5.200059E+0
9.566112E+0
1.297901E+1
1.537726E+1
1.660714E+1
1.669938E+1
1.571548E+1
1.368619E+1
1.067300E+1
6.983377E+0
3.078528E+0
-4.881061E-1
-3.255322E+0
-4.946398E+0
-5.622829E+0
-5.622829E+0
-5.376854E+0
-5.530588E+0
-6.606728E+0
-9.004981E+0
-1.260236E+1
-1.715290E+1
-2.210314E+1
-2.686890E+1
-3.086599E+1
-3.372544E+1
-3.535502E+1
-3.596996E+1
-3.581623E+1
-3.501681E+1
-3.357171E+1
-3.138868E+1
-2.855998E+1
-2.520857E+1
-2.167268E+1
-1.835202E+1
-1.576929E+1
-1.426269E+1
-1.407821E+1
-1.524659E+1
-1.749111E+1
-2.047356E+1
-2.373272E+1
-2.668442E+1
-2.877520E+1
-2.951313E+1
-2.871371E+1
-2.643844E+1
-2.287181E+1
-1.841352E+1
-1.361701E+1
-9.066476E+0
-5.192373E+0
-2.302170E+0
-5.495998E-1
1.883245E-1
1.268308E-1
-5.803466E-1
-1.779474E+0
-3.286069E+0
-4.915652E+0
-6.330007E+0
-7.252412E+0
-7.436893E+0
-6.975690E+0
-5.991791E+0
-4.731171E+0
-3.439803E+0
-2.363663E+0
-1.779474E+0
-1.902461E+0
-2.794119E+0
-4.485196E+0
-6.975690E+0
-1.020411E+1
-1.386298E+1
-1.761410E+1
-2.118073E+1
-2.431691E+1
-2.646919E+1
-2.711487E+1
-2.594649E+1
-2.317928E+1
-1.948966E+1
-1.549257E+1
-1.143398E+1
-7.467639E+0
-3.839512E+0
-9.800556E-1
5.880334E-1
1.018489E+0
6.495271E-1
-3.958656E-1
-2.179183E+0
-4.577436E+0
-7.190918E+0
-9.650665E+0
-1.183369E+1
-1.355551E+1
-1.478539E+1
-1.543107E+1
-1.546182E+1
-1.469315E+1
-1.318655E+1
-1.164921E+1
-1.084979E+1
-1.103427E+1
-1.158772E+1
-1.211041E+1
-1.266386E+1
-1.337103E+1
-1.392448E+1
-1.401672E+1
-1.352477E+1
-1.254087E+1
-1.112651E+1
-9.312450E+0
-7.098677E+0
-4.700424E+0
-2.455904E+0
-7.648277E-1
3.459024E-2
-8.839715E-2
-1.133790E+0
-2.947853E+0
-5.315361E+0
-7.990336E+0
-1.063456E+1
-1.284834E+1
-1.435493E+1
-1.503136E+1
-1.484688E+1
-1.386298E+1
-1.229489E+1
-1.029635E+1
-8.082576E+0
-5.715069E+0
-3.286069E+0
-1.010802E+0
9.262487E-1
2.125376E+0
2.279110E+0
1.387451E+0
-3.958656E-1
-2.671132E+0
-5.007892E+0
-7.006437E+0
-8.605272E+0
-9.681413E+0
-1.017336E+1
-9.958134E+0
-9.097222E+0
-7.682868E+0
-5.838057E+0
-3.808765E+0
-1.902461E+0
-2.421314E-1
1.110730E+0
2.217616E+0
3.109275E+0
3.570477E+0
3.140021E+0
1.694920E+0
-3.958656E-1
-2.855613E+0
-5.376854E+0
-7.805855E+0
-1.001963E+1
-1.177220E+1
-1.309431E+1
-1.407821E+1
-1.478539E+1
-1.524659E+1
-1.546182E+1
-1.549257E+1
-1.549257E+1
-1.567705E+1
-1.610750E+1
-1.659945E+1
-1.696841E+1
-1.702991E+1
-1.681468E+1
-1.632273E+1
-1.567705E+1
-1.487763E+1
-1.404746E+1
-1.297132E+1
-1.155697E+1
-9.712159E+0
-7.590627E+0
-5.069386E+0
-2.056195E+0
1.479692E+0
5.384541E+0
9.320136E+0
1.273304E+1
1.522353E+1
1.682237E+1
1.771402E+1
1.802149E+1
1.780627E+1
1.725282E+1
1.648415E+1
1.562324E+1
1.454710E+1
1.310200E+1
1.144167E+1
9.689098E+0
8.028770E+0
6.614414E+0
5.476781E+0
4.677363E+0
4.400641E+0
4.615870E+0
5.230806E+0
5.999478E+0
6.706655E+0
7.137111E+0
7.290845E+0
7.352339E+0
7.444579E+0
7.690554E+0
8.305491E+0
9.289390E+0
1.045777E+1
1.150316E+1
1.208735E+1
1.208735E+1
1.147242E+1
1.021180E+1
8.489972E+0
6.583667E+0
4.923338E+0
3.785705E+0
3.478236E+0
4.031680E+0
5.261553E+0
6.891136E+0
8.643706E+0
1.036553E+1
1.208735E+1
1.380918E+1
1.546951E+1
1.697610E+1
1.820598E+1
1.903614E+1
1.931286E+1
1.872867E+1
1.725282E+1
1.491606E+1
1.196437E+1
8.674453E+0
5.415288E+0
2.555831E+0
4.035524E-1
-8.570682E-1
-1.256777E+0
-9.800556E-1
-2.113845E-1
1.049236E+0
2.832553E+0
4.861844E+0
6.798895E+0
8.305491E+0
9.289390E+0
9.781340E+0
9.842833E+0
9.535364E+0
8.920427E+0
7.813541E+0
6.214705E+0
4.216161E+0
1.940895E+0
-4.573593E-1
-2.609638E+0
-4.146980E+0
-4.669677E+0
-4.116234E+0
-2.578891E+0
-2.421314E-1
2.525085E+0
5.292300E+0
7.721301E+0
9.535364E+0
1.061150E+1
1.104196E+1
1.073449E+1
9.689098E+0
7.844288E+0
5.323047E+0
2.340603E+0
-6.110935E-1
-3.132335E+0
-4.854158E+0
-5.684323E+0
-5.622829E+0
-4.638930E+0
-2.917107E+0
-5.495998E-1
2.217616E+0
5.292300E+0
8.643706E+0
1.177988E+1
1.347096E+1
1.285602E+1
1.036553E+1
7.598313E+0
6.030224E+0
5.968730E+0
6.214705E+0
5.630516E+0
4.216161E+0
3.385996E+0
4.062427E+0
5.569022E+0
6.860389E+0
7.905782E+0
9.289390E+0
1.094972E+1
1.224109E+1
1.248706E+1
1.181063E+1
1.098047E+1
1.073449E+1
1.061150E+1
1.005806E+1
8.889681E+0
7.106364E+0
4.923338E+0
2.771059E+0
8.955018E-1
-5.803466E-1
-1.933208E+0
-3.409056E+0
-5.038639E+0
-6.668222E+0
-8.174816E+0
-9.650665E+0
-1.100353E+1
-1.183369E+1
-1.183369E+1
-1.097278E+1
-9.343197E+0
-7.037184E+0
-3.993246E+0
-3.651187E-1
3.631971E+0
7.629060E+0
1.131868E+1
1.442411E+1
1.676087E+1
1.866718E+1
2.054273E+1
2.229530E+1
2.361742E+1
2.426310E+1
2.417086E+1
2.349443E+1
2.247979E+1
2.112692E+1
1.955883E+1
1.799075E+1
1.666863E+1
1.559249E+1
1.460859E+1
1.368619E+1
1.273304E+1
1.153391E+1
9.965820E+0
8.151757E+0
6.214705E+0
4.308401E+0
2.525085E+0
1.079983E+0
2.805650E-1
2.805650E-1
1.110730E+0
2.555831E+0
4.585123E+0
7.167858E+0
1.036553E+1
1.417814E+1
1.848270E+1
2.291024E+1
2.699957E+1
3.065845E+1
3.388687E+1
3.653109E+1
3.825292E+1
3.877561E+1
3.825292E+1
3.671558E+1
3.416359E+1
3.056620E+1
2.626165E+1
2.161887E+1
1.700685E+1
1.264080E+1
8.643706E+0
5.077072E+0
2.063882E+0
-4.266124E-1
-2.394410E+0
-3.808765E+0
-4.792665E+0
-5.469095E+0
-5.715069E+0
-5.499842E+0
-4.915652E+0
-3.901006E+0
-2.425157E+0
-6.725872E-1
1.018489E+0
2.525085E+0
4.000933E+0
5.692009E+0
7.659807E+0
9.781340E+0
1.202586E+1
1.439337E+1
1.688386E+1
1.934361E+1
2.140365E+1
2.291024E+1
2.374041E+1
2.389414E+1
2.346368E+1
2.244904E+1
2.094244E+1
1.912838E+1
1.725282E+1
1.556175E+1
1.405515E+1
1.267154E+1
1.138018E+1
1.021180E+1
9.258643E+0
8.489972E+0
7.813541E+0
7.106364E+0
6.245452E+0
5.138566E+0
3.785705E+0
2.340603E+0
9.877424E-1
-3.036251E-1
-1.533499E+0
-2.640385E+0
-3.409056E+0
-3.747272E+0
-3.685778E+0
-3.255322E+0
-2.517398E+0
-1.318271E+0
2.190713E-1
1.879401E+0
3.385996E+0
4.708110E+0
5.999478E+0
7.229351E+0
8.305491E+0
9.227897E+0
1.018105E+1
1.131868E+1
1.248706E+1
1.353245E+1
1.442411E+1
1.519278E+1
1.571548E+1
1.577697E+1
1.522353E+1
1.414739E+1
1.270229E+1
1.113420E+1
9.504618E+0
7.875034E+0
6.460681E+0
5.446034E+0
4.923338E+0
4.800351E+0
5.107819E+0
5.784250E+0
6.921883E+0
8.489972E+0
1.018105E+1
1.162615E+1
1.242557E+1
1.230258E+1
1.110345E+1
8.920427E+0
5.968730E+0
2.555831E+0
-1.010802E+0
-4.362208E+0
-7.098677E+0
-9.097222E+0
-1.041934E+1
-1.121876E+1
-1.167996E+1
-1.174145E+1
-1.121876E+1
-1.001963E+1
-8.328551E+0
-6.668222E+0
-5.684323E+0
-5.499842E+0
-5.899550E+0
-6.422247E+0
-6.668222E+0
-6.360753E+0
-5.530588E+0
-4.423702E+0
-3.286069E+0
-2.271423E+0
-1.472005E+0
-7.955746E-1
-1.498908E-1
6.802738E-1
1.664173E+0
2.678819E+0
3.631971E+0
4.369895E+0
4.923338E+0
5.261553E+0
5.169313E+0
4.369895E+0
2.894047E+0
8.647550E-1
-1.349018E+0
-3.562790E+0
-5.776564E+0
-8.021083E+0
-1.011187E+1
-1.180294E+1
-1.290983E+1
-1.352477E+1
-1.374000E+1
-1.358626E+1
-1.297132E+1
-1.164921E+1
-9.343197E+0
-6.114779E+0
-2.179183E+0
2.002388E+0
5.968730E+0
9.135655E+0
1.104196E+1
1.153391E+1
1.073449E+1
8.951174E+0
6.460681E+0
3.693465E+0
9.569954E-1
-1.318271E+0
-2.855613E+0
-3.685778E+0
-4.054740E+0
-4.362208E+0
-4.823411E+0
-5.407601E+0
-5.991791E+0
-6.268513E+0
-6.145526E+0
-5.653576E+0
-5.069386E+0
-4.669677E+0
-4.823411E+0
-5.715069E+0
-7.406146E+0
-9.681413E+0
-1.195668E+1
-1.377074E+1
-1.475464E+1
-1.481614E+1
-1.392448E+1
-1.223340E+1
-1.005037E+1
-7.344653E+0
-4.454449E+0
-1.871714E+0
6.533706E-2
1.633426E+0
3.324503E+0
5.323047E+0
7.229351E+0
8.674453E+0
9.535364E+0
9.719846E+0
8.889681E+0
6.891136E+0
4.000933E+0
6.187802E-1
-2.701879E+0
-5.561336E+0
-7.652121E+0
-9.066476E+0
-1.011187E+1
-1.100353E+1
-1.174145E+1
-1.232564E+1
-1.303282E+1
-1.398597E+1
-1.524659E+1
-1.663020E+1
-1.779858E+1
-1.850576E+1
-1.869024E+1
-1.844426E+1
-1.801381E+1
-1.752186E+1
-1.696841E+1
-1.623049E+1
-1.533883E+1
-1.453941E+1
-1.404746E+1
-1.380149E+1
-1.355551E+1
-1.324805E+1
-1.297132E+1
-1.284834E+1
-1.300207E+1
-1.377074E+1
-1.549257E+1
-1.816754E+1
-2.121148E+1
-2.400944E+1
-2.625396E+1
-2.812952E+1
-2.975910E+1
-3.101972E+1
-3.175765E+1
-3.206511E+1
-3.224960E+1
-3.234184E+1
-3.218810E+1
-3.148092E+1
-3.006657E+1
-2.803728E+1
-2.576201E+1
-2.367123E+1
-2.210314E+1
-2.114998E+1
-2.078102E+1
-2.078102E+1
-2.087326E+1
-2.071953E+1
-2.007385E+1
-1.884397E+1
-1.721439E+1
-1.543107E+1
-1.361701E+1
-1.171070E+1
-9.712159E+0
-7.805855E+0
-6.207019E+0
-5.100133E+0
-4.239221E+0
-3.101588E+0
-1.933208E+0
-1.625739E+0
-2.363663E+0
-2.917107E+0
-2.086942E+0
-5.495998E-1
9.608394E-2
-7.033340E-1
-2.056195E+0
-2.671132E+0
-2.302170E+0
-1.871714E+0
-2.425157E+0
-3.901006E+0
-5.499842E+0
-6.852703E+0
-8.082576E+0
-9.558425E+0
-1.149548E+1
-1.355551E+1
-1.500062E+1
-1.570779E+1
-1.607676E+1
-1.663020E+1
-1.733738E+1
-1.779858E+1
-1.761410E+1
-1.678393E+1
-1.564630E+1
-1.466240E+1
-1.398597E+1
-1.361701E+1
-1.330954E+1
-1.281759E+1
-1.183369E+1
-1.017336E+1
-7.621374E+0
-4.362208E+0
-8.878151E-1
2.248363E+0
4.769604E+0
6.491427E+0
7.352339E+0
7.536820E+0
7.536820E+0
7.444579E+0
7.075617E+0
6.091718E+0
4.400641E+0
2.217616E+0
-1.498908E-1
-2.332917E+0
-4.023993E+0
-5.130880E+0
-5.653576E+0
-5.622829E+0
-4.946398E+0
-3.532044E+0
-1.287524E+0
1.910148E+0
5.968730E+0
1.045777E+1
1.467009E+1
1.786776E+1
1.977406E+1
2.072722E+1
2.112692E+1
2.121917E+1
2.100394E+1
2.078871E+1
2.091170E+1
2.146514E+1
2.204933E+1
2.214157E+1
2.208008E+1
2.263352E+1
2.377115E+1
2.487804E+1
2.576970E+1
2.672285E+1
2.752227E+1
2.776824E+1
2.733779E+1
2.632314E+1
2.490879E+1
2.318696E+1
2.131141E+1
1.937436E+1
1.759104E+1
1.614594E+1
1.528503E+1
1.531577E+1
1.633042E+1
1.817523E+1
2.026601E+1
2.177261E+1
2.254128E+1
2.272576E+1
2.235680E+1
2.128066E+1
1.946660E+1
1.731432E+1
1.519278E+1
1.328648E+1
1.144167E+1
9.627605E+0
7.875034E+0
6.245452E+0
4.831097E+0
3.601224E+0
2.525085E+0
1.479692E+0
5.572866E-1
-1.498908E-1
-4.266124E-1
-2.113845E-1
5.572866E-1
1.848654E+0
3.601224E+0
5.538275E+0
7.567567E+0
9.566112E+0
1.156466E+1
1.356320E+1
1.559249E+1
1.777552E+1
2.014302E+1
2.232605E+1
2.386339E+1
2.444758E+1
2.407862E+1
2.278725E+1
2.085020E+1
1.863643E+1
1.657639E+1
1.500830E+1
1.396291E+1
1.340947E+1
1.319424E+1
1.316349E+1
1.328648E+1
1.356320E+1
1.377843E+1
1.365544E+1
1.316349E+1
1.257930E+1
1.208735E+1
1.174914E+1
1.159540E+1
1.153391E+1
1.153391E+1
1.168764E+1
1.221034E+1
1.316349E+1
1.436262E+1
1.559249E+1
1.694535E+1
1.857494E+1
2.038900E+1
2.220306E+1
2.377115E+1
2.500103E+1
2.589269E+1
2.647688E+1
2.681509E+1
2.690733E+1
2.669210E+1
2.629239E+1
2.564671E+1
2.460132E+1
2.294099E+1
2.063498E+1
1.789851E+1
1.494681E+1
1.196437E+1
9.104908E+0
6.645161E+0
4.646616E+0
3.201515E+0
2.463591E+0
2.402097E+0
2.986287E+0
4.216161E+0
5.999478E+0
8.121010E+0
1.015030E+1
1.184138E+1
1.316349E+1
1.423963E+1
1.516204E+1
1.593071E+1
1.636116E+1
1.648415E+1
1.642266E+1
1.636116E+1
1.614594E+1
1.571548E+1
1.519278E+1
1.463934E+1
1.411664E+1
1.359395E+1
1.313275E+1
1.304050E+1
1.328648E+1
1.362470E+1
1.380918E+1
1.362470E+1
1.297901E+1
1.193362E+1
1.070375E+1
9.504618E+0
8.182503E+0
6.737402E+0
5.169313E+0
3.662718E+0
2.494338E+0
1.817907E+0
1.571932E+0
1.694920E+0
2.309857E+0
3.447490E+0
5.107819E+0
7.383085E+0
1.024254E+1
1.356320E+1
1.691461E+1
1.986630E+1
2.208008E+1
2.324846E+1
2.327920E+1
2.235680E+1
2.081946E+1
1.897464E+1
1.706834E+1
1.543876E+1
1.436262E+1
1.374768E+1
1.359395E+1
1.399366E+1
1.485457E+1
1.540801E+1
1.497756E+1
1.322499E+1
1.058076E+1
7.752048E+0
4.984832E+0
1.817907E+0
-1.933208E+0
-5.561336E+0
-8.021083E+0
-9.004981E+0
-9.127969E+0
-9.250957E+0
-9.681413E+0
-1.023486E+1
-1.060382E+1
-1.069606E+1
-1.054232E+1
-1.026560E+1
-1.017336E+1
-1.035784E+1
-1.078830E+1
-1.121876E+1
-1.149548E+1
-1.158772E+1
-1.140324E+1
-1.100353E+1
-1.020411E+1
-8.912741E+0
-7.006437E+0
-4.546690E+0
-1.748727E+0
1.202970E+0
4.339148E+0
7.629060E+0
1.098047E+1
1.408590E+1
1.666863E+1
1.842120E+1
1.912838E+1
1.879017E+1
1.746805E+1
1.537726E+1
1.279453E+1
9.996568E+0
7.383085E+0
5.169313E+0
3.508983E+0
2.402097E+0
1.817907E+0
1.787160E+0
2.156122E+0
2.924794E+0
3.877946E+0
4.831097E+0
5.507528E+0
5.907237E+0
6.122465E+0
6.276199E+0
6.429933E+0
6.429933E+0
6.122465E+0
5.446034E+0
4.615870E+0
4.031680E+0
3.970186E+0
4.615870E+0
5.814997E+0
7.444579E+0
9.566112E+0
1.214885E+1
1.476233E+1
1.688386E+1
1.820598E+1
1.869792E+1
1.860568E+1
1.805224E+1
1.716058E+1
1.602295E+1
1.473158E+1
1.344021E+1
1.217959E+1
1.113420E+1
1.051926E+1
1.058076E+1
1.131868E+1
1.270229E+1
1.445486E+1
1.617668E+1
1.768328E+1
1.885166E+1
1.983556E+1
2.057348E+1
2.097319E+1
2.094244E+1
2.038900E+1
1.922062E+1
1.759104E+1
1.589996E+1
1.448561E+1
1.344021E+1
1.270229E+1
1.217959E+1
1.177988E+1
1.138018E+1
1.107271E+1
1.088823E+1
1.070375E+1
1.036553E+1
9.689098E+0
8.705200E+0
7.475327E+0
6.060971E+0
4.615870E+0
3.355249E+0
2.648072E+0
2.525085E+0
2.924794E+0
3.724212E+0
4.892592E+0
6.368440E+0
8.121010E+0
9.873579E+0
1.141092E+1
1.282528E+1
1.408590E+1
1.528503E+1
1.645340E+1
1.759104E+1
1.875942E+1
1.992780E+1
2.115767E+1
2.226456E+1
2.324846E+1
2.404787E+1
2.457057E+1
2.475505E+1
2.466281E+1
2.426310E+1
2.355592E+1
2.257203E+1
2.134215E+1
1.992780E+1
1.835971E+1
1.666863E+1
1.503905E+1
1.347096E+1
1.199511E+1
1.070375E+1
9.658351E+0
8.889681E+0
8.459225E+0
8.397731E+0
8.674453E+0
9.135655E+0
9.750592E+0
1.051926E+1
1.153391E+1
1.282528E+1
1.439337E+1
1.623818E+1
1.835971E+1
2.066572E+1
2.306398E+1
2.552372E+1
2.779899E+1
2.973604E+1
3.124264E+1
3.228803E+1
3.284147E+1
3.290297E+1
3.244177E+1
3.148861E+1
3.007426E+1
2.829094E+1
2.629239E+1
2.420161E+1
2.211083E+1
2.002004E+1
1.777552E+1
1.528503E+1
1.257930E+1
9.627605E+0
6.614414E+0
3.816452E+0
1.602679E+0
1.575776E-1
-4.266124E-1
-2.421314E-1
5.880334E-1
1.756414E+0
2.955540E+0
4.000933E+0
4.984832E+0
5.907237E+0
6.983377E+0
8.459225E+0
1.033478E+1
1.251781E+1
1.488532E+1
1.728357E+1
1.968182E+1
2.201858E+1
2.407862E+1
2.564671E+1
2.650762E+1
2.650762E+1
2.583119E+1
2.472430E+1
2.334070E+1
2.164962E+1
1.965108E+1
1.740656E+1
1.506980E+1
1.267154E+1
1.027329E+1
7.905782E+0
5.661262E+0
3.785705E+0
2.617325E+0
2.156122E+0
2.340603E+0
3.078528E+0
4.308401E+0
6.030224E+0
8.121010E+0
1.036553E+1
1.251781E+1
1.445486E+1
1.605369E+1
1.731432E+1
1.823672E+1
1.872867E+1
1.875942E+1
1.839046E+1
1.780627E+1
1.700685E+1
1.602295E+1
1.463934E+1
1.282528E+1
1.067300E+1
8.151757E+0
5.415288E+0
2.801806E+0
4.957928E-1
-1.625739E+0
-3.409056E+0
-4.731171E+0
-5.622829E+0
-6.145526E+0
-6.330007E+0
-6.176272E+0
-5.622829E+0
-4.669677E+0
-3.132335E+0
-1.010802E+0
1.448945E+0
3.693465E+0
5.323047E+0
6.337693E+0
7.075617E+0
7.875034E+0
8.920427E+0
9.965820E+0
1.085748E+1
1.162615E+1
1.254856E+1
1.359395E+1
1.442411E+1
1.476233E+1
1.445486E+1
1.347096E+1
1.184138E+1
9.689098E+0
7.260098E+0
4.769604E+0
2.432844E+0
4.342992E-1
-1.072296E+0
-2.056195E+0
-2.394410E+0
-2.240676E+0
-1.564246E+0
-5.495998E-1
5.265397E-1
1.602679E+0
2.678819E+0
3.847199E+0
5.046325E+0
6.153212E+0
6.983377E+0
7.413832E+0
7.567567E+0
7.506073E+0
7.321591E+0
7.014123E+0
6.645161E+0
6.306946E+0
6.122465E+0
6.091718E+0
6.030224E+0
5.569022E+0
4.615870E+0
3.478236E+0
2.924794E+0
3.263009E+0
3.970186E+0
4.400641E+0
4.431389E+0
4.216161E+0
3.662718E+0
2.709565E+0
1.418198E+0
-1.191440E-1
-1.625739E+0
-3.040094E+0
-4.239221E+0
-5.069386E+0
-5.253867E+0
-4.823411E+0
-3.993246E+0
-2.855613E+0
-1.226030E+0
9.569954E-1
3.447490E+0
5.845743E+0
7.752048E+0
8.920427E+0
9.320136E+0
9.043415E+0
8.397731E+0
7.690554E+0
7.044870E+0
6.183959E+0
5.107819E+0
4.062427E+0
3.355249E+0
3.140021E+0
3.324503E+0
3.754958E+0
4.431389E+0
5.353794E+0
6.337693E+0
7.137111E+0
7.721301E+0
8.182503E+0
8.612959E+0
8.951174E+0
9.197149E+0
9.197149E+0
9.043415E+0
8.828187E+0
8.551465E+0
7.690554E+0
6.337693E+0
5.692009E+0
6.675908E+0
8.643706E+0
1.033478E+1
1.104196E+1
1.091897E+1
1.067300E+1
1.082673E+1
1.098047E+1
1.051926E+1
9.320136E+0
8.028770E+0
7.137111E+0
6.429933E+0
5.599769E+0
4.738857E+0
4.246908E+0
4.246908E+0
4.708110E+0
5.507528E+0
6.522174E+0
7.567567E+0
8.459225E+0
9.043415E+0
9.166402E+0
8.981921E+0
8.582212E+0
8.059516E+0
7.290845E+0
6.183959E+0
4.800351E+0
3.263009E+0
1.694920E+0
1.268308E-1
-1.472005E+0
-3.070841E+0
-4.884905E+0
-6.975690E+0
-9.220209E+0
-1.134174E+1
-1.321730E+1
-1.469315E+1
-1.567705E+1
-1.616900E+1
-1.610750E+1
-1.543107E+1
-1.417045E+1
-1.241788E+1
-1.038859E+1
-8.205564E+0
-5.961044E+0
-3.747272E+0
-1.779474E+0
-2.113845E-1
1.049236E+0
2.217616E+0
3.508983E+0
4.892592E+0
6.306946E+0
7.659807E+0
8.858934E+0
9.812086E+0
1.061150E+1
1.128793E+1
1.159540E+1
1.125719E+1
1.015030E+1
8.428478E+0
6.337693E+0
4.185414E+0
2.125376E+0
2.190713E-1
-1.410512E+0
-2.763372E+0
-3.655031E+0
-4.269968E+0
-4.515943E+0
-4.023993E+0
-2.640385E+0
-4.573593E-1
2.217616E+0
5.261553E+0
8.643706E+0
1.224109E+1
1.577697E+1
1.903614E+1
2.174186E+1
2.395564E+1
2.567746E+1
2.672285E+1
2.690733E+1
2.656912E+1
2.620015E+1
2.570820E+1
2.466281E+1
2.300248E+1
2.106543E+1
1.891315E+1
1.642266E+1
1.368619E+1
1.119569E+1
9.320136E+0
8.059516E+0
7.137111E+0
6.399186E+0
5.845743E+0
5.476781E+0
5.323047E+0
5.261553E+0
5.200059E+0
5.046325E+0
4.892592E+0
4.892592E+0
5.446034E+0
6.737402E+0
7.875034E+0
7.905782E+0
7.290845E+0
7.014123E+0
7.106364E+0
7.167858E+0
7.167858E+0
7.444579E+0
8.274744E+0
9.719846E+0
1.122644E+1
1.211810E+1
1.221034E+1
1.193362E+1
1.153391E+1
1.082673E+1
9.658351E+0
8.336238E+0
7.137111E+0
6.214705E+0
5.323047E+0
4.339148E+0
3.631971E+0
3.631971E+0
4.246908E+0
5.107819E+0
6.030224E+0
6.983377E+0
7.967276E+0
9.012669E+0
1.039628E+1
1.202586E+1
1.325573E+1
1.411664E+1
1.556175E+1
1.777552E+1
1.931286E+1
1.894390E+1
1.743730E+1
1.636116E+1
1.593071E+1
1.531577E+1
1.383992E+1
1.159540E+1
9.166402E+0
7.229351E+0
6.060971E+0
5.200059E+0
4.093174E+0
2.740313E+0
1.541186E+0
1.202970E+0
2.094629E+0
4.031680E+0
6.368440E+0
8.551465E+0
1.024254E+1
1.119569E+1
1.119569E+1
1.033478E+1
9.104908E+0
8.182503E+0
7.936529E+0
8.305491E+0
8.920427E+0
9.504618E+0
1.015030E+1
1.104196E+1
1.205661E+1
1.307125E+1
1.393216E+1
1.457785E+1
1.510054E+1
1.556175E+1
1.589996E+1
1.608444E+1
1.608444E+1
1.577697E+1
1.510054E+1
1.414739E+1
1.307125E+1
1.184138E+1
1.055001E+1
9.412377E+0
8.520719E+0
7.905782E+0
7.598313E+0
7.506073E+0
7.536820E+0
7.536820E+0
7.444579E+0
7.352339E+0
7.383085E+0
7.782794E+0
8.735946E+0
1.018105E+1
1.171839E+1
1.291752E+1
1.368619E+1
1.414739E+1
1.448561E+1
1.482382E+1
1.516204E+1
1.531577E+1
1.506980E+1
1.445486E+1
1.340947E+1
1.184138E+1
9.965820E+0
8.336238E+0
7.075617E+0
5.784250E+0
4.185414E+0
2.617325E+0
1.602679E+0
1.418198E+0
1.940895E+0
2.955540E+0
4.185414E+0
5.384541E+0
6.368440E+0
6.891136E+0
7.075617E+0
7.352339E+0
8.121010E+0
9.627605E+0
1.162615E+1
1.368619E+1
1.543876E+1
1.673013E+1
1.759104E+1
1.814448E+1
1.842120E+1
1.854419E+1
1.857494E+1
1.854419E+1
1.851344E+1
1.839046E+1
1.799075E+1
1.731432E+1
1.639191E+1
1.525428E+1
1.377843E+1
1.184138E+1
9.473870E+0
6.737402E+0
3.754958E+0
6.802738E-1
-2.363663E+0
-5.100133E+0
-7.344653E+0
-8.789754E+0
-9.250957E+0
-8.759007E+0
-7.529133E+0
-5.715069E+0
-3.439803E+0
-7.033340E-1
2.094629E+0
4.492882E+0
6.060971E+0
6.768148E+0
6.829642E+0
6.460681E+0
5.753502E+0
4.769604E+0
3.754958E+0
2.986287E+0
2.555831E+0
2.463591E+0
2.740313E+0
3.355249E+0
4.246908E+0
5.323047E+0
6.675908E+0
8.213250E+0
9.750592E+0
1.110345E+1
1.211810E+1
1.279453E+1
1.316349E+1
1.316349E+1
1.304050E+1
1.294826E+1
1.304050E+1
1.319424E+1
1.334797E+1
1.344021E+1
1.365544E+1
1.396291E+1
1.427038E+1
1.445486E+1
1.430113E+1
1.371694E+1
1.254856E+1
1.085748E+1
8.705200E+0
6.214705E+0
3.508983E+0
6.495271E-1
-2.179183E+0
-4.731171E+0
-6.791209E+0
-8.236311E+0
-9.066476E+0
-9.373943E+0
-9.158716E+0
-8.328551E+0
-6.852703E+0
-4.792665E+0
-2.332917E+0
3.113118E-1
2.894047E+0
5.261553E+0
7.260098E+0
8.735946E+0
9.658351E+0
1.008881E+1
1.018105E+1
9.996568E+0
9.596858E+0
9.043415E+0
8.428478E+0
7.690554E+0
6.768148E+0
5.538275E+0
3.970186E+0
2.186869E+0
3.420587E-1
-1.318271E+0
-2.732626E+0
-3.839512E+0
-4.731171E+0
-5.407601E+0
-5.899550E+0
-6.268513E+0
-6.514488E+0
-6.637475E+0
-6.637475E+0
-6.483741E+0
-6.237766E+0
-5.838057E+0
-5.253867E+0
-4.454449E+0
-3.501297E+0
-2.425157E+0
-1.164537E+0
4.342992E-1
2.402097E+0
4.677363E+0
7.106364E+0
9.566112E+0
1.193362E+1
1.405515E+1
1.593071E+1
1.752955E+1
1.875942E+1
1.949734E+1
1.958958E+1
1.906689E+1
1.796000E+1
1.639191E+1
1.457785E+1
1.264080E+1
1.070375E+1
8.797441E+0
6.798895E+0
4.800351E+0
3.109275E+0
2.063882E+0
1.448945E+0
7.725144E-1
-2.421314E-1
-1.318271E+0
-2.148436E+0
-2.763372E+0
-3.378309E+0
-4.146980E+0
-5.038639E+0
-5.899550E+0
-6.514488E+0
-6.729715E+0
-6.452994E+0
-5.776564E+0
-4.761917E+0
-3.224575E+0
-1.041549E+0
1.817907E+0
5.200059E+0
8.920427E+0
1.282528E+1
1.657639E+1
1.989705E+1
2.251053E+1
2.423236E+1
2.503177E+1
2.493953E+1
2.392489E+1
2.204933E+1
1.940510E+1
1.620743E+1
1.279453E+1
9.381630E+0
6.245452E+0
3.478236E+0
1.233717E+0
-3.651187E-1
-1.379765E+0
-1.902461E+0
-2.086942E+0
-2.025448E+0
-1.717980E+0
-1.195283E+0
-3.958656E-1
6.187802E-1
1.756414E+0
2.740313E+0
3.447490E+0
3.939439E+0
4.277655E+0
4.462136E+0
4.308401E+0
3.785705E+0
3.047781E+0
2.402097E+0
1.971641E+0
1.879401E+0
2.063882E+0
2.525085E+0
3.324503E+0
4.615870E+0
6.276199E+0
8.028770E+0
9.596858E+0
1.082673E+1
1.168764E+1
1.224109E+1
1.251781E+1
1.257930E+1
1.236408E+1
1.184138E+1
1.101121E+1
9.689098E+0
7.875034E+0
5.692009E+0
3.416743E+0
1.233717E+0
-6.418403E-1
-1.902461E+0
-2.394410E+0
-2.025448E+0
-9.185619E-1
7.725144E-1
2.709565E+0
4.738857E+0
6.614414E+0
8.151757E+0
9.197149E+0
9.719846E+0
9.658351E+0
9.043415E+0
8.028770E+0
6.706655E+0
5.200059E+0
3.601224E+0
1.971641E+0
3.728054E-1
-1.010802E+0
-1.902461E+0
-1.963954E+0
-1.010802E+0
8.955018E-1
3.478236E+0
6.337693E+0
9.012669E+0
1.119569E+1
1.270229E+1
1.340947E+1
1.337872E+1
1.267154E+1
1.156466E+1
1.018105E+1
8.643706E+0
6.921883E+0
5.169313E+0
3.508983E+0
2.186869E+0
1.079983E+0
3.459024E-2
-1.072296E+0
-2.056195E+0
-2.732626E+0
-2.947853E+0
-2.671132E+0
-1.933208E+0
-7.648277E-1
3.420587E-1
1.018489E+0
1.079983E+0
5.572866E-1
-3.343719E-1
-1.379765E+0
-2.425157E+0
-3.378309E+0
-4.085487E+0
-4.362208E+0
-4.208474E+0
-3.716524E+0
-3.101588E+0
-2.455904E+0
-1.810220E+0
-1.010802E+0
9.608394E-2
1.571932E+0
3.293756E+0
5.015578E+0
6.552921E+0
7.782794E+0
8.735946E+0
9.473870E+0
1.005806E+1
1.033478E+1
1.011955E+1
9.350884E+0
8.121010E+0
6.583667E+0
4.800351E+0
2.801806E+0
7.110208E-1
-1.441258E+0
-3.624284E+0
-5.715069E+0
-7.559880E+0
-9.035728E+0
-1.008112E+1
-1.072681E+1
-1.081905E+1
-1.038859E+1
-9.558425E+0
-8.297804E+0
-6.729715E+0
-5.007892E+0
-3.255322E+0
-1.594992E+0
3.459024E-2
1.633426E+0
3.201515E+0
4.769604E+0
6.306946E+0
7.813541E+0
9.135655E+0
1.005806E+1
1.048852E+1
1.055001E+1
1.036553E+1
1.018105E+1
1.008881E+1
1.008881E+1
1.011955E+1
1.008881E+1
1.002731E+1
9.750592E+0
9.289390E+0
8.612959E+0
7.721301E+0
6.614414E+0
5.323047E+0
3.785705E+0
2.094629E+0
2.498181E-1
-1.533499E+0
-3.163081E+0
-4.515943E+0
-5.530588E+0
-6.145526E+0
-6.268513E+0
-5.991791E+0
-5.407601E+0
-4.515943E+0
-3.255322E+0
-1.656486E+0
1.883245E-1
2.186869E+0
4.216161E+0
6.060971E+0
7.444579E+0
8.213250E+0
8.336238E+0
7.905782E+0
7.167858E+0
6.276199E+0
5.200059E+0
3.816452E+0
2.156122E+0
3.420587E-1
-1.318271E+0
-2.609638E+0
-3.439803E+0
-3.901006E+0
-4.054740E+0
-3.839512E+0
-3.316816E+0
-2.486651E+0
-1.502752E+0
-5.803466E-1
3.843367E-3
-2.690351E-2
-6.418403E-1
-1.748727E+0
-3.070841E+0
-4.423702E+0
-5.592083E+0
-6.545234E+0
-7.283158E+0
-7.898095E+0
-8.267057E+0
-8.267057E+0
-7.775108E+0
-7.006437E+0
-6.084032E+0
-5.100133E+0
-3.993246E+0
-2.855613E+0
-1.625739E+0
-3.343719E-1
1.049236E+0
2.371350E+0
3.447490E+0
4.185414E+0
4.554376E+0
4.554376E+0
4.277655E+0
3.785705E+0
3.078528E+0
2.186869E+0
1.295211E+0
4.650461E-1
-2.421314E-1
-8.263214E-1
-1.195283E+0
-1.287524E+0
-1.133790E+0
-7.955746E-1
-4.266124E-1
3.459024E-2
5.880334E-1
1.264464E+0
2.002388E+0
2.678819E+0
3.232262E+0
3.631971E+0
4.000933E+0
4.462136E+0
5.046325E+0
5.753502E+0
6.552921E+0
7.352339E+0
8.213250E+0
9.074163E+0
9.781340E+0
1.018105E+1
1.015030E+1
9.658351E+0
8.735946E+0
7.536820E+0
6.276199E+0
5.230806E+0
4.400641E+0
3.724212E+0
3.232262E+0
3.047781E+0
3.232262E+0
3.724212E+0
4.462136E+0
5.353794E+0
6.276199E+0
7.106364E+0
7.813541E+0
8.459225E+0
9.104908E+0
9.750592E+0
1.024254E+1
1.039628E+1
1.018105E+1
9.658351E+0
9.074163E+0
8.489972E+0
7.998022E+0
7.506073E+0
6.983377E+0
6.429933E+0
5.876490E+0
5.261553E+0
4.585123E+0
3.847199E+0
3.140021E+0
2.494338E+0
1.940895E+0
1.602679E+0
1.541186E+0
1.787160E+0
2.309857E+0
3.170768E+0
4.339148E+0
5.630516E+0
6.921883E+0
7.967276E+0
8.797441E+0
9.381630E+0
9.750592E+0
9.935074E+0
9.842833E+0
9.504618E+0
8.981921E+0
8.397731E+0
7.844288E+0
7.352339E+0
6.983377E+0
6.891136E+0
7.167858E+0
7.813541E+0
8.674453E+0
9.596858E+0
1.036553E+1
1.085748E+1
1.088823E+1
1.039628E+1
9.412377E+0
8.121010E+0
6.645161E+0
5.230806E+0
4.031680E+0
3.109275E+0
2.648072E+0
2.648072E+0
3.140021E+0
4.031680E+0
5.138566E+0
6.368440E+0
7.598313E+0
8.828187E+0
1.002731E+1
1.113420E+1
1.217959E+1
1.300976E+1
1.362470E+1
1.387067E+1
1.371694E+1
1.319424E+1
1.236408E+1
1.134943E+1
1.015030E+1
8.828187E+0
7.475327E+0
6.245452E+0
5.292300E+0
4.769604E+0
4.677363E+0
4.892592E+0
5.261553E+0
5.569022E+0
5.814997E+0
6.060971E+0
6.337693E+0
6.552921E+0
6.706655E+0
6.675908E+0
6.399186E+0
5.937984E+0
5.384541E+0
4.831097E+0
4.339148E+0
3.939439E+0
3.724212E+0
3.724212E+0
3.847199E+0
4.000933E+0
4.062427E+0
4.000933E+0
3.939439E+0
3.877946E+0
3.785705E+0
3.508983E+0
3.109275E+0
2.771059E+0
2.648072E+0
2.771059E+0
3.047781E+0
3.385996E+0
3.724212E+0
4.154667E+0
4.554376E+0
4.800351E+0
4.831097E+0
4.738857E+0
4.554376E+0
4.369895E+0
4.246908E+0
4.216161E+0
4.369895E+0
4.708110E+0
5.230806E+0
5.876490E+0
6.645161E+0
7.506073E+0
8.489972E+0
9.750592E+0
1.125719E+1
1.282528E+1
1.423963E+1
1.534652E+1
1.611519E+1
1.651490E+1
1.648415E+1
1.593071E+1
1.494681E+1
1.362470E+1
1.208735E+1
1.045777E+1
8.981921E+0
7.875034E+0
7.229351E+0
7.044870E+0
7.290845E+0
7.905782E+0
8.735946E+0
9.596858E+0
1.042702E+1
1.101121E+1
1.116495E+1
1.088823E+1
1.021180E+1
9.227897E+0
7.998022E+0
6.491427E+0
4.923338E+0
3.447490E+0
2.309857E+0
1.664173E+0
1.571932E+0
1.971641E+0
2.863300E+0
3.970186E+0
5.046325E+0
5.907237E+0
6.522174E+0
7.044870E+0
7.383085E+0
7.536820E+0
7.444579E+0
7.198605E+0
6.860389E+0
6.645161E+0
6.645161E+0
6.921883E+0
7.321591E+0
7.813541E+0
8.182503E+0
8.428478E+0
8.551465E+0
8.643706E+0
8.889681E+0
9.381630E+0
1.011955E+1
1.091897E+1
1.165690E+1
1.214885E+1
1.227183E+1
1.202586E+1
1.144167E+1
1.067300E+1
9.781340E+0
8.828187E+0
7.875034E+0
7.014123E+0
6.460681E+0
6.183959E+0
6.091718E+0
6.060971E+0
6.122465E+0
6.276199E+0
6.552921E+0
6.860389E+0
7.260098E+0
7.659807E+0
7.967276E+0
8.090262E+0
8.028770E+0
7.813541E+0
7.475327E+0
7.044870E+0
6.522174E+0
5.999478E+0
5.661262E+0
5.569022E+0
5.753502E+0
5.814997E+0
5.507528E+0
4.984832E+0
4.554376E+0
4.369895E+0
4.246908E+0
3.939439E+0
3.478236E+0
3.047781E+0
2.832553E+0
2.924794E+0
3.324503E+0
3.908693E+0
4.585123E+0
5.261553E+0
5.845743E+0
6.337693E+0
6.583667E+0
6.552921E+0
6.183959E+0
5.599769E+0
5.046325E+0
4.677363E+0
4.615870E+0
5.015578E+0
5.814997E+0
6.921883E+0
8.090262E+0
9.074163E+0
9.842833E+0
1.045777E+1
1.079599E+1
1.073449E+1
1.027329E+1
9.412377E+0
8.182503E+0
6.675908E+0
5.015578E+0
3.324503E+0
1.756414E+0
4.035524E-1
-6.110935E-1
-1.287524E+0
-1.564246E+0
-1.472005E+0
-1.010802E+0
-2.728782E-1
4.650461E-1
9.262487E-1
1.079983E+0
1.018489E+0
1.079983E+0
1.356705E+0
1.817907E+0
2.340603E+0
2.894047E+0
3.478236E+0
4.031680E+0
4.585123E+0
5.107819E+0
5.722756E+0
6.491427E+0
7.352339E+0
8.182503E+0
8.889681E+0
9.473870E+0
9.812086E+0
9.904326E+0
9.627605E+0
8.951174E+0
7.998022E+0
6.921883E+0
5.876490E+0
5.015578E+0
4.400641E+0
4.000933E+0
3.754958E+0
3.693465E+0
3.724212E+0
3.847199E+0
3.939439E+0
4.000933E+0
4.000933E+0
3.847199E+0
3.601224E+0
3.263009E+0
2.863300E+0
2.463591E+0
2.156122E+0
1.971641E+0
1.940895E+0
2.125376E+0
2.555831E+0
3.140021E+0
3.847199E+0
4.646616E+0
5.538275E+0
6.460681E+0
7.383085E+0
8.182503E+0
8.858934E+0
9.350884E+0
9.750592E+0
1.008881E+1
1.021180E+1
1.011955E+1
9.781340E+0
9.289390E+0
8.612959E+0
7.721301E+0
6.522174E+0
5.138566E+0
3.785705E+0
2.648072E+0
1.879401E+0
1.541186E+0
1.541186E+0
1.787160E+0
2.094629E+0
2.309857E+0
2.371350E+0
2.371350E+0
2.371350E+0
2.463591E+0
2.709565E+0
3.078528E+0
3.508983E+0
4.031680E+0
4.677363E+0
5.446034E+0
6.245452E+0
7.044870E+0
7.813541E+0
8.551465E+0
9.227897E+0
9.904326E+0
1.061150E+1
1.128793E+1
1.190287E+1
1.236408E+1
1.267154E+1
1.276378E+1
1.236408E+1
1.144167E+1
9.965820E+0
8.059516E+0
6.030224E+0
4.185414E+0
2.740313E+0
1.787160E+0
1.264464E+0
9.877424E-1
8.955018E-1
9.569954E-1
1.202970E+0
1.725667E+0
2.463591E+0
3.263009E+0
4.000933E+0
4.554376E+0
4.954085E+0
5.261553E+0
5.476781E+0
5.569022E+0
5.507528E+0
5.323047E+0
5.138566E+0
5.015578E+0
4.984832E+0
5.077072E+0
5.323047E+0
5.692009E+0
6.245452E+0
6.983377E+0
7.782794E+0
8.551465E+0
9.227897E+0
9.812086E+0
1.036553E+1
1.079599E+1
1.107271E+1
1.110345E+1
1.088823E+1
1.042702E+1
9.689098E+0
8.766693E+0
7.752048E+0
6.860389E+0
6.153212E+0
5.507528E+0
4.892592E+0
4.277655E+0
3.601224E+0
2.955540E+0
2.309857E+0
1.694920E+0
1.172223E+0
7.725144E-1
4.342992E-1
6.533706E-2
-3.651187E-1
-9.493088E-1
-1.625739E+0
-2.302170E+0
-2.886360E+0
-3.255322E+0
-3.409056E+0
-3.378309E+0
-3.286069E+0
-3.070841E+0
-2.763372E+0
-2.271423E+0
-1.625739E+0
-7.955746E-1
1.883245E-1
1.295211E+0
2.463591E+0
3.631971E+0
4.585123E+0
5.292300E+0
5.722756E+0
5.999478E+0
6.214705E+0
6.399186E+0
6.429933E+0
6.245452E+0
5.876490E+0
5.323047E+0
4.708110E+0
4.093174E+0
3.570477E+0
3.201515E+0
3.047781E+0
3.078528E+0
3.293756E+0
3.662718E+0
4.031680E+0
4.369895E+0
4.554376E+0
4.585123E+0
4.492882E+0
4.216161E+0
3.847199E+0
3.355249E+0
2.924794E+0
2.648072E+0
2.586578E+0
2.771059E+0
3.109275E+0
3.601224E+0
4.123920E+0
4.708110E+0
5.353794E+0
6.091718E+0
6.860389E+0
7.567567E+0
8.243997E+0
8.797441E+0
9.258643E+0
9.566112E+0
9.658351E+0
9.535364E+0
9.104908E+0
8.428478E+0
7.506073E+0
6.522174E+0
5.569022E+0
4.646616E+0
3.785705E+0
3.109275E+0
2.709565E+0
2.525085E+0
2.309857E+0
1.848654E+0
1.233717E+0
6.495271E-1
3.420587E-1
3.113118E-1
4.035524E-1
4.342992E-1
3.728054E-1
2.805650E-1
2.805650E-1
4.957928E-1
8.340082E-1
1.141477E+0
1.387451E+0
1.602679E+0
1.910148E+0
2.309857E+0
2.709565E+0
2.924794E+0
2.924794E+0
2.924794E+0
3.109275E+0
3.631971E+0
4.431389E+0
5.353794E+0
6.214705E+0
6.983377E+0
7.598313E+0
8.090262E+0
8.366984E+0
8.428478E+0
8.182503E+0
7.690554E+0
7.137111E+0
6.583667E+0
5.999478E+0
5.261553E+0
4.277655E+0
3.140021E+0
2.156122E+0
1.571932E+0
1.448945E+0
1.725667E+0
2.279110E+0
2.863300E+0
3.324503E+0
3.508983E+0
3.355249E+0
2.740313E+0
1.817907E+0
8.647550E-1
2.190713E-1
3.459024E-2
3.113118E-1
8.647550E-1
1.541186E+0
2.156122E+0
2.648072E+0
3.047781E+0
3.385996E+0
3.662718E+0
3.970186E+0
4.369895E+0
4.984832E+0
5.692009E+0
6.091718E+0
5.999478E+0
5.353794E+0
4.462136E+0
3.662718E+0
3.201515E+0
3.140021E+0
3.385996E+0
3.785705E+0
4.123920E+0
4.216161E+0
3.847199E+0
3.047781E+0
1.910148E+0
7.417677E-1
-2.113845E-1
-8.570682E-1
-1.318271E+0
-1.717980E+0
-2.056195E+0
-2.148436E+0
-1.871714E+0
-1.164537E+0
-1.806377E-1
9.569954E-1
2.156122E+0
3.263009E+0
4.277655E+0
5.077072E+0
5.569022E+0
5.722756E+0
5.599769E+0
5.476781E+0
5.476781E+0
5.599769E+0
5.692009E+0
5.876490E+0
6.214705E+0
6.860389E+0
7.690554E+0
8.366984E+0
8.612959E+0
8.366984E+0
7.752048E+0
7.014123E+0
6.245452E+0
5.384541E+0
4.400641E+0
3.293756E+0
2.156122E+0
1.049236E+0
-2.690351E-2
-1.041549E+0
-1.748727E+0
-1.933208E+0
-1.564246E+0
-9.185619E-1
-1.498908E-1
4.035524E-1
5.880334E-1
2.805650E-1
-3.036251E-1
-9.800556E-1
-1.379765E+0
-1.379765E+0
-1.072296E+0
-6.418403E-1
-1.806377E-1
2.805650E-1
8.955018E-1
1.787160E+0
2.894047E+0
4.062427E+0
5.046325E+0
5.722756E+0
5.907237E+0
5.630516E+0
5.015578E+0
4.431389E+0
4.123920E+0
4.154667E+0
4.369895E+0
4.431389E+0
4.216161E+0
3.785705E+0
3.170768E+0
2.525085E+0
1.940895E+0
1.694920E+0
1.910148E+0
2.494338E+0
3.232262E+0
3.877946E+0
4.308401E+0
4.523629E+0
4.615870E+0
4.677363E+0
4.738857E+0
4.892592E+0
5.077072E+0
5.261553E+0
5.384541E+0
5.292300E+0
4.984832E+0
4.431389E+0
3.785705E+0
3.078528E+0
2.309857E+0
1.541186E+0
8.032613E-1
1.883245E-1
-1.498908E-1
-2.113845E-1
3.843367E-3
3.728054E-1
8.340082E-1
1.202970E+0
1.479692E+0
1.602679E+0
1.602679E+0
1.541186E+0
1.387451E+0
1.141477E+0
7.725144E-1
2.805650E-1
-3.343719E-1
-1.072296E+0
-1.994701E+0
-2.978600E+0
-3.839512E+0
-4.423702E+0
-4.761917E+0
-4.977145E+0
-5.161626E+0
-5.315361E+0
-5.315361E+0
-5.223120E+0
-5.069386E+0
-4.792665E+0
-4.392955E+0
-3.747272E+0
-2.855613E+0
-1.779474E+0
-6.110935E-1
5.880334E-1
1.756414E+0
2.801806E+0
3.601224E+0
4.093174E+0
4.277655E+0
4.216161E+0
4.031680E+0
3.785705E+0
3.631971E+0
3.631971E+0
3.847199E+0
4.154667E+0
4.369895E+0
4.308401E+0
4.000933E+0
3.508983E+0
2.955540E+0
2.402097E+0
1.910148E+0
1.541186E+0
1.325958E+0
1.356705E+0
1.510439E+0
1.725667E+0
1.910148E+0
2.002388E+0
1.971641E+0
1.910148E+0
1.971641E+0
2.279110E+0
2.832553E+0
3.601224E+0
4.462136E+0
5.292300E+0
5.876490E+0
6.060971E+0
5.784250E+0
5.138566E+0
4.277655E+0
3.508983E+0
2.924794E+0
2.586578E+0
2.432844E+0
2.402097E+0
2.494338E+0
2.771059E+0
3.078528E+0
3.355249E+0
3.601224E+0
3.847199E+0
4.000933E+0
4.000933E+0
3.816452E+0
3.570477E+0
3.324503E+0
3.170768E+0
3.201515E+0
3.478236E+0
4.093174E+0
5.077072E+0
6.183959E+0
7.075617E+0
7.536820E+0
7.444579E+0
6.921883E+0
6.091718E+0
5.138566E+0
4.246908E+0
3.416743E+0
2.709565E+0
2.063882E+0
1.418198E+0
8.340082E-1
3.728054E-1
3.843367E-3
-2.421314E-1
-3.651187E-1
-2.728782E-1
1.575776E-1
8.032613E-1
1.541186E+0
2.248363E+0
2.709565E+0
2.894047E+0
2.771059E+0
2.402097E+0
1.879401E+0
1.202970E+0
4.650461E-1
-2.728782E-1
-9.493088E-1
-1.564246E+0
-2.209929E+0
-2.886360E+0
-3.378309E+0
-3.501297E+0
-3.132335E+0
-2.363663E+0
-1.441258E+0
-4.881061E-1
3.113118E-1
8.032613E-1
9.569954E-1
7.417677E-1
3.113118E-1
-2.113845E-1
-7.033340E-1
-1.133790E+0
-1.502752E+0
-1.902461E+0
-2.271423E+0
-2.578891E+0
-2.732626E+0
-2.701879E+0
-2.425157E+0
-1.902461E+0
-1.226030E+0
-4.266124E-1
4.342992E-1
1.387451E+0
2.309857E+0
3.078528E+0
3.570477E+0
3.754958E+0
3.693465E+0
3.508983E+0
3.385996E+0
3.416743E+0
3.662718E+0
4.154667E+0
4.861844E+0
5.538275E+0
6.030224E+0
6.306946E+0
6.245452E+0
5.876490E+0
5.230806E+0
4.431389E+0
3.570477E+0
2.740313E+0
1.971641E+0
1.325958E+0
8.647550E-1
6.495271E-1
6.802738E-1
8.955018E-1
1.202970E+0
1.571932E+0
2.063882E+0
2.678819E+0
3.263009E+0
3.631971E+0
3.601224E+0
3.109275E+0
2.309857E+0
1.295211E+0
2.190713E-1
-7.648277E-1
-1.594992E+0
-2.179183E+0
-2.394410E+0
-2.240676E+0
-1.779474E+0
-1.226030E+0
-6.725872E-1
-3.036251E-1
-1.498908E-1
-1.498908E-1
-2.113845E-1
-2.421314E-1
-2.113845E-1
-1.806377E-1
-1.498908E-1
-1.191440E-1
-1.191440E-1
-5.765033E-2
3.459024E-2
2.190713E-1
3.728054E-1
5.572866E-1
7.110208E-1
8.032613E-1
8.647550E-1
9.569954E-1
1.172223E+0
1.479692E+0
1.787160E+0
1.940895E+0
1.879401E+0
1.633426E+0
1.172223E+0
5.880334E-1
-5.765033E-2
-5.803466E-1
-9.800556E-1
-1.195283E+0
-1.318271E+0
-1.379765E+0
-1.410512E+0
-1.349018E+0
-1.103043E+0
-6.110935E-1
6.533706E-2
8.955018E-1
1.817907E+0
2.740313E+0
3.570477E+0
4.216161E+0
4.646616E+0
4.831097E+0
4.861844E+0
4.738857E+0
4.585123E+0
4.462136E+0
4.492882E+0
4.646616E+0
4.892592E+0
5.261553E+0
5.630516E+0
5.907237E+0
5.907237E+0
5.661262E+0
5.230806E+0
4.769604E+0
4.462136E+0
4.369895E+0
4.431389E+0
4.554376E+0
4.554376E+0
4.369895E+0
3.970186E+0
3.570477E+0
3.293756E+0
3.293756E+0
3.570477E+0
3.970186E+0
4.431389E+0
4.800351E+0
4.984832E+0
4.892592E+0
4.431389E+0
3.662718E+0
2.709565E+0
1.756414E+0
9.569954E-1
4.035524E-1
9.608394E-2
-8.839715E-2
-1.806377E-1
-2.728782E-1
-3.343719E-1
-3.036251E-1
-1.498908E-1
1.268308E-1
4.035524E-1
5.880334E-1
6.802738E-1
7.110208E-1
6.495271E-1
5.572866E-1
4.035524E-1
2.190713E-1
1.268308E-1
1.575776E-1
4.035524E-1
8.032613E-1
1.418198E+0
2.248363E+0
3.201515E+0
4.062427E+0
4.646616E+0
4.861844E+0
4.831097E+0
4.615870E+0
4.277655E+0
3.877946E+0
3.478236E+0
3.109275E+0
2.771059E+0
2.463591E+0
2.186869E+0
2.063882E+0
2.094629E+0
2.371350E+0
2.771059E+0
3.293756E+0
3.877946E+0
4.492882E+0
5.138566E+0
5.630516E+0
5.876490E+0
5.876490E+0
5.753502E+0
5.692009E+0
5.753502E+0
5.937984E+0
6.122465E+0
6.214705E+0
6.122465E+0
5.907237E+0
5.692009E+0
5.538275E+0
5.476781E+0
5.507528E+0
5.538275E+0
5.476781E+0
5.169313E+0
4.646616E+0
3.970186E+0
3.324503E+0
2.740313E+0
2.248363E+0
1.971641E+0
1.879401E+0
1.940895E+0
2.063882E+0
2.125376E+0
2.156122E+0
2.217616E+0
2.371350E+0
2.617325E+0
2.986287E+0
3.416743E+0
3.847199E+0
4.185414E+0
4.431389E+0
4.554376E+0
4.615870E+0
4.708110E+0
4.800351E+0
4.831097E+0
4.677363E+0
4.339148E+0
3.816452E+0
3.201515E+0
2.555831E+0
1.879401E+0
1.264464E+0
8.340082E-1
6.802738E-1
7.725144E-1
1.018489E+0
1.356705E+0
1.694920E+0
2.033135E+0
2.340603E+0
2.617325E+0
2.863300E+0
3.047781E+0
3.170768E+0
3.170768E+0
3.140021E+0
3.140021E+0
3.140021E+0
3.109275E+0
3.047781E+0
2.924794E+0
2.709565E+0
2.463591E+0
2.309857E+0
2.371350E+0
2.740313E+0
3.324503E+0
4.031680E+0
4.769604E+0
5.415288E+0
5.876490E+0
6.091718E+0
6.060971E+0
5.784250E+0
5.415288E+0
5.107819E+0
4.892592E+0
4.708110E+0
4.462136E+0
4.154667E+0
3.785705E+0
3.324503E+0
2.771059E+0
2.156122E+0
1.571932E+0
1.110730E+0
8.647550E-1
8.955018E-1
1.079983E+0
1.418198E+0
1.817907E+0
2.248363E+0
2.678819E+0
3.078528E+0
3.416743E+0
3.754958E+0
4.123920E+0
4.462136E+0
4.677363E+0
4.646616E+0
4.339148E+0
3.785705E+0
3.078528E+0
2.371350E+0
1.694920E+0
1.049236E+0
4.035524E-1
-2.728782E-1
-9.493088E-1
-1.594992E+0
-2.117689E+0
-2.517398E+0
-2.732626E+0
-2.732626E+0
-2.517398E+0
-2.056195E+0
-1.349018E+0
-5.188530E-1
3.728054E-1
1.202970E+0
1.848654E+0
2.217616E+0
2.340603E+0
2.309857E+0
2.217616E+0
2.186869E+0
2.156122E+0
2.186869E+0
2.156122E+0
2.125376E+0
2.125376E+0
2.217616E+0
2.371350E+0
2.494338E+0
2.586578E+0
2.586578E+0
2.586578E+0
2.771059E+0
3.170768E+0
3.693465E+0
4.062427E+0
4.031680E+0
3.601224E+0
2.863300E+0
2.033135E+0
1.295211E+0
7.110208E-1
3.728054E-1
2.498181E-1
2.190713E-1
2.190713E-1
1.883245E-1
2.190713E-1
4.035524E-1
7.110208E-1
1.110730E+0
1.664173E+0
2.371350E+0
3.232262E+0
4.123920E+0
4.800351E+0
5.169313E+0
5.200059E+0
4.892592E+0
4.431389E+0
3.785705E+0
2.986287E+0
1.971641E+0
8.032613E-1
-3.651187E-1
-1.256777E+0
-1.717980E+0
-1.687233E+0
-1.287524E+0
-6.725872E-1
-8.839715E-2
2.805650E-1
4.650461E-1
6.187802E-1
8.032613E-1
1.018489E+0
1.172223E+0
1.202970E+0
9.569954E-1
6.187802E-1
3.113118E-1
2.498181E-1
4.035524E-1
7.110208E-1
1.172223E+0
1.725667E+0
2.309857E+0
2.740313E+0
3.017034E+0
3.078528E+0
2.955540E+0
2.678819E+0
2.217616E+0
1.571932E+0
8.032613E-1
3.843367E-3
-7.340809E-1
-1.256777E+0
-1.472005E+0
-1.318271E+0
-8.263214E-1
-1.191440E-1
6.187802E-1
1.141477E+0
1.418198E+0
1.571932E+0
1.694920E+0
1.910148E+0
2.217616E+0
2.678819E+0
3.263009E+0
3.847199E+0
4.185414E+0
4.154667E+0
3.908693E+0
3.631971E+0
3.508983E+0
3.570477E+0
3.693465E+0
3.816452E+0
3.970186E+0
4.216161E+0
4.523629E+0
4.861844E+0
5.107819E+0
5.230806E+0
5.015578E+0
4.462136E+0
3.631971E+0
2.586578E+0
1.479692E+0
4.035524E-1
-5.188530E-1
-1.164537E+0
-1.625739E+0
-1.871714E+0
-1.933208E+0
-1.840967E+0
-1.441258E+0
-6.418403E-1
5.880334E-1
2.217616E+0
4.000933E+0
5.569022E+0
6.614414E+0
6.952630E+0
6.583667E+0
5.599769E+0
4.216161E+0
2.617325E+0
1.049236E+0
-3.958656E-1
-1.656486E+0
-2.794119E+0
-3.839512E+0
-4.669677E+0
-5.161626E+0
-5.253867E+0
-4.792665E+0
-3.901006E+0
-2.671132E+0
-1.287524E+0
1.268308E-1
1.418198E+0
2.402097E+0
2.986287E+0
3.140021E+0
2.894047E+0
2.248363E+0
1.387451E+0
4.035524E-1
-5.803466E-1
-1.472005E+0
-2.209929E+0
-2.701879E+0
-2.947853E+0
-2.824866E+0
-2.363663E+0
-1.594992E+0
-5.803466E-1
5.265397E-1
1.510439E+0
2.309857E+0
2.801806E+0
2.863300E+0
2.525085E+0
1.817907E+0
9.262487E-1
-5.765033E-2
-9.800556E-1
-1.717980E+0
-2.240676E+0
-2.609638E+0
-2.732626E+0
-2.640385E+0
-2.271423E+0
-1.594992E+0
-7.033340E-1
4.035524E-1
1.633426E+0
2.832553E+0
3.877946E+0
4.615870E+0
5.015578E+0
5.077072E+0
4.831097E+0
4.369895E+0
3.693465E+0
2.894047E+0
2.033135E+0
1.264464E+0
6.802738E-1
2.805650E-1
3.843367E-3
-2.421314E-1
-4.881061E-1
-7.340809E-1
-9.185619E-1
-1.072296E+0
-1.164537E+0
-1.287524E+0
-1.349018E+0
-1.349018E+0
-1.318271E+0
-1.256777E+0
-1.226030E+0
-1.164537E+0
-1.010802E+0
-7.955746E-1
-4.881061E-1
-8.839715E-2
3.113118E-1
6.495271E-1
7.725144E-1
6.495271E-1
3.728054E-1
6.533706E-2
-1.498908E-1
-2.728782E-1
-2.728782E-1
-1.806377E-1
-5.765033E-2
3.459024E-2
3.459024E-2
3.459024E-2
6.533706E-2
2.190713E-1
5.265397E-1
9.569954E-1
1.479692E+0
1.940895E+0
2.186869E+0
2.186869E+0
1.940895E+0
1.541186E+0
1.079983E+0
6.187802E-1
1.883245E-1
-1.806377E-1
-4.573593E-1
-6.418403E-1
-6.725872E-1
-4.881061E-1
-5.765033E-2
6.495271E-1
1.448945E+0
2.248363E+0
3.047781E+0
3.785705E+0
4.339148E+0
4.646616E+0
4.585123E+0
4.123920E+0
3.263009E+0
2.156122E+0
9.262487E-1
-2.421314E-1
-1.195283E+0
-1.840967E+0
-2.086942E+0
-2.025448E+0
-1.748727E+0
-1.287524E+0
-7.955746E-1
-3.343719E-1
3.843367E-3
1.268308E-1
3.459024E-2
-2.728782E-1
-6.725872E-1
-1.164537E+0
-1.810220E+0
-2.548145E+0
-3.286069E+0
-3.931752E+0
-4.331461E+0
-4.454449E+0
-4.269968E+0
-3.839512E+0
-3.347562E+0
-2.917107E+0
-2.578891E+0
-2.394410E+0
-2.271423E+0
-2.117689E+0
-1.933208E+0
-1.625739E+0
-1.256777E+0
-8.878151E-1
-5.803466E-1
-3.343719E-1
-1.498908E-1
-2.690351E-2
9.608394E-2
1.883245E-1
3.113118E-1
4.342992E-1
5.265397E-1
4.957928E-1
2.190713E-1
-3.036251E-1
-1.041549E+0
-1.933208E+0
-2.886360E+0
-3.747272E+0
-4.423702E+0
-4.977145E+0
-5.407601E+0
-5.807310E+0
-6.176272E+0
-6.514488E+0
-6.821956E+0
-7.037184E+0
-7.190918E+0
-7.252412E+0
-7.283158E+0
-7.221665E+0
-7.067931E+0
-6.821956E+0
-6.452994E+0
-6.084032E+0
-5.653576E+0
-5.192373E+0
-4.700424E+0
-4.116234E+0
-3.470550E+0
-2.732626E+0
-2.056195E+0
-1.472005E+0
-1.072296E+0
-8.878151E-1
-8.570682E-1
-9.493088E-1
-1.133790E+0
-1.379765E+0
-1.687233E+0
-1.902461E+0
-1.994701E+0
-1.933208E+0
-1.748727E+0
-1.472005E+0
-1.195283E+0
-8.878151E-1
-6.725872E-1
-5.495998E-1
-5.803466E-1
-7.033340E-1
-9.185619E-1
-1.133790E+0
-1.441258E+0
-1.840967E+0
-2.425157E+0
-3.070841E+0
-3.685778E+0
-4.116234E+0
-4.331461E+0
-4.208474E+0
-3.747272E+0
-3.070841E+0
-2.240676E+0
-1.472005E+0
-8.878151E-1
-5.188530E-1
-3.343719E-1
-3.036251E-1
-2.728782E-1
-2.421314E-1
-1.191440E-1
3.459024E-2
1.268308E-1
1.883245E-1
1.575776E-1
6.533706E-2
-5.765033E-2
-1.191440E-1
3.459024E-2
3.728054E-1
8.340082E-1
1.325958E+0
1.756414E+0
2.125376E+0
2.371350E+0
2.432844E+0
2.279110E+0
1.910148E+0
1.356705E+0
6.495271E-1
-1.498908E-1
-9.493088E-1
-1.748727E+0
-2.425157E+0
-3.009347E+0
-3.470550E+0
-3.747272E+0
-3.778018E+0
-3.562790E+0
-3.040094E+0
-2.240676E+0
-1.226030E+0
-1.191440E-1
9.569954E-1
2.002388E+0
2.924794E+0
3.724212E+0
4.369895E+0
4.769604E+0
4.954085E+0
4.861844E+0
4.615870E+0
4.277655E+0
3.908693E+0
3.601224E+0
3.324503E+0
3.109275E+0
2.863300E+0
2.555831E+0
2.186869E+0
1.848654E+0
1.571932E+0
1.295211E+0
1.018489E+0
7.110208E-1
4.035524E-1
9.608394E-2
-1.806377E-1
-4.881061E-1
-8.263214E-1
-1.226030E+0
-1.687233E+0
-2.117689E+0
-2.486651E+0
-2.732626E+0
-2.886360E+0
-2.855613E+0
-2.609638E+0
-2.209929E+0
-1.656486E+0
-1.010802E+0
-3.651187E-1
1.575776E-1
4.957928E-1
6.802738E-1
8.032613E-1
8.955018E-1
9.569954E-1
9.877424E-1
9.569954E-1
8.955018E-1
7.725144E-1
6.187802E-1
4.342992E-1
3.113118E-1
2.498181E-1
2.805650E-1
3.420587E-1
3.728054E-1
4.035524E-1
3.728054E-1
3.728054E-1
3.728054E-1
4.342992E-1
4.957928E-1
5.572866E-1
5.265397E-1
3.728054E-1
1.268308E-1
-2.113845E-1
-4.881061E-1
-6.418403E-1
-7.033340E-1
-7.033340E-1
-7.340809E-1
-7.955746E-1
-9.493088E-1
-1.103043E+0
-1.164537E+0
-1.072296E+0
-7.955746E-1
-4.266124E-1
-5.765033E-2
1.883245E-1
4.035524E-1
6.495271E-1
9.877424E-1
1.418198E+0
1.910148E+0
2.340603E+0
2.740313E+0
3.017034E+0
3.170768E+0
3.232262E+0
3.140021E+0
2.986287E+0
2.740313E+0
2.371350E+0
1.940895E+0
1.448945E+0
9.569954E-1
4.957928E-1
1.268308E-1
-2.113845E-1
-4.573593E-1
-6.110935E-1
-7.340809E-1
-8.570682E-1
-1.010802E+0
-1.164537E+0
-1.287524E+0
-1.318271E+0
-1.195283E+0
-9.800556E-1
-7.340809E-1
-4.881061E-1
-3.343719E-1
-1.806377E-1
-1.191440E-1
-5.765033E-2
-2.690351E-2
6.533706E-2
1.883245E-1
3.113118E-1
4.342992E-1
5.880334E-1
7.110208E-1
8.955018E-1
1.079983E+0
1.202970E+0
1.202970E+0
1.141477E+0
1.079983E+0
1.049236E+0
1.110730E+0
1.264464E+0
1.418198E+0
1.541186E+0
1.633426E+0
1.633426E+0
1.664173E+0
1.633426E+0
1.541186E+0
1.418198E+0
1.295211E+0
1.172223E+0
9.877424E-1
7.725144E-1
5.880334E-1
4.650461E-1
4.035524E-1
4.342992E-1
5.265397E-1
6.802738E-1
9.262487E-1
1.141477E+0
1.356705E+0
1.448945E+0
1.479692E+0
1.479692E+0
1.418198E+0
1.295211E+0
1.079983E+0
8.647550E-1
6.495271E-1
4.650461E-1
3.113118E-1
2.805650E-1
3.420587E-1
4.650461E-1
5.880334E-1
8.032613E-1
1.110730E+0
1.448945E+0
1.787160E+0
2.033135E+0
2.248363E+0
2.432844E+0
2.525085E+0
2.494338E+0
2.186869E+0
1.694920E+0
1.049236E+0
2.805650E-1
-4.573593E-1
-1.103043E+0
-1.594992E+0
-1.933208E+0
-2.117689E+0
-2.086942E+0
-1.840967E+0
-1.472005E+0
-1.041549E+0
-6.110935E-1
-1.806377E-1
2.498181E-1
6.187802E-1
9.877424E-1
1.418198E+0
1.879401E+0
2.340603E+0
2.801806E+0
3.140021E+0
3.324503E+0
3.293756E+0
3.078528E+0
2.771059E+0
2.432844E+0
2.125376E+0
1.971641E+0
1.940895E+0
2.094629E+0
2.340603E+0
2.617325E+0
2.801806E+0
2.955540E+0
3.017034E+0
3.047781E+0
3.017034E+0
2.955540E+0
2.832553E+0
2.586578E+0
2.309857E+0
2.033135E+0
1.756414E+0
1.541186E+0
1.356705E+0
1.172223E+0
9.262487E-1
7.110208E-1
6.187802E-1
6.802738E-1
8.647550E-1
1.202970E+0
1.602679E+0
2.063882E+0
2.494338E+0
2.924794E+0
3.293756E+0
3.539730E+0
3.693465E+0
3.724212E+0
3.662718E+0
3.478236E+0
3.232262E+0
2.986287E+0
2.740313E+0
2.525085E+0
2.309857E+0
2.094629E+0
1.879401E+0
1.725667E+0
1.633426E+0
1.602679E+0
1.541186E+0
1.479692E+0
1.418198E+0
1.295211E+0
1.172223E+0
1.049236E+0
8.955018E-1
7.417677E-1
4.957928E-1
2.498181E-1
3.459024E-2
-2.690351E-2
-2.690351E-2
-2.690351E-2
-8.839715E-2
-1.806377E-1
-3.343719E-1
-5.188530E-1
-7.033340E-1
-8.878151E-1
-9.800556E-1
-1.010802E+0
-1.010802E+0
-1.010802E+0
-1.072296E+0
-1.164537E+0
-1.226030E+0
-1.195283E+0
-1.072296E+0
-8.570682E-1
-6.110935E-1
-3.651187E-1
-1.498908E-1
6.533706E-2
2.498181E-1
4.035524E-1
4.957928E-1
5.880334E-1
5.880334E-1
5.265397E-1
3.728054E-1
1.883245E-1
3.459024E-2
-8.839715E-2
-1.806377E-1
-2.113845E-1
-2.421314E-1
-2.421314E-1
-3.343719E-1
-5.188530E-1
-8.263214E-1
-1.164537E+0
-1.656486E+0
-2.486651E+0
-3.808765E+0
-5.622829E+0
-7.682868E+0
-9.589171E+0
-1.103427E+1
-1.189519E+1
-1.247938E+1
-1.334029E+1
-1.457016E+1
-1.540033E+1
-1.481614E+1
-1.247938E+1
-8.851248E+0
-4.792665E+0
-7.340809E-1
3.724212E+0
9.412377E+0
1.605369E+1
2.158813E+1
2.380190E+1
2.211083E+1
1.783701E+1
1.328648E+1
1.039628E+1
9.443125E+0
9.412377E+0
9.412377E+0
9.873579E+0
1.193362E+1
1.629967E+1
2.266427E+1
2.961305E+1
3.536271E+1
3.896009E+1
4.052818E+1
4.083566E+1
4.071267E+1
4.034370E+1
3.816068E+1
3.201131E+1
2.112692E+1
6.645161E+0
-9.373943E+0
-2.465513E+1
-3.704610E+1
-4.522476E+1
-4.888363E+1
-4.808422E+1
-4.294949E+1
-3.446337E+1
-2.450139E+1
-1.432419E+1
-4.331461E+0
5.169313E+0
1.387067E+1
2.146514E+1
2.699957E+1
2.899812E+1
2.641538E+1
1.943585E+1
9.443125E+0
-1.441258E+0
-1.128025E+1
-1.936667E+1
-2.600798E+1
-3.151167E+1
-3.544727E+1
-3.664639E+1
-3.397142E+1
-2.748383E+1
-1.899771E+1
-1.180294E+1
-9.158716E+0
-1.269460E+1
-2.185716E+1
-3.369470E+1
-4.396414E+1
-4.900662E+1
-4.756152E+1
-4.092020E+1
-3.175765E+1
-2.281031E+1
-1.623049E+1
-1.321730E+1
-1.318655E+1
-1.386298E+1
-1.201817E+1
-5.315361E+0
6.460681E+0
2.149589E+1
3.686931E+1
4.944477E+1
5.713148E+1
5.894555E+1
5.482547E+1
4.575515E+1
3.397911E+1
2.177261E+1
1.036553E+1
-5.495998E-1
-1.177220E+1
-2.324077E+1
-3.372544E+1
-4.150440E+1
-4.568596E+1
-4.694658E+1
-4.722331E+1
-4.756152E+1
-4.633165E+1
-4.039751E+1
-2.816027E+1
-1.158772E+1
4.369895E+0
1.457785E+1
1.629967E+1
1.070375E+1
1.725667E+0
-6.084032E+0
-9.373943E+0
-6.944943E+0
3.420587E-1
1.002731E+1
1.915913E+1
2.543148E+1
2.789123E+1
2.743003E+1
2.613866E+1
2.616941E+1
2.813720E+1
3.062770E+1
3.124264E+1
2.826019E+1
2.112692E+1
1.018105E+1
-3.378309E+0
-1.724514E+1
-2.874445E+1
-3.593921E+1
-3.818374E+1
-3.563175E+1
-2.855998E+1
-1.742962E+1
-3.040094E+0
1.307125E+1
2.795272E+1
3.785321E+1
4.003623E+1
3.422508E+1
2.260277E+1
8.828187E+0
-3.562790E+0
-1.220265E+1
-1.659945E+1
-1.776783E+1
-1.706066E+1
-1.493912E+1
-1.078830E+1
-3.532044E+0
7.044870E+0
1.983556E+1
3.225728E+1
4.163507E+1
4.612411E+1
4.504797E+1
3.865263E+1
2.779899E+1
1.387067E+1
-1.533499E+0
-1.687617E+1
-3.105047E+1
-4.362592E+1
-5.438732E+1
-6.268897E+1
-6.720876E+1
-6.625560E+1
-5.859964E+1
-4.427161E+1
-2.499334E+1
-4.023993E+0
1.500830E+1
2.936708E+1
3.797620E+1
4.129686E+1
4.071267E+1
3.760723E+1
3.293371E+1
2.684584E+1
1.934361E+1
1.070375E+1
1.971641E+0
-5.253867E+0
-9.650665E+0
-1.100353E+1
-1.005037E+1
-7.836602E+0
-5.346108E+0
-3.593537E+0
-3.870259E+0
-7.067931E+0
-1.290983E+1
-2.031982E+1
-2.834475E+1
-3.640042E+1
-4.381041E+1
-4.919111E+1
-5.063620E+1
-4.660837E+1
-3.689237E+1
-2.277957E+1
-6.668222E+0
8.951174E+0
2.244904E+1
3.314894E+1
4.126611E+1
4.735399E+1
5.193526E+1
5.513294E+1
5.642430E+1
5.488696E+1
4.950626E+1
4.012848E+1
2.795272E+1
1.506980E+1
3.601224E+0
-4.946398E+0
-9.988880E+0
-1.192593E+1
-1.204892E+1
-1.177220E+1
-1.217191E+1
-1.370925E+1
-1.656871E+1
-2.084252E+1
-2.649994E+1
-3.338723E+1
-4.067423E+1
-4.685434E+1
-5.020575E+1
-4.952932E+1
-4.454833E+1
-3.566249E+1
-2.388645E+1
-1.084979E+1
1.756414E+0
1.285602E+1
2.251053E+1
3.151936E+1
4.034370E+1
4.833788E+1
5.387231E+1
5.531741E+1
5.221198E+1
4.504797E+1
3.484002E+1
2.260277E+1
9.412377E+0
-3.593537E+0
-1.530808E+1
-2.499334E+1
-3.246482E+1
-3.787627E+1
-4.119692E+1
-4.227306E+1
-4.104319E+1
-3.784552E+1
-3.317200E+1
-2.733010E+1
-2.059654E+1
-1.340178E+1
-6.452994E+0
-7.033340E-1
3.047781E+0
4.462136E+0
3.601224E+0
7.110208E-1
-3.347562E+0
-7.436893E+0
-1.017336E+1
-1.054232E+1
-8.082576E+0
-3.163081E+0
3.416743E+0
1.070375E+1
1.780627E+1
2.386339E+1
2.789123E+1
2.915185E+1
2.718405E+1
2.195709E+1
1.390142E+1
3.877946E+0
-7.006437E+0
-1.761410E+1
-2.696114E+1
-3.418665E+1
-3.827597E+1
-3.855270E+1
-3.495532E+1
-2.819101E+1
-1.970488E+1
-1.091129E+1
-3.040094E+0
3.109275E+0
7.229351E+0
9.197149E+0
9.166402E+0
7.444579E+0
4.769604E+0
2.002388E+0
1.575776E-1
2.498181E-1
3.017034E+0
8.766693E+0
1.688386E+1
2.610791E+1
3.459404E+1
4.074341E+1
4.341839E+1
4.203478E+1
3.643885E+1
2.699957E+1
1.476233E+1
1.325958E+0
-1.115726E+1
-2.090401E+1
-2.705338E+1
-2.951313E+1
-2.871371E+1
-2.517782E+1
-1.933592E+1
-1.177220E+1
-3.132335E+0
5.753502E+0
1.408590E+1
2.121917E+1
2.647688E+1
2.933633E+1
2.915185E+1
2.555447E+1
1.863643E+1
9.104908E+0
-1.594992E+0
-1.164921E+1
-1.915144E+1
-2.271807E+1
-2.179567E+1
-1.696841E+1
-9.773652E+0
-2.332917E+0
3.539730E+0
6.768148E+0
7.198605E+0
5.353794E+0
1.910148E+0
-2.548145E+0
-7.436893E+0
-1.211041E+1
-1.580003E+1
-1.801381E+1
-1.859800E+1
-1.779858E+1
-1.592302E+1
-1.312506E+1
-9.220209E+0
-3.808765E+0
3.385996E+0
1.214885E+1
2.152663E+1
3.001276E+1
3.594690E+1
3.812993E+1
3.597765E+1
2.985903E+1
2.094244E+1
1.073449E+1
7.725144E-1
-7.744361E+0
-1.401672E+1
-1.779858E+1
-1.921293E+1
-1.869024E+1
-1.690692E+1
-1.460091E+1
-1.241788E+1
-1.063456E+1
-9.281703E+0
-8.267057E+0
-7.621374E+0
-7.682868E+0
-8.881994E+0
-1.152622E+1
-1.549257E+1
-2.031982E+1
-2.520857E+1
-2.926715E+1
-3.184988E+1
-3.246482E+1
-3.077375E+1
-2.665367E+1
-2.041206E+1
-1.266386E+1
-4.239221E+0
4.000933E+0
1.131868E+1
1.722208E+1
2.149589E+1
2.392489E+1
2.441684E+1
2.287949E+1
1.955883E+1
1.482382E+1
9.412377E+0
4.246908E+0
9.608394E-2
-2.578891E+0
-3.685778E+0
-3.409056E+0
-2.025448E+0
1.268308E-1
2.463591E+0
4.216161E+0
4.646616E+0
3.170768E+0
-2.113845E-1
-5.069386E+0
-1.048083E+1
-1.549257E+1
-1.936667E+1
-2.170343E+1
-2.253359E+1
-2.204164E+1
-2.044281E+1
-1.779858E+1
-1.423195E+1
-9.835146E+0
-4.792665E+0
4.650461E-1
5.538275E+0
9.965820E+0
1.350171E+1
1.593071E+1
1.725282E+1
1.746805E+1
1.660714E+1
1.463934E+1
1.159540E+1
7.752048E+0
3.355249E+0
-1.287524E+0
-5.715069E+0
-9.312450E+0
-1.155697E+1
-1.217191E+1
-1.112651E+1
-8.697514E+0
-5.284614E+0
-1.379765E+0
2.494338E+0
5.845743E+0
8.305491E+0
9.658351E+0
9.750592E+0
8.705200E+0
6.645161E+0
3.816452E+0
5.265397E-1
-2.917107E+0
-6.299260E+0
-9.343197E+0
-1.174145E+1
-1.315581E+1
-1.327879E+1
-1.204892E+1
-9.589171E+0
-6.237766E+0
-2.486651E+0
1.018489E+0
3.631971E+0
4.769604E+0
4.093174E+0
1.664173E+0
-2.056195E+0
-6.330007E+0
-1.029635E+1
-1.315581E+1
-1.441643E+1
-1.389373E+1
-1.189519E+1
-8.912741E+0
-5.499842E+0
-1.779474E+0
2.186869E+0
6.399186E+0
1.058076E+1
1.427038E+1
1.697610E+1
1.845195E+1
1.863643E+1
1.759104E+1
1.543876E+1
1.245631E+1
8.920427E+0
5.107819E+0
1.325958E+0
-2.209929E+0
-5.315361E+0
-7.898095E+0
-9.804400E+0
-1.109577E+1
-1.183369E+1
-1.226415E+1
-1.263311E+1
-1.306357E+1
-1.361701E+1
-1.417045E+1
-1.463165E+1
-1.469315E+1
-1.407821E+1
-1.269460E+1
-1.051158E+1
-7.652121E+0
-4.331461E+0
-7.955746E-1
2.617325E+0
5.569022E+0
7.905782E+0
9.535364E+0
1.048852E+1
1.085748E+1
1.058076E+1
9.750592E+0
8.428478E+0
6.798895E+0
5.138566E+0
3.662718E+0
2.494338E+0
1.633426E+0
1.110730E+0
8.647550E-1
6.495271E-1
3.420587E-1
-2.421314E-1
-1.195283E+0
-2.640385E+0
-4.515943E+0
-6.698969E+0
-8.881994E+0
-1.060382E+1
-1.140324E+1
-1.097278E+1
-9.343197E+0
-6.606728E+0
-3.163081E+0
6.495271E-1
4.400641E+0
7.598313E+0
9.812086E+0
1.079599E+1
1.051926E+1
9.197149E+0
7.137111E+0
4.708110E+0
2.279110E+0
3.843367E-3
-1.963954E+0
-3.501297E+0
-4.546690E+0
-5.007892E+0
-4.792665E+0
-3.993246E+0
-2.732626E+0
-1.287524E+0
6.533706E-2
1.079983E+0
1.448945E+0
1.049236E+0
-1.806377E-1
-2.148436E+0
-4.608183E+0
-7.252412E+0
-9.650665E+0
-1.149548E+1
-1.263311E+1
-1.312506E+1
-1.312506E+1
-1.281759E+1
-1.229489E+1
-1.161846E+1
-1.084979E+1
-1.001963E+1
-9.189463E+0
-8.390044E+0
-7.682868E+0
-6.975690E+0
-6.268513E+0
-5.499842E+0
-4.669677E+0
-3.747272E+0
-2.701879E+0
-1.410512E+0
2.498181E-1
2.279110E+0
4.523629E+0
6.737402E+0
8.643706E+0
1.002731E+1
1.076524E+1
1.091897E+1
1.061150E+1
1.005806E+1
9.504618E+0
9.104908E+0
8.981921E+0
9.074163E+0
9.197149E+0
9.043415E+0
8.459225E+0
7.167858E+0
5.169313E+0
2.555831E+0
-3.958656E-1
-3.286069E+0
-5.745816E+0
-7.590627E+0
-8.666766E+0
-8.912741E+0
-8.328551E+0
-6.883450E+0
-4.700424E+0
-1.994701E+0
8.955018E-1
3.601224E+0
5.784250E+0
7.321591E+0
8.121010E+0
8.151757E+0
7.475327E+0
6.245452E+0
4.646616E+0
2.955540E+0
1.479692E+0
5.572866E-1
3.113118E-1
9.569954E-1
2.402097E+0
4.554376E+0
6.983377E+0
9.289390E+0
1.104196E+1
1.193362E+1
1.171839E+1
1.036553E+1
8.028770E+0
4.892592E+0
1.233717E+0
-2.548145E+0
-6.022538E+0
-8.789754E+0
-1.054232E+1
-1.097278E+1
-1.014261E+1
-8.144070E+0
-5.284614E+0
-2.025448E+0
1.079983E+0
3.693465E+0
5.446034E+0
6.153212E+0
5.692009E+0
4.123920E+0
1.664173E+0
-1.318271E+0
-4.454449E+0
-7.252412E+0
-9.220209E+0
-9.988880E+0
-9.343197E+0
-7.283158E+0
-4.146980E+0
-3.958656E-1
3.508983E+0
7.075617E+0
9.842833E+0
1.134943E+1
1.138018E+1
9.904326E+0
7.044870E+0
3.201515E+0
-1.072296E+0
-5.130880E+0
-8.482286E+0
-1.066531E+1
-1.149548E+1
-1.097278E+1
-9.250957E+0
-6.575981E+0
-3.316816E+0
3.843367E-3
2.924794E+0
5.107819E+0
6.306946E+0
6.429933E+0
5.599769E+0
3.908693E+0
1.664173E+0
-7.955746E-1
-3.132335E+0
-5.100133E+0
-6.483741E+0
-7.129425E+0
-6.914197E+0
-5.930297E+0
-4.423702E+0
-2.640385E+0
-8.570682E-1
6.187802E-1
1.633426E+0
2.063882E+0
1.787160E+0
8.340082E-1
-6.418403E-1
-2.425157E+0
-4.239221E+0
-5.745816E+0
-6.637475E+0
-6.729715E+0
-5.930297E+0
-4.362208E+0
-2.240676E+0
3.459024E-2
2.186869E+0
3.908693E+0
5.046325E+0
5.446034E+0
5.169313E+0
4.216161E+0
2.801806E+0
1.049236E+0
-9.185619E-1
-2.947853E+0
-4.946398E+0
-6.729715E+0
-8.144070E+0
-9.127969E+0
-9.589171E+0
-9.496931E+0
-8.789754E+0
-7.529133E+0
-5.838057E+0
-4.023993E+0
-2.302170E+0
-9.800556E-1
-1.191440E-1
2.190713E-1
1.268308E-1
-1.806377E-1
-3.958656E-1
-3.651187E-1
6.533706E-2
8.647550E-1
1.817907E+0
2.801806E+0
3.601224E+0
4.123920E+0
4.277655E+0
4.062427E+0
3.539730E+0
2.801806E+0
1.910148E+0
9.569954E-1
3.843367E-3
-9.493088E-1
-1.779474E+0
-2.486651E+0
-3.132335E+0
-3.593537E+0
-3.839512E+0
-3.778018E+0
-3.470550E+0
-2.978600E+0
-2.271423E+0
-1.441258E+0
-5.495998E-1
4.035524E-1
1.325958E+0
2.063882E+0
2.555831E+0
2.709565E+0
2.678819E+0
2.525085E+0
2.309857E+0
2.094629E+0
1.879401E+0
1.633426E+0
1.264464E+0
7.110208E-1
3.843367E-3
-8.263214E-1
-1.779474E+0
-2.701879E+0
-3.593537E+0
-4.362208E+0
-4.854158E+0
-4.915652E+0
-4.546690E+0
-3.685778E+0
-2.425157E+0
-8.570682E-1
8.340082E-1
2.432844E+0
3.754958E+0
4.677363E+0
5.169313E+0
5.169313E+0
4.708110E+0
3.785705E+0
2.525085E+0
1.018489E+0
-5.188530E-1
-1.902461E+0
-2.917107E+0
-3.562790E+0
-3.747272E+0
-3.562790E+0
-3.040094E+0
-2.240676E+0
-1.379765E+0
-6.110935E-1
-1.191440E-1
3.459024E-2
-1.498908E-1
-6.418403E-1
-1.318271E+0
-2.056195E+0
-2.732626E+0
-3.224575E+0
-3.378309E+0
-3.101588E+0
-2.425157E+0
-1.410512E+0
-2.690351E-2
1.541186E+0
3.078528E+0
4.400641E+0
5.353794E+0
5.814997E+0
5.753502E+0
5.015578E+0
3.724212E+0
2.033135E+0
9.608394E-2
-1.871714E+0
-3.624284E+0
-4.977145E+0
-5.868804E+0
-6.207019E+0
-5.991791E+0
-5.223120E+0
-4.023993E+0
-2.640385E+0
-1.256777E+0
-5.765033E-2
8.032613E-1
1.202970E+0
1.079983E+0
4.035524E-1
-7.340809E-1
-2.209929E+0
-3.778018E+0
-5.161626E+0
-6.237766E+0
-6.760462E+0
-6.606728E+0
-5.776564E+0
-4.423702E+0
-2.763372E+0
-1.010802E+0
5.572866E-1
1.817907E+0
2.617325E+0
3.017034E+0
3.047781E+0
2.771059E+0
2.309857E+0
1.756414E+0
1.202970E+0
7.110208E-1
2.805650E-1
-5.765033E-2
-3.343719E-1
-4.573593E-1
-4.573593E-1
-3.343719E-1
-8.839715E-2
1.575776E-1
3.113118E-1
2.498181E-1
-5.765033E-2
-6.110935E-1
-1.379765E+0
-2.271423E+0
-3.101588E+0
-3.778018E+0
-4.146980E+0
-4.239221E+0
-4.023993E+0
-3.562790E+0
-2.917107E+0
-2.117689E+0
-1.287524E+0
-4.881061E-1
1.883245E-1
7.110208E-1
1.110730E+0
1.387451E+0
1.633426E+0
1.910148E+0
2.217616E+0
2.525085E+0
2.771059E+0
2.924794E+0
3.047781E+0
3.140021E+0
3.232262E+0
3.201515E+0
2.924794E+0
2.432844E+0
1.602679E+0
4.342992E-1
-9.800556E-1
-2.548145E+0
-4.085487E+0
-5.438348E+0
-6.514488E+0
-7.129425E+0
-7.252412E+0
-6.883450E+0
-6.053285E+0
-4.915652E+0
-3.562790E+0
-2.086942E+0
-6.418403E-1
7.110208E-1
1.879401E+0
2.709565E+0
3.201515E+0
3.263009E+0
2.986287E+0
2.432844E+0
1.664173E+0
8.032613E-1
3.459024E-2
-5.495998E-1
-9.493088E-1
-1.133790E+0
-1.164537E+0
-1.103043E+0
-1.010802E+0
-8.570682E-1
-6.418403E-1
-4.266124E-1
-2.728782E-1
-3.343719E-1
-5.495998E-1
-9.493088E-1
-1.472005E+0
-1.994701E+0
-2.394410E+0
-2.548145E+0
-2.455904E+0
-2.056195E+0
-1.410512E+0
-6.418403E-1
1.883245E-1
9.877424E-1
1.664173E+0
2.125376E+0
2.309857E+0
2.279110E+0
2.002388E+0
1.541186E+0
1.018489E+0
4.957928E-1
3.843367E-3
-4.266124E-1
-7.033340E-1
-8.570682E-1
-8.263214E-1
-7.033340E-1
-5.188530E-1
-2.421314E-1
6.533706E-2
4.342992E-1
7.110208E-1
8.032613E-1
7.110208E-1
4.650461E-1
9.608394E-2
-3.651187E-1
-9.185619E-1
-1.472005E+0
-1.871714E+0
-2.086942E+0
-2.056195E+0
-1.810220E+0
-1.379765E+0
-8.263214E-1
-3.343719E-1
3.843367E-3
1.575776E-1
1.575776E-1
6.533706E-2
-8.839715E-2
-2.728782E-1
-4.881061E-1
-7.340809E-1
-8.878151E-1
-8.878151E-1
-6.725872E-1
-2.728782E-1
1.883245E-1
7.110208E-1
1.233717E+0
1.756414E+0
2.186869E+0
2.586578E+0
2.955540E+0
3.263009E+0
3.447490E+0
3.447490E+0
3.293756E+0
2.955540E+0
2.463591E+0
1.879401E+0
1.233717E+0
6.187802E-1
3.459024E-2
-5.188530E-1
-9.800556E-1
-1.318271E+0
-1.502752E+0
-1.625739E+0
-1.779474E+0
-2.086942E+0
-2.578891E+0
-3.193828E+0
-3.778018E+0
-4.239221E+0
-4.638930E+0
-5.007892E+0
-5.407601E+0
-5.776564E+0
-6.053285E+0
-6.207019E+0
-6.176272E+0
-5.991791E+0
-5.684323E+0
-5.346108E+0
-4.915652E+0
-4.300715E+0
-3.532044E+0
-2.763372E+0
-2.240676E+0
-1.902461E+0
-1.717980E+0
-1.594992E+0
-1.564246E+0
-1.656486E+0
-1.779474E+0
-1.840967E+0
-1.779474E+0
-1.564246E+0
-1.164537E+0
-7.648277E-1
-5.188530E-1
-4.881061E-1
-5.495998E-1
-6.418403E-1
-7.340809E-1
-8.263214E-1
-9.800556E-1
-1.164537E+0
-1.379765E+0
-1.687233E+0
-2.025448E+0
-2.240676E+0
-2.240676E+0
-2.025448E+0
-1.717980E+0
-1.318271E+0
-7.340809E-1
1.268308E-1
1.172223E+0
2.125376E+0
2.863300E+0
3.355249E+0
3.631971E+0
3.724212E+0
3.693465E+0
3.539730E+0
3.232262E+0
2.863300E+0
2.494338E+0
2.248363E+0
2.125376E+0
2.125376E+0
2.033135E+0
1.817907E+0
1.541186E+0
1.387451E+0
1.448945E+0
1.694920E+0
2.033135E+0
2.340603E+0
2.555831E+0
2.586578E+0
2.432844E+0
2.094629E+0
1.756414E+0
1.633426E+0
1.756414E+0
1.971641E+0
2.094629E+0
2.156122E+0
2.156122E+0
2.156122E+0
2.094629E+0
1.848654E+0
1.479692E+0
1.110730E+0
8.032613E-1
5.880334E-1
4.035524E-1
2.190713E-1
3.843367E-3
-2.421314E-1
-6.110935E-1
-1.041549E+0
-1.472005E+0
-1.810220E+0
-2.086942E+0
-2.363663E+0
-2.578891E+0
-2.732626E+0
-2.763372E+0
-2.701879E+0
-2.578891E+0
-2.517398E+0
-2.548145E+0
-2.732626E+0
-2.855613E+0
-2.763372E+0
-2.363663E+0
-1.779474E+0
-1.133790E+0
-4.881061E-1
6.533706E-2
4.342992E-1
5.880334E-1
5.265397E-1
3.113118E-1
6.533706E-2
-2.728782E-1
-6.725872E-1
-1.103043E+0
-1.472005E+0
-1.779474E+0
-2.086942E+0
-2.363663E+0
-2.609638E+0
-2.732626E+0
-2.701879E+0
-2.578891E+0
-2.332917E+0
-1.933208E+0
-1.441258E+0
-8.878151E-1
-3.036251E-1
3.728054E-1
1.049236E+0
1.602679E+0
1.971641E+0
2.156122E+0
2.248363E+0
2.248363E+0
2.186869E+0
2.094629E+0
1.879401E+0
1.602679E+0
1.325958E+0
1.079983E+0
9.877424E-1
9.569954E-1
9.569954E-1
9.262487E-1
8.340082E-1
6.495271E-1
4.035524E-1
1.883245E-1
3.843367E-3
-1.806377E-1
-3.651187E-1
-6.725872E-1
-1.133790E+0
-1.656486E+0
-2.117689E+0
-2.455904E+0
-2.671132E+0
-2.763372E+0
-2.701879E+0
-2.486651E+0
-2.148436E+0
-1.748727E+0
-1.287524E+0
-7.955746E-1
-3.036251E-1
6.533706E-2
2.498181E-1
2.498181E-1
1.883245E-1
1.268308E-1
6.533706E-2
-1.191440E-1
-4.266124E-1
-7.648277E-1
-1.010802E+0
-1.195283E+0
-1.287524E+0
-1.287524E+0
-1.164537E+0
-9.800556E-1
-7.955746E-1
-6.110935E-1
-3.958656E-1
-2.421314E-1
-1.498908E-1
-1.806377E-1
-3.343719E-1
-5.803466E-1
-9.493088E-1
-1.379765E+0
-1.840967E+0
-2.302170E+0
-2.701879E+0
-2.978600E+0
-3.193828E+0
-3.286069E+0
-3.255322E+0
-3.040094E+0
-2.609638E+0
-2.086942E+0
-1.594992E+0
-1.103043E+0
-6.418403E-1
-1.806377E-1
1.268308E-1
3.113118E-1
4.650461E-1
5.265397E-1
5.265397E-1
4.035524E-1
3.420587E-1
3.420587E-1
4.035524E-1
3.728054E-1
3.420587E-1
4.035524E-1
5.265397E-1
6.187802E-1
6.187802E-1
5.265397E-1
3.728054E-1
1.883245E-1
-8.839715E-2
-5.188530E-1
-1.010802E+0
-1.502752E+0
-1.933208E+0
-2.332917E+0
-2.794119E+0
-3.255322E+0
-3.593537E+0
-3.778018E+0
-3.747272E+0
-3.593537E+0
-3.347562E+0
-3.009347E+0
-2.671132E+0
-2.332917E+0
-2.086942E+0
-1.963954E+0
-1.994701E+0
-2.209929E+0
-2.578891E+0
-2.978600E+0
-3.286069E+0
-3.439803E+0
-3.501297E+0
-3.378309E+0
-3.163081E+0
-2.886360E+0
-2.578891E+0
-2.240676E+0
-1.840967E+0
-1.379765E+0
-1.010802E+0
-7.033340E-1
-5.803466E-1
-6.110935E-1
-7.340809E-1
-9.493088E-1
-1.287524E+0
-1.625739E+0
-1.933208E+0
-2.117689E+0
-2.209929E+0
-2.148436E+0
-1.994701E+0
-1.779474E+0
-1.502752E+0
-1.072296E+0
-5.495998E-1
-5.765033E-2
2.498181E-1
2.805650E-1
9.608394E-2
-2.113845E-1
-6.725872E-1
-1.287524E+0
-1.994701E+0
-2.640385E+0
-3.009347E+0
-3.132335E+0
-3.040094E+0
-2.794119E+0
-2.363663E+0
-1.748727E+0
-1.010802E+0
-3.036251E-1
4.035524E-1
1.079983E+0
1.602679E+0
1.910148E+0
2.063882E+0
2.063882E+0
1.910148E+0
1.571932E+0
1.079983E+0
5.265397E-1
3.459024E-2
-4.266124E-1
-7.955746E-1
-1.133790E+0
-1.349018E+0
-1.502752E+0
-1.533499E+0
-1.564246E+0
-1.687233E+0
-1.963954E+0
-2.332917E+0
-2.732626E+0
-3.009347E+0
-3.163081E+0
-3.224575E+0
-3.193828E+0
-3.040094E+0
-2.640385E+0
-2.025448E+0
-1.287524E+0
-5.803466E-1
3.459024E-2
4.342992E-1
7.417677E-1
1.018489E+0
1.233717E+0
1.356705E+0
1.418198E+0
1.448945E+0
1.418198E+0
1.356705E+0
1.295211E+0
1.295211E+0
1.325958E+0
1.448945E+0
1.633426E+0
1.848654E+0
1.971641E+0
2.033135E+0
2.033135E+0
2.002388E+0
1.879401E+0
1.664173E+0
1.325958E+0
9.262487E-1
5.265397E-1
1.575776E-1
-2.113845E-1
-4.881061E-1
-6.725872E-1
-7.955746E-1
-8.570682E-1
-7.955746E-1
-6.725872E-1
-4.881061E-1
-3.036251E-1
-1.806377E-1
-1.806377E-1
-3.036251E-1
-5.188530E-1
-7.648277E-1
-1.041549E+0
-1.379765E+0
-1.779474E+0
-2.209929E+0
-2.517398E+0
-2.671132E+0
-2.640385E+0
-2.548145E+0
-2.425157E+0
-2.179183E+0
-1.840967E+0
-1.441258E+0
-1.133790E+0
-1.010802E+0
-1.103043E+0
-1.441258E+0
-2.209929E+0
-3.470550E+0
-5.161626E+0
-6.975690E+0
-8.574526E+0
-9.958134E+0
-1.131100E+1
-1.309431E+1
-1.549257E+1
-1.822903E+1
-2.071953E+1
-2.237986E+1
-2.281031E+1
-2.194940E+1
-1.964339E+1
-1.536958E+1
-8.851248E+0
-6.725872E-1
7.967276E+0
1.580772E+1
2.195709E+1
2.629239E+1
2.933633E+1
3.164234E+1
3.339492E+1
3.400985E+1
3.247251E+1
2.832169E+1
2.220306E+1
1.577697E+1
1.039628E+1
6.891136E+0
5.569022E+0
6.183959E+0
7.998022E+0
1.070375E+1
1.411664E+1
1.783701E+1
2.109618E+1
2.315622E+1
2.334070E+1
2.124991E+1
1.694535E+1
1.073449E+1
2.863300E+0
-6.514488E+0
-1.675319E+1
-2.649994E+1
-3.437112E+1
-3.925987E+1
-4.058199E+1
-3.870643E+1
-3.489382E+1
-3.031254E+1
-2.536230E+1
-1.979712E+1
-1.330954E+1
-6.268513E+0
-2.113845E-1
3.263009E+0
3.724212E+0
2.340603E+0
8.032613E-1
-8.839715E-2
-8.263214E-1
-2.363663E+0
-4.854158E+0
-7.621374E+0
-9.742907E+0
-1.066531E+1
-9.988880E+0
-7.559880E+0
-3.562790E+0
1.541186E+0
7.014123E+0
1.214885E+1
1.636116E+1
1.903614E+1
1.962033E+1
1.848270E+1
1.706834E+1
1.700685E+1
1.885166E+1
2.164962E+1
2.355592E+1
2.287949E+1
1.900539E+1
1.248706E+1
4.923338E+0
-1.810220E+0
-6.084032E+0
-7.190918E+0
-5.284614E+0
-1.133790E+0
4.185414E+0
9.719846E+0
1.433187E+1
1.663788E+1
1.553100E+1
1.073449E+1
3.078528E+0
-5.930297E+0
-1.524659E+1
-2.410168E+1
-3.200362E+1
-3.842971E+1
-4.316472E+1
-4.596269E+1
-4.648538E+1
-4.402564E+1
-3.812224E+1
-2.889819E+1
-1.742962E+1
-5.469095E+0
5.015578E+0
1.261005E+1
1.626892E+1
1.553100E+1
1.036553E+1
1.541186E+0
-9.466185E+0
-2.087326E+1
-3.080449E+1
-3.772253E+1
-4.045900E+1
-3.839896E+1
-3.172690E+1
-2.118073E+1
-7.959589E+0
6.737402E+0
2.149589E+1
3.453255E+1
4.403332E+1
4.855311E+1
4.781519E+1
4.252673E+1
3.382537E+1
2.244904E+1
8.920427E+0
-5.930297E+0
-2.059654E+1
-3.314125E+1
-4.175037E+1
-4.531700E+1
-4.319547E+1
-3.566249E+1
-2.379421E+1
-9.773652E+0
3.970186E+0
1.546951E+1
2.370966E+1
2.819870E+1
2.865990E+1
2.497028E+1
1.771402E+1
8.520719E+0
-3.036251E-1
-6.637475E+0
-9.589171E+0
-9.127969E+0
-5.868804E+0
-4.266124E-1
6.337693E+0
1.334797E+1
1.922062E+1
2.278725E+1
2.355592E+1
2.195709E+1
1.897464E+1
1.534652E+1
1.101121E+1
5.323047E+0
-2.486651E+0
-1.235639E+1
-2.281031E+1
-3.166541E+1
-3.683087E+1
-3.735357E+1
-3.347947E+1
-2.646919E+1
-1.786007E+1
-9.127969E+0
-1.533499E+0
3.939439E+0
7.014123E+0
7.967276E+0
7.629060E+0
6.706655E+0
5.507528E+0
4.031680E+0
2.125376E+0
3.843367E-3
-2.179183E+0
-4.300715E+0
-6.145526E+0
-7.375399E+0
-7.652121E+0
-7.006437E+0
-5.776564E+0
-4.331461E+0
-2.701879E+0
-9.185619E-1
7.725144E-1
2.094629E+0
2.832553E+0
3.078528E+0
3.263009E+0
3.724212E+0
4.708110E+0
5.999478E+0
7.260098E+0
7.998022E+0
7.905782E+0
6.768148E+0
4.708110E+0
2.125376E+0
-5.495998E-1
-3.009347E+0
-5.192373E+0
-7.190918E+0
-9.066476E+0
-1.081905E+1
-1.235639E+1
-1.352477E+1
-1.417045E+1
-1.417045E+1
-1.352477E+1
-1.238714E+1
-1.103427E+1
-9.742907E+0
-8.543778E+0
-7.406146E+0
-6.145526E+0
-4.915652E+0
-4.116234E+0
-4.146980E+0
-5.100133E+0
-6.545234E+0
-8.021083E+0
-9.066476E+0
-9.220209E+0
-8.051829E+0
-5.469095E+0
-1.687233E+0
2.709565E+0
7.137111E+0
1.101121E+1
1.390142E+1
1.556175E+1
1.571548E+1
1.460859E+1
1.291752E+1
1.162615E+1
1.138018E+1
1.205661E+1
1.307125E+1
1.347096E+1
1.254856E+1
9.842833E+0
5.261553E+0
-8.570682E-1
-7.652121E+0
-1.395522E+1
-1.869024E+1
-2.136521E+1
-2.204164E+1
-2.130372E+1
-1.979712E+1
-1.792157E+1
-1.564630E+1
-1.290983E+1
-9.681413E+0
-6.237766E+0
-2.763372E+0
4.035524E-1
2.894047E+0
4.185414E+0
3.816452E+0
1.633426E+0
-2.056195E+0
-6.606728E+0
-1.100353E+1
-1.398597E+1
-1.432419E+1
-1.106502E+1
-4.054740E+0
6.091718E+0
1.799075E+1
2.995127E+1
4.022072E+1
4.741548E+1
5.058240E+1
4.932178E+1
4.354137E+1
3.361014E+1
2.048124E+1
5.661262E+0
-9.158716E+0
-2.237986E+1
-3.277229E+1
-3.975182E+1
-4.331846E+1
-4.384115E+1
-4.184261E+1
-3.772253E+1
-3.181914E+1
-2.434766E+1
-1.576929E+1
-6.914197E+0
1.141477E+0
7.444579E+0
1.144167E+1
1.316349E+1
1.316349E+1
1.211810E+1
1.070375E+1
9.473870E+0
8.920427E+0
9.166402E+0
1.011955E+1
1.141092E+1
1.294826E+1
1.457785E+1
1.596145E+1
1.676087E+1
1.694535E+1
1.660714E+1
1.540801E+1
1.313275E+1
9.781340E+0
5.599769E+0
7.725144E-1
-4.577436E+0
-1.023486E+1
-1.586153E+1
-2.108849E+1
-2.560828E+1
-2.911342E+1
-3.141943E+1
-3.243407E+1
-3.240333E+1
-3.160391E+1
-3.022030E+1
-2.834475E+1
-2.582351E+1
-2.262583E+1
-1.893621E+1
-1.509286E+1
-1.140324E+1
-8.113323E+0
-5.592083E+0
-4.146980E+0
-3.870259E+0
-4.515943E+0
-5.499842E+0
-6.176272E+0
-5.776564E+0
-3.624284E+0
6.495271E-1
7.014123E+0
1.491606E+1
2.343294E+1
3.121189E+1
3.714603E+1
4.049744E+1
4.089714E+1
3.828367E+1
3.281073E+1
2.481655E+1
1.500830E+1
4.308401E+0
-6.299260E+0
-1.580003E+1
-2.324077E+1
-2.785280E+1
-2.917491E+1
-2.714562E+1
-2.210314E+1
-1.460091E+1
-5.530588E+0
4.123920E+0
1.307125E+1
2.002004E+1
2.401713E+1
2.438609E+1
2.094244E+1
1.405515E+1
4.615870E+0
-6.360753E+0
-1.764484E+1
-2.791429E+1
-3.590847E+1
-4.045900E+1
-4.076647E+1
-3.673863E+1
-2.880595E+1
-1.789082E+1
-5.376854E+0
7.321591E+0
1.872867E+1
2.770675E+1
3.345641E+1
3.563944E+1
3.440957E+1
3.028948E+1
2.404787E+1
1.645340E+1
8.336238E+0
3.728054E-1
-6.852703E+0
-1.281759E+1
-1.715290E+1
-1.952040E+1
-1.995086E+1
-1.869024E+1
-1.619974E+1
-1.290983E+1
-9.281703E+0
-5.684323E+0
-2.486651E+0
6.533706E-2
1.787160E+0
2.617325E+0
2.586578E+0
1.817907E+0
5.265397E-1
-1.072296E+0
-2.548145E+0
-3.409056E+0
-3.163081E+0
-1.717980E+0
8.647550E-1
4.185414E+0
7.844288E+0
1.128793E+1
1.405515E+1
1.574623E+1
1.611519E+1
1.513129E+1
1.297901E+1
1.011955E+1
7.137111E+0
4.277655E+0
1.664173E+0
-7.648277E-1
-3.378309E+0
-6.422247E+0
-1.008112E+1
-1.426269E+1
-1.856725E+1
-2.234911E+1
-2.505483E+1
-2.640770E+1
-2.649994E+1
-2.563902E+1
-2.425542E+1
-2.265658E+1
-2.105774E+1
-1.958189E+1
-1.819829E+1
-1.659945E+1
-1.444717E+1
-1.155697E+1
-8.021083E+0
-3.993246E+0
1.883245E-1
4.400641E+0
8.397731E+0
1.196437E+1
1.485457E+1
1.697610E+1
1.829821E+1
1.879017E+1
1.848270E+1
1.734506E+1
1.546951E+1
1.300976E+1
1.024254E+1
7.413832E+0
4.831097E+0
2.709565E+0
1.295211E+0
6.495271E-1
7.417677E-1
1.295211E+0
1.910148E+0
2.309857E+0
2.125376E+0
1.172223E+0
-6.725872E-1
-3.409056E+0
-6.729715E+0
-1.026560E+1
-1.343253E+1
-1.576929E+1
-1.690692E+1
-1.659945E+1
-1.475464E+1
-1.128025E+1
-6.176272E+0
3.113118E-1
7.690554E+0
1.528503E+1
2.223381E+1
2.761451E+1
3.068919E+1
3.090442E+1
2.826019E+1
2.306398E+1
1.599220E+1
7.905782E+0
-3.651187E-1
-7.959589E+0
-1.429344E+1
-1.902845E+1
-2.210314E+1
-2.360973E+1
-2.354824E+1
-2.222612E+1
-1.998161E+1
-1.730663E+1
-1.472389E+1
-1.272535E+1
-1.161846E+1
-1.143398E+1
-1.207967E+1
-1.324805E+1
-1.447792E+1
-1.533883E+1
-1.543107E+1
-1.453941E+1
-1.251012E+1
-9.312450E+0
-5.069386E+0
-8.839715E-2
5.292300E+0
1.055001E+1
1.525428E+1
1.900539E+1
2.158813E+1
2.287949E+1
2.303323E+1
2.217232E+1
2.054273E+1
1.839046E+1
1.580772E+1
1.291752E+1
9.873579E+0
6.860389E+0
4.031680E+0
1.448945E+0
-8.263214E-1
-2.794119E+0
-4.454449E+0
-5.868804E+0
-7.067931E+0
-8.113323E+0
-9.066476E+0
-1.008112E+1
-1.128025E+1
-1.272535E+1
-1.432419E+1
-1.580003E+1
-1.690692E+1
-1.736812E+1
-1.706066E+1
-1.598452E+1
-1.423195E+1
-1.186444E+1
-9.127969E+0
-6.145526E+0
-3.070841E+0
3.843367E-3
3.047781E+0
5.937984E+0
8.520719E+0
1.058076E+1
1.199511E+1
1.264080E+1
1.257930E+1
1.193362E+1
1.076524E+1
9.166402E+0
7.229351E+0
5.077072E+0
2.924794E+0
9.569954E-1
-4.881061E-1
-1.287524E+0
-1.349018E+0
-7.955746E-1
2.190713E-1
1.510439E+0
2.863300E+0
3.877946E+0
4.185414E+0
3.416743E+0
1.541186E+0
-1.256777E+0
-4.669677E+0
-8.297804E+0
-1.180294E+1
-1.484688E+1
-1.709140E+1
-1.813680E+1
-1.773709E+1
-1.573854E+1
-1.235639E+1
-7.928842E+0
-2.855613E+0
2.432844E+0
7.598313E+0
1.217959E+1
1.571548E+1
1.786776E+1
1.839046E+1
1.734506E+1
1.500830E+1
1.181063E+1
8.059516E+0
4.123920E+0
2.190713E-1
-3.286069E+0
-6.022538E+0
-7.682868E+0
-8.297804E+0
-7.990336E+0
-7.037184E+0
-5.684323E+0
-4.208474E+0
-2.917107E+0
-2.025448E+0
-1.748727E+0
-2.271423E+0
-3.624284E+0
-5.715069E+0
-8.297804E+0
-1.084979E+1
-1.290983E+1
-1.413971E+1
-1.447792E+1
-1.398597E+1
-1.260236E+1
-1.041934E+1
-7.467639E+0
-4.054740E+0
-4.573593E-1
2.986287E+0
6.030224E+0
8.520719E+0
1.030404E+1
1.138018E+1
1.177988E+1
1.171839E+1
1.134943E+1
1.085748E+1
1.039628E+1
1.024254E+1
1.048852E+1
1.110345E+1
1.187212E+1
1.254856E+1
1.285602E+1
1.248706E+1
1.131868E+1
9.258643E+0
6.429933E+0
2.955540E+0
-8.878151E-1
-4.792665E+0
-8.451538E+0
-1.155697E+1
-1.389373E+1
-1.533883E+1
-1.576929E+1
-1.527734E+1
-1.395522E+1
-1.198743E+1
-9.681413E+0
-7.283158E+0
-5.130880E+0
-3.532044E+0
-2.701879E+0
-2.609638E+0
-3.132335E+0
-4.085487E+0
-5.223120E+0
-6.299260E+0
-6.975690E+0
-7.006437E+0
-6.237766E+0
-4.608183E+0
-2.332917E+0
4.035524E-1
3.293756E+0
5.999478E+0
8.151757E+0
9.566112E+0
1.021180E+1
1.008881E+1
9.320136E+0
8.028770E+0
6.368440E+0
4.431389E+0
2.525085E+0
8.647550E-1
-4.573593E-1
-1.256777E+0
-1.533499E+0
-1.349018E+0
-8.570682E-1
-2.421314E-1
3.420587E-1
6.187802E-1
4.650461E-1
-1.191440E-1
-1.041549E+0
-2.148436E+0
-3.316816E+0
-4.485196E+0
-5.530588E+0
-6.299260E+0
-6.668222E+0
-6.545234E+0
-5.930297E+0
-4.884905E+0
-3.593537E+0
-2.240676E+0
-1.072296E+0
-3.036251E-1
-2.690351E-2
-2.728782E-1
-1.072296E+0
-2.209929E+0
-3.562790E+0
-4.946398E+0
-6.145526E+0
-7.006437E+0
-7.283158E+0
-7.006437E+0
-6.176272E+0
-4.946398E+0
-3.532044E+0
-2.148436E+0
-9.493088E-1
3.459024E-2
6.187802E-1
8.340082E-1
6.495271E-1
9.608394E-2
-7.033340E-1
-1.748727E+0
-2.917107E+0
-4.023993E+0
-4.946398E+0
-5.561336E+0
-5.745816E+0
-5.499842E+0
-4.792665E+0
-3.747272E+0
-2.394410E+0
-9.185619E-1
4.957928E-1
1.725667E+0
2.709565E+0
3.416743E+0
3.877946E+0
4.246908E+0
4.554376E+0
4.892592E+0
5.261553E+0
5.599769E+0
5.845743E+0
5.937984E+0
5.784250E+0
5.353794E+0
4.615870E+0
3.508983E+0
2.156122E+0
5.880334E-1
-1.041549E+0
-2.640385E+0
-4.085487E+0
-5.253867E+0
-6.114779E+0
-6.637475E+0
-6.821956E+0
-6.760462E+0
-6.575981E+0
-6.268513E+0
-6.022538E+0
-5.899550E+0
-5.991791E+0
-6.237766E+0
-6.606728E+0
-7.037184E+0
-7.436893E+0
-7.713614E+0
-7.682868E+0
-7.221665E+0
-6.268513E+0
-4.946398E+0
-3.286069E+0
-1.441258E+0
4.957928E-1
2.309857E+0
3.877946E+0
5.046325E+0
5.661262E+0
5.661262E+0
5.107819E+0
4.123920E+0
2.955540E+0
1.725667E+0
6.495271E-1
-1.498908E-1
-6.110935E-1
-6.725872E-1
-3.958656E-1
1.268308E-1
7.417677E-1
1.325958E+0
1.694920E+0
1.725667E+0
1.295211E+0
4.957928E-1
-7.033340E-1
-2.179183E+0
-3.870259E+0
-5.684323E+0
-7.467639E+0
-9.066476E+0
-1.029635E+1
-1.100353E+1
-1.112651E+1
-1.075755E+1
-9.896641E+0
-8.666766E+0
-7.252412E+0
-5.868804E+0
-4.700424E+0
-3.901006E+0
-3.470550E+0
-3.409056E+0
-3.593537E+0
-3.962499E+0
-4.392955E+0
-4.792665E+0
-4.977145E+0
-4.915652E+0
-4.515943E+0
-3.839512E+0
-2.917107E+0
-1.840967E+0
-7.033340E-1
3.728054E-1
1.264464E+0
1.817907E+0
2.002388E+0
1.725667E+0
1.018489E+0
-8.839715E-2
-1.502752E+0
-3.040094E+0
-4.454449E+0
-5.592083E+0
-6.299260E+0
-6.575981E+0
-6.422247E+0
-5.838057E+0
-4.915652E+0
-3.716524E+0
-2.425157E+0
-1.164537E+0
-8.839715E-2
6.495271E-1
9.877424E-1
8.955018E-1
4.957928E-1
-1.498908E-1
-9.185619E-1
-1.625739E+0
-2.148436E+0
-2.363663E+0
-2.240676E+0
-1.871714E+0
-1.256777E+0
-4.266124E-1
5.265397E-1
1.479692E+0
2.248363E+0
2.740313E+0
2.863300E+0
2.648072E+0
2.125376E+0
1.295211E+0
1.883245E-1
-1.072296E+0
-2.271423E+0
-3.224575E+0
-3.870259E+0
-4.177727E+0
-4.116234E+0
-3.685778E+0
-3.070841E+0
-2.455904E+0
-1.963954E+0
-1.687233E+0
-1.717980E+0
-2.117689E+0
-2.824866E+0
-3.778018E+0
-4.854158E+0
-5.807310E+0
-6.514488E+0
-6.883450E+0
-6.821956E+0
-6.299260E+0
-5.438348E+0
-4.208474E+0
-2.794119E+0
-1.256777E+0
1.883245E-1
1.448945E+0
2.371350E+0
2.832553E+0
2.709565E+0
2.094629E+0
1.110730E+0
-8.839715E-2
-1.318271E+0
-2.455904E+0
-3.286069E+0
-3.778018E+0
-3.839512E+0
-3.562790E+0
-2.978600E+0
-2.209929E+0
-1.379765E+0
-6.418403E-1
-1.806377E-1
-2.113845E-1
-7.033340E-1
-1.656486E+0
-3.009347E+0
-4.577436E+0
-6.207019E+0
-7.590627E+0
-8.666766E+0
-9.312450E+0
-9.527679E+0
-9.250957E+0
-8.451538E+0
-7.252412E+0
-5.715069E+0
-4.085487E+0
-2.517398E+0
-1.164537E+0
-8.839715E-2
6.495271E-1
1.079983E+0
1.233717E+0
1.141477E+0
9.569954E-1
7.417677E-1
5.880334E-1
5.572866E-1
7.110208E-1
1.049236E+0
1.541186E+0
2.125376E+0
2.678819E+0
3.047781E+0
3.201515E+0
3.078528E+0
2.678819E+0
2.002388E+0
1.141477E+0
1.883245E-1
-7.955746E-1
-1.656486E+0
-2.425157E+0
-3.009347E+0
-3.439803E+0
-3.655031E+0
-3.716524E+0
-3.685778E+0
-3.593537E+0
-3.501297E+0
-3.470550E+0
-3.501297E+0
-3.562790E+0
-3.716524E+0
-3.931752E+0
-4.116234E+0
-4.177727E+0
-4.023993E+0
-3.593537E+0
-2.978600E+0
-2.209929E+0
-1.318271E+0
-3.343719E-1
6.495271E-1
1.571932E+0
2.309857E+0
2.801806E+0
3.047781E+0
3.017034E+0
2.709565E+0
2.217616E+0
1.694920E+0
1.202970E+0
8.340082E-1
5.265397E-1
2.498181E-1
3.459024E-2
-1.498908E-1
-3.343719E-1
-5.495998E-1
-7.955746E-1
-1.133790E+0
-1.533499E+0
-2.025448E+0
-2.548145E+0
-3.101588E+0
-3.624284E+0
-4.023993E+0
-4.269968E+0
-4.362208E+0
-4.177727E+0
-3.747272E+0
-2.978600E+0
-1.994701E+0
-8.570682E-1
2.190713E-1
1.233717E+0
2.063882E+0
2.648072E+0
2.955540E+0
2.924794E+0
2.678819E+0
2.248363E+0
1.756414E+0
1.295211E+0
9.262487E-1
6.495271E-1
4.342992E-1
2.498181E-1
9.608394E-2
-2.690351E-2
-2.113845E-1
-5.188530E-1
-8.878151E-1
-1.379765E+0
-1.994701E+0
-2.671132E+0
-3.439803E+0
-4.239221E+0
-4.977145E+0
-5.622829E+0
-6.053285E+0
-6.176272E+0
-5.991791E+0
-5.469095E+0
-4.638930E+0
-3.562790E+0
-2.394410E+0
-1.256777E+0
-3.343719E-1
4.035524E-1
9.262487E-1
1.264464E+0
1.387451E+0
1.387451E+0
1.356705E+0
1.356705E+0
1.356705E+0
1.448945E+0
1.633426E+0
1.971641E+0
2.432844E+0
2.924794E+0
3.416743E+0
3.847199E+0
4.123920E+0
4.154667E+0
3.877946E+0
3.355249E+0
2.586578E+0
1.664173E+0
5.880334E-1
-5.495998E-1
-1.687233E+0
-2.732626E+0
-3.532044E+0
-4.023993E+0
-4.208474E+0
-4.146980E+0
-3.931752E+0
-3.593537E+0
-3.193828E+0
-2.855613E+0
-2.609638E+0
-2.517398E+0
-2.578891E+0
-2.824866E+0
-3.163081E+0
-3.501297E+0
-3.778018E+0
-3.839512E+0
-3.624284E+0
-3.163081E+0
-2.425157E+0
-1.502752E+0
-5.188530E-1
4.957928E-1
1.387451E+0
2.063882E+0
2.494338E+0
2.678819E+0
2.648072E+0
2.432844E+0
2.033135E+0
1.510439E+0
9.569954E-1
4.342992E-1
3.843367E-3
-2.728782E-1
-3.343719E-1
-1.498908E-1
2.498181E-1
8.340082E-1
1.418198E+0
1.910148E+0
2.248363E+0
2.402097E+0
2.309857E+0
2.033135E+0
1.571932E+0
9.877424E-1
4.035524E-1
-8.839715E-2
-3.958656E-1
-5.188530E-1
-4.266124E-1
-1.498908E-1
2.498181E-1
6.187802E-1
9.569954E-1
1.202970E+0
1.356705E+0
1.325958E+0
1.110730E+0
7.110208E-1
1.575776E-1
-5.495998E-1
-1.318271E+0
-2.117689E+0
-2.824866E+0
-3.347562E+0
-3.685778E+0
-3.870259E+0
-3.870259E+0
-3.685778E+0
-3.347562E+0
-2.855613E+0
-2.394410E+0
-1.994701E+0
-1.687233E+0
-1.533499E+0
-1.533499E+0
-1.687233E+0
-1.902461E+0
-2.117689E+0
-2.271423E+0
-2.240676E+0
-2.086942E+0
-1.717980E+0
-1.226030E+0
-5.495998E-1
2.190713E-1
1.018489E+0
1.756414E+0
2.432844E+0
2.986287E+0
3.385996E+0
3.631971E+0
3.662718E+0
3.508983E+0
3.170768E+0
2.709565E+0
2.125376E+0
1.418198E+0
7.110208E-1
3.459024E-2
-5.495998E-1
-1.010802E+0
-1.349018E+0
-1.564246E+0
-1.717980E+0
-1.810220E+0
-1.933208E+0
-2.117689E+0
-2.363663E+0
-2.671132E+0
-3.040094E+0
-3.470550E+0
-3.870259E+0
-4.208474E+0
-4.392955E+0
-4.423702E+0
-4.331461E+0
-4.116234E+0
-3.808765E+0
-3.378309E+0
-2.855613E+0
-2.363663E+0
-1.902461E+0
-1.533499E+0
-1.226030E+0
-9.800556E-1
-9.185619E-1
-1.010802E+0
-1.195283E+0
-1.410512E+0
-1.533499E+0
-1.533499E+0
-1.410512E+0
-1.195283E+0
-8.570682E-1
-4.573593E-1
-2.690351E-2
3.420587E-1
6.187802E-1
8.032613E-1
8.955018E-1
8.340082E-1
6.495271E-1
3.420587E-1
-8.839715E-2
-5.803466E-1
-1.010802E+0
-1.318271E+0
-1.472005E+0
-1.564246E+0
-1.502752E+0
-1.318271E+0
-9.800556E-1
-5.188530E-1
-8.839715E-2
3.420587E-1
6.802738E-1
8.955018E-1
9.569954E-1
8.955018E-1
7.417677E-1
5.572866E-1
2.805650E-1
-2.690351E-2
-3.036251E-1
-5.188530E-1
-6.725872E-1
-7.648277E-1
-8.263214E-1
-8.263214E-1
-7.648277E-1
-6.418403E-1
-5.188530E-1
-3.958656E-1
-3.958656E-1
-4.881061E-1
-7.340809E-1
-1.041549E+0
-1.410512E+0
-1.779474E+0
-2.056195E+0
-2.179183E+0
-2.148436E+0
-1.994701E+0
-1.748727E+0
-1.502752E+0
-1.256777E+0
-1.010802E+0
-8.570682E-1
-8.263214E-1
-8.263214E-1
-8.878151E-1
-1.041549E+0
-1.256777E+0
-1.533499E+0
-1.810220E+0
-2.025448E+0
-2.179183E+0
-2.179183E+0
-2.086942E+0
-1.871714E+0
-1.594992E+0
-1.287524E+0
-1.010802E+0
-7.955746E-1
-6.725872E-1
-6.725872E-1
-7.955746E-1
-1.010802E+0
-1.318271E+0
-1.564246E+0
-1.748727E+0
-1.871714E+0
-1.933208E+0
-1.840967E+0
-1.594992E+0
-1.256777E+0
-8.878151E-1
-4.881061E-1
-1.806377E-1
9.608394E-2
1.883245E-1
9.608394E-2
-2.113845E-1
-6.418403E-1
-1.195283E+0
-1.779474E+0
-2.302170E+0
-2.671132E+0
-2.886360E+0
-2.855613E+0
-2.701879E+0
-2.455904E+0
-2.179183E+0
-1.933208E+0
-1.748727E+0
-1.625739E+0
-1.564246E+0
-1.564246E+0
-1.625739E+0
-1.748727E+0
-1.933208E+0
-2.209929E+0
-2.517398E+0
-2.855613E+0
-3.101588E+0
-3.224575E+0
-3.193828E+0
-2.978600E+0
-2.548145E+0
-1.994701E+0
-1.379765E+0
-7.340809E-1
-2.113845E-1
1.883245E-1
3.728054E-1
4.035524E-1
2.498181E-1
-2.690351E-2
-3.958656E-1
-8.263214E-1
-1.195283E+0
-1.533499E+0
-1.748727E+0
-1.840967E+0
-1.810220E+0
-1.687233E+0
-1.441258E+0
-1.103043E+0
-7.648277E-1
-3.958656E-1
-1.191440E-1
1.268308E-1
2.190713E-1
2.190713E-1
6.533706E-2
-1.498908E-1
-3.343719E-1
-4.881061E-1
-6.725872E-1
-8.263214E-1
-9.800556E-1
-1.041549E+0
-1.041549E+0
-9.800556E-1
-8.263214E-1
-6.110935E-1
-3.958656E-1
-2.421314E-1
-2.421314E-1
-3.651187E-1
-5.803466E-1
-8.263214E-1
-1.041549E+0
-1.256777E+0
-1.441258E+0
-1.564246E+0
-1.656486E+0
-1.687233E+0
-1.656486E+0
-1.687233E+0
-1.717980E+0
-1.779474E+0
-1.840967E+0
-1.871714E+0
-1.933208E+0
-1.994701E+0
-2.025448E+0
-2.056195E+0
-2.117689E+0
-2.179183E+0
-2.240676E+0
-2.240676E+0
-2.209929E+0
-2.117689E+0
-1.963954E+0
-1.687233E+0
-1.318271E+0
-9.185619E-1
-5.495998E-1
-2.728782E-1
-8.839715E-2
-2.690351E-2
-2.690351E-2
-1.191440E-1
-2.113845E-1
-2.728782E-1
-3.036251E-1
-2.728782E-1
-2.113845E-1
-1.498908E-1
-8.839715E-2
-2.690351E-2
3.843367E-3
3.459024E-2
3.459024E-2
-8.839715E-2
-2.728782E-1
-6.110935E-1
-1.041549E+0
-1.533499E+0
-2.025448E+0
-2.425157E+0
-2.732626E+0
-2.886360E+0
-2.917107E+0
-2.794119E+0
-2.517398E+0
-2.086942E+0
-1.564246E+0
-9.493088E-1
-3.343719E-1
1.883245E-1
6.187802E-1
8.647550E-1
9.569954E-1
8.340082E-1
5.572866E-1
1.883245E-1
-3.036251E-1
-8.570682E-1
-1.410512E+0
-1.963954E+0
-2.425157E+0
-2.763372E+0
-3.040094E+0
-3.286069E+0
-3.470550E+0
-3.532044E+0
-3.378309E+0
-3.040094E+0
-2.640385E+0
-2.302170E+0
-2.148436E+0
-2.117689E+0
-2.240676E+0
-2.363663E+0
-2.332917E+0
-2.086942E+0
-1.687233E+0
-1.256777E+0
-8.570682E-1
-4.881061E-1
-5.765033E-2
5.265397E-1
1.202970E+0
1.756414E+0
2.156122E+0
2.432844E+0
2.586578E+0
2.678819E+0
2.648072E+0
2.525085E+0
2.279110E+0
1.910148E+0
1.479692E+0
9.262487E-1
2.805650E-1
-4.881061E-1
-1.256777E+0
-1.994701E+0
-2.640385E+0
-3.224575E+0
-3.778018E+0
-4.300715E+0
-4.792665E+0
-5.192373E+0
-5.376854E+0
-5.192373E+0
-4.515943E+0
-3.439803E+0
-2.086942E+0
-7.648277E-1
3.728054E-1
1.202970E+0
1.817907E+0
2.279110E+0
2.586578E+0
2.648072E+0
2.309857E+0
1.602679E+0
6.187802E-1
-4.881061E-1
-1.594992E+0
-2.609638E+0
-3.409056E+0
-3.993246E+0
-4.362208E+0
-4.485196E+0
-4.423702E+0
-4.269968E+0
-4.054740E+0
-3.931752E+0
-3.962499E+0
-4.177727E+0
-4.546690E+0
-5.007892E+0
-5.622829E+0
-6.299260E+0
-6.944943E+0
-7.313905E+0
-7.221665E+0
-6.483741E+0
-5.100133E+0
-3.193828E+0
-9.185619E-1
1.448945E+0
3.693465E+0
5.692009E+0
7.352339E+0
8.582212E+0
9.227897E+0
9.166402E+0
8.305491E+0
6.675908E+0
4.462136E+0
1.971641E+0
-4.573593E-1
-2.609638E+0
-4.392955E+0
-5.807310E+0
-6.821956E+0
-7.529133E+0
-7.775108E+0
-7.590627E+0
-6.944943E+0
-5.961044E+0
-4.823411E+0
-3.685778E+0
-2.763372E+0
-2.086942E+0
-1.564246E+0
-1.133790E+0
-7.033340E-1
-1.806377E-1
4.342992E-1
1.049236E+0
1.541186E+0
1.879401E+0
2.063882E+0
2.217616E+0
2.402097E+0
2.648072E+0
2.894047E+0
3.017034E+0
2.955540E+0
2.648072E+0
2.063882E+0
1.325958E+0
4.957928E-1
-3.651187E-1
-1.318271E+0
-2.425157E+0
-3.747272E+0
-5.161626E+0
-6.452994E+0
-7.375399E+0
-7.836602E+0
-7.805855E+0
-7.436893E+0
-6.791209E+0
-5.961044E+0
-4.946398E+0
-3.685778E+0
-2.240676E+0
-5.803466E-1
1.110730E+0
2.586578E+0
3.724212E+0
4.277655E+0
4.277655E+0
3.847199E+0
3.140021E+0
2.371350E+0
1.694920E+0
1.233717E+0
8.955018E-1
6.495271E-1
4.342992E-1
2.498181E-1
2.190713E-1
2.805650E-1
4.035524E-1
4.342992E-1
1.883245E-1
-4.266124E-1
-1.533499E+0
-2.978600E+0
-4.546690E+0
-5.961044E+0
-7.067931E+0
-7.898095E+0
-8.513032E+0
-8.974235E+0
-9.189463E+0
-9.004981E+0
-8.267057E+0
-6.821956E+0
-4.823411E+0
-2.425157E+0
-1.191440E-1
1.817907E+0
3.170768E+0
4.000933E+0
4.431389E+0
4.646616E+0
4.677363E+0
4.554376E+0
4.154667E+0
3.447490E+0
2.494338E+0
1.479692E+0
6.187802E-1
3.459024E-2
-2.728782E-1
-3.651187E-1
-5.188530E-1
-8.878151E-1
-1.564246E+0
-2.363663E+0
-3.101588E+0
-3.624284E+0
-3.962499E+0
-4.177727E+0
-4.392955E+0
-4.608183E+0
-4.731171E+0
-4.608183E+0
-4.054740E+0
-3.040094E+0
-1.656486E+0
-5.765033E-2
1.479692E+0
2.771059E+0
3.754958E+0
4.431389E+0
4.800351E+0
4.954085E+0
4.861844E+0
4.462136E+0
3.693465E+0
2.525085E+0
1.079983E+0
-4.266124E-1
-1.717980E+0
-2.732626E+0
-3.409056E+0
-3.870259E+0
-4.208474E+0
-4.546690E+0
-4.915652E+0
-5.284614E+0
-5.561336E+0
-5.653576E+0
-5.407601E+0
-4.977145E+0
-4.423702E+0
-3.901006E+0
-3.378309E+0
-2.794119E+0
-2.117689E+0
-1.256777E+0
-3.036251E-1
7.110208E-1
1.633426E+0
2.432844E+0
3.017034E+0
3.416743E+0
3.693465E+0
3.785705E+0
3.754958E+0
3.539730E+0
3.140021E+0
2.463591E+0
1.633426E+0
6.802738E-1
-2.113845E-1
-9.493088E-1
-1.594992E+0
-2.179183E+0
-2.732626E+0
-3.224575E+0
-3.624284E+0
-3.870259E+0
-3.870259E+0
-3.562790E+0
-2.917107E+0
-2.086942E+0
-1.103043E+0
-8.839715E-2
8.955018E-1
1.879401E+0
2.801806E+0
3.693465E+0
4.492882E+0
5.077072E+0
5.446034E+0
5.538275E+0
5.415288E+0
5.107819E+0
4.738857E+0
4.339148E+0
3.908693E+0
3.570477E+0
3.232262E+0
2.832553E+0
2.309857E+0
1.664173E+0
8.340082E-1
-1.806377E-1
-1.379765E+0
-2.701879E+0
-4.116234E+0
-5.622829E+0
-7.098677E+0
-8.482286E+0
-9.619918E+0
-1.038859E+1
-1.063456E+1
-1.032710E+1
-9.435437E+0
-8.051829E+0
-6.330007E+0
-4.392955E+0
-2.363663E+0
-3.036251E-1
1.664173E+0
3.324503E+0
4.585123E+0
5.323047E+0
5.507528E+0
5.261553E+0
4.677363E+0
3.970186E+0
3.263009E+0
2.678819E+0
2.248363E+0
1.971641E+0
1.879401E+0
1.879401E+0
1.848654E+0
1.694920E+0
1.264464E+0
4.957928E-1
-5.803466E-1
-1.994701E+0
-3.655031E+0
-5.438348E+0
-7.221665E+0
-8.728260E+0
-9.742907E+0
-1.008112E+1
-9.773652E+0
-8.820500E+0
-7.406146E+0
-5.561336E+0
-3.501297E+0
-1.287524E+0
8.340082E-1
2.740313E+0
4.246908E+0
5.230806E+0
5.661262E+0
5.507528E+0
4.800351E+0
3.754958E+0
2.463591E+0
1.141477E+0
-8.839715E-2
-1.164537E+0
-1.994701E+0
-2.486651E+0
-2.671132E+0
-2.640385E+0
-2.455904E+0
-2.179183E+0
-1.963954E+0
-1.871714E+0
-1.994701E+0
-2.302170E+0
-2.640385E+0
-2.978600E+0
-3.286069E+0
-3.593537E+0
-3.931752E+0
-4.269968E+0
-4.577436E+0
-4.884905E+0
-5.130880E+0
-5.192373E+0
-5.038639E+0
-4.669677E+0
-3.993246E+0
-3.070841E+0
-1.963954E+0
-7.033340E-1
6.187802E-1
1.848654E+0
2.924794E+0
3.631971E+0
3.970186E+0
3.939439E+0
3.601224E+0
3.078528E+0
2.494338E+0
1.940895E+0
1.571932E+0
1.387451E+0
1.387451E+0
1.571932E+0
1.910148E+0
2.340603E+0
2.832553E+0
3.324503E+0
3.724212E+0
3.939439E+0
3.877946E+0
3.447490E+0
2.648072E+0
1.510439E+0
9.608394E-2
-1.410512E+0
-2.886360E+0
-4.116234E+0
-5.069386E+0
-5.622829E+0
-5.807310E+0
-5.622829E+0
-5.161626E+0
-4.515943E+0
-3.808765E+0
-3.132335E+0
-2.578891E+0
-2.179183E+0
-1.871714E+0
-1.687233E+0
-1.625739E+0
-1.564246E+0
-1.502752E+0
-1.318271E+0
-1.041549E+0
-5.188530E-1
1.575776E-1
9.877424E-1
1.817907E+0
2.586578E+0
3.232262E+0
3.785705E+0
4.185414E+0
4.369895E+0
4.308401E+0
4.000933E+0
3.447490E+0
2.709565E+0
1.910148E+0
1.018489E+0
9.608394E-2
-8.263214E-1
-1.687233E+0
-2.486651E+0
-3.255322E+0
-3.993246E+0
-4.608183E+0
-5.038639E+0
-5.284614E+0
-5.315361E+0
-5.223120E+0
-5.007892E+0
-4.669677E+0
-4.208474E+0
-3.655031E+0
-3.070841E+0
-2.425157E+0
-1.810220E+0
-1.226030E+0
-7.033340E-1
-2.113845E-1
2.190713E-1
6.495271E-1
1.079983E+0
1.510439E+0
1.879401E+0
2.094629E+0
2.186869E+0
2.156122E+0
2.063882E+0
1.787160E+0
1.418198E+0
9.569954E-1
5.572866E-1
1.575776E-1
-2.113845E-1
-5.188530E-1
-7.955746E-1
-1.010802E+0
-1.287524E+0
-1.656486E+0
-2.117689E+0
-2.609638E+0
-3.101588E+0
-3.532044E+0
-3.901006E+0
-4.177727E+0
-4.362208E+0
-4.392955E+0
-4.239221E+0
-3.870259E+0
-3.193828E+0
-2.271423E+0
-1.103043E+0
2.190713E-1
1.602679E+0
2.924794E+0
4.154667E+0
5.200059E+0
6.030224E+0
6.645161E+0
6.983377E+0
7.137111E+0
7.014123E+0
6.706655E+0
6.245452E+0
5.692009E+0
5.138566E+0
4.554376E+0
3.877946E+0
3.109275E+0
2.186869E+0
1.172223E+0
3.459024E-2
-1.103043E+0
-2.179183E+0
-3.132335E+0
-3.993246E+0
-4.700424E+0
-5.315361E+0
-5.776564E+0
-6.145526E+0
-6.360753E+0
-6.391500E+0
-6.207019E+0
-5.807310E+0
-5.253867E+0
-4.638930E+0
-3.993246E+0
-3.255322E+0
-2.486651E+0
-1.625739E+0
-7.340809E-1
2.190713E-1
1.110730E+0
1.879401E+0
2.463591E+0
2.832553E+0
3.078528E+0
3.109275E+0
3.017034E+0
2.801806E+0
2.494338E+0
2.063882E+0
1.633426E+0
1.202970E+0
8.340082E-1
4.957928E-1
2.498181E-1
9.608394E-2
3.459024E-2
9.608394E-2
2.190713E-1
2.805650E-1
2.190713E-1
6.533706E-2
-2.113845E-1
-6.110935E-1
-1.133790E+0
-1.656486E+0
-2.209929E+0
-2.732626E+0
-3.193828E+0
-3.501297E+0
-3.655031E+0
-3.624284E+0
-3.439803E+0
-3.101588E+0
-2.640385E+0
-2.148436E+0
-1.717980E+0
-1.287524E+0
-8.878151E-1
-4.266124E-1
-2.690351E-2
3.113118E-1
4.957928E-1
5.880334E-1
6.802738E-1
7.725144E-1
9.262487E-1
1.141477E+0
1.356705E+0
1.571932E+0
1.817907E+0
2.063882E+0
2.186869E+0
2.248363E+0
2.156122E+0
1.971641E+0
1.664173E+0
1.295211E+0
8.032613E-1
3.113118E-1
-2.113845E-1
-6.418403E-1
-1.010802E+0
-1.379765E+0
-1.687233E+0
-1.933208E+0
-2.148436E+0
-2.302170E+0
-2.363663E+0
-2.271423E+0
-2.086942E+0
-1.810220E+0
-1.502752E+0
-1.226030E+0
-9.493088E-1
-7.033340E-1
-4.573593E-1
-1.806377E-1
9.608394E-2
4.035524E-1
6.802738E-1
8.955018E-1
9.877424E-1
9.569954E-1
8.032613E-1
5.265397E-1
9.608394E-2
-4.573593E-1
-1.072296E+0
-1.687233E+0
-2.179183E+0
-2.578891E+0
-2.917107E+0
-3.132335E+0
-3.255322E+0
-3.286069E+0
-3.286069E+0
-3.255322E+0
-3.286069E+0
-3.347562E+0
-3.470550E+0
-3.655031E+0
-3.808765E+0
-3.962499E+0
-4.023993E+0
-3.993246E+0
-3.839512E+0
-3.532044E+0
-3.070841E+0
-2.486651E+0
-1.840967E+0
-1.195283E+0
-5.188530E-1
6.533706E-2
5.572866E-1
9.262487E-1
1.110730E+0
1.233717E+0
1.264464E+0
1.264464E+0
1.172223E+0
9.877424E-1
7.417677E-1
4.342992E-1
1.268308E-1
-1.498908E-1
-3.958656E-1
-5.803466E-1
-7.340809E-1
-7.955746E-1
-7.955746E-1
-7.648277E-1
-7.648277E-1
-8.263214E-1
-9.185619E-1
-1.041549E+0
-1.226030E+0
-1.349018E+0
-1.472005E+0
-1.564246E+0
-1.656486E+0
-1.687233E+0
-1.687233E+0
-1.687233E+0
-1.625739E+0
-1.502752E+0
-1.349018E+0
-1.195283E+0
-1.072296E+0
-9.493088E-1
-8.570682E-1
-7.340809E-1
-6.418403E-1
-6.418403E-1
-7.033340E-1
-8.263214E-1
-9.800556E-1
-1.226030E+0
-1.564246E+0
-1.933208E+0
-2.363663E+0
-2.732626E+0
-3.070841E+0
-3.316816E+0
-3.501297E+0
-3.624284E+0
-3.685778E+0
-3.685778E+0
-3.655031E+0
-3.532044E+0
-3.347562E+0
-3.040094E+0
-2.671132E+0
-2.271423E+0
-1.871714E+0
-1.410512E+0
-9.493088E-1
-4.573593E-1
-5.765033E-2
2.498181E-1
4.035524E-1
4.650461E-1
3.728054E-1
2.190713E-1
3.843367E-3
-3.036251E-1
-6.110935E-1
-8.570682E-1
-1.010802E+0
-1.072296E+0
-1.072296E+0
-9.185619E-1
-7.033340E-1
-4.266124E-1
-1.191440E-1
2.190713E-1
4.957928E-1
7.725144E-1
9.569954E-1
1.018489E+0
8.955018E-1
5.880334E-1
1.575776E-1
-3.651187E-1
-8.570682E-1
-1.256777E+0
-1.502752E+0
-1.656486E+0
-1.717980E+0
-1.748727E+0
-1.717980E+0
-1.625739E+0
-1.594992E+0
-1.564246E+0
-1.594992E+0
-1.717980E+0
-1.963954E+0
-2.363663E+0
-2.855613E+0
-3.347562E+0
-3.685778E+0
-3.839512E+0
-3.870259E+0
-3.747272E+0
-3.562790E+0
-3.286069E+0
-2.947853E+0
-2.578891E+0
-2.148436E+0
-1.717980E+0
-1.318271E+0
-1.041549E+0
-8.878151E-1
-8.570682E-1
-9.493088E-1
-1.195283E+0
-1.564246E+0
-1.933208E+0
-2.271423E+0
-2.548145E+0
-2.794119E+0
-3.009347E+0
-3.193828E+0
-3.347562E+0
-3.501297E+0
-3.747272E+0
-3.993246E+0
-4.239221E+0
-4.423702E+0
-4.515943E+0
-4.546690E+0
-4.515943E+0
-4.362208E+0
-4.023993E+0
-3.562790E+0
-3.009347E+0
-2.394410E+0
-1.748727E+0
-1.133790E+0
-6.110935E-1
-1.498908E-1
2.498181E-1
5.265397E-1
6.187802E-1
5.572866E-1
3.728054E-1
9.608394E-2
-2.421314E-1
-5.495998E-1
-8.263214E-1
-1.041549E+0
-1.103043E+0
-1.041549E+0
-8.570682E-1
-7.340809E-1
-7.033340E-1
-7.648277E-1
-9.185619E-1
-1.164537E+0
-1.502752E+0
-1.840967E+0
-2.117689E+0
-2.363663E+0
-2.455904E+0
-2.394410E+0
-2.179183E+0
-1.871714E+0
-1.441258E+0
-9.185619E-1
-3.343719E-1
2.805650E-1
8.955018E-1
1.418198E+0
1.817907E+0
2.033135E+0
2.094629E+0
1.940895E+0
1.633426E+0
1.172223E+0
6.187802E-1
9.608394E-2
-3.036251E-1
-5.803466E-1
-6.418403E-1
-5.188530E-1
-1.498908E-1
3.113118E-1
7.725144E-1
1.141477E+0
1.387451E+0
1.479692E+0
1.418198E+0
1.202970E+0
8.955018E-1
4.957928E-1
6.533706E-2
-4.266124E-1
-9.493088E-1
-1.410512E+0
-1.748727E+0
-1.963954E+0
-2.025448E+0
-2.056195E+0
-2.025448E+0
-1.933208E+0
-1.748727E+0
-1.564246E+0
-1.410512E+0
-1.318271E+0
-1.287524E+0
-1.318271E+0
-1.379765E+0
-1.472005E+0
-1.625739E+0
-1.810220E+0
-1.902461E+0
-1.963954E+0
-1.933208E+0
-1.902461E+0
-1.810220E+0
-1.717980E+0
-1.564246E+0
-1.410512E+0
-1.226030E+0
-1.072296E+0
-9.800556E-1
-9.800556E-1
-1.072296E+0
-1.256777E+0
-1.533499E+0
-1.840967E+0
-2.148436E+0
-2.455904E+0
-2.671132E+0
-2.732626E+0
-2.671132E+0
-2.486651E+0
-2.271423E+0
-2.056195E+0
-1.902461E+0
-1.779474E+0
-1.687233E+0
-1.717980E+0
-1.810220E+0
-1.933208E+0
-2.117689E+0
-2.302170E+0
-2.486651E+0
-2.701879E+0
-2.824866E+0
-2.824866E+0
-2.732626E+0
-2.609638E+0
-2.363663E+0
-2.056195E+0
-1.625739E+0
-1.164537E+0
-7.340809E-1
-3.651187E-1
-5.765033E-2
1.268308E-1
2.498181E-1
2.498181E-1
9.608394E-2
-1.191440E-1
-3.651187E-1
-6.110935E-1
-8.263214E-1
-9.800556E-1
-1.072296E+0
-1.103043E+0
-1.133790E+0
-1.195283E+0
-1.256777E+0
-1.287524E+0
-1.256777E+0
-1.133790E+0
-9.800556E-1
-8.263214E-1
-7.033340E-1
-6.418403E-1
-6.725872E-1
-8.263214E-1
-1.072296E+0
-1.379765E+0
-1.687233E+0
-1.994701E+0
-2.240676E+0
-2.394410E+0
-2.455904E+0
-2.394410E+0
-2.240676E+0
-1.994701E+0
-1.687233E+0
-1.349018E+0
-1.041549E+0
-6.725872E-1
-2.113845E-1
2.190713E-1
6.187802E-1
8.955018E-1
1.018489E+0
1.049236E+0
8.647550E-1
5.880334E-1
1.883245E-1
-2.728782E-1
-7.648277E-1
-1.226030E+0
-1.625739E+0
-1.902461E+0
-2.148436E+0
-2.240676E+0
-2.209929E+0
-2.086942E+0
-1.902461E+0
-1.687233E+0
-1.472005E+0
-1.226030E+0
-9.493088E-1
-7.648277E-1
-6.725872E-1
-7.340809E-1
-9.185619E-1
-1.164537E+0
-1.379765E+0
-1.594992E+0
-1.717980E+0
-1.779474E+0
-1.687233E+0
-1.410512E+0
-1.010802E+0
-5.495998E-1
-1.806377E-1
9.608394E-2
3.113118E-1
3.728054E-1
2.805650E-1
6.533706E-2
-2.113845E-1
-5.188530E-1
-8.263214E-1
-1.133790E+0
-1.441258E+0
-1.717980E+0
-1.902461E+0
-1.994701E+0
-2.056195E+0
-2.025448E+0
-1.963954E+0
-1.840967E+0
-1.656486E+0
-1.472005E+0
-1.256777E+0
-1.041549E+0
-9.493088E-1
-9.185619E-1
-9.185619E-1
-9.185619E-1
-9.493088E-1
-9.185619E-1
-8.878151E-1
-7.955746E-1
-7.033340E-1
-6.110935E-1
-5.495998E-1
-4.573593E-1
-4.266124E-1
-3.958656E-1
-4.573593E-1
-6.110935E-1
-8.570682E-1
-1.133790E+0
-1.410512E+0
-1.687233E+0
-1.933208E+0
-2.148436E+0
-2.363663E+0
-2.609638E+0
-2.886360E+0
-3.070841E+0
-3.193828E+0
-3.316816E+0
-3.532044E+0
-3.778018E+0
-3.993246E+0
-4.177727E+0
-4.300715E+0
-4.362208E+0
-4.362208E+0
-4.300715E+0
-4.116234E+0
-3.808765E+0
-3.347562E+0
-2.824866E+0
-2.240676E+0
-1.656486E+0
-1.072296E+0
-4.881061E-1
3.843367E-3
4.035524E-1
7.417677E-1
9.569954E-1
1.110730E+0
1.202970E+0
1.233717E+0
1.202970E+0
1.141477E+0
1.079983E+0
1.018489E+0
9.262487E-1
8.032613E-1
7.110208E-1
6.495271E-1
6.187802E-1
5.572866E-1
4.342992E-1
2.805650E-1
9.608394E-2
-5.765033E-2
-1.806377E-1
-3.036251E-1
-4.573593E-1
-6.110935E-1
-6.725872E-1
-6.725872E-1
-5.495998E-1
-3.343719E-1
-8.839715E-2
2.190713E-1
4.650461E-1
6.802738E-1
8.032613E-1
8.340082E-1
8.032613E-1
6.802738E-1
4.957928E-1
2.190713E-1
-5.765033E-2
-3.343719E-1
-5.495998E-1
-7.033340E-1
-7.955746E-1
-8.263214E-1
-7.648277E-1
-7.340809E-1
-7.033340E-1
-6.725872E-1
-5.803466E-1
-3.958656E-1
-2.421314E-1
-1.191440E-1
-8.839715E-2
-1.191440E-1
-2.113845E-1
-3.958656E-1
-6.110935E-1
-8.570682E-1
-1.072296E+0
-1.256777E+0
-1.349018E+0
-1.379765E+0
-1.318271E+0
-1.164537E+0
-9.185619E-1
-6.418403E-1
-3.958656E-1
-1.806377E-1
-8.839715E-2
-8.839715E-2
-1.806377E-1
-3.343719E-1
-5.188530E-1
-6.418403E-1
-7.340809E-1
-8.878151E-1
-1.103043E+0
-1.379765E+0
-1.656486E+0
-1.871714E+0
-2.056195E+0
-2.148436E+0
-2.240676E+0
-2.271423E+0
-2.302170E+0
-2.363663E+0
-2.455904E+0
-2.548145E+0
-2.609638E+0
-2.640385E+0
-2.671132E+0
-2.609638E+0
-2.394410E+0
-2.086942E+0
-1.810220E+0
-1.564246E+0
-1.410512E+0
-1.318271E+0
-1.318271E+0
-1.287524E+0
-1.287524E+0
-1.256777E+0
-1.133790E+0
-9.185619E-1
-5.803466E-1
-1.806377E-1
3.113118E-1
7.417677E-1
1.018489E+0
1.079983E+0
8.955018E-1
6.187802E-1
3.113118E-1
3.459024E-2
-2.728782E-1
-6.725872E-1
-1.195283E+0
-1.871714E+0
-2.609638E+0
-3.409056E+0
-4.146980E+0
-4.731171E+0
-5.100133E+0
-5.315361E+0
-5.315361E+0
-5.130880E+0
-4.823411E+0
-4.423702E+0
-4.085487E+0
-3.778018E+0
-3.470550E+0
-3.163081E+0
-2.886360E+0
-2.609638E+0
-2.425157E+0
-2.332917E+0
-2.240676E+0
-2.148436E+0
-2.025448E+0
-1.933208E+0
-1.840967E+0
-1.687233E+0
-1.502752E+0
-1.318271E+0
-1.103043E+0
-8.570682E-1
-5.495998E-1
-3.036251E-1
-1.806377E-1
-3.036251E-1
-6.110935E-1
-1.041549E+0
-1.441258E+0
-1.810220E+0
-2.117689E+0
-2.302170E+0
-2.363663E+0
-2.425157E+0
-2.517398E+0
-2.640385E+0
-2.701879E+0
-2.732626E+0
-2.732626E+0
-2.763372E+0
-2.763372E+0
-2.701879E+0
-2.548145E+0
-2.363663E+0
-2.179183E+0
-1.963954E+0
-1.810220E+0
-1.717980E+0
-1.687233E+0
-1.625739E+0
-1.533499E+0
-1.379765E+0
-1.164537E+0
-9.185619E-1
-6.725872E-1
-4.266124E-1
-1.806377E-1
-2.690351E-2
3.843367E-3
-5.765033E-2
-2.113845E-1
-3.343719E-1
-3.958656E-1
-4.266124E-1
-4.881061E-1
-6.110935E-1
-7.648277E-1
-9.493088E-1
-1.164537E+0
-1.410512E+0
-1.656486E+0
-1.902461E+0
-2.148436E+0
-2.425157E+0
-2.671132E+0
-2.886360E+0
-3.009347E+0
-3.009347E+0
-2.886360E+0
-2.671132E+0
-2.394410E+0
-2.086942E+0
-1.748727E+0
-1.379765E+0
-1.072296E+0
-8.878151E-1
-8.570682E-1
-9.493088E-1
-1.103043E+0
-1.318271E+0
-1.564246E+0
-1.840967E+0
-2.025448E+0
-2.148436E+0
-2.271423E+0
-2.394410E+0
-2.609638E+0
-2.794119E+0
-2.917107E+0
-2.947853E+0
-2.886360E+0
-2.824866E+0
-2.732626E+0
-2.609638E+0
-2.486651E+0
-2.363663E+0
-2.209929E+0
-2.117689E+0
-2.086942E+0
-2.117689E+0
-2.240676E+0
-2.363663E+0
-2.425157E+0
-2.455904E+0
-2.486651E+0
-2.517398E+0
-2.455904E+0
-2.363663E+0
-2.209929E+0
-2.086942E+0
-1.963954E+0
-1.810220E+0
-1.656486E+0
-1.502752E+0
-1.349018E+0
-1.072296E+0
-7.340809E-1
-3.036251E-1
6.533706E-2
4.035524E-1
6.495271E-1
8.032613E-1
8.340082E-1
8.032613E-1
6.802738E-1
4.957928E-1
3.420587E-1
1.883245E-1
3.459024E-2
-1.498908E-1
-3.958656E-1
-6.725872E-1
-9.800556E-1
-1.318271E+0
-1.594992E+0
-1.840967E+0
-1.963954E+0
-2.056195E+0
-2.117689E+0
-2.117689E+0
-2.025448E+0
-1.871714E+0
-1.717980E+0
-1.625739E+0
-1.656486E+0
-1.717980E+0
-1.810220E+0
-1.871714E+0
-1.840967E+0
-1.779474E+0
-1.656486E+0
-1.564246E+0
-1.472005E+0
-1.349018E+0
-1.164537E+0
-9.185619E-1
-6.418403E-1
-3.036251E-1
6.533706E-2
4.035524E-1
6.802738E-1
8.647550E-1
9.569954E-1
9.262487E-1
7.725144E-1
5.265397E-1
2.190713E-1
-1.191440E-1
-4.881061E-1
-8.263214E-1
-1.103043E+0
-1.379765E+0
-1.594992E+0
-1.810220E+0
-1.994701E+0
-2.179183E+0
-2.240676E+0
-2.209929E+0
-2.025448E+0
-1.717980E+0
-1.410512E+0
-1.103043E+0
-8.570682E-1
-7.033340E-1
-6.110935E-1
-6.418403E-1
-7.648277E-1
-9.493088E-1
-1.133790E+0
-1.287524E+0
-1.410512E+0
-1.564246E+0
-1.687233E+0
-1.840967E+0
-1.963954E+0
-2.086942E+0
-2.179183E+0
-2.179183E+0
-2.117689E+0
-1.963954E+0
-1.717980E+0
-1.410512E+0
-1.072296E+0
-8.263214E-1
-7.340809E-1
-8.263214E-1
-1.103043E+0
-1.502752E+0
-1.994701E+0
-2.578891E+0
-3.163081E+0
-3.747272E+0
-4.269968E+0
-4.700424E+0
-5.069386E+0
-5.346108E+0
-5.530588E+0
-5.622829E+0
-5.622829E+0
-5.530588E+0
-5.376854E+0
-5.100133E+0
-4.761917E+0
-4.454449E+0
-4.239221E+0
-4.177727E+0
-4.239221E+0
-4.331461E+0
-4.423702E+0
-4.546690E+0
-4.608183E+0
-4.608183E+0
-4.485196E+0
-4.269968E+0
-4.023993E+0
-3.778018E+0
-3.562790E+0
-3.286069E+0
-3.040094E+0
-2.794119E+0
-2.578891E+0
-2.425157E+0
-2.332917E+0
-2.332917E+0
-2.455904E+0
-2.609638E+0
-2.794119E+0
-2.978600E+0
-3.163081E+0
-3.316816E+0
-3.439803E+0
-3.501297E+0
-3.532044E+0
-3.470550E+0
-3.347562E+0
-3.163081E+0
-2.947853E+0
-2.732626E+0
-2.517398E+0
-2.302170E+0
-2.056195E+0
-1.840967E+0
-1.564246E+0
-1.349018E+0
-1.133790E+0
-9.800556E-1
-8.570682E-1
-7.340809E-1
-6.110935E-1
-5.803466E-1
-5.495998E-1
-5.495998E-1
-5.803466E-1
-6.418403E-1
-7.955746E-1
-9.800556E-1
-1.226030E+0
-1.502752E+0
-1.810220E+0
-2.148436E+0
-2.455904E+0
-2.701879E+0
-2.886360E+0
-3.009347E+0
-3.101588E+0
-3.163081E+0
-3.193828E+0
-3.163081E+0
-3.040094E+0
-2.947853E+0
-2.886360E+0
-2.794119E+0
-2.763372E+0
-2.794119E+0
-2.917107E+0
-3.101588E+0
-3.347562E+0
-3.655031E+0
-3.901006E+0
-4.116234E+0
-4.269968E+0
-4.331461E+0
-4.269968E+0
-4.085487E+0
-3.839512E+0
-3.532044E+0
-3.193828E+0
-2.824866E+0
-2.455904E+0
-2.117689E+0
-1.871714E+0
-1.687233E+0
-1.564246E+0
-1.564246E+0
-1.594992E+0
-1.717980E+0
-1.810220E+0
-1.902461E+0
-1.994701E+0
-2.117689E+0
-2.209929E+0
-2.302170E+0
-2.363663E+0
-2.332917E+0
-2.271423E+0
-2.209929E+0
-2.148436E+0
-2.056195E+0
-1.933208E+0
-1.840967E+0
-1.810220E+0
-1.840967E+0
-1.933208E+0
-2.117689E+0
-2.302170E+0
-2.517398E+0
-2.732626E+0
-2.947853E+0
-3.070841E+0
-3.163081E+0
-3.224575E+0
-3.163081E+0
-3.040094E+0
-2.886360E+0
-2.763372E+0
-2.609638E+0
-2.425157E+0
-2.240676E+0
-1.994701E+0
-1.779474E+0
-1.594992E+0
-1.410512E+0
-1.256777E+0
-1.103043E+0
-1.010802E+0
-9.800556E-1
-9.185619E-1
-8.878151E-1
-8.570682E-1
-8.263214E-1
-7.648277E-1
-7.340809E-1
-7.648277E-1
-8.570682E-1
-9.493088E-1
-1.072296E+0
-1.226030E+0
-1.349018E+0
-1.441258E+0
-1.533499E+0
-1.533499E+0
-1.533499E+0
-1.502752E+0
-1.472005E+0
-1.441258E+0
-1.410512E+0
-1.349018E+0
-1.287524E+0
-1.256777E+0
-1.256777E+0
-1.318271E+0
-1.379765E+0
-1.472005E+0
-1.594992E+0
-1.717980E+0
-1.840967E+0
-1.963954E+0
-2.056195E+0
-2.117689E+0
-2.086942E+0
-2.025448E+0
-1.902461E+0
-1.717980E+0
-1.472005E+0
-1.226030E+0
-1.041549E+0
-9.493088E-1
-8.570682E-1
-8.263214E-1
-8.263214E-1
-8.570682E-1
-9.800556E-1
-1.195283E+0
-1.533499E+0
-1.840967E+0
-2.117689E+0
-2.394410E+0
-2.671132E+0
-2.917107E+0
-3.070841E+0
-3.132335E+0
-3.070841E+0
-2.917107E+0
-2.732626E+0
-2.517398E+0
-2.271423E+0
-2.056195E+0
-1.902461E+0
-1.840967E+0
-1.933208E+0
-2.086942E+0
-2.332917E+0
-2.609638E+0
-2.886360E+0
-3.132335E+0
-3.316816E+0
-3.378309E+0
-3.316816E+0
-3.193828E+0
-3.009347E+0
-2.794119E+0
-2.486651E+0
-2.148436E+0
-1.810220E+0
-1.533499E+0
-1.349018E+0
-1.195283E+0
-1.072296E+0
-9.800556E-1
-9.185619E-1
-9.493088E-1
-1.041549E+0
-1.226030E+0
-1.472005E+0
-1.748727E+0
-2.056195E+0
-2.302170E+0
-2.486651E+0
-2.578891E+0
-2.640385E+0
-2.732626E+0
-2.855613E+0
-2.978600E+0
-3.070841E+0
-3.132335E+0
-3.193828E+0
-3.163081E+0
-3.070841E+0
-2.886360E+0
-2.671132E+0
-2.425157E+0
-2.209929E+0
-1.994701E+0
-1.810220E+0
-1.656486E+0
-1.564246E+0
-1.564246E+0
-1.656486E+0
-1.748727E+0
-1.779474E+0
-1.748727E+0
-1.779474E+0
-1.779474E+0
-1.717980E+0
-1.564246E+0
-1.349018E+0
-1.103043E+0
-8.570682E-1
-5.803466E-1
-3.651187E-1
-2.728782E-1
-3.343719E-1
-6.418403E-1
-1.133790E+0
-1.717980E+0
-2.363663E+0
-2.978600E+0
-3.562790E+0
-4.054740E+0
-4.331461E+0
-4.392955E+0
-4.208474E+0
-3.839512E+0
-3.347562E+0
-2.794119E+0
-2.179183E+0
-1.564246E+0
-1.072296E+0
-7.340809E-1
-5.803466E-1
-5.495998E-1
-5.803466E-1
-7.033340E-1
-9.185619E-1
-1.195283E+0
-1.472005E+0
-1.656486E+0
-1.656486E+0
-1.533499E+0
-1.226030E+0
-7.955746E-1
-2.728782E-1
2.498181E-1
6.802738E-1
9.569954E-1
1.018489E+0
9.569954E-1
7.725144E-1
4.342992E-1
3.843367E-3
-4.573593E-1
-9.185619E-1
-1.287524E+0
-1.533499E+0
-1.656486E+0
-1.564246E+0
-1.318271E+0
-9.800556E-1
-5.803466E-1
-2.113845E-1
9.608394E-2
3.420587E-1
4.957928E-1
5.572866E-1
4.957928E-1
3.420587E-1
9.608394E-2
-1.498908E-1
-4.266124E-1
-6.725872E-1
-8.878151E-1
-9.800556E-1
-9.185619E-1
-7.955746E-1
-5.495998E-1
-3.036251E-1
-2.690351E-2
2.190713E-1
4.035524E-1
4.650461E-1
4.035524E-1
2.190713E-1
-8.839715E-2
-3.958656E-1
-7.340809E-1
-1.072296E+0
-1.349018E+0
-1.564246E+0
-1.748727E+0
-1.840967E+0
-1.871714E+0
-1.810220E+0
-1.656486E+0
-1.533499E+0
-1.379765E+0
-1.256777E+0
-1.133790E+0
-1.010802E+0
-8.878151E-1
-8.570682E-1
-8.570682E-1
-9.185619E-1
-1.010802E+0
-1.195283E+0
-1.410512E+0
-1.656486E+0
-1.871714E+0
-1.994701E+0
-2.056195E+0
-2.086942E+0
-2.056195E+0
-2.086942E+0
-2.117689E+0
-2.148436E+0
-2.148436E+0
-2.117689E+0
-2.117689E+0
-2.179183E+0
-2.271423E+0
-2.332917E+0
-2.332917E+0
-2.271423E+0
-2.209929E+0
-2.179183E+0
-2.148436E+0
-2.117689E+0
-2.056195E+0
-1.994701E+0
-1.933208E+0
-1.810220E+0
-1.656486E+0
-1.441258E+0
-1.256777E+0
-1.133790E+0
-1.072296E+0
-1.041549E+0
-1.072296E+0
-1.195283E+0
-1.349018E+0
-1.472005E+0
-1.533499E+0
-1.533499E+0
-1.410512E+0
-1.226030E+0
-1.041549E+0
-8.878151E-1
-7.955746E-1
-7.340809E-1
-7.033340E-1
-6.725872E-1
-7.033340E-1
-7.340809E-1
-7.340809E-1
-7.648277E-1
-8.263214E-1
-9.185619E-1
-9.800556E-1
-1.072296E+0
-1.164537E+0
-1.287524E+0
-1.410512E+0
-1.472005E+0
-1.472005E+0
-1.472005E+0
-1.349018E+0
-1.164537E+0
-9.185619E-1
-7.033340E-1
-5.803466E-1
-4.881061E-1
-4.881061E-1
-4.881061E-1
-4.881061E-1
-4.881061E-1
-4.573593E-1
-3.343719E-1
-1.191440E-1
1.268308E-1
3.728054E-1
5.265397E-1
6.495271E-1
6.802738E-1
5.880334E-1
4.035524E-1
1.575776E-1
-1.498908E-1
-5.188530E-1
-9.800556E-1
-1.441258E+0
-1.871714E+0
-2.240676E+0
-2.517398E+0
-2.671132E+0
-2.671132E+0
-2.548145E+0
-2.302170E+0
-1.994701E+0
-1.687233E+0
-1.318271E+0
-9.493088E-1
-5.803466E-1
-2.728782E-1
-5.765033E-2
6.533706E-2
3.459024E-2
-8.839715E-2
-3.036251E-1
-5.188530E-1
-7.648277E-1
-1.041549E+0
-1.349018E+0
-1.625739E+0
-1.871714E+0
-2.025448E+0
-2.117689E+0
-2.148436E+0
-2.117689E+0
-2.056195E+0
-2.025448E+0
-2.056195E+0
-2.179183E+0
-2.332917E+0
-2.578891E+0
-2.794119E+0
-2.947853E+0
-2.978600E+0
-2.886360E+0
-2.701879E+0
-2.517398E+0
-2.302170E+0
-2.086942E+0
-1.902461E+0
-1.779474E+0
-1.717980E+0
-1.779474E+0
-1.933208E+0
-2.148436E+0
-2.363663E+0
-2.548145E+0
-2.732626E+0
-2.855613E+0
-2.917107E+0
-2.947853E+0
-2.886360E+0
-2.794119E+0
-2.640385E+0
-2.486651E+0
-2.332917E+0
-2.179183E+0
-2.056195E+0
-1.963954E+0
-1.933208E+0
-1.902461E+0
-1.963954E+0
-2.025448E+0
-2.086942E+0
-2.148436E+0
-2.209929E+0
-2.209929E+0
-2.179183E+0
-2.086942E+0
-1.963954E+0
-1.840967E+0
-1.717980E+0
-1.564246E+0
-1.379765E+0
-1.164537E+0
-9.800556E-1
-8.570682E-1
-7.648277E-1
-7.340809E-1
-7.955746E-1
-1.010802E+0
-1.318271E+0
-1.717980E+0
-2.056195E+0
-2.302170E+0
-2.425157E+0
-2.394410E+0
-2.271423E+0
-2.025448E+0
-1.687233E+0
-1.318271E+0
-9.800556E-1
-6.725872E-1
-4.266124E-1
-3.036251E-1
-2.728782E-1
-3.343719E-1
-4.573593E-1
-6.418403E-1
-8.878151E-1
-1.195283E+0
-1.502752E+0
-1.717980E+0
-1.810220E+0
-1.810220E+0
-1.748727E+0
-1.625739E+0
-1.410512E+0
-1.164537E+0
-8.878151E-1
-6.725872E-1
-4.881061E-1
-3.343719E-1
-2.728782E-1
-2.421314E-1
-3.343719E-1
-5.188530E-1
-7.648277E-1
-1.010802E+0
-1.195283E+0
-1.349018E+0
-1.441258E+0
-1.502752E+0
-1.472005E+0
-1.379765E+0
-1.256777E+0
-1.103043E+0
-9.800556E-1
-7.955746E-1
-6.418403E-1
-5.188530E-1
-4.881061E-1
-4.881061E-1
-5.803466E-1
-6.418403E-1
-7.033340E-1
-7.648277E-1
-8.570682E-1
-9.493088E-1
-1.010802E+0
-1.010802E+0
-9.493088E-1
-8.570682E-1
-7.648277E-1
-6.725872E-1
-5.803466E-1
-4.881061E-1
-4.266124E-1
-4.266124E-1
-5.188530E-1
-6.110935E-1
-7.648277E-1
-9.185619E-1
-1.133790E+0
-1.318271E+0
-1.441258E+0
-1.533499E+0
-1.533499E+0
-1.472005E+0
-1.379765E+0
-1.256777E+0
-1.195283E+0
-1.164537E+0
-1.164537E+0
-1.195283E+0
-1.349018E+0
-1.533499E+0
-1.717980E+0
-1.779474E+0
-1.810220E+0
-1.779474E+0
-1.748727E+0
-1.717980E+0
-1.656486E+0
-1.502752E+0
-1.318271E+0
-1.072296E+0
-8.878151E-1
-7.340809E-1
-5.803466E-1
-4.266124E-1
-3.343719E-1
-3.343719E-1
-3.958656E-1
-4.573593E-1
-4.573593E-1
-3.651187E-1
-2.421314E-1
-1.498908E-1
-5.765033E-2
-2.690351E-2
-5.765033E-2
-8.839715E-2
-1.806377E-1
-3.343719E-1
-5.803466E-1
-8.878151E-1
-1.256777E+0
-1.594992E+0
-1.933208E+0
-2.148436E+0
-2.271423E+0
-2.302170E+0
-2.209929E+0
-2.025448E+0
-1.840967E+0
-1.625739E+0
-1.379765E+0
-1.072296E+0
-7.648277E-1
-4.881061E-1
-3.036251E-1
-1.191440E-1
3.843367E-3
6.533706E-2
3.459024E-2
-5.765033E-2
-1.498908E-1
-2.421314E-1
-3.651187E-1
-4.573593E-1
-5.495998E-1
-5.803466E-1
-5.803466E-1
-5.803466E-1
-6.110935E-1
-6.725872E-1
-7.955746E-1
-9.185619E-1
-1.041549E+0
-1.133790E+0
-1.164537E+0
-1.164537E+0
-1.072296E+0
-9.185619E-1
-7.648277E-1
-6.725872E-1
-6.418403E-1
-6.725872E-1
-7.955746E-1
-9.493088E-1
-1.133790E+0
-1.287524E+0
-1.410512E+0
-1.441258E+0
-1.441258E+0
-1.472005E+0
-1.502752E+0
-1.533499E+0
-1.533499E+0
-1.502752E+0
-1.441258E+0
-1.410512E+0
-1.379765E+0
-1.318271E+0
-1.195283E+0
-1.010802E+0
-8.263214E-1
-6.418403E-1
-5.188530E-1
-4.573593E-1
-4.881061E-1
-5.495998E-1
-6.725872E-1
-7.648277E-1
-8.878151E-1
-1.041549E+0
-1.256777E+0
-1.472005E+0
-1.656486E+0
-1.840967E+0
-2.025448E+0
-2.179183E+0
-2.209929E+0
-2.086942E+0
-1.871714E+0
-1.594992E+0
-1.287524E+0
-9.800556E-1
-7.340809E-1
-6.110935E-1
-6.418403E-1
-7.955746E-1
-1.041549E+0
-1.349018E+0
-1.656486E+0
-1.840967E+0
-1.933208E+0
-1.963954E+0
-1.933208E+0
-1.871714E+0
-1.748727E+0
-1.656486E+0
-1.533499E+0
-1.410512E+0
-1.195283E+0
-8.878151E-1
-5.495998E-1
-2.421314E-1
-5.765033E-2
9.608394E-2
1.268308E-1
3.459024E-2
-2.113845E-1
-5.495998E-1
-8.570682E-1
-1.133790E+0
-1.379765E+0
-1.625739E+0
-1.779474E+0
-1.840967E+0
-1.871714E+0
-1.933208E+0
-1.963954E+0
-1.963954E+0
-1.902461E+0
-1.840967E+0
-1.748727E+0
-1.594992E+0
-1.379765E+0
-1.164537E+0
-9.800556E-1
-8.570682E-1
-7.955746E-1
-7.648277E-1
-7.648277E-1
-8.263214E-1
-8.878151E-1
-9.493088E-1
-9.800556E-1
-1.010802E+0
-1.041549E+0
-1.103043E+0
-1.195283E+0
-1.349018E+0
-1.533499E+0
-1.687233E+0
-1.810220E+0
-1.810220E+0
-1.779474E+0
-1.717980E+0
-1.656486E+0
-1.594992E+0
-1.502752E+0
-1.441258E+0
-1.379765E+0
-1.441258E+0
-1.564246E+0
-1.717980E+0
-1.810220E+0
-1.871714E+0
-1.933208E+0
-2.025448E+0
-2.086942E+0
-2.117689E+0
-2.117689E+0
-2.117689E+0
-2.148436E+0
-2.117689E+0
-1.963954E+0
-1.687233E+0
-1.441258E+0
-1.164537E+0
-8.878151E-1
-5.803466E-1
-3.343719E-1
-2.421314E-1
-3.036251E-1
-5.188530E-1
-7.955746E-1
-1.164537E+0
-1.594992E+0
-2.025448E+0
-2.394410E+0
-2.701879E+0
-2.917107E+0
-3.070841E+0
-3.132335E+0
-3.070841E+0
-2.978600E+0
-2.855613E+0
-2.671132E+0
-2.455904E+0
-2.179183E+0
-1.871714E+0
-1.625739E+0
-1.410512E+0
-1.256777E+0
-1.164537E+0
-1.164537E+0
-1.256777E+0
-1.379765E+0
-1.502752E+0
-1.594992E+0
-1.656486E+0
-1.594992E+0
-1.472005E+0
-1.318271E+0
-1.164537E+0
-1.010802E+0
-9.493088E-1
-8.878151E-1
-8.878151E-1
-8.878151E-1
-8.878151E-1
-9.185619E-1
-1.072296E+0
-1.318271E+0
-1.625739E+0
-1.963954E+0
-2.240676E+0
-2.517398E+0
-2.794119E+0
-3.070841E+0
-3.224575E+0
-3.255322E+0
-3.163081E+0
-2.978600E+0
-2.794119E+0
-2.640385E+0
-2.455904E+0
-2.271423E+0
-2.148436E+0
-2.025448E+0
-1.902461E+0
-1.810220E+0
-1.687233E+0
-1.594992E+0
-1.502752E+0
-1.410512E+0
-1.318271E+0
-1.256777E+0
-1.256777E+0
-1.226030E+0
-1.164537E+0
-1.103043E+0
-1.041549E+0
-1.010802E+0
-9.185619E-1
-7.955746E-1
-7.033340E-1
-7.033340E-1
-7.033340E-1
-7.648277E-1
-8.263214E-1
-9.800556E-1
-1.195283E+0
-1.441258E+0
-1.656486E+0
-1.871714E+0
-2.086942E+0
-2.271423E+0
-2.425157E+0
-2.517398E+0
-2.548145E+0
-2.517398E+0
-2.486651E+0
-2.455904E+0
-2.425157E+0
-2.363663E+0
-2.332917E+0
-2.271423E+0
-2.240676E+0
-2.179183E+0
-2.117689E+0
-2.025448E+0
-1.963954E+0
-1.933208E+0
-1.840967E+0
-1.717980E+0
-1.594992E+0
-1.533499E+0
-1.533499E+0
-1.533499E+0
-1.564246E+0
-1.502752E+0
-1.472005E+0
-1.502752E+0
-1.533499E+0
-1.594992E+0
-1.625739E+0
-1.687233E+0
-1.748727E+0
-1.748727E+0
-1.748727E+0
-1.717980E+0
-1.748727E+0
-1.779474E+0
-1.779474E+0
-1.810220E+0
-1.810220E+0
-1.779474E+0
-1.717980E+0
-1.656486E+0
-1.625739E+0
-1.594992E+0
-1.533499E+0
-1.441258E+0
-1.379765E+0
-1.349018E+0
-1.379765E+0
-1.441258E+0
-1.533499E+0
-1.656486E+0
-1.748727E+0
-1.871714E+0
-1.963954E+0
-2.025448E+0
-2.056195E+0
-1.994701E+0
-1.902461E+0
-1.748727E+0
-1.564246E+0
-1.410512E+0
-1.226030E+0
-1.103043E+0
-1.041549E+0
-1.010802E+0
-1.010802E+0
-1.072296E+0
-1.133790E+0
-1.256777E+0
-1.410512E+0
-1.564246E+0
-1.717980E+0
-1.871714E+0
-2.025448E+0
-2.117689E+0
-2.117689E+0
-2.086942E+0
-2.025448E+0
-1.902461E+0
-1.687233E+0
-1.472005E+0
-1.287524E+0
-1.133790E+0
-1.010802E+0
-9.493088E-1
-1.010802E+0
-1.164537E+0
-1.379765E+0
-1.594992E+0
-1.810220E+0
-1.994701E+0
-2.117689E+0
-2.179183E+0
-2.179183E+0
-2.117689E+0
-1.933208E+0
-1.656486E+0
-1.379765E+0
-1.164537E+0
-9.185619E-1
-6.725872E-1
-4.573593E-1
-3.651187E-1
-4.573593E-1
-6.725872E-1
-9.800556E-1
-1.349018E+0
-1.748727E+0
-2.056195E+0
-2.302170E+0
-2.548145E+0
-2.701879E+0
-2.855613E+0
-2.886360E+0
-2.794119E+0
-2.578891E+0
-2.271423E+0
-1.963954E+0
-1.748727E+0
-1.625739E+0
-1.502752E+0
-1.379765E+0
-1.287524E+0
-1.226030E+0
-1.256777E+0
-1.379765E+0
-1.533499E+0
-1.687233E+0
-1.748727E+0
-1.717980E+0
-1.656486E+0
-1.625739E+0
-1.564246E+0
-1.441258E+0
-1.195283E+0
-9.493088E-1
-7.648277E-1
-7.033340E-1
-6.725872E-1
-5.495998E-1
-3.958656E-1
-2.728782E-1
-1.806377E-1
-1.498908E-1
-2.113845E-1
-3.958656E-1
-7.033340E-1
-1.072296E+0
-1.502752E+0
-1.963954E+0
-2.394410E+0
-2.794119E+0
-3.132335E+0
-3.347562E+0
-3.409056E+0
-3.378309E+0
-3.347562E+0
-3.255322E+0
-2.978600E+0
-2.455904E+0
-1.810220E+0
-1.195283E+0
-6.418403E-1
-1.498908E-1
3.113118E-1
6.187802E-1
7.417677E-1
6.802738E-1
4.650461E-1
9.608394E-2
-3.958656E-1
-9.185619E-1
-1.379765E+0
-1.748727E+0
-1.994701E+0
-2.179183E+0
-2.332917E+0
-2.394410E+0
-2.363663E+0
-2.240676E+0
-2.056195E+0
-1.840967E+0
-1.687233E+0
-1.533499E+0
-1.410512E+0
-1.226030E+0
-1.133790E+0
-1.133790E+0
-1.164537E+0
-1.256777E+0
-1.349018E+0
-1.472005E+0
-1.594992E+0
-1.594992E+0
-1.472005E+0
-1.287524E+0
-1.195283E+0
-1.133790E+0
-1.072296E+0
-1.041549E+0
-1.041549E+0
-1.103043E+0
-1.133790E+0
-1.195283E+0
-1.256777E+0
-1.349018E+0
-1.441258E+0
-1.502752E+0
-1.564246E+0
-1.656486E+0
-1.840967E+0
-2.086942E+0
-2.332917E+0
-2.517398E+0
-2.609638E+0
-2.701879E+0
-2.763372E+0
-2.763372E+0
-2.732626E+0
-2.671132E+0
-2.609638E+0
-2.609638E+0
-2.548145E+0
-2.394410E+0
-2.086942E+0
-1.748727E+0
-1.410512E+0
-1.041549E+0
-6.418403E-1
-3.651187E-1
-2.421314E-1
-2.421314E-1
-3.651187E-1
-4.881061E-1
-6.725872E-1
-8.878151E-1
-1.164537E+0
-1.441258E+0
-1.656486E+0
-1.810220E+0
-1.933208E+0
-2.117689E+0
-2.209929E+0
-2.240676E+0
-2.179183E+0
-2.148436E+0
-2.117689E+0
-2.117689E+0
-1.963954E+0
-1.748727E+0
-1.533499E+0
-1.379765E+0
-1.287524E+0
-1.164537E+0
-1.010802E+0
-8.878151E-1
-7.648277E-1
-6.725872E-1
-5.803466E-1
-5.803466E-1
-6.418403E-1
-7.955746E-1
-9.800556E-1
-1.103043E+0
-1.256777E+0
-1.472005E+0
-1.687233E+0
-1.810220E+0
-1.810220E+0
-1.779474E+0
-1.779474E+0
-1.840967E+0
-1.871714E+0
-1.810220E+0
-1.717980E+0
-1.656486E+0
-1.748727E+0
-1.933208E+0
-2.148436E+0
-2.302170E+0
-2.425157E+0
-2.517398E+0
-2.578891E+0
-2.640385E+0
-2.609638E+0
-2.486651E+0
-2.209929E+0
-1.810220E+0
-1.318271E+0
-7.033340E-1
-1.806377E-1
2.498181E-1
4.957928E-1
6.187802E-1
6.187802E-1
4.342992E-1
1.268308E-1
-3.036251E-1
-8.263214E-1
-1.379765E+0
-1.871714E+0
-2.209929E+0
-2.394410E+0
-2.394410E+0
-2.302170E+0
-2.179183E+0
-2.056195E+0
-1.963954E+0
-1.840967E+0
-1.779474E+0
-1.779474E+0
-1.871714E+0
-2.056195E+0
-2.271423E+0
-2.517398E+0
-2.794119E+0
-2.978600E+0
-3.070841E+0
-3.009347E+0
-2.794119E+0
-2.425157E+0
-1.933208E+0
-1.379765E+0
-8.263214E-1
-3.036251E-1
1.883245E-1
5.572866E-1
8.340082E-1
1.049236E+0
1.141477E+0
1.172223E+0
1.172223E+0
1.172223E+0
1.172223E+0
1.110730E+0
9.877424E-1
6.802738E-1
2.805650E-1
-1.191440E-1
-5.188530E-1
-8.570682E-1
-1.164537E+0
-1.564246E+0
-2.025448E+0
-2.517398E+0
-2.917107E+0
-3.193828E+0
-3.316816E+0
-3.378309E+0
-3.378309E+0
-3.286069E+0
-3.040094E+0
-2.578891E+0
-1.994701E+0
-1.410512E+0
-9.800556E-1
-7.955746E-1
-7.955746E-1
-7.955746E-1
-7.340809E-1
-6.725872E-1
-7.033340E-1
-7.340809E-1
-6.725872E-1
-4.881061E-1
-1.498908E-1
1.268308E-1
2.498181E-1
1.883245E-1
3.843367E-3
-2.113845E-1
-3.651187E-1
-5.188530E-1
-7.340809E-1
-1.041549E+0
-1.379765E+0
-1.687233E+0
-1.933208E+0
-2.179183E+0
-2.363663E+0
-2.548145E+0
-2.794119E+0
-3.070841E+0
-3.193828E+0
-3.101588E+0
-2.917107E+0
-2.763372E+0
-2.701879E+0
-2.732626E+0
-2.732626E+0
-2.640385E+0
-2.455904E+0
-2.179183E+0
-1.810220E+0
-1.379765E+0
-9.800556E-1
-5.803466E-1
-1.806377E-1
1.883245E-1
4.650461E-1
5.880334E-1
5.572866E-1
4.035524E-1
2.498181E-1
9.608394E-2
-1.498908E-1
-4.573593E-1
-7.648277E-1
-1.072296E+0
-1.287524E+0
-1.441258E+0
-1.625739E+0
-1.810220E+0
-1.994701E+0
-1.994701E+0
-1.933208E+0
-1.902461E+0
-2.025448E+0
-2.271423E+0
-2.486651E+0
-2.640385E+0
-2.732626E+0
-2.732626E+0
-2.671132E+0
-2.517398E+0
-2.240676E+0
-1.871714E+0
-1.410512E+0
-9.800556E-1
-5.495998E-1
-1.806377E-1
9.608394E-2
3.113118E-1
5.265397E-1
6.495271E-1
7.417677E-1
7.417677E-1
7.417677E-1
7.417677E-1
7.110208E-1
6.802738E-1
5.880334E-1
4.650461E-1
2.805650E-1
3.459024E-2
-3.036251E-1
-7.033340E-1
-1.133790E+0
-1.533499E+0
-1.902461E+0
-2.240676E+0
-2.548145E+0
-2.794119E+0
-2.886360E+0
-2.824866E+0
-2.640385E+0
-2.455904E+0
-2.240676E+0
-2.056195E+0
-1.871714E+0
-1.656486E+0
-1.349018E+0
-1.041549E+0
-7.648277E-1
-6.110935E-1
-5.495998E-1
-5.495998E-1
-6.110935E-1
-7.033340E-1
-7.955746E-1
-8.878151E-1
-9.185619E-1
-8.878151E-1
-8.570682E-1
-8.570682E-1
-8.878151E-1
-9.185619E-1
-9.185619E-1
-8.878151E-1
-9.493088E-1
-1.072296E+0
-1.195283E+0
-1.287524E+0
-1.287524E+0
-1.256777E+0
-1.226030E+0
-1.226030E+0
-1.287524E+0
-1.349018E+0
-1.441258E+0
-1.472005E+0
-1.441258E+0
-1.379765E+0
-1.379765E+0
-1.379765E+0
-1.379765E+0
-1.410512E+0
-1.410512E+0
-1.379765E+0
-1.318271E+0
-1.318271E+0
-1.379765E+0
-1.472005E+0
-1.533499E+0
-1.564246E+0
-1.564246E+0
-1.564246E+0
-1.472005E+0
-1.349018E+0
-1.226030E+0
-1.164537E+0
-1.195283E+0
-1.256777E+0
-1.256777E+0
-1.164537E+0
-1.041549E+0
-9.800556E-1
-9.800556E-1
-1.041549E+0
-1.195283E+0
-1.318271E+0
-1.472005E+0
-1.625739E+0
-1.748727E+0
-1.810220E+0
-1.779474E+0
-1.687233E+0
-1.533499E+0
-1.410512E+0
-1.349018E+0
-1.379765E+0
-1.502752E+0
-1.779474E+0
-2.209929E+0
-2.671132E+0
-3.040094E+0
-3.193828E+0
-3.193828E+0
-3.070841E+0
-2.794119E+0
-2.394410E+0
-1.933208E+0
-1.472005E+0
-9.800556E-1
-4.573593E-1
3.843367E-3
3.728054E-1
5.880334E-1
7.110208E-1
8.032613E-1
8.032613E-1
6.495271E-1
3.420587E-1
-5.765033E-2
-5.495998E-1
-1.103043E+0
-1.687233E+0
-2.148436E+0
-2.425157E+0
-2.548145E+0
-2.548145E+0
-2.455904E+0
-2.332917E+0
-2.179183E+0
-1.994701E+0
-1.840967E+0
-1.717980E+0
-1.656486E+0
-1.625739E+0
-1.594992E+0
-1.441258E+0
-1.226030E+0
-9.185619E-1
-6.725872E-1
-5.188530E-1
-4.881061E-1
-5.495998E-1
-6.418403E-1
-7.648277E-1
-7.955746E-1
-7.648277E-1
-7.340809E-1
-7.955746E-1
-9.185619E-1
-1.072296E+0
-1.287524E+0
-1.533499E+0
-1.840967E+0
-2.271423E+0
-2.701879E+0
-3.009347E+0
-3.070841E+0
-2.947853E+0
-2.701879E+0
-2.394410E+0
-2.117689E+0
-1.810220E+0
-1.502752E+0
-1.133790E+0
-8.263214E-1
-5.803466E-1
-3.958656E-1
-2.728782E-1
-1.806377E-1
-1.806377E-1
-2.421314E-1
-4.266124E-1
-7.648277E-1
-1.164537E+0
-1.564246E+0
-1.810220E+0
-1.871714E+0
-1.779474E+0
-1.533499E+0
-1.256777E+0
-1.041549E+0
-1.010802E+0
-1.041549E+0
-1.103043E+0
-1.164537E+0
-1.226030E+0
-1.287524E+0
-1.318271E+0
-1.349018E+0
-1.502752E+0
-1.625739E+0
-1.564246E+0
-1.318271E+0
-1.010802E+0
-7.340809E-1
-5.803466E-1
-5.188530E-1
-4.881061E-1
-5.188530E-1
-5.495998E-1
-5.495998E-1
-5.495998E-1
-6.110935E-1
-8.263214E-1
-1.103043E+0
-1.441258E+0
-1.717980E+0
-1.871714E+0
-1.933208E+0
-1.902461E+0
-1.779474E+0
-1.594992E+0
-1.349018E+0
-1.103043E+0
-8.263214E-1
-5.803466E-1
-3.958656E-1
-3.343719E-1
-3.036251E-1
-2.728782E-1
-2.421314E-1
-2.728782E-1
-4.573593E-1
-7.033340E-1
-9.493088E-1
-1.103043E+0
-1.164537E+0
-1.133790E+0
-1.072296E+0
-9.493088E-1
-7.648277E-1
-5.803466E-1
-4.266124E-1
-2.728782E-1
-1.806377E-1
-1.806377E-1
-3.036251E-1
-4.573593E-1
-5.803466E-1
-6.110935E-1
-5.803466E-1
-5.495998E-1
-6.110935E-1
-7.340809E-1
-9.493088E-1
-1.133790E+0
-1.318271E+0
-1.441258E+0
-1.594992E+0
-1.687233E+0
-1.748727E+0
-1.656486E+0
-1.441258E+0
-1.164537E+0
-9.493088E-1
-7.648277E-1
-5.495998E-1
-3.958656E-1
-3.036251E-1
-3.036251E-1
-3.343719E-1
-3.651187E-1
-4.573593E-1
-5.803466E-1
-7.648277E-1
-9.493088E-1
-1.041549E+0
-1.072296E+0
-1.041549E+0
-1.010802E+0
-9.185619E-1
-7.955746E-1
-6.418403E-1
-5.188530E-1
-3.958656E-1
-3.343719E-1
-2.728782E-1
-2.728782E-1
-3.651187E-1
-4.881061E-1
-6.418403E-1
-7.955746E-1
-1.072296E+0
-1.472005E+0
-1.902461E+0
-2.240676E+0
-2.455904E+0
-2.517398E+0
-2.455904E+0
-2.271423E+0
-1.963954E+0
-1.564246E+0
-1.133790E+0
-7.033340E-1
-3.036251E-1
6.533706E-2
3.113118E-1
4.650461E-1
4.650461E-1
3.113118E-1
3.459024E-2
-3.036251E-1
-6.418403E-1
-9.800556E-1
-1.256777E+0
-1.533499E+0
-1.717980E+0
-1.810220E+0
-1.779474E+0
-1.687233E+0
-1.472005E+0
-1.164537E+0
-8.263214E-1
-5.495998E-1
-3.036251E-1
-1.191440E-1
6.533706E-2
1.883245E-1
1.883245E-1
9.608394E-2
-8.839715E-2
-2.728782E-1
-4.573593E-1
-6.418403E-1
-7.955746E-1
-8.570682E-1
-8.263214E-1
-7.033340E-1
-5.803466E-1
-4.573593E-1
-3.036251E-1
-1.498908E-1
-2.690351E-2
6.533706E-2
9.608394E-2
9.608394E-2
6.533706E-2
-8.839715E-2
-3.036251E-1
-4.881061E-1
-6.725872E-1
-7.955746E-1
-9.185619E-1
-1.072296E+0
-1.226030E+0
-1.410512E+0
-1.502752E+0
-1.472005E+0
-1.318271E+0
-1.072296E+0
-8.263214E-1
-5.803466E-1
-3.343719E-1
-2.113845E-1
-1.191440E-1
-8.839715E-2
-1.191440E-1
-2.728782E-1
-5.495998E-1
-7.955746E-1
-1.041549E+0
-1.195283E+0
-1.318271E+0
-1.318271E+0
-1.256777E+0
-1.103043E+0
-9.185619E-1
-7.648277E-1
-6.418403E-1
-4.881061E-1
-3.343719E-1
-1.806377E-1
-5.765033E-2
-2.690351E-2
3.843367E-3
-2.690351E-2
-1.191440E-1
-3.343719E-1
-5.803466E-1
-7.955746E-1
-9.493088E-1
-1.041549E+0
-1.041549E+0
-9.493088E-1
-7.340809E-1
-5.188530E-1
-3.036251E-1
-1.191440E-1
6.533706E-2
2.498181E-1
[truncated: 104,491 more chars]
