# Supplementary material for: Performances of the PIPER scalable child human body model in accident reconstruction
Source: PLoS One. 2017 Nov 14;12(11):e0187916. doi: 10.1371/journal.pone.0187916 (PMC5685610; doi:10.1371/journal.pone.0187916)
Supplement: S1 Data — This zip folder contains input accelerations for reproducibility of the accident reconstruction. Also, the readings from the dummy sensor are reported for reproducibility of the calculations. (ZIP) [file pone.0187916.s009.zip › Channel/Channel/CCN_2012_001.006]

Test object number          :1
Name of the channel         :B-Pillar Right {AC} Z
Laboratory channel code     :14BPIL00RI00ACZP
Customer channel code       :14BPIL00RI00ACZP
Channel code                :16BPIL00RI00ACZP
Direction                   :Z
Dimension                   :AC
Channel frequency class     :2000
Unit                        :m/(s*s)
Reference system            :NOVALUE
Transducer type             :GV1033
Transducer id               :NOVALUE
Pre-filter type             :4.00kHz 6pole Butterworth for rate 20000 (1.3)
Cut off frequency           :4000
Channel amplitude class     :1000
Sampling interval           :5E-5
Bit resolution              :16
Time of first sample        :-0.38835156
Number of samples           :40480
Reference channel           :implicit
Reference channel name      :NOVALUE
Data source                 :transducer
Data status                 :ok
First global maximum value  :4.069614E+2
Time of maximum value       :4.629844E-2
First global minimum value  :-1.009801E+3
Time of minimum value       :6.799844E-2
Start offset interval       :-1.000000E-1
End offset interval         :-5.000000E-2
.ValidationRemark           :Seulement la gamme [-6.0 sec; 37.575 sec] a �t� lue. Gamme demand�e: [-6.0 sec; 40.0 sec].; Une valeur � 0.068 sec d�passe la limite CAC choisie.
-1.262505E+0
-1.324073E+0
-1.416424E+0
-1.477992E+0
-1.477992E+0
-1.416424E+0
-1.262505E+0
-1.077802E+0
-8.315318E-1
-5.852615E-1
-3.697749E-1
-2.158560E-1
-1.235046E-1
-1.542884E-1
-2.774235E-1
-4.929100E-1
-7.391805E-1
-9.546670E-1
-1.170154E+0
-1.416424E+0
-1.693478E+0
-1.939748E+0
-2.001316E+0
-1.908965E+0
-1.662694E+0
-1.416424E+0
-1.200937E+0
-1.047018E+0
-8.007480E-1
-5.236939E-1
-2.158560E-1
-3.694296E-4
1.843333E-1
2.766848E-1
3.382524E-1
4.306037E-1
4.921713E-1
4.921713E-1
3.998200E-1
1.535496E-1
-1.542884E-1
-5.544777E-1
-9.546670E-1
-1.354856E+0
-1.724262E+0
-2.032100E+0
-2.186019E+0
-2.216803E+0
-2.093667E+0
-1.847397E+0
-1.508775E+0
-1.139370E+0
-7.699642E-1
-4.313425E-1
-1.542884E-1
3.041434E-2
1.535496E-1
1.843333E-1
6.119812E-2
-2.158560E-1
-5.852615E-1
-9.854507E-1
-1.293289E+0
-1.539559E+0
-1.724262E+0
-1.878181E+0
-2.032100E+0
-2.124451E+0
-2.093667E+0
-1.939748E+0
-1.662694E+0
-1.354856E+0
-1.016235E+0
-6.776128E-1
-2.466397E-1
2.459010E-1
6.768740E-1
1.077063E+0
1.323334E+0
1.384901E+0
1.230982E+0
8.615767E-1
4.306037E-1
-3.115320E-2
-4.621263E-1
-8.930994E-1
-1.262505E+0
-1.539559E+0
-1.724262E+0
-1.878181E+0
-1.970532E+0
-1.970532E+0
-1.847397E+0
-1.601127E+0
-1.293289E+0
-8.930994E-1
-4.929100E-1
-1.850722E-1
-3.694296E-4
6.119812E-2
6.119812E-2
-3.694296E-4
-9.272075E-2
-2.774235E-1
-5.236939E-1
-7.699642E-1
-9.854507E-1
-1.170154E+0
-1.324073E+0
-1.447208E+0
-1.539559E+0
-1.570343E+0
-1.508775E+0
-1.293289E+0
-1.016235E+0
-6.776128E-1
-3.389911E-1
-6.193698E-2
1.535496E-1
2.459010E-1
2.459010E-1
1.227658E-1
-6.193698E-2
-2.774235E-1
-4.929100E-1
-6.160453E-1
-6.160453E-1
-6.468291E-1
-7.391805E-1
-9.546670E-1
-1.231721E+0
-1.477992E+0
-1.662694E+0
-1.785829E+0
-1.847397E+0
-1.847397E+0
-1.785829E+0
-1.693478E+0
-1.539559E+0
-1.293289E+0
-9.546670E-1
-5.236939E-1
-1.235046E-1
1.843333E-1
3.690362E-1
4.306037E-1
4.306037E-1
3.074685E-1
1.535496E-1
-6.193698E-2
-3.082073E-1
-5.852615E-1
-8.623156E-1
-1.108586E+0
-1.231721E+0
-1.262505E+0
-1.231721E+0
-1.231721E+0
-1.200937E+0
-1.139370E+0
-9.546670E-1
-7.391805E-1
-4.313425E-1
-6.193698E-2
2.766848E-1
5.845227E-1
8.615767E-1
1.015496E+0
9.847120E-1
7.692255E-1
4.613875E-1
9.198189E-2
-3.082073E-1
-7.083966E-1
-1.077802E+0
-1.416424E+0
-1.724262E+0
-1.908965E+0
-2.001316E+0
-2.001316E+0
-1.878181E+0
-1.755046E+0
-1.601127E+0
-1.416424E+0
-1.139370E+0
-7.083966E-1
-2.774235E-1
6.119812E-2
2.459010E-1
3.074685E-1
2.766848E-1
2.151172E-1
6.119812E-2
-1.850722E-1
-4.929100E-1
-8.007480E-1
-1.108586E+0
-1.354856E+0
-1.508775E+0
-1.662694E+0
-1.785829E+0
-1.816613E+0
-1.785829E+0
-1.631910E+0
-1.447208E+0
-1.262505E+0
-1.077802E+0
-8.930994E-1
-6.468291E-1
-4.313425E-1
-2.774235E-1
-1.850722E-1
-1.850722E-1
-2.466397E-1
-3.082073E-1
-4.005587E-1
-4.929100E-1
-5.544777E-1
-6.468291E-1
-7.391805E-1
-7.699642E-1
-7.391805E-1
-6.776128E-1
-5.852615E-1
-4.313425E-1
-2.774235E-1
-9.272075E-2
6.119812E-2
2.459010E-1
3.690362E-1
4.613875E-1
4.613875E-1
3.690362E-1
2.151172E-1
-6.193698E-2
-4.313425E-1
-8.007480E-1
-1.108586E+0
-1.324073E+0
-1.477992E+0
-1.570343E+0
-1.570343E+0
-1.477992E+0
-1.354856E+0
-1.200937E+0
-1.047018E+0
-8.623156E-1
-6.468291E-1
-4.313425E-1
-1.850722E-1
3.041434E-2
2.459010E-1
3.690362E-1
4.306037E-1
3.998200E-1
2.766848E-1
1.535496E-1
3.041434E-2
-1.235046E-1
-3.082073E-1
-5.544777E-1
-8.315318E-1
-1.108586E+0
-1.324073E+0
-1.385640E+0
-1.354856E+0
-1.324073E+0
-1.385640E+0
-1.477992E+0
-1.477992E+0
-1.385640E+0
-1.170154E+0
-9.546670E-1
-7.699642E-1
-6.468291E-1
-5.544777E-1
-5.236939E-1
-5.544777E-1
-6.160453E-1
-6.160453E-1
-5.544777E-1
-4.313425E-1
-2.774235E-1
-1.235046E-1
-3.115320E-2
-9.272075E-2
-2.158560E-1
-3.389911E-1
-4.929100E-1
-7.083966E-1
-8.930994E-1
-1.047018E+0
-1.108586E+0
-1.077802E+0
-9.854507E-1
-8.007480E-1
-6.160453E-1
-4.005587E-1
-2.158560E-1
-1.542884E-1
-1.850722E-1
-2.466397E-1
-3.082073E-1
-2.774235E-1
-2.158560E-1
-1.235046E-1
-9.272075E-2
-1.542884E-1
-2.466397E-1
-4.313425E-1
-6.468291E-1
-8.315318E-1
-9.854507E-1
-1.139370E+0
-1.231721E+0
-1.262505E+0
-1.200937E+0
-1.077802E+0
-9.238832E-1
-7.699642E-1
-6.776128E-1
-6.160453E-1
-6.776128E-1
-8.315318E-1
-9.546670E-1
-1.047018E+0
-1.077802E+0
-1.077802E+0
-1.108586E+0
-1.139370E+0
-1.139370E+0
-1.139370E+0
-1.108586E+0
-1.047018E+0
-1.016235E+0
-9.854507E-1
-9.238832E-1
-8.623156E-1
-8.007480E-1
-7.391805E-1
-6.468291E-1
-4.929100E-1
-2.774235E-1
-9.272075E-2
3.041434E-2
1.227658E-1
2.151172E-1
2.151172E-1
1.535496E-1
-6.193698E-2
-3.697749E-1
-6.468291E-1
-8.623156E-1
-1.016235E+0
-1.108586E+0
-1.108586E+0
-1.108586E+0
-1.016235E+0
-9.238832E-1
-8.315318E-1
-7.699642E-1
-7.391805E-1
-7.391805E-1
-8.007480E-1
-8.623156E-1
-9.546670E-1
-1.047018E+0
-1.077802E+0
-1.108586E+0
-1.139370E+0
-1.200937E+0
-1.262505E+0
-1.416424E+0
-1.601127E+0
-1.785829E+0
-1.878181E+0
-1.847397E+0
-1.755046E+0
-1.631910E+0
-1.447208E+0
-1.200937E+0
-8.930994E-1
-5.544777E-1
-3.082073E-1
-1.235046E-1
-3.694296E-4
3.041434E-2
3.041434E-2
-6.193698E-2
-3.082073E-1
-5.852615E-1
-8.930994E-1
-1.139370E+0
-1.385640E+0
-1.601127E+0
-1.755046E+0
-1.785829E+0
-1.631910E+0
-1.354856E+0
-1.108586E+0
-8.930994E-1
-7.699642E-1
-6.160453E-1
-5.236939E-1
-4.621263E-1
-4.621263E-1
-5.236939E-1
-6.468291E-1
-7.699642E-1
-8.930994E-1
-1.016235E+0
-1.108586E+0
-1.200937E+0
-1.293289E+0
-1.385640E+0
-1.477992E+0
-1.508775E+0
-1.508775E+0
-1.416424E+0
-1.262505E+0
-1.108586E+0
-1.047018E+0
-9.854507E-1
-8.930994E-1
-8.315318E-1
-7.083966E-1
-5.852615E-1
-4.621263E-1
-4.005587E-1
-4.005587E-1
-5.236939E-1
-8.007480E-1
-1.231721E+0
-1.724262E+0
-2.155235E+0
-2.493856E+0
-2.616992E+0
-2.463073E+0
-2.093667E+0
-1.693478E+0
-1.416424E+0
-1.293289E+0
-1.262505E+0
-1.231721E+0
-1.108586E+0
-8.623156E-1
-6.160453E-1
-3.389911E-1
-6.193698E-2
1.227658E-1
1.227658E-1
-1.850722E-1
-6.776128E-1
-1.231721E+0
-1.816613E+0
-2.339938E+0
-2.647776E+0
-2.647776E+0
-2.432289E+0
-2.186019E+0
-2.124451E+0
-2.124451E+0
-2.062884E+0
-1.878181E+0
-1.477992E+0
-9.238832E-1
-3.082073E-1
3.382524E-1
8.000091E-1
8.923608E-1
6.768740E-1
1.843333E-1
-3.082073E-1
-6.776128E-1
-8.623156E-1
-8.930994E-1
-9.238832E-1
-9.854507E-1
-1.170154E+0
-1.570343E+0
-2.032100E+0
-2.432289E+0
-2.586208E+0
-2.493856E+0
-2.216803E+0
-1.878181E+0
-1.539559E+0
-1.293289E+0
-1.016235E+0
-7.083966E-1
-4.313425E-1
-1.542884E-1
3.041434E-2
1.843333E-1
3.382524E-1
4.306037E-1
3.998200E-1
2.766848E-1
9.198189E-2
-9.272075E-2
-3.082073E-1
-7.083966E-1
-1.324073E+0
-2.062884E+0
-2.647776E+0
-2.924830E+0
-2.924830E+0
-2.770911E+0
-2.555424E+0
-2.278370E+0
-1.755046E+0
-1.108586E+0
-4.621263E-1
1.843333E-1
7.692255E-1
1.323334E+0
1.723523E+0
1.908226E+0
1.908226E+0
1.661956E+0
1.169415E+0
5.229551E-1
-9.272075E-2
-5.236939E-1
-7.391805E-1
-8.007480E-1
-8.623156E-1
-1.016235E+0
-1.293289E+0
-1.662694E+0
-2.093667E+0
-2.463073E+0
-2.647776E+0
-2.586208E+0
-2.309154E+0
-1.724262E+0
-9.238832E-1
-3.694296E-4
9.231445E-1
1.754307E+0
2.277631E+0
2.339199E+0
1.969793E+0
1.384901E+0
7.384416E-1
1.843333E-1
-3.082073E-1
-8.007480E-1
-1.354856E+0
-1.970532E+0
-2.555424E+0
-3.047965E+0
-3.263452E+0
-3.078749E+0
-2.524640E+0
-1.755046E+0
-8.623156E-1
-3.115320E-2
6.768740E-1
1.261766E+0
1.754307E+0
2.185280E+0
2.523902E+0
2.739388E+0
2.800956E+0
2.708604E+0
2.431550E+0
1.877442E+0
1.200199E+0
6.153065E-1
2.151172E-1
-9.272075E-2
-4.621263E-1
-9.238832E-1
-1.447208E+0
-1.908965E+0
-2.155235E+0
-2.124451E+0
-1.755046E+0
-1.108586E+0
-4.005587E-1
2.459010E-1
7.384416E-1
1.077063E+0
1.446469E+0
1.754307E+0
1.846658E+0
1.692739E+0
1.292550E+0
7.384416E-1
1.843333E-1
-2.466397E-1
-5.544777E-1
-7.391805E-1
-7.391805E-1
-5.852615E-1
-2.774235E-1
1.535496E-1
7.692255E-1
1.415685E+0
2.000577E+0
2.339199E+0
2.308415E+0
1.939010E+0
1.354118E+0
6.768740E-1
3.041434E-2
-4.005587E-1
-5.236939E-1
-3.082073E-1
1.535496E-1
7.076579E-1
1.046280E+0
1.046280E+0
7.076579E-1
1.227658E-1
-4.929100E-1
-8.930994E-1
-9.238832E-1
-6.468291E-1
-1.542884E-1
4.921713E-1
1.138631E+0
1.723523E+0
2.154496E+0
2.493118E+0
2.708604E+0
2.739388E+0
2.462334E+0
1.908226E+0
1.261766E+0
6.768740E-1
3.074685E-1
1.843333E-1
1.843333E-1
2.459010E-1
3.074685E-1
3.998200E-1
4.921713E-1
7.076579E-1
9.231445E-1
1.077063E+0
1.077063E+0
9.539284E-1
8.615767E-1
8.615767E-1
1.015496E+0
1.230982E+0
1.415685E+0
1.508037E+0
1.538820E+0
1.477253E+0
1.415685E+0
1.354118E+0
1.292550E+0
1.292550E+0
1.354118E+0
1.477253E+0
1.538820E+0
1.446469E+0
1.230982E+0
8.615767E-1
4.613875E-1
1.227658E-1
-3.694296E-4
1.843333E-1
5.537390E-1
1.015496E+0
1.354118E+0
1.600388E+0
1.785091E+0
1.877442E+0
1.908226E+0
1.815875E+0
1.692739E+0
1.661956E+0
1.754307E+0
1.908226E+0
1.969793E+0
1.785091E+0
1.384901E+0
8.615767E-1
3.074685E-1
-1.542884E-1
-4.005587E-1
-4.621263E-1
-3.082073E-1
9.198189E-2
5.845227E-1
1.138631E+0
1.631172E+0
2.000577E+0
2.246848E+0
2.493118E+0
2.770172E+0
2.985658E+0
3.047226E+0
2.924091E+0
2.647037E+0
2.308415E+0
1.969793E+0
1.661956E+0
1.384901E+0
1.169415E+0
1.046280E+0
1.046280E+0
1.200199E+0
1.508037E+0
1.815875E+0
2.062145E+0
2.031361E+0
1.846658E+0
1.631172E+0
1.508037E+0
1.477253E+0
1.415685E+0
1.200199E+0
8.923608E-1
5.537390E-1
3.074685E-1
2.766848E-1
3.690362E-1
4.613875E-1
6.153065E-1
9.231445E-1
1.384901E+0
1.969793E+0
2.493118E+0
2.770172E+0
2.770172E+0
2.493118E+0
2.031361E+0
1.569604E+0
1.138631E+0
8.307930E-1
6.460903E-1
6.460903E-1
9.231445E-1
1.323334E+0
1.692739E+0
1.815875E+0
1.661956E+0
1.323334E+0
9.539284E-1
6.153065E-1
4.613875E-1
5.845227E-1
1.046280E+0
1.877442E+0
2.893307E+0
3.939956E+0
4.709551E+0
5.140524E+0
5.171308E+0
4.894253E+0
4.401713E+0
3.755253E+0
3.016442E+0
2.339199E+0
1.785091E+0
1.415685E+0
1.200199E+0
1.107847E+0
1.077063E+0
1.077063E+0
1.077063E+0
1.077063E+0
9.539284E-1
7.076579E-1
3.382524E-1
-6.193698E-2
-3.389911E-1
-4.929100E-1
-4.313425E-1
-2.466397E-1
3.041434E-2
3.998200E-1
7.692255E-1
1.138631E+0
1.508037E+0
1.877442E+0
2.246848E+0
2.585469E+0
2.831739E+0
2.954875E+0
2.831739E+0
2.523902E+0
2.062145E+0
1.600388E+0
1.138631E+0
6.460903E-1
9.198189E-2
-4.929100E-1
-1.016235E+0
-1.447208E+0
-1.785829E+0
-1.970532E+0
-1.816613E+0
-1.170154E+0
-9.272075E-2
1.354118E+0
2.924091E+0
4.309362E+0
5.263659E+0
5.756200E+0
5.817767E+0
5.633065E+0
5.325227E+0
4.894253E+0
4.370929E+0
3.693686E+0
2.924091E+0
2.154496E+0
1.569604E+0
1.046280E+0
3.998200E-1
-4.005587E-1
-1.262505E+0
-1.878181E+0
-2.155235E+0
-2.032100E+0
-1.601127E+0
-9.546670E-1
-1.235046E-1
8.000091E-1
1.754307E+0
2.585469E+0
3.047226E+0
3.170361E+0
2.954875E+0
2.677821E+0
2.400766E+0
2.246848E+0
2.185280E+0
2.185280E+0
2.092928E+0
1.754307E+0
1.292550E+0
7.692255E-1
3.382524E-1
-9.272075E-2
-4.313425E-1
-5.852615E-1
-4.313425E-1
3.041434E-2
6.460903E-1
1.384901E+0
2.400766E+0
3.662902E+0
4.955821E+0
5.879335E+0
6.217957E+0
6.064038E+0
5.509929E+0
4.709551E+0
3.724470E+0
2.523902E+0
1.138631E+0
-3.082073E-1
-1.539559E+0
-2.339938E+0
-2.709343E+0
-2.801695E+0
-2.832479E+0
-2.832479E+0
-2.801695E+0
-2.586208E+0
-2.124451E+0
-1.508775E+0
-8.315318E-1
-3.115320E-2
8.615767E-1
1.815875E+0
2.770172E+0
3.601335E+0
4.186226E+0
4.401713E+0
4.247794E+0
3.724470E+0
2.954875E+0
2.092928E+0
1.230982E+0
4.921713E-1
-6.193698E-2
-4.313425E-1
-6.468291E-1
-7.083966E-1
-5.236939E-1
-1.235046E-1
4.613875E-1
1.107847E+0
1.754307E+0
2.339199E+0
2.739388E+0
2.893307E+0
2.862523E+0
2.677821E+0
2.431550E+0
2.216064E+0
2.062145E+0
1.939010E+0
1.661956E+0
1.046280E+0
1.227658E-1
-8.930994E-1
-1.662694E+0
-2.093667E+0
-2.186019E+0
-1.939748E+0
-1.354856E+0
-5.852615E-1
2.766848E-1
1.138631E+0
2.123712E+0
3.139577E+0
4.124659E+0
5.048173E+0
5.817767E+0
6.402659E+0
6.618146E+0
6.402659E+0
5.663848E+0
4.370929E+0
2.677821E+0
8.307930E-1
-1.047018E+0
-2.832479E+0
-4.494803E+0
-5.726155E+0
-6.403399E+0
-6.526534E+0
-6.218696E+0
-5.572236E+0
-4.710290E+0
-3.632857E+0
-2.339938E+0
-8.315318E-1
8.000091E-1
2.339199E+0
3.508983E+0
4.217011E+0
4.463281E+0
4.370929E+0
4.063091E+0
3.539767E+0
2.893307E+0
2.185280E+0
1.569604E+0
1.077063E+0
7.076579E-1
4.613875E-1
2.151172E-1
-9.272075E-2
-4.621263E-1
-8.315318E-1
-1.139370E+0
-1.293289E+0
-1.231721E+0
-1.016235E+0
-6.160453E-1
-3.694296E-4
7.076579E-1
1.354118E+0
1.754307E+0
1.877442E+0
1.785091E+0
1.569604E+0
1.200199E+0
7.692255E-1
2.459010E-1
-1.542884E-1
-4.313425E-1
-5.544777E-1
-5.544777E-1
-4.929100E-1
-3.082073E-1
-3.694296E-4
3.074685E-1
6.153065E-1
9.231445E-1
1.200199E+0
1.354118E+0
1.415685E+0
1.415685E+0
1.477253E+0
1.600388E+0
1.600388E+0
1.354118E+0
8.307930E-1
1.227658E-1
-5.544777E-1
-1.077802E+0
-1.539559E+0
-1.970532E+0
-2.370721E+0
-2.493856E+0
-2.216803E+0
-1.539559E+0
-6.468291E-1
2.459010E-1
1.015496E+0
1.631172E+0
2.031361E+0
2.092928E+0
1.754307E+0
1.200199E+0
5.845227E-1
9.198189E-2
-3.697749E-1
-9.854507E-1
-1.816613E+0
-2.616992E+0
-3.109532E+0
-3.047965E+0
-2.616992E+0
-2.062884E+0
-1.662694E+0
-1.385640E+0
-1.077802E+0
-7.083966E-1
-2.466397E-1
2.459010E-1
7.692255E-1
1.292550E+0
1.661956E+0
1.754307E+0
1.538820E+0
1.107847E+0
6.153065E-1
1.535496E-1
-1.542884E-1
-3.082073E-1
-4.313425E-1
-6.468291E-1
-9.546670E-1
-1.262505E+0
-1.416424E+0
-1.539559E+0
-1.693478E+0
-2.032100E+0
-2.370721E+0
-2.555424E+0
-2.586208E+0
-2.493856E+0
-2.493856E+0
-2.524640E+0
-2.463073E+0
-2.186019E+0
-1.724262E+0
-1.200937E+0
-6.776128E-1
-2.466397E-1
6.119812E-2
1.227658E-1
3.041434E-2
-2.774235E-1
-6.468291E-1
-1.016235E+0
-1.170154E+0
-1.108586E+0
-8.623156E-1
-5.544777E-1
-2.774235E-1
-3.694296E-4
2.766848E-1
5.845227E-1
8.923608E-1
1.046280E+0
1.077063E+0
9.231445E-1
6.768740E-1
3.382524E-1
-1.235046E-1
-6.776128E-1
-1.293289E+0
-1.816613E+0
-2.216803E+0
-2.524640E+0
-2.863262E+0
-3.171100E+0
-3.263452E+0
-3.109532E+0
-2.678559E+0
-2.155235E+0
-1.539559E+0
-9.238832E-1
-2.158560E-1
4.921713E-1
1.107847E+0
1.600388E+0
1.815875E+0
1.723523E+0
1.323334E+0
7.076579E-1
3.041434E-2
-5.852615E-1
-1.047018E+0
-1.447208E+0
-1.878181E+0
-2.339938E+0
-2.770911E+0
-3.047965E+0
-3.201884E+0
-3.201884E+0
-3.047965E+0
-2.740127E+0
-2.278370E+0
-1.724262E+0
-1.139370E+0
-6.776128E-1
-4.005587E-1
-2.774235E-1
-3.389911E-1
-4.929100E-1
-5.852615E-1
-5.236939E-1
-2.158560E-1
1.535496E-1
4.306037E-1
5.229551E-1
3.074685E-1
-2.774235E-1
-1.139370E+0
-2.124451E+0
-2.863262E+0
-3.140316E+0
-2.955614E+0
-2.493856E+0
-1.908965E+0
-1.324073E+0
-8.315318E-1
-3.697749E-1
6.119812E-2
3.998200E-1
5.845227E-1
6.460903E-1
7.076579E-1
7.692255E-1
7.692255E-1
5.845227E-1
1.227658E-1
-6.160453E-1
-1.477992E+0
-2.247586E+0
-2.770911E+0
-3.017181E+0
-3.047965E+0
-2.924830E+0
-2.524640E+0
-1.908965E+0
-1.200937E+0
-5.236939E-1
-3.115320E-2
2.459010E-1
2.766848E-1
1.535496E-1
-1.235046E-1
-4.621263E-1
-8.623156E-1
-1.170154E+0
-1.508775E+0
-1.878181E+0
-2.278370E+0
-2.647776E+0
-2.863262E+0
-2.832479E+0
-2.616992E+0
-2.339938E+0
-2.124451E+0
-2.155235E+0
-2.339938E+0
-2.463073E+0
-2.524640E+0
-2.463073E+0
-2.432289E+0
-2.339938E+0
-2.155235E+0
-1.816613E+0
-1.293289E+0
-8.315318E-1
-6.160453E-1
-7.083966E-1
-1.077802E+0
-1.477992E+0
-1.847397E+0
-2.093667E+0
-2.278370E+0
-2.309154E+0
-2.124451E+0
-1.755046E+0
-1.385640E+0
-1.231721E+0
-1.324073E+0
-1.539559E+0
-1.631910E+0
-1.539559E+0
-1.354856E+0
-1.293289E+0
-1.477992E+0
-1.970532E+0
-2.586208E+0
-3.294235E+0
-4.186966E+0
-5.233614E+0
-6.311047E+0
-7.172993E+0
-7.573183E+0
-7.542399E+0
-7.172993E+0
-6.495750E+0
-5.603020E+0
-4.525587E+0
-3.325019E+0
-2.124451E+0
-1.077802E+0
-2.158560E-1
4.306037E-1
9.231445E-1
1.230982E+0
1.446469E+0
1.446469E+0
1.169415E+0
6.460903E-1
-3.694296E-4
-7.083966E-1
-1.354856E+0
-1.878181E+0
-2.247586E+0
-2.555424E+0
-2.832479E+0
-3.109532E+0
-3.355803E+0
-3.571290E+0
-3.663641E+0
-3.602073E+0
-3.448154E+0
-3.171100E+0
-2.801695E+0
-2.339938E+0
-1.878181E+0
-1.631910E+0
-1.816613E+0
-2.463073E+0
-3.478938E+0
-4.587154E+0
-5.572236E+0
-6.311047E+0
-6.711236E+0
-6.803588E+0
-6.557318E+0
-6.064776E+0
-5.387533E+0
-4.679506E+0
-4.063830E+0
-3.540506E+0
-3.109532E+0
-2.616992E+0
-2.032100E+0
-1.262505E+0
-4.313425E-1
3.998200E-1
1.015496E+0
1.354118E+0
1.323334E+0
9.231445E-1
1.843333E-1
-8.623156E-1
-2.032100E+0
-3.201884E+0
-4.279316E+0
-5.172047E+0
-5.880074E+0
-6.403399E+0
-6.803588E+0
-7.049858E+0
-7.111425E+0
-6.988290E+0
-6.588101E+0
-5.941641E+0
-5.110479E+0
-4.340884E+0
-3.786776E+0
-3.448154E+0
-3.263452E+0
-3.109532E+0
-2.924830E+0
-2.801695E+0
-2.770911E+0
-2.801695E+0
-2.832479E+0
-2.801695E+0
-2.647776E+0
-2.463073E+0
-2.278370E+0
-2.155235E+0
-2.062884E+0
-1.908965E+0
-1.755046E+0
-1.601127E+0
-1.570343E+0
-1.662694E+0
-1.939748E+0
-2.309154E+0
-2.740127E+0
-3.140316E+0
-3.478938E+0
-3.663641E+0
-3.755992E+0
-3.602073E+0
-3.232668E+0
-2.678559E+0
-2.124451E+0
-1.662694E+0
-1.354856E+0
-1.170154E+0
-1.170154E+0
-1.354856E+0
-1.724262E+0
-2.339938E+0
-3.047965E+0
-3.755992E+0
-4.371668E+0
-4.771857E+0
-4.987344E+0
-5.018127E+0
-4.925777E+0
-4.679506E+0
-4.402452E+0
-4.094614E+0
-3.817560E+0
-3.509722E+0
-3.201884E+0
-3.017181E+0
-2.894046E+0
-2.770911E+0
-2.586208E+0
-2.339938E+0
-2.032100E+0
-1.724262E+0
-1.447208E+0
-1.200937E+0
-1.077802E+0
-1.108586E+0
-1.324073E+0
-1.601127E+0
-1.847397E+0
-2.032100E+0
-2.124451E+0
-2.155235E+0
-2.216803E+0
-2.339938E+0
-2.493856E+0
-2.647776E+0
-2.740127E+0
-2.709343E+0
-2.616992E+0
-2.493856E+0
-2.432289E+0
-2.432289E+0
-2.463073E+0
-2.555424E+0
-2.770911E+0
-3.078749E+0
-3.417370E+0
-3.817560E+0
-4.248533E+0
-4.587154E+0
-4.802641E+0
-4.864209E+0
-4.771857E+0
-4.525587E+0
-4.063830E+0
-3.417370E+0
-2.555424E+0
-1.570343E+0
-5.544777E-1
4.613875E-1
1.446469E+0
2.277631E+0
2.862523E+0
3.139577E+0
3.078010E+0
2.647037E+0
1.846658E+0
7.076579E-1
-7.083966E-1
-2.216803E+0
-3.571290E+0
-4.741074E+0
-5.695371E+0
-6.434183E+0
-6.834372E+0
-6.834372E+0
-6.495750E+0
-5.941641E+0
-5.233614E+0
-4.371668E+0
-3.325019E+0
-2.062884E+0
-7.391805E-1
6.153065E-1
1.785091E+0
2.708604E+0
3.262713E+0
3.416632E+0
3.170361E+0
2.554685E+0
1.600388E+0
3.998200E-1
-8.930994E-1
-2.124451E+0
-3.232668E+0
-4.033046E+0
-4.525587E+0
-4.771857E+0
-4.771857E+0
-4.556371E+0
-4.217749E+0
-3.786776E+0
-3.325019E+0
-2.770911E+0
-2.032100E+0
-1.200937E+0
-3.697749E-1
3.074685E-1
8.000091E-1
9.539284E-1
7.384416E-1
1.227658E-1
-8.623156E-1
-2.093667E+0
-3.417370E+0
-4.648722E+0
-5.664588E+0
-6.341831E+0
-6.680453E+0
-6.649669E+0
-6.280263E+0
-5.541452E+0
-4.464019E+0
-3.232668E+0
-1.939748E+0
-7.391805E-1
3.074685E-1
1.169415E+0
1.754307E+0
2.123712E+0
2.185280E+0
2.000577E+0
1.600388E+0
9.847120E-1
2.151172E-1
-6.468291E-1
-1.508775E+0
-2.216803E+0
-2.770911E+0
-3.078749E+0
-3.109532E+0
-2.894046E+0
-2.463073E+0
-1.908965E+0
-1.293289E+0
-5.852615E-1
1.227658E-1
7.384416E-1
1.230982E+0
1.538820E+0
1.569604E+0
1.446469E+0
1.107847E+0
5.229551E-1
-3.082073E-1
-1.293289E+0
-2.278370E+0
-3.263452E+0
-4.186966E+0
-5.079695E+0
-5.941641E+0
-6.649669E+0
-7.019074E+0
-6.988290E+0
-6.526534E+0
-5.695371E+0
-4.617939E+0
-3.386587E+0
-2.124451E+0
-9.238832E-1
9.198189E-2
8.923608E-1
1.446469E+0
1.754307E+0
1.877442E+0
1.846658E+0
1.661956E+0
1.323334E+0
8.000091E-1
1.227658E-1
-7.083966E-1
-1.662694E+0
-2.586208E+0
-3.417370E+0
-4.033046E+0
-4.433236E+0
-4.556371E+0
-4.402452E+0
-4.002263E+0
-3.448154E+0
-2.740127E+0
-2.001316E+0
-1.231721E+0
-4.929100E-1
9.198189E-2
5.229551E-1
8.000091E-1
8.923608E-1
7.692255E-1
4.306037E-1
-3.694296E-4
-5.544777E-1
-1.108586E+0
-1.693478E+0
-2.339938E+0
-2.986397E+0
-3.540506E+0
-3.940695E+0
-4.248533E+0
-4.464019E+0
-4.617939E+0
-4.617939E+0
-4.433236E+0
-3.971479E+0
-3.355803E+0
-2.709343E+0
-2.093667E+0
-1.539559E+0
-9.546670E-1
-3.697749E-1
1.227658E-1
4.306037E-1
5.229551E-1
4.306037E-1
2.151172E-1
6.119812E-2
-9.272075E-2
-2.158560E-1
-4.005587E-1
-6.468291E-1
-9.238832E-1
-1.200937E+0
-1.477992E+0
-1.693478E+0
-1.847397E+0
-1.816613E+0
-1.631910E+0
-1.324073E+0
-8.315318E-1
-3.082073E-1
9.198189E-2
2.151172E-1
6.119812E-2
-2.774235E-1
-8.007480E-1
-1.447208E+0
-2.155235E+0
-2.832479E+0
-3.417370E+0
-3.786776E+0
-3.909911E+0
-3.909911E+0
-3.786776E+0
-3.571290E+0
-3.232668E+0
-2.709343E+0
-1.970532E+0
-1.200937E+0
-4.929100E-1
9.198189E-2
5.537390E-1
8.923608E-1
1.077063E+0
1.046280E+0
8.000091E-1
3.998200E-1
-1.235046E-1
-7.083966E-1
-1.293289E+0
-1.908965E+0
-2.493856E+0
-3.078749E+0
-3.602073E+0
-4.033046E+0
-4.279316E+0
-4.248533E+0
-3.940695E+0
-3.478938E+0
-2.924830E+0
-2.370721E+0
-1.785829E+0
-1.200937E+0
-5.852615E-1
-6.193698E-2
3.382524E-1
5.845227E-1
7.384416E-1
8.307930E-1
8.307930E-1
7.076579E-1
3.998200E-1
-9.272075E-2
-6.160453E-1
-1.139370E+0
-1.631910E+0
-2.062884E+0
-2.432289E+0
-2.709343E+0
-2.863262E+0
-2.863262E+0
-2.801695E+0
-2.647776E+0
-2.401505E+0
-2.124451E+0
-1.816613E+0
-1.508775E+0
-1.108586E+0
-6.160453E-1
-9.272075E-2
3.382524E-1
6.460903E-1
7.384416E-1
6.153065E-1
3.074685E-1
-1.235046E-1
-6.160453E-1
-1.200937E+0
-1.847397E+0
-2.524640E+0
-3.171100E+0
-3.694425E+0
-4.033046E+0
-4.156181E+0
-4.156181E+0
-4.002263E+0
-3.632857E+0
-3.047965E+0
-2.247586E+0
-1.385640E+0
-4.621263E-1
4.306037E-1
1.200199E+0
1.754307E+0
2.092928E+0
2.185280E+0
1.969793E+0
1.415685E+0
6.460903E-1
-1.850722E-1
-1.047018E+0
-1.908965E+0
-2.894046E+0
-3.848343E+0
-4.617939E+0
-5.079695E+0
-5.233614E+0
-5.079695E+0
-4.679506E+0
-4.094614E+0
-3.325019E+0
-2.493856E+0
-1.693478E+0
-9.854507E-1
-3.697749E-1
3.041434E-2
2.459010E-1
3.382524E-1
3.382524E-1
2.766848E-1
9.198189E-2
-2.158560E-1
-6.160453E-1
-9.854507E-1
-1.385640E+0
-1.755046E+0
-2.093667E+0
-2.309154E+0
-2.339938E+0
-2.124451E+0
-1.724262E+0
-1.170154E+0
-5.852615E-1
-9.272075E-2
3.382524E-1
7.076579E-1
1.015496E+0
1.230982E+0
1.354118E+0
1.354118E+0
1.200199E+0
8.615767E-1
3.690362E-1
-2.774235E-1
-9.854507E-1
-1.662694E+0
-2.216803E+0
-2.678559E+0
-3.017181E+0
-3.232668E+0
-3.201884E+0
-2.955614E+0
-2.493856E+0
-1.939748E+0
-1.354856E+0
-7.083966E-1
-9.272075E-2
4.306037E-1
8.000091E-1
8.923608E-1
8.000091E-1
5.537390E-1
6.119812E-2
-6.160453E-1
-1.416424E+0
-2.155235E+0
-2.740127E+0
-3.078749E+0
-3.201884E+0
-3.171100E+0
-3.017181E+0
-2.770911E+0
-2.370721E+0
-1.878181E+0
-1.262505E+0
-5.236939E-1
3.074685E-1
1.261766E+0
2.154496E+0
2.862523E+0
3.231928E+0
3.262713E+0
2.985658E+0
2.431550E+0
1.692739E+0
8.615767E-1
6.119812E-2
-7.699642E-1
-1.601127E+0
-2.401505E+0
-3.140316E+0
-3.755992E+0
-4.217749E+0
-4.494803E+0
-4.587154E+0
-4.464019E+0
-4.156181E+0
-3.663641E+0
-3.017181E+0
-2.370721E+0
-1.755046E+0
-1.200937E+0
-7.699642E-1
-4.005587E-1
-9.272075E-2
1.535496E-1
3.690362E-1
5.845227E-1
8.307930E-1
9.847120E-1
9.847120E-1
8.615767E-1
6.460903E-1
4.306037E-1
2.459010E-1
1.227658E-1
3.041434E-2
-6.193698E-2
-9.272075E-2
-9.272075E-2
-3.115320E-2
3.041434E-2
6.119812E-2
6.119812E-2
9.198189E-2
1.843333E-1
2.766848E-1
2.766848E-1
1.535496E-1
-9.272075E-2
-3.389911E-1
-5.544777E-1
-7.083966E-1
-8.007480E-1
-8.930994E-1
-9.854507E-1
-1.016235E+0
-9.854507E-1
-9.238832E-1
-8.007480E-1
-6.776128E-1
-6.160453E-1
-5.852615E-1
-5.236939E-1
-4.005587E-1
-2.158560E-1
-3.694296E-4
1.843333E-1
3.074685E-1
3.690362E-1
3.382524E-1
2.151172E-1
3.041434E-2
-2.466397E-1
-5.236939E-1
-7.083966E-1
-8.315318E-1
-8.623156E-1
-9.238832E-1
-9.854507E-1
-9.854507E-1
-8.315318E-1
-5.544777E-1
-1.850722E-1
2.151172E-1
5.845227E-1
9.231445E-1
1.230982E+0
1.446469E+0
1.538820E+0
1.477253E+0
1.323334E+0
1.107847E+0
8.307930E-1
5.537390E-1
2.766848E-1
6.119812E-2
-1.235046E-1
-3.389911E-1
-5.544777E-1
-8.007480E-1
-1.016235E+0
-1.170154E+0
-1.200937E+0
-1.047018E+0
-7.391805E-1
-3.082073E-1
2.151172E-1
7.692255E-1
1.292550E+0
1.692739E+0
1.939010E+0
2.031361E+0
2.031361E+0
2.000577E+0
1.908226E+0
1.754307E+0
1.508037E+0
1.169415E+0
8.307930E-1
5.845227E-1
4.306037E-1
3.074685E-1
2.151172E-1
1.535496E-1
1.227658E-1
1.535496E-1
1.843333E-1
1.227658E-1
-3.115320E-2
-1.850722E-1
-3.697749E-1
-4.313425E-1
-4.005587E-1
-3.389911E-1
-2.466397E-1
-1.850722E-1
-9.272075E-2
-3.694296E-4
1.227658E-1
2.151172E-1
3.074685E-1
3.998200E-1
4.921713E-1
6.460903E-1
7.384416E-1
8.615767E-1
9.539284E-1
1.046280E+0
1.138631E+0
1.169415E+0
1.169415E+0
1.169415E+0
1.169415E+0
1.200199E+0
1.261766E+0
1.323334E+0
1.415685E+0
1.538820E+0
1.723523E+0
1.969793E+0
2.154496E+0
2.216064E+0
2.123712E+0
1.908226E+0
1.631172E+0
1.384901E+0
1.138631E+0
8.923608E-1
6.460903E-1
3.690362E-1
6.119812E-2
-1.850722E-1
-3.697749E-1
-4.929100E-1
-5.236939E-1
-5.236939E-1
-3.697749E-1
-1.235046E-1
1.535496E-1
3.382524E-1
4.613875E-1
5.537390E-1
6.153065E-1
6.768740E-1
6.768740E-1
6.460903E-1
6.153065E-1
6.460903E-1
7.076579E-1
8.615767E-1
1.015496E+0
1.138631E+0
1.230982E+0
1.292550E+0
1.323334E+0
1.384901E+0
1.477253E+0
1.600388E+0
1.754307E+0
1.877442E+0
1.939010E+0
1.846658E+0
1.692739E+0
1.446469E+0
1.230982E+0
1.015496E+0
7.692255E-1
5.537390E-1
3.690362E-1
3.074685E-1
3.998200E-1
5.537390E-1
6.768740E-1
8.307930E-1
1.015496E+0
1.323334E+0
1.661956E+0
1.939010E+0
2.185280E+0
2.400766E+0
2.616253E+0
2.831739E+0
2.893307E+0
2.831739E+0
2.616253E+0
2.369983E+0
2.092928E+0
1.785091E+0
1.415685E+0
9.539284E-1
5.229551E-1
1.535496E-1
-1.235046E-1
-3.389911E-1
-4.621263E-1
-4.929100E-1
-4.005587E-1
-1.850722E-1
9.198189E-2
3.690362E-1
6.460903E-1
9.231445E-1
1.169415E+0
1.446469E+0
1.754307E+0
2.062145E+0
2.277631E+0
2.431550E+0
2.554685E+0
2.647037E+0
2.708604E+0
2.739388E+0
2.770172E+0
2.770172E+0
2.739388E+0
2.616253E+0
2.462334E+0
2.308415E+0
2.185280E+0
2.031361E+0
1.908226E+0
1.815875E+0
1.754307E+0
1.661956E+0
1.508037E+0
1.323334E+0
1.138631E+0
1.015496E+0
9.231445E-1
8.923608E-1
8.923608E-1
9.539284E-1
1.077063E+0
1.200199E+0
1.292550E+0
1.323334E+0
1.261766E+0
1.169415E+0
1.107847E+0
1.138631E+0
1.169415E+0
1.292550E+0
1.477253E+0
1.631172E+0
1.785091E+0
1.877442E+0
1.908226E+0
1.877442E+0
1.815875E+0
1.785091E+0
1.692739E+0
1.631172E+0
1.569604E+0
1.600388E+0
1.692739E+0
1.815875E+0
2.000577E+0
2.216064E+0
2.462334E+0
2.739388E+0
2.985658E+0
3.231928E+0
3.355064E+0
3.385848E+0
3.293497E+0
3.108793E+0
2.924091E+0
2.677821E+0
2.431550E+0
2.154496E+0
1.846658E+0
1.508037E+0
1.138631E+0
7.076579E-1
3.382524E-1
3.041434E-2
-2.158560E-1
-3.697749E-1
-5.544777E-1
-7.391805E-1
-8.930994E-1
-9.546670E-1
-8.930994E-1
-7.083966E-1
-4.621263E-1
-1.850722E-1
1.227658E-1
4.921713E-1
8.923608E-1
1.354118E+0
1.815875E+0
2.185280E+0
2.493118E+0
2.677821E+0
2.831739E+0
2.831739E+0
2.677821E+0
2.400766E+0
1.969793E+0
1.538820E+0
1.107847E+0
7.384416E-1
3.382524E-1
-3.115320E-2
-3.697749E-1
-6.468291E-1
-7.391805E-1
-6.468291E-1
-4.313425E-1
-1.542884E-1
2.151172E-1
6.153065E-1
1.015496E+0
1.354118E+0
1.631172E+0
1.785091E+0
1.877442E+0
1.939010E+0
1.908226E+0
1.754307E+0
1.508037E+0
1.169415E+0
7.692255E-1
3.690362E-1
6.119812E-2
-1.235046E-1
-1.542884E-1
-1.235046E-1
6.119812E-2
3.382524E-1
6.768740E-1
9.847120E-1
1.261766E+0
1.415685E+0
1.446469E+0
1.354118E+0
1.138631E+0
8.307930E-1
5.229551E-1
2.459010E-1
-3.694296E-4
-2.158560E-1
-3.697749E-1
-5.236939E-1
-6.776128E-1
-7.699642E-1
-7.699642E-1
-6.776128E-1
-4.929100E-1
-1.850722E-1
1.535496E-1
4.921713E-1
8.307930E-1
1.107847E+0
1.354118E+0
1.477253E+0
1.477253E+0
1.415685E+0
1.261766E+0
1.046280E+0
7.692255E-1
4.921713E-1
1.227658E-1
-2.466397E-1
-6.160453E-1
-9.546670E-1
-1.139370E+0
-1.231721E+0
-1.262505E+0
-1.231721E+0
-1.139370E+0
-9.546670E-1
-7.083966E-1
-4.621263E-1
-2.158560E-1
-3.115320E-2
9.198189E-2
2.459010E-1
4.613875E-1
6.768740E-1
8.307930E-1
8.615767E-1
8.000091E-1
7.076579E-1
6.153065E-1
4.613875E-1
2.459010E-1
-9.272075E-2
-4.621263E-1
-8.007480E-1
-1.139370E+0
-1.416424E+0
-1.662694E+0
-1.878181E+0
-2.032100E+0
-2.062884E+0
-2.001316E+0
-1.878181E+0
-1.693478E+0
-1.385640E+0
-9.546670E-1
-4.313425E-1
6.119812E-2
4.306037E-1
7.076579E-1
8.923608E-1
9.847120E-1
1.015496E+0
1.015496E+0
9.847120E-1
9.231445E-1
7.692255E-1
6.153065E-1
3.998200E-1
6.119812E-2
-4.621263E-1
-1.108586E+0
-1.755046E+0
-2.339938E+0
-2.801695E+0
-3.140316E+0
-3.355803E+0
-3.448154E+0
-3.294235E+0
-2.894046E+0
-2.278370E+0
-1.477992E+0
-6.160453E-1
3.382524E-1
1.230982E+0
2.000577E+0
2.523902E+0
2.800956E+0
2.831739E+0
2.647037E+0
2.308415E+0
1.815875E+0
1.261766E+0
6.768740E-1
9.198189E-2
-4.621263E-1
-9.238832E-1
-1.324073E+0
-1.693478E+0
-2.032100E+0
-2.339938E+0
-2.586208E+0
-2.678559E+0
-2.678559E+0
-2.616992E+0
-2.555424E+0
-2.493856E+0
-2.370721E+0
-2.186019E+0
-2.001316E+0
-1.816613E+0
-1.693478E+0
-1.601127E+0
-1.539559E+0
-1.539559E+0
-1.570343E+0
-1.508775E+0
-1.262505E+0
-8.007480E-1
-1.235046E-1
6.460903E-1
1.415685E+0
2.031361E+0
2.462334E+0
2.708604E+0
2.831739E+0
2.831739E+0
2.800956E+0
2.677821E+0
2.431550E+0
2.062145E+0
1.538820E+0
9.539284E-1
3.382524E-1
-2.158560E-1
-6.468291E-1
-9.546670E-1
-1.170154E+0
-1.293289E+0
-1.293289E+0
-1.200937E+0
-1.047018E+0
-8.007480E-1
-4.621263E-1
-6.193698E-2
3.382524E-1
7.692255E-1
1.230982E+0
1.661956E+0
2.031361E+0
2.246848E+0
2.308415E+0
2.185280E+0
1.939010E+0
1.600388E+0
1.169415E+0
7.384416E-1
3.998200E-1
1.843333E-1
-3.694296E-4
-1.542884E-1
-3.389911E-1
-4.929100E-1
-5.544777E-1
-5.236939E-1
-3.697749E-1
-9.272075E-2
3.074685E-1
8.000091E-1
1.354118E+0
1.939010E+0
2.493118E+0
2.985658E+0
3.231928E+0
3.262713E+0
3.108793E+0
2.862523E+0
2.554685E+0
2.246848E+0
1.939010E+0
1.754307E+0
1.723523E+0
1.723523E+0
1.692739E+0
1.569604E+0
1.477253E+0
1.569604E+0
1.785091E+0
2.123712E+0
2.462334E+0
2.862523E+0
3.262713E+0
3.662902E+0
3.970740E+0
4.124659E+0
4.093875E+0
4.001524E+0
3.878388E+0
3.786037E+0
3.601335E+0
3.201145E+0
2.647037E+0
2.000577E+0
1.384901E+0
9.539284E-1
7.076579E-1
5.229551E-1
3.382524E-1
2.459010E-1
3.382524E-1
7.076579E-1
1.230982E+0
1.754307E+0
2.246848E+0
2.647037E+0
2.893307E+0
3.016442E+0
3.016442E+0
2.954875E+0
2.800956E+0
2.585469E+0
2.308415E+0
2.092928E+0
1.908226E+0
1.785091E+0
1.661956E+0
1.538820E+0
1.415685E+0
1.354118E+0
1.354118E+0
1.508037E+0
1.723523E+0
2.031361E+0
2.308415E+0
2.523902E+0
2.677821E+0
2.770172E+0
2.862523E+0
3.047226E+0
3.355064E+0
3.662902E+0
4.001524E+0
4.278578E+0
4.463281E+0
4.555632E+0
4.524848E+0
4.340146E+0
4.032307E+0
3.693686E+0
3.324280E+0
3.047226E+0
2.831739E+0
2.647037E+0
2.493118E+0
2.431550E+0
2.493118E+0
2.616253E+0
2.770172E+0
2.800956E+0
2.770172E+0
2.708604E+0
2.677821E+0
2.647037E+0
2.616253E+0
2.493118E+0
2.277631E+0
1.969793E+0
1.538820E+0
1.077063E+0
5.537390E-1
6.119812E-2
-3.082073E-1
-4.929100E-1
-4.929100E-1
-3.082073E-1
3.041434E-2
5.229551E-1
1.077063E+0
1.692739E+0
2.339199E+0
2.924091E+0
3.447415E+0
3.816821E+0
4.063091E+0
4.186226E+0
4.155443E+0
4.032307E+0
3.786037E+0
3.416632E+0
3.016442E+0
2.554685E+0
2.123712E+0
1.692739E+0
1.230982E+0
7.692255E-1
3.690362E-1
9.198189E-2
-9.272075E-2
-2.158560E-1
-2.466397E-1
-1.850722E-1
-3.694296E-4
3.382524E-1
7.384416E-1
1.138631E+0
1.477253E+0
1.754307E+0
1.969793E+0
2.185280E+0
2.277631E+0
2.246848E+0
2.123712E+0
1.939010E+0
1.785091E+0
1.723523E+0
1.754307E+0
1.815875E+0
1.908226E+0
1.939010E+0
1.908226E+0
1.846658E+0
1.754307E+0
1.600388E+0
1.477253E+0
1.354118E+0
1.261766E+0
1.200199E+0
1.107847E+0
9.539284E-1
7.384416E-1
5.537390E-1
3.690362E-1
2.459010E-1
1.843333E-1
1.843333E-1
2.151172E-1
3.074685E-1
4.921713E-1
7.076579E-1
9.847120E-1
1.323334E+0
1.692739E+0
1.939010E+0
2.092928E+0
2.123712E+0
2.000577E+0
1.723523E+0
1.292550E+0
7.692255E-1
3.074685E-1
-6.193698E-2
-3.082073E-1
-4.621263E-1
-4.929100E-1
-3.389911E-1
-9.272075E-2
2.459010E-1
6.153065E-1
9.231445E-1
1.138631E+0
1.323334E+0
1.446469E+0
1.477253E+0
1.415685E+0
1.261766E+0
1.015496E+0
7.384416E-1
4.306037E-1
1.227658E-1
-1.850722E-1
-5.236939E-1
-8.623156E-1
-1.108586E+0
-1.324073E+0
-1.416424E+0
-1.385640E+0
-1.231721E+0
-9.546670E-1
-5.852615E-1
-1.542884E-1
2.766848E-1
6.153065E-1
8.615767E-1
1.015496E+0
1.107847E+0
1.107847E+0
1.046280E+0
8.923608E-1
6.153065E-1
2.766848E-1
-6.193698E-2
-4.005587E-1
-6.776128E-1
-8.930994E-1
-1.016235E+0
-9.546670E-1
-7.699642E-1
-4.621263E-1
-1.235046E-1
1.535496E-1
3.998200E-1
6.460903E-1
8.923608E-1
1.015496E+0
1.046280E+0
1.015496E+0
9.539284E-1
8.615767E-1
6.460903E-1
3.382524E-1
-1.235046E-1
-6.468291E-1
-1.200937E+0
-1.693478E+0
-2.032100E+0
-2.216803E+0
-2.124451E+0
-1.847397E+0
-1.385640E+0
-8.007480E-1
-1.542884E-1
4.306037E-1
9.231445E-1
1.261766E+0
1.538820E+0
1.785091E+0
2.000577E+0
2.154496E+0
2.246848E+0
2.246848E+0
2.154496E+0
1.908226E+0
1.631172E+0
1.384901E+0
1.230982E+0
1.200199E+0
1.200199E+0
1.230982E+0
1.169415E+0
1.077063E+0
9.847120E-1
8.923608E-1
7.076579E-1
4.921713E-1
2.459010E-1
-3.694296E-4
-1.850722E-1
-3.697749E-1
-5.852615E-1
-8.315318E-1
-1.077802E+0
-1.293289E+0
-1.416424E+0
-1.447208E+0
-1.385640E+0
-1.262505E+0
-1.047018E+0
-7.391805E-1
-3.082073E-1
9.198189E-2
4.306037E-1
7.076579E-1
8.615767E-1
9.539284E-1
1.015496E+0
1.046280E+0
1.077063E+0
1.138631E+0
1.169415E+0
1.169415E+0
1.077063E+0
9.231445E-1
7.384416E-1
5.229551E-1
3.074685E-1
9.198189E-2
-6.193698E-2
-1.850722E-1
-2.774235E-1
-3.082073E-1
-2.774235E-1
-1.850722E-1
-6.193698E-2
-3.115320E-2
-3.115320E-2
-3.115320E-2
-3.115320E-2
-1.235046E-1
-3.082073E-1
-5.852615E-1
-9.546670E-1
-1.293289E+0
-1.601127E+0
-1.847397E+0
-1.939748E+0
-1.908965E+0
-1.724262E+0
-1.447208E+0
-1.108586E+0
-6.776128E-1
-2.466397E-1
2.766848E-1
8.000091E-1
1.292550E+0
1.631172E+0
1.846658E+0
1.908226E+0
1.908226E+0
1.846658E+0
1.661956E+0
1.415685E+0
1.107847E+0
7.692255E-1
4.613875E-1
1.535496E-1
-9.272075E-2
-3.082073E-1
-4.621263E-1
-5.236939E-1
-4.929100E-1
-4.005587E-1
-2.774235E-1
-1.850722E-1
-6.193698E-2
3.041434E-2
3.041434E-2
3.041434E-2
-3.694296E-4
-3.694296E-4
3.041434E-2
3.041434E-2
3.041434E-2
-3.115320E-2
-1.542884E-1
-3.082073E-1
-5.236939E-1
-7.699642E-1
-1.047018E+0
-1.231721E+0
-1.385640E+0
-1.477992E+0
-1.570343E+0
-1.693478E+0
-1.816613E+0
-1.878181E+0
-1.816613E+0
-1.601127E+0
-1.262505E+0
-7.699642E-1
-1.542884E-1
4.921713E-1
1.138631E+0
1.692739E+0
2.092928E+0
2.308415E+0
2.369983E+0
2.246848E+0
1.969793E+0
1.569604E+0
9.539284E-1
2.459010E-1
-4.621263E-1
-1.077802E+0
-1.570343E+0
-1.970532E+0
-2.278370E+0
-2.463073E+0
-2.555424E+0
-2.555424E+0
-2.463073E+0
-2.247586E+0
-1.970532E+0
-1.724262E+0
-1.477992E+0
-1.262505E+0
-1.047018E+0
-8.623156E-1
-6.468291E-1
-4.313425E-1
-2.158560E-1
-3.694296E-4
1.535496E-1
2.766848E-1
3.998200E-1
5.537390E-1
7.076579E-1
8.923608E-1
1.077063E+0
1.292550E+0
1.384901E+0
1.384901E+0
1.230982E+0
9.847120E-1
6.153065E-1
1.843333E-1
-3.082073E-1
-8.623156E-1
-1.385640E+0
-1.908965E+0
-2.309154E+0
-2.678559E+0
-2.986397E+0
-3.201884E+0
-3.355803E+0
-3.386587E+0
-3.355803E+0
-3.232668E+0
-2.955614E+0
-2.555424E+0
-2.062884E+0
-1.508775E+0
-8.930994E-1
-2.774235E-1
2.459010E-1
6.768740E-1
9.539284E-1
1.169415E+0
1.292550E+0
1.323334E+0
1.230982E+0
1.015496E+0
6.460903E-1
1.843333E-1
-3.082073E-1
-8.007480E-1
-1.324073E+0
-1.878181E+0
-2.432289E+0
-2.955614E+0
-3.325019E+0
-3.571290E+0
-3.632857E+0
-3.571290E+0
-3.386587E+0
-3.109532E+0
-2.801695E+0
-2.463073E+0
-2.093667E+0
-1.662694E+0
-1.231721E+0
-8.315318E-1
-5.236939E-1
-3.082073E-1
-2.158560E-1
-2.158560E-1
-3.389911E-1
-4.929100E-1
-6.468291E-1
-8.007480E-1
-9.546670E-1
-1.077802E+0
-1.231721E+0
-1.416424E+0
-1.662694E+0
-1.908965E+0
-2.186019E+0
-2.463073E+0
-2.678559E+0
-2.770911E+0
-2.740127E+0
-2.678559E+0
-2.616992E+0
-2.493856E+0
-2.401505E+0
-2.247586E+0
-2.093667E+0
-1.939748E+0
-1.724262E+0
-1.539559E+0
-1.354856E+0
-1.200937E+0
-1.047018E+0
-9.238832E-1
-8.930994E-1
-9.238832E-1
-9.854507E-1
-1.047018E+0
-1.077802E+0
-1.139370E+0
-1.231721E+0
-1.354856E+0
-1.477992E+0
-1.631910E+0
-1.785829E+0
-1.939748E+0
-2.062884E+0
-2.186019E+0
-2.309154E+0
-2.339938E+0
-2.278370E+0
-2.186019E+0
-2.093667E+0
-2.093667E+0
-2.124451E+0
-2.186019E+0
-2.186019E+0
-2.124451E+0
-2.001316E+0
-1.755046E+0
-1.416424E+0
-9.546670E-1
-4.313425E-1
3.041434E-2
3.998200E-1
6.768740E-1
8.615767E-1
9.539284E-1
8.923608E-1
6.460903E-1
2.459010E-1
-2.466397E-1
-8.007480E-1
-1.416424E+0
-2.001316E+0
-2.524640E+0
-2.894046E+0
-3.078749E+0
-3.078749E+0
-2.924830E+0
-2.616992E+0
-2.155235E+0
-1.601127E+0
-9.546670E-1
-2.774235E-1
3.690362E-1
9.539284E-1
1.415685E+0
1.723523E+0
1.815875E+0
1.661956E+0
1.323334E+0
8.307930E-1
2.151172E-1
-3.697749E-1
-8.930994E-1
-1.262505E+0
-1.477992E+0
-1.508775E+0
-1.416424E+0
-1.200937E+0
-1.016235E+0
-8.623156E-1
-7.699642E-1
-7.083966E-1
-6.776128E-1
-7.083966E-1
-8.007480E-1
-9.238832E-1
-1.047018E+0
-1.108586E+0
-1.077802E+0
-1.016235E+0
-8.930994E-1
-7.083966E-1
-4.621263E-1
-1.235046E-1
1.843333E-1
4.921713E-1
7.076579E-1
8.000091E-1
8.307930E-1
7.384416E-1
5.845227E-1
3.998200E-1
2.151172E-1
-3.694296E-4
-1.850722E-1
-3.082073E-1
-3.697749E-1
-3.697749E-1
-2.774235E-1
-2.158560E-1
-1.235046E-1
3.041434E-2
2.766848E-1
6.153065E-1
9.847120E-1
1.354118E+0
1.692739E+0
1.908226E+0
2.031361E+0
2.031361E+0
1.939010E+0
1.785091E+0
1.600388E+0
1.354118E+0
1.077063E+0
7.692255E-1
4.921713E-1
2.151172E-1
3.041434E-2
-9.272075E-2
-1.850722E-1
-2.774235E-1
-2.774235E-1
-1.542884E-1
6.119812E-2
3.382524E-1
6.460903E-1
9.847120E-1
1.261766E+0
1.508037E+0
1.692739E+0
1.754307E+0
1.723523E+0
1.631172E+0
1.508037E+0
1.384901E+0
1.230982E+0
1.046280E+0
8.000091E-1
5.845227E-1
3.690362E-1
1.843333E-1
3.041434E-2
-6.193698E-2
-9.272075E-2
-6.193698E-2
6.119812E-2
2.459010E-1
4.921713E-1
7.384416E-1
9.539284E-1
1.107847E+0
1.200199E+0
1.261766E+0
1.292550E+0
1.323334E+0
1.354118E+0
1.384901E+0
1.446469E+0
1.477253E+0
1.508037E+0
1.446469E+0
1.354118E+0
1.230982E+0
1.138631E+0
1.107847E+0
1.046280E+0
9.539284E-1
8.307930E-1
6.460903E-1
3.690362E-1
6.119812E-2
-3.389911E-1
-7.083966E-1
-1.047018E+0
-1.324073E+0
-1.539559E+0
-1.631910E+0
-1.570343E+0
-1.385640E+0
-1.077802E+0
-6.468291E-1
-9.272075E-2
4.921713E-1
1.138631E+0
1.785091E+0
2.339199E+0
2.739388E+0
2.924091E+0
2.954875E+0
2.862523E+0
2.647037E+0
2.369983E+0
2.000577E+0
1.600388E+0
1.261766E+0
9.231445E-1
6.153065E-1
3.382524E-1
1.227658E-1
-9.272075E-2
-2.774235E-1
-4.929100E-1
-6.468291E-1
-7.391805E-1
-7.083966E-1
-6.468291E-1
-5.544777E-1
-4.313425E-1
-3.389911E-1
-2.158560E-1
-1.542884E-1
-1.235046E-1
-3.115320E-2
1.227658E-1
3.382524E-1
5.845227E-1
8.615767E-1
1.169415E+0
1.538820E+0
1.846658E+0
2.031361E+0
2.092928E+0
2.062145E+0
1.939010E+0
1.785091E+0
1.569604E+0
1.292550E+0
9.539284E-1
5.845227E-1
2.151172E-1
-1.850722E-1
-5.544777E-1
-8.623156E-1
-1.047018E+0
-1.170154E+0
-1.139370E+0
-9.854507E-1
-7.083966E-1
-2.774235E-1
2.151172E-1
7.692255E-1
1.354118E+0
1.908226E+0
2.400766E+0
2.862523E+0
3.201145E+0
3.416632E+0
3.447415E+0
3.293497E+0
2.985658E+0
2.462334E+0
1.815875E+0
1.077063E+0
3.690362E-1
-2.466397E-1
-7.391805E-1
-1.139370E+0
-1.447208E+0
-1.631910E+0
-1.724262E+0
-1.693478E+0
-1.539559E+0
-1.262505E+0
-8.930994E-1
-4.929100E-1
6.119812E-2
6.768740E-1
1.292550E+0
1.785091E+0
2.092928E+0
2.216064E+0
2.216064E+0
2.123712E+0
1.969793E+0
1.815875E+0
1.661956E+0
1.538820E+0
1.508037E+0
1.538820E+0
1.569604E+0
1.600388E+0
1.600388E+0
1.569604E+0
1.508037E+0
1.354118E+0
1.200199E+0
1.046280E+0
8.307930E-1
6.153065E-1
4.306037E-1
3.074685E-1
2.766848E-1
2.766848E-1
2.766848E-1
3.382524E-1
4.613875E-1
6.768740E-1
8.923608E-1
1.169415E+0
1.415685E+0
1.631172E+0
1.785091E+0
1.846658E+0
1.877442E+0
1.908226E+0
1.908226E+0
1.908226E+0
1.877442E+0
1.785091E+0
1.661956E+0
1.508037E+0
1.323334E+0
1.138631E+0
9.539284E-1
7.692255E-1
6.153065E-1
4.613875E-1
2.766848E-1
1.227658E-1
-3.115320E-2
-1.850722E-1
-3.082073E-1
-4.313425E-1
-5.852615E-1
-7.391805E-1
-8.623156E-1
-8.930994E-1
-8.007480E-1
-6.776128E-1
-4.929100E-1
-2.158560E-1
1.535496E-1
6.153065E-1
1.169415E+0
1.723523E+0
2.277631E+0
2.770172E+0
3.139577E+0
3.416632E+0
3.601335E+0
3.662902E+0
3.570550E+0
3.324280E+0
2.954875E+0
2.493118E+0
2.000577E+0
1.477253E+0
1.015496E+0
6.768740E-1
4.306037E-1
3.074685E-1
2.459010E-1
3.074685E-1
4.613875E-1
6.460903E-1
8.000091E-1
9.847120E-1
1.169415E+0
1.323334E+0
1.446469E+0
1.600388E+0
1.754307E+0
1.877442E+0
1.939010E+0
1.908226E+0
1.754307E+0
1.538820E+0
1.230982E+0
9.847120E-1
7.384416E-1
5.845227E-1
4.613875E-1
4.613875E-1
5.845227E-1
7.384416E-1
9.231445E-1
1.138631E+0
1.354118E+0
1.538820E+0
1.723523E+0
1.846658E+0
1.939010E+0
1.969793E+0
1.939010E+0
1.815875E+0
1.600388E+0
1.354118E+0
1.046280E+0
8.000091E-1
5.537390E-1
3.998200E-1
2.766848E-1
2.459010E-1
2.766848E-1
3.690362E-1
5.229551E-1
7.384416E-1
9.539284E-1
1.169415E+0
1.261766E+0
1.292550E+0
1.354118E+0
1.354118E+0
1.354118E+0
1.354118E+0
1.292550E+0
1.230982E+0
1.107847E+0
1.015496E+0
9.847120E-1
9.847120E-1
1.046280E+0
1.138631E+0
1.230982E+0
1.354118E+0
1.446469E+0
1.446469E+0
1.384901E+0
1.261766E+0
1.077063E+0
9.539284E-1
8.615767E-1
7.384416E-1
5.537390E-1
3.998200E-1
2.151172E-1
9.198189E-2
-3.694296E-4
-3.115320E-2
3.041434E-2
1.843333E-1
3.998200E-1
6.768740E-1
9.231445E-1
1.107847E+0
1.261766E+0
1.354118E+0
1.354118E+0
1.261766E+0
1.015496E+0
7.384416E-1
3.998200E-1
1.227658E-1
-6.193698E-2
-2.158560E-1
-2.774235E-1
-2.774235E-1
-2.158560E-1
-1.542884E-1
-1.235046E-1
-6.193698E-2
-3.694296E-4
6.119812E-2
9.198189E-2
6.119812E-2
9.198189E-2
1.843333E-1
3.074685E-1
3.998200E-1
4.306037E-1
4.306037E-1
4.306037E-1
4.613875E-1
5.537390E-1
6.460903E-1
7.692255E-1
9.539284E-1
1.107847E+0
1.230982E+0
1.292550E+0
1.230982E+0
1.169415E+0
1.046280E+0
8.615767E-1
6.153065E-1
3.074685E-1
-6.193698E-2
-4.929100E-1
-8.623156E-1
-1.200937E+0
-1.416424E+0
-1.631910E+0
-1.816613E+0
-1.939748E+0
-1.939748E+0
-1.816613E+0
-1.570343E+0
-1.293289E+0
-9.546670E-1
-5.544777E-1
-1.235046E-1
3.998200E-1
9.847120E-1
1.477253E+0
1.939010E+0
2.308415E+0
2.554685E+0
2.677821E+0
2.647037E+0
2.431550E+0
2.092928E+0
1.692739E+0
1.200199E+0
7.076579E-1
2.151172E-1
-2.466397E-1
-7.083966E-1
-1.139370E+0
-1.477992E+0
-1.785829E+0
-2.062884E+0
-2.247586E+0
-2.339938E+0
-2.401505E+0
-2.339938E+0
-2.247586E+0
-2.062884E+0
-1.816613E+0
-1.570343E+0
-1.293289E+0
-1.047018E+0
-8.007480E-1
-5.236939E-1
-2.158560E-1
9.198189E-2
3.690362E-1
5.845227E-1
7.076579E-1
7.692255E-1
7.384416E-1
6.460903E-1
4.921713E-1
3.074685E-1
6.119812E-2
-1.850722E-1
-4.621263E-1
-8.007480E-1
-1.139370E+0
-1.447208E+0
-1.693478E+0
-1.878181E+0
-1.939748E+0
-1.878181E+0
-1.755046E+0
-1.570343E+0
-1.354856E+0
-1.139370E+0
-8.930994E-1
-6.160453E-1
-2.774235E-1
3.041434E-2
3.382524E-1
5.229551E-1
6.460903E-1
6.768740E-1
6.153065E-1
4.921713E-1
3.382524E-1
1.535496E-1
-6.193698E-2
-3.082073E-1
-5.544777E-1
-8.007480E-1
-1.016235E+0
-1.262505E+0
-1.508775E+0
-1.693478E+0
-1.847397E+0
-2.001316E+0
-2.124451E+0
-2.216803E+0
-2.247586E+0
-2.155235E+0
-2.001316E+0
-1.785829E+0
-1.539559E+0
-1.231721E+0
-9.546670E-1
-7.083966E-1
-4.313425E-1
-1.235046E-1
1.227658E-1
3.074685E-1
3.690362E-1
3.998200E-1
3.382524E-1
2.459010E-1
6.119812E-2
-1.235046E-1
-3.697749E-1
-6.160453E-1
-8.007480E-1
-9.546670E-1
-1.016235E+0
-1.077802E+0
-1.108586E+0
-1.077802E+0
-1.047018E+0
-9.546670E-1
-8.315318E-1
-7.391805E-1
-6.468291E-1
-5.236939E-1
-3.697749E-1
-1.850722E-1
-3.694296E-4
1.843333E-1
3.382524E-1
4.306037E-1
5.537390E-1
6.153065E-1
7.076579E-1
7.384416E-1
7.692255E-1
7.692255E-1
7.076579E-1
6.460903E-1
4.921713E-1
3.382524E-1
1.535496E-1
-3.694296E-4
-1.235046E-1
-2.466397E-1
-3.389911E-1
-4.313425E-1
-5.236939E-1
-5.852615E-1
-6.776128E-1
-7.083966E-1
-7.083966E-1
-6.468291E-1
-5.236939E-1
-3.697749E-1
-1.850722E-1
-3.115320E-2
1.227658E-1
1.843333E-1
2.151172E-1
1.227658E-1
3.041434E-2
-6.193698E-2
-1.542884E-1
-2.158560E-1
-2.158560E-1
-1.850722E-1
-9.272075E-2
3.041434E-2
1.227658E-1
1.843333E-1
2.151172E-1
2.151172E-1
1.843333E-1
1.843333E-1
1.227658E-1
9.198189E-2
6.119812E-2
9.198189E-2
1.843333E-1
3.074685E-1
4.306037E-1
5.537390E-1
6.768740E-1
7.692255E-1
8.000091E-1
7.384416E-1
6.153065E-1
4.306037E-1
2.459010E-1
3.041434E-2
-1.542884E-1
-3.389911E-1
-4.313425E-1
-4.313425E-1
-3.697749E-1
-3.082073E-1
-2.466397E-1
-1.850722E-1
-1.235046E-1
-9.272075E-2
-3.115320E-2
-3.694296E-4
3.041434E-2
6.119812E-2
9.198189E-2
1.843333E-1
2.766848E-1
3.690362E-1
4.613875E-1
4.613875E-1
4.613875E-1
4.306037E-1
4.306037E-1
4.306037E-1
3.998200E-1
3.690362E-1
3.690362E-1
4.306037E-1
5.229551E-1
6.460903E-1
7.384416E-1
7.384416E-1
7.384416E-1
7.076579E-1
6.153065E-1
4.306037E-1
2.459010E-1
3.041434E-2
-1.542884E-1
-2.774235E-1
-3.389911E-1
-3.697749E-1
-3.082073E-1
-2.466397E-1
-1.542884E-1
-3.694296E-4
1.843333E-1
3.690362E-1
5.537390E-1
6.768740E-1
7.384416E-1
8.307930E-1
8.923608E-1
8.923608E-1
8.923608E-1
8.307930E-1
7.692255E-1
6.768740E-1
5.537390E-1
3.690362E-1
1.535496E-1
-1.235046E-1
-3.697749E-1
-5.852615E-1
-7.083966E-1
-7.699642E-1
-7.391805E-1
-6.468291E-1
-4.313425E-1
-2.158560E-1
-3.115320E-2
1.535496E-1
2.766848E-1
3.998200E-1
4.921713E-1
5.229551E-1
5.229551E-1
4.921713E-1
3.690362E-1
2.151172E-1
3.041434E-2
-1.542884E-1
-3.697749E-1
-5.852615E-1
-7.699642E-1
-8.930994E-1
-9.546670E-1
-9.854507E-1
-9.854507E-1
-9.854507E-1
-1.016235E+0
-1.047018E+0
-1.077802E+0
-1.077802E+0
-1.016235E+0
-8.930994E-1
-7.699642E-1
-6.468291E-1
-5.236939E-1
-3.697749E-1
-2.466397E-1
-1.542884E-1
-1.542884E-1
-1.542884E-1
-1.850722E-1
-1.850722E-1
-1.235046E-1
-9.272075E-2
-9.272075E-2
-9.272075E-2
-9.272075E-2
-9.272075E-2
-6.193698E-2
-3.115320E-2
-3.115320E-2
-6.193698E-2
-9.272075E-2
-1.542884E-1
-2.466397E-1
-3.389911E-1
-4.621263E-1
-6.776128E-1
-9.238832E-1
-1.170154E+0
-1.385640E+0
-1.539559E+0
-1.662694E+0
-1.693478E+0
-1.631910E+0
-1.508775E+0
-1.354856E+0
-1.139370E+0
-9.546670E-1
-8.007480E-1
-6.776128E-1
-5.544777E-1
-4.313425E-1
-3.082073E-1
-2.158560E-1
-2.158560E-1
-3.082073E-1
-4.313425E-1
-6.160453E-1
-8.315318E-1
-1.047018E+0
-1.262505E+0
-1.477992E+0
-1.662694E+0
-1.908965E+0
-2.124451E+0
-2.339938E+0
-2.493856E+0
-2.586208E+0
-2.647776E+0
-2.616992E+0
-2.524640E+0
-2.339938E+0
-2.093667E+0
-1.847397E+0
-1.601127E+0
-1.416424E+0
-1.293289E+0
-1.200937E+0
-1.077802E+0
-9.546670E-1
-9.238832E-1
-9.546670E-1
-1.016235E+0
-1.047018E+0
-1.077802E+0
-1.108586E+0
-1.077802E+0
-1.016235E+0
-8.930994E-1
-8.315318E-1
-8.315318E-1
-8.930994E-1
-9.854507E-1
-1.047018E+0
-1.139370E+0
-1.231721E+0
-1.293289E+0
-1.324073E+0
-1.324073E+0
-1.262505E+0
-1.139370E+0
-9.854507E-1
-7.699642E-1
-6.160453E-1
-4.621263E-1
-2.774235E-1
-6.193698E-2
1.227658E-1
2.459010E-1
2.766848E-1
2.459010E-1
1.843333E-1
1.843333E-1
1.535496E-1
3.041434E-2
-1.542884E-1
-4.005587E-1
-6.160453E-1
-7.699642E-1
-9.238832E-1
-1.108586E+0
-1.262505E+0
-1.324073E+0
-1.293289E+0
-1.200937E+0
-1.077802E+0
-9.546670E-1
-9.238832E-1
-8.623156E-1
-7.391805E-1
-5.544777E-1
-3.389911E-1
-2.158560E-1
-1.542884E-1
-9.272075E-2
-3.115320E-2
9.198189E-2
1.843333E-1
3.074685E-1
3.998200E-1
4.613875E-1
5.229551E-1
5.845227E-1
6.153065E-1
5.845227E-1
4.613875E-1
3.074685E-1
1.843333E-1
9.198189E-2
-3.115320E-2
-1.235046E-1
-2.158560E-1
-2.466397E-1
-2.466397E-1
-2.466397E-1
-2.774235E-1
-2.774235E-1
-2.774235E-1
-3.082073E-1
-3.082073E-1
-3.697749E-1
-4.313425E-1
-5.236939E-1
-5.544777E-1
-5.236939E-1
-4.621263E-1
-4.313425E-1
-4.621263E-1
-4.929100E-1
-5.236939E-1
-5.236939E-1
-5.236939E-1
-4.313425E-1
-3.082073E-1
-2.158560E-1
-9.272075E-2
3.041434E-2
1.227658E-1
2.151172E-1
2.151172E-1
2.151172E-1
1.843333E-1
2.151172E-1
1.843333E-1
1.227658E-1
3.041434E-2
-6.193698E-2
-1.542884E-1
-2.466397E-1
-3.389911E-1
-4.621263E-1
-6.160453E-1
-7.699642E-1
-8.930994E-1
-9.546670E-1
-9.238832E-1
-8.315318E-1
-7.083966E-1
-5.852615E-1
-4.929100E-1
-3.697749E-1
-2.774235E-1
-2.466397E-1
-2.466397E-1
-2.774235E-1
-3.389911E-1
-4.005587E-1
-4.621263E-1
-5.544777E-1
-6.160453E-1
-6.468291E-1
-5.544777E-1
-3.389911E-1
-1.235046E-1
9.198189E-2
2.766848E-1
3.690362E-1
3.690362E-1
3.074685E-1
2.151172E-1
9.198189E-2
-3.694296E-4
-9.272075E-2
-1.850722E-1
-2.466397E-1
-2.774235E-1
-3.082073E-1
-3.082073E-1
-2.158560E-1
-9.272075E-2
1.227658E-1
3.074685E-1
4.921713E-1
6.460903E-1
8.000091E-1
9.231445E-1
9.539284E-1
9.539284E-1
8.923608E-1
8.000091E-1
6.460903E-1
3.998200E-1
1.227658E-1
-9.272075E-2
-2.774235E-1
-4.005587E-1
-5.544777E-1
-6.776128E-1
-8.007480E-1
-8.930994E-1
-9.854507E-1
-1.047018E+0
-1.108586E+0
-1.170154E+0
-1.262505E+0
-1.354856E+0
-1.416424E+0
-1.447208E+0
-1.354856E+0
-1.262505E+0
-1.108586E+0
-9.546670E-1
-7.699642E-1
-5.544777E-1
-3.082073E-1
-3.694296E-4
2.766848E-1
5.537390E-1
7.692255E-1
9.231445E-1
9.847120E-1
9.539284E-1
7.692255E-1
4.613875E-1
9.198189E-2
-3.082073E-1
-7.083966E-1
-1.047018E+0
-1.324073E+0
-1.601127E+0
-1.785829E+0
-1.939748E+0
-2.032100E+0
-1.970532E+0
-1.755046E+0
-1.385640E+0
-9.546670E-1
-4.929100E-1
-3.694296E-4
4.306037E-1
7.692255E-1
1.015496E+0
1.138631E+0
1.138631E+0
1.046280E+0
9.231445E-1
8.307930E-1
7.384416E-1
6.153065E-1
4.306037E-1
1.535496E-1
-1.542884E-1
-4.929100E-1
-7.391805E-1
-8.623156E-1
-8.315318E-1
-7.391805E-1
-6.468291E-1
-5.544777E-1
-4.621263E-1
-3.389911E-1
-1.542884E-1
6.119812E-2
3.074685E-1
4.613875E-1
5.845227E-1
6.460903E-1
7.076579E-1
6.153065E-1
3.998200E-1
1.535496E-1
-6.193698E-2
-1.542884E-1
-1.850722E-1
-1.850722E-1
-2.158560E-1
-2.774235E-1
-3.082073E-1
-3.389911E-1
-3.389911E-1
-3.389911E-1
-3.697749E-1
-3.697749E-1
-3.697749E-1
-2.774235E-1
-1.850722E-1
-3.694296E-4
1.843333E-1
3.690362E-1
4.921713E-1
5.537390E-1
5.845227E-1
5.845227E-1
5.845227E-1
5.845227E-1
6.460903E-1
7.692255E-1
9.539284E-1
1.138631E+0
1.323334E+0
1.446469E+0
1.569604E+0
1.661956E+0
1.723523E+0
1.723523E+0
1.631172E+0
1.446469E+0
1.292550E+0
1.138631E+0
1.015496E+0
9.539284E-1
9.539284E-1
9.231445E-1
9.539284E-1
9.847120E-1
1.046280E+0
1.107847E+0
1.107847E+0
1.077063E+0
1.046280E+0
1.015496E+0
1.015496E+0
1.015496E+0
9.539284E-1
9.539284E-1
9.539284E-1
1.015496E+0
1.138631E+0
1.169415E+0
1.169415E+0
1.107847E+0
1.046280E+0
9.231445E-1
8.923608E-1
9.231445E-1
1.077063E+0
1.261766E+0
1.477253E+0
1.661956E+0
1.815875E+0
1.877442E+0
1.908226E+0
1.846658E+0
1.815875E+0
1.846658E+0
1.939010E+0
2.031361E+0
2.154496E+0
2.308415E+0
2.431550E+0
2.523902E+0
2.554685E+0
2.462334E+0
2.308415E+0
2.092928E+0
1.877442E+0
1.692739E+0
1.477253E+0
1.323334E+0
1.200199E+0
1.138631E+0
1.169415E+0
1.261766E+0
1.323334E+0
1.354118E+0
1.415685E+0
1.538820E+0
1.661956E+0
1.785091E+0
1.846658E+0
1.939010E+0
2.000577E+0
2.031361E+0
1.969793E+0
1.908226E+0
1.846658E+0
1.785091E+0
1.692739E+0
1.538820E+0
1.292550E+0
1.077063E+0
8.307930E-1
6.153065E-1
3.998200E-1
1.843333E-1
6.119812E-2
-3.115320E-2
-3.694296E-4
6.119812E-2
1.535496E-1
2.459010E-1
2.766848E-1
3.074685E-1
3.382524E-1
4.306037E-1
5.845227E-1
7.076579E-1
8.307930E-1
9.539284E-1
1.015496E+0
1.077063E+0
1.169415E+0
1.200199E+0
1.138631E+0
1.015496E+0
9.231445E-1
8.307930E-1
7.384416E-1
5.845227E-1
4.613875E-1
3.074685E-1
2.151172E-1
1.535496E-1
1.535496E-1
2.151172E-1
2.766848E-1
3.382524E-1
4.306037E-1
5.229551E-1
5.845227E-1
6.153065E-1
6.460903E-1
6.768740E-1
7.076579E-1
7.076579E-1
6.768740E-1
5.537390E-1
3.690362E-1
1.843333E-1
9.198189E-2
3.041434E-2
3.041434E-2
6.119812E-2
1.227658E-1
1.535496E-1
2.151172E-1
3.382524E-1
4.613875E-1
5.537390E-1
5.845227E-1
5.537390E-1
5.229551E-1
4.921713E-1
4.613875E-1
3.998200E-1
2.459010E-1
1.227658E-1
-3.694296E-4
-9.272075E-2
-1.850722E-1
-3.082073E-1
-4.005587E-1
-4.005587E-1
-3.697749E-1
-3.082073E-1
-1.850722E-1
-3.694296E-4
2.459010E-1
5.229551E-1
7.692255E-1
9.539284E-1
1.107847E+0
1.200199E+0
1.261766E+0
1.261766E+0
1.200199E+0
1.046280E+0
9.539284E-1
8.615767E-1
8.307930E-1
8.307930E-1
8.000091E-1
7.692255E-1
7.076579E-1
5.845227E-1
3.998200E-1
2.459010E-1
6.119812E-2
-9.272075E-2
-2.158560E-1
-2.774235E-1
-3.389911E-1
-3.082073E-1
-2.466397E-1
-1.542884E-1
-3.115320E-2
1.227658E-1
2.459010E-1
3.690362E-1
5.229551E-1
6.153065E-1
6.768740E-1
7.076579E-1
7.076579E-1
6.460903E-1
6.153065E-1
6.153065E-1
6.460903E-1
6.768740E-1
6.153065E-1
4.921713E-1
3.074685E-1
1.227658E-1
-6.193698E-2
-1.542884E-1
-1.850722E-1
-1.850722E-1
-6.193698E-2
9.198189E-2
3.074685E-1
5.537390E-1
8.615767E-1
1.138631E+0
1.354118E+0
1.538820E+0
1.600388E+0
1.569604E+0
1.446469E+0
1.230982E+0
1.015496E+0
8.000091E-1
6.460903E-1
4.921713E-1
3.998200E-1
3.382524E-1
2.766848E-1
2.766848E-1
3.382524E-1
3.998200E-1
4.921713E-1
6.460903E-1
8.615767E-1
1.077063E+0
1.230982E+0
1.384901E+0
1.477253E+0
1.508037E+0
1.446469E+0
1.292550E+0
1.138631E+0
9.539284E-1
8.307930E-1
7.384416E-1
7.384416E-1
8.000091E-1
9.539284E-1
1.107847E+0
1.261766E+0
1.446469E+0
1.661956E+0
1.846658E+0
1.969793E+0
2.031361E+0
2.062145E+0
2.031361E+0
1.939010E+0
1.785091E+0
1.600388E+0
1.446469E+0
1.323334E+0
1.200199E+0
1.138631E+0
1.107847E+0
1.107847E+0
1.107847E+0
1.138631E+0
1.292550E+0
1.477253E+0
1.692739E+0
1.939010E+0
2.154496E+0
2.369983E+0
2.554685E+0
2.708604E+0
2.770172E+0
2.800956E+0
2.770172E+0
2.708604E+0
2.585469E+0
2.431550E+0
2.246848E+0
2.062145E+0
1.939010E+0
1.846658E+0
1.785091E+0
1.754307E+0
1.754307E+0
1.815875E+0
1.908226E+0
2.062145E+0
2.185280E+0
2.308415E+0
2.400766E+0
2.462334E+0
2.554685E+0
2.616253E+0
2.647037E+0
2.647037E+0
2.708604E+0
2.770172E+0
2.831739E+0
2.831739E+0
2.800956E+0
2.800956E+0
2.831739E+0
2.893307E+0
2.985658E+0
3.016442E+0
3.016442E+0
2.985658E+0
2.924091E+0
2.800956E+0
2.739388E+0
2.708604E+0
2.739388E+0
2.831739E+0
2.954875E+0
3.108793E+0
3.293497E+0
3.416632E+0
3.478199E+0
3.539767E+0
3.539767E+0
3.570550E+0
3.570550E+0
3.508983E+0
3.355064E+0
3.139577E+0
2.924091E+0
2.739388E+0
2.616253E+0
2.523902E+0
2.400766E+0
2.308415E+0
2.246848E+0
2.216064E+0
2.277631E+0
2.339199E+0
2.339199E+0
2.339199E+0
2.308415E+0
2.308415E+0
2.339199E+0
2.431550E+0
2.554685E+0
2.647037E+0
2.770172E+0
2.862523E+0
2.985658E+0
3.078010E+0
3.139577E+0
3.201145E+0
3.293497E+0
3.385848E+0
3.447415E+0
3.478199E+0
3.478199E+0
3.447415E+0
3.416632E+0
3.385848E+0
3.355064E+0
3.355064E+0
3.293497E+0
3.231928E+0
3.078010E+0
2.862523E+0
2.616253E+0
2.308415E+0
2.000577E+0
1.723523E+0
1.415685E+0
1.107847E+0
8.307930E-1
6.768740E-1
6.153065E-1
6.460903E-1
7.076579E-1
8.000091E-1
9.539284E-1
1.261766E+0
1.631172E+0
2.092928E+0
2.493118E+0
2.800956E+0
3.047226E+0
3.201145E+0
3.231928E+0
3.139577E+0
2.924091E+0
2.677821E+0
2.431550E+0
2.216064E+0
2.092928E+0
2.000577E+0
1.908226E+0
1.785091E+0
1.754307E+0
1.846658E+0
2.000577E+0
2.123712E+0
2.216064E+0
2.246848E+0
2.216064E+0
2.123712E+0
2.000577E+0
1.877442E+0
1.692739E+0
1.538820E+0
1.384901E+0
1.230982E+0
1.138631E+0
1.077063E+0
1.077063E+0
1.107847E+0
1.200199E+0
1.292550E+0
1.384901E+0
1.477253E+0
1.569604E+0
1.661956E+0
1.785091E+0
1.908226E+0
1.969793E+0
1.969793E+0
1.939010E+0
1.908226E+0
1.815875E+0
1.723523E+0
1.600388E+0
1.477253E+0
1.384901E+0
1.292550E+0
1.200199E+0
1.107847E+0
1.077063E+0
1.077063E+0
1.138631E+0
1.200199E+0
1.323334E+0
1.477253E+0
1.631172E+0
1.754307E+0
1.877442E+0
1.939010E+0
1.969793E+0
1.939010E+0
1.846658E+0
1.692739E+0
1.538820E+0
1.354118E+0
1.138631E+0
9.539284E-1
8.307930E-1
8.000091E-1
7.384416E-1
6.768740E-1
6.153065E-1
5.845227E-1
5.537390E-1
5.537390E-1
5.537390E-1
5.845227E-1
6.460903E-1
7.384416E-1
8.000091E-1
8.923608E-1
9.847120E-1
1.107847E+0
1.261766E+0
1.415685E+0
1.569604E+0
1.723523E+0
1.877442E+0
1.969793E+0
2.000577E+0
1.939010E+0
1.846658E+0
1.723523E+0
1.600388E+0
1.508037E+0
1.354118E+0
1.200199E+0
1.046280E+0
9.231445E-1
8.000091E-1
6.153065E-1
4.613875E-1
2.766848E-1
1.843333E-1
1.535496E-1
1.535496E-1
1.535496E-1
1.843333E-1
2.151172E-1
2.459010E-1
3.382524E-1
4.306037E-1
5.229551E-1
6.153065E-1
6.768740E-1
7.076579E-1
7.692255E-1
8.000091E-1
8.000091E-1
7.692255E-1
7.692255E-1
7.692255E-1
8.000091E-1
8.000091E-1
8.000091E-1
7.076579E-1
6.153065E-1
5.229551E-1
4.306037E-1
3.382524E-1
3.074685E-1
3.074685E-1
3.074685E-1
2.766848E-1
2.459010E-1
1.843333E-1
9.198189E-2
-3.115320E-2
-2.158560E-1
-4.005587E-1
-5.236939E-1
-6.160453E-1
-6.776128E-1
-6.776128E-1
-6.160453E-1
-5.236939E-1
-4.005587E-1
-2.774235E-1
-1.542884E-1
-6.193698E-2
3.041434E-2
1.227658E-1
1.843333E-1
2.459010E-1
3.074685E-1
3.382524E-1
3.382524E-1
2.766848E-1
1.535496E-1
-3.115320E-2
-2.158560E-1
-4.005587E-1
-5.236939E-1
-5.852615E-1
-6.776128E-1
-7.699642E-1
-8.007480E-1
-8.007480E-1
-7.391805E-1
-6.468291E-1
-6.160453E-1
-5.544777E-1
-4.621263E-1
-3.697749E-1
-3.082073E-1
-3.389911E-1
-4.313425E-1
-5.852615E-1
-7.391805E-1
-8.623156E-1
-9.854507E-1
-1.077802E+0
-1.170154E+0
-1.231721E+0
-1.262505E+0
-1.262505E+0
-1.231721E+0
-1.170154E+0
-1.108586E+0
-9.854507E-1
-8.315318E-1
-7.083966E-1
-5.544777E-1
-4.005587E-1
-3.082073E-1
-2.158560E-1
-1.850722E-1
-1.850722E-1
-1.850722E-1
-1.850722E-1
-2.158560E-1
-2.466397E-1
-2.774235E-1
-3.082073E-1
-4.005587E-1
-4.621263E-1
-5.544777E-1
-6.468291E-1
-7.699642E-1
-9.238832E-1
-1.016235E+0
-1.108586E+0
-1.139370E+0
-1.200937E+0
-1.262505E+0
-1.231721E+0
-1.139370E+0
-1.047018E+0
-9.546670E-1
-8.623156E-1
-8.007480E-1
-7.391805E-1
-7.083966E-1
-7.391805E-1
-8.007480E-1
-8.623156E-1
-9.238832E-1
-1.016235E+0
-1.077802E+0
-1.139370E+0
-1.108586E+0
-1.108586E+0
-1.108586E+0
-1.170154E+0
-1.200937E+0
-1.170154E+0
-1.077802E+0
-9.546670E-1
-7.699642E-1
-6.160453E-1
-4.313425E-1
-3.082073E-1
-2.158560E-1
-9.272075E-2
-3.115320E-2
-3.694296E-4
-3.694296E-4
-3.694296E-4
-3.694296E-4
-3.694296E-4
-3.115320E-2
-1.235046E-1
-2.158560E-1
-2.774235E-1
-3.697749E-1
-4.621263E-1
-5.544777E-1
-6.160453E-1
-6.776128E-1
-7.391805E-1
-8.007480E-1
-8.315318E-1
-8.930994E-1
-8.930994E-1
-8.623156E-1
-8.007480E-1
-7.083966E-1
-5.852615E-1
-4.313425E-1
-2.466397E-1
-1.235046E-1
-3.115320E-2
-3.694296E-4
6.119812E-2
1.227658E-1
2.151172E-1
2.151172E-1
1.843333E-1
1.227658E-1
6.119812E-2
-3.115320E-2
-1.542884E-1
-2.774235E-1
-4.313425E-1
-5.236939E-1
-5.852615E-1
-6.468291E-1
-6.776128E-1
-7.083966E-1
-7.391805E-1
-7.391805E-1
-7.391805E-1
-7.083966E-1
-6.776128E-1
-5.852615E-1
-5.236939E-1
-4.621263E-1
-4.313425E-1
-3.697749E-1
-2.774235E-1
-1.850722E-1
-9.272075E-2
-6.193698E-2
-9.272075E-2
-9.272075E-2
-9.272075E-2
-1.542884E-1
-2.466397E-1
-4.005587E-1
-5.544777E-1
-7.391805E-1
-8.930994E-1
-1.047018E+0
-1.170154E+0
-1.293289E+0
-1.385640E+0
-1.385640E+0
-1.324073E+0
-1.293289E+0
-1.293289E+0
-1.262505E+0
-1.170154E+0
-1.047018E+0
-9.238832E-1
-8.315318E-1
-7.083966E-1
-5.236939E-1
-3.389911E-1
-1.542884E-1
3.041434E-2
1.843333E-1
2.766848E-1
3.382524E-1
3.690362E-1
3.382524E-1
2.459010E-1
9.198189E-2
-3.115320E-2
-1.850722E-1
-3.082073E-1
-4.621263E-1
-6.160453E-1
-8.007480E-1
-1.047018E+0
-1.231721E+0
-1.416424E+0
-1.570343E+0
-1.662694E+0
-1.662694E+0
-1.570343E+0
-1.447208E+0
-1.324073E+0
-1.170154E+0
-1.016235E+0
-8.315318E-1
-6.468291E-1
-5.236939E-1
-4.313425E-1
-3.697749E-1
-3.389911E-1
-3.389911E-1
-3.389911E-1
-3.697749E-1
-4.313425E-1
-5.544777E-1
-7.083966E-1
-8.315318E-1
-9.854507E-1
-1.108586E+0
-1.231721E+0
-1.354856E+0
-1.477992E+0
-1.570343E+0
-1.601127E+0
-1.539559E+0
-1.447208E+0
-1.354856E+0
-1.262505E+0
-1.231721E+0
-1.262505E+0
-1.262505E+0
-1.324073E+0
-1.354856E+0
-1.416424E+0
-1.508775E+0
-1.631910E+0
-1.785829E+0
-1.939748E+0
-2.062884E+0
-2.124451E+0
-2.124451E+0
-2.032100E+0
-1.878181E+0
-1.693478E+0
-1.477992E+0
-1.262505E+0
-1.047018E+0
-8.623156E-1
-6.776128E-1
-5.544777E-1
-5.544777E-1
-5.852615E-1
-6.468291E-1
-7.699642E-1
-9.546670E-1
-1.262505E+0
-1.539559E+0
-1.816613E+0
-2.032100E+0
-2.155235E+0
-2.186019E+0
-2.186019E+0
-2.124451E+0
-2.032100E+0
-1.878181E+0
-1.724262E+0
-1.601127E+0
-1.508775E+0
-1.385640E+0
-1.324073E+0
-1.262505E+0
-1.262505E+0
-1.293289E+0
-1.324073E+0
-1.354856E+0
-1.354856E+0
-1.354856E+0
-1.385640E+0
-1.416424E+0
-1.477992E+0
-1.477992E+0
-1.447208E+0
-1.416424E+0
-1.385640E+0
-1.447208E+0
-1.477992E+0
-1.477992E+0
-1.477992E+0
-1.477992E+0
-1.508775E+0
-1.508775E+0
-1.508775E+0
-1.508775E+0
-1.477992E+0
-1.539559E+0
-1.570343E+0
-1.631910E+0
-1.693478E+0
-1.785829E+0
-1.816613E+0
-1.816613E+0
-1.755046E+0
-1.724262E+0
-1.693478E+0
-1.662694E+0
-1.601127E+0
-1.539559E+0
-1.508775E+0
-1.508775E+0
-1.539559E+0
-1.601127E+0
-1.631910E+0
-1.662694E+0
-1.631910E+0
-1.570343E+0
-1.539559E+0
-1.508775E+0
-1.447208E+0
-1.385640E+0
-1.262505E+0
-1.108586E+0
-1.016235E+0
-9.546670E-1
-8.623156E-1
-7.083966E-1
-5.236939E-1
-3.697749E-1
-2.774235E-1
-2.466397E-1
-2.158560E-1
-2.158560E-1
-2.158560E-1
-3.389911E-1
-4.929100E-1
-6.468291E-1
-7.699642E-1
-8.623156E-1
-9.546670E-1
-1.016235E+0
-1.077802E+0
-1.139370E+0
-1.170154E+0
-1.200937E+0
-1.200937E+0
-1.170154E+0
-1.108586E+0
-1.077802E+0
-1.016235E+0
-9.546670E-1
-9.546670E-1
-9.854507E-1
-1.047018E+0
-1.077802E+0
-1.108586E+0
-1.077802E+0
-1.047018E+0
-9.546670E-1
-8.930994E-1
-7.699642E-1
-6.776128E-1
-5.852615E-1
-4.929100E-1
-3.389911E-1
-1.235046E-1
6.119812E-2
2.151172E-1
3.690362E-1
4.613875E-1
5.229551E-1
4.921713E-1
4.306037E-1
3.074685E-1
1.843333E-1
9.198189E-2
-3.694296E-4
-9.272075E-2
-1.850722E-1
-2.774235E-1
-3.697749E-1
-4.621263E-1
-5.544777E-1
-6.468291E-1
-7.083966E-1
-8.007480E-1
-8.315318E-1
-8.930994E-1
-9.546670E-1
-1.016235E+0
-1.016235E+0
-9.854507E-1
-9.238832E-1
-8.930994E-1
-8.315318E-1
-8.315318E-1
-8.007480E-1
-8.007480E-1
-8.007480E-1
-7.699642E-1
-7.391805E-1
-7.391805E-1
-7.391805E-1
-7.083966E-1
-6.468291E-1
-5.852615E-1
-5.236939E-1
-4.313425E-1
-3.697749E-1
-3.389911E-1
-3.389911E-1
-3.389911E-1
-3.697749E-1
-4.313425E-1
-4.621263E-1
-5.236939E-1
-6.160453E-1
-7.391805E-1
-8.623156E-1
-9.854507E-1
-1.077802E+0
-1.139370E+0
-1.170154E+0
-1.200937E+0
-1.170154E+0
-1.139370E+0
-1.077802E+0
-1.016235E+0
-9.546670E-1
-8.623156E-1
-8.007480E-1
-7.391805E-1
-6.160453E-1
-5.544777E-1
-5.544777E-1
-6.468291E-1
-7.391805E-1
-8.623156E-1
-9.854507E-1
-1.108586E+0
-1.200937E+0
-1.293289E+0
-1.324073E+0
-1.293289E+0
-1.231721E+0
-1.200937E+0
-1.108586E+0
-1.016235E+0
-8.623156E-1
-6.468291E-1
-4.621263E-1
-3.082073E-1
-2.158560E-1
-1.542884E-1
-1.235046E-1
-1.542884E-1
-2.774235E-1
-4.005587E-1
-4.621263E-1
-5.544777E-1
-6.468291E-1
-7.699642E-1
-8.930994E-1
-9.854507E-1
-1.108586E+0
-1.231721E+0
-1.293289E+0
-1.293289E+0
-1.262505E+0
-1.200937E+0
-1.139370E+0
-1.047018E+0
-9.854507E-1
-9.238832E-1
-9.546670E-1
-9.854507E-1
-1.016235E+0
-1.016235E+0
-1.047018E+0
-1.108586E+0
-1.139370E+0
-1.139370E+0
-1.139370E+0
-1.139370E+0
-1.139370E+0
-1.139370E+0
-1.108586E+0
-1.108586E+0
-1.047018E+0
-9.546670E-1
-8.623156E-1
-8.315318E-1
-8.007480E-1
-7.699642E-1
-7.083966E-1
-6.776128E-1
-6.468291E-1
-6.160453E-1
-5.852615E-1
-5.544777E-1
-5.236939E-1
-4.621263E-1
-4.313425E-1
-4.005587E-1
-4.005587E-1
-4.313425E-1
-4.929100E-1
-5.236939E-1
-5.852615E-1
-6.468291E-1
-7.083966E-1
-7.699642E-1
-8.623156E-1
-9.546670E-1
-1.077802E+0
-1.139370E+0
-1.231721E+0
-1.262505E+0
-1.262505E+0
-1.231721E+0
-1.231721E+0
-1.200937E+0
-1.108586E+0
-1.016235E+0
-9.546670E-1
-8.623156E-1
-7.699642E-1
-6.776128E-1
-5.852615E-1
-4.929100E-1
-4.313425E-1
-3.389911E-1
-2.466397E-1
-2.158560E-1
-1.850722E-1
-1.850722E-1
-2.158560E-1
-3.082073E-1
-4.313425E-1
-5.544777E-1
-6.468291E-1
-7.083966E-1
-7.391805E-1
-7.391805E-1
-7.391805E-1
-7.083966E-1
-6.776128E-1
-6.776128E-1
-6.776128E-1
-6.468291E-1
-5.852615E-1
-5.544777E-1
-5.236939E-1
-5.236939E-1
-5.236939E-1
-5.236939E-1
-4.929100E-1
-4.621263E-1
-3.697749E-1
-2.774235E-1
-2.158560E-1
-1.542884E-1
-9.272075E-2
-6.193698E-2
-6.193698E-2
-6.193698E-2
-6.193698E-2
-6.193698E-2
-3.115320E-2
-3.694296E-4
-3.694296E-4
-3.694296E-4
3.041434E-2
3.041434E-2
-3.694296E-4
-9.272075E-2
-2.774235E-1
-4.313425E-1
-5.852615E-1
-6.776128E-1
-7.699642E-1
-8.623156E-1
-9.238832E-1
-9.546670E-1
-8.930994E-1
-8.007480E-1
-7.391805E-1
-6.468291E-1
-4.929100E-1
-3.082073E-1
-1.542884E-1
-3.115320E-2
3.041434E-2
-3.694296E-4
-3.694296E-4
-3.694296E-4
-3.694296E-4
-3.694296E-4
-6.193698E-2
-1.850722E-1
-3.389911E-1
-4.929100E-1
-6.776128E-1
-8.623156E-1
-1.047018E+0
-1.200937E+0
-1.293289E+0
-1.324073E+0
-1.293289E+0
-1.231721E+0
-1.108586E+0
-9.854507E-1
-8.315318E-1
-6.776128E-1
-5.236939E-1
-3.389911E-1
-1.850722E-1
-3.694296E-4
9.198189E-2
9.198189E-2
-3.115320E-2
-1.542884E-1
-3.082073E-1
-4.621263E-1
-6.160453E-1
-7.699642E-1
-8.623156E-1
-9.546670E-1
-1.047018E+0
-1.170154E+0
-1.262505E+0
-1.324073E+0
-1.324073E+0
-1.293289E+0
-1.231721E+0
-1.170154E+0
-1.170154E+0
-1.200937E+0
-1.170154E+0
-1.108586E+0
-1.047018E+0
-1.016235E+0
-9.854507E-1
-9.546670E-1
-9.546670E-1
-9.854507E-1
-1.047018E+0
-1.108586E+0
-1.170154E+0
-1.293289E+0
-1.385640E+0
-1.508775E+0
-1.601127E+0
-1.693478E+0
-1.755046E+0
-1.755046E+0
-1.724262E+0
-1.693478E+0
-1.662694E+0
-1.631910E+0
-1.601127E+0
-1.601127E+0
-1.601127E+0
-1.631910E+0
-1.662694E+0
-1.693478E+0
-1.755046E+0
-1.785829E+0
-1.785829E+0
-1.755046E+0
-1.693478E+0
-1.601127E+0
-1.508775E+0
-1.385640E+0
-1.262505E+0
-1.139370E+0
-1.077802E+0
-9.854507E-1
-9.546670E-1
-9.238832E-1
-9.854507E-1
-1.108586E+0
-1.293289E+0
-1.539559E+0
-1.724262E+0
-1.908965E+0
-2.032100E+0
-2.124451E+0
-2.186019E+0
-2.216803E+0
-2.186019E+0
-2.155235E+0
-2.124451E+0
-2.032100E+0
-1.908965E+0
-1.724262E+0
-1.631910E+0
-1.601127E+0
-1.601127E+0
-1.539559E+0
-1.508775E+0
-1.508775E+0
-1.570343E+0
-1.662694E+0
-1.755046E+0
-1.847397E+0
-1.939748E+0
-2.062884E+0
-2.216803E+0
-2.339938E+0
-2.370721E+0
-2.401505E+0
-2.370721E+0
-2.309154E+0
-2.186019E+0
-2.032100E+0
-1.908965E+0
-1.816613E+0
-1.816613E+0
-1.847397E+0
-1.908965E+0
-1.970532E+0
-2.032100E+0
-2.093667E+0
-2.155235E+0
-2.216803E+0
-2.247586E+0
-2.247586E+0
-2.247586E+0
-2.216803E+0
-2.186019E+0
-2.155235E+0
-2.124451E+0
-2.032100E+0
-1.970532E+0
-1.908965E+0
-1.878181E+0
-1.847397E+0
-1.847397E+0
-1.847397E+0
-1.847397E+0
-1.847397E+0
-1.908965E+0
-1.970532E+0
-2.032100E+0
-2.093667E+0
-2.155235E+0
-2.247586E+0
-2.309154E+0
-2.339938E+0
-2.339938E+0
-2.309154E+0
-2.278370E+0
-2.216803E+0
-2.155235E+0
-2.124451E+0
-2.032100E+0
-1.908965E+0
-1.816613E+0
-1.693478E+0
-1.631910E+0
-1.601127E+0
-1.601127E+0
-1.662694E+0
-1.755046E+0
-1.816613E+0
-1.970532E+0
-2.155235E+0
-2.432289E+0
-2.678559E+0
-2.924830E+0
-3.109532E+0
-3.263452E+0
-3.325019E+0
-3.325019E+0
-3.232668E+0
-3.078749E+0
-2.924830E+0
-2.740127E+0
-2.524640E+0
-2.278370E+0
-2.093667E+0
-1.970532E+0
-1.939748E+0
-1.908965E+0
-1.939748E+0
-2.001316E+0
-2.093667E+0
-2.186019E+0
-2.278370E+0
-2.401505E+0
-2.555424E+0
-2.678559E+0
-2.832479E+0
-2.924830E+0
-2.955614E+0
-2.986397E+0
-2.894046E+0
-2.770911E+0
-2.586208E+0
-2.370721E+0
-2.186019E+0
-2.001316E+0
-1.847397E+0
-1.724262E+0
-1.631910E+0
-1.601127E+0
-1.662694E+0
-1.755046E+0
-1.939748E+0
-2.124451E+0
-2.309154E+0
-2.401505E+0
-2.432289E+0
-2.401505E+0
-2.370721E+0
-2.247586E+0
-2.093667E+0
-1.908965E+0
-1.755046E+0
-1.662694E+0
-1.601127E+0
-1.539559E+0
-1.508775E+0
-1.508775E+0
-1.570343E+0
-1.724262E+0
-1.939748E+0
-2.186019E+0
-2.432289E+0
-2.678559E+0
-2.894046E+0
-3.047965E+0
-3.171100E+0
-3.201884E+0
-3.171100E+0
-3.047965E+0
-2.832479E+0
-2.616992E+0
-2.339938E+0
-2.032100E+0
-1.693478E+0
-1.416424E+0
-1.262505E+0
-1.170154E+0
-1.139370E+0
-1.170154E+0
-1.231721E+0
-1.354856E+0
-1.508775E+0
-1.662694E+0
-1.816613E+0
-1.939748E+0
-2.062884E+0
-2.155235E+0
-2.247586E+0
-2.247586E+0
-2.216803E+0
-2.124451E+0
-2.001316E+0
-1.878181E+0
-1.755046E+0
-1.601127E+0
-1.477992E+0
-1.416424E+0
-1.416424E+0
-1.447208E+0
-1.477992E+0
-1.539559E+0
-1.601127E+0
-1.693478E+0
-1.755046E+0
-1.847397E+0
-1.939748E+0
-2.001316E+0
-2.001316E+0
-2.001316E+0
-1.908965E+0
-1.816613E+0
-1.693478E+0
-1.601127E+0
-1.447208E+0
-1.293289E+0
-1.139370E+0
-1.047018E+0
-9.854507E-1
-9.238832E-1
-8.623156E-1
-8.315318E-1
-8.315318E-1
-8.315318E-1
-8.315318E-1
-8.007480E-1
-8.007480E-1
-8.007480E-1
-8.007480E-1
-8.007480E-1
-8.623156E-1
-8.930994E-1
-9.238832E-1
-9.238832E-1
-9.546670E-1
-1.016235E+0
-1.108586E+0
-1.170154E+0
-1.200937E+0
-1.200937E+0
-1.262505E+0
-1.354856E+0
-1.447208E+0
-1.477992E+0
-1.447208E+0
-1.385640E+0
-1.324073E+0
-1.262505E+0
-1.200937E+0
-1.139370E+0
-1.047018E+0
-9.546670E-1
-8.623156E-1
-7.699642E-1
-7.083966E-1
-6.776128E-1
-6.776128E-1
-6.776128E-1
-7.083966E-1
-8.007480E-1
-8.930994E-1
-1.047018E+0
-1.170154E+0
-1.293289E+0
-1.447208E+0
-1.570343E+0
-1.662694E+0
-1.724262E+0
-1.755046E+0
-1.755046E+0
-1.724262E+0
-1.693478E+0
-1.601127E+0
-1.447208E+0
-1.293289E+0
-1.108586E+0
-9.238832E-1
-7.391805E-1
-5.544777E-1
-4.005587E-1
-3.082073E-1
-2.774235E-1
-2.466397E-1
-2.466397E-1
-2.774235E-1
-3.389911E-1
-4.313425E-1
-5.544777E-1
-7.083966E-1
-8.315318E-1
-9.546670E-1
-1.108586E+0
-1.262505E+0
-1.385640E+0
-1.416424E+0
-1.447208E+0
-1.416424E+0
-1.385640E+0
-1.293289E+0
-1.200937E+0
-1.077802E+0
-9.546670E-1
-8.930994E-1
-8.623156E-1
-8.623156E-1
-8.930994E-1
-9.238832E-1
-1.016235E+0
-1.139370E+0
-1.262505E+0
-1.324073E+0
-1.324073E+0
-1.324073E+0
-1.324073E+0
-1.324073E+0
-1.262505E+0
-1.200937E+0
-1.170154E+0
-1.139370E+0
-1.108586E+0
-1.108586E+0
-1.108586E+0
-1.108586E+0
-1.139370E+0
-1.170154E+0
-1.139370E+0
-1.108586E+0
-1.108586E+0
-1.108586E+0
-1.139370E+0
-1.139370E+0
-1.139370E+0
-1.139370E+0
-1.108586E+0
-1.077802E+0
-1.047018E+0
-1.047018E+0
-1.047018E+0
-1.016235E+0
-9.854507E-1
-9.546670E-1
-9.238832E-1
-8.930994E-1
-8.930994E-1
-8.930994E-1
-9.238832E-1
-1.016235E+0
-1.170154E+0
-1.324073E+0
-1.508775E+0
-1.693478E+0
-1.878181E+0
-2.032100E+0
-2.124451E+0
-2.186019E+0
-2.186019E+0
-2.155235E+0
-2.062884E+0
-1.970532E+0
-1.908965E+0
-1.847397E+0
-1.724262E+0
-1.570343E+0
-1.447208E+0
-1.324073E+0
-1.200937E+0
-1.077802E+0
-9.854507E-1
-9.854507E-1
-1.016235E+0
-1.108586E+0
-1.200937E+0
-1.385640E+0
-1.539559E+0
-1.662694E+0
-1.785829E+0
-1.908965E+0
-2.032100E+0
-2.093667E+0
-2.155235E+0
-2.155235E+0
-2.124451E+0
-2.032100E+0
-1.847397E+0
-1.662694E+0
-1.447208E+0
-1.293289E+0
-1.170154E+0
-1.077802E+0
-9.854507E-1
-8.930994E-1
-8.007480E-1
-7.699642E-1
-7.083966E-1
-6.468291E-1
-6.160453E-1
-6.776128E-1
-8.007480E-1
-9.238832E-1
-1.047018E+0
-1.170154E+0
-1.262505E+0
-1.354856E+0
-1.416424E+0
-1.416424E+0
-1.416424E+0
-1.416424E+0
-1.385640E+0
-1.385640E+0
-1.354856E+0
-1.324073E+0
-1.293289E+0
-1.262505E+0
-1.231721E+0
-1.170154E+0
-1.139370E+0
-1.108586E+0
-1.077802E+0
-1.047018E+0
-9.854507E-1
-9.546670E-1
-8.623156E-1
-7.083966E-1
-6.160453E-1
-6.160453E-1
-7.083966E-1
-7.699642E-1
-8.315318E-1
-8.623156E-1
-9.238832E-1
-1.016235E+0
-1.047018E+0
-1.077802E+0
-1.139370E+0
-1.200937E+0
-1.262505E+0
-1.324073E+0
-1.385640E+0
-1.416424E+0
-1.416424E+0
-1.324073E+0
-1.200937E+0
-1.077802E+0
-9.238832E-1
-8.007480E-1
-6.776128E-1
-5.852615E-1
-4.929100E-1
-4.621263E-1
-4.313425E-1
-3.697749E-1
-3.082073E-1
-2.774235E-1
-3.082073E-1
-3.389911E-1
-4.005587E-1
-4.313425E-1
-4.929100E-1
-5.544777E-1
-5.236939E-1
-4.621263E-1
-4.005587E-1
-4.005587E-1
-3.697749E-1
-3.389911E-1
-2.466397E-1
-1.542884E-1
-3.115320E-2
6.119812E-2
9.198189E-2
9.198189E-2
3.041434E-2
-3.115320E-2
-9.272075E-2
-1.850722E-1
-2.466397E-1
-2.466397E-1
-2.158560E-1
-1.850722E-1
-1.850722E-1
-2.158560E-1
-2.466397E-1
-2.466397E-1
-3.082073E-1
-3.697749E-1
-4.005587E-1
-3.697749E-1
-3.389911E-1
-3.082073E-1
-3.389911E-1
-3.697749E-1
-3.697749E-1
-3.389911E-1
-2.774235E-1
-2.466397E-1
-2.466397E-1
-2.466397E-1
-1.850722E-1
-1.542884E-1
-1.235046E-1
-1.542884E-1
-1.850722E-1
-3.082073E-1
-4.005587E-1
-4.929100E-1
-5.852615E-1
-6.468291E-1
-6.776128E-1
-6.776128E-1
-6.468291E-1
-5.852615E-1
-5.236939E-1
-4.929100E-1
-4.621263E-1
-4.621263E-1
-5.236939E-1
-5.544777E-1
-6.160453E-1
-7.083966E-1
-8.007480E-1
-9.238832E-1
-1.077802E+0
-1.200937E+0
-1.262505E+0
-1.354856E+0
-1.385640E+0
-1.385640E+0
-1.354856E+0
-1.200937E+0
-1.016235E+0
-8.007480E-1
-6.160453E-1
-4.621263E-1
-3.389911E-1
-3.082073E-1
-2.466397E-1
-1.850722E-1
-1.850722E-1
-2.466397E-1
-4.005587E-1
-5.544777E-1
-6.776128E-1
-8.315318E-1
-1.016235E+0
-1.170154E+0
-1.231721E+0
-1.200937E+0
-1.139370E+0
-1.077802E+0
-9.854507E-1
-8.930994E-1
-8.007480E-1
-8.007480E-1
-8.007480E-1
-8.007480E-1
-8.007480E-1
-8.315318E-1
-8.623156E-1
-8.930994E-1
-9.546670E-1
-1.047018E+0
-1.139370E+0
-1.170154E+0
-1.170154E+0
-1.200937E+0
-1.262505E+0
-1.385640E+0
-1.477992E+0
-1.508775E+0
-1.447208E+0
-1.354856E+0
-1.262505E+0
-1.200937E+0
-1.047018E+0
-8.315318E-1
-5.852615E-1
-3.697749E-1
-2.466397E-1
-1.235046E-1
-6.193698E-2
-3.115320E-2
-6.193698E-2
-1.850722E-1
-3.389911E-1
-4.929100E-1
-6.468291E-1
-8.007480E-1
-9.546670E-1
-1.047018E+0
-1.108586E+0
-1.047018E+0
-9.546670E-1
-8.315318E-1
-7.083966E-1
-5.544777E-1
-3.697749E-1
-2.466397E-1
-2.158560E-1
-2.158560E-1
-2.466397E-1
-3.389911E-1
-4.621263E-1
-5.852615E-1
-7.391805E-1
-8.623156E-1
-9.546670E-1
-9.546670E-1
-8.315318E-1
-7.083966E-1
-5.544777E-1
-3.389911E-1
-1.235046E-1
1.227658E-1
3.382524E-1
5.229551E-1
6.768740E-1
8.000091E-1
8.615767E-1
8.923608E-1
8.615767E-1
8.307930E-1
7.692255E-1
6.460903E-1
5.229551E-1
3.690362E-1
2.151172E-1
9.198189E-2
-3.115320E-2
-9.272075E-2
-9.272075E-2
-6.193698E-2
-3.115320E-2
3.041434E-2
1.535496E-1
3.074685E-1
5.229551E-1
6.768740E-1
7.692255E-1
7.692255E-1
7.692255E-1
7.384416E-1
7.384416E-1
6.768740E-1
5.845227E-1
4.613875E-1
3.690362E-1
2.766848E-1
1.535496E-1
6.119812E-2
-3.694296E-4
-3.115320E-2
-3.694296E-4
6.119812E-2
1.843333E-1
3.074685E-1
3.998200E-1
4.921713E-1
5.845227E-1
7.076579E-1
8.000091E-1
8.307930E-1
8.307930E-1
7.692255E-1
6.768740E-1
5.537390E-1
3.998200E-1
2.459010E-1
6.119812E-2
-1.235046E-1
-2.466397E-1
-4.005587E-1
-4.929100E-1
-5.236939E-1
-4.929100E-1
-3.697749E-1
-2.158560E-1
-3.115320E-2
2.459010E-1
5.229551E-1
8.000091E-1
9.847120E-1
1.138631E+0
1.261766E+0
1.323334E+0
1.354118E+0
1.261766E+0
1.107847E+0
8.615767E-1
6.153065E-1
3.998200E-1
2.151172E-1
1.227658E-1
9.198189E-2
9.198189E-2
1.535496E-1
3.074685E-1
4.921713E-1
7.384416E-1
9.847120E-1
1.230982E+0
1.477253E+0
1.692739E+0
1.815875E+0
1.846658E+0
1.815875E+0
1.723523E+0
1.600388E+0
1.415685E+0
1.200199E+0
9.847120E-1
7.692255E-1
5.537390E-1
3.690362E-1
2.766848E-1
2.766848E-1
3.690362E-1
5.229551E-1
7.076579E-1
8.923608E-1
1.046280E+0
1.200199E+0
1.292550E+0
1.354118E+0
1.354118E+0
1.292550E+0
1.169415E+0
1.015496E+0
8.307930E-1
6.153065E-1
3.998200E-1
2.151172E-1
9.198189E-2
6.119812E-2
9.198189E-2
1.843333E-1
3.074685E-1
4.306037E-1
5.537390E-1
6.460903E-1
6.768740E-1
6.153065E-1
5.229551E-1
3.690362E-1
2.151172E-1
9.198189E-2
-3.115320E-2
-1.235046E-1
-2.158560E-1
-2.774235E-1
-3.082073E-1
-3.082073E-1
-2.774235E-1
-2.158560E-1
-1.235046E-1
3.041434E-2
2.151172E-1
3.998200E-1
6.153065E-1
8.307930E-1
1.015496E+0
1.107847E+0
1.138631E+0
1.077063E+0
9.847120E-1
8.000091E-1
5.845227E-1
3.074685E-1
6.119812E-2
-1.542884E-1
-3.082073E-1
-4.005587E-1
-4.621263E-1
-4.929100E-1
-4.929100E-1
-4.929100E-1
-4.313425E-1
-3.082073E-1
-2.158560E-1
-6.193698E-2
3.041434E-2
9.198189E-2
1.227658E-1
9.198189E-2
3.041434E-2
-3.115320E-2
-1.235046E-1
-2.466397E-1
-3.697749E-1
-4.929100E-1
-6.468291E-1
-8.007480E-1
-9.546670E-1
-1.108586E+0
-1.231721E+0
-1.354856E+0
-1.416424E+0
-1.447208E+0
-1.447208E+0
-1.354856E+0
-1.200937E+0
-1.016235E+0
-8.007480E-1
-6.160453E-1
-4.621263E-1
-3.697749E-1
-2.774235E-1
-2.466397E-1
-3.082073E-1
-4.313425E-1
-5.852615E-1
-8.007480E-1
-1.016235E+0
-1.231721E+0
-1.416424E+0
-1.508775E+0
-1.570343E+0
-1.570343E+0
-1.570343E+0
-1.539559E+0
-1.447208E+0
-1.354856E+0
-1.262505E+0
-1.170154E+0
-1.077802E+0
-1.047018E+0
-1.047018E+0
-1.077802E+0
-1.108586E+0
-1.139370E+0
-1.170154E+0
-1.139370E+0
-1.077802E+0
-9.546670E-1
-8.007480E-1
-6.468291E-1
-5.236939E-1
-4.621263E-1
-4.621263E-1
-4.929100E-1
-5.544777E-1
-6.160453E-1
-7.083966E-1
-8.007480E-1
-8.623156E-1
-9.238832E-1
-9.854507E-1
-1.077802E+0
-1.139370E+0
-1.200937E+0
-1.231721E+0
-1.262505E+0
-1.293289E+0
-1.354856E+0
-1.385640E+0
-1.416424E+0
-1.416424E+0
-1.477992E+0
-1.570343E+0
-1.662694E+0
-1.755046E+0
-1.816613E+0
-1.816613E+0
-1.755046E+0
-1.631910E+0
-1.416424E+0
-1.170154E+0
-8.930994E-1
-6.160453E-1
-4.005587E-1
-1.850722E-1
3.041434E-2
2.151172E-1
3.998200E-1
5.229551E-1
5.845227E-1
5.845227E-1
5.537390E-1
4.306037E-1
2.459010E-1
3.041434E-2
-1.850722E-1
-3.389911E-1
-3.697749E-1
-3.082073E-1
-1.542884E-1
6.119812E-2
3.074685E-1
5.229551E-1
7.692255E-1
9.539284E-1
1.077063E+0
1.107847E+0
1.107847E+0
1.077063E+0
1.015496E+0
9.539284E-1
8.615767E-1
7.692255E-1
6.768740E-1
6.460903E-1
6.768740E-1
7.076579E-1
7.692255E-1
8.000091E-1
8.000091E-1
8.307930E-1
8.615767E-1
9.231445E-1
9.539284E-1
9.539284E-1
9.539284E-1
9.231445E-1
8.923608E-1
8.923608E-1
8.615767E-1
8.307930E-1
8.000091E-1
7.692255E-1
8.000091E-1
8.307930E-1
8.923608E-1
9.847120E-1
1.138631E+0
1.261766E+0
1.384901E+0
1.508037E+0
1.661956E+0
1.785091E+0
1.877442E+0
1.969793E+0
2.031361E+0
2.123712E+0
2.185280E+0
2.246848E+0
2.246848E+0
2.216064E+0
2.185280E+0
2.123712E+0
2.092928E+0
2.062145E+0
2.031361E+0
2.062145E+0
2.123712E+0
2.216064E+0
2.339199E+0
2.523902E+0
2.677821E+0
2.831739E+0
2.954875E+0
3.016442E+0
3.016442E+0
2.985658E+0
2.924091E+0
2.862523E+0
2.770172E+0
2.677821E+0
2.616253E+0
2.554685E+0
2.554685E+0
2.616253E+0
2.708604E+0
2.862523E+0
3.078010E+0
3.324280E+0
3.539767E+0
3.755253E+0
3.939956E+0
4.124659E+0
4.309362E+0
4.463281E+0
4.524848E+0
4.494064E+0
4.401713E+0
4.278578E+0
4.093875E+0
3.878388E+0
3.601335E+0
3.324280E+0
3.047226E+0
2.800956E+0
2.585469E+0
2.431550E+0
2.369983E+0
2.462334E+0
2.616253E+0
2.770172E+0
2.954875E+0
3.170361E+0
3.355064E+0
3.539767E+0
3.693686E+0
3.786037E+0
3.847605E+0
3.878388E+0
3.847605E+0
3.755253E+0
3.570550E+0
3.324280E+0
3.078010E+0
2.831739E+0
2.616253E+0
2.400766E+0
2.277631E+0
2.216064E+0
2.216064E+0
2.369983E+0
2.585469E+0
2.831739E+0
3.108793E+0
3.355064E+0
3.601335E+0
3.847605E+0
4.124659E+0
4.340146E+0
4.463281E+0
4.494064E+0
4.432497E+0
4.278578E+0
4.032307E+0
3.724470E+0
3.355064E+0
2.954875E+0
2.523902E+0
2.154496E+0
1.846658E+0
1.631172E+0
1.508037E+0
1.477253E+0
1.508037E+0
1.600388E+0
1.754307E+0
1.908226E+0
2.092928E+0
2.277631E+0
2.431550E+0
2.616253E+0
2.770172E+0
2.893307E+0
2.924091E+0
2.862523E+0
2.770172E+0
2.708604E+0
2.647037E+0
2.554685E+0
2.431550E+0
2.308415E+0
2.216064E+0
2.123712E+0
2.000577E+0
1.846658E+0
1.723523E+0
1.600388E+0
1.508037E+0
1.446469E+0
1.384901E+0
1.354118E+0
1.292550E+0
1.230982E+0
1.230982E+0
1.261766E+0
1.354118E+0
1.446469E+0
1.538820E+0
1.600388E+0
1.631172E+0
1.631172E+0
1.661956E+0
1.661956E+0
1.692739E+0
1.723523E+0
1.785091E+0
1.846658E+0
1.846658E+0
1.846658E+0
1.846658E+0
1.815875E+0
1.785091E+0
1.723523E+0
1.723523E+0
1.692739E+0
1.631172E+0
1.600388E+0
1.569604E+0
1.538820E+0
1.446469E+0
1.261766E+0
1.077063E+0
8.923608E-1
7.384416E-1
6.460903E-1
5.845227E-1
5.537390E-1
5.845227E-1
5.845227E-1
5.845227E-1
5.845227E-1
5.229551E-1
4.921713E-1
4.306037E-1
3.690362E-1
3.690362E-1
4.306037E-1
4.921713E-1
5.229551E-1
5.229551E-1
4.921713E-1
4.921713E-1
5.229551E-1
5.845227E-1
6.153065E-1
6.768740E-1
7.384416E-1
7.692255E-1
8.307930E-1
9.231445E-1
9.539284E-1
9.847120E-1
9.539284E-1
8.923608E-1
8.307930E-1
7.384416E-1
6.153065E-1
4.921713E-1
3.382524E-1
1.227658E-1
-9.272075E-2
-2.774235E-1
-4.005587E-1
-5.544777E-1
-6.468291E-1
-6.776128E-1
-6.468291E-1
-5.544777E-1
-4.313425E-1
-3.082073E-1
-1.542884E-1
3.041434E-2
2.459010E-1
4.306037E-1
5.845227E-1
6.460903E-1
6.768740E-1
6.460903E-1
5.537390E-1
4.306037E-1
2.459010E-1
6.119812E-2
-9.272075E-2
-2.466397E-1
-4.313425E-1
-6.160453E-1
-7.391805E-1
-8.007480E-1
-7.699642E-1
-6.776128E-1
-5.544777E-1
-3.697749E-1
-1.850722E-1
3.041434E-2
2.766848E-1
4.921713E-1
6.768740E-1
8.000091E-1
8.615767E-1
8.307930E-1
7.076579E-1
5.537390E-1
3.690362E-1
1.843333E-1
-3.694296E-4
-2.158560E-1
-4.313425E-1
-6.160453E-1
-7.699642E-1
-8.623156E-1
-8.930994E-1
-8.930994E-1
-8.007480E-1
-6.776128E-1
-5.544777E-1
-4.005587E-1
-2.774235E-1
-1.850722E-1
-3.115320E-2
1.227658E-1
2.766848E-1
4.306037E-1
5.845227E-1
7.076579E-1
8.000091E-1
8.615767E-1
8.615767E-1
8.000091E-1
7.076579E-1
6.768740E-1
6.768740E-1
6.460903E-1
6.460903E-1
6.153065E-1
5.845227E-1
5.229551E-1
4.306037E-1
3.074685E-1
2.459010E-1
2.459010E-1
2.459010E-1
3.074685E-1
3.074685E-1
3.074685E-1
2.766848E-1
2.151172E-1
2.151172E-1
2.459010E-1
2.151172E-1
1.535496E-1
9.198189E-2
3.041434E-2
-3.115320E-2
-6.193698E-2
-1.235046E-1
-1.542884E-1
-1.542884E-1
-1.850722E-1
-2.158560E-1
-2.466397E-1
-2.774235E-1
-3.082073E-1
-3.389911E-1
-3.697749E-1
-4.005587E-1
-4.313425E-1
-4.005587E-1
-3.082073E-1
-1.850722E-1
-6.193698E-2
6.119812E-2
1.535496E-1
2.459010E-1
2.766848E-1
3.074685E-1
3.690362E-1
4.613875E-1
5.229551E-1
5.229551E-1
4.921713E-1
4.306037E-1
3.998200E-1
3.998200E-1
4.306037E-1
4.306037E-1
3.998200E-1
3.074685E-1
2.459010E-1
1.535496E-1
-3.694296E-4
-1.850722E-1
-4.005587E-1
-6.160453E-1
-8.315318E-1
-9.546670E-1
-1.047018E+0
-1.077802E+0
-1.077802E+0
-1.047018E+0
-9.854507E-1
-8.623156E-1
-7.391805E-1
-6.160453E-1
-4.621263E-1
-3.389911E-1
-1.850722E-1
-3.115320E-2
9.198189E-2
1.227658E-1
6.119812E-2
-3.115320E-2
-1.235046E-1
-2.774235E-1
-4.929100E-1
-7.083966E-1
-8.930994E-1
-1.077802E+0
-1.231721E+0
-1.354856E+0
-1.477992E+0
-1.539559E+0
-1.601127E+0
-1.631910E+0
-1.631910E+0
-1.601127E+0
-1.539559E+0
-1.477992E+0
-1.416424E+0
-1.324073E+0
-1.262505E+0
-1.170154E+0
-1.170154E+0
-1.200937E+0
-1.293289E+0
-1.385640E+0
-1.447208E+0
-1.508775E+0
-1.570343E+0
-1.631910E+0
-1.693478E+0
-1.785829E+0
-1.908965E+0
-2.032100E+0
-2.124451E+0
-2.093667E+0
-2.001316E+0
-1.908965E+0
-1.816613E+0
-1.724262E+0
-1.601127E+0
-1.447208E+0
-1.324073E+0
-1.262505E+0
-1.200937E+0
-1.139370E+0
-1.077802E+0
-1.047018E+0
-1.108586E+0
-1.200937E+0
-1.262505E+0
-1.324073E+0
-1.447208E+0
-1.631910E+0
-1.847397E+0
-2.032100E+0
-2.186019E+0
-2.309154E+0
-2.463073E+0
-2.555424E+0
-2.647776E+0
-2.709343E+0
-2.709343E+0
-2.678559E+0
-2.586208E+0
-2.524640E+0
-2.432289E+0
-2.370721E+0
-2.278370E+0
-2.216803E+0
-2.124451E+0
-2.032100E+0
-1.970532E+0
-1.939748E+0
-1.908965E+0
-1.847397E+0
-1.816613E+0
-1.785829E+0
-1.847397E+0
-1.939748E+0
-2.001316E+0
-2.062884E+0
-2.155235E+0
-2.247586E+0
-2.339938E+0
-2.401505E+0
-2.432289E+0
-2.463073E+0
-2.463073E+0
-2.463073E+0
-2.463073E+0
-2.463073E+0
-2.463073E+0
-2.432289E+0
-2.401505E+0
-2.309154E+0
-2.247586E+0
-2.186019E+0
-2.093667E+0
-2.001316E+0
-1.939748E+0
-1.878181E+0
-1.816613E+0
-1.755046E+0
-1.724262E+0
-1.755046E+0
-1.785829E+0
-1.847397E+0
-1.908965E+0
-2.001316E+0
-2.032100E+0
-2.062884E+0
-2.032100E+0
-2.032100E+0
-2.032100E+0
-2.062884E+0
-2.062884E+0
-2.093667E+0
-2.032100E+0
-1.939748E+0
-1.816613E+0
-1.693478E+0
-1.601127E+0
-1.477992E+0
-1.354856E+0
-1.231721E+0
-1.200937E+0
-1.139370E+0
-1.139370E+0
-1.139370E+0
-1.170154E+0
-1.231721E+0
-1.324073E+0
-1.447208E+0
-1.570343E+0
-1.724262E+0
-1.847397E+0
-1.908965E+0
-1.970532E+0
-2.032100E+0
-2.093667E+0
-2.093667E+0
-2.032100E+0
-1.908965E+0
-1.755046E+0
-1.601127E+0
-1.447208E+0
-1.293289E+0
-1.170154E+0
-1.047018E+0
-9.238832E-1
-8.315318E-1
-7.699642E-1
-7.083966E-1
-6.776128E-1
-6.776128E-1
-6.468291E-1
-6.776128E-1
-7.083966E-1
-7.391805E-1
-7.391805E-1
-7.699642E-1
-8.315318E-1
-9.238832E-1
-1.047018E+0
-1.139370E+0
-1.231721E+0
-1.324073E+0
-1.416424E+0
-1.508775E+0
-1.601127E+0
-1.693478E+0
-1.755046E+0
-1.755046E+0
-1.724262E+0
-1.693478E+0
-1.693478E+0
-1.693478E+0
-1.693478E+0
-1.693478E+0
-1.631910E+0
-1.539559E+0
-1.385640E+0
-1.262505E+0
-1.077802E+0
-8.930994E-1
-7.391805E-1
-5.852615E-1
-4.929100E-1
-4.005587E-1
-3.697749E-1
-4.005587E-1
-4.313425E-1
-4.929100E-1
-5.852615E-1
-7.699642E-1
-9.546670E-1
-1.139370E+0
-1.354856E+0
-1.601127E+0
-1.878181E+0
-2.062884E+0
-2.186019E+0
-2.278370E+0
-2.339938E+0
-2.309154E+0
-2.186019E+0
-2.001316E+0
-1.755046E+0
-1.601127E+0
-1.447208E+0
-1.324073E+0
-1.170154E+0
-1.077802E+0
-9.854507E-1
-9.854507E-1
-1.077802E+0
-1.324073E+0
-1.570343E+0
-1.816613E+0
-2.032100E+0
-2.216803E+0
-2.309154E+0
-2.370721E+0
-2.339938E+0
-2.247586E+0
-2.062884E+0
-1.908965E+0
-1.755046E+0
-1.631910E+0
-1.508775E+0
-1.354856E+0
-1.200937E+0
-1.077802E+0
-9.854507E-1
-9.546670E-1
-9.238832E-1
-9.238832E-1
-9.546670E-1
-1.016235E+0
-1.077802E+0
-1.077802E+0
-1.016235E+0
-9.238832E-1
-8.315318E-1
-7.391805E-1
-6.468291E-1
-5.852615E-1
-5.236939E-1
-4.313425E-1
-3.389911E-1
-2.158560E-1
-6.193698E-2
6.119812E-2
1.535496E-1
1.843333E-1
1.843333E-1
1.227658E-1
3.041434E-2
-9.272075E-2
-2.158560E-1
-3.389911E-1
-4.621263E-1
-5.236939E-1
-5.852615E-1
-6.776128E-1
-7.699642E-1
-8.315318E-1
-8.930994E-1
-9.238832E-1
-9.854507E-1
-1.047018E+0
-1.077802E+0
-1.108586E+0
-1.108586E+0
-1.170154E+0
-1.170154E+0
-1.170154E+0
-1.170154E+0
-1.139370E+0
-1.139370E+0
-1.077802E+0
-9.854507E-1
-8.007480E-1
-5.544777E-1
-3.389911E-1
-1.235046E-1
3.041434E-2
2.151172E-1
3.382524E-1
4.613875E-1
4.921713E-1
4.306037E-1
3.074685E-1
1.843333E-1
3.041434E-2
-1.235046E-1
-2.774235E-1
-4.005587E-1
-4.929100E-1
-5.236939E-1
-5.236939E-1
-5.236939E-1
-5.236939E-1
-4.929100E-1
-4.621263E-1
-4.621263E-1
-4.621263E-1
-4.005587E-1
-3.389911E-1
-3.389911E-1
-4.313425E-1
-5.544777E-1
-6.160453E-1
-6.160453E-1
-6.468291E-1
-7.083966E-1
-7.699642E-1
-8.315318E-1
-8.623156E-1
-8.315318E-1
-7.699642E-1
-6.776128E-1
-5.852615E-1
-4.313425E-1
-2.158560E-1
6.119812E-2
2.766848E-1
4.613875E-1
5.845227E-1
6.460903E-1
6.460903E-1
5.845227E-1
4.306037E-1
2.459010E-1
1.535496E-1
6.119812E-2
-6.193698E-2
-2.158560E-1
-4.005587E-1
-5.852615E-1
-7.391805E-1
-8.623156E-1
-9.238832E-1
-9.546670E-1
-9.546670E-1
-9.238832E-1
-8.623156E-1
-7.699642E-1
-6.160453E-1
-4.621263E-1
-3.389911E-1
-1.850722E-1
-6.193698E-2
3.041434E-2
9.198189E-2
1.535496E-1
1.535496E-1
6.119812E-2
-6.193698E-2
-1.850722E-1
-3.697749E-1
-5.544777E-1
-7.391805E-1
-8.623156E-1
-9.238832E-1
-9.546670E-1
-9.546670E-1
-9.238832E-1
-8.623156E-1
-8.315318E-1
-7.699642E-1
-6.776128E-1
-5.236939E-1
-3.389911E-1
-1.542884E-1
-3.694296E-4
9.198189E-2
1.843333E-1
2.151172E-1
2.459010E-1
2.151172E-1
1.535496E-1
9.198189E-2
3.041434E-2
-3.694296E-4
-6.193698E-2
-9.272075E-2
-1.235046E-1
-1.542884E-1
-1.850722E-1
-2.774235E-1
-4.005587E-1
-4.929100E-1
-5.544777E-1
-6.160453E-1
-6.160453E-1
-6.160453E-1
-6.160453E-1
-5.852615E-1
-5.852615E-1
-6.160453E-1
-6.468291E-1
-7.083966E-1
-7.699642E-1
-8.315318E-1
-9.238832E-1
-1.047018E+0
-1.139370E+0
-1.231721E+0
-1.231721E+0
-1.200937E+0
-1.077802E+0
-9.546670E-1
-8.007480E-1
-6.468291E-1
-4.929100E-1
-4.005587E-1
-3.082073E-1
-2.158560E-1
-1.235046E-1
3.041434E-2
1.535496E-1
2.459010E-1
3.074685E-1
3.074685E-1
3.074685E-1
2.766848E-1
2.459010E-1
1.227658E-1
-3.115320E-2
-1.235046E-1
-1.850722E-1
-2.158560E-1
-2.466397E-1
-1.850722E-1
-6.193698E-2
1.535496E-1
3.690362E-1
5.845227E-1
7.384416E-1
8.307930E-1
9.231445E-1
9.539284E-1
9.539284E-1
9.539284E-1
9.231445E-1
8.923608E-1
8.615767E-1
8.000091E-1
7.384416E-1
6.460903E-1
5.229551E-1
3.382524E-1
1.843333E-1
9.198189E-2
3.041434E-2
3.041434E-2
1.227658E-1
2.766848E-1
4.921713E-1
7.076579E-1
8.923608E-1
1.015496E+0
1.077063E+0
1.077063E+0
1.077063E+0
1.077063E+0
1.077063E+0
1.077063E+0
1.077063E+0
1.046280E+0
1.015496E+0
9.847120E-1
9.847120E-1
1.015496E+0
1.046280E+0
1.077063E+0
1.169415E+0
1.292550E+0
1.446469E+0
1.569604E+0
1.631172E+0
1.661956E+0
1.661956E+0
1.631172E+0
1.569604E+0
1.508037E+0
1.477253E+0
1.415685E+0
1.323334E+0
1.230982E+0
1.200199E+0
1.169415E+0
1.138631E+0
1.138631E+0
1.138631E+0
1.200199E+0
1.292550E+0
1.415685E+0
1.538820E+0
1.661956E+0
1.723523E+0
1.754307E+0
1.785091E+0
1.754307E+0
1.723523E+0
1.692739E+0
1.631172E+0
1.538820E+0
1.508037E+0
1.508037E+0
1.477253E+0
1.477253E+0
1.446469E+0
1.446469E+0
1.446469E+0
1.415685E+0
1.415685E+0
1.415685E+0
1.415685E+0
1.415685E+0
1.354118E+0
1.354118E+0
1.384901E+0
1.415685E+0
1.446469E+0
1.446469E+0
1.477253E+0
1.508037E+0
1.569604E+0
1.600388E+0
1.631172E+0
1.661956E+0
1.692739E+0
1.785091E+0
1.846658E+0
1.877442E+0
1.877442E+0
1.785091E+0
1.631172E+0
1.415685E+0
1.200199E+0
9.539284E-1
7.692255E-1
5.845227E-1
4.921713E-1
3.998200E-1
3.382524E-1
3.690362E-1
4.306037E-1
5.229551E-1
6.153065E-1
7.076579E-1
8.307930E-1
9.847120E-1
1.107847E+0
1.261766E+0
1.384901E+0
1.477253E+0
1.538820E+0
1.538820E+0
1.508037E+0
1.384901E+0
1.261766E+0
1.107847E+0
9.539284E-1
7.692255E-1
6.153065E-1
4.921713E-1
4.306037E-1
4.306037E-1
4.306037E-1
5.229551E-1
6.460903E-1
7.692255E-1
8.923608E-1
9.847120E-1
1.046280E+0
1.077063E+0
1.077063E+0
1.015496E+0
9.231445E-1
8.307930E-1
8.000091E-1
6.768740E-1
5.229551E-1
3.382524E-1
2.151172E-1
1.227658E-1
-3.694296E-4
-1.235046E-1
-1.235046E-1
-6.193698E-2
3.041434E-2
1.227658E-1
1.843333E-1
2.459010E-1
2.766848E-1
3.074685E-1
3.074685E-1
2.766848E-1
2.151172E-1
1.535496E-1
1.535496E-1
1.843333E-1
1.843333E-1
1.227658E-1
6.119812E-2
3.041434E-2
-3.694296E-4
-3.694296E-4
3.041434E-2
6.119812E-2
9.198189E-2
1.843333E-1
2.459010E-1
3.074685E-1
3.074685E-1
3.074685E-1
2.766848E-1
2.459010E-1
2.151172E-1
2.459010E-1
2.459010E-1
2.151172E-1
2.151172E-1
1.843333E-1
1.227658E-1
6.119812E-2
-3.115320E-2
-1.235046E-1
-1.542884E-1
-2.158560E-1
-2.774235E-1
-3.389911E-1
-3.389911E-1
-3.389911E-1
-3.697749E-1
-4.621263E-1
-5.544777E-1
-6.160453E-1
-6.776128E-1
-7.083966E-1
-7.083966E-1
-6.776128E-1
-5.852615E-1
-5.236939E-1
-4.313425E-1
-3.389911E-1
-2.466397E-1
-1.235046E-1
3.041434E-2
2.151172E-1
3.998200E-1
4.921713E-1
5.229551E-1
4.613875E-1
3.998200E-1
2.766848E-1
1.843333E-1
3.041434E-2
-1.542884E-1
-3.082073E-1
-4.621263E-1
-5.544777E-1
-6.160453E-1
-6.776128E-1
-7.083966E-1
-7.083966E-1
-7.083966E-1
-7.083966E-1
-7.083966E-1
-6.776128E-1
-5.852615E-1
-4.929100E-1
-4.005587E-1
-3.389911E-1
-3.082073E-1
-2.774235E-1
-2.774235E-1
-2.774235E-1
-2.774235E-1
-3.082073E-1
-4.005587E-1
-4.929100E-1
-5.852615E-1
-6.776128E-1
-7.699642E-1
-8.623156E-1
-9.238832E-1
-9.546670E-1
-8.930994E-1
-8.007480E-1
-6.776128E-1
-5.544777E-1
-4.621263E-1
-4.005587E-1
-3.389911E-1
-3.389911E-1
-3.389911E-1
-3.389911E-1
-3.389911E-1
-3.389911E-1
-3.389911E-1
-3.697749E-1
-3.697749E-1
-4.005587E-1
-4.005587E-1
-3.697749E-1
-2.774235E-1
-1.850722E-1
-6.193698E-2
9.198189E-2
1.843333E-1
2.766848E-1
3.074685E-1
3.074685E-1
2.766848E-1
2.459010E-1
1.843333E-1
1.227658E-1
6.119812E-2
-6.193698E-2
-1.850722E-1
-3.082073E-1
-4.005587E-1
-4.929100E-1
-4.929100E-1
-4.621263E-1
-4.005587E-1
-3.082073E-1
-1.850722E-1
-3.115320E-2
1.535496E-1
3.074685E-1
4.921713E-1
6.153065E-1
6.768740E-1
6.768740E-1
6.460903E-1
6.153065E-1
5.845227E-1
5.537390E-1
4.613875E-1
3.690362E-1
2.459010E-1
1.843333E-1
1.535496E-1
1.227658E-1
9.198189E-2
6.119812E-2
3.041434E-2
3.041434E-2
3.041434E-2
-3.694296E-4
-3.694296E-4
6.119812E-2
1.535496E-1
2.766848E-1
3.998200E-1
4.921713E-1
5.845227E-1
6.460903E-1
7.076579E-1
7.076579E-1
6.768740E-1
6.153065E-1
4.921713E-1
3.074685E-1
1.227658E-1
-3.115320E-2
-1.542884E-1
-2.774235E-1
-3.697749E-1
-4.313425E-1
-4.313425E-1
-3.697749E-1
-2.466397E-1
-9.272075E-2
9.198189E-2
3.074685E-1
4.921713E-1
6.460903E-1
7.692255E-1
8.615767E-1
9.539284E-1
1.046280E+0
1.107847E+0
1.107847E+0
1.077063E+0
1.015496E+0
9.231445E-1
8.000091E-1
6.768740E-1
4.921713E-1
3.690362E-1
2.459010E-1
1.843333E-1
1.535496E-1
1.227658E-1
1.227658E-1
1.227658E-1
1.227658E-1
1.535496E-1
1.535496E-1
2.151172E-1
3.074685E-1
3.998200E-1
4.306037E-1
4.613875E-1
4.921713E-1
5.537390E-1
5.845227E-1
6.460903E-1
6.460903E-1
6.768740E-1
6.768740E-1
7.076579E-1
7.384416E-1
7.692255E-1
7.692255E-1
7.384416E-1
7.384416E-1
7.384416E-1
7.692255E-1
7.692255E-1
7.384416E-1
6.768740E-1
6.460903E-1
5.537390E-1
4.306037E-1
3.382524E-1
2.459010E-1
1.227658E-1
3.041434E-2
-3.115320E-2
-6.193698E-2
-3.115320E-2
-3.694296E-4
6.119812E-2
1.535496E-1
2.766848E-1
4.306037E-1
5.845227E-1
7.384416E-1
9.231445E-1
1.107847E+0
1.230982E+0
1.292550E+0
1.261766E+0
1.200199E+0
1.077063E+0
9.231445E-1
7.384416E-1
5.229551E-1
3.382524E-1
1.535496E-1
-3.694296E-4
-1.235046E-1
-2.466397E-1
-3.697749E-1
-4.621263E-1
-4.621263E-1
-4.313425E-1
-3.697749E-1
-3.082073E-1
-2.158560E-1
-9.272075E-2
6.119812E-2
2.151172E-1
3.074685E-1
3.382524E-1
3.690362E-1
3.998200E-1
3.998200E-1
3.690362E-1
3.074685E-1
3.074685E-1
3.074685E-1
3.690362E-1
4.306037E-1
4.921713E-1
5.537390E-1
6.460903E-1
7.384416E-1
8.615767E-1
9.539284E-1
1.015496E+0
9.539284E-1
8.307930E-1
6.460903E-1
4.613875E-1
2.459010E-1
3.041434E-2
-1.850722E-1
-4.005587E-1
-5.236939E-1
-6.160453E-1
-6.776128E-1
-6.468291E-1
-5.544777E-1
-4.005587E-1
-2.466397E-1
-9.272075E-2
3.041434E-2
1.535496E-1
2.459010E-1
3.382524E-1
3.998200E-1
3.998200E-1
3.690362E-1
3.074685E-1
2.151172E-1
1.227658E-1
3.041434E-2
-3.115320E-2
-1.235046E-1
-2.466397E-1
-4.005587E-1
-5.236939E-1
-5.544777E-1
-5.236939E-1
-4.621263E-1
-3.697749E-1
-2.774235E-1
-1.850722E-1
-9.272075E-2
-3.694296E-4
6.119812E-2
9.198189E-2
9.198189E-2
3.041434E-2
-3.115320E-2
-1.235046E-1
-2.774235E-1
-4.313425E-1
-6.468291E-1
-8.315318E-1
-1.016235E+0
-1.139370E+0
-1.293289E+0
-1.416424E+0
-1.477992E+0
-1.477992E+0
-1.416424E+0
-1.324073E+0
-1.170154E+0
-9.238832E-1
-7.083966E-1
-4.929100E-1
-2.774235E-1
-9.272075E-2
3.041434E-2
1.227658E-1
1.227658E-1
9.198189E-2
6.119812E-2
-3.115320E-2
-1.235046E-1
-2.158560E-1
-2.466397E-1
-3.082073E-1
-4.313425E-1
-5.544777E-1
-6.776128E-1
-8.007480E-1
-9.238832E-1
-1.016235E+0
-1.077802E+0
-1.139370E+0
-1.170154E+0
-1.231721E+0
-1.262505E+0
-1.293289E+0
-1.293289E+0
-1.293289E+0
-1.293289E+0
-1.262505E+0
-1.262505E+0
-1.231721E+0
-1.170154E+0
-1.047018E+0
-8.930994E-1
-7.391805E-1
-6.160453E-1
-4.621263E-1
-3.389911E-1
-2.774235E-1
-2.466397E-1
-2.466397E-1
-3.389911E-1
-4.313425E-1
-5.852615E-1
-7.391805E-1
-8.930994E-1
-1.016235E+0
-1.108586E+0
-1.200937E+0
-1.262505E+0
-1.324073E+0
-1.354856E+0
-1.354856E+0
-1.293289E+0
-1.231721E+0
-1.170154E+0
-1.139370E+0
-1.108586E+0
-1.047018E+0
-9.546670E-1
-8.623156E-1
-8.007480E-1
-7.391805E-1
-6.776128E-1
-6.468291E-1
-6.468291E-1
-6.776128E-1
-7.083966E-1
-7.699642E-1
-8.315318E-1
-8.623156E-1
-8.930994E-1
-9.238832E-1
-9.238832E-1
-9.238832E-1
-9.238832E-1
-8.930994E-1
-8.623156E-1
-8.315318E-1
-7.391805E-1
-6.776128E-1
-6.160453E-1
-5.544777E-1
-4.929100E-1
-4.005587E-1
-3.697749E-1
-3.697749E-1
-4.621263E-1
-6.160453E-1
-8.007480E-1
-9.854507E-1
-1.139370E+0
-1.262505E+0
-1.354856E+0
-1.416424E+0
-1.385640E+0
-1.324073E+0
-1.200937E+0
-1.047018E+0
-8.930994E-1
-7.083966E-1
-5.236939E-1
-3.697749E-1
-2.466397E-1
-1.542884E-1
-1.850722E-1
-2.466397E-1
-3.697749E-1
-4.621263E-1
-5.852615E-1
-7.391805E-1
-9.238832E-1
-1.077802E+0
-1.200937E+0
-1.262505E+0
-1.293289E+0
-1.262505E+0
-1.231721E+0
-1.108586E+0
-9.854507E-1
-8.007480E-1
-6.468291E-1
-5.236939E-1
-4.313425E-1
-3.697749E-1
-3.697749E-1
-4.005587E-1
-4.621263E-1
-5.852615E-1
-7.699642E-1
-9.238832E-1
-1.047018E+0
-1.139370E+0
-1.231721E+0
-1.293289E+0
-1.262505E+0
-1.200937E+0
-1.108586E+0
-1.016235E+0
-9.238832E-1
-8.315318E-1
-7.699642E-1
-7.083966E-1
-6.468291E-1
-6.160453E-1
-6.160453E-1
-5.852615E-1
-5.852615E-1
-5.852615E-1
-5.852615E-1
-5.852615E-1
-6.160453E-1
-6.160453E-1
-6.468291E-1
-6.468291E-1
-6.468291E-1
-6.468291E-1
-6.468291E-1
-5.852615E-1
-5.236939E-1
-4.005587E-1
-3.082073E-1
-2.774235E-1
-2.774235E-1
-2.774235E-1
-2.466397E-1
-2.774235E-1
-3.389911E-1
-4.313425E-1
-5.236939E-1
-5.852615E-1
-6.160453E-1
-5.544777E-1
-4.929100E-1
-4.005587E-1
-3.082073E-1
-1.850722E-1
-6.193698E-2
3.041434E-2
9.198189E-2
1.843333E-1
2.766848E-1
3.382524E-1
3.074685E-1
2.459010E-1
9.198189E-2
-6.193698E-2
-2.158560E-1
-3.389911E-1
-4.313425E-1
-4.929100E-1
-5.544777E-1
-5.544777E-1
-5.544777E-1
-5.236939E-1
-4.621263E-1
-3.697749E-1
-2.774235E-1
-2.158560E-1
-1.235046E-1
-6.193698E-2
-3.115320E-2
-6.193698E-2
-1.542884E-1
-2.774235E-1
-3.697749E-1
-4.621263E-1
-5.852615E-1
-6.776128E-1
-7.699642E-1
-8.315318E-1
-8.623156E-1
-8.623156E-1
-8.315318E-1
-8.007480E-1
-7.699642E-1
-7.699642E-1
-7.391805E-1
-6.776128E-1
-5.852615E-1
-4.621263E-1
-3.697749E-1
-2.466397E-1
-1.235046E-1
-3.115320E-2
3.041434E-2
3.041434E-2
3.041434E-2
-3.694296E-4
-3.694296E-4
3.041434E-2
6.119812E-2
9.198189E-2
9.198189E-2
9.198189E-2
9.198189E-2
3.041434E-2
-3.115320E-2
-1.235046E-1
-2.466397E-1
-3.697749E-1
-4.929100E-1
-5.852615E-1
-6.776128E-1
-8.007480E-1
-9.546670E-1
-1.108586E+0
-1.200937E+0
-1.293289E+0
-1.293289E+0
-1.262505E+0
-1.170154E+0
-1.077802E+0
-9.238832E-1
-7.699642E-1
-6.160453E-1
-5.236939E-1
-4.313425E-1
-3.389911E-1
-2.158560E-1
-1.235046E-1
-3.115320E-2
-3.115320E-2
-9.272075E-2
-1.542884E-1
-1.235046E-1
-9.272075E-2
-9.272075E-2
-1.235046E-1
-1.542884E-1
-1.542884E-1
-1.542884E-1
-2.158560E-1
-2.774235E-1
-3.389911E-1
-3.697749E-1
-4.005587E-1
-4.313425E-1
-5.236939E-1
-5.852615E-1
-6.468291E-1
-7.391805E-1
-8.315318E-1
-9.854507E-1
-1.108586E+0
-1.262505E+0
-1.324073E+0
-1.354856E+0
-1.354856E+0
-1.324073E+0
-1.262505E+0
-1.231721E+0
-1.170154E+0
-1.016235E+0
-8.623156E-1
-6.776128E-1
-4.929100E-1
-3.389911E-1
-1.850722E-1
-6.193698E-2
6.119812E-2
1.535496E-1
2.459010E-1
3.074685E-1
3.998200E-1
4.921713E-1
5.229551E-1
4.921713E-1
4.613875E-1
3.690362E-1
3.074685E-1
1.843333E-1
9.198189E-2
-3.115320E-2
-1.542884E-1
-2.774235E-1
-4.005587E-1
-5.236939E-1
-5.544777E-1
-5.852615E-1
-5.544777E-1
-4.929100E-1
-4.621263E-1
-4.313425E-1
-4.005587E-1
-3.389911E-1
-2.774235E-1
-2.158560E-1
-1.235046E-1
-1.235046E-1
-1.542884E-1
-1.850722E-1
-2.466397E-1
-2.774235E-1
-3.389911E-1
-4.313425E-1
-4.929100E-1
-4.929100E-1
-4.313425E-1
-3.697749E-1
-2.774235E-1
-9.272075E-2
1.227658E-1
3.690362E-1
5.845227E-1
7.384416E-1
8.000091E-1
8.307930E-1
8.000091E-1
7.384416E-1
6.460903E-1
4.921713E-1
3.382524E-1
1.535496E-1
-3.115320E-2
-1.850722E-1
-3.697749E-1
-4.929100E-1
-5.544777E-1
-5.544777E-1
-4.621263E-1
-3.389911E-1
-1.542884E-1
3.041434E-2
2.459010E-1
4.306037E-1
6.153065E-1
7.384416E-1
8.307930E-1
8.923608E-1
8.615767E-1
7.692255E-1
6.153065E-1
4.613875E-1
3.074685E-1
1.227658E-1
-3.115320E-2
-1.235046E-1
-1.235046E-1
-6.193698E-2
6.119812E-2
1.843333E-1
3.382524E-1
4.921713E-1
6.768740E-1
8.307930E-1
9.847120E-1
1.077063E+0
1.138631E+0
1.169415E+0
1.169415E+0
1.077063E+0
9.539284E-1
8.307930E-1
6.768740E-1
5.229551E-1
3.998200E-1
3.074685E-1
2.151172E-1
1.227658E-1
3.041434E-2
-3.115320E-2
-6.193698E-2
-3.115320E-2
6.119812E-2
1.535496E-1
2.151172E-1
2.151172E-1
2.151172E-1
2.151172E-1
1.535496E-1
3.041434E-2
-9.272075E-2
-2.158560E-1
-2.774235E-1
-3.389911E-1
-3.389911E-1
-3.389911E-1
-3.389911E-1
-2.774235E-1
-2.158560E-1
-1.235046E-1
-3.694296E-4
1.535496E-1
3.382524E-1
4.921713E-1
6.460903E-1
7.384416E-1
8.000091E-1
8.307930E-1
8.000091E-1
7.076579E-1
5.845227E-1
3.690362E-1
1.535496E-1
-6.193698E-2
-2.774235E-1
-4.313425E-1
-5.236939E-1
-5.236939E-1
-4.313425E-1
-3.082073E-1
-1.235046E-1
6.119812E-2
2.459010E-1
4.306037E-1
6.153065E-1
7.384416E-1
8.000091E-1
8.307930E-1
8.000091E-1
7.076579E-1
6.460903E-1
5.229551E-1
3.998200E-1
2.459010E-1
9.198189E-2
-3.115320E-2
-1.542884E-1
-2.158560E-1
-2.774235E-1
-3.082073E-1
-3.389911E-1
-3.697749E-1
-3.697749E-1
-3.697749E-1
-3.389911E-1
-3.082073E-1
-2.774235E-1
-2.774235E-1
-3.082073E-1
-3.389911E-1
-4.005587E-1
-5.544777E-1
-8.623156E-1
-1.447208E+0
-2.370721E+0
-3.725208E+0
-5.356750E+0
-7.142210E+0
-8.712183E+0
-9.789616E+0
-1.025137E+1
-1.012824E+1
-9.512562E+0
-8.558264E+0
-7.265345E+0
-5.510669E+0
-3.232668E+0
-4.005587E-1
2.647037E+0
5.386794E+0
7.387741E+0
8.465174E+0
8.896147E+0
8.988499E+0
8.896147E+0
8.526741E+0
7.757146E+0
6.464227E+0
4.832686E+0
3.385848E+0
2.585469E+0
2.893307E+0
4.401713E+0
6.833633E+0
9.758093E+0
1.295961E+1
1.653053E+1
2.080948E+1
2.591958E+1
3.158381E+1
3.718645E+1
4.198872E+1
4.543651E+1
4.694492E+1
4.605218E+1
4.285067E+1
3.764821E+1
3.093734E+1
2.296434E+1
1.357528E+1
2.523902E+0
-9.974319E+0
-2.324213E+1
-3.607898E+1
-4.697644E+1
-5.451847E+1
-5.784312E+1
-5.707352E+1
-5.301006E+1
-4.660703E+1
-3.835698E+1
-2.822911E+1
-1.597716E+1
-1.724262E+0
1.360607E+1
2.822837E+1
4.029562E+1
4.866880E+1
5.282462E+1
5.297854E+1
4.974624E+1
4.417437E+1
3.675548E+1
2.745877E+1
1.622269E+1
3.786037E+0
-8.127291E+0
-1.751635E+1
-2.271881E+1
-2.296508E+1
-1.807046E+1
-8.742967E+0
3.878388E+0
1.883931E+1
3.533942E+1
5.260914E+1
6.923238E+1
8.305431E+1
9.216631E+1
9.558331E+1
9.315139E+1
8.493212E+1
7.104862E+1
5.230130E+1
3.032167E+1
6.556578E+0
-1.834751E+1
-4.411354E+1
-6.978722E+1
-9.327525E+1
-1.122689E+2
-1.251057E+2
-1.310470E+2
-1.301850E+2
-1.236896E+2
-1.137465E+2
-1.033416E+2
-9.478366E+1
-8.887318E+1
-8.511755E+1
-8.250093E+1
-8.031529E+1
-7.862217E+1
-7.797572E+1
-7.886844E+1
-8.096174E+1
-8.280877E+1
-8.330131E+1
-8.200839E+1
-7.800650E+1
-6.987958E+1
-5.688882E+1
-4.023479E+1
-2.259567E+1
-6.434183E+0
7.356957E+0
1.880853E+1
2.838229E+1
3.647842E+1
4.278910E+1
4.617532E+1
4.589827E+1
4.303537E+1
4.008013E+1
3.918740E+1
4.088051E+1
4.457456E+1
4.934605E+1
5.467165E+1
6.024352E+1
6.633871E+1
7.360368E+1
8.225393E+1
9.099653E+1
9.810758E+1
1.023250E+2
1.029714E+2
9.909267E+1
8.991910E+1
7.600482E+1
5.904295E+1
4.041875E+1
2.050164E+1
-9.546670E-1
-2.441192E+1
-4.968541E+1
-7.520517E+1
-9.807753E+1
-1.156243E+2
-1.271990E+2
-1.343101E+2
-1.384659E+2
-1.395433E+2
-1.358800E+2
-1.262755E+2
-1.112222E+2
-9.296742E+1
-7.443558E+1
-5.821252E+1
-4.549882E+1
-3.592505E+1
-2.829068E+1
-2.170294E+1
-1.600794E+1
-1.139037E+1
-7.819453E+0
-4.771857E+0
-1.570343E+0
2.400766E+0
8.095768E+0
1.597642E+1
2.536548E+1
3.540099E+1
4.565199E+1
5.605692E+1
6.652341E+1
7.658971E+1
8.576328E+1
9.342845E+1
9.903109E+1
1.023865E+2
1.041720E+2
1.055880E+2
1.078045E+2
1.111291E+2
1.150695E+2
1.186712E+2
1.207337E+2
1.200564E+2
1.155004E+2
1.062653E+2
9.167378E+1
7.030982E+1
4.134227E+1
6.217957E+0
-3.198473E+1
-7.009506E+1
-1.059890E+2
-1.381273E+2
-1.645398E+2
-1.834102E+2
-1.935689E+2
-1.946463E+2
-1.877507E+2
-1.751294E+2
-1.594296E+2
-1.438530E+2
-1.308931E+2
-1.213501E+2
-1.143006E+2
-1.075897E+2
-1.003555E+2
-9.410642E+1
-9.032002E+1
-8.838063E+1
-8.545618E+1
-7.871452E+1
-6.806333E+1
-5.479552E+1
-3.964990E+1
-2.256489E+1
-2.647776E+0
2.071712E+1
4.636002E+1
7.169509E+1
9.404412E+1
1.110984E+2
1.216572E+2
1.256899E+2
1.239660E+2
1.174706E+2
1.065731E+2
9.124280E+1
7.191058E+1
5.030035E+1
2.967521E+1
1.382155E+1
5.848551E+0
6.556578E+0
1.425253E+1
2.628899E+1
4.084972E+1
5.691886E+1
7.409622E+1
9.213553E+1
1.098670E+2
1.243046E+2
1.314772E+2
1.292300E+2
1.182402E+2
9.992383E+1
7.520445E+1
4.537494E+1
1.157434E+1
-2.478132E+1
-6.119855E+1
-9.447583E+1
-1.227046E+2
-1.454846E+2
-1.622618E+2
-1.705734E+2
-1.673719E+2
-1.513643E+2
-1.240898E+2
-8.875004E+1
-4.950071E+1
-1.206762E+1
1.763874E+1
3.570883E+1
4.180402E+1
3.832546E+1
2.798210E+1
1.249785E+1
-6.803588E+0
-2.844460E+1
-5.107068E+1
-7.326579E+1
-9.333683E+1
-1.094368E+2
-1.202111E+2
-1.251673E+2
-1.245208E+2
-1.193799E+2
-1.119610E+2
-1.044498E+2
-9.755420E+1
-9.050472E+1
-8.228545E+1
-7.338893E+1
-6.480026E+1
-5.645785E+1
-4.688409E+1
-3.377019E+1
-1.579246E+1
6.525795E+0
3.179929E+1
5.833492E+1
8.496291E+1
1.111291E+2
1.356330E+2
1.557656E+2
1.688180E+2
1.731893E+2
1.682946E+2
1.542572E+2
1.321852E+2
1.038026E+2
7.077158E+1
3.466218E+1
-2.832479E+0
-3.937284E+1
-7.191130E+1
-9.780048E+1
-1.157166E+2
-1.252904E+2
-1.271682E+2
-1.226738E+2
-1.130077E+2
-9.841615E+1
-7.933020E+1
-5.815096E+1
-3.823384E+1
-2.179530E+1
-9.081589E+0
8.307930E-1
8.311255E+0
1.289804E+1
1.379077E+1
9.665742E+0
-1.235046E-1
-1.465346E+1
-3.139984E+1
-4.737663E+1
-6.073679E+1
-7.151112E+1
-8.071547E+1
-8.902710E+1
-9.650755E+1
-1.030953E+2
-1.085132E+2
-1.127614E+2
-1.161476E+2
-1.190721E+2
-1.212577E+2
-1.212269E+2
-1.171019E+2
-1.077744E+2
-9.336761E+1
-7.502047E+1
-5.350260E+1
-2.952203E+1
-4.371668E+0
2.037850E+1
4.309694E+1
6.187505E+1
7.517366E+1
8.283882E+1
8.533231E+1
8.243863E+1
7.348055E+1
5.861197E+1
3.949524E+1
1.877774E+1
-8.930994E-1
-1.785497E+1
-3.121514E+1
-4.041949E+1
-4.543725E+1
-4.673017E+1
-4.522176E+1
-4.152771E+1
-3.598662E+1
-2.989143E+1
-2.552013E+1
-2.481211E+1
-2.853695E+1
-3.657151E+1
-4.830014E+1
-6.230677E+1
-7.655965E+1
-8.905788E+1
-9.801596E+1
-1.017716E+2
-9.909339E+1
-8.908866E+1
-7.132641E+1
-4.632998E+1
-1.610029E+1
1.683836E+1
5.017721E+1
8.173060E+1
1.088203E+2
1.284296E+2
1.378495E+2
1.353560E+2
1.213801E+2
9.826150E+1
6.929395E+1
3.810997E+1
8.218904E+0
-1.757792E+1
-3.712563E+1
-4.928522E+1
-5.393358E+1
-5.147087E+1
-4.248201E+1
-2.798284E+1
-9.389426E+0
1.206688E+1
3.432356E+1
5.436381E+1
6.981728E+1
7.939104E+1
8.246941E+1
7.896006E+1
6.994041E+1
5.762689E+1
4.445143E+1
3.189164E+1
1.979361E+1
7.326173E+0
-5.633804E+0
-1.810124E+1
-2.902949E+1
-3.832619E+1
-4.657625E+1
-5.396436E+1
-6.015190E+1
-6.523122E+1
-7.012585E+1
-7.628261E+1
-8.410169E+1
-9.232096E+1
-9.850850E+1
-1.012175E+2
-1.011251E+2
-1.002016E+2
-9.964750E+1
-9.955515E+1
-9.992456E+1
-1.003863E+2
-9.980142E+1
-9.601502E+1
-8.705693E+1
-7.360442E+1
-5.867428E+1
-4.528333E+1
-3.432430E+1
-2.521230E+1
-1.785497E+1
-1.249859E+1
-8.558264E+0
-4.802641E+0
-6.468291E-1
4.340146E+0
1.172826E+1
2.290277E+1
3.712489E+1
5.174719E+1
6.504579E+1
7.720538E+1
8.801050E+1
9.549096E+1
9.703015E+1
9.087339E+1
7.698990E+1
5.716513E+1
3.444669E+1
1.178982E+1
-8.496696E+0
-2.453505E+1
-3.497076E+1
-3.977303E+1
-3.968068E+1
-3.540173E+1
-2.764422E+1
-1.727008E+1
-5.449101E+0
6.525795E+0
1.757718E+1
2.699702E+1
3.453905E+1
4.038797E+1
4.386654E+1
4.392810E+1
4.044954E+1
3.530864E+1
3.102969E+1
2.884405E+1
2.785896E+1
2.662761E+1
2.490372E+1
2.314904E+1
2.117888E+1
1.822364E+1
1.372920E+1
8.157336E+0
2.277631E+0
-4.525587E+0
-1.416091E+1
-2.721324E+1
-4.162006E+1
-5.430298E+1
-6.350733E+1
-6.892528E+1
-7.024899E+1
-6.710904E+1
-5.990563E+1
-4.940836E+1
-3.607898E+1
-1.988670E+1
-1.631910E+0
1.653053E+1
3.186086E+1
4.248127E+1
4.876116E+1
5.294775E+1
5.707278E+1
6.150565E+1
6.590774E+1
6.972493E+1
7.187979E+1
7.117176E+1
6.667733E+1
5.815022E+1
4.651394E+1
3.346161E+1
2.028615E+1
7.757146E+0
-4.156181E+0
-1.613108E+1
-2.872165E+1
-4.192790E+1
-5.470317E+1
-6.526201E+1
-7.255777E+1
-7.659045E+1
-7.763709E+1
-7.495890E+1
-6.781706E+1
-5.651941E+1
-4.272827E+1
-2.878322E+1
-1.674675E+1
-7.357696E+0
4.921713E-1
8.619093E+0
1.693072E+1
2.317983E+1
2.441118E+1
1.899323E+1
7.603228E+0
-7.942588E+0
-2.570484E+1
-4.405198E+1
-6.095228E+1
-7.397382E+1
-8.145429E+1
-8.367072E+1
-8.130036E+1
-7.415852E+1
-6.249147E+1
-4.845406E+1
-3.429352E+1
-2.031767E+1
-5.695371E+0
9.388687E+0
2.293356E+1
3.226105E+1
3.617059E+1
3.586275E+1
3.299986E+1
2.853621E+1
2.373393E+1
2.065556E+1
2.044007E+1
2.201004E+1
2.333375E+1
2.274885E+1
1.982439E+1
1.480664E+1
8.126552E+0
5.845227E-1
-7.265345E+0
-1.477659E+1
-2.145667E+1
-2.705932E+1
-3.192316E+1
-3.666387E+1
-4.097360E+1
-4.285141E+1
-3.937284E+1
-2.909105E+1
-1.329897E+1
4.771118E+0
2.188691E+1
3.592432E+1
4.540573E+1
4.971545E+1
5.020800E+1
4.968467E+1
5.030035E+1
5.263992E+1
5.507184E+1
5.494870E+1
5.076210E+1
4.362026E+1
3.607824E+1
2.967521E+1
2.364158E+1
1.619191E+1
6.802849E+0
-3.294235E+0
-1.252937E+1
-2.034846E+1
-2.653600E+1
-3.053789E+1
-3.115357E+1
-2.829068E+1
-2.361154E+1
-1.970200E+1
-1.807046E+1
-1.825516E+1
-1.896319E+1
-2.041002E+1
-2.511994E+1
-3.586349E+1
-5.184028E+1
-6.834039E+1
-8.049999E+1
-8.604107E+1
-8.462502E+1
-7.600555E+1
-5.870506E+1
-3.275433E+1
-4.956560E+0
1.366763E+1
1.742326E+1
1.259020E+1
1.215923E+1
2.348766E+1
4.285067E+1
6.079762E+1
7.086392E+1
7.329585E+1
7.101785E+1
6.181349E+1
4.118834E+1
1.160512E+1
-1.690067E+1
-3.620211E+1
-4.534489E+1
-4.669938E+1
-3.801835E+1
-1.385308E+1
2.653526E+1
7.526601E+1
1.159314E+2
1.341246E+2
1.291069E+2
1.119603E+2
1.049416E+2
1.364642E+2
1.799617E+2
1.616146E+2
8.071474E+1
2.007066E+1
1.449880E+1
1.262099E+1
-3.521703E+1
-1.284304E+2
-2.366970E+2
-3.458563E+2
-4.205685E+2
-3.943408E+2
-2.804407E+2
-1.815940E+2
-1.574287E+2
-1.778076E+2
-1.935381E+2
-1.829484E+2
-1.557664E+2
-1.328017E+2
-1.181794E+2
-9.700010E+1
-5.876663E+1
-6.803588E+0
5.196267E+1
1.118064E+2
1.693105E+2
2.234284E+2
2.721899E+2
3.102695E+2
3.323415E+2
3.352967E+2
3.179347E+2
2.792702E+2
2.177026E+2
1.352636E+2
3.866407E+1
-6.430772E+1
-1.636470E+2
-2.467325E+2
-3.010351E+2
-3.233841E+2
-3.226453E+2
-3.081769E+2
-2.841656E+2
-2.518734E+2
-2.126856E+2
-1.752833E+2
-1.524109E+2
-1.452999E+2
-1.479473E+2
-1.543195E+2
-1.572132E+2
-1.499482E+2
-1.282764E+2
-9.265958E+1
-4.331316E+1
1.674602E+1
7.175665E+1
1.114677E+2
1.422208E+2
1.660166E+2
1.814701E+2
1.933219E+2
2.018798E+2
2.061279E+2
2.084367E+2
2.079134E+2
1.992631E+2
1.753441E+2
1.358177E+2
9.232023E+1
5.042348E+1
1.354118E+0
-6.089071E+1
-1.336944E+2
-2.111156E+2
-2.831497E+2
-3.391762E+2
-3.744852E+2
-3.932325E+2
-4.018520E+2
-4.020059E+2
-3.933557E+2
-3.734386E+2
-3.372984E+2
-2.862896E+2
-2.290010E+2
-1.730976E+2
-1.183333E+2
-5.888977E+1
4.340146E+0
6.169035E+1
1.085741E+2
1.485930E+2
1.833787E+2
2.078518E+2
2.186877E+2
2.214583E+2
2.227819E+2
2.235823E+2
2.193034E+2
2.021260E+2
1.668478E+2
1.161777E+2
5.710357E+1
-3.355803E+0
-5.824331E+1
-1.039265E+2
-1.421599E+2
-1.767609E+2
-2.099766E+2
-2.402679E+2
-2.626785E+2
-2.752998E+2
-2.818875E+2
-2.857663E+2
-2.825956E+2
-2.652951E+2
-2.342958E+2
-1.961239E+2
-1.575826E+2
-1.257522E+2
-1.042035E+2
-8.924258E+1
-7.582085E+1
-6.202971E+1
-4.863876E+1
-3.832619E+1
-3.232335E+1
-2.918341E+1
-2.881400E+1
-3.284668E+1
-4.325160E+1
-6.233755E+1
-9.068942E+1
-1.255367E+2
-1.620155E+2
-1.959084E+2
-2.243219E+2
-2.451933E+2
-2.582148E+2
-2.636020E+2
-2.601542E+2
-2.442698E+2
-2.124085E+2
-1.648784E+2
-1.054964E+2
-3.949598E+1
2.530391E+1
8.053004E+1
1.212262E+2
1.455762E+2
1.520716E+2
1.391424E+2
1.095284E+2
7.215685E+1
3.506237E+1
4.063091E+0
-1.425327E+1
-1.643891E+1
-4.494803E+0
1.502212E+1
3.450826E+1
5.150092E+1
6.375287E+1
6.039743E+1
3.601667E+1
8.307930E-1
-3.700249E+1
-8.490206E+1
-1.482551E+2
-2.106231E+2
-2.517502E+2
-2.751459E+2
-2.916152E+2
-2.957095E+2
-2.830881E+2
-2.586766E+2
-2.201661E+2
-1.625696E+2
-9.635364E+1
-3.500154E+1
2.090183E+1
7.357290E+1
1.209492E+2
1.614606E+2
1.970159E+2
2.294312E+2
2.530116E+2
2.563055E+2
2.347261E+2
1.960616E+2
1.505632E+2
1.004779E+2
4.171167E+1
-2.761343E+1
-1.034031E+2
-1.753756E+2
-2.308480E+2
-2.628324E+2
-2.721599E+2
-2.649257E+2
-2.521812E+2
-2.435002E+2
-2.408835E+2
-2.445776E+2
-2.593231E+2
-2.840116E+2
-3.046368E+2
-3.108859E+2
-3.050370E+2
-2.921386E+2
-2.752383E+2
-2.538127E+2
-2.194888E+2
-1.624464E+2
-8.416325E+1
4.494064E+0
9.302826E+1
1.758674E+2
2.511954E+2
3.173498E+2
3.691281E+2
4.001889E+2
4.069614E+2
3.891991E+2
3.489647E+2
2.915530E+2
2.226280E+2
1.454531E+2
6.384521E+1
-1.727008E+1
-9.256723E+1
-1.577981E+2
-2.128703E+2
-2.575992E+2
-2.887524E+2
-3.047292E+2
-3.102702E+2
-3.109782E+2
-3.062068E+2
-2.925080E+2
-2.702205E+2
-2.441466E+2
-2.206586E+2
-2.025577E+2
-1.864578E+2
-1.697730E+2
-1.553354E+2
-1.446842E+2
-1.366804E+2
-1.301235E+2
-1.204266E+2
-1.031569E+2
-7.966882E+1
-5.273301E+1
-2.493524E+1
1.046280E+0
2.628899E+1
5.297854E+1
8.126885E+1
1.125144E+2
1.457609E+2
1.742975E+2
1.938760E+2
2.051736E+2
2.082520E+2
2.016951E+2
1.830401E+2
1.510249E+2
1.087588E+2
6.159800E+1
1.628426E+1
-1.988670E+1
-4.275906E+1
-5.042423E+1
-4.263592E+1
-2.453505E+1
-5.172047E+0
1.003515E+1
2.016302E+1
2.462667E+1
2.268729E+1
1.329823E+1
-5.572236E+0
-3.577114E+1
-7.723690E+1
-1.283072E+2
-1.867349E+2
-2.488566E+2
-3.083001E+2
-3.586623E+2
-3.984966E+2
-4.286339E+2
-4.453187E+2
-4.438103E+2
-4.252169E+2
-3.954182E+2
-3.618331E+2
-3.292330E+2
-2.979567E+2
-2.674500E+2
-2.379899E+2
-2.085298E+2
-1.784540E+2
-1.496712E+2
-1.245824E+2
-1.048807E+2
-9.167450E+1
-8.511755E+1
-8.465580E+1
-8.785732E+1
-9.112039E+1
-9.087412E+1
-8.296269E+1
-6.476947E+1
-3.774130E+1
-6.588101E+0
2.268729E+1
4.448221E+1
5.577987E+1
5.562595E+1
4.380497E+1
2.154829E+1
-9.081589E+0
-4.614528E+1
-8.579480E+1
-1.225199E+2
-1.523801E+2
-1.728821E+2
-1.810706E+2
-1.738672E+2
-1.505639E+2
-1.138696E+2
-6.735531E+1
-1.360681E+1
4.469770E+1
1.034947E+2
1.568123E+2
1.987706E+2
2.294928E+2
2.537504E+2
2.716358E+2
2.787469E+2
2.716974E+2
2.495946E+2
2.158556E+2
1.781762E+2
1.418821E+2
1.064500E+2
6.575382E+1
1.243628E+1
-5.131695E+1
-1.137157E+2
-1.641703E+2
-2.001258E+2
-2.262612E+2
-2.480254E+2
-2.640637E+2
-2.698511E+2
-2.691431E+2
-2.724985E+2
-2.842271E+2
-2.991881E+2
-3.128561E+2
-3.283095E+2
-3.503815E+2
-3.769787E+2
-3.983734E+2
-4.056692E+2
-3.981887E+2
-3.810729E+2
-3.562612E+2
-3.209830E+2
-2.734836E+2
-2.173339E+2
-1.592449E+2
-1.076205E+2
-6.904842E+1
-4.402119E+1
-2.481211E+1
-1.416424E+0
3.038323E+1
6.566147E+1
9.552174E+1
1.156543E+2
1.273214E+2
1.316619E+2
1.255975E+2
1.085741E+2
8.305431E+1
5.036192E+1
1.853147E+1
-2.158560E-1
-3.263452E+0
-3.694296E-4
-3.879127E+0
-2.056394E+1
-4.263592E+1
-5.932074E+1
-7.141877E+1
-8.687222E+1
-1.066662E+2
-1.236589E+2
-1.306776E+2
-1.271990E+2
-1.191336E+2
-1.125767E+2
-1.111914E+2
-1.161784E+2
-1.246439E+2
-1.323091E+2
-1.349257E+2
-1.311701E+2
-1.276915E+2
-1.339099E+2
-1.535807E+2
-1.834410E+2
-2.155485E+2
-2.421765E+2
-2.623091E+2
-2.780703E+2
-2.877057E+2
-2.915845E+2
-2.955863E+2
-3.014045E+2
-3.053140E+2
-3.048831E+2
-2.967561E+2
-2.771161E+2
-2.458090E+2
-2.031118E+2
-1.527803E+2
-1.022333E+2
-5.273301E+1
-1.077802E+0
4.897665E+1
8.779501E+1
1.076813E+2
1.062345E+2
8.770266E+1
6.193662E+1
3.851016E+1
2.167142E+1
9.881228E+0
1.200199E+0
-2.247586E+0
3.016442E+0
1.991674E+1
4.996173E+1
8.881088E+1
1.239044E+2
1.407431E+2
1.307076E+2
9.755347E+1
5.534889E+1
-7.296129E+0
-6.332263E+1
-5.377966E+1
-1.329897E+1
-2.422722E+1
-1.108836E+2
-2.391904E+2
-3.586931E+2
-4.443029E+2
-4.981130E+2
-5.181224E+2
-4.997137E+2
-4.446415E+2
-3.617715E+2
-2.659724E+2
-1.651554E+2
-5.498023E+1
6.873985E+1
1.880270E+2
2.661871E+2
2.837647E+2
2.460853E+2
1.713422E+2
8.690228E+1
9.173201E+0
-5.371809E+1
-9.265958E+1
-1.135002E+2
-1.285535E+2
-1.382812E+2
-1.357261E+2
-1.154088E+2
-7.960725E+1
-3.290825E+1
1.880853E+1
5.907373E+1
7.132568E+1
5.494870E+1
1.446801E+1
-4.771525E+1
-1.198109E+2
-1.810706E+2
-2.179496E+2
-2.327566E+2
-2.409451E+2
-2.592307E+2
-2.855508E+2
-3.017123E+2
-2.982337E+2
-2.790555E+2
-2.486411E+2
-2.065288E+2
-1.536731E+2
-9.675382E+1
-4.288220E+1
4.340146E+0
3.964916E+1
5.734984E+1
5.848884E+1
5.131622E+1
4.817627E+1
5.541046E+1
6.809338E+1
7.788264E+1
7.976044E+1
7.563541E+1
7.474268E+1
8.410096E+1
9.921580E+1
1.097131E+2
1.077429E+2
9.016537E+1
5.944313E+1
2.274885E+1
-1.363759E+1
-4.968541E+1
-8.773418E+1
-1.232587E+2
-1.455154E+2
-1.471777E+2
-1.306776E+2
-1.059890E+2
-8.237779E+1
-6.375361E+1
-4.913130E+1
-3.373941E+1
-1.794732E+1
-1.046686E+1
-1.560775E+1
-2.887557E+1
-4.516019E+1
-6.162952E+1
-7.538987E+1
-8.345523E+1
-8.585636E+1
-8.527147E+1
-8.493285E+1
-8.628733E+1
-8.668752E+1
-8.200839E+1
-7.181895E+1
-6.101385E+1
-5.498023E+1
-5.387201E+1
-5.624236E+1
-6.350733E+1
-7.588242E+1
-8.915023E+1
-9.795439E+1
-9.897026E+1
-9.050472E+1
-7.249619E+1
-4.734584E+1
-1.914789E+1
8.249686E+0
3.232261E+1
5.310167E+1
7.197214E+1
8.680994E+1
9.213553E+1
8.490134E+1
6.569225E+1
3.626294E+1
-2.278370E+0
-4.987011E+1
-1.035570E+2
-1.564436E+2
-2.040046E+2
-2.459321E+2
-2.810256E+2
-3.066993E+2
-3.215986E+2
-3.263702E+2
-3.228300E+2
-3.119018E+2
-2.936469E+2
-2.694201E+2
-2.408528E+2
-2.078833E+2
-1.714353E+2
-1.357877E+2
-1.066354E+2
-8.847299E+1
-8.237779E+1
-8.468658E+1
-8.856534E+1
-8.995061E+1
-8.868848E+1
-8.561009E+1
-8.259328E+1
-8.219309E+1
-8.391699E+1
-8.551774E+1
-8.721085E+1
-9.139745E+1
-9.906261E+1
-1.089750E+2
-1.199340E+2
-1.310162E+2
-1.410825E+2
-1.501945E+2
-1.590602E+2
-1.682954E+2
-1.785772E+2
-1.900595E+2
-2.000335E+2
-2.048665E+2
-2.050204E+2
-2.037583E+2
-2.010185E+2
-1.924299E+2
-1.738057E+2
-1.463465E+2
-1.164862E+2
-8.939650E+1
-6.621630E+1
-4.808466E+1
-3.715641E+1
-3.220021E+1
-3.032241E+1
-3.241570E+1
-4.085046E+1
-5.405671E+1
-6.609316E+1
-7.031055E+1
-6.393831E+1
-4.894660E+1
-2.835224E+1
-4.094614E+0
2.197926E+1
4.900743E+1
7.680520E+1
1.032793E+2
1.245816E+2
1.375109E+2
1.418206E+2
1.409586E+2
1.375724E+2
1.312310E+2
1.210107E+2
1.087588E+2
9.582958E+1
-1.009801E+3
5.094681E+1
-1.470238E+2
-4.430407E+2
-5.131662E+2
-2.862281E+2
-3.121514E+1
2.493450E+1
-7.794492E+1
-1.753141E+2
-1.839027E+2
-1.440685E+2
-1.263678E+2
-1.474240E+2
-1.772227E+2
-1.917526E+2
-1.941230E+2
-1.913524E+2
-1.839643E+2
-1.729129E+2
-1.565360E+2
-1.323091E+2
-1.029414E+2
-7.126485E+1
-3.866481E+1
-9.266291E+0
1.126650E+1
1.770031E+1
8.865363E+0
-1.308348E+1
-4.632998E+1
-8.693380E+1
-1.304929E+2
-1.737749E+2
-2.130242E+2
-2.437157E+2
-2.624630E+2
-2.677270E+2
-2.584303E+2
-2.351578E+2
-2.013572E+2
-1.618308E+2
-1.214732E+2
-8.496364E+1
-5.507258E+1
-3.383176E+1
-2.462740E+1
-2.887557E+1
-4.420590E+1
-6.784785E+1
-9.666148E+1
-1.255982E+2
-1.509333E+2
-1.696806E+2
-1.770995E+2
-1.706965E+2
-1.523186E+2
-1.260292E+2
-9.469132E+1
-5.922839E+1
-2.222627E+1
1.092788E+1
3.533942E+1
4.897665E+1
5.180875E+1
4.515945E+1
3.075264E+1
1.000436E+1
-1.594637E+1
-4.417511E+1
-7.012585E+1
-8.881161E+1
-1.000785E+2
-1.093444E+2
-1.187950E+2
-1.268912E+2
-1.327401E+2
-1.350181E+2
-1.343408E+2
-1.342177E+2
-1.362494E+2
-1.396049E+2
-1.438222E+2
-1.495480E+2
-1.583214E+2
-1.704810E+2
-1.833486E+2
-1.932918E+2
-1.970474E+2
-1.932610E+2
-1.835026E+2
-1.711583E+2
-1.576750E+2
-1.423446E+2
-1.263063E+2
-1.124228E+2
-1.023873E+2
-9.733872E+1
-9.832380E+1
-1.056811E+2
-1.193183E+2
-1.372653E+2
-1.561973E+2
-1.742058E+2
-1.908291E+2
-2.050820E+2
-2.154869E+2
-2.203508E+2
-2.177341E+2
-2.072984E+2
-1.910446E+2
-1.722357E+2
-1.528419E+2
-1.328940E+2
-1.115916E+2
-8.939650E+1
-6.843274E+1
-5.094755E+1
-3.740268E+1
-2.699776E+1
-1.930181E+1
-1.511521E+1
-1.551540E+1
-2.056394E+1
-2.875243E+1
-3.792600E+1
-4.592979E+1
-5.153244E+1
-5.458003E+1
-5.562668E+1
-5.599609E+1
-5.701195E+1
-5.928996E+1
-6.326107E+1
-6.910998E+1
-7.625182E+1
-8.382464E+1
-9.173607E+1
-1.009404E+2
-1.125767E+2
-1.267065E+2
-1.418213E+2
-1.554277E+2
-1.652786E+2
-1.704810E+2
-1.715277E+2
-1.692804E+2
-1.641396E+2
-1.558895E+2
-1.443456E+2
-1.302466E+2
-1.146392E+2
-9.786205E+1
-7.966882E+1
-6.082914E+1
-4.331316E+1
-2.872165E+1
-1.739321E+1
-8.958453E+0
-2.863262E+0
1.046280E+0
2.677821E+0
2.062145E+0
-4.005587E-1
-3.786776E+0
-7.326912E+0
-1.123645E+1
-1.619264E+1
-2.198000E+1
-2.773657E+1
-3.309295E+1
-3.792600E+1
-4.232808E+1
-4.685330E+1
-5.199420E+1
-5.858193E+1
-6.818646E+1
-8.228545E+1
-1.005402E+2
-1.208883E+2
-1.399743E+2
-1.545042E+2
-1.630313E+2
-1.654633E+2
-1.610612E+2
-1.488092E+2
-1.288613E+2
-1.026643E+2
-7.292718E+1
-4.355944E+1
-1.776262E+1
2.954875E+0
1.877774E+1
3.019853E+1
3.663235E+1
3.764821E+1
3.426199E+1
2.739721E+1
1.671523E+1
2.031361E+0
-1.456110E+1
-2.902949E+1
-3.912657E+1
-4.586822E+1
-5.067049E+1
-5.337947E+1
-5.390279E+1
-5.307163E+1
-5.128617E+1
-4.820779E+1
-4.322082E+1
-3.620211E+1
-2.752108E+1
-1.760870E+1
-6.988290E+0
3.108793E+0
1.188217E+1
1.979361E+1
2.752034E+1
3.444669E+1
3.934132E+1
4.168089E+1
4.165010E+1
3.964916E+1
3.610902E+1
3.093734E+1
2.345688E+1
1.354450E+1
2.216064E+0
-9.543345E+0
-2.142589E+1
-3.300060E+1
-4.362101E+1
-5.282536E+1
-6.005955E+1
-6.473869E+1
-6.655492E+1
-6.501574E+1
-6.005955E+1
-5.257909E+1
-4.408276E+1
-3.555565E+1
-2.736716E+1
-1.964043E+1
-1.286799E+1
-8.034939E+0
-6.218696E+0
-7.296129E+0
-1.018981E+1
-1.397621E+1
-1.807046E+1
-2.124119E+1
-2.253411E+1
-2.191843E+1
-1.979435E+1
-1.696224E+1
-1.493051E+1
-1.462267E+1
-1.582324E+1
-1.760870E+1
-1.920946E+1
-2.065629E+1
-2.222627E+1
-2.361154E+1
-2.435035E+1
-2.481211E+1
-2.582797E+1
-2.752108E+1
-2.884478E+1
-2.822911E+1
-2.481211E+1
-1.930181E+1
-1.308348E+1
-7.142210E+0
-1.570343E+0
4.370929E+0
1.117415E+1
1.806972E+1
2.410334E+1
2.930580E+1
3.441591E+1
4.008013E+1
4.509789E+1
4.712962E+1
4.491319E+1
3.875642E+1
2.985991E+1
1.951656E+1
8.680660E+0
-2.062884E+0
-1.166743E+1
-1.797810E+1
-1.939416E+1
-1.662362E+1
-1.188291E+1
-6.772804E+0
-2.309154E+0
1.230982E+0
3.939956E+0
5.417578E+0
5.017388E+0
3.108793E+0
1.661956E+0
2.862523E+0
7.172255E+0
1.249785E+1
1.557623E+1
1.425253E+1
8.465174E+0
2.151172E-1
-7.234561E+0
-1.089783E+1
-9.728048E+0
-5.325966E+0
-1.231721E+0
-1.850722E-1
-2.616992E+0
-7.450048E+0
-1.345289E+1
-1.948651E+1
-2.410408E+1
-2.705932E+1
-3.069181E+1
-3.804914E+1
-5.085519E+1
-6.877136E+1
-8.890396E+1
-1.076513E+2
-1.222120E+2
-1.304313E+2
-1.313240E+2
-1.256906E+2
-1.149471E+2
-1.013098E+2
-8.650283E+1
-7.018742E+1
-5.134774E+1
-3.016849E+1
-8.619831E+0
1.080474E+1
2.601193E+1
3.524707E+1
3.770978E+1
3.340004E+1
2.348766E+1
1.040455E+1
-2.832479E+0
-1.369916E+1
-2.050238E+1
-2.311900E+1
-2.284194E+1
-2.105648E+1
-1.840908E+1
-1.523835E+1
-1.157508E+1
-7.419264E+0
-3.755992E+0
-1.539559E+0
-8.007480E-1
-1.693478E+0
-4.587154E+0
-8.866101E+0
-1.299113E+1
-1.539227E+1
-1.489973E+1
-1.117489E+1
-5.233614E+0
6.768740E-1
5.048173E+0
7.541659E+0
7.572443E+0
4.432497E+0
-1.477992E+0
-9.050804E+0
-1.677754E+1
-2.265724E+1
-2.542778E+1
-2.518151E+1
-2.228784E+1
-1.690067E+1
-9.358643E+0
-3.697749E-1
9.327120E+0
1.862383E+1
2.675075E+1
3.404651E+1
4.091129E+1
4.703727E+1
5.168562E+1
5.377892E+1
5.227051E+1
4.728354E+1
3.967994E+1
3.044480E+1
2.114810E+1
1.372920E+1
9.265552E+0
8.034200E+0
9.388687E+0
1.200531E+1
1.511447E+1
1.887009E+1
2.281042E+1
2.567331E+1
2.665840E+1
2.650448E+1
2.705858E+1
3.007540E+1
3.604745E+1
4.383575E+1
5.183954E+1
5.910452E+1
6.550755E+1
7.126412E+1
7.563541E+1
7.751323E+1
7.643579E+1
7.240311E+1
6.541519E+1
5.571830E+1
4.380497E+1
3.026010E+1
1.591485E+1
1.846658E+0
-1.074391E+1
-2.093335E+1
-2.767500E+1
-3.004535E+1
-2.816754E+1
-2.342683E+1
-1.720851E+1
-9.512562E+0
-3.115320E-2
1.043534E+1
2.010145E+1
2.764348E+1
3.312299E+1
3.730959E+1
4.075737E+1
4.414359E+1
4.802235E+1
5.245521E+1
5.673416E+1
6.039743E+1
6.378365E+1
6.667733E+1
6.809338E+1
6.695438E+1
6.289092E+1
5.602613E+1
4.666786E+1
3.561648E+1
2.394942E+1
1.231315E+1
8.923608E-1
-9.851183E+0
-1.917867E+1
-2.625895E+1
-3.047633E+1
-3.201551E+1
-3.112278E+1
-2.801362E+1
-2.345762E+1
-1.884005E+1
-1.548462E+1
-1.345289E+1
-1.209840E+1
-1.117489E+1
-1.120567E+1
-1.256016E+1
-1.493051E+1
-1.748556E+1
-1.936338E+1
-1.988670E+1
-1.856300E+1
-1.511521E+1
-1.000510E+1
-4.033046E+0
2.123712E+0
8.526741E+0
1.554545E+1
2.305669E+1
3.029088E+1
3.657078E+1
4.217343E+1
4.774529E+1
5.313245E+1
5.778081E+1
6.132095E+1
6.396835E+1
6.615401E+1
6.781633E+1
6.907846E+1
7.086392E+1
7.412701E+1
7.942181E+1
8.721012E+1
9.786131E+1
1.112215E+2
1.265210E+2
1.426517E+2
1.590903E+2
1.754365E+2
1.908592E+2
2.038191E+2
2.131774E+2
2.188108E+2
2.213043E+2
2.216737E+2
2.209041E+2
2.194265E+2
2.170869E+2
2.132390E+2
2.075748E+2
2.001867E+2
1.911362E+2
1.797154E+2
1.642927E+2
1.432982E+2
1.171320E+2
8.868774E+1
6.159800E+1
3.807918E+1
1.877774E+1
3.231928E+0
-9.574129E+0
-1.973278E+1
-2.656678E+1
-2.967595E+1
-2.995300E+1
-2.844460E+1
-2.508916E+1
-1.936338E+1
-1.123645E+1
-1.631910E+0
7.941850E+0
1.551466E+1
1.957812E+1
2.031694E+1
1.948577E+1
1.942420E+1
2.164064E+1
2.699702E+1
3.509316E+1
4.389732E+1
5.005408E+1
5.106994E+1
4.614454E+1
3.549334E+1
1.973204E+1
1.535496E-1
-2.157981E+1
-4.337473E+1
-6.283009E+1
-7.779102E+1
-8.745712E+1
-9.201312E+1
-9.161294E+1
-8.665674E+1
-7.859139E+1
-6.886372E+1
-5.824331E+1
-4.762290E+1
-3.888030E+1
-3.413960E+1
-3.216943E+1
-2.936811E+1
-2.502759E+1
-1.994827E+1
-1.314505E+1
-4.310101E+0
4.432497E+0
1.028142E+1
1.055847E+1
3.170361E+0
-1.015902E+1
-2.524308E+1
-4.011165E+1
-5.494944E+1
-6.954096E+1
-8.370150E+1
-9.773891E+1
-1.109759E+2
-1.215040E+2
-1.270143E+2
-1.257829E+2
-1.173482E+2
-1.022333E+2
-8.096174E+1
-5.427219E+1
-2.388859E+1
7.664795E+0
3.774056E+1
6.347581E+1
8.243863E+1
9.318218E+1
9.515234E+1
8.933421E+1
7.874458E+1
6.612322E+1
5.288619E+1
4.011091E+1
2.890561E+1
1.957812E+1
1.111258E+1
2.708604E+0
-5.356750E+0
-1.259094E+1
-1.874770E+1
-2.364232E+1
-2.785970E+1
-3.296981E+1
-4.001930E+1
-4.910052E+1
-6.052131E+1
-7.412774E+1
-8.779574E+1
-9.878556E+1
-1.059274E+2
-1.084517E+2
-1.058043E+2
-9.930888E+1
-9.155137E+1
-8.385542E+1
-7.594399E+1
-6.840196E+1
-6.298401E+1
-6.098306E+1
-6.239912E+1
-6.637022E+1
-7.175739E+1
-7.748317E+1
-8.250093E+1
-8.573323E+1
-8.677988E+1
-8.641047E+1
-8.573323E+1
-8.465580E+1
-8.222388E+1
-7.822199E+1
-7.372755E+1
-7.018742E+1
-6.821725E+1
-6.732452E+1
-6.673963E+1
-6.612396E+1
-6.553906E+1
-6.483104E+1
-6.326107E+1
-5.975171E+1
-5.368730E+1
-4.509863E+1
-3.481684E+1
-2.431957E+1
-1.517678E+1
-8.219643E+0
-3.632857E+0
-1.108586E+0
-1.542884E-1
-6.776128E-1
-3.232668E+0
-7.696318E+0
-1.240624E+1
-1.496129E+1
-1.406856E+1
-1.003589E+1
-4.063830E+0
3.016442E+0
1.098945E+1
1.954734E+1
2.742799E+1
3.259967E+1
3.410807E+1
3.290751E+1
3.059872E+1
2.847464E+1
2.699702E+1
2.582723E+1
2.404177E+1
2.096339E+1
1.656131E+1
1.138963E+1
5.048173E+0
-3.478938E+0
-1.422248E+1
-2.635130E+1
-3.903422E+1
-5.140931E+1
-6.319950E+1
-7.412774E+1
-8.271642E+1
-8.634891E+1
-8.290112E+1
-7.252699E+1
-5.701195E+1
-3.786443E+1
-1.594637E+1
6.772064E+0
2.678153E+1
4.183481E+1
5.248600E+1
5.932000E+1
6.175192E+1
5.993567E+1
5.562595E+1
5.082367E+1
4.682178E+1
4.349713E+1
3.967994E+1
3.543177E+1
3.186086E+1
2.905953E+1
2.641213E+1
2.373393E+1
2.127123E+1
1.896245E+1
1.616112E+1
1.212845E+1
6.618146E+0
1.535496E-1
-5.910858E+0
-1.058999E+1
-1.419170E+1
-1.748556E+1
-1.964043E+1
-1.877848E+1
-1.403778E+1
-5.972426E+0
4.678767E+0
1.671523E+1
2.816680E+1
3.743272E+1
4.408202E+1
4.811470E+1
4.990016E+1
5.002329E+1
4.906900E+1
4.722197E+1
4.466691E+1
4.165010E+1
3.814075E+1
3.447748E+1
3.142988E+1
2.964442E+1
2.942894E+1
3.062950E+1
3.238418E+1
3.343083E+1
3.290751E+1
3.032167E+1
2.567331E+1
1.945499E+1
1.212845E+1
4.370929E+0
-2.124451E+0
-5.172047E+0
-3.755992E+0
1.661956E+0
1.031220E+1
2.087104E+1
3.121440E+1
3.967994E+1
4.586749E+1
5.039270E+1
5.399440E+1
5.694965E+1
5.867354E+1
5.879668E+1
5.818100E+1
5.815022E+1
5.925843E+1
6.085919E+1
6.205976E+1
6.212133E+1
6.058213E+1
5.728827E+1
5.257835E+1
4.703727E+1
4.100364E+1
3.463140E+1
2.819758E+1
2.210239E+1
1.708464E+1
1.379077E+1
1.237472E+1
1.246707E+1
1.388312E+1
1.714620E+1
2.293356E+1
3.102969E+1
4.017248E+1
4.888430E+1
5.581065E+1
6.027430E+1
6.209054E+1
6.135173E+1
5.833492E+1
5.356343E+1
4.799156E+1
4.263518E+1
3.854094E+1
3.663235E+1
3.709410E+1
3.952602E+1
4.322007E+1
4.762216E+1
5.248600E+1
5.738062E+1
6.153643E+1
6.427620E+1
6.538441E+1
6.519971E+1
6.412228E+1
6.221368E+1
5.944313E+1
5.599535E+1
5.233208E+1
4.854567E+1
4.469770E+1
4.115756E+1
3.829467E+1
3.607824E+1
3.435434E+1
3.287672E+1
3.136831E+1
3.004461E+1
2.964442E+1
3.059872E+1
3.269202E+1
3.555491E+1
3.915661E+1
4.352791E+1
4.842254E+1
5.344030E+1
5.811943E+1
6.245995E+1
6.689282E+1
7.163351E+1
7.615874E+1
7.945261E+1
8.108415E+1
8.136120E+1
8.071474E+1
7.942181E+1
7.742088E+1
7.415779E+1
6.941708E+1
6.372209E+1
5.778081E+1
5.103916E+1
4.232735E+1
3.161459E+1
2.130202E+1
1.391391E+1
9.481039E+0
6.464227E+0
4.124659E+0
3.139577E+0
3.786037E+0
4.955821E+0
5.479146E+0
5.048173E+0
4.463281E+0
4.832686E+0
6.710498E+0
9.912012E+0
1.354450E+1
1.683836E+1
1.960891E+1
2.241023E+1
2.598115E+1
3.047559E+1
3.540099E+1
3.974151E+1
4.312772E+1
4.599062E+1
4.876116E+1
5.131622E+1
5.291697E+1
5.328638E+1
5.285540E+1
5.217816E+1
5.128543E+1
4.953075E+1
4.608297E+1
4.091129E+1
3.509316E+1
2.982913E+1
2.539626E+1
2.176377E+1
1.883931E+1
1.653053E+1
1.425253E+1
1.145120E+1
8.188120E+0
5.109740E+0
2.677821E+0
1.077063E+0
3.382524E-1
6.460903E-1
2.246848E+0
5.171308E+0
8.742229E+0
1.215923E+1
1.511447E+1
1.779266E+1
2.062477E+1
2.367237E+1
2.671996E+1
2.982913E+1
3.309221E+1
3.657078E+1
4.001856E+1
4.306616E+1
4.565199E+1
4.783765E+1
4.943840E+1
4.993094E+1
4.931527E+1
4.854567E+1
4.857645E+1
4.922292E+1
4.934605E+1
4.759137E+1
4.377419E+1
3.918740E+1
3.456983E+1
2.924423E+1
2.296434E+1
1.668445E+1
1.108180E+1
5.663848E+0
-5.544777E-1
-7.388480E+0
-1.357602E+1
-1.807046E+1
-2.044081E+1
-2.053316E+1
-1.831673E+1
-1.394543E+1
-7.881021E+0
-5.852615E-1
7.387741E+0
1.566858E+1
2.401099E+1
3.201477E+1
3.884878E+1
4.405124E+1
4.777608E+1
5.030035E+1
5.128543E+1
5.030035E+1
4.762216E+1
4.395889E+1
3.995699E+1
3.604745E+1
3.235339E+1
2.881326E+1
2.561175E+1
2.311826E+1
2.142515E+1
2.000910E+1
1.822364E+1
1.613034E+1
1.403704E+1
1.188217E+1
9.573390E+0
7.141471E+0
4.771118E+0
2.585469E+0
7.076579E-1
-7.699642E-1
-1.693478E+0
-1.908965E+0
-1.231721E+0
5.537390E-1
4.340146E+0
1.052769E+1
1.806972E+1
2.539626E+1
3.167615E+1
3.697097E+1
4.146540E+1
4.506710E+1
4.774529E+1
4.953075E+1
5.051584E+1
5.079289E+1
5.023878E+1
4.857645E+1
4.592905E+1
4.278910E+1
3.980307E+1
3.718645E+1
3.497002E+1
3.315378E+1
3.186086E+1
3.096812E+1
3.022932E+1
2.933659E+1
2.804367E+1
2.610429E+1
2.351845E+1
2.071712E+1
1.788501E+1
1.489899E+1
1.157434E+1
8.095768E+0
5.078957E+0
3.231928E+0
2.585469E+0
2.523902E+0
2.831739E+0
3.508983E+0
4.432497E+0
5.263659E+0
5.879335E+0
6.279524E+0
6.371876E+0
6.248741E+0
6.371876E+0
6.710498E+0
6.833633E+0
6.310308E+0
5.263659E+0
3.786037E+0
2.062145E+0
4.306037E-1
-8.930994E-1
-1.970532E+0
-2.493856E+0
-1.816613E+0
9.198189E-2
2.708604E+0
5.725416E+0
9.080850E+0
1.280569E+1
1.649974E+1
1.963969E+1
2.167142E+1
2.219475E+1
2.136358E+1
1.954734E+1
1.711542E+1
1.397547E+1
1.018907E+1
5.910119E+0
1.569604E+0
-2.493856E+0
-6.249479E+0
-1.000510E+1
-1.385308E+1
-1.748556E+1
-2.013297E+1
-2.127197E+1
-2.093335E+1
-1.933259E+1
-1.668518E+1
-1.320662E+1
-8.896885E+0
-3.725208E+0
1.939010E+0
7.541659E+0
1.289804E+1
1.813129E+1
2.345688E+1
2.909032E+1
3.518551E+1
4.192716E+1
4.909978E+1
5.602613E+1
6.209054E+1
6.683125E+1
7.018668E+1
7.237233E+1
7.354211E+1
7.344977E+1
7.175665E+1
6.815495E+1
6.295249E+1
5.704200E+1
5.110072E+1
4.509789E+1
3.866407E+1
3.179929E+1
2.493450E+1
1.846991E+1
1.243628E+1
6.956768E+0
2.092928E+0
-2.093667E+0
-5.726155E+0
-9.204723E+0
-1.271408E+1
-1.603873E+1
-1.887083E+1
-2.124119E+1
-2.342683E+1
-2.561248E+1
-2.767500E+1
-2.967595E+1
-3.164611E+1
-3.352392E+1
-3.524781E+1
-3.675622E+1
-3.817228E+1
-3.940363E+1
-4.014244E+1
-4.032714E+1
-4.014244E+1
-3.977303E+1
-3.906500E+1
-3.764895E+1
-3.543251E+1
-3.260040E+1
-2.939889E+1
-2.582797E+1
-2.179530E+1
-1.720851E+1
-1.209840E+1
-6.803588E+0
-1.755046E+0
2.739388E+0
6.618146E+0
1.006593E+1
1.320588E+1
1.591485E+1
1.810050E+1
1.988596E+1
2.167142E+1
2.358002E+1
2.567331E+1
2.761269E+1
2.875169E+1
2.850542E+1
2.662761E+1
2.308748E+1
1.785423E+1
1.114336E+1
3.447415E+0
-4.648722E+0
-1.265251E+1
-1.985592E+1
-2.561248E+1
-2.952203E+1
-3.164611E+1
-3.229257E+1
-3.152297E+1
-2.936811E+1
-2.610503E+1
-2.234940E+1
-1.862457E+1
-1.517678E+1
-1.209840E+1
-9.204723E+0
-6.341831E+0
-3.694425E+0
-1.447208E+0
2.151172E-1
9.847120E-1
6.460903E-1
-7.083966E-1
-2.616992E+0
-4.587154E+0
-6.187912E+0
-7.296129E+0
-7.942588E+0
-8.004155E+0
-7.203777E+0
-5.756939E+0
-4.063830E+0
-2.463073E+0
-1.047018E+0
4.306037E-1
2.185280E+0
4.063091E+0
5.848551E+0
7.480093E+0
8.957714E+0
1.018907E+1
1.086631E+1
1.062004E+1
9.050065E+0
6.217957E+0
2.647037E+0
-1.077802E+0
-4.556371E+0
-7.788669E+0
-1.080548E+1
-1.342210E+1
-1.533070E+1
-1.640813E+1
-1.677754E+1
-1.656205E+1
-1.576167E+1
-1.449954E+1
-1.289878E+1
-1.132881E+1
-1.006667E+1
-9.173940E+0
-8.558264E+0
-8.250425E+0
-8.404345E+0
-8.835318E+0
-9.173940E+0
-9.204723E+0
-8.773750E+0
-7.419264E+0
-4.864209E+0
-1.354856E+0
2.523902E+0
6.248741E+0
9.234769E+0
1.098945E+1
1.102023E+1
9.265552E+0
5.940903E+0
1.692739E+0
-2.832479E+0
-7.542399E+0
-1.256016E+1
-1.788575E+1
-2.321135E+1
-2.810597E+1
-3.210786E+1
-3.478606E+1
-3.574036E+1
-3.466292E+1
-3.161532E+1
-2.705932E+1
-2.176451E+1
-1.625421E+1
-1.071313E+1
-5.387533E+0
-6.776128E-1
3.201145E+0
6.217957E+0
8.495957E+0
9.942796E+0
1.055847E+1
1.040455E+1
9.634957E+0
8.465174E+0
7.295389E+0
6.248741E+0
5.109740E+0
3.878388E+0
2.739388E+0
1.600388E+0
-1.850722E-1
-3.017181E+0
-6.742020E+0
-1.105175E+1
-1.554619E+1
-1.982513E+1
-2.354997E+1
-2.635130E+1
-2.816754E+1
-2.921419E+1
-2.973751E+1
-2.982987E+1
-2.942968E+1
-2.859851E+1
-2.739795E+1
-2.585876E+1
-2.395016E+1
-2.179530E+1
-1.964043E+1
-1.773183E+1
-1.622343E+1
-1.517678E+1
-1.459189E+1
-1.425327E+1
-1.406856E+1
-1.379151E+1
-1.329897E+1
-1.249859E+1
-1.166743E+1
-1.095940E+1
-1.022059E+1
-9.112372E+0
-7.788669E+0
-6.557318E+0
-5.510669E+0
-4.587154E+0
-3.755992E+0
-2.955614E+0
-2.247586E+0
-1.908965E+0
-2.247586E+0
-3.478938E+0
-5.325966E+0
-7.111425E+0
-8.373561E+0
-9.081589E+0
-9.450995E+0
-9.728048E+0
-1.006667E+1
-1.028216E+1
-1.012824E+1
-9.758832E+0
-9.358643E+0
-8.989237E+0
-8.281210E+0
-6.895939E+0
-4.802641E+0
-2.401505E+0
-2.158560E-1
1.477253E+0
2.739388E+0
3.878388E+0
4.986605E+0
6.002471E+0
6.833633E+0
7.541659E+0
8.157336E+0
8.588308E+0
8.649877E+0
8.218904E+0
7.203038E+0
6.002471E+0
5.017388E+0
3.909172E+0
2.062145E+0
-7.083966E-1
-4.063830E+0
-7.573183E+0
-1.102097E+1
-1.453032E+1
-1.828594E+1
-2.244175E+1
-2.675149E+1
-3.072260E+1
-3.377019E+1
-3.567879E+1
-3.675622E+1
-3.724876E+1
-3.687935E+1
-3.506311E+1
-3.149219E+1
-2.650522E+1
-2.056394E+1
-1.403778E+1
-7.142210E+0
-1.235046E-1
6.648930E+0
1.274412E+1
1.773110E+1
2.120966E+1
2.311826E+1
2.388785E+1
2.367237E+1
2.225631E+1
1.982439E+1
1.668445E+1
1.305196E+1
8.988499E+0
4.432497E+0
-4.621263E-1
-5.664588E+0
-1.083627E+1
-1.542305E+1
-1.899397E+1
-2.167216E+1
-2.367311E+1
-2.475054E+1
-2.447348E+1
-2.262646E+1
-1.917867E+1
-1.422248E+1
-7.973372E+0
-8.315318E-1
6.741281E+0
1.431410E+1
2.111731E+1
2.610429E+1
2.878248E+1
2.936737E+1
2.835151E+1
2.610429E+1
2.274885E+1
1.865461E+1
1.456037E+1
1.120493E+1
8.803795E+0
7.172255E+0
6.156389E+0
5.910119E+0
6.371876E+0
7.356957E+0
8.988499E+0
1.132807E+1
1.379077E+1
1.560701E+1
1.640739E+1
1.613034E+1
1.480664E+1
1.255942E+1
9.604174E+0
5.786984E+0
9.231445E-1
-4.402452E+0
-9.173940E+0
-1.271408E+1
-1.493051E+1
-1.594637E+1
-1.631578E+1
-1.693146E+1
-1.763948E+1
-1.810124E+1
-1.924024E+1
-2.188765E+1
-2.524308E+1
-2.804441E+1
-2.998378E+1
-3.136906E+1
-3.210786E+1
-3.173846E+1
-3.016849E+1
-2.767500E+1
-2.431957E+1
-2.016375E+1
-1.533070E+1
-1.009745E+1
-4.741074E+0
2.766848E-1
4.463281E+0
7.541659E+0
9.665742E+0
1.132807E+1
1.252864E+1
1.286726E+1
1.215923E+1
1.065082E+1
8.834579E+0
7.295389E+0
6.402659E+0
6.371876E+0
6.895201E+0
7.449308E+0
7.634011E+0
7.172255E+0
6.033254E+0
4.555632E+0
2.954875E+0
9.847120E-1
-1.570343E+0
-4.433236E+0
-6.865155E+0
-8.311994E+0
-8.712183E+0
-8.065723E+0
-6.280263E+0
-3.325019E+0
3.074685E-1
3.847605E+0
6.864416E+0
9.419472E+0
1.148199E+1
1.308274E+1
1.422174E+1
1.502212E+1
1.554545E+1
1.536074E+1
1.400626E+1
1.166669E+1
9.327120E+0
8.003416E+0
7.634011E+0
7.356957E+0
6.772064E+0
6.310308E+0
6.433443E+0
7.079903E+0
7.603228E+0
7.418525E+0
6.556578E+0
5.509929E+0
4.647983E+0
3.939956E+0
3.262713E+0
2.616253E+0
2.308415E+0
2.554685E+0
3.508983E+0
5.263659E+0
7.849498E+0
1.086631E+1
1.375999E+1
1.603799E+1
1.785423E+1
1.939342E+1
2.047085E+1
2.077869E+1
2.056320E+1
2.028615E+1
2.019380E+1
2.010145E+1
1.973204E+1
1.908558E+1
1.825442E+1
1.745404E+1
1.674602E+1
1.576093E+1
1.437566E+1
1.295961E+1
1.169747E+1
1.034299E+1
8.157336E+0
4.863470E+0
8.000091E-1
-3.355803E+0
-7.142210E+0
-1.015902E+1
-1.225232E+1
-1.323740E+1
-1.280643E+1
-1.099018E+1
-8.219643E+0
-5.141263E+0
-1.816613E+0
1.815875E+0
5.540713E+0
8.680660E+0
1.068161E+1
1.151277E+1
1.142042E+1
1.040455E+1
8.342038E+0
5.294443E+0
1.846658E+0
-1.354856E+0
-3.971479E+0
-6.033993E+0
-7.634750E+0
-8.742967E+0
-9.204723E+0
-8.896885E+0
-7.665534E+0
-5.664588E+0
-3.201884E+0
-8.623156E-1
9.539284E-1
2.031361E+0
2.677821E+0
3.201145E+0
3.662902E+0
4.001524E+0
4.247794E+0
4.894253E+0
6.248741E+0
7.880281E+0
8.865363E+0
8.711444E+0
7.818714E+0
6.772064E+0
5.725416E+0
4.370929E+0
2.523902E+0
5.229551E-1
-1.293289E+0
-2.740127E+0
-4.033046E+0
-5.202830E+0
-6.064776E+0
-6.680453E+0
-7.450048E+0
-8.989237E+0
-1.132881E+1
-1.409935E+1
-1.680832E+1
-1.936338E+1
-2.185686E+1
-2.425800E+1
-2.616659E+1
-2.693619E+1
-2.644365E+1
-2.524308E+1
-2.385781E+1
-2.201078E+1
-1.927103E+1
-1.560775E+1
-1.154429E+1
-7.634750E+0
-4.217749E+0
-1.631910E+0
-9.272075E-2
4.613875E-1
4.613875E-1
2.459010E-1
-2.466397E-1
-1.077802E+0
-2.032100E+0
-2.647776E+0
-2.555424E+0
-1.816613E+0
-7.083966E-1
3.998200E-1
1.384901E+0
2.462334E+0
3.847605E+0
5.448362E+0
6.802849E+0
7.510876E+0
7.787930E+0
8.003416E+0
8.372822E+0
8.896147E+0
9.481039E+0
1.028142E+1
1.132807E+1
1.274412E+1
1.437566E+1
1.588407E+1
1.686915E+1
1.705385E+1
1.631504E+1
1.468350E+1
1.225158E+1
9.234769E+0
5.879335E+0
2.554685E+0
-3.082073E-1
-2.401505E+0
-3.663641E+0
-4.310101E+0
-4.556371E+0
-4.371668E+0
-3.417370E+0
-1.755046E+0
-1.850722E-1
6.153065E-1
1.015496E+0
1.908226E+0
3.601335E+0
5.509929E+0
6.495011E+0
6.064038E+0
4.771118E+0
3.570550E+0
3.201145E+0
3.385848E+0
3.724470E+0
4.432497E+0
5.971686E+0
7.634011E+0
8.095768E+0
6.741281E+0
4.340146E+0
2.062145E+0
1.535496E-1
-1.693478E+0
-3.417370E+0
-4.771857E+0
-6.126344E+0
-7.942588E+0
-1.006667E+1
-1.157508E+1
-1.175978E+1
-1.068235E+1
-8.527480E+0
-5.048912E+0
-6.193698E-2
5.633065E+0
1.074318E+1
1.425253E+1
1.613034E+1
1.631504E+1
1.474507E+1
1.222080E+1
1.043534E+1
1.025063E+1
1.046612E+1
9.481039E+0
7.387741E+0
5.663848E+0
5.232875E+0
5.386794E+0
4.863470E+0
3.139577E+0
1.292550E+0
1.843333E-1
-7.699642E-1
-2.555424E+0
-4.925777E+0
-6.926723E+0
-8.404345E+0
-9.666480E+0
-1.071313E+1
-1.117489E+1
-1.099018E+1
-1.083627E+1
-1.095940E+1
-1.065156E+1
-9.266291E+0
-7.388480E+0
-6.372615E+0
-6.526534E+0
-6.772804E+0
-5.941641E+0
-4.494803E+0
-3.263452E+0
-2.647776E+0
-2.370721E+0
-2.093667E+0
-1.878181E+0
-2.124451E+0
-3.078749E+0
-4.587154E+0
-5.849290E+0
-5.849290E+0
-4.094614E+0
-1.077802E+0
1.908226E+0
4.155443E+0
5.786984E+0
6.802849E+0
7.295389E+0
7.449308E+0
7.018335E+0
5.817767E+0
4.925037E+0
5.817767E+0
8.988499E+0
1.305196E+1
1.569937E+1
1.619191E+1
1.539153E+1
1.437566E+1
1.354450E+1
1.311353E+1
1.314431E+1
1.329823E+1
1.265177E+1
1.025063E+1
5.817767E+0
-3.115320E-2
-5.880074E+0
-1.009745E+1
-1.169821E+1
-1.117489E+1
-9.604913E+0
-7.419264E+0
-4.556371E+0
-1.354856E+0
1.692739E+0
4.955821E+0
8.957714E+0
1.329823E+1
1.736169E+1
2.108653E+1
2.468823E+1
2.727407E+1
2.764348E+1
2.619664E+1
2.462667E+1
2.370315E+1
2.225631E+1
1.893166E+1
1.388312E+1
8.342038E+0
3.078010E+0
-1.724262E+0
-5.880074E+0
-8.835318E+0
-1.009745E+1
-9.450995E+0
-7.357696E+0
-4.925777E+0
-2.647776E+0
-1.542884E-1
3.047226E+0
6.710498E+0
1.031220E+1
1.339058E+1
1.520683E+1
1.452958E+1
1.065082E+1
4.617200E+0
-1.816613E+0
-7.665534E+0
-1.265251E+1
-1.634656E+1
-1.834751E+1
-1.887083E+1
-1.822438E+1
-1.668518E+1
-1.474581E+1
-1.252937E+1
-1.012824E+1
-7.911804E+0
-6.403399E+0
-5.910858E+0
-6.495750E+0
-8.342777E+0
-1.160586E+1
-1.570010E+1
-1.930181E+1
-2.108727E+1
-2.068708E+1
-1.887083E+1
-1.662362E+1
-1.446875E+1
-1.246781E+1
-1.025137E+1
-7.634750E+0
-4.802641E+0
-2.524640E+0
-1.262505E+0
-8.315318E-1
-8.315318E-1
-1.631910E+0
-3.940695E+0
-7.634750E+0
-1.188291E+1
-1.625421E+1
-2.059473E+1
-2.419643E+1
-2.588954E+1
-2.468897E+1
-2.090257E+1
-1.582324E+1
-1.083627E+1
-6.557318E+0
-2.924830E+0
3.690362E-1
3.262713E+0
5.540713E+0
7.449308E+0
9.234769E+0
1.049690E+1
1.034299E+1
8.495957E+0
5.294443E+0
1.077063E+0
-3.940695E+0
-9.327859E+0
-1.443797E+1
-1.837829E+1
-2.047159E+1
-2.062551E+1
-1.927103E+1
-1.705459E+1
-1.459189E+1
-1.219075E+1
-1.009745E+1
-8.342777E+0
-6.557318E+0
-4.402452E+0
-2.032100E+0
2.459010E-1
2.216064E+0
3.816821E+0
5.048173E+0
5.633065E+0
5.232875E+0
3.693686E+0
1.477253E+0
-7.391805E-1
-2.493856E+0
-4.094614E+0
-5.880074E+0
-7.850236E+0
-9.512562E+0
-1.058999E+1
-1.111332E+1
-1.099018E+1
-9.974319E+0
-8.188858E+0
-6.588101E+0
-6.095561E+0
-6.926723E+0
-8.589047E+0
-1.071313E+1
-1.317583E+1
-1.542305E+1
-1.640813E+1
-1.511521E+1
-1.135959E+1
-5.941641E+0
-1.235046E-1
5.263659E+0
9.819660E+0
1.351372E+1
1.606877E+1
1.705385E+1
1.649974E+1
1.471429E+1
1.225158E+1
9.511823E+0
6.679713E+0
3.786037E+0
1.230982E+0
-5.544777E-1
-1.570343E+0
-2.155235E+0
-2.832479E+0
-3.725208E+0
-4.617939E+0
-5.079695E+0
-4.833425E+0
-4.063830E+0
-3.571290E+0
-4.094614E+0
-5.972426E+0
-8.804534E+0
-1.139037E+1
-1.252937E+1
-1.185213E+1
-9.728048E+0
-6.680453E+0
-3.047965E+0
8.307930E-1
4.155443E+0
6.248741E+0
6.556578E+0
4.617200E+0
2.459010E-1
-5.941641E+0
-1.231389E+1
-1.736243E+1
-2.041002E+1
-2.173373E+1
-2.176451E+1
-2.074865E+1
-1.850143E+1
-1.493051E+1
-1.034372E+1
-5.141263E+0
4.921713E-1
6.710498E+0
1.326745E+1
1.920872E+1
2.327218E+1
2.468823E+1
2.345688E+1
2.000910E+1
1.499134E+1
9.019281E+0
2.616253E+0
-3.571290E+0
-8.927670E+0
-1.302191E+1
-1.545383E+1
-1.594637E+1
-1.462267E+1
-1.194448E+1
-8.742967E+0
-5.603020E+0
-3.017181E+0
-1.293289E+0
-6.468291E-1
-1.231721E+0
-2.801695E+0
-4.433236E+0
-5.264398E+0
-5.048912E+0
-4.217749E+0
-3.448154E+0
-3.140316E+0
-3.325019E+0
-3.694425E+0
-3.786776E+0
-3.386587E+0
-2.616992E+0
-1.908965E+0
-1.601127E+0
-2.093667E+0
-3.417370E+0
-5.387533E+0
-7.727101E+0
-1.022059E+1
-1.271408E+1
-1.468424E+1
-1.563854E+1
-1.520756E+1
-1.332975E+1
-1.028216E+1
-6.526534E+0
-2.740127E+0
5.229551E-1
2.924091E+0
4.217011E+0
4.247794E+0
3.108793E+0
1.046280E+0
-1.447208E+0
-4.002263E+0
-6.341831E+0
-8.404345E+0
-1.009745E+1
-1.114410E+1
-1.135959E+1
-1.077470E+1
-9.635696E+0
-8.127291E+0
-6.218696E+0
-3.879127E+0
-1.170154E+0
1.569604E+0
3.909172E+0
5.540713E+0
6.402659E+0
6.648930E+0
6.433443E+0
5.940903E+0
5.263659E+0
4.432497E+0
3.355064E+0
2.062145E+0
7.384416E-1
-4.313425E-1
-1.293289E+0
-1.970532E+0
-2.740127E+0
-3.879127E+0
-5.449101E+0
-7.326912E+0
-9.327859E+0
-1.142116E+1
-1.348367E+1
-1.523835E+1
-1.634656E+1
-1.662362E+1
-1.613108E+1
-1.514600E+1
-1.391464E+1
-1.252937E+1
-1.083627E+1
-8.712183E+0
-6.157128E+0
-3.325019E+0
-4.929100E-1
2.277631E+0
4.894253E+0
7.203038E+0
9.050065E+0
1.031220E+1
1.098945E+1
1.117415E+1
1.086631E+1
9.942796E+0
8.372822E+0
6.341092E+0
4.093875E+0
1.754307E+0
-5.236939E-1
-2.616992E+0
-4.310101E+0
-5.356750E+0
-5.695371E+0
-5.202830E+0
-4.033046E+0
-2.339938E+0
-4.313425E-1
1.631172E+0
3.724470E+0
5.756200E+0
7.572443E+0
9.142417E+0
1.040455E+1
1.114336E+1
1.117415E+1
1.040455E+1
8.926930E+0
6.833633E+0
4.186226E+0
1.169415E+0
-1.755046E+0
-4.125398E+0
-5.541452E+0
-6.003209E+0
-5.541452E+0
-4.186966E+0
-2.062884E+0
6.768740E-1
3.786037E+0
6.956768E+0
9.850444E+0
1.231315E+1
1.437566E+1
1.606877E+1
1.723856E+1
1.770031E+1
1.726934E+1
1.588407E+1
1.375999E+1
1.123572E+1
8.711444E+0
6.341092E+0
4.217011E+0
2.493118E+0
1.477253E+0
1.138631E+0
1.261766E+0
1.723523E+0
2.493118E+0
3.662902E+0
5.078957E+0
6.495011E+0
7.787930E+0
8.988499E+0
1.028142E+1
1.172826E+1
1.320588E+1
1.452958E+1
1.566858E+1
1.653053E+1
1.708464E+1
1.733091E+1
1.736169E+1
1.723856E+1
1.683836E+1
1.603799E+1
1.480664E+1
1.317509E+1
1.129728E+1
9.173201E+0
6.833633E+0
4.586416E+0
2.954875E+0
2.154496E+0
2.185280E+0
2.647037E+0
3.139577E+0
3.201145E+0
2.770172E+0
2.062145E+0
1.354118E+0
7.384416E-1
9.198189E-2
-9.238832E-1
-2.247586E+0
-3.540506E+0
-4.494803E+0
-5.264398E+0
-5.849290E+0
-6.064776E+0
-5.541452E+0
-4.156181E+0
-2.186019E+0
6.119812E-2
2.246848E+0
4.155443E+0
5.817767E+0
7.326173E+0
8.557525E+0
9.327120E+0
9.357904E+0
8.680660E+0
7.387741E+0
5.725416E+0
3.939956E+0
2.400766E+0
1.323334E+0
7.076579E-1
5.229551E-1
9.231445E-1
2.123712E+0
4.063091E+0
6.341092E+0
8.495957E+0
1.031220E+1
1.166669E+1
1.243628E+1
1.246707E+1
1.172826E+1
1.021985E+1
8.218904E+0
6.002471E+0
3.693686E+0
1.569604E+0
-1.235046E-1
-1.262505E+0
-1.816613E+0
-1.847397E+0
-1.354856E+0
-4.929100E-1
6.153065E-1
1.815875E+0
2.985658E+0
4.001524E+0
4.894253E+0
5.633065E+0
6.217957E+0
6.772064E+0
7.480093E+0
8.280471E+0
8.926930E+0
9.419472E+0
9.973579E+0
1.074318E+1
1.154355E+1
1.212845E+1
1.252864E+1
1.255942E+1
1.209766E+1
1.108180E+1
9.727309E+0
8.188120E+0
6.464227E+0
4.617200E+0
2.739388E+0
8.615767E-1
-9.238832E-1
-2.370721E+0
-3.232668E+0
-3.602073E+0
-3.786776E+0
-3.909911E+0
-3.971479E+0
-3.694425E+0
-3.109532E+0
-2.339938E+0
-1.601127E+0
-9.854507E-1
-3.389911E-1
2.459010E-1
5.537390E-1
5.845227E-1
4.613875E-1
3.998200E-1
4.921713E-1
8.000091E-1
1.169415E+0
1.538820E+0
1.846658E+0
2.000577E+0
1.939010E+0
1.723523E+0
1.477253E+0
1.292550E+0
1.107847E+0
7.076579E-1
2.459010E-1
-1.850722E-1
-5.544777E-1
-9.238832E-1
-1.200937E+0
-1.139370E+0
-7.083966E-1
-9.272075E-2
5.845227E-1
1.292550E+0
2.000577E+0
2.523902E+0
2.585469E+0
2.216064E+0
1.723523E+0
1.384901E+0
1.230982E+0
9.231445E-1
3.074685E-1
-3.697749E-1
-8.930994E-1
-1.200937E+0
-1.508775E+0
-1.970532E+0
-2.401505E+0
-2.524640E+0
-2.093667E+0
-1.200937E+0
-1.542884E-1
1.046280E+0
2.493118E+0
4.063091E+0
5.356010E+0
6.248741E+0
6.772064E+0
6.956768E+0
6.648930E+0
5.817767E+0
4.524848E+0
2.770172E+0
3.998200E-1
-2.493856E+0
-5.603020E+0
-8.527480E+0
-1.105175E+1
-1.296035E+1
-1.416091E+1
-1.468424E+1
-1.456110E+1
-1.385308E+1
-1.249859E+1
-1.052843E+1
-8.034939E+0
-5.172047E+0
-2.093667E+0
8.923608E-1
3.478199E+0
5.479146E+0
7.079903E+0
8.280471E+0
8.896147E+0
8.834579E+0
8.280471E+0
7.356957E+0
6.033254E+0
4.524848E+0
3.170361E+0
2.185280E+0
1.446469E+0
8.000091E-1
3.074685E-1
-1.235046E-1
-5.236939E-1
-9.238832E-1
-1.262505E+0
-1.570343E+0
-1.939748E+0
-2.401505E+0
-2.863262E+0
-3.201884E+0
-3.325019E+0
-3.109532E+0
-2.647776E+0
-1.970532E+0
-1.200937E+0
-5.236939E-1
-3.115320E-2
3.998200E-1
1.015496E+0
1.908226E+0
3.047226E+0
4.155443E+0
5.048173E+0
5.694632E+0
6.187173E+0
6.556578E+0
6.864416E+0
7.141471E+0
7.387741E+0
7.603228E+0
7.787930E+0
7.911065E+0
7.757146E+0
7.233822E+0
6.341092E+0
5.232875E+0
4.124659E+0
3.047226E+0
2.000577E+0
9.847120E-1
1.227658E-1
-5.852615E-1
-1.108586E+0
-1.354856E+0
-1.170154E+0
-6.160453E-1
9.198189E-2
8.307930E-1
1.508037E+0
1.969793E+0
2.092928E+0
1.908226E+0
1.446469E+0
8.307930E-1
2.151172E-1
-4.313425E-1
-1.047018E+0
-1.539559E+0
-1.724262E+0
-1.662694E+0
-1.477992E+0
-1.170154E+0
-6.776128E-1
1.535496E-1
1.292550E+0
2.647037E+0
4.124659E+0
5.633065E+0
7.141471E+0
8.619093E+0
1.000436E+1
1.111258E+1
1.191296E+1
1.240550E+1
1.262099E+1
1.262099E+1
1.246707E+1
1.219001E+1
1.169747E+1
1.095866E+1
1.003515E+1
9.019281E+0
8.003416E+0
7.049119E+0
6.217957E+0
5.509929E+0
4.894253E+0
4.340146E+0
3.847605E+0
3.447415E+0
3.170361E+0
2.893307E+0
2.585469E+0
2.154496E+0
1.723523E+0
1.292550E+0
9.847120E-1
8.307930E-1
8.615767E-1
1.107847E+0
1.415685E+0
1.723523E+0
1.846658E+0
1.815875E+0
1.631172E+0
1.292550E+0
8.923608E-1
5.845227E-1
4.921713E-1
7.384416E-1
1.323334E+0
2.216064E+0
3.293497E+0
4.463281E+0
5.602281E+0
6.556578E+0
7.233822E+0
7.664795E+0
7.787930E+0
7.541659E+0
7.110686E+0
6.618146E+0
6.125606E+0
5.663848E+0
5.263659E+0
4.955821E+0
4.740335E+0
4.617200E+0
4.524848E+0
4.555632E+0
4.771118E+0
5.263659E+0
6.033254E+0
6.956768E+0
7.818714E+0
8.526741E+0
8.896147E+0
8.865363E+0
8.342038E+0
7.541659E+0
6.648930E+0
5.725416E+0
4.647983E+0
3.385848E+0
2.031361E+0
7.692255E-1
-1.850722E-1
-8.315318E-1
-1.231721E+0
-1.447208E+0
-1.416424E+0
-1.047018E+0
-2.466397E-1
7.384416E-1
1.600388E+0
2.062145E+0
2.031361E+0
1.569604E+0
8.615767E-1
-3.115320E-2
-1.016235E+0
-1.939748E+0
-2.894046E+0
-3.879127E+0
-4.925777E+0
-5.880074E+0
-6.588101E+0
-6.926723E+0
-6.865155E+0
-6.526534E+0
-5.941641E+0
-5.018127E+0
-3.786776E+0
-2.216803E+0
-4.929100E-1
1.169415E+0
2.647037E+0
3.847605E+0
4.832686E+0
5.571497E+0
6.033254E+0
6.248741E+0
6.310308E+0
6.464227E+0
6.802849E+0
7.233822E+0
7.572443E+0
7.787930E+0
7.941850E+0
8.034200E+0
7.911065E+0
7.510876E+0
6.741281E+0
5.633065E+0
4.247794E+0
2.893307E+0
1.846658E+0
1.046280E+0
3.074685E-1
-5.236939E-1
-1.385640E+0
-2.124451E+0
-2.678559E+0
-2.955614E+0
-2.955614E+0
-2.709343E+0
-2.339938E+0
-1.939748E+0
-1.447208E+0
-8.007480E-1
3.041434E-2
1.200199E+0
2.616253E+0
4.278578E+0
6.033254E+0
7.695580E+0
9.142417E+0
1.040455E+1
1.148199E+1
1.249785E+1
1.351372E+1
1.462193E+1
1.594564E+1
1.736169E+1
1.883931E+1
2.028615E+1
2.164064E+1
2.274885E+1
2.348766E+1
2.373393E+1
2.361080E+1
2.299512E+1
2.182534E+1
2.019380E+1
1.837755E+1
1.649974E+1
1.446801E+1
1.215923E+1
9.788877E+0
7.541659E+0
5.417578E+0
3.324280E+0
1.230982E+0
-1.047018E+0
-3.478938E+0
-5.880074E+0
-7.911804E+0
-9.604913E+0
-1.111332E+1
-1.246781E+1
-1.351446E+1
-1.403778E+1
-1.413013E+1
-1.416091E+1
-1.434562E+1
-1.489973E+1
-1.573089E+1
-1.665440E+1
-1.760870E+1
-1.862457E+1
-1.973278E+1
-2.074865E+1
-2.151824E+1
-2.182608E+1
-2.167216E+1
-2.108727E+1
-2.007140E+1
-1.865535E+1
-1.674675E+1
-1.456110E+1
-1.228310E+1
-1.006667E+1
-7.911804E+0
-5.756939E+0
-3.478938E+0
-9.238832E-1
1.815875E+0
4.586416E+0
7.172255E+0
9.696526E+0
1.237472E+1
1.529918E+1
1.840834E+1
2.157907E+1
2.481137E+1
2.801288E+1
3.106048E+1
3.383102E+1
3.610902E+1
3.770978E+1
3.857172E+1
3.869486E+1
3.838702E+1
3.792526E+1
3.740194E+1
3.669391E+1
3.577040E+1
3.475453E+1
3.392337E+1
3.330769E+1
3.303064E+1
3.309221E+1
3.346161E+1
3.401572E+1
3.460062E+1
3.506237E+1
3.509316E+1
3.447748E+1
3.330769E+1
3.158381E+1
2.945972E+1
2.705858E+1
2.450353E+1
2.179456E+1
1.914715E+1
1.689993E+1
1.532996E+1
1.443723E+1
1.403704E+1
1.394469E+1
1.416018E+1
1.452958E+1
1.465272E+1
1.422174E+1
1.320588E+1
1.188217E+1
1.034299E+1
8.588308E+0
6.495011E+0
4.217011E+0
2.062145E+0
1.843333E-1
-1.385640E+0
-2.678559E+0
-3.663641E+0
-4.310101E+0
-4.433236E+0
-3.848343E+0
-2.616992E+0
-1.108586E+0
5.537390E-1
2.369983E+0
4.309362E+0
6.064038E+0
7.449308E+0
8.372822E+0
8.896147E+0
8.988499E+0
8.557525E+0
7.695580E+0
6.464227E+0
4.894253E+0
3.139577E+0
1.323334E+0
-3.697749E-1
-1.693478E+0
-2.247586E+0
-1.631910E+0
1.535496E-1
2.554685E+0
5.048173E+0
7.480093E+0
9.758093E+0
1.203609E+1
1.419096E+1
1.591485E+1
1.665366E+1
1.622269E+1
1.499134E+1
1.357528E+1
1.246707E+1
1.188217E+1
1.160512E+1
1.151277E+1
1.175904E+1
1.255942E+1
1.385234E+1
1.536074E+1
1.696150E+1
1.853147E+1
1.973204E+1
2.031694E+1
2.019380E+1
1.954734E+1
1.840834E+1
1.649974E+1
1.385234E+1
1.095866E+1
8.557525E+0
7.203038E+0
6.956768E+0
7.480093E+0
8.495957E+0
1.006593E+1
1.225158E+1
1.499134E+1
1.791580E+1
2.062477E+1
2.268729E+1
2.385707E+1
2.407256E+1
2.327218E+1
2.151750E+1
1.899323E+1
1.597642E+1
1.286726E+1
1.000436E+1
7.510876E+0
5.509929E+0
4.155443E+0
3.816821E+0
4.647983E+0
6.618146E+0
9.450255E+0
1.280569E+1
1.634582E+1
1.979361E+1
2.281042E+1
2.499607E+1
2.601193E+1
2.570410E+1
2.425726E+1
2.204083E+1
1.945499E+1
1.689993E+1
1.456037E+1
1.262099E+1
1.102023E+1
9.727309E+0
8.773011E+0
8.280471E+0
8.188120E+0
8.588308E+0
9.234769E+0
9.758093E+0
9.727309E+0
9.019281E+0
7.695580E+0
5.848551E+0
3.355064E+0
1.843333E-1
-3.325019E+0
-6.618885E+0
-9.204723E+0
-1.095940E+1
-1.179056E+1
-1.172899E+1
-1.080548E+1
-8.989237E+0
-6.280263E+0
-2.740127E+0
1.230982E+0
5.232875E+0
8.988499E+0
1.225158E+1
1.474507E+1
1.606877E+1
1.606877E+1
1.492977E+1
1.305196E+1
1.083553E+1
8.557525E+0
6.371876E+0
4.432497E+0
3.016442E+0
2.154496E+0
1.692739E+0
1.415685E+0
1.261766E+0
1.292550E+0
1.477253E+0
1.661956E+0
1.661956E+0
1.508037E+0
1.200199E+0
8.307930E-1
3.382524E-1
-2.774235E-1
-8.930994E-1
-1.477992E+0
-1.970532E+0
-2.278370E+0
-2.432289E+0
-2.463073E+0
-2.401505E+0
-2.339938E+0
-2.216803E+0
-2.032100E+0
-1.785829E+0
-1.539559E+0
-1.293289E+0
-9.546670E-1
-4.621263E-1
1.843333E-1
9.539284E-1
1.785091E+0
2.616253E+0
3.570550E+0
4.771118E+0
6.156389E+0
7.572443E+0
8.988499E+0
1.055847E+1
1.231315E+1
1.428331E+1
1.625347E+1
1.806972E+1
1.954734E+1
2.062477E+1
2.136358E+1
2.182534E+1
2.216396E+1
2.247180E+1
2.274885E+1
2.293356E+1
2.287199E+1
2.250258E+1
2.167142E+1
2.047085E+1
1.902401E+1
1.745404E+1
1.582250E+1
1.425253E+1
1.292882E+1
1.178982E+1
1.074318E+1
9.696526E+0
8.680660E+0
7.818714E+0
7.356957E+0
7.295389E+0
7.603228E+0
8.095768E+0
8.557525E+0
8.896147E+0
9.050065E+0
8.926930E+0
8.526741E+0
7.880281E+0
7.141471E+0
6.371876E+0
5.633065E+0
5.048173E+0
4.617200E+0
4.370929E+0
4.309362E+0
4.401713E+0
4.463281E+0
4.278578E+0
3.847605E+0
3.262713E+0
2.554685E+0
1.661956E+0
6.153065E-1
-5.544777E-1
-1.785829E+0
-3.078749E+0
-4.310101E+0
-5.387533E+0
-6.187912E+0
-6.588101E+0
-6.464966E+0
-5.633804E+0
-4.063830E+0
-1.724262E+0
1.200199E+0
4.647983E+0
8.372822E+0
1.219001E+1
1.579172E+1
1.890088E+1
2.133280E+1
2.302591E+1
2.404177E+1
2.434961E+1
2.388785E+1
2.281042E+1
2.124045E+1
1.939342E+1
1.742326E+1
1.545309E+1
1.357528E+1
1.182061E+1
1.037377E+1
9.234769E+0
8.372822E+0
7.634011E+0
7.018335E+0
6.587362E+0
6.310308E+0
5.971686E+0
5.479146E+0
4.894253E+0
4.401713E+0
4.032307E+0
3.939956E+0
4.093875E+0
4.432497E+0
4.801902E+0
5.140524E+0
5.386794E+0
5.571497E+0
5.817767E+0
6.094822E+0
6.371876E+0
6.648930E+0
6.925984E+0
7.203038E+0
7.541659E+0
7.880281E+0
8.157336E+0
8.372822E+0
8.526741E+0
8.588308E+0
8.526741E+0
8.218904E+0
7.634011E+0
6.772064E+0
5.694632E+0
4.524848E+0
3.478199E+0
2.647037E+0
2.031361E+0
1.692739E+0
1.600388E+0
1.785091E+0
2.216064E+0
2.862523E+0
3.693686E+0
4.740335E+0
5.971686E+0
7.356957E+0
8.711444E+0
1.003515E+1
1.129728E+1
1.259020E+1
1.391391E+1
1.523761E+1
1.649974E+1
1.776188E+1
1.905480E+1
2.025537E+1
2.127123E+1
2.197926E+1
2.231788E+1
2.231788E+1
2.201004E+1
2.139437E+1
2.040929E+1
1.911637E+1
1.754639E+1
1.579172E+1
1.379077E+1
1.178982E+1
9.881228E+0
8.157336E+0
6.679713E+0
5.417578E+0
4.494064E+0
3.970740E+0
3.878388E+0
4.155443E+0
4.771118E+0
5.663848E+0
6.741281E+0
7.911065E+0
8.957714E+0
9.850444E+0
1.043534E+1
1.074318E+1
1.077396E+1
1.052769E+1
1.003515E+1
9.203985E+0
8.095768E+0
6.864416E+0
5.663848E+0
4.678767E+0
4.093875E+0
3.939956E+0
4.155443E+0
4.678767E+0
5.448362E+0
6.433443E+0
7.634011E+0
8.865363E+0
1.000436E+1
1.092788E+1
1.163590E+1
1.212845E+1
1.234393E+1
1.219001E+1
1.169747E+1
1.095866E+1
1.009671E+1
9.265552E+0
8.465174E+0
7.726363E+0
7.141471E+0
6.772064E+0
6.648930E+0
6.710498E+0
6.925984E+0
7.172255E+0
7.387741E+0
7.418525E+0
7.233822E+0
6.772064E+0
6.033254E+0
5.109740E+0
4.155443E+0
3.231928E+0
2.308415E+0
1.354118E+0
4.306037E-1
-3.082073E-1
-9.238832E-1
-1.354856E+0
-1.631910E+0
-1.816613E+0
-1.816613E+0
-1.631910E+0
-1.293289E+0
-8.315318E-1
-3.697749E-1
9.198189E-2
5.537390E-1
1.077063E+0
1.692739E+0
2.339199E+0
2.954875E+0
3.478199E+0
3.878388E+0
4.217011E+0
4.401713E+0
4.463281E+0
4.401713E+0
4.247794E+0
4.032307E+0
3.755253E+0
3.416632E+0
3.047226E+0
2.708604E+0
2.400766E+0
2.092928E+0
1.723523E+0
1.354118E+0
8.923608E-1
3.382524E-1
-3.082073E-1
-1.108586E+0
-2.032100E+0
-2.955614E+0
-3.848343E+0
-4.710290E+0
-5.572236E+0
-6.280263E+0
-6.772804E+0
-6.895939E+0
-6.680453E+0
-6.064776E+0
-5.172047E+0
-4.125398E+0
-3.047965E+0
-2.032100E+0
-1.077802E+0
-1.542884E-1
8.615767E-1
1.846658E+0
2.739388E+0
3.508983E+0
4.309362E+0
5.140524E+0
5.910119E+0
6.525795E+0
7.079903E+0
7.634011E+0
8.280471E+0
9.050065E+0
9.850444E+0
1.058926E+1
1.123572E+1
1.172826E+1
1.197453E+1
1.191296E+1
1.160512E+1
1.117415E+1
1.055847E+1
9.696526E+0
8.588308E+0
7.387741E+0
6.248741E+0
5.294443E+0
4.524848E+0
4.063091E+0
4.124659E+0
4.740335E+0
5.786984E+0
7.018335E+0
8.249686E+0
9.481039E+0
1.071239E+1
1.188217E+1
1.289804E+1
1.372920E+1
1.443723E+1
1.492977E+1
1.502212E+1
1.462193E+1
1.394469E+1
1.308274E+1
1.215923E+1
1.102023E+1
9.727309E+0
8.342038E+0
7.110686E+0
6.156389E+0
5.294443E+0
4.463281E+0
3.539767E+0
2.616253E+0
1.692739E+0
6.153065E-1
-6.468291E-1
-2.001316E+0
-3.355803E+0
-4.556371E+0
-5.479885E+0
-6.187912E+0
-6.588101E+0
-6.680453E+0
-6.526534E+0
-6.280263E+0
-6.064776E+0
-5.818506E+0
-5.449101E+0
-4.894992E+0
-4.310101E+0
-3.817560E+0
-3.294235E+0
-2.616992E+0
-1.693478E+0
-5.544777E-1
6.460903E-1
1.723523E+0
2.493118E+0
2.954875E+0
3.201145E+0
3.508983E+0
4.063091E+0
4.925037E+0
5.786984E+0
6.371876E+0
6.464227E+0
6.002471E+0
5.109740E+0
3.939956E+0
2.400766E+0
5.229551E-1
-1.385640E+0
-3.047965E+0
-4.402452E+0
-5.449101E+0
-6.126344E+0
-6.434183E+0
-6.403399E+0
-6.280263E+0
-6.095561E+0
-5.787723E+0
-5.018127E+0
-3.417370E+0
-9.238832E-1
2.216064E+0
5.663848E+0
9.019281E+0
1.194374E+1
1.419096E+1
1.560701E+1
1.603799E+1
1.545309E+1
1.382155E+1
1.126650E+1
8.126552E+0
5.017388E+0
2.369983E+0
2.151172E-1
-1.662694E+0
-3.386587E+0
-5.079695E+0
-6.588101E+0
-7.573183E+0
-7.881021E+0
-7.480831E+0
-6.434183E+0
-5.110479E+0
-3.940695E+0
-3.355803E+0
-3.540506E+0
-4.279316E+0
-5.233614E+0
-6.003209E+0
-6.372615E+0
-6.311047E+0
-5.756939E+0
-4.741074E+0
-3.294235E+0
-1.601127E+0
3.998200E-1
2.924091E+0
5.910119E+0
8.803795E+0
1.111258E+1
1.259020E+1
1.314431E+1
1.286726E+1
1.191296E+1
1.046612E+1
8.865363E+0
7.418525E+0
6.433443E+0
6.064038E+0
6.156389E+0
6.433443E+0
6.433443E+0
5.940903E+0
4.955821E+0
3.693686E+0
2.277631E+0
1.015496E+0
3.041434E-2
-5.852615E-1
-9.546670E-1
-1.231721E+0
-1.508775E+0
-1.908965E+0
-2.463073E+0
-3.109532E+0
-3.571290E+0
-3.755992E+0
-3.602073E+0
-3.232668E+0
-2.924830E+0
-2.770911E+0
-2.647776E+0
-2.401505E+0
-2.032100E+0
-1.631910E+0
-1.385640E+0
-1.447208E+0
-1.570343E+0
-1.447208E+0
-8.623156E-1
1.227658E-1
1.446469E+0
2.985658E+0
4.401713E+0
5.448362E+0
5.940903E+0
5.817767E+0
5.078957E+0
3.909172E+0
2.585469E+0
1.292550E+0
6.119812E-2
-1.139370E+0
-2.309154E+0
-3.355803E+0
-4.186966E+0
-4.617939E+0
-4.679506E+0
-4.494803E+0
-4.217749E+0
-3.879127E+0
-3.632857E+0
-3.417370E+0
-3.201884E+0
-2.894046E+0
-2.616992E+0
-2.370721E+0
-2.216803E+0
-2.155235E+0
-2.155235E+0
-2.001316E+0
-1.570343E+0
-8.315318E-1
2.151172E-1
1.661956E+0
3.508983E+0
5.602281E+0
7.695580E+0
9.419472E+0
1.040455E+1
1.052769E+1
1.000436E+1
9.173201E+0
8.372822E+0
7.664795E+0
7.172255E+0
6.895201E+0
6.802849E+0
6.925984E+0
7.356957E+0
8.126552E+0
9.050065E+0
9.881228E+0
1.052769E+1
1.080474E+1
1.065082E+1
1.015828E+1
9.327120E+0
8.280471E+0
7.141471E+0
6.187173E+0
5.509929E+0
5.048173E+0
4.678767E+0
4.309362E+0
3.939956E+0
3.508983E+0
3.108793E+0
2.677821E+0
2.092928E+0
1.446469E+0
8.615767E-1
4.306037E-1
9.198189E-2
-2.158560E-1
-4.005587E-1
-4.313425E-1
-2.466397E-1
1.227658E-1
6.768740E-1
1.323334E+0
1.969793E+0
2.616253E+0
3.201145E+0
3.755253E+0
4.186226E+0
4.617200E+0
5.140524E+0
5.725416E+0
6.310308E+0
6.741281E+0
7.049119E+0
7.264606E+0
7.387741E+0
7.418525E+0
7.418525E+0
7.387741E+0
7.356957E+0
7.264606E+0
7.018335E+0
6.618146E+0
6.187173E+0
5.786984E+0
5.386794E+0
4.832686E+0
4.124659E+0
3.293497E+0
2.339199E+0
1.354118E+0
3.074685E-1
-7.083966E-1
-1.539559E+0
-2.001316E+0
-2.032100E+0
-1.816613E+0
-1.508775E+0
-1.231721E+0
-9.854507E-1
-8.007480E-1
-7.391805E-1
-9.854507E-1
-1.354856E+0
-1.539559E+0
-1.139370E+0
-2.158560E-1
9.231445E-1
2.000577E+0
2.924091E+0
3.786037E+0
4.586416E+0
5.263659E+0
5.540713E+0
5.417578E+0
5.171308E+0
4.955821E+0
4.709551E+0
4.370929E+0
4.032307E+0
3.878388E+0
3.939956E+0
3.939956E+0
3.786037E+0
3.324280E+0
2.462334E+0
1.292550E+0
1.227658E-1
-7.391805E-1
-1.262505E+0
-1.354856E+0
-9.854507E-1
-1.235046E-1
1.138631E+0
2.554685E+0
3.909172E+0
5.232875E+0
6.772064E+0
8.434390E+0
9.788877E+0
1.062004E+1
1.117415E+1
1.154355E+1
1.166669E+1
1.148199E+1
1.108180E+1
1.043534E+1
9.481039E+0
8.372822E+0
7.356957E+0
6.495011E+0
5.910119E+0
5.756200E+0
6.094822E+0
6.741281E+0
7.172255E+0
7.110686E+0
6.710498E+0
6.341092E+0
5.848551E+0
4.955821E+0
3.693686E+0
2.585469E+0
2.092928E+0
2.185280E+0
2.493118E+0
2.800956E+0
3.016442E+0
3.231928E+0
3.385848E+0
3.508983E+0
3.755253E+0
4.370929E+0
5.479146E+0
6.525795E+0
7.079903E+0
7.079903E+0
6.956768E+0
6.925984E+0
6.895201E+0
6.648930E+0
6.217957E+0
5.940903E+0
6.125606E+0
6.741281E+0
7.449308E+0
8.157336E+0
8.803795E+0
9.419472E+0
9.912012E+0
1.028142E+1
1.037377E+1
1.015828E+1
9.573390E+0
8.711444E+0
7.634011E+0
6.402659E+0
5.140524E+0
3.786037E+0
2.400766E+0
1.138631E+0
6.119812E-2
-8.007480E-1
-1.385640E+0
-1.570343E+0
-1.170154E+0
-4.621263E-1
3.074685E-1
1.107847E+0
2.154496E+0
3.355064E+0
4.524848E+0
5.602281E+0
6.525795E+0
7.264606E+0
7.880281E+0
8.495957E+0
9.019281E+0
9.388687E+0
9.788877E+0
1.018907E+1
1.034299E+1
1.006593E+1
9.327120E+0
8.372822E+0
7.356957E+0
6.371876E+0
5.633065E+0
5.109740E+0
4.709551E+0
4.278578E+0
3.724470E+0
3.170361E+0
2.739388E+0
2.400766E+0
2.154496E+0
1.939010E+0
1.846658E+0
1.908226E+0
2.246848E+0
2.954875E+0
3.755253E+0
4.494064E+0
5.171308E+0
5.971686E+0
6.895201E+0
7.726363E+0
8.280471E+0
8.372822E+0
7.941850E+0
7.141471E+0
6.248741E+0
5.386794E+0
4.494064E+0
3.570550E+0
2.862523E+0
2.616253E+0
2.770172E+0
3.108793E+0
3.385848E+0
3.662902E+0
3.970740E+0
4.401713E+0
4.986605E+0
5.756200E+0
6.556578E+0
7.233822E+0
7.664795E+0
7.880281E+0
7.911065E+0
7.695580E+0
7.203038E+0
6.402659E+0
5.325227E+0
4.217011E+0
3.170361E+0
2.308415E+0
1.538820E+0
1.015496E+0
7.692255E-1
9.847120E-1
1.631172E+0
2.677821E+0
3.909172E+0
5.171308E+0
6.217957E+0
6.987551E+0
7.387741E+0
7.295389E+0
6.772064E+0
5.910119E+0
4.832686E+0
3.632118E+0
2.523902E+0
1.754307E+0
1.323334E+0
1.261766E+0
1.477253E+0
1.939010E+0
2.616253E+0
3.416632E+0
4.278578E+0
5.078957E+0
5.756200E+0
6.279524E+0
6.618146E+0
6.802849E+0
6.802849E+0
6.741281E+0
6.618146E+0
6.556578E+0
6.587362E+0
6.679713E+0
6.895201E+0
7.295389E+0
7.911065E+0
8.588308E+0
9.296335E+0
1.015828E+1
1.132807E+1
1.268255E+1
1.409861E+1
1.526839E+1
1.609955E+1
1.649974E+1
1.637661E+1
1.566858E+1
1.446801E+1
1.311353E+1
1.185139E+1
1.089709E+1
1.009671E+1
9.388687E+0
8.803795E+0
8.495957E+0
8.403606E+0
8.434390E+0
8.526741E+0
8.619093E+0
8.742229E+0
8.742229E+0
8.557525E+0
8.280471E+0
8.003416E+0
7.757146E+0
7.480093E+0
7.141471E+0
6.741281E+0
6.402659E+0
6.094822E+0
5.848551E+0
5.602281E+0
5.417578E+0
5.232875E+0
4.986605E+0
4.740335E+0
4.617200E+0
4.771118E+0
5.140524E+0
5.602281E+0
6.002471E+0
6.371876E+0
6.648930E+0
6.710498E+0
6.495011E+0
6.156389E+0
5.848551E+0
5.633065E+0
5.509929E+0
5.417578E+0
5.386794E+0
5.540713E+0
5.879335E+0
6.433443E+0
7.049119E+0
7.634011E+0
8.218904E+0
8.711444E+0
9.019281E+0
9.050065E+0
8.865363E+0
8.403606E+0
7.572443E+0
6.402659E+0
5.017388E+0
3.632118E+0
2.431550E+0
1.446469E+0
7.384416E-1
1.843333E-1
-1.850722E-1
-3.697749E-1
-3.389911E-1
-1.235046E-1
2.766848E-1
8.307930E-1
1.538820E+0
2.277631E+0
2.924091E+0
3.478199E+0
3.847605E+0
4.032307E+0
3.878388E+0
3.508983E+0
2.985658E+0
2.462334E+0
1.908226E+0
1.508037E+0
1.354118E+0
1.569604E+0
2.154496E+0
3.078010E+0
4.063091E+0
4.925037E+0
5.479146E+0
5.694632E+0
5.633065E+0
5.294443E+0
4.678767E+0
3.909172E+0
3.170361E+0
2.585469E+0
2.339199E+0
2.431550E+0
2.831739E+0
3.508983E+0
4.463281E+0
5.571497E+0
6.741281E+0
7.941850E+0
9.050065E+0
1.006593E+1
1.092788E+1
1.169747E+1
1.231315E+1
1.259020E+1
1.243628E+1
1.178982E+1
1.077396E+1
9.481039E+0
7.972633E+0
6.402659E+0
4.894253E+0
3.755253E+0
3.139577E+0
3.108793E+0
3.570550E+0
4.401713E+0
5.386794E+0
6.402659E+0
7.295389E+0
8.034200E+0
8.680660E+0
9.327120E+0
9.912012E+0
1.043534E+1
1.098945E+1
1.160512E+1
1.228236E+1
1.286726E+1
1.323666E+1
1.335980E+1
1.326745E+1
1.302118E+1
1.271334E+1
1.246707E+1
1.231315E+1
1.231315E+1
1.240550E+1
1.249785E+1
1.240550E+1
1.203609E+1
1.142042E+1
1.055847E+1
9.481039E+0
8.403606E+0
7.603228E+0
7.203038E+0
7.203038E+0
7.480093E+0
7.818714E+0
8.157336E+0
8.403606E+0
8.619093E+0
8.803795E+0
9.050065E+0
9.450255E+0
1.006593E+1
1.080474E+1
1.151277E+1
1.215923E+1
1.268255E+1
1.305196E+1
1.332901E+1
1.339058E+1
1.329823E+1
1.302118E+1
1.259020E+1
1.203609E+1
1.142042E+1
1.074318E+1
1.000436E+1
9.203985E+0
8.403606E+0
7.541659E+0
6.741281E+0
6.002471E+0
5.294443E+0
4.678767E+0
4.124659E+0
3.755253E+0
3.508983E+0
3.293497E+0
3.016442E+0
2.585469E+0
2.031361E+0
1.384901E+0
7.076579E-1
9.198189E-2
-4.005587E-1
-5.236939E-1
-9.272075E-2
9.847120E-1
2.708604E+0
4.801902E+0
7.018335E+0
9.111633E+0
1.080474E+1
1.194374E+1
1.246707E+1
1.237472E+1
1.169747E+1
1.058926E+1
9.173201E+0
7.695580E+0
6.341092E+0
5.171308E+0
4.186226E+0
3.385848E+0
2.739388E+0
2.277631E+0
1.969793E+0
1.939010E+0
2.185280E+0
2.739388E+0
3.724470E+0
5.078957E+0
6.679713E+0
8.403606E+0
1.003515E+1
1.135885E+1
1.215923E+1
1.237472E+1
1.209766E+1
1.145120E+1
1.049690E+1
9.357904E+0
8.188120E+0
7.264606E+0
6.741281E+0
6.679713E+0
7.018335E+0
7.510876E+0
8.003416E+0
8.280471E+0
8.188120E+0
7.726363E+0
6.987551E+0
6.125606E+0
5.386794E+0
4.925037E+0
4.801902E+0
5.078957E+0
5.694632E+0
6.741281E+0
8.157336E+0
9.850444E+0
1.151277E+1
1.265177E+1
1.286726E+1
1.197453E+1
1.009671E+1
7.541659E+0
4.740335E+0
2.246848E+0
4.921713E-1
-3.082073E-1
-2.158560E-1
5.537390E-1
1.692739E+0
2.893307E+0
3.816821E+0
4.370929E+0
4.524848E+0
4.463281E+0
4.309362E+0
4.278578E+0
4.463281E+0
4.925037E+0
5.817767E+0
7.295389E+0
9.573390E+0
1.262099E+1
1.625347E+1
2.003988E+1
2.345688E+1
2.601193E+1
2.733564E+1
2.715094E+1
2.548861E+1
2.250258E+1
1.856226E+1
1.422174E+1
1.000436E+1
6.217957E+0
3.139577E+0
8.923608E-1
-4.313425E-1
-7.699642E-1
-3.697749E-1
2.459010E-1
5.537390E-1
3.074685E-1
-2.774235E-1
-7.391805E-1
-5.852615E-1
4.613875E-1
2.369983E+0
4.801902E+0
7.295389E+0
9.388687E+0
1.089709E+1
1.178982E+1
1.234393E+1
1.299039E+1
1.409861E+1
1.591485E+1
1.831599E+1
2.062477E+1
2.197926E+1
2.176377E+1
1.963969E+1
1.569937E+1
1.015828E+1
3.447415E+0
-3.602073E+0
-1.000510E+1
-1.502286E+1
-1.819359E+1
-1.957886E+1
-1.936338E+1
-1.779340E+1
-1.508443E+1
-1.126724E+1
-6.372615E+0
-7.083966E-1
5.294443E+0
1.111258E+1
1.637661E+1
2.087104E+1
2.422648E+1
2.604272E+1
2.595037E+1
2.394942E+1
2.050164E+1
1.640739E+1
1.255942E+1
9.604174E+0
7.695580E+0
6.556578E+0
5.725416E+0
4.678767E+0
3.016442E+0
6.768740E-1
-2.186019E+0
-5.295182E+0
-8.404345E+0
-1.111332E+1
-1.283721E+1
-1.308348E+1
-1.188291E+1
-9.697265E+0
-7.049858E+0
-4.125398E+0
-5.544777E-1
3.878388E+0
9.080850E+0
1.440645E+1
1.908558E+1
2.244102E+1
2.416491E+1
2.444196E+1
2.345688E+1
2.130202E+1
1.800815E+1
1.388312E+1
9.819660E+0
6.956768E+0
5.910119E+0
6.341092E+0
6.956768E+0
6.556578E+0
4.617200E+0
1.354118E+0
-2.801695E+0
-7.326912E+0
-1.172899E+1
-1.523835E+1
-1.720851E+1
-1.723929E+1
-1.545383E+1
-1.225232E+1
-8.311994E+0
-4.125398E+0
1.535496E-1
4.709551E+0
9.696526E+0
1.520683E+1
2.102496E+1
2.656604E+1
3.093734E+1
3.330769E+1
3.324613E+1
3.078342E+1
2.631978E+1
2.047085E+1
1.403704E+1
8.003416E+0
3.324280E+0
8.000091E-1
4.613875E-1
1.569604E+0
2.985658E+0
4.032307E+0
4.432497E+0
4.309362E+0
3.724470E+0
2.677821E+0
1.384901E+0
3.074685E-1
-3.694296E-4
4.306037E-1
1.169415E+0
1.631172E+0
1.723523E+0
1.754307E+0
2.431550E+0
4.278578E+0
7.480093E+0
1.182061E+1
1.686915E+1
2.185612E+1
2.585802E+1
2.788975E+1
2.748956E+1
2.471902E+1
1.991674E+1
1.397547E+1
8.064984E+0
3.385848E+0
4.921713E-1
-7.083966E-1
-6.776128E-1
1.535496E-1
1.477253E+0
3.078010E+0
4.740335E+0
6.187173E+0
7.233822E+0
7.726363E+0
7.634011E+0
7.141471E+0
6.587362E+0
6.094822E+0
5.663848E+0
5.202092E+0
4.771118E+0
4.524848E+0
4.740335E+0
5.571497E+0
7.018335E+0
8.557525E+0
9.665742E+0
9.819660E+0
8.865363E+0
6.833633E+0
4.001524E+0
7.384416E-1
-2.278370E+0
-4.217749E+0
-4.648722E+0
-3.602073E+0
-1.816613E+0
1.227658E-1
1.815875E+0
3.170361E+0
4.093875E+0
4.647983E+0
5.017388E+0
5.356010E+0
5.694632E+0
6.094822E+0
6.556578E+0
6.925984E+0
6.895201E+0
6.341092E+0
5.479146E+0
4.832686E+0
4.709551E+0
5.232875E+0
6.279524E+0
7.510876E+0
8.526741E+0
8.957714E+0
8.649877E+0
7.418525E+0
5.202092E+0
2.185280E+0
-8.930994E-1
-3.325019E+0
-4.617939E+0
-4.802641E+0
-4.125398E+0
-3.017181E+0
-1.755046E+0
-4.929100E-1
8.000091E-1
2.277631E+0
3.970740E+0
5.786984E+0
7.664795E+0
9.634957E+0
1.185139E+1
1.406782E+1
1.573015E+1
1.616112E+1
1.511447E+1
1.295961E+1
1.040455E+1
8.188120E+0
6.587362E+0
5.417578E+0
4.278578E+0
2.985658E+0
1.508037E+0
-1.542884E-1
-2.124451E+0
-4.402452E+0
-6.711236E+0
-8.496696E+0
-9.420210E+0
-9.450995E+0
-8.835318E+0
-7.942588E+0
-6.895939E+0
-5.910858E+0
-4.894992E+0
-3.755992E+0
-2.401505E+0
-8.315318E-1
8.307930E-1
2.400766E+0
3.601335E+0
4.309362E+0
4.524848E+0
4.555632E+0
4.555632E+0
4.647983E+0
4.986605E+0
5.694632E+0
6.833633E+0
8.280471E+0
9.573390E+0
1.037377E+1
1.058926E+1
1.018907E+1
9.142417E+0
7.418525E+0
5.078957E+0
2.554685E+0
3.074685E-1
-1.293289E+0
-2.155235E+0
-2.370721E+0
-2.247586E+0
-2.124451E+0
-2.062884E+0
-1.878181E+0
-1.447208E+0
-7.083966E-1
3.382524E-1
1.600388E+0
2.985658E+0
4.340146E+0
5.509929E+0
6.187173E+0
6.156389E+0
5.479146E+0
4.463281E+0
3.416632E+0
2.616253E+0
2.062145E+0
1.815875E+0
1.815875E+0
1.969793E+0
2.216064E+0
2.431550E+0
2.523902E+0
2.585469E+0
2.647037E+0
2.708604E+0
2.862523E+0
3.078010E+0
3.293497E+0
3.324280E+0
3.016442E+0
2.277631E+0
1.169415E+0
-2.158560E-1
-1.662694E+0
-2.986397E+0
-3.848343E+0
-3.940695E+0
-3.047965E+0
-1.139370E+0
1.569604E+0
4.678767E+0
7.726363E+0
1.040455E+1
1.243628E+1
1.366763E+1
1.400626E+1
1.339058E+1
1.191296E+1
9.634957E+0
6.833633E+0
3.847605E+0
9.847120E-1
-1.354856E+0
-2.986397E+0
-3.817560E+0
-3.786776E+0
-2.924830E+0
-1.385640E+0
6.460903E-1
2.739388E+0
4.401713E+0
5.140524E+0
4.832686E+0
3.570550E+0
1.877442E+0
9.198189E-2
-1.447208E+0
-2.586208E+0
-3.294235E+0
-3.417370E+0
-2.801695E+0
-1.293289E+0
1.015496E+0
3.939956E+0
7.079903E+0
1.006593E+1
1.249785E+1
1.416018E+1
1.496055E+1
1.477585E+1
1.360607E+1
1.148199E+1
8.465174E+0
4.709551E+0
5.537390E-1
-3.602073E+0
-7.357696E+0
-1.031294E+1
-1.219075E+1
-1.289878E+1
-1.240624E+1
-1.092862E+1
-8.650615E+0
-5.941641E+0
-3.109532E+0
-4.005587E-1
1.969793E+0
3.786037E+0
4.986605E+0
5.571497E+0
5.571497E+0
5.048173E+0
4.093875E+0
2.954875E+0
2.062145E+0
1.908226E+0
2.708604E+0
4.278578E+0
6.125606E+0
7.757146E+0
9.019281E+0
9.819660E+0
9.850444E+0
8.803795E+0
6.802849E+0
4.247794E+0
1.600388E+0
-9.546670E-1
-3.355803E+0
-5.295182E+0
-6.403399E+0
-6.464966E+0
-5.541452E+0
-3.755992E+0
-1.385640E+0
1.200199E+0
3.570550E+0
5.602281E+0
7.418525E+0
8.957714E+0
1.018907E+1
1.114336E+1
1.222080E+1
1.351372E+1
1.468350E+1
1.532996E+1
1.545309E+1
1.542231E+1
1.539153E+1
1.517604E+1
1.437566E+1
1.292882E+1
1.114336E+1
9.111633E+0
6.495011E+0
3.047226E+0
-8.007480E-1
-4.279316E+0
-6.526534E+0
-7.203777E+0
-6.280263E+0
-4.217749E+0
-1.601127E+0
1.261766E+0
4.401713E+0
7.818714E+0
1.098945E+1
1.323666E+1
1.437566E+1
1.462193E+1
1.434488E+1
1.366763E+1
1.255942E+1
1.120493E+1
9.819660E+0
8.649877E+0
7.972633E+0
8.157336E+0
9.203985E+0
1.058926E+1
1.142042E+1
1.138963E+1
1.098945E+1
1.089709E+1
1.102023E+1
1.074318E+1
9.511823E+0
7.603228E+0
5.663848E+0
4.155443E+0
3.016442E+0
2.031361E+0
1.200199E+0
6.460903E-1
5.537390E-1
9.847120E-1
1.846658E+0
2.954875E+0
4.124659E+0
5.386794E+0
6.648930E+0
7.849498E+0
8.988499E+0
1.003515E+1
1.092788E+1
1.151277E+1
1.182061E+1
1.191296E+1
1.191296E+1
1.185139E+1
1.154355E+1
1.074318E+1
9.327120E+0
7.634011E+0
6.187173E+0
5.417578E+0
5.325227E+0
5.756200E+0
6.464227E+0
7.387741E+0
8.403606E+0
9.234769E+0
9.419472E+0
8.834579E+0
7.726363E+0
6.833633E+0
6.648930E+0
7.110686E+0
7.664795E+0
7.695580E+0
7.203038E+0
6.710498E+0
6.710498E+0
7.079903E+0
7.387741E+0
7.387741E+0
7.203038E+0
7.049119E+0
7.141471E+0
7.172255E+0
6.895201E+0
6.217957E+0
5.417578E+0
4.709551E+0
4.217011E+0
3.909172E+0
3.755253E+0
3.601335E+0
3.416632E+0
3.508983E+0
4.278578E+0
5.940903E+0
8.342038E+0
1.095866E+1
1.311353E+1
1.425253E+1
1.431410E+1
1.348293E+1
1.194374E+1
9.912012E+0
7.757146E+0
5.633065E+0
3.662902E+0
2.000577E+0
9.231445E-1
7.076579E-1
1.384901E+0
2.831739E+0
4.925037E+0
7.203038E+0
9.111633E+0
1.028142E+1
1.068161E+1
1.068161E+1
1.062004E+1
1.058926E+1
1.046612E+1
1.021985E+1
1.009671E+1
1.031220E+1
1.077396E+1
1.135885E+1
1.203609E+1
1.277491E+1
1.345215E+1
1.406782E+1
1.465272E+1
1.526839E+1
1.576093E+1
1.582250E+1
1.505291E+1
1.339058E+1
1.120493E+1
9.050065E+0
7.233822E+0
5.786984E+0
4.617200E+0
3.601335E+0
2.677821E+0
1.877442E+0
1.169415E+0
6.460903E-1
3.382524E-1
3.998200E-1
8.000091E-1
1.600388E+0
2.585469E+0
3.724470E+0
4.863470E+0
6.094822E+0
7.418525E+0
8.773011E+0
1.009671E+1
1.145120E+1
1.280569E+1
1.425253E+1
1.569937E+1
1.726934E+1
1.893166E+1
2.044007E+1
2.133280E+1
2.102496E+1
1.920872E+1
1.594564E+1
1.172826E+1
7.326173E+0
3.478199E+0
6.153065E-1
-9.546670E-1
-1.231721E+0
-3.082073E-1
1.508037E+0
3.755253E+0
5.848551E+0
7.326173E+0
7.941850E+0
7.726363E+0
6.956768E+0
6.064038E+0
5.356010E+0
4.925037E+0
4.894253E+0
5.386794E+0
6.618146E+0
8.526741E+0
1.068161E+1
1.246707E+1
1.345215E+1
1.348293E+1
1.271334E+1
1.148199E+1
1.012750E+1
9.019281E+0
8.465174E+0
8.588308E+0
9.203985E+0
1.000436E+1
1.062004E+1
1.083553E+1
1.052769E+1
9.819660E+0
8.896147E+0
8.188120E+0
8.064984E+0
8.834579E+0
1.040455E+1
1.246707E+1
1.465272E+1
1.649974E+1
1.757718E+1
1.742326E+1
1.576093E+1
1.271334E+1
8.742229E+0
4.617200E+0
1.292550E+0
-5.852615E-1
-7.391805E-1
6.768740E-1
3.108793E+0
5.848551E+0
8.280471E+0
9.850444E+0
1.015828E+1
8.988499E+0
6.525795E+0
3.355064E+0
1.843333E-1
-2.309154E+0
-3.755992E+0
-3.755992E+0
-1.908965E+0
2.031361E+0
7.849498E+0
1.446801E+1
2.044007E+1
2.468823E+1
2.671996E+1
2.653526E+1
2.438040E+1
2.056320E+1
1.569937E+1
1.058926E+1
6.187173E+0
3.108793E+0
1.631172E+0
1.569604E+0
2.523902E+0
4.063091E+0
5.756200E+0
7.141471E+0
7.818714E+0
7.572443E+0
6.495011E+0
4.832686E+0
3.016442E+0
1.261766E+0
-3.082073E-1
-1.539559E+0
-1.724262E+0
-1.850722E-1
3.262713E+0
8.126552E+0
1.332901E+1
1.803893E+1
2.182534E+1
2.428804E+1
2.499607E+1
2.345688E+1
1.951656E+1
1.360607E+1
6.772064E+0
1.227658E-1
-5.295182E+0
-8.527480E+0
-9.204723E+0
-7.757886E+0
-4.894992E+0
-1.108586E+0
3.385848E+0
8.157336E+0
1.206688E+1
1.394469E+1
1.372920E+1
1.246707E+1
1.114336E+1
1.015828E+1
9.634957E+0
9.850444E+0
1.135885E+1
1.446801E+1
1.850069E+1
2.219475E+1
2.431883E+1
2.434961E+1
2.237945E+1
1.837755E+1
1.219001E+1
4.217011E+0
-4.587154E+0
-1.305270E+1
-2.019454E+1
-2.530465E+1
-2.795206E+1
-2.810597E+1
-2.588954E+1
-2.154903E+1
-1.542305E+1
-8.404345E+0
-1.878181E+0
3.231928E+0
7.110686E+0
1.095866E+1
1.579172E+1
2.170221E+1
2.788975E+1
3.333848E+1
3.706332E+1
3.829467E+1
3.653999E+1
3.229183E+1
2.665840E+1
2.053242E+1
1.391391E+1
6.679713E+0
-4.313425E-1
-5.479885E+0
-6.895939E+0
-4.987344E+0
-1.970532E+0
-4.621263E-1
-1.324073E+0
-3.232668E+0
-4.402452E+0
-4.494803E+0
-4.525587E+0
-5.695371E+0
-8.188858E+0
-1.074391E+1
-1.179056E+1
-1.000510E+1
-5.172047E+0
1.877442E+0
9.758093E+0
1.708464E+1
2.293356E+1
2.712015E+1
3.007540E+1
3.192242E+1
3.229183E+1
3.066029E+1
2.662761E+1
2.040929E+1
1.268255E+1
4.740335E+0
-1.908965E+0
-6.003209E+0
-7.511615E+0
-7.296129E+0
-6.187912E+0
-4.310101E+0
-1.354856E+0
2.523902E+0
6.495011E+0
9.758093E+0
1.206688E+1
1.332901E+1
1.332901E+1
1.175904E+1
8.896147E+0
5.879335E+0
4.001524E+0
3.939956E+0
5.633065E+0
8.557525E+0
1.231315E+1
1.649974E+1
2.025537E+1
2.222553E+1
2.099418E+1
1.628426E+1
9.604174E+0
3.108793E+0
-1.847397E+0
-5.387533E+0
-8.250425E+0
-1.083627E+1
-1.277564E+1
-1.339132E+1
-1.243702E+1
-1.015902E+1
-7.388480E+0
-5.018127E+0
-3.263452E+0
-1.601127E+0
8.307930E-1
4.278578E+0
8.095768E+0
1.135885E+1
1.348293E+1
1.452958E+1
1.489899E+1
1.483742E+1
1.409861E+1
1.243628E+1
9.881228E+0
6.987551E+0
4.524848E+0
2.985658E+0
2.216064E+0
1.661956E+0
9.847120E-1
3.074685E-1
-6.193698E-2
9.198189E-2
6.153065E-1
1.169415E+0
1.230982E+0
5.845227E-1
-3.082073E-1
-6.776128E-1
6.119812E-2
1.969793E+0
4.524848E+0
6.956768E+0
8.865363E+0
9.942796E+0
1.021985E+1
9.573390E+0
8.157336E+0
6.187173E+0
4.155443E+0
2.369983E+0
9.231445E-1
-2.466397E-1
-1.170154E+0
-1.785829E+0
-2.247586E+0
-2.770911E+0
-3.355803E+0
-3.509722E+0
-2.709343E+0
-9.854507E-1
9.231445E-1
2.400766E+0
3.355064E+0
4.186226E+0
5.448362E+0
7.326173E+0
9.173201E+0
1.003515E+1
9.511823E+0
8.095768E+0
6.741281E+0
6.064038E+0
5.756200E+0
5.140524E+0
3.878388E+0
2.277631E+0
8.307930E-1
-9.272075E-2
-4.005587E-1
-3.082073E-1
-3.115320E-2
4.613875E-1
1.107847E+0
1.846658E+0
2.400766E+0
2.523902E+0
2.277631E+0
1.908226E+0
1.538820E+0
1.230982E+0
9.847120E-1
1.046280E+0
1.508037E+0
2.462334E+0
3.816821E+0
5.663848E+0
7.972633E+0
1.043534E+1
1.252864E+1
1.379077E+1
1.394469E+1
1.280569E+1
1.043534E+1
7.233822E+0
4.093875E+0
1.661956E+0
2.151172E-1
-3.082073E-1
-1.235046E-1
5.229551E-1
1.384901E+0
2.308415E+0
3.324280E+0
4.309362E+0
4.986605E+0
5.078957E+0
4.647983E+0
4.155443E+0
4.063091E+0
4.401713E+0
4.925037E+0
5.232875E+0
5.140524E+0
4.555632E+0
3.632118E+0
2.708604E+0
1.908226E+0
1.323334E+0
1.138631E+0
1.446469E+0
2.277631E+0
3.447415E+0
4.771118E+0
6.248741E+0
7.941850E+0
9.912012E+0
1.200531E+1
1.394469E+1
1.529918E+1
1.569937E+1
1.486820E+1
1.299039E+1
1.055847E+1
8.218904E+0
6.525795E+0
5.602281E+0
5.171308E+0
4.801902E+0
4.186226E+0
3.355064E+0
2.493118E+0
1.723523E+0
1.138631E+0
8.000091E-1
7.692255E-1
1.046280E+0
1.538820E+0
2.092928E+0
2.647037E+0
3.355064E+0
4.463281E+0
6.033254E+0
7.972633E+0
9.973579E+0
1.163590E+1
1.265177E+1
1.289804E+1
1.252864E+1
1.182061E+1
1.102023E+1
1.015828E+1
9.296335E+0
8.495957E+0
7.911065E+0
7.510876E+0
7.233822E+0
7.018335E+0
6.710498E+0
6.371876E+0
6.125606E+0
6.217957E+0
6.556578E+0
6.987551E+0
7.233822E+0
7.295389E+0
7.264606E+0
7.264606E+0
7.418525E+0
7.787930E+0
8.372822E+0
9.111633E+0
9.881228E+0
1.052769E+1
1.098945E+1
1.123572E+1
1.126650E+1
1.108180E+1
1.068161E+1
1.000436E+1
8.957714E+0
7.572443E+0
6.064038E+0
4.709551E+0
3.662902E+0
3.016442E+0
2.800956E+0
3.108793E+0
3.939956E+0
5.294443E+0
7.049119E+0
8.896147E+0
1.058926E+1
1.185139E+1
1.259020E+1
1.283647E+1
1.268255E+1
1.212845E+1
1.114336E+1
9.696526E+0
7.818714E+0
5.663848E+0
3.508983E+0
1.723523E+0
4.613875E-1
-2.774235E-1
-4.313425E-1
6.119812E-2
1.077063E+0
2.431550E+0
3.816821E+0
5.048173E+0
6.033254E+0
6.772064E+0
7.418525E+0
8.095768E+0
8.803795E+0
9.388687E+0
9.604174E+0
9.419472E+0
8.926930E+0
8.372822E+0
8.034200E+0
8.064984E+0
8.403606E+0
8.926930E+0
9.481039E+0
9.942796E+0
1.025063E+1
1.043534E+1
1.071239E+1
1.114336E+1
1.169747E+1
1.234393E+1
1.283647E+1
1.308274E+1
1.295961E+1
1.249785E+1
1.178982E+1
1.102023E+1
1.043534E+1
1.025063E+1
1.040455E+1
1.068161E+1
1.086631E+1
1.089709E+1
1.077396E+1
1.065082E+1
1.055847E+1
1.049690E+1
1.049690E+1
1.052769E+1
1.046612E+1
1.031220E+1
9.942796E+0
9.511823E+0
9.111633E+0
8.834579E+0
8.619093E+0
8.495957E+0
8.372822E+0
8.218904E+0
7.972633E+0
7.510876E+0
7.018335E+0
6.648930E+0
6.525795E+0
6.618146E+0
6.864416E+0
7.141471E+0
7.418525E+0
7.634011E+0
7.757146E+0
7.941850E+0
8.249686E+0
8.680660E+0
9.203985E+0
9.696526E+0
1.009671E+1
1.028142E+1
1.018907E+1
9.973579E+0
9.727309E+0
9.388687E+0
8.957714E+0
8.342038E+0
7.572443E+0
6.648930E+0
5.694632E+0
4.709551E+0
3.878388E+0
3.324280E+0
3.231928E+0
3.570550E+0
4.278578E+0
5.171308E+0
6.094822E+0
7.049119E+0
8.095768E+0
9.142417E+0
1.012750E+1
1.095866E+1
1.151277E+1
1.175904E+1
1.169747E+1
1.126650E+1
1.043534E+1
9.173201E+0
7.695580E+0
6.279524E+0
4.986605E+0
3.909172E+0
3.016442E+0
2.400766E+0
2.062145E+0
2.062145E+0
2.400766E+0
3.047226E+0
4.032307E+0
5.294443E+0
6.679713E+0
8.034200E+0
9.203985E+0
1.012750E+1
1.074318E+1
1.111258E+1
1.129728E+1
1.120493E+1
1.086631E+1
1.031220E+1
9.634957E+0
8.896147E+0
8.249686E+0
7.726363E+0
7.418525E+0
7.295389E+0
7.387741E+0
7.664795E+0
8.003416E+0
8.372822E+0
8.680660E+0
8.865363E+0
8.957714E+0
8.896147E+0
8.742229E+0
8.526741E+0
8.280471E+0
8.064984E+0
7.849498E+0
7.726363E+0
7.664795E+0
7.603228E+0
7.510876E+0
7.387741E+0
7.172255E+0
6.833633E+0
6.464227E+0
6.064038E+0
5.725416E+0
5.417578E+0
5.171308E+0
4.955821E+0
4.894253E+0
4.986605E+0
5.263659E+0
5.817767E+0
6.618146E+0
7.634011E+0
8.865363E+0
1.009671E+1
1.123572E+1
1.209766E+1
1.265177E+1
1.274412E+1
1.237472E+1
1.166669E+1
1.074318E+1
9.696526E+0
8.649877E+0
7.603228E+0
6.618146E+0
5.725416E+0
4.955821E+0
4.432497E+0
4.124659E+0
4.001524E+0
4.032307E+0
4.186226E+0
4.463281E+0
4.771118E+0
5.048173E+0
5.294443E+0
5.509929E+0
5.786984E+0
6.125606E+0
6.525795E+0
6.956768E+0
7.449308E+0
8.003416E+0
8.495957E+0
8.803795E+0
8.957714E+0
8.988499E+0
9.019281E+0
9.019281E+0
8.988499E+0
8.926930E+0
8.803795E+0
8.588308E+0
8.311255E+0
8.034200E+0
7.787930E+0
7.572443E+0
7.295389E+0
6.987551E+0
6.679713E+0
6.341092E+0
6.002471E+0
5.633065E+0
5.294443E+0
4.925037E+0
4.617200E+0
4.401713E+0
4.370929E+0
4.524848E+0
4.801902E+0
5.140524E+0
5.540713E+0
6.064038E+0
6.648930E+0
7.356957E+0
8.095768E+0
8.803795E+0
9.388687E+0
9.788877E+0
9.912012E+0
9.819660E+0
9.481039E+0
8.957714E+0
8.218904E+0
7.449308E+0
6.710498E+0
6.033254E+0
5.417578E+0
4.863470E+0
4.401713E+0
4.155443E+0
4.124659E+0
4.370929E+0
4.801902E+0
5.325227E+0
5.817767E+0
6.217957E+0
6.464227E+0
6.648930E+0
6.741281E+0
6.772064E+0
6.679713E+0
6.433443E+0
6.187173E+0
5.940903E+0
5.756200E+0
5.540713E+0
5.294443E+0
4.986605E+0
4.586416E+0
4.124659E+0
3.632118E+0
3.170361E+0
2.770172E+0
2.523902E+0
2.400766E+0
2.400766E+0
2.554685E+0
2.924091E+0
3.508983E+0
4.309362E+0
5.232875E+0
6.248741E+0
7.295389E+0
8.280471E+0
9.111633E+0
9.788877E+0
1.025063E+1
1.046612E+1
1.043534E+1
1.018907E+1
9.727309E+0
9.173201E+0
8.526741E+0
7.911065E+0
7.387741E+0
6.956768E+0
6.618146E+0
6.310308E+0
6.094822E+0
5.971686E+0
6.002471E+0
6.125606E+0
6.371876E+0
6.741281E+0
7.172255E+0
7.664795E+0
8.157336E+0
8.588308E+0
8.926930E+0
9.142417E+0
9.265552E+0
9.296335E+0
9.203985E+0
8.957714E+0
8.619093E+0
8.218904E+0
7.757146E+0
7.264606E+0
6.741281E+0
6.279524E+0
5.971686E+0
5.786984E+0
5.694632E+0
5.663848E+0
5.633065E+0
5.663848E+0
5.756200E+0
5.971686E+0
6.248741E+0
6.495011E+0
6.710498E+0
6.864416E+0
6.987551E+0
7.049119E+0
7.172255E+0
7.264606E+0
7.356957E+0
7.387741E+0
7.418525E+0
7.418525E+0
7.356957E+0
7.203038E+0
6.925984E+0
6.587362E+0
6.187173E+0
5.817767E+0
5.479146E+0
5.171308E+0
4.894253E+0
4.617200E+0
4.340146E+0
4.155443E+0
4.155443E+0
4.278578E+0
4.463281E+0
4.586416E+0
4.647983E+0
4.740335E+0
4.801902E+0
4.801902E+0
4.740335E+0
4.709551E+0
4.771118E+0
4.986605E+0
5.294443E+0
5.571497E+0
5.879335E+0
6.156389E+0
6.371876E+0
6.495011E+0
6.556578E+0
6.556578E+0
6.556578E+0
6.525795E+0
6.556578E+0
6.587362E+0
6.679713E+0
6.710498E+0
6.710498E+0
6.618146E+0
6.433443E+0
6.156389E+0
5.725416E+0
5.202092E+0
4.617200E+0
4.032307E+0
3.478199E+0
3.016442E+0
2.647037E+0
2.431550E+0
2.400766E+0
2.523902E+0
2.800956E+0
3.231928E+0
3.755253E+0
4.340146E+0
4.925037E+0
5.417578E+0
5.848551E+0
6.156389E+0
6.402659E+0
6.618146E+0
6.772064E+0
6.864416E+0
6.864416E+0
6.772064E+0
6.648930E+0
6.464227E+0
6.310308E+0
6.217957E+0
6.217957E+0
6.248741E+0
6.279524E+0
6.279524E+0
6.217957E+0
6.156389E+0
6.094822E+0
6.033254E+0
5.940903E+0
5.817767E+0
5.663848E+0
5.479146E+0
5.171308E+0
4.771118E+0
4.309362E+0
3.847605E+0
3.355064E+0
2.893307E+0
2.554685E+0
2.308415E+0
2.246848E+0
2.277631E+0
2.462334E+0
2.770172E+0
3.139577E+0
3.478199E+0
3.847605E+0
4.217011E+0
4.586416E+0
4.925037E+0
5.202092E+0
5.325227E+0
5.386794E+0
5.386794E+0
5.356010E+0
5.294443E+0
5.202092E+0
5.078957E+0
4.894253E+0
4.647983E+0
4.401713E+0
4.124659E+0
3.878388E+0
3.662902E+0
3.478199E+0
3.262713E+0
3.108793E+0
3.016442E+0
3.016442E+0
3.108793E+0
3.262713E+0
3.447415E+0
3.632118E+0
3.878388E+0
4.155443E+0
4.401713E+0
4.617200E+0
4.740335E+0
4.894253E+0
5.078957E+0
5.202092E+0
5.263659E+0
5.294443E+0
5.202092E+0
5.078957E+0
4.863470E+0
4.647983E+0
4.463281E+0
4.247794E+0
4.063091E+0
3.939956E+0
3.847605E+0
3.847605E+0
3.847605E+0
3.847605E+0
3.878388E+0
4.001524E+0
4.217011E+0
4.524848E+0
4.863470E+0
5.140524E+0
5.325227E+0
5.386794E+0
5.356010E+0
5.232875E+0
5.017388E+0
4.771118E+0
4.555632E+0
4.340146E+0
4.155443E+0
4.093875E+0
4.093875E+0
4.155443E+0
4.247794E+0
4.340146E+0
4.401713E+0
4.555632E+0
4.740335E+0
4.955821E+0
5.140524E+0
5.232875E+0
5.263659E+0
5.294443E+0
5.232875E+0
5.078957E+0
4.832686E+0
4.555632E+0
4.370929E+0
4.247794E+0
4.186226E+0
4.124659E+0
4.186226E+0
4.247794E+0
4.340146E+0
4.401713E+0
4.432497E+0
4.494064E+0
4.555632E+0
4.647983E+0
4.771118E+0
4.863470E+0
4.894253E+0
4.894253E+0
4.832686E+0
4.740335E+0
4.555632E+0
4.340146E+0
4.124659E+0
3.878388E+0
3.601335E+0
3.324280E+0
3.108793E+0
2.985658E+0
2.985658E+0
3.108793E+0
3.262713E+0
3.447415E+0
3.693686E+0
3.970740E+0
4.278578E+0
4.586416E+0
4.832686E+0
4.986605E+0
5.017388E+0
4.986605E+0
4.925037E+0
4.894253E+0
4.863470E+0
4.863470E+0
4.801902E+0
4.771118E+0
4.771118E+0
4.801902E+0
4.771118E+0
4.740335E+0
4.647983E+0
4.647983E+0
4.709551E+0
4.740335E+0
4.771118E+0
4.801902E+0
4.771118E+0
4.678767E+0
4.555632E+0
4.401713E+0
4.278578E+0
4.217011E+0
4.217011E+0
4.247794E+0
4.278578E+0
4.370929E+0
4.494064E+0
4.709551E+0
4.894253E+0
5.017388E+0
5.078957E+0
5.017388E+0
4.925037E+0
4.801902E+0
4.678767E+0
4.524848E+0
4.370929E+0
4.278578E+0
4.217011E+0
4.278578E+0
4.370929E+0
4.555632E+0
4.771118E+0
5.048173E+0
5.325227E+0
5.571497E+0
5.725416E+0
5.756200E+0
5.663848E+0
5.417578E+0
5.078957E+0
4.740335E+0
4.340146E+0
3.939956E+0
3.570550E+0
3.385848E+0
3.324280E+0
3.385848E+0
3.508983E+0
3.662902E+0
3.909172E+0
4.217011E+0
4.586416E+0
4.955821E+0
5.325227E+0
5.663848E+0
6.033254E+0
6.371876E+0
6.648930E+0
6.833633E+0
6.925984E+0
6.925984E+0
6.864416E+0
6.710498E+0
6.495011E+0
6.217957E+0
5.879335E+0
5.540713E+0
5.263659E+0
5.048173E+0
4.986605E+0
4.986605E+0
5.078957E+0
5.232875E+0
5.356010E+0
5.448362E+0
5.571497E+0
5.694632E+0
5.817767E+0
5.910119E+0
6.002471E+0
6.064038E+0
6.156389E+0
6.248741E+0
6.371876E+0
6.556578E+0
6.741281E+0
6.833633E+0
6.802849E+0
6.741281E+0
6.587362E+0
6.402659E+0
6.187173E+0
5.971686E+0
5.725416E+0
5.509929E+0
5.356010E+0
5.294443E+0
5.325227E+0
5.356010E+0
5.386794E+0
5.386794E+0
5.448362E+0
5.509929E+0
5.602281E+0
5.663848E+0
5.694632E+0
5.725416E+0
5.663848E+0
5.509929E+0
5.294443E+0
5.109740E+0
4.925037E+0
4.801902E+0
4.740335E+0
4.678767E+0
4.678767E+0
4.740335E+0
4.801902E+0
4.925037E+0
5.048173E+0
5.202092E+0
5.448362E+0
5.786984E+0
6.125606E+0
6.402659E+0
6.587362E+0
6.679713E+0
6.741281E+0
6.741281E+0
6.679713E+0
6.525795E+0
6.341092E+0
6.125606E+0
5.879335E+0
5.633065E+0
5.448362E+0
5.294443E+0
5.232875E+0
5.232875E+0
5.294443E+0
5.417578E+0
5.602281E+0
5.848551E+0
6.094822E+0
6.371876E+0
6.648930E+0
6.956768E+0
7.233822E+0
7.510876E+0
7.757146E+0
7.941850E+0
8.064984E+0
8.157336E+0
8.218904E+0
8.249686E+0
8.218904E+0
8.157336E+0
8.064984E+0
7.972633E+0
7.849498E+0
7.726363E+0
7.572443E+0
7.449308E+0
7.326173E+0
7.172255E+0
7.049119E+0
6.895201E+0
6.802849E+0
6.802849E+0
6.833633E+0
6.895201E+0
6.987551E+0
7.079903E+0
7.203038E+0
7.356957E+0
7.572443E+0
7.818714E+0
8.003416E+0
8.095768E+0
8.095768E+0
8.034200E+0
7.880281E+0
7.726363E+0
7.510876E+0
7.295389E+0
7.049119E+0
6.802849E+0
6.556578E+0
6.310308E+0
6.125606E+0
5.940903E+0
5.848551E+0
5.817767E+0
5.848551E+0
5.910119E+0
6.002471E+0
6.094822E+0
6.187173E+0
6.217957E+0
6.248741E+0
6.341092E+0
6.464227E+0
6.618146E+0
6.741281E+0
6.864416E+0
6.956768E+0
7.079903E+0
7.172255E+0
7.233822E+0
7.264606E+0
7.264606E+0
7.295389E+0
7.326173E+0
7.356957E+0
7.418525E+0
7.418525E+0
7.356957E+0
7.233822E+0
7.049119E+0
6.895201E+0
6.710498E+0
6.495011E+0
6.341092E+0
6.279524E+0
6.279524E+0
6.310308E+0
6.341092E+0
6.433443E+0
6.525795E+0
6.648930E+0
6.802849E+0
6.925984E+0
6.987551E+0
7.018335E+0
6.987551E+0
6.956768E+0
6.833633E+0
6.618146E+0
6.341092E+0
6.064038E+0
5.786984E+0
5.479146E+0
5.171308E+0
4.955821E+0
4.894253E+0
4.986605E+0
5.171308E+0
5.356010E+0
5.540713E+0
5.756200E+0
5.940903E+0
6.125606E+0
6.279524E+0
6.402659E+0
6.587362E+0
6.772064E+0
6.925984E+0
7.079903E+0
7.172255E+0
7.203038E+0
7.141471E+0
7.049119E+0
6.956768E+0
6.895201E+0
6.864416E+0
6.864416E+0
6.864416E+0
6.802849E+0
6.710498E+0
6.710498E+0
6.710498E+0
6.710498E+0
6.618146E+0
6.525795E+0
6.495011E+0
6.525795E+0
6.587362E+0
6.618146E+0
6.648930E+0
6.648930E+0
6.710498E+0
6.772064E+0
6.833633E+0
6.833633E+0
6.802849E+0
6.741281E+0
6.679713E+0
6.587362E+0
6.525795E+0
6.495011E+0
6.495011E+0
6.525795E+0
6.556578E+0
6.587362E+0
6.556578E+0
6.525795E+0
6.464227E+0
6.402659E+0
6.341092E+0
6.279524E+0
6.248741E+0
6.310308E+0
6.371876E+0
6.464227E+0
6.587362E+0
6.710498E+0
6.833633E+0
6.925984E+0
6.987551E+0
7.079903E+0
7.172255E+0
7.233822E+0
7.264606E+0
7.233822E+0
7.172255E+0
7.110686E+0
7.049119E+0
6.987551E+0
6.925984E+0
6.895201E+0
6.895201E+0
6.987551E+0
7.110686E+0
7.264606E+0
7.480093E+0
7.726363E+0
8.003416E+0
8.188120E+0
8.280471E+0
8.342038E+0
8.342038E+0
8.311255E+0
8.188120E+0
7.972633E+0
7.726363E+0
7.449308E+0
7.203038E+0
7.018335E+0
6.925984E+0
6.864416E+0
6.864416E+0
6.895201E+0
6.956768E+0
6.987551E+0
7.018335E+0
7.049119E+0
7.079903E+0
7.079903E+0
7.141471E+0
7.172255E+0
7.233822E+0
7.326173E+0
7.480093E+0
7.634011E+0
7.787930E+0
7.911065E+0
8.003416E+0
8.126552E+0
8.249686E+0
8.342038E+0
8.372822E+0
8.403606E+0
8.403606E+0
8.403606E+0
8.311255E+0
8.126552E+0
7.911065E+0
7.664795E+0
7.356957E+0
7.018335E+0
6.710498E+0
6.495011E+0
6.371876E+0
6.341092E+0
6.433443E+0
6.648930E+0
6.956768E+0
7.356957E+0
7.757146E+0
8.034200E+0
8.249686E+0
8.372822E+0
8.465174E+0
8.434390E+0
8.372822E+0
8.280471E+0
8.126552E+0
7.911065E+0
7.726363E+0
7.541659E+0
7.387741E+0
7.295389E+0
7.233822E+0
7.264606E+0
7.356957E+0
7.510876E+0
7.664795E+0
7.880281E+0
8.157336E+0
8.495957E+0
8.834579E+0
9.234769E+0
9.665742E+0
1.012750E+1
1.055847E+1
1.095866E+1
1.123572E+1
1.138963E+1
1.135885E+1
1.120493E+1
1.098945E+1
1.071239E+1
1.043534E+1
1.012750E+1
9.819660E+0
9.481039E+0
9.080850E+0
8.619093E+0
8.157336E+0
7.695580E+0
7.295389E+0
6.956768E+0
6.710498E+0
6.525795E+0
6.371876E+0
6.279524E+0
6.310308E+0
6.433443E+0
6.618146E+0
6.802849E+0
6.956768E+0
7.141471E+0
7.356957E+0
7.572443E+0
7.664795E+0
7.695580E+0
7.695580E+0
7.664795E+0
7.603228E+0
7.572443E+0
7.603228E+0
7.603228E+0
7.634011E+0
7.726363E+0
7.849498E+0
7.972633E+0
7.972633E+0
7.941850E+0
7.911065E+0
7.880281E+0
7.818714E+0
7.726363E+0
7.664795E+0
7.726363E+0
7.818714E+0
7.849498E+0
7.818714E+0
7.757146E+0
7.787930E+0
7.880281E+0
7.972633E+0
8.064984E+0
8.218904E+0
8.434390E+0
8.649877E+0
8.742229E+0
8.711444E+0
8.619093E+0
8.495957E+0
8.280471E+0
7.972633E+0
7.603228E+0
7.264606E+0
6.956768E+0
6.710498E+0
6.556578E+0
6.525795E+0
6.525795E+0
6.556578E+0
6.618146E+0
6.741281E+0
6.925984E+0
7.049119E+0
7.141471E+0
7.233822E+0
7.295389E+0
7.326173E+0
7.233822E+0
7.079903E+0
6.895201E+0
6.710498E+0
6.587362E+0
6.464227E+0
6.310308E+0
6.156389E+0
6.094822E+0
6.094822E+0
6.125606E+0
6.217957E+0
6.464227E+0
6.864416E+0
7.326173E+0
7.787930E+0
8.218904E+0
8.588308E+0
8.865363E+0
9.019281E+0
9.019281E+0
8.896147E+0
8.711444E+0
8.495957E+0
8.280471E+0
8.064984E+0
7.972633E+0
7.941850E+0
7.972633E+0
7.941850E+0
7.818714E+0
7.634011E+0
7.356957E+0
6.956768E+0
6.495011E+0
6.094822E+0
5.817767E+0
5.663848E+0
5.540713E+0
5.232875E+0
4.894253E+0
4.678767E+0
4.740335E+0
5.017388E+0
5.417578E+0
5.848551E+0
6.371876E+0
6.925984E+0
7.387741E+0
7.603228E+0
7.634011E+0
7.634011E+0
7.603228E+0
7.387741E+0
7.110686E+0
7.018335E+0
7.079903E+0
7.141471E+0
7.110686E+0
7.049119E+0
7.079903E+0
7.049119E+0
6.956768E+0
6.864416E+0
6.895201E+0
7.049119E+0
7.233822E+0
7.172255E+0
7.018335E+0
6.895201E+0
6.710498E+0
6.495011E+0
6.341092E+0
6.341092E+0
6.525795E+0
6.802849E+0
7.141471E+0
7.480093E+0
7.787930E+0
8.003416E+0
8.095768E+0
7.972633E+0
7.726363E+0
7.510876E+0
7.449308E+0
7.418525E+0
7.387741E+0
7.172255E+0
6.833633E+0
6.433443E+0
5.848551E+0
5.202092E+0
4.494064E+0
3.939956E+0
3.662902E+0
3.570550E+0
3.601335E+0
3.755253E+0
4.001524E+0
4.340146E+0
4.709551E+0
5.078957E+0
5.325227E+0
5.602281E+0
5.910119E+0
6.341092E+0
6.833633E+0
7.356957E+0
7.849498E+0
8.342038E+0
8.742229E+0
9.142417E+0
9.665742E+0
1.034299E+1
1.108180E+1
1.169747E+1
1.203609E+1
1.222080E+1
1.228236E+1
1.212845E+1
1.182061E+1
1.132807E+1
1.074318E+1
1.006593E+1
9.173201E+0
8.095768E+0
6.833633E+0
5.448362E+0
4.001524E+0
2.616253E+0
1.354118E+0
2.151172E-1
-7.699642E-1
-1.570343E+0
-2.093667E+0
-2.278370E+0
-2.247586E+0
-1.970532E+0
-1.539559E+0
-9.238832E-1
-1.235046E-1
8.923608E-1
2.185280E+0
3.601335E+0
5.109740E+0
6.679713E+0
8.126552E+0
9.419472E+0
1.074318E+1
1.215923E+1
1.332901E+1
1.406782E+1
1.452958E+1
1.492977E+1
1.517604E+1
1.539153E+1
1.563780E+1
1.563780E+1
1.517604E+1
1.419096E+1
1.289804E+1
1.142042E+1
9.665742E+0
7.757146E+0
5.786984E+0
3.724470E+0
1.600388E+0
-3.697749E-1
-2.124451E+0
-3.602073E+0
-4.802641E+0
-5.633804E+0
-6.218696E+0
-6.557318E+0
-6.680453E+0
-6.526534E+0
-6.126344E+0
-5.541452E+0
-4.710290E+0
-3.755992E+0
-2.678559E+0
-1.416424E+0
-6.193698E-2
1.169415E+0
2.493118E+0
4.217011E+0
6.341092E+0
8.465174E+0
1.015828E+1
1.151277E+1
1.259020E+1
1.329823E+1
1.351372E+1
1.351372E+1
1.345215E+1
1.317509E+1
1.268255E+1
1.200531E+1
1.114336E+1
1.015828E+1
9.050065E+0
7.972633E+0
6.956768E+0
6.002471E+0
5.232875E+0
4.771118E+0
4.432497E+0
4.093875E+0
3.847605E+0
3.693686E+0
3.478199E+0
3.139577E+0
2.831739E+0
2.677821E+0
2.677821E+0
2.893307E+0
3.324280E+0
3.878388E+0
4.401713E+0
4.832686E+0
5.171308E+0
5.540713E+0
6.033254E+0
6.587362E+0
6.956768E+0
6.987551E+0
6.772064E+0
6.464227E+0
6.033254E+0
5.448362E+0
4.771118E+0
4.186226E+0
3.539767E+0
2.770172E+0
2.000577E+0
1.354118E+0
9.231445E-1
8.000091E-1
9.539284E-1
1.169415E+0
1.200199E+0
1.107847E+0
1.138631E+0
1.323334E+0
1.569604E+0
1.846658E+0
2.246848E+0
2.647037E+0
2.831739E+0
2.739388E+0
2.647037E+0
2.708604E+0
2.893307E+0
3.139577E+0
3.385848E+0
3.632118E+0
3.878388E+0
4.278578E+0
4.832686E+0
5.448362E+0
6.033254E+0
6.648930E+0
7.295389E+0
7.972633E+0
8.557525E+0
9.111633E+0
9.542606E+0
9.819660E+0
9.942796E+0
9.942796E+0
9.758093E+0
9.357904E+0
8.865363E+0
8.403606E+0
7.972633E+0
7.387741E+0
6.648930E+0
5.725416E+0
4.740335E+0
3.878388E+0
3.139577E+0
2.431550E+0
1.692739E+0
1.015496E+0
4.613875E-1
1.227658E-1
6.119812E-2
2.766848E-1
7.076579E-1
1.230982E+0
1.877442E+0
2.523902E+0
3.231928E+0
4.001524E+0
5.017388E+0
6.125606E+0
7.049119E+0
7.634011E+0
7.972633E+0
8.188120E+0
8.372822E+0
8.403606E+0
8.249686E+0
7.941850E+0
7.603228E+0
7.295389E+0
7.049119E+0
6.925984E+0
6.864416E+0
6.802849E+0
6.710498E+0
6.525795E+0
6.248741E+0
5.910119E+0
5.540713E+0
5.232875E+0
4.863470E+0
4.370929E+0
3.786037E+0
3.201145E+0
2.677821E+0
2.216064E+0
1.908226E+0
1.692739E+0
1.508037E+0
1.415685E+0
1.446469E+0
1.661956E+0
2.062145E+0
2.616253E+0
3.231928E+0
3.878388E+0
4.494064E+0
4.986605E+0
5.263659E+0
5.479146E+0
5.694632E+0
5.940903E+0
6.156389E+0
6.402659E+0
6.618146E+0
6.833633E+0
7.049119E+0
7.203038E+0
7.295389E+0
7.295389E+0
7.203038E+0
7.049119E+0
6.864416E+0
6.618146E+0
6.341092E+0
6.125606E+0
5.940903E+0
5.694632E+0
5.356010E+0
4.894253E+0
4.309362E+0
3.724470E+0
3.170361E+0
2.770172E+0
2.554685E+0
2.493118E+0
2.616253E+0
3.016442E+0
3.601335E+0
4.217011E+0
4.771118E+0
5.232875E+0
5.602281E+0
5.879335E+0
6.094822E+0
6.187173E+0
6.279524E+0
6.310308E+0
6.371876E+0
6.341092E+0
6.248741E+0
6.094822E+0
5.848551E+0
5.633065E+0
5.417578E+0
5.171308E+0
4.925037E+0
4.647983E+0
4.340146E+0
4.063091E+0
3.786037E+0
3.539767E+0
3.262713E+0
2.985658E+0
2.739388E+0
2.585469E+0
2.616253E+0
2.862523E+0
3.262713E+0
3.786037E+0
4.340146E+0
4.801902E+0
5.171308E+0
5.356010E+0
5.479146E+0
5.509929E+0
5.509929E+0
5.448362E+0
5.386794E+0
5.386794E+0
5.448362E+0
5.509929E+0
5.663848E+0
5.786984E+0
5.879335E+0
5.940903E+0
5.971686E+0
6.033254E+0
6.094822E+0
6.125606E+0
6.125606E+0
6.002471E+0
5.786984E+0
5.448362E+0
5.048173E+0
4.709551E+0
4.432497E+0
4.278578E+0
4.186226E+0
4.155443E+0
4.155443E+0
4.247794E+0
4.401713E+0
4.617200E+0
4.801902E+0
4.925037E+0
4.986605E+0
5.017388E+0
5.017388E+0
4.894253E+0
4.647983E+0
4.309362E+0
3.970740E+0
3.662902E+0
3.355064E+0
3.139577E+0
3.108793E+0
3.324280E+0
3.693686E+0
4.093875E+0
4.494064E+0
4.832686E+0
5.017388E+0
5.171308E+0
5.294443E+0
5.325227E+0
5.263659E+0
5.140524E+0
5.078957E+0
4.986605E+0
4.894253E+0
4.863470E+0
4.894253E+0
4.925037E+0
5.048173E+0
5.202092E+0
5.386794E+0
5.602281E+0
5.817767E+0
6.033254E+0
6.187173E+0
6.279524E+0
6.279524E+0
6.156389E+0
5.940903E+0
5.694632E+0
5.448362E+0
5.202092E+0
4.925037E+0
4.647983E+0
4.309362E+0
3.970740E+0
3.662902E+0
3.416632E+0
3.262713E+0
3.170361E+0
3.201145E+0
3.262713E+0
3.324280E+0
3.385848E+0
3.416632E+0
3.508983E+0
3.693686E+0
3.847605E+0
4.001524E+0
4.124659E+0
4.309362E+0
4.494064E+0
4.678767E+0
4.832686E+0
4.955821E+0
5.048173E+0
5.109740E+0
5.109740E+0
4.986605E+0
4.771118E+0
4.494064E+0
4.186226E+0
3.939956E+0
3.724470E+0
3.570550E+0
3.416632E+0
3.385848E+0
3.478199E+0
3.724470E+0
4.001524E+0
4.309362E+0
4.647983E+0
5.017388E+0
5.417578E+0
5.786984E+0
6.064038E+0
6.156389E+0
6.033254E+0
5.786984E+0
5.448362E+0
5.048173E+0
4.647983E+0
4.309362E+0
4.063091E+0
3.909172E+0
3.909172E+0
4.093875E+0
4.432497E+0
4.863470E+0
5.356010E+0
5.817767E+0
6.187173E+0
6.402659E+0
6.556578E+0
6.618146E+0
6.618146E+0
6.495011E+0
6.279524E+0
6.002471E+0
5.694632E+0
5.294443E+0
4.832686E+0
4.370929E+0
3.878388E+0
3.416632E+0
3.047226E+0
2.770172E+0
2.616253E+0
2.616253E+0
2.800956E+0
3.170361E+0
3.693686E+0
4.340146E+0
5.017388E+0
5.633065E+0
6.156389E+0
6.587362E+0
6.895201E+0
7.079903E+0
7.079903E+0
6.864416E+0
6.433443E+0
5.879335E+0
5.202092E+0
4.586416E+0
4.032307E+0
3.539767E+0
3.108793E+0
2.893307E+0
2.954875E+0
3.324280E+0
3.939956E+0
4.647983E+0
5.386794E+0
6.064038E+0
6.679713E+0
7.172255E+0
7.480093E+0
7.541659E+0
7.387741E+0
7.049119E+0
6.464227E+0
5.725416E+0
4.894253E+0
4.032307E+0
3.170361E+0
2.400766E+0
1.754307E+0
1.323334E+0
1.107847E+0
1.169415E+0
1.508037E+0
2.031361E+0
2.677821E+0
3.324280E+0
3.878388E+0
4.340146E+0
4.647983E+0
4.863470E+0
4.925037E+0
4.863470E+0
4.709551E+0
4.524848E+0
4.401713E+0
4.340146E+0
4.309362E+0
4.278578E+0
4.247794E+0
4.155443E+0
4.001524E+0
3.909172E+0
3.909172E+0
4.063091E+0
4.370929E+0
4.771118E+0
5.232875E+0
5.633065E+0
5.971686E+0
6.279524E+0
6.525795E+0
6.710498E+0
6.833633E+0
6.864416E+0
6.772064E+0
6.556578E+0
6.156389E+0
5.509929E+0
4.647983E+0
3.570550E+0
2.339199E+0
1.107847E+0
9.198189E-2
-5.544777E-1
-7.083966E-1
-3.697749E-1
3.382524E-1
1.292550E+0
2.216064E+0
3.078010E+0
3.909172E+0
4.740335E+0
5.540713E+0
6.248741E+0
6.772064E+0
7.110686E+0
7.295389E+0
7.264606E+0
7.049119E+0
6.587362E+0
5.879335E+0
4.925037E+0
3.939956E+0
3.108793E+0
2.677821E+0
2.739388E+0
3.201145E+0
3.816821E+0
4.432497E+0
4.925037E+0
5.294443E+0
5.509929E+0
5.571497E+0
5.540713E+0
5.417578E+0
5.232875E+0
4.986605E+0
4.709551E+0
4.463281E+0
4.186226E+0
3.847605E+0
3.324280E+0
2.677821E+0
2.031361E+0
1.600388E+0
1.569604E+0
1.908226E+0
2.400766E+0
2.862523E+0
3.170361E+0
3.385848E+0
3.632118E+0
3.939956E+0
4.370929E+0
4.863470E+0
5.417578E+0
5.910119E+0
6.310308E+0
6.587362E+0
6.710498E+0
6.648930E+0
6.341092E+0
5.786984E+0
5.078957E+0
4.432497E+0
3.939956E+0
3.662902E+0
3.539767E+0
3.478199E+0
3.385848E+0
3.231928E+0
3.047226E+0
2.985658E+0
3.078010E+0
3.324280E+0
3.755253E+0
4.370929E+0
5.109740E+0
5.940903E+0
6.710498E+0
7.295389E+0
7.480093E+0
7.264606E+0
6.772064E+0
6.156389E+0
5.509929E+0
4.955821E+0
4.463281E+0
3.939956E+0
3.355064E+0
2.708604E+0
2.031361E+0
1.446469E+0
1.169415E+0
1.292550E+0
1.846658E+0
2.739388E+0
3.786037E+0
4.986605E+0
6.248741E+0
7.356957E+0
8.126552E+0
8.434390E+0
8.342038E+0
8.003416E+0
7.510876E+0
6.925984E+0
6.248741E+0
5.479146E+0
4.617200E+0
3.693686E+0
2.770172E+0
1.908226E+0
1.323334E+0
1.138631E+0
1.354118E+0
2.000577E+0
2.924091E+0
4.093875E+0
5.356010E+0
6.618146E+0
7.664795E+0
8.280471E+0
8.403606E+0
8.095768E+0
7.449308E+0
6.648930E+0
5.786984E+0
4.894253E+0
4.063091E+0
3.231928E+0
2.523902E+0
1.969793E+0
1.723523E+0
1.846658E+0
2.369983E+0
3.231928E+0
4.309362E+0
5.602281E+0
6.895201E+0
8.126552E+0
9.111633E+0
9.665742E+0
9.758093E+0
9.419472E+0
8.680660E+0
7.664795E+0
6.433443E+0
5.109740E+0
3.724470E+0
2.339199E+0
1.077063E+0
3.041434E-2
-6.776128E-1
-9.854507E-1
-9.238832E-1
-4.929100E-1
2.459010E-1
1.323334E+0
2.554685E+0
3.909172E+0
5.140524E+0
6.125606E+0
6.833633E+0
7.172255E+0
7.203038E+0
6.925984E+0
6.402659E+0
5.633065E+0
4.709551E+0
3.662902E+0
2.554685E+0
1.477253E+0
4.921713E-1
-2.774235E-1
-6.776128E-1
-6.468291E-1
-2.158560E-1
5.537390E-1
1.631172E+0
2.862523E+0
4.155443E+0
5.325227E+0
6.248741E+0
6.864416E+0
7.141471E+0
7.141471E+0
6.802849E+0
6.156389E+0
5.232875E+0
4.063091E+0
2.862523E+0
1.723523E+0
6.768740E-1
-1.235046E-1
-6.160453E-1
-7.391805E-1
-4.929100E-1
6.119812E-2
9.231445E-1
1.939010E+0
3.108793E+0
4.309362E+0
5.356010E+0
6.217957E+0
6.802849E+0
7.079903E+0
7.049119E+0
6.741281E+0
6.217957E+0
5.479146E+0
4.586416E+0
3.539767E+0
2.462334E+0
1.538820E+0
8.000091E-1
3.382524E-1
1.227658E-1
2.151172E-1
6.153065E-1
1.292550E+0
2.092928E+0
2.924091E+0
3.724470E+0
4.401713E+0
4.986605E+0
5.386794E+0
5.633065E+0
5.694632E+0
5.571497E+0
5.232875E+0
4.647983E+0
3.878388E+0
2.985658E+0
2.062145E+0
1.169415E+0
4.306037E-1
-9.272075E-2
-3.389911E-1
-2.774235E-1
6.119812E-2
6.460903E-1
1.384901E+0
2.185280E+0
3.016442E+0
3.786037E+0
4.494064E+0
5.109740E+0
5.540713E+0
5.786984E+0
5.879335E+0
5.725416E+0
5.356010E+0
4.740335E+0
4.001524E+0
3.262713E+0
2.554685E+0
1.939010E+0
1.446469E+0
1.138631E+0
1.015496E+0
1.077063E+0
1.292550E+0
1.631172E+0
2.031361E+0
2.462334E+0
2.893307E+0
3.385848E+0
3.878388E+0
4.340146E+0
4.647983E+0
4.771118E+0
4.709551E+0
4.401713E+0
3.878388E+0
3.262713E+0
2.616253E+0
2.000577E+0
1.477253E+0
1.077063E+0
8.307930E-1
6.768740E-1
7.076579E-1
8.923608E-1
1.261766E+0
1.692739E+0
2.154496E+0
2.647037E+0
3.108793E+0
3.539767E+0
3.909172E+0
4.186226E+0
4.370929E+0
4.432497E+0
4.370929E+0
4.155443E+0
3.878388E+0
3.539767E+0
3.201145E+0
2.862523E+0
2.585469E+0
2.369983E+0
2.216064E+0
2.123712E+0
2.062145E+0
2.062145E+0
2.092928E+0
2.246848E+0
2.431550E+0
2.708604E+0
3.016442E+0
3.324280E+0
3.632118E+0
3.878388E+0
4.032307E+0
4.063091E+0
4.032307E+0
3.970740E+0
3.847605E+0
3.601335E+0
3.262713E+0
2.862523E+0
2.400766E+0
1.939010E+0
1.538820E+0
1.230982E+0
1.107847E+0
1.230982E+0
1.538820E+0
2.062145E+0
2.708604E+0
3.447415E+0
4.186226E+0
4.832686E+0
5.325227E+0
5.633065E+0
5.725416E+0
5.602281E+0
5.263659E+0
4.709551E+0
3.970740E+0
3.108793E+0
2.185280E+0
1.354118E+0
5.845227E-1
3.041434E-2
-2.466397E-1
-2.158560E-1
9.198189E-2
6.460903E-1
1.415685E+0
2.277631E+0
3.201145E+0
4.124659E+0
4.894253E+0
5.479146E+0
5.725416E+0
5.663848E+0
5.294443E+0
4.647983E+0
3.847605E+0
3.078010E+0
2.369983E+0
1.846658E+0
1.569604E+0
1.446469E+0
1.508037E+0
1.754307E+0
2.154496E+0
2.739388E+0
3.355064E+0
3.939956E+0
4.432497E+0
4.894253E+0
5.202092E+0
5.356010E+0
5.294443E+0
5.078957E+0
4.771118E+0
4.309362E+0
3.755253E+0
3.139577E+0
2.616253E+0
2.246848E+0
2.031361E+0
2.000577E+0
2.123712E+0
2.400766E+0
2.770172E+0
3.139577E+0
3.508983E+0
3.847605E+0
4.063091E+0
4.124659E+0
4.063091E+0
3.970740E+0
3.816821E+0
3.570550E+0
3.293497E+0
2.954875E+0
2.616253E+0
2.277631E+0
2.031361E+0
1.815875E+0
1.723523E+0
1.692739E+0
1.692739E+0
1.754307E+0
1.846658E+0
1.939010E+0
2.000577E+0
2.031361E+0
2.000577E+0
1.969793E+0
1.939010E+0
1.939010E+0
1.969793E+0
2.031361E+0
2.062145E+0
2.062145E+0
2.092928E+0
2.154496E+0
2.185280E+0
2.246848E+0
2.308415E+0
2.369983E+0
2.431550E+0
2.554685E+0
2.647037E+0
2.770172E+0
2.893307E+0
3.108793E+0
3.324280E+0
3.508983E+0
3.632118E+0
3.724470E+0
3.786037E+0
3.786037E+0
3.755253E+0
3.662902E+0
3.508983E+0
3.293497E+0
3.047226E+0
2.862523E+0
2.800956E+0
2.800956E+0
2.800956E+0
2.770172E+0
2.739388E+0
2.739388E+0
2.708604E+0
2.708604E+0
2.708604E+0
2.708604E+0
2.770172E+0
2.862523E+0
2.985658E+0
3.139577E+0
3.262713E+0
3.355064E+0
3.416632E+0
3.478199E+0
3.539767E+0
3.539767E+0
3.508983E+0
3.385848E+0
3.170361E+0
2.924091E+0
2.647037E+0
2.369983E+0
2.123712E+0
1.908226E+0
1.692739E+0
1.538820E+0
1.446469E+0
1.446469E+0
1.508037E+0
1.661956E+0
1.877442E+0
2.246848E+0
2.647037E+0
3.078010E+0
3.539767E+0
3.970740E+0
4.309362E+0
4.524848E+0
4.617200E+0
4.617200E+0
4.494064E+0
4.340146E+0
4.155443E+0
3.939956E+0
3.755253E+0
3.539767E+0
3.385848E+0
3.231928E+0
3.078010E+0
2.954875E+0
2.893307E+0
2.800956E+0
2.739388E+0
2.647037E+0
2.585469E+0
2.523902E+0
2.400766E+0
2.277631E+0
2.216064E+0
2.216064E+0
2.277631E+0
2.462334E+0
2.677821E+0
2.893307E+0
3.108793E+0
3.324280E+0
3.508983E+0
3.601335E+0
3.662902E+0
3.662902E+0
3.601335E+0
3.508983E+0
3.385848E+0
3.262713E+0
3.139577E+0
3.047226E+0
3.016442E+0
3.016442E+0
2.985658E+0
2.954875E+0
2.954875E+0
2.985658E+0
3.047226E+0
3.047226E+0
3.047226E+0
3.047226E+0
3.108793E+0
3.231928E+0
3.416632E+0
3.632118E+0
3.878388E+0
4.124659E+0
4.340146E+0
4.586416E+0
4.740335E+0
4.832686E+0
4.832686E+0
4.801902E+0
4.771118E+0
4.771118E+0
4.801902E+0
4.832686E+0
4.894253E+0
4.955821E+0
4.986605E+0
5.017388E+0
4.925037E+0
4.771118E+0
4.494064E+0
4.217011E+0
3.909172E+0
3.570550E+0
3.231928E+0
2.862523E+0
2.554685E+0
2.277631E+0
2.062145E+0
1.846658E+0
1.692739E+0
1.600388E+0
1.538820E+0
1.538820E+0
1.631172E+0
1.754307E+0
1.939010E+0
2.092928E+0
2.216064E+0
2.277631E+0
2.246848E+0
2.185280E+0
2.062145E+0
1.846658E+0
1.631172E+0
1.384901E+0
1.169415E+0
9.539284E-1
8.615767E-1
8.615767E-1
9.539284E-1
1.107847E+0
1.323334E+0
1.569604E+0
1.815875E+0
2.062145E+0
2.185280E+0
2.246848E+0
2.277631E+0
2.369983E+0
2.554685E+0
2.831739E+0
3.170361E+0
3.539767E+0
3.970740E+0
4.432497E+0
4.894253E+0
5.232875E+0
5.417578E+0
5.417578E+0
5.356010E+0
5.109740E+0
4.740335E+0
4.186226E+0
3.662902E+0
3.170361E+0
2.770172E+0
2.462334E+0
2.308415E+0
2.277631E+0
2.339199E+0
2.493118E+0
2.708604E+0
3.047226E+0
3.416632E+0
3.786037E+0
4.063091E+0
4.186226E+0
4.278578E+0
4.340146E+0
4.370929E+0
4.401713E+0
4.463281E+0
4.463281E+0
4.524848E+0
4.586416E+0
4.678767E+0
4.678767E+0
4.586416E+0
4.401713E+0
4.155443E+0
3.847605E+0
3.478199E+0
3.047226E+0
2.616253E+0
2.246848E+0
2.031361E+0
1.908226E+0
1.846658E+0
1.846658E+0
1.939010E+0
2.123712E+0
2.400766E+0
2.770172E+0
3.139577E+0
3.539767E+0
3.909172E+0
4.155443E+0
4.340146E+0
4.401713E+0
4.401713E+0
4.309362E+0
4.186226E+0
4.124659E+0
4.186226E+0
4.340146E+0
4.555632E+0
4.771118E+0
4.955821E+0
5.171308E+0
5.325227E+0
5.386794E+0
5.263659E+0
4.986605E+0
4.586416E+0
4.032307E+0
3.416632E+0
2.800956E+0
2.277631E+0
1.908226E+0
1.785091E+0
1.846658E+0
2.062145E+0
2.339199E+0
2.708604E+0
3.108793E+0
3.478199E+0
3.755253E+0
3.847605E+0
3.816821E+0
3.662902E+0
3.416632E+0
3.170361E+0
2.924091E+0
2.770172E+0
2.708604E+0
2.739388E+0
2.893307E+0
3.170361E+0
3.632118E+0
4.186226E+0
4.771118E+0
5.356010E+0
5.817767E+0
6.156389E+0
6.310308E+0
6.248741E+0
6.033254E+0
5.663848E+0
5.202092E+0
4.647983E+0
4.063091E+0
3.508983E+0
2.954875E+0
2.462334E+0
2.000577E+0
1.661956E+0
1.384901E+0
1.230982E+0
1.107847E+0
1.077063E+0
1.107847E+0
1.200199E+0
1.384901E+0
1.631172E+0
1.908226E+0
2.308415E+0
2.800956E+0
3.324280E+0
3.878388E+0
4.401713E+0
4.863470E+0
5.294443E+0
5.633065E+0
5.940903E+0
6.156389E+0
6.217957E+0
6.064038E+0
5.725416E+0
5.232875E+0
4.678767E+0
4.124659E+0
3.570550E+0
3.108793E+0
2.708604E+0
2.400766E+0
2.246848E+0
2.185280E+0
2.308415E+0
2.493118E+0
2.770172E+0
3.016442E+0
3.201145E+0
3.385848E+0
3.478199E+0
3.570550E+0
3.632118E+0
3.693686E+0
3.662902E+0
3.601335E+0
3.508983E+0
3.416632E+0
3.385848E+0
3.416632E+0
3.508983E+0
3.693686E+0
3.878388E+0
4.093875E+0
4.278578E+0
4.432497E+0
4.494064E+0
4.494064E+0
4.401713E+0
4.217011E+0
4.063091E+0
3.909172E+0
3.786037E+0
3.662902E+0
3.539767E+0
3.508983E+0
3.508983E+0
3.632118E+0
3.786037E+0
3.878388E+0
3.939956E+0
3.939956E+0
3.909172E+0
3.878388E+0
3.724470E+0
3.416632E+0
3.047226E+0
2.708604E+0
2.400766E+0
2.154496E+0
1.969793E+0
1.908226E+0
1.969793E+0
2.185280E+0
2.523902E+0
2.924091E+0
3.385848E+0
3.878388E+0
4.340146E+0
4.709551E+0
5.017388E+0
5.232875E+0
5.356010E+0
5.386794E+0
5.294443E+0
5.171308E+0
5.048173E+0
4.955821E+0
4.863470E+0
4.771118E+0
4.709551E+0
4.647983E+0
4.586416E+0
4.494064E+0
4.309362E+0
4.093875E+0
3.816821E+0
3.539767E+0
3.262713E+0
3.047226E+0
2.893307E+0
2.831739E+0
2.893307E+0
3.047226E+0
3.324280E+0
3.662902E+0
4.063091E+0
4.524848E+0
4.955821E+0
5.325227E+0
5.602281E+0
5.756200E+0
5.786984E+0
5.663848E+0
5.417578E+0
5.171308E+0
4.863470E+0
4.555632E+0
4.309362E+0
4.124659E+0
3.970740E+0
3.878388E+0
3.755253E+0
3.632118E+0
3.478199E+0
3.293497E+0
3.108793E+0
2.924091E+0
2.708604E+0
2.493118E+0
2.308415E+0
2.154496E+0
2.062145E+0
2.092928E+0
2.246848E+0
2.523902E+0
2.831739E+0
3.108793E+0
3.385848E+0
3.693686E+0
4.001524E+0
4.247794E+0
4.401713E+0
4.494064E+0
4.524848E+0
4.463281E+0
4.340146E+0
4.155443E+0
4.001524E+0
3.909172E+0
3.909172E+0
3.909172E+0
3.939956E+0
4.001524E+0
4.124659E+0
4.278578E+0
4.401713E+0
4.463281E+0
4.463281E+0
4.494064E+0
4.494064E+0
4.432497E+0
4.309362E+0
4.124659E+0
3.970740E+0
3.847605E+0
3.755253E+0
3.724470E+0
3.724470E+0
3.786037E+0
3.909172E+0
4.063091E+0
4.155443E+0
4.217011E+0
4.247794E+0
4.247794E+0
4.186226E+0
4.063091E+0
3.909172E+0
3.786037E+0
3.724470E+0
3.693686E+0
3.693686E+0
3.693686E+0
3.693686E+0
3.632118E+0
3.570550E+0
3.478199E+0
3.416632E+0
3.324280E+0
3.262713E+0
3.231928E+0
3.170361E+0
3.139577E+0
3.139577E+0
3.170361E+0
3.231928E+0
3.324280E+0
3.447415E+0
3.632118E+0
3.847605E+0
4.093875E+0
4.340146E+0
4.586416E+0
4.771118E+0
4.955821E+0
5.078957E+0
5.109740E+0
5.017388E+0
4.863470E+0
4.647983E+0
4.432497E+0
4.186226E+0
3.970740E+0
3.755253E+0
3.570550E+0
3.447415E+0
3.324280E+0
3.262713E+0
3.201145E+0
3.170361E+0
3.170361E+0
3.201145E+0
3.231928E+0
3.262713E+0
3.293497E+0
3.385848E+0
3.508983E+0
3.601335E+0
3.693686E+0
3.693686E+0
3.724470E+0
3.755253E+0
3.786037E+0
3.816821E+0
3.878388E+0
3.909172E+0
3.939956E+0
3.939956E+0
3.970740E+0
4.032307E+0
4.093875E+0
4.155443E+0
4.186226E+0
4.186226E+0
4.217011E+0
4.278578E+0
4.309362E+0
4.278578E+0
4.186226E+0
4.124659E+0
4.093875E+0
4.063091E+0
4.063091E+0
4.093875E+0
4.093875E+0
4.063091E+0
4.001524E+0
3.939956E+0
3.909172E+0
3.909172E+0
3.816821E+0
3.662902E+0
3.447415E+0
3.293497E+0
3.201145E+0
3.201145E+0
3.201145E+0
3.231928E+0
3.231928E+0
3.262713E+0
3.293497E+0
3.355064E+0
3.385848E+0
3.416632E+0
3.478199E+0
3.570550E+0
3.724470E+0
3.847605E+0
3.970740E+0
4.063091E+0
4.093875E+0
4.093875E+0
4.063091E+0
4.001524E+0
3.878388E+0
3.786037E+0
3.755253E+0
3.724470E+0
3.724470E+0
3.724470E+0
3.724470E+0
3.724470E+0
3.693686E+0
3.632118E+0
3.570550E+0
3.478199E+0
3.355064E+0
3.262713E+0
3.201145E+0
3.170361E+0
3.170361E+0
3.201145E+0
3.231928E+0
3.231928E+0
3.201145E+0
3.078010E+0
2.985658E+0
2.862523E+0
2.770172E+0
2.739388E+0
2.708604E+0
2.677821E+0
2.647037E+0
2.585469E+0
2.585469E+0
2.554685E+0
2.523902E+0
2.493118E+0
2.462334E+0
2.493118E+0
2.523902E+0
2.585469E+0
2.647037E+0
2.708604E+0
2.739388E+0
2.739388E+0
2.677821E+0
2.616253E+0
2.554685E+0
2.462334E+0
2.431550E+0
2.400766E+0
2.431550E+0
2.431550E+0
2.431550E+0
2.431550E+0
2.431550E+0
2.400766E+0
2.369983E+0
2.308415E+0
2.246848E+0
2.246848E+0
2.277631E+0
2.369983E+0
2.462334E+0
2.554685E+0
2.585469E+0
2.708604E+0
2.831739E+0
2.985658E+0
3.108793E+0
3.201145E+0
3.355064E+0
3.508983E+0
3.632118E+0
3.724470E+0
3.755253E+0
3.786037E+0
3.755253E+0
3.724470E+0
3.693686E+0
3.601335E+0
3.508983E+0
3.416632E+0
3.293497E+0
3.170361E+0
3.047226E+0
2.924091E+0
2.831739E+0
2.770172E+0
2.708604E+0
2.677821E+0
2.647037E+0
2.585469E+0
2.554685E+0
2.523902E+0
2.523902E+0
2.585469E+0
2.647037E+0
2.708604E+0
2.800956E+0
2.893307E+0
2.985658E+0
3.078010E+0
3.108793E+0
3.078010E+0
3.016442E+0
2.924091E+0
2.831739E+0
2.739388E+0
2.616253E+0
2.493118E+0
2.369983E+0
2.277631E+0
2.154496E+0
2.062145E+0
2.000577E+0
1.969793E+0
1.969793E+0
2.031361E+0
2.154496E+0
2.246848E+0
2.339199E+0
2.369983E+0
2.369983E+0
2.369983E+0
2.369983E+0
2.308415E+0
2.216064E+0
2.092928E+0
2.031361E+0
2.031361E+0
2.000577E+0
1.939010E+0
1.908226E+0
1.877442E+0
1.908226E+0
1.939010E+0
1.969793E+0
2.000577E+0
2.031361E+0
2.062145E+0
2.092928E+0
2.123712E+0
2.185280E+0
2.277631E+0
2.462334E+0
2.647037E+0
2.862523E+0
3.047226E+0
3.262713E+0
3.416632E+0
3.570550E+0
3.693686E+0
3.786037E+0
3.816821E+0
3.816821E+0
3.755253E+0
3.662902E+0
3.539767E+0
3.355064E+0
3.139577E+0
2.924091E+0
2.708604E+0
2.523902E+0
2.369983E+0
2.246848E+0
2.185280E+0
2.154496E+0
2.185280E+0
2.185280E+0
2.216064E+0
2.246848E+0
2.277631E+0
2.339199E+0
2.339199E+0
2.308415E+0
2.246848E+0
2.216064E+0
2.185280E+0
2.185280E+0
2.216064E+0
2.246848E+0
2.277631E+0
2.339199E+0
2.431550E+0
2.554685E+0
2.708604E+0
2.862523E+0
2.985658E+0
3.047226E+0
3.078010E+0
3.108793E+0
3.078010E+0
3.016442E+0
2.893307E+0
2.739388E+0
2.616253E+0
2.493118E+0
2.431550E+0
2.431550E+0
2.523902E+0
2.677821E+0
2.862523E+0
3.047226E+0
3.231928E+0
3.416632E+0
3.601335E+0
3.693686E+0
3.632118E+0
3.508983E+0
3.324280E+0
3.078010E+0
2.831739E+0
2.616253E+0
2.400766E+0
2.277631E+0
2.216064E+0
2.216064E+0
2.246848E+0
2.339199E+0
2.523902E+0
2.677821E+0
2.831739E+0
2.985658E+0
3.139577E+0
3.293497E+0
3.447415E+0
3.570550E+0
3.662902E+0
3.693686E+0
3.724470E+0
3.693686E+0
3.632118E+0
3.539767E+0
3.447415E+0
3.385848E+0
3.324280E+0
3.231928E+0
3.170361E+0
3.139577E+0
3.108793E+0
3.047226E+0
2.924091E+0
2.800956E+0
2.677821E+0
2.585469E+0
2.462334E+0
2.308415E+0
2.185280E+0
2.123712E+0
2.123712E+0
2.123712E+0
2.092928E+0
2.092928E+0
2.154496E+0
2.185280E+0
2.216064E+0
2.277631E+0
2.339199E+0
2.369983E+0
2.431550E+0
2.493118E+0
2.554685E+0
2.554685E+0
2.585469E+0
2.616253E+0
2.647037E+0
2.677821E+0
2.739388E+0
2.739388E+0
2.708604E+0
2.677821E+0
2.647037E+0
2.616253E+0
2.585469E+0
2.554685E+0
2.523902E+0
2.554685E+0
2.585469E+0
2.647037E+0
2.647037E+0
2.647037E+0
2.585469E+0
2.554685E+0
2.523902E+0
2.554685E+0
2.554685E+0
2.585469E+0
2.523902E+0
2.462334E+0
2.400766E+0
2.308415E+0
2.277631E+0
2.246848E+0
2.216064E+0
2.216064E+0
2.277631E+0
2.339199E+0
2.400766E+0
2.493118E+0
2.554685E+0
2.616253E+0
2.616253E+0
2.585469E+0
2.554685E+0
2.523902E+0
2.493118E+0
2.493118E+0
2.462334E+0
2.462334E+0
2.493118E+0
2.523902E+0
2.523902E+0
2.585469E+0
2.708604E+0
2.862523E+0
2.985658E+0
3.108793E+0
3.201145E+0
3.262713E+0
3.293497E+0
3.293497E+0
3.262713E+0
3.262713E+0
3.262713E+0
3.201145E+0
3.108793E+0
3.016442E+0
2.924091E+0
2.862523E+0
2.862523E+0
2.893307E+0
2.985658E+0
3.078010E+0
3.108793E+0
3.108793E+0
3.078010E+0
3.016442E+0
2.954875E+0
2.862523E+0
2.708604E+0
2.523902E+0
2.339199E+0
2.154496E+0
2.062145E+0
2.000577E+0
1.939010E+0
1.846658E+0
1.846658E+0
1.846658E+0
1.877442E+0
1.877442E+0
1.877442E+0
1.908226E+0
2.000577E+0
2.092928E+0
2.246848E+0
2.369983E+0
2.493118E+0
2.585469E+0
2.647037E+0
2.677821E+0
2.708604E+0
2.739388E+0
2.708604E+0
2.585469E+0
2.431550E+0
2.308415E+0
2.154496E+0
2.031361E+0
1.908226E+0
1.723523E+0
1.569604E+0
1.446469E+0
1.354118E+0
1.354118E+0
1.415685E+0
1.477253E+0
1.569604E+0
1.692739E+0
1.846658E+0
2.000577E+0
2.123712E+0
2.246848E+0
2.339199E+0
2.431550E+0
2.523902E+0
2.585469E+0
2.616253E+0
2.677821E+0
2.739388E+0
2.739388E+0
2.770172E+0
2.739388E+0
2.677821E+0
2.585469E+0
2.493118E+0
2.400766E+0
2.369983E+0
2.369983E+0
2.369983E+0
2.339199E+0
2.277631E+0
2.216064E+0
2.154496E+0
2.154496E+0
2.154496E+0
2.123712E+0
2.123712E+0
2.092928E+0
2.031361E+0
1.969793E+0
1.877442E+0
1.754307E+0
1.631172E+0
1.477253E+0
1.323334E+0
1.230982E+0
1.200199E+0
1.200199E+0
1.261766E+0
1.323334E+0
1.415685E+0
1.508037E+0
1.569604E+0
1.600388E+0
1.631172E+0
1.661956E+0
1.723523E+0
1.815875E+0
1.908226E+0
2.062145E+0
2.216064E+0
2.369983E+0
2.493118E+0
2.647037E+0
2.770172E+0
2.862523E+0
2.924091E+0
2.893307E+0
2.800956E+0
2.677821E+0
2.554685E+0
2.369983E+0
2.185280E+0
1.969793E+0
1.846658E+0
1.754307E+0
1.661956E+0
1.631172E+0
1.600388E+0
1.600388E+0
1.661956E+0
1.754307E+0
1.877442E+0
2.062145E+0
2.246848E+0
2.369983E+0
2.431550E+0
2.400766E+0
2.339199E+0
2.277631E+0
2.246848E+0
2.246848E+0
2.185280E+0
2.154496E+0
2.123712E+0
2.123712E+0
2.154496E+0
2.185280E+0
2.216064E+0
2.246848E+0
2.246848E+0
2.216064E+0
2.154496E+0
2.123712E+0
2.092928E+0
2.062145E+0
2.031361E+0
1.969793E+0
1.969793E+0
1.969793E+0
2.000577E+0
2.000577E+0
2.000577E+0
2.031361E+0
2.092928E+0
2.154496E+0
2.185280E+0
2.216064E+0
2.246848E+0
2.339199E+0
2.400766E+0
2.400766E+0
2.431550E+0
2.462334E+0
2.554685E+0
2.647037E+0
2.708604E+0
2.708604E+0
2.739388E+0
2.739388E+0
2.739388E+0
2.708604E+0
2.708604E+0
2.647037E+0
2.554685E+0
2.431550E+0
2.246848E+0
2.123712E+0
2.000577E+0
1.939010E+0
1.877442E+0
1.877442E+0
1.877442E+0
1.877442E+0
1.908226E+0
1.969793E+0
2.062145E+0
2.185280E+0
2.308415E+0
2.400766E+0
2.462334E+0
2.523902E+0
2.554685E+0
2.616253E+0
2.708604E+0
2.770172E+0
2.800956E+0
2.862523E+0
2.893307E+0
2.954875E+0
2.954875E+0
2.954875E+0
2.924091E+0
2.893307E+0
2.893307E+0
2.893307E+0
2.924091E+0
2.985658E+0
3.016442E+0
3.078010E+0
3.078010E+0
3.047226E+0
2.985658E+0
2.954875E+0
2.985658E+0
3.047226E+0
3.047226E+0
2.985658E+0
2.893307E+0
2.831739E+0
2.862523E+0
2.893307E+0
2.893307E+0
2.893307E+0
2.893307E+0
2.985658E+0
3.078010E+0
3.170361E+0
3.231928E+0
3.262713E+0
3.262713E+0
3.231928E+0
3.262713E+0
3.293497E+0
3.324280E+0
3.293497E+0
3.293497E+0
3.262713E+0
3.262713E+0
3.201145E+0
3.139577E+0
3.016442E+0
2.862523E+0
2.677821E+0
2.462334E+0
2.246848E+0
2.062145E+0
1.939010E+0
1.846658E+0
1.815875E+0
1.877442E+0
2.000577E+0
2.154496E+0
2.339199E+0
2.554685E+0
2.800956E+0
2.985658E+0
3.078010E+0
3.108793E+0
3.139577E+0
3.139577E+0
3.078010E+0
2.954875E+0
2.831739E+0
2.708604E+0
2.585469E+0
2.493118E+0
2.369983E+0
2.277631E+0
2.246848E+0
2.246848E+0
2.308415E+0
2.400766E+0
2.462334E+0
2.493118E+0
2.493118E+0
2.493118E+0
2.523902E+0
2.523902E+0
2.523902E+0
2.523902E+0
2.493118E+0
2.400766E+0
2.308415E+0
2.246848E+0
2.246848E+0
2.277631E+0
2.308415E+0
2.339199E+0
2.339199E+0
2.339199E+0
2.339199E+0
2.369983E+0
2.369983E+0
2.339199E+0
2.277631E+0
2.216064E+0
2.246848E+0
2.277631E+0
2.277631E+0
2.308415E+0
2.308415E+0
2.308415E+0
2.277631E+0
2.185280E+0
2.092928E+0
1.969793E+0
1.785091E+0
1.631172E+0
1.508037E+0
1.384901E+0
1.292550E+0
1.200199E+0
1.138631E+0
1.107847E+0
1.138631E+0
1.200199E+0
1.292550E+0
1.384901E+0
1.508037E+0
1.661956E+0
1.846658E+0
2.031361E+0
2.216064E+0
2.431550E+0
2.554685E+0
2.677821E+0
2.739388E+0
2.862523E+0
3.016442E+0
3.139577E+0
3.170361E+0
3.262713E+0
3.385848E+0
3.539767E+0
3.693686E+0
3.755253E+0
3.693686E+0
3.601335E+0
3.447415E+0
3.262713E+0
2.954875E+0
2.493118E+0
2.000577E+0
1.600388E+0
1.354118E+0
1.169415E+0
8.615767E-1
4.613875E-1
1.227658E-1
-9.272075E-2
-6.193698E-2
1.843333E-1
4.921713E-1
7.384416E-1
9.231445E-1
1.138631E+0
1.508037E+0
2.000577E+0
2.585469E+0
3.078010E+0
3.293497E+0
3.170361E+0
2.862523E+0
2.616253E+0
2.677821E+0
3.016442E+0
3.416632E+0
3.508983E+0
3.385848E+0
3.262713E+0
3.355064E+0
3.601335E+0
3.755253E+0
3.693686E+0
3.385848E+0
2.924091E+0
2.493118E+0
2.154496E+0
1.969793E+0
1.939010E+0
2.000577E+0
1.969793E+0
1.754307E+0
1.477253E+0
1.261766E+0
1.261766E+0
1.323334E+0
1.323334E+0
1.107847E+0
8.307930E-1
8.000091E-1
1.077063E+0
1.477253E+0
1.846658E+0
2.277631E+0
2.677821E+0
2.954875E+0
3.016442E+0
2.954875E+0
2.954875E+0
3.047226E+0
3.201145E+0
3.355064E+0
3.447415E+0
3.447415E+0
3.385848E+0
3.293497E+0
3.170361E+0
3.047226E+0
2.985658E+0
2.954875E+0
2.862523E+0
2.677821E+0
2.493118E+0
2.400766E+0
2.431550E+0
2.554685E+0
2.647037E+0
2.739388E+0
2.800956E+0
2.831739E+0
2.739388E+0
2.462334E+0
2.092928E+0
1.723523E+0
1.323334E+0
9.539284E-1
6.460903E-1
5.229551E-1
4.921713E-1
4.921713E-1
5.845227E-1
8.000091E-1
1.169415E+0
1.508037E+0
1.723523E+0
1.815875E+0
1.815875E+0
1.908226E+0
2.092928E+0
2.308415E+0
2.400766E+0
2.400766E+0
2.493118E+0
2.770172E+0
3.139577E+0
3.508983E+0
3.755253E+0
3.786037E+0
3.662902E+0
3.508983E+0
3.293497E+0
3.016442E+0
2.739388E+0
2.493118E+0
2.369983E+0
2.369983E+0
2.431550E+0
2.431550E+0
2.339199E+0
2.154496E+0
1.969793E+0
1.877442E+0
1.939010E+0
2.154496E+0
2.493118E+0
2.831739E+0
3.047226E+0
3.201145E+0
3.262713E+0
3.355064E+0
3.355064E+0
3.262713E+0
3.016442E+0
2.677821E+0
2.431550E+0
2.277631E+0
2.185280E+0
2.092928E+0
2.031361E+0
2.031361E+0
2.031361E+0
2.062145E+0
2.092928E+0
2.185280E+0
2.339199E+0
2.462334E+0
2.523902E+0
2.523902E+0
2.523902E+0
2.523902E+0
2.493118E+0
2.431550E+0
2.369983E+0
2.369983E+0
2.462334E+0
2.616253E+0
2.739388E+0
2.893307E+0
3.139577E+0
3.416632E+0
3.662902E+0
3.724470E+0
3.601335E+0
3.385848E+0
3.139577E+0
2.954875E+0
2.893307E+0
2.985658E+0
3.262713E+0
3.539767E+0
3.662902E+0
3.601335E+0
3.416632E+0
3.293497E+0
3.262713E+0
3.201145E+0
3.047226E+0
2.893307E+0
2.800956E+0
2.862523E+0
3.047226E+0
3.170361E+0
3.201145E+0
3.078010E+0
2.924091E+0
2.800956E+0
2.739388E+0
2.677821E+0
2.585469E+0
2.431550E+0
2.277631E+0
2.185280E+0
2.154496E+0
2.154496E+0
2.123712E+0
2.031361E+0
1.908226E+0
1.846658E+0
1.846658E+0
2.000577E+0
2.216064E+0
2.493118E+0
2.800956E+0
3.139577E+0
3.508983E+0
3.878388E+0
4.124659E+0
4.247794E+0
4.155443E+0
3.909172E+0
3.632118E+0
3.416632E+0
3.231928E+0
3.108793E+0
2.954875E+0
2.831739E+0
2.677821E+0
2.554685E+0
2.523902E+0
2.523902E+0
2.493118E+0
2.400766E+0
2.277631E+0
2.216064E+0
2.216064E+0
2.277631E+0
2.369983E+0
2.523902E+0
2.677821E+0
2.800956E+0
2.862523E+0
2.893307E+0
2.924091E+0
3.078010E+0
3.324280E+0
3.570550E+0
3.755253E+0
3.878388E+0
3.847605E+0
3.724470E+0
3.539767E+0
3.385848E+0
3.231928E+0
3.047226E+0
2.831739E+0
2.585469E+0
2.369983E+0
2.246848E+0
2.216064E+0
2.246848E+0
2.308415E+0
2.369983E+0
2.523902E+0
2.800956E+0
3.108793E+0
3.416632E+0
3.662902E+0
3.878388E+0
4.032307E+0
4.124659E+0
4.155443E+0
4.063091E+0
3.847605E+0
3.539767E+0
3.201145E+0
2.831739E+0
2.493118E+0
2.246848E+0
2.092928E+0
2.031361E+0
1.939010E+0
1.877442E+0
1.785091E+0
1.754307E+0
1.785091E+0
1.846658E+0
1.908226E+0
1.969793E+0
2.092928E+0
2.308415E+0
2.616253E+0
2.924091E+0
3.170361E+0
3.293497E+0
3.355064E+0
3.355064E+0
3.324280E+0
3.293497E+0
3.293497E+0
3.262713E+0
3.231928E+0
3.201145E+0
3.201145E+0
3.262713E+0
3.262713E+0
3.201145E+0
3.078010E+0
2.924091E+0
2.770172E+0
2.647037E+0
2.554685E+0
2.431550E+0
2.369983E+0
2.369983E+0
2.462334E+0
2.493118E+0
2.493118E+0
2.493118E+0
2.493118E+0
2.493118E+0
2.493118E+0
2.523902E+0
2.554685E+0
2.616253E+0
2.677821E+0
2.739388E+0
2.831739E+0
2.893307E+0
2.954875E+0
3.016442E+0
3.078010E+0
3.139577E+0
3.231928E+0
3.293497E+0
3.324280E+0
3.324280E+0
3.324280E+0
3.293497E+0
3.231928E+0
3.139577E+0
2.985658E+0
2.862523E+0
2.770172E+0
2.708604E+0
2.708604E+0
2.770172E+0
2.800956E+0
2.800956E+0
2.800956E+0
2.739388E+0
2.708604E+0
2.677821E+0
2.647037E+0
2.616253E+0
2.523902E+0
2.400766E+0
2.277631E+0
2.154496E+0
2.062145E+0
1.969793E+0
1.815875E+0
1.631172E+0
1.538820E+0
1.569604E+0
1.692739E+0
1.908226E+0
2.123712E+0
2.369983E+0
2.708604E+0
3.016442E+0
3.262713E+0
3.416632E+0
3.478199E+0
3.478199E+0
3.416632E+0
3.324280E+0
3.201145E+0
3.047226E+0
2.831739E+0
2.616253E+0
2.369983E+0
2.216064E+0
2.123712E+0
2.062145E+0
1.939010E+0
1.846658E+0
1.785091E+0
1.815875E+0
1.877442E+0
1.939010E+0
2.000577E+0
2.062145E+0
2.092928E+0
2.123712E+0
2.154496E+0
2.216064E+0
2.308415E+0
2.431550E+0
2.554685E+0
2.647037E+0
2.739388E+0
2.862523E+0
2.954875E+0
3.016442E+0
3.047226E+0
3.078010E+0
3.078010E+0
3.047226E+0
3.016442E+0
2.985658E+0
2.985658E+0
2.954875E+0
2.924091E+0
2.831739E+0
2.708604E+0
2.585469E+0
2.462334E+0
2.308415E+0
2.216064E+0
2.154496E+0
2.123712E+0
2.092928E+0
2.062145E+0
2.031361E+0
2.000577E+0
1.908226E+0
1.877442E+0
1.815875E+0
1.723523E+0
1.631172E+0
1.569604E+0
1.508037E+0
1.477253E+0
1.446469E+0
1.415685E+0
1.446469E+0
1.569604E+0
1.723523E+0
1.877442E+0
2.031361E+0
2.216064E+0
2.400766E+0
2.616253E+0
2.770172E+0
2.831739E+0
2.862523E+0
2.831739E+0
2.770172E+0
2.677821E+0
2.523902E+0
2.339199E+0
2.123712E+0
1.908226E+0
1.723523E+0
1.569604E+0
1.415685E+0
1.323334E+0
1.261766E+0
1.261766E+0
1.261766E+0
1.292550E+0
1.354118E+0
1.446469E+0
1.569604E+0
1.692739E+0
1.815875E+0
1.908226E+0
2.031361E+0
2.185280E+0
2.277631E+0
2.369983E+0
2.493118E+0
2.585469E+0
2.677821E+0
2.770172E+0
2.862523E+0
2.924091E+0
2.954875E+0
2.924091E+0
2.862523E+0
2.739388E+0
2.554685E+0
2.400766E+0
2.277631E+0
2.185280E+0
2.092928E+0
2.062145E+0
2.092928E+0
2.123712E+0
2.154496E+0
2.185280E+0
2.308415E+0
2.431550E+0
2.554685E+0
2.647037E+0
2.708604E+0
2.770172E+0
2.831739E+0
2.862523E+0
2.862523E+0
2.831739E+0
2.800956E+0
2.708604E+0
2.554685E+0
2.369983E+0
2.185280E+0
1.969793E+0
1.754307E+0
1.477253E+0
1.200199E+0
9.847120E-1
8.615767E-1
7.692255E-1
6.768740E-1
6.153065E-1
6.153065E-1
6.768740E-1
7.384416E-1
8.615767E-1
9.539284E-1
1.046280E+0
1.138631E+0
1.323334E+0
1.538820E+0
1.815875E+0
2.000577E+0
2.154496E+0
2.246848E+0
2.277631E+0
2.277631E+0
2.246848E+0
2.185280E+0
2.062145E+0
1.908226E+0
1.754307E+0
1.661956E+0
1.538820E+0
1.446469E+0
1.415685E+0
1.446469E+0
1.538820E+0
1.631172E+0
1.754307E+0
1.877442E+0
2.000577E+0
2.092928E+0
2.123712E+0
2.123712E+0
2.154496E+0
2.185280E+0
2.185280E+0
2.185280E+0
2.216064E+0
2.246848E+0
2.246848E+0
2.277631E+0
2.308415E+0
2.369983E+0
2.431550E+0
2.523902E+0
2.585469E+0
2.647037E+0
2.647037E+0
2.616253E+0
2.554685E+0
2.462334E+0
2.400766E+0
2.369983E+0
2.339199E+0
2.339199E+0
2.400766E+0
2.462334E+0
2.523902E+0
2.585469E+0
2.677821E+0
2.831739E+0
2.954875E+0
3.078010E+0
3.139577E+0
3.139577E+0
3.139577E+0
3.108793E+0
3.047226E+0
2.985658E+0
2.862523E+0
2.708604E+0
2.554685E+0
2.369983E+0
2.185280E+0
2.062145E+0
2.000577E+0
1.939010E+0
1.877442E+0
1.877442E+0
1.877442E+0
1.846658E+0
1.785091E+0
1.692739E+0
1.661956E+0
1.631172E+0
1.600388E+0
1.569604E+0
1.600388E+0
1.661956E+0
1.754307E+0
1.846658E+0
1.939010E+0
2.031361E+0
2.092928E+0
2.185280E+0
2.246848E+0
2.246848E+0
2.246848E+0
2.277631E+0
2.339199E+0
2.369983E+0
2.400766E+0
2.369983E+0
2.308415E+0
2.277631E+0
2.216064E+0
2.123712E+0
2.000577E+0
1.877442E+0
1.754307E+0
1.692739E+0
1.600388E+0
1.508037E+0
1.446469E+0
1.354118E+0
1.261766E+0
1.169415E+0
1.107847E+0
1.107847E+0
1.138631E+0
1.200199E+0
1.292550E+0
1.415685E+0
1.631172E+0
1.815875E+0
1.969793E+0
2.123712E+0
2.246848E+0
2.400766E+0
2.554685E+0
2.677821E+0
2.677821E+0
2.585469E+0
2.462334E+0
2.308415E+0
2.154496E+0
2.000577E+0
1.877442E+0
1.815875E+0
1.785091E+0
1.815875E+0
1.815875E+0
1.815875E+0
1.815875E+0
1.815875E+0
1.846658E+0
1.908226E+0
1.939010E+0
2.000577E+0
2.092928E+0
2.123712E+0
2.123712E+0
2.123712E+0
2.185280E+0
2.277631E+0
2.308415E+0
2.308415E+0
2.246848E+0
2.216064E+0
2.185280E+0
2.154496E+0
2.123712E+0
2.031361E+0
1.969793E+0
1.877442E+0
1.815875E+0
1.754307E+0
1.692739E+0
1.692739E+0
1.723523E+0
1.785091E+0
1.785091E+0
1.754307E+0
1.692739E+0
1.631172E+0
1.569604E+0
1.508037E+0
1.415685E+0
1.292550E+0
1.169415E+0
1.138631E+0
1.138631E+0
1.200199E+0
1.261766E+0
1.292550E+0
1.323334E+0
1.354118E+0
1.415685E+0
1.446469E+0
1.446469E+0
1.384901E+0
1.323334E+0
1.292550E+0
1.354118E+0
1.384901E+0
1.446469E+0
1.508037E+0
1.538820E+0
1.569604E+0
1.600388E+0
1.661956E+0
1.754307E+0
1.877442E+0
2.031361E+0
2.216064E+0
2.431550E+0
2.677821E+0
2.924091E+0
3.078010E+0
3.170361E+0
3.201145E+0
3.231928E+0
3.231928E+0
3.231928E+0
3.170361E+0
3.047226E+0
2.862523E+0
2.647037E+0
2.431550E+0
2.216064E+0
2.000577E+0
1.723523E+0
1.446469E+0
1.169415E+0
1.015496E+0
9.539284E-1
9.231445E-1
9.231445E-1
9.539284E-1
1.015496E+0
1.138631E+0
1.323334E+0
1.446469E+0
1.538820E+0
1.569604E+0
1.569604E+0
1.569604E+0
1.600388E+0
1.600388E+0
1.600388E+0
1.631172E+0
1.692739E+0
1.846658E+0
2.031361E+0
2.154496E+0
2.246848E+0
2.277631E+0
2.246848E+0
2.185280E+0
2.092928E+0
2.000577E+0
1.969793E+0
1.939010E+0
1.846658E+0
1.723523E+0
1.661956E+0
1.600388E+0
1.538820E+0
1.446469E+0
1.323334E+0
1.261766E+0
1.200199E+0
1.138631E+0
1.077063E+0
9.847120E-1
9.231445E-1
8.615767E-1
8.000091E-1
6.768740E-1
5.537390E-1
4.921713E-1
4.613875E-1
4.613875E-1
4.613875E-1
5.229551E-1
6.460903E-1
8.000091E-1
1.015496E+0
1.292550E+0
1.600388E+0
1.877442E+0
2.092928E+0
2.277631E+0
2.462334E+0
2.647037E+0
2.800956E+0
2.893307E+0
2.954875E+0
2.985658E+0
2.954875E+0
2.954875E+0
2.924091E+0
2.862523E+0
2.739388E+0
2.585469E+0
2.431550E+0
2.339199E+0
2.185280E+0
1.969793E+0
1.723523E+0
1.538820E+0
1.384901E+0
1.354118E+0
1.354118E+0
1.354118E+0
1.323334E+0
1.292550E+0
1.292550E+0
1.354118E+0
1.415685E+0
1.415685E+0
1.415685E+0
1.384901E+0
1.384901E+0
1.415685E+0
1.446469E+0
1.477253E+0
1.508037E+0
1.508037E+0
1.477253E+0
1.415685E+0
1.354118E+0
1.354118E+0
1.384901E+0
1.477253E+0
1.477253E+0
1.415685E+0
1.384901E+0
1.384901E+0
1.354118E+0
1.323334E+0
1.261766E+0
1.261766E+0
1.354118E+0
1.446469E+0
1.446469E+0
1.354118E+0
1.261766E+0
1.138631E+0
1.046280E+0
8.923608E-1
8.000091E-1
7.384416E-1
7.076579E-1
7.076579E-1
6.768740E-1
7.076579E-1
7.692255E-1
8.307930E-1
8.923608E-1
9.847120E-1
1.107847E+0
1.200199E+0
1.323334E+0
1.354118E+0
1.323334E+0
1.261766E+0
1.200199E+0
1.169415E+0
1.107847E+0
1.015496E+0
8.923608E-1
8.307930E-1
7.384416E-1
7.076579E-1
6.153065E-1
5.229551E-1
4.613875E-1
4.306037E-1
4.613875E-1
4.613875E-1
5.229551E-1
5.845227E-1
6.768740E-1
8.000091E-1
8.923608E-1
1.015496E+0
1.107847E+0
1.200199E+0
1.261766E+0
1.292550E+0
1.354118E+0
1.415685E+0
1.446469E+0
1.477253E+0
1.415685E+0
1.323334E+0
1.230982E+0
1.107847E+0
9.847120E-1
8.615767E-1
7.384416E-1
5.845227E-1
4.921713E-1
3.690362E-1
2.766848E-1
2.151172E-1
1.843333E-1
1.843333E-1
1.535496E-1
1.535496E-1
1.535496E-1
2.151172E-1
2.766848E-1
3.690362E-1
4.613875E-1
6.153065E-1
7.692255E-1
9.231445E-1
1.077063E+0
1.261766E+0
1.477253E+0
1.692739E+0
1.877442E+0
2.000577E+0
2.062145E+0
2.031361E+0
1.908226E+0
1.754307E+0
1.569604E+0
1.384901E+0
1.200199E+0
1.046280E+0
9.539284E-1
9.231445E-1
9.231445E-1
9.539284E-1
1.046280E+0
1.169415E+0
1.292550E+0
1.384901E+0
1.446469E+0
1.508037E+0
1.538820E+0
1.538820E+0
1.477253E+0
1.446469E+0
1.415685E+0
1.415685E+0
1.415685E+0
1.415685E+0
1.415685E+0
1.415685E+0
1.384901E+0
1.415685E+0
1.477253E+0
1.538820E+0
1.600388E+0
1.600388E+0
1.538820E+0
1.415685E+0
1.323334E+0
1.292550E+0
1.261766E+0
1.261766E+0
1.261766E+0
1.261766E+0
1.261766E+0
1.200199E+0
1.138631E+0
1.077063E+0
1.015496E+0
9.847120E-1
9.539284E-1
8.923608E-1
8.000091E-1
6.768740E-1
5.845227E-1
5.229551E-1
4.613875E-1
4.306037E-1
4.306037E-1
5.229551E-1
6.768740E-1
8.923608E-1
1.169415E+0
1.446469E+0
1.754307E+0
2.092928E+0
2.431550E+0
2.708604E+0
2.893307E+0
3.078010E+0
3.262713E+0
3.416632E+0
3.416632E+0
3.293497E+0
3.139577E+0
2.954875E+0
2.770172E+0
2.585469E+0
2.308415E+0
2.031361E+0
1.785091E+0
1.569604E+0
1.446469E+0
1.384901E+0
1.354118E+0
1.323334E+0
1.230982E+0
1.169415E+0
1.169415E+0
1.200199E+0
1.200199E+0
1.200199E+0
1.169415E+0
1.200199E+0
1.261766E+0
1.230982E+0
1.230982E+0
1.230982E+0
1.292550E+0
1.354118E+0
1.415685E+0
1.508037E+0
1.600388E+0
1.754307E+0
1.877442E+0
2.000577E+0
2.092928E+0
2.123712E+0
2.123712E+0
2.092928E+0
2.123712E+0
2.092928E+0
2.000577E+0
1.846658E+0
1.723523E+0
1.631172E+0
1.538820E+0
1.477253E+0
1.446469E+0
1.415685E+0
1.354118E+0
1.292550E+0
1.261766E+0
1.230982E+0
1.230982E+0
1.261766E+0
1.323334E+0
1.415685E+0
1.538820E+0
1.692739E+0
1.846658E+0
1.939010E+0
2.031361E+0
2.062145E+0
2.031361E+0
1.969793E+0
1.877442E+0
1.723523E+0
1.538820E+0
1.323334E+0
1.077063E+0
8.307930E-1
6.153065E-1
3.998200E-1
2.766848E-1
2.151172E-1
2.151172E-1
2.459010E-1
3.074685E-1
4.613875E-1
6.768740E-1
9.231445E-1
1.107847E+0
1.261766E+0
1.323334E+0
1.323334E+0
1.261766E+0
1.200199E+0
1.107847E+0
9.539284E-1
7.384416E-1
5.845227E-1
4.613875E-1
3.998200E-1
3.690362E-1
3.998200E-1
4.921713E-1
6.153065E-1
7.384416E-1
8.615767E-1
1.015496E+0
1.138631E+0
1.230982E+0
1.292550E+0
1.384901E+0
1.477253E+0
1.569604E+0
1.631172E+0
1.631172E+0
1.569604E+0
1.538820E+0
1.477253E+0
1.446469E+0
1.384901E+0
1.323334E+0
1.230982E+0
1.107847E+0
9.847120E-1
8.615767E-1
7.384416E-1
6.153065E-1
5.229551E-1
3.998200E-1
3.074685E-1
3.074685E-1
4.306037E-1
6.153065E-1
8.307930E-1
1.046280E+0
1.200199E+0
1.384901E+0
1.569604E+0
1.723523E+0
1.877442E+0
1.939010E+0
1.908226E+0
1.846658E+0
1.785091E+0
1.661956E+0
1.508037E+0
1.292550E+0
1.046280E+0
8.307930E-1
6.460903E-1
5.229551E-1
4.921713E-1
4.613875E-1
4.921713E-1
5.537390E-1
6.460903E-1
8.000091E-1
9.539284E-1
1.107847E+0
1.261766E+0
1.354118E+0
1.384901E+0
1.323334E+0
1.292550E+0
1.230982E+0
1.169415E+0
1.015496E+0
8.923608E-1
8.307930E-1
7.692255E-1
7.384416E-1
7.076579E-1
7.076579E-1
7.692255E-1
8.615767E-1
9.539284E-1
1.046280E+0
1.169415E+0
1.292550E+0
1.384901E+0
1.446469E+0
1.446469E+0
1.415685E+0
1.323334E+0
1.230982E+0
1.169415E+0
1.107847E+0
9.847120E-1
8.307930E-1
6.768740E-1
5.537390E-1
4.921713E-1
4.613875E-1
3.998200E-1
3.690362E-1
3.690362E-1
3.690362E-1
3.998200E-1
4.306037E-1
4.613875E-1
4.613875E-1
4.613875E-1
4.613875E-1
4.921713E-1
5.229551E-1
5.845227E-1
6.153065E-1
6.460903E-1
6.768740E-1
7.692255E-1
9.231445E-1
1.015496E+0
1.046280E+0
1.077063E+0
1.138631E+0
1.138631E+0
1.107847E+0
1.046280E+0
9.539284E-1
8.307930E-1
7.692255E-1
7.076579E-1
6.460903E-1
6.153065E-1
6.153065E-1
6.460903E-1
7.076579E-1
7.384416E-1
8.000091E-1
8.307930E-1
8.923608E-1
9.539284E-1
1.015496E+0
1.107847E+0
1.138631E+0
1.107847E+0
1.077063E+0
1.107847E+0
1.169415E+0
1.230982E+0
1.323334E+0
1.415685E+0
1.508037E+0
1.600388E+0
1.661956E+0
1.692739E+0
1.692739E+0
1.661956E+0
1.631172E+0
1.569604E+0
1.538820E+0
1.446469E+0
1.323334E+0
1.200199E+0
1.107847E+0
9.847120E-1
8.615767E-1
7.076579E-1
5.537390E-1
3.998200E-1
2.459010E-1
1.227658E-1
6.119812E-2
3.041434E-2
9.198189E-2
1.535496E-1
2.151172E-1
2.459010E-1
3.074685E-1
4.306037E-1
5.845227E-1
8.000091E-1
1.046280E+0
1.261766E+0
1.477253E+0
1.631172E+0
1.785091E+0
1.846658E+0
1.815875E+0
1.754307E+0
1.631172E+0
1.538820E+0
1.477253E+0
1.354118E+0
1.261766E+0
1.169415E+0
1.107847E+0
1.077063E+0
1.077063E+0
1.046280E+0
1.015496E+0
1.015496E+0
1.015496E+0
9.847120E-1
8.615767E-1
7.692255E-1
7.076579E-1
6.768740E-1
6.153065E-1
4.921713E-1
3.998200E-1
3.382524E-1
3.690362E-1
3.998200E-1
4.613875E-1
5.229551E-1
6.153065E-1
8.000091E-1
9.539284E-1
1.077063E+0
1.200199E+0
1.261766E+0
1.384901E+0
1.538820E+0
1.723523E+0
1.877442E+0
1.939010E+0
2.000577E+0
2.000577E+0
2.000577E+0
1.969793E+0
1.939010E+0
1.846658E+0
1.754307E+0
1.692739E+0
1.661956E+0
1.569604E+0
1.446469E+0
1.384901E+0
1.384901E+0
1.384901E+0
1.415685E+0
1.446469E+0
1.446469E+0
1.477253E+0
1.569604E+0
1.631172E+0
1.631172E+0
1.569604E+0
1.446469E+0
1.323334E+0
1.200199E+0
1.077063E+0
9.847120E-1
8.615767E-1
7.692255E-1
6.768740E-1
6.153065E-1
6.153065E-1
6.768740E-1
7.692255E-1
9.539284E-1
1.230982E+0
1.538820E+0
1.785091E+0
1.939010E+0
1.939010E+0
1.908226E+0
1.846658E+0
1.785091E+0
1.661956E+0
1.508037E+0
1.292550E+0
1.046280E+0
8.307930E-1
6.153065E-1
3.382524E-1
9.198189E-2
-2.158560E-1
-5.236939E-1
-8.007480E-1
-1.016235E+0
-1.200937E+0
-1.293289E+0
-1.231721E+0
-1.047018E+0
-8.623156E-1
-7.391805E-1
-6.468291E-1
-5.236939E-1
-1.850722E-1
2.459010E-1
6.460903E-1
9.231445E-1
1.077063E+0
1.230982E+0
1.415685E+0
1.692739E+0
2.000577E+0
2.277631E+0
2.523902E+0
2.708604E+0
2.862523E+0
2.893307E+0
2.800956E+0
2.585469E+0
2.246848E+0
1.815875E+0
1.415685E+0
1.015496E+0
6.460903E-1
3.690362E-1
1.227658E-1
-3.115320E-2
-1.542884E-1
-1.850722E-1
-2.158560E-1
-2.158560E-1
-1.235046E-1
-3.115320E-2
1.227658E-1
2.766848E-1
5.229551E-1
8.615767E-1
1.200199E+0
1.446469E+0
1.569604E+0
1.569604E+0
1.538820E+0
1.538820E+0
1.538820E+0
1.446469E+0
1.261766E+0
9.231445E-1
5.537390E-1
1.843333E-1
-1.235046E-1
-3.082073E-1
-4.313425E-1
-4.621263E-1
-4.005587E-1
-2.774235E-1
-1.850722E-1
-1.235046E-1
-9.272075E-2
-3.115320E-2
9.198189E-2
2.766848E-1
4.613875E-1
5.845227E-1
7.076579E-1
7.384416E-1
6.460903E-1
4.306037E-1
1.843333E-1
-3.115320E-2
-1.850722E-1
-2.774235E-1
-2.774235E-1
-2.158560E-1
-9.272075E-2
6.119812E-2
2.459010E-1
3.690362E-1
4.921713E-1
5.845227E-1
6.768740E-1
7.692255E-1
8.615767E-1
9.539284E-1
9.847120E-1
9.539284E-1
8.307930E-1
6.153065E-1
3.074685E-1
-3.694296E-4
-3.697749E-1
-7.391805E-1
-1.047018E+0
-1.293289E+0
-1.508775E+0
-1.601127E+0
-1.570343E+0
-1.354856E+0
-1.016235E+0
-5.852615E-1
-1.850722E-1
2.459010E-1
6.460903E-1
9.847120E-1
1.292550E+0
1.508037E+0
1.631172E+0
1.600388E+0
1.446469E+0
1.261766E+0
1.077063E+0
1.015496E+0
9.539284E-1
8.307930E-1
6.153065E-1
3.690362E-1
2.151172E-1
9.198189E-2
-3.694296E-4
-1.235046E-1
-2.158560E-1
-2.774235E-1
-2.466397E-1
-1.235046E-1
-3.694296E-4
1.227658E-1
1.843333E-1
2.459010E-1
2.766848E-1
2.766848E-1
2.151172E-1
1.227658E-1
-3.694296E-4
-1.542884E-1
-2.774235E-1
-4.005587E-1
-4.929100E-1
-4.929100E-1
-5.236939E-1
-5.852615E-1
-7.083966E-1
-8.007480E-1
-8.315318E-1
-8.315318E-1
-8.007480E-1
-8.315318E-1
-8.930994E-1
-9.238832E-1
-8.930994E-1
-8.315318E-1
-7.391805E-1
-7.083966E-1
-7.391805E-1
-7.699642E-1
-7.391805E-1
-6.160453E-1
-4.005587E-1
-1.542884E-1
1.227658E-1
3.690362E-1
5.537390E-1
6.153065E-1
6.153065E-1
5.845227E-1
5.537390E-1
3.998200E-1
2.151172E-1
-3.694296E-4
-2.466397E-1
-4.929100E-1
-8.007480E-1
-1.108586E+0
-1.385640E+0
-1.539559E+0
-1.601127E+0
-1.570343E+0
-1.477992E+0
-1.385640E+0
-1.200937E+0
-9.854507E-1
-7.699642E-1
-5.236939E-1
-3.082073E-1
-6.193698E-2
1.843333E-1
3.998200E-1
5.537390E-1
6.153065E-1
5.845227E-1
5.229551E-1
3.690362E-1
1.535496E-1
-9.272075E-2
-3.389911E-1
-5.236939E-1
-6.776128E-1
-8.007480E-1
-9.546670E-1
-1.077802E+0
-1.200937E+0
-1.262505E+0
-1.262505E+0
-1.200937E+0
-1.108586E+0
-9.854507E-1
-8.315318E-1
-6.468291E-1
-4.929100E-1
-3.082073E-1
-1.850722E-1
-6.193698E-2
-3.694296E-4
3.041434E-2
6.119812E-2
9.198189E-2
9.198189E-2
3.041434E-2
-9.272075E-2
-1.850722E-1
-3.389911E-1
-4.929100E-1
-6.776128E-1
-8.623156E-1
-1.047018E+0
-1.231721E+0
-1.324073E+0
-1.354856E+0
-1.385640E+0
-1.447208E+0
-1.508775E+0
-1.508775E+0
-1.447208E+0
-1.385640E+0
-1.293289E+0
-1.170154E+0
-1.047018E+0
-8.930994E-1
-7.083966E-1
-5.544777E-1
-4.005587E-1
-2.774235E-1
-1.542884E-1
-3.115320E-2
6.119812E-2
1.535496E-1
1.227658E-1
9.198189E-2
3.041434E-2
3.041434E-2
6.119812E-2
3.041434E-2
-6.193698E-2
-1.850722E-1
-3.082073E-1
-4.005587E-1
-4.313425E-1
-4.621263E-1
-4.621263E-1
-4.621263E-1
-4.621263E-1
-4.621263E-1
-4.621263E-1
-4.621263E-1
-4.621263E-1
-5.236939E-1
-6.160453E-1
-7.083966E-1
-7.391805E-1
-7.083966E-1
-6.776128E-1
-5.852615E-1
-4.929100E-1
-4.005587E-1
-3.389911E-1
-2.774235E-1
-2.466397E-1
-2.774235E-1
-3.389911E-1
-3.697749E-1
-4.005587E-1
-4.005587E-1
-4.313425E-1
-4.313425E-1
-4.621263E-1
-5.236939E-1
-5.544777E-1
-5.544777E-1
-4.929100E-1
-3.697749E-1
-2.466397E-1
-1.850722E-1
-1.850722E-1
-2.466397E-1
-2.774235E-1
-3.697749E-1
-5.236939E-1
-7.391805E-1
-1.016235E+0
-1.200937E+0
-1.324073E+0
-1.385640E+0
-1.416424E+0
-1.385640E+0
-1.324073E+0
-1.200937E+0
-1.047018E+0
-8.930994E-1
-7.391805E-1
-6.160453E-1
-5.852615E-1
-5.544777E-1
-5.852615E-1
-6.468291E-1
-7.391805E-1
-7.699642E-1
-8.007480E-1
-7.699642E-1
-6.468291E-1
-4.929100E-1
-3.389911E-1
-1.850722E-1
-3.694296E-4
1.227658E-1
2.151172E-1
2.459010E-1
2.459010E-1
1.535496E-1
-3.694296E-4
-1.542884E-1
-3.389911E-1
-5.544777E-1
-8.007480E-1
-1.047018E+0
-1.293289E+0
-1.477992E+0
-1.662694E+0
-1.755046E+0
-1.785829E+0
-1.785829E+0
-1.662694E+0
-1.447208E+0
-1.262505E+0
-1.047018E+0
-9.238832E-1
-8.623156E-1
-8.930994E-1
-9.546670E-1
-9.854507E-1
-1.016235E+0
-1.077802E+0
-1.139370E+0
-1.139370E+0
-1.108586E+0
-9.854507E-1
-8.315318E-1
-7.083966E-1
-5.852615E-1
-5.236939E-1
-4.313425E-1
-3.389911E-1
-2.466397E-1
-2.158560E-1
-2.466397E-1
-3.389911E-1
-5.236939E-1
-7.083966E-1
-8.930994E-1
-1.016235E+0
-1.108586E+0
-1.170154E+0
-1.231721E+0
-1.262505E+0
-1.231721E+0
-1.170154E+0
-1.108586E+0
-1.077802E+0
-1.047018E+0
-1.047018E+0
-1.077802E+0
-1.170154E+0
-1.293289E+0
-1.416424E+0
-1.570343E+0
-1.755046E+0
-1.908965E+0
-2.032100E+0
-2.093667E+0
-2.124451E+0
-2.124451E+0
-2.032100E+0
-1.878181E+0
-1.631910E+0
-1.354856E+0
-1.016235E+0
-7.391805E-1
-5.236939E-1
-3.697749E-1
-2.466397E-1
-1.542884E-1
-6.193698E-2
3.041434E-2
6.119812E-2
3.041434E-2
-6.193698E-2
-2.466397E-1
-4.621263E-1
-7.083966E-1
-9.238832E-1
-1.139370E+0
-1.385640E+0
-1.601127E+0
-1.755046E+0
-1.847397E+0
-1.878181E+0
-1.908965E+0
-1.939748E+0
-1.847397E+0
-1.724262E+0
-1.508775E+0
-1.262505E+0
-1.047018E+0
-8.315318E-1
-6.468291E-1
-4.929100E-1
-4.005587E-1
-3.697749E-1
-3.082073E-1
-3.082073E-1
-3.697749E-1
-4.929100E-1
-6.160453E-1
-7.083966E-1
-8.007480E-1
-8.623156E-1
-8.930994E-1
-9.238832E-1
-8.930994E-1
-8.623156E-1
-8.623156E-1
-8.623156E-1
-8.007480E-1
-7.083966E-1
-6.776128E-1
-7.391805E-1
-8.930994E-1
-1.077802E+0
-1.231721E+0
-1.293289E+0
-1.293289E+0
-1.293289E+0
-1.293289E+0
-1.324073E+0
-1.354856E+0
-1.385640E+0
-1.354856E+0
-1.354856E+0
-1.354856E+0
-1.385640E+0
-1.385640E+0
-1.354856E+0
-1.354856E+0
-1.354856E+0
-1.416424E+0
-1.477992E+0
-1.570343E+0
-1.662694E+0
-1.755046E+0
-1.816613E+0
-1.816613E+0
-1.816613E+0
-1.785829E+0
-1.662694E+0
-1.539559E+0
-1.416424E+0
-1.293289E+0
-1.170154E+0
-1.016235E+0
-9.238832E-1
-8.623156E-1
-7.699642E-1
-6.468291E-1
-4.621263E-1
-3.389911E-1
-3.082073E-1
-3.082073E-1
-2.774235E-1
-2.774235E-1
-3.389911E-1
-4.313425E-1
-5.852615E-1
-7.699642E-1
-8.930994E-1
-9.854507E-1
-1.047018E+0
-1.077802E+0
-1.108586E+0
-1.077802E+0
-9.546670E-1
-7.083966E-1
-4.929100E-1
-3.697749E-1
-3.082073E-1
-2.774235E-1
-2.466397E-1
-2.158560E-1
-2.158560E-1
-2.774235E-1
-3.082073E-1
-3.697749E-1
-4.005587E-1
-4.621263E-1
-5.544777E-1
-7.083966E-1
-8.315318E-1
-8.623156E-1
-8.623156E-1
-8.007480E-1
-7.391805E-1
-6.160453E-1
-4.313425E-1
-2.466397E-1
-9.272075E-2
3.041434E-2
1.227658E-1
1.535496E-1
1.227658E-1
3.041434E-2
3.041434E-2
6.119812E-2
1.535496E-1
2.459010E-1
2.459010E-1
2.459010E-1
2.459010E-1
2.459010E-1
2.151172E-1
1.227658E-1
-3.694296E-4
-1.235046E-1
-1.850722E-1
-2.466397E-1
-3.389911E-1
-4.929100E-1
-6.776128E-1
-8.930994E-1
-1.047018E+0
-1.170154E+0
-1.293289E+0
-1.416424E+0
-1.539559E+0
-1.662694E+0
-1.693478E+0
-1.693478E+0
-1.570343E+0
-1.385640E+0
-1.139370E+0
-9.546670E-1
-8.315318E-1
-7.699642E-1
-7.391805E-1
-6.776128E-1
-6.776128E-1
-6.776128E-1
-6.776128E-1
-6.160453E-1
-5.852615E-1
-5.852615E-1
-6.160453E-1
-7.083966E-1
-8.007480E-1
-8.930994E-1
-9.546670E-1
-9.854507E-1
-1.077802E+0
-1.170154E+0
-1.200937E+0
-1.170154E+0
-1.077802E+0
-1.016235E+0
-1.016235E+0
-1.016235E+0
-1.016235E+0
-1.077802E+0
-1.170154E+0
-1.262505E+0
-1.324073E+0
-1.354856E+0
-1.324073E+0
-1.293289E+0
-1.231721E+0
-1.108586E+0
-9.854507E-1
-8.315318E-1
-7.699642E-1
-7.391805E-1
-8.315318E-1
-9.546670E-1
-1.108586E+0
-1.231721E+0
-1.293289E+0
-1.385640E+0
-1.477992E+0
-1.570343E+0
-1.662694E+0
-1.693478E+0
-1.693478E+0
-1.724262E+0
-1.785829E+0
-1.878181E+0
-1.970532E+0
-2.062884E+0
-2.155235E+0
-2.309154E+0
-2.524640E+0
-2.740127E+0
-2.924830E+0
-3.017181E+0
-3.047965E+0
-3.017181E+0
-2.924830E+0
-2.770911E+0
-2.616992E+0
-2.463073E+0
-2.309154E+0
-2.124451E+0
-1.908965E+0
-1.693478E+0
-1.508775E+0
-1.324073E+0
-1.200937E+0
-1.170154E+0
-1.200937E+0
-1.354856E+0
-1.601127E+0
-1.816613E+0
-2.062884E+0
-2.278370E+0
-2.524640E+0
-2.740127E+0
-2.894046E+0
-2.955614E+0
-2.955614E+0
-2.894046E+0
-2.801695E+0
-2.678559E+0
-2.586208E+0
-2.524640E+0
-2.524640E+0
-2.524640E+0
-2.555424E+0
-2.555424E+0
-2.555424E+0
-2.524640E+0
-2.493856E+0
-2.432289E+0
-2.401505E+0
-2.401505E+0
-2.432289E+0
-2.463073E+0
-2.463073E+0
-2.463073E+0
-2.432289E+0
-2.401505E+0
-2.370721E+0
-2.339938E+0
-2.370721E+0
-2.370721E+0
-2.370721E+0
-2.370721E+0
-2.401505E+0
-2.432289E+0
-2.432289E+0
-2.401505E+0
-2.370721E+0
-2.339938E+0
-2.339938E+0
-2.309154E+0
-2.278370E+0
-2.247586E+0
-2.216803E+0
-2.216803E+0
-2.247586E+0
-2.278370E+0
-2.309154E+0
-2.339938E+0
-2.370721E+0
-2.370721E+0
-2.370721E+0
-2.370721E+0
-2.401505E+0
-2.432289E+0
-2.463073E+0
-2.463073E+0
-2.463073E+0
-2.463073E+0
-2.524640E+0
-2.616992E+0
-2.647776E+0
-2.678559E+0
-2.678559E+0
-2.740127E+0
-2.801695E+0
-2.894046E+0
-2.986397E+0
-3.017181E+0
-3.017181E+0
-2.955614E+0
-2.924830E+0
-2.924830E+0
-2.986397E+0
-3.078749E+0
-3.140316E+0
-3.171100E+0
-3.201884E+0
-3.201884E+0
-3.171100E+0
-3.140316E+0
-3.140316E+0
-3.140316E+0
-3.171100E+0
-3.232668E+0
-3.325019E+0
-3.386587E+0
-3.417370E+0
-3.386587E+0
-3.355803E+0
-3.294235E+0
-3.263452E+0
-3.232668E+0
-3.232668E+0
-3.232668E+0
-3.232668E+0
-3.171100E+0
-3.078749E+0
-2.955614E+0
-2.801695E+0
-2.678559E+0
-2.586208E+0
-2.493856E+0
-2.432289E+0
-2.370721E+0
-2.370721E+0
-2.370721E+0
-2.401505E+0
-2.432289E+0
-2.493856E+0
-2.555424E+0
-2.616992E+0
-2.709343E+0
-2.801695E+0
-2.894046E+0
-2.955614E+0
-3.047965E+0
-3.140316E+0
-3.232668E+0
-3.232668E+0
-3.232668E+0
-3.171100E+0
-3.078749E+0
-2.924830E+0
-2.770911E+0
-2.647776E+0
-2.555424E+0
-2.493856E+0
-2.432289E+0
-2.401505E+0
-2.401505E+0
-2.463073E+0
-2.555424E+0
-2.647776E+0
-2.709343E+0
-2.801695E+0
-2.894046E+0
-2.955614E+0
-2.986397E+0
-3.017181E+0
-2.986397E+0
-2.894046E+0
-2.801695E+0
-2.647776E+0
-2.463073E+0
-2.339938E+0
-2.216803E+0
-2.186019E+0
-2.247586E+0
-2.370721E+0
-2.586208E+0
-2.770911E+0
-2.924830E+0
-2.986397E+0
-3.017181E+0
-2.955614E+0
-2.894046E+0
-2.832479E+0
-2.770911E+0
-2.709343E+0
-2.616992E+0
-2.524640E+0
-2.432289E+0
-2.278370E+0
-2.155235E+0
-2.032100E+0
-2.001316E+0
-2.093667E+0
-2.370721E+0
-2.863262E+0
-3.417370E+0
-3.971479E+0
-4.464019E+0
-4.771857E+0
-4.894992E+0
-4.864209E+0
-4.710290E+0
-4.494803E+0
-4.371668E+0
-4.279316E+0
-4.217749E+0
-4.217749E+0
-4.217749E+0
-4.217749E+0
-4.125398E+0
-3.909911E+0
-3.571290E+0
-3.171100E+0
-2.801695E+0
-2.524640E+0
-2.370721E+0
-2.339938E+0
-2.339938E+0
-2.339938E+0
-2.339938E+0
-2.247586E+0
-2.155235E+0
-2.001316E+0
-1.785829E+0
-1.539559E+0
-1.293289E+0
-1.108586E+0
-9.546670E-1
-8.007480E-1
-7.083966E-1
-6.776128E-1
-7.083966E-1
-7.699642E-1
-8.007480E-1
-8.315318E-1
-9.238832E-1
-1.139370E+0
-1.354856E+0
-1.601127E+0
-1.816613E+0
-1.970532E+0
-2.124451E+0
-2.186019E+0
-2.124451E+0
-2.001316E+0
-1.878181E+0
-1.878181E+0
-1.970532E+0
-2.186019E+0
-2.493856E+0
-2.894046E+0
-3.417370E+0
-3.971479E+0
-4.587154E+0
-5.172047E+0
-5.664588E+0
-6.095561E+0
-6.372615E+0
-6.495750E+0
-6.495750E+0
-6.341831E+0
-5.941641E+0
-5.325966E+0
-4.525587E+0
-3.571290E+0
-2.493856E+0
-1.447208E+0
-4.929100E-1
3.074685E-1
8.923608E-1
1.200199E+0
1.261766E+0
1.169415E+0
1.015496E+0
8.615767E-1
7.384416E-1
6.153065E-1
4.613875E-1
1.535496E-1
-3.389911E-1
-9.854507E-1
-1.693478E+0
-2.370721E+0
-2.863262E+0
-3.171100E+0
-3.263452E+0
-3.140316E+0
-2.832479E+0
-2.463073E+0
-2.062884E+0
-1.785829E+0
-1.631910E+0
-1.601127E+0
-1.662694E+0
-1.724262E+0
-1.693478E+0
-1.601127E+0
-1.508775E+0
-1.447208E+0
-1.416424E+0
-1.447208E+0
-1.570343E+0
-1.785829E+0
-2.001316E+0
-2.155235E+0
-2.186019E+0
-2.032100E+0
-1.662694E+0
-1.108586E+0
-3.082073E-1
6.460903E-1
1.538820E+0
2.216064E+0
2.585469E+0
2.677821E+0
2.431550E+0
1.969793E+0
1.354118E+0
6.460903E-1
-9.272075E-2
-8.007480E-1
-1.447208E+0
-2.032100E+0
-2.463073E+0
-2.678559E+0
-2.770911E+0
-2.770911E+0
-2.616992E+0
-2.278370E+0
-1.755046E+0
-1.077802E+0
-3.389911E-1
3.998200E-1
1.015496E+0
1.477253E+0
1.754307E+0
1.846658E+0
1.631172E+0
1.169415E+0
5.537390E-1
-3.115320E-2
-6.468291E-1
-1.262505E+0
-1.847397E+0
-2.309154E+0
-2.647776E+0
-2.770911E+0
-2.740127E+0
-2.463073E+0
-1.939748E+0
-1.231721E+0
-4.313425E-1
3.998200E-1
1.200199E+0
1.877442E+0
2.277631E+0
2.400766E+0
2.216064E+0
1.785091E+0
1.200199E+0
4.921713E-1
-3.082073E-1
-1.200937E+0
-2.032100E+0
-2.709343E+0
-3.171100E+0
-3.448154E+0
-3.540506E+0
-3.478938E+0
-3.232668E+0
-2.863262E+0
-2.401505E+0
-1.847397E+0
-1.324073E+0
-8.930994E-1
-6.468291E-1
-6.160453E-1
-8.007480E-1
-1.108586E+0
-1.508775E+0
-1.970532E+0
-2.463073E+0
-2.894046E+0
-3.171100E+0
-3.294235E+0
-3.263452E+0
-3.047965E+0
-2.709343E+0
-2.124451E+0
-1.354856E+0
-5.236939E-1
2.766848E-1
1.015496E+0
1.569604E+0
1.846658E+0
1.785091E+0
1.384901E+0
7.076579E-1
-1.850722E-1
-1.200937E+0
-2.155235E+0
-2.894046E+0
-3.417370E+0
-3.725208E+0
-3.817560E+0
-3.755992E+0
-3.478938E+0
-3.047965E+0
-2.524640E+0
-1.970532E+0
-1.447208E+0
-1.047018E+0
-8.007480E-1
-7.391805E-1
-7.699642E-1
-8.930994E-1
-1.077802E+0
-1.354856E+0
-1.601127E+0
-1.816613E+0
-1.908965E+0
-1.878181E+0
-1.755046E+0
-1.631910E+0
-1.477992E+0
-1.324073E+0
-1.170154E+0
-9.546670E-1
-7.391805E-1
-4.929100E-1
-2.466397E-1
-6.193698E-2
-3.694296E-4
-6.193698E-2
-1.542884E-1
-2.466397E-1
-3.082073E-1
-4.005587E-1
-4.929100E-1
-6.160453E-1
-7.391805E-1
-8.623156E-1
-9.854507E-1
-1.139370E+0
-1.293289E+0
-1.354856E+0
-1.447208E+0
-1.539559E+0
-1.662694E+0
-1.755046E+0
-1.755046E+0
-1.693478E+0
-1.601127E+0
-1.447208E+0
-1.200937E+0
-8.315318E-1
-4.313425E-1
-9.272075E-2
1.227658E-1
2.766848E-1
2.766848E-1
9.198189E-2
-2.466397E-1
-7.083966E-1
-1.231721E+0
-1.785829E+0
-2.309154E+0
-2.740127E+0
-3.017181E+0
-3.109532E+0
-3.047965E+0
-2.863262E+0
-2.616992E+0
-2.370721E+0
-2.155235E+0
-1.970532E+0
-1.847397E+0
-1.847397E+0
-1.908965E+0
-1.939748E+0
-1.908965E+0
-1.785829E+0
-1.570343E+0
-1.262505E+0
-9.238832E-1
-6.468291E-1
-4.005587E-1
-1.850722E-1
-3.694296E-4
1.535496E-1
2.459010E-1
2.766848E-1
2.151172E-1
1.843333E-1
1.535496E-1
2.151172E-1
2.459010E-1
3.074685E-1
3.074685E-1
2.766848E-1
3.074685E-1
4.306037E-1
5.845227E-1
7.076579E-1
7.384416E-1
7.076579E-1
6.768740E-1
6.768740E-1
5.845227E-1
3.690362E-1
3.041434E-2
-3.697749E-1
-7.391805E-1
-1.047018E+0
-1.293289E+0
-1.447208E+0
-1.570343E+0
-1.693478E+0
-1.755046E+0
-1.724262E+0
-1.662694E+0
-1.601127E+0
-1.570343E+0
-1.570343E+0
-1.631910E+0
-1.755046E+0
-1.970532E+0
-2.247586E+0
-2.432289E+0
-2.493856E+0
-2.432289E+0
-2.155235E+0
-1.785829E+0
-1.262505E+0
-6.468291E-1
-3.694296E-4
5.845227E-1
1.046280E+0
1.354118E+0
1.569604E+0
1.661956E+0
1.661956E+0
1.631172E+0
1.661956E+0
1.754307E+0
1.908226E+0
2.092928E+0
2.308415E+0
2.554685E+0
2.831739E+0
3.139577E+0
3.416632E+0
3.662902E+0
3.909172E+0
4.063091E+0
4.186226E+0
4.247794E+0
4.247794E+0
4.124659E+0
3.909172E+0
3.662902E+0
3.385848E+0
3.078010E+0
2.677821E+0
2.308415E+0
2.000577E+0
1.846658E+0
1.785091E+0
1.815875E+0
1.969793E+0
2.185280E+0
2.493118E+0
2.862523E+0
3.262713E+0
3.601335E+0
3.847605E+0
4.093875E+0
4.370929E+0
4.647983E+0
4.955821E+0
5.386794E+0
5.910119E+0
6.525795E+0
7.079903E+0
7.480093E+0
7.695580E+0
7.757146E+0
7.603228E+0
7.264606E+0
6.648930E+0
5.910119E+0
5.048173E+0
4.124659E+0
3.201145E+0
2.339199E+0
1.538820E+0
8.000091E-1
1.535496E-1
-3.697749E-1
-7.391805E-1
-9.238832E-1
-9.854507E-1
-9.854507E-1
-9.546670E-1
-9.238832E-1
-9.238832E-1
-9.546670E-1
-1.016235E+0
-1.077802E+0
-1.139370E+0
-1.139370E+0
-1.077802E+0
-9.546670E-1
-7.699642E-1
-4.929100E-1
-1.542884E-1
2.151172E-1
5.845227E-1
8.615767E-1
1.077063E+0
1.200199E+0
1.230982E+0
1.107847E+0
8.615767E-1
5.229551E-1
1.227658E-1
-3.082073E-1
-8.930994E-1
-1.570343E+0
-2.278370E+0
-2.955614E+0
-3.509722E+0
-3.909911E+0
-4.094614E+0
-4.063830E+0
-3.817560E+0
-3.448154E+0
-3.047965E+0
-2.647776E+0
-2.339938E+0
-2.124451E+0
-2.001316E+0
-1.939748E+0
-1.878181E+0
-1.816613E+0
-1.693478E+0
-1.447208E+0
-1.077802E+0
-6.160453E-1
-9.272075E-2
4.613875E-1
9.539284E-1
1.384901E+0
1.785091E+0
2.062145E+0
2.185280E+0
2.246848E+0
2.216064E+0
2.123712E+0
1.939010E+0
1.661956E+0
1.323334E+0
9.231445E-1
4.613875E-1
-3.115320E-2
-4.621263E-1
-8.007480E-1
-9.854507E-1
-1.016235E+0
-9.546670E-1
-8.007480E-1
-6.160453E-1
-3.389911E-1
-1.235046E-1
3.041434E-2
1.843333E-1
3.382524E-1
5.229551E-1
7.384416E-1
9.539284E-1
1.138631E+0
1.354118E+0
1.538820E+0
1.815875E+0
2.092928E+0
2.431550E+0
2.770172E+0
3.108793E+0
3.447415E+0
3.755253E+0
4.032307E+0
4.309362E+0
4.555632E+0
4.832686E+0
5.109740E+0
5.448362E+0
5.848551E+0
6.248741E+0
6.618146E+0
6.956768E+0
7.203038E+0
7.418525E+0
7.541659E+0
7.634011E+0
7.634011E+0
7.572443E+0
7.356957E+0
6.987551E+0
6.464227E+0
5.910119E+0
5.294443E+0
4.617200E+0
3.878388E+0
3.108793E+0
2.431550E+0
1.815875E+0
1.323334E+0
9.847120E-1
8.000091E-1
7.076579E-1
7.384416E-1
8.923608E-1
1.169415E+0
1.446469E+0
1.754307E+0
2.092928E+0
2.431550E+0
2.770172E+0
3.078010E+0
3.416632E+0
3.724470E+0
4.063091E+0
4.401713E+0
4.709551E+0
4.925037E+0
5.017388E+0
4.986605E+0
4.832686E+0
4.494064E+0
3.878388E+0
3.078010E+0
2.154496E+0
1.107847E+0
3.041434E-2
-1.016235E+0
-1.908965E+0
-2.647776E+0
-3.263452E+0
-3.725208E+0
-4.033046E+0
-4.186966E+0
-4.094614E+0
-3.817560E+0
-3.355803E+0
-2.770911E+0
-2.186019E+0
-1.570343E+0
-9.238832E-1
-3.082073E-1
1.535496E-1
5.229551E-1
8.307930E-1
1.107847E+0
1.415685E+0
1.692739E+0
2.031361E+0
2.400766E+0
2.800956E+0
3.170361E+0
3.539767E+0
3.816821E+0
4.032307E+0
4.155443E+0
4.217011E+0
4.155443E+0
3.970740E+0
3.662902E+0
3.262713E+0
2.739388E+0
2.154496E+0
1.569604E+0
1.015496E+0
5.229551E-1
6.119812E-2
-3.082073E-1
-5.544777E-1
-6.468291E-1
-6.160453E-1
-4.313425E-1
-9.272075E-2
3.382524E-1
8.615767E-1
1.446469E+0
2.031361E+0
2.647037E+0
3.170361E+0
3.632118E+0
3.970740E+0
4.186226E+0
4.247794E+0
4.155443E+0
3.939956E+0
3.662902E+0
3.355064E+0
3.047226E+0
2.800956E+0
2.585469E+0
2.462334E+0
2.369983E+0
2.277631E+0
2.216064E+0
2.154496E+0
2.154496E+0
2.185280E+0
2.185280E+0
2.185280E+0
2.092928E+0
2.000577E+0
1.877442E+0
1.815875E+0
1.692739E+0
1.508037E+0
1.261766E+0
9.847120E-1
7.692255E-1
6.460903E-1
5.845227E-1
6.153065E-1
7.692255E-1
9.539284E-1
1.200199E+0
1.477253E+0
1.785091E+0
2.123712E+0
2.400766E+0
2.585469E+0
2.708604E+0
2.800956E+0
2.831739E+0
2.800956E+0
2.708604E+0
2.493118E+0
2.246848E+0
1.969793E+0
1.661956E+0
1.323334E+0
9.231445E-1
5.537390E-1
2.459010E-1
-3.694296E-4
-1.542884E-1
-2.466397E-1
-3.389911E-1
-3.697749E-1
-4.313425E-1
-5.544777E-1
-6.468291E-1
-8.007480E-1
-9.238832E-1
-1.077802E+0
-1.231721E+0
-1.324073E+0
-1.385640E+0
-1.354856E+0
-1.293289E+0
-1.170154E+0
-1.016235E+0
-8.315318E-1
-6.160453E-1
-3.697749E-1
-6.193698E-2
3.382524E-1
7.384416E-1
1.169415E+0
1.538820E+0
1.877442E+0
2.123712E+0
2.400766E+0
2.616253E+0
2.800956E+0
2.862523E+0
2.800956E+0
2.647037E+0
2.369983E+0
2.000577E+0
1.569604E+0
1.107847E+0
6.460903E-1
1.843333E-1
-2.466397E-1
-6.468291E-1
-1.016235E+0
-1.324073E+0
-1.539559E+0
-1.724262E+0
-1.847397E+0
-1.878181E+0
-1.878181E+0
-1.847397E+0
-1.816613E+0
-1.816613E+0
-1.878181E+0
-1.908965E+0
-1.939748E+0
-1.939748E+0
-1.970532E+0
-2.001316E+0
-2.001316E+0
-1.847397E+0
-1.601127E+0
-1.262505E+0
-8.315318E-1
-4.005587E-1
3.041434E-2
4.613875E-1
8.923608E-1
1.230982E+0
1.477253E+0
1.569604E+0
1.569604E+0
1.477253E+0
1.292550E+0
1.015496E+0
6.768740E-1
2.766848E-1
-2.158560E-1
-6.468291E-1
-9.854507E-1
-1.262505E+0
-1.447208E+0
-1.631910E+0
-1.847397E+0
-2.093667E+0
-2.247586E+0
-2.309154E+0
-2.309154E+0
-2.370721E+0
-2.463073E+0
-2.524640E+0
-2.586208E+0
-2.524640E+0
-2.401505E+0
-2.278370E+0
-2.186019E+0
-2.124451E+0
-2.001316E+0
-1.785829E+0
-1.508775E+0
-1.231721E+0
-1.047018E+0
-9.854507E-1
-1.047018E+0
-1.016235E+0
-8.315318E-1
-5.852615E-1
-4.005587E-1
-3.082073E-1
-2.158560E-1
-6.193698E-2
1.843333E-1
4.306037E-1
5.845227E-1
6.768740E-1
7.692255E-1
9.847120E-1
1.261766E+0
1.538820E+0
1.723523E+0
1.815875E+0
1.815875E+0
1.692739E+0
1.477253E+0
1.107847E+0
6.153065E-1
9.198189E-2
-3.697749E-1
-8.623156E-1
-1.293289E+0
-1.631910E+0
-1.878181E+0
-2.032100E+0
-2.093667E+0
-2.062884E+0
-2.093667E+0
-2.186019E+0
-2.186019E+0
-2.032100E+0
-1.878181E+0
-1.785829E+0
-1.785829E+0
-1.816613E+0
-1.785829E+0
-1.631910E+0
-1.477992E+0
-1.324073E+0
-1.108586E+0
-8.007480E-1
-4.313425E-1
-1.235046E-1
1.843333E-1
4.306037E-1
6.153065E-1
8.615767E-1
1.077063E+0
1.169415E+0
1.046280E+0
8.615767E-1
6.153065E-1
3.074685E-1
-1.850722E-1
-8.315318E-1
-1.570343E+0
-2.247586E+0
-2.709343E+0
-2.955614E+0
-2.986397E+0
-2.863262E+0
-2.555424E+0
-2.093667E+0
-1.570343E+0
-1.016235E+0
-5.544777E-1
-1.850722E-1
3.041434E-2
1.227658E-1
6.119812E-2
3.041434E-2
3.041434E-2
9.198189E-2
6.119812E-2
-3.115320E-2
-1.850722E-1
-3.389911E-1
-4.621263E-1
-5.236939E-1
-5.544777E-1
-6.160453E-1
-6.468291E-1
-5.544777E-1
-3.697749E-1
-1.850722E-1
-1.235046E-1
-1.542884E-1
-1.850722E-1
-1.850722E-1
-1.850722E-1
-2.466397E-1
-3.697749E-1
-4.929100E-1
-5.544777E-1
-6.160453E-1
-6.776128E-1
-7.083966E-1
-5.544777E-1
-2.774235E-1
3.041434E-2
1.843333E-1
2.151172E-1
2.459010E-1
3.998200E-1
7.076579E-1
1.015496E+0
1.169415E+0
1.200199E+0
1.169415E+0
1.230982E+0
1.415685E+0
1.600388E+0
1.692739E+0
1.661956E+0
1.600388E+0
1.600388E+0
1.631172E+0
1.631172E+0
1.600388E+0
1.538820E+0
1.446469E+0
1.384901E+0
1.323334E+0
1.261766E+0
1.200199E+0
1.107847E+0
1.046280E+0
9.231445E-1
7.384416E-1
5.845227E-1
4.613875E-1
4.613875E-1
5.229551E-1
5.845227E-1
6.460903E-1
7.384416E-1
8.615767E-1
9.231445E-1
9.231445E-1
8.615767E-1
7.692255E-1
7.076579E-1
7.384416E-1
8.615767E-1
9.539284E-1
1.015496E+0
1.077063E+0
1.107847E+0
1.169415E+0
1.200199E+0
1.107847E+0
9.539284E-1
7.384416E-1
5.229551E-1
3.998200E-1
3.074685E-1
1.843333E-1
9.198189E-2
6.119812E-2
1.535496E-1
3.074685E-1
5.229551E-1
7.384416E-1
9.847120E-1
1.261766E+0
1.538820E+0
1.723523E+0
1.846658E+0
1.846658E+0
1.723523E+0
1.508037E+0
1.169415E+0
7.384416E-1
2.459010E-1
-2.466397E-1
-7.083966E-1
-1.077802E+0
-1.262505E+0
-1.231721E+0
-1.016235E+0
-6.468291E-1
-2.466397E-1
2.151172E-1
6.768740E-1
1.077063E+0
1.446469E+0
1.631172E+0
1.723523E+0
1.692739E+0
1.569604E+0
1.477253E+0
1.384901E+0
1.323334E+0
1.292550E+0
1.230982E+0
1.107847E+0
9.847120E-1
9.539284E-1
1.015496E+0
1.138631E+0
1.292550E+0
1.508037E+0
1.754307E+0
2.031361E+0
2.308415E+0
2.493118E+0
2.523902E+0
2.462334E+0
2.400766E+0
2.339199E+0
2.369983E+0
2.339199E+0
2.246848E+0
2.031361E+0
1.815875E+0
1.692739E+0
1.692739E+0
1.723523E+0
1.661956E+0
1.569604E+0
1.446469E+0
1.384901E+0
1.415685E+0
1.538820E+0
1.692739E+0
1.785091E+0
1.877442E+0
1.969793E+0
2.062145E+0
2.123712E+0
2.154496E+0
2.216064E+0
2.308415E+0
2.431550E+0
2.462334E+0
2.462334E+0
2.431550E+0
2.431550E+0
2.493118E+0
2.616253E+0
2.677821E+0
2.739388E+0
2.831739E+0
2.893307E+0
2.924091E+0
2.770172E+0
2.523902E+0
2.185280E+0
1.785091E+0
1.354118E+0
9.231445E-1
4.921713E-1
1.535496E-1
-6.193698E-2
-1.542884E-1
-2.158560E-1
-2.158560E-1
-1.850722E-1
-6.193698E-2
6.119812E-2
1.843333E-1
2.766848E-1
3.382524E-1
3.998200E-1
3.998200E-1
3.998200E-1
3.998200E-1
3.690362E-1
3.382524E-1
3.998200E-1
5.537390E-1
7.384416E-1
9.847120E-1
1.261766E+0
1.600388E+0
2.000577E+0
2.369983E+0
2.770172E+0
3.078010E+0
3.293497E+0
3.385848E+0
3.385848E+0
3.262713E+0
3.047226E+0
2.831739E+0
2.647037E+0
2.554685E+0
2.523902E+0
2.523902E+0
2.523902E+0
2.616253E+0
2.831739E+0
3.047226E+0
3.201145E+0
3.262713E+0
3.231928E+0
3.170361E+0
3.078010E+0
2.954875E+0
2.800956E+0
2.585469E+0
2.339199E+0
2.123712E+0
1.969793E+0
1.877442E+0
1.908226E+0
1.969793E+0
2.123712E+0
2.369983E+0
2.708604E+0
3.139577E+0
3.539767E+0
3.878388E+0
4.124659E+0
4.278578E+0
4.370929E+0
4.401713E+0
4.401713E+0
4.340146E+0
4.186226E+0
4.001524E+0
3.878388E+0
3.816821E+0
3.878388E+0
3.939956E+0
3.939956E+0
3.878388E+0
3.816821E+0
3.816821E+0
3.786037E+0
3.786037E+0
3.724470E+0
3.632118E+0
3.478199E+0
3.324280E+0
3.231928E+0
3.201145E+0
3.231928E+0
3.293497E+0
3.416632E+0
3.570550E+0
3.724470E+0
3.909172E+0
4.093875E+0
4.309362E+0
4.524848E+0
4.740335E+0
4.925037E+0
5.048173E+0
5.171308E+0
5.202092E+0
5.202092E+0
5.109740E+0
4.955821E+0
4.678767E+0
4.340146E+0
4.001524E+0
3.601335E+0
3.262713E+0
2.924091E+0
2.647037E+0
2.400766E+0
2.123712E+0
1.877442E+0
1.631172E+0
1.415685E+0
1.292550E+0
1.323334E+0
1.477253E+0
1.846658E+0
2.277631E+0
2.739388E+0
3.139577E+0
3.478199E+0
3.724470E+0
3.847605E+0
3.878388E+0
3.786037E+0
3.662902E+0
3.478199E+0
3.293497E+0
3.108793E+0
2.924091E+0
2.770172E+0
2.616253E+0
2.523902E+0
2.431550E+0
2.369983E+0
2.369983E+0
2.431550E+0
2.585469E+0
2.770172E+0
2.985658E+0
3.231928E+0
3.508983E+0
3.786037E+0
4.032307E+0
4.217011E+0
4.247794E+0
4.186226E+0
4.124659E+0
4.186226E+0
4.278578E+0
4.401713E+0
4.463281E+0
4.494064E+0
4.494064E+0
4.494064E+0
4.432497E+0
4.309362E+0
4.155443E+0
4.001524E+0
3.786037E+0
3.632118E+0
3.508983E+0
3.447415E+0
3.478199E+0
3.508983E+0
3.570550E+0
3.601335E+0
3.724470E+0
3.847605E+0
3.970740E+0
4.032307E+0
4.001524E+0
3.878388E+0
3.693686E+0
3.478199E+0
3.293497E+0
3.170361E+0
3.078010E+0
3.016442E+0
2.924091E+0
2.831739E+0
2.770172E+0
2.739388E+0
2.770172E+0
2.770172E+0
2.831739E+0
2.893307E+0
2.924091E+0
2.985658E+0
3.078010E+0
3.170361E+0
3.201145E+0
3.201145E+0
3.170361E+0
3.108793E+0
3.016442E+0
2.954875E+0
2.862523E+0
2.800956E+0
2.770172E+0
2.800956E+0
2.893307E+0
3.016442E+0
3.108793E+0
3.231928E+0
3.385848E+0
3.601335E+0
3.816821E+0
4.063091E+0
4.247794E+0
4.432497E+0
4.555632E+0
4.678767E+0
4.709551E+0
4.709551E+0
4.740335E+0
4.740335E+0
4.740335E+0
4.709551E+0
4.678767E+0
4.647983E+0
4.647983E+0
4.617200E+0
4.617200E+0
4.617200E+0
4.678767E+0
4.771118E+0
4.832686E+0
4.894253E+0
4.863470E+0
4.740335E+0
4.586416E+0
4.432497E+0
4.309362E+0
4.217011E+0
4.093875E+0
3.939956E+0
3.755253E+0
3.601335E+0
3.539767E+0
3.508983E+0
3.539767E+0
3.601335E+0
3.601335E+0
3.632118E+0
3.724470E+0
3.847605E+0
4.032307E+0
4.217011E+0
4.401713E+0
4.555632E+0
4.709551E+0
4.771118E+0
4.740335E+0
4.678767E+0
4.586416E+0
4.524848E+0
4.463281E+0
4.370929E+0
4.278578E+0
4.217011E+0
4.186226E+0
4.186226E+0
4.278578E+0
4.401713E+0
4.586416E+0
4.801902E+0
5.048173E+0
5.232875E+0
5.417578E+0
5.571497E+0
5.663848E+0
5.694632E+0
5.633065E+0
5.509929E+0
5.325227E+0
5.140524E+0
4.955821E+0
4.863470E+0
4.863470E+0
4.925037E+0
5.017388E+0
5.109740E+0
5.232875E+0
5.325227E+0
5.417578E+0
5.509929E+0
5.633065E+0
5.817767E+0
5.971686E+0
6.064038E+0
6.125606E+0
6.156389E+0
6.125606E+0
6.064038E+0
5.971686E+0
5.817767E+0
5.694632E+0
5.540713E+0
5.386794E+0
5.232875E+0
5.140524E+0
5.017388E+0
4.925037E+0
4.832686E+0
4.801902E+0
4.740335E+0
4.617200E+0
4.494064E+0
4.463281E+0
4.524848E+0
4.617200E+0
4.740335E+0
4.801902E+0
4.863470E+0
4.955821E+0
5.202092E+0
5.479146E+0
5.694632E+0
5.786984E+0
5.786984E+0
5.663848E+0
5.540713E+0
5.479146E+0
5.571497E+0
5.725416E+0
5.879335E+0
5.879335E+0
5.817767E+0
5.694632E+0
5.663848E+0
5.786984E+0
6.002471E+0
6.187173E+0
6.156389E+0
5.910119E+0
5.571497E+0
5.294443E+0
5.048173E+0
4.925037E+0
4.894253E+0
4.955821E+0
5.109740E+0
5.448362E+0
6.002471E+0
6.648930E+0
7.172255E+0
7.541659E+0
7.757146E+0
7.880281E+0
7.972633E+0
8.064984E+0
8.126552E+0
8.095768E+0
7.941850E+0
7.818714E+0
7.726363E+0
7.726363E+0
7.787930E+0
7.849498E+0
7.880281E+0
7.941850E+0
8.126552E+0
8.434390E+0
8.773011E+0
9.111633E+0
9.265552E+0
9.203985E+0
8.957714E+0
8.557525E+0
8.188120E+0
7.849498E+0
7.603228E+0
7.387741E+0
7.172255E+0
6.987551E+0
6.802849E+0
6.525795E+0
6.125606E+0
5.663848E+0
5.202092E+0
4.801902E+0
4.555632E+0
4.494064E+0
4.678767E+0
5.048173E+0
5.509929E+0
6.002471E+0
6.495011E+0
6.925984E+0
7.326173E+0
7.726363E+0
8.034200E+0
8.280471E+0
8.372822E+0
8.280471E+0
8.003416E+0
7.572443E+0
7.079903E+0
6.618146E+0
6.187173E+0
5.879335E+0
5.756200E+0
5.817767E+0
6.064038E+0
6.402659E+0
6.864416E+0
7.326173E+0
7.757146E+0
8.126552E+0
8.465174E+0
8.803795E+0
9.080850E+0
9.203985E+0
9.142417E+0
8.865363E+0
8.434390E+0
7.941850E+0
7.418525E+0
6.864416E+0
6.371876E+0
6.125606E+0
6.094822E+0
6.248741E+0
6.525795E+0
6.864416E+0
7.110686E+0
7.264606E+0
7.295389E+0
7.203038E+0
7.018335E+0
6.772064E+0
6.525795E+0
6.341092E+0
6.310308E+0
6.371876E+0
6.433443E+0
6.525795E+0
6.587362E+0
6.679713E+0
6.802849E+0
6.987551E+0
7.233822E+0
7.387741E+0
7.480093E+0
7.510876E+0
7.541659E+0
7.603228E+0
7.726363E+0
7.849498E+0
8.064984E+0
8.372822E+0
8.680660E+0
8.988499E+0
9.203985E+0
9.327120E+0
9.419472E+0
9.419472E+0
9.327120E+0
9.111633E+0
8.865363E+0
8.649877E+0
8.465174E+0
8.249686E+0
8.003416E+0
7.849498E+0
7.849498E+0
7.911065E+0
7.972633E+0
7.941850E+0
7.849498E+0
7.787930E+0
7.757146E+0
7.664795E+0
7.572443E+0
7.480093E+0
7.387741E+0
7.233822E+0
7.018335E+0
6.772064E+0
6.464227E+0
6.217957E+0
5.940903E+0
5.725416E+0
5.540713E+0
5.479146E+0
5.448362E+0
5.386794E+0
5.232875E+0
5.078957E+0
4.986605E+0
5.109740E+0
5.294443E+0
5.448362E+0
5.540713E+0
5.571497E+0
5.633065E+0
5.725416E+0
5.786984E+0
5.786984E+0
5.756200E+0
5.663848E+0
5.540713E+0
5.386794E+0
5.171308E+0
5.017388E+0
4.863470E+0
4.740335E+0
4.647983E+0
4.555632E+0
4.494064E+0
4.370929E+0
4.340146E+0
4.401713E+0
4.586416E+0
4.894253E+0
5.232875E+0
5.509929E+0
5.786984E+0
6.033254E+0
6.187173E+0
6.125606E+0
5.971686E+0
5.786984E+0
5.725416E+0
5.725416E+0
5.817767E+0
5.910119E+0
6.033254E+0
6.094822E+0
6.156389E+0
6.310308E+0
6.525795E+0
6.772064E+0
6.987551E+0
7.203038E+0
7.295389E+0
7.295389E+0
7.264606E+0
7.172255E+0
7.141471E+0
7.110686E+0
7.141471E+0
7.172255E+0
7.233822E+0
7.264606E+0
7.326173E+0
7.295389E+0
7.172255E+0
6.925984E+0
6.618146E+0
6.279524E+0
5.971686E+0
5.786984E+0
5.602281E+0
5.417578E+0
5.232875E+0
5.048173E+0
4.894253E+0
4.832686E+0
4.832686E+0
4.894253E+0
4.986605E+0
5.109740E+0
5.232875E+0
5.325227E+0
5.417578E+0
5.509929E+0
5.540713E+0
5.571497E+0
5.540713E+0
5.602281E+0
5.663848E+0
5.786984E+0
5.940903E+0
6.156389E+0
6.402659E+0
6.648930E+0
6.895201E+0
7.141471E+0
7.387741E+0
7.634011E+0
7.880281E+0
8.064984E+0
8.188120E+0
8.280471E+0
8.342038E+0
8.342038E+0
8.249686E+0
8.064984E+0
7.787930E+0
7.541659E+0
7.264606E+0
7.049119E+0
6.833633E+0
6.587362E+0
6.402659E+0
6.279524E+0
6.217957E+0
6.125606E+0
6.033254E+0
5.940903E+0
5.848551E+0
5.848551E+0
6.002471E+0
6.217957E+0
6.402659E+0
6.587362E+0
6.772064E+0
6.987551E+0
7.233822E+0
7.510876E+0
7.695580E+0
7.787930E+0
7.787930E+0
7.695580E+0
7.572443E+0
7.387741E+0
7.172255E+0
6.925984E+0
6.587362E+0
6.279524E+0
6.002471E+0
5.756200E+0
5.571497E+0
5.417578E+0
5.356010E+0
5.386794E+0
5.509929E+0
5.694632E+0
5.848551E+0
6.033254E+0
6.248741E+0
6.495011E+0
6.772064E+0
7.049119E+0
7.326173E+0
7.541659E+0
7.757146E+0
7.880281E+0
7.911065E+0
7.818714E+0
7.634011E+0
7.356957E+0
6.956768E+0
6.525795E+0
6.064038E+0
5.663848E+0
5.325227E+0
5.048173E+0
4.832686E+0
4.647983E+0
4.555632E+0
4.555632E+0
4.617200E+0
4.709551E+0
4.832686E+0
4.894253E+0
4.894253E+0
4.832686E+0
4.771118E+0
4.709551E+0
4.647983E+0
4.586416E+0
4.524848E+0
4.494064E+0
4.524848E+0
4.647983E+0
4.832686E+0
5.017388E+0
5.202092E+0
5.417578E+0
5.633065E+0
5.756200E+0
5.756200E+0
5.663848E+0
5.479146E+0
5.263659E+0
4.986605E+0
4.801902E+0
4.647983E+0
4.555632E+0
4.494064E+0
4.524848E+0
4.617200E+0
4.863470E+0
5.140524E+0
5.448362E+0
5.817767E+0
6.248741E+0
6.710498E+0
7.110686E+0
7.387741E+0
7.510876E+0
7.541659E+0
7.480093E+0
7.418525E+0
7.326173E+0
7.172255E+0
7.018335E+0
6.925984E+0
6.772064E+0
6.587362E+0
6.371876E+0
6.156389E+0
6.033254E+0
6.033254E+0
6.094822E+0
6.217957E+0
6.248741E+0
6.248741E+0
6.217957E+0
6.217957E+0
6.217957E+0
6.248741E+0
6.341092E+0
6.495011E+0
6.710498E+0
6.925984E+0
7.141471E+0
7.264606E+0
7.295389E+0
7.203038E+0
7.018335E+0
6.802849E+0
6.587362E+0
6.433443E+0
6.310308E+0
6.279524E+0
6.402659E+0
6.618146E+0
6.895201E+0
7.141471E+0
7.326173E+0
7.418525E+0
7.418525E+0
7.264606E+0
6.987551E+0
6.587362E+0
6.156389E+0
5.725416E+0
5.386794E+0
5.171308E+0
5.140524E+0
5.202092E+0
5.417578E+0
5.725416E+0
6.125606E+0
6.525795E+0
6.833633E+0
6.925984E+0
6.864416E+0
6.679713E+0
6.433443E+0
6.217957E+0
5.971686E+0
5.786984E+0
5.633065E+0
5.540713E+0
5.540713E+0
5.633065E+0
5.848551E+0
6.125606E+0
6.402659E+0
6.587362E+0
6.710498E+0
6.802849E+0
6.925984E+0
6.956768E+0
6.987551E+0
7.018335E+0
7.141471E+0
7.356957E+0
7.634011E+0
7.941850E+0
8.280471E+0
8.619093E+0
8.926930E+0
9.234769E+0
9.542606E+0
9.819660E+0
1.006593E+1
1.015828E+1
1.009671E+1
9.912012E+0
9.634957E+0
9.327120E+0
9.080850E+0
8.896147E+0
8.896147E+0
8.988499E+0
9.142417E+0
9.388687E+0
9.604174E+0
9.788877E+0
9.881228E+0
9.912012E+0
9.881228E+0
9.727309E+0
9.450255E+0
9.111633E+0
8.742229E+0
8.403606E+0
8.188120E+0
8.095768E+0
8.126552E+0
8.280471E+0
8.588308E+0
9.050065E+0
9.604174E+0
1.021985E+1
1.077396E+1
1.123572E+1
1.160512E+1
1.178982E+1
1.182061E+1
1.166669E+1
1.142042E+1
1.114336E+1
1.092788E+1
1.080474E+1
1.086631E+1
1.108180E+1
1.148199E+1
1.191296E+1
1.222080E+1
1.237472E+1
1.234393E+1
1.209766E+1
1.163590E+1
1.098945E+1
1.018907E+1
9.327120E+0
8.495957E+0
7.757146E+0
7.203038E+0
6.772064E+0
6.464227E+0
6.341092E+0
6.371876E+0
6.525795E+0
6.741281E+0
7.049119E+0
7.356957E+0
7.664795E+0
8.003416E+0
8.311255E+0
8.619093E+0
8.896147E+0
9.203985E+0
9.604174E+0
1.012750E+1
1.068161E+1
1.126650E+1
1.185139E+1
1.237472E+1
1.274412E+1
1.299039E+1
1.311353E+1
1.302118E+1
1.268255E+1
1.212845E+1
1.154355E+1
1.095866E+1
1.046612E+1
9.973579E+0
9.573390E+0
9.327120E+0
9.357904E+0
9.573390E+0
9.881228E+0
1.025063E+1
1.058926E+1
1.092788E+1
1.126650E+1
1.157434E+1
1.178982E+1
1.191296E+1
1.194374E+1
1.185139E+1
1.163590E+1
1.135885E+1
1.117415E+1
1.108180E+1
1.105101E+1
1.092788E+1
1.077396E+1
1.065082E+1
1.062004E+1
1.062004E+1
1.058926E+1
1.052769E+1
1.043534E+1
1.037377E+1
1.034299E+1
1.034299E+1
1.028142E+1
1.031220E+1
1.040455E+1
1.055847E+1
1.071239E+1
1.080474E+1
1.086631E+1
1.095866E+1
1.105101E+1
1.111258E+1
1.111258E+1
1.102023E+1
1.089709E+1
1.071239E+1
1.052769E+1
1.031220E+1
1.009671E+1
9.942796E+0
9.912012E+0
1.006593E+1
1.034299E+1
1.071239E+1
1.111258E+1
1.148199E+1
1.175904E+1
1.191296E+1
1.194374E+1
1.185139E+1
1.169747E+1
1.151277E+1
1.135885E+1
1.129728E+1
1.126650E+1
1.132807E+1
1.138963E+1
1.151277E+1
1.163590E+1
1.169747E+1
1.169747E+1
1.154355E+1
1.126650E+1
1.089709E+1
1.052769E+1
1.015828E+1
9.758093E+0
9.357904E+0
8.957714E+0
8.619093E+0
8.372822E+0
8.218904E+0
8.188120E+0
8.249686E+0
8.403606E+0
8.619093E+0
8.957714E+0
9.357904E+0
9.819660E+0
1.025063E+1
1.065082E+1
1.095866E+1
1.117415E+1
1.129728E+1
1.132807E+1
1.129728E+1
1.117415E+1
1.089709E+1
1.052769E+1
1.012750E+1
9.727309E+0
9.265552E+0
8.742229E+0
8.218904E+0
7.757146E+0
7.387741E+0
7.172255E+0
6.987551E+0
6.925984E+0
6.925984E+0
7.018335E+0
7.203038E+0
7.480093E+0
7.757146E+0
8.034200E+0
8.280471E+0
8.495957E+0
8.649877E+0
8.803795E+0
8.988499E+0
9.173201E+0
9.296335E+0
9.327120E+0
9.296335E+0
9.142417E+0
8.926930E+0
8.619093E+0
8.280471E+0
7.941850E+0
7.634011E+0
7.356957E+0
7.110686E+0
6.895201E+0
6.772064E+0
6.648930E+0
6.587362E+0
6.525795E+0
6.464227E+0
6.341092E+0
6.187173E+0
6.125606E+0
6.064038E+0
5.971686E+0
5.848551E+0
5.725416E+0
5.633065E+0
5.509929E+0
5.386794E+0
5.202092E+0
4.955821E+0
4.617200E+0
4.217011E+0
3.786037E+0
3.324280E+0
2.862523E+0
2.523902E+0
2.400766E+0
2.493118E+0
2.677821E+0
2.893307E+0
3.139577E+0
3.385848E+0
3.570550E+0
3.724470E+0
3.847605E+0
3.909172E+0
3.847605E+0
3.662902E+0
3.293497E+0
2.831739E+0
2.308415E+0
1.785091E+0
1.384901E+0
1.200199E+0
1.230982E+0
1.384901E+0
1.661956E+0
2.000577E+0
2.339199E+0
2.739388E+0
3.108793E+0
3.447415E+0
3.601335E+0
3.570550E+0
3.385848E+0
3.108793E+0
2.708604E+0
2.185280E+0
1.600388E+0
9.847120E-1
3.998200E-1
-2.466397E-1
-8.930994E-1
-1.416424E+0
-1.631910E+0
-1.477992E+0
-9.238832E-1
-1.235046E-1
7.076579E-1
1.446469E+0
1.969793E+0
2.339199E+0
2.277631E+0
1.569604E+0
1.227658E-1
-1.755046E+0
-3.755992E+0
-5.818506E+0
-7.757886E+0
-9.297074E+0
-1.018981E+1
-1.043608E+1
-1.006667E+1
-9.327859E+0
-8.342777E+0
-7.234561E+0
-6.064776E+0
-4.802641E+0
-3.294235E+0
-1.477992E+0
6.460903E-1
2.708604E+0
4.309362E+0
5.078957E+0
4.894253E+0
4.032307E+0
2.862523E+0
1.723523E+0
5.845227E-1
-5.852615E-1
-1.970532E+0
-3.632857E+0
-5.664588E+0
-8.004155E+0
-1.037451E+1
-1.256016E+1
-1.431483E+1
-1.554619E+1
-1.600794E+1
-1.533070E+1
-1.342210E+1
-1.022059E+1
-5.695371E+0
1.227658E-1
6.833633E+0
1.372920E+1
2.010145E+1
2.524234E+1
2.865934E+1
3.019853E+1
3.004461E+1
2.844386E+1
2.536548E+1
2.080948E+1
1.496055E+1
7.941850E+0
3.041434E-2
-8.589047E+0
-1.760870E+1
-2.653600E+1
-3.481684E+1
-4.177398E+1
-4.697644E+1
-5.008560E+1
-5.082441E+1
-4.919287E+1
-4.543725E+1
-4.005008E+1
-3.349314E+1
-2.610503E+1
-1.825516E+1
-1.043608E+1
-2.955614E+0
4.186226E+0
1.098945E+1
1.689993E+1
2.120966E+1
2.361080E+1
2.431883E+1
2.376472E+1
2.250258E+1
2.099418E+1
1.927029E+1
1.705385E+1
1.428331E+1
1.126650E+1
8.372822E+0
5.540713E+0
2.462334E+0
-1.077802E+0
-5.141263E+0
-9.666480E+0
-1.440719E+1
-1.893240E+1
-2.287273E+1
-2.613581E+1
-2.887557E+1
-3.115357E+1
-3.284668E+1
-3.361627E+1
-3.303138E+1
-3.081495E+1
-2.709011E+1
-2.231862E+1
-1.736243E+1
-1.314505E+1
-1.009745E+1
-8.158074E+0
-7.142210E+0
-6.988290E+0
-7.511615E+0
-8.681399E+0
-1.077470E+1
-1.376073E+1
-1.699302E+1
-1.979435E+1
-2.167216E+1
-2.228784E+1
-2.117962E+1
-1.791654E+1
-1.252937E+1
-5.541452E+0
2.062145E+0
8.988499E+0
1.428331E+1
1.730012E+1
1.779266E+1
1.576093E+1
1.129728E+1
4.217011E+0
-5.603020E+0
-1.770105E+1
-3.103043E+1
-4.439060E+1
-5.688882E+1
-6.760157E+1
-7.551301E+1
-7.960725E+1
-7.929942E+1
-7.397382E+1
-6.356890E+1
-4.900817E+1
-3.207708E+1
-1.453032E+1
2.677821E+0
1.856226E+1
3.183007E+1
4.103443E+1
4.525180E+1
4.432829E+1
3.838702E+1
2.761269E+1
1.249785E+1
-6.033993E+0
-2.638208E+1
-4.611449E+1
-6.258382E+1
-7.348129E+1
-7.742161E+1
-7.412774E+1
-6.424615E+1
-4.919287E+1
-3.081495E+1
-1.132881E+1
7.079903E+0
2.277964E+1
3.441591E+1
4.072659E+1
4.112678E+1
3.601667E+1
2.659683E+1
1.428331E+1
5.537390E-1
-1.329897E+1
-2.598189E+1
-3.598662E+1
-4.192790E+1
-4.285141E+1
-3.866481E+1
-3.001457E+1
-1.828594E+1
-5.325966E+0
6.802849E+0
1.634582E+1
2.197926E+1
2.268729E+1
1.803893E+1
8.218904E+0
-5.880074E+0
-2.278038E+1
-4.054263E+1
-5.713509E+1
-7.092622E+1
-8.083860E+1
-8.591794E+1
-8.511755E+1
-7.788336E+1
-6.476947E+1
-4.780760E+1
-2.946046E+1
-1.212918E+1
2.277631E+0
1.255942E+1
1.794658E+1
1.785423E+1
1.215923E+1
1.723523E+0
-1.188291E+1
-2.705932E+1
-4.235887E+1
-5.636549E+1
-6.760157E+1
-7.486655E+1
-7.732925E+1
-7.449715E+1
-6.630866E+1
-5.325633E+1
-3.678700E+1
-1.890162E+1
-1.570343E+0
1.394469E+1
2.671996E+1
3.567805E+1
3.955681E+1
3.770978E+1
3.099891E+1
2.111731E+1
9.912012E+0
-1.200937E+0
-1.111332E+1
-1.914789E+1
-2.481211E+1
-2.770578E+1
-2.767500E+1
-2.478132E+1
-1.942494E+1
-1.240624E+1
-5.295182E+0
-3.694296E-4
1.908226E+0
-2.774235E-1
-6.311047E+0
-1.529991E+1
-2.613581E+1
-3.755660E+1
-4.814622E+1
-5.615001E+1
-5.975171E+1
-5.784312E+1
-5.063971E+1
-3.900343E+1
-2.382703E+1
-6.064776E+0
1.302118E+1
3.164537E+1
4.759137E+1
5.858119E+1
6.310640E+1
6.079762E+1
5.208581E+1
3.786370E+1
1.923950E+1
-2.586208E+0
-2.582797E+1
-4.836171E+1
-6.760157E+1
-8.136193E+1
-8.862690E+1
-8.958120E+1
-8.527147E+1
-7.674436E+1
-6.495417E+1
-5.122460E+1
-3.737190E+1
-2.530465E+1
-1.650048E+1
-1.154429E+1
-1.025137E+1
-1.222154E+1
-1.690067E+1
-2.324213E+1
-2.970673E+1
-3.450900E+1
-3.650995E+1
-3.546330E+1
-3.164611E+1
-2.552013E+1
-1.748556E+1
-8.465913E+0
2.151172E-1
7.203038E+0
1.188217E+1
1.400626E+1
1.345215E+1
1.012750E+1
4.155443E+0
-3.755992E+0
-1.256016E+1
-2.108727E+1
-2.825989E+1
-3.361627E+1
-3.706406E+1
-3.851090E+1
-3.764895E+1
-3.429352E+1
-2.872165E+1
-2.179530E+1
-1.465346E+1
-8.435128E+0
-3.817560E+0
-8.315318E-1
3.998200E-1
-3.697749E-1
-3.509722E+0
-8.835318E+0
-1.566932E+1
-2.339605E+1
-3.164611E+1
-4.001930E+1
-4.771525E+1
-5.331790E+1
-5.534963E+1
-5.301006E+1
-4.636076E+1
-3.601741E+1
-2.287273E+1
-8.158074E+0
6.679713E+0
2.013223E+1
3.121440E+1
3.915661E+1
4.318929E+1
4.272754E+1
3.783291E+1
2.915188E+1
1.779266E+1
5.109740E+0
-7.603966E+0
-1.920946E+1
-2.878322E+1
-3.577114E+1
-4.001930E+1
-4.165084E+1
-4.060420E+1
-3.706406E+1
-3.161532E+1
-2.493524E+1
-1.770105E+1
-1.052843E+1
-4.186966E+0
5.845227E-1
3.293497E+0
3.724470E+0
1.661956E+0
-2.801695E+0
-9.020021E+0
-1.597716E+1
-2.284194E+1
-2.902949E+1
-3.398568E+1
-3.694092E+1
-3.721798E+1
-3.487841E+1
-3.075338E+1
-2.588954E+1
-2.093335E+1
-1.628500E+1
-1.231389E+1
-9.604913E+0
-8.650615E+0
-9.604913E+0
-1.209840E+1
-1.548462E+1
-1.905554E+1
-2.207235E+1
-2.382703E+1
-2.391938E+1
-2.247254E+1
-1.976357E+1
-1.603873E+1
-1.160586E+1
-7.172993E+0
-3.478938E+0
-9.546670E-1
9.198189E-2
-4.005587E-1
-2.493856E+0
-6.126344E+0
-1.095940E+1
-1.665440E+1
-2.262646E+1
-2.835224E+1
-3.312373E+1
-3.617133E+1
-3.663308E+1
-3.404725E+1
-2.872165E+1
-2.127197E+1
-1.259094E+1
-3.725208E+0
4.340146E+0
1.089709E+1
1.536074E+1
1.726934E+1
1.637661E+1
1.289804E+1
7.449308E+0
6.460903E-1
-6.926723E+0
-1.456110E+1
-2.139511E+1
-2.659757E+1
-2.946046E+1
-2.942968E+1
-2.641287E+1
-2.102570E+1
-1.434562E+1
-7.665534E+0
-2.216803E+0
1.169415E+0
2.092928E+0
3.074685E-1
-4.002263E+0
-1.043608E+1
-1.822438E+1
-2.641287E+1
-3.392411E+1
-3.977303E+1
-4.355944E+1
-4.519098E+1
-4.460609E+1
-4.177398E+1
-3.691014E+1
-3.056868E+1
-2.342683E+1
-1.610029E+1
-9.204723E+0
-3.478938E+0
3.998200E-1
2.185280E+0
1.815875E+0
-5.544777E-1
-4.556371E+0
-9.358643E+0
-1.406856E+1
-1.788575E+1
-2.034846E+1
-2.124119E+1
-2.044081E+1
-1.791654E+1
-1.394543E+1
-9.266291E+0
-4.864209E+0
-1.601127E+0
-3.115320E-2
-4.313425E-1
-2.832479E+0
-7.172993E+0
-1.317583E+1
-2.034846E+1
-2.776735E+1
-3.432430E+1
-3.900343E+1
-4.109673E+1
-4.029635E+1
-3.675622E+1
-3.081495E+1
-2.314978E+1
-1.474581E+1
-6.618885E+0
3.382524E-1
5.386794E+0
8.157336E+0
8.403606E+0
6.279524E+0
2.031361E+0
-3.786776E+0
-1.043608E+1
-1.720851E+1
-2.342683E+1
-2.847538E+1
-3.192316E+1
-3.358549E+1
-3.370863E+1
-3.269276E+1
-3.078416E+1
-2.795206E+1
-2.416565E+1
-1.957886E+1
-1.443797E+1
-8.989237E+0
-3.571290E+0
1.508037E+0
5.879335E+0
9.173201E+0
1.108180E+1
1.145120E+1
1.028142E+1
7.787930E+0
4.247794E+0
9.198189E-2
-4.094614E+0
-7.850236E+0
-1.095940E+1
-1.329897E+1
-1.483816E+1
-1.560775E+1
-1.585402E+1
-1.597716E+1
-1.643891E+1
-1.763948E+1
-1.982513E+1
-2.281116E+1
-2.622816E+1
-2.964516E+1
-3.269276E+1
-3.484762E+1
-3.564800E+1
-3.472449E+1
-3.195395E+1
-2.739795E+1
-2.136432E+1
-1.437640E+1
-6.865155E+0
7.076579E-1
7.880281E+0
1.425253E+1
1.942420E+1
2.296434E+1
2.453431E+1
2.407256E+1
2.170221E+1
1.757718E+1
1.200531E+1
5.356010E+0
-1.878181E+0
-9.020021E+0
-1.536148E+1
-2.037924E+1
-2.373467E+1
-2.524308E+1
-2.493524E+1
-2.299586E+1
-1.973278E+1
-1.557697E+1
-1.108254E+1
-6.988290E+0
-3.817560E+0
-1.878181E+0
-1.447208E+0
-2.370721E+0
-4.033046E+0
-5.756939E+0
-7.357696E+0
-8.958453E+0
-1.040529E+1
-1.117489E+1
-1.077470E+1
-9.297074E+0
-7.203777E+0
-4.925777E+0
-2.832479E+0
-1.016235E+0
4.613875E-1
1.785091E+0
3.047226E+0
4.370929E+0
5.756200E+0
7.203038E+0
8.619093E+0
9.881228E+0
1.080474E+1
1.138963E+1
1.178982E+1
1.222080E+1
1.283647E+1
1.357528E+1
1.437566E+1
1.508369E+1
1.542231E+1
1.520683E+1
1.422174E+1
1.243628E+1
9.819660E+0
6.402659E+0
2.339199E+0
-2.278370E+0
-7.234561E+0
-1.225232E+1
-1.702381E+1
-2.121040E+1
-2.453505E+1
-2.668992E+1
-2.739795E+1
-2.647443E+1
-2.382703E+1
-1.960965E+1
-1.422248E+1
-8.311994E+0
-2.463073E+0
2.770172E+0
6.895201E+0
9.450255E+0
1.031220E+1
9.573390E+0
7.664795E+0
5.109740E+0
2.400766E+0
-1.850722E-1
-2.493856E+0
-4.402452E+0
-5.849290E+0
-6.834372E+0
-7.388480E+0
-7.511615E+0
-7.265345E+0
-6.711236E+0
-5.972426E+0
-5.172047E+0
-4.556371E+0
-4.248533E+0
-4.340884E+0
-4.771857E+0
-5.633804E+0
-6.926723E+0
-8.496696E+0
-1.012824E+1
-1.154429E+1
-1.256016E+1
-1.283721E+1
-1.215997E+1
-1.062078E+1
-8.435128E+0
-6.033993E+0
-3.694425E+0
-1.724262E+0
-1.850722E-1
7.692255E-1
1.077063E+0
6.460903E-1
-4.929100E-1
-2.186019E+0
-4.033046E+0
-5.603020E+0
-6.649669E+0
-7.080642E+0
-6.865155E+0
-6.033993E+0
-4.648722E+0
-2.832479E+0
-7.083966E-1
1.538820E+0
3.632118E+0
5.294443E+0
6.217957E+0
6.187173E+0
5.202092E+0
3.416632E+0
1.200199E+0
-1.139370E+0
-3.294235E+0
-5.018127E+0
-6.126344E+0
-6.464966E+0
-6.033993E+0
-4.894992E+0
-3.201884E+0
-1.047018E+0
1.384901E+0
3.939956E+0
6.371876E+0
8.434390E+0
9.942796E+0
1.074318E+1
1.092788E+1
1.037377E+1
9.111633E+0
7.233822E+0
4.955821E+0
2.554685E+0
3.074685E-1
-1.570343E+0
-2.894046E+0
-3.478938E+0
-3.263452E+0
-2.247586E+0
-5.544777E-1
1.661956E+0
4.186226E+0
6.587362E+0
8.465174E+0
9.665742E+0
1.031220E+1
1.055847E+1
1.046612E+1
1.006593E+1
9.419472E+0
8.711444E+0
7.941850E+0
7.233822E+0
6.525795E+0
5.756200E+0
4.801902E+0
3.693686E+0
2.585469E+0
1.538820E+0
5.845227E-1
-2.158560E-1
-7.699642E-1
-1.016235E+0
-8.315318E-1
-1.235046E-1
1.169415E+0
3.047226E+0
5.356010E+0
7.787930E+0
1.012750E+1
1.237472E+1
1.446801E+1
1.622269E+1
1.745404E+1
1.810050E+1
1.819285E+1
1.785423E+1
1.720777E+1
1.628426E+1
1.529918E+1
1.434488E+1
1.348293E+1
1.271334E+1
1.206688E+1
1.160512E+1
1.132807E+1
1.126650E+1
1.135885E+1
1.142042E+1
1.132807E+1
1.086631E+1
1.003515E+1
8.834579E+0
7.264606E+0
5.325227E+0
3.170361E+0
1.015496E+0
-9.854507E-1
-2.770911E+0
-4.279316E+0
-5.325966E+0
-5.756939E+0
-5.479885E+0
-4.433236E+0
-2.832479E+0
-9.854507E-1
1.046280E+0
3.324280E+0
5.756200E+0
8.034200E+0
9.819660E+0
1.108180E+1
1.188217E+1
1.219001E+1
1.206688E+1
1.151277E+1
1.058926E+1
9.419472E+0
8.034200E+0
6.495011E+0
4.771118E+0
2.954875E+0
1.261766E+0
-2.466397E-1
-1.508775E+0
-2.524640E+0
-3.201884E+0
-3.325019E+0
-2.955614E+0
-2.278370E+0
-1.447208E+0
-4.313425E-1
8.000091E-1
2.092928E+0
3.262713E+0
4.186226E+0
5.017388E+0
5.910119E+0
6.864416E+0
7.572443E+0
7.726363E+0
7.295389E+0
6.402659E+0
5.263659E+0
3.878388E+0
2.246848E+0
4.306037E-1
-1.324073E+0
-2.894046E+0
-4.217749E+0
-5.202830E+0
-5.818506E+0
-6.003209E+0
-5.880074E+0
-5.541452E+0
-4.956560E+0
-4.033046E+0
-2.832479E+0
-1.477992E+0
-3.082073E-1
5.537390E-1
9.231445E-1
8.615767E-1
4.613875E-1
-2.774235E-1
-1.477992E+0
-3.047965E+0
-4.741074E+0
-6.157128E+0
-7.172993E+0
-7.757886E+0
-7.911804E+0
-7.665534E+0
-6.988290E+0
-6.064776E+0
-5.018127E+0
-4.033046E+0
-3.017181E+0
-2.001316E+0
-1.108586E+0
-6.160453E-1
-7.699642E-1
-1.570343E+0
-2.924830E+0
-4.648722E+0
-6.711236E+0
-9.050804E+0
-1.142116E+1
-1.348367E+1
-1.505364E+1
-1.597716E+1
-1.619264E+1
-1.570010E+1
-1.453032E+1
-1.259094E+1
-9.943535E+0
-6.772804E+0
-3.540506E+0
-5.236939E-1
2.062145E+0
4.124659E+0
5.602281E+0
6.402659E+0
6.433443E+0
5.448362E+0
3.478199E+0
6.768740E-1
-2.709343E+0
-6.434183E+0
-1.031294E+1
-1.422248E+1
-1.810124E+1
-2.179530E+1
-2.511994E+1
-2.767500E+1
-2.930654E+1
-3.004535E+1
-3.010692E+1
-2.970673E+1
-2.896792E+1
-2.789049E+1
-2.632051E+1
-2.435035E+1
-2.198000E+1
-1.936338E+1
-1.668518E+1
-1.406856E+1
-1.154429E+1
-9.204723E+0
-7.111425E+0
-5.356750E+0
-3.909911E+0
-2.801695E+0
-2.124451E+0
-2.001316E+0
-2.586208E+0
-4.002263E+0
-6.311047E+0
-9.327859E+0
-1.283721E+1
-1.656205E+1
-2.025611E+1
-2.373467E+1
-2.675149E+1
-2.899870E+1
-3.038397E+1
-3.096887E+1
-3.087651E+1
-3.023006E+1
-2.899870E+1
-2.733638E+1
-2.561248E+1
-2.419643E+1
-2.318057E+1
-2.238019E+1
-2.167216E+1
-2.096413E+1
-2.037924E+1
-1.997905E+1
-1.979435E+1
-1.970200E+1
-1.954808E+1
-1.924024E+1
-1.880927E+1
-1.837829E+1
-1.791654E+1
-1.733164E+1
-1.671597E+1
-1.625421E+1
-1.616186E+1
-1.659283E+1
-1.745478E+1
-1.865535E+1
-2.000983E+1
-2.148746E+1
-2.302665E+1
-2.447348E+1
-2.573562E+1
-2.668992E+1
-2.721324E+1
-2.733638E+1
-2.702854E+1
-2.632051E+1
-2.527387E+1
-2.398094E+1
-2.265724E+1
-2.136432E+1
-2.013297E+1
-1.914789E+1
-1.847064E+1
-1.816281E+1
-1.819359E+1
-1.859378E+1
-1.936338E+1
-2.050238E+1
-2.185686E+1
-2.321135E+1
-2.431957E+1
-2.502759E+1
-2.524308E+1
-2.505838E+1
-2.453505E+1
-2.379624E+1
-2.293429E+1
-2.185686E+1
-2.059473E+1
-1.924024E+1
-1.800889E+1
-1.699302E+1
-1.619264E+1
-1.560775E+1
-1.533070E+1
-1.533070E+1
-1.554619E+1
-1.600794E+1
-1.680832E+1
-1.797810E+1
-1.957886E+1
-2.154903E+1
-2.382703E+1
-2.638208E+1
-2.912184E+1
-3.201551E+1
-3.487841E+1
-3.749503E+1
-3.968068E+1
-4.140457E+1
-4.260514E+1
-4.337473E+1
-4.368257E+1
-4.346709E+1
-4.278984E+1
-4.168163E+1
-4.020400E+1
-3.854168E+1
-3.681779E+1
-3.506311E+1
-3.327765E+1
-3.158454E+1
-3.013770E+1
-2.906027E+1
-2.835224E+1
-2.795206E+1
-2.779813E+1
-2.789049E+1
-2.819832E+1
-2.862930E+1
-2.918341E+1
-2.979908E+1
-3.041476E+1
-3.099965E+1
-3.152297E+1
-3.204630E+1
-3.260040E+1
-3.333922E+1
-3.426273E+1
-3.537095E+1
-3.663308E+1
-3.795678E+1
-3.924971E+1
-4.045028E+1
-4.168163E+1
-4.294376E+1
-4.420590E+1
-4.528333E+1
-4.599136E+1
-4.620684E+1
-4.602214E+1
-4.546803E+1
-4.463687E+1
-4.368257E+1
-4.272827E+1
-4.186633E+1
-4.106595E+1
-4.032714E+1
-3.980381E+1
-3.958833E+1
-3.977303E+1
-4.032714E+1
-4.109673E+1
-4.186633E+1
-4.248201E+1
-4.291298E+1
-4.319003E+1
-4.346709E+1
-4.386728E+1
-4.423668E+1
-4.439060E+1
-4.439060E+1
-4.439060E+1
-4.442138E+1
-4.435981E+1
-4.417511E+1
-4.386728E+1
-4.346709E+1
-4.303611E+1
-4.260514E+1
-4.205103E+1
-4.140457E+1
-4.066576E+1
-3.986538E+1
-3.894186E+1
-3.789522E+1
-3.691014E+1
-3.614055E+1
-3.577114E+1
-3.586349E+1
-3.635603E+1
-3.718719E+1
-3.841855E+1
-3.983460E+1
-4.103516E+1
-4.183555E+1
-4.226652E+1
-4.238965E+1
-4.220495E+1
-4.152771E+1
-4.032714E+1
-3.866481E+1
-3.650995E+1
-3.410881E+1
-3.164611E+1
-2.949124E+1
-2.801362E+1
-2.749030E+1
-2.789049E+1
-2.887557E+1
-3.019927E+1
-3.167689E+1
-3.330843E+1
-3.487841E+1
-3.635603E+1
-3.755660E+1
-3.835698E+1
-3.866481E+1
-3.848011E+1
-3.798757E+1
-3.727954E+1
-3.644838E+1
-3.570957E+1
-3.524781E+1
-3.521703E+1
-3.583270E+1
-3.703327E+1
-3.863403E+1
-4.032714E+1
-4.205103E+1
-4.371336E+1
-4.528333E+1
-4.676095E+1
-4.811544E+1
-4.919287E+1
-4.974698E+1
-4.974698E+1
-4.900817E+1
-4.759211E+1
-4.574508E+1
-4.371336E+1
-4.158928E+1
-3.937284E+1
-3.724876E+1
-3.549408E+1
-3.426273E+1
-3.358549E+1
-3.346235E+1
-3.380098E+1
-3.472449E+1
-3.620211E+1
-3.801835E+1
-3.989616E+1
-4.168163E+1
-4.340552E+1
-4.491393E+1
-4.611449E+1
-4.697644E+1
-4.743819E+1
-4.749976E+1
-4.719192E+1
-4.663782E+1
-4.605293E+1
-4.559117E+1
-4.546803E+1
-4.577587E+1
-4.645311E+1
-4.740741E+1
-4.863876E+1
-5.002404E+1
-5.131695E+1
-5.233282E+1
-5.285614E+1
-5.288693E+1
-5.239439E+1
-5.140931E+1
-5.005482E+1
-4.845406E+1
-4.669938E+1
-4.488314E+1
-4.319003E+1
-4.174319E+1
-4.060420E+1
-3.974225E+1
-3.928049E+1
-3.928049E+1
-3.974225E+1
-4.045028E+1
-4.106595E+1
-4.143536E+1
-4.189711E+1
-4.288220E+1
-4.392884E+1
-4.392884E+1
-4.266671E+1
-4.128144E+1
-4.078890E+1
-4.137379E+1
-4.223573E+1
-4.269749E+1
-4.294376E+1
-4.359022E+1
-4.479079E+1
-4.629919E+1
-4.768446E+1
-4.879268E+1
-4.968541E+1
-5.057814E+1
-5.147087E+1
-5.224046E+1
-5.279458E+1
-5.291771E+1
-5.245596E+1
-5.128617E+1
-4.946993E+1
-4.728428E+1
-4.519098E+1
-4.359022E+1
-4.272827E+1
-4.260514E+1
-4.306690E+1
-4.392884E+1
-4.506784E+1
-4.639154E+1
-4.774603E+1
-4.910052E+1
-5.033187E+1
-5.137852E+1
-5.208655E+1
-5.260987E+1
-5.319476E+1
-5.396436E+1
-5.476474E+1
-5.538041E+1
-5.562668E+1
-5.559590E+1
-5.534963E+1
-5.510336E+1
-5.476474E+1
-5.421063E+1
-5.356417E+1
-5.307163E+1
-5.276379E+1
-5.242517E+1
-5.193263E+1
-5.131695E+1
-5.054736E+1
-4.943914E+1
-4.796152E+1
-4.614528E+1
-4.411354E+1
-4.217417E+1
-4.060420E+1
-3.958833E+1
-3.900343E+1
-3.863403E+1
-3.863403E+1
-3.915736E+1
-4.023479E+1
-4.168163E+1
-4.331316E+1
-4.488314E+1
-4.626841E+1
-4.740741E+1
-4.833093E+1
-4.888503E+1
-4.897739E+1
-4.854641E+1
-4.780760E+1
-4.706879E+1
-4.660703E+1
-4.632998E+1
-4.599136E+1
-4.559117E+1
-4.540646E+1
-4.556038E+1
-4.589901E+1
-4.614528E+1
-4.611449E+1
-4.580665E+1
-4.531411E+1
-4.476000E+1
-4.429825E+1
-4.408276E+1
-4.395963E+1
-4.383649E+1
-4.371336E+1
-4.355944E+1
-4.359022E+1
-4.386728E+1
-4.448295E+1
-4.525254E+1
-4.617606E+1
-4.716114E+1
-4.805387E+1
-4.848484E+1
-4.848484E+1
-4.826936E+1
-4.817701E+1
-4.820779E+1
-4.820779E+1
-4.802309E+1
-4.774603E+1
-4.756133E+1
-4.762290E+1
-4.799231E+1
-4.876190E+1
-4.993168E+1
-5.153244E+1
-5.337947E+1
-5.510336E+1
-5.648863E+1
-5.747371E+1
-5.808939E+1
-5.833566E+1
-5.839722E+1
-5.845879E+1
-5.858193E+1
-5.867428E+1
-5.864349E+1
-5.867428E+1
-5.892055E+1
-5.941309E+1
-6.002877E+1
-6.082914E+1
-6.190658E+1
-6.326107E+1
-6.464633E+1
-6.581612E+1
-6.661649E+1
-6.701668E+1
-6.704746E+1
-6.683198E+1
-6.633944E+1
-6.550828E+1
-6.415379E+1
-6.227599E+1
-6.005955E+1
-5.781233E+1
-5.578060E+1
-5.405671E+1
-5.270222E+1
-5.187106E+1
-5.171714E+1
-5.220968E+1
-5.316398E+1
-5.439533E+1
-5.571903E+1
-5.713509E+1
-5.858193E+1
-5.984406E+1
-6.073679E+1
-6.116777E+1
-6.104463E+1
-6.045974E+1
-5.972093E+1
-5.922839E+1
-5.913604E+1
-5.925917E+1
-5.928996E+1
-5.907447E+1
-5.879741E+1
-5.876663E+1
-5.895133E+1
-5.932074E+1
-5.990563E+1
-6.070601E+1
-6.181423E+1
-6.301479E+1
-6.412301E+1
-6.498496E+1
-6.556985E+1
-6.597003E+1
-6.600082E+1
-6.553906E+1
-6.458476E+1
-6.332263E+1
-6.196815E+1
-6.079836E+1
-5.993642E+1
-5.935152E+1
-5.892055E+1
-5.870506E+1
-5.873585E+1
-5.910525E+1
-5.978250E+1
-6.079836E+1
-6.202971E+1
-6.344577E+1
-6.504652E+1
-6.677042E+1
-6.849431E+1
-7.000272E+1
-7.111092E+1
-7.175739E+1
-7.194209E+1
-7.160347E+1
-7.086466E+1
-6.978722E+1
-6.843274E+1
-6.695512E+1
-6.560063E+1
-6.440006E+1
-6.329185E+1
-6.233755E+1
-6.178344E+1
-6.187579E+1
-6.261461E+1
-6.387674E+1
-6.541592E+1
-6.689356E+1
-6.800176E+1
-6.864822E+1
-6.870979E+1
-6.797098E+1
-6.652415E+1
-6.449241E+1
-6.218363E+1
-6.002877E+1
-5.839722E+1
-5.735057E+1
-5.676568E+1
-5.648863E+1
-5.658098E+1
-5.713509E+1
-5.818174E+1
-5.953622E+1
-6.104463E+1
-6.258382E+1
-6.399987E+1
-6.532358E+1
-6.667806E+1
-6.812490E+1
-6.951017E+1
-7.052603E+1
-7.117250E+1
-7.148033E+1
-7.132641E+1
-7.077231E+1
-6.997192E+1
-6.904842E+1
-6.821725E+1
-6.781706E+1
-6.800176E+1
-6.874058E+1
-6.981801E+1
-7.114171E+1
-7.268090E+1
-7.425087E+1
-7.566693E+1
-7.680593E+1
-7.769865E+1
-7.828355E+1
-7.849904E+1
-7.819120E+1
-7.729847E+1
-7.579006E+1
-7.391225E+1
-7.200365E+1
-7.024899E+1
-6.861744E+1
-6.707826E+1
-6.572376E+1
-6.480026E+1
-6.443085E+1
-6.464633E+1
-6.544671E+1
-6.670885E+1
-6.827882E+1
-6.994114E+1
-7.169582E+1
-7.354285E+1
-7.529752E+1
-7.668279E+1
-7.751395E+1
-7.779102E+1
-7.748317E+1
-7.655965E+1
-7.502047E+1
-7.289639E+1
-7.031055E+1
-6.735531E+1
-6.424615E+1
-6.126012E+1
-5.858193E+1
-5.639628E+1
-5.479552E+1
-5.384123E+1
-5.347182E+1
-5.365652E+1
-5.427219E+1
-5.525728E+1
-5.648863E+1
-5.784312E+1
-5.919761E+1
-6.042896E+1
-6.138325E+1
-6.206049E+1
-6.242990E+1
-6.236834E+1
-6.175266E+1
-6.064444E+1
-5.938231E+1
-5.815096E+1
-5.707352E+1
-5.642706E+1
-5.642706E+1
-5.716587E+1
-5.864349E+1
-6.079836E+1
-6.329185E+1
-6.563141E+1
-6.747844E+1
-6.889449E+1
-7.009506E+1
-7.086466E+1
-7.064917E+1
-6.917155E+1
-6.698590E+1
-6.476947E+1
-6.286087E+1
-6.116777E+1
-5.947466E+1
-5.753528E+1
-5.534963E+1
-5.310241E+1
-5.079363E+1
-4.851563E+1
-4.642233E+1
-4.485236E+1
-4.405198E+1
-4.392884E+1
-4.439060E+1
-4.534489E+1
-4.676095E+1
-4.866955E+1
-5.088598E+1
-5.301006E+1
-5.476474E+1
-5.596531E+1
-5.664255E+1
-5.679647E+1
-5.645785E+1
-5.565747E+1
-5.442612E+1
-5.304085E+1
-5.168636E+1
-5.051658E+1
-4.971619E+1
-4.925444E+1
-4.903895E+1
-4.894660E+1
-4.900817E+1
-4.931601E+1
-4.971619E+1
-5.002404E+1
-5.020873E+1
-5.023952E+1
-5.011638E+1
-4.971619E+1
-4.894660E+1
-4.786917E+1
-4.645311E+1
-4.469844E+1
-4.263592E+1
-4.048106E+1
-3.854168E+1
-3.706406E+1
-3.617133E+1
-3.586349E+1
-3.632525E+1
-3.767973E+1
-3.986538E+1
-4.254357E+1
-4.525254E+1
-4.765368E+1
-4.968541E+1
-5.131695E+1
-5.245596E+1
-5.301006E+1
-5.297928E+1
-5.239439E+1
-5.131695E+1
-4.974698E+1
-4.783838E+1
-4.571430E+1
-4.343630E+1
-4.109673E+1
-3.881873E+1
-3.681779E+1
-3.521703E+1
-3.423195E+1
-3.395489E+1
-3.441665E+1
-3.555565E+1
-3.734111E+1
-3.961911E+1
-4.217417E+1
-4.469844E+1
-4.691487E+1
-4.857720E+1
-4.959306E+1
-4.990090E+1
-4.946993E+1
-4.851563E+1
-4.734584E+1
-4.614528E+1
-4.516019E+1
-4.457530E+1
-4.448295E+1
-4.482157E+1
-4.546803E+1
-4.629919E+1
-4.709957E+1
-4.768446E+1
-4.786917E+1
-4.762290E+1
-4.691487E+1
-4.583744E+1
-4.454452E+1
-4.319003E+1
-4.202025E+1
-4.097360E+1
-3.998851E+1
-3.906500E+1
-3.826462E+1
-3.764895E+1
-3.727954E+1
-3.718719E+1
-3.724876E+1
-3.752581E+1
-3.804914E+1
-3.872638E+1
-3.946519E+1
-4.023479E+1
-4.109673E+1
-4.198946E+1
-4.294376E+1
-4.383649E+1
-4.466765E+1
-4.528333E+1
-4.565274E+1
-4.583744E+1
-4.592979E+1
-4.605293E+1
-4.620684E+1
-4.639154E+1
-4.648390E+1
-4.639154E+1
-4.605293E+1
-4.546803E+1
-4.463687E+1
-4.359022E+1
-4.242044E+1
-4.118909E+1
-3.992695E+1
-3.872638E+1
-3.752581E+1
-3.641760E+1
-3.555565E+1
-3.497076E+1
-3.460135E+1
-3.441665E+1
-3.438587E+1
-3.457057E+1
-3.500154E+1
-3.561722E+1
-3.632525E+1
-3.718719E+1
-3.823384E+1
-3.952676E+1
-4.103516E+1
-4.269749E+1
-4.432903E+1
-4.574508E+1
-4.685330E+1
-4.759211E+1
-4.799231E+1
-4.805387E+1
-4.771525E+1
-4.703801E+1
-4.617606E+1
-4.537568E+1
-4.469844E+1
-4.423668E+1
-4.395963E+1
-4.386728E+1
-4.386728E+1
-4.377492E+1
-4.349787E+1
-4.297455E+1
-4.220495E+1
-4.125065E+1
-4.005008E+1
-3.869560E+1
-3.740268E+1
-3.644838E+1
-3.583270E+1
-3.549408E+1
-3.534016E+1
-3.524781E+1
-3.515546E+1
-3.500154E+1
-3.481684E+1
-3.453978E+1
-3.435508E+1
-3.444743E+1
-3.506311E+1
-3.607898E+1
-3.749503E+1
-3.918814E+1
-4.109673E+1
-4.297455E+1
-4.448295E+1
-4.552960E+1
-4.620684E+1
-4.651468E+1
-4.632998E+1
-4.552960E+1
-4.411354E+1
-4.242044E+1
-4.072733E+1
-3.921892E+1
-3.771052E+1
-3.623290E+1
-3.512468E+1
-3.450900E+1
-3.420116E+1
-3.398568E+1
-3.386254E+1
-3.401646E+1
-3.447822E+1
-3.530938E+1
-3.650995E+1
-3.792600E+1
-3.921892E+1
-4.023479E+1
-4.088125E+1
-4.118909E+1
-4.100438E+1
-4.032714E+1
-3.915736E+1
-3.767973E+1
-3.601741E+1
-3.426273E+1
-3.247727E+1
-3.096887E+1
-2.995300E+1
-2.952203E+1
-2.955281E+1
-3.001457E+1
-3.075338E+1
-3.158454E+1
-3.244649E+1
-3.321608E+1
-3.383176E+1
-3.426273E+1
-3.450900E+1
-3.472449E+1
-3.493997E+1
-3.512468E+1
-3.521703E+1
-3.521703E+1
-3.503233E+1
-3.463214E+1
-3.401646E+1
-3.340078E+1
-3.290825E+1
-3.266197E+1
-3.269276E+1
-3.272354E+1
-3.250805E+1
-3.195395E+1
-3.124592E+1
-3.075338E+1
-3.063024E+1
-3.069181E+1
-3.072260E+1
-3.050711E+1
-2.998378E+1
-2.927576E+1
-2.835224E+1
-2.724403E+1
-2.598189E+1
-2.475054E+1
-2.367311E+1
-2.278038E+1
-2.216470E+1
-2.182608E+1
-2.179530E+1
-2.191843E+1
-2.204157E+1
-2.201078E+1
-2.188765E+1
-2.176451E+1
-2.176451E+1
-2.198000E+1
-2.216470E+1
-2.213392E+1
-2.201078E+1
-2.213392E+1
-2.253411E+1
-2.296508E+1
-2.324213E+1
-2.327292E+1
-2.327292E+1
-2.336527E+1
-2.364232E+1
-2.407330E+1
-2.456584E+1
-2.505838E+1
-2.552013E+1
-2.595111E+1
-2.635130E+1
-2.641287E+1
-2.607424E+1
-2.552013E+1
-2.515073E+1
-2.527387E+1
-2.573562E+1
-2.598189E+1
-2.588954E+1
-2.582797E+1
-2.616659E+1
-2.693619E+1
-2.785970E+1
-2.862930E+1
-2.899870E+1
-2.890635E+1
-2.822911E+1
-2.709011E+1
-2.598189E+1
-2.508916E+1
-2.413486E+1
-2.302665E+1
-2.201078E+1
-2.108727E+1
-1.994827E+1
-1.890162E+1
-1.843986E+1
-1.850143E+1
-1.859378E+1
-1.850143E+1
-1.853221E+1
-1.905554E+1
-2.010219E+1
-2.142589E+1
-2.265724E+1
-2.361154E+1
-2.444270E+1
-2.521230E+1
-2.582797E+1
-2.619738E+1
-2.619738E+1
-2.573562E+1
-2.478132E+1
-2.336527E+1
-2.148746E+1
-1.927103E+1
-1.696224E+1
-1.471502E+1
-1.277564E+1
-1.114410E+1
-9.697265E+0
-8.311994E+0
-6.988290E+0
-5.818506E+0
-4.925777E+0
-4.279316E+0
-3.940695E+0
-3.971479E+0
-4.587154E+0
-5.603020E+0
-6.834372E+0
-8.127291E+0
-9.543345E+0
-1.117489E+1
-1.292956E+1
-1.459189E+1
-1.603873E+1
-1.717773E+1
-1.810124E+1
-1.884005E+1
-1.933259E+1
-1.954808E+1
-1.957886E+1
-1.945573E+1
-1.911711E+1
-1.834751E+1
-1.714694E+1
-1.566932E+1
-1.422248E+1
-1.302191E+1
-1.203683E+1
-1.132881E+1
-1.095940E+1
-1.111332E+1
-1.175978E+1
-1.271408E+1
-1.366837E+1
-1.453032E+1
-1.548462E+1
-1.659283E+1
-1.776262E+1
-1.871692E+1
-1.936338E+1
-1.976357E+1
-1.997905E+1
-2.013297E+1
-2.025611E+1
-2.025611E+1
-2.013297E+1
-1.994827E+1
-1.976357E+1
-1.954808E+1
-1.917867E+1
-1.853221E+1
-1.776262E+1
-1.696224E+1
-1.637735E+1
-1.616186E+1
-1.650048E+1
-1.773183E+1
-1.942494E+1
-1.997905E+1
-1.924024E+1
-1.939416E+1
-2.154903E+1
-2.425800E+1
-2.582797E+1
-2.595111E+1
-2.511994E+1
-2.382703E+1
-2.241097E+1
-2.133354E+1
-2.062551E+1
-1.982513E+1
-1.871692E+1
-1.748556E+1
-1.643891E+1
-1.557697E+1
-1.465346E+1
-1.366837E+1
-1.274486E+1
-1.206762E+1
-1.172899E+1
-1.160586E+1
-1.160586E+1
-1.169821E+1
-1.200605E+1
-1.259094E+1
-1.351446E+1
-1.471502E+1
-1.600794E+1
-1.714694E+1
-1.816281E+1
-1.920946E+1
-2.016375E+1
-2.096413E+1
-2.170294E+1
-2.250332E+1
-2.327292E+1
-2.391938E+1
-2.444270E+1
-2.478132E+1
-2.478132E+1
-2.435035E+1
-2.354997E+1
-2.250332E+1
-2.117962E+1
-1.970200E+1
-1.822438E+1
-1.680832E+1
-1.542305E+1
-1.406856E+1
-1.277564E+1
-1.151351E+1
-1.025137E+1
-9.050804E+0
-8.219643E+0
-7.727101E+0
-7.511615E+0
-7.265345E+0
-7.049858E+0
-7.080642E+0
-7.480831E+0
-8.158074E+0
-8.927670E+0
-9.697265E+0
-1.040529E+1
-1.102097E+1
-1.151351E+1
-1.209840E+1
-1.274486E+1
-1.326819E+1
-1.342210E+1
-1.323740E+1
-1.271408E+1
-1.188291E+1
-1.086705E+1
-1.003589E+1
-9.512562E+0
-9.266291E+0
-9.235507E+0
-9.235507E+0
-9.235507E+0
-9.204723E+0
-9.327859E+0
-9.604913E+0
-1.000510E+1
-1.049764E+1
-1.095940E+1
-1.132881E+1
-1.172899E+1
-1.228310E+1
-1.299113E+1
-1.351446E+1
-1.348367E+1
-1.302191E+1
-1.252937E+1
-1.206762E+1
-1.172899E+1
-1.166743E+1
-1.175978E+1
-1.160586E+1
-1.142116E+1
-1.179056E+1
-1.274486E+1
-1.388386E+1
-1.477659E+1
-1.533070E+1
-1.588481E+1
-1.650048E+1
-1.714694E+1
-1.763948E+1
-1.788575E+1
-1.779340E+1
-1.739321E+1
-1.668518E+1
-1.585402E+1
-1.496129E+1
-1.403778E+1
-1.311427E+1
-1.237545E+1
-1.185213E+1
-1.157508E+1
-1.163664E+1
-1.197527E+1
-1.246781E+1
-1.302191E+1
-1.363759E+1
-1.434562E+1
-1.496129E+1
-1.526913E+1
-1.523835E+1
-1.496129E+1
-1.459189E+1
-1.403778E+1
-1.329897E+1
-1.243702E+1
-1.160586E+1
-1.092862E+1
-1.043608E+1
-1.006667E+1
-9.728048E+0
-9.481778E+0
-9.297074E+0
-9.204723E+0
-9.050804E+0
-8.835318E+0
-8.527480E+0
-8.096507E+0
-7.727101E+0
-7.511615E+0
-7.542399E+0
-7.788669E+0
-8.342777E+0
-9.081589E+0
-9.881967E+0
-1.065156E+1
-1.135959E+1
-1.209840E+1
-1.289878E+1
-1.369916E+1
-1.446875E+1
-1.508443E+1
-1.554619E+1
-1.579246E+1
-1.582324E+1
-1.557697E+1
-1.499208E+1
-1.403778E+1
-1.283721E+1
-1.142116E+1
-9.974319E+0
-8.404345E+0
-6.803588E+0
-5.202830E+0
-3.786776E+0
-2.586208E+0
-1.724262E+0
-1.262505E+0
-1.293289E+0
-1.847397E+0
-2.801695E+0
-4.063830E+0
-5.510669E+0
-6.926723E+0
-8.311994E+0
-9.666480E+0
-1.092862E+1
-1.197527E+1
-1.265251E+1
-1.302191E+1
-1.320662E+1
-1.317583E+1
-1.305270E+1
-1.286799E+1
-1.271408E+1
-1.274486E+1
-1.292956E+1
-1.323740E+1
-1.351446E+1
-1.372994E+1
-1.391464E+1
-1.406856E+1
-1.425327E+1
-1.434562E+1
-1.431483E+1
-1.400700E+1
-1.342210E+1
-1.262172E+1
-1.179056E+1
-1.105175E+1
-1.028216E+1
-9.327859E+0
-8.188858E+0
-6.926723E+0
-5.603020E+0
-4.310101E+0
-3.017181E+0
-1.601127E+0
-1.542884E-1
1.200199E+0
2.246848E+0
2.862523E+0
2.985658E+0
2.616253E+0
1.661956E+0
1.227658E-1
-1.755046E+0
-3.602073E+0
-5.202830E+0
-6.618885E+0
-8.127291E+0
-9.912751E+0
-1.172899E+1
-1.314505E+1
-1.397621E+1
-1.446875E+1
-1.477659E+1
-1.496129E+1
-1.517678E+1
-1.551540E+1
-1.603873E+1
-1.674675E+1
-1.754713E+1
-1.840908E+1
-1.924024E+1
-1.994827E+1
-2.022532E+1
-1.994827E+1
-1.905554E+1
-1.757792E+1
-1.551540E+1
-1.292956E+1
-9.943535E+0
-6.772804E+0
-3.632857E+0
-6.776128E-1
1.877442E+0
3.939956E+0
5.479146E+0
6.402659E+0
6.679713E+0
6.248741E+0
5.263659E+0
3.816821E+0
2.062145E+0
1.227658E-1
-1.939748E+0
-4.125398E+0
-6.434183E+0
-8.712183E+0
-1.080548E+1
-1.243702E+1
-1.351446E+1
-1.416091E+1
-1.459189E+1
-1.499208E+1
-1.551540E+1
-1.628500E+1
-1.742400E+1
-1.896319E+1
-2.077943E+1
-2.281116E+1
-2.499681E+1
-2.712089E+1
-2.893714E+1
-3.035319E+1
-3.127670E+1
-3.176924E+1
-3.176924E+1
-3.136906E+1
-3.063024E+1
-2.949124E+1
-2.782892E+1
-2.570484E+1
-2.318057E+1
-2.044081E+1
-1.763948E+1
-1.486894E+1
-1.234467E+1
-1.022059E+1
-8.558264E+0
-7.450048E+0
-6.834372E+0
-6.711236E+0
-7.049858E+0
-7.911804E+0
-9.327859E+0
-1.120567E+1
-1.326819E+1
-1.533070E+1
-1.714694E+1
-1.862457E+1
-1.976357E+1
-2.062551E+1
-2.124119E+1
-2.173373E+1
-2.207235E+1
-2.225705E+1
-2.231862E+1
-2.238019E+1
-2.244175E+1
-2.265724E+1
-2.308822E+1
-2.370389E+1
-2.435035E+1
-2.478132E+1
-2.490446E+1
-2.465819E+1
-2.401173E+1
-2.296508E+1
-2.151824E+1
-1.982513E+1
-1.800889E+1
-1.619264E+1
-1.434562E+1
-1.246781E+1
-1.055921E+1
-8.773750E+0
-7.296129E+0
-6.280263E+0
-5.726155E+0
-5.756939E+0
-6.403399E+0
-7.696318E+0
-9.389426E+0
-1.129802E+1
-1.323740E+1
-1.505364E+1
-1.665440E+1
-1.797810E+1
-1.908632E+1
-1.994827E+1
-2.034846E+1
-2.028689E+1
-1.991748E+1
-1.954808E+1
-1.924024E+1
-1.911711E+1
-1.914789E+1
-1.933259E+1
-1.967121E+1
-2.028689E+1
-2.124119E+1
-2.222627E+1
-2.293429E+1
-2.345762E+1
-2.401173E+1
-2.450427E+1
-2.484289E+1
-2.484289E+1
-2.435035E+1
-2.345762E+1
-2.241097E+1
-2.127197E+1
-2.000983E+1
-1.862457E+1
-1.730086E+1
-1.616186E+1
-1.529991E+1
-1.471502E+1
-1.443797E+1
-1.443797E+1
-1.456110E+1
-1.480737E+1
-1.526913E+1
-1.591559E+1
-1.671597E+1
-1.754713E+1
-1.831673E+1
-1.899397E+1
-1.948651E+1
-1.979435E+1
-1.988670E+1
-1.982513E+1
-1.964043E+1
-1.945573E+1
-1.939416E+1
-1.957886E+1
-2.016375E+1
-2.108727E+1
-2.219548E+1
-2.327292E+1
-2.438113E+1
-2.558170E+1
-2.678227E+1
-2.789049E+1
-2.881400E+1
-2.961438E+1
-3.029162E+1
-3.090730E+1
-3.130749E+1
-3.143062E+1
-3.112278E+1
-3.029162E+1
-2.887557E+1
-2.693619E+1
-2.471976E+1
-2.234940E+1
-2.000983E+1
-1.782419E+1
-1.600794E+1
-1.465346E+1
-1.385308E+1
-1.372994E+1
-1.431483E+1
-1.554619E+1
-1.714694E+1
-1.896319E+1
-2.074865E+1
-2.234940E+1
-2.358076E+1
-2.435035E+1
-2.462740E+1
-2.447348E+1
-2.395016E+1
-2.321135E+1
-2.225705E+1
-2.114884E+1
-1.997905E+1
-1.890162E+1
-1.819359E+1
-1.794732E+1
-1.807046E+1
-1.837829E+1
-1.877848E+1
-1.927103E+1
-1.991748E+1
-2.059473E+1
-2.124119E+1
-2.179530E+1
-2.213392E+1
-2.225705E+1
-2.222627E+1
-2.198000E+1
-2.157981E+1
-2.087178E+1
-1.982513E+1
-1.843986E+1
-1.693146E+1
-1.551540E+1
-1.428405E+1
-1.326819E+1
-1.246781E+1
-1.200605E+1
-1.200605E+1
-1.240624E+1
-1.320662E+1
-1.416091E+1
-1.517678E+1
-1.613108E+1
-1.699302E+1
-1.776262E+1
-1.840908E+1
-1.890162E+1
-1.924024E+1
-1.945573E+1
-1.954808E+1
-1.948651E+1
-1.927103E+1
-1.884005E+1
-1.828594E+1
-1.767027E+1
-1.702381E+1
-1.646970E+1
-1.606951E+1
-1.576167E+1
-1.557697E+1
-1.551540E+1
-1.557697E+1
-1.576167E+1
-1.613108E+1
-1.659283E+1
-1.708538E+1
-1.748556E+1
-1.776262E+1
-1.785497E+1
-1.767027E+1
-1.727008E+1
-1.662362E+1
-1.579246E+1
-1.480737E+1
-1.372994E+1
-1.265251E+1
-1.172899E+1
-1.102097E+1
-1.055921E+1
-1.034372E+1
-1.040529E+1
-1.068235E+1
-1.120567E+1
-1.206762E+1
-1.329897E+1
-1.480737E+1
-1.640813E+1
-1.800889E+1
-1.948651E+1
-2.056394E+1
-2.111805E+1
-2.102570E+1
-2.025611E+1
-1.887083E+1
-1.686989E+1
-1.437640E+1
-1.145194E+1
-8.373561E+0
-5.479885E+0
-2.924830E+0
-8.623156E-1
6.460903E-1
1.415685E+0
1.415685E+0
7.076579E-1
-5.236939E-1
-2.032100E+0
-3.632857E+0
-5.295182E+0
-6.926723E+0
-8.435128E+0
-9.666480E+0
-1.046686E+1
-1.083627E+1
-1.083627E+1
-1.040529E+1
-9.604913E+0
-8.465913E+0
-7.111425E+0
-5.695371E+0
-4.371668E+0
-3.325019E+0
-2.616992E+0
-2.339938E+0
-2.616992E+0
-3.386587E+0
-4.494803E+0
-5.726155E+0
-7.019074E+0
-8.342777E+0
-9.635696E+0
-1.083627E+1
-1.175978E+1
-1.228310E+1
-1.234467E+1
-1.203683E+1
-1.142116E+1
-1.065156E+1
-9.820399E+0
-9.020021E+0
-8.311994E+0
-7.696318E+0
-7.203777E+0
-6.895939E+0
-6.865155E+0
-6.988290E+0
-7.296129E+0
-7.696318E+0
-8.219643E+0
-8.927670E+0
-9.851183E+0
-1.077470E+1
-1.154429E+1
-1.200605E+1
-1.219075E+1
-1.200605E+1
-1.145194E+1
-1.058999E+1
-9.481778E+0
-8.219643E+0
-6.926723E+0
-5.726155E+0
-4.710290E+0
-3.909911E+0
-3.355803E+0
-3.078749E+0
-3.201884E+0
-3.632857E+0
-4.340884E+0
-5.172047E+0
-6.003209E+0
-6.834372E+0
-7.634750E+0
-8.373561E+0
-8.866101E+0
-9.143156E+0
-9.173940E+0
-9.050804E+0
-8.773750E+0
-8.342777E+0
-7.850236E+0
-7.357696E+0
-6.834372E+0
-6.434183E+0
-6.218696E+0
-6.341831E+0
-6.772804E+0
-7.480831E+0
-8.404345E+0
-9.420210E+0
-1.031294E+1
-1.092862E+1
-1.120567E+1
-1.111332E+1
-1.062078E+1
-9.881967E+0
-8.958453E+0
-8.004155E+0
-7.049858E+0
-6.218696E+0
-5.572236E+0
-5.048912E+0
-4.587154E+0
-4.156181E+0
-3.848343E+0
-3.755992E+0
-3.786776E+0
-3.879127E+0
-3.940695E+0
-4.002263E+0
-4.033046E+0
-4.125398E+0
-4.279316E+0
-4.494803E+0
-4.710290E+0
-4.925777E+0
-5.233614E+0
-5.572236E+0
-5.941641E+0
-6.218696E+0
-6.280263E+0
-6.064776E+0
-5.541452E+0
-4.741074E+0
-3.817560E+0
-2.894046E+0
-2.062884E+0
-1.416424E+0
-9.854507E-1
-7.699642E-1
-6.776128E-1
-6.468291E-1
-6.160453E-1
-5.852615E-1
-4.929100E-1
-4.313425E-1
-4.313425E-1
-4.929100E-1
-6.160453E-1
-6.776128E-1
-7.699642E-1
-9.238832E-1
-1.047018E+0
-1.139370E+0
-1.200937E+0
-1.200937E+0
-1.231721E+0
-1.293289E+0
-1.416424E+0
-1.539559E+0
-1.631910E+0
-1.570343E+0
-1.447208E+0
-1.293289E+0
-1.016235E+0
-6.160453E-1
-9.272075E-2
4.613875E-1
9.847120E-1
1.415685E+0
1.785091E+0
2.000577E+0
2.031361E+0
1.815875E+0
1.477253E+0
1.046280E+0
6.768740E-1
4.613875E-1
3.998200E-1
4.306037E-1
5.537390E-1
7.384416E-1
9.539284E-1
1.230982E+0
1.538820E+0
1.754307E+0
1.846658E+0
1.754307E+0
1.569604E+0
1.261766E+0
9.847120E-1
7.692255E-1
7.076579E-1
7.692255E-1
1.015496E+0
1.292550E+0
1.631172E+0
1.969793E+0
2.185280E+0
2.308415E+0
2.308415E+0
2.216064E+0
2.123712E+0
2.031361E+0
1.908226E+0
1.692739E+0
1.415685E+0
1.169415E+0
1.015496E+0
9.231445E-1
8.923608E-1
8.615767E-1
7.692255E-1
5.845227E-1
3.074685E-1
-3.115320E-2
-3.697749E-1
-7.391805E-1
-1.139370E+0
-1.508775E+0
-1.878181E+0
-2.124451E+0
-2.278370E+0
-2.247586E+0
-2.093667E+0
-1.785829E+0
-1.447208E+0
-1.139370E+0
-8.623156E-1
-6.160453E-1
-4.005587E-1
-1.542884E-1
1.227658E-1
3.998200E-1
6.460903E-1
8.615767E-1
9.847120E-1
1.015496E+0
9.539284E-1
8.615767E-1
6.768740E-1
3.690362E-1
-3.694296E-4
-4.313425E-1
-9.238832E-1
-1.447208E+0
-1.816613E+0
-1.939748E+0
-1.970532E+0
-2.001316E+0
-1.939748E+0
-1.724262E+0
-1.324073E+0
-7.699642E-1
-9.272075E-2
6.153065E-1
1.200199E+0
1.631172E+0
1.908226E+0
2.062145E+0
2.092928E+0
1.908226E+0
1.600388E+0
1.261766E+0
9.539284E-1
7.076579E-1
6.460903E-1
7.692255E-1
1.107847E+0
1.477253E+0
1.815875E+0
2.031361E+0
2.154496E+0
2.092928E+0
1.815875E+0
1.261766E+0
4.921713E-1
-4.313425E-1
-1.416424E+0
-2.370721E+0
-3.232668E+0
-3.848343E+0
-4.156181E+0
-4.156181E+0
-3.755992E+0
-3.078749E+0
-2.216803E+0
-1.385640E+0
-6.468291E-1
-9.272075E-2
1.535496E-1
3.041434E-2
-4.313425E-1
-1.293289E+0
-2.493856E+0
-3.879127E+0
-5.325966E+0
-6.557318E+0
-7.573183E+0
-8.311994E+0
-8.742967E+0
-8.866101E+0
-8.558264E+0
-7.911804E+0
-6.988290E+0
-5.818506E+0
-4.433236E+0
-2.924830E+0
-1.447208E+0
-3.115320E-2
1.261766E+0
2.369983E+0
3.108793E+0
3.385848E+0
3.262713E+0
2.924091E+0
2.462334E+0
1.877442E+0
1.138631E+0
2.459010E-1
-6.776128E-1
-1.570343E+0
-2.278370E+0
-2.801695E+0
-3.078749E+0
-3.201884E+0
-3.109532E+0
-2.863262E+0
-2.493856E+0
-2.155235E+0
-2.032100E+0
-2.093667E+0
-2.309154E+0
-2.616992E+0
-3.109532E+0
-3.786776E+0
-4.587154E+0
-5.418317E+0
-6.218696E+0
-6.957507E+0
-7.511615E+0
-7.911804E+0
-8.096507E+0
-8.127291E+0
-7.942588E+0
-7.573183E+0
-7.049858E+0
-6.372615E+0
-5.633804E+0
-4.864209E+0
-4.063830E+0
-3.109532E+0
-2.032100E+0
-8.930994E-1
9.198189E-2
8.307930E-1
1.292550E+0
1.538820E+0
1.631172E+0
1.569604E+0
1.384901E+0
1.077063E+0
6.153065E-1
6.119812E-2
-4.621263E-1
-8.623156E-1
-1.077802E+0
-1.200937E+0
-1.262505E+0
-1.262505E+0
-1.293289E+0
-1.385640E+0
-1.601127E+0
-1.878181E+0
-2.186019E+0
-2.524640E+0
-2.986397E+0
-3.571290E+0
-4.279316E+0
-4.987344E+0
-5.541452E+0
-5.880074E+0
-5.880074E+0
-5.510669E+0
-4.802641E+0
-3.817560E+0
-2.678559E+0
-1.539559E+0
-4.621263E-1
3.998200E-1
9.231445E-1
1.107847E+0
9.231445E-1
4.613875E-1
-1.542884E-1
-8.315318E-1
-1.570343E+0
-2.309154E+0
-3.017181E+0
-3.632857E+0
-4.033046E+0
-4.310101E+0
-4.464019E+0
-4.494803E+0
-4.402452E+0
-4.125398E+0
-3.755992E+0
-3.355803E+0
-2.986397E+0
-2.678559E+0
-2.401505E+0
-2.062884E+0
-1.662694E+0
-1.200937E+0
-8.007480E-1
-4.929100E-1
-3.082073E-1
-2.158560E-1
-1.542884E-1
-3.115320E-2
1.535496E-1
3.382524E-1
4.921713E-1
4.921713E-1
4.306037E-1
2.151172E-1
-3.694296E-4
-2.158560E-1
-4.313425E-1
-6.160453E-1
-8.007480E-1
-9.238832E-1
-9.546670E-1
-9.546670E-1
-9.238832E-1
-8.623156E-1
-8.007480E-1
-7.391805E-1
-6.776128E-1
-6.776128E-1
-6.776128E-1
-8.315318E-1
-1.200937E+0
-1.816613E+0
-2.647776E+0
-3.571290E+0
-4.525587E+0
-5.387533E+0
-6.064776E+0
-6.618885E+0
-6.988290E+0
-7.326912E+0
-7.603966E+0
-7.819453E+0
-8.004155E+0
-8.034939E+0
-7.911804E+0
-7.634750E+0
-7.203777E+0
-6.649669E+0
-5.972426E+0
-5.325966E+0
-4.771857E+0
-4.433236E+0
-4.248533E+0
-4.217749E+0
-4.279316E+0
-4.402452E+0
-4.556371E+0
-4.833425E+0
-5.110479E+0
-5.325966E+0
-5.510669E+0
-5.633804E+0
-5.726155E+0
-5.787723E+0
-5.880074E+0
-5.941641E+0
-5.972426E+0
-5.941641E+0
-5.880074E+0
-5.787723E+0
-5.695371E+0
-5.633804E+0
-5.695371E+0
-5.849290E+0
-6.126344E+0
-6.464966E+0
-6.803588E+0
-7.111425E+0
-7.419264E+0
-7.603966E+0
-7.634750E+0
-7.511615E+0
-7.326912E+0
-7.049858E+0
-6.711236E+0
-6.341831E+0
-5.972426E+0
-5.726155E+0
-5.664588E+0
-5.880074E+0
-6.311047E+0
-6.895939E+0
-7.480831E+0
-8.096507E+0
-8.619831E+0
-9.020021E+0
-9.235507E+0
-9.297074E+0
-9.235507E+0
-9.081589E+0
-8.773750E+0
-8.311994E+0
-7.665534E+0
-6.895939E+0
-6.033993E+0
-5.233614E+0
-4.587154E+0
-4.125398E+0
-3.940695E+0
-4.002263E+0
-4.248533E+0
-4.648722E+0
-5.172047E+0
-5.726155E+0
-6.280263E+0
-6.772804E+0
-7.111425E+0
-7.234561E+0
-7.080642E+0
-6.772804E+0
-6.341831E+0
-5.818506E+0
-5.202830E+0
-4.556371E+0
-3.940695E+0
-3.448154E+0
-2.986397E+0
-2.678559E+0
-2.524640E+0
-2.555424E+0
-2.801695E+0
-3.201884E+0
-3.663641E+0
-4.186966E+0
-4.741074E+0
-5.264398E+0
-5.664588E+0
-5.880074E+0
-5.972426E+0
-5.972426E+0
-5.910858E+0
-5.756939E+0
-5.541452E+0
-5.233614E+0
-4.925777E+0
-4.710290E+0
-4.648722E+0
-4.741074E+0
-4.925777E+0
-5.233614E+0
-5.572236E+0
-5.972426E+0
-6.311047E+0
-6.557318E+0
-6.680453E+0
-6.649669E+0
-6.526534E+0
-6.403399E+0
-6.311047E+0
-6.187912E+0
-5.910858E+0
-5.510669E+0
-4.956560E+0
-4.248533E+0
-3.509722E+0
-2.740127E+0
-1.970532E+0
-1.293289E+0
-7.391805E-1
-4.621263E-1
-4.313425E-1
-6.468291E-1
-1.108586E+0
-1.755046E+0
-2.493856E+0
-3.263452E+0
-4.033046E+0
-4.802641E+0
-5.510669E+0
-6.095561E+0
-6.526534E+0
-6.803588E+0
-6.957507E+0
-7.080642E+0
-7.111425E+0
-7.080642E+0
-7.080642E+0
-7.080642E+0
-7.142210E+0
-7.203777E+0
-7.234561E+0
-7.234561E+0
-7.326912E+0
-7.419264E+0
-7.480831E+0
-7.511615E+0
-7.450048E+0
-7.265345E+0
-7.019074E+0
-6.711236E+0
-6.434183E+0
-6.218696E+0
-5.972426E+0
-5.756939E+0
-5.633804E+0
-5.603020E+0
-5.664588E+0
-5.695371E+0
-5.633804E+0
-5.541452E+0
-5.541452E+0
-5.633804E+0
-5.726155E+0
-5.603020E+0
-5.264398E+0
-4.741074E+0
-4.217749E+0
-3.786776E+0
-3.540506E+0
-3.448154E+0
-3.386587E+0
-3.294235E+0
-3.294235E+0
-3.386587E+0
-3.509722E+0
-3.540506E+0
-3.509722E+0
-3.448154E+0
-3.417370E+0
-3.509722E+0
-3.694425E+0
-3.909911E+0
-4.125398E+0
-4.279316E+0
-4.340884E+0
-4.340884E+0
-4.279316E+0
-4.279316E+0
-4.464019E+0
-4.864209E+0
-5.356750E+0
-5.695371E+0
-5.603020E+0
-5.202830E+0
-4.679506E+0
-4.125398E+0
-3.448154E+0
-2.709343E+0
-2.032100E+0
-1.570343E+0
-1.416424E+0
-1.447208E+0
-1.601127E+0
-1.662694E+0
-1.693478E+0
-1.724262E+0
-1.908965E+0
-2.309154E+0
-2.832479E+0
-3.294235E+0
-3.694425E+0
-4.033046E+0
-4.371668E+0
-4.710290E+0
-4.987344E+0
-5.295182E+0
-5.695371E+0
-6.218696E+0
-6.803588E+0
-7.203777E+0
-7.357696E+0
-7.265345E+0
-7.049858E+0
-6.834372E+0
-6.526534E+0
-5.972426E+0
-5.079695E+0
-4.033046E+0
-3.047965E+0
-2.309154E+0
-1.755046E+0
-1.354856E+0
-9.854507E-1
-7.391805E-1
-7.083966E-1
-8.007480E-1
-9.854507E-1
-1.108586E+0
-1.139370E+0
-1.108586E+0
-1.047018E+0
-1.077802E+0
-1.170154E+0
-1.262505E+0
-1.385640E+0
-1.662694E+0
-2.216803E+0
-3.047965E+0
-3.879127E+0
-4.525587E+0
-4.802641E+0
-4.925777E+0
-5.048912E+0
-5.295182E+0
-5.541452E+0
-5.603020E+0
-5.510669E+0
-5.295182E+0
-5.110479E+0
-5.079695E+0
-5.141263E+0
-5.233614E+0
-5.325966E+0
-5.572236E+0
-5.972426E+0
-6.434183E+0
-6.772804E+0
-6.834372E+0
-6.711236E+0
-6.464966E+0
-6.187912E+0
-5.880074E+0
-5.572236E+0
-5.295182E+0
-5.048912E+0
-4.741074E+0
-4.464019E+0
-4.279316E+0
-4.217749E+0
-4.217749E+0
-4.279316E+0
-4.279316E+0
-4.279316E+0
-4.402452E+0
-4.679506E+0
-5.141263E+0
-5.603020E+0
-5.972426E+0
-6.126344E+0
-6.033993E+0
-5.664588E+0
-5.079695E+0
-4.464019E+0
-3.909911E+0
-3.602073E+0
-3.448154E+0
-3.325019E+0
-3.140316E+0
-2.863262E+0
-2.586208E+0
-2.401505E+0
-2.339938E+0
-2.432289E+0
-2.770911E+0
-3.325019E+0
-3.971479E+0
-4.525587E+0
-4.833425E+0
-4.771857E+0
-4.525587E+0
-4.248533E+0
-4.063830E+0
-3.909911E+0
-3.663641E+0
-3.325019E+0
-2.955614E+0
-2.709343E+0
-2.524640E+0
-2.432289E+0
-2.432289E+0
-2.616992E+0
-3.047965E+0
-3.632857E+0
-4.217749E+0
-4.679506E+0
-4.956560E+0
-5.172047E+0
-5.449101E+0
-5.756939E+0
-6.033993E+0
-6.187912E+0
-6.187912E+0
-6.095561E+0
-6.003209E+0
-5.910858E+0
-5.787723E+0
-5.603020E+0
-5.356750E+0
-5.079695E+0
-4.679506E+0
-4.156181E+0
-3.448154E+0
-2.524640E+0
-1.570343E+0
-8.315318E-1
-4.313425E-1
-2.774235E-1
-2.774235E-1
-4.005587E-1
-7.083966E-1
-1.200937E+0
-1.847397E+0
-2.555424E+0
-3.294235E+0
-3.940695E+0
-4.433236E+0
-4.771857E+0
-4.956560E+0
-4.987344E+0
-4.833425E+0
-4.617939E+0
-4.433236E+0
-4.340884E+0
-4.279316E+0
-4.248533E+0
-4.248533E+0
-4.310101E+0
-4.402452E+0
-4.494803E+0
-4.556371E+0
-4.617939E+0
-4.741074E+0
-4.864209E+0
-4.925777E+0
-4.864209E+0
-4.741074E+0
-4.556371E+0
-4.248533E+0
-3.786776E+0
-3.171100E+0
-2.493856E+0
-1.816613E+0
-1.262505E+0
-8.930994E-1
-7.083966E-1
-6.468291E-1
-7.391805E-1
-9.546670E-1
-1.293289E+0
-1.693478E+0
-2.062884E+0
-2.309154E+0
-2.339938E+0
-2.247586E+0
-2.124451E+0
-2.032100E+0
-1.908965E+0
-1.662694E+0
-1.416424E+0
-1.231721E+0
-1.231721E+0
-1.447208E+0
-1.847397E+0
-2.278370E+0
-2.709343E+0
-3.047965E+0
-3.294235E+0
-3.448154E+0
-3.509722E+0
-3.509722E+0
-3.478938E+0
-3.386587E+0
-3.294235E+0
-3.263452E+0
-3.294235E+0
-3.386587E+0
-3.509722E+0
-3.725208E+0
-3.909911E+0
-4.002263E+0
-3.909911E+0
-3.786776E+0
-3.663641E+0
-3.571290E+0
-3.448154E+0
-3.355803E+0
-3.325019E+0
-3.325019E+0
-3.263452E+0
-3.017181E+0
-2.647776E+0
-2.186019E+0
-1.755046E+0
-1.447208E+0
-1.262505E+0
-1.139370E+0
-9.546670E-1
-6.776128E-1
-3.697749E-1
-1.235046E-1
6.119812E-2
2.151172E-1
2.459010E-1
1.227658E-1
-3.115320E-2
-2.158560E-1
-5.236939E-1
-9.238832E-1
-1.324073E+0
-1.785829E+0
-2.247586E+0
-2.709343E+0
-3.047965E+0
-3.109532E+0
-2.924830E+0
-2.709343E+0
-2.616992E+0
-2.616992E+0
-2.647776E+0
-2.555424E+0
-2.339938E+0
-2.001316E+0
-1.631910E+0
-1.262505E+0
-9.546670E-1
-7.699642E-1
-7.083966E-1
-7.391805E-1
-8.007480E-1
-7.391805E-1
-5.236939E-1
-2.158560E-1
6.119812E-2
3.074685E-1
5.537390E-1
8.923608E-1
1.323334E+0
1.815875E+0
2.339199E+0
2.862523E+0
3.324280E+0
3.724470E+0
3.970740E+0
3.939956E+0
3.662902E+0
3.170361E+0
2.585469E+0
2.000577E+0
1.508037E+0
1.138631E+0
8.923608E-1
7.384416E-1
6.460903E-1
5.229551E-1
3.382524E-1
9.198189E-2
-2.158560E-1
-4.929100E-1
-7.083966E-1
-8.315318E-1
-8.623156E-1
-8.007480E-1
-6.468291E-1
-4.005587E-1
-3.115320E-2
3.998200E-1
9.539284E-1
1.569604E+0
2.185280E+0
2.616253E+0
2.800956E+0
2.677821E+0
2.369983E+0
1.939010E+0
1.446469E+0
8.307930E-1
1.535496E-1
-5.544777E-1
-1.293289E+0
-2.032100E+0
-2.709343E+0
-3.171100E+0
-3.355803E+0
-3.325019E+0
-3.078749E+0
-2.709343E+0
-2.309154E+0
-1.970532E+0
-1.724262E+0
-1.601127E+0
-1.601127E+0
-1.755046E+0
-1.939748E+0
-2.062884E+0
-2.155235E+0
-2.247586E+0
-2.370721E+0
-2.463073E+0
-2.432289E+0
-2.309154E+0
-2.001316E+0
-1.601127E+0
-1.139370E+0
-7.083966E-1
-3.389911E-1
-1.542884E-1
-1.542884E-1
-3.389911E-1
-5.852615E-1
-8.930994E-1
-1.231721E+0
-1.601127E+0
-2.001316E+0
-2.339938E+0
-2.555424E+0
-2.616992E+0
-2.586208E+0
-2.463073E+0
-2.247586E+0
-1.939748E+0
-1.601127E+0
-1.262505E+0
-8.930994E-1
-4.929100E-1
3.041434E-2
6.153065E-1
1.200199E+0
1.785091E+0
2.246848E+0
2.523902E+0
2.554685E+0
2.308415E+0
1.877442E+0
1.323334E+0
7.384416E-1
1.843333E-1
-2.774235E-1
-6.160453E-1
-9.546670E-1
-1.262505E+0
-1.601127E+0
-1.847397E+0
-2.001316E+0
-2.032100E+0
-2.093667E+0
-2.216803E+0
-2.463073E+0
-2.709343E+0
-2.924830E+0
-3.078749E+0
-3.109532E+0
-2.955614E+0
-2.616992E+0
-2.186019E+0
-1.724262E+0
-1.324073E+0
-9.854507E-1
-6.776128E-1
-4.313425E-1
-2.466397E-1
-1.542884E-1
-2.158560E-1
-3.389911E-1
-5.852615E-1
-9.238832E-1
-1.262505E+0
-1.539559E+0
-1.755046E+0
-1.878181E+0
-1.878181E+0
-1.785829E+0
-1.601127E+0
-1.416424E+0
-1.200937E+0
-9.238832E-1
-6.468291E-1
-4.005587E-1
-2.158560E-1
-1.542884E-1
-1.542884E-1
-2.466397E-1
-4.005587E-1
-4.929100E-1
-6.160453E-1
-6.776128E-1
-7.699642E-1
-8.315318E-1
-9.546670E-1
-1.108586E+0
-1.200937E+0
-1.170154E+0
-1.077802E+0
-9.854507E-1
-8.930994E-1
-8.623156E-1
-9.238832E-1
-1.139370E+0
-1.539559E+0
-2.001316E+0
-2.432289E+0
-2.740127E+0
-2.924830E+0
-2.986397E+0
-2.894046E+0
-2.709343E+0
-2.432289E+0
-2.093667E+0
-1.724262E+0
-1.354856E+0
-1.077802E+0
-9.546670E-1
-9.854507E-1
-1.108586E+0
-1.324073E+0
-1.601127E+0
-1.878181E+0
-2.093667E+0
-2.247586E+0
-2.278370E+0
-2.247586E+0
-2.278370E+0
-2.339938E+0
-2.432289E+0
-2.493856E+0
-2.586208E+0
-2.678559E+0
-2.770911E+0
-2.894046E+0
-3.017181E+0
-3.140316E+0
-3.232668E+0
-3.355803E+0
-3.448154E+0
-3.571290E+0
-3.632857E+0
-3.632857E+0
-3.602073E+0
-3.478938E+0
-3.232668E+0
-2.832479E+0
-2.339938E+0
-1.816613E+0
-1.262505E+0
-7.083966E-1
-1.850722E-1
2.459010E-1
4.921713E-1
4.921713E-1
3.074685E-1
6.119812E-2
-1.542884E-1
-4.005587E-1
-6.468291E-1
-9.546670E-1
-1.231721E+0
-1.601127E+0
-2.001316E+0
-2.401505E+0
-2.740127E+0
-3.047965E+0
-3.263452E+0
-3.448154E+0
-3.663641E+0
-3.848343E+0
-3.971479E+0
-3.940695E+0
-3.755992E+0
-3.448154E+0
-3.078749E+0
-2.616992E+0
-2.124451E+0
-1.631910E+0
-1.170154E+0
-8.007480E-1
-5.852615E-1
-5.236939E-1
-5.852615E-1
-5.852615E-1
-6.160453E-1
-7.699642E-1
-1.047018E+0
-1.477992E+0
-1.939748E+0
-2.339938E+0
-2.647776E+0
-2.801695E+0
-2.832479E+0
-2.740127E+0
-2.586208E+0
-2.401505E+0
-2.155235E+0
-1.724262E+0
-1.108586E+0
-3.697749E-1
3.690362E-1
1.077063E+0
1.692739E+0
2.216064E+0
2.523902E+0
2.616253E+0
2.462334E+0
2.154496E+0
1.785091E+0
1.477253E+0
1.261766E+0
1.138631E+0
1.046280E+0
9.539284E-1
9.539284E-1
1.015496E+0
1.138631E+0
1.292550E+0
1.477253E+0
1.661956E+0
1.846658E+0
1.908226E+0
1.908226E+0
1.754307E+0
1.538820E+0
1.261766E+0
9.231445E-1
5.537390E-1
2.151172E-1
-3.115320E-2
-1.850722E-1
-2.774235E-1
-3.389911E-1
-3.389911E-1
-3.082073E-1
-2.774235E-1
-2.158560E-1
-2.466397E-1
-4.005587E-1
-5.852615E-1
-7.391805E-1
-8.930994E-1
-9.854507E-1
-1.047018E+0
-1.016235E+0
-7.699642E-1
-4.005587E-1
6.119812E-2
5.229551E-1
1.015496E+0
1.600388E+0
2.185280E+0
2.708604E+0
3.016442E+0
3.170361E+0
3.139577E+0
2.985658E+0
2.708604E+0
2.369983E+0
1.939010E+0
1.477253E+0
1.077063E+0
8.307930E-1
8.307930E-1
9.539284E-1
1.230982E+0
1.538820E+0
1.815875E+0
2.000577E+0
2.031361E+0
1.908226E+0
1.754307E+0
1.508037E+0
1.230982E+0
8.923608E-1
4.921713E-1
6.119812E-2
-3.389911E-1
-7.083966E-1
-9.854507E-1
-1.170154E+0
-1.170154E+0
-1.016235E+0
-7.699642E-1
-4.929100E-1
-2.774235E-1
-9.272075E-2
1.227658E-1
3.382524E-1
6.460903E-1
1.015496E+0
1.292550E+0
1.415685E+0
1.354118E+0
1.200199E+0
1.077063E+0
1.015496E+0
1.169415E+0
1.508037E+0
1.939010E+0
2.339199E+0
2.523902E+0
2.523902E+0
2.462334E+0
2.400766E+0
2.339199E+0
2.246848E+0
2.031361E+0
1.661956E+0
1.169415E+0
6.460903E-1
9.198189E-2
-4.005587E-1
-8.007480E-1
-9.854507E-1
-9.854507E-1
-9.854507E-1
-1.016235E+0
-1.077802E+0
-1.108586E+0
-1.047018E+0
-8.930994E-1
-5.852615E-1
-1.850722E-1
2.766848E-1
7.384416E-1
1.169415E+0
1.600388E+0
2.154496E+0
2.770172E+0
3.508983E+0
4.155443E+0
4.524848E+0
4.494064E+0
4.032307E+0
3.324280E+0
2.400766E+0
1.384901E+0
4.306037E-1
-3.697749E-1
-9.238832E-1
-1.262505E+0
-1.385640E+0
-1.293289E+0
-9.854507E-1
-4.313425E-1
2.766848E-1
1.138631E+0
2.062145E+0
3.016442E+0
3.878388E+0
4.586416E+0
5.078957E+0
5.325227E+0
5.294443E+0
5.017388E+0
4.494064E+0
3.847605E+0
3.139577E+0
2.369983E+0
1.569604E+0
8.000091E-1
6.119812E-2
-5.236939E-1
-1.047018E+0
-1.416424E+0
-1.601127E+0
-1.631910E+0
-1.416424E+0
-9.854507E-1
-4.313425E-1
1.535496E-1
6.768740E-1
9.539284E-1
1.015496E+0
8.000091E-1
4.306037E-1
3.041434E-2
-3.082073E-1
-5.236939E-1
-5.852615E-1
-5.544777E-1
-5.236939E-1
-5.236939E-1
-5.544777E-1
-6.160453E-1
-6.776128E-1
-6.776128E-1
-6.776128E-1
-7.083966E-1
-7.083966E-1
-7.083966E-1
-6.468291E-1
-5.544777E-1
-4.929100E-1
-4.621263E-1
-4.313425E-1
-4.313425E-1
-4.313425E-1
-4.929100E-1
-6.776128E-1
-9.546670E-1
-1.293289E+0
-1.631910E+0
-1.939748E+0
-2.062884E+0
-2.093667E+0
-2.093667E+0
-2.093667E+0
-2.124451E+0
-2.155235E+0
-2.124451E+0
-1.970532E+0
-1.662694E+0
-1.324073E+0
-9.546670E-1
-5.852615E-1
-1.850722E-1
2.459010E-1
7.692255E-1
1.384901E+0
1.877442E+0
2.185280E+0
2.308415E+0
2.400766E+0
2.493118E+0
2.554685E+0
2.523902E+0
2.400766E+0
2.216064E+0
2.031361E+0
1.815875E+0
1.600388E+0
1.415685E+0
1.230982E+0
1.107847E+0
1.077063E+0
1.046280E+0
1.077063E+0
1.138631E+0
1.169415E+0
1.200199E+0
1.169415E+0
1.107847E+0
1.046280E+0
1.015496E+0
9.847120E-1
8.923608E-1
8.000091E-1
7.076579E-1
6.768740E-1
6.460903E-1
6.768740E-1
7.692255E-1
9.231445E-1
1.046280E+0
1.138631E+0
1.230982E+0
1.323334E+0
1.384901E+0
1.354118E+0
1.200199E+0
9.231445E-1
4.921713E-1
-3.115320E-2
-6.160453E-1
-1.231721E+0
-1.785829E+0
-2.278370E+0
-2.647776E+0
-2.955614E+0
-3.109532E+0
-3.047965E+0
-2.832479E+0
-2.401505E+0
-1.816613E+0
-1.047018E+0
-1.235046E-1
8.307930E-1
1.723523E+0
2.431550E+0
2.924091E+0
3.139577E+0
3.016442E+0
2.616253E+0
2.031361E+0
1.292550E+0
5.537390E-1
-1.235046E-1
-6.468291E-1
-9.238832E-1
-9.238832E-1
-6.468291E-1
-1.850722E-1
3.998200E-1
9.847120E-1
1.508037E+0
1.785091E+0
1.846658E+0
1.692739E+0
1.354118E+0
9.231445E-1
3.998200E-1
-1.542884E-1
-7.083966E-1
-1.170154E+0
-1.539559E+0
-1.693478E+0
-1.570343E+0
-1.200937E+0
-7.083966E-1
-6.193698E-2
6.460903E-1
1.415685E+0
2.185280E+0
2.831739E+0
3.324280E+0
3.539767E+0
3.539767E+0
3.355064E+0
2.954875E+0
2.339199E+0
1.569604E+0
8.000091E-1
1.535496E-1
-3.389911E-1
-5.544777E-1
-4.929100E-1
-2.158560E-1
2.766848E-1
8.615767E-1
1.508037E+0
2.092928E+0
2.616253E+0
2.985658E+0
3.231928E+0
3.293497E+0
3.170361E+0
2.862523E+0
2.493118E+0
2.062145E+0
1.661956E+0
1.354118E+0
1.169415E+0
1.138631E+0
1.261766E+0
1.446469E+0
1.631172E+0
1.754307E+0
1.815875E+0
1.846658E+0
1.939010E+0
2.092928E+0
2.308415E+0
2.616253E+0
3.016442E+0
3.416632E+0
3.755253E+0
3.970740E+0
4.093875E+0
4.155443E+0
4.124659E+0
4.063091E+0
3.939956E+0
3.755253E+0
3.539767E+0
3.385848E+0
3.324280E+0
3.416632E+0
3.570550E+0
3.755253E+0
3.970740E+0
4.124659E+0
4.247794E+0
4.278578E+0
4.247794E+0
4.155443E+0
3.939956E+0
3.632118E+0
3.262713E+0
2.893307E+0
2.585469E+0
2.339199E+0
2.216064E+0
2.154496E+0
2.216064E+0
2.400766E+0
2.647037E+0
2.985658E+0
3.385848E+0
3.878388E+0
4.432497E+0
4.986605E+0
5.540713E+0
6.064038E+0
6.556578E+0
6.987551E+0
7.295389E+0
7.418525E+0
7.418525E+0
7.264606E+0
7.018335E+0
6.710498E+0
6.341092E+0
5.971686E+0
5.694632E+0
5.509929E+0
5.509929E+0
5.694632E+0
5.940903E+0
6.156389E+0
6.248741E+0
6.187173E+0
5.971686E+0
5.633065E+0
5.232875E+0
4.801902E+0
4.370929E+0
3.970740E+0
3.632118E+0
3.324280E+0
3.016442E+0
2.739388E+0
2.523902E+0
2.431550E+0
2.523902E+0
2.770172E+0
3.047226E+0
3.385848E+0
3.816821E+0
4.340146E+0
4.894253E+0
5.417578E+0
5.910119E+0
6.402659E+0
6.895201E+0
7.295389E+0
7.572443E+0
7.695580E+0
7.695580E+0
7.603228E+0
7.480093E+0
7.295389E+0
7.049119E+0
6.833633E+0
6.648930E+0
6.495011E+0
6.341092E+0
6.156389E+0
5.910119E+0
5.663848E+0
5.386794E+0
5.109740E+0
4.771118E+0
4.370929E+0
4.001524E+0
3.570550E+0
3.170361E+0
2.831739E+0
2.585469E+0
2.493118E+0
2.493118E+0
2.616253E+0
2.800956E+0
3.016442E+0
3.201145E+0
3.478199E+0
3.786037E+0
4.124659E+0
4.494064E+0
4.894253E+0
5.232875E+0
5.509929E+0
5.725416E+0
5.848551E+0
5.879335E+0
5.786984E+0
5.602281E+0
5.356010E+0
5.048173E+0
4.740335E+0
4.463281E+0
4.217011E+0
4.001524E+0
3.816821E+0
3.755253E+0
3.847605E+0
4.124659E+0
4.463281E+0
4.863470E+0
5.263659E+0
5.571497E+0
5.725416E+0
5.756200E+0
5.725416E+0
5.633065E+0
5.509929E+0
5.294443E+0
4.955821E+0
4.524848E+0
4.093875E+0
3.755253E+0
3.570550E+0
3.601335E+0
3.816821E+0
4.124659E+0
4.586416E+0
5.078957E+0
5.633065E+0
6.217957E+0
6.741281E+0
7.233822E+0
7.664795E+0
7.972633E+0
8.064984E+0
8.034200E+0
7.911065E+0
7.787930E+0
7.603228E+0
7.387741E+0
7.110686E+0
6.772064E+0
6.371876E+0
5.940903E+0
5.417578E+0
4.894253E+0
4.463281E+0
4.217011E+0
4.155443E+0
4.186226E+0
4.247794E+0
4.370929E+0
4.586416E+0
4.894253E+0
5.263659E+0
5.633065E+0
6.002471E+0
6.279524E+0
6.495011E+0
6.587362E+0
6.587362E+0
6.433443E+0
6.125606E+0
5.786984E+0
5.417578E+0
5.078957E+0
4.771118E+0
4.494064E+0
4.340146E+0
4.247794E+0
4.278578E+0
4.432497E+0
4.709551E+0
5.078957E+0
5.479146E+0
5.879335E+0
6.248741E+0
6.556578E+0
6.833633E+0
7.018335E+0
7.172255E+0
7.295389E+0
7.387741E+0
7.480093E+0
7.541659E+0
7.572443E+0
7.541659E+0
7.510876E+0
7.510876E+0
7.480093E+0
7.418525E+0
7.356957E+0
7.264606E+0
7.110686E+0
6.956768E+0
6.802849E+0
6.679713E+0
6.556578E+0
6.433443E+0
6.310308E+0
6.187173E+0
6.156389E+0
6.248741E+0
6.402659E+0
6.556578E+0
6.741281E+0
6.925984E+0
7.079903E+0
7.203038E+0
7.326173E+0
7.418525E+0
7.480093E+0
7.449308E+0
7.356957E+0
7.203038E+0
7.018335E+0
6.833633E+0
6.710498E+0
6.587362E+0
6.556578E+0
6.587362E+0
6.648930E+0
6.741281E+0
6.864416E+0
6.956768E+0
6.987551E+0
6.956768E+0
6.864416E+0
6.772064E+0
6.587362E+0
6.402659E+0
6.187173E+0
6.002471E+0
5.910119E+0
5.910119E+0
6.002471E+0
6.156389E+0
6.402659E+0
6.741281E+0
7.141471E+0
7.541659E+0
7.880281E+0
8.188120E+0
8.434390E+0
8.557525E+0
8.526741E+0
8.342038E+0
8.064984E+0
7.726363E+0
7.326173E+0
6.895201E+0
6.525795E+0
6.279524E+0
6.187173E+0
6.217957E+0
6.310308E+0
6.433443E+0
6.587362E+0
6.833633E+0
7.079903E+0
7.326173E+0
7.603228E+0
7.818714E+0
8.003416E+0
8.064984E+0
8.064984E+0
8.034200E+0
7.941850E+0
7.849498E+0
7.695580E+0
7.480093E+0
7.172255E+0
6.833633E+0
6.433443E+0
6.002471E+0
5.571497E+0
5.232875E+0
5.017388E+0
4.863470E+0
4.740335E+0
4.709551E+0
4.832686E+0
5.048173E+0
5.356010E+0
5.633065E+0
5.879335E+0
6.187173E+0
6.495011E+0
6.802849E+0
7.018335E+0
7.141471E+0
7.233822E+0
7.295389E+0
7.295389E+0
7.172255E+0
6.956768E+0
6.741281E+0
6.495011E+0
6.279524E+0
6.094822E+0
5.940903E+0
5.848551E+0
5.817767E+0
5.848551E+0
5.910119E+0
6.002471E+0
6.125606E+0
6.248741E+0
6.371876E+0
6.402659E+0
6.371876E+0
6.371876E+0
6.402659E+0
6.433443E+0
6.525795E+0
6.648930E+0
6.802849E+0
7.049119E+0
7.326173E+0
7.603228E+0
7.818714E+0
7.972633E+0
8.095768E+0
8.188120E+0
8.218904E+0
8.249686E+0
8.280471E+0
8.311255E+0
8.311255E+0
8.249686E+0
8.157336E+0
8.095768E+0
8.095768E+0
8.157336E+0
8.218904E+0
8.280471E+0
8.311255E+0
8.403606E+0
8.557525E+0
8.680660E+0
8.742229E+0
8.742229E+0
8.711444E+0
8.588308E+0
8.372822E+0
8.095768E+0
7.880281E+0
7.664795E+0
7.510876E+0
7.418525E+0
7.387741E+0
7.418525E+0
7.510876E+0
7.634011E+0
7.726363E+0
7.787930E+0
7.818714E+0
7.818714E+0
7.787930E+0
7.787930E+0
7.757146E+0
7.664795E+0
7.541659E+0
7.387741E+0
7.233822E+0
7.049119E+0
6.956768E+0
6.895201E+0
6.864416E+0
6.833633E+0
6.710498E+0
6.556578E+0
6.464227E+0
6.402659E+0
6.371876E+0
6.156389E+0
5.633065E+0
4.832686E+0
4.032307E+0
3.478199E+0
3.262713E+0
3.324280E+0
3.416632E+0
3.293497E+0
2.985658E+0
2.800956E+0
2.831739E+0
3.016442E+0
3.601335E+0
5.263659E+0
8.249686E+0
1.185139E+1
1.502212E+1
1.717699E+1
1.850069E+1
1.948577E+1
2.050164E+1
2.151750E+1
2.219475E+1
2.201004E+1
2.037850E+1
1.733091E+1
1.375999E+1
1.068161E+1
8.865363E+0
8.188120E+0
7.510876E+0
5.602281E+0
2.893307E+0
7.692255E-1
-1.235046E-1
-1.542884E-1
2.459010E-1
5.229551E-1
-9.272075E-2
-1.847397E+0
-4.617939E+0
-8.619831E+0
-1.372994E+1
-1.834751E+1
-2.081022E+1
-2.124119E+1
-2.065629E+1
-1.945573E+1
-1.773183E+1
-1.508443E+1
-1.049764E+1
-3.417370E+0
4.678767E+0
1.172826E+1
1.757718E+1
2.385707E+1
3.198399E+1
4.140384E+1
4.968467E+1
5.356343E+1
5.097759E+1
4.248127E+1
3.072186E+1
1.862383E+1
8.095768E+0
3.041434E-2
-5.541452E+0
-8.681399E+0
-9.112372E+0
-6.618885E+0
-2.032100E+0
2.647037E+0
5.786984E+0
7.110686E+0
7.572443E+0
8.803795E+0
1.166669E+1
1.542231E+1
1.797737E+1
1.757718E+1
1.406782E+1
8.834579E+0
3.539767E+0
-1.231721E+0
-5.572236E+0
-9.173940E+0
-1.114410E+1
-1.105175E+1
-8.619831E+0
-3.879127E+0
2.185280E+0
7.603228E+0
1.095866E+1
1.212845E+1
1.163590E+1
1.015828E+1
8.372822E+0
6.094822E+0
2.400766E+0
-2.863262E+0
-7.727101E+0
-9.420210E+0
-6.649669E+0
1.227658E-1
9.634957E+0
2.044007E+1
3.121440E+1
4.128070E+1
5.073132E+1
5.938157E+1
6.596930E+1
6.843201E+1
6.510736E+1
5.547202E+1
4.023405E+1
2.139437E+1
1.477253E+0
-1.702381E+1
-3.256962E+1
-4.423668E+1
-5.147087E+1
-5.405671E+1
-5.220968E+1
-4.602214E+1
-3.552486E+1
-2.145667E+1
-5.325966E+0
1.138963E+1
2.745877E+1
4.088051E+1
4.928449E+1
5.140857E+1
4.762216E+1
3.949524E+1
2.942894E+1
2.003988E+1
1.295961E+1
8.218904E+0
5.171308E+0
3.662902E+0
3.786037E+0
5.786984E+0
9.573390E+0
1.468350E+1
2.037850E+1
2.579645E+1
2.982913E+1
3.112205E+1
2.878248E+1
2.330296E+1
1.668445E+1
1.055847E+1
5.140524E+0
-2.774235E-1
-5.756939E+0
-1.022059E+1
-1.191370E+1
-9.481778E+0
-3.232668E+0
5.048173E+0
1.335980E+1
2.040929E+1
2.551939E+1
2.828994E+1
2.887483E+1
2.748956E+1
2.425726E+1
1.957812E+1
1.419096E+1
8.865363E+0
4.155443E+0
5.845227E-1
-1.570343E+0
-2.493856E+0
-2.647776E+0
-2.432289E+0
-2.247586E+0
-2.370721E+0
-3.047965E+0
-4.279316E+0
-6.003209E+0
-7.819453E+0
-8.804534E+0
-8.219643E+0
-6.003209E+0
-2.616992E+0
1.569604E+0
6.217957E+0
1.089709E+1
1.536074E+1
1.951656E+1
2.299512E+1
2.530391E+1
2.644291E+1
2.687388E+1
2.696623E+1
2.684310E+1
2.610429E+1
2.388785E+1
1.939342E+1
1.305196E+1
6.525795E+0
1.692739E+0
-4.621263E-1
9.198189E-2
2.800956E+0
6.864416E+0
1.132807E+1
1.486820E+1
1.619191E+1
1.446801E+1
9.850444E+0
3.139577E+0
-4.556371E+0
-1.219075E+1
-1.902475E+1
-2.444270E+1
-2.801362E+1
-2.967595E+1
-2.942968E+1
-2.736716E+1
-2.339605E+1
-1.748556E+1
-9.543345E+0
5.537390E-1
1.249785E+1
2.551939E+1
3.851016E+1
5.033114E+1
5.987411E+1
6.627715E+1
6.901690E+1
6.781633E+1
6.276779E+1
5.402519E+1
4.223499E+1
2.859778E+1
1.449880E+1
1.354118E+0
-9.789616E+0
-1.850143E+1
-2.515073E+1
-3.029162E+1
-3.420116E+1
-3.672544E+1
-3.746425E+1
-3.592505E+1
-3.189238E+1
-2.573562E+1
-1.810124E+1
-9.635696E+0
-9.546670E-1
7.141471E+0
1.382155E+1
1.868539E+1
2.182534E+1
2.379550E+1
2.524234E+1
2.656604E+1
2.758191E+1
2.795132E+1
2.761269E+1
2.693545E+1
2.650448E+1
2.650448E+1
2.659683E+1
2.598115E+1
2.404177E+1
2.077869E+1
1.634582E+1
1.083553E+1
4.124659E+0
-3.755992E+0
-1.240624E+1
-2.084100E+1
-2.770578E+1
-3.180003E+1
-3.244649E+1
-2.949124E+1
-2.299586E+1
-1.348367E+1
-1.878181E+0
1.055847E+1
2.231788E+1
3.201477E+1
3.869486E+1
4.165010E+1
4.069581E+1
3.601667E+1
2.841307E+1
1.902401E+1
8.926930E+0
-7.391805E-1
-8.927670E+0
-1.474581E+1
-1.763948E+1
-1.757792E+1
-1.496129E+1
-1.052843E+1
-5.079695E+0
6.460903E-1
5.879335E+0
1.000436E+1
1.252864E+1
1.326745E+1
1.246707E+1
1.043534E+1
7.510876E+0
4.124659E+0
8.000091E-1
-1.847397E+0
-3.201884E+0
-2.894046E+0
-1.200937E+0
1.292550E+0
3.878388E+0
6.064038E+0
7.664795E+0
8.649877E+0
9.080850E+0
8.988499E+0
8.465174E+0
7.880281E+0
7.664795E+0
8.218904E+0
9.696526E+0
1.194374E+1
1.456037E+1
1.702307E+1
1.890088E+1
1.994753E+1
1.994753E+1
1.846991E+1
1.529918E+1
1.040455E+1
4.217011E+0
-2.678559E+0
-9.574129E+0
-1.576167E+1
-2.062551E+1
-2.342683E+1
-2.364232E+1
-2.099492E+1
-1.570010E+1
-8.219643E+0
6.768740E-1
9.973579E+0
1.837755E+1
2.471902E+1
2.835151E+1
2.933659E+1
2.822837E+1
2.570410E+1
2.244102E+1
1.902401E+1
1.582250E+1
1.311353E+1
1.086631E+1
8.988499E+0
7.264606E+0
5.602281E+0
4.063091E+0
2.831739E+0
2.031361E+0
1.661956E+0
1.477253E+0
1.200199E+0
5.229551E-1
-7.083966E-1
-2.524640E+0
-4.864209E+0
-7.388480E+0
-9.697265E+0
-1.123645E+1
-1.157508E+1
-1.034372E+1
-7.388480E+0
-2.863262E+0
2.862523E+0
9.142417E+0
1.532996E+1
2.080948E+1
2.514999E+1
2.782818E+1
2.862856E+1
2.748956E+1
2.459588E+1
2.016302E+1
1.462193E+1
8.403606E+0
2.031361E+0
-3.817560E+0
-8.619831E+0
-1.194448E+1
-1.351446E+1
-1.320662E+1
-1.111332E+1
-7.573183E+0
-3.047965E+0
1.877442E+0
6.618146E+0
1.052769E+1
1.314431E+1
1.425253E+1
1.394469E+1
1.265177E+1
1.065082E+1
8.064984E+0
4.894253E+0
1.200199E+0
-2.770911E+0
-6.526534E+0
-9.574129E+0
-1.163664E+1
-1.246781E+1
-1.185213E+1
-9.758832E+0
-6.280263E+0
-1.785829E+0
3.170361E+0
7.787930E+0
1.145120E+1
1.382155E+1
1.492977E+1
1.505291E+1
1.459115E+1
1.388312E+1
1.326745E+1
1.289804E+1
1.274412E+1
1.274412E+1
1.280569E+1
1.292882E+1
1.299039E+1
1.289804E+1
1.262099E+1
1.200531E+1
1.102023E+1
9.573390E+0
7.695580E+0
5.602281E+0
3.508983E+0
1.569604E+0
-6.193698E-2
-1.416424E+0
-2.493856E+0
-3.232668E+0
-3.571290E+0
-3.386587E+0
-2.432289E+0
-5.852615E-1
2.031361E+0
5.171308E+0
8.465174E+0
1.154355E+1
1.403704E+1
1.563780E+1
1.616112E+1
1.573015E+1
1.452958E+1
1.289804E+1
1.105101E+1
9.111633E+0
7.172255E+0
5.294443E+0
3.724470E+0
2.523902E+0
1.723523E+0
1.261766E+0
1.107847E+0
1.384901E+0
2.031361E+0
3.108793E+0
4.401713E+0
5.817767E+0
7.141471E+0
8.218904E+0
8.988499E+0
9.450255E+0
9.634957E+0
9.727309E+0
9.942796E+0
1.046612E+1
1.142042E+1
1.271334E+1
1.406782E+1
1.505291E+1
1.523761E+1
1.437566E+1
1.246707E+1
9.788877E+0
6.618146E+0
3.385848E+0
3.690362E-1
-2.186019E+0
-4.186966E+0
-5.510669E+0
-6.126344E+0
-6.003209E+0
-5.233614E+0
-3.909911E+0
-2.155235E+0
3.041434E-2
2.462334E+0
5.109740E+0
7.787930E+0
1.031220E+1
1.249785E+1
1.416018E+1
1.517604E+1
1.551466E+1
1.520683E+1
1.431410E+1
1.295961E+1
1.126650E+1
9.481039E+0
7.818714E+0
6.433443E+0
5.325227E+0
4.401713E+0
3.601335E+0
2.893307E+0
2.308415E+0
1.754307E+0
1.261766E+0
8.307930E-1
5.845227E-1
5.537390E-1
8.307930E-1
1.323334E+0
1.908226E+0
2.523902E+0
3.139577E+0
3.909172E+0
4.832686E+0
5.940903E+0
7.079903E+0
8.034200E+0
8.711444E+0
8.988499E+0
8.834579E+0
8.249686E+0
7.418525E+0
6.495011E+0
5.786984E+0
5.479146E+0
5.817767E+0
6.925984E+0
8.803795E+0
1.123572E+1
1.379077E+1
1.613034E+1
1.785423E+1
1.877774E+1
1.883931E+1
1.800815E+1
1.631504E+1
1.388312E+1
1.098945E+1
7.972633E+0
5.140524E+0
2.708604E+0
7.076579E-1
-7.699642E-1
-1.693478E+0
-1.970532E+0
-1.539559E+0
-4.313425E-1
1.169415E+0
3.047226E+0
4.894253E+0
6.371876E+0
7.326173E+0
7.634011E+0
7.387741E+0
6.741281E+0
5.817767E+0
4.832686E+0
3.970740E+0
3.539767E+0
3.601335E+0
4.217011E+0
5.232875E+0
6.525795E+0
7.941850E+0
9.419472E+0
1.080474E+1
1.194374E+1
1.259020E+1
1.268255E+1
1.219001E+1
1.120493E+1
9.850444E+0
8.218904E+0
6.402659E+0
4.586416E+0
2.924091E+0
1.569604E+0
6.153065E-1
9.198189E-2
-3.694296E-4
3.074685E-1
9.539284E-1
1.908226E+0
3.047226E+0
4.278578E+0
5.479146E+0
6.587362E+0
7.480093E+0
8.126552E+0
8.465174E+0
8.588308E+0
8.557525E+0
8.342038E+0
7.911065E+0
7.264606E+0
6.371876E+0
5.263659E+0
4.001524E+0
2.770172E+0
1.754307E+0
1.107847E+0
8.615767E-1
8.923608E-1
1.169415E+0
1.631172E+0
2.246848E+0
2.985658E+0
3.724470E+0
4.309362E+0
4.771118E+0
5.048173E+0
5.202092E+0
5.263659E+0
5.140524E+0
4.863470E+0
4.370929E+0
3.816821E+0
3.201145E+0
2.677821E+0
2.308415E+0
2.092928E+0
2.092928E+0
2.185280E+0
2.369983E+0
2.493118E+0
2.493118E+0
2.308415E+0
1.908226E+0
1.354118E+0
6.460903E-1
-3.694296E-4
-4.005587E-1
-4.005587E-1
9.198189E-2
1.107847E+0
2.523902E+0
4.340146E+0
6.464227E+0
8.773011E+0
1.108180E+1
1.308274E+1
1.459115E+1
1.542231E+1
1.554545E+1
1.486820E+1
1.345215E+1
1.132807E+1
8.649877E+0
5.663848E+0
2.677821E+0
3.041434E-2
-2.032100E+0
-3.325019E+0
-3.725208E+0
-3.263452E+0
-2.032100E+0
-2.466397E-1
1.754307E+0
3.724470E+0
5.448362E+0
6.772064E+0
7.541659E+0
7.695580E+0
7.295389E+0
6.433443E+0
5.232875E+0
4.032307E+0
3.016442E+0
2.400766E+0
2.400766E+0
2.985658E+0
4.124659E+0
5.663848E+0
7.449308E+0
9.173201E+0
1.062004E+1
1.151277E+1
1.175904E+1
1.126650E+1
1.000436E+1
8.095768E+0
5.786984E+0
3.416632E+0
1.138631E+0
-7.083966E-1
-1.908965E+0
-2.278370E+0
-1.662694E+0
-2.158560E-1
1.969793E+0
4.647983E+0
7.541659E+0
1.025063E+1
1.249785E+1
1.403704E+1
1.474507E+1
1.452958E+1
1.348293E+1
1.175904E+1
9.573390E+0
7.233822E+0
5.017388E+0
3.170361E+0
1.969793E+0
1.508037E+0
1.692739E+0
2.431550E+0
3.601335E+0
4.986605E+0
6.433443E+0
7.664795E+0
8.526741E+0
8.896147E+0
8.803795E+0
8.280471E+0
7.418525E+0
6.341092E+0
5.232875E+0
4.309362E+0
3.724470E+0
3.601335E+0
3.939956E+0
4.771118E+0
5.940903E+0
7.295389E+0
8.680660E+0
9.912012E+0
1.086631E+1
1.132807E+1
1.123572E+1
1.058926E+1
9.542606E+0
8.218904E+0
6.772064E+0
5.356010E+0
4.186226E+0
3.416632E+0
3.170361E+0
3.539767E+0
4.432497E+0
5.694632E+0
7.079903E+0
8.495957E+0
9.850444E+0
1.092788E+1
1.163590E+1
1.182061E+1
1.151277E+1
1.074318E+1
9.758093E+0
8.742229E+0
7.787930E+0
7.079903E+0
6.648930E+0
6.618146E+0
6.987551E+0
7.634011E+0
8.434390E+0
9.296335E+0
1.006593E+1
1.065082E+1
1.098945E+1
1.098945E+1
1.074318E+1
1.025063E+1
9.573390E+0
8.742229E+0
7.880281E+0
7.110686E+0
6.525795E+0
6.187173E+0
6.064038E+0
6.156389E+0
6.402659E+0
6.802849E+0
7.233822E+0
7.664795E+0
8.034200E+0
8.311255E+0
8.526741E+0
8.680660E+0
8.742229E+0
8.773011E+0
8.834579E+0
8.896147E+0
9.050065E+0
9.234769E+0
9.388687E+0
9.481039E+0
9.450255E+0
9.265552E+0
8.988499E+0
8.680660E+0
8.342038E+0
8.003416E+0
7.695580E+0
7.356957E+0
7.141471E+0
7.110686E+0
7.264606E+0
7.603228E+0
8.095768E+0
8.834579E+0
9.634957E+0
1.043534E+1
1.105101E+1
1.148199E+1
1.166669E+1
1.160512E+1
1.129728E+1
1.074318E+1
1.006593E+1
9.265552E+0
8.434390E+0
7.695580E+0
7.049119E+0
6.618146E+0
6.433443E+0
6.495011E+0
6.741281E+0
7.110686E+0
7.480093E+0
7.757146E+0
7.818714E+0
7.664795E+0
7.326173E+0
6.833633E+0
6.371876E+0
5.971686E+0
5.756200E+0
5.786984E+0
6.156389E+0
6.864416E+0
7.880281E+0
9.080850E+0
1.040455E+1
1.169747E+1
1.286726E+1
1.382155E+1
1.449880E+1
1.480664E+1
1.462193E+1
1.400626E+1
1.302118E+1
1.178982E+1
1.046612E+1
9.203985E+0
8.126552E+0
7.264606E+0
6.741281E+0
6.587362E+0
6.741281E+0
7.079903E+0
7.510876E+0
7.911065E+0
8.249686E+0
8.403606E+0
8.403606E+0
8.218904E+0
8.034200E+0
7.880281E+0
7.787930E+0
7.726363E+0
7.818714E+0
8.064984E+0
8.495957E+0
9.080850E+0
9.788877E+0
1.055847E+1
1.132807E+1
1.203609E+1
1.255942E+1
1.277491E+1
1.259020E+1
1.209766E+1
1.135885E+1
1.040455E+1
9.388687E+0
8.403606E+0
7.603228E+0
7.110686E+0
6.925984E+0
7.110686E+0
7.541659E+0
8.218904E+0
8.957714E+0
9.696526E+0
1.034299E+1
1.086631E+1
1.120493E+1
1.126650E+1
1.108180E+1
1.071239E+1
1.028142E+1
9.819660E+0
9.388687E+0
9.019281E+0
8.742229E+0
8.588308E+0
8.557525E+0
8.619093E+0
8.742229E+0
8.834579E+0
8.865363E+0
8.834579E+0
8.742229E+0
8.649877E+0
8.526741E+0
8.403606E+0
8.249686E+0
8.188120E+0
8.249686E+0
8.465174E+0
8.773011E+0
9.142417E+0
9.542606E+0
1.000436E+1
1.040455E+1
1.077396E+1
1.108180E+1
1.126650E+1
1.129728E+1
1.111258E+1
1.071239E+1
1.006593E+1
9.234769E+0
8.311255E+0
7.326173E+0
6.464227E+0
5.756200E+0
5.232875E+0
5.048173E+0
5.171308E+0
5.571497E+0
6.187173E+0
6.956768E+0
7.787930E+0
8.649877E+0
9.419472E+0
1.003515E+1
1.040455E+1
1.055847E+1
1.049690E+1
1.025063E+1
9.912012E+0
9.542606E+0
9.142417E+0
8.865363E+0
8.649877E+0
8.495957E+0
8.342038E+0
8.218904E+0
8.003416E+0
7.726363E+0
7.356957E+0
6.956768E+0
6.618146E+0
6.310308E+0
6.064038E+0
5.879335E+0
5.725416E+0
5.663848E+0
5.633065E+0
5.663848E+0
5.756200E+0
5.910119E+0
6.156389E+0
6.433443E+0
6.741281E+0
7.018335E+0
7.141471E+0
7.110686E+0
6.925984E+0
6.679713E+0
6.371876E+0
5.971686E+0
5.479146E+0
4.986605E+0
4.555632E+0
4.186226E+0
3.970740E+0
3.909172E+0
4.032307E+0
4.278578E+0
4.678767E+0
5.109740E+0
5.571497E+0
6.033254E+0
6.464227E+0
6.833633E+0
7.172255E+0
7.418525E+0
7.634011E+0
7.787930E+0
7.972633E+0
8.218904E+0
8.495957E+0
8.803795E+0
9.050065E+0
9.234769E+0
9.357904E+0
9.357904E+0
9.296335E+0
9.111633E+0
8.803795E+0
8.434390E+0
8.034200E+0
7.603228E+0
7.141471E+0
6.648930E+0
6.217957E+0
5.879335E+0
5.663848E+0
5.540713E+0
5.509929E+0
5.540713E+0
5.633065E+0
5.756200E+0
5.910119E+0
6.033254E+0
6.187173E+0
6.310308E+0
6.464227E+0
6.618146E+0
6.772064E+0
6.895201E+0
6.895201E+0
6.802849E+0
6.679713E+0
6.618146E+0
6.587362E+0
6.556578E+0
6.525795E+0
6.495011E+0
6.433443E+0
6.279524E+0
6.033254E+0
5.756200E+0
5.417578E+0
5.048173E+0
4.647983E+0
4.247794E+0
3.909172E+0
3.662902E+0
3.570550E+0
3.632118E+0
3.816821E+0
4.063091E+0
4.370929E+0
4.709551E+0
5.109740E+0
5.540713E+0
5.971686E+0
6.371876E+0
6.679713E+0
6.833633E+0
6.741281E+0
6.525795E+0
6.217957E+0
6.002471E+0
5.848551E+0
5.725416E+0
5.663848E+0
5.602281E+0
5.571497E+0
5.602281E+0
5.786984E+0
6.033254E+0
6.279524E+0
6.433443E+0
6.495011E+0
6.464227E+0
6.341092E+0
6.094822E+0
5.786984E+0
5.509929E+0
5.263659E+0
5.078957E+0
4.863470E+0
4.678767E+0
4.555632E+0
4.524848E+0
4.586416E+0
4.740335E+0
4.986605E+0
5.232875E+0
5.448362E+0
5.571497E+0
5.725416E+0
5.879335E+0
6.002471E+0
6.033254E+0
6.094822E+0
6.217957E+0
6.371876E+0
6.433443E+0
6.464227E+0
6.464227E+0
6.433443E+0
6.371876E+0
6.217957E+0
5.940903E+0
5.571497E+0
5.232875E+0
4.863470E+0
4.555632E+0
4.247794E+0
4.063091E+0
4.001524E+0
4.093875E+0
4.247794E+0
4.463281E+0
4.771118E+0
5.202092E+0
5.663848E+0
6.094822E+0
6.495011E+0
6.864416E+0
7.203038E+0
7.387741E+0
7.387741E+0
7.295389E+0
7.172255E+0
7.079903E+0
6.956768E+0
6.772064E+0
6.556578E+0
6.341092E+0
6.156389E+0
5.971686E+0
5.910119E+0
6.002471E+0
6.248741E+0
6.402659E+0
6.495011E+0
6.464227E+0
6.433443E+0
6.402659E+0
6.341092E+0
6.248741E+0
6.094822E+0
5.971686E+0
5.910119E+0
5.940903E+0
5.971686E+0
6.033254E+0
6.094822E+0
6.248741E+0
6.433443E+0
6.679713E+0
7.049119E+0
7.449308E+0
7.787930E+0
8.064984E+0
8.311255E+0
8.557525E+0
8.803795E+0
8.957714E+0
8.988499E+0
8.926930E+0
8.803795E+0
8.588308E+0
8.342038E+0
8.064984E+0
7.849498E+0
7.603228E+0
7.387741E+0
7.233822E+0
7.264606E+0
7.449308E+0
7.664795E+0
7.880281E+0
8.126552E+0
8.434390E+0
8.803795E+0
9.173201E+0
9.450255E+0
9.634957E+0
9.788877E+0
9.942796E+0
1.015828E+1
1.028142E+1
1.028142E+1
1.021985E+1
1.012750E+1
1.009671E+1
1.006593E+1
9.942796E+0
9.727309E+0
9.419472E+0
9.080850E+0
8.711444E+0
8.311255E+0
7.849498E+0
7.356957E+0
6.802849E+0
6.279524E+0
5.817767E+0
5.417578E+0
5.171308E+0
4.986605E+0
4.894253E+0
4.955821E+0
5.202092E+0
5.633065E+0
6.187173E+0
6.864416E+0
7.603228E+0
8.372822E+0
9.080850E+0
9.696526E+0
1.015828E+1
1.049690E+1
1.065082E+1
1.062004E+1
1.040455E+1
1.000436E+1
9.511823E+0
8.957714E+0
8.434390E+0
7.972633E+0
7.603228E+0
7.356957E+0
7.203038E+0
7.233822E+0
7.418525E+0
7.695580E+0
8.095768E+0
8.526741E+0
8.957714E+0
9.450255E+0
9.942796E+0
1.037377E+1
1.068161E+1
1.077396E+1
1.071239E+1
1.062004E+1
1.046612E+1
1.025063E+1
9.942796E+0
9.481039E+0
8.988499E+0
8.557525E+0
8.311255E+0
8.218904E+0
8.218904E+0
8.249686E+0
8.311255E+0
8.495957E+0
8.742229E+0
8.896147E+0
8.926930E+0
8.896147E+0
8.896147E+0
8.896147E+0
8.896147E+0
8.834579E+0
8.711444E+0
8.526741E+0
8.434390E+0
8.465174E+0
8.495957E+0
8.526741E+0
8.557525E+0
8.742229E+0
8.957714E+0
9.173201E+0
9.296335E+0
9.388687E+0
9.481039E+0
9.604174E+0
9.634957E+0
9.542606E+0
9.357904E+0
9.142417E+0
8.926930E+0
8.742229E+0
8.588308E+0
8.403606E+0
8.188120E+0
8.034200E+0
7.972633E+0
8.034200E+0
8.188120E+0
8.372822E+0
8.619093E+0
8.896147E+0
9.173201E+0
9.419472E+0
9.542606E+0
9.665742E+0
9.850444E+0
1.012750E+1
1.040455E+1
1.062004E+1
1.080474E+1
1.089709E+1
1.095866E+1
1.105101E+1
1.114336E+1
1.120493E+1
1.126650E+1
1.126650E+1
1.120493E+1
1.111258E+1
1.098945E+1
1.086631E+1
1.077396E+1
1.077396E+1
1.089709E+1
1.117415E+1
1.154355E+1
1.194374E+1
1.225158E+1
1.246707E+1
1.252864E+1
1.246707E+1
1.228236E+1
1.197453E+1
1.154355E+1
1.098945E+1
1.034299E+1
9.696526E+0
9.111633E+0
8.680660E+0
8.342038E+0
8.095768E+0
8.003416E+0
8.064984E+0
8.311255E+0
8.619093E+0
9.019281E+0
9.481039E+0
9.973579E+0
1.040455E+1
1.074318E+1
1.095866E+1
1.105101E+1
1.105101E+1
1.102023E+1
1.092788E+1
1.077396E+1
1.065082E+1
1.052769E+1
1.037377E+1
1.015828E+1
9.912012E+0
9.727309E+0
9.573390E+0
9.357904E+0
9.050065E+0
8.649877E+0
8.218904E+0
7.757146E+0
7.233822E+0
6.772064E+0
6.371876E+0
6.094822E+0
6.033254E+0
6.187173E+0
6.433443E+0
6.741281E+0
7.110686E+0
7.541659E+0
8.064984E+0
8.588308E+0
9.019281E+0
9.296335E+0
9.450255E+0
9.481039E+0
9.327120E+0
9.080850E+0
8.742229E+0
8.372822E+0
7.911065E+0
7.418525E+0
6.925984E+0
6.556578E+0
6.341092E+0
6.217957E+0
6.094822E+0
6.094822E+0
6.279524E+0
6.618146E+0
6.987551E+0
7.264606E+0
7.480093E+0
7.541659E+0
7.510876E+0
7.418525E+0
7.264606E+0
7.110686E+0
7.018335E+0
6.956768E+0
6.987551E+0
7.141471E+0
7.356957E+0
7.634011E+0
7.972633E+0
8.311255E+0
8.588308E+0
8.803795E+0
9.019281E+0
9.234769E+0
9.388687E+0
9.388687E+0
9.142417E+0
8.711444E+0
8.218904E+0
7.634011E+0
6.556578E+0
4.524848E+0
1.692739E+0
-1.477992E+0
-4.464019E+0
-7.019074E+0
-8.804534E+0
-9.574129E+0
-9.420210E+0
-8.219643E+0
-5.603020E+0
-1.324073E+0
4.186226E+0
1.015828E+1
1.616112E+1
2.225631E+1
2.828994E+1
3.364632E+1
3.746351E+1
3.915661E+1
3.823310E+1
3.441591E+1
2.819758E+1
2.059399E+1
1.302118E+1
6.648930E+0
2.123712E+0
-7.391805E-1
-2.339938E+0
-2.709343E+0
-1.508775E+0
1.107847E+0
4.555632E+0
7.941850E+0
1.040455E+1
1.108180E+1
9.665742E+0
6.371876E+0
1.323334E+0
-5.264398E+0
-1.283721E+1
-2.087178E+1
-2.866008E+1
-3.506311E+1
-3.851090E+1
-3.835698E+1
-3.509390E+1
-2.952203E+1
-2.225705E+1
-1.388386E+1
-5.048912E+0
3.755253E+0
1.225158E+1
2.000910E+1
2.681232E+1
3.226105E+1
3.604745E+1
3.814075E+1
3.918740E+1
3.989543E+1
4.044954E+1
4.054189E+1
4.023405E+1
4.017248E+1
4.100364E+1
4.266597E+1
4.445143E+1
4.549808E+1
4.531337E+1
4.349713E+1
3.989543E+1
3.426199E+1
2.635056E+1
1.622269E+1
4.401713E+0
-8.158074E+0
-2.013297E+1
-3.047633E+1
-3.878795E+1
-4.494471E+1
-4.900817E+1
-5.082441E+1
-4.983933E+1
-4.556038E+1
-3.832619E+1
-2.912184E+1
-1.911711E+1
-9.327859E+0
-3.389911E-1
7.541659E+0
1.412939E+1
1.883931E+1
2.090183E+1
2.013223E+1
1.733091E+1
1.391391E+1
1.092788E+1
8.803795E+0
8.003416E+0
8.957714E+0
1.175904E+1
1.606877E+1
2.124045E+1
2.647369E+1
3.078342E+1
3.321534E+1
3.315378E+1
3.056794E+1
2.598115E+1
1.991674E+1
1.265177E+1
4.217011E+0
-4.894992E+0
-1.382229E+1
-2.151824E+1
-2.718246E+1
-3.019927E+1
-3.029162E+1
-2.752108E+1
-2.238019E+1
-1.548462E+1
-7.573183E+0
4.921713E-1
8.003416E+0
1.443723E+1
1.905480E+1
2.105574E+1
2.007066E+1
1.659209E+1
1.160512E+1
6.217957E+0
1.169415E+0
-3.017181E+0
-6.033993E+0
-7.296129E+0
-6.495750E+0
-3.755992E+0
2.459010E-1
5.202092E+0
1.108180E+1
1.766953E+1
2.413413E+1
2.936737E+1
3.266124E+1
3.389259E+1
3.327691E+1
3.121440E+1
2.785896E+1
2.311826E+1
1.702307E+1
1.009671E+1
3.508983E+0
-1.601127E+0
-4.771857E+0
-6.126344E+0
-6.403399E+0
-6.341831E+0
-6.064776E+0
-5.233614E+0
-3.694425E+0
-1.662694E+0
7.384416E-1
3.570550E+0
6.833633E+0
1.046612E+1
1.406782E+1
1.702307E+1
1.896245E+1
1.976283E+1
1.976283E+1
1.920872E+1
1.816207E+1
1.643818E+1
1.369842E+1
9.973579E+0
5.725416E+0
1.446469E+0
-2.770911E+0
-6.988290E+0
-1.095940E+1
-1.416091E+1
-1.594637E+1
-1.597716E+1
-1.413013E+1
-1.062078E+1
-5.787723E+0
3.041434E-2
6.495011E+0
1.311353E+1
1.927029E+1
2.459588E+1
2.875169E+1
3.127596E+1
3.173772E+1
3.001383E+1
2.656604E+1
2.207161E+1
1.720777E+1
1.255942E+1
8.526741E+0
5.356010E+0
3.231928E+0
2.400766E+0
2.739388E+0
4.001524E+0
5.910119E+0
8.095768E+0
1.003515E+1
1.129728E+1
1.163590E+1
1.098945E+1
9.142417E+0
6.064038E+0
2.062145E+0
-2.216803E+0
-6.311047E+0
-9.728048E+0
-1.228310E+1
-1.397621E+1
-1.486894E+1
-1.489973E+1
-1.409935E+1
-1.243702E+1
-9.974319E+0
-6.557318E+0
-2.216803E+0
2.954875E+0
8.526741E+0
1.397547E+1
1.865461E+1
2.216396E+1
2.419569E+1
2.450353E+1
2.287199E+1
1.960891E+1
1.551466E+1
1.138963E+1
7.664795E+0
4.524848E+0
1.969793E+0
-3.694296E-4
-1.447208E+0
-2.370721E+0
-2.894046E+0
-3.047965E+0
-2.709343E+0
-1.755046E+0
-1.850722E-1
1.723523E+0
3.570550E+0
4.863470E+0
5.263659E+0
4.647983E+0
3.108793E+0
9.539284E-1
-1.416424E+0
-3.540506E+0
-4.802641E+0
-4.710290E+0
-2.924830E+0
4.306037E-1
4.863470E+0
9.758093E+0
1.474507E+1
1.979361E+1
2.468823E+1
2.881326E+1
3.146067E+1
3.216870E+1
3.090656E+1
2.792053E+1
2.342610E+1
1.766953E+1
1.114336E+1
4.524848E+0
-1.477992E+0
-6.249479E+0
-9.481778E+0
-1.111332E+1
-1.108254E+1
-9.543345E+0
-6.865155E+0
-3.755992E+0
-9.238832E-1
9.847120E-1
1.631172E+0
8.615767E-1
-1.077802E+0
-3.786776E+0
-6.772804E+0
-9.389426E+0
-1.114410E+1
-1.160586E+1
-1.049764E+1
-7.696318E+0
-3.355803E+0
2.092928E+0
8.095768E+0
1.409861E+1
1.957812E+1
2.407256E+1
2.736642E+1
2.915188E+1
2.909032E+1
2.702780E+1
2.305669E+1
1.766953E+1
1.145120E+1
5.140524E+0
-6.160453E-1
-5.079695E+0
-7.727101E+0
-8.373561E+0
-7.019074E+0
-4.063830E+0
-1.542884E-1
4.186226E+0
8.649877E+0
1.283647E+1
1.603799E+1
1.760796E+1
1.720777E+1
1.489899E+1
1.083553E+1
5.386794E+0
-1.016235E+0
-7.696318E+0
-1.394543E+1
-1.899397E+1
-2.228784E+1
-2.333449E+1
-2.204157E+1
-1.840908E+1
-1.274486E+1
-5.541452E+0
2.585469E+0
1.083553E+1
1.846991E+1
2.490372E+1
2.955207E+1
3.207634E+1
3.229183E+1
3.022932E+1
2.625821E+1
2.090183E+1
1.468350E+1
8.218904E+0
2.246848E+0
-2.555424E+0
-5.541452E+0
-6.403399E+0
-5.079695E+0
-1.816613E+0
2.831739E+0
8.034200E+0
1.292882E+1
1.668445E+1
1.871618E+1
1.868539E+1
1.649974E+1
1.234393E+1
6.618146E+0
-3.115320E-2
-6.865155E+0
-1.311427E+1
-1.800889E+1
-2.077943E+1
-2.099492E+1
-1.853221E+1
-1.357602E+1
-6.526534E+0
1.877442E+0
1.062004E+1
1.868539E+1
2.521156E+1
2.958286E+1
3.152224E+1
3.099891E+1
2.807445E+1
2.314904E+1
1.680758E+1
9.758093E+0
2.739388E+0
-3.602073E+0
-8.712183E+0
-1.215997E+1
-1.360681E+1
-1.289878E+1
-1.025137E+1
-6.003209E+0
-8.007480E-1
4.678767E+0
9.758093E+0
1.379077E+1
1.631504E+1
1.714620E+1
1.634582E+1
1.422174E+1
1.111258E+1
7.418525E+0
3.601335E+0
1.843333E-1
-2.463073E+0
-4.125398E+0
-4.802641E+0
-4.587154E+0
-3.602073E+0
-2.032100E+0
-1.850722E-1
1.661956E+0
3.201145E+0
4.309362E+0
5.017388E+0
5.479146E+0
5.848551E+0
6.248741E+0
6.741281E+0
7.233822E+0
7.664795E+0
8.064984E+0
8.342038E+0
8.557525E+0
8.773011E+0
9.142417E+0
9.758093E+0
1.052769E+1
1.123572E+1
1.154355E+1
1.114336E+1
9.850444E+0
7.603228E+0
4.586416E+0
1.046280E+0
-2.463073E+0
-5.418317E+0
-7.265345E+0
-7.727101E+0
-6.588101E+0
-3.940695E+0
-9.272075E-2
4.617200E+0
9.634957E+0
1.452958E+1
1.890088E+1
2.244102E+1
2.493450E+1
2.616586E+1
2.604272E+1
2.450353E+1
2.151750E+1
1.723856E+1
1.197453E+1
6.125606E+0
2.151172E-1
-5.048912E+0
-9.112372E+0
-1.154429E+1
-1.228310E+1
-1.145194E+1
-9.358643E+0
-6.434183E+0
-3.140316E+0
-3.694296E-4
2.647037E+0
4.524848E+0
5.540713E+0
5.756200E+0
5.325227E+0
4.463281E+0
3.447415E+0
2.523902E+0
2.031361E+0
2.216064E+0
3.201145E+0
4.925037E+0
7.264606E+0
9.973579E+0
1.268255E+1
1.508369E+1
1.680758E+1
1.763874E+1
1.739247E+1
1.606877E+1
1.379077E+1
1.080474E+1
7.480093E+0
4.093875E+0
1.046280E+0
-1.293289E+0
-2.616992E+0
-2.740127E+0
-1.662694E+0
3.998200E-1
3.170361E+0
6.187173E+0
9.019281E+0
1.111258E+1
1.209766E+1
1.175904E+1
1.003515E+1
7.018335E+0
2.893307E+0
-1.878181E+0
-6.772804E+0
-1.123645E+1
-1.468424E+1
-1.680832E+1
-1.727008E+1
-1.600794E+1
-1.308348E+1
-8.681399E+0
-3.171100E+0
3.016442E+0
9.388687E+0
1.532996E+1
2.025537E+1
2.373393E+1
2.548861E+1
2.551939E+1
2.394942E+1
2.120966E+1
1.776188E+1
1.409861E+1
1.062004E+1
7.634011E+0
5.325227E+0
3.786037E+0
2.985658E+0
2.862523E+0
3.231928E+0
3.939956E+0
4.709551E+0
5.356010E+0
5.694632E+0
5.633065E+0
5.140524E+0
4.186226E+0
2.893307E+0
1.508037E+0
1.843333E-1
-8.007480E-1
-1.262505E+0
-9.854507E-1
1.227658E-1
2.031361E+0
4.555632E+0
7.418525E+0
1.034299E+1
1.302118E+1
1.523761E+1
1.680758E+1
1.748483E+1
1.726934E+1
1.613034E+1
1.422174E+1
1.175904E+1
9.050065E+0
6.371876E+0
3.970740E+0
1.969793E+0
4.921713E-1
-2.774235E-1
-3.082073E-1
3.998200E-1
1.785091E+0
3.662902E+0
5.817767E+0
8.003416E+0
9.973579E+0
1.151277E+1
1.237472E+1
1.237472E+1
1.148199E+1
9.665742E+0
7.110686E+0
4.124659E+0
1.015496E+0
-1.816613E+0
-4.094614E+0
-5.603020E+0
-6.249479E+0
-6.003209E+0
-4.864209E+0
-2.924830E+0
-2.466397E-1
2.924091E+0
6.341092E+0
9.727309E+0
1.283647E+1
1.532996E+1
1.708464E+1
1.794658E+1
1.797737E+1
1.726934E+1
1.600720E+1
1.440645E+1
1.268255E+1
1.098945E+1
9.481039E+0
8.311255E+0
7.541659E+0
7.141471E+0
6.987551E+0
7.018335E+0
6.987551E+0
6.802849E+0
6.341092E+0
5.571497E+0
4.524848E+0
3.262713E+0
1.908226E+0
5.537390E-1
-6.776128E-1
-1.755046E+0
-2.555424E+0
-2.894046E+0
-2.709343E+0
-2.001316E+0
-8.315318E-1
6.460903E-1
2.339199E+0
4.124659E+0
5.910119E+0
7.541659E+0
8.896147E+0
9.788877E+0
1.021985E+1
1.021985E+1
9.942796E+0
9.481039E+0
8.957714E+0
8.495957E+0
8.311255E+0
8.465174E+0
8.957714E+0
9.665742E+0
1.040455E+1
1.108180E+1
1.160512E+1
1.194374E+1
1.200531E+1
1.175904E+1
1.117415E+1
1.028142E+1
9.173201E+0
7.880281E+0
6.464227E+0
5.048173E+0
3.755253E+0
2.708604E+0
1.969793E+0
1.600388E+0
1.600388E+0
1.908226E+0
2.523902E+0
3.293497E+0
4.001524E+0
4.463281E+0
4.555632E+0
4.309362E+0
3.786037E+0
3.139577E+0
2.523902E+0
1.939010E+0
1.508037E+0
1.292550E+0
1.415685E+0
1.908226E+0
2.708604E+0
3.786037E+0
5.140524E+0
6.618146E+0
8.126552E+0
9.542606E+0
1.071239E+1
1.145120E+1
1.175904E+1
1.154355E+1
1.086631E+1
9.727309E+0
8.280471E+0
6.772064E+0
5.263659E+0
3.970740E+0
3.047226E+0
2.585469E+0
2.554685E+0
2.770172E+0
3.108793E+0
3.508983E+0
3.909172E+0
4.124659E+0
4.186226E+0
4.155443E+0
4.124659E+0
4.124659E+0
4.217011E+0
4.463281E+0
4.894253E+0
5.509929E+0
6.279524E+0
7.172255E+0
8.126552E+0
9.050065E+0
9.881228E+0
1.052769E+1
1.092788E+1
1.105101E+1
1.077396E+1
1.009671E+1
9.019281E+0
7.664795E+0
6.187173E+0
4.801902E+0
3.632118E+0
2.831739E+0
2.462334E+0
2.616253E+0
3.231928E+0
4.278578E+0
5.540713E+0
6.833633E+0
7.880281E+0
8.588308E+0
8.742229E+0
8.280471E+0
7.264606E+0
5.786984E+0
4.032307E+0
2.154496E+0
3.382524E-1
-1.262505E+0
-2.401505E+0
-3.017181E+0
-3.017181E+0
-2.432289E+0
-1.354856E+0
1.227658E-1
1.877442E+0
3.724470E+0
5.479146E+0
6.987551E+0
8.157336E+0
8.896147E+0
9.203985E+0
9.080850E+0
8.619093E+0
7.880281E+0
7.018335E+0
6.187173E+0
5.417578E+0
4.894253E+0
4.586416E+0
4.524848E+0
4.678767E+0
5.017388E+0
5.417578E+0
5.756200E+0
5.971686E+0
6.002471E+0
5.879335E+0
5.633065E+0
5.263659E+0
4.771118E+0
4.186226E+0
3.601335E+0
3.108793E+0
2.708604E+0
2.431550E+0
2.277631E+0
2.246848E+0
2.308415E+0
2.400766E+0
2.493118E+0
2.554685E+0
2.616253E+0
2.677821E+0
2.708604E+0
2.862523E+0
3.170361E+0
3.693686E+0
4.340146E+0
5.109740E+0
5.879335E+0
6.587362E+0
7.203038E+0
7.572443E+0
7.634011E+0
7.418525E+0
6.956768E+0
6.341092E+0
5.633065E+0
4.832686E+0
4.032307E+0
3.355064E+0
2.800956E+0
2.400766E+0
2.123712E+0
1.939010E+0
1.785091E+0
1.723523E+0
1.692739E+0
1.723523E+0
1.785091E+0
1.877442E+0
2.062145E+0
2.339199E+0
2.739388E+0
3.293497E+0
4.032307E+0
4.894253E+0
5.817767E+0
6.741281E+0
7.664795E+0
8.495957E+0
9.142417E+0
9.481039E+0
9.419472E+0
8.988499E+0
8.218904E+0
7.172255E+0
5.940903E+0
4.617200E+0
3.385848E+0
2.339199E+0
1.600388E+0
1.230982E+0
1.354118E+0
1.877442E+0
2.770172E+0
3.847605E+0
4.955821E+0
5.971686E+0
6.710498E+0
7.049119E+0
6.987551E+0
6.464227E+0
5.509929E+0
4.278578E+0
2.893307E+0
1.508037E+0
2.459010E-1
-8.007480E-1
-1.477992E+0
-1.724262E+0
-1.447208E+0
-7.391805E-1
3.690362E-1
1.723523E+0
3.139577E+0
4.524848E+0
5.725416E+0
6.648930E+0
7.172255E+0
7.326173E+0
7.172255E+0
6.710498E+0
6.156389E+0
5.540713E+0
5.017388E+0
4.647983E+0
4.494064E+0
4.555632E+0
4.894253E+0
5.386794E+0
5.971686E+0
6.556578E+0
7.049119E+0
7.387741E+0
7.449308E+0
7.233822E+0
6.679713E+0
5.910119E+0
5.078957E+0
4.217011E+0
3.416632E+0
2.708604E+0
2.277631E+0
2.092928E+0
2.185280E+0
2.462334E+0
2.862523E+0
3.385848E+0
3.847605E+0
4.278578E+0
4.586416E+0
4.740335E+0
4.801902E+0
4.771118E+0
4.617200E+0
4.463281E+0
4.370929E+0
4.432497E+0
4.678767E+0
5.109740E+0
5.725416E+0
6.464227E+0
7.264606E+0
8.034200E+0
8.680660E+0
9.173201E+0
9.388687E+0
9.265552E+0
8.803795E+0
8.064984E+0
7.141471E+0
6.125606E+0
5.048173E+0
4.063091E+0
3.231928E+0
2.677821E+0
2.400766E+0
2.400766E+0
2.647037E+0
3.016442E+0
3.508983E+0
4.001524E+0
4.432497E+0
4.647983E+0
4.617200E+0
4.432497E+0
4.063091E+0
3.662902E+0
3.231928E+0
2.924091E+0
2.708604E+0
2.677821E+0
2.831739E+0
3.201145E+0
3.724470E+0
4.370929E+0
5.048173E+0
5.725416E+0
6.310308E+0
6.772064E+0
7.110686E+0
7.203038E+0
7.018335E+0
6.648930E+0
6.156389E+0
5.602281E+0
5.109740E+0
4.740335E+0
4.555632E+0
4.524848E+0
4.647983E+0
4.925037E+0
5.263659E+0
5.602281E+0
5.940903E+0
6.187173E+0
6.371876E+0
6.433443E+0
6.310308E+0
6.064038E+0
5.663848E+0
5.202092E+0
4.740335E+0
4.309362E+0
3.939956E+0
3.632118E+0
3.478199E+0
3.447415E+0
3.570550E+0
3.693686E+0
3.878388E+0
4.093875E+0
4.340146E+0
4.586416E+0
4.863470E+0
5.109740E+0
5.417578E+0
5.786984E+0
6.217957E+0
6.679713E+0
7.233822E+0
7.818714E+0
8.434390E+0
8.988499E+0
9.388687E+0
9.634957E+0
9.665742E+0
9.511823E+0
9.173201E+0
8.649877E+0
7.972633E+0
7.141471E+0
6.279524E+0
5.448362E+0
4.678767E+0
4.063091E+0
3.539767E+0
3.139577E+0
2.893307E+0
2.831739E+0
2.893307E+0
3.047226E+0
3.201145E+0
3.385848E+0
3.539767E+0
3.662902E+0
3.662902E+0
3.570550E+0
3.385848E+0
3.170361E+0
3.078010E+0
3.078010E+0
3.231928E+0
3.478199E+0
3.816821E+0
4.247794E+0
4.709551E+0
5.140524E+0
5.509929E+0
5.786984E+0
5.910119E+0
5.971686E+0
5.940903E+0
5.879335E+0
5.786984E+0
5.571497E+0
5.294443E+0
4.986605E+0
4.709551E+0
4.463281E+0
4.309362E+0
4.217011E+0
4.155443E+0
4.124659E+0
4.063091E+0
3.970740E+0
3.816821E+0
3.570550E+0
3.262713E+0
2.924091E+0
2.554685E+0
2.246848E+0
2.031361E+0
1.969793E+0
2.062145E+0
2.277631E+0
2.523902E+0
2.862523E+0
3.262713E+0
3.662902E+0
3.970740E+0
4.247794E+0
4.432497E+0
4.494064E+0
4.524848E+0
4.494064E+0
4.432497E+0
4.278578E+0
4.124659E+0
4.001524E+0
3.909172E+0
3.970740E+0
4.093875E+0
4.247794E+0
4.401713E+0
4.586416E+0
4.771118E+0
4.894253E+0
4.894253E+0
4.771118E+0
4.524848E+0
4.155443E+0
3.755253E+0
3.355064E+0
2.954875E+0
2.554685E+0
2.308415E+0
2.216064E+0
2.308415E+0
2.523902E+0
2.862523E+0
3.293497E+0
3.724470E+0
4.186226E+0
4.586416E+0
4.863470E+0
5.048173E+0
5.048173E+0
4.955821E+0
4.771118E+0
4.524848E+0
4.309362E+0
4.063091E+0
3.878388E+0
3.724470E+0
3.724470E+0
3.786037E+0
3.878388E+0
3.909172E+0
3.909172E+0
3.878388E+0
3.786037E+0
3.662902E+0
3.416632E+0
3.078010E+0
2.647037E+0
2.185280E+0
1.785091E+0
1.477253E+0
1.292550E+0
1.292550E+0
1.446469E+0
1.723523E+0
2.062145E+0
2.462334E+0
2.831739E+0
3.262713E+0
3.632118E+0
3.909172E+0
4.093875E+0
4.186226E+0
4.186226E+0
4.093875E+0
4.001524E+0
3.939956E+0
3.909172E+0
3.939956E+0
4.063091E+0
4.217011E+0
4.463281E+0
4.709551E+0
4.955821E+0
5.171308E+0
5.263659E+0
5.202092E+0
5.017388E+0
4.678767E+0
4.186226E+0
3.662902E+0
3.139577E+0
2.677821E+0
2.339199E+0
2.092928E+0
1.969793E+0
2.031361E+0
2.185280E+0
2.431550E+0
2.647037E+0
2.831739E+0
3.047226E+0
3.201145E+0
3.201145E+0
3.047226E+0
2.800956E+0
2.493118E+0
2.216064E+0
1.939010E+0
1.723523E+0
1.631172E+0
1.692739E+0
1.908226E+0
2.246848E+0
2.616253E+0
3.016442E+0
3.447415E+0
3.847605E+0
4.155443E+0
4.370929E+0
4.494064E+0
4.463281E+0
4.247794E+0
3.909172E+0
3.508983E+0
3.139577E+0
2.862523E+0
2.616253E+0
2.431550E+0
2.339199E+0
2.369983E+0
2.462334E+0
2.616253E+0
2.862523E+0
3.078010E+0
3.262713E+0
3.355064E+0
3.385848E+0
3.324280E+0
3.231928E+0
3.078010E+0
2.893307E+0
2.708604E+0
2.616253E+0
2.616253E+0
2.739388E+0
2.924091E+0
3.201145E+0
3.508983E+0
3.816821E+0
4.093875E+0
4.370929E+0
4.586416E+0
4.709551E+0
4.709551E+0
4.617200E+0
4.463281E+0
4.247794E+0
3.970740E+0
3.693686E+0
3.416632E+0
3.170361E+0
2.985658E+0
2.862523E+0
2.800956E+0
2.770172E+0
2.739388E+0
2.708604E+0
2.677821E+0
2.616253E+0
2.554685E+0
2.462334E+0
2.339199E+0
2.185280E+0
2.092928E+0
2.000577E+0
2.000577E+0
2.092928E+0
2.308415E+0
2.616253E+0
2.985658E+0
3.416632E+0
3.878388E+0
4.309362E+0
4.678767E+0
4.955821E+0
5.171308E+0
5.294443E+0
5.294443E+0
5.171308E+0
4.986605E+0
4.740335E+0
4.524848E+0
4.340146E+0
4.217011E+0
4.093875E+0
4.063091E+0
4.093875E+0
4.155443E+0
4.217011E+0
4.340146E+0
4.432497E+0
4.524848E+0
4.617200E+0
4.678767E+0
4.771118E+0
4.863470E+0
4.955821E+0
5.017388E+0
5.171308E+0
5.356010E+0
5.571497E+0
5.756200E+0
5.910119E+0
6.033254E+0
6.125606E+0
6.156389E+0
6.156389E+0
6.064038E+0
5.817767E+0
5.509929E+0
5.171308E+0
4.801902E+0
4.494064E+0
4.186226E+0
3.939956E+0
3.755253E+0
3.662902E+0
3.632118E+0
3.632118E+0
3.724470E+0
3.816821E+0
3.847605E+0
3.816821E+0
3.755253E+0
3.601335E+0
3.478199E+0
3.293497E+0
3.139577E+0
2.924091E+0
2.770172E+0
2.616253E+0
2.585469E+0
2.616253E+0
2.739388E+0
2.985658E+0
3.293497E+0
3.570550E+0
3.878388E+0
4.155443E+0
4.401713E+0
4.586416E+0
4.647983E+0
4.586416E+0
4.494064E+0
4.432497E+0
4.370929E+0
4.370929E+0
4.401713E+0
4.463281E+0
4.617200E+0
4.771118E+0
4.955821E+0
5.109740E+0
5.232875E+0
5.294443E+0
5.294443E+0
5.171308E+0
4.925037E+0
4.586416E+0
4.247794E+0
3.878388E+0
3.570550E+0
3.355064E+0
3.201145E+0
3.201145E+0
3.355064E+0
3.662902E+0
4.063091E+0
4.555632E+0
5.017388E+0
5.417578E+0
5.694632E+0
5.879335E+0
5.879335E+0
5.786984E+0
5.540713E+0
5.232875E+0
4.801902E+0
4.370929E+0
3.939956E+0
3.601335E+0
3.355064E+0
3.262713E+0
3.293497E+0
3.478199E+0
3.755253E+0
4.063091E+0
4.370929E+0
4.617200E+0
4.801902E+0
4.925037E+0
4.986605E+0
4.955821E+0
4.832686E+0
4.647983E+0
4.494064E+0
4.370929E+0
4.278578E+0
4.186226E+0
4.186226E+0
4.247794E+0
4.432497E+0
4.678767E+0
4.925037E+0
5.140524E+0
5.263659E+0
5.325227E+0
5.325227E+0
5.294443E+0
5.263659E+0
5.171308E+0
5.017388E+0
4.832686E+0
4.647983E+0
4.524848E+0
4.432497E+0
4.340146E+0
4.247794E+0
4.217011E+0
4.217011E+0
4.186226E+0
4.124659E+0
4.093875E+0
4.063091E+0
3.939956E+0
3.755253E+0
3.570550E+0
3.385848E+0
3.231928E+0
3.139577E+0
3.047226E+0
3.047226E+0
3.078010E+0
3.139577E+0
3.231928E+0
3.324280E+0
3.385848E+0
3.478199E+0
3.539767E+0
3.601335E+0
3.632118E+0
3.724470E+0
3.786037E+0
3.878388E+0
3.909172E+0
3.909172E+0
3.909172E+0
3.939956E+0
3.970740E+0
4.001524E+0
3.970740E+0
3.878388E+0
3.724470E+0
3.570550E+0
3.447415E+0
3.262713E+0
2.985658E+0
2.677821E+0
2.339199E+0
2.031361E+0
1.785091E+0
1.600388E+0
1.508037E+0
1.508037E+0
1.569604E+0
1.723523E+0
1.939010E+0
2.246848E+0
2.585469E+0
2.954875E+0
3.262713E+0
3.508983E+0
3.693686E+0
3.816821E+0
3.909172E+0
3.878388E+0
3.816821E+0
3.724470E+0
3.662902E+0
3.662902E+0
3.724470E+0
3.878388E+0
4.032307E+0
4.217011E+0
4.432497E+0
4.647983E+0
4.863470E+0
4.986605E+0
5.048173E+0
4.986605E+0
4.863470E+0
4.709551E+0
4.586416E+0
4.370929E+0
4.093875E+0
3.693686E+0
3.262713E+0
2.862523E+0
2.462334E+0
2.031361E+0
1.538820E+0
1.046280E+0
6.153065E-1
2.459010E-1
-3.115320E-2
-1.850722E-1
-2.158560E-1
-1.542884E-1
-6.193698E-2
1.227658E-1
3.998200E-1
8.000091E-1
1.354118E+0
1.969793E+0
2.585469E+0
3.139577E+0
3.632118E+0
4.093875E+0
4.555632E+0
5.109740E+0
5.633065E+0
6.125606E+0
6.433443E+0
6.556578E+0
6.618146E+0
6.587362E+0
6.464227E+0
6.248741E+0
5.848551E+0
5.263659E+0
4.432497E+0
3.447415E+0
2.400766E+0
1.384901E+0
4.613875E-1
-3.389911E-1
-1.077802E+0
-1.816613E+0
-2.370721E+0
-2.678559E+0
-2.647776E+0
-2.278370E+0
-1.631910E+0
-7.699642E-1
2.766848E-1
1.477253E+0
2.770172E+0
4.124659E+0
5.386794E+0
6.464227E+0
7.264606E+0
7.726363E+0
7.880281E+0
7.664795E+0
7.141471E+0
6.402659E+0
5.540713E+0
4.678767E+0
3.939956E+0
3.355064E+0
3.016442E+0
2.831739E+0
2.893307E+0
3.108793E+0
3.478199E+0
3.878388E+0
4.186226E+0
4.309362E+0
4.155443E+0
3.724470E+0
3.108793E+0
2.369983E+0
1.661956E+0
9.231445E-1
2.766848E-1
-2.774235E-1
-5.236939E-1
-3.697749E-1
2.766848E-1
1.354118E+0
2.708604E+0
4.186226E+0
5.602281E+0
6.864416E+0
7.757146E+0
8.218904E+0
8.218904E+0
7.787930E+0
7.018335E+0
6.064038E+0
4.955821E+0
3.786037E+0
2.708604E+0
1.846658E+0
1.230982E+0
8.615767E-1
8.000091E-1
1.015496E+0
1.354118E+0
1.692739E+0
1.908226E+0
1.969793E+0
1.939010E+0
1.754307E+0
1.415685E+0
8.000091E-1
-3.694296E-4
-9.546670E-1
-1.908965E+0
-2.647776E+0
-3.078749E+0
-3.109532E+0
-2.801695E+0
-2.216803E+0
-1.416424E+0
-4.621263E-1
5.845227E-1
1.723523E+0
2.893307E+0
4.001524E+0
4.986605E+0
5.694632E+0
6.064038E+0
6.094822E+0
5.910119E+0
5.602281E+0
5.171308E+0
4.678767E+0
4.124659E+0
3.478199E+0
2.831739E+0
2.154496E+0
1.538820E+0
1.077063E+0
7.384416E-1
5.229551E-1
3.382524E-1
1.535496E-1
-3.115320E-2
-1.235046E-1
-9.272075E-2
1.227658E-1
4.306037E-1
8.307930E-1
1.200199E+0
1.600388E+0
2.031361E+0
2.523902E+0
3.047226E+0
3.662902E+0
4.309362E+0
4.832686E+0
5.202092E+0
5.417578E+0
5.479146E+0
5.417578E+0
5.263659E+0
5.048173E+0
4.771118E+0
4.401713E+0
4.032307E+0
3.601335E+0
3.231928E+0
2.985658E+0
2.893307E+0
2.985658E+0
3.170361E+0
3.355064E+0
3.416632E+0
3.385848E+0
3.293497E+0
3.231928E+0
3.170361E+0
3.078010E+0
2.862523E+0
2.554685E+0
2.092928E+0
1.569604E+0
1.046280E+0
6.153065E-1
3.382524E-1
2.459010E-1
2.766848E-1
4.306037E-1
7.384416E-1
1.230982E+0
1.877442E+0
2.585469E+0
3.355064E+0
4.063091E+0
4.678767E+0
5.171308E+0
5.540713E+0
5.663848E+0
5.571497E+0
5.386794E+0
5.109740E+0
4.771118E+0
4.340146E+0
3.786037E+0
3.201145E+0
2.616253E+0
2.092928E+0
1.661956E+0
1.292550E+0
1.015496E+0
8.307930E-1
6.460903E-1
3.998200E-1
9.198189E-2
-2.466397E-1
-6.160453E-1
-9.238832E-1
-1.170154E+0
-1.262505E+0
-1.231721E+0
-1.077802E+0
-7.391805E-1
-1.542884E-1
7.076579E-1
1.785091E+0
2.985658E+0
4.186226E+0
5.294443E+0
6.156389E+0
6.741281E+0
7.018335E+0
6.925984E+0
6.495011E+0
5.786984E+0
4.894253E+0
3.847605E+0
2.677821E+0
1.477253E+0
3.382524E-1
-7.083966E-1
-1.570343E+0
-2.186019E+0
-2.524640E+0
-2.586208E+0
-2.401505E+0
-2.124451E+0
-1.693478E+0
-1.108586E+0
-4.313425E-1
3.074685E-1
1.077063E+0
1.846658E+0
2.554685E+0
3.231928E+0
3.909172E+0
4.555632E+0
5.171308E+0
5.725416E+0
6.156389E+0
6.495011E+0
6.679713E+0
6.648930E+0
6.525795E+0
6.279524E+0
6.002471E+0
5.602281E+0
4.986605E+0
4.186226E+0
3.231928E+0
2.185280E+0
1.107847E+0
-3.115320E-2
-1.108586E+0
-2.001316E+0
-2.709343E+0
-3.109532E+0
-3.294235E+0
-3.201884E+0
-2.832479E+0
-2.124451E+0
-1.170154E+0
-3.694296E-4
1.230982E+0
2.431550E+0
3.508983E+0
4.432497E+0
5.078957E+0
5.509929E+0
5.633065E+0
5.479146E+0
4.986605E+0
4.309362E+0
3.508983E+0
2.708604E+0
1.969793E+0
1.323334E+0
8.307930E-1
6.153065E-1
6.460903E-1
8.615767E-1
1.200199E+0
1.508037E+0
1.785091E+0
1.939010E+0
1.939010E+0
1.754307E+0
1.384901E+0
8.615767E-1
2.459010E-1
-4.005587E-1
-1.047018E+0
-1.539559E+0
-1.724262E+0
-1.601127E+0
-1.231721E+0
-6.776128E-1
1.227658E-1
1.015496E+0
1.939010E+0
2.831739E+0
3.601335E+0
4.217011E+0
4.647983E+0
4.832686E+0
4.863470E+0
4.709551E+0
4.494064E+0
4.278578E+0
4.063091E+0
3.909172E+0
3.816821E+0
3.816821E+0
3.878388E+0
3.909172E+0
3.970740E+0
4.001524E+0
3.939956E+0
3.786037E+0
3.478199E+0
3.016442E+0
2.431550E+0
1.785091E+0
1.138631E+0
4.306037E-1
-2.466397E-1
-8.623156E-1
-1.231721E+0
-1.354856E+0
-1.200937E+0
-8.007480E-1
-1.850722E-1
6.768740E-1
1.661956E+0
2.647037E+0
3.570550E+0
4.401713E+0
5.078957E+0
5.540713E+0
5.725416E+0
5.633065E+0
5.356010E+0
4.925037E+0
4.309362E+0
3.539767E+0
2.708604E+0
1.908226E+0
1.230982E+0
6.768740E-1
2.766848E-1
3.041434E-2
-3.694296E-4
1.843333E-1
5.537390E-1
1.015496E+0
1.508037E+0
2.000577E+0
2.431550E+0
2.739388E+0
2.862523E+0
2.831739E+0
2.616253E+0
2.308415E+0
1.969793E+0
1.569604E+0
1.261766E+0
1.077063E+0
1.015496E+0
1.077063E+0
1.323334E+0
1.661956E+0
2.062145E+0
2.431550E+0
2.677821E+0
2.770172E+0
2.708604E+0
2.462334E+0
2.092928E+0
1.661956E+0
1.230982E+0
8.307930E-1
5.537390E-1
5.229551E-1
7.076579E-1
1.138631E+0
1.723523E+0
2.462334E+0
3.262713E+0
3.970740E+0
4.524848E+0
4.894253E+0
4.986605E+0
4.801902E+0
4.340146E+0
3.632118E+0
2.800956E+0
1.877442E+0
9.847120E-1
1.535496E-1
-6.160453E-1
-1.139370E+0
-1.477992E+0
-1.570343E+0
-1.539559E+0
-1.416424E+0
-1.231721E+0
-1.047018E+0
-8.930994E-1
-7.391805E-1
-6.468291E-1
-5.236939E-1
-4.313425E-1
-2.774235E-1
-6.193698E-2
1.843333E-1
5.229551E-1
9.847120E-1
1.508037E+0
2.031361E+0
2.493118E+0
2.831739E+0
3.016442E+0
3.108793E+0
3.078010E+0
2.954875E+0
2.739388E+0
2.462334E+0
2.123712E+0
1.785091E+0
1.508037E+0
1.292550E+0
1.077063E+0
9.231445E-1
8.615767E-1
8.923608E-1
1.077063E+0
1.230982E+0
1.323334E+0
1.354118E+0
1.323334E+0
1.200199E+0
1.015496E+0
7.692255E-1
5.229551E-1
2.459010E-1
-9.272075E-2
-4.313425E-1
-7.083966E-1
-9.238832E-1
-1.047018E+0
-1.108586E+0
-1.047018E+0
-8.623156E-1
-5.852615E-1
-2.466397E-1
1.535496E-1
6.153065E-1
1.138631E+0
1.692739E+0
2.277631E+0
2.893307E+0
3.447415E+0
3.939956E+0
4.278578E+0
4.524848E+0
4.586416E+0
4.432497E+0
4.155443E+0
3.724470E+0
3.231928E+0
2.677821E+0
2.092928E+0
1.508037E+0
9.231445E-1
3.074685E-1
-2.774235E-1
-7.391805E-1
-1.139370E+0
-1.447208E+0
-1.693478E+0
-1.878181E+0
-1.970532E+0
-2.001316E+0
-1.939748E+0
-1.878181E+0
-1.693478E+0
-1.477992E+0
-1.200937E+0
-9.238832E-1
-6.160453E-1
-2.774235E-1
9.198189E-2
4.921713E-1
8.615767E-1
1.200199E+0
1.477253E+0
1.723523E+0
1.846658E+0
1.877442E+0
1.815875E+0
1.661956E+0
1.446469E+0
1.261766E+0
1.077063E+0
8.923608E-1
7.384416E-1
6.153065E-1
5.229551E-1
5.537390E-1
6.460903E-1
7.384416E-1
7.384416E-1
6.768740E-1
5.537390E-1
3.074685E-1
-3.115320E-2
-4.313425E-1
-8.623156E-1
-1.262505E+0
-1.662694E+0
-2.001316E+0
-2.216803E+0
-2.278370E+0
-2.216803E+0
-2.001316E+0
-1.662694E+0
-1.231721E+0
-7.083966E-1
-1.850722E-1
3.074685E-1
8.000091E-1
1.138631E+0
1.384901E+0
1.538820E+0
1.600388E+0
1.600388E+0
1.538820E+0
1.384901E+0
1.261766E+0
1.107847E+0
9.231445E-1
7.692255E-1
6.768740E-1
6.460903E-1
6.153065E-1
5.537390E-1
4.613875E-1
3.074685E-1
1.535496E-1
-3.115320E-2
-2.158560E-1
-4.313425E-1
-6.776128E-1
-8.930994E-1
-1.047018E+0
-1.139370E+0
-1.170154E+0
-1.170154E+0
-1.108586E+0
-9.854507E-1
-8.007480E-1
-6.160453E-1
-4.621263E-1
-3.389911E-1
-2.158560E-1
-6.193698E-2
3.041434E-2
1.227658E-1
2.151172E-1
3.074685E-1
3.690362E-1
4.613875E-1
4.921713E-1
5.537390E-1
5.845227E-1
6.460903E-1
6.768740E-1
6.460903E-1
5.229551E-1
3.998200E-1
2.459010E-1
1.227658E-1
-3.694296E-4
-1.850722E-1
-3.697749E-1
-5.544777E-1
-7.699642E-1
-9.238832E-1
-1.047018E+0
-1.108586E+0
-1.139370E+0
-1.139370E+0
-1.139370E+0
-1.108586E+0
-1.139370E+0
-1.170154E+0
-1.200937E+0
-1.231721E+0
-1.262505E+0
-1.231721E+0
-1.231721E+0
-1.200937E+0
-1.108586E+0
-9.546670E-1
-7.699642E-1
-5.852615E-1
-3.697749E-1
-1.850722E-1
-3.115320E-2
6.119812E-2
1.535496E-1
1.535496E-1
1.843333E-1
1.843333E-1
2.151172E-1
1.843333E-1
1.535496E-1
1.227658E-1
1.535496E-1
1.535496E-1
9.198189E-2
-3.694296E-4
-1.850722E-1
-4.005587E-1
-6.776128E-1
-9.854507E-1
-1.262505E+0
-1.508775E+0
-1.693478E+0
-1.878181E+0
-2.032100E+0
-2.124451E+0
-2.186019E+0
-2.155235E+0
-2.062884E+0
-1.939748E+0
-1.724262E+0
-1.385640E+0
-9.854507E-1
-5.236939E-1
-9.272075E-2
3.074685E-1
6.768740E-1
9.847120E-1
1.169415E+0
1.261766E+0
1.261766E+0
1.169415E+0
1.015496E+0
7.384416E-1
4.306037E-1
6.119812E-2
-3.697749E-1
-8.007480E-1
-1.200937E+0
-1.508775E+0
-1.693478E+0
-1.816613E+0
-1.878181E+0
-1.908965E+0
-1.878181E+0
-1.847397E+0
-1.755046E+0
-1.570343E+0
-1.354856E+0
-1.108586E+0
-8.930994E-1
-7.391805E-1
-6.468291E-1
-5.852615E-1
-5.544777E-1
-6.160453E-1
-6.468291E-1
-6.468291E-1
-6.776128E-1
-7.083966E-1
-7.699642E-1
-8.007480E-1
-8.007480E-1
-7.391805E-1
-6.776128E-1
-5.236939E-1
-3.082073E-1
-9.272075E-2
6.119812E-2
1.535496E-1
2.459010E-1
3.382524E-1
3.998200E-1
3.998200E-1
3.690362E-1
2.766848E-1
1.535496E-1
-3.694296E-4
-1.542884E-1
-2.774235E-1
-3.389911E-1
-3.697749E-1
-3.697749E-1
-2.774235E-1
-1.235046E-1
6.119812E-2
3.074685E-1
5.537390E-1
8.307930E-1
1.107847E+0
1.384901E+0
1.569604E+0
1.723523E+0
1.785091E+0
1.692739E+0
1.477253E+0
1.138631E+0
7.692255E-1
3.998200E-1
9.198189E-2
-9.272075E-2
-1.542884E-1
-1.542884E-1
-9.272075E-2
3.041434E-2
2.459010E-1
4.613875E-1
7.076579E-1
9.231445E-1
1.077063E+0
1.138631E+0
1.107847E+0
1.015496E+0
8.923608E-1
7.692255E-1
6.768740E-1
5.845227E-1
5.229551E-1
4.921713E-1
4.306037E-1
3.382524E-1
2.151172E-1
3.041434E-2
-2.158560E-1
-4.313425E-1
-6.776128E-1
-9.854507E-1
-1.293289E+0
-1.631910E+0
-1.908965E+0
-2.124451E+0
-2.186019E+0
-2.155235E+0
-1.970532E+0
-1.693478E+0
-1.354856E+0
-9.238832E-1
-4.005587E-1
1.227658E-1
6.153065E-1
1.077063E+0
1.477253E+0
1.785091E+0
2.000577E+0
2.154496E+0
2.185280E+0
2.154496E+0
2.031361E+0
1.908226E+0
1.754307E+0
1.538820E+0
1.292550E+0
1.077063E+0
8.923608E-1
7.384416E-1
5.537390E-1
3.690362E-1
2.151172E-1
9.198189E-2
-3.115320E-2
-1.850722E-1
-3.389911E-1
-4.621263E-1
-4.621263E-1
-4.313425E-1
-3.389911E-1
-1.850722E-1
-3.694296E-4
2.151172E-1
4.306037E-1
6.153065E-1
7.076579E-1
6.768740E-1
5.845227E-1
4.613875E-1
3.382524E-1
2.151172E-1
9.198189E-2
-3.694296E-4
-6.193698E-2
-3.694296E-4
1.535496E-1
3.690362E-1
6.768740E-1
9.539284E-1
1.230982E+0
1.415685E+0
1.538820E+0
1.538820E+0
1.477253E+0
1.323334E+0
1.046280E+0
7.692255E-1
5.229551E-1
3.074685E-1
1.227658E-1
-3.694296E-4
-3.115320E-2
6.119812E-2
3.074685E-1
6.153065E-1
9.539284E-1
1.292550E+0
1.600388E+0
1.815875E+0
1.939010E+0
1.969793E+0
1.877442E+0
1.754307E+0
1.538820E+0
1.292550E+0
1.015496E+0
7.692255E-1
5.537390E-1
4.306037E-1
3.690362E-1
3.382524E-1
3.382524E-1
3.690362E-1
4.306037E-1
4.613875E-1
4.306037E-1
3.690362E-1
2.459010E-1
1.227658E-1
3.041434E-2
-3.115320E-2
-6.193698E-2
-1.235046E-1
-1.850722E-1
-2.158560E-1
-1.235046E-1
-3.694296E-4
6.119812E-2
9.198189E-2
9.198189E-2
6.119812E-2
-3.694296E-4
-9.272075E-2
-2.158560E-1
-4.005587E-1
-6.468291E-1
-8.930994E-1
-1.077802E+0
-1.170154E+0
-1.200937E+0
-1.139370E+0
-9.238832E-1
-6.160453E-1
-2.466397E-1
1.535496E-1
5.229551E-1
8.307930E-1
1.107847E+0
1.292550E+0
1.384901E+0
1.384901E+0
1.323334E+0
1.138631E+0
8.923608E-1
6.153065E-1
2.766848E-1
-3.115320E-2
-2.466397E-1
-3.697749E-1
-4.005587E-1
-3.389911E-1
-2.774235E-1
-1.850722E-1
-1.235046E-1
-6.193698E-2
-3.694296E-4
3.041434E-2
-3.694296E-4
-3.115320E-2
-1.235046E-1
-1.850722E-1
-2.774235E-1
-3.697749E-1
-4.621263E-1
-4.929100E-1
-5.236939E-1
-4.929100E-1
-4.621263E-1
-3.697749E-1
-2.466397E-1
-9.272075E-2
6.119812E-2
1.843333E-1
3.074685E-1
4.306037E-1
5.229551E-1
6.153065E-1
7.384416E-1
8.615767E-1
9.847120E-1
1.107847E+0
1.200199E+0
1.261766E+0
1.323334E+0
1.354118E+0
1.354118E+0
1.292550E+0
1.200199E+0
1.077063E+0
9.231445E-1
7.384416E-1
5.537390E-1
3.998200E-1
2.766848E-1
1.843333E-1
9.198189E-2
9.198189E-2
1.843333E-1
3.074685E-1
3.998200E-1
4.921713E-1
5.537390E-1
6.460903E-1
7.692255E-1
8.615767E-1
9.539284E-1
1.046280E+0
1.077063E+0
1.138631E+0
1.169415E+0
1.200199E+0
1.230982E+0
1.261766E+0
1.292550E+0
1.354118E+0
1.415685E+0
1.508037E+0
1.569604E+0
1.631172E+0
1.661956E+0
1.631172E+0
1.569604E+0
1.477253E+0
1.446469E+0
1.415685E+0
1.415685E+0
1.446469E+0
1.508037E+0
1.661956E+0
1.815875E+0
1.969793E+0
2.062145E+0
2.154496E+0
2.246848E+0
2.277631E+0
2.246848E+0
2.154496E+0
2.000577E+0
1.877442E+0
1.785091E+0
1.692739E+0
1.661956E+0
1.723523E+0
1.785091E+0
1.846658E+0
1.846658E+0
1.877442E+0
1.877442E+0
1.877442E+0
1.815875E+0
1.692739E+0
1.538820E+0
1.323334E+0
1.077063E+0
8.000091E-1
5.229551E-1
2.151172E-1
-3.115320E-2
-2.466397E-1
-4.313425E-1
-6.160453E-1
-7.083966E-1
-7.391805E-1
-7.391805E-1
-7.083966E-1
-6.160453E-1
-5.236939E-1
-3.697749E-1
-2.774235E-1
-1.850722E-1
-1.235046E-1
-6.193698E-2
-3.694296E-4
6.119812E-2
1.227658E-1
1.843333E-1
3.074685E-1
4.306037E-1
5.845227E-1
8.000091E-1
9.539284E-1
1.077063E+0
1.169415E+0
1.261766E+0
1.384901E+0
1.508037E+0
1.600388E+0
1.631172E+0
1.661956E+0
1.692739E+0
1.754307E+0
1.815875E+0
1.877442E+0
1.908226E+0
1.939010E+0
1.908226E+0
1.815875E+0
1.692739E+0
1.508037E+0
1.354118E+0
1.169415E+0
9.539284E-1
7.692255E-1
6.153065E-1
5.229551E-1
5.537390E-1
6.460903E-1
8.000091E-1
1.015496E+0
1.230982E+0
1.446469E+0
1.661956E+0
1.877442E+0
2.031361E+0
2.123712E+0
2.185280E+0
2.185280E+0
2.123712E+0
2.031361E+0
1.877442E+0
1.661956E+0
1.477253E+0
1.323334E+0
1.230982E+0
1.230982E+0
1.323334E+0
1.446469E+0
1.569604E+0
1.661956E+0
1.661956E+0
1.600388E+0
1.477253E+0
1.261766E+0
9.847120E-1
6.460903E-1
3.074685E-1
-3.694296E-4
-2.774235E-1
-5.544777E-1
-7.699642E-1
-9.238832E-1
-1.016235E+0
-1.047018E+0
-9.238832E-1
-7.391805E-1
-4.929100E-1
-2.158560E-1
3.041434E-2
2.766848E-1
4.921713E-1
6.768740E-1
7.692255E-1
8.000091E-1
7.692255E-1
6.460903E-1
4.613875E-1
2.459010E-1
-3.694296E-4
-3.082073E-1
-6.160453E-1
-9.238832E-1
-1.170154E+0
-1.293289E+0
-1.324073E+0
-1.324073E+0
-1.293289E+0
-1.231721E+0
-1.200937E+0
-1.231721E+0
-1.293289E+0
-1.447208E+0
-1.631910E+0
-1.816613E+0
-2.032100E+0
-2.186019E+0
-2.216803E+0
-2.247586E+0
-2.247586E+0
-2.309154E+0
-2.370721E+0
-2.309154E+0
-2.216803E+0
-2.032100E+0
-1.847397E+0
-1.693478E+0
-1.601127E+0
-1.508775E+0
-1.447208E+0
-1.385640E+0
-1.293289E+0
-1.262505E+0
-1.262505E+0
-1.416424E+0
-1.631910E+0
-1.878181E+0
-2.155235E+0
-2.463073E+0
-2.740127E+0
-2.986397E+0
-3.201884E+0
-3.355803E+0
-3.448154E+0
-3.478938E+0
-3.448154E+0
-3.294235E+0
-3.078749E+0
-2.801695E+0
-2.524640E+0
-2.247586E+0
-2.001316E+0
-1.785829E+0
-1.631910E+0
-1.539559E+0
-1.477992E+0
-1.354856E+0
-1.262505E+0
-1.231721E+0
-1.262505E+0
-1.293289E+0
-1.324073E+0
-1.231721E+0
-1.139370E+0
-9.854507E-1
-8.315318E-1
-7.083966E-1
-6.160453E-1
-5.544777E-1
-4.621263E-1
-4.005587E-1
-3.389911E-1
-3.697749E-1
-4.313425E-1
-5.852615E-1
-7.699642E-1
-1.047018E+0
-1.324073E+0
-1.601127E+0
-1.847397E+0
-2.001316E+0
-2.124451E+0
-2.186019E+0
-2.186019E+0
-2.124451E+0
-1.970532E+0
-1.755046E+0
-1.508775E+0
-1.293289E+0
-1.108586E+0
-8.930994E-1
-7.083966E-1
-5.236939E-1
-3.389911E-1
-1.542884E-1
6.119812E-2
2.459010E-1
3.690362E-1
4.613875E-1
5.537390E-1
6.153065E-1
6.153065E-1
5.229551E-1
3.998200E-1
3.074685E-1
1.843333E-1
6.119812E-2
-9.272075E-2
-1.542884E-1
-1.850722E-1
-2.158560E-1
-2.774235E-1
-3.697749E-1
-4.313425E-1
-4.005587E-1
-2.774235E-1
-1.542884E-1
-9.272075E-2
-9.272075E-2
-6.193698E-2
-3.694296E-4
9.198189E-2
1.843333E-1
2.459010E-1
3.074685E-1
3.690362E-1
3.998200E-1
3.998200E-1
3.998200E-1
3.382524E-1
2.766848E-1
1.535496E-1
3.041434E-2
-1.235046E-1
-2.466397E-1
-3.389911E-1
-4.005587E-1
-4.005587E-1
-3.697749E-1
-3.082073E-1
-1.850722E-1
-6.193698E-2
6.119812E-2
1.843333E-1
3.690362E-1
5.845227E-1
8.307930E-1
1.046280E+0
1.169415E+0
1.230982E+0
1.138631E+0
1.015496E+0
8.000091E-1
5.229551E-1
2.151172E-1
-9.272075E-2
-3.697749E-1
-6.468291E-1
-8.315318E-1
-9.546670E-1
-1.047018E+0
-1.170154E+0
-1.231721E+0
-1.293289E+0
-1.293289E+0
-1.262505E+0
-1.200937E+0
-1.047018E+0
-8.623156E-1
-6.776128E-1
-5.236939E-1
-3.389911E-1
-1.850722E-1
-3.694296E-4
1.843333E-1
3.382524E-1
4.921713E-1
6.460903E-1
7.692255E-1
8.307930E-1
8.307930E-1
7.384416E-1
5.845227E-1
3.382524E-1
9.198189E-2
-1.542884E-1
-4.313425E-1
-6.776128E-1
-9.238832E-1
-1.047018E+0
-1.108586E+0
-1.108586E+0
-1.047018E+0
-8.930994E-1
-7.391805E-1
-5.236939E-1
-3.082073E-1
-9.272075E-2
9.198189E-2
2.151172E-1
3.074685E-1
3.998200E-1
3.998200E-1
3.382524E-1
2.151172E-1
-3.694296E-4
-2.158560E-1
-4.621263E-1
-6.776128E-1
-8.315318E-1
-9.238832E-1
-9.238832E-1
-8.623156E-1
-7.083966E-1
-5.852615E-1
-4.621263E-1
-3.697749E-1
-2.774235E-1
-2.466397E-1
-2.466397E-1
-3.082073E-1
-3.697749E-1
-4.313425E-1
-4.929100E-1
-5.544777E-1
-7.083966E-1
-8.623156E-1
-1.077802E+0
-1.293289E+0
-1.539559E+0
-1.755046E+0
-1.878181E+0
-1.970532E+0
-2.032100E+0
-2.001316E+0
-1.939748E+0
-1.847397E+0
-1.724262E+0
-1.601127E+0
-1.385640E+0
-1.170154E+0
-9.238832E-1
-6.776128E-1
-4.621263E-1
-2.466397E-1
-6.193698E-2
9.198189E-2
1.843333E-1
2.459010E-1
2.459010E-1
1.535496E-1
6.119812E-2
3.041434E-2
6.119812E-2
6.119812E-2
6.119812E-2
6.119812E-2
6.119812E-2
3.041434E-2
-3.694296E-4
-6.193698E-2
-6.193698E-2
-9.272075E-2
-1.235046E-1
-1.850722E-1
-2.466397E-1
-3.082073E-1
-4.621263E-1
-6.776128E-1
-9.238832E-1
-1.077802E+0
-1.200937E+0
-1.262505E+0
-1.324073E+0
-1.324073E+0
-1.293289E+0
-1.200937E+0
-1.077802E+0
-9.546670E-1
-8.623156E-1
-7.699642E-1
-6.776128E-1
-5.544777E-1
-4.313425E-1
-3.389911E-1
-3.389911E-1
-3.389911E-1
-3.389911E-1
-3.389911E-1
-3.389911E-1
-3.697749E-1
-4.313425E-1
-4.621263E-1
-4.313425E-1
-4.621263E-1
-5.236939E-1
-5.852615E-1
-6.160453E-1
-5.852615E-1
-5.852615E-1
-6.160453E-1
-6.160453E-1
-6.468291E-1
-6.776128E-1
-6.468291E-1
-6.468291E-1
-6.468291E-1
-6.468291E-1
-5.852615E-1
-5.852615E-1
-6.468291E-1
-7.083966E-1
-7.391805E-1
-8.007480E-1
-8.623156E-1
-1.016235E+0
-1.139370E+0
-1.231721E+0
-1.262505E+0
-1.170154E+0
-9.854507E-1
-7.391805E-1
-4.313425E-1
-6.193698E-2
3.074685E-1
6.460903E-1
9.231445E-1
1.077063E+0
1.077063E+0
1.015496E+0
9.231445E-1
7.076579E-1
3.998200E-1
3.041434E-2
-3.082073E-1
-5.544777E-1
-7.699642E-1
-8.623156E-1
-8.623156E-1
-7.699642E-1
-5.852615E-1
-3.697749E-1
-9.272075E-2
1.227658E-1
3.382524E-1
5.537390E-1
6.768740E-1
7.384416E-1
6.768740E-1
4.921713E-1
2.766848E-1
3.041434E-2
-2.774235E-1
-6.160453E-1
-9.546670E-1
-1.200937E+0
-1.324073E+0
-1.324073E+0
-1.293289E+0
-1.231721E+0
-1.077802E+0
-8.315318E-1
-5.544777E-1
-2.466397E-1
6.119812E-2
3.690362E-1
6.153065E-1
8.000091E-1
8.923608E-1
9.231445E-1
8.923608E-1
8.000091E-1
7.076579E-1
5.845227E-1
4.921713E-1
4.613875E-1
4.613875E-1
5.229551E-1
5.845227E-1
6.460903E-1
7.076579E-1
8.307930E-1
9.539284E-1
1.015496E+0
1.046280E+0
1.015496E+0
9.847120E-1
9.231445E-1
8.307930E-1
6.768740E-1
4.921713E-1
3.382524E-1
1.843333E-1
-3.694296E-4
-2.466397E-1
-4.621263E-1
-6.160453E-1
-6.776128E-1
-6.776128E-1
-6.776128E-1
-6.776128E-1
-6.468291E-1
-6.468291E-1
-6.160453E-1
-5.544777E-1
-5.236939E-1
-5.544777E-1
-6.468291E-1
-8.007480E-1
-9.546670E-1
-1.108586E+0
-1.262505E+0
-1.447208E+0
-1.601127E+0
-1.693478E+0
-1.693478E+0
-1.693478E+0
-1.631910E+0
-1.508775E+0
-1.385640E+0
-1.293289E+0
-1.262505E+0
-1.262505E+0
-1.231721E+0
-1.139370E+0
-1.016235E+0
-9.238832E-1
-8.623156E-1
-8.315318E-1
-8.315318E-1
-8.315318E-1
-8.007480E-1
-8.007480E-1
-8.315318E-1
-9.546670E-1
-1.108586E+0
-1.231721E+0
-1.324073E+0
-1.385640E+0
-1.477992E+0
-1.570343E+0
-1.662694E+0
-1.693478E+0
-1.631910E+0
-1.477992E+0
-1.262505E+0
-1.047018E+0
-8.007480E-1
-5.236939E-1
-2.466397E-1
-3.115320E-2
1.227658E-1
2.151172E-1
2.766848E-1
2.459010E-1
1.843333E-1
3.041434E-2
-2.158560E-1
-5.236939E-1
-8.623156E-1
-1.108586E+0
-1.293289E+0
-1.416424E+0
-1.477992E+0
-1.447208E+0
-1.324073E+0
-1.231721E+0
-1.108586E+0
-1.016235E+0
-8.930994E-1
-8.315318E-1
-8.623156E-1
-9.854507E-1
-1.108586E+0
-1.231721E+0
-1.324073E+0
-1.416424E+0
-1.508775E+0
-1.601127E+0
-1.662694E+0
-1.724262E+0
-1.847397E+0
-2.001316E+0
-2.093667E+0
-2.124451E+0
-2.124451E+0
-2.093667E+0
-1.970532E+0
-1.816613E+0
-1.601127E+0
-1.385640E+0
-1.200937E+0
-1.077802E+0
-9.854507E-1
-9.854507E-1
-1.047018E+0
-1.170154E+0
-1.385640E+0
-1.601127E+0
-1.847397E+0
-2.032100E+0
-2.186019E+0
-2.278370E+0
-2.370721E+0
-2.493856E+0
-2.555424E+0
-2.524640E+0
-2.432289E+0
-2.309154E+0
-2.155235E+0
-1.939748E+0
-1.724262E+0
-1.508775E+0
-1.354856E+0
-1.293289E+0
-1.293289E+0
-1.293289E+0
-1.354856E+0
-1.416424E+0
-1.508775E+0
-1.662694E+0
-1.816613E+0
-1.970532E+0
-2.062884E+0
-2.093667E+0
-2.032100E+0
-1.970532E+0
-1.908965E+0
-1.939748E+0
-2.001316E+0
-2.062884E+0
-2.155235E+0
-2.247586E+0
-2.370721E+0
-2.463073E+0
-2.555424E+0
-2.678559E+0
-2.863262E+0
-3.017181E+0
-3.171100E+0
-3.263452E+0
-3.355803E+0
-3.417370E+0
-3.478938E+0
-3.478938E+0
-3.509722E+0
-3.509722E+0
-3.478938E+0
-3.448154E+0
-3.386587E+0
-3.232668E+0
-3.017181E+0
-2.832479E+0
-2.678559E+0
-2.586208E+0
-2.555424E+0
-2.616992E+0
-2.740127E+0
-2.924830E+0
-3.078749E+0
-3.232668E+0
-3.294235E+0
-3.325019E+0
-3.325019E+0
-3.232668E+0
-3.140316E+0
-3.017181E+0
-2.832479E+0
-2.647776E+0
-2.493856E+0
-2.370721E+0
-2.339938E+0
-2.339938E+0
-2.401505E+0
-2.524640E+0
-2.678559E+0
-2.832479E+0
-3.017181E+0
-3.232668E+0
-3.448154E+0
-3.540506E+0
-3.540506E+0
-3.386587E+0
-3.171100E+0
-2.924830E+0
-2.678559E+0
-2.401505E+0
-2.124451E+0
-1.939748E+0
-1.878181E+0
-1.970532E+0
-2.155235E+0
-2.370721E+0
-2.524640E+0
-2.678559E+0
-2.832479E+0
-2.924830E+0
-2.955614E+0
-2.924830E+0
-2.832479E+0
-2.678559E+0
-2.493856E+0
-2.278370E+0
-2.093667E+0
-2.001316E+0
-2.001316E+0
-2.032100E+0
-2.155235E+0
-2.339938E+0
-2.616992E+0
-2.894046E+0
-3.109532E+0
-3.325019E+0
-3.540506E+0
-3.725208E+0
-3.848343E+0
-3.848343E+0
-3.786776E+0
-3.694425E+0
-3.571290E+0
-3.478938E+0
-3.355803E+0
-3.263452E+0
-3.263452E+0
-3.355803E+0
-3.478938E+0
-3.571290E+0
-3.694425E+0
-3.786776E+0
-3.879127E+0
-3.940695E+0
-3.971479E+0
-3.940695E+0
-3.879127E+0
-3.755992E+0
-3.602073E+0
-3.448154E+0
-3.294235E+0
-3.201884E+0
-3.171100E+0
-3.171100E+0
-3.263452E+0
-3.355803E+0
-3.509722E+0
-3.663641E+0
-3.848343E+0
-4.033046E+0
-4.156181E+0
-4.248533E+0
-4.279316E+0
-4.279316E+0
-4.248533E+0
-4.156181E+0
-4.033046E+0
-3.879127E+0
-3.725208E+0
-3.602073E+0
-3.509722E+0
-3.478938E+0
-3.448154E+0
-3.478938E+0
-3.540506E+0
-3.632857E+0
-3.755992E+0
-3.909911E+0
-4.094614E+0
-4.248533E+0
-4.340884E+0
-4.433236E+0
-4.494803E+0
-4.494803E+0
-4.464019E+0
-4.402452E+0
-4.340884E+0
-4.248533E+0
-4.125398E+0
-4.002263E+0
-3.909911E+0
-3.879127E+0
-3.848343E+0
-3.817560E+0
-3.817560E+0
-3.817560E+0
-3.817560E+0
-3.817560E+0
-3.817560E+0
-3.786776E+0
-3.755992E+0
-3.694425E+0
-3.663641E+0
-3.632857E+0
-3.602073E+0
-3.509722E+0
-3.448154E+0
-3.417370E+0
-3.355803E+0
-3.294235E+0
-3.232668E+0
-3.263452E+0
-3.294235E+0
-3.355803E+0
-3.417370E+0
-3.478938E+0
-3.540506E+0
-3.540506E+0
-3.571290E+0
-3.602073E+0
-3.602073E+0
-3.632857E+0
-3.663641E+0
-3.755992E+0
-3.879127E+0
-4.033046E+0
-4.186966E+0
-4.310101E+0
-4.464019E+0
-4.617939E+0
-4.741074E+0
-4.741074E+0
-4.617939E+0
-4.464019E+0
-4.279316E+0
-4.063830E+0
-3.817560E+0
-3.540506E+0
-3.294235E+0
-3.078749E+0
-2.924830E+0
-2.832479E+0
-2.801695E+0
-2.894046E+0
-3.047965E+0
-3.232668E+0
-3.448154E+0
-3.632857E+0
-3.786776E+0
-3.848343E+0
-3.848343E+0
-3.817560E+0
-3.755992E+0
-3.663641E+0
-3.540506E+0
-3.417370E+0
-3.294235E+0
-3.263452E+0
-3.294235E+0
-3.386587E+0
-3.478938E+0
-3.632857E+0
-3.755992E+0
-3.848343E+0
-3.940695E+0
-4.002263E+0
-4.033046E+0
-4.033046E+0
-4.002263E+0
-3.971479E+0
-3.971479E+0
-4.002263E+0
-4.033046E+0
-4.094614E+0
-4.217749E+0
-4.371668E+0
-4.525587E+0
-4.679506E+0
-4.802641E+0
-4.864209E+0
-4.833425E+0
-4.741074E+0
-4.587154E+0
-4.310101E+0
-3.971479E+0
-3.602073E+0
-3.201884E+0
-2.801695E+0
-2.463073E+0
-2.216803E+0
-2.124451E+0
-2.216803E+0
-2.370721E+0
-2.647776E+0
-2.955614E+0
-3.325019E+0
-3.663641E+0
-3.940695E+0
-4.186966E+0
-4.310101E+0
-4.340884E+0
-4.248533E+0
-4.094614E+0
-3.909911E+0
-3.694425E+0
-3.478938E+0
-3.294235E+0
-3.201884E+0
-3.140316E+0
-3.171100E+0
-3.294235E+0
-3.448154E+0
-3.632857E+0
-3.755992E+0
-3.848343E+0
-3.879127E+0
-3.848343E+0
-3.786776E+0
-3.632857E+0
-3.478938E+0
-3.294235E+0
-3.140316E+0
-2.986397E+0
-2.894046E+0
-2.863262E+0
-2.894046E+0
-2.955614E+0
-3.109532E+0
-3.325019E+0
-3.571290E+0
-3.755992E+0
-3.909911E+0
-4.002263E+0
-4.063830E+0
-4.033046E+0
-3.940695E+0
-3.786776E+0
-3.571290E+0
-3.355803E+0
-3.109532E+0
-2.894046E+0
-2.709343E+0
-2.555424E+0
-2.463073E+0
-2.370721E+0
-2.309154E+0
-2.339938E+0
-2.432289E+0
-2.555424E+0
-2.709343E+0
-2.863262E+0
-2.986397E+0
-3.140316E+0
-3.325019E+0
-3.448154E+0
-3.509722E+0
-3.540506E+0
-3.540506E+0
-3.509722E+0
-3.478938E+0
-3.417370E+0
-3.355803E+0
-3.325019E+0
-3.294235E+0
-3.232668E+0
-3.201884E+0
-3.171100E+0
-3.171100E+0
-3.140316E+0
-3.078749E+0
-3.017181E+0
-2.924830E+0
-2.863262E+0
-2.863262E+0
-2.894046E+0
-2.924830E+0
-2.955614E+0
-2.986397E+0
-3.078749E+0
-3.140316E+0
-3.263452E+0
-3.355803E+0
-3.478938E+0
-3.540506E+0
-3.509722E+0
-3.417370E+0
-3.355803E+0
-3.263452E+0
-3.171100E+0
-3.017181E+0
-2.832479E+0
-2.709343E+0
-2.709343E+0
-2.740127E+0
-2.801695E+0
-2.894046E+0
-3.078749E+0
-3.355803E+0
-3.694425E+0
-3.971479E+0
-4.217749E+0
-4.371668E+0
-4.402452E+0
-4.340884E+0
-4.217749E+0
-4.063830E+0
-3.848343E+0
-3.632857E+0
-3.386587E+0
-3.140316E+0
-2.924830E+0
-2.740127E+0
-2.647776E+0
-2.616992E+0
-2.647776E+0
-2.740127E+0
-2.863262E+0
-2.986397E+0
-3.109532E+0
-3.201884E+0
-3.263452E+0
-3.294235E+0
-3.386587E+0
-3.509722E+0
-3.632857E+0
-3.786776E+0
-3.940695E+0
-4.094614E+0
-4.217749E+0
-4.340884E+0
-4.464019E+0
-4.556371E+0
-4.648722E+0
-4.710290E+0
-4.648722E+0
-4.464019E+0
-4.217749E+0
-3.971479E+0
-3.725208E+0
-3.509722E+0
-3.355803E+0
-3.232668E+0
-3.140316E+0
-3.078749E+0
-3.078749E+0
-3.171100E+0
-3.294235E+0
-3.478938E+0
-3.663641E+0
-3.879127E+0
-4.063830E+0
-4.248533E+0
-4.371668E+0
-4.494803E+0
-4.556371E+0
-4.587154E+0
-4.587154E+0
-4.464019E+0
-4.340884E+0
-4.186966E+0
-4.063830E+0
-3.940695E+0
-3.817560E+0
-3.694425E+0
-3.632857E+0
-3.602073E+0
-3.663641E+0
-3.755992E+0
-3.848343E+0
-3.971479E+0
-4.063830E+0
-4.156181E+0
-4.248533E+0
-4.340884E+0
-4.402452E+0
-4.433236E+0
-4.525587E+0
-4.587154E+0
-4.617939E+0
-4.587154E+0
-4.556371E+0
-4.494803E+0
-4.402452E+0
-4.248533E+0
-4.063830E+0
-3.848343E+0
-3.663641E+0
-3.540506E+0
-3.386587E+0
-3.263452E+0
-3.171100E+0
-3.140316E+0
-3.140316E+0
-3.201884E+0
-3.294235E+0
-3.478938E+0
-3.694425E+0
-3.940695E+0
-4.186966E+0
-4.371668E+0
-4.556371E+0
-4.679506E+0
-4.741074E+0
-4.710290E+0
-4.617939E+0
-4.494803E+0
-4.340884E+0
-4.156181E+0
-3.940695E+0
-3.725208E+0
-3.478938E+0
-3.294235E+0
-3.109532E+0
-2.955614E+0
-2.894046E+0
-2.863262E+0
-2.924830E+0
-3.078749E+0
-3.294235E+0
-3.571290E+0
-3.879127E+0
-4.186966E+0
-4.402452E+0
-4.556371E+0
-4.617939E+0
-4.587154E+0
-4.494803E+0
-4.340884E+0
-4.156181E+0
-3.940695E+0
-3.725208E+0
-3.509722E+0
-3.355803E+0
-3.171100E+0
-3.047965E+0
-2.924830E+0
-2.863262E+0
-2.894046E+0
-2.924830E+0
-3.017181E+0
-3.109532E+0
-3.263452E+0
-3.417370E+0
-3.571290E+0
-3.663641E+0
-3.694425E+0
-3.725208E+0
-3.694425E+0
-3.725208E+0
-3.725208E+0
-3.755992E+0
-3.755992E+0
-3.725208E+0
-3.663641E+0
-3.571290E+0
-3.417370E+0
-3.232668E+0
-3.017181E+0
-2.801695E+0
-2.678559E+0
-2.586208E+0
-2.493856E+0
-2.463073E+0
-2.493856E+0
-2.616992E+0
-2.770911E+0
-2.924830E+0
-3.109532E+0
-3.294235E+0
-3.448154E+0
-3.602073E+0
-3.694425E+0
-3.725208E+0
-3.694425E+0
-3.632857E+0
-3.509722E+0
-3.417370E+0
-3.294235E+0
-3.171100E+0
-3.078749E+0
-3.017181E+0
-3.017181E+0
-3.078749E+0
-3.140316E+0
-3.294235E+0
-3.509722E+0
-3.725208E+0
-3.909911E+0
-3.971479E+0
-3.909911E+0
-3.817560E+0
-3.663641E+0
-3.478938E+0
-3.232668E+0
-2.955614E+0
-2.647776E+0
-2.370721E+0
-2.062884E+0
-1.755046E+0
-1.570343E+0
-1.508775E+0
-1.539559E+0
-1.693478E+0
-1.939748E+0
-2.309154E+0
-2.740127E+0
-3.171100E+0
-3.540506E+0
-3.848343E+0
-4.002263E+0
-4.063830E+0
-4.033046E+0
-3.879127E+0
-3.602073E+0
-3.263452E+0
-2.924830E+0
-2.586208E+0
-2.309154E+0
-2.093667E+0
-1.908965E+0
-1.816613E+0
-1.785829E+0
-1.847397E+0
-1.970532E+0
-2.155235E+0
-2.370721E+0
-2.586208E+0
-2.740127E+0
-2.894046E+0
-3.017181E+0
-3.109532E+0
-3.140316E+0
-3.109532E+0
-3.047965E+0
-2.986397E+0
-2.924830E+0
-2.863262E+0
-2.801695E+0
-2.740127E+0
-2.709343E+0
-2.647776E+0
-2.555424E+0
-2.493856E+0
-2.432289E+0
-2.432289E+0
-2.493856E+0
-2.586208E+0
-2.709343E+0
-2.863262E+0
-3.078749E+0
-3.294235E+0
-3.509722E+0
-3.663641E+0
-3.755992E+0
-3.817560E+0
-3.817560E+0
-3.725208E+0
-3.540506E+0
-3.263452E+0
-2.955614E+0
-2.616992E+0
-2.247586E+0
-1.878181E+0
-1.539559E+0
-1.293289E+0
-1.139370E+0
-1.077802E+0
-1.108586E+0
-1.231721E+0
-1.447208E+0
-1.785829E+0
-2.186019E+0
-2.586208E+0
-2.924830E+0
-3.232668E+0
-3.478938E+0
-3.663641E+0
-3.755992E+0
-3.755992E+0
-3.663641E+0
-3.540506E+0
-3.325019E+0
-3.140316E+0
-2.924830E+0
-2.740127E+0
-2.555424E+0
-2.432289E+0
-2.370721E+0
-2.370721E+0
-2.463073E+0
-2.586208E+0
-2.740127E+0
-2.955614E+0
-3.140316E+0
-3.325019E+0
-3.417370E+0
-3.417370E+0
-3.325019E+0
-3.109532E+0
-2.863262E+0
-2.616992E+0
-2.370721E+0
-2.124451E+0
-1.939748E+0
-1.785829E+0
-1.724262E+0
-1.693478E+0
-1.724262E+0
-1.785829E+0
-1.908965E+0
-2.124451E+0
-2.339938E+0
-2.555424E+0
-2.770911E+0
-2.955614E+0
-3.140316E+0
-3.294235E+0
-3.417370E+0
-3.478938E+0
-3.478938E+0
-3.386587E+0
-3.263452E+0
-3.140316E+0
-3.047965E+0
-2.986397E+0
-2.924830E+0
-2.924830E+0
-2.986397E+0
-3.078749E+0
-3.263452E+0
-3.448154E+0
-3.663641E+0
-3.817560E+0
-3.940695E+0
-4.033046E+0
-4.063830E+0
-4.033046E+0
-3.940695E+0
-3.755992E+0
-3.509722E+0
-3.232668E+0
-2.955614E+0
-2.709343E+0
-2.524640E+0
-2.370721E+0
-2.309154E+0
-2.278370E+0
-2.401505E+0
-2.555424E+0
-2.770911E+0
-3.017181E+0
-3.294235E+0
-3.632857E+0
-3.940695E+0
-4.186966E+0
-4.371668E+0
-4.494803E+0
-4.556371E+0
-4.525587E+0
-4.402452E+0
-4.186966E+0
-3.848343E+0
-3.509722E+0
-3.140316E+0
-2.863262E+0
-2.678559E+0
-2.524640E+0
-2.432289E+0
-2.401505E+0
-2.463073E+0
-2.555424E+0
-2.678559E+0
-2.863262E+0
-3.047965E+0
-3.232668E+0
-3.386587E+0
-3.509722E+0
-3.571290E+0
-3.632857E+0
-3.602073E+0
-3.540506E+0
-3.386587E+0
-3.171100E+0
-2.894046E+0
-2.616992E+0
-2.370721E+0
-2.247586E+0
-2.216803E+0
-2.247586E+0
-2.370721E+0
-2.555424E+0
-2.863262E+0
-3.201884E+0
-3.478938E+0
-3.663641E+0
-3.817560E+0
-3.909911E+0
-3.971479E+0
-3.879127E+0
-3.632857E+0
-3.325019E+0
-2.955614E+0
-2.616992E+0
-2.370721E+0
-2.186019E+0
-2.093667E+0
-2.062884E+0
-2.062884E+0
-2.155235E+0
-2.339938E+0
-2.586208E+0
-2.863262E+0
-3.109532E+0
-3.294235E+0
-3.417370E+0
-3.509722E+0
-3.571290E+0
-3.602073E+0
-3.540506E+0
-3.417370E+0
-3.232668E+0
-2.955614E+0
-2.678559E+0
-2.432289E+0
-2.278370E+0
-2.186019E+0
-2.124451E+0
-2.093667E+0
-2.186019E+0
-2.370721E+0
-2.647776E+0
-2.924830E+0
-3.201884E+0
-3.478938E+0
-3.725208E+0
-3.940695E+0
-4.094614E+0
-4.125398E+0
-4.063830E+0
-3.971479E+0
-3.848343E+0
-3.694425E+0
-3.448154E+0
-3.140316E+0
-2.832479E+0
-2.463073E+0
-2.124451E+0
-1.878181E+0
-1.755046E+0
-1.785829E+0
-1.878181E+0
-2.062884E+0
-2.309154E+0
-2.616992E+0
-2.986397E+0
-3.355803E+0
-3.694425E+0
-3.971479E+0
-4.156181E+0
-4.279316E+0
-4.279316E+0
-4.186966E+0
-4.033046E+0
-3.786776E+0
-3.540506E+0
-3.201884E+0
-2.863262E+0
-2.555424E+0
-2.339938E+0
-2.155235E+0
-2.032100E+0
-2.032100E+0
-2.093667E+0
-2.186019E+0
-2.309154E+0
-2.524640E+0
-2.740127E+0
-2.986397E+0
-3.201884E+0
-3.355803E+0
-3.509722E+0
-3.632857E+0
-3.663641E+0
-3.632857E+0
-3.632857E+0
-3.571290E+0
-3.448154E+0
-3.294235E+0
-3.140316E+0
-2.986397E+0
-2.863262E+0
-2.740127E+0
-2.709343E+0
-2.647776E+0
-2.586208E+0
-2.524640E+0
-2.586208E+0
-2.740127E+0
-2.924830E+0
-3.109532E+0
-3.263452E+0
-3.478938E+0
-3.663641E+0
-3.786776E+0
-3.879127E+0
-3.909911E+0
-3.909911E+0
-3.786776E+0
-3.571290E+0
-3.294235E+0
-3.017181E+0
-2.709343E+0
-2.339938E+0
-2.001316E+0
-1.631910E+0
-1.354856E+0
-1.139370E+0
-1.016235E+0
-9.854507E-1
-1.047018E+0
-1.200937E+0
-1.477992E+0
-1.785829E+0
-2.155235E+0
-2.493856E+0
-2.801695E+0
-3.047965E+0
-3.232668E+0
-3.386587E+0
-3.417370E+0
-3.355803E+0
-3.232668E+0
-3.078749E+0
-2.955614E+0
-2.770911E+0
-2.586208E+0
-2.370721E+0
-2.155235E+0
-2.001316E+0
-1.878181E+0
-1.785829E+0
-1.693478E+0
-1.601127E+0
-1.601127E+0
-1.693478E+0
-1.816613E+0
-1.878181E+0
-1.970532E+0
-2.124451E+0
-2.278370E+0
-2.463073E+0
-2.586208E+0
-2.770911E+0
-2.955614E+0
-3.140316E+0
-3.263452E+0
-3.294235E+0
-3.263452E+0
-3.201884E+0
-3.140316E+0
-3.017181E+0
-2.894046E+0
-2.740127E+0
-2.586208E+0
-2.432289E+0
-2.339938E+0
-2.309154E+0
-2.309154E+0
-2.278370E+0
-2.278370E+0
-2.247586E+0
-2.216803E+0
-2.155235E+0
-2.155235E+0
-2.155235E+0
-2.155235E+0
-2.124451E+0
-2.124451E+0
-2.124451E+0
-2.155235E+0
-2.216803E+0
-2.278370E+0
-2.339938E+0
-2.432289E+0
-2.524640E+0
-2.616992E+0
-2.740127E+0
-2.863262E+0
-3.017181E+0
-3.109532E+0
-3.171100E+0
-3.201884E+0
-3.263452E+0
-3.325019E+0
-3.417370E+0
-3.478938E+0
-3.602073E+0
-3.694425E+0
-3.817560E+0
-3.909911E+0
-3.940695E+0
-3.940695E+0
-3.817560E+0
-3.602073E+0
-3.325019E+0
-3.017181E+0
-2.647776E+0
-2.278370E+0
-1.878181E+0
-1.539559E+0
-1.324073E+0
-1.262505E+0
-1.324073E+0
-1.447208E+0
-1.631910E+0
-1.939748E+0
-2.278370E+0
-2.709343E+0
-3.078749E+0
-3.325019E+0
-3.448154E+0
-3.509722E+0
-3.540506E+0
-3.509722E+0
-3.386587E+0
-3.201884E+0
-3.017181E+0
-2.955614E+0
-2.955614E+0
-3.078749E+0
-3.294235E+0
-3.478938E+0
-3.694425E+0
-3.848343E+0
-3.971479E+0
-4.094614E+0
-4.094614E+0
-4.002263E+0
-3.755992E+0
-3.478938E+0
-3.171100E+0
-2.863262E+0
-2.555424E+0
-2.247586E+0
-1.908965E+0
-1.570343E+0
-1.262505E+0
-1.077802E+0
-1.016235E+0
-1.077802E+0
-1.139370E+0
-1.262505E+0
-1.477992E+0
-1.755046E+0
-2.062884E+0
-2.401505E+0
-2.709343E+0
-2.955614E+0
-3.201884E+0
-3.509722E+0
-3.786776E+0
-3.971479E+0
-4.033046E+0
-4.002263E+0
-3.971479E+0
-3.879127E+0
-3.694425E+0
-3.448154E+0
-3.201884E+0
-3.078749E+0
-2.986397E+0
-2.924830E+0
-2.863262E+0
-2.863262E+0
-2.955614E+0
-3.109532E+0
-3.171100E+0
-3.201884E+0
-3.201884E+0
-3.232668E+0
-3.201884E+0
-3.140316E+0
-3.047965E+0
-2.894046E+0
-2.709343E+0
-2.524640E+0
-2.339938E+0
-2.216803E+0
-2.186019E+0
-2.155235E+0
-2.124451E+0
-2.124451E+0
-2.247586E+0
-2.463073E+0
-2.678559E+0
-2.894046E+0
-3.078749E+0
-3.294235E+0
-3.632857E+0
-3.971479E+0
-4.279316E+0
-4.494803E+0
-4.617939E+0
-4.679506E+0
-4.741074E+0
-4.710290E+0
-4.556371E+0
-4.371668E+0
-4.186966E+0
-4.033046E+0
-3.848343E+0
-3.663641E+0
-3.478938E+0
-3.355803E+0
-3.232668E+0
-3.109532E+0
-3.017181E+0
-2.955614E+0
-2.924830E+0
-2.894046E+0
-2.894046E+0
-2.894046E+0
-2.894046E+0
-2.894046E+0
-2.863262E+0
-2.894046E+0
-2.955614E+0
-3.078749E+0
-3.201884E+0
-3.355803E+0
-3.540506E+0
-3.755992E+0
-3.940695E+0
-4.125398E+0
-4.279316E+0
-4.402452E+0
-4.464019E+0
-4.433236E+0
-4.310101E+0
-4.186966E+0
-4.002263E+0
-3.755992E+0
-3.478938E+0
-3.201884E+0
-2.986397E+0
-2.801695E+0
-2.709343E+0
-2.678559E+0
-2.709343E+0
-2.832479E+0
-3.017181E+0
-3.294235E+0
-3.540506E+0
-3.725208E+0
-3.879127E+0
-4.063830E+0
-4.248533E+0
-4.371668E+0
-4.433236E+0
-4.433236E+0
-4.371668E+0
-4.279316E+0
-4.186966E+0
-4.063830E+0
-3.879127E+0
-3.694425E+0
-3.509722E+0
-3.386587E+0
-3.355803E+0
-3.417370E+0
-3.540506E+0
-3.694425E+0
-3.879127E+0
-4.125398E+0
-4.371668E+0
-4.617939E+0
-4.864209E+0
-5.048912E+0
-5.172047E+0
-5.233614E+0
-5.172047E+0
-5.079695E+0
-4.894992E+0
-4.617939E+0
-4.279316E+0
-3.817560E+0
-3.355803E+0
-2.924830E+0
-2.647776E+0
-2.463073E+0
-2.339938E+0
-2.247586E+0
-2.278370E+0
-2.432289E+0
-2.678559E+0
-2.986397E+0
-3.294235E+0
-3.632857E+0
-3.971479E+0
-4.340884E+0
-4.617939E+0
-4.771857E+0
-4.864209E+0
-4.864209E+0
-4.802641E+0
-4.648722E+0
-4.433236E+0
-4.217749E+0
-4.033046E+0
-3.879127E+0
-3.725208E+0
-3.602073E+0
-3.571290E+0
-3.663641E+0
-3.755992E+0
-3.848343E+0
-3.879127E+0
-3.940695E+0
-4.002263E+0
-4.063830E+0
-4.094614E+0
-4.094614E+0
-4.033046E+0
-4.002263E+0
-3.971479E+0
-3.909911E+0
-3.848343E+0
-3.817560E+0
-3.817560E+0
-3.817560E+0
-3.848343E+0
-3.879127E+0
-3.879127E+0
-3.909911E+0
-4.063830E+0
-4.248533E+0
-4.464019E+0
-4.587154E+0
-4.648722E+0
-4.710290E+0
-4.741074E+0
-4.741074E+0
-4.710290E+0
-4.648722E+0
-4.556371E+0
-4.464019E+0
-4.371668E+0
-4.310101E+0
-4.248533E+0
-4.279316E+0
-4.340884E+0
-4.433236E+0
-4.556371E+0
-4.741074E+0
-4.894992E+0
-5.048912E+0
-5.141263E+0
-5.202830E+0
-5.141263E+0
-4.987344E+0
-4.802641E+0
-4.587154E+0
-4.340884E+0
-4.063830E+0
-3.817560E+0
-3.602073E+0
-3.386587E+0
-3.263452E+0
-3.263452E+0
-3.325019E+0
-3.448154E+0
-3.571290E+0
-3.725208E+0
-3.940695E+0
-4.156181E+0
-4.371668E+0
-4.525587E+0
-4.617939E+0
-4.648722E+0
-4.648722E+0
-4.587154E+0
-4.525587E+0
-4.433236E+0
-4.310101E+0
-4.186966E+0
-4.063830E+0
-3.940695E+0
-3.848343E+0
-3.817560E+0
-3.817560E+0
-3.879127E+0
-3.940695E+0
-4.002263E+0
-4.063830E+0
-4.094614E+0
-4.186966E+0
-4.217749E+0
-4.279316E+0
-4.279316E+0
-4.279316E+0
-4.248533E+0
-4.186966E+0
-4.125398E+0
-4.094614E+0
-4.094614E+0
-4.125398E+0
-4.186966E+0
-4.248533E+0
-4.310101E+0
-4.402452E+0
-4.464019E+0
-4.525587E+0
-4.525587E+0
-4.556371E+0
-4.587154E+0
-4.587154E+0
-4.525587E+0
-4.402452E+0
-4.371668E+0
-4.371668E+0
-4.402452E+0
-4.464019E+0
-4.525587E+0
-4.556371E+0
-4.556371E+0
-4.556371E+0
-4.556371E+0
-4.464019E+0
-4.310101E+0
-4.156181E+0
-4.033046E+0
-3.909911E+0
-3.817560E+0
-3.755992E+0
-3.694425E+0
-3.663641E+0
-3.632857E+0
-3.694425E+0
-3.848343E+0
-4.063830E+0
-4.310101E+0
-4.525587E+0
-4.802641E+0
-5.079695E+0
-5.264398E+0
-5.356750E+0
-5.295182E+0
-5.110479E+0
-4.864209E+0
-4.587154E+0
-4.310101E+0
-4.094614E+0
-3.940695E+0
-3.786776E+0
-3.694425E+0
-3.694425E+0
-3.755992E+0
-3.879127E+0
-4.033046E+0
-4.186966E+0
-4.402452E+0
-4.617939E+0
-4.802641E+0
-4.925777E+0
-4.956560E+0
-4.956560E+0
-4.894992E+0
-4.771857E+0
-4.617939E+0
-4.464019E+0
-4.340884E+0
-4.217749E+0
-4.094614E+0
-4.063830E+0
-4.063830E+0
-4.125398E+0
-4.217749E+0
-4.248533E+0
-4.340884E+0
-4.464019E+0
-4.617939E+0
-4.771857E+0
-4.894992E+0
-4.925777E+0
-4.894992E+0
-4.771857E+0
-4.617939E+0
-4.433236E+0
-4.279316E+0
-4.063830E+0
-3.909911E+0
-3.817560E+0
-3.786776E+0
-3.817560E+0
-3.879127E+0
-4.002263E+0
-4.186966E+0
-4.371668E+0
-4.525587E+0
-4.741074E+0
-4.956560E+0
-5.141263E+0
-5.233614E+0
-5.264398E+0
-5.172047E+0
-5.079695E+0
-4.925777E+0
-4.771857E+0
-4.617939E+0
-4.402452E+0
-4.156181E+0
-3.940695E+0
-3.786776E+0
-3.663641E+0
-3.602073E+0
-3.602073E+0
-3.694425E+0
-3.848343E+0
-4.063830E+0
-4.248533E+0
-4.464019E+0
-4.710290E+0
-4.925777E+0
-5.141263E+0
-5.264398E+0
-5.325966E+0
-5.295182E+0
-5.233614E+0
-5.110479E+0
-4.925777E+0
-4.679506E+0
-4.464019E+0
-4.248533E+0
-4.125398E+0
-4.094614E+0
-4.125398E+0
-4.217749E+0
-4.433236E+0
-4.648722E+0
-4.894992E+0
-5.079695E+0
-5.233614E+0
-5.325966E+0
-5.387533E+0
-5.418317E+0
-5.356750E+0
-5.233614E+0
-5.018127E+0
-4.802641E+0
-4.617939E+0
-4.464019E+0
-4.340884E+0
-4.248533E+0
-4.186966E+0
-4.217749E+0
-4.310101E+0
-4.464019E+0
-4.648722E+0
-4.802641E+0
-4.987344E+0
-5.172047E+0
-5.295182E+0
-5.325966E+0
-5.295182E+0
-5.202830E+0
-5.110479E+0
-5.018127E+0
-4.864209E+0
-4.710290E+0
-4.525587E+0
-4.371668E+0
-4.248533E+0
-4.217749E+0
-4.248533E+0
-4.310101E+0
-4.402452E+0
-4.494803E+0
-4.587154E+0
-4.679506E+0
-4.741074E+0
-4.802641E+0
-4.802641E+0
-4.771857E+0
-4.679506E+0
-4.587154E+0
-4.525587E+0
-4.464019E+0
-4.402452E+0
-4.371668E+0
-4.371668E+0
-4.433236E+0
-4.525587E+0
-4.710290E+0
-4.956560E+0
-5.233614E+0
-5.479885E+0
-5.633804E+0
-5.695371E+0
-5.695371E+0
-5.664588E+0
-5.572236E+0
-5.418317E+0
-5.172047E+0
-4.956560E+0
-4.741074E+0
-4.648722E+0
-4.587154E+0
-4.587154E+0
-4.587154E+0
-4.648722E+0
-4.741074E+0
-4.864209E+0
-4.956560E+0
-5.048912E+0
-5.141263E+0
-5.172047E+0
-5.079695E+0
-4.956560E+0
-4.802641E+0
-4.679506E+0
-4.587154E+0
-4.494803E+0
-4.402452E+0
-4.402452E+0
-4.464019E+0
-4.525587E+0
-4.525587E+0
-4.556371E+0
-4.587154E+0
-4.710290E+0
-4.802641E+0
-4.833425E+0
-4.833425E+0
-4.833425E+0
-4.833425E+0
-4.741074E+0
-4.648722E+0
-4.587154E+0
-4.587154E+0
-4.648722E+0
-4.710290E+0
-4.802641E+0
-4.864209E+0
-4.894992E+0
-4.894992E+0
-4.925777E+0
-4.956560E+0
-4.956560E+0
-4.894992E+0
-4.833425E+0
-4.771857E+0
-4.679506E+0
-4.617939E+0
-4.556371E+0
-4.556371E+0
-4.587154E+0
-4.648722E+0
-4.771857E+0
-4.833425E+0
-4.864209E+0
-4.833425E+0
-4.802641E+0
-4.741074E+0
-4.679506E+0
-4.587154E+0
-4.494803E+0
-4.525587E+0
-4.648722E+0
-4.741074E+0
-4.864209E+0
-4.956560E+0
-5.141263E+0
-5.295182E+0
-5.356750E+0
-5.295182E+0
-5.233614E+0
-5.202830E+0
-5.172047E+0
-5.018127E+0
-4.802641E+0
-4.617939E+0
-4.556371E+0
[truncated: 108,594 more chars]
