# Supplementary material for: Performances of the PIPER scalable child human body model in accident reconstruction
Source: PLoS One. 2017 Nov 14;12(11):e0187916. doi: 10.1371/journal.pone.0187916 (PMC5685610; doi:10.1371/journal.pone.0187916)
Supplement: S1 Data — This zip folder contains input accelerations for reproducibility of the accident reconstruction. Also, the readings from the dummy sensor are reported for reproducibility of the calculations. (ZIP) [file pone.0187916.s009.zip › Channel/Channel/CCN_2012_001.044]

Test object number          :1
Name of the channel         :Seat Belt at Upper Diagonal Belt {FO}
Laboratory channel code     :16SEBE0000B3FO0P
Customer channel code       :16SEBE0000B3FO0P
Channel code                :16SEBE0000B3FO0P
Direction                   :0
Dimension                   :FO
Channel frequency class     :2000
Unit                        :N
Reference system            :NOVALUE
Transducer type             :FC25-261
Transducer id               :NOVALUE
Pre-filter type             :4000Hz 6pole Butterworth (device internal)
Cut off frequency           :4000
Channel amplitude class     :25000
Sampling interval           :5E-5
Bit resolution              :16
Time of first sample        :-0.38835156
Number of samples           :40480
Reference channel           :implicit
Reference channel name      :NOVALUE
Data source                 :transducer
Data status                 :ok
First global maximum value  :1.700697E+2
Time of maximum value       :1.409484E-1
First global minimum value  :-6.471469E+3
Time of minimum value       :7.139844E-2
Start offset interval       :-1.000000E-1
End offset interval         :-5.000000E-2
.ValidationRemark           :Seulement la gamme [-6.0 sec; 35.363 sec] a �t� lue. Gamme demand�e: [-6.0 sec; 40.0 sec].
-3.440393E+0
-3.440393E+0
-3.440393E+0
-4.969116E+0
-4.969116E+0
-4.969116E+0
-4.204754E+0
-4.969116E+0
-4.204754E+0
-3.440393E+0
-3.440393E+0
-2.676031E+0
-3.440393E+0
-4.204754E+0
-4.969116E+0
-4.969116E+0
-4.969116E+0
-4.969116E+0
-4.204754E+0
-3.440393E+0
-2.676031E+0
-3.440393E+0
-4.204754E+0
-4.969116E+0
-5.733477E+0
-5.733477E+0
-4.969116E+0
-4.204754E+0
-3.440393E+0
-3.440393E+0
-4.204754E+0
-4.969116E+0
-5.733477E+0
-5.733477E+0
-5.733477E+0
-4.969116E+0
-4.204754E+0
-3.440393E+0
-4.204754E+0
-4.969116E+0
-5.733477E+0
-4.969116E+0
-4.204754E+0
-4.204754E+0
-4.204754E+0
-4.204754E+0
-4.204754E+0
-4.969116E+0
-5.733477E+0
-5.733477E+0
-4.969116E+0
-4.204754E+0
-4.204754E+0
-4.204754E+0
-4.204754E+0
-4.204754E+0
-4.204754E+0
-3.440393E+0
-4.204754E+0
-4.204754E+0
-4.204754E+0
-4.204754E+0
-2.676031E+0
-2.676031E+0
-3.440393E+0
-4.204754E+0
-4.204754E+0
-4.204754E+0
-4.204754E+0
-4.204754E+0
-4.204754E+0
-4.204754E+0
-4.204754E+0
-4.204754E+0
-4.204754E+0
-4.204754E+0
-3.440393E+0
-4.204754E+0
-4.204754E+0
-4.969116E+0
-4.969116E+0
-4.969116E+0
-4.969116E+0
-5.733477E+0
-5.733477E+0
-5.733477E+0
-5.733477E+0
-4.969116E+0
-4.204754E+0
-3.440393E+0
-2.676031E+0
-2.676031E+0
-2.676031E+0
-2.676031E+0
-4.204754E+0
-4.969116E+0
-5.733477E+0
-5.733477E+0
-4.969116E+0
-4.204754E+0
-4.969116E+0
-4.969116E+0
-5.733477E+0
-4.969116E+0
-4.204754E+0
-4.204754E+0
-4.969116E+0
-4.969116E+0
-5.733477E+0
-4.969116E+0
-4.204754E+0
-3.440393E+0
-3.440393E+0
-4.204754E+0
-4.204754E+0
-3.440393E+0
-3.440393E+0
-4.204754E+0
-4.969116E+0
-5.733477E+0
-5.733477E+0
-6.497840E+0
-6.497840E+0
-5.733477E+0
-3.440393E+0
-3.440393E+0
-4.204754E+0
-4.969116E+0
-5.733477E+0
-6.497840E+0
-5.733477E+0
-5.733477E+0
-4.969116E+0
-4.204754E+0
-4.204754E+0
-4.204754E+0
-4.969116E+0
-5.733477E+0
-4.969116E+0
-4.969116E+0
-5.733477E+0
-5.733477E+0
-4.969116E+0
-4.969116E+0
-4.969116E+0
-5.733477E+0
-5.733477E+0
-4.969116E+0
-4.204754E+0
-4.204754E+0
-4.204754E+0
-4.204754E+0
-4.204754E+0
-4.969116E+0
-5.733477E+0
-6.497840E+0
-5.733477E+0
-4.204754E+0
-4.969116E+0
-5.733477E+0
-6.497840E+0
-5.733477E+0
-4.969116E+0
-4.969116E+0
-5.733477E+0
-5.733477E+0
-5.733477E+0
-4.969116E+0
-4.204754E+0
-4.969116E+0
-5.733477E+0
-6.497840E+0
-6.497840E+0
-5.733477E+0
-4.969116E+0
-4.969116E+0
-4.969116E+0
-4.969116E+0
-4.969116E+0
-5.733477E+0
-5.733477E+0
-4.969116E+0
-4.969116E+0
-4.969116E+0
-4.969116E+0
-4.969116E+0
-5.733477E+0
-4.969116E+0
-4.204754E+0
-3.440393E+0
-4.204754E+0
-4.204754E+0
-4.969116E+0
-4.969116E+0
-6.497840E+0
-7.262202E+0
-7.262202E+0
-6.497840E+0
-5.733477E+0
-5.733477E+0
-6.497840E+0
-6.497840E+0
-5.733477E+0
-4.204754E+0
-4.204754E+0
-5.733477E+0
-6.497840E+0
-6.497840E+0
-5.733477E+0
-5.733477E+0
-5.733477E+0
-4.969116E+0
-4.969116E+0
-4.969116E+0
-5.733477E+0
-6.497840E+0
-7.262202E+0
-7.262202E+0
-6.497840E+0
-6.497840E+0
-6.497840E+0
-6.497840E+0
-5.733477E+0
-5.733477E+0
-5.733477E+0
-5.733477E+0
-6.497840E+0
-4.969116E+0
-4.204754E+0
-4.204754E+0
-5.733477E+0
-6.497840E+0
-5.733477E+0
-4.969116E+0
-4.969116E+0
-5.733477E+0
-5.733477E+0
-5.733477E+0
-6.497840E+0
-6.497840E+0
-6.497840E+0
-5.733477E+0
-5.733477E+0
-4.969116E+0
-4.969116E+0
-5.733477E+0
-5.733477E+0
-4.969116E+0
-4.969116E+0
-5.733477E+0
-5.733477E+0
-4.969116E+0
-5.733477E+0
-6.497840E+0
-7.262202E+0
-7.262202E+0
-6.497840E+0
-5.733477E+0
-5.733477E+0
-5.733477E+0
-6.497840E+0
-6.497840E+0
-5.733477E+0
-4.969116E+0
-5.733477E+0
-6.497840E+0
-6.497840E+0
-6.497840E+0
-5.733477E+0
-4.969116E+0
-4.969116E+0
-5.733477E+0
-7.262202E+0
-7.262202E+0
-7.262202E+0
-6.497840E+0
-5.733477E+0
-4.969116E+0
-4.969116E+0
-4.969116E+0
-5.733477E+0
-6.497840E+0
-6.497840E+0
-5.733477E+0
-4.969116E+0
-5.733477E+0
-6.497840E+0
-7.262202E+0
-7.262202E+0
-6.497840E+0
-4.969116E+0
-4.204754E+0
-4.969116E+0
-5.733477E+0
-6.497840E+0
-6.497840E+0
-5.733477E+0
-5.733477E+0
-5.733477E+0
-4.969116E+0
-4.969116E+0
-5.733477E+0
-6.497840E+0
-5.733477E+0
-4.969116E+0
-5.733477E+0
-6.497840E+0
-6.497840E+0
-5.733477E+0
-4.969116E+0
-5.733477E+0
-6.497840E+0
-6.497840E+0
-6.497840E+0
-6.497840E+0
-6.497840E+0
-7.262202E+0
-6.497840E+0
-6.497840E+0
-6.497840E+0
-6.497840E+0
-6.497840E+0
-5.733477E+0
-5.733477E+0
-6.497840E+0
-6.497840E+0
-5.733477E+0
-5.733477E+0
-5.733477E+0
-5.733477E+0
-5.733477E+0
-5.733477E+0
-7.262202E+0
-8.026563E+0
-7.262202E+0
-6.497840E+0
-6.497840E+0
-6.497840E+0
-6.497840E+0
-5.733477E+0
-5.733477E+0
-6.497840E+0
-7.262202E+0
-7.262202E+0
-6.497840E+0
-6.497840E+0
-5.733477E+0
-5.733477E+0
-5.733477E+0
-4.969116E+0
-4.969116E+0
-5.733477E+0
-5.733477E+0
-4.969116E+0
-5.733477E+0
-5.733477E+0
-6.497840E+0
-6.497840E+0
-6.497840E+0
-5.733477E+0
-4.969116E+0
-4.969116E+0
-4.969116E+0
-5.733477E+0
-6.497840E+0
-6.497840E+0
-5.733477E+0
-4.969116E+0
-4.969116E+0
-5.733477E+0
-5.733477E+0
-5.733477E+0
-5.733477E+0
-5.733477E+0
-5.733477E+0
-5.733477E+0
-5.733477E+0
-5.733477E+0
-4.969116E+0
-4.969116E+0
-4.969116E+0
-5.733477E+0
-5.733477E+0
-6.497840E+0
-6.497840E+0
-6.497840E+0
-6.497840E+0
-6.497840E+0
-4.969116E+0
-4.204754E+0
-4.969116E+0
-6.497840E+0
-6.497840E+0
-4.969116E+0
-4.969116E+0
-5.733477E+0
-6.497840E+0
-6.497840E+0
-5.733477E+0
-5.733477E+0
-5.733477E+0
-5.733477E+0
-5.733477E+0
-6.497840E+0
-6.497840E+0
-5.733477E+0
-5.733477E+0
-4.969116E+0
-5.733477E+0
-6.497840E+0
-6.497840E+0
-6.497840E+0
-5.733477E+0
-5.733477E+0
-5.733477E+0
-4.969116E+0
-4.969116E+0
-4.969116E+0
-4.969116E+0
-4.969116E+0
-4.969116E+0
-4.969116E+0
-4.969116E+0
-4.969116E+0
-4.969116E+0
-4.204754E+0
-4.204754E+0
-4.204754E+0
-4.969116E+0
-4.969116E+0
-5.733477E+0
-5.733477E+0
-5.733477E+0
-4.969116E+0
-4.969116E+0
-5.733477E+0
-6.497840E+0
-6.497840E+0
-6.497840E+0
-5.733477E+0
-4.969116E+0
-4.969116E+0
-4.969116E+0
-4.969116E+0
-4.969116E+0
-4.969116E+0
-5.733477E+0
-6.497840E+0
-4.969116E+0
-4.204754E+0
-3.440393E+0
-4.204754E+0
-4.204754E+0
-4.204754E+0
-4.204754E+0
-4.969116E+0
-5.733477E+0
-5.733477E+0
-4.204754E+0
-3.440393E+0
-4.204754E+0
-4.204754E+0
-4.204754E+0
-4.204754E+0
-4.204754E+0
-4.204754E+0
-4.204754E+0
-4.204754E+0
-4.204754E+0
-4.204754E+0
-3.440393E+0
-2.676031E+0
-2.676031E+0
-4.204754E+0
-5.733477E+0
-5.733477E+0
-5.733477E+0
-4.969116E+0
-4.969116E+0
-4.969116E+0
-5.733477E+0
-6.497840E+0
-6.497840E+0
-6.497840E+0
-5.733477E+0
-5.733477E+0
-4.969116E+0
-4.969116E+0
-4.969116E+0
-4.969116E+0
-4.969116E+0
-5.733477E+0
-5.733477E+0
-5.733477E+0
-4.204754E+0
-3.440393E+0
-3.440393E+0
-4.204754E+0
-4.969116E+0
-5.733477E+0
-5.733477E+0
-5.733477E+0
-4.969116E+0
-4.969116E+0
-4.969116E+0
-4.969116E+0
-5.733477E+0
-6.497840E+0
-5.733477E+0
-4.969116E+0
-4.969116E+0
-5.733477E+0
-4.969116E+0
-4.969116E+0
-4.969116E+0
-5.733477E+0
-4.969116E+0
-4.969116E+0
-4.204754E+0
-4.204754E+0
-3.440393E+0
-4.204754E+0
-5.733477E+0
-6.497840E+0
-6.497840E+0
-5.733477E+0
-4.969116E+0
-4.969116E+0
-5.733477E+0
-7.262202E+0
-8.790925E+0
-8.026563E+0
-6.497840E+0
-4.969116E+0
-4.204754E+0
-4.969116E+0
-5.733477E+0
-4.969116E+0
-4.204754E+0
-4.204754E+0
-4.204754E+0
-4.969116E+0
-6.497840E+0
-7.262202E+0
-7.262202E+0
-6.497840E+0
-5.733477E+0
-4.969116E+0
-4.969116E+0
-5.733477E+0
-6.497840E+0
-6.497840E+0
-4.969116E+0
-4.969116E+0
-5.733477E+0
-6.497840E+0
-5.733477E+0
-4.969116E+0
-4.969116E+0
-4.969116E+0
-5.733477E+0
-5.733477E+0
-4.969116E+0
-4.969116E+0
-4.969116E+0
-4.969116E+0
-4.969116E+0
-4.969116E+0
-4.969116E+0
-4.969116E+0
-4.204754E+0
-4.204754E+0
-4.204754E+0
-4.969116E+0
-5.733477E+0
-4.969116E+0
-4.204754E+0
-3.440393E+0
-2.676031E+0
-2.676031E+0
-3.440393E+0
-3.440393E+0
-3.440393E+0
-4.204754E+0
-4.204754E+0
-4.969116E+0
-4.969116E+0
-5.733477E+0
-6.497840E+0
-6.497840E+0
-5.733477E+0
-4.969116E+0
-4.204754E+0
-3.440393E+0
-3.440393E+0
-4.204754E+0
-5.733477E+0
-5.733477E+0
-4.969116E+0
-4.204754E+0
-4.969116E+0
-4.969116E+0
-4.969116E+0
-4.969116E+0
-4.969116E+0
-5.733477E+0
-6.497840E+0
-7.262202E+0
-6.497840E+0
-4.969116E+0
-3.440393E+0
-4.204754E+0
-4.969116E+0
-4.969116E+0
-4.969116E+0
-4.969116E+0
-5.733477E+0
-4.969116E+0
-4.969116E+0
-4.969116E+0
-4.204754E+0
-4.969116E+0
-5.733477E+0
-5.733477E+0
-5.733477E+0
-4.969116E+0
-4.204754E+0
-4.204754E+0
-4.204754E+0
-4.204754E+0
-4.204754E+0
-4.204754E+0
-4.969116E+0
-4.969116E+0
-4.969116E+0
-4.204754E+0
-4.204754E+0
-4.969116E+0
-5.733477E+0
-5.733477E+0
-4.969116E+0
-4.969116E+0
-5.733477E+0
-5.733477E+0
-4.969116E+0
-3.440393E+0
-4.204754E+0
-4.969116E+0
-5.733477E+0
-6.497840E+0
-6.497840E+0
-4.969116E+0
-4.969116E+0
-4.969116E+0
-4.969116E+0
-4.204754E+0
-3.440393E+0
-2.676031E+0
-3.440393E+0
-3.440393E+0
-3.440393E+0
-3.440393E+0
-4.204754E+0
-4.969116E+0
-4.969116E+0
-5.733477E+0
-5.733477E+0
-4.969116E+0
-4.969116E+0
-4.969116E+0
-4.969116E+0
-4.969116E+0
-5.733477E+0
-5.733477E+0
-4.969116E+0
-4.204754E+0
-4.204754E+0
-4.204754E+0
-4.204754E+0
-4.969116E+0
-4.969116E+0
-4.204754E+0
-3.440393E+0
-4.204754E+0
-4.204754E+0
-4.204754E+0
-4.969116E+0
-4.969116E+0
-4.969116E+0
-4.969116E+0
-4.969116E+0
-4.204754E+0
-3.440393E+0
-3.440393E+0
-3.440393E+0
-3.440393E+0
-2.676031E+0
-2.676031E+0
-3.440393E+0
-3.440393E+0
-2.676031E+0
-2.676031E+0
-4.204754E+0
-5.733477E+0
-5.733477E+0
-4.204754E+0
-3.440393E+0
-4.204754E+0
-4.969116E+0
-5.733477E+0
-4.969116E+0
-4.204754E+0
-3.440393E+0
-4.204754E+0
-4.969116E+0
-5.733477E+0
-4.969116E+0
-3.440393E+0
-3.440393E+0
-4.204754E+0
-4.204754E+0
-3.440393E+0
-2.676031E+0
-2.676031E+0
-3.440393E+0
-3.440393E+0
-4.204754E+0
-4.204754E+0
-3.440393E+0
-2.676031E+0
-1.911669E+0
-2.676031E+0
-4.204754E+0
-4.969116E+0
-4.969116E+0
-3.440393E+0
-3.440393E+0
-4.204754E+0
-4.969116E+0
-4.204754E+0
-3.440393E+0
-2.676031E+0
-2.676031E+0
-3.440393E+0
-3.440393E+0
-2.676031E+0
-1.911669E+0
-1.911669E+0
-2.676031E+0
-1.911669E+0
-1.147307E+0
-1.147307E+0
-2.676031E+0
-4.204754E+0
-4.969116E+0
-3.440393E+0
-2.676031E+0
-1.911669E+0
-2.676031E+0
-2.676031E+0
-1.911669E+0
-1.147307E+0
-1.911669E+0
-3.440393E+0
-3.440393E+0
-3.440393E+0
-3.440393E+0
-2.676031E+0
-2.676031E+0
-2.676031E+0
-3.440393E+0
-3.440393E+0
-2.676031E+0
-1.911669E+0
-1.911669E+0
-2.676031E+0
-2.676031E+0
-2.676031E+0
-1.911669E+0
-1.911669E+0
-2.676031E+0
-2.676031E+0
-1.911669E+0
-1.911669E+0
-1.911669E+0
-2.676031E+0
-3.440393E+0
-2.676031E+0
-1.911669E+0
-2.676031E+0
-3.440393E+0
-3.440393E+0
-3.440393E+0
-4.204754E+0
-3.440393E+0
-2.676031E+0
-1.911669E+0
-1.911669E+0
-2.676031E+0
-3.440393E+0
-2.676031E+0
-2.676031E+0
-2.676031E+0
-2.676031E+0
-2.676031E+0
-2.676031E+0
-2.676031E+0
-2.676031E+0
-1.911669E+0
-1.147307E+0
-1.147307E+0
-1.147307E+0
-1.911669E+0
-1.911669E+0
-2.676031E+0
-3.440393E+0
-3.440393E+0
-2.676031E+0
-1.911669E+0
-1.911669E+0
-1.147307E+0
-1.147307E+0
-1.147307E+0
-1.911669E+0
-1.147307E+0
-1.147307E+0
-3.829454E-1
-1.147307E+0
-1.911669E+0
-1.911669E+0
-1.911669E+0
-1.147307E+0
-1.911669E+0
-2.676031E+0
-3.440393E+0
-3.440393E+0
-2.676031E+0
-1.911669E+0
-1.147307E+0
-3.829454E-1
-1.147307E+0
-1.147307E+0
-1.147307E+0
-1.147307E+0
-1.147307E+0
-1.911669E+0
-2.676031E+0
-2.676031E+0
-1.911669E+0
-1.911669E+0
-1.911669E+0
-1.147307E+0
-1.147307E+0
-1.911669E+0
-1.911669E+0
-1.911669E+0
-1.147307E+0
-1.147307E+0
-3.829454E-1
-3.829454E-1
-1.147307E+0
-1.147307E+0
-1.147307E+0
-3.829454E-1
-3.829454E-1
-3.829454E-1
-1.147307E+0
-1.911669E+0
-2.676031E+0
-2.676031E+0
-2.676031E+0
-1.911669E+0
-1.147307E+0
-3.829454E-1
-3.829454E-1
-3.829454E-1
-1.147307E+0
-1.147307E+0
-1.147307E+0
-3.829454E-1
-3.829454E-1
-1.147307E+0
-1.911669E+0
-1.911669E+0
-2.676031E+0
-2.676031E+0
-1.911669E+0
-1.147307E+0
-1.147307E+0
-1.911669E+0
-1.911669E+0
-1.911669E+0
-1.147307E+0
-3.829454E-1
-3.829454E-1
-1.147307E+0
-1.147307E+0
-1.147307E+0
-1.147307E+0
-3.829454E-1
-3.829454E-1
-3.829454E-1
-3.829454E-1
-1.147307E+0
-1.147307E+0
-3.829454E-1
-3.829454E-1
-3.829454E-1
-3.829454E-1
-3.829454E-1
-3.829454E-1
-3.829454E-1
-3.829454E-1
3.814162E-1
3.814162E-1
-1.911669E+0
-3.440393E+0
-3.440393E+0
-2.676031E+0
-1.147307E+0
3.814162E-1
-3.829454E-1
-1.147307E+0
-1.911669E+0
-1.911669E+0
-1.147307E+0
-1.147307E+0
-1.147307E+0
-1.911669E+0
-1.147307E+0
-1.147307E+0
-1.147307E+0
-1.911669E+0
-2.676031E+0
-2.676031E+0
-1.911669E+0
3.814162E-1
1.145778E+0
3.814162E-1
-3.829454E-1
-1.147307E+0
-1.147307E+0
3.814162E-1
3.814162E-1
3.814162E-1
-1.147307E+0
-1.911669E+0
-1.911669E+0
-1.911669E+0
-1.911669E+0
-1.911669E+0
-1.147307E+0
-3.829454E-1
-3.829454E-1
-1.147307E+0
-1.147307E+0
-1.147307E+0
-1.911669E+0
-2.676031E+0
-2.676031E+0
-1.911669E+0
-1.147307E+0
-1.147307E+0
-1.147307E+0
-1.147307E+0
-3.829454E-1
-3.829454E-1
-1.147307E+0
-1.147307E+0
-1.147307E+0
-3.829454E-1
-3.829454E-1
-3.829454E-1
-1.147307E+0
-1.911669E+0
-1.911669E+0
-1.147307E+0
-3.829454E-1
3.814162E-1
3.814162E-1
3.814162E-1
-3.829454E-1
-1.147307E+0
-1.147307E+0
-1.911669E+0
-1.911669E+0
-1.147307E+0
-3.829454E-1
-1.147307E+0
-1.147307E+0
-1.147307E+0
-3.829454E-1
3.814162E-1
3.814162E-1
-3.829454E-1
-1.911669E+0
-1.911669E+0
-3.829454E-1
3.814162E-1
3.814162E-1
-3.829454E-1
-3.829454E-1
-3.829454E-1
-3.829454E-1
-3.829454E-1
-3.829454E-1
3.814162E-1
1.145778E+0
3.814162E-1
3.814162E-1
3.814162E-1
-3.829454E-1
-1.147307E+0
-1.911669E+0
-2.676031E+0
-2.676031E+0
-1.147307E+0
3.814162E-1
3.814162E-1
3.814162E-1
-3.829454E-1
-1.911669E+0
-1.911669E+0
-3.829454E-1
1.145778E+0
1.145778E+0
3.814162E-1
-1.147307E+0
-1.911669E+0
-1.147307E+0
1.145778E+0
2.674502E+0
1.145778E+0
3.814162E-1
-3.829454E-1
-1.147307E+0
-1.147307E+0
-1.147307E+0
-1.147307E+0
-3.829454E-1
-3.829454E-1
-3.829454E-1
-3.829454E-1
3.814162E-1
1.145778E+0
3.814162E-1
-3.829454E-1
-1.147307E+0
-1.147307E+0
-3.829454E-1
3.814162E-1
3.814162E-1
-3.829454E-1
-1.147307E+0
-1.147307E+0
-3.829454E-1
3.814162E-1
3.814162E-1
-3.829454E-1
-1.147307E+0
-1.147307E+0
3.814162E-1
3.814162E-1
-3.829454E-1
-3.829454E-1
3.814162E-1
3.814162E-1
3.814162E-1
3.814162E-1
3.814162E-1
3.814162E-1
3.814162E-1
-3.829454E-1
-3.829454E-1
-3.829454E-1
-3.829454E-1
-3.829454E-1
-1.147307E+0
-3.829454E-1
3.814162E-1
3.814162E-1
-3.829454E-1
-3.829454E-1
3.814162E-1
1.145778E+0
-3.829454E-1
-3.829454E-1
3.814162E-1
1.145778E+0
3.814162E-1
-1.147307E+0
-1.147307E+0
-3.829454E-1
3.814162E-1
1.145778E+0
1.145778E+0
3.814162E-1
-3.829454E-1
-1.147307E+0
-1.147307E+0
-3.829454E-1
3.814162E-1
3.814162E-1
-3.829454E-1
-1.147307E+0
-1.147307E+0
-1.147307E+0
-1.147307E+0
-1.147307E+0
-1.147307E+0
-3.829454E-1
3.814162E-1
3.814162E-1
1.145778E+0
1.145778E+0
3.814162E-1
3.814162E-1
3.814162E-1
-3.829454E-1
-1.147307E+0
-1.147307E+0
-3.829454E-1
3.814162E-1
3.814162E-1
-1.147307E+0
-1.911669E+0
-1.911669E+0
-3.829454E-1
1.145778E+0
1.145778E+0
1.145778E+0
1.145778E+0
1.145778E+0
1.145778E+0
1.145778E+0
1.145778E+0
3.814162E-1
3.814162E-1
-3.829454E-1
-3.829454E-1
3.814162E-1
1.145778E+0
1.145778E+0
3.814162E-1
-3.829454E-1
3.814162E-1
1.145778E+0
1.910140E+0
1.910140E+0
1.145778E+0
1.145778E+0
1.145778E+0
1.145778E+0
1.145778E+0
3.814162E-1
3.814162E-1
3.814162E-1
1.145778E+0
1.910140E+0
1.910140E+0
1.145778E+0
3.814162E-1
3.814162E-1
3.814162E-1
1.910140E+0
2.674502E+0
3.438863E+0
2.674502E+0
1.145778E+0
3.814162E-1
1.145778E+0
2.674502E+0
3.438863E+0
1.910140E+0
3.814162E-1
-3.829454E-1
3.814162E-1
1.145778E+0
1.145778E+0
1.145778E+0
3.814162E-1
3.814162E-1
3.814162E-1
3.814162E-1
3.814162E-1
-3.829454E-1
3.814162E-1
1.145778E+0
1.145778E+0
1.145778E+0
1.145778E+0
3.814162E-1
-3.829454E-1
-1.147307E+0
-3.829454E-1
3.814162E-1
1.145778E+0
1.145778E+0
1.145778E+0
1.145778E+0
1.145778E+0
1.145778E+0
1.145778E+0
1.145778E+0
3.814162E-1
3.814162E-1
1.145778E+0
1.910140E+0
3.438863E+0
3.438863E+0
2.674502E+0
1.145778E+0
3.814162E-1
1.145778E+0
1.145778E+0
3.814162E-1
3.814162E-1
3.814162E-1
1.145778E+0
1.145778E+0
3.814162E-1
3.814162E-1
1.145778E+0
1.910140E+0
1.910140E+0
1.910140E+0
1.145778E+0
3.814162E-1
1.145778E+0
1.145778E+0
1.145778E+0
3.814162E-1
3.814162E-1
3.814162E-1
1.145778E+0
1.145778E+0
3.814162E-1
3.814162E-1
1.145778E+0
1.145778E+0
1.910140E+0
1.910140E+0
3.814162E-1
-3.829454E-1
-3.829454E-1
3.814162E-1
1.910140E+0
2.674502E+0
2.674502E+0
1.910140E+0
1.910140E+0
3.814162E-1
-3.829454E-1
-1.147307E+0
-1.147307E+0
3.814162E-1
1.145778E+0
1.910140E+0
1.910140E+0
1.910140E+0
1.145778E+0
3.814162E-1
-1.147307E+0
-1.147307E+0
-3.829454E-1
3.814162E-1
1.910140E+0
1.145778E+0
3.814162E-1
-3.829454E-1
-3.829454E-1
3.814162E-1
1.145778E+0
1.145778E+0
-3.829454E-1
-1.147307E+0
-3.829454E-1
1.145778E+0
1.145778E+0
-1.147307E+0
-1.911669E+0
-1.147307E+0
-3.829454E-1
3.814162E-1
-3.829454E-1
-1.147307E+0
-1.147307E+0
-3.829454E-1
3.814162E-1
3.814162E-1
3.814162E-1
3.814162E-1
3.814162E-1
-3.829454E-1
3.814162E-1
1.145778E+0
1.145778E+0
-3.829454E-1
-1.911669E+0
-1.911669E+0
-1.147307E+0
-1.147307E+0
-3.829454E-1
-3.829454E-1
-3.829454E-1
-3.829454E-1
-1.147307E+0
-1.147307E+0
-3.829454E-1
-3.829454E-1
3.814162E-1
3.814162E-1
-3.829454E-1
-3.829454E-1
-3.829454E-1
-3.829454E-1
3.814162E-1
-3.829454E-1
-1.147307E+0
-1.911669E+0
-1.911669E+0
-1.147307E+0
-3.829454E-1
-3.829454E-1
-3.829454E-1
-1.147307E+0
-3.829454E-1
3.814162E-1
3.814162E-1
-3.829454E-1
-3.829454E-1
-3.829454E-1
-1.147307E+0
-1.911669E+0
-1.911669E+0
-1.147307E+0
-1.147307E+0
-1.147307E+0
-1.911669E+0
-1.147307E+0
-3.829454E-1
3.814162E-1
3.814162E-1
-1.147307E+0
-1.147307E+0
-3.829454E-1
-3.829454E-1
-1.911669E+0
-2.676031E+0
-2.676031E+0
-1.147307E+0
-3.829454E-1
-3.829454E-1
-1.911669E+0
-2.676031E+0
-2.676031E+0
-1.911669E+0
-1.147307E+0
-1.147307E+0
-1.911669E+0
-2.676031E+0
-2.676031E+0
-1.911669E+0
-3.829454E-1
-3.829454E-1
-1.147307E+0
-2.676031E+0
-3.440393E+0
-3.440393E+0
-2.676031E+0
-1.911669E+0
-1.911669E+0
-1.911669E+0
-2.676031E+0
-2.676031E+0
-1.911669E+0
-1.911669E+0
-1.911669E+0
-1.911669E+0
-1.911669E+0
-2.676031E+0
-3.440393E+0
-3.440393E+0
-2.676031E+0
-1.911669E+0
-2.676031E+0
-3.440393E+0
-2.676031E+0
-2.676031E+0
-1.911669E+0
-2.676031E+0
-2.676031E+0
-2.676031E+0
-1.911669E+0
-1.911669E+0
-1.911669E+0
-2.676031E+0
-2.676031E+0
-2.676031E+0
-3.440393E+0
-3.440393E+0
-2.676031E+0
-1.911669E+0
-1.911669E+0
-1.911669E+0
-1.911669E+0
-1.911669E+0
-3.440393E+0
-4.204754E+0
-3.440393E+0
-1.911669E+0
-1.911669E+0
-2.676031E+0
-3.440393E+0
-2.676031E+0
-3.829454E-1
-3.829454E-1
-1.147307E+0
-1.911669E+0
-1.147307E+0
-1.147307E+0
-1.911669E+0
-2.676031E+0
-1.911669E+0
-1.911669E+0
-2.676031E+0
-3.440393E+0
-3.440393E+0
-2.676031E+0
-1.911669E+0
-1.911669E+0
-1.911669E+0
-2.676031E+0
-2.676031E+0
-2.676031E+0
-3.440393E+0
-2.676031E+0
-1.911669E+0
-1.911669E+0
-2.676031E+0
-3.440393E+0
-3.440393E+0
-2.676031E+0
-1.911669E+0
-1.911669E+0
-1.911669E+0
-2.676031E+0
-3.440393E+0
-3.440393E+0
-1.911669E+0
-1.147307E+0
-1.147307E+0
-2.676031E+0
-3.440393E+0
-4.204754E+0
-4.204754E+0
-3.440393E+0
-2.676031E+0
-2.676031E+0
-2.676031E+0
-1.911669E+0
-1.911669E+0
-3.440393E+0
-4.204754E+0
-4.204754E+0
-4.204754E+0
-2.676031E+0
-1.911669E+0
-1.911669E+0
-3.440393E+0
-4.204754E+0
-4.204754E+0
-3.440393E+0
-2.676031E+0
-2.676031E+0
-2.676031E+0
-2.676031E+0
-2.676031E+0
-2.676031E+0
-3.440393E+0
-2.676031E+0
-1.911669E+0
-1.147307E+0
-1.147307E+0
-1.911669E+0
-3.440393E+0
-3.440393E+0
-2.676031E+0
-1.911669E+0
-1.911669E+0
-3.440393E+0
-4.204754E+0
-4.204754E+0
-3.440393E+0
-2.676031E+0
-2.676031E+0
-2.676031E+0
-3.440393E+0
-2.676031E+0
-1.911669E+0
-1.911669E+0
-3.440393E+0
-4.204754E+0
-4.969116E+0
-4.204754E+0
-3.440393E+0
-3.440393E+0
-3.440393E+0
-3.440393E+0
-3.440393E+0
-2.676031E+0
-2.676031E+0
-4.204754E+0
-4.969116E+0
-4.969116E+0
-3.440393E+0
-2.676031E+0
-3.440393E+0
-4.204754E+0
-4.204754E+0
-4.204754E+0
-4.204754E+0
-3.440393E+0
-3.440393E+0
-3.440393E+0
-2.676031E+0
-2.676031E+0
-2.676031E+0
-3.440393E+0
-2.676031E+0
-2.676031E+0
-1.911669E+0
-3.440393E+0
-4.969116E+0
-4.969116E+0
-3.440393E+0
-1.911669E+0
-2.676031E+0
-4.204754E+0
-4.969116E+0
-4.204754E+0
-3.440393E+0
-2.676031E+0
-4.204754E+0
-6.497840E+0
-7.262202E+0
-6.497840E+0
-4.969116E+0
-4.204754E+0
-4.204754E+0
-4.204754E+0
-3.440393E+0
-2.676031E+0
-3.440393E+0
-5.733477E+0
-6.497840E+0
-6.497840E+0
-4.969116E+0
-3.440393E+0
-3.440393E+0
-4.204754E+0
-4.204754E+0
-4.204754E+0
-3.440393E+0
-4.204754E+0
-4.969116E+0
-5.733477E+0
-4.204754E+0
-3.440393E+0
-3.440393E+0
-3.440393E+0
-4.204754E+0
-4.204754E+0
-4.969116E+0
-5.733477E+0
-5.733477E+0
-5.733477E+0
-6.497840E+0
-6.497840E+0
-6.497840E+0
-5.733477E+0
-4.969116E+0
-4.969116E+0
-4.969116E+0
-4.969116E+0
-4.204754E+0
-4.969116E+0
-4.969116E+0
-5.733477E+0
-4.969116E+0
-4.204754E+0
-4.204754E+0
-4.969116E+0
-6.497840E+0
-6.497840E+0
-5.733477E+0
-5.733477E+0
-5.733477E+0
-5.733477E+0
-6.497840E+0
-7.262202E+0
-7.262202E+0
-6.497840E+0
-5.733477E+0
-5.733477E+0
-5.733477E+0
-6.497840E+0
-6.497840E+0
-5.733477E+0
-4.969116E+0
-4.204754E+0
-4.969116E+0
-4.969116E+0
-5.733477E+0
-5.733477E+0
-4.969116E+0
-4.969116E+0
-4.204754E+0
-4.969116E+0
-4.969116E+0
-4.969116E+0
-5.733477E+0
-6.497840E+0
-5.733477E+0
-4.204754E+0
-4.204754E+0
-5.733477E+0
-6.497840E+0
-7.262202E+0
-6.497840E+0
-5.733477E+0
-4.969116E+0
-5.733477E+0
-6.497840E+0
-5.733477E+0
-4.969116E+0
-4.204754E+0
-5.733477E+0
-6.497840E+0
-7.262202E+0
-7.262202E+0
-6.497840E+0
-5.733477E+0
-4.969116E+0
-5.733477E+0
-7.262202E+0
-8.026563E+0
-8.026563E+0
-7.262202E+0
-6.497840E+0
-5.733477E+0
-5.733477E+0
-6.497840E+0
-6.497840E+0
-5.733477E+0
-5.733477E+0
-5.733477E+0
-5.733477E+0
-5.733477E+0
-6.497840E+0
-7.262202E+0
-7.262202E+0
-6.497840E+0
-6.497840E+0
-6.497840E+0
-7.262202E+0
-7.262202E+0
-5.733477E+0
-4.969116E+0
-4.969116E+0
-5.733477E+0
-6.497840E+0
-7.262202E+0
-7.262202E+0
-7.262202E+0
-7.262202E+0
-6.497840E+0
-6.497840E+0
-7.262202E+0
-7.262202E+0
-5.733477E+0
-4.969116E+0
-5.733477E+0
-7.262202E+0
-7.262202E+0
-6.497840E+0
-6.497840E+0
-7.262202E+0
-7.262202E+0
-7.262202E+0
-7.262202E+0
-7.262202E+0
-6.497840E+0
-6.497840E+0
-6.497840E+0
-6.497840E+0
-6.497840E+0
-6.497840E+0
-6.497840E+0
-6.497840E+0
-7.262202E+0
-8.026563E+0
-8.026563E+0
-8.026563E+0
-7.262202E+0
-6.497840E+0
-6.497840E+0
-7.262202E+0
-7.262202E+0
-6.497840E+0
-6.497840E+0
-6.497840E+0
-7.262202E+0
-7.262202E+0
-7.262202E+0
-7.262202E+0
-6.497840E+0
-6.497840E+0
-6.497840E+0
-8.026563E+0
-8.790925E+0
-8.790925E+0
-8.026563E+0
-7.262202E+0
-7.262202E+0
-7.262202E+0
-7.262202E+0
-6.497840E+0
-6.497840E+0
-5.733477E+0
-4.969116E+0
-5.733477E+0
-6.497840E+0
-7.262202E+0
-8.026563E+0
-8.026563E+0
-7.262202E+0
-7.262202E+0
-6.497840E+0
-5.733477E+0
-5.733477E+0
-5.733477E+0
-6.497840E+0
-6.497840E+0
-7.262202E+0
-7.262202E+0
-6.497840E+0
-5.733477E+0
-5.733477E+0
-6.497840E+0
-7.262202E+0
-8.026563E+0
-8.026563E+0
-8.026563E+0
-8.026563E+0
-8.026563E+0
-8.026563E+0
-8.026563E+0
-7.262202E+0
-7.262202E+0
-7.262202E+0
-6.497840E+0
-6.497840E+0
-6.497840E+0
-7.262202E+0
-7.262202E+0
-7.262202E+0
-7.262202E+0
-6.497840E+0
-6.497840E+0
-7.262202E+0
-7.262202E+0
-8.790925E+0
-8.790925E+0
-8.790925E+0
-8.026563E+0
-7.262202E+0
-7.262202E+0
-8.026563E+0
-8.026563E+0
-7.262202E+0
-7.262202E+0
-7.262202E+0
-7.262202E+0
-6.497840E+0
-5.733477E+0
-5.733477E+0
-6.497840E+0
-6.497840E+0
-6.497840E+0
-6.497840E+0
-6.497840E+0
-5.733477E+0
-5.733477E+0
-5.733477E+0
-6.497840E+0
-6.497840E+0
-6.497840E+0
-6.497840E+0
-7.262202E+0
-7.262202E+0
-7.262202E+0
-7.262202E+0
-7.262202E+0
-6.497840E+0
-5.733477E+0
-5.733477E+0
-6.497840E+0
-8.026563E+0
-8.026563E+0
-7.262202E+0
-6.497840E+0
-6.497840E+0
-7.262202E+0
-7.262202E+0
-7.262202E+0
-6.497840E+0
-6.497840E+0
-5.733477E+0
-5.733477E+0
-6.497840E+0
-8.026563E+0
-8.026563E+0
-8.026563E+0
-7.262202E+0
-7.262202E+0
-7.262202E+0
-7.262202E+0
-6.497840E+0
-5.733477E+0
-6.497840E+0
-6.497840E+0
-6.497840E+0
-6.497840E+0
-6.497840E+0
-7.262202E+0
-7.262202E+0
-6.497840E+0
-5.733477E+0
-5.733477E+0
-5.733477E+0
-6.497840E+0
-5.733477E+0
-5.733477E+0
-5.733477E+0
-6.497840E+0
-5.733477E+0
-4.969116E+0
-4.204754E+0
-4.969116E+0
-5.733477E+0
-6.497840E+0
-6.497840E+0
-6.497840E+0
-6.497840E+0
-6.497840E+0
-6.497840E+0
-5.733477E+0
-4.969116E+0
-4.969116E+0
-5.733477E+0
-6.497840E+0
-6.497840E+0
-7.262202E+0
-7.262202E+0
-6.497840E+0
-4.969116E+0
-5.733477E+0
-6.497840E+0
-8.026563E+0
-8.026563E+0
-6.497840E+0
-4.969116E+0
-4.204754E+0
-4.969116E+0
-5.733477E+0
-5.733477E+0
-4.969116E+0
-4.969116E+0
-5.733477E+0
-6.497840E+0
-7.262202E+0
-7.262202E+0
-7.262202E+0
-5.733477E+0
-4.969116E+0
-4.969116E+0
-4.969116E+0
-4.969116E+0
-4.969116E+0
-4.969116E+0
-4.969116E+0
-5.733477E+0
-6.497840E+0
-6.497840E+0
-6.497840E+0
-6.497840E+0
-6.497840E+0
-5.733477E+0
-4.969116E+0
-4.969116E+0
-6.497840E+0
-7.262202E+0
-6.497840E+0
-5.733477E+0
-4.969116E+0
-4.204754E+0
-3.440393E+0
-4.204754E+0
-5.733477E+0
-6.497840E+0
-6.497840E+0
-5.733477E+0
-5.733477E+0
-5.733477E+0
-6.497840E+0
-6.497840E+0
-6.497840E+0
-5.733477E+0
-4.969116E+0
-5.733477E+0
-6.497840E+0
-5.733477E+0
-4.969116E+0
-4.969116E+0
-4.969116E+0
-4.969116E+0
-4.969116E+0
-4.969116E+0
-4.969116E+0
-4.969116E+0
-4.969116E+0
-4.969116E+0
-4.204754E+0
-4.204754E+0
-3.440393E+0
-4.204754E+0
-5.733477E+0
-5.733477E+0
-4.969116E+0
-4.969116E+0
-4.969116E+0
-4.969116E+0
-4.204754E+0
-4.204754E+0
-4.204754E+0
-4.969116E+0
-5.733477E+0
-5.733477E+0
-3.440393E+0
-2.676031E+0
-4.204754E+0
-7.262202E+0
-8.026563E+0
-6.497840E+0
-4.969116E+0
-4.204754E+0
-4.969116E+0
-5.733477E+0
-6.497840E+0
-6.497840E+0
-6.497840E+0
-5.733477E+0
-5.733477E+0
-5.733477E+0
-6.497840E+0
-6.497840E+0
-4.969116E+0
-4.204754E+0
-4.204754E+0
-4.204754E+0
-4.204754E+0
-4.969116E+0
-5.733477E+0
-5.733477E+0
-5.733477E+0
-4.969116E+0
-4.969116E+0
-4.969116E+0
-4.204754E+0
-4.969116E+0
-5.733477E+0
-5.733477E+0
-5.733477E+0
-4.969116E+0
-4.969116E+0
-4.969116E+0
-4.204754E+0
-4.204754E+0
-4.204754E+0
-4.969116E+0
-4.969116E+0
-4.204754E+0
-4.204754E+0
-4.969116E+0
-5.733477E+0
-5.733477E+0
-5.733477E+0
-5.733477E+0
-5.733477E+0
-4.969116E+0
-4.969116E+0
-4.969116E+0
-4.969116E+0
-4.969116E+0
-4.969116E+0
-4.969116E+0
-4.969116E+0
-4.969116E+0
-4.969116E+0
-4.969116E+0
-4.204754E+0
-4.204754E+0
-4.204754E+0
-4.969116E+0
-4.204754E+0
-3.440393E+0
-3.440393E+0
-4.204754E+0
-5.733477E+0
-5.733477E+0
-5.733477E+0
-5.733477E+0
-7.262202E+0
-7.262202E+0
-7.262202E+0
-7.262202E+0
-6.497840E+0
-5.733477E+0
-4.969116E+0
-5.733477E+0
-5.733477E+0
-6.497840E+0
-6.497840E+0
-6.497840E+0
-4.969116E+0
-4.204754E+0
-4.204754E+0
-4.204754E+0
-4.969116E+0
-4.969116E+0
-4.969116E+0
-5.733477E+0
-5.733477E+0
-6.497840E+0
-6.497840E+0
-7.262202E+0
-7.262202E+0
-6.497840E+0
-6.497840E+0
-6.497840E+0
-6.497840E+0
-6.497840E+0
-5.733477E+0
-4.969116E+0
-5.733477E+0
-7.262202E+0
-7.262202E+0
-6.497840E+0
-5.733477E+0
-5.733477E+0
-5.733477E+0
-5.733477E+0
-5.733477E+0
-4.969116E+0
-4.204754E+0
-4.204754E+0
-4.969116E+0
-6.497840E+0
-6.497840E+0
-6.497840E+0
-6.497840E+0
-6.497840E+0
-6.497840E+0
-6.497840E+0
-5.733477E+0
-5.733477E+0
-5.733477E+0
-5.733477E+0
-5.733477E+0
-5.733477E+0
-6.497840E+0
-5.733477E+0
-5.733477E+0
-5.733477E+0
-6.497840E+0
-8.026563E+0
-8.026563E+0
-7.262202E+0
-6.497840E+0
-6.497840E+0
-6.497840E+0
-5.733477E+0
-5.733477E+0
-6.497840E+0
-6.497840E+0
-6.497840E+0
-7.262202E+0
-6.497840E+0
-5.733477E+0
-5.733477E+0
-6.497840E+0
-6.497840E+0
-7.262202E+0
-7.262202E+0
-7.262202E+0
-8.026563E+0
-8.026563E+0
-8.026563E+0
-7.262202E+0
-7.262202E+0
-7.262202E+0
-6.497840E+0
-7.262202E+0
-7.262202E+0
-6.497840E+0
-6.497840E+0
-6.497840E+0
-7.262202E+0
-8.026563E+0
-7.262202E+0
-5.733477E+0
-5.733477E+0
-6.497840E+0
-8.026563E+0
-8.026563E+0
-8.026563E+0
-8.026563E+0
-8.026563E+0
-8.026563E+0
-7.262202E+0
-6.497840E+0
-7.262202E+0
-7.262202E+0
-7.262202E+0
-6.497840E+0
-6.497840E+0
-6.497840E+0
-7.262202E+0
-8.026563E+0
-8.026563E+0
-7.262202E+0
-8.026563E+0
-8.790925E+0
-8.790925E+0
-7.262202E+0
-5.733477E+0
-5.733477E+0
-6.497840E+0
-8.026563E+0
-8.026563E+0
-7.262202E+0
-6.497840E+0
-7.262202E+0
-7.262202E+0
-6.497840E+0
-4.969116E+0
-4.969116E+0
-5.733477E+0
-7.262202E+0
-8.026563E+0
-8.790925E+0
-8.026563E+0
-8.026563E+0
-8.026563E+0
-7.262202E+0
-7.262202E+0
-7.262202E+0
-8.026563E+0
-8.026563E+0
-7.262202E+0
-6.497840E+0
-5.733477E+0
-5.733477E+0
-5.733477E+0
-6.497840E+0
-7.262202E+0
-7.262202E+0
-7.262202E+0
-7.262202E+0
-6.497840E+0
-6.497840E+0
-6.497840E+0
-6.497840E+0
-6.497840E+0
-7.262202E+0
-6.497840E+0
-6.497840E+0
-5.733477E+0
-6.497840E+0
-7.262202E+0
-8.790925E+0
-8.026563E+0
-7.262202E+0
-7.262202E+0
-7.262202E+0
-7.262202E+0
-7.262202E+0
-6.497840E+0
-6.497840E+0
-6.497840E+0
-7.262202E+0
-8.026563E+0
-8.026563E+0
-8.026563E+0
-8.026563E+0
-8.026563E+0
-8.790925E+0
-8.790925E+0
-8.790925E+0
-8.026563E+0
-7.262202E+0
-6.497840E+0
-6.497840E+0
-6.497840E+0
-6.497840E+0
-7.262202E+0
-8.026563E+0
-8.026563E+0
-8.790925E+0
-8.790925E+0
-8.790925E+0
-8.026563E+0
-7.262202E+0
-7.262202E+0
-8.026563E+0
-8.026563E+0
-8.026563E+0
-8.026563E+0
-7.262202E+0
-7.262202E+0
-8.026563E+0
-8.790925E+0
-9.555288E+0
-8.790925E+0
-8.026563E+0
-8.026563E+0
-8.026563E+0
-8.026563E+0
-7.262202E+0
-7.262202E+0
-7.262202E+0
-7.262202E+0
-7.262202E+0
-7.262202E+0
-7.262202E+0
-7.262202E+0
-7.262202E+0
-8.026563E+0
-8.790925E+0
-8.790925E+0
-8.790925E+0
-8.790925E+0
-7.262202E+0
-7.262202E+0
-8.026563E+0
-8.026563E+0
-7.262202E+0
-6.497840E+0
-7.262202E+0
-8.026563E+0
-8.790925E+0
-8.790925E+0
-8.790925E+0
-7.262202E+0
-6.497840E+0
-6.497840E+0
-7.262202E+0
-7.262202E+0
-7.262202E+0
-7.262202E+0
-7.262202E+0
-7.262202E+0
-8.026563E+0
-8.026563E+0
-8.026563E+0
-7.262202E+0
-7.262202E+0
-7.262202E+0
-7.262202E+0
-7.262202E+0
-8.026563E+0
-9.555288E+0
-9.555288E+0
-8.026563E+0
-7.262202E+0
-6.497840E+0
-6.497840E+0
-7.262202E+0
-8.026563E+0
-8.790925E+0
-7.262202E+0
-6.497840E+0
-6.497840E+0
-7.262202E+0
-7.262202E+0
-6.497840E+0
-6.497840E+0
-7.262202E+0
-7.262202E+0
-7.262202E+0
-8.026563E+0
-8.790925E+0
-9.555288E+0
-9.555288E+0
-9.555288E+0
-8.790925E+0
-8.026563E+0
-7.262202E+0
-7.262202E+0
-6.497840E+0
-6.497840E+0
-7.262202E+0
-8.026563E+0
-8.026563E+0
-7.262202E+0
-6.497840E+0
-6.497840E+0
-7.262202E+0
-8.026563E+0
-8.026563E+0
-7.262202E+0
-7.262202E+0
-8.026563E+0
-8.790925E+0
-8.026563E+0
-7.262202E+0
-6.497840E+0
-6.497840E+0
-7.262202E+0
-7.262202E+0
-7.262202E+0
-7.262202E+0
-6.497840E+0
-4.969116E+0
-4.969116E+0
-5.733477E+0
-6.497840E+0
-6.497840E+0
-6.497840E+0
-6.497840E+0
-7.262202E+0
-7.262202E+0
-7.262202E+0
-7.262202E+0
-6.497840E+0
-6.497840E+0
-6.497840E+0
-6.497840E+0
-7.262202E+0
-8.026563E+0
-8.790925E+0
-9.555288E+0
-8.790925E+0
-7.262202E+0
-6.497840E+0
-5.733477E+0
-5.733477E+0
-4.969116E+0
-5.733477E+0
-6.497840E+0
-7.262202E+0
-6.497840E+0
-5.733477E+0
-4.969116E+0
-4.969116E+0
-6.497840E+0
-7.262202E+0
-7.262202E+0
-7.262202E+0
-6.497840E+0
-5.733477E+0
-5.733477E+0
-5.733477E+0
-6.497840E+0
-7.262202E+0
-7.262202E+0
-7.262202E+0
-6.497840E+0
-6.497840E+0
-6.497840E+0
-6.497840E+0
-6.497840E+0
-6.497840E+0
-6.497840E+0
-6.497840E+0
-7.262202E+0
-7.262202E+0
-7.262202E+0
-6.497840E+0
-6.497840E+0
-5.733477E+0
-6.497840E+0
-7.262202E+0
-7.262202E+0
-7.262202E+0
-6.497840E+0
-7.262202E+0
-8.026563E+0
-7.262202E+0
-6.497840E+0
-4.969116E+0
-4.969116E+0
-4.969116E+0
-5.733477E+0
-7.262202E+0
-8.026563E+0
-6.497840E+0
-5.733477E+0
-4.969116E+0
-5.733477E+0
-6.497840E+0
-6.497840E+0
-7.262202E+0
-7.262202E+0
-7.262202E+0
-8.026563E+0
-8.026563E+0
-8.026563E+0
-8.026563E+0
-7.262202E+0
-7.262202E+0
-6.497840E+0
-5.733477E+0
-5.733477E+0
-6.497840E+0
-7.262202E+0
-8.026563E+0
-7.262202E+0
-6.497840E+0
-6.497840E+0
-6.497840E+0
-7.262202E+0
-7.262202E+0
-6.497840E+0
-7.262202E+0
-7.262202E+0
-7.262202E+0
-6.497840E+0
-5.733477E+0
-5.733477E+0
-6.497840E+0
-7.262202E+0
-7.262202E+0
-6.497840E+0
-6.497840E+0
-6.497840E+0
-7.262202E+0
-7.262202E+0
-8.026563E+0
-8.026563E+0
-7.262202E+0
-7.262202E+0
-7.262202E+0
-7.262202E+0
-6.497840E+0
-7.262202E+0
-7.262202E+0
-8.026563E+0
-8.790925E+0
-8.790925E+0
-8.026563E+0
-7.262202E+0
-7.262202E+0
-7.262202E+0
-8.026563E+0
-8.026563E+0
-8.026563E+0
-8.026563E+0
-7.262202E+0
-8.026563E+0
-8.026563E+0
-8.026563E+0
-7.262202E+0
-7.262202E+0
-6.497840E+0
-6.497840E+0
-6.497840E+0
-6.497840E+0
-7.262202E+0
-8.026563E+0
-8.026563E+0
-8.026563E+0
-7.262202E+0
-5.733477E+0
-5.733477E+0
-5.733477E+0
-6.497840E+0
-7.262202E+0
-7.262202E+0
-7.262202E+0
-7.262202E+0
-7.262202E+0
-7.262202E+0
-7.262202E+0
-7.262202E+0
-7.262202E+0
-8.026563E+0
-8.026563E+0
-8.026563E+0
-8.026563E+0
-8.026563E+0
-6.497840E+0
-5.733477E+0
-5.733477E+0
-5.733477E+0
-6.497840E+0
-7.262202E+0
-8.026563E+0
-8.026563E+0
-8.026563E+0
-7.262202E+0
-6.497840E+0
-8.026563E+0
-8.790925E+0
-8.790925E+0
-8.790925E+0
-8.026563E+0
-8.026563E+0
-8.026563E+0
-8.026563E+0
-7.262202E+0
-7.262202E+0
-8.026563E+0
-8.790925E+0
-8.790925E+0
-8.026563E+0
-8.026563E+0
-8.790925E+0
-8.790925E+0
-7.262202E+0
-6.497840E+0
-7.262202E+0
-8.026563E+0
-8.790925E+0
-8.026563E+0
-7.262202E+0
-8.026563E+0
-8.790925E+0
-8.790925E+0
-8.026563E+0
-6.497840E+0
-5.733477E+0
-6.497840E+0
-7.262202E+0
-7.262202E+0
-6.497840E+0
-7.262202E+0
-8.790925E+0
-1.031965E+1
-1.031965E+1
-9.555288E+0
-8.790925E+0
-8.026563E+0
-8.026563E+0
-8.026563E+0
-7.262202E+0
-8.026563E+0
-8.790925E+0
-8.790925E+0
-8.026563E+0
-7.262202E+0
-7.262202E+0
-7.262202E+0
-8.026563E+0
-8.026563E+0
-8.026563E+0
-8.026563E+0
-7.262202E+0
-7.262202E+0
-6.497840E+0
-6.497840E+0
-7.262202E+0
-8.790925E+0
-9.555288E+0
-1.031965E+1
-9.555288E+0
-8.026563E+0
-7.262202E+0
-7.262202E+0
-8.026563E+0
-8.790925E+0
-8.790925E+0
-8.790925E+0
-8.026563E+0
-8.790925E+0
-8.790925E+0
-8.790925E+0
-8.790925E+0
-8.026563E+0
-8.026563E+0
-8.790925E+0
-9.555288E+0
-9.555288E+0
-9.555288E+0
-8.790925E+0
-8.790925E+0
-8.790925E+0
-9.555288E+0
-1.031965E+1
-9.555288E+0
-9.555288E+0
-9.555288E+0
-9.555288E+0
-8.790925E+0
-7.262202E+0
-6.497840E+0
-6.497840E+0
-8.026563E+0
-1.031965E+1
-1.031965E+1
-8.790925E+0
-7.262202E+0
-7.262202E+0
-8.026563E+0
-8.026563E+0
-8.790925E+0
-8.790925E+0
-8.026563E+0
-8.026563E+0
-8.790925E+0
-8.790925E+0
-8.790925E+0
-9.555288E+0
-9.555288E+0
-8.790925E+0
-8.026563E+0
-6.497840E+0
-6.497840E+0
-7.262202E+0
-8.026563E+0
-8.790925E+0
-8.790925E+0
-8.790925E+0
-8.790925E+0
-8.790925E+0
-8.790925E+0
-8.790925E+0
-8.026563E+0
-7.262202E+0
-8.790925E+0
-9.555288E+0
-8.790925E+0
-7.262202E+0
-7.262202E+0
-8.026563E+0
-8.026563E+0
-8.026563E+0
-8.026563E+0
-7.262202E+0
-8.026563E+0
-8.026563E+0
-8.790925E+0
-8.790925E+0
-8.026563E+0
-7.262202E+0
-7.262202E+0
-7.262202E+0
-8.026563E+0
-8.026563E+0
-8.790925E+0
-8.026563E+0
-7.262202E+0
-6.497840E+0
-7.262202E+0
-8.026563E+0
-9.555288E+0
-8.790925E+0
-8.026563E+0
-7.262202E+0
-6.497840E+0
-7.262202E+0
-7.262202E+0
-7.262202E+0
-7.262202E+0
-7.262202E+0
-7.262202E+0
-8.026563E+0
-8.790925E+0
-8.026563E+0
-6.497840E+0
-5.733477E+0
-6.497840E+0
-8.026563E+0
-8.790925E+0
-8.790925E+0
-8.026563E+0
-7.262202E+0
-7.262202E+0
-7.262202E+0
-8.790925E+0
-9.555288E+0
-8.790925E+0
-7.262202E+0
-7.262202E+0
-7.262202E+0
-7.262202E+0
-7.262202E+0
-7.262202E+0
-8.026563E+0
-8.026563E+0
-8.026563E+0
-8.026563E+0
-8.026563E+0
-8.790925E+0
-8.026563E+0
-7.262202E+0
-7.262202E+0
-7.262202E+0
-7.262202E+0
-7.262202E+0
-7.262202E+0
-7.262202E+0
-8.026563E+0
-7.262202E+0
-7.262202E+0
-6.497840E+0
-6.497840E+0
-6.497840E+0
-6.497840E+0
-6.497840E+0
-7.262202E+0
-7.262202E+0
-8.026563E+0
-8.026563E+0
-7.262202E+0
-5.733477E+0
-5.733477E+0
-4.969116E+0
-5.733477E+0
-6.497840E+0
-7.262202E+0
-7.262202E+0
-7.262202E+0
-6.497840E+0
-6.497840E+0
-6.497840E+0
-6.497840E+0
-5.733477E+0
-5.733477E+0
-6.497840E+0
-7.262202E+0
-7.262202E+0
-7.262202E+0
-8.026563E+0
-8.026563E+0
-8.026563E+0
-6.497840E+0
-5.733477E+0
-5.733477E+0
-6.497840E+0
-7.262202E+0
-7.262202E+0
-6.497840E+0
-6.497840E+0
-6.497840E+0
-7.262202E+0
-6.497840E+0
-5.733477E+0
-4.969116E+0
-4.969116E+0
-4.969116E+0
-6.497840E+0
-8.026563E+0
-7.262202E+0
-6.497840E+0
-4.969116E+0
-4.969116E+0
-6.497840E+0
-7.262202E+0
-7.262202E+0
-6.497840E+0
-5.733477E+0
-5.733477E+0
-6.497840E+0
-7.262202E+0
-7.262202E+0
-6.497840E+0
-5.733477E+0
-6.497840E+0
-7.262202E+0
-7.262202E+0
-7.262202E+0
-7.262202E+0
-7.262202E+0
-6.497840E+0
-5.733477E+0
-6.497840E+0
-7.262202E+0
-6.497840E+0
-5.733477E+0
-4.969116E+0
-6.497840E+0
-7.262202E+0
-8.026563E+0
-8.026563E+0
-6.497840E+0
-5.733477E+0
-4.969116E+0
-5.733477E+0
-5.733477E+0
-5.733477E+0
-5.733477E+0
-5.733477E+0
-6.497840E+0
-5.733477E+0
-5.733477E+0
-5.733477E+0
-5.733477E+0
-6.497840E+0
-6.497840E+0
-7.262202E+0
-6.497840E+0
-5.733477E+0
-5.733477E+0
-6.497840E+0
-7.262202E+0
-7.262202E+0
-7.262202E+0
-5.733477E+0
-4.969116E+0
-4.969116E+0
-5.733477E+0
-5.733477E+0
-5.733477E+0
-5.733477E+0
-5.733477E+0
-5.733477E+0
-4.969116E+0
-4.969116E+0
-5.733477E+0
-6.497840E+0
-7.262202E+0
-6.497840E+0
-5.733477E+0
-5.733477E+0
-4.969116E+0
-4.969116E+0
-4.204754E+0
-4.204754E+0
-4.969116E+0
-6.497840E+0
-6.497840E+0
-5.733477E+0
-4.969116E+0
-4.969116E+0
-4.969116E+0
-5.733477E+0
-6.497840E+0
-5.733477E+0
-5.733477E+0
-4.969116E+0
-5.733477E+0
-5.733477E+0
-5.733477E+0
-4.969116E+0
-4.969116E+0
-4.204754E+0
-3.440393E+0
-4.204754E+0
-4.969116E+0
-4.969116E+0
-4.969116E+0
-4.204754E+0
-3.440393E+0
-3.440393E+0
-3.440393E+0
-4.204754E+0
-4.204754E+0
-4.204754E+0
-4.204754E+0
-4.204754E+0
-4.969116E+0
-4.969116E+0
-4.204754E+0
-3.440393E+0
-3.440393E+0
-4.204754E+0
-4.204754E+0
-3.440393E+0
-3.440393E+0
-3.440393E+0
-3.440393E+0
-2.676031E+0
-2.676031E+0
-2.676031E+0
-4.204754E+0
-5.733477E+0
-5.733477E+0
-5.733477E+0
-4.969116E+0
-3.440393E+0
-2.676031E+0
-1.911669E+0
-1.911669E+0
-2.676031E+0
-2.676031E+0
-3.440393E+0
-3.440393E+0
-4.204754E+0
-2.676031E+0
-1.147307E+0
-1.147307E+0
-1.911669E+0
-2.676031E+0
-2.676031E+0
-2.676031E+0
-2.676031E+0
-2.676031E+0
-2.676031E+0
-2.676031E+0
-2.676031E+0
-2.676031E+0
-2.676031E+0
-2.676031E+0
-2.676031E+0
-2.676031E+0
-3.440393E+0
-4.204754E+0
-4.204754E+0
-2.676031E+0
-1.911669E+0
-1.911669E+0
-1.911669E+0
-1.911669E+0
-1.911669E+0
-1.911669E+0
-2.676031E+0
-3.440393E+0
-4.204754E+0
-4.204754E+0
-3.440393E+0
-2.676031E+0
-1.911669E+0
-1.911669E+0
-2.676031E+0
-2.676031E+0
-1.147307E+0
3.814162E-1
3.814162E-1
-1.147307E+0
-1.911669E+0
-1.911669E+0
-1.911669E+0
-1.911669E+0
-1.147307E+0
-3.829454E-1
-3.829454E-1
-1.147307E+0
-2.676031E+0
-2.676031E+0
-3.829454E-1
1.145778E+0
1.145778E+0
3.814162E-1
3.814162E-1
3.814162E-1
-3.829454E-1
-3.829454E-1
-1.147307E+0
-1.147307E+0
-1.911669E+0
-1.147307E+0
-3.829454E-1
-3.829454E-1
-1.147307E+0
-1.911669E+0
-1.911669E+0
-3.829454E-1
3.814162E-1
3.814162E-1
-1.147307E+0
-1.911669E+0
-3.829454E-1
3.814162E-1
3.814162E-1
-3.829454E-1
-3.829454E-1
3.814162E-1
1.145778E+0
3.814162E-1
-3.829454E-1
-1.147307E+0
-3.829454E-1
1.145778E+0
1.145778E+0
3.814162E-1
-3.829454E-1
-3.829454E-1
1.145778E+0
1.145778E+0
1.145778E+0
1.145778E+0
3.814162E-1
3.814162E-1
-3.829454E-1
3.814162E-1
3.814162E-1
1.145778E+0
1.145778E+0
3.814162E-1
-3.829454E-1
-3.829454E-1
1.145778E+0
1.145778E+0
1.145778E+0
3.814162E-1
3.814162E-1
1.145778E+0
1.145778E+0
3.814162E-1
3.814162E-1
1.910140E+0
2.674502E+0
2.674502E+0
1.145778E+0
3.814162E-1
1.145778E+0
1.145778E+0
1.910140E+0
1.910140E+0
1.910140E+0
1.910140E+0
1.910140E+0
2.674502E+0
2.674502E+0
1.910140E+0
3.814162E-1
3.814162E-1
1.145778E+0
1.145778E+0
1.910140E+0
1.910140E+0
1.145778E+0
3.814162E-1
3.814162E-1
1.145778E+0
1.910140E+0
1.910140E+0
1.145778E+0
3.814162E-1
1.145778E+0
1.910140E+0
1.910140E+0
3.814162E-1
3.814162E-1
1.910140E+0
3.438863E+0
3.438863E+0
2.674502E+0
1.145778E+0
1.145778E+0
1.145778E+0
1.910140E+0
2.674502E+0
2.674502E+0
1.910140E+0
1.145778E+0
1.910140E+0
2.674502E+0
3.438863E+0
2.674502E+0
1.910140E+0
2.674502E+0
2.674502E+0
2.674502E+0
1.910140E+0
1.145778E+0
1.145778E+0
1.910140E+0
1.910140E+0
2.674502E+0
3.438863E+0
3.438863E+0
3.438863E+0
3.438863E+0
4.203225E+0
3.438863E+0
1.910140E+0
1.145778E+0
1.145778E+0
2.674502E+0
3.438863E+0
2.674502E+0
1.145778E+0
1.145778E+0
1.910140E+0
2.674502E+0
2.674502E+0
1.910140E+0
3.814162E-1
1.145778E+0
1.910140E+0
2.674502E+0
2.674502E+0
1.910140E+0
1.910140E+0
1.910140E+0
1.910140E+0
1.910140E+0
1.910140E+0
1.910140E+0
2.674502E+0
3.438863E+0
3.438863E+0
2.674502E+0
1.910140E+0
2.674502E+0
3.438863E+0
3.438863E+0
2.674502E+0
2.674502E+0
2.674502E+0
2.674502E+0
1.910140E+0
1.910140E+0
2.674502E+0
2.674502E+0
2.674502E+0
1.910140E+0
1.910140E+0
2.674502E+0
3.438863E+0
3.438863E+0
2.674502E+0
2.674502E+0
3.438863E+0
4.203225E+0
3.438863E+0
1.910140E+0
1.145778E+0
1.145778E+0
1.910140E+0
2.674502E+0
3.438863E+0
3.438863E+0
3.438863E+0
3.438863E+0
3.438863E+0
2.674502E+0
2.674502E+0
2.674502E+0
1.910140E+0
1.145778E+0
-3.829454E-1
-3.829454E-1
3.814162E-1
2.674502E+0
2.674502E+0
1.910140E+0
1.145778E+0
1.910140E+0
2.674502E+0
2.674502E+0
2.674502E+0
2.674502E+0
2.674502E+0
2.674502E+0
2.674502E+0
1.910140E+0
1.145778E+0
1.145778E+0
1.910140E+0
2.674502E+0
3.438863E+0
4.203225E+0
4.203225E+0
3.438863E+0
2.674502E+0
3.438863E+0
3.438863E+0
3.438863E+0
1.910140E+0
1.145778E+0
1.910140E+0
1.910140E+0
2.674502E+0
3.438863E+0
3.438863E+0
2.674502E+0
1.145778E+0
1.145778E+0
2.674502E+0
3.438863E+0
3.438863E+0
2.674502E+0
3.438863E+0
3.438863E+0
3.438863E+0
2.674502E+0
2.674502E+0
1.910140E+0
1.910140E+0
1.145778E+0
1.145778E+0
1.910140E+0
2.674502E+0
2.674502E+0
3.438863E+0
4.203225E+0
4.203225E+0
3.438863E+0
2.674502E+0
1.910140E+0
1.910140E+0
1.910140E+0
1.910140E+0
2.674502E+0
3.438863E+0
3.438863E+0
3.438863E+0
3.438863E+0
2.674502E+0
2.674502E+0
2.674502E+0
3.438863E+0
3.438863E+0
3.438863E+0
2.674502E+0
1.910140E+0
1.910140E+0
2.674502E+0
2.674502E+0
1.910140E+0
1.910140E+0
2.674502E+0
3.438863E+0
3.438863E+0
1.910140E+0
1.145778E+0
1.910140E+0
3.438863E+0
4.203225E+0
4.203225E+0
2.674502E+0
1.910140E+0
1.910140E+0
3.438863E+0
5.731949E+0
5.731949E+0
4.967587E+0
4.967587E+0
4.967587E+0
4.967587E+0
3.438863E+0
2.674502E+0
2.674502E+0
3.438863E+0
3.438863E+0
2.674502E+0
2.674502E+0
2.674502E+0
2.674502E+0
2.674502E+0
3.438863E+0
3.438863E+0
2.674502E+0
2.674502E+0
2.674502E+0
3.438863E+0
4.203225E+0
4.203225E+0
4.967587E+0
4.203225E+0
3.438863E+0
3.438863E+0
4.203225E+0
4.203225E+0
4.967587E+0
4.203225E+0
3.438863E+0
2.674502E+0
3.438863E+0
4.203225E+0
3.438863E+0
3.438863E+0
3.438863E+0
3.438863E+0
3.438863E+0
3.438863E+0
3.438863E+0
2.674502E+0
2.674502E+0
3.438863E+0
4.203225E+0
4.967587E+0
4.203225E+0
2.674502E+0
1.910140E+0
2.674502E+0
3.438863E+0
4.203225E+0
4.203225E+0
4.203225E+0
4.203225E+0
4.967587E+0
4.203225E+0
3.438863E+0
3.438863E+0
3.438863E+0
3.438863E+0
2.674502E+0
2.674502E+0
2.674502E+0
3.438863E+0
4.203225E+0
3.438863E+0
3.438863E+0
2.674502E+0
2.674502E+0
2.674502E+0
2.674502E+0
3.438863E+0
3.438863E+0
3.438863E+0
3.438863E+0
3.438863E+0
4.203225E+0
4.203225E+0
3.438863E+0
2.674502E+0
2.674502E+0
2.674502E+0
3.438863E+0
4.203225E+0
4.967587E+0
4.203225E+0
3.438863E+0
2.674502E+0
2.674502E+0
3.438863E+0
4.203225E+0
4.203225E+0
3.438863E+0
2.674502E+0
2.674502E+0
3.438863E+0
4.203225E+0
4.203225E+0
3.438863E+0
4.203225E+0
4.967587E+0
4.967587E+0
4.203225E+0
4.203225E+0
4.203225E+0
4.203225E+0
4.203225E+0
4.203225E+0
4.203225E+0
4.203225E+0
4.203225E+0
4.203225E+0
2.674502E+0
2.674502E+0
2.674502E+0
3.438863E+0
4.967587E+0
4.967587E+0
4.203225E+0
4.203225E+0
4.203225E+0
4.203225E+0
4.203225E+0
4.203225E+0
3.438863E+0
3.438863E+0
4.203225E+0
4.203225E+0
4.203225E+0
3.438863E+0
2.674502E+0
2.674502E+0
4.203225E+0
4.203225E+0
4.203225E+0
3.438863E+0
4.203225E+0
4.203225E+0
4.203225E+0
3.438863E+0
2.674502E+0
2.674502E+0
2.674502E+0
2.674502E+0
2.674502E+0
4.203225E+0
4.967587E+0
4.203225E+0
4.203225E+0
4.203225E+0
4.203225E+0
3.438863E+0
2.674502E+0
3.438863E+0
4.203225E+0
4.203225E+0
2.674502E+0
1.910140E+0
2.674502E+0
4.203225E+0
4.967587E+0
4.203225E+0
4.967587E+0
4.967587E+0
4.967587E+0
4.967587E+0
4.203225E+0
3.438863E+0
2.674502E+0
2.674502E+0
3.438863E+0
3.438863E+0
3.438863E+0
3.438863E+0
3.438863E+0
2.674502E+0
2.674502E+0
3.438863E+0
4.967587E+0
4.203225E+0
3.438863E+0
3.438863E+0
4.203225E+0
4.967587E+0
4.203225E+0
3.438863E+0
3.438863E+0
4.967587E+0
4.967587E+0
4.967587E+0
4.203225E+0
4.203225E+0
4.967587E+0
4.967587E+0
4.967587E+0
4.967587E+0
4.967587E+0
4.203225E+0
4.203225E+0
4.203225E+0
4.203225E+0
3.438863E+0
3.438863E+0
3.438863E+0
3.438863E+0
3.438863E+0
2.674502E+0
3.438863E+0
4.967587E+0
4.967587E+0
4.203225E+0
2.674502E+0
2.674502E+0
3.438863E+0
3.438863E+0
3.438863E+0
3.438863E+0
2.674502E+0
2.674502E+0
2.674502E+0
4.203225E+0
4.203225E+0
4.967587E+0
4.967587E+0
4.203225E+0
3.438863E+0
2.674502E+0
2.674502E+0
1.910140E+0
1.910140E+0
2.674502E+0
4.203225E+0
4.967587E+0
4.967587E+0
4.203225E+0
3.438863E+0
3.438863E+0
4.203225E+0
4.203225E+0
4.967587E+0
4.203225E+0
4.203225E+0
4.203225E+0
4.203225E+0
4.203225E+0
4.203225E+0
4.203225E+0
4.967587E+0
4.203225E+0
3.438863E+0
3.438863E+0
4.203225E+0
4.203225E+0
3.438863E+0
3.438863E+0
4.203225E+0
5.731949E+0
6.496310E+0
5.731949E+0
4.203225E+0
2.674502E+0
2.674502E+0
4.203225E+0
4.967587E+0
5.731949E+0
6.496310E+0
5.731949E+0
4.203225E+0
3.438863E+0
4.203225E+0
4.203225E+0
3.438863E+0
3.438863E+0
4.203225E+0
4.967587E+0
5.731949E+0
5.731949E+0
4.967587E+0
4.967587E+0
4.203225E+0
4.203225E+0
4.967587E+0
4.967587E+0
4.203225E+0
3.438863E+0
3.438863E+0
3.438863E+0
3.438863E+0
3.438863E+0
2.674502E+0
3.438863E+0
4.203225E+0
5.731949E+0
5.731949E+0
5.731949E+0
4.203225E+0
3.438863E+0
3.438863E+0
3.438863E+0
4.203225E+0
4.967587E+0
4.967587E+0
4.203225E+0
4.203225E+0
4.203225E+0
4.203225E+0
3.438863E+0
2.674502E+0
2.674502E+0
3.438863E+0
4.203225E+0
4.967587E+0
4.203225E+0
4.203225E+0
3.438863E+0
3.438863E+0
3.438863E+0
3.438863E+0
4.203225E+0
4.967587E+0
5.731949E+0
5.731949E+0
4.967587E+0
4.203225E+0
3.438863E+0
2.674502E+0
2.674502E+0
3.438863E+0
4.203225E+0
4.203225E+0
3.438863E+0
3.438863E+0
3.438863E+0
3.438863E+0
2.674502E+0
2.674502E+0
3.438863E+0
3.438863E+0
3.438863E+0
3.438863E+0
3.438863E+0
4.203225E+0
4.203225E+0
4.203225E+0
4.203225E+0
4.203225E+0
4.203225E+0
4.203225E+0
4.203225E+0
4.203225E+0
4.203225E+0
4.203225E+0
3.438863E+0
3.438863E+0
3.438863E+0
3.438863E+0
3.438863E+0
3.438863E+0
2.674502E+0
3.438863E+0
3.438863E+0
3.438863E+0
2.674502E+0
2.674502E+0
1.910140E+0
1.145778E+0
1.910140E+0
3.438863E+0
4.203225E+0
4.203225E+0
3.438863E+0
2.674502E+0
3.438863E+0
4.203225E+0
4.967587E+0
4.967587E+0
3.438863E+0
2.674502E+0
1.910140E+0
2.674502E+0
4.203225E+0
4.203225E+0
3.438863E+0
2.674502E+0
2.674502E+0
2.674502E+0
2.674502E+0
4.203225E+0
4.203225E+0
4.203225E+0
3.438863E+0
2.674502E+0
2.674502E+0
2.674502E+0
2.674502E+0
2.674502E+0
2.674502E+0
4.203225E+0
4.967587E+0
4.203225E+0
3.438863E+0
3.438863E+0
2.674502E+0
2.674502E+0
2.674502E+0
2.674502E+0
1.910140E+0
1.910140E+0
2.674502E+0
3.438863E+0
3.438863E+0
2.674502E+0
1.910140E+0
1.910140E+0
1.145778E+0
1.145778E+0
1.910140E+0
2.674502E+0
2.674502E+0
2.674502E+0
1.910140E+0
1.145778E+0
1.145778E+0
1.145778E+0
1.145778E+0
1.910140E+0
1.910140E+0
1.910140E+0
1.910140E+0
1.910140E+0
3.438863E+0
4.203225E+0
3.438863E+0
1.910140E+0
3.814162E-1
3.814162E-1
1.910140E+0
1.910140E+0
1.910140E+0
1.910140E+0
1.910140E+0
2.674502E+0
2.674502E+0
1.910140E+0
3.814162E-1
3.814162E-1
1.145778E+0
1.910140E+0
1.910140E+0
1.910140E+0
1.145778E+0
1.145778E+0
1.910140E+0
1.910140E+0
1.910140E+0
1.910140E+0
1.145778E+0
1.145778E+0
1.145778E+0
1.910140E+0
1.910140E+0
2.674502E+0
1.910140E+0
1.910140E+0
1.910140E+0
1.910140E+0
2.674502E+0
3.438863E+0
2.674502E+0
1.910140E+0
1.910140E+0
1.910140E+0
1.145778E+0
1.910140E+0
2.674502E+0
2.674502E+0
1.910140E+0
1.145778E+0
3.814162E-1
-3.829454E-1
1.145778E+0
1.910140E+0
2.674502E+0
2.674502E+0
2.674502E+0
1.910140E+0
2.674502E+0
3.438863E+0
4.203225E+0
3.438863E+0
1.910140E+0
1.145778E+0
1.145778E+0
1.145778E+0
1.910140E+0
1.910140E+0
1.145778E+0
3.814162E-1
3.814162E-1
3.814162E-1
1.145778E+0
1.910140E+0
1.145778E+0
3.814162E-1
3.814162E-1
1.145778E+0
1.145778E+0
1.145778E+0
1.910140E+0
2.674502E+0
2.674502E+0
1.910140E+0
1.145778E+0
1.910140E+0
1.910140E+0
2.674502E+0
2.674502E+0
2.674502E+0
1.910140E+0
1.145778E+0
1.910140E+0
2.674502E+0
3.438863E+0
2.674502E+0
1.145778E+0
1.145778E+0
3.814162E-1
3.814162E-1
3.814162E-1
1.145778E+0
1.910140E+0
1.910140E+0
3.814162E-1
-3.829454E-1
-3.829454E-1
3.814162E-1
1.145778E+0
1.145778E+0
1.145778E+0
1.145778E+0
1.145778E+0
1.145778E+0
1.145778E+0
1.145778E+0
1.910140E+0
1.910140E+0
1.145778E+0
3.814162E-1
3.814162E-1
3.814162E-1
1.145778E+0
1.910140E+0
1.910140E+0
1.910140E+0
1.145778E+0
3.814162E-1
3.814162E-1
3.814162E-1
3.814162E-1
3.814162E-1
3.814162E-1
3.814162E-1
1.145778E+0
1.910140E+0
1.910140E+0
1.910140E+0
1.145778E+0
-3.829454E-1
-3.829454E-1
3.814162E-1
1.145778E+0
1.145778E+0
-3.829454E-1
-3.829454E-1
1.145778E+0
1.910140E+0
1.145778E+0
-3.829454E-1
-1.147307E+0
-3.829454E-1
3.814162E-1
3.814162E-1
-3.829454E-1
-3.829454E-1
3.814162E-1
1.145778E+0
1.145778E+0
1.145778E+0
1.145778E+0
1.145778E+0
1.145778E+0
1.145778E+0
3.814162E-1
3.814162E-1
1.145778E+0
2.674502E+0
2.674502E+0
1.910140E+0
1.145778E+0
1.145778E+0
1.145778E+0
3.814162E-1
3.814162E-1
3.814162E-1
1.145778E+0
1.145778E+0
3.814162E-1
-3.829454E-1
-1.147307E+0
-3.829454E-1
3.814162E-1
3.814162E-1
3.814162E-1
-3.829454E-1
-1.147307E+0
-1.911669E+0
-1.147307E+0
-3.829454E-1
1.145778E+0
1.145778E+0
3.814162E-1
-1.147307E+0
-3.829454E-1
3.814162E-1
1.145778E+0
3.814162E-1
3.814162E-1
3.814162E-1
3.814162E-1
-3.829454E-1
-3.829454E-1
-3.829454E-1
-3.829454E-1
-3.829454E-1
3.814162E-1
3.814162E-1
3.814162E-1
-3.829454E-1
3.814162E-1
3.814162E-1
-1.147307E+0
-2.676031E+0
-2.676031E+0
-1.147307E+0
-3.829454E-1
3.814162E-1
-3.829454E-1
-1.147307E+0
-1.147307E+0
-3.829454E-1
-3.829454E-1
-1.147307E+0
-1.147307E+0
-1.911669E+0
-1.911669E+0
-1.147307E+0
3.814162E-1
1.145778E+0
-3.829454E-1
-1.147307E+0
-1.147307E+0
3.814162E-1
1.910140E+0
1.145778E+0
-1.147307E+0
-2.676031E+0
-2.676031E+0
-1.911669E+0
-3.829454E-1
3.814162E-1
3.814162E-1
-3.829454E-1
-1.147307E+0
-1.147307E+0
-1.147307E+0
-1.147307E+0
-1.147307E+0
-1.911669E+0
-2.676031E+0
-1.911669E+0
-1.147307E+0
-1.911669E+0
-1.911669E+0
-1.911669E+0
-1.147307E+0
-3.829454E-1
-3.829454E-1
-1.911669E+0
-1.911669E+0
-1.147307E+0
3.814162E-1
-3.829454E-1
-1.147307E+0
-2.676031E+0
-4.204754E+0
-4.204754E+0
-3.440393E+0
-1.147307E+0
3.814162E-1
3.814162E-1
-3.829454E-1
-3.829454E-1
-3.829454E-1
-3.829454E-1
-1.147307E+0
-1.911669E+0
-1.911669E+0
-1.911669E+0
-2.676031E+0
-3.440393E+0
-2.676031E+0
-1.147307E+0
-1.147307E+0
-1.147307E+0
-1.911669E+0
-1.147307E+0
-1.147307E+0
-1.911669E+0
-2.676031E+0
-2.676031E+0
-1.911669E+0
-1.911669E+0
-1.911669E+0
-1.911669E+0
-1.147307E+0
-1.147307E+0
-1.911669E+0
-2.676031E+0
-2.676031E+0
-1.911669E+0
-3.829454E-1
-3.829454E-1
-1.147307E+0
-2.676031E+0
-2.676031E+0
-2.676031E+0
-1.911669E+0
-1.911669E+0
-1.147307E+0
-1.147307E+0
-1.911669E+0
-1.911669E+0
-1.911669E+0
-1.147307E+0
-3.829454E-1
-1.147307E+0
-1.911669E+0
-1.147307E+0
-1.147307E+0
-1.147307E+0
-1.147307E+0
-1.147307E+0
-1.147307E+0
-2.676031E+0
-3.440393E+0
-4.204754E+0
-3.440393E+0
-2.676031E+0
-1.147307E+0
-1.147307E+0
-1.147307E+0
-1.147307E+0
-1.911669E+0
-2.676031E+0
-2.676031E+0
-2.676031E+0
-2.676031E+0
-3.440393E+0
-2.676031E+0
-1.147307E+0
-3.829454E-1
-3.829454E-1
-1.911669E+0
-2.676031E+0
-1.911669E+0
-1.147307E+0
-1.147307E+0
-2.676031E+0
-3.440393E+0
-1.911669E+0
-3.829454E-1
-3.829454E-1
-1.147307E+0
-1.911669E+0
-1.911669E+0
-1.147307E+0
-3.829454E-1
-1.147307E+0
-2.676031E+0
-3.440393E+0
-3.440393E+0
-3.440393E+0
-4.204754E+0
-4.204754E+0
-2.676031E+0
-1.147307E+0
-3.829454E-1
-1.147307E+0
-1.911669E+0
-1.911669E+0
-1.911669E+0
-2.676031E+0
-2.676031E+0
-2.676031E+0
-1.147307E+0
-1.147307E+0
-1.911669E+0
-2.676031E+0
-1.911669E+0
-1.147307E+0
-1.147307E+0
-2.676031E+0
-4.204754E+0
-4.204754E+0
-3.440393E+0
-3.440393E+0
-3.440393E+0
-2.676031E+0
-2.676031E+0
-1.911669E+0
-1.147307E+0
-3.829454E-1
-1.147307E+0
-1.911669E+0
-2.676031E+0
-1.911669E+0
-1.147307E+0
-1.147307E+0
-1.147307E+0
-1.911669E+0
-2.676031E+0
-2.676031E+0
-2.676031E+0
-1.911669E+0
-1.911669E+0
-1.911669E+0
-1.911669E+0
-1.911669E+0
-1.911669E+0
-2.676031E+0
-2.676031E+0
-2.676031E+0
-2.676031E+0
-3.440393E+0
-3.440393E+0
-2.676031E+0
-3.440393E+0
-4.204754E+0
-4.969116E+0
-3.440393E+0
-1.911669E+0
-1.911669E+0
-2.676031E+0
-3.440393E+0
-4.204754E+0
-4.204754E+0
-3.440393E+0
-2.676031E+0
-2.676031E+0
-3.440393E+0
-3.440393E+0
-2.676031E+0
-1.911669E+0
-1.911669E+0
-1.911669E+0
-1.911669E+0
-1.911669E+0
-2.676031E+0
-2.676031E+0
-1.911669E+0
-1.911669E+0
-1.911669E+0
-2.676031E+0
-2.676031E+0
-1.911669E+0
-1.147307E+0
-1.147307E+0
-1.911669E+0
-2.676031E+0
-3.440393E+0
-3.440393E+0
-2.676031E+0
-2.676031E+0
-1.911669E+0
-1.911669E+0
-2.676031E+0
-3.440393E+0
-2.676031E+0
-1.911669E+0
-1.147307E+0
-1.147307E+0
-1.911669E+0
-1.911669E+0
-2.676031E+0
-3.440393E+0
-4.204754E+0
-4.204754E+0
-3.440393E+0
-2.676031E+0
-2.676031E+0
-2.676031E+0
-1.911669E+0
-1.911669E+0
-2.676031E+0
-3.440393E+0
-3.440393E+0
-2.676031E+0
-1.911669E+0
-1.911669E+0
-2.676031E+0
-4.204754E+0
-4.969116E+0
-4.204754E+0
-2.676031E+0
-1.147307E+0
-1.911669E+0
-3.440393E+0
-4.969116E+0
-4.204754E+0
-1.911669E+0
-1.147307E+0
-1.147307E+0
-2.676031E+0
-3.440393E+0
-3.440393E+0
-4.204754E+0
-4.204754E+0
-3.440393E+0
-1.911669E+0
-1.911669E+0
-2.676031E+0
-3.440393E+0
-4.204754E+0
-4.204754E+0
-4.204754E+0
-4.204754E+0
-2.676031E+0
-2.676031E+0
-2.676031E+0
-2.676031E+0
-2.676031E+0
-2.676031E+0
-3.440393E+0
-4.204754E+0
-2.676031E+0
-1.147307E+0
-1.147307E+0
-2.676031E+0
-4.204754E+0
-4.969116E+0
-4.969116E+0
-4.204754E+0
-3.440393E+0
-2.676031E+0
-2.676031E+0
-3.440393E+0
-3.440393E+0
-2.676031E+0
-1.911669E+0
-1.911669E+0
-2.676031E+0
-2.676031E+0
-2.676031E+0
-3.440393E+0
-4.204754E+0
-3.440393E+0
-2.676031E+0
-1.911669E+0
-2.676031E+0
-3.440393E+0
-3.440393E+0
-3.440393E+0
-2.676031E+0
-1.911669E+0
-1.911669E+0
-1.911669E+0
-1.911669E+0
-2.676031E+0
-3.440393E+0
-4.204754E+0
-3.440393E+0
-2.676031E+0
-1.911669E+0
-2.676031E+0
-3.440393E+0
-4.204754E+0
-4.969116E+0
-4.204754E+0
-4.204754E+0
-3.440393E+0
-3.440393E+0
-3.440393E+0
-3.440393E+0
-3.440393E+0
-2.676031E+0
-2.676031E+0
-3.440393E+0
-3.440393E+0
-3.440393E+0
-2.676031E+0
-1.911669E+0
-1.147307E+0
-1.147307E+0
-1.147307E+0
-1.147307E+0
-2.676031E+0
-2.676031E+0
-2.676031E+0
-2.676031E+0
-2.676031E+0
-2.676031E+0
-3.440393E+0
-2.676031E+0
-2.676031E+0
-2.676031E+0
-3.440393E+0
-3.440393E+0
-2.676031E+0
-1.911669E+0
-2.676031E+0
-3.440393E+0
-3.440393E+0
-3.440393E+0
-3.440393E+0
-4.969116E+0
-4.969116E+0
-4.204754E+0
-2.676031E+0
-2.676031E+0
-2.676031E+0
-3.440393E+0
-2.676031E+0
-2.676031E+0
-2.676031E+0
-2.676031E+0
-3.440393E+0
-2.676031E+0
-2.676031E+0
-2.676031E+0
-3.440393E+0
-3.440393E+0
-2.676031E+0
-2.676031E+0
-3.440393E+0
-3.440393E+0
-3.440393E+0
-4.204754E+0
-4.969116E+0
-4.969116E+0
-4.204754E+0
-2.676031E+0
-1.911669E+0
-2.676031E+0
-3.440393E+0
-2.676031E+0
-2.676031E+0
-3.440393E+0
-2.676031E+0
-2.676031E+0
-2.676031E+0
-1.911669E+0
-1.911669E+0
-1.911669E+0
-2.676031E+0
-3.440393E+0
-1.911669E+0
-1.147307E+0
-1.147307E+0
-2.676031E+0
-4.204754E+0
-3.440393E+0
-2.676031E+0
-2.676031E+0
-2.676031E+0
-2.676031E+0
-2.676031E+0
-4.204754E+0
-4.969116E+0
-4.204754E+0
-3.440393E+0
-2.676031E+0
-3.440393E+0
-4.204754E+0
-4.204754E+0
-3.440393E+0
-2.676031E+0
-2.676031E+0
-2.676031E+0
-2.676031E+0
-2.676031E+0
-2.676031E+0
-3.440393E+0
-4.204754E+0
-4.204754E+0
-4.204754E+0
-4.969116E+0
-4.969116E+0
-4.204754E+0
-3.440393E+0
-3.440393E+0
-4.204754E+0
-4.204754E+0
-4.204754E+0
-3.440393E+0
-3.440393E+0
-3.440393E+0
-3.440393E+0
-3.440393E+0
-3.440393E+0
-2.676031E+0
-3.440393E+0
-4.204754E+0
-4.204754E+0
-2.676031E+0
-1.911669E+0
-1.911669E+0
-2.676031E+0
-3.440393E+0
-4.204754E+0
-4.204754E+0
-2.676031E+0
-1.911669E+0
-1.911669E+0
-3.440393E+0
-4.204754E+0
-4.204754E+0
-3.440393E+0
-3.440393E+0
-2.676031E+0
-3.440393E+0
-3.440393E+0
-4.204754E+0
-4.204754E+0
-4.204754E+0
-4.204754E+0
-4.204754E+0
-3.440393E+0
-2.676031E+0
-2.676031E+0
-2.676031E+0
-3.440393E+0
-3.440393E+0
-3.440393E+0
-3.440393E+0
-3.440393E+0
-3.440393E+0
-4.204754E+0
-4.969116E+0
-3.440393E+0
-1.911669E+0
-1.147307E+0
-1.911669E+0
-1.911669E+0
-3.440393E+0
-4.204754E+0
-4.969116E+0
-4.204754E+0
-3.440393E+0
-3.440393E+0
-4.204754E+0
-4.969116E+0
-5.733477E+0
-4.969116E+0
-4.204754E+0
-3.440393E+0
-2.676031E+0
-3.440393E+0
-3.440393E+0
-3.440393E+0
-3.440393E+0
-3.440393E+0
-3.440393E+0
-4.204754E+0
-4.204754E+0
-4.969116E+0
-4.969116E+0
-4.969116E+0
-4.204754E+0
-4.204754E+0
-4.204754E+0
-4.969116E+0
-4.969116E+0
-4.969116E+0
-5.733477E+0
-5.733477E+0
-4.969116E+0
-4.204754E+0
-4.204754E+0
-5.733477E+0
-6.497840E+0
-6.497840E+0
-4.969116E+0
-4.969116E+0
-4.969116E+0
-4.204754E+0
-3.440393E+0
-3.440393E+0
-4.204754E+0
-4.204754E+0
-4.204754E+0
-3.440393E+0
-3.440393E+0
-3.440393E+0
-4.969116E+0
-6.497840E+0
-7.262202E+0
-7.262202E+0
-5.733477E+0
-5.733477E+0
-6.497840E+0
-7.262202E+0
-6.497840E+0
-5.733477E+0
-4.969116E+0
-4.204754E+0
-4.204754E+0
-4.204754E+0
-4.969116E+0
-5.733477E+0
-4.969116E+0
-4.204754E+0
-4.204754E+0
-4.969116E+0
-5.733477E+0
-5.733477E+0
-4.969116E+0
-4.969116E+0
-4.969116E+0
-4.969116E+0
-4.969116E+0
-5.733477E+0
-5.733477E+0
-5.733477E+0
-5.733477E+0
-4.969116E+0
-4.969116E+0
-4.969116E+0
-4.969116E+0
-4.969116E+0
-4.204754E+0
-3.440393E+0
-2.676031E+0
-4.204754E+0
-4.969116E+0
-5.733477E+0
-4.969116E+0
-4.204754E+0
-3.440393E+0
-4.204754E+0
-5.733477E+0
-6.497840E+0
-5.733477E+0
-4.969116E+0
-4.204754E+0
-4.204754E+0
-4.204754E+0
-5.733477E+0
-7.262202E+0
-7.262202E+0
-7.262202E+0
-7.262202E+0
-7.262202E+0
-7.262202E+0
-6.497840E+0
-6.497840E+0
-5.733477E+0
-5.733477E+0
-4.969116E+0
-3.440393E+0
-3.440393E+0
-4.969116E+0
-4.969116E+0
-4.204754E+0
-4.204754E+0
-4.204754E+0
-4.969116E+0
-5.733477E+0
-5.733477E+0
-5.733477E+0
-5.733477E+0
-4.969116E+0
-4.969116E+0
-4.204754E+0
-4.969116E+0
-5.733477E+0
-6.497840E+0
-6.497840E+0
-5.733477E+0
-5.733477E+0
-4.969116E+0
-4.969116E+0
-4.969116E+0
-4.969116E+0
-4.204754E+0
-4.204754E+0
-3.440393E+0
-3.440393E+0
-4.969116E+0
-6.497840E+0
-6.497840E+0
-5.733477E+0
-4.969116E+0
-4.969116E+0
-5.733477E+0
-5.733477E+0
-5.733477E+0
-5.733477E+0
-5.733477E+0
-6.497840E+0
-6.497840E+0
-5.733477E+0
-4.969116E+0
-4.969116E+0
-4.204754E+0
-4.969116E+0
-5.733477E+0
-6.497840E+0
-5.733477E+0
-4.969116E+0
-4.969116E+0
-4.204754E+0
-4.204754E+0
-4.204754E+0
-4.969116E+0
-6.497840E+0
-6.497840E+0
-5.733477E+0
-4.969116E+0
-4.969116E+0
-4.969116E+0
-4.969116E+0
-6.497840E+0
-6.497840E+0
-5.733477E+0
-5.733477E+0
-6.497840E+0
-7.262202E+0
-7.262202E+0
-7.262202E+0
-6.497840E+0
-5.733477E+0
-4.969116E+0
-4.969116E+0
-4.969116E+0
-5.733477E+0
-5.733477E+0
-5.733477E+0
-5.733477E+0
-5.733477E+0
-6.497840E+0
-6.497840E+0
-6.497840E+0
-5.733477E+0
-4.969116E+0
-4.204754E+0
-4.204754E+0
-4.969116E+0
-5.733477E+0
-5.733477E+0
-5.733477E+0
-5.733477E+0
-4.969116E+0
-4.969116E+0
-4.969116E+0
-4.969116E+0
-5.733477E+0
-5.733477E+0
-4.969116E+0
-3.440393E+0
-2.676031E+0
-3.440393E+0
-4.204754E+0
-5.733477E+0
-5.733477E+0
-4.969116E+0
-4.969116E+0
-4.969116E+0
-4.204754E+0
-3.440393E+0
-3.440393E+0
-4.204754E+0
-4.969116E+0
-5.733477E+0
-4.969116E+0
-4.204754E+0
-4.969116E+0
-6.497840E+0
-6.497840E+0
-6.497840E+0
-5.733477E+0
-4.204754E+0
-4.204754E+0
-4.204754E+0
-4.969116E+0
-4.969116E+0
-4.969116E+0
-4.969116E+0
-4.969116E+0
-4.969116E+0
-4.969116E+0
-5.733477E+0
-5.733477E+0
-4.969116E+0
-4.969116E+0
-4.969116E+0
-4.204754E+0
-3.440393E+0
-4.204754E+0
-4.969116E+0
-4.969116E+0
-4.969116E+0
-4.204754E+0
-3.440393E+0
-4.204754E+0
-4.969116E+0
-5.733477E+0
-5.733477E+0
-4.204754E+0
-3.440393E+0
-3.440393E+0
-4.204754E+0
-4.969116E+0
-4.204754E+0
-4.969116E+0
-4.969116E+0
-4.969116E+0
-5.733477E+0
-5.733477E+0
-4.969116E+0
-4.204754E+0
-3.440393E+0
-2.676031E+0
-3.440393E+0
-4.204754E+0
-4.969116E+0
-4.969116E+0
-4.204754E+0
-4.204754E+0
-4.204754E+0
-4.969116E+0
-4.969116E+0
-4.969116E+0
-5.733477E+0
-6.497840E+0
-5.733477E+0
-4.204754E+0
-3.440393E+0
-3.440393E+0
-4.204754E+0
-4.204754E+0
-3.440393E+0
-3.440393E+0
-4.204754E+0
-4.969116E+0
-4.969116E+0
-4.204754E+0
-4.204754E+0
-4.204754E+0
-4.204754E+0
-3.440393E+0
-3.440393E+0
-4.204754E+0
-4.204754E+0
-4.969116E+0
-4.204754E+0
-4.204754E+0
-4.204754E+0
-4.204754E+0
-4.204754E+0
-4.204754E+0
-4.204754E+0
-4.969116E+0
-4.969116E+0
-3.440393E+0
-2.676031E+0
-4.204754E+0
-5.733477E+0
-6.497840E+0
-5.733477E+0
-4.204754E+0
-2.676031E+0
-3.440393E+0
-4.969116E+0
-5.733477E+0
-4.969116E+0
-4.204754E+0
-4.204754E+0
-4.204754E+0
-4.204754E+0
-4.204754E+0
-4.204754E+0
-4.204754E+0
-4.204754E+0
-4.204754E+0
-3.440393E+0
-3.440393E+0
-4.204754E+0
-4.969116E+0
-5.733477E+0
-4.969116E+0
-4.204754E+0
-4.969116E+0
-6.497840E+0
-6.497840E+0
-4.969116E+0
-4.204754E+0
-4.204754E+0
-4.204754E+0
-3.440393E+0
-3.440393E+0
-3.440393E+0
-3.440393E+0
-4.204754E+0
-4.969116E+0
-4.969116E+0
-4.969116E+0
-4.204754E+0
-3.440393E+0
-4.969116E+0
-5.733477E+0
-5.733477E+0
-4.969116E+0
-4.204754E+0
-4.204754E+0
-4.204754E+0
-2.676031E+0
-1.911669E+0
-2.676031E+0
-2.676031E+0
-3.440393E+0
-4.204754E+0
-4.969116E+0
-4.969116E+0
-4.969116E+0
-4.204754E+0
-3.440393E+0
-3.440393E+0
-4.204754E+0
-4.204754E+0
-4.969116E+0
-4.969116E+0
-4.969116E+0
-4.969116E+0
-4.204754E+0
-4.204754E+0
-4.969116E+0
-4.969116E+0
-4.204754E+0
-3.440393E+0
-3.440393E+0
-4.204754E+0
-4.204754E+0
-4.204754E+0
-3.440393E+0
-3.440393E+0
-4.204754E+0
-4.969116E+0
-5.733477E+0
-4.969116E+0
-4.969116E+0
-4.969116E+0
-4.204754E+0
-4.969116E+0
-5.733477E+0
-5.733477E+0
-4.969116E+0
-4.204754E+0
-4.204754E+0
-4.204754E+0
-4.969116E+0
-4.204754E+0
-4.204754E+0
-4.204754E+0
-4.204754E+0
-4.204754E+0
-4.969116E+0
-5.733477E+0
-5.733477E+0
-4.204754E+0
-4.204754E+0
-4.204754E+0
-4.969116E+0
-4.969116E+0
-4.204754E+0
-4.204754E+0
-3.440393E+0
-3.440393E+0
-3.440393E+0
-3.440393E+0
-3.440393E+0
-3.440393E+0
-4.204754E+0
-4.969116E+0
-4.969116E+0
-4.969116E+0
-4.204754E+0
-4.204754E+0
-4.204754E+0
-4.204754E+0
-3.440393E+0
-3.440393E+0
-4.204754E+0
-4.204754E+0
-3.440393E+0
-2.676031E+0
-2.676031E+0
-3.440393E+0
-3.440393E+0
-4.204754E+0
-4.204754E+0
-2.676031E+0
-2.676031E+0
-2.676031E+0
-3.440393E+0
-3.440393E+0
-3.440393E+0
-4.204754E+0
-4.969116E+0
-4.969116E+0
-4.969116E+0
-4.969116E+0
-4.204754E+0
-4.204754E+0
-4.969116E+0
-5.733477E+0
-5.733477E+0
-4.969116E+0
-4.204754E+0
-4.204754E+0
-4.204754E+0
-3.440393E+0
-3.440393E+0
-2.676031E+0
-3.440393E+0
-4.204754E+0
-4.969116E+0
-4.204754E+0
-3.440393E+0
-2.676031E+0
-2.676031E+0
-3.440393E+0
-3.440393E+0
-3.440393E+0
-2.676031E+0
-3.440393E+0
-3.440393E+0
-2.676031E+0
-2.676031E+0
-2.676031E+0
-3.440393E+0
-4.204754E+0
-4.969116E+0
-4.204754E+0
-3.440393E+0
-2.676031E+0
-2.676031E+0
-2.676031E+0
-2.676031E+0
-2.676031E+0
-2.676031E+0
-3.440393E+0
-3.440393E+0
-3.440393E+0
-3.440393E+0
-3.440393E+0
-3.440393E+0
-2.676031E+0
-2.676031E+0
-2.676031E+0
-2.676031E+0
-1.911669E+0
-1.911669E+0
-1.911669E+0
-2.676031E+0
-3.440393E+0
-3.440393E+0
-2.676031E+0
-1.911669E+0
-1.911669E+0
-2.676031E+0
-3.440393E+0
-3.440393E+0
-2.676031E+0
-2.676031E+0
-3.440393E+0
-3.440393E+0
-3.440393E+0
-3.440393E+0
-2.676031E+0
-3.440393E+0
-3.440393E+0
-2.676031E+0
-1.147307E+0
-1.147307E+0
-1.911669E+0
-3.440393E+0
-3.440393E+0
-2.676031E+0
-2.676031E+0
-3.440393E+0
-3.440393E+0
-1.911669E+0
-1.147307E+0
-1.147307E+0
-1.911669E+0
-1.911669E+0
-1.911669E+0
-1.911669E+0
-1.911669E+0
-3.440393E+0
-3.440393E+0
-2.676031E+0
-1.147307E+0
3.814162E-1
3.814162E-1
-1.147307E+0
-2.676031E+0
-3.440393E+0
-2.676031E+0
-1.911669E+0
-1.911669E+0
-1.911669E+0
-1.911669E+0
-1.147307E+0
-1.147307E+0
-1.911669E+0
-1.911669E+0
-1.147307E+0
-3.829454E-1
-3.829454E-1
-1.147307E+0
-1.911669E+0
-1.147307E+0
-1.147307E+0
-1.147307E+0
-1.147307E+0
-1.911669E+0
-1.147307E+0
-3.829454E-1
-3.829454E-1
-3.829454E-1
-3.829454E-1
-3.829454E-1
-3.829454E-1
3.814162E-1
1.145778E+0
3.814162E-1
-1.911669E+0
-3.440393E+0
-2.676031E+0
-1.147307E+0
-3.829454E-1
-3.829454E-1
-3.829454E-1
-3.829454E-1
-3.829454E-1
-1.147307E+0
-1.147307E+0
-1.911669E+0
-1.147307E+0
-3.829454E-1
-3.829454E-1
-3.829454E-1
-3.829454E-1
-3.829454E-1
3.814162E-1
-3.829454E-1
-1.147307E+0
-3.829454E-1
3.814162E-1
3.814162E-1
3.814162E-1
-3.829454E-1
-1.147307E+0
-1.147307E+0
-1.147307E+0
-3.829454E-1
-3.829454E-1
-3.829454E-1
-3.829454E-1
-3.829454E-1
-3.829454E-1
-3.829454E-1
-3.829454E-1
3.814162E-1
-3.829454E-1
-1.147307E+0
-1.147307E+0
-3.829454E-1
3.814162E-1
-3.829454E-1
-3.829454E-1
-3.829454E-1
3.814162E-1
3.814162E-1
-3.829454E-1
-1.147307E+0
-1.147307E+0
-3.829454E-1
3.814162E-1
3.814162E-1
-3.829454E-1
-3.829454E-1
-1.147307E+0
-3.829454E-1
1.145778E+0
1.145778E+0
1.145778E+0
3.814162E-1
1.145778E+0
1.910140E+0
1.910140E+0
1.145778E+0
3.814162E-1
3.814162E-1
3.814162E-1
3.814162E-1
1.145778E+0
1.145778E+0
1.145778E+0
3.814162E-1
-3.829454E-1
-3.829454E-1
3.814162E-1
-3.829454E-1
-1.147307E+0
-3.829454E-1
3.814162E-1
1.910140E+0
1.910140E+0
1.145778E+0
-3.829454E-1
-3.829454E-1
3.814162E-1
1.145778E+0
1.145778E+0
1.145778E+0
1.145778E+0
1.145778E+0
1.145778E+0
3.814162E-1
-3.829454E-1
3.814162E-1
1.145778E+0
1.910140E+0
1.145778E+0
3.814162E-1
-3.829454E-1
-3.829454E-1
-3.829454E-1
3.814162E-1
1.145778E+0
1.145778E+0
1.145778E+0
3.814162E-1
3.814162E-1
3.814162E-1
3.814162E-1
1.145778E+0
1.145778E+0
1.145778E+0
1.145778E+0
1.145778E+0
1.910140E+0
1.910140E+0
1.145778E+0
-3.829454E-1
-1.147307E+0
3.814162E-1
1.910140E+0
2.674502E+0
2.674502E+0
1.910140E+0
1.145778E+0
1.145778E+0
1.910140E+0
1.910140E+0
1.145778E+0
1.145778E+0
1.145778E+0
1.910140E+0
1.910140E+0
1.910140E+0
1.145778E+0
-3.829454E-1
-3.829454E-1
1.145778E+0
2.674502E+0
3.438863E+0
2.674502E+0
1.145778E+0
-3.829454E-1
-3.829454E-1
-3.829454E-1
-3.829454E-1
-3.829454E-1
3.814162E-1
1.145778E+0
1.145778E+0
1.145778E+0
1.145778E+0
1.910140E+0
1.145778E+0
3.814162E-1
-3.829454E-1
-3.829454E-1
3.814162E-1
3.814162E-1
3.814162E-1
-3.829454E-1
3.814162E-1
1.145778E+0
1.145778E+0
3.814162E-1
3.814162E-1
1.145778E+0
1.910140E+0
1.910140E+0
1.145778E+0
1.145778E+0
1.145778E+0
1.145778E+0
1.145778E+0
3.814162E-1
3.814162E-1
1.145778E+0
1.145778E+0
1.145778E+0
1.145778E+0
1.145778E+0
1.145778E+0
1.910140E+0
1.145778E+0
1.145778E+0
1.145778E+0
1.145778E+0
2.674502E+0
3.438863E+0
2.674502E+0
1.910140E+0
3.814162E-1
3.814162E-1
1.145778E+0
1.910140E+0
2.674502E+0
1.910140E+0
1.145778E+0
3.814162E-1
3.814162E-1
1.145778E+0
1.910140E+0
2.674502E+0
2.674502E+0
1.910140E+0
1.145778E+0
1.145778E+0
1.910140E+0
1.910140E+0
1.910140E+0
2.674502E+0
3.438863E+0
3.438863E+0
3.438863E+0
3.438863E+0
1.910140E+0
1.910140E+0
1.910140E+0
1.910140E+0
1.910140E+0
2.674502E+0
3.438863E+0
3.438863E+0
2.674502E+0
1.145778E+0
3.814162E-1
3.814162E-1
1.145778E+0
1.910140E+0
2.674502E+0
2.674502E+0
2.674502E+0
1.910140E+0
1.910140E+0
3.438863E+0
4.203225E+0
4.203225E+0
4.203225E+0
2.674502E+0
1.910140E+0
1.910140E+0
1.910140E+0
1.910140E+0
1.145778E+0
1.910140E+0
3.438863E+0
4.203225E+0
2.674502E+0
1.145778E+0
1.145778E+0
1.910140E+0
2.674502E+0
3.438863E+0
3.438863E+0
1.910140E+0
1.145778E+0
1.910140E+0
3.438863E+0
4.203225E+0
3.438863E+0
2.674502E+0
1.910140E+0
1.910140E+0
1.910140E+0
1.910140E+0
1.910140E+0
2.674502E+0
3.438863E+0
2.674502E+0
1.910140E+0
1.145778E+0
-3.829454E-1
3.814162E-1
1.145778E+0
1.910140E+0
1.910140E+0
1.145778E+0
1.145778E+0
1.910140E+0
1.910140E+0
1.145778E+0
1.145778E+0
1.145778E+0
1.910140E+0
1.910140E+0
1.910140E+0
1.910140E+0
1.910140E+0
1.910140E+0
2.674502E+0
3.438863E+0
3.438863E+0
2.674502E+0
2.674502E+0
3.438863E+0
4.203225E+0
4.967587E+0
4.203225E+0
4.203225E+0
3.438863E+0
2.674502E+0
2.674502E+0
3.438863E+0
3.438863E+0
3.438863E+0
3.438863E+0
3.438863E+0
4.203225E+0
4.203225E+0
3.438863E+0
1.910140E+0
1.145778E+0
1.910140E+0
2.674502E+0
3.438863E+0
2.674502E+0
2.674502E+0
2.674502E+0
2.674502E+0
2.674502E+0
2.674502E+0
2.674502E+0
4.203225E+0
4.203225E+0
4.203225E+0
1.910140E+0
1.145778E+0
1.145778E+0
2.674502E+0
3.438863E+0
4.203225E+0
3.438863E+0
2.674502E+0
1.145778E+0
1.910140E+0
2.674502E+0
3.438863E+0
2.674502E+0
2.674502E+0
2.674502E+0
3.438863E+0
3.438863E+0
2.674502E+0
1.910140E+0
2.674502E+0
2.674502E+0
2.674502E+0
1.910140E+0
2.674502E+0
3.438863E+0
3.438863E+0
2.674502E+0
2.674502E+0
4.203225E+0
4.967587E+0
4.203225E+0
3.438863E+0
2.674502E+0
1.910140E+0
1.910140E+0
2.674502E+0
2.674502E+0
2.674502E+0
3.438863E+0
4.203225E+0
5.731949E+0
5.731949E+0
4.203225E+0
3.438863E+0
1.910140E+0
1.910140E+0
2.674502E+0
2.674502E+0
2.674502E+0
2.674502E+0
2.674502E+0
2.674502E+0
2.674502E+0
2.674502E+0
2.674502E+0
2.674502E+0
2.674502E+0
1.910140E+0
1.910140E+0
2.674502E+0
3.438863E+0
3.438863E+0
2.674502E+0
2.674502E+0
2.674502E+0
3.438863E+0
3.438863E+0
3.438863E+0
3.438863E+0
3.438863E+0
3.438863E+0
3.438863E+0
3.438863E+0
3.438863E+0
2.674502E+0
2.674502E+0
2.674502E+0
3.438863E+0
4.203225E+0
3.438863E+0
2.674502E+0
3.438863E+0
3.438863E+0
3.438863E+0
1.910140E+0
1.145778E+0
1.910140E+0
1.910140E+0
1.910140E+0
2.674502E+0
3.438863E+0
4.203225E+0
4.203225E+0
2.674502E+0
2.674502E+0
3.438863E+0
4.203225E+0
4.203225E+0
3.438863E+0
2.674502E+0
2.674502E+0
3.438863E+0
4.203225E+0
4.967587E+0
3.438863E+0
2.674502E+0
2.674502E+0
3.438863E+0
3.438863E+0
4.203225E+0
3.438863E+0
2.674502E+0
2.674502E+0
3.438863E+0
3.438863E+0
2.674502E+0
2.674502E+0
2.674502E+0
1.910140E+0
1.910140E+0
2.674502E+0
3.438863E+0
4.203225E+0
4.203225E+0
4.203225E+0
4.203225E+0
3.438863E+0
2.674502E+0
1.910140E+0
1.145778E+0
1.145778E+0
1.145778E+0
2.674502E+0
4.203225E+0
4.967587E+0
4.203225E+0
3.438863E+0
2.674502E+0
1.910140E+0
1.910140E+0
2.674502E+0
3.438863E+0
3.438863E+0
2.674502E+0
1.910140E+0
2.674502E+0
4.203225E+0
4.967587E+0
4.967587E+0
4.967587E+0
4.203225E+0
4.203225E+0
4.203225E+0
4.203225E+0
3.438863E+0
3.438863E+0
2.674502E+0
2.674502E+0
2.674502E+0
2.674502E+0
3.438863E+0
4.203225E+0
3.438863E+0
3.438863E+0
3.438863E+0
3.438863E+0
3.438863E+0
3.438863E+0
4.203225E+0
4.203225E+0
4.203225E+0
4.203225E+0
3.438863E+0
2.674502E+0
2.674502E+0
2.674502E+0
2.674502E+0
3.438863E+0
3.438863E+0
2.674502E+0
1.910140E+0
1.910140E+0
2.674502E+0
3.438863E+0
4.203225E+0
4.203225E+0
3.438863E+0
2.674502E+0
2.674502E+0
1.910140E+0
1.145778E+0
1.910140E+0
4.203225E+0
4.967587E+0
4.203225E+0
2.674502E+0
2.674502E+0
3.438863E+0
4.203225E+0
3.438863E+0
2.674502E+0
1.910140E+0
2.674502E+0
2.674502E+0
1.910140E+0
2.674502E+0
3.438863E+0
4.203225E+0
3.438863E+0
2.674502E+0
1.910140E+0
1.910140E+0
2.674502E+0
2.674502E+0
2.674502E+0
2.674502E+0
3.438863E+0
3.438863E+0
3.438863E+0
2.674502E+0
1.145778E+0
1.145778E+0
2.674502E+0
3.438863E+0
2.674502E+0
2.674502E+0
2.674502E+0
3.438863E+0
4.203225E+0
4.203225E+0
2.674502E+0
2.674502E+0
2.674502E+0
2.674502E+0
1.910140E+0
2.674502E+0
4.203225E+0
4.967587E+0
4.967587E+0
3.438863E+0
1.910140E+0
1.145778E+0
1.910140E+0
1.910140E+0
2.674502E+0
2.674502E+0
3.438863E+0
3.438863E+0
2.674502E+0
2.674502E+0
2.674502E+0
2.674502E+0
3.438863E+0
3.438863E+0
3.438863E+0
2.674502E+0
1.910140E+0
2.674502E+0
2.674502E+0
1.910140E+0
2.674502E+0
2.674502E+0
2.674502E+0
1.910140E+0
1.145778E+0
1.145778E+0
1.910140E+0
3.438863E+0
4.203225E+0
3.438863E+0
3.438863E+0
4.203225E+0
4.203225E+0
3.438863E+0
1.910140E+0
1.145778E+0
2.674502E+0
3.438863E+0
2.674502E+0
1.910140E+0
1.910140E+0
3.438863E+0
3.438863E+0
2.674502E+0
1.910140E+0
1.910140E+0
1.145778E+0
3.814162E-1
1.145778E+0
2.674502E+0
3.438863E+0
4.203225E+0
2.674502E+0
1.910140E+0
1.910140E+0
1.910140E+0
2.674502E+0
1.910140E+0
1.145778E+0
1.145778E+0
1.910140E+0
3.438863E+0
3.438863E+0
1.910140E+0
1.910140E+0
1.910140E+0
2.674502E+0
2.674502E+0
2.674502E+0
2.674502E+0
2.674502E+0
2.674502E+0
1.910140E+0
1.910140E+0
2.674502E+0
2.674502E+0
1.910140E+0
1.910140E+0
1.910140E+0
1.910140E+0
1.910140E+0
1.910140E+0
1.910140E+0
1.145778E+0
1.145778E+0
1.145778E+0
1.910140E+0
3.438863E+0
3.438863E+0
2.674502E+0
1.910140E+0
1.910140E+0
1.910140E+0
2.674502E+0
1.910140E+0
1.145778E+0
3.814162E-1
3.814162E-1
3.814162E-1
1.910140E+0
2.674502E+0
1.910140E+0
1.145778E+0
1.145778E+0
1.145778E+0
1.145778E+0
1.145778E+0
1.910140E+0
1.910140E+0
1.910140E+0
1.145778E+0
1.145778E+0
1.145778E+0
1.910140E+0
2.674502E+0
2.674502E+0
1.910140E+0
1.910140E+0
1.910140E+0
1.145778E+0
1.145778E+0
1.910140E+0
1.910140E+0
1.910140E+0
1.145778E+0
1.145778E+0
1.910140E+0
2.674502E+0
1.910140E+0
1.145778E+0
3.814162E-1
3.814162E-1
3.814162E-1
1.910140E+0
3.438863E+0
4.203225E+0
4.203225E+0
3.438863E+0
2.674502E+0
1.910140E+0
1.910140E+0
1.910140E+0
2.674502E+0
2.674502E+0
1.910140E+0
1.145778E+0
1.145778E+0
2.674502E+0
4.203225E+0
3.438863E+0
2.674502E+0
1.910140E+0
1.910140E+0
1.145778E+0
1.910140E+0
1.910140E+0
2.674502E+0
3.438863E+0
2.674502E+0
1.910140E+0
1.910140E+0
1.910140E+0
1.910140E+0
1.145778E+0
3.814162E-1
1.145778E+0
1.910140E+0
1.910140E+0
3.814162E-1
-3.829454E-1
3.814162E-1
2.674502E+0
3.438863E+0
2.674502E+0
1.145778E+0
3.814162E-1
3.814162E-1
1.145778E+0
1.145778E+0
3.814162E-1
3.814162E-1
1.145778E+0
1.910140E+0
2.674502E+0
1.910140E+0
1.145778E+0
1.145778E+0
1.910140E+0
2.674502E+0
2.674502E+0
2.674502E+0
1.910140E+0
1.910140E+0
1.910140E+0
2.674502E+0
2.674502E+0
2.674502E+0
1.910140E+0
1.145778E+0
3.814162E-1
1.145778E+0
1.145778E+0
1.145778E+0
1.145778E+0
1.910140E+0
1.910140E+0
1.145778E+0
1.145778E+0
1.910140E+0
2.674502E+0
3.438863E+0
3.438863E+0
2.674502E+0
2.674502E+0
2.674502E+0
2.674502E+0
1.910140E+0
1.910140E+0
1.910140E+0
2.674502E+0
1.910140E+0
1.910140E+0
1.910140E+0
2.674502E+0
2.674502E+0
3.438863E+0
3.438863E+0
2.674502E+0
1.910140E+0
2.674502E+0
3.438863E+0
4.203225E+0
3.438863E+0
2.674502E+0
1.910140E+0
1.145778E+0
1.145778E+0
1.910140E+0
1.910140E+0
2.674502E+0
2.674502E+0
1.910140E+0
1.910140E+0
1.145778E+0
1.910140E+0
2.674502E+0
3.438863E+0
3.438863E+0
3.438863E+0
3.438863E+0
2.674502E+0
2.674502E+0
3.438863E+0
4.203225E+0
4.203225E+0
2.674502E+0
1.910140E+0
1.910140E+0
2.674502E+0
2.674502E+0
2.674502E+0
2.674502E+0
2.674502E+0
2.674502E+0
2.674502E+0
2.674502E+0
3.438863E+0
4.203225E+0
3.438863E+0
1.910140E+0
3.814162E-1
1.145778E+0
1.910140E+0
3.438863E+0
3.438863E+0
4.203225E+0
3.438863E+0
2.674502E+0
1.145778E+0
3.814162E-1
1.145778E+0
1.910140E+0
2.674502E+0
2.674502E+0
1.910140E+0
1.145778E+0
1.145778E+0
1.145778E+0
2.674502E+0
2.674502E+0
2.674502E+0
1.910140E+0
2.674502E+0
3.438863E+0
4.203225E+0
3.438863E+0
3.438863E+0
2.674502E+0
1.910140E+0
1.910140E+0
1.910140E+0
2.674502E+0
2.674502E+0
3.438863E+0
2.674502E+0
1.910140E+0
1.145778E+0
1.145778E+0
1.910140E+0
1.910140E+0
2.674502E+0
2.674502E+0
1.910140E+0
2.674502E+0
2.674502E+0
3.438863E+0
2.674502E+0
1.910140E+0
1.145778E+0
1.145778E+0
1.910140E+0
2.674502E+0
3.438863E+0
2.674502E+0
1.910140E+0
1.145778E+0
1.910140E+0
2.674502E+0
2.674502E+0
1.910140E+0
1.910140E+0
1.910140E+0
2.674502E+0
2.674502E+0
2.674502E+0
2.674502E+0
2.674502E+0
2.674502E+0
2.674502E+0
3.438863E+0
4.203225E+0
3.438863E+0
1.910140E+0
1.145778E+0
1.910140E+0
4.203225E+0
4.967587E+0
3.438863E+0
1.145778E+0
3.814162E-1
1.145778E+0
1.145778E+0
1.910140E+0
2.674502E+0
2.674502E+0
1.910140E+0
3.814162E-1
3.814162E-1
1.145778E+0
1.910140E+0
2.674502E+0
3.438863E+0
4.203225E+0
3.438863E+0
2.674502E+0
1.145778E+0
1.145778E+0
2.674502E+0
3.438863E+0
2.674502E+0
1.910140E+0
1.910140E+0
2.674502E+0
2.674502E+0
1.910140E+0
1.910140E+0
1.910140E+0
1.910140E+0
1.145778E+0
1.145778E+0
1.910140E+0
1.910140E+0
2.674502E+0
2.674502E+0
2.674502E+0
1.910140E+0
1.910140E+0
1.910140E+0
1.910140E+0
1.910140E+0
1.910140E+0
1.910140E+0
1.910140E+0
1.910140E+0
1.910140E+0
2.674502E+0
2.674502E+0
1.910140E+0
1.910140E+0
1.910140E+0
2.674502E+0
2.674502E+0
3.438863E+0
3.438863E+0
2.674502E+0
1.145778E+0
3.814162E-1
3.814162E-1
1.145778E+0
1.145778E+0
1.145778E+0
1.910140E+0
2.674502E+0
2.674502E+0
1.910140E+0
1.910140E+0
1.910140E+0
1.910140E+0
1.910140E+0
1.910140E+0
1.910140E+0
2.674502E+0
1.910140E+0
1.910140E+0
2.674502E+0
2.674502E+0
2.674502E+0
2.674502E+0
1.910140E+0
1.910140E+0
1.145778E+0
1.145778E+0
1.910140E+0
1.910140E+0
2.674502E+0
2.674502E+0
2.674502E+0
2.674502E+0
1.910140E+0
3.814162E-1
3.814162E-1
3.814162E-1
1.145778E+0
1.910140E+0
1.910140E+0
2.674502E+0
1.910140E+0
1.910140E+0
1.910140E+0
1.910140E+0
1.910140E+0
1.910140E+0
1.910140E+0
2.674502E+0
2.674502E+0
1.910140E+0
1.145778E+0
3.814162E-1
1.145778E+0
1.910140E+0
1.910140E+0
1.910140E+0
1.910140E+0
1.910140E+0
1.910140E+0
1.910140E+0
1.910140E+0
1.910140E+0
1.910140E+0
1.910140E+0
2.674502E+0
2.674502E+0
2.674502E+0
1.910140E+0
1.910140E+0
1.145778E+0
3.814162E-1
1.145778E+0
2.674502E+0
3.438863E+0
2.674502E+0
1.910140E+0
1.910140E+0
2.674502E+0
3.438863E+0
3.438863E+0
3.438863E+0
2.674502E+0
2.674502E+0
2.674502E+0
2.674502E+0
2.674502E+0
3.438863E+0
3.438863E+0
3.438863E+0
2.674502E+0
2.674502E+0
1.910140E+0
1.145778E+0
1.145778E+0
2.674502E+0
3.438863E+0
3.438863E+0
1.910140E+0
1.145778E+0
2.674502E+0
3.438863E+0
4.203225E+0
2.674502E+0
2.674502E+0
1.910140E+0
1.910140E+0
1.910140E+0
2.674502E+0
2.674502E+0
3.438863E+0
3.438863E+0
2.674502E+0
1.910140E+0
1.145778E+0
1.145778E+0
1.145778E+0
2.674502E+0
3.438863E+0
4.203225E+0
4.203225E+0
3.438863E+0
2.674502E+0
1.910140E+0
1.910140E+0
2.674502E+0
3.438863E+0
3.438863E+0
3.438863E+0
3.438863E+0
4.203225E+0
4.203225E+0
4.203225E+0
3.438863E+0
3.438863E+0
3.438863E+0
4.203225E+0
4.967587E+0
4.967587E+0
4.967587E+0
4.967587E+0
4.203225E+0
3.438863E+0
1.910140E+0
1.910140E+0
1.910140E+0
1.910140E+0
3.438863E+0
4.203225E+0
4.203225E+0
3.438863E+0
2.674502E+0
2.674502E+0
3.438863E+0
4.203225E+0
4.203225E+0
4.203225E+0
2.674502E+0
1.910140E+0
2.674502E+0
4.203225E+0
3.438863E+0
1.910140E+0
1.910140E+0
3.438863E+0
4.967587E+0
4.967587E+0
4.203225E+0
3.438863E+0
4.203225E+0
4.203225E+0
3.438863E+0
3.438863E+0
3.438863E+0
4.203225E+0
4.203225E+0
4.203225E+0
2.674502E+0
2.674502E+0
4.203225E+0
4.967587E+0
4.203225E+0
2.674502E+0
1.910140E+0
2.674502E+0
4.203225E+0
4.967587E+0
4.203225E+0
4.203225E+0
4.203225E+0
4.203225E+0
4.203225E+0
4.203225E+0
4.203225E+0
3.438863E+0
3.438863E+0
3.438863E+0
4.203225E+0
4.967587E+0
4.967587E+0
4.203225E+0
3.438863E+0
3.438863E+0
4.203225E+0
4.203225E+0
4.203225E+0
3.438863E+0
3.438863E+0
4.203225E+0
4.967587E+0
4.967587E+0
5.731949E+0
5.731949E+0
5.731949E+0
4.203225E+0
2.674502E+0
2.674502E+0
4.203225E+0
5.731949E+0
5.731949E+0
4.203225E+0
3.438863E+0
4.203225E+0
4.967587E+0
5.731949E+0
4.967587E+0
3.438863E+0
3.438863E+0
4.203225E+0
4.967587E+0
4.967587E+0
4.203225E+0
3.438863E+0
2.674502E+0
2.674502E+0
3.438863E+0
4.203225E+0
4.967587E+0
4.967587E+0
4.203225E+0
3.438863E+0
1.910140E+0
1.910140E+0
4.203225E+0
5.731949E+0
5.731949E+0
4.203225E+0
3.438863E+0
4.203225E+0
4.967587E+0
4.967587E+0
3.438863E+0
2.674502E+0
3.438863E+0
4.203225E+0
4.967587E+0
4.967587E+0
4.203225E+0
4.203225E+0
4.203225E+0
4.203225E+0
4.203225E+0
4.203225E+0
3.438863E+0
2.674502E+0
2.674502E+0
3.438863E+0
4.203225E+0
3.438863E+0
3.438863E+0
3.438863E+0
2.674502E+0
2.674502E+0
3.438863E+0
4.203225E+0
4.203225E+0
3.438863E+0
3.438863E+0
4.203225E+0
3.438863E+0
2.674502E+0
2.674502E+0
3.438863E+0
4.203225E+0
3.438863E+0
2.674502E+0
1.910140E+0
2.674502E+0
3.438863E+0
4.203225E+0
4.203225E+0
2.674502E+0
1.910140E+0
1.910140E+0
2.674502E+0
3.438863E+0
3.438863E+0
3.438863E+0
3.438863E+0
3.438863E+0
2.674502E+0
1.910140E+0
1.910140E+0
2.674502E+0
2.674502E+0
1.910140E+0
1.910140E+0
1.910140E+0
2.674502E+0
3.438863E+0
3.438863E+0
2.674502E+0
2.674502E+0
2.674502E+0
3.438863E+0
3.438863E+0
1.910140E+0
1.145778E+0
1.910140E+0
2.674502E+0
2.674502E+0
1.910140E+0
1.910140E+0
1.145778E+0
1.145778E+0
1.910140E+0
3.438863E+0
4.203225E+0
3.438863E+0
1.910140E+0
1.145778E+0
1.145778E+0
1.145778E+0
1.145778E+0
1.145778E+0
1.910140E+0
2.674502E+0
1.910140E+0
1.910140E+0
2.674502E+0
3.438863E+0
2.674502E+0
1.910140E+0
1.145778E+0
1.145778E+0
1.910140E+0
1.910140E+0
1.910140E+0
1.910140E+0
1.910140E+0
2.674502E+0
4.203225E+0
4.967587E+0
3.438863E+0
1.145778E+0
3.814162E-1
1.145778E+0
1.910140E+0
2.674502E+0
2.674502E+0
1.145778E+0
3.814162E-1
3.814162E-1
3.814162E-1
1.145778E+0
1.910140E+0
2.674502E+0
1.910140E+0
1.145778E+0
3.814162E-1
1.145778E+0
1.910140E+0
1.910140E+0
1.910140E+0
1.145778E+0
1.145778E+0
1.910140E+0
2.674502E+0
1.910140E+0
1.145778E+0
3.814162E-1
1.145778E+0
1.910140E+0
1.910140E+0
1.145778E+0
3.814162E-1
3.814162E-1
1.145778E+0
1.910140E+0
2.674502E+0
1.910140E+0
3.814162E-1
3.814162E-1
3.814162E-1
1.145778E+0
1.145778E+0
3.814162E-1
1.145778E+0
2.674502E+0
2.674502E+0
1.910140E+0
-3.829454E-1
-1.147307E+0
-1.147307E+0
-3.829454E-1
3.814162E-1
3.814162E-1
1.145778E+0
1.145778E+0
1.145778E+0
1.145778E+0
1.145778E+0
1.145778E+0
1.145778E+0
1.145778E+0
1.145778E+0
1.145778E+0
1.910140E+0
1.910140E+0
1.145778E+0
3.814162E-1
3.814162E-1
1.145778E+0
1.145778E+0
1.145778E+0
3.814162E-1
-3.829454E-1
-3.829454E-1
-3.829454E-1
-1.147307E+0
-1.147307E+0
3.814162E-1
1.145778E+0
3.814162E-1
-3.829454E-1
3.814162E-1
3.814162E-1
3.814162E-1
-3.829454E-1
-1.147307E+0
-1.911669E+0
-1.147307E+0
-3.829454E-1
3.814162E-1
-3.829454E-1
-1.147307E+0
-1.147307E+0
-1.147307E+0
-3.829454E-1
-3.829454E-1
-3.829454E-1
-3.829454E-1
-3.829454E-1
-1.147307E+0
-1.911669E+0
-2.676031E+0
-1.911669E+0
-3.829454E-1
3.814162E-1
-3.829454E-1
-1.911669E+0
-2.676031E+0
-1.911669E+0
-3.829454E-1
-3.829454E-1
-1.911669E+0
-3.440393E+0
-2.676031E+0
-1.147307E+0
-3.829454E-1
3.814162E-1
-1.147307E+0
-1.911669E+0
-2.676031E+0
-2.676031E+0
-1.911669E+0
-1.147307E+0
-1.147307E+0
-1.147307E+0
-1.147307E+0
-1.911669E+0
-2.676031E+0
-1.911669E+0
-1.911669E+0
-1.911669E+0
-1.911669E+0
-2.676031E+0
-3.440393E+0
-2.676031E+0
-1.911669E+0
-2.676031E+0
-3.440393E+0
-2.676031E+0
-1.147307E+0
-3.829454E-1
-1.147307E+0
-2.676031E+0
-2.676031E+0
-2.676031E+0
-1.147307E+0
-1.147307E+0
-1.147307E+0
-1.147307E+0
-1.911669E+0
-1.911669E+0
-2.676031E+0
-2.676031E+0
-2.676031E+0
-1.147307E+0
-3.829454E-1
-1.147307E+0
-1.911669E+0
-1.911669E+0
-1.911669E+0
-1.911669E+0
-2.676031E+0
-1.911669E+0
-2.676031E+0
-2.676031E+0
-2.676031E+0
-3.440393E+0
-2.676031E+0
-2.676031E+0
-2.676031E+0
-2.676031E+0
-2.676031E+0
-3.440393E+0
-4.969116E+0
-4.969116E+0
-3.440393E+0
-1.911669E+0
-1.147307E+0
-1.911669E+0
-2.676031E+0
-2.676031E+0
-2.676031E+0
-1.911669E+0
-1.911669E+0
-2.676031E+0
-2.676031E+0
-3.440393E+0
-4.204754E+0
-4.204754E+0
-4.204754E+0
-4.204754E+0
-4.204754E+0
-4.204754E+0
-3.440393E+0
-2.676031E+0
-1.911669E+0
-2.676031E+0
-4.204754E+0
-5.733477E+0
-5.733477E+0
-3.440393E+0
-2.676031E+0
-2.676031E+0
-4.204754E+0
-4.204754E+0
-4.204754E+0
-3.440393E+0
-3.440393E+0
-4.969116E+0
-5.733477E+0
-5.733477E+0
-4.969116E+0
-4.204754E+0
-4.969116E+0
-5.733477E+0
-5.733477E+0
-5.733477E+0
-4.969116E+0
-4.204754E+0
-4.969116E+0
-4.969116E+0
-4.969116E+0
-4.204754E+0
-3.440393E+0
-3.440393E+0
-3.440393E+0
-4.204754E+0
-4.204754E+0
-4.204754E+0
-4.204754E+0
-4.969116E+0
-4.204754E+0
-3.440393E+0
-2.676031E+0
-3.440393E+0
-3.440393E+0
-3.440393E+0
-3.440393E+0
-4.204754E+0
-4.969116E+0
-4.969116E+0
-4.969116E+0
-4.204754E+0
-4.969116E+0
-5.733477E+0
-5.733477E+0
-4.969116E+0
-4.204754E+0
-3.440393E+0
-4.204754E+0
-4.969116E+0
-4.969116E+0
-4.204754E+0
-4.204754E+0
-4.969116E+0
-5.733477E+0
-5.733477E+0
-4.969116E+0
-4.204754E+0
-4.969116E+0
-6.497840E+0
-6.497840E+0
-5.733477E+0
-4.969116E+0
-4.969116E+0
-4.969116E+0
-4.204754E+0
-4.204754E+0
-4.969116E+0
-4.969116E+0
-4.969116E+0
-4.204754E+0
-4.969116E+0
-6.497840E+0
-7.262202E+0
-7.262202E+0
-5.733477E+0
-4.969116E+0
-4.969116E+0
-4.969116E+0
-5.733477E+0
-5.733477E+0
-5.733477E+0
-4.969116E+0
-4.204754E+0
-4.204754E+0
-4.204754E+0
-5.733477E+0
-6.497840E+0
-5.733477E+0
-4.204754E+0
-3.440393E+0
-3.440393E+0
-4.204754E+0
-4.969116E+0
-5.733477E+0
-4.969116E+0
-4.969116E+0
-4.969116E+0
-5.733477E+0
-4.969116E+0
-4.204754E+0
-4.969116E+0
-5.733477E+0
-6.497840E+0
-6.497840E+0
-6.497840E+0
-5.733477E+0
-4.969116E+0
-5.733477E+0
-4.969116E+0
-4.969116E+0
-4.969116E+0
-4.969116E+0
-4.969116E+0
-5.733477E+0
-5.733477E+0
-5.733477E+0
-4.969116E+0
-4.969116E+0
-5.733477E+0
-5.733477E+0
-5.733477E+0
-4.969116E+0
-5.733477E+0
-5.733477E+0
-5.733477E+0
-4.969116E+0
-5.733477E+0
-6.497840E+0
-6.497840E+0
-5.733477E+0
-4.969116E+0
-4.969116E+0
-5.733477E+0
-6.497840E+0
-6.497840E+0
-5.733477E+0
-5.733477E+0
-6.497840E+0
-6.497840E+0
-6.497840E+0
-6.497840E+0
-6.497840E+0
-6.497840E+0
-5.733477E+0
-4.969116E+0
-4.969116E+0
-5.733477E+0
-5.733477E+0
-5.733477E+0
-5.733477E+0
-5.733477E+0
-6.497840E+0
-5.733477E+0
-5.733477E+0
-4.969116E+0
-4.969116E+0
-4.969116E+0
-5.733477E+0
-5.733477E+0
-5.733477E+0
-5.733477E+0
-5.733477E+0
-6.497840E+0
-6.497840E+0
-6.497840E+0
-4.969116E+0
-3.440393E+0
-4.204754E+0
-5.733477E+0
-6.497840E+0
-6.497840E+0
-5.733477E+0
-5.733477E+0
-4.969116E+0
-4.204754E+0
-3.440393E+0
-4.204754E+0
-5.733477E+0
-7.262202E+0
-7.262202E+0
-6.497840E+0
-6.497840E+0
-7.262202E+0
-7.262202E+0
-6.497840E+0
-5.733477E+0
-4.969116E+0
-4.969116E+0
-5.733477E+0
-6.497840E+0
-5.733477E+0
-5.733477E+0
-6.497840E+0
-5.733477E+0
-5.733477E+0
-6.497840E+0
-7.262202E+0
-7.262202E+0
-6.497840E+0
-4.969116E+0
-4.969116E+0
-6.497840E+0
-7.262202E+0
-5.733477E+0
-4.204754E+0
-4.204754E+0
-4.969116E+0
-5.733477E+0
-6.497840E+0
-5.733477E+0
-5.733477E+0
-6.497840E+0
-7.262202E+0
-6.497840E+0
-5.733477E+0
-5.733477E+0
-5.733477E+0
-6.497840E+0
-6.497840E+0
-6.497840E+0
-6.497840E+0
-5.733477E+0
-5.733477E+0
-6.497840E+0
-6.497840E+0
-6.497840E+0
-5.733477E+0
-4.969116E+0
-4.969116E+0
-4.204754E+0
-4.969116E+0
-4.969116E+0
-4.204754E+0
-4.969116E+0
-5.733477E+0
-5.733477E+0
-5.733477E+0
-5.733477E+0
-6.497840E+0
-6.497840E+0
-6.497840E+0
-5.733477E+0
-4.969116E+0
-5.733477E+0
-7.262202E+0
-6.497840E+0
-5.733477E+0
-5.733477E+0
-6.497840E+0
-7.262202E+0
-7.262202E+0
-7.262202E+0
-5.733477E+0
-4.969116E+0
-5.733477E+0
-7.262202E+0
-7.262202E+0
-7.262202E+0
-6.497840E+0
-5.733477E+0
-4.969116E+0
-4.969116E+0
-4.969116E+0
-4.969116E+0
-5.733477E+0
-5.733477E+0
-5.733477E+0
-5.733477E+0
-5.733477E+0
-6.497840E+0
-7.262202E+0
-6.497840E+0
-5.733477E+0
-5.733477E+0
-5.733477E+0
-6.497840E+0
-6.497840E+0
-6.497840E+0
-4.969116E+0
-4.969116E+0
-4.969116E+0
-6.497840E+0
-7.262202E+0
-6.497840E+0
-5.733477E+0
-5.733477E+0
-5.733477E+0
-5.733477E+0
-5.733477E+0
-5.733477E+0
-4.969116E+0
-4.969116E+0
-5.733477E+0
-6.497840E+0
-5.733477E+0
-5.733477E+0
-4.969116E+0
-4.969116E+0
-4.969116E+0
-4.204754E+0
-4.204754E+0
-4.969116E+0
-4.969116E+0
-5.733477E+0
-6.497840E+0
-5.733477E+0
-5.733477E+0
-5.733477E+0
-6.497840E+0
-6.497840E+0
-6.497840E+0
-6.497840E+0
-5.733477E+0
-5.733477E+0
-6.497840E+0
-7.262202E+0
-6.497840E+0
-5.733477E+0
-4.969116E+0
-5.733477E+0
-6.497840E+0
-5.733477E+0
-4.204754E+0
-4.204754E+0
-4.969116E+0
-4.969116E+0
-5.733477E+0
-6.497840E+0
-7.262202E+0
-7.262202E+0
-5.733477E+0
-4.204754E+0
-3.440393E+0
-4.204754E+0
-5.733477E+0
-6.497840E+0
-5.733477E+0
-4.204754E+0
-4.204754E+0
-4.969116E+0
-6.497840E+0
-6.497840E+0
-5.733477E+0
-4.969116E+0
-4.969116E+0
-4.969116E+0
-4.969116E+0
-4.969116E+0
-4.969116E+0
-4.969116E+0
-4.969116E+0
-4.969116E+0
-4.969116E+0
-4.969116E+0
-5.733477E+0
-6.497840E+0
-6.497840E+0
-5.733477E+0
-4.969116E+0
-4.204754E+0
-2.676031E+0
-3.440393E+0
-4.969116E+0
-6.497840E+0
-6.497840E+0
-5.733477E+0
-5.733477E+0
-6.497840E+0
-7.262202E+0
-7.262202E+0
-5.733477E+0
-4.969116E+0
-4.969116E+0
-4.969116E+0
-5.733477E+0
-5.733477E+0
-4.969116E+0
-4.969116E+0
-5.733477E+0
-7.262202E+0
-8.026563E+0
-6.497840E+0
-4.204754E+0
-4.204754E+0
-4.969116E+0
-6.497840E+0
-6.497840E+0
-5.733477E+0
-3.440393E+0
-2.676031E+0
-3.440393E+0
-4.204754E+0
-4.969116E+0
-4.969116E+0
-4.969116E+0
-5.733477E+0
-4.969116E+0
-4.204754E+0
-4.204754E+0
-5.733477E+0
-6.497840E+0
-5.733477E+0
-4.969116E+0
-4.204754E+0
-4.204754E+0
-4.204754E+0
-4.969116E+0
-5.733477E+0
-5.733477E+0
-4.204754E+0
-3.440393E+0
-4.204754E+0
-5.733477E+0
-6.497840E+0
-5.733477E+0
-4.204754E+0
-3.440393E+0
-3.440393E+0
-4.204754E+0
-4.969116E+0
-4.969116E+0
-4.969116E+0
-4.969116E+0
-5.733477E+0
-6.497840E+0
-6.497840E+0
-4.969116E+0
-3.440393E+0
-3.440393E+0
-4.204754E+0
-4.969116E+0
-4.969116E+0
-4.969116E+0
-4.969116E+0
-5.733477E+0
-6.497840E+0
-6.497840E+0
-6.497840E+0
-5.733477E+0
-4.969116E+0
-5.733477E+0
-5.733477E+0
-5.733477E+0
-6.497840E+0
-5.733477E+0
-4.969116E+0
-5.733477E+0
-5.733477E+0
-6.497840E+0
-6.497840E+0
-5.733477E+0
-5.733477E+0
-6.497840E+0
-6.497840E+0
-5.733477E+0
-3.440393E+0
-2.676031E+0
-2.676031E+0
-4.969116E+0
-6.497840E+0
-6.497840E+0
-4.969116E+0
-4.204754E+0
-4.204754E+0
-4.969116E+0
-5.733477E+0
-5.733477E+0
-5.733477E+0
-5.733477E+0
-6.497840E+0
-6.497840E+0
-5.733477E+0
-4.969116E+0
-4.969116E+0
-5.733477E+0
-6.497840E+0
-5.733477E+0
-4.969116E+0
-4.969116E+0
-4.969116E+0
-4.969116E+0
-4.204754E+0
-3.440393E+0
-3.440393E+0
-4.969116E+0
-6.497840E+0
-5.733477E+0
-4.204754E+0
-4.204754E+0
-4.204754E+0
-4.969116E+0
-4.969116E+0
-5.733477E+0
-6.497840E+0
-6.497840E+0
-5.733477E+0
-4.969116E+0
-4.204754E+0
-4.969116E+0
-4.969116E+0
-5.733477E+0
-5.733477E+0
-4.969116E+0
-4.969116E+0
-4.969116E+0
-4.969116E+0
-4.969116E+0
-4.204754E+0
-3.440393E+0
-4.969116E+0
-6.497840E+0
-6.497840E+0
-5.733477E+0
-4.969116E+0
-5.733477E+0
-6.497840E+0
-6.497840E+0
-5.733477E+0
-4.969116E+0
-4.204754E+0
-4.204754E+0
-4.204754E+0
-4.969116E+0
-4.969116E+0
-4.969116E+0
-5.733477E+0
-5.733477E+0
-4.969116E+0
-4.204754E+0
-2.676031E+0
-3.440393E+0
-4.204754E+0
-5.733477E+0
-5.733477E+0
-4.969116E+0
-4.204754E+0
-3.440393E+0
-3.440393E+0
-3.440393E+0
-4.204754E+0
-4.204754E+0
-4.204754E+0
-4.204754E+0
-4.969116E+0
-4.204754E+0
-4.204754E+0
-4.204754E+0
-4.204754E+0
-4.204754E+0
-3.440393E+0
-3.440393E+0
-2.676031E+0
-3.440393E+0
-3.440393E+0
-3.440393E+0
-3.440393E+0
-3.440393E+0
-3.440393E+0
-4.204754E+0
-4.204754E+0
-3.440393E+0
-3.440393E+0
-3.440393E+0
-3.440393E+0
-3.440393E+0
-3.440393E+0
-4.204754E+0
-4.204754E+0
-4.969116E+0
-5.733477E+0
-5.733477E+0
-4.969116E+0
-4.204754E+0
-2.676031E+0
-2.676031E+0
-3.440393E+0
-3.440393E+0
-2.676031E+0
-2.676031E+0
-2.676031E+0
-3.440393E+0
-3.440393E+0
-2.676031E+0
-1.911669E+0
-1.911669E+0
-2.676031E+0
-3.440393E+0
-2.676031E+0
-1.911669E+0
-1.911669E+0
-2.676031E+0
-2.676031E+0
-1.911669E+0
-1.911669E+0
-2.676031E+0
-3.440393E+0
-3.440393E+0
-1.911669E+0
-1.911669E+0
-1.911669E+0
-1.911669E+0
-1.911669E+0
-2.676031E+0
-1.911669E+0
-1.911669E+0
-1.911669E+0
-1.911669E+0
-2.676031E+0
-2.676031E+0
-2.676031E+0
-1.911669E+0
-1.147307E+0
-1.147307E+0
-1.911669E+0
-2.676031E+0
-1.911669E+0
-1.147307E+0
-1.911669E+0
-2.676031E+0
-3.440393E+0
-1.911669E+0
-3.829454E-1
-3.829454E-1
-1.147307E+0
-1.147307E+0
-1.147307E+0
-1.147307E+0
-3.829454E-1
-3.829454E-1
-1.147307E+0
-1.147307E+0
-1.147307E+0
-1.147307E+0
-1.147307E+0
-1.147307E+0
-1.911669E+0
-2.676031E+0
-3.440393E+0
-1.911669E+0
-1.147307E+0
-3.829454E-1
-3.829454E-1
-3.829454E-1
-1.147307E+0
-1.147307E+0
-3.829454E-1
3.814162E-1
-3.829454E-1
-1.147307E+0
-1.147307E+0
-1.147307E+0
3.814162E-1
1.145778E+0
3.814162E-1
-3.829454E-1
-1.911669E+0
-1.911669E+0
-1.147307E+0
-1.147307E+0
-1.911669E+0
-1.911669E+0
-1.147307E+0
-1.147307E+0
-1.147307E+0
-3.829454E-1
1.145778E+0
1.145778E+0
1.145778E+0
3.814162E-1
-3.829454E-1
-1.147307E+0
-1.147307E+0
-3.829454E-1
3.814162E-1
-3.829454E-1
-3.829454E-1
-3.829454E-1
-3.829454E-1
-3.829454E-1
-3.829454E-1
3.814162E-1
1.145778E+0
1.910140E+0
1.910140E+0
1.145778E+0
3.814162E-1
-1.147307E+0
-3.829454E-1
3.814162E-1
1.145778E+0
1.145778E+0
3.814162E-1
3.814162E-1
3.814162E-1
3.814162E-1
1.145778E+0
3.814162E-1
3.814162E-1
1.145778E+0
1.910140E+0
1.145778E+0
3.814162E-1
-3.829454E-1
1.145778E+0
1.910140E+0
1.910140E+0
1.145778E+0
1.145778E+0
1.145778E+0
1.910140E+0
1.145778E+0
3.814162E-1
3.814162E-1
1.145778E+0
1.145778E+0
-3.829454E-1
-1.147307E+0
-3.829454E-1
1.145778E+0
1.910140E+0
1.910140E+0
1.910140E+0
3.814162E-1
-3.829454E-1
-3.829454E-1
1.145778E+0
1.910140E+0
1.910140E+0
2.674502E+0
2.674502E+0
3.438863E+0
3.438863E+0
1.910140E+0
3.814162E-1
3.814162E-1
1.910140E+0
2.674502E+0
1.910140E+0
1.145778E+0
1.145778E+0
1.910140E+0
2.674502E+0
2.674502E+0
2.674502E+0
1.910140E+0
1.910140E+0
2.674502E+0
2.674502E+0
1.910140E+0
3.814162E-1
-3.829454E-1
1.145778E+0
2.674502E+0
3.438863E+0
2.674502E+0
1.910140E+0
3.814162E-1
-3.829454E-1
3.814162E-1
1.910140E+0
3.438863E+0
4.203225E+0
4.203225E+0
3.438863E+0
2.674502E+0
2.674502E+0
3.438863E+0
3.438863E+0
4.203225E+0
3.438863E+0
2.674502E+0
1.910140E+0
2.674502E+0
3.438863E+0
3.438863E+0
2.674502E+0
2.674502E+0
3.438863E+0
3.438863E+0
4.203225E+0
3.438863E+0
1.910140E+0
1.910140E+0
3.438863E+0
4.203225E+0
4.203225E+0
3.438863E+0
3.438863E+0
4.203225E+0
4.203225E+0
4.967587E+0
4.203225E+0
1.910140E+0
3.814162E-1
1.145778E+0
2.674502E+0
3.438863E+0
3.438863E+0
3.438863E+0
4.203225E+0
4.967587E+0
4.203225E+0
2.674502E+0
1.145778E+0
1.910140E+0
2.674502E+0
2.674502E+0
2.674502E+0
2.674502E+0
2.674502E+0
2.674502E+0
2.674502E+0
2.674502E+0
2.674502E+0
1.910140E+0
1.910140E+0
2.674502E+0
3.438863E+0
4.203225E+0
2.674502E+0
1.910140E+0
1.910140E+0
2.674502E+0
3.438863E+0
2.674502E+0
1.910140E+0
2.674502E+0
2.674502E+0
3.438863E+0
3.438863E+0
3.438863E+0
2.674502E+0
2.674502E+0
2.674502E+0
2.674502E+0
2.674502E+0
2.674502E+0
2.674502E+0
3.438863E+0
3.438863E+0
3.438863E+0
3.438863E+0
3.438863E+0
3.438863E+0
4.203225E+0
4.203225E+0
3.438863E+0
3.438863E+0
4.203225E+0
3.438863E+0
2.674502E+0
2.674502E+0
3.438863E+0
4.203225E+0
4.203225E+0
3.438863E+0
2.674502E+0
2.674502E+0
3.438863E+0
4.203225E+0
3.438863E+0
2.674502E+0
2.674502E+0
3.438863E+0
4.967587E+0
4.967587E+0
4.203225E+0
3.438863E+0
2.674502E+0
2.674502E+0
3.438863E+0
3.438863E+0
3.438863E+0
3.438863E+0
3.438863E+0
3.438863E+0
3.438863E+0
3.438863E+0
4.203225E+0
4.967587E+0
4.203225E+0
4.203225E+0
3.438863E+0
3.438863E+0
3.438863E+0
3.438863E+0
2.674502E+0
3.438863E+0
4.203225E+0
4.203225E+0
4.203225E+0
2.674502E+0
1.910140E+0
1.910140E+0
2.674502E+0
3.438863E+0
4.203225E+0
4.203225E+0
3.438863E+0
3.438863E+0
3.438863E+0
4.203225E+0
3.438863E+0
3.438863E+0
2.674502E+0
2.674502E+0
2.674502E+0
2.674502E+0
1.910140E+0
1.910140E+0
1.910140E+0
1.910140E+0
1.910140E+0
1.910140E+0
2.674502E+0
2.674502E+0
2.674502E+0
2.674502E+0
3.438863E+0
4.203225E+0
4.203225E+0
4.203225E+0
3.438863E+0
2.674502E+0
2.674502E+0
3.438863E+0
3.438863E+0
4.203225E+0
3.438863E+0
2.674502E+0
2.674502E+0
3.438863E+0
3.438863E+0
3.438863E+0
2.674502E+0
2.674502E+0
3.438863E+0
4.203225E+0
4.203225E+0
4.203225E+0
3.438863E+0
3.438863E+0
3.438863E+0
2.674502E+0
2.674502E+0
3.438863E+0
4.203225E+0
4.203225E+0
3.438863E+0
2.674502E+0
1.910140E+0
1.910140E+0
2.674502E+0
3.438863E+0
4.203225E+0
3.438863E+0
1.910140E+0
1.910140E+0
2.674502E+0
3.438863E+0
3.438863E+0
3.438863E+0
3.438863E+0
2.674502E+0
2.674502E+0
1.910140E+0
1.910140E+0
1.910140E+0
1.910140E+0
2.674502E+0
2.674502E+0
3.438863E+0
2.674502E+0
1.910140E+0
1.145778E+0
1.145778E+0
2.674502E+0
3.438863E+0
4.203225E+0
4.203225E+0
3.438863E+0
2.674502E+0
2.674502E+0
2.674502E+0
2.674502E+0
2.674502E+0
2.674502E+0
3.438863E+0
2.674502E+0
2.674502E+0
1.910140E+0
1.910140E+0
1.910140E+0
1.910140E+0
2.674502E+0
2.674502E+0
2.674502E+0
1.910140E+0
1.145778E+0
1.145778E+0
1.910140E+0
1.910140E+0
1.910140E+0
1.910140E+0
1.145778E+0
3.814162E-1
1.145778E+0
1.910140E+0
2.674502E+0
3.438863E+0
2.674502E+0
1.910140E+0
1.145778E+0
1.145778E+0
1.910140E+0
1.910140E+0
2.674502E+0
3.438863E+0
3.438863E+0
3.438863E+0
3.438863E+0
1.910140E+0
1.145778E+0
1.145778E+0
2.674502E+0
3.438863E+0
3.438863E+0
2.674502E+0
2.674502E+0
3.438863E+0
3.438863E+0
3.438863E+0
2.674502E+0
1.910140E+0
1.910140E+0
1.910140E+0
1.910140E+0
2.674502E+0
2.674502E+0
2.674502E+0
2.674502E+0
2.674502E+0
2.674502E+0
1.910140E+0
1.910140E+0
2.674502E+0
2.674502E+0
2.674502E+0
1.145778E+0
3.814162E-1
1.145778E+0
1.910140E+0
2.674502E+0
1.910140E+0
1.910140E+0
2.674502E+0
2.674502E+0
3.438863E+0
3.438863E+0
2.674502E+0
1.910140E+0
1.910140E+0
2.674502E+0
2.674502E+0
2.674502E+0
2.674502E+0
1.910140E+0
1.910140E+0
1.910140E+0
1.910140E+0
1.910140E+0
1.145778E+0
1.910140E+0
2.674502E+0
2.674502E+0
1.910140E+0
3.814162E-1
3.814162E-1
1.145778E+0
1.910140E+0
1.145778E+0
1.145778E+0
1.910140E+0
2.674502E+0
3.438863E+0
2.674502E+0
3.438863E+0
2.674502E+0
1.910140E+0
3.814162E-1
1.145778E+0
2.674502E+0
2.674502E+0
1.910140E+0
1.145778E+0
1.145778E+0
1.145778E+0
1.145778E+0
3.814162E-1
-3.829454E-1
-3.829454E-1
1.145778E+0
1.910140E+0
1.910140E+0
1.910140E+0
1.910140E+0
1.910140E+0
2.674502E+0
2.674502E+0
2.674502E+0
1.910140E+0
3.814162E-1
-3.829454E-1
-3.829454E-1
-1.147307E+0
-3.829454E-1
3.814162E-1
3.814162E-1
-3.829454E-1
-1.147307E+0
-1.147307E+0
3.814162E-1
1.145778E+0
1.145778E+0
3.814162E-1
3.814162E-1
-3.829454E-1
-3.829454E-1
-3.829454E-1
3.814162E-1
1.145778E+0
1.145778E+0
3.814162E-1
1.145778E+0
1.145778E+0
1.910140E+0
1.910140E+0
1.910140E+0
1.910140E+0
1.910140E+0
3.814162E-1
-3.829454E-1
3.814162E-1
1.910140E+0
1.910140E+0
1.145778E+0
3.814162E-1
3.814162E-1
3.814162E-1
-3.829454E-1
-1.147307E+0
-1.147307E+0
-3.829454E-1
-3.829454E-1
3.814162E-1
3.814162E-1
1.145778E+0
1.145778E+0
1.145778E+0
3.814162E-1
-1.147307E+0
-1.147307E+0
-3.829454E-1
1.145778E+0
1.910140E+0
1.145778E+0
3.814162E-1
-3.829454E-1
-1.147307E+0
-3.829454E-1
-1.147307E+0
-1.147307E+0
-1.911669E+0
-1.147307E+0
-1.147307E+0
-3.829454E-1
-3.829454E-1
-3.829454E-1
-1.147307E+0
-1.911669E+0
-3.829454E-1
3.814162E-1
3.814162E-1
-3.829454E-1
-3.829454E-1
-3.829454E-1
3.814162E-1
-3.829454E-1
-3.829454E-1
-3.829454E-1
-3.829454E-1
-3.829454E-1
-1.147307E+0
-1.911669E+0
-1.147307E+0
-3.829454E-1
-3.829454E-1
-3.829454E-1
-1.147307E+0
-1.147307E+0
-1.147307E+0
-3.829454E-1
-1.147307E+0
-1.147307E+0
-1.147307E+0
-1.911669E+0
-1.911669E+0
-1.911669E+0
-1.911669E+0
-1.147307E+0
3.814162E-1
3.814162E-1
3.814162E-1
-3.829454E-1
-3.829454E-1
-3.829454E-1
-3.829454E-1
-3.829454E-1
3.814162E-1
1.145778E+0
1.145778E+0
-3.829454E-1
-1.911669E+0
-2.676031E+0
-1.911669E+0
-1.147307E+0
-3.829454E-1
-3.829454E-1
-3.829454E-1
3.814162E-1
-3.829454E-1
-3.829454E-1
-3.829454E-1
-3.829454E-1
-3.829454E-1
-1.147307E+0
-1.911669E+0
-1.147307E+0
-3.829454E-1
-3.829454E-1
-1.147307E+0
-1.911669E+0
-1.911669E+0
-1.147307E+0
-3.829454E-1
-3.829454E-1
-3.829454E-1
-1.147307E+0
-1.147307E+0
-1.147307E+0
-3.829454E-1
-3.829454E-1
-1.147307E+0
-1.911669E+0
-1.911669E+0
3.814162E-1
1.145778E+0
1.145778E+0
-3.829454E-1
-1.147307E+0
-1.147307E+0
-3.829454E-1
-1.147307E+0
-1.911669E+0
-2.676031E+0
-2.676031E+0
-2.676031E+0
-1.911669E+0
-3.829454E-1
-3.829454E-1
-1.147307E+0
-1.911669E+0
-1.911669E+0
-1.911669E+0
-1.911669E+0
-1.911669E+0
-1.147307E+0
-1.911669E+0
-2.676031E+0
-1.911669E+0
-1.147307E+0
-1.147307E+0
-1.147307E+0
-1.147307E+0
-1.147307E+0
-1.147307E+0
-1.911669E+0
-2.676031E+0
-3.440393E+0
-3.440393E+0
-2.676031E+0
-1.911669E+0
-1.911669E+0
-2.676031E+0
-3.440393E+0
-2.676031E+0
-1.911669E+0
-1.147307E+0
-1.147307E+0
-1.147307E+0
-1.911669E+0
-1.911669E+0
-1.911669E+0
-1.147307E+0
-1.147307E+0
-3.829454E-1
-1.147307E+0
-1.147307E+0
-1.911669E+0
-1.911669E+0
-2.676031E+0
-2.676031E+0
-2.676031E+0
-2.676031E+0
-1.911669E+0
-1.911669E+0
-1.911669E+0
-1.911669E+0
-1.147307E+0
-1.147307E+0
-1.147307E+0
-1.911669E+0
-2.676031E+0
-2.676031E+0
-1.911669E+0
-1.147307E+0
-1.911669E+0
-2.676031E+0
-3.440393E+0
-4.204754E+0
-3.440393E+0
-1.911669E+0
-1.911669E+0
-2.676031E+0
-3.440393E+0
-3.440393E+0
-3.440393E+0
-4.204754E+0
-4.204754E+0
-3.440393E+0
-4.204754E+0
-4.204754E+0
-4.204754E+0
-3.440393E+0
-3.440393E+0
-3.440393E+0
-3.440393E+0
-4.204754E+0
-4.969116E+0
-6.497840E+0
-7.262202E+0
-7.262202E+0
-7.262202E+0
-6.497840E+0
-7.262202E+0
-8.026563E+0
-8.026563E+0
-7.262202E+0
-6.497840E+0
-7.262202E+0
-8.026563E+0
-9.555288E+0
-1.031965E+1
-1.108401E+1
-1.031965E+1
-8.790925E+0
-8.026563E+0
-8.790925E+0
-1.031965E+1
-1.031965E+1
-1.031965E+1
-1.108401E+1
-1.184837E+1
-1.337710E+1
-1.261273E+1
-1.261273E+1
-1.261273E+1
-1.337710E+1
-1.337710E+1
-1.337710E+1
-1.261273E+1
-1.414146E+1
-1.490582E+1
-1.643454E+1
-1.643454E+1
-1.643454E+1
-1.643454E+1
-1.567018E+1
-1.414146E+1
-1.414146E+1
-1.490582E+1
-1.643454E+1
-1.643454E+1
-1.643454E+1
-1.719890E+1
-1.796327E+1
-1.872763E+1
-1.872763E+1
-1.872763E+1
-1.949199E+1
-2.025635E+1
-1.949199E+1
-1.872763E+1
-1.872763E+1
-1.872763E+1
-1.949199E+1
-2.025635E+1
-2.178508E+1
-2.254944E+1
-2.331380E+1
-2.254944E+1
-2.178508E+1
-2.254944E+1
-2.331380E+1
-2.484252E+1
-2.560689E+1
-2.560689E+1
-2.560689E+1
-2.484252E+1
-2.407816E+1
-2.484252E+1
-2.560689E+1
-2.637124E+1
-2.713561E+1
-2.637124E+1
-2.560689E+1
-2.560689E+1
-2.560689E+1
-2.637124E+1
-2.637124E+1
-2.637124E+1
-2.560689E+1
-2.484252E+1
-2.484252E+1
-2.484252E+1
-2.484252E+1
-2.560689E+1
-2.713561E+1
-2.942869E+1
-3.019305E+1
-3.019305E+1
-2.942869E+1
-2.942869E+1
-2.942869E+1
-2.866433E+1
-2.866433E+1
-2.942869E+1
-3.095742E+1
-3.172178E+1
-3.172178E+1
-3.095742E+1
-3.172178E+1
-3.172178E+1
-3.172178E+1
-3.172178E+1
-3.248614E+1
-3.325050E+1
-3.477923E+1
-3.477923E+1
-3.401486E+1
-3.325050E+1
-3.401486E+1
-3.477923E+1
-3.554359E+1
-3.477923E+1
-3.477923E+1
-3.554359E+1
-3.630795E+1
-3.783668E+1
-3.860103E+1
-3.860103E+1
-3.936540E+1
-4.012976E+1
-4.089412E+1
-4.089412E+1
-4.089412E+1
-4.012976E+1
-4.012976E+1
-4.089412E+1
-4.089412E+1
-4.089412E+1
-4.089412E+1
-4.089412E+1
-4.089412E+1
-4.012976E+1
-4.012976E+1
-4.089412E+1
-4.089412E+1
-3.936540E+1
-3.936540E+1
-4.089412E+1
-4.089412E+1
-4.012976E+1
-3.936540E+1
-3.936540E+1
-4.012976E+1
-4.165848E+1
-4.165848E+1
-4.012976E+1
-3.936540E+1
-3.936540E+1
-4.012976E+1
-4.089412E+1
-4.165848E+1
-4.242284E+1
-4.242284E+1
-4.242284E+1
-4.242284E+1
-4.395157E+1
-4.395157E+1
-4.395157E+1
-4.318721E+1
-4.318721E+1
-4.318721E+1
-4.318721E+1
-4.395157E+1
-4.395157E+1
-4.395157E+1
-4.395157E+1
-4.395157E+1
-4.548029E+1
-4.700901E+1
-4.700901E+1
-4.624465E+1
-4.548029E+1
-4.471593E+1
-4.548029E+1
-4.700901E+1
-4.777337E+1
-4.777337E+1
-4.853774E+1
-4.930210E+1
-5.006646E+1
-4.930210E+1
-4.777337E+1
-4.700901E+1
-4.777337E+1
-4.930210E+1
-4.853774E+1
-4.777337E+1
-4.853774E+1
-5.006646E+1
-5.083082E+1
-5.083082E+1
-5.083082E+1
-5.083082E+1
-5.083082E+1
-5.006646E+1
-4.853774E+1
-4.853774E+1
-4.930210E+1
-5.083082E+1
-5.083082E+1
-5.159519E+1
-5.083082E+1
-5.006646E+1
-4.930210E+1
-4.853774E+1
-5.006646E+1
-5.083082E+1
-5.159519E+1
-5.083082E+1
-4.930210E+1
-4.853774E+1
-4.853774E+1
-4.853774E+1
-5.006646E+1
-5.083082E+1
-5.159519E+1
-5.159519E+1
-5.083082E+1
-5.006646E+1
-5.083082E+1
-5.006646E+1
-5.006646E+1
-4.930210E+1
-4.930210E+1
-5.006646E+1
-5.083082E+1
-5.083082E+1
-5.083082E+1
-5.159519E+1
-5.388827E+1
-5.465263E+1
-5.465263E+1
-5.388827E+1
-5.388827E+1
-5.388827E+1
-5.312391E+1
-5.159519E+1
-5.083082E+1
-5.159519E+1
-5.235954E+1
-5.235954E+1
-5.159519E+1
-5.083082E+1
-5.159519E+1
-5.235954E+1
-5.465263E+1
-5.541699E+1
-5.541699E+1
-5.618136E+1
-5.618136E+1
-5.541699E+1
-5.388827E+1
-5.312391E+1
-5.312391E+1
-5.388827E+1
-5.465263E+1
-5.388827E+1
-5.312391E+1
-5.312391E+1
-5.465263E+1
-5.465263E+1
-5.312391E+1
-5.235954E+1
-5.312391E+1
-5.312391E+1
-5.312391E+1
-5.235954E+1
-5.159519E+1
-5.159519E+1
-5.235954E+1
-5.312391E+1
-5.312391E+1
-5.235954E+1
-5.083082E+1
-5.006646E+1
-4.930210E+1
-5.006646E+1
-5.159519E+1
-5.235954E+1
-5.312391E+1
-5.312391E+1
-5.312391E+1
-5.312391E+1
-5.312391E+1
-5.235954E+1
-5.312391E+1
-5.235954E+1
-5.159519E+1
-5.006646E+1
-4.853774E+1
-4.853774E+1
-4.930210E+1
-5.006646E+1
-5.083082E+1
-5.083082E+1
-5.159519E+1
-5.235954E+1
-5.312391E+1
-5.388827E+1
-5.465263E+1
-5.465263E+1
-5.541699E+1
-5.541699E+1
-5.541699E+1
-5.618136E+1
-5.618136E+1
-5.618136E+1
-5.694572E+1
-5.694572E+1
-5.694572E+1
-5.618136E+1
-5.541699E+1
-5.618136E+1
-5.847444E+1
-6.000316E+1
-6.076752E+1
-5.923880E+1
-5.771007E+1
-5.771007E+1
-5.847444E+1
-6.000316E+1
-6.229625E+1
-6.382497E+1
-6.458933E+1
-6.382497E+1
-6.229625E+1
-6.076752E+1
-5.923880E+1
-5.847444E+1
-5.771007E+1
-5.771007E+1
-5.847444E+1
-6.000316E+1
-6.306060E+1
-6.458933E+1
-6.153189E+1
-5.618136E+1
-5.388827E+1
-5.388827E+1
-5.694572E+1
-6.535370E+1
-7.299731E+1
-7.452603E+1
-7.146859E+1
-6.688242E+1
-6.458933E+1
-6.458933E+1
-6.382497E+1
-6.229625E+1
-6.000316E+1
-5.923880E+1
-6.076752E+1
-6.306060E+1
-6.382497E+1
-6.382497E+1
-6.229625E+1
-6.153189E+1
-6.306060E+1
-6.458933E+1
-6.611805E+1
-6.688242E+1
-6.764678E+1
-6.841114E+1
-6.993987E+1
-6.993987E+1
-6.993987E+1
-6.993987E+1
-7.070423E+1
-7.146859E+1
-7.376167E+1
-7.681912E+1
-7.911221E+1
-8.064093E+1
-8.064093E+1
-7.987657E+1
-7.911221E+1
-7.911221E+1
-7.987657E+1
-7.911221E+1
-7.758348E+1
-7.681912E+1
-7.834785E+1
-7.987657E+1
-8.064093E+1
-7.911221E+1
-7.758348E+1
-7.758348E+1
-7.834785E+1
-7.987657E+1
-7.987657E+1
-7.911221E+1
-7.834785E+1
-7.834785E+1
-8.064093E+1
-8.293401E+1
-8.293401E+1
-8.216965E+1
-7.987657E+1
-7.834785E+1
-7.681912E+1
-7.681912E+1
-7.681912E+1
-7.758348E+1
-7.911221E+1
-7.987657E+1
-8.064093E+1
-7.911221E+1
-7.834785E+1
-7.758348E+1
-7.834785E+1
-7.911221E+1
-8.064093E+1
-8.140530E+1
-8.140530E+1
-8.216965E+1
-8.369838E+1
-8.522710E+1
-8.522710E+1
-8.293401E+1
-8.064093E+1
-7.911221E+1
-7.911221E+1
-7.911221E+1
-7.987657E+1
-8.140530E+1
-8.369838E+1
-8.675583E+1
-8.828455E+1
-8.828455E+1
-8.828455E+1
-8.981328E+1
-9.210636E+1
-9.516381E+1
-9.592816E+1
-9.822125E+1
-1.020431E+2
-1.073936E+2
-1.119798E+2
-1.135085E+2
-1.135085E+2
-1.158016E+2
-1.219165E+2
-1.287957E+2
-1.341462E+2
-1.379681E+2
-1.402611E+2
-1.425542E+2
-1.440830E+2
-1.463760E+2
-1.486691E+2
-1.509622E+2
-1.524909E+2
-1.532553E+2
-1.540197E+2
-1.547840E+2
-1.540197E+2
-1.517266E+2
-1.479048E+2
-1.456117E+2
-1.479048E+2
-1.547840E+2
-1.662495E+2
-1.792436E+2
-1.914734E+2
-2.021744E+2
-2.128755E+2
-2.228122E+2
-2.304558E+2
-2.342777E+2
-2.350420E+2
-2.350420E+2
-2.373351E+2
-2.411569E+2
-2.465074E+2
-2.510936E+2
-2.549154E+2
-2.564441E+2
-2.572085E+2
-2.564441E+2
-2.564441E+2
-2.579728E+2
-2.595016E+2
-2.625590E+2
-2.648521E+2
-2.663808E+2
-2.671452E+2
-2.679096E+2
-2.679096E+2
-2.686739E+2
-2.717314E+2
-2.747888E+2
-2.755532E+2
-2.763175E+2
-2.770819E+2
-2.778463E+2
-2.778463E+2
-2.778463E+2
-2.793750E+2
-2.801393E+2
-2.801393E+2
-2.809037E+2
-2.854899E+2
-2.969553E+2
-3.015415E+2
-2.946622E+2
-2.847255E+2
-2.824324E+2
-2.885473E+2
-2.954266E+2
-2.977197E+2
-2.954266E+2
-2.938978E+2
-2.954266E+2
-2.984840E+2
-3.015415E+2
-3.045989E+2
-3.076564E+2
-3.107138E+2
-3.130069E+2
-3.160643E+2
-3.198862E+2
-3.229436E+2
-3.252367E+2
-3.282941E+2
-3.328803E+2
-3.367021E+2
-3.389952E+2
-3.412883E+2
-3.443458E+2
-3.458744E+2
-3.489319E+2
-3.535181E+2
-3.573399E+2
-3.603973E+2
-3.626904E+2
-3.634548E+2
-3.665122E+2
-3.710984E+2
-3.764489E+2
-3.802707E+2
-3.817995E+2
-3.825638E+2
-3.840925E+2
-3.863856E+2
-3.902074E+2
-3.947936E+2
-3.993798E+2
-4.024372E+2
-4.062590E+2
-4.108452E+2
-4.146670E+2
-4.169601E+2
-4.184888E+2
-4.161957E+2
-4.154314E+2
-4.215463E+2
-4.322473E+2
-4.398910E+2
-4.429484E+2
-4.437127E+2
-4.482989E+2
-4.536494E+2
-4.536494E+2
-4.498276E+2
-4.505920E+2
-4.574713E+2
-4.643505E+2
-4.658792E+2
-4.666436E+2
-4.697011E+2
-4.742872E+2
-4.796378E+2
-4.842239E+2
-4.888101E+2
-4.933963E+2
-4.972181E+2
-5.010399E+2
-5.040973E+2
-5.071548E+2
-5.102122E+2
-5.117409E+2
-5.125053E+2
-5.140340E+2
-5.155628E+2
-5.186202E+2
-5.224420E+2
-5.262638E+2
-5.293213E+2
-5.323787E+2
-5.339075E+2
-5.354362E+2
-5.369649E+2
-5.384936E+2
-5.407867E+2
-5.423154E+2
-5.438442E+2
-5.453729E+2
-5.469016E+2
-5.491946E+2
-5.514877E+2
-5.553096E+2
-5.614244E+2
-5.683037E+2
-5.721255E+2
-5.744186E+2
-5.759473E+2
-5.797691E+2
-5.858840E+2
-5.927633E+2
-5.988782E+2
-6.042287E+2
-6.080505E+2
-6.118724E+2
-6.172229E+2
-6.241022E+2
-6.302170E+2
-6.355676E+2
-6.386250E+2
-6.432112E+2
-6.531479E+2
-6.630846E+2
-6.669064E+2
-6.669064E+2
-6.691995E+2
-6.745500E+2
-6.806649E+2
-6.860154E+2
-6.906016E+2
-6.944234E+2
-6.997740E+2
-7.074176E+2
-7.158255E+2
-7.242335E+2
-7.265266E+2
-7.265266E+2
-7.288197E+2
-7.272909E+2
-7.234691E+2
-7.288197E+2
-7.517505E+2
-7.792676E+2
-7.960835E+2
-8.029628E+2
-8.113707E+2
-8.228362E+2
-8.312442E+2
-8.327729E+2
-8.297154E+2
-8.228362E+2
-8.151926E+2
-8.128995E+2
-8.197787E+2
-8.297154E+2
-8.304798E+2
-8.266580E+2
-8.434739E+2
-8.901000E+2
-9.229676E+2
-8.985080E+2
-8.320085E+2
-7.892042E+2
-8.098420E+2
-8.870425E+2
-9.894670E+2
-1.060553E+3
-1.033800E+3
-9.122665E+2
-7.983766E+2
-7.869112E+2
-8.740485E+2
-9.818234E+2
-1.040679E+3
-1.041444E+3
-1.009340E+3
-9.802947E+2
-9.795303E+2
-1.000168E+3
-1.020806E+3
-1.023099E+3
-1.000168E+3
-9.780016E+2
-1.000168E+3
-1.069725E+3
-1.136989E+3
-1.137753E+3
-1.081955E+3
-1.050616E+3
-1.104121E+3
-1.208839E+3
-1.224891E+3
-1.095713E+3
-9.650074E+2
-9.818234E+2
-1.105650E+3
-1.192787E+3
-1.185908E+3
-1.139282E+3
-1.119409E+3
-1.136225E+3
-1.164506E+3
-1.181322E+3
-1.188201E+3
-1.198902E+3
-1.218011E+3
-1.231770E+3
-1.237120E+3
-1.242471E+3
-1.253172E+3
-1.264637E+3
-1.274574E+3
-1.286039E+3
-1.298269E+3
-1.308206E+3
-1.315085E+3
-1.322729E+3
-1.337252E+3
-1.353303E+3
-1.362476E+3
-1.367826E+3
-1.376999E+3
-1.391521E+3
-1.406044E+3
-1.419038E+3
-1.432033E+3
-1.445027E+3
-1.467193E+3
-1.497003E+3
-1.507704E+3
-1.488595E+3
-1.469486E+3
-1.471779E+3
-1.487831E+3
-1.503883E+3
-1.522227E+3
-1.545158E+3
-1.571146E+3
-1.588727E+3
-1.590255E+3
-1.581847E+3
-1.580319E+3
-1.591784E+3
-1.644525E+3
-1.755358E+3
-1.818035E+3
-1.731662E+3
-1.570382E+3
-1.500061E+3
-1.568853E+3
-1.675100E+3
-1.723254E+3
-1.727076E+3
-1.736249E+3
-1.751536E+3
-1.754593E+3
-1.756122E+3
-1.776760E+3
-1.811920E+3
-1.837144E+3
-1.843259E+3
-1.842495E+3
-1.851667E+3
-1.871540E+3
-1.892943E+3
-1.908994E+3
-1.921988E+3
-1.934218E+3
-1.947212E+3
-1.960206E+3
-1.971672E+3
-1.981609E+3
-1.991545E+3
-2.003011E+3
-2.012948E+3
-2.023649E+3
-2.035878E+3
-2.051166E+3
-2.065688E+3
-2.077918E+3
-2.088619E+3
-2.098556E+3
-2.110022E+3
-2.122251E+3
-2.134481E+3
-2.146711E+3
-2.157412E+3
-2.166584E+3
-2.176521E+3
-2.192573E+3
-2.210917E+3
-2.223147E+3
-2.229262E+3
-2.232319E+3
-2.236141E+3
-2.243020E+3
-2.248371E+3
-2.230791E+3
-2.177285E+3
-2.111550E+3
-2.065688E+3
-2.054987E+3
-2.062631E+3
-2.032821E+3
-1.946448E+3
-1.850138E+3
-1.810392E+3
-1.844788E+3
-1.908994E+3
-1.950270E+3
-1.960971E+3
-1.964793E+3
-1.997660E+3
-2.069511E+3
-2.158176E+3
-2.232319E+3
-2.280474E+3
-2.314106E+3
-2.348502E+3
-2.388249E+3
-2.426467E+3
-2.453984E+3
-2.475386E+3
-2.499082E+3
-2.521248E+3
-2.539593E+3
-2.551823E+3
-2.556409E+3
-2.559466E+3
-2.567874E+3
-2.586983E+3
-2.609150E+3
-2.625966E+3
-2.637431E+3
-2.653483E+3
-2.680235E+3
-2.713867E+3
-2.752085E+3
-2.788010E+3
-2.801005E+3
-2.798711E+3
-2.819349E+3
-2.862918E+3
-2.895021E+3
-2.908015E+3
-2.924067E+3
-2.952348E+3
-2.980629E+3
-2.994388E+3
-2.985216E+3
-2.966871E+3
-2.979865E+3
-3.051715E+3
-3.130445E+3
-3.136559E+3
-3.084583E+3
-3.085347E+3
-3.168663E+3
-3.237455E+3
-3.228283E+3
-3.189300E+3
-3.181657E+3
-3.195415E+3
-3.213760E+3
-3.251978E+3
-3.306248E+3
-3.338351E+3
-3.334529E+3
-3.323064E+3
-3.329943E+3
-3.345995E+3
-3.361282E+3
-3.378098E+3
-3.399500E+3
-3.419373E+3
-3.434660E+3
-3.448419E+3
-3.465999E+3
-3.484344E+3
-3.513390E+3
-3.566895E+3
-3.617343E+3
-3.616579E+3
-3.562309E+3
-3.501924E+3
-3.496574E+3
-3.532499E+3
-3.551608E+3
-3.561544E+3
-3.610464E+3
-3.691486E+3
-3.748049E+3
-3.761807E+3
-3.764100E+3
-3.776330E+3
-3.784738E+3
-3.776330E+3
-3.767922E+3
-3.782445E+3
-3.818370E+3
-3.852766E+3
-3.858881E+3
-3.827542E+3
-3.799261E+3
-3.848944E+3
-3.963599E+3
-4.046914E+3
-4.040799E+3
-3.974300E+3
-3.912387E+3
-3.905507E+3
-3.946783E+3
-3.991116E+3
-4.005639E+3
-3.991880E+3
-3.980415E+3
-4.010225E+3
-4.081310E+3
-4.151632E+3
-4.184499E+3
-4.183734E+3
-4.172269E+3
-4.151632E+3
-4.127936E+3
-4.131758E+3
-4.167683E+3
-4.199786E+3
-4.196729E+3
-4.176856E+3
-4.176856E+3
-4.202844E+3
-4.231125E+3
-4.242590E+3
-4.252527E+3
-4.280808E+3
-4.299918E+3
-4.280808E+3
-4.238004E+3
-4.217367E+3
-4.247941E+3
-4.306797E+3
-4.347308E+3
-4.354952E+3
-4.348837E+3
-4.353423E+3
-4.368710E+3
-4.375589E+3
-4.364889E+3
-4.356480E+3
-4.367181E+3
-4.391641E+3
-4.413043E+3
-4.422980E+3
-4.422216E+3
-4.418394E+3
-4.422980E+3
-4.436739E+3
-4.452790E+3
-4.461962E+3
-4.468077E+3
-4.485658E+3
-4.515468E+3
-4.538399E+3
-4.542221E+3
-4.538399E+3
-4.543749E+3
-4.561330E+3
-4.578909E+3
-4.587318E+3
-4.605662E+3
-4.642352E+3
-4.662225E+3
-4.635473E+3
-4.595726E+3
-4.591904E+3
-4.622479E+3
-4.649995E+3
-4.649995E+3
-4.640823E+3
-4.649231E+3
-4.674455E+3
-4.690507E+3
-4.682863E+3
-4.661461E+3
-4.647702E+3
-4.654582E+3
-4.680570E+3
-4.707323E+3
-4.722610E+3
-4.727196E+3
-4.732547E+3
-4.742483E+3
-4.756241E+3
-4.771529E+3
-4.786816E+3
-4.794460E+3
-4.791402E+3
-4.789874E+3
-4.799810E+3
-4.808218E+3
-4.793695E+3
-4.773822E+3
-4.787581E+3
-4.838793E+3
-4.899178E+3
-4.937396E+3
-4.941217E+3
-4.920579E+3
-4.902235E+3
-4.899941E+3
-4.905292E+3
-4.905292E+3
-4.899178E+3
-4.896120E+3
-4.909114E+3
-4.933574E+3
-4.949626E+3
-4.950390E+3
-4.946568E+3
-4.940453E+3
-4.939688E+3
-4.954976E+3
-4.981728E+3
-5.004659E+3
-5.018418E+3
-5.031412E+3
-5.046699E+3
-5.056636E+3
-5.054343E+3
-5.043642E+3
-5.035234E+3
-5.035998E+3
-5.043642E+3
-5.051285E+3
-5.056636E+3
-5.064280E+3
-5.074216E+3
-5.083388E+3
-5.090268E+3
-5.096383E+3
-5.105555E+3
-5.121607E+3
-5.137658E+3
-5.138423E+3
-5.125428E+3
-5.121607E+3
-5.138423E+3
-5.162882E+3
-5.175112E+3
-5.177405E+3
-5.185049E+3
-5.198042E+3
-5.209508E+3
-5.214859E+3
-5.217916E+3
-5.222502E+3
-5.230146E+3
-5.242376E+3
-5.256898E+3
-5.272950E+3
-5.290530E+3
-5.308111E+3
-5.324927E+3
-5.335628E+3
-5.343271E+3
-5.351680E+3
-5.366967E+3
-5.408242E+3
-5.451047E+3
-5.432702E+3
-5.355501E+3
-5.314226E+3
-5.382254E+3
-5.501494E+3
-5.553471E+3
-5.511431E+3
-5.454104E+3
-5.452575E+3
-5.499966E+3
-5.537419E+3
-5.532833E+3
-5.516017E+3
-5.525189E+3
-5.558821E+3
-5.588632E+3
-5.602390E+3
-5.613091E+3
-5.636787E+3
-5.662010E+3
-5.668125E+3
-5.659718E+3
-5.657424E+3
-5.669654E+3
-5.687999E+3
-5.704050E+3
-5.718573E+3
-5.732332E+3
-5.745326E+3
-5.755262E+3
-5.759084E+3
-5.759849E+3
-5.765199E+3
-5.780487E+3
-5.797302E+3
-5.807239E+3
-5.811061E+3
-5.814118E+3
-5.820233E+3
-5.833992E+3
-5.850043E+3
-5.863037E+3
-5.872974E+3
-5.883676E+3
-5.898198E+3
-5.913485E+3
-5.924951E+3
-5.931830E+3
-5.936417E+3
-5.944060E+3
-5.959347E+3
-5.973105E+3
-5.976927E+3
-5.976163E+3
-5.979985E+3
-5.989922E+3
-5.999858E+3
-6.007502E+3
-6.012088E+3
-6.015146E+3
-6.017438E+3
-6.019732E+3
-6.023553E+3
-6.027375E+3
-6.022025E+3
-6.009795E+3
-6.012852E+3
-6.048013E+3
-6.091581E+3
-6.109162E+3
-6.095404E+3
-6.074766E+3
-6.068651E+3
-6.073237E+3
-6.077823E+3
-6.074766E+3
-6.067887E+3
-6.064829E+3
-6.067887E+3
-6.074766E+3
-6.080116E+3
-6.088524E+3
-6.099225E+3
-6.109926E+3
-6.117570E+3
-6.117570E+3
-6.106104E+3
-6.096932E+3
-6.109162E+3
-6.134386E+3
-6.143558E+3
-6.131328E+3
-6.118334E+3
-6.118334E+3
-6.128271E+3
-6.132857E+3
-6.129800E+3
-6.125978E+3
-6.125978E+3
-6.127507E+3
-6.129800E+3
-6.132093E+3
-6.132093E+3
-6.130564E+3
-6.127507E+3
-6.126742E+3
-6.127507E+3
-6.127507E+3
-6.125978E+3
-6.124449E+3
-6.124449E+3
-6.125978E+3
-6.126742E+3
-6.121392E+3
-6.115277E+3
-6.115277E+3
-6.120627E+3
-6.124449E+3
-6.122156E+3
-6.118334E+3
-6.119099E+3
-6.121392E+3
-6.122921E+3
-6.125214E+3
-6.129036E+3
-6.132093E+3
-6.132093E+3
-6.129800E+3
-6.128271E+3
-6.129800E+3
-6.133622E+3
-6.138207E+3
-6.140501E+3
-6.143558E+3
-6.145851E+3
-6.148145E+3
-6.149673E+3
-6.153495E+3
-6.156552E+3
-6.158081E+3
-6.155788E+3
-6.148145E+3
-6.144322E+3
-6.148145E+3
-6.158081E+3
-6.164196E+3
-6.163432E+3
-6.160374E+3
-6.158845E+3
-6.161903E+3
-6.167254E+3
-6.168782E+3
-6.162667E+3
-6.155024E+3
-6.151202E+3
-6.151966E+3
-6.154259E+3
-6.155024E+3
-6.153495E+3
-6.153495E+3
-6.155788E+3
-6.160374E+3
-6.164196E+3
-6.164196E+3
-6.161903E+3
-6.160374E+3
-6.159610E+3
-6.157317E+3
-6.154259E+3
-6.153495E+3
-6.149673E+3
-6.142794E+3
-6.143558E+3
-6.155024E+3
-6.170311E+3
-6.177954E+3
-6.177190E+3
-6.175662E+3
-6.174897E+3
-6.170311E+3
-6.168782E+3
-6.179483E+3
-6.198592E+3
-6.213880E+3
-6.221523E+3
-6.227638E+3
-6.235282E+3
-6.241396E+3
-6.245983E+3
-6.249805E+3
-6.257448E+3
-6.273500E+3
-6.281143E+3
-6.271971E+3
-6.260506E+3
-6.261270E+3
-6.273500E+3
-6.285730E+3
-6.288023E+3
-6.283436E+3
-6.280379E+3
-6.275793E+3
-6.265092E+3
-6.256684E+3
-6.258213E+3
-6.262798E+3
-6.258213E+3
-6.239104E+3
-6.225345E+3
-6.249805E+3
-6.313247E+3
-6.377453E+3
-6.405735E+3
-6.414907E+3
-6.427901E+3
-6.434780E+3
-6.418728E+3
-6.396562E+3
-6.397327E+3
-6.399620E+3
-6.374395E+3
-6.343056E+3
-6.340764E+3
-6.354522E+3
-6.350700E+3
-6.323183E+3
-6.309424E+3
-6.342292E+3
-6.406498E+3
-6.452360E+3
-6.437838E+3
-6.372867E+3
-6.308660E+3
-6.291844E+3
-6.319362E+3
-6.362930E+3
-6.395033E+3
-6.381275E+3
-6.332356E+3
-6.296431E+3
-6.283436E+3
-6.288023E+3
-6.307896E+3
-6.332356E+3
-6.344585E+3
-6.347643E+3
-6.354522E+3
-6.358344E+3
-6.351465E+3
-6.343056E+3
-6.353758E+3
-6.386625E+3
-6.433251E+3
-6.468412E+3
-6.462297E+3
-6.435544E+3
-6.428665E+3
-6.446245E+3
-6.469941E+3
-6.471469E+3
-6.435544E+3
-6.376689E+3
-6.333120E+3
-6.340764E+3
-6.386625E+3
-6.413378E+3
-6.393505E+3
-6.357580E+3
-6.333120E+3
-6.323183E+3
-6.314011E+3
-6.286494E+3
-6.242161E+3
-6.207000E+3
-6.205472E+3
-6.232989E+3
-6.262034E+3
-6.268913E+3
-6.253626E+3
-6.233753E+3
-6.226874E+3
-6.238339E+3
-6.255920E+3
-6.261270E+3
-6.251333E+3
-6.240632E+3
-6.236810E+3
-6.236046E+3
-6.241396E+3
-6.260506E+3
-6.285730E+3
-6.291844E+3
-6.270442E+3
-6.241396E+3
-6.226110E+3
-6.228403E+3
-6.229931E+3
-6.216937E+3
-6.194770E+3
-6.190949E+3
-6.224580E+3
-6.273500E+3
-6.294902E+3
-6.275793E+3
-6.249040E+3
-6.246747E+3
-6.263563E+3
-6.279615E+3
-6.284966E+3
-6.278851E+3
-6.274264E+3
-6.275793E+3
-6.271971E+3
-6.258977E+3
-6.251333E+3
-6.262798E+3
-6.281908E+3
-6.288023E+3
-6.273500E+3
-6.256684E+3
-6.245219E+3
-6.239868E+3
-6.247511E+3
-6.255155E+3
-6.252098E+3
-6.253626E+3
-6.269678E+3
-6.290316E+3
-6.299488E+3
-6.295666E+3
-6.291844E+3
-6.289551E+3
-6.276557E+3
-6.266621E+3
-6.272736E+3
-6.284966E+3
-6.295666E+3
-6.304074E+3
-6.301017E+3
-6.293373E+3
-6.292609E+3
-6.292609E+3
-6.280379E+3
-6.263563E+3
-6.256684E+3
-6.257448E+3
-6.257448E+3
-6.262034E+3
-6.278086E+3
-6.294902E+3
-6.297959E+3
-6.290316E+3
-6.281143E+3
-6.272736E+3
-6.271971E+3
-6.285730E+3
-6.310189E+3
-6.324712E+3
-6.318597E+3
-6.298724E+3
-6.285730E+3
-6.291081E+3
-6.309424E+3
-6.309424E+3
-6.270442E+3
-6.226110E+3
-6.231460E+3
-6.289551E+3
-6.343821E+3
-6.357580E+3
-6.341528E+3
-6.332356E+3
-6.346879E+3
-6.362930E+3
-6.346114E+3
-6.299488E+3
-6.261270E+3
-6.259741E+3
-6.281908E+3
-6.299488E+3
-6.303309E+3
-6.304839E+3
-6.310189E+3
-6.313247E+3
-6.310954E+3
-6.310189E+3
-6.317068E+3
-6.326241E+3
-6.322419E+3
-6.301781E+3
-6.276557E+3
-6.265092E+3
-6.269678E+3
-6.283436E+3
-6.289551E+3
-6.280379E+3
-6.262798E+3
-6.248276E+3
-6.239104E+3
-6.230695E+3
-6.224580E+3
-6.227638E+3
-6.242925E+3
-6.256684E+3
-6.253626E+3
-6.247511E+3
-6.257448E+3
-6.267385E+3
-6.249805E+3
-6.224580E+3
-6.231460E+3
-6.260506E+3
-6.270442E+3
-6.244454E+3
-6.207000E+3
-6.187127E+3
-6.188655E+3
-6.199357E+3
-6.209293E+3
-6.216937E+3
-6.219230E+3
-6.217701E+3
-6.216173E+3
-6.216173E+3
-6.209293E+3
-6.197828E+3
-6.193242E+3
-6.188655E+3
-6.172604E+3
-6.157317E+3
-6.163432E+3
-6.184069E+3
-6.193242E+3
-6.184069E+3
-6.171839E+3
-6.169547E+3
-6.176426E+3
-6.181012E+3
-6.176426E+3
-6.166489E+3
-6.161903E+3
-6.161139E+3
-6.158845E+3
-6.151202E+3
-6.140501E+3
-6.139737E+3
-6.149673E+3
-6.164960E+3
-6.180248E+3
-6.174897E+3
-6.136679E+3
-6.088524E+3
-6.058714E+3
-6.054128E+3
-6.061008E+3
-6.066358E+3
-6.059478E+3
-6.039605E+3
-6.022789E+3
-6.026611E+3
-6.051835E+3
-6.086231E+3
-6.110691E+3
-6.106869E+3
-6.071708E+3
-6.024318E+3
-5.996801E+3
-6.002916E+3
-6.023553E+3
-6.025847E+3
-5.999094E+3
-5.963934E+3
-5.945589E+3
-5.947881E+3
-5.960111E+3
-5.964698E+3
-5.941002E+3
-5.888261E+3
-5.839342E+3
-5.830170E+3
-5.850808E+3
-5.863037E+3
-5.843164E+3
-5.803417E+3
-5.766728E+3
-5.749912E+3
-5.756027E+3
-5.772843E+3
-5.771314E+3
-5.739976E+3
-5.703286E+3
-5.690291E+3
-5.696406E+3
-5.702521E+3
-5.701757E+3
-5.697935E+3
-5.695643E+3
-5.691820E+3
-5.678826E+3
-5.654367E+3
-5.622263E+3
-5.591689E+3
-5.574873E+3
-5.571816E+3
-5.571816E+3
-5.567229E+3
-5.562644E+3
-5.561879E+3
-5.548121E+3
-5.515253E+3
-5.478563E+3
-5.460983E+3
-5.466334E+3
-5.470920E+3
-5.450282E+3
-5.400599E+3
-5.347093E+3
-5.323398E+3
-5.333335E+3
-5.347093E+3
-5.345565E+3
-5.332571E+3
-5.316519E+3
-5.290530E+3
-5.255370E+3
-5.224795E+3
-5.207980E+3
-5.205687E+3
-5.204922E+3
-5.197278E+3
-5.181227E+3
-5.161354E+3
-5.144537E+3
-5.133072E+3
-5.121607E+3
-5.107084E+3
-5.087211E+3
-5.067337E+3
-5.048992E+3
-5.026825E+3
-4.993958E+3
-4.961091E+3
-4.938160E+3
-4.924401E+3
-4.911407E+3
-4.894591E+3
-4.874718E+3
-4.854080E+3
-4.834971E+3
-4.818920E+3
-4.808982E+3
-4.806690E+3
-4.811276E+3
-4.802867E+3
-4.761592E+3
-4.695857E+3
-4.638530E+3
-4.612542E+3
-4.611777E+3
-4.610249E+3
-4.598783E+3
-4.584261E+3
-4.566680E+3
-4.541456E+3
-4.511646E+3
-4.478778E+3
-4.444382E+3
-4.410750E+3
-4.382469E+3
-4.358774E+3
-4.335078E+3
-4.310618E+3
-4.285395E+3
-4.262464E+3
-4.241062E+3
-4.215074E+3
-4.184499E+3
-4.153160E+3
-4.123350E+3
-4.095069E+3
-4.067552E+3
-4.042328E+3
-4.020162E+3
-4.003345E+3
-3.989587E+3
-3.971242E+3
-3.948312E+3
-3.923852E+3
-3.893277E+3
-3.850473E+3
-3.806140E+3
-3.777859E+3
-3.767922E+3
-3.763336E+3
-3.751106E+3
-3.729704E+3
-3.702187E+3
-3.673906E+3
-3.644860E+3
-3.615814E+3
-3.588297E+3
-3.567659E+3
-3.552372E+3
-3.533263E+3
-3.509568E+3
-3.485108E+3
-3.460649E+3
-3.436189E+3
-3.415551E+3
-3.391856E+3
-3.356696E+3
-3.316949E+3
-3.290961E+3
-3.281024E+3
-3.272616E+3
-3.251978E+3
-3.225225E+3
-3.201530E+3
-3.180128E+3
-3.158726E+3
-3.142674E+3
-3.127387E+3
-3.102927E+3
-3.068531E+3
-3.031842E+3
-3.002032E+3
-2.984452E+3
-2.976044E+3
-2.963814E+3
-2.940118E+3
-2.904958E+3
-2.869797E+3
-2.846102E+3
-2.838458E+3
-2.830051E+3
-2.810941E+3
-2.794890E+3
-2.787246E+3
-2.779602E+3
-2.769666E+3
-2.759729E+3
-2.745971E+3
-2.725333E+3
-2.701638E+3
-2.681000E+3
-2.664184E+3
-2.645075E+3
-2.620615E+3
-2.594627E+3
-2.569403E+3
-2.543415E+3
-2.518955E+3
-2.501375E+3
-2.493731E+3
-2.490674E+3
-2.478444E+3
-2.457042E+3
-2.436404E+3
-2.422646E+3
-2.415002E+3
-2.406594E+3
-2.391307E+3
-2.371433E+3
-2.354617E+3
-2.341623E+3
-2.325572E+3
-2.307991E+3
-2.291175E+3
-2.277417E+3
-2.266716E+3
-2.256015E+3
-2.245314E+3
-2.239963E+3
-2.231555E+3
-2.214739E+3
-2.191808E+3
-2.168113E+3
-2.151297E+3
-2.142125E+3
-2.135245E+3
-2.129131E+3
-2.120723E+3
-2.104671E+3
-2.085562E+3
-2.070275E+3
-2.061867E+3
-2.051166E+3
-2.033585E+3
-2.016769E+3
-2.005304E+3
-1.996896E+3
-1.986959E+3
-1.971672E+3
-1.950270E+3
-1.928868E+3
-1.915109E+3
-1.907466E+3
-1.902115E+3
-1.900586E+3
-1.906701E+3
-1.911287E+3
-1.902879E+3
-1.879949E+3
-1.854725E+3
-1.841730E+3
-1.847845E+3
-1.860075E+3
-1.857018E+3
-1.836380E+3
-1.812685E+3
-1.798926E+3
-1.799691E+3
-1.802748E+3
-1.792047E+3
-1.770645E+3
-1.751536E+3
-1.740835E+3
-1.734720E+3
-1.725547E+3
-1.707967E+3
-1.688094E+3
-1.678921E+3
-1.679686E+3
-1.676628E+3
-1.662105E+3
-1.642996E+3
-1.627709E+3
-1.617008E+3
-1.610129E+3
-1.604014E+3
-1.596370E+3
-1.581847E+3
-1.563503E+3
-1.548216E+3
-1.539808E+3
-1.535221E+3
-1.526813E+3
-1.512291E+3
-1.499296E+3
-1.488595E+3
-1.477130E+3
-1.464900E+3
-1.452670E+3
-1.435854E+3
-1.415981E+3
-1.399165E+3
-1.387700E+3
-1.376234E+3
-1.360947E+3
-1.346424E+3
-1.334194E+3
-1.322729E+3
-1.312028E+3
-1.310499E+3
-1.323493E+3
-1.335723E+3
-1.321964E+3
-1.284511E+3
-1.250879E+3
-1.240178E+3
-1.245528E+3
-1.240942E+3
-1.216483E+3
-1.193552E+3
-1.188201E+3
-1.192023E+3
-1.189730E+3
-1.171385E+3
-1.143104E+3
-1.117880E+3
-1.109472E+3
-1.117880E+3
-1.122466E+3
-1.111001E+3
-1.091127E+3
-1.075840E+3
-1.069725E+3
-1.065903E+3
-1.060553E+3
-1.055967E+3
-1.049087E+3
-1.035329E+3
-1.012398E+3
-9.902314E+2
-9.703580E+2
-9.451340E+2
-9.290825E+2
-9.344330E+2
-9.489559E+2
-9.550707E+2
-9.481915E+2
-9.374905E+2
-9.298468E+2
-9.214388E+2
-9.122665E+2
-9.038585E+2
-8.809277E+2
-8.450027E+2
-8.281868E+2
-8.411809E+2
-8.625830E+2
-8.648760E+2
-8.480601E+2
-8.297154E+2
-8.236005E+2
-8.251293E+2
-8.243649E+2
-8.159570E+2
-8.060203E+2
-7.976123E+2
-7.907330E+2
-7.853825E+2
-7.800319E+2
-7.723883E+2
-7.624516E+2
-7.517505E+2
-7.441070E+2
-7.364633E+2
-7.272909E+2
-7.196474E+2
-7.150612E+2
-7.104750E+2
-7.028314E+2
-6.921303E+2
-6.791362E+2
-6.661421E+2
-6.584984E+2
-6.554410E+2
-6.508548E+2
-6.439756E+2
-6.355676E+2
-6.286883E+2
-6.202803E+2
-6.095793E+2
-6.034643E+2
-6.011713E+2
-5.988782E+2
-5.912346E+2
-5.782405E+2
-5.675394E+2
-5.644819E+2
-5.644819E+2
-5.591314E+2
-5.499590E+2
-5.423154E+2
-5.362005E+2
-5.300856E+2
-5.239707E+2
-5.178558E+2
-5.140340E+2
-5.086835E+2
-5.025686E+2
-4.956893E+2
-4.903388E+2
-4.880457E+2
-4.888101E+2
-4.872814E+2
-4.811665E+2
-4.719941E+2
-4.689367E+2
-4.689367E+2
-4.658792E+2
-4.521207E+2
-4.322473E+2
-4.192532E+2
-4.146670E+2
-4.116096E+2
-4.070234E+2
-4.032016E+2
-4.024372E+2
-3.955579E+2
-3.825638E+2
-3.726271E+2
-3.733915E+2
-3.756846E+2
-3.726271E+2
-3.634548E+2
-3.550468E+2
-3.527537E+2
-3.603973E+2
-3.634548E+2
-4.391266E+2
-5.828266E+2
-5.392579E+2
-2.128755E+2
4.700748E+1
-1.096867E+2
-4.513564E+2
-5.362005E+2
-3.527537E+2
-2.182261E+2
-2.778463E+2
-3.756846E+2
-3.703340E+2
-3.099495E+2
-2.946622E+2
-3.282941E+2
-3.527537E+2
-3.451101E+2
-3.282941E+2
-3.175931E+2
-3.053633E+2
-2.862542E+2
-2.702026E+2
-2.679096E+2
-2.747888E+2
-2.572085E+2
-1.807723E+2
-6.306060E+1
-8.790925E+0
-1.203877E+2
-3.061276E+2
-3.581042E+2
-2.434500E+2
-1.410255E+2
-1.685425E+2
-2.633234E+2
-3.237079E+2
-3.305872E+2
-3.153000E+2
-2.946622E+2
-2.679096E+2
-2.442143E+2
-2.350420E+2
-2.495649E+2
-2.786106E+2
-2.854899E+2
-2.931335E+2
-3.359377E+2
-2.984840E+2
-1.028074E+2
2.407663E+1
-1.899447E+2
-5.369649E+2
-5.522521E+2
-2.121112E+2
3.019152E+1
-9.287071E+1
-3.321160E+2
-3.634548E+2
-2.144042E+2
-1.211521E+2
-1.891803E+2
-3.145356E+2
-3.512250E+2
-3.007771E+2
-2.793750E+2
-3.336447E+2
-3.374665E+2
-1.723643E+2
1.719737E+1
-1.643454E+1
-2.411569E+2
-4.054947E+2
-3.634548E+2
-1.975883E+2
-8.293401E+1
-9.516381E+1
-1.792436E+2
-2.411569E+2
-2.373351E+2
-1.937665E+2
-1.616633E+2
-1.700712E+2
-2.166973E+2
-2.671452E+2
-2.854899E+2
-2.656165E+2
-2.266340E+2
-1.922378E+2
-1.677782E+2
-1.509622E+2
-1.456117E+2
-1.517266E+2
-1.601346E+2
-1.647207E+2
-1.716000E+2
-1.861229E+2
-2.006457E+2
-2.052319E+2
-2.044675E+2
-2.075250E+2
-2.090537E+2
-2.021744E+2
-1.907090E+2
-1.830654E+2
-1.800080E+2
-1.761861E+2
-1.677782E+2
-1.586058E+2
-1.532553E+2
-1.563127E+2
-1.479048E+2
-8.599146E+1
-3.707231E+1
-9.134199E+1
-1.601346E+2
-1.578415E+2
-1.608989E+2
-1.922378E+2
-1.868872E+2
-1.479048E+2
-1.280314E+2
-1.295601E+2
-1.196234E+2
-9.974998E+1
-8.828455E+1
-9.822125E+1
-1.318532E+2
-1.845941E+2
-2.258697E+2
-2.159330E+2
-1.532553E+2
-8.599146E+1
-6.611805E+1
-8.828455E+1
-1.127441E+2
-1.188590E+2
-1.150372E+2
-1.135085E+2
-1.135085E+2
-1.119798E+2
-1.096867E+2
-1.096867E+2
-1.089223E+2
-1.081580E+2
-1.066292E+2
-1.020431E+2
-9.210636E+1
-7.681912E+1
-5.694572E+1
-4.089412E+1
-3.860103E+1
-5.159519E+1
-7.223295E+1
-8.904891E+1
-9.439944E+1
-8.828455E+1
-7.758348E+1
-7.146859E+1
-6.917550E+1
-6.306060E+1
-5.388827E+1
-4.777337E+1
-4.853774E+1
-5.465263E+1
-5.771007E+1
-4.930210E+1
-3.860103E+1
-3.936540E+1
-4.930210E+1
-5.388827E+1
-5.159519E+1
-4.777337E+1
-5.006646E+1
-5.847444E+1
-6.229625E+1
-5.235954E+1
-3.936540E+1
-3.401486E+1
-3.707231E+1
-3.783668E+1
-3.477923E+1
-4.165848E+1
-5.923880E+1
-6.611805E+1
-5.694572E+1
-4.242284E+1
-3.401486E+1
-2.866433E+1
-2.637124E+1
-3.172178E+1
-4.012976E+1
-4.395157E+1
-4.089412E+1
-3.554359E+1
-3.248614E+1
-3.401486E+1
-3.325050E+1
-2.866433E+1
-2.407816E+1
-2.484252E+1
-2.866433E+1
-3.248614E+1
-3.248614E+1
-2.942869E+1
-2.560689E+1
-2.254944E+1
-2.637124E+1
-3.325050E+1
-3.554359E+1
-3.172178E+1
-2.637124E+1
-2.484252E+1
-2.560689E+1
-2.560689E+1
-2.407816E+1
-2.407816E+1
-2.407816E+1
-2.331380E+1
-2.407816E+1
-2.560689E+1
-2.637124E+1
-2.713561E+1
-2.866433E+1
-2.942869E+1
-3.095742E+1
-2.637124E+1
-1.337710E+1
-4.204754E+0
-9.555288E+0
-2.407816E+1
-3.172178E+1
-2.789997E+1
-2.484252E+1
-2.713561E+1
-2.484252E+1
-1.872763E+1
-1.719890E+1
-2.178508E+1
-2.713561E+1
-2.789997E+1
-2.637124E+1
-3.019305E+1
-3.783668E+1
-3.936540E+1
-3.248614E+1
-2.484252E+1
-2.178508E+1
-2.407816E+1
-2.407816E+1
-2.254944E+1
-2.102071E+1
-1.719890E+1
-1.261273E+1
-1.108401E+1
-1.337710E+1
-1.490582E+1
-8.790925E+0
2.674502E+0
5.731949E+0
-1.911669E+0
-4.969116E+0
-2.676031E+0
-1.911669E+0
-5.733477E+0
-7.262202E+0
-1.911669E+0
-3.829454E-1
-9.555288E+0
-2.407816E+1
-3.477923E+1
-3.554359E+1
-3.019305E+1
-2.560689E+1
-2.484252E+1
-2.331380E+1
-1.796327E+1
-1.337710E+1
-1.184837E+1
-1.414146E+1
-1.719890E+1
-1.872763E+1
-1.567018E+1
-1.643454E+1
-2.560689E+1
-3.019305E+1
-2.254944E+1
-1.031965E+1
-4.969116E+0
-7.262202E+0
-1.184837E+1
-1.490582E+1
-1.490582E+1
-1.261273E+1
-1.872763E+1
-3.095742E+1
-3.019305E+1
-1.414146E+1
-3.440393E+0
-7.262202E+0
-1.643454E+1
-1.949199E+1
-1.567018E+1
-1.184837E+1
-1.031965E+1
-1.337710E+1
-2.025635E+1
-2.331380E+1
-2.102071E+1
-1.643454E+1
-1.719890E+1
-1.949199E+1
-2.102071E+1
-2.331380E+1
-2.407816E+1
-2.560689E+1
-2.942869E+1
-3.095742E+1
-2.484252E+1
-1.337710E+1
-8.026563E+0
-1.337710E+1
-2.254944E+1
-2.713561E+1
-2.866433E+1
-3.019305E+1
-2.637124E+1
-2.102071E+1
-2.407816E+1
-3.477923E+1
-4.318721E+1
-4.242284E+1
-3.630795E+1
-2.789997E+1
-2.254944E+1
-2.178508E+1
-2.637124E+1
-3.019305E+1
-2.942869E+1
-2.713561E+1
-2.789997E+1
-3.172178E+1
-3.401486E+1
-3.554359E+1
-3.936540E+1
-4.471593E+1
-4.318721E+1
-3.783668E+1
-3.707231E+1
-4.089412E+1
-4.242284E+1
-3.707231E+1
-2.866433E+1
-2.407816E+1
-2.560689E+1
-2.407816E+1
-2.025635E+1
-1.949199E+1
-2.484252E+1
-3.248614E+1
-3.860103E+1
-4.624465E+1
-5.312391E+1
-4.853774E+1
-3.630795E+1
-2.942869E+1
-2.866433E+1
-3.172178E+1
-3.707231E+1
-4.012976E+1
-3.860103E+1
-3.248614E+1
-1.949199E+1
-1.031965E+1
-1.490582E+1
-3.095742E+1
-4.395157E+1
-4.242284E+1
-3.095742E+1
-2.331380E+1
-2.484252E+1
-2.942869E+1
-3.019305E+1
-2.942869E+1
-3.172178E+1
-3.325050E+1
-3.019305E+1
-2.331380E+1
-1.796327E+1
-1.796327E+1
-2.331380E+1
-2.637124E+1
-2.331380E+1
-1.719890E+1
-1.337710E+1
-1.567018E+1
-2.178508E+1
-2.407816E+1
-2.178508E+1
-1.949199E+1
-2.025635E+1
-2.025635E+1
-1.796327E+1
-1.719890E+1
-2.102071E+1
-2.254944E+1
-1.796327E+1
-1.337710E+1
-1.337710E+1
-1.490582E+1
-1.567018E+1
-1.719890E+1
-1.872763E+1
-1.796327E+1
-1.719890E+1
-1.567018E+1
-1.261273E+1
-1.184837E+1
-1.414146E+1
-1.643454E+1
-1.796327E+1
-1.719890E+1
-1.414146E+1
-1.184837E+1
-1.108401E+1
-1.184837E+1
-1.261273E+1
-1.414146E+1
-1.796327E+1
-2.025635E+1
-1.949199E+1
-1.949199E+1
-2.254944E+1
-2.713561E+1
-2.484252E+1
-1.643454E+1
-1.108401E+1
-1.337710E+1
-1.567018E+1
-1.337710E+1
-8.790925E+0
-4.969116E+0
-4.969116E+0
-8.026563E+0
-8.790925E+0
-7.262202E+0
-6.497840E+0
-9.555288E+0
-1.337710E+1
-1.337710E+1
-1.031965E+1
-7.262202E+0
-7.262202E+0
-1.184837E+1
-1.414146E+1
-1.261273E+1
-8.026563E+0
-2.676031E+0
-3.829454E-1
-3.440393E+0
-8.026563E+0
-1.108401E+1
-1.031965E+1
-8.790925E+0
-7.262202E+0
-5.733477E+0
-2.676031E+0
-1.911669E+0
-1.911669E+0
1.145778E+0
3.438863E+0
3.814162E-1
-9.555288E+0
-2.178508E+1
-2.789997E+1
-2.102071E+1
-7.262202E+0
1.910140E+0
2.674502E+0
1.145778E+0
1.910140E+0
4.967587E+0
5.731949E+0
4.203225E+0
1.145778E+0
-3.440393E+0
-4.204754E+0
2.674502E+0
1.413993E+1
1.949046E+1
9.553758E+0
-1.184837E+1
-2.713561E+1
-2.484252E+1
-5.733477E+0
1.337557E+1
2.101918E+1
1.872610E+1
1.643301E+1
1.566865E+1
1.566865E+1
1.337557E+1
8.025033E+0
-1.147307E+0
-1.796327E+1
-3.477923E+1
-3.401486E+1
-8.790925E+0
2.789844E+1
5.006493E+1
4.777185E+1
3.477770E+1
2.560535E+1
2.331227E+1
2.407663E+1
2.331227E+1
2.025482E+1
1.719737E+1
1.566865E+1
1.413993E+1
9.553758E+0
3.438863E+0
1.145778E+0
2.674502E+0
4.203225E+0
1.910140E+0
-4.204754E+0
-1.108401E+1
-1.643454E+1
-1.490582E+1
-1.031965E+1
-6.497840E+0
-6.497840E+0
-8.026563E+0
-8.790925E+0
-5.733477E+0
-1.147307E+0
3.814162E-1
-2.676031E+0
-9.555288E+0
-1.567018E+1
-1.719890E+1
-1.031965E+1
1.145778E+0
7.260672E+0
4.967587E+0
1.910140E+0
1.910140E+0
3.438863E+0
2.674502E+0
1.145778E+0
1.910140E+0
5.731949E+0
1.031812E+1
1.108248E+1
8.025033E+0
1.031812E+1
1.566865E+1
1.796174E+1
1.643301E+1
1.337557E+1
1.108248E+1
1.108248E+1
1.413993E+1
1.796174E+1
1.872610E+1
1.261121E+1
4.203225E+0
1.145778E+0
4.203225E+0
8.025033E+0
8.025033E+0
4.967587E+0
5.731949E+0
8.025033E+0
6.496310E+0
5.731949E+0
9.553758E+0
1.719737E+1
2.101918E+1
1.719737E+1
1.031812E+1
7.260672E+0
1.108248E+1
1.566865E+1
1.643301E+1
1.719737E+1
1.566865E+1
1.184684E+1
1.031812E+1
1.413993E+1
1.796174E+1
1.719737E+1
1.184684E+1
8.789396E+0
9.553758E+0
1.108248E+1
1.108248E+1
1.031812E+1
7.260672E+0
3.438863E+0
3.438863E+0
6.496310E+0
9.553758E+0
6.496310E+0
1.910140E+0
3.814162E-1
-1.147307E+0
-9.555288E+0
-1.949199E+1
-1.949199E+1
-7.262202E+0
5.731949E+0
8.789396E+0
-3.440393E+0
-2.254944E+1
-3.248614E+1
-2.789997E+1
-1.643454E+1
-8.026563E+0
-4.969116E+0
-3.829454E-1
9.553758E+0
1.261121E+1
4.203225E+0
-6.497840E+0
-1.108401E+1
-5.733477E+0
9.553758E+0
2.942716E+1
4.395004E+1
4.395004E+1
3.172025E+1
1.490429E+1
-1.147307E+0
-1.031965E+1
-8.790925E+0
1.910140E+0
1.490429E+1
2.178355E+1
2.025482E+1
1.643301E+1
1.796174E+1
2.636972E+1
3.248461E+1
3.172025E+1
2.636972E+1
2.560535E+1
3.248461E+1
4.165695E+1
4.777185E+1
4.930057E+1
5.082929E+1
5.006493E+1
4.395004E+1
3.554206E+1
2.866280E+1
2.484099E+1
2.560535E+1
2.866280E+1
3.019152E+1
2.789844E+1
2.636972E+1
2.484099E+1
2.025482E+1
1.261121E+1
8.025033E+0
6.496310E+0
7.260672E+0
1.031812E+1
1.413993E+1
1.108248E+1
1.145778E+0
-4.969116E+0
-3.829454E-1
8.025033E+0
1.031812E+1
7.260672E+0
4.967587E+0
5.731949E+0
6.496310E+0
8.789396E+0
1.261121E+1
1.643301E+1
1.643301E+1
1.566865E+1
1.872610E+1
2.331227E+1
2.407663E+1
1.872610E+1
1.413993E+1
1.337557E+1
1.490429E+1
1.719737E+1
1.872610E+1
2.254791E+1
2.942716E+1
3.172025E+1
2.560535E+1
1.872610E+1
1.796174E+1
2.254791E+1
2.484099E+1
2.101918E+1
1.719737E+1
1.949046E+1
2.331227E+1
2.178355E+1
1.719737E+1
1.643301E+1
1.949046E+1
2.254791E+1
2.789844E+1
3.172025E+1
2.942716E+1
2.178355E+1
1.566865E+1
1.566865E+1
2.025482E+1
2.484099E+1
2.636972E+1
2.331227E+1
1.796174E+1
1.413993E+1
1.184684E+1
1.108248E+1
1.108248E+1
1.261121E+1
1.337557E+1
1.261121E+1
1.108248E+1
8.789396E+0
4.203225E+0
-1.911669E+0
-7.262202E+0
-6.497840E+0
-1.911669E+0
1.910140E+0
4.967587E+0
1.413993E+1
2.866280E+1
4.012823E+1
3.783514E+1
2.254791E+1
5.731949E+0
1.145778E+0
8.789396E+0
1.872610E+1
2.713408E+1
3.401334E+1
3.936387E+1
4.089259E+1
3.859951E+1
3.554206E+1
3.019152E+1
2.866280E+1
3.095589E+1
3.477770E+1
2.866280E+1
1.261121E+1
-4.204754E+0
-8.026563E+0
-1.911669E+0
1.031812E+1
1.796174E+1
2.560535E+1
1.108248E+1
3.554206E+1
1.226793E+2
1.700697E+2
1.417883E+2
8.981174E+1
2.560535E+1
-3.936540E+1
-5.159519E+1
-9.555288E+0
4.395004E+1
3.172025E+1
-4.395157E+1
-7.376167E+1
8.025033E+0
1.135070E+2
1.043346E+2
-4.969116E+0
-6.688242E+1
-2.178508E+1
5.312238E+1
8.140376E+1
4.395004E+1
-2.789997E+1
-8.446274E+1
-9.669253E+1
-5.618136E+1
6.496310E+0
3.630642E+1
1.949046E+1
-4.204754E+0
3.438863E+0
2.636972E+1
1.490429E+1
-2.025635E+1
-2.407816E+1
1.184684E+1
3.019152E+1
-4.204754E+0
-4.395157E+1
-3.019305E+1
7.260672E+0
1.031812E+1
-1.949199E+1
-4.012976E+1
-3.248614E+1
-1.796327E+1
-1.796327E+1
-2.331380E+1
-2.331380E+1
-2.942869E+1
-3.477923E+1
-2.407816E+1
-7.262202E+0
-4.204754E+0
-1.414146E+1
-2.254944E+1
-2.102071E+1
-1.490582E+1
-1.719890E+1
-2.789997E+1
-2.637124E+1
-1.031965E+1
1.910140E+0
-1.911669E+0
-9.555288E+0
-1.414146E+1
-1.490582E+1
-1.719890E+1
-1.949199E+1
-1.567018E+1
-8.790925E+0
-6.497840E+0
-9.555288E+0
-1.184837E+1
-1.414146E+1
-1.949199E+1
-1.872763E+1
-1.108401E+1
-7.262202E+0
-8.790925E+0
-1.031965E+1
-1.031965E+1
-1.108401E+1
-1.108401E+1
-2.676031E+0
3.438863E+0
-8.026563E+0
-2.484252E+1
-2.789997E+1
-2.025635E+1
-1.490582E+1
-1.490582E+1
-1.872763E+1
-2.254944E+1
-2.025635E+1
-1.337710E+1
-1.108401E+1
-1.261273E+1
-1.643454E+1
-2.102071E+1
-2.484252E+1
-2.331380E+1
-1.949199E+1
-1.949199E+1
-2.254944E+1
-2.560689E+1
-2.560689E+1
-2.331380E+1
-2.254944E+1
-2.637124E+1
-2.942869E+1
-3.325050E+1
-4.012976E+1
-4.471593E+1
-4.012976E+1
-3.019305E+1
-1.719890E+1
-1.031965E+1
-1.719890E+1
-2.789997E+1
-3.325050E+1
-3.248614E+1
-2.789997E+1
-2.713561E+1
-3.095742E+1
-3.325050E+1
-2.637124E+1
-1.872763E+1
-2.178508E+1
-3.401486E+1
-3.936540E+1
-3.630795E+1
-3.095742E+1
-2.560689E+1
-2.254944E+1
-2.407816E+1
-2.637124E+1
-2.789997E+1
-2.789997E+1
-2.789997E+1
-2.713561E+1
-2.789997E+1
-2.789997E+1
-2.713561E+1
-2.713561E+1
-3.095742E+1
-3.325050E+1
-3.401486E+1
-3.630795E+1
-3.860103E+1
-4.242284E+1
-5.006646E+1
-5.541699E+1
-5.006646E+1
-3.860103E+1
-2.942869E+1
-2.484252E+1
-2.484252E+1
-3.095742E+1
-3.707231E+1
-4.012976E+1
-4.165848E+1
-4.012976E+1
-3.707231E+1
-3.401486E+1
-3.172178E+1
-3.095742E+1
-3.248614E+1
-3.477923E+1
-3.401486E+1
-3.172178E+1
-2.789997E+1
-2.407816E+1
-2.484252E+1
-2.866433E+1
-3.172178E+1
-3.095742E+1
-2.637124E+1
-2.254944E+1
-2.102071E+1
-2.025635E+1
-2.025635E+1
-2.178508E+1
-2.331380E+1
-2.407816E+1
-2.254944E+1
-2.102071E+1
-2.407816E+1
-3.172178E+1
-3.630795E+1
-3.248614E+1
-2.560689E+1
-2.331380E+1
-2.637124E+1
-3.095742E+1
-2.866433E+1
-2.178508E+1
-2.025635E+1
-2.484252E+1
-2.560689E+1
-2.178508E+1
-1.949199E+1
-2.102071E+1
-2.254944E+1
-2.102071E+1
-1.719890E+1
-1.567018E+1
-1.872763E+1
-2.254944E+1
-2.560689E+1
-2.866433E+1
-3.095742E+1
-3.095742E+1
-3.019305E+1
-2.789997E+1
-2.560689E+1
-2.484252E+1
-2.331380E+1
-2.254944E+1
-2.484252E+1
-2.942869E+1
-2.942869E+1
-2.407816E+1
-2.025635E+1
-2.102071E+1
-2.560689E+1
-2.942869E+1
-2.866433E+1
-2.484252E+1
-2.254944E+1
-2.407816E+1
-2.713561E+1
-2.789997E+1
-2.713561E+1
-2.713561E+1
-2.942869E+1
-2.789997E+1
-2.254944E+1
-1.872763E+1
-1.796327E+1
-1.872763E+1
-1.949199E+1
-1.949199E+1
-1.872763E+1
-1.719890E+1
-1.567018E+1
-1.567018E+1
-1.643454E+1
-1.643454E+1
-1.567018E+1
-1.643454E+1
-1.337710E+1
-8.026563E+0
-9.555288E+0
-1.719890E+1
-2.178508E+1
-2.102071E+1
-1.567018E+1
-1.261273E+1
-1.414146E+1
-1.643454E+1
-1.643454E+1
-1.643454E+1
-1.949199E+1
-2.560689E+1
-3.095742E+1
-3.019305E+1
-2.484252E+1
-2.178508E+1
-2.102071E+1
-2.102071E+1
-2.102071E+1
-1.949199E+1
-1.567018E+1
-1.261273E+1
-1.414146E+1
-1.643454E+1
-1.643454E+1
-1.567018E+1
-1.490582E+1
-1.567018E+1
-1.643454E+1
-1.872763E+1
-2.178508E+1
-2.331380E+1
-2.102071E+1
-1.796327E+1
-1.719890E+1
-1.872763E+1
-1.949199E+1
-2.025635E+1
-2.102071E+1
-1.796327E+1
-1.108401E+1
-7.262202E+0
-8.026563E+0
-1.108401E+1
-1.490582E+1
-1.872763E+1
-1.949199E+1
-1.719890E+1
-1.719890E+1
-1.949199E+1
-2.025635E+1
-1.872763E+1
-2.025635E+1
-2.637124E+1
-3.095742E+1
-2.942869E+1
-2.484252E+1
-2.178508E+1
-2.254944E+1
-2.331380E+1
-2.178508E+1
-2.025635E+1
-2.178508E+1
-2.637124E+1
-2.866433E+1
-2.637124E+1
-2.102071E+1
-1.872763E+1
-1.872763E+1
-2.178508E+1
-2.484252E+1
-2.866433E+1
-3.172178E+1
-3.248614E+1
-3.095742E+1
-2.637124E+1
-2.254944E+1
-2.102071E+1
-2.254944E+1
-2.484252E+1
-2.407816E+1
-2.331380E+1
-3.019305E+1
-5.312391E+1
-7.146859E+1
-5.083082E+1
1.910140E+0
4.089259E+1
3.783514E+1
6.496310E+0
-2.102071E+1
-3.172178E+1
-3.248614E+1
-3.019305E+1
-2.484252E+1
-1.719890E+1
-1.490582E+1
-2.560689E+1
-5.006646E+1
-7.605476E+1
-8.446274E+1
-6.306060E+1
-2.025635E+1
1.719737E+1
2.484099E+1
3.438863E+0
-2.560689E+1
-3.936540E+1
-3.248614E+1
-1.872763E+1
-1.414146E+1
-1.796327E+1
-2.331380E+1
-2.407816E+1
-2.407816E+1
-2.713561E+1
-3.554359E+1
-4.777337E+1
-5.465263E+1
-5.006646E+1
-3.630795E+1
-2.254944E+1
-1.643454E+1
-1.796327E+1
-2.178508E+1
-2.637124E+1
-3.019305E+1
-3.248614E+1
-3.095742E+1
-2.713561E+1
-2.484252E+1
-2.407816E+1
-2.560689E+1
-3.019305E+1
-3.325050E+1
-3.554359E+1
-3.554359E+1
-3.477923E+1
-3.401486E+1
-3.248614E+1
-2.866433E+1
-2.560689E+1
-2.407816E+1
-2.484252E+1
-2.637124E+1
-2.789997E+1
-2.866433E+1
-2.866433E+1
-2.866433E+1
-3.019305E+1
-3.248614E+1
-3.401486E+1
-3.248614E+1
-2.713561E+1
-2.331380E+1
-2.484252E+1
-3.019305E+1
-3.477923E+1
-3.248614E+1
-2.789997E+1
-2.637124E+1
-2.866433E+1
-2.637124E+1
-2.407816E+1
-2.713561E+1
-2.789997E+1
-2.560689E+1
-2.560689E+1
-2.560689E+1
-2.560689E+1
-2.789997E+1
-3.401486E+1
-4.318721E+1
-5.083082E+1
-5.235954E+1
-4.624465E+1
-3.401486E+1
-2.484252E+1
-2.407816E+1
-2.637124E+1
-2.560689E+1
-2.178508E+1
-2.254944E+1
-3.019305E+1
-3.783668E+1
-3.630795E+1
-2.484252E+1
-1.414146E+1
-1.414146E+1
-2.254944E+1
-2.637124E+1
-2.484252E+1
-2.178508E+1
-2.178508E+1
-2.407816E+1
-2.407816E+1
-2.407816E+1
-2.484252E+1
-2.407816E+1
-2.178508E+1
-1.949199E+1
-1.719890E+1
-1.719890E+1
-1.949199E+1
-2.178508E+1
-2.331380E+1
-2.407816E+1
-2.484252E+1
-2.407816E+1
-2.178508E+1
-2.025635E+1
-2.025635E+1
-2.254944E+1
-2.484252E+1
-2.637124E+1
-2.942869E+1
-3.019305E+1
-2.789997E+1
-2.178508E+1
-1.567018E+1
-1.337710E+1
-1.414146E+1
-2.178508E+1
-2.637124E+1
-1.567018E+1
1.910140E+0
1.490429E+1
1.643301E+1
3.814162E-1
-2.942869E+1
-4.930210E+1
-4.700901E+1
-3.019305E+1
-1.796327E+1
-1.108401E+1
3.438863E+0
2.636972E+1
2.866280E+1
-4.969116E+0
-4.624465E+1
-6.229625E+1
-4.777337E+1
-2.102071E+1
-1.911669E+0
1.910140E+0
-1.147307E+0
-1.184837E+1
-3.936540E+1
-4.624465E+1
-4.969116E+0
4.777185E+1
4.853621E+1
-8.026563E+0
-6.076752E+1
-6.535370E+1
-3.630795E+1
-1.108401E+1
-8.026563E+0
-1.337710E+1
-1.337710E+1
-1.031965E+1
-1.414146E+1
-2.178508E+1
-2.560689E+1
-2.254944E+1
-1.567018E+1
-1.261273E+1
-1.337710E+1
-1.490582E+1
-1.490582E+1
-1.643454E+1
-1.872763E+1
-1.949199E+1
-1.949199E+1
-1.796327E+1
-1.949199E+1
-2.407816E+1
-3.095742E+1
-3.401486E+1
-3.325050E+1
-3.019305E+1
-2.637124E+1
-2.560689E+1
-2.560689E+1
-2.178508E+1
-1.490582E+1
-1.261273E+1
-1.567018E+1
-2.025635E+1
-2.102071E+1
-1.949199E+1
-1.949199E+1
-2.331380E+1
-2.484252E+1
-2.331380E+1
-2.102071E+1
-1.949199E+1
-1.872763E+1
-1.949199E+1
-2.102071E+1
-2.254944E+1
-2.560689E+1
-2.713561E+1
-2.637124E+1
-2.484252E+1
-2.331380E+1
-2.254944E+1
-2.178508E+1
-1.949199E+1
-1.719890E+1
-1.490582E+1
-1.337710E+1
-1.261273E+1
-1.490582E+1
-2.331380E+1
-3.477923E+1
-4.165848E+1
-3.783668E+1
-2.713561E+1
-1.949199E+1
-1.567018E+1
-8.790925E+0
-4.204754E+0
-1.031965E+1
-2.178508E+1
-2.866433E+1
-2.789997E+1
-2.254944E+1
-2.178508E+1
-2.560689E+1
-2.484252E+1
-1.872763E+1
-1.490582E+1
-1.643454E+1
-1.949199E+1
-2.025635E+1
-1.872763E+1
-1.719890E+1
-1.719890E+1
-1.949199E+1
-2.178508E+1
-2.178508E+1
-2.178508E+1
-2.025635E+1
-2.025635E+1
-2.102071E+1
-2.178508E+1
-2.178508E+1
-2.025635E+1
-2.025635E+1
-2.102071E+1
-2.102071E+1
-1.796327E+1
-1.643454E+1
-1.872763E+1
-2.025635E+1
-1.872763E+1
-1.643454E+1
-1.567018E+1
-1.796327E+1
-2.178508E+1
-2.178508E+1
-1.796327E+1
-1.567018E+1
-1.567018E+1
-1.719890E+1
-1.719890E+1
-1.567018E+1
-1.414146E+1
-1.414146E+1
-1.337710E+1
-1.337710E+1
-1.490582E+1
-1.719890E+1
-1.796327E+1
-1.643454E+1
-1.490582E+1
-1.414146E+1
-1.414146E+1
-1.490582E+1
-1.490582E+1
-1.567018E+1
-1.796327E+1
-1.872763E+1
-1.949199E+1
-2.254944E+1
-2.560689E+1
-2.713561E+1
-2.637124E+1
-2.484252E+1
-2.407816E+1
-2.637124E+1
-2.866433E+1
-2.866433E+1
-2.637124E+1
-2.407816E+1
-2.331380E+1
-2.331380E+1
-2.102071E+1
-1.949199E+1
-1.872763E+1
-1.949199E+1
-2.025635E+1
-1.949199E+1
-1.796327E+1
-1.719890E+1
-1.796327E+1
-1.796327E+1
-1.796327E+1
-1.643454E+1
-1.261273E+1
-1.031965E+1
-1.184837E+1
-1.490582E+1
-1.643454E+1
-1.567018E+1
-1.567018E+1
-1.719890E+1
-1.949199E+1
-2.025635E+1
-1.949199E+1
-1.796327E+1
-1.719890E+1
-1.643454E+1
-1.719890E+1
-1.949199E+1
-2.025635E+1
-1.872763E+1
-1.643454E+1
-1.490582E+1
-1.490582E+1
-1.567018E+1
-1.567018E+1
-1.414146E+1
-1.490582E+1
-1.490582E+1
-1.414146E+1
-1.337710E+1
-1.414146E+1
-1.643454E+1
-1.872763E+1
-1.949199E+1
-1.872763E+1
-1.490582E+1
-1.261273E+1
-1.337710E+1
-1.796327E+1
-2.254944E+1
-2.254944E+1
-1.872763E+1
-1.567018E+1
-1.567018E+1
-1.949199E+1
-2.407816E+1
-2.560689E+1
-2.407816E+1
-2.102071E+1
-1.796327E+1
-1.643454E+1
-1.643454E+1
-1.796327E+1
-2.025635E+1
-1.949199E+1
-1.337710E+1
-8.026563E+0
-8.790925E+0
-1.414146E+1
-2.025635E+1
-2.254944E+1
-2.178508E+1
-2.025635E+1
-1.949199E+1
-2.254944E+1
-2.637124E+1
-2.025635E+1
-8.790925E+0
-7.262202E+0
-1.796327E+1
-2.789997E+1
-2.713561E+1
-2.102071E+1
-1.567018E+1
-1.337710E+1
-1.337710E+1
-1.414146E+1
-1.567018E+1
-1.643454E+1
-1.796327E+1
-2.025635E+1
-2.178508E+1
-2.178508E+1
-2.025635E+1
-1.949199E+1
-2.025635E+1
-2.102071E+1
-2.102071E+1
-1.949199E+1
-1.796327E+1
-1.872763E+1
-2.102071E+1
-2.025635E+1
-1.719890E+1
-1.414146E+1
-1.414146E+1
-1.490582E+1
-1.567018E+1
-1.567018E+1
-1.567018E+1
-1.567018E+1
-1.643454E+1
-1.872763E+1
-2.025635E+1
-2.025635E+1
-1.872763E+1
-1.719890E+1
-1.719890E+1
-1.872763E+1
-1.872763E+1
-1.643454E+1
-1.490582E+1
-1.567018E+1
-1.796327E+1
-1.949199E+1
-1.949199E+1
-1.872763E+1
-1.719890E+1
-1.567018E+1
-1.643454E+1
-1.796327E+1
-1.872763E+1
-1.796327E+1
-1.567018E+1
-1.490582E+1
-1.719890E+1
-1.949199E+1
-1.949199E+1
-1.719890E+1
-1.567018E+1
-1.643454E+1
-1.719890E+1
-1.643454E+1
-1.414146E+1
-1.490582E+1
-1.872763E+1
-1.796327E+1
-1.337710E+1
-1.108401E+1
-1.337710E+1
-1.719890E+1
-1.949199E+1
-2.025635E+1
-1.949199E+1
-1.872763E+1
-1.796327E+1
-1.949199E+1
-2.102071E+1
-2.025635E+1
-1.719890E+1
-1.414146E+1
-1.337710E+1
-1.490582E+1
-1.643454E+1
-1.643454E+1
-1.414146E+1
-1.031965E+1
-1.031965E+1
-1.337710E+1
-1.261273E+1
-9.555288E+0
-8.026563E+0
-8.790925E+0
-1.184837E+1
-1.337710E+1
-1.337710E+1
-1.184837E+1
-1.031965E+1
-1.108401E+1
-1.184837E+1
-9.555288E+0
-6.497840E+0
-7.262202E+0
-1.184837E+1
-1.490582E+1
-1.414146E+1
-1.184837E+1
-1.031965E+1
-9.555288E+0
-1.031965E+1
-1.414146E+1
-1.949199E+1
-1.872763E+1
-1.261273E+1
-7.262202E+0
-4.969116E+0
-6.497840E+0
-8.790925E+0
-1.108401E+1
-1.108401E+1
-8.790925E+0
-8.790925E+0
-1.108401E+1
-1.184837E+1
-1.031965E+1
-9.555288E+0
-1.184837E+1
-1.719890E+1
-1.796327E+1
-1.261273E+1
-1.031965E+1
-1.261273E+1
-1.490582E+1
-1.261273E+1
-1.031965E+1
-8.790925E+0
-6.497840E+0
-5.733477E+0
-6.497840E+0
-8.026563E+0
-8.026563E+0
-8.790925E+0
-9.555288E+0
-1.108401E+1
-1.261273E+1
-1.337710E+1
-1.337710E+1
-1.108401E+1
-1.031965E+1
-1.108401E+1
-1.337710E+1
-1.490582E+1
-1.490582E+1
-1.643454E+1
-1.719890E+1
-1.490582E+1
-1.184837E+1
-1.108401E+1
-1.184837E+1
-1.108401E+1
-8.790925E+0
-8.790925E+0
-1.031965E+1
-1.184837E+1
-1.261273E+1
-1.414146E+1
-1.414146E+1
-1.337710E+1
-1.261273E+1
-1.337710E+1
-1.261273E+1
-1.184837E+1
-1.184837E+1
-1.337710E+1
-1.643454E+1
-1.949199E+1
-1.949199E+1
-1.643454E+1
-1.643454E+1
-1.872763E+1
-1.949199E+1
-1.490582E+1
-8.790925E+0
-5.733477E+0
-8.026563E+0
-1.337710E+1
-2.102071E+1
-2.789997E+1
-2.713561E+1
-2.407816E+1
-2.025635E+1
-1.796327E+1
-1.567018E+1
-1.031965E+1
-3.829454E-1
6.496310E+0
4.967587E+0
-2.676031E+0
-1.184837E+1
-2.102071E+1
-2.637124E+1
-2.560689E+1
-1.796327E+1
-8.026563E+0
-1.147307E+0
1.145778E+0
-3.829454E-1
-4.204754E+0
-8.790925E+0
-1.108401E+1
-1.184837E+1
-9.555288E+0
-7.262202E+0
-7.262202E+0
-9.555288E+0
-1.337710E+1
-1.490582E+1
-1.490582E+1
-1.414146E+1
-1.490582E+1
-1.567018E+1
-1.719890E+1
-1.796327E+1
-1.490582E+1
-9.555288E+0
-7.262202E+0
-7.262202E+0
-8.790925E+0
-9.555288E+0
-1.184837E+1
-1.261273E+1
-1.184837E+1
-1.490582E+1
-1.949199E+1
-1.949199E+1
-1.643454E+1
-1.261273E+1
-1.108401E+1
-1.261273E+1
-1.414146E+1
-1.490582E+1
-1.643454E+1
-1.872763E+1
-1.719890E+1
-1.414146E+1
-1.414146E+1
-1.949199E+1
-2.254944E+1
-1.796327E+1
-1.261273E+1
-1.184837E+1
-1.337710E+1
-1.567018E+1
-1.414146E+1
-1.261273E+1
-1.261273E+1
-1.337710E+1
-1.184837E+1
-7.262202E+0
-3.440393E+0
-4.969116E+0
-9.555288E+0
-1.490582E+1
-1.719890E+1
-1.719890E+1
-1.719890E+1
-1.643454E+1
-1.414146E+1
-1.337710E+1
-1.567018E+1
-1.796327E+1
-1.796327E+1
-1.567018E+1
-1.337710E+1
-1.337710E+1
-1.490582E+1
-1.567018E+1
-1.490582E+1
-1.490582E+1
-1.490582E+1
-1.490582E+1
-1.490582E+1
-1.414146E+1
-1.337710E+1
-1.567018E+1
-1.796327E+1
-1.719890E+1
-1.567018E+1
-1.414146E+1
-1.490582E+1
-1.490582E+1
-1.490582E+1
-1.414146E+1
-1.414146E+1
-1.490582E+1
-1.643454E+1
-1.796327E+1
-1.719890E+1
-1.567018E+1
-1.414146E+1
-1.490582E+1
-1.643454E+1
-1.796327E+1
-1.719890E+1
-1.643454E+1
-1.567018E+1
-1.567018E+1
-1.567018E+1
-1.414146E+1
-1.337710E+1
-1.337710E+1
-1.490582E+1
-1.719890E+1
-1.872763E+1
-1.872763E+1
-1.872763E+1
-1.872763E+1
-1.872763E+1
-1.872763E+1
-1.872763E+1
-2.025635E+1
-2.178508E+1
-2.025635E+1
-1.719890E+1
-1.643454E+1
-1.643454E+1
-1.719890E+1
-1.643454E+1
-1.643454E+1
-1.643454E+1
-1.567018E+1
-1.567018E+1
-1.567018E+1
-1.643454E+1
-1.643454E+1
-1.567018E+1
-1.567018E+1
-1.643454E+1
-1.719890E+1
-1.796327E+1
-1.719890E+1
-1.414146E+1
-1.337710E+1
-1.567018E+1
-1.643454E+1
-1.414146E+1
-1.108401E+1
-1.108401E+1
-1.337710E+1
-1.567018E+1
-1.643454E+1
-1.567018E+1
-1.261273E+1
-8.790925E+0
-6.497840E+0
-7.262202E+0
-1.031965E+1
-1.490582E+1
-1.872763E+1
-2.025635E+1
-1.872763E+1
-1.567018E+1
-1.567018E+1
-1.796327E+1
-2.025635E+1
-2.025635E+1
-1.872763E+1
-1.796327E+1
-1.643454E+1
-1.337710E+1
-1.108401E+1
-1.184837E+1
-1.414146E+1
-1.643454E+1
-1.719890E+1
-1.719890E+1
-1.796327E+1
-2.025635E+1
-2.178508E+1
-2.102071E+1
-1.872763E+1
-1.337710E+1
-1.108401E+1
-1.261273E+1
-1.643454E+1
-1.872763E+1
-1.796327E+1
-1.490582E+1
-1.414146E+1
-1.643454E+1
-1.949199E+1
-1.949199E+1
-1.643454E+1
-1.490582E+1
-1.567018E+1
-1.872763E+1
-2.025635E+1
-1.949199E+1
-1.719890E+1
-1.567018E+1
-1.490582E+1
-1.490582E+1
-1.643454E+1
-1.719890E+1
-1.643454E+1
-1.643454E+1
-1.643454E+1
-1.719890E+1
-1.796327E+1
-1.949199E+1
-2.102071E+1
-2.102071E+1
-1.872763E+1
-1.719890E+1
-1.643454E+1
-1.643454E+1
-1.719890E+1
-1.719890E+1
-1.796327E+1
-1.796327E+1
-1.949199E+1
-2.025635E+1
-2.025635E+1
-1.872763E+1
-1.719890E+1
-1.643454E+1
-1.796327E+1
-1.796327E+1
-1.567018E+1
-1.184837E+1
-1.261273E+1
-1.872763E+1
-2.254944E+1
-2.025635E+1
-1.796327E+1
-1.796327E+1
-1.949199E+1
-2.025635E+1
-1.949199E+1
-1.796327E+1
-1.719890E+1
-1.872763E+1
-2.025635E+1
-2.178508E+1
-2.102071E+1
-1.949199E+1
-1.949199E+1
-2.025635E+1
-1.949199E+1
-1.796327E+1
-1.796327E+1
-1.949199E+1
-2.025635E+1
-2.025635E+1
-2.025635E+1
-1.949199E+1
-1.719890E+1
-1.643454E+1
-1.719890E+1
-1.643454E+1
-1.337710E+1
-1.108401E+1
-1.337710E+1
-1.643454E+1
-1.719890E+1
-1.796327E+1
-1.949199E+1
-1.872763E+1
-1.643454E+1
-1.490582E+1
-1.567018E+1
-1.796327E+1
-2.254944E+1
-3.630795E+1
-4.853774E+1
-4.318721E+1
-2.407816E+1
-1.108401E+1
-1.184837E+1
-1.949199E+1
-2.254944E+1
-1.949199E+1
-1.490582E+1
-1.414146E+1
-1.719890E+1
-1.872763E+1
-1.872763E+1
-1.643454E+1
-1.490582E+1
-1.414146E+1
-1.567018E+1
-1.949199E+1
-2.178508E+1
-2.102071E+1
-1.949199E+1
-1.796327E+1
-1.719890E+1
-1.796327E+1
-1.872763E+1
-1.949199E+1
-1.872763E+1
-1.872763E+1
-1.872763E+1
-1.949199E+1
-2.025635E+1
-2.178508E+1
-2.254944E+1
-2.178508E+1
-2.102071E+1
-2.025635E+1
-2.102071E+1
-2.254944E+1
-2.560689E+1
-2.484252E+1
-2.178508E+1
-2.025635E+1
-2.102071E+1
-2.254944E+1
-2.331380E+1
-2.254944E+1
-2.025635E+1
-1.872763E+1
-1.796327E+1
-1.796327E+1
-1.872763E+1
-2.102071E+1
-2.254944E+1
-2.254944E+1
-2.102071E+1
-2.025635E+1
-2.102071E+1
-2.254944E+1
-2.331380E+1
-2.331380E+1
-2.102071E+1
-2.025635E+1
-2.025635E+1
-2.025635E+1
-1.949199E+1
-2.025635E+1
-2.254944E+1
-2.637124E+1
-2.866433E+1
-2.866433E+1
-2.484252E+1
-2.025635E+1
-1.719890E+1
-1.567018E+1
-1.567018E+1
-1.719890E+1
-1.949199E+1
-2.178508E+1
-2.331380E+1
-2.560689E+1
-2.866433E+1
-3.172178E+1
-3.095742E+1
-2.866433E+1
-2.789997E+1
-2.866433E+1
-2.789997E+1
-2.484252E+1
-2.254944E+1
-2.102071E+1
-2.025635E+1
-2.025635E+1
-2.102071E+1
-2.178508E+1
-2.025635E+1
-1.949199E+1
-1.796327E+1
-1.719890E+1
-1.796327E+1
-2.178508E+1
-2.484252E+1
-2.560689E+1
-2.713561E+1
-2.942869E+1
-2.713561E+1
-1.796327E+1
-8.790925E+0
-8.026563E+0
-1.719890E+1
-2.789997E+1
-3.248614E+1
-2.942869E+1
-2.637124E+1
-2.789997E+1
-3.019305E+1
-3.019305E+1
-2.713561E+1
-2.407816E+1
-2.331380E+1
-2.407816E+1
-2.484252E+1
-2.484252E+1
-2.560689E+1
-2.637124E+1
-2.789997E+1
-2.866433E+1
-2.942869E+1
-3.172178E+1
-3.325050E+1
-3.248614E+1
-3.095742E+1
-2.942869E+1
-2.789997E+1
-2.713561E+1
-2.789997E+1
-2.942869E+1
-3.172178E+1
-3.248614E+1
-3.019305E+1
-2.942869E+1
-3.019305E+1
-3.172178E+1
-3.095742E+1
-3.019305E+1
-3.248614E+1
-3.401486E+1
-3.477923E+1
-3.095742E+1
-2.560689E+1
-2.407816E+1
-3.172178E+1
-4.318721E+1
-4.930210E+1
-4.777337E+1
-4.165848E+1
-3.554359E+1
-3.095742E+1
-2.789997E+1
-2.484252E+1
-2.254944E+1
-2.331380E+1
-2.484252E+1
-2.637124E+1
-2.713561E+1
-2.789997E+1
-2.789997E+1
-2.637124E+1
-2.484252E+1
-2.560689E+1
-2.789997E+1
-2.942869E+1
-2.942869E+1
-2.866433E+1
-3.019305E+1
-3.248614E+1
-3.401486E+1
-3.401486E+1
-3.325050E+1
-3.325050E+1
-3.248614E+1
-3.248614E+1
-3.325050E+1
-3.325050E+1
-3.325050E+1
-3.477923E+1
-3.707231E+1
-3.860103E+1
-3.860103E+1
-3.860103E+1
-3.783668E+1
-3.707231E+1
-3.401486E+1
-2.942869E+1
-2.713561E+1
-2.942869E+1
-3.248614E+1
-3.477923E+1
-3.554359E+1
-3.630795E+1
-3.707231E+1
-3.707231E+1
-3.707231E+1
-3.707231E+1
-3.630795E+1
-3.707231E+1
-4.165848E+1
-4.395157E+1
-4.242284E+1
-4.089412E+1
-4.089412E+1
-4.089412E+1
-4.089412E+1
-4.012976E+1
-4.089412E+1
-4.165848E+1
-4.318721E+1
-4.395157E+1
-4.471593E+1
-4.395157E+1
-4.318721E+1
-4.395157E+1
-4.548029E+1
-4.624465E+1
-4.548029E+1
-4.471593E+1
-4.471593E+1
-4.548029E+1
-4.700901E+1
-4.777337E+1
-4.777337E+1
-4.700901E+1
-4.624465E+1
-4.700901E+1
-4.777337E+1
-4.853774E+1
-4.853774E+1
-4.853774E+1
-4.853774E+1
-5.006646E+1
-5.006646E+1
-4.853774E+1
-4.700901E+1
-4.700901E+1
-4.700901E+1
-4.624465E+1
-4.624465E+1
-4.624465E+1
-4.471593E+1
-4.395157E+1
-4.318721E+1
-4.471593E+1
-4.700901E+1
-4.930210E+1
-5.006646E+1
-4.777337E+1
-4.548029E+1
-4.624465E+1
-4.853774E+1
-4.853774E+1
-4.700901E+1
-4.624465E+1
-4.624465E+1
-4.624465E+1
-4.700901E+1
-4.700901E+1
-4.700901E+1
-4.777337E+1
-4.853774E+1
-4.777337E+1
-4.700901E+1
-4.624465E+1
-4.700901E+1
-4.700901E+1
-4.700901E+1
-5.006646E+1
-5.465263E+1
-5.465263E+1
-5.006646E+1
-4.548029E+1
-4.700901E+1
-5.006646E+1
-5.006646E+1
-4.777337E+1
-4.700901E+1
-4.853774E+1
-5.006646E+1
-5.006646E+1
-4.930210E+1
-4.930210E+1
-4.930210E+1
-4.930210E+1
-4.930210E+1
-5.006646E+1
-5.083082E+1
-5.006646E+1
-4.930210E+1
-5.006646E+1
-5.159519E+1
-5.312391E+1
-5.465263E+1
-5.388827E+1
-5.388827E+1
-5.541699E+1
-5.923880E+1
-6.229625E+1
-6.382497E+1
-6.306060E+1
-5.923880E+1
-5.618136E+1
-5.465263E+1
-5.541699E+1
-5.694572E+1
-5.694572E+1
-5.771007E+1
-5.847444E+1
-5.847444E+1
-5.694572E+1
-5.694572E+1
-5.771007E+1
-5.771007E+1
-5.771007E+1
-5.618136E+1
-5.388827E+1
-5.006646E+1
-4.930210E+1
-5.235954E+1
-5.541699E+1
-5.694572E+1
-5.618136E+1
-5.465263E+1
-5.465263E+1
-5.465263E+1
-5.465263E+1
-5.388827E+1
-5.312391E+1
-5.235954E+1
-5.159519E+1
-5.235954E+1
-5.312391E+1
-5.312391E+1
-5.235954E+1
-5.083082E+1
-5.006646E+1
-4.930210E+1
-4.853774E+1
-4.853774E+1
-4.853774E+1
-4.853774E+1
-4.930210E+1
-4.930210E+1
-4.700901E+1
-4.318721E+1
-4.242284E+1
-4.395157E+1
-4.777337E+1
-5.083082E+1
-5.235954E+1
-5.159519E+1
-5.159519E+1
-5.235954E+1
-5.388827E+1
-5.541699E+1
-5.541699E+1
-5.618136E+1
-5.618136E+1
-5.847444E+1
-6.229625E+1
-6.382497E+1
-6.229625E+1
-5.923880E+1
-5.541699E+1
-5.235954E+1
-5.159519E+1
-5.235954E+1
-5.312391E+1
-5.312391E+1
-5.235954E+1
-5.235954E+1
-5.312391E+1
-5.388827E+1
-5.312391E+1
-5.159519E+1
-5.159519E+1
-5.235954E+1
-5.312391E+1
-5.312391E+1
-5.235954E+1
-5.006646E+1
-4.853774E+1
-5.006646E+1
-5.235954E+1
-5.235954E+1
-5.159519E+1
-5.083082E+1
-5.159519E+1
-5.235954E+1
-5.388827E+1
-5.388827E+1
-5.312391E+1
-5.312391E+1
-5.388827E+1
-5.541699E+1
-5.694572E+1
-5.771007E+1
-5.694572E+1
-5.694572E+1
-5.694572E+1
-5.771007E+1
-5.771007E+1
-5.618136E+1
-5.541699E+1
-5.541699E+1
-5.465263E+1
-5.388827E+1
-5.388827E+1
-5.465263E+1
-5.541699E+1
-5.541699E+1
-5.541699E+1
-5.388827E+1
-5.312391E+1
-5.388827E+1
-5.465263E+1
-5.465263E+1
-5.541699E+1
-5.694572E+1
-5.771007E+1
-5.847444E+1
-5.847444E+1
-5.694572E+1
-5.694572E+1
-5.771007E+1
-6.000316E+1
-6.229625E+1
-6.153189E+1
-5.847444E+1
-5.694572E+1
-5.847444E+1
-6.153189E+1
-6.229625E+1
-6.153189E+1
-6.076752E+1
-6.153189E+1
-6.153189E+1
-6.153189E+1
-6.076752E+1
-5.923880E+1
-5.771007E+1
-5.771007E+1
-6.000316E+1
-6.306060E+1
-6.458933E+1
-6.382497E+1
-6.382497E+1
-6.458933E+1
-6.458933E+1
-6.382497E+1
-6.382497E+1
-6.458933E+1
-6.458933E+1
-6.458933E+1
-6.535370E+1
-6.458933E+1
-6.458933E+1
-6.382497E+1
-6.458933E+1
-6.611805E+1
-6.611805E+1
-6.611805E+1
-6.611805E+1
-6.688242E+1
-6.841114E+1
-6.917550E+1
-7.070423E+1
-6.917550E+1
-6.458933E+1
-6.153189E+1
-6.306060E+1
-6.841114E+1
-7.223295E+1
-7.223295E+1
-6.993987E+1
-6.841114E+1
-6.993987E+1
-7.223295E+1
-7.529040E+1
-7.758348E+1
-7.987657E+1
-7.911221E+1
-7.452603E+1
-7.070423E+1
-7.146859E+1
-7.605476E+1
-8.064093E+1
-8.216965E+1
-8.064093E+1
-7.987657E+1
-7.834785E+1
-7.834785E+1
-7.911221E+1
-8.216965E+1
-8.446274E+1
-8.599146E+1
-8.675583E+1
-8.752018E+1
-8.828455E+1
-8.904891E+1
-8.904891E+1
-8.904891E+1
-9.057763E+1
-9.363508E+1
-9.669253E+1
-9.974998E+1
-1.020431E+2
-1.028074E+2
-1.020431E+2
-1.012787E+2
-1.005143E+2
-1.005143E+2
-1.012787E+2
-1.035718E+2
-1.058649E+2
-1.081580E+2
-1.096867E+2
-1.119798E+2
-1.135085E+2
-1.135085E+2
-1.142729E+2
-1.158016E+2
-1.165659E+2
-1.173303E+2
-1.196234E+2
-1.226808E+2
-1.257383E+2
-1.280314E+2
-1.295601E+2
-1.326175E+2
-1.356750E+2
-1.364393E+2
-1.356750E+2
-1.349106E+2
-1.372037E+2
-1.417899E+2
-1.456117E+2
-1.456117E+2
-1.448473E+2
-1.456117E+2
-1.456117E+2
-1.448473E+2
-1.448473E+2
-1.471404E+2
-1.486691E+2
-1.494335E+2
-1.517266E+2
-1.547840E+2
-1.578415E+2
-1.601346E+2
-1.608989E+2
-1.631920E+2
-1.654851E+2
-1.670138E+2
-1.677782E+2
-1.685425E+2
-1.693069E+2
-1.693069E+2
-1.693069E+2
-1.693069E+2
-1.693069E+2
-1.700712E+2
-1.723643E+2
-1.731287E+2
-1.738931E+2
-1.746574E+2
-1.754218E+2
-1.761861E+2
-1.754218E+2
-1.746574E+2
-1.731287E+2
-1.716000E+2
-1.685425E+2
-1.639564E+2
-1.601346E+2
-1.578415E+2
-1.570771E+2
-1.563127E+2
-1.555484E+2
-1.524909E+2
-1.494335E+2
-1.463760E+2
-1.425542E+2
-1.387324E+2
-1.364393E+2
-1.333819E+2
-1.310888E+2
-1.280314E+2
-1.265026E+2
-1.249739E+2
-1.226808E+2
-1.188590E+2
-1.142729E+2
-1.119798E+2
-1.096867E+2
-1.066292E+2
-1.043361E+2
-1.020431E+2
-9.974998E+1
-9.669253E+1
-9.363508E+1
-9.210636E+1
-9.057763E+1
-8.904891E+1
-8.675583E+1
-8.446274E+1
-8.140530E+1
-7.834785E+1
-7.681912E+1
-7.681912E+1
-7.681912E+1
-7.529040E+1
-7.299731E+1
-7.223295E+1
-7.070423E+1
-6.993987E+1
-6.764678E+1
-6.611805E+1
-6.611805E+1
-6.611805E+1
-6.535370E+1
-6.382497E+1
-6.306060E+1
-6.229625E+1
-6.076752E+1
-5.923880E+1
-5.771007E+1
-5.541699E+1
-5.388827E+1
-5.541699E+1
-5.923880E+1
-6.076752E+1
-5.847444E+1
-5.465263E+1
-5.235954E+1
-5.235954E+1
-5.159519E+1
-5.083082E+1
-4.930210E+1
-4.853774E+1
-4.853774E+1
-4.777337E+1
-4.624465E+1
-4.624465E+1
-4.624465E+1
-4.624465E+1
-4.395157E+1
-4.165848E+1
-4.089412E+1
-4.165848E+1
-4.318721E+1
-4.318721E+1
-4.318721E+1
-4.242284E+1
-4.318721E+1
-4.318721E+1
-4.318721E+1
-4.165848E+1
-3.936540E+1
-3.783668E+1
-3.783668E+1
-4.089412E+1
-4.242284E+1
-4.242284E+1
-4.242284E+1
-4.165848E+1
-3.936540E+1
-3.707231E+1
-3.630795E+1
-3.477923E+1
-3.172178E+1
-3.095742E+1
-3.401486E+1
-3.707231E+1
-3.707231E+1
-3.477923E+1
-3.325050E+1
-3.401486E+1
-3.401486E+1
-3.401486E+1
-3.325050E+1
-3.325050E+1
-3.325050E+1
-3.248614E+1
-3.248614E+1
-3.248614E+1
-3.172178E+1
-3.095742E+1
-2.942869E+1
-2.866433E+1
-2.789997E+1
-2.866433E+1
-2.866433E+1
-2.866433E+1
-2.942869E+1
-3.019305E+1
-2.942869E+1
-2.789997E+1
-2.637124E+1
-2.637124E+1
-2.789997E+1
-3.019305E+1
-3.172178E+1
-3.172178E+1
-3.095742E+1
-2.942869E+1
-2.942869E+1
-3.095742E+1
-3.095742E+1
-2.942869E+1
-2.789997E+1
-2.713561E+1
-2.713561E+1
-2.942869E+1
-3.401486E+1
-3.554359E+1
-3.248614E+1
-2.789997E+1
-2.637124E+1
-2.637124E+1
-2.637124E+1
-2.484252E+1
-2.407816E+1
-2.331380E+1
-2.331380E+1
-2.178508E+1
-2.178508E+1
-2.407816E+1
-2.637124E+1
-2.637124E+1
-2.484252E+1
-2.407816E+1
-2.331380E+1
-2.407816E+1
-2.484252E+1
-2.484252E+1
-2.407816E+1
-2.331380E+1
-2.331380E+1
-2.484252E+1
-2.484252E+1
-2.484252E+1
-2.407816E+1
-2.484252E+1
-2.560689E+1
-2.560689E+1
-2.484252E+1
-2.484252E+1
-2.407816E+1
-2.407816E+1
-2.484252E+1
-2.484252E+1
-2.484252E+1
-2.407816E+1
-2.407816E+1
-2.407816E+1
-2.484252E+1
-2.484252E+1
-2.331380E+1
-2.254944E+1
-2.178508E+1
-2.254944E+1
-2.637124E+1
-3.172178E+1
-3.248614E+1
-2.789997E+1
-2.254944E+1
-2.025635E+1
-2.102071E+1
-2.407816E+1
-2.637124E+1
-2.560689E+1
-2.331380E+1
-2.254944E+1
-2.254944E+1
-2.254944E+1
-2.254944E+1
-2.178508E+1
-2.254944E+1
-2.331380E+1
-2.331380E+1
-2.331380E+1
-2.254944E+1
-2.025635E+1
-1.719890E+1
-1.414146E+1
-1.414146E+1
-1.567018E+1
-1.872763E+1
-2.178508E+1
-2.178508E+1
-2.102071E+1
-2.025635E+1
-2.254944E+1
-2.713561E+1
-3.019305E+1
-2.713561E+1
-2.254944E+1
-1.949199E+1
-2.025635E+1
-2.331380E+1
-2.484252E+1
-2.560689E+1
-2.560689E+1
-2.637124E+1
-2.713561E+1
-2.637124E+1
-2.560689E+1
-2.484252E+1
-2.560689E+1
-2.789997E+1
-2.942869E+1
-2.789997E+1
-2.407816E+1
-2.102071E+1
-2.025635E+1
-2.331380E+1
-2.484252E+1
-2.637124E+1
-2.637124E+1
-2.407816E+1
-2.025635E+1
-1.796327E+1
-2.025635E+1
-2.407816E+1
-2.407816E+1
-2.102071E+1
-2.025635E+1
-2.254944E+1
-2.407816E+1
-2.331380E+1
-2.025635E+1
-1.949199E+1
-2.025635E+1
-2.102071E+1
-2.102071E+1
-2.178508E+1
-2.254944E+1
-2.254944E+1
-2.331380E+1
-2.178508E+1
-2.025635E+1
-2.025635E+1
-2.102071E+1
-2.254944E+1
-2.254944E+1
-2.178508E+1
-2.178508E+1
-2.102071E+1
-2.102071E+1
-2.102071E+1
-2.102071E+1
-2.102071E+1
-2.025635E+1
-2.025635E+1
-2.025635E+1
-2.025635E+1
-2.178508E+1
-2.331380E+1
-2.254944E+1
-2.102071E+1
-2.102071E+1
-2.254944E+1
-2.331380E+1
-2.331380E+1
-2.178508E+1
-1.949199E+1
-1.719890E+1
-1.872763E+1
-2.254944E+1
-2.560689E+1
-2.560689E+1
-2.484252E+1
-2.407816E+1
-2.407816E+1
-2.560689E+1
-2.713561E+1
-2.789997E+1
-2.713561E+1
-2.637124E+1
-2.637124E+1
-2.789997E+1
-2.866433E+1
-2.866433E+1
-2.789997E+1
-2.713561E+1
-2.637124E+1
-2.713561E+1
-2.713561E+1
-2.866433E+1
-2.942869E+1
-2.942869E+1
-2.713561E+1
-2.560689E+1
-2.637124E+1
-2.789997E+1
-2.942869E+1
-3.019305E+1
-3.019305E+1
-3.019305E+1
-2.866433E+1
-2.789997E+1
-2.866433E+1
-3.019305E+1
-2.942869E+1
-2.789997E+1
-2.713561E+1
-2.866433E+1
-2.942869E+1
-2.866433E+1
-2.789997E+1
-2.713561E+1
-2.713561E+1
-2.713561E+1
-2.789997E+1
-2.789997E+1
-2.789997E+1
-2.713561E+1
-2.713561E+1
-2.713561E+1
-2.560689E+1
-2.407816E+1
-2.407816E+1
-2.560689E+1
-2.866433E+1
-3.019305E+1
-3.019305E+1
-2.866433E+1
-2.789997E+1
-2.789997E+1
-2.789997E+1
-2.866433E+1
-2.942869E+1
-2.942869E+1
-2.942869E+1
-2.789997E+1
-2.560689E+1
-2.484252E+1
-2.637124E+1
-2.866433E+1
-2.942869E+1
-2.866433E+1
-2.713561E+1
-2.637124E+1
-2.713561E+1
-2.789997E+1
-2.713561E+1
-2.560689E+1
-2.637124E+1
-2.789997E+1
-3.019305E+1
-3.019305E+1
-2.942869E+1
-2.713561E+1
-2.407816E+1
-1.949199E+1
-1.567018E+1
-1.567018E+1
-1.796327E+1
-1.949199E+1
-1.796327E+1
-1.719890E+1
-1.719890E+1
-1.949199E+1
-2.178508E+1
-2.331380E+1
-2.484252E+1
-2.637124E+1
-2.560689E+1
-2.331380E+1
-2.178508E+1
-2.407816E+1
-2.866433E+1
-3.172178E+1
-3.172178E+1
-2.789997E+1
-2.331380E+1
-2.407816E+1
-2.866433E+1
-3.248614E+1
-3.095742E+1
-2.637124E+1
-2.407816E+1
-2.484252E+1
-2.789997E+1
-2.866433E+1
-2.942869E+1
-3.095742E+1
-3.095742E+1
-2.789997E+1
-2.484252E+1
-2.560689E+1
-2.789997E+1
-3.019305E+1
-3.095742E+1
-3.095742E+1
-3.095742E+1
-3.172178E+1
-3.172178E+1
-3.172178E+1
-3.095742E+1
-2.942869E+1
-2.942869E+1
-2.866433E+1
-2.942869E+1
-3.019305E+1
-3.019305E+1
-2.942869E+1
-2.789997E+1
-2.866433E+1
-2.942869E+1
-3.019305E+1
-2.866433E+1
-2.637124E+1
-2.560689E+1
-2.713561E+1
-3.172178E+1
-3.554359E+1
-3.630795E+1
-3.325050E+1
-2.942869E+1
-2.789997E+1
-2.866433E+1
-3.095742E+1
-3.248614E+1
-3.248614E+1
-2.789997E+1
-2.102071E+1
-1.949199E+1
-2.254944E+1
-2.713561E+1
-2.942869E+1
-2.866433E+1
-2.713561E+1
-2.637124E+1
-2.637124E+1
-2.789997E+1
-2.942869E+1
-3.095742E+1
-3.095742E+1
-3.172178E+1
-3.095742E+1
-2.789997E+1
-2.560689E+1
-2.560689E+1
-2.789997E+1
-2.942869E+1
-2.789997E+1
-2.407816E+1
-2.178508E+1
-2.331380E+1
-2.637124E+1
-2.789997E+1
-2.560689E+1
-2.407816E+1
-2.484252E+1
-2.484252E+1
-2.407816E+1
-2.254944E+1
-2.178508E+1
-2.178508E+1
-2.178508E+1
-2.102071E+1
-1.949199E+1
-2.025635E+1
-2.178508E+1
-2.331380E+1
-2.407816E+1
-2.407816E+1
-2.178508E+1
-2.025635E+1
-1.949199E+1
-2.102071E+1
-2.178508E+1
-2.025635E+1
-1.796327E+1
-1.796327E+1
-1.949199E+1
-1.949199E+1
-1.796327E+1
-1.796327E+1
-1.949199E+1
-2.254944E+1
-2.560689E+1
-2.713561E+1
-2.713561E+1
-2.484252E+1
-2.178508E+1
-2.254944E+1
-2.560689E+1
-2.866433E+1
-2.866433E+1
-2.637124E+1
-2.560689E+1
-2.484252E+1
-2.484252E+1
-2.331380E+1
-2.102071E+1
-1.872763E+1
-1.796327E+1
-1.796327E+1
-2.025635E+1
-2.178508E+1
-2.331380E+1
-2.254944E+1
-2.025635E+1
-1.796327E+1
-1.872763E+1
-1.949199E+1
-1.796327E+1
-1.567018E+1
-1.796327E+1
-2.331380E+1
-2.713561E+1
-2.637124E+1
-2.331380E+1
-2.178508E+1
-2.178508E+1
-2.178508E+1
-2.178508E+1
-2.025635E+1
-1.719890E+1
-1.490582E+1
-1.567018E+1
-1.872763E+1
-1.949199E+1
-1.949199E+1
-1.796327E+1
-1.796327E+1
-1.872763E+1
-2.025635E+1
-2.102071E+1
-2.178508E+1
-2.102071E+1
-2.025635E+1
-2.025635E+1
-2.102071E+1
-2.102071E+1
-2.025635E+1
-1.949199E+1
-1.872763E+1
-1.872763E+1
-1.872763E+1
-1.796327E+1
-1.796327E+1
-1.872763E+1
-1.949199E+1
-1.872763E+1
-1.796327E+1
-1.796327E+1
-1.796327E+1
-1.872763E+1
-1.796327E+1
-1.643454E+1
-1.719890E+1
-1.872763E+1
-1.949199E+1
-2.025635E+1
-1.949199E+1
-1.796327E+1
-1.796327E+1
-1.872763E+1
-1.872763E+1
-1.796327E+1
-1.719890E+1
-1.796327E+1
-1.949199E+1
-1.949199E+1
-1.796327E+1
-1.643454E+1
-1.567018E+1
-1.567018E+1
-1.643454E+1
-1.796327E+1
-1.796327E+1
-1.719890E+1
-1.719890E+1
-1.643454E+1
-1.567018E+1
-1.567018E+1
-1.719890E+1
-1.872763E+1
-2.025635E+1
-2.025635E+1
-2.025635E+1
-2.025635E+1
-2.025635E+1
-2.102071E+1
-2.102071E+1
-2.102071E+1
-2.025635E+1
-2.102071E+1
-2.102071E+1
-2.102071E+1
-1.949199E+1
-1.796327E+1
-1.872763E+1
-2.025635E+1
-2.025635E+1
-1.872763E+1
-1.796327E+1
-1.796327E+1
-1.949199E+1
-2.025635E+1
-2.025635E+1
-2.025635E+1
-1.949199E+1
-2.025635E+1
-2.025635E+1
-2.025635E+1
-2.025635E+1
-1.872763E+1
-1.872763E+1
-1.949199E+1
-2.025635E+1
-2.102071E+1
-2.102071E+1
-2.025635E+1
-2.025635E+1
-2.102071E+1
-2.025635E+1
-1.872763E+1
-1.872763E+1
-2.025635E+1
-2.178508E+1
-2.178508E+1
-2.178508E+1
-2.254944E+1
-2.178508E+1
-2.102071E+1
-1.949199E+1
-1.872763E+1
-1.949199E+1
-2.025635E+1
-2.102071E+1
-2.102071E+1
-2.178508E+1
-2.178508E+1
-2.178508E+1
-2.102071E+1
-2.102071E+1
-2.178508E+1
-2.178508E+1
-2.102071E+1
-2.025635E+1
-2.025635E+1
-2.178508E+1
-2.331380E+1
-2.331380E+1
-2.102071E+1
-1.949199E+1
-1.949199E+1
-2.025635E+1
-2.102071E+1
-2.178508E+1
-2.331380E+1
-2.407816E+1
-2.407816E+1
-2.254944E+1
-2.254944E+1
-2.254944E+1
-2.178508E+1
-2.102071E+1
-2.025635E+1
-1.949199E+1
-1.949199E+1
-2.025635E+1
-2.178508E+1
-2.254944E+1
-2.254944E+1
-2.254944E+1
-2.178508E+1
-2.178508E+1
-2.254944E+1
-2.484252E+1
-2.713561E+1
-2.637124E+1
-2.331380E+1
-2.102071E+1
-2.102071E+1
-2.178508E+1
-2.254944E+1
-2.254944E+1
-2.178508E+1
-2.102071E+1
-2.025635E+1
-2.102071E+1
-2.178508E+1
-2.178508E+1
-2.178508E+1
-2.178508E+1
-2.178508E+1
-2.102071E+1
-2.102071E+1
-2.178508E+1
-2.254944E+1
-2.254944E+1
-2.254944E+1
-2.102071E+1
-2.025635E+1
-2.102071E+1
-2.102071E+1
-2.102071E+1
-2.178508E+1
-2.178508E+1
-2.178508E+1
-2.102071E+1
-2.102071E+1
-2.025635E+1
-1.796327E+1
-1.719890E+1
-1.796327E+1
-1.949199E+1
-2.102071E+1
-2.178508E+1
-2.254944E+1
-2.254944E+1
-2.178508E+1
-1.949199E+1
-1.796327E+1
-1.949199E+1
-2.102071E+1
-2.254944E+1
-2.254944E+1
-2.178508E+1
-2.178508E+1
-2.178508E+1
-2.331380E+1
-2.484252E+1
-2.484252E+1
-2.331380E+1
-2.178508E+1
-2.102071E+1
-2.102071E+1
-2.178508E+1
-2.254944E+1
-2.254944E+1
-2.254944E+1
-2.102071E+1
-1.949199E+1
-1.872763E+1
-1.949199E+1
-2.178508E+1
-2.331380E+1
-2.254944E+1
-2.178508E+1
-2.178508E+1
-2.254944E+1
-2.178508E+1
-2.025635E+1
-1.949199E+1
-2.025635E+1
-2.102071E+1
-2.178508E+1
-2.254944E+1
-2.331380E+1
-2.331380E+1
-2.331380E+1
-2.254944E+1
-2.178508E+1
-2.102071E+1
-1.949199E+1
-1.872763E+1
-1.872763E+1
-2.102071E+1
-2.407816E+1
-2.637124E+1
-2.560689E+1
-2.331380E+1
-2.178508E+1
-2.178508E+1
-2.331380E+1
-2.331380E+1
-2.254944E+1
-2.178508E+1
-2.178508E+1
-2.178508E+1
-2.178508E+1
-2.178508E+1
-2.178508E+1
-2.254944E+1
-2.331380E+1
-2.407816E+1
-2.407816E+1
-2.331380E+1
-2.254944E+1
-2.254944E+1
-2.331380E+1
-2.331380E+1
-2.331380E+1
-2.331380E+1
-2.331380E+1
-2.407816E+1
-2.484252E+1
-2.407816E+1
-2.331380E+1
-2.331380E+1
-2.407816E+1
-2.560689E+1
-2.560689E+1
-2.484252E+1
-2.484252E+1
-2.560689E+1
-2.484252E+1
-2.407816E+1
-2.407816E+1
-2.560689E+1
-2.637124E+1
-2.560689E+1
-2.484252E+1
-2.484252E+1
-2.560689E+1
-2.637124E+1
-2.560689E+1
-2.407816E+1
-2.407816E+1
-2.560689E+1
-2.637124E+1
-2.637124E+1
-2.560689E+1
-2.560689E+1
-2.560689E+1
-2.560689E+1
-2.560689E+1
-2.637124E+1
-2.637124E+1
-2.560689E+1
-2.560689E+1
-2.484252E+1
-2.560689E+1
-2.637124E+1
-2.713561E+1
-2.789997E+1
-2.866433E+1
-2.866433E+1
-2.866433E+1
-2.713561E+1
-2.637124E+1
-2.637124E+1
-2.637124E+1
-2.637124E+1
-2.560689E+1
-2.637124E+1
-2.713561E+1
-2.713561E+1
-2.637124E+1
-2.560689E+1
-2.637124E+1
-2.713561E+1
-2.789997E+1
-2.789997E+1
-2.789997E+1
-2.789997E+1
-2.866433E+1
-2.866433E+1
-2.866433E+1
-2.866433E+1
-2.866433E+1
-2.866433E+1
-2.789997E+1
-2.713561E+1
-2.713561E+1
-2.789997E+1
-2.866433E+1
-2.942869E+1
-3.019305E+1
-3.019305E+1
-3.019305E+1
-3.095742E+1
-3.095742E+1
-2.942869E+1
-2.942869E+1
-2.942869E+1
-3.019305E+1
-3.019305E+1
-3.019305E+1
-3.019305E+1
-3.019305E+1
-3.019305E+1
-3.019305E+1
-2.789997E+1
-1.567018E+1
3.814162E-1
3.814162E-1
-2.178508E+1
-4.930210E+1
-6.076752E+1
-5.541699E+1
-4.395157E+1
-3.401486E+1
-2.789997E+1
-2.407816E+1
-2.178508E+1
-2.102071E+1
-2.254944E+1
-2.637124E+1
-3.019305E+1
-3.248614E+1
-3.248614E+1
-3.248614E+1
-3.248614E+1
-3.325050E+1
-3.401486E+1
-3.401486E+1
-3.248614E+1
-3.019305E+1
-2.866433E+1
-2.866433E+1
-2.866433E+1
-2.789997E+1
-2.789997E+1
-2.789997E+1
-2.866433E+1
-2.866433E+1
-2.942869E+1
-3.019305E+1
-3.095742E+1
-3.095742E+1
-3.019305E+1
-3.019305E+1
-3.172178E+1
-3.248614E+1
-3.248614E+1
-3.172178E+1
-3.172178E+1
-3.248614E+1
-3.707231E+1
-4.395157E+1
-4.700901E+1
-4.242284E+1
-3.325050E+1
-2.789997E+1
-2.866433E+1
-3.172178E+1
-3.401486E+1
-3.401486E+1
-3.325050E+1
-3.325050E+1
-3.401486E+1
-3.477923E+1
-3.477923E+1
-3.325050E+1
-3.172178E+1
-3.248614E+1
-3.477923E+1
-3.630795E+1
-3.630795E+1
-3.707231E+1
-3.630795E+1
-3.401486E+1
-3.172178E+1
-3.325050E+1
-3.554359E+1
-3.707231E+1
-3.630795E+1
-3.554359E+1
-3.554359E+1
-3.630795E+1
-3.630795E+1
-3.630795E+1
-3.630795E+1
-3.630795E+1
-3.630795E+1
-3.707231E+1
-3.783668E+1
-3.860103E+1
-3.936540E+1
-3.936540E+1
-3.860103E+1
-3.783668E+1
-3.783668E+1
-3.860103E+1
-3.860103E+1
-4.012976E+1
-4.012976E+1
-3.936540E+1
-3.860103E+1
-3.783668E+1
-3.707231E+1
-3.783668E+1
-4.012976E+1
-4.242284E+1
-4.242284E+1
-4.089412E+1
-3.936540E+1
-3.860103E+1
-4.012976E+1
-4.165848E+1
-4.165848E+1
-4.089412E+1
-4.012976E+1
-4.089412E+1
-4.089412E+1
-4.242284E+1
-4.471593E+1
-4.624465E+1
-4.624465E+1
-4.548029E+1
-4.624465E+1
-4.700901E+1
-4.700901E+1
-4.700901E+1
-4.700901E+1
-4.777337E+1
-4.853774E+1
-4.853774E+1
-4.777337E+1
-4.700901E+1
-4.700901E+1
-4.853774E+1
-5.083082E+1
-5.159519E+1
-5.006646E+1
-5.006646E+1
-5.083082E+1
-5.159519E+1
-5.159519E+1
-5.083082E+1
-5.006646E+1
-4.930210E+1
-5.006646E+1
-5.006646E+1
-5.159519E+1
-5.235954E+1
-5.235954E+1
-5.159519E+1
-5.159519E+1
-5.235954E+1
-5.388827E+1
-5.465263E+1
-5.388827E+1
-5.388827E+1
-5.388827E+1
-5.388827E+1
-5.388827E+1
-5.235954E+1
-5.235954E+1
-5.388827E+1
-5.465263E+1
-5.465263E+1
-5.388827E+1
-5.388827E+1
-5.235954E+1
-4.930210E+1
-4.777337E+1
-4.853774E+1
-5.235954E+1
-5.541699E+1
-5.694572E+1
-5.618136E+1
-5.541699E+1
-5.465263E+1
-5.388827E+1
-5.312391E+1
-5.312391E+1
-5.312391E+1
-5.235954E+1
-5.006646E+1
-5.006646E+1
-5.235954E+1
-5.694572E+1
-6.153189E+1
-6.306060E+1
-6.153189E+1
-5.694572E+1
-5.159519E+1
-4.471593E+1
-3.860103E+1
-3.860103E+1
-4.242284E+1
-4.700901E+1
-4.853774E+1
-4.853774E+1
-4.853774E+1
-5.006646E+1
-5.159519E+1
-5.235954E+1
-5.159519E+1
-5.159519E+1
-5.159519E+1
-5.006646E+1
-4.930210E+1
-4.930210E+1
-5.083082E+1
-5.159519E+1
-5.006646E+1
-4.853774E+1
-4.700901E+1
-4.624465E+1
-4.700901E+1
-4.853774E+1
-4.930210E+1
-4.777337E+1
-4.624465E+1
-4.624465E+1
-4.700901E+1
-4.777337E+1
-4.777337E+1
-4.777337E+1
-4.700901E+1
-4.700901E+1
-4.700901E+1
-4.777337E+1
-4.777337E+1
-4.853774E+1
-4.853774E+1
-4.777337E+1
-4.700901E+1
-4.624465E+1
-4.700901E+1
-4.777337E+1
-4.853774E+1
-4.853774E+1
-4.853774E+1
-4.777337E+1
-4.700901E+1
-4.700901E+1
-4.777337E+1
-4.853774E+1
-4.853774E+1
-4.700901E+1
-4.700901E+1
-4.777337E+1
-4.777337E+1
-4.548029E+1
-4.395157E+1
-4.318721E+1
-4.395157E+1
-4.395157E+1
-4.242284E+1
-4.242284E+1
-4.318721E+1
-4.395157E+1
-4.471593E+1
-4.471593E+1
-4.395157E+1
-4.318721E+1
-4.318721E+1
-4.242284E+1
-4.165848E+1
-4.089412E+1
-4.012976E+1
-4.089412E+1
-4.165848E+1
-4.165848E+1
-4.012976E+1
-3.860103E+1
-3.860103E+1
-3.936540E+1
-4.012976E+1
-4.012976E+1
-4.012976E+1
-4.012976E+1
-4.012976E+1
-4.012976E+1
-3.860103E+1
-3.860103E+1
-3.936540E+1
-3.936540E+1
-3.936540E+1
-3.936540E+1
-4.089412E+1
-4.165848E+1
-4.242284E+1
-4.242284E+1
-4.165848E+1
-4.089412E+1
-4.012976E+1
-4.089412E+1
-4.089412E+1
-4.012976E+1
-3.936540E+1
-3.860103E+1
-3.707231E+1
-3.630795E+1
-3.554359E+1
-3.630795E+1
-3.707231E+1
-3.630795E+1
-3.630795E+1
-3.630795E+1
-3.783668E+1
-3.936540E+1
-3.860103E+1
-3.860103E+1
-3.860103E+1
-3.936540E+1
-3.936540E+1
-3.860103E+1
-3.707231E+1
-3.707231E+1
-3.707231E+1
-3.630795E+1
-3.630795E+1
-3.630795E+1
-3.707231E+1
-3.630795E+1
-3.554359E+1
-3.477923E+1
-3.554359E+1
-3.630795E+1
-3.630795E+1
-3.707231E+1
-3.783668E+1
-3.783668E+1
-3.630795E+1
-3.554359E+1
-3.630795E+1
-3.707231E+1
-3.783668E+1
-3.707231E+1
-3.477923E+1
-3.248614E+1
-3.401486E+1
-3.630795E+1
-3.783668E+1
-3.707231E+1
-3.477923E+1
-3.325050E+1
-3.325050E+1
-3.325050E+1
-3.248614E+1
-3.172178E+1
-3.248614E+1
-3.325050E+1
-3.248614E+1
-3.095742E+1
-3.019305E+1
-3.095742E+1
-3.248614E+1
-3.325050E+1
-3.248614E+1
-3.095742E+1
-3.095742E+1
-3.172178E+1
-3.248614E+1
-3.248614E+1
-3.172178E+1
-3.095742E+1
-3.095742E+1
-3.095742E+1
-3.019305E+1
-2.942869E+1
-3.019305E+1
-3.019305E+1
-3.019305E+1
-2.866433E+1
-2.866433E+1
-3.019305E+1
-3.172178E+1
-3.248614E+1
-3.325050E+1
-3.325050E+1
-3.325050E+1
-3.248614E+1
-3.172178E+1
-3.019305E+1
-2.866433E+1
-2.866433E+1
-2.866433E+1
-2.866433E+1
-2.789997E+1
-2.713561E+1
-2.713561E+1
-2.713561E+1
-2.713561E+1
-2.637124E+1
-2.637124E+1
-2.713561E+1
-2.866433E+1
-2.866433E+1
-2.789997E+1
-2.713561E+1
-2.637124E+1
-2.560689E+1
-2.560689E+1
-2.637124E+1
-2.637124E+1
-2.560689E+1
-2.560689E+1
-2.637124E+1
-2.789997E+1
-2.866433E+1
-2.866433E+1
-2.866433E+1
-2.866433E+1
-2.789997E+1
-2.637124E+1
-2.484252E+1
-2.484252E+1
-2.484252E+1
-2.407816E+1
-2.254944E+1
-2.331380E+1
-2.560689E+1
-2.713561E+1
-2.637124E+1
-2.637124E+1
-2.713561E+1
-2.637124E+1
-2.407816E+1
-2.254944E+1
-2.331380E+1
-2.560689E+1
-2.560689E+1
-2.331380E+1
-2.178508E+1
-2.178508E+1
-2.254944E+1
-2.331380E+1
-2.254944E+1
-2.178508E+1
-2.178508E+1
-2.102071E+1
-2.254944E+1
-2.407816E+1
-2.484252E+1
-2.407816E+1
-2.331380E+1
-2.254944E+1
-2.254944E+1
-2.178508E+1
-2.102071E+1
-2.254944E+1
-2.407816E+1
-2.560689E+1
-2.484252E+1
-2.407816E+1
-2.178508E+1
-2.178508E+1
-2.254944E+1
-2.331380E+1
-2.331380E+1
-2.254944E+1
-2.331380E+1
-2.484252E+1
-2.560689E+1
-2.560689E+1
-2.407816E+1
-2.254944E+1
-2.254944E+1
-2.407816E+1
-2.560689E+1
-2.637124E+1
-2.637124E+1
-2.637124E+1
-2.637124E+1
-2.637124E+1
-2.637124E+1
-2.637124E+1
-2.484252E+1
-2.407816E+1
-2.254944E+1
-2.178508E+1
-2.178508E+1
-2.178508E+1
-2.102071E+1
-2.025635E+1
-1.949199E+1
-1.949199E+1
-1.949199E+1
-1.872763E+1
-1.872763E+1
-1.872763E+1
-1.949199E+1
-1.949199E+1
-1.872763E+1
-1.872763E+1
-2.025635E+1
-2.102071E+1
-2.025635E+1
-1.872763E+1
-1.796327E+1
-1.796327E+1
-1.872763E+1
-1.796327E+1
-1.643454E+1
-1.643454E+1
-1.796327E+1
-1.872763E+1
-1.796327E+1
-1.643454E+1
-1.567018E+1
-1.567018E+1
-1.719890E+1
-1.796327E+1
-1.872763E+1
-1.796327E+1
-1.796327E+1
-1.796327E+1
-1.796327E+1
-1.872763E+1
-1.872763E+1
-1.872763E+1
-1.949199E+1
-2.025635E+1
-1.949199E+1
-1.872763E+1
-1.949199E+1
-2.025635E+1
-2.025635E+1
-1.872763E+1
-1.796327E+1
-1.796327E+1
-1.872763E+1
-1.872763E+1
-1.872763E+1
-1.949199E+1
-2.025635E+1
-2.025635E+1
-1.949199E+1
-1.872763E+1
-1.949199E+1
-1.949199E+1
-2.025635E+1
-2.102071E+1
-2.102071E+1
-2.102071E+1
-2.102071E+1
-2.178508E+1
-2.178508E+1
-2.254944E+1
-2.254944E+1
-2.254944E+1
-2.178508E+1
-2.178508E+1
-2.178508E+1
-2.178508E+1
-2.102071E+1
-1.949199E+1
-1.719890E+1
-1.567018E+1
-1.567018E+1
-1.643454E+1
-1.796327E+1
-2.025635E+1
-2.254944E+1
-2.484252E+1
-2.637124E+1
-2.713561E+1
-2.713561E+1
-2.713561E+1
-2.713561E+1
-2.713561E+1
-2.560689E+1
-2.407816E+1
-2.407816E+1
-2.484252E+1
-2.484252E+1
-2.331380E+1
-2.254944E+1
-2.254944E+1
-2.407816E+1
-2.484252E+1
-2.560689E+1
-2.484252E+1
-2.484252E+1
-2.560689E+1
-2.713561E+1
-2.484252E+1
-2.102071E+1
-2.102071E+1
-2.484252E+1
-2.789997E+1
-2.866433E+1
-2.789997E+1
-2.713561E+1
-2.637124E+1
-2.560689E+1
-2.560689E+1
-2.560689E+1
-2.637124E+1
-2.637124E+1
-2.484252E+1
-2.407816E+1
-2.331380E+1
-2.407816E+1
-2.637124E+1
-2.789997E+1
-2.789997E+1
-2.637124E+1
-2.407816E+1
-2.254944E+1
-2.484252E+1
-2.789997E+1
-3.019305E+1
-2.942869E+1
-2.866433E+1
-2.789997E+1
-2.713561E+1
-2.713561E+1
-2.713561E+1
-2.713561E+1
-2.789997E+1
-2.789997E+1
-2.866433E+1
-2.789997E+1
-2.637124E+1
-2.637124E+1
-2.713561E+1
-2.789997E+1
-2.789997E+1
-2.713561E+1
-2.789997E+1
-2.866433E+1
-2.942869E+1
-2.942869E+1
-3.019305E+1
-3.095742E+1
-3.019305E+1
-2.866433E+1
-2.789997E+1
-2.789997E+1
-2.789997E+1
-2.866433E+1
-2.942869E+1
-2.942869E+1
-2.789997E+1
-2.789997E+1
-2.789997E+1
-2.789997E+1
-2.789997E+1
-2.789997E+1
-2.789997E+1
-2.866433E+1
-2.866433E+1
-2.866433E+1
-2.866433E+1
-2.866433E+1
-2.866433E+1
-2.789997E+1
-2.789997E+1
-2.866433E+1
-2.942869E+1
-2.866433E+1
-2.866433E+1
-2.789997E+1
-2.789997E+1
-2.866433E+1
-2.942869E+1
-2.942869E+1
-2.866433E+1
-2.866433E+1
-2.789997E+1
-2.789997E+1
-2.866433E+1
-2.866433E+1
-2.866433E+1
-2.866433E+1
-3.019305E+1
-3.095742E+1
-3.172178E+1
-3.019305E+1
-2.942869E+1
-2.942869E+1
-3.019305E+1
-3.019305E+1
-3.019305E+1
-2.866433E+1
-2.789997E+1
-2.789997E+1
-2.942869E+1
-3.095742E+1
-3.172178E+1
-3.095742E+1
-3.019305E+1
-2.942869E+1
-2.942869E+1
-2.942869E+1
-3.019305E+1
-3.019305E+1
-3.019305E+1
-2.866433E+1
-2.866433E+1
-3.019305E+1
-3.172178E+1
-3.095742E+1
-3.019305E+1
-3.019305E+1
-3.019305E+1
-3.095742E+1
-3.095742E+1
-3.095742E+1
-3.019305E+1
-3.019305E+1
-3.019305E+1
-3.019305E+1
-3.095742E+1
-3.095742E+1
-3.095742E+1
-3.172178E+1
-3.248614E+1
-3.248614E+1
-3.172178E+1
-3.095742E+1
-3.095742E+1
-3.172178E+1
-3.325050E+1
-3.477923E+1
-3.401486E+1
-3.172178E+1
-2.789997E+1
-2.713561E+1
-2.866433E+1
-3.019305E+1
-3.172178E+1
-3.325050E+1
-3.401486E+1
-3.477923E+1
-3.707231E+1
-3.783668E+1
-3.783668E+1
-3.630795E+1
-3.477923E+1
-3.401486E+1
-3.401486E+1
-3.477923E+1
-3.401486E+1
-3.248614E+1
-3.248614E+1
-3.325050E+1
-3.630795E+1
-3.860103E+1
-3.860103E+1
-3.707231E+1
-3.477923E+1
-3.401486E+1
-3.477923E+1
-3.630795E+1
-3.554359E+1
-3.477923E+1
-3.401486E+1
-3.325050E+1
-3.248614E+1
-3.248614E+1
-3.248614E+1
-3.401486E+1
-3.477923E+1
-3.477923E+1
-3.477923E+1
-3.554359E+1
-3.630795E+1
-3.630795E+1
-3.554359E+1
-3.477923E+1
-3.554359E+1
-3.630795E+1
-3.554359E+1
-3.477923E+1
-3.477923E+1
-3.630795E+1
-3.707231E+1
-3.630795E+1
-3.630795E+1
-3.707231E+1
-3.707231E+1
-3.630795E+1
-3.554359E+1
-3.554359E+1
-3.630795E+1
-3.630795E+1
-3.707231E+1
-3.707231E+1
-3.707231E+1
-3.707231E+1
-3.630795E+1
-3.477923E+1
-3.630795E+1
-4.012976E+1
-4.318721E+1
-4.318721E+1
-4.012976E+1
-3.783668E+1
-3.783668E+1
-3.936540E+1
-3.936540E+1
-3.860103E+1
-3.783668E+1
-3.860103E+1
-3.860103E+1
-3.936540E+1
-3.936540E+1
-3.860103E+1
-3.783668E+1
-3.707231E+1
-3.554359E+1
-3.554359E+1
-3.554359E+1
-3.630795E+1
-3.707231E+1
-3.783668E+1
-3.783668E+1
-3.783668E+1
-3.783668E+1
-3.783668E+1
-3.707231E+1
-3.707231E+1
-3.707231E+1
-3.707231E+1
-3.707231E+1
-3.783668E+1
-3.860103E+1
-3.936540E+1
-4.012976E+1
-3.936540E+1
-3.783668E+1
-3.630795E+1
-3.630795E+1
-3.707231E+1
-3.783668E+1
-3.783668E+1
-3.707231E+1
-3.630795E+1
-3.630795E+1
-3.630795E+1
-3.783668E+1
-3.783668E+1
-3.783668E+1
-3.707231E+1
-3.783668E+1
-3.783668E+1
-3.860103E+1
-3.783668E+1
-3.707231E+1
-3.630795E+1
-3.630795E+1
-3.707231E+1
-3.707231E+1
-3.630795E+1
-3.630795E+1
-3.630795E+1
-3.783668E+1
-3.860103E+1
-3.707231E+1
-3.554359E+1
-3.554359E+1
-3.554359E+1
-3.630795E+1
-3.477923E+1
-3.325050E+1
-3.172178E+1
-3.172178E+1
-3.477923E+1
-3.707231E+1
-3.860103E+1
-3.630795E+1
-3.248614E+1
-3.248614E+1
-3.707231E+1
-4.012976E+1
-4.012976E+1
-3.783668E+1
-3.707231E+1
-3.707231E+1
-3.554359E+1
-3.248614E+1
-3.172178E+1
-3.248614E+1
-3.401486E+1
-3.477923E+1
-3.477923E+1
-3.477923E+1
-3.477923E+1
-3.401486E+1
-3.325050E+1
-3.401486E+1
-3.554359E+1
-3.554359E+1
-3.554359E+1
-3.554359E+1
-3.477923E+1
-3.477923E+1
-3.554359E+1
-3.860103E+1
-4.089412E+1
-3.936540E+1
-3.554359E+1
-3.325050E+1
-3.401486E+1
-3.630795E+1
-3.707231E+1
-3.554359E+1
-3.325050E+1
-3.172178E+1
-3.172178E+1
-3.248614E+1
-3.248614E+1
-3.248614E+1
-3.248614E+1
-3.325050E+1
-3.401486E+1
-3.477923E+1
-3.401486E+1
-3.325050E+1
-3.325050E+1
-3.401486E+1
-3.401486E+1
-3.401486E+1
-3.325050E+1
-3.248614E+1
-3.248614E+1
-3.172178E+1
-3.095742E+1
-3.095742E+1
-3.095742E+1
-3.095742E+1
-3.095742E+1
-3.172178E+1
-3.095742E+1
-3.019305E+1
-2.942869E+1
-3.019305E+1
-3.019305E+1
-3.019305E+1
-2.942869E+1
-2.942869E+1
-2.942869E+1
-3.019305E+1
-3.095742E+1
-3.095742E+1
-3.019305E+1
-3.019305E+1
-3.095742E+1
-3.019305E+1
-2.942869E+1
-2.942869E+1
-2.942869E+1
-2.942869E+1
-2.866433E+1
-2.866433E+1
-2.942869E+1
-2.942869E+1
-2.942869E+1
-2.789997E+1
-2.713561E+1
-2.713561E+1
-2.789997E+1
-2.713561E+1
-2.713561E+1
-2.713561E+1
-2.789997E+1
-2.866433E+1
-2.866433E+1
-2.789997E+1
-2.560689E+1
-2.407816E+1
-2.484252E+1
-2.713561E+1
-2.866433E+1
-2.789997E+1
-2.713561E+1
-2.637124E+1
-2.713561E+1
-2.789997E+1
-2.789997E+1
-2.637124E+1
-2.560689E+1
-2.713561E+1
-2.789997E+1
-2.789997E+1
-2.560689E+1
-2.331380E+1
-2.331380E+1
-2.942869E+1
-3.707231E+1
-3.860103E+1
-3.248614E+1
-2.484252E+1
-2.254944E+1
-2.407816E+1
-2.637124E+1
-2.789997E+1
-2.560689E+1
-2.254944E+1
-2.331380E+1
-2.637124E+1
-2.713561E+1
-2.560689E+1
-2.484252E+1
-2.484252E+1
-2.560689E+1
-2.484252E+1
-2.331380E+1
-2.178508E+1
-2.254944E+1
-2.407816E+1
-2.484252E+1
-2.407816E+1
-2.178508E+1
-2.178508E+1
-2.254944E+1
-2.484252E+1
-2.484252E+1
-2.331380E+1
-2.254944E+1
-2.254944E+1
-2.331380E+1
-2.254944E+1
-2.254944E+1
-2.178508E+1
-2.102071E+1
-2.102071E+1
-2.178508E+1
-2.331380E+1
-2.407816E+1
-2.331380E+1
-2.178508E+1
-1.796327E+1
-1.490582E+1
-1.719890E+1
-2.025635E+1
-2.178508E+1
-2.102071E+1
-2.102071E+1
-2.025635E+1
-2.102071E+1
-2.102071E+1
-2.025635E+1
-1.949199E+1
-1.949199E+1
-1.949199E+1
-2.025635E+1
-2.025635E+1
-1.949199E+1
-1.949199E+1
-1.949199E+1
-2.025635E+1
-2.102071E+1
-2.102071E+1
-2.102071E+1
-2.102071E+1
-2.178508E+1
-2.102071E+1
-1.949199E+1
-1.872763E+1
-1.796327E+1
-1.872763E+1
-1.949199E+1
-2.102071E+1
-2.178508E+1
-2.025635E+1
-1.872763E+1
-1.949199E+1
-2.102071E+1
-2.254944E+1
-2.178508E+1
-2.025635E+1
-2.025635E+1
-2.025635E+1
-1.949199E+1
-1.872763E+1
-1.872763E+1
-1.949199E+1
-2.254944E+1
-2.560689E+1
-2.560689E+1
-2.407816E+1
-2.331380E+1
-2.331380E+1
-2.254944E+1
-2.178508E+1
-2.102071E+1
-2.025635E+1
-1.949199E+1
-1.949199E+1
-1.949199E+1
-1.872763E+1
-1.872763E+1
-1.872763E+1
-2.025635E+1
-2.178508E+1
-2.254944E+1
-2.254944E+1
-2.178508E+1
-2.102071E+1
-2.102071E+1
-2.025635E+1
-1.949199E+1
-1.949199E+1
-2.102071E+1
-2.178508E+1
-2.178508E+1
-2.178508E+1
-2.102071E+1
-2.178508E+1
-2.178508E+1
-2.254944E+1
-2.102071E+1
-2.025635E+1
-1.949199E+1
-1.949199E+1
-1.796327E+1
-1.643454E+1
-1.719890E+1
-1.872763E+1
-1.949199E+1
-1.949199E+1
-1.872763E+1
-1.949199E+1
-1.949199E+1
-1.949199E+1
-1.949199E+1
-1.949199E+1
-1.949199E+1
-1.872763E+1
-1.872763E+1
-1.949199E+1
-1.949199E+1
-1.949199E+1
-1.949199E+1
-1.949199E+1
-1.949199E+1
-1.949199E+1
-1.949199E+1
-1.949199E+1
-1.949199E+1
-1.949199E+1
-1.949199E+1
-2.025635E+1
-2.025635E+1
-2.102071E+1
-2.025635E+1
-1.949199E+1
-1.949199E+1
-2.025635E+1
-2.102071E+1
-2.025635E+1
-1.872763E+1
-1.796327E+1
-1.872763E+1
-1.949199E+1
-2.025635E+1
-2.025635E+1
-2.102071E+1
-2.178508E+1
-2.254944E+1
-2.102071E+1
-2.025635E+1
-2.025635E+1
-2.102071E+1
-2.102071E+1
-2.102071E+1
-1.949199E+1
-1.949199E+1
-2.025635E+1
-2.102071E+1
-2.102071E+1
-2.025635E+1
-1.949199E+1
-2.025635E+1
-2.102071E+1
-2.178508E+1
-2.102071E+1
-2.102071E+1
-2.331380E+1
-2.637124E+1
-2.560689E+1
-2.254944E+1
-1.949199E+1
-1.949199E+1
-2.102071E+1
-2.178508E+1
-2.178508E+1
-2.102071E+1
-2.178508E+1
-2.178508E+1
-2.254944E+1
-2.178508E+1
-2.102071E+1
-1.949199E+1
-2.025635E+1
-2.178508E+1
-2.254944E+1
-2.254944E+1
-2.254944E+1
-2.254944E+1
-2.331380E+1
-2.331380E+1
-2.331380E+1
-2.407816E+1
-2.637124E+1
-2.789997E+1
-2.713561E+1
-2.407816E+1
-2.178508E+1
-2.102071E+1
-2.102071E+1
-2.254944E+1
-2.407816E+1
-2.484252E+1
-2.484252E+1
-2.407816E+1
-2.331380E+1
-2.407816E+1
-2.484252E+1
-2.484252E+1
-2.254944E+1
-2.178508E+1
-2.178508E+1
-2.254944E+1
-2.331380E+1
-2.331380E+1
-2.407816E+1
-2.407816E+1
-2.407816E+1
-2.484252E+1
-2.637124E+1
-2.637124E+1
-2.484252E+1
-2.254944E+1
-2.178508E+1
-2.254944E+1
-2.331380E+1
-2.331380E+1
-2.331380E+1
-2.407816E+1
-2.331380E+1
-2.178508E+1
-2.178508E+1
-2.407816E+1
-2.560689E+1
-2.560689E+1
-2.484252E+1
-2.560689E+1
-2.560689E+1
-2.407816E+1
-2.254944E+1
-2.178508E+1
-2.178508E+1
-2.254944E+1
-2.331380E+1
-2.331380E+1
-2.331380E+1
-2.254944E+1
-2.102071E+1
-2.102071E+1
-2.102071E+1
-2.178508E+1
-2.102071E+1
-2.025635E+1
-2.025635E+1
-2.178508E+1
-2.254944E+1
-2.331380E+1
-2.254944E+1
-2.178508E+1
-2.178508E+1
-2.254944E+1
-2.178508E+1
-2.102071E+1
-2.025635E+1
-2.102071E+1
-2.178508E+1
-2.178508E+1
-2.102071E+1
-2.102071E+1
-2.102071E+1
-2.178508E+1
-2.254944E+1
-2.331380E+1
-2.331380E+1
-2.254944E+1
-2.254944E+1
-2.331380E+1
-2.331380E+1
-2.178508E+1
-2.025635E+1
-2.025635E+1
-2.178508E+1
-2.331380E+1
-2.331380E+1
-2.331380E+1
-2.254944E+1
-2.331380E+1
-2.331380E+1
-2.331380E+1
-2.254944E+1
-2.254944E+1
-2.254944E+1
-2.254944E+1
-2.254944E+1
-2.254944E+1
-2.407816E+1
-2.407816E+1
-2.254944E+1
-2.102071E+1
-2.102071E+1
-2.178508E+1
-2.254944E+1
-2.254944E+1
-2.102071E+1
-2.025635E+1
-2.102071E+1
-2.178508E+1
-2.178508E+1
-2.178508E+1
-2.102071E+1
-2.102071E+1
-2.102071E+1
-2.102071E+1
-2.025635E+1
-2.102071E+1
-2.178508E+1
-2.254944E+1
-2.331380E+1
-2.178508E+1
-2.102071E+1
-2.025635E+1
-2.025635E+1
-2.025635E+1
-2.025635E+1
-2.025635E+1
-2.102071E+1
-2.254944E+1
-2.407816E+1
-2.331380E+1
-2.254944E+1
-2.254944E+1
-2.254944E+1
-2.178508E+1
-2.025635E+1
-2.025635E+1
-2.102071E+1
-2.178508E+1
-2.254944E+1
-2.331380E+1
-2.331380E+1
-2.254944E+1
-2.178508E+1
-2.102071E+1
-2.178508E+1
-2.254944E+1
-2.331380E+1
-2.254944E+1
-2.254944E+1
-2.254944E+1
-2.102071E+1
-2.025635E+1
-2.102071E+1
-2.254944E+1
-2.407816E+1
-2.331380E+1
-2.178508E+1
-1.949199E+1
-1.872763E+1
-2.025635E+1
-2.178508E+1
-2.254944E+1
-2.102071E+1
-1.949199E+1
-1.949199E+1
-2.102071E+1
-2.331380E+1
-2.331380E+1
-2.178508E+1
-2.102071E+1
-2.102071E+1
-2.254944E+1
-2.331380E+1
-2.331380E+1
-2.331380E+1
-2.331380E+1
-2.254944E+1
-2.178508E+1
-2.102071E+1
-2.254944E+1
-2.331380E+1
-2.331380E+1
-2.178508E+1
-2.102071E+1
-2.102071E+1
-2.102071E+1
-2.102071E+1
-2.102071E+1
-2.102071E+1
-2.178508E+1
-2.254944E+1
-2.331380E+1
-2.331380E+1
-2.178508E+1
-2.025635E+1
-2.025635E+1
-2.025635E+1
-2.025635E+1
-2.025635E+1
-2.102071E+1
-2.254944E+1
-2.407816E+1
-2.331380E+1
-2.254944E+1
-2.102071E+1
-1.949199E+1
-1.719890E+1
-1.796327E+1
-2.025635E+1
-2.254944E+1
-2.331380E+1
-2.254944E+1
-2.178508E+1
-2.178508E+1
-2.178508E+1
-2.178508E+1
-2.178508E+1
-2.254944E+1
-2.331380E+1
-2.254944E+1
-2.254944E+1
-2.178508E+1
-2.102071E+1
-2.178508E+1
-2.254944E+1
-2.254944E+1
-2.178508E+1
-1.949199E+1
-1.872763E+1
-1.949199E+1
-2.102071E+1
-2.178508E+1
-2.178508E+1
-2.102071E+1
-2.025635E+1
-2.102071E+1
-2.254944E+1
-2.331380E+1
-2.254944E+1
-2.178508E+1
-2.178508E+1
-2.178508E+1
-2.178508E+1
-2.178508E+1
-2.178508E+1
-2.178508E+1
-2.254944E+1
-2.254944E+1
-2.178508E+1
-2.102071E+1
-2.102071E+1
-2.102071E+1
-2.102071E+1
-2.102071E+1
-2.025635E+1
-2.025635E+1
-2.102071E+1
-2.102071E+1
-2.025635E+1
-1.949199E+1
-1.949199E+1
-1.949199E+1
-2.025635E+1
-2.102071E+1
-2.025635E+1
-1.949199E+1
-2.025635E+1
-2.102071E+1
-2.102071E+1
-2.025635E+1
-2.025635E+1
-2.102071E+1
-2.254944E+1
-2.254944E+1
-2.254944E+1
-2.178508E+1
-2.254944E+1
-2.254944E+1
-2.254944E+1
-2.178508E+1
-2.178508E+1
-2.178508E+1
-2.178508E+1
-2.178508E+1
-2.178508E+1
-2.178508E+1
-2.102071E+1
-2.178508E+1
-2.331380E+1
-2.407816E+1
-2.331380E+1
-2.254944E+1
-2.025635E+1
-1.949199E+1
-1.949199E+1
-2.178508E+1
-2.331380E+1
-2.331380E+1
-2.254944E+1
-2.178508E+1
-2.178508E+1
-2.254944E+1
-2.331380E+1
-2.331380E+1
-2.178508E+1
-2.102071E+1
-2.102071E+1
-2.178508E+1
-2.102071E+1
-2.025635E+1
-2.025635E+1
-2.025635E+1
-2.025635E+1
-2.025635E+1
-1.949199E+1
-2.025635E+1
-2.102071E+1
-2.025635E+1
-2.025635E+1
-2.102071E+1
-2.102071E+1
-2.102071E+1
-2.102071E+1
-2.178508E+1
-2.178508E+1
-2.025635E+1
-1.872763E+1
-1.949199E+1
-2.102071E+1
-2.178508E+1
-2.102071E+1
-2.102071E+1
-2.178508E+1
-2.254944E+1
-2.331380E+1
-2.254944E+1
-2.178508E+1
-2.178508E+1
-2.178508E+1
-2.178508E+1
-2.102071E+1
-2.102071E+1
-2.178508E+1
-2.254944E+1
-2.254944E+1
-2.178508E+1
-2.178508E+1
-2.102071E+1
-2.178508E+1
-2.178508E+1
-2.254944E+1
-2.102071E+1
-2.025635E+1
-1.949199E+1
-1.949199E+1
-2.025635E+1
-2.025635E+1
-2.025635E+1
-2.025635E+1
-2.025635E+1
-2.025635E+1
-2.102071E+1
-2.102071E+1
-2.025635E+1
-1.949199E+1
-1.949199E+1
-2.025635E+1
-2.178508E+1
-2.254944E+1
-2.254944E+1
-2.178508E+1
-2.102071E+1
-2.102071E+1
-2.102071E+1
-2.102071E+1
-2.102071E+1
-2.025635E+1
-2.025635E+1
-2.102071E+1
-2.178508E+1
-2.178508E+1
-2.178508E+1
-2.025635E+1
-1.872763E+1
-1.872763E+1
-2.102071E+1
-2.254944E+1
-2.178508E+1
-2.025635E+1
-1.949199E+1
-2.102071E+1
-2.254944E+1
-2.407816E+1
-2.407816E+1
-2.331380E+1
-2.331380E+1
-2.331380E+1
-2.254944E+1
-2.178508E+1
-2.178508E+1
-2.254944E+1
-2.254944E+1
-2.178508E+1
-2.102071E+1
-2.102071E+1
-2.178508E+1
-2.254944E+1
-2.102071E+1
-2.102071E+1
-2.178508E+1
-2.178508E+1
-2.178508E+1
-2.102071E+1
-2.102071E+1
-2.102071E+1
-2.102071E+1
-2.102071E+1
-2.102071E+1
-2.254944E+1
-2.331380E+1
-2.331380E+1
-2.254944E+1
-2.178508E+1
-2.254944E+1
-2.254944E+1
-2.178508E+1
-2.102071E+1
-2.102071E+1
-2.178508E+1
-2.178508E+1
-2.102071E+1
-2.102071E+1
-2.178508E+1
-2.254944E+1
-2.331380E+1
-2.178508E+1
-2.025635E+1
-1.949199E+1
-2.025635E+1
-2.178508E+1
-2.254944E+1
-2.254944E+1
-2.178508E+1
-2.102071E+1
-2.025635E+1
-2.102071E+1
-2.102071E+1
-2.178508E+1
-2.178508E+1
-2.254944E+1
-2.178508E+1
-2.025635E+1
-1.949199E+1
-2.025635E+1
-2.102071E+1
-2.102071E+1
-2.178508E+1
-2.254944E+1
-2.254944E+1
-2.178508E+1
-2.178508E+1
-2.178508E+1
-2.254944E+1
-2.254944E+1
-2.254944E+1
-2.178508E+1
-2.178508E+1
-2.178508E+1
-2.178508E+1
-2.178508E+1
-2.331380E+1
-2.484252E+1
-2.484252E+1
-2.254944E+1
-1.872763E+1
-1.567018E+1
-1.567018E+1
-1.872763E+1
-2.331380E+1
-2.637124E+1
-2.637124E+1
-2.484252E+1
-2.407816E+1
-2.560689E+1
-2.560689E+1
-2.484252E+1
-2.331380E+1
-2.254944E+1
-2.254944E+1
-2.331380E+1
-2.254944E+1
-2.178508E+1
-2.331380E+1
-2.331380E+1
-2.254944E+1
-2.102071E+1
-2.102071E+1
-2.254944E+1
-2.254944E+1
-2.102071E+1
-1.949199E+1
-2.025635E+1
-2.178508E+1
-2.254944E+1
-2.254944E+1
-2.254944E+1
-2.178508E+1
-2.102071E+1
-2.102071E+1
-2.102071E+1
-2.025635E+1
-1.949199E+1
-2.025635E+1
-2.102071E+1
-2.178508E+1
-2.178508E+1
-2.102071E+1
-2.025635E+1
-2.025635E+1
-2.025635E+1
-2.102071E+1
-2.102071E+1
-2.178508E+1
-2.178508E+1
-2.178508E+1
-2.178508E+1
-2.025635E+1
-1.949199E+1
-2.025635E+1
-2.178508E+1
-2.254944E+1
-2.178508E+1
-2.102071E+1
-2.025635E+1
-2.025635E+1
-2.102071E+1
-2.178508E+1
-2.254944E+1
-2.254944E+1
-2.331380E+1
-2.254944E+1
-2.102071E+1
-2.102071E+1
-2.254944E+1
-2.331380E+1
-2.254944E+1
-2.102071E+1
-2.025635E+1
-2.025635E+1
-2.102071E+1
-2.178508E+1
-2.178508E+1
-2.178508E+1
-2.254944E+1
-2.178508E+1
-2.025635E+1
-2.025635E+1
-1.949199E+1
-1.949199E+1
-1.872763E+1
-1.872763E+1
-2.025635E+1
-2.102071E+1
-2.102071E+1
-2.025635E+1
-2.025635E+1
-2.102071E+1
-2.178508E+1
-2.254944E+1
-2.254944E+1
-2.178508E+1
-2.102071E+1
-2.025635E+1
-2.178508E+1
-2.178508E+1
-2.102071E+1
-2.025635E+1
-1.949199E+1
-2.025635E+1
-2.102071E+1
-2.025635E+1
-2.025635E+1
-2.025635E+1
-2.178508E+1
-2.254944E+1
-2.254944E+1
-2.178508E+1
-2.025635E+1
-2.025635E+1
-2.025635E+1
-2.178508E+1
-2.254944E+1
-2.254944E+1
-2.178508E+1
-2.178508E+1
-2.178508E+1
-2.407816E+1
-2.637124E+1
-2.484252E+1
-2.025635E+1
-1.643454E+1
-1.796327E+1
-2.102071E+1
-2.102071E+1
-1.872763E+1
-1.949199E+1
-2.102071E+1
-2.254944E+1
-2.254944E+1
-2.254944E+1
-2.254944E+1
-2.178508E+1
-2.178508E+1
-2.178508E+1
-2.254944E+1
-2.254944E+1
-2.102071E+1
-2.025635E+1
-2.025635E+1
-2.178508E+1
-2.178508E+1
-2.102071E+1
-2.025635E+1
-1.949199E+1
-2.025635E+1
-2.025635E+1
-2.025635E+1
-2.025635E+1
-2.102071E+1
-2.178508E+1
-2.254944E+1
-2.331380E+1
-2.254944E+1
-2.102071E+1
-2.025635E+1
-2.102071E+1
-2.254944E+1
-2.102071E+1
-1.872763E+1
-1.719890E+1
-1.872763E+1
-2.178508E+1
-2.254944E+1
-2.178508E+1
-2.025635E+1
-1.949199E+1
-1.872763E+1
-1.949199E+1
-1.949199E+1
-1.949199E+1
-1.949199E+1
-1.949199E+1
-2.102071E+1
-2.178508E+1
-2.178508E+1
-2.178508E+1
-2.178508E+1
-2.331380E+1
-2.331380E+1
-2.102071E+1
-2.025635E+1
-2.102071E+1
-2.102071E+1
-2.178508E+1
-2.178508E+1
-2.102071E+1
-2.102071E+1
-2.102071E+1
-2.025635E+1
-2.025635E+1
-2.025635E+1
-2.025635E+1
-2.102071E+1
-2.102071E+1
-2.102071E+1
-2.254944E+1
-2.331380E+1
-2.331380E+1
-2.178508E+1
-2.102071E+1
-2.102071E+1
-2.102071E+1
-2.178508E+1
-2.178508E+1
-2.102071E+1
-2.102071E+1
-2.025635E+1
-2.102071E+1
-2.102071E+1
-2.178508E+1
-2.102071E+1
-2.102071E+1
-2.102071E+1
-2.102071E+1
-2.102071E+1
-2.102071E+1
-2.025635E+1
-2.025635E+1
-2.102071E+1
-2.178508E+1
-2.178508E+1
-2.178508E+1
-2.178508E+1
-2.178508E+1
-2.102071E+1
-2.025635E+1
-2.025635E+1
-2.254944E+1
-2.407816E+1
-2.407816E+1
-2.331380E+1
-2.254944E+1
-2.102071E+1
-2.025635E+1
-2.025635E+1
-2.102071E+1
-2.178508E+1
-2.178508E+1
-2.102071E+1
-2.025635E+1
-1.949199E+1
-1.949199E+1
-2.102071E+1
-2.102071E+1
-2.102071E+1
-2.025635E+1
-2.025635E+1
-2.102071E+1
-2.178508E+1
-2.178508E+1
-2.025635E+1
-1.949199E+1
-2.025635E+1
-2.178508E+1
-2.102071E+1
-1.949199E+1
-1.872763E+1
-1.796327E+1
-1.872763E+1
-1.949199E+1
-2.025635E+1
-1.949199E+1
-1.872763E+1
-1.872763E+1
-1.949199E+1
-1.949199E+1
-2.025635E+1
-2.025635E+1
-2.025635E+1
-1.949199E+1
-2.025635E+1
-2.025635E+1
-2.102071E+1
-2.102071E+1
-2.102071E+1
-2.102071E+1
-2.025635E+1
-2.025635E+1
-2.102071E+1
-2.025635E+1
-1.949199E+1
-1.949199E+1
-2.025635E+1
-2.102071E+1
-2.102071E+1
-1.949199E+1
-1.872763E+1
-1.949199E+1
-1.949199E+1
-2.025635E+1
-2.025635E+1
-2.025635E+1
-2.025635E+1
-1.949199E+1
-1.949199E+1
-1.949199E+1
-2.025635E+1
-2.025635E+1
-1.949199E+1
-1.949199E+1
-1.872763E+1
-1.872763E+1
-1.872763E+1
-1.949199E+1
-1.949199E+1
-1.949199E+1
-1.949199E+1
-2.025635E+1
-2.025635E+1
-2.102071E+1
-2.025635E+1
-2.025635E+1
-2.025635E+1
-2.178508E+1
-2.254944E+1
-2.178508E+1
-1.949199E+1
-1.796327E+1
-1.796327E+1
-1.949199E+1
-2.102071E+1
-2.102071E+1
-2.025635E+1
-1.949199E+1
-1.949199E+1
-2.025635E+1
-2.025635E+1
-2.025635E+1
-2.025635E+1
-2.102071E+1
-2.102071E+1
-2.025635E+1
-2.025635E+1
-2.102071E+1
-2.178508E+1
-2.178508E+1
-2.102071E+1
-1.949199E+1
-1.872763E+1
-1.872763E+1
-1.949199E+1
-2.025635E+1
-2.025635E+1
-1.949199E+1
-2.025635E+1
-2.178508E+1
-2.178508E+1
-2.025635E+1
-1.949199E+1
-1.949199E+1
-2.102071E+1
-2.178508E+1
-2.178508E+1
-2.102071E+1
-2.102071E+1
-2.102071E+1
-2.102071E+1
-2.102071E+1
-2.102071E+1
-2.102071E+1
-2.102071E+1
-2.178508E+1
-2.254944E+1
-2.178508E+1
-2.102071E+1
-2.102071E+1
-2.102071E+1
-2.102071E+1
-2.178508E+1
-2.178508E+1
-2.102071E+1
-2.025635E+1
-2.025635E+1
-2.102071E+1
-2.178508E+1
-2.254944E+1
-2.331380E+1
-2.331380E+1
-2.254944E+1
-2.178508E+1
-2.178508E+1
-2.178508E+1
-2.254944E+1
-2.254944E+1
-2.102071E+1
-2.025635E+1
-2.102071E+1
-2.178508E+1
-2.331380E+1
-2.254944E+1
-2.178508E+1
-2.102071E+1
-2.102071E+1
-2.178508E+1
-2.178508E+1
-2.102071E+1
-2.102071E+1
-2.102071E+1
-2.178508E+1
-2.178508E+1
-2.178508E+1
-2.178508E+1
-2.178508E+1
-2.178508E+1
-2.178508E+1
-2.102071E+1
-2.102071E+1
-2.102071E+1
-2.102071E+1
-2.102071E+1
-2.025635E+1
-2.102071E+1
-2.178508E+1
-2.178508E+1
-2.025635E+1
-2.025635E+1
-2.025635E+1
-2.102071E+1
-2.025635E+1
-2.025635E+1
-2.025635E+1
-2.102071E+1
-2.254944E+1
-2.254944E+1
-2.102071E+1
-2.025635E+1
-2.178508E+1
-2.407816E+1
-2.484252E+1
-2.407816E+1
-2.254944E+1
-2.178508E+1
-2.178508E+1
-2.178508E+1
-2.254944E+1
-2.178508E+1
-2.178508E+1
-2.178508E+1
-2.254944E+1
-2.407816E+1
-2.484252E+1
-2.331380E+1
-2.178508E+1
-2.102071E+1
-2.178508E+1
-2.254944E+1
-2.254944E+1
-2.102071E+1
-2.025635E+1
-2.102071E+1
-2.254944E+1
-2.254944E+1
-2.331380E+1
-2.407816E+1
-2.484252E+1
-2.484252E+1
-2.407816E+1
-2.407816E+1
-2.407816E+1
-2.254944E+1
-2.178508E+1
-2.178508E+1
-2.254944E+1
-2.254944E+1
-2.254944E+1
-2.254944E+1
-2.254944E+1
-2.331380E+1
-2.331380E+1
-2.331380E+1
-2.331380E+1
-2.407816E+1
-2.407816E+1
-2.407816E+1
-2.407816E+1
-2.331380E+1
-2.331380E+1
-2.331380E+1
-2.331380E+1
-2.331380E+1
-2.331380E+1
-2.407816E+1
-2.484252E+1
-2.560689E+1
-2.560689E+1
-2.560689E+1
-2.407816E+1
-2.407816E+1
-2.407816E+1
-2.407816E+1
-2.484252E+1
-2.560689E+1
-2.637124E+1
-2.713561E+1
-2.637124E+1
-2.637124E+1
-2.713561E+1
-2.713561E+1
-2.789997E+1
-2.866433E+1
-2.866433E+1
-2.789997E+1
-2.713561E+1
-2.713561E+1
-2.713561E+1
-2.789997E+1
-2.789997E+1
-2.789997E+1
-2.789997E+1
-2.866433E+1
-2.942869E+1
-3.019305E+1
-2.942869E+1
-2.866433E+1
-2.789997E+1
-2.866433E+1
-3.019305E+1
-3.095742E+1
-3.095742E+1
-2.942869E+1
-2.866433E+1
-3.019305E+1
-3.172178E+1
-3.172178E+1
-3.019305E+1
-2.942869E+1
-3.019305E+1
-3.095742E+1
-3.019305E+1
-2.942869E+1
-2.866433E+1
-2.866433E+1
-2.789997E+1
-2.789997E+1
-2.789997E+1
-2.866433E+1
-2.866433E+1
-2.789997E+1
-2.713561E+1
-2.713561E+1
-2.789997E+1
-2.866433E+1
-2.866433E+1
-2.866433E+1
-2.866433E+1
-3.019305E+1
-3.095742E+1
-3.172178E+1
-3.095742E+1
-2.942869E+1
-2.789997E+1
-2.789997E+1
-2.789997E+1
-2.637124E+1
-2.637124E+1
-2.789997E+1
-2.866433E+1
-2.866433E+1
-2.713561E+1
-2.866433E+1
-3.019305E+1
-3.019305E+1
-2.942869E+1
-2.789997E+1
-2.789997E+1
-2.942869E+1
-2.866433E+1
-2.713561E+1
-2.637124E+1
-2.637124E+1
-2.713561E+1
-2.637124E+1
-2.713561E+1
-2.713561E+1
-2.713561E+1
-2.713561E+1
-2.789997E+1
-2.789997E+1
-2.713561E+1
-2.637124E+1
-2.637124E+1
-2.560689E+1
-2.560689E+1
-2.484252E+1
-2.484252E+1
-2.484252E+1
-2.484252E+1
-2.407816E+1
-2.407816E+1
-2.407816E+1
-2.484252E+1
-2.484252E+1
-2.484252E+1
-2.484252E+1
-2.484252E+1
-2.560689E+1
-2.560689E+1
-2.560689E+1
-2.637124E+1
-2.637124E+1
-2.560689E+1
-2.484252E+1
-2.484252E+1
-2.560689E+1
-2.713561E+1
-2.789997E+1
-2.637124E+1
-2.560689E+1
-2.560689E+1
-2.637124E+1
-2.789997E+1
-2.789997E+1
-2.789997E+1
-2.713561E+1
-2.713561E+1
-2.713561E+1
-2.789997E+1
-2.713561E+1
-2.637124E+1
-2.560689E+1
-2.560689E+1
-2.560689E+1
-2.713561E+1
-2.942869E+1
-3.019305E+1
-2.866433E+1
-2.789997E+1
-2.637124E+1
-2.637124E+1
-2.789997E+1
-2.866433E+1
-2.942869E+1
-2.866433E+1
-2.866433E+1
-2.789997E+1
-2.789997E+1
-2.789997E+1
-2.866433E+1
-2.942869E+1
-2.942869E+1
-2.942869E+1
-2.942869E+1
-2.942869E+1
-2.942869E+1
-2.866433E+1
-2.789997E+1
-2.713561E+1
-2.713561E+1
-2.713561E+1
-2.713561E+1
-2.789997E+1
-2.866433E+1
-2.942869E+1
-2.789997E+1
-2.637124E+1
-2.637124E+1
-2.789997E+1
-2.866433E+1
-2.789997E+1
-2.713561E+1
-2.713561E+1
-2.789997E+1
-2.866433E+1
-2.866433E+1
-2.789997E+1
-2.713561E+1
-2.789997E+1
-2.866433E+1
-2.789997E+1
-2.637124E+1
-2.560689E+1
-2.637124E+1
-2.866433E+1
-2.866433E+1
-2.637124E+1
-2.331380E+1
-2.331380E+1
-2.560689E+1
-2.789997E+1
-2.789997E+1
-2.637124E+1
-2.637124E+1
-2.713561E+1
-2.713561E+1
-2.637124E+1
-2.637124E+1
-2.560689E+1
-2.560689E+1
-2.484252E+1
-2.560689E+1
-2.560689E+1
-2.560689E+1
-2.637124E+1
-2.637124E+1
-2.637124E+1
-2.637124E+1
-2.713561E+1
-2.713561E+1
-2.637124E+1
-2.637124E+1
-2.560689E+1
-2.484252E+1
-2.484252E+1
-2.407816E+1
-2.484252E+1
-2.560689E+1
-2.637124E+1
-2.560689E+1
-2.560689E+1
-2.484252E+1
-2.484252E+1
-2.484252E+1
-2.484252E+1
-2.484252E+1
-2.484252E+1
-2.484252E+1
-2.407816E+1
-2.484252E+1
-2.560689E+1
-2.637124E+1
-2.637124E+1
-2.560689E+1
-2.484252E+1
-2.560689E+1
-2.560689E+1
-2.637124E+1
-2.560689E+1
-2.484252E+1
-2.560689E+1
-2.637124E+1
-2.713561E+1
-2.713561E+1
-2.637124E+1
-2.637124E+1
-2.637124E+1
-2.713561E+1
-2.713561E+1
-2.713561E+1
-2.713561E+1
-2.713561E+1
-2.713561E+1
-2.713561E+1
-2.713561E+1
-2.713561E+1
-2.713561E+1
-2.637124E+1
-2.560689E+1
-2.560689E+1
-2.560689E+1
-2.637124E+1
-2.713561E+1
-2.713561E+1
-2.789997E+1
-2.866433E+1
-2.789997E+1
-2.713561E+1
-2.637124E+1
-2.637124E+1
-2.637124E+1
-2.637124E+1
-2.637124E+1
-2.713561E+1
-2.637124E+1
-2.560689E+1
-2.560689E+1
-2.560689E+1
-2.713561E+1
-2.713561E+1
-2.637124E+1
-2.560689E+1
-2.637124E+1
-2.713561E+1
-2.789997E+1
-2.789997E+1
-2.866433E+1
-2.866433E+1
-2.713561E+1
-2.560689E+1
-2.484252E+1
-2.560689E+1
-2.637124E+1
-2.637124E+1
-2.637124E+1
-2.637124E+1
-2.637124E+1
-2.560689E+1
-2.560689E+1
-2.637124E+1
-2.789997E+1
-2.866433E+1
-2.866433E+1
-2.789997E+1
-2.866433E+1
-2.942869E+1
-3.095742E+1
-3.172178E+1
-3.095742E+1
-2.942869E+1
-2.866433E+1
-2.866433E+1
-2.942869E+1
-3.019305E+1
-3.019305E+1
-2.942869E+1
-2.789997E+1
-2.713561E+1
-2.789997E+1
-2.866433E+1
-2.866433E+1
-2.866433E+1
-2.866433E+1
-2.942869E+1
-3.172178E+1
-3.401486E+1
-3.401486E+1
-3.172178E+1
-2.942869E+1
-2.866433E+1
-2.942869E+1
-3.019305E+1
-3.019305E+1
-3.095742E+1
-3.095742E+1
-3.172178E+1
-3.248614E+1
-3.248614E+1
-3.095742E+1
-3.019305E+1
-3.095742E+1
-3.172178E+1
-3.248614E+1
-3.095742E+1
-3.019305E+1
-3.095742E+1
-3.248614E+1
-3.401486E+1
-3.477923E+1
-3.401486E+1
-3.325050E+1
-3.325050E+1
-3.325050E+1
-3.325050E+1
-3.248614E+1
-3.095742E+1
-3.095742E+1
-3.248614E+1
-3.325050E+1
-3.401486E+1
-3.401486E+1
-3.248614E+1
-3.248614E+1
-3.248614E+1
-2.942869E+1
-2.637124E+1
-2.713561E+1
-3.172178E+1
-3.477923E+1
-3.477923E+1
-3.325050E+1
-3.248614E+1
-3.248614E+1
-3.248614E+1
-3.248614E+1
-3.325050E+1
-3.401486E+1
-3.401486E+1
-3.325050E+1
-3.248614E+1
-3.172178E+1
-3.172178E+1
-3.248614E+1
-3.325050E+1
-3.325050E+1
-3.325050E+1
-3.325050E+1
-3.248614E+1
-3.248614E+1
-3.325050E+1
-3.401486E+1
-3.401486E+1
-3.325050E+1
-3.172178E+1
-3.019305E+1
-3.019305E+1
-3.172178E+1
-3.401486E+1
-3.401486E+1
-3.325050E+1
-3.248614E+1
-3.325050E+1
-3.477923E+1
-3.477923E+1
-3.401486E+1
-3.325050E+1
-3.325050E+1
-3.325050E+1
-3.401486E+1
-3.401486E+1
-3.325050E+1
-3.248614E+1
-3.248614E+1
-3.248614E+1
-3.401486E+1
-3.477923E+1
-3.630795E+1
-3.707231E+1
-3.707231E+1
-3.554359E+1
-3.401486E+1
-3.172178E+1
-3.019305E+1
-2.942869E+1
-2.789997E+1
-2.713561E+1
-2.713561E+1
-2.713561E+1
-2.713561E+1
-2.713561E+1
-2.713561E+1
-2.789997E+1
-2.942869E+1
-3.019305E+1
-3.019305E+1
-3.019305E+1
-3.095742E+1
-3.172178E+1
-3.248614E+1
-3.325050E+1
-3.325050E+1
-3.248614E+1
-3.095742E+1
-3.019305E+1
-2.866433E+1
-2.789997E+1
-2.789997E+1
-2.866433E+1
-2.866433E+1
-2.789997E+1
-2.713561E+1
-2.789997E+1
-2.866433E+1
-2.942869E+1
-2.942869E+1
-2.866433E+1
-2.789997E+1
-2.713561E+1
-2.713561E+1
-2.789997E+1
-2.866433E+1
-2.942869E+1
-2.942869E+1
-2.866433E+1
-2.789997E+1
-2.789997E+1
-2.866433E+1
-2.942869E+1
-2.942869E+1
-2.789997E+1
-2.713561E+1
-2.789997E+1
-2.866433E+1
-2.866433E+1
-2.789997E+1
-2.866433E+1
-2.942869E+1
-2.942869E+1
-2.713561E+1
-2.560689E+1
-2.560689E+1
-2.637124E+1
-2.713561E+1
-2.637124E+1
-2.637124E+1
-2.713561E+1
-2.789997E+1
-2.866433E+1
-2.789997E+1
-2.713561E+1
-2.713561E+1
-2.637124E+1
-2.637124E+1
-2.713561E+1
-2.866433E+1
-2.942869E+1
-2.866433E+1
-2.789997E+1
-2.789997E+1
-2.789997E+1
-2.789997E+1
-2.789997E+1
-2.789997E+1
-2.789997E+1
-2.789997E+1
-2.789997E+1
-2.789997E+1
-2.713561E+1
-2.637124E+1
-2.560689E+1
-2.407816E+1
-2.484252E+1
-2.713561E+1
-2.866433E+1
-2.789997E+1
-2.637124E+1
-2.713561E+1
-2.866433E+1
-2.942869E+1
-2.789997E+1
-2.789997E+1
-2.866433E+1
-3.019305E+1
-3.019305E+1
-2.942869E+1
-2.789997E+1
-2.789997E+1
-2.713561E+1
-2.789997E+1
-2.789997E+1
-2.713561E+1
-2.789997E+1
-2.713561E+1
-2.713561E+1
-2.789997E+1
-2.866433E+1
-2.866433E+1
-2.789997E+1
-2.713561E+1
-2.713561E+1
-2.713561E+1
-2.713561E+1
-2.713561E+1
-2.713561E+1
-2.789997E+1
-2.942869E+1
-2.942869E+1
-2.866433E+1
-2.789997E+1
-2.789997E+1
-2.866433E+1
-2.866433E+1
-2.866433E+1
-2.866433E+1
-2.866433E+1
-2.866433E+1
-2.866433E+1
-2.866433E+1
-2.866433E+1
-2.789997E+1
-2.789997E+1
-2.789997E+1
-2.789997E+1
-2.789997E+1
-2.789997E+1
-2.713561E+1
-2.637124E+1
-2.713561E+1
-2.789997E+1
-2.789997E+1
-2.713561E+1
-2.713561E+1
-2.637124E+1
-2.637124E+1
-2.637124E+1
-2.637124E+1
-2.637124E+1
-2.789997E+1
-2.866433E+1
-2.866433E+1
-2.713561E+1
-2.637124E+1
-2.560689E+1
-2.713561E+1
-2.866433E+1
-2.866433E+1
-2.713561E+1
-2.637124E+1
-2.637124E+1
-2.637124E+1
-2.637124E+1
-2.637124E+1
-2.713561E+1
-2.789997E+1
-2.789997E+1
-2.637124E+1
-2.560689E+1
-2.560689E+1
-2.637124E+1
-2.713561E+1
-2.637124E+1
-2.560689E+1
-2.560689E+1
-2.484252E+1
-2.484252E+1
-2.484252E+1
-2.484252E+1
-2.407816E+1
-2.407816E+1
-2.407816E+1
-2.560689E+1
-2.713561E+1
-2.637124E+1
-2.560689E+1
-2.407816E+1
-2.407816E+1
-2.484252E+1
-2.637124E+1
-2.713561E+1
-2.713561E+1
-2.713561E+1
-2.637124E+1
-2.560689E+1
-2.484252E+1
-2.560689E+1
-2.637124E+1
-2.560689E+1
-2.407816E+1
-2.407816E+1
-2.484252E+1
-2.560689E+1
-2.637124E+1
-2.560689E+1
-2.484252E+1
-2.484252E+1
-2.484252E+1
-2.407816E+1
-2.407816E+1
-2.407816E+1
-2.331380E+1
-2.254944E+1
-2.331380E+1
-2.560689E+1
-2.713561E+1
-2.789997E+1
-2.713561E+1
-2.560689E+1
-2.331380E+1
-2.102071E+1
-2.025635E+1
-2.025635E+1
-2.407816E+1
-2.866433E+1
-3.172178E+1
-3.095742E+1
-2.713561E+1
-2.331380E+1
-2.102071E+1
-2.178508E+1
-2.407816E+1
-2.637124E+1
-2.789997E+1
-2.789997E+1
-2.866433E+1
-2.789997E+1
-2.789997E+1
-2.789997E+1
-2.713561E+1
-2.713561E+1
-2.637124E+1
-2.637124E+1
-2.713561E+1
-2.866433E+1
-2.789997E+1
-2.637124E+1
-2.560689E+1
-2.560689E+1
-2.713561E+1
-2.789997E+1
-2.866433E+1
-2.866433E+1
-2.789997E+1
-2.713561E+1
-2.637124E+1
-2.713561E+1
-2.789997E+1
-2.866433E+1
-2.866433E+1
-2.713561E+1
-2.713561E+1
-2.789997E+1
-2.866433E+1
-2.866433E+1
-2.789997E+1
-2.713561E+1
-2.713561E+1
-2.713561E+1
-2.789997E+1
-2.789997E+1
-2.789997E+1
-2.713561E+1
-2.789997E+1
-2.713561E+1
-2.637124E+1
-2.637124E+1
-2.789997E+1
-3.019305E+1
-3.095742E+1
-2.942869E+1
-2.789997E+1
-2.789997E+1
-2.866433E+1
-2.866433E+1
-2.866433E+1
-2.866433E+1
-2.942869E+1
-3.095742E+1
-3.095742E+1
-3.019305E+1
-2.942869E+1
-2.942869E+1
-3.095742E+1
-3.172178E+1
-3.172178E+1
-3.095742E+1
-3.019305E+1
-3.019305E+1
-3.019305E+1
-2.866433E+1
-2.789997E+1
-2.866433E+1
-3.019305E+1
-3.172178E+1
-3.172178E+1
-3.095742E+1
-3.095742E+1
-3.095742E+1
-3.019305E+1
-2.942869E+1
-2.942869E+1
-2.942869E+1
-2.942869E+1
-2.942869E+1
-2.789997E+1
-2.713561E+1
-2.789997E+1
-2.866433E+1
-2.866433E+1
-2.866433E+1
-2.866433E+1
-2.942869E+1
-3.019305E+1
-3.019305E+1
-3.019305E+1
-3.019305E+1
-3.019305E+1
-3.019305E+1
-3.095742E+1
-3.019305E+1
-2.942869E+1
-2.789997E+1
-2.637124E+1
-2.713561E+1
-2.866433E+1
-2.942869E+1
-2.942869E+1
-2.942869E+1
-2.942869E+1
-2.942869E+1
-2.866433E+1
-2.789997E+1
-2.789997E+1
-2.866433E+1
-3.019305E+1
-3.172178E+1
-3.325050E+1
-3.325050E+1
-3.248614E+1
-3.172178E+1
-3.095742E+1
-3.095742E+1
-3.095742E+1
-3.095742E+1
-3.172178E+1
-3.172178E+1
-3.172178E+1
-3.248614E+1
-3.325050E+1
-3.401486E+1
-3.401486E+1
-3.401486E+1
-3.477923E+1
-3.554359E+1
-3.554359E+1
-3.477923E+1
-3.401486E+1
-3.325050E+1
-3.248614E+1
-3.325050E+1
-3.477923E+1
-3.554359E+1
-3.477923E+1
-3.325050E+1
-3.248614E+1
-3.248614E+1
-3.172178E+1
-3.172178E+1
-3.248614E+1
-3.248614E+1
-3.248614E+1
-3.172178E+1
-3.095742E+1
-3.172178E+1
-3.325050E+1
-3.401486E+1
-3.325050E+1
-3.172178E+1
-3.095742E+1
-3.095742E+1
-3.248614E+1
-3.401486E+1
-3.477923E+1
-3.477923E+1
-3.477923E+1
-3.477923E+1
-3.477923E+1
-3.554359E+1
-3.554359E+1
-3.554359E+1
-3.630795E+1
-3.707231E+1
-3.630795E+1
-3.325050E+1
-3.172178E+1
-3.172178E+1
-3.325050E+1
-3.401486E+1
-3.248614E+1
-3.172178E+1
-3.248614E+1
-3.401486E+1
-3.477923E+1
-3.477923E+1
-3.477923E+1
-3.554359E+1
-3.630795E+1
-3.630795E+1
-3.630795E+1
-3.554359E+1
-3.554359E+1
-3.554359E+1
-3.477923E+1
-3.401486E+1
-3.554359E+1
-3.707231E+1
-3.860103E+1
-3.783668E+1
-3.630795E+1
-3.630795E+1
-3.630795E+1
-3.630795E+1
-3.630795E+1
-3.630795E+1
-3.554359E+1
-3.477923E+1
-3.401486E+1
-3.477923E+1
-3.554359E+1
-3.630795E+1
-3.630795E+1
-3.630795E+1
-3.554359E+1
-3.401486E+1
-3.325050E+1
-3.325050E+1
-3.325050E+1
-3.325050E+1
-3.325050E+1
-3.401486E+1
-3.477923E+1
-3.401486E+1
-3.325050E+1
-3.248614E+1
-3.248614E+1
-3.248614E+1
-3.248614E+1
-3.172178E+1
-3.095742E+1
-3.172178E+1
-3.248614E+1
-3.325050E+1
-3.248614E+1
-3.172178E+1
-3.172178E+1
-3.172178E+1
-3.172178E+1
-3.172178E+1
-3.095742E+1
-3.172178E+1
-3.248614E+1
-3.325050E+1
-3.325050E+1
-3.172178E+1
-3.095742E+1
-3.172178E+1
-3.172178E+1
-3.172178E+1
-3.019305E+1
-2.942869E+1
-2.866433E+1
-2.942869E+1
-3.019305E+1
-3.095742E+1
-3.172178E+1
-3.248614E+1
-3.248614E+1
-3.172178E+1
-3.172178E+1
-3.095742E+1
-2.942869E+1
-2.789997E+1
-2.866433E+1
-3.019305E+1
-3.095742E+1
-3.172178E+1
-3.172178E+1
-3.095742E+1
-2.942869E+1
-2.866433E+1
-2.866433E+1
-3.019305E+1
-3.019305E+1
-3.095742E+1
-3.095742E+1
-3.019305E+1
-3.019305E+1
-3.095742E+1
-3.095742E+1
-3.095742E+1
-3.019305E+1
-3.019305E+1
-3.095742E+1
-3.172178E+1
-3.248614E+1
-3.172178E+1
-3.095742E+1
-3.019305E+1
-3.019305E+1
-3.019305E+1
-3.095742E+1
-3.248614E+1
-3.325050E+1
-3.325050E+1
-3.248614E+1
-3.172178E+1
-3.172178E+1
-3.248614E+1
-3.325050E+1
-3.325050E+1
-3.248614E+1
-3.172178E+1
-3.172178E+1
-3.172178E+1
-3.095742E+1
-3.095742E+1
-3.095742E+1
-3.095742E+1
-3.172178E+1
-3.172178E+1
-3.248614E+1
-3.172178E+1
-3.172178E+1
-3.172178E+1
-3.172178E+1
-3.172178E+1
-3.095742E+1
-3.172178E+1
-3.248614E+1
-3.248614E+1
-3.248614E+1
-3.172178E+1
-3.172178E+1
-3.172178E+1
-3.248614E+1
-3.248614E+1
-3.172178E+1
-3.095742E+1
-3.095742E+1
-3.172178E+1
-3.248614E+1
-3.248614E+1
-3.248614E+1
-3.172178E+1
-3.095742E+1
-3.095742E+1
-3.172178E+1
-3.325050E+1
-3.325050E+1
-3.248614E+1
-3.172178E+1
-3.095742E+1
-3.095742E+1
-3.095742E+1
-3.172178E+1
-3.172178E+1
-3.248614E+1
-3.248614E+1
-3.172178E+1
-3.172178E+1
-3.248614E+1
-3.248614E+1
-3.172178E+1
-3.095742E+1
-3.095742E+1
-3.248614E+1
-3.248614E+1
-3.248614E+1
-3.095742E+1
-3.172178E+1
-3.325050E+1
-3.477923E+1
-3.477923E+1
-3.248614E+1
-3.095742E+1
-3.095742E+1
-3.019305E+1
-2.713561E+1
-2.637124E+1
-2.942869E+1
-3.477923E+1
-3.630795E+1
-3.401486E+1
-3.172178E+1
-3.172178E+1
-3.248614E+1
-3.325050E+1
-3.325050E+1
-3.248614E+1
-3.172178E+1
-3.172178E+1
-3.172178E+1
-3.172178E+1
-3.095742E+1
-3.095742E+1
-3.172178E+1
-3.172178E+1
-3.095742E+1
-3.095742E+1
-3.172178E+1
-3.325050E+1
-3.325050E+1
-3.248614E+1
-3.248614E+1
-3.248614E+1
-3.325050E+1
-3.325050E+1
-3.401486E+1
-3.401486E+1
-3.325050E+1
-3.325050E+1
-3.401486E+1
-3.401486E+1
-3.477923E+1
-3.477923E+1
-3.401486E+1
-3.325050E+1
-3.248614E+1
-3.248614E+1
-3.172178E+1
-3.095742E+1
-3.172178E+1
-3.325050E+1
-3.401486E+1
-3.401486E+1
-3.248614E+1
-3.248614E+1
-3.401486E+1
-3.401486E+1
-3.325050E+1
-3.325050E+1
-3.401486E+1
-3.401486E+1
-3.325050E+1
-3.325050E+1
-3.401486E+1
-3.401486E+1
-3.401486E+1
-3.325050E+1
-3.325050E+1
-3.325050E+1
-3.401486E+1
-3.477923E+1
-3.477923E+1
-3.477923E+1
-3.477923E+1
-3.477923E+1
-3.554359E+1
-3.554359E+1
-3.477923E+1
-3.401486E+1
-3.401486E+1
-3.401486E+1
-3.325050E+1
-3.325050E+1
-3.401486E+1
-3.477923E+1
-3.554359E+1
-3.630795E+1
-3.554359E+1
-3.477923E+1
-3.325050E+1
-3.325050E+1
-3.401486E+1
-3.477923E+1
-3.554359E+1
-3.554359E+1
-3.630795E+1
-3.477923E+1
-3.401486E+1
-3.401486E+1
-3.477923E+1
-3.554359E+1
-3.554359E+1
-3.477923E+1
-3.401486E+1
-3.401486E+1
-3.477923E+1
-3.477923E+1
-3.477923E+1
-3.477923E+1
-3.554359E+1
-3.630795E+1
-3.707231E+1
-3.783668E+1
-3.707231E+1
-3.707231E+1
-3.630795E+1
-3.554359E+1
-3.477923E+1
-3.401486E+1
-3.477923E+1
-3.630795E+1
-3.707231E+1
-3.707231E+1
-3.554359E+1
-3.477923E+1
-3.477923E+1
-3.630795E+1
-3.783668E+1
-3.860103E+1
-3.783668E+1
-3.707231E+1
-3.707231E+1
-3.783668E+1
-3.860103E+1
-3.783668E+1
-3.783668E+1
-3.860103E+1
-3.936540E+1
-3.936540E+1
-3.936540E+1
-3.860103E+1
-3.783668E+1
-3.707231E+1
-3.707231E+1
-3.783668E+1
-3.860103E+1
-3.936540E+1
-3.936540E+1
-3.860103E+1
-3.783668E+1
-3.707231E+1
-3.783668E+1
-3.936540E+1
-4.012976E+1
-3.860103E+1
-3.783668E+1
-3.707231E+1
-3.783668E+1
-3.783668E+1
-3.936540E+1
-4.012976E+1
-3.936540E+1
-3.860103E+1
-3.783668E+1
-3.783668E+1
-3.936540E+1
-4.012976E+1
-4.012976E+1
-3.860103E+1
-3.707231E+1
-3.783668E+1
-3.860103E+1
-3.936540E+1
-3.936540E+1
-3.860103E+1
-3.860103E+1
-3.936540E+1
-3.936540E+1
-4.012976E+1
-4.012976E+1
-4.012976E+1
-4.012976E+1
-4.012976E+1
-3.936540E+1
-3.860103E+1
-3.860103E+1
-4.012976E+1
-4.089412E+1
-4.012976E+1
-3.936540E+1
-3.936540E+1
-4.012976E+1
-4.012976E+1
-4.089412E+1
-4.089412E+1
-4.012976E+1
-4.012976E+1
-4.012976E+1
-4.012976E+1
-3.936540E+1
-3.860103E+1
-3.783668E+1
-3.630795E+1
-3.707231E+1
-3.783668E+1
-3.936540E+1
-4.012976E+1
-3.936540E+1
-3.936540E+1
-3.936540E+1
-3.936540E+1
-3.860103E+1
-3.707231E+1
-3.707231E+1
-3.707231E+1
-3.707231E+1
-3.707231E+1
-3.707231E+1
-3.707231E+1
-3.783668E+1
-3.860103E+1
-3.860103E+1
-3.783668E+1
-3.707231E+1
-3.783668E+1
-4.012976E+1
-4.089412E+1
-3.936540E+1
-3.783668E+1
-3.707231E+1
-3.630795E+1
-3.707231E+1
-3.707231E+1
-3.707231E+1
-3.707231E+1
-3.860103E+1
-3.860103E+1
-3.860103E+1
-3.707231E+1
-3.707231E+1
-3.707231E+1
-3.783668E+1
-3.707231E+1
-3.554359E+1
-3.554359E+1
-3.630795E+1
-3.707231E+1
-3.707231E+1
-3.707231E+1
-3.707231E+1
-3.630795E+1
-3.554359E+1
-3.554359E+1
-3.554359E+1
-3.630795E+1
-3.707231E+1
-3.707231E+1
-3.630795E+1
-3.554359E+1
-3.554359E+1
-3.554359E+1
-3.630795E+1
-3.707231E+1
-3.707231E+1
-3.630795E+1
-3.554359E+1
-3.630795E+1
-3.707231E+1
-3.707231E+1
-3.630795E+1
-3.554359E+1
-3.477923E+1
-3.477923E+1
-3.477923E+1
-3.325050E+1
-3.325050E+1
-3.401486E+1
-3.630795E+1
-3.860103E+1
-3.936540E+1
-3.707231E+1
-3.554359E+1
-3.477923E+1
-3.477923E+1
-3.630795E+1
-3.707231E+1
-3.630795E+1
-3.477923E+1
-3.248614E+1
-3.248614E+1
-3.477923E+1
-3.707231E+1
-3.707231E+1
-3.630795E+1
-3.554359E+1
-3.554359E+1
-3.554359E+1
-3.554359E+1
-3.554359E+1
-3.630795E+1
-3.630795E+1
-3.630795E+1
-3.554359E+1
-3.477923E+1
-3.401486E+1
-3.401486E+1
-3.401486E+1
-3.477923E+1
-3.477923E+1
-3.401486E+1
-3.248614E+1
-3.248614E+1
-3.401486E+1
-3.477923E+1
-3.477923E+1
-3.477923E+1
-3.477923E+1
-3.477923E+1
-3.401486E+1
-3.401486E+1
-3.477923E+1
-3.554359E+1
-3.554359E+1
-3.477923E+1
-3.477923E+1
-3.477923E+1
-3.477923E+1
-3.477923E+1
-3.554359E+1
-3.477923E+1
-3.401486E+1
-3.248614E+1
-3.248614E+1
-3.325050E+1
-3.401486E+1
-3.477923E+1
-3.554359E+1
-3.630795E+1
-3.554359E+1
-3.477923E+1
-3.401486E+1
-3.477923E+1
-3.477923E+1
-3.401486E+1
-3.401486E+1
-3.477923E+1
-3.630795E+1
-3.554359E+1
-3.477923E+1
-3.325050E+1
-3.248614E+1
-3.325050E+1
-3.401486E+1
-3.477923E+1
-3.477923E+1
-3.401486E+1
-3.401486E+1
-3.401486E+1
-3.401486E+1
-3.325050E+1
-3.325050E+1
-3.401486E+1
-3.401486E+1
-3.401486E+1
-3.477923E+1
-3.477923E+1
-3.554359E+1
-3.554359E+1
-3.630795E+1
-3.630795E+1
-3.554359E+1
-3.477923E+1
-3.477923E+1
-3.477923E+1
-3.401486E+1
-3.325050E+1
-3.401486E+1
-3.401486E+1
-3.401486E+1
-3.401486E+1
-3.325050E+1
-3.248614E+1
-3.401486E+1
-3.554359E+1
-3.554359E+1
-3.477923E+1
-3.325050E+1
-3.248614E+1
-3.248614E+1
-3.325050E+1
-3.401486E+1
-3.401486E+1
-3.401486E+1
-3.477923E+1
-3.477923E+1
-3.401486E+1
-3.325050E+1
-3.401486E+1
-3.477923E+1
-3.401486E+1
-3.325050E+1
-3.325050E+1
-3.325050E+1
-3.401486E+1
-3.554359E+1
-3.554359E+1
-3.554359E+1
-3.554359E+1
-3.401486E+1
-3.325050E+1
-3.401486E+1
-3.477923E+1
-3.554359E+1
-3.554359E+1
-3.554359E+1
-3.554359E+1
-3.554359E+1
-3.554359E+1
-3.554359E+1
-3.554359E+1
-3.477923E+1
-3.401486E+1
-3.477923E+1
-3.554359E+1
-3.554359E+1
-3.477923E+1
-3.401486E+1
-3.477923E+1
-3.554359E+1
-3.554359E+1
-3.477923E+1
-3.325050E+1
-3.325050E+1
-3.401486E+1
-3.554359E+1
-3.554359E+1
-3.554359E+1
-3.554359E+1
-3.554359E+1
-3.554359E+1
-3.554359E+1
-3.554359E+1
-3.554359E+1
-3.554359E+1
-3.630795E+1
-3.707231E+1
-3.707231E+1
-3.554359E+1
-3.401486E+1
-3.248614E+1
-3.325050E+1
-3.401486E+1
-3.401486E+1
-3.401486E+1
-3.325050E+1
-3.325050E+1
-3.401486E+1
-3.401486E+1
-3.477923E+1
-3.477923E+1
-3.554359E+1
-3.554359E+1
-3.554359E+1
-3.477923E+1
-3.477923E+1
-3.401486E+1
-3.401486E+1
-3.401486E+1
-3.477923E+1
-3.477923E+1
-3.554359E+1
-3.477923E+1
-3.401486E+1
-3.325050E+1
-3.401486E+1
-3.401486E+1
-3.401486E+1
-3.401486E+1
-3.325050E+1
-3.401486E+1
-3.401486E+1
-3.401486E+1
-3.401486E+1
-3.401486E+1
-3.401486E+1
-3.401486E+1
-3.477923E+1
-3.477923E+1
-3.477923E+1
-3.477923E+1
-3.554359E+1
-3.554359E+1
-3.401486E+1
-3.325050E+1
-3.248614E+1
-3.325050E+1
-3.401486E+1
-3.554359E+1
-3.630795E+1
-3.554359E+1
-3.401486E+1
-3.401486E+1
-3.477923E+1
-3.554359E+1
-3.477923E+1
-3.477923E+1
-3.554359E+1
-3.554359E+1
-3.630795E+1
-3.707231E+1
-3.707231E+1
-3.707231E+1
-3.630795E+1
-3.554359E+1
-3.477923E+1
-3.401486E+1
-3.477923E+1
-3.477923E+1
-3.554359E+1
-3.707231E+1
-3.783668E+1
-3.630795E+1
-3.477923E+1
-3.401486E+1
-3.401486E+1
-3.554359E+1
-3.630795E+1
-3.554359E+1
-3.401486E+1
-3.401486E+1
-3.477923E+1
-3.477923E+1
-3.630795E+1
-3.707231E+1
-3.860103E+1
-3.783668E+1
-3.707231E+1
-3.554359E+1
-3.630795E+1
-3.707231E+1
-3.707231E+1
-3.554359E+1
-3.401486E+1
-3.401486E+1
-3.401486E+1
-3.477923E+1
-3.554359E+1
-3.630795E+1
-3.707231E+1
-3.630795E+1
-3.707231E+1
-3.707231E+1
-3.783668E+1
-3.707231E+1
-3.554359E+1
-3.477923E+1
-3.554359E+1
-3.707231E+1
-3.860103E+1
-3.936540E+1
-3.936540E+1
-3.860103E+1
-3.783668E+1
-3.860103E+1
-3.860103E+1
-3.783668E+1
-3.783668E+1
-3.936540E+1
-4.165848E+1
-4.165848E+1
-3.860103E+1
-3.630795E+1
-3.630795E+1
-3.707231E+1
-3.707231E+1
-3.707231E+1
-3.783668E+1
-3.783668E+1
-3.860103E+1
-3.783668E+1
-3.783668E+1
-3.783668E+1
-3.707231E+1
-3.554359E+1
-3.554359E+1
-3.707231E+1
-3.783668E+1
-3.783668E+1
-3.707231E+1
-3.630795E+1
-3.707231E+1
-3.860103E+1
-3.860103E+1
-3.860103E+1
-3.860103E+1
-3.936540E+1
-3.936540E+1
-3.860103E+1
-3.783668E+1
-3.707231E+1
-3.783668E+1
-3.936540E+1
-4.089412E+1
-4.012976E+1
-3.783668E+1
-3.707231E+1
-3.707231E+1
-3.860103E+1
-4.012976E+1
-4.012976E+1
-3.860103E+1
-3.783668E+1
-3.860103E+1
-3.936540E+1
-3.936540E+1
-3.860103E+1
-3.860103E+1
-3.860103E+1
-3.860103E+1
-3.707231E+1
-3.554359E+1
-3.554359E+1
-3.707231E+1
-3.860103E+1
-3.936540E+1
-3.860103E+1
-3.783668E+1
-3.936540E+1
-4.012976E+1
-3.936540E+1
-3.860103E+1
-3.783668E+1
-3.860103E+1
-3.936540E+1
-3.936540E+1
-3.860103E+1
-3.860103E+1
-3.936540E+1
-4.012976E+1
-4.012976E+1
-3.860103E+1
-3.783668E+1
-3.707231E+1
-3.630795E+1
-3.707231E+1
-3.707231E+1
-3.630795E+1
-3.554359E+1
-3.630795E+1
-3.783668E+1
-3.936540E+1
-3.936540E+1
-3.860103E+1
-3.783668E+1
-3.936540E+1
-4.089412E+1
-4.089412E+1
-4.012976E+1
-4.012976E+1
-4.089412E+1
-4.165848E+1
-4.165848E+1
-4.165848E+1
-4.165848E+1
-4.242284E+1
-4.165848E+1
-4.089412E+1
-4.089412E+1
-4.165848E+1
-4.318721E+1
-4.318721E+1
-4.242284E+1
-4.165848E+1
-4.242284E+1
-4.395157E+1
-4.471593E+1
-4.395157E+1
-4.318721E+1
-4.395157E+1
-4.471593E+1
-4.471593E+1
-4.395157E+1
-4.395157E+1
-4.624465E+1
-4.777337E+1
-4.777337E+1
-4.700901E+1
-4.548029E+1
-4.395157E+1
-4.395157E+1
-4.395157E+1
-4.318721E+1
-4.165848E+1
-4.165848E+1
-4.242284E+1
-4.165848E+1
-4.012976E+1
-4.165848E+1
-4.395157E+1
-4.548029E+1
-4.548029E+1
-4.395157E+1
-4.318721E+1
-4.395157E+1
-4.471593E+1
-4.548029E+1
-4.471593E+1
-4.471593E+1
-4.471593E+1
-4.548029E+1
-4.548029E+1
-4.548029E+1
-4.471593E+1
-4.548029E+1
-4.548029E+1
-4.471593E+1
-4.318721E+1
-4.318721E+1
-4.318721E+1
-4.395157E+1
-4.318721E+1
-4.242284E+1
-4.089412E+1
-4.089412E+1
-4.242284E+1
-4.318721E+1
-4.318721E+1
-4.318721E+1
-4.165848E+1
-3.401486E+1
-3.019305E+1
-3.630795E+1
-4.395157E+1
-4.624465E+1
-4.395157E+1
-4.165848E+1
-4.012976E+1
-4.165848E+1
-4.318721E+1
-4.471593E+1
-4.548029E+1
-4.548029E+1
-4.471593E+1
-4.395157E+1
-4.395157E+1
-4.395157E+1
-4.395157E+1
-4.395157E+1
-4.318721E+1
-4.165848E+1
-4.165848E+1
-4.395157E+1
-4.624465E+1
-4.700901E+1
-4.548029E+1
-4.471593E+1
-4.395157E+1
-4.395157E+1
-4.318721E+1
-4.318721E+1
-4.318721E+1
-4.395157E+1
-4.471593E+1
-4.624465E+1
-4.624465E+1
-4.624465E+1
-4.548029E+1
-4.548029E+1
-4.624465E+1
-4.624465E+1
-4.548029E+1
-4.624465E+1
-4.624465E+1
-4.624465E+1
-4.471593E+1
-4.395157E+1
-4.395157E+1
-4.471593E+1
-4.471593E+1
-4.548029E+1
-4.548029E+1
-4.548029E+1
-4.624465E+1
-4.624465E+1
-4.700901E+1
-4.700901E+1
-4.700901E+1
-4.624465E+1
-4.624465E+1
-4.548029E+1
-4.471593E+1
-4.318721E+1
-4.089412E+1
-4.012976E+1
-4.165848E+1
-4.471593E+1
-4.624465E+1
-4.548029E+1
-4.471593E+1
-4.548029E+1
-4.624465E+1
-4.624465E+1
-4.548029E+1
-4.471593E+1
-4.471593E+1
-4.471593E+1
-4.471593E+1
-4.395157E+1
-4.395157E+1
-4.395157E+1
-4.471593E+1
-4.548029E+1
-4.548029E+1
-4.471593E+1
-4.395157E+1
-4.318721E+1
-4.624465E+1
-4.853774E+1
-4.853774E+1
-4.624465E+1
-4.318721E+1
-4.242284E+1
-4.318721E+1
-4.395157E+1
-4.471593E+1
-4.471593E+1
-4.471593E+1
-4.395157E+1
-4.471593E+1
-4.548029E+1
-4.548029E+1
-4.395157E+1
-4.165848E+1
-4.012976E+1
-4.089412E+1
-4.318721E+1
-4.471593E+1
-4.471593E+1
-4.471593E+1
-4.471593E+1
-4.548029E+1
-4.624465E+1
-4.548029E+1
-4.471593E+1
-4.395157E+1
-4.471593E+1
-4.471593E+1
-4.548029E+1
-4.624465E+1
-4.624465E+1
-4.548029E+1
-4.395157E+1
-4.318721E+1
-4.318721E+1
-4.548029E+1
-4.700901E+1
-4.624465E+1
-4.395157E+1
-4.318721E+1
-4.395157E+1
-4.624465E+1
-4.700901E+1
-4.700901E+1
-4.548029E+1
-4.471593E+1
-4.471593E+1
-4.548029E+1
-4.548029E+1
-4.548029E+1
-4.624465E+1
-4.624465E+1
-4.624465E+1
-4.624465E+1
-4.624465E+1
-4.700901E+1
-4.700901E+1
-4.624465E+1
-4.395157E+1
-4.395157E+1
-4.548029E+1
-4.777337E+1
-4.853774E+1
-4.700901E+1
-4.395157E+1
-4.318721E+1
-4.548029E+1
-4.777337E+1
-4.853774E+1
-4.777337E+1
-4.700901E+1
-4.700901E+1
-4.700901E+1
-4.777337E+1
-4.700901E+1
-4.624465E+1
-4.624465E+1
-4.624465E+1
-4.700901E+1
-4.777337E+1
-4.700901E+1
-4.624465E+1
-4.548029E+1
-4.548029E+1
-4.548029E+1
-4.624465E+1
-4.777337E+1
-4.853774E+1
-4.853774E+1
-4.700901E+1
-4.624465E+1
-4.624465E+1
-4.624465E+1
-4.624465E+1
-4.624465E+1
-4.624465E+1
-4.624465E+1
-4.700901E+1
-4.700901E+1
-4.777337E+1
-4.700901E+1
-4.700901E+1
-4.700901E+1
-4.700901E+1
-4.700901E+1
-4.624465E+1
-4.624465E+1
-4.777337E+1
-4.777337E+1
-4.624465E+1
-4.548029E+1
-4.624465E+1
-4.700901E+1
-4.777337E+1
-4.777337E+1
-4.700901E+1
-4.471593E+1
-4.242284E+1
-4.165848E+1
-4.395157E+1
-4.624465E+1
-4.777337E+1
-4.624465E+1
-4.548029E+1
-4.624465E+1
-4.700901E+1
-4.777337E+1
-4.700901E+1
-4.624465E+1
-4.471593E+1
-4.548029E+1
-4.700901E+1
-4.777337E+1
-4.777337E+1
-4.777337E+1
-4.700901E+1
-4.548029E+1
-4.471593E+1
-4.548029E+1
-4.700901E+1
-4.700901E+1
-4.700901E+1
-4.624465E+1
-4.548029E+1
-4.548029E+1
-4.548029E+1
-4.548029E+1
-4.548029E+1
-4.624465E+1
-4.777337E+1
-4.853774E+1
-4.777337E+1
-4.624465E+1
-4.777337E+1
-4.930210E+1
-4.930210E+1
-4.700901E+1
-4.624465E+1
-4.624465E+1
-4.700901E+1
-4.700901E+1
-4.700901E+1
-4.700901E+1
-4.777337E+1
-4.777337E+1
-4.700901E+1
-4.624465E+1
-4.624465E+1
-4.777337E+1
-4.930210E+1
-4.930210E+1
-4.777337E+1
-4.700901E+1
-4.700901E+1
-4.777337E+1
-4.853774E+1
-4.777337E+1
-4.700901E+1
-4.700901E+1
-4.853774E+1
-4.930210E+1
-4.930210E+1
-4.853774E+1
-5.006646E+1
-5.159519E+1
-5.006646E+1
-4.700901E+1
-4.624465E+1
-4.777337E+1
-4.853774E+1
-4.700901E+1
-4.548029E+1
-4.548029E+1
-4.700901E+1
-4.777337E+1
-4.853774E+1
-4.930210E+1
-4.853774E+1
-4.777337E+1
-4.624465E+1
-4.624465E+1
-4.777337E+1
-4.853774E+1
-4.930210E+1
-4.853774E+1
-4.777337E+1
-4.624465E+1
-4.624465E+1
-4.777337E+1
-4.853774E+1
-4.853774E+1
-4.777337E+1
-4.777337E+1
-4.853774E+1
-4.853774E+1
-4.930210E+1
-5.006646E+1
-5.006646E+1
-4.930210E+1
-4.853774E+1
-4.853774E+1
-4.853774E+1
-4.930210E+1
-4.930210E+1
-4.930210E+1
-4.930210E+1
-4.777337E+1
-4.548029E+1
-4.471593E+1
-4.700901E+1
-4.930210E+1
-4.930210E+1
-4.777337E+1
-4.777337E+1
-4.777337E+1
-4.930210E+1
-5.006646E+1
-5.006646E+1
-5.006646E+1
-5.083082E+1
-5.083082E+1
-5.006646E+1
-4.853774E+1
-4.777337E+1
-4.853774E+1
-4.930210E+1
-4.930210E+1
-5.006646E+1
-5.006646E+1
-5.006646E+1
-5.006646E+1
-4.930210E+1
-4.930210E+1
-4.930210E+1
-5.006646E+1
-5.006646E+1
-5.159519E+1
-5.235954E+1
-5.312391E+1
-5.159519E+1
-5.006646E+1
-4.930210E+1
-4.930210E+1
-5.006646E+1
-5.083082E+1
-5.006646E+1
-4.930210E+1
-4.853774E+1
-4.930210E+1
-5.006646E+1
-5.083082E+1
-5.083082E+1
-5.006646E+1
-5.006646E+1
-5.006646E+1
-5.083082E+1
-5.083082E+1
-5.159519E+1
-5.083082E+1
-5.006646E+1
-4.930210E+1
-4.930210E+1
-5.083082E+1
-5.083082E+1
-5.083082E+1
-5.006646E+1
-5.006646E+1
-5.006646E+1
-5.159519E+1
-5.312391E+1
-5.312391E+1
-5.159519E+1
-5.006646E+1
-5.006646E+1
-5.083082E+1
-5.083082E+1
-5.006646E+1
-5.006646E+1
-5.006646E+1
-5.006646E+1
-4.930210E+1
-4.853774E+1
-4.930210E+1
-5.006646E+1
-5.083082E+1
-5.083082E+1
-5.006646E+1
-5.083082E+1
-5.083082E+1
-5.006646E+1
-5.006646E+1
-5.006646E+1
-5.006646E+1
-4.853774E+1
-4.853774E+1
-4.930210E+1
-5.083082E+1
-5.159519E+1
-5.083082E+1
-4.930210E+1
-4.777337E+1
-4.853774E+1
-5.006646E+1
-5.006646E+1
-4.853774E+1
-4.777337E+1
-4.853774E+1
-4.930210E+1
-4.930210E+1
-4.853774E+1
-4.853774E+1
-4.853774E+1
-4.930210E+1
-4.930210E+1
-4.853774E+1
-4.853774E+1
-4.777337E+1
-4.853774E+1
-4.853774E+1
-4.930210E+1
-4.853774E+1
-4.700901E+1
-4.624465E+1
-4.777337E+1
-4.930210E+1
-4.853774E+1
-4.777337E+1
-4.700901E+1
-4.777337E+1
-4.777337E+1
-4.777337E+1
-4.777337E+1
-4.777337E+1
-4.777337E+1
-4.777337E+1
-4.700901E+1
-4.700901E+1
-4.700901E+1
-4.624465E+1
-4.548029E+1
-4.548029E+1
-4.777337E+1
-4.853774E+1
-4.777337E+1
-4.548029E+1
-4.471593E+1
-4.548029E+1
-4.700901E+1
-4.700901E+1
-4.624465E+1
-4.700901E+1
-4.777337E+1
-4.777337E+1
-4.700901E+1
-4.624465E+1
-4.624465E+1
-4.624465E+1
-4.700901E+1
-4.700901E+1
-4.700901E+1
-4.700901E+1
-4.700901E+1
-4.700901E+1
-4.700901E+1
-4.700901E+1
-4.624465E+1
-4.624465E+1
-4.700901E+1
-4.700901E+1
-4.700901E+1
-4.700901E+1
-4.700901E+1
-4.624465E+1
-4.700901E+1
-4.930210E+1
-5.159519E+1
-5.083082E+1
-4.700901E+1
-4.471593E+1
-4.471593E+1
-4.624465E+1
-4.700901E+1
-4.853774E+1
-4.777337E+1
-4.624465E+1
-4.548029E+1
-4.548029E+1
-4.624465E+1
-4.700901E+1
-4.624465E+1
-4.548029E+1
-4.624465E+1
-4.624465E+1
-4.700901E+1
-4.700901E+1
-4.624465E+1
-4.624465E+1
-4.700901E+1
-4.700901E+1
-4.624465E+1
-4.777337E+1
-4.853774E+1
-4.777337E+1
-4.624465E+1
-4.548029E+1
-4.700901E+1
-4.777337E+1
-4.777337E+1
-5.235954E+1
-6.611805E+1
-7.681912E+1
-6.382497E+1
-3.248614E+1
-8.790925E+0
-1.184837E+1
-3.325050E+1
-5.006646E+1
-5.083082E+1
-4.548029E+1
-4.395157E+1
-4.777337E+1
-5.083082E+1
-5.083082E+1
-4.853774E+1
-4.624465E+1
-4.395157E+1
-4.242284E+1
-4.242284E+1
-4.318721E+1
-4.318721E+1
-4.318721E+1
-4.318721E+1
-4.242284E+1
-4.242284E+1
-4.242284E+1
-4.165848E+1
-3.936540E+1
-4.012976E+1
-4.318721E+1
-4.624465E+1
-4.777337E+1
-4.853774E+1
-4.853774E+1
-4.853774E+1
-4.930210E+1
-5.006646E+1
-5.006646E+1
-4.853774E+1
-4.853774E+1
-4.930210E+1
-4.853774E+1
-4.700901E+1
-4.700901E+1
-4.700901E+1
-4.700901E+1
-4.624465E+1
-4.548029E+1
-4.471593E+1
-4.395157E+1
-4.318721E+1
-4.395157E+1
-4.471593E+1
-4.548029E+1
-4.471593E+1
-4.471593E+1
-4.471593E+1
-4.395157E+1
-4.242284E+1
-4.318721E+1
-4.471593E+1
-4.624465E+1
-4.624465E+1
-4.548029E+1
-4.471593E+1
-4.471593E+1
-4.700901E+1
-4.853774E+1
-4.777337E+1
-4.548029E+1
-4.318721E+1
-4.318721E+1
-4.395157E+1
-4.471593E+1
-4.548029E+1
-4.624465E+1
-4.548029E+1
-4.471593E+1
-4.395157E+1
-4.471593E+1
-4.471593E+1
-4.395157E+1
-4.395157E+1
-4.395157E+1
-4.318721E+1
-4.318721E+1
-4.318721E+1
-4.471593E+1
-4.624465E+1
-4.624465E+1
-4.471593E+1
-4.318721E+1
-4.318721E+1
-4.395157E+1
-4.548029E+1
-4.548029E+1
-4.548029E+1
-4.548029E+1
-4.548029E+1
-4.471593E+1
-4.395157E+1
-4.318721E+1
-4.318721E+1
-4.548029E+1
-4.700901E+1
-4.548029E+1
-4.318721E+1
-4.242284E+1
-4.318721E+1
-4.318721E+1
-4.318721E+1
-4.318721E+1
-4.318721E+1
-4.318721E+1
-4.242284E+1
-4.242284E+1
-4.395157E+1
-4.395157E+1
-4.318721E+1
-4.318721E+1
-4.318721E+1
-4.395157E+1
-4.395157E+1
-4.395157E+1
-4.395157E+1
-4.471593E+1
-4.548029E+1
-4.548029E+1
-4.318721E+1
-4.318721E+1
-4.548029E+1
-4.777337E+1
-4.700901E+1
-4.471593E+1
-4.318721E+1
-4.395157E+1
-4.624465E+1
-4.700901E+1
-4.700901E+1
-4.471593E+1
-4.471593E+1
-4.548029E+1
-4.700901E+1
-4.700901E+1
-4.548029E+1
-4.548029E+1
-4.548029E+1
-4.624465E+1
-4.624465E+1
-4.548029E+1
-4.548029E+1
-4.471593E+1
-4.471593E+1
-4.548029E+1
-4.624465E+1
-4.624465E+1
-4.624465E+1
-4.700901E+1
-4.853774E+1
-4.930210E+1
-4.777337E+1
-4.548029E+1
-4.548029E+1
-4.700901E+1
-4.777337E+1
-4.700901E+1
-4.548029E+1
-4.548029E+1
-4.700901E+1
-4.853774E+1
-5.159519E+1
-5.235954E+1
-5.159519E+1
-4.853774E+1
-4.624465E+1
-4.700901E+1
-4.853774E+1
-4.930210E+1
-4.930210E+1
-4.853774E+1
-4.777337E+1
-4.700901E+1
-4.700901E+1
-4.777337E+1
-4.777337E+1
-4.700901E+1
-4.700901E+1
-4.777337E+1
-4.777337E+1
-4.777337E+1
-4.700901E+1
-4.777337E+1
-4.930210E+1
-4.853774E+1
-4.777337E+1
-4.777337E+1
-4.853774E+1
-4.853774E+1
-4.777337E+1
-4.624465E+1
-4.624465E+1
-4.777337E+1
-4.853774E+1
-4.853774E+1
-4.853774E+1
-4.853774E+1
-4.930210E+1
-4.930210E+1
-4.930210E+1
-4.853774E+1
-4.853774E+1
-4.930210E+1
-5.006646E+1
-4.930210E+1
-4.930210E+1
-4.930210E+1
-5.006646E+1
-5.159519E+1
-5.312391E+1
-5.312391E+1
-5.159519E+1
-5.083082E+1
-5.083082E+1
-5.083082E+1
-5.083082E+1
-5.083082E+1
-4.930210E+1
-4.777337E+1
-4.853774E+1
-5.006646E+1
-4.930210E+1
-4.777337E+1
-4.548029E+1
-4.548029E+1
-4.700901E+1
-5.006646E+1
-5.159519E+1
-5.388827E+1
-5.465263E+1
-5.465263E+1
-5.388827E+1
-5.312391E+1
-5.235954E+1
-5.312391E+1
-5.312391E+1
-5.235954E+1
-5.159519E+1
-5.083082E+1
-5.159519E+1
-5.312391E+1
-5.465263E+1
-5.465263E+1
-5.465263E+1
-5.388827E+1
-5.465263E+1
-5.694572E+1
-5.847444E+1
-5.771007E+1
-5.388827E+1
-5.159519E+1
-5.159519E+1
-5.235954E+1
-5.312391E+1
-5.312391E+1
-5.235954E+1
-5.312391E+1
-5.465263E+1
-5.618136E+1
-5.618136E+1
-5.541699E+1
-5.465263E+1
-5.541699E+1
-5.618136E+1
-5.694572E+1
-5.618136E+1
-5.618136E+1
-5.618136E+1
-5.465263E+1
-5.388827E+1
-5.465263E+1
-5.618136E+1
-5.771007E+1
-5.771007E+1
-5.618136E+1
-5.618136E+1
-5.694572E+1
-5.771007E+1
-5.847444E+1
-5.847444E+1
-5.771007E+1
-5.694572E+1
-5.694572E+1
-5.771007E+1
-5.923880E+1
-5.923880E+1
-5.847444E+1
-5.771007E+1
-5.771007E+1
-5.847444E+1
-5.923880E+1
-6.000316E+1
-6.000316E+1
-5.847444E+1
-5.694572E+1
-5.694572E+1
-5.847444E+1
-5.923880E+1
-5.847444E+1
-5.771007E+1
-5.771007E+1
-5.847444E+1
-5.847444E+1
-5.923880E+1
-6.076752E+1
-6.306060E+1
-6.382497E+1
-6.306060E+1
-6.153189E+1
-6.076752E+1
-6.153189E+1
-6.153189E+1
-6.000316E+1
-5.923880E+1
-6.076752E+1
-6.229625E+1
-6.306060E+1
-6.306060E+1
-6.229625E+1
-6.229625E+1
-6.229625E+1
-6.306060E+1
-6.306060E+1
-6.306060E+1
-6.306060E+1
-6.306060E+1
-6.229625E+1
-6.229625E+1
-6.306060E+1
-6.382497E+1
-6.382497E+1
-6.458933E+1
-6.535370E+1
-6.458933E+1
-6.306060E+1
-6.229625E+1
-6.153189E+1
-6.306060E+1
-6.382497E+1
-6.458933E+1
-6.458933E+1
-6.458933E+1
-6.382497E+1
-6.458933E+1
-6.535370E+1
-6.535370E+1
-6.611805E+1
-6.611805E+1
-6.611805E+1
-6.535370E+1
-6.611805E+1
-6.688242E+1
-6.688242E+1
-6.611805E+1
-6.688242E+1
-6.611805E+1
-6.535370E+1
-6.535370E+1
-6.611805E+1
-6.688242E+1
-6.764678E+1
-6.688242E+1
-6.535370E+1
-6.535370E+1
-6.688242E+1
-6.841114E+1
-6.917550E+1
-6.917550E+1
-6.917550E+1
-6.917550E+1
-6.917550E+1
-6.841114E+1
-6.917550E+1
-7.070423E+1
-7.146859E+1
-6.993987E+1
-6.917550E+1
-6.917550E+1
-6.993987E+1
-7.070423E+1
-7.070423E+1
-7.070423E+1
-7.070423E+1
-7.070423E+1
-7.070423E+1
-7.146859E+1
-7.223295E+1
-7.223295E+1
-7.146859E+1
-7.070423E+1
-7.146859E+1
-7.223295E+1
-7.376167E+1
-7.452603E+1
-7.452603E+1
-7.529040E+1
-7.529040E+1
-7.452603E+1
-7.376167E+1
-7.299731E+1
-7.299731E+1
-7.299731E+1
-7.299731E+1
-7.299731E+1
-7.299731E+1
-7.376167E+1
-7.452603E+1
-7.452603E+1
-7.376167E+1
-7.376167E+1
-7.376167E+1
-7.299731E+1
-7.376167E+1
-7.376167E+1
-7.452603E+1
-7.529040E+1
-7.605476E+1
-7.681912E+1
-7.681912E+1
-7.605476E+1
-7.681912E+1
-7.834785E+1
-7.758348E+1
-7.681912E+1
-7.605476E+1
-7.681912E+1
-7.758348E+1
-7.758348E+1
-7.681912E+1
-7.758348E+1
-7.834785E+1
-7.987657E+1
-7.911221E+1
-7.758348E+1
-7.681912E+1
-7.681912E+1
-7.681912E+1
-7.681912E+1
-7.834785E+1
-7.987657E+1
-8.064093E+1
-7.987657E+1
-7.911221E+1
-7.987657E+1
-7.987657E+1
-7.834785E+1
-7.758348E+1
-7.834785E+1
-7.987657E+1
-8.064093E+1
-7.987657E+1
-8.064093E+1
-8.140530E+1
-8.140530E+1
-8.064093E+1
-8.064093E+1
-8.216965E+1
-8.369838E+1
-8.216965E+1
-7.987657E+1
-7.987657E+1
-8.064093E+1
-8.140530E+1
-8.064093E+1
-7.987657E+1
-8.064093E+1
-8.140530E+1
-8.140530E+1
-8.140530E+1
-8.064093E+1
-8.064093E+1
-8.064093E+1
-8.140530E+1
-8.216965E+1
-8.140530E+1
-8.140530E+1
-8.140530E+1
-8.216965E+1
-8.293401E+1
-8.293401E+1
-8.140530E+1
-8.064093E+1
-8.064093E+1
-8.140530E+1
-8.216965E+1
-8.216965E+1
-8.216965E+1
-8.216965E+1
-8.216965E+1
-8.216965E+1
-8.216965E+1
-8.293401E+1
-8.369838E+1
-8.369838E+1
-8.293401E+1
-8.216965E+1
-8.216965E+1
-8.293401E+1
-8.369838E+1
-8.369838E+1
-8.369838E+1
-8.446274E+1
-8.522710E+1
-8.522710E+1
-8.522710E+1
-8.446274E+1
-8.369838E+1
-8.293401E+1
-8.293401E+1
-8.369838E+1
-8.293401E+1
-8.293401E+1
-8.293401E+1
-8.369838E+1
-8.446274E+1
-8.446274E+1
-8.446274E+1
-8.446274E+1
-8.522710E+1
-8.599146E+1
-8.599146E+1
-8.522710E+1
-8.369838E+1
-8.369838E+1
-8.369838E+1
-8.522710E+1
-8.675583E+1
-8.675583E+1
-8.599146E+1
-8.522710E+1
-8.446274E+1
-8.369838E+1
-8.369838E+1
-8.446274E+1
-8.522710E+1
-8.446274E+1
-8.446274E+1
-8.522710E+1
-8.599146E+1
-8.599146E+1
-8.446274E+1
-8.446274E+1
-8.522710E+1
-8.599146E+1
-8.599146E+1
-8.599146E+1
-8.675583E+1
-8.675583E+1
-8.675583E+1
-8.675583E+1
-8.675583E+1
-8.675583E+1
-8.675583E+1
-8.752018E+1
-8.752018E+1
-8.675583E+1
-8.599146E+1
-8.675583E+1
-8.675583E+1
-8.675583E+1
-8.675583E+1
-8.675583E+1
-8.675583E+1
-8.675583E+1
-8.675583E+1
-8.675583E+1
-8.599146E+1
-8.828455E+1
-8.981328E+1
-8.981328E+1
-8.828455E+1
-8.752018E+1
-8.752018E+1
-8.752018E+1
-8.752018E+1
-8.675583E+1
-8.752018E+1
-8.752018E+1
-8.752018E+1
-8.752018E+1
-8.752018E+1
-8.828455E+1
-8.828455E+1
-8.752018E+1
-8.752018E+1
-8.752018E+1
-8.828455E+1
-8.981328E+1
-9.057763E+1
-9.057763E+1
-8.904891E+1
-8.752018E+1
-8.752018E+1
-8.752018E+1
-8.828455E+1
-8.904891E+1
-8.904891E+1
-8.828455E+1
-8.752018E+1
-8.752018E+1
-8.828455E+1
-8.904891E+1
-8.828455E+1
-8.675583E+1
-8.599146E+1
-8.675583E+1
-8.828455E+1
-8.981328E+1
-8.904891E+1
-8.828455E+1
-8.752018E+1
-8.828455E+1
-8.904891E+1
-8.904891E+1
-8.828455E+1
-8.675583E+1
-8.599146E+1
-8.752018E+1
-8.828455E+1
-8.828455E+1
-8.828455E+1
-8.828455E+1
-8.828455E+1
-8.828455E+1
-8.828455E+1
-8.904891E+1
-8.981328E+1
-8.981328E+1
-8.904891E+1
-8.904891E+1
-8.828455E+1
-8.904891E+1
-8.981328E+1
-9.057763E+1
-8.904891E+1
-8.752018E+1
-8.752018E+1
-8.828455E+1
-8.904891E+1
-8.904891E+1
-8.828455E+1
-8.828455E+1
-8.904891E+1
-8.904891E+1
-8.904891E+1
-8.904891E+1
-8.904891E+1
-8.828455E+1
-8.828455E+1
-8.828455E+1
-8.828455E+1
-8.904891E+1
-8.981328E+1
-8.981328E+1
-8.904891E+1
-8.828455E+1
-8.752018E+1
-8.752018E+1
-8.828455E+1
-8.828455E+1
-8.675583E+1
-8.446274E+1
-8.599146E+1
-8.904891E+1
-9.057763E+1
-8.981328E+1
-8.752018E+1
-8.675583E+1
-8.675583E+1
-8.675583E+1
-8.904891E+1
-9.057763E+1
-9.057763E+1
-8.904891E+1
-8.828455E+1
-8.828455E+1
-8.828455E+1
-8.828455E+1
-8.752018E+1
-8.828455E+1
-8.981328E+1
-8.981328E+1
-8.981328E+1
-8.904891E+1
-8.828455E+1
-8.752018E+1
-8.752018E+1
-8.828455E+1
-8.828455E+1
-8.904891E+1
-8.904891E+1
-8.904891E+1
-8.904891E+1
-8.904891E+1
-8.828455E+1
-8.752018E+1
-8.752018E+1
-8.828455E+1
-8.828455E+1
-8.828455E+1
-8.828455E+1
-8.828455E+1
-8.828455E+1
-8.828455E+1
-8.752018E+1
-8.752018E+1
-8.828455E+1
-8.904891E+1
-8.981328E+1
-8.981328E+1
-8.904891E+1
-8.828455E+1
-8.828455E+1
-8.828455E+1
-8.904891E+1
-8.904891E+1
-8.828455E+1
-8.752018E+1
-8.752018E+1
-8.752018E+1
-8.828455E+1
-8.904891E+1
-8.828455E+1
-8.752018E+1
-8.752018E+1
-8.828455E+1
-8.904891E+1
-8.904891E+1
-8.904891E+1
-8.904891E+1
-8.904891E+1
-8.904891E+1
-8.828455E+1
-8.828455E+1
-8.752018E+1
-8.752018E+1
-8.828455E+1
-8.904891E+1
-8.828455E+1
-8.752018E+1
-8.752018E+1
-8.752018E+1
-8.904891E+1
-8.981328E+1
-8.904891E+1
-8.752018E+1
-8.752018E+1
-8.752018E+1
-8.828455E+1
-8.828455E+1
-8.828455E+1
-8.904891E+1
-8.904891E+1
-8.828455E+1
-8.752018E+1
-8.752018E+1
-8.904891E+1
-8.904891E+1
-8.904891E+1
-8.828455E+1
-8.828455E+1
-8.752018E+1
-8.752018E+1
-8.675583E+1
-8.675583E+1
-8.675583E+1
-8.828455E+1
-8.828455E+1
-8.828455E+1
-8.752018E+1
-8.752018E+1
-8.828455E+1
-8.828455E+1
-8.752018E+1
-8.675583E+1
-8.752018E+1
-8.752018E+1
-8.752018E+1
-8.828455E+1
-8.904891E+1
-8.904891E+1
-8.752018E+1
-8.675583E+1
-8.599146E+1
-8.599146E+1
-8.675583E+1
-8.675583E+1
-8.599146E+1
-8.675583E+1
-8.828455E+1
-8.904891E+1
-8.828455E+1
-8.828455E+1
-8.828455E+1
-8.752018E+1
-8.675583E+1
-8.599146E+1
-8.599146E+1
-8.675583E+1
-8.828455E+1
-8.828455E+1
-8.675583E+1
-8.599146E+1
-8.599146E+1
-8.675583E+1
-8.752018E+1
-8.828455E+1
-8.828455E+1
-8.675583E+1
-8.522710E+1
-8.522710E+1
-8.522710E+1
-8.675583E+1
-8.828455E+1
-8.904891E+1
-8.904891E+1
-8.828455E+1
-8.752018E+1
-8.752018E+1
-8.828455E+1
-8.828455E+1
-8.675583E+1
-8.675583E+1
-8.752018E+1
-8.828455E+1
-8.904891E+1
-8.828455E+1
-8.675583E+1
-8.599146E+1
-8.446274E+1
-8.369838E+1
-8.446274E+1
-8.599146E+1
-8.828455E+1
-8.828455E+1
-8.752018E+1
-8.675583E+1
-8.599146E+1
-8.675583E+1
-8.752018E+1
-8.675583E+1
-8.599146E+1
-8.599146E+1
-8.599146E+1
-8.599146E+1
-8.599146E+1
-8.675583E+1
-8.752018E+1
-8.752018E+1
-8.752018E+1
-8.675583E+1
-8.599146E+1
-8.599146E+1
-8.675583E+1
-8.675583E+1
-8.752018E+1
-8.752018E+1
-8.599146E+1
-8.522710E+1
-8.446274E+1
-8.522710E+1
-8.599146E+1
-8.599146E+1
-8.599146E+1
-8.522710E+1
-8.369838E+1
-8.369838E+1
-8.522710E+1
-8.675583E+1
-8.675583E+1
-8.675583E+1
-8.599146E+1
-8.522710E+1
-8.522710E+1
-8.522710E+1
-8.599146E+1
-8.599146E+1
-8.599146E+1
-8.599146E+1
-8.675583E+1
-8.675583E+1
-8.599146E+1
-8.522710E+1
-8.369838E+1
-8.369838E+1
-8.446274E+1
-8.522710E+1
-8.522710E+1
-8.369838E+1
-8.369838E+1
-8.446274E+1
-8.522710E+1
-8.522710E+1
-8.446274E+1
-8.369838E+1
-8.369838E+1
-8.369838E+1
-8.446274E+1
-8.522710E+1
-8.446274E+1
-8.446274E+1
-8.522710E+1
-8.675583E+1
-8.675583E+1
-8.675583E+1
-8.675583E+1
-8.599146E+1
-8.446274E+1
-8.522710E+1
-8.675583E+1
-8.752018E+1
-8.675583E+1
-8.522710E+1
-8.446274E+1
-8.522710E+1
-8.599146E+1
-8.675583E+1
-8.599146E+1
-8.522710E+1
-8.369838E+1
-8.293401E+1
-8.446274E+1
-8.599146E+1
-8.599146E+1
-8.446274E+1
-8.293401E+1
-8.293401E+1
-8.369838E+1
-8.446274E+1
-8.522710E+1
-8.522710E+1
-8.522710E+1
-8.446274E+1
-8.446274E+1
-8.522710E+1
-8.675583E+1
-8.599146E+1
-8.522710E+1
-8.446274E+1
-8.369838E+1
-8.369838E+1
-8.446274E+1
-8.522710E+1
-8.522710E+1
-8.446274E+1
-8.522710E+1
-8.522710E+1
-8.522710E+1
-8.369838E+1
-8.369838E+1
-8.369838E+1
-8.522710E+1
-8.599146E+1
-8.675583E+1
-8.599146E+1
-8.522710E+1
-8.446274E+1
-8.522710E+1
-8.752018E+1
-8.828455E+1
-8.599146E+1
-8.522710E+1
-8.522710E+1
-8.599146E+1
-8.675583E+1
-8.599146E+1
-8.599146E+1
-8.522710E+1
-8.522710E+1
-8.599146E+1
-8.599146E+1
-8.522710E+1
-8.522710E+1
-8.599146E+1
-8.599146E+1
-8.522710E+1
-8.369838E+1
-8.446274E+1
-8.522710E+1
-8.446274E+1
-8.446274E+1
-8.522710E+1
-8.752018E+1
-8.828455E+1
-8.752018E+1
-8.675583E+1
-8.599146E+1
-8.522710E+1
-8.599146E+1
-8.599146E+1
-8.675583E+1
-8.675583E+1
-8.599146E+1
-8.522710E+1
-8.599146E+1
-8.599146E+1
-8.599146E+1
-8.599146E+1
-8.599146E+1
-8.599146E+1
-8.675583E+1
-8.599146E+1
-8.599146E+1
-8.599146E+1
-8.675583E+1
-8.752018E+1
-8.752018E+1
-8.752018E+1
-8.828455E+1
-8.752018E+1
-8.675583E+1
-8.599146E+1
-8.522710E+1
-8.522710E+1
-8.599146E+1
-8.599146E+1
-8.599146E+1
-8.675583E+1
-8.752018E+1
-8.828455E+1
-8.828455E+1
-8.599146E+1
-8.599146E+1
-8.675583E+1
-8.828455E+1
-8.828455E+1
-8.828455E+1
-8.904891E+1
-8.904891E+1
-8.904891E+1
-8.828455E+1
-8.828455E+1
-8.904891E+1
-8.904891E+1
-8.904891E+1
-8.828455E+1
-8.828455E+1
-8.904891E+1
-8.904891E+1
-8.904891E+1
-8.904891E+1
-8.904891E+1
-8.904891E+1
-8.828455E+1
-8.904891E+1
-8.904891E+1
-8.904891E+1
-9.057763E+1
-9.057763E+1
-9.057763E+1
-8.981328E+1
-9.057763E+1
-9.057763E+1
-9.057763E+1
-9.057763E+1
-9.057763E+1
-8.981328E+1
-8.904891E+1
-8.752018E+1
-8.828455E+1
-9.057763E+1
-9.210636E+1
-9.134199E+1
-9.057763E+1
-8.904891E+1
-8.904891E+1
-8.981328E+1
-9.134199E+1
-9.134199E+1
-9.057763E+1
-8.981328E+1
-8.981328E+1
-9.057763E+1
-9.134199E+1
-9.210636E+1
-9.210636E+1
-9.134199E+1
-9.134199E+1
-9.210636E+1
-9.287071E+1
-9.287071E+1
-9.210636E+1
-9.134199E+1
-9.210636E+1
-9.210636E+1
-9.210636E+1
-9.210636E+1
-9.210636E+1
-9.210636E+1
-9.210636E+1
-9.210636E+1
-9.210636E+1
-9.210636E+1
-9.134199E+1
-9.134199E+1
-9.210636E+1
-9.287071E+1
-9.363508E+1
-9.363508E+1
-9.287071E+1
-9.210636E+1
-9.287071E+1
-9.287071E+1
-9.287071E+1
-9.287071E+1
-9.287071E+1
-9.287071E+1
-9.287071E+1
-9.134199E+1
-8.981328E+1
-8.904891E+1
-8.981328E+1
-9.057763E+1
-9.134199E+1
-9.134199E+1
-9.134199E+1
-9.134199E+1
-9.287071E+1
-9.363508E+1
-9.363508E+1
-9.287071E+1
-9.210636E+1
-9.210636E+1
-9.287071E+1
-9.287071E+1
-9.210636E+1
-9.210636E+1
-9.134199E+1
-9.134199E+1
-9.057763E+1
-9.057763E+1
-9.057763E+1
-9.134199E+1
-9.287071E+1
-9.287071E+1
-9.363508E+1
-9.363508E+1
-9.287071E+1
-9.287071E+1
-9.287071E+1
-9.363508E+1
-9.363508E+1
-9.363508E+1
-9.287071E+1
-9.210636E+1
-9.134199E+1
-9.134199E+1
-9.134199E+1
-9.134199E+1
-9.210636E+1
-9.210636E+1
-9.210636E+1
-9.134199E+1
-9.134199E+1
-9.210636E+1
-9.210636E+1
-9.134199E+1
-9.134199E+1
-9.057763E+1
-9.134199E+1
-9.134199E+1
-9.134199E+1
-9.057763E+1
-8.904891E+1
-8.828455E+1
-8.981328E+1
-9.210636E+1
-9.287071E+1
-9.210636E+1
-9.057763E+1
-9.057763E+1
-9.134199E+1
-9.210636E+1
-9.210636E+1
-9.134199E+1
-9.057763E+1
-9.057763E+1
-9.057763E+1
-9.057763E+1
-9.057763E+1
-8.981328E+1
-9.057763E+1
-9.134199E+1
-9.210636E+1
-9.134199E+1
-9.057763E+1
-9.057763E+1
-9.134199E+1
-9.134199E+1
-9.134199E+1
-9.134199E+1
-9.210636E+1
-9.210636E+1
-9.210636E+1
-9.134199E+1
-9.057763E+1
-8.981328E+1
-9.057763E+1
-9.210636E+1
-9.287071E+1
-9.210636E+1
-9.134199E+1
-9.134199E+1
-9.210636E+1
-9.287071E+1
-9.210636E+1
-9.134199E+1
-8.981328E+1
-8.981328E+1
-9.057763E+1
-9.134199E+1
-9.210636E+1
-9.210636E+1
-9.210636E+1
-9.057763E+1
-8.981328E+1
-8.981328E+1
-9.134199E+1
-9.210636E+1
-9.287071E+1
-9.287071E+1
-9.287071E+1
-9.287071E+1
-9.210636E+1
-9.134199E+1
-9.134199E+1
-9.210636E+1
-9.287071E+1
-9.134199E+1
-8.904891E+1
-8.752018E+1
-8.828455E+1
-8.981328E+1
-9.134199E+1
-9.210636E+1
-9.210636E+1
-9.210636E+1
-9.210636E+1
-9.134199E+1
-9.134199E+1
-9.057763E+1
-8.981328E+1
-8.981328E+1
-8.981328E+1
-9.057763E+1
-9.057763E+1
-9.057763E+1
-9.057763E+1
-9.134199E+1
-9.134199E+1
-9.134199E+1
-9.134199E+1
-9.057763E+1
-9.057763E+1
-9.057763E+1
-8.981328E+1
-8.981328E+1
-8.904891E+1
-8.904891E+1
-8.981328E+1
-8.981328E+1
-8.904891E+1
-8.828455E+1
-8.828455E+1
-8.904891E+1
-8.904891E+1
-8.981328E+1
-8.981328E+1
-8.981328E+1
-8.981328E+1
-8.904891E+1
-8.981328E+1
-8.981328E+1
-8.904891E+1
-8.752018E+1
-8.675583E+1
-8.675583E+1
-8.675583E+1
-8.752018E+1
-8.752018E+1
-8.675583E+1
-8.675583E+1
-8.599146E+1
-8.599146E+1
-8.675583E+1
-8.752018E+1
-8.752018E+1
-8.675583E+1
-8.599146E+1
-8.599146E+1
-8.675583E+1
-8.675583E+1
-8.675583E+1
-8.522710E+1
-8.522710E+1
-8.599146E+1
-8.599146E+1
-8.675583E+1
-8.675583E+1
-8.599146E+1
-8.599146E+1
-8.599146E+1
-8.599146E+1
-8.522710E+1
-8.369838E+1
-8.369838E+1
-8.369838E+1
-8.369838E+1
-8.446274E+1
-8.446274E+1
-8.446274E+1
-8.446274E+1
-8.369838E+1
-8.293401E+1
-8.293401E+1
-8.369838E+1
-8.446274E+1
-8.446274E+1
-8.369838E+1
-8.293401E+1
-8.216965E+1
-8.369838E+1
-8.522710E+1
-8.446274E+1
-8.293401E+1
-8.140530E+1
-8.216965E+1
-8.293401E+1
-8.216965E+1
-8.216965E+1
-8.216965E+1
-8.140530E+1
-8.064093E+1
-7.987657E+1
-7.987657E+1
-7.987657E+1
-8.140530E+1
-8.216965E+1
-8.216965E+1
-8.216965E+1
-8.216965E+1
-8.216965E+1
-8.064093E+1
-7.834785E+1
-7.758348E+1
-7.758348E+1
-7.834785E+1
-7.911221E+1
-7.834785E+1
-7.758348E+1
-7.834785E+1
-7.834785E+1
-7.758348E+1
-7.681912E+1
-7.681912E+1
-7.681912E+1
-7.758348E+1
-7.681912E+1
-7.681912E+1
-7.681912E+1
-7.605476E+1
-7.529040E+1
-7.529040E+1
-7.529040E+1
-7.529040E+1
-7.529040E+1
-7.529040E+1
-7.529040E+1
-7.529040E+1
-7.452603E+1
-7.452603E+1
-7.452603E+1
-7.452603E+1
-7.376167E+1
-7.376167E+1
-7.299731E+1
-7.376167E+1
-7.376167E+1
-7.376167E+1
-7.376167E+1
-7.376167E+1
-7.376167E+1
-7.376167E+1
-7.299731E+1
-7.146859E+1
-7.070423E+1
-7.146859E+1
-7.223295E+1
-7.223295E+1
-7.146859E+1
-7.070423E+1
-7.070423E+1
-7.146859E+1
-7.223295E+1
-7.146859E+1
-7.070423E+1
-6.917550E+1
-6.841114E+1
-6.917550E+1
-6.993987E+1
-6.993987E+1
-6.917550E+1
-6.764678E+1
-6.764678E+1
-6.688242E+1
-6.611805E+1
-6.688242E+1
-6.764678E+1
-6.764678E+1
-6.611805E+1
-6.306060E+1
-6.229625E+1
-6.306060E+1
-6.458933E+1
-6.611805E+1
-6.611805E+1
-6.535370E+1
-6.458933E+1
-6.382497E+1
-6.458933E+1
-6.458933E+1
-6.382497E+1
-6.229625E+1
-6.153189E+1
-6.229625E+1
-6.306060E+1
-6.382497E+1
-6.306060E+1
-6.153189E+1
-6.000316E+1
-6.000316E+1
-6.153189E+1
-6.229625E+1
-6.229625E+1
-6.153189E+1
-6.076752E+1
-6.076752E+1
-6.153189E+1
-6.153189E+1
-6.153189E+1
-6.153189E+1
-6.153189E+1
-6.076752E+1
-5.923880E+1
-5.923880E+1
-5.923880E+1
-5.923880E+1
-5.923880E+1
-5.771007E+1
-5.847444E+1
-5.923880E+1
-5.923880E+1
-5.847444E+1
-5.694572E+1
-5.541699E+1
-5.465263E+1
-5.465263E+1
-5.541699E+1
-5.618136E+1
-5.694572E+1
-5.694572E+1
-5.541699E+1
-5.388827E+1
-5.465263E+1
-5.541699E+1
-5.465263E+1
-5.465263E+1
-5.465263E+1
-5.541699E+1
-5.541699E+1
-5.541699E+1
-5.465263E+1
-5.388827E+1
-5.388827E+1
-5.465263E+1
-5.465263E+1
-5.465263E+1
-5.388827E+1
-5.312391E+1
-5.312391E+1
-5.312391E+1
-5.388827E+1
-5.465263E+1
-5.388827E+1
-5.312391E+1
-5.312391E+1
-5.235954E+1
-5.235954E+1
-5.235954E+1
-5.312391E+1
-5.312391E+1
-5.235954E+1
-5.159519E+1
-5.159519E+1
-5.235954E+1
-5.235954E+1
-5.235954E+1
-5.312391E+1
-5.235954E+1
-5.159519E+1
-5.006646E+1
-5.006646E+1
-5.006646E+1
-5.083082E+1
-5.006646E+1
-5.006646E+1
-5.159519E+1
-5.235954E+1
-5.235954E+1
-5.006646E+1
-5.006646E+1
-5.083082E+1
-5.083082E+1
-5.083082E+1
-4.930210E+1
-5.006646E+1
-5.083082E+1
-5.083082E+1
-5.083082E+1
-5.006646E+1
-4.930210E+1
-4.930210E+1
-4.853774E+1
-4.930210E+1
-4.930210E+1
-4.930210E+1
-4.777337E+1
-4.624465E+1
-4.624465E+1
-4.777337E+1
-4.930210E+1
-4.930210E+1
-4.853774E+1
-4.853774E+1
-4.930210E+1
-4.930210E+1
-4.853774E+1
-4.777337E+1
-4.777337E+1
-4.777337E+1
-4.777337E+1
-4.853774E+1
-4.853774E+1
-4.777337E+1
-4.700901E+1
-4.624465E+1
-4.624465E+1
-4.700901E+1
-4.853774E+1
-4.930210E+1
-4.930210E+1
-4.777337E+1
-4.624465E+1
-4.624465E+1
-4.700901E+1
-4.700901E+1
-4.624465E+1
-4.624465E+1
-4.624465E+1
-4.700901E+1
-4.777337E+1
-4.700901E+1
-4.548029E+1
-4.395157E+1
-4.395157E+1
-4.471593E+1
-4.471593E+1
-4.471593E+1
-4.471593E+1
-4.471593E+1
-4.471593E+1
-4.395157E+1
-4.395157E+1
-4.395157E+1
-4.395157E+1
-4.395157E+1
-4.471593E+1
-4.471593E+1
-4.395157E+1
-4.471593E+1
-4.548029E+1
-4.471593E+1
-4.395157E+1
-4.242284E+1
-4.242284E+1
-4.318721E+1
-4.318721E+1
-4.395157E+1
-4.471593E+1
-4.548029E+1
-4.471593E+1
-4.395157E+1
-4.318721E+1
-4.318721E+1
-4.318721E+1
-4.242284E+1
-4.242284E+1
-4.318721E+1
-4.395157E+1
-4.395157E+1
-4.318721E+1
-4.242284E+1
-4.242284E+1
-4.242284E+1
-4.318721E+1
-4.395157E+1
-4.318721E+1
-4.165848E+1
-4.165848E+1
-4.242284E+1
-4.242284E+1
-4.165848E+1
-4.089412E+1
-4.012976E+1
-3.860103E+1
-3.936540E+1
-4.089412E+1
-4.165848E+1
-4.165848E+1
-4.089412E+1
-4.089412E+1
-4.242284E+1
-4.242284E+1
-4.165848E+1
-4.089412E+1
-4.165848E+1
-4.242284E+1
-4.242284E+1
-4.165848E+1
-4.089412E+1
-4.012976E+1
-3.936540E+1
-3.936540E+1
-3.936540E+1
-3.936540E+1
-4.012976E+1
-4.012976E+1
-3.936540E+1
-4.012976E+1
-4.165848E+1
-4.318721E+1
-4.318721E+1
-4.242284E+1
-4.165848E+1
-4.012976E+1
-3.936540E+1
-3.860103E+1
-3.783668E+1
-3.707231E+1
-3.707231E+1
-3.860103E+1
-4.012976E+1
-4.089412E+1
-4.012976E+1
-3.936540E+1
-3.860103E+1
-3.860103E+1
-3.936540E+1
-4.012976E+1
-4.089412E+1
-4.089412E+1
-4.089412E+1
-3.936540E+1
-3.936540E+1
-3.936540E+1
-3.936540E+1
-3.860103E+1
-3.783668E+1
-3.707231E+1
-3.630795E+1
-3.554359E+1
-3.707231E+1
-3.783668E+1
-3.783668E+1
-3.707231E+1
-3.554359E+1
-3.554359E+1
-3.554359E+1
-3.630795E+1
-3.707231E+1
-3.783668E+1
-3.783668E+1
-3.707231E+1
-3.783668E+1
-4.012976E+1
-4.089412E+1
-3.936540E+1
-3.783668E+1
-3.783668E+1
-3.860103E+1
-3.936540E+1
-3.860103E+1
-3.783668E+1
-3.707231E+1
-3.630795E+1
-3.554359E+1
-3.554359E+1
-3.477923E+1
-3.554359E+1
-3.554359E+1
-3.630795E+1
-3.707231E+1
-3.707231E+1
-3.630795E+1
-3.630795E+1
-3.707231E+1
-3.707231E+1
-3.554359E+1
-3.477923E+1
-3.630795E+1
-3.783668E+1
-3.860103E+1
-3.783668E+1
-3.707231E+1
-3.630795E+1
-3.630795E+1
-3.783668E+1
-3.860103E+1
-3.783668E+1
-3.707231E+1
-3.707231E+1
-3.707231E+1
-3.707231E+1
-3.707231E+1
-3.707231E+1
-3.630795E+1
-3.630795E+1
-3.630795E+1
-3.630795E+1
-3.630795E+1
-3.630795E+1
-3.707231E+1
-3.707231E+1
-3.707231E+1
-3.707231E+1
-3.707231E+1
-3.707231E+1
-3.630795E+1
-3.630795E+1
-3.554359E+1
-3.477923E+1
-3.477923E+1
-3.401486E+1
-3.477923E+1
-3.630795E+1
-3.707231E+1
-3.707231E+1
-3.630795E+1
-3.554359E+1
-3.554359E+1
-3.630795E+1
-3.630795E+1
-3.630795E+1
-3.554359E+1
-3.554359E+1
-3.477923E+1
-3.554359E+1
-3.630795E+1
-3.630795E+1
-3.554359E+1
-3.477923E+1
-3.554359E+1
-3.630795E+1
-3.630795E+1
-3.554359E+1
-3.477923E+1
-3.401486E+1
-3.477923E+1
-3.630795E+1
-3.630795E+1
-3.554359E+1
-3.401486E+1
-3.325050E+1
-3.401486E+1
-3.554359E+1
-3.554359E+1
-3.477923E+1
-3.401486E+1
-3.325050E+1
-3.325050E+1
-3.401486E+1
-3.401486E+1
-3.401486E+1
-3.401486E+1
-3.477923E+1
-3.477923E+1
-3.477923E+1
-3.401486E+1
-3.401486E+1
-3.401486E+1
-3.401486E+1
-3.401486E+1
-3.325050E+1
-3.325050E+1
-3.325050E+1
-3.325050E+1
-3.401486E+1
-3.401486E+1
-3.477923E+1
-3.477923E+1
-3.477923E+1
-3.477923E+1
-3.477923E+1
-3.477923E+1
-3.477923E+1
-3.401486E+1
-3.325050E+1
-3.325050E+1
-3.401486E+1
-3.477923E+1
-3.477923E+1
-3.477923E+1
-3.477923E+1
-3.477923E+1
-3.477923E+1
-3.477923E+1
-3.401486E+1
-3.401486E+1
-3.401486E+1
-3.477923E+1
-3.554359E+1
-3.554359E+1
-3.477923E+1
-3.401486E+1
-3.325050E+1
-3.248614E+1
-3.248614E+1
-3.325050E+1
-3.248614E+1
-3.248614E+1
-3.172178E+1
-3.248614E+1
-3.248614E+1
-3.325050E+1
-3.325050E+1
-3.325050E+1
-3.325050E+1
-3.248614E+1
-3.248614E+1
-3.172178E+1
-3.095742E+1
-3.172178E+1
-3.401486E+1
-3.630795E+1
-3.477923E+1
-3.172178E+1
-3.095742E+1
-3.248614E+1
-3.401486E+1
-3.325050E+1
-3.019305E+1
-2.942869E+1
-3.095742E+1
-3.325050E+1
-3.325050E+1
-3.172178E+1
-3.172178E+1
-3.172178E+1
-3.172178E+1
-3.095742E+1
-3.019305E+1
-3.019305E+1
-3.095742E+1
-3.019305E+1
-3.019305E+1
-3.172178E+1
-3.248614E+1
-3.248614E+1
-3.095742E+1
-3.095742E+1
-3.172178E+1
-3.172178E+1
-3.248614E+1
-3.248614E+1
-3.172178E+1
-3.019305E+1
-2.942869E+1
-3.019305E+1
-3.172178E+1
-3.172178E+1
-3.095742E+1
-3.095742E+1
-3.095742E+1
-3.172178E+1
-3.248614E+1
-3.248614E+1
-3.172178E+1
-3.172178E+1
-3.248614E+1
-3.248614E+1
-3.172178E+1
-3.095742E+1
-3.019305E+1
-3.019305E+1
-3.095742E+1
-3.172178E+1
-3.248614E+1
-3.248614E+1
-3.172178E+1
-3.095742E+1
-3.019305E+1
-3.019305E+1
-3.172178E+1
-3.325050E+1
-3.477923E+1
-3.477923E+1
-3.325050E+1
-3.248614E+1
-3.172178E+1
-3.172178E+1
-3.248614E+1
-3.248614E+1
-3.248614E+1
-3.248614E+1
-3.172178E+1
-3.095742E+1
-3.095742E+1
-3.095742E+1
-3.172178E+1
-3.172178E+1
-3.248614E+1
-3.172178E+1
-3.019305E+1
-2.942869E+1
-3.019305E+1
-3.095742E+1
-3.095742E+1
-3.095742E+1
-3.172178E+1
-3.172178E+1
-3.172178E+1
-3.095742E+1
-3.095742E+1
-3.095742E+1
-3.095742E+1
-3.095742E+1
-3.095742E+1
-3.095742E+1
-3.172178E+1
-3.248614E+1
-3.248614E+1
-3.325050E+1
-3.248614E+1
-3.019305E+1
-2.942869E+1
-2.942869E+1
-3.095742E+1
-3.172178E+1
-3.095742E+1
-2.942869E+1
-2.942869E+1
-2.942869E+1
-3.095742E+1
-3.172178E+1
-3.172178E+1
-3.095742E+1
-3.095742E+1
-3.095742E+1
-3.095742E+1
-3.172178E+1
-3.172178E+1
-3.172178E+1
-3.095742E+1
-3.019305E+1
-3.019305E+1
-3.095742E+1
-3.095742E+1
-3.019305E+1
-2.866433E+1
-2.866433E+1
-3.019305E+1
-3.095742E+1
-3.172178E+1
-3.172178E+1
-3.172178E+1
-3.095742E+1
-3.095742E+1
-3.172178E+1
-3.095742E+1
-3.095742E+1
-3.019305E+1
-2.866433E+1
-2.789997E+1
-2.713561E+1
-2.789997E+1
-2.942869E+1
-3.019305E+1
-3.019305E+1
-2.942869E+1
-2.942869E+1
-2.942869E+1
-3.019305E+1
-3.095742E+1
-3.095742E+1
-3.019305E+1
-3.019305E+1
-3.095742E+1
-3.248614E+1
-3.172178E+1
-2.942869E+1
-2.789997E+1
-2.789997E+1
-2.942869E+1
-2.942869E+1
-2.942869E+1
-2.789997E+1
-2.713561E+1
-2.713561E+1
-2.637124E+1
-2.713561E+1
-2.942869E+1
-3.019305E+1
-2.866433E+1
-2.866433E+1
-2.942869E+1
-3.019305E+1
-3.095742E+1
-3.019305E+1
-2.942869E+1
-2.866433E+1
-2.789997E+1
-2.866433E+1
-2.942869E+1
-2.942869E+1
-2.942869E+1
-2.866433E+1
-2.866433E+1
-2.942869E+1
-2.942869E+1
-2.866433E+1
-2.866433E+1
-2.942869E+1
-3.019305E+1
-3.095742E+1
-3.019305E+1
-2.942869E+1
-2.942869E+1
-2.942869E+1
-2.942869E+1
-3.019305E+1
-3.095742E+1
-3.019305E+1
-2.942869E+1
-2.866433E+1
-2.866433E+1
-2.866433E+1
-2.866433E+1
-2.866433E+1
-2.942869E+1
-3.019305E+1
-3.019305E+1
-2.866433E+1
-2.789997E+1
-2.713561E+1
-2.789997E+1
-2.942869E+1
-3.019305E+1
-3.095742E+1
-3.095742E+1
-3.095742E+1
-3.019305E+1
-3.019305E+1
-3.019305E+1
-2.942869E+1
-2.866433E+1
-2.866433E+1
-2.866433E+1
-2.942869E+1
-3.019305E+1
-3.019305E+1
-3.019305E+1
-2.942869E+1
-2.942869E+1
-3.019305E+1
-3.019305E+1
-2.942869E+1
-2.866433E+1
-2.866433E+1
-2.942869E+1
-3.019305E+1
-3.019305E+1
-2.942869E+1
-2.942869E+1
-3.019305E+1
-3.019305E+1
-2.942869E+1
-2.866433E+1
-2.866433E+1
-2.942869E+1
-2.942869E+1
-2.942869E+1
-2.942869E+1
-2.866433E+1
-2.866433E+1
-2.789997E+1
-2.713561E+1
-2.713561E+1
-2.789997E+1
-2.866433E+1
-2.789997E+1
-2.637124E+1
-2.637124E+1
-2.789997E+1
-2.942869E+1
-2.866433E+1
-2.713561E+1
-2.637124E+1
-2.713561E+1
-2.866433E+1
-2.942869E+1
-2.866433E+1
-2.789997E+1
-2.713561E+1
-2.637124E+1
-2.637124E+1
-2.713561E+1
-2.789997E+1
-2.789997E+1
-2.713561E+1
-2.637124E+1
-2.713561E+1
-2.789997E+1
-2.789997E+1
-2.713561E+1
-2.713561E+1
-2.713561E+1
-2.866433E+1
-2.866433E+1
-2.789997E+1
-2.789997E+1
-2.866433E+1
-2.866433E+1
-2.789997E+1
-2.713561E+1
-2.713561E+1
-2.789997E+1
-2.713561E+1
-2.637124E+1
-2.713561E+1
-2.789997E+1
-2.866433E+1
-2.866433E+1
-2.789997E+1
-2.713561E+1
-2.789997E+1
-2.789997E+1
-2.789997E+1
-2.866433E+1
-2.866433E+1
-2.942869E+1
-3.019305E+1
-2.942869E+1
-2.789997E+1
-2.789997E+1
-2.789997E+1
-2.789997E+1
-2.713561E+1
-2.637124E+1
-2.560689E+1
-2.560689E+1
-2.637124E+1
-2.713561E+1
-2.789997E+1
-2.789997E+1
-2.713561E+1
-2.560689E+1
-2.484252E+1
-2.560689E+1
-2.560689E+1
-2.637124E+1
-2.713561E+1
-2.789997E+1
-2.713561E+1
-2.560689E+1
-2.637124E+1
-2.713561E+1
-2.866433E+1
-2.866433E+1
-2.789997E+1
-2.637124E+1
-2.637124E+1
-2.637124E+1
-2.713561E+1
-2.637124E+1
-2.713561E+1
-2.713561E+1
-2.713561E+1
-2.713561E+1
-2.713561E+1
-2.637124E+1
-2.637124E+1
-2.560689E+1
-2.637124E+1
-2.789997E+1
-2.866433E+1
-2.713561E+1
-2.637124E+1
-2.560689E+1
-2.637124E+1
-2.637124E+1
-2.637124E+1
-2.637124E+1
-2.713561E+1
-2.713561E+1
-2.637124E+1
-2.484252E+1
-2.484252E+1
-2.560689E+1
-2.637124E+1
-2.637124E+1
-2.637124E+1
-2.637124E+1
-2.637124E+1
-2.713561E+1
-2.713561E+1
-2.713561E+1
-2.637124E+1
-2.560689E+1
-2.560689E+1
-2.560689E+1
-2.713561E+1
-2.637124E+1
-2.560689E+1
-2.560689E+1
-2.484252E+1
-2.484252E+1
-2.560689E+1
-2.713561E+1
-2.789997E+1
-2.789997E+1
-2.637124E+1
-2.484252E+1
-2.407816E+1
-2.484252E+1
-2.484252E+1
-2.484252E+1
-2.484252E+1
-2.560689E+1
-2.713561E+1
-2.713561E+1
-2.560689E+1
-2.407816E+1
-2.484252E+1
-2.560689E+1
-2.560689E+1
-2.484252E+1
-2.484252E+1
-2.484252E+1
-2.484252E+1
-2.484252E+1
-2.484252E+1
-2.560689E+1
-2.484252E+1
-2.484252E+1
-2.484252E+1
-2.484252E+1
-2.560689E+1
-2.484252E+1
-2.407816E+1
-2.484252E+1
-2.560689E+1
-2.713561E+1
-2.789997E+1
-2.713561E+1
-2.484252E+1
-2.331380E+1
-2.407816E+1
-2.560689E+1
-2.637124E+1
-2.560689E+1
-2.407816E+1
-2.407816E+1
-2.407816E+1
-2.407816E+1
-2.407816E+1
-2.407816E+1
-2.407816E+1
-2.331380E+1
-2.331380E+1
-2.407816E+1
-2.484252E+1
-2.484252E+1
-2.560689E+1
-2.484252E+1
-2.407816E+1
-2.484252E+1
-2.637124E+1
-2.713561E+1
-2.637124E+1
-2.560689E+1
-2.484252E+1
-2.560689E+1
-2.560689E+1
-2.484252E+1
-2.407816E+1
-2.407816E+1
-2.484252E+1
-2.560689E+1
-2.637124E+1
-2.637124E+1
-2.637124E+1
-2.484252E+1
-2.407816E+1
-2.407816E+1
-2.560689E+1
-2.637124E+1
-2.637124E+1
-2.484252E+1
-2.407816E+1
-2.331380E+1
-2.407816E+1
-2.407816E+1
-2.484252E+1
-2.560689E+1
-2.560689E+1
-2.637124E+1
-2.789997E+1
-2.789997E+1
-2.713561E+1
-2.560689E+1
-2.484252E+1
-2.560689E+1
-2.713561E+1
-2.789997E+1
-2.637124E+1
-2.407816E+1
-2.407816E+1
-2.484252E+1
-2.560689E+1
-2.560689E+1
-2.484252E+1
-2.484252E+1
-2.484252E+1
-2.637124E+1
-2.713561E+1
-2.713561E+1
-2.637124E+1
-2.560689E+1
-2.484252E+1
-2.560689E+1
-2.637124E+1
-2.637124E+1
-2.560689E+1
-2.484252E+1
-2.560689E+1
-2.637124E+1
-2.713561E+1
-2.789997E+1
-2.637124E+1
-2.560689E+1
-2.484252E+1
-2.484252E+1
-2.560689E+1
-2.637124E+1
-2.637124E+1
-2.637124E+1
-2.560689E+1
-2.560689E+1
-2.560689E+1
-2.560689E+1
-2.560689E+1
-2.560689E+1
-2.637124E+1
-2.560689E+1
-2.484252E+1
-2.484252E+1
-2.560689E+1
-2.637124E+1
-2.713561E+1
-2.713561E+1
-2.560689E+1
-2.407816E+1
-2.331380E+1
-2.484252E+1
-2.713561E+1
-2.789997E+1
-2.713561E+1
-2.484252E+1
-2.407816E+1
-2.407816E+1
-2.560689E+1
-2.560689E+1
-2.560689E+1
-2.560689E+1
-2.484252E+1
-2.407816E+1
-2.407816E+1
-2.484252E+1
-2.560689E+1
-2.637124E+1
-2.637124E+1
-2.560689E+1
-2.484252E+1
-2.407816E+1
-2.407816E+1
-2.407816E+1
-2.484252E+1
-2.560689E+1
-2.560689E+1
-2.560689E+1
-2.560689E+1
-2.560689E+1
-2.484252E+1
-2.484252E+1
-2.484252E+1
-2.560689E+1
-2.560689E+1
-2.560689E+1
-2.560689E+1
-2.637124E+1
-2.560689E+1
-2.407816E+1
-2.407816E+1
-2.484252E+1
-2.560689E+1
-2.560689E+1
-2.560689E+1
-2.637124E+1
-2.637124E+1
-2.560689E+1
-2.484252E+1
-2.484252E+1
-2.484252E+1
-2.484252E+1
-2.484252E+1
-2.484252E+1
-2.560689E+1
-2.637124E+1
-2.637124E+1
-2.637124E+1
-2.637124E+1
-2.713561E+1
-2.713561E+1
-2.713561E+1
-2.560689E+1
-2.560689E+1
-2.560689E+1
-2.637124E+1
-2.637124E+1
-2.637124E+1
-2.560689E+1
-2.560689E+1
-2.560689E+1
-2.484252E+1
-2.484252E+1
-2.484252E+1
-2.484252E+1
-2.560689E+1
-2.560689E+1
-2.637124E+1
-2.560689E+1
-2.484252E+1
-2.484252E+1
-2.637124E+1
-2.713561E+1
-2.637124E+1
-2.560689E+1
-2.560689E+1
-2.560689E+1
-2.560689E+1
-2.637124E+1
-2.560689E+1
-2.560689E+1
-2.484252E+1
-2.484252E+1
-2.407816E+1
-2.484252E+1
-2.560689E+1
-2.637124E+1
-2.637124E+1
-2.637124E+1
-2.637124E+1
-2.560689E+1
-2.407816E+1
-2.407816E+1
-2.560689E+1
-2.637124E+1
-2.637124E+1
-2.484252E+1
-2.484252E+1
-2.484252E+1
-2.560689E+1
-2.637124E+1
-2.713561E+1
-2.713561E+1
-2.637124E+1
-2.560689E+1
-2.560689E+1
-2.713561E+1
-2.713561E+1
-2.560689E+1
-2.407816E+1
-2.331380E+1
-2.484252E+1
-2.560689E+1
-2.560689E+1
-2.560689E+1
-2.560689E+1
-2.637124E+1
-2.789997E+1
-2.713561E+1
-2.637124E+1
-2.637124E+1
-2.713561E+1
-2.637124E+1
-2.484252E+1
-2.484252E+1
-2.560689E+1
-2.637124E+1
-2.560689E+1
-2.484252E+1
-2.484252E+1
-2.484252E+1
-2.484252E+1
-2.637124E+1
-2.713561E+1
-2.713561E+1
-2.560689E+1
-2.484252E+1
-2.484252E+1
-2.484252E+1
-2.484252E+1
-2.484252E+1
-2.484252E+1
-2.484252E+1
-2.484252E+1
-2.484252E+1
-2.484252E+1
-2.560689E+1
-2.637124E+1
-2.560689E+1
-2.407816E+1
-2.331380E+1
-2.407816E+1
-2.560689E+1
-2.637124E+1
-2.713561E+1
-2.713561E+1
-2.713561E+1
-2.713561E+1
-2.560689E+1
-2.484252E+1
-2.484252E+1
-2.560689E+1
-2.560689E+1
-2.407816E+1
-2.407816E+1
-2.484252E+1
-2.560689E+1
-2.484252E+1
-2.484252E+1
-2.637124E+1
-2.789997E+1
-2.713561E+1
-2.484252E+1
-2.407816E+1
-2.484252E+1
-2.713561E+1
-2.713561E+1
-2.560689E+1
-2.407816E+1
-2.484252E+1
-2.560689E+1
-2.637124E+1
-2.637124E+1
-2.637124E+1
-2.637124E+1
-2.560689E+1
-2.560689E+1
-2.637124E+1
-2.713561E+1
-2.713561E+1
-2.484252E+1
-2.331380E+1
-2.331380E+1
-2.484252E+1
-2.637124E+1
-2.637124E+1
-2.484252E+1
-2.407816E+1
-2.407816E+1
-2.407816E+1
-2.484252E+1
-2.560689E+1
-2.484252E+1
-2.484252E+1
-2.484252E+1
-2.560689E+1
-2.637124E+1
-2.560689E+1
-2.484252E+1
-2.407816E+1
-2.331380E+1
-2.484252E+1
-2.637124E+1
-2.713561E+1
-2.713561E+1
-2.560689E+1
-2.484252E+1
-2.407816E+1
-2.407816E+1
-2.484252E+1
-2.407816E+1
-2.407816E+1
-2.484252E+1
-2.637124E+1
-2.713561E+1
-2.713561E+1
-2.560689E+1
-2.560689E+1
-2.637124E+1
-2.637124E+1
-2.637124E+1
-2.560689E+1
-2.484252E+1
-2.560689E+1
-2.637124E+1
-2.637124E+1
-2.637124E+1
-2.484252E+1
-2.407816E+1
-2.484252E+1
-2.637124E+1
-2.789997E+1
-2.789997E+1
-2.637124E+1
-2.637124E+1
-2.713561E+1
-2.713561E+1
-2.713561E+1
-2.637124E+1
-2.637124E+1
-2.560689E+1
-2.560689E+1
-2.560689E+1
-2.560689E+1
-2.560689E+1
-2.560689E+1
-2.560689E+1
-2.560689E+1
-2.560689E+1
-2.560689E+1
-2.560689E+1
-2.484252E+1
-2.407816E+1
-2.484252E+1
-2.560689E+1
-2.560689E+1
-2.560689E+1
-2.560689E+1
-2.484252E+1
-2.407816E+1
-2.407816E+1
-2.484252E+1
-2.560689E+1
-2.484252E+1
-2.407816E+1
-2.407816E+1
-2.484252E+1
-2.560689E+1
-2.637124E+1
-2.637124E+1
-2.637124E+1
-2.637124E+1
-2.637124E+1
-2.560689E+1
-2.560689E+1
-2.560689E+1
-2.637124E+1
-2.713561E+1
-2.637124E+1
-2.560689E+1
-2.484252E+1
-2.484252E+1
-2.637124E+1
-2.713561E+1
-2.637124E+1
-2.484252E+1
-2.407816E+1
-2.407816E+1
-2.484252E+1
-2.560689E+1
-2.637124E+1
-2.560689E+1
-2.484252E+1
-2.484252E+1
-2.560689E+1
-2.637124E+1
-2.637124E+1
-2.637124E+1
-2.560689E+1
-2.560689E+1
-2.484252E+1
-2.484252E+1
-2.484252E+1
-2.560689E+1
-2.713561E+1
-2.789997E+1
-2.789997E+1
-2.637124E+1
-2.560689E+1
-2.637124E+1
-2.637124E+1
-2.713561E+1
-2.713561E+1
-2.560689E+1
-2.407816E+1
-2.331380E+1
-2.407816E+1
-2.560689E+1
-2.637124E+1
-2.560689E+1
-2.484252E+1
-2.407816E+1
-2.484252E+1
-2.560689E+1
-2.637124E+1
-2.560689E+1
-2.407816E+1
-2.407816E+1
-2.484252E+1
-2.637124E+1
-2.713561E+1
-2.713561E+1
-2.789997E+1
-2.713561E+1
-2.560689E+1
-2.560689E+1
-2.560689E+1
-2.560689E+1
-2.560689E+1
-2.484252E+1
-2.484252E+1
-2.560689E+1
-2.637124E+1
-2.637124E+1
-2.637124E+1
-2.560689E+1
-2.637124E+1
-2.560689E+1
-2.560689E+1
-2.637124E+1
-2.637124E+1
-2.637124E+1
-2.560689E+1
-2.484252E+1
-2.484252E+1
-2.560689E+1
-2.637124E+1
-2.637124E+1
-2.637124E+1
-2.637124E+1
-2.637124E+1
-2.713561E+1
-2.789997E+1
-2.713561E+1
-2.637124E+1
-2.637124E+1
-2.637124E+1
-2.560689E+1
-2.484252E+1
-2.484252E+1
-2.637124E+1
-2.789997E+1
-2.789997E+1
-2.713561E+1
-2.560689E+1
-2.560689E+1
-2.560689E+1
-2.560689E+1
-2.560689E+1
-2.637124E+1
-2.713561E+1
-2.789997E+1
-2.637124E+1
-2.484252E+1
-2.484252E+1
-2.484252E+1
-2.637124E+1
-2.637124E+1
-2.637124E+1
-2.560689E+1
-2.560689E+1
-2.637124E+1
-2.789997E+1
-2.789997E+1
-2.713561E+1
-2.637124E+1
-2.637124E+1
-2.713561E+1
-2.713561E+1
-2.637124E+1
-2.560689E+1
-2.560689E+1
-2.637124E+1
-2.789997E+1
-2.789997E+1
-2.713561E+1
-2.560689E+1
-2.560689E+1
-2.637124E+1
-2.637124E+1
-2.637124E+1
-2.560689E+1
-2.637124E+1
-2.637124E+1
-2.637124E+1
-2.560689E+1
-2.560689E+1
-2.560689E+1
-2.637124E+1
-2.713561E+1
-2.713561E+1
-2.713561E+1
-2.637124E+1
-2.637124E+1
-2.713561E+1
-2.637124E+1
-2.637124E+1
-2.637124E+1
-2.637124E+1
-2.560689E+1
-2.484252E+1
-2.560689E+1
-2.637124E+1
-2.713561E+1
-2.713561E+1
-2.713561E+1
-2.637124E+1
-2.560689E+1
-2.560689E+1
-2.637124E+1
-2.637124E+1
-2.637124E+1
-2.637124E+1
-2.713561E+1
-2.789997E+1
-2.713561E+1
-2.560689E+1
-2.484252E+1
-2.560689E+1
-2.713561E+1
-2.713561E+1
-2.637124E+1
-2.560689E+1
-2.560689E+1
-2.637124E+1
-2.789997E+1
-2.942869E+1
-3.019305E+1
-2.942869E+1
-2.942869E+1
-2.866433E+1
-2.789997E+1
-2.637124E+1
-2.560689E+1
-2.637124E+1
-2.713561E+1
-2.713561E+1
-2.713561E+1
-2.789997E+1
-2.789997E+1
-2.789997E+1
-2.789997E+1
-2.713561E+1
-2.637124E+1
-2.637124E+1
-2.713561E+1
-2.789997E+1
-2.713561E+1
-2.560689E+1
-2.560689E+1
-2.637124E+1
-2.713561E+1
-2.713561E+1
-2.560689E+1
-2.484252E+1
-2.484252E+1
-2.713561E+1
-2.942869E+1
-3.019305E+1
-2.866433E+1
-2.713561E+1
-2.637124E+1
-2.637124E+1
-2.637124E+1
-2.789997E+1
-2.789997E+1
-2.637124E+1
-2.560689E+1
-2.560689E+1
-2.560689E+1
-2.637124E+1
-2.713561E+1
-2.789997E+1
-2.789997E+1
-2.713561E+1
-2.637124E+1
-2.560689E+1
-2.560689E+1
-2.637124E+1
-2.637124E+1
-2.637124E+1
-2.713561E+1
-2.789997E+1
-2.789997E+1
-2.713561E+1
-2.560689E+1
-2.560689E+1
-2.637124E+1
-2.713561E+1
-2.713561E+1
-2.637124E+1
-2.560689E+1
-2.713561E+1
-2.789997E+1
-2.866433E+1
-2.789997E+1
-2.789997E+1
-2.713561E+1
-2.713561E+1
-2.789997E+1
-2.713561E+1
-2.484252E+1
-2.254944E+1
-2.331380E+1
-2.484252E+1
-2.637124E+1
-2.637124E+1
-2.637124E+1
-2.637124E+1
-2.713561E+1
-2.713561E+1
-2.713561E+1
-2.713561E+1
-2.789997E+1
-2.866433E+1
-2.789997E+1
-2.713561E+1
-2.637124E+1
-2.637124E+1
-2.637124E+1
-2.637124E+1
-2.637124E+1
-2.637124E+1
-2.637124E+1
-2.713561E+1
-2.789997E+1
-2.789997E+1
-2.713561E+1
-2.789997E+1
-2.866433E+1
-2.866433E+1
-2.789997E+1
-2.637124E+1
-2.637124E+1
-2.713561E+1
-2.789997E+1
-2.789997E+1
-2.713561E+1
-2.713561E+1
-2.713561E+1
-2.713561E+1
-2.713561E+1
-2.713561E+1
-2.789997E+1
-2.789997E+1
-2.713561E+1
-2.713561E+1
-2.713561E+1
-2.789997E+1
-2.713561E+1
-2.713561E+1
-2.789997E+1
-2.866433E+1
-2.866433E+1
-2.789997E+1
-2.713561E+1
-2.789997E+1
-2.866433E+1
-2.866433E+1
-2.789997E+1
-2.713561E+1
-2.713561E+1
-2.713561E+1
-2.637124E+1
-2.637124E+1
-2.789997E+1
-2.789997E+1
-2.713561E+1
-2.637124E+1
-2.713561E+1
-2.789997E+1
-2.866433E+1
-2.866433E+1
-2.866433E+1
-2.866433E+1
-2.789997E+1
-2.713561E+1
-2.637124E+1
-2.713561E+1
-2.789997E+1
-2.789997E+1
-2.789997E+1
-2.866433E+1
-2.866433E+1
-2.866433E+1
-2.789997E+1
-2.789997E+1
-2.789997E+1
-2.713561E+1
-2.713561E+1
-2.713561E+1
-2.713561E+1
-2.789997E+1
-2.713561E+1
-2.560689E+1
-2.560689E+1
-2.560689E+1
-2.560689E+1
-2.637124E+1
-2.713561E+1
-2.789997E+1
-2.789997E+1
-2.713561E+1
-2.713561E+1
-2.637124E+1
-2.637124E+1
-2.713561E+1
-2.713561E+1
-2.789997E+1
-2.713561E+1
-2.637124E+1
-2.637124E+1
-2.713561E+1
-2.713561E+1
-2.637124E+1
-2.560689E+1
-2.560689E+1
-2.713561E+1
-2.789997E+1
-2.866433E+1
-2.866433E+1
-2.789997E+1
-2.637124E+1
-2.637124E+1
-2.637124E+1
-2.713561E+1
-2.713561E+1
-2.637124E+1
-2.560689E+1
-2.637124E+1
-2.713561E+1
-2.713561E+1
-2.637124E+1
-2.637124E+1
-2.713561E+1
-2.866433E+1
-2.866433E+1
-2.789997E+1
-2.637124E+1
-2.560689E+1
-2.637124E+1
-2.637124E+1
-2.713561E+1
-2.713561E+1
-2.637124E+1
-2.637124E+1
-2.637124E+1
-2.713561E+1
-2.713561E+1
-2.789997E+1
-2.866433E+1
-2.789997E+1
-2.713561E+1
-2.637124E+1
-2.789997E+1
-2.866433E+1
-2.789997E+1
-2.713561E+1
-2.637124E+1
-2.713561E+1
-2.637124E+1
-2.560689E+1
-2.484252E+1
-2.484252E+1
-2.560689E+1
-2.637124E+1
-2.713561E+1
-2.713561E+1
-2.637124E+1
-2.560689E+1
-2.560689E+1
-2.637124E+1
-2.789997E+1
-2.789997E+1
-2.789997E+1
-2.713561E+1
-2.560689E+1
-2.484252E+1
-2.484252E+1
-2.484252E+1
-2.560689E+1
-2.637124E+1
-2.560689E+1
-2.637124E+1
-2.637124E+1
-2.713561E+1
-2.637124E+1
-2.637124E+1
-2.713561E+1
-2.789997E+1
-2.713561E+1
-2.560689E+1
-2.560689E+1
-2.637124E+1
-2.713561E+1
-2.866433E+1
-2.866433E+1
-2.713561E+1
-2.560689E+1
-2.484252E+1
-2.560689E+1
-2.789997E+1
-2.866433E+1
-2.789997E+1
-2.713561E+1
-2.713561E+1
-2.789997E+1
-2.866433E+1
-2.789997E+1
-2.713561E+1
-2.637124E+1
-2.637124E+1
-2.560689E+1
-2.484252E+1
-2.560689E+1
-2.713561E+1
-2.789997E+1
-2.713561E+1
-2.637124E+1
-2.637124E+1
-2.713561E+1
-2.789997E+1
-2.866433E+1
-2.789997E+1
-2.637124E+1
-2.637124E+1
-2.637124E+1
-2.713561E+1
-2.713561E+1
-2.637124E+1
-2.713561E+1
-2.713561E+1
-2.713561E+1
-2.637124E+1
-2.637124E+1
-2.713561E+1
-2.789997E+1
-2.789997E+1
-2.713561E+1
-2.560689E+1
-2.560689E+1
-2.637124E+1
-2.713561E+1
-2.713561E+1
-2.637124E+1
-2.637124E+1
-2.637124E+1
-2.637124E+1
-2.713561E+1
-2.713561E+1
-2.713561E+1
-2.637124E+1
-2.713561E+1
-2.789997E+1
-2.789997E+1
-2.789997E+1
-2.713561E+1
-2.713561E+1
-2.789997E+1
-2.713561E+1
-2.560689E+1
-2.560689E+1
-2.637124E+1
-2.713561E+1
-2.713561E+1
-2.789997E+1
-2.866433E+1
-2.713561E+1
-2.637124E+1
-2.637124E+1
-2.713561E+1
-2.713561E+1
-2.637124E+1
-2.637124E+1
-2.637124E+1
-2.713561E+1
-2.713561E+1
-2.713561E+1
-2.713561E+1
-2.789997E+1
-2.789997E+1
-2.789997E+1
-2.713561E+1
-2.637124E+1
-2.713561E+1
-2.789997E+1
-2.789997E+1
-2.789997E+1
-2.713561E+1
-2.713561E+1
-2.637124E+1
-2.560689E+1
-2.560689E+1
-2.637124E+1
-2.789997E+1
-2.866433E+1
-2.866433E+1
-2.866433E+1
-2.713561E+1
-2.637124E+1
-2.637124E+1
-2.713561E+1
-2.789997E+1
-2.713561E+1
-2.560689E+1
-2.484252E+1
-2.560689E+1
-2.637124E+1
-2.637124E+1
-2.560689E+1
-2.560689E+1
-2.637124E+1
-2.789997E+1
-2.789997E+1
-2.637124E+1
-2.560689E+1
-2.637124E+1
-2.637124E+1
-2.637124E+1
-2.637124E+1
-2.713561E+1
-2.713561E+1
-2.637124E+1
-2.560689E+1
-2.484252E+1
-2.560689E+1
-2.713561E+1
-2.789997E+1
-2.789997E+1
-2.713561E+1
-2.637124E+1
-2.637124E+1
-2.713561E+1
-2.789997E+1
-2.713561E+1
-2.637124E+1
-2.637124E+1
-2.789997E+1
-2.866433E+1
-2.789997E+1
-2.789997E+1
-2.789997E+1
-2.789997E+1
-2.713561E+1
-2.789997E+1
-2.789997E+1
-2.789997E+1
-2.637124E+1
-2.560689E+1
-2.560689E+1
-2.713561E+1
-2.789997E+1
-2.713561E+1
-2.637124E+1
-2.637124E+1
-2.637124E+1
-2.713561E+1
-2.713561E+1
-2.637124E+1
-2.560689E+1
-2.637124E+1
-2.789997E+1
-2.866433E+1
-2.866433E+1
-2.789997E+1
-2.713561E+1
-2.713561E+1
-2.713561E+1
-2.713561E+1
-2.637124E+1
-2.637124E+1
-2.713561E+1
-2.789997E+1
-2.713561E+1
-2.637124E+1
-2.560689E+1
-2.637124E+1
-2.713561E+1
-2.789997E+1
-2.789997E+1
-2.789997E+1
-2.713561E+1
-2.637124E+1
-2.560689E+1
-2.560689E+1
-2.713561E+1
-2.789997E+1
-2.713561E+1
-2.713561E+1
-2.713561E+1
-2.713561E+1
-2.637124E+1
-2.560689E+1
-2.484252E+1
-2.484252E+1
-2.484252E+1
-2.637124E+1
-2.713561E+1
-2.713561E+1
-2.637124E+1
-2.713561E+1
-2.713561E+1
-2.713561E+1
-2.713561E+1
-2.637124E+1
-2.637124E+1
-2.637124E+1
-2.713561E+1
-2.713561E+1
-2.713561E+1
-2.637124E+1
-2.560689E+1
-2.560689E+1
-2.560689E+1
-2.560689E+1
-2.560689E+1
-2.560689E+1
-2.560689E+1
-2.637124E+1
-2.713561E+1
-2.713561E+1
-2.637124E+1
-2.637124E+1
-2.560689E+1
-2.560689E+1
-2.560689E+1
-2.637124E+1
-2.789997E+1
-2.866433E+1
-2.789997E+1
-2.637124E+1
-2.560689E+1
-2.560689E+1
-2.560689E+1
-2.637124E+1
-2.713561E+1
-2.866433E+1
-2.866433E+1
-2.789997E+1
-2.713561E+1
-2.713561E+1
-2.713561E+1
-2.713561E+1
-2.637124E+1
-2.560689E+1
-2.637124E+1
-2.713561E+1
-2.789997E+1
-2.789997E+1
-2.713561E+1
-2.713561E+1
-2.637124E+1
-2.560689E+1
-2.484252E+1
-2.560689E+1
-2.713561E+1
-2.789997E+1
-2.713561E+1
-2.713561E+1
-2.713561E+1
-2.713561E+1
-2.713561E+1
-2.713561E+1
-2.713561E+1
-2.713561E+1
-2.713561E+1
-2.713561E+1
-2.637124E+1
-2.637124E+1
-2.637124E+1
-2.713561E+1
-2.866433E+1
-2.866433E+1
-2.789997E+1
-2.713561E+1
-2.713561E+1
-2.713561E+1
-2.713561E+1
-2.637124E+1
-2.637124E+1
-2.789997E+1
-2.789997E+1
-2.789997E+1
-2.713561E+1
-2.637124E+1
-2.713561E+1
-2.637124E+1
-2.560689E+1
-2.484252E+1
-2.560689E+1
-2.789997E+1
-2.866433E+1
-2.866433E+1
-2.713561E+1
-2.637124E+1
-2.637124E+1
-2.560689E+1
-2.560689E+1
-2.560689E+1
-2.637124E+1
-2.713561E+1
-2.637124E+1
-2.560689E+1
-2.560689E+1
-2.637124E+1
-2.713561E+1
-2.713561E+1
-2.713561E+1
-2.713561E+1
-2.713561E+1
-2.713561E+1
-2.713561E+1
-2.713561E+1
-2.560689E+1
-2.560689E+1
-2.560689E+1
-2.637124E+1
-2.789997E+1
-2.866433E+1
-2.866433E+1
-2.866433E+1
-2.942869E+1
-2.866433E+1
-2.789997E+1
-2.713561E+1
-2.637124E+1
-2.713561E+1
-2.789997E+1
-2.713561E+1
-2.637124E+1
-2.637124E+1
-2.713561E+1
-2.789997E+1
-2.713561E+1
-2.789997E+1
-2.866433E+1
-2.942869E+1
-3.019305E+1
-2.942869E+1
-2.789997E+1
-2.637124E+1
-2.637124E+1
-2.713561E+1
-2.713561E+1
-2.637124E+1
-2.637124E+1
-2.637124E+1
-2.713561E+1
-2.713561E+1
-2.713561E+1
-2.789997E+1
-2.789997E+1
-2.866433E+1
-2.789997E+1
-2.637124E+1
-2.560689E+1
-2.713561E+1
-2.866433E+1
-2.942869E+1
-2.789997E+1
-2.713561E+1
-2.713561E+1
-2.789997E+1
-2.866433E+1
-2.789997E+1
-2.637124E+1
-2.637124E+1
-2.713561E+1
-2.789997E+1
-2.789997E+1
-2.713561E+1
-2.637124E+1
-2.637124E+1
-2.637124E+1
-2.713561E+1
-2.713561E+1
-2.713561E+1
-2.637124E+1
-2.713561E+1
-2.789997E+1
-2.789997E+1
-2.789997E+1
-2.713561E+1
-2.637124E+1
-2.713561E+1
-2.713561E+1
-2.789997E+1
-2.637124E+1
-2.484252E+1
-2.484252E+1
-2.560689E+1
-2.637124E+1
-2.637124E+1
-2.637124E+1
-2.637124E+1
-2.713561E+1
-2.789997E+1
-2.713561E+1
-2.713561E+1
-2.789997E+1
-2.713561E+1
-2.560689E+1
-2.407816E+1
-2.407816E+1
-2.560689E+1
-2.789997E+1
-2.866433E+1
-2.866433E+1
-2.713561E+1
-2.560689E+1
-2.560689E+1
-2.637124E+1
-2.713561E+1
-2.789997E+1
-2.789997E+1
-2.713561E+1
-2.560689E+1
-2.484252E+1
-2.560689E+1
-2.713561E+1
-2.713561E+1
-2.637124E+1
-2.637124E+1
-2.637124E+1
-2.637124E+1
-2.637124E+1
-2.560689E+1
-2.560689E+1
-2.637124E+1
-2.713561E+1
-2.713561E+1
-2.713561E+1
-2.637124E+1
-2.637124E+1
-2.637124E+1
-2.560689E+1
-2.560689E+1
-2.560689E+1
-2.637124E+1
-2.713561E+1
-2.637124E+1
-2.484252E+1
-2.484252E+1
-2.637124E+1
-2.713561E+1
-2.713561E+1
-2.560689E+1
-2.484252E+1
-2.484252E+1
-2.637124E+1
-2.713561E+1
-2.789997E+1
-2.866433E+1
-2.942869E+1
-2.942869E+1
-2.942869E+1
-2.866433E+1
-2.789997E+1
-2.789997E+1
-2.866433E+1
-2.866433E+1
-2.789997E+1
-2.789997E+1
-2.789997E+1
-2.789997E+1
-2.789997E+1
-2.789997E+1
-2.789997E+1
-2.713561E+1
-2.713561E+1
-2.789997E+1
-2.866433E+1
-2.866433E+1
-2.789997E+1
-2.713561E+1
-2.637124E+1
-2.789997E+1
-2.866433E+1
-2.942869E+1
-2.942869E+1
-2.866433E+1
-2.789997E+1
-2.789997E+1
-2.942869E+1
-2.942869E+1
-2.789997E+1
-2.637124E+1
-2.637124E+1
-2.637124E+1
-2.637124E+1
-2.713561E+1
-2.713561E+1
-2.637124E+1
-2.637124E+1
-2.637124E+1
-2.637124E+1
-2.713561E+1
-2.789997E+1
-2.789997E+1
-2.713561E+1
-2.637124E+1
-2.637124E+1
-2.713561E+1
-2.713561E+1
-2.713561E+1
-2.789997E+1
-2.789997E+1
-2.637124E+1
-2.560689E+1
-2.484252E+1
-2.560689E+1
-2.637124E+1
-2.637124E+1
-2.713561E+1
-2.789997E+1
-2.789997E+1
-2.713561E+1
-2.713561E+1
-2.637124E+1
-2.637124E+1
-2.713561E+1
-2.713561E+1
-2.713561E+1
-2.713561E+1
-2.560689E+1
-2.484252E+1
-2.484252E+1
-2.637124E+1
-2.713561E+1
-2.713561E+1
-2.713561E+1
-2.713561E+1
-2.713561E+1
-2.713561E+1
-2.713561E+1
-2.713561E+1
-2.637124E+1
-2.637124E+1
-2.713561E+1
-2.637124E+1
-2.560689E+1
-2.484252E+1
-2.484252E+1
-2.484252E+1
-2.484252E+1
-2.484252E+1
-2.484252E+1
-2.484252E+1
-2.407816E+1
-2.407816E+1
-2.484252E+1
-2.560689E+1
-2.637124E+1
-2.637124E+1
-2.637124E+1
-2.637124E+1
-2.637124E+1
-2.637124E+1
-2.637124E+1
-2.637124E+1
-2.560689E+1
-2.484252E+1
-2.484252E+1
-2.637124E+1
-2.789997E+1
-2.789997E+1
-2.713561E+1
-2.637124E+1
-2.637124E+1
-2.560689E+1
-2.560689E+1
-2.560689E+1
-2.484252E+1
-2.407816E+1
-2.484252E+1
-2.560689E+1
-2.637124E+1
-2.560689E+1
-2.484252E+1
-2.484252E+1
-2.560689E+1
-2.637124E+1
-2.637124E+1
-2.484252E+1
-2.407816E+1
-2.484252E+1
-2.560689E+1
-2.560689E+1
-2.560689E+1
-2.484252E+1
-2.484252E+1
-2.407816E+1
-2.407816E+1
-2.407816E+1
-2.407816E+1
-2.484252E+1
-2.484252E+1
-2.484252E+1
-2.407816E+1
-2.331380E+1
-2.407816E+1
-2.484252E+1
-2.560689E+1
-2.560689E+1
-2.484252E+1
-2.637124E+1
-2.942869E+1
-3.325050E+1
-3.325050E+1
-2.866433E+1
-2.102071E+1
-1.719890E+1
-1.872763E+1
-2.178508E+1
-2.331380E+1
-2.254944E+1
-2.178508E+1
-2.254944E+1
-2.484252E+1
-2.637124E+1
-2.484252E+1
-2.331380E+1
-2.254944E+1
-2.331380E+1
-2.407816E+1
-2.331380E+1
-2.407816E+1
-2.484252E+1
-2.560689E+1
-2.560689E+1
-2.407816E+1
-2.331380E+1
-2.331380E+1
-2.407816E+1
-2.484252E+1
-2.484252E+1
-2.484252E+1
-2.407816E+1
-2.407816E+1
-2.407816E+1
-2.407816E+1
-2.407816E+1
-2.407816E+1
-2.407816E+1
-2.407816E+1
-2.331380E+1
-2.407816E+1
-2.560689E+1
-2.560689E+1
-2.484252E+1
-2.407816E+1
-2.331380E+1
-2.254944E+1
-2.331380E+1
-2.407816E+1
-2.407816E+1
-2.407816E+1
-2.407816E+1
-2.484252E+1
-2.560689E+1
-2.484252E+1
-2.484252E+1
-2.484252E+1
-2.560689E+1
-2.560689E+1
-2.484252E+1
-2.484252E+1
-2.484252E+1
-2.560689E+1
-2.637124E+1
-2.713561E+1
-2.713561E+1
-2.560689E+1
-2.484252E+1
-2.484252E+1
-2.484252E+1
-2.484252E+1
-2.407816E+1
-2.407816E+1
-2.407816E+1
-2.484252E+1
-2.484252E+1
-2.407816E+1
-2.407816E+1
-2.331380E+1
-2.407816E+1
-2.484252E+1
-2.560689E+1
-2.560689E+1
-2.484252E+1
-2.407816E+1
-2.331380E+1
-2.484252E+1
-2.560689E+1
-2.484252E+1
-2.331380E+1
-2.331380E+1
-2.407816E+1
-2.484252E+1
-2.407816E+1
-2.331380E+1
-2.407816E+1
-2.637124E+1
-2.789997E+1
-2.713561E+1
-2.560689E+1
-2.484252E+1
-2.560689E+1
-2.637124E+1
-2.560689E+1
-2.484252E+1
-2.407816E+1
-2.560689E+1
-2.560689E+1
-2.560689E+1
-2.484252E+1
-2.484252E+1
-2.637124E+1
-2.713561E+1
-2.713561E+1
-2.560689E+1
-2.407816E+1
-2.407816E+1
-2.560689E+1
-2.560689E+1
-2.484252E+1
-2.407816E+1
-2.407816E+1
-2.484252E+1
-2.560689E+1
-2.560689E+1
-2.407816E+1
-2.331380E+1
-2.331380E+1
-2.484252E+1
-2.637124E+1
-2.713561E+1
-2.637124E+1
-2.484252E+1
-2.484252E+1
-2.484252E+1
-2.560689E+1
-2.713561E+1
-2.713561E+1
-2.560689E+1
-2.484252E+1
-2.407816E+1
-2.484252E+1
-2.637124E+1
-2.637124E+1
-2.484252E+1
-2.407816E+1
-2.331380E+1
-2.331380E+1
-2.407816E+1
-2.407816E+1
-2.331380E+1
-2.254944E+1
-2.254944E+1
-2.331380E+1
-2.484252E+1
-2.484252E+1
-2.484252E+1
-2.484252E+1
-2.560689E+1
-2.637124E+1
-2.560689E+1
-2.484252E+1
-2.484252E+1
-2.484252E+1
-2.484252E+1
-2.407816E+1
-2.331380E+1
-2.331380E+1
-2.407816E+1
-2.484252E+1
-2.484252E+1
-2.484252E+1
-2.484252E+1
-2.484252E+1
-2.407816E+1
-2.331380E+1
-2.331380E+1
-2.254944E+1
-2.331380E+1
-2.484252E+1
-2.637124E+1
-2.637124E+1
-2.560689E+1
-2.407816E+1
-2.331380E+1
-2.407816E+1
-2.484252E+1
-2.560689E+1
-2.637124E+1
-2.637124E+1
-2.484252E+1
-2.331380E+1
-2.178508E+1
-2.178508E+1
-2.254944E+1
-2.331380E+1
-2.331380E+1
-2.254944E+1
-2.178508E+1
-2.025635E+1
-2.025635E+1
-2.102071E+1
-2.178508E+1
-2.254944E+1
-2.254944E+1
-2.254944E+1
-2.331380E+1
-2.331380E+1
-2.331380E+1
-2.331380E+1
-2.407816E+1
-2.407816E+1
-2.331380E+1
-2.254944E+1
-2.254944E+1
-2.254944E+1
-2.178508E+1
-2.102071E+1
-2.102071E+1
-2.254944E+1
-2.254944E+1
-2.331380E+1
-2.331380E+1
-2.407816E+1
-2.331380E+1
-2.254944E+1
-2.254944E+1
-2.331380E+1
-2.407816E+1
-2.254944E+1
-2.178508E+1
-2.178508E+1
-2.178508E+1
-2.178508E+1
-2.178508E+1
-2.254944E+1
-2.254944E+1
-2.254944E+1
-2.178508E+1
-2.178508E+1
-2.178508E+1
-2.178508E+1
-2.102071E+1
-2.102071E+1
-2.178508E+1
-2.331380E+1
-2.407816E+1
-2.407816E+1
-2.254944E+1
-2.178508E+1
-2.178508E+1
-2.178508E+1
-2.178508E+1
-2.102071E+1
-2.178508E+1
-2.254944E+1
-2.102071E+1
-2.025635E+1
-2.102071E+1
-2.254944E+1
-2.331380E+1
-2.254944E+1
-2.178508E+1
-2.102071E+1
-2.025635E+1
-2.102071E+1
-2.178508E+1
-2.178508E+1
-2.102071E+1
-1.872763E+1
-1.796327E+1
-1.949199E+1
-2.178508E+1
-2.254944E+1
-2.178508E+1
-2.102071E+1
-2.102071E+1
-2.102071E+1
-2.102071E+1
-2.102071E+1
-2.025635E+1
-1.872763E+1
-1.796327E+1
-1.872763E+1
-1.949199E+1
-2.025635E+1
-1.949199E+1
-1.949199E+1
-2.025635E+1
-2.025635E+1
-2.025635E+1
-2.025635E+1
-2.025635E+1
-2.025635E+1
-2.025635E+1
-2.025635E+1
-2.025635E+1
-2.178508E+1
-2.331380E+1
-2.407816E+1
-2.407816E+1
-2.407816E+1
-2.407816E+1
-2.484252E+1
-2.560689E+1
-2.560689E+1
-2.560689E+1
-2.560689E+1
-2.484252E+1
-2.484252E+1
-2.407816E+1
-2.331380E+1
-2.407816E+1
-2.484252E+1
-2.560689E+1
-2.560689E+1
-2.407816E+1
-2.254944E+1
-2.178508E+1
-2.102071E+1
-2.178508E+1
-2.178508E+1
-2.178508E+1
-2.254944E+1
-2.331380E+1
-2.178508E+1
-2.025635E+1
-1.949199E+1
-2.025635E+1
-2.102071E+1
-2.178508E+1
-2.254944E+1
-2.331380E+1
-2.331380E+1
-2.254944E+1
-2.254944E+1
-2.331380E+1
-2.407816E+1
-2.484252E+1
-2.484252E+1
-2.331380E+1
-2.331380E+1
-2.331380E+1
-2.484252E+1
-2.637124E+1
-2.866433E+1
-2.866433E+1
-2.789997E+1
-2.713561E+1
-2.789997E+1
-2.866433E+1
-2.866433E+1
-2.713561E+1
-2.637124E+1
-2.637124E+1
-2.637124E+1
-2.713561E+1
-2.789997E+1
-2.789997E+1
-2.789997E+1
-2.789997E+1
-2.789997E+1
-2.713561E+1
-2.560689E+1
-2.484252E+1
-2.484252E+1
-2.407816E+1
-2.331380E+1
-2.331380E+1
-2.331380E+1
-2.331380E+1
-2.407816E+1
-2.484252E+1
-2.484252E+1
-2.560689E+1
-2.637124E+1
-2.637124E+1
-2.713561E+1
-2.713561E+1
-2.637124E+1
-2.560689E+1
-2.484252E+1
-2.484252E+1
-2.484252E+1
-2.484252E+1
-2.484252E+1
-2.560689E+1
-2.560689E+1
-2.560689E+1
-2.484252E+1
-2.484252E+1
-2.484252E+1
-2.560689E+1
-2.484252E+1
-2.407816E+1
-2.254944E+1
-2.178508E+1
-2.254944E+1
-2.407816E+1
-2.484252E+1
-2.484252E+1
-2.560689E+1
-2.484252E+1
-2.407816E+1
-2.331380E+1
-2.254944E+1
-2.331380E+1
-2.560689E+1
-2.713561E+1
-2.637124E+1
-2.484252E+1
-2.407816E+1
-2.407816E+1
-2.407816E+1
-2.331380E+1
-2.331380E+1
-2.331380E+1
-2.407816E+1
-2.484252E+1
-2.560689E+1
-2.560689E+1
-2.560689E+1
-2.637124E+1
-2.713561E+1
-2.713561E+1
-2.560689E+1
-2.560689E+1
-2.560689E+1
-2.560689E+1
-2.637124E+1
-2.713561E+1
-2.713561E+1
-2.637124E+1
-2.637124E+1
-2.637124E+1
-2.713561E+1
-2.637124E+1
-2.560689E+1
-2.407816E+1
-2.407816E+1
-2.407816E+1
-2.484252E+1
-2.560689E+1
-2.484252E+1
-2.484252E+1
-2.484252E+1
-2.560689E+1
-2.637124E+1
-2.637124E+1
-2.560689E+1
-2.407816E+1
-2.331380E+1
-2.331380E+1
-2.407816E+1
-2.484252E+1
-2.637124E+1
-2.713561E+1
-2.866433E+1
-2.866433E+1
-2.789997E+1
-2.789997E+1
-2.713561E+1
-2.637124E+1
-2.484252E+1
-2.484252E+1
-2.484252E+1
-2.484252E+1
-2.407816E+1
-2.484252E+1
-2.560689E+1
-2.637124E+1
-2.713561E+1
-2.713561E+1
-2.637124E+1
-2.637124E+1
-2.713561E+1
-2.713561E+1
-2.637124E+1
-2.637124E+1
-2.637124E+1
-2.637124E+1
-2.637124E+1
-2.637124E+1
-2.637124E+1
-2.637124E+1
-2.637124E+1
-2.560689E+1
-2.637124E+1
-2.637124E+1
-2.560689E+1
-2.407816E+1
-2.331380E+1
-2.407816E+1
-2.484252E+1
-2.484252E+1
-2.484252E+1
-2.407816E+1
-2.484252E+1
-2.637124E+1
-2.713561E+1
-2.866433E+1
-2.866433E+1
-2.789997E+1
-2.560689E+1
-2.407816E+1
-2.484252E+1
-2.560689E+1
-2.560689E+1
-2.637124E+1
-2.789997E+1
-2.789997E+1
-2.713561E+1
-2.713561E+1
-2.789997E+1
-2.866433E+1
-2.866433E+1
-2.789997E+1
-2.713561E+1
-2.637124E+1
-2.637124E+1
-2.713561E+1
-2.713561E+1
-2.637124E+1
-2.560689E+1
-2.560689E+1
-2.560689E+1
-2.713561E+1
-2.789997E+1
-2.866433E+1
-2.789997E+1
-2.713561E+1
-2.713561E+1
-2.789997E+1
-2.789997E+1
-2.713561E+1
-2.713561E+1
-2.789997E+1
-2.866433E+1
-2.942869E+1
-2.942869E+1
-2.866433E+1
-2.713561E+1
-2.560689E+1
-2.560689E+1
-2.637124E+1
-2.713561E+1
-2.713561E+1
-2.637124E+1
-2.560689E+1
-2.560689E+1
-2.637124E+1
-2.789997E+1
-2.866433E+1
-2.866433E+1
-2.789997E+1
-2.713561E+1
-2.637124E+1
-2.637124E+1
-2.637124E+1
-2.789997E+1
-2.866433E+1
-2.942869E+1
-2.942869E+1
-2.942869E+1
-2.866433E+1
-2.866433E+1
-2.789997E+1
-2.713561E+1
-2.560689E+1
-2.484252E+1
-2.560689E+1
-2.637124E+1
-2.637124E+1
-2.637124E+1
-2.713561E+1
-2.713561E+1
-2.637124E+1
-2.560689E+1
-2.560689E+1
-2.560689E+1
-2.637124E+1
-2.713561E+1
-2.713561E+1
-2.713561E+1
-2.637124E+1
-2.713561E+1
-2.713561E+1
-2.713561E+1
-2.637124E+1
-2.713561E+1
-2.713561E+1
-2.789997E+1
-2.713561E+1
-2.637124E+1
-2.713561E+1
-2.866433E+1
-3.019305E+1
-3.325050E+1
-3.477923E+1
-3.477923E+1
-3.248614E+1
-3.019305E+1
-2.942869E+1
-2.866433E+1
-3.019305E+1
-3.095742E+1
-3.095742E+1
-2.942869E+1
-2.637124E+1
-2.331380E+1
-2.025635E+1
-2.102071E+1
-2.560689E+1
-3.172178E+1
-3.783668E+1
-4.318721E+1
-4.548029E+1
-4.242284E+1
-3.860103E+1
-3.630795E+1
-3.860103E+1
-4.165848E+1
-4.012976E+1
-3.401486E+1
-2.866433E+1
-2.637124E+1
-2.789997E+1
-2.942869E+1
-2.789997E+1
-2.560689E+1
-2.484252E+1
-2.637124E+1
-2.713561E+1
-2.713561E+1
-2.713561E+1
-2.789997E+1
-2.866433E+1
-2.866433E+1
-2.866433E+1
-2.866433E+1
-2.713561E+1
-2.637124E+1
-2.637124E+1
-2.560689E+1
-2.484252E+1
-2.560689E+1
-2.637124E+1
-2.560689E+1
-2.331380E+1
-2.254944E+1
-2.331380E+1
-2.407816E+1
-2.484252E+1
-2.407816E+1
-2.331380E+1
-2.331380E+1
-2.331380E+1
-2.484252E+1
-2.484252E+1
-2.331380E+1
-2.331380E+1
-2.331380E+1
-2.331380E+1
-2.254944E+1
-2.178508E+1
-2.025635E+1
-2.025635E+1
-2.102071E+1
-2.102071E+1
-2.025635E+1
-1.872763E+1
-1.872763E+1
-1.872763E+1
-1.949199E+1
-1.872763E+1
-1.719890E+1
-1.643454E+1
-1.643454E+1
-1.796327E+1
-1.949199E+1
-2.025635E+1
-2.025635E+1
-1.949199E+1
-2.025635E+1
-1.949199E+1
-1.872763E+1
-1.872763E+1
-1.796327E+1
-1.872763E+1
-2.025635E+1
-2.102071E+1
-1.949199E+1
-1.796327E+1
-1.872763E+1
-1.949199E+1
-1.949199E+1
-1.949199E+1
-1.949199E+1
-1.949199E+1
-2.025635E+1
-2.102071E+1
-2.025635E+1
-1.949199E+1
-1.796327E+1
-1.719890E+1
-1.643454E+1
-1.643454E+1
-1.643454E+1
-1.719890E+1
-1.796327E+1
-1.796327E+1
-1.643454E+1
-1.643454E+1
-1.949199E+1
-2.484252E+1
-2.942869E+1
-2.866433E+1
-2.178508E+1
-1.261273E+1
-8.026563E+0
-9.555288E+0
-1.261273E+1
-1.567018E+1
-1.643454E+1
-1.719890E+1
-1.719890E+1
-1.719890E+1
-1.872763E+1
-2.102071E+1
-2.331380E+1
-2.484252E+1
-2.407816E+1
-2.254944E+1
-2.102071E+1
-1.949199E+1
-1.796327E+1
-1.719890E+1
-1.796327E+1
-1.796327E+1
-1.796327E+1
-1.719890E+1
-1.796327E+1
-1.796327E+1
-1.719890E+1
-1.490582E+1
-1.490582E+1
-1.567018E+1
-1.719890E+1
-1.643454E+1
-1.490582E+1
-1.414146E+1
-1.567018E+1
-1.949199E+1
-2.713561E+1
-3.707231E+1
-3.554359E+1
-1.567018E+1
4.967587E+0
2.674502E+0
-1.719890E+1
-3.019305E+1
-2.789997E+1
-1.872763E+1
-1.567018E+1
-1.719890E+1
-1.872763E+1
-1.796327E+1
-1.643454E+1
-1.643454E+1
-1.719890E+1
-1.872763E+1
-1.949199E+1
-2.102071E+1
-2.025635E+1
-1.949199E+1
-1.872763E+1
-1.872763E+1
-1.949199E+1
-1.949199E+1
-1.949199E+1
-1.872763E+1
-1.796327E+1
-1.796327E+1
-1.719890E+1
-1.719890E+1
-1.719890E+1
-1.796327E+1
-1.719890E+1
-1.643454E+1
-1.567018E+1
-1.643454E+1
-1.872763E+1
-2.025635E+1
-2.102071E+1
-2.025635E+1
-1.949199E+1
-1.949199E+1
-1.872763E+1
-1.872763E+1
-1.872763E+1
-1.949199E+1
-2.025635E+1
-2.025635E+1
-2.025635E+1
-2.102071E+1
-2.102071E+1
-2.025635E+1
-1.949199E+1
-1.949199E+1
-1.949199E+1
-2.025635E+1
-2.025635E+1
-2.102071E+1
-2.178508E+1
-2.178508E+1
-2.102071E+1
-2.025635E+1
-2.025635E+1
-2.025635E+1
-1.949199E+1
-1.949199E+1
-2.025635E+1
-2.102071E+1
-2.102071E+1
-2.102071E+1
-2.102071E+1
-2.025635E+1
-1.949199E+1
-2.025635E+1
-2.025635E+1
-2.102071E+1
-2.102071E+1
-2.102071E+1
-2.102071E+1
-2.178508E+1
-2.178508E+1
-2.102071E+1
-1.949199E+1
-1.949199E+1
-2.025635E+1
-2.025635E+1
-1.872763E+1
-1.796327E+1
-1.796327E+1
-1.872763E+1
-1.796327E+1
-1.719890E+1
-1.643454E+1
-1.567018E+1
-1.643454E+1
-1.719890E+1
-1.872763E+1
-1.949199E+1
-1.872763E+1
-1.719890E+1
-1.567018E+1
-1.719890E+1
-1.949199E+1
-2.025635E+1
-1.949199E+1
-1.719890E+1
-1.567018E+1
-1.567018E+1
-1.719890E+1
-1.796327E+1
-1.796327E+1
-1.796327E+1
-1.719890E+1
-1.719890E+1
-1.796327E+1
-1.872763E+1
-2.025635E+1
-2.102071E+1
-2.025635E+1
-1.949199E+1
-1.872763E+1
-1.949199E+1
-1.949199E+1
-2.025635E+1
-2.025635E+1
-2.025635E+1
-1.949199E+1
-1.796327E+1
-1.643454E+1
-1.567018E+1
-1.567018E+1
-1.490582E+1
-1.414146E+1
-1.414146E+1
-1.567018E+1
-1.643454E+1
-1.719890E+1
-1.643454E+1
-1.719890E+1
-1.719890E+1
-1.643454E+1
-1.490582E+1
-1.414146E+1
-1.567018E+1
-1.719890E+1
-1.872763E+1
-1.872763E+1
-1.796327E+1
-1.719890E+1
-1.719890E+1
-1.719890E+1
-1.796327E+1
-1.872763E+1
-1.872763E+1
-1.796327E+1
-1.796327E+1
-1.872763E+1
-1.949199E+1
-1.949199E+1
-1.949199E+1
-1.872763E+1
-1.872763E+1
-1.872763E+1
-1.949199E+1
-2.102071E+1
-2.178508E+1
-2.102071E+1
-1.949199E+1
-1.872763E+1
-1.796327E+1
-1.872763E+1
-1.949199E+1
-1.949199E+1
-1.949199E+1
-1.872763E+1
-1.872763E+1
-1.872763E+1
-1.949199E+1
-1.949199E+1
-1.872763E+1
-1.949199E+1
-2.254944E+1
-2.637124E+1
-2.637124E+1
-2.254944E+1
-1.872763E+1
-1.719890E+1
-1.796327E+1
-1.949199E+1
-2.102071E+1
-2.178508E+1
-2.102071E+1
-2.025635E+1
-2.025635E+1
-2.025635E+1
-2.102071E+1
-2.102071E+1
-2.102071E+1
-2.025635E+1
-2.102071E+1
-2.178508E+1
-2.254944E+1
-2.254944E+1
-2.178508E+1
-2.102071E+1
-2.102071E+1
-2.102071E+1
-2.102071E+1
-2.025635E+1
-1.949199E+1
-1.949199E+1
-1.949199E+1
-1.949199E+1
-1.949199E+1
-1.949199E+1
-2.025635E+1
-2.102071E+1
-2.102071E+1
-2.025635E+1
-1.949199E+1
-1.949199E+1
-2.025635E+1
-2.178508E+1
-2.254944E+1
-2.254944E+1
-2.102071E+1
-2.102071E+1
-2.178508E+1
-2.178508E+1
-2.178508E+1
-2.178508E+1
-2.178508E+1
-2.254944E+1
-2.254944E+1
-2.331380E+1
-2.331380E+1
-2.254944E+1
-2.331380E+1
-2.331380E+1
-2.331380E+1
-2.331380E+1
-2.407816E+1
-2.407816E+1
-2.407816E+1
-2.331380E+1
-2.331380E+1
-2.407816E+1
-2.407816E+1
-2.331380E+1
-2.331380E+1
-2.331380E+1
-2.331380E+1
-2.407816E+1
-2.331380E+1
-2.178508E+1
-2.178508E+1
-2.102071E+1
-2.178508E+1
-2.178508E+1
-2.102071E+1
-2.025635E+1
-1.949199E+1
-2.025635E+1
-2.178508E+1
-2.254944E+1
-2.331380E+1
-2.254944E+1
-2.178508E+1
-2.102071E+1
-2.178508E+1
-2.178508E+1
-2.178508E+1
-2.102071E+1
-2.102071E+1
-2.178508E+1
-2.178508E+1
-2.178508E+1
-2.178508E+1
-2.254944E+1
-2.254944E+1
-2.178508E+1
-2.025635E+1
-1.949199E+1
-2.102071E+1
-2.178508E+1
-2.254944E+1
-2.254944E+1
-2.254944E+1
-2.254944E+1
-2.178508E+1
-2.178508E+1
-2.254944E+1
-2.254944E+1
-2.254944E+1
-2.178508E+1
-2.178508E+1
-2.102071E+1
-2.178508E+1
-2.178508E+1
-2.254944E+1
-2.331380E+1
-2.407816E+1
-2.484252E+1
-2.407816E+1
-2.331380E+1
-2.178508E+1
-2.178508E+1
-2.254944E+1
-2.484252E+1
-2.560689E+1
-2.484252E+1
-2.331380E+1
-2.254944E+1
-2.254944E+1
-2.331380E+1
-2.331380E+1
-2.407816E+1
-2.407816E+1
-2.407816E+1
-2.407816E+1
-2.407816E+1
-2.407816E+1
-2.331380E+1
-2.331380E+1
-2.331380E+1
-2.331380E+1
-2.254944E+1
-2.254944E+1
-2.254944E+1
-2.331380E+1
-2.331380E+1
-2.331380E+1
-2.254944E+1
-2.178508E+1
-2.178508E+1
-2.254944E+1
-2.254944E+1
-2.254944E+1
-2.407816E+1
-2.560689E+1
-2.560689E+1
-2.560689E+1
-2.407816E+1
-2.331380E+1
-2.254944E+1
-2.254944E+1
-2.178508E+1
-2.178508E+1
-2.331380E+1
-2.407816E+1
-2.484252E+1
-2.407816E+1
-2.407816E+1
-2.407816E+1
-2.484252E+1
-2.560689E+1
-2.484252E+1
-2.484252E+1
-2.484252E+1
-2.484252E+1
-2.484252E+1
-2.484252E+1
-2.560689E+1
-2.560689E+1
-2.560689E+1
-2.484252E+1
-2.407816E+1
-2.407816E+1
-2.484252E+1
-2.484252E+1
-2.484252E+1
-2.407816E+1
-2.407816E+1
-2.407816E+1
-2.407816E+1
-2.331380E+1
-2.254944E+1
-2.178508E+1
-2.178508E+1
-2.178508E+1
-2.102071E+1
-2.178508E+1
-2.254944E+1
-2.331380E+1
-2.331380E+1
-2.254944E+1
-2.254944E+1
-2.254944E+1
-2.331380E+1
-2.407816E+1
-2.407816E+1
-2.407816E+1
-2.331380E+1
-2.254944E+1
-2.178508E+1
-2.178508E+1
-2.178508E+1
-2.178508E+1
-2.254944E+1
-2.254944E+1
-2.331380E+1
-2.407816E+1
-2.484252E+1
-2.484252E+1
-2.484252E+1
-2.407816E+1
-2.484252E+1
-2.560689E+1
-2.484252E+1
-2.407816E+1
-2.407816E+1
-2.484252E+1
-2.637124E+1
-2.637124E+1
-2.560689E+1
-2.484252E+1
-2.560689E+1
-2.637124E+1
-2.713561E+1
-2.713561E+1
-2.637124E+1
-2.560689E+1
-2.484252E+1
-2.484252E+1
-2.407816E+1
-2.407816E+1
-2.484252E+1
-2.560689E+1
-2.637124E+1
-2.637124E+1
-2.713561E+1
-2.713561E+1
-2.407816E+1
-1.414146E+1
1.145778E+0
1.643301E+1
2.560535E+1
1.872610E+1
-3.440393E+0
-3.172178E+1
-5.083082E+1
-5.465263E+1
-4.777337E+1
-3.783668E+1
-3.019305E+1
-2.560689E+1
-2.331380E+1
-2.331380E+1
-2.484252E+1
-2.713561E+1
-2.789997E+1
-2.713561E+1
-2.484252E+1
-2.484252E+1
-2.637124E+1
-2.789997E+1
-2.942869E+1
-2.942869E+1
-2.942869E+1
-3.019305E+1
-3.248614E+1
-3.401486E+1
-3.477923E+1
-3.477923E+1
-3.477923E+1
-3.477923E+1
-3.477923E+1
-3.325050E+1
-3.325050E+1
-3.401486E+1
-3.477923E+1
-3.477923E+1
-3.325050E+1
-3.248614E+1
-3.095742E+1
-3.095742E+1
-3.095742E+1
-3.095742E+1
-3.019305E+1
-3.019305E+1
-3.019305E+1
-3.172178E+1
-3.248614E+1
-3.325050E+1
-3.325050E+1
-3.248614E+1
-3.095742E+1
-2.942869E+1
-3.095742E+1
-3.477923E+1
-3.860103E+1
-3.783668E+1
-3.401486E+1
-3.019305E+1
-3.019305E+1
-3.172178E+1
-3.325050E+1
-3.325050E+1
-3.325050E+1
-3.325050E+1
-3.325050E+1
-3.248614E+1
-3.248614E+1
-3.325050E+1
-3.401486E+1
-3.325050E+1
-3.172178E+1
-3.172178E+1
-3.325050E+1
-3.477923E+1
-3.477923E+1
-3.401486E+1
-3.477923E+1
-3.630795E+1
-3.707231E+1
-3.707231E+1
-3.630795E+1
-3.630795E+1
-3.707231E+1
-3.783668E+1
-3.860103E+1
-3.936540E+1
-3.936540E+1
-4.089412E+1
-4.242284E+1
-4.242284E+1
-4.165848E+1
-4.165848E+1
-4.242284E+1
-4.318721E+1
-4.318721E+1
-4.395157E+1
-4.318721E+1
-4.242284E+1
-4.242284E+1
-4.242284E+1
-4.165848E+1
-4.089412E+1
-4.089412E+1
-4.089412E+1
-4.012976E+1
-3.936540E+1
-3.936540E+1
-4.012976E+1
-4.089412E+1
-4.242284E+1
-4.318721E+1
-4.395157E+1
-4.318721E+1
-4.165848E+1
-4.012976E+1
-4.012976E+1
-4.242284E+1
-4.395157E+1
-4.318721E+1
-4.012976E+1
-3.860103E+1
-4.012976E+1
-4.242284E+1
-4.471593E+1
-4.471593E+1
-4.318721E+1
-4.165848E+1
-4.242284E+1
-4.471593E+1
-4.624465E+1
-4.700901E+1
-4.624465E+1
-4.548029E+1
-4.700901E+1
-4.777337E+1
-4.777337E+1
-4.700901E+1
-4.624465E+1
-4.624465E+1
-4.700901E+1
-4.700901E+1
-4.700901E+1
-4.700901E+1
-4.777337E+1
-4.777337E+1
-4.853774E+1
-4.853774E+1
-4.777337E+1
-4.700901E+1
-4.548029E+1
-4.548029E+1
-4.471593E+1
-4.471593E+1
-4.471593E+1
-4.471593E+1
-4.548029E+1
-4.624465E+1
-4.700901E+1
-4.777337E+1
-4.700901E+1
-4.548029E+1
-4.471593E+1
-4.471593E+1
-4.395157E+1
-4.471593E+1
-4.624465E+1
-4.624465E+1
-4.624465E+1
-4.548029E+1
-4.471593E+1
-4.395157E+1
-4.471593E+1
-4.777337E+1
-4.777337E+1
-4.548029E+1
-4.624465E+1
-4.853774E+1
-5.083082E+1
-5.006646E+1
-4.853774E+1
-5.083082E+1
-5.923880E+1
-6.688242E+1
-6.382497E+1
-5.083082E+1
-3.783668E+1
-3.401486E+1
-3.860103E+1
-4.548029E+1
-4.930210E+1
-4.853774E+1
-4.700901E+1
-4.624465E+1
-4.700901E+1
-4.853774E+1
-5.083082E+1
-5.235954E+1
-5.312391E+1
-5.312391E+1
-5.235954E+1
-5.312391E+1
-5.235954E+1
-5.159519E+1
-5.083082E+1
-5.083082E+1
-5.083082E+1
-5.159519E+1
-5.159519E+1
-5.159519E+1
-5.083082E+1
-5.006646E+1
-5.006646E+1
-5.159519E+1
-5.235954E+1
-5.312391E+1
-5.312391E+1
-5.312391E+1
-5.388827E+1
-5.541699E+1
-5.618136E+1
-5.694572E+1
-5.771007E+1
-5.771007E+1
-5.465263E+1
-5.159519E+1
-5.006646E+1
-5.159519E+1
-5.235954E+1
-5.235954E+1
-5.235954E+1
-5.159519E+1
-5.235954E+1
-5.388827E+1
-5.465263E+1
-5.465263E+1
-5.465263E+1
-5.388827E+1
-5.312391E+1
-5.235954E+1
-5.159519E+1
-5.159519E+1
-5.159519E+1
-5.083082E+1
-4.930210E+1
-4.777337E+1
-4.777337E+1
-4.930210E+1
-5.006646E+1
-5.083082E+1
-5.159519E+1
-5.083082E+1
-5.006646E+1
-4.930210E+1
-4.930210E+1
-4.930210E+1
-4.930210E+1
-4.930210E+1
-5.083082E+1
-5.159519E+1
-5.083082E+1
-4.930210E+1
-4.777337E+1
-4.777337E+1
-4.777337E+1
-4.624465E+1
-4.471593E+1
-4.471593E+1
-4.471593E+1
-4.624465E+1
-4.777337E+1
-4.853774E+1
-4.853774E+1
-4.853774E+1
-4.853774E+1
-4.777337E+1
-4.624465E+1
-4.471593E+1
-4.395157E+1
-4.471593E+1
-4.624465E+1
-4.777337E+1
-5.006646E+1
-5.006646E+1
-4.624465E+1
-4.318721E+1
-4.853774E+1
-5.541699E+1
-5.847444E+1
-5.312391E+1
-4.624465E+1
-4.242284E+1
-4.242284E+1
-4.318721E+1
-4.318721E+1
-4.242284E+1
-4.165848E+1
-4.012976E+1
-3.936540E+1
-4.012976E+1
-4.089412E+1
-4.012976E+1
-3.860103E+1
-3.860103E+1
-4.165848E+1
-4.471593E+1
-4.548029E+1
-4.471593E+1
-4.471593E+1
-4.548029E+1
-4.777337E+1
-4.853774E+1
-4.853774E+1
-4.548029E+1
-4.089412E+1
-3.783668E+1
-3.707231E+1
-3.707231E+1
-3.707231E+1
-3.783668E+1
-4.012976E+1
-4.242284E+1
-4.395157E+1
-4.318721E+1
-4.318721E+1
-4.395157E+1
-4.624465E+1
-4.853774E+1
-5.159519E+1
-5.388827E+1
-5.541699E+1
-5.465263E+1
-5.465263E+1
-5.541699E+1
-5.771007E+1
-5.847444E+1
-5.618136E+1
-4.930210E+1
-4.471593E+1
-5.541699E+1
-7.605476E+1
-8.599146E+1
-7.223295E+1
-4.624465E+1
-2.713561E+1
-2.178508E+1
-2.331380E+1
-2.484252E+1
-2.637124E+1
-4.242284E+1
-9.210636E+1
-1.586058E+2
-1.738931E+2
-9.592816E+1
2.254791E+1
8.981174E+1
7.834632E+1
2.254791E+1
-3.630795E+1
-7.223295E+1
-7.911221E+1
-6.458933E+1
-4.165848E+1
-2.560689E+1
-2.637124E+1
-4.165848E+1
-5.388827E+1
-5.006646E+1
-3.554359E+1
-2.713561E+1
-3.172178E+1
-4.165848E+1
-4.548029E+1
-4.318721E+1
-3.783668E+1
-3.401486E+1
-3.707231E+1
-4.624465E+1
-5.388827E+1
-5.618136E+1
-5.541699E+1
-5.465263E+1
-5.465263E+1
-5.388827E+1
-5.159519E+1
-4.853774E+1
-4.700901E+1
-4.624465E+1
-4.548029E+1
-4.165848E+1
-3.554359E+1
-3.248614E+1
-3.477923E+1
-4.012976E+1
-4.395157E+1
-4.700901E+1
-5.006646E+1
-5.465263E+1
-6.000316E+1
-6.229625E+1
-6.000316E+1
-5.235954E+1
-4.548029E+1
-4.242284E+1
-4.395157E+1
-4.700901E+1
-4.777337E+1
-4.777337E+1
-4.624465E+1
-4.548029E+1
-4.624465E+1
-4.777337E+1
-4.930210E+1
-5.006646E+1
-4.777337E+1
-4.548029E+1
-4.471593E+1
-4.548029E+1
-4.700901E+1
-4.777337E+1
-4.700901E+1
-4.548029E+1
-4.471593E+1
-4.624465E+1
-4.700901E+1
-4.700901E+1
-4.624465E+1
-4.700901E+1
-4.700901E+1
-4.700901E+1
-4.624465E+1
-4.624465E+1
-4.777337E+1
-4.853774E+1
-4.930210E+1
-5.159519E+1
-5.465263E+1
-5.465263E+1
-5.541699E+1
-5.541699E+1
-5.312391E+1
-4.853774E+1
-4.395157E+1
-4.242284E+1
-4.318721E+1
-4.471593E+1
-4.471593E+1
-4.318721E+1
-4.165848E+1
-4.089412E+1
-3.860103E+1
-3.630795E+1
-3.248614E+1
-2.560689E+1
-1.796327E+1
-1.796327E+1
-3.095742E+1
-4.777337E+1
-5.618136E+1
-5.083082E+1
-3.860103E+1
-3.477923E+1
-4.930210E+1
-6.458933E+1
-5.541699E+1
-3.554359E+1
-3.019305E+1
-4.089412E+1
-4.853774E+1
-4.777337E+1
-4.624465E+1
-4.624465E+1
-4.624465E+1
-4.548029E+1
-4.471593E+1
-4.318721E+1
-4.089412E+1
-4.471593E+1
-5.388827E+1
-5.771007E+1
-5.771007E+1
-5.235954E+1
-4.012976E+1
-2.637124E+1
-2.331380E+1
-3.095742E+1
-4.089412E+1
-4.777337E+1
-5.083082E+1
-5.159519E+1
-4.930210E+1
-4.624465E+1
-4.624465E+1
-4.853774E+1
-4.930210E+1
-4.930210E+1
-5.006646E+1
-5.083082E+1
-5.235954E+1
-5.388827E+1
-5.388827E+1
-5.465263E+1
-5.923880E+1
-7.299731E+1
-9.134199E+1
-9.439944E+1
-7.529040E+1
-5.618136E+1
-5.923880E+1
-7.529040E+1
-8.293401E+1
-7.911221E+1
-8.446274E+1
-1.043361E+2
-1.127441E+2
-8.369838E+1
-4.242284E+1
-2.866433E+1
-4.471593E+1
-6.076752E+1
-6.153189E+1
-5.771007E+1
-6.382497E+1
-7.681912E+1
-8.828455E+1
-9.592816E+1
-9.745689E+1
-9.210636E+1
-8.216965E+1
-7.146859E+1
-6.306060E+1
-5.465263E+1
-4.777337E+1
-4.548029E+1
-4.700901E+1
-5.006646E+1
-5.083082E+1
-4.777337E+1
-4.624465E+1
-4.930210E+1
-5.618136E+1
-6.153189E+1
-6.458933E+1
-6.306060E+1
-5.923880E+1
-5.541699E+1
-5.388827E+1
-5.388827E+1
-5.235954E+1
-5.235954E+1
-5.312391E+1
-5.235954E+1
-4.930210E+1
-4.624465E+1
-4.395157E+1
-4.012976E+1
-3.554359E+1
-3.248614E+1
-3.325050E+1
-3.707231E+1
-4.242284E+1
-4.777337E+1
-4.930210E+1
-4.777337E+1
-4.318721E+1
-3.860103E+1
-3.783668E+1
-3.783668E+1
-3.477923E+1
-2.942869E+1
-2.713561E+1
-3.172178E+1
-3.783668E+1
-4.089412E+1
-3.936540E+1
-3.783668E+1
-3.936540E+1
-4.165848E+1
-4.318721E+1
-4.242284E+1
-3.936540E+1
-3.554359E+1
-3.248614E+1
-3.248614E+1
-3.401486E+1
-3.554359E+1
-3.707231E+1
-3.860103E+1
-3.936540E+1
-3.936540E+1
-3.860103E+1
-3.783668E+1
-3.707231E+1
-3.707231E+1
-3.860103E+1
-3.936540E+1
-3.936540E+1
-4.012976E+1
-4.242284E+1
-4.318721E+1
-4.395157E+1
-4.395157E+1
-4.471593E+1
-4.548029E+1
-4.471593E+1
-4.471593E+1
-4.471593E+1
-4.548029E+1
-4.700901E+1
-5.006646E+1
-4.777337E+1
-4.012976E+1
-3.248614E+1
-3.172178E+1
-3.477923E+1
-3.860103E+1
-3.936540E+1
-3.936540E+1
-3.860103E+1
-3.707231E+1
-3.630795E+1
-3.707231E+1
-3.783668E+1
-3.707231E+1
-3.860103E+1
-4.471593E+1
-5.083082E+1
-5.235954E+1
-5.159519E+1
-4.853774E+1
-4.395157E+1
-4.012976E+1
-3.477923E+1
-3.019305E+1
-2.942869E+1
-3.248614E+1
-3.630795E+1
-3.707231E+1
-3.630795E+1
-3.554359E+1
-3.477923E+1
-3.325050E+1
-2.942869E+1
-2.025635E+1
-7.262202E+0
2.674502E+0
-2.676031E+0
-2.331380E+1
-4.700901E+1
-5.847444E+1
-5.694572E+1
-5.006646E+1
-4.242284E+1
-3.630795E+1
-3.019305E+1
-2.560689E+1
-2.331380E+1
-2.331380E+1
-2.407816E+1
-2.484252E+1
-2.637124E+1
-3.172178E+1
-3.936540E+1
-4.700901E+1
-5.465263E+1
-6.000316E+1
-5.923880E+1
-5.159519E+1
-4.165848E+1
-3.860103E+1
-3.936540E+1
-4.012976E+1
-3.936540E+1
-4.012976E+1
-4.165848E+1
-4.242284E+1
-4.471593E+1
-4.777337E+1
-4.700901E+1
-4.165848E+1
-3.477923E+1
-3.172178E+1
-3.095742E+1
-2.866433E+1
-2.637124E+1
-2.102071E+1
-1.796327E+1
-2.025635E+1
-2.789997E+1
-3.401486E+1
-3.554359E+1
-3.401486E+1
-3.019305E+1
-2.637124E+1
-2.331380E+1
-2.331380E+1
-2.637124E+1
-3.019305E+1
-3.248614E+1
-3.172178E+1
-3.019305E+1
-2.942869E+1
-2.942869E+1
-2.789997E+1
-2.484252E+1
-2.407816E+1
-2.637124E+1
-2.942869E+1
-2.942869E+1
-2.789997E+1
-2.484252E+1
-2.254944E+1
-2.102071E+1
-1.643454E+1
-7.262202E+0
-2.676031E+0
-1.337710E+1
-2.866433E+1
-3.401486E+1
-3.095742E+1
-2.866433E+1
-2.942869E+1
-2.866433E+1
-2.789997E+1
-2.713561E+1
-2.866433E+1
-3.172178E+1
-3.172178E+1
-3.325050E+1
-3.248614E+1
-2.789997E+1
-2.178508E+1
-2.025635E+1
-2.331380E+1
-2.942869E+1
-3.554359E+1
-3.936540E+1
-3.860103E+1
-3.707231E+1
-3.936540E+1
-4.318721E+1
-4.471593E+1
-4.012976E+1
-3.477923E+1
-3.325050E+1
-3.477923E+1
-3.477923E+1
-3.019305E+1
-2.560689E+1
-2.637124E+1
-3.172178E+1
-3.936540E+1
-4.318721E+1
-3.860103E+1
-3.019305E+1
-2.637124E+1
-2.866433E+1
-3.325050E+1
-3.477923E+1
-3.401486E+1
-3.172178E+1
-3.095742E+1
-3.401486E+1
-3.707231E+1
-3.707231E+1
-3.477923E+1
-3.401486E+1
-3.401486E+1
-3.325050E+1
-3.095742E+1
-2.942869E+1
-2.942869E+1
-2.942869E+1
-3.019305E+1
-3.095742E+1
-3.172178E+1
-3.172178E+1
-3.172178E+1
-2.942869E+1
-2.789997E+1
-2.789997E+1
-2.866433E+1
-2.866433E+1
-2.866433E+1
-2.942869E+1
-2.942869E+1
-3.019305E+1
-3.172178E+1
-3.248614E+1
-3.172178E+1
-3.019305E+1
-2.637124E+1
-2.254944E+1
-2.102071E+1
-1.949199E+1
-2.102071E+1
-2.637124E+1
-3.248614E+1
-3.630795E+1
-3.707231E+1
-4.165848E+1
-4.777337E+1
-4.624465E+1
-3.783668E+1
-3.172178E+1
-3.095742E+1
-3.325050E+1
-3.248614E+1
-2.789997E+1
-2.178508E+1
-1.719890E+1
-2.025635E+1
-2.866433E+1
-3.707231E+1
-4.012976E+1
-3.477923E+1
-2.866433E+1
-2.637124E+1
-2.713561E+1
-2.789997E+1
-2.713561E+1
-2.866433E+1
-3.248614E+1
-3.325050E+1
-2.789997E+1
-2.254944E+1
-2.025635E+1
-2.178508E+1
-2.178508E+1
-2.025635E+1
-1.796327E+1
-1.643454E+1
-1.719890E+1
-1.796327E+1
-1.796327E+1
-1.796327E+1
-1.872763E+1
-1.796327E+1
-1.719890E+1
-1.643454E+1
-1.643454E+1
-1.796327E+1
-2.025635E+1
-2.025635E+1
-1.796327E+1
-1.643454E+1
-1.719890E+1
-1.872763E+1
-2.025635E+1
-2.102071E+1
-2.102071E+1
-1.643454E+1
-8.790925E+0
-6.497840E+0
-1.031965E+1
-1.643454E+1
-2.025635E+1
-2.254944E+1
-2.407816E+1
-2.407816E+1
-2.254944E+1
-2.102071E+1
-2.102071E+1
-2.178508E+1
-2.178508E+1
-2.178508E+1
-1.949199E+1
-1.872763E+1
-1.872763E+1
-2.025635E+1
-2.025635E+1
-2.025635E+1
-1.872763E+1
-1.567018E+1
-1.261273E+1
-1.108401E+1
-1.261273E+1
-1.567018E+1
-1.796327E+1
-2.102071E+1
-2.484252E+1
-2.942869E+1
-3.248614E+1
-3.325050E+1
-3.019305E+1
-2.789997E+1
-2.560689E+1
-2.178508E+1
-2.025635E+1
-2.102071E+1
-2.254944E+1
-2.254944E+1
-2.178508E+1
-2.178508E+1
-2.331380E+1
-2.484252E+1
-2.484252E+1
-2.407816E+1
-2.407816E+1
-2.407816E+1
-2.407816E+1
-2.254944E+1
-2.102071E+1
-2.025635E+1
-2.254944E+1
-2.560689E+1
-2.789997E+1
-2.942869E+1
-2.942869E+1
-2.789997E+1
-2.713561E+1
-2.713561E+1
-2.789997E+1
-2.789997E+1
-2.560689E+1
-2.102071E+1
-2.102071E+1
-3.095742E+1
-4.471593E+1
-4.853774E+1
-4.012976E+1
-2.866433E+1
-2.254944E+1
-2.102071E+1
-2.102071E+1
-1.949199E+1
-1.872763E+1
-2.102071E+1
-2.407816E+1
-2.789997E+1
-3.019305E+1
-3.095742E+1
-3.172178E+1
-3.248614E+1
-3.095742E+1
-3.019305E+1
-3.172178E+1
-3.325050E+1
-3.401486E+1
-3.401486E+1
-3.248614E+1
-3.248614E+1
-3.325050E+1
-3.401486E+1
-3.477923E+1
-3.554359E+1
-3.554359E+1
-3.477923E+1
-3.401486E+1
-3.477923E+1
-3.630795E+1
-3.707231E+1
-3.707231E+1
-3.707231E+1
-3.707231E+1
-3.860103E+1
-4.089412E+1
-4.089412E+1
-4.012976E+1
-3.936540E+1
-3.936540E+1
-4.089412E+1
-4.089412E+1
-4.165848E+1
-4.318721E+1
-4.395157E+1
-4.395157E+1
-4.471593E+1
-4.471593E+1
-4.548029E+1
-4.624465E+1
-4.700901E+1
-4.624465E+1
-4.548029E+1
-4.624465E+1
-4.777337E+1
-4.930210E+1
-4.930210E+1
-4.777337E+1
-4.700901E+1
-4.700901E+1
-4.777337E+1
-4.777337E+1
-4.700901E+1
-4.700901E+1
-4.777337E+1
-4.930210E+1
-4.853774E+1
-4.395157E+1
-4.242284E+1
-4.777337E+1
-5.465263E+1
-5.618136E+1
-5.312391E+1
-5.083082E+1
-5.159519E+1
-5.388827E+1
-5.694572E+1
-6.000316E+1
-6.076752E+1
-5.694572E+1
-5.312391E+1
-5.235954E+1
-5.465263E+1
-5.847444E+1
-6.000316E+1
-5.923880E+1
-5.771007E+1
-5.771007E+1
-5.771007E+1
-5.771007E+1
-5.771007E+1
-5.847444E+1
-5.847444E+1
-5.847444E+1
-5.847444E+1
-6.000316E+1
-6.153189E+1
-6.153189E+1
-6.153189E+1
-6.076752E+1
-6.000316E+1
-6.000316E+1
-6.076752E+1
-6.000316E+1
-6.000316E+1
-5.923880E+1
-5.771007E+1
-5.618136E+1
-5.541699E+1
-5.388827E+1
-5.235954E+1
-5.083082E+1
-5.159519E+1
-5.388827E+1
-5.541699E+1
-5.541699E+1
-5.388827E+1
-5.235954E+1
-5.083082E+1
-4.930210E+1
-4.853774E+1
-4.853774E+1
-4.930210E+1
-4.930210E+1
-4.930210E+1
-4.777337E+1
-4.548029E+1
-4.318721E+1
-4.165848E+1
-4.242284E+1
-4.318721E+1
-4.395157E+1
-4.318721E+1
-4.165848E+1
-4.012976E+1
-3.936540E+1
-3.936540E+1
-3.936540E+1
-4.012976E+1
-4.012976E+1
-4.012976E+1
-3.936540E+1
-3.860103E+1
-3.783668E+1
-3.783668E+1
-3.707231E+1
-3.554359E+1
-3.630795E+1
-3.783668E+1
-3.860103E+1
-3.860103E+1
-3.707231E+1
-3.630795E+1
-3.630795E+1
-3.554359E+1
-3.554359E+1
-3.477923E+1
-3.401486E+1
-3.477923E+1
-3.477923E+1
-3.477923E+1
-3.325050E+1
-3.172178E+1
-3.172178E+1
-3.248614E+1
-3.401486E+1
-3.477923E+1
-3.477923E+1
-3.401486E+1
-3.019305E+1
-2.789997E+1
-2.637124E+1
-2.713561E+1
-2.942869E+1
-3.172178E+1
-3.248614E+1
-3.248614E+1
-3.248614E+1
-3.248614E+1
-3.172178E+1
-3.019305E+1
-2.942869E+1
-3.172178E+1
-3.401486E+1
-3.554359E+1
-3.401486E+1
-3.172178E+1
-3.019305E+1
-2.866433E+1
-2.866433E+1
-3.019305E+1
-3.095742E+1
-3.095742E+1
-2.942869E+1
-2.713561E+1
-2.560689E+1
-2.637124E+1
-2.789997E+1
-2.942869E+1
-2.942869E+1
-2.866433E+1
-2.713561E+1
-2.484252E+1
-2.331380E+1
-2.407816E+1
-2.637124E+1
-3.019305E+1
-3.172178E+1
-3.019305E+1
-2.713561E+1
-2.637124E+1
-2.713561E+1
-2.789997E+1
-2.713561E+1
-2.713561E+1
-2.789997E+1
-2.713561E+1
-2.789997E+1
-2.942869E+1
-3.019305E+1
-2.942869E+1
-2.789997E+1
-2.713561E+1
-2.789997E+1
-2.866433E+1
-2.866433E+1
-2.942869E+1
-2.942869E+1
-2.866433E+1
-2.789997E+1
-2.789997E+1
-2.866433E+1
-3.325050E+1
-3.936540E+1
-4.012976E+1
-3.325050E+1
-2.560689E+1
-2.178508E+1
-2.102071E+1
-2.102071E+1
-2.025635E+1
-2.102071E+1
-2.331380E+1
-2.560689E+1
-2.713561E+1
-2.484252E+1
-2.102071E+1
-1.796327E+1
-1.949199E+1
-2.254944E+1
-2.407816E+1
-2.560689E+1
-2.713561E+1
-2.713561E+1
-2.484252E+1
-2.254944E+1
-2.254944E+1
-2.407816E+1
-2.484252E+1
-2.407816E+1
-2.331380E+1
-2.254944E+1
-2.254944E+1
-2.331380E+1
-2.407816E+1
-2.407816E+1
-2.331380E+1
-2.331380E+1
-2.713561E+1
-3.095742E+1
-3.095742E+1
-2.637124E+1
-2.102071E+1
-2.102071E+1
-2.407816E+1
-2.713561E+1
-2.560689E+1
-2.254944E+1
-2.254944E+1
-2.560689E+1
-2.713561E+1
-2.637124E+1
-2.560689E+1
-2.560689E+1
-2.560689E+1
-2.484252E+1
-2.484252E+1
-2.789997E+1
-3.325050E+1
-3.707231E+1
-3.325050E+1
-2.254944E+1
-1.184837E+1
-8.790925E+0
-1.490582E+1
-2.407816E+1
-2.866433E+1
-2.789997E+1
-2.637124E+1
-2.331380E+1
-1.643454E+1
-1.261273E+1
-1.567018E+1
-2.178508E+1
-2.484252E+1
-2.484252E+1
-2.407816E+1
-2.407816E+1
-2.407816E+1
-2.407816E+1
-2.407816E+1
-2.407816E+1
-2.331380E+1
-2.254944E+1
-2.331380E+1
-2.407816E+1
-2.560689E+1
-2.560689E+1
-2.560689E+1
-2.484252E+1
-2.560689E+1
-2.560689E+1
-2.637124E+1
-2.637124E+1
-2.637124E+1
-2.637124E+1
-2.789997E+1
-2.942869E+1
-2.789997E+1
-2.484252E+1
-2.254944E+1
-2.407816E+1
-2.560689E+1
-2.637124E+1
-2.560689E+1
-2.484252E+1
-2.637124E+1
-3.019305E+1
-3.325050E+1
-3.095742E+1
-2.637124E+1
-2.407816E+1
-2.484252E+1
-2.637124E+1
-2.713561E+1
-2.789997E+1
-2.713561E+1
-2.637124E+1
-2.484252E+1
-2.560689E+1
-2.560689E+1
-2.484252E+1
-2.407816E+1
-2.331380E+1
-2.407816E+1
-2.560689E+1
-2.560689E+1
-2.560689E+1
-2.560689E+1
-2.560689E+1
-2.560689E+1
-2.407816E+1
-2.560689E+1
-3.019305E+1
-3.248614E+1
-3.019305E+1
-2.637124E+1
-2.637124E+1
-2.789997E+1
-2.942869E+1
-2.866433E+1
-2.713561E+1
-2.713561E+1
-2.789997E+1
-2.866433E+1
-2.789997E+1
-2.789997E+1
-2.866433E+1
-2.942869E+1
-2.713561E+1
-2.407816E+1
-2.254944E+1
-2.484252E+1
-2.713561E+1
-2.713561E+1
-2.637124E+1
-2.560689E+1
-2.637124E+1
-2.789997E+1
-2.789997E+1
-2.637124E+1
-2.560689E+1
-2.637124E+1
-2.713561E+1
-2.637124E+1
-2.484252E+1
-2.484252E+1
-2.560689E+1
-2.637124E+1
-2.789997E+1
-2.942869E+1
-2.789997E+1
-2.713561E+1
-2.637124E+1
-2.713561E+1
-2.789997E+1
-2.866433E+1
-2.942869E+1
-2.789997E+1
-2.484252E+1
-2.407816E+1
-2.866433E+1
-3.401486E+1
-3.554359E+1
-3.325050E+1
-3.019305E+1
-2.942869E+1
-3.095742E+1
-3.172178E+1
-2.942869E+1
-2.407816E+1
-1.949199E+1
-2.178508E+1
-2.713561E+1
-3.095742E+1
-3.095742E+1
-3.019305E+1
-2.942869E+1
-2.942869E+1
-2.866433E+1
-2.866433E+1
-2.866433E+1
-3.172178E+1
-3.783668E+1
-3.936540E+1
-3.477923E+1
-2.942869E+1
-2.637124E+1
-2.713561E+1
-2.866433E+1
-3.019305E+1
-3.095742E+1
-3.172178E+1
-3.325050E+1
-3.401486E+1
-3.477923E+1
-3.554359E+1
-3.554359E+1
-3.554359E+1
-3.401486E+1
-3.325050E+1
-3.248614E+1
-3.325050E+1
-3.325050E+1
-3.248614E+1
-3.172178E+1
-3.172178E+1
-3.325050E+1
-3.401486E+1
-3.401486E+1
-3.325050E+1
-3.248614E+1
-3.401486E+1
-3.477923E+1
-3.630795E+1
-3.783668E+1
-3.860103E+1
-3.860103E+1
-3.860103E+1
-3.936540E+1
-4.089412E+1
-4.089412E+1
-3.936540E+1
-3.707231E+1
-3.630795E+1
-3.707231E+1
-3.630795E+1
-3.630795E+1
-3.630795E+1
-3.630795E+1
-3.554359E+1
-3.477923E+1
-3.325050E+1
-3.248614E+1
-3.325050E+1
-3.401486E+1
-3.554359E+1
-3.477923E+1
-3.325050E+1
-2.942869E+1
-2.484252E+1
-2.331380E+1
-2.560689E+1
-2.789997E+1
-2.713561E+1
-2.789997E+1
-3.325050E+1
-3.783668E+1
-3.860103E+1
-3.783668E+1
-3.630795E+1
-3.630795E+1
-3.630795E+1
-3.630795E+1
-3.477923E+1
-3.477923E+1
-3.477923E+1
-3.554359E+1
-3.554359E+1
-3.554359E+1
-3.554359E+1
-3.554359E+1
-3.707231E+1
-3.860103E+1
-3.936540E+1
-3.860103E+1
-3.783668E+1
-3.860103E+1
-4.165848E+1
-4.318721E+1
-4.012976E+1
-3.630795E+1
-3.477923E+1
-3.630795E+1
-3.783668E+1
-3.783668E+1
-3.630795E+1
-3.554359E+1
-3.477923E+1
-3.401486E+1
-3.248614E+1
-3.172178E+1
-3.248614E+1
-3.477923E+1
-3.554359E+1
-3.477923E+1
-3.401486E+1
-3.401486E+1
-3.325050E+1
-3.248614E+1
-3.172178E+1
-3.248614E+1
-3.248614E+1
-3.325050E+1
-3.248614E+1
-3.248614E+1
-3.325050E+1
-3.401486E+1
-3.477923E+1
-3.401486E+1
-3.401486E+1
-3.401486E+1
-3.477923E+1
-3.477923E+1
-3.401486E+1
-3.401486E+1
-3.554359E+1
-3.630795E+1
-3.630795E+1
-3.477923E+1
-3.401486E+1
-3.477923E+1
-3.477923E+1
-3.554359E+1
-3.554359E+1
-3.477923E+1
-3.401486E+1
-3.248614E+1
-3.172178E+1
-3.172178E+1
-3.325050E+1
-3.630795E+1
-3.860103E+1
-3.860103E+1
-3.630795E+1
-3.401486E+1
-3.325050E+1
-3.325050E+1
-3.248614E+1
-3.172178E+1
-3.019305E+1
-3.019305E+1
-3.095742E+1
-3.172178E+1
-3.095742E+1
-3.019305E+1
-3.095742E+1
-3.095742E+1
-3.172178E+1
-3.095742E+1
-3.019305E+1
-3.019305E+1
-3.095742E+1
-3.172178E+1
-3.095742E+1
-3.019305E+1
-3.095742E+1
-3.248614E+1
-3.401486E+1
-3.325050E+1
-3.172178E+1
-3.019305E+1
-2.866433E+1
-2.942869E+1
-3.095742E+1
-3.172178E+1
-3.172178E+1
-3.095742E+1
-3.019305E+1
-2.942869E+1
-2.942869E+1
-3.019305E+1
-3.172178E+1
-3.172178E+1
-3.095742E+1
-2.942869E+1
-2.942869E+1
-3.019305E+1
-3.095742E+1
-3.095742E+1
-3.019305E+1
-3.019305E+1
-3.095742E+1
-3.095742E+1
-3.095742E+1
-3.095742E+1
-3.019305E+1
-3.019305E+1
-2.942869E+1
-2.942869E+1
-3.019305E+1
-3.095742E+1
-3.172178E+1
-3.248614E+1
-3.172178E+1
-3.095742E+1
-2.942869E+1
-2.942869E+1
-3.095742E+1
-3.172178E+1
-3.248614E+1
-3.172178E+1
-3.095742E+1
-3.095742E+1
-3.325050E+1
-3.477923E+1
-3.477923E+1
-3.401486E+1
-3.325050E+1
-3.325050E+1
-3.325050E+1
-3.325050E+1
-3.172178E+1
-2.942869E+1
-2.713561E+1
-2.637124E+1
-2.713561E+1
-2.866433E+1
-2.866433E+1
-2.942869E+1
-3.019305E+1
-3.019305E+1
-3.019305E+1
-2.942869E+1
-2.942869E+1
-3.019305E+1
-3.019305E+1
-2.942869E+1
-2.866433E+1
-2.866433E+1
-2.866433E+1
-2.866433E+1
-2.866433E+1
-2.789997E+1
-2.866433E+1
-2.942869E+1
-2.866433E+1
-2.713561E+1
-2.560689E+1
-2.637124E+1
-2.789997E+1
-2.942869E+1
-2.942869E+1
-2.789997E+1
-2.637124E+1
-2.560689E+1
-2.484252E+1
-2.407816E+1
-2.254944E+1
-2.254944E+1
-2.331380E+1
-2.331380E+1
-2.331380E+1
-2.331380E+1
-2.331380E+1
-2.560689E+1
-2.789997E+1
-2.866433E+1
-2.789997E+1
-2.713561E+1
-2.637124E+1
-2.637124E+1
-2.560689E+1
-2.331380E+1
-2.178508E+1
-2.254944E+1
-2.713561E+1
-3.095742E+1
-3.019305E+1
-2.713561E+1
-2.637124E+1
-2.637124E+1
-2.713561E+1
-2.789997E+1
-2.713561E+1
-2.484252E+1
-2.331380E+1
-2.407816E+1
-2.637124E+1
-2.866433E+1
-2.866433E+1
-2.866433E+1
-2.789997E+1
-2.637124E+1
-2.484252E+1
-2.331380E+1
-2.407816E+1
-2.407816E+1
-2.407816E+1
-2.484252E+1
-2.637124E+1
-2.637124E+1
-2.560689E+1
-2.484252E+1
-2.560689E+1
-2.484252E+1
-2.407816E+1
-2.407816E+1
-2.254944E+1
-2.178508E+1
-2.254944E+1
-2.484252E+1
-2.637124E+1
-2.637124E+1
-2.484252E+1
-2.407816E+1
-2.331380E+1
-2.407816E+1
-2.407816E+1
-2.484252E+1
-2.484252E+1
-2.407816E+1
-2.331380E+1
-2.254944E+1
-2.178508E+1
-2.254944E+1
-2.331380E+1
-2.254944E+1
-2.178508E+1
-2.178508E+1
-2.254944E+1
-2.254944E+1
-2.102071E+1
-1.872763E+1
-1.719890E+1
-1.796327E+1
-1.872763E+1
-1.872763E+1
-1.872763E+1
-1.872763E+1
-1.949199E+1
-1.949199E+1
-1.796327E+1
-1.643454E+1
-1.490582E+1
-1.567018E+1
-1.796327E+1
-1.872763E+1
-1.796327E+1
-1.719890E+1
-1.796327E+1
-1.949199E+1
-2.102071E+1
-2.025635E+1
-1.796327E+1
-1.719890E+1
-1.872763E+1
-1.949199E+1
-1.872763E+1
-1.719890E+1
-1.643454E+1
-1.719890E+1
-1.949199E+1
-2.025635E+1
-2.102071E+1
-2.025635E+1
-1.796327E+1
-1.643454E+1
-1.643454E+1
-1.796327E+1
-1.872763E+1
-1.872763E+1
-1.872763E+1
-1.796327E+1
-1.643454E+1
-1.490582E+1
-1.414146E+1
-1.490582E+1
-1.643454E+1
-1.719890E+1
-1.643454E+1
-1.643454E+1
-1.872763E+1
-2.178508E+1
-2.178508E+1
-1.949199E+1
-1.719890E+1
-1.643454E+1
-1.719890E+1
-1.719890E+1
-1.567018E+1
-1.490582E+1
-1.567018E+1
-1.643454E+1
-1.643454E+1
-1.567018E+1
-1.567018E+1
-1.643454E+1
-1.643454E+1
-1.643454E+1
-1.567018E+1
-1.567018E+1
-1.490582E+1
-1.337710E+1
-1.261273E+1
-1.261273E+1
-1.337710E+1
-1.490582E+1
-1.719890E+1
-1.719890E+1
-1.567018E+1
-1.414146E+1
-1.337710E+1
-1.337710E+1
-1.337710E+1
-1.261273E+1
-1.261273E+1
-1.337710E+1
-1.337710E+1
-1.414146E+1
-1.337710E+1
-1.337710E+1
-1.337710E+1
-1.414146E+1
-1.414146E+1
-1.337710E+1
-1.337710E+1
-1.414146E+1
-1.337710E+1
-1.261273E+1
-1.261273E+1
-1.490582E+1
-1.719890E+1
-1.796327E+1
-1.567018E+1
-1.337710E+1
-1.261273E+1
-1.337710E+1
-1.490582E+1
-1.490582E+1
-1.490582E+1
-1.490582E+1
-1.414146E+1
-1.490582E+1
-1.490582E+1
-1.567018E+1
-1.567018E+1
-1.490582E+1
-1.337710E+1
-1.337710E+1
-1.337710E+1
-1.261273E+1
-1.261273E+1
-1.337710E+1
-1.414146E+1
-1.414146E+1
-1.414146E+1
-1.414146E+1
-1.337710E+1
-1.337710E+1
-1.261273E+1
-1.184837E+1
-1.031965E+1
-1.031965E+1
-1.184837E+1
-1.414146E+1
-1.490582E+1
-1.490582E+1
-1.567018E+1
-1.567018E+1
-1.567018E+1
-1.414146E+1
-1.261273E+1
-1.184837E+1
-1.261273E+1
-1.261273E+1
-1.261273E+1
-1.261273E+1
-1.337710E+1
-1.414146E+1
-1.337710E+1
-1.337710E+1
-1.643454E+1
-2.484252E+1
-3.401486E+1
-3.936540E+1
-4.012976E+1
-3.707231E+1
-2.866433E+1
-1.719890E+1
-7.262202E+0
-4.969116E+0
-1.031965E+1
-2.331380E+1
-3.630795E+1
-4.395157E+1
-3.783668E+1
-1.949199E+1
1.910140E+0
1.413993E+1
1.261121E+1
2.674502E+0
-4.969116E+0
-8.790925E+0
-8.790925E+0
-1.031965E+1
-1.261273E+1
-1.490582E+1
-1.414146E+1
-1.414146E+1
-1.490582E+1
-1.490582E+1
-1.414146E+1
-1.337710E+1
-1.414146E+1
-1.490582E+1
-1.490582E+1
-1.261273E+1
-1.108401E+1
-1.184837E+1
-1.337710E+1
-1.414146E+1
-1.337710E+1
-1.184837E+1
-1.261273E+1
-1.337710E+1
-1.414146E+1
-1.414146E+1
-1.261273E+1
-1.184837E+1
-1.261273E+1
-1.414146E+1
-1.414146E+1
-1.414146E+1
-1.261273E+1
-1.108401E+1
-1.108401E+1
-1.261273E+1
-1.414146E+1
-1.490582E+1
-1.567018E+1
-1.567018E+1
-1.490582E+1
-1.337710E+1
-1.184837E+1
-1.108401E+1
-1.261273E+1
-1.337710E+1
-1.337710E+1
-1.261273E+1
-1.184837E+1
-1.184837E+1
-1.184837E+1
-1.337710E+1
-1.261273E+1
-1.261273E+1
-1.261273E+1
-1.261273E+1
-1.261273E+1
-1.184837E+1
-1.184837E+1
-1.184837E+1
-1.261273E+1
-1.337710E+1
-1.337710E+1
-1.414146E+1
-1.414146E+1
-1.337710E+1
-1.261273E+1
-1.261273E+1
-1.337710E+1
-1.337710E+1
-1.337710E+1
-1.261273E+1
-1.261273E+1
-1.414146E+1
-1.490582E+1
-1.490582E+1
-1.643454E+1
-1.719890E+1
-1.719890E+1
-1.567018E+1
-1.490582E+1
-1.414146E+1
-1.414146E+1
-1.414146E+1
-1.414146E+1
-1.490582E+1
-1.490582E+1
-1.490582E+1
-1.337710E+1
-1.184837E+1
-1.184837E+1
-1.261273E+1
-1.414146E+1
-1.490582E+1
-1.490582E+1
-1.567018E+1
-1.643454E+1
-1.567018E+1
-1.490582E+1
-1.490582E+1
-1.490582E+1
-1.414146E+1
-1.337710E+1
-1.261273E+1
-1.261273E+1
-1.414146E+1
-1.490582E+1
-1.567018E+1
-1.567018E+1
-1.643454E+1
-1.719890E+1
-1.719890E+1
-1.719890E+1
-1.643454E+1
-1.567018E+1
-1.567018E+1
-1.567018E+1
-1.567018E+1
-1.567018E+1
-1.643454E+1
-1.643454E+1
-1.643454E+1
-1.643454E+1
-1.643454E+1
-1.719890E+1
-1.796327E+1
-1.719890E+1
-1.643454E+1
-1.643454E+1
-1.643454E+1
-1.643454E+1
-1.567018E+1
-1.567018E+1
-1.643454E+1
-1.643454E+1
-1.643454E+1
-1.796327E+1
-1.949199E+1
-1.872763E+1
-1.719890E+1
-1.643454E+1
-1.719890E+1
-1.796327E+1
-1.796327E+1
-1.719890E+1
-1.567018E+1
-1.414146E+1
-1.337710E+1
-1.567018E+1
-1.872763E+1
-2.102071E+1
-1.949199E+1
-1.567018E+1
-1.414146E+1
-1.414146E+1
-1.490582E+1
-1.414146E+1
-1.414146E+1
-1.490582E+1
-1.643454E+1
-1.719890E+1
-1.796327E+1
-1.949199E+1
-2.025635E+1
-2.025635E+1
-2.025635E+1
-2.025635E+1
-1.949199E+1
-1.872763E+1
-1.796327E+1
-1.796327E+1
-1.872763E+1
-1.872763E+1
-1.796327E+1
-1.719890E+1
-1.796327E+1
-1.872763E+1
-1.872763E+1
-1.796327E+1
-1.719890E+1
-1.796327E+1
-1.949199E+1
-1.872763E+1
-1.796327E+1
-1.796327E+1
-1.796327E+1
-1.872763E+1
-1.872763E+1
-1.949199E+1
-1.949199E+1
-2.025635E+1
-1.949199E+1
-1.949199E+1
-1.949199E+1
-2.025635E+1
-1.949199E+1
-1.872763E+1
-1.719890E+1
-1.567018E+1
-1.490582E+1
-1.949199E+1
-3.095742E+1
-3.936540E+1
-3.095742E+1
-9.555288E+0
4.967587E+0
3.814162E-1
-1.490582E+1
-2.331380E+1
-2.102071E+1
-1.567018E+1
-1.490582E+1
-1.872763E+1
-2.102071E+1
-1.872763E+1
-1.490582E+1
-1.184837E+1
-1.031965E+1
-1.184837E+1
-1.567018E+1
-1.949199E+1
-2.254944E+1
-2.407816E+1
-2.560689E+1
-2.637124E+1
-2.713561E+1
-2.637124E+1
-2.407816E+1
-2.102071E+1
-2.025635E+1
-2.025635E+1
-2.025635E+1
-1.872763E+1
-1.872763E+1
-2.025635E+1
-2.178508E+1
-2.178508E+1
-1.949199E+1
-1.796327E+1
-2.025635E+1
-2.254944E+1
-2.254944E+1
-1.949199E+1
-1.719890E+1
-1.796327E+1
-1.949199E+1
-2.102071E+1
-2.025635E+1
-1.872763E+1
-1.796327E+1
-1.719890E+1
-1.643454E+1
-1.719890E+1
-1.872763E+1
-1.949199E+1
-1.796327E+1
-1.719890E+1
-1.719890E+1
-1.719890E+1
-1.719890E+1
-1.719890E+1
-1.796327E+1
-1.796327E+1
-1.796327E+1
-1.796327E+1
-1.796327E+1
-1.796327E+1
-1.796327E+1
-1.949199E+1
-2.102071E+1
-2.484252E+1
-2.637124E+1
-2.560689E+1
-2.254944E+1
-2.025635E+1
-2.025635E+1
-2.178508E+1
-2.254944E+1
-2.178508E+1
-1.872763E+1
-1.643454E+1
-1.414146E+1
-1.108401E+1
-1.261273E+1
-1.949199E+1
-2.713561E+1
-2.789997E+1
-2.254944E+1
-1.643454E+1
-1.490582E+1
-1.719890E+1
-1.796327E+1
-1.643454E+1
-1.567018E+1
-1.872763E+1
-2.560689E+1
-3.095742E+1
-3.325050E+1
-3.248614E+1
-3.248614E+1
-3.401486E+1
-3.401486E+1
-3.248614E+1
-3.095742E+1
-3.019305E+1
-3.019305E+1
-3.095742E+1
-3.172178E+1
-3.095742E+1
-2.942869E+1
-2.789997E+1
-2.789997E+1
-2.789997E+1
-2.866433E+1
-2.866433E+1
-2.942869E+1
-3.095742E+1
-3.248614E+1
-3.248614E+1
-3.172178E+1
-3.019305E+1
-2.942869E+1
-2.789997E+1
-2.789997E+1
-2.866433E+1
-2.866433E+1
-2.866433E+1
-2.789997E+1
-2.789997E+1
-2.866433E+1
-2.789997E+1
-2.560689E+1
-2.331380E+1
-2.407816E+1
-2.560689E+1
-2.789997E+1
-2.942869E+1
-3.095742E+1
-3.095742E+1
-3.019305E+1
-2.866433E+1
-2.942869E+1
-3.095742E+1
-3.325050E+1
-3.401486E+1
-3.325050E+1
-3.325050E+1
-3.477923E+1
-3.707231E+1
-4.318721E+1
-4.930210E+1
-4.777337E+1
-3.401486E+1
-1.796327E+1
-9.555288E+0
-1.108401E+1
-1.567018E+1
-1.872763E+1
-2.254944E+1
-2.560689E+1
-2.713561E+1
-2.560689E+1
-2.407816E+1
-2.560689E+1
-2.789997E+1
-2.866433E+1
-2.942869E+1
-3.401486E+1
-4.012976E+1
-4.242284E+1
-3.936540E+1
-3.325050E+1
-2.789997E+1
-2.637124E+1
-2.713561E+1
-2.713561E+1
-2.560689E+1
-2.484252E+1
-2.484252E+1
-2.484252E+1
-2.560689E+1
-2.637124E+1
-2.789997E+1
-2.942869E+1
-2.713561E+1
-2.331380E+1
-2.102071E+1
-2.025635E+1
-2.025635E+1
-1.949199E+1
-1.949199E+1
-2.178508E+1
-2.407816E+1
-2.560689E+1
-2.637124E+1
-2.942869E+1
-3.325050E+1
-3.707231E+1
-3.783668E+1
-3.707231E+1
-3.477923E+1
-3.325050E+1
-3.325050E+1
-3.554359E+1
-3.783668E+1
-3.783668E+1
-3.783668E+1
-3.783668E+1
-3.783668E+1
-3.707231E+1
-3.630795E+1
-3.554359E+1
-3.707231E+1
-3.707231E+1
-3.707231E+1
-3.554359E+1
-3.248614E+1
-3.095742E+1
-3.019305E+1
-3.095742E+1
-3.019305E+1
-2.789997E+1
-2.560689E+1
-2.560689E+1
-2.713561E+1
-2.866433E+1
-3.019305E+1
-3.095742E+1
-3.172178E+1
-3.172178E+1
-3.172178E+1
-3.095742E+1
-3.095742E+1
-3.095742E+1
-3.172178E+1
-3.401486E+1
-3.554359E+1
-3.477923E+1
-3.248614E+1
-3.095742E+1
-3.095742E+1
-3.325050E+1
-3.707231E+1
-4.089412E+1
-4.395157E+1
-4.395157E+1
-4.165848E+1
-3.707231E+1
-3.325050E+1
-3.172178E+1
-3.248614E+1
-3.401486E+1
-3.477923E+1
-3.554359E+1
-3.554359E+1
-3.630795E+1
-3.707231E+1
-3.707231E+1
-3.630795E+1
-3.630795E+1
-3.630795E+1
-3.630795E+1
-3.707231E+1
-3.783668E+1
-3.783668E+1
-3.783668E+1
-3.860103E+1
-4.012976E+1
-4.165848E+1
-4.012976E+1
-3.707231E+1
-3.554359E+1
-3.630795E+1
-3.707231E+1
-3.630795E+1
-3.554359E+1
-3.554359E+1
-3.630795E+1
-3.707231E+1
-3.707231E+1
-3.707231E+1
-3.707231E+1
-3.783668E+1
-3.860103E+1
-3.860103E+1
-3.783668E+1
-3.707231E+1
-3.783668E+1
-3.860103E+1
-3.936540E+1
-3.936540E+1
-3.936540E+1
-3.936540E+1
-3.936540E+1
-3.936540E+1
-3.936540E+1
-3.860103E+1
-3.783668E+1
-3.783668E+1
-3.860103E+1
-3.936540E+1
-3.936540E+1
-3.860103E+1
-3.860103E+1
-3.860103E+1
-3.860103E+1
-3.860103E+1
-3.860103E+1
-3.860103E+1
-3.860103E+1
-3.783668E+1
-3.936540E+1
-4.089412E+1
-4.089412E+1
-4.012976E+1
-3.860103E+1
-3.783668E+1
-3.783668E+1
-3.936540E+1
-4.012976E+1
-3.936540E+1
-3.936540E+1
-3.860103E+1
-3.860103E+1
-3.936540E+1
-3.936540E+1
-3.936540E+1
-3.860103E+1
-3.783668E+1
-3.860103E+1
-4.012976E+1
-4.012976E+1
-4.012976E+1
-3.936540E+1
-3.936540E+1
-3.936540E+1
-4.012976E+1
-4.012976E+1
-3.936540E+1
-3.936540E+1
-3.860103E+1
-3.860103E+1
-3.860103E+1
-3.936540E+1
-3.936540E+1
-3.860103E+1
-3.783668E+1
-3.783668E+1
-3.783668E+1
-3.783668E+1
-3.860103E+1
-3.860103E+1
-3.630795E+1
-3.401486E+1
-3.477923E+1
-3.707231E+1
-3.860103E+1
-3.783668E+1
-3.707231E+1
-3.707231E+1
-3.783668E+1
-3.707231E+1
-3.707231E+1
-3.783668E+1
-3.783668E+1
-3.707231E+1
-3.630795E+1
-3.630795E+1
-3.707231E+1
-3.783668E+1
-3.860103E+1
-3.860103E+1
-3.783668E+1
-3.783668E+1
-3.783668E+1
-3.707231E+1
-3.630795E+1
-3.630795E+1
-3.630795E+1
-3.707231E+1
-3.783668E+1
-3.707231E+1
-3.554359E+1
-3.554359E+1
-3.554359E+1
-3.707231E+1
-3.707231E+1
-3.554359E+1
-3.477923E+1
-3.554359E+1
-3.783668E+1
-3.860103E+1
-3.707231E+1
-3.477923E+1
-3.401486E+1
-3.554359E+1
-3.783668E+1
-3.783668E+1
-3.783668E+1
-3.860103E+1
-3.860103E+1
-3.783668E+1
-3.707231E+1
-3.630795E+1
-3.707231E+1
-3.860103E+1
-3.936540E+1
-3.936540E+1
-3.860103E+1
-3.783668E+1
-3.783668E+1
-3.860103E+1
-4.012976E+1
-3.936540E+1
-3.783668E+1
-3.783668E+1
-3.860103E+1
-3.936540E+1
-3.860103E+1
-3.707231E+1
-3.860103E+1
-4.318721E+1
-4.471593E+1
-4.165848E+1
-3.707231E+1
-3.630795E+1
-3.936540E+1
-4.165848E+1
-4.089412E+1
-3.783668E+1
-3.554359E+1
-3.554359E+1
-3.783668E+1
-4.012976E+1
-4.089412E+1
-4.012976E+1
-3.936540E+1
-3.860103E+1
-3.860103E+1
-3.936540E+1
-3.936540E+1
-3.860103E+1
-3.936540E+1
-4.012976E+1
-4.089412E+1
-4.089412E+1
-4.012976E+1
-3.936540E+1
-3.860103E+1
-3.783668E+1
-3.860103E+1
-3.936540E+1
-3.936540E+1
-3.936540E+1
-4.012976E+1
-3.860103E+1
-3.554359E+1
-3.248614E+1
-3.477923E+1
-3.936540E+1
-4.165848E+1
-4.012976E+1
-3.783668E+1
-3.783668E+1
-3.936540E+1
-4.012976E+1
-4.012976E+1
-3.936540E+1
-4.012976E+1
-4.012976E+1
-3.936540E+1
-3.936540E+1
-3.936540E+1
-3.936540E+1
-4.012976E+1
-4.012976E+1
-4.012976E+1
-4.012976E+1
-4.089412E+1
-4.089412E+1
-4.012976E+1
-3.860103E+1
-3.630795E+1
-3.630795E+1
-3.860103E+1
-4.012976E+1
-4.012976E+1
-3.936540E+1
-3.860103E+1
-3.707231E+1
-3.554359E+1
-3.401486E+1
-3.401486E+1
-3.630795E+1
-3.860103E+1
-3.860103E+1
-3.783668E+1
-3.707231E+1
-3.707231E+1
-3.630795E+1
-3.630795E+1
-3.630795E+1
-3.630795E+1
-3.630795E+1
-3.630795E+1
-3.554359E+1
-3.554359E+1
-3.477923E+1
-3.401486E+1
-3.325050E+1
-3.325050E+1
-3.401486E+1
-3.325050E+1
-3.248614E+1
-3.172178E+1
-3.095742E+1
-3.095742E+1
-3.095742E+1
-3.172178E+1
-3.172178E+1
-3.172178E+1
-3.172178E+1
-3.095742E+1
-3.095742E+1
-3.095742E+1
-3.172178E+1
-3.172178E+1
-3.095742E+1
-2.942869E+1
-2.866433E+1
-2.866433E+1
-2.866433E+1
-2.866433E+1
-2.942869E+1
-2.866433E+1
-2.866433E+1
-2.866433E+1
-2.866433E+1
-2.942869E+1
-2.942869E+1
-2.942869E+1
-2.942869E+1
-2.866433E+1
-2.866433E+1
-2.866433E+1
-2.866433E+1
-2.866433E+1
-2.942869E+1
-2.942869E+1
-3.019305E+1
-2.942869E+1
-2.866433E+1
-2.789997E+1
-2.789997E+1
-2.866433E+1
-3.019305E+1
-2.942869E+1
-2.789997E+1
-2.713561E+1
-2.713561E+1
-2.866433E+1
-2.789997E+1
-2.713561E+1
-2.713561E+1
-2.789997E+1
-2.789997E+1
-2.789997E+1
-2.789997E+1
-2.713561E+1
-2.025635E+1
-8.026563E+0
3.814162E-1
-3.440393E+0
-1.643454E+1
-2.942869E+1
-3.630795E+1
-3.630795E+1
-3.172178E+1
-2.789997E+1
-2.637124E+1
-2.713561E+1
-2.789997E+1
-2.866433E+1
-2.866433E+1
-2.789997E+1
-2.637124E+1
-2.637124E+1
-2.789997E+1
-3.019305E+1
-3.019305E+1
-2.942869E+1
-2.713561E+1
-2.637124E+1
-2.637124E+1
-2.789997E+1
-2.789997E+1
-2.713561E+1
-2.713561E+1
-2.789997E+1
-2.789997E+1
-2.637124E+1
-2.484252E+1
-2.484252E+1
-2.484252E+1
-2.560689E+1
-2.484252E+1
-2.560689E+1
-2.560689E+1
-2.484252E+1
-2.407816E+1
-2.407816E+1
-2.637124E+1
-2.866433E+1
-2.866433E+1
-2.560689E+1
-2.407816E+1
-2.484252E+1
-2.713561E+1
-2.789997E+1
-2.637124E+1
-2.484252E+1
-2.560689E+1
-2.866433E+1
-3.095742E+1
-3.248614E+1
-3.095742E+1
-2.942869E+1
-2.789997E+1
-2.637124E+1
-2.637124E+1
-2.637124E+1
-2.713561E+1
-2.713561E+1
-2.560689E+1
-2.560689E+1
-2.637124E+1
-2.789997E+1
-2.866433E+1
-2.789997E+1
-2.866433E+1
-2.942869E+1
-2.942869E+1
-2.942869E+1
-2.866433E+1
-2.789997E+1
-2.560689E+1
-2.331380E+1
-2.178508E+1
-2.254944E+1
-2.560689E+1
-2.789997E+1
-2.866433E+1
-2.866433E+1
-2.789997E+1
-2.713561E+1
-2.637124E+1
-2.560689E+1
-2.637124E+1
-2.713561E+1
-2.713561E+1
-2.713561E+1
-2.637124E+1
-2.560689E+1
-2.484252E+1
-2.407816E+1
-2.407816E+1
-2.560689E+1
-2.637124E+1
-2.637124E+1
-2.637124E+1
-2.713561E+1
-2.789997E+1
-2.789997E+1
-2.713561E+1
-2.560689E+1
-2.560689E+1
-2.637124E+1
-2.789997E+1
-2.789997E+1
-2.713561E+1
-2.484252E+1
-2.407816E+1
-2.484252E+1
-2.637124E+1
-2.789997E+1
-2.713561E+1
-2.637124E+1
-2.637124E+1
-2.637124E+1
-2.713561E+1
-2.789997E+1
-2.789997E+1
-2.637124E+1
-2.637124E+1
-2.789997E+1
-2.866433E+1
-2.789997E+1
-2.637124E+1
-2.560689E+1
-2.560689E+1
-2.637124E+1
-2.637124E+1
-2.713561E+1
-2.713561E+1
-2.560689E+1
-2.560689E+1
-2.637124E+1
-2.789997E+1
-2.789997E+1
-2.713561E+1
-2.637124E+1
-2.637124E+1
-2.713561E+1
-2.713561E+1
-2.789997E+1
-2.789997E+1
-2.789997E+1
-2.789997E+1
-2.637124E+1
-2.484252E+1
-2.484252E+1
-2.637124E+1
-2.713561E+1
-2.713561E+1
-2.713561E+1
-2.713561E+1
-2.789997E+1
-2.789997E+1
-2.713561E+1
-2.560689E+1
-2.407816E+1
-2.484252E+1
-2.637124E+1
-2.713561E+1
-2.789997E+1
-2.789997E+1
-2.637124E+1
-2.560689E+1
-2.560689E+1
-2.637124E+1
-2.560689E+1
-2.484252E+1
-2.560689E+1
-2.713561E+1
-2.942869E+1
-3.019305E+1
-2.789997E+1
-2.484252E+1
-2.331380E+1
-2.560689E+1
-2.789997E+1
-2.789997E+1
-2.942869E+1
-3.325050E+1
-3.707231E+1
-3.783668E+1
-3.401486E+1
-2.789997E+1
-2.331380E+1
-2.025635E+1
-1.796327E+1
-1.567018E+1
-1.567018E+1
-1.567018E+1
-1.643454E+1
-1.719890E+1
-1.796327E+1
-1.949199E+1
-2.102071E+1
-2.254944E+1
-2.331380E+1
-2.560689E+1
-2.713561E+1
-2.866433E+1
-2.866433E+1
-2.866433E+1
-2.866433E+1
-2.942869E+1
-3.019305E+1
-2.866433E+1
-2.713561E+1
-2.789997E+1
-2.942869E+1
-2.866433E+1
-2.713561E+1
-2.484252E+1
-2.484252E+1
-2.560689E+1
-2.637124E+1
-2.637124E+1
-2.560689E+1
-2.484252E+1
-2.484252E+1
-2.484252E+1
-2.560689E+1
-2.484252E+1
-2.331380E+1
-2.254944E+1
-2.254944E+1
-2.254944E+1
-2.254944E+1
-2.254944E+1
-2.407816E+1
-2.560689E+1
-2.637124E+1
-2.637124E+1
-2.484252E+1
-2.407816E+1
-2.407816E+1
-2.484252E+1
-2.560689E+1
-2.560689E+1
-2.560689E+1
-2.560689E+1
-2.637124E+1
-2.637124E+1
-2.484252E+1
-2.484252E+1
-2.484252E+1
-2.560689E+1
-2.560689E+1
-2.560689E+1
-2.560689E+1
-2.713561E+1
-2.713561E+1
-2.789997E+1
-2.789997E+1
-2.789997E+1
-2.942869E+1
-3.019305E+1
-3.019305E+1
-2.866433E+1
-2.637124E+1
-2.560689E+1
-2.484252E+1
-2.484252E+1
-2.484252E+1
-2.331380E+1
-2.331380E+1
-2.407816E+1
-2.484252E+1
-2.560689E+1
-2.560689E+1
-2.560689E+1
-2.484252E+1
-2.484252E+1
-2.407816E+1
-2.331380E+1
-2.254944E+1
-2.331380E+1
-2.407816E+1
-2.484252E+1
-2.484252E+1
-2.407816E+1
-2.331380E+1
-2.331380E+1
-2.331380E+1
-2.484252E+1
-2.560689E+1
-2.560689E+1
-2.560689E+1
-2.713561E+1
-2.789997E+1
-2.789997E+1
-2.637124E+1
-2.484252E+1
-2.484252E+1
-2.637124E+1
-2.789997E+1
-2.789997E+1
-2.560689E+1
-2.407816E+1
-2.331380E+1
-2.407816E+1
-2.484252E+1
-2.484252E+1
-2.484252E+1
-2.484252E+1
-2.484252E+1
-2.484252E+1
-2.484252E+1
-2.407816E+1
-2.407816E+1
-2.407816E+1
-2.484252E+1
-2.560689E+1
-2.484252E+1
-2.407816E+1
-2.407816E+1
-2.407816E+1
-2.484252E+1
-2.484252E+1
-2.560689E+1
-2.637124E+1
-2.637124E+1
-2.560689E+1
-2.484252E+1
-2.407816E+1
-2.407816E+1
-2.407816E+1
-2.484252E+1
-2.560689E+1
-2.560689E+1
-2.560689E+1
-2.484252E+1
-2.407816E+1
-2.407816E+1
-2.484252E+1
-2.560689E+1
-2.560689E+1
-2.560689E+1
-2.484252E+1
-2.484252E+1
-2.560689E+1
-2.637124E+1
-2.637124E+1
-2.637124E+1
-2.560689E+1
-2.560689E+1
-2.560689E+1
-2.637124E+1
-2.637124E+1
-2.637124E+1
-2.637124E+1
-2.560689E+1
-2.560689E+1
-2.637124E+1
-2.637124E+1
-2.637124E+1
-2.637124E+1
-2.713561E+1
-2.713561E+1
-2.789997E+1
-2.789997E+1
-2.713561E+1
-2.637124E+1
-2.637124E+1
-2.713561E+1
-2.789997E+1
-2.789997E+1
-2.789997E+1
-2.713561E+1
-2.637124E+1
-2.637124E+1
-2.713561E+1
-2.866433E+1
-2.789997E+1
-2.789997E+1
-2.789997E+1
-2.789997E+1
-2.789997E+1
-2.789997E+1
-2.789997E+1
-2.713561E+1
-2.637124E+1
-2.560689E+1
-2.560689E+1
-2.637124E+1
-2.637124E+1
-2.713561E+1
-2.789997E+1
-2.789997E+1
-2.789997E+1
-2.789997E+1
-2.713561E+1
-2.713561E+1
-2.713561E+1
-2.713561E+1
-2.789997E+1
-2.713561E+1
-2.713561E+1
-2.789997E+1
-2.866433E+1
-2.866433E+1
-2.789997E+1
-2.789997E+1
-2.713561E+1
-2.713561E+1
-2.713561E+1
-2.713561E+1
-2.789997E+1
-2.866433E+1
-2.942869E+1
-2.866433E+1
-2.789997E+1
-2.789997E+1
-2.789997E+1
-2.866433E+1
-2.942869E+1
-2.942869E+1
-2.942869E+1
-2.866433E+1
-2.942869E+1
-2.942869E+1
-3.019305E+1
-3.095742E+1
-3.172178E+1
-3.095742E+1
-3.019305E+1
-2.942869E+1
-2.942869E+1
-3.019305E+1
-3.172178E+1
-3.172178E+1
-3.172178E+1
-3.172178E+1
-3.172178E+1
-3.172178E+1
-3.172178E+1
-3.248614E+1
-3.248614E+1
-3.248614E+1
-3.248614E+1
-3.172178E+1
-3.172178E+1
-3.248614E+1
-3.325050E+1
-3.401486E+1
-3.401486E+1
-3.325050E+1
-3.248614E+1
-3.325050E+1
-3.401486E+1
-3.477923E+1
-3.477923E+1
-3.401486E+1
-3.325050E+1
-3.325050E+1
-3.477923E+1
-3.707231E+1
-3.783668E+1
-3.707231E+1
-3.630795E+1
-3.630795E+1
-3.707231E+1
-3.783668E+1
-3.860103E+1
-3.860103E+1
-3.860103E+1
-3.783668E+1
-3.707231E+1
-3.783668E+1
-3.860103E+1
-4.089412E+1
-4.165848E+1
-4.012976E+1
-3.860103E+1
-3.707231E+1
-3.707231E+1
-3.860103E+1
-3.936540E+1
-4.089412E+1
-4.165848E+1
-4.089412E+1
-3.936540E+1
-3.707231E+1
-3.707231E+1
-3.783668E+1
-4.012976E+1
-4.089412E+1
-4.012976E+1
-3.936540E+1
-3.936540E+1
-4.089412E+1
-4.165848E+1
-4.089412E+1
-4.089412E+1
-4.089412E+1
-4.089412E+1
-4.165848E+1
-4.089412E+1
-4.089412E+1
-4.165848E+1
-4.242284E+1
-4.242284E+1
-4.242284E+1
-4.242284E+1
-4.165848E+1
-4.242284E+1
-4.318721E+1
-4.395157E+1
-4.395157E+1
-4.318721E+1
-4.318721E+1
-4.318721E+1
-4.395157E+1
-4.318721E+1
-4.242284E+1
-4.318721E+1
-4.395157E+1
-4.471593E+1
-4.548029E+1
-4.471593E+1
-4.471593E+1
-4.395157E+1
-4.318721E+1
-4.395157E+1
-4.471593E+1
-4.548029E+1
-4.548029E+1
-4.624465E+1
-4.624465E+1
-4.624465E+1
-4.471593E+1
-4.395157E+1
-4.471593E+1
-4.624465E+1
-4.700901E+1
-4.548029E+1
-4.548029E+1
-4.700901E+1
-4.853774E+1
-4.853774E+1
-4.777337E+1
-4.777337E+1
-4.930210E+1
-5.083082E+1
-5.159519E+1
-5.235954E+1
-5.235954E+1
-5.235954E+1
-5.083082E+1
-5.083082E+1
-5.235954E+1
-5.388827E+1
-5.541699E+1
-5.618136E+1
-5.694572E+1
-5.618136E+1
-5.541699E+1
-5.541699E+1
-5.465263E+1
-5.465263E+1
-5.465263E+1
-5.541699E+1
-5.541699E+1
-5.541699E+1
-5.541699E+1
-5.618136E+1
-5.618136E+1
-5.694572E+1
-5.847444E+1
-5.847444E+1
-5.771007E+1
-5.771007E+1
-5.847444E+1
-6.000316E+1
-6.000316E+1
-5.923880E+1
-5.771007E+1
-5.771007E+1
-5.847444E+1
-5.847444E+1
-5.771007E+1
-5.771007E+1
-5.771007E+1
-5.923880E+1
-5.923880E+1
-5.923880E+1
-5.923880E+1
-6.000316E+1
-6.000316E+1
-6.153189E+1
-6.306060E+1
-6.382497E+1
-6.306060E+1
-6.229625E+1
-6.153189E+1
-6.076752E+1
-6.000316E+1
-6.153189E+1
-6.382497E+1
-6.458933E+1
-6.382497E+1
-6.382497E+1
-6.306060E+1
-6.382497E+1
-6.458933E+1
-6.535370E+1
-6.611805E+1
-6.611805E+1
-6.535370E+1
-6.611805E+1
-6.764678E+1
-6.841114E+1
-6.841114E+1
-6.841114E+1
-6.917550E+1
-6.993987E+1
-7.070423E+1
-6.993987E+1
-6.993987E+1
-6.993987E+1
-7.070423E+1
-7.070423E+1
-7.070423E+1
-6.917550E+1
-6.917550E+1
-7.070423E+1
-7.223295E+1
-7.223295E+1
-7.146859E+1
-7.070423E+1
-7.070423E+1
-7.146859E+1
-7.223295E+1
-7.299731E+1
-7.299731E+1
-7.299731E+1
-7.223295E+1
-7.223295E+1
-7.299731E+1
-7.376167E+1
-7.452603E+1
-7.452603E+1
-7.452603E+1
-7.529040E+1
-7.605476E+1
-7.605476E+1
-7.605476E+1
-7.529040E+1
-7.452603E+1
-7.452603E+1
-7.452603E+1
-7.529040E+1
-7.681912E+1
-7.758348E+1
-7.681912E+1
-7.681912E+1
-7.681912E+1
-7.605476E+1
-7.605476E+1
-7.605476E+1
-7.681912E+1
-7.758348E+1
-7.681912E+1
-7.605476E+1
-7.529040E+1
-7.452603E+1
-7.452603E+1
-7.529040E+1
-7.758348E+1
-7.834785E+1
-7.758348E+1
-7.529040E+1
-7.452603E+1
-7.452603E+1
-7.529040E+1
-7.605476E+1
-7.529040E+1
-7.452603E+1
-7.452603E+1
-7.452603E+1
-7.376167E+1
-7.299731E+1
-7.223295E+1
-7.376167E+1
-7.452603E+1
-7.452603E+1
-7.376167E+1
-7.376167E+1
-7.452603E+1
-7.452603E+1
-7.452603E+1
-7.376167E+1
-7.376167E+1
-7.452603E+1
-7.376167E+1
-7.223295E+1
-7.223295E+1
-7.299731E+1
-7.299731E+1
-7.223295E+1
-7.299731E+1
-7.452603E+1
-7.681912E+1
-7.681912E+1
-7.529040E+1
-7.299731E+1
-7.223295E+1
-7.223295E+1
-7.376167E+1
-7.529040E+1
-7.452603E+1
-7.223295E+1
-7.146859E+1
-7.299731E+1
-7.529040E+1
-7.605476E+1
-7.452603E+1
-7.299731E+1
-7.223295E+1
-7.223295E+1
-7.299731E+1
-7.376167E+1
-7.452603E+1
-7.452603E+1
-7.376167E+1
-7.299731E+1
-7.299731E+1
-7.299731E+1
-7.376167E+1
-7.452603E+1
-7.452603E+1
-7.376167E+1
-7.452603E+1
-7.529040E+1
-7.605476E+1
-7.605476E+1
-7.605476E+1
-7.529040E+1
-7.376167E+1
-7.299731E+1
-7.376167E+1
-7.452603E+1
-7.452603E+1
-7.452603E+1
-7.376167E+1
-7.452603E+1
-7.452603E+1
-7.452603E+1
-7.376167E+1
-7.376167E+1
-7.452603E+1
-7.452603E+1
-7.529040E+1
-7.529040E+1
-7.376167E+1
-7.299731E+1
-7.376167E+1
-7.452603E+1
-7.529040E+1
-7.452603E+1
-7.299731E+1
-7.223295E+1
-7.299731E+1
-7.376167E+1
-7.452603E+1
-7.452603E+1
-7.376167E+1
-7.529040E+1
-7.605476E+1
-7.605476E+1
-7.452603E+1
-7.376167E+1
-7.376167E+1
-7.452603E+1
-7.529040E+1
-7.605476E+1
-7.681912E+1
-7.681912E+1
-7.605476E+1
-7.529040E+1
-7.605476E+1
-7.681912E+1
-7.681912E+1
-7.681912E+1
-7.605476E+1
-7.605476E+1
-7.758348E+1
-7.834785E+1
-7.911221E+1
-7.911221E+1
-7.834785E+1
-7.834785E+1
-7.911221E+1
-7.987657E+1
-8.064093E+1
-8.064093E+1
-8.064093E+1
-8.064093E+1
-8.140530E+1
-8.293401E+1
-8.369838E+1
-8.293401E+1
-8.216965E+1
-8.216965E+1
-8.446274E+1
-8.675583E+1
-8.675583E+1
-8.599146E+1
-8.675583E+1
-8.752018E+1
-8.828455E+1
-8.752018E+1
-8.752018E+1
-8.752018E+1
-8.904891E+1
-9.057763E+1
-9.134199E+1
-9.134199E+1
-9.134199E+1
-9.134199E+1
-9.134199E+1
-9.134199E+1
-9.210636E+1
-9.287071E+1
-9.287071E+1
-9.287071E+1
-9.287071E+1
-9.363508E+1
-9.439944E+1
-9.516381E+1
-9.669253E+1
-9.745689E+1
-9.745689E+1
-9.745689E+1
-9.745689E+1
-9.745689E+1
-9.822125E+1
-9.822125E+1
-9.822125E+1
-9.822125E+1
-9.822125E+1
-9.974998E+1
-1.012787E+2
-1.035718E+2
-1.043361E+2
-1.043361E+2
-1.035718E+2
-1.012787E+2
-9.898561E+1
-9.898561E+1
-1.005143E+2
-1.020431E+2
-1.020431E+2
-1.005143E+2
-1.005143E+2
-1.012787E+2
-1.005143E+2
-9.974998E+1
-9.898561E+1
-9.898561E+1
-9.898561E+1
-9.898561E+1
-9.822125E+1
-9.745689E+1
-9.669253E+1
-9.592816E+1
-9.592816E+1
-9.669253E+1
-9.822125E+1
-9.822125E+1
-9.669253E+1
-9.592816E+1
-9.669253E+1
-9.822125E+1
-9.898561E+1
-9.898561E+1
-9.745689E+1
-9.592816E+1
-9.592816E+1
-9.745689E+1
-9.822125E+1
-9.822125E+1
-9.822125E+1
-9.669253E+1
-9.592816E+1
-9.592816E+1
-9.669253E+1
-9.669253E+1
-9.745689E+1
-9.745689E+1
-9.745689E+1
-9.745689E+1
-9.669253E+1
-9.516381E+1
-9.439944E+1
-9.516381E+1
-9.669253E+1
-9.745689E+1
-9.745689E+1
-9.669253E+1
-9.592816E+1
-9.592816E+1
-9.592816E+1
-9.592816E+1
-9.516381E+1
-9.439944E+1
-9.439944E+1
-9.439944E+1
-9.516381E+1
-9.592816E+1
-9.516381E+1
-9.516381E+1
-9.516381E+1
-9.669253E+1
-9.745689E+1
-9.669253E+1
-9.439944E+1
-9.210636E+1
-9.210636E+1
-9.439944E+1
-9.516381E+1
-9.439944E+1
-9.363508E+1
-9.439944E+1
-9.592816E+1
-9.592816E+1
-9.516381E+1
-9.439944E+1
-9.439944E+1
-9.516381E+1
-9.516381E+1
-9.363508E+1
-9.287071E+1
-9.287071E+1
-9.287071E+1
-9.134199E+1
-8.981328E+1
-8.904891E+1
-8.981328E+1
-9.057763E+1
-9.057763E+1
-9.057763E+1
-9.057763E+1
-9.057763E+1
-9.057763E+1
-9.057763E+1
-9.210636E+1
-9.363508E+1
-9.439944E+1
-9.516381E+1
-9.516381E+1
-9.363508E+1
-9.210636E+1
-9.287071E+1
-9.363508E+1
-9.439944E+1
-9.363508E+1
-9.287071E+1
-9.287071E+1
-9.287071E+1
-9.287071E+1
-9.287071E+1
-9.210636E+1
-9.210636E+1
-9.210636E+1
-9.210636E+1
-9.210636E+1
-9.134199E+1
-9.134199E+1
-9.134199E+1
-9.210636E+1
-9.363508E+1
-9.439944E+1
-9.516381E+1
-9.669253E+1
-9.745689E+1
-9.592816E+1
-9.363508E+1
-9.287071E+1
-9.210636E+1
-9.210636E+1
-9.134199E+1
-8.981328E+1
-8.904891E+1
-8.904891E+1
-8.904891E+1
-8.904891E+1
-8.904891E+1
-8.904891E+1
-8.828455E+1
-8.752018E+1
-8.828455E+1
-8.981328E+1
-9.134199E+1
-9.134199E+1
-9.210636E+1
-9.134199E+1
-8.981328E+1
-8.752018E+1
-8.522710E+1
-8.522710E+1
-8.828455E+1
-9.134199E+1
-9.287071E+1
-9.363508E+1
-9.363508E+1
-9.287071E+1
-9.134199E+1
-8.981328E+1
-8.828455E+1
-8.752018E+1
-8.904891E+1
-9.134199E+1
-9.287071E+1
-9.210636E+1
-9.057763E+1
-8.828455E+1
-8.752018E+1
-8.904891E+1
-9.057763E+1
-9.210636E+1
-9.210636E+1
-9.134199E+1
-9.210636E+1
-9.287071E+1
-9.363508E+1
-9.363508E+1
-9.287071E+1
-9.287071E+1
-9.363508E+1
-9.363508E+1
-9.287071E+1
-9.134199E+1
-9.134199E+1
-9.134199E+1
-9.134199E+1
-9.210636E+1
-9.134199E+1
-9.057763E+1
-8.981328E+1
-8.981328E+1
-9.057763E+1
-9.134199E+1
-9.134199E+1
-9.210636E+1
-9.287071E+1
-9.210636E+1
-9.057763E+1
-8.981328E+1
-8.904891E+1
-8.828455E+1
-8.828455E+1
-8.904891E+1
-8.981328E+1
-9.057763E+1
-9.057763E+1
-8.904891E+1
-8.752018E+1
-8.599146E+1
-8.522710E+1
-8.675583E+1
-8.828455E+1
-8.828455E+1
-8.752018E+1
-8.675583E+1
-8.675583E+1
-8.752018E+1
-8.752018E+1
-8.599146E+1
-8.446274E+1
-8.446274E+1
-8.446274E+1
-8.522710E+1
-8.599146E+1
-8.675583E+1
-8.675583E+1
-8.522710E+1
-8.446274E+1
-8.446274E+1
-8.446274E+1
-8.369838E+1
-8.216965E+1
-8.140530E+1
-8.140530E+1
-8.216965E+1
-8.216965E+1
-8.293401E+1
-8.369838E+1
-8.446274E+1
-8.293401E+1
-8.064093E+1
-7.987657E+1
-8.064093E+1
-8.140530E+1
-8.216965E+1
-8.140530E+1
-8.064093E+1
-8.064093E+1
-7.987657E+1
-7.987657E+1
-7.911221E+1
-7.834785E+1
-7.758348E+1
-7.681912E+1
-7.681912E+1
-7.758348E+1
-7.834785E+1
-7.834785E+1
-7.758348E+1
-7.681912E+1
-7.681912E+1
-7.758348E+1
-7.834785E+1
-7.758348E+1
-7.758348E+1
-7.758348E+1
-7.758348E+1
-7.758348E+1
-7.758348E+1
-7.758348E+1
-7.758348E+1
-7.605476E+1
-7.529040E+1
-7.605476E+1
-7.758348E+1
-7.681912E+1
-7.605476E+1
-7.529040E+1
-7.605476E+1
-7.605476E+1
-7.605476E+1
-7.529040E+1
-7.452603E+1
-7.376167E+1
-7.452603E+1
-7.529040E+1
-7.529040E+1
-7.452603E+1
-7.452603E+1
-7.529040E+1
-7.529040E+1
-7.452603E+1
-7.376167E+1
-7.299731E+1
-7.376167E+1
-7.529040E+1
-7.529040E+1
-7.452603E+1
-7.299731E+1
-7.299731E+1
-7.376167E+1
-7.452603E+1
-7.605476E+1
-7.605476E+1
-7.605476E+1
-7.452603E+1
-7.376167E+1
-7.376167E+1
-7.376167E+1
-7.452603E+1
-7.452603E+1
-7.376167E+1
-7.376167E+1
-7.376167E+1
-7.299731E+1
-7.376167E+1
-7.529040E+1
-7.529040E+1
-7.376167E+1
-7.146859E+1
-7.070423E+1
-7.146859E+1
-7.299731E+1
-7.376167E+1
-7.452603E+1
-7.299731E+1
-7.146859E+1
-7.146859E+1
-7.299731E+1
-7.452603E+1
-7.299731E+1
-7.070423E+1
-7.070423E+1
-7.223295E+1
-7.299731E+1
-7.299731E+1
-7.299731E+1
-7.299731E+1
-7.223295E+1
-7.070423E+1
-7.070423E+1
-7.070423E+1
-7.146859E+1
-7.223295E+1
-7.223295E+1
-7.299731E+1
-7.299731E+1
-7.299731E+1
-7.299731E+1
-7.299731E+1
-7.223295E+1
-7.146859E+1
-7.146859E+1
-7.223295E+1
-7.299731E+1
-7.376167E+1
-7.376167E+1
-7.376167E+1
-7.299731E+1
-7.299731E+1
-7.299731E+1
-7.376167E+1
-7.376167E+1
-7.376167E+1
-7.376167E+1
-7.299731E+1
-7.299731E+1
-7.376167E+1
-7.376167E+1
-7.452603E+1
-7.529040E+1
-7.529040E+1
-7.452603E+1
-7.529040E+1
-7.529040E+1
-7.529040E+1
-7.452603E+1
-7.529040E+1
-7.605476E+1
-7.605476E+1
-7.529040E+1
-7.452603E+1
-7.376167E+1
-7.452603E+1
-7.529040E+1
-7.681912E+1
-7.681912E+1
-7.605476E+1
-7.529040E+1
-7.529040E+1
-7.529040E+1
-7.452603E+1
-7.452603E+1
-7.529040E+1
-7.529040E+1
-7.529040E+1
-7.452603E+1
-7.452603E+1
-7.452603E+1
-7.376167E+1
-7.452603E+1
-7.605476E+1
-7.681912E+1
-7.681912E+1
-7.605476E+1
-7.605476E+1
-7.529040E+1
-7.452603E+1
-7.529040E+1
-7.529040E+1
-7.529040E+1
-7.529040E+1
-7.529040E+1
-7.452603E+1
-7.529040E+1
-7.605476E+1
-7.605476E+1
-7.605476E+1
-7.529040E+1
-7.452603E+1
-7.452603E+1
-7.452603E+1
-7.529040E+1
-7.529040E+1
-7.529040E+1
-7.452603E+1
-7.376167E+1
-7.452603E+1
-7.529040E+1
-7.452603E+1
-7.376167E+1
-7.299731E+1
-7.376167E+1
-7.452603E+1
-7.529040E+1
-7.605476E+1
-7.529040E+1
-7.452603E+1
-7.452603E+1
-7.452603E+1
-7.452603E+1
-7.376167E+1
-7.223295E+1
-7.146859E+1
-7.146859E+1
-7.223295E+1
-7.299731E+1
-7.376167E+1
-7.376167E+1
-7.299731E+1
-7.223295E+1
-7.223295E+1
-7.146859E+1
-7.070423E+1
-6.993987E+1
-6.993987E+1
-7.070423E+1
-7.299731E+1
-7.452603E+1
-7.376167E+1
-7.146859E+1
-6.993987E+1
-6.917550E+1
-6.917550E+1
-6.917550E+1
-6.917550E+1
-6.841114E+1
-6.764678E+1
-6.688242E+1
-6.841114E+1
-6.993987E+1
-6.993987E+1
-6.841114E+1
-6.688242E+1
-6.611805E+1
-6.688242E+1
-6.841114E+1
-6.917550E+1
-6.917550E+1
-6.841114E+1
-6.764678E+1
-6.688242E+1
-6.688242E+1
-6.688242E+1
-6.611805E+1
-6.535370E+1
-6.458933E+1
-6.382497E+1
-6.458933E+1
-6.535370E+1
-6.611805E+1
-6.611805E+1
-6.611805E+1
-6.611805E+1
-6.535370E+1
-6.382497E+1
-6.229625E+1
-6.153189E+1
-6.229625E+1
-6.382497E+1
-6.458933E+1
-6.382497E+1
-6.229625E+1
-6.153189E+1
-6.153189E+1
-6.153189E+1
-6.153189E+1
-6.153189E+1
-6.076752E+1
-6.076752E+1
-6.076752E+1
-6.000316E+1
-6.000316E+1
-6.000316E+1
-6.076752E+1
-6.000316E+1
-5.923880E+1
-5.771007E+1
-5.771007E+1
-5.847444E+1
-5.847444E+1
-5.847444E+1
-5.771007E+1
-5.694572E+1
-5.694572E+1
-5.694572E+1
-5.618136E+1
-5.618136E+1
-5.771007E+1
-5.847444E+1
-5.847444E+1
-5.618136E+1
-5.465263E+1
-5.541699E+1
-5.694572E+1
-5.771007E+1
-5.771007E+1
-5.618136E+1
-5.541699E+1
-5.388827E+1
-5.312391E+1
-5.388827E+1
-5.465263E+1
-5.541699E+1
-5.388827E+1
-5.312391E+1
-5.235954E+1
-5.312391E+1
-5.312391E+1
-5.312391E+1
-5.159519E+1
-5.159519E+1
-5.159519E+1
-5.235954E+1
-5.235954E+1
-5.159519E+1
-5.083082E+1
-5.083082E+1
-5.083082E+1
-5.083082E+1
-5.083082E+1
-5.083082E+1
-5.083082E+1
-5.083082E+1
-5.006646E+1
-5.006646E+1
-4.930210E+1
-4.930210E+1
-4.930210E+1
-4.930210E+1
-5.006646E+1
-5.006646E+1
-4.930210E+1
-4.930210E+1
-4.930210E+1
-4.930210E+1
-4.853774E+1
-4.853774E+1
-5.006646E+1
-5.083082E+1
-5.006646E+1
-4.853774E+1
-4.777337E+1
-4.777337E+1
-4.853774E+1
-4.853774E+1
-4.930210E+1
-4.853774E+1
-4.777337E+1
-4.624465E+1
-4.624465E+1
-4.700901E+1
-4.700901E+1
-4.777337E+1
-4.777337E+1
-4.700901E+1
-4.624465E+1
-4.624465E+1
-4.624465E+1
-4.700901E+1
-4.700901E+1
-4.777337E+1
-4.700901E+1
-4.700901E+1
-4.700901E+1
-4.700901E+1
-4.624465E+1
-4.548029E+1
-4.548029E+1
-4.624465E+1
-4.624465E+1
-4.624465E+1
-4.624465E+1
-4.700901E+1
-4.700901E+1
-4.624465E+1
-4.548029E+1
-4.395157E+1
-4.395157E+1
-4.471593E+1
-4.624465E+1
-4.700901E+1
-4.700901E+1
-4.548029E+1
-4.548029E+1
-4.624465E+1
-4.700901E+1
-4.700901E+1
-4.624465E+1
-4.548029E+1
-4.548029E+1
-4.548029E+1
-4.548029E+1
-4.548029E+1
-4.471593E+1
-4.318721E+1
-4.318721E+1
-4.395157E+1
-4.471593E+1
-4.471593E+1
-4.395157E+1
-4.395157E+1
-4.471593E+1
-4.471593E+1
-4.395157E+1
-4.318721E+1
-4.242284E+1
-4.318721E+1
-4.471593E+1
-4.548029E+1
-4.548029E+1
-4.548029E+1
-4.471593E+1
-4.471593E+1
-4.471593E+1
-4.548029E+1
-4.471593E+1
-4.395157E+1
-4.318721E+1
-4.318721E+1
-4.318721E+1
-4.318721E+1
-4.395157E+1
-4.395157E+1
-4.395157E+1
-4.471593E+1
-4.471593E+1
-4.548029E+1
-4.624465E+1
-4.548029E+1
-4.395157E+1
-4.395157E+1
-4.471593E+1
-4.471593E+1
-4.318721E+1
-4.242284E+1
-4.318721E+1
-4.318721E+1
-4.395157E+1
-4.395157E+1
-4.471593E+1
-4.471593E+1
-4.471593E+1
-4.548029E+1
-4.624465E+1
-4.624465E+1
-4.624465E+1
-4.624465E+1
-4.548029E+1
-4.471593E+1
-4.395157E+1
-4.242284E+1
-4.318721E+1
-4.471593E+1
-4.624465E+1
-4.624465E+1
-4.471593E+1
-4.318721E+1
-4.242284E+1
-4.242284E+1
-4.395157E+1
-4.548029E+1
-4.624465E+1
-4.548029E+1
-4.548029E+1
-4.548029E+1
-4.624465E+1
-4.624465E+1
-4.548029E+1
-4.471593E+1
-4.471593E+1
-4.471593E+1
-4.471593E+1
-4.395157E+1
-4.395157E+1
-4.471593E+1
-4.548029E+1
-4.548029E+1
-4.548029E+1
-4.624465E+1
-4.700901E+1
-4.700901E+1
-4.624465E+1
-4.548029E+1
-4.548029E+1
-4.471593E+1
-4.548029E+1
-4.548029E+1
-4.471593E+1
-4.471593E+1
-4.471593E+1
-4.471593E+1
-4.471593E+1
-4.471593E+1
-4.624465E+1
-4.777337E+1
-4.700901E+1
-4.548029E+1
-4.471593E+1
-4.548029E+1
-4.624465E+1
-4.624465E+1
-4.548029E+1
-4.471593E+1
-4.395157E+1
-4.395157E+1
-4.548029E+1
-4.624465E+1
-4.548029E+1
-4.395157E+1
-4.318721E+1
-4.318721E+1
-4.471593E+1
-4.548029E+1
-4.471593E+1
-4.395157E+1
-4.471593E+1
-4.624465E+1
-4.700901E+1
-4.700901E+1
-4.700901E+1
-4.624465E+1
-4.700901E+1
-4.700901E+1
-4.700901E+1
-4.624465E+1
-4.624465E+1
-4.700901E+1
-4.700901E+1
-4.624465E+1
-4.548029E+1
-4.548029E+1
-4.548029E+1
-4.548029E+1
-4.548029E+1
-4.624465E+1
-4.624465E+1
-4.700901E+1
-4.853774E+1
-4.853774E+1
-4.777337E+1
-4.700901E+1
-4.777337E+1
-4.853774E+1
-4.930210E+1
-4.930210E+1
-4.930210E+1
-4.930210E+1
-4.930210E+1
-4.853774E+1
-4.777337E+1
-4.853774E+1
-4.930210E+1
-4.930210E+1
-4.853774E+1
-4.930210E+1
-5.006646E+1
-5.006646E+1
-4.930210E+1
-4.853774E+1
-4.853774E+1
-5.006646E+1
-5.159519E+1
-5.235954E+1
-5.235954E+1
-5.235954E+1
-5.312391E+1
-5.312391E+1
-5.235954E+1
-5.083082E+1
-5.006646E+1
-5.083082E+1
-5.159519E+1
-5.235954E+1
-5.159519E+1
-5.083082E+1
-5.083082E+1
-5.083082E+1
-5.083082E+1
-5.006646E+1
-4.930210E+1
-5.006646E+1
-5.159519E+1
-5.159519E+1
-5.159519E+1
-5.083082E+1
-5.083082E+1
-5.083082E+1
-5.083082E+1
-5.006646E+1
-5.083082E+1
-5.159519E+1
-5.235954E+1
-5.159519E+1
-5.083082E+1
-5.083082E+1
-5.083082E+1
-5.159519E+1
-5.235954E+1
-5.235954E+1
-5.235954E+1
-5.312391E+1
-5.312391E+1
-5.388827E+1
-5.465263E+1
-5.388827E+1
-5.312391E+1
-5.388827E+1
-5.541699E+1
-5.618136E+1
-5.465263E+1
-5.312391E+1
-5.312391E+1
-5.465263E+1
-5.465263E+1
-5.388827E+1
-5.388827E+1
-5.465263E+1
-5.541699E+1
-5.465263E+1
-5.312391E+1
-5.235954E+1
-5.388827E+1
-5.541699E+1
-5.618136E+1
-5.618136E+1
-5.541699E+1
-5.541699E+1
-5.541699E+1
-5.541699E+1
-5.694572E+1
-5.694572E+1
-5.618136E+1
-5.388827E+1
-5.312391E+1
-5.388827E+1
-5.694572E+1
-5.847444E+1
-5.847444E+1
-5.771007E+1
-5.694572E+1
-5.618136E+1
-5.618136E+1
-5.694572E+1
-5.771007E+1
-5.694572E+1
-5.618136E+1
-5.465263E+1
-5.541699E+1
-5.618136E+1
-5.694572E+1
-5.694572E+1
-5.618136E+1
-5.541699E+1
-5.465263E+1
-5.541699E+1
-5.618136E+1
-5.771007E+1
-5.771007E+1
-5.694572E+1
-5.694572E+1
-5.694572E+1
-5.771007E+1
-5.771007E+1
-5.771007E+1
-5.694572E+1
-5.618136E+1
-5.618136E+1
-5.694572E+1
-5.694572E+1
-5.771007E+1
-5.771007E+1
-5.771007E+1
-5.694572E+1
-5.694572E+1
-5.771007E+1
-5.694572E+1
-5.541699E+1
-5.312391E+1
-5.159519E+1
-5.159519E+1
-5.312391E+1
-5.541699E+1
-5.847444E+1
-6.229625E+1
-6.535370E+1
-6.382497E+1
-6.076752E+1
-5.771007E+1
-5.694572E+1
-5.694572E+1
-5.694572E+1
-5.694572E+1
-5.694572E+1
-5.771007E+1
-5.847444E+1
-6.000316E+1
-6.000316E+1
-6.000316E+1
-5.923880E+1
-5.847444E+1
-5.847444E+1
-5.847444E+1
-5.771007E+1
-5.694572E+1
-5.694572E+1
-5.694572E+1
-5.694572E+1
-5.694572E+1
-5.618136E+1
-5.694572E+1
-5.771007E+1
-5.847444E+1
-5.847444E+1
-5.847444E+1
-5.771007E+1
-5.694572E+1
-5.694572E+1
-5.694572E+1
-5.771007E+1
-5.771007E+1
-5.771007E+1
-5.694572E+1
-5.694572E+1
-5.771007E+1
-5.847444E+1
-5.923880E+1
-5.847444E+1
-5.771007E+1
-5.694572E+1
-5.618136E+1
-5.388827E+1
-5.235954E+1
-5.312391E+1
-5.465263E+1
-5.694572E+1
-5.847444E+1
-6.000316E+1
-6.076752E+1
-6.153189E+1
-6.229625E+1
-6.153189E+1
-6.000316E+1
-5.771007E+1
-5.694572E+1
-5.694572E+1
-5.694572E+1
-5.694572E+1
-5.618136E+1
-5.541699E+1
-5.465263E+1
-5.465263E+1
-5.388827E+1
-5.388827E+1
-5.465263E+1
-5.541699E+1
-5.618136E+1
-5.618136E+1
-5.694572E+1
-5.541699E+1
-5.465263E+1
-5.541699E+1
-5.771007E+1
-5.847444E+1
-5.847444E+1
-5.771007E+1
-5.771007E+1
-5.694572E+1
-5.694572E+1
-5.618136E+1
-5.618136E+1
-5.694572E+1
-5.694572E+1
-5.694572E+1
-5.618136E+1
-5.618136E+1
-5.618136E+1
-5.618136E+1
-5.465263E+1
-5.235954E+1
-5.235954E+1
-5.388827E+1
-5.541699E+1
-5.618136E+1
-5.541699E+1
-5.388827E+1
-5.312391E+1
-5.388827E+1
-5.465263E+1
-5.541699E+1
-5.465263E+1
-5.465263E+1
-5.465263E+1
-5.541699E+1
-5.465263E+1
-5.388827E+1
-5.388827E+1
-5.465263E+1
-5.388827E+1
-5.312391E+1
-5.235954E+1
-5.235954E+1
-5.312391E+1
-5.312391E+1
-5.312391E+1
-5.388827E+1
-5.465263E+1
-5.465263E+1
-5.388827E+1
-5.235954E+1
-5.235954E+1
-5.235954E+1
-5.159519E+1
-5.083082E+1
-5.083082E+1
-5.159519E+1
-5.312391E+1
-5.312391E+1
-5.312391E+1
-5.235954E+1
-5.159519E+1
-5.083082E+1
-5.006646E+1
-5.006646E+1
-5.006646E+1
-5.006646E+1
-5.006646E+1
-5.006646E+1
-4.930210E+1
-4.853774E+1
-4.853774E+1
-4.853774E+1
-4.930210E+1
-5.006646E+1
-5.006646E+1
-4.930210E+1
-4.853774E+1
-4.853774E+1
-4.930210E+1
-4.930210E+1
-4.930210E+1
-4.853774E+1
-4.853774E+1
-5.006646E+1
-5.006646E+1
-4.930210E+1
-4.853774E+1
-4.777337E+1
-4.700901E+1
-4.624465E+1
-4.700901E+1
-4.930210E+1
-5.083082E+1
-5.006646E+1
-4.777337E+1
-4.624465E+1
-4.700901E+1
-4.777337E+1
-4.777337E+1
-4.777337E+1
-4.700901E+1
-4.700901E+1
-4.624465E+1
-4.624465E+1
-4.624465E+1
-4.624465E+1
-4.777337E+1
-4.777337E+1
-4.777337E+1
-4.700901E+1
-4.700901E+1
-4.624465E+1
-4.624465E+1
-4.624465E+1
-4.624465E+1
-4.548029E+1
-4.471593E+1
-4.471593E+1
-4.548029E+1
-4.548029E+1
-4.471593E+1
-4.471593E+1
-4.471593E+1
-4.548029E+1
-4.548029E+1
-4.471593E+1
-4.318721E+1
-4.242284E+1
-4.318721E+1
-4.395157E+1
-4.471593E+1
-4.471593E+1
-4.395157E+1
-4.242284E+1
-4.165848E+1
-4.242284E+1
-4.395157E+1
-4.471593E+1
-4.395157E+1
-4.318721E+1
-4.242284E+1
-4.242284E+1
-4.318721E+1
-4.395157E+1
-4.395157E+1
-4.242284E+1
-4.165848E+1
-4.165848E+1
-4.165848E+1
-4.242284E+1
-4.242284E+1
-4.395157E+1
-4.395157E+1
-4.242284E+1
-4.089412E+1
-4.012976E+1
-4.089412E+1
-4.089412E+1
-4.012976E+1
-4.012976E+1
-4.012976E+1
-4.012976E+1
-4.089412E+1
-4.089412E+1
-4.089412E+1
-4.012976E+1
-4.012976E+1
-4.012976E+1
-3.936540E+1
-3.860103E+1
-3.860103E+1
-4.089412E+1
-4.242284E+1
-4.165848E+1
-3.936540E+1
-3.860103E+1
-3.936540E+1
-4.089412E+1
-4.012976E+1
-3.860103E+1
-3.783668E+1
-3.860103E+1
-3.860103E+1
-3.860103E+1
-3.936540E+1
-4.012976E+1
-4.089412E+1
-4.089412E+1
-4.012976E+1
-3.936540E+1
-3.860103E+1
-3.783668E+1
-3.860103E+1
-3.936540E+1
-3.936540E+1
-3.936540E+1
-3.936540E+1
-3.936540E+1
-3.936540E+1
-4.012976E+1
-4.012976E+1
-4.012976E+1
-3.936540E+1
-3.860103E+1
-3.783668E+1
-3.783668E+1
-3.860103E+1
-3.936540E+1
-4.012976E+1
-4.012976E+1
-3.936540E+1
-3.936540E+1
-4.012976E+1
-4.012976E+1
-4.012976E+1
-3.936540E+1
-3.936540E+1
-3.936540E+1
-4.012976E+1
-4.089412E+1
-4.012976E+1
-3.860103E+1
-3.707231E+1
-3.783668E+1
-3.860103E+1
-3.860103E+1
-3.860103E+1
-3.860103E+1
-3.860103E+1
-3.860103E+1
-3.860103E+1
-3.860103E+1
-3.936540E+1
-4.089412E+1
-4.165848E+1
-4.165848E+1
-4.089412E+1
-4.012976E+1
-3.936540E+1
-3.936540E+1
-4.012976E+1
-4.012976E+1
-3.860103E+1
-3.860103E+1
-3.936540E+1
-3.936540E+1
-3.936540E+1
-3.860103E+1
-3.860103E+1
-3.860103E+1
-3.860103E+1
-3.860103E+1
-3.936540E+1
-3.936540E+1
-3.860103E+1
-3.860103E+1
-3.936540E+1
-4.012976E+1
-4.012976E+1
-3.936540E+1
-3.936540E+1
-3.936540E+1
-4.012976E+1
-4.165848E+1
-4.165848E+1
-4.012976E+1
-3.860103E+1
-3.860103E+1
-4.012976E+1
-4.089412E+1
-4.012976E+1
-4.012976E+1
-3.936540E+1
-3.936540E+1
-3.936540E+1
-3.860103E+1
-3.860103E+1
-3.707231E+1
-3.630795E+1
-3.554359E+1
-3.630795E+1
-3.783668E+1
-3.860103E+1
-3.936540E+1
-3.936540E+1
-3.860103E+1
-3.783668E+1
-3.707231E+1
-3.630795E+1
-3.630795E+1
-3.707231E+1
-3.860103E+1
-3.936540E+1
-3.860103E+1
-3.936540E+1
-4.012976E+1
-4.089412E+1
-3.936540E+1
-3.783668E+1
-3.707231E+1
-3.783668E+1
-3.860103E+1
-3.936540E+1
-3.860103E+1
-3.783668E+1
-3.860103E+1
-3.860103E+1
-3.936540E+1
-3.860103E+1
-3.860103E+1
-3.860103E+1
-3.936540E+1
-3.936540E+1
-3.860103E+1
-3.783668E+1
-3.783668E+1
-3.936540E+1
-4.012976E+1
-4.089412E+1
-4.012976E+1
-4.012976E+1
-3.936540E+1
-3.936540E+1
-3.936540E+1
-3.860103E+1
-3.860103E+1
-3.860103E+1
-3.936540E+1
-4.012976E+1
-3.936540E+1
-3.936540E+1
-3.936540E+1
-4.089412E+1
-4.242284E+1
-4.165848E+1
-4.012976E+1
-3.936540E+1
-4.089412E+1
-4.165848E+1
-4.165848E+1
-4.012976E+1
-3.936540E+1
-4.012976E+1
-4.165848E+1
-4.165848E+1
-4.012976E+1
-3.936540E+1
-4.012976E+1
-4.165848E+1
-4.242284E+1
-4.165848E+1
-4.089412E+1
-4.165848E+1
-4.318721E+1
-4.318721E+1
-4.242284E+1
-4.165848E+1
-4.165848E+1
-4.089412E+1
-4.089412E+1
-4.089412E+1
-4.165848E+1
-4.242284E+1
-4.318721E+1
-4.395157E+1
-4.395157E+1
-4.395157E+1
-4.318721E+1
-4.318721E+1
-4.318721E+1
-4.318721E+1
-4.318721E+1
-4.318721E+1
-4.318721E+1
-4.395157E+1
-4.471593E+1
-4.471593E+1
-4.318721E+1
-4.242284E+1
-4.242284E+1
-4.242284E+1
-4.242284E+1
-4.242284E+1
-4.242284E+1
-4.318721E+1
-4.395157E+1
-4.395157E+1
-4.471593E+1
-4.318721E+1
-4.242284E+1
-4.242284E+1
-4.395157E+1
-4.548029E+1
-4.548029E+1
-4.395157E+1
-4.395157E+1
-4.471593E+1
-4.548029E+1
-4.548029E+1
-4.471593E+1
-4.548029E+1
-4.548029E+1
-4.471593E+1
-4.395157E+1
-4.395157E+1
-4.471593E+1
-4.548029E+1
-4.548029E+1
-4.548029E+1
-4.624465E+1
-4.624465E+1
-4.624465E+1
-4.548029E+1
-4.471593E+1
-4.471593E+1
-4.471593E+1
-4.395157E+1
-4.471593E+1
-4.548029E+1
-4.624465E+1
-4.624465E+1
-4.548029E+1
-4.548029E+1
-4.548029E+1
-4.700901E+1
-4.700901E+1
-4.624465E+1
-4.548029E+1
-4.548029E+1
-4.624465E+1
-4.700901E+1
-4.700901E+1
-4.700901E+1
-4.700901E+1
-4.777337E+1
-4.853774E+1
-4.853774E+1
-4.853774E+1
-4.853774E+1
-4.853774E+1
-4.777337E+1
-4.777337E+1
-4.777337E+1
-4.777337E+1
-4.700901E+1
-4.700901E+1
-4.777337E+1
-4.853774E+1
-4.853774E+1
-4.930210E+1
-4.853774E+1
-4.853774E+1
-4.930210E+1
-5.083082E+1
-5.083082E+1
-5.006646E+1
-4.853774E+1
-4.853774E+1
-4.853774E+1
-5.006646E+1
-5.083082E+1
-5.006646E+1
-4.930210E+1
-4.853774E+1
-4.777337E+1
-4.853774E+1
-5.006646E+1
-5.006646E+1
-5.006646E+1
-4.853774E+1
-4.853774E+1
-4.853774E+1
-4.930210E+1
-5.006646E+1
-5.006646E+1
-5.006646E+1
-5.083082E+1
-5.235954E+1
-5.312391E+1
-5.159519E+1
-5.083082E+1
-5.083082E+1
-5.083082E+1
-5.006646E+1
-5.006646E+1
-5.083082E+1
-5.159519E+1
-5.083082E+1
-5.083082E+1
-5.083082E+1
-5.159519E+1
-5.159519E+1
-5.083082E+1
-4.930210E+1
-4.930210E+1
-5.159519E+1
-5.312391E+1
-5.312391E+1
-5.235954E+1
-5.083082E+1
-5.083082E+1
-5.083082E+1
-5.083082E+1
-5.159519E+1
-5.235954E+1
-5.159519E+1
-5.083082E+1
-5.006646E+1
-5.006646E+1
-5.159519E+1
-5.312391E+1
-5.465263E+1
-5.618136E+1
-5.541699E+1
-5.388827E+1
-5.312391E+1
-5.159519E+1
-5.083082E+1
-5.006646E+1
-4.930210E+1
-4.930210E+1
-5.083082E+1
-5.159519E+1
-5.159519E+1
-5.159519E+1
-5.159519E+1
-5.159519E+1
-5.235954E+1
-5.235954E+1
-5.235954E+1
-5.083082E+1
-4.930210E+1
-4.853774E+1
-4.853774E+1
-4.930210E+1
-4.930210E+1
-4.930210E+1
-4.853774E+1
-4.777337E+1
-4.853774E+1
-5.006646E+1
-5.083082E+1
-5.083082E+1
-4.930210E+1
-4.930210E+1
-5.083082E+1
-5.083082E+1
-5.006646E+1
-5.083082E+1
-5.235954E+1
-5.388827E+1
-5.465263E+1
-5.388827E+1
-5.235954E+1
-5.159519E+1
-5.159519E+1
-5.235954E+1
-5.312391E+1
-5.312391E+1
-5.159519E+1
-5.006646E+1
-4.930210E+1
-5.006646E+1
-5.159519E+1
-5.159519E+1
-4.930210E+1
-4.777337E+1
-4.700901E+1
-4.777337E+1
-4.930210E+1
-5.083082E+1
-5.235954E+1
-5.312391E+1
-5.235954E+1
-5.235954E+1
-5.159519E+1
-5.083082E+1
-5.006646E+1
-4.930210E+1
-4.930210E+1
-4.930210E+1
-5.006646E+1
-5.006646E+1
-5.083082E+1
-5.083082E+1
-5.083082E+1
-5.159519E+1
-5.159519E+1
-5.235954E+1
-5.235954E+1
-5.312391E+1
-5.312391E+1
-5.235954E+1
-5.159519E+1
-5.006646E+1
-5.006646E+1
-5.006646E+1
-5.083082E+1
-5.083082E+1
-5.006646E+1
-5.006646E+1
-4.930210E+1
-4.853774E+1
-4.930210E+1
-5.083082E+1
-5.159519E+1
-5.083082E+1
-4.930210E+1
-4.777337E+1
-4.853774E+1
-5.006646E+1
-5.083082E+1
-5.083082E+1
-5.006646E+1
-4.930210E+1
-4.930210E+1
-5.006646E+1
-5.083082E+1
-5.083082E+1
-5.006646E+1
-5.006646E+1
-5.006646E+1
-4.930210E+1
-4.853774E+1
-4.853774E+1
-4.930210E+1
-5.006646E+1
-4.930210E+1
-4.853774E+1
-4.777337E+1
-4.853774E+1
-5.006646E+1
-5.083082E+1
-5.083082E+1
-4.853774E+1
-4.624465E+1
-4.624465E+1
-4.853774E+1
-5.006646E+1
-4.930210E+1
-4.853774E+1
-4.853774E+1
-4.930210E+1
-5.006646E+1
-4.930210E+1
-4.930210E+1
-4.853774E+1
-4.853774E+1
-4.777337E+1
-4.777337E+1
-4.777337E+1
-4.777337E+1
-4.777337E+1
-4.777337E+1
-4.700901E+1
-4.700901E+1
-4.700901E+1
-4.700901E+1
-4.624465E+1
-4.624465E+1
-4.700901E+1
-4.700901E+1
-4.624465E+1
-4.624465E+1
-4.700901E+1
-4.777337E+1
-4.777337E+1
-4.700901E+1
-4.777337E+1
-4.853774E+1
-4.930210E+1
-4.853774E+1
-4.777337E+1
-4.777337E+1
-4.700901E+1
-4.624465E+1
-4.700901E+1
-4.700901E+1
-4.777337E+1
-4.700901E+1
-4.624465E+1
-4.548029E+1
-4.548029E+1
-4.700901E+1
-4.777337E+1
-4.853774E+1
-4.700901E+1
-4.624465E+1
-4.548029E+1
-4.548029E+1
-4.624465E+1
-4.700901E+1
-4.700901E+1
-4.624465E+1
-4.471593E+1
-4.395157E+1
-4.471593E+1
-4.624465E+1
-4.700901E+1
-4.700901E+1
-4.548029E+1
-4.471593E+1
-4.318721E+1
-4.318721E+1
-4.471593E+1
-4.548029E+1
-4.548029E+1
-4.395157E+1
-4.318721E+1
-4.318721E+1
-4.242284E+1
-4.165848E+1
-4.165848E+1
-4.242284E+1
-4.395157E+1
-4.548029E+1
-4.548029E+1
-4.395157E+1
-4.318721E+1
-4.318721E+1
-4.395157E+1
-4.395157E+1
-4.242284E+1
-4.165848E+1
-4.089412E+1
-4.012976E+1
-4.089412E+1
-4.165848E+1
-4.165848E+1
-4.165848E+1
-4.318721E+1
-4.395157E+1
-4.242284E+1
-4.089412E+1
-4.089412E+1
-4.089412E+1
-4.165848E+1
-4.242284E+1
-4.165848E+1
-4.165848E+1
-4.242284E+1
-4.242284E+1
-4.165848E+1
-4.012976E+1
-3.936540E+1
-3.936540E+1
-3.936540E+1
-3.860103E+1
-3.860103E+1
-3.860103E+1
-3.936540E+1
-4.012976E+1
-4.012976E+1
-4.012976E+1
-3.936540E+1
-3.936540E+1
-3.936540E+1
-3.936540E+1
-3.936540E+1
-4.012976E+1
-4.089412E+1
-4.089412E+1
-4.012976E+1
-3.936540E+1
-3.936540E+1
-4.012976E+1
-4.089412E+1
-4.089412E+1
-4.012976E+1
-4.012976E+1
-3.936540E+1
-3.860103E+1
-3.783668E+1
-3.783668E+1
-3.860103E+1
-3.860103E+1
-3.860103E+1
-3.783668E+1
-3.707231E+1
-3.707231E+1
-3.783668E+1
-3.783668E+1
-3.860103E+1
-3.860103E+1
-3.860103E+1
-3.783668E+1
-3.707231E+1
-3.707231E+1
-3.783668E+1
-3.783668E+1
-3.783668E+1
-3.783668E+1
-3.707231E+1
-3.707231E+1
-3.707231E+1
-3.860103E+1
-3.860103E+1
-3.860103E+1
-3.783668E+1
-3.707231E+1
-3.630795E+1
-3.630795E+1
-3.630795E+1
-3.630795E+1
-3.630795E+1
-3.707231E+1
-3.783668E+1
-3.783668E+1
-3.707231E+1
-3.630795E+1
-3.630795E+1
-3.630795E+1
-3.783668E+1
-3.860103E+1
-3.783668E+1
-3.630795E+1
-3.554359E+1
-3.554359E+1
-3.630795E+1
-3.707231E+1
-3.707231E+1
-3.630795E+1
-3.630795E+1
-3.707231E+1
-3.707231E+1
-3.630795E+1
-3.554359E+1
-3.630795E+1
-3.630795E+1
-3.630795E+1
-3.707231E+1
-3.783668E+1
-3.783668E+1
-3.783668E+1
-3.707231E+1
-3.707231E+1
-3.707231E+1
-3.707231E+1
-3.707231E+1
-3.707231E+1
-3.783668E+1
-3.783668E+1
-3.707231E+1
-3.630795E+1
-3.630795E+1
-3.783668E+1
-3.783668E+1
-3.707231E+1
-3.630795E+1
-3.630795E+1
-3.630795E+1
-3.707231E+1
-3.783668E+1
-3.783668E+1
-3.707231E+1
-3.630795E+1
-3.554359E+1
-3.554359E+1
-3.554359E+1
-3.554359E+1
-3.554359E+1
-3.630795E+1
-3.707231E+1
-3.783668E+1
-3.783668E+1
-3.707231E+1
-3.630795E+1
-3.630795E+1
-3.630795E+1
-3.630795E+1
-3.630795E+1
-3.707231E+1
-3.707231E+1
-3.630795E+1
-3.630795E+1
-3.630795E+1
-3.707231E+1
-3.860103E+1
-3.860103E+1
-3.707231E+1
-3.554359E+1
-3.554359E+1
-3.630795E+1
-3.707231E+1
-3.630795E+1
-3.554359E+1
-3.630795E+1
-3.707231E+1
-3.707231E+1
-3.630795E+1
-3.554359E+1
-3.554359E+1
-3.554359E+1
-3.554359E+1
-3.630795E+1
-3.630795E+1
-3.630795E+1
-3.630795E+1
-3.630795E+1
-3.783668E+1
-3.936540E+1
-3.860103E+1
-3.707231E+1
-3.630795E+1
-3.554359E+1
-3.554359E+1
-3.630795E+1
-3.630795E+1
-3.707231E+1
-3.630795E+1
-3.554359E+1
-3.477923E+1
-3.477923E+1
-3.477923E+1
-3.477923E+1
-3.554359E+1
-3.630795E+1
-3.630795E+1
-3.554359E+1
-3.477923E+1
-3.401486E+1
-3.401486E+1
-3.477923E+1
-3.630795E+1
-3.707231E+1
-3.630795E+1
-3.477923E+1
-3.477923E+1
-3.554359E+1
-3.630795E+1
-3.554359E+1
-3.401486E+1
-3.325050E+1
-3.401486E+1
-3.477923E+1
-3.477923E+1
-3.401486E+1
-3.401486E+1
-3.477923E+1
-3.477923E+1
-3.401486E+1
-3.401486E+1
-3.477923E+1
-3.477923E+1
-3.401486E+1
-3.401486E+1
-3.554359E+1
-3.707231E+1
-3.707231E+1
-3.630795E+1
-3.554359E+1
-3.554359E+1
-3.554359E+1
-3.477923E+1
-3.477923E+1
-3.477923E+1
-3.630795E+1
-3.707231E+1
-3.707231E+1
-3.554359E+1
-3.554359E+1
-3.554359E+1
-3.630795E+1
-3.554359E+1
-3.477923E+1
-3.477923E+1
-3.477923E+1
-3.630795E+1
-3.630795E+1
-3.554359E+1
-3.401486E+1
-3.325050E+1
-3.325050E+1
-3.401486E+1
-3.401486E+1
-3.477923E+1
-3.477923E+1
-3.477923E+1
-3.401486E+1
-3.325050E+1
-3.325050E+1
-3.554359E+1
-3.783668E+1
-3.783668E+1
-3.630795E+1
-3.325050E+1
-3.248614E+1
-3.248614E+1
-3.477923E+1
-3.554359E+1
-3.554359E+1
-3.554359E+1
-3.477923E+1
-3.554359E+1
-3.630795E+1
-3.554359E+1
-3.477923E+1
-3.477923E+1
-3.554359E+1
-3.554359E+1
-3.477923E+1
-3.401486E+1
-3.401486E+1
-3.477923E+1
-3.477923E+1
-3.554359E+1
-3.477923E+1
-3.477923E+1
-3.477923E+1
-3.554359E+1
-3.554359E+1
-3.477923E+1
-3.477923E+1
-3.477923E+1
-3.401486E+1
-3.401486E+1
-3.401486E+1
-3.554359E+1
-3.630795E+1
-3.630795E+1
-3.630795E+1
-3.554359E+1
-3.554359E+1
-3.554359E+1
-3.477923E+1
-3.554359E+1
-3.554359E+1
-3.630795E+1
-3.554359E+1
-3.477923E+1
-3.554359E+1
-3.554359E+1
-3.554359E+1
-3.554359E+1
-3.477923E+1
-3.401486E+1
-3.325050E+1
-3.477923E+1
-3.554359E+1
-3.630795E+1
-3.554359E+1
-3.554359E+1
-3.554359E+1
-3.554359E+1
-3.477923E+1
-3.477923E+1
-3.554359E+1
-3.554359E+1
-3.554359E+1
-3.477923E+1
-3.477923E+1
-3.477923E+1
-3.554359E+1
-3.554359E+1
-3.554359E+1
-3.554359E+1
-3.554359E+1
-3.477923E+1
-3.477923E+1
-3.477923E+1
-3.554359E+1
-3.477923E+1
-3.401486E+1
-3.477923E+1
-3.630795E+1
-3.707231E+1
-3.630795E+1
-3.554359E+1
-3.554359E+1
-3.554359E+1
-3.630795E+1
-3.707231E+1
-3.783668E+1
-3.707231E+1
-3.630795E+1
-3.554359E+1
-3.554359E+1
-3.630795E+1
-3.630795E+1
-3.477923E+1
-3.401486E+1
-3.401486E+1
-3.477923E+1
-3.630795E+1
-3.630795E+1
-3.630795E+1
-3.554359E+1
-3.477923E+1
-3.630795E+1
-3.707231E+1
-3.707231E+1
-3.630795E+1
-3.477923E+1
-3.477923E+1
-3.554359E+1
-3.630795E+1
-3.630795E+1
-3.630795E+1
-3.554359E+1
-3.554359E+1
-3.477923E+1
-3.477923E+1
-3.477923E+1
-3.554359E+1
-3.554359E+1
-3.477923E+1
-3.477923E+1
-3.630795E+1
-3.707231E+1
-3.707231E+1
-3.630795E+1
-3.554359E+1
-3.554359E+1
-3.630795E+1
-3.707231E+1
-3.783668E+1
-3.707231E+1
-3.630795E+1
-3.630795E+1
-3.630795E+1
-3.783668E+1
-3.783668E+1
-3.707231E+1
-3.477923E+1
-3.401486E+1
-3.401486E+1
-3.554359E+1
-3.554359E+1
-3.630795E+1
-3.707231E+1
-3.707231E+1
-3.707231E+1
-3.630795E+1
-3.630795E+1
-3.554359E+1
-3.554359E+1
-3.554359E+1
-3.630795E+1
-3.707231E+1
-3.783668E+1
-3.707231E+1
-3.630795E+1
-3.630795E+1
-3.630795E+1
-3.707231E+1
-3.630795E+1
-3.554359E+1
-3.554359E+1
-3.554359E+1
-3.630795E+1
-3.630795E+1
-3.554359E+1
-3.554359E+1
-3.630795E+1
-3.707231E+1
-3.707231E+1
-3.554359E+1
-3.554359E+1
-3.554359E+1
-3.554359E+1
-3.554359E+1
-3.554359E+1
-3.707231E+1
-3.783668E+1
-3.783668E+1
-3.707231E+1
-3.630795E+1
-3.554359E+1
-3.477923E+1
-3.477923E+1
-3.477923E+1
-3.477923E+1
-3.554359E+1
-3.630795E+1
-3.630795E+1
-3.630795E+1
-3.630795E+1
-3.630795E+1
-3.630795E+1
-3.707231E+1
-3.783668E+1
-3.707231E+1
-3.554359E+1
-3.477923E+1
-3.477923E+1
-3.554359E+1
-3.630795E+1
-3.554359E+1
-3.554359E+1
-3.554359E+1
-3.630795E+1
-3.707231E+1
-3.783668E+1
-3.860103E+1
-3.783668E+1
-3.630795E+1
-3.554359E+1
-3.630795E+1
-3.630795E+1
-3.554359E+1
-3.477923E+1
-3.477923E+1
-3.554359E+1
-3.707231E+1
-3.860103E+1
-3.860103E+1
-3.783668E+1
-3.630795E+1
-3.477923E+1
-3.477923E+1
-3.630795E+1
-3.707231E+1
-3.707231E+1
-3.630795E+1
-3.554359E+1
-3.477923E+1
-3.554359E+1
-3.630795E+1
-3.707231E+1
-3.630795E+1
-3.630795E+1
-3.630795E+1
-3.707231E+1
-3.783668E+1
-3.707231E+1
-3.630795E+1
-3.554359E+1
-3.554359E+1
-3.630795E+1
-3.707231E+1
-3.707231E+1
-3.630795E+1
-3.554359E+1
-3.554359E+1
-3.554359E+1
-3.554359E+1
-3.554359E+1
-3.554359E+1
-3.477923E+1
-3.477923E+1
-3.554359E+1
-3.630795E+1
-3.554359E+1
-3.477923E+1
-3.477923E+1
-3.630795E+1
-3.630795E+1
-3.707231E+1
-3.630795E+1
-3.630795E+1
-3.630795E+1
-3.630795E+1
-3.630795E+1
-3.630795E+1
-3.554359E+1
-3.554359E+1
-3.630795E+1
-3.707231E+1
-3.783668E+1
-3.783668E+1
-3.783668E+1
-3.707231E+1
-3.630795E+1
-3.554359E+1
-3.477923E+1
-3.477923E+1
-3.554359E+1
-3.554359E+1
-3.630795E+1
-3.707231E+1
-3.630795E+1
-3.477923E+1
-3.477923E+1
-3.554359E+1
-3.554359E+1
-3.554359E+1
-3.477923E+1
-3.477923E+1
-3.554359E+1
-3.630795E+1
-3.630795E+1
-3.630795E+1
-3.630795E+1
-3.707231E+1
-3.707231E+1
-3.554359E+1
-3.401486E+1
-3.401486E+1
-3.477923E+1
-3.707231E+1
-3.783668E+1
-3.707231E+1
-3.707231E+1
-3.707231E+1
-3.707231E+1
-3.630795E+1
-3.554359E+1
-3.477923E+1
-3.401486E+1
-3.477923E+1
-3.554359E+1
-3.630795E+1
-3.630795E+1
-3.630795E+1
-3.554359E+1
-3.477923E+1
-3.477923E+1
-3.477923E+1
-3.477923E+1
-3.554359E+1
-3.554359E+1
-3.630795E+1
-3.630795E+1
-3.630795E+1
-3.554359E+1
-3.477923E+1
-3.401486E+1
-3.401486E+1
-3.554359E+1
-3.707231E+1
-3.630795E+1
-3.554359E+1
-3.554359E+1
-3.630795E+1
-3.707231E+1
-3.707231E+1
-3.707231E+1
-3.630795E+1
-3.554359E+1
-3.477923E+1
-3.477923E+1
-3.477923E+1
-3.554359E+1
-3.630795E+1
-3.630795E+1
-3.630795E+1
-3.630795E+1
-3.554359E+1
-3.477923E+1
-3.477923E+1
-3.554359E+1
-3.630795E+1
-3.630795E+1
-3.630795E+1
-3.630795E+1
-3.554359E+1
-3.554359E+1
-3.554359E+1
-3.630795E+1
-3.630795E+1
-3.630795E+1
-3.630795E+1
-3.554359E+1
-3.554359E+1
-3.554359E+1
-3.554359E+1
-3.554359E+1
-3.554359E+1
-3.554359E+1
-3.554359E+1
-3.477923E+1
-3.477923E+1
-3.554359E+1
-3.630795E+1
-3.707231E+1
-3.707231E+1
-3.630795E+1
-3.554359E+1
-3.630795E+1
-3.630795E+1
-3.630795E+1
-3.554359E+1
-3.477923E+1
-3.554359E+1
-3.554359E+1
-3.554359E+1
-3.554359E+1
-3.630795E+1
-3.554359E+1
-3.554359E+1
-3.477923E+1
-3.477923E+1
-3.477923E+1
-3.477923E+1
-3.554359E+1
-3.554359E+1
-3.554359E+1
-3.554359E+1
-3.477923E+1
-3.477923E+1
-3.554359E+1
-3.554359E+1
-3.554359E+1
-3.554359E+1
-3.554359E+1
-3.630795E+1
-3.630795E+1
-3.554359E+1
-3.477923E+1
-3.401486E+1
-3.401486E+1
-3.401486E+1
-3.401486E+1
-3.477923E+1
-3.554359E+1
-3.630795E+1
-3.630795E+1
-3.477923E+1
-3.325050E+1
-3.248614E+1
-3.401486E+1
-3.554359E+1
-3.630795E+1
-3.477923E+1
-3.325050E+1
-3.325050E+1
-3.401486E+1
-3.554359E+1
-3.554359E+1
-3.554359E+1
-3.477923E+1
-3.554359E+1
-3.554359E+1
-3.554359E+1
-3.401486E+1
-3.401486E+1
-3.477923E+1
-3.401486E+1
-3.095742E+1
-3.019305E+1
-3.095742E+1
-3.325050E+1
-3.477923E+1
-3.477923E+1
-3.477923E+1
-3.707231E+1
-3.783668E+1
-3.630795E+1
-3.401486E+1
-3.325050E+1
-3.325050E+1
-3.477923E+1
-3.477923E+1
-3.477923E+1
-3.401486E+1
-3.554359E+1
-3.707231E+1
-3.783668E+1
-3.783668E+1
-3.630795E+1
-3.477923E+1
-3.477923E+1
-3.554359E+1
-3.630795E+1
-3.707231E+1
-3.630795E+1
-3.554359E+1
-3.401486E+1
-3.325050E+1
-3.401486E+1
-3.554359E+1
-3.707231E+1
-3.707231E+1
-3.630795E+1
-3.477923E+1
-3.401486E+1
-3.401486E+1
-3.477923E+1
-3.477923E+1
-3.477923E+1
-3.401486E+1
-3.401486E+1
-3.477923E+1
-3.401486E+1
-3.401486E+1
-3.477923E+1
-3.554359E+1
-3.477923E+1
-3.401486E+1
-3.477923E+1
-3.554359E+1
-3.554359E+1
-3.477923E+1
-3.477923E+1
-3.630795E+1
-3.707231E+1
-3.707231E+1
-3.554359E+1
-3.477923E+1
-3.325050E+1
-3.248614E+1
-3.248614E+1
-3.325050E+1
-3.477923E+1
-3.554359E+1
-3.554359E+1
-3.554359E+1
-3.477923E+1
-3.401486E+1
-3.401486E+1
-3.401486E+1
-3.477923E+1
-3.477923E+1
-3.477923E+1
-3.401486E+1
-3.401486E+1
-3.554359E+1
-3.630795E+1
-3.554359E+1
-3.554359E+1
-3.477923E+1
-3.554359E+1
-3.554359E+1
-3.554359E+1
-3.554359E+1
-3.477923E+1
-3.401486E+1
-3.401486E+1
-3.401486E+1
-3.401486E+1
-3.554359E+1
-3.630795E+1
-3.630795E+1
-3.554359E+1
-3.325050E+1
-3.248614E+1
-3.401486E+1
-3.554359E+1
-3.630795E+1
-3.554359E+1
-3.477923E+1
-3.477923E+1
-3.477923E+1
-3.477923E+1
-3.401486E+1
-3.401486E+1
-3.477923E+1
-3.554359E+1
-3.477923E+1
-3.248614E+1
-3.172178E+1
-3.325050E+1
-3.554359E+1
-3.630795E+1
-3.630795E+1
-3.477923E+1
-3.401486E+1
-3.401486E+1
-3.477923E+1
-3.630795E+1
-3.707231E+1
-3.554359E+1
-3.477923E+1
-3.477923E+1
-3.554359E+1
-3.554359E+1
-3.401486E+1
-3.401486E+1
-3.477923E+1
-3.554359E+1
-3.554359E+1
-3.401486E+1
-3.325050E+1
-3.248614E+1
-3.401486E+1
-3.477923E+1
-3.554359E+1
-3.477923E+1
-3.554359E+1
-3.554359E+1
-3.554359E+1
-3.554359E+1
-3.477923E+1
-3.477923E+1
-3.477923E+1
-3.477923E+1
-3.325050E+1
-3.325050E+1
-3.325050E+1
-3.401486E+1
-3.477923E+1
-3.630795E+1
-3.707231E+1
-3.554359E+1
-3.401486E+1
-3.477923E+1
-3.554359E+1
-3.630795E+1
-3.630795E+1
-3.630795E+1
-3.707231E+1
-3.783668E+1
-3.707231E+1
-3.554359E+1
-3.401486E+1
-3.401486E+1
-3.477923E+1
-3.477923E+1
-3.554359E+1
-3.554359E+1
-3.477923E+1
-3.325050E+1
-3.325050E+1
-3.325050E+1
-3.477923E+1
-3.554359E+1
-3.554359E+1
-3.554359E+1
-3.554359E+1
-3.554359E+1
-3.554359E+1
-3.477923E+1
-3.477923E+1
-3.477923E+1
-3.477923E+1
-3.401486E+1
-3.325050E+1
-3.401486E+1
-3.477923E+1
-3.401486E+1
-3.325050E+1
-3.325050E+1
-3.325050E+1
-3.401486E+1
-3.477923E+1
-3.477923E+1
-3.477923E+1
-3.477923E+1
-3.477923E+1
-3.477923E+1
-3.401486E+1
-3.401486E+1
-3.401486E+1
-3.401486E+1
-3.401486E+1
-3.401486E+1
-3.477923E+1
-3.477923E+1
-3.401486E+1
-3.401486E+1
-3.325050E+1
-3.325050E+1
-3.325050E+1
-3.401486E+1
-3.477923E+1
-3.554359E+1
-3.477923E+1
-3.325050E+1
-3.325050E+1
-3.325050E+1
-3.401486E+1
-3.401486E+1
-3.325050E+1
-3.325050E+1
-3.325050E+1
-3.325050E+1
-3.325050E+1
-3.325050E+1
-3.325050E+1
-3.325050E+1
-3.325050E+1
-3.325050E+1
-3.248614E+1
-3.248614E+1
-3.248614E+1
-3.248614E+1
-3.172178E+1
-3.172178E+1
-3.172178E+1
-3.325050E+1
-3.325050E+1
-3.248614E+1
-3.248614E+1
-3.325050E+1
-3.325050E+1
-3.401486E+1
-3.325050E+1
-3.248614E+1
-3.095742E+1
-3.095742E+1
-3.248614E+1
-3.325050E+1
-3.325050E+1
-3.325050E+1
-3.248614E+1
-3.248614E+1
-3.248614E+1
-3.248614E+1
-3.172178E+1
-3.172178E+1
-3.325050E+1
-3.401486E+1
-3.477923E+1
-3.401486E+1
-3.248614E+1
-3.172178E+1
-3.248614E+1
-3.325050E+1
-3.325050E+1
-3.172178E+1
-3.095742E+1
-3.095742E+1
-3.172178E+1
-3.248614E+1
-3.325050E+1
-3.325050E+1
-3.248614E+1
-3.172178E+1
-3.172178E+1
-3.172178E+1
-3.172178E+1
-3.172178E+1
-3.172178E+1
-3.172178E+1
-3.095742E+1
-3.095742E+1
-3.095742E+1
-3.248614E+1
-3.325050E+1
-3.248614E+1
-3.095742E+1
-3.095742E+1
-3.095742E+1
-3.095742E+1
-3.095742E+1
-3.019305E+1
-3.019305E+1
-3.095742E+1
-3.248614E+1
-3.172178E+1
-3.019305E+1
-2.942869E+1
-2.942869E+1
-3.019305E+1
-3.095742E+1
-3.019305E+1
-2.866433E+1
-2.866433E+1
-3.019305E+1
-3.019305E+1
-2.942869E+1
-2.942869E+1
-3.019305E+1
-3.095742E+1
-3.095742E+1
-3.019305E+1
-2.866433E+1
-2.942869E+1
-3.019305E+1
-3.095742E+1
-3.095742E+1
-3.172178E+1
-3.172178E+1
-3.172178E+1
-3.095742E+1
-3.019305E+1
-3.019305E+1
-3.019305E+1
-3.019305E+1
-2.942869E+1
-2.942869E+1
-2.866433E+1
-2.866433E+1
-2.942869E+1
-3.019305E+1
-2.942869E+1
-2.866433E+1
-2.866433E+1
-2.942869E+1
-2.942869E+1
-2.866433E+1
-2.866433E+1
-2.942869E+1
-3.095742E+1
-3.095742E+1
-3.095742E+1
-3.019305E+1
-2.942869E+1
-2.866433E+1
-2.942869E+1
-3.019305E+1
-3.019305E+1
-2.942869E+1
-2.789997E+1
-2.789997E+1
-2.942869E+1
-3.095742E+1
-3.019305E+1
-2.866433E+1
-2.866433E+1
-2.866433E+1
-2.866433E+1
-2.866433E+1
-2.942869E+1
-3.019305E+1
-3.095742E+1
-3.019305E+1
-2.942869E+1
-2.866433E+1
-2.789997E+1
-2.789997E+1
-2.789997E+1
-2.866433E+1
-2.942869E+1
-3.019305E+1
-2.942869E+1
-2.942869E+1
-2.942869E+1
-2.942869E+1
-2.866433E+1
-2.866433E+1
-2.866433E+1
-2.866433E+1
-2.866433E+1
-2.866433E+1
-2.866433E+1
-2.866433E+1
-2.942869E+1
-2.942869E+1
-2.942869E+1
-2.789997E+1
-2.713561E+1
-2.789997E+1
-2.866433E+1
-2.866433E+1
-2.866433E+1
-2.866433E+1
-2.866433E+1
-2.866433E+1
-2.789997E+1
-2.789997E+1
-2.789997E+1
-2.866433E+1
-2.866433E+1
-2.866433E+1
-2.942869E+1
-3.019305E+1
-2.942869E+1
-2.789997E+1
-2.789997E+1
-2.866433E+1
-2.866433E+1
-2.789997E+1
-2.637124E+1
-2.713561E+1
-2.789997E+1
-2.713561E+1
-2.560689E+1
-2.637124E+1
-2.789997E+1
-2.942869E+1
-2.866433E+1
-2.713561E+1
-2.637124E+1
-2.713561E+1
-2.789997E+1
-2.789997E+1
-2.713561E+1
-2.713561E+1
-2.637124E+1
-2.637124E+1
-2.637124E+1
-2.637124E+1
-2.713561E+1
-2.789997E+1
-2.789997E+1
-2.789997E+1
-2.713561E+1
-2.637124E+1
-2.637124E+1
-2.713561E+1
-2.713561E+1
-2.713561E+1
-2.713561E+1
-2.789997E+1
-2.866433E+1
-2.866433E+1
-2.713561E+1
-2.713561E+1
-2.866433E+1
-2.866433E+1
-2.713561E+1
-2.560689E+1
-2.560689E+1
-2.713561E+1
-2.789997E+1
-2.789997E+1
-2.789997E+1
-2.713561E+1
-2.637124E+1
-2.637124E+1
-2.713561E+1
-2.637124E+1
-2.637124E+1
-2.713561E+1
-2.713561E+1
-2.713561E+1
-2.789997E+1
-2.713561E+1
-2.637124E+1
-2.560689E+1
-2.637124E+1
-2.789997E+1
-2.789997E+1
-2.713561E+1
-2.713561E+1
-2.713561E+1
-2.789997E+1
-2.789997E+1
-2.713561E+1
-2.637124E+1
-2.637124E+1
-2.713561E+1
-2.713561E+1
-2.713561E+1
-2.637124E+1
-2.637124E+1
-2.637124E+1
-2.637124E+1
-2.560689E+1
-2.560689E+1
-2.637124E+1
-2.637124E+1
-2.637124E+1
-2.713561E+1
-2.713561E+1
-2.637124E+1
-2.560689E+1
-2.560689E+1
-2.637124E+1
-2.637124E+1
-2.560689E+1
-2.560689E+1
-2.637124E+1
-2.637124E+1
-2.560689E+1
-2.560689E+1
-2.637124E+1
-2.637124E+1
-2.560689E+1
-2.560689E+1
-2.637124E+1
-2.713561E+1
-2.713561E+1
-2.637124E+1
-2.484252E+1
-2.484252E+1
-2.637124E+1
-2.713561E+1
-2.637124E+1
-2.637124E+1
-2.560689E+1
-2.560689E+1
-2.560689E+1
-2.560689E+1
-2.560689E+1
-2.560689E+1
-2.407816E+1
-2.407816E+1
-2.484252E+1
-2.637124E+1
-2.713561E+1
-2.789997E+1
-2.637124E+1
-2.560689E+1
-2.484252E+1
-2.484252E+1
-2.560689E+1
-2.560689E+1
-2.560689E+1
-2.484252E+1
-2.407816E+1
-2.331380E+1
-2.331380E+1
-2.407816E+1
-2.484252E+1
-2.407816E+1
-2.331380E+1
-2.254944E+1
-2.331380E+1
-2.407816E+1
-2.560689E+1
-2.713561E+1
-3.019305E+1
-3.401486E+1
-3.630795E+1
-3.630795E+1
-3.172178E+1
-2.637124E+1
-2.331380E+1
-2.331380E+1
-2.484252E+1
-2.484252E+1
-2.407816E+1
-2.407816E+1
-2.484252E+1
-2.484252E+1
-2.407816E+1
-2.407816E+1
-2.484252E+1
-2.560689E+1
-2.637124E+1
-2.637124E+1
-2.560689E+1
-2.484252E+1
-2.407816E+1
-2.331380E+1
-2.331380E+1
-2.331380E+1
-2.407816E+1
-2.407816E+1
-2.407816E+1
-2.407816E+1
-2.407816E+1
-2.484252E+1
-2.484252E+1
-2.484252E+1
-2.484252E+1
-2.560689E+1
-2.637124E+1
-2.560689E+1
-2.484252E+1
-2.484252E+1
-2.484252E+1
-2.484252E+1
-2.560689E+1
-2.560689E+1
-2.637124E+1
-2.560689E+1
-2.560689E+1
-2.407816E+1
-2.407816E+1
-2.331380E+1
-2.331380E+1
-2.254944E+1
-2.178508E+1
-2.178508E+1
-2.254944E+1
-2.254944E+1
-2.254944E+1
-2.331380E+1
-2.407816E+1
-2.560689E+1
-2.637124E+1
-2.560689E+1
-2.560689E+1
-2.560689E+1
-2.484252E+1
-2.484252E+1
-2.407816E+1
-2.407816E+1
-2.407816E+1
-2.407816E+1
-2.407816E+1
-2.484252E+1
-2.560689E+1
-2.560689E+1
-2.560689E+1
-2.560689E+1
-2.560689E+1
-2.560689E+1
-2.484252E+1
-2.407816E+1
-2.407816E+1
-2.407816E+1
-2.484252E+1
-2.407816E+1
-2.407816E+1
-2.407816E+1
-2.331380E+1
-2.331380E+1
-2.407816E+1
-2.484252E+1
-2.484252E+1
-2.331380E+1
-2.254944E+1
-2.254944E+1
-2.407816E+1
-2.407816E+1
-2.484252E+1
-2.637124E+1
-2.637124E+1
-2.560689E+1
-2.484252E+1
-2.484252E+1
-2.484252E+1
-2.484252E+1
-2.560689E+1
-2.484252E+1
-2.484252E+1
-2.484252E+1
-2.484252E+1
-2.484252E+1
-2.484252E+1
-2.484252E+1
-2.484252E+1
-2.407816E+1
-2.407816E+1
-2.407816E+1
-2.407816E+1
-2.407816E+1
-2.407816E+1
-2.484252E+1
-2.484252E+1
-2.407816E+1
-2.331380E+1
-2.331380E+1
-2.331380E+1
-2.407816E+1
-2.407816E+1
-2.407816E+1
-2.331380E+1
-2.254944E+1
-2.407816E+1
-2.484252E+1
-2.484252E+1
-2.407816E+1
-2.331380E+1
-2.407816E+1
-2.484252E+1
-2.637124E+1
-2.560689E+1
-2.407816E+1
-2.254944E+1
-2.178508E+1
-2.254944E+1
-2.331380E+1
-2.331380E+1
-2.407816E+1
-2.407816E+1
-2.407816E+1
-2.407816E+1
-2.407816E+1
-2.484252E+1
-2.560689E+1
-2.560689E+1
-2.407816E+1
-2.331380E+1
-2.331380E+1
-2.407816E+1
-2.484252E+1
-2.560689E+1
-2.484252E+1
-2.331380E+1
-2.254944E+1
-2.331380E+1
-2.331380E+1
-2.331380E+1
-2.254944E+1
-2.331380E+1
-2.331380E+1
-2.331380E+1
-2.331380E+1
-2.331380E+1
-2.484252E+1
-2.560689E+1
-2.560689E+1
-2.407816E+1
-2.407816E+1
-2.484252E+1
-2.560689E+1
-2.484252E+1
-2.407816E+1
-2.331380E+1
-2.331380E+1
-2.484252E+1
-2.637124E+1
-2.637124E+1
-2.484252E+1
-2.407816E+1
-2.407816E+1
-2.484252E+1
-2.560689E+1
-2.484252E+1
-2.331380E+1
-2.331380E+1
-2.407816E+1
-2.484252E+1
-2.560689E+1
-2.484252E+1
-2.407816E+1
-2.331380E+1
-2.254944E+1
-2.254944E+1
-2.407816E+1
-2.484252E+1
-2.560689E+1
-2.407816E+1
-2.331380E+1
-2.331380E+1
-2.484252E+1
-2.560689E+1
-2.637124E+1
-2.560689E+1
-2.484252E+1
-2.484252E+1
-2.484252E+1
-2.484252E+1
-2.484252E+1
-2.484252E+1
-2.560689E+1
-2.560689E+1
-2.560689E+1
-2.484252E+1
-2.484252E+1
-2.484252E+1
-2.407816E+1
-2.407816E+1
-2.484252E+1
-2.484252E+1
-2.560689E+1
-2.560689E+1
-2.484252E+1
-2.407816E+1
-2.407816E+1
-2.407816E+1
-2.484252E+1
-2.637124E+1
-2.713561E+1
-2.637124E+1
-2.484252E+1
-2.407816E+1
-2.407816E+1
-2.407816E+1
-2.407816E+1
-2.484252E+1
-2.560689E+1
-2.560689E+1
-2.407816E+1
-2.254944E+1
-2.331380E+1
-2.407816E+1
-2.484252E+1
-2.407816E+1
-2.407816E+1
-2.331380E+1
-2.331380E+1
-2.484252E+1
-2.560689E+1
-2.560689E+1
-2.484252E+1
-2.331380E+1
-2.331380E+1
-2.407816E+1
-2.484252E+1
-2.560689E+1
-2.560689E+1
-2.560689E+1
-2.484252E+1
-2.407816E+1
-2.407816E+1
-2.331380E+1
-2.331380E+1
-2.331380E+1
-2.484252E+1
-2.484252E+1
-2.407816E+1
-2.254944E+1
-2.254944E+1
-2.407816E+1
-2.484252E+1
-2.407816E+1
-2.331380E+1
-2.254944E+1
-2.331380E+1
-2.331380E+1
-2.331380E+1
-2.331380E+1
-2.254944E+1
-2.178508E+1
-2.102071E+1
-2.178508E+1
-2.331380E+1
-2.484252E+1
-2.484252E+1
-2.484252E+1
-2.331380E+1
-2.178508E+1
-2.102071E+1
-2.102071E+1
-2.254944E+1
-2.331380E+1
-2.331380E+1
-2.331380E+1
-2.254944E+1
-2.254944E+1
-2.254944E+1
-2.254944E+1
-2.331380E+1
-2.331380E+1
-2.331380E+1
-2.254944E+1
-2.254944E+1
-2.178508E+1
-2.254944E+1
-2.254944E+1
-2.254944E+1
-2.178508E+1
-2.254944E+1
-2.331380E+1
-2.331380E+1
-2.331380E+1
-2.331380E+1
-2.407816E+1
-2.484252E+1
-2.560689E+1
-2.407816E+1
-2.254944E+1
-2.178508E+1
-2.178508E+1
-2.178508E+1
-2.178508E+1
-2.254944E+1
-2.407816E+1
-2.407816E+1
-2.331380E+1
-2.331380E+1
-2.331380E+1
-2.331380E+1
-2.331380E+1
-2.407816E+1
-2.407816E+1
-2.407816E+1
-2.331380E+1
-2.407816E+1
-2.407816E+1
-2.407816E+1
-2.331380E+1
-2.254944E+1
-2.254944E+1
-2.178508E+1
-2.178508E+1
-2.178508E+1
-2.254944E+1
-2.254944E+1
-2.254944E+1
-2.331380E+1
-2.407816E+1
-2.331380E+1
-2.178508E+1
-2.102071E+1
-2.102071E+1
-2.178508E+1
-2.254944E+1
-2.254944E+1
-2.331380E+1
-2.407816E+1
-2.407816E+1
-2.331380E+1
-2.331380E+1
-2.254944E+1
-2.178508E+1
-2.178508E+1
-2.178508E+1
-2.254944E+1
-2.254944E+1
-2.331380E+1
-2.331380E+1
-2.331380E+1
-2.254944E+1
-2.254944E+1
-2.331380E+1
-2.331380E+1
-2.331380E+1
-2.254944E+1
-2.331380E+1
-2.331380E+1
-2.407816E+1
-2.331380E+1
-2.254944E+1
-2.254944E+1
-2.254944E+1
-2.254944E+1
-2.254944E+1
-2.254944E+1
-2.254944E+1
-2.254944E+1
-2.254944E+1
-2.254944E+1
-2.254944E+1
-2.254944E+1
-2.254944E+1
-2.254944E+1
-2.178508E+1
-2.178508E+1
-2.178508E+1
-2.102071E+1
-2.178508E+1
-2.254944E+1
-2.178508E+1
-2.178508E+1
-2.254944E+1
-2.254944E+1
-2.254944E+1
-2.254944E+1
-2.254944E+1
-2.331380E+1
-2.407816E+1
-2.331380E+1
-2.178508E+1
-2.102071E+1
-2.178508E+1
-2.254944E+1
-2.331380E+1
-2.407816E+1
-2.331380E+1
-2.178508E+1
-2.178508E+1
-2.331380E+1
-2.331380E+1
-2.331380E+1
-2.254944E+1
-2.254944E+1
-2.254944E+1
-2.254944E+1
-2.331380E+1
-2.407816E+1
-2.331380E+1
-2.254944E+1
-2.178508E+1
-2.254944E+1
-2.178508E+1
-2.178508E+1
-2.178508E+1
-2.178508E+1
-2.178508E+1
-2.254944E+1
-2.407816E+1
-2.331380E+1
-2.254944E+1
-2.178508E+1
-2.331380E+1
-2.331380E+1
-2.254944E+1
-2.178508E+1
-2.102071E+1
-2.102071E+1
-2.102071E+1
-2.102071E+1
-2.102071E+1
-2.102071E+1
-2.102071E+1
-2.102071E+1
-2.025635E+1
-1.949199E+1
-1.949199E+1
-2.102071E+1
-2.178508E+1
-2.178508E+1
-2.102071E+1
-2.102071E+1
-2.102071E+1
-2.178508E+1
-2.178508E+1
-2.254944E+1
-2.254944E+1
-2.254944E+1
-2.178508E+1
-2.102071E+1
-2.178508E+1
-2.254944E+1
-2.254944E+1
-2.178508E+1
-2.025635E+1
-2.025635E+1
-2.025635E+1
-2.102071E+1
-2.025635E+1
-2.025635E+1
-2.102071E+1
-2.254944E+1
-2.254944E+1
-2.178508E+1
-2.102071E+1
-2.102071E+1
-2.254944E+1
-2.254944E+1
-2.178508E+1
-2.102071E+1
-2.102071E+1
-2.178508E+1
-2.178508E+1
-2.102071E+1
-2.102071E+1
-2.102071E+1
-2.254944E+1
-2.331380E+1
-2.331380E+1
-2.254944E+1
-2.178508E+1
-2.178508E+1
-2.254944E+1
-2.254944E+1
-2.178508E+1
-2.025635E+1
-1.949199E+1
-1.949199E+1
-2.025635E+1
-2.102071E+1
-2.178508E+1
-2.178508E+1
-2.178508E+1
-2.178508E+1
-2.254944E+1
-2.254944E+1
-2.254944E+1
-2.178508E+1
-2.102071E+1
-2.178508E+1
-2.254944E+1
-2.254944E+1
-2.254944E+1
-2.254944E+1
-2.254944E+1
-2.254944E+1
-2.254944E+1
-2.331380E+1
-2.331380E+1
-2.331380E+1
-2.254944E+1
-2.254944E+1
-2.254944E+1
-2.331380E+1
-2.331380E+1
-2.331380E+1
-2.178508E+1
-2.102071E+1
-2.178508E+1
-2.331380E+1
-2.407816E+1
-2.331380E+1
-2.254944E+1
-2.178508E+1
-2.178508E+1
-2.331380E+1
-2.407816E+1
-2.560689E+1
-2.484252E+1
-2.407816E+1
-2.331380E+1
-2.331380E+1
-2.254944E+1
-2.254944E+1
-2.178508E+1
-2.254944E+1
-2.254944E+1
-2.254944E+1
-2.254944E+1
-2.331380E+1
-2.407816E+1
-2.331380E+1
-2.331380E+1
-2.254944E+1
-2.254944E+1
-2.178508E+1
-2.178508E+1
-2.178508E+1
-2.178508E+1
-2.254944E+1
-2.254944E+1
-2.254944E+1
-2.254944E+1
-2.254944E+1
-2.331380E+1
-2.331380E+1
-2.331380E+1
-2.254944E+1
-2.178508E+1
-2.178508E+1
-2.178508E+1
-2.254944E+1
-2.331380E+1
-2.407816E+1
-2.407816E+1
-2.407816E+1
-2.331380E+1
-2.254944E+1
-2.254944E+1
-2.331380E+1
-2.331380E+1
-2.254944E+1
-2.102071E+1
-2.102071E+1
-2.178508E+1
-2.331380E+1
-2.484252E+1
-2.407816E+1
-2.254944E+1
-2.102071E+1
-2.178508E+1
-2.178508E+1
-2.254944E+1
-2.254944E+1
-2.254944E+1
-2.254944E+1
-2.254944E+1
-2.331380E+1
-2.331380E+1
-2.331380E+1
-2.331380E+1
-2.254944E+1
-2.178508E+1
-2.102071E+1
-2.102071E+1
-2.254944E+1
-2.407816E+1
-2.407816E+1
-2.407816E+1
-2.331380E+1
-2.254944E+1
-2.178508E+1
-2.178508E+1
-2.178508E+1
-2.254944E+1
-2.331380E+1
-2.178508E+1
-2.102071E+1
-2.102071E+1
-2.102071E+1
-2.178508E+1
-2.178508E+1
-2.254944E+1
-2.331380E+1
-2.484252E+1
-2.484252E+1
-2.407816E+1
-2.254944E+1
-2.254944E+1
-2.407816E+1
-2.484252E+1
-2.484252E+1
-2.331380E+1
-2.254944E+1
-2.254944E+1
-2.254944E+1
-2.331380E+1
-2.254944E+1
-2.178508E+1
-2.025635E+1
-2.025635E+1
-2.102071E+1
-2.178508E+1
-2.178508E+1
-2.254944E+1
-2.254944E+1
-2.254944E+1
-2.331380E+1
-2.331380E+1
-2.331380E+1
-2.331380E+1
-2.407816E+1
-2.484252E+1
-2.484252E+1
-2.331380E+1
-2.254944E+1
-2.331380E+1
-2.254944E+1
-2.102071E+1
-2.025635E+1
-2.025635E+1
-2.102071E+1
-2.102071E+1
-2.025635E+1
-2.025635E+1
-2.102071E+1
-2.178508E+1
-2.178508E+1
-2.178508E+1
-2.102071E+1
-2.178508E+1
-2.102071E+1
-2.178508E+1
-2.102071E+1
-2.102071E+1
-2.102071E+1
-2.178508E+1
-2.254944E+1
-2.178508E+1
-2.102071E+1
-2.102071E+1
-2.178508E+1
-2.178508E+1
-2.178508E+1
-2.178508E+1
-2.254944E+1
-2.254944E+1
-2.254944E+1
-2.254944E+1
-2.178508E+1
-2.102071E+1
-2.178508E+1
-2.331380E+1
-2.407816E+1
-2.331380E+1
-2.254944E+1
-2.254944E+1
-2.331380E+1
-2.407816E+1
-2.407816E+1
-2.331380E+1
-2.254944E+1
-2.331380E+1
-2.407816E+1
-2.484252E+1
-2.407816E+1
-2.331380E+1
-2.407816E+1
-2.407816E+1
-2.407816E+1
-2.331380E+1
-2.331380E+1
-2.407816E+1
-2.407816E+1
-2.407816E+1
-2.407816E+1
-2.407816E+1
-2.407816E+1
-2.484252E+1
-2.484252E+1
-2.407816E+1
-2.331380E+1
-2.331380E+1
-2.254944E+1
-2.178508E+1
-2.102071E+1
-2.178508E+1
-2.331380E+1
-2.407816E+1
-2.407816E+1
-2.331380E+1
-2.331380E+1
-2.331380E+1
-2.407816E+1
-2.407816E+1
-2.484252E+1
-2.484252E+1
-2.407816E+1
-2.331380E+1
-2.331380E+1
-2.254944E+1
-2.254944E+1
-2.331380E+1
-2.331380E+1
-2.331380E+1
-2.331380E+1
-2.331380E+1
-2.407816E+1
-2.407816E+1
-2.331380E+1
-2.254944E+1
-2.102071E+1
-2.178508E+1
-2.178508E+1
-2.254944E+1
-2.331380E+1
-2.484252E+1
-2.637124E+1
-2.560689E+1
-2.331380E+1
-2.254944E+1
-2.254944E+1
-2.407816E+1
-2.331380E+1
-2.178508E+1
-2.025635E+1
-2.102071E+1
-2.254944E+1
-2.407816E+1
-2.407816E+1
-2.254944E+1
-2.178508E+1
-2.178508E+1
-2.254944E+1
-2.254944E+1
-2.254944E+1
-2.254944E+1
-2.254944E+1
-2.254944E+1
-2.178508E+1
-2.102071E+1
-2.102071E+1
-2.178508E+1
-2.254944E+1
-2.254944E+1
-2.178508E+1
-2.102071E+1
-2.178508E+1
-2.254944E+1
-2.254944E+1
-2.254944E+1
-2.331380E+1
-2.331380E+1
-2.407816E+1
-2.407816E+1
-2.331380E+1
-2.178508E+1
-2.102071E+1
-2.178508E+1
-2.254944E+1
-2.254944E+1
-2.178508E+1
-2.254944E+1
-2.331380E+1
-2.407816E+1
-2.331380E+1
-2.254944E+1
-2.102071E+1
-2.178508E+1
-2.254944E+1
-2.331380E+1
-2.407816E+1
-2.407816E+1
-2.254944E+1
-2.178508E+1
-2.254944E+1
-2.407816E+1
-2.331380E+1
-2.254944E+1
-2.178508E+1
-2.102071E+1
-2.178508E+1
-2.178508E+1
-2.254944E+1
-2.254944E+1
-2.254944E+1
-2.254944E+1
-2.254944E+1
-2.254944E+1
-2.102071E+1
-2.102071E+1
-2.254944E+1
-2.407816E+1
-2.407816E+1
-2.331380E+1
-2.254944E+1
-2.254944E+1
-2.254944E+1
-2.331380E+1
-2.331380E+1
-2.254944E+1
-2.254944E+1
-2.331380E+1
-2.407816E+1
-2.484252E+1
-2.484252E+1
-2.407816E+1
-2.331380E+1
-2.254944E+1
-2.254944E+1
-2.331380E+1
-2.331380E+1
-2.254944E+1
-2.178508E+1
-2.178508E+1
-2.331380E+1
-2.407816E+1
-2.331380E+1
-2.254944E+1
-2.178508E+1
-2.178508E+1
-2.254944E+1
-2.331380E+1
-2.407816E+1
-2.331380E+1
-2.254944E+1
-2.331380E+1
-2.331380E+1
-2.407816E+1
-2.407816E+1
-2.407816E+1
-2.484252E+1
-2.484252E+1
-2.407816E+1
-2.331380E+1
-2.407816E+1
-2.484252E+1
-2.560689E+1
-2.484252E+1
-2.331380E+1
-2.331380E+1
-2.331380E+1
-2.331380E+1
-2.331380E+1
-2.407816E+1
-2.484252E+1
-2.407816E+1
-2.331380E+1
-2.331380E+1
-2.407816E+1
-2.407816E+1
-2.331380E+1
-2.254944E+1
-2.254944E+1
-2.331380E+1
-2.331380E+1
-2.254944E+1
-2.254944E+1
-2.254944E+1
-2.254944E+1
-2.331380E+1
-2.407816E+1
-2.637124E+1
-2.713561E+1
-2.637124E+1
-2.484252E+1
-2.254944E+1
-2.254944E+1
-2.331380E+1
-2.407816E+1
-2.407816E+1
-2.407816E+1
-2.484252E+1
-2.560689E+1
-2.560689E+1
-2.560689E+1
-2.407816E+1
-2.407816E+1
-2.407816E+1
-2.484252E+1
-2.407816E+1
-2.331380E+1
-2.254944E+1
-2.254944E+1
-2.331380E+1
-2.331380E+1
-2.331380E+1
-2.407816E+1
-2.331380E+1
-2.254944E+1
-2.331380E+1
-2.407816E+1
-2.484252E+1
-2.484252E+1
-2.407816E+1
-2.331380E+1
-2.331380E+1
-2.331380E+1
-2.484252E+1
-2.484252E+1
-2.484252E+1
-2.484252E+1
-2.407816E+1
-2.407816E+1
-2.484252E+1
-2.484252E+1
-2.484252E+1
-2.331380E+1
-2.331380E+1
-2.331380E+1
-2.331380E+1
-2.407816E+1
-2.407816E+1
-2.484252E+1
-2.407816E+1
-2.407816E+1
-2.254944E+1
-2.178508E+1
-2.254944E+1
-2.407816E+1
-2.484252E+1
-2.331380E+1
-2.254944E+1
-2.254944E+1
-2.254944E+1
-2.331380E+1
-2.484252E+1
-2.560689E+1
-2.407816E+1
-2.254944E+1
-2.254944E+1
-2.331380E+1
-2.484252E+1
-2.484252E+1
-2.484252E+1
-2.407816E+1
-2.484252E+1
-2.407816E+1
-2.407816E+1
-2.407816E+1
-2.484252E+1
-2.407816E+1
-2.331380E+1
-2.331380E+1
-2.407816E+1
-2.407816E+1
-2.331380E+1
-2.331380E+1
-2.254944E+1
-2.254944E+1
-2.331380E+1
-2.407816E+1
-2.484252E+1
-2.484252E+1
-2.407816E+1
-2.407816E+1
-2.484252E+1
-2.407816E+1
-2.331380E+1
-2.407816E+1
-2.407816E+1
-2.407816E+1
-2.407816E+1
-2.407816E+1
-2.484252E+1
-2.560689E+1
-2.637124E+1
-2.560689E+1
-2.484252E+1
-2.407816E+1
-2.484252E+1
-2.484252E+1
-2.407816E+1
-2.407816E+1
-2.484252E+1
-2.484252E+1
-2.484252E+1
-2.407816E+1
-2.331380E+1
-2.407816E+1
-2.484252E+1
-2.560689E+1
-2.407816E+1
-2.331380E+1
-2.331380E+1
-2.407816E+1
-2.484252E+1
-2.560689E+1
-2.484252E+1
-2.331380E+1
-2.254944E+1
-2.331380E+1
-2.407816E+1
-2.560689E+1
-2.560689E+1
-2.560689E+1
-2.407816E+1
-2.331380E+1
-2.407816E+1
-2.407816E+1
-2.407816E+1
-2.331380E+1
-2.331380E+1
-2.407816E+1
-2.484252E+1
-2.484252E+1
-2.484252E+1
-2.407816E+1
-2.331380E+1
-2.254944E+1
-2.254944E+1
-2.254944E+1
-2.254944E+1
-2.178508E+1
-2.254944E+1
-2.331380E+1
-2.331380E+1
-2.331380E+1
-2.331380E+1
-2.331380E+1
-2.331380E+1
-2.331380E+1
-2.331380E+1
-2.331380E+1
-2.331380E+1
-2.331380E+1
-2.254944E+1
-2.254944E+1
-2.407816E+1
-2.560689E+1
-2.484252E+1
-2.407816E+1
-2.407816E+1
-2.484252E+1
-2.637124E+1
-2.637124E+1
-2.407816E+1
-2.254944E+1
-2.331380E+1
-2.407816E+1
-2.407816E+1
-2.331380E+1
-2.254944E+1
-2.254944E+1
-2.407816E+1
-2.560689E+1
-2.560689E+1
-2.484252E+1
-2.407816E+1
-2.484252E+1
-2.560689E+1
-2.560689E+1
-2.484252E+1
-2.407816E+1
-2.407816E+1
-2.484252E+1
-2.484252E+1
-2.407816E+1
-2.254944E+1
-2.331380E+1
-2.331380E+1
-2.254944E+1
-2.254944E+1
-2.254944E+1
-2.254944E+1
-2.331380E+1
-2.484252E+1
-2.560689E+1
-2.484252E+1
-2.407816E+1
-2.254944E+1
-2.331380E+1
-2.407816E+1
-2.484252E+1
-2.407816E+1
-2.254944E+1
-2.254944E+1
-2.331380E+1
-2.484252E+1
-2.484252E+1
-2.407816E+1
-2.331380E+1
-2.254944E+1
-2.331380E+1
-2.407816E+1
-2.484252E+1
-2.407816E+1
-2.254944E+1
-2.102071E+1
-2.178508E+1
-2.331380E+1
-2.407816E+1
-2.407816E+1
-2.331380E+1
-2.254944E+1
-2.331380E+1
-2.407816E+1
-2.407816E+1
-2.331380E+1
-2.331380E+1
-2.331380E+1
-2.331380E+1
-2.254944E+1
-2.178508E+1
-2.178508E+1
-2.254944E+1
-2.331380E+1
-2.331380E+1
-2.254944E+1
-2.254944E+1
-2.254944E+1
-2.254944E+1
-2.254944E+1
-2.331380E+1
-2.407816E+1
-2.407816E+1
-2.254944E+1
-2.254944E+1
-2.254944E+1
-2.331380E+1
-2.407816E+1
-2.484252E+1
-2.407816E+1
-2.407816E+1
-2.407816E+1
-2.407816E+1
-2.484252E+1
-2.407816E+1
-2.407816E+1
-2.407816E+1
-2.484252E+1
-2.560689E+1
-2.637124E+1
-2.637124E+1
-2.560689E+1
-2.484252E+1
-2.407816E+1
-2.331380E+1
-2.331380E+1
-2.331380E+1
-2.407816E+1
-2.407816E+1
-2.407816E+1
-2.560689E+1
-2.560689E+1
-2.407816E+1
-2.254944E+1
-2.178508E+1
-2.254944E+1
-2.331380E+1
-2.484252E+1
-2.560689E+1
-2.637124E+1
-2.560689E+1
-2.407816E+1
-2.331380E+1
-2.407816E+1
-2.637124E+1
-2.866433E+1
-2.713561E+1
-2.407816E+1
-2.178508E+1
-2.254944E+1
-2.407816E+1
-2.560689E+1
-2.560689E+1
-2.407816E+1
-2.254944E+1
-2.254944E+1
-2.331380E+1
-2.484252E+1
-2.484252E+1
-2.407816E+1
-2.407816E+1
-2.407816E+1
-2.407816E+1
-2.407816E+1
-2.407816E+1
-2.484252E+1
-2.560689E+1
-2.484252E+1
-2.407816E+1
-2.254944E+1
-2.254944E+1
-2.254944E+1
-2.331380E+1
-2.331380E+1
-2.331380E+1
-2.331380E+1
-2.407816E+1
-2.331380E+1
-2.331380E+1
-2.331380E+1
-2.331380E+1
-2.331380E+1
-2.407816E+1
-2.484252E+1
-2.484252E+1
-2.407816E+1
-2.331380E+1
-2.331380E+1
-2.331380E+1
-2.331380E+1
-2.331380E+1
-2.407816E+1
-2.407816E+1
-2.407816E+1
-2.407816E+1
-2.331380E+1
-2.254944E+1
-2.254944E+1
-2.331380E+1
-2.407816E+1
-2.484252E+1
-2.407816E+1
-2.407816E+1
-2.407816E+1
-2.331380E+1
-2.254944E+1
-2.331380E+1
-2.484252E+1
-2.637124E+1
-2.560689E+1
-2.407816E+1
-2.331380E+1
-2.484252E+1
-2.560689E+1
-2.484252E+1
-2.407816E+1
-2.331380E+1
-2.407816E+1
-2.407816E+1
-2.407816E+1
-2.407816E+1
-2.331380E+1
-2.331380E+1
-2.331380E+1
-2.331380E+1
-2.254944E+1
-2.331380E+1
-2.331380E+1
-2.407816E+1
-2.484252E+1
-2.560689E+1
-2.560689E+1
-2.560689E+1
-2.560689E+1
-2.560689E+1
-2.560689E+1
-2.560689E+1
-2.407816E+1
-2.331380E+1
-2.407816E+1
-2.407816E+1
-2.484252E+1
-2.484252E+1
-2.484252E+1
-2.484252E+1
-2.407816E+1
-2.331380E+1
-2.254944E+1
-2.254944E+1
-2.331380E+1
-2.484252E+1
-2.484252E+1
-2.484252E+1
-2.407816E+1
-2.331380E+1
-2.331380E+1
-2.331380E+1
-2.407816E+1
-2.484252E+1
-2.560689E+1
-2.560689E+1
-2.484252E+1
-2.407816E+1
-2.407816E+1
-2.484252E+1
-2.484252E+1
-2.484252E+1
-2.407816E+1
-2.331380E+1
-2.407816E+1
-2.407816E+1
-2.331380E+1
-2.331380E+1
-2.407816E+1
-2.484252E+1
-2.637124E+1
-2.637124E+1
-2.560689E+1
-2.484252E+1
-2.407816E+1
-2.407816E+1
-2.484252E+1
-2.560689E+1
-2.560689E+1
-2.484252E+1
-2.407816E+1
-2.331380E+1
-2.254944E+1
-2.254944E+1
-2.407816E+1
-2.484252E+1
-2.560689E+1
-2.484252E+1
-2.407816E+1
-2.331380E+1
-2.407816E+1
-2.484252E+1
-2.560689E+1
-2.637124E+1
-2.637124E+1
-2.560689E+1
-2.560689E+1
-2.560689E+1
-2.560689E+1
-2.560689E+1
-2.560689E+1
-2.484252E+1
-2.331380E+1
-2.254944E+1
-2.331380E+1
-2.407816E+1
-2.407816E+1
-2.484252E+1
-2.560689E+1
-2.484252E+1
-2.407816E+1
-2.331380E+1
-2.407816E+1
-2.484252E+1
-2.560689E+1
-2.560689E+1
-2.560689E+1
-2.407816E+1
-2.407816E+1
-2.484252E+1
-2.560689E+1
-2.560689E+1
-2.560689E+1
-2.407816E+1
-2.407816E+1
-2.484252E+1
-2.560689E+1
-2.484252E+1
-2.407816E+1
-2.407816E+1
-2.484252E+1
-2.560689E+1
-2.560689E+1
-2.484252E+1
-2.484252E+1
-2.560689E+1
-2.560689E+1
-2.484252E+1
-2.484252E+1
-2.484252E+1
-2.484252E+1
-2.484252E+1
-2.407816E+1
-2.407816E+1
-2.407816E+1
-2.407816E+1
-2.407816E+1
-2.407816E+1
-2.484252E+1
-2.484252E+1
-2.484252E+1
-2.484252E+1
-2.407816E+1
-2.407816E+1
-2.484252E+1
-2.637124E+1
-2.637124E+1
-2.484252E+1
-2.407816E+1
-2.484252E+1
-2.637124E+1
-2.713561E+1
-2.637124E+1
-2.484252E+1
-2.407816E+1
-2.407816E+1
-2.484252E+1
-2.560689E+1
-2.560689E+1
-2.560689E+1
-2.484252E+1
-2.407816E+1
-2.407816E+1
-2.407816E+1
-2.407816E+1
-2.407816E+1
-2.560689E+1
-2.560689E+1
-2.560689E+1
-2.484252E+1
-2.484252E+1
-2.484252E+1
-2.484252E+1
-2.407816E+1
-2.407816E+1
-2.407816E+1
-2.407816E+1
-2.484252E+1
-2.560689E+1
-2.560689E+1
-2.484252E+1
-2.407816E+1
-2.331380E+1
-2.407816E+1
-2.484252E+1
-2.560689E+1
-2.484252E+1
-2.484252E+1
-2.484252E+1
-2.484252E+1
-2.407816E+1
-2.331380E+1
-2.331380E+1
-2.407816E+1
-2.484252E+1
-2.637124E+1
-2.560689E+1
-2.331380E+1
-2.254944E+1
-2.331380E+1
-2.484252E+1
-2.560689E+1
-2.560689E+1
-2.560689E+1
-2.484252E+1
-2.407816E+1
-2.484252E+1
-2.484252E+1
-2.560689E+1
-2.560689E+1
-2.560689E+1
-2.484252E+1
-2.484252E+1
-2.484252E+1
-2.407816E+1
-2.407816E+1
-2.484252E+1
-2.637124E+1
-2.713561E+1
-2.637124E+1
-2.484252E+1
-2.484252E+1
-2.484252E+1
-2.407816E+1
-2.254944E+1
-2.254944E+1
-2.331380E+1
-2.484252E+1
-2.560689E+1
-2.484252E+1
-2.407816E+1
-2.331380E+1
-2.331380E+1
-2.407816E+1
-2.331380E+1
-2.331380E+1
-2.484252E+1
-2.560689E+1
-2.637124E+1
-2.637124E+1
-2.637124E+1
-2.560689E+1
-2.560689E+1
-2.560689E+1
-2.637124E+1
-2.560689E+1
-2.407816E+1
-2.331380E+1
-2.331380E+1
-2.331380E+1
-2.407816E+1
-2.407816E+1
-2.407816E+1
-2.484252E+1
-2.484252E+1
-2.484252E+1
-2.484252E+1
-2.484252E+1
-2.407816E+1
-2.407816E+1
-2.484252E+1
-2.560689E+1
-2.484252E+1
-2.407816E+1
-2.484252E+1
-2.484252E+1
-2.560689E+1
-2.560689E+1
-2.484252E+1
-2.484252E+1
-2.407816E+1
-2.407816E+1
-2.407816E+1
-2.484252E+1
-2.637124E+1
-2.637124E+1
-2.560689E+1
-2.484252E+1
-2.484252E+1
-2.560689E+1
-2.560689E+1
-2.637124E+1
-2.637124E+1
-2.560689E+1
-2.560689E+1
-2.484252E+1
-2.484252E+1
-2.560689E+1
-2.637124E+1
-2.637124E+1
-2.560689E+1
-2.484252E+1
-2.484252E+1
-2.484252E+1
-2.484252E+1
-2.407816E+1
-2.407816E+1
-2.407816E+1
-2.407816E+1
-2.484252E+1
-2.560689E+1
-2.560689E+1
-2.560689E+1
-2.484252E+1
-2.407816E+1
-2.331380E+1
-2.407816E+1
-2.484252E+1
-2.484252E+1
-2.484252E+1
-2.331380E+1
-2.331380E+1
-2.407816E+1
-2.484252E+1
-2.484252E+1
-2.407816E+1
-2.331380E+1
-2.407816E+1
-2.407816E+1
-2.407816E+1
-2.407816E+1
-2.407816E+1
-2.560689E+1
-2.560689E+1
-2.484252E+1
-2.331380E+1
-2.331380E+1
-2.407816E+1
-2.407816E+1
-2.331380E+1
-2.178508E+1
-2.254944E+1
-2.407816E+1
-2.560689E+1
-2.560689E+1
-2.560689E+1
-2.560689E+1
-2.560689E+1
-2.637124E+1
-2.560689E+1
-2.407816E+1
-2.254944E+1
-2.331380E+1
-2.407816E+1
-2.484252E+1
-2.484252E+1
-2.560689E+1
-2.560689E+1
-2.560689E+1
-2.484252E+1
-2.407816E+1
-2.407816E+1
-2.407816E+1
-2.484252E+1
-2.484252E+1
-2.484252E+1
-2.560689E+1
-2.560689E+1
-2.484252E+1
-2.407816E+1
-2.484252E+1
-2.484252E+1
-2.407816E+1
-2.331380E+1
-2.254944E+1
-2.254944E+1
-2.331380E+1
-2.560689E+1
-2.637124E+1
-2.560689E+1
-2.560689E+1
-2.560689E+1
-2.637124E+1
-2.637124E+1
-2.560689E+1
-2.484252E+1
-2.484252E+1
-2.484252E+1
-2.484252E+1
-2.484252E+1
-2.484252E+1
-2.560689E+1
-2.560689E+1
-2.560689E+1
-2.484252E+1
-2.407816E+1
-2.484252E+1
-2.637124E+1
-2.637124E+1
-2.560689E+1
-2.484252E+1
-2.407816E+1
-2.484252E+1
-2.484252E+1
-2.484252E+1
-2.484252E+1
-2.560689E+1
-2.637124E+1
-2.713561E+1
-2.713561E+1
-2.637124E+1
-2.560689E+1
-2.407816E+1
-2.407816E+1
-2.484252E+1
-2.637124E+1
-2.637124E+1
-2.560689E+1
-2.560689E+1
-2.484252E+1
-2.484252E+1
-2.407816E+1
-2.331380E+1
-2.484252E+1
-2.560689E+1
-2.637124E+1
-2.484252E+1
-2.407816E+1
-2.331380E+1
-2.331380E+1
-2.331380E+1
-2.331380E+1
-2.407816E+1
-2.484252E+1
-2.560689E+1
-2.560689E+1
-2.484252E+1
-2.484252E+1
-2.484252E+1
-2.560689E+1
-2.560689E+1
-2.560689E+1
-2.484252E+1
-2.560689E+1
-2.560689E+1
-2.560689E+1
-2.637124E+1
-2.637124E+1
-2.637124E+1
-2.560689E+1
-2.484252E+1
-2.560689E+1
-2.637124E+1
-2.560689E+1
-2.484252E+1
-2.407816E+1
-2.484252E+1
-2.560689E+1
-2.637124E+1
-2.637124E+1
-2.637124E+1
-2.637124E+1
-2.560689E+1
-2.407816E+1
-2.331380E+1
-2.331380E+1
-2.484252E+1
-2.484252E+1
-2.484252E+1
-2.484252E+1
-2.484252E+1
-2.560689E+1
-2.560689E+1
-2.484252E+1
-2.484252E+1
-2.560689E+1
-2.560689E+1
-2.637124E+1
-2.637124E+1
-2.637124E+1
-2.637124E+1
-2.637124E+1
-2.637124E+1
-2.637124E+1
-2.713561E+1
-2.713561E+1
-2.637124E+1
-2.637124E+1
-2.713561E+1
-2.713561E+1
-2.637124E+1
-2.560689E+1
-2.560689E+1
-2.713561E+1
-2.789997E+1
-2.713561E+1
-2.484252E+1
-2.407816E+1
-2.560689E+1
-2.637124E+1
-2.713561E+1
-2.637124E+1
-2.560689E+1
-2.637124E+1
-2.789997E+1
-2.789997E+1
-2.789997E+1
-2.713561E+1
-2.637124E+1
-2.637124E+1
-2.713561E+1
-2.713561E+1
-2.637124E+1
-2.560689E+1
-2.484252E+1
-2.484252E+1
-2.560689E+1
-2.637124E+1
-2.713561E+1
-2.713561E+1
-2.713561E+1
-2.713561E+1
-2.713561E+1
-2.713561E+1
-2.637124E+1
-2.637124E+1
-2.713561E+1
-2.713561E+1
-2.789997E+1
-2.713561E+1
-2.637124E+1
-2.560689E+1
-2.637124E+1
-2.713561E+1
-2.866433E+1
-2.866433E+1
-2.866433E+1
-2.713561E+1
-2.637124E+1
-2.713561E+1
[truncated: 124,294 more chars]
