# Supplementary material for: Performances of the PIPER scalable child human body model in accident reconstruction
Source: PLoS One. 2017 Nov 14;12(11):e0187916. doi: 10.1371/journal.pone.0187916 (PMC5685610; doi:10.1371/journal.pone.0187916)
Supplement: S1 Data — This zip folder contains input accelerations for reproducibility of the accident reconstruction. Also, the readings from the dummy sensor are reported for reproducibility of the calculations. (ZIP) [file pone.0187916.s009.zip › Channel/Channel/CCN_2012_001.045]

Test object number          :1
Name of the channel         :Abdomen Left Pressure 0 {PR}
Laboratory channel code     :16ABDOLE00Q3PR0P
Customer channel code       :16ABDOLE00Q3PR0P
Channel code                :16ABDOLE00Q3PR0P
Direction                   :0
Dimension                   :PR
Channel frequency class     :2000
Unit                        :Pa
Reference system            :NOVALUE
Transducer type             :P0-5842
Transducer id               :NOVALUE
Pre-filter type             :4000Hz 6pole Butterworth (device internal)
Cut off frequency           :4000
Channel amplitude class     :3.5E5
Sampling interval           :5E-5
Bit resolution              :16
Time of first sample        :-0.38835156
Number of samples           :40480
Reference channel           :implicit
Reference channel name      :NOVALUE
Data source                 :transducer
Data status                 :ok
First global maximum value  :4.984646E+4
Time of maximum value       :6.969844E-2
First global minimum value  :-5.849789E+4
Time of minimum value       :1.030484E-1
Start offset interval       :-1.000000E-1
End offset interval         :-5.000000E-2
.ValidationRemark           :Seulement la gamme [-6.0 sec; 35.363 sec] a �t� lue. Gamme demand�e: [-6.0 sec; 40.0 sec].
6.171260E+1
6.171260E+1
6.171260E+1
7.240055E+1
7.240055E+1
7.240055E+1
6.171260E+1
6.171260E+1
6.171260E+1
7.240055E+1
7.240055E+1
8.308850E+1
7.240055E+1
7.240055E+1
6.171260E+1
6.171260E+1
7.240055E+1
7.240055E+1
6.171260E+1
6.171260E+1
7.240055E+1
7.240055E+1
6.171260E+1
6.171260E+1
5.102446E+1
6.171260E+1
6.171260E+1
6.171260E+1
5.102446E+1
5.102446E+1
6.171260E+1
6.171260E+1
6.171260E+1
6.171260E+1
6.171260E+1
6.171260E+1
6.171260E+1
6.171260E+1
5.102446E+1
5.102446E+1
5.102446E+1
5.102446E+1
5.102446E+1
5.102446E+1
5.102446E+1
5.102446E+1
5.102446E+1
5.102446E+1
6.171260E+1
6.171260E+1
5.102446E+1
5.102446E+1
4.033651E+1
5.102446E+1
5.102446E+1
5.102446E+1
5.102446E+1
5.102446E+1
5.102446E+1
5.102446E+1
5.102446E+1
4.033651E+1
4.033651E+1
5.102446E+1
6.171260E+1
6.171260E+1
5.102446E+1
4.033651E+1
4.033651E+1
5.102446E+1
5.102446E+1
5.102446E+1
4.033651E+1
4.033651E+1
4.033651E+1
5.102446E+1
4.033651E+1
4.033651E+1
2.964856E+1
2.964856E+1
2.964856E+1
2.964856E+1
4.033651E+1
4.033651E+1
2.964856E+1
2.964856E+1
2.964856E+1
4.033651E+1
4.033651E+1
4.033651E+1
2.964856E+1
2.964856E+1
2.964856E+1
2.964856E+1
2.964856E+1
4.033651E+1
4.033651E+1
4.033651E+1
4.033651E+1
2.964856E+1
2.964856E+1
2.964856E+1
2.964856E+1
2.964856E+1
1.896042E+1
2.964856E+1
2.964856E+1
2.964856E+1
2.964856E+1
1.896042E+1
1.896042E+1
2.964856E+1
2.964856E+1
2.964856E+1
2.964856E+1
2.964856E+1
2.964856E+1
2.964856E+1
2.964856E+1
2.964856E+1
2.964856E+1
2.964856E+1
1.896042E+1
1.896042E+1
1.896042E+1
1.896042E+1
1.896042E+1
1.896042E+1
1.896042E+1
1.896042E+1
1.896042E+1
1.896042E+1
1.896042E+1
1.896042E+1
2.964856E+1
1.896042E+1
1.896042E+1
8.272473E+0
8.272473E+0
8.272473E+0
8.272473E+0
8.272473E+0
8.272473E+0
8.272473E+0
8.272473E+0
8.272473E+0
-2.415478E+0
-2.415478E+0
8.272473E+0
1.896042E+1
1.896042E+1
1.896042E+1
8.272473E+0
8.272473E+0
1.896042E+1
1.896042E+1
1.896042E+1
8.272473E+0
8.272473E+0
8.272473E+0
8.272473E+0
-2.415478E+0
-2.415478E+0
8.272473E+0
1.896042E+1
1.896042E+1
8.272473E+0
8.272473E+0
8.272473E+0
8.272473E+0
-2.415478E+0
-2.415478E+0
-2.415478E+0
-2.415478E+0
-2.415478E+0
-2.415478E+0
-2.415478E+0
-2.415478E+0
-2.415478E+0
-2.415478E+0
-2.415478E+0
-2.415478E+0
-2.415478E+0
-2.415478E+0
-2.415478E+0
-2.415478E+0
-2.415478E+0
-1.310352E+1
-1.310352E+1
-1.310352E+1
-2.415478E+0
8.272473E+0
-2.415478E+0
-1.310352E+1
-1.310352E+1
-1.310352E+1
-1.310352E+1
-1.310352E+1
-1.310352E+1
-1.310352E+1
-1.310352E+1
-1.310352E+1
-1.310352E+1
-1.310352E+1
-1.310352E+1
-1.310352E+1
-1.310352E+1
-1.310352E+1
-1.310352E+1
-1.310352E+1
-1.310352E+1
-1.310352E+1
-1.310352E+1
-1.310352E+1
-2.379157E+1
-2.379157E+1
-2.379157E+1
-1.310352E+1
-1.310352E+1
-1.310352E+1
-1.310352E+1
-1.310352E+1
-2.379157E+1
-2.379157E+1
-2.379157E+1
-1.310352E+1
-1.310352E+1
-2.379157E+1
-2.379157E+1
-2.379157E+1
-2.379157E+1
-2.379157E+1
-2.379157E+1
-2.379157E+1
-1.310352E+1
-1.310352E+1
-2.379157E+1
-3.447952E+1
-3.447952E+1
-3.447952E+1
-3.447952E+1
-3.447952E+1
-3.447952E+1
-2.379157E+1
-2.379157E+1
-2.379157E+1
-1.310352E+1
-1.310352E+1
-2.379157E+1
-2.379157E+1
-2.379157E+1
-2.379157E+1
-2.379157E+1
-2.379157E+1
-2.379157E+1
-2.379157E+1
-2.379157E+1
-3.447952E+1
-3.447952E+1
-3.447952E+1
-3.447952E+1
-3.447952E+1
-3.447952E+1
-4.516756E+1
-4.516756E+1
-3.447952E+1
-3.447952E+1
-3.447952E+1
-3.447952E+1
-3.447952E+1
-2.379157E+1
-2.379157E+1
-2.379157E+1
-2.379157E+1
-3.447952E+1
-3.447952E+1
-4.516756E+1
-4.516756E+1
-5.585561E+1
-4.516756E+1
-3.447952E+1
-2.379157E+1
-3.447952E+1
-3.447952E+1
-4.516756E+1
-3.447952E+1
-2.379157E+1
-2.379157E+1
-2.379157E+1
-3.447952E+1
-3.447952E+1
-3.447952E+1
-3.447952E+1
-3.447952E+1
-3.447952E+1
-3.447952E+1
-3.447952E+1
-2.379157E+1
-2.379157E+1
-2.379157E+1
-2.379157E+1
-3.447952E+1
-3.447952E+1
-3.447952E+1
-3.447952E+1
-3.447952E+1
-4.516756E+1
-3.447952E+1
-3.447952E+1
-2.379157E+1
-3.447952E+1
-3.447952E+1
-3.447952E+1
-3.447952E+1
-4.516756E+1
-4.516756E+1
-4.516756E+1
-3.447952E+1
-3.447952E+1
-4.516756E+1
-4.516756E+1
-4.516756E+1
-3.447952E+1
-3.447952E+1
-3.447952E+1
-3.447952E+1
-4.516756E+1
-4.516756E+1
-4.516756E+1
-4.516756E+1
-3.447952E+1
-4.516756E+1
-4.516756E+1
-4.516756E+1
-4.516756E+1
-4.516756E+1
-4.516756E+1
-4.516756E+1
-3.447952E+1
-3.447952E+1
-3.447952E+1
-3.447952E+1
-3.447952E+1
-3.447952E+1
-3.447952E+1
-3.447952E+1
-3.447952E+1
-3.447952E+1
-3.447952E+1
-3.447952E+1
-4.516756E+1
-4.516756E+1
-4.516756E+1
-4.516756E+1
-3.447952E+1
-3.447952E+1
-4.516756E+1
-4.516756E+1
-4.516756E+1
-4.516756E+1
-4.516756E+1
-4.516756E+1
-3.447952E+1
-3.447952E+1
-4.516756E+1
-4.516756E+1
-4.516756E+1
-3.447952E+1
-3.447952E+1
-3.447952E+1
-4.516756E+1
-5.585561E+1
-4.516756E+1
-3.447952E+1
-3.447952E+1
-3.447952E+1
-3.447952E+1
-3.447952E+1
-3.447952E+1
-3.447952E+1
-3.447952E+1
-4.516756E+1
-4.516756E+1
-4.516756E+1
-4.516756E+1
-3.447952E+1
-3.447952E+1
-3.447952E+1
-4.516756E+1
-4.516756E+1
-4.516756E+1
-4.516756E+1
-3.447952E+1
-3.447952E+1
-3.447952E+1
-4.516756E+1
-4.516756E+1
-4.516756E+1
-3.447952E+1
-2.379157E+1
-3.447952E+1
-3.447952E+1
-4.516756E+1
-4.516756E+1
-4.516756E+1
-4.516756E+1
-3.447952E+1
-3.447952E+1
-3.447952E+1
-3.447952E+1
-4.516756E+1
-4.516756E+1
-4.516756E+1
-3.447952E+1
-3.447952E+1
-3.447952E+1
-3.447952E+1
-3.447952E+1
-3.447952E+1
-4.516756E+1
-4.516756E+1
-4.516756E+1
-3.447952E+1
-3.447952E+1
-3.447952E+1
-3.447952E+1
-3.447952E+1
-4.516756E+1
-4.516756E+1
-4.516756E+1
-3.447952E+1
-2.379157E+1
-2.379157E+1
-2.379157E+1
-3.447952E+1
-3.447952E+1
-4.516756E+1
-4.516756E+1
-4.516756E+1
-3.447952E+1
-3.447952E+1
-3.447952E+1
-3.447952E+1
-3.447952E+1
-3.447952E+1
-3.447952E+1
-4.516756E+1
-4.516756E+1
-4.516756E+1
-3.447952E+1
-2.379157E+1
-2.379157E+1
-2.379157E+1
-3.447952E+1
-3.447952E+1
-3.447952E+1
-3.447952E+1
-2.379157E+1
-2.379157E+1
-2.379157E+1
-3.447952E+1
-3.447952E+1
-3.447952E+1
-4.516756E+1
-4.516756E+1
-3.447952E+1
-3.447952E+1
-2.379157E+1
-2.379157E+1
-3.447952E+1
-3.447952E+1
-3.447952E+1
-3.447952E+1
-3.447952E+1
-3.447952E+1
-3.447952E+1
-3.447952E+1
-3.447952E+1
-3.447952E+1
-3.447952E+1
-3.447952E+1
-3.447952E+1
-3.447952E+1
-3.447952E+1
-3.447952E+1
-3.447952E+1
-3.447952E+1
-3.447952E+1
-3.447952E+1
-3.447952E+1
-4.516756E+1
-4.516756E+1
-4.516756E+1
-4.516756E+1
-3.447952E+1
-3.447952E+1
-2.379157E+1
-3.447952E+1
-3.447952E+1
-4.516756E+1
-3.447952E+1
-3.447952E+1
-3.447952E+1
-3.447952E+1
-3.447952E+1
-3.447952E+1
-3.447952E+1
-3.447952E+1
-3.447952E+1
-3.447952E+1
-3.447952E+1
-3.447952E+1
-2.379157E+1
-3.447952E+1
-3.447952E+1
-3.447952E+1
-4.516756E+1
-4.516756E+1
-4.516756E+1
-3.447952E+1
-3.447952E+1
-3.447952E+1
-3.447952E+1
-3.447952E+1
-4.516756E+1
-4.516756E+1
-3.447952E+1
-3.447952E+1
-3.447952E+1
-3.447952E+1
-3.447952E+1
-3.447952E+1
-3.447952E+1
-3.447952E+1
-3.447952E+1
-3.447952E+1
-4.516756E+1
-4.516756E+1
-3.447952E+1
-3.447952E+1
-2.379157E+1
-3.447952E+1
-4.516756E+1
-4.516756E+1
-4.516756E+1
-3.447952E+1
-2.379157E+1
-2.379157E+1
-3.447952E+1
-3.447952E+1
-3.447952E+1
-3.447952E+1
-2.379157E+1
-2.379157E+1
-2.379157E+1
-3.447952E+1
-3.447952E+1
-3.447952E+1
-3.447952E+1
-2.379157E+1
-3.447952E+1
-3.447952E+1
-4.516756E+1
-4.516756E+1
-4.516756E+1
-3.447952E+1
-4.516756E+1
-4.516756E+1
-3.447952E+1
-3.447952E+1
-3.447952E+1
-3.447952E+1
-3.447952E+1
-3.447952E+1
-3.447952E+1
-3.447952E+1
-3.447952E+1
-3.447952E+1
-3.447952E+1
-3.447952E+1
-3.447952E+1
-3.447952E+1
-3.447952E+1
-3.447952E+1
-3.447952E+1
-3.447952E+1
-3.447952E+1
-3.447952E+1
-3.447952E+1
-3.447952E+1
-3.447952E+1
-2.379157E+1
-2.379157E+1
-2.379157E+1
-2.379157E+1
-3.447952E+1
-3.447952E+1
-3.447952E+1
-3.447952E+1
-3.447952E+1
-3.447952E+1
-3.447952E+1
-3.447952E+1
-3.447952E+1
-3.447952E+1
-3.447952E+1
-3.447952E+1
-3.447952E+1
-3.447952E+1
-3.447952E+1
-3.447952E+1
-3.447952E+1
-3.447952E+1
-3.447952E+1
-3.447952E+1
-3.447952E+1
-3.447952E+1
-3.447952E+1
-3.447952E+1
-3.447952E+1
-3.447952E+1
-3.447952E+1
-3.447952E+1
-3.447952E+1
-3.447952E+1
-3.447952E+1
-3.447952E+1
-4.516756E+1
-4.516756E+1
-4.516756E+1
-4.516756E+1
-3.447952E+1
-3.447952E+1
-3.447952E+1
-4.516756E+1
-4.516756E+1
-3.447952E+1
-3.447952E+1
-3.447952E+1
-4.516756E+1
-4.516756E+1
-4.516756E+1
-4.516756E+1
-4.516756E+1
-4.516756E+1
-4.516756E+1
-4.516756E+1
-4.516756E+1
-4.516756E+1
-4.516756E+1
-4.516756E+1
-4.516756E+1
-4.516756E+1
-4.516756E+1
-4.516756E+1
-4.516756E+1
-4.516756E+1
-4.516756E+1
-4.516756E+1
-4.516756E+1
-3.447952E+1
-3.447952E+1
-3.447952E+1
-4.516756E+1
-4.516756E+1
-3.447952E+1
-3.447952E+1
-3.447952E+1
-4.516756E+1
-4.516756E+1
-3.447952E+1
-3.447952E+1
-3.447952E+1
-4.516756E+1
-4.516756E+1
-3.447952E+1
-3.447952E+1
-3.447952E+1
-3.447952E+1
-4.516756E+1
-3.447952E+1
-3.447952E+1
-3.447952E+1
-3.447952E+1
-3.447952E+1
-3.447952E+1
-3.447952E+1
-4.516756E+1
-3.447952E+1
-3.447952E+1
-3.447952E+1
-3.447952E+1
-4.516756E+1
-4.516756E+1
-4.516756E+1
-4.516756E+1
-3.447952E+1
-3.447952E+1
-3.447952E+1
-4.516756E+1
-3.447952E+1
-3.447952E+1
-3.447952E+1
-4.516756E+1
-4.516756E+1
-4.516756E+1
-4.516756E+1
-4.516756E+1
-4.516756E+1
-3.447952E+1
-3.447952E+1
-3.447952E+1
-4.516756E+1
-4.516756E+1
-4.516756E+1
-4.516756E+1
-3.447952E+1
-3.447952E+1
-3.447952E+1
-3.447952E+1
-3.447952E+1
-3.447952E+1
-3.447952E+1
-3.447952E+1
-3.447952E+1
-4.516756E+1
-4.516756E+1
-4.516756E+1
-4.516756E+1
-4.516756E+1
-4.516756E+1
-4.516756E+1
-4.516756E+1
-4.516756E+1
-4.516756E+1
-3.447952E+1
-3.447952E+1
-3.447952E+1
-3.447952E+1
-4.516756E+1
-5.585561E+1
-5.585561E+1
-4.516756E+1
-3.447952E+1
-3.447952E+1
-4.516756E+1
-3.447952E+1
-3.447952E+1
-3.447952E+1
-3.447952E+1
-3.447952E+1
-4.516756E+1
-4.516756E+1
-4.516756E+1
-4.516756E+1
-3.447952E+1
-3.447952E+1
-3.447952E+1
-3.447952E+1
-3.447952E+1
-3.447952E+1
-3.447952E+1
-4.516756E+1
-4.516756E+1
-5.585561E+1
-4.516756E+1
-4.516756E+1
-3.447952E+1
-4.516756E+1
-4.516756E+1
-4.516756E+1
-4.516756E+1
-4.516756E+1
-4.516756E+1
-4.516756E+1
-4.516756E+1
-4.516756E+1
-3.447952E+1
-3.447952E+1
-3.447952E+1
-4.516756E+1
-4.516756E+1
-4.516756E+1
-4.516756E+1
-4.516756E+1
-4.516756E+1
-4.516756E+1
-4.516756E+1
-4.516756E+1
-4.516756E+1
-4.516756E+1
-3.447952E+1
-3.447952E+1
-3.447952E+1
-3.447952E+1
-3.447952E+1
-3.447952E+1
-3.447952E+1
-3.447952E+1
-3.447952E+1
-4.516756E+1
-4.516756E+1
-4.516756E+1
-3.447952E+1
-3.447952E+1
-3.447952E+1
-4.516756E+1
-4.516756E+1
-4.516756E+1
-4.516756E+1
-3.447952E+1
-3.447952E+1
-3.447952E+1
-3.447952E+1
-4.516756E+1
-4.516756E+1
-4.516756E+1
-4.516756E+1
-4.516756E+1
-5.585561E+1
-5.585561E+1
-4.516756E+1
-4.516756E+1
-4.516756E+1
-4.516756E+1
-4.516756E+1
-4.516756E+1
-4.516756E+1
-4.516756E+1
-4.516756E+1
-4.516756E+1
-5.585561E+1
-5.585561E+1
-4.516756E+1
-3.447952E+1
-3.447952E+1
-3.447952E+1
-3.447952E+1
-3.447952E+1
-3.447952E+1
-3.447952E+1
-3.447952E+1
-3.447952E+1
-4.516756E+1
-4.516756E+1
-4.516756E+1
-5.585561E+1
-4.516756E+1
-4.516756E+1
-3.447952E+1
-3.447952E+1
-4.516756E+1
-4.516756E+1
-5.585561E+1
-4.516756E+1
-3.447952E+1
-3.447952E+1
-4.516756E+1
-4.516756E+1
-4.516756E+1
-4.516756E+1
-4.516756E+1
-5.585561E+1
-5.585561E+1
-4.516756E+1
-4.516756E+1
-4.516756E+1
-4.516756E+1
-4.516756E+1
-5.585561E+1
-5.585561E+1
-5.585561E+1
-5.585561E+1
-5.585561E+1
-5.585561E+1
-5.585561E+1
-4.516756E+1
-4.516756E+1
-4.516756E+1
-4.516756E+1
-4.516756E+1
-4.516756E+1
-3.447952E+1
-3.447952E+1
-3.447952E+1
-3.447952E+1
-3.447952E+1
-3.447952E+1
-4.516756E+1
-4.516756E+1
-3.447952E+1
-3.447952E+1
-4.516756E+1
-4.516756E+1
-4.516756E+1
-4.516756E+1
-4.516756E+1
-4.516756E+1
-3.447952E+1
-4.516756E+1
-4.516756E+1
-4.516756E+1
-4.516756E+1
-4.516756E+1
-4.516756E+1
-3.447952E+1
-3.447952E+1
-3.447952E+1
-4.516756E+1
-4.516756E+1
-4.516756E+1
-4.516756E+1
-3.447952E+1
-3.447952E+1
-3.447952E+1
-3.447952E+1
-4.516756E+1
-4.516756E+1
-3.447952E+1
-3.447952E+1
-3.447952E+1
-3.447952E+1
-3.447952E+1
-3.447952E+1
-2.379157E+1
-2.379157E+1
-3.447952E+1
-4.516756E+1
-4.516756E+1
-4.516756E+1
-4.516756E+1
-3.447952E+1
-3.447952E+1
-4.516756E+1
-4.516756E+1
-4.516756E+1
-4.516756E+1
-4.516756E+1
-3.447952E+1
-3.447952E+1
-3.447952E+1
-4.516756E+1
-4.516756E+1
-4.516756E+1
-4.516756E+1
-4.516756E+1
-4.516756E+1
-4.516756E+1
-4.516756E+1
-4.516756E+1
-3.447952E+1
-3.447952E+1
-2.379157E+1
-2.379157E+1
-3.447952E+1
-3.447952E+1
-3.447952E+1
-3.447952E+1
-3.447952E+1
-3.447952E+1
-3.447952E+1
-4.516756E+1
-4.516756E+1
-3.447952E+1
-3.447952E+1
-3.447952E+1
-3.447952E+1
-2.379157E+1
-2.379157E+1
-3.447952E+1
-4.516756E+1
-4.516756E+1
-3.447952E+1
-3.447952E+1
-3.447952E+1
-3.447952E+1
-3.447952E+1
-4.516756E+1
-4.516756E+1
-4.516756E+1
-3.447952E+1
-3.447952E+1
-2.379157E+1
-3.447952E+1
-3.447952E+1
-3.447952E+1
-3.447952E+1
-3.447952E+1
-3.447952E+1
-3.447952E+1
-3.447952E+1
-3.447952E+1
-3.447952E+1
-3.447952E+1
-3.447952E+1
-3.447952E+1
-3.447952E+1
-3.447952E+1
-3.447952E+1
-4.516756E+1
-4.516756E+1
-4.516756E+1
-3.447952E+1
-3.447952E+1
-3.447952E+1
-3.447952E+1
-3.447952E+1
-3.447952E+1
-3.447952E+1
-2.379157E+1
-2.379157E+1
-2.379157E+1
-2.379157E+1
-2.379157E+1
-3.447952E+1
-3.447952E+1
-3.447952E+1
-2.379157E+1
-2.379157E+1
-2.379157E+1
-3.447952E+1
-4.516756E+1
-4.516756E+1
-3.447952E+1
-2.379157E+1
-2.379157E+1
-2.379157E+1
-2.379157E+1
-2.379157E+1
-2.379157E+1
-2.379157E+1
-2.379157E+1
-2.379157E+1
-2.379157E+1
-2.379157E+1
-3.447952E+1
-2.379157E+1
-2.379157E+1
-2.379157E+1
-1.310352E+1
-1.310352E+1
-1.310352E+1
-1.310352E+1
-2.379157E+1
-1.310352E+1
-1.310352E+1
-1.310352E+1
-2.379157E+1
-2.379157E+1
-2.379157E+1
-1.310352E+1
-1.310352E+1
-1.310352E+1
-2.379157E+1
-2.379157E+1
-2.379157E+1
-2.379157E+1
-1.310352E+1
-1.310352E+1
-1.310352E+1
-1.310352E+1
-1.310352E+1
-1.310352E+1
-1.310352E+1
-1.310352E+1
-1.310352E+1
-1.310352E+1
-2.379157E+1
-2.379157E+1
-1.310352E+1
-1.310352E+1
-1.310352E+1
-1.310352E+1
-1.310352E+1
-1.310352E+1
-1.310352E+1
-1.310352E+1
-1.310352E+1
-1.310352E+1
-1.310352E+1
-1.310352E+1
-1.310352E+1
-1.310352E+1
-2.415478E+0
-2.415478E+0
-2.415478E+0
-2.415478E+0
-2.415478E+0
-2.415478E+0
-2.415478E+0
-2.415478E+0
-2.415478E+0
8.272473E+0
1.896042E+1
1.896042E+1
1.896042E+1
8.272473E+0
-2.415478E+0
-2.415478E+0
-2.415478E+0
8.272473E+0
8.272473E+0
8.272473E+0
8.272473E+0
8.272473E+0
8.272473E+0
8.272473E+0
8.272473E+0
8.272473E+0
8.272473E+0
8.272473E+0
8.272473E+0
1.896042E+1
1.896042E+1
1.896042E+1
8.272473E+0
8.272473E+0
1.896042E+1
1.896042E+1
1.896042E+1
2.964856E+1
2.964856E+1
2.964856E+1
1.896042E+1
1.896042E+1
1.896042E+1
1.896042E+1
1.896042E+1
1.896042E+1
1.896042E+1
1.896042E+1
1.896042E+1
1.896042E+1
1.896042E+1
1.896042E+1
1.896042E+1
1.896042E+1
1.896042E+1
1.896042E+1
1.896042E+1
2.964856E+1
2.964856E+1
2.964856E+1
1.896042E+1
1.896042E+1
1.896042E+1
1.896042E+1
1.896042E+1
2.964856E+1
2.964856E+1
4.033651E+1
4.033651E+1
2.964856E+1
1.896042E+1
1.896042E+1
2.964856E+1
2.964856E+1
2.964856E+1
2.964856E+1
2.964856E+1
2.964856E+1
2.964856E+1
4.033651E+1
4.033651E+1
4.033651E+1
4.033651E+1
4.033651E+1
4.033651E+1
4.033651E+1
4.033651E+1
4.033651E+1
5.102446E+1
5.102446E+1
5.102446E+1
4.033651E+1
4.033651E+1
5.102446E+1
5.102446E+1
6.171260E+1
5.102446E+1
5.102446E+1
5.102446E+1
4.033651E+1
4.033651E+1
4.033651E+1
5.102446E+1
5.102446E+1
4.033651E+1
4.033651E+1
5.102446E+1
6.171260E+1
6.171260E+1
6.171260E+1
6.171260E+1
7.240055E+1
6.171260E+1
6.171260E+1
5.102446E+1
6.171260E+1
6.171260E+1
6.171260E+1
6.171260E+1
6.171260E+1
5.102446E+1
5.102446E+1
6.171260E+1
7.240055E+1
7.240055E+1
7.240055E+1
6.171260E+1
6.171260E+1
6.171260E+1
6.171260E+1
6.171260E+1
6.171260E+1
7.240055E+1
7.240055E+1
6.171260E+1
6.171260E+1
7.240055E+1
7.240055E+1
7.240055E+1
7.240055E+1
7.240055E+1
7.240055E+1
7.240055E+1
7.240055E+1
7.240055E+1
7.240055E+1
7.240055E+1
7.240055E+1
7.240055E+1
8.308850E+1
8.308850E+1
8.308850E+1
7.240055E+1
7.240055E+1
7.240055E+1
8.308850E+1
8.308850E+1
8.308850E+1
8.308850E+1
8.308850E+1
8.308850E+1
8.308850E+1
7.240055E+1
7.240055E+1
7.240055E+1
7.240055E+1
7.240055E+1
7.240055E+1
7.240055E+1
7.240055E+1
8.308850E+1
8.308850E+1
8.308850E+1
8.308850E+1
8.308850E+1
8.308850E+1
9.377664E+1
9.377664E+1
9.377664E+1
9.377664E+1
8.308850E+1
8.308850E+1
8.308850E+1
8.308850E+1
8.308850E+1
8.308850E+1
8.308850E+1
8.308850E+1
7.240055E+1
7.240055E+1
8.308850E+1
9.377664E+1
9.377664E+1
8.308850E+1
8.308850E+1
8.308850E+1
8.308850E+1
8.308850E+1
8.308850E+1
8.308850E+1
8.308850E+1
8.308850E+1
8.308850E+1
8.308850E+1
8.308850E+1
8.308850E+1
8.308850E+1
8.308850E+1
8.308850E+1
8.308850E+1
8.308850E+1
8.308850E+1
8.308850E+1
8.308850E+1
9.377664E+1
9.377664E+1
1.044646E+2
1.044646E+2
9.377664E+1
8.308850E+1
8.308850E+1
8.308850E+1
8.308850E+1
8.308850E+1
9.377664E+1
9.377664E+1
9.377664E+1
9.377664E+1
9.377664E+1
9.377664E+1
9.377664E+1
9.377664E+1
9.377664E+1
9.377664E+1
9.377664E+1
9.377664E+1
9.377664E+1
9.377664E+1
9.377664E+1
9.377664E+1
9.377664E+1
9.377664E+1
9.377664E+1
9.377664E+1
9.377664E+1
9.377664E+1
8.308850E+1
8.308850E+1
8.308850E+1
8.308850E+1
9.377664E+1
9.377664E+1
1.044646E+2
9.377664E+1
8.308850E+1
8.308850E+1
9.377664E+1
1.044646E+2
1.044646E+2
9.377664E+1
8.308850E+1
8.308850E+1
8.308850E+1
9.377664E+1
9.377664E+1
9.377664E+1
9.377664E+1
9.377664E+1
9.377664E+1
1.044646E+2
9.377664E+1
8.308850E+1
8.308850E+1
8.308850E+1
9.377664E+1
9.377664E+1
9.377664E+1
8.308850E+1
8.308850E+1
7.240055E+1
8.308850E+1
8.308850E+1
8.308850E+1
8.308850E+1
8.308850E+1
8.308850E+1
8.308850E+1
8.308850E+1
9.377664E+1
9.377664E+1
9.377664E+1
8.308850E+1
8.308850E+1
8.308850E+1
8.308850E+1
8.308850E+1
7.240055E+1
7.240055E+1
8.308850E+1
8.308850E+1
9.377664E+1
9.377664E+1
1.044646E+2
9.377664E+1
9.377664E+1
8.308850E+1
8.308850E+1
8.308850E+1
9.377664E+1
9.377664E+1
8.308850E+1
8.308850E+1
8.308850E+1
8.308850E+1
8.308850E+1
8.308850E+1
8.308850E+1
7.240055E+1
7.240055E+1
8.308850E+1
8.308850E+1
8.308850E+1
8.308850E+1
8.308850E+1
8.308850E+1
8.308850E+1
8.308850E+1
7.240055E+1
7.240055E+1
7.240055E+1
7.240055E+1
7.240055E+1
7.240055E+1
7.240055E+1
7.240055E+1
7.240055E+1
7.240055E+1
8.308850E+1
8.308850E+1
7.240055E+1
7.240055E+1
7.240055E+1
7.240055E+1
8.308850E+1
8.308850E+1
7.240055E+1
7.240055E+1
6.171260E+1
7.240055E+1
8.308850E+1
8.308850E+1
8.308850E+1
7.240055E+1
7.240055E+1
7.240055E+1
7.240055E+1
8.308850E+1
8.308850E+1
7.240055E+1
7.240055E+1
7.240055E+1
7.240055E+1
7.240055E+1
7.240055E+1
7.240055E+1
7.240055E+1
7.240055E+1
7.240055E+1
7.240055E+1
7.240055E+1
7.240055E+1
6.171260E+1
6.171260E+1
6.171260E+1
6.171260E+1
7.240055E+1
7.240055E+1
7.240055E+1
6.171260E+1
6.171260E+1
6.171260E+1
7.240055E+1
6.171260E+1
6.171260E+1
5.102446E+1
6.171260E+1
6.171260E+1
6.171260E+1
6.171260E+1
6.171260E+1
7.240055E+1
7.240055E+1
6.171260E+1
6.171260E+1
6.171260E+1
6.171260E+1
6.171260E+1
5.102446E+1
5.102446E+1
5.102446E+1
5.102446E+1
5.102446E+1
5.102446E+1
5.102446E+1
5.102446E+1
5.102446E+1
5.102446E+1
5.102446E+1
5.102446E+1
4.033651E+1
5.102446E+1
5.102446E+1
5.102446E+1
4.033651E+1
4.033651E+1
4.033651E+1
5.102446E+1
5.102446E+1
5.102446E+1
5.102446E+1
4.033651E+1
2.964856E+1
2.964856E+1
4.033651E+1
4.033651E+1
5.102446E+1
4.033651E+1
4.033651E+1
2.964856E+1
2.964856E+1
4.033651E+1
4.033651E+1
5.102446E+1
4.033651E+1
4.033651E+1
2.964856E+1
2.964856E+1
4.033651E+1
4.033651E+1
4.033651E+1
4.033651E+1
4.033651E+1
4.033651E+1
4.033651E+1
4.033651E+1
4.033651E+1
2.964856E+1
4.033651E+1
4.033651E+1
2.964856E+1
2.964856E+1
2.964856E+1
2.964856E+1
2.964856E+1
2.964856E+1
2.964856E+1
2.964856E+1
1.896042E+1
1.896042E+1
1.896042E+1
2.964856E+1
2.964856E+1
1.896042E+1
1.896042E+1
1.896042E+1
1.896042E+1
1.896042E+1
2.964856E+1
1.896042E+1
1.896042E+1
8.272473E+0
8.272473E+0
1.896042E+1
1.896042E+1
1.896042E+1
8.272473E+0
8.272473E+0
8.272473E+0
1.896042E+1
1.896042E+1
8.272473E+0
8.272473E+0
8.272473E+0
8.272473E+0
8.272473E+0
8.272473E+0
8.272473E+0
8.272473E+0
-2.415478E+0
-2.415478E+0
-2.415478E+0
8.272473E+0
-2.415478E+0
-2.415478E+0
-2.415478E+0
-2.415478E+0
8.272473E+0
8.272473E+0
-2.415478E+0
-2.415478E+0
-2.415478E+0
-2.415478E+0
-2.415478E+0
-2.415478E+0
-2.415478E+0
-2.415478E+0
-2.415478E+0
8.272473E+0
-2.415478E+0
-1.310352E+1
-1.310352E+1
-1.310352E+1
-2.415478E+0
-2.415478E+0
-1.310352E+1
-1.310352E+1
-1.310352E+1
-1.310352E+1
-1.310352E+1
-1.310352E+1
-1.310352E+1
-1.310352E+1
-1.310352E+1
-2.415478E+0
-2.415478E+0
-1.310352E+1
-1.310352E+1
-2.415478E+0
-2.415478E+0
-2.415478E+0
-2.415478E+0
-1.310352E+1
-1.310352E+1
-1.310352E+1
-1.310352E+1
-1.310352E+1
-2.379157E+1
-2.379157E+1
-1.310352E+1
-1.310352E+1
-1.310352E+1
-2.379157E+1
-2.379157E+1
-2.379157E+1
-2.379157E+1
-2.379157E+1
-1.310352E+1
-2.415478E+0
-1.310352E+1
-2.379157E+1
-2.379157E+1
-2.379157E+1
-2.379157E+1
-2.379157E+1
-3.447952E+1
-3.447952E+1
-2.379157E+1
-2.379157E+1
-2.379157E+1
-2.379157E+1
-2.379157E+1
-2.379157E+1
-2.379157E+1
-3.447952E+1
-3.447952E+1
-3.447952E+1
-3.447952E+1
-3.447952E+1
-3.447952E+1
-2.379157E+1
-1.310352E+1
-2.379157E+1
-2.379157E+1
-3.447952E+1
-3.447952E+1
-3.447952E+1
-3.447952E+1
-3.447952E+1
-3.447952E+1
-3.447952E+1
-3.447952E+1
-3.447952E+1
-3.447952E+1
-3.447952E+1
-3.447952E+1
-3.447952E+1
-3.447952E+1
-3.447952E+1
-2.379157E+1
-2.379157E+1
-3.447952E+1
-3.447952E+1
-3.447952E+1
-2.379157E+1
-2.379157E+1
-3.447952E+1
-3.447952E+1
-4.516756E+1
-4.516756E+1
-3.447952E+1
-3.447952E+1
-3.447952E+1
-3.447952E+1
-4.516756E+1
-5.585561E+1
-4.516756E+1
-4.516756E+1
-4.516756E+1
-4.516756E+1
-4.516756E+1
-4.516756E+1
-4.516756E+1
-4.516756E+1
-3.447952E+1
-3.447952E+1
-3.447952E+1
-3.447952E+1
-4.516756E+1
-4.516756E+1
-4.516756E+1
-4.516756E+1
-3.447952E+1
-4.516756E+1
-4.516756E+1
-4.516756E+1
-4.516756E+1
-4.516756E+1
-3.447952E+1
-3.447952E+1
-3.447952E+1
-3.447952E+1
-4.516756E+1
-4.516756E+1
-4.516756E+1
-4.516756E+1
-4.516756E+1
-4.516756E+1
-3.447952E+1
-3.447952E+1
-3.447952E+1
-3.447952E+1
-3.447952E+1
-3.447952E+1
-4.516756E+1
-4.516756E+1
-4.516756E+1
-4.516756E+1
-4.516756E+1
-3.447952E+1
-3.447952E+1
-3.447952E+1
-4.516756E+1
-3.447952E+1
-3.447952E+1
-2.379157E+1
-3.447952E+1
-4.516756E+1
-4.516756E+1
-4.516756E+1
-4.516756E+1
-4.516756E+1
-4.516756E+1
-3.447952E+1
-3.447952E+1
-2.379157E+1
-3.447952E+1
-3.447952E+1
-3.447952E+1
-3.447952E+1
-4.516756E+1
-4.516756E+1
-4.516756E+1
-4.516756E+1
-5.585561E+1
-5.585561E+1
-4.516756E+1
-4.516756E+1
-4.516756E+1
-4.516756E+1
-3.447952E+1
-3.447952E+1
-3.447952E+1
-4.516756E+1
-4.516756E+1
-4.516756E+1
-4.516756E+1
-4.516756E+1
-4.516756E+1
-4.516756E+1
-4.516756E+1
-4.516756E+1
-4.516756E+1
-3.447952E+1
-3.447952E+1
-3.447952E+1
-4.516756E+1
-5.585561E+1
-5.585561E+1
-4.516756E+1
-4.516756E+1
-4.516756E+1
-5.585561E+1
-5.585561E+1
-4.516756E+1
-4.516756E+1
-3.447952E+1
-3.447952E+1
-4.516756E+1
-4.516756E+1
-4.516756E+1
-4.516756E+1
-4.516756E+1
-4.516756E+1
-5.585561E+1
-4.516756E+1
-4.516756E+1
-4.516756E+1
-5.585561E+1
-5.585561E+1
-4.516756E+1
-4.516756E+1
-4.516756E+1
-4.516756E+1
-4.516756E+1
-4.516756E+1
-4.516756E+1
-4.516756E+1
-5.585561E+1
-4.516756E+1
-4.516756E+1
-3.447952E+1
-3.447952E+1
-4.516756E+1
-4.516756E+1
-4.516756E+1
-4.516756E+1
-4.516756E+1
-5.585561E+1
-5.585561E+1
-5.585561E+1
-4.516756E+1
-4.516756E+1
-5.585561E+1
-4.516756E+1
-4.516756E+1
-3.447952E+1
-3.447952E+1
-3.447952E+1
-4.516756E+1
-4.516756E+1
-4.516756E+1
-4.516756E+1
-4.516756E+1
-4.516756E+1
-4.516756E+1
-4.516756E+1
-4.516756E+1
-3.447952E+1
-3.447952E+1
-3.447952E+1
-3.447952E+1
-3.447952E+1
-3.447952E+1
-4.516756E+1
-4.516756E+1
-3.447952E+1
-3.447952E+1
-3.447952E+1
-3.447952E+1
-3.447952E+1
-3.447952E+1
-3.447952E+1
-2.379157E+1
-2.379157E+1
-3.447952E+1
-4.516756E+1
-4.516756E+1
-4.516756E+1
-4.516756E+1
-4.516756E+1
-4.516756E+1
-4.516756E+1
-3.447952E+1
-3.447952E+1
-3.447952E+1
-4.516756E+1
-4.516756E+1
-5.585561E+1
-4.516756E+1
-4.516756E+1
-4.516756E+1
-4.516756E+1
-3.447952E+1
-3.447952E+1
-4.516756E+1
-4.516756E+1
-4.516756E+1
-3.447952E+1
-3.447952E+1
-4.516756E+1
-4.516756E+1
-4.516756E+1
-4.516756E+1
-4.516756E+1
-4.516756E+1
-3.447952E+1
-3.447952E+1
-3.447952E+1
-3.447952E+1
-3.447952E+1
-3.447952E+1
-3.447952E+1
-3.447952E+1
-3.447952E+1
-4.516756E+1
-4.516756E+1
-4.516756E+1
-3.447952E+1
-3.447952E+1
-3.447952E+1
-4.516756E+1
-4.516756E+1
-5.585561E+1
-5.585561E+1
-5.585561E+1
-5.585561E+1
-5.585561E+1
-5.585561E+1
-4.516756E+1
-4.516756E+1
-4.516756E+1
-4.516756E+1
-4.516756E+1
-4.516756E+1
-4.516756E+1
-4.516756E+1
-4.516756E+1
-4.516756E+1
-4.516756E+1
-5.585561E+1
-4.516756E+1
-4.516756E+1
-5.585561E+1
-5.585561E+1
-4.516756E+1
-4.516756E+1
-5.585561E+1
-5.585561E+1
-4.516756E+1
-4.516756E+1
-4.516756E+1
-4.516756E+1
-4.516756E+1
-4.516756E+1
-4.516756E+1
-4.516756E+1
-4.516756E+1
-4.516756E+1
-4.516756E+1
-4.516756E+1
-4.516756E+1
-4.516756E+1
-4.516756E+1
-4.516756E+1
-4.516756E+1
-4.516756E+1
-4.516756E+1
-4.516756E+1
-4.516756E+1
-4.516756E+1
-4.516756E+1
-4.516756E+1
-5.585561E+1
-4.516756E+1
-4.516756E+1
-4.516756E+1
-4.516756E+1
-5.585561E+1
-5.585561E+1
-5.585561E+1
-5.585561E+1
-5.585561E+1
-5.585561E+1
-5.585561E+1
-5.585561E+1
-6.654356E+1
-6.654356E+1
-5.585561E+1
-4.516756E+1
-4.516756E+1
-4.516756E+1
-5.585561E+1
-5.585561E+1
-6.654356E+1
-6.654356E+1
-6.654356E+1
-5.585561E+1
-5.585561E+1
-4.516756E+1
-5.585561E+1
-6.654356E+1
-6.654356E+1
-6.654356E+1
-5.585561E+1
-5.585561E+1
-5.585561E+1
-5.585561E+1
-5.585561E+1
-6.654356E+1
-6.654356E+1
-6.654356E+1
-5.585561E+1
-5.585561E+1
-4.516756E+1
-5.585561E+1
-6.654356E+1
-6.654356E+1
-5.585561E+1
-5.585561E+1
-5.585561E+1
-6.654356E+1
-5.585561E+1
-5.585561E+1
-5.585561E+1
-6.654356E+1
-6.654356E+1
-7.723160E+1
-6.654356E+1
-6.654356E+1
-6.654356E+1
-6.654356E+1
-6.654356E+1
-5.585561E+1
-5.585561E+1
-5.585561E+1
-5.585561E+1
-6.654356E+1
-6.654356E+1
-7.723160E+1
-6.654356E+1
-6.654356E+1
-5.585561E+1
-6.654356E+1
-6.654356E+1
-6.654356E+1
-6.654356E+1
-5.585561E+1
-5.585561E+1
-5.585561E+1
-5.585561E+1
-5.585561E+1
-5.585561E+1
-5.585561E+1
-5.585561E+1
-6.654356E+1
-6.654356E+1
-6.654356E+1
-6.654356E+1
-6.654356E+1
-6.654356E+1
-6.654356E+1
-6.654356E+1
-6.654356E+1
-6.654356E+1
-6.654356E+1
-6.654356E+1
-5.585561E+1
-5.585561E+1
-5.585561E+1
-6.654356E+1
-6.654356E+1
-6.654356E+1
-6.654356E+1
-5.585561E+1
-5.585561E+1
-5.585561E+1
-6.654356E+1
-6.654356E+1
-6.654356E+1
-5.585561E+1
-5.585561E+1
-5.585561E+1
-6.654356E+1
-6.654356E+1
-5.585561E+1
-4.516756E+1
-5.585561E+1
-5.585561E+1
-5.585561E+1
-5.585561E+1
-5.585561E+1
-5.585561E+1
-5.585561E+1
-5.585561E+1
-5.585561E+1
-5.585561E+1
-5.585561E+1
-5.585561E+1
-5.585561E+1
-5.585561E+1
-5.585561E+1
-5.585561E+1
-4.516756E+1
-4.516756E+1
-4.516756E+1
-5.585561E+1
-5.585561E+1
-5.585561E+1
-4.516756E+1
-4.516756E+1
-4.516756E+1
-4.516756E+1
-4.516756E+1
-4.516756E+1
-5.585561E+1
-5.585561E+1
-6.654356E+1
-5.585561E+1
-5.585561E+1
-4.516756E+1
-4.516756E+1
-4.516756E+1
-4.516756E+1
-4.516756E+1
-4.516756E+1
-5.585561E+1
-5.585561E+1
-4.516756E+1
-4.516756E+1
-3.447952E+1
-4.516756E+1
-4.516756E+1
-4.516756E+1
-4.516756E+1
-4.516756E+1
-4.516756E+1
-4.516756E+1
-4.516756E+1
-4.516756E+1
-5.585561E+1
-5.585561E+1
-4.516756E+1
-4.516756E+1
-3.447952E+1
-4.516756E+1
-4.516756E+1
-4.516756E+1
-4.516756E+1
-4.516756E+1
-4.516756E+1
-4.516756E+1
-5.585561E+1
-5.585561E+1
-5.585561E+1
-4.516756E+1
-4.516756E+1
-4.516756E+1
-4.516756E+1
-3.447952E+1
-3.447952E+1
-4.516756E+1
-5.585561E+1
-5.585561E+1
-4.516756E+1
-3.447952E+1
-3.447952E+1
-4.516756E+1
-4.516756E+1
-4.516756E+1
-4.516756E+1
-4.516756E+1
-3.447952E+1
-3.447952E+1
-4.516756E+1
-5.585561E+1
-6.654356E+1
-5.585561E+1
-5.585561E+1
-4.516756E+1
-4.516756E+1
-5.585561E+1
-5.585561E+1
-5.585561E+1
-4.516756E+1
-4.516756E+1
-4.516756E+1
-4.516756E+1
-4.516756E+1
-4.516756E+1
-5.585561E+1
-5.585561E+1
-5.585561E+1
-4.516756E+1
-4.516756E+1
-4.516756E+1
-4.516756E+1
-4.516756E+1
-4.516756E+1
-4.516756E+1
-5.585561E+1
-5.585561E+1
-4.516756E+1
-4.516756E+1
-4.516756E+1
-5.585561E+1
-5.585561E+1
-5.585561E+1
-4.516756E+1
-4.516756E+1
-5.585561E+1
-5.585561E+1
-5.585561E+1
-4.516756E+1
-4.516756E+1
-4.516756E+1
-4.516756E+1
-5.585561E+1
-5.585561E+1
-5.585561E+1
-5.585561E+1
-5.585561E+1
-5.585561E+1
-5.585561E+1
-5.585561E+1
-5.585561E+1
-5.585561E+1
-5.585561E+1
-5.585561E+1
-5.585561E+1
-5.585561E+1
-5.585561E+1
-5.585561E+1
-6.654356E+1
-6.654356E+1
-6.654356E+1
-6.654356E+1
-5.585561E+1
-5.585561E+1
-5.585561E+1
-6.654356E+1
-7.723160E+1
-6.654356E+1
-5.585561E+1
-5.585561E+1
-5.585561E+1
-6.654356E+1
-6.654356E+1
-6.654356E+1
-6.654356E+1
-6.654356E+1
-6.654356E+1
-5.585561E+1
-5.585561E+1
-5.585561E+1
-6.654356E+1
-6.654356E+1
-6.654356E+1
-6.654356E+1
-7.723160E+1
-7.723160E+1
-8.791965E+1
-7.723160E+1
-7.723160E+1
-7.723160E+1
-7.723160E+1
-7.723160E+1
-7.723160E+1
-7.723160E+1
-7.723160E+1
-7.723160E+1
-7.723160E+1
-7.723160E+1
-7.723160E+1
-7.723160E+1
-7.723160E+1
-6.654356E+1
-6.654356E+1
-6.654356E+1
-7.723160E+1
-7.723160E+1
-7.723160E+1
-6.654356E+1
-7.723160E+1
-7.723160E+1
-8.791965E+1
-7.723160E+1
-7.723160E+1
-7.723160E+1
-7.723160E+1
-7.723160E+1
-7.723160E+1
-7.723160E+1
-7.723160E+1
-7.723160E+1
-8.791965E+1
-8.791965E+1
-8.791965E+1
-7.723160E+1
-7.723160E+1
-8.791965E+1
-8.791965E+1
-7.723160E+1
-7.723160E+1
-8.791965E+1
-8.791965E+1
-8.791965E+1
-8.791965E+1
-8.791965E+1
-8.791965E+1
-8.791965E+1
-8.791965E+1
-9.860760E+1
-9.860760E+1
-9.860760E+1
-9.860760E+1
-9.860760E+1
-9.860760E+1
-9.860760E+1
-9.860760E+1
-9.860760E+1
-9.860760E+1
-9.860760E+1
-9.860760E+1
-9.860760E+1
-9.860760E+1
-9.860760E+1
-8.791965E+1
-9.860760E+1
-9.860760E+1
-1.092956E+2
-1.092956E+2
-9.860760E+1
-9.860760E+1
-8.791965E+1
-9.860760E+1
-1.092956E+2
-1.092956E+2
-1.092956E+2
-1.092956E+2
-9.860760E+1
-8.791965E+1
-8.791965E+1
-9.860760E+1
-1.092956E+2
-1.092956E+2
-9.860760E+1
-9.860760E+1
-9.860760E+1
-9.860760E+1
-1.092956E+2
-1.092956E+2
-1.092956E+2
-1.092956E+2
-1.092956E+2
-1.092956E+2
-1.092956E+2
-1.092956E+2
-1.092956E+2
-1.092956E+2
-1.092956E+2
-1.092956E+2
-1.092956E+2
-1.092956E+2
-1.092956E+2
-1.092956E+2
-1.199836E+2
-1.199836E+2
-1.092956E+2
-1.092956E+2
-9.860760E+1
-9.860760E+1
-1.199836E+2
-1.199836E+2
-1.199836E+2
-1.092956E+2
-1.092956E+2
-1.092956E+2
-1.092956E+2
-1.092956E+2
-1.092956E+2
-9.860760E+1
-9.860760E+1
-9.860760E+1
-1.092956E+2
-1.092956E+2
-9.860760E+1
-1.092956E+2
-1.092956E+2
-1.092956E+2
-1.092956E+2
-1.092956E+2
-1.092956E+2
-1.092956E+2
-1.092956E+2
-1.092956E+2
-1.092956E+2
-1.092956E+2
-9.860760E+1
-9.860760E+1
-1.092956E+2
-1.199836E+2
-1.199836E+2
-1.092956E+2
-9.860760E+1
-1.092956E+2
-1.092956E+2
-1.199836E+2
-1.092956E+2
-1.092956E+2
-1.092956E+2
-1.092956E+2
-1.092956E+2
-1.092956E+2
-1.092956E+2
-1.092956E+2
-1.092956E+2
-1.092956E+2
-1.092956E+2
-1.092956E+2
-1.092956E+2
-9.860760E+1
-9.860760E+1
-1.092956E+2
-1.092956E+2
-1.092956E+2
-1.092956E+2
-1.092956E+2
-1.092956E+2
-1.092956E+2
-1.092956E+2
-1.092956E+2
-1.092956E+2
-1.092956E+2
-1.092956E+2
-1.092956E+2
-1.092956E+2
-1.092956E+2
-1.092956E+2
-9.860760E+1
-1.092956E+2
-1.092956E+2
-9.860760E+1
-9.860760E+1
-1.092956E+2
-1.092956E+2
-1.092956E+2
-1.092956E+2
-1.092956E+2
-1.092956E+2
-1.092956E+2
-1.092956E+2
-1.092956E+2
-1.092956E+2
-9.860760E+1
-9.860760E+1
-9.860760E+1
-9.860760E+1
-9.860760E+1
-9.860760E+1
-9.860760E+1
-9.860760E+1
-8.791965E+1
-8.791965E+1
-9.860760E+1
-9.860760E+1
-1.092956E+2
-1.092956E+2
-1.092956E+2
-9.860760E+1
-9.860760E+1
-9.860760E+1
-9.860760E+1
-9.860760E+1
-9.860760E+1
-9.860760E+1
-9.860760E+1
-9.860760E+1
-9.860760E+1
-9.860760E+1
-9.860760E+1
-9.860760E+1
-9.860760E+1
-9.860760E+1
-9.860760E+1
-9.860760E+1
-9.860760E+1
-9.860760E+1
-9.860760E+1
-8.791965E+1
-8.791965E+1
-9.860760E+1
-9.860760E+1
-9.860760E+1
-8.791965E+1
-8.791965E+1
-9.860760E+1
-9.860760E+1
-1.092956E+2
-1.092956E+2
-1.092956E+2
-9.860760E+1
-9.860760E+1
-9.860760E+1
-8.791965E+1
-9.860760E+1
-9.860760E+1
-9.860760E+1
-9.860760E+1
-9.860760E+1
-9.860760E+1
-9.860760E+1
-9.860760E+1
-9.860760E+1
-9.860760E+1
-9.860760E+1
-9.860760E+1
-8.791965E+1
-8.791965E+1
-9.860760E+1
-9.860760E+1
-9.860760E+1
-9.860760E+1
-9.860760E+1
-9.860760E+1
-1.092956E+2
-1.092956E+2
-9.860760E+1
-9.860760E+1
-9.860760E+1
-8.791965E+1
-8.791965E+1
-8.791965E+1
-8.791965E+1
-9.860760E+1
-1.092956E+2
-1.092956E+2
-9.860760E+1
-9.860760E+1
-9.860760E+1
-1.092956E+2
-9.860760E+1
-8.791965E+1
-8.791965E+1
-8.791965E+1
-9.860760E+1
-9.860760E+1
-8.791965E+1
-8.791965E+1
-9.860760E+1
-9.860760E+1
-8.791965E+1
-8.791965E+1
-8.791965E+1
-8.791965E+1
-8.791965E+1
-9.860760E+1
-9.860760E+1
-9.860760E+1
-9.860760E+1
-1.092956E+2
-1.092956E+2
-9.860760E+1
-8.791965E+1
-8.791965E+1
-9.860760E+1
-9.860760E+1
-9.860760E+1
-9.860760E+1
-9.860760E+1
-8.791965E+1
-8.791965E+1
-9.860760E+1
-1.092956E+2
-1.092956E+2
-9.860760E+1
-8.791965E+1
-8.791965E+1
-8.791965E+1
-8.791965E+1
-9.860760E+1
-8.791965E+1
-8.791965E+1
-8.791965E+1
-9.860760E+1
-9.860760E+1
-9.860760E+1
-9.860760E+1
-8.791965E+1
-8.791965E+1
-8.791965E+1
-8.791965E+1
-8.791965E+1
-8.791965E+1
-8.791965E+1
-8.791965E+1
-8.791965E+1
-8.791965E+1
-8.791965E+1
-8.791965E+1
-8.791965E+1
-8.791965E+1
-8.791965E+1
-8.791965E+1
-8.791965E+1
-8.791965E+1
-8.791965E+1
-8.791965E+1
-7.723160E+1
-7.723160E+1
-7.723160E+1
-8.791965E+1
-8.791965E+1
-8.791965E+1
-8.791965E+1
-8.791965E+1
-8.791965E+1
-8.791965E+1
-8.791965E+1
-8.791965E+1
-8.791965E+1
-8.791965E+1
-8.791965E+1
-8.791965E+1
-9.860760E+1
-8.791965E+1
-8.791965E+1
-8.791965E+1
-7.723160E+1
-7.723160E+1
-7.723160E+1
-7.723160E+1
-7.723160E+1
-8.791965E+1
-8.791965E+1
-8.791965E+1
-8.791965E+1
-7.723160E+1
-7.723160E+1
-7.723160E+1
-6.654356E+1
-6.654356E+1
-6.654356E+1
-7.723160E+1
-7.723160E+1
-7.723160E+1
-7.723160E+1
-7.723160E+1
-7.723160E+1
-7.723160E+1
-6.654356E+1
-6.654356E+1
-6.654356E+1
-6.654356E+1
-6.654356E+1
-7.723160E+1
-7.723160E+1
-6.654356E+1
-6.654356E+1
-6.654356E+1
-7.723160E+1
-8.791965E+1
-8.791965E+1
-7.723160E+1
-7.723160E+1
-7.723160E+1
-7.723160E+1
-7.723160E+1
-7.723160E+1
-7.723160E+1
-6.654356E+1
-6.654356E+1
-6.654356E+1
-6.654356E+1
-6.654356E+1
-6.654356E+1
-6.654356E+1
-6.654356E+1
-6.654356E+1
-6.654356E+1
-6.654356E+1
-6.654356E+1
-6.654356E+1
-6.654356E+1
-6.654356E+1
-6.654356E+1
-6.654356E+1
-6.654356E+1
-6.654356E+1
-6.654356E+1
-5.585561E+1
-5.585561E+1
-5.585561E+1
-5.585561E+1
-5.585561E+1
-5.585561E+1
-6.654356E+1
-6.654356E+1
-6.654356E+1
-6.654356E+1
-5.585561E+1
-5.585561E+1
-6.654356E+1
-5.585561E+1
-5.585561E+1
-4.516756E+1
-4.516756E+1
-4.516756E+1
-4.516756E+1
-5.585561E+1
-5.585561E+1
-5.585561E+1
-4.516756E+1
-4.516756E+1
-4.516756E+1
-4.516756E+1
-4.516756E+1
-4.516756E+1
-4.516756E+1
-4.516756E+1
-4.516756E+1
-4.516756E+1
-4.516756E+1
-4.516756E+1
-4.516756E+1
-4.516756E+1
-3.447952E+1
-3.447952E+1
-2.379157E+1
-3.447952E+1
-4.516756E+1
-4.516756E+1
-3.447952E+1
-3.447952E+1
-2.379157E+1
-3.447952E+1
-3.447952E+1
-3.447952E+1
-2.379157E+1
-2.379157E+1
-1.310352E+1
-1.310352E+1
-2.379157E+1
-2.379157E+1
-3.447952E+1
-3.447952E+1
-3.447952E+1
-2.379157E+1
-2.379157E+1
-2.379157E+1
-2.379157E+1
-3.447952E+1
-3.447952E+1
-3.447952E+1
-2.379157E+1
-2.379157E+1
-2.379157E+1
-2.379157E+1
-1.310352E+1
-1.310352E+1
-1.310352E+1
-1.310352E+1
-1.310352E+1
-1.310352E+1
-1.310352E+1
-1.310352E+1
-1.310352E+1
-1.310352E+1
-1.310352E+1
-1.310352E+1
-1.310352E+1
-1.310352E+1
-1.310352E+1
-1.310352E+1
-2.415478E+0
-2.415478E+0
-2.415478E+0
-2.415478E+0
-2.415478E+0
-2.415478E+0
-2.415478E+0
-2.415478E+0
-2.415478E+0
-2.415478E+0
-2.415478E+0
-2.415478E+0
-2.415478E+0
-2.415478E+0
-2.415478E+0
8.272473E+0
8.272473E+0
8.272473E+0
8.272473E+0
-2.415478E+0
-2.415478E+0
-2.415478E+0
8.272473E+0
8.272473E+0
8.272473E+0
-2.415478E+0
-1.310352E+1
-2.415478E+0
8.272473E+0
8.272473E+0
8.272473E+0
8.272473E+0
8.272473E+0
-2.415478E+0
-2.415478E+0
-2.415478E+0
-2.415478E+0
-2.415478E+0
-2.415478E+0
8.272473E+0
8.272473E+0
-2.415478E+0
-2.415478E+0
-2.415478E+0
8.272473E+0
8.272473E+0
-2.415478E+0
-2.415478E+0
-2.415478E+0
-2.415478E+0
8.272473E+0
8.272473E+0
8.272473E+0
8.272473E+0
8.272473E+0
8.272473E+0
8.272473E+0
8.272473E+0
8.272473E+0
8.272473E+0
8.272473E+0
8.272473E+0
8.272473E+0
8.272473E+0
8.272473E+0
-2.415478E+0
8.272473E+0
8.272473E+0
1.896042E+1
1.896042E+1
1.896042E+1
8.272473E+0
8.272473E+0
8.272473E+0
1.896042E+1
2.964856E+1
2.964856E+1
1.896042E+1
8.272473E+0
8.272473E+0
8.272473E+0
8.272473E+0
8.272473E+0
8.272473E+0
8.272473E+0
8.272473E+0
8.272473E+0
8.272473E+0
8.272473E+0
1.896042E+1
1.896042E+1
8.272473E+0
-2.415478E+0
-2.415478E+0
-2.415478E+0
-2.415478E+0
-2.415478E+0
-2.415478E+0
8.272473E+0
8.272473E+0
8.272473E+0
8.272473E+0
-2.415478E+0
8.272473E+0
8.272473E+0
8.272473E+0
8.272473E+0
8.272473E+0
1.896042E+1
8.272473E+0
8.272473E+0
-2.415478E+0
-2.415478E+0
-2.415478E+0
-2.415478E+0
-2.415478E+0
-2.415478E+0
-2.415478E+0
-2.415478E+0
-2.415478E+0
-2.415478E+0
8.272473E+0
8.272473E+0
8.272473E+0
-2.415478E+0
-2.415478E+0
-2.415478E+0
-2.415478E+0
-2.415478E+0
-2.415478E+0
-2.415478E+0
-2.415478E+0
-2.415478E+0
-2.415478E+0
-2.415478E+0
-2.415478E+0
-1.310352E+1
-1.310352E+1
-2.415478E+0
8.272473E+0
8.272473E+0
8.272473E+0
-2.415478E+0
-1.310352E+1
-1.310352E+1
-1.310352E+1
-1.310352E+1
-1.310352E+1
-1.310352E+1
-2.415478E+0
-2.415478E+0
-2.415478E+0
-2.415478E+0
-1.310352E+1
-1.310352E+1
-2.415478E+0
-2.415478E+0
8.272473E+0
8.272473E+0
-2.415478E+0
-2.415478E+0
-2.415478E+0
-2.415478E+0
-2.415478E+0
-2.415478E+0
-1.310352E+1
-1.310352E+1
-1.310352E+1
-2.415478E+0
-2.415478E+0
-2.415478E+0
-2.415478E+0
8.272473E+0
8.272473E+0
-2.415478E+0
-1.310352E+1
-2.415478E+0
8.272473E+0
8.272473E+0
8.272473E+0
-2.415478E+0
-2.415478E+0
-1.310352E+1
-1.310352E+1
-1.310352E+1
-1.310352E+1
-1.310352E+1
-1.310352E+1
-2.415478E+0
-2.415478E+0
-2.415478E+0
-1.310352E+1
-1.310352E+1
-1.310352E+1
-1.310352E+1
-2.415478E+0
-2.415478E+0
-2.415478E+0
-2.415478E+0
-2.415478E+0
-1.310352E+1
-1.310352E+1
-2.415478E+0
-2.415478E+0
-2.415478E+0
-2.415478E+0
-2.415478E+0
-2.415478E+0
-2.415478E+0
-2.415478E+0
-2.415478E+0
8.272473E+0
8.272473E+0
-2.415478E+0
-1.310352E+1
-2.415478E+0
-2.415478E+0
8.272473E+0
-2.415478E+0
-2.415478E+0
-2.415478E+0
-2.415478E+0
-2.415478E+0
-2.415478E+0
-2.415478E+0
-1.310352E+1
-1.310352E+1
-1.310352E+1
-1.310352E+1
-1.310352E+1
-1.310352E+1
-1.310352E+1
-1.310352E+1
-1.310352E+1
-2.415478E+0
8.272473E+0
-2.415478E+0
-1.310352E+1
-1.310352E+1
-2.415478E+0
-2.415478E+0
-1.310352E+1
-1.310352E+1
-1.310352E+1
-1.310352E+1
-1.310352E+1
-1.310352E+1
-1.310352E+1
-1.310352E+1
-2.415478E+0
-2.415478E+0
-2.415478E+0
-1.310352E+1
-1.310352E+1
-1.310352E+1
-1.310352E+1
-1.310352E+1
-1.310352E+1
-1.310352E+1
-1.310352E+1
-1.310352E+1
-1.310352E+1
-1.310352E+1
-1.310352E+1
-2.379157E+1
-2.379157E+1
-2.379157E+1
-1.310352E+1
-1.310352E+1
-1.310352E+1
-1.310352E+1
-1.310352E+1
-1.310352E+1
-2.379157E+1
-2.379157E+1
-2.379157E+1
-2.379157E+1
-2.379157E+1
-2.379157E+1
-3.447952E+1
-3.447952E+1
-3.447952E+1
-3.447952E+1
-2.379157E+1
-2.379157E+1
-2.379157E+1
-2.379157E+1
-2.379157E+1
-2.379157E+1
-2.379157E+1
-2.379157E+1
-2.379157E+1
-2.379157E+1
-3.447952E+1
-3.447952E+1
-3.447952E+1
-2.379157E+1
-1.310352E+1
-1.310352E+1
-2.379157E+1
-2.379157E+1
-3.447952E+1
-3.447952E+1
-3.447952E+1
-3.447952E+1
-2.379157E+1
-2.379157E+1
-1.310352E+1
-2.379157E+1
-2.379157E+1
-2.379157E+1
-3.447952E+1
-3.447952E+1
-3.447952E+1
-3.447952E+1
-2.379157E+1
-2.379157E+1
-3.447952E+1
-3.447952E+1
-3.447952E+1
-2.379157E+1
-2.379157E+1
-3.447952E+1
-3.447952E+1
-3.447952E+1
-3.447952E+1
-3.447952E+1
-2.379157E+1
-2.379157E+1
-2.379157E+1
-2.379157E+1
-1.310352E+1
-1.310352E+1
-1.310352E+1
-2.379157E+1
-3.447952E+1
-3.447952E+1
-3.447952E+1
-2.379157E+1
-1.310352E+1
-2.379157E+1
-3.447952E+1
-3.447952E+1
-2.379157E+1
-2.379157E+1
-2.379157E+1
-3.447952E+1
-3.447952E+1
-3.447952E+1
-2.379157E+1
-2.379157E+1
-2.379157E+1
-2.379157E+1
-2.379157E+1
-2.379157E+1
-2.379157E+1
-2.379157E+1
-2.379157E+1
-2.379157E+1
-2.379157E+1
-2.379157E+1
-2.379157E+1
-3.447952E+1
-3.447952E+1
-2.379157E+1
-2.379157E+1
-1.310352E+1
-2.379157E+1
-2.379157E+1
-2.379157E+1
-2.379157E+1
-1.310352E+1
-1.310352E+1
-1.310352E+1
-1.310352E+1
-1.310352E+1
-1.310352E+1
-1.310352E+1
-1.310352E+1
-1.310352E+1
-1.310352E+1
-1.310352E+1
-2.379157E+1
-2.379157E+1
-2.379157E+1
-1.310352E+1
-1.310352E+1
-1.310352E+1
-1.310352E+1
-1.310352E+1
-1.310352E+1
-1.310352E+1
-1.310352E+1
-1.310352E+1
-1.310352E+1
-1.310352E+1
-1.310352E+1
-1.310352E+1
-1.310352E+1
-1.310352E+1
-1.310352E+1
-1.310352E+1
-1.310352E+1
-1.310352E+1
-1.310352E+1
-1.310352E+1
-1.310352E+1
-1.310352E+1
-2.379157E+1
-2.379157E+1
-1.310352E+1
-2.415478E+0
-2.415478E+0
-1.310352E+1
-1.310352E+1
-1.310352E+1
-2.415478E+0
-2.415478E+0
-2.415478E+0
-1.310352E+1
-1.310352E+1
-1.310352E+1
-1.310352E+1
-1.310352E+1
-1.310352E+1
-1.310352E+1
-2.415478E+0
-2.415478E+0
-2.415478E+0
-2.415478E+0
-2.415478E+0
-2.415478E+0
-2.415478E+0
-2.415478E+0
-2.415478E+0
-2.415478E+0
-1.310352E+1
-2.415478E+0
8.272473E+0
8.272473E+0
-2.415478E+0
-1.310352E+1
-1.310352E+1
-2.415478E+0
-2.415478E+0
8.272473E+0
8.272473E+0
8.272473E+0
8.272473E+0
8.272473E+0
8.272473E+0
-2.415478E+0
-2.415478E+0
-2.415478E+0
8.272473E+0
8.272473E+0
8.272473E+0
1.896042E+1
1.896042E+1
8.272473E+0
8.272473E+0
-2.415478E+0
8.272473E+0
8.272473E+0
1.896042E+1
8.272473E+0
8.272473E+0
-2.415478E+0
-2.415478E+0
8.272473E+0
8.272473E+0
8.272473E+0
8.272473E+0
8.272473E+0
8.272473E+0
1.896042E+1
1.896042E+1
1.896042E+1
1.896042E+1
8.272473E+0
8.272473E+0
8.272473E+0
1.896042E+1
1.896042E+1
1.896042E+1
1.896042E+1
8.272473E+0
8.272473E+0
8.272473E+0
8.272473E+0
8.272473E+0
8.272473E+0
8.272473E+0
8.272473E+0
1.896042E+1
1.896042E+1
1.896042E+1
1.896042E+1
2.964856E+1
2.964856E+1
2.964856E+1
2.964856E+1
1.896042E+1
1.896042E+1
1.896042E+1
1.896042E+1
1.896042E+1
1.896042E+1
2.964856E+1
2.964856E+1
2.964856E+1
2.964856E+1
1.896042E+1
1.896042E+1
1.896042E+1
1.896042E+1
1.896042E+1
1.896042E+1
2.964856E+1
4.033651E+1
4.033651E+1
4.033651E+1
2.964856E+1
2.964856E+1
2.964856E+1
4.033651E+1
2.964856E+1
2.964856E+1
1.896042E+1
2.964856E+1
2.964856E+1
4.033651E+1
4.033651E+1
2.964856E+1
2.964856E+1
2.964856E+1
4.033651E+1
4.033651E+1
4.033651E+1
2.964856E+1
2.964856E+1
2.964856E+1
2.964856E+1
2.964856E+1
4.033651E+1
4.033651E+1
4.033651E+1
2.964856E+1
2.964856E+1
4.033651E+1
4.033651E+1
4.033651E+1
4.033651E+1
4.033651E+1
4.033651E+1
4.033651E+1
4.033651E+1
2.964856E+1
4.033651E+1
4.033651E+1
4.033651E+1
4.033651E+1
2.964856E+1
2.964856E+1
2.964856E+1
4.033651E+1
5.102446E+1
5.102446E+1
5.102446E+1
4.033651E+1
4.033651E+1
4.033651E+1
4.033651E+1
4.033651E+1
4.033651E+1
4.033651E+1
4.033651E+1
4.033651E+1
4.033651E+1
4.033651E+1
4.033651E+1
4.033651E+1
4.033651E+1
4.033651E+1
4.033651E+1
4.033651E+1
4.033651E+1
4.033651E+1
4.033651E+1
2.964856E+1
2.964856E+1
4.033651E+1
4.033651E+1
4.033651E+1
4.033651E+1
2.964856E+1
2.964856E+1
2.964856E+1
4.033651E+1
5.102446E+1
5.102446E+1
4.033651E+1
4.033651E+1
4.033651E+1
4.033651E+1
4.033651E+1
4.033651E+1
4.033651E+1
4.033651E+1
4.033651E+1
4.033651E+1
4.033651E+1
5.102446E+1
5.102446E+1
5.102446E+1
5.102446E+1
5.102446E+1
5.102446E+1
4.033651E+1
4.033651E+1
5.102446E+1
5.102446E+1
5.102446E+1
5.102446E+1
5.102446E+1
5.102446E+1
5.102446E+1
5.102446E+1
5.102446E+1
5.102446E+1
5.102446E+1
4.033651E+1
4.033651E+1
5.102446E+1
5.102446E+1
5.102446E+1
5.102446E+1
5.102446E+1
5.102446E+1
5.102446E+1
5.102446E+1
5.102446E+1
5.102446E+1
6.171260E+1
6.171260E+1
5.102446E+1
4.033651E+1
4.033651E+1
5.102446E+1
5.102446E+1
5.102446E+1
5.102446E+1
5.102446E+1
5.102446E+1
6.171260E+1
6.171260E+1
5.102446E+1
5.102446E+1
5.102446E+1
6.171260E+1
6.171260E+1
6.171260E+1
5.102446E+1
5.102446E+1
5.102446E+1
5.102446E+1
6.171260E+1
6.171260E+1
6.171260E+1
6.171260E+1
6.171260E+1
5.102446E+1
5.102446E+1
5.102446E+1
6.171260E+1
5.102446E+1
5.102446E+1
5.102446E+1
5.102446E+1
6.171260E+1
5.102446E+1
5.102446E+1
5.102446E+1
6.171260E+1
6.171260E+1
7.240055E+1
7.240055E+1
6.171260E+1
6.171260E+1
5.102446E+1
6.171260E+1
6.171260E+1
6.171260E+1
5.102446E+1
5.102446E+1
5.102446E+1
5.102446E+1
5.102446E+1
5.102446E+1
5.102446E+1
5.102446E+1
6.171260E+1
6.171260E+1
6.171260E+1
6.171260E+1
6.171260E+1
5.102446E+1
5.102446E+1
5.102446E+1
5.102446E+1
5.102446E+1
5.102446E+1
5.102446E+1
5.102446E+1
5.102446E+1
5.102446E+1
5.102446E+1
5.102446E+1
6.171260E+1
6.171260E+1
5.102446E+1
5.102446E+1
5.102446E+1
5.102446E+1
5.102446E+1
5.102446E+1
4.033651E+1
5.102446E+1
5.102446E+1
5.102446E+1
5.102446E+1
4.033651E+1
4.033651E+1
4.033651E+1
4.033651E+1
5.102446E+1
5.102446E+1
4.033651E+1
4.033651E+1
4.033651E+1
4.033651E+1
2.964856E+1
4.033651E+1
4.033651E+1
5.102446E+1
5.102446E+1
4.033651E+1
2.964856E+1
2.964856E+1
4.033651E+1
4.033651E+1
4.033651E+1
4.033651E+1
4.033651E+1
4.033651E+1
4.033651E+1
4.033651E+1
4.033651E+1
4.033651E+1
4.033651E+1
4.033651E+1
4.033651E+1
4.033651E+1
4.033651E+1
2.964856E+1
4.033651E+1
4.033651E+1
4.033651E+1
4.033651E+1
2.964856E+1
2.964856E+1
4.033651E+1
4.033651E+1
2.964856E+1
2.964856E+1
1.896042E+1
2.964856E+1
2.964856E+1
4.033651E+1
2.964856E+1
1.896042E+1
1.896042E+1
1.896042E+1
1.896042E+1
1.896042E+1
2.964856E+1
2.964856E+1
2.964856E+1
1.896042E+1
1.896042E+1
2.964856E+1
2.964856E+1
1.896042E+1
1.896042E+1
1.896042E+1
1.896042E+1
1.896042E+1
8.272473E+0
8.272473E+0
1.896042E+1
1.896042E+1
1.896042E+1
1.896042E+1
8.272473E+0
8.272473E+0
8.272473E+0
1.896042E+1
1.896042E+1
8.272473E+0
8.272473E+0
1.896042E+1
8.272473E+0
8.272473E+0
-2.415478E+0
8.272473E+0
8.272473E+0
8.272473E+0
-2.415478E+0
-2.415478E+0
-2.415478E+0
-2.415478E+0
8.272473E+0
8.272473E+0
-2.415478E+0
-2.415478E+0
-1.310352E+1
-1.310352E+1
-1.310352E+1
-1.310352E+1
-1.310352E+1
-2.415478E+0
-2.415478E+0
-2.415478E+0
-1.310352E+1
-1.310352E+1
-1.310352E+1
-1.310352E+1
-1.310352E+1
-1.310352E+1
-1.310352E+1
-1.310352E+1
-2.379157E+1
-2.379157E+1
-1.310352E+1
-1.310352E+1
-1.310352E+1
-1.310352E+1
-1.310352E+1
-1.310352E+1
-2.415478E+0
-2.415478E+0
-2.415478E+0
-1.310352E+1
-1.310352E+1
-1.310352E+1
-1.310352E+1
-1.310352E+1
-1.310352E+1
-1.310352E+1
-1.310352E+1
-1.310352E+1
-1.310352E+1
-1.310352E+1
-1.310352E+1
-2.379157E+1
-1.310352E+1
-1.310352E+1
-1.310352E+1
-1.310352E+1
-1.310352E+1
-1.310352E+1
-1.310352E+1
-1.310352E+1
-1.310352E+1
-1.310352E+1
-1.310352E+1
-2.379157E+1
-2.379157E+1
-2.379157E+1
-1.310352E+1
-1.310352E+1
-2.379157E+1
-2.379157E+1
-2.379157E+1
-1.310352E+1
-1.310352E+1
-1.310352E+1
-1.310352E+1
-2.379157E+1
-2.379157E+1
-1.310352E+1
-1.310352E+1
-1.310352E+1
-1.310352E+1
-1.310352E+1
-1.310352E+1
-1.310352E+1
-1.310352E+1
-1.310352E+1
-2.379157E+1
-1.310352E+1
-2.379157E+1
-1.310352E+1
-1.310352E+1
-1.310352E+1
-1.310352E+1
-1.310352E+1
-1.310352E+1
-1.310352E+1
-1.310352E+1
-2.379157E+1
-2.379157E+1
-2.379157E+1
-2.379157E+1
-2.379157E+1
-1.310352E+1
-1.310352E+1
-1.310352E+1
-1.310352E+1
-2.379157E+1
-2.379157E+1
-2.379157E+1
-1.310352E+1
-2.415478E+0
-2.415478E+0
-1.310352E+1
-1.310352E+1
-1.310352E+1
-1.310352E+1
-2.415478E+0
-2.415478E+0
-2.415478E+0
-1.310352E+1
-2.379157E+1
-2.379157E+1
-1.310352E+1
-2.415478E+0
-2.415478E+0
-1.310352E+1
-2.379157E+1
-2.379157E+1
-2.379157E+1
-1.310352E+1
-2.379157E+1
-2.379157E+1
-2.379157E+1
-1.310352E+1
-1.310352E+1
-1.310352E+1
-1.310352E+1
-1.310352E+1
-1.310352E+1
-1.310352E+1
-1.310352E+1
-1.310352E+1
-1.310352E+1
-1.310352E+1
-1.310352E+1
-1.310352E+1
-1.310352E+1
-1.310352E+1
-1.310352E+1
-1.310352E+1
-1.310352E+1
-1.310352E+1
-1.310352E+1
-1.310352E+1
-1.310352E+1
-2.379157E+1
-2.379157E+1
-2.379157E+1
-1.310352E+1
-1.310352E+1
-1.310352E+1
-1.310352E+1
-1.310352E+1
-1.310352E+1
-1.310352E+1
-1.310352E+1
-1.310352E+1
-1.310352E+1
-1.310352E+1
-1.310352E+1
-1.310352E+1
-1.310352E+1
-1.310352E+1
-1.310352E+1
-1.310352E+1
-1.310352E+1
-1.310352E+1
-1.310352E+1
-2.379157E+1
-2.379157E+1
-2.379157E+1
-1.310352E+1
-1.310352E+1
-1.310352E+1
-1.310352E+1
-1.310352E+1
-2.379157E+1
-2.379157E+1
-2.379157E+1
-2.379157E+1
-2.379157E+1
-2.379157E+1
-2.379157E+1
-2.379157E+1
-2.379157E+1
-3.447952E+1
-2.379157E+1
-1.310352E+1
-1.310352E+1
-2.379157E+1
-2.379157E+1
-3.447952E+1
-2.379157E+1
-2.379157E+1
-2.379157E+1
-3.447952E+1
-3.447952E+1
-4.516756E+1
-3.447952E+1
-2.379157E+1
-2.379157E+1
-2.379157E+1
-2.379157E+1
-2.379157E+1
-2.379157E+1
-2.379157E+1
-2.379157E+1
-3.447952E+1
-3.447952E+1
-2.379157E+1
-2.379157E+1
-2.379157E+1
-3.447952E+1
-3.447952E+1
-3.447952E+1
-2.379157E+1
-2.379157E+1
-3.447952E+1
-3.447952E+1
-3.447952E+1
-3.447952E+1
-3.447952E+1
-3.447952E+1
-2.379157E+1
-2.379157E+1
-3.447952E+1
-3.447952E+1
-4.516756E+1
-3.447952E+1
-3.447952E+1
-3.447952E+1
-3.447952E+1
-4.516756E+1
-4.516756E+1
-4.516756E+1
-4.516756E+1
-3.447952E+1
-3.447952E+1
-3.447952E+1
-3.447952E+1
-3.447952E+1
-4.516756E+1
-4.516756E+1
-4.516756E+1
-4.516756E+1
-4.516756E+1
-4.516756E+1
-4.516756E+1
-4.516756E+1
-4.516756E+1
-4.516756E+1
-4.516756E+1
-4.516756E+1
-4.516756E+1
-4.516756E+1
-4.516756E+1
-4.516756E+1
-4.516756E+1
-4.516756E+1
-4.516756E+1
-5.585561E+1
-5.585561E+1
-5.585561E+1
-5.585561E+1
-5.585561E+1
-5.585561E+1
-5.585561E+1
-5.585561E+1
-5.585561E+1
-5.585561E+1
-5.585561E+1
-5.585561E+1
-5.585561E+1
-5.585561E+1
-5.585561E+1
-5.585561E+1
-6.654356E+1
-7.723160E+1
-6.654356E+1
-6.654356E+1
-6.654356E+1
-6.654356E+1
-5.585561E+1
-5.585561E+1
-5.585561E+1
-5.585561E+1
-5.585561E+1
-5.585561E+1
-5.585561E+1
-5.585561E+1
-5.585561E+1
-5.585561E+1
-5.585561E+1
-4.516756E+1
-4.516756E+1
-5.585561E+1
-6.654356E+1
-5.585561E+1
-4.516756E+1
-4.516756E+1
-4.516756E+1
-5.585561E+1
-5.585561E+1
-5.585561E+1
-5.585561E+1
-5.585561E+1
-5.585561E+1
-5.585561E+1
-5.585561E+1
-6.654356E+1
-6.654356E+1
-5.585561E+1
-4.516756E+1
-4.516756E+1
-5.585561E+1
-6.654356E+1
-5.585561E+1
-5.585561E+1
-5.585561E+1
-5.585561E+1
-5.585561E+1
-5.585561E+1
-5.585561E+1
-5.585561E+1
-5.585561E+1
-6.654356E+1
-5.585561E+1
-5.585561E+1
-5.585561E+1
-5.585561E+1
-5.585561E+1
-5.585561E+1
-5.585561E+1
-5.585561E+1
-5.585561E+1
-4.516756E+1
-4.516756E+1
-4.516756E+1
-5.585561E+1
-5.585561E+1
-5.585561E+1
-4.516756E+1
-4.516756E+1
-5.585561E+1
-5.585561E+1
-5.585561E+1
-4.516756E+1
-5.585561E+1
-5.585561E+1
-5.585561E+1
-5.585561E+1
-4.516756E+1
-3.447952E+1
-4.516756E+1
-4.516756E+1
-4.516756E+1
-3.447952E+1
-3.447952E+1
-3.447952E+1
-4.516756E+1
-4.516756E+1
-4.516756E+1
-3.447952E+1
-3.447952E+1
-3.447952E+1
-3.447952E+1
-3.447952E+1
-3.447952E+1
-3.447952E+1
-3.447952E+1
-3.447952E+1
-3.447952E+1
-3.447952E+1
-3.447952E+1
-3.447952E+1
-3.447952E+1
-3.447952E+1
-3.447952E+1
-3.447952E+1
-3.447952E+1
-3.447952E+1
-3.447952E+1
-3.447952E+1
-2.379157E+1
-2.379157E+1
-2.379157E+1
-3.447952E+1
-3.447952E+1
-2.379157E+1
-2.379157E+1
-1.310352E+1
-1.310352E+1
-1.310352E+1
-1.310352E+1
-1.310352E+1
-1.310352E+1
-2.379157E+1
-2.379157E+1
-2.379157E+1
-1.310352E+1
-1.310352E+1
-1.310352E+1
-1.310352E+1
-1.310352E+1
-1.310352E+1
-1.310352E+1
-1.310352E+1
-1.310352E+1
-1.310352E+1
-1.310352E+1
-1.310352E+1
-1.310352E+1
-1.310352E+1
-2.415478E+0
-2.415478E+0
-2.415478E+0
-2.415478E+0
-2.415478E+0
-2.415478E+0
-2.415478E+0
-2.415478E+0
-2.415478E+0
8.272473E+0
-2.415478E+0
-2.415478E+0
-2.415478E+0
-2.415478E+0
-2.415478E+0
-2.415478E+0
8.272473E+0
8.272473E+0
8.272473E+0
8.272473E+0
8.272473E+0
8.272473E+0
8.272473E+0
-2.415478E+0
-2.415478E+0
8.272473E+0
8.272473E+0
8.272473E+0
8.272473E+0
8.272473E+0
8.272473E+0
8.272473E+0
8.272473E+0
1.896042E+1
1.896042E+1
1.896042E+1
1.896042E+1
1.896042E+1
1.896042E+1
1.896042E+1
1.896042E+1
1.896042E+1
2.964856E+1
2.964856E+1
2.964856E+1
2.964856E+1
2.964856E+1
2.964856E+1
2.964856E+1
2.964856E+1
2.964856E+1
2.964856E+1
2.964856E+1
2.964856E+1
2.964856E+1
2.964856E+1
2.964856E+1
2.964856E+1
2.964856E+1
2.964856E+1
4.033651E+1
4.033651E+1
4.033651E+1
2.964856E+1
2.964856E+1
2.964856E+1
4.033651E+1
4.033651E+1
2.964856E+1
2.964856E+1
4.033651E+1
5.102446E+1
5.102446E+1
4.033651E+1
4.033651E+1
4.033651E+1
4.033651E+1
4.033651E+1
5.102446E+1
5.102446E+1
5.102446E+1
4.033651E+1
4.033651E+1
4.033651E+1
5.102446E+1
4.033651E+1
4.033651E+1
4.033651E+1
5.102446E+1
6.171260E+1
6.171260E+1
5.102446E+1
5.102446E+1
4.033651E+1
5.102446E+1
5.102446E+1
5.102446E+1
5.102446E+1
5.102446E+1
5.102446E+1
5.102446E+1
5.102446E+1
5.102446E+1
5.102446E+1
5.102446E+1
6.171260E+1
6.171260E+1
6.171260E+1
5.102446E+1
5.102446E+1
4.033651E+1
5.102446E+1
5.102446E+1
6.171260E+1
6.171260E+1
5.102446E+1
6.171260E+1
6.171260E+1
7.240055E+1
6.171260E+1
5.102446E+1
5.102446E+1
4.033651E+1
5.102446E+1
5.102446E+1
5.102446E+1
6.171260E+1
6.171260E+1
5.102446E+1
4.033651E+1
4.033651E+1
5.102446E+1
6.171260E+1
6.171260E+1
6.171260E+1
5.102446E+1
5.102446E+1
5.102446E+1
6.171260E+1
6.171260E+1
6.171260E+1
5.102446E+1
5.102446E+1
5.102446E+1
5.102446E+1
6.171260E+1
5.102446E+1
4.033651E+1
4.033651E+1
4.033651E+1
4.033651E+1
4.033651E+1
4.033651E+1
4.033651E+1
5.102446E+1
5.102446E+1
5.102446E+1
5.102446E+1
4.033651E+1
4.033651E+1
2.964856E+1
2.964856E+1
4.033651E+1
4.033651E+1
4.033651E+1
2.964856E+1
2.964856E+1
2.964856E+1
4.033651E+1
4.033651E+1
2.964856E+1
2.964856E+1
2.964856E+1
4.033651E+1
2.964856E+1
2.964856E+1
4.033651E+1
4.033651E+1
4.033651E+1
2.964856E+1
2.964856E+1
2.964856E+1
4.033651E+1
4.033651E+1
4.033651E+1
2.964856E+1
2.964856E+1
2.964856E+1
2.964856E+1
2.964856E+1
2.964856E+1
2.964856E+1
2.964856E+1
2.964856E+1
2.964856E+1
2.964856E+1
2.964856E+1
1.896042E+1
1.896042E+1
1.896042E+1
1.896042E+1
1.896042E+1
1.896042E+1
1.896042E+1
1.896042E+1
1.896042E+1
1.896042E+1
1.896042E+1
1.896042E+1
1.896042E+1
1.896042E+1
1.896042E+1
8.272473E+0
8.272473E+0
1.896042E+1
1.896042E+1
1.896042E+1
1.896042E+1
1.896042E+1
8.272473E+0
8.272473E+0
8.272473E+0
8.272473E+0
8.272473E+0
8.272473E+0
8.272473E+0
-2.415478E+0
-2.415478E+0
-2.415478E+0
8.272473E+0
8.272473E+0
-2.415478E+0
8.272473E+0
8.272473E+0
-2.415478E+0
-2.415478E+0
-2.415478E+0
-2.415478E+0
-2.415478E+0
-2.415478E+0
-2.415478E+0
8.272473E+0
8.272473E+0
8.272473E+0
-2.415478E+0
-2.415478E+0
-2.415478E+0
-2.415478E+0
-2.415478E+0
8.272473E+0
8.272473E+0
-2.415478E+0
-2.415478E+0
8.272473E+0
8.272473E+0
8.272473E+0
-2.415478E+0
-2.415478E+0
-2.415478E+0
-2.415478E+0
-1.310352E+1
-1.310352E+1
-2.415478E+0
-2.415478E+0
-2.415478E+0
-2.415478E+0
-2.415478E+0
-2.415478E+0
-2.415478E+0
-1.310352E+1
-1.310352E+1
-1.310352E+1
-1.310352E+1
-1.310352E+1
-1.310352E+1
-1.310352E+1
-1.310352E+1
-2.415478E+0
-2.415478E+0
-2.415478E+0
-2.415478E+0
-1.310352E+1
-1.310352E+1
-1.310352E+1
-2.415478E+0
-2.415478E+0
-2.415478E+0
-1.310352E+1
-2.379157E+1
-2.379157E+1
-1.310352E+1
-2.415478E+0
-2.415478E+0
-1.310352E+1
-1.310352E+1
-2.415478E+0
-2.415478E+0
-1.310352E+1
-2.379157E+1
-2.379157E+1
-2.379157E+1
-2.379157E+1
-1.310352E+1
-1.310352E+1
-2.415478E+0
-2.415478E+0
-1.310352E+1
-1.310352E+1
-1.310352E+1
-1.310352E+1
-2.415478E+0
-2.415478E+0
-1.310352E+1
-1.310352E+1
-1.310352E+1
-1.310352E+1
-1.310352E+1
-2.415478E+0
-2.415478E+0
-2.415478E+0
-1.310352E+1
-2.415478E+0
-2.415478E+0
-2.415478E+0
-2.415478E+0
-1.310352E+1
-1.310352E+1
-2.415478E+0
-2.415478E+0
-1.310352E+1
-1.310352E+1
-1.310352E+1
-2.415478E+0
-2.415478E+0
-2.415478E+0
-2.415478E+0
-2.415478E+0
-2.415478E+0
-2.415478E+0
-1.310352E+1
-1.310352E+1
-1.310352E+1
-2.415478E+0
-2.415478E+0
-2.415478E+0
-2.415478E+0
-2.415478E+0
-2.415478E+0
-1.310352E+1
-1.310352E+1
-2.415478E+0
-2.415478E+0
-2.415478E+0
-2.415478E+0
-2.415478E+0
8.272473E+0
8.272473E+0
8.272473E+0
-2.415478E+0
-2.415478E+0
-2.415478E+0
-2.415478E+0
8.272473E+0
8.272473E+0
8.272473E+0
-2.415478E+0
-2.415478E+0
-2.415478E+0
-2.415478E+0
-2.415478E+0
8.272473E+0
8.272473E+0
8.272473E+0
-2.415478E+0
-2.415478E+0
8.272473E+0
8.272473E+0
-2.415478E+0
-2.415478E+0
-2.415478E+0
-2.415478E+0
-2.415478E+0
-2.415478E+0
-2.415478E+0
-2.415478E+0
8.272473E+0
8.272473E+0
8.272473E+0
8.272473E+0
8.272473E+0
1.896042E+1
8.272473E+0
8.272473E+0
-2.415478E+0
-2.415478E+0
-2.415478E+0
8.272473E+0
8.272473E+0
8.272473E+0
-2.415478E+0
-2.415478E+0
8.272473E+0
8.272473E+0
8.272473E+0
8.272473E+0
8.272473E+0
8.272473E+0
8.272473E+0
8.272473E+0
-2.415478E+0
-2.415478E+0
-2.415478E+0
-2.415478E+0
8.272473E+0
-2.415478E+0
-2.415478E+0
-2.415478E+0
-2.415478E+0
-2.415478E+0
-2.415478E+0
-2.415478E+0
-2.415478E+0
-2.415478E+0
-2.415478E+0
8.272473E+0
8.272473E+0
8.272473E+0
8.272473E+0
8.272473E+0
8.272473E+0
8.272473E+0
8.272473E+0
-2.415478E+0
-2.415478E+0
-2.415478E+0
8.272473E+0
8.272473E+0
8.272473E+0
8.272473E+0
-2.415478E+0
-2.415478E+0
-2.415478E+0
-2.415478E+0
-2.415478E+0
-2.415478E+0
-2.415478E+0
-2.415478E+0
-2.415478E+0
-2.415478E+0
-2.415478E+0
-1.310352E+1
-1.310352E+1
-1.310352E+1
-2.415478E+0
8.272473E+0
8.272473E+0
-2.415478E+0
-1.310352E+1
-1.310352E+1
-2.415478E+0
-2.415478E+0
-2.415478E+0
-2.415478E+0
-2.415478E+0
-2.415478E+0
-2.415478E+0
-2.415478E+0
-2.415478E+0
-2.415478E+0
-1.310352E+1
-1.310352E+1
-2.415478E+0
-2.415478E+0
-1.310352E+1
-1.310352E+1
-1.310352E+1
-1.310352E+1
-2.415478E+0
-2.415478E+0
8.272473E+0
-2.415478E+0
-2.415478E+0
-2.415478E+0
-2.415478E+0
-2.415478E+0
8.272473E+0
8.272473E+0
8.272473E+0
-2.415478E+0
-2.415478E+0
-1.310352E+1
-1.310352E+1
-2.379157E+1
-2.379157E+1
-1.310352E+1
-1.310352E+1
-1.310352E+1
-1.310352E+1
-1.310352E+1
-1.310352E+1
-1.310352E+1
-1.310352E+1
-1.310352E+1
-1.310352E+1
-1.310352E+1
-1.310352E+1
-1.310352E+1
-2.379157E+1
-2.379157E+1
-2.379157E+1
-2.379157E+1
-3.447952E+1
-3.447952E+1
-2.379157E+1
-1.310352E+1
-1.310352E+1
-1.310352E+1
-1.310352E+1
-2.379157E+1
-2.379157E+1
-2.379157E+1
-2.379157E+1
-2.379157E+1
-2.379157E+1
-3.447952E+1
-3.447952E+1
-3.447952E+1
-3.447952E+1
-2.379157E+1
-2.379157E+1
-2.379157E+1
-2.379157E+1
-2.379157E+1
-2.379157E+1
-2.379157E+1
-3.447952E+1
-3.447952E+1
-3.447952E+1
-3.447952E+1
-3.447952E+1
-3.447952E+1
-3.447952E+1
-3.447952E+1
-3.447952E+1
-4.516756E+1
-4.516756E+1
-4.516756E+1
-3.447952E+1
-3.447952E+1
-3.447952E+1
-4.516756E+1
-4.516756E+1
-3.447952E+1
-3.447952E+1
-3.447952E+1
-3.447952E+1
-3.447952E+1
-3.447952E+1
-3.447952E+1
-4.516756E+1
-4.516756E+1
-4.516756E+1
-4.516756E+1
-4.516756E+1
-4.516756E+1
-4.516756E+1
-4.516756E+1
-3.447952E+1
-3.447952E+1
-4.516756E+1
-4.516756E+1
-4.516756E+1
-3.447952E+1
-3.447952E+1
-4.516756E+1
-4.516756E+1
-4.516756E+1
-4.516756E+1
-4.516756E+1
-4.516756E+1
-4.516756E+1
-4.516756E+1
-4.516756E+1
-4.516756E+1
-4.516756E+1
-4.516756E+1
-5.585561E+1
-5.585561E+1
-4.516756E+1
-4.516756E+1
-5.585561E+1
-5.585561E+1
-6.654356E+1
-5.585561E+1
-5.585561E+1
-4.516756E+1
-4.516756E+1
-4.516756E+1
-5.585561E+1
-5.585561E+1
-5.585561E+1
-4.516756E+1
-3.447952E+1
-3.447952E+1
-4.516756E+1
-4.516756E+1
-3.447952E+1
-3.447952E+1
-3.447952E+1
-3.447952E+1
-4.516756E+1
-4.516756E+1
-4.516756E+1
-3.447952E+1
-3.447952E+1
-3.447952E+1
-3.447952E+1
-4.516756E+1
-4.516756E+1
-4.516756E+1
-4.516756E+1
-3.447952E+1
-4.516756E+1
-4.516756E+1
-4.516756E+1
-3.447952E+1
-3.447952E+1
-3.447952E+1
-3.447952E+1
-3.447952E+1
-3.447952E+1
-4.516756E+1
-4.516756E+1
-3.447952E+1
-3.447952E+1
-2.379157E+1
-2.379157E+1
-2.379157E+1
-3.447952E+1
-3.447952E+1
-2.379157E+1
-2.379157E+1
-2.379157E+1
-2.379157E+1
-3.447952E+1
-3.447952E+1
-3.447952E+1
-2.379157E+1
-2.379157E+1
-2.379157E+1
-2.379157E+1
-2.379157E+1
-1.310352E+1
-2.379157E+1
-2.379157E+1
-2.379157E+1
-2.379157E+1
-2.379157E+1
-2.379157E+1
-2.379157E+1
-2.379157E+1
-1.310352E+1
-1.310352E+1
-2.415478E+0
-1.310352E+1
-1.310352E+1
-2.415478E+0
-2.415478E+0
-2.415478E+0
-2.415478E+0
-2.415478E+0
-2.415478E+0
-2.415478E+0
-2.415478E+0
-2.415478E+0
-2.415478E+0
-2.415478E+0
-2.415478E+0
-2.415478E+0
-2.415478E+0
-2.415478E+0
-2.415478E+0
-2.415478E+0
8.272473E+0
8.272473E+0
8.272473E+0
8.272473E+0
8.272473E+0
1.896042E+1
8.272473E+0
-2.415478E+0
-2.415478E+0
-2.415478E+0
8.272473E+0
8.272473E+0
8.272473E+0
1.896042E+1
1.896042E+1
1.896042E+1
8.272473E+0
8.272473E+0
8.272473E+0
8.272473E+0
1.896042E+1
1.896042E+1
1.896042E+1
8.272473E+0
8.272473E+0
8.272473E+0
1.896042E+1
1.896042E+1
1.896042E+1
8.272473E+0
8.272473E+0
1.896042E+1
1.896042E+1
1.896042E+1
1.896042E+1
2.964856E+1
2.964856E+1
1.896042E+1
1.896042E+1
1.896042E+1
1.896042E+1
1.896042E+1
2.964856E+1
2.964856E+1
2.964856E+1
1.896042E+1
1.896042E+1
2.964856E+1
2.964856E+1
4.033651E+1
2.964856E+1
2.964856E+1
2.964856E+1
2.964856E+1
2.964856E+1
2.964856E+1
2.964856E+1
2.964856E+1
2.964856E+1
2.964856E+1
2.964856E+1
2.964856E+1
2.964856E+1
2.964856E+1
2.964856E+1
2.964856E+1
2.964856E+1
2.964856E+1
2.964856E+1
2.964856E+1
2.964856E+1
2.964856E+1
2.964856E+1
2.964856E+1
2.964856E+1
2.964856E+1
2.964856E+1
2.964856E+1
2.964856E+1
4.033651E+1
4.033651E+1
4.033651E+1
2.964856E+1
2.964856E+1
2.964856E+1
4.033651E+1
4.033651E+1
4.033651E+1
4.033651E+1
2.964856E+1
2.964856E+1
2.964856E+1
4.033651E+1
4.033651E+1
4.033651E+1
4.033651E+1
4.033651E+1
4.033651E+1
4.033651E+1
4.033651E+1
2.964856E+1
2.964856E+1
2.964856E+1
4.033651E+1
2.964856E+1
2.964856E+1
2.964856E+1
4.033651E+1
4.033651E+1
4.033651E+1
4.033651E+1
4.033651E+1
4.033651E+1
4.033651E+1
4.033651E+1
4.033651E+1
4.033651E+1
4.033651E+1
4.033651E+1
4.033651E+1
4.033651E+1
4.033651E+1
4.033651E+1
4.033651E+1
4.033651E+1
4.033651E+1
4.033651E+1
4.033651E+1
2.964856E+1
2.964856E+1
2.964856E+1
4.033651E+1
4.033651E+1
5.102446E+1
5.102446E+1
4.033651E+1
2.964856E+1
2.964856E+1
4.033651E+1
4.033651E+1
4.033651E+1
4.033651E+1
2.964856E+1
4.033651E+1
4.033651E+1
4.033651E+1
5.102446E+1
4.033651E+1
4.033651E+1
2.964856E+1
2.964856E+1
2.964856E+1
1.896042E+1
2.964856E+1
2.964856E+1
4.033651E+1
2.964856E+1
2.964856E+1
1.896042E+1
2.964856E+1
2.964856E+1
2.964856E+1
2.964856E+1
2.964856E+1
2.964856E+1
1.896042E+1
1.896042E+1
1.896042E+1
2.964856E+1
2.964856E+1
2.964856E+1
1.896042E+1
1.896042E+1
1.896042E+1
2.964856E+1
2.964856E+1
2.964856E+1
1.896042E+1
1.896042E+1
2.964856E+1
2.964856E+1
2.964856E+1
2.964856E+1
1.896042E+1
8.272473E+0
8.272473E+0
1.896042E+1
1.896042E+1
1.896042E+1
1.896042E+1
8.272473E+0
1.896042E+1
1.896042E+1
1.896042E+1
1.896042E+1
8.272473E+0
8.272473E+0
1.896042E+1
2.964856E+1
2.964856E+1
1.896042E+1
8.272473E+0
8.272473E+0
8.272473E+0
8.272473E+0
8.272473E+0
8.272473E+0
8.272473E+0
8.272473E+0
8.272473E+0
8.272473E+0
8.272473E+0
8.272473E+0
8.272473E+0
8.272473E+0
8.272473E+0
1.896042E+1
1.896042E+1
1.896042E+1
1.896042E+1
8.272473E+0
8.272473E+0
8.272473E+0
8.272473E+0
8.272473E+0
8.272473E+0
-2.415478E+0
-2.415478E+0
8.272473E+0
1.896042E+1
1.896042E+1
8.272473E+0
8.272473E+0
8.272473E+0
8.272473E+0
8.272473E+0
-2.415478E+0
-2.415478E+0
-2.415478E+0
8.272473E+0
8.272473E+0
8.272473E+0
-2.415478E+0
-2.415478E+0
-2.415478E+0
8.272473E+0
8.272473E+0
8.272473E+0
-2.415478E+0
-2.415478E+0
-2.415478E+0
-2.415478E+0
-2.415478E+0
-2.415478E+0
-2.415478E+0
-2.415478E+0
-2.415478E+0
-2.415478E+0
-2.415478E+0
-2.415478E+0
-2.415478E+0
-2.415478E+0
-1.310352E+1
-1.310352E+1
-1.310352E+1
-2.415478E+0
-2.415478E+0
-2.415478E+0
-2.415478E+0
-1.310352E+1
-1.310352E+1
-2.379157E+1
-1.310352E+1
-1.310352E+1
-2.415478E+0
-1.310352E+1
-2.379157E+1
-2.379157E+1
-1.310352E+1
-1.310352E+1
-2.415478E+0
-2.415478E+0
-2.415478E+0
-2.415478E+0
-1.310352E+1
-2.379157E+1
-2.379157E+1
-2.379157E+1
-2.379157E+1
-1.310352E+1
-1.310352E+1
-1.310352E+1
-1.310352E+1
-1.310352E+1
-1.310352E+1
-1.310352E+1
-1.310352E+1
-1.310352E+1
-1.310352E+1
-1.310352E+1
-2.379157E+1
-2.379157E+1
-1.310352E+1
-1.310352E+1
-2.379157E+1
-2.379157E+1
-2.379157E+1
-2.379157E+1
-2.379157E+1
-1.310352E+1
-1.310352E+1
-1.310352E+1
-1.310352E+1
-1.310352E+1
-1.310352E+1
-2.379157E+1
-2.379157E+1
-2.379157E+1
-2.379157E+1
-2.379157E+1
-1.310352E+1
-1.310352E+1
-1.310352E+1
-2.379157E+1
-1.310352E+1
-1.310352E+1
-1.310352E+1
-2.379157E+1
-2.379157E+1
-1.310352E+1
-1.310352E+1
-2.379157E+1
-2.379157E+1
-2.379157E+1
-2.379157E+1
-2.379157E+1
-2.379157E+1
-1.310352E+1
-1.310352E+1
-1.310352E+1
-2.379157E+1
-2.379157E+1
-1.310352E+1
-2.379157E+1
-2.379157E+1
-2.379157E+1
-2.379157E+1
-1.310352E+1
-1.310352E+1
-2.379157E+1
-1.310352E+1
-1.310352E+1
-1.310352E+1
-1.310352E+1
-2.379157E+1
-2.379157E+1
-2.379157E+1
-2.379157E+1
-2.379157E+1
-2.379157E+1
-2.379157E+1
-2.379157E+1
-2.379157E+1
-2.379157E+1
-2.379157E+1
-2.379157E+1
-2.379157E+1
-3.447952E+1
-2.379157E+1
-1.310352E+1
-1.310352E+1
-2.379157E+1
-2.379157E+1
-3.447952E+1
-2.379157E+1
-2.379157E+1
-1.310352E+1
-2.379157E+1
-2.379157E+1
-2.379157E+1
-2.379157E+1
-2.379157E+1
-3.447952E+1
-3.447952E+1
-2.379157E+1
-1.310352E+1
-1.310352E+1
-2.379157E+1
-3.447952E+1
-3.447952E+1
-2.379157E+1
-2.379157E+1
-2.379157E+1
-2.379157E+1
-3.447952E+1
-2.379157E+1
-2.379157E+1
-2.379157E+1
-2.379157E+1
-2.379157E+1
-2.379157E+1
-2.379157E+1
-2.379157E+1
-2.379157E+1
-2.379157E+1
-2.379157E+1
-2.379157E+1
-2.379157E+1
-2.379157E+1
-2.379157E+1
-2.379157E+1
-1.310352E+1
-2.379157E+1
-2.379157E+1
-2.379157E+1
-2.379157E+1
-3.447952E+1
-2.379157E+1
-2.379157E+1
-1.310352E+1
-1.310352E+1
-1.310352E+1
-2.379157E+1
-2.379157E+1
-2.379157E+1
-1.310352E+1
-1.310352E+1
-1.310352E+1
-2.379157E+1
-2.379157E+1
-2.379157E+1
-2.379157E+1
-2.379157E+1
-1.310352E+1
-2.415478E+0
-2.415478E+0
-1.310352E+1
-2.379157E+1
-2.379157E+1
-2.379157E+1
-2.379157E+1
-1.310352E+1
-1.310352E+1
-2.379157E+1
-2.379157E+1
-2.379157E+1
-1.310352E+1
-1.310352E+1
-1.310352E+1
-1.310352E+1
-1.310352E+1
-1.310352E+1
-2.379157E+1
-2.379157E+1
-2.379157E+1
-2.379157E+1
-2.379157E+1
-2.379157E+1
-2.379157E+1
-1.310352E+1
-1.310352E+1
-2.379157E+1
-2.379157E+1
-3.447952E+1
-2.379157E+1
-2.379157E+1
-1.310352E+1
-2.379157E+1
-2.379157E+1
-2.379157E+1
-2.379157E+1
-2.379157E+1
-2.379157E+1
-2.379157E+1
-2.379157E+1
-2.379157E+1
-3.447952E+1
-3.447952E+1
-3.447952E+1
-3.447952E+1
-2.379157E+1
-2.379157E+1
-2.379157E+1
-2.379157E+1
-2.379157E+1
-2.379157E+1
-3.447952E+1
-3.447952E+1
-3.447952E+1
-3.447952E+1
-3.447952E+1
-3.447952E+1
-3.447952E+1
-3.447952E+1
-3.447952E+1
-3.447952E+1
-2.379157E+1
-2.379157E+1
-2.379157E+1
-3.447952E+1
-3.447952E+1
-3.447952E+1
-3.447952E+1
-3.447952E+1
-3.447952E+1
-3.447952E+1
-4.516756E+1
-4.516756E+1
-4.516756E+1
-4.516756E+1
-3.447952E+1
-3.447952E+1
-3.447952E+1
-3.447952E+1
-3.447952E+1
-4.516756E+1
-4.516756E+1
-4.516756E+1
-4.516756E+1
-4.516756E+1
-4.516756E+1
-5.585561E+1
-5.585561E+1
-5.585561E+1
-5.585561E+1
-5.585561E+1
-5.585561E+1
-4.516756E+1
-4.516756E+1
-4.516756E+1
-4.516756E+1
-4.516756E+1
-4.516756E+1
-4.516756E+1
-5.585561E+1
-4.516756E+1
-4.516756E+1
-4.516756E+1
-4.516756E+1
-5.585561E+1
-6.654356E+1
-6.654356E+1
-6.654356E+1
-5.585561E+1
-5.585561E+1
-5.585561E+1
-6.654356E+1
-6.654356E+1
-6.654356E+1
-5.585561E+1
-5.585561E+1
-5.585561E+1
-5.585561E+1
-5.585561E+1
-5.585561E+1
-6.654356E+1
-6.654356E+1
-6.654356E+1
-6.654356E+1
-6.654356E+1
-6.654356E+1
-6.654356E+1
-6.654356E+1
-6.654356E+1
-6.654356E+1
-6.654356E+1
-7.723160E+1
-6.654356E+1
-6.654356E+1
-6.654356E+1
-6.654356E+1
-7.723160E+1
-7.723160E+1
-7.723160E+1
-6.654356E+1
-6.654356E+1
-6.654356E+1
-7.723160E+1
-7.723160E+1
-7.723160E+1
-7.723160E+1
-7.723160E+1
-7.723160E+1
-7.723160E+1
-6.654356E+1
-6.654356E+1
-6.654356E+1
-6.654356E+1
-7.723160E+1
-7.723160E+1
-7.723160E+1
-6.654356E+1
-6.654356E+1
-6.654356E+1
-7.723160E+1
-7.723160E+1
-7.723160E+1
-7.723160E+1
-6.654356E+1
-6.654356E+1
-6.654356E+1
-7.723160E+1
-7.723160E+1
-7.723160E+1
-7.723160E+1
-7.723160E+1
-7.723160E+1
-7.723160E+1
-7.723160E+1
-7.723160E+1
-7.723160E+1
-7.723160E+1
-6.654356E+1
-6.654356E+1
-6.654356E+1
-7.723160E+1
-8.791965E+1
-8.791965E+1
-7.723160E+1
-7.723160E+1
-7.723160E+1
-7.723160E+1
-7.723160E+1
-6.654356E+1
-6.654356E+1
-7.723160E+1
-8.791965E+1
-8.791965E+1
-7.723160E+1
-7.723160E+1
-7.723160E+1
-7.723160E+1
-6.654356E+1
-7.723160E+1
-7.723160E+1
-7.723160E+1
-7.723160E+1
-7.723160E+1
-7.723160E+1
-6.654356E+1
-7.723160E+1
-7.723160E+1
-8.791965E+1
-7.723160E+1
-7.723160E+1
-7.723160E+1
-6.654356E+1
-5.585561E+1
-5.585561E+1
-6.654356E+1
-7.723160E+1
-7.723160E+1
-7.723160E+1
-7.723160E+1
-6.654356E+1
-6.654356E+1
-6.654356E+1
-6.654356E+1
-6.654356E+1
-6.654356E+1
-7.723160E+1
-7.723160E+1
-7.723160E+1
-7.723160E+1
-7.723160E+1
-7.723160E+1
-7.723160E+1
-7.723160E+1
-7.723160E+1
-6.654356E+1
-6.654356E+1
-6.654356E+1
-6.654356E+1
-7.723160E+1
-7.723160E+1
-6.654356E+1
-6.654356E+1
-6.654356E+1
-6.654356E+1
-6.654356E+1
-6.654356E+1
-6.654356E+1
-6.654356E+1
-6.654356E+1
-6.654356E+1
-6.654356E+1
-6.654356E+1
-6.654356E+1
-6.654356E+1
-6.654356E+1
-6.654356E+1
-6.654356E+1
-6.654356E+1
-6.654356E+1
-6.654356E+1
-6.654356E+1
-6.654356E+1
-6.654356E+1
-5.585561E+1
-5.585561E+1
-5.585561E+1
-6.654356E+1
-6.654356E+1
-6.654356E+1
-7.723160E+1
-7.723160E+1
-8.791965E+1
-7.723160E+1
-7.723160E+1
-6.654356E+1
-6.654356E+1
-5.585561E+1
-6.654356E+1
-6.654356E+1
-6.654356E+1
-6.654356E+1
-6.654356E+1
-6.654356E+1
-6.654356E+1
-6.654356E+1
-6.654356E+1
-5.585561E+1
-6.654356E+1
-6.654356E+1
-6.654356E+1
-5.585561E+1
-5.585561E+1
-6.654356E+1
-6.654356E+1
-7.723160E+1
-6.654356E+1
-6.654356E+1
-6.654356E+1
-6.654356E+1
-6.654356E+1
-6.654356E+1
-6.654356E+1
-6.654356E+1
-6.654356E+1
-6.654356E+1
-6.654356E+1
-6.654356E+1
-6.654356E+1
-6.654356E+1
-6.654356E+1
-6.654356E+1
-6.654356E+1
-6.654356E+1
-6.654356E+1
-6.654356E+1
-5.585561E+1
-5.585561E+1
-5.585561E+1
-6.654356E+1
-7.723160E+1
-7.723160E+1
-6.654356E+1
-6.654356E+1
-5.585561E+1
-5.585561E+1
-6.654356E+1
-6.654356E+1
-7.723160E+1
-7.723160E+1
-7.723160E+1
-7.723160E+1
-7.723160E+1
-7.723160E+1
-6.654356E+1
-6.654356E+1
-6.654356E+1
-6.654356E+1
-7.723160E+1
-6.654356E+1
-6.654356E+1
-5.585561E+1
-6.654356E+1
-6.654356E+1
-6.654356E+1
-6.654356E+1
-6.654356E+1
-6.654356E+1
-6.654356E+1
-6.654356E+1
-6.654356E+1
-7.723160E+1
-7.723160E+1
-6.654356E+1
-6.654356E+1
-6.654356E+1
-6.654356E+1
-7.723160E+1
-7.723160E+1
-7.723160E+1
-6.654356E+1
-6.654356E+1
-6.654356E+1
-7.723160E+1
-7.723160E+1
-7.723160E+1
-7.723160E+1
-7.723160E+1
-7.723160E+1
-7.723160E+1
-7.723160E+1
-7.723160E+1
-7.723160E+1
-7.723160E+1
-7.723160E+1
-7.723160E+1
-6.654356E+1
-7.723160E+1
-8.791965E+1
-8.791965E+1
-8.791965E+1
-8.791965E+1
-7.723160E+1
-8.791965E+1
-8.791965E+1
-8.791965E+1
-8.791965E+1
-8.791965E+1
-9.860760E+1
-8.791965E+1
-8.791965E+1
-8.791965E+1
-8.791965E+1
-8.791965E+1
-7.723160E+1
-7.723160E+1
-8.791965E+1
-9.860760E+1
-9.860760E+1
-8.791965E+1
-8.791965E+1
-8.791965E+1
-8.791965E+1
-9.860760E+1
-9.860760E+1
-9.860760E+1
-9.860760E+1
-9.860760E+1
-9.860760E+1
-1.092956E+2
-9.860760E+1
-9.860760E+1
-8.791965E+1
-9.860760E+1
-9.860760E+1
-9.860760E+1
-9.860760E+1
-9.860760E+1
-9.860760E+1
-9.860760E+1
-9.860760E+1
-9.860760E+1
-9.860760E+1
-9.860760E+1
-9.860760E+1
-1.092956E+2
-1.092956E+2
-1.092956E+2
-1.092956E+2
-1.092956E+2
-1.092956E+2
-1.092956E+2
-1.092956E+2
-1.092956E+2
-1.092956E+2
-1.092956E+2
-1.092956E+2
-1.092956E+2
-1.092956E+2
-1.199836E+2
-1.199836E+2
-1.199836E+2
-1.092956E+2
-1.092956E+2
-1.092956E+2
-1.092956E+2
-1.092956E+2
-1.199836E+2
-1.199836E+2
-1.199836E+2
-1.199836E+2
-1.199836E+2
-1.199836E+2
-1.199836E+2
-1.199836E+2
-1.199836E+2
-1.199836E+2
-1.199836E+2
-1.199836E+2
-1.199836E+2
-1.199836E+2
-1.199836E+2
-1.199836E+2
-1.199836E+2
-1.199836E+2
-1.199836E+2
-1.092956E+2
-1.092956E+2
-1.092956E+2
-1.199836E+2
-1.199836E+2
-1.306716E+2
-1.306716E+2
-1.306716E+2
-1.306716E+2
-1.306716E+2
-1.306716E+2
-1.306716E+2
-1.306716E+2
-1.306716E+2
-1.306716E+2
-1.306716E+2
-1.306716E+2
-1.306716E+2
-1.199836E+2
-1.199836E+2
-1.199836E+2
-1.199836E+2
-1.306716E+2
-1.306716E+2
-1.199836E+2
-1.199836E+2
-1.199836E+2
-1.199836E+2
-1.306716E+2
-1.306716E+2
-1.306716E+2
-1.306716E+2
-1.306716E+2
-1.306716E+2
-1.306716E+2
-1.306716E+2
-1.199836E+2
-1.199836E+2
-1.199836E+2
-1.306716E+2
-1.306716E+2
-1.306716E+2
-1.306716E+2
-1.306716E+2
-1.306716E+2
-1.306716E+2
-1.306716E+2
-1.306716E+2
-1.306716E+2
-1.306716E+2
-1.306716E+2
-1.199836E+2
-1.199836E+2
-1.199836E+2
-1.306716E+2
-1.306716E+2
-1.306716E+2
-1.199836E+2
-1.199836E+2
-1.199836E+2
-1.306716E+2
-1.306716E+2
-1.199836E+2
-1.199836E+2
-1.199836E+2
-1.199836E+2
-1.199836E+2
-1.199836E+2
-1.199836E+2
-1.199836E+2
-1.199836E+2
-1.199836E+2
-1.199836E+2
-1.199836E+2
-1.199836E+2
-1.199836E+2
-1.199836E+2
-1.199836E+2
-1.199836E+2
-1.199836E+2
-1.199836E+2
-1.199836E+2
-1.199836E+2
-1.199836E+2
-1.199836E+2
-1.199836E+2
-1.199836E+2
-1.306716E+2
-1.306716E+2
-1.306716E+2
-1.199836E+2
-1.199836E+2
-1.199836E+2
-1.199836E+2
-1.199836E+2
-1.199836E+2
-1.199836E+2
-1.199836E+2
-1.199836E+2
-1.199836E+2
-1.199836E+2
-1.199836E+2
-1.199836E+2
-1.199836E+2
-1.199836E+2
-1.199836E+2
-1.199836E+2
-1.092956E+2
-1.092956E+2
-1.092956E+2
-1.199836E+2
-1.199836E+2
-1.199836E+2
-1.199836E+2
-1.092956E+2
-1.092956E+2
-1.092956E+2
-1.092956E+2
-1.199836E+2
-1.199836E+2
-1.199836E+2
-1.092956E+2
-1.092956E+2
-9.860760E+1
-1.092956E+2
-1.092956E+2
-1.199836E+2
-1.092956E+2
-1.092956E+2
-1.092956E+2
-1.199836E+2
-1.199836E+2
-1.199836E+2
-1.092956E+2
-9.860760E+1
-1.092956E+2
-1.092956E+2
-1.092956E+2
-1.092956E+2
-1.092956E+2
-1.092956E+2
-1.092956E+2
-1.092956E+2
-1.092956E+2
-1.092956E+2
-1.092956E+2
-1.092956E+2
-1.092956E+2
-1.092956E+2
-9.860760E+1
-9.860760E+1
-9.860760E+1
-9.860760E+1
-1.092956E+2
-1.092956E+2
-1.092956E+2
-1.092956E+2
-1.092956E+2
-1.092956E+2
-1.092956E+2
-1.199836E+2
-1.092956E+2
-9.860760E+1
-9.860760E+1
-8.791965E+1
-9.860760E+1
-9.860760E+1
-9.860760E+1
-9.860760E+1
-9.860760E+1
-9.860760E+1
-9.860760E+1
-9.860760E+1
-9.860760E+1
-9.860760E+1
-1.092956E+2
-1.092956E+2
-1.092956E+2
-9.860760E+1
-9.860760E+1
-9.860760E+1
-9.860760E+1
-9.860760E+1
-9.860760E+1
-1.092956E+2
-1.092956E+2
-9.860760E+1
-9.860760E+1
-8.791965E+1
-9.860760E+1
-9.860760E+1
-8.791965E+1
-8.791965E+1
-9.860760E+1
-9.860760E+1
-9.860760E+1
-8.791965E+1
-8.791965E+1
-9.860760E+1
-9.860760E+1
-9.860760E+1
-9.860760E+1
-9.860760E+1
-9.860760E+1
-8.791965E+1
-8.791965E+1
-8.791965E+1
-9.860760E+1
-9.860760E+1
-9.860760E+1
-9.860760E+1
-8.791965E+1
-8.791965E+1
-8.791965E+1
-8.791965E+1
-8.791965E+1
-8.791965E+1
-8.791965E+1
-8.791965E+1
-8.791965E+1
-8.791965E+1
-7.723160E+1
-7.723160E+1
-8.791965E+1
-8.791965E+1
-8.791965E+1
-9.860760E+1
-9.860760E+1
-9.860760E+1
-8.791965E+1
-7.723160E+1
-7.723160E+1
-8.791965E+1
-8.791965E+1
-8.791965E+1
-7.723160E+1
-7.723160E+1
-7.723160E+1
-7.723160E+1
-8.791965E+1
-8.791965E+1
-7.723160E+1
-7.723160E+1
-7.723160E+1
-7.723160E+1
-8.791965E+1
-8.791965E+1
-7.723160E+1
-7.723160E+1
-7.723160E+1
-8.791965E+1
-8.791965E+1
-8.791965E+1
-8.791965E+1
-7.723160E+1
-7.723160E+1
-6.654356E+1
-7.723160E+1
-7.723160E+1
-7.723160E+1
-7.723160E+1
-7.723160E+1
-7.723160E+1
-7.723160E+1
-7.723160E+1
-7.723160E+1
-7.723160E+1
-7.723160E+1
-7.723160E+1
-7.723160E+1
-6.654356E+1
-6.654356E+1
-7.723160E+1
-7.723160E+1
-8.791965E+1
-8.791965E+1
-7.723160E+1
-6.654356E+1
-6.654356E+1
-6.654356E+1
-7.723160E+1
-7.723160E+1
-6.654356E+1
-6.654356E+1
-6.654356E+1
-7.723160E+1
-7.723160E+1
-7.723160E+1
-7.723160E+1
-7.723160E+1
-7.723160E+1
-6.654356E+1
-6.654356E+1
-6.654356E+1
-7.723160E+1
-7.723160E+1
-7.723160E+1
-6.654356E+1
-6.654356E+1
-7.723160E+1
-7.723160E+1
-7.723160E+1
-7.723160E+1
-7.723160E+1
-7.723160E+1
-7.723160E+1
-6.654356E+1
-6.654356E+1
-7.723160E+1
-7.723160E+1
-7.723160E+1
-7.723160E+1
-7.723160E+1
-7.723160E+1
-7.723160E+1
-7.723160E+1
-6.654356E+1
-6.654356E+1
-6.654356E+1
-7.723160E+1
-7.723160E+1
-7.723160E+1
-7.723160E+1
-7.723160E+1
-7.723160E+1
-7.723160E+1
-7.723160E+1
-7.723160E+1
-6.654356E+1
-6.654356E+1
-6.654356E+1
-6.654356E+1
-6.654356E+1
-6.654356E+1
-7.723160E+1
-7.723160E+1
-6.654356E+1
-6.654356E+1
-6.654356E+1
-6.654356E+1
-6.654356E+1
-7.723160E+1
-7.723160E+1
-7.723160E+1
-6.654356E+1
-6.654356E+1
-6.654356E+1
-6.654356E+1
-6.654356E+1
-5.585561E+1
-4.516756E+1
-4.516756E+1
-5.585561E+1
-6.654356E+1
-6.654356E+1
-6.654356E+1
-6.654356E+1
-6.654356E+1
-5.585561E+1
-5.585561E+1
-6.654356E+1
-6.654356E+1
-6.654356E+1
-6.654356E+1
-5.585561E+1
-5.585561E+1
-5.585561E+1
-6.654356E+1
-6.654356E+1
-6.654356E+1
-5.585561E+1
-5.585561E+1
-5.585561E+1
-6.654356E+1
-6.654356E+1
-6.654356E+1
-6.654356E+1
-5.585561E+1
-5.585561E+1
-5.585561E+1
-5.585561E+1
-5.585561E+1
-6.654356E+1
-6.654356E+1
-6.654356E+1
-6.654356E+1
-6.654356E+1
-6.654356E+1
-5.585561E+1
-5.585561E+1
-5.585561E+1
-5.585561E+1
-5.585561E+1
-5.585561E+1
-5.585561E+1
-5.585561E+1
-5.585561E+1
-6.654356E+1
-6.654356E+1
-5.585561E+1
-5.585561E+1
-5.585561E+1
-5.585561E+1
-6.654356E+1
-6.654356E+1
-6.654356E+1
-5.585561E+1
-5.585561E+1
-5.585561E+1
-6.654356E+1
-6.654356E+1
-5.585561E+1
-5.585561E+1
-5.585561E+1
-6.654356E+1
-6.654356E+1
-6.654356E+1
-5.585561E+1
-6.654356E+1
-6.654356E+1
-7.723160E+1
-6.654356E+1
-6.654356E+1
-6.654356E+1
-6.654356E+1
-6.654356E+1
-6.654356E+1
-5.585561E+1
-5.585561E+1
-5.585561E+1
-5.585561E+1
-5.585561E+1
-5.585561E+1
-5.585561E+1
-5.585561E+1
-5.585561E+1
-5.585561E+1
-4.516756E+1
-5.585561E+1
-5.585561E+1
-5.585561E+1
-5.585561E+1
-6.654356E+1
-6.654356E+1
-6.654356E+1
-5.585561E+1
-4.516756E+1
-4.516756E+1
-4.516756E+1
-5.585561E+1
-5.585561E+1
-5.585561E+1
-5.585561E+1
-5.585561E+1
-5.585561E+1
-5.585561E+1
-5.585561E+1
-5.585561E+1
-5.585561E+1
-5.585561E+1
-4.516756E+1
-4.516756E+1
-4.516756E+1
-4.516756E+1
-5.585561E+1
-5.585561E+1
-5.585561E+1
-5.585561E+1
-5.585561E+1
-5.585561E+1
-5.585561E+1
-4.516756E+1
-4.516756E+1
-4.516756E+1
-5.585561E+1
-5.585561E+1
-5.585561E+1
-4.516756E+1
-4.516756E+1
-4.516756E+1
-4.516756E+1
-4.516756E+1
-4.516756E+1
-4.516756E+1
-4.516756E+1
-5.585561E+1
-5.585561E+1
-5.585561E+1
-4.516756E+1
-4.516756E+1
-4.516756E+1
-5.585561E+1
-5.585561E+1
-5.585561E+1
-5.585561E+1
-4.516756E+1
-4.516756E+1
-4.516756E+1
-4.516756E+1
-4.516756E+1
-5.585561E+1
-5.585561E+1
-4.516756E+1
-4.516756E+1
-4.516756E+1
-4.516756E+1
-4.516756E+1
-4.516756E+1
-4.516756E+1
-4.516756E+1
-4.516756E+1
-4.516756E+1
-4.516756E+1
-4.516756E+1
-4.516756E+1
-4.516756E+1
-4.516756E+1
-4.516756E+1
-5.585561E+1
-5.585561E+1
-5.585561E+1
-4.516756E+1
-4.516756E+1
-4.516756E+1
-5.585561E+1
-5.585561E+1
-5.585561E+1
-4.516756E+1
-4.516756E+1
-4.516756E+1
-4.516756E+1
-4.516756E+1
-4.516756E+1
-3.447952E+1
-3.447952E+1
-4.516756E+1
-4.516756E+1
-3.447952E+1
-3.447952E+1
-3.447952E+1
-3.447952E+1
-3.447952E+1
-3.447952E+1
-4.516756E+1
-5.585561E+1
-5.585561E+1
-4.516756E+1
-4.516756E+1
-3.447952E+1
-3.447952E+1
-3.447952E+1
-3.447952E+1
-4.516756E+1
-4.516756E+1
-3.447952E+1
-3.447952E+1
-3.447952E+1
-3.447952E+1
-3.447952E+1
-3.447952E+1
-3.447952E+1
-3.447952E+1
-2.379157E+1
-3.447952E+1
-3.447952E+1
-4.516756E+1
-4.516756E+1
-5.585561E+1
-4.516756E+1
-4.516756E+1
-3.447952E+1
-3.447952E+1
-2.379157E+1
-3.447952E+1
-3.447952E+1
-3.447952E+1
-3.447952E+1
-3.447952E+1
-3.447952E+1
-3.447952E+1
-3.447952E+1
-3.447952E+1
-2.379157E+1
-2.379157E+1
-2.379157E+1
-2.379157E+1
-2.379157E+1
-2.379157E+1
-2.379157E+1
-2.379157E+1
-2.379157E+1
-2.379157E+1
-3.447952E+1
-3.447952E+1
-3.447952E+1
-2.379157E+1
-2.379157E+1
-2.379157E+1
-3.447952E+1
-2.379157E+1
-2.379157E+1
-2.379157E+1
-2.379157E+1
-2.379157E+1
-2.379157E+1
-1.310352E+1
-1.310352E+1
-1.310352E+1
-2.379157E+1
-2.379157E+1
-3.447952E+1
-2.379157E+1
-2.379157E+1
-3.447952E+1
-3.447952E+1
-2.379157E+1
-1.310352E+1
-2.415478E+0
-1.310352E+1
-1.310352E+1
-1.310352E+1
-1.310352E+1
-2.379157E+1
-2.379157E+1
-3.447952E+1
-2.379157E+1
-1.310352E+1
-1.310352E+1
-1.310352E+1
-1.310352E+1
-1.310352E+1
-1.310352E+1
-1.310352E+1
-1.310352E+1
-1.310352E+1
-2.379157E+1
-2.379157E+1
-2.379157E+1
-2.379157E+1
-2.379157E+1
-2.379157E+1
-2.379157E+1
-1.310352E+1
-2.415478E+0
-2.415478E+0
-1.310352E+1
-2.379157E+1
-2.379157E+1
-2.379157E+1
-1.310352E+1
-1.310352E+1
-1.310352E+1
-2.379157E+1
-2.379157E+1
-2.379157E+1
-2.379157E+1
-2.379157E+1
-2.379157E+1
-2.379157E+1
-1.310352E+1
-1.310352E+1
-1.310352E+1
-2.415478E+0
-2.415478E+0
-2.415478E+0
-1.310352E+1
-1.310352E+1
-1.310352E+1
-1.310352E+1
-1.310352E+1
-1.310352E+1
-2.379157E+1
-1.310352E+1
-1.310352E+1
-2.415478E+0
-1.310352E+1
-2.415478E+0
-2.415478E+0
-2.415478E+0
-2.415478E+0
-2.415478E+0
-2.415478E+0
-2.415478E+0
-1.310352E+1
-1.310352E+1
-1.310352E+1
-1.310352E+1
-1.310352E+1
-1.310352E+1
-1.310352E+1
-2.415478E+0
-2.415478E+0
-2.415478E+0
-2.415478E+0
-1.310352E+1
-1.310352E+1
-1.310352E+1
-2.415478E+0
-2.415478E+0
-1.310352E+1
-1.310352E+1
-2.415478E+0
-2.415478E+0
-1.310352E+1
-1.310352E+1
-1.310352E+1
-2.415478E+0
-2.415478E+0
-2.415478E+0
-2.415478E+0
-2.415478E+0
-2.415478E+0
-1.310352E+1
-1.310352E+1
-1.310352E+1
-2.415478E+0
-2.415478E+0
-1.310352E+1
-1.310352E+1
-2.415478E+0
-2.415478E+0
-2.415478E+0
-2.415478E+0
-2.415478E+0
-2.415478E+0
-1.310352E+1
-1.310352E+1
-2.415478E+0
-2.415478E+0
8.272473E+0
-2.415478E+0
-1.310352E+1
-1.310352E+1
-1.310352E+1
-2.415478E+0
8.272473E+0
-2.415478E+0
-2.415478E+0
-1.310352E+1
-2.415478E+0
-2.415478E+0
8.272473E+0
-2.415478E+0
-2.415478E+0
-2.415478E+0
-2.415478E+0
-2.415478E+0
-2.415478E+0
-2.415478E+0
-2.415478E+0
-2.415478E+0
8.272473E+0
8.272473E+0
8.272473E+0
-2.415478E+0
-2.415478E+0
-2.415478E+0
8.272473E+0
8.272473E+0
8.272473E+0
8.272473E+0
-2.415478E+0
-2.415478E+0
-2.415478E+0
-1.310352E+1
-1.310352E+1
-1.310352E+1
-2.415478E+0
-2.415478E+0
8.272473E+0
8.272473E+0
8.272473E+0
8.272473E+0
8.272473E+0
-2.415478E+0
-2.415478E+0
-2.415478E+0
-2.415478E+0
-2.415478E+0
-2.415478E+0
-2.415478E+0
-2.415478E+0
8.272473E+0
8.272473E+0
8.272473E+0
-2.415478E+0
-2.415478E+0
8.272473E+0
8.272473E+0
8.272473E+0
8.272473E+0
8.272473E+0
8.272473E+0
8.272473E+0
8.272473E+0
8.272473E+0
8.272473E+0
8.272473E+0
8.272473E+0
8.272473E+0
8.272473E+0
8.272473E+0
8.272473E+0
8.272473E+0
8.272473E+0
8.272473E+0
8.272473E+0
8.272473E+0
8.272473E+0
1.896042E+1
8.272473E+0
8.272473E+0
8.272473E+0
1.896042E+1
1.896042E+1
1.896042E+1
1.896042E+1
8.272473E+0
8.272473E+0
8.272473E+0
8.272473E+0
1.896042E+1
1.896042E+1
1.896042E+1
8.272473E+0
8.272473E+0
8.272473E+0
1.896042E+1
1.896042E+1
1.896042E+1
8.272473E+0
8.272473E+0
1.896042E+1
1.896042E+1
1.896042E+1
1.896042E+1
1.896042E+1
1.896042E+1
1.896042E+1
1.896042E+1
1.896042E+1
2.964856E+1
2.964856E+1
2.964856E+1
1.896042E+1
1.896042E+1
1.896042E+1
2.964856E+1
4.033651E+1
4.033651E+1
2.964856E+1
1.896042E+1
1.896042E+1
1.896042E+1
1.896042E+1
2.964856E+1
2.964856E+1
2.964856E+1
2.964856E+1
2.964856E+1
2.964856E+1
4.033651E+1
4.033651E+1
4.033651E+1
4.033651E+1
2.964856E+1
4.033651E+1
4.033651E+1
5.102446E+1
4.033651E+1
4.033651E+1
2.964856E+1
2.964856E+1
2.964856E+1
2.964856E+1
2.964856E+1
2.964856E+1
2.964856E+1
4.033651E+1
5.102446E+1
5.102446E+1
4.033651E+1
4.033651E+1
4.033651E+1
5.102446E+1
4.033651E+1
4.033651E+1
4.033651E+1
4.033651E+1
4.033651E+1
4.033651E+1
4.033651E+1
4.033651E+1
5.102446E+1
5.102446E+1
5.102446E+1
5.102446E+1
4.033651E+1
4.033651E+1
4.033651E+1
4.033651E+1
4.033651E+1
4.033651E+1
4.033651E+1
5.102446E+1
5.102446E+1
5.102446E+1
5.102446E+1
5.102446E+1
5.102446E+1
5.102446E+1
5.102446E+1
5.102446E+1
6.171260E+1
6.171260E+1
6.171260E+1
6.171260E+1
6.171260E+1
6.171260E+1
6.171260E+1
6.171260E+1
6.171260E+1
6.171260E+1
6.171260E+1
6.171260E+1
5.102446E+1
5.102446E+1
6.171260E+1
6.171260E+1
7.240055E+1
7.240055E+1
7.240055E+1
6.171260E+1
6.171260E+1
6.171260E+1
7.240055E+1
7.240055E+1
7.240055E+1
7.240055E+1
6.171260E+1
6.171260E+1
6.171260E+1
7.240055E+1
7.240055E+1
7.240055E+1
7.240055E+1
8.308850E+1
8.308850E+1
8.308850E+1
8.308850E+1
8.308850E+1
7.240055E+1
7.240055E+1
7.240055E+1
7.240055E+1
7.240055E+1
7.240055E+1
8.308850E+1
8.308850E+1
8.308850E+1
8.308850E+1
8.308850E+1
8.308850E+1
8.308850E+1
7.240055E+1
7.240055E+1
7.240055E+1
7.240055E+1
7.240055E+1
8.308850E+1
9.377664E+1
9.377664E+1
9.377664E+1
9.377664E+1
8.308850E+1
8.308850E+1
9.377664E+1
9.377664E+1
9.377664E+1
8.308850E+1
8.308850E+1
9.377664E+1
9.377664E+1
9.377664E+1
9.377664E+1
9.377664E+1
9.377664E+1
9.377664E+1
1.044646E+2
1.044646E+2
1.044646E+2
9.377664E+1
9.377664E+1
9.377664E+1
1.044646E+2
1.044646E+2
1.044646E+2
1.044646E+2
1.044646E+2
1.044646E+2
1.044646E+2
1.044646E+2
1.044646E+2
1.044646E+2
1.044646E+2
1.044646E+2
1.044646E+2
1.151525E+2
1.151525E+2
1.044646E+2
1.044646E+2
1.044646E+2
1.044646E+2
1.044646E+2
1.044646E+2
1.044646E+2
1.044646E+2
1.044646E+2
1.044646E+2
1.044646E+2
1.044646E+2
1.044646E+2
1.044646E+2
1.044646E+2
1.044646E+2
1.044646E+2
1.151525E+2
1.151525E+2
1.151525E+2
1.151525E+2
1.151525E+2
1.151525E+2
1.151525E+2
1.151525E+2
1.151525E+2
1.151525E+2
1.151525E+2
1.044646E+2
1.044646E+2
1.151525E+2
1.151525E+2
1.151525E+2
1.151525E+2
1.151525E+2
1.151525E+2
1.044646E+2
1.151525E+2
1.258406E+2
1.151525E+2
1.151525E+2
1.044646E+2
1.151525E+2
1.151525E+2
1.258406E+2
1.258406E+2
1.044646E+2
1.044646E+2
1.044646E+2
1.044646E+2
1.044646E+2
1.044646E+2
1.044646E+2
1.044646E+2
1.044646E+2
9.377664E+1
9.377664E+1
1.044646E+2
1.044646E+2
1.044646E+2
1.044646E+2
9.377664E+1
9.377664E+1
1.044646E+2
1.044646E+2
1.044646E+2
1.044646E+2
1.044646E+2
1.044646E+2
1.044646E+2
1.044646E+2
1.044646E+2
1.044646E+2
1.044646E+2
1.044646E+2
1.044646E+2
1.044646E+2
1.044646E+2
1.044646E+2
1.044646E+2
9.377664E+1
9.377664E+1
9.377664E+1
9.377664E+1
1.044646E+2
1.044646E+2
1.044646E+2
9.377664E+1
9.377664E+1
9.377664E+1
1.044646E+2
1.044646E+2
1.044646E+2
1.044646E+2
1.044646E+2
9.377664E+1
8.308850E+1
8.308850E+1
8.308850E+1
8.308850E+1
9.377664E+1
9.377664E+1
9.377664E+1
8.308850E+1
7.240055E+1
7.240055E+1
8.308850E+1
8.308850E+1
9.377664E+1
8.308850E+1
7.240055E+1
7.240055E+1
7.240055E+1
8.308850E+1
8.308850E+1
8.308850E+1
7.240055E+1
7.240055E+1
6.171260E+1
6.171260E+1
7.240055E+1
7.240055E+1
7.240055E+1
7.240055E+1
6.171260E+1
6.171260E+1
6.171260E+1
6.171260E+1
6.171260E+1
6.171260E+1
6.171260E+1
6.171260E+1
6.171260E+1
6.171260E+1
6.171260E+1
6.171260E+1
6.171260E+1
6.171260E+1
6.171260E+1
6.171260E+1
6.171260E+1
7.240055E+1
7.240055E+1
6.171260E+1
5.102446E+1
5.102446E+1
5.102446E+1
6.171260E+1
6.171260E+1
6.171260E+1
5.102446E+1
5.102446E+1
5.102446E+1
6.171260E+1
6.171260E+1
6.171260E+1
5.102446E+1
5.102446E+1
5.102446E+1
5.102446E+1
5.102446E+1
4.033651E+1
4.033651E+1
4.033651E+1
5.102446E+1
5.102446E+1
5.102446E+1
5.102446E+1
5.102446E+1
4.033651E+1
4.033651E+1
4.033651E+1
4.033651E+1
4.033651E+1
2.964856E+1
2.964856E+1
2.964856E+1
2.964856E+1
2.964856E+1
2.964856E+1
2.964856E+1
2.964856E+1
2.964856E+1
4.033651E+1
4.033651E+1
4.033651E+1
2.964856E+1
2.964856E+1
1.896042E+1
2.964856E+1
2.964856E+1
2.964856E+1
2.964856E+1
2.964856E+1
2.964856E+1
2.964856E+1
2.964856E+1
2.964856E+1
2.964856E+1
2.964856E+1
2.964856E+1
1.896042E+1
1.896042E+1
1.896042E+1
1.896042E+1
1.896042E+1
1.896042E+1
8.272473E+0
1.896042E+1
1.896042E+1
2.964856E+1
1.896042E+1
1.896042E+1
1.896042E+1
1.896042E+1
1.896042E+1
1.896042E+1
1.896042E+1
8.272473E+0
8.272473E+0
1.896042E+1
1.896042E+1
8.272473E+0
8.272473E+0
8.272473E+0
1.896042E+1
1.896042E+1
8.272473E+0
-2.415478E+0
8.272473E+0
1.896042E+1
1.896042E+1
8.272473E+0
8.272473E+0
-2.415478E+0
-2.415478E+0
8.272473E+0
8.272473E+0
8.272473E+0
-2.415478E+0
-2.415478E+0
-2.415478E+0
8.272473E+0
8.272473E+0
8.272473E+0
8.272473E+0
-2.415478E+0
-2.415478E+0
-2.415478E+0
-2.415478E+0
-2.415478E+0
-2.415478E+0
-2.415478E+0
-2.415478E+0
-2.415478E+0
-2.415478E+0
8.272473E+0
-2.415478E+0
-2.415478E+0
-1.310352E+1
-1.310352E+1
-2.415478E+0
-2.415478E+0
-2.415478E+0
-1.310352E+1
-1.310352E+1
-2.379157E+1
-2.379157E+1
-2.379157E+1
-2.379157E+1
-1.310352E+1
-1.310352E+1
-2.379157E+1
-2.379157E+1
-2.379157E+1
-2.379157E+1
-1.310352E+1
-1.310352E+1
-1.310352E+1
-2.379157E+1
-2.379157E+1
-1.310352E+1
-2.379157E+1
-2.379157E+1
-3.447952E+1
-2.379157E+1
-3.447952E+1
-3.447952E+1
-3.447952E+1
-3.447952E+1
-2.379157E+1
-2.379157E+1
-2.379157E+1
-2.379157E+1
-3.447952E+1
-3.447952E+1
-3.447952E+1
-3.447952E+1
-3.447952E+1
-3.447952E+1
-3.447952E+1
-3.447952E+1
-3.447952E+1
-4.516756E+1
-4.516756E+1
-4.516756E+1
-3.447952E+1
-3.447952E+1
-4.516756E+1
-4.516756E+1
-4.516756E+1
-4.516756E+1
-4.516756E+1
-4.516756E+1
-4.516756E+1
-4.516756E+1
-4.516756E+1
-4.516756E+1
-4.516756E+1
-4.516756E+1
-3.447952E+1
-3.447952E+1
-4.516756E+1
-5.585561E+1
-5.585561E+1
-5.585561E+1
-5.585561E+1
-5.585561E+1
-5.585561E+1
-4.516756E+1
-4.516756E+1
-4.516756E+1
-4.516756E+1
-4.516756E+1
-4.516756E+1
-4.516756E+1
-5.585561E+1
-5.585561E+1
-5.585561E+1
-4.516756E+1
-4.516756E+1
-4.516756E+1
-5.585561E+1
-6.654356E+1
-6.654356E+1
-5.585561E+1
-4.516756E+1
-4.516756E+1
-5.585561E+1
-5.585561E+1
-5.585561E+1
-5.585561E+1
-5.585561E+1
-5.585561E+1
-5.585561E+1
-5.585561E+1
-5.585561E+1
-5.585561E+1
-5.585561E+1
-6.654356E+1
-6.654356E+1
-6.654356E+1
-6.654356E+1
-5.585561E+1
-5.585561E+1
-5.585561E+1
-5.585561E+1
-6.654356E+1
-5.585561E+1
-5.585561E+1
-5.585561E+1
-5.585561E+1
-5.585561E+1
-5.585561E+1
-4.516756E+1
-4.516756E+1
-4.516756E+1
-5.585561E+1
-5.585561E+1
-5.585561E+1
-5.585561E+1
-5.585561E+1
-6.654356E+1
-6.654356E+1
-6.654356E+1
-6.654356E+1
-6.654356E+1
-5.585561E+1
-5.585561E+1
-5.585561E+1
-5.585561E+1
-6.654356E+1
-6.654356E+1
-6.654356E+1
-5.585561E+1
-5.585561E+1
-5.585561E+1
-6.654356E+1
-6.654356E+1
-6.654356E+1
-6.654356E+1
-5.585561E+1
-5.585561E+1
-5.585561E+1
-5.585561E+1
-5.585561E+1
-6.654356E+1
-6.654356E+1
-6.654356E+1
-6.654356E+1
-6.654356E+1
-6.654356E+1
-6.654356E+1
-6.654356E+1
-6.654356E+1
-5.585561E+1
-5.585561E+1
-6.654356E+1
-6.654356E+1
-7.723160E+1
-6.654356E+1
-6.654356E+1
-5.585561E+1
-6.654356E+1
-6.654356E+1
-5.585561E+1
-5.585561E+1
-6.654356E+1
-6.654356E+1
-6.654356E+1
-5.585561E+1
-6.654356E+1
-6.654356E+1
-7.723160E+1
-7.723160E+1
-6.654356E+1
-6.654356E+1
-6.654356E+1
-6.654356E+1
-6.654356E+1
-5.585561E+1
-5.585561E+1
-4.516756E+1
-5.585561E+1
-5.585561E+1
-6.654356E+1
-5.585561E+1
-6.654356E+1
-6.654356E+1
-6.654356E+1
-6.654356E+1
-6.654356E+1
-6.654356E+1
-6.654356E+1
-6.654356E+1
-7.723160E+1
-7.723160E+1
-7.723160E+1
-7.723160E+1
-7.723160E+1
-7.723160E+1
-7.723160E+1
-6.654356E+1
-6.654356E+1
-6.654356E+1
-6.654356E+1
-7.723160E+1
-7.723160E+1
-7.723160E+1
-7.723160E+1
-7.723160E+1
-7.723160E+1
-6.654356E+1
-7.723160E+1
-7.723160E+1
-7.723160E+1
-7.723160E+1
-7.723160E+1
-7.723160E+1
-7.723160E+1
-7.723160E+1
-7.723160E+1
-6.654356E+1
-6.654356E+1
-6.654356E+1
-6.654356E+1
-6.654356E+1
-6.654356E+1
-7.723160E+1
-7.723160E+1
-6.654356E+1
-6.654356E+1
-5.585561E+1
-6.654356E+1
-6.654356E+1
-6.654356E+1
-6.654356E+1
-6.654356E+1
-7.723160E+1
-7.723160E+1
-6.654356E+1
-6.654356E+1
-6.654356E+1
-6.654356E+1
-6.654356E+1
-6.654356E+1
-6.654356E+1
-6.654356E+1
-6.654356E+1
-6.654356E+1
-5.585561E+1
-5.585561E+1
-6.654356E+1
-6.654356E+1
-6.654356E+1
-6.654356E+1
-6.654356E+1
-5.585561E+1
-5.585561E+1
-5.585561E+1
-5.585561E+1
-6.654356E+1
-6.654356E+1
-6.654356E+1
-6.654356E+1
-5.585561E+1
-5.585561E+1
-5.585561E+1
-6.654356E+1
-6.654356E+1
-6.654356E+1
-5.585561E+1
-5.585561E+1
-6.654356E+1
-6.654356E+1
-5.585561E+1
-5.585561E+1
-5.585561E+1
-5.585561E+1
-5.585561E+1
-5.585561E+1
-5.585561E+1
-5.585561E+1
-5.585561E+1
-5.585561E+1
-5.585561E+1
-5.585561E+1
-5.585561E+1
-5.585561E+1
-5.585561E+1
-5.585561E+1
-5.585561E+1
-5.585561E+1
-5.585561E+1
-5.585561E+1
-5.585561E+1
-4.516756E+1
-4.516756E+1
-4.516756E+1
-5.585561E+1
-5.585561E+1
-4.516756E+1
-4.516756E+1
-4.516756E+1
-4.516756E+1
-4.516756E+1
-5.585561E+1
-5.585561E+1
-5.585561E+1
-5.585561E+1
-4.516756E+1
-4.516756E+1
-4.516756E+1
-4.516756E+1
-4.516756E+1
-4.516756E+1
-4.516756E+1
-4.516756E+1
-5.585561E+1
-5.585561E+1
-4.516756E+1
-4.516756E+1
-3.447952E+1
-3.447952E+1
-4.516756E+1
-4.516756E+1
-4.516756E+1
-4.516756E+1
-4.516756E+1
-3.447952E+1
-3.447952E+1
-2.379157E+1
-3.447952E+1
-3.447952E+1
-4.516756E+1
-4.516756E+1
-3.447952E+1
-3.447952E+1
-4.516756E+1
-4.516756E+1
-3.447952E+1
-3.447952E+1
-3.447952E+1
-4.516756E+1
-3.447952E+1
-3.447952E+1
-2.379157E+1
-2.379157E+1
-2.379157E+1
-2.379157E+1
-3.447952E+1
-3.447952E+1
-3.447952E+1
-3.447952E+1
-2.379157E+1
-2.379157E+1
-2.379157E+1
-2.379157E+1
-2.379157E+1
-2.379157E+1
-2.379157E+1
-3.447952E+1
-3.447952E+1
-2.379157E+1
-2.379157E+1
-2.379157E+1
-3.447952E+1
-2.379157E+1
-1.310352E+1
-1.310352E+1
-2.379157E+1
-2.379157E+1
-2.379157E+1
-2.379157E+1
-1.310352E+1
-2.379157E+1
-2.379157E+1
-2.379157E+1
-1.310352E+1
-2.415478E+0
-2.415478E+0
-1.310352E+1
-1.310352E+1
-1.310352E+1
-1.310352E+1
-2.415478E+0
-1.310352E+1
-1.310352E+1
-1.310352E+1
-1.310352E+1
-1.310352E+1
-1.310352E+1
-2.415478E+0
-2.415478E+0
-2.415478E+0
-2.415478E+0
-2.415478E+0
-1.310352E+1
-1.310352E+1
-2.415478E+0
-2.415478E+0
-2.415478E+0
-2.415478E+0
-1.310352E+1
-1.310352E+1
-2.415478E+0
8.272473E+0
8.272473E+0
8.272473E+0
8.272473E+0
8.272473E+0
8.272473E+0
8.272473E+0
8.272473E+0
8.272473E+0
8.272473E+0
8.272473E+0
8.272473E+0
8.272473E+0
8.272473E+0
8.272473E+0
8.272473E+0
8.272473E+0
1.896042E+1
1.896042E+1
1.896042E+1
8.272473E+0
8.272473E+0
8.272473E+0
1.896042E+1
1.896042E+1
1.896042E+1
1.896042E+1
1.896042E+1
1.896042E+1
1.896042E+1
1.896042E+1
2.964856E+1
2.964856E+1
2.964856E+1
1.896042E+1
1.896042E+1
2.964856E+1
2.964856E+1
1.896042E+1
1.896042E+1
1.896042E+1
1.896042E+1
2.964856E+1
2.964856E+1
2.964856E+1
2.964856E+1
2.964856E+1
2.964856E+1
2.964856E+1
2.964856E+1
2.964856E+1
2.964856E+1
2.964856E+1
1.896042E+1
1.896042E+1
1.896042E+1
2.964856E+1
2.964856E+1
1.896042E+1
1.896042E+1
8.272473E+0
1.896042E+1
1.896042E+1
2.964856E+1
2.964856E+1
1.896042E+1
8.272473E+0
8.272473E+0
8.272473E+0
1.896042E+1
1.896042E+1
1.896042E+1
2.964856E+1
2.964856E+1
2.964856E+1
1.896042E+1
1.896042E+1
1.896042E+1
1.896042E+1
1.896042E+1
1.896042E+1
1.896042E+1
8.272473E+0
8.272473E+0
8.272473E+0
8.272473E+0
8.272473E+0
8.272473E+0
8.272473E+0
8.272473E+0
8.272473E+0
8.272473E+0
1.896042E+1
1.896042E+1
1.896042E+1
8.272473E+0
8.272473E+0
8.272473E+0
1.896042E+1
1.896042E+1
1.896042E+1
8.272473E+0
8.272473E+0
8.272473E+0
8.272473E+0
8.272473E+0
8.272473E+0
8.272473E+0
8.272473E+0
8.272473E+0
8.272473E+0
-2.415478E+0
8.272473E+0
8.272473E+0
8.272473E+0
-2.415478E+0
-2.415478E+0
-2.415478E+0
-2.415478E+0
-2.415478E+0
-2.415478E+0
-2.415478E+0
-1.310352E+1
-1.310352E+1
-1.310352E+1
-2.415478E+0
8.272473E+0
8.272473E+0
-2.415478E+0
-2.415478E+0
-1.310352E+1
-1.310352E+1
-1.310352E+1
-1.310352E+1
-2.415478E+0
-2.415478E+0
-2.415478E+0
-1.310352E+1
-1.310352E+1
-1.310352E+1
-2.415478E+0
-2.415478E+0
-2.415478E+0
-1.310352E+1
-2.379157E+1
-2.379157E+1
-1.310352E+1
-1.310352E+1
-1.310352E+1
-1.310352E+1
-1.310352E+1
-1.310352E+1
-1.310352E+1
-1.310352E+1
-1.310352E+1
-2.379157E+1
-2.379157E+1
-2.379157E+1
-2.379157E+1
-2.379157E+1
-2.379157E+1
-2.379157E+1
-2.379157E+1
-2.379157E+1
-2.379157E+1
-3.447952E+1
-3.447952E+1
-3.447952E+1
-2.379157E+1
-1.310352E+1
-2.379157E+1
-2.379157E+1
-3.447952E+1
-3.447952E+1
-3.447952E+1
-3.447952E+1
-2.379157E+1
-2.379157E+1
-2.379157E+1
-2.379157E+1
-2.379157E+1
-2.379157E+1
-2.379157E+1
-3.447952E+1
-3.447952E+1
-3.447952E+1
-3.447952E+1
-3.447952E+1
-3.447952E+1
-3.447952E+1
-3.447952E+1
-3.447952E+1
-2.379157E+1
-2.379157E+1
-1.310352E+1
-2.379157E+1
-2.379157E+1
-2.379157E+1
-2.379157E+1
-2.379157E+1
-2.379157E+1
-3.447952E+1
-3.447952E+1
-2.379157E+1
-2.379157E+1
-1.310352E+1
-1.310352E+1
-2.379157E+1
-3.447952E+1
-3.447952E+1
-3.447952E+1
-3.447952E+1
-3.447952E+1
-3.447952E+1
-3.447952E+1
-3.447952E+1
-3.447952E+1
-3.447952E+1
-3.447952E+1
-3.447952E+1
-3.447952E+1
-3.447952E+1
-3.447952E+1
-3.447952E+1
-3.447952E+1
-3.447952E+1
-3.447952E+1
-4.516756E+1
-4.516756E+1
-3.447952E+1
-3.447952E+1
-3.447952E+1
-3.447952E+1
-3.447952E+1
-3.447952E+1
-3.447952E+1
-4.516756E+1
-4.516756E+1
-4.516756E+1
-4.516756E+1
-4.516756E+1
-3.447952E+1
-3.447952E+1
-3.447952E+1
-3.447952E+1
-3.447952E+1
-4.516756E+1
-3.447952E+1
-3.447952E+1
-3.447952E+1
-3.447952E+1
-4.516756E+1
-4.516756E+1
-4.516756E+1
-4.516756E+1
-4.516756E+1
-4.516756E+1
-4.516756E+1
-3.447952E+1
-4.516756E+1
-4.516756E+1
-4.516756E+1
-3.447952E+1
-3.447952E+1
-3.447952E+1
-4.516756E+1
-4.516756E+1
-4.516756E+1
-4.516756E+1
-4.516756E+1
-4.516756E+1
-3.447952E+1
-3.447952E+1
-3.447952E+1
-4.516756E+1
-4.516756E+1
-4.516756E+1
-4.516756E+1
-4.516756E+1
-4.516756E+1
-4.516756E+1
-4.516756E+1
-4.516756E+1
-4.516756E+1
-4.516756E+1
-4.516756E+1
-4.516756E+1
-4.516756E+1
-4.516756E+1
-4.516756E+1
-5.585561E+1
-5.585561E+1
-5.585561E+1
-5.585561E+1
-5.585561E+1
-4.516756E+1
-3.447952E+1
-4.516756E+1
-4.516756E+1
-5.585561E+1
-5.585561E+1
-4.516756E+1
-4.516756E+1
-4.516756E+1
-5.585561E+1
-5.585561E+1
-5.585561E+1
-4.516756E+1
-4.516756E+1
-4.516756E+1
-5.585561E+1
-5.585561E+1
-5.585561E+1
-5.585561E+1
-5.585561E+1
-4.516756E+1
-4.516756E+1
-4.516756E+1
-5.585561E+1
-5.585561E+1
-5.585561E+1
-4.516756E+1
-4.516756E+1
-4.516756E+1
-5.585561E+1
-5.585561E+1
-5.585561E+1
-5.585561E+1
-5.585561E+1
-5.585561E+1
-4.516756E+1
-5.585561E+1
-5.585561E+1
-5.585561E+1
-5.585561E+1
-5.585561E+1
-5.585561E+1
-5.585561E+1
-5.585561E+1
-5.585561E+1
-5.585561E+1
-5.585561E+1
-5.585561E+1
-5.585561E+1
-5.585561E+1
-5.585561E+1
-5.585561E+1
-5.585561E+1
-6.654356E+1
-6.654356E+1
-6.654356E+1
-5.585561E+1
-5.585561E+1
-6.654356E+1
-6.654356E+1
-6.654356E+1
-6.654356E+1
-5.585561E+1
-5.585561E+1
-6.654356E+1
-6.654356E+1
-6.654356E+1
-5.585561E+1
-5.585561E+1
-6.654356E+1
-6.654356E+1
-6.654356E+1
-6.654356E+1
-6.654356E+1
-6.654356E+1
-6.654356E+1
-6.654356E+1
-7.723160E+1
-7.723160E+1
-7.723160E+1
-6.654356E+1
-6.654356E+1
-6.654356E+1
-6.654356E+1
-6.654356E+1
-6.654356E+1
-5.585561E+1
-5.585561E+1
-5.585561E+1
-5.585561E+1
-6.654356E+1
-6.654356E+1
-7.723160E+1
-6.654356E+1
-6.654356E+1
-6.654356E+1
-7.723160E+1
-7.723160E+1
-7.723160E+1
-7.723160E+1
-7.723160E+1
-7.723160E+1
-7.723160E+1
-6.654356E+1
-7.723160E+1
-7.723160E+1
-7.723160E+1
-7.723160E+1
-7.723160E+1
-7.723160E+1
-7.723160E+1
-7.723160E+1
-7.723160E+1
-6.654356E+1
-6.654356E+1
-6.654356E+1
-6.654356E+1
-7.723160E+1
-7.723160E+1
-6.654356E+1
-6.654356E+1
-6.654356E+1
-7.723160E+1
-7.723160E+1
-7.723160E+1
-7.723160E+1
-7.723160E+1
-7.723160E+1
-7.723160E+1
-7.723160E+1
-7.723160E+1
-8.791965E+1
-7.723160E+1
-7.723160E+1
-7.723160E+1
-8.791965E+1
-8.791965E+1
-8.791965E+1
-7.723160E+1
-7.723160E+1
-7.723160E+1
-7.723160E+1
-7.723160E+1
-7.723160E+1
-7.723160E+1
-7.723160E+1
-7.723160E+1
-7.723160E+1
-7.723160E+1
-8.791965E+1
-8.791965E+1
-7.723160E+1
-7.723160E+1
-7.723160E+1
-7.723160E+1
-7.723160E+1
-8.791965E+1
-8.791965E+1
-7.723160E+1
-7.723160E+1
-6.654356E+1
-6.654356E+1
-7.723160E+1
-8.791965E+1
-8.791965E+1
-7.723160E+1
-6.654356E+1
-6.654356E+1
-7.723160E+1
-8.791965E+1
-8.791965E+1
-7.723160E+1
-7.723160E+1
-7.723160E+1
-8.791965E+1
-8.791965E+1
-8.791965E+1
-8.791965E+1
-7.723160E+1
-7.723160E+1
-7.723160E+1
-7.723160E+1
-7.723160E+1
-7.723160E+1
-7.723160E+1
-7.723160E+1
-7.723160E+1
-7.723160E+1
-8.791965E+1
-8.791965E+1
-8.791965E+1
-8.791965E+1
-8.791965E+1
-7.723160E+1
-7.723160E+1
-8.791965E+1
-8.791965E+1
-7.723160E+1
-7.723160E+1
-7.723160E+1
-7.723160E+1
-7.723160E+1
-7.723160E+1
-7.723160E+1
-8.791965E+1
-8.791965E+1
-8.791965E+1
-8.791965E+1
-7.723160E+1
-7.723160E+1
-7.723160E+1
-8.791965E+1
-8.791965E+1
-8.791965E+1
-7.723160E+1
-7.723160E+1
-7.723160E+1
-8.791965E+1
-8.791965E+1
-8.791965E+1
-7.723160E+1
-7.723160E+1
-8.791965E+1
-8.791965E+1
-8.791965E+1
-8.791965E+1
-7.723160E+1
-7.723160E+1
-7.723160E+1
-7.723160E+1
-8.791965E+1
-8.791965E+1
-8.791965E+1
-8.791965E+1
-8.791965E+1
-8.791965E+1
-7.723160E+1
-7.723160E+1
-8.791965E+1
-8.791965E+1
-8.791965E+1
-8.791965E+1
-8.791965E+1
-8.791965E+1
-8.791965E+1
-8.791965E+1
-9.860760E+1
-9.860760E+1
-8.791965E+1
-7.723160E+1
-7.723160E+1
-7.723160E+1
-8.791965E+1
-8.791965E+1
-8.791965E+1
-8.791965E+1
-8.791965E+1
-8.791965E+1
-7.723160E+1
-7.723160E+1
-7.723160E+1
-7.723160E+1
-8.791965E+1
-8.791965E+1
-8.791965E+1
-8.791965E+1
-8.791965E+1
-8.791965E+1
-8.791965E+1
-8.791965E+1
-8.791965E+1
-8.791965E+1
-8.791965E+1
-8.791965E+1
-8.791965E+1
-8.791965E+1
-8.791965E+1
-8.791965E+1
-8.791965E+1
-9.860760E+1
-9.860760E+1
-9.860760E+1
-8.791965E+1
-8.791965E+1
-7.723160E+1
-7.723160E+1
-8.791965E+1
-8.791965E+1
-8.791965E+1
-8.791965E+1
-7.723160E+1
-7.723160E+1
-8.791965E+1
-8.791965E+1
-8.791965E+1
-8.791965E+1
-7.723160E+1
-7.723160E+1
-7.723160E+1
-7.723160E+1
-7.723160E+1
-8.791965E+1
-8.791965E+1
-8.791965E+1
-8.791965E+1
-8.791965E+1
-8.791965E+1
-8.791965E+1
-8.791965E+1
-7.723160E+1
-8.791965E+1
-8.791965E+1
-9.860760E+1
-9.860760E+1
-8.791965E+1
-7.723160E+1
-8.791965E+1
-8.791965E+1
-8.791965E+1
-9.860760E+1
-9.860760E+1
-8.791965E+1
-7.723160E+1
-7.723160E+1
-8.791965E+1
-8.791965E+1
-8.791965E+1
-8.791965E+1
-8.791965E+1
-8.791965E+1
-8.791965E+1
-8.791965E+1
-7.723160E+1
-6.654356E+1
-7.723160E+1
-8.791965E+1
-8.791965E+1
-8.791965E+1
-8.791965E+1
-8.791965E+1
-8.791965E+1
-9.860760E+1
-8.791965E+1
-8.791965E+1
-8.791965E+1
-7.723160E+1
-7.723160E+1
-7.723160E+1
-8.791965E+1
-8.791965E+1
-8.791965E+1
-8.791965E+1
-9.860760E+1
-9.860760E+1
-9.860760E+1
-9.860760E+1
-9.860760E+1
-9.860760E+1
-9.860760E+1
-9.860760E+1
-9.860760E+1
-8.791965E+1
-8.791965E+1
-8.791965E+1
-9.860760E+1
-9.860760E+1
-9.860760E+1
-9.860760E+1
-9.860760E+1
-8.791965E+1
-8.791965E+1
-8.791965E+1
-8.791965E+1
-9.860760E+1
-9.860760E+1
-9.860760E+1
-8.791965E+1
-8.791965E+1
-8.791965E+1
-8.791965E+1
-9.860760E+1
-9.860760E+1
-9.860760E+1
-9.860760E+1
-9.860760E+1
-8.791965E+1
-8.791965E+1
-8.791965E+1
-9.860760E+1
-9.860760E+1
-9.860760E+1
-9.860760E+1
-9.860760E+1
-9.860760E+1
-9.860760E+1
-9.860760E+1
-9.860760E+1
-8.791965E+1
-8.791965E+1
-9.860760E+1
-9.860760E+1
-9.860760E+1
-9.860760E+1
-9.860760E+1
-9.860760E+1
-8.791965E+1
-8.791965E+1
-8.791965E+1
-9.860760E+1
-9.860760E+1
-8.791965E+1
-8.791965E+1
-8.791965E+1
-9.860760E+1
-9.860760E+1
-8.791965E+1
-8.791965E+1
-8.791965E+1
-7.723160E+1
-7.723160E+1
-7.723160E+1
-7.723160E+1
-8.791965E+1
-7.723160E+1
-7.723160E+1
-7.723160E+1
-7.723160E+1
-7.723160E+1
-7.723160E+1
-7.723160E+1
-7.723160E+1
-7.723160E+1
-8.791965E+1
-7.723160E+1
-7.723160E+1
-6.654356E+1
-7.723160E+1
-7.723160E+1
-8.791965E+1
-7.723160E+1
-7.723160E+1
-6.654356E+1
-6.654356E+1
-7.723160E+1
-7.723160E+1
-6.654356E+1
-6.654356E+1
-6.654356E+1
-6.654356E+1
-6.654356E+1
-6.654356E+1
-7.723160E+1
-7.723160E+1
-7.723160E+1
-6.654356E+1
-5.585561E+1
-5.585561E+1
-5.585561E+1
-5.585561E+1
-5.585561E+1
-5.585561E+1
-4.516756E+1
-5.585561E+1
-5.585561E+1
-6.654356E+1
-7.723160E+1
-6.654356E+1
-6.654356E+1
-5.585561E+1
-6.654356E+1
-6.654356E+1
-6.654356E+1
-6.654356E+1
-6.654356E+1
-6.654356E+1
-6.654356E+1
-5.585561E+1
-5.585561E+1
-5.585561E+1
-6.654356E+1
-6.654356E+1
-7.723160E+1
-6.654356E+1
-6.654356E+1
-6.654356E+1
-6.654356E+1
-6.654356E+1
-6.654356E+1
-5.585561E+1
-5.585561E+1
-5.585561E+1
-6.654356E+1
-6.654356E+1
-6.654356E+1
-6.654356E+1
-5.585561E+1
-5.585561E+1
-5.585561E+1
-6.654356E+1
-6.654356E+1
-7.723160E+1
-6.654356E+1
-6.654356E+1
-6.654356E+1
-6.654356E+1
-6.654356E+1
-7.723160E+1
-6.654356E+1
-6.654356E+1
-5.585561E+1
-5.585561E+1
-5.585561E+1
-5.585561E+1
-5.585561E+1
-5.585561E+1
-4.516756E+1
-4.516756E+1
-4.516756E+1
-4.516756E+1
-4.516756E+1
-5.585561E+1
-5.585561E+1
-5.585561E+1
-6.654356E+1
-6.654356E+1
-6.654356E+1
-5.585561E+1
-5.585561E+1
-5.585561E+1
-6.654356E+1
-6.654356E+1
-6.654356E+1
-5.585561E+1
-5.585561E+1
-6.654356E+1
-6.654356E+1
-7.723160E+1
-7.723160E+1
-6.654356E+1
-6.654356E+1
-6.654356E+1
-6.654356E+1
-6.654356E+1
-7.723160E+1
-7.723160E+1
-7.723160E+1
-7.723160E+1
-7.723160E+1
-7.723160E+1
-7.723160E+1
-7.723160E+1
-8.791965E+1
-7.723160E+1
-7.723160E+1
-7.723160E+1
-7.723160E+1
-7.723160E+1
-7.723160E+1
-7.723160E+1
-7.723160E+1
-6.654356E+1
-6.654356E+1
-6.654356E+1
-6.654356E+1
-5.585561E+1
-5.585561E+1
-5.585561E+1
-5.585561E+1
-5.585561E+1
-4.516756E+1
-4.516756E+1
-5.585561E+1
-4.516756E+1
-2.415478E+0
8.308850E+1
1.044646E+2
2.964856E+1
-7.723160E+1
-1.306716E+2
-1.306716E+2
-1.841117E+2
-2.909918E+2
-3.016798E+2
-1.413597E+2
8.308850E+1
2.540967E+2
2.754727E+2
1.258406E+2
-6.654356E+1
-1.841117E+2
-2.054878E+2
-2.375518E+2
-3.016798E+2
-2.589278E+2
-9.860760E+1
8.308850E+1
1.365286E+2
5.102446E+1
-5.585561E+1
-7.723160E+1
-5.585561E+1
-2.379157E+1
-3.447952E+1
-6.654356E+1
-8.791965E+1
-8.791965E+1
-7.723160E+1
-8.791965E+1
-7.723160E+1
-6.654356E+1
-6.654356E+1
-6.654356E+1
-7.723160E+1
-6.654356E+1
-6.654356E+1
-6.654356E+1
-7.723160E+1
-7.723160E+1
-6.654356E+1
-6.654356E+1
-6.654356E+1
-6.654356E+1
-6.654356E+1
-6.654356E+1
-6.654356E+1
-6.654356E+1
-6.654356E+1
-6.654356E+1
-6.654356E+1
-6.654356E+1
-6.654356E+1
-6.654356E+1
-6.654356E+1
-6.654356E+1
-6.654356E+1
-6.654356E+1
-6.654356E+1
-5.585561E+1
-5.585561E+1
-6.654356E+1
-6.654356E+1
-6.654356E+1
-6.654356E+1
-6.654356E+1
-7.723160E+1
-7.723160E+1
-7.723160E+1
-7.723160E+1
-7.723160E+1
-7.723160E+1
-8.791965E+1
-8.791965E+1
-7.723160E+1
-7.723160E+1
-6.654356E+1
-6.654356E+1
-6.654356E+1
-6.654356E+1
-7.723160E+1
-7.723160E+1
-7.723160E+1
-7.723160E+1
-7.723160E+1
-6.654356E+1
-6.654356E+1
-6.654356E+1
-7.723160E+1
-8.791965E+1
-7.723160E+1
-7.723160E+1
-7.723160E+1
-7.723160E+1
-8.791965E+1
-8.791965E+1
-8.791965E+1
-8.791965E+1
-8.791965E+1
-7.723160E+1
-7.723160E+1
-6.654356E+1
-7.723160E+1
-7.723160E+1
-7.723160E+1
-7.723160E+1
-6.654356E+1
-6.654356E+1
-6.654356E+1
-6.654356E+1
-6.654356E+1
-6.654356E+1
-7.723160E+1
-7.723160E+1
-7.723160E+1
-3.447952E+1
6.171260E+1
1.151525E+2
5.102446E+1
-1.627357E+2
-3.658079E+2
-3.016798E+2
-3.447952E+1
1.579046E+2
1.044646E+2
-6.654356E+1
-1.734237E+2
-1.627357E+2
-9.860760E+1
-7.723160E+1
-8.791965E+1
-1.092956E+2
-1.092956E+2
-8.791965E+1
-7.723160E+1
-7.723160E+1
-7.723160E+1
-7.723160E+1
-7.723160E+1
-7.723160E+1
-6.654356E+1
-7.723160E+1
-8.791965E+1
-8.791965E+1
-8.791965E+1
-8.791965E+1
-9.860760E+1
-9.860760E+1
-9.860760E+1
-1.092956E+2
-1.734237E+2
-3.230558E+2
-3.978720E+2
-2.803038E+2
-6.654356E+1
1.044646E+2
1.472166E+2
9.377664E+1
1.896042E+1
-5.585561E+1
-1.092956E+2
-9.860760E+1
-6.654356E+1
-9.860760E+1
-1.841117E+2
-1.947997E+2
-7.723160E+1
8.308850E+1
1.258406E+2
8.272473E+0
-1.734237E+2
-3.658079E+2
-4.833760E+2
-4.085599E+2
-1.627357E+2
7.240055E+1
1.899687E+2
2.113447E+2
1.579046E+2
2.964856E+1
-1.092956E+2
-1.841117E+2
-1.841117E+2
-1.413597E+2
-1.306716E+2
-1.306716E+2
-1.413597E+2
-1.306716E+2
-1.092956E+2
-9.860760E+1
-9.860760E+1
-9.860760E+1
-9.860760E+1
-9.860760E+1
-9.860760E+1
-9.860760E+1
-9.860760E+1
-9.860760E+1
-9.860760E+1
-1.092956E+2
-1.092956E+2
-1.092956E+2
-1.092956E+2
-1.092956E+2
-1.092956E+2
-1.092956E+2
-1.092956E+2
-1.092956E+2
-1.092956E+2
-1.092956E+2
-1.092956E+2
-1.092956E+2
-1.092956E+2
-1.199836E+2
-1.306716E+2
-2.482398E+2
-3.764959E+2
-2.589278E+2
6.171260E+1
2.754727E+2
1.792806E+2
-5.585561E+1
-2.054878E+2
-2.054878E+2
-1.520476E+2
-1.306716E+2
-1.413597E+2
-1.627357E+2
-1.520476E+2
-1.306716E+2
-1.092956E+2
-1.092956E+2
-1.199836E+2
-1.199836E+2
-1.199836E+2
-1.199836E+2
-1.199836E+2
-1.306716E+2
-1.306716E+2
-1.306716E+2
-1.306716E+2
-1.306716E+2
-1.306716E+2
-1.306716E+2
-1.306716E+2
-1.413597E+2
-1.413597E+2
-1.520476E+2
-1.413597E+2
-1.413597E+2
-1.413597E+2
-1.520476E+2
-1.520476E+2
-1.627357E+2
-1.627357E+2
-1.520476E+2
-1.520476E+2
-1.413597E+2
-1.413597E+2
-1.413597E+2
-1.520476E+2
-1.520476E+2
-1.520476E+2
-1.520476E+2
-1.413597E+2
-1.520476E+2
-1.520476E+2
-1.627357E+2
-1.627357E+2
-1.627357E+2
-1.520476E+2
-1.627357E+2
-1.627357E+2
-1.734237E+2
-1.734237E+2
-1.734237E+2
-1.734237E+2
-1.734237E+2
-1.734237E+2
-1.734237E+2
-1.734237E+2
-1.841117E+2
-2.268637E+2
-3.551199E+2
-4.833760E+2
-4.085599E+2
-1.413597E+2
7.240055E+1
8.308850E+1
-6.654356E+1
-2.161757E+2
-2.803038E+2
-2.696158E+2
-2.268637E+2
-2.161757E+2
-2.268637E+2
-2.375518E+2
-2.268637E+2
-2.161757E+2
-2.161757E+2
-2.268637E+2
-2.375518E+2
-2.482398E+2
-2.482398E+2
-2.375518E+2
-2.375518E+2
-2.375518E+2
-2.375518E+2
-2.161757E+2
-1.734237E+2
-1.520476E+2
-1.947997E+2
-3.123678E+2
-4.085599E+2
-3.658079E+2
-2.268637E+2
-1.627357E+2
-2.054878E+2
-2.909918E+2
-3.337439E+2
-3.230558E+2
-3.123678E+2
-3.016798E+2
-2.909918E+2
-2.909918E+2
-2.909918E+2
-2.909918E+2
-2.909918E+2
-3.016798E+2
-3.016798E+2
-3.016798E+2
-3.123678E+2
-3.123678E+2
-3.230558E+2
-3.230558E+2
-3.230558E+2
-3.230558E+2
-3.123678E+2
-3.123678E+2
-3.230558E+2
-3.337439E+2
-3.764959E+2
-4.406239E+2
-5.047520E+2
-4.726880E+2
-3.444318E+2
-2.268637E+2
-1.841117E+2
-2.268637E+2
-3.016798E+2
-3.444318E+2
-3.444318E+2
-3.551199E+2
-3.444318E+2
-3.123678E+2
-3.016798E+2
-3.444318E+2
-4.085599E+2
-4.085599E+2
-3.230558E+2
-2.589278E+2
-2.696158E+2
-3.764959E+2
-4.726880E+2
-4.726880E+2
-3.978720E+2
-3.123678E+2
-2.909918E+2
-3.016798E+2
-3.337439E+2
-3.444318E+2
-3.444318E+2
-3.444318E+2
-3.444318E+2
-3.444318E+2
-3.444318E+2
-3.337439E+2
-3.230558E+2
-3.230558E+2
-3.230558E+2
-3.337439E+2
-3.444318E+2
-3.337439E+2
-3.337439E+2
-3.337439E+2
-3.337439E+2
-3.444318E+2
-3.444318E+2
-3.444318E+2
-3.444318E+2
-3.337439E+2
-3.337439E+2
-3.337439E+2
-3.444318E+2
-3.551199E+2
-3.551199E+2
-3.551199E+2
-3.551199E+2
-3.551199E+2
-3.658079E+2
-3.658079E+2
-3.658079E+2
-3.658079E+2
-3.658079E+2
-3.658079E+2
-3.658079E+2
-3.658079E+2
-3.764959E+2
-3.764959E+2
-3.551199E+2
-3.444318E+2
-3.444318E+2
-3.551199E+2
-3.658079E+2
-3.764959E+2
-3.871839E+2
-3.658079E+2
-3.444318E+2
-3.444318E+2
-3.764959E+2
-3.871839E+2
-3.551199E+2
-3.230558E+2
-3.230558E+2
-3.871839E+2
-4.299359E+2
-4.192479E+2
-3.658079E+2
-3.444318E+2
-3.551199E+2
-3.658079E+2
-3.764959E+2
-3.871839E+2
-3.871839E+2
-3.658079E+2
-3.337439E+2
-3.337439E+2
-3.658079E+2
-3.978720E+2
-3.978720E+2
-3.764959E+2
-3.658079E+2
-3.551199E+2
-3.658079E+2
-3.764959E+2
-3.764959E+2
-3.871839E+2
-3.978720E+2
-4.085599E+2
-4.192479E+2
-4.192479E+2
-4.192479E+2
-4.299359E+2
-4.406239E+2
-4.406239E+2
-4.406239E+2
-4.513120E+2
-4.726880E+2
-4.833760E+2
-4.726880E+2
-4.620000E+2
-4.620000E+2
-4.620000E+2
-4.726880E+2
-4.833760E+2
-4.833760E+2
-4.940640E+2
-4.940640E+2
-4.940640E+2
-4.940640E+2
-4.940640E+2
-5.047520E+2
-5.154400E+2
-5.261281E+2
-5.261281E+2
-5.154400E+2
-5.047520E+2
-5.047520E+2
-5.154400E+2
-5.261281E+2
-5.261281E+2
-5.261281E+2
-5.261281E+2
-5.475041E+2
-5.581921E+2
-5.688801E+2
-5.795681E+2
-5.795681E+2
-5.902561E+2
-6.009441E+2
-6.116321E+2
-6.116321E+2
-5.902561E+2
-5.795681E+2
-5.902561E+2
-6.116321E+2
-6.116321E+2
-5.795681E+2
-5.475041E+2
-5.581921E+2
-5.902561E+2
-6.116321E+2
-6.116321E+2
-5.902561E+2
-5.795681E+2
-5.902561E+2
-6.009441E+2
-6.116321E+2
-6.116321E+2
-6.223201E+2
-6.223201E+2
-6.009441E+2
-5.688801E+2
-5.795681E+2
-6.223201E+2
-6.650722E+2
-6.543841E+2
-6.436961E+2
-6.330081E+2
-6.436961E+2
-6.650722E+2
-6.757602E+2
-6.971362E+2
-7.078242E+2
-6.971362E+2
-6.864482E+2
-7.078242E+2
-7.292002E+2
-7.398882E+2
-7.292002E+2
-7.078242E+2
-7.078242E+2
-7.078242E+2
-6.971362E+2
-6.757602E+2
-6.650722E+2
-6.543841E+2
-6.436961E+2
-6.330081E+2
-6.009441E+2
-5.795681E+2
-5.795681E+2
-5.795681E+2
-5.902561E+2
-5.902561E+2
-5.902561E+2
-5.902561E+2
-5.902561E+2
-6.009441E+2
-6.009441E+2
-5.902561E+2
-5.902561E+2
-5.902561E+2
-6.116321E+2
-6.223201E+2
-6.330081E+2
-6.330081E+2
-6.436961E+2
-6.543841E+2
-6.650722E+2
-6.864482E+2
-7.078242E+2
-6.757602E+2
-6.223201E+2
-6.330081E+2
-6.971362E+2
-7.505762E+2
-7.398882E+2
-7.185122E+2
-7.185122E+2
-7.398882E+2
-7.612643E+2
-7.505762E+2
-7.505762E+2
-7.505762E+2
-7.505762E+2
-7.612643E+2
-7.612643E+2
-7.719522E+2
-8.040163E+2
-8.360803E+2
-7.933283E+2
-6.864482E+2
-6.436961E+2
-6.864482E+2
-7.612643E+2
-7.719522E+2
-7.292002E+2
-6.757602E+2
-6.650722E+2
-6.971362E+2
-7.185122E+2
-7.078242E+2
-6.864482E+2
-6.757602E+2
-6.864482E+2
-7.292002E+2
-7.719522E+2
-7.292002E+2
-6.116321E+2
-5.581921E+2
-6.330081E+2
-7.505762E+2
-8.147043E+2
-7.826403E+2
-7.398882E+2
-7.185122E+2
-7.292002E+2
-7.398882E+2
-7.398882E+2
-7.398882E+2
-7.292002E+2
-7.826403E+2
-7.933283E+2
-6.864482E+2
-5.688801E+2
-5.902561E+2
-7.505762E+2
-8.574564E+2
-7.505762E+2
-5.902561E+2
-6.009441E+2
-7.505762E+2
-8.253923E+2
-7.505762E+2
-6.543841E+2
-6.436961E+2
-6.650722E+2
-6.650722E+2
-7.078242E+2
-7.292002E+2
-6.864482E+2
-6.757602E+2
-8.147043E+2
-9.750244E+2
-9.536484E+2
-7.933283E+2
-7.078242E+2
-7.078242E+2
-6.971362E+2
-6.757602E+2
-6.971362E+2
-8.040163E+2
-9.108964E+2
-9.536484E+2
-9.002084E+2
-8.360803E+2
-8.360803E+2
-9.108964E+2
-9.643365E+2
-9.536484E+2
-9.322724E+2
-9.643365E+2
-1.007089E+3
-1.028465E+3
-1.039153E+3
-1.071217E+3
-1.103281E+3
-1.135345E+3
-1.199473E+3
-1.017777E+3
-7.723160E+1
1.365650E+3
2.113810E+3
1.472530E+3
9.377664E+1
-8.788324E+2
-1.124657E+3
-1.092593E+3
-1.135345E+3
-1.188785E+3
-1.103281E+3
-9.750244E+2
-5.795681E+2
3.396007E+2
1.397714E+3
2.113810E+3
2.263443E+3
1.964179E+3
1.696978E+3
1.771794E+3
2.049683E+3
2.242067E+3
2.327571E+3
2.284819E+3
2.038994E+3
1.654226E+3
1.483218E+3
1.675602E+3
1.889362E+3
1.675602E+3
1.151890E+3
5.854251E+2
-6.654356E+1
-8.253923E+2
-1.488049E+3
-1.830065E+3
-1.894193E+3
-1.883505E+3
-1.872817E+3
-1.744561E+3
-1.423921E+3
-1.071217E+3
-9.429605E+2
-1.103281E+3
-8.788324E+2
1.258406E+2
1.237394E+3
1.782482E+3
1.782482E+3
1.525970E+3
1.269458E+3
1.280146E+3
1.547346E+3
1.825234E+3
1.889362E+3
1.793170E+3
1.696978E+3
1.686290E+3
1.718354E+3
1.739730E+3
1.718354E+3
1.675602E+3
1.654226E+3
1.664914E+3
1.654226E+3
1.451154E+3
7.350572E+2
-4.513120E+2
-1.573553E+3
-2.161394E+3
-2.257586E+3
-2.182770E+3
-2.172082E+3
-2.204146E+3
-2.129330E+3
-1.990385E+3
-1.926258E+3
-2.022450E+3
-1.947634E+3
-1.210161E+3
-2.909918E+2
-1.520476E+2
-8.788324E+2
-1.765937E+3
-2.182770E+3
-2.172082E+3
-2.022450E+3
-1.904881E+3
-1.723185E+3
-1.295665E+3
-6.330081E+2
-2.379157E+1
2.220327E+2
-8.791965E+1
-8.467684E+2
-1.626993E+3
-2.075890E+3
-2.182770E+3
-2.161394E+3
-2.172082E+3
-2.246898E+3
-2.311026E+3
-2.332402E+3
-2.332402E+3
-2.332402E+3
-2.353778E+3
-2.385842E+3
-2.321714E+3
-1.626993E+3
-2.054878E+2
1.109138E+3
1.558034E+3
1.344274E+3
1.119825E+3
1.226706E+3
1.504594E+3
1.675602E+3
1.654226E+3
1.568722E+3
1.525970E+3
1.547346E+3
1.579410E+3
1.590098E+3
1.579410E+3
1.568722E+3
1.547346E+3
1.504594E+3
1.483218E+3
1.472530E+3
1.461842E+3
1.429778E+3
1.419090E+3
1.429778E+3
1.461842E+3
1.472530E+3
1.483218E+3
1.472530E+3
1.472530E+3
1.461842E+3
1.451154E+3
1.451154E+3
1.461842E+3
1.461842E+3
1.440466E+3
1.429778E+3
1.429778E+3
1.440466E+3
1.451154E+3
1.461842E+3
1.461842E+3
1.461842E+3
1.461842E+3
1.472530E+3
1.483218E+3
1.483218E+3
1.483218E+3
1.461842E+3
1.451154E+3
1.429778E+3
1.397714E+3
1.344274E+3
1.301522E+3
1.258770E+3
1.237394E+3
1.226706E+3
1.194642E+3
1.151890E+3
1.109138E+3
1.066386E+3
1.045010E+3
1.034321E+3
1.034321E+3
1.023633E+3
1.002258E+3
9.808814E+2
9.701934E+2
9.595053E+2
9.595053E+2
9.274412E+2
8.740013E+2
8.312494E+2
8.419372E+2
8.740013E+2
8.846894E+2
8.633133E+2
8.526253E+2
8.633133E+2
8.846894E+2
8.740013E+2
8.526253E+2
8.098733E+2
7.671213E+2
7.671213E+2
7.884972E+2
8.205613E+2
8.526253E+2
8.526253E+2
8.419372E+2
8.526253E+2
8.846894E+2
9.060653E+2
9.167533E+2
9.060653E+2
9.167533E+2
9.274412E+2
9.488175E+2
9.808814E+2
1.012946E+3
1.034321E+3
1.055697E+3
1.055697E+3
1.055697E+3
1.066386E+3
1.077074E+3
1.087762E+3
1.098450E+3
1.087762E+3
1.087762E+3
1.077074E+3
1.066386E+3
1.045010E+3
1.012946E+3
9.808814E+2
9.595053E+2
9.595053E+2
9.701934E+2
9.808814E+2
9.808814E+2
9.915693E+2
1.023633E+3
1.045010E+3
1.055697E+3
1.066386E+3
1.098450E+3
1.130514E+3
1.162578E+3
1.183954E+3
1.205330E+3
1.226706E+3
1.269458E+3
1.312210E+3
1.344274E+3
1.387026E+3
1.440466E+3
1.504594E+3
1.579410E+3
1.654226E+3
1.729042E+3
1.814546E+3
1.910738E+3
2.006930E+3
2.103123E+3
2.199314E+3
2.306195E+3
2.423763E+3
2.530643E+3
2.605459E+3
2.648211E+3
2.829907E+3
3.161235E+3
3.396372E+3
3.407060E+3
3.353620E+3
3.396372E+3
3.567380E+3
3.791828E+3
3.952148E+3
4.016276E+3
4.016276E+3
4.112469E+3
4.368981E+3
4.732373E+3
5.020949E+3
5.053014E+3
4.935445E+3
4.882006E+3
5.020949E+3
5.309525E+3
5.576726E+3
5.737046E+3
5.843926E+3
5.961494E+3
6.143190E+3
6.346263E+3
6.549335E+3
6.784471E+3
7.019607E+3
7.222679E+3
7.404375E+3
7.564695E+3
7.703640E+3
7.928088E+3
8.227352E+3
8.515929E+3
8.729689E+3
8.879321E+3
9.039641E+3
9.285466E+3
9.616793E+3
9.969498E+3
1.034358E+4
1.074972E+4
1.097417E+4
1.099555E+4
1.104899E+4
1.143376E+4
1.231017E+4
1.340035E+4
1.400957E+4
1.375306E+4
1.305834E+4
1.264150E+4
1.294077E+4
1.396681E+4
1.539901E+4
1.670294E+4
1.733354E+4
1.711978E+4
1.638230E+4
1.582653E+4
1.600822E+4
1.702359E+4
1.850922E+4
1.996279E+4
2.104228E+4
2.168356E+4
2.205764E+4
2.241034E+4
2.290199E+4
2.358602E+4
2.437694E+4
2.521060E+4
2.604426E+4
2.685655E+4
2.765816E+4
2.842769E+4
2.919723E+4
2.995608E+4
3.075768E+4
3.159134E+4
3.249982E+4
3.342968E+4
3.435954E+4
3.524664E+4
3.606962E+4
3.681778E+4
3.750181E+4
3.818585E+4
3.894469E+4
3.982111E+4
4.070822E+4
4.149913E+4
4.216178E+4
4.279238E+4
4.347641E+4
4.422457E+4
4.492998E+4
4.550713E+4
4.597741E+4
4.640493E+4
4.687520E+4
4.735616E+4
4.780506E+4
4.817914E+4
4.847840E+4
4.872422E+4
4.893798E+4
4.914106E+4
4.933344E+4
4.948307E+4
4.958995E+4
4.966477E+4
4.972890E+4
4.977165E+4
4.980371E+4
4.982509E+4
4.983577E+4
4.984646E+4
4.982509E+4
4.979302E+4
4.977165E+4
4.973958E+4
4.965408E+4
4.945101E+4
4.911968E+4
4.871354E+4
4.829670E+4
4.785849E+4
4.735616E+4
4.675763E+4
4.605222E+4
4.522924E+4
4.423526E+4
4.312371E+4
4.194802E+4
4.070822E+4
3.937221E+4
3.796139E+4
3.652920E+4
3.513976E+4
3.378238E+4
3.238225E+4
3.088593E+4
2.932549E+4
2.781847E+4
2.658935E+4
2.578775E+4
2.533886E+4
2.506097E+4
2.471895E+4
2.420593E+4
2.354327E+4
2.285924E+4
2.219658E+4
2.153393E+4
2.075370E+4
1.972765E+4
1.848784E+4
1.718391E+4
1.595478E+4
1.486461E+4
1.387062E+4
1.290870E+4
1.197884E+4
1.111312E+4
1.043977E+4
9.980186E+3
9.755738E+3
9.734362E+3
9.702298E+3
9.467161E+3
9.061017E+3
8.654873E+3
8.280793E+3
7.842584E+3
7.244055E+3
6.527959E+3
5.779798E+3
4.999574E+3
4.165909E+3
3.364307E+3
2.701651E+3
2.284819E+3
2.210003E+3
2.477203E+3
2.915411E+3
3.332244E+3
3.599444E+3
3.781140E+3
3.952148E+3
3.994901E+3
3.674260E+3
2.872659E+3
1.707666E+3
4.678569E+2
-6.757602E+2
-1.680433E+3
-2.546162E+3
-3.176755E+3
-3.572211E+3
-3.807347E+3
-4.021107E+3
-4.320372E+3
-4.801332E+3
-5.410549E+3
-5.998389E+3
-6.436598E+3
-6.725174E+3
-6.970998E+3
-7.259575E+3
-7.601591E+3
-7.922231E+3
-8.200119E+3
-8.403192E+3
-8.542135E+3
-8.627641E+3
-8.649016E+3
-8.595576E+3
-8.520760E+3
-8.467320E+3
-8.467320E+3
-8.520760E+3
-8.606264E+3
-8.702456E+3
-8.798648E+3
-8.873464E+3
-8.916216E+3
-8.884153E+3
-8.670392E+3
-8.242872E+3
-7.708471E+3
-7.216822E+3
-6.842742E+3
-6.543478E+3
-6.276278E+3
-5.987702E+3
-5.645685E+3
-5.260917E+3
-4.822708E+3
-4.384500E+3
-3.967667E+3
-3.636339E+3
-3.379827E+3
-3.198130E+3
-3.037811E+3
-2.866802E+3
-2.706482E+3
-2.535474E+3
-2.375154E+3
-2.214834E+3
-2.075890E+3
-1.969009E+3
-1.883505E+3
-1.851441E+3
-1.862129E+3
-1.883505E+3
-1.894193E+3
-1.894193E+3
-1.926258E+3
-2.011761E+3
-2.150706E+3
-2.343090E+3
-2.567538E+3
-2.791986E+3
-2.995058E+3
-3.219507E+3
-3.454643E+3
-3.711155E+3
-3.978355E+3
-4.245555E+3
-4.512756E+3
-4.769268E+3
-5.025780E+3
-5.260917E+3
-5.463989E+3
-5.645685E+3
-5.827381E+3
-5.987702E+3
-6.115957E+3
-6.222837E+3
-6.286965E+3
-6.340405E+3
-6.372470E+3
-6.393845E+3
-6.415222E+3
-6.415222E+3
-6.415222E+3
-6.372470E+3
-6.308342E+3
-6.244214E+3
-6.148022E+3
-6.019765E+3
-5.848757E+3
-5.645685E+3
-5.431925E+3
-5.218165E+3
-4.993717E+3
-4.769268E+3
-4.544820E+3
-4.341748E+3
-4.160052E+3
-3.999731E+3
-3.850099E+3
-3.711155E+3
-3.582899E+3
-3.433267E+3
-3.262258E+3
-3.069875E+3
-2.888179E+3
-2.738546E+3
-2.620978E+3
-2.492722E+3
-2.343090E+3
-2.161394E+3
-1.990385E+3
-1.840753E+3
-1.723185E+3
-1.648369E+3
-1.594929E+3
-1.573553E+3
-1.605617E+3
-1.701809E+3
-1.830065E+3
-1.958321E+3
-2.043826E+3
-2.086578E+3
-2.107954E+3
-2.129330E+3
-2.161394E+3
-2.161394E+3
-2.140018E+3
-2.075890E+3
-1.990385E+3
-1.862129E+3
-1.723185E+3
-1.594929E+3
-1.477361E+3
-1.402545E+3
-1.381169E+3
-1.391857E+3
-1.445297E+3
-1.520113E+3
-1.616305E+3
-1.723185E+3
-1.851441E+3
-1.990385E+3
-2.193458E+3
-2.460658E+3
-2.834738E+3
-3.347763E+3
-3.903539E+3
-4.106612E+3
-3.582899E+3
-2.653042E+3
-1.979698E+3
-1.862129E+3
-2.022450E+3
-2.043826E+3
-1.915569E+3
-1.915569E+3
-2.268274E+3
-2.888179E+3
-3.508083E+3
-3.914227E+3
-4.117300E+3
-4.256243E+3
-4.502068E+3
-4.897524E+3
-5.357109E+3
-5.752565E+3
-6.019765E+3
-6.201462E+3
-6.361782E+3
-6.543478E+3
-6.725174E+3
-6.896182E+3
-7.056502E+3
-7.238198E+3
-7.419895E+3
-7.601591E+3
-7.761911E+3
-7.879479E+3
-7.954296E+3
-7.986359E+3
-7.986359E+3
-7.804664E+3
-7.088567E+3
-5.613621E+3
-3.860787E+3
-2.791986E+3
-2.845426E+3
-3.337075E+3
-3.112626E+3
-1.883505E+3
-4.620000E+2
2.968487E+2
3.182248E+2
2.964856E+1
-3.230558E+2
-7.292002E+2
-1.028465E+3
-8.681444E+2
-1.947997E+2
4.999209E+2
5.854251E+2
-1.627357E+2
-1.274289E+3
-2.043826E+3
-2.043826E+3
-1.413233E+3
-7.185122E+2
-4.726880E+2
-8.147043E+2
-1.455985E+3
-1.958321E+3
-2.033138E+3
-1.733873E+3
-1.338417E+3
-1.135345E+3
-1.284977E+3
-1.701809E+3
-2.129330E+3
-2.364466E+3
-2.364466E+3
-2.236210E+3
-2.172082E+3
-2.257586E+3
-2.482034E+3
-2.781298E+3
-3.134003E+3
-3.518771E+3
-3.892851E+3
-4.192115E+3
-4.416563E+3
-4.566196E+3
-4.662388E+3
-4.726517E+3
-4.790644E+3
-4.908212E+3
-5.089909E+3
-5.325045E+3
-5.549493E+3
-5.667061E+3
-5.667061E+3
-5.570868E+3
-5.453301E+3
-5.378485E+3
-5.335733E+3
-5.303668E+3
-5.282293E+3
-5.282293E+3
-5.292980E+3
-5.314357E+3
-5.335733E+3
-5.357109E+3
-5.378485E+3
-5.357109E+3
-5.282293E+3
-5.143348E+3
-4.993717E+3
-4.833397E+3
-4.641012E+3
-4.352436E+3
-3.978355E+3
-3.561523E+3
-3.166067E+3
-2.738546E+3
-2.246898E+3
-1.733873E+3
-1.306353E+3
-9.857125E+2
-7.398882E+2
-4.726880E+2
-1.520476E+2
1.899687E+2
4.999209E+2
7.564332E+2
9.915693E+2
1.216018E+3
1.451154E+3
1.675602E+3
1.900050E+3
2.124499E+3
2.306195E+3
2.455827E+3
2.584083E+3
2.669587E+3
2.680275E+3
2.626835E+3
2.530643E+3
2.348947E+3
2.060370E+3
1.729042E+3
1.493906E+3
1.429778E+3
1.493906E+3
1.590098E+3
1.664914E+3
1.793170E+3
1.953491E+3
2.060370E+3
2.092435E+3
2.135187E+3
2.242067E+3
2.359635E+3
2.423763E+3
2.413075E+3
2.391699E+3
2.402387E+3
2.445139E+3
2.487891E+3
2.509267E+3
2.530643E+3
2.541331E+3
2.530643E+3
2.455827E+3
2.327571E+3
2.231379E+3
2.210003E+3
2.252755E+3
2.306195E+3
2.359635E+3
2.402387E+3
2.487891E+3
2.616147E+3
2.744403E+3
2.808531E+3
2.776467E+3
2.712339E+3
2.680275E+3
2.712339E+3
2.776467E+3
2.840595E+3
2.883347E+3
2.904723E+3
2.915411E+3
2.915411E+3
2.936787E+3
2.947476E+3
2.947476E+3
2.915411E+3
2.872659E+3
2.840595E+3
2.808531E+3
2.787155E+3
2.797843E+3
2.808531E+3
2.819219E+3
2.819219E+3
2.819219E+3
2.787155E+3
2.701651E+3
2.562707E+3
2.402387E+3
2.252755E+3
2.092435E+3
1.921426E+3
1.675602E+3
1.376338E+3
1.077074E+3
7.457452E+2
3.182248E+2
-2.054878E+2
-7.292002E+2
-1.220849E+3
-1.744561E+3
-2.353778E+3
-3.027123E+3
-3.721843E+3
-4.437940E+3
-5.154037E+3
-5.902197E+3
-6.693110E+3
-7.569527E+3
-8.499384E+3
-9.482681E+3
-1.047667E+4
-1.141721E+4
-1.220812E+4
-1.279596E+4
-1.326624E+4
-1.373651E+4
-1.428160E+4
-1.488013E+4
-1.536109E+4
-1.559622E+4
-1.568173E+4
-1.580998E+4
-1.625888E+4
-1.731699E+4
-1.878125E+4
-1.975386E+4
-1.946528E+4
-1.835373E+4
-1.761626E+4
-1.808653E+4
-1.961491E+4
-2.134637E+4
-2.255412E+4
-2.313127E+4
-2.337709E+4
-2.358017E+4
-2.377255E+4
-2.391149E+4
-2.391149E+4
-2.366567E+4
-2.307783E+4
-2.246861E+4
-2.245793E+4
-2.303508E+4
-2.364429E+4
-2.380461E+4
-2.354810E+4
-2.317402E+4
-2.288545E+4
-2.269306E+4
-2.251137E+4
-2.227623E+4
-2.200903E+4
-2.172045E+4
-2.145325E+4
-2.119674E+4
-2.092954E+4
-2.061959E+4
-2.029895E+4
-1.997831E+4
-1.972179E+4
-1.956147E+4
-1.951872E+4
-1.951872E+4
-1.948666E+4
-1.939047E+4
-1.926221E+4
-1.918739E+4
-1.920877E+4
-1.932634E+4
-1.951872E+4
-1.977523E+4
-2.007450E+4
-2.040583E+4
-2.076922E+4
-2.119674E+4
-2.169908E+4
-2.226554E+4
-2.278925E+4
-2.282132E+4
-2.215866E+4
-2.178458E+4
-2.273581E+4
-2.470241E+4
-2.655143E+4
-2.763092E+4
-2.820807E+4
-2.881729E+4
-2.962958E+4
-3.046325E+4
-3.119003E+4
-3.182062E+4
-3.244053E+4
-3.310319E+4
-3.374447E+4
-3.431093E+4
-3.485602E+4
-3.544386E+4
-3.606376E+4
-3.665161E+4
-3.718601E+4
-3.768834E+4
-3.816930E+4
-3.859682E+4
-3.866095E+4
-3.825481E+4
-3.803036E+4
-3.862889E+4
-3.976181E+4
-4.069167E+4
-4.116194E+4
-4.143983E+4
-4.180323E+4
-4.222006E+4
-4.257276E+4
-4.285065E+4
-4.311785E+4
-4.344918E+4
-4.351331E+4
-4.285065E+4
-4.191010E+4
-4.183529E+4
-4.303235E+4
-4.468899E+4
-4.582191E+4
-4.623875E+4
-4.643113E+4
-4.679453E+4
-4.733961E+4
-4.785264E+4
-4.822672E+4
-4.847254E+4
-4.861149E+4
-4.865424E+4
-4.839773E+4
-4.791677E+4
-4.779920E+4
-4.835497E+4
-4.912451E+4
-4.953066E+4
-4.955203E+4
-4.933827E+4
-4.882525E+4
-4.833360E+4
-4.835497E+4
-4.871837E+4
-4.852598E+4
-4.761750E+4
-4.699760E+4
-4.705104E+4
-4.717929E+4
-4.696553E+4
-4.657008E+4
-4.624944E+4
-4.616393E+4
-4.622806E+4
-4.632425E+4
-4.633494E+4
-4.633494E+4
-4.645251E+4
-4.665558E+4
-4.685865E+4
-4.704035E+4
-4.725411E+4
-4.748925E+4
-4.759612E+4
-4.743581E+4
-4.709379E+4
-4.682659E+4
-4.676246E+4
-4.681590E+4
-4.685865E+4
-4.686934E+4
-4.686934E+4
-4.691210E+4
-4.691210E+4
-4.684796E+4
-4.678384E+4
-4.681590E+4
-4.694416E+4
-4.710448E+4
-4.725411E+4
-4.736099E+4
-4.744650E+4
-4.752131E+4
-4.756406E+4
-4.758544E+4
-4.767094E+4
-4.789539E+4
-4.822672E+4
-4.856874E+4
-4.891075E+4
-4.921002E+4
-4.945584E+4
-4.963754E+4
-4.978717E+4
-4.999024E+4
-5.038570E+4
-5.094147E+4
-5.142243E+4
-5.161482E+4
-5.152931E+4
-5.146518E+4
-5.166826E+4
-5.213853E+4
-5.272636E+4
-5.335696E+4
-5.404099E+4
-5.469296E+4
-5.518461E+4
-5.547319E+4
-5.566557E+4
-5.590071E+4
-5.627479E+4
-5.678781E+4
-5.735428E+4
-5.788868E+4
-5.828413E+4
-5.849789E+4
-5.849789E+4
-5.828413E+4
-5.787799E+4
-5.737565E+4
-5.686263E+4
-5.640304E+4
-5.605034E+4
-5.585796E+4
-5.578314E+4
-5.579383E+4
-5.583658E+4
-5.589002E+4
-5.592209E+4
-5.589002E+4
-5.577245E+4
-5.552663E+4
-5.519530E+4
-5.478915E+4
-5.439370E+4
-5.404099E+4
-5.368829E+4
-5.331421E+4
-5.299357E+4
-5.277981E+4
-5.265155E+4
-5.253398E+4
-5.239504E+4
-5.229885E+4
-5.230954E+4
-5.244848E+4
-5.267293E+4
-5.291875E+4
-5.315389E+4
-5.332490E+4
-5.343178E+4
-5.347453E+4
-5.346384E+4
-5.343178E+4
-5.341040E+4
-5.342109E+4
-5.348522E+4
-5.357072E+4
-5.366691E+4
-5.376310E+4
-5.386999E+4
-5.398755E+4
-5.409443E+4
-5.421200E+4
-5.431888E+4
-5.441507E+4
-5.446852E+4
-5.447920E+4
-5.444714E+4
-5.441507E+4
-5.439370E+4
-5.438301E+4
-5.438301E+4
-5.435095E+4
-5.425475E+4
-5.413718E+4
-5.404099E+4
-5.395549E+4
-5.386999E+4
-5.377380E+4
-5.365623E+4
-5.354934E+4
-5.344247E+4
-5.333558E+4
-5.323939E+4
-5.313251E+4
-5.300426E+4
-5.281187E+4
-5.258742E+4
-5.237367E+4
-5.219197E+4
-5.201027E+4
-5.178583E+4
-5.150794E+4
-5.117661E+4
-5.080253E+4
-5.040707E+4
-5.002230E+4
-4.966960E+4
-4.937033E+4
-4.908176E+4
-4.876112E+4
-4.841910E+4
-4.806640E+4
-4.770301E+4
-4.735030E+4
-4.700829E+4
-4.663421E+4
-4.622806E+4
-4.578985E+4
-4.535164E+4
-4.494550E+4
-4.455004E+4
-4.416528E+4
-4.380188E+4
-4.347056E+4
-4.313923E+4
-4.280790E+4
-4.247657E+4
-4.214524E+4
-4.180323E+4
-4.145052E+4
-4.110850E+4
-4.078786E+4
-4.050998E+4
-4.026415E+4
-4.003970E+4
-3.981526E+4
-3.960149E+4
-3.941980E+4
-3.928086E+4
-3.916329E+4
-3.909916E+4
-3.912053E+4
-3.921673E+4
-3.938773E+4
-3.958012E+4
-3.975112E+4
-3.989007E+4
-3.995420E+4
-3.994351E+4
-3.986870E+4
-3.978319E+4
-3.969769E+4
-3.959081E+4
-3.944117E+4
-3.922741E+4
-3.896022E+4
-3.866095E+4
-3.836168E+4
-3.807311E+4
-3.778454E+4
-3.749596E+4
-3.722876E+4
-3.698293E+4
-3.674780E+4
-3.650197E+4
-3.622408E+4
-3.590345E+4
-3.557212E+4
-3.529423E+4
-3.516597E+4
-3.520872E+4
-3.537973E+4
-3.556142E+4
-3.561487E+4
-3.548661E+4
-3.524079E+4
-3.495221E+4
-3.469570E+4
-3.451400E+4
-3.439643E+4
-3.427886E+4
-3.412924E+4
-3.393685E+4
-3.372309E+4
-3.354139E+4
-3.338108E+4
-3.323144E+4
-3.308181E+4
-3.294286E+4
-3.281461E+4
-3.269704E+4
-3.257947E+4
-3.246191E+4
-3.234434E+4
-3.224815E+4
-3.214126E+4
-3.204507E+4
-3.192750E+4
-3.179925E+4
-3.167099E+4
-3.153205E+4
-3.140379E+4
-3.129691E+4
-3.116866E+4
-3.104040E+4
-3.088008E+4
-3.073044E+4
-3.060219E+4
-3.048462E+4
-3.037774E+4
-3.027086E+4
-3.016398E+4
-3.005710E+4
-2.996091E+4
-2.987540E+4
-2.980059E+4
-2.973646E+4
-2.969371E+4
-2.966165E+4
-2.964027E+4
-2.958683E+4
-2.952270E+4
-2.945857E+4
-2.941582E+4
-2.939445E+4
-2.941582E+4
-2.947995E+4
-2.954408E+4
-2.957614E+4
-2.957614E+4
-2.958683E+4
-2.964027E+4
-2.973646E+4
-2.981128E+4
-2.985403E+4
-2.989678E+4
-2.995022E+4
-3.000366E+4
-3.004641E+4
-3.008917E+4
-3.012123E+4
-3.015329E+4
-3.019605E+4
-3.023880E+4
-3.027086E+4
-3.028155E+4
-3.026017E+4
-3.022811E+4
-3.019605E+4
-3.016398E+4
-3.011054E+4
-3.001435E+4
-2.988609E+4
-2.973646E+4
-2.958683E+4
-2.944789E+4
-2.930894E+4
-2.914862E+4
-2.894555E+4
-2.875316E+4
-2.858216E+4
-2.842184E+4
-2.826152E+4
-2.809051E+4
-2.789812E+4
-2.767368E+4
-2.743854E+4
-2.717134E+4
-2.688276E+4
-2.656212E+4
-2.623079E+4
-2.586740E+4
-2.547194E+4
-2.507649E+4
-2.471310E+4
-2.439245E+4
-2.409319E+4
-2.379393E+4
-2.347329E+4
-2.314196E+4
-2.279994E+4
-2.247930E+4
-2.214797E+4
-2.181664E+4
-2.149600E+4
-2.117536E+4
-2.087610E+4
-2.058752E+4
-2.033101E+4
-2.007450E+4
-1.980730E+4
-1.950803E+4
-1.919808E+4
-1.888813E+4
-1.857818E+4
-1.826823E+4
-1.795827E+4
-1.762694E+4
-1.731699E+4
-1.700704E+4
-1.673984E+4
-1.651539E+4
-1.631232E+4
-1.611994E+4
-1.592755E+4
-1.576723E+4
-1.560691E+4
-1.546797E+4
-1.531833E+4
-1.519008E+4
-1.507251E+4
-1.495494E+4
-1.483737E+4
-1.471981E+4
-1.463430E+4
-1.457017E+4
-1.450605E+4
-1.451673E+4
-1.462361E+4
-1.475187E+4
-1.479462E+4
-1.473049E+4
-1.463430E+4
-1.460224E+4
-1.461293E+4
-1.458086E+4
-1.440985E+4
-1.412128E+4
-1.381133E+4
-1.357619E+4
-1.342656E+4
-1.329830E+4
-1.311660E+4
-1.284940E+4
-1.259289E+4
-1.238982E+4
-1.225088E+4
-1.212262E+4
-1.199436E+4
-1.185542E+4
-1.168441E+4
-1.149203E+4
-1.129964E+4
-1.109657E+4
-1.085075E+4
-1.054079E+4
-1.017740E+4
-9.814009E+3
-9.471993E+3
-9.151352E+3
-8.852089E+3
-8.563512E+3
-8.285624E+3
-8.050487E+3
-7.847415E+3
-7.655031E+3
-7.441271E+3
-7.195447E+3
-6.938934E+3
-6.714486E+3
-6.468662E+3
-6.212150E+3
-5.944949E+3
-5.688437E+3
-5.442613E+3
-5.207476E+3
-4.983029E+3
-4.758580E+3
-4.544820E+3
-4.331060E+3
-4.127988E+3
-3.914227E+3
-3.668403E+3
-3.401203E+3
-3.134003E+3
-2.877490E+3
-2.599602E+3
-2.321714E+3
-2.043826E+3
-1.765937E+3
-1.498737E+3
-1.252913E+3
-1.017777E+3
-8.040163E+2
-5.902561E+2
-3.978720E+2
-1.947997E+2
8.272473E+0
2.113447E+2
3.823529E+2
5.212970E+2
6.495532E+2
8.205613E+2
1.045010E+3
1.290834E+3
1.483218E+3
1.622162E+3
1.761106E+3
1.953491E+3
2.188627E+3
2.413075E+3
2.584083E+3
2.712339E+3
2.872659E+3
3.075732E+3
3.300180E+3
3.513940E+3
3.706324E+3
3.920084E+3
4.155220E+3
4.390357E+3
4.582740E+3
4.764437E+3
4.967509E+3
5.191957E+3
5.405717E+3
5.608790E+3
5.790485E+3
5.993559E+3
6.207319E+3
6.431767E+3
6.645527E+3
6.848599E+3
7.062359E+3
7.276119E+3
7.511256E+3
7.725016E+3
7.928088E+3
8.109784E+3
8.302169E+3
8.494553E+3
8.676249E+3
8.868633E+3
9.061017E+3
9.242714E+3
9.413721E+3
9.595417E+3
9.777114E+3
9.937434E+3
1.008707E+4
1.020463E+4
1.033289E+4
1.046115E+4
1.058940E+4
1.071766E+4
1.084592E+4
1.096348E+4
1.109174E+4
1.120931E+4
1.131619E+4
1.142307E+4
1.152995E+4
1.162614E+4
1.172233E+4
1.180784E+4
1.190403E+4
1.201091E+4
1.210710E+4
1.219260E+4
1.224605E+4
1.225673E+4
1.226742E+4
1.231017E+4
1.237430E+4
1.244912E+4
1.249187E+4
1.250256E+4
1.250256E+4
1.252393E+4
1.256669E+4
1.260944E+4
1.262013E+4
1.262013E+4
1.259875E+4
1.258806E+4
1.259875E+4
1.262013E+4
1.263081E+4
1.262013E+4
1.259875E+4
1.259875E+4
1.260944E+4
1.260944E+4
1.260944E+4
1.259875E+4
1.258806E+4
1.258806E+4
1.257737E+4
1.257737E+4
1.254531E+4
1.251324E+4
1.249187E+4
1.245980E+4
1.243843E+4
1.242774E+4
1.243843E+4
1.244912E+4
1.245980E+4
1.245980E+4
1.244912E+4
1.243843E+4
1.244912E+4
1.245980E+4
1.247049E+4
1.245980E+4
1.242774E+4
1.240636E+4
1.241705E+4
1.243843E+4
1.243843E+4
1.243843E+4
1.242774E+4
1.243843E+4
1.244912E+4
1.245980E+4
1.245980E+4
1.244912E+4
1.244912E+4
1.242774E+4
1.240636E+4
1.236361E+4
1.233155E+4
1.228880E+4
1.223536E+4
1.218192E+4
1.210710E+4
1.203228E+4
1.195747E+4
1.188265E+4
1.180784E+4
1.174371E+4
1.167958E+4
1.161545E+4
1.154064E+4
1.145513E+4
1.138032E+4
1.129481E+4
1.120931E+4
1.111312E+4
1.102761E+4
1.094211E+4
1.085660E+4
1.078179E+4
1.070697E+4
1.063215E+4
1.054665E+4
1.046115E+4
1.036495E+4
1.026876E+4
1.017257E+4
1.006569E+4
9.958810E+3
9.851930E+3
9.734362E+3
9.627482E+3
9.520602E+3
9.403034E+3
9.285466E+3
9.178585E+3
9.071706E+3
8.964825E+3
8.847257E+3
8.729689E+3
8.601432E+3
8.494553E+3
8.376984E+3
8.270104E+3
8.163224E+3
8.067032E+3
7.960152E+3
7.853272E+3
7.746392E+3
7.650200E+3
7.554007E+3
7.479192E+3
7.425751E+3
7.393688E+3
7.361623E+3
7.276119E+3
7.137176E+3
7.008919E+3
6.955479E+3
6.966167E+3
6.966167E+3
6.923415E+3
6.880663E+3
6.859287E+3
6.837911E+3
6.805847E+3
6.763095E+3
6.709655E+3
6.688279E+3
6.666903E+3
6.645527E+3
6.624151E+3
6.613462E+3
6.592087E+3
6.581399E+3
6.570710E+3
6.560022E+3
6.549335E+3
6.538646E+3
6.517270E+3
6.517270E+3
6.527959E+3
6.517270E+3
6.463831E+3
6.410391E+3
6.378327E+3
6.367639E+3
6.356950E+3
6.324887E+3
6.260758E+3
6.250071E+3
5.865302E+3
4.187284E+3
2.103123E+3
1.365650E+3
2.081746E+3
2.979540E+3
3.107796E+3
2.690963E+3
2.370323E+3
2.381011E+3
2.509267E+3
2.530643E+3
2.434451E+3
2.306195E+3
2.242067E+3
2.220691E+3
2.188627E+3
2.135187E+3
2.071059E+3
2.017619E+3
1.974866E+3
1.942802E+3
1.900050E+3
1.857298E+3
1.814546E+3
1.771794E+3
1.729042E+3
1.686290E+3
1.643538E+3
1.600786E+3
1.558034E+3
1.515282E+3
1.472530E+3
1.440466E+3
1.408402E+3
1.387026E+3
1.354962E+3
1.312210E+3
1.290834E+3
1.269458E+3
1.248082E+3
1.216018E+3
1.194642E+3
1.162578E+3
1.141202E+3
1.130514E+3
1.119825E+3
1.098450E+3
1.055697E+3
1.023633E+3
1.012946E+3
1.002258E+3
1.002258E+3
9.915693E+2
9.808814E+2
9.808814E+2
9.808814E+2
9.915693E+2
1.002258E+3
1.023633E+3
1.034321E+3
1.045010E+3
1.066386E+3
1.087762E+3
1.109138E+3
1.130514E+3
1.162578E+3
1.183954E+3
1.216018E+3
1.248082E+3
1.280146E+3
1.322898E+3
1.354962E+3
1.376338E+3
1.408402E+3
1.451154E+3
1.493906E+3
1.525970E+3
1.558034E+3
1.590098E+3
1.622162E+3
1.654226E+3
1.686290E+3
1.718354E+3
1.750418E+3
1.782482E+3
1.814546E+3
1.835922E+3
1.857298E+3
1.878674E+3
1.900050E+3
1.942802E+3
1.974866E+3
2.017619E+3
2.060370E+3
2.103123E+3
2.145875E+3
2.188627E+3
2.220691E+3
2.274131E+3
2.338259E+3
2.391699E+3
2.434451E+3
2.477203E+3
2.530643E+3
2.573395E+3
2.626835E+3
2.680275E+3
2.733715E+3
2.797843E+3
2.861971E+3
2.915411E+3
2.958163E+3
2.990227E+3
2.990227E+3
2.979540E+3
2.947476E+3
2.904723E+3
2.861971E+3
2.808531E+3
2.755091E+3
2.701651E+3
2.658899E+3
2.626835E+3
2.584083E+3
2.552019E+3
2.530643E+3
2.509267E+3
2.498579E+3
2.477203E+3
2.445139E+3
2.413075E+3
2.391699E+3
2.370323E+3
2.348947E+3
2.316883E+3
2.295507E+3
2.263443E+3
2.242067E+3
2.199314E+3
2.156563E+3
2.113810E+3
2.081746E+3
2.049683E+3
2.017619E+3
1.974866E+3
1.921426E+3
1.857298E+3
1.782482E+3
1.707666E+3
1.611474E+3
1.525970E+3
1.440466E+3
1.354962E+3
1.258770E+3
1.162578E+3
1.077074E+3
9.915693E+2
9.060653E+2
8.312494E+2
7.564332E+2
6.709291E+2
5.747370E+2
4.892330E+2
4.037288E+2
3.289128E+2
2.540967E+2
1.685927E+2
7.240055E+1
-1.310352E+1
-8.791965E+1
-1.734237E+2
-2.482398E+2
-3.230558E+2
-3.978720E+2
-4.620000E+2
-5.368160E+2
-5.902561E+2
-6.436961E+2
-6.971362E+2
-7.505762E+2
-8.147043E+2
-8.788324E+2
-9.429605E+2
-1.017777E+3
-1.092593E+3
-1.188785E+3
-1.284977E+3
-1.402545E+3
-1.520113E+3
-1.637681E+3
-1.765937E+3
-1.915569E+3
-2.075890E+3
-2.236210E+3
-2.407218E+3
-2.578226E+3
-2.749234E+3
-2.909554E+3
-3.069875E+3
-3.219507E+3
-3.369139E+3
-3.529459E+3
-3.689779E+3
-3.850099E+3
-4.010420E+3
-4.160052E+3
-4.331060E+3
-4.502068E+3
-4.683764E+3
-4.865460E+3
-5.047157E+3
-5.228853E+3
-5.410549E+3
-5.602933E+3
-5.784629E+3
-5.966325E+3
-6.148022E+3
-6.329718E+3
-6.500726E+3
-6.671734E+3
-6.842742E+3
-7.003062E+3
-7.024439E+3
-6.361782E+3
-4.694452E+3
-2.514098E+3
-7.612643E+2
2.434087E+2
1.066386E+3
2.306195E+3
3.898709E+3
5.266774E+3
6.068374E+3
6.442455E+3
6.720343E+3
7.051671E+3
7.340247E+3
7.361623E+3
7.051671E+3
6.549335E+3
6.014934E+3
5.566037E+3
5.181269E+3
4.785813E+3
4.315540E+3
3.781140E+3
3.225364E+3
2.723027E+3
2.348947E+3
2.167250E+3
2.231379E+3
2.455827E+3
2.658899E+3
2.701651E+3
2.594771E+3
2.423763E+3
2.284819E+3
2.145875E+3
1.921426E+3
1.547346E+3
1.077074E+3
5.961129E+2
1.472166E+2
-2.696158E+2
-7.078242E+2
-1.178097E+3
-1.648369E+3
-2.097265E+3
-2.524786E+3
-2.909554E+3
-3.272947E+3
-3.614963E+3
-3.956980E+3
-4.298995E+3
-4.619636E+3
-4.908212E+3
-5.164725E+3
-5.421237E+3
-5.677749E+3
-5.934261E+3
-6.201462E+3
-6.436598E+3
-6.671734E+3
-6.896182E+3
-7.109942E+3
-7.291639E+3
-7.473335E+3
-7.622967E+3
-7.772599E+3
-7.900856E+3
-8.007735E+3
-8.071864E+3
-8.039799E+3
-7.975671E+3
-8.039799E+3
-8.232184E+3
-8.435256E+3
-8.542135E+3
-8.456632E+3
-8.242872E+3
-8.018424E+3
-7.879479E+3
-7.815351E+3
-7.740536E+3
-7.633655E+3
-7.484023E+3
-7.323702E+3
-7.152695E+3
-6.981686E+3
-6.799990E+3
-6.596918E+3
-6.393845E+3
-6.180085E+3
-5.998389E+3
-5.827381E+3
-5.645685E+3
-5.453301E+3
-5.250229E+3
-5.068532E+3
-4.929588E+3
-4.822708E+3
-4.726517E+3
-4.630324E+3
-4.544820E+3
-4.480692E+3
-4.448628E+3
-4.427252E+3
-4.405876E+3
-4.384500E+3
-4.373812E+3
-4.384500E+3
-4.395188E+3
-4.416563E+3
-4.437940E+3
-4.448628E+3
-4.470004E+3
-4.502068E+3
-4.523444E+3
-4.544820E+3
-4.544820E+3
-4.534132E+3
-4.534132E+3
-4.523444E+3
-4.523444E+3
-4.512756E+3
-4.480692E+3
-4.437940E+3
-4.405876E+3
-4.363124E+3
-4.309684E+3
-4.256243E+3
-4.192115E+3
-4.117300E+3
-4.053172E+3
-3.989044E+3
-3.924915E+3
-3.860787E+3
-3.796659E+3
-3.721843E+3
-3.668403E+3
-3.604275E+3
-3.529459E+3
-3.476019E+3
-3.422579E+3
-3.379827E+3
-3.326387E+3
-3.272947E+3
-3.187443E+3
-3.101939E+3
-3.016434E+3
-2.941618E+3
-2.856114E+3
-2.759922E+3
-2.663730E+3
-2.567538E+3
-2.471346E+3
-2.385842E+3
-2.289650E+3
-2.193458E+3
-2.097265E+3
-2.001073E+3
-1.915569E+3
-1.819377E+3
-1.723185E+3
-1.616305E+3
-1.509425E+3
-1.402545E+3
-1.295665E+3
-1.178097E+3
-1.049841E+3
-9.429605E+2
-8.253923E+2
-6.971362E+2
-5.688801E+2
-4.299359E+2
-3.123678E+2
-2.054878E+2
-7.723160E+1
6.171260E+1
2.113447E+2
3.609768E+2
4.999209E+2
6.388651E+2
7.671213E+2
8.953774E+2
1.023633E+3
1.141202E+3
1.248082E+3
1.354962E+3
1.472530E+3
1.600786E+3
1.718354E+3
1.835922E+3
1.942802E+3
2.049683E+3
2.145875E+3
2.242067E+3
2.327571E+3
2.413075E+3
2.498579E+3
2.584083E+3
2.658899E+3
2.733715E+3
2.787155E+3
2.840595E+3
2.894035E+3
2.947476E+3
2.990227E+3
3.032979E+3
3.065044E+3
3.097107E+3
3.118484E+3
3.150547E+3
3.171924E+3
3.203988E+3
3.236052E+3
3.268115E+3
3.289492E+3
3.310867E+3
3.321556E+3
3.332244E+3
3.353620E+3
3.374996E+3
3.385684E+3
3.385684E+3
3.385684E+3
3.396372E+3
3.407060E+3
3.396372E+3
3.385684E+3
3.364307E+3
3.353620E+3
3.342932E+3
3.332244E+3
3.321556E+3
3.321556E+3
3.321556E+3
3.310867E+3
3.310867E+3
3.310867E+3
3.321556E+3
3.332244E+3
3.332244E+3
3.332244E+3
3.332244E+3
3.342932E+3
3.342932E+3
3.353620E+3
3.364307E+3
3.374996E+3
3.385684E+3
3.385684E+3
3.396372E+3
3.407060E+3
3.428435E+3
3.439124E+3
3.449812E+3
3.471188E+3
3.492564E+3
3.503252E+3
3.513940E+3
3.535316E+3
3.578068E+3
3.620820E+3
3.642196E+3
3.652884E+3
3.663572E+3
3.674260E+3
3.695636E+3
3.738388E+3
3.791828E+3
3.823892E+3
3.855956E+3
3.877332E+3
3.898709E+3
3.930772E+3
3.962836E+3
3.994901E+3
4.026964E+3
4.069717E+3
4.112469E+3
4.165909E+3
4.230037E+3
4.272789E+3
4.315540E+3
4.368981E+3
4.422421E+3
4.475861E+3
4.529301E+3
4.582740E+3
4.646869E+3
4.700309E+3
4.753749E+3
4.796501E+3
4.849941E+3
4.914069E+3
4.978198E+3
5.042325E+3
5.106454E+3
5.170582E+3
5.234709E+3
5.309525E+3
5.384342E+3
5.459157E+3
5.533973E+3
5.608790E+3
5.672918E+3
5.747733E+3
5.833238E+3
5.897366E+3
5.972182E+3
6.036310E+3
6.100438E+3
6.164566E+3
6.218007E+3
6.271447E+3
6.324887E+3
6.389014E+3
6.442455E+3
6.517270E+3
6.624151E+3
6.731030E+3
6.795158E+3
6.805847E+3
6.805847E+3
6.848599E+3
6.902039E+3
6.944791E+3
6.955479E+3
6.987543E+3
7.073048E+3
7.179927E+3
7.265431E+3
7.350936E+3
7.436439E+3
7.532632E+3
7.628824E+3
7.692952E+3
7.735704E+3
7.767768E+3
7.810520E+3
7.874648E+3
7.938775E+3
7.992216E+3
8.024281E+3
8.067032E+3
8.120473E+3
8.173912E+3
8.227352E+3
8.270104E+3
8.302169E+3
8.334232E+3
8.398361E+3
8.462489E+3
8.515929E+3
8.558681E+3
8.601432E+3
8.654873E+3
8.708312E+3
8.761752E+3
8.815193E+3
8.868633E+3
8.922073E+3
8.975513E+3
9.028953E+3
9.082393E+3
9.146521E+3
9.199961E+3
9.242714E+3
9.296153E+3
9.360281E+3
9.424409E+3
9.488537E+3
9.541978E+3
9.584729E+3
9.627482E+3
9.680922E+3
9.734362E+3
9.787802E+3
9.819866E+3
9.862618E+3
9.905370E+3
9.958810E+3
1.001225E+4
1.005500E+4
1.009775E+4
1.014051E+4
1.017257E+4
1.020463E+4
1.024739E+4
1.030083E+4
1.035427E+4
1.039702E+4
1.045046E+4
1.050390E+4
1.054665E+4
1.058940E+4
1.061078E+4
1.064284E+4
1.066422E+4
1.068560E+4
1.071766E+4
1.074972E+4
1.079247E+4
1.081385E+4
1.083523E+4
1.085660E+4
1.087798E+4
1.089936E+4
1.092073E+4
1.094211E+4
1.094211E+4
1.095279E+4
1.096348E+4
1.096348E+4
1.097417E+4
1.096348E+4
1.096348E+4
1.095279E+4
1.094211E+4
1.093142E+4
1.091004E+4
1.088867E+4
1.086729E+4
1.085660E+4
1.085660E+4
1.083523E+4
1.081385E+4
1.079247E+4
1.078179E+4
1.077110E+4
1.074972E+4
1.072835E+4
1.069628E+4
1.066422E+4
1.064284E+4
1.061078E+4
1.057871E+4
1.054665E+4
1.051459E+4
1.049321E+4
1.046115E+4
1.043977E+4
1.040771E+4
1.037564E+4
1.034358E+4
1.031151E+4
1.029014E+4
1.026876E+4
1.023670E+4
1.021532E+4
1.018326E+4
1.016188E+4
1.012982E+4
1.009775E+4
1.006569E+4
1.003363E+4
9.990873E+3
9.948122E+3
9.916058E+3
9.883994E+3
9.851930E+3
9.819866E+3
9.777114E+3
9.745050E+3
9.723674E+3
9.691609E+3
9.659546E+3
9.616793E+3
9.595417E+3
9.574042E+3
9.541978E+3
9.509914E+3
9.467161E+3
9.435097E+3
9.381658E+3
9.338905E+3
9.296153E+3
9.253401E+3
9.210649E+3
9.178585E+3
9.146521E+3
9.103768E+3
9.050329E+3
8.996889E+3
8.954137E+3
8.922073E+3
8.890009E+3
8.857945E+3
8.815193E+3
8.772441E+3
8.729689E+3
8.697625E+3
8.665560E+3
8.633497E+3
8.590744E+3
8.547992E+3
8.515929E+3
8.483864E+3
8.441112E+3
8.387672E+3
8.344920E+3
8.302169E+3
8.270104E+3
8.238041E+3
8.205976E+3
8.173912E+3
8.131160E+3
8.088408E+3
8.056344E+3
8.024281E+3
7.981528E+3
7.938775E+3
7.896024E+3
7.853272E+3
7.821208E+3
7.789144E+3
7.757080E+3
7.714327E+3
7.682263E+3
7.639512E+3
7.607448E+3
7.586072E+3
7.554007E+3
7.521943E+3
7.500567E+3
7.479192E+3
7.457815E+3
7.436439E+3
7.404375E+3
7.382999E+3
7.350936E+3
7.329560E+3
7.308183E+3
7.286807E+3
7.254744E+3
7.222679E+3
7.201304E+3
7.190615E+3
7.169239E+3
7.137176E+3
7.094424E+3
7.062359E+3
7.030295E+3
7.008919E+3
6.976856E+3
6.955479E+3
6.923415E+3
6.912727E+3
6.902039E+3
6.891350E+3
6.869975E+3
6.837911E+3
6.827223E+3
6.816535E+3
6.795158E+3
6.773783E+3
6.752407E+3
6.731030E+3
6.709655E+3
6.698967E+3
6.677590E+3
6.656215E+3
6.645527E+3
6.624151E+3
6.602775E+3
6.592087E+3
6.581399E+3
6.570710E+3
6.549335E+3
6.549335E+3
6.549335E+3
6.549335E+3
6.549335E+3
6.527959E+3
6.506583E+3
6.485207E+3
6.474519E+3
6.474519E+3
6.463831E+3
6.442455E+3
6.431767E+3
6.431767E+3
6.431767E+3
6.431767E+3
6.421078E+3
6.399702E+3
6.399702E+3
6.389014E+3
6.367639E+3
6.367639E+3
6.356950E+3
6.356950E+3
6.346263E+3
6.324887E+3
6.314199E+3
6.314199E+3
6.324887E+3
6.324887E+3
6.314199E+3
6.292822E+3
6.282134E+3
6.282134E+3
6.282134E+3
6.271447E+3
6.271447E+3
6.260758E+3
6.260758E+3
6.250071E+3
6.250071E+3
6.250071E+3
6.250071E+3
6.250071E+3
6.239382E+3
6.239382E+3
6.228694E+3
6.228694E+3
6.228694E+3
6.239382E+3
6.250071E+3
6.250071E+3
6.250071E+3
6.250071E+3
6.239382E+3
6.239382E+3
6.239382E+3
6.250071E+3
6.250071E+3
6.250071E+3
6.250071E+3
6.239382E+3
6.228694E+3
6.228694E+3
6.218007E+3
6.207319E+3
6.207319E+3
6.218007E+3
6.228694E+3
6.228694E+3
6.207319E+3
6.207319E+3
6.185943E+3
6.132502E+3
6.121814E+3
6.153879E+3
6.207319E+3
6.239382E+3
6.228694E+3
6.196630E+3
6.164566E+3
6.153879E+3
6.175254E+3
6.207319E+3
6.228694E+3
6.207319E+3
6.164566E+3
6.185943E+3
6.292822E+3
6.356950E+3
6.282134E+3
6.100438E+3
5.961494E+3
5.950806E+3
5.993559E+3
5.940118E+3
5.833238E+3
5.833238E+3
5.993559E+3
6.175254E+3
6.250071E+3
6.260758E+3
6.324887E+3
6.346263E+3
6.153879E+3
5.769110E+3
5.587414E+3
5.769110E+3
6.014934E+3
6.036310E+3
5.918742E+3
5.875990E+3
5.940118E+3
6.004246E+3
5.982870E+3
5.929431E+3
5.865302E+3
5.822550E+3
5.801174E+3
5.779798E+3
5.747733E+3
5.715670E+3
5.694294E+3
5.662230E+3
5.630165E+3
5.608790E+3
5.598102E+3
5.587414E+3
5.555350E+3
5.512597E+3
5.469845E+3
5.416405E+3
5.352277E+3
5.298837E+3
5.277462E+3
5.256085E+3
5.234709E+3
5.202645E+3
5.149206E+3
5.085077E+3
5.042325E+3
5.020949E+3
4.999574E+3
4.935445E+3
4.849941E+3
4.796501E+3
4.785813E+3
4.785813E+3
4.743061E+3
4.657557E+3
4.582740E+3
4.550677E+3
4.518613E+3
4.507925E+3
4.518613E+3
4.572053E+3
4.625493E+3
4.572053E+3
4.401045E+3
4.208660E+3
4.080404E+3
3.973524E+3
3.888020E+3
3.909396E+3
4.101781E+3
4.336917E+3
4.379669E+3
4.176597E+3
3.845269E+3
3.631508E+3
3.684948E+3
3.834581E+3
3.888020E+3
3.791828E+3
3.620820E+3
3.513940E+3
3.481876E+3
3.471188E+3
3.449812E+3
3.396372E+3
3.342932E+3
3.289492E+3
3.236052E+3
3.193300E+3
3.150547E+3
3.107796E+3
3.065044E+3
3.022291E+3
2.979540E+3
2.936787E+3
2.894035E+3
2.840595E+3
2.787155E+3
2.733715E+3
2.680275E+3
2.637523E+3
2.594771E+3
2.530643E+3
2.466515E+3
2.402387E+3
2.338259E+3
2.284819E+3
2.231379E+3
2.177939E+3
2.124499E+3
2.071059E+3
1.996242E+3
1.900050E+3
1.857298E+3
1.867986E+3
1.835922E+3
1.739730E+3
1.622162E+3
1.536658E+3
1.451154E+3
1.354962E+3
1.376338E+3
1.483218E+3
1.504594E+3
1.354962E+3
1.130514E+3
1.002258E+3
9.701934E+2
9.701934E+2
9.488175E+2
8.846894E+2
7.991852E+2
7.243691E+2
6.602410E+2
6.174892E+2
5.854251E+2
5.319849E+2
4.251049E+2
3.609768E+2
3.502889E+2
3.182248E+2
2.327207E+2
1.579046E+2
1.258406E+2
9.377664E+1
6.171260E+1
-1.310352E+1
-8.791965E+1
-9.860760E+1
-4.516756E+1
-4.516756E+1
-1.306716E+2
-2.589278E+2
-3.337439E+2
-3.658079E+2
-3.978720E+2
-4.833760E+2
-6.330081E+2
-7.292002E+2
-7.185122E+2
-6.223201E+2
-5.688801E+2
-6.009441E+2
-6.864482E+2
-7.612643E+2
-8.147043E+2
-8.574564E+2
-9.215844E+2
-9.750244E+2
-1.017777E+3
-1.049841E+3
-1.081905E+3
-1.124657E+3
-1.167409E+3
-1.210161E+3
-1.252913E+3
-1.295665E+3
-1.327729E+3
-1.359793E+3
-1.370481E+3
-1.381169E+3
-1.391857E+3
-1.370481E+3
-1.317041E+3
-1.317041E+3
-1.434609E+3
-1.605617E+3
-1.712497E+3
-1.744561E+3
-1.723185E+3
-1.701809E+3
-1.744561E+3
-1.840753E+3
-1.894193E+3
-1.830065E+3
-1.733873E+3
-1.691121E+3
-1.723185E+3
-1.798001E+3
-1.840753E+3
-1.851441E+3
-1.872817E+3
-1.904881E+3
-1.926258E+3
-1.947634E+3
-1.958321E+3
-1.969009E+3
-1.979698E+3
-1.990385E+3
-2.001073E+3
-2.022450E+3
-2.033138E+3
-2.043826E+3
-2.065202E+3
-2.086578E+3
-2.107954E+3
-2.107954E+3
-2.118642E+3
-2.129330E+3
-2.150706E+3
-2.172082E+3
-2.193458E+3
-2.204146E+3
-2.214834E+3
-2.214834E+3
-2.214834E+3
-2.225522E+3
-2.246898E+3
-2.268274E+3
-2.278962E+3
-2.278962E+3
-2.289650E+3
-2.289650E+3
-2.300338E+3
-2.300338E+3
-2.300338E+3
-2.300338E+3
-2.300338E+3
-2.300338E+3
-2.300338E+3
-2.289650E+3
-2.289650E+3
-2.278962E+3
-2.268274E+3
-2.268274E+3
-2.268274E+3
-2.268274E+3
-2.246898E+3
-2.236210E+3
-2.225522E+3
-2.225522E+3
-2.214834E+3
-2.204146E+3
-2.193458E+3
-2.193458E+3
-2.182770E+3
-2.182770E+3
-2.161394E+3
-2.140018E+3
-2.118642E+3
-2.086578E+3
-2.075890E+3
-2.107954E+3
-2.150706E+3
-2.097265E+3
-1.958321E+3
-1.862129E+3
-1.904881E+3
-2.022450E+3
-2.107954E+3
-2.097265E+3
-2.022450E+3
-1.969009E+3
-2.001073E+3
-2.043826E+3
-2.001073E+3
-1.840753E+3
-1.648369E+3
-1.552177E+3
-1.616305E+3
-1.776625E+3
-1.926258E+3
-1.969009E+3
-1.883505E+3
-1.712497E+3
-1.584241E+3
-1.509425E+3
-1.434609E+3
-1.402545E+3
-1.455985E+3
-1.541489E+3
-1.594929E+3
-1.573553E+3
-1.509425E+3
-1.477361E+3
-1.466673E+3
-1.434609E+3
-1.381169E+3
-1.338417E+3
-1.338417E+3
-1.327729E+3
-1.295665E+3
-1.252913E+3
-1.231537E+3
-1.263601E+3
-1.306353E+3
-1.284977E+3
-1.178097E+3
-1.039153E+3
-9.322724E+2
-9.215844E+2
-9.643365E+2
-9.643365E+2
-9.215844E+2
-8.681444E+2
-8.253923E+2
-8.040163E+2
-8.040163E+2
-7.826403E+2
-7.612643E+2
-7.398882E+2
-6.971362E+2
-6.650722E+2
-6.223201E+2
-5.902561E+2
-5.581921E+2
-5.261281E+2
-4.833760E+2
-4.620000E+2
-4.406239E+2
-4.085599E+2
-3.764959E+2
-3.444318E+2
-3.123678E+2
-2.909918E+2
-2.696158E+2
-2.482398E+2
-2.268637E+2
-1.947997E+2
-1.734237E+2
-1.627357E+2
-1.520476E+2
-1.306716E+2
-1.092956E+2
-9.860760E+1
-8.791965E+1
-7.723160E+1
-5.585561E+1
-4.516756E+1
-2.379157E+1
-2.415478E+0
1.896042E+1
5.102446E+1
6.171260E+1
7.240055E+1
8.308850E+1
1.044646E+2
1.365286E+2
1.579046E+2
1.685927E+2
1.792806E+2
1.899687E+2
2.006567E+2
2.113447E+2
2.327207E+2
2.434087E+2
2.647847E+2
2.754727E+2
2.968487E+2
3.289128E+2
3.396007E+2
3.609768E+2
3.823529E+2
3.930409E+2
4.144169E+2
4.357928E+2
4.571689E+2
4.678569E+2
4.785449E+2
4.785449E+2
4.892330E+2
5.106090E+2
5.212970E+2
5.319849E+2
5.533610E+2
5.640490E+2
5.747370E+2
5.747370E+2
5.854251E+2
6.068010E+2
6.281771E+2
6.388651E+2
6.495532E+2
6.709291E+2
6.816173E+2
6.816173E+2
6.923052E+2
6.923052E+2
7.029932E+2
7.029932E+2
7.136812E+2
7.136812E+2
7.243691E+2
7.350572E+2
7.457452E+2
7.564332E+2
7.671213E+2
7.991852E+2
8.312494E+2
8.526253E+2
8.846894E+2
9.167533E+2
9.488175E+2
9.595053E+2
9.701934E+2
9.808814E+2
1.002258E+3
1.034321E+3
1.066386E+3
1.077074E+3
1.098450E+3
1.119825E+3
1.141202E+3
1.162578E+3
1.183954E+3
1.194642E+3
1.205330E+3
1.216018E+3
1.226706E+3
1.237394E+3
1.248082E+3
1.269458E+3
1.280146E+3
1.301522E+3
1.322898E+3
1.344274E+3
1.365650E+3
1.376338E+3
1.387026E+3
1.397714E+3
1.408402E+3
1.429778E+3
1.451154E+3
1.472530E+3
1.493906E+3
1.525970E+3
1.547346E+3
1.558034E+3
1.579410E+3
1.590098E+3
1.611474E+3
1.632850E+3
1.643538E+3
1.654226E+3
1.675602E+3
1.686290E+3
1.707666E+3
1.707666E+3
1.718354E+3
1.729042E+3
1.739730E+3
1.750418E+3
1.750418E+3
1.761106E+3
1.771794E+3
1.771794E+3
1.782482E+3
1.793170E+3
1.803858E+3
1.803858E+3
1.814546E+3
1.814546E+3
1.825234E+3
1.814546E+3
1.825234E+3
1.825234E+3
1.835922E+3
1.846610E+3
1.857298E+3
1.857298E+3
1.857298E+3
1.846610E+3
1.846610E+3
1.846610E+3
1.835922E+3
1.825234E+3
1.803858E+3
1.771794E+3
1.761106E+3
1.750418E+3
1.739730E+3
1.718354E+3
1.696978E+3
1.686290E+3
1.664914E+3
1.664914E+3
1.643538E+3
1.622162E+3
1.600786E+3
1.590098E+3
1.579410E+3
1.568722E+3
1.568722E+3
1.547346E+3
1.515282E+3
1.493906E+3
1.461842E+3
1.440466E+3
1.419090E+3
1.397714E+3
1.376338E+3
1.344274E+3
1.312210E+3
1.280146E+3
1.248082E+3
1.216018E+3
1.183954E+3
1.141202E+3
1.109138E+3
1.066386E+3
1.034321E+3
1.002258E+3
9.701934E+2
9.381294E+2
9.060653E+2
8.633133E+2
8.419372E+2
8.098733E+2
7.778091E+2
7.457452E+2
7.136812E+2
6.816173E+2
6.388651E+2
6.068010E+2
5.640490E+2
5.319849E+2
4.892330E+2
4.357928E+2
4.037288E+2
3.716648E+2
3.289128E+2
2.968487E+2
2.540967E+2
2.113447E+2
1.792806E+2
1.579046E+2
1.365286E+2
1.044646E+2
6.171260E+1
1.896042E+1
-2.379157E+1
-5.585561E+1
-8.791965E+1
-1.306716E+2
-1.734237E+2
-2.054878E+2
-2.482398E+2
-2.909918E+2
-3.444318E+2
-3.978720E+2
-4.513120E+2
-4.940640E+2
-5.368160E+2
-5.795681E+2
-6.223201E+2
-6.650722E+2
-7.185122E+2
-7.612643E+2
-8.040163E+2
-8.467684E+2
-8.895204E+2
-9.322724E+2
-9.857125E+2
-1.028465E+3
-1.092593E+3
-1.146033E+3
-1.199473E+3
-1.242225E+3
-1.295665E+3
-1.349105E+3
-1.402545E+3
-1.455985E+3
-1.498737E+3
-1.541489E+3
-1.584241E+3
-1.626993E+3
-1.680433E+3
-1.723185E+3
-1.755249E+3
-1.787313E+3
-1.819377E+3
-1.851441E+3
-1.883505E+3
-1.904881E+3
-1.936945E+3
-1.969009E+3
-2.001073E+3
-2.033138E+3
-2.065202E+3
-2.107954E+3
-2.140018E+3
-2.193458E+3
-2.236210E+3
-2.278962E+3
-2.321714E+3
-2.353778E+3
-2.396530E+3
-2.449970E+3
-2.503410E+3
-2.567538E+3
-2.631666E+3
-2.695794E+3
-2.759922E+3
-2.845426E+3
-2.930930E+3
-3.016434E+3
-3.112626E+3
-3.187443E+3
-3.262258E+3
-3.337075E+3
-3.390515E+3
-3.454643E+3
-3.508083E+3
-3.572211E+3
-3.636339E+3
-3.700467E+3
-3.764595E+3
-3.828723E+3
-3.892851E+3
-3.967667E+3
-4.031795E+3
-4.117300E+3
-4.202803E+3
-4.288308E+3
-4.373812E+3
-4.470004E+3
-4.566196E+3
-4.673076E+3
-4.779956E+3
-4.886837E+3
-5.004405E+3
-5.111285E+3
-5.228853E+3
-5.346421E+3
-5.463989E+3
-5.592245E+3
-5.720501E+3
-5.859445E+3
-5.987702E+3
-6.115957E+3
-6.254902E+3
-6.393845E+3
-6.511414E+3
-6.628982E+3
-6.746550E+3
-6.864119E+3
-6.970998E+3
-7.077878E+3
-7.184759E+3
-7.280950E+3
-7.377143E+3
-7.484023E+3
-7.580215E+3
-7.676407E+3
-7.761911E+3
-7.836728E+3
-7.911543E+3
-7.986359E+3
-8.071864E+3
-8.146679E+3
-8.221496E+3
-8.285624E+3
-8.360440E+3
-8.435256E+3
-8.499384E+3
-8.563512E+3
-8.616952E+3
-8.670392E+3
-8.734520E+3
-8.787961E+3
-8.841401E+3
-8.873464E+3
-8.916216E+3
-8.969656E+3
-9.023096E+3
-9.065849E+3
-9.119289E+3
-9.172729E+3
-9.226169E+3
-9.279609E+3
-9.322361E+3
-9.365112E+3
-9.407865E+3
-9.450617E+3
-9.504057E+3
-9.546809E+3
-9.589560E+3
-9.621625E+3
-9.664377E+3
-9.707129E+3
-9.749881E+3
-9.781945E+3
-9.814009E+3
-9.846073E+3
-9.888826E+3
-9.920889E+3
-9.942265E+3
-9.952954E+3
-9.942265E+3
-9.931578E+3
-9.920889E+3
-9.899513E+3
-9.899513E+3
-9.910201E+3
-9.942265E+3
-9.974329E+3
-1.001708E+4
-1.005983E+4
-1.010259E+4
-1.014534E+4
-1.018809E+4
-1.022015E+4
-1.024153E+4
-1.026291E+4
-1.027359E+4
-1.029497E+4
-1.031635E+4
-1.035910E+4
-1.038047E+4
-1.038047E+4
-1.039116E+4
-1.040185E+4
-1.042323E+4
-1.044460E+4
-1.047667E+4
-1.049804E+4
-1.053011E+4
-1.057286E+4
-1.060492E+4
-1.063699E+4
-1.066905E+4
-1.067974E+4
-1.070111E+4
-1.072249E+4
-1.074387E+4
-1.077593E+4
-1.079731E+4
-1.080799E+4
-1.080799E+4
-1.078662E+4
-1.077593E+4
-1.076524E+4
-1.075456E+4
-1.075456E+4
-1.074387E+4
-1.074387E+4
-1.075456E+4
-1.076524E+4
-1.077593E+4
-1.078662E+4
-1.079731E+4
-1.079731E+4
-1.079731E+4
-1.079731E+4
-1.079731E+4
-1.080799E+4
-1.080799E+4
-1.081868E+4
-1.081868E+4
-1.082937E+4
-1.084006E+4
-1.086143E+4
-1.089350E+4
-1.091488E+4
-1.093625E+4
-1.095763E+4
-1.096831E+4
-1.097900E+4
-1.098969E+4
-1.100038E+4
-1.101107E+4
-1.102175E+4
-1.102175E+4
-1.102175E+4
-1.101107E+4
-1.100038E+4
-1.101107E+4
-1.101107E+4
-1.098969E+4
-1.096831E+4
-1.094694E+4
-1.092556E+4
-1.091488E+4
-1.089350E+4
-1.087212E+4
-1.086143E+4
-1.085075E+4
-1.084006E+4
-1.081868E+4
-1.080799E+4
-1.077593E+4
-1.075456E+4
-1.073318E+4
-1.071180E+4
-1.067974E+4
-1.064767E+4
-1.061561E+4
-1.057286E+4
-1.053011E+4
-1.046598E+4
-1.039116E+4
-1.031635E+4
-1.025222E+4
-1.018809E+4
-1.012396E+4
-1.004915E+4
-9.985018E+3
-9.920889E+3
-9.856761E+3
-9.803321E+3
-9.749881E+3
-9.707129E+3
-9.653689E+3
-9.600249E+3
-9.557497E+3
-9.514745E+3
-9.482681E+3
-9.450617E+3
-9.418553E+3
-9.375801E+3
-9.343737E+3
-9.300984E+3
-9.268920E+3
-9.236857E+3
-9.204793E+3
-9.162041E+3
-9.119289E+3
-9.087224E+3
-9.055160E+3
-9.023096E+3
-8.991032E+3
-8.958968E+3
-8.916216E+3
-8.884153E+3
-8.852089E+3
-8.809336E+3
-8.745208E+3
-8.681080E+3
-8.616952E+3
-8.552824E+3
-8.488696E+3
-8.424567E+3
-8.371128E+3
-8.296312E+3
-8.232184E+3
-8.157368E+3
-8.093240E+3
-8.029112E+3
-7.975671E+3
-7.922231E+3
-7.858104E+3
-7.793975E+3
-7.719159E+3
-7.644343E+3
-7.590903E+3
-7.526775E+3
-7.473335E+3
-7.409207E+3
-7.345079E+3
-7.270262E+3
-7.206135E+3
-7.152695E+3
-7.099254E+3
-7.035127E+3
-6.970998E+3
-6.896182E+3
-6.832054E+3
-6.767926E+3
-6.693110E+3
-6.607606E+3
-6.522102E+3
-6.447285E+3
-6.372470E+3
-6.286965E+3
-6.212150E+3
-6.115957E+3
-6.030453E+3
-5.934261E+3
-5.838069E+3
-5.741877E+3
-5.645685E+3
-5.538805E+3
-5.431925E+3
-5.325045E+3
-5.207476E+3
-5.100597E+3
-4.983029E+3
-4.876148E+3
-4.769268E+3
-4.651700E+3
-4.534132E+3
-4.427252E+3
-4.309684E+3
-4.202803E+3
-4.085235E+3
-3.967667E+3
-3.860787E+3
-3.743219E+3
-3.625651E+3
-3.508083E+3
-3.390515E+3
-3.272947E+3
-3.134003E+3
-2.995058E+3
-2.877490E+3
-2.791986E+3
-2.695794E+3
-2.588914E+3
-2.460658E+3
-2.343090E+3
-2.236210E+3
-2.140018E+3
-2.033138E+3
-1.915569E+3
-1.798001E+3
-1.691121E+3
-1.594929E+3
-1.509425E+3
-1.413233E+3
-1.317041E+3
-1.220849E+3
-1.113969E+3
-1.017777E+3
-9.322724E+2
-8.253923E+2
-7.292002E+2
-6.330081E+2
-5.475041E+2
-4.513120E+2
-3.444318E+2
-2.482398E+2
-1.627357E+2
-6.654356E+1
8.272473E+0
1.044646E+2
2.006567E+2
2.968487E+2
3.823529E+2
4.678569E+2
5.640490E+2
6.602410E+2
7.564332E+2
8.526253E+2
9.381294E+2
1.034321E+3
1.130514E+3
1.216018E+3
1.322898E+3
1.419090E+3
1.515282E+3
1.611474E+3
1.707666E+3
1.803858E+3
1.900050E+3
1.985554E+3
2.060370E+3
2.145875E+3
2.242067E+3
2.327571E+3
2.423763E+3
2.509267E+3
2.584083E+3
2.658899E+3
2.733715E+3
2.808531E+3
2.894035E+3
2.979540E+3
3.065044E+3
3.150547E+3
3.214676E+3
3.289492E+3
3.353620E+3
3.417748E+3
3.481876E+3
3.535316E+3
3.599444E+3
3.652884E+3
3.706324E+3
3.749076E+3
3.791828E+3
3.834581E+3
3.877332E+3
3.920084E+3
3.973524E+3
4.016276E+3
4.059029E+3
4.112469E+3
4.155220E+3
4.197972E+3
4.262101E+3
4.315540E+3
4.368981E+3
4.422421E+3
4.465173E+3
4.529301E+3
4.582740E+3
4.636181E+3
4.678933E+3
4.721686E+3
4.764437E+3
4.807189E+3
4.860629E+3
4.903381E+3
4.946134E+3
4.988886E+3
5.031637E+3
5.063701E+3
5.117142E+3
5.159894E+3
5.202645E+3
5.245397E+3
5.277462E+3
5.298837E+3
5.330902E+3
5.373654E+3
5.405717E+3
5.448470E+3
5.480533E+3
5.501910E+3
5.544662E+3
5.576726E+3
5.598102E+3
5.619478E+3
5.640854E+3
5.662230E+3
5.683605E+3
5.694294E+3
5.715670E+3
5.726358E+3
5.737046E+3
5.758422E+3
5.769110E+3
5.779798E+3
5.790485E+3
5.790485E+3
5.801174E+3
5.801174E+3
5.801174E+3
5.811862E+3
5.811862E+3
5.822550E+3
5.833238E+3
5.822550E+3
5.811862E+3
5.811862E+3
5.811862E+3
5.811862E+3
5.811862E+3
5.811862E+3
5.811862E+3
5.801174E+3
5.790485E+3
5.779798E+3
5.758422E+3
5.758422E+3
5.758422E+3
5.758422E+3
5.758422E+3
5.747733E+3
5.737046E+3
5.737046E+3
5.726358E+3
5.715670E+3
5.672918E+3
5.662230E+3
5.715670E+3
5.769110E+3
5.747733E+3
5.672918E+3
5.619478E+3
5.608790E+3
5.630165E+3
5.630165E+3
5.608790E+3
5.576726E+3
5.555350E+3
5.544662E+3
5.533973E+3
5.512597E+3
5.480533E+3
5.469845E+3
5.459157E+3
5.448470E+3
5.427094E+3
5.416405E+3
5.405717E+3
5.395030E+3
5.373654E+3
5.362966E+3
5.352277E+3
5.341590E+3
5.330902E+3
5.309525E+3
5.298837E+3
5.298837E+3
5.288149E+3
5.277462E+3
5.256085E+3
5.245397E+3
5.234709E+3
5.224021E+3
5.213333E+3
5.202645E+3
5.191957E+3
5.170582E+3
5.138517E+3
5.106454E+3
5.085077E+3
5.074389E+3
5.063701E+3
5.053014E+3
5.031637E+3
5.020949E+3
4.999574E+3
4.999574E+3
4.988886E+3
4.967509E+3
4.946134E+3
4.924757E+3
4.914069E+3
4.914069E+3
4.903381E+3
4.892694E+3
4.871317E+3
4.849941E+3
4.839253E+3
4.828565E+3
4.828565E+3
4.817877E+3
4.807189E+3
4.807189E+3
4.807189E+3
4.807189E+3
4.796501E+3
4.775125E+3
4.764437E+3
4.775125E+3
4.775125E+3
4.753749E+3
4.732373E+3
4.721686E+3
4.710997E+3
4.721686E+3
4.721686E+3
4.721686E+3
4.710997E+3
4.700309E+3
4.700309E+3
4.689621E+3
4.678933E+3
4.678933E+3
4.678933E+3
4.668245E+3
4.668245E+3
4.657557E+3
4.668245E+3
4.668245E+3
4.668245E+3
4.657557E+3
4.646869E+3
4.646869E+3
4.657557E+3
4.668245E+3
4.678933E+3
4.678933E+3
4.678933E+3
4.668245E+3
4.657557E+3
4.657557E+3
4.657557E+3
4.668245E+3
4.668245E+3
4.668245E+3
4.668245E+3
4.678933E+3
4.678933E+3
4.678933E+3
4.678933E+3
4.678933E+3
4.689621E+3
4.689621E+3
4.689621E+3
4.700309E+3
4.710997E+3
4.721686E+3
4.721686E+3
4.721686E+3
4.721686E+3
4.732373E+3
4.732373E+3
4.732373E+3
4.732373E+3
4.732373E+3
4.732373E+3
4.732373E+3
4.753749E+3
4.753749E+3
4.743061E+3
4.721686E+3
4.721686E+3
4.721686E+3
4.710997E+3
4.710997E+3
4.700309E+3
4.700309E+3
4.689621E+3
4.678933E+3
4.678933E+3
4.678933E+3
4.668245E+3
4.657557E+3
4.657557E+3
4.657557E+3
4.657557E+3
4.646869E+3
4.646869E+3
4.646869E+3
4.646869E+3
4.636181E+3
4.636181E+3
4.625493E+3
4.625493E+3
4.625493E+3
4.625493E+3
4.625493E+3
4.614805E+3
4.604117E+3
4.604117E+3
4.604117E+3
4.604117E+3
4.593429E+3
4.572053E+3
4.561365E+3
4.561365E+3
4.550677E+3
4.539989E+3
4.529301E+3
4.518613E+3
4.507925E+3
4.497237E+3
4.497237E+3
4.486549E+3
4.486549E+3
4.475861E+3
4.465173E+3
4.454485E+3
4.443797E+3
4.433109E+3
4.433109E+3
4.433109E+3
4.422421E+3
4.422421E+3
4.422421E+3
4.433109E+3
4.443797E+3
4.422421E+3
4.401045E+3
4.379669E+3
4.379669E+3
4.379669E+3
4.368981E+3
4.358293E+3
4.347605E+3
4.326229E+3
4.315540E+3
4.294165E+3
4.283477E+3
4.272789E+3
4.251412E+3
4.240724E+3
4.230037E+3
4.219349E+3
4.208660E+3
4.197972E+3
4.176597E+3
4.165909E+3
4.165909E+3
4.165909E+3
4.155220E+3
4.144532E+3
4.133844E+3
4.123157E+3
4.112469E+3
4.091093E+3
4.080404E+3
4.069717E+3
4.059029E+3
4.037652E+3
4.026964E+3
4.005589E+3
3.994901E+3
3.973524E+3
3.962836E+3
3.962836E+3
3.952148E+3
3.930772E+3
3.909396E+3
3.888020E+3
3.866644E+3
3.855956E+3
3.845269E+3
3.834581E+3
3.823892E+3
3.813204E+3
3.791828E+3
3.770452E+3
3.749076E+3
3.738388E+3
3.738388E+3
3.738388E+3
3.717012E+3
3.706324E+3
3.706324E+3
3.706324E+3
3.695636E+3
3.663572E+3
3.631508E+3
3.610132E+3
3.599444E+3
3.588756E+3
3.578068E+3
3.556692E+3
3.535316E+3
3.524628E+3
3.513940E+3
3.503252E+3
3.481876E+3
3.471188E+3
3.449812E+3
3.439124E+3
3.428435E+3
3.417748E+3
3.407060E+3
3.385684E+3
3.374996E+3
3.353620E+3
3.342932E+3
3.321556E+3
3.310867E+3
3.300180E+3
3.289492E+3
3.278804E+3
3.278804E+3
3.268115E+3
3.268115E+3
3.257427E+3
3.246740E+3
3.246740E+3
3.236052E+3
3.236052E+3
3.225364E+3
3.225364E+3
3.236052E+3
3.236052E+3
3.246740E+3
3.236052E+3
3.236052E+3
3.236052E+3
3.236052E+3
3.236052E+3
3.225364E+3
3.236052E+3
3.236052E+3
3.236052E+3
3.246740E+3
3.246740E+3
3.246740E+3
3.257427E+3
3.268115E+3
3.268115E+3
3.268115E+3
3.268115E+3
3.257427E+3
3.257427E+3
3.246740E+3
3.236052E+3
3.203988E+3
3.193300E+3
3.193300E+3
3.214676E+3
3.225364E+3
3.214676E+3
3.203988E+3
3.203988E+3
3.203988E+3
3.203988E+3
3.203988E+3
3.193300E+3
3.171924E+3
3.161235E+3
3.150547E+3
3.139859E+3
3.129172E+3
3.118484E+3
3.097107E+3
3.086420E+3
3.075732E+3
3.065044E+3
3.054355E+3
3.043667E+3
3.032979E+3
3.022291E+3
3.022291E+3
3.000915E+3
2.990227E+3
2.979540E+3
2.968851E+3
2.958163E+3
2.947476E+3
2.936787E+3
2.926099E+3
2.926099E+3
2.915411E+3
2.915411E+3
2.904723E+3
2.883347E+3
2.861971E+3
2.840595E+3
2.829907E+3
2.808531E+3
2.787155E+3
2.765779E+3
2.744403E+3
2.733715E+3
2.723027E+3
2.723027E+3
2.712339E+3
2.701651E+3
2.701651E+3
2.701651E+3
2.712339E+3
2.723027E+3
2.744403E+3
2.744403E+3
2.733715E+3
2.712339E+3
2.712339E+3
2.723027E+3
2.733715E+3
2.744403E+3
2.744403E+3
2.744403E+3
2.744403E+3
2.755091E+3
2.755091E+3
2.755091E+3
2.765779E+3
2.765779E+3
2.776467E+3
2.776467E+3
2.776467E+3
2.765779E+3
2.765779E+3
2.765779E+3
2.765779E+3
2.765779E+3
2.755091E+3
2.744403E+3
2.744403E+3
2.733715E+3
2.733715E+3
2.723027E+3
2.712339E+3
2.712339E+3
2.701651E+3
2.690963E+3
2.680275E+3
2.669587E+3
2.658899E+3
2.648211E+3
2.637523E+3
2.626835E+3
2.626835E+3
2.616147E+3
2.605459E+3
2.594771E+3
2.594771E+3
2.584083E+3
2.584083E+3
2.584083E+3
2.573395E+3
2.573395E+3
2.573395E+3
2.573395E+3
2.562707E+3
2.562707E+3
2.562707E+3
2.562707E+3
2.573395E+3
2.573395E+3
2.562707E+3
2.562707E+3
2.562707E+3
2.573395E+3
2.573395E+3
2.573395E+3
2.562707E+3
2.562707E+3
2.562707E+3
2.562707E+3
2.562707E+3
2.541331E+3
2.530643E+3
2.530643E+3
2.541331E+3
2.541331E+3
2.530643E+3
2.530643E+3
2.519955E+3
2.519955E+3
2.519955E+3
2.519955E+3
2.530643E+3
2.519955E+3
2.530643E+3
2.530643E+3
2.541331E+3
2.541331E+3
2.530643E+3
2.519955E+3
2.519955E+3
2.519955E+3
2.530643E+3
2.530643E+3
2.519955E+3
2.509267E+3
2.498579E+3
2.498579E+3
2.487891E+3
2.477203E+3
2.466515E+3
2.455827E+3
2.445139E+3
2.434451E+3
2.423763E+3
2.413075E+3
2.402387E+3
2.391699E+3
2.381011E+3
2.370323E+3
2.359635E+3
2.338259E+3
2.327571E+3
2.316883E+3
2.306195E+3
2.295507E+3
2.284819E+3
2.274131E+3
2.263443E+3
2.242067E+3
2.231379E+3
2.210003E+3
2.199314E+3
2.199314E+3
2.188627E+3
2.177939E+3
2.167250E+3
2.156563E+3
2.145875E+3
2.135187E+3
2.124499E+3
2.113810E+3
2.113810E+3
2.103123E+3
2.092435E+3
2.081746E+3
2.060370E+3
2.049683E+3
2.038994E+3
2.028307E+3
2.006930E+3
1.996242E+3
1.985554E+3
1.974866E+3
1.974866E+3
1.974866E+3
1.985554E+3
1.996242E+3
1.996242E+3
1.974866E+3
1.974866E+3
1.974866E+3
1.974866E+3
1.964179E+3
1.953491E+3
1.964179E+3
1.974866E+3
1.974866E+3
1.964179E+3
1.964179E+3
1.974866E+3
1.974866E+3
1.985554E+3
1.985554E+3
1.985554E+3
1.985554E+3
1.996242E+3
2.006930E+3
2.017619E+3
2.028307E+3
2.049683E+3
2.049683E+3
2.049683E+3
2.049683E+3
2.060370E+3
2.081746E+3
2.103123E+3
2.113810E+3
2.124499E+3
2.135187E+3
2.145875E+3
2.167250E+3
2.177939E+3
2.188627E+3
2.199314E+3
2.220691E+3
2.242067E+3
2.252755E+3
2.263443E+3
2.274131E+3
2.284819E+3
2.295507E+3
2.316883E+3
2.327571E+3
2.348947E+3
2.359635E+3
2.359635E+3
2.370323E+3
2.391699E+3
2.413075E+3
2.423763E+3
2.445139E+3
2.445139E+3
2.466515E+3
2.477203E+3
2.498579E+3
2.509267E+3
2.530643E+3
2.552019E+3
2.562707E+3
2.573395E+3
2.594771E+3
2.616147E+3
2.626835E+3
2.637523E+3
2.648211E+3
2.658899E+3
2.680275E+3
2.690963E+3
2.701651E+3
2.723027E+3
2.744403E+3
2.765779E+3
2.787155E+3
2.797843E+3
2.819219E+3
2.840595E+3
2.861971E+3
2.883347E+3
2.894035E+3
2.904723E+3
2.926099E+3
2.936787E+3
2.958163E+3
2.979540E+3
3.000915E+3
3.022291E+3
3.032979E+3
3.022291E+3
3.022291E+3
3.054355E+3
3.097107E+3
3.139859E+3
3.161235E+3
3.182612E+3
3.203988E+3
3.225364E+3
3.236052E+3
3.246740E+3
3.257427E+3
3.268115E+3
3.278804E+3
3.300180E+3
3.321556E+3
3.342932E+3
3.364307E+3
3.374996E+3
3.385684E+3
3.407060E+3
3.428435E+3
3.460500E+3
3.481876E+3
3.503252E+3
3.524628E+3
3.546004E+3
3.567380E+3
3.588756E+3
3.620820E+3
3.652884E+3
3.663572E+3
3.663572E+3
3.663572E+3
3.684948E+3
3.727700E+3
3.759764E+3
3.791828E+3
3.813204E+3
3.834581E+3
3.845269E+3
3.866644E+3
3.877332E+3
3.898709E+3
3.909396E+3
3.920084E+3
3.930772E+3
3.941460E+3
3.952148E+3
3.973524E+3
3.994901E+3
4.026964E+3
4.037652E+3
4.059029E+3
4.069717E+3
4.091093E+3
4.112469E+3
4.123157E+3
4.144532E+3
4.165909E+3
4.197972E+3
4.208660E+3
4.230037E+3
4.240724E+3
4.251412E+3
4.262101E+3
4.272789E+3
4.283477E+3
4.294165E+3
4.304852E+3
4.326229E+3
4.336917E+3
4.347605E+3
4.358293E+3
4.368981E+3
4.379669E+3
4.390357E+3
4.411732E+3
4.422421E+3
4.433109E+3
4.443797E+3
4.454485E+3
4.443797E+3
4.443797E+3
4.465173E+3
4.497237E+3
4.518613E+3
4.529301E+3
4.529301E+3
4.529301E+3
4.539989E+3
4.550677E+3
4.550677E+3
4.550677E+3
4.561365E+3
4.561365E+3
4.582740E+3
4.593429E+3
4.604117E+3
4.604117E+3
4.604117E+3
4.614805E+3
4.625493E+3
4.625493E+3
4.636181E+3
4.646869E+3
4.657557E+3
4.657557E+3
4.657557E+3
4.657557E+3
4.657557E+3
4.657557E+3
4.668245E+3
4.678933E+3
4.678933E+3
4.678933E+3
4.689621E+3
4.689621E+3
4.689621E+3
4.689621E+3
4.689621E+3
4.689621E+3
4.700309E+3
4.700309E+3
4.700309E+3
4.700309E+3
4.700309E+3
4.700309E+3
4.689621E+3
4.689621E+3
4.678933E+3
4.668245E+3
4.668245E+3
4.668245E+3
4.668245E+3
4.668245E+3
4.668245E+3
4.657557E+3
4.646869E+3
4.636181E+3
4.636181E+3
4.625493E+3
4.625493E+3
4.636181E+3
4.636181E+3
4.625493E+3
4.614805E+3
4.614805E+3
4.604117E+3
4.604117E+3
4.604117E+3
4.593429E+3
4.593429E+3
4.593429E+3
4.593429E+3
4.582740E+3
4.582740E+3
4.572053E+3
4.582740E+3
4.582740E+3
4.572053E+3
4.561365E+3
4.550677E+3
4.550677E+3
4.550677E+3
4.539989E+3
4.529301E+3
4.529301E+3
4.518613E+3
4.518613E+3
4.518613E+3
4.518613E+3
4.507925E+3
4.507925E+3
4.497237E+3
4.497237E+3
4.497237E+3
4.486549E+3
4.486549E+3
4.497237E+3
4.486549E+3
4.486549E+3
4.475861E+3
4.475861E+3
4.486549E+3
4.486549E+3
4.465173E+3
4.454485E+3
4.443797E+3
4.454485E+3
4.454485E+3
4.443797E+3
4.443797E+3
4.443797E+3
4.443797E+3
4.443797E+3
4.433109E+3
4.433109E+3
4.433109E+3
4.443797E+3
4.443797E+3
4.443797E+3
4.454485E+3
4.454485E+3
4.465173E+3
4.465173E+3
4.465173E+3
4.465173E+3
4.475861E+3
4.475861E+3
4.475861E+3
4.475861E+3
4.475861E+3
4.475861E+3
4.486549E+3
4.486549E+3
4.486549E+3
4.486549E+3
4.486549E+3
4.486549E+3
4.486549E+3
4.486549E+3
4.486549E+3
4.497237E+3
4.497237E+3
4.497237E+3
4.497237E+3
4.507925E+3
4.507925E+3
4.518613E+3
4.507925E+3
4.518613E+3
4.518613E+3
4.529301E+3
4.529301E+3
4.518613E+3
4.518613E+3
4.518613E+3
4.518613E+3
4.529301E+3
4.529301E+3
4.529301E+3
4.539989E+3
4.539989E+3
4.539989E+3
4.529301E+3
4.539989E+3
4.539989E+3
4.529301E+3
4.518613E+3
4.518613E+3
4.518613E+3
4.518613E+3
4.518613E+3
4.518613E+3
4.507925E+3
4.497237E+3
4.497237E+3
4.486549E+3
4.475861E+3
4.475861E+3
4.475861E+3
4.465173E+3
4.454485E+3
4.454485E+3
4.454485E+3
4.454485E+3
4.443797E+3
4.433109E+3
4.422421E+3
4.411732E+3
4.401045E+3
4.390357E+3
4.390357E+3
4.379669E+3
4.368981E+3
4.368981E+3
4.358293E+3
4.347605E+3
4.326229E+3
4.315540E+3
4.294165E+3
4.294165E+3
4.283477E+3
4.272789E+3
4.251412E+3
4.230037E+3
4.219349E+3
4.208660E+3
4.197972E+3
4.187284E+3
4.155220E+3
4.133844E+3
4.123157E+3
4.112469E+3
4.091093E+3
4.069717E+3
4.048340E+3
4.026964E+3
4.005589E+3
3.994901E+3
3.984212E+3
3.962836E+3
3.952148E+3
3.930772E+3
3.898709E+3
3.877332E+3
3.855956E+3
3.834581E+3
3.823892E+3
3.791828E+3
3.759764E+3
3.738388E+3
3.717012E+3
3.695636E+3
3.674260E+3
3.642196E+3
3.620820E+3
3.599444E+3
3.578068E+3
3.546004E+3
3.524628E+3
3.503252E+3
3.481876E+3
3.449812E+3
3.417748E+3
3.385684E+3
3.364307E+3
3.342932E+3
3.321556E+3
3.289492E+3
3.257427E+3
3.225364E+3
3.193300E+3
3.161235E+3
3.139859E+3
3.107796E+3
3.086420E+3
3.054355E+3
3.022291E+3
2.990227E+3
2.968851E+3
2.936787E+3
2.915411E+3
2.872659E+3
2.840595E+3
2.808531E+3
2.776467E+3
2.744403E+3
2.723027E+3
2.690963E+3
2.658899E+3
2.637523E+3
2.605459E+3
2.584083E+3
2.562707E+3
2.530643E+3
2.509267E+3
2.487891E+3
2.455827E+3
2.423763E+3
2.391699E+3
2.359635E+3
2.327571E+3
2.306195E+3
2.284819E+3
2.263443E+3
2.231379E+3
2.210003E+3
2.188627E+3
2.156563E+3
2.135187E+3
2.103123E+3
2.081746E+3
2.060370E+3
2.038994E+3
2.006930E+3
1.985554E+3
1.964179E+3
1.942802E+3
1.910738E+3
1.878674E+3
1.857298E+3
1.835922E+3
1.814546E+3
1.782482E+3
1.761106E+3
1.739730E+3
1.718354E+3
1.696978E+3
1.675602E+3
1.654226E+3
1.632850E+3
1.600786E+3
1.568722E+3
1.536658E+3
1.504594E+3
1.483218E+3
1.472530E+3
1.440466E+3
1.408402E+3
1.387026E+3
1.365650E+3
1.344274E+3
1.312210E+3
1.301522E+3
1.280146E+3
1.248082E+3
1.216018E+3
1.194642E+3
1.183954E+3
1.162578E+3
1.141202E+3
1.119825E+3
1.087762E+3
1.077074E+3
1.055697E+3
1.045010E+3
1.034321E+3
1.012946E+3
1.002258E+3
9.808814E+2
9.595053E+2
9.381294E+2
9.274412E+2
9.060653E+2
8.953774E+2
8.740013E+2
8.526253E+2
8.312494E+2
8.205613E+2
8.098733E+2
7.884972E+2
7.671213E+2
7.457452E+2
7.350572E+2
7.243691E+2
7.136812E+2
6.923052E+2
6.816173E+2
6.709291E+2
6.495532E+2
6.281771E+2
6.068010E+2
5.961129E+2
5.854251E+2
5.640490E+2
5.426731E+2
5.426731E+2
5.212970E+2
5.106090E+2
4.785449E+2
4.571689E+2
4.357928E+2
4.251049E+2
4.144169E+2
3.930409E+2
3.716648E+2
3.502889E+2
3.289128E+2
3.182248E+2
3.075368E+2
2.861608E+2
2.540967E+2
2.434087E+2
2.220327E+2
2.006567E+2
1.792806E+2
1.579046E+2
1.472166E+2
1.258406E+2
1.044646E+2
8.308850E+1
7.240055E+1
6.171260E+1
4.033651E+1
1.896042E+1
-2.415478E+0
-1.310352E+1
-3.447952E+1
-4.516756E+1
-6.654356E+1
-9.860760E+1
-1.199836E+2
-1.306716E+2
-1.413597E+2
-1.627357E+2
-1.734237E+2
-1.947997E+2
-2.054878E+2
-2.268637E+2
-2.375518E+2
-2.482398E+2
-2.696158E+2
-2.803038E+2
-3.016798E+2
-3.230558E+2
-3.444318E+2
-3.658079E+2
-3.871839E+2
-3.978720E+2
-4.192479E+2
-4.406239E+2
-4.726880E+2
-4.940640E+2
-5.154400E+2
-5.261281E+2
-5.368160E+2
-5.581921E+2
-5.902561E+2
-6.009441E+2
-6.116321E+2
-6.223201E+2
-6.436961E+2
-6.650722E+2
-6.864482E+2
-6.971362E+2
-7.078242E+2
-7.185122E+2
-7.292002E+2
-7.505762E+2
-7.719522E+2
-7.826403E+2
-8.040163E+2
-8.253923E+2
-8.467684E+2
-8.574564E+2
-8.788324E+2
-9.002084E+2
-9.215844E+2
-9.322724E+2
-9.429605E+2
-9.643365E+2
-9.857125E+2
-1.007089E+3
-1.028465E+3
-1.060529E+3
-1.071217E+3
-1.092593E+3
-1.113969E+3
-1.135345E+3
-1.156721E+3
-1.178097E+3
-1.199473E+3
-1.220849E+3
-1.242225E+3
-1.263601E+3
-1.295665E+3
-1.317041E+3
-1.338417E+3
-1.349105E+3
-1.370481E+3
-1.402545E+3
-1.423921E+3
-1.455985E+3
-1.477361E+3
-1.498737E+3
-1.520113E+3
-1.541489E+3
-1.573553E+3
-1.594929E+3
-1.616305E+3
-1.626993E+3
-1.648369E+3
-1.680433E+3
-1.701809E+3
-1.723185E+3
-1.755249E+3
-1.787313E+3
-1.808689E+3
-1.830065E+3
-1.851441E+3
-1.872817E+3
-1.904881E+3
-1.926258E+3
-1.947634E+3
-1.958321E+3
-1.990385E+3
-2.022450E+3
-2.043826E+3
-2.065202E+3
-2.097265E+3
-2.118642E+3
-2.140018E+3
-2.161394E+3
-2.182770E+3
-2.204146E+3
-2.225522E+3
-2.257586E+3
-2.278962E+3
-2.311026E+3
-2.332402E+3
-2.353778E+3
-2.375154E+3
-2.396530E+3
-2.428594E+3
-2.449970E+3
-2.471346E+3
-2.492722E+3
-2.524786E+3
-2.535474E+3
-2.546162E+3
-2.556850E+3
-2.578226E+3
-2.599602E+3
-2.620978E+3
-2.642354E+3
-2.663730E+3
-2.685106E+3
-2.695794E+3
-2.717170E+3
-2.738546E+3
-2.759922E+3
-2.781298E+3
-2.802674E+3
-2.834738E+3
-2.856114E+3
-2.866802E+3
-2.888179E+3
-2.909554E+3
-2.930930E+3
-2.941618E+3
-2.952307E+3
-2.973682E+3
-2.984371E+3
-3.005746E+3
-3.027123E+3
-3.048498E+3
-3.059186E+3
-3.069875E+3
-3.080563E+3
-3.101939E+3
-3.112626E+3
-3.134003E+3
-3.155379E+3
-3.166067E+3
-3.187443E+3
-3.198130E+3
-3.219507E+3
-3.230195E+3
-3.240883E+3
-3.262258E+3
-3.272947E+3
-3.272947E+3
-3.283635E+3
-3.294323E+3
-3.305011E+3
-3.326387E+3
-3.337075E+3
-3.337075E+3
-3.337075E+3
-3.347763E+3
-3.369139E+3
-3.369139E+3
-3.369139E+3
-3.379827E+3
-3.390515E+3
-3.401203E+3
-3.411891E+3
-3.422579E+3
-3.422579E+3
-3.422579E+3
-3.433267E+3
-3.443955E+3
-3.454643E+3
-3.454643E+3
-3.465331E+3
-3.476019E+3
-3.486707E+3
-3.497395E+3
-3.508083E+3
-3.508083E+3
-3.518771E+3
-3.540147E+3
-3.550835E+3
-3.550835E+3
-3.550835E+3
-3.561523E+3
-3.572211E+3
-3.582899E+3
-3.593587E+3
-3.604275E+3
-3.614963E+3
-3.625651E+3
-3.636339E+3
-3.636339E+3
-3.647027E+3
-3.647027E+3
-3.647027E+3
-3.647027E+3
-3.647027E+3
-3.647027E+3
-3.657715E+3
-3.668403E+3
-3.668403E+3
-3.668403E+3
-3.657715E+3
-3.668403E+3
-3.679091E+3
-3.689779E+3
-3.689779E+3
-3.689779E+3
-3.689779E+3
-3.700467E+3
-3.711155E+3
-3.711155E+3
-3.711155E+3
-3.711155E+3
-3.711155E+3
-3.711155E+3
-3.700467E+3
-3.711155E+3
-3.711155E+3
-3.721843E+3
-3.711155E+3
-3.711155E+3
-3.689779E+3
-3.647027E+3
-3.593587E+3
-3.614963E+3
-3.721843E+3
-3.882163E+3
-3.935603E+3
-3.828723E+3
-3.668403E+3
-3.561523E+3
-3.550835E+3
-3.572211E+3
-3.582899E+3
-3.572211E+3
-3.561523E+3
-3.572211E+3
-3.572211E+3
-3.561523E+3
-3.540147E+3
-3.518771E+3
-3.508083E+3
-3.497395E+3
-3.476019E+3
-3.465331E+3
-3.454643E+3
-3.433267E+3
-3.422579E+3
-3.411891E+3
-3.401203E+3
-3.411891E+3
-3.422579E+3
-3.443955E+3
-3.454643E+3
-3.465331E+3
-3.476019E+3
-3.476019E+3
-3.476019E+3
-3.465331E+3
-3.454643E+3
-3.443955E+3
-3.465331E+3
-3.476019E+3
-3.486707E+3
-3.497395E+3
-3.508083E+3
-3.518771E+3
-3.540147E+3
-3.550835E+3
-3.572211E+3
-3.593587E+3
-3.593587E+3
-3.593587E+3
-3.593587E+3
-3.582899E+3
-3.582899E+3
-3.572211E+3
-3.572211E+3
-3.572211E+3
-3.582899E+3
-3.582899E+3
-3.582899E+3
-3.593587E+3
-3.604275E+3
-3.604275E+3
-3.614963E+3
-3.614963E+3
-3.614963E+3
-3.604275E+3
-3.614963E+3
-3.625651E+3
-3.636339E+3
-3.636339E+3
-3.647027E+3
-3.647027E+3
-3.657715E+3
-3.668403E+3
-3.689779E+3
-3.689779E+3
-3.689779E+3
-3.700467E+3
-3.711155E+3
-3.721843E+3
-3.721843E+3
-3.732531E+3
-3.732531E+3
-3.743219E+3
-3.743219E+3
-3.743219E+3
-3.743219E+3
-3.743219E+3
-3.753907E+3
-3.764595E+3
-3.764595E+3
-3.764595E+3
-3.764595E+3
-3.775283E+3
-3.785971E+3
-3.785971E+3
-3.775283E+3
-3.775283E+3
-3.775283E+3
-3.775283E+3
-3.764595E+3
-3.753907E+3
-3.743219E+3
-3.743219E+3
-3.743219E+3
-3.732531E+3
-3.721843E+3
-3.711155E+3
-3.711155E+3
-3.711155E+3
-3.711155E+3
-3.711155E+3
-3.711155E+3
-3.721843E+3
-3.732531E+3
-3.743219E+3
-3.743219E+3
-3.743219E+3
-3.732531E+3
-3.721843E+3
-3.721843E+3
-3.732531E+3
-3.732531E+3
-3.721843E+3
-3.721843E+3
-3.721843E+3
-3.721843E+3
-3.721843E+3
-3.711155E+3
-3.711155E+3
-3.711155E+3
-3.700467E+3
-3.689779E+3
-3.689779E+3
-3.679091E+3
-3.679091E+3
-3.679091E+3
-3.679091E+3
-3.679091E+3
-3.679091E+3
-3.679091E+3
-3.679091E+3
-3.689779E+3
-3.689779E+3
-3.689779E+3
-3.689779E+3
-3.689779E+3
-3.689779E+3
-3.679091E+3
-3.679091E+3
-3.679091E+3
-3.679091E+3
-3.679091E+3
-3.679091E+3
-3.668403E+3
-3.679091E+3
-3.679091E+3
-3.689779E+3
-3.689779E+3
-3.689779E+3
-3.700467E+3
-3.700467E+3
-3.700467E+3
-3.700467E+3
-3.689779E+3
-3.679091E+3
-3.668403E+3
-3.647027E+3
-3.636339E+3
-3.625651E+3
-3.625651E+3
-3.614963E+3
-3.593587E+3
-3.582899E+3
-3.572211E+3
-3.572211E+3
-3.561523E+3
-3.550835E+3
-3.540147E+3
-3.540147E+3
-3.540147E+3
-3.529459E+3
-3.529459E+3
-3.518771E+3
-3.529459E+3
-3.529459E+3
-3.529459E+3
-3.529459E+3
-3.540147E+3
-3.540147E+3
-3.540147E+3
-3.540147E+3
-3.540147E+3
-3.540147E+3
-3.540147E+3
-3.540147E+3
-3.540147E+3
-3.529459E+3
-3.529459E+3
-3.529459E+3
-3.529459E+3
-3.529459E+3
-3.540147E+3
-3.540147E+3
-3.540147E+3
-3.529459E+3
-3.529459E+3
-3.529459E+3
-3.529459E+3
-3.518771E+3
-3.508083E+3
-3.508083E+3
-3.497395E+3
-3.497395E+3
-3.486707E+3
-3.476019E+3
-3.476019E+3
-3.465331E+3
-3.454643E+3
-3.443955E+3
-3.433267E+3
-3.422579E+3
-3.422579E+3
-3.422579E+3
-3.422579E+3
-3.411891E+3
-3.401203E+3
-3.390515E+3
-3.390515E+3
-3.390515E+3
-3.390515E+3
-3.390515E+3
-3.390515E+3
-3.401203E+3
-3.411891E+3
-3.411891E+3
-3.422579E+3
-3.422579E+3
-3.433267E+3
-3.443955E+3
-3.443955E+3
-3.443955E+3
-3.454643E+3
-3.465331E+3
-3.476019E+3
-3.476019E+3
-3.486707E+3
-3.497395E+3
-3.497395E+3
-3.508083E+3
-3.508083E+3
-3.508083E+3
-3.518771E+3
-3.518771E+3
-3.529459E+3
-3.529459E+3
-3.529459E+3
-3.508083E+3
-3.508083E+3
-3.518771E+3
-3.518771E+3
-3.518771E+3
-3.518771E+3
-3.518771E+3
-3.518771E+3
-3.518771E+3
-3.518771E+3
-3.518771E+3
-3.518771E+3
-3.529459E+3
-3.540147E+3
-3.550835E+3
-3.550835E+3
-3.550835E+3
-3.550835E+3
-3.550835E+3
-3.540147E+3
-3.540147E+3
-3.550835E+3
-3.550835E+3
-3.540147E+3
-3.529459E+3
-3.529459E+3
-3.529459E+3
-3.529459E+3
-3.518771E+3
-3.508083E+3
-3.497395E+3
-3.497395E+3
-3.486707E+3
-3.486707E+3
-3.476019E+3
-3.476019E+3
-3.465331E+3
-3.465331E+3
-3.454643E+3
-3.443955E+3
-3.443955E+3
-3.443955E+3
-3.433267E+3
-3.433267E+3
-3.422579E+3
-3.411891E+3
-3.411891E+3
-3.411891E+3
-3.411891E+3
-3.411891E+3
-3.411891E+3
-3.411891E+3
-3.411891E+3
-3.411891E+3
-3.422579E+3
-3.422579E+3
-3.422579E+3
-3.422579E+3
-3.422579E+3
-3.411891E+3
-3.411891E+3
-3.411891E+3
-3.411891E+3
-3.411891E+3
-3.401203E+3
-3.401203E+3
-3.411891E+3
-3.411891E+3
-3.411891E+3
-3.401203E+3
-3.401203E+3
-3.390515E+3
-3.379827E+3
-3.379827E+3
-3.369139E+3
-3.369139E+3
-3.369139E+3
-3.369139E+3
-3.358451E+3
-3.347763E+3
-3.347763E+3
-3.337075E+3
-3.337075E+3
-3.337075E+3
-3.337075E+3
-3.326387E+3
-3.315699E+3
-3.315699E+3
-3.326387E+3
-3.326387E+3
-3.326387E+3
-3.326387E+3
-3.326387E+3
-3.326387E+3
-3.315699E+3
-3.326387E+3
-3.326387E+3
-3.326387E+3
-3.326387E+3
-3.326387E+3
-3.326387E+3
-3.315699E+3
-3.315699E+3
-3.305011E+3
-3.305011E+3
-3.305011E+3
-3.315699E+3
-3.315699E+3
-3.315699E+3
-3.305011E+3
-3.305011E+3
-3.305011E+3
-3.315699E+3
-3.315699E+3
-3.315699E+3
-3.305011E+3
-3.294323E+3
-3.294323E+3
-3.294323E+3
-3.294323E+3
-3.294323E+3
-3.283635E+3
-3.283635E+3
-3.294323E+3
-3.283635E+3
-3.283635E+3
-3.283635E+3
-3.294323E+3
-3.283635E+3
-3.283635E+3
-3.272947E+3
-3.272947E+3
-3.272947E+3
-3.272947E+3
-3.262258E+3
-3.262258E+3
-3.262258E+3
-3.262258E+3
-3.272947E+3
-3.283635E+3
-3.283635E+3
-3.272947E+3
-3.283635E+3
-3.283635E+3
-3.283635E+3
-3.283635E+3
-3.294323E+3
-3.305011E+3
-3.305011E+3
-3.305011E+3
-3.294323E+3
-3.294323E+3
-3.305011E+3
-3.305011E+3
-3.305011E+3
-3.305011E+3
-3.305011E+3
-3.294323E+3
-3.294323E+3
-3.294323E+3
-3.294323E+3
-3.283635E+3
-3.283635E+3
-3.283635E+3
-3.272947E+3
-3.272947E+3
-3.272947E+3
-3.262258E+3
-3.262258E+3
-3.262258E+3
-3.262258E+3
-3.262258E+3
-3.262258E+3
-3.262258E+3
-3.272947E+3
-3.272947E+3
-3.283635E+3
-3.294323E+3
-3.283635E+3
-3.283635E+3
-3.294323E+3
-3.305011E+3
-3.305011E+3
-3.305011E+3
-3.305011E+3
-3.305011E+3
-3.315699E+3
-3.315699E+3
-3.305011E+3
-3.305011E+3
-3.305011E+3
-3.315699E+3
-3.305011E+3
-3.294323E+3
-3.294323E+3
-3.294323E+3
-3.294323E+3
-3.294323E+3
-3.283635E+3
-3.272947E+3
-3.283635E+3
-3.283635E+3
-3.283635E+3
-3.283635E+3
-3.283635E+3
-3.283635E+3
-3.283635E+3
-3.283635E+3
-3.294323E+3
-3.294323E+3
-3.294323E+3
-3.294323E+3
-3.305011E+3
-3.305011E+3
-3.315699E+3
-3.315699E+3
-3.326387E+3
-3.326387E+3
-3.326387E+3
-3.337075E+3
-3.337075E+3
-3.337075E+3
-3.326387E+3
-3.326387E+3
-3.326387E+3
-3.326387E+3
-3.337075E+3
-3.337075E+3
-3.337075E+3
-3.337075E+3
-3.326387E+3
-3.326387E+3
-3.326387E+3
-3.326387E+3
-3.326387E+3
-3.315699E+3
-3.315699E+3
-3.326387E+3
-3.326387E+3
-3.326387E+3
-3.315699E+3
-3.315699E+3
-3.305011E+3
-3.305011E+3
-3.294323E+3
-3.294323E+3
-3.283635E+3
-3.283635E+3
-3.272947E+3
-3.272947E+3
-3.262258E+3
-3.251571E+3
-3.251571E+3
-3.240883E+3
-3.230195E+3
-3.230195E+3
-3.219507E+3
-3.219507E+3
-3.208819E+3
-3.198130E+3
-3.187443E+3
-3.176755E+3
-3.166067E+3
-3.155379E+3
-3.155379E+3
-3.155379E+3
-3.144690E+3
-3.134003E+3
-3.112626E+3
-3.101939E+3
-3.091251E+3
-3.080563E+3
-3.069875E+3
-3.059186E+3
-3.037811E+3
-3.016434E+3
-3.005746E+3
-2.995058E+3
-2.973682E+3
-2.962994E+3
-2.941618E+3
-2.941618E+3
-2.930930E+3
-2.920242E+3
-2.909554E+3
-2.898866E+3
-2.898866E+3
-2.898866E+3
-2.888179E+3
-2.866802E+3
-2.845426E+3
-2.834738E+3
-2.824050E+3
-2.813362E+3
-2.791986E+3
-2.781298E+3
-2.770610E+3
-2.749234E+3
-2.738546E+3
-2.727858E+3
-2.706482E+3
-2.695794E+3
-2.685106E+3
-2.663730E+3
-2.653042E+3
-2.642354E+3
-2.631666E+3
-2.610290E+3
-2.588914E+3
-2.578226E+3
-2.567538E+3
-2.546162E+3
-2.535474E+3
-2.514098E+3
-2.503410E+3
-2.482034E+3
-2.471346E+3
-2.449970E+3
-2.449970E+3
-2.439282E+3
-2.417906E+3
-2.407218E+3
-2.396530E+3
-2.385842E+3
-2.375154E+3
-2.353778E+3
-2.343090E+3
-2.332402E+3
-2.321714E+3
-2.311026E+3
-2.300338E+3
-2.278962E+3
-2.257586E+3
-2.246898E+3
-2.236210E+3
-2.236210E+3
-2.236210E+3
-2.225522E+3
-2.193458E+3
-2.161394E+3
-2.150706E+3
-2.140018E+3
-2.129330E+3
-2.107954E+3
-2.086578E+3
-2.065202E+3
-2.054514E+3
-2.065202E+3
-2.065202E+3
-2.043826E+3
-2.022450E+3
-2.001073E+3
-1.990385E+3
-1.979698E+3
-1.979698E+3
-1.969009E+3
-1.947634E+3
-1.936945E+3
-1.926258E+3
-1.915569E+3
-1.904881E+3
-1.883505E+3
-1.872817E+3
-1.862129E+3
-1.862129E+3
-1.851441E+3
-1.830065E+3
-1.819377E+3
-1.798001E+3
-1.787313E+3
-1.787313E+3
-1.776625E+3
-1.755249E+3
-1.744561E+3
-1.733873E+3
-1.723185E+3
-1.712497E+3
-1.701809E+3
-1.680433E+3
-1.659057E+3
-1.648369E+3
-1.637681E+3
-1.626993E+3
-1.616305E+3
-1.605617E+3
-1.594929E+3
-1.584241E+3
-1.573553E+3
-1.552177E+3
-1.530801E+3
-1.520113E+3
-1.520113E+3
-1.509425E+3
-1.498737E+3
-1.488049E+3
-1.488049E+3
-1.477361E+3
-1.466673E+3
-1.455985E+3
-1.434609E+3
-1.423921E+3
-1.413233E+3
-1.402545E+3
-1.391857E+3
-1.370481E+3
-1.359793E+3
-1.349105E+3
-1.338417E+3
-1.327729E+3
-1.317041E+3
-1.295665E+3
-1.284977E+3
-1.274289E+3
-1.263601E+3
-1.252913E+3
-1.242225E+3
-1.231537E+3
-1.231537E+3
-1.210161E+3
-1.199473E+3
-1.188785E+3
-1.178097E+3
-1.167409E+3
-1.156721E+3
-1.135345E+3
-1.124657E+3
-1.113969E+3
-1.103281E+3
-1.092593E+3
-1.081905E+3
-1.071217E+3
-1.049841E+3
-1.028465E+3
-1.017777E+3
-1.007089E+3
-9.964005E+2
-9.964005E+2
-9.857125E+2
-9.750244E+2
-9.643365E+2
-9.536484E+2
-9.536484E+2
-9.429605E+2
-9.322724E+2
-9.108964E+2
-9.002084E+2
-8.895204E+2
-8.788324E+2
-8.681444E+2
-8.574564E+2
-8.574564E+2
-8.467684E+2
-8.360803E+2
-8.253923E+2
-8.147043E+2
-8.147043E+2
-8.040163E+2
-7.933283E+2
-7.826403E+2
-7.719522E+2
-7.612643E+2
-7.505762E+2
-7.398882E+2
-7.292002E+2
-7.078242E+2
-6.971362E+2
-6.864482E+2
-6.864482E+2
-6.757602E+2
-6.543841E+2
-6.330081E+2
-6.223201E+2
-6.116321E+2
-6.116321E+2
-6.009441E+2
-5.902561E+2
-5.795681E+2
-5.581921E+2
-5.475041E+2
-5.368160E+2
-5.261281E+2
-5.154400E+2
-4.940640E+2
-4.833760E+2
-4.833760E+2
-4.726880E+2
-4.726880E+2
-4.620000E+2
-4.513120E+2
-4.513120E+2
-4.513120E+2
-4.406239E+2
-4.299359E+2
-4.085599E+2
-3.871839E+2
-3.764959E+2
-3.658079E+2
-3.764959E+2
-3.764959E+2
-3.658079E+2
-3.444318E+2
-3.337439E+2
-3.230558E+2
-3.123678E+2
-3.016798E+2
-2.909918E+2
-2.803038E+2
-2.803038E+2
-2.696158E+2
-2.696158E+2
-2.696158E+2
-2.589278E+2
-2.482398E+2
-2.375518E+2
-2.268637E+2
-2.161757E+2
-2.054878E+2
-2.054878E+2
-1.947997E+2
-1.947997E+2
-1.841117E+2
-1.734237E+2
-1.734237E+2
-1.734237E+2
-1.734237E+2
-1.627357E+2
-1.627357E+2
-1.520476E+2
-1.520476E+2
-1.520476E+2
-1.520476E+2
-1.413597E+2
-1.306716E+2
-1.306716E+2
-1.199836E+2
-1.199836E+2
-1.092956E+2
-9.860760E+1
-8.791965E+1
-7.723160E+1
-7.723160E+1
-6.654356E+1
-5.585561E+1
-5.585561E+1
-4.516756E+1
-4.516756E+1
-3.447952E+1
-2.379157E+1
-1.310352E+1
-1.310352E+1
-2.415478E+0
8.272473E+0
1.896042E+1
1.896042E+1
2.964856E+1
4.033651E+1
5.102446E+1
6.171260E+1
6.171260E+1
6.171260E+1
7.240055E+1
7.240055E+1
8.308850E+1
9.377664E+1
1.044646E+2
1.151525E+2
1.258406E+2
1.365286E+2
1.365286E+2
1.365286E+2
1.472166E+2
1.579046E+2
1.792806E+2
1.792806E+2
1.792806E+2
1.899687E+2
2.006567E+2
2.113447E+2
2.113447E+2
2.220327E+2
2.327207E+2
2.327207E+2
2.434087E+2
2.540967E+2
2.647847E+2
2.647847E+2
2.754727E+2
2.754727E+2
2.968487E+2
3.075368E+2
3.182248E+2
3.075368E+2
3.075368E+2
3.182248E+2
3.396007E+2
3.502889E+2
3.609768E+2
3.716648E+2
3.716648E+2
3.823529E+2
3.930409E+2
3.930409E+2
4.037288E+2
4.037288E+2
4.144169E+2
4.144169E+2
4.251049E+2
4.357928E+2
4.357928E+2
4.357928E+2
4.357928E+2
4.357928E+2
4.464810E+2
4.571689E+2
4.571689E+2
4.571689E+2
4.678569E+2
4.785449E+2
4.892330E+2
4.892330E+2
4.892330E+2
4.892330E+2
4.999209E+2
5.106090E+2
5.106090E+2
5.106090E+2
5.106090E+2
5.212970E+2
5.426731E+2
5.533610E+2
5.533610E+2
5.533610E+2
5.533610E+2
5.533610E+2
5.640490E+2
5.747370E+2
5.854251E+2
5.961129E+2
5.961129E+2
6.068010E+2
6.174892E+2
6.174892E+2
6.281771E+2
6.281771E+2
6.281771E+2
6.388651E+2
6.495532E+2
6.495532E+2
6.602410E+2
6.709291E+2
6.816173E+2
6.923052E+2
7.029932E+2
7.136812E+2
7.136812E+2
7.136812E+2
7.136812E+2
7.243691E+2
7.350572E+2
7.564332E+2
7.671213E+2
7.778091E+2
7.778091E+2
7.884972E+2
7.991852E+2
8.098733E+2
8.205613E+2
8.312494E+2
8.419372E+2
8.419372E+2
8.526253E+2
8.633133E+2
8.846894E+2
8.953774E+2
9.060653E+2
9.167533E+2
9.167533E+2
9.381294E+2
9.488175E+2
9.595053E+2
9.701934E+2
9.915693E+2
1.002258E+3
1.012946E+3
1.012946E+3
1.023633E+3
1.023633E+3
1.034321E+3
1.045010E+3
1.055697E+3
1.077074E+3
1.077074E+3
1.087762E+3
1.098450E+3
1.109138E+3
1.119825E+3
1.130514E+3
1.141202E+3
1.151890E+3
1.162578E+3
1.173266E+3
1.173266E+3
1.183954E+3
1.183954E+3
1.194642E+3
1.205330E+3
1.216018E+3
1.216018E+3
1.226706E+3
1.237394E+3
1.258770E+3
1.280146E+3
1.290834E+3
1.290834E+3
1.301522E+3
1.312210E+3
1.322898E+3
1.333586E+3
1.344274E+3
1.344274E+3
1.365650E+3
1.376338E+3
1.408402E+3
1.451154E+3
1.461842E+3
1.440466E+3
1.429778E+3
1.440466E+3
1.461842E+3
1.483218E+3
1.493906E+3
1.493906E+3
1.504594E+3
1.525970E+3
1.536658E+3
1.547346E+3
1.547346E+3
1.558034E+3
1.579410E+3
1.590098E+3
1.611474E+3
1.611474E+3
1.622162E+3
1.632850E+3
1.643538E+3
1.654226E+3
1.664914E+3
1.675602E+3
1.686290E+3
1.696978E+3
1.707666E+3
1.718354E+3
1.718354E+3
1.729042E+3
1.750418E+3
1.761106E+3
1.771794E+3
1.771794E+3
1.782482E+3
1.793170E+3
1.803858E+3
1.814546E+3
1.825234E+3
1.835922E+3
1.835922E+3
1.846610E+3
1.857298E+3
1.867986E+3
1.878674E+3
1.889362E+3
1.900050E+3
1.910738E+3
1.921426E+3
1.932114E+3
1.942802E+3
1.953491E+3
1.964179E+3
1.974866E+3
1.974866E+3
1.996242E+3
2.017619E+3
2.017619E+3
2.017619E+3
2.017619E+3
2.028307E+3
2.038994E+3
2.049683E+3
2.060370E+3
2.071059E+3
2.081746E+3
2.092435E+3
2.103123E+3
2.113810E+3
2.124499E+3
2.135187E+3
2.135187E+3
2.145875E+3
2.156563E+3
2.167250E+3
2.177939E+3
2.199314E+3
2.220691E+3
2.231379E+3
2.242067E+3
2.252755E+3
2.263443E+3
2.274131E+3
2.284819E+3
2.306195E+3
2.316883E+3
2.327571E+3
2.338259E+3
2.338259E+3
2.348947E+3
2.348947E+3
2.359635E+3
2.370323E+3
2.381011E+3
2.381011E+3
2.391699E+3
2.402387E+3
2.413075E+3
2.423763E+3
2.423763E+3
2.434451E+3
2.445139E+3
2.455827E+3
2.466515E+3
2.466515E+3
2.477203E+3
2.477203E+3
2.477203E+3
2.487891E+3
2.487891E+3
2.487891E+3
2.477203E+3
2.487891E+3
2.487891E+3
2.498579E+3
2.509267E+3
2.509267E+3
2.509267E+3
2.519955E+3
2.530643E+3
2.541331E+3
2.541331E+3
2.541331E+3
2.552019E+3
2.562707E+3
2.562707E+3
2.562707E+3
2.562707E+3
2.573395E+3
2.584083E+3
2.594771E+3
2.594771E+3
2.594771E+3
2.605459E+3
2.626835E+3
2.637523E+3
2.637523E+3
2.637523E+3
2.637523E+3
2.658899E+3
2.669587E+3
2.680275E+3
2.680275E+3
2.680275E+3
2.690963E+3
2.690963E+3
2.712339E+3
2.723027E+3
2.733715E+3
2.744403E+3
2.755091E+3
2.765779E+3
2.765779E+3
2.776467E+3
2.776467E+3
2.776467E+3
2.787155E+3
2.797843E+3
2.797843E+3
2.808531E+3
2.819219E+3
2.829907E+3
2.840595E+3
2.851283E+3
2.861971E+3
2.872659E+3
2.872659E+3
2.883347E+3
2.894035E+3
2.904723E+3
2.915411E+3
2.926099E+3
2.926099E+3
2.926099E+3
2.926099E+3
2.947476E+3
2.958163E+3
2.968851E+3
2.979540E+3
2.990227E+3
2.990227E+3
2.990227E+3
3.000915E+3
3.011604E+3
3.022291E+3
3.032979E+3
3.054355E+3
3.065044E+3
3.065044E+3
3.075732E+3
3.086420E+3
3.097107E+3
3.107796E+3
3.118484E+3
3.129172E+3
3.129172E+3
3.150547E+3
3.161235E+3
3.171924E+3
3.182612E+3
3.193300E+3
3.203988E+3
3.203988E+3
3.214676E+3
3.214676E+3
3.225364E+3
3.236052E+3
3.236052E+3
3.246740E+3
3.257427E+3
3.278804E+3
3.289492E+3
3.289492E+3
3.300180E+3
3.300180E+3
3.321556E+3
3.332244E+3
3.342932E+3
3.364307E+3
3.364307E+3
3.374996E+3
3.385684E+3
3.396372E+3
3.407060E+3
3.417748E+3
3.428435E+3
3.439124E+3
3.449812E+3
3.460500E+3
3.460500E+3
3.481876E+3
3.481876E+3
3.503252E+3
3.513940E+3
3.535316E+3
3.546004E+3
3.546004E+3
3.556692E+3
3.567380E+3
3.578068E+3
3.588756E+3
3.599444E+3
3.610132E+3
3.620820E+3
3.642196E+3
3.652884E+3
3.674260E+3
3.684948E+3
3.695636E+3
3.706324E+3
3.706324E+3
3.727700E+3
3.738388E+3
3.749076E+3
3.759764E+3
3.770452E+3
3.781140E+3
3.791828E+3
3.802516E+3
3.813204E+3
3.823892E+3
3.834581E+3
3.845269E+3
3.855956E+3
3.866644E+3
3.877332E+3
3.888020E+3
3.898709E+3
3.909396E+3
3.909396E+3
3.920084E+3
3.930772E+3
3.930772E+3
3.941460E+3
3.962836E+3
3.973524E+3
3.973524E+3
3.973524E+3
3.984212E+3
3.994901E+3
4.005589E+3
4.016276E+3
4.026964E+3
4.037652E+3
4.037652E+3
4.048340E+3
4.048340E+3
4.059029E+3
4.059029E+3
4.059029E+3
4.069717E+3
4.080404E+3
4.091093E+3
4.101781E+3
4.101781E+3
4.112469E+3
4.123157E+3
4.123157E+3
4.123157E+3
4.133844E+3
4.133844E+3
4.144532E+3
4.155220E+3
4.165909E+3
4.165909E+3
4.176597E+3
4.187284E+3
4.187284E+3
4.197972E+3
4.208660E+3
4.208660E+3
4.208660E+3
4.219349E+3
4.219349E+3
4.230037E+3
4.230037E+3
4.230037E+3
4.240724E+3
4.240724E+3
4.251412E+3
4.262101E+3
4.262101E+3
4.262101E+3
4.262101E+3
4.272789E+3
4.283477E+3
4.294165E+3
4.294165E+3
4.294165E+3
4.294165E+3
4.294165E+3
4.304852E+3
4.304852E+3
4.315540E+3
4.315540E+3
4.326229E+3
4.326229E+3
4.315540E+3
4.326229E+3
4.326229E+3
4.336917E+3
4.336917E+3
4.336917E+3
4.347605E+3
4.347605E+3
4.347605E+3
4.347605E+3
4.347605E+3
4.347605E+3
4.347605E+3
4.358293E+3
4.358293E+3
4.368981E+3
4.368981E+3
4.368981E+3
4.368981E+3
4.368981E+3
4.379669E+3
4.379669E+3
4.379669E+3
4.368981E+3
4.358293E+3
4.358293E+3
4.358293E+3
4.368981E+3
4.368981E+3
4.368981E+3
4.358293E+3
4.358293E+3
4.358293E+3
4.368981E+3
4.368981E+3
4.368981E+3
4.358293E+3
4.358293E+3
4.358293E+3
4.358293E+3
4.358293E+3
4.358293E+3
4.347605E+3
4.347605E+3
4.347605E+3
4.347605E+3
4.347605E+3
4.347605E+3
4.336917E+3
4.336917E+3
4.336917E+3
4.326229E+3
4.315540E+3
4.315540E+3
4.315540E+3
4.315540E+3
4.315540E+3
4.304852E+3
4.294165E+3
4.283477E+3
4.283477E+3
4.283477E+3
4.283477E+3
4.272789E+3
4.272789E+3
4.262101E+3
4.251412E+3
4.251412E+3
4.240724E+3
4.230037E+3
4.219349E+3
4.208660E+3
4.208660E+3
4.208660E+3
4.197972E+3
4.197972E+3
4.187284E+3
4.176597E+3
4.176597E+3
4.155220E+3
4.155220E+3
4.144532E+3
4.144532E+3
4.133844E+3
4.123157E+3
4.112469E+3
4.101781E+3
4.101781E+3
4.101781E+3
4.091093E+3
4.080404E+3
4.069717E+3
4.059029E+3
4.048340E+3
4.048340E+3
4.037652E+3
4.026964E+3
4.016276E+3
4.005589E+3
3.994901E+3
3.994901E+3
3.984212E+3
3.973524E+3
3.962836E+3
3.952148E+3
3.930772E+3
3.920084E+3
3.909396E+3
3.909396E+3
3.898709E+3
3.888020E+3
3.866644E+3
3.855956E+3
3.845269E+3
3.834581E+3
3.834581E+3
3.823892E+3
3.802516E+3
3.791828E+3
3.781140E+3
3.770452E+3
3.759764E+3
3.749076E+3
3.727700E+3
3.717012E+3
3.717012E+3
3.706324E+3
3.695636E+3
3.684948E+3
3.663572E+3
3.652884E+3
3.642196E+3
3.631508E+3
3.620820E+3
3.599444E+3
3.588756E+3
3.567380E+3
3.556692E+3
3.546004E+3
3.535316E+3
3.535316E+3
3.513940E+3
3.503252E+3
3.492564E+3
3.481876E+3
3.471188E+3
3.471188E+3
3.460500E+3
3.439124E+3
3.428435E+3
3.417748E+3
3.396372E+3
3.385684E+3
3.374996E+3
3.364307E+3
3.353620E+3
3.342932E+3
3.332244E+3
3.321556E+3
3.310867E+3
3.300180E+3
3.278804E+3
3.268115E+3
3.257427E+3
3.246740E+3
3.246740E+3
3.246740E+3
3.225364E+3
3.214676E+3
3.203988E+3
3.193300E+3
3.182612E+3
3.171924E+3
3.161235E+3
3.150547E+3
3.150547E+3
3.139859E+3
3.129172E+3
3.118484E+3
3.107796E+3
3.097107E+3
3.086420E+3
3.075732E+3
3.065044E+3
3.065044E+3
3.054355E+3
3.043667E+3
3.032979E+3
3.032979E+3
3.032979E+3
3.022291E+3
3.011604E+3
3.000915E+3
2.990227E+3
2.979540E+3
2.968851E+3
2.968851E+3
2.968851E+3
2.958163E+3
2.947476E+3
2.926099E+3
2.915411E+3
2.915411E+3
2.926099E+3
2.915411E+3
2.894035E+3
2.883347E+3
2.883347E+3
2.872659E+3
2.872659E+3
2.861971E+3
2.851283E+3
2.851283E+3
2.851283E+3
2.840595E+3
2.840595E+3
2.840595E+3
2.840595E+3
2.829907E+3
2.819219E+3
2.808531E+3
2.808531E+3
2.797843E+3
2.797843E+3
2.797843E+3
2.787155E+3
2.776467E+3
2.765779E+3
2.765779E+3
2.776467E+3
2.776467E+3
2.765779E+3
2.765779E+3
2.765779E+3
2.755091E+3
2.744403E+3
2.744403E+3
2.733715E+3
2.733715E+3
2.733715E+3
2.733715E+3
2.733715E+3
2.723027E+3
2.723027E+3
2.712339E+3
2.712339E+3
2.712339E+3
2.701651E+3
2.701651E+3
2.701651E+3
2.701651E+3
2.701651E+3
2.701651E+3
2.690963E+3
2.701651E+3
2.712339E+3
2.712339E+3
2.701651E+3
2.690963E+3
2.669587E+3
2.669587E+3
2.669587E+3
2.680275E+3
2.680275E+3
2.680275E+3
2.669587E+3
2.669587E+3
2.669587E+3
2.669587E+3
2.680275E+3
2.680275E+3
2.680275E+3
2.680275E+3
2.669587E+3
2.669587E+3
2.680275E+3
2.680275E+3
2.680275E+3
2.669587E+3
2.669587E+3
2.669587E+3
2.680275E+3
2.680275E+3
2.669587E+3
2.658899E+3
2.658899E+3
2.669587E+3
2.680275E+3
2.669587E+3
2.669587E+3
2.658899E+3
2.669587E+3
2.669587E+3
2.680275E+3
2.680275E+3
2.680275E+3
2.680275E+3
2.680275E+3
2.680275E+3
2.690963E+3
2.712339E+3
2.723027E+3
2.701651E+3
2.690963E+3
2.680275E+3
2.680275E+3
2.680275E+3
2.680275E+3
2.690963E+3
2.690963E+3
2.701651E+3
2.701651E+3
2.690963E+3
2.690963E+3
2.690963E+3
2.690963E+3
2.701651E+3
2.701651E+3
2.701651E+3
2.690963E+3
2.690963E+3
2.701651E+3
2.712339E+3
2.712339E+3
2.701651E+3
2.701651E+3
2.712339E+3
2.712339E+3
2.723027E+3
2.723027E+3
2.723027E+3
2.723027E+3
2.723027E+3
2.723027E+3
2.723027E+3
2.723027E+3
2.723027E+3
2.723027E+3
2.723027E+3
2.723027E+3
2.723027E+3
2.733715E+3
2.733715E+3
2.733715E+3
2.733715E+3
2.744403E+3
2.744403E+3
2.744403E+3
2.744403E+3
2.755091E+3
2.755091E+3
2.755091E+3
2.744403E+3
2.744403E+3
2.733715E+3
2.733715E+3
2.733715E+3
2.733715E+3
2.733715E+3
2.733715E+3
2.733715E+3
2.723027E+3
2.723027E+3
2.723027E+3
2.723027E+3
2.723027E+3
2.723027E+3
2.723027E+3
2.723027E+3
2.733715E+3
2.733715E+3
2.733715E+3
2.733715E+3
2.733715E+3
2.733715E+3
2.733715E+3
2.733715E+3
2.733715E+3
2.733715E+3
2.733715E+3
2.733715E+3
2.733715E+3
2.744403E+3
2.755091E+3
2.765779E+3
2.765779E+3
2.755091E+3
2.765779E+3
2.765779E+3
2.765779E+3
2.765779E+3
2.765779E+3
2.776467E+3
2.787155E+3
2.787155E+3
2.787155E+3
2.797843E+3
2.797843E+3
2.797843E+3
2.797843E+3
2.787155E+3
2.787155E+3
2.787155E+3
2.797843E+3
2.808531E+3
2.808531E+3
2.808531E+3
2.808531E+3
2.808531E+3
2.808531E+3
2.808531E+3
2.808531E+3
2.808531E+3
2.808531E+3
2.819219E+3
2.819219E+3
2.819219E+3
2.808531E+3
2.808531E+3
2.808531E+3
2.819219E+3
2.829907E+3
2.829907E+3
2.819219E+3
2.808531E+3
2.808531E+3
2.819219E+3
2.819219E+3
2.819219E+3
2.808531E+3
2.808531E+3
2.819219E+3
2.819219E+3
2.819219E+3
2.808531E+3
2.808531E+3
2.819219E+3
2.808531E+3
2.808531E+3
2.797843E+3
2.808531E+3
2.808531E+3
2.808531E+3
2.808531E+3
2.808531E+3
2.808531E+3
2.808531E+3
2.797843E+3
2.797843E+3
2.797843E+3
2.797843E+3
2.808531E+3
2.808531E+3
2.808531E+3
2.808531E+3
2.808531E+3
2.808531E+3
2.808531E+3
2.808531E+3
2.808531E+3
2.808531E+3
2.808531E+3
2.808531E+3
2.808531E+3
2.808531E+3
2.819219E+3
2.819219E+3
2.819219E+3
2.808531E+3
2.808531E+3
2.797843E+3
2.808531E+3
2.808531E+3
2.808531E+3
2.808531E+3
2.808531E+3
2.797843E+3
2.808531E+3
2.808531E+3
2.808531E+3
2.808531E+3
2.797843E+3
2.797843E+3
2.808531E+3
2.819219E+3
2.819219E+3
2.808531E+3
2.808531E+3
2.808531E+3
2.808531E+3
2.819219E+3
2.808531E+3
2.808531E+3
2.808531E+3
2.808531E+3
2.808531E+3
2.808531E+3
2.808531E+3
2.808531E+3
2.808531E+3
2.808531E+3
2.819219E+3
2.819219E+3
2.819219E+3
2.808531E+3
2.808531E+3
2.797843E+3
2.797843E+3
2.797843E+3
2.797843E+3
2.808531E+3
2.808531E+3
2.797843E+3
2.797843E+3
2.797843E+3
2.797843E+3
2.797843E+3
2.797843E+3
2.797843E+3
2.808531E+3
2.808531E+3
2.808531E+3
2.797843E+3
2.787155E+3
2.787155E+3
2.787155E+3
2.776467E+3
2.776467E+3
2.776467E+3
2.765779E+3
2.765779E+3
2.765779E+3
2.765779E+3
2.765779E+3
2.776467E+3
2.776467E+3
2.765779E+3
2.765779E+3
2.755091E+3
2.765779E+3
2.765779E+3
2.755091E+3
2.744403E+3
2.744403E+3
2.744403E+3
2.744403E+3
2.744403E+3
2.744403E+3
2.744403E+3
2.744403E+3
2.744403E+3
2.744403E+3
2.733715E+3
2.733715E+3
2.733715E+3
2.723027E+3
2.723027E+3
2.723027E+3
2.723027E+3
2.723027E+3
2.723027E+3
2.712339E+3
2.712339E+3
2.712339E+3
2.712339E+3
2.701651E+3
2.701651E+3
2.701651E+3
2.701651E+3
2.701651E+3
2.701651E+3
2.690963E+3
2.690963E+3
2.690963E+3
2.690963E+3
2.680275E+3
2.680275E+3
2.669587E+3
2.669587E+3
2.669587E+3
2.669587E+3
2.669587E+3
2.669587E+3
2.669587E+3
2.669587E+3
2.658899E+3
2.658899E+3
2.648211E+3
2.648211E+3
2.648211E+3
2.648211E+3
2.648211E+3
2.637523E+3
2.637523E+3
2.626835E+3
2.626835E+3
2.626835E+3
2.616147E+3
2.616147E+3
2.626835E+3
2.626835E+3
2.616147E+3
2.605459E+3
2.605459E+3
2.605459E+3
2.594771E+3
2.594771E+3
2.584083E+3
2.594771E+3
2.584083E+3
2.584083E+3
2.584083E+3
2.584083E+3
2.584083E+3
2.584083E+3
2.573395E+3
2.573395E+3
2.562707E+3
2.562707E+3
2.562707E+3
2.562707E+3
2.562707E+3
2.552019E+3
2.541331E+3
2.552019E+3
2.552019E+3
2.541331E+3
2.530643E+3
2.519955E+3
2.519955E+3
2.519955E+3
2.530643E+3
2.530643E+3
2.519955E+3
2.519955E+3
2.509267E+3
2.509267E+3
2.509267E+3
2.498579E+3
2.487891E+3
2.487891E+3
2.487891E+3
2.487891E+3
2.477203E+3
2.477203E+3
2.477203E+3
2.477203E+3
2.466515E+3
2.466515E+3
2.466515E+3
2.466515E+3
2.466515E+3
2.466515E+3
2.466515E+3
2.466515E+3
2.466515E+3
2.455827E+3
2.455827E+3
2.455827E+3
2.455827E+3
2.455827E+3
2.455827E+3
2.455827E+3
2.455827E+3
2.466515E+3
2.455827E+3
2.455827E+3
2.445139E+3
2.445139E+3
2.445139E+3
2.445139E+3
2.455827E+3
2.455827E+3
2.455827E+3
2.445139E+3
2.445139E+3
2.455827E+3
2.455827E+3
2.455827E+3
2.466515E+3
2.477203E+3
2.477203E+3
2.477203E+3
2.477203E+3
2.477203E+3
2.477203E+3
2.477203E+3
2.477203E+3
2.477203E+3
2.487891E+3
2.487891E+3
2.487891E+3
2.487891E+3
2.487891E+3
2.498579E+3
2.498579E+3
2.498579E+3
2.498579E+3
2.498579E+3
2.498579E+3
2.509267E+3
2.509267E+3
2.509267E+3
2.509267E+3
2.509267E+3
2.498579E+3
2.498579E+3
2.498579E+3
2.498579E+3
2.509267E+3
2.498579E+3
2.498579E+3
2.498579E+3
2.509267E+3
2.509267E+3
2.509267E+3
2.498579E+3
2.498579E+3
2.498579E+3
2.509267E+3
2.509267E+3
2.498579E+3
2.498579E+3
2.498579E+3
2.498579E+3
2.498579E+3
2.498579E+3
2.498579E+3
2.498579E+3
2.487891E+3
2.487891E+3
2.487891E+3
2.498579E+3
2.498579E+3
2.487891E+3
2.466515E+3
2.455827E+3
2.466515E+3
2.477203E+3
2.477203E+3
2.477203E+3
2.466515E+3
2.466515E+3
2.466515E+3
2.466515E+3
2.466515E+3
2.466515E+3
2.466515E+3
2.477203E+3
2.477203E+3
2.477203E+3
2.466515E+3
2.466515E+3
2.466515E+3
2.466515E+3
2.466515E+3
2.466515E+3
2.466515E+3
2.477203E+3
2.477203E+3
2.487891E+3
2.487891E+3
2.487891E+3
2.487891E+3
2.487891E+3
2.487891E+3
2.498579E+3
2.498579E+3
2.498579E+3
2.498579E+3
2.498579E+3
2.509267E+3
2.509267E+3
2.509267E+3
2.509267E+3
2.519955E+3
2.530643E+3
2.530643E+3
2.530643E+3
2.541331E+3
2.541331E+3
2.552019E+3
2.562707E+3
2.562707E+3
2.562707E+3
2.573395E+3
2.573395E+3
2.573395E+3
2.584083E+3
2.594771E+3
2.594771E+3
2.605459E+3
2.616147E+3
2.626835E+3
2.626835E+3
2.626835E+3
2.626835E+3
2.637523E+3
2.658899E+3
2.658899E+3
2.669587E+3
2.680275E+3
2.690963E+3
2.701651E+3
2.701651E+3
2.701651E+3
2.712339E+3
2.733715E+3
2.733715E+3
2.744403E+3
2.744403E+3
2.755091E+3
2.755091E+3
2.765779E+3
2.776467E+3
2.776467E+3
2.787155E+3
2.787155E+3
2.797843E+3
2.797843E+3
2.808531E+3
2.819219E+3
2.819219E+3
2.829907E+3
2.840595E+3
2.840595E+3
2.851283E+3
2.861971E+3
2.861971E+3
2.861971E+3
2.872659E+3
2.872659E+3
2.883347E+3
2.894035E+3
2.894035E+3
2.894035E+3
2.904723E+3
2.915411E+3
2.915411E+3
2.926099E+3
2.926099E+3
2.926099E+3
2.936787E+3
2.936787E+3
2.947476E+3
2.947476E+3
2.936787E+3
2.936787E+3
2.947476E+3
2.968851E+3
2.979540E+3
2.979540E+3
2.979540E+3
2.979540E+3
2.979540E+3
2.979540E+3
2.990227E+3
2.990227E+3
2.990227E+3
2.990227E+3
2.990227E+3
3.000915E+3
3.011604E+3
3.011604E+3
3.011604E+3
3.011604E+3
3.011604E+3
3.022291E+3
3.022291E+3
3.022291E+3
3.022291E+3
3.022291E+3
3.022291E+3
3.032979E+3
3.043667E+3
3.043667E+3
3.043667E+3
3.043667E+3
3.043667E+3
3.043667E+3
3.043667E+3
3.054355E+3
3.054355E+3
3.065044E+3
3.065044E+3
3.065044E+3
3.065044E+3
3.075732E+3
3.086420E+3
3.097107E+3
3.097107E+3
3.086420E+3
3.086420E+3
3.086420E+3
3.097107E+3
3.097107E+3
3.107796E+3
3.107796E+3
3.107796E+3
3.107796E+3
3.107796E+3
3.107796E+3
3.118484E+3
3.118484E+3
3.118484E+3
3.129172E+3
3.129172E+3
3.118484E+3
3.118484E+3
3.118484E+3
3.129172E+3
3.129172E+3
3.129172E+3
3.129172E+3
3.139859E+3
3.139859E+3
3.139859E+3
3.129172E+3
3.129172E+3
3.139859E+3
3.139859E+3
3.150547E+3
3.139859E+3
3.139859E+3
3.150547E+3
3.150547E+3
3.150547E+3
3.139859E+3
3.139859E+3
3.150547E+3
3.150547E+3
3.150547E+3
3.150547E+3
3.161235E+3
3.161235E+3
3.161235E+3
3.161235E+3
3.161235E+3
3.161235E+3
3.161235E+3
3.150547E+3
3.150547E+3
3.150547E+3
3.150547E+3
3.150547E+3
3.150547E+3
3.150547E+3
3.150547E+3
3.150547E+3
3.139859E+3
3.150547E+3
3.150547E+3
3.150547E+3
3.150547E+3
3.150547E+3
3.161235E+3
3.161235E+3
3.161235E+3
3.150547E+3
3.150547E+3
3.139859E+3
3.150547E+3
3.150547E+3
3.150547E+3
3.150547E+3
3.150547E+3
3.161235E+3
3.161235E+3
3.171924E+3
3.171924E+3
3.171924E+3
3.182612E+3
3.193300E+3
3.193300E+3
3.193300E+3
3.193300E+3
3.193300E+3
3.193300E+3
3.203988E+3
3.203988E+3
3.203988E+3
3.203988E+3
3.203988E+3
3.203988E+3
3.203988E+3
3.203988E+3
3.203988E+3
3.203988E+3
3.203988E+3
3.203988E+3
3.214676E+3
3.214676E+3
3.214676E+3
3.225364E+3
3.236052E+3
3.236052E+3
3.236052E+3
3.225364E+3
3.236052E+3
3.236052E+3
3.236052E+3
3.236052E+3
3.236052E+3
3.236052E+3
3.236052E+3
3.225364E+3
3.225364E+3
3.225364E+3
3.225364E+3
3.225364E+3
3.225364E+3
3.236052E+3
3.246740E+3
3.246740E+3
3.246740E+3
3.257427E+3
3.268115E+3
3.268115E+3
3.268115E+3
3.268115E+3
3.257427E+3
3.257427E+3
3.268115E+3
3.268115E+3
3.268115E+3
3.278804E+3
3.289492E+3
3.289492E+3
3.278804E+3
3.278804E+3
3.289492E+3
3.289492E+3
3.289492E+3
3.289492E+3
3.289492E+3
3.300180E+3
3.289492E+3
3.278804E+3
3.278804E+3
3.289492E+3
3.289492E+3
3.278804E+3
3.278804E+3
3.278804E+3
3.278804E+3
3.278804E+3
3.268115E+3
3.268115E+3
3.278804E+3
3.289492E+3
3.289492E+3
3.278804E+3
3.278804E+3
3.289492E+3
3.289492E+3
3.289492E+3
3.300180E+3
3.300180E+3
3.300180E+3
3.300180E+3
3.300180E+3
3.300180E+3
3.310867E+3
3.310867E+3
3.321556E+3
3.332244E+3
3.332244E+3
3.332244E+3
3.332244E+3
3.342932E+3
3.342932E+3
3.353620E+3
3.342932E+3
3.342932E+3
3.342932E+3
3.342932E+3
3.353620E+3
3.353620E+3
3.353620E+3
3.353620E+3
3.353620E+3
3.353620E+3
3.353620E+3
3.353620E+3
3.353620E+3
3.353620E+3
3.364307E+3
3.364307E+3
3.353620E+3
3.342932E+3
3.342932E+3
3.332244E+3
3.332244E+3
3.332244E+3
3.321556E+3
3.321556E+3
3.321556E+3
3.321556E+3
3.321556E+3
3.321556E+3
3.321556E+3
3.310867E+3
3.310867E+3
3.310867E+3
3.310867E+3
3.310867E+3
3.310867E+3
3.310867E+3
3.310867E+3
3.300180E+3
3.300180E+3
3.300180E+3
3.300180E+3
3.300180E+3
3.278804E+3
3.268115E+3
3.257427E+3
3.257427E+3
3.257427E+3
3.257427E+3
3.246740E+3
3.246740E+3
3.236052E+3
3.236052E+3
3.236052E+3
3.236052E+3
3.225364E+3
3.225364E+3
3.214676E+3
3.214676E+3
3.214676E+3
3.214676E+3
3.203988E+3
3.203988E+3
3.203988E+3
3.193300E+3
3.193300E+3
3.182612E+3
3.182612E+3
3.182612E+3
3.182612E+3
3.161235E+3
3.161235E+3
3.161235E+3
3.161235E+3
3.161235E+3
3.139859E+3
3.129172E+3
3.118484E+3
3.118484E+3
3.118484E+3
3.107796E+3
3.107796E+3
3.097107E+3
3.086420E+3
3.086420E+3
3.075732E+3
3.086420E+3
3.086420E+3
3.086420E+3
3.075732E+3
3.065044E+3
3.054355E+3
3.054355E+3
3.054355E+3
3.065044E+3
3.065044E+3
3.054355E+3
3.043667E+3
3.032979E+3
3.032979E+3
3.022291E+3
3.032979E+3
3.032979E+3
3.032979E+3
3.022291E+3
3.011604E+3
3.011604E+3
3.000915E+3
2.990227E+3
2.979540E+3
2.979540E+3
2.979540E+3
2.968851E+3
2.958163E+3
2.947476E+3
2.936787E+3
2.936787E+3
2.936787E+3
2.926099E+3
2.915411E+3
2.915411E+3
2.915411E+3
2.904723E+3
2.894035E+3
2.894035E+3
2.883347E+3
2.883347E+3
2.883347E+3
2.872659E+3
2.872659E+3
2.872659E+3
2.872659E+3
2.872659E+3
2.861971E+3
2.851283E+3
2.840595E+3
2.840595E+3
2.840595E+3
2.840595E+3
2.829907E+3
2.819219E+3
2.808531E+3
2.808531E+3
2.797843E+3
2.797843E+3
2.787155E+3
2.787155E+3
2.776467E+3
2.765779E+3
2.765779E+3
2.755091E+3
2.755091E+3
2.744403E+3
2.723027E+3
2.723027E+3
2.723027E+3
2.723027E+3
2.723027E+3
2.712339E+3
2.701651E+3
2.701651E+3
2.690963E+3
2.690963E+3
2.690963E+3
2.680275E+3
2.669587E+3
2.669587E+3
2.658899E+3
2.658899E+3
2.658899E+3
2.658899E+3
2.648211E+3
2.637523E+3
2.637523E+3
2.626835E+3
2.626835E+3
2.626835E+3
2.616147E+3
2.616147E+3
2.605459E+3
2.605459E+3
2.605459E+3
2.594771E+3
2.594771E+3
2.594771E+3
2.584083E+3
2.573395E+3
2.573395E+3
2.562707E+3
2.562707E+3
2.552019E+3
2.552019E+3
2.552019E+3
2.541331E+3
2.541331E+3
2.530643E+3
2.519955E+3
2.519955E+3
2.519955E+3
2.519955E+3
2.519955E+3
2.509267E+3
2.509267E+3
2.498579E+3
2.498579E+3
2.498579E+3
2.498579E+3
2.487891E+3
2.487891E+3
2.477203E+3
2.477203E+3
2.477203E+3
2.466515E+3
2.466515E+3
2.466515E+3
2.455827E+3
2.455827E+3
2.445139E+3
2.445139E+3
2.445139E+3
2.445139E+3
2.434451E+3
2.434451E+3
2.423763E+3
2.413075E+3
2.402387E+3
2.402387E+3
2.413075E+3
2.413075E+3
2.402387E+3
2.391699E+3
2.381011E+3
2.381011E+3
2.381011E+3
2.381011E+3
2.370323E+3
2.370323E+3
2.370323E+3
2.370323E+3
2.359635E+3
2.359635E+3
2.359635E+3
2.348947E+3
2.338259E+3
2.338259E+3
2.327571E+3
2.338259E+3
2.338259E+3
2.338259E+3
2.327571E+3
2.316883E+3
2.316883E+3
2.316883E+3
2.316883E+3
2.306195E+3
2.306195E+3
2.295507E+3
2.295507E+3
2.295507E+3
2.295507E+3
2.295507E+3
2.284819E+3
2.284819E+3
2.274131E+3
2.274131E+3
2.263443E+3
2.263443E+3
2.263443E+3
2.263443E+3
2.263443E+3
2.252755E+3
2.252755E+3
2.252755E+3
2.252755E+3
2.252755E+3
2.242067E+3
2.231379E+3
2.231379E+3
2.231379E+3
2.231379E+3
2.231379E+3
2.220691E+3
2.220691E+3
2.220691E+3
2.220691E+3
2.231379E+3
2.220691E+3
2.210003E+3
2.210003E+3
2.210003E+3
2.210003E+3
2.210003E+3
2.199314E+3
2.188627E+3
2.188627E+3
2.188627E+3
2.188627E+3
2.188627E+3
2.188627E+3
2.177939E+3
2.177939E+3
2.177939E+3
2.188627E+3
2.188627E+3
2.188627E+3
2.177939E+3
2.177939E+3
2.167250E+3
2.167250E+3
2.177939E+3
2.177939E+3
2.188627E+3
2.188627E+3
2.188627E+3
2.177939E+3
2.188627E+3
2.188627E+3
2.188627E+3
2.177939E+3
2.167250E+3
2.167250E+3
2.167250E+3
2.177939E+3
2.177939E+3
2.188627E+3
2.177939E+3
2.177939E+3
2.177939E+3
2.177939E+3
2.177939E+3
2.177939E+3
2.177939E+3
2.188627E+3
2.188627E+3
2.188627E+3
2.188627E+3
2.188627E+3
2.188627E+3
2.199314E+3
2.199314E+3
2.199314E+3
2.199314E+3
2.199314E+3
2.199314E+3
2.199314E+3
2.199314E+3
2.199314E+3
2.199314E+3
2.199314E+3
2.199314E+3
2.199314E+3
2.199314E+3
2.199314E+3
2.199314E+3
2.199314E+3
2.199314E+3
2.199314E+3
2.199314E+3
2.199314E+3
2.199314E+3
2.210003E+3
2.210003E+3
2.199314E+3
2.210003E+3
2.210003E+3
2.210003E+3
2.220691E+3
2.220691E+3
2.231379E+3
2.231379E+3
2.231379E+3
2.231379E+3
2.242067E+3
2.231379E+3
2.231379E+3
2.231379E+3
2.242067E+3
2.252755E+3
2.242067E+3
2.242067E+3
2.231379E+3
2.242067E+3
2.252755E+3
2.252755E+3
2.252755E+3
2.242067E+3
2.231379E+3
2.231379E+3
2.242067E+3
2.252755E+3
2.252755E+3
2.252755E+3
2.252755E+3
2.252755E+3
2.263443E+3
2.263443E+3
2.263443E+3
2.263443E+3
2.263443E+3
2.263443E+3
2.263443E+3
2.263443E+3
2.263443E+3
2.274131E+3
2.274131E+3
2.284819E+3
2.284819E+3
2.295507E+3
2.295507E+3
2.295507E+3
2.284819E+3
2.284819E+3
2.284819E+3
2.306195E+3
2.306195E+3
2.306195E+3
2.306195E+3
2.295507E+3
2.306195E+3
2.306195E+3
2.306195E+3
2.316883E+3
2.316883E+3
2.316883E+3
2.316883E+3
2.327571E+3
2.327571E+3
2.327571E+3
2.327571E+3
2.327571E+3
2.327571E+3
2.338259E+3
2.338259E+3
2.348947E+3
2.348947E+3
2.338259E+3
2.338259E+3
2.338259E+3
2.348947E+3
2.348947E+3
2.359635E+3
2.348947E+3
2.348947E+3
2.348947E+3
2.348947E+3
2.348947E+3
2.359635E+3
2.370323E+3
2.370323E+3
2.370323E+3
2.370323E+3
2.370323E+3
2.370323E+3
2.391699E+3
2.391699E+3
2.391699E+3
2.391699E+3
2.391699E+3
2.391699E+3
2.391699E+3
2.402387E+3
2.402387E+3
2.391699E+3
2.391699E+3
2.402387E+3
2.413075E+3
2.413075E+3
2.413075E+3
2.413075E+3
2.413075E+3
2.423763E+3
2.423763E+3
2.423763E+3
2.423763E+3
2.423763E+3
2.423763E+3
2.423763E+3
2.434451E+3
2.445139E+3
2.445139E+3
2.434451E+3
2.434451E+3
2.434451E+3
2.434451E+3
2.434451E+3
2.434451E+3
2.434451E+3
2.445139E+3
2.445139E+3
2.455827E+3
2.466515E+3
2.466515E+3
2.455827E+3
2.455827E+3
2.455827E+3
2.466515E+3
2.466515E+3
2.455827E+3
2.466515E+3
2.466515E+3
2.477203E+3
2.477203E+3
2.466515E+3
2.466515E+3
2.466515E+3
2.466515E+3
2.477203E+3
2.477203E+3
2.477203E+3
2.477203E+3
2.466515E+3
2.466515E+3
2.477203E+3
2.477203E+3
2.477203E+3
2.466515E+3
2.466515E+3
2.466515E+3
2.466515E+3
2.466515E+3
2.477203E+3
2.477203E+3
2.477203E+3
2.477203E+3
2.477203E+3
2.477203E+3
2.477203E+3
2.477203E+3
2.477203E+3
2.477203E+3
2.487891E+3
2.487891E+3
2.487891E+3
2.487891E+3
2.487891E+3
2.487891E+3
2.487891E+3
2.487891E+3
2.487891E+3
2.477203E+3
2.477203E+3
2.487891E+3
2.487891E+3
2.498579E+3
2.487891E+3
2.487891E+3
2.487891E+3
2.498579E+3
2.487891E+3
2.487891E+3
2.487891E+3
2.487891E+3
2.487891E+3
2.487891E+3
2.487891E+3
2.498579E+3
2.498579E+3
2.487891E+3
2.498579E+3
2.498579E+3
2.498579E+3
2.498579E+3
2.498579E+3
2.498579E+3
2.487891E+3
2.487891E+3
2.487891E+3
2.487891E+3
2.487891E+3
2.487891E+3
2.487891E+3
2.487891E+3
2.487891E+3
2.487891E+3
2.487891E+3
2.498579E+3
2.498579E+3
2.487891E+3
2.487891E+3
2.487891E+3
2.498579E+3
2.498579E+3
2.487891E+3
2.487891E+3
2.477203E+3
2.477203E+3
2.477203E+3
2.487891E+3
2.487891E+3
2.487891E+3
2.487891E+3
2.487891E+3
2.477203E+3
2.477203E+3
2.477203E+3
2.477203E+3
2.477203E+3
2.477203E+3
2.477203E+3
2.477203E+3
2.477203E+3
2.477203E+3
2.466515E+3
2.466515E+3
2.477203E+3
2.477203E+3
2.477203E+3
2.466515E+3
2.466515E+3
2.477203E+3
2.477203E+3
2.477203E+3
2.477203E+3
2.477203E+3
2.477203E+3
2.477203E+3
2.477203E+3
2.487891E+3
2.477203E+3
2.477203E+3
2.477203E+3
2.477203E+3
2.487891E+3
2.487891E+3
2.487891E+3
2.487891E+3
2.477203E+3
2.487891E+3
2.487891E+3
2.498579E+3
2.498579E+3
2.487891E+3
2.487891E+3
2.487891E+3
2.487891E+3
2.487891E+3
2.487891E+3
2.487891E+3
2.487891E+3
2.487891E+3
2.487891E+3
2.487891E+3
2.487891E+3
2.487891E+3
2.487891E+3
2.487891E+3
2.487891E+3
2.477203E+3
2.477203E+3
2.477203E+3
2.477203E+3
2.477203E+3
2.477203E+3
2.477203E+3
2.477203E+3
2.477203E+3
2.477203E+3
2.477203E+3
2.477203E+3
2.477203E+3
2.477203E+3
2.477203E+3
2.477203E+3
2.477203E+3
2.477203E+3
2.477203E+3
2.466515E+3
2.466515E+3
2.466515E+3
2.466515E+3
2.466515E+3
2.477203E+3
2.477203E+3
2.477203E+3
2.466515E+3
2.466515E+3
2.466515E+3
2.477203E+3
2.477203E+3
2.466515E+3
2.466515E+3
2.466515E+3
2.466515E+3
2.466515E+3
2.455827E+3
2.455827E+3
2.455827E+3
2.455827E+3
2.455827E+3
2.455827E+3
2.455827E+3
2.455827E+3
2.445139E+3
2.445139E+3
2.445139E+3
2.445139E+3
2.434451E+3
2.445139E+3
2.445139E+3
2.445139E+3
2.445139E+3
2.445139E+3
2.434451E+3
2.434451E+3
2.434451E+3
2.445139E+3
2.445139E+3
2.445139E+3
2.434451E+3
2.434451E+3
2.434451E+3
2.434451E+3
2.423763E+3
2.423763E+3
2.423763E+3
2.434451E+3
2.434451E+3
2.423763E+3
2.413075E+3
2.413075E+3
2.423763E+3
2.423763E+3
2.423763E+3
2.413075E+3
2.413075E+3
2.423763E+3
2.434451E+3
2.423763E+3
2.423763E+3
2.413075E+3
2.413075E+3
2.413075E+3
2.413075E+3
2.413075E+3
2.413075E+3
2.423763E+3
2.423763E+3
2.423763E+3
2.413075E+3
2.423763E+3
2.423763E+3
2.423763E+3
2.413075E+3
2.402387E+3
2.402387E+3
2.402387E+3
2.413075E+3
2.413075E+3
2.402387E+3
2.402387E+3
2.413075E+3
2.413075E+3
2.402387E+3
2.391699E+3
2.391699E+3
2.402387E+3
2.402387E+3
2.391699E+3
2.391699E+3
2.381011E+3
2.391699E+3
2.391699E+3
2.402387E+3
2.391699E+3
2.391699E+3
2.391699E+3
2.391699E+3
2.391699E+3
2.391699E+3
2.391699E+3
2.391699E+3
2.381011E+3
2.381011E+3
2.381011E+3
2.381011E+3
2.381011E+3
2.370323E+3
2.370323E+3
2.370323E+3
2.381011E+3
2.381011E+3
2.370323E+3
2.359635E+3
2.359635E+3
2.359635E+3
2.359635E+3
2.359635E+3
2.348947E+3
2.348947E+3
2.348947E+3
2.348947E+3
2.338259E+3
2.338259E+3
2.338259E+3
2.348947E+3
2.348947E+3
2.348947E+3
2.338259E+3
2.348947E+3
2.359635E+3
2.359635E+3
2.359635E+3
2.348947E+3
2.348947E+3
2.348947E+3
2.338259E+3
2.338259E+3
2.338259E+3
2.338259E+3
2.338259E+3
2.327571E+3
2.327571E+3
2.327571E+3
2.327571E+3
2.327571E+3
2.327571E+3
2.327571E+3
2.327571E+3
2.316883E+3
2.316883E+3
2.316883E+3
2.316883E+3
2.316883E+3
2.316883E+3
2.316883E+3
2.316883E+3
2.316883E+3
2.316883E+3
2.316883E+3
2.316883E+3
2.316883E+3
2.316883E+3
2.316883E+3
2.327571E+3
2.327571E+3
2.327571E+3
2.327571E+3
2.327571E+3
2.327571E+3
2.338259E+3
2.338259E+3
2.338259E+3
2.338259E+3
2.338259E+3
2.338259E+3
2.338259E+3
2.338259E+3
2.338259E+3
2.338259E+3
2.338259E+3
2.338259E+3
2.338259E+3
2.338259E+3
2.338259E+3
2.348947E+3
2.338259E+3
2.338259E+3
2.338259E+3
2.348947E+3
2.348947E+3
2.348947E+3
2.348947E+3
2.338259E+3
2.338259E+3
2.327571E+3
2.327571E+3
2.327571E+3
2.327571E+3
2.327571E+3
2.327571E+3
2.327571E+3
2.327571E+3
2.316883E+3
2.306195E+3
2.306195E+3
2.316883E+3
2.316883E+3
2.316883E+3
2.316883E+3
2.306195E+3
2.306195E+3
2.306195E+3
2.306195E+3
2.306195E+3
2.306195E+3
2.306195E+3
2.306195E+3
2.306195E+3
2.306195E+3
2.306195E+3
2.306195E+3
2.306195E+3
2.306195E+3
2.295507E+3
2.295507E+3
2.295507E+3
2.295507E+3
2.306195E+3
2.306195E+3
2.295507E+3
2.284819E+3
2.284819E+3
2.295507E+3
2.295507E+3
2.284819E+3
2.284819E+3
2.284819E+3
2.295507E+3
2.295507E+3
2.284819E+3
2.274131E+3
2.263443E+3
2.263443E+3
2.274131E+3
2.274131E+3
2.274131E+3
2.263443E+3
2.263443E+3
2.263443E+3
2.263443E+3
2.263443E+3
2.263443E+3
2.252755E+3
2.263443E+3
2.263443E+3
2.263443E+3
2.252755E+3
2.252755E+3
2.252755E+3
2.252755E+3
2.252755E+3
2.252755E+3
2.252755E+3
2.252755E+3
2.252755E+3
2.252755E+3
2.242067E+3
2.242067E+3
2.231379E+3
2.242067E+3
2.242067E+3
2.242067E+3
2.242067E+3
2.242067E+3
2.231379E+3
2.242067E+3
2.242067E+3
2.242067E+3
2.242067E+3
2.242067E+3
2.231379E+3
2.231379E+3
2.231379E+3
2.242067E+3
2.242067E+3
2.242067E+3
2.252755E+3
2.252755E+3
2.242067E+3
2.242067E+3
2.242067E+3
2.242067E+3
2.242067E+3
2.242067E+3
2.242067E+3
2.242067E+3
2.242067E+3
2.242067E+3
2.242067E+3
2.242067E+3
2.242067E+3
2.242067E+3
2.242067E+3
2.242067E+3
2.242067E+3
2.242067E+3
2.242067E+3
2.242067E+3
2.242067E+3
2.242067E+3
2.242067E+3
2.252755E+3
2.252755E+3
2.252755E+3
2.242067E+3
2.242067E+3
2.252755E+3
2.252755E+3
2.252755E+3
2.252755E+3
2.252755E+3
2.252755E+3
2.252755E+3
2.252755E+3
2.252755E+3
2.252755E+3
2.252755E+3
2.252755E+3
2.252755E+3
2.252755E+3
2.252755E+3
2.263443E+3
2.263443E+3
2.252755E+3
2.252755E+3
2.252755E+3
2.263443E+3
2.263443E+3
2.263443E+3
2.263443E+3
2.263443E+3
2.263443E+3
2.263443E+3
2.274131E+3
2.274131E+3
2.274131E+3
2.263443E+3
2.263443E+3
2.274131E+3
2.274131E+3
2.284819E+3
2.284819E+3
2.274131E+3
2.274131E+3
2.274131E+3
2.284819E+3
2.284819E+3
2.284819E+3
2.274131E+3
2.274131E+3
2.284819E+3
2.284819E+3
2.295507E+3
2.295507E+3
2.295507E+3
2.284819E+3
2.295507E+3
2.295507E+3
2.306195E+3
2.295507E+3
2.295507E+3
2.295507E+3
2.306195E+3
2.306195E+3
2.306195E+3
2.306195E+3
2.306195E+3
2.316883E+3
2.316883E+3
2.316883E+3
2.316883E+3
2.316883E+3
2.327571E+3
2.327571E+3
2.327571E+3
2.338259E+3
2.338259E+3
2.348947E+3
2.338259E+3
2.338259E+3
2.338259E+3
2.348947E+3
2.348947E+3
2.348947E+3
2.348947E+3
2.348947E+3
2.359635E+3
2.359635E+3
2.359635E+3
2.370323E+3
2.370323E+3
2.370323E+3
2.370323E+3
2.381011E+3
2.381011E+3
2.381011E+3
2.381011E+3
2.381011E+3
2.391699E+3
2.391699E+3
2.391699E+3
2.391699E+3
2.391699E+3
2.391699E+3
2.391699E+3
2.391699E+3
2.391699E+3
2.402387E+3
2.402387E+3
2.413075E+3
2.413075E+3
2.413075E+3
2.413075E+3
2.413075E+3
2.423763E+3
2.423763E+3
2.423763E+3
2.423763E+3
2.423763E+3
2.434451E+3
2.445139E+3
2.445139E+3
2.434451E+3
2.434451E+3
2.423763E+3
2.423763E+3
2.434451E+3
2.434451E+3
2.434451E+3
2.434451E+3
2.423763E+3
2.423763E+3
2.423763E+3
2.434451E+3
2.434451E+3
2.434451E+3
2.434451E+3
2.434451E+3
2.434451E+3
2.434451E+3
2.434451E+3
2.434451E+3
2.423763E+3
2.423763E+3
2.423763E+3
2.423763E+3
2.423763E+3
2.423763E+3
2.413075E+3
2.413075E+3
2.423763E+3
2.423763E+3
2.423763E+3
2.423763E+3
2.423763E+3
2.423763E+3
2.423763E+3
2.423763E+3
2.413075E+3
2.402387E+3
2.391699E+3
2.402387E+3
2.402387E+3
2.413075E+3
2.402387E+3
2.402387E+3
2.402387E+3
2.402387E+3
2.402387E+3
2.402387E+3
2.391699E+3
2.402387E+3
2.402387E+3
2.402387E+3
2.391699E+3
2.391699E+3
2.381011E+3
2.381011E+3
2.381011E+3
2.381011E+3
2.381011E+3
2.381011E+3
2.370323E+3
2.370323E+3
2.359635E+3
2.359635E+3
2.370323E+3
2.359635E+3
2.359635E+3
2.359635E+3
2.348947E+3
2.338259E+3
2.338259E+3
2.338259E+3
2.338259E+3
2.327571E+3
2.327571E+3
2.327571E+3
2.316883E+3
2.316883E+3
2.316883E+3
2.316883E+3
2.316883E+3
2.316883E+3
2.316883E+3
2.316883E+3
2.306195E+3
2.295507E+3
2.295507E+3
2.295507E+3
2.295507E+3
2.295507E+3
2.284819E+3
2.274131E+3
2.274131E+3
2.274131E+3
2.274131E+3
2.274131E+3
2.274131E+3
2.263443E+3
2.263443E+3
2.263443E+3
2.252755E+3
2.242067E+3
2.252755E+3
2.252755E+3
2.252755E+3
2.252755E+3
2.242067E+3
2.231379E+3
2.242067E+3
2.242067E+3
2.242067E+3
2.242067E+3
2.231379E+3
2.231379E+3
2.231379E+3
2.231379E+3
2.220691E+3
2.210003E+3
2.210003E+3
2.199314E+3
2.210003E+3
2.210003E+3
2.210003E+3
2.199314E+3
2.188627E+3
2.177939E+3
2.177939E+3
2.188627E+3
2.188627E+3
2.177939E+3
2.177939E+3
2.177939E+3
2.177939E+3
2.167250E+3
2.167250E+3
2.167250E+3
2.177939E+3
2.177939E+3
2.167250E+3
2.156563E+3
2.156563E+3
2.156563E+3
2.156563E+3
2.156563E+3
2.156563E+3
2.145875E+3
2.145875E+3
2.145875E+3
2.145875E+3
2.145875E+3
2.145875E+3
2.145875E+3
2.145875E+3
2.145875E+3
2.145875E+3
2.145875E+3
2.145875E+3
2.135187E+3
2.135187E+3
2.124499E+3
2.124499E+3
2.124499E+3
2.135187E+3
2.135187E+3
2.135187E+3
2.135187E+3
2.135187E+3
2.124499E+3
2.124499E+3
2.124499E+3
2.124499E+3
2.135187E+3
2.145875E+3
2.156563E+3
2.156563E+3
2.156563E+3
2.145875E+3
2.145875E+3
2.145875E+3
2.135187E+3
2.135187E+3
2.135187E+3
2.145875E+3
2.156563E+3
2.156563E+3
2.135187E+3
2.135187E+3
2.135187E+3
2.135187E+3
2.135187E+3
2.135187E+3
2.135187E+3
2.135187E+3
2.124499E+3
2.124499E+3
2.124499E+3
2.124499E+3
2.124499E+3
2.124499E+3
2.124499E+3
2.124499E+3
2.124499E+3
2.124499E+3
2.124499E+3
2.135187E+3
2.124499E+3
2.124499E+3
2.124499E+3
2.124499E+3
2.124499E+3
2.124499E+3
2.124499E+3
2.113810E+3
2.113810E+3
2.113810E+3
2.113810E+3
2.113810E+3
2.124499E+3
2.135187E+3
2.124499E+3
2.124499E+3
2.124499E+3
2.124499E+3
2.113810E+3
2.113810E+3
2.113810E+3
2.124499E+3
2.124499E+3
2.124499E+3
2.124499E+3
2.135187E+3
2.135187E+3
2.135187E+3
2.124499E+3
2.124499E+3
2.124499E+3
2.135187E+3
2.135187E+3
2.135187E+3
2.124499E+3
2.124499E+3
2.124499E+3
2.124499E+3
2.124499E+3
2.124499E+3
2.124499E+3
2.135187E+3
2.135187E+3
2.135187E+3
2.124499E+3
2.124499E+3
2.135187E+3
2.145875E+3
2.135187E+3
2.135187E+3
2.135187E+3
2.145875E+3
2.145875E+3
2.145875E+3
2.145875E+3
2.145875E+3
2.145875E+3
2.145875E+3
2.156563E+3
2.156563E+3
2.167250E+3
2.167250E+3
2.167250E+3
2.167250E+3
2.167250E+3
2.167250E+3
2.177939E+3
2.177939E+3
2.177939E+3
2.177939E+3
2.177939E+3
2.177939E+3
2.177939E+3
2.167250E+3
2.177939E+3
2.177939E+3
2.188627E+3
2.188627E+3
2.188627E+3
2.188627E+3
2.199314E+3
2.199314E+3
2.199314E+3
2.199314E+3
2.199314E+3
2.199314E+3
2.210003E+3
2.220691E+3
2.220691E+3
2.220691E+3
2.220691E+3
2.231379E+3
2.231379E+3
2.231379E+3
2.220691E+3
2.220691E+3
2.220691E+3
2.231379E+3
2.231379E+3
2.231379E+3
2.231379E+3
2.231379E+3
2.231379E+3
2.231379E+3
2.242067E+3
2.242067E+3
2.252755E+3
2.263443E+3
2.252755E+3
2.252755E+3
2.263443E+3
2.274131E+3
2.274131E+3
2.263443E+3
2.263443E+3
2.263443E+3
2.263443E+3
2.263443E+3
2.274131E+3
2.274131E+3
2.274131E+3
2.284819E+3
2.274131E+3
2.274131E+3
2.274131E+3
2.284819E+3
2.295507E+3
2.295507E+3
2.306195E+3
2.295507E+3
2.295507E+3
2.284819E+3
2.295507E+3
2.295507E+3
2.306195E+3
2.316883E+3
2.316883E+3
2.316883E+3
2.316883E+3
2.316883E+3
2.316883E+3
2.316883E+3
2.327571E+3
2.327571E+3
2.327571E+3
2.327571E+3
2.338259E+3
2.338259E+3
2.348947E+3
2.348947E+3
2.348947E+3
2.348947E+3
2.348947E+3
2.348947E+3
2.359635E+3
2.370323E+3
2.381011E+3
2.381011E+3
2.381011E+3
2.381011E+3
2.381011E+3
2.381011E+3
2.381011E+3
2.381011E+3
2.391699E+3
2.391699E+3
2.391699E+3
2.391699E+3
2.391699E+3
2.391699E+3
2.391699E+3
2.402387E+3
2.402387E+3
2.402387E+3
2.402387E+3
2.402387E+3
2.402387E+3
2.402387E+3
2.402387E+3
2.413075E+3
2.413075E+3
2.423763E+3
2.423763E+3
2.423763E+3
2.423763E+3
2.423763E+3
2.434451E+3
2.434451E+3
2.434451E+3
2.434451E+3
2.445139E+3
2.445139E+3
2.445139E+3
2.445139E+3
2.445139E+3
2.445139E+3
2.445139E+3
2.445139E+3
2.445139E+3
2.455827E+3
2.455827E+3
2.466515E+3
2.466515E+3
2.466515E+3
2.477203E+3
2.477203E+3
2.477203E+3
2.466515E+3
2.466515E+3
2.466515E+3
2.477203E+3
2.477203E+3
2.477203E+3
2.477203E+3
2.487891E+3
2.487891E+3
2.487891E+3
2.487891E+3
2.487891E+3
2.487891E+3
2.487891E+3
2.487891E+3
2.487891E+3
2.487891E+3
2.498579E+3
2.487891E+3
2.487891E+3
2.487891E+3
2.487891E+3
2.498579E+3
2.498579E+3
2.498579E+3
2.498579E+3
2.498579E+3
2.498579E+3
2.498579E+3
2.498579E+3
2.498579E+3
2.509267E+3
2.509267E+3
2.498579E+3
2.498579E+3
2.509267E+3
2.509267E+3
2.509267E+3
2.498579E+3
2.509267E+3
2.509267E+3
2.509267E+3
2.509267E+3
2.509267E+3
2.509267E+3
2.509267E+3
2.519955E+3
2.519955E+3
2.519955E+3
2.519955E+3
2.509267E+3
2.498579E+3
2.498579E+3
2.509267E+3
2.509267E+3
2.519955E+3
2.519955E+3
2.519955E+3
2.530643E+3
2.530643E+3
2.530643E+3
2.519955E+3
2.509267E+3
2.509267E+3
2.519955E+3
2.519955E+3
2.519955E+3
2.519955E+3
2.509267E+3
2.519955E+3
2.519955E+3
2.519955E+3
2.519955E+3
2.519955E+3
2.530643E+3
2.530643E+3
2.530643E+3
2.519955E+3
2.519955E+3
2.530643E+3
2.541331E+3
2.541331E+3
2.541331E+3
2.541331E+3
2.530643E+3
2.530643E+3
2.530643E+3
2.530643E+3
2.530643E+3
2.541331E+3
2.541331E+3
2.541331E+3
2.530643E+3
2.530643E+3
2.530643E+3
2.530643E+3
2.530643E+3
2.541331E+3
2.541331E+3
2.541331E+3
2.541331E+3
2.541331E+3
2.541331E+3
2.541331E+3
2.541331E+3
2.541331E+3
2.541331E+3
2.541331E+3
2.541331E+3
2.530643E+3
2.530643E+3
2.530643E+3
2.541331E+3
2.541331E+3
2.541331E+3
2.552019E+3
2.552019E+3
2.552019E+3
2.552019E+3
2.552019E+3
2.552019E+3
2.552019E+3
2.552019E+3
2.552019E+3
2.552019E+3
2.552019E+3
2.541331E+3
2.552019E+3
2.552019E+3
2.552019E+3
2.552019E+3
2.541331E+3
2.541331E+3
2.541331E+3
2.541331E+3
2.552019E+3
2.552019E+3
2.552019E+3
2.552019E+3
2.552019E+3
2.552019E+3
2.552019E+3
2.552019E+3
2.552019E+3
2.552019E+3
2.541331E+3
2.541331E+3
2.541331E+3
2.552019E+3
2.562707E+3
2.562707E+3
2.562707E+3
2.552019E+3
2.552019E+3
2.552019E+3
2.562707E+3
2.562707E+3
2.562707E+3
2.552019E+3
2.562707E+3
2.562707E+3
2.562707E+3
2.562707E+3
2.562707E+3
2.562707E+3
2.562707E+3
2.562707E+3
2.562707E+3
2.573395E+3
2.573395E+3
2.573395E+3
2.573395E+3
2.573395E+3
2.573395E+3
2.573395E+3
2.573395E+3
2.573395E+3
2.573395E+3
2.573395E+3
2.573395E+3
2.573395E+3
2.584083E+3
2.584083E+3
2.573395E+3
2.573395E+3
2.573395E+3
2.573395E+3
2.573395E+3
2.573395E+3
2.573395E+3
2.573395E+3
2.573395E+3
2.573395E+3
2.573395E+3
2.573395E+3
2.573395E+3
2.573395E+3
2.573395E+3
2.584083E+3
2.584083E+3
2.584083E+3
2.584083E+3
2.584083E+3
2.584083E+3
2.584083E+3
2.584083E+3
2.573395E+3
2.573395E+3
2.584083E+3
2.584083E+3
2.584083E+3
2.594771E+3
2.594771E+3
2.594771E+3
2.594771E+3
2.594771E+3
2.584083E+3
2.584083E+3
2.584083E+3
2.584083E+3
2.584083E+3
2.584083E+3
2.584083E+3
2.584083E+3
2.584083E+3
2.584083E+3
2.584083E+3
2.584083E+3
2.584083E+3
2.584083E+3
2.584083E+3
2.584083E+3
2.594771E+3
2.584083E+3
2.584083E+3
2.573395E+3
2.573395E+3
2.584083E+3
2.584083E+3
2.584083E+3
2.584083E+3
2.584083E+3
2.584083E+3
2.584083E+3
2.594771E+3
2.584083E+3
2.584083E+3
2.584083E+3
2.584083E+3
2.584083E+3
2.584083E+3
2.584083E+3
2.584083E+3
2.584083E+3
2.594771E+3
2.594771E+3
2.594771E+3
2.594771E+3
2.594771E+3
2.594771E+3
2.594771E+3
2.594771E+3
2.594771E+3
2.594771E+3
2.594771E+3
2.594771E+3
2.605459E+3
2.605459E+3
2.605459E+3
2.594771E+3
2.594771E+3
2.594771E+3
2.594771E+3
2.594771E+3
2.594771E+3
2.605459E+3
2.605459E+3
2.616147E+3
2.605459E+3
2.605459E+3
2.605459E+3
2.605459E+3
2.605459E+3
2.605459E+3
2.605459E+3
2.616147E+3
2.616147E+3
2.616147E+3
2.605459E+3
2.605459E+3
2.616147E+3
2.626835E+3
2.626835E+3
2.626835E+3
2.626835E+3
2.616147E+3
2.616147E+3
2.616147E+3
2.616147E+3
2.626835E+3
2.626835E+3
2.637523E+3
2.648211E+3
2.658899E+3
2.658899E+3
2.648211E+3
2.637523E+3
2.637523E+3
2.648211E+3
2.648211E+3
2.648211E+3
2.648211E+3
2.648211E+3
2.648211E+3
2.658899E+3
2.658899E+3
2.658899E+3
2.669587E+3
2.669587E+3
2.680275E+3
2.669587E+3
2.669587E+3
2.669587E+3
2.680275E+3
2.690963E+3
2.690963E+3
2.690963E+3
2.690963E+3
2.690963E+3
2.701651E+3
2.701651E+3
2.712339E+3
2.712339E+3
2.712339E+3
2.712339E+3
2.723027E+3
2.723027E+3
2.723027E+3
2.712339E+3
2.712339E+3
2.712339E+3
2.712339E+3
2.723027E+3
2.733715E+3
2.733715E+3
2.733715E+3
2.723027E+3
2.733715E+3
2.733715E+3
2.733715E+3
2.733715E+3
2.733715E+3
2.733715E+3
2.744403E+3
2.744403E+3
2.744403E+3
2.744403E+3
2.744403E+3
2.744403E+3
2.744403E+3
2.744403E+3
2.755091E+3
2.765779E+3
2.755091E+3
2.755091E+3
2.755091E+3
2.755091E+3
2.765779E+3
2.765779E+3
2.776467E+3
2.765779E+3
2.765779E+3
2.765779E+3
2.776467E+3
2.776467E+3
2.776467E+3
2.776467E+3
2.765779E+3
2.765779E+3
2.765779E+3
2.765779E+3
2.765779E+3
2.765779E+3
2.776467E+3
2.776467E+3
2.776467E+3
2.765779E+3
2.765779E+3
2.776467E+3
2.765779E+3
2.765779E+3
2.765779E+3
2.765779E+3
2.776467E+3
2.765779E+3
2.765779E+3
2.755091E+3
2.765779E+3
2.765779E+3
2.765779E+3
2.765779E+3
2.765779E+3
2.755091E+3
2.755091E+3
2.755091E+3
2.765779E+3
2.765779E+3
2.755091E+3
2.755091E+3
2.755091E+3
2.755091E+3
2.755091E+3
2.755091E+3
2.755091E+3
2.755091E+3
2.755091E+3
2.755091E+3
2.755091E+3
2.755091E+3
2.744403E+3
2.744403E+3
2.733715E+3
2.744403E+3
2.744403E+3
2.733715E+3
2.733715E+3
2.733715E+3
2.744403E+3
2.744403E+3
2.733715E+3
2.723027E+3
2.723027E+3
2.723027E+3
2.723027E+3
2.712339E+3
2.712339E+3
2.712339E+3
2.712339E+3
2.712339E+3
2.701651E+3
2.701651E+3
2.701651E+3
2.690963E+3
2.690963E+3
2.690963E+3
2.680275E+3
2.680275E+3
2.669587E+3
2.669587E+3
2.669587E+3
2.669587E+3
2.658899E+3
2.658899E+3
2.658899E+3
2.658899E+3
2.648211E+3
2.648211E+3
2.637523E+3
2.626835E+3
2.626835E+3
2.626835E+3
2.616147E+3
2.616147E+3
2.605459E+3
2.605459E+3
2.594771E+3
2.594771E+3
2.584083E+3
2.584083E+3
2.573395E+3
2.573395E+3
2.573395E+3
2.562707E+3
2.562707E+3
2.552019E+3
2.541331E+3
2.541331E+3
2.530643E+3
2.519955E+3
2.519955E+3
2.519955E+3
2.519955E+3
2.519955E+3
2.509267E+3
2.498579E+3
2.487891E+3
2.477203E+3
2.466515E+3
2.455827E+3
2.455827E+3
2.455827E+3
2.445139E+3
2.445139E+3
2.445139E+3
2.434451E+3
2.423763E+3
2.413075E+3
2.413075E+3
2.402387E+3
2.402387E+3
2.391699E+3
2.381011E+3
2.381011E+3
2.381011E+3
2.370323E+3
2.370323E+3
2.359635E+3
2.348947E+3
2.348947E+3
2.348947E+3
2.338259E+3
2.327571E+3
2.327571E+3
2.327571E+3
2.316883E+3
2.316883E+3
2.306195E+3
2.295507E+3
2.295507E+3
2.295507E+3
2.284819E+3
2.274131E+3
2.274131E+3
2.274131E+3
2.263443E+3
2.252755E+3
2.242067E+3
2.242067E+3
2.242067E+3
2.242067E+3
2.252755E+3
2.242067E+3
2.242067E+3
2.242067E+3
2.231379E+3
2.220691E+3
2.199314E+3
2.199314E+3
2.199314E+3
2.188627E+3
2.188627E+3
2.188627E+3
2.188627E+3
2.177939E+3
2.167250E+3
2.167250E+3
2.156563E+3
2.156563E+3
2.156563E+3
2.156563E+3
2.145875E+3
2.135187E+3
2.135187E+3
2.135187E+3
2.135187E+3
2.135187E+3
2.124499E+3
2.113810E+3
2.103123E+3
2.103123E+3
2.103123E+3
2.113810E+3
2.113810E+3
2.103123E+3
2.092435E+3
2.092435E+3
2.081746E+3
2.081746E+3
2.081746E+3
2.071059E+3
2.071059E+3
2.071059E+3
2.071059E+3
2.071059E+3
2.071059E+3
2.071059E+3
2.071059E+3
2.060370E+3
2.060370E+3
2.049683E+3
2.049683E+3
2.038994E+3
2.038994E+3
2.038994E+3
2.049683E+3
2.038994E+3
2.038994E+3
2.028307E+3
2.028307E+3
2.028307E+3
2.028307E+3
2.028307E+3
2.028307E+3
2.028307E+3
2.028307E+3
2.017619E+3
2.017619E+3
2.017619E+3
2.017619E+3
2.017619E+3
2.006930E+3
2.006930E+3
2.006930E+3
2.006930E+3
2.006930E+3
2.006930E+3
2.006930E+3
2.006930E+3
1.996242E+3
1.996242E+3
2.006930E+3
2.006930E+3
2.006930E+3
1.996242E+3
1.996242E+3
1.996242E+3
1.985554E+3
1.985554E+3
1.985554E+3
1.985554E+3
1.985554E+3
1.974866E+3
1.985554E+3
1.985554E+3
1.985554E+3
1.985554E+3
1.985554E+3
1.985554E+3
1.985554E+3
1.985554E+3
1.985554E+3
1.985554E+3
1.985554E+3
1.974866E+3
1.974866E+3
1.974866E+3
1.985554E+3
1.985554E+3
1.974866E+3
1.974866E+3
1.974866E+3
1.974866E+3
1.974866E+3
1.974866E+3
1.974866E+3
1.985554E+3
1.985554E+3
1.985554E+3
1.985554E+3
1.974866E+3
1.974866E+3
1.974866E+3
1.985554E+3
1.985554E+3
1.985554E+3
1.985554E+3
1.985554E+3
1.985554E+3
1.974866E+3
1.974866E+3
1.974866E+3
1.974866E+3
1.974866E+3
1.985554E+3
1.985554E+3
1.985554E+3
1.974866E+3
1.974866E+3
1.974866E+3
1.974866E+3
1.985554E+3
1.985554E+3
1.985554E+3
1.974866E+3
1.974866E+3
1.974866E+3
1.974866E+3
1.974866E+3
1.974866E+3
1.974866E+3
1.974866E+3
1.974866E+3
1.974866E+3
1.974866E+3
1.985554E+3
1.985554E+3
1.985554E+3
1.985554E+3
1.996242E+3
2.006930E+3
2.006930E+3
1.996242E+3
1.996242E+3
1.996242E+3
1.996242E+3
1.996242E+3
1.996242E+3
1.996242E+3
1.996242E+3
1.996242E+3
1.996242E+3
2.006930E+3
2.006930E+3
1.996242E+3
1.996242E+3
1.996242E+3
1.996242E+3
1.996242E+3
1.996242E+3
2.006930E+3
2.006930E+3
2.017619E+3
2.006930E+3
2.006930E+3
2.006930E+3
1.996242E+3
1.996242E+3
2.006930E+3
2.017619E+3
2.017619E+3
2.017619E+3
2.006930E+3
2.006930E+3
2.017619E+3
2.017619E+3
2.017619E+3
2.006930E+3
2.017619E+3
2.017619E+3
2.028307E+3
2.028307E+3
2.028307E+3
2.028307E+3
2.028307E+3
2.028307E+3
2.028307E+3
2.028307E+3
2.038994E+3
2.049683E+3
2.049683E+3
2.049683E+3
2.049683E+3
2.049683E+3
2.049683E+3
2.049683E+3
2.049683E+3
2.049683E+3
2.049683E+3
2.049683E+3
2.060370E+3
2.060370E+3
2.071059E+3
2.071059E+3
2.071059E+3
2.060370E+3
2.060370E+3
2.071059E+3
2.071059E+3
2.060370E+3
2.071059E+3
2.071059E+3
2.081746E+3
2.081746E+3
2.071059E+3
2.071059E+3
2.071059E+3
2.071059E+3
2.071059E+3
2.081746E+3
2.081746E+3
2.092435E+3
2.081746E+3
2.092435E+3
2.092435E+3
2.092435E+3
2.092435E+3
2.092435E+3
2.092435E+3
2.092435E+3
2.103123E+3
2.103123E+3
2.103123E+3
2.103123E+3
2.103123E+3
2.103123E+3
2.103123E+3
2.113810E+3
2.103123E+3
2.103123E+3
2.103123E+3
2.103123E+3
2.103123E+3
2.113810E+3
2.113810E+3
2.124499E+3
2.135187E+3
2.124499E+3
2.113810E+3
2.113810E+3
2.113810E+3
2.113810E+3
2.113810E+3
2.113810E+3
2.124499E+3
2.124499E+3
2.124499E+3
2.124499E+3
2.124499E+3
2.124499E+3
2.124499E+3
2.124499E+3
2.135187E+3
2.135187E+3
2.135187E+3
2.135187E+3
2.135187E+3
2.135187E+3
2.135187E+3
2.135187E+3
2.145875E+3
2.145875E+3
2.145875E+3
2.135187E+3
2.135187E+3
2.145875E+3
2.145875E+3
2.145875E+3
2.135187E+3
2.145875E+3
2.145875E+3
2.145875E+3
2.135187E+3
2.135187E+3
2.135187E+3
2.145875E+3
2.145875E+3
2.156563E+3
2.156563E+3
2.145875E+3
2.145875E+3
2.145875E+3
2.156563E+3
2.145875E+3
2.145875E+3
2.145875E+3
2.156563E+3
2.156563E+3
2.145875E+3
2.156563E+3
2.156563E+3
2.156563E+3
2.156563E+3
2.156563E+3
2.156563E+3
2.156563E+3
2.156563E+3
2.156563E+3
2.156563E+3
2.145875E+3
2.145875E+3
2.145875E+3
2.145875E+3
2.145875E+3
2.145875E+3
2.156563E+3
2.156563E+3
2.145875E+3
2.145875E+3
2.145875E+3
2.145875E+3
2.145875E+3
2.135187E+3
2.135187E+3
2.145875E+3
2.135187E+3
2.135187E+3
2.135187E+3
2.135187E+3
2.135187E+3
2.135187E+3
2.124499E+3
2.124499E+3
2.124499E+3
2.113810E+3
2.113810E+3
2.113810E+3
2.113810E+3
2.113810E+3
2.113810E+3
2.113810E+3
2.113810E+3
2.103123E+3
2.103123E+3
2.103123E+3
2.103123E+3
2.103123E+3
2.103123E+3
2.092435E+3
2.092435E+3
2.081746E+3
2.081746E+3
2.081746E+3
2.081746E+3
2.081746E+3
2.060370E+3
2.060370E+3
2.060370E+3
2.060370E+3
2.060370E+3
2.049683E+3
2.038994E+3
2.038994E+3
2.038994E+3
2.038994E+3
2.038994E+3
2.038994E+3
2.028307E+3
2.028307E+3
2.017619E+3
2.017619E+3
2.017619E+3
2.017619E+3
2.006930E+3
2.006930E+3
1.996242E+3
1.996242E+3
1.996242E+3
1.985554E+3
1.985554E+3
1.985554E+3
1.985554E+3
1.974866E+3
1.964179E+3
1.964179E+3
1.964179E+3
1.964179E+3
1.964179E+3
1.964179E+3
1.964179E+3
1.964179E+3
1.964179E+3
1.953491E+3
1.942802E+3
1.942802E+3
1.932114E+3
1.942802E+3
1.942802E+3
1.942802E+3
1.932114E+3
1.932114E+3
1.921426E+3
1.921426E+3
1.921426E+3
1.921426E+3
1.921426E+3
1.910738E+3
1.910738E+3
1.910738E+3
1.910738E+3
1.900050E+3
1.889362E+3
1.889362E+3
1.878674E+3
1.878674E+3
1.878674E+3
1.878674E+3
1.878674E+3
1.878674E+3
1.867986E+3
1.867986E+3
1.867986E+3
1.867986E+3
1.857298E+3
1.857298E+3
1.867986E+3
1.857298E+3
1.857298E+3
1.846610E+3
1.846610E+3
1.846610E+3
1.835922E+3
1.835922E+3
1.835922E+3
1.835922E+3
1.846610E+3
1.835922E+3
1.835922E+3
1.825234E+3
1.825234E+3
1.825234E+3
1.814546E+3
1.814546E+3
1.814546E+3
1.814546E+3
1.814546E+3
1.803858E+3
1.803858E+3
1.814546E+3
1.803858E+3
1.793170E+3
1.793170E+3
1.793170E+3
1.793170E+3
1.793170E+3
1.793170E+3
1.782482E+3
1.771794E+3
1.761106E+3
1.771794E+3
1.771794E+3
1.771794E+3
1.761106E+3
1.761106E+3
1.761106E+3
1.761106E+3
1.761106E+3
1.761106E+3
1.750418E+3
1.750418E+3
1.750418E+3
1.750418E+3
1.739730E+3
1.739730E+3
1.739730E+3
1.739730E+3
1.729042E+3
1.729042E+3
1.718354E+3
1.718354E+3
1.718354E+3
1.718354E+3
1.707666E+3
1.707666E+3
1.707666E+3
1.696978E+3
1.696978E+3
1.696978E+3
1.696978E+3
1.686290E+3
1.686290E+3
1.686290E+3
1.686290E+3
1.675602E+3
1.675602E+3
1.675602E+3
1.675602E+3
1.675602E+3
1.675602E+3
1.664914E+3
1.664914E+3
1.664914E+3
1.664914E+3
1.664914E+3
1.654226E+3
1.643538E+3
1.643538E+3
1.643538E+3
1.643538E+3
1.632850E+3
1.632850E+3
1.632850E+3
1.632850E+3
1.622162E+3
1.622162E+3
1.632850E+3
1.632850E+3
1.622162E+3
1.611474E+3
1.611474E+3
1.611474E+3
1.611474E+3
1.622162E+3
1.611474E+3
1.600786E+3
1.590098E+3
1.600786E+3
1.590098E+3
1.590098E+3
1.579410E+3
1.579410E+3
1.568722E+3
1.579410E+3
1.579410E+3
1.579410E+3
1.568722E+3
1.558034E+3
1.547346E+3
1.558034E+3
1.558034E+3
1.558034E+3
1.547346E+3
1.536658E+3
1.525970E+3
1.536658E+3
1.536658E+3
1.536658E+3
1.525970E+3
1.525970E+3
1.515282E+3
1.515282E+3
1.515282E+3
1.504594E+3
1.504594E+3
1.504594E+3
1.504594E+3
1.493906E+3
1.493906E+3
1.493906E+3
1.493906E+3
1.483218E+3
1.483218E+3
1.483218E+3
1.483218E+3
1.483218E+3
1.472530E+3
1.472530E+3
1.472530E+3
1.461842E+3
1.461842E+3
1.461842E+3
1.451154E+3
1.451154E+3
1.451154E+3
1.440466E+3
1.429778E+3
1.429778E+3
1.419090E+3
1.419090E+3
1.429778E+3
1.429778E+3
1.429778E+3
1.419090E+3
1.408402E+3
1.397714E+3
1.397714E+3
1.408402E+3
1.408402E+3
1.408402E+3
1.408402E+3
1.397714E+3
1.387026E+3
1.387026E+3
1.387026E+3
1.387026E+3
1.387026E+3
1.387026E+3
1.376338E+3
1.376338E+3
1.376338E+3
1.376338E+3
1.376338E+3
1.376338E+3
1.365650E+3
1.365650E+3
1.365650E+3
1.376338E+3
1.376338E+3
1.376338E+3
1.365650E+3
1.365650E+3
1.365650E+3
1.376338E+3
1.376338E+3
1.376338E+3
1.365650E+3
1.365650E+3
1.365650E+3
1.365650E+3
1.365650E+3
1.365650E+3
1.365650E+3
1.376338E+3
1.376338E+3
1.387026E+3
1.387026E+3
1.387026E+3
1.376338E+3
1.376338E+3
1.376338E+3
1.376338E+3
1.376338E+3
1.376338E+3
1.376338E+3
1.376338E+3
1.387026E+3
1.387026E+3
1.387026E+3
1.387026E+3
1.387026E+3
1.387026E+3
1.387026E+3
1.387026E+3
1.387026E+3
1.387026E+3
1.397714E+3
1.397714E+3
1.397714E+3
1.387026E+3
1.387026E+3
1.397714E+3
1.408402E+3
1.408402E+3
1.408402E+3
1.408402E+3
1.408402E+3
1.408402E+3
1.408402E+3
1.408402E+3
1.419090E+3
1.419090E+3
1.419090E+3
1.419090E+3
1.419090E+3
1.429778E+3
1.429778E+3
1.429778E+3
1.440466E+3
1.440466E+3
1.440466E+3
1.451154E+3
1.461842E+3
1.461842E+3
1.461842E+3
1.472530E+3
1.472530E+3
1.472530E+3
1.472530E+3
1.472530E+3
1.472530E+3
1.472530E+3
1.483218E+3
1.483218E+3
1.493906E+3
1.504594E+3
1.515282E+3
1.515282E+3
1.504594E+3
1.504594E+3
1.515282E+3
1.515282E+3
1.525970E+3
1.525970E+3
1.536658E+3
1.547346E+3
1.547346E+3
1.547346E+3
1.547346E+3
1.558034E+3
1.568722E+3
1.579410E+3
1.579410E+3
1.590098E+3
1.590098E+3
1.590098E+3
1.600786E+3
1.611474E+3
1.622162E+3
1.622162E+3
1.622162E+3
1.622162E+3
1.632850E+3
1.632850E+3
1.632850E+3
1.632850E+3
1.632850E+3
1.643538E+3
1.654226E+3
1.664914E+3
1.664914E+3
1.664914E+3
1.675602E+3
1.675602E+3
1.686290E+3
1.686290E+3
1.696978E+3
1.707666E+3
1.707666E+3
1.707666E+3
1.718354E+3
1.718354E+3
1.729042E+3
1.729042E+3
1.729042E+3
1.729042E+3
1.739730E+3
1.750418E+3
1.761106E+3
1.771794E+3
1.771794E+3
1.771794E+3
1.771794E+3
1.782482E+3
1.782482E+3
1.782482E+3
1.782482E+3
1.793170E+3
1.793170E+3
1.803858E+3
1.803858E+3
1.803858E+3
1.814546E+3
1.814546E+3
1.814546E+3
1.825234E+3
1.835922E+3
1.835922E+3
1.835922E+3
1.835922E+3
1.835922E+3
1.846610E+3
1.846610E+3
1.846610E+3
1.846610E+3
1.857298E+3
1.857298E+3
1.867986E+3
1.867986E+3
1.867986E+3
1.867986E+3
1.878674E+3
1.878674E+3
1.878674E+3
1.878674E+3
1.889362E+3
1.889362E+3
1.889362E+3
1.889362E+3
1.889362E+3
1.889362E+3
1.900050E+3
1.900050E+3
1.900050E+3
1.900050E+3
1.900050E+3
1.900050E+3
1.900050E+3
1.910738E+3
1.910738E+3
1.910738E+3
1.910738E+3
1.910738E+3
1.910738E+3
1.910738E+3
1.910738E+3
1.910738E+3
1.910738E+3
1.910738E+3
1.910738E+3
1.910738E+3
1.910738E+3
1.910738E+3
1.910738E+3
1.910738E+3
1.910738E+3
1.910738E+3
1.910738E+3
1.910738E+3
1.910738E+3
1.910738E+3
1.910738E+3
1.910738E+3
1.910738E+3
1.910738E+3
1.910738E+3
1.910738E+3
1.900050E+3
1.900050E+3
1.900050E+3
1.900050E+3
1.900050E+3
1.900050E+3
1.900050E+3
1.900050E+3
1.900050E+3
1.900050E+3
1.900050E+3
1.900050E+3
1.900050E+3
1.889362E+3
1.889362E+3
1.889362E+3
1.889362E+3
1.889362E+3
1.889362E+3
1.889362E+3
1.878674E+3
1.878674E+3
1.889362E+3
1.889362E+3
1.878674E+3
1.878674E+3
1.878674E+3
1.878674E+3
1.878674E+3
1.878674E+3
1.878674E+3
1.878674E+3
1.889362E+3
1.889362E+3
1.878674E+3
1.878674E+3
1.878674E+3
1.878674E+3
1.878674E+3
1.878674E+3
1.878674E+3
1.878674E+3
1.878674E+3
1.878674E+3
1.878674E+3
1.878674E+3
1.878674E+3
1.878674E+3
1.878674E+3
1.878674E+3
1.878674E+3
1.878674E+3
1.867986E+3
1.867986E+3
1.867986E+3
1.867986E+3
1.867986E+3
1.867986E+3
1.857298E+3
1.867986E+3
1.867986E+3
1.878674E+3
1.878674E+3
1.878674E+3
1.867986E+3
1.867986E+3
1.867986E+3
1.878674E+3
1.878674E+3
1.878674E+3
1.878674E+3
1.878674E+3
1.878674E+3
1.867986E+3
1.867986E+3
1.878674E+3
1.878674E+3
1.867986E+3
1.867986E+3
1.878674E+3
1.878674E+3
1.878674E+3
1.878674E+3
1.867986E+3
1.867986E+3
1.867986E+3
1.867986E+3
1.878674E+3
1.878674E+3
1.878674E+3
1.878674E+3
1.878674E+3
1.878674E+3
1.889362E+3
1.878674E+3
1.878674E+3
1.878674E+3
1.878674E+3
1.878674E+3
1.878674E+3
1.878674E+3
1.878674E+3
1.878674E+3
1.878674E+3
1.878674E+3
1.878674E+3
1.878674E+3
1.889362E+3
1.889362E+3
1.889362E+3
1.889362E+3
1.878674E+3
1.878674E+3
1.878674E+3
1.889362E+3
1.889362E+3
1.889362E+3
1.878674E+3
1.878674E+3
1.878674E+3
1.889362E+3
1.889362E+3
1.889362E+3
1.889362E+3
1.889362E+3
1.900050E+3
1.900050E+3
1.900050E+3
1.889362E+3
1.889362E+3
1.900050E+3
1.900050E+3
1.910738E+3
1.910738E+3
1.910738E+3
1.900050E+3
1.900050E+3
1.910738E+3
1.910738E+3
1.910738E+3
1.910738E+3
1.910738E+3
1.910738E+3
1.910738E+3
1.910738E+3
1.921426E+3
1.921426E+3
1.921426E+3
1.921426E+3
1.921426E+3
1.921426E+3
1.932114E+3
1.932114E+3
1.932114E+3
1.932114E+3
1.942802E+3
1.942802E+3
1.942802E+3
1.932114E+3
1.921426E+3
1.921426E+3
1.921426E+3
1.932114E+3
1.942802E+3
1.942802E+3
1.942802E+3
1.942802E+3
1.942802E+3
1.942802E+3
1.942802E+3
1.942802E+3
1.942802E+3
1.942802E+3
1.942802E+3
1.942802E+3
1.953491E+3
1.964179E+3
1.964179E+3
1.953491E+3
1.953491E+3
1.953491E+3
1.953491E+3
1.964179E+3
1.964179E+3
1.953491E+3
1.964179E+3
1.964179E+3
1.964179E+3
1.964179E+3
1.964179E+3
1.964179E+3
1.964179E+3
1.964179E+3
1.964179E+3
1.964179E+3
1.953491E+3
1.953491E+3
1.964179E+3
1.964179E+3
1.964179E+3
1.964179E+3
1.964179E+3
1.964179E+3
1.964179E+3
1.964179E+3
1.964179E+3
1.964179E+3
1.964179E+3
1.974866E+3
1.974866E+3
1.974866E+3
1.974866E+3
1.964179E+3
1.974866E+3
1.985554E+3
1.985554E+3
1.974866E+3
1.974866E+3
1.974866E+3
1.985554E+3
1.996242E+3
1.985554E+3
1.985554E+3
1.985554E+3
1.985554E+3
1.974866E+3
1.974866E+3
1.985554E+3
1.985554E+3
1.974866E+3
1.974866E+3
1.985554E+3
1.985554E+3
1.985554E+3
1.985554E+3
1.985554E+3
1.985554E+3
1.985554E+3
1.985554E+3
1.985554E+3
1.985554E+3
1.974866E+3
1.985554E+3
1.985554E+3
1.996242E+3
1.996242E+3
1.996242E+3
1.996242E+3
1.996242E+3
1.996242E+3
1.996242E+3
1.996242E+3
1.996242E+3
1.996242E+3
1.996242E+3
1.996242E+3
1.996242E+3
1.996242E+3
1.996242E+3
1.996242E+3
2.006930E+3
2.006930E+3
1.996242E+3
1.996242E+3
2.006930E+3
2.017619E+3
2.017619E+3
2.006930E+3
2.006930E+3
2.006930E+3
2.017619E+3
2.017619E+3
2.017619E+3
2.017619E+3
2.017619E+3
2.017619E+3
2.017619E+3
2.028307E+3
2.028307E+3
2.017619E+3
2.017619E+3
2.017619E+3
2.017619E+3
2.017619E+3
2.028307E+3
2.028307E+3
2.028307E+3
2.017619E+3
2.017619E+3
2.017619E+3
2.028307E+3
2.028307E+3
2.028307E+3
2.028307E+3
2.038994E+3
2.038994E+3
2.038994E+3
2.038994E+3
2.038994E+3
2.038994E+3
2.049683E+3
2.038994E+3
2.038994E+3
2.038994E+3
2.038994E+3
2.049683E+3
2.049683E+3
2.049683E+3
2.049683E+3
2.049683E+3
2.049683E+3
2.038994E+3
2.038994E+3
2.049683E+3
2.049683E+3
2.049683E+3
2.038994E+3
2.038994E+3
2.038994E+3
2.038994E+3
2.049683E+3
2.049683E+3
2.060370E+3
2.071059E+3
2.071059E+3
2.060370E+3
2.038994E+3
2.038994E+3
2.038994E+3
2.038994E+3
2.038994E+3
2.038994E+3
2.049683E+3
2.049683E+3
2.049683E+3
2.049683E+3
2.038994E+3
2.038994E+3
2.028307E+3
2.028307E+3
2.028307E+3
2.028307E+3
2.038994E+3
2.038994E+3
2.038994E+3
2.028307E+3
2.028307E+3
2.028307E+3
2.028307E+3
2.017619E+3
2.017619E+3
2.017619E+3
2.017619E+3
2.017619E+3
2.006930E+3
2.006930E+3
2.006930E+3
2.017619E+3
2.017619E+3
2.006930E+3
1.996242E+3
1.985554E+3
1.985554E+3
1.985554E+3
1.996242E+3
1.996242E+3
1.996242E+3
1.996242E+3
1.996242E+3
1.996242E+3
2.006930E+3
1.996242E+3
1.985554E+3
1.974866E+3
1.974866E+3
1.974866E+3
1.974866E+3
1.974866E+3
1.974866E+3
1.974866E+3
1.974866E+3
1.964179E+3
1.964179E+3
1.964179E+3
1.953491E+3
1.953491E+3
1.953491E+3
1.953491E+3
1.953491E+3
1.953491E+3
1.942802E+3
1.942802E+3
1.942802E+3
1.932114E+3
1.932114E+3
1.932114E+3
1.932114E+3
1.921426E+3
1.921426E+3
1.921426E+3
1.932114E+3
1.921426E+3
1.921426E+3
1.921426E+3
1.910738E+3
1.910738E+3
1.910738E+3
1.910738E+3
1.910738E+3
1.900050E+3
1.900050E+3
1.900050E+3
1.900050E+3
1.900050E+3
1.900050E+3
1.900050E+3
1.900050E+3
1.889362E+3
1.889362E+3
1.878674E+3
1.878674E+3
1.889362E+3
1.889362E+3
1.889362E+3
1.878674E+3
1.878674E+3
1.878674E+3
1.878674E+3
1.878674E+3
1.878674E+3
1.867986E+3
1.867986E+3
1.867986E+3
1.867986E+3
1.867986E+3
1.857298E+3
1.857298E+3
1.857298E+3
1.857298E+3
1.857298E+3
1.857298E+3
1.857298E+3
1.846610E+3
1.846610E+3
1.846610E+3
1.846610E+3
1.846610E+3
1.846610E+3
1.846610E+3
1.846610E+3
1.846610E+3
1.835922E+3
1.835922E+3
1.846610E+3
1.835922E+3
1.835922E+3
1.835922E+3
1.835922E+3
1.846610E+3
1.846610E+3
1.835922E+3
1.835922E+3
1.825234E+3
1.825234E+3
1.825234E+3
1.835922E+3
1.835922E+3
1.835922E+3
1.835922E+3
1.835922E+3
1.835922E+3
1.835922E+3
1.835922E+3
1.835922E+3
1.846610E+3
1.846610E+3
1.835922E+3
1.835922E+3
1.835922E+3
1.835922E+3
1.835922E+3
1.835922E+3
1.835922E+3
1.835922E+3
1.825234E+3
1.825234E+3
1.835922E+3
1.835922E+3
1.835922E+3
1.835922E+3
1.835922E+3
1.835922E+3
1.835922E+3
1.835922E+3
1.835922E+3
1.835922E+3
1.835922E+3
1.846610E+3
1.846610E+3
1.846610E+3
1.846610E+3
1.846610E+3
1.846610E+3
1.846610E+3
1.857298E+3
1.857298E+3
1.846610E+3
1.835922E+3
1.846610E+3
1.857298E+3
1.857298E+3
1.857298E+3
1.857298E+3
1.857298E+3
1.867986E+3
1.867986E+3
1.867986E+3
1.857298E+3
1.867986E+3
1.867986E+3
1.867986E+3
1.867986E+3
1.867986E+3
1.867986E+3
1.867986E+3
1.867986E+3
1.878674E+3
1.878674E+3
1.878674E+3
1.878674E+3
1.878674E+3
1.878674E+3
1.878674E+3
1.889362E+3
1.889362E+3
1.889362E+3
1.889362E+3
1.889362E+3
1.889362E+3
1.889362E+3
1.889362E+3
1.889362E+3
1.889362E+3
1.889362E+3
1.900050E+3
1.900050E+3
1.900050E+3
1.900050E+3
1.900050E+3
1.910738E+3
1.910738E+3
1.900050E+3
1.900050E+3
1.910738E+3
1.921426E+3
1.921426E+3
1.910738E+3
1.910738E+3
1.921426E+3
1.932114E+3
1.921426E+3
1.921426E+3
1.921426E+3
1.932114E+3
1.942802E+3
1.932114E+3
1.921426E+3
1.921426E+3
1.932114E+3
1.932114E+3
1.932114E+3
1.942802E+3
1.942802E+3
1.942802E+3
1.942802E+3
1.942802E+3
1.942802E+3
1.942802E+3
1.953491E+3
1.953491E+3
1.964179E+3
1.953491E+3
1.953491E+3
1.953491E+3
1.964179E+3
1.974866E+3
1.974866E+3
1.974866E+3
1.974866E+3
1.974866E+3
1.974866E+3
1.985554E+3
1.985554E+3
1.985554E+3
1.985554E+3
1.985554E+3
1.985554E+3
1.985554E+3
1.996242E+3
1.996242E+3
1.996242E+3
1.996242E+3
1.996242E+3
1.996242E+3
1.996242E+3
1.996242E+3
1.996242E+3
2.006930E+3
2.006930E+3
2.006930E+3
2.006930E+3
1.996242E+3
2.006930E+3
2.006930E+3
2.017619E+3
2.017619E+3
2.017619E+3
2.017619E+3
2.028307E+3
2.028307E+3
2.017619E+3
2.017619E+3
2.028307E+3
2.028307E+3
2.028307E+3
2.028307E+3
2.028307E+3
2.028307E+3
2.028307E+3
2.028307E+3
2.028307E+3
2.038994E+3
2.049683E+3
2.049683E+3
2.049683E+3
2.049683E+3
2.049683E+3
2.049683E+3
2.049683E+3
2.049683E+3
2.049683E+3
2.049683E+3
2.049683E+3
2.049683E+3
2.049683E+3
2.049683E+3
2.049683E+3
2.049683E+3
2.060370E+3
2.060370E+3
2.060370E+3
2.071059E+3
2.071059E+3
2.060370E+3
2.060370E+3
2.071059E+3
2.071059E+3
2.071059E+3
2.060370E+3
2.060370E+3
2.071059E+3
2.071059E+3
2.071059E+3
2.071059E+3
2.071059E+3
2.071059E+3
2.071059E+3
2.071059E+3
2.071059E+3
2.060370E+3
2.060370E+3
2.060370E+3
2.060370E+3
2.060370E+3
2.060370E+3
2.071059E+3
2.071059E+3
2.071059E+3
2.071059E+3
2.071059E+3
2.071059E+3
2.071059E+3
2.071059E+3
2.071059E+3
2.071059E+3
2.081746E+3
2.081746E+3
2.081746E+3
2.071059E+3
2.071059E+3
2.071059E+3
2.071059E+3
2.071059E+3
2.071059E+3
2.071059E+3
2.071059E+3
2.071059E+3
2.071059E+3
2.071059E+3
2.071059E+3
2.060370E+3
2.071059E+3
2.071059E+3
2.081746E+3
2.071059E+3
2.060370E+3
2.060370E+3
2.071059E+3
2.071059E+3
2.071059E+3
2.071059E+3
2.071059E+3
2.071059E+3
2.071059E+3
2.071059E+3
2.071059E+3
2.071059E+3
2.071059E+3
2.060370E+3
2.060370E+3
2.060370E+3
2.071059E+3
2.071059E+3
2.071059E+3
2.071059E+3
2.071059E+3
2.071059E+3
2.071059E+3
2.060370E+3
2.060370E+3
2.060370E+3
2.060370E+3
2.060370E+3
2.060370E+3
2.060370E+3
2.060370E+3
2.060370E+3
2.071059E+3
2.081746E+3
2.071059E+3
2.071059E+3
2.060370E+3
2.060370E+3
2.060370E+3
2.060370E+3
2.049683E+3
2.049683E+3
2.060370E+3
2.060370E+3
2.060370E+3
2.060370E+3
2.060370E+3
2.060370E+3
2.060370E+3
2.060370E+3
2.060370E+3
2.060370E+3
2.060370E+3
2.060370E+3
2.060370E+3
2.071059E+3
2.071059E+3
2.060370E+3
2.060370E+3
2.060370E+3
2.060370E+3
2.071059E+3
2.071059E+3
2.071059E+3
2.060370E+3
2.060370E+3
2.060370E+3
2.060370E+3
2.071059E+3
2.071059E+3
2.060370E+3
2.049683E+3
2.049683E+3
2.049683E+3
2.060370E+3
2.060370E+3
2.060370E+3
2.071059E+3
2.071059E+3
2.060370E+3
2.049683E+3
2.049683E+3
2.049683E+3
2.060370E+3
2.060370E+3
2.060370E+3
2.060370E+3
2.049683E+3
2.049683E+3
2.049683E+3
2.060370E+3
2.060370E+3
2.060370E+3
2.049683E+3
2.049683E+3
2.049683E+3
2.049683E+3
2.049683E+3
2.049683E+3
2.049683E+3
2.049683E+3
2.038994E+3
2.049683E+3
2.049683E+3
2.049683E+3
2.038994E+3
2.028307E+3
2.028307E+3
2.038994E+3
2.049683E+3
2.049683E+3
2.049683E+3
2.038994E+3
2.038994E+3
2.038994E+3
2.038994E+3
2.038994E+3
2.038994E+3
2.049683E+3
2.049683E+3
2.038994E+3
2.038994E+3
2.028307E+3
2.038994E+3
2.038994E+3
2.038994E+3
2.038994E+3
2.038994E+3
2.028307E+3
2.028307E+3
2.028307E+3
2.038994E+3
2.038994E+3
2.038994E+3
2.038994E+3
2.028307E+3
2.028307E+3
2.028307E+3
2.038994E+3
2.028307E+3
2.028307E+3
2.038994E+3
2.038994E+3
2.038994E+3
2.038994E+3
2.028307E+3
2.028307E+3
2.028307E+3
2.028307E+3
2.028307E+3
2.028307E+3
2.028307E+3
2.028307E+3
2.028307E+3
2.028307E+3
2.017619E+3
2.017619E+3
2.017619E+3
2.017619E+3
2.017619E+3
2.017619E+3
2.017619E+3
2.017619E+3
2.006930E+3
2.017619E+3
2.017619E+3
2.006930E+3
2.006930E+3
2.006930E+3
2.006930E+3
2.006930E+3
2.006930E+3
1.996242E+3
1.996242E+3
1.996242E+3
1.996242E+3
1.996242E+3
1.996242E+3
1.996242E+3
1.996242E+3
1.996242E+3
1.996242E+3
1.996242E+3
1.996242E+3
1.985554E+3
1.985554E+3
1.996242E+3
1.996242E+3
1.985554E+3
1.974866E+3
1.974866E+3
1.964179E+3
1.974866E+3
1.974866E+3
1.974866E+3
1.964179E+3
1.964179E+3
1.964179E+3
1.964179E+3
1.964179E+3
1.953491E+3
1.953491E+3
1.953491E+3
1.942802E+3
1.942802E+3
1.953491E+3
1.953491E+3
1.953491E+3
1.953491E+3
1.942802E+3
1.942802E+3
1.942802E+3
1.942802E+3
1.942802E+3
1.942802E+3
1.932114E+3
1.932114E+3
1.932114E+3
1.932114E+3
1.932114E+3
1.921426E+3
1.921426E+3
1.921426E+3
1.932114E+3
1.932114E+3
1.932114E+3
1.921426E+3
1.910738E+3
1.910738E+3
1.910738E+3
1.910738E+3
1.910738E+3
1.910738E+3
1.910738E+3
1.900050E+3
1.900050E+3
1.900050E+3
1.900050E+3
1.900050E+3
1.900050E+3
1.900050E+3
1.900050E+3
1.900050E+3
1.900050E+3
1.900050E+3
1.889362E+3
1.889362E+3
1.889362E+3
1.889362E+3
1.878674E+3
1.878674E+3
1.867986E+3
1.867986E+3
1.878674E+3
1.878674E+3
1.878674E+3
1.878674E+3
1.878674E+3
1.878674E+3
1.878674E+3
1.878674E+3
1.867986E+3
1.867986E+3
1.867986E+3
1.867986E+3
1.867986E+3
1.867986E+3
1.867986E+3
1.867986E+3
1.867986E+3
1.857298E+3
1.846610E+3
1.846610E+3
1.857298E+3
1.867986E+3
1.857298E+3
1.846610E+3
1.846610E+3
1.835922E+3
1.835922E+3
1.835922E+3
1.825234E+3
1.825234E+3
1.825234E+3
1.835922E+3
1.835922E+3
1.835922E+3
1.835922E+3
1.835922E+3
1.835922E+3
1.825234E+3
1.825234E+3
1.825234E+3
1.835922E+3
1.835922E+3
1.825234E+3
1.825234E+3
1.825234E+3
1.835922E+3
1.835922E+3
1.825234E+3
1.814546E+3
1.814546E+3
1.814546E+3
1.814546E+3
1.814546E+3
1.825234E+3
1.825234E+3
1.825234E+3
1.814546E+3
1.814546E+3
1.814546E+3
1.814546E+3
1.814546E+3
1.803858E+3
1.803858E+3
1.803858E+3
1.814546E+3
1.814546E+3
1.814546E+3
1.814546E+3
1.814546E+3
1.814546E+3
1.825234E+3
1.825234E+3
1.814546E+3
1.814546E+3
1.814546E+3
1.803858E+3
1.803858E+3
1.803858E+3
1.803858E+3
1.803858E+3
1.803858E+3
1.814546E+3
1.814546E+3
1.803858E+3
1.803858E+3
1.803858E+3
1.803858E+3
1.814546E+3
1.814546E+3
1.814546E+3
1.803858E+3
1.803858E+3
1.803858E+3
1.803858E+3
1.803858E+3
1.814546E+3
1.814546E+3
1.803858E+3
1.793170E+3
1.793170E+3
1.793170E+3
1.793170E+3
1.803858E+3
1.793170E+3
1.793170E+3
1.793170E+3
1.803858E+3
1.793170E+3
1.793170E+3
1.793170E+3
1.803858E+3
1.803858E+3
1.803858E+3
1.793170E+3
1.793170E+3
1.793170E+3
1.793170E+3
1.793170E+3
1.793170E+3
1.793170E+3
1.793170E+3
1.793170E+3
1.803858E+3
1.803858E+3
1.803858E+3
1.803858E+3
1.793170E+3
1.793170E+3
1.793170E+3
1.793170E+3
1.793170E+3
1.793170E+3
1.793170E+3
1.793170E+3
1.782482E+3
1.782482E+3
1.782482E+3
1.793170E+3
1.793170E+3
1.793170E+3
1.793170E+3
1.793170E+3
1.793170E+3
1.782482E+3
1.782482E+3
1.793170E+3
1.793170E+3
1.782482E+3
1.782482E+3
1.782482E+3
1.782482E+3
1.782482E+3
1.782482E+3
1.782482E+3
1.782482E+3
1.782482E+3
1.793170E+3
1.793170E+3
1.793170E+3
1.793170E+3
1.793170E+3
1.793170E+3
1.793170E+3
1.793170E+3
1.793170E+3
1.793170E+3
1.793170E+3
1.793170E+3
1.793170E+3
1.793170E+3
1.793170E+3
1.793170E+3
1.793170E+3
1.793170E+3
1.793170E+3
1.793170E+3
1.793170E+3
1.793170E+3
1.793170E+3
1.793170E+3
1.793170E+3
1.803858E+3
1.803858E+3
1.793170E+3
1.782482E+3
1.782482E+3
1.782482E+3
1.793170E+3
1.793170E+3
1.793170E+3
1.793170E+3
1.793170E+3
1.782482E+3
1.782482E+3
1.793170E+3
1.793170E+3
1.793170E+3
1.782482E+3
1.782482E+3
1.793170E+3
1.793170E+3
1.793170E+3
1.803858E+3
1.803858E+3
1.803858E+3
1.793170E+3
1.793170E+3
1.793170E+3
1.793170E+3
1.803858E+3
1.803858E+3
1.803858E+3
1.793170E+3
1.803858E+3
1.803858E+3
1.803858E+3
1.803858E+3
1.793170E+3
1.803858E+3
1.803858E+3
1.814546E+3
1.814546E+3
1.803858E+3
1.803858E+3
1.803858E+3
1.803858E+3
1.803858E+3
1.803858E+3
1.814546E+3
1.814546E+3
1.814546E+3
1.825234E+3
1.825234E+3
1.825234E+3
1.814546E+3
1.814546E+3
1.814546E+3
1.814546E+3
1.814546E+3
1.814546E+3
1.825234E+3
1.825234E+3
1.835922E+3
1.835922E+3
1.835922E+3
1.835922E+3
1.835922E+3
1.835922E+3
1.846610E+3
1.846610E+3
1.846610E+3
1.835922E+3
1.835922E+3
1.835922E+3
1.835922E+3
1.835922E+3
1.846610E+3
1.857298E+3
1.857298E+3
1.857298E+3
1.846610E+3
1.846610E+3
1.846610E+3
1.857298E+3
1.846610E+3
1.846610E+3
1.846610E+3
1.857298E+3
1.857298E+3
1.857298E+3
1.846610E+3
1.846610E+3
1.857298E+3
1.867986E+3
1.867986E+3
1.867986E+3
1.867986E+3
1.867986E+3
1.867986E+3
1.867986E+3
1.867986E+3
1.867986E+3
1.878674E+3
1.878674E+3
1.878674E+3
1.889362E+3
1.889362E+3
1.889362E+3
1.889362E+3
1.889362E+3
1.889362E+3
1.889362E+3
1.889362E+3
1.878674E+3
1.878674E+3
1.867986E+3
1.867986E+3
1.878674E+3
1.889362E+3
1.900050E+3
1.900050E+3
1.889362E+3
1.878674E+3
1.878674E+3
1.878674E+3
1.889362E+3
1.889362E+3
1.900050E+3
1.900050E+3
1.900050E+3
1.889362E+3
1.900050E+3
1.900050E+3
1.900050E+3
1.900050E+3
1.900050E+3
1.900050E+3
1.900050E+3
1.900050E+3
1.900050E+3
1.910738E+3
1.910738E+3
1.900050E+3
1.900050E+3
1.900050E+3
1.910738E+3
1.910738E+3
1.910738E+3
1.900050E+3
1.910738E+3
1.910738E+3
1.910738E+3
1.910738E+3
1.921426E+3
1.921426E+3
1.921426E+3
1.921426E+3
1.921426E+3
1.910738E+3
1.910738E+3
1.910738E+3
1.910738E+3
1.910738E+3
1.910738E+3
1.910738E+3
1.910738E+3
1.910738E+3
1.910738E+3
1.910738E+3
1.910738E+3
1.910738E+3
1.910738E+3
1.910738E+3
1.910738E+3
1.910738E+3
1.910738E+3
1.910738E+3
1.910738E+3
1.910738E+3
1.910738E+3
1.910738E+3
1.910738E+3
1.910738E+3
1.910738E+3
1.910738E+3
1.910738E+3
1.900050E+3
1.900050E+3
1.900050E+3
1.900050E+3
1.910738E+3
1.921426E+3
1.921426E+3
1.921426E+3
1.910738E+3
1.910738E+3
1.910738E+3
1.921426E+3
1.921426E+3
1.921426E+3
1.910738E+3
1.910738E+3
1.910738E+3
1.910738E+3
1.910738E+3
1.910738E+3
1.910738E+3
1.910738E+3
1.910738E+3
1.910738E+3
1.910738E+3
1.910738E+3
1.900050E+3
1.900050E+3
1.900050E+3
1.900050E+3
1.900050E+3
1.910738E+3
1.910738E+3
1.910738E+3
1.900050E+3
1.900050E+3
1.900050E+3
1.900050E+3
1.900050E+3
1.900050E+3
1.900050E+3
1.900050E+3
1.900050E+3
1.900050E+3
1.900050E+3
1.900050E+3
1.900050E+3
1.900050E+3
1.889362E+3
1.889362E+3
1.889362E+3
1.900050E+3
1.900050E+3
1.900050E+3
1.900050E+3
1.889362E+3
1.889362E+3
1.900050E+3
1.900050E+3
1.900050E+3
1.900050E+3
1.889362E+3
1.889362E+3
1.889362E+3
1.889362E+3
1.889362E+3
1.889362E+3
1.889362E+3
1.889362E+3
1.889362E+3
1.889362E+3
1.889362E+3
1.889362E+3
1.889362E+3
1.889362E+3
1.889362E+3
1.889362E+3
1.889362E+3
1.889362E+3
1.889362E+3
1.878674E+3
1.878674E+3
1.889362E+3
1.889362E+3
1.900050E+3
1.889362E+3
1.889362E+3
1.878674E+3
1.878674E+3
1.889362E+3
1.889362E+3
1.900050E+3
1.889362E+3
1.889362E+3
1.878674E+3
1.878674E+3
1.867986E+3
1.867986E+3
1.878674E+3
1.878674E+3
1.878674E+3
1.878674E+3
1.867986E+3
1.867986E+3
1.878674E+3
1.878674E+3
1.878674E+3
1.878674E+3
1.878674E+3
1.867986E+3
1.867986E+3
1.867986E+3
1.867986E+3
1.867986E+3
1.857298E+3
1.857298E+3
1.857298E+3
1.867986E+3
1.867986E+3
1.867986E+3
1.867986E+3
1.878674E+3
1.878674E+3
1.878674E+3
1.878674E+3
1.867986E+3
1.867986E+3
1.867986E+3
1.878674E+3
1.878674E+3
1.878674E+3
1.867986E+3
1.867986E+3
1.867986E+3
1.867986E+3
1.867986E+3
1.867986E+3
1.867986E+3
1.867986E+3
1.878674E+3
1.878674E+3
1.867986E+3
1.867986E+3
1.867986E+3
1.867986E+3
1.867986E+3
1.867986E+3
1.867986E+3
1.867986E+3
1.867986E+3
1.867986E+3
1.867986E+3
1.857298E+3
1.857298E+3
1.867986E+3
1.867986E+3
1.867986E+3
1.867986E+3
1.867986E+3
1.867986E+3
1.878674E+3
1.867986E+3
1.867986E+3
1.867986E+3
1.878674E+3
1.867986E+3
1.867986E+3
1.867986E+3
1.867986E+3
1.867986E+3
1.867986E+3
1.867986E+3
1.867986E+3
1.878674E+3
1.878674E+3
1.867986E+3
1.867986E+3
1.867986E+3
1.867986E+3
1.878674E+3
1.878674E+3
1.878674E+3
1.878674E+3
1.878674E+3
1.889362E+3
1.878674E+3
1.878674E+3
1.878674E+3
1.878674E+3
1.878674E+3
1.878674E+3
1.878674E+3
1.878674E+3
1.867986E+3
1.867986E+3
1.867986E+3
1.867986E+3
1.867986E+3
1.867986E+3
1.878674E+3
1.878674E+3
1.878674E+3
1.878674E+3
1.867986E+3
1.867986E+3
1.878674E+3
1.889362E+3
1.889362E+3
1.889362E+3
1.878674E+3
1.878674E+3
1.878674E+3
1.878674E+3
1.878674E+3
1.878674E+3
1.889362E+3
1.889362E+3
1.878674E+3
1.878674E+3
1.878674E+3
1.878674E+3
1.878674E+3
1.878674E+3
1.878674E+3
1.889362E+3
1.889362E+3
1.889362E+3
1.889362E+3
1.889362E+3
1.889362E+3
1.889362E+3
1.889362E+3
1.889362E+3
1.889362E+3
1.889362E+3
1.889362E+3
1.889362E+3
1.889362E+3
1.889362E+3
1.889362E+3
1.889362E+3
1.889362E+3
1.889362E+3
1.889362E+3
1.900050E+3
1.900050E+3
1.900050E+3
1.900050E+3
1.900050E+3
1.900050E+3
1.900050E+3
1.900050E+3
1.900050E+3
1.889362E+3
1.889362E+3
1.889362E+3
1.900050E+3
1.889362E+3
1.889362E+3
1.878674E+3
1.889362E+3
1.889362E+3
1.889362E+3
1.900050E+3
1.900050E+3
1.900050E+3
1.900050E+3
1.889362E+3
1.889362E+3
1.900050E+3
1.900050E+3
1.900050E+3
1.900050E+3
1.900050E+3
1.900050E+3
1.900050E+3
1.900050E+3
1.900050E+3
1.889362E+3
1.889362E+3
1.900050E+3
1.900050E+3
1.900050E+3
1.900050E+3
1.900050E+3
1.900050E+3
1.900050E+3
1.900050E+3
1.910738E+3
1.910738E+3
1.900050E+3
1.900050E+3
1.900050E+3
1.900050E+3
1.900050E+3
1.900050E+3
1.900050E+3
1.900050E+3
1.900050E+3
1.900050E+3
1.900050E+3
1.900050E+3
1.900050E+3
1.900050E+3
1.900050E+3
1.900050E+3
1.900050E+3
1.900050E+3
1.900050E+3
1.910738E+3
1.910738E+3
1.900050E+3
1.889362E+3
1.889362E+3
1.889362E+3
1.889362E+3
1.889362E+3
1.900050E+3
1.900050E+3
1.910738E+3
1.910738E+3
1.910738E+3
1.900050E+3
1.900050E+3
1.900050E+3
1.900050E+3
1.900050E+3
1.900050E+3
1.900050E+3
1.900050E+3
1.900050E+3
1.900050E+3
1.900050E+3
1.889362E+3
1.889362E+3
1.900050E+3
1.900050E+3
1.900050E+3
1.900050E+3
1.900050E+3
1.900050E+3
1.889362E+3
1.889362E+3
1.889362E+3
1.889362E+3
1.889362E+3
1.889362E+3
1.889362E+3
1.889362E+3
1.889362E+3
1.889362E+3
1.889362E+3
1.889362E+3
1.889362E+3
1.900050E+3
1.900050E+3
1.900050E+3
1.889362E+3
1.889362E+3
1.889362E+3
1.889362E+3
1.889362E+3
1.889362E+3
1.889362E+3
1.878674E+3
1.878674E+3
1.878674E+3
1.878674E+3
1.889362E+3
1.889362E+3
1.878674E+3
1.878674E+3
1.878674E+3
1.878674E+3
1.889362E+3
1.889362E+3
1.889362E+3
1.878674E+3
1.878674E+3
1.878674E+3
1.889362E+3
1.889362E+3
1.889362E+3
1.889362E+3
1.889362E+3
1.889362E+3
1.878674E+3
1.878674E+3
1.878674E+3
1.878674E+3
1.878674E+3
1.889362E+3
1.889362E+3
1.878674E+3
1.878674E+3
1.878674E+3
1.878674E+3
1.878674E+3
1.867986E+3
1.867986E+3
1.867986E+3
1.867986E+3
1.878674E+3
1.878674E+3
1.878674E+3
1.867986E+3
1.867986E+3
1.867986E+3
1.857298E+3
1.857298E+3
1.867986E+3
1.867986E+3
1.867986E+3
1.867986E+3
1.857298E+3
1.857298E+3
1.857298E+3
1.857298E+3
1.857298E+3
1.857298E+3
1.857298E+3
1.857298E+3
1.857298E+3
1.857298E+3
1.857298E+3
1.857298E+3
1.857298E+3
1.867986E+3
1.867986E+3
1.867986E+3
1.867986E+3
1.867986E+3
1.867986E+3
1.857298E+3
1.846610E+3
1.846610E+3
1.857298E+3
1.857298E+3
1.857298E+3
1.867986E+3
1.857298E+3
1.857298E+3
1.857298E+3
1.857298E+3
1.857298E+3
1.857298E+3
1.857298E+3
1.857298E+3
1.857298E+3
1.857298E+3
1.846610E+3
1.846610E+3
1.846610E+3
1.846610E+3
1.846610E+3
1.846610E+3
1.846610E+3
1.846610E+3
1.846610E+3
1.846610E+3
1.857298E+3
1.857298E+3
1.846610E+3
1.846610E+3
1.846610E+3
1.846610E+3
1.846610E+3
1.846610E+3
1.846610E+3
1.846610E+3
1.846610E+3
1.846610E+3
1.846610E+3
1.835922E+3
1.835922E+3
1.835922E+3
1.835922E+3
1.835922E+3
1.835922E+3
1.835922E+3
1.835922E+3
1.846610E+3
1.846610E+3
1.846610E+3
1.835922E+3
1.835922E+3
1.835922E+3
1.835922E+3
1.835922E+3
1.846610E+3
1.846610E+3
1.846610E+3
1.835922E+3
1.825234E+3
1.825234E+3
1.825234E+3
1.825234E+3
1.825234E+3
1.835922E+3
1.835922E+3
1.835922E+3
1.825234E+3
1.825234E+3
1.835922E+3
1.825234E+3
1.825234E+3
1.814546E+3
1.814546E+3
1.814546E+3
1.814546E+3
1.814546E+3
1.825234E+3
1.825234E+3
1.825234E+3
1.825234E+3
1.825234E+3
1.825234E+3
1.825234E+3
1.814546E+3
1.803858E+3
1.814546E+3
1.814546E+3
1.825234E+3
1.825234E+3
1.825234E+3
1.825234E+3
1.814546E+3
1.814546E+3
1.803858E+3
1.814546E+3
1.814546E+3
1.814546E+3
1.814546E+3
1.803858E+3
1.803858E+3
1.803858E+3
1.803858E+3
1.803858E+3
1.803858E+3
1.814546E+3
1.803858E+3
1.803858E+3
1.814546E+3
1.814546E+3
1.803858E+3
1.803858E+3
1.803858E+3
1.803858E+3
1.803858E+3
1.803858E+3
1.814546E+3
1.814546E+3
1.814546E+3
1.803858E+3
1.803858E+3
1.803858E+3
1.803858E+3
1.803858E+3
1.803858E+3
1.803858E+3
1.803858E+3
1.803858E+3
1.803858E+3
1.803858E+3
1.803858E+3
1.793170E+3
1.793170E+3
1.793170E+3
1.803858E+3
1.803858E+3
1.814546E+3
1.814546E+3
1.814546E+3
1.803858E+3
1.803858E+3
1.803858E+3
1.803858E+3
1.803858E+3
1.803858E+3
1.803858E+3
1.803858E+3
1.803858E+3
1.803858E+3
1.803858E+3
1.803858E+3
1.793170E+3
1.793170E+3
1.803858E+3
1.803858E+3
1.803858E+3
1.803858E+3
1.803858E+3
1.803858E+3
1.803858E+3
1.803858E+3
1.803858E+3
1.803858E+3
1.803858E+3
1.803858E+3
1.803858E+3
1.803858E+3
1.803858E+3
1.803858E+3
1.803858E+3
1.793170E+3
1.793170E+3
1.803858E+3
1.814546E+3
1.814546E+3
1.814546E+3
1.814546E+3
1.803858E+3
1.803858E+3
1.803858E+3
1.814546E+3
1.814546E+3
1.814546E+3
1.803858E+3
1.803858E+3
1.803858E+3
1.793170E+3
1.793170E+3
1.803858E+3
1.803858E+3
1.803858E+3
1.803858E+3
1.803858E+3
1.793170E+3
1.793170E+3
1.803858E+3
1.814546E+3
1.814546E+3
1.803858E+3
1.803858E+3
1.803858E+3
1.803858E+3
1.803858E+3
1.803858E+3
1.814546E+3
1.814546E+3
1.814546E+3
1.814546E+3
1.803858E+3
1.814546E+3
1.814546E+3
1.814546E+3
1.814546E+3
1.814546E+3
1.814546E+3
1.814546E+3
1.814546E+3
1.814546E+3
1.825234E+3
1.825234E+3
1.814546E+3
1.814546E+3
1.814546E+3
1.825234E+3
1.825234E+3
1.825234E+3
1.814546E+3
1.814546E+3
1.814546E+3
1.825234E+3
1.825234E+3
1.825234E+3
1.825234E+3
1.825234E+3
1.825234E+3
1.825234E+3
1.825234E+3
1.825234E+3
1.825234E+3
1.825234E+3
1.825234E+3
1.825234E+3
1.825234E+3
1.835922E+3
1.835922E+3
1.835922E+3
1.825234E+3
1.825234E+3
1.835922E+3
1.835922E+3
1.846610E+3
1.835922E+3
1.835922E+3
1.846610E+3
1.846610E+3
1.846610E+3
1.846610E+3
1.846610E+3
1.846610E+3
1.846610E+3
1.857298E+3
1.857298E+3
1.857298E+3
1.857298E+3
1.857298E+3
1.857298E+3
1.857298E+3
1.857298E+3
1.867986E+3
1.867986E+3
1.867986E+3
1.867986E+3
1.867986E+3
1.867986E+3
1.867986E+3
1.878674E+3
1.878674E+3
1.878674E+3
1.867986E+3
1.867986E+3
1.867986E+3
1.867986E+3
1.867986E+3
1.878674E+3
1.878674E+3
1.889362E+3
1.889362E+3
1.889362E+3
1.889362E+3
1.889362E+3
1.900050E+3
1.900050E+3
1.889362E+3
1.889362E+3
1.889362E+3
1.900050E+3
1.900050E+3
1.900050E+3
1.900050E+3
1.910738E+3
1.910738E+3
1.910738E+3
1.910738E+3
1.910738E+3
1.921426E+3
1.921426E+3
1.921426E+3
1.921426E+3
1.921426E+3
1.921426E+3
1.921426E+3
1.921426E+3
1.932114E+3
1.942802E+3
1.942802E+3
1.932114E+3
1.932114E+3
1.932114E+3
1.942802E+3
1.942802E+3
1.942802E+3
1.942802E+3
1.942802E+3
1.942802E+3
1.942802E+3
1.953491E+3
1.953491E+3
1.953491E+3
1.964179E+3
1.964179E+3
1.964179E+3
1.964179E+3
1.964179E+3
1.964179E+3
1.964179E+3
1.964179E+3
1.964179E+3
1.964179E+3
1.974866E+3
1.974866E+3
1.974866E+3
1.974866E+3
1.974866E+3
1.974866E+3
1.985554E+3
1.985554E+3
1.985554E+3
1.985554E+3
1.985554E+3
1.985554E+3
1.996242E+3
1.996242E+3
1.996242E+3
1.996242E+3
1.996242E+3
1.996242E+3
1.996242E+3
2.006930E+3
1.996242E+3
2.006930E+3
2.006930E+3
2.006930E+3
2.006930E+3
2.006930E+3
2.006930E+3
2.006930E+3
1.996242E+3
2.006930E+3
2.017619E+3
2.017619E+3
2.017619E+3
2.006930E+3
2.006930E+3
2.006930E+3
2.017619E+3
2.017619E+3
2.017619E+3
2.017619E+3
2.028307E+3
2.038994E+3
2.038994E+3
2.049683E+3
2.049683E+3
2.060370E+3
2.060370E+3
2.060370E+3
2.060370E+3
2.060370E+3
2.060370E+3
2.049683E+3
2.038994E+3
2.049683E+3
2.049683E+3
2.060370E+3
2.049683E+3
2.038994E+3
2.038994E+3
2.038994E+3
2.038994E+3
2.038994E+3
2.038994E+3
2.028307E+3
2.028307E+3
2.038994E+3
2.038994E+3
2.049683E+3
2.049683E+3
2.049683E+3
2.049683E+3
2.049683E+3
2.049683E+3
2.049683E+3
2.060370E+3
2.060370E+3
2.060370E+3
2.060370E+3
2.071059E+3
2.071059E+3
2.071059E+3
2.071059E+3
2.071059E+3
2.071059E+3
2.081746E+3
2.081746E+3
2.081746E+3
2.081746E+3
2.081746E+3
2.081746E+3
2.071059E+3
2.071059E+3
2.081746E+3
2.081746E+3
2.081746E+3
2.071059E+3
2.071059E+3
2.060370E+3
2.049683E+3
2.049683E+3
2.049683E+3
2.060370E+3
2.060370E+3
2.049683E+3
2.038994E+3
2.038994E+3
2.038994E+3
2.049683E+3
2.049683E+3
2.038994E+3
2.028307E+3
2.017619E+3
2.028307E+3
2.028307E+3
2.028307E+3
2.017619E+3
2.017619E+3
2.017619E+3
2.017619E+3
2.006930E+3
2.006930E+3
1.996242E+3
1.996242E+3
1.996242E+3
1.996242E+3
1.996242E+3
1.985554E+3
1.985554E+3
1.985554E+3
1.974866E+3
1.974866E+3
1.974866E+3
1.985554E+3
1.985554E+3
1.985554E+3
1.974866E+3
1.974866E+3
1.964179E+3
1.964179E+3
1.964179E+3
1.964179E+3
1.964179E+3
1.953491E+3
1.953491E+3
1.953491E+3
1.953491E+3
1.953491E+3
1.953491E+3
1.942802E+3
1.932114E+3
1.942802E+3
1.942802E+3
1.942802E+3
1.942802E+3
1.942802E+3
1.942802E+3
1.932114E+3
1.932114E+3
1.932114E+3
1.921426E+3
1.921426E+3
1.921426E+3
1.921426E+3
1.921426E+3
1.921426E+3
1.921426E+3
1.910738E+3
1.910738E+3
1.921426E+3
1.921426E+3
1.921426E+3
1.921426E+3
1.910738E+3
1.900050E+3
1.900050E+3
1.900050E+3
1.900050E+3
1.900050E+3
1.900050E+3
1.900050E+3
1.900050E+3
1.900050E+3
1.900050E+3
1.900050E+3
1.900050E+3
1.889362E+3
1.889362E+3
1.889362E+3
1.889362E+3
1.900050E+3
1.889362E+3
1.878674E+3
1.878674E+3
1.878674E+3
1.889362E+3
1.889362E+3
1.878674E+3
1.878674E+3
1.878674E+3
1.878674E+3
1.867986E+3
1.867986E+3
1.867986E+3
1.878674E+3
1.878674E+3
1.878674E+3
1.878674E+3
1.878674E+3
1.878674E+3
1.867986E+3
1.878674E+3
1.878674E+3
1.878674E+3
1.867986E+3
1.867986E+3
1.867986E+3
1.867986E+3
1.867986E+3
1.867986E+3
1.867986E+3
1.867986E+3
1.867986E+3
1.867986E+3
1.867986E+3
1.857298E+3
1.857298E+3
1.857298E+3
1.857298E+3
1.857298E+3
1.857298E+3
1.857298E+3
1.857298E+3
1.857298E+3
1.857298E+3
1.857298E+3
1.857298E+3
1.857298E+3
1.857298E+3
1.857298E+3
1.857298E+3
1.857298E+3
1.857298E+3
1.846610E+3
1.846610E+3
1.846610E+3
1.846610E+3
1.846610E+3
1.857298E+3
1.857298E+3
1.846610E+3
1.846610E+3
1.857298E+3
1.857298E+3
1.857298E+3
1.846610E+3
1.835922E+3
1.835922E+3
1.835922E+3
1.835922E+3
1.835922E+3
1.835922E+3
1.846610E+3
1.846610E+3
1.846610E+3
1.846610E+3
1.846610E+3
1.846610E+3
1.846610E+3
1.846610E+3
1.835922E+3
1.835922E+3
1.835922E+3
1.846610E+3
1.846610E+3
1.846610E+3
1.835922E+3
1.846610E+3
1.857298E+3
1.846610E+3
1.835922E+3
1.825234E+3
1.825234E+3
1.825234E+3
1.835922E+3
1.835922E+3
1.835922E+3
1.835922E+3
1.835922E+3
1.835922E+3
1.835922E+3
1.835922E+3
1.835922E+3
1.835922E+3
1.846610E+3
1.846610E+3
1.846610E+3
1.846610E+3
1.835922E+3
1.835922E+3
1.846610E+3
1.846610E+3
1.846610E+3
1.846610E+3
1.846610E+3
1.846610E+3
1.846610E+3
1.846610E+3
1.846610E+3
1.846610E+3
1.846610E+3
1.846610E+3
1.846610E+3
1.857298E+3
1.846610E+3
1.846610E+3
1.835922E+3
1.835922E+3
1.835922E+3
1.835922E+3
1.846610E+3
1.846610E+3
1.846610E+3
1.846610E+3
1.846610E+3
1.846610E+3
1.846610E+3
1.857298E+3
1.846610E+3
1.846610E+3
1.835922E+3
1.835922E+3
1.846610E+3
1.857298E+3
1.857298E+3
1.846610E+3
1.846610E+3
1.846610E+3
1.846610E+3
1.846610E+3
1.857298E+3
1.857298E+3
1.857298E+3
1.857298E+3
1.857298E+3
1.857298E+3
1.846610E+3
1.846610E+3
1.846610E+3
1.857298E+3
1.857298E+3
1.857298E+3
1.857298E+3
1.857298E+3
1.857298E+3
1.857298E+3
1.867986E+3
1.867986E+3
1.867986E+3
1.867986E+3
1.867986E+3
1.867986E+3
1.878674E+3
1.878674E+3
1.878674E+3
1.900050E+3
1.964179E+3
2.049683E+3
2.049683E+3
1.932114E+3
1.782482E+3
1.707666E+3
1.729042E+3
1.750418E+3
1.707666E+3
1.675602E+3
1.771794E+3
1.921426E+3
2.006930E+3
2.006930E+3
1.964179E+3
1.932114E+3
1.910738E+3
1.910738E+3
1.910738E+3
1.900050E+3
1.900050E+3
1.900050E+3
1.900050E+3
1.889362E+3
1.889362E+3
1.974866E+3
2.092435E+3
2.103123E+3
1.964179E+3
1.793170E+3
1.739730E+3
1.771794E+3
1.825234E+3
1.846610E+3
1.857298E+3
1.889362E+3
1.921426E+3
1.942802E+3
1.932114E+3
1.910738E+3
1.900050E+3
1.900050E+3
1.910738E+3
1.921426E+3
1.921426E+3
1.921426E+3
1.921426E+3
1.910738E+3
1.910738E+3
1.910738E+3
1.921426E+3
1.932114E+3
1.932114E+3
1.921426E+3
1.921426E+3
1.921426E+3
1.932114E+3
1.932114E+3
1.932114E+3
1.932114E+3
1.932114E+3
1.932114E+3
1.942802E+3
1.942802E+3
1.942802E+3
1.942802E+3
1.942802E+3
1.942802E+3
1.942802E+3
1.932114E+3
1.932114E+3
1.942802E+3
1.942802E+3
1.942802E+3
1.942802E+3
1.942802E+3
1.942802E+3
1.953491E+3
1.953491E+3
1.953491E+3
1.953491E+3
1.953491E+3
1.964179E+3
1.964179E+3
1.953491E+3
1.953491E+3
1.953491E+3
1.964179E+3
1.964179E+3
1.964179E+3
1.953491E+3
1.953491E+3
1.964179E+3
1.974866E+3
1.964179E+3
1.942802E+3
1.932114E+3
1.953491E+3
1.974866E+3
1.974866E+3
1.953491E+3
1.953491E+3
1.964179E+3
1.964179E+3
1.964179E+3
1.964179E+3
1.964179E+3
1.964179E+3
1.974866E+3
1.964179E+3
1.964179E+3
1.964179E+3
1.974866E+3
1.974866E+3
1.974866E+3
1.974866E+3
1.974866E+3
1.985554E+3
1.985554E+3
1.985554E+3
1.985554E+3
1.985554E+3
1.985554E+3
1.985554E+3
1.985554E+3
1.985554E+3
1.985554E+3
1.985554E+3
1.985554E+3
1.985554E+3
1.985554E+3
1.985554E+3
1.985554E+3
1.985554E+3
1.985554E+3
1.985554E+3
1.985554E+3
1.996242E+3
1.985554E+3
1.985554E+3
1.974866E+3
1.985554E+3
1.985554E+3
1.985554E+3
1.985554E+3
1.985554E+3
1.985554E+3
1.996242E+3
1.996242E+3
1.996242E+3
1.996242E+3
1.996242E+3
1.996242E+3
1.996242E+3
1.996242E+3
1.996242E+3
1.996242E+3
1.985554E+3
1.996242E+3
2.006930E+3
2.017619E+3
2.006930E+3
1.985554E+3
1.985554E+3
1.985554E+3
1.985554E+3
1.985554E+3
1.996242E+3
1.996242E+3
1.996242E+3
1.985554E+3
1.996242E+3
1.996242E+3
1.996242E+3
1.996242E+3
1.996242E+3
1.996242E+3
1.996242E+3
1.996242E+3
1.996242E+3
1.996242E+3
1.996242E+3
1.996242E+3
1.996242E+3
1.985554E+3
1.985554E+3
1.985554E+3
1.985554E+3
1.996242E+3
1.996242E+3
1.996242E+3
1.985554E+3
1.985554E+3
1.974866E+3
1.974866E+3
1.985554E+3
1.985554E+3
1.996242E+3
1.996242E+3
1.996242E+3
1.996242E+3
1.985554E+3
1.985554E+3
1.985554E+3
1.985554E+3
1.985554E+3
1.996242E+3
1.996242E+3
1.996242E+3
1.985554E+3
1.985554E+3
1.985554E+3
1.985554E+3
1.985554E+3
1.985554E+3
1.974866E+3
1.974866E+3
1.974866E+3
1.974866E+3
1.985554E+3
1.974866E+3
1.974866E+3
1.964179E+3
1.964179E+3
1.974866E+3
1.985554E+3
1.985554E+3
1.974866E+3
1.974866E+3
1.974866E+3
1.974866E+3
1.974866E+3
1.974866E+3
1.964179E+3
1.964179E+3
1.964179E+3
1.974866E+3
1.974866E+3
1.974866E+3
1.974866E+3
1.974866E+3
1.974866E+3
1.974866E+3
1.964179E+3
1.953491E+3
1.953491E+3
1.964179E+3
1.964179E+3
1.974866E+3
1.964179E+3
1.964179E+3
1.974866E+3
1.974866E+3
1.964179E+3
1.953491E+3
1.953491E+3
1.953491E+3
1.953491E+3
1.953491E+3
1.953491E+3
1.964179E+3
1.953491E+3
1.953491E+3
1.953491E+3
1.964179E+3
1.964179E+3
1.953491E+3
1.953491E+3
1.953491E+3
1.953491E+3
1.953491E+3
1.953491E+3
1.953491E+3
1.953491E+3
1.953491E+3
1.953491E+3
1.953491E+3
1.942802E+3
1.942802E+3
1.942802E+3
1.942802E+3
1.942802E+3
1.942802E+3
1.942802E+3
1.932114E+3
1.932114E+3
1.953491E+3
1.974866E+3
1.974866E+3
1.942802E+3
1.932114E+3
1.932114E+3
1.942802E+3
1.942802E+3
1.932114E+3
1.932114E+3
1.932114E+3
1.932114E+3
1.942802E+3
1.942802E+3
1.942802E+3
1.942802E+3
1.942802E+3
1.932114E+3
1.932114E+3
1.932114E+3
1.932114E+3
1.932114E+3
1.932114E+3
1.932114E+3
1.932114E+3
1.932114E+3
1.932114E+3
1.932114E+3
1.932114E+3
1.921426E+3
1.921426E+3
1.921426E+3
1.921426E+3
1.921426E+3
1.921426E+3
1.921426E+3
1.932114E+3
1.932114E+3
1.932114E+3
1.921426E+3
1.910738E+3
1.910738E+3
1.910738E+3
1.921426E+3
1.921426E+3
1.921426E+3
1.921426E+3
1.921426E+3
1.921426E+3
1.921426E+3
1.921426E+3
1.921426E+3
1.921426E+3
1.921426E+3
1.921426E+3
1.921426E+3
1.921426E+3
1.921426E+3
1.910738E+3
1.910738E+3
1.910738E+3
1.921426E+3
1.921426E+3
1.921426E+3
1.910738E+3
1.910738E+3
1.910738E+3
1.910738E+3
1.921426E+3
1.921426E+3
1.932114E+3
1.932114E+3
1.932114E+3
1.921426E+3
1.921426E+3
1.910738E+3
1.921426E+3
1.921426E+3
1.932114E+3
1.932114E+3
1.921426E+3
1.921426E+3
1.921426E+3
1.921426E+3
1.921426E+3
1.910738E+3
1.910738E+3
1.910738E+3
1.910738E+3
1.910738E+3
1.910738E+3
1.910738E+3
1.910738E+3
1.910738E+3
1.910738E+3
1.910738E+3
1.921426E+3
1.921426E+3
1.921426E+3
1.910738E+3
1.921426E+3
1.932114E+3
1.932114E+3
1.932114E+3
1.921426E+3
1.910738E+3
1.910738E+3
1.910738E+3
1.910738E+3
1.910738E+3
1.910738E+3
1.910738E+3
1.910738E+3
1.900050E+3
1.900050E+3
1.900050E+3
1.900050E+3
1.910738E+3
1.910738E+3
1.921426E+3
1.921426E+3
1.921426E+3
1.932114E+3
1.942802E+3
1.942802E+3
1.932114E+3
1.932114E+3
1.932114E+3
1.942802E+3
1.942802E+3
1.942802E+3
1.942802E+3
1.942802E+3
1.942802E+3
1.942802E+3
1.942802E+3
1.953491E+3
1.953491E+3
1.953491E+3
1.953491E+3
1.953491E+3
1.942802E+3
1.942802E+3
1.942802E+3
1.942802E+3
1.932114E+3
1.932114E+3
1.921426E+3
1.921426E+3
1.921426E+3
1.921426E+3
1.910738E+3
1.910738E+3
1.910738E+3
1.921426E+3
1.910738E+3
1.910738E+3
1.910738E+3
1.921426E+3
1.921426E+3
1.932114E+3
1.942802E+3
1.942802E+3
1.942802E+3
1.942802E+3
1.942802E+3
1.953491E+3
1.953491E+3
1.964179E+3
1.964179E+3
1.974866E+3
1.964179E+3
1.964179E+3
1.953491E+3
1.953491E+3
1.953491E+3
1.953491E+3
1.953491E+3
1.942802E+3
1.932114E+3
1.932114E+3
1.932114E+3
1.932114E+3
1.932114E+3
1.932114E+3
1.932114E+3
1.932114E+3
1.942802E+3
1.942802E+3
1.942802E+3
1.942802E+3
1.942802E+3
1.953491E+3
1.953491E+3
1.953491E+3
1.964179E+3
1.964179E+3
1.974866E+3
1.974866E+3
1.974866E+3
1.974866E+3
1.974866E+3
1.974866E+3
1.964179E+3
1.964179E+3
1.964179E+3
1.974866E+3
1.974866E+3
1.974866E+3
1.974866E+3
1.974866E+3
1.964179E+3
1.953491E+3
1.953491E+3
1.953491E+3
1.964179E+3
1.964179E+3
1.953491E+3
1.953491E+3
1.953491E+3
1.953491E+3
1.953491E+3
1.953491E+3
1.953491E+3
1.964179E+3
1.964179E+3
1.964179E+3
1.974866E+3
1.985554E+3
1.985554E+3
1.985554E+3
1.974866E+3
1.974866E+3
1.985554E+3
1.985554E+3
1.996242E+3
1.996242E+3
2.006930E+3
2.006930E+3
2.017619E+3
2.017619E+3
2.017619E+3
2.006930E+3
1.996242E+3
1.996242E+3
1.996242E+3
1.996242E+3
1.996242E+3
1.985554E+3
1.985554E+3
1.985554E+3
1.996242E+3
1.996242E+3
1.985554E+3
1.985554E+3
1.974866E+3
1.974866E+3
1.974866E+3
1.985554E+3
1.985554E+3
1.985554E+3
1.996242E+3
1.996242E+3
2.006930E+3
2.006930E+3
2.006930E+3
2.006930E+3
1.996242E+3
2.006930E+3
2.006930E+3
2.017619E+3
2.006930E+3
2.006930E+3
2.006930E+3
2.017619E+3
2.028307E+3
2.028307E+3
2.028307E+3
2.028307E+3
2.028307E+3
2.028307E+3
2.028307E+3
2.017619E+3
2.028307E+3
2.028307E+3
2.028307E+3
2.028307E+3
2.017619E+3
2.017619E+3
2.017619E+3
2.017619E+3
2.017619E+3
2.028307E+3
2.028307E+3
2.028307E+3
2.028307E+3
2.028307E+3
2.028307E+3
2.017619E+3
2.017619E+3
2.017619E+3
2.028307E+3
2.028307E+3
2.028307E+3
2.028307E+3
2.028307E+3
2.017619E+3
2.017619E+3
2.017619E+3
2.028307E+3
2.038994E+3
2.038994E+3
2.028307E+3
2.028307E+3
2.028307E+3
2.028307E+3
2.038994E+3
2.038994E+3
2.038994E+3
2.038994E+3
2.028307E+3
2.028307E+3
2.028307E+3
2.038994E+3
2.038994E+3
2.038994E+3
2.028307E+3
2.028307E+3
2.017619E+3
2.028307E+3
2.028307E+3
2.038994E+3
2.038994E+3
2.038994E+3
2.028307E+3
2.028307E+3
2.028307E+3
2.028307E+3
2.028307E+3
2.028307E+3
2.028307E+3
2.028307E+3
2.017619E+3
2.017619E+3
2.017619E+3
2.028307E+3
2.028307E+3
2.028307E+3
2.017619E+3
2.017619E+3
2.017619E+3
2.017619E+3
2.017619E+3
2.028307E+3
2.038994E+3
2.028307E+3
2.017619E+3
2.017619E+3
2.017619E+3
2.017619E+3
2.017619E+3
2.017619E+3
2.017619E+3
2.017619E+3
2.006930E+3
2.006930E+3
2.017619E+3
2.017619E+3
2.017619E+3
2.006930E+3
2.006930E+3
2.006930E+3
2.006930E+3
2.006930E+3
2.006930E+3
2.006930E+3
2.006930E+3
2.006930E+3
2.006930E+3
2.006930E+3
1.996242E+3
1.996242E+3
2.017619E+3
2.038994E+3
2.038994E+3
2.017619E+3
2.006930E+3
2.006930E+3
2.017619E+3
2.017619E+3
2.006930E+3
2.006930E+3
2.006930E+3
2.006930E+3
2.006930E+3
2.006930E+3
1.996242E+3
2.006930E+3
2.006930E+3
2.006930E+3
1.996242E+3
1.996242E+3
2.006930E+3
2.017619E+3
2.006930E+3
1.996242E+3
1.985554E+3
1.996242E+3
2.017619E+3
2.017619E+3
2.017619E+3
2.006930E+3
1.996242E+3
1.996242E+3
2.006930E+3
2.006930E+3
2.006930E+3
1.996242E+3
1.996242E+3
1.985554E+3
1.996242E+3
1.996242E+3
1.985554E+3
1.985554E+3
1.985554E+3
1.996242E+3
1.996242E+3
1.996242E+3
1.985554E+3
1.974866E+3
1.964179E+3
1.985554E+3
2.006930E+3
2.017619E+3
1.996242E+3
1.974866E+3
1.974866E+3
1.996242E+3
2.006930E+3
1.996242E+3
1.996242E+3
1.996242E+3
1.996242E+3
2.006930E+3
1.996242E+3
1.996242E+3
2.006930E+3
2.017619E+3
1.996242E+3
1.900050E+3
1.814546E+3
1.932114E+3
2.210003E+3
2.327571E+3
2.145875E+3
1.878674E+3
1.782482E+3
1.857298E+3
1.964179E+3
2.006930E+3
1.974866E+3
1.964179E+3
1.964179E+3
1.985554E+3
1.985554E+3
1.985554E+3
1.974866E+3
1.974866E+3
1.974866E+3
1.974866E+3
1.974866E+3
1.974866E+3
1.974866E+3
1.974866E+3
1.974866E+3
1.974866E+3
1.974866E+3
1.985554E+3
1.985554E+3
1.985554E+3
1.985554E+3
1.985554E+3
1.974866E+3
1.974866E+3
1.964179E+3
1.974866E+3
1.974866E+3
1.974866E+3
1.964179E+3
1.964179E+3
1.953491E+3
1.953491E+3
1.953491E+3
1.953491E+3
1.953491E+3
1.953491E+3
1.953491E+3
1.953491E+3
1.953491E+3
1.953491E+3
1.953491E+3
1.964179E+3
1.964179E+3
1.964179E+3
1.953491E+3
1.953491E+3
1.953491E+3
1.964179E+3
1.964179E+3
1.964179E+3
1.953491E+3
1.953491E+3
1.942802E+3
1.953491E+3
1.953491E+3
1.953491E+3
1.953491E+3
1.942802E+3
1.942802E+3
1.942802E+3
1.942802E+3
1.942802E+3
1.942802E+3
1.942802E+3
1.942802E+3
1.932114E+3
1.932114E+3
1.932114E+3
1.932114E+3
1.932114E+3
1.910738E+3
1.921426E+3
1.953491E+3
1.974866E+3
1.953491E+3
1.932114E+3
1.910738E+3
1.921426E+3
1.932114E+3
1.932114E+3
1.921426E+3
1.921426E+3
1.932114E+3
1.932114E+3
1.921426E+3
1.910738E+3
1.910738E+3
1.921426E+3
1.921426E+3
1.921426E+3
1.910738E+3
1.910738E+3
1.910738E+3
1.900050E+3
1.900050E+3
1.900050E+3
1.900050E+3
1.900050E+3
1.900050E+3
1.889362E+3
1.889362E+3
1.889362E+3
1.878674E+3
1.867986E+3
1.889362E+3
1.921426E+3
1.921426E+3
1.889362E+3
1.857298E+3
1.857298E+3
1.867986E+3
1.878674E+3
1.878674E+3
1.878674E+3
1.867986E+3
1.867986E+3
1.867986E+3
1.878674E+3
1.878674E+3
1.878674E+3
1.867986E+3
1.857298E+3
1.857298E+3
1.867986E+3
1.867986E+3
1.867986E+3
1.857298E+3
1.857298E+3
1.857298E+3
1.846610E+3
1.846610E+3
1.835922E+3
1.835922E+3
1.835922E+3
1.825234E+3
1.825234E+3
1.835922E+3
1.835922E+3
1.835922E+3
1.825234E+3
1.814546E+3
1.803858E+3
1.761106E+3
1.654226E+3
1.600786E+3
1.696978E+3
1.867986E+3
1.985554E+3
2.049683E+3
2.167250E+3
2.242067E+3
2.081746E+3
1.707666E+3
1.451154E+3
1.558034E+3
1.782482E+3
1.857298E+3
1.771794E+3
1.707666E+3
1.729042E+3
1.803858E+3
1.846610E+3
1.825234E+3
1.803858E+3
1.793170E+3
1.793170E+3
1.793170E+3
1.793170E+3
1.782482E+3
1.782482E+3
1.782482E+3
1.782482E+3
1.782482E+3
1.782482E+3
1.793170E+3
1.782482E+3
1.782482E+3
1.771794E+3
1.771794E+3
1.771794E+3
1.771794E+3
1.771794E+3
1.771794E+3
1.771794E+3
1.771794E+3
1.771794E+3
1.782482E+3
1.782482E+3
1.782482E+3
1.771794E+3
1.771794E+3
1.782482E+3
1.782482E+3
1.782482E+3
1.782482E+3
1.771794E+3
1.771794E+3
1.771794E+3
1.782482E+3
1.782482E+3
1.782482E+3
1.771794E+3
1.771794E+3
1.771794E+3
1.771794E+3
1.771794E+3
1.771794E+3
1.771794E+3
1.761106E+3
1.761106E+3
1.761106E+3
1.761106E+3
1.761106E+3
1.761106E+3
1.761106E+3
1.761106E+3
1.761106E+3
1.750418E+3
1.750418E+3
1.750418E+3
1.750418E+3
1.750418E+3
1.761106E+3
1.761106E+3
1.761106E+3
1.761106E+3
1.771794E+3
1.771794E+3
1.761106E+3
1.761106E+3
1.750418E+3
1.761106E+3
1.761106E+3
1.771794E+3
1.771794E+3
1.771794E+3
1.771794E+3
1.771794E+3
1.771794E+3
1.771794E+3
1.771794E+3
1.771794E+3
1.771794E+3
1.771794E+3
1.771794E+3
1.771794E+3
1.782482E+3
1.782482E+3
1.771794E+3
1.771794E+3
1.771794E+3
1.771794E+3
1.782482E+3
1.793170E+3
1.793170E+3
1.782482E+3
1.771794E+3
1.771794E+3
1.771794E+3
1.782482E+3
1.782482E+3
1.782482E+3
1.782482E+3
1.771794E+3
1.771794E+3
1.771794E+3
1.782482E+3
1.782482E+3
1.782482E+3
1.782482E+3
1.782482E+3
1.793170E+3
1.793170E+3
1.793170E+3
1.793170E+3
1.793170E+3
1.793170E+3
1.782482E+3
1.782482E+3
1.793170E+3
1.793170E+3
1.793170E+3
1.803858E+3
1.803858E+3
1.803858E+3
1.803858E+3
1.803858E+3
1.793170E+3
1.782482E+3
1.782482E+3
1.793170E+3
1.793170E+3
1.793170E+3
1.803858E+3
1.803858E+3
1.793170E+3
1.793170E+3
1.793170E+3
1.803858E+3
1.803858E+3
1.803858E+3
1.793170E+3
1.793170E+3
1.793170E+3
1.803858E+3
1.803858E+3
1.814546E+3
1.803858E+3
1.782482E+3
1.803858E+3
1.857298E+3
1.867986E+3
1.825234E+3
1.771794E+3
1.771794E+3
1.793170E+3
1.803858E+3
1.814546E+3
1.803858E+3
1.814546E+3
1.814546E+3
1.814546E+3
1.814546E+3
1.803858E+3
1.814546E+3
1.825234E+3
1.825234E+3
1.825234E+3
1.825234E+3
1.825234E+3
1.825234E+3
1.825234E+3
1.814546E+3
1.814546E+3
1.814546E+3
1.814546E+3
1.814546E+3
1.814546E+3
1.814546E+3
1.814546E+3
1.814546E+3
1.814546E+3
1.814546E+3
1.814546E+3
1.814546E+3
1.814546E+3
1.814546E+3
1.803858E+3
1.814546E+3
1.825234E+3
1.825234E+3
1.825234E+3
1.825234E+3
1.825234E+3
1.814546E+3
1.814546E+3
1.814546E+3
1.814546E+3
1.803858E+3
1.793170E+3
1.793170E+3
1.793170E+3
1.803858E+3
1.803858E+3
1.803858E+3
1.803858E+3
1.803858E+3
1.803858E+3
1.803858E+3
1.803858E+3
1.793170E+3
1.793170E+3
1.803858E+3
1.803858E+3
1.803858E+3
1.803858E+3
1.803858E+3
1.803858E+3
1.803858E+3
1.814546E+3
1.814546E+3
1.814546E+3
1.803858E+3
1.803858E+3
1.803858E+3
1.803858E+3
1.803858E+3
1.803858E+3
1.803858E+3
1.814546E+3
1.803858E+3
1.793170E+3
1.782482E+3
1.793170E+3
1.793170E+3
1.793170E+3
1.793170E+3
1.782482E+3
1.782482E+3
1.782482E+3
1.782482E+3
1.782482E+3
1.782482E+3
1.782482E+3
1.782482E+3
1.782482E+3
1.782482E+3
1.782482E+3
1.782482E+3
1.782482E+3
1.782482E+3
1.771794E+3
1.771794E+3
1.771794E+3
1.771794E+3
1.782482E+3
1.782482E+3
1.782482E+3
1.782482E+3
1.771794E+3
1.771794E+3
1.771794E+3
1.771794E+3
1.771794E+3
1.771794E+3
1.771794E+3
1.761106E+3
1.771794E+3
1.771794E+3
1.771794E+3
1.771794E+3
1.761106E+3
1.761106E+3
1.761106E+3
1.761106E+3
1.750418E+3
1.750418E+3
1.739730E+3
1.739730E+3
1.750418E+3
1.750418E+3
1.750418E+3
1.750418E+3
1.750418E+3
1.750418E+3
1.750418E+3
1.750418E+3
1.739730E+3
1.739730E+3
1.739730E+3
1.750418E+3
1.750418E+3
1.750418E+3
1.750418E+3
1.750418E+3
1.739730E+3
1.739730E+3
1.739730E+3
1.750418E+3
1.750418E+3
1.750418E+3
1.739730E+3
1.739730E+3
1.729042E+3
1.718354E+3
1.718354E+3
1.718354E+3
1.729042E+3
1.739730E+3
1.739730E+3
1.739730E+3
1.729042E+3
1.729042E+3
1.729042E+3
1.718354E+3
1.718354E+3
1.707666E+3
1.707666E+3
1.718354E+3
1.718354E+3
1.729042E+3
1.718354E+3
1.707666E+3
1.707666E+3
1.707666E+3
1.707666E+3
1.707666E+3
1.707666E+3
1.707666E+3
1.707666E+3
1.696978E+3
1.696978E+3
1.696978E+3
1.707666E+3
1.707666E+3
1.707666E+3
1.696978E+3
1.696978E+3
1.696978E+3
1.686290E+3
1.686290E+3
1.686290E+3
1.675602E+3
1.675602E+3
1.675602E+3
1.686290E+3
1.686290E+3
1.686290E+3
1.675602E+3
1.675602E+3
1.675602E+3
1.675602E+3
1.664914E+3
1.664914E+3
1.664914E+3
1.664914E+3
1.664914E+3
1.664914E+3
1.664914E+3
1.654226E+3
1.654226E+3
1.654226E+3
1.664914E+3
1.654226E+3
1.654226E+3
1.643538E+3
1.654226E+3
1.654226E+3
1.664914E+3
1.664914E+3
1.654226E+3
1.643538E+3
1.643538E+3
1.643538E+3
1.643538E+3
1.643538E+3
1.643538E+3
1.643538E+3
1.643538E+3
1.643538E+3
1.643538E+3
1.643538E+3
1.632850E+3
1.622162E+3
1.622162E+3
1.632850E+3
1.632850E+3
1.622162E+3
1.611474E+3
1.611474E+3
1.611474E+3
1.611474E+3
1.600786E+3
1.590098E+3
1.590098E+3
1.590098E+3
1.590098E+3
1.590098E+3
1.579410E+3
1.579410E+3
1.590098E+3
1.590098E+3
1.590098E+3
1.590098E+3
1.590098E+3
1.590098E+3
1.590098E+3
1.579410E+3
1.579410E+3
1.579410E+3
1.579410E+3
1.590098E+3
1.579410E+3
1.579410E+3
1.568722E+3
1.568722E+3
1.579410E+3
1.579410E+3
1.568722E+3
1.558034E+3
1.558034E+3
1.558034E+3
1.558034E+3
1.547346E+3
1.536658E+3
1.536658E+3
1.525970E+3
1.525970E+3
1.525970E+3
1.525970E+3
1.525970E+3
1.525970E+3
1.525970E+3
1.525970E+3
1.515282E+3
1.515282E+3
1.515282E+3
1.515282E+3
1.515282E+3
1.504594E+3
1.504594E+3
1.493906E+3
1.493906E+3
1.493906E+3
1.493906E+3
1.493906E+3
1.504594E+3
1.493906E+3
1.493906E+3
1.483218E+3
1.472530E+3
1.472530E+3
1.472530E+3
1.472530E+3
1.472530E+3
1.461842E+3
1.461842E+3
1.451154E+3
1.451154E+3
1.461842E+3
1.451154E+3
1.451154E+3
1.451154E+3
1.451154E+3
1.451154E+3
1.451154E+3
1.451154E+3
1.440466E+3
1.440466E+3
1.440466E+3
1.440466E+3
1.429778E+3
1.429778E+3
1.419090E+3
1.419090E+3
1.419090E+3
1.419090E+3
1.419090E+3
1.419090E+3
1.419090E+3
1.408402E+3
1.397714E+3
1.397714E+3
1.397714E+3
1.397714E+3
1.397714E+3
1.387026E+3
1.365650E+3
1.365650E+3
1.365650E+3
1.365650E+3
1.354962E+3
1.354962E+3
1.354962E+3
1.344274E+3
1.344274E+3
1.344274E+3
1.333586E+3
1.333586E+3
1.333586E+3
1.333586E+3
1.333586E+3
1.322898E+3
1.322898E+3
1.312210E+3
1.312210E+3
1.312210E+3
1.312210E+3
1.301522E+3
1.301522E+3
1.301522E+3
1.301522E+3
1.301522E+3
1.290834E+3
1.290834E+3
1.290834E+3
1.290834E+3
1.290834E+3
1.280146E+3
1.280146E+3
1.269458E+3
1.269458E+3
1.269458E+3
1.258770E+3
1.269458E+3
1.269458E+3
1.258770E+3
1.248082E+3
1.226706E+3
1.226706E+3
1.237394E+3
1.237394E+3
1.237394E+3
1.226706E+3
1.226706E+3
1.226706E+3
1.237394E+3
1.237394E+3
1.226706E+3
1.216018E+3
1.216018E+3
1.205330E+3
1.205330E+3
1.205330E+3
1.194642E+3
1.194642E+3
1.194642E+3
1.194642E+3
1.194642E+3
1.194642E+3
1.183954E+3
1.183954E+3
1.173266E+3
1.183954E+3
1.173266E+3
1.173266E+3
1.162578E+3
1.162578E+3
1.162578E+3
1.162578E+3
1.162578E+3
1.162578E+3
1.162578E+3
1.151890E+3
1.151890E+3
1.151890E+3
1.162578E+3
1.151890E+3
1.151890E+3
1.141202E+3
1.141202E+3
1.141202E+3
1.130514E+3
1.130514E+3
1.130514E+3
1.119825E+3
1.119825E+3
1.119825E+3
1.119825E+3
1.119825E+3
1.119825E+3
1.119825E+3
1.109138E+3
1.098450E+3
1.098450E+3
1.087762E+3
1.087762E+3
1.098450E+3
1.098450E+3
1.098450E+3
1.098450E+3
1.098450E+3
1.087762E+3
1.077074E+3
1.077074E+3
1.066386E+3
1.077074E+3
1.077074E+3
1.087762E+3
1.077074E+3
1.066386E+3
1.066386E+3
1.066386E+3
1.077074E+3
1.077074E+3
1.066386E+3
1.055697E+3
1.045010E+3
1.055697E+3
1.055697E+3
1.055697E+3
1.055697E+3
1.055697E+3
1.045010E+3
1.045010E+3
1.045010E+3
1.045010E+3
1.045010E+3
1.045010E+3
1.034321E+3
1.023633E+3
1.023633E+3
1.023633E+3
1.034321E+3
1.023633E+3
1.023633E+3
1.012946E+3
1.012946E+3
1.023633E+3
1.023633E+3
1.012946E+3
1.012946E+3
1.012946E+3
1.002258E+3
9.915693E+2
9.915693E+2
1.002258E+3
1.002258E+3
1.002258E+3
1.002258E+3
1.002258E+3
9.915693E+2
9.915693E+2
9.915693E+2
9.808814E+2
9.808814E+2
9.808814E+2
9.808814E+2
9.808814E+2
9.808814E+2
9.915693E+2
9.808814E+2
9.808814E+2
9.808814E+2
9.915693E+2
9.808814E+2
9.808814E+2
9.701934E+2
9.808814E+2
9.808814E+2
9.701934E+2
9.595053E+2
9.595053E+2
9.701934E+2
9.701934E+2
9.595053E+2
9.488175E+2
9.381294E+2
9.274412E+2
9.274412E+2
9.381294E+2
9.381294E+2
9.274412E+2
9.167533E+2
9.060653E+2
8.953774E+2
8.953774E+2
8.953774E+2
8.953774E+2
8.953774E+2
8.953774E+2
8.953774E+2
8.846894E+2
8.846894E+2
8.846894E+2
8.846894E+2
8.846894E+2
8.953774E+2
8.953774E+2
9.060653E+2
9.060653E+2
8.953774E+2
8.953774E+2
8.953774E+2
8.953774E+2
8.953774E+2
8.953774E+2
8.953774E+2
8.846894E+2
8.740013E+2
8.740013E+2
8.633133E+2
8.633133E+2
8.526253E+2
8.633133E+2
8.633133E+2
8.633133E+2
8.633133E+2
8.633133E+2
8.526253E+2
8.526253E+2
8.526253E+2
8.526253E+2
8.526253E+2
8.526253E+2
8.526253E+2
8.633133E+2
8.633133E+2
8.526253E+2
8.526253E+2
8.526253E+2
8.526253E+2
8.526253E+2
8.526253E+2
8.526253E+2
8.526253E+2
8.526253E+2
8.633133E+2
8.633133E+2
8.633133E+2
8.740013E+2
8.633133E+2
8.633133E+2
8.526253E+2
8.526253E+2
8.526253E+2
8.526253E+2
8.633133E+2
8.526253E+2
8.526253E+2
8.419372E+2
8.312494E+2
8.312494E+2
8.312494E+2
8.312494E+2
8.312494E+2
8.312494E+2
8.312494E+2
8.205613E+2
8.205613E+2
8.205613E+2
8.312494E+2
8.312494E+2
8.312494E+2
8.205613E+2
8.205613E+2
8.205613E+2
8.205613E+2
8.205613E+2
8.205613E+2
8.205613E+2
8.205613E+2
8.312494E+2
8.205613E+2
8.205613E+2
8.205613E+2
8.205613E+2
8.098733E+2
8.205613E+2
8.205613E+2
8.312494E+2
8.312494E+2
8.312494E+2
8.312494E+2
8.205613E+2
8.205613E+2
8.098733E+2
8.098733E+2
8.098733E+2
8.098733E+2
8.098733E+2
8.098733E+2
8.098733E+2
8.098733E+2
8.098733E+2
8.098733E+2
7.991852E+2
7.991852E+2
7.991852E+2
7.884972E+2
7.778091E+2
7.671213E+2
7.778091E+2
7.991852E+2
7.991852E+2
7.991852E+2
7.884972E+2
7.884972E+2
7.884972E+2
7.884972E+2
7.884972E+2
7.991852E+2
7.884972E+2
7.884972E+2
7.884972E+2
7.884972E+2
7.991852E+2
8.098733E+2
8.098733E+2
8.098733E+2
7.991852E+2
7.884972E+2
7.884972E+2
7.991852E+2
7.991852E+2
7.991852E+2
7.991852E+2
7.884972E+2
7.778091E+2
7.778091E+2
7.671213E+2
7.671213E+2
7.778091E+2
7.671213E+2
7.671213E+2
7.778091E+2
7.778091E+2
7.778091E+2
7.671213E+2
7.564332E+2
7.457452E+2
7.457452E+2
7.564332E+2
7.778091E+2
7.884972E+2
7.884972E+2
7.778091E+2
7.778091E+2
7.778091E+2
7.778091E+2
7.778091E+2
7.778091E+2
7.778091E+2
7.778091E+2
7.778091E+2
7.778091E+2
7.778091E+2
7.778091E+2
7.778091E+2
7.884972E+2
7.884972E+2
7.778091E+2
7.778091E+2
7.671213E+2
7.778091E+2
7.884972E+2
7.884972E+2
7.671213E+2
7.564332E+2
7.564332E+2
7.671213E+2
7.671213E+2
7.564332E+2
7.564332E+2
7.564332E+2
7.564332E+2
7.564332E+2
7.564332E+2
7.564332E+2
7.457452E+2
7.457452E+2
7.457452E+2
7.457452E+2
7.457452E+2
7.457452E+2
7.350572E+2
7.350572E+2
7.350572E+2
7.243691E+2
7.243691E+2
7.243691E+2
7.350572E+2
7.350572E+2
7.350572E+2
7.350572E+2
7.457452E+2
7.457452E+2
7.564332E+2
7.564332E+2
7.564332E+2
7.564332E+2
7.564332E+2
7.564332E+2
7.564332E+2
7.564332E+2
7.457452E+2
7.457452E+2
7.350572E+2
7.243691E+2
7.136812E+2
7.136812E+2
7.136812E+2
7.243691E+2
7.136812E+2
7.029932E+2
6.923052E+2
6.816173E+2
6.923052E+2
6.816173E+2
6.816173E+2
6.923052E+2
7.136812E+2
7.243691E+2
7.136812E+2
7.029932E+2
7.029932E+2
7.136812E+2
7.243691E+2
7.243691E+2
7.350572E+2
7.243691E+2
7.243691E+2
7.243691E+2
7.350572E+2
7.457452E+2
7.457452E+2
7.457452E+2
7.457452E+2
7.350572E+2
7.457452E+2
7.457452E+2
7.457452E+2
7.564332E+2
7.564332E+2
7.457452E+2
7.457452E+2
7.457452E+2
7.564332E+2
7.564332E+2
7.564332E+2
7.564332E+2
7.564332E+2
7.564332E+2
7.671213E+2
7.671213E+2
7.778091E+2
7.778091E+2
7.778091E+2
7.778091E+2
7.778091E+2
7.778091E+2
7.778091E+2
7.778091E+2
7.884972E+2
7.884972E+2
7.991852E+2
7.884972E+2
7.884972E+2
7.991852E+2
7.991852E+2
7.991852E+2
7.884972E+2
7.884972E+2
7.778091E+2
7.778091E+2
7.778091E+2
7.778091E+2
7.778091E+2
7.671213E+2
7.564332E+2
7.564332E+2
7.671213E+2
7.778091E+2
7.778091E+2
7.671213E+2
7.564332E+2
7.457452E+2
7.457452E+2
7.350572E+2
7.350572E+2
7.350572E+2
7.243691E+2
7.243691E+2
7.136812E+2
7.029932E+2
7.029932E+2
7.029932E+2
7.029932E+2
6.923052E+2
6.816173E+2
6.816173E+2
6.816173E+2
6.816173E+2
6.816173E+2
6.709291E+2
6.602410E+2
6.602410E+2
6.602410E+2
6.602410E+2
6.495532E+2
6.388651E+2
6.388651E+2
6.281771E+2
6.174892E+2
6.068010E+2
6.068010E+2
6.068010E+2
5.961129E+2
5.961129E+2
5.854251E+2
5.747370E+2
5.747370E+2
5.747370E+2
5.747370E+2
5.747370E+2
5.747370E+2
5.747370E+2
5.640490E+2
5.533610E+2
5.533610E+2
5.426731E+2
5.426731E+2
5.212970E+2
5.106090E+2
5.106090E+2
4.999209E+2
4.999209E+2
4.892330E+2
4.785449E+2
4.785449E+2
4.678569E+2
4.678569E+2
4.571689E+2
4.464810E+2
4.571689E+2
4.571689E+2
4.678569E+2
4.571689E+2
4.571689E+2
4.464810E+2
4.357928E+2
4.571689E+2
4.785449E+2
4.892330E+2
4.892330E+2
4.785449E+2
4.678569E+2
4.785449E+2
4.785449E+2
4.892330E+2
4.892330E+2
4.892330E+2
4.785449E+2
4.678569E+2
4.571689E+2
4.464810E+2
4.464810E+2
4.464810E+2
4.357928E+2
4.144169E+2
4.144169E+2
4.144169E+2
4.357928E+2
4.464810E+2
4.357928E+2
4.251049E+2
4.251049E+2
4.251049E+2
4.251049E+2
4.357928E+2
4.357928E+2
4.464810E+2
4.464810E+2
4.571689E+2
4.571689E+2
4.571689E+2
4.571689E+2
4.678569E+2
4.678569E+2
4.678569E+2
4.571689E+2
4.571689E+2
4.571689E+2
4.678569E+2
4.785449E+2
4.785449E+2
4.892330E+2
4.999209E+2
5.212970E+2
5.212970E+2
5.212970E+2
5.212970E+2
5.319849E+2
5.426731E+2
5.426731E+2
5.426731E+2
5.426731E+2
5.426731E+2
5.426731E+2
5.533610E+2
5.426731E+2
5.426731E+2
5.319849E+2
5.319849E+2
5.319849E+2
5.319849E+2
5.319849E+2
5.426731E+2
5.533610E+2
5.640490E+2
5.640490E+2
5.640490E+2
5.747370E+2
5.747370E+2
5.854251E+2
5.961129E+2
5.961129E+2
5.961129E+2
5.961129E+2
5.961129E+2
6.068010E+2
6.068010E+2
6.068010E+2
6.174892E+2
6.281771E+2
6.495532E+2
6.495532E+2
6.495532E+2
6.388651E+2
6.388651E+2
6.495532E+2
6.495532E+2
6.602410E+2
6.709291E+2
6.709291E+2
6.816173E+2
6.816173E+2
6.923052E+2
6.923052E+2
6.923052E+2
7.029932E+2
7.136812E+2
7.136812E+2
7.136812E+2
7.136812E+2
7.243691E+2
7.243691E+2
7.243691E+2
7.243691E+2
7.243691E+2
7.350572E+2
7.350572E+2
7.350572E+2
7.243691E+2
7.243691E+2
7.243691E+2
7.243691E+2
7.350572E+2
7.350572E+2
7.457452E+2
7.457452E+2
7.457452E+2
7.564332E+2
7.671213E+2
7.671213E+2
7.778091E+2
7.884972E+2
7.991852E+2
8.205613E+2
8.312494E+2
8.419372E+2
8.526253E+2
8.633133E+2
8.846894E+2
8.953774E+2
9.060653E+2
9.167533E+2
9.167533E+2
9.274412E+2
9.274412E+2
9.274412E+2
9.167533E+2
9.060653E+2
8.953774E+2
8.953774E+2
8.953774E+2
8.953774E+2
8.846894E+2
8.633133E+2
8.526253E+2
8.526253E+2
8.633133E+2
8.633133E+2
8.633133E+2
8.633133E+2
8.740013E+2
8.740013E+2
8.846894E+2
8.953774E+2
8.953774E+2
9.060653E+2
9.167533E+2
9.167533E+2
9.167533E+2
9.274412E+2
9.381294E+2
9.488175E+2
9.595053E+2
9.701934E+2
9.701934E+2
9.808814E+2
9.808814E+2
9.915693E+2
9.915693E+2
1.002258E+3
1.002258E+3
1.002258E+3
9.808814E+2
9.595053E+2
9.488175E+2
9.274412E+2
9.060653E+2
8.740013E+2
8.526253E+2
8.312494E+2
8.098733E+2
7.778091E+2
7.564332E+2
7.350572E+2
7.350572E+2
7.350572E+2
7.350572E+2
7.350572E+2
7.243691E+2
7.350572E+2
7.457452E+2
7.671213E+2
7.884972E+2
8.205613E+2
8.419372E+2
8.740013E+2
9.060653E+2
9.595053E+2
1.002258E+3
1.045010E+3
1.087762E+3
1.119825E+3
1.151890E+3
1.183954E+3
1.226706E+3
1.248082E+3
1.269458E+3
1.290834E+3
1.312210E+3
1.312210E+3
1.312210E+3
1.312210E+3
1.301522E+3
1.301522E+3
1.301522E+3
1.290834E+3
1.280146E+3
1.280146E+3
1.280146E+3
1.290834E+3
1.301522E+3
1.312210E+3
1.333586E+3
1.354962E+3
1.397714E+3
1.429778E+3
1.472530E+3
1.493906E+3
1.536658E+3
1.579410E+3
1.632850E+3
1.675602E+3
1.718354E+3
1.771794E+3
1.814546E+3
1.867986E+3
1.900050E+3
1.932114E+3
1.964179E+3
2.006930E+3
2.049683E+3
2.092435E+3
2.113810E+3
2.145875E+3
2.188627E+3
2.242067E+3
2.306195E+3
2.348947E+3
2.391699E+3
2.445139E+3
2.487891E+3
2.541331E+3
2.594771E+3
2.648211E+3
2.701651E+3
2.755091E+3
2.808531E+3
2.851283E+3
2.904723E+3
2.947476E+3
2.990227E+3
3.032979E+3
3.075732E+3
3.129172E+3
3.171924E+3
3.225364E+3
3.278804E+3
3.332244E+3
3.396372E+3
3.460500E+3
3.524628E+3
3.588756E+3
3.663572E+3
3.717012E+3
3.781140E+3
3.855956E+3
3.930772E+3
3.994901E+3
4.048340E+3
4.080404E+3
4.133844E+3
4.197972E+3
4.262101E+3
4.304852E+3
4.347605E+3
4.401045E+3
4.454485E+3
4.497237E+3
4.539989E+3
4.572053E+3
4.604117E+3
4.636181E+3
4.689621E+3
4.743061E+3
4.796501E+3
4.839253E+3
4.871317E+3
4.903381E+3
4.946134E+3
4.978198E+3
4.999574E+3
5.031637E+3
5.053014E+3
5.085077E+3
5.127829E+3
5.159894E+3
5.181269E+3
5.213333E+3
5.234709E+3
5.256085E+3
5.266774E+3
5.288149E+3
5.309525E+3
5.330902E+3
5.362966E+3
5.384342E+3
5.405717E+3
5.416405E+3
5.416405E+3
5.427094E+3
5.427094E+3
5.437782E+3
5.437782E+3
5.437782E+3
5.437782E+3
5.437782E+3
5.437782E+3
5.437782E+3
5.437782E+3
5.437782E+3
5.427094E+3
5.427094E+3
5.416405E+3
5.405717E+3
5.405717E+3
5.405717E+3
5.405717E+3
5.416405E+3
5.427094E+3
5.437782E+3
5.459157E+3
5.480533E+3
5.501910E+3
5.523286E+3
5.544662E+3
5.566037E+3
5.587414E+3
5.598102E+3
5.608790E+3
5.630165E+3
5.651541E+3
5.662230E+3
5.672918E+3
5.683605E+3
5.694294E+3
5.704982E+3
5.704982E+3
5.715670E+3
5.715670E+3
5.704982E+3
5.694294E+3
5.683605E+3
5.683605E+3
5.683605E+3
5.683605E+3
5.662230E+3
5.651541E+3
5.630165E+3
5.630165E+3
5.619478E+3
5.598102E+3
5.587414E+3
5.587414E+3
5.587414E+3
5.587414E+3
5.587414E+3
5.598102E+3
5.608790E+3
5.608790E+3
5.608790E+3
5.619478E+3
5.619478E+3
5.630165E+3
5.640854E+3
5.640854E+3
5.672918E+3
5.683605E+3
5.683605E+3
5.672918E+3
5.672918E+3
5.683605E+3
5.694294E+3
5.704982E+3
5.694294E+3
5.683605E+3
5.683605E+3
5.694294E+3
5.704982E+3
5.726358E+3
5.737046E+3
5.747733E+3
5.758422E+3
5.779798E+3
5.779798E+3
5.801174E+3
5.833238E+3
5.843926E+3
5.843926E+3
5.843926E+3
5.843926E+3
5.854614E+3
5.865302E+3
5.875990E+3
5.886678E+3
5.897366E+3
5.897366E+3
5.908053E+3
5.908053E+3
5.908053E+3
5.929431E+3
5.940118E+3
5.961494E+3
5.972182E+3
5.972182E+3
5.972182E+3
5.982870E+3
5.982870E+3
5.993559E+3
5.993559E+3
5.993559E+3
6.004246E+3
6.004246E+3
6.014934E+3
6.004246E+3
6.004246E+3
6.004246E+3
6.004246E+3
5.993559E+3
5.982870E+3
5.972182E+3
5.982870E+3
5.982870E+3
6.004246E+3
6.014934E+3
6.025622E+3
6.014934E+3
6.014934E+3
6.057686E+3
6.089751E+3
6.111126E+3
6.121814E+3
6.121814E+3
6.143190E+3
6.164566E+3
6.175254E+3
6.196630E+3
6.207319E+3
6.218007E+3
6.239382E+3
6.271447E+3
6.303510E+3
6.324887E+3
6.356950E+3
6.378327E+3
6.389014E+3
6.410391E+3
6.431767E+3
6.453142E+3
6.474519E+3
6.495895E+3
6.517270E+3
6.527959E+3
6.538646E+3
6.549335E+3
6.570710E+3
6.581399E+3
6.602775E+3
6.624151E+3
6.645527E+3
6.677590E+3
6.698967E+3
6.731030E+3
6.752407E+3
6.784471E+3
6.816535E+3
6.859287E+3
6.891350E+3
6.934103E+3
6.976856E+3
7.019607E+3
7.062359E+3
7.115799E+3
7.158551E+3
7.201304E+3
7.233368E+3
7.276119E+3
7.329560E+3
7.372312E+3
7.425751E+3
7.468504E+3
7.511256E+3
7.554007E+3
7.596760E+3
7.628824E+3
7.682263E+3
7.735704E+3
7.778455E+3
7.810520E+3
7.842584E+3
7.885336E+3
7.928088E+3
7.970840E+3
8.002904E+3
8.045656E+3
8.088408E+3
8.131160E+3
8.173912E+3
8.195288E+3
8.216664E+3
8.248728E+3
8.291480E+3
8.323544E+3
8.355609E+3
8.387672E+3
8.409048E+3
8.441112E+3
8.473177E+3
8.505240E+3
8.526617E+3
8.547992E+3
8.569368E+3
8.601432E+3
8.622809E+3
8.644185E+3
8.654873E+3
8.665560E+3
8.686937E+3
8.697625E+3
8.719001E+3
8.729689E+3
8.729689E+3
8.740377E+3
8.751065E+3
8.751065E+3
8.751065E+3
8.751065E+3
8.751065E+3
8.740377E+3
8.740377E+3
8.740377E+3
8.740377E+3
8.740377E+3
8.729689E+3
8.719001E+3
8.719001E+3
8.708312E+3
8.686937E+3
8.686937E+3
8.708312E+3
8.729689E+3
8.708312E+3
8.633497E+3
8.590744E+3
8.580057E+3
8.580057E+3
8.569368E+3
8.547992E+3
8.515929E+3
8.505240E+3
8.494553E+3
8.483864E+3
8.451800E+3
8.419737E+3
8.387672E+3
8.366296E+3
8.344920E+3
8.312856E+3
8.291480E+3
8.259416E+3
8.227352E+3
8.195288E+3
8.163224E+3
8.131160E+3
8.099096E+3
8.067032E+3
8.034968E+3
8.002904E+3
7.981528E+3
7.949464E+3
7.917400E+3
7.896024E+3
7.863960E+3
7.821208E+3
7.789144E+3
7.746392E+3
7.714327E+3
7.660887E+3
7.607448E+3
7.543320E+3
7.489879E+3
7.425751E+3
7.372312E+3
7.318872E+3
7.254744E+3
7.201304E+3
7.147863E+3
7.105111E+3
7.062359E+3
7.008919E+3
6.966167E+3
6.912727E+3
6.869975E+3
6.827223E+3
6.784471E+3
6.741719E+3
6.698967E+3
6.656215E+3
6.624151E+3
6.592087E+3
6.549335E+3
6.506583E+3
6.463831E+3
6.421078E+3
6.389014E+3
6.346263E+3
6.314199E+3
6.271447E+3
6.239382E+3
6.196630E+3
6.164566E+3
6.121814E+3
6.079062E+3
6.036310E+3
5.993559E+3
5.950806E+3
5.897366E+3
5.854614E+3
5.811862E+3
5.758422E+3
5.704982E+3
5.662230E+3
5.619478E+3
5.566037E+3
5.512597E+3
5.459157E+3
5.416405E+3
5.362966E+3
5.309525E+3
5.256085E+3
5.202645E+3
5.149206E+3
5.106454E+3
5.063701E+3
5.010261E+3
4.956821E+3
4.914069E+3
4.871317E+3
4.828565E+3
4.785813E+3
4.743061E+3
4.700309E+3
4.657557E+3
4.614805E+3
4.572053E+3
4.518613E+3
4.465173E+3
4.411732E+3
4.368981E+3
4.315540E+3
4.262101E+3
4.208660E+3
4.165909E+3
4.123157E+3
4.080404E+3
4.026964E+3
3.984212E+3
3.930772E+3
3.888020E+3
3.845269E+3
3.802516E+3
3.759764E+3
3.717012E+3
3.663572E+3
3.620820E+3
3.578068E+3
3.546004E+3
3.503252E+3
3.460500E+3
3.417748E+3
3.374996E+3
3.342932E+3
3.300180E+3
3.257427E+3
3.225364E+3
3.193300E+3
3.150547E+3
3.107796E+3
3.075732E+3
3.043667E+3
3.011604E+3
2.979540E+3
2.947476E+3
2.915411E+3
2.883347E+3
2.851283E+3
2.819219E+3
2.776467E+3
2.744403E+3
2.712339E+3
2.690963E+3
2.669587E+3
2.637523E+3
2.605459E+3
2.573395E+3
2.552019E+3
2.530643E+3
2.509267E+3
2.487891E+3
2.455827E+3
2.434451E+3
2.413075E+3
2.402387E+3
2.370323E+3
2.348947E+3
2.327571E+3
2.306195E+3
2.295507E+3
2.274131E+3
2.263443E+3
2.252755E+3
2.242067E+3
2.231379E+3
2.220691E+3
2.220691E+3
2.210003E+3
2.210003E+3
2.199314E+3
2.199314E+3
2.210003E+3
2.210003E+3
2.199314E+3
2.199314E+3
2.199314E+3
2.210003E+3
2.210003E+3
2.220691E+3
2.231379E+3
2.231379E+3
2.242067E+3
2.252755E+3
2.263443E+3
2.284819E+3
2.306195E+3
2.316883E+3
2.327571E+3
2.338259E+3
2.359635E+3
2.381011E+3
2.413075E+3
2.445139E+3
2.477203E+3
2.498579E+3
2.509267E+3
2.541331E+3
2.573395E+3
2.616147E+3
2.648211E+3
2.669587E+3
2.701651E+3
2.723027E+3
2.755091E+3
2.797843E+3
2.840595E+3
2.872659E+3
2.904723E+3
2.947476E+3
3.000915E+3
3.054355E+3
3.086420E+3
3.118484E+3
3.150547E+3
3.193300E+3
3.246740E+3
3.300180E+3
3.353620E+3
3.396372E+3
3.439124E+3
3.481876E+3
3.535316E+3
3.578068E+3
3.631508E+3
3.684948E+3
3.727700E+3
3.770452E+3
3.834581E+3
3.888020E+3
3.941460E+3
3.984212E+3
4.037652E+3
4.091093E+3
4.155220E+3
4.208660E+3
4.251412E+3
4.304852E+3
4.358293E+3
4.411732E+3
4.475861E+3
4.518613E+3
4.572053E+3
4.625493E+3
4.668245E+3
4.721686E+3
4.775125E+3
4.828565E+3
4.871317E+3
4.924757E+3
4.978198E+3
5.020949E+3
5.063701E+3
5.106454E+3
5.159894E+3
5.213333E+3
5.256085E+3
5.298837E+3
5.330902E+3
5.373654E+3
5.416405E+3
5.459157E+3
5.512597E+3
5.544662E+3
5.587414E+3
5.619478E+3
5.651541E+3
5.683605E+3
5.715670E+3
5.758422E+3
5.790485E+3
5.811862E+3
5.843926E+3
5.865302E+3
5.897366E+3
5.929431E+3
5.961494E+3
5.993559E+3
6.014934E+3
6.036310E+3
6.057686E+3
6.079062E+3
6.100438E+3
6.121814E+3
6.132502E+3
6.153879E+3
6.175254E+3
6.185943E+3
6.185943E+3
6.196630E+3
6.207319E+3
6.218007E+3
6.228694E+3
6.239382E+3
6.239382E+3
6.250071E+3
6.250071E+3
6.260758E+3
6.260758E+3
6.260758E+3
6.260758E+3
6.260758E+3
6.260758E+3
6.271447E+3
6.271447E+3
6.271447E+3
6.260758E+3
6.260758E+3
6.250071E+3
6.250071E+3
6.239382E+3
6.239382E+3
6.228694E+3
6.218007E+3
6.207319E+3
6.207319E+3
6.196630E+3
6.175254E+3
6.175254E+3
6.164566E+3
6.153879E+3
6.143190E+3
6.121814E+3
6.111126E+3
6.100438E+3
6.079062E+3
6.068374E+3
6.046998E+3
6.025622E+3
6.025622E+3
6.014934E+3
5.993559E+3
5.972182E+3
5.950806E+3
5.940118E+3
5.929431E+3
5.908053E+3
5.886678E+3
5.854614E+3
5.833238E+3
5.822550E+3
5.801174E+3
5.779798E+3
5.747733E+3
5.726358E+3
5.694294E+3
5.672918E+3
5.651541E+3
5.630165E+3
5.608790E+3
5.587414E+3
5.555350E+3
5.533973E+3
5.512597E+3
5.491222E+3
5.459157E+3
5.437782E+3
5.416405E+3
5.395030E+3
5.362966E+3
5.330902E+3
5.309525E+3
5.288149E+3
5.266774E+3
5.234709E+3
5.191957E+3
5.159894E+3
5.127829E+3
5.106454E+3
5.085077E+3
5.053014E+3
5.020949E+3
4.999574E+3
4.988886E+3
4.956821E+3
4.924757E+3
4.892694E+3
4.860629E+3
4.817877E+3
4.785813E+3
4.743061E+3
4.710997E+3
4.668245E+3
4.636181E+3
4.582740E+3
4.539989E+3
4.486549E+3
4.443797E+3
4.411732E+3
4.379669E+3
4.347605E+3
4.315540E+3
4.272789E+3
4.240724E+3
4.208660E+3
4.187284E+3
4.144532E+3
4.112469E+3
4.080404E+3
4.048340E+3
4.016276E+3
3.984212E+3
3.952148E+3
3.909396E+3
3.888020E+3
3.855956E+3
3.823892E+3
3.791828E+3
3.759764E+3
3.738388E+3
3.706324E+3
3.663572E+3
3.631508E+3
3.599444E+3
3.578068E+3
3.556692E+3
3.524628E+3
3.492564E+3
3.460500E+3
3.439124E+3
3.417748E+3
3.385684E+3
3.353620E+3
3.321556E+3
3.300180E+3
3.289492E+3
3.268115E+3
3.236052E+3
3.214676E+3
3.182612E+3
3.171924E+3
3.161235E+3
3.150547E+3
3.129172E+3
3.107796E+3
3.086420E+3
3.075732E+3
3.065044E+3
3.054355E+3
3.032979E+3
3.022291E+3
3.011604E+3
3.000915E+3
3.000915E+3
3.000915E+3
2.990227E+3
2.979540E+3
2.968851E+3
2.968851E+3
2.968851E+3
2.958163E+3
2.958163E+3
2.947476E+3
2.936787E+3
2.936787E+3
2.936787E+3
2.936787E+3
2.936787E+3
2.936787E+3
2.936787E+3
2.947476E+3
2.958163E+3
2.958163E+3
2.958163E+3
2.968851E+3
2.968851E+3
2.968851E+3
2.979540E+3
2.990227E+3
3.000915E+3
3.000915E+3
3.011604E+3
3.022291E+3
3.032979E+3
3.054355E+3
3.054355E+3
3.075732E+3
3.086420E+3
3.086420E+3
3.097107E+3
3.097107E+3
3.107796E+3
3.118484E+3
3.118484E+3
3.129172E+3
3.139859E+3
3.150547E+3
3.161235E+3
3.161235E+3
3.171924E+3
3.182612E+3
3.193300E+3
3.203988E+3
3.203988E+3
3.225364E+3
3.236052E+3
3.257427E+3
3.257427E+3
3.268115E+3
3.278804E+3
3.278804E+3
3.289492E+3
3.300180E+3
3.310867E+3
3.310867E+3
3.321556E+3
3.342932E+3
3.353620E+3
3.353620E+3
3.364307E+3
3.364307E+3
3.374996E+3
3.385684E+3
3.396372E+3
3.396372E+3
3.385684E+3
3.396372E+3
3.396372E+3
3.407060E+3
3.407060E+3
3.407060E+3
3.407060E+3
3.417748E+3
3.417748E+3
3.428435E+3
3.417748E+3
3.417748E+3
3.428435E+3
3.439124E+3
3.439124E+3
3.439124E+3
3.449812E+3
3.460500E+3
3.460500E+3
3.460500E+3
3.471188E+3
3.471188E+3
3.471188E+3
3.471188E+3
3.481876E+3
3.481876E+3
3.481876E+3
3.481876E+3
3.471188E+3
3.471188E+3
3.481876E+3
3.492564E+3
3.492564E+3
3.492564E+3
3.492564E+3
3.492564E+3
3.492564E+3
3.503252E+3
3.503252E+3
3.503252E+3
3.503252E+3
3.503252E+3
3.503252E+3
3.503252E+3
3.503252E+3
3.513940E+3
3.513940E+3
3.513940E+3
3.513940E+3
3.524628E+3
3.524628E+3
3.535316E+3
3.535316E+3
3.535316E+3
3.546004E+3
3.546004E+3
3.546004E+3
3.546004E+3
3.546004E+3
3.556692E+3
3.556692E+3
3.556692E+3
3.556692E+3
3.567380E+3
3.578068E+3
3.588756E+3
3.588756E+3
3.578068E+3
3.578068E+3
3.588756E+3
3.588756E+3
3.599444E+3
3.599444E+3
3.599444E+3
3.610132E+3
3.620820E+3
3.620820E+3
3.620820E+3
3.620820E+3
3.620820E+3
3.631508E+3
3.642196E+3
3.652884E+3
3.663572E+3
3.663572E+3
3.663572E+3
3.663572E+3
3.674260E+3
3.674260E+3
3.684948E+3
3.684948E+3
3.684948E+3
3.695636E+3
3.695636E+3
3.695636E+3
3.706324E+3
3.706324E+3
3.717012E+3
3.717012E+3
3.717012E+3
3.727700E+3
3.727700E+3
3.738388E+3
3.749076E+3
3.749076E+3
3.759764E+3
3.759764E+3
3.759764E+3
3.759764E+3
3.770452E+3
3.770452E+3
3.781140E+3
3.781140E+3
3.791828E+3
3.791828E+3
3.791828E+3
3.802516E+3
3.802516E+3
3.813204E+3
3.813204E+3
3.823892E+3
3.834581E+3
3.845269E+3
3.845269E+3
3.845269E+3
3.855956E+3
3.866644E+3
3.866644E+3
3.866644E+3
3.877332E+3
3.888020E+3
3.898709E+3
3.909396E+3
3.920084E+3
3.920084E+3
3.930772E+3
3.941460E+3
3.941460E+3
3.952148E+3
3.973524E+3
3.984212E+3
3.994901E+3
3.994901E+3
3.994901E+3
4.005589E+3
4.016276E+3
4.037652E+3
4.048340E+3
4.059029E+3
4.069717E+3
4.080404E+3
4.091093E+3
4.101781E+3
4.101781E+3
4.123157E+3
4.133844E+3
4.144532E+3
4.144532E+3
4.144532E+3
4.155220E+3
4.176597E+3
4.187284E+3
4.197972E+3
4.197972E+3
4.208660E+3
4.219349E+3
4.230037E+3
4.240724E+3
4.240724E+3
4.251412E+3
4.262101E+3
4.272789E+3
4.294165E+3
4.304852E+3
4.315540E+3
4.326229E+3
4.336917E+3
4.358293E+3
4.368981E+3
4.390357E+3
4.401045E+3
4.411732E+3
4.411732E+3
4.433109E+3
4.443797E+3
4.454485E+3
4.465173E+3
4.475861E+3
4.497237E+3
4.518613E+3
4.529301E+3
4.539989E+3
4.539989E+3
4.550677E+3
4.572053E+3
4.582740E+3
4.604117E+3
4.614805E+3
4.614805E+3
4.625493E+3
4.636181E+3
4.646869E+3
4.668245E+3
4.678933E+3
4.689621E+3
4.700309E+3
4.710997E+3
4.721686E+3
4.732373E+3
4.753749E+3
4.764437E+3
4.775125E+3
4.775125E+3
4.785813E+3
4.796501E+3
4.807189E+3
4.817877E+3
4.828565E+3
4.839253E+3
4.839253E+3
4.860629E+3
4.882006E+3
4.892694E+3
4.892694E+3
4.892694E+3
4.903381E+3
4.914069E+3
4.924757E+3
4.924757E+3
4.935445E+3
4.935445E+3
4.935445E+3
4.935445E+3
4.946134E+3
4.956821E+3
4.956821E+3
4.967509E+3
4.978198E+3
4.978198E+3
4.978198E+3
4.978198E+3
4.978198E+3
4.978198E+3
4.978198E+3
4.978198E+3
4.978198E+3
4.978198E+3
4.978198E+3
4.978198E+3
4.988886E+3
4.988886E+3
4.999574E+3
4.999574E+3
4.988886E+3
4.988886E+3
4.988886E+3
4.999574E+3
4.999574E+3
4.999574E+3
4.988886E+3
4.988886E+3
4.978198E+3
4.988886E+3
4.988886E+3
4.988886E+3
4.988886E+3
4.988886E+3
4.978198E+3
4.967509E+3
4.967509E+3
4.978198E+3
4.978198E+3
4.978198E+3
4.978198E+3
4.967509E+3
4.967509E+3
4.978198E+3
4.978198E+3
4.978198E+3
4.967509E+3
4.967509E+3
4.967509E+3
4.956821E+3
4.956821E+3
4.956821E+3
4.956821E+3
4.956821E+3
4.956821E+3
4.946134E+3
4.935445E+3
4.924757E+3
4.924757E+3
4.924757E+3
4.924757E+3
4.914069E+3
4.914069E+3
4.914069E+3
4.914069E+3
4.914069E+3
4.903381E+3
4.882006E+3
4.882006E+3
4.882006E+3
4.882006E+3
4.882006E+3
4.871317E+3
4.860629E+3
4.860629E+3
4.849941E+3
4.849941E+3
4.849941E+3
4.849941E+3
4.839253E+3
4.839253E+3
4.839253E+3
4.839253E+3
4.828565E+3
4.817877E+3
4.807189E+3
4.807189E+3
4.807189E+3
4.796501E+3
4.796501E+3
4.796501E+3
4.785813E+3
4.785813E+3
4.775125E+3
4.764437E+3
4.764437E+3
4.764437E+3
4.753749E+3
4.743061E+3
4.732373E+3
4.732373E+3
4.721686E+3
4.721686E+3
4.710997E+3
4.710997E+3
4.710997E+3
4.700309E+3
4.700309E+3
4.700309E+3
4.710997E+3
4.700309E+3
4.700309E+3
4.689621E+3
4.689621E+3
4.689621E+3
4.689621E+3
4.678933E+3
4.678933E+3
4.678933E+3
4.678933E+3
4.689621E+3
4.689621E+3
4.689621E+3
4.678933E+3
4.668245E+3
4.668245E+3
4.668245E+3
4.668245E+3
4.668245E+3
4.657557E+3
4.657557E+3
4.657557E+3
4.668245E+3
4.668245E+3
4.668245E+3
4.668245E+3
4.668245E+3
4.668245E+3
4.678933E+3
4.678933E+3
4.678933E+3
4.678933E+3
4.689621E+3
4.700309E+3
4.700309E+3
4.689621E+3
4.689621E+3
4.700309E+3
4.700309E+3
4.700309E+3
4.700309E+3
4.700309E+3
4.710997E+3
4.710997E+3
4.721686E+3
4.732373E+3
4.732373E+3
4.732373E+3
4.732373E+3
4.732373E+3
4.732373E+3
4.743061E+3
4.743061E+3
4.753749E+3
4.753749E+3
4.753749E+3
4.764437E+3
4.775125E+3
4.775125E+3
4.785813E+3
4.785813E+3
4.785813E+3
4.785813E+3
4.796501E+3
4.796501E+3
4.796501E+3
4.807189E+3
4.807189E+3
4.807189E+3
4.807189E+3
4.817877E+3
4.817877E+3
4.817877E+3
4.817877E+3
4.817877E+3
4.828565E+3
4.839253E+3
4.849941E+3
4.849941E+3
4.849941E+3
4.860629E+3
4.860629E+3
4.860629E+3
4.849941E+3
4.849941E+3
4.860629E+3
4.860629E+3
4.871317E+3
4.871317E+3
4.871317E+3
4.882006E+3
4.882006E+3
4.882006E+3
4.882006E+3
4.892694E+3
4.903381E+3
4.914069E+3
4.914069E+3
4.914069E+3
4.914069E+3
4.914069E+3
4.924757E+3
4.924757E+3
4.935445E+3
4.946134E+3
4.946134E+3
4.956821E+3
4.956821E+3
4.956821E+3
4.967509E+3
4.967509E+3
4.978198E+3
4.978198E+3
4.978198E+3
4.978198E+3
4.988886E+3
4.999574E+3
4.999574E+3
4.999574E+3
4.988886E+3
4.999574E+3
4.999574E+3
5.010261E+3
5.010261E+3
4.999574E+3
4.999574E+3
5.010261E+3
5.010261E+3
5.020949E+3
5.020949E+3
5.031637E+3
5.031637E+3
5.042325E+3
5.042325E+3
5.042325E+3
5.042325E+3
5.042325E+3
5.053014E+3
5.063701E+3
5.063701E+3
5.063701E+3
5.074389E+3
5.085077E+3
5.085077E+3
5.085077E+3
5.085077E+3
5.106454E+3
5.117142E+3
5.127829E+3
5.127829E+3
5.138517E+3
5.149206E+3
5.170582E+3
5.181269E+3
5.191957E+3
5.191957E+3
5.202645E+3
5.213333E+3
5.224021E+3
5.234709E+3
5.245397E+3
5.245397E+3
5.245397E+3
5.256085E+3
5.256085E+3
5.266774E+3
5.266774E+3
5.256085E+3
5.256085E+3
5.256085E+3
5.256085E+3
5.256085E+3
5.256085E+3
5.256085E+3
5.245397E+3
5.245397E+3
5.245397E+3
5.245397E+3
5.256085E+3
5.256085E+3
5.245397E+3
5.234709E+3
5.234709E+3
5.234709E+3
5.245397E+3
5.245397E+3
5.245397E+3
5.234709E+3
5.234709E+3
5.224021E+3
5.213333E+3
5.213333E+3
5.224021E+3
5.213333E+3
5.202645E+3
5.191957E+3
5.191957E+3
5.191957E+3
5.191957E+3
5.191957E+3
5.181269E+3
5.181269E+3
5.181269E+3
5.181269E+3
5.181269E+3
5.181269E+3
5.181269E+3
5.181269E+3
5.191957E+3
5.202645E+3
5.202645E+3
5.202645E+3
5.202645E+3
5.213333E+3
5.213333E+3
5.213333E+3
5.213333E+3
5.224021E+3
5.224021E+3
5.224021E+3
5.224021E+3
5.234709E+3
5.245397E+3
5.256085E+3
5.256085E+3
5.256085E+3
5.256085E+3
5.256085E+3
5.256085E+3
5.256085E+3
5.256085E+3
5.256085E+3
5.256085E+3
5.256085E+3
5.245397E+3
5.245397E+3
5.256085E+3
5.256085E+3
5.256085E+3
5.245397E+3
5.234709E+3
5.234709E+3
5.234709E+3
5.234709E+3
5.234709E+3
5.234709E+3
5.234709E+3
5.224021E+3
5.224021E+3
5.224021E+3
5.224021E+3
5.213333E+3
5.213333E+3
5.213333E+3
5.213333E+3
5.213333E+3
5.213333E+3
5.202645E+3
5.191957E+3
5.181269E+3
5.191957E+3
5.202645E+3
5.213333E+3
5.213333E+3
5.213333E+3
5.213333E+3
5.213333E+3
5.213333E+3
5.213333E+3
5.213333E+3
5.213333E+3
5.213333E+3
5.213333E+3
5.213333E+3
5.213333E+3
5.213333E+3
5.213333E+3
5.202645E+3
5.202645E+3
5.202645E+3
5.202645E+3
5.191957E+3
5.181269E+3
5.191957E+3
5.191957E+3
5.191957E+3
5.191957E+3
5.181269E+3
5.181269E+3
5.181269E+3
5.181269E+3
5.170582E+3
5.159894E+3
5.159894E+3
5.159894E+3
5.159894E+3
5.159894E+3
5.159894E+3
5.159894E+3
5.159894E+3
5.149206E+3
5.149206E+3
5.149206E+3
5.149206E+3
5.159894E+3
5.159894E+3
5.159894E+3
5.159894E+3
5.149206E+3
5.149206E+3
5.149206E+3
5.149206E+3
5.149206E+3
5.149206E+3
5.149206E+3
5.149206E+3
5.138517E+3
5.138517E+3
5.138517E+3
5.138517E+3
5.138517E+3
5.138517E+3
5.138517E+3
5.138517E+3
5.138517E+3
5.138517E+3
5.138517E+3
5.138517E+3
5.138517E+3
5.127829E+3
5.138517E+3
5.138517E+3
5.138517E+3
5.127829E+3
5.127829E+3
5.127829E+3
5.127829E+3
5.127829E+3
5.127829E+3
5.127829E+3
5.127829E+3
5.138517E+3
5.138517E+3
5.127829E+3
5.127829E+3
5.127829E+3
5.127829E+3
5.127829E+3
5.127829E+3
5.117142E+3
5.106454E+3
5.106454E+3
5.106454E+3
5.095765E+3
5.095765E+3
5.095765E+3
5.106454E+3
5.106454E+3
5.106454E+3
5.095765E+3
5.085077E+3
5.074389E+3
5.074389E+3
5.085077E+3
5.085077E+3
5.074389E+3
5.074389E+3
5.063701E+3
5.063701E+3
5.063701E+3
5.053014E+3
5.042325E+3
5.042325E+3
5.042325E+3
5.042325E+3
5.031637E+3
5.020949E+3
5.020949E+3
5.031637E+3
5.031637E+3
5.031637E+3
5.020949E+3
5.010261E+3
5.020949E+3
5.020949E+3
5.020949E+3
5.010261E+3
4.999574E+3
4.988886E+3
4.988886E+3
4.988886E+3
4.988886E+3
4.988886E+3
4.988886E+3
4.978198E+3
4.967509E+3
4.956821E+3
4.956821E+3
4.956821E+3
4.956821E+3
4.946134E+3
4.935445E+3
4.935445E+3
4.935445E+3
4.935445E+3
4.924757E+3
4.914069E+3
4.914069E+3
4.903381E+3
4.903381E+3
4.903381E+3
4.892694E+3
4.882006E+3
4.871317E+3
4.871317E+3
4.871317E+3
4.860629E+3
4.849941E+3
4.849941E+3
4.849941E+3
4.849941E+3
4.839253E+3
4.828565E+3
4.828565E+3
4.817877E+3
4.817877E+3
4.817877E+3
4.817877E+3
4.796501E+3
4.785813E+3
4.785813E+3
4.775125E+3
4.775125E+3
4.764437E+3
4.753749E+3
4.732373E+3
4.721686E+3
4.721686E+3
4.710997E+3
4.710997E+3
4.700309E+3
4.689621E+3
4.678933E+3
4.668245E+3
4.657557E+3
4.646869E+3
4.636181E+3
4.625493E+3
4.625493E+3
4.625493E+3
4.614805E+3
4.604117E+3
4.593429E+3
4.582740E+3
4.572053E+3
4.572053E+3
4.561365E+3
4.550677E+3
4.539989E+3
4.539989E+3
4.529301E+3
4.518613E+3
4.518613E+3
4.518613E+3
4.518613E+3
4.507925E+3
4.497237E+3
4.497237E+3
4.497237E+3
4.486549E+3
4.475861E+3
4.465173E+3
4.465173E+3
4.454485E+3
4.443797E+3
4.433109E+3
4.422421E+3
4.411732E+3
4.411732E+3
4.411732E+3
4.401045E+3
4.390357E+3
4.390357E+3
4.379669E+3
4.368981E+3
4.368981E+3
4.358293E+3
4.358293E+3
4.358293E+3
4.347605E+3
4.336917E+3
4.326229E+3
4.315540E+3
4.304852E+3
4.304852E+3
4.304852E+3
4.304852E+3
4.304852E+3
4.294165E+3
4.272789E+3
4.272789E+3
4.272789E+3
4.272789E+3
4.262101E+3
4.251412E+3
4.230037E+3
4.230037E+3
4.230037E+3
4.230037E+3
4.219349E+3
4.219349E+3
4.208660E+3
4.208660E+3
4.208660E+3
4.197972E+3
4.197972E+3
4.187284E+3
4.187284E+3
4.187284E+3
4.176597E+3
4.176597E+3
4.176597E+3
4.176597E+3
4.176597E+3
4.176597E+3
4.176597E+3
4.165909E+3
4.165909E+3
4.165909E+3
4.165909E+3
4.155220E+3
4.155220E+3
4.144532E+3
4.144532E+3
4.144532E+3
4.155220E+3
4.144532E+3
4.144532E+3
4.144532E+3
4.133844E+3
4.133844E+3
4.123157E+3
4.123157E+3
4.123157E+3
4.123157E+3
4.112469E+3
4.112469E+3
4.112469E+3
4.123157E+3
4.123157E+3
4.133844E+3
4.123157E+3
4.123157E+3
4.112469E+3
4.112469E+3
4.112469E+3
4.112469E+3
4.123157E+3
4.112469E+3
4.112469E+3
4.101781E+3
4.101781E+3
4.101781E+3
4.101781E+3
4.101781E+3
4.091093E+3
4.091093E+3
4.091093E+3
4.091093E+3
4.091093E+3
4.091093E+3
4.091093E+3
4.080404E+3
4.080404E+3
4.080404E+3
4.080404E+3
4.080404E+3
4.080404E+3
4.059029E+3
4.059029E+3
4.069717E+3
4.080404E+3
4.080404E+3
4.069717E+3
4.069717E+3
4.069717E+3
4.069717E+3
4.069717E+3
4.069717E+3
4.069717E+3
4.069717E+3
4.069717E+3
4.069717E+3
4.069717E+3
4.080404E+3
4.091093E+3
4.091093E+3
4.080404E+3
4.080404E+3
4.080404E+3
4.091093E+3
4.091093E+3
4.091093E+3
4.091093E+3
4.091093E+3
4.091093E+3
4.091093E+3
4.091093E+3
4.091093E+3
4.101781E+3
4.101781E+3
4.101781E+3
4.101781E+3
4.101781E+3
4.101781E+3
4.101781E+3
4.112469E+3
4.112469E+3
4.112469E+3
4.112469E+3
4.112469E+3
4.112469E+3
4.123157E+3
4.123157E+3
4.133844E+3
4.123157E+3
4.123157E+3
4.123157E+3
4.123157E+3
4.123157E+3
4.112469E+3
4.112469E+3
4.123157E+3
4.123157E+3
4.123157E+3
4.112469E+3
4.112469E+3
4.112469E+3
4.112469E+3
4.112469E+3
4.112469E+3
4.112469E+3
4.101781E+3
4.101781E+3
4.112469E+3
4.112469E+3
4.123157E+3
4.112469E+3
4.112469E+3
4.101781E+3
4.112469E+3
4.112469E+3
4.112469E+3
4.112469E+3
4.101781E+3
4.101781E+3
4.112469E+3
4.112469E+3
4.112469E+3
4.101781E+3
4.101781E+3
4.101781E+3
4.101781E+3
4.101781E+3
4.101781E+3
4.101781E+3
4.101781E+3
4.101781E+3
4.101781E+3
4.091093E+3
4.080404E+3
4.080404E+3
4.091093E+3
4.101781E+3
4.091093E+3
4.069717E+3
4.069717E+3
4.069717E+3
4.080404E+3
4.069717E+3
4.069717E+3
4.069717E+3
4.069717E+3
4.080404E+3
4.080404E+3
4.080404E+3
4.069717E+3
4.059029E+3
4.059029E+3
4.059029E+3
4.069717E+3
4.069717E+3
4.059029E+3
4.048340E+3
4.048340E+3
4.048340E+3
4.059029E+3
4.059029E+3
4.059029E+3
4.048340E+3
4.037652E+3
4.026964E+3
4.026964E+3
4.016276E+3
4.016276E+3
4.005589E+3
4.005589E+3
4.005589E+3
3.994901E+3
3.984212E+3
3.973524E+3
3.973524E+3
3.973524E+3
3.962836E+3
3.952148E+3
3.941460E+3
3.930772E+3
3.941460E+3
3.941460E+3
3.941460E+3
3.941460E+3
3.941460E+3
3.930772E+3
3.930772E+3
3.930772E+3
3.930772E+3
3.930772E+3
3.930772E+3
3.920084E+3
3.920084E+3
3.920084E+3
3.920084E+3
3.909396E+3
3.909396E+3
3.898709E+3
3.898709E+3
3.909396E+3
3.909396E+3
3.898709E+3
3.898709E+3
3.888020E+3
3.888020E+3
3.888020E+3
3.888020E+3
3.877332E+3
3.866644E+3
3.855956E+3
3.866644E+3
3.855956E+3
3.855956E+3
3.845269E+3
3.855956E+3
3.855956E+3
3.866644E+3
3.866644E+3
3.866644E+3
3.855956E+3
3.855956E+3
3.855956E+3
3.845269E+3
3.834581E+3
3.834581E+3
3.834581E+3
3.834581E+3
3.823892E+3
3.813204E+3
3.813204E+3
3.813204E+3
3.813204E+3
3.823892E+3
3.813204E+3
3.813204E+3
3.802516E+3
3.791828E+3
3.791828E+3
3.791828E+3
3.781140E+3
3.770452E+3
3.770452E+3
3.770452E+3
3.770452E+3
3.770452E+3
3.759764E+3
3.759764E+3
3.759764E+3
3.759764E+3
3.749076E+3
3.749076E+3
3.749076E+3
3.749076E+3
3.738388E+3
3.727700E+3
3.727700E+3
3.727700E+3
3.727700E+3
3.727700E+3
3.727700E+3
3.717012E+3
3.706324E+3
3.695636E+3
3.695636E+3
3.695636E+3
3.695636E+3
3.695636E+3
3.684948E+3
3.674260E+3
3.663572E+3
3.663572E+3
3.652884E+3
3.642196E+3
3.642196E+3
3.631508E+3
3.631508E+3
3.631508E+3
3.620820E+3
3.620820E+3
3.620820E+3
3.620820E+3
3.620820E+3
3.610132E+3
3.599444E+3
3.588756E+3
3.588756E+3
3.588756E+3
3.588756E+3
3.578068E+3
3.578068E+3
3.578068E+3
3.578068E+3
3.578068E+3
3.567380E+3
3.556692E+3
3.556692E+3
3.556692E+3
3.546004E+3
3.535316E+3
3.524628E+3
3.524628E+3
3.513940E+3
3.524628E+3
3.524628E+3
3.524628E+3
3.513940E+3
3.503252E+3
3.503252E+3
3.503252E+3
3.503252E+3
3.503252E+3
3.503252E+3
3.503252E+3
3.503252E+3
3.503252E+3
3.492564E+3
3.492564E+3
3.481876E+3
3.492564E+3
3.492564E+3
3.481876E+3
3.481876E+3
3.481876E+3
3.481876E+3
3.471188E+3
3.471188E+3
3.471188E+3
3.481876E+3
3.481876E+3
3.481876E+3
3.471188E+3
3.471188E+3
3.471188E+3
3.471188E+3
3.471188E+3
3.471188E+3
3.460500E+3
3.471188E+3
3.471188E+3
3.471188E+3
3.460500E+3
3.460500E+3
3.471188E+3
3.471188E+3
3.471188E+3
3.471188E+3
3.471188E+3
3.460500E+3
3.449812E+3
3.449812E+3
3.449812E+3
3.460500E+3
3.460500E+3
3.460500E+3
3.449812E+3
3.439124E+3
3.439124E+3
3.449812E+3
3.439124E+3
3.439124E+3
3.439124E+3
3.439124E+3
3.439124E+3
3.439124E+3
3.428435E+3
3.439124E+3
3.439124E+3
3.439124E+3
3.439124E+3
3.449812E+3
3.460500E+3
3.460500E+3
3.439124E+3
3.428435E+3
3.417748E+3
3.428435E+3
3.428435E+3
3.428435E+3
3.417748E+3
3.417748E+3
3.417748E+3
3.417748E+3
3.417748E+3
3.417748E+3
3.407060E+3
3.407060E+3
3.396372E+3
3.407060E+3
3.417748E+3
3.417748E+3
3.407060E+3
3.407060E+3
3.396372E+3
3.396372E+3
3.385684E+3
3.396372E+3
3.396372E+3
3.407060E+3
3.407060E+3
3.407060E+3
3.407060E+3
3.407060E+3
3.407060E+3
3.396372E+3
3.396372E+3
3.396372E+3
3.396372E+3
3.396372E+3
3.396372E+3
3.385684E+3
3.385684E+3
3.396372E+3
3.396372E+3
3.396372E+3
3.396372E+3
3.396372E+3
3.396372E+3
3.396372E+3
3.385684E+3
3.385684E+3
3.385684E+3
3.385684E+3
3.385684E+3
3.385684E+3
3.385684E+3
3.385684E+3
3.374996E+3
3.374996E+3
3.374996E+3
3.374996E+3
3.385684E+3
3.374996E+3
3.374996E+3
3.374996E+3
3.374996E+3
3.374996E+3
3.385684E+3
3.385684E+3
3.374996E+3
3.364307E+3
3.364307E+3
3.364307E+3
3.374996E+3
3.374996E+3
3.364307E+3
3.353620E+3
3.353620E+3
3.353620E+3
3.353620E+3
3.353620E+3
3.342932E+3
3.342932E+3
3.342932E+3
3.342932E+3
3.342932E+3
3.332244E+3
3.332244E+3
3.332244E+3
3.332244E+3
3.342932E+3
3.342932E+3
3.332244E+3
3.321556E+3
3.321556E+3
3.332244E+3
3.332244E+3
3.342932E+3
3.332244E+3
3.332244E+3
3.332244E+3
3.332244E+3
3.332244E+3
3.332244E+3
3.332244E+3
3.332244E+3
3.321556E+3
3.321556E+3
3.321556E+3
3.321556E+3
3.332244E+3
3.332244E+3
3.332244E+3
3.332244E+3
3.342932E+3
3.342932E+3
3.353620E+3
3.353620E+3
3.364307E+3
3.364307E+3
3.364307E+3
3.364307E+3
3.374996E+3
3.374996E+3
3.385684E+3
3.385684E+3
3.385684E+3
3.385684E+3
3.385684E+3
3.385684E+3
3.385684E+3
3.385684E+3
3.396372E+3
3.407060E+3
3.407060E+3
3.417748E+3
3.417748E+3
3.417748E+3
3.417748E+3
3.417748E+3
3.428435E+3
3.428435E+3
3.428435E+3
3.428435E+3
3.439124E+3
3.439124E+3
3.449812E+3
3.460500E+3
3.460500E+3
3.471188E+3
3.471188E+3
3.471188E+3
3.471188E+3
3.481876E+3
3.492564E+3
3.503252E+3
3.503252E+3
3.503252E+3
3.513940E+3
3.524628E+3
3.535316E+3
3.535316E+3
3.535316E+3
3.535316E+3
3.535316E+3
3.535316E+3
3.546004E+3
3.556692E+3
3.567380E+3
3.578068E+3
3.588756E+3
3.588756E+3
3.599444E+3
3.610132E+3
3.620820E+3
3.631508E+3
3.631508E+3
3.642196E+3
3.642196E+3
3.652884E+3
3.652884E+3
3.652884E+3
3.663572E+3
3.674260E+3
3.684948E+3
3.684948E+3
3.684948E+3
3.684948E+3
3.684948E+3
3.695636E+3
3.706324E+3
3.717012E+3
3.727700E+3
3.727700E+3
3.727700E+3
3.738388E+3
3.749076E+3
3.759764E+3
3.759764E+3
3.759764E+3
3.770452E+3
3.781140E+3
3.781140E+3
3.781140E+3
3.781140E+3
3.791828E+3
3.802516E+3
3.813204E+3
3.823892E+3
3.823892E+3
3.834581E+3
3.845269E+3
3.855956E+3
3.855956E+3
3.855956E+3
3.866644E+3
3.877332E+3
3.888020E+3
3.898709E+3
3.909396E+3
3.909396E+3
3.909396E+3
3.909396E+3
3.930772E+3
3.941460E+3
3.941460E+3
3.952148E+3
3.952148E+3
3.962836E+3
3.973524E+3
3.973524E+3
3.984212E+3
3.984212E+3
3.994901E+3
3.984212E+3
3.994901E+3
3.994901E+3
4.005589E+3
4.016276E+3
4.016276E+3
4.026964E+3
4.037652E+3
4.037652E+3
4.037652E+3
4.037652E+3
4.048340E+3
4.048340E+3
4.059029E+3
4.059029E+3
4.059029E+3
4.069717E+3
4.080404E+3
4.091093E+3
4.091093E+3
4.101781E+3
4.101781E+3
4.112469E+3
4.112469E+3
4.123157E+3
4.133844E+3
4.133844E+3
4.133844E+3
4.133844E+3
4.144532E+3
4.144532E+3
4.155220E+3
4.165909E+3
4.176597E+3
4.176597E+3
4.176597E+3
4.176597E+3
4.176597E+3
4.176597E+3
4.176597E+3
4.187284E+3
4.187284E+3
4.197972E+3
4.197972E+3
4.187284E+3
4.187284E+3
4.187284E+3
4.197972E+3
4.208660E+3
4.208660E+3
4.208660E+3
4.197972E+3
4.197972E+3
4.208660E+3
4.208660E+3
4.219349E+3
4.230037E+3
4.230037E+3
4.219349E+3
4.219349E+3
4.208660E+3
4.219349E+3
4.219349E+3
4.230037E+3
4.230037E+3
4.230037E+3
4.230037E+3
4.240724E+3
4.240724E+3
4.240724E+3
4.240724E+3
4.240724E+3
4.251412E+3
4.251412E+3
4.251412E+3
4.262101E+3
4.262101E+3
4.262101E+3
4.262101E+3
4.272789E+3
4.272789E+3
4.272789E+3
4.272789E+3
4.272789E+3
4.272789E+3
4.272789E+3
4.283477E+3
4.283477E+3
4.283477E+3
4.294165E+3
4.294165E+3
4.304852E+3
4.294165E+3
4.294165E+3
4.294165E+3
4.283477E+3
4.294165E+3
4.294165E+3
4.304852E+3
4.315540E+3
4.326229E+3
4.315540E+3
4.315540E+3
4.304852E+3
4.304852E+3
4.304852E+3
4.304852E+3
4.304852E+3
4.315540E+3
4.315540E+3
4.326229E+3
4.326229E+3
4.326229E+3
4.326229E+3
4.326229E+3
4.326229E+3
4.326229E+3
4.336917E+3
4.347605E+3
4.347605E+3
4.347605E+3
4.347605E+3
4.347605E+3
4.336917E+3
4.336917E+3
4.336917E+3
4.347605E+3
4.336917E+3
4.347605E+3
4.347605E+3
4.347605E+3
4.336917E+3
4.336917E+3
4.347605E+3
4.347605E+3
4.347605E+3
4.347605E+3
4.347605E+3
4.347605E+3
4.358293E+3
4.347605E+3
4.304852E+3
4.326229E+3
4.433109E+3
4.486549E+3
4.422421E+3
4.304852E+3
4.208660E+3
4.304852E+3
4.486549E+3
4.572053E+3
4.465173E+3
4.326229E+3
4.294165E+3
4.347605E+3
4.401045E+3
4.422421E+3
4.401045E+3
4.390357E+3
4.390357E+3
4.401045E+3
4.326229E+3
4.187284E+3
4.155220E+3
4.304852E+3
4.518613E+3
4.614805E+3
4.582740E+3
4.507925E+3
4.465173E+3
4.454485E+3
4.443797E+3
4.454485E+3
4.582740E+3
4.721686E+3
4.668245E+3
4.390357E+3
4.187284E+3
4.283477E+3
4.486549E+3
4.529301E+3
4.411732E+3
4.304852E+3
4.336917E+3
4.422421E+3
4.497237E+3
4.497237E+3
4.475861E+3
4.475861E+3
4.497237E+3
4.507925E+3
4.507925E+3
4.497237E+3
4.497237E+3
4.507925E+3
4.518613E+3
4.518613E+3
4.518613E+3
4.529301E+3
4.539989E+3
4.550677E+3
4.550677E+3
4.539989E+3
4.539989E+3
4.550677E+3
4.561365E+3
4.572053E+3
4.582740E+3
4.593429E+3
4.593429E+3
4.582740E+3
4.582740E+3
4.593429E+3
4.593429E+3
4.593429E+3
4.593429E+3
4.593429E+3
4.604117E+3
4.614805E+3
4.636181E+3
4.636181E+3
4.636181E+3
4.625493E+3
4.625493E+3
4.636181E+3
4.636181E+3
4.646869E+3
4.646869E+3
4.657557E+3
4.668245E+3
4.668245E+3
4.668245E+3
4.668245E+3
4.668245E+3
4.678933E+3
4.689621E+3
4.700309E+3
4.721686E+3
4.743061E+3
4.753749E+3
4.743061E+3
4.721686E+3
4.721686E+3
4.657557E+3
4.539989E+3
4.561365E+3
4.860629E+3
5.181269E+3
5.149206E+3
4.785813E+3
4.582740E+3
4.700309E+3
4.871317E+3
4.871317E+3
4.764437E+3
4.710997E+3
4.743061E+3
4.807189E+3
4.839253E+3
4.839253E+3
4.828565E+3
4.839253E+3
4.860629E+3
4.871317E+3
4.871317E+3
4.871317E+3
4.871317E+3
4.882006E+3
4.882006E+3
4.892694E+3
4.903381E+3
4.903381E+3
4.903381E+3
4.903381E+3
4.903381E+3
4.914069E+3
4.924757E+3
4.924757E+3
4.924757E+3
4.924757E+3
4.914069E+3
4.924757E+3
4.935445E+3
4.935445E+3
4.935445E+3
4.946134E+3
4.956821E+3
4.956821E+3
4.956821E+3
4.956821E+3
4.956821E+3
4.967509E+3
4.967509E+3
4.956821E+3
4.967509E+3
4.978198E+3
4.978198E+3
4.967509E+3
4.967509E+3
4.978198E+3
4.988886E+3
4.988886E+3
4.988886E+3
4.988886E+3
4.999574E+3
4.999574E+3
4.999574E+3
4.999574E+3
4.999574E+3
4.999574E+3
4.999574E+3
5.010261E+3
5.020949E+3
5.020949E+3
5.020949E+3
5.010261E+3
5.020949E+3
5.020949E+3
5.020949E+3
5.020949E+3
5.020949E+3
5.020949E+3
5.020949E+3
5.020949E+3
5.020949E+3
5.020949E+3
5.031637E+3
5.042325E+3
5.042325E+3
5.042325E+3
5.031637E+3
5.031637E+3
5.031637E+3
5.042325E+3
5.042325E+3
5.042325E+3
5.031637E+3
5.031637E+3
5.031637E+3
5.042325E+3
5.042325E+3
5.042325E+3
5.042325E+3
5.042325E+3
5.031637E+3
5.031637E+3
5.031637E+3
5.042325E+3
5.042325E+3
5.053014E+3
5.063701E+3
5.063701E+3
5.074389E+3
5.063701E+3
5.053014E+3
5.053014E+3
5.053014E+3
5.063701E+3
5.074389E+3
5.074389E+3
5.074389E+3
5.074389E+3
5.074389E+3
5.085077E+3
5.085077E+3
5.085077E+3
5.085077E+3
5.085077E+3
5.095765E+3
5.095765E+3
5.095765E+3
5.095765E+3
5.095765E+3
5.095765E+3
5.106454E+3
5.106454E+3
5.106454E+3
5.106454E+3
5.106454E+3
5.117142E+3
5.117142E+3
5.117142E+3
5.117142E+3
5.127829E+3
5.138517E+3
5.138517E+3
5.138517E+3
5.138517E+3
5.138517E+3
5.138517E+3
5.149206E+3
5.149206E+3
5.159894E+3
5.159894E+3
5.170582E+3
5.170582E+3
5.181269E+3
5.181269E+3
5.181269E+3
5.191957E+3
5.191957E+3
5.202645E+3
5.202645E+3
5.202645E+3
5.213333E+3
5.213333E+3
5.213333E+3
5.224021E+3
5.234709E+3
5.234709E+3
5.234709E+3
5.234709E+3
5.245397E+3
5.245397E+3
5.245397E+3
5.256085E+3
5.256085E+3
5.266774E+3
5.277462E+3
5.288149E+3
5.288149E+3
5.298837E+3
5.298837E+3
5.309525E+3
5.309525E+3
5.309525E+3
5.309525E+3
5.320213E+3
5.330902E+3
5.330902E+3
5.330902E+3
5.341590E+3
5.341590E+3
5.341590E+3
5.352277E+3
5.352277E+3
5.352277E+3
5.362966E+3
5.362966E+3
5.362966E+3
5.362966E+3
5.352277E+3
5.362966E+3
5.362966E+3
5.373654E+3
5.373654E+3
5.384342E+3
5.384342E+3
5.384342E+3
5.395030E+3
5.395030E+3
5.395030E+3
5.405717E+3
5.405717E+3
5.405717E+3
5.405717E+3
5.416405E+3
5.427094E+3
5.437782E+3
5.437782E+3
5.437782E+3
5.437782E+3
5.437782E+3
5.437782E+3
5.437782E+3
5.437782E+3
5.448470E+3
5.448470E+3
5.448470E+3
5.437782E+3
5.437782E+3
5.437782E+3
5.448470E+3
5.459157E+3
5.459157E+3
5.448470E+3
5.448470E+3
5.448470E+3
5.459157E+3
5.459157E+3
5.448470E+3
5.448470E+3
5.448470E+3
5.448470E+3
5.437782E+3
5.437782E+3
5.437782E+3
5.448470E+3
5.448470E+3
5.448470E+3
5.437782E+3
5.437782E+3
5.437782E+3
5.437782E+3
5.437782E+3
5.437782E+3
5.437782E+3
5.437782E+3
5.437782E+3
5.437782E+3
5.427094E+3
5.427094E+3
5.427094E+3
5.427094E+3
5.416405E+3
5.416405E+3
5.416405E+3
5.405717E+3
5.405717E+3
5.395030E+3
5.395030E+3
5.384342E+3
5.373654E+3
5.373654E+3
5.373654E+3
5.373654E+3
5.373654E+3
5.362966E+3
5.362966E+3
5.352277E+3
5.352277E+3
5.341590E+3
5.341590E+3
5.341590E+3
5.330902E+3
5.330902E+3
5.320213E+3
5.320213E+3
5.320213E+3
5.320213E+3
5.309525E+3
5.298837E+3
5.298837E+3
5.298837E+3
5.298837E+3
5.288149E+3
5.288149E+3
5.266774E+3
5.256085E+3
5.256085E+3
5.245397E+3
5.245397E+3
5.245397E+3
5.245397E+3
5.256085E+3
5.245397E+3
5.234709E+3
5.224021E+3
5.213333E+3
5.213333E+3
5.213333E+3
5.213333E+3
5.202645E+3
5.202645E+3
5.202645E+3
5.191957E+3
5.181269E+3
5.170582E+3
5.170582E+3
5.159894E+3
5.149206E+3
5.138517E+3
5.138517E+3
5.127829E+3
5.127829E+3
5.127829E+3
5.127829E+3
5.117142E+3
5.117142E+3
5.106454E+3
5.095765E+3
5.085077E+3
5.074389E+3
5.074389E+3
5.063701E+3
5.063701E+3
5.053014E+3
5.042325E+3
5.042325E+3
5.042325E+3
5.042325E+3
5.031637E+3
5.020949E+3
4.999574E+3
4.999574E+3
4.999574E+3
4.999574E+3
4.999574E+3
4.999574E+3
5.010261E+3
4.999574E+3
4.999574E+3
4.988886E+3
4.978198E+3
4.978198E+3
4.978198E+3
4.967509E+3
4.967509E+3
4.967509E+3
4.967509E+3
4.956821E+3
4.946134E+3
4.946134E+3
4.946134E+3
4.956821E+3
4.956821E+3
4.956821E+3
4.946134E+3
4.946134E+3
4.935445E+3
4.924757E+3
4.924757E+3
4.924757E+3
4.935445E+3
4.924757E+3
4.924757E+3
4.924757E+3
4.924757E+3
4.935445E+3
4.935445E+3
4.935445E+3
4.924757E+3
4.924757E+3
4.924757E+3
4.924757E+3
4.914069E+3
4.914069E+3
4.914069E+3
4.914069E+3
4.924757E+3
4.914069E+3
4.914069E+3
4.914069E+3
4.914069E+3
4.914069E+3
4.914069E+3
4.914069E+3
4.914069E+3
4.914069E+3
4.903381E+3
4.903381E+3
4.903381E+3
4.914069E+3
4.914069E+3
4.914069E+3
4.914069E+3
4.914069E+3
4.914069E+3
4.914069E+3
4.914069E+3
4.914069E+3
4.903381E+3
4.903381E+3
4.903381E+3
4.903381E+3
4.903381E+3
4.903381E+3
4.903381E+3
4.903381E+3
4.914069E+3
4.914069E+3
4.914069E+3
4.903381E+3
4.903381E+3
4.903381E+3
4.914069E+3
4.914069E+3
4.903381E+3
4.892694E+3
4.892694E+3
4.892694E+3
4.903381E+3
4.903381E+3
4.903381E+3
4.914069E+3
4.914069E+3
4.924757E+3
4.914069E+3
4.903381E+3
4.903381E+3
4.903381E+3
4.914069E+3
4.914069E+3
4.914069E+3
4.903381E+3
4.903381E+3
4.903381E+3
4.914069E+3
4.903381E+3
4.903381E+3
4.903381E+3
4.903381E+3
4.903381E+3
4.903381E+3
4.903381E+3
4.903381E+3
4.903381E+3
4.903381E+3
4.892694E+3
4.892694E+3
4.903381E+3
4.914069E+3
4.914069E+3
4.903381E+3
4.903381E+3
4.914069E+3
4.914069E+3
4.914069E+3
4.914069E+3
4.903381E+3
4.892694E+3
4.892694E+3
4.903381E+3
4.903381E+3
4.903381E+3
4.903381E+3
4.892694E+3
4.882006E+3
4.882006E+3
4.892694E+3
4.892694E+3
4.882006E+3
4.882006E+3
4.892694E+3
4.903381E+3
4.903381E+3
4.903381E+3
4.892694E+3
4.892694E+3
4.892694E+3
4.892694E+3
4.903381E+3
4.903381E+3
4.914069E+3
4.914069E+3
4.914069E+3
4.903381E+3
4.903381E+3
4.914069E+3
4.914069E+3
4.914069E+3
4.914069E+3
4.914069E+3
4.924757E+3
4.924757E+3
4.924757E+3
4.924757E+3
4.924757E+3
4.924757E+3
4.935445E+3
4.935445E+3
4.935445E+3
4.935445E+3
4.924757E+3
4.935445E+3
4.946134E+3
4.956821E+3
4.956821E+3
4.956821E+3
4.956821E+3
4.956821E+3
4.956821E+3
4.956821E+3
4.956821E+3
4.956821E+3
4.967509E+3
4.978198E+3
4.978198E+3
4.978198E+3
4.978198E+3
4.978198E+3
4.978198E+3
4.978198E+3
4.988886E+3
4.988886E+3
4.999574E+3
4.988886E+3
4.988886E+3
4.988886E+3
4.988886E+3
4.988886E+3
4.988886E+3
4.999574E+3
4.999574E+3
4.999574E+3
4.988886E+3
4.999574E+3
4.999574E+3
4.999574E+3
4.999574E+3
4.988886E+3
4.988886E+3
4.978198E+3
4.978198E+3
4.978198E+3
4.978198E+3
4.978198E+3
4.978198E+3
4.978198E+3
4.967509E+3
4.956821E+3
4.956821E+3
4.956821E+3
4.956821E+3
4.967509E+3
4.967509E+3
4.956821E+3
4.946134E+3
4.946134E+3
4.946134E+3
4.935445E+3
4.935445E+3
4.935445E+3
4.935445E+3
4.935445E+3
4.935445E+3
4.924757E+3
4.924757E+3
4.924757E+3
4.924757E+3
4.935445E+3
4.935445E+3
4.924757E+3
4.914069E+3
4.914069E+3
4.914069E+3
4.914069E+3
4.914069E+3
4.914069E+3
4.903381E+3
4.903381E+3
4.903381E+3
4.903381E+3
4.903381E+3
4.903381E+3
4.892694E+3
4.882006E+3
4.882006E+3
4.892694E+3
4.892694E+3
4.892694E+3
4.882006E+3
4.882006E+3
4.871317E+3
4.871317E+3
4.871317E+3
4.871317E+3
4.871317E+3
4.882006E+3
4.882006E+3
4.882006E+3
4.892694E+3
4.892694E+3
4.892694E+3
4.892694E+3
4.882006E+3
4.882006E+3
4.882006E+3
4.882006E+3
4.882006E+3
4.882006E+3
4.871317E+3
4.871317E+3
4.871317E+3
4.882006E+3
4.882006E+3
4.871317E+3
4.860629E+3
4.860629E+3
4.871317E+3
4.871317E+3
4.882006E+3
4.871317E+3
4.871317E+3
4.871317E+3
4.871317E+3
4.871317E+3
4.871317E+3
4.871317E+3
4.882006E+3
4.882006E+3
4.892694E+3
4.892694E+3
4.892694E+3
4.882006E+3
4.882006E+3
4.882006E+3
4.882006E+3
4.882006E+3
4.882006E+3
4.882006E+3
4.882006E+3
4.882006E+3
4.882006E+3
4.882006E+3
4.882006E+3
4.882006E+3
4.882006E+3
4.882006E+3
4.882006E+3
4.882006E+3
4.882006E+3
4.882006E+3
4.882006E+3
4.871317E+3
4.871317E+3
4.871317E+3
4.871317E+3
4.882006E+3
4.882006E+3
4.882006E+3
4.882006E+3
4.882006E+3
4.882006E+3
4.871317E+3
4.871317E+3
4.871317E+3
4.871317E+3
4.860629E+3
4.860629E+3
4.860629E+3
4.871317E+3
4.871317E+3
4.871317E+3
4.871317E+3
4.871317E+3
4.871317E+3
4.871317E+3
4.860629E+3
4.860629E+3
4.849941E+3
4.849941E+3
4.849941E+3
4.849941E+3
4.849941E+3
4.849941E+3
4.849941E+3
4.839253E+3
4.839253E+3
4.839253E+3
4.828565E+3
4.828565E+3
4.828565E+3
4.839253E+3
4.839253E+3
4.828565E+3
4.828565E+3
4.828565E+3
4.828565E+3
4.828565E+3
4.828565E+3
4.817877E+3
4.817877E+3
4.807189E+3
4.807189E+3
4.807189E+3
4.807189E+3
4.796501E+3
4.796501E+3
4.796501E+3
4.796501E+3
4.796501E+3
4.785813E+3
4.785813E+3
4.785813E+3
4.775125E+3
4.775125E+3
4.764437E+3
4.764437E+3
4.764437E+3
4.764437E+3
4.764437E+3
4.764437E+3
4.753749E+3
4.753749E+3
4.743061E+3
4.743061E+3
4.743061E+3
4.743061E+3
4.732373E+3
4.721686E+3
4.721686E+3
4.721686E+3
4.710997E+3
4.710997E+3
4.710997E+3
4.710997E+3
4.700309E+3
4.700309E+3
4.700309E+3
4.700309E+3
4.689621E+3
4.678933E+3
4.678933E+3
4.668245E+3
4.668245E+3
4.668245E+3
4.668245E+3
4.668245E+3
4.668245E+3
4.657557E+3
4.636181E+3
4.625493E+3
4.625493E+3
4.625493E+3
4.614805E+3
4.614805E+3
4.614805E+3
4.614805E+3
4.614805E+3
4.614805E+3
4.614805E+3
4.614805E+3
4.604117E+3
4.593429E+3
4.593429E+3
4.582740E+3
4.582740E+3
4.582740E+3
4.572053E+3
4.572053E+3
4.572053E+3
4.572053E+3
4.561365E+3
4.561365E+3
4.550677E+3
4.550677E+3
4.550677E+3
4.550677E+3
4.550677E+3
4.550677E+3
4.550677E+3
4.550677E+3
4.539989E+3
4.539989E+3
4.529301E+3
4.529301E+3
4.529301E+3
4.518613E+3
4.507925E+3
4.507925E+3
4.507925E+3
4.507925E+3
4.507925E+3
4.507925E+3
4.507925E+3
4.507925E+3
4.518613E+3
4.518613E+3
4.507925E+3
4.518613E+3
4.518613E+3
4.518613E+3
4.518613E+3
4.518613E+3
4.518613E+3
4.529301E+3
4.529301E+3
4.518613E+3
4.518613E+3
4.529301E+3
4.529301E+3
4.539989E+3
4.529301E+3
4.529301E+3
4.529301E+3
4.529301E+3
4.529301E+3
4.529301E+3
4.539989E+3
4.539989E+3
4.539989E+3
4.539989E+3
4.539989E+3
4.539989E+3
4.539989E+3
4.550677E+3
4.550677E+3
4.550677E+3
4.539989E+3
4.539989E+3
4.550677E+3
4.572053E+3
4.572053E+3
4.572053E+3
4.572053E+3
4.572053E+3
4.582740E+3
4.582740E+3
4.582740E+3
4.572053E+3
4.572053E+3
4.582740E+3
4.593429E+3
4.593429E+3
4.593429E+3
4.593429E+3
4.593429E+3
4.604117E+3
4.604117E+3
4.604117E+3
4.614805E+3
4.614805E+3
4.614805E+3
4.625493E+3
4.625493E+3
4.636181E+3
4.636181E+3
4.636181E+3
4.636181E+3
4.636181E+3
4.646869E+3
4.646869E+3
4.646869E+3
4.646869E+3
4.646869E+3
4.657557E+3
4.657557E+3
4.657557E+3
4.657557E+3
4.657557E+3
4.668245E+3
4.668245E+3
4.678933E+3
4.678933E+3
4.678933E+3
4.678933E+3
4.689621E+3
4.689621E+3
4.689621E+3
4.689621E+3
4.700309E+3
4.700309E+3
4.689621E+3
4.700309E+3
4.700309E+3
4.710997E+3
4.710997E+3
4.710997E+3
4.721686E+3
4.721686E+3
4.721686E+3
4.732373E+3
4.732373E+3
4.732373E+3
4.732373E+3
4.743061E+3
4.743061E+3
4.753749E+3
4.753749E+3
4.764437E+3
4.775125E+3
4.775125E+3
4.785813E+3
4.785813E+3
4.785813E+3
4.796501E+3
4.807189E+3
4.807189E+3
4.807189E+3
4.817877E+3
4.817877E+3
4.828565E+3
4.828565E+3
4.828565E+3
4.839253E+3
4.839253E+3
4.849941E+3
4.849941E+3
4.849941E+3
4.860629E+3
4.860629E+3
4.871317E+3
4.882006E+3
4.892694E+3
4.892694E+3
4.892694E+3
4.903381E+3
4.903381E+3
4.914069E+3
4.914069E+3
4.914069E+3
4.914069E+3
4.914069E+3
4.924757E+3
4.935445E+3
4.935445E+3
4.946134E+3
4.946134E+3
4.956821E+3
4.978198E+3
4.988886E+3
4.978198E+3
4.978198E+3
4.978198E+3
4.978198E+3
4.999574E+3
4.999574E+3
5.010261E+3
5.010261E+3
5.020949E+3
5.020949E+3
5.031637E+3
5.031637E+3
5.031637E+3
5.031637E+3
5.042325E+3
5.042325E+3
5.053014E+3
5.053014E+3
5.063701E+3
5.063701E+3
5.063701E+3
5.063701E+3
5.074389E+3
5.085077E+3
5.085077E+3
5.085077E+3
5.085077E+3
5.095765E+3
5.095765E+3
5.095765E+3
5.095765E+3
5.095765E+3
5.106454E+3
5.106454E+3
5.106454E+3
5.117142E+3
5.127829E+3
5.127829E+3
5.117142E+3
5.117142E+3
5.117142E+3
5.127829E+3
5.127829E+3
5.127829E+3
5.127829E+3
5.127829E+3
5.138517E+3
5.138517E+3
5.149206E+3
5.149206E+3
5.138517E+3
5.138517E+3
5.138517E+3
5.138517E+3
5.149206E+3
5.149206E+3
5.149206E+3
5.159894E+3
5.159894E+3
5.149206E+3
5.149206E+3
5.149206E+3
5.149206E+3
5.149206E+3
5.149206E+3
5.159894E+3
5.159894E+3
5.159894E+3
5.159894E+3
5.159894E+3
5.159894E+3
5.159894E+3
5.159894E+3
5.149206E+3
5.149206E+3
5.149206E+3
5.149206E+3
5.149206E+3
5.149206E+3
5.149206E+3
5.149206E+3
5.149206E+3
5.149206E+3
5.149206E+3
5.149206E+3
5.138517E+3
5.138517E+3
5.138517E+3
5.138517E+3
5.138517E+3
5.127829E+3
5.127829E+3
5.127829E+3
5.117142E+3
5.117142E+3
5.117142E+3
5.117142E+3
5.117142E+3
5.117142E+3
5.106454E+3
5.106454E+3
5.095765E+3
5.085077E+3
5.085077E+3
5.085077E+3
5.085077E+3
5.074389E+3
5.074389E+3
5.074389E+3
5.063701E+3
5.063701E+3
5.053014E+3
5.053014E+3
5.042325E+3
5.042325E+3
5.042325E+3
5.031637E+3
5.031637E+3
5.020949E+3
5.020949E+3
5.010261E+3
5.010261E+3
5.010261E+3
4.999574E+3
4.988886E+3
4.978198E+3
4.967509E+3
4.967509E+3
4.956821E+3
4.956821E+3
4.956821E+3
4.946134E+3
4.935445E+3
4.935445E+3
4.935445E+3
4.935445E+3
4.924757E+3
4.914069E+3
4.903381E+3
4.903381E+3
4.903381E+3
4.892694E+3
4.892694E+3
4.882006E+3
4.871317E+3
4.871317E+3
4.860629E+3
4.860629E+3
4.849941E+3
4.839253E+3
4.839253E+3
4.828565E+3
4.817877E+3
4.807189E+3
4.807189E+3
4.807189E+3
4.796501E+3
4.796501E+3
4.785813E+3
4.775125E+3
4.775125E+3
4.775125E+3
4.775125E+3
4.764437E+3
4.753749E+3
4.743061E+3
4.743061E+3
4.743061E+3
4.743061E+3
4.732373E+3
4.732373E+3
4.721686E+3
4.721686E+3
4.721686E+3
4.721686E+3
4.710997E+3
4.700309E+3
4.689621E+3
4.689621E+3
4.689621E+3
4.689621E+3
4.678933E+3
4.668245E+3
4.657557E+3
4.657557E+3
4.657557E+3
4.657557E+3
4.646869E+3
4.636181E+3
4.625493E+3
4.625493E+3
4.625493E+3
4.625493E+3
4.614805E+3
4.614805E+3
4.614805E+3
4.604117E+3
4.604117E+3
4.593429E+3
4.593429E+3
4.593429E+3
4.593429E+3
4.582740E+3
4.572053E+3
4.572053E+3
4.572053E+3
4.572053E+3
4.572053E+3
4.561365E+3
4.561365E+3
4.550677E+3
4.550677E+3
4.539989E+3
4.529301E+3
4.529301E+3
4.529301E+3
4.529301E+3
4.518613E+3
4.518613E+3
4.507925E+3
4.507925E+3
4.507925E+3
4.507925E+3
4.507925E+3
4.497237E+3
4.486549E+3
4.486549E+3
4.486549E+3
4.486549E+3
4.475861E+3
4.475861E+3
4.465173E+3
4.465173E+3
4.465173E+3
4.465173E+3
4.465173E+3
4.465173E+3
4.465173E+3
4.454485E+3
4.454485E+3
4.433109E+3
4.433109E+3
4.433109E+3
4.433109E+3
4.433109E+3
4.422421E+3
4.422421E+3
4.411732E+3
4.411732E+3
4.411732E+3
4.411732E+3
4.401045E+3
4.401045E+3
4.401045E+3
4.401045E+3
4.401045E+3
4.401045E+3
4.401045E+3
4.401045E+3
4.401045E+3
4.390357E+3
4.390357E+3
4.390357E+3
4.390357E+3
4.390357E+3
4.379669E+3
4.358293E+3
4.358293E+3
4.368981E+3
4.368981E+3
4.368981E+3
4.358293E+3
4.358293E+3
4.358293E+3
4.358293E+3
4.358293E+3
4.347605E+3
4.336917E+3
4.336917E+3
4.336917E+3
4.336917E+3
4.326229E+3
4.326229E+3
4.326229E+3
4.326229E+3
4.315540E+3
4.315540E+3
4.315540E+3
4.315540E+3
4.315540E+3
4.326229E+3
4.326229E+3
4.326229E+3
4.315540E+3
4.315540E+3
4.315540E+3
4.315540E+3
4.315540E+3
4.315540E+3
4.315540E+3
4.315540E+3
4.315540E+3
4.315540E+3
4.315540E+3
4.315540E+3
4.315540E+3
4.315540E+3
4.315540E+3
4.315540E+3
4.304852E+3
4.304852E+3
4.304852E+3
4.294165E+3
4.294165E+3
4.294165E+3
4.304852E+3
4.304852E+3
4.304852E+3
4.304852E+3
4.294165E+3
4.294165E+3
4.304852E+3
4.294165E+3
4.294165E+3
4.294165E+3
4.294165E+3
4.294165E+3
4.294165E+3
4.283477E+3
4.283477E+3
4.294165E+3
4.304852E+3
4.294165E+3
4.294165E+3
4.294165E+3
4.294165E+3
4.294165E+3
4.294165E+3
4.294165E+3
4.294165E+3
4.304852E+3
4.304852E+3
4.294165E+3
4.294165E+3
4.294165E+3
4.294165E+3
4.283477E+3
4.272789E+3
4.272789E+3
4.283477E+3
4.283477E+3
4.294165E+3
4.294165E+3
4.283477E+3
4.283477E+3
4.283477E+3
4.272789E+3
4.240724E+3
4.219349E+3
4.219349E+3
4.240724E+3
4.262101E+3
4.251412E+3
4.240724E+3
4.230037E+3
4.240724E+3
4.251412E+3
4.240724E+3
4.230037E+3
4.230037E+3
4.230037E+3
4.240724E+3
4.240724E+3
4.240724E+3
4.240724E+3
4.251412E+3
4.251412E+3
4.230037E+3
4.197972E+3
4.197972E+3
4.219349E+3
4.240724E+3
4.240724E+3
4.240724E+3
4.219349E+3
4.219349E+3
4.219349E+3
4.219349E+3
4.219349E+3
4.208660E+3
4.208660E+3
4.219349E+3
4.219349E+3
4.219349E+3
4.197972E+3
4.197972E+3
4.197972E+3
4.208660E+3
4.208660E+3
4.208660E+3
4.208660E+3
4.197972E+3
4.197972E+3
4.208660E+3
4.208660E+3
4.197972E+3
4.187284E+3
4.187284E+3
4.208660E+3
4.208660E+3
4.197972E+3
4.176597E+3
4.165909E+3
4.176597E+3
4.176597E+3
4.176597E+3
4.176597E+3
4.176597E+3
4.176597E+3
4.165909E+3
4.165909E+3
4.155220E+3
4.123157E+3
4.133844E+3
4.197972E+3
4.240724E+3
4.208660E+3
4.165909E+3
4.133844E+3
4.144532E+3
4.155220E+3
4.165909E+3
4.155220E+3
4.144532E+3
4.144532E+3
4.155220E+3
4.155220E+3
4.155220E+3
4.155220E+3
4.144532E+3
4.133844E+3
4.133844E+3
4.133844E+3
4.133844E+3
4.123157E+3
4.123157E+3
4.123157E+3
4.123157E+3
4.123157E+3
4.123157E+3
4.123157E+3
4.123157E+3
4.123157E+3
4.123157E+3
4.133844E+3
4.123157E+3
4.123157E+3
4.123157E+3
4.123157E+3
4.123157E+3
4.123157E+3
4.112469E+3
4.101781E+3
4.112469E+3
4.112469E+3
4.112469E+3
4.112469E+3
4.112469E+3
4.112469E+3
4.101781E+3
4.091093E+3
4.091093E+3
4.101781E+3
4.112469E+3
4.112469E+3
4.101781E+3
4.091093E+3
4.091093E+3
4.101781E+3
4.101781E+3
4.091093E+3
4.080404E+3
4.080404E+3
4.091093E+3
4.091093E+3
4.091093E+3
4.091093E+3
4.080404E+3
4.080404E+3
4.091093E+3
4.091093E+3
4.091093E+3
4.091093E+3
4.080404E+3
4.080404E+3
4.080404E+3
4.091093E+3
4.091093E+3
4.091093E+3
4.091093E+3
4.091093E+3
4.091093E+3
4.080404E+3
4.080404E+3
4.080404E+3
4.091093E+3
4.091093E+3
4.091093E+3
4.080404E+3
4.080404E+3
4.091093E+3
4.101781E+3
4.101781E+3
4.101781E+3
4.091093E+3
4.069717E+3
4.048340E+3
4.080404E+3
4.112469E+3
4.123157E+3
4.112469E+3
4.112469E+3
4.112469E+3
4.112469E+3
4.112469E+3
4.112469E+3
4.101781E+3
4.112469E+3
4.112469E+3
4.123157E+3
4.123157E+3
4.123157E+3
4.112469E+3
4.112469E+3
4.123157E+3
4.133844E+3
4.133844E+3
4.133844E+3
4.133844E+3
4.133844E+3
4.133844E+3
4.133844E+3
4.144532E+3
4.155220E+3
4.155220E+3
4.155220E+3
4.155220E+3
4.155220E+3
4.155220E+3
4.165909E+3
4.155220E+3
4.165909E+3
4.176597E+3
4.187284E+3
4.187284E+3
4.187284E+3
4.187284E+3
4.187284E+3
4.197972E+3
4.208660E+3
4.197972E+3
4.187284E+3
4.187284E+3
4.187284E+3
4.197972E+3
4.208660E+3
4.219349E+3
4.219349E+3
4.219349E+3
4.208660E+3
4.208660E+3
4.219349E+3
4.219349E+3
4.230037E+3
4.240724E+3
4.240724E+3
4.219349E+3
4.144532E+3
4.048340E+3
4.026964E+3
4.133844E+3
4.315540E+3
4.433109E+3
4.443797E+3
4.379669E+3
4.315540E+3
4.272789E+3
4.272789E+3
4.283477E+3
4.294165E+3
4.294165E+3
4.294165E+3
4.294165E+3
4.294165E+3
4.294165E+3
4.283477E+3
4.283477E+3
4.283477E+3
4.294165E+3
4.304852E+3
4.304852E+3
4.304852E+3
4.326229E+3
4.336917E+3
4.336917E+3
4.422421E+3
4.582740E+3
4.614805E+3
4.401045E+3
4.123157E+3
4.069717E+3
4.230037E+3
4.368981E+3
4.379669E+3
4.315540E+3
4.283477E+3
4.304852E+3
4.336917E+3
4.368981E+3
4.379669E+3
4.390357E+3
4.390357E+3
4.390357E+3
4.379669E+3
4.379669E+3
4.379669E+3
4.390357E+3
4.390357E+3
4.390357E+3
4.390357E+3
4.390357E+3
4.390357E+3
4.401045E+3
4.401045E+3
4.401045E+3
4.390357E+3
4.390357E+3
4.401045E+3
4.401045E+3
4.401045E+3
4.411732E+3
4.411732E+3
4.422421E+3
4.422421E+3
4.433109E+3
4.443797E+3
4.454485E+3
4.454485E+3
4.465173E+3
4.465173E+3
4.475861E+3
4.486549E+3
4.497237E+3
4.497237E+3
4.507925E+3
4.507925E+3
4.507925E+3
4.507925E+3
4.518613E+3
4.518613E+3
4.518613E+3
4.529301E+3
4.529301E+3
4.539989E+3
4.529301E+3
4.529301E+3
4.529301E+3
4.529301E+3
4.539989E+3
4.539989E+3
4.539989E+3
4.539989E+3
4.539989E+3
4.539989E+3
4.550677E+3
4.550677E+3
4.550677E+3
4.550677E+3
4.550677E+3
4.550677E+3
4.550677E+3
4.550677E+3
4.550677E+3
4.550677E+3
4.550677E+3
4.550677E+3
4.561365E+3
4.561365E+3
4.561365E+3
4.561365E+3
4.572053E+3
4.572053E+3
4.582740E+3
4.582740E+3
4.582740E+3
4.593429E+3
4.593429E+3
4.593429E+3
4.593429E+3
4.593429E+3
4.604117E+3
4.604117E+3
4.604117E+3
4.604117E+3
4.604117E+3
4.604117E+3
4.604117E+3
4.614805E+3
4.614805E+3
4.614805E+3
4.625493E+3
4.636181E+3
4.636181E+3
4.636181E+3
4.625493E+3
4.625493E+3
4.636181E+3
4.646869E+3
4.646869E+3
4.636181E+3
4.646869E+3
4.646869E+3
4.646869E+3
4.646869E+3
4.646869E+3
4.646869E+3
4.646869E+3
4.646869E+3
4.646869E+3
4.657557E+3
4.657557E+3
4.657557E+3
4.657557E+3
4.657557E+3
4.657557E+3
4.657557E+3
4.668245E+3
4.668245E+3
4.657557E+3
4.657557E+3
4.657557E+3
4.657557E+3
4.657557E+3
4.668245E+3
4.668245E+3
4.668245E+3
4.668245E+3
4.668245E+3
4.668245E+3
4.678933E+3
4.678933E+3
4.668245E+3
4.668245E+3
4.668245E+3
4.668245E+3
4.668245E+3
4.657557E+3
4.668245E+3
4.668245E+3
4.668245E+3
4.668245E+3
4.668245E+3
4.668245E+3
4.668245E+3
4.657557E+3
4.657557E+3
4.657557E+3
4.657557E+3
4.657557E+3
4.657557E+3
4.646869E+3
4.646869E+3
4.646869E+3
4.689621E+3
4.753749E+3
4.753749E+3
4.668245E+3
4.604117E+3
4.593429E+3
4.625493E+3
4.646869E+3
4.646869E+3
4.625493E+3
4.625493E+3
4.625493E+3
4.625493E+3
4.625493E+3
4.614805E+3
4.614805E+3
4.604117E+3
4.604117E+3
4.604117E+3
4.604117E+3
4.604117E+3
4.593429E+3
4.561365E+3
4.561365E+3
4.593429E+3
4.614805E+3
4.582740E+3
4.539989E+3
4.518613E+3
4.529301E+3
4.539989E+3
4.539989E+3
4.518613E+3
4.518613E+3
4.507925E+3
4.507925E+3
4.507925E+3
4.507925E+3
4.507925E+3
4.507925E+3
4.507925E+3
4.507925E+3
4.507925E+3
4.497237E+3
4.497237E+3
4.497237E+3
4.507925E+3
4.507925E+3
4.507925E+3
4.507925E+3
4.507925E+3
4.507925E+3
4.507925E+3
4.497237E+3
4.497237E+3
4.497237E+3
4.497237E+3
4.497237E+3
4.497237E+3
4.486549E+3
4.486549E+3
4.486549E+3
4.486549E+3
4.486549E+3
4.486549E+3
4.475861E+3
4.475861E+3
4.475861E+3
4.475861E+3
4.465173E+3
4.454485E+3
4.454485E+3
4.454485E+3
4.443797E+3
4.443797E+3
4.443797E+3
4.443797E+3
4.433109E+3
4.433109E+3
4.422421E+3
4.422421E+3
4.422421E+3
4.422421E+3
4.422421E+3
4.411732E+3
4.411732E+3
4.401045E+3
4.401045E+3
4.390357E+3
4.390357E+3
4.379669E+3
4.379669E+3
4.368981E+3
4.368981E+3
4.368981E+3
4.368981E+3
4.368981E+3
4.358293E+3
4.358293E+3
4.358293E+3
4.358293E+3
4.358293E+3
4.347605E+3
4.347605E+3
4.336917E+3
4.336917E+3
4.336917E+3
4.326229E+3
4.326229E+3
4.315540E+3
4.315540E+3
4.304852E+3
4.304852E+3
4.304852E+3
4.304852E+3
4.304852E+3
4.294165E+3
4.294165E+3
4.283477E+3
4.283477E+3
4.283477E+3
4.272789E+3
4.272789E+3
4.272789E+3
4.272789E+3
4.272789E+3
4.262101E+3
4.251412E+3
4.251412E+3
4.251412E+3
4.251412E+3
4.262101E+3
4.262101E+3
4.251412E+3
4.240724E+3
4.240724E+3
4.230037E+3
4.230037E+3
4.230037E+3
4.208660E+3
4.197972E+3
4.208660E+3
4.230037E+3
4.240724E+3
4.240724E+3
4.230037E+3
4.219349E+3
4.208660E+3
4.208660E+3
4.208660E+3
4.208660E+3
4.208660E+3
4.208660E+3
4.208660E+3
4.219349E+3
4.208660E+3
4.208660E+3
4.197972E+3
4.197972E+3
4.208660E+3
4.219349E+3
4.219349E+3
4.219349E+3
4.208660E+3
4.208660E+3
4.208660E+3
4.208660E+3
4.208660E+3
4.208660E+3
4.208660E+3
4.208660E+3
4.208660E+3
4.208660E+3
4.197972E+3
4.197972E+3
4.197972E+3
4.197972E+3
4.208660E+3
4.208660E+3
4.197972E+3
4.187284E+3
4.187284E+3
4.187284E+3
4.187284E+3
4.187284E+3
4.187284E+3
4.187284E+3
4.187284E+3
4.187284E+3
4.187284E+3
4.176597E+3
4.176597E+3
4.176597E+3
4.165909E+3
4.165909E+3
4.165909E+3
4.165909E+3
4.176597E+3
4.165909E+3
4.165909E+3
4.165909E+3
4.165909E+3
4.165909E+3
4.155220E+3
4.155220E+3
4.165909E+3
4.165909E+3
4.165909E+3
4.165909E+3
4.155220E+3
4.155220E+3
4.144532E+3
4.155220E+3
4.155220E+3
4.155220E+3
4.155220E+3
4.155220E+3
4.155220E+3
4.144532E+3
4.144532E+3
4.144532E+3
4.144532E+3
4.144532E+3
4.144532E+3
4.144532E+3
4.133844E+3
4.133844E+3
4.133844E+3
4.133844E+3
4.133844E+3
4.133844E+3
4.133844E+3
4.144532E+3
4.144532E+3
4.144532E+3
4.144532E+3
4.144532E+3
4.155220E+3
4.155220E+3
4.155220E+3
4.155220E+3
4.155220E+3
4.155220E+3
4.155220E+3
4.155220E+3
4.144532E+3
4.144532E+3
4.133844E+3
4.133844E+3
4.144532E+3
4.155220E+3
4.144532E+3
4.133844E+3
4.123157E+3
4.133844E+3
4.133844E+3
4.133844E+3
4.133844E+3
4.133844E+3
4.133844E+3
4.133844E+3
4.144532E+3
4.144532E+3
4.144532E+3
4.144532E+3
4.144532E+3
4.144532E+3
4.155220E+3
4.155220E+3
4.155220E+3
4.155220E+3
4.165909E+3
4.165909E+3
4.176597E+3
4.176597E+3
4.187284E+3
4.187284E+3
4.197972E+3
4.197972E+3
4.197972E+3
4.197972E+3
4.208660E+3
4.208660E+3
4.208660E+3
4.208660E+3
4.219349E+3
4.219349E+3
4.219349E+3
4.219349E+3
4.208660E+3
4.219349E+3
4.219349E+3
4.219349E+3
4.219349E+3
4.219349E+3
4.219349E+3
4.219349E+3
4.219349E+3
4.219349E+3
4.219349E+3
4.219349E+3
4.219349E+3
4.219349E+3
4.219349E+3
4.219349E+3
4.219349E+3
4.230037E+3
4.230037E+3
4.230037E+3
4.230037E+3
4.230037E+3
4.230037E+3
4.230037E+3
4.230037E+3
4.230037E+3
4.240724E+3
4.240724E+3
4.240724E+3
4.230037E+3
4.230037E+3
4.230037E+3
4.240724E+3
4.240724E+3
4.240724E+3
4.240724E+3
4.240724E+3
4.240724E+3
4.240724E+3
4.240724E+3
4.251412E+3
4.251412E+3
4.251412E+3
4.251412E+3
4.240724E+3
4.251412E+3
4.251412E+3
4.262101E+3
4.262101E+3
4.251412E+3
4.251412E+3
4.262101E+3
4.262101E+3
4.262101E+3
4.262101E+3
4.262101E+3
4.262101E+3
4.262101E+3
4.272789E+3
4.283477E+3
4.283477E+3
4.283477E+3
4.272789E+3
4.283477E+3
4.283477E+3
4.294165E+3
4.283477E+3
4.283477E+3
4.283477E+3
4.294165E+3
4.294165E+3
4.294165E+3
4.294165E+3
4.304852E+3
4.304852E+3
4.294165E+3
4.304852E+3
4.304852E+3
4.315540E+3
4.326229E+3
4.326229E+3
4.326229E+3
4.326229E+3
4.326229E+3
4.336917E+3
4.347605E+3
4.347605E+3
4.347605E+3
4.347605E+3
4.347605E+3
4.347605E+3
4.347605E+3
4.358293E+3
4.358293E+3
4.368981E+3
4.379669E+3
4.379669E+3
4.379669E+3
4.379669E+3
4.379669E+3
4.379669E+3
4.379669E+3
4.379669E+3
4.379669E+3
4.379669E+3
4.390357E+3
4.390357E+3
4.390357E+3
4.390357E+3
4.401045E+3
4.401045E+3
4.411732E+3
4.401045E+3
4.401045E+3
4.390357E+3
4.401045E+3
4.411732E+3
4.422421E+3
4.422421E+3
4.422421E+3
4.422421E+3
4.422421E+3
4.422421E+3
4.422421E+3
4.433109E+3
4.433109E+3
4.433109E+3
4.433109E+3
4.433109E+3
4.443797E+3
4.443797E+3
4.443797E+3
4.454485E+3
4.465173E+3
4.465173E+3
4.465173E+3
4.465173E+3
4.465173E+3
4.475861E+3
4.475861E+3
4.486549E+3
4.475861E+3
4.475861E+3
4.475861E+3
4.486549E+3
4.486549E+3
4.497237E+3
4.507925E+3
4.518613E+3
4.507925E+3
4.507925E+3
4.507925E+3
4.518613E+3
4.518613E+3
4.529301E+3
4.529301E+3
4.539989E+3
4.550677E+3
4.561365E+3
4.572053E+3
4.572053E+3
4.572053E+3
4.572053E+3
4.582740E+3
4.593429E+3
4.593429E+3
4.604117E+3
4.604117E+3
4.614805E+3
4.614805E+3
4.614805E+3
4.625493E+3
4.625493E+3
4.625493E+3
4.625493E+3
4.636181E+3
4.657557E+3
4.657557E+3
4.668245E+3
4.668245E+3
4.668245E+3
4.678933E+3
4.678933E+3
4.689621E+3
4.700309E+3
4.700309E+3
4.700309E+3
4.710997E+3
4.721686E+3
4.732373E+3
4.732373E+3
4.732373E+3
4.743061E+3
4.753749E+3
4.753749E+3
4.753749E+3
4.764437E+3
4.764437E+3
4.775125E+3
4.775125E+3
4.785813E+3
4.796501E+3
4.796501E+3
4.796501E+3
4.796501E+3
4.796501E+3
4.796501E+3
4.807189E+3
4.817877E+3
4.817877E+3
4.817877E+3
4.817877E+3
4.817877E+3
4.828565E+3
4.828565E+3
4.839253E+3
4.849941E+3
4.860629E+3
4.849941E+3
4.849941E+3
4.849941E+3
4.849941E+3
4.849941E+3
4.849941E+3
4.860629E+3
4.860629E+3
4.860629E+3
4.871317E+3
4.871317E+3
4.871317E+3
4.871317E+3
4.871317E+3
4.882006E+3
4.882006E+3
4.882006E+3
4.882006E+3
4.882006E+3
4.882006E+3
4.882006E+3
4.882006E+3
4.882006E+3
4.882006E+3
4.892694E+3
4.892694E+3
4.882006E+3
4.882006E+3
4.892694E+3
4.892694E+3
4.892694E+3
4.882006E+3
4.882006E+3
4.882006E+3
4.892694E+3
4.892694E+3
4.892694E+3
4.882006E+3
4.882006E+3
4.882006E+3
4.892694E+3
4.903381E+3
4.892694E+3
4.892694E+3
4.882006E+3
4.882006E+3
4.892694E+3
4.892694E+3
4.892694E+3
4.892694E+3
4.892694E+3
4.892694E+3
4.892694E+3
4.882006E+3
4.882006E+3
4.882006E+3
4.882006E+3
4.882006E+3
4.882006E+3
4.882006E+3
4.882006E+3
4.871317E+3
4.871317E+3
4.882006E+3
4.892694E+3
4.892694E+3
4.871317E+3
4.860629E+3
4.860629E+3
4.860629E+3
4.860629E+3
4.860629E+3
4.849941E+3
4.849941E+3
4.849941E+3
4.849941E+3
4.839253E+3
4.839253E+3
4.839253E+3
4.839253E+3
4.849941E+3
4.839253E+3
4.839253E+3
4.828565E+3
4.828565E+3
4.828565E+3
4.828565E+3
4.817877E+3
4.817877E+3
4.807189E+3
4.807189E+3
4.807189E+3
4.807189E+3
4.796501E+3
4.796501E+3
4.796501E+3
4.796501E+3
4.785813E+3
4.785813E+3
4.785813E+3
4.785813E+3
4.775125E+3
4.764437E+3
4.764437E+3
4.764437E+3
4.753749E+3
4.753749E+3
4.743061E+3
4.743061E+3
4.743061E+3
4.743061E+3
4.743061E+3
4.743061E+3
4.732373E+3
4.732373E+3
4.732373E+3
4.721686E+3
4.721686E+3
4.721686E+3
4.721686E+3
4.710997E+3
4.700309E+3
4.689621E+3
4.678933E+3
4.678933E+3
4.689621E+3
4.678933E+3
4.678933E+3
4.668245E+3
4.668245E+3
4.657557E+3
4.657557E+3
4.657557E+3
4.657557E+3
4.657557E+3
4.646869E+3
4.646869E+3
4.636181E+3
4.636181E+3
4.636181E+3
4.636181E+3
4.625493E+3
4.625493E+3
4.625493E+3
4.625493E+3
4.625493E+3
4.614805E+3
4.614805E+3
4.614805E+3
4.604117E+3
4.604117E+3
4.604117E+3
4.593429E+3
4.593429E+3
4.593429E+3
4.582740E+3
4.582740E+3
4.582740E+3
4.582740E+3
4.582740E+3
4.572053E+3
4.572053E+3
4.572053E+3
4.572053E+3
4.572053E+3
4.561365E+3
4.561365E+3
4.561365E+3
4.550677E+3
4.550677E+3
4.550677E+3
4.539989E+3
4.539989E+3
4.529301E+3
4.539989E+3
4.539989E+3
4.539989E+3
4.539989E+3
4.529301E+3
4.529301E+3
4.518613E+3
4.518613E+3
4.518613E+3
4.529301E+3
4.518613E+3
4.518613E+3
4.507925E+3
4.518613E+3
4.518613E+3
4.518613E+3
4.529301E+3
4.529301E+3
4.518613E+3
4.507925E+3
4.507925E+3
4.507925E+3
4.507925E+3
4.507925E+3
4.497237E+3
4.497237E+3
4.497237E+3
4.497237E+3
4.497237E+3
4.497237E+3
4.497237E+3
4.497237E+3
4.486549E+3
4.486549E+3
4.475861E+3
4.475861E+3
4.486549E+3
4.486549E+3
4.486549E+3
4.486549E+3
4.486549E+3
4.486549E+3
4.475861E+3
4.475861E+3
4.475861E+3
4.475861E+3
4.475861E+3
4.475861E+3
4.475861E+3
4.475861E+3
4.475861E+3
4.475861E+3
4.475861E+3
4.475861E+3
4.475861E+3
4.475861E+3
4.475861E+3
4.465173E+3
4.465173E+3
4.465173E+3
4.475861E+3
4.475861E+3
4.475861E+3
4.465173E+3
4.465173E+3
4.465173E+3
4.475861E+3
4.475861E+3
4.475861E+3
4.475861E+3
4.475861E+3
4.475861E+3
4.475861E+3
4.465173E+3
4.454485E+3
4.465173E+3
4.475861E+3
4.475861E+3
4.475861E+3
4.475861E+3
4.475861E+3
4.475861E+3
4.475861E+3
4.486549E+3
4.475861E+3
4.475861E+3
4.475861E+3
4.475861E+3
4.475861E+3
4.486549E+3
4.486549E+3
4.486549E+3
4.475861E+3
4.475861E+3
4.475861E+3
4.486549E+3
4.486549E+3
4.486549E+3
4.486549E+3
4.486549E+3
4.486549E+3
4.486549E+3
4.486549E+3
4.497237E+3
4.497237E+3
4.507925E+3
4.507925E+3
4.507925E+3
4.507925E+3
4.507925E+3
4.507925E+3
4.507925E+3
4.518613E+3
4.518613E+3
4.529301E+3
4.529301E+3
4.529301E+3
4.518613E+3
4.518613E+3
4.518613E+3
4.529301E+3
4.529301E+3
4.529301E+3
4.539989E+3
4.539989E+3
4.539989E+3
4.539989E+3
4.529301E+3
4.529301E+3
4.539989E+3
4.550677E+3
4.550677E+3
4.550677E+3
4.550677E+3
4.561365E+3
4.572053E+3
4.572053E+3
4.561365E+3
4.561365E+3
4.561365E+3
4.572053E+3
4.572053E+3
4.582740E+3
4.582740E+3
4.582740E+3
4.582740E+3
4.582740E+3
4.582740E+3
4.593429E+3
4.593429E+3
4.604117E+3
4.604117E+3
4.604117E+3
4.604117E+3
4.604117E+3
4.614805E+3
4.614805E+3
4.614805E+3
4.625493E+3
4.636181E+3
4.636181E+3
4.646869E+3
4.646869E+3
4.646869E+3
4.646869E+3
4.646869E+3
4.646869E+3
4.657557E+3
4.657557E+3
4.657557E+3
4.668245E+3
4.668245E+3
4.678933E+3
4.678933E+3
4.678933E+3
4.689621E+3
4.689621E+3
4.689621E+3
4.689621E+3
4.689621E+3
4.700309E+3
4.700309E+3
4.700309E+3
4.700309E+3
4.710997E+3
4.721686E+3
4.721686E+3
4.721686E+3
4.721686E+3
4.721686E+3
4.721686E+3
4.732373E+3
4.743061E+3
4.753749E+3
4.753749E+3
4.753749E+3
4.743061E+3
4.743061E+3
4.743061E+3
4.743061E+3
4.753749E+3
4.764437E+3
4.775125E+3
4.764437E+3
4.764437E+3
4.775125E+3
4.775125E+3
4.785813E+3
4.785813E+3
4.785813E+3
4.785813E+3
4.785813E+3
4.785813E+3
4.785813E+3
4.796501E+3
4.796501E+3
4.796501E+3
4.807189E+3
4.807189E+3
4.807189E+3
4.807189E+3
4.807189E+3
4.807189E+3
4.807189E+3
4.807189E+3
4.817877E+3
4.828565E+3
4.828565E+3
4.828565E+3
4.828565E+3
4.828565E+3
4.828565E+3
4.828565E+3
4.828565E+3
4.839253E+3
4.839253E+3
4.839253E+3
4.839253E+3
4.839253E+3
4.871317E+3
4.914069E+3
4.924757E+3
4.882006E+3
4.849941E+3
4.839253E+3
4.860629E+3
4.860629E+3
4.860629E+3
4.849941E+3
4.849941E+3
4.860629E+3
4.860629E+3
4.871317E+3
4.871317E+3
4.871317E+3
4.860629E+3
4.860629E+3
4.871317E+3
4.871317E+3
4.871317E+3
4.871317E+3
4.871317E+3
4.871317E+3
4.871317E+3
4.871317E+3
4.882006E+3
4.882006E+3
4.882006E+3
4.882006E+3
4.860629E+3
4.678933E+3
4.411732E+3
4.315540E+3
4.454485E+3
4.625493E+3
4.668245E+3
4.604117E+3
4.561365E+3
4.561365E+3
4.593429E+3
4.604117E+3
4.582740E+3
4.561365E+3
4.561365E+3
4.572053E+3
4.572053E+3
4.572053E+3
4.572053E+3
4.561365E+3
4.561365E+3
4.561365E+3
4.561365E+3
4.561365E+3
4.561365E+3
4.561365E+3
4.572053E+3
4.572053E+3
4.582740E+3
4.572053E+3
4.572053E+3
4.561365E+3
4.561365E+3
4.561365E+3
4.561365E+3
4.572053E+3
4.572053E+3
4.572053E+3
4.561365E+3
4.561365E+3
4.572053E+3
4.572053E+3
4.572053E+3
4.572053E+3
4.561365E+3
4.561365E+3
4.561365E+3
4.550677E+3
4.561365E+3
4.561365E+3
4.572053E+3
4.572053E+3
4.561365E+3
4.561365E+3
4.561365E+3
4.561365E+3
4.550677E+3
4.550677E+3
4.550677E+3
4.550677E+3
4.550677E+3
4.550677E+3
4.539989E+3
4.539989E+3
4.561365E+3
4.582740E+3
4.572053E+3
4.550677E+3
4.529301E+3
4.529301E+3
4.539989E+3
4.550677E+3
4.539989E+3
4.529301E+3
4.529301E+3
4.539989E+3
4.550677E+3
4.550677E+3
4.539989E+3
4.539989E+3
4.529301E+3
4.539989E+3
4.539989E+3
4.539989E+3
4.539989E+3
4.529301E+3
4.529301E+3
4.518613E+3
4.518613E+3
4.518613E+3
4.518613E+3
4.529301E+3
4.529301E+3
4.529301E+3
4.529301E+3
4.518613E+3
4.518613E+3
4.518613E+3
4.518613E+3
4.518613E+3
4.529301E+3
4.529301E+3
4.518613E+3
4.507925E+3
4.507925E+3
4.507925E+3
4.507925E+3
4.507925E+3
4.507925E+3
4.507925E+3
4.507925E+3
4.507925E+3
4.507925E+3
4.507925E+3
4.497237E+3
4.497237E+3
4.497237E+3
4.497237E+3
4.497237E+3
4.497237E+3
4.497237E+3
4.497237E+3
4.497237E+3
4.486549E+3
4.486549E+3
4.486549E+3
4.497237E+3
4.497237E+3
4.486549E+3
4.486549E+3
4.486549E+3
4.497237E+3
4.497237E+3
4.497237E+3
4.497237E+3
4.497237E+3
4.497237E+3
4.486549E+3
4.486549E+3
4.486549E+3
4.497237E+3
4.497237E+3
4.497237E+3
4.497237E+3
4.497237E+3
4.497237E+3
4.497237E+3
4.497237E+3
4.497237E+3
4.497237E+3
4.497237E+3
4.497237E+3
4.507925E+3
4.507925E+3
4.507925E+3
4.507925E+3
4.497237E+3
4.497237E+3
4.507925E+3
4.507925E+3
4.507925E+3
4.507925E+3
4.507925E+3
4.518613E+3
4.518613E+3
4.518613E+3
4.507925E+3
4.507925E+3
4.507925E+3
4.518613E+3
4.518613E+3
4.518613E+3
4.518613E+3
4.529301E+3
4.529301E+3
4.529301E+3
4.539989E+3
4.539989E+3
4.550677E+3
4.550677E+3
4.550677E+3
4.550677E+3
4.561365E+3
4.550677E+3
4.550677E+3
4.550677E+3
4.561365E+3
4.561365E+3
4.572053E+3
4.572053E+3
4.572053E+3
4.572053E+3
4.572053E+3
4.572053E+3
4.582740E+3
4.593429E+3
4.582740E+3
4.582740E+3
4.593429E+3
4.593429E+3
4.593429E+3
4.593429E+3
4.593429E+3
4.593429E+3
4.604117E+3
4.604117E+3
4.604117E+3
4.614805E+3
4.614805E+3
4.614805E+3
4.614805E+3
4.614805E+3
4.614805E+3
4.625493E+3
4.625493E+3
4.625493E+3
4.636181E+3
4.646869E+3
4.646869E+3
4.646869E+3
4.646869E+3
4.646869E+3
4.646869E+3
4.646869E+3
4.646869E+3
4.646869E+3
4.646869E+3
4.657557E+3
4.657557E+3
4.657557E+3
4.668245E+3
4.678933E+3
4.689621E+3
4.689621E+3
4.678933E+3
4.678933E+3
4.668245E+3
4.668245E+3
4.678933E+3
4.689621E+3
4.689621E+3
4.689621E+3
4.689621E+3
4.700309E+3
4.700309E+3
4.700309E+3
4.689621E+3
4.689621E+3
4.700309E+3
4.700309E+3
4.710997E+3
4.700309E+3
4.700309E+3
4.700309E+3
4.710997E+3
4.710997E+3
4.710997E+3
4.710997E+3
4.721686E+3
4.721686E+3
4.721686E+3
4.721686E+3
4.721686E+3
4.721686E+3
4.721686E+3
4.721686E+3
4.721686E+3
4.721686E+3
4.732373E+3
4.732373E+3
4.732373E+3
4.732373E+3
4.732373E+3
4.732373E+3
4.732373E+3
4.732373E+3
4.732373E+3
4.732373E+3
4.732373E+3
4.732373E+3
4.743061E+3
4.743061E+3
4.743061E+3
4.743061E+3
4.743061E+3
4.743061E+3
4.743061E+3
4.743061E+3
4.743061E+3
4.743061E+3
4.732373E+3
4.732373E+3
4.732373E+3
4.743061E+3
4.743061E+3
4.743061E+3
4.753749E+3
4.753749E+3
4.743061E+3
4.743061E+3
4.743061E+3
4.743061E+3
4.743061E+3
4.743061E+3
4.743061E+3
4.743061E+3
4.743061E+3
4.743061E+3
4.743061E+3
4.732373E+3
4.732373E+3
4.732373E+3
4.743061E+3
4.743061E+3
4.743061E+3
4.743061E+3
4.732373E+3
4.732373E+3
4.732373E+3
4.732373E+3
4.721686E+3
4.721686E+3
4.732373E+3
4.732373E+3
4.743061E+3
4.732373E+3
4.743061E+3
4.743061E+3
4.743061E+3
4.732373E+3
4.732373E+3
4.732373E+3
4.732373E+3
4.732373E+3
4.721686E+3
4.721686E+3
4.710997E+3
4.700309E+3
4.700309E+3
4.700309E+3
4.710997E+3
4.710997E+3
4.700309E+3
4.700309E+3
4.710997E+3
4.721686E+3
4.721686E+3
4.710997E+3
4.700309E+3
4.700309E+3
4.700309E+3
4.710997E+3
4.710997E+3
4.721686E+3
4.721686E+3
4.721686E+3
4.721686E+3
4.721686E+3
4.710997E+3
4.710997E+3
4.710997E+3
4.721686E+3
4.721686E+3
4.721686E+3
4.721686E+3
4.721686E+3
4.721686E+3
4.721686E+3
4.721686E+3
4.721686E+3
4.721686E+3
4.710997E+3
4.710997E+3
4.700309E+3
4.700309E+3
4.700309E+3
4.700309E+3
4.700309E+3
4.689621E+3
4.689621E+3
4.678933E+3
4.678933E+3
4.678933E+3
4.678933E+3
4.678933E+3
4.678933E+3
4.678933E+3
4.678933E+3
4.668245E+3
4.657557E+3
4.657557E+3
4.657557E+3
4.668245E+3
4.668245E+3
4.678933E+3
4.668245E+3
4.657557E+3
4.657557E+3
4.657557E+3
4.668245E+3
4.668245E+3
4.668245E+3
4.668245E+3
4.657557E+3
4.657557E+3
4.668245E+3
4.668245E+3
4.678933E+3
4.678933E+3
4.678933E+3
4.668245E+3
4.668245E+3
4.657557E+3
4.657557E+3
4.657557E+3
4.657557E+3
4.657557E+3
4.657557E+3
4.646869E+3
4.636181E+3
4.636181E+3
4.636181E+3
4.636181E+3
4.636181E+3
4.636181E+3
4.625493E+3
4.614805E+3
4.614805E+3
4.625493E+3
4.625493E+3
4.625493E+3
4.614805E+3
4.625493E+3
4.625493E+3
4.636181E+3
4.636181E+3
4.625493E+3
4.625493E+3
4.625493E+3
4.625493E+3
4.614805E+3
4.614805E+3
4.614805E+3
4.625493E+3
4.625493E+3
4.636181E+3
4.636181E+3
4.625493E+3
4.614805E+3
4.614805E+3
4.614805E+3
4.614805E+3
4.614805E+3
4.625493E+3
4.625493E+3
4.625493E+3
4.625493E+3
4.625493E+3
4.614805E+3
4.614805E+3
4.614805E+3
4.614805E+3
4.625493E+3
4.625493E+3
4.625493E+3
4.625493E+3
4.625493E+3
4.625493E+3
4.625493E+3
4.625493E+3
4.636181E+3
4.636181E+3
4.636181E+3
4.636181E+3
4.636181E+3
4.646869E+3
4.646869E+3
4.636181E+3
4.625493E+3
4.625493E+3
4.625493E+3
4.636181E+3
4.636181E+3
4.636181E+3
4.636181E+3
4.636181E+3
4.646869E+3
4.646869E+3
4.657557E+3
4.657557E+3
4.657557E+3
4.657557E+3
4.657557E+3
4.657557E+3
4.657557E+3
4.657557E+3
4.657557E+3
4.657557E+3
4.657557E+3
4.657557E+3
4.657557E+3
4.657557E+3
4.657557E+3
4.657557E+3
4.657557E+3
4.668245E+3
4.668245E+3
4.678933E+3
4.668245E+3
4.668245E+3
4.657557E+3
4.668245E+3
4.668245E+3
4.668245E+3
4.668245E+3
4.668245E+3
4.668245E+3
4.668245E+3
4.668245E+3
4.668245E+3
4.668245E+3
4.678933E+3
4.689621E+3
4.689621E+3
4.689621E+3
4.689621E+3
4.689621E+3
4.689621E+3
4.689621E+3
4.689621E+3
4.689621E+3
4.689621E+3
4.689621E+3
4.700309E+3
4.700309E+3
4.700309E+3
4.689621E+3
4.689621E+3
4.689621E+3
4.700309E+3
4.700309E+3
4.700309E+3
4.700309E+3
4.710997E+3
4.721686E+3
4.721686E+3
4.721686E+3
4.710997E+3
4.710997E+3
4.710997E+3
4.710997E+3
4.721686E+3
4.721686E+3
4.732373E+3
4.732373E+3
4.721686E+3
4.710997E+3
4.710997E+3
4.721686E+3
4.721686E+3
4.721686E+3
4.721686E+3
4.721686E+3
4.732373E+3
4.721686E+3
4.721686E+3
4.721686E+3
4.732373E+3
4.732373E+3
4.732373E+3
4.743061E+3
4.743061E+3
4.743061E+3
4.732373E+3
4.732373E+3
4.732373E+3
4.743061E+3
4.743061E+3
4.743061E+3
4.743061E+3
4.753749E+3
4.753749E+3
4.753749E+3
4.753749E+3
4.753749E+3
4.753749E+3
4.743061E+3
4.743061E+3
4.743061E+3
4.743061E+3
4.753749E+3
4.753749E+3
4.753749E+3
4.753749E+3
4.743061E+3
4.743061E+3
4.743061E+3
4.753749E+3
4.753749E+3
4.753749E+3
4.753749E+3
4.743061E+3
4.732373E+3
4.732373E+3
4.732373E+3
4.743061E+3
4.743061E+3
4.743061E+3
4.743061E+3
4.743061E+3
4.743061E+3
4.753749E+3
4.753749E+3
4.743061E+3
4.732373E+3
4.732373E+3
4.743061E+3
4.743061E+3
4.743061E+3
4.743061E+3
4.743061E+3
4.743061E+3
4.743061E+3
4.732373E+3
4.732373E+3
4.732373E+3
4.743061E+3
4.743061E+3
4.732373E+3
4.732373E+3
4.732373E+3
4.732373E+3
4.743061E+3
4.732373E+3
4.732373E+3
4.732373E+3
4.732373E+3
4.732373E+3
4.732373E+3
4.721686E+3
4.721686E+3
4.721686E+3
4.721686E+3
4.721686E+3
4.721686E+3
4.710997E+3
4.710997E+3
4.710997E+3
4.721686E+3
4.721686E+3
4.721686E+3
4.710997E+3
4.710997E+3
4.710997E+3
4.710997E+3
4.710997E+3
4.710997E+3
4.710997E+3
4.710997E+3
4.700309E+3
4.700309E+3
4.700309E+3
4.700309E+3
4.700309E+3
4.700309E+3
4.700309E+3
4.700309E+3
4.700309E+3
4.700309E+3
4.700309E+3
4.689621E+3
4.689621E+3
4.678933E+3
4.678933E+3
4.678933E+3
4.678933E+3
4.678933E+3
4.678933E+3
4.678933E+3
4.678933E+3
4.668245E+3
4.668245E+3
4.668245E+3
4.678933E+3
4.678933E+3
4.668245E+3
4.657557E+3
4.657557E+3
4.657557E+3
4.657557E+3
4.657557E+3
4.657557E+3
4.657557E+3
4.646869E+3
4.646869E+3
4.646869E+3
4.646869E+3
4.657557E+3
4.657557E+3
4.646869E+3
4.646869E+3
4.646869E+3
4.636181E+3
4.636181E+3
4.646869E+3
4.646869E+3
4.636181E+3
4.625493E+3
4.625493E+3
4.614805E+3
4.614805E+3
4.614805E+3
4.614805E+3
4.614805E+3
4.614805E+3
4.614805E+3
4.604117E+3
4.593429E+3
4.593429E+3
4.593429E+3
4.604117E+3
4.604117E+3
4.593429E+3
4.593429E+3
4.593429E+3
4.593429E+3
4.593429E+3
4.593429E+3
4.593429E+3
4.572053E+3
4.561365E+3
4.561365E+3
4.572053E+3
4.572053E+3
4.572053E+3
4.561365E+3
4.561365E+3
4.561365E+3
4.561365E+3
4.550677E+3
4.550677E+3
4.550677E+3
4.550677E+3
4.550677E+3
4.550677E+3
4.539989E+3
4.529301E+3
4.529301E+3
4.529301E+3
4.529301E+3
4.529301E+3
4.529301E+3
4.529301E+3
4.518613E+3
4.518613E+3
4.518613E+3
4.518613E+3
4.518613E+3
4.507925E+3
4.497237E+3
4.497237E+3
4.497237E+3
4.507925E+3
4.507925E+3
4.507925E+3
4.497237E+3
4.486549E+3
4.486549E+3
4.497237E+3
4.497237E+3
4.486549E+3
4.475861E+3
4.465173E+3
4.465173E+3
4.465173E+3
4.475861E+3
4.475861E+3
4.465173E+3
4.465173E+3
4.465173E+3
4.465173E+3
4.465173E+3
4.454485E+3
4.454485E+3
4.454485E+3
4.443797E+3
4.443797E+3
4.443797E+3
4.443797E+3
4.443797E+3
4.443797E+3
4.443797E+3
4.433109E+3
4.433109E+3
4.422421E+3
4.433109E+3
4.433109E+3
4.433109E+3
4.433109E+3
4.422421E+3
4.422421E+3
4.422421E+3
4.422421E+3
4.422421E+3
4.422421E+3
4.411732E+3
4.411732E+3
4.401045E+3
4.401045E+3
4.401045E+3
4.401045E+3
4.422421E+3
4.433109E+3
4.411732E+3
4.390357E+3
4.390357E+3
4.401045E+3
4.401045E+3
4.401045E+3
4.390357E+3
4.379669E+3
4.379669E+3
4.390357E+3
4.379669E+3
4.379669E+3
4.379669E+3
4.390357E+3
4.390357E+3
4.390357E+3
4.379669E+3
4.379669E+3
4.368981E+3
4.368981E+3
4.379669E+3
4.368981E+3
4.358293E+3
4.358293E+3
4.358293E+3
4.358293E+3
4.347605E+3
4.347605E+3
4.347605E+3
4.347605E+3
4.347605E+3
4.347605E+3
4.336917E+3
4.336917E+3
4.336917E+3
4.336917E+3
4.336917E+3
4.326229E+3
4.326229E+3
4.326229E+3
4.336917E+3
4.326229E+3
4.315540E+3
4.315540E+3
4.304852E+3
4.304852E+3
4.315540E+3
4.315540E+3
4.304852E+3
4.304852E+3
4.294165E+3
4.294165E+3
4.294165E+3
4.294165E+3
4.294165E+3
4.294165E+3
4.283477E+3
4.272789E+3
4.272789E+3
4.272789E+3
4.272789E+3
4.272789E+3
4.283477E+3
4.283477E+3
4.272789E+3
4.272789E+3
4.262101E+3
4.262101E+3
4.251412E+3
4.251412E+3
4.251412E+3
4.251412E+3
4.251412E+3
4.240724E+3
4.240724E+3
4.230037E+3
4.230037E+3
4.230037E+3
4.230037E+3
4.230037E+3
4.219349E+3
4.219349E+3
4.219349E+3
4.208660E+3
4.208660E+3
4.208660E+3
4.197972E+3
4.197972E+3
4.197972E+3
4.197972E+3
4.197972E+3
4.187284E+3
4.187284E+3
4.187284E+3
4.176597E+3
4.176597E+3
4.165909E+3
4.165909E+3
4.176597E+3
4.176597E+3
4.165909E+3
4.155220E+3
4.144532E+3
4.144532E+3
4.144532E+3
4.144532E+3
4.144532E+3
4.133844E+3
4.133844E+3
4.133844E+3
4.123157E+3
4.123157E+3
4.123157E+3
4.123157E+3
4.123157E+3
4.112469E+3
4.112469E+3
4.101781E+3
4.101781E+3
4.101781E+3
4.101781E+3
4.091093E+3
4.091093E+3
4.080404E+3
4.080404E+3
4.069717E+3
4.069717E+3
4.069717E+3
4.069717E+3
4.069717E+3
4.059029E+3
4.059029E+3
4.048340E+3
4.048340E+3
4.048340E+3
4.048340E+3
4.037652E+3
4.037652E+3
4.037652E+3
4.037652E+3
4.037652E+3
4.037652E+3
4.037652E+3
4.037652E+3
4.026964E+3
4.026964E+3
4.026964E+3
4.026964E+3
4.026964E+3
4.026964E+3
4.016276E+3
4.016276E+3
4.016276E+3
4.016276E+3
4.005589E+3
4.005589E+3
4.005589E+3
4.005589E+3
4.005589E+3
3.994901E+3
3.994901E+3
4.005589E+3
3.994901E+3
3.984212E+3
3.984212E+3
3.994901E+3
3.994901E+3
3.994901E+3
3.984212E+3
3.984212E+3
3.984212E+3
3.984212E+3
3.973524E+3
3.973524E+3
3.984212E+3
3.984212E+3
3.984212E+3
3.984212E+3
3.984212E+3
3.984212E+3
3.984212E+3
3.973524E+3
3.973524E+3
3.973524E+3
3.984212E+3
3.984212E+3
3.984212E+3
3.984212E+3
3.984212E+3
3.973524E+3
3.973524E+3
3.973524E+3
3.973524E+3
3.984212E+3
3.984212E+3
3.984212E+3
3.973524E+3
3.973524E+3
3.984212E+3
3.984212E+3
3.984212E+3
3.984212E+3
3.984212E+3
3.984212E+3
3.984212E+3
3.984212E+3
3.994901E+3
3.994901E+3
3.994901E+3
3.994901E+3
3.994901E+3
3.994901E+3
3.984212E+3
3.984212E+3
3.994901E+3
4.005589E+3
4.005589E+3
3.994901E+3
3.994901E+3
3.994901E+3
4.005589E+3
4.005589E+3
3.994901E+3
3.994901E+3
4.005589E+3
4.016276E+3
4.026964E+3
4.026964E+3
4.016276E+3
4.016276E+3
4.016276E+3
4.016276E+3
4.016276E+3
4.005589E+3
4.005589E+3
4.016276E+3
4.016276E+3
4.016276E+3
4.026964E+3
4.026964E+3
4.026964E+3
4.026964E+3
4.016276E+3
4.026964E+3
4.026964E+3
4.026964E+3
4.026964E+3
4.026964E+3
4.026964E+3
4.026964E+3
4.026964E+3
4.037652E+3
4.037652E+3
4.037652E+3
4.048340E+3
4.037652E+3
4.037652E+3
4.037652E+3
4.037652E+3
4.048340E+3
4.048340E+3
4.048340E+3
4.059029E+3
4.059029E+3
4.059029E+3
4.059029E+3
4.059029E+3
4.059029E+3
4.059029E+3
4.059029E+3
4.059029E+3
4.069717E+3
4.069717E+3
4.080404E+3
4.080404E+3
4.080404E+3
4.080404E+3
4.080404E+3
4.091093E+3
4.091093E+3
4.091093E+3
4.080404E+3
4.080404E+3
4.080404E+3
4.080404E+3
4.080404E+3
4.080404E+3
4.091093E+3
4.101781E+3
4.101781E+3
4.091093E+3
4.091093E+3
4.101781E+3
4.101781E+3
4.101781E+3
4.101781E+3
4.101781E+3
4.101781E+3
4.101781E+3
4.112469E+3
4.112469E+3
4.123157E+3
4.112469E+3
4.112469E+3
4.112469E+3
4.112469E+3
4.112469E+3
4.112469E+3
4.123157E+3
4.123157E+3
4.123157E+3
4.123157E+3
4.123157E+3
4.112469E+3
4.112469E+3
4.123157E+3
4.123157E+3
4.133844E+3
4.133844E+3
4.133844E+3
4.123157E+3
4.123157E+3
4.123157E+3
4.123157E+3
4.123157E+3
4.133844E+3
4.133844E+3
4.133844E+3
4.133844E+3
4.144532E+3
4.144532E+3
4.144532E+3
4.155220E+3
4.155220E+3
4.155220E+3
4.144532E+3
4.144532E+3
4.144532E+3
4.144532E+3
4.144532E+3
4.144532E+3
4.144532E+3
4.155220E+3
4.155220E+3
4.155220E+3
4.144532E+3
4.144532E+3
4.155220E+3
4.155220E+3
4.155220E+3
4.155220E+3
4.155220E+3
4.155220E+3
4.155220E+3
4.165909E+3
4.165909E+3
4.165909E+3
4.155220E+3
4.155220E+3
4.155220E+3
4.165909E+3
4.176597E+3
4.165909E+3
4.165909E+3
4.165909E+3
4.165909E+3
4.176597E+3
4.187284E+3
4.176597E+3
4.176597E+3
4.165909E+3
4.165909E+3
4.176597E+3
4.187284E+3
4.187284E+3
4.187284E+3
4.176597E+3
4.176597E+3
4.187284E+3
4.197972E+3
4.197972E+3
4.197972E+3
4.187284E+3
4.187284E+3
4.197972E+3
4.197972E+3
4.197972E+3
4.197972E+3
4.187284E+3
4.187284E+3
4.197972E+3
4.208660E+3
4.208660E+3
4.208660E+3
4.208660E+3
4.208660E+3
4.208660E+3
4.208660E+3
4.219349E+3
4.208660E+3
4.208660E+3
4.197972E+3
4.208660E+3
4.219349E+3
4.230037E+3
4.230037E+3
4.219349E+3
4.219349E+3
4.219349E+3
4.219349E+3
4.230037E+3
4.230037E+3
4.230037E+3
4.230037E+3
4.230037E+3
4.230037E+3
4.230037E+3
4.230037E+3
4.230037E+3
4.240724E+3
4.230037E+3
4.230037E+3
4.230037E+3
4.230037E+3
4.230037E+3
4.230037E+3
4.230037E+3
4.230037E+3
4.230037E+3
4.230037E+3
4.230037E+3
4.230037E+3
4.230037E+3
4.230037E+3
4.230037E+3
4.230037E+3
4.230037E+3
4.230037E+3
4.230037E+3
4.240724E+3
4.240724E+3
4.251412E+3
4.240724E+3
4.240724E+3
4.240724E+3
4.240724E+3
4.240724E+3
4.230037E+3
4.230037E+3
4.240724E+3
4.240724E+3
4.251412E+3
4.251412E+3
4.251412E+3
4.240724E+3
4.240724E+3
4.240724E+3
4.251412E+3
4.251412E+3
4.251412E+3
4.251412E+3
4.251412E+3
4.240724E+3
4.251412E+3
4.251412E+3
4.262101E+3
4.262101E+3
4.251412E+3
4.251412E+3
4.251412E+3
4.262101E+3
4.262101E+3
4.262101E+3
4.262101E+3
4.262101E+3
4.272789E+3
4.262101E+3
4.262101E+3
4.262101E+3
4.262101E+3
4.272789E+3
4.272789E+3
4.272789E+3
4.272789E+3
4.272789E+3
4.272789E+3
4.272789E+3
4.262101E+3
4.262101E+3
4.262101E+3
4.272789E+3
4.272789E+3
4.283477E+3
4.283477E+3
4.283477E+3
4.283477E+3
4.283477E+3
4.283477E+3
4.283477E+3
4.294165E+3
4.294165E+3
4.283477E+3
4.283477E+3
4.283477E+3
4.294165E+3
4.294165E+3
4.294165E+3
4.304852E+3
4.304852E+3
4.294165E+3
4.294165E+3
4.294165E+3
4.294165E+3
4.294165E+3
4.294165E+3
4.294165E+3
4.294165E+3
4.294165E+3
4.294165E+3
4.294165E+3
4.304852E+3
4.304852E+3
4.304852E+3
4.304852E+3
4.315540E+3
4.315540E+3
4.315540E+3
4.315540E+3
4.315540E+3
4.315540E+3
4.315540E+3
4.315540E+3
4.315540E+3
4.304852E+3
4.304852E+3
4.304852E+3
4.304852E+3
4.315540E+3
4.315540E+3
4.315540E+3
4.315540E+3
4.315540E+3
4.304852E+3
4.315540E+3
4.326229E+3
4.315540E+3
4.315540E+3
4.315540E+3
4.315540E+3
4.315540E+3
4.315540E+3
4.315540E+3
4.315540E+3
4.315540E+3
4.315540E+3
4.315540E+3
4.315540E+3
4.315540E+3
4.315540E+3
4.326229E+3
4.326229E+3
4.326229E+3
4.326229E+3
4.326229E+3
4.326229E+3
4.326229E+3
4.326229E+3
4.315540E+3
4.315540E+3
4.304852E+3
4.304852E+3
4.315540E+3
4.315540E+3
4.315540E+3
4.315540E+3
4.315540E+3
4.315540E+3
4.304852E+3
4.304852E+3
4.304852E+3
4.304852E+3
4.304852E+3
4.294165E+3
4.294165E+3
4.294165E+3
4.304852E+3
4.294165E+3
4.294165E+3
4.294165E+3
4.283477E+3
4.283477E+3
4.272789E+3
4.272789E+3
4.283477E+3
4.283477E+3
4.283477E+3
4.272789E+3
4.272789E+3
4.262101E+3
4.251412E+3
4.251412E+3
4.251412E+3
4.251412E+3
4.251412E+3
4.251412E+3
4.251412E+3
4.240724E+3
4.230037E+3
4.230037E+3
4.230037E+3
4.230037E+3
4.230037E+3
4.219349E+3
4.208660E+3
4.208660E+3
4.208660E+3
4.208660E+3
4.208660E+3
4.197972E+3
4.197972E+3
4.187284E+3
4.187284E+3
4.187284E+3
4.187284E+3
4.187284E+3
4.187284E+3
4.176597E+3
4.165909E+3
4.165909E+3
4.165909E+3
4.165909E+3
4.155220E+3
4.155220E+3
4.144532E+3
4.144532E+3
4.133844E+3
4.133844E+3
4.144532E+3
4.133844E+3
4.123157E+3
4.112469E+3
4.112469E+3
4.112469E+3
4.112469E+3
4.112469E+3
4.112469E+3
4.112469E+3
4.101781E+3
4.101781E+3
4.101781E+3
4.101781E+3
4.091093E+3
4.091093E+3
4.091093E+3
4.091093E+3
4.091093E+3
4.080404E+3
4.069717E+3
4.069717E+3
4.059029E+3
4.059029E+3
4.059029E+3
4.059029E+3
4.048340E+3
4.037652E+3
4.037652E+3
4.048340E+3
4.048340E+3
4.037652E+3
4.026964E+3
4.026964E+3
4.016276E+3
4.016276E+3
4.016276E+3
4.005589E+3
4.005589E+3
4.005589E+3
3.994901E+3
3.984212E+3
3.984212E+3
3.973524E+3
3.973524E+3
3.973524E+3
3.973524E+3
3.973524E+3
3.973524E+3
3.973524E+3
3.962836E+3
3.962836E+3
3.962836E+3
3.952148E+3
3.952148E+3
3.952148E+3
3.941460E+3
3.941460E+3
3.941460E+3
3.941460E+3
3.930772E+3
3.930772E+3
3.930772E+3
3.920084E+3
3.920084E+3
3.920084E+3
3.920084E+3
3.920084E+3
3.920084E+3
3.909396E+3
3.909396E+3
3.898709E+3
3.898709E+3
3.898709E+3
3.898709E+3
3.888020E+3
3.877332E+3
3.877332E+3
3.877332E+3
3.877332E+3
3.877332E+3
3.877332E+3
3.877332E+3
3.877332E+3
3.877332E+3
3.877332E+3
3.866644E+3
3.855956E+3
3.855956E+3
3.845269E+3
3.855956E+3
3.855956E+3
3.855956E+3
3.845269E+3
3.834581E+3
3.834581E+3
3.845269E+3
3.845269E+3
3.845269E+3
3.834581E+3
3.834581E+3
3.823892E+3
3.834581E+3
3.834581E+3
3.834581E+3
3.823892E+3
3.823892E+3
3.823892E+3
3.813204E+3
3.813204E+3
3.813204E+3
3.813204E+3
3.813204E+3
3.813204E+3
3.802516E+3
3.802516E+3
3.802516E+3
3.802516E+3
3.802516E+3
3.802516E+3
3.791828E+3
3.791828E+3
3.791828E+3
3.791828E+3
3.791828E+3
3.791828E+3
3.791828E+3
3.791828E+3
3.791828E+3
3.791828E+3
3.791828E+3
3.791828E+3
3.791828E+3
3.791828E+3
3.791828E+3
3.781140E+3
3.781140E+3
3.781140E+3
3.791828E+3
3.791828E+3
3.802516E+3
3.802516E+3
3.802516E+3
3.791828E+3
3.781140E+3
3.781140E+3
3.781140E+3
3.781140E+3
3.781140E+3
3.791828E+3
3.791828E+3
3.791828E+3
3.781140E+3
3.781140E+3
3.781140E+3
3.781140E+3
3.781140E+3
3.781140E+3
3.791828E+3
3.791828E+3
3.791828E+3
3.781140E+3
3.781140E+3
3.791828E+3
3.802516E+3
3.802516E+3
3.802516E+3
3.791828E+3
3.791828E+3
3.791828E+3
3.802516E+3
3.802516E+3
3.791828E+3
3.791828E+3
3.791828E+3
3.802516E+3
3.802516E+3
3.802516E+3
3.802516E+3
3.802516E+3
3.802516E+3
3.802516E+3
3.802516E+3
3.802516E+3
3.813204E+3
3.813204E+3
3.813204E+3
3.823892E+3
3.823892E+3
3.823892E+3
3.823892E+3
3.823892E+3
3.823892E+3
3.823892E+3
3.813204E+3
3.823892E+3
3.823892E+3
3.823892E+3
3.823892E+3
3.813204E+3
3.823892E+3
3.823892E+3
3.823892E+3
3.823892E+3
3.823892E+3
3.823892E+3
3.823892E+3
3.823892E+3
3.834581E+3
3.845269E+3
3.845269E+3
3.845269E+3
3.834581E+3
3.834581E+3
3.845269E+3
3.834581E+3
3.834581E+3
3.834581E+3
3.834581E+3
3.855956E+3
3.855956E+3
3.855956E+3
3.845269E+3
3.845269E+3
3.845269E+3
3.855956E+3
3.855956E+3
3.855956E+3
3.855956E+3
3.866644E+3
3.866644E+3
3.866644E+3
3.866644E+3
3.866644E+3
3.877332E+3
3.877332E+3
3.877332E+3
3.877332E+3
3.866644E+3
3.866644E+3
3.877332E+3
3.877332E+3
3.888020E+3
3.888020E+3
3.888020E+3
3.898709E+3
3.898709E+3
3.898709E+3
3.898709E+3
3.898709E+3
3.909396E+3
3.909396E+3
3.909396E+3
3.909396E+3
3.909396E+3
3.920084E+3
3.920084E+3
3.930772E+3
3.930772E+3
3.930772E+3
3.930772E+3
3.930772E+3
3.930772E+3
3.930772E+3
3.930772E+3
3.941460E+3
3.941460E+3
3.941460E+3
3.941460E+3
3.941460E+3
3.952148E+3
3.952148E+3
3.952148E+3
3.952148E+3
3.952148E+3
3.962836E+3
3.962836E+3
3.962836E+3
3.962836E+3
3.962836E+3
3.962836E+3
3.973524E+3
3.973524E+3
3.962836E+3
3.962836E+3
3.973524E+3
3.984212E+3
3.973524E+3
3.973524E+3
3.984212E+3
3.984212E+3
3.994901E+3
3.994901E+3
3.994901E+3
3.984212E+3
3.994901E+3
3.994901E+3
3.994901E+3
3.984212E+3
3.994901E+3
3.994901E+3
4.005589E+3
4.005589E+3
4.005589E+3
4.005589E+3
4.005589E+3
4.005589E+3
3.994901E+3
3.994901E+3
4.005589E+3
4.005589E+3
4.016276E+3
4.016276E+3
4.005589E+3
4.005589E+3
4.016276E+3
4.016276E+3
4.016276E+3
4.016276E+3
4.016276E+3
4.016276E+3
4.016276E+3
4.026964E+3
4.026964E+3
4.026964E+3
4.037652E+3
4.037652E+3
4.026964E+3
4.026964E+3
4.026964E+3
4.037652E+3
4.037652E+3
4.026964E+3
4.026964E+3
4.037652E+3
4.048340E+3
4.048340E+3
4.048340E+3
4.037652E+3
4.037652E+3
4.048340E+3
4.048340E+3
4.048340E+3
4.059029E+3
4.059029E+3
4.048340E+3
4.048340E+3
4.048340E+3
4.048340E+3
4.059029E+3
4.048340E+3
4.048340E+3
4.048340E+3
4.059029E+3
4.059029E+3
4.048340E+3
4.048340E+3
4.048340E+3
4.048340E+3
4.059029E+3
4.059029E+3
4.048340E+3
4.048340E+3
4.037652E+3
4.037652E+3
4.037652E+3
4.037652E+3
4.037652E+3
4.037652E+3
4.048340E+3
4.037652E+3
4.026964E+3
4.016276E+3
4.016276E+3
4.026964E+3
4.026964E+3
4.016276E+3
4.016276E+3
4.016276E+3
4.016276E+3
4.016276E+3
4.016276E+3
4.016276E+3
4.005589E+3
4.005589E+3
4.005589E+3
4.005589E+3
4.005589E+3
3.994901E+3
3.994901E+3
3.994901E+3
3.984212E+3
3.984212E+3
3.984212E+3
3.984212E+3
3.973524E+3
3.973524E+3
3.973524E+3
3.973524E+3
3.973524E+3
3.973524E+3
3.962836E+3
3.962836E+3
3.952148E+3
3.952148E+3
3.952148E+3
3.952148E+3
3.952148E+3
3.952148E+3
3.952148E+3
3.952148E+3
3.941460E+3
3.941460E+3
3.930772E+3
3.930772E+3
3.920084E+3
3.920084E+3
3.920084E+3
3.909396E+3
3.909396E+3
3.909396E+3
3.909396E+3
3.909396E+3
3.898709E+3
3.898709E+3
3.898709E+3
3.898709E+3
3.888020E+3
3.888020E+3
3.888020E+3
3.888020E+3
3.877332E+3
3.877332E+3
3.866644E+3
3.866644E+3
3.855956E+3
3.866644E+3
3.866644E+3
3.855956E+3
3.855956E+3
3.845269E+3
3.845269E+3
3.845269E+3
3.845269E+3
3.845269E+3
3.834581E+3
3.823892E+3
3.823892E+3
3.823892E+3
3.823892E+3
3.823892E+3
3.823892E+3
3.823892E+3
3.813204E+3
3.813204E+3
3.813204E+3
3.813204E+3
3.802516E+3
3.802516E+3
3.802516E+3
3.802516E+3
3.802516E+3
3.791828E+3
3.781140E+3
3.770452E+3
3.781140E+3
3.781140E+3
3.770452E+3
3.770452E+3
3.759764E+3
3.759764E+3
3.759764E+3
3.759764E+3
3.759764E+3
3.759764E+3
3.759764E+3
3.759764E+3
3.749076E+3
3.738388E+3
3.738388E+3
3.749076E+3
3.749076E+3
3.749076E+3
3.749076E+3
3.738388E+3
3.727700E+3
3.727700E+3
3.738388E+3
3.738388E+3
3.738388E+3
3.727700E+3
3.727700E+3
3.727700E+3
3.727700E+3
3.727700E+3
3.727700E+3
3.727700E+3
3.717012E+3
3.717012E+3
3.706324E+3
3.717012E+3
3.717012E+3
3.706324E+3
3.695636E+3
3.695636E+3
3.695636E+3
3.706324E+3
3.706324E+3
3.695636E+3
3.695636E+3
3.695636E+3
3.706324E+3
3.717012E+3
3.706324E+3
3.706324E+3
3.695636E+3
3.695636E+3
3.695636E+3
3.695636E+3
3.684948E+3
3.684948E+3
3.674260E+3
3.684948E+3
3.684948E+3
3.684948E+3
3.684948E+3
3.684948E+3
3.684948E+3
3.674260E+3
3.674260E+3
3.674260E+3
3.684948E+3
3.684948E+3
3.674260E+3
3.663572E+3
3.674260E+3
3.674260E+3
3.674260E+3
3.674260E+3
3.674260E+3
3.674260E+3
3.674260E+3
3.674260E+3
3.663572E+3
3.663572E+3
3.663572E+3
3.663572E+3
3.663572E+3
3.674260E+3
3.674260E+3
3.674260E+3
3.674260E+3
3.663572E+3
3.663572E+3
3.663572E+3
3.663572E+3
3.652884E+3
3.652884E+3
3.652884E+3
3.652884E+3
3.652884E+3
3.642196E+3
3.642196E+3
3.642196E+3
3.642196E+3
3.642196E+3
3.642196E+3
3.642196E+3
3.642196E+3
3.642196E+3
3.642196E+3
3.652884E+3
3.652884E+3
3.652884E+3
3.652884E+3
3.652884E+3
3.642196E+3
3.642196E+3
3.642196E+3
3.642196E+3
3.642196E+3
3.652884E+3
3.652884E+3
3.652884E+3
3.642196E+3
3.642196E+3
3.642196E+3
3.642196E+3
3.652884E+3
3.652884E+3
3.652884E+3
3.642196E+3
3.631508E+3
3.631508E+3
3.642196E+3
3.642196E+3
3.642196E+3
3.642196E+3
3.631508E+3
3.642196E+3
3.642196E+3
3.652884E+3
3.652884E+3
3.652884E+3
3.642196E+3
3.652884E+3
3.652884E+3
3.652884E+3
3.642196E+3
3.642196E+3
3.642196E+3
3.642196E+3
3.642196E+3
3.642196E+3
3.642196E+3
3.642196E+3
3.642196E+3
3.642196E+3
3.652884E+3
3.652884E+3
3.652884E+3
3.642196E+3
3.642196E+3
3.652884E+3
3.652884E+3
3.642196E+3
3.642196E+3
3.642196E+3
3.642196E+3
3.642196E+3
3.642196E+3
3.631508E+3
3.631508E+3
3.631508E+3
3.642196E+3
3.642196E+3
3.642196E+3
3.642196E+3
3.642196E+3
3.642196E+3
3.642196E+3
3.642196E+3
3.642196E+3
3.642196E+3
3.642196E+3
3.631508E+3
3.631508E+3
3.631508E+3
3.631508E+3
3.642196E+3
3.642196E+3
3.631508E+3
3.620820E+3
3.620820E+3
3.631508E+3
3.631508E+3
3.642196E+3
3.631508E+3
3.631508E+3
3.631508E+3
3.631508E+3
3.631508E+3
3.631508E+3
3.631508E+3
3.620820E+3
3.620820E+3
3.620820E+3
3.620820E+3
3.620820E+3
3.620820E+3
3.620820E+3
3.620820E+3
3.610132E+3
3.610132E+3
3.610132E+3
3.599444E+3
3.599444E+3
3.599444E+3
3.599444E+3
3.588756E+3
3.588756E+3
3.588756E+3
3.588756E+3
3.588756E+3
3.588756E+3
3.578068E+3
3.578068E+3
3.578068E+3
3.567380E+3
3.567380E+3
3.567380E+3
3.556692E+3
3.546004E+3
3.546004E+3
3.546004E+3
3.546004E+3
3.546004E+3
3.546004E+3
3.546004E+3
3.546004E+3
3.535316E+3
3.524628E+3
3.524628E+3
3.524628E+3
3.524628E+3
3.513940E+3
3.503252E+3
3.503252E+3
3.503252E+3
3.503252E+3
3.503252E+3
3.492564E+3
3.481876E+3
3.481876E+3
3.481876E+3
3.481876E+3
3.471188E+3
3.471188E+3
3.471188E+3
3.471188E+3
3.460500E+3
3.460500E+3
3.460500E+3
3.449812E+3
3.439124E+3
3.428435E+3
3.417748E+3
3.428435E+3
3.417748E+3
3.417748E+3
3.407060E+3
3.407060E+3
3.407060E+3
3.407060E+3
3.396372E+3
3.385684E+3
3.374996E+3
3.374996E+3
3.374996E+3
3.374996E+3
3.374996E+3
3.364307E+3
3.364307E+3
3.353620E+3
3.353620E+3
3.342932E+3
3.353620E+3
3.353620E+3
3.353620E+3
3.342932E+3
3.332244E+3
3.332244E+3
3.332244E+3
3.342932E+3
3.332244E+3
3.332244E+3
3.321556E+3
3.321556E+3
3.321556E+3
3.321556E+3
3.321556E+3
3.310867E+3
3.310867E+3
3.310867E+3
3.310867E+3
3.300180E+3
3.300180E+3
3.289492E+3
3.289492E+3
3.289492E+3
3.278804E+3
3.278804E+3
3.278804E+3
3.268115E+3
3.268115E+3
3.268115E+3
3.278804E+3
3.278804E+3
3.278804E+3
3.268115E+3
3.268115E+3
3.268115E+3
3.257427E+3
3.257427E+3
3.257427E+3
3.246740E+3
3.236052E+3
3.236052E+3
3.236052E+3
3.246740E+3
3.246740E+3
3.236052E+3
3.225364E+3
3.225364E+3
3.236052E+3
3.246740E+3
3.257427E+3
3.246740E+3
3.225364E+3
3.225364E+3
3.214676E+3
3.214676E+3
3.214676E+3
3.214676E+3
3.214676E+3
3.214676E+3
3.214676E+3
3.214676E+3
3.214676E+3
3.203988E+3
3.203988E+3
3.203988E+3
3.193300E+3
3.193300E+3
3.193300E+3
3.193300E+3
3.193300E+3
3.193300E+3
3.182612E+3
3.182612E+3
3.182612E+3
3.193300E+3
3.193300E+3
3.193300E+3
3.182612E+3
3.171924E+3
3.171924E+3
3.171924E+3
3.182612E+3
3.182612E+3
3.182612E+3
3.171924E+3
3.161235E+3
3.161235E+3
3.161235E+3
3.161235E+3
3.150547E+3
3.150547E+3
3.150547E+3
3.150547E+3
3.150547E+3
3.150547E+3
3.150547E+3
3.150547E+3
3.150547E+3
3.150547E+3
3.150547E+3
3.139859E+3
3.139859E+3
3.139859E+3
3.139859E+3
3.139859E+3
3.139859E+3
3.139859E+3
3.139859E+3
3.139859E+3
3.139859E+3
3.139859E+3
3.139859E+3
3.139859E+3
3.139859E+3
3.139859E+3
3.139859E+3
3.139859E+3
3.139859E+3
3.139859E+3
3.139859E+3
3.129172E+3
3.129172E+3
3.129172E+3
3.129172E+3
3.129172E+3
3.139859E+3
3.139859E+3
3.139859E+3
3.139859E+3
3.139859E+3
3.129172E+3
3.129172E+3
3.129172E+3
3.129172E+3
3.129172E+3
3.139859E+3
3.139859E+3
3.139859E+3
3.139859E+3
3.150547E+3
3.150547E+3
3.161235E+3
3.161235E+3
3.161235E+3
3.150547E+3
3.150547E+3
3.161235E+3
3.161235E+3
3.171924E+3
3.161235E+3
3.161235E+3
3.161235E+3
3.171924E+3
3.182612E+3
3.182612E+3
3.182612E+3
3.182612E+3
3.182612E+3
3.182612E+3
3.193300E+3
3.193300E+3
3.193300E+3
3.203988E+3
3.214676E+3
3.203988E+3
3.203988E+3
3.203988E+3
3.203988E+3
3.203988E+3
3.203988E+3
3.203988E+3
3.214676E+3
3.214676E+3
3.214676E+3
3.214676E+3
3.214676E+3
3.203988E+3
3.203988E+3
3.203988E+3
3.214676E+3
3.214676E+3
3.214676E+3
3.214676E+3
3.203988E+3
3.214676E+3
3.225364E+3
3.225364E+3
3.225364E+3
3.225364E+3
3.225364E+3
3.225364E+3
3.225364E+3
3.225364E+3
3.225364E+3
3.214676E+3
3.214676E+3
3.214676E+3
3.214676E+3
3.225364E+3
3.225364E+3
3.214676E+3
3.214676E+3
3.214676E+3
3.225364E+3
3.225364E+3
3.225364E+3
3.225364E+3
3.214676E+3
3.225364E+3
3.225364E+3
3.225364E+3
3.214676E+3
3.214676E+3
3.225364E+3
3.225364E+3
3.225364E+3
3.225364E+3
3.225364E+3
3.214676E+3
3.214676E+3
3.214676E+3
3.203988E+3
3.203988E+3
3.203988E+3
3.203988E+3
3.203988E+3
3.193300E+3
3.193300E+3
3.193300E+3
3.203988E+3
3.203988E+3
3.203988E+3
3.203988E+3
3.203988E+3
3.203988E+3
3.193300E+3
3.193300E+3
3.203988E+3
3.203988E+3
3.203988E+3
3.193300E+3
3.193300E+3
3.193300E+3
3.193300E+3
3.193300E+3
3.193300E+3
3.193300E+3
3.193300E+3
3.182612E+3
3.182612E+3
3.193300E+3
3.193300E+3
3.193300E+3
3.193300E+3
3.182612E+3
3.182612E+3
3.182612E+3
3.171924E+3
3.171924E+3
3.171924E+3
3.171924E+3
3.171924E+3
3.171924E+3
3.171924E+3
3.171924E+3
3.171924E+3
3.171924E+3
3.171924E+3
3.171924E+3
3.182612E+3
3.182612E+3
3.182612E+3
3.171924E+3
3.171924E+3
3.171924E+3
3.171924E+3
3.171924E+3
3.171924E+3
3.171924E+3
3.171924E+3
3.171924E+3
3.171924E+3
3.171924E+3
3.171924E+3
3.171924E+3
3.171924E+3
3.171924E+3
3.171924E+3
3.171924E+3
3.171924E+3
3.171924E+3
3.182612E+3
3.182612E+3
3.182612E+3
3.171924E+3
3.171924E+3
3.171924E+3
3.182612E+3
3.182612E+3
3.182612E+3
3.182612E+3
3.182612E+3
3.182612E+3
3.182612E+3
3.182612E+3
3.182612E+3
3.182612E+3
3.182612E+3
3.182612E+3
3.182612E+3
3.182612E+3
3.182612E+3
3.182612E+3
3.182612E+3
3.193300E+3
3.182612E+3
3.182612E+3
3.182612E+3
3.182612E+3
3.182612E+3
3.182612E+3
3.182612E+3
3.182612E+3
3.182612E+3
3.182612E+3
3.171924E+3
3.171924E+3
3.171924E+3
3.171924E+3
3.171924E+3
3.171924E+3
3.171924E+3
3.171924E+3
3.171924E+3
3.171924E+3
3.171924E+3
3.171924E+3
3.171924E+3
3.171924E+3
3.171924E+3
3.171924E+3
3.161235E+3
3.161235E+3
3.161235E+3
3.161235E+3
3.161235E+3
3.161235E+3
3.161235E+3
3.161235E+3
3.161235E+3
3.161235E+3
3.161235E+3
3.161235E+3
3.161235E+3
3.161235E+3
3.150547E+3
3.150547E+3
3.150547E+3
3.150547E+3
3.150547E+3
3.150547E+3
3.150547E+3
3.139859E+3
3.139859E+3
3.139859E+3
3.150547E+3
3.139859E+3
3.139859E+3
3.129172E+3
3.129172E+3
3.129172E+3
3.129172E+3
3.129172E+3
3.129172E+3
3.129172E+3
3.129172E+3
3.129172E+3
3.129172E+3
3.118484E+3
3.118484E+3
3.118484E+3
3.118484E+3
3.118484E+3
3.118484E+3
3.107796E+3
3.097107E+3
3.097107E+3
3.097107E+3
3.097107E+3
3.107796E+3
3.097107E+3
3.097107E+3
3.086420E+3
3.086420E+3
3.086420E+3
3.086420E+3
3.075732E+3
3.075732E+3
3.086420E+3
3.086420E+3
3.075732E+3
3.065044E+3
3.065044E+3
3.075732E+3
3.075732E+3
3.075732E+3
3.075732E+3
3.065044E+3
3.054355E+3
3.065044E+3
3.065044E+3
3.054355E+3
3.054355E+3
3.054355E+3
3.054355E+3
3.054355E+3
3.043667E+3
3.032979E+3
3.032979E+3
3.043667E+3
3.032979E+3
3.032979E+3
3.032979E+3
3.032979E+3
3.032979E+3
3.032979E+3
3.032979E+3
3.022291E+3
3.022291E+3
3.022291E+3
3.011604E+3
3.011604E+3
3.011604E+3
3.011604E+3
3.011604E+3
3.000915E+3
3.000915E+3
3.000915E+3
2.990227E+3
2.990227E+3
2.990227E+3
2.990227E+3
2.990227E+3
2.990227E+3
2.979540E+3
2.979540E+3
2.979540E+3
2.979540E+3
2.968851E+3
2.979540E+3
2.979540E+3
2.979540E+3
2.968851E+3
2.968851E+3
2.958163E+3
2.958163E+3
2.958163E+3
2.958163E+3
2.958163E+3
2.958163E+3
2.958163E+3
2.947476E+3
2.958163E+3
2.958163E+3
2.947476E+3
2.947476E+3
2.947476E+3
2.936787E+3
2.936787E+3
2.936787E+3
2.936787E+3
2.936787E+3
2.936787E+3
2.936787E+3
2.936787E+3
2.936787E+3
2.936787E+3
2.936787E+3
2.926099E+3
2.926099E+3
2.936787E+3
2.936787E+3
2.936787E+3
2.936787E+3
2.926099E+3
2.926099E+3
2.926099E+3
2.926099E+3
2.926099E+3
2.926099E+3
2.926099E+3
2.926099E+3
2.936787E+3
2.936787E+3
2.936787E+3
2.936787E+3
2.926099E+3
2.936787E+3
2.936787E+3
2.936787E+3
2.936787E+3
2.926099E+3
2.936787E+3
2.936787E+3
2.936787E+3
2.926099E+3
2.926099E+3
2.926099E+3
2.936787E+3
2.936787E+3
2.936787E+3
2.936787E+3
2.936787E+3
2.936787E+3
2.936787E+3
2.936787E+3
2.936787E+3
2.947476E+3
2.947476E+3
2.947476E+3
2.947476E+3
2.947476E+3
2.936787E+3
2.936787E+3
2.936787E+3
2.936787E+3
2.947476E+3
2.947476E+3
2.947476E+3
2.947476E+3
2.947476E+3
2.947476E+3
2.947476E+3
2.947476E+3
2.947476E+3
2.958163E+3
2.958163E+3
2.958163E+3
2.958163E+3
2.947476E+3
2.958163E+3
2.958163E+3
2.968851E+3
2.968851E+3
2.968851E+3
2.958163E+3
2.958163E+3
2.968851E+3
2.968851E+3
2.968851E+3
2.958163E+3
2.947476E+3
2.947476E+3
2.958163E+3
2.968851E+3
2.968851E+3
2.979540E+3
2.968851E+3
2.968851E+3
2.968851E+3
2.968851E+3
2.968851E+3
2.979540E+3
2.979540E+3
2.968851E+3
2.968851E+3
2.958163E+3
2.968851E+3
2.968851E+3
2.958163E+3
2.958163E+3
2.968851E+3
2.968851E+3
2.968851E+3
2.968851E+3
2.968851E+3
2.968851E+3
2.968851E+3
2.968851E+3
2.968851E+3
2.968851E+3
2.968851E+3
2.979540E+3
2.979540E+3
2.979540E+3
2.979540E+3
2.979540E+3
2.968851E+3
2.968851E+3
2.968851E+3
2.968851E+3
2.968851E+3
2.979540E+3
2.968851E+3
2.968851E+3
2.968851E+3
2.968851E+3
2.968851E+3
2.968851E+3
2.968851E+3
2.968851E+3
2.968851E+3
2.968851E+3
2.968851E+3
2.958163E+3
2.958163E+3
2.968851E+3
2.968851E+3
2.968851E+3
2.958163E+3
2.958163E+3
2.958163E+3
2.958163E+3
2.947476E+3
2.947476E+3
2.958163E+3
2.958163E+3
2.947476E+3
2.947476E+3
2.936787E+3
2.947476E+3
2.958163E+3
2.958163E+3
2.968851E+3
2.958163E+3
2.958163E+3
2.958163E+3
2.958163E+3
2.958163E+3
2.958163E+3
2.958163E+3
2.947476E+3
2.947476E+3
2.958163E+3
2.958163E+3
2.958163E+3
2.958163E+3
2.958163E+3
2.958163E+3
2.968851E+3
2.968851E+3
2.958163E+3
2.958163E+3
2.958163E+3
2.958163E+3
2.958163E+3
2.958163E+3
2.958163E+3
2.958163E+3
2.958163E+3
2.958163E+3
2.958163E+3
2.968851E+3
2.968851E+3
2.968851E+3
2.958163E+3
2.958163E+3
2.958163E+3
2.968851E+3
2.968851E+3
2.968851E+3
2.968851E+3
2.968851E+3
2.968851E+3
2.968851E+3
2.968851E+3
2.968851E+3
2.968851E+3
2.968851E+3
2.968851E+3
2.968851E+3
2.968851E+3
2.979540E+3
2.979540E+3
2.979540E+3
2.979540E+3
2.979540E+3
2.979540E+3
2.990227E+3
2.990227E+3
2.979540E+3
2.979540E+3
2.979540E+3
2.990227E+3
2.990227E+3
3.000915E+3
3.011604E+3
3.011604E+3
3.011604E+3
3.011604E+3
3.011604E+3
3.011604E+3
3.011604E+3
3.000915E+3
3.000915E+3
3.000915E+3
3.011604E+3
3.011604E+3
3.000915E+3
3.000915E+3
3.000915E+3
3.000915E+3
3.011604E+3
3.022291E+3
3.022291E+3
3.011604E+3
3.000915E+3
3.011604E+3
3.011604E+3
3.011604E+3
3.011604E+3
3.022291E+3
3.022291E+3
3.022291E+3
3.011604E+3
3.011604E+3
3.022291E+3
3.022291E+3
3.022291E+3
3.032979E+3
3.032979E+3
3.032979E+3
3.032979E+3
3.022291E+3
3.022291E+3
3.022291E+3
3.032979E+3
3.032979E+3
3.032979E+3
3.032979E+3
3.032979E+3
3.032979E+3
3.032979E+3
3.043667E+3
3.043667E+3
3.032979E+3
3.032979E+3
3.032979E+3
3.043667E+3
3.043667E+3
3.032979E+3
3.032979E+3
3.032979E+3
3.032979E+3
3.032979E+3
3.032979E+3
3.032979E+3
3.032979E+3
3.032979E+3
3.032979E+3
3.022291E+3
3.022291E+3
3.022291E+3
3.032979E+3
3.032979E+3
3.022291E+3
3.022291E+3
3.032979E+3
3.032979E+3
3.032979E+3
3.032979E+3
3.032979E+3
3.032979E+3
3.032979E+3
3.032979E+3
3.032979E+3
3.043667E+3
3.043667E+3
3.043667E+3
3.032979E+3
3.032979E+3
3.032979E+3
3.032979E+3
3.032979E+3
3.032979E+3
3.032979E+3
3.032979E+3
3.043667E+3
3.043667E+3
3.043667E+3
3.043667E+3
3.043667E+3
3.043667E+3
3.043667E+3
3.054355E+3
3.054355E+3
3.065044E+3
3.054355E+3
3.054355E+3
3.065044E+3
3.075732E+3
3.075732E+3
3.075732E+3
3.075732E+3
3.075732E+3
3.086420E+3
3.086420E+3
3.097107E+3
3.097107E+3
3.097107E+3
3.097107E+3
3.097107E+3
3.097107E+3
3.097107E+3
3.107796E+3
3.107796E+3
3.118484E+3
3.118484E+3
3.118484E+3
3.118484E+3
3.118484E+3
3.118484E+3
3.118484E+3
3.118484E+3
3.118484E+3
3.129172E+3
3.129172E+3
3.139859E+3
3.129172E+3
3.129172E+3
3.129172E+3
3.118484E+3
3.118484E+3
3.129172E+3
3.129172E+3
3.129172E+3
3.129172E+3
3.129172E+3
3.139859E+3
3.139859E+3
3.139859E+3
3.129172E+3
3.129172E+3
3.129172E+3
3.129172E+3
3.129172E+3
3.118484E+3
3.107796E+3
3.107796E+3
3.118484E+3
3.129172E+3
3.129172E+3
3.118484E+3
3.118484E+3
3.107796E+3
3.107796E+3
3.107796E+3
3.107796E+3
3.118484E+3
3.118484E+3
3.118484E+3
3.107796E+3
3.097107E+3
3.097107E+3
3.097107E+3
3.097107E+3
3.097107E+3
3.097107E+3
3.097107E+3
3.097107E+3
3.097107E+3
3.086420E+3
3.086420E+3
3.086420E+3
3.086420E+3
3.086420E+3
3.086420E+3
3.086420E+3
3.086420E+3
3.086420E+3
3.075732E+3
3.075732E+3
3.075732E+3
3.075732E+3
3.075732E+3
3.075732E+3
3.075732E+3
3.075732E+3
3.065044E+3
3.054355E+3
3.054355E+3
3.065044E+3
3.065044E+3
3.075732E+3
3.065044E+3
3.065044E+3
3.065044E+3
3.065044E+3
3.065044E+3
3.054355E+3
3.054355E+3
3.054355E+3
3.054355E+3
3.054355E+3
3.054355E+3
3.054355E+3
3.054355E+3
3.043667E+3
3.043667E+3
3.043667E+3
3.043667E+3
3.032979E+3
3.032979E+3
3.022291E+3
3.022291E+3
3.022291E+3
3.011604E+3
3.011604E+3
3.011604E+3
3.022291E+3
3.022291E+3
3.011604E+3
3.000915E+3
3.000915E+3
3.000915E+3
3.011604E+3
3.011604E+3
3.011604E+3
3.011604E+3
3.000915E+3
3.000915E+3
3.000915E+3
3.011604E+3
3.011604E+3
3.000915E+3
3.000915E+3
2.990227E+3
3.000915E+3
3.000915E+3
3.011604E+3
3.011604E+3
3.011604E+3
3.000915E+3
3.000915E+3
3.000915E+3
3.000915E+3
3.000915E+3
3.000915E+3
3.000915E+3
3.000915E+3
3.000915E+3
3.000915E+3
3.000915E+3
3.000915E+3
3.000915E+3
3.000915E+3
3.000915E+3
3.011604E+3
3.000915E+3
3.000915E+3
2.990227E+3
2.990227E+3
3.000915E+3
3.000915E+3
3.000915E+3
2.990227E+3
2.990227E+3
2.990227E+3
3.000915E+3
3.000915E+3
3.000915E+3
3.000915E+3
3.000915E+3
3.000915E+3
3.000915E+3
3.000915E+3
3.000915E+3
3.000915E+3
3.000915E+3
3.000915E+3
3.000915E+3
2.990227E+3
2.990227E+3
3.000915E+3
3.000915E+3
3.000915E+3
2.990227E+3
2.990227E+3
3.000915E+3
3.011604E+3
3.011604E+3
3.011604E+3
3.000915E+3
3.000915E+3
3.000915E+3
3.011604E+3
3.000915E+3
3.000915E+3
3.000915E+3
3.000915E+3
3.000915E+3
3.000915E+3
3.000915E+3
3.000915E+3
3.011604E+3
3.011604E+3
3.011604E+3
3.000915E+3
3.000915E+3
3.000915E+3
3.000915E+3
3.000915E+3
3.000915E+3
3.000915E+3
3.000915E+3
3.000915E+3
3.000915E+3
3.000915E+3
3.000915E+3
3.000915E+3
3.011604E+3
3.011604E+3
3.000915E+3
3.000915E+3
3.000915E+3
3.011604E+3
3.011604E+3
3.011604E+3
3.000915E+3
2.990227E+3
2.990227E+3
3.000915E+3
3.000915E+3
2.990227E+3
2.990227E+3
2.990227E+3
3.000915E+3
3.000915E+3
2.990227E+3
2.979540E+3
2.979540E+3
2.990227E+3
2.990227E+3
2.990227E+3
2.990227E+3
2.990227E+3
2.990227E+3
2.979540E+3
2.979540E+3
2.979540E+3
2.979540E+3
2.979540E+3
2.979540E+3
2.979540E+3
2.979540E+3
2.968851E+3
2.968851E+3
2.968851E+3
2.968851E+3
2.968851E+3
2.968851E+3
2.979540E+3
2.968851E+3
2.968851E+3
2.968851E+3
2.968851E+3
2.968851E+3
2.968851E+3
2.979540E+3
2.979540E+3
2.968851E+3
2.968851E+3
2.958163E+3
2.958163E+3
2.958163E+3
2.958163E+3
2.958163E+3
2.968851E+3
2.968851E+3
2.968851E+3
2.968851E+3
2.968851E+3
2.968851E+3
2.979540E+3
2.968851E+3
2.958163E+3
2.947476E+3
2.947476E+3
2.947476E+3
2.958163E+3
2.968851E+3
2.979540E+3
2.979540E+3
2.979540E+3
2.979540E+3
2.968851E+3
2.968851E+3
2.968851E+3
2.968851E+3
2.979540E+3
2.979540E+3
2.979540E+3
2.979540E+3
2.979540E+3
2.979540E+3
2.979540E+3
2.979540E+3
2.979540E+3
2.990227E+3
2.990227E+3
2.990227E+3
2.990227E+3
2.990227E+3
3.000915E+3
3.000915E+3
2.990227E+3
2.990227E+3
2.990227E+3
3.000915E+3
3.011604E+3
3.011604E+3
3.000915E+3
3.000915E+3
3.011604E+3
3.011604E+3
3.011604E+3
3.011604E+3
3.011604E+3
3.011604E+3
3.011604E+3
3.011604E+3
3.011604E+3
3.022291E+3
3.022291E+3
3.022291E+3
3.022291E+3
3.022291E+3
3.022291E+3
3.022291E+3
3.032979E+3
3.032979E+3
3.043667E+3
3.043667E+3
3.043667E+3
3.043667E+3
3.043667E+3
3.043667E+3
3.054355E+3
3.043667E+3
3.043667E+3
3.043667E+3
3.043667E+3
3.054355E+3
3.054355E+3
3.065044E+3
3.075732E+3
3.075732E+3
3.065044E+3
3.065044E+3
3.075732E+3
3.086420E+3
3.086420E+3
3.086420E+3
3.086420E+3
3.086420E+3
3.086420E+3
3.097107E+3
3.107796E+3
3.107796E+3
3.107796E+3
3.107796E+3
3.107796E+3
3.107796E+3
3.107796E+3
3.118484E+3
3.118484E+3
3.118484E+3
3.129172E+3
3.129172E+3
3.129172E+3
3.129172E+3
3.139859E+3
3.139859E+3
3.139859E+3
3.139859E+3
3.150547E+3
3.161235E+3
3.150547E+3
3.150547E+3
3.150547E+3
3.150547E+3
3.161235E+3
3.161235E+3
3.171924E+3
3.171924E+3
3.161235E+3
3.171924E+3
3.171924E+3
3.182612E+3
3.182612E+3
3.193300E+3
3.193300E+3
3.193300E+3
3.193300E+3
3.193300E+3
3.193300E+3
3.203988E+3
3.203988E+3
3.203988E+3
3.203988E+3
3.214676E+3
3.214676E+3
3.225364E+3
3.225364E+3
3.214676E+3
3.214676E+3
3.203988E+3
3.214676E+3
3.225364E+3
3.236052E+3
3.236052E+3
3.225364E+3
3.225364E+3
3.225364E+3
3.236052E+3
3.236052E+3
3.246740E+3
3.246740E+3
3.257427E+3
3.257427E+3
3.257427E+3
3.257427E+3
3.257427E+3
3.257427E+3
3.257427E+3
3.268115E+3
3.268115E+3
3.278804E+3
3.278804E+3
3.278804E+3
3.278804E+3
3.278804E+3
3.278804E+3
3.278804E+3
3.289492E+3
3.278804E+3
3.278804E+3
3.278804E+3
3.278804E+3
3.278804E+3
3.278804E+3
3.278804E+3
3.278804E+3
3.278804E+3
3.289492E+3
3.289492E+3
3.289492E+3
3.289492E+3
3.289492E+3
3.278804E+3
3.278804E+3
3.289492E+3
3.289492E+3
3.300180E+3
3.300180E+3
3.300180E+3
3.300180E+3
3.300180E+3
3.300180E+3
3.300180E+3
3.300180E+3
3.300180E+3
3.300180E+3
3.300180E+3
3.289492E+3
3.278804E+3
3.289492E+3
3.289492E+3
3.289492E+3
3.289492E+3
3.289492E+3
3.300180E+3
3.300180E+3
3.300180E+3
3.300180E+3
3.300180E+3
3.300180E+3
3.300180E+3
3.300180E+3
3.310867E+3
3.310867E+3
3.310867E+3
3.310867E+3
3.310867E+3
3.310867E+3
3.321556E+3
3.321556E+3
3.321556E+3
3.321556E+3
3.321556E+3
3.321556E+3
3.321556E+3
3.321556E+3
3.332244E+3
3.342932E+3
3.342932E+3
3.342932E+3
3.332244E+3
3.332244E+3
3.342932E+3
3.353620E+3
3.364307E+3
3.364307E+3
3.364307E+3
3.353620E+3
3.364307E+3
3.364307E+3
3.374996E+3
3.374996E+3
3.385684E+3
3.385684E+3
3.385684E+3
3.385684E+3
3.385684E+3
3.385684E+3
3.385684E+3
3.385684E+3
3.385684E+3
3.385684E+3
3.374996E+3
3.374996E+3
3.385684E+3
3.396372E+3
3.396372E+3
3.396372E+3
3.396372E+3
3.385684E+3
3.396372E+3
3.396372E+3
3.396372E+3
3.385684E+3
3.385684E+3
3.374996E+3
3.385684E+3
3.396372E+3
3.385684E+3
3.385684E+3
3.385684E+3
3.385684E+3
3.374996E+3
3.374996E+3
3.374996E+3
3.364307E+3
3.364307E+3
3.364307E+3
3.374996E+3
3.385684E+3
3.385684E+3
3.385684E+3
3.374996E+3
3.374996E+3
3.374996E+3
3.364307E+3
3.364307E+3
3.353620E+3
3.353620E+3
3.353620E+3
3.353620E+3
3.353620E+3
3.353620E+3
3.353620E+3
3.353620E+3
3.342932E+3
3.353620E+3
3.353620E+3
3.353620E+3
3.342932E+3
3.342932E+3
3.342932E+3
3.342932E+3
3.332244E+3
3.332244E+3
3.332244E+3
3.321556E+3
3.310867E+3
3.300180E+3
3.289492E+3
3.300180E+3
3.300180E+3
3.300180E+3
3.300180E+3
3.289492E+3
3.289492E+3
3.289492E+3
3.278804E+3
3.278804E+3
3.268115E+3
3.268115E+3
3.268115E+3
3.268115E+3
3.268115E+3
3.268115E+3
3.257427E+3
3.246740E+3
3.246740E+3
[truncated: 96,349 more chars]
