# Supplementary material for: Performances of the PIPER scalable child human body model in accident reconstruction
Source: PLoS One. 2017 Nov 14;12(11):e0187916. doi: 10.1371/journal.pone.0187916 (PMC5685610; doi:10.1371/journal.pone.0187916)
Supplement: S1 Data — This zip folder contains input accelerations for reproducibility of the accident reconstruction. Also, the readings from the dummy sensor are reported for reproducibility of the calculations. (ZIP) [file pone.0187916.s009.zip › Channel/Channel/CCN_2012_001.046]

Test object number          :1
Name of the channel         :Abdomen Right Pressure 0 {PR}
Laboratory channel code     :16ABDORI00Q3PR0P
Customer channel code       :16ABDORI00Q3PR0P
Channel code                :16ABDORI00Q3PR0P
Direction                   :0
Dimension                   :PR
Channel frequency class     :2000
Unit                        :Pa
Reference system            :NOVALUE
Transducer type             :P0-5843
Transducer id               :NOVALUE
Pre-filter type             :4000Hz 6pole Butterworth (device internal)
Cut off frequency           :4000
Channel amplitude class     :3.5E5
Sampling interval           :5E-5
Bit resolution              :16
Time of first sample        :-0.38835156
Number of samples           :40480
Reference channel           :implicit
Reference channel name      :NOVALUE
Data source                 :transducer
Data status                 :ok
First global maximum value  :5.895585E+4
Time of maximum value       :7.274844E-2
First global minimum value  :-3.888271E+3
Time of minimum value       :6.534844E-2
Start offset interval       :-1.000000E-1
End offset interval         :-5.000000E-2
.ValidationRemark           :Seulement la gamme [-6.0 sec; 35.363 sec] a �t� lue. Gamme demand�e: [-6.0 sec; 40.0 sec].
4.752986E+1
3.680568E+1
4.752986E+1
5.825423E+1
5.825423E+1
4.752986E+1
4.752986E+1
4.752986E+1
4.752986E+1
4.752986E+1
4.752986E+1
3.680568E+1
4.752986E+1
5.825423E+1
5.825423E+1
5.825423E+1
5.825423E+1
5.825423E+1
5.825423E+1
5.825423E+1
4.752986E+1
3.680568E+1
3.680568E+1
4.752986E+1
5.825423E+1
5.825423E+1
5.825423E+1
5.825423E+1
5.825423E+1
5.825423E+1
5.825423E+1
5.825423E+1
4.752986E+1
5.825423E+1
5.825423E+1
5.825423E+1
5.825423E+1
5.825423E+1
5.825423E+1
5.825423E+1
5.825423E+1
4.752986E+1
4.752986E+1
4.752986E+1
4.752986E+1
4.752986E+1
4.752986E+1
4.752986E+1
4.752986E+1
4.752986E+1
4.752986E+1
5.825423E+1
5.825423E+1
5.825423E+1
4.752986E+1
4.752986E+1
4.752986E+1
4.752986E+1
4.752986E+1
4.752986E+1
3.680568E+1
3.680568E+1
3.680568E+1
4.752986E+1
4.752986E+1
5.825423E+1
4.752986E+1
4.752986E+1
4.752986E+1
3.680568E+1
3.680568E+1
3.680568E+1
4.752986E+1
4.752986E+1
4.752986E+1
4.752986E+1
4.752986E+1
4.752986E+1
4.752986E+1
4.752986E+1
4.752986E+1
4.752986E+1
3.680568E+1
3.680568E+1
3.680568E+1
3.680568E+1
3.680568E+1
3.680568E+1
4.752986E+1
4.752986E+1
4.752986E+1
4.752986E+1
4.752986E+1
4.752986E+1
4.752986E+1
3.680568E+1
3.680568E+1
3.680568E+1
4.752986E+1
4.752986E+1
4.752986E+1
3.680568E+1
3.680568E+1
3.680568E+1
3.680568E+1
4.752986E+1
4.752986E+1
3.680568E+1
2.608141E+1
2.608141E+1
2.608141E+1
2.608141E+1
2.608141E+1
2.608141E+1
2.608141E+1
3.680568E+1
3.680568E+1
3.680568E+1
3.680568E+1
3.680568E+1
3.680568E+1
3.680568E+1
3.680568E+1
3.680568E+1
4.752986E+1
4.752986E+1
3.680568E+1
3.680568E+1
3.680568E+1
3.680568E+1
3.680568E+1
3.680568E+1
3.680568E+1
3.680568E+1
3.680568E+1
3.680568E+1
3.680568E+1
3.680568E+1
3.680568E+1
3.680568E+1
3.680568E+1
4.752986E+1
4.752986E+1
3.680568E+1
3.680568E+1
2.608141E+1
2.608141E+1
2.608141E+1
3.680568E+1
3.680568E+1
3.680568E+1
3.680568E+1
3.680568E+1
3.680568E+1
3.680568E+1
3.680568E+1
2.608141E+1
2.608141E+1
2.608141E+1
2.608141E+1
3.680568E+1
3.680568E+1
3.680568E+1
3.680568E+1
3.680568E+1
3.680568E+1
3.680568E+1
2.608141E+1
2.608141E+1
2.608141E+1
3.680568E+1
3.680568E+1
3.680568E+1
3.680568E+1
2.608141E+1
2.608141E+1
1.535714E+1
2.608141E+1
2.608141E+1
2.608141E+1
2.608141E+1
2.608141E+1
3.680568E+1
3.680568E+1
3.680568E+1
3.680568E+1
3.680568E+1
3.680568E+1
3.680568E+1
3.680568E+1
3.680568E+1
2.608141E+1
2.608141E+1
1.535714E+1
2.608141E+1
2.608141E+1
2.608141E+1
2.608141E+1
2.608141E+1
2.608141E+1
2.608141E+1
2.608141E+1
2.608141E+1
2.608141E+1
2.608141E+1
2.608141E+1
1.535714E+1
1.535714E+1
1.535714E+1
2.608141E+1
2.608141E+1
2.608141E+1
2.608141E+1
3.680568E+1
3.680568E+1
3.680568E+1
3.680568E+1
3.680568E+1
3.680568E+1
3.680568E+1
3.680568E+1
3.680568E+1
3.680568E+1
3.680568E+1
2.608141E+1
2.608141E+1
1.535714E+1
1.535714E+1
1.535714E+1
1.535714E+1
1.535714E+1
1.535714E+1
4.632864E+0
4.632864E+0
1.535714E+1
2.608141E+1
2.608141E+1
2.608141E+1
2.608141E+1
2.608141E+1
2.608141E+1
1.535714E+1
1.535714E+1
1.535714E+1
2.608141E+1
2.608141E+1
2.608141E+1
1.535714E+1
1.535714E+1
1.535714E+1
1.535714E+1
2.608141E+1
3.680568E+1
3.680568E+1
2.608141E+1
1.535714E+1
1.535714E+1
1.535714E+1
1.535714E+1
1.535714E+1
1.535714E+1
1.535714E+1
1.535714E+1
2.608141E+1
2.608141E+1
2.608141E+1
2.608141E+1
1.535714E+1
1.535714E+1
1.535714E+1
1.535714E+1
1.535714E+1
1.535714E+1
2.608141E+1
2.608141E+1
1.535714E+1
1.535714E+1
1.535714E+1
1.535714E+1
2.608141E+1
1.535714E+1
1.535714E+1
4.632864E+0
1.535714E+1
1.535714E+1
1.535714E+1
1.535714E+1
1.535714E+1
1.535714E+1
1.535714E+1
1.535714E+1
1.535714E+1
1.535714E+1
1.535714E+1
1.535714E+1
1.535714E+1
1.535714E+1
1.535714E+1
1.535714E+1
1.535714E+1
1.535714E+1
1.535714E+1
1.535714E+1
1.535714E+1
1.535714E+1
1.535714E+1
2.608141E+1
2.608141E+1
2.608141E+1
1.535714E+1
1.535714E+1
4.632864E+0
1.535714E+1
2.608141E+1
2.608141E+1
2.608141E+1
2.608141E+1
2.608141E+1
1.535714E+1
1.535714E+1
1.535714E+1
1.535714E+1
2.608141E+1
2.608141E+1
2.608141E+1
1.535714E+1
1.535714E+1
1.535714E+1
1.535714E+1
1.535714E+1
1.535714E+1
1.535714E+1
4.632864E+0
4.632864E+0
4.632864E+0
1.535714E+1
1.535714E+1
1.535714E+1
1.535714E+1
1.535714E+1
1.535714E+1
1.535714E+1
1.535714E+1
4.632864E+0
4.632864E+0
4.632864E+0
4.632864E+0
4.632864E+0
4.632864E+0
4.632864E+0
4.632864E+0
4.632864E+0
1.535714E+1
1.535714E+1
1.535714E+1
4.632864E+0
1.535714E+1
1.535714E+1
1.535714E+1
1.535714E+1
1.535714E+1
4.632864E+0
4.632864E+0
4.632864E+0
4.632864E+0
4.632864E+0
4.632864E+0
4.632864E+0
4.632864E+0
4.632864E+0
1.535714E+1
1.535714E+1
1.535714E+1
1.535714E+1
4.632864E+0
4.632864E+0
4.632864E+0
4.632864E+0
4.632864E+0
4.632864E+0
4.632864E+0
4.632864E+0
4.632864E+0
4.632864E+0
4.632864E+0
4.632864E+0
4.632864E+0
4.632864E+0
4.632864E+0
4.632864E+0
4.632864E+0
4.632864E+0
4.632864E+0
1.535714E+1
4.632864E+0
4.632864E+0
4.632864E+0
4.632864E+0
4.632864E+0
4.632864E+0
4.632864E+0
1.535714E+1
1.535714E+1
1.535714E+1
1.535714E+1
4.632864E+0
4.632864E+0
4.632864E+0
4.632864E+0
4.632864E+0
4.632864E+0
4.632864E+0
4.632864E+0
4.632864E+0
4.632864E+0
4.632864E+0
4.632864E+0
1.535714E+1
1.535714E+1
1.535714E+1
1.535714E+1
1.535714E+1
1.535714E+1
4.632864E+0
4.632864E+0
4.632864E+0
4.632864E+0
4.632864E+0
1.535714E+1
1.535714E+1
1.535714E+1
4.632864E+0
4.632864E+0
4.632864E+0
4.632864E+0
4.632864E+0
4.632864E+0
4.632864E+0
4.632864E+0
4.632864E+0
4.632864E+0
4.632864E+0
4.632864E+0
4.632864E+0
4.632864E+0
-6.091315E+0
-6.091315E+0
4.632864E+0
4.632864E+0
4.632864E+0
4.632864E+0
4.632864E+0
4.632864E+0
1.535714E+1
1.535714E+1
4.632864E+0
-6.091315E+0
-6.091315E+0
-6.091315E+0
-6.091315E+0
-6.091315E+0
-6.091315E+0
4.632864E+0
4.632864E+0
4.632864E+0
1.535714E+1
4.632864E+0
4.632864E+0
4.632864E+0
4.632864E+0
4.632864E+0
4.632864E+0
4.632864E+0
4.632864E+0
4.632864E+0
4.632864E+0
1.535714E+1
1.535714E+1
4.632864E+0
4.632864E+0
4.632864E+0
4.632864E+0
4.632864E+0
4.632864E+0
-6.091315E+0
-6.091315E+0
-6.091315E+0
4.632864E+0
4.632864E+0
4.632864E+0
4.632864E+0
4.632864E+0
4.632864E+0
4.632864E+0
-6.091315E+0
4.632864E+0
4.632864E+0
1.535714E+1
1.535714E+1
4.632864E+0
4.632864E+0
4.632864E+0
4.632864E+0
4.632864E+0
-6.091315E+0
-6.091315E+0
4.632864E+0
4.632864E+0
1.535714E+1
4.632864E+0
4.632864E+0
-6.091315E+0
4.632864E+0
4.632864E+0
4.632864E+0
-6.091315E+0
-6.091315E+0
-6.091315E+0
-6.091315E+0
-6.091315E+0
-6.091315E+0
4.632864E+0
1.535714E+1
1.535714E+1
4.632864E+0
4.632864E+0
4.632864E+0
4.632864E+0
4.632864E+0
4.632864E+0
4.632864E+0
4.632864E+0
-6.091315E+0
-6.091315E+0
-6.091315E+0
4.632864E+0
4.632864E+0
4.632864E+0
4.632864E+0
1.535714E+1
1.535714E+1
4.632864E+0
4.632864E+0
4.632864E+0
1.535714E+1
1.535714E+1
1.535714E+1
4.632864E+0
4.632864E+0
4.632864E+0
4.632864E+0
4.632864E+0
4.632864E+0
4.632864E+0
4.632864E+0
4.632864E+0
4.632864E+0
-6.091315E+0
4.632864E+0
4.632864E+0
4.632864E+0
-6.091315E+0
-6.091315E+0
-6.091315E+0
4.632864E+0
1.535714E+1
4.632864E+0
4.632864E+0
4.632864E+0
4.632864E+0
4.632864E+0
4.632864E+0
-6.091315E+0
4.632864E+0
4.632864E+0
4.632864E+0
4.632864E+0
4.632864E+0
-6.091315E+0
-6.091315E+0
-6.091315E+0
-6.091315E+0
4.632864E+0
4.632864E+0
4.632864E+0
4.632864E+0
4.632864E+0
4.632864E+0
-6.091315E+0
4.632864E+0
4.632864E+0
4.632864E+0
4.632864E+0
4.632864E+0
-6.091315E+0
-6.091315E+0
-6.091315E+0
-6.091315E+0
4.632864E+0
4.632864E+0
4.632864E+0
4.632864E+0
4.632864E+0
4.632864E+0
4.632864E+0
4.632864E+0
4.632864E+0
-6.091315E+0
-6.091315E+0
-6.091315E+0
-6.091315E+0
-6.091315E+0
-6.091315E+0
-6.091315E+0
-6.091315E+0
-6.091315E+0
-6.091315E+0
-6.091315E+0
4.632864E+0
4.632864E+0
4.632864E+0
4.632864E+0
-6.091315E+0
-6.091315E+0
-6.091315E+0
-6.091315E+0
4.632864E+0
4.632864E+0
4.632864E+0
4.632864E+0
4.632864E+0
4.632864E+0
4.632864E+0
4.632864E+0
-6.091315E+0
-6.091315E+0
4.632864E+0
4.632864E+0
4.632864E+0
4.632864E+0
-6.091315E+0
4.632864E+0
4.632864E+0
4.632864E+0
4.632864E+0
4.632864E+0
4.632864E+0
4.632864E+0
-6.091315E+0
-6.091315E+0
4.632864E+0
4.632864E+0
4.632864E+0
-6.091315E+0
-6.091315E+0
4.632864E+0
-6.091315E+0
-6.091315E+0
-6.091315E+0
-6.091315E+0
4.632864E+0
4.632864E+0
4.632864E+0
4.632864E+0
4.632864E+0
-6.091315E+0
-6.091315E+0
-6.091315E+0
-6.091315E+0
-6.091315E+0
-6.091315E+0
4.632864E+0
4.632864E+0
4.632864E+0
-6.091315E+0
-6.091315E+0
-6.091315E+0
-6.091315E+0
4.632864E+0
4.632864E+0
4.632864E+0
-6.091315E+0
-6.091315E+0
-6.091315E+0
4.632864E+0
4.632864E+0
-6.091315E+0
-6.091315E+0
-6.091315E+0
-6.091315E+0
-6.091315E+0
-6.091315E+0
-6.091315E+0
-6.091315E+0
4.632864E+0
4.632864E+0
4.632864E+0
-6.091315E+0
-6.091315E+0
-6.091315E+0
-6.091315E+0
-6.091315E+0
-6.091315E+0
-6.091315E+0
-6.091315E+0
-6.091315E+0
-6.091315E+0
4.632864E+0
4.632864E+0
4.632864E+0
-6.091315E+0
-6.091315E+0
-6.091315E+0
4.632864E+0
4.632864E+0
4.632864E+0
-6.091315E+0
-6.091315E+0
-6.091315E+0
4.632864E+0
-6.091315E+0
-6.091315E+0
-6.091315E+0
-6.091315E+0
4.632864E+0
4.632864E+0
4.632864E+0
4.632864E+0
4.632864E+0
4.632864E+0
4.632864E+0
-6.091315E+0
-6.091315E+0
-6.091315E+0
-6.091315E+0
-6.091315E+0
-6.091315E+0
-6.091315E+0
-6.091315E+0
-6.091315E+0
-6.091315E+0
-6.091315E+0
-6.091315E+0
4.632864E+0
4.632864E+0
4.632864E+0
4.632864E+0
4.632864E+0
4.632864E+0
-6.091315E+0
-6.091315E+0
-6.091315E+0
-6.091315E+0
-6.091315E+0
-1.681568E+1
-1.681568E+1
-6.091315E+0
-6.091315E+0
-1.681568E+1
-1.681568E+1
-1.681568E+1
-1.681568E+1
-6.091315E+0
-6.091315E+0
-1.681568E+1
-6.091315E+0
-6.091315E+0
-6.091315E+0
-6.091315E+0
-1.681568E+1
-1.681568E+1
-1.681568E+1
-6.091315E+0
-6.091315E+0
-6.091315E+0
-6.091315E+0
-6.091315E+0
-6.091315E+0
-6.091315E+0
-1.681568E+1
-1.681568E+1
-6.091315E+0
-6.091315E+0
4.632864E+0
4.632864E+0
-6.091315E+0
-6.091315E+0
-6.091315E+0
-6.091315E+0
-6.091315E+0
-6.091315E+0
-6.091315E+0
4.632864E+0
4.632864E+0
4.632864E+0
4.632864E+0
4.632864E+0
4.632864E+0
-6.091315E+0
-6.091315E+0
-6.091315E+0
-6.091315E+0
-6.091315E+0
-6.091315E+0
-6.091315E+0
-6.091315E+0
-1.681568E+1
-1.681568E+1
-1.681568E+1
-1.681568E+1
-1.681568E+1
-6.091315E+0
-6.091315E+0
-6.091315E+0
-6.091315E+0
-6.091315E+0
-1.681568E+1
-1.681568E+1
-6.091315E+0
-6.091315E+0
4.632864E+0
4.632864E+0
4.632864E+0
4.632864E+0
-6.091315E+0
-6.091315E+0
-1.681568E+1
-1.681568E+1
-1.681568E+1
-1.681568E+1
-1.681568E+1
-1.681568E+1
-1.681568E+1
-1.681568E+1
-1.681568E+1
-1.681568E+1
-1.681568E+1
-1.681568E+1
-6.091315E+0
-6.091315E+0
-6.091315E+0
-6.091315E+0
-6.091315E+0
-6.091315E+0
-6.091315E+0
-6.091315E+0
-6.091315E+0
-6.091315E+0
-6.091315E+0
-1.681568E+1
-1.681568E+1
-6.091315E+0
-6.091315E+0
4.632864E+0
4.632864E+0
4.632864E+0
-6.091315E+0
-6.091315E+0
-6.091315E+0
-6.091315E+0
-6.091315E+0
-6.091315E+0
-6.091315E+0
-6.091315E+0
-6.091315E+0
-6.091315E+0
-6.091315E+0
-1.681568E+1
-1.681568E+1
-1.681568E+1
-1.681568E+1
-6.091315E+0
-6.091315E+0
-1.681568E+1
-1.681568E+1
-6.091315E+0
-6.091315E+0
-6.091315E+0
-1.681568E+1
-1.681568E+1
-6.091315E+0
-6.091315E+0
-6.091315E+0
-6.091315E+0
-6.091315E+0
-6.091315E+0
-6.091315E+0
-6.091315E+0
-6.091315E+0
-6.091315E+0
-6.091315E+0
-6.091315E+0
-6.091315E+0
-6.091315E+0
4.632864E+0
4.632864E+0
-6.091315E+0
-1.681568E+1
-1.681568E+1
-1.681568E+1
-6.091315E+0
-6.091315E+0
-1.681568E+1
-1.681568E+1
-1.681568E+1
-6.091315E+0
-6.091315E+0
-6.091315E+0
-6.091315E+0
-6.091315E+0
-6.091315E+0
-6.091315E+0
-6.091315E+0
-6.091315E+0
-6.091315E+0
-6.091315E+0
-6.091315E+0
-6.091315E+0
-6.091315E+0
-1.681568E+1
-1.681568E+1
-6.091315E+0
-6.091315E+0
4.632864E+0
4.632864E+0
4.632864E+0
-6.091315E+0
-6.091315E+0
-6.091315E+0
-6.091315E+0
-6.091315E+0
-6.091315E+0
-6.091315E+0
4.632864E+0
4.632864E+0
-6.091315E+0
-6.091315E+0
-6.091315E+0
4.632864E+0
4.632864E+0
4.632864E+0
4.632864E+0
-6.091315E+0
4.632864E+0
4.632864E+0
-6.091315E+0
-1.681568E+1
-1.681568E+1
-1.681568E+1
-1.681568E+1
-6.091315E+0
-6.091315E+0
4.632864E+0
-6.091315E+0
-6.091315E+0
-6.091315E+0
-6.091315E+0
-6.091315E+0
-6.091315E+0
-6.091315E+0
-6.091315E+0
-1.681568E+1
-6.091315E+0
-6.091315E+0
-6.091315E+0
-6.091315E+0
-6.091315E+0
-6.091315E+0
-6.091315E+0
-6.091315E+0
-6.091315E+0
-6.091315E+0
-6.091315E+0
-6.091315E+0
-6.091315E+0
-6.091315E+0
-6.091315E+0
-6.091315E+0
-6.091315E+0
-6.091315E+0
-6.091315E+0
-6.091315E+0
4.632864E+0
4.632864E+0
4.632864E+0
4.632864E+0
4.632864E+0
4.632864E+0
-6.091315E+0
-6.091315E+0
4.632864E+0
4.632864E+0
4.632864E+0
4.632864E+0
4.632864E+0
-6.091315E+0
-6.091315E+0
-6.091315E+0
-6.091315E+0
-6.091315E+0
-6.091315E+0
-6.091315E+0
-6.091315E+0
4.632864E+0
4.632864E+0
4.632864E+0
-6.091315E+0
-6.091315E+0
4.632864E+0
4.632864E+0
4.632864E+0
4.632864E+0
-6.091315E+0
-6.091315E+0
-6.091315E+0
4.632864E+0
4.632864E+0
4.632864E+0
4.632864E+0
4.632864E+0
4.632864E+0
4.632864E+0
4.632864E+0
4.632864E+0
4.632864E+0
4.632864E+0
4.632864E+0
4.632864E+0
4.632864E+0
4.632864E+0
-6.091315E+0
4.632864E+0
4.632864E+0
-6.091315E+0
-1.681568E+1
-1.681568E+1
-6.091315E+0
-6.091315E+0
4.632864E+0
4.632864E+0
4.632864E+0
-6.091315E+0
-6.091315E+0
-6.091315E+0
-6.091315E+0
-6.091315E+0
-6.091315E+0
-6.091315E+0
4.632864E+0
4.632864E+0
4.632864E+0
4.632864E+0
-6.091315E+0
-6.091315E+0
-6.091315E+0
4.632864E+0
4.632864E+0
4.632864E+0
4.632864E+0
4.632864E+0
4.632864E+0
4.632864E+0
4.632864E+0
4.632864E+0
4.632864E+0
4.632864E+0
4.632864E+0
4.632864E+0
4.632864E+0
4.632864E+0
4.632864E+0
4.632864E+0
4.632864E+0
4.632864E+0
4.632864E+0
4.632864E+0
4.632864E+0
4.632864E+0
4.632864E+0
4.632864E+0
4.632864E+0
4.632864E+0
4.632864E+0
4.632864E+0
4.632864E+0
4.632864E+0
4.632864E+0
4.632864E+0
1.535714E+1
1.535714E+1
1.535714E+1
4.632864E+0
-6.091315E+0
4.632864E+0
1.535714E+1
1.535714E+1
1.535714E+1
1.535714E+1
1.535714E+1
1.535714E+1
1.535714E+1
1.535714E+1
1.535714E+1
1.535714E+1
4.632864E+0
4.632864E+0
4.632864E+0
1.535714E+1
2.608141E+1
2.608141E+1
2.608141E+1
1.535714E+1
1.535714E+1
1.535714E+1
1.535714E+1
1.535714E+1
1.535714E+1
1.535714E+1
1.535714E+1
1.535714E+1
1.535714E+1
2.608141E+1
2.608141E+1
2.608141E+1
2.608141E+1
2.608141E+1
2.608141E+1
2.608141E+1
2.608141E+1
1.535714E+1
1.535714E+1
2.608141E+1
2.608141E+1
2.608141E+1
1.535714E+1
1.535714E+1
1.535714E+1
1.535714E+1
1.535714E+1
1.535714E+1
1.535714E+1
2.608141E+1
2.608141E+1
2.608141E+1
2.608141E+1
1.535714E+1
1.535714E+1
1.535714E+1
1.535714E+1
2.608141E+1
2.608141E+1
2.608141E+1
2.608141E+1
2.608141E+1
2.608141E+1
2.608141E+1
2.608141E+1
2.608141E+1
2.608141E+1
3.680568E+1
3.680568E+1
3.680568E+1
2.608141E+1
2.608141E+1
1.535714E+1
2.608141E+1
3.680568E+1
3.680568E+1
3.680568E+1
3.680568E+1
2.608141E+1
2.608141E+1
2.608141E+1
3.680568E+1
3.680568E+1
3.680568E+1
3.680568E+1
3.680568E+1
3.680568E+1
3.680568E+1
3.680568E+1
2.608141E+1
1.535714E+1
1.535714E+1
2.608141E+1
2.608141E+1
3.680568E+1
3.680568E+1
3.680568E+1
3.680568E+1
3.680568E+1
3.680568E+1
3.680568E+1
3.680568E+1
3.680568E+1
3.680568E+1
3.680568E+1
3.680568E+1
3.680568E+1
3.680568E+1
3.680568E+1
3.680568E+1
3.680568E+1
3.680568E+1
2.608141E+1
2.608141E+1
2.608141E+1
3.680568E+1
3.680568E+1
3.680568E+1
3.680568E+1
3.680568E+1
3.680568E+1
3.680568E+1
3.680568E+1
3.680568E+1
3.680568E+1
3.680568E+1
3.680568E+1
3.680568E+1
3.680568E+1
3.680568E+1
4.752986E+1
4.752986E+1
4.752986E+1
3.680568E+1
3.680568E+1
3.680568E+1
4.752986E+1
3.680568E+1
3.680568E+1
3.680568E+1
3.680568E+1
3.680568E+1
3.680568E+1
3.680568E+1
3.680568E+1
3.680568E+1
3.680568E+1
3.680568E+1
4.752986E+1
4.752986E+1
4.752986E+1
4.752986E+1
3.680568E+1
3.680568E+1
3.680568E+1
3.680568E+1
4.752986E+1
4.752986E+1
3.680568E+1
3.680568E+1
3.680568E+1
3.680568E+1
3.680568E+1
3.680568E+1
4.752986E+1
4.752986E+1
3.680568E+1
3.680568E+1
3.680568E+1
3.680568E+1
3.680568E+1
3.680568E+1
3.680568E+1
3.680568E+1
3.680568E+1
3.680568E+1
2.608141E+1
2.608141E+1
3.680568E+1
3.680568E+1
3.680568E+1
3.680568E+1
3.680568E+1
4.752986E+1
4.752986E+1
4.752986E+1
4.752986E+1
4.752986E+1
4.752986E+1
4.752986E+1
4.752986E+1
4.752986E+1
4.752986E+1
4.752986E+1
4.752986E+1
4.752986E+1
4.752986E+1
4.752986E+1
4.752986E+1
4.752986E+1
4.752986E+1
4.752986E+1
4.752986E+1
4.752986E+1
4.752986E+1
5.825423E+1
5.825423E+1
5.825423E+1
4.752986E+1
4.752986E+1
4.752986E+1
4.752986E+1
4.752986E+1
4.752986E+1
4.752986E+1
4.752986E+1
4.752986E+1
4.752986E+1
4.752986E+1
4.752986E+1
4.752986E+1
4.752986E+1
4.752986E+1
4.752986E+1
4.752986E+1
3.680568E+1
3.680568E+1
3.680568E+1
4.752986E+1
4.752986E+1
4.752986E+1
3.680568E+1
3.680568E+1
4.752986E+1
5.825423E+1
5.825423E+1
4.752986E+1
4.752986E+1
4.752986E+1
4.752986E+1
4.752986E+1
4.752986E+1
4.752986E+1
4.752986E+1
4.752986E+1
4.752986E+1
4.752986E+1
4.752986E+1
5.825423E+1
5.825423E+1
5.825423E+1
4.752986E+1
4.752986E+1
4.752986E+1
4.752986E+1
4.752986E+1
4.752986E+1
4.752986E+1
4.752986E+1
4.752986E+1
4.752986E+1
4.752986E+1
4.752986E+1
4.752986E+1
4.752986E+1
4.752986E+1
4.752986E+1
4.752986E+1
4.752986E+1
5.825423E+1
4.752986E+1
4.752986E+1
4.752986E+1
4.752986E+1
4.752986E+1
4.752986E+1
4.752986E+1
4.752986E+1
4.752986E+1
4.752986E+1
4.752986E+1
4.752986E+1
5.825423E+1
5.825423E+1
4.752986E+1
4.752986E+1
4.752986E+1
4.752986E+1
4.752986E+1
5.825423E+1
5.825423E+1
5.825423E+1
4.752986E+1
4.752986E+1
3.680568E+1
4.752986E+1
4.752986E+1
4.752986E+1
4.752986E+1
4.752986E+1
4.752986E+1
3.680568E+1
3.680568E+1
4.752986E+1
4.752986E+1
5.825423E+1
4.752986E+1
4.752986E+1
4.752986E+1
5.825423E+1
5.825423E+1
4.752986E+1
4.752986E+1
4.752986E+1
4.752986E+1
4.752986E+1
4.752986E+1
4.752986E+1
5.825423E+1
5.825423E+1
4.752986E+1
4.752986E+1
4.752986E+1
4.752986E+1
5.825423E+1
5.825423E+1
4.752986E+1
4.752986E+1
4.752986E+1
4.752986E+1
4.752986E+1
4.752986E+1
4.752986E+1
4.752986E+1
5.825423E+1
5.825423E+1
5.825423E+1
4.752986E+1
4.752986E+1
4.752986E+1
4.752986E+1
4.752986E+1
5.825423E+1
5.825423E+1
5.825423E+1
5.825423E+1
5.825423E+1
6.897841E+1
5.825423E+1
4.752986E+1
4.752986E+1
4.752986E+1
4.752986E+1
4.752986E+1
4.752986E+1
4.752986E+1
4.752986E+1
4.752986E+1
4.752986E+1
4.752986E+1
4.752986E+1
3.680568E+1
3.680568E+1
3.680568E+1
3.680568E+1
4.752986E+1
5.825423E+1
5.825423E+1
4.752986E+1
4.752986E+1
4.752986E+1
4.752986E+1
4.752986E+1
4.752986E+1
4.752986E+1
4.752986E+1
4.752986E+1
4.752986E+1
4.752986E+1
4.752986E+1
5.825423E+1
5.825423E+1
5.825423E+1
5.825423E+1
4.752986E+1
4.752986E+1
4.752986E+1
4.752986E+1
4.752986E+1
4.752986E+1
4.752986E+1
4.752986E+1
4.752986E+1
4.752986E+1
4.752986E+1
4.752986E+1
4.752986E+1
4.752986E+1
4.752986E+1
5.825423E+1
5.825423E+1
5.825423E+1
4.752986E+1
4.752986E+1
3.680568E+1
3.680568E+1
4.752986E+1
4.752986E+1
4.752986E+1
4.752986E+1
4.752986E+1
3.680568E+1
3.680568E+1
3.680568E+1
3.680568E+1
3.680568E+1
3.680568E+1
3.680568E+1
3.680568E+1
3.680568E+1
3.680568E+1
3.680568E+1
3.680568E+1
3.680568E+1
3.680568E+1
3.680568E+1
3.680568E+1
3.680568E+1
3.680568E+1
3.680568E+1
3.680568E+1
3.680568E+1
2.608141E+1
3.680568E+1
3.680568E+1
3.680568E+1
3.680568E+1
3.680568E+1
3.680568E+1
3.680568E+1
3.680568E+1
2.608141E+1
2.608141E+1
2.608141E+1
2.608141E+1
2.608141E+1
2.608141E+1
3.680568E+1
3.680568E+1
3.680568E+1
2.608141E+1
2.608141E+1
3.680568E+1
4.752986E+1
3.680568E+1
2.608141E+1
2.608141E+1
2.608141E+1
3.680568E+1
3.680568E+1
3.680568E+1
3.680568E+1
3.680568E+1
3.680568E+1
2.608141E+1
2.608141E+1
2.608141E+1
2.608141E+1
2.608141E+1
2.608141E+1
2.608141E+1
3.680568E+1
3.680568E+1
3.680568E+1
3.680568E+1
3.680568E+1
3.680568E+1
2.608141E+1
2.608141E+1
2.608141E+1
3.680568E+1
3.680568E+1
2.608141E+1
2.608141E+1
2.608141E+1
2.608141E+1
3.680568E+1
3.680568E+1
3.680568E+1
2.608141E+1
2.608141E+1
2.608141E+1
3.680568E+1
3.680568E+1
3.680568E+1
3.680568E+1
2.608141E+1
2.608141E+1
2.608141E+1
2.608141E+1
2.608141E+1
2.608141E+1
2.608141E+1
2.608141E+1
2.608141E+1
1.535714E+1
1.535714E+1
2.608141E+1
2.608141E+1
2.608141E+1
1.535714E+1
1.535714E+1
2.608141E+1
2.608141E+1
1.535714E+1
1.535714E+1
1.535714E+1
1.535714E+1
2.608141E+1
2.608141E+1
2.608141E+1
1.535714E+1
4.632864E+0
4.632864E+0
1.535714E+1
2.608141E+1
2.608141E+1
1.535714E+1
1.535714E+1
1.535714E+1
2.608141E+1
2.608141E+1
1.535714E+1
1.535714E+1
1.535714E+1
1.535714E+1
1.535714E+1
1.535714E+1
1.535714E+1
2.608141E+1
2.608141E+1
2.608141E+1
2.608141E+1
2.608141E+1
2.608141E+1
2.608141E+1
1.535714E+1
1.535714E+1
1.535714E+1
4.632864E+0
1.535714E+1
1.535714E+1
2.608141E+1
2.608141E+1
1.535714E+1
1.535714E+1
1.535714E+1
1.535714E+1
2.608141E+1
1.535714E+1
1.535714E+1
4.632864E+0
1.535714E+1
1.535714E+1
1.535714E+1
1.535714E+1
1.535714E+1
1.535714E+1
2.608141E+1
2.608141E+1
1.535714E+1
1.535714E+1
4.632864E+0
1.535714E+1
1.535714E+1
1.535714E+1
1.535714E+1
1.535714E+1
1.535714E+1
1.535714E+1
1.535714E+1
1.535714E+1
1.535714E+1
1.535714E+1
4.632864E+0
4.632864E+0
4.632864E+0
1.535714E+1
1.535714E+1
1.535714E+1
4.632864E+0
4.632864E+0
4.632864E+0
4.632864E+0
4.632864E+0
4.632864E+0
4.632864E+0
1.535714E+1
1.535714E+1
4.632864E+0
-6.091315E+0
4.632864E+0
1.535714E+1
1.535714E+1
4.632864E+0
4.632864E+0
4.632864E+0
1.535714E+1
1.535714E+1
1.535714E+1
4.632864E+0
-6.091315E+0
4.632864E+0
4.632864E+0
1.535714E+1
1.535714E+1
4.632864E+0
-6.091315E+0
-6.091315E+0
4.632864E+0
4.632864E+0
4.632864E+0
4.632864E+0
4.632864E+0
4.632864E+0
4.632864E+0
4.632864E+0
4.632864E+0
4.632864E+0
4.632864E+0
4.632864E+0
4.632864E+0
4.632864E+0
4.632864E+0
-6.091315E+0
-6.091315E+0
-6.091315E+0
4.632864E+0
4.632864E+0
4.632864E+0
4.632864E+0
4.632864E+0
4.632864E+0
4.632864E+0
4.632864E+0
4.632864E+0
4.632864E+0
-6.091315E+0
-6.091315E+0
4.632864E+0
4.632864E+0
4.632864E+0
4.632864E+0
4.632864E+0
4.632864E+0
4.632864E+0
4.632864E+0
4.632864E+0
4.632864E+0
4.632864E+0
4.632864E+0
4.632864E+0
4.632864E+0
4.632864E+0
4.632864E+0
4.632864E+0
4.632864E+0
4.632864E+0
4.632864E+0
4.632864E+0
4.632864E+0
4.632864E+0
4.632864E+0
4.632864E+0
-6.091315E+0
4.632864E+0
-6.091315E+0
-6.091315E+0
-6.091315E+0
4.632864E+0
4.632864E+0
4.632864E+0
-6.091315E+0
-6.091315E+0
-6.091315E+0
4.632864E+0
4.632864E+0
-6.091315E+0
-6.091315E+0
4.632864E+0
4.632864E+0
4.632864E+0
4.632864E+0
4.632864E+0
4.632864E+0
-6.091315E+0
-6.091315E+0
-6.091315E+0
-6.091315E+0
-6.091315E+0
4.632864E+0
4.632864E+0
-6.091315E+0
-6.091315E+0
-1.681568E+1
-1.681568E+1
-6.091315E+0
4.632864E+0
4.632864E+0
4.632864E+0
-6.091315E+0
-6.091315E+0
-6.091315E+0
-6.091315E+0
-6.091315E+0
-6.091315E+0
-6.091315E+0
-6.091315E+0
-6.091315E+0
-6.091315E+0
-1.681568E+1
-1.681568E+1
-6.091315E+0
-6.091315E+0
-6.091315E+0
-6.091315E+0
-6.091315E+0
-6.091315E+0
4.632864E+0
4.632864E+0
-6.091315E+0
-6.091315E+0
-6.091315E+0
-6.091315E+0
-6.091315E+0
-6.091315E+0
-6.091315E+0
-6.091315E+0
-6.091315E+0
-6.091315E+0
-6.091315E+0
-6.091315E+0
-6.091315E+0
-6.091315E+0
4.632864E+0
4.632864E+0
4.632864E+0
4.632864E+0
4.632864E+0
-6.091315E+0
-6.091315E+0
-6.091315E+0
-6.091315E+0
-6.091315E+0
-6.091315E+0
4.632864E+0
4.632864E+0
4.632864E+0
4.632864E+0
-6.091315E+0
-6.091315E+0
-6.091315E+0
-6.091315E+0
-1.681568E+1
-1.681568E+1
-1.681568E+1
-6.091315E+0
4.632864E+0
4.632864E+0
-6.091315E+0
-6.091315E+0
-6.091315E+0
-6.091315E+0
-6.091315E+0
-6.091315E+0
-6.091315E+0
-6.091315E+0
-6.091315E+0
-6.091315E+0
-6.091315E+0
-6.091315E+0
-6.091315E+0
-6.091315E+0
-6.091315E+0
-6.091315E+0
-6.091315E+0
-1.681568E+1
-6.091315E+0
-6.091315E+0
-6.091315E+0
-6.091315E+0
-1.681568E+1
-1.681568E+1
-1.681568E+1
-6.091315E+0
-6.091315E+0
4.632864E+0
4.632864E+0
-6.091315E+0
-1.681568E+1
-1.681568E+1
-6.091315E+0
4.632864E+0
4.632864E+0
-6.091315E+0
-6.091315E+0
-6.091315E+0
-6.091315E+0
4.632864E+0
4.632864E+0
-6.091315E+0
-6.091315E+0
-6.091315E+0
4.632864E+0
4.632864E+0
4.632864E+0
-6.091315E+0
-6.091315E+0
-6.091315E+0
-6.091315E+0
-6.091315E+0
-1.681568E+1
-1.681568E+1
-6.091315E+0
-6.091315E+0
4.632864E+0
4.632864E+0
4.632864E+0
-6.091315E+0
-6.091315E+0
-1.681568E+1
-1.681568E+1
-1.681568E+1
-1.681568E+1
-1.681568E+1
-6.091315E+0
-6.091315E+0
-6.091315E+0
-6.091315E+0
-6.091315E+0
-6.091315E+0
-1.681568E+1
-1.681568E+1
-6.091315E+0
-6.091315E+0
-6.091315E+0
-6.091315E+0
-6.091315E+0
-6.091315E+0
-6.091315E+0
-6.091315E+0
-6.091315E+0
-6.091315E+0
-6.091315E+0
-6.091315E+0
-6.091315E+0
-1.681568E+1
-1.681568E+1
-1.681568E+1
-1.681568E+1
-1.681568E+1
-1.681568E+1
-1.681568E+1
-6.091315E+0
-6.091315E+0
-6.091315E+0
-1.681568E+1
-1.681568E+1
-1.681568E+1
-1.681568E+1
-1.681568E+1
-6.091315E+0
-6.091315E+0
-6.091315E+0
-6.091315E+0
-6.091315E+0
-1.681568E+1
-1.681568E+1
-1.681568E+1
-6.091315E+0
-6.091315E+0
-1.681568E+1
-1.681568E+1
-1.681568E+1
-1.681568E+1
-2.753986E+1
-2.753986E+1
-1.681568E+1
-1.681568E+1
-1.681568E+1
-6.091315E+0
-6.091315E+0
-1.681568E+1
-1.681568E+1
-6.091315E+0
-6.091315E+0
-6.091315E+0
-1.681568E+1
-1.681568E+1
-6.091315E+0
-6.091315E+0
-6.091315E+0
-1.681568E+1
-1.681568E+1
-1.681568E+1
-6.091315E+0
-6.091315E+0
-6.091315E+0
-6.091315E+0
-6.091315E+0
-6.091315E+0
-1.681568E+1
-1.681568E+1
-1.681568E+1
-1.681568E+1
-1.681568E+1
-1.681568E+1
-1.681568E+1
-1.681568E+1
-1.681568E+1
-1.681568E+1
-1.681568E+1
-1.681568E+1
-1.681568E+1
-1.681568E+1
-6.091315E+0
-6.091315E+0
-1.681568E+1
-1.681568E+1
-2.753986E+1
-1.681568E+1
-1.681568E+1
-1.681568E+1
-1.681568E+1
-6.091315E+0
-6.091315E+0
-6.091315E+0
-1.681568E+1
-1.681568E+1
-1.681568E+1
-2.753986E+1
-2.753986E+1
-2.753986E+1
-2.753986E+1
-1.681568E+1
-6.091315E+0
-6.091315E+0
-1.681568E+1
-1.681568E+1
-1.681568E+1
-6.091315E+0
-1.681568E+1
-1.681568E+1
-1.681568E+1
-1.681568E+1
-1.681568E+1
-1.681568E+1
-1.681568E+1
-1.681568E+1
-6.091315E+0
-6.091315E+0
4.632864E+0
-6.091315E+0
-1.681568E+1
-1.681568E+1
-2.753986E+1
-1.681568E+1
-1.681568E+1
-1.681568E+1
-1.681568E+1
-1.681568E+1
-6.091315E+0
-6.091315E+0
-6.091315E+0
-6.091315E+0
-6.091315E+0
-6.091315E+0
-6.091315E+0
-6.091315E+0
-1.681568E+1
-1.681568E+1
-6.091315E+0
-6.091315E+0
-1.681568E+1
-1.681568E+1
-1.681568E+1
-1.681568E+1
-1.681568E+1
-1.681568E+1
-1.681568E+1
-6.091315E+0
-6.091315E+0
-6.091315E+0
-6.091315E+0
-1.681568E+1
-1.681568E+1
-1.681568E+1
-1.681568E+1
-1.681568E+1
-1.681568E+1
-6.091315E+0
-1.681568E+1
-1.681568E+1
-2.753986E+1
-1.681568E+1
-6.091315E+0
-6.091315E+0
-6.091315E+0
-1.681568E+1
-1.681568E+1
-1.681568E+1
-1.681568E+1
-1.681568E+1
-1.681568E+1
-6.091315E+0
-6.091315E+0
-6.091315E+0
-6.091315E+0
-1.681568E+1
-1.681568E+1
-1.681568E+1
-6.091315E+0
-6.091315E+0
-6.091315E+0
-6.091315E+0
-6.091315E+0
-6.091315E+0
-6.091315E+0
-1.681568E+1
-1.681568E+1
-1.681568E+1
-1.681568E+1
-1.681568E+1
-1.681568E+1
-1.681568E+1
-1.681568E+1
-1.681568E+1
-1.681568E+1
-1.681568E+1
-6.091315E+0
-6.091315E+0
-1.681568E+1
-1.681568E+1
-1.681568E+1
-6.091315E+0
-1.681568E+1
-1.681568E+1
-1.681568E+1
-6.091315E+0
-1.681568E+1
-1.681568E+1
-1.681568E+1
-1.681568E+1
-1.681568E+1
-1.681568E+1
-1.681568E+1
-1.681568E+1
-6.091315E+0
-6.091315E+0
-1.681568E+1
-1.681568E+1
-1.681568E+1
-1.681568E+1
-6.091315E+0
-6.091315E+0
-6.091315E+0
-6.091315E+0
-6.091315E+0
-6.091315E+0
-6.091315E+0
-6.091315E+0
-6.091315E+0
-6.091315E+0
-6.091315E+0
-6.091315E+0
-6.091315E+0
-6.091315E+0
-6.091315E+0
-6.091315E+0
-1.681568E+1
-2.753986E+1
-2.753986E+1
-1.681568E+1
-6.091315E+0
-6.091315E+0
-6.091315E+0
-1.681568E+1
-1.681568E+1
-1.681568E+1
-1.681568E+1
-1.681568E+1
-1.681568E+1
-1.681568E+1
-1.681568E+1
-6.091315E+0
-6.091315E+0
-1.681568E+1
-2.753986E+1
-2.753986E+1
-2.753986E+1
-1.681568E+1
-1.681568E+1
-6.091315E+0
-6.091315E+0
-1.681568E+1
-1.681568E+1
-1.681568E+1
-1.681568E+1
-2.753986E+1
-2.753986E+1
-1.681568E+1
-6.091315E+0
-6.091315E+0
-6.091315E+0
-1.681568E+1
-2.753986E+1
-2.753986E+1
-1.681568E+1
-1.681568E+1
-1.681568E+1
-1.681568E+1
-1.681568E+1
-1.681568E+1
-1.681568E+1
-1.681568E+1
-1.681568E+1
-1.681568E+1
-1.681568E+1
-1.681568E+1
-6.091315E+0
-1.681568E+1
-1.681568E+1
-2.753986E+1
-2.753986E+1
-1.681568E+1
-1.681568E+1
-2.753986E+1
-2.753986E+1
-2.753986E+1
-1.681568E+1
-6.091315E+0
-1.681568E+1
-1.681568E+1
-2.753986E+1
-2.753986E+1
-1.681568E+1
-6.091315E+0
-1.681568E+1
-2.753986E+1
-2.753986E+1
-2.753986E+1
-1.681568E+1
-1.681568E+1
-1.681568E+1
-2.753986E+1
-2.753986E+1
-2.753986E+1
-2.753986E+1
-2.753986E+1
-2.753986E+1
-2.753986E+1
-2.753986E+1
-2.753986E+1
-2.753986E+1
-2.753986E+1
-2.753986E+1
-2.753986E+1
-2.753986E+1
-2.753986E+1
-1.681568E+1
-1.681568E+1
-1.681568E+1
-1.681568E+1
-1.681568E+1
-2.753986E+1
-2.753986E+1
-3.826404E+1
-3.826404E+1
-3.826404E+1
-2.753986E+1
-2.753986E+1
-2.753986E+1
-2.753986E+1
-3.826404E+1
-3.826404E+1
-3.826404E+1
-3.826404E+1
-2.753986E+1
-1.681568E+1
-1.681568E+1
-1.681568E+1
-2.753986E+1
-2.753986E+1
-2.753986E+1
-1.681568E+1
-1.681568E+1
-2.753986E+1
-3.826404E+1
-3.826404E+1
-3.826404E+1
-2.753986E+1
-2.753986E+1
-2.753986E+1
-2.753986E+1
-3.826404E+1
-3.826404E+1
-2.753986E+1
-2.753986E+1
-2.753986E+1
-2.753986E+1
-2.753986E+1
-2.753986E+1
-2.753986E+1
-1.681568E+1
-1.681568E+1
-1.681568E+1
-2.753986E+1
-2.753986E+1
-2.753986E+1
-2.753986E+1
-1.681568E+1
-1.681568E+1
-1.681568E+1
-2.753986E+1
-2.753986E+1
-2.753986E+1
-2.753986E+1
-2.753986E+1
-2.753986E+1
-2.753986E+1
-2.753986E+1
-2.753986E+1
-2.753986E+1
-2.753986E+1
-2.753986E+1
-3.826404E+1
-3.826404E+1
-2.753986E+1
-2.753986E+1
-2.753986E+1
-2.753986E+1
-2.753986E+1
-2.753986E+1
-1.681568E+1
-2.753986E+1
-2.753986E+1
-2.753986E+1
-2.753986E+1
-2.753986E+1
-2.753986E+1
-2.753986E+1
-1.681568E+1
-1.681568E+1
-1.681568E+1
-1.681568E+1
-1.681568E+1
-2.753986E+1
-2.753986E+1
-2.753986E+1
-2.753986E+1
-2.753986E+1
-2.753986E+1
-2.753986E+1
-2.753986E+1
-2.753986E+1
-2.753986E+1
-2.753986E+1
-2.753986E+1
-2.753986E+1
-2.753986E+1
-2.753986E+1
-1.681568E+1
-1.681568E+1
-1.681568E+1
-2.753986E+1
-2.753986E+1
-2.753986E+1
-2.753986E+1
-2.753986E+1
-2.753986E+1
-2.753986E+1
-3.826404E+1
-2.753986E+1
-2.753986E+1
-2.753986E+1
-3.826404E+1
-3.826404E+1
-2.753986E+1
-2.753986E+1
-2.753986E+1
-2.753986E+1
-2.753986E+1
-2.753986E+1
-2.753986E+1
-2.753986E+1
-2.753986E+1
-1.681568E+1
-1.681568E+1
-1.681568E+1
-2.753986E+1
-2.753986E+1
-2.753986E+1
-2.753986E+1
-2.753986E+1
-2.753986E+1
-2.753986E+1
-2.753986E+1
-2.753986E+1
-2.753986E+1
-2.753986E+1
-1.681568E+1
-1.681568E+1
-1.681568E+1
-1.681568E+1
-2.753986E+1
-2.753986E+1
-2.753986E+1
-2.753986E+1
-1.681568E+1
-1.681568E+1
-2.753986E+1
-2.753986E+1
-2.753986E+1
-2.753986E+1
-1.681568E+1
-1.681568E+1
-1.681568E+1
-1.681568E+1
-2.753986E+1
-2.753986E+1
-3.826404E+1
-2.753986E+1
-2.753986E+1
-1.681568E+1
-2.753986E+1
-2.753986E+1
-2.753986E+1
-2.753986E+1
-2.753986E+1
-2.753986E+1
-2.753986E+1
-2.753986E+1
-2.753986E+1
-2.753986E+1
-2.753986E+1
-3.826404E+1
-3.826404E+1
-3.826404E+1
-3.826404E+1
-2.753986E+1
-1.681568E+1
-2.753986E+1
-3.826404E+1
-3.826404E+1
-2.753986E+1
-2.753986E+1
-2.753986E+1
-2.753986E+1
-2.753986E+1
-2.753986E+1
-2.753986E+1
-2.753986E+1
-1.681568E+1
-1.681568E+1
-1.681568E+1
-2.753986E+1
-2.753986E+1
-2.753986E+1
-1.681568E+1
-1.681568E+1
-1.681568E+1
-1.681568E+1
-2.753986E+1
-2.753986E+1
-2.753986E+1
-2.753986E+1
-1.681568E+1
-1.681568E+1
-1.681568E+1
-2.753986E+1
-2.753986E+1
-2.753986E+1
-2.753986E+1
-1.681568E+1
-1.681568E+1
-1.681568E+1
-2.753986E+1
-1.681568E+1
-1.681568E+1
-2.753986E+1
-2.753986E+1
-2.753986E+1
-2.753986E+1
-2.753986E+1
-2.753986E+1
-3.826404E+1
-2.753986E+1
-2.753986E+1
-2.753986E+1
-2.753986E+1
-2.753986E+1
-2.753986E+1
-2.753986E+1
-2.753986E+1
-2.753986E+1
-2.753986E+1
-2.753986E+1
-3.826404E+1
-3.826404E+1
-3.826404E+1
-2.753986E+1
-2.753986E+1
-2.753986E+1
-2.753986E+1
-3.826404E+1
-3.826404E+1
-2.753986E+1
-1.681568E+1
-1.681568E+1
-1.681568E+1
-1.681568E+1
-2.753986E+1
-2.753986E+1
-2.753986E+1
-2.753986E+1
-2.753986E+1
-2.753986E+1
-3.826404E+1
-3.826404E+1
-3.826404E+1
-2.753986E+1
-2.753986E+1
-2.753986E+1
-2.753986E+1
-2.753986E+1
-3.826404E+1
-3.826404E+1
-3.826404E+1
-3.826404E+1
-2.753986E+1
-2.753986E+1
-2.753986E+1
-3.826404E+1
-2.753986E+1
-1.681568E+1
-1.681568E+1
-1.681568E+1
-2.753986E+1
-2.753986E+1
-3.826404E+1
-3.826404E+1
-3.826404E+1
-2.753986E+1
-2.753986E+1
-2.753986E+1
-3.826404E+1
-3.826404E+1
-3.826404E+1
-2.753986E+1
-2.753986E+1
-1.681568E+1
-1.681568E+1
-1.681568E+1
-2.753986E+1
-2.753986E+1
-2.753986E+1
-2.753986E+1
-2.753986E+1
-2.753986E+1
-2.753986E+1
-1.681568E+1
-1.681568E+1
-2.753986E+1
-3.826404E+1
-3.826404E+1
-2.753986E+1
-1.681568E+1
-1.681568E+1
-2.753986E+1
-2.753986E+1
-2.753986E+1
-2.753986E+1
-2.753986E+1
-1.681568E+1
-1.681568E+1
-1.681568E+1
-1.681568E+1
-1.681568E+1
-2.753986E+1
-2.753986E+1
-2.753986E+1
-2.753986E+1
-2.753986E+1
-2.753986E+1
-2.753986E+1
-2.753986E+1
-2.753986E+1
-2.753986E+1
-1.681568E+1
-2.753986E+1
-2.753986E+1
-2.753986E+1
-1.681568E+1
-1.681568E+1
-1.681568E+1
-1.681568E+1
-2.753986E+1
-2.753986E+1
-1.681568E+1
-6.091315E+0
-6.091315E+0
-1.681568E+1
-2.753986E+1
-2.753986E+1
-1.681568E+1
-1.681568E+1
-1.681568E+1
-1.681568E+1
-2.753986E+1
-2.753986E+1
-2.753986E+1
-2.753986E+1
-2.753986E+1
-1.681568E+1
-1.681568E+1
-1.681568E+1
-2.753986E+1
-2.753986E+1
-2.753986E+1
-1.681568E+1
-1.681568E+1
-1.681568E+1
-1.681568E+1
-1.681568E+1
-1.681568E+1
-1.681568E+1
-1.681568E+1
-1.681568E+1
-1.681568E+1
-1.681568E+1
-1.681568E+1
-1.681568E+1
-1.681568E+1
-1.681568E+1
-1.681568E+1
-1.681568E+1
-6.091315E+0
-6.091315E+0
-6.091315E+0
-1.681568E+1
-1.681568E+1
-1.681568E+1
-6.091315E+0
-6.091315E+0
-6.091315E+0
-1.681568E+1
-1.681568E+1
-1.681568E+1
-6.091315E+0
-6.091315E+0
-1.681568E+1
-1.681568E+1
-1.681568E+1
-1.681568E+1
-6.091315E+0
-6.091315E+0
-6.091315E+0
-6.091315E+0
-6.091315E+0
-6.091315E+0
-6.091315E+0
-1.681568E+1
-1.681568E+1
-1.681568E+1
-6.091315E+0
-6.091315E+0
-1.681568E+1
-1.681568E+1
-1.681568E+1
-1.681568E+1
-1.681568E+1
-1.681568E+1
-1.681568E+1
-1.681568E+1
-1.681568E+1
-1.681568E+1
-1.681568E+1
-1.681568E+1
-6.091315E+0
-6.091315E+0
-6.091315E+0
-6.091315E+0
-6.091315E+0
-6.091315E+0
-6.091315E+0
-6.091315E+0
-6.091315E+0
-6.091315E+0
-6.091315E+0
-6.091315E+0
-6.091315E+0
-6.091315E+0
-6.091315E+0
-6.091315E+0
-6.091315E+0
-6.091315E+0
-6.091315E+0
-6.091315E+0
-1.681568E+1
-1.681568E+1
-6.091315E+0
-6.091315E+0
-6.091315E+0
-6.091315E+0
-6.091315E+0
-6.091315E+0
-6.091315E+0
-6.091315E+0
-6.091315E+0
-6.091315E+0
-6.091315E+0
-6.091315E+0
-6.091315E+0
-6.091315E+0
-6.091315E+0
-6.091315E+0
-1.681568E+1
-6.091315E+0
-6.091315E+0
4.632864E+0
-6.091315E+0
-6.091315E+0
-6.091315E+0
-6.091315E+0
4.632864E+0
4.632864E+0
4.632864E+0
4.632864E+0
4.632864E+0
4.632864E+0
4.632864E+0
4.632864E+0
4.632864E+0
4.632864E+0
4.632864E+0
-6.091315E+0
-6.091315E+0
4.632864E+0
4.632864E+0
1.535714E+1
1.535714E+1
4.632864E+0
4.632864E+0
4.632864E+0
4.632864E+0
4.632864E+0
4.632864E+0
4.632864E+0
4.632864E+0
-6.091315E+0
-6.091315E+0
-6.091315E+0
4.632864E+0
4.632864E+0
1.535714E+1
4.632864E+0
-6.091315E+0
-6.091315E+0
-6.091315E+0
4.632864E+0
1.535714E+1
4.632864E+0
4.632864E+0
4.632864E+0
4.632864E+0
4.632864E+0
-6.091315E+0
-6.091315E+0
4.632864E+0
4.632864E+0
4.632864E+0
4.632864E+0
1.535714E+1
4.632864E+0
4.632864E+0
-6.091315E+0
4.632864E+0
4.632864E+0
4.632864E+0
4.632864E+0
4.632864E+0
1.535714E+1
1.535714E+1
4.632864E+0
4.632864E+0
4.632864E+0
4.632864E+0
4.632864E+0
4.632864E+0
1.535714E+1
1.535714E+1
1.535714E+1
4.632864E+0
4.632864E+0
4.632864E+0
4.632864E+0
4.632864E+0
4.632864E+0
1.535714E+1
1.535714E+1
1.535714E+1
4.632864E+0
4.632864E+0
4.632864E+0
4.632864E+0
4.632864E+0
4.632864E+0
4.632864E+0
4.632864E+0
1.535714E+1
1.535714E+1
4.632864E+0
4.632864E+0
1.535714E+1
4.632864E+0
4.632864E+0
-6.091315E+0
-6.091315E+0
4.632864E+0
1.535714E+1
4.632864E+0
4.632864E+0
4.632864E+0
4.632864E+0
4.632864E+0
4.632864E+0
4.632864E+0
4.632864E+0
4.632864E+0
4.632864E+0
4.632864E+0
4.632864E+0
4.632864E+0
4.632864E+0
4.632864E+0
4.632864E+0
4.632864E+0
4.632864E+0
4.632864E+0
4.632864E+0
-6.091315E+0
-6.091315E+0
4.632864E+0
4.632864E+0
4.632864E+0
4.632864E+0
-6.091315E+0
-6.091315E+0
-6.091315E+0
4.632864E+0
4.632864E+0
4.632864E+0
4.632864E+0
4.632864E+0
4.632864E+0
4.632864E+0
4.632864E+0
-6.091315E+0
-6.091315E+0
-6.091315E+0
4.632864E+0
4.632864E+0
4.632864E+0
4.632864E+0
4.632864E+0
4.632864E+0
4.632864E+0
4.632864E+0
4.632864E+0
4.632864E+0
-6.091315E+0
-6.091315E+0
-6.091315E+0
4.632864E+0
4.632864E+0
1.535714E+1
4.632864E+0
4.632864E+0
4.632864E+0
4.632864E+0
1.535714E+1
1.535714E+1
1.535714E+1
1.535714E+1
1.535714E+1
4.632864E+0
4.632864E+0
4.632864E+0
4.632864E+0
4.632864E+0
4.632864E+0
4.632864E+0
4.632864E+0
-6.091315E+0
-6.091315E+0
-6.091315E+0
4.632864E+0
4.632864E+0
4.632864E+0
4.632864E+0
4.632864E+0
4.632864E+0
4.632864E+0
4.632864E+0
4.632864E+0
4.632864E+0
-6.091315E+0
-6.091315E+0
-6.091315E+0
-6.091315E+0
-6.091315E+0
-6.091315E+0
-6.091315E+0
-6.091315E+0
-6.091315E+0
-6.091315E+0
-6.091315E+0
-6.091315E+0
-6.091315E+0
4.632864E+0
4.632864E+0
4.632864E+0
-6.091315E+0
-6.091315E+0
-6.091315E+0
-6.091315E+0
-6.091315E+0
-6.091315E+0
-6.091315E+0
-6.091315E+0
-6.091315E+0
4.632864E+0
4.632864E+0
4.632864E+0
4.632864E+0
-6.091315E+0
-6.091315E+0
4.632864E+0
-6.091315E+0
-6.091315E+0
-6.091315E+0
4.632864E+0
4.632864E+0
4.632864E+0
4.632864E+0
-6.091315E+0
-6.091315E+0
4.632864E+0
4.632864E+0
4.632864E+0
4.632864E+0
4.632864E+0
4.632864E+0
4.632864E+0
-6.091315E+0
-6.091315E+0
-6.091315E+0
-6.091315E+0
-6.091315E+0
-6.091315E+0
4.632864E+0
4.632864E+0
4.632864E+0
4.632864E+0
4.632864E+0
4.632864E+0
-6.091315E+0
-6.091315E+0
-6.091315E+0
4.632864E+0
4.632864E+0
4.632864E+0
4.632864E+0
1.535714E+1
1.535714E+1
4.632864E+0
-6.091315E+0
-6.091315E+0
4.632864E+0
4.632864E+0
4.632864E+0
-6.091315E+0
-6.091315E+0
-6.091315E+0
4.632864E+0
4.632864E+0
4.632864E+0
4.632864E+0
4.632864E+0
4.632864E+0
-6.091315E+0
-6.091315E+0
-6.091315E+0
-6.091315E+0
4.632864E+0
4.632864E+0
4.632864E+0
-6.091315E+0
-6.091315E+0
-6.091315E+0
4.632864E+0
4.632864E+0
-6.091315E+0
-6.091315E+0
-6.091315E+0
-6.091315E+0
-6.091315E+0
-6.091315E+0
-6.091315E+0
-6.091315E+0
-6.091315E+0
-6.091315E+0
-6.091315E+0
4.632864E+0
4.632864E+0
4.632864E+0
4.632864E+0
4.632864E+0
4.632864E+0
4.632864E+0
-6.091315E+0
-6.091315E+0
-6.091315E+0
4.632864E+0
4.632864E+0
4.632864E+0
-6.091315E+0
-6.091315E+0
-6.091315E+0
4.632864E+0
4.632864E+0
4.632864E+0
-6.091315E+0
-1.681568E+1
-1.681568E+1
-6.091315E+0
-6.091315E+0
-6.091315E+0
-6.091315E+0
-6.091315E+0
-6.091315E+0
-6.091315E+0
-6.091315E+0
-6.091315E+0
-6.091315E+0
-6.091315E+0
-6.091315E+0
-1.681568E+1
-1.681568E+1
-6.091315E+0
-6.091315E+0
-6.091315E+0
-6.091315E+0
-1.681568E+1
-1.681568E+1
-1.681568E+1
-1.681568E+1
-6.091315E+0
4.632864E+0
4.632864E+0
4.632864E+0
4.632864E+0
4.632864E+0
-6.091315E+0
-6.091315E+0
-6.091315E+0
-6.091315E+0
4.632864E+0
-6.091315E+0
-6.091315E+0
-6.091315E+0
4.632864E+0
4.632864E+0
-6.091315E+0
-6.091315E+0
-6.091315E+0
-6.091315E+0
4.632864E+0
4.632864E+0
4.632864E+0
4.632864E+0
4.632864E+0
4.632864E+0
4.632864E+0
4.632864E+0
-6.091315E+0
-6.091315E+0
-6.091315E+0
-6.091315E+0
-6.091315E+0
-6.091315E+0
-6.091315E+0
-6.091315E+0
-6.091315E+0
-1.681568E+1
-1.681568E+1
-1.681568E+1
-6.091315E+0
4.632864E+0
-6.091315E+0
-6.091315E+0
-6.091315E+0
-6.091315E+0
4.632864E+0
4.632864E+0
-6.091315E+0
-6.091315E+0
-6.091315E+0
-6.091315E+0
-6.091315E+0
-6.091315E+0
-6.091315E+0
-6.091315E+0
-6.091315E+0
-6.091315E+0
-1.681568E+1
-1.681568E+1
-1.681568E+1
-6.091315E+0
-6.091315E+0
4.632864E+0
4.632864E+0
-6.091315E+0
-6.091315E+0
-1.681568E+1
-6.091315E+0
-6.091315E+0
-6.091315E+0
-6.091315E+0
4.632864E+0
4.632864E+0
-6.091315E+0
-6.091315E+0
-6.091315E+0
-6.091315E+0
-6.091315E+0
-6.091315E+0
-6.091315E+0
-6.091315E+0
-6.091315E+0
4.632864E+0
4.632864E+0
-6.091315E+0
-1.681568E+1
-6.091315E+0
4.632864E+0
4.632864E+0
4.632864E+0
-6.091315E+0
-1.681568E+1
-1.681568E+1
-6.091315E+0
-6.091315E+0
-6.091315E+0
-6.091315E+0
-6.091315E+0
-1.681568E+1
-1.681568E+1
-6.091315E+0
4.632864E+0
-6.091315E+0
-6.091315E+0
-6.091315E+0
-6.091315E+0
-6.091315E+0
-6.091315E+0
4.632864E+0
4.632864E+0
4.632864E+0
4.632864E+0
-6.091315E+0
-6.091315E+0
-6.091315E+0
4.632864E+0
1.535714E+1
4.632864E+0
4.632864E+0
-6.091315E+0
-6.091315E+0
-6.091315E+0
4.632864E+0
4.632864E+0
4.632864E+0
4.632864E+0
4.632864E+0
4.632864E+0
4.632864E+0
4.632864E+0
4.632864E+0
4.632864E+0
4.632864E+0
4.632864E+0
4.632864E+0
-6.091315E+0
-6.091315E+0
-6.091315E+0
-6.091315E+0
4.632864E+0
4.632864E+0
-6.091315E+0
-6.091315E+0
-6.091315E+0
4.632864E+0
4.632864E+0
4.632864E+0
-6.091315E+0
-6.091315E+0
4.632864E+0
1.535714E+1
1.535714E+1
1.535714E+1
4.632864E+0
-6.091315E+0
4.632864E+0
4.632864E+0
1.535714E+1
4.632864E+0
4.632864E+0
-6.091315E+0
-6.091315E+0
4.632864E+0
1.535714E+1
1.535714E+1
4.632864E+0
-6.091315E+0
4.632864E+0
1.535714E+1
1.535714E+1
1.535714E+1
4.632864E+0
4.632864E+0
4.632864E+0
4.632864E+0
4.632864E+0
1.535714E+1
1.535714E+1
1.535714E+1
4.632864E+0
4.632864E+0
4.632864E+0
1.535714E+1
1.535714E+1
1.535714E+1
1.535714E+1
1.535714E+1
1.535714E+1
1.535714E+1
4.632864E+0
4.632864E+0
4.632864E+0
4.632864E+0
4.632864E+0
4.632864E+0
4.632864E+0
1.535714E+1
2.608141E+1
2.608141E+1
1.535714E+1
1.535714E+1
1.535714E+1
1.535714E+1
1.535714E+1
1.535714E+1
1.535714E+1
1.535714E+1
1.535714E+1
1.535714E+1
1.535714E+1
4.632864E+0
4.632864E+0
1.535714E+1
1.535714E+1
1.535714E+1
1.535714E+1
4.632864E+0
4.632864E+0
4.632864E+0
1.535714E+1
1.535714E+1
1.535714E+1
1.535714E+1
1.535714E+1
1.535714E+1
1.535714E+1
1.535714E+1
1.535714E+1
1.535714E+1
2.608141E+1
2.608141E+1
2.608141E+1
1.535714E+1
1.535714E+1
1.535714E+1
4.632864E+0
4.632864E+0
1.535714E+1
2.608141E+1
2.608141E+1
1.535714E+1
4.632864E+0
4.632864E+0
1.535714E+1
1.535714E+1
1.535714E+1
1.535714E+1
1.535714E+1
1.535714E+1
4.632864E+0
4.632864E+0
-6.091315E+0
-6.091315E+0
4.632864E+0
4.632864E+0
4.632864E+0
1.535714E+1
1.535714E+1
1.535714E+1
4.632864E+0
4.632864E+0
1.535714E+1
1.535714E+1
1.535714E+1
1.535714E+1
2.608141E+1
2.608141E+1
1.535714E+1
1.535714E+1
2.608141E+1
2.608141E+1
2.608141E+1
1.535714E+1
1.535714E+1
1.535714E+1
2.608141E+1
2.608141E+1
2.608141E+1
1.535714E+1
1.535714E+1
1.535714E+1
1.535714E+1
1.535714E+1
1.535714E+1
1.535714E+1
1.535714E+1
1.535714E+1
1.535714E+1
1.535714E+1
1.535714E+1
1.535714E+1
1.535714E+1
1.535714E+1
2.608141E+1
1.535714E+1
4.632864E+0
4.632864E+0
1.535714E+1
1.535714E+1
2.608141E+1
1.535714E+1
1.535714E+1
1.535714E+1
1.535714E+1
1.535714E+1
1.535714E+1
1.535714E+1
1.535714E+1
1.535714E+1
1.535714E+1
1.535714E+1
1.535714E+1
1.535714E+1
1.535714E+1
1.535714E+1
2.608141E+1
2.608141E+1
2.608141E+1
1.535714E+1
1.535714E+1
1.535714E+1
1.535714E+1
1.535714E+1
1.535714E+1
1.535714E+1
4.632864E+0
1.535714E+1
2.608141E+1
2.608141E+1
2.608141E+1
1.535714E+1
1.535714E+1
1.535714E+1
1.535714E+1
1.535714E+1
2.608141E+1
2.608141E+1
2.608141E+1
2.608141E+1
1.535714E+1
1.535714E+1
4.632864E+0
4.632864E+0
1.535714E+1
1.535714E+1
2.608141E+1
2.608141E+1
2.608141E+1
2.608141E+1
2.608141E+1
2.608141E+1
1.535714E+1
1.535714E+1
2.608141E+1
2.608141E+1
2.608141E+1
2.608141E+1
2.608141E+1
2.608141E+1
1.535714E+1
1.535714E+1
1.535714E+1
2.608141E+1
2.608141E+1
2.608141E+1
2.608141E+1
2.608141E+1
1.535714E+1
1.535714E+1
1.535714E+1
2.608141E+1
2.608141E+1
1.535714E+1
1.535714E+1
1.535714E+1
2.608141E+1
2.608141E+1
3.680568E+1
3.680568E+1
2.608141E+1
2.608141E+1
2.608141E+1
3.680568E+1
3.680568E+1
3.680568E+1
2.608141E+1
2.608141E+1
2.608141E+1
2.608141E+1
2.608141E+1
3.680568E+1
3.680568E+1
3.680568E+1
2.608141E+1
2.608141E+1
2.608141E+1
2.608141E+1
2.608141E+1
2.608141E+1
2.608141E+1
2.608141E+1
2.608141E+1
2.608141E+1
2.608141E+1
3.680568E+1
3.680568E+1
3.680568E+1
2.608141E+1
2.608141E+1
2.608141E+1
3.680568E+1
3.680568E+1
3.680568E+1
3.680568E+1
2.608141E+1
2.608141E+1
2.608141E+1
1.535714E+1
1.535714E+1
2.608141E+1
3.680568E+1
3.680568E+1
3.680568E+1
3.680568E+1
3.680568E+1
3.680568E+1
3.680568E+1
2.608141E+1
2.608141E+1
2.608141E+1
2.608141E+1
2.608141E+1
2.608141E+1
3.680568E+1
3.680568E+1
2.608141E+1
2.608141E+1
1.535714E+1
2.608141E+1
3.680568E+1
4.752986E+1
4.752986E+1
3.680568E+1
3.680568E+1
3.680568E+1
3.680568E+1
3.680568E+1
3.680568E+1
3.680568E+1
3.680568E+1
3.680568E+1
3.680568E+1
3.680568E+1
4.752986E+1
3.680568E+1
3.680568E+1
3.680568E+1
3.680568E+1
2.608141E+1
2.608141E+1
2.608141E+1
3.680568E+1
4.752986E+1
4.752986E+1
4.752986E+1
4.752986E+1
4.752986E+1
3.680568E+1
3.680568E+1
3.680568E+1
3.680568E+1
2.608141E+1
2.608141E+1
2.608141E+1
3.680568E+1
3.680568E+1
3.680568E+1
3.680568E+1
3.680568E+1
3.680568E+1
3.680568E+1
3.680568E+1
3.680568E+1
4.752986E+1
4.752986E+1
3.680568E+1
3.680568E+1
3.680568E+1
3.680568E+1
3.680568E+1
3.680568E+1
3.680568E+1
3.680568E+1
3.680568E+1
3.680568E+1
3.680568E+1
3.680568E+1
3.680568E+1
3.680568E+1
3.680568E+1
2.608141E+1
2.608141E+1
3.680568E+1
3.680568E+1
2.608141E+1
2.608141E+1
2.608141E+1
2.608141E+1
2.608141E+1
2.608141E+1
2.608141E+1
2.608141E+1
2.608141E+1
2.608141E+1
2.608141E+1
2.608141E+1
2.608141E+1
2.608141E+1
1.535714E+1
1.535714E+1
1.535714E+1
2.608141E+1
2.608141E+1
2.608141E+1
2.608141E+1
2.608141E+1
2.608141E+1
2.608141E+1
2.608141E+1
2.608141E+1
2.608141E+1
1.535714E+1
1.535714E+1
1.535714E+1
2.608141E+1
2.608141E+1
1.535714E+1
1.535714E+1
1.535714E+1
2.608141E+1
2.608141E+1
1.535714E+1
1.535714E+1
1.535714E+1
1.535714E+1
1.535714E+1
1.535714E+1
1.535714E+1
1.535714E+1
1.535714E+1
1.535714E+1
1.535714E+1
1.535714E+1
2.608141E+1
2.608141E+1
2.608141E+1
1.535714E+1
1.535714E+1
1.535714E+1
1.535714E+1
1.535714E+1
1.535714E+1
1.535714E+1
2.608141E+1
1.535714E+1
1.535714E+1
4.632864E+0
4.632864E+0
1.535714E+1
1.535714E+1
4.632864E+0
4.632864E+0
1.535714E+1
1.535714E+1
1.535714E+1
4.632864E+0
4.632864E+0
4.632864E+0
4.632864E+0
1.535714E+1
4.632864E+0
4.632864E+0
4.632864E+0
1.535714E+1
1.535714E+1
1.535714E+1
1.535714E+1
1.535714E+1
4.632864E+0
4.632864E+0
4.632864E+0
-6.091315E+0
4.632864E+0
4.632864E+0
4.632864E+0
4.632864E+0
4.632864E+0
4.632864E+0
1.535714E+1
4.632864E+0
4.632864E+0
4.632864E+0
4.632864E+0
4.632864E+0
4.632864E+0
4.632864E+0
1.535714E+1
1.535714E+1
4.632864E+0
4.632864E+0
4.632864E+0
4.632864E+0
4.632864E+0
1.535714E+1
1.535714E+1
1.535714E+1
4.632864E+0
4.632864E+0
1.535714E+1
1.535714E+1
1.535714E+1
1.535714E+1
4.632864E+0
1.535714E+1
1.535714E+1
1.535714E+1
4.632864E+0
4.632864E+0
4.632864E+0
4.632864E+0
4.632864E+0
4.632864E+0
4.632864E+0
4.632864E+0
1.535714E+1
1.535714E+1
4.632864E+0
4.632864E+0
4.632864E+0
1.535714E+1
1.535714E+1
1.535714E+1
4.632864E+0
4.632864E+0
4.632864E+0
4.632864E+0
1.535714E+1
1.535714E+1
1.535714E+1
1.535714E+1
4.632864E+0
4.632864E+0
4.632864E+0
4.632864E+0
4.632864E+0
4.632864E+0
4.632864E+0
4.632864E+0
4.632864E+0
4.632864E+0
4.632864E+0
4.632864E+0
4.632864E+0
4.632864E+0
4.632864E+0
4.632864E+0
1.535714E+1
4.632864E+0
4.632864E+0
-6.091315E+0
4.632864E+0
4.632864E+0
1.535714E+1
1.535714E+1
1.535714E+1
1.535714E+1
1.535714E+1
1.535714E+1
4.632864E+0
4.632864E+0
4.632864E+0
1.535714E+1
1.535714E+1
1.535714E+1
4.632864E+0
1.535714E+1
2.608141E+1
2.608141E+1
1.535714E+1
1.535714E+1
1.535714E+1
1.535714E+1
1.535714E+1
1.535714E+1
1.535714E+1
4.632864E+0
4.632864E+0
4.632864E+0
4.632864E+0
4.632864E+0
4.632864E+0
4.632864E+0
1.535714E+1
1.535714E+1
4.632864E+0
-6.091315E+0
-6.091315E+0
-6.091315E+0
4.632864E+0
4.632864E+0
1.535714E+1
4.632864E+0
4.632864E+0
4.632864E+0
4.632864E+0
4.632864E+0
-6.091315E+0
-6.091315E+0
-6.091315E+0
4.632864E+0
4.632864E+0
4.632864E+0
4.632864E+0
1.535714E+1
1.535714E+1
1.535714E+1
4.632864E+0
4.632864E+0
-6.091315E+0
4.632864E+0
4.632864E+0
1.535714E+1
4.632864E+0
4.632864E+0
4.632864E+0
4.632864E+0
4.632864E+0
4.632864E+0
4.632864E+0
4.632864E+0
4.632864E+0
4.632864E+0
4.632864E+0
4.632864E+0
4.632864E+0
4.632864E+0
4.632864E+0
4.632864E+0
-6.091315E+0
-6.091315E+0
-6.091315E+0
4.632864E+0
4.632864E+0
4.632864E+0
4.632864E+0
4.632864E+0
4.632864E+0
4.632864E+0
-6.091315E+0
-6.091315E+0
-6.091315E+0
4.632864E+0
4.632864E+0
-6.091315E+0
-1.681568E+1
-6.091315E+0
4.632864E+0
4.632864E+0
4.632864E+0
4.632864E+0
4.632864E+0
4.632864E+0
4.632864E+0
4.632864E+0
-6.091315E+0
4.632864E+0
4.632864E+0
4.632864E+0
-6.091315E+0
-6.091315E+0
4.632864E+0
4.632864E+0
4.632864E+0
-6.091315E+0
-6.091315E+0
-6.091315E+0
-6.091315E+0
-6.091315E+0
-6.091315E+0
-1.681568E+1
-6.091315E+0
-6.091315E+0
-6.091315E+0
-6.091315E+0
-6.091315E+0
-6.091315E+0
-6.091315E+0
-6.091315E+0
-6.091315E+0
-6.091315E+0
-6.091315E+0
-6.091315E+0
-6.091315E+0
-6.091315E+0
-6.091315E+0
-6.091315E+0
-1.681568E+1
-1.681568E+1
-6.091315E+0
4.632864E+0
-6.091315E+0
-6.091315E+0
-6.091315E+0
-6.091315E+0
-6.091315E+0
-6.091315E+0
-1.681568E+1
-1.681568E+1
-1.681568E+1
-6.091315E+0
-6.091315E+0
-6.091315E+0
-6.091315E+0
-6.091315E+0
-6.091315E+0
-1.681568E+1
-1.681568E+1
-1.681568E+1
-1.681568E+1
-1.681568E+1
-6.091315E+0
-1.681568E+1
-1.681568E+1
-1.681568E+1
-1.681568E+1
-1.681568E+1
-1.681568E+1
-1.681568E+1
-1.681568E+1
-1.681568E+1
-6.091315E+0
-6.091315E+0
-6.091315E+0
-6.091315E+0
-6.091315E+0
-6.091315E+0
-6.091315E+0
-1.681568E+1
-1.681568E+1
-1.681568E+1
-1.681568E+1
-1.681568E+1
-1.681568E+1
-6.091315E+0
-6.091315E+0
-6.091315E+0
-1.681568E+1
-2.753986E+1
-2.753986E+1
-1.681568E+1
-1.681568E+1
-1.681568E+1
-1.681568E+1
-1.681568E+1
-1.681568E+1
-1.681568E+1
-6.091315E+0
-6.091315E+0
-6.091315E+0
-6.091315E+0
-1.681568E+1
-1.681568E+1
-6.091315E+0
-6.091315E+0
-1.681568E+1
-1.681568E+1
-1.681568E+1
-6.091315E+0
-6.091315E+0
-1.681568E+1
-6.091315E+0
4.632864E+0
4.632864E+0
4.632864E+0
-6.091315E+0
-1.681568E+1
-1.681568E+1
-6.091315E+0
-6.091315E+0
-6.091315E+0
-6.091315E+0
-6.091315E+0
-6.091315E+0
-6.091315E+0
-6.091315E+0
-6.091315E+0
-6.091315E+0
-6.091315E+0
-6.091315E+0
-1.681568E+1
-6.091315E+0
4.632864E+0
4.632864E+0
4.632864E+0
-6.091315E+0
-6.091315E+0
-6.091315E+0
-6.091315E+0
-6.091315E+0
-6.091315E+0
-6.091315E+0
-6.091315E+0
-6.091315E+0
-6.091315E+0
-6.091315E+0
-6.091315E+0
-1.681568E+1
-1.681568E+1
-1.681568E+1
-6.091315E+0
-6.091315E+0
-6.091315E+0
-6.091315E+0
-1.681568E+1
-1.681568E+1
-6.091315E+0
-6.091315E+0
4.632864E+0
-6.091315E+0
-1.681568E+1
-1.681568E+1
-6.091315E+0
-6.091315E+0
-6.091315E+0
-6.091315E+0
-6.091315E+0
-6.091315E+0
4.632864E+0
-6.091315E+0
-6.091315E+0
-6.091315E+0
4.632864E+0
4.632864E+0
4.632864E+0
-6.091315E+0
-6.091315E+0
-1.681568E+1
-6.091315E+0
-6.091315E+0
-6.091315E+0
-6.091315E+0
-6.091315E+0
4.632864E+0
4.632864E+0
4.632864E+0
4.632864E+0
4.632864E+0
-6.091315E+0
-6.091315E+0
-6.091315E+0
4.632864E+0
4.632864E+0
1.535714E+1
4.632864E+0
4.632864E+0
4.632864E+0
4.632864E+0
4.632864E+0
4.632864E+0
4.632864E+0
4.632864E+0
4.632864E+0
4.632864E+0
4.632864E+0
4.632864E+0
1.535714E+1
1.535714E+1
4.632864E+0
4.632864E+0
4.632864E+0
4.632864E+0
4.632864E+0
4.632864E+0
4.632864E+0
4.632864E+0
4.632864E+0
4.632864E+0
4.632864E+0
4.632864E+0
4.632864E+0
4.632864E+0
1.535714E+1
1.535714E+1
4.632864E+0
4.632864E+0
4.632864E+0
1.535714E+1
1.535714E+1
2.608141E+1
2.608141E+1
1.535714E+1
1.535714E+1
1.535714E+1
1.535714E+1
1.535714E+1
1.535714E+1
1.535714E+1
1.535714E+1
1.535714E+1
4.632864E+0
1.535714E+1
1.535714E+1
2.608141E+1
3.680568E+1
3.680568E+1
2.608141E+1
2.608141E+1
2.608141E+1
2.608141E+1
2.608141E+1
2.608141E+1
2.608141E+1
2.608141E+1
2.608141E+1
2.608141E+1
2.608141E+1
2.608141E+1
2.608141E+1
2.608141E+1
2.608141E+1
2.608141E+1
3.680568E+1
3.680568E+1
3.680568E+1
3.680568E+1
2.608141E+1
2.608141E+1
2.608141E+1
3.680568E+1
3.680568E+1
4.752986E+1
3.680568E+1
3.680568E+1
2.608141E+1
2.608141E+1
2.608141E+1
2.608141E+1
2.608141E+1
2.608141E+1
2.608141E+1
2.608141E+1
3.680568E+1
3.680568E+1
3.680568E+1
3.680568E+1
3.680568E+1
3.680568E+1
3.680568E+1
3.680568E+1
2.608141E+1
2.608141E+1
3.680568E+1
4.752986E+1
3.680568E+1
3.680568E+1
2.608141E+1
2.608141E+1
3.680568E+1
3.680568E+1
3.680568E+1
3.680568E+1
3.680568E+1
2.608141E+1
2.608141E+1
2.608141E+1
3.680568E+1
3.680568E+1
4.752986E+1
3.680568E+1
3.680568E+1
3.680568E+1
3.680568E+1
3.680568E+1
3.680568E+1
3.680568E+1
3.680568E+1
3.680568E+1
3.680568E+1
3.680568E+1
3.680568E+1
3.680568E+1
3.680568E+1
3.680568E+1
2.608141E+1
2.608141E+1
3.680568E+1
3.680568E+1
3.680568E+1
3.680568E+1
3.680568E+1
4.752986E+1
4.752986E+1
4.752986E+1
3.680568E+1
3.680568E+1
3.680568E+1
3.680568E+1
3.680568E+1
3.680568E+1
3.680568E+1
3.680568E+1
3.680568E+1
3.680568E+1
3.680568E+1
3.680568E+1
3.680568E+1
3.680568E+1
3.680568E+1
3.680568E+1
3.680568E+1
3.680568E+1
3.680568E+1
2.608141E+1
2.608141E+1
3.680568E+1
3.680568E+1
3.680568E+1
3.680568E+1
3.680568E+1
3.680568E+1
3.680568E+1
3.680568E+1
3.680568E+1
3.680568E+1
3.680568E+1
3.680568E+1
3.680568E+1
3.680568E+1
3.680568E+1
3.680568E+1
4.752986E+1
4.752986E+1
4.752986E+1
3.680568E+1
3.680568E+1
3.680568E+1
3.680568E+1
3.680568E+1
3.680568E+1
3.680568E+1
2.608141E+1
2.608141E+1
2.608141E+1
2.608141E+1
2.608141E+1
3.680568E+1
3.680568E+1
3.680568E+1
3.680568E+1
2.608141E+1
2.608141E+1
2.608141E+1
2.608141E+1
2.608141E+1
2.608141E+1
2.608141E+1
2.608141E+1
2.608141E+1
2.608141E+1
2.608141E+1
2.608141E+1
1.535714E+1
1.535714E+1
1.535714E+1
2.608141E+1
1.535714E+1
1.535714E+1
1.535714E+1
1.535714E+1
2.608141E+1
2.608141E+1
1.535714E+1
1.535714E+1
1.535714E+1
2.608141E+1
2.608141E+1
2.608141E+1
2.608141E+1
1.535714E+1
1.535714E+1
1.535714E+1
1.535714E+1
1.535714E+1
2.608141E+1
2.608141E+1
3.680568E+1
2.608141E+1
1.535714E+1
1.535714E+1
2.608141E+1
2.608141E+1
2.608141E+1
2.608141E+1
2.608141E+1
2.608141E+1
2.608141E+1
2.608141E+1
1.535714E+1
1.535714E+1
1.535714E+1
1.535714E+1
1.535714E+1
1.535714E+1
1.535714E+1
2.608141E+1
2.608141E+1
3.680568E+1
2.608141E+1
2.608141E+1
2.608141E+1
2.608141E+1
2.608141E+1
2.608141E+1
2.608141E+1
2.608141E+1
3.680568E+1
2.608141E+1
2.608141E+1
2.608141E+1
2.608141E+1
2.608141E+1
2.608141E+1
2.608141E+1
2.608141E+1
2.608141E+1
2.608141E+1
2.608141E+1
2.608141E+1
2.608141E+1
2.608141E+1
1.535714E+1
1.535714E+1
2.608141E+1
2.608141E+1
2.608141E+1
2.608141E+1
2.608141E+1
2.608141E+1
2.608141E+1
2.608141E+1
2.608141E+1
2.608141E+1
2.608141E+1
2.608141E+1
2.608141E+1
2.608141E+1
2.608141E+1
2.608141E+1
2.608141E+1
3.680568E+1
3.680568E+1
2.608141E+1
2.608141E+1
2.608141E+1
2.608141E+1
2.608141E+1
2.608141E+1
1.535714E+1
1.535714E+1
2.608141E+1
2.608141E+1
2.608141E+1
2.608141E+1
2.608141E+1
2.608141E+1
2.608141E+1
2.608141E+1
2.608141E+1
1.535714E+1
1.535714E+1
2.608141E+1
2.608141E+1
2.608141E+1
2.608141E+1
2.608141E+1
1.535714E+1
1.535714E+1
2.608141E+1
2.608141E+1
3.680568E+1
2.608141E+1
2.608141E+1
2.608141E+1
2.608141E+1
2.608141E+1
2.608141E+1
2.608141E+1
2.608141E+1
2.608141E+1
2.608141E+1
2.608141E+1
2.608141E+1
2.608141E+1
3.680568E+1
2.608141E+1
1.535714E+1
1.535714E+1
2.608141E+1
2.608141E+1
2.608141E+1
1.535714E+1
1.535714E+1
2.608141E+1
3.680568E+1
3.680568E+1
2.608141E+1
2.608141E+1
2.608141E+1
2.608141E+1
3.680568E+1
2.608141E+1
1.535714E+1
2.608141E+1
2.608141E+1
2.608141E+1
2.608141E+1
2.608141E+1
2.608141E+1
2.608141E+1
2.608141E+1
2.608141E+1
2.608141E+1
2.608141E+1
1.535714E+1
2.608141E+1
2.608141E+1
2.608141E+1
2.608141E+1
2.608141E+1
2.608141E+1
2.608141E+1
2.608141E+1
2.608141E+1
2.608141E+1
2.608141E+1
2.608141E+1
2.608141E+1
2.608141E+1
2.608141E+1
2.608141E+1
2.608141E+1
2.608141E+1
2.608141E+1
3.680568E+1
3.680568E+1
3.680568E+1
2.608141E+1
2.608141E+1
2.608141E+1
3.680568E+1
3.680568E+1
2.608141E+1
2.608141E+1
1.535714E+1
1.535714E+1
2.608141E+1
3.680568E+1
3.680568E+1
3.680568E+1
3.680568E+1
2.608141E+1
2.608141E+1
2.608141E+1
2.608141E+1
2.608141E+1
2.608141E+1
2.608141E+1
3.680568E+1
3.680568E+1
2.608141E+1
1.535714E+1
1.535714E+1
2.608141E+1
2.608141E+1
2.608141E+1
2.608141E+1
2.608141E+1
1.535714E+1
1.535714E+1
1.535714E+1
2.608141E+1
2.608141E+1
2.608141E+1
2.608141E+1
2.608141E+1
2.608141E+1
2.608141E+1
2.608141E+1
2.608141E+1
2.608141E+1
2.608141E+1
1.535714E+1
1.535714E+1
1.535714E+1
1.535714E+1
1.535714E+1
1.535714E+1
2.608141E+1
2.608141E+1
2.608141E+1
2.608141E+1
2.608141E+1
2.608141E+1
2.608141E+1
2.608141E+1
1.535714E+1
1.535714E+1
1.535714E+1
1.535714E+1
1.535714E+1
1.535714E+1
1.535714E+1
1.535714E+1
1.535714E+1
1.535714E+1
1.535714E+1
1.535714E+1
1.535714E+1
1.535714E+1
1.535714E+1
1.535714E+1
1.535714E+1
1.535714E+1
1.535714E+1
1.535714E+1
1.535714E+1
1.535714E+1
1.535714E+1
1.535714E+1
1.535714E+1
1.535714E+1
1.535714E+1
1.535714E+1
1.535714E+1
1.535714E+1
1.535714E+1
1.535714E+1
1.535714E+1
1.535714E+1
1.535714E+1
1.535714E+1
1.535714E+1
1.535714E+1
2.608141E+1
2.608141E+1
1.535714E+1
1.535714E+1
4.632864E+0
4.632864E+0
1.535714E+1
1.535714E+1
1.535714E+1
1.535714E+1
1.535714E+1
1.535714E+1
1.535714E+1
1.535714E+1
1.535714E+1
1.535714E+1
1.535714E+1
1.535714E+1
1.535714E+1
1.535714E+1
1.535714E+1
1.535714E+1
1.535714E+1
1.535714E+1
1.535714E+1
1.535714E+1
1.535714E+1
1.535714E+1
1.535714E+1
1.535714E+1
4.632864E+0
1.535714E+1
1.535714E+1
1.535714E+1
4.632864E+0
1.535714E+1
1.535714E+1
1.535714E+1
1.535714E+1
1.535714E+1
4.632864E+0
1.535714E+1
1.535714E+1
1.535714E+1
4.632864E+0
4.632864E+0
4.632864E+0
4.632864E+0
4.632864E+0
4.632864E+0
4.632864E+0
4.632864E+0
4.632864E+0
4.632864E+0
4.632864E+0
4.632864E+0
4.632864E+0
4.632864E+0
4.632864E+0
4.632864E+0
4.632864E+0
4.632864E+0
4.632864E+0
1.535714E+1
1.535714E+1
1.535714E+1
4.632864E+0
4.632864E+0
4.632864E+0
4.632864E+0
4.632864E+0
4.632864E+0
4.632864E+0
4.632864E+0
4.632864E+0
4.632864E+0
4.632864E+0
-6.091315E+0
-6.091315E+0
-6.091315E+0
-6.091315E+0
-6.091315E+0
-6.091315E+0
4.632864E+0
4.632864E+0
1.535714E+1
1.535714E+1
4.632864E+0
4.632864E+0
4.632864E+0
4.632864E+0
1.535714E+1
4.632864E+0
4.632864E+0
4.632864E+0
4.632864E+0
4.632864E+0
4.632864E+0
1.535714E+1
1.535714E+1
1.535714E+1
1.535714E+1
4.632864E+0
4.632864E+0
1.535714E+1
1.535714E+1
1.535714E+1
1.535714E+1
1.535714E+1
1.535714E+1
1.535714E+1
4.632864E+0
4.632864E+0
4.632864E+0
1.535714E+1
1.535714E+1
1.535714E+1
4.632864E+0
4.632864E+0
4.632864E+0
1.535714E+1
1.535714E+1
1.535714E+1
1.535714E+1
1.535714E+1
1.535714E+1
4.632864E+0
4.632864E+0
4.632864E+0
4.632864E+0
4.632864E+0
4.632864E+0
1.535714E+1
4.632864E+0
4.632864E+0
4.632864E+0
4.632864E+0
4.632864E+0
4.632864E+0
4.632864E+0
1.535714E+1
1.535714E+1
1.535714E+1
4.632864E+0
4.632864E+0
4.632864E+0
4.632864E+0
4.632864E+0
4.632864E+0
4.632864E+0
1.535714E+1
1.535714E+1
1.535714E+1
1.535714E+1
1.535714E+1
1.535714E+1
1.535714E+1
1.535714E+1
4.632864E+0
4.632864E+0
1.535714E+1
2.608141E+1
2.608141E+1
2.608141E+1
2.608141E+1
1.535714E+1
1.535714E+1
4.632864E+0
4.632864E+0
1.535714E+1
2.608141E+1
3.680568E+1
3.680568E+1
2.608141E+1
2.608141E+1
2.608141E+1
1.535714E+1
1.535714E+1
1.535714E+1
1.535714E+1
2.608141E+1
2.608141E+1
2.608141E+1
1.535714E+1
1.535714E+1
1.535714E+1
2.608141E+1
2.608141E+1
2.608141E+1
2.608141E+1
2.608141E+1
3.680568E+1
3.680568E+1
2.608141E+1
2.608141E+1
2.608141E+1
3.680568E+1
3.680568E+1
2.608141E+1
2.608141E+1
2.608141E+1
2.608141E+1
2.608141E+1
2.608141E+1
3.680568E+1
3.680568E+1
3.680568E+1
2.608141E+1
2.608141E+1
2.608141E+1
3.680568E+1
3.680568E+1
3.680568E+1
2.608141E+1
2.608141E+1
2.608141E+1
2.608141E+1
2.608141E+1
2.608141E+1
2.608141E+1
2.608141E+1
2.608141E+1
2.608141E+1
2.608141E+1
2.608141E+1
2.608141E+1
2.608141E+1
3.680568E+1
3.680568E+1
2.608141E+1
2.608141E+1
2.608141E+1
3.680568E+1
3.680568E+1
3.680568E+1
2.608141E+1
2.608141E+1
2.608141E+1
2.608141E+1
2.608141E+1
2.608141E+1
2.608141E+1
2.608141E+1
2.608141E+1
2.608141E+1
2.608141E+1
2.608141E+1
3.680568E+1
3.680568E+1
2.608141E+1
2.608141E+1
3.680568E+1
3.680568E+1
3.680568E+1
2.608141E+1
2.608141E+1
2.608141E+1
2.608141E+1
2.608141E+1
2.608141E+1
2.608141E+1
2.608141E+1
3.680568E+1
3.680568E+1
3.680568E+1
3.680568E+1
3.680568E+1
3.680568E+1
3.680568E+1
3.680568E+1
2.608141E+1
2.608141E+1
2.608141E+1
3.680568E+1
3.680568E+1
3.680568E+1
3.680568E+1
2.608141E+1
2.608141E+1
2.608141E+1
2.608141E+1
2.608141E+1
2.608141E+1
2.608141E+1
1.535714E+1
2.608141E+1
3.680568E+1
2.608141E+1
1.535714E+1
1.535714E+1
1.535714E+1
1.535714E+1
2.608141E+1
2.608141E+1
2.608141E+1
2.608141E+1
1.535714E+1
1.535714E+1
1.535714E+1
1.535714E+1
1.535714E+1
1.535714E+1
2.608141E+1
2.608141E+1
2.608141E+1
2.608141E+1
2.608141E+1
1.535714E+1
1.535714E+1
1.535714E+1
2.608141E+1
1.535714E+1
1.535714E+1
4.632864E+0
1.535714E+1
1.535714E+1
2.608141E+1
1.535714E+1
1.535714E+1
1.535714E+1
2.608141E+1
1.535714E+1
1.535714E+1
1.535714E+1
1.535714E+1
1.535714E+1
1.535714E+1
1.535714E+1
1.535714E+1
1.535714E+1
1.535714E+1
2.608141E+1
2.608141E+1
2.608141E+1
1.535714E+1
1.535714E+1
1.535714E+1
2.608141E+1
2.608141E+1
2.608141E+1
2.608141E+1
2.608141E+1
1.535714E+1
1.535714E+1
1.535714E+1
1.535714E+1
1.535714E+1
1.535714E+1
1.535714E+1
1.535714E+1
1.535714E+1
2.608141E+1
1.535714E+1
1.535714E+1
1.535714E+1
1.535714E+1
2.608141E+1
1.535714E+1
1.535714E+1
1.535714E+1
1.535714E+1
2.608141E+1
1.535714E+1
1.535714E+1
4.632864E+0
1.535714E+1
1.535714E+1
2.608141E+1
1.535714E+1
1.535714E+1
1.535714E+1
1.535714E+1
1.535714E+1
1.535714E+1
1.535714E+1
1.535714E+1
4.632864E+0
4.632864E+0
1.535714E+1
2.608141E+1
2.608141E+1
1.535714E+1
1.535714E+1
1.535714E+1
2.608141E+1
2.608141E+1
1.535714E+1
1.535714E+1
1.535714E+1
1.535714E+1
1.535714E+1
1.535714E+1
1.535714E+1
1.535714E+1
1.535714E+1
1.535714E+1
1.535714E+1
1.535714E+1
1.535714E+1
1.535714E+1
1.535714E+1
1.535714E+1
2.608141E+1
2.608141E+1
2.608141E+1
2.608141E+1
1.535714E+1
1.535714E+1
1.535714E+1
1.535714E+1
1.535714E+1
1.535714E+1
2.608141E+1
2.608141E+1
1.535714E+1
1.535714E+1
4.632864E+0
4.632864E+0
1.535714E+1
1.535714E+1
1.535714E+1
1.535714E+1
1.535714E+1
1.535714E+1
1.535714E+1
1.535714E+1
1.535714E+1
1.535714E+1
1.535714E+1
1.535714E+1
1.535714E+1
1.535714E+1
1.535714E+1
1.535714E+1
1.535714E+1
1.535714E+1
1.535714E+1
1.535714E+1
1.535714E+1
1.535714E+1
1.535714E+1
1.535714E+1
1.535714E+1
1.535714E+1
1.535714E+1
1.535714E+1
1.535714E+1
1.535714E+1
1.535714E+1
4.632864E+0
4.632864E+0
4.632864E+0
4.632864E+0
4.632864E+0
4.632864E+0
4.632864E+0
1.535714E+1
1.535714E+1
1.535714E+1
4.632864E+0
4.632864E+0
4.632864E+0
4.632864E+0
4.632864E+0
4.632864E+0
1.535714E+1
1.535714E+1
1.535714E+1
4.632864E+0
4.632864E+0
4.632864E+0
1.535714E+1
1.535714E+1
1.535714E+1
4.632864E+0
4.632864E+0
1.535714E+1
1.535714E+1
2.608141E+1
1.535714E+1
1.535714E+1
4.632864E+0
4.632864E+0
1.535714E+1
1.535714E+1
1.535714E+1
1.535714E+1
2.608141E+1
2.608141E+1
1.535714E+1
4.632864E+0
4.632864E+0
4.632864E+0
1.535714E+1
1.535714E+1
1.535714E+1
1.535714E+1
1.535714E+1
1.535714E+1
4.632864E+0
4.632864E+0
4.632864E+0
1.535714E+1
1.535714E+1
1.535714E+1
1.535714E+1
1.535714E+1
1.535714E+1
1.535714E+1
1.535714E+1
4.632864E+0
4.632864E+0
4.632864E+0
1.535714E+1
2.608141E+1
1.535714E+1
1.535714E+1
1.535714E+1
1.535714E+1
1.535714E+1
1.535714E+1
1.535714E+1
1.535714E+1
1.535714E+1
1.535714E+1
4.632864E+0
4.632864E+0
4.632864E+0
4.632864E+0
1.535714E+1
1.535714E+1
1.535714E+1
1.535714E+1
1.535714E+1
4.632864E+0
4.632864E+0
4.632864E+0
4.632864E+0
4.632864E+0
1.535714E+1
1.535714E+1
4.632864E+0
4.632864E+0
4.632864E+0
1.535714E+1
1.535714E+1
1.535714E+1
1.535714E+1
4.632864E+0
4.632864E+0
4.632864E+0
4.632864E+0
1.535714E+1
1.535714E+1
1.535714E+1
1.535714E+1
1.535714E+1
1.535714E+1
1.535714E+1
1.535714E+1
1.535714E+1
1.535714E+1
1.535714E+1
1.535714E+1
1.535714E+1
4.632864E+0
4.632864E+0
1.535714E+1
1.535714E+1
1.535714E+1
1.535714E+1
1.535714E+1
4.632864E+0
4.632864E+0
4.632864E+0
1.535714E+1
1.535714E+1
4.632864E+0
4.632864E+0
4.632864E+0
4.632864E+0
4.632864E+0
4.632864E+0
1.535714E+1
1.535714E+1
4.632864E+0
4.632864E+0
4.632864E+0
4.632864E+0
4.632864E+0
4.632864E+0
4.632864E+0
4.632864E+0
1.535714E+1
1.535714E+1
2.608141E+1
1.535714E+1
1.535714E+1
4.632864E+0
1.535714E+1
1.535714E+1
1.535714E+1
4.632864E+0
4.632864E+0
4.632864E+0
4.632864E+0
4.632864E+0
4.632864E+0
4.632864E+0
4.632864E+0
4.632864E+0
4.632864E+0
4.632864E+0
4.632864E+0
4.632864E+0
1.535714E+1
4.632864E+0
4.632864E+0
-6.091315E+0
-6.091315E+0
-6.091315E+0
4.632864E+0
4.632864E+0
4.632864E+0
4.632864E+0
4.632864E+0
4.632864E+0
-6.091315E+0
-6.091315E+0
-6.091315E+0
-6.091315E+0
-6.091315E+0
4.632864E+0
-6.091315E+0
-6.091315E+0
-6.091315E+0
-6.091315E+0
-6.091315E+0
4.632864E+0
4.632864E+0
4.632864E+0
4.632864E+0
4.632864E+0
4.632864E+0
4.632864E+0
4.632864E+0
4.632864E+0
4.632864E+0
-6.091315E+0
-6.091315E+0
-6.091315E+0
4.632864E+0
4.632864E+0
-6.091315E+0
-6.091315E+0
-6.091315E+0
-6.091315E+0
-6.091315E+0
-6.091315E+0
4.632864E+0
4.632864E+0
4.632864E+0
-6.091315E+0
-6.091315E+0
-6.091315E+0
-6.091315E+0
-6.091315E+0
-6.091315E+0
-6.091315E+0
-6.091315E+0
-6.091315E+0
-6.091315E+0
-6.091315E+0
-6.091315E+0
-6.091315E+0
-1.681568E+1
-1.681568E+1
-1.681568E+1
-6.091315E+0
-6.091315E+0
-6.091315E+0
-6.091315E+0
-6.091315E+0
-6.091315E+0
-6.091315E+0
-6.091315E+0
-1.681568E+1
-1.681568E+1
-1.681568E+1
-1.681568E+1
-1.681568E+1
-2.753986E+1
-1.681568E+1
-1.681568E+1
-1.681568E+1
-1.681568E+1
-1.681568E+1
-1.681568E+1
-1.681568E+1
-1.681568E+1
-2.753986E+1
-2.753986E+1
-2.753986E+1
-1.681568E+1
-2.753986E+1
-2.753986E+1
-2.753986E+1
-2.753986E+1
-1.681568E+1
-1.681568E+1
-1.681568E+1
-1.681568E+1
-1.681568E+1
-1.681568E+1
-6.091315E+0
-6.091315E+0
-1.681568E+1
-1.681568E+1
-1.681568E+1
-1.681568E+1
-1.681568E+1
-1.681568E+1
-1.681568E+1
-1.681568E+1
-2.753986E+1
-2.753986E+1
-2.753986E+1
-2.753986E+1
-2.753986E+1
-2.753986E+1
-1.681568E+1
-1.681568E+1
-1.681568E+1
-1.681568E+1
-1.681568E+1
-1.681568E+1
-1.681568E+1
-2.753986E+1
-2.753986E+1
-1.681568E+1
-1.681568E+1
-1.681568E+1
-1.681568E+1
-2.753986E+1
-2.753986E+1
-1.681568E+1
-1.681568E+1
-1.681568E+1
-1.681568E+1
-1.681568E+1
-1.681568E+1
-1.681568E+1
-1.681568E+1
-1.681568E+1
-1.681568E+1
-1.681568E+1
-1.681568E+1
-1.681568E+1
-2.753986E+1
-2.753986E+1
-2.753986E+1
-1.681568E+1
-1.681568E+1
-1.681568E+1
-1.681568E+1
-6.091315E+0
-6.091315E+0
-6.091315E+0
-1.681568E+1
-2.753986E+1
-1.681568E+1
-1.681568E+1
-6.091315E+0
-1.681568E+1
-1.681568E+1
-1.681568E+1
-1.681568E+1
-1.681568E+1
-1.681568E+1
-6.091315E+0
-6.091315E+0
-6.091315E+0
-6.091315E+0
-1.681568E+1
-1.681568E+1
-1.681568E+1
-2.753986E+1
-2.753986E+1
-2.753986E+1
-1.681568E+1
-1.681568E+1
-1.681568E+1
-1.681568E+1
-2.753986E+1
-2.753986E+1
-2.753986E+1
-1.681568E+1
-1.681568E+1
-1.681568E+1
-1.681568E+1
-1.681568E+1
-1.681568E+1
-1.681568E+1
-1.681568E+1
-1.681568E+1
-1.681568E+1
-1.681568E+1
-1.681568E+1
-1.681568E+1
-1.681568E+1
-2.753986E+1
-1.681568E+1
-1.681568E+1
-1.681568E+1
-1.681568E+1
-2.753986E+1
-1.681568E+1
-1.681568E+1
-1.681568E+1
-1.681568E+1
-1.681568E+1
-2.753986E+1
-2.753986E+1
-2.753986E+1
-2.753986E+1
-1.681568E+1
-1.681568E+1
-1.681568E+1
-1.681568E+1
-1.681568E+1
-1.681568E+1
-1.681568E+1
-2.753986E+1
-2.753986E+1
-1.681568E+1
-6.091315E+0
-6.091315E+0
-6.091315E+0
-1.681568E+1
-1.681568E+1
-1.681568E+1
-1.681568E+1
-1.681568E+1
-6.091315E+0
-6.091315E+0
-1.681568E+1
-1.681568E+1
-2.753986E+1
-1.681568E+1
-1.681568E+1
-1.681568E+1
-1.681568E+1
-1.681568E+1
-6.091315E+0
-6.091315E+0
-6.091315E+0
-1.681568E+1
-1.681568E+1
-1.681568E+1
-1.681568E+1
-1.681568E+1
-1.681568E+1
-1.681568E+1
-6.091315E+0
-6.091315E+0
-6.091315E+0
-1.681568E+1
-1.681568E+1
-6.091315E+0
-6.091315E+0
-1.681568E+1
-1.681568E+1
-1.681568E+1
-6.091315E+0
-6.091315E+0
4.632864E+0
4.632864E+0
-6.091315E+0
-6.091315E+0
-1.681568E+1
-1.681568E+1
-1.681568E+1
-6.091315E+0
-6.091315E+0
-1.681568E+1
-1.681568E+1
-1.681568E+1
-6.091315E+0
-1.681568E+1
-1.681568E+1
-1.681568E+1
-1.681568E+1
-1.681568E+1
-1.681568E+1
-1.681568E+1
-1.681568E+1
-1.681568E+1
-1.681568E+1
-1.681568E+1
-1.681568E+1
-6.091315E+0
-6.091315E+0
-6.091315E+0
-6.091315E+0
-1.681568E+1
-6.091315E+0
-6.091315E+0
-6.091315E+0
-1.681568E+1
-1.681568E+1
-1.681568E+1
-6.091315E+0
-6.091315E+0
-1.681568E+1
-1.681568E+1
-1.681568E+1
-6.091315E+0
-6.091315E+0
-6.091315E+0
-1.681568E+1
-1.681568E+1
-1.681568E+1
-1.681568E+1
-1.681568E+1
-1.681568E+1
-1.681568E+1
-1.681568E+1
-1.681568E+1
-1.681568E+1
-1.681568E+1
-1.681568E+1
-1.681568E+1
-1.681568E+1
-6.091315E+0
-6.091315E+0
-6.091315E+0
-6.091315E+0
-6.091315E+0
-6.091315E+0
-6.091315E+0
-6.091315E+0
-1.681568E+1
-1.681568E+1
-1.681568E+1
-6.091315E+0
-6.091315E+0
-1.681568E+1
-1.681568E+1
-1.681568E+1
-1.681568E+1
-1.681568E+1
-1.681568E+1
-1.681568E+1
-1.681568E+1
-1.681568E+1
-1.681568E+1
-1.681568E+1
-1.681568E+1
-1.681568E+1
-1.681568E+1
-1.681568E+1
-1.681568E+1
-1.681568E+1
-1.681568E+1
-6.091315E+0
-6.091315E+0
-6.091315E+0
-6.091315E+0
-6.091315E+0
-1.681568E+1
-1.681568E+1
-1.681568E+1
-1.681568E+1
-1.681568E+1
-1.681568E+1
-1.681568E+1
-1.681568E+1
-1.681568E+1
-1.681568E+1
-1.681568E+1
-1.681568E+1
-1.681568E+1
-6.091315E+0
-6.091315E+0
-1.681568E+1
-1.681568E+1
-1.681568E+1
-2.753986E+1
-2.753986E+1
-1.681568E+1
-1.681568E+1
-1.681568E+1
-1.681568E+1
-1.681568E+1
-1.681568E+1
-2.753986E+1
-2.753986E+1
-2.753986E+1
-2.753986E+1
-2.753986E+1
-2.753986E+1
-1.681568E+1
-1.681568E+1
-2.753986E+1
-2.753986E+1
-2.753986E+1
-2.753986E+1
-2.753986E+1
-3.826404E+1
-3.826404E+1
-2.753986E+1
-2.753986E+1
-2.753986E+1
-2.753986E+1
-2.753986E+1
-2.753986E+1
-2.753986E+1
-2.753986E+1
-2.753986E+1
-2.753986E+1
-2.753986E+1
-2.753986E+1
-2.753986E+1
-2.753986E+1
-2.753986E+1
-2.753986E+1
-2.753986E+1
-2.753986E+1
-3.826404E+1
-3.826404E+1
-3.826404E+1
-2.753986E+1
-2.753986E+1
-2.753986E+1
-3.826404E+1
-3.826404E+1
-3.826404E+1
-2.753986E+1
-2.753986E+1
-2.753986E+1
-2.753986E+1
-2.753986E+1
-2.753986E+1
-3.826404E+1
-3.826404E+1
-3.826404E+1
-3.826404E+1
-2.753986E+1
-1.681568E+1
-1.681568E+1
-1.681568E+1
-2.753986E+1
-3.826404E+1
-3.826404E+1
-3.826404E+1
-3.826404E+1
-2.753986E+1
-2.753986E+1
-2.753986E+1
-3.826404E+1
-3.826404E+1
-3.826404E+1
-3.826404E+1
-3.826404E+1
-3.826404E+1
-2.753986E+1
-2.753986E+1
-2.753986E+1
-2.753986E+1
-3.826404E+1
-3.826404E+1
-3.826404E+1
-2.753986E+1
-2.753986E+1
-2.753986E+1
-3.826404E+1
-3.826404E+1
-2.753986E+1
-3.826404E+1
-4.898841E+1
-4.898841E+1
-3.826404E+1
-3.826404E+1
-3.826404E+1
-3.826404E+1
-3.826404E+1
-3.826404E+1
-4.898841E+1
-3.826404E+1
-3.826404E+1
-2.753986E+1
-2.753986E+1
-3.826404E+1
-4.898841E+1
-3.826404E+1
-3.826404E+1
-3.826404E+1
-4.898841E+1
-4.898841E+1
-4.898841E+1
-4.898841E+1
-3.826404E+1
-3.826404E+1
-3.826404E+1
-3.826404E+1
-3.826404E+1
-3.826404E+1
-3.826404E+1
-3.826404E+1
-3.826404E+1
-3.826404E+1
-3.826404E+1
-4.898841E+1
-4.898841E+1
-4.898841E+1
-3.826404E+1
-2.753986E+1
-2.753986E+1
-3.826404E+1
-3.826404E+1
-3.826404E+1
-3.826404E+1
-3.826404E+1
-3.826404E+1
-3.826404E+1
-3.826404E+1
-3.826404E+1
-3.826404E+1
-3.826404E+1
-3.826404E+1
-3.826404E+1
-3.826404E+1
-3.826404E+1
-3.826404E+1
-3.826404E+1
-3.826404E+1
-2.753986E+1
-2.753986E+1
-2.753986E+1
-3.826404E+1
-3.826404E+1
-3.826404E+1
-3.826404E+1
-3.826404E+1
-3.826404E+1
-3.826404E+1
-3.826404E+1
-3.826404E+1
-3.826404E+1
-3.826404E+1
-3.826404E+1
-3.826404E+1
-2.753986E+1
-3.826404E+1
-4.898841E+1
-3.826404E+1
-3.826404E+1
-3.826404E+1
-3.826404E+1
-3.826404E+1
-3.826404E+1
-3.826404E+1
-2.753986E+1
-3.826404E+1
-3.826404E+1
-3.826404E+1
-2.753986E+1
-2.753986E+1
-2.753986E+1
-2.753986E+1
-2.753986E+1
-3.826404E+1
-3.826404E+1
-3.826404E+1
-2.753986E+1
-2.753986E+1
-2.753986E+1
-3.826404E+1
-3.826404E+1
-3.826404E+1
-3.826404E+1
-3.826404E+1
-3.826404E+1
-3.826404E+1
-3.826404E+1
-2.753986E+1
-3.826404E+1
-3.826404E+1
-3.826404E+1
-2.753986E+1
-2.753986E+1
-3.826404E+1
-3.826404E+1
-3.826404E+1
-2.753986E+1
-2.753986E+1
-3.826404E+1
-3.826404E+1
-3.826404E+1
-2.753986E+1
-2.753986E+1
-2.753986E+1
-3.826404E+1
-3.826404E+1
-2.753986E+1
-2.753986E+1
-1.681568E+1
-2.753986E+1
-2.753986E+1
-3.826404E+1
-3.826404E+1
-3.826404E+1
-3.826404E+1
-3.826404E+1
-2.753986E+1
-2.753986E+1
-2.753986E+1
-2.753986E+1
-2.753986E+1
-3.826404E+1
-3.826404E+1
-3.826404E+1
-2.753986E+1
-2.753986E+1
-3.826404E+1
-3.826404E+1
-2.753986E+1
-2.753986E+1
-2.753986E+1
-2.753986E+1
-2.753986E+1
-2.753986E+1
-2.753986E+1
-2.753986E+1
-2.753986E+1
-2.753986E+1
-2.753986E+1
-2.753986E+1
-1.681568E+1
-1.681568E+1
-1.681568E+1
-2.753986E+1
-3.826404E+1
-3.826404E+1
-3.826404E+1
-2.753986E+1
-2.753986E+1
-3.826404E+1
-3.826404E+1
-2.753986E+1
-1.681568E+1
-2.753986E+1
-2.753986E+1
-3.826404E+1
-3.826404E+1
-3.826404E+1
-2.753986E+1
-2.753986E+1
-2.753986E+1
-3.826404E+1
-3.826404E+1
-3.826404E+1
-2.753986E+1
-2.753986E+1
-2.753986E+1
-3.826404E+1
-3.826404E+1
-3.826404E+1
-2.753986E+1
-2.753986E+1
-2.753986E+1
-3.826404E+1
-3.826404E+1
-3.826404E+1
-2.753986E+1
-2.753986E+1
-1.681568E+1
-2.753986E+1
-3.826404E+1
-4.898841E+1
-4.898841E+1
-3.826404E+1
-3.826404E+1
-2.753986E+1
-3.826404E+1
-3.826404E+1
-3.826404E+1
-3.826404E+1
-3.826404E+1
-3.826404E+1
-3.826404E+1
-3.826404E+1
-3.826404E+1
-3.826404E+1
-3.826404E+1
-3.826404E+1
-3.826404E+1
-3.826404E+1
-3.826404E+1
-3.826404E+1
-3.826404E+1
-3.826404E+1
-3.826404E+1
-3.826404E+1
-3.826404E+1
-3.826404E+1
-2.753986E+1
-2.753986E+1
-2.753986E+1
-2.753986E+1
-2.753986E+1
-2.753986E+1
-2.753986E+1
-3.826404E+1
-4.898841E+1
-4.898841E+1
-3.826404E+1
-3.826404E+1
-3.826404E+1
-3.826404E+1
-4.898841E+1
-3.826404E+1
-3.826404E+1
-2.753986E+1
-2.753986E+1
-2.753986E+1
-2.753986E+1
-3.826404E+1
-3.826404E+1
-2.753986E+1
-2.753986E+1
-3.826404E+1
-3.826404E+1
-4.898841E+1
-4.898841E+1
-4.898841E+1
-3.826404E+1
-3.826404E+1
-2.753986E+1
-3.826404E+1
-3.826404E+1
-3.826404E+1
-3.826404E+1
-3.826404E+1
-3.826404E+1
-2.753986E+1
-2.753986E+1
-2.753986E+1
-3.826404E+1
-3.826404E+1
-3.826404E+1
-3.826404E+1
-3.826404E+1
-3.826404E+1
-2.753986E+1
-3.826404E+1
-3.826404E+1
-3.826404E+1
-4.898841E+1
-4.898841E+1
-4.898841E+1
-4.898841E+1
-4.898841E+1
-4.898841E+1
-3.826404E+1
-3.826404E+1
-2.753986E+1
-2.753986E+1
-3.826404E+1
-3.826404E+1
-3.826404E+1
-3.826404E+1
-3.826404E+1
-3.826404E+1
-3.826404E+1
-3.826404E+1
-3.826404E+1
-2.753986E+1
-2.753986E+1
-3.826404E+1
-3.826404E+1
-3.826404E+1
-3.826404E+1
-3.826404E+1
-3.826404E+1
-3.826404E+1
-3.826404E+1
-3.826404E+1
-3.826404E+1
-3.826404E+1
-3.826404E+1
-3.826404E+1
-3.826404E+1
-3.826404E+1
-3.826404E+1
-3.826404E+1
-3.826404E+1
-3.826404E+1
-3.826404E+1
-3.826404E+1
-3.826404E+1
-2.753986E+1
-2.753986E+1
-2.753986E+1
-2.753986E+1
-2.753986E+1
-2.753986E+1
-3.826404E+1
-3.826404E+1
-3.826404E+1
-3.826404E+1
-2.753986E+1
-2.753986E+1
-2.753986E+1
-2.753986E+1
-2.753986E+1
-2.753986E+1
-2.753986E+1
-3.826404E+1
-3.826404E+1
-3.826404E+1
-3.826404E+1
-3.826404E+1
-2.753986E+1
-2.753986E+1
-2.753986E+1
-2.753986E+1
-2.753986E+1
-2.753986E+1
-2.753986E+1
-2.753986E+1
-2.753986E+1
-2.753986E+1
-2.753986E+1
-2.753986E+1
-2.753986E+1
-2.753986E+1
-1.681568E+1
-1.681568E+1
-2.753986E+1
-2.753986E+1
-3.826404E+1
-3.826404E+1
-2.753986E+1
-2.753986E+1
-2.753986E+1
-2.753986E+1
-3.826404E+1
-3.826404E+1
-3.826404E+1
-3.826404E+1
-2.753986E+1
-2.753986E+1
-1.681568E+1
-2.753986E+1
-2.753986E+1
-1.681568E+1
-1.681568E+1
-2.753986E+1
-2.753986E+1
-2.753986E+1
-2.753986E+1
-2.753986E+1
-2.753986E+1
-2.753986E+1
-2.753986E+1
-2.753986E+1
-2.753986E+1
-2.753986E+1
-2.753986E+1
-2.753986E+1
-2.753986E+1
-2.753986E+1
-2.753986E+1
-2.753986E+1
-2.753986E+1
-2.753986E+1
-2.753986E+1
-2.753986E+1
-2.753986E+1
-2.753986E+1
-3.826404E+1
-3.826404E+1
-3.826404E+1
-2.753986E+1
-2.753986E+1
-3.826404E+1
-3.826404E+1
-3.826404E+1
-2.753986E+1
-2.753986E+1
-2.753986E+1
-2.753986E+1
-2.753986E+1
-2.753986E+1
-2.753986E+1
-2.753986E+1
-2.753986E+1
-2.753986E+1
-2.753986E+1
-2.753986E+1
-2.753986E+1
-1.681568E+1
-2.753986E+1
-2.753986E+1
-3.826404E+1
-3.826404E+1
-2.753986E+1
-2.753986E+1
-2.753986E+1
-2.753986E+1
-1.681568E+1
-1.681568E+1
-1.681568E+1
-2.753986E+1
-3.826404E+1
-3.826404E+1
-3.826404E+1
-2.753986E+1
-1.681568E+1
-1.681568E+1
-1.681568E+1
-2.753986E+1
-2.753986E+1
-1.681568E+1
-1.681568E+1
-1.681568E+1
-1.681568E+1
-2.753986E+1
-2.753986E+1
-3.826404E+1
-3.826404E+1
-3.826404E+1
-2.753986E+1
-2.753986E+1
-2.753986E+1
-2.753986E+1
-2.753986E+1
-2.753986E+1
-3.826404E+1
-3.826404E+1
-2.753986E+1
-2.753986E+1
-2.753986E+1
-2.753986E+1
-2.753986E+1
-2.753986E+1
-2.753986E+1
-3.826404E+1
-3.826404E+1
-2.753986E+1
-2.753986E+1
-2.753986E+1
-2.753986E+1
-2.753986E+1
-2.753986E+1
-2.753986E+1
-2.753986E+1
-2.753986E+1
-2.753986E+1
-2.753986E+1
-2.753986E+1
-2.753986E+1
-2.753986E+1
-2.753986E+1
-2.753986E+1
-2.753986E+1
-1.681568E+1
-1.681568E+1
-1.681568E+1
-2.753986E+1
-2.753986E+1
-2.753986E+1
-2.753986E+1
-2.753986E+1
-2.753986E+1
-2.753986E+1
-2.753986E+1
-2.753986E+1
-2.753986E+1
-2.753986E+1
-2.753986E+1
-2.753986E+1
-2.753986E+1
-2.753986E+1
-2.753986E+1
-2.753986E+1
-1.681568E+1
-1.681568E+1
-1.681568E+1
-6.091315E+0
-6.091315E+0
-1.681568E+1
-1.681568E+1
-1.681568E+1
-1.681568E+1
-2.753986E+1
-2.753986E+1
-3.826404E+1
-3.826404E+1
-2.753986E+1
-2.753986E+1
-1.681568E+1
-1.681568E+1
-2.753986E+1
-2.753986E+1
-2.753986E+1
-1.681568E+1
-6.091315E+0
-6.091315E+0
-1.681568E+1
-2.753986E+1
-2.753986E+1
-1.681568E+1
-1.681568E+1
-1.681568E+1
-2.753986E+1
-2.753986E+1
-2.753986E+1
-1.681568E+1
-1.681568E+1
-1.681568E+1
-2.753986E+1
-2.753986E+1
-2.753986E+1
-1.681568E+1
-1.681568E+1
-1.681568E+1
-1.681568E+1
-1.681568E+1
-1.681568E+1
-2.753986E+1
-2.753986E+1
-2.753986E+1
-1.681568E+1
-1.681568E+1
-1.681568E+1
-1.681568E+1
-1.681568E+1
-1.681568E+1
-1.681568E+1
-1.681568E+1
-2.753986E+1
-2.753986E+1
-2.753986E+1
-2.753986E+1
-2.753986E+1
-2.753986E+1
-2.753986E+1
-1.681568E+1
-1.681568E+1
-1.681568E+1
-2.753986E+1
-2.753986E+1
-2.753986E+1
-2.753986E+1
-2.753986E+1
-2.753986E+1
-2.753986E+1
-1.681568E+1
-1.681568E+1
-1.681568E+1
-1.681568E+1
-1.681568E+1
-1.681568E+1
-2.753986E+1
-1.681568E+1
-1.681568E+1
-1.681568E+1
-2.753986E+1
-2.753986E+1
-2.753986E+1
-2.753986E+1
-2.753986E+1
-1.681568E+1
-1.681568E+1
-1.681568E+1
-1.681568E+1
-1.681568E+1
-1.681568E+1
-1.681568E+1
-1.681568E+1
-1.681568E+1
-1.681568E+1
-1.681568E+1
-1.681568E+1
-1.681568E+1
-1.681568E+1
-1.681568E+1
-1.681568E+1
-1.681568E+1
-1.681568E+1
-1.681568E+1
-1.681568E+1
-1.681568E+1
-1.681568E+1
-6.091315E+0
-6.091315E+0
-1.681568E+1
-1.681568E+1
-1.681568E+1
-1.681568E+1
-1.681568E+1
-1.681568E+1
-1.681568E+1
-1.681568E+1
-1.681568E+1
-6.091315E+0
-6.091315E+0
-6.091315E+0
-6.091315E+0
-6.091315E+0
-1.681568E+1
-1.681568E+1
-6.091315E+0
-6.091315E+0
-6.091315E+0
-6.091315E+0
-6.091315E+0
-6.091315E+0
-6.091315E+0
-6.091315E+0
-6.091315E+0
-6.091315E+0
-6.091315E+0
-6.091315E+0
-6.091315E+0
-6.091315E+0
-6.091315E+0
-1.681568E+1
-6.091315E+0
-6.091315E+0
-6.091315E+0
-6.091315E+0
-6.091315E+0
-1.681568E+1
-1.681568E+1
-1.681568E+1
-6.091315E+0
-6.091315E+0
-6.091315E+0
-1.681568E+1
-6.091315E+0
-6.091315E+0
-6.091315E+0
-6.091315E+0
-6.091315E+0
-6.091315E+0
-6.091315E+0
-6.091315E+0
-6.091315E+0
-6.091315E+0
-6.091315E+0
-6.091315E+0
-6.091315E+0
-6.091315E+0
-6.091315E+0
-6.091315E+0
-6.091315E+0
-6.091315E+0
-6.091315E+0
-6.091315E+0
-6.091315E+0
-6.091315E+0
-6.091315E+0
-6.091315E+0
-6.091315E+0
4.632864E+0
4.632864E+0
4.632864E+0
-6.091315E+0
-6.091315E+0
-6.091315E+0
-6.091315E+0
-6.091315E+0
-6.091315E+0
4.632864E+0
4.632864E+0
4.632864E+0
-6.091315E+0
-1.681568E+1
-1.681568E+1
-6.091315E+0
-6.091315E+0
-6.091315E+0
-6.091315E+0
4.632864E+0
4.632864E+0
1.535714E+1
1.535714E+1
1.535714E+1
4.632864E+0
4.632864E+0
4.632864E+0
4.632864E+0
4.632864E+0
4.632864E+0
4.632864E+0
4.632864E+0
4.632864E+0
4.632864E+0
4.632864E+0
4.632864E+0
4.632864E+0
4.632864E+0
4.632864E+0
4.632864E+0
4.632864E+0
4.632864E+0
4.632864E+0
4.632864E+0
4.632864E+0
-6.091315E+0
-6.091315E+0
-6.091315E+0
4.632864E+0
4.632864E+0
-6.091315E+0
-6.091315E+0
4.632864E+0
4.632864E+0
4.632864E+0
4.632864E+0
4.632864E+0
4.632864E+0
4.632864E+0
4.632864E+0
4.632864E+0
4.632864E+0
4.632864E+0
4.632864E+0
4.632864E+0
4.632864E+0
4.632864E+0
4.632864E+0
4.632864E+0
4.632864E+0
4.632864E+0
4.632864E+0
4.632864E+0
4.632864E+0
4.632864E+0
4.632864E+0
4.632864E+0
4.632864E+0
4.632864E+0
4.632864E+0
4.632864E+0
4.632864E+0
4.632864E+0
4.632864E+0
4.632864E+0
4.632864E+0
4.632864E+0
4.632864E+0
1.535714E+1
4.632864E+0
4.632864E+0
4.632864E+0
1.535714E+1
1.535714E+1
4.632864E+0
-6.091315E+0
-6.091315E+0
4.632864E+0
4.632864E+0
4.632864E+0
1.535714E+1
1.535714E+1
4.632864E+0
4.632864E+0
4.632864E+0
1.535714E+1
4.632864E+0
4.632864E+0
4.632864E+0
4.632864E+0
1.535714E+1
1.535714E+1
1.535714E+1
4.632864E+0
4.632864E+0
4.632864E+0
4.632864E+0
4.632864E+0
4.632864E+0
4.632864E+0
1.535714E+1
1.535714E+1
1.535714E+1
1.535714E+1
4.632864E+0
4.632864E+0
4.632864E+0
4.632864E+0
1.535714E+1
1.535714E+1
1.535714E+1
1.535714E+1
1.535714E+1
4.632864E+0
4.632864E+0
1.535714E+1
1.535714E+1
1.535714E+1
4.632864E+0
4.632864E+0
4.632864E+0
4.632864E+0
4.632864E+0
4.632864E+0
1.535714E+1
1.535714E+1
1.535714E+1
1.535714E+1
4.632864E+0
4.632864E+0
4.632864E+0
1.535714E+1
1.535714E+1
1.535714E+1
1.535714E+1
1.535714E+1
1.535714E+1
1.535714E+1
1.535714E+1
1.535714E+1
1.535714E+1
1.535714E+1
1.535714E+1
1.535714E+1
1.535714E+1
1.535714E+1
1.535714E+1
1.535714E+1
1.535714E+1
1.535714E+1
1.535714E+1
1.535714E+1
2.608141E+1
2.608141E+1
2.608141E+1
1.535714E+1
1.535714E+1
1.535714E+1
1.535714E+1
1.535714E+1
2.608141E+1
2.608141E+1
2.608141E+1
1.535714E+1
1.535714E+1
1.535714E+1
1.535714E+1
1.535714E+1
1.535714E+1
1.535714E+1
1.535714E+1
1.535714E+1
1.535714E+1
1.535714E+1
4.632864E+0
1.535714E+1
1.535714E+1
1.535714E+1
1.535714E+1
1.535714E+1
1.535714E+1
1.535714E+1
1.535714E+1
1.535714E+1
1.535714E+1
2.608141E+1
1.535714E+1
4.632864E+0
4.632864E+0
4.632864E+0
1.535714E+1
1.535714E+1
1.535714E+1
1.535714E+1
1.535714E+1
2.608141E+1
1.535714E+1
1.535714E+1
1.535714E+1
1.535714E+1
1.535714E+1
1.535714E+1
1.535714E+1
2.608141E+1
2.608141E+1
2.608141E+1
2.608141E+1
2.608141E+1
2.608141E+1
2.608141E+1
1.535714E+1
1.535714E+1
1.535714E+1
2.608141E+1
2.608141E+1
2.608141E+1
2.608141E+1
2.608141E+1
2.608141E+1
2.608141E+1
2.608141E+1
2.608141E+1
2.608141E+1
2.608141E+1
2.608141E+1
2.608141E+1
2.608141E+1
2.608141E+1
2.608141E+1
2.608141E+1
2.608141E+1
2.608141E+1
1.535714E+1
1.535714E+1
4.632864E+0
1.535714E+1
2.608141E+1
3.680568E+1
3.680568E+1
2.608141E+1
2.608141E+1
3.680568E+1
3.680568E+1
3.680568E+1
2.608141E+1
2.608141E+1
2.608141E+1
1.535714E+1
1.535714E+1
1.535714E+1
1.535714E+1
2.608141E+1
2.608141E+1
2.608141E+1
2.608141E+1
2.608141E+1
2.608141E+1
3.680568E+1
3.680568E+1
3.680568E+1
3.680568E+1
3.680568E+1
3.680568E+1
3.680568E+1
3.680568E+1
4.752986E+1
4.752986E+1
3.680568E+1
3.680568E+1
3.680568E+1
4.752986E+1
4.752986E+1
4.752986E+1
3.680568E+1
3.680568E+1
3.680568E+1
4.752986E+1
4.752986E+1
4.752986E+1
4.752986E+1
4.752986E+1
3.680568E+1
3.680568E+1
3.680568E+1
3.680568E+1
3.680568E+1
3.680568E+1
3.680568E+1
4.752986E+1
4.752986E+1
4.752986E+1
4.752986E+1
4.752986E+1
4.752986E+1
4.752986E+1
4.752986E+1
4.752986E+1
4.752986E+1
4.752986E+1
4.752986E+1
4.752986E+1
4.752986E+1
5.825423E+1
5.825423E+1
5.825423E+1
4.752986E+1
4.752986E+1
4.752986E+1
4.752986E+1
4.752986E+1
4.752986E+1
4.752986E+1
4.752986E+1
4.752986E+1
4.752986E+1
4.752986E+1
4.752986E+1
4.752986E+1
5.825423E+1
5.825423E+1
5.825423E+1
4.752986E+1
4.752986E+1
4.752986E+1
5.825423E+1
5.825423E+1
5.825423E+1
5.825423E+1
5.825423E+1
4.752986E+1
4.752986E+1
5.825423E+1
5.825423E+1
5.825423E+1
5.825423E+1
5.825423E+1
5.825423E+1
5.825423E+1
5.825423E+1
4.752986E+1
4.752986E+1
4.752986E+1
5.825423E+1
5.825423E+1
6.897841E+1
5.825423E+1
5.825423E+1
4.752986E+1
4.752986E+1
5.825423E+1
5.825423E+1
5.825423E+1
4.752986E+1
4.752986E+1
5.825423E+1
5.825423E+1
5.825423E+1
5.825423E+1
6.897841E+1
6.897841E+1
6.897841E+1
5.825423E+1
4.752986E+1
4.752986E+1
4.752986E+1
4.752986E+1
4.752986E+1
4.752986E+1
5.825423E+1
5.825423E+1
5.825423E+1
5.825423E+1
5.825423E+1
4.752986E+1
4.752986E+1
4.752986E+1
4.752986E+1
4.752986E+1
4.752986E+1
4.752986E+1
4.752986E+1
4.752986E+1
5.825423E+1
5.825423E+1
5.825423E+1
5.825423E+1
5.825423E+1
5.825423E+1
5.825423E+1
6.897841E+1
6.897841E+1
6.897841E+1
5.825423E+1
5.825423E+1
5.825423E+1
5.825423E+1
5.825423E+1
4.752986E+1
4.752986E+1
5.825423E+1
5.825423E+1
5.825423E+1
4.752986E+1
4.752986E+1
5.825423E+1
5.825423E+1
5.825423E+1
4.752986E+1
4.752986E+1
4.752986E+1
5.825423E+1
4.752986E+1
4.752986E+1
4.752986E+1
4.752986E+1
4.752986E+1
4.752986E+1
4.752986E+1
4.752986E+1
4.752986E+1
4.752986E+1
4.752986E+1
3.680568E+1
3.680568E+1
3.680568E+1
3.680568E+1
3.680568E+1
4.752986E+1
4.752986E+1
5.825423E+1
4.752986E+1
4.752986E+1
3.680568E+1
3.680568E+1
4.752986E+1
5.825423E+1
5.825423E+1
4.752986E+1
3.680568E+1
3.680568E+1
3.680568E+1
4.752986E+1
4.752986E+1
4.752986E+1
4.752986E+1
4.752986E+1
3.680568E+1
3.680568E+1
2.608141E+1
3.680568E+1
4.752986E+1
4.752986E+1
4.752986E+1
4.752986E+1
4.752986E+1
4.752986E+1
3.680568E+1
3.680568E+1
3.680568E+1
3.680568E+1
3.680568E+1
3.680568E+1
3.680568E+1
3.680568E+1
3.680568E+1
3.680568E+1
3.680568E+1
3.680568E+1
3.680568E+1
4.752986E+1
4.752986E+1
4.752986E+1
3.680568E+1
3.680568E+1
3.680568E+1
3.680568E+1
3.680568E+1
2.608141E+1
2.608141E+1
2.608141E+1
3.680568E+1
3.680568E+1
3.680568E+1
3.680568E+1
3.680568E+1
3.680568E+1
3.680568E+1
3.680568E+1
3.680568E+1
3.680568E+1
3.680568E+1
3.680568E+1
3.680568E+1
4.752986E+1
4.752986E+1
3.680568E+1
3.680568E+1
3.680568E+1
3.680568E+1
3.680568E+1
3.680568E+1
3.680568E+1
3.680568E+1
3.680568E+1
3.680568E+1
2.608141E+1
2.608141E+1
1.535714E+1
2.608141E+1
3.680568E+1
4.752986E+1
3.680568E+1
3.680568E+1
2.608141E+1
2.608141E+1
3.680568E+1
3.680568E+1
2.608141E+1
2.608141E+1
2.608141E+1
2.608141E+1
2.608141E+1
2.608141E+1
2.608141E+1
3.680568E+1
2.608141E+1
2.608141E+1
2.608141E+1
1.535714E+1
1.535714E+1
1.535714E+1
2.608141E+1
3.680568E+1
3.680568E+1
2.608141E+1
2.608141E+1
2.608141E+1
2.608141E+1
2.608141E+1
2.608141E+1
2.608141E+1
2.608141E+1
2.608141E+1
2.608141E+1
2.608141E+1
2.608141E+1
2.608141E+1
1.535714E+1
2.608141E+1
2.608141E+1
2.608141E+1
2.608141E+1
2.608141E+1
2.608141E+1
2.608141E+1
1.535714E+1
1.535714E+1
1.535714E+1
1.535714E+1
2.608141E+1
2.608141E+1
2.608141E+1
1.535714E+1
1.535714E+1
1.535714E+1
1.535714E+1
2.608141E+1
2.608141E+1
2.608141E+1
2.608141E+1
2.608141E+1
1.535714E+1
1.535714E+1
1.535714E+1
2.608141E+1
2.608141E+1
1.535714E+1
1.535714E+1
2.608141E+1
1.535714E+1
1.535714E+1
4.632864E+0
1.535714E+1
1.535714E+1
1.535714E+1
1.535714E+1
1.535714E+1
1.535714E+1
1.535714E+1
1.535714E+1
1.535714E+1
4.632864E+0
4.632864E+0
1.535714E+1
1.535714E+1
2.608141E+1
1.535714E+1
1.535714E+1
1.535714E+1
1.535714E+1
1.535714E+1
1.535714E+1
1.535714E+1
4.632864E+0
1.535714E+1
1.535714E+1
1.535714E+1
1.535714E+1
1.535714E+1
4.632864E+0
4.632864E+0
4.632864E+0
1.535714E+1
1.535714E+1
4.632864E+0
4.632864E+0
4.632864E+0
4.632864E+0
4.632864E+0
4.632864E+0
4.632864E+0
4.632864E+0
4.632864E+0
1.535714E+1
1.535714E+1
4.632864E+0
4.632864E+0
4.632864E+0
1.535714E+1
1.535714E+1
1.535714E+1
4.632864E+0
4.632864E+0
4.632864E+0
1.535714E+1
1.535714E+1
1.535714E+1
4.632864E+0
4.632864E+0
-6.091315E+0
4.632864E+0
1.535714E+1
1.535714E+1
4.632864E+0
4.632864E+0
4.632864E+0
4.632864E+0
4.632864E+0
4.632864E+0
-6.091315E+0
-6.091315E+0
-6.091315E+0
-6.091315E+0
-6.091315E+0
-6.091315E+0
-6.091315E+0
4.632864E+0
4.632864E+0
-6.091315E+0
-6.091315E+0
-6.091315E+0
-6.091315E+0
-6.091315E+0
4.632864E+0
4.632864E+0
4.632864E+0
4.632864E+0
-6.091315E+0
-6.091315E+0
-6.091315E+0
-6.091315E+0
-6.091315E+0
4.632864E+0
4.632864E+0
4.632864E+0
4.632864E+0
-6.091315E+0
4.632864E+0
4.632864E+0
4.632864E+0
4.632864E+0
4.632864E+0
4.632864E+0
4.632864E+0
4.632864E+0
-6.091315E+0
-6.091315E+0
-6.091315E+0
-6.091315E+0
-6.091315E+0
-6.091315E+0
-6.091315E+0
-6.091315E+0
-1.681568E+1
-1.681568E+1
-1.681568E+1
-6.091315E+0
-6.091315E+0
-6.091315E+0
-6.091315E+0
-6.091315E+0
-6.091315E+0
4.632864E+0
-6.091315E+0
-6.091315E+0
-6.091315E+0
4.632864E+0
-6.091315E+0
-6.091315E+0
-1.681568E+1
-1.681568E+1
-1.681568E+1
-1.681568E+1
-1.681568E+1
-1.681568E+1
-6.091315E+0
-6.091315E+0
-6.091315E+0
-6.091315E+0
-6.091315E+0
-1.681568E+1
-1.681568E+1
-6.091315E+0
-6.091315E+0
-6.091315E+0
-6.091315E+0
-1.681568E+1
-1.681568E+1
-1.681568E+1
-1.681568E+1
-1.681568E+1
-1.681568E+1
-1.681568E+1
-6.091315E+0
-1.681568E+1
-1.681568E+1
-2.753986E+1
-2.753986E+1
-1.681568E+1
-6.091315E+0
-6.091315E+0
-6.091315E+0
-1.681568E+1
-1.681568E+1
-1.681568E+1
-1.681568E+1
-1.681568E+1
-1.681568E+1
-1.681568E+1
-1.681568E+1
-1.681568E+1
-1.681568E+1
-1.681568E+1
-1.681568E+1
-1.681568E+1
-1.681568E+1
-1.681568E+1
-2.753986E+1
-2.753986E+1
-2.753986E+1
-1.681568E+1
-1.681568E+1
-1.681568E+1
-1.681568E+1
-1.681568E+1
-1.681568E+1
-1.681568E+1
-1.681568E+1
-1.681568E+1
-1.681568E+1
-1.681568E+1
-1.681568E+1
-6.091315E+0
-1.681568E+1
-1.681568E+1
-1.681568E+1
-2.753986E+1
-2.753986E+1
-2.753986E+1
-2.753986E+1
-2.753986E+1
-1.681568E+1
-2.753986E+1
-2.753986E+1
-1.681568E+1
-1.681568E+1
-1.681568E+1
-1.681568E+1
-1.681568E+1
-1.681568E+1
-1.681568E+1
-1.681568E+1
-2.753986E+1
-2.753986E+1
-1.681568E+1
-1.681568E+1
-1.681568E+1
-1.681568E+1
-1.681568E+1
-1.681568E+1
-1.681568E+1
-1.681568E+1
-1.681568E+1
-1.681568E+1
-1.681568E+1
-2.753986E+1
-2.753986E+1
-1.681568E+1
-1.681568E+1
-1.681568E+1
-1.681568E+1
-1.681568E+1
-2.753986E+1
-2.753986E+1
-1.681568E+1
-1.681568E+1
-1.681568E+1
-1.681568E+1
-1.681568E+1
-1.681568E+1
-1.681568E+1
-1.681568E+1
-1.681568E+1
-1.681568E+1
-1.681568E+1
-1.681568E+1
-1.681568E+1
-1.681568E+1
-1.681568E+1
-1.681568E+1
-2.753986E+1
-2.753986E+1
-2.753986E+1
-1.681568E+1
-1.681568E+1
-1.681568E+1
-1.681568E+1
-1.681568E+1
-1.681568E+1
-1.681568E+1
-1.681568E+1
-1.681568E+1
-1.681568E+1
-1.681568E+1
-1.681568E+1
-1.681568E+1
-1.681568E+1
-1.681568E+1
-1.681568E+1
-1.681568E+1
-1.681568E+1
-1.681568E+1
-1.681568E+1
-6.091315E+0
-1.681568E+1
-1.681568E+1
-2.753986E+1
-2.753986E+1
-1.681568E+1
-1.681568E+1
-6.091315E+0
-1.681568E+1
-1.681568E+1
-1.681568E+1
-6.091315E+0
-6.091315E+0
-6.091315E+0
-6.091315E+0
-6.091315E+0
-6.091315E+0
-6.091315E+0
-6.091315E+0
-6.091315E+0
-6.091315E+0
-1.681568E+1
-1.681568E+1
-1.681568E+1
-1.681568E+1
-1.681568E+1
-1.681568E+1
-6.091315E+0
-6.091315E+0
-1.681568E+1
-1.681568E+1
-6.091315E+0
-6.091315E+0
-6.091315E+0
-6.091315E+0
-1.681568E+1
-1.681568E+1
-1.681568E+1
-6.091315E+0
-6.091315E+0
-6.091315E+0
-6.091315E+0
-6.091315E+0
-6.091315E+0
-1.681568E+1
-1.681568E+1
-1.681568E+1
-6.091315E+0
-6.091315E+0
-6.091315E+0
-1.681568E+1
-1.681568E+1
-1.681568E+1
-1.681568E+1
-1.681568E+1
-1.681568E+1
-1.681568E+1
-6.091315E+0
-6.091315E+0
-6.091315E+0
-6.091315E+0
-6.091315E+0
-6.091315E+0
-6.091315E+0
-6.091315E+0
-6.091315E+0
-6.091315E+0
-6.091315E+0
-6.091315E+0
-6.091315E+0
-6.091315E+0
-6.091315E+0
-6.091315E+0
4.632864E+0
-6.091315E+0
-6.091315E+0
-1.681568E+1
-6.091315E+0
-6.091315E+0
-6.091315E+0
-6.091315E+0
-6.091315E+0
-1.681568E+1
-1.681568E+1
-6.091315E+0
-6.091315E+0
-6.091315E+0
-6.091315E+0
-6.091315E+0
-6.091315E+0
-6.091315E+0
-1.681568E+1
-1.681568E+1
-6.091315E+0
-6.091315E+0
-6.091315E+0
-6.091315E+0
-6.091315E+0
-6.091315E+0
-6.091315E+0
-6.091315E+0
-6.091315E+0
-6.091315E+0
-6.091315E+0
-6.091315E+0
-6.091315E+0
-6.091315E+0
-6.091315E+0
-6.091315E+0
-6.091315E+0
-6.091315E+0
-6.091315E+0
-1.681568E+1
-6.091315E+0
-6.091315E+0
-6.091315E+0
-6.091315E+0
4.632864E+0
4.632864E+0
-6.091315E+0
-6.091315E+0
-6.091315E+0
-6.091315E+0
-6.091315E+0
-6.091315E+0
-6.091315E+0
-6.091315E+0
-6.091315E+0
-6.091315E+0
-6.091315E+0
-6.091315E+0
-6.091315E+0
-6.091315E+0
-6.091315E+0
-6.091315E+0
-6.091315E+0
-6.091315E+0
-6.091315E+0
-6.091315E+0
-6.091315E+0
-6.091315E+0
-6.091315E+0
-6.091315E+0
-6.091315E+0
-6.091315E+0
-6.091315E+0
-6.091315E+0
-6.091315E+0
-6.091315E+0
-6.091315E+0
4.632864E+0
4.632864E+0
4.632864E+0
4.632864E+0
-6.091315E+0
-6.091315E+0
-6.091315E+0
-6.091315E+0
-6.091315E+0
-6.091315E+0
-6.091315E+0
-6.091315E+0
4.632864E+0
4.632864E+0
1.535714E+1
4.632864E+0
4.632864E+0
4.632864E+0
4.632864E+0
4.632864E+0
4.632864E+0
4.632864E+0
4.632864E+0
-6.091315E+0
4.632864E+0
4.632864E+0
4.632864E+0
4.632864E+0
4.632864E+0
4.632864E+0
4.632864E+0
-6.091315E+0
-6.091315E+0
-6.091315E+0
4.632864E+0
4.632864E+0
-6.091315E+0
-6.091315E+0
4.632864E+0
4.632864E+0
4.632864E+0
4.632864E+0
-6.091315E+0
4.632864E+0
4.632864E+0
4.632864E+0
4.632864E+0
4.632864E+0
4.632864E+0
-6.091315E+0
-6.091315E+0
-6.091315E+0
4.632864E+0
4.632864E+0
4.632864E+0
4.632864E+0
4.632864E+0
4.632864E+0
4.632864E+0
-6.091315E+0
-6.091315E+0
-6.091315E+0
-6.091315E+0
4.632864E+0
4.632864E+0
4.632864E+0
4.632864E+0
4.632864E+0
4.632864E+0
-6.091315E+0
-6.091315E+0
-6.091315E+0
-6.091315E+0
-6.091315E+0
-6.091315E+0
-6.091315E+0
-6.091315E+0
-6.091315E+0
-6.091315E+0
-6.091315E+0
-6.091315E+0
4.632864E+0
4.632864E+0
-6.091315E+0
-6.091315E+0
-6.091315E+0
-6.091315E+0
-6.091315E+0
-6.091315E+0
-6.091315E+0
-6.091315E+0
-6.091315E+0
4.632864E+0
4.632864E+0
4.632864E+0
-6.091315E+0
-6.091315E+0
4.632864E+0
1.535714E+1
4.632864E+0
4.632864E+0
4.632864E+0
4.632864E+0
4.632864E+0
-6.091315E+0
-1.681568E+1
-1.681568E+1
-6.091315E+0
-6.091315E+0
4.632864E+0
4.632864E+0
4.632864E+0
4.632864E+0
4.632864E+0
4.632864E+0
4.632864E+0
4.632864E+0
4.632864E+0
4.632864E+0
4.632864E+0
-6.091315E+0
-6.091315E+0
4.632864E+0
4.632864E+0
4.632864E+0
-6.091315E+0
-6.091315E+0
-6.091315E+0
-6.091315E+0
-6.091315E+0
4.632864E+0
4.632864E+0
4.632864E+0
4.632864E+0
-6.091315E+0
-6.091315E+0
-6.091315E+0
-6.091315E+0
-6.091315E+0
-6.091315E+0
-6.091315E+0
-6.091315E+0
-6.091315E+0
-6.091315E+0
-6.091315E+0
-6.091315E+0
-6.091315E+0
-6.091315E+0
4.632864E+0
4.632864E+0
4.632864E+0
-6.091315E+0
-6.091315E+0
-6.091315E+0
-6.091315E+0
-6.091315E+0
-6.091315E+0
4.632864E+0
4.632864E+0
4.632864E+0
4.632864E+0
-6.091315E+0
-6.091315E+0
-6.091315E+0
-6.091315E+0
-6.091315E+0
-6.091315E+0
-6.091315E+0
-6.091315E+0
-6.091315E+0
-6.091315E+0
-6.091315E+0
-6.091315E+0
-6.091315E+0
4.632864E+0
4.632864E+0
4.632864E+0
4.632864E+0
4.632864E+0
4.632864E+0
4.632864E+0
4.632864E+0
4.632864E+0
4.632864E+0
-6.091315E+0
-1.681568E+1
-1.681568E+1
-6.091315E+0
-6.091315E+0
-6.091315E+0
-6.091315E+0
-6.091315E+0
-6.091315E+0
-6.091315E+0
-6.091315E+0
-6.091315E+0
-6.091315E+0
4.632864E+0
4.632864E+0
4.632864E+0
-6.091315E+0
4.632864E+0
4.632864E+0
4.632864E+0
4.632864E+0
-6.091315E+0
-6.091315E+0
-6.091315E+0
-6.091315E+0
-6.091315E+0
-6.091315E+0
-6.091315E+0
4.632864E+0
4.632864E+0
4.632864E+0
-6.091315E+0
-6.091315E+0
-6.091315E+0
-6.091315E+0
-1.681568E+1
-1.681568E+1
-6.091315E+0
-6.091315E+0
-6.091315E+0
-6.091315E+0
-6.091315E+0
-6.091315E+0
-6.091315E+0
-6.091315E+0
-6.091315E+0
-6.091315E+0
-1.681568E+1
-6.091315E+0
-6.091315E+0
-6.091315E+0
-6.091315E+0
-6.091315E+0
-6.091315E+0
-6.091315E+0
-6.091315E+0
-6.091315E+0
-6.091315E+0
-6.091315E+0
-6.091315E+0
-6.091315E+0
-6.091315E+0
-6.091315E+0
4.632864E+0
4.632864E+0
4.632864E+0
-6.091315E+0
-6.091315E+0
-1.681568E+1
-6.091315E+0
-6.091315E+0
-6.091315E+0
-6.091315E+0
-6.091315E+0
-6.091315E+0
-6.091315E+0
-6.091315E+0
-6.091315E+0
-6.091315E+0
-6.091315E+0
-6.091315E+0
-6.091315E+0
-6.091315E+0
-6.091315E+0
-6.091315E+0
-6.091315E+0
-6.091315E+0
-6.091315E+0
-6.091315E+0
-6.091315E+0
-6.091315E+0
-6.091315E+0
-6.091315E+0
-6.091315E+0
-6.091315E+0
-6.091315E+0
-6.091315E+0
-6.091315E+0
-1.681568E+1
-1.681568E+1
-1.681568E+1
-6.091315E+0
-6.091315E+0
-6.091315E+0
-6.091315E+0
-1.681568E+1
-6.091315E+0
-6.091315E+0
-1.681568E+1
-1.681568E+1
-1.681568E+1
-1.681568E+1
-1.681568E+1
-6.091315E+0
-6.091315E+0
-6.091315E+0
-6.091315E+0
-1.681568E+1
-1.681568E+1
-1.681568E+1
-1.681568E+1
-1.681568E+1
-6.091315E+0
-6.091315E+0
-1.681568E+1
-1.681568E+1
-1.681568E+1
-1.681568E+1
-1.681568E+1
-1.681568E+1
-1.681568E+1
-1.681568E+1
-1.681568E+1
-1.681568E+1
-1.681568E+1
-6.091315E+0
-6.091315E+0
4.632864E+0
-6.091315E+0
-6.091315E+0
-1.681568E+1
-1.681568E+1
-1.681568E+1
-2.753986E+1
-1.681568E+1
-6.091315E+0
-6.091315E+0
-1.681568E+1
-2.753986E+1
-2.753986E+1
-2.753986E+1
-2.753986E+1
-1.681568E+1
-1.681568E+1
-1.681568E+1
-1.681568E+1
-1.681568E+1
-1.681568E+1
-1.681568E+1
-1.681568E+1
-6.091315E+0
-1.681568E+1
-1.681568E+1
-1.681568E+1
-1.681568E+1
-1.681568E+1
-1.681568E+1
-1.681568E+1
-1.681568E+1
-1.681568E+1
-1.681568E+1
-1.681568E+1
-1.681568E+1
-1.681568E+1
-1.681568E+1
-6.091315E+0
-6.091315E+0
-1.681568E+1
-2.753986E+1
-2.753986E+1
-2.753986E+1
-1.681568E+1
-1.681568E+1
-1.681568E+1
-1.681568E+1
-2.753986E+1
-2.753986E+1
-2.753986E+1
-2.753986E+1
-1.681568E+1
-1.681568E+1
-6.091315E+0
-1.681568E+1
-1.681568E+1
-1.681568E+1
-1.681568E+1
-1.681568E+1
-1.681568E+1
-2.753986E+1
-2.753986E+1
-1.681568E+1
-1.681568E+1
-1.681568E+1
-1.681568E+1
-1.681568E+1
-6.091315E+0
-6.091315E+0
-1.681568E+1
-2.753986E+1
-2.753986E+1
-2.753986E+1
-1.681568E+1
-1.681568E+1
-1.681568E+1
-1.681568E+1
-1.681568E+1
-1.681568E+1
-1.681568E+1
-2.753986E+1
-2.753986E+1
-2.753986E+1
-2.753986E+1
-2.753986E+1
-2.753986E+1
-2.753986E+1
-2.753986E+1
-2.753986E+1
-2.753986E+1
-2.753986E+1
-1.681568E+1
-1.681568E+1
-2.753986E+1
-2.753986E+1
-2.753986E+1
-2.753986E+1
-2.753986E+1
-1.681568E+1
-1.681568E+1
-1.681568E+1
-1.681568E+1
-1.681568E+1
-1.681568E+1
-1.681568E+1
-1.681568E+1
-1.681568E+1
-1.681568E+1
-1.681568E+1
-1.681568E+1
-1.681568E+1
-2.753986E+1
-2.753986E+1
-2.753986E+1
-2.753986E+1
-2.753986E+1
-2.753986E+1
-1.681568E+1
-1.681568E+1
-1.681568E+1
-1.681568E+1
-2.753986E+1
-2.753986E+1
-1.681568E+1
-1.681568E+1
-1.681568E+1
-1.681568E+1
-1.681568E+1
-1.681568E+1
-2.753986E+1
-2.753986E+1
-2.753986E+1
-1.681568E+1
-1.681568E+1
-1.681568E+1
-2.753986E+1
-2.753986E+1
-2.753986E+1
-2.753986E+1
-2.753986E+1
-1.681568E+1
-1.681568E+1
-1.681568E+1
-1.681568E+1
-1.681568E+1
-2.753986E+1
-1.681568E+1
-1.681568E+1
-1.681568E+1
-1.681568E+1
-2.753986E+1
-2.753986E+1
-1.681568E+1
-2.753986E+1
-2.753986E+1
-2.753986E+1
-2.753986E+1
-2.753986E+1
-2.753986E+1
-2.753986E+1
-2.753986E+1
-2.753986E+1
-2.753986E+1
-2.753986E+1
-1.681568E+1
-1.681568E+1
-1.681568E+1
-1.681568E+1
-2.753986E+1
-3.826404E+1
-3.826404E+1
-2.753986E+1
-1.681568E+1
-1.681568E+1
-2.753986E+1
-2.753986E+1
-2.753986E+1
-2.753986E+1
-1.681568E+1
-1.681568E+1
-2.753986E+1
-2.753986E+1
-2.753986E+1
-2.753986E+1
-2.753986E+1
-2.753986E+1
-2.753986E+1
-2.753986E+1
-2.753986E+1
-1.681568E+1
-1.681568E+1
-6.091315E+0
-1.681568E+1
-1.681568E+1
-1.681568E+1
-1.681568E+1
-2.753986E+1
-2.753986E+1
-2.753986E+1
-2.753986E+1
-2.753986E+1
-2.753986E+1
-2.753986E+1
-2.753986E+1
-2.753986E+1
-2.753986E+1
-2.753986E+1
-2.753986E+1
-2.753986E+1
-2.753986E+1
-2.753986E+1
-2.753986E+1
-2.753986E+1
-2.753986E+1
-1.681568E+1
-1.681568E+1
-1.681568E+1
-2.753986E+1
-2.753986E+1
-2.753986E+1
-1.681568E+1
-1.681568E+1
-2.753986E+1
-2.753986E+1
-3.826404E+1
-2.753986E+1
-2.753986E+1
-2.753986E+1
-2.753986E+1
-2.753986E+1
-3.826404E+1
-3.826404E+1
-3.826404E+1
-2.753986E+1
-2.753986E+1
-2.753986E+1
-2.753986E+1
-2.753986E+1
-2.753986E+1
-2.753986E+1
-2.753986E+1
-2.753986E+1
-2.753986E+1
-1.681568E+1
-1.681568E+1
-2.753986E+1
-3.826404E+1
-4.898841E+1
-3.826404E+1
-2.753986E+1
-1.681568E+1
-2.753986E+1
-3.826404E+1
-3.826404E+1
-3.826404E+1
-2.753986E+1
-2.753986E+1
-2.753986E+1
-3.826404E+1
-3.826404E+1
-3.826404E+1
-3.826404E+1
-3.826404E+1
-3.826404E+1
-3.826404E+1
-3.826404E+1
-3.826404E+1
-3.826404E+1
-3.826404E+1
-3.826404E+1
-3.826404E+1
-3.826404E+1
-3.826404E+1
-3.826404E+1
-4.898841E+1
-4.898841E+1
-4.898841E+1
-3.826404E+1
-3.826404E+1
-4.898841E+1
-4.898841E+1
-4.898841E+1
-4.898841E+1
-4.898841E+1
-4.898841E+1
-4.898841E+1
-4.898841E+1
-4.898841E+1
-4.898841E+1
-5.971259E+1
-5.971259E+1
-5.971259E+1
-4.898841E+1
-5.971259E+1
-5.971259E+1
-5.971259E+1
-7.043686E+1
-7.043686E+1
-5.971259E+1
-5.971259E+1
-4.898841E+1
-5.971259E+1
-5.971259E+1
-5.971259E+1
-5.971259E+1
-5.971259E+1
-7.043686E+1
-7.043686E+1
-7.043686E+1
-5.971259E+1
-5.971259E+1
-5.971259E+1
-7.043686E+1
-7.043686E+1
-7.043686E+1
-7.043686E+1
-7.043686E+1
-7.043686E+1
-8.116113E+1
-8.116113E+1
-8.116113E+1
-7.043686E+1
-7.043686E+1
-8.116113E+1
-8.116113E+1
-8.116113E+1
-8.116113E+1
-7.043686E+1
-7.043686E+1
-8.116113E+1
-8.116113E+1
-8.116113E+1
-8.116113E+1
-8.116113E+1
-8.116113E+1
-8.116113E+1
-9.188540E+1
-8.116113E+1
-8.116113E+1
-8.116113E+1
-8.116113E+1
-8.116113E+1
-8.116113E+1
-9.188540E+1
-9.188540E+1
-8.116113E+1
-8.116113E+1
-7.043686E+1
-7.043686E+1
-8.116113E+1
-8.116113E+1
-9.188540E+1
-8.116113E+1
-8.116113E+1
-7.043686E+1
-7.043686E+1
-7.043686E+1
-8.116113E+1
-8.116113E+1
-7.043686E+1
-5.971259E+1
-4.898841E+1
-4.898841E+1
-5.971259E+1
-7.043686E+1
-7.043686E+1
-5.971259E+1
-5.971259E+1
-4.898841E+1
-4.898841E+1
-4.898841E+1
-4.898841E+1
-3.826404E+1
-2.753986E+1
-2.753986E+1
-3.826404E+1
-3.826404E+1
-3.826404E+1
-2.753986E+1
-2.753986E+1
-2.753986E+1
-2.753986E+1
-2.753986E+1
-1.681568E+1
-1.681568E+1
-1.681568E+1
-2.753986E+1
-2.753986E+1
-2.753986E+1
-1.681568E+1
-1.681568E+1
-2.753986E+1
-1.681568E+1
-1.681568E+1
-1.681568E+1
-1.681568E+1
-1.681568E+1
-1.681568E+1
-6.091315E+0
-6.091315E+0
-6.091315E+0
4.632864E+0
4.632864E+0
4.632864E+0
-6.091315E+0
-1.681568E+1
-6.091315E+0
-6.091315E+0
-6.091315E+0
-6.091315E+0
-1.681568E+1
-2.753986E+1
-2.753986E+1
-2.753986E+1
-2.753986E+1
-2.753986E+1
-2.753986E+1
-2.753986E+1
-3.826404E+1
-3.826404E+1
-3.826404E+1
-2.753986E+1
-2.753986E+1
-2.753986E+1
-2.753986E+1
-2.753986E+1
-3.826404E+1
-3.826404E+1
-4.898841E+1
-4.898841E+1
-4.898841E+1
-4.898841E+1
-3.826404E+1
-3.826404E+1
-3.826404E+1
-3.826404E+1
-2.753986E+1
-2.753986E+1
-2.753986E+1
-2.753986E+1
-3.826404E+1
-3.826404E+1
-3.826404E+1
-3.826404E+1
-3.826404E+1
-3.826404E+1
-3.826404E+1
-4.898841E+1
-4.898841E+1
-4.898841E+1
-3.826404E+1
-2.753986E+1
-1.681568E+1
-3.826404E+1
-9.188540E+1
-1.240581E+2
-1.026096E+2
-3.826404E+1
-1.681568E+1
-1.681568E+1
-3.826404E+1
-2.753986E+1
-1.681568E+1
-6.091315E+0
-6.091315E+0
-1.681568E+1
-2.753986E+1
-3.826404E+1
-3.826404E+1
-3.826404E+1
-3.826404E+1
-3.826404E+1
-4.898841E+1
-4.898841E+1
-4.898841E+1
-3.826404E+1
-2.753986E+1
-2.753986E+1
-2.753986E+1
-3.826404E+1
-3.826404E+1
-3.826404E+1
-4.898841E+1
-4.898841E+1
-3.826404E+1
-3.826404E+1
-2.753986E+1
-2.753986E+1
-2.753986E+1
-2.753986E+1
-2.753986E+1
-2.753986E+1
-2.753986E+1
-2.753986E+1
-2.753986E+1
-2.753986E+1
-1.681568E+1
-1.681568E+1
-1.681568E+1
-1.681568E+1
-1.681568E+1
-1.681568E+1
-1.681568E+1
-2.753986E+1
-2.753986E+1
-3.826404E+1
-2.753986E+1
-1.681568E+1
-1.681568E+1
-2.753986E+1
-3.826404E+1
-3.826404E+1
-3.826404E+1
-3.826404E+1
-3.826404E+1
-3.826404E+1
-3.826404E+1
-3.826404E+1
-4.898841E+1
-4.898841E+1
-4.898841E+1
-4.898841E+1
-3.826404E+1
-3.826404E+1
-3.826404E+1
-3.826404E+1
-4.898841E+1
-4.898841E+1
-4.898841E+1
-4.898841E+1
-4.898841E+1
-5.971259E+1
-5.971259E+1
-5.971259E+1
-4.898841E+1
-4.898841E+1
-4.898841E+1
-5.971259E+1
-5.971259E+1
-5.971259E+1
-5.971259E+1
-5.971259E+1
-5.971259E+1
-7.043686E+1
-7.043686E+1
-7.043686E+1
-5.971259E+1
-5.971259E+1
-5.971259E+1
-5.971259E+1
-5.971259E+1
-5.971259E+1
-5.971259E+1
-5.971259E+1
-5.971259E+1
-7.043686E+1
-7.043686E+1
-7.043686E+1
-5.971259E+1
-5.971259E+1
-5.971259E+1
-5.971259E+1
-4.898841E+1
-4.898841E+1
-3.826404E+1
-3.826404E+1
-4.898841E+1
-5.971259E+1
-5.971259E+1
-5.971259E+1
-5.971259E+1
-4.898841E+1
-4.898841E+1
-3.826404E+1
-3.826404E+1
-3.826404E+1
-2.753986E+1
-2.753986E+1
-1.681568E+1
-2.753986E+1
-2.753986E+1
-3.826404E+1
-3.826404E+1
-3.826404E+1
-2.753986E+1
-2.753986E+1
-2.753986E+1
-3.826404E+1
-3.826404E+1
-3.826404E+1
-3.826404E+1
-3.826404E+1
-2.753986E+1
-2.753986E+1
-2.753986E+1
-2.753986E+1
-3.826404E+1
-3.826404E+1
-3.826404E+1
-3.826404E+1
-3.826404E+1
-3.826404E+1
-3.826404E+1
-4.898841E+1
-4.898841E+1
-4.898841E+1
-3.826404E+1
-4.898841E+1
-4.898841E+1
-5.971259E+1
-5.971259E+1
-5.971259E+1
-5.971259E+1
-4.898841E+1
-5.971259E+1
-5.971259E+1
-5.971259E+1
-5.971259E+1
-4.898841E+1
-5.971259E+1
-5.971259E+1
-5.971259E+1
-4.898841E+1
-4.898841E+1
-4.898841E+1
-5.971259E+1
-5.971259E+1
-4.898841E+1
-3.826404E+1
-3.826404E+1
-3.826404E+1
-3.826404E+1
-3.826404E+1
-3.826404E+1
-3.826404E+1
-3.826404E+1
-3.826404E+1
-3.826404E+1
-4.898841E+1
-4.898841E+1
-3.826404E+1
-2.753986E+1
-2.753986E+1
-2.753986E+1
-2.753986E+1
-3.826404E+1
-3.826404E+1
-3.826404E+1
-3.826404E+1
-3.826404E+1
-3.826404E+1
-3.826404E+1
-4.898841E+1
-4.898841E+1
-4.898841E+1
-4.898841E+1
-4.898841E+1
-5.971259E+1
-5.971259E+1
-5.971259E+1
-5.971259E+1
-5.971259E+1
-5.971259E+1
-5.971259E+1
-5.971259E+1
-7.043686E+1
-8.116113E+1
-8.116113E+1
-8.116113E+1
-8.116113E+1
-8.116113E+1
-9.188540E+1
-9.188540E+1
-9.188540E+1
-9.188540E+1
-9.188540E+1
-9.188540E+1
-9.188540E+1
-9.188540E+1
-9.188540E+1
-9.188540E+1
-9.188540E+1
-9.188540E+1
-9.188540E+1
-9.188540E+1
-9.188540E+1
-9.188540E+1
-1.026096E+2
-1.026096E+2
-1.133340E+2
-1.133340E+2
-1.133340E+2
-1.026096E+2
-1.026096E+2
-1.133340E+2
-1.240581E+2
-1.240581E+2
-1.240581E+2
-1.133340E+2
-1.026096E+2
-1.133340E+2
-1.133340E+2
-1.240581E+2
-1.347824E+2
-1.240581E+2
-1.240581E+2
-1.240581E+2
-1.347824E+2
-1.455067E+2
-1.455067E+2
-1.347824E+2
-1.347824E+2
-1.347824E+2
-1.347824E+2
-1.240581E+2
-1.240581E+2
-1.347824E+2
-1.455067E+2
-1.347824E+2
-1.240581E+2
-1.240581E+2
-1.240581E+2
-1.240581E+2
-1.240581E+2
-1.240581E+2
-1.240581E+2
-1.133340E+2
-1.133340E+2
-1.026096E+2
-1.026096E+2
-9.188540E+1
-1.026096E+2
-1.026096E+2
-9.188540E+1
-8.116113E+1
-8.116113E+1
-8.116113E+1
-8.116113E+1
-8.116113E+1
-8.116113E+1
-8.116113E+1
-8.116113E+1
-8.116113E+1
-8.116113E+1
-8.116113E+1
-8.116113E+1
-7.043686E+1
-7.043686E+1
-7.043686E+1
-8.116113E+1
-8.116113E+1
-9.188540E+1
-9.188540E+1
-9.188540E+1
-9.188540E+1
-8.116113E+1
-8.116113E+1
-8.116113E+1
-9.188540E+1
-9.188540E+1
-9.188540E+1
-9.188540E+1
-8.116113E+1
-8.116113E+1
-8.116113E+1
-8.116113E+1
-8.116113E+1
-8.116113E+1
-8.116113E+1
-7.043686E+1
-7.043686E+1
-8.116113E+1
-8.116113E+1
-8.116113E+1
-8.116113E+1
-8.116113E+1
-8.116113E+1
-9.188540E+1
-9.188540E+1
-9.188540E+1
-9.188540E+1
-9.188540E+1
-9.188540E+1
-9.188540E+1
-1.026096E+2
-1.133340E+2
-1.133340E+2
-1.133340E+2
-1.133340E+2
-1.133340E+2
-1.240581E+2
-1.240581E+2
-1.240581E+2
-1.347824E+2
-1.347824E+2
-1.347824E+2
-1.347824E+2
-1.347824E+2
-1.347824E+2
-1.455067E+2
-1.562309E+2
-1.562309E+2
-1.562309E+2
-1.562309E+2
-1.562309E+2
-1.562309E+2
-1.669551E+2
-1.669551E+2
-1.562309E+2
-1.562309E+2
-1.455067E+2
-1.455067E+2
-1.455067E+2
-1.562309E+2
-1.562309E+2
-1.562309E+2
-1.562309E+2
-1.562309E+2
-1.562309E+2
-1.562309E+2
-1.562309E+2
-1.455067E+2
-1.347824E+2
-1.347824E+2
-1.455067E+2
-1.562309E+2
-1.562309E+2
-1.562309E+2
-1.562309E+2
-1.455067E+2
-1.455067E+2
-1.347824E+2
-1.347824E+2
-1.347824E+2
-1.240581E+2
-1.240581E+2
-1.240581E+2
-1.347824E+2
-1.347824E+2
-1.240581E+2
-1.240581E+2
-1.133340E+2
-1.240581E+2
-1.240581E+2
-1.347824E+2
-1.240581E+2
-1.347824E+2
-1.455067E+2
-1.562309E+2
-1.455067E+2
-1.240581E+2
-1.133340E+2
-1.133340E+2
-1.240581E+2
-1.347824E+2
-1.240581E+2
-1.133340E+2
-1.133340E+2
-1.455067E+2
-1.884037E+2
-2.098522E+2
-1.991279E+2
-1.669551E+2
-1.347824E+2
-1.240581E+2
-1.347824E+2
-1.455067E+2
-1.562309E+2
-1.669551E+2
-1.776794E+2
-1.669551E+2
-1.562309E+2
-1.562309E+2
-1.562309E+2
-1.669551E+2
-1.776794E+2
-1.884037E+2
-1.669551E+2
-1.026096E+2
-2.753986E+1
-2.753986E+1
-1.133340E+2
-1.991279E+2
-2.313007E+2
-2.098522E+2
-1.884037E+2
-1.991279E+2
-2.098522E+2
-2.098522E+2
-2.205764E+2
-2.313007E+2
-2.205764E+2
-1.991279E+2
-1.991279E+2
-2.205764E+2
-2.420249E+2
-2.420249E+2
-2.313007E+2
-2.205764E+2
-2.098522E+2
-2.098522E+2
-2.313007E+2
-2.527492E+2
-2.741978E+2
-2.849219E+2
-2.956461E+2
-2.956461E+2
-2.849219E+2
-2.741978E+2
-2.634734E+2
-2.313007E+2
-1.455067E+2
-1.026096E+2
-1.991279E+2
-4.028887E+2
-5.315797E+2
-4.457858E+2
-2.849219E+2
-1.991279E+2
-2.420249E+2
-2.956461E+2
-2.956461E+2
-2.741978E+2
-2.634734E+2
-2.420249E+2
-2.313007E+2
-1.991279E+2
-1.776794E+2
-1.455067E+2
-1.240581E+2
-1.240581E+2
-1.455067E+2
-1.669551E+2
-1.776794E+2
-2.098522E+2
-2.420249E+2
-2.420249E+2
-2.205764E+2
-1.884037E+2
-1.669551E+2
-1.669551E+2
-1.776794E+2
-1.776794E+2
-1.669551E+2
-1.562309E+2
-1.669551E+2
-1.455067E+2
-7.043686E+1
2.608141E+1
1.535714E+1
-1.026096E+2
-2.420249E+2
-3.170947E+2
-3.170947E+2
-2.634734E+2
-2.205764E+2
-2.205764E+2
-2.634734E+2
-3.063705E+2
-2.956461E+2
-2.527492E+2
-1.991279E+2
-1.562309E+2
-1.240581E+2
-1.026096E+2
-1.133340E+2
-1.455067E+2
-1.669551E+2
-1.776794E+2
-2.205764E+2
-2.849219E+2
-3.063705E+2
-2.849219E+2
-2.527492E+2
-2.527492E+2
-2.634734E+2
-2.741978E+2
-2.741978E+2
-2.741978E+2
-2.741978E+2
-2.420249E+2
-2.313007E+2
-2.634734E+2
-3.063705E+2
-2.741978E+2
-1.562309E+2
-8.116113E+1
-1.991279E+2
-4.028887E+2
-4.886828E+2
-4.028887E+2
-2.956461E+2
-2.849219E+2
-3.492674E+2
-4.136130E+2
-4.565099E+2
-4.243372E+2
-3.492674E+2
-3.707159E+2
-5.315797E+2
-6.388223E+2
-5.208556E+2
-2.956461E+2
-2.205764E+2
-3.170947E+2
-4.136130E+2
-3.921645E+2
-2.956461E+2
-2.205764E+2
-2.098522E+2
-2.205764E+2
-2.634734E+2
-3.385432E+2
-3.492674E+2
-2.956461E+2
-2.420249E+2
-2.741978E+2
-3.492674E+2
-4.136130E+2
-4.243372E+2
-4.136130E+2
-3.814403E+2
-3.492674E+2
-3.278189E+2
-3.170947E+2
-3.063705E+2
-3.063705E+2
-3.599918E+2
-4.457858E+2
-3.814403E+2
-1.240581E+2
1.535714E+1
-1.455067E+2
-3.814403E+2
-3.707159E+2
-2.098522E+2
-1.562309E+2
-2.849219E+2
-3.921645E+2
-3.599918E+2
-3.063705E+2
-3.385432E+2
-4.136130E+2
-4.243372E+2
-3.599918E+2
-3.063705E+2
-3.278189E+2
-3.814403E+2
-4.136130E+2
-4.350616E+2
-4.457858E+2
-4.565099E+2
-4.565099E+2
-4.457858E+2
-4.350616E+2
-4.243372E+2
-4.350616E+2
-4.457858E+2
-4.672341E+2
-4.779587E+2
-4.994070E+2
-4.886828E+2
-4.565099E+2
-4.136130E+2
-4.028887E+2
-4.457858E+2
-5.101312E+2
-5.744768E+2
-6.280981E+2
-6.388223E+2
-6.388223E+2
-6.388223E+2
-6.280981E+2
-6.280981E+2
-6.495465E+2
-6.602708E+2
-6.066496E+2
-5.530283E+2
-6.066496E+2
-7.138921E+2
-7.675134E+2
-7.138921E+2
-6.280981E+2
-5.208556E+2
-3.707159E+2
-2.634734E+2
-3.599918E+2
-6.280981E+2
-8.211346E+2
-7.675134E+2
-5.637525E+2
-3.921645E+2
-3.492674E+2
-4.028887E+2
-4.672341E+2
-4.779587E+2
-5.101312E+2
-7.246163E+2
-9.712741E+2
-8.640317E+2
-4.565099E+2
-2.956461E+2
-5.530283E+2
-8.211346E+2
-7.675134E+2
-5.530283E+2
-4.672341E+2
-5.208556E+2
-6.388223E+2
-7.675134E+2
-8.104105E+2
-7.353406E+2
-6.388223E+2
-6.173739E+2
-6.924436E+2
-7.675134E+2
-7.675134E+2
-7.246163E+2
-6.817194E+2
-6.602708E+2
-6.709952E+2
-6.924436E+2
-7.138921E+2
-7.138921E+2
-7.031677E+2
-7.031677E+2
-7.246163E+2
-7.567892E+2
-7.782375E+2
-7.996863E+2
-8.104105E+2
-7.996863E+2
-7.675134E+2
-7.353406E+2
-6.817194E+2
-6.388223E+2
-6.495465E+2
-6.602708E+2
-6.280981E+2
-6.280981E+2
-7.031677E+2
-7.460648E+2
-7.246163E+2
-7.246163E+2
-7.353406E+2
-6.602708E+2
-5.423041E+2
-5.101312E+2
-6.173739E+2
-7.889617E+2
-9.712741E+2
-1.110689E+3
-1.110689E+3
-1.003447E+3
-9.498257E+2
-1.014171E+3
-9.819983E+2
-7.567892E+2
-5.744768E+2
-6.388223E+2
-7.889617E+2
-7.567892E+2
-6.495465E+2
-6.924436E+2
-8.962045E+2
-1.046344E+3
-1.024895E+3
-8.640317E+2
-6.280981E+2
-4.350616E+2
-4.672341E+2
-7.246163E+2
-9.712741E+2
-1.014171E+3
-9.176528E+2
-8.104105E+2
-7.246163E+2
-5.852010E+2
-5.530283E+2
-7.889617E+2
-1.089241E+3
-1.153586E+3
-1.014171E+3
-8.104105E+2
-7.138921E+2
-8.104105E+2
-9.927228E+2
-1.046344E+3
-8.640317E+2
-6.602708E+2
-6.495465E+2
-8.211346E+2
-9.712741E+2
-1.003447E+3
-9.605499E+2
-9.498257E+2
-1.035620E+3
-1.185759E+3
-1.282278E+3
-1.239380E+3
-1.099965E+3
-9.927228E+2
-1.024895E+3
-1.185759E+3
-1.282278E+3
-1.196484E+3
-1.035620E+3
-1.057068E+3
-1.217932E+3
-1.325175E+3
-1.271553E+3
-1.217932E+3
-1.260829E+3
-1.335899E+3
-1.400244E+3
-1.421693E+3
-1.432417E+3
-1.443141E+3
-1.486038E+3
-1.539660E+3
-1.571832E+3
-1.550384E+3
-1.518211E+3
-1.486038E+3
-1.421693E+3
-1.389520E+3
-1.486038E+3
-1.636178E+3
-1.732696E+3
-1.711248E+3
-1.528935E+3
-1.357347E+3
-1.410969E+3
-1.646902E+3
-1.775593E+3
-1.721972E+3
-1.625454E+3
-1.625454E+3
-1.700524E+3
-1.732696E+3
-1.721972E+3
-1.721972E+3
-1.732696E+3
-1.764869E+3
-1.775593E+3
-1.754145E+3
-1.732696E+3
-1.732696E+3
-1.711248E+3
-1.689799E+3
-1.679075E+3
-1.711248E+3
-1.764869E+3
-1.797042E+3
-1.786318E+3
-1.764869E+3
-1.764869E+3
-1.818490E+3
-1.893560E+3
-1.936457E+3
-1.925733E+3
-1.893560E+3
-1.861387E+3
-1.818490E+3
-1.775593E+3
-1.754145E+3
-1.754145E+3
-1.764869E+3
-1.797042E+3
-1.829215E+3
-1.904284E+3
-1.979354E+3
-1.990078E+3
-1.947181E+3
-1.893560E+3
-1.850663E+3
-1.818490E+3
-1.850663E+3
-1.936457E+3
-2.022251E+3
-2.043700E+3
-2.022251E+3
-2.000802E+3
-1.979354E+3
-1.925733E+3
-1.882836E+3
-1.915009E+3
-2.043700E+3
-2.150942E+3
-2.118769E+3
-2.022251E+3
-1.947181E+3
-1.925733E+3
-1.872111E+3
-1.786318E+3
-1.775593E+3
-1.925733E+3
-2.161666E+3
-2.322530E+3
-2.343978E+3
-2.268909E+3
-2.204563E+3
-2.204563E+3
-2.226012E+3
-2.247461E+3
-2.258185E+3
-2.279633E+3
-2.322530E+3
-2.386876E+3
-2.483394E+3
-2.601361E+3
-2.601361E+3
-2.429773E+3
-2.226012E+3
-2.193839E+3
-2.333254E+3
-2.483394E+3
-2.537015E+3
-2.504843E+3
-2.472670E+3
-2.494118E+3
-2.472670E+3
-2.365428E+3
-2.290357E+3
-2.461945E+3
-2.826570E+3
-3.051779E+3
-2.933813E+3
-2.612085E+3
-2.419049E+3
-2.419049E+3
-2.483394E+3
-2.504843E+3
-2.515567E+3
-2.579912E+3
-2.665706E+3
-2.719327E+3
-2.740776E+3
-2.783673E+3
-2.890916E+3
-3.019607E+3
-3.105401E+3
-3.137574E+3
-3.126849E+3
-3.148298E+3
-3.201919E+3
-3.266265E+3
-3.266265E+3
-3.234091E+3
-3.201919E+3
-3.212643E+3
-3.234091E+3
-3.223367E+3
-3.137574E+3
-3.051779E+3
-3.083952E+3
-3.255541E+3
-3.405680E+3
-3.416404E+3
-3.352058E+3
-3.319886E+3
-3.373507E+3
-3.437853E+3
-3.459301E+3
-3.437853E+3
-3.427128E+3
-3.427128E+3
-3.459301E+3
-3.534371E+3
-3.620165E+3
-3.663062E+3
-3.652338E+3
-3.630889E+3
-3.630889E+3
-3.663062E+3
-3.684510E+3
-3.705959E+3
-3.727407E+3
-3.748856E+3
-3.781029E+3
-3.802477E+3
-3.791753E+3
-3.770305E+3
-3.759580E+3
-3.759580E+3
-3.770305E+3
-3.781029E+3
-3.802477E+3
-3.802477E+3
-3.781029E+3
-3.748856E+3
-3.716683E+3
-3.705959E+3
-3.695235E+3
-3.705959E+3
-3.716683E+3
-3.727407E+3
-3.705959E+3
-3.673786E+3
-3.663062E+3
-3.673786E+3
-3.684510E+3
-3.663062E+3
-3.630889E+3
-3.609441E+3
-3.598716E+3
-3.577268E+3
-3.545095E+3
-3.512922E+3
-3.512922E+3
-3.534371E+3
-3.566543E+3
-3.598716E+3
-3.609441E+3
-3.598716E+3
-3.620165E+3
-3.652338E+3
-3.652338E+3
-3.598716E+3
-3.566543E+3
-3.577268E+3
-3.630889E+3
-3.695235E+3
-3.738131E+3
-3.705959E+3
-3.609441E+3
-3.555819E+3
-3.587992E+3
-3.673786E+3
-3.738131E+3
-3.748856E+3
-3.759580E+3
-3.770305E+3
-3.759580E+3
-3.738131E+3
-3.738131E+3
-3.759580E+3
-3.781029E+3
-3.802477E+3
-3.834650E+3
-3.856098E+3
-3.866823E+3
-3.845374E+3
-3.823926E+3
-3.823926E+3
-3.791753E+3
-3.748856E+3
-3.802477E+3
-3.877547E+3
-3.888271E+3
-3.845374E+3
-3.823926E+3
-3.834650E+3
-3.845374E+3
-3.813202E+3
-3.748856E+3
-3.663062E+3
-3.577268E+3
-3.566543E+3
-3.630889E+3
-3.652338E+3
-3.598716E+3
-3.523647E+3
-3.448577E+3
-3.384231E+3
-3.330610E+3
-3.309162E+3
-3.319886E+3
-3.319886E+3
-3.276989E+3
-3.201919E+3
-3.116125E+3
-3.051779E+3
-2.987434E+3
-2.933813E+3
-2.869467E+3
-2.794397E+3
-2.730051E+3
-2.665706E+3
-2.612085E+3
-2.708603E+3
-2.858743E+3
-2.772949E+3
-2.483394E+3
-2.236736E+3
-2.150942E+3
-2.086597E+3
-1.925733E+3
-1.689799E+3
-1.464590E+3
-1.293002E+3
-1.132138E+3
-9.391014E+2
-7.138921E+2
-5.101312E+2
-3.170947E+2
-7.043686E+1
2.083937E+2
5.301213E+2
9.054702E+2
1.270095E+3
1.559650E+3
1.817032E+3
2.074414E+3
2.374693E+3
2.728593E+3
3.103942E+3
3.468567E+3
3.822467E+3
4.176367E+3
4.530268E+3
4.905617E+3
5.248793E+3
5.581245E+3
5.945870E+3
6.364115E+3
6.771637E+3
7.157710E+3
7.533059E+3
7.951305E+3
8.390999E+3
8.841418E+3
9.281112E+3
9.688634E+3
1.008543E+4
1.047150E+4
1.088975E+4
1.130800E+4
1.169407E+4
1.205869E+4
1.240187E+4
1.275577E+4
1.310967E+4
1.342067E+4
1.373168E+4
1.409630E+4
1.452527E+4
1.494352E+4
1.534032E+4
1.570494E+4
1.605884E+4
1.644491E+4
1.683099E+4
1.709909E+4
1.723851E+4
1.748517E+4
1.796776E+4
1.853614E+4
1.904018E+4
1.944771E+4
1.981233E+4
2.018768E+4
2.059520E+4
2.100272E+4
2.141024E+4
2.181776E+4
2.223601E+4
2.266498E+4
2.309395E+4
2.352292E+4
2.394117E+4
2.437014E+4
2.479911E+4
2.522808E+4
2.564632E+4
2.604312E+4
2.642919E+4
2.683672E+4
2.725496E+4
2.766248E+4
2.799493E+4
2.835956E+4
2.899229E+4
2.981806E+4
3.020413E+4
2.960357E+4
2.817724E+4
2.660078E+4
2.552836E+4
2.514228E+4
2.519590E+4
2.541039E+4
2.564632E+4
2.593588E+4
2.632195E+4
2.677237E+4
2.719061E+4
2.760886E+4
2.837029E+4
3.040789E+4
3.460107E+4
4.057449E+4
4.653717E+4
5.095556E+4
5.396908E+4
5.643566E+4
5.839819E+4
5.895585E+4
5.770112E+4
5.526671E+4
5.264999E+4
5.034428E+4
4.832812E+4
4.656934E+4
4.508939E+4
4.397407E+4
4.329844E+4
4.308396E+4
4.310541E+4
4.305179E+4
4.273006E+4
4.220457E+4
4.173271E+4
4.163619E+4
4.197936E+4
4.259064E+4
4.322338E+4
4.377031E+4
4.417783E+4
4.439232E+4
4.432797E+4
4.404914E+4
4.369524E+4
4.336279E+4
4.308396E+4
4.284803E+4
4.262282E+4
4.240833E+4
4.220457E+4
4.192574E+4
4.148604E+4
4.093911E+4
4.033855E+4
3.980234E+4
3.937337E+4
3.899802E+4
3.861195E+4
3.821515E+4
3.786125E+4
3.752880E+4
3.719634E+4
3.678882E+4
3.631696E+4
3.584509E+4
3.543757E+4
3.508366E+4
3.471904E+4
3.433297E+4
3.396834E+4
3.373241E+4
3.359299E+4
3.341069E+4
3.314257E+4
3.279940E+4
3.252057E+4
3.235971E+4
3.230608E+4
3.226318E+4
3.214522E+4
3.197363E+4
3.179132E+4
3.160901E+4
3.137308E+4
3.104062E+4
3.065455E+4
3.028992E+4
3.002182E+4
2.975372E+4
2.936764E+4
2.889577E+4
2.854188E+4
2.839173E+4
2.826304E+4
2.791987E+4
2.736220E+4
2.680454E+4
2.642919E+4
2.621471E+4
2.601095E+4
2.572139E+4
2.533532E+4
2.493852E+4
2.461679E+4
2.443448E+4
2.427362E+4
2.402696E+4
2.369451E+4
2.334061E+4
2.306178E+4
2.284729E+4
2.267571E+4
2.249339E+4
2.227891E+4
2.202153E+4
2.166763E+4
2.121721E+4
2.072389E+4
2.029492E+4
1.996247E+4
1.970509E+4
1.940481E+4
1.897584E+4
1.850397E+4
1.808572E+4
1.776400E+4
1.749589E+4
1.719561E+4
1.682026E+4
1.640202E+4
1.601594E+4
1.567277E+4
1.538321E+4
1.512583E+4
1.486845E+4
1.462179E+4
1.439658E+4
1.414992E+4
1.388182E+4
1.359226E+4
1.333488E+4
1.313112E+4
1.295953E+4
1.278794E+4
1.258418E+4
1.236970E+4
1.221956E+4
1.322764E+4
1.707764E+4
2.122793E+4
2.087403E+4
1.635912E+4
1.264853E+4
1.256273E+4
1.445020E+4
1.544756E+4
1.476121E+4
1.363516E+4
1.325981E+4
1.361371E+4
1.397834E+4
1.386037E+4
1.328126E+4
1.256273E+4
1.202652E+4
1.182276E+4
1.199435E+4
1.238042E+4
1.271287E+4
1.273432E+4
1.241259E+4
1.202652E+4
1.187638E+4
1.204797E+4
1.229463E+4
1.226246E+4
1.181204E+4
1.116858E+4
1.072889E+4
1.076106E+4
1.103989E+4
1.117931E+4
1.106134E+4
1.078251E+4
1.043933E+4
1.009616E+4
9.849498E+3
9.785152E+3
9.860222E+3
9.849498E+3
9.635013E+3
9.259664E+3
8.895039E+3
8.723451E+3
8.819969E+3
9.066627E+3
9.163145E+3
8.959385E+3
8.562587E+3
8.305205E+3
8.401723E+3
8.777072E+3
9.120248E+3
9.238216E+3
9.088076E+3
8.830693E+3
8.691279E+3
8.766348E+3
8.980833E+3
9.152421E+3
9.152421E+3
8.948661E+3
8.659105E+3
8.444621E+3
8.390999E+3
8.444621E+3
8.476794E+3
8.326653E+3
7.994202E+3
7.586680E+3
7.307850E+3
7.275677E+3
7.393643E+3
7.468713E+3
7.318574E+3
6.911052E+3
6.428461E+3
6.117458E+3
6.074560E+3
6.160354E+3
6.149630E+3
5.924421E+3
5.516899E+3
5.130826E+3
4.916341E+3
4.916341E+3
5.023583E+3
5.045032E+3
4.841271E+3
4.476647E+3
4.112022E+3
3.908261E+3
3.897537E+3
4.036952E+3
4.165644E+3
4.101298E+3
3.822467E+3
3.479291E+3
3.307703E+3
3.436394E+3
3.736673E+3
3.951158E+3
3.876089E+3
3.597258E+3
3.361324E+3
3.404221E+3
3.672328E+3
3.983331E+3
4.154919E+3
4.112022E+3
3.951158E+3
3.843916E+3
3.897537E+3
4.122746E+3
4.412301E+3
4.583889E+3
4.583889E+3
4.444474E+3
4.337231E+3
4.412301E+3
4.669683E+3
5.012859E+3
5.259517E+3
5.270241E+3
5.141550E+3
5.055757E+3
5.195172E+3
5.570521E+3
6.020939E+3
6.289046E+3
6.310494E+3
6.160354E+3
6.096009E+3
6.278321E+3
6.675118E+3
7.114813E+3
7.382919E+3
7.415092E+3
7.340022E+3
7.340022E+3
7.533059E+3
7.908408E+3
8.305205E+3
8.584036E+3
8.626933E+3
8.508966E+3
8.433896E+3
8.541139E+3
8.809245E+3
9.088076E+3
9.206042E+3
9.088076E+3
8.895039E+3
8.809245E+3
8.916488E+3
9.163145E+3
9.366906E+3
9.420528E+3
9.281112E+3
9.077352E+3
8.980833E+3
9.066627E+3
9.281112E+3
9.474149E+3
9.506322E+3
9.399079E+3
9.227491E+3
9.141697E+3
9.227491E+3
9.452701E+3
9.688634E+3
9.806601E+3
9.763704E+3
9.635013E+3
9.635013E+3
9.817325E+3
1.009616E+4
1.031064E+4
1.035354E+4
1.022485E+4
1.008543E+4
1.013905E+4
1.042861E+4
1.076106E+4
1.093265E+4
1.098627E+4
1.208014E+4
1.565132E+4
2.053085E+4
2.316902E+4
2.188211E+4
1.886860E+4
1.744227E+4
1.851469E+4
2.040216E+4
2.144242E+4
2.163545E+4
2.181776E+4
2.223601E+4
2.248267E+4
2.228963E+4
2.190356E+4
2.174269E+4
2.191428E+4
2.213949E+4
2.205370E+4
2.158183E+4
2.094910E+4
2.040216E+4
2.003754E+4
1.993030E+4
2.001609E+4
2.018768E+4
2.034854E+4
2.046651E+4
2.067027E+4
2.102417E+4
2.152821E+4
2.207515E+4
2.253629E+4
2.283657E+4
2.300816E+4
2.319047E+4
2.349075E+4
2.398406E+4
2.463824E+4
2.529242E+4
2.581791E+4
2.611819E+4
2.625760E+4
2.640774E+4
2.665440E+4
2.694396E+4
2.714772E+4
2.722279E+4
2.724424E+4
2.735148E+4
2.758741E+4
2.794131E+4
2.834883E+4
2.864912E+4
2.874563E+4
2.868128E+4
2.859550E+4
2.860622E+4
2.877780E+4
2.906736E+4
2.936764E+4
2.957140E+4
2.965720E+4
2.965720E+4
2.967864E+4
2.978588E+4
2.994675E+4
3.003254E+4
2.992530E+4
2.966792E+4
2.942126E+4
2.934619E+4
2.944271E+4
2.959285E+4
2.964647E+4
2.952851E+4
2.932475E+4
2.915315E+4
2.915315E+4
2.930329E+4
2.939981E+4
2.934619E+4
2.918533E+4
2.901374E+4
2.893867E+4
2.906736E+4
2.929257E+4
2.948561E+4
2.951778E+4
2.938909E+4
2.920678E+4
2.908881E+4
2.916388E+4
2.935692E+4
2.950705E+4
2.954995E+4
2.948561E+4
2.938909E+4
2.937837E+4
2.948561E+4
2.968937E+4
2.988240E+4
2.992530E+4
2.985023E+4
2.979661E+4
2.981806E+4
2.994675E+4
3.013979E+4
3.031138E+4
3.035427E+4
3.024703E+4
3.009689E+4
3.003254E+4
3.007544E+4
3.018268E+4
3.024703E+4
3.017196E+4
2.993602E+4
2.964647E+4
2.943199E+4
2.941054E+4
2.953923E+4
2.960357E+4
2.946416E+4
2.915315E+4
2.885287E+4
2.871346E+4
2.873491E+4
2.878853E+4
2.874563E+4
2.856332E+4
2.832739E+4
2.810218E+4
2.796276E+4
2.788769E+4
2.782335E+4
2.768393E+4
2.742655E+4
2.706192E+4
2.672947E+4
2.656861E+4
2.661151E+4
2.677237E+4
2.687961E+4
2.683672E+4
2.670803E+4
2.661151E+4
2.663295E+4
2.670803E+4
2.670803E+4
2.654716E+4
2.625760E+4
2.597877E+4
2.583936E+4
2.582864E+4
2.577502E+4
2.552836E+4
2.511011E+4
2.458462E+4
2.402696E+4
2.349075E+4
2.305105E+4
2.274005E+4
2.253629E+4
2.231108E+4
2.193573E+4
2.142097E+4
2.088476E+4
2.045579E+4
2.014478E+4
1.981233E+4
1.926539E+4
1.846107E+4
1.766748E+4
1.721706E+4
1.720634E+4
1.738865E+4
1.741010E+4
1.706692E+4
1.647709E+4
1.589798E+4
1.557625E+4
1.553335E+4
1.557625E+4
1.551190E+4
1.532959E+4
1.515800E+4
1.509366E+4
1.513655E+4
1.521163E+4
1.526525E+4
1.527597E+4
1.517945E+4
1.497569E+4
1.471831E+4
1.452527E+4
1.446093E+4
1.450382E+4
1.450382E+4
1.435368E+4
1.410703E+4
1.387109E+4
1.377457E+4
1.381747E+4
1.390327E+4
1.390327E+4
1.380675E+4
1.372095E+4
1.373168E+4
1.387109E+4
1.409630E+4
1.434296E+4
1.450382E+4
1.456817E+4
1.458962E+4
1.464324E+4
1.479338E+4
1.501859E+4
1.527597E+4
1.546901E+4
1.556553E+4
1.555480E+4
1.556553E+4
1.570494E+4
1.601594E+4
1.640202E+4
1.670229E+4
1.685244E+4
1.690606E+4
1.702402E+4
1.728141E+4
1.761386E+4
1.786052E+4
1.801066E+4
1.815007E+4
1.831093E+4
1.849325E+4
1.871845E+4
1.898656E+4
1.928684E+4
1.950133E+4
1.955495E+4
1.943698E+4
1.924394E+4
1.910453E+4
1.915815E+4
1.944771E+4
1.996247E+4
2.062737E+4
2.129228E+4
2.187139E+4
2.236470E+4
2.280440E+4
2.321192E+4
2.352292E+4
2.366234E+4
2.366234E+4
2.358727E+4
2.354437E+4
2.356582E+4
2.365161E+4
2.372668E+4
2.403769E+4
2.578574E+4
2.823087E+4
2.802711E+4
2.534604E+4
2.457390E+4
2.710482E+4
2.954995E+4
2.859550E+4
2.494925E+4
2.148531E+4
1.965147E+4
1.902946E+4
1.917960E+4
2.002682E+4
2.094910E+4
2.116358E+4
2.059520E+4
1.991957E+4
1.991957E+4
2.059520E+4
2.142097E+4
2.188211E+4
2.186066E+4
2.169980E+4
2.173197E+4
2.195718E+4
2.208587E+4
2.178559E+4
2.113141E+4
2.064882E+4
2.075606E+4
2.150676E+4
2.252557E+4
2.322264E+4
2.335133E+4
2.308323E+4
2.275077E+4
2.252557E+4
2.238615E+4
2.222529E+4
2.193573E+4
2.148531E+4
2.113141E+4
2.120648E+4
2.167835E+4
2.212877E+4
2.204297E+4
2.122793E+4
2.011261E+4
1.940481E+4
1.952277E+4
2.026275E+4
2.105634E+4
2.145314E+4
2.139952E+4
2.107779E+4
2.067027E+4
2.031637E+4
2.013406E+4
2.020913E+4
2.042361E+4
2.049868E+4
2.019840E+4
1.957640E+4
1.900801E+4
1.889004E+4
1.915815E+4
1.943698E+4
1.930829E+4
1.871845E+4
1.808572E+4
1.781762E+4
1.788196E+4
1.804283E+4
1.806428E+4
1.787124E+4
1.760313E+4
1.739937E+4
1.731358E+4
1.725996E+4
1.698113E+4
1.661650E+4
1.676664E+4
1.722778E+4
1.690606E+4
1.572639E+4
1.490062E+4
1.516873E+4
1.595160E+4
1.618753E+4
1.542611E+4
1.435368E+4
1.391399E+4
1.436441E+4
1.508293E+4
1.538321E+4
1.511511E+4
1.457889E+4
1.412847E+4
1.397834E+4
1.417137E+4
1.451455E+4
1.482555E+4
1.499714E+4
1.493279E+4
1.454672E+4
1.393544E+4
1.342067E+4
1.327053E+4
1.352792E+4
1.398906E+4
1.433224E+4
1.447165E+4
1.458962E+4
1.477193E+4
1.500786E+4
1.511511E+4
1.497569E+4
1.468613E+4
1.448237E+4
1.443948E+4
1.465396E+4
1.493279E+4
1.502931E+4
1.493279E+4
1.481483E+4
1.481483E+4
1.499714E+4
1.522235E+4
1.541539E+4
1.556553E+4
1.559770E+4
1.551190E+4
1.536176E+4
1.535104E+4
1.568349E+4
1.629477E+4
1.683099E+4
1.695968E+4
1.674519E+4
1.658433E+4
1.679882E+4
1.733503E+4
1.789269E+4
1.816079E+4
1.815007E+4
1.818224E+4
1.845035E+4
1.894366E+4
1.951205E+4
1.993030E+4
2.012333E+4
2.018768E+4
2.019840E+4
2.031637E+4
2.062737E+4
2.104562E+4
2.153893E+4
2.198935E+4
2.222529E+4
2.227891E+4
2.231108E+4
2.255774E+4
2.313685E+4
2.384465E+4
2.431652E+4
2.439158E+4
2.420927E+4
2.414493E+4
2.444521E+4
2.499214E+4
2.547474E+4
2.566777E+4
2.561415E+4
2.557125E+4
2.571067E+4
2.604312E+4
2.640774E+4
2.667585E+4
2.682599E+4
2.685816E+4
2.681527E+4
2.686889E+4
2.710482E+4
2.748017E+4
2.782335E+4
2.793059E+4
2.773755E+4
2.742655E+4
2.721207E+4
2.729786E+4
2.764103E+4
2.788769E+4
2.779117E+4
2.737293E+4
2.692251E+4
2.674020E+4
2.686889E+4
2.702975E+4
2.698686E+4
2.670803E+4
2.631123E+4
2.600023E+4
2.585008E+4
2.576429E+4
2.569994E+4
2.564632E+4
2.551763E+4
2.521735E+4
2.477766E+4
2.437014E+4
2.419855E+4
2.424145E+4
2.425217E+4
2.396262E+4
2.336206E+4
2.271860E+4
2.234325E+4
2.232180E+4
2.239687E+4
2.221456E+4
2.171052E+4
2.105634E+4
2.054158E+4
2.032709E+4
2.027347E+4
2.019840E+4
1.997319E+4
1.959784E+4
1.913670E+4
1.871845E+4
1.840745E+4
1.824659E+4
1.822514E+4
1.819297E+4
1.794631E+4
1.749589E+4
1.700258E+4
1.672374E+4
1.677737E+4
1.693823E+4
1.690606E+4
1.656288E+4
1.605884E+4
1.570494E+4
1.567277E+4
1.585508E+4
1.597305E+4
1.581218E+4
1.537249E+4
1.509366E+4
1.704547E+4
2.379103E+4
3.372169E+4
4.082114E+4
4.101418E+4
3.616682E+4
3.096556E+4
2.785552E+4
2.612892E+4
2.449883E+4
2.304033E+4
2.279367E+4
2.420927E+4
2.632195E+4
2.786624E+4
2.841318E+4
2.830594E+4
2.796276E+4
2.752307E+4
2.697613E+4
2.642919E+4
2.615036E+4
2.619326E+4
2.624688E+4
2.597877E+4
2.546401E+4
2.506721E+4
2.499214E+4
2.527098E+4
2.582864E+4
2.643992E+4
2.678309E+4
2.661151E+4
2.596805E+4
2.530315E+4
2.494925E+4
2.473476E+4
2.429507E+4
2.354437E+4
2.279367E+4
2.238615E+4
2.235398E+4
2.251484E+4
2.254701E+4
2.228963E+4
2.184994E+4
2.138879E+4
2.102417E+4
2.083113E+4
2.078824E+4
2.079896E+4
2.079896E+4
2.069172E+4
2.054158E+4
2.044506E+4
2.046651E+4
2.063810E+4
2.087403E+4
2.092765E+4
2.073461E+4
2.041289E+4
2.021985E+4
2.033782E+4
2.065955E+4
2.087403E+4
2.085258E+4
2.067027E+4
2.049868E+4
2.048796E+4
2.061665E+4
2.075606E+4
2.080968E+4
2.075606E+4
2.061665E+4
2.043434E+4
2.029492E+4
2.029492E+4
2.042361E+4
2.059520E+4
2.063810E+4
2.044506E+4
2.013406E+4
1.990885E+4
1.995174E+4
2.015550E+4
2.028420E+4
2.013406E+4
1.976943E+4
1.931901E+4
1.899729E+4
1.900801E+4
1.920105E+4
1.927612E+4
1.906163E+4
1.870773E+4
1.842890E+4
1.834311E+4
1.836456E+4
1.841818E+4
1.845035E+4
1.839673E+4
1.826804E+4
1.812862E+4
1.806428E+4
1.815007E+4
1.837528E+4
1.855759E+4
1.851469E+4
1.817152E+4
1.780689E+4
1.775327E+4
1.803210E+4
1.837528E+4
1.847180E+4
1.827876E+4
1.801066E+4
1.790341E+4
1.807500E+4
1.841818E+4
1.872918E+4
1.884715E+4
1.877208E+4
1.862194E+4
1.850397E+4
1.849325E+4
1.857904E+4
1.872918E+4
1.881497E+4
1.873990E+4
1.853614E+4
1.832166E+4
1.827876E+4
1.846107E+4
1.869701E+4
1.876135E+4
1.857904E+4
1.825731E+4
1.802138E+4
1.805355E+4
1.824659E+4
1.841818E+4
1.840745E+4
1.820369E+4
1.797848E+4
1.787124E+4
1.789269E+4
1.794631E+4
1.792486E+4
1.780689E+4
1.761386E+4
1.741010E+4
1.728141E+4
1.729213E+4
1.737792E+4
1.741010E+4
1.728141E+4
1.701330E+4
1.672374E+4
1.657361E+4
1.663795E+4
1.685244E+4
1.698113E+4
1.690606E+4
1.665940E+4
1.643419E+4
1.639129E+4
1.654143E+4
1.678809E+4
1.703475E+4
1.719561E+4
1.722778E+4
1.708837E+4
1.689533E+4
1.687388E+4
1.709909E+4
1.738865E+4
1.751734E+4
1.741010E+4
1.720634E+4
1.710982E+4
1.719561E+4
1.736720E+4
1.746372E+4
1.743155E+4
1.730285E+4
1.717416E+4
1.717416E+4
1.737792E+4
1.761386E+4
1.773182E+4
1.766748E+4
1.751734E+4
1.746372E+4
1.759241E+4
1.786052E+4
1.813934E+4
1.832166E+4
1.845035E+4
1.869701E+4
1.878280E+4
1.789269E+4
1.587653E+4
1.401051E+4
1.361371E+4
1.453600E+4
1.556553E+4
1.597305E+4
1.604812E+4
1.662723E+4
1.856832E+4
2.150676E+4
2.352292E+4
2.331916E+4
2.139952E+4
1.907236E+4
1.697040E+4
1.509366E+4
1.347430E+4
1.227318E+4
1.152248E+4
1.090047E+4
1.012833E+4
9.227491E+3
8.380275E+3
7.608129E+3
6.696567E+3
5.484726E+3
4.272886E+3
3.511464E+3
3.361324E+3
3.629430E+3
4.090574E+3
4.648235E+3
5.238069E+3
5.806454E+3
6.278321E+3
6.642946E+3
6.921776E+3
7.104088E+3
7.114813E+3
6.996846E+3
6.868155E+3
6.953949E+3
7.447265E+3
8.122893E+3
8.530415E+3
8.530415E+3
8.273032E+3
8.133617E+3
8.305205E+3
8.637657E+3
8.852142E+3
8.798521E+3
8.584036E+3
8.466069E+3
8.669829E+3
9.281112E+3
1.011760E+4
1.087903E+4
1.127582E+4
1.130800E+4
1.122220E+4
1.129727E+4
1.161900E+4
1.205869E+4
1.234825E+4
1.236970E+4
1.219811E+4
1.205869E+4
1.213376E+4
1.244477E+4
1.282012E+4
1.303460E+4
1.298098E+4
1.274505E+4
1.248766E+4
1.238042E+4
1.244477E+4
1.256273E+4
1.259491E+4
1.243404E+4
1.214449E+4
1.188711E+4
1.181204E+4
1.195145E+4
1.216594E+4
1.225173E+4
1.209087E+4
1.179059E+4
1.155465E+4
1.155465E+4
1.175842E+4
1.197290E+4
1.202652E+4
1.185493E+4
1.159755E+4
1.144741E+4
1.147958E+4
1.167262E+4
1.185493E+4
1.187638E+4
1.169407E+4
1.143669E+4
1.129727E+4
1.137234E+4
1.158683E+4
1.180131E+4
1.184421E+4
1.168335E+4
1.147958E+4
1.140451E+4
1.152248E+4
1.175842E+4
1.194073E+4
1.189783E+4
1.167262E+4
1.141524E+4
1.130800E+4
1.144741E+4
1.171552E+4
1.190855E+4
1.188711E+4
1.168335E+4
1.145814E+4
1.137234E+4
1.146886E+4
1.165117E+4
1.175842E+4
1.169407E+4
1.146886E+4
1.120075E+4
1.105061E+4
1.110424E+4
1.127582E+4
1.141524E+4
1.136162E+4
1.111496E+4
1.083613E+4
1.070744E+4
1.080396E+4
1.098627E+4
1.107206E+4
1.094337E+4
1.064309E+4
1.035354E+4
1.024630E+4
1.036426E+4
1.052513E+4
1.055730E+4
1.037499E+4
1.004253E+4
9.763704E+3
9.667185E+3
9.752980E+3
9.903119E+3
9.935291E+3
9.752980E+3
9.420528E+3
9.130973E+3
9.023731E+3
9.120248E+3
9.281112E+3
9.291837E+3
9.088076E+3
8.712727E+3
8.369550E+3
8.230136E+3
8.315929E+3
8.498242E+3
8.551863E+3
8.348102E+3
8.037099E+3
7.865510E+3
7.994202E+3
8.315929E+3
8.573312E+3
8.594760E+3
8.412448E+3
8.208687E+3
8.155065E+3
8.283757E+3
8.498242E+3
8.669829E+3
8.659105E+3
8.466069E+3
8.144341E+3
7.693923E+3
7.404368E+3
7.522335E+3
7.833338E+3
7.951305E+3
7.736820E+3
7.393643E+3
7.222056E+3
7.318574E+3
7.575956E+3
7.758268E+3
7.715371E+3
7.479437E+3
7.243504E+3
7.136262E+3
7.211331E+3
7.393643E+3
7.522335E+3
7.479437E+3
7.275677E+3
7.050467E+3
6.953949E+3
7.029019E+3
7.189883E+3
7.286401E+3
7.211331E+3
6.986122E+3
6.750189E+3
6.632222E+3
6.707291E+3
6.878880E+3
6.986122E+3
6.911052E+3
6.664394E+3
6.428461E+3
6.353391E+3
6.460634E+3
6.632222E+3
6.707291E+3
6.610774E+3
6.407012E+3
6.213976E+3
6.128182E+3
6.213976E+3
6.428461E+3
6.653670E+3
6.728740E+3
6.600049E+3
6.342667E+3
6.149630E+3
6.224700E+3
6.546427E+3
6.878880E+3
7.061192E+3
7.136262E+3
7.275677E+3
7.543783E+3
7.854787E+3
8.079996E+3
8.176515E+3
8.219411E+3
8.337378E+3
8.669829E+3
9.227491E+3
9.892394E+3
1.049295E+4
1.085758E+4
1.094337E+4
1.087903E+4
1.085758E+4
1.099699E+4
1.131872E+4
1.167262E+4
1.189783E+4
1.191928E+4
1.184421E+4
1.185493E+4
1.205869E+4
1.235897E+4
1.260563E+4
1.265925E+4
1.254129E+4
1.238042E+4
1.233752E+4
1.244477E+4
1.263780E+4
1.274505E+4
1.266998E+4
1.243404E+4
1.219811E+4
1.209087E+4
1.214449E+4
1.225173E+4
1.225173E+4
1.200507E+4
1.152248E+4
1.096482E+4
1.053585E+4
1.035354E+4
1.032136E+4
1.025702E+4
9.967465E+3
9.463425E+3
8.916488E+3
8.498242E+3
8.283757E+3
8.176515E+3
8.047823E+3
7.747544E+3
7.307850E+3
6.814534E+3
6.428461E+3
6.213976E+3
6.117458E+3
5.978042E+3
5.699212E+3
5.291690E+3
4.873444E+3
4.583889E+3
4.487371E+3
4.508819E+3
4.540992E+3
4.465922E+3
4.251438E+3
4.026228E+3
3.929710E+3
4.058401E+3
4.294334E+3
4.455198E+3
4.433750E+3
4.315783E+3
4.294334E+3
4.498095E+3
4.905617E+3
5.323863E+3
5.570521E+3
5.613418E+3
5.602693E+3
5.709936E+3
6.042387E+3
6.546427E+3
7.007571E+3
7.232780E+3
7.275677E+3
7.307850E+3
7.479437E+3
7.854787E+3
8.348102E+3
8.819969E+3
9.141697E+3
9.281112E+3
9.345458E+3
9.527770E+3
9.892394E+3
1.038571E+4
1.081468E+4
1.105061E+4
1.110424E+4
1.108279E+4
1.115786E+4
1.139379E+4
1.172624E+4
1.197290E+4
1.204797E+4
1.195145E+4
1.180131E+4
1.175842E+4
1.189783E+4
1.213376E+4
1.230535E+4
1.228390E+4
1.206942E+4
1.181204E+4
1.168335E+4
1.175842E+4
1.193000E+4
1.199435E+4
1.185493E+4
1.153321E+4
1.124365E+4
1.113641E+4
1.119003E+4
1.127582E+4
1.128655E+4
1.120075E+4
1.102917E+4
1.077178E+4
1.053585E+4
1.040716E+4
1.036426E+4
1.029992E+4
1.006398E+4
9.645737E+3
9.259664E+3
9.088076E+3
9.184594E+3
9.366906E+3
9.452701E+3
9.334733E+3
9.088076E+3
8.884314E+3
8.841418E+3
8.884314E+3
8.884314E+3
8.766348E+3
8.551863E+3
8.315929E+3
8.133617E+3
8.047823E+3
8.047823E+3
8.090720E+3
8.112168E+3
8.026375E+3
7.822613E+3
7.575956E+3
7.479437E+3
7.575956E+3
7.715371E+3
7.693923E+3
7.436541E+3
7.050467E+3
6.718016E+3
6.524979E+3
6.492806E+3
6.535703E+3
6.503531E+3
6.310494E+3
6.010215E+3
5.795730E+3
5.752833E+3
5.849351E+3
5.935145E+3
5.913696E+3
5.817179E+3
5.774281E+3
5.849351E+3
6.010215E+3
6.160354E+3
6.213976E+3
6.138906E+3
5.935145E+3
5.709936E+3
5.549072E+3
5.516899E+3
5.624142E+3
5.752833E+3
5.838627E+3
5.806454E+3
5.720660E+3
5.677763E+3
5.720660E+3
5.774281E+3
5.763557E+3
5.645590E+3
5.484726E+3
5.388208E+3
5.377484E+3
5.463278E+3
5.570521E+3
5.634866E+3
5.656314E+3
5.613418E+3
5.549072E+3
5.516899E+3
5.559797E+3
5.656314E+3
5.731385E+3
5.709936E+3
5.602693E+3
5.484726E+3
5.452554E+3
5.559797E+3
5.699212E+3
5.752833E+3
5.699212E+3
5.581245E+3
5.527623E+3
5.602693E+3
5.752833E+3
5.881524E+3
5.902972E+3
5.849351E+3
5.774281E+3
5.731385E+3
5.731385E+3
5.795730E+3
5.860075E+3
5.902972E+3
5.870800E+3
5.763557E+3
5.667039E+3
5.645590E+3
5.709936E+3
5.785006E+3
5.785006E+3
5.667039E+3
5.506175E+3
5.388208E+3
5.409657E+3
5.516899E+3
5.581245E+3
5.538348E+3
5.388208E+3
5.238069E+3
5.173723E+3
5.184447E+3
5.227345E+3
5.238069E+3
5.184447E+3
5.098653E+3
4.980687E+3
4.905617E+3
4.894893E+3
4.948514E+3
5.012859E+3
5.012859E+3
4.916341E+3
4.766201E+3
4.669683E+3
4.680407E+3
4.787650E+3
4.873444E+3
4.851995E+3
4.744753E+3
4.648235E+3
4.616062E+3
4.701856E+3
4.830547E+3
4.894893E+3
4.873444E+3
4.819823E+3
4.776926E+3
4.744753E+3
5.527623E+3
1.289519E+4
2.760886E+4
3.553408E+4
2.575356E+4
7.093365E+3
-3.641614E+3
-1.400244E+3
5.849351E+3
9.742256E+3
9.045178E+3
7.211331E+3
6.878880E+3
7.693923E+3
8.251584E+3
8.133617E+3
7.790441E+3
7.811889E+3
8.176515E+3
8.251584E+3
7.715371E+3
8.015651E+3
1.151176E+4
1.758168E+4
2.517446E+4
2.966792E+4
2.414493E+4
1.191928E+4
4.122746E+3
5.967318E+3
1.234825E+4
1.688461E+4
1.884715E+4
1.879353E+4
1.648781E+4
1.327053E+4
1.125438E+4
1.109351E+4
1.182276E+4
1.238042E+4
1.251984E+4
1.220883E+4
1.144741E+4
1.077178E+4
1.093265E+4
1.212304E+4
1.351719E+4
1.386037E+4
1.271287E+4
1.106134E+4
1.027847E+4
1.092192E+4
1.224101E+4
1.288446E+4
1.226246E+4
1.098627E+4
1.012833E+4
1.018195E+4
1.080396E+4
1.125438E+4
1.122220E+4
1.102917E+4
1.125438E+4
1.165117E+4
1.128655E+4
1.025702E+4
9.849498E+3
1.069671E+4
1.175842E+4
1.168335E+4
1.049295E+4
9.495597E+3
9.752980E+3
1.094337E+4
1.181204E+4
1.147958E+4
1.023557E+4
9.206042E+3
9.195318E+3
1.003181E+4
1.083613E+4
1.092192E+4
1.033209E+4
9.710082E+3
9.527770E+3
9.742256E+3
1.003181E+4
1.020340E+4
1.028919E+4
1.029992E+4
1.006398E+4
9.538494E+3
9.045178E+3
9.023731E+3
9.592115E+3
1.025702E+4
1.026774E+4
9.441976E+3
8.444621E+3
8.165789E+3
8.798521E+3
9.699358E+3
9.946016E+3
9.248940E+3
8.262308E+3
7.790441E+3
8.069272E+3
8.637657E+3
8.916488E+3
8.691279E+3
8.251584E+3
7.886959E+3
7.661750E+3
7.554507E+3
7.565232E+3
7.768992E+3
8.079996E+3
8.069272E+3
7.522335E+3
6.728740E+3
6.299770E+3
6.664394E+3
7.447265E+3
7.833338E+3
7.340022E+3
6.299770E+3
5.613418E+3
5.817179E+3
6.567876E+3
7.093365E+3
6.889604E+3
6.149630E+3
5.570521E+3
5.474002E+3
5.720660E+3
5.988766E+3
6.053112E+3
5.978042E+3
5.849351E+3
5.559797E+3
5.152274E+3
4.937790E+3
5.120102E+3
5.688487E+3
6.117458E+3
5.860075E+3
5.077205E+3
4.423025E+3
4.498095E+3
5.270241E+3
5.999491E+3
5.967318E+3
5.259517E+3
4.508819E+3
4.401577E+3
4.937790E+3
5.516899E+3
5.677763E+3
5.398933E+3
5.045032E+3
4.905617E+3
4.894893E+3
4.905617E+3
5.023583E+3
5.345311E+3
5.688487E+3
5.634866E+3
5.045032E+3
4.476647E+3
4.519543E+3
5.173723E+3
5.870800E+3
5.924421E+3
5.291690E+3
4.605338E+3
4.487371E+3
5.002135E+3
5.624142E+3
5.720660E+3
5.173723E+3
4.508819E+3
4.251438E+3
4.551717E+3
5.045032E+3
5.280966E+3
5.216620E+3
5.023583E+3
4.787650E+3
4.530268E+3
4.294334E+3
4.262162E+3
4.573165E+3
5.045032E+3
5.259517E+3
4.948514E+3
4.369404E+3
4.122746E+3
4.562441E+3
5.356035E+3
5.742108E+3
5.302414E+3
4.444474E+3
3.961882E+3
4.208540E+3
4.819823E+3
5.205896E+3
5.087929E+3
4.701856E+3
4.444474E+3
4.412301E+3
4.498095E+3
4.616062E+3
4.776926E+3
4.980687E+3
5.087929E+3
4.873444E+3
4.455198E+3
4.219265E+3
4.487371E+3
5.141550E+3
5.624142E+3
5.431105E+3
4.712580E+3
4.112022E+3
4.176367E+3
4.851995E+3
5.474002E+3
5.484726E+3
4.916341E+3
4.326507E+3
4.176367E+3
4.476647E+3
4.851995E+3
5.012859E+3
4.927066E+3
4.755477E+3
4.594613E+3
4.423025E+3
4.326507E+3
4.444474E+3
4.819823E+3
5.152274E+3
5.055757E+3
4.498095E+3
3.940434E+3
3.886813E+3
4.423025E+3
5.055757E+3
5.152274E+3
4.626786E+3
3.929710E+3
3.650879E+3
3.972607E+3
4.519543E+3
4.787650E+3
4.573165E+3
4.133470E+3
3.843916E+3
3.822467E+3
3.929710E+3
4.079849E+3
4.229989E+3
4.305059E+3
4.176367E+3
3.811743E+3
3.436394E+3
3.372049E+3
3.715225E+3
4.208540E+3
4.401577E+3
4.004780E+3
3.339876E+3
2.943078E+3
3.157564E+3
3.801019E+3
4.229989E+3
4.026228E+3
3.414945E+3
2.953803E+3
2.996700E+3
3.404221E+3
3.704500E+3
3.715225E+3
3.522188E+3
3.286254E+3
3.125391E+3
3.039597E+3
3.050321E+3
3.221909E+3
3.468567E+3
3.554361E+3
3.318428E+3
2.835836E+3
2.514108E+3
2.674972E+3
3.221909E+3
3.661604E+3
3.522188E+3
2.878733E+3
2.342520E+3
2.385417E+3
2.878733E+3
3.318428E+3
3.286254E+3
2.889457E+3
2.557005E+3
2.481936E+3
2.653524E+3
2.868009E+3
2.964527E+3
2.985976E+3
2.932354E+3
2.760766E+3
2.492660E+3
2.299623E+3
2.385417E+3
2.792939E+3
3.168288E+3
3.093218E+3
2.557005E+3
1.999344E+3
1.956447E+3
2.460487E+3
3.028872E+3
3.082494E+3
2.567729E+3
1.977896E+3
1.913550E+3
2.428314E+3
2.985976E+3
3.061045E+3
2.653524E+3
2.192381E+3
2.085138E+3
2.288899E+3
2.535557E+3
2.674972E+3
2.728593E+3
2.771490E+3
2.674972E+3
2.353245E+3
1.945723E+3
1.784859E+3
2.074414E+3
2.707145E+3
3.211185E+3
3.082494E+3
2.353245E+3
1.720513E+3
1.784859E+3
2.471211E+3
3.061045E+3
3.007424E+3
2.439039E+3
1.806308E+3
1.516753E+3
1.623995E+3
1.967171E+3
2.363969E+3
2.696421E+3
3.093218E+3
3.447118E+3
3.286254E+3
2.481936E+3
1.709789E+3
1.763411E+3
2.428314E+3
2.868009E+3
2.750042E+3
2.481936E+3
2.471211E+3
2.717869E+3
2.857284E+3
2.557005E+3
1.902826E+3
1.334440E+3
1.248646E+3
1.613271E+3
2.031517E+3
2.128035E+3
1.892101E+3
1.623995E+3
1.559650E+3
1.731238E+3
1.924274E+3
2.020793E+3
2.020793E+3
1.945723E+3
1.806308E+3
1.591823E+3
1.430959E+3
1.506028E+3
1.817032E+3
2.138759E+3
2.160208E+3
1.784859E+3
1.366613E+3
1.302268E+3
1.666892E+3
2.149484E+3
2.288899E+3
1.967171E+3
1.527477E+3
1.366613E+3
1.602547E+3
1.988620E+3
2.192381E+3
2.117311E+3
1.924274E+3
1.784859E+3
1.763411E+3
1.806308E+3
1.902826E+3
2.074414E+3
2.235278E+3
2.246002E+3
2.031517E+3
1.731238E+3
1.656168E+3
1.956447E+3
2.417590E+3
2.632075E+3
2.396141E+3
1.934999E+3
1.709789E+3
1.924274E+3
2.385417E+3
2.696421E+3
2.589178E+3
2.235278E+3
2.010068E+3
2.052965E+3
2.299623E+3
2.514108E+3
2.589178E+3
2.567729E+3
2.503384E+3
2.396141E+3
2.288899E+3
2.288899E+3
2.481936E+3
2.792939E+3
2.985976E+3
2.835836E+3
2.471211E+3
2.235278E+3
2.396141E+3
2.857284E+3
3.200460E+3
3.136115E+3
2.750042E+3
2.428314E+3
2.492660E+3
2.857284E+3
3.189736E+3
3.254082E+3
3.061045E+3
2.868009E+3
2.814387E+3
2.889457E+3
3.018148E+3
3.157564E+3
3.286254E+3
3.350600E+3
3.254082E+3
3.039597E+3
2.900181E+3
3.018148E+3
3.372049E+3
3.704500E+3
3.693776E+3
3.350600E+3
2.996700E+3
2.996700E+3
3.382773E+3
3.822467E+3
3.929710E+3
3.661604E+3
3.318428E+3
3.232633E+3
3.447118E+3
3.747398E+3
3.886813E+3
3.865364E+3
3.758122E+3
3.661604E+3
3.607982E+3
3.618706E+3
3.725949E+3
3.940434E+3
4.154919E+3
4.154919E+3
3.908261E+3
3.607982E+3
3.575809E+3
3.886813E+3
4.305059E+3
4.455198E+3
4.197816E+3
3.801019E+3
3.650879E+3
3.876089E+3
4.262162E+3
4.476647E+3
4.369404E+3
4.133470E+3
3.961882E+3
3.972607E+3
4.112022E+3
4.251438E+3
4.347955E+3
4.401577E+3
4.358680E+3
4.208540E+3
4.026228E+3
3.983331E+3
4.176367E+3
4.498095E+3
4.637510E+3
4.444474E+3
4.069125E+3
3.865364E+3
4.036952E+3
4.444474E+3
4.701856E+3
4.594613E+3
4.229989E+3
3.961882E+3
4.004780E+3
4.251438E+3
4.487371E+3
4.508819E+3
4.380129E+3
4.219265E+3
4.133470E+3
4.112022E+3
4.154919E+3
4.251438E+3
4.412301E+3
4.476647E+3
4.358680E+3
4.090574E+3
3.897537E+3
3.994055E+3
4.347955E+3
4.616062E+3
4.551717E+3
4.197816E+3
3.876089E+3
3.886813E+3
4.197816E+3
4.487371E+3
4.508819E+3
4.262162E+3
3.983331E+3
3.886813E+3
3.972607E+3
4.133470E+3
4.219265E+3
4.229989E+3
4.176367E+3
4.069125E+3
3.918985E+3
3.822467E+3
3.886813E+3
4.101298E+3
4.305059E+3
4.272886E+3
3.972607E+3
3.672328E+3
3.629430E+3
3.918985E+3
4.262162E+3
4.337231E+3
4.069125E+3
3.704500E+3
3.565085E+3
3.747398E+3
4.047676E+3
4.208540E+3
4.144195E+3
3.940434E+3
3.768846E+3
3.683052E+3
3.693776E+3
3.758122E+3
3.854640E+3
3.918985E+3
3.876089E+3
3.693776E+3
3.500740E+3
3.479291E+3
3.693776E+3
3.983331E+3
4.079849E+3
3.854640E+3
3.479291E+3
3.296979E+3
3.457843E+3
3.790294E+3
3.972607E+3
3.833192E+3
3.522188E+3
3.307703E+3
3.329152E+3
3.511464E+3
3.650879E+3
3.683052E+3
3.607982E+3
3.490015E+3
3.372049E+3
3.286254E+3
3.286254E+3
3.404221E+3
3.586534E+3
3.650879E+3
3.479291E+3
3.168288E+3
2.975251E+3
3.082494E+3
3.404221E+3
3.629430E+3
3.522188E+3
3.179012E+3
2.900181E+3
2.921630E+3
3.179012E+3
3.414945E+3
3.425670E+3
3.221909E+3
3.018148E+3
2.943078E+3
2.985976E+3
3.071769E+3
3.146839E+3
3.200460E+3
3.200460E+3
3.093218E+3
2.889457E+3
2.750042E+3
2.803663E+3
3.050321E+3
3.243358E+3
3.189736E+3
2.889457E+3
2.610626E+3
2.599902E+3
2.868009E+3
3.157564E+3
3.189736E+3
2.943078E+3
2.653524E+3
2.567729E+3
2.717869E+3
2.921630E+3
3.007424E+3
2.943078E+3
2.825112E+3
2.707145E+3
2.632075E+3
2.621351E+3
2.674972E+3
2.803663E+3
2.910906E+3
2.868009E+3
2.642799E+3
2.396141E+3
2.353245E+3
2.567729E+3
2.857284E+3
2.910906E+3
2.674972E+3
2.342520E+3
2.213829E+3
2.374693E+3
2.653524E+3
2.771490E+3
2.642799E+3
2.396141E+3
2.246002E+3
2.267451E+3
2.385417E+3
2.546281E+3
2.760766E+3
2.921630E+3
2.825112E+3
2.417590E+3
2.010068E+3
2.020793E+3
2.524832E+3
3.189736E+3
3.457843E+3
3.093218E+3
2.439039E+3
2.052965E+3
2.203105E+3
2.674972E+3
2.975251E+3
2.846560E+3
2.449763E+3
2.181656E+3
2.246002E+3
2.535557E+3
2.739318E+3
2.685696E+3
2.449763E+3
2.235278E+3
2.149484E+3
2.192381E+3
2.278175E+3
2.374693E+3
2.449763E+3
2.460487E+3
2.363969E+3
2.170932E+3
2.031517E+3
2.074414E+3
2.256726E+3
2.396141E+3
2.288899E+3
1.956447E+3
1.666892E+3
1.623995E+3
1.838480E+3
2.052965E+3
2.052965E+3
1.817032E+3
1.570374E+3
1.484580E+3
1.570374E+3
1.677617E+3
1.688341E+3
1.623995E+3
1.538201E+3
1.463131E+3
1.377337E+3
1.302268E+3
1.291543E+3
1.377337E+3
1.484580E+3
1.473856E+3
1.280819E+3
1.034161E+3
9.698157E+2
1.130680E+3
1.355889E+3
1.388062E+3
1.162852E+3
8.625732E+2
7.338821E+2
8.411247E+2
1.044886E+3
1.130680E+3
1.023437E+3
8.518489E+2
7.553306E+2
7.553306E+2
7.875035E+2
8.089519E+2
7.982276E+2
8.089519E+2
7.875035E+2
7.017094E+2
5.730184E+2
4.765001E+2
5.301213E+2
7.124336E+2
8.089519E+2
6.802609E+2
4.121546E+2
2.512908E+2
3.370848E+2
5.837426E+2
7.231579E+2
6.266396E+2
3.799818E+2
2.191180E+2
2.512908E+2
3.907060E+2
4.872243E+2
4.765001E+2
3.907060E+2
3.263605E+2
2.941878E+2
2.512908E+2
2.405665E+2
2.834635E+2
3.907060E+2
4.657758E+2
3.907060E+2
1.869452E+2
4.752986E+1
1.011512E+2
2.941878E+2
4.550515E+2
4.014302E+2
1.654967E+2
-1.681568E+1
-1.681568E+1
1.440481E+2
2.941878E+2
2.727392E+2
1.333240E+2
-6.091315E+0
-3.826404E+1
4.632864E+0
5.825423E+1
9.042695E+1
9.042695E+1
9.042695E+1
4.752986E+1
-4.898841E+1
-1.347824E+2
-1.240581E+2
1.535714E+1
1.547725E+2
1.440481E+2
-2.753986E+1
-2.098522E+2
-2.205764E+2
-4.898841E+1
1.547725E+2
1.869452E+2
2.608141E+1
-1.669551E+2
-2.098522E+2
-1.026096E+2
3.680568E+1
1.011512E+2
5.825423E+1
-1.681568E+1
-7.043686E+1
-7.043686E+1
-5.971259E+1
-2.753986E+1
3.680568E+1
1.118754E+2
1.118754E+2
4.632864E+0
-1.240581E+2
-1.455067E+2
4.632864E+0
2.083937E+2
2.727392E+2
1.333240E+2
-8.116113E+1
-1.455067E+2
-1.681568E+1
1.976695E+2
2.941878E+2
2.191180E+2
6.897841E+1
4.632864E+0
5.825423E+1
1.654967E+2
2.405665E+2
2.620149E+2
2.512908E+2
2.405665E+2
2.083937E+2
1.547725E+2
1.547725E+2
2.405665E+2
3.907060E+2
4.657758E+2
3.799818E+2
2.083937E+2
1.225997E+2
2.298422E+2
4.550515E+2
5.944668E+2
5.301213E+2
3.370848E+2
2.083937E+2
2.620149E+2
4.336030E+2
5.622941E+2
5.622941E+2
4.657758E+2
4.014302E+2
3.907060E+2
4.014302E+2
4.336030E+2
4.872243E+2
5.622941E+2
6.051911E+2
5.515698E+2
4.443273E+2
3.907060E+2
4.657758E+2
6.373639E+2
7.767791E+2
7.231579E+2
5.515698E+2
4.228788E+2
4.657758E+2
6.588124E+2
8.411247E+2
8.518489E+2
7.124336E+2
5.837426E+2
5.837426E+2
7.017094E+2
8.196762E+2
8.518489E+2
8.411247E+2
8.196762E+2
7.982276E+2
7.767791E+2
7.553306E+2
8.089519E+2
9.161945E+2
1.023437E+3
1.023437E+3
9.054702E+2
7.767791E+2
7.875035E+2
9.590915E+2
1.152128E+3
1.195025E+3
1.055610E+3
8.732975E+2
8.304005E+2
9.698157E+2
1.152128E+3
1.216474E+3
1.141404E+3
1.034161E+3
9.912643E+2
1.023437E+3
1.087783E+3
1.130680E+3
1.162852E+3
1.184301E+3
1.162852E+3
1.098507E+3
1.012713E+3
1.001988E+3
1.119955E+3
1.270095E+3
1.312992E+3
1.205749E+3
1.034161E+3
9.805400E+2
1.109231E+3
1.312992E+3
1.398786E+3
1.312992E+3
1.152128E+3
1.087783E+3
1.152128E+3
1.280819E+3
1.355889E+3
1.355889E+3
1.312992E+3
1.270095E+3
1.237922E+3
1.227198E+3
1.248646E+3
1.323716E+3
1.409510E+3
1.441683E+3
1.355889E+3
1.227198E+3
1.162852E+3
1.248646E+3
1.430959E+3
1.527477E+3
1.463131E+3
1.291543E+3
1.195025E+3
1.259371E+3
1.420234E+3
1.527477E+3
1.506028E+3
1.398786E+3
1.312992E+3
1.334440E+3
1.409510E+3
1.463131E+3
1.495304E+3
1.506028E+3
1.495304E+3
1.463131E+3
1.398786E+3
1.366613E+3
1.420234E+3
1.548925E+3
1.623995E+3
1.581098E+3
1.430959E+3
1.312992E+3
1.355889E+3
1.516753E+3
1.656168E+3
1.634719E+3
1.484580E+3
1.345165E+3
1.345165E+3
1.463131E+3
1.581098E+3
1.623995E+3
1.559650E+3
1.473856E+3
1.441683E+3
1.452407E+3
1.484580E+3
1.538201E+3
1.591823E+3
1.645444E+3
1.623995E+3
1.527477E+3
1.441683E+3
1.463131E+3
1.591823E+3
1.731238E+3
1.752686E+3
1.623995E+3
1.484580E+3
1.484580E+3
1.634719E+3
1.817032E+3
1.892101E+3
1.817032E+3
1.709789E+3
1.656168E+3
1.688341E+3
1.763411E+3
1.806308E+3
1.817032E+3
1.806308E+3
1.784859E+3
1.731238E+3
1.688341E+3
1.688341E+3
1.763411E+3
1.849205E+3
1.849205E+3
1.720513E+3
1.570374E+3
1.527477E+3
1.645444E+3
1.827756E+3
1.892101E+3
1.806308E+3
1.656168E+3
1.623995E+3
1.752686E+3
1.902826E+3
1.956447E+3
1.881377E+3
1.763411E+3
1.741962E+3
1.795583E+3
1.870653E+3
1.934999E+3
1.967171E+3
1.999344E+3
2.020793E+3
1.999344E+3
1.945723E+3
1.924274E+3
1.999344E+3
2.128035E+3
2.213829E+3
2.149484E+3
2.031517E+3
1.999344E+3
2.160208E+3
2.406866E+3
2.567729E+3
2.567729E+3
2.439039E+3
2.331796E+3
2.363969E+3
2.492660E+3
2.621351E+3
2.653524E+3
2.632075E+3
2.642799E+3
2.717869E+3
2.814387E+3
2.857284E+3
2.846560E+3
2.803663E+3
2.760766E+3
2.685696E+3
2.599902E+3
2.557005E+3
2.610626E+3
2.717869E+3
2.760766E+3
2.696421E+3
2.524832E+3
2.374693E+3
2.331796E+3
2.385417E+3
2.417590E+3
2.374693E+3
2.267451E+3
2.170932E+3
2.128035E+3
2.128035E+3
2.138759E+3
2.128035E+3
2.117311E+3
2.095863E+3
2.042241E+3
1.945723E+3
1.859929E+3
1.849205E+3
1.924274E+3
2.020793E+3
2.010068E+3
1.870653E+3
1.731238E+3
1.709789E+3
1.817032E+3
1.967171E+3
1.999344E+3
1.902826E+3
1.763411E+3
1.699065E+3
1.752686E+3
1.849205E+3
1.902826E+3
1.892101E+3
1.849205E+3
1.817032E+3
1.806308E+3
1.806308E+3
1.827756E+3
1.892101E+3
1.967171E+3
1.977896E+3
1.892101E+3
1.784859E+3
1.752686E+3
1.849205E+3
1.977896E+3
2.020793E+3
1.924274E+3
1.752686E+3
1.666892E+3
1.720513E+3
1.827756E+3
1.881377E+3
1.817032E+3
1.688341E+3
1.581098E+3
1.559650E+3
1.581098E+3
1.591823E+3
1.591823E+3
1.570374E+3
1.538201E+3
1.463131E+3
1.388062E+3
1.345165E+3
1.366613E+3
1.441683E+3
1.463131E+3
1.377337E+3
1.227198E+3
1.119955E+3
1.162852E+3
1.291543E+3
1.388062E+3
1.334440E+3
1.162852E+3
1.034161E+3
1.012713E+3
1.087783E+3
1.162852E+3
1.173577E+3
1.098507E+3
1.012713E+3
9.590915E+2
9.483672E+2
9.590915E+2
9.805400E+2
1.001988E+3
1.012713E+3
9.590915E+2
8.625732E+2
7.767791E+2
7.982276E+2
9.161945E+2
1.012713E+3
9.912643E+2
8.625732E+2
7.338821E+2
7.338821E+2
8.518489E+2
9.698157E+2
1.001988E+3
9.376429E+2
8.625732E+2
8.625732E+2
9.590915E+2
1.077058E+3
1.162852E+3
1.205749E+3
1.216474E+3
1.216474E+3
1.216474E+3
1.227198E+3
1.280819E+3
1.388062E+3
1.495304E+3
1.538201E+3
1.484580E+3
1.430959E+3
1.452407E+3
1.581098E+3
1.731238E+3
1.784859E+3
1.720513E+3
1.623995E+3
1.602547E+3
1.688341E+3
1.827756E+3
1.913550E+3
1.913550E+3
1.870653E+3
1.838480E+3
1.849205E+3
1.902826E+3
1.956447E+3
2.010068E+3
2.042241E+3
2.052965E+3
2.031517E+3
1.977896E+3
1.967171E+3
2.042241E+3
2.149484E+3
2.203105E+3
2.149484E+3
2.031517E+3
1.977896E+3
2.042241E+3
2.181656E+3
2.267451E+3
2.235278E+3
2.128035E+3
2.052965E+3
2.063690E+3
2.138759E+3
2.203105E+3
2.213829E+3
2.192381E+3
2.160208E+3
2.138759E+3
2.128035E+3
2.117311E+3
2.160208E+3
2.235278E+3
2.278175E+3
2.235278E+3
2.138759E+3
2.074414E+3
2.117311E+3
2.246002E+3
2.353245E+3
2.321072E+3
2.181656E+3
2.063690E+3
2.074414E+3
2.192381E+3
2.299623E+3
2.321072E+3
2.246002E+3
2.149484E+3
2.117311E+3
2.128035E+3
2.170932E+3
2.203105E+3
2.213829E+3
2.203105E+3
2.149484E+3
2.074414E+3
2.031517E+3
2.031517E+3
2.117311E+3
2.203105E+3
2.224553E+3
2.138759E+3
2.042241E+3
2.010068E+3
2.106587E+3
2.224553E+3
2.256726E+3
2.203105E+3
2.095863E+3
2.063690E+3
2.106587E+3
2.203105E+3
2.256726E+3
2.246002E+3
2.203105E+3
2.170932E+3
2.160208E+3
2.160208E+3
2.192381E+3
2.235278E+3
2.267451E+3
2.267451E+3
2.203105E+3
2.128035E+3
2.117311E+3
2.203105E+3
2.321072E+3
2.374693E+3
2.299623E+3
2.181656E+3
2.106587E+3
2.160208E+3
2.278175E+3
2.342520E+3
2.310347E+3
2.235278E+3
2.181656E+3
2.170932E+3
2.085138E+3
1.902826E+3
1.849205E+3
1.956447E+3
2.085138E+3
2.085138E+3
1.988620E+3
1.924274E+3
1.967171E+3
2.074414E+3
2.138759E+3
2.074414E+3
1.945723E+3
1.859929E+3
1.892101E+3
1.999344E+3
2.063690E+3
2.010068E+3
1.859929E+3
1.741962E+3
1.741962E+3
1.806308E+3
1.870653E+3
1.838480E+3
1.752686E+3
1.645444E+3
1.581098E+3
1.559650E+3
1.527477E+3
1.506028E+3
1.506028E+3
1.495304E+3
1.463131E+3
1.388062E+3
1.312992E+3
1.323716E+3
1.388062E+3
1.441683E+3
1.398786E+3
1.259371E+3
1.141404E+3
1.109231E+3
1.184301E+3
1.270095E+3
1.259371E+3
1.173577E+3
1.077058E+3
1.044886E+3
1.087783E+3
1.141404E+3
1.162852E+3
1.152128E+3
1.141404E+3
1.130680E+3
1.109231E+3
1.109231E+3
1.141404E+3
1.205749E+3
1.280819E+3
1.291543E+3
1.237922E+3
1.173577E+3
1.195025E+3
1.323716E+3
1.463131E+3
1.516753E+3
1.473856E+3
1.409510E+3
1.420234E+3
1.527477E+3
1.666892E+3
1.752686E+3
1.763411E+3
1.752686E+3
1.763411E+3
1.817032E+3
1.902826E+3
1.988620E+3
2.085138E+3
2.160208E+3
2.203105E+3
2.213829E+3
2.224553E+3
2.288899E+3
2.417590E+3
2.567729E+3
2.653524E+3
2.642799E+3
2.610626E+3
2.632075E+3
2.750042E+3
2.932354E+3
3.050321E+3
3.071769E+3
3.039597E+3
3.028872E+3
3.114666E+3
3.243358E+3
3.361324E+3
3.414945E+3
3.436394E+3
3.447118E+3
3.479291E+3
3.532912E+3
3.607982E+3
3.704500E+3
3.801019E+3
3.865364E+3
3.865364E+3
3.833192E+3
3.843916E+3
3.929710E+3
4.069125E+3
4.176367E+3
4.176367E+3
4.112022E+3
4.079849E+3
4.144195E+3
4.272886E+3
4.369404E+3
4.390853E+3
4.347955E+3
4.315783E+3
4.326507E+3
4.390853E+3
4.465922E+3
4.519543E+3
4.540992E+3
4.540992E+3
4.519543E+3
4.487371E+3
4.487371E+3
4.540992E+3
4.616062E+3
4.669683E+3
4.648235E+3
4.562441E+3
4.487371E+3
4.519543E+3
4.626786E+3
4.723305E+3
4.723305E+3
4.616062E+3
4.519543E+3
4.508819E+3
4.573165E+3
4.648235E+3
4.669683E+3
4.637510E+3
4.583889E+3
4.551717E+3
4.540992E+3
4.551717E+3
4.573165E+3
4.594613E+3
4.605338E+3
4.573165E+3
4.508819E+3
4.444474E+3
4.444474E+3
4.508819E+3
4.583889E+3
4.562441E+3
4.465922E+3
4.369404E+3
4.347955E+3
4.412301E+3
4.498095E+3
4.508819E+3
4.444474E+3
4.347955E+3
4.305059E+3
4.326507E+3
4.369404E+3
4.390853E+3
4.390853E+3
4.358680E+3
4.305059E+3
4.262162E+3
4.229989E+3
4.229989E+3
4.272886E+3
4.305059E+3
4.294334E+3
4.219265E+3
4.133470E+3
4.101298E+3
4.154919E+3
4.240713E+3
4.272886E+3
4.197816E+3
4.079849E+3
4.026228E+3
4.058401E+3
4.122746E+3
4.154919E+3
4.122746E+3
4.058401E+3
4.004780E+3
3.994055E+3
4.004780E+3
4.026228E+3
4.047676E+3
4.058401E+3
4.036952E+3
3.983331E+3
3.929710E+3
3.908261E+3
3.940434E+3
4.015504E+3
4.058401E+3
4.004780E+3
3.897537E+3
3.833192E+3
3.865364E+3
3.951158E+3
4.015504E+3
3.983331E+3
3.886813E+3
3.811743E+3
3.811743E+3
3.854640E+3
3.897537E+3
3.908261E+3
3.865364E+3
3.822467E+3
3.779570E+3
3.758122E+3
3.758122E+3
3.790294E+3
3.833192E+3
3.843916E+3
3.790294E+3
3.715225E+3
3.661604E+3
3.683052E+3
3.768846E+3
3.822467E+3
3.801019E+3
3.704500E+3
3.629430E+3
3.629430E+3
3.693776E+3
3.768846E+3
3.779570E+3
3.715225E+3
3.650879E+3
3.618706E+3
3.640155E+3
3.672328E+3
3.693776E+3
3.693776E+3
3.672328E+3
3.640155E+3
3.597258E+3
3.575809E+3
3.597258E+3
3.650879E+3
3.704500E+3
3.683052E+3
3.597258E+3
3.500740E+3
3.490015E+3
3.565085E+3
3.650879E+3
3.661604E+3
3.586534E+3
3.479291E+3
3.447118E+3
3.490015E+3
3.565085E+3
3.597258E+3
3.554361E+3
3.479291E+3
3.425670E+3
3.414945E+3
3.436394E+3
3.468567E+3
3.490015E+3
3.522188E+3
3.543636E+3
3.490015E+3
3.382773E+3
3.339876E+3
3.382773E+3
3.479291E+3
3.500740E+3
3.425670E+3
3.307703E+3
3.243358E+3
3.286254E+3
3.361324E+3
3.404221E+3
3.372049E+3
3.286254E+3
3.221909E+3
3.211185E+3
3.254082E+3
3.286254E+3
3.286254E+3
3.254082E+3
3.200460E+3
3.168288E+3
3.146839E+3
3.146839E+3
3.179012E+3
3.200460E+3
3.200460E+3
3.168288E+3
3.093218E+3
3.039597E+3
3.050321E+3
3.114666E+3
3.157564E+3
3.136115E+3
3.039597E+3
2.964527E+3
2.964527E+3
3.028872E+3
3.093218E+3
3.082494E+3
3.028872E+3
2.964527E+3
2.943078E+3
2.953803E+3
2.975251E+3
2.985976E+3
2.975251E+3
2.975251E+3
2.943078E+3
2.900181E+3
2.868009E+3
2.868009E+3
2.910906E+3
2.943078E+3
2.932354E+3
2.878733E+3
2.814387E+3
2.792939E+3
2.835836E+3
2.889457E+3
2.878733E+3
2.814387E+3
2.750042E+3
2.717869E+3
2.750042E+3
2.782214E+3
2.792939E+3
2.760766E+3
2.707145E+3
2.685696E+3
2.685696E+3
2.674972E+3
2.674972E+3
2.674972E+3
2.696421E+3
2.685696E+3
2.632075E+3
2.567729E+3
2.546281E+3
2.578454E+3
2.642799E+3
2.642799E+3
2.578454E+3
2.503384E+3
2.460487E+3
2.492660E+3
2.546281E+3
2.567729E+3
2.535557E+3
2.471211E+3
2.439039E+3
2.449763E+3
2.471211E+3
2.492660E+3
2.471211E+3
2.439039E+3
2.406866E+3
2.385417E+3
2.353245E+3
2.342520E+3
2.342520E+3
2.363969E+3
2.363969E+3
2.331796E+3
2.267451E+3
2.213829E+3
2.224553E+3
2.278175E+3
2.310347E+3
2.288899E+3
2.203105E+3
2.149484E+3
2.170932E+3
2.235278E+3
2.267451E+3
2.246002E+3
2.192381E+3
2.149484E+3
2.149484E+3
2.160208E+3
2.170932E+3
2.160208E+3
2.160208E+3
2.160208E+3
2.138759E+3
2.106587E+3
2.074414E+3
2.074414E+3
2.117311E+3
2.149484E+3
2.128035E+3
2.052965E+3
1.988620E+3
1.988620E+3
2.042241E+3
2.106587E+3
2.085138E+3
2.010068E+3
1.945723E+3
1.934999E+3
1.967171E+3
1.999344E+3
1.999344E+3
1.967171E+3
1.934999E+3
1.924274E+3
1.913550E+3
1.902826E+3
1.892101E+3
1.902826E+3
1.934999E+3
1.934999E+3
1.881377E+3
1.827756E+3
1.817032E+3
1.870653E+3
1.934999E+3
1.945723E+3
1.881377E+3
1.795583E+3
1.774135E+3
1.827756E+3
1.902826E+3
1.924274E+3
1.881377E+3
1.827756E+3
1.806308E+3
1.817032E+3
1.838480E+3
1.849205E+3
1.838480E+3
1.838480E+3
1.838480E+3
1.902826E+3
2.085138E+3
2.267451E+3
2.278175E+3
2.213829E+3
2.256726E+3
2.331796E+3
2.310347E+3
2.267451E+3
2.385417E+3
2.621351E+3
2.760766E+3
2.782214E+3
2.771490E+3
2.782214E+3
2.782214E+3
2.782214E+3
2.782214E+3
2.771490E+3
2.760766E+3
2.792939E+3
2.857284E+3
2.900181E+3
2.932354E+3
2.996700E+3
3.050321E+3
3.061045E+3
3.018148E+3
2.943078E+3
2.932354E+3
2.975251E+3
3.071769E+3
3.146839E+3
3.146839E+3
3.082494E+3
3.018148E+3
3.007424E+3
3.039597E+3
3.039597E+3
2.975251E+3
2.878733E+3
2.803663E+3
2.782214E+3
2.782214E+3
2.771490E+3
2.760766E+3
2.739318E+3
2.707145E+3
2.653524E+3
2.589178E+3
2.524832E+3
2.503384E+3
2.514108E+3
2.514108E+3
2.460487E+3
2.353245E+3
2.256726E+3
2.224553E+3
2.246002E+3
2.267451E+3
2.213829E+3
2.095863E+3
1.977896E+3
1.924274E+3
1.934999E+3
1.956447E+3
1.945723E+3
1.892101E+3
1.838480E+3
1.795583E+3
1.774135E+3
1.763411E+3
1.752686E+3
1.763411E+3
1.763411E+3
1.741962E+3
1.677617E+3
1.613271E+3
1.602547E+3
1.645444E+3
1.688341E+3
1.677617E+3
1.602547E+3
1.538201E+3
1.538201E+3
1.581098E+3
1.634719E+3
1.634719E+3
1.581098E+3
1.527477E+3
1.495304E+3
1.516753E+3
1.548925E+3
1.570374E+3
1.570374E+3
1.559650E+3
1.538201E+3
1.506028E+3
1.484580E+3
1.495304E+3
1.527477E+3
1.581098E+3
1.602547E+3
1.570374E+3
1.516753E+3
1.516753E+3
1.570374E+3
1.656168E+3
1.688341E+3
1.645444E+3
1.581098E+3
1.559650E+3
1.602547E+3
1.688341E+3
1.731238E+3
1.731238E+3
1.699065E+3
1.688341E+3
1.699065E+3
1.720513E+3
1.731238E+3
1.741962E+3
1.774135E+3
1.784859E+3
1.784859E+3
1.763411E+3
1.763411E+3
1.795583E+3
1.859929E+3
1.892101E+3
1.870653E+3
1.827756E+3
1.795583E+3
1.817032E+3
1.892101E+3
1.945723E+3
1.945723E+3
1.902826E+3
1.870653E+3
1.881377E+3
1.934999E+3
1.977896E+3
1.999344E+3
1.999344E+3
1.988620E+3
1.988620E+3
1.988620E+3
1.999344E+3
2.031517E+3
2.074414E+3
2.106587E+3
2.106587E+3
2.085138E+3
2.063690E+3
2.095863E+3
2.160208E+3
2.213829E+3
2.224553E+3
2.192381E+3
2.160208E+3
2.170932E+3
2.246002E+3
2.310347E+3
2.321072E+3
2.299623E+3
2.288899E+3
2.299623E+3
2.353245E+3
2.396141E+3
2.417590E+3
2.439039E+3
2.460487E+3
2.481936E+3
2.481936E+3
2.481936E+3
2.514108E+3
2.589178E+3
2.653524E+3
2.685696E+3
2.653524E+3
2.621351E+3
2.642799E+3
2.728593E+3
2.825112E+3
2.857284E+3
2.835836E+3
2.803663E+3
2.814387E+3
2.878733E+3
2.953803E+3
2.996700E+3
3.007424E+3
2.996700E+3
3.007424E+3
3.039597E+3
3.071769E+3
3.103942E+3
3.157564E+3
3.200460E+3
3.232633E+3
3.232633E+3
3.211185E+3
3.232633E+3
3.296979E+3
3.382773E+3
3.425670E+3
3.414945E+3
3.382773E+3
3.393497E+3
3.457843E+3
3.532912E+3
3.586534E+3
3.586534E+3
3.554361E+3
3.554361E+3
3.586534E+3
3.640155E+3
3.683052E+3
3.704500E+3
3.715225E+3
3.715225E+3
3.715225E+3
3.704500E+3
3.715225E+3
3.747398E+3
3.790294E+3
3.822467E+3
3.811743E+3
3.768846E+3
3.747398E+3
3.779570E+3
3.843916E+3
3.886813E+3
3.876089E+3
3.811743E+3
3.768846E+3
3.779570E+3
3.833192E+3
3.854640E+3
3.843916E+3
3.811743E+3
3.779570E+3
3.768846E+3
3.768846E+3
3.779570E+3
3.779570E+3
3.779570E+3
3.768846E+3
3.747398E+3
3.704500E+3
3.672328E+3
3.672328E+3
3.704500E+3
3.725949E+3
3.704500E+3
3.629430E+3
3.565085E+3
3.543636E+3
3.586534E+3
3.618706E+3
3.597258E+3
3.522188E+3
3.457843E+3
3.436394E+3
3.447118E+3
3.447118E+3
3.436394E+3
3.404221E+3
3.372049E+3
3.339876E+3
3.307703E+3
3.264806E+3
3.243358E+3
3.254082E+3
3.254082E+3
3.232633E+3
3.157564E+3
3.093218E+3
3.071769E+3
3.093218E+3
3.114666E+3
3.093218E+3
3.028872E+3
2.953803E+3
2.910906E+3
2.921630E+3
2.943078E+3
2.932354E+3
2.878733E+3
2.814387E+3
2.771490E+3
2.750042E+3
2.739318E+3
2.728593E+3
2.707145E+3
2.685696E+3
2.653524E+3
2.589178E+3
2.546281E+3
2.524832E+3
2.535557E+3
2.546281E+3
2.524832E+3
2.460487E+3
2.385417E+3
2.342520E+3
2.353245E+3
2.385417E+3
2.374693E+3
2.321072E+3
2.246002E+3
2.192381E+3
2.203105E+3
2.224553E+3
2.213829E+3
2.181656E+3
2.138759E+3
2.106587E+3
2.074414E+3
2.042241E+3
2.020793E+3
2.020793E+3
2.020793E+3
2.010068E+3
1.967171E+3
1.913550E+3
1.870653E+3
1.881377E+3
1.924274E+3
1.934999E+3
1.881377E+3
1.806308E+3
1.752686E+3
1.763411E+3
1.795583E+3
1.817032E+3
1.795583E+3
1.731238E+3
1.688341E+3
1.666892E+3
1.666892E+3
1.666892E+3
1.656168E+3
1.527477E+3
1.044886E+3
5.193971E+2
4.765001E+2
8.411247E+2
1.173577E+3
1.248646E+3
1.152128E+3
1.066334E+3
1.055610E+3
1.066334E+3
1.087783E+3
1.109231E+3
1.141404E+3
1.130680E+3
1.087783E+3
1.044886E+3
1.044886E+3
1.077058E+3
1.109231E+3
1.109231E+3
1.077058E+3
1.044886E+3
1.023437E+3
1.023437E+3
1.034161E+3
1.044886E+3
1.066334E+3
1.077058E+3
1.066334E+3
1.034161E+3
1.001988E+3
1.012713E+3
1.055610E+3
1.098507E+3
1.087783E+3
1.044886E+3
1.001988E+3
9.912643E+2
1.034161E+3
1.066334E+3
1.034161E+3
8.947460E+2
7.982276E+2
8.196762E+2
9.161945E+2
9.698157E+2
9.698157E+2
9.483672E+2
9.483672E+2
9.483672E+2
9.590915E+2
9.590915E+2
9.590915E+2
9.805400E+2
1.023437E+3
1.034161E+3
1.001988E+3
9.698157E+2
9.590915E+2
1.001988E+3
1.055610E+3
1.077058E+3
1.055610E+3
9.805400E+2
9.269187E+2
9.590915E+2
1.044886E+3
1.087783E+3
1.087783E+3
1.066334E+3
1.055610E+3
1.077058E+3
1.087783E+3
1.077058E+3
1.066334E+3
1.077058E+3
1.109231E+3
1.119955E+3
1.109231E+3
1.109231E+3
1.141404E+3
1.195025E+3
1.216474E+3
1.195025E+3
1.162852E+3
1.152128E+3
1.184301E+3
1.237922E+3
1.280819E+3
1.280819E+3
1.259371E+3
1.248646E+3
1.270095E+3
1.312992E+3
1.345165E+3
1.355889E+3
1.355889E+3
1.345165E+3
1.345165E+3
1.355889E+3
1.366613E+3
1.388062E+3
1.420234E+3
1.452407E+3
1.452407E+3
1.420234E+3
1.398786E+3
1.430959E+3
1.473856E+3
1.463131E+3
1.409510E+3
1.388062E+3
1.409510E+3
1.463131E+3
1.516753E+3
1.538201E+3
1.527477E+3
1.516753E+3
1.506028E+3
1.506028E+3
1.538201E+3
1.570374E+3
1.581098E+3
1.591823E+3
1.591823E+3
1.591823E+3
1.581098E+3
1.570374E+3
1.581098E+3
1.623995E+3
1.666892E+3
1.677617E+3
1.645444E+3
1.613271E+3
1.613271E+3
1.656168E+3
1.699065E+3
1.709789E+3
1.688341E+3
1.656168E+3
1.645444E+3
1.677617E+3
1.709789E+3
1.720513E+3
1.709789E+3
1.688341E+3
1.688341E+3
1.699065E+3
1.709789E+3
1.720513E+3
1.741962E+3
1.752686E+3
1.741962E+3
1.709789E+3
1.688341E+3
1.699065E+3
1.731238E+3
1.774135E+3
1.774135E+3
1.731238E+3
1.688341E+3
1.688341E+3
1.720513E+3
1.752686E+3
1.763411E+3
1.741962E+3
1.699065E+3
1.688341E+3
1.688341E+3
1.709789E+3
1.720513E+3
1.720513E+3
1.720513E+3
1.699065E+3
1.677617E+3
1.666892E+3
1.656168E+3
1.677617E+3
1.699065E+3
1.699065E+3
1.666892E+3
1.623995E+3
1.602547E+3
1.634719E+3
1.677617E+3
1.688341E+3
1.656168E+3
1.613271E+3
1.591823E+3
1.602547E+3
1.634719E+3
1.645444E+3
1.623995E+3
1.602547E+3
1.581098E+3
1.570374E+3
1.570374E+3
1.570374E+3
1.581098E+3
1.581098E+3
1.581098E+3
1.570374E+3
1.538201E+3
1.516753E+3
1.516753E+3
1.548925E+3
1.559650E+3
1.538201E+3
1.495304E+3
1.452407E+3
1.452407E+3
1.484580E+3
1.527477E+3
1.527477E+3
1.516753E+3
1.516753E+3
1.516753E+3
1.516753E+3
1.495304E+3
1.463131E+3
1.441683E+3
1.441683E+3
1.441683E+3
1.452407E+3
1.452407E+3
1.441683E+3
1.441683E+3
1.441683E+3
1.398786E+3
1.345165E+3
1.302268E+3
1.302268E+3
1.345165E+3
1.377337E+3
1.377337E+3
1.334440E+3
1.280819E+3
1.270095E+3
1.291543E+3
1.323716E+3
1.323716E+3
1.291543E+3
1.248646E+3
1.227198E+3
1.227198E+3
1.227198E+3
1.227198E+3
1.227198E+3
1.216474E+3
1.184301E+3
1.152128E+3
1.119955E+3
1.130680E+3
1.152128E+3
1.173577E+3
1.162852E+3
1.109231E+3
1.066334E+3
1.055610E+3
1.087783E+3
1.119955E+3
1.119955E+3
1.066334E+3
1.012713E+3
9.805400E+2
1.001988E+3
1.023437E+3
1.023437E+3
1.001988E+3
9.698157E+2
9.483672E+2
9.269187E+2
9.161945E+2
9.161945E+2
9.269187E+2
9.269187E+2
9.269187E+2
8.947460E+2
8.411247E+2
8.196762E+2
8.411247E+2
8.732975E+2
8.840216E+2
8.518489E+2
7.982276E+2
7.660549E+2
7.767791E+2
8.089519E+2
8.196762E+2
8.089519E+2
7.767791E+2
7.446064E+2
7.446064E+2
7.446064E+2
7.553306E+2
7.553306E+2
7.446064E+2
7.338821E+2
7.231579E+2
7.017094E+2
6.802609E+2
6.909852E+2
7.124336E+2
7.231579E+2
7.017094E+2
6.588124E+2
6.266396E+2
6.266396E+2
6.588124E+2
6.909852E+2
6.802609E+2
6.266396E+2
5.944668E+2
5.944668E+2
6.159153E+2
6.373639E+2
6.373639E+2
6.051911E+2
5.837426E+2
5.730184E+2
5.730184E+2
5.730184E+2
5.837426E+2
5.837426E+2
5.837426E+2
5.622941E+2
5.301213E+2
5.086728E+2
5.193971E+2
5.515698E+2
5.730184E+2
5.515698E+2
5.086728E+2
4.657758E+2
4.550515E+2
4.872243E+2
5.301213E+2
5.301213E+2
4.979486E+2
4.550515E+2
4.336030E+2
4.550515E+2
4.765001E+2
4.872243E+2
4.657758E+2
4.550515E+2
4.443273E+2
4.336030E+2
4.228788E+2
4.228788E+2
4.336030E+2
4.443273E+2
4.336030E+2
4.014302E+2
3.692575E+2
3.585333E+2
3.907060E+2
4.121546E+2
4.121546E+2
3.692575E+2
3.370848E+2
3.263605E+2
3.585333E+2
3.907060E+2
4.014302E+2
3.799818E+2
3.478090E+2
3.156363E+2
3.156363E+2
3.263605E+2
3.370848E+2
3.478090E+2
3.370848E+2
3.370848E+2
3.263605E+2
3.049119E+2
2.941878E+2
3.156363E+2
3.585333E+2
3.692575E+2
3.370848E+2
2.941878E+2
2.834635E+2
3.049119E+2
3.478090E+2
3.692575E+2
3.478090E+2
3.156363E+2
2.941878E+2
2.834635E+2
3.049119E+2
3.263605E+2
3.263605E+2
3.156363E+2
3.049119E+2
2.941878E+2
2.941878E+2
3.049119E+2
3.156363E+2
3.370848E+2
3.478090E+2
3.370848E+2
3.049119E+2
2.941878E+2
3.049119E+2
3.478090E+2
3.799818E+2
3.799818E+2
3.585333E+2
3.370848E+2
3.478090E+2
3.799818E+2
4.014302E+2
4.014302E+2
3.907060E+2
3.907060E+2
4.121546E+2
4.550515E+2
4.657758E+2
4.550515E+2
4.336030E+2
4.014302E+2
3.799818E+2
3.585333E+2
3.585333E+2
3.799818E+2
4.228788E+2
4.550515E+2
4.550515E+2
4.228788E+2
4.014302E+2
4.014302E+2
4.336030E+2
4.550515E+2
4.550515E+2
4.228788E+2
3.907060E+2
4.014302E+2
4.228788E+2
4.443273E+2
4.550515E+2
4.336030E+2
4.228788E+2
4.014302E+2
4.014302E+2
4.014302E+2
4.121546E+2
4.121546E+2
4.228788E+2
4.121546E+2
3.907060E+2
3.585333E+2
3.585333E+2
3.907060E+2
4.121546E+2
4.121546E+2
3.692575E+2
3.370848E+2
3.263605E+2
3.478090E+2
3.799818E+2
3.799818E+2
3.585333E+2
3.263605E+2
3.156363E+2
3.263605E+2
3.478090E+2
3.478090E+2
3.478090E+2
3.478090E+2
3.370848E+2
3.263605E+2
3.156363E+2
3.156363E+2
3.370848E+2
3.585333E+2
3.585333E+2
3.156363E+2
2.727392E+2
2.620149E+2
2.834635E+2
3.263605E+2
3.370848E+2
3.156363E+2
2.834635E+2
2.620149E+2
2.727392E+2
3.049119E+2
3.156363E+2
3.156363E+2
2.941878E+2
2.727392E+2
2.620149E+2
2.727392E+2
2.834635E+2
2.941878E+2
3.049119E+2
3.049119E+2
2.941878E+2
2.834635E+2
2.727392E+2
2.834635E+2
3.049119E+2
3.156363E+2
2.941878E+2
2.620149E+2
2.405665E+2
2.620149E+2
3.049119E+2
3.370848E+2
3.263605E+2
2.941878E+2
2.620149E+2
2.620149E+2
2.727392E+2
2.834635E+2
2.834635E+2
2.727392E+2
2.620149E+2
2.512908E+2
2.405665E+2
2.405665E+2
2.512908E+2
2.620149E+2
2.727392E+2
2.512908E+2
2.191180E+2
1.976695E+2
1.976695E+2
2.191180E+2
2.405665E+2
2.405665E+2
2.083937E+2
1.762210E+2
1.654967E+2
1.762210E+2
1.976695E+2
2.083937E+2
1.869452E+2
1.547725E+2
1.440481E+2
1.440481E+2
1.547725E+2
1.654967E+2
1.654967E+2
1.654967E+2
1.547725E+2
1.547725E+2
1.440481E+2
1.440481E+2
1.654967E+2
1.762210E+2
1.762210E+2
1.547725E+2
1.225997E+2
1.333240E+2
1.547725E+2
1.869452E+2
1.869452E+2
1.654967E+2
1.333240E+2
1.225997E+2
1.440481E+2
1.654967E+2
1.869452E+2
1.762210E+2
1.654967E+2
1.654967E+2
1.654967E+2
1.654967E+2
1.654967E+2
1.762210E+2
1.976695E+2
1.976695E+2
1.869452E+2
1.654967E+2
1.654967E+2
1.976695E+2
2.298422E+2
2.298422E+2
1.976695E+2
1.654967E+2
1.547725E+2
1.654967E+2
1.976695E+2
2.191180E+2
2.083937E+2
1.869452E+2
1.654967E+2
1.762210E+2
1.976695E+2
2.083937E+2
2.083937E+2
1.976695E+2
1.976695E+2
1.869452E+2
1.762210E+2
1.762210E+2
1.976695E+2
2.191180E+2
2.191180E+2
1.976695E+2
1.654967E+2
1.654967E+2
1.869452E+2
2.191180E+2
2.405665E+2
2.298422E+2
1.976695E+2
1.762210E+2
1.869452E+2
1.976695E+2
2.191180E+2
2.083937E+2
1.976695E+2
1.869452E+2
1.869452E+2
1.869452E+2
1.762210E+2
1.762210E+2
1.869452E+2
2.083937E+2
1.976695E+2
1.762210E+2
1.762210E+2
1.869452E+2
2.191180E+2
2.512908E+2
2.620149E+2
2.512908E+2
2.405665E+2
2.512908E+2
2.941878E+2
3.263605E+2
3.263605E+2
3.156363E+2
2.941878E+2
2.941878E+2
3.156363E+2
3.585333E+2
3.907060E+2
4.014302E+2
4.014302E+2
3.799818E+2
3.692575E+2
3.692575E+2
3.799818E+2
4.014302E+2
4.121546E+2
4.121546E+2
3.907060E+2
3.692575E+2
3.692575E+2
3.907060E+2
4.121546E+2
4.121546E+2
3.907060E+2
3.478090E+2
3.370848E+2
3.585333E+2
3.799818E+2
3.907060E+2
3.692575E+2
3.478090E+2
3.478090E+2
3.478090E+2
3.585333E+2
3.692575E+2
3.692575E+2
3.799818E+2
3.692575E+2
3.478090E+2
3.263605E+2
3.263605E+2
3.370848E+2
3.585333E+2
3.585333E+2
3.585333E+2
3.585333E+2
3.907060E+2
4.228788E+2
4.336030E+2
4.336030E+2
4.228788E+2
4.014302E+2
3.907060E+2
4.014302E+2
4.336030E+2
4.550515E+2
4.550515E+2
4.550515E+2
4.550515E+2
4.550515E+2
4.657758E+2
4.657758E+2
4.765001E+2
4.872243E+2
4.872243E+2
4.765001E+2
4.550515E+2
4.443273E+2
4.657758E+2
4.872243E+2
5.086728E+2
4.979486E+2
4.550515E+2
4.014302E+2
3.799818E+2
3.799818E+2
4.014302E+2
4.228788E+2
4.228788E+2
3.907060E+2
3.585333E+2
3.478090E+2
3.478090E+2
3.478090E+2
3.478090E+2
3.370848E+2
3.156363E+2
2.941878E+2
2.727392E+2
2.620149E+2
2.620149E+2
2.405665E+2
2.083937E+2
1.547725E+2
1.225997E+2
1.333240E+2
1.547725E+2
1.547725E+2
1.118754E+2
6.897841E+1
4.752986E+1
5.825423E+1
6.897841E+1
5.825423E+1
3.680568E+1
4.632864E+0
-1.681568E+1
-1.681568E+1
-6.091315E+0
-1.681568E+1
-4.898841E+1
-7.043686E+1
-9.188540E+1
-1.026096E+2
-1.347824E+2
-1.669551E+2
-1.884037E+2
-1.991279E+2
-1.884037E+2
-1.884037E+2
-2.098522E+2
-2.205764E+2
-2.313007E+2
-2.098522E+2
-1.991279E+2
-2.313007E+2
-2.741978E+2
-3.063705E+2
-3.170947E+2
-2.956461E+2
-2.849219E+2
-2.956461E+2
-3.063705E+2
-3.170947E+2
-3.385432E+2
-3.599918E+2
-3.814403E+2
-4.028887E+2
-4.243372E+2
-4.350616E+2
-4.350616E+2
-4.565099E+2
-4.779587E+2
-4.779587E+2
-4.457858E+2
-4.028887E+2
-3.814403E+2
-4.136130E+2
-4.565099E+2
-4.886828E+2
-4.994070E+2
-4.886828E+2
-4.886828E+2
-5.101312E+2
-5.315797E+2
-5.423041E+2
-5.423041E+2
-5.530283E+2
-5.637525E+2
-5.852010E+2
-6.066496E+2
-6.280981E+2
-6.495465E+2
-6.817194E+2
-6.924436E+2
-6.817194E+2
-6.495465E+2
-6.388223E+2
-6.602708E+2
-6.817194E+2
-7.031677E+2
-6.924436E+2
-6.709952E+2
-6.602708E+2
-6.709952E+2
-6.817194E+2
-7.031677E+2
-6.924436E+2
-6.709952E+2
-6.495465E+2
-6.388223E+2
-6.280981E+2
-6.280981E+2
-6.280981E+2
-6.388223E+2
-6.388223E+2
-6.173739E+2
-5.959252E+2
-5.852010E+2
-5.852010E+2
-5.959252E+2
-5.959252E+2
-5.744768E+2
-5.315797E+2
-4.994070E+2
-4.886828E+2
-4.994070E+2
-4.994070E+2
-4.886828E+2
-4.565099E+2
-4.243372E+2
-4.136130E+2
-4.136130E+2
-4.136130E+2
-4.028887E+2
-3.814403E+2
-3.707159E+2
-3.492674E+2
-3.278189E+2
-3.170947E+2
-3.170947E+2
-3.170947E+2
-3.170947E+2
-3.063705E+2
-2.741978E+2
-2.527492E+2
-2.420249E+2
-2.527492E+2
-2.634734E+2
-2.527492E+2
-2.313007E+2
-2.205764E+2
-2.205764E+2
-2.098522E+2
-1.884037E+2
-1.776794E+2
-1.562309E+2
-1.347824E+2
-1.240581E+2
-1.133340E+2
-1.026096E+2
-1.026096E+2
-9.188540E+1
-7.043686E+1
-4.898841E+1
-2.753986E+1
-6.091315E+0
1.535714E+1
4.632864E+0
-6.091315E+0
4.632864E+0
3.680568E+1
7.970268E+1
9.042695E+1
9.042695E+1
7.970268E+1
7.970268E+1
1.011512E+2
1.547725E+2
2.191180E+2
2.405665E+2
2.083937E+2
1.547725E+2
9.042695E+1
5.825423E+1
3.680568E+1
1.535714E+1
4.632864E+0
-6.091315E+0
-1.681568E+1
-3.826404E+1
-5.971259E+1
-7.043686E+1
-1.026096E+2
-1.347824E+2
-1.884037E+2
-2.420249E+2
-2.956461E+2
-3.278189E+2
-3.385432E+2
-3.599918E+2
-4.243372E+2
-4.994070E+2
-5.852010E+2
-6.495465E+2
-7.138921E+2
-7.889617E+2
-8.854801E+2
-9.819983E+2
-1.078517E+3
-1.078517E+3
-9.176528E+2
-5.530283E+2
-1.455067E+2
-6.091315E+0
-2.741978E+2
-7.138921E+2
-9.712741E+2
-9.176528E+2
-7.031677E+2
-5.315797E+2
-5.101312E+2
-6.388223E+2
-8.640317E+2
-1.089241E+3
-1.271553E+3
-1.368072E+3
-1.400244E+3
-1.410969E+3
-1.421693E+3
-1.410969E+3
-1.400244E+3
-1.400244E+3
-1.378796E+3
-1.325175E+3
-1.239380E+3
-1.164311E+3
-1.132138E+3
-1.153586E+3
-1.153586E+3
-1.121414E+3
-1.078517E+3
-1.089241E+3
-1.164311E+3
-1.239380E+3
-1.293002E+3
-1.293002E+3
-1.271553E+3
-1.282278E+3
-1.325175E+3
-1.389520E+3
-1.432417E+3
-1.443141E+3
-1.453866E+3
-1.464590E+3
-1.453866E+3
-1.432417E+3
-1.421693E+3
-1.368072E+3
-1.282278E+3
-1.260829E+3
-1.325175E+3
-1.410969E+3
-1.453866E+3
-1.475314E+3
-1.518211E+3
-1.550384E+3
-1.561108E+3
-1.528935E+3
-1.518211E+3
-1.571832E+3
-1.689799E+3
-1.807766E+3
-1.893560E+3
-1.947181E+3
-1.990078E+3
-2.043700E+3
-2.086597E+3
-2.129494E+3
-2.172390E+3
-2.247461E+3
-2.322530E+3
-2.354703E+3
-2.343978E+3
-2.322530E+3
-2.343978E+3
-2.397600E+3
-2.451221E+3
-2.461945E+3
-2.440497E+3
-2.429773E+3
-2.451221E+3
-2.504843E+3
-2.547739E+3
-2.569188E+3
-2.547739E+3
-2.537015E+3
-2.526291E+3
-2.515567E+3
-2.504843E+3
-2.504843E+3
-2.504843E+3
-2.515567E+3
-2.504843E+3
-2.483394E+3
-2.461945E+3
-2.451221E+3
-2.472670E+3
-2.504843E+3
-2.515567E+3
-2.483394E+3
-2.429773E+3
-2.408324E+3
-2.429773E+3
-2.461945E+3
-2.472670E+3
-2.440497E+3
-2.386876E+3
-2.354703E+3
-2.365428E+3
-2.376152E+3
-2.365428E+3
-2.343978E+3
-2.322530E+3
-2.311806E+3
-2.301082E+3
-2.290357E+3
-2.290357E+3
-2.290357E+3
-2.301082E+3
-2.311806E+3
-2.290357E+3
-2.247461E+3
-2.226012E+3
-2.226012E+3
-2.258185E+3
-2.268909E+3
-2.236736E+3
-2.193839E+3
-2.150942E+3
-2.161666E+3
-2.183115E+3
-2.172390E+3
-2.140218E+3
-2.097321E+3
-2.065148E+3
-2.043700E+3
-2.032975E+3
-2.011527E+3
-1.979354E+3
-1.947181E+3
-1.925733E+3
-1.882836E+3
-1.818490E+3
-1.764869E+3
-1.743420E+3
-1.732696E+3
-1.732696E+3
-1.679075E+3
-1.604005E+3
-1.528935E+3
-1.496762E+3
-1.486038E+3
-1.475314E+3
-1.421693E+3
-1.346623E+3
-1.282278E+3
-1.239380E+3
-1.228656E+3
-1.207208E+3
-1.164311E+3
-1.110689E+3
-1.057068E+3
-1.014171E+3
-9.927228E+2
-9.498257E+2
-9.069286E+2
-8.854801E+2
-8.640317E+2
-8.425830E+2
-7.889617E+2
-7.246163E+2
-6.924436E+2
-7.031677E+2
-7.031677E+2
-6.817194E+2
-6.066496E+2
-5.315797E+2
-4.994070E+2
-4.994070E+2
-4.565099E+2
-2.527492E+2
-4.898841E+1
-3.826404E+1
-1.347824E+2
-2.098522E+2
-1.776794E+2
-9.188540E+1
-3.826404E+1
-3.826404E+1
-3.826404E+1
-1.681568E+1
2.608141E+1
5.825423E+1
6.897841E+1
5.825423E+1
6.897841E+1
1.225997E+2
1.869452E+2
2.191180E+2
2.191180E+2
1.869452E+2
1.869452E+2
2.298422E+2
2.834635E+2
3.049119E+2
3.049119E+2
2.834635E+2
2.727392E+2
2.941878E+2
3.156363E+2
3.370848E+2
3.478090E+2
3.478090E+2
3.585333E+2
3.585333E+2
3.585333E+2
3.585333E+2
3.799818E+2
4.014302E+2
4.228788E+2
4.228788E+2
3.907060E+2
3.799818E+2
4.014302E+2
4.443273E+2
4.765001E+2
4.657758E+2
4.336030E+2
4.228788E+2
4.336030E+2
4.765001E+2
4.872243E+2
4.872243E+2
4.657758E+2
4.550515E+2
4.550515E+2
4.550515E+2
4.550515E+2
4.443273E+2
4.336030E+2
4.336030E+2
4.336030E+2
4.121546E+2
3.907060E+2
3.907060E+2
4.014302E+2
4.121546E+2
3.907060E+2
3.478090E+2
3.049119E+2
3.049119E+2
3.263605E+2
3.478090E+2
3.263605E+2
2.834635E+2
2.405665E+2
2.405665E+2
2.512908E+2
2.512908E+2
2.298422E+2
1.976695E+2
1.762210E+2
1.547725E+2
1.440481E+2
1.225997E+2
1.011512E+2
9.042695E+1
9.042695E+1
6.897841E+1
2.608141E+1
-6.091315E+0
-2.753986E+1
-6.091315E+0
4.632864E+0
-6.091315E+0
-4.898841E+1
-9.188540E+1
-1.133340E+2
-1.026096E+2
-8.116113E+1
-9.188540E+1
-1.240581E+2
-1.562309E+2
-1.669551E+2
-1.562309E+2
-1.562309E+2
-1.776794E+2
-1.991279E+2
-2.098522E+2
-2.098522E+2
-2.205764E+2
-2.420249E+2
-2.634734E+2
-2.634734E+2
-2.420249E+2
-2.420249E+2
-2.741978E+2
-3.170947E+2
-3.385432E+2
-3.170947E+2
-2.849219E+2
-2.849219E+2
-3.063705E+2
-3.385432E+2
-3.599918E+2
-3.492674E+2
-3.278189E+2
-3.170947E+2
-3.278189E+2
-3.385432E+2
-3.385432E+2
-3.278189E+2
-3.278189E+2
-3.278189E+2
-3.278189E+2
-3.063705E+2
-2.956461E+2
-2.956461E+2
-3.170947E+2
-3.278189E+2
-3.170947E+2
-2.741978E+2
-2.527492E+2
-2.634734E+2
-2.956461E+2
-3.063705E+2
-2.849219E+2
-2.527492E+2
-2.313007E+2
-2.420249E+2
-2.634734E+2
-2.741978E+2
-2.741978E+2
-2.527492E+2
-2.313007E+2
-2.205764E+2
-2.205764E+2
-2.205764E+2
-2.098522E+2
-2.205764E+2
-2.205764E+2
-2.205764E+2
-1.991279E+2
-1.776794E+2
-1.776794E+2
-2.098522E+2
-2.313007E+2
-2.313007E+2
-1.884037E+2
-1.562309E+2
-1.562309E+2
-1.991279E+2
-2.313007E+2
-2.313007E+2
-1.991279E+2
-1.776794E+2
-1.884037E+2
-2.098522E+2
-2.313007E+2
-2.420249E+2
-2.313007E+2
-2.205764E+2
-2.420249E+2
-2.420249E+2
-2.527492E+2
-2.527492E+2
-2.741978E+2
-2.956461E+2
-3.063705E+2
-2.849219E+2
-2.741978E+2
-2.849219E+2
-3.170947E+2
-3.599918E+2
-3.814403E+2
-3.599918E+2
-3.492674E+2
-3.599918E+2
-4.028887E+2
-4.350616E+2
-4.457858E+2
-4.350616E+2
-4.350616E+2
-4.457858E+2
-4.672341E+2
-4.779587E+2
-4.886828E+2
-4.994070E+2
-5.208556E+2
-5.315797E+2
-5.208556E+2
-5.101312E+2
-5.101312E+2
-5.423041E+2
-5.744768E+2
-5.852010E+2
-5.637525E+2
-5.423041E+2
-5.423041E+2
-5.744768E+2
-6.173739E+2
-6.280981E+2
-6.173739E+2
-5.959252E+2
-5.959252E+2
-6.173739E+2
-6.388223E+2
-6.495465E+2
-6.495465E+2
-6.495465E+2
-6.602708E+2
-6.602708E+2
-6.495465E+2
-5.315797E+2
-2.420249E+2
-9.188540E+1
-2.205764E+2
-4.350616E+2
-5.208556E+2
-4.672341E+2
-4.028887E+2
-4.136130E+2
-4.672341E+2
-4.672341E+2
-4.243372E+2
-3.814403E+2
-3.921645E+2
-4.457858E+2
-4.779587E+2
-4.779587E+2
-4.457858E+2
-4.350616E+2
-4.457858E+2
-4.565099E+2
-4.565099E+2
-4.565099E+2
-4.565099E+2
-4.672341E+2
-4.672341E+2
-4.565099E+2
-4.457858E+2
-4.457858E+2
-4.672341E+2
-4.886828E+2
-4.779587E+2
-4.565099E+2
-4.350616E+2
-4.457858E+2
-4.779587E+2
-4.994070E+2
-4.886828E+2
-4.565099E+2
-4.350616E+2
-4.350616E+2
-4.565099E+2
-4.672341E+2
-4.565099E+2
-4.565099E+2
-4.457858E+2
-4.565099E+2
-4.565099E+2
-4.672341E+2
-4.565099E+2
-4.672341E+2
-4.779587E+2
-4.779587E+2
-4.565099E+2
-4.457858E+2
-4.457858E+2
-4.672341E+2
-4.886828E+2
-4.886828E+2
-4.672341E+2
-4.457858E+2
-4.457858E+2
-4.779587E+2
-5.101312E+2
-5.101312E+2
-4.994070E+2
-4.565099E+2
-3.492674E+2
-2.634734E+2
-2.956461E+2
-3.814403E+2
-4.457858E+2
-4.457858E+2
-4.136130E+2
-3.921645E+2
-4.028887E+2
-4.136130E+2
-4.350616E+2
-4.565099E+2
-4.779587E+2
-4.672341E+2
-4.565099E+2
-4.457858E+2
-4.672341E+2
-5.101312E+2
-5.208556E+2
-5.101312E+2
-4.779587E+2
-4.779587E+2
-4.994070E+2
-5.423041E+2
-5.637525E+2
-5.530283E+2
-5.315797E+2
-5.315797E+2
-5.315797E+2
-5.423041E+2
-5.423041E+2
-5.530283E+2
-5.744768E+2
-5.852010E+2
-5.744768E+2
-5.530283E+2
-5.423041E+2
-5.637525E+2
-5.959252E+2
-6.173739E+2
-5.959252E+2
-5.744768E+2
-5.530283E+2
-5.744768E+2
-6.066496E+2
-6.280981E+2
-6.173739E+2
-5.852010E+2
-5.637525E+2
-5.744768E+2
-5.959252E+2
-6.066496E+2
-5.959252E+2
-5.852010E+2
-5.744768E+2
-5.744768E+2
-5.744768E+2
-5.637525E+2
-5.637525E+2
-5.744768E+2
-5.852010E+2
-5.744768E+2
-5.423041E+2
-5.315797E+2
-5.315797E+2
-5.530283E+2
-5.744768E+2
-5.744768E+2
-5.423041E+2
-5.101312E+2
-4.994070E+2
-5.208556E+2
-5.315797E+2
-5.315797E+2
-5.208556E+2
-4.994070E+2
-4.886828E+2
-4.994070E+2
-4.886828E+2
-4.779587E+2
-4.779587E+2
-4.672341E+2
-4.672341E+2
-4.565099E+2
-4.457858E+2
-4.457858E+2
-4.457858E+2
-4.565099E+2
-4.565099E+2
-4.243372E+2
-4.028887E+2
-3.921645E+2
-4.028887E+2
-4.243372E+2
-4.136130E+2
-3.921645E+2
-3.707159E+2
-3.599918E+2
-3.599918E+2
-3.707159E+2
-3.599918E+2
-3.599918E+2
-3.492674E+2
-3.385432E+2
-3.278189E+2
-3.170947E+2
-3.063705E+2
-3.063705E+2
-3.170947E+2
-3.170947E+2
-2.956461E+2
-2.634734E+2
-2.634734E+2
-2.741978E+2
-2.849219E+2
-2.849219E+2
-2.634734E+2
-2.313007E+2
-2.205764E+2
-2.313007E+2
-2.527492E+2
-2.527492E+2
-2.313007E+2
-2.098522E+2
-1.991279E+2
-2.098522E+2
-2.098522E+2
-2.098522E+2
-1.991279E+2
-1.991279E+2
-1.884037E+2
-1.776794E+2
-1.669551E+2
-1.562309E+2
-1.562309E+2
-1.669551E+2
-1.776794E+2
-1.562309E+2
-1.240581E+2
-9.188540E+1
-1.026096E+2
-1.240581E+2
-1.347824E+2
-1.240581E+2
-8.116113E+1
-5.971259E+1
-4.898841E+1
-7.043686E+1
-8.116113E+1
-7.043686E+1
-3.826404E+1
-1.681568E+1
-1.681568E+1
-1.681568E+1
-1.681568E+1
4.632864E+0
4.632864E+0
4.632864E+0
4.632864E+0
2.608141E+1
4.752986E+1
5.825423E+1
4.752986E+1
3.680568E+1
4.752986E+1
7.970268E+1
1.118754E+2
1.225997E+2
1.011512E+2
7.970268E+1
9.042695E+1
1.118754E+2
1.440481E+2
1.440481E+2
1.440481E+2
1.333240E+2
1.333240E+2
1.440481E+2
1.440481E+2
1.547725E+2
1.654967E+2
1.762210E+2
1.869452E+2
1.762210E+2
1.654967E+2
1.654967E+2
1.976695E+2
2.298422E+2
2.298422E+2
1.976695E+2
1.762210E+2
1.762210E+2
2.191180E+2
2.512908E+2
2.512908E+2
2.405665E+2
2.191180E+2
2.083937E+2
2.298422E+2
2.512908E+2
2.620149E+2
2.620149E+2
2.620149E+2
2.620149E+2
2.620149E+2
2.620149E+2
2.727392E+2
2.834635E+2
3.049119E+2
3.156363E+2
3.049119E+2
2.834635E+2
2.834635E+2
2.941878E+2
3.263605E+2
3.370848E+2
3.370848E+2
3.156363E+2
3.156363E+2
3.370848E+2
3.585333E+2
3.692575E+2
3.692575E+2
3.585333E+2
3.585333E+2
3.692575E+2
3.799818E+2
3.907060E+2
4.014302E+2
4.121546E+2
4.228788E+2
4.228788E+2
4.121546E+2
4.121546E+2
4.336030E+2
4.550515E+2
4.657758E+2
4.657758E+2
4.550515E+2
4.443273E+2
4.657758E+2
4.979486E+2
5.301213E+2
5.193971E+2
5.086728E+2
4.872243E+2
4.979486E+2
5.301213E+2
5.515698E+2
5.622941E+2
5.622941E+2
5.622941E+2
5.622941E+2
5.730184E+2
5.730184E+2
5.730184E+2
5.944668E+2
6.051911E+2
6.159153E+2
6.051911E+2
6.051911E+2
6.159153E+2
6.373639E+2
6.588124E+2
6.480881E+2
6.266396E+2
6.159153E+2
6.266396E+2
6.588124E+2
6.695367E+2
6.695367E+2
6.588124E+2
6.480881E+2
6.588124E+2
6.695367E+2
6.909852E+2
7.017094E+2
7.017094E+2
7.017094E+2
7.017094E+2
7.124336E+2
7.124336E+2
7.124336E+2
7.338821E+2
7.446064E+2
7.446064E+2
7.338821E+2
7.338821E+2
7.446064E+2
7.660549E+2
7.767791E+2
7.660549E+2
7.446064E+2
7.338821E+2
7.446064E+2
7.660549E+2
7.767791E+2
7.767791E+2
7.660549E+2
7.660549E+2
7.660549E+2
7.875035E+2
7.875035E+2
7.982276E+2
7.982276E+2
8.089519E+2
8.089519E+2
8.089519E+2
7.982276E+2
7.982276E+2
8.196762E+2
8.304005E+2
8.411247E+2
8.196762E+2
7.982276E+2
7.982276E+2
8.196762E+2
8.518489E+2
8.625732E+2
8.411247E+2
8.196762E+2
8.089519E+2
8.304005E+2
8.411247E+2
8.518489E+2
8.411247E+2
8.411247E+2
8.518489E+2
8.625732E+2
8.518489E+2
8.518489E+2
8.518489E+2
8.732975E+2
8.840216E+2
8.732975E+2
8.518489E+2
8.411247E+2
8.518489E+2
8.840216E+2
8.947460E+2
8.840216E+2
8.625732E+2
8.518489E+2
8.732975E+2
8.947460E+2
9.054702E+2
8.947460E+2
8.840216E+2
8.732975E+2
8.840216E+2
8.947460E+2
8.947460E+2
8.947460E+2
8.947460E+2
8.947460E+2
8.947460E+2
8.732975E+2
8.732975E+2
8.840216E+2
9.054702E+2
9.161945E+2
9.054702E+2
8.947460E+2
8.840216E+2
8.947460E+2
9.054702E+2
9.161945E+2
9.054702E+2
8.947460E+2
8.840216E+2
8.840216E+2
8.840216E+2
8.947460E+2
8.947460E+2
8.947460E+2
8.947460E+2
8.840216E+2
8.840216E+2
8.732975E+2
8.732975E+2
8.840216E+2
8.840216E+2
8.840216E+2
8.732975E+2
8.625732E+2
8.625732E+2
8.840216E+2
8.947460E+2
8.947460E+2
8.732975E+2
8.518489E+2
8.518489E+2
8.625732E+2
8.840216E+2
8.947460E+2
8.732975E+2
8.625732E+2
8.518489E+2
8.625732E+2
8.625732E+2
8.625732E+2
8.625732E+2
8.625732E+2
8.625732E+2
8.518489E+2
8.518489E+2
8.518489E+2
8.625732E+2
8.732975E+2
8.732975E+2
8.625732E+2
8.411247E+2
8.411247E+2
8.518489E+2
8.732975E+2
8.840216E+2
8.732975E+2
8.411247E+2
8.304005E+2
8.411247E+2
8.732975E+2
8.840216E+2
8.947460E+2
8.840216E+2
8.732975E+2
8.625732E+2
8.625732E+2
8.625732E+2
8.732975E+2
8.840216E+2
8.840216E+2
8.840216E+2
8.840216E+2
8.840216E+2
8.840216E+2
9.054702E+2
9.161945E+2
9.161945E+2
8.947460E+2
8.947460E+2
9.054702E+2
9.269187E+2
9.376429E+2
9.269187E+2
9.161945E+2
9.054702E+2
9.161945E+2
9.376429E+2
9.376429E+2
9.376429E+2
9.376429E+2
9.376429E+2
9.269187E+2
9.269187E+2
9.269187E+2
9.269187E+2
9.483672E+2
9.590915E+2
9.483672E+2
9.376429E+2
9.269187E+2
9.376429E+2
9.590915E+2
9.805400E+2
9.698157E+2
9.483672E+2
9.376429E+2
9.483672E+2
9.698157E+2
9.805400E+2
9.912643E+2
9.805400E+2
9.805400E+2
9.805400E+2
9.805400E+2
9.805400E+2
9.805400E+2
9.912643E+2
9.912643E+2
1.001988E+3
9.912643E+2
9.912643E+2
1.001988E+3
1.023437E+3
1.034161E+3
1.034161E+3
1.023437E+3
1.012713E+3
1.012713E+3
1.034161E+3
1.055610E+3
1.055610E+3
1.044886E+3
1.034161E+3
1.034161E+3
1.044886E+3
1.066334E+3
1.077058E+3
1.087783E+3
1.087783E+3
1.087783E+3
1.087783E+3
1.077058E+3
1.077058E+3
1.087783E+3
1.109231E+3
1.109231E+3
1.087783E+3
1.077058E+3
1.077058E+3
1.098507E+3
1.119955E+3
1.130680E+3
1.119955E+3
1.109231E+3
1.109231E+3
1.119955E+3
1.141404E+3
1.141404E+3
1.130680E+3
1.119955E+3
1.119955E+3
1.130680E+3
1.141404E+3
1.152128E+3
1.152128E+3
1.152128E+3
1.152128E+3
1.152128E+3
1.152128E+3
1.152128E+3
1.162852E+3
1.184301E+3
1.184301E+3
1.173577E+3
1.162852E+3
1.162852E+3
1.173577E+3
1.195025E+3
1.205749E+3
1.195025E+3
1.173577E+3
1.173577E+3
1.184301E+3
1.195025E+3
1.205749E+3
1.205749E+3
1.195025E+3
1.195025E+3
1.195025E+3
1.195025E+3
1.205749E+3
1.205749E+3
1.227198E+3
1.227198E+3
1.227198E+3
1.216474E+3
1.195025E+3
1.195025E+3
1.216474E+3
1.227198E+3
1.237922E+3
1.227198E+3
1.216474E+3
1.216474E+3
1.237922E+3
1.248646E+3
1.237922E+3
1.227198E+3
1.216474E+3
1.227198E+3
1.237922E+3
1.248646E+3
1.248646E+3
1.237922E+3
1.237922E+3
1.237922E+3
1.237922E+3
1.248646E+3
1.248646E+3
1.248646E+3
1.248646E+3
1.237922E+3
1.237922E+3
1.227198E+3
1.237922E+3
1.237922E+3
1.248646E+3
1.237922E+3
1.237922E+3
1.227198E+3
1.227198E+3
1.237922E+3
1.237922E+3
1.237922E+3
1.237922E+3
1.237922E+3
1.237922E+3
1.237922E+3
1.237922E+3
1.237922E+3
1.248646E+3
1.248646E+3
1.237922E+3
1.227198E+3
1.216474E+3
1.227198E+3
1.237922E+3
1.248646E+3
1.237922E+3
1.216474E+3
1.205749E+3
1.216474E+3
1.227198E+3
1.248646E+3
1.248646E+3
1.237922E+3
1.227198E+3
1.216474E+3
1.216474E+3
1.227198E+3
1.237922E+3
1.237922E+3
1.237922E+3
1.227198E+3
1.227198E+3
1.227198E+3
1.216474E+3
1.227198E+3
1.237922E+3
1.237922E+3
1.227198E+3
1.205749E+3
1.205749E+3
1.216474E+3
1.237922E+3
1.237922E+3
1.227198E+3
1.205749E+3
1.205749E+3
1.216474E+3
1.227198E+3
1.227198E+3
1.227198E+3
1.216474E+3
1.216474E+3
1.216474E+3
1.216474E+3
1.216474E+3
1.216474E+3
1.205749E+3
1.205749E+3
1.205749E+3
1.195025E+3
1.195025E+3
1.195025E+3
1.205749E+3
1.205749E+3
1.195025E+3
1.184301E+3
1.173577E+3
1.173577E+3
1.184301E+3
1.195025E+3
1.184301E+3
1.162852E+3
1.162852E+3
1.162852E+3
1.173577E+3
1.173577E+3
1.173577E+3
1.162852E+3
1.162852E+3
1.152128E+3
1.152128E+3
1.141404E+3
1.141404E+3
1.141404E+3
1.141404E+3
1.141404E+3
1.119955E+3
1.109231E+3
1.119955E+3
1.130680E+3
1.141404E+3
1.141404E+3
1.119955E+3
1.098507E+3
1.098507E+3
1.109231E+3
1.109231E+3
1.098507E+3
1.087783E+3
1.077058E+3
1.077058E+3
1.077058E+3
1.077058E+3
1.077058E+3
1.066334E+3
1.055610E+3
1.055610E+3
1.044886E+3
1.044886E+3
1.044886E+3
1.044886E+3
1.044886E+3
1.034161E+3
1.012713E+3
1.001988E+3
1.001988E+3
1.012713E+3
1.023437E+3
1.023437E+3
1.001988E+3
9.805400E+2
9.698157E+2
9.698157E+2
9.912643E+2
9.912643E+2
9.805400E+2
9.590915E+2
9.483672E+2
9.590915E+2
9.590915E+2
9.483672E+2
9.483672E+2
9.376429E+2
9.376429E+2
9.269187E+2
9.161945E+2
9.054702E+2
9.054702E+2
9.161945E+2
9.161945E+2
8.947460E+2
8.840216E+2
8.732975E+2
8.840216E+2
8.840216E+2
8.840216E+2
8.625732E+2
8.518489E+2
8.411247E+2
8.411247E+2
8.518489E+2
8.411247E+2
8.411247E+2
8.304005E+2
8.304005E+2
8.196762E+2
8.196762E+2
8.089519E+2
8.089519E+2
8.089519E+2
8.089519E+2
7.875035E+2
7.660549E+2
7.553306E+2
7.553306E+2
7.767791E+2
7.875035E+2
7.660549E+2
7.446064E+2
7.124336E+2
7.124336E+2
7.231579E+2
7.338821E+2
7.231579E+2
7.124336E+2
7.017094E+2
7.017094E+2
6.909852E+2
6.909852E+2
6.802609E+2
6.802609E+2
6.802609E+2
6.695367E+2
6.588124E+2
6.373639E+2
6.373639E+2
6.480881E+2
6.480881E+2
6.373639E+2
6.159153E+2
5.944668E+2
5.944668E+2
6.159153E+2
6.266396E+2
6.159153E+2
5.944668E+2
5.730184E+2
5.622941E+2
5.730184E+2
5.837426E+2
5.730184E+2
5.622941E+2
5.515698E+2
5.408456E+2
5.408456E+2
5.301213E+2
5.301213E+2
5.301213E+2
5.301213E+2
5.193971E+2
5.086728E+2
5.086728E+2
4.979486E+2
5.086728E+2
5.086728E+2
5.086728E+2
4.872243E+2
4.657758E+2
4.550515E+2
4.550515E+2
4.657758E+2
4.765001E+2
4.657758E+2
4.550515E+2
4.443273E+2
4.443273E+2
4.443273E+2
4.443273E+2
4.443273E+2
4.336030E+2
4.228788E+2
4.228788E+2
4.121546E+2
4.121546E+2
4.121546E+2
4.228788E+2
4.121546E+2
4.014302E+2
3.907060E+2
3.907060E+2
3.907060E+2
4.014302E+2
3.907060E+2
3.799818E+2
3.692575E+2
3.692575E+2
3.799818E+2
3.907060E+2
3.907060E+2
3.799818E+2
3.692575E+2
3.585333E+2
3.585333E+2
3.585333E+2
3.585333E+2
3.585333E+2
3.692575E+2
3.585333E+2
3.585333E+2
3.478090E+2
3.478090E+2
3.478090E+2
3.585333E+2
3.585333E+2
3.478090E+2
3.370848E+2
3.370848E+2
3.478090E+2
3.585333E+2
3.585333E+2
3.478090E+2
3.370848E+2
3.370848E+2
3.370848E+2
3.478090E+2
3.478090E+2
3.478090E+2
3.478090E+2
3.478090E+2
3.370848E+2
3.370848E+2
3.370848E+2
3.478090E+2
3.585333E+2
3.692575E+2
3.585333E+2
3.585333E+2
3.478090E+2
3.478090E+2
3.585333E+2
3.799818E+2
3.799818E+2
3.692575E+2
3.585333E+2
3.692575E+2
3.799818E+2
3.799818E+2
3.907060E+2
3.907060E+2
3.907060E+2
3.799818E+2
3.799818E+2
3.799818E+2
3.907060E+2
3.907060E+2
4.014302E+2
4.014302E+2
3.907060E+2
3.907060E+2
4.014302E+2
4.121546E+2
4.228788E+2
4.228788E+2
4.121546E+2
4.121546E+2
4.121546E+2
4.121546E+2
4.228788E+2
4.336030E+2
4.336030E+2
4.336030E+2
4.228788E+2
4.336030E+2
4.443273E+2
4.550515E+2
4.550515E+2
4.443273E+2
4.443273E+2
4.550515E+2
4.550515E+2
4.657758E+2
4.657758E+2
4.657758E+2
4.657758E+2
4.657758E+2
4.550515E+2
4.657758E+2
4.765001E+2
4.872243E+2
4.872243E+2
4.765001E+2
4.765001E+2
4.765001E+2
4.872243E+2
4.979486E+2
5.086728E+2
5.086728E+2
4.979486E+2
4.979486E+2
5.086728E+2
5.086728E+2
5.086728E+2
5.193971E+2
5.193971E+2
5.193971E+2
5.193971E+2
5.193971E+2
5.193971E+2
5.193971E+2
5.408456E+2
5.515698E+2
5.515698E+2
5.301213E+2
5.301213E+2
5.515698E+2
5.730184E+2
5.837426E+2
5.730184E+2
5.622941E+2
5.515698E+2
5.622941E+2
5.730184E+2
5.837426E+2
5.944668E+2
5.837426E+2
5.837426E+2
5.837426E+2
5.837426E+2
5.837426E+2
5.944668E+2
5.944668E+2
6.051911E+2
5.944668E+2
5.944668E+2
5.837426E+2
5.944668E+2
6.051911E+2
6.051911E+2
6.051911E+2
5.944668E+2
5.837426E+2
5.837426E+2
5.944668E+2
6.051911E+2
6.159153E+2
6.051911E+2
5.944668E+2
5.944668E+2
5.944668E+2
5.944668E+2
5.944668E+2
5.944668E+2
5.944668E+2
5.944668E+2
5.837426E+2
5.837426E+2
5.837426E+2
5.944668E+2
5.944668E+2
5.944668E+2
5.837426E+2
5.837426E+2
5.837426E+2
5.944668E+2
6.051911E+2
6.051911E+2
5.837426E+2
5.730184E+2
5.730184E+2
5.837426E+2
5.944668E+2
5.944668E+2
5.837426E+2
5.837426E+2
5.837426E+2
5.837426E+2
5.837426E+2
5.837426E+2
5.837426E+2
5.837426E+2
5.730184E+2
5.730184E+2
5.622941E+2
5.622941E+2
5.730184E+2
5.730184E+2
5.730184E+2
5.622941E+2
5.408456E+2
5.408456E+2
5.515698E+2
5.622941E+2
5.622941E+2
5.515698E+2
5.408456E+2
5.408456E+2
5.515698E+2
5.515698E+2
5.515698E+2
5.515698E+2
5.515698E+2
5.408456E+2
5.193971E+2
5.193971E+2
5.193971E+2
5.301213E+2
5.408456E+2
5.301213E+2
5.193971E+2
5.193971E+2
5.193971E+2
5.301213E+2
5.301213E+2
5.301213E+2
5.301213E+2
5.193971E+2
5.086728E+2
5.086728E+2
5.086728E+2
5.086728E+2
5.086728E+2
4.979486E+2
4.872243E+2
4.872243E+2
4.872243E+2
4.872243E+2
4.872243E+2
4.872243E+2
4.872243E+2
4.765001E+2
4.657758E+2
4.657758E+2
4.765001E+2
4.872243E+2
4.765001E+2
4.657758E+2
4.443273E+2
4.443273E+2
4.550515E+2
4.657758E+2
4.657758E+2
4.550515E+2
4.336030E+2
4.228788E+2
4.228788E+2
4.336030E+2
4.336030E+2
4.336030E+2
4.228788E+2
4.228788E+2
4.121546E+2
4.014302E+2
4.014302E+2
4.014302E+2
4.121546E+2
4.121546E+2
4.014302E+2
4.014302E+2
3.907060E+2
3.907060E+2
3.799818E+2
3.907060E+2
3.799818E+2
3.692575E+2
3.585333E+2
3.478090E+2
3.478090E+2
3.478090E+2
3.478090E+2
3.370848E+2
3.370848E+2
3.370848E+2
3.370848E+2
3.263605E+2
3.156363E+2
3.156363E+2
3.156363E+2
3.156363E+2
3.049119E+2
3.049119E+2
2.941878E+2
3.049119E+2
3.049119E+2
2.941878E+2
2.834635E+2
2.727392E+2
2.620149E+2
2.727392E+2
2.834635E+2
2.727392E+2
2.620149E+2
2.405665E+2
2.405665E+2
2.512908E+2
2.620149E+2
2.620149E+2
2.405665E+2
2.298422E+2
2.191180E+2
2.191180E+2
2.191180E+2
2.191180E+2
2.191180E+2
2.191180E+2
2.083937E+2
1.976695E+2
1.869452E+2
1.976695E+2
1.976695E+2
1.976695E+2
1.869452E+2
1.869452E+2
1.762210E+2
1.762210E+2
1.762210E+2
1.762210E+2
1.654967E+2
1.654967E+2
1.547725E+2
1.547725E+2
1.440481E+2
1.440481E+2
1.440481E+2
1.333240E+2
1.440481E+2
1.440481E+2
1.333240E+2
1.225997E+2
1.225997E+2
1.118754E+2
1.118754E+2
1.118754E+2
1.118754E+2
1.011512E+2
9.042695E+1
9.042695E+1
1.011512E+2
1.011512E+2
9.042695E+1
7.970268E+1
7.970268E+1
9.042695E+1
9.042695E+1
9.042695E+1
7.970268E+1
6.897841E+1
6.897841E+1
6.897841E+1
6.897841E+1
6.897841E+1
5.825423E+1
5.825423E+1
6.897841E+1
5.825423E+1
4.752986E+1
3.680568E+1
3.680568E+1
4.752986E+1
4.752986E+1
4.752986E+1
2.608141E+1
1.535714E+1
1.535714E+1
2.608141E+1
3.680568E+1
2.608141E+1
1.535714E+1
4.632864E+0
4.632864E+0
4.632864E+0
4.632864E+0
4.632864E+0
4.632864E+0
-6.091315E+0
-6.091315E+0
-1.681568E+1
-1.681568E+1
-2.753986E+1
-1.681568E+1
-1.681568E+1
-1.681568E+1
-2.753986E+1
-3.826404E+1
-3.826404E+1
-3.826404E+1
-3.826404E+1
-3.826404E+1
-3.826404E+1
-4.898841E+1
-5.971259E+1
-5.971259E+1
-5.971259E+1
-5.971259E+1
-7.043686E+1
-8.116113E+1
-8.116113E+1
-8.116113E+1
-7.043686E+1
-7.043686E+1
-7.043686E+1
-8.116113E+1
-8.116113E+1
-8.116113E+1
-8.116113E+1
-8.116113E+1
-8.116113E+1
-8.116113E+1
-8.116113E+1
-9.188540E+1
-1.026096E+2
-1.026096E+2
-1.026096E+2
-1.026096E+2
-1.026096E+2
-1.026096E+2
-1.026096E+2
-1.133340E+2
-1.133340E+2
-1.240581E+2
-1.240581E+2
-1.240581E+2
-1.240581E+2
-1.240581E+2
-1.347824E+2
-1.455067E+2
-1.455067E+2
-1.455067E+2
-1.347824E+2
-1.347824E+2
-1.455067E+2
-1.562309E+2
-1.562309E+2
-1.562309E+2
-1.562309E+2
-1.455067E+2
-1.455067E+2
-1.562309E+2
-1.669551E+2
-1.669551E+2
-1.669551E+2
-1.669551E+2
-1.669551E+2
-1.776794E+2
-1.776794E+2
-1.776794E+2
-1.884037E+2
-1.884037E+2
-1.884037E+2
-1.884037E+2
-1.884037E+2
-1.884037E+2
-1.884037E+2
-1.884037E+2
-1.991279E+2
-1.991279E+2
-1.991279E+2
-2.098522E+2
-2.098522E+2
-2.205764E+2
-2.098522E+2
-2.098522E+2
-2.098522E+2
-2.205764E+2
-2.313007E+2
-2.313007E+2
-2.313007E+2
-2.205764E+2
-2.205764E+2
-2.313007E+2
-2.313007E+2
-2.420249E+2
-2.420249E+2
-2.420249E+2
-2.527492E+2
-2.527492E+2
-2.420249E+2
-2.420249E+2
-2.420249E+2
-2.527492E+2
-2.634734E+2
-2.634734E+2
-2.527492E+2
-2.420249E+2
-2.420249E+2
-2.634734E+2
-2.741978E+2
-2.741978E+2
-2.634734E+2
-2.527492E+2
-2.634734E+2
-2.634734E+2
-2.634734E+2
-2.634734E+2
-2.634734E+2
-2.634734E+2
-2.634734E+2
-2.634734E+2
-2.634734E+2
-2.741978E+2
-2.741978E+2
-2.849219E+2
-2.741978E+2
-2.741978E+2
-2.634734E+2
-2.741978E+2
-2.849219E+2
-2.849219E+2
-2.849219E+2
-2.741978E+2
-2.741978E+2
-2.741978E+2
-2.741978E+2
-2.849219E+2
-2.849219E+2
-2.849219E+2
-2.741978E+2
-2.741978E+2
-2.741978E+2
-2.741978E+2
-2.849219E+2
-2.849219E+2
-2.849219E+2
-2.741978E+2
-2.741978E+2
-2.741978E+2
-2.741978E+2
-2.634734E+2
-2.741978E+2
-2.741978E+2
-2.741978E+2
-2.634734E+2
-2.634734E+2
-2.634734E+2
-2.634734E+2
-2.634734E+2
-2.634734E+2
-2.527492E+2
-2.420249E+2
-2.420249E+2
-2.527492E+2
-2.634734E+2
-2.527492E+2
-2.420249E+2
-2.313007E+2
-2.205764E+2
-2.313007E+2
-2.313007E+2
-2.313007E+2
-2.205764E+2
-2.205764E+2
-2.205764E+2
-2.205764E+2
-2.098522E+2
-1.991279E+2
-1.991279E+2
-1.991279E+2
-1.991279E+2
-1.884037E+2
-1.776794E+2
-1.776794E+2
-1.776794E+2
-1.776794E+2
-1.669551E+2
-1.562309E+2
-1.455067E+2
-1.455067E+2
-1.347824E+2
-1.455067E+2
-1.455067E+2
-1.347824E+2
-1.240581E+2
-1.026096E+2
-1.026096E+2
-1.133340E+2
-1.133340E+2
-1.133340E+2
-1.133340E+2
-1.026096E+2
-9.188540E+1
-7.043686E+1
-7.043686E+1
-7.043686E+1
-7.043686E+1
-5.971259E+1
-4.898841E+1
-3.826404E+1
-2.753986E+1
-2.753986E+1
-2.753986E+1
-2.753986E+1
-6.091315E+0
4.632864E+0
4.632864E+0
4.632864E+0
4.632864E+0
1.535714E+1
3.680568E+1
3.680568E+1
4.752986E+1
4.752986E+1
5.825423E+1
6.897841E+1
6.897841E+1
6.897841E+1
7.970268E+1
9.042695E+1
1.118754E+2
1.225997E+2
1.118754E+2
1.011512E+2
1.011512E+2
1.118754E+2
1.225997E+2
1.333240E+2
1.333240E+2
1.333240E+2
1.333240E+2
1.440481E+2
1.535714E+1
-4.350616E+2
-8.318588E+2
-7.567892E+2
-3.707159E+2
-1.347824E+2
-1.884037E+2
-3.063705E+2
-3.063705E+2
-2.205764E+2
-1.455067E+2
-1.455067E+2
-1.562309E+2
-1.562309E+2
-1.240581E+2
-1.026096E+2
-8.116113E+1
-8.116113E+1
-8.116113E+1
-7.043686E+1
-5.971259E+1
-3.826404E+1
-2.753986E+1
-1.681568E+1
-1.681568E+1
4.632864E+0
1.535714E+1
1.535714E+1
2.608141E+1
2.608141E+1
3.680568E+1
5.825423E+1
6.897841E+1
6.897841E+1
6.897841E+1
7.970268E+1
9.042695E+1
1.011512E+2
1.011512E+2
1.118754E+2
1.011512E+2
1.118754E+2
1.225997E+2
1.440481E+2
1.547725E+2
1.547725E+2
1.654967E+2
1.654967E+2
1.762210E+2
1.762210E+2
1.869452E+2
1.869452E+2
1.976695E+2
2.083937E+2
2.083937E+2
2.083937E+2
2.191180E+2
2.298422E+2
2.298422E+2
2.298422E+2
2.298422E+2
2.298422E+2
2.405665E+2
2.512908E+2
2.620149E+2
2.727392E+2
2.727392E+2
2.727392E+2
2.727392E+2
2.834635E+2
2.941878E+2
2.941878E+2
2.941878E+2
2.941878E+2
2.941878E+2
3.049119E+2
3.049119E+2
3.156363E+2
3.263605E+2
3.263605E+2
3.370848E+2
3.263605E+2
3.263605E+2
3.263605E+2
3.370848E+2
3.478090E+2
3.478090E+2
3.585333E+2
3.585333E+2
3.692575E+2
3.799818E+2
3.799818E+2
3.907060E+2
3.907060E+2
4.014302E+2
4.872243E+2
6.159153E+2
7.017094E+2
6.802609E+2
5.730184E+2
4.765001E+2
4.550515E+2
4.979486E+2
5.622941E+2
6.051911E+2
6.159153E+2
6.051911E+2
5.837426E+2
5.622941E+2
5.408456E+2
5.193971E+2
4.979486E+2
5.086728E+2
5.408456E+2
5.837426E+2
6.266396E+2
6.480881E+2
6.695367E+2
6.802609E+2
6.695367E+2
6.695367E+2
6.695367E+2
6.802609E+2
7.017094E+2
7.124336E+2
7.446064E+2
7.660549E+2
7.875035E+2
8.089519E+2
7.982276E+2
7.767791E+2
7.553306E+2
7.446064E+2
7.660549E+2
7.875035E+2
8.089519E+2
8.196762E+2
8.089519E+2
7.982276E+2
7.875035E+2
7.767791E+2
7.553306E+2
7.553306E+2
7.446064E+2
7.553306E+2
7.553306E+2
7.660549E+2
7.660549E+2
7.553306E+2
7.446064E+2
7.338821E+2
7.231579E+2
7.231579E+2
7.124336E+2
7.124336E+2
7.017094E+2
7.017094E+2
6.909852E+2
6.802609E+2
6.588124E+2
6.588124E+2
6.588124E+2
6.480881E+2
6.266396E+2
6.051911E+2
5.944668E+2
5.837426E+2
5.730184E+2
5.622941E+2
5.515698E+2
5.408456E+2
5.408456E+2
4.550515E+2
2.727392E+2
1.654967E+2
2.191180E+2
3.370848E+2
3.799818E+2
3.478090E+2
2.941878E+2
2.834635E+2
3.049119E+2
3.156363E+2
3.049119E+2
2.834635E+2
2.512908E+2
2.512908E+2
2.512908E+2
2.512908E+2
2.512908E+2
2.405665E+2
2.405665E+2
2.298422E+2
2.298422E+2
2.298422E+2
2.191180E+2
2.191180E+2
2.191180E+2
2.083937E+2
2.083937E+2
2.083937E+2
2.083937E+2
1.976695E+2
1.976695E+2
1.976695E+2
1.976695E+2
1.976695E+2
1.869452E+2
1.869452E+2
1.869452E+2
1.869452E+2
1.869452E+2
1.762210E+2
1.762210E+2
1.762210E+2
1.654967E+2
1.654967E+2
1.654967E+2
1.654967E+2
1.654967E+2
1.762210E+2
1.762210E+2
1.762210E+2
1.654967E+2
1.654967E+2
1.762210E+2
1.654967E+2
1.654967E+2
1.547725E+2
1.440481E+2
1.547725E+2
1.547725E+2
1.547725E+2
1.547725E+2
1.547725E+2
1.547725E+2
1.654967E+2
1.547725E+2
1.547725E+2
1.547725E+2
1.654967E+2
1.654967E+2
1.654967E+2
1.654967E+2
1.762210E+2
1.762210E+2
1.869452E+2
1.762210E+2
1.762210E+2
1.869452E+2
1.869452E+2
1.869452E+2
1.976695E+2
1.976695E+2
1.869452E+2
1.762210E+2
1.762210E+2
1.869452E+2
1.869452E+2
1.869452E+2
1.762210E+2
1.762210E+2
1.762210E+2
1.869452E+2
1.869452E+2
1.869452E+2
1.869452E+2
1.869452E+2
1.762210E+2
1.762210E+2
1.654967E+2
1.654967E+2
1.654967E+2
1.654967E+2
1.547725E+2
1.547725E+2
1.440481E+2
1.440481E+2
1.440481E+2
1.440481E+2
1.440481E+2
1.440481E+2
1.333240E+2
1.333240E+2
1.333240E+2
1.440481E+2
1.440481E+2
1.333240E+2
1.333240E+2
1.333240E+2
1.440481E+2
1.547725E+2
1.547725E+2
1.440481E+2
1.440481E+2
1.333240E+2
1.333240E+2
1.333240E+2
1.333240E+2
1.333240E+2
1.333240E+2
1.333240E+2
1.333240E+2
1.225997E+2
1.118754E+2
1.118754E+2
1.225997E+2
1.225997E+2
1.118754E+2
1.011512E+2
1.011512E+2
1.011512E+2
1.011512E+2
1.011512E+2
1.011512E+2
9.042695E+1
7.970268E+1
7.970268E+1
6.897841E+1
6.897841E+1
5.825423E+1
5.825423E+1
5.825423E+1
4.752986E+1
3.680568E+1
2.608141E+1
1.535714E+1
1.535714E+1
1.535714E+1
1.535714E+1
1.535714E+1
1.535714E+1
4.632864E+0
-6.091315E+0
-6.091315E+0
-6.091315E+0
-6.091315E+0
-1.681568E+1
-1.681568E+1
-2.753986E+1
-1.681568E+1
-1.681568E+1
-2.753986E+1
-2.753986E+1
-2.753986E+1
-3.826404E+1
-4.898841E+1
-5.971259E+1
-5.971259E+1
-4.898841E+1
-5.971259E+1
-7.043686E+1
-8.116113E+1
-9.188540E+1
-9.188540E+1
-9.188540E+1
-1.026096E+2
-1.133340E+2
-1.240581E+2
-1.347824E+2
-1.347824E+2
-1.347824E+2
-1.455067E+2
-1.455067E+2
-1.562309E+2
-1.669551E+2
-1.776794E+2
-1.776794E+2
-1.776794E+2
-1.884037E+2
-1.991279E+2
-2.098522E+2
-2.098522E+2
-1.991279E+2
-1.991279E+2
-2.098522E+2
-2.205764E+2
-2.313007E+2
-2.420249E+2
-2.527492E+2
-2.634734E+2
-2.741978E+2
-2.741978E+2
-2.741978E+2
-2.849219E+2
-2.849219E+2
-2.956461E+2
-2.956461E+2
-3.063705E+2
-3.063705E+2
-3.170947E+2
-3.170947E+2
-3.278189E+2
-3.278189E+2
-3.385432E+2
-3.385432E+2
-3.385432E+2
-3.385432E+2
-3.492674E+2
-3.492674E+2
-3.599918E+2
-3.707159E+2
-3.814403E+2
-3.707159E+2
-3.707159E+2
-3.814403E+2
-3.814403E+2
-3.921645E+2
-4.028887E+2
-3.921645E+2
-3.921645E+2
-4.028887E+2
-4.028887E+2
-4.136130E+2
-4.136130E+2
-4.243372E+2
-4.243372E+2
-4.350616E+2
-4.350616E+2
-4.350616E+2
-4.350616E+2
-4.350616E+2
-4.350616E+2
-4.350616E+2
-4.243372E+2
-4.243372E+2
-4.350616E+2
-4.457858E+2
-4.457858E+2
-4.457858E+2
-4.457858E+2
-4.457858E+2
-4.457858E+2
-4.457858E+2
-4.457858E+2
-4.457858E+2
-4.457858E+2
-4.457858E+2
-4.350616E+2
-4.243372E+2
-4.350616E+2
-4.457858E+2
-4.457858E+2
-4.350616E+2
-4.243372E+2
-4.243372E+2
-4.243372E+2
-4.243372E+2
-4.350616E+2
-4.457858E+2
-4.457858E+2
-4.350616E+2
-4.243372E+2
-4.243372E+2
-4.243372E+2
-4.243372E+2
-4.243372E+2
-4.243372E+2
-4.243372E+2
-4.243372E+2
-4.243372E+2
-4.243372E+2
-4.136130E+2
-4.136130E+2
-4.028887E+2
-4.136130E+2
-4.136130E+2
-4.243372E+2
-4.243372E+2
-4.136130E+2
-4.136130E+2
-4.028887E+2
-4.028887E+2
-3.921645E+2
-3.921645E+2
-3.921645E+2
-4.028887E+2
-4.028887E+2
-3.921645E+2
-3.921645E+2
-3.814403E+2
-3.707159E+2
-3.814403E+2
-3.814403E+2
-3.814403E+2
-3.814403E+2
-3.921645E+2
-3.921645E+2
-3.814403E+2
-3.814403E+2
-3.707159E+2
-3.707159E+2
-3.707159E+2
-3.707159E+2
-3.707159E+2
-3.707159E+2
-3.814403E+2
-3.814403E+2
-3.814403E+2
-3.707159E+2
-3.707159E+2
-3.707159E+2
-3.707159E+2
-3.814403E+2
-3.814403E+2
-3.707159E+2
-3.707159E+2
-3.707159E+2
-3.707159E+2
-3.814403E+2
-3.814403E+2
-3.707159E+2
-3.707159E+2
-3.599918E+2
-3.599918E+2
-3.599918E+2
-3.599918E+2
-3.599918E+2
-3.599918E+2
-3.599918E+2
-3.599918E+2
-3.599918E+2
-3.599918E+2
-3.599918E+2
-3.707159E+2
-3.814403E+2
-3.814403E+2
-3.707159E+2
-3.492674E+2
-3.492674E+2
-3.599918E+2
-3.707159E+2
-3.707159E+2
-3.707159E+2
-3.599918E+2
-3.599918E+2
-3.707159E+2
-3.707159E+2
-3.707159E+2
-3.707159E+2
-3.707159E+2
-3.814403E+2
-3.814403E+2
-3.707159E+2
-3.707159E+2
-3.707159E+2
-3.707159E+2
-3.707159E+2
-3.707159E+2
-3.814403E+2
-3.814403E+2
-3.921645E+2
-3.921645E+2
-3.921645E+2
-3.814403E+2
-3.814403E+2
-3.921645E+2
-3.921645E+2
-4.028887E+2
-4.028887E+2
-3.921645E+2
-3.921645E+2
-3.921645E+2
-4.028887E+2
-4.028887E+2
-4.136130E+2
-4.136130E+2
-4.028887E+2
-4.028887E+2
-4.028887E+2
-4.136130E+2
-4.136130E+2
-4.136130E+2
-4.243372E+2
-4.350616E+2
-4.243372E+2
-4.136130E+2
-4.028887E+2
-4.136130E+2
-4.243372E+2
-4.350616E+2
-4.350616E+2
-4.350616E+2
-4.350616E+2
-4.350616E+2
-4.350616E+2
-4.350616E+2
-4.350616E+2
-4.457858E+2
-4.457858E+2
-4.457858E+2
-4.350616E+2
-4.350616E+2
-4.350616E+2
-4.457858E+2
-4.457858E+2
-4.565099E+2
-4.457858E+2
-4.457858E+2
-4.457858E+2
-4.457858E+2
-4.457858E+2
-4.457858E+2
-4.457858E+2
-4.457858E+2
-4.457858E+2
-4.565099E+2
-4.565099E+2
-4.457858E+2
-4.457858E+2
-4.457858E+2
-4.565099E+2
-4.565099E+2
-4.565099E+2
-4.457858E+2
-4.457858E+2
-4.565099E+2
-4.565099E+2
-4.565099E+2
-4.565099E+2
-4.457858E+2
-4.457858E+2
-4.457858E+2
-4.457858E+2
-4.457858E+2
-4.457858E+2
-4.457858E+2
-4.457858E+2
-4.457858E+2
-4.457858E+2
-4.457858E+2
-4.350616E+2
-4.350616E+2
-4.350616E+2
-4.350616E+2
-4.350616E+2
-4.350616E+2
-4.350616E+2
-4.350616E+2
-4.243372E+2
-4.243372E+2
-4.243372E+2
-4.243372E+2
-4.243372E+2
-4.243372E+2
-4.243372E+2
-4.243372E+2
-4.136130E+2
-4.136130E+2
-4.136130E+2
-4.136130E+2
-4.136130E+2
-4.028887E+2
-4.028887E+2
-4.028887E+2
-4.028887E+2
-4.028887E+2
-3.921645E+2
-3.814403E+2
-3.814403E+2
-3.599918E+2
-3.170947E+2
-2.527492E+2
-2.098522E+2
-2.098522E+2
-2.527492E+2
-2.849219E+2
-2.741978E+2
-2.313007E+2
-1.884037E+2
-1.562309E+2
-1.455067E+2
-1.562309E+2
-1.776794E+2
-1.884037E+2
-2.098522E+2
-2.205764E+2
-2.313007E+2
-2.205764E+2
-2.098522E+2
-2.098522E+2
-2.098522E+2
-1.991279E+2
-1.884037E+2
-1.776794E+2
-1.669551E+2
-1.562309E+2
-1.455067E+2
-1.347824E+2
-1.240581E+2
-1.026096E+2
-9.188540E+1
-8.116113E+1
-5.971259E+1
-4.898841E+1
-3.826404E+1
-3.826404E+1
-4.898841E+1
-5.971259E+1
-5.971259E+1
-4.898841E+1
-4.898841E+1
-5.971259E+1
-5.971259E+1
-5.971259E+1
-4.898841E+1
-4.898841E+1
-4.898841E+1
-4.898841E+1
-4.898841E+1
-3.826404E+1
-3.826404E+1
-3.826404E+1
-2.753986E+1
-1.681568E+1
-6.091315E+0
4.632864E+0
4.632864E+0
4.632864E+0
4.632864E+0
4.632864E+0
4.632864E+0
4.632864E+0
4.632864E+0
-6.091315E+0
-6.091315E+0
-1.681568E+1
-1.681568E+1
-1.681568E+1
-2.753986E+1
-2.753986E+1
-2.753986E+1
-2.753986E+1
-2.753986E+1
-2.753986E+1
-2.753986E+1
-2.753986E+1
-2.753986E+1
-2.753986E+1
-2.753986E+1
-2.753986E+1
-2.753986E+1
-2.753986E+1
-2.753986E+1
-2.753986E+1
-3.826404E+1
-4.898841E+1
-4.898841E+1
-5.971259E+1
-5.971259E+1
-5.971259E+1
-7.043686E+1
-7.043686E+1
-8.116113E+1
-8.116113E+1
-8.116113E+1
-9.188540E+1
-9.188540E+1
-9.188540E+1
-9.188540E+1
-1.026096E+2
-1.026096E+2
-1.026096E+2
-1.026096E+2
-1.026096E+2
-1.026096E+2
-1.026096E+2
-1.133340E+2
-1.133340E+2
-1.240581E+2
-1.240581E+2
-1.240581E+2
-1.455067E+2
-1.455067E+2
-1.562309E+2
-1.455067E+2
-1.455067E+2
-1.455067E+2
-1.562309E+2
-1.562309E+2
-1.562309E+2
-1.669551E+2
-1.669551E+2
-1.669551E+2
-1.669551E+2
-1.669551E+2
-1.776794E+2
-1.884037E+2
-1.991279E+2
-1.991279E+2
-1.884037E+2
-1.991279E+2
-1.991279E+2
-2.098522E+2
-2.098522E+2
-2.098522E+2
-2.098522E+2
-2.098522E+2
-2.098522E+2
-2.098522E+2
-2.098522E+2
-2.205764E+2
-2.313007E+2
-2.313007E+2
-2.205764E+2
-2.205764E+2
-2.205764E+2
-2.313007E+2
-2.313007E+2
-2.420249E+2
-2.313007E+2
-2.313007E+2
-2.205764E+2
-2.205764E+2
-2.205764E+2
-2.313007E+2
-2.313007E+2
-2.313007E+2
-2.313007E+2
-2.313007E+2
-2.205764E+2
-2.313007E+2
-2.313007E+2
-2.313007E+2
-2.205764E+2
-2.313007E+2
-2.313007E+2
-2.420249E+2
-2.420249E+2
-2.420249E+2
-2.313007E+2
-2.313007E+2
-2.313007E+2
-2.313007E+2
-2.313007E+2
-2.313007E+2
-2.313007E+2
-2.313007E+2
-2.313007E+2
-2.205764E+2
-2.313007E+2
-2.313007E+2
-2.313007E+2
-2.313007E+2
-2.313007E+2
-2.313007E+2
-3.492674E+2
-6.066496E+2
-7.460648E+2
-6.602708E+2
-4.779587E+2
-3.921645E+2
-4.243372E+2
-4.779587E+2
-4.886828E+2
-4.565099E+2
-4.457858E+2
-4.457858E+2
-4.457858E+2
-4.457858E+2
-4.457858E+2
-4.457858E+2
-4.457858E+2
-4.457858E+2
-4.565099E+2
-4.565099E+2
-4.565099E+2
-4.457858E+2
-4.457858E+2
-4.457858E+2
-4.565099E+2
-4.565099E+2
-4.457858E+2
-4.350616E+2
-4.243372E+2
-4.350616E+2
-4.457858E+2
-4.457858E+2
-4.350616E+2
-4.350616E+2
-4.350616E+2
-4.350616E+2
-4.350616E+2
-4.243372E+2
-4.243372E+2
-4.243372E+2
-4.350616E+2
-4.350616E+2
-4.243372E+2
-4.243372E+2
-4.243372E+2
-4.350616E+2
-4.350616E+2
-4.350616E+2
-4.350616E+2
-4.350616E+2
-4.243372E+2
-4.243372E+2
-4.243372E+2
-4.243372E+2
-4.243372E+2
-4.243372E+2
-4.136130E+2
-4.136130E+2
-4.243372E+2
-4.350616E+2
-4.350616E+2
-4.350616E+2
-4.243372E+2
-4.136130E+2
-4.136130E+2
-4.243372E+2
-4.350616E+2
-4.243372E+2
-4.243372E+2
-4.136130E+2
-4.136130E+2
-4.243372E+2
-4.350616E+2
-4.457858E+2
-4.350616E+2
-4.350616E+2
-4.243372E+2
-4.243372E+2
-4.350616E+2
-4.350616E+2
-4.350616E+2
-4.350616E+2
-4.350616E+2
-4.350616E+2
-4.350616E+2
-4.350616E+2
-4.350616E+2
-4.457858E+2
-4.457858E+2
-4.457858E+2
-4.350616E+2
-4.243372E+2
-4.243372E+2
-4.350616E+2
-4.350616E+2
-4.350616E+2
-4.243372E+2
-4.243372E+2
-4.243372E+2
-4.350616E+2
-4.350616E+2
-4.350616E+2
-4.350616E+2
-4.243372E+2
-4.243372E+2
-4.243372E+2
-4.350616E+2
-4.350616E+2
-4.350616E+2
-4.350616E+2
-4.243372E+2
-4.243372E+2
-4.243372E+2
-4.350616E+2
-4.350616E+2
-4.457858E+2
-4.350616E+2
-4.350616E+2
-4.243372E+2
-4.243372E+2
-4.243372E+2
-4.350616E+2
-4.350616E+2
-4.243372E+2
-4.243372E+2
-4.243372E+2
-4.243372E+2
-4.243372E+2
-4.350616E+2
-4.350616E+2
-4.350616E+2
-4.350616E+2
-4.243372E+2
-4.243372E+2
-4.243372E+2
-4.243372E+2
-4.243372E+2
-4.243372E+2
-4.243372E+2
-4.136130E+2
-4.136130E+2
-4.243372E+2
-4.243372E+2
-4.350616E+2
-4.243372E+2
-4.243372E+2
-4.136130E+2
-4.136130E+2
-4.243372E+2
-4.243372E+2
-4.243372E+2
-4.136130E+2
-4.136130E+2
-4.136130E+2
-4.136130E+2
-4.136130E+2
-4.136130E+2
-4.136130E+2
-4.136130E+2
-4.136130E+2
-4.136130E+2
-4.136130E+2
-4.136130E+2
-4.136130E+2
-4.136130E+2
-4.028887E+2
-4.028887E+2
-3.921645E+2
-4.028887E+2
-4.028887E+2
-4.028887E+2
-3.921645E+2
-3.921645E+2
-3.921645E+2
-3.921645E+2
-4.028887E+2
-4.028887E+2
-4.028887E+2
-3.921645E+2
-3.814403E+2
-3.814403E+2
-3.814403E+2
-3.814403E+2
-3.814403E+2
-3.814403E+2
-3.814403E+2
-3.814403E+2
-3.814403E+2
-3.707159E+2
-3.707159E+2
-3.707159E+2
-3.707159E+2
-3.599918E+2
-3.492674E+2
-3.492674E+2
-3.599918E+2
-3.707159E+2
-3.814403E+2
-3.707159E+2
-3.599918E+2
-3.599918E+2
-3.707159E+2
-3.707159E+2
-3.599918E+2
-3.599918E+2
-3.492674E+2
-3.492674E+2
-3.492674E+2
-3.492674E+2
-3.492674E+2
-3.599918E+2
-3.599918E+2
-3.492674E+2
-3.492674E+2
-3.492674E+2
-3.492674E+2
-3.492674E+2
-3.385432E+2
-3.385432E+2
-3.385432E+2
-3.385432E+2
-3.385432E+2
-3.385432E+2
-3.385432E+2
-3.492674E+2
-3.492674E+2
-3.385432E+2
-3.278189E+2
-3.278189E+2
-3.278189E+2
-3.385432E+2
-3.385432E+2
-3.385432E+2
-3.385432E+2
-3.278189E+2
-3.278189E+2
-3.278189E+2
-3.278189E+2
-3.385432E+2
-3.385432E+2
-3.385432E+2
-3.385432E+2
-3.385432E+2
-3.278189E+2
-3.278189E+2
-3.278189E+2
-3.278189E+2
-3.278189E+2
-3.278189E+2
-3.278189E+2
-3.278189E+2
-3.278189E+2
-3.278189E+2
-3.278189E+2
-3.278189E+2
-3.170947E+2
-3.170947E+2
-3.278189E+2
-3.278189E+2
-3.278189E+2
-3.170947E+2
-3.170947E+2
-3.170947E+2
-3.170947E+2
-3.170947E+2
-3.170947E+2
-3.278189E+2
-3.278189E+2
-3.170947E+2
-3.063705E+2
-3.063705E+2
-3.063705E+2
-3.170947E+2
-3.170947E+2
-3.278189E+2
-3.170947E+2
-3.170947E+2
-3.063705E+2
-3.063705E+2
-3.063705E+2
-3.063705E+2
-3.170947E+2
-3.170947E+2
-3.170947E+2
-3.063705E+2
-3.170947E+2
-3.278189E+2
-3.385432E+2
-3.278189E+2
-3.170947E+2
-3.063705E+2
-3.063705E+2
-3.170947E+2
-3.170947E+2
-3.278189E+2
-3.170947E+2
-3.063705E+2
-2.956461E+2
-3.063705E+2
-3.063705E+2
-3.063705E+2
-3.063705E+2
-3.063705E+2
-3.063705E+2
-3.063705E+2
-3.063705E+2
-3.063705E+2
-3.063705E+2
-3.063705E+2
-3.063705E+2
-3.063705E+2
-3.063705E+2
-3.063705E+2
-3.170947E+2
-3.170947E+2
-3.170947E+2
-3.063705E+2
-3.063705E+2
-3.063705E+2
-3.170947E+2
-3.170947E+2
-3.170947E+2
-3.170947E+2
-3.170947E+2
-3.170947E+2
-3.170947E+2
-3.278189E+2
-3.278189E+2
-3.278189E+2
-3.170947E+2
-3.170947E+2
-3.170947E+2
-3.278189E+2
-3.278189E+2
-3.170947E+2
-3.170947E+2
-3.170947E+2
-3.278189E+2
-3.170947E+2
-3.170947E+2
-3.170947E+2
-3.170947E+2
-3.278189E+2
-3.278189E+2
-3.278189E+2
-3.170947E+2
-3.063705E+2
-3.063705E+2
-3.170947E+2
-3.278189E+2
-3.278189E+2
-3.170947E+2
-3.063705E+2
-3.063705E+2
-3.063705E+2
-3.063705E+2
-3.170947E+2
-3.170947E+2
-3.170947E+2
-3.063705E+2
-3.063705E+2
-3.063705E+2
-3.063705E+2
-2.956461E+2
-2.956461E+2
-3.063705E+2
-2.956461E+2
-2.956461E+2
-2.849219E+2
-2.956461E+2
-3.063705E+2
-3.063705E+2
-2.956461E+2
-2.956461E+2
-2.956461E+2
-3.063705E+2
-3.063705E+2
-3.063705E+2
-2.956461E+2
-2.956461E+2
-2.956461E+2
-3.063705E+2
-3.063705E+2
-3.063705E+2
-3.063705E+2
-3.063705E+2
-2.956461E+2
-2.956461E+2
-2.956461E+2
-2.956461E+2
-2.956461E+2
-2.956461E+2
-2.849219E+2
-2.849219E+2
-2.741978E+2
-2.849219E+2
-2.849219E+2
-2.849219E+2
-2.849219E+2
-2.849219E+2
-2.741978E+2
-2.741978E+2
-2.849219E+2
-2.956461E+2
-2.956461E+2
-2.956461E+2
-2.849219E+2
-2.849219E+2
-2.849219E+2
-2.849219E+2
-2.849219E+2
-2.956461E+2
-2.956461E+2
-2.956461E+2
-2.956461E+2
-2.956461E+2
-2.956461E+2
-2.956461E+2
-2.956461E+2
-2.956461E+2
-2.956461E+2
-2.956461E+2
-2.956461E+2
-2.956461E+2
-2.956461E+2
-2.956461E+2
-2.956461E+2
-2.849219E+2
-2.956461E+2
-2.956461E+2
-3.063705E+2
-3.063705E+2
-3.063705E+2
-3.170947E+2
-3.063705E+2
-3.063705E+2
-3.063705E+2
-3.063705E+2
-3.170947E+2
-3.170947E+2
-3.170947E+2
-3.170947E+2
-3.063705E+2
-3.063705E+2
-3.170947E+2
-3.170947E+2
-3.170947E+2
-3.170947E+2
-3.170947E+2
-3.170947E+2
-3.170947E+2
-3.170947E+2
-3.170947E+2
-3.278189E+2
-3.278189E+2
-3.278189E+2
-3.278189E+2
-3.278189E+2
-3.278189E+2
-3.278189E+2
-3.278189E+2
-3.278189E+2
-3.278189E+2
-3.278189E+2
-3.278189E+2
-3.278189E+2
-3.278189E+2
-3.278189E+2
-3.278189E+2
-3.278189E+2
-3.278189E+2
-3.278189E+2
-3.278189E+2
-3.385432E+2
-3.385432E+2
-3.385432E+2
-3.278189E+2
-3.278189E+2
-3.278189E+2
-3.278189E+2
-3.278189E+2
-3.278189E+2
-3.278189E+2
-3.278189E+2
-3.278189E+2
-3.170947E+2
-3.170947E+2
-3.278189E+2
-3.278189E+2
-3.278189E+2
-3.170947E+2
-3.170947E+2
-3.170947E+2
-3.170947E+2
-3.170947E+2
-3.170947E+2
-3.170947E+2
-3.170947E+2
-3.063705E+2
-3.063705E+2
-2.956461E+2
-3.063705E+2
-3.063705E+2
-2.956461E+2
-2.956461E+2
-2.956461E+2
-2.956461E+2
-2.956461E+2
-2.956461E+2
-2.956461E+2
-2.956461E+2
-2.956461E+2
-2.849219E+2
-2.956461E+2
-2.956461E+2
-2.956461E+2
-2.849219E+2
-2.741978E+2
-2.741978E+2
-2.741978E+2
-2.849219E+2
-2.849219E+2
-2.849219E+2
-2.741978E+2
-2.741978E+2
-2.741978E+2
-2.741978E+2
-2.741978E+2
-2.849219E+2
-2.849219E+2
-2.741978E+2
-2.741978E+2
-2.634734E+2
-2.634734E+2
-2.527492E+2
-2.527492E+2
-2.527492E+2
-2.527492E+2
-2.527492E+2
-2.420249E+2
-2.420249E+2
-2.420249E+2
-2.420249E+2
-2.527492E+2
-2.420249E+2
-2.313007E+2
-2.205764E+2
-2.098522E+2
-2.098522E+2
-2.205764E+2
-2.205764E+2
-2.205764E+2
-2.098522E+2
-2.098522E+2
-1.991279E+2
-1.884037E+2
-1.884037E+2
-1.884037E+2
-1.884037E+2
-1.884037E+2
-1.776794E+2
-1.776794E+2
-1.776794E+2
-1.776794E+2
-1.776794E+2
-1.776794E+2
-1.776794E+2
-1.776794E+2
-1.776794E+2
-1.776794E+2
-1.776794E+2
-1.776794E+2
-1.776794E+2
-1.776794E+2
-1.776794E+2
-1.884037E+2
-1.884037E+2
-1.991279E+2
-1.991279E+2
-1.884037E+2
-1.884037E+2
-1.884037E+2
-1.884037E+2
-1.991279E+2
-1.991279E+2
-2.098522E+2
-2.098522E+2
-1.991279E+2
-1.991279E+2
-2.098522E+2
-2.098522E+2
-2.205764E+2
-2.205764E+2
-2.098522E+2
-2.098522E+2
-2.098522E+2
-2.205764E+2
-2.205764E+2
-2.313007E+2
-2.313007E+2
-2.205764E+2
-2.205764E+2
-2.205764E+2
-2.313007E+2
-2.313007E+2
-2.420249E+2
-2.420249E+2
-2.420249E+2
-2.313007E+2
-2.420249E+2
-2.420249E+2
-2.527492E+2
-2.527492E+2
-2.527492E+2
-2.527492E+2
-2.634734E+2
-2.741978E+2
-2.741978E+2
-2.741978E+2
-2.741978E+2
-2.741978E+2
-2.849219E+2
-2.849219E+2
-2.956461E+2
-2.956461E+2
-3.063705E+2
-3.063705E+2
-3.063705E+2
-3.063705E+2
-3.170947E+2
-3.278189E+2
-3.385432E+2
-3.278189E+2
-3.278189E+2
-3.385432E+2
-3.385432E+2
-3.492674E+2
-3.492674E+2
-3.599918E+2
-3.599918E+2
-3.707159E+2
-3.814403E+2
-3.814403E+2
-3.814403E+2
-3.814403E+2
-3.814403E+2
-3.921645E+2
-3.921645E+2
-3.921645E+2
-3.921645E+2
-4.028887E+2
-4.028887E+2
-4.136130E+2
-4.243372E+2
-4.243372E+2
-4.243372E+2
-4.243372E+2
-4.243372E+2
-4.243372E+2
-4.243372E+2
-4.350616E+2
-4.350616E+2
-4.457858E+2
-4.350616E+2
-4.350616E+2
-4.457858E+2
-4.565099E+2
-4.565099E+2
-4.565099E+2
-4.565099E+2
-4.565099E+2
-4.565099E+2
-4.672341E+2
-4.779587E+2
-4.779587E+2
-4.672341E+2
-4.672341E+2
-4.672341E+2
-4.779587E+2
-4.779587E+2
-4.886828E+2
-4.886828E+2
-4.886828E+2
-4.779587E+2
-4.886828E+2
-4.886828E+2
-4.994070E+2
-4.994070E+2
-4.994070E+2
-4.994070E+2
-4.886828E+2
-4.886828E+2
-4.886828E+2
-4.994070E+2
-4.994070E+2
-4.994070E+2
-4.994070E+2
-4.994070E+2
-4.994070E+2
-4.886828E+2
-4.886828E+2
-4.994070E+2
-4.994070E+2
-4.994070E+2
-4.994070E+2
-4.994070E+2
-4.994070E+2
-4.886828E+2
-4.886828E+2
-4.886828E+2
-4.886828E+2
-4.886828E+2
-4.779587E+2
-4.779587E+2
-4.779587E+2
-4.886828E+2
-4.779587E+2
-4.779587E+2
-4.779587E+2
-4.672341E+2
-4.672341E+2
-4.672341E+2
-4.672341E+2
-4.672341E+2
-4.672341E+2
-4.672341E+2
-4.779587E+2
-4.779587E+2
-4.779587E+2
-4.672341E+2
-4.565099E+2
-4.457858E+2
-4.565099E+2
-4.565099E+2
-4.565099E+2
-4.457858E+2
-4.457858E+2
-4.457858E+2
-4.457858E+2
-4.350616E+2
-4.350616E+2
-4.243372E+2
-4.243372E+2
-4.243372E+2
-4.243372E+2
-4.350616E+2
-4.350616E+2
-4.243372E+2
-4.136130E+2
-4.136130E+2
-4.136130E+2
-4.136130E+2
-4.028887E+2
-4.028887E+2
-3.921645E+2
-3.921645E+2
-3.921645E+2
-3.921645E+2
-4.028887E+2
-4.028887E+2
-4.028887E+2
-3.921645E+2
-3.921645E+2
-3.814403E+2
-3.814403E+2
-3.814403E+2
-3.707159E+2
-3.707159E+2
-3.707159E+2
-3.707159E+2
-3.814403E+2
-3.707159E+2
-3.599918E+2
-3.599918E+2
-3.599918E+2
-3.599918E+2
-3.492674E+2
-3.492674E+2
-3.492674E+2
-3.492674E+2
-3.492674E+2
-3.385432E+2
-3.385432E+2
-3.385432E+2
-3.385432E+2
-3.385432E+2
-3.385432E+2
-3.385432E+2
-3.278189E+2
-3.278189E+2
-3.385432E+2
-3.385432E+2
-3.385432E+2
-3.278189E+2
-3.278189E+2
-3.278189E+2
-3.278189E+2
-3.278189E+2
-3.278189E+2
-3.170947E+2
-3.278189E+2
-3.278189E+2
-3.278189E+2
-3.278189E+2
-3.278189E+2
-3.170947E+2
-3.170947E+2
-3.170947E+2
-3.170947E+2
-3.278189E+2
-3.278189E+2
-3.170947E+2
-3.063705E+2
-3.063705E+2
-3.170947E+2
-3.170947E+2
-3.170947E+2
-3.063705E+2
-3.063705E+2
-3.063705E+2
-3.063705E+2
-3.063705E+2
-3.063705E+2
-3.063705E+2
-3.063705E+2
-3.063705E+2
-3.063705E+2
-3.063705E+2
-3.063705E+2
-3.063705E+2
-3.063705E+2
-3.063705E+2
-3.063705E+2
-3.063705E+2
-2.956461E+2
-2.956461E+2
-2.849219E+2
-2.849219E+2
-2.849219E+2
-2.956461E+2
-3.063705E+2
-3.063705E+2
-3.063705E+2
-2.956461E+2
-2.956461E+2
-2.956461E+2
-2.956461E+2
-2.849219E+2
-2.956461E+2
-2.956461E+2
-2.849219E+2
-2.741978E+2
-2.741978E+2
-2.849219E+2
-2.849219E+2
-2.741978E+2
-2.634734E+2
-2.634734E+2
-2.634734E+2
-2.741978E+2
-2.634734E+2
-2.634734E+2
-2.527492E+2
-2.634734E+2
-2.634734E+2
-2.527492E+2
-2.527492E+2
-2.527492E+2
-2.420249E+2
-2.420249E+2
-2.420249E+2
-2.420249E+2
-2.313007E+2
-2.313007E+2
-2.313007E+2
-2.313007E+2
-2.313007E+2
-2.313007E+2
-2.313007E+2
-2.313007E+2
-2.205764E+2
-2.205764E+2
-2.098522E+2
-2.098522E+2
-2.098522E+2
-1.991279E+2
-1.991279E+2
-2.098522E+2
-2.098522E+2
-1.991279E+2
-1.991279E+2
-1.991279E+2
-1.991279E+2
-2.098522E+2
-2.098522E+2
-1.991279E+2
-1.884037E+2
-1.884037E+2
-1.884037E+2
-1.884037E+2
-1.884037E+2
-1.884037E+2
-1.884037E+2
-1.884037E+2
-1.884037E+2
-1.884037E+2
-1.776794E+2
-1.776794E+2
-1.776794E+2
-1.776794E+2
-1.669551E+2
-1.669551E+2
-1.776794E+2
-1.776794E+2
-1.776794E+2
-1.776794E+2
-1.669551E+2
-1.669551E+2
-1.669551E+2
-1.669551E+2
-1.669551E+2
-1.776794E+2
-1.776794E+2
-1.776794E+2
-1.669551E+2
-1.562309E+2
-1.562309E+2
-1.562309E+2
-1.562309E+2
-1.562309E+2
-1.562309E+2
-1.562309E+2
-1.562309E+2
-1.562309E+2
-1.562309E+2
-1.562309E+2
-1.562309E+2
-1.455067E+2
-1.455067E+2
-1.455067E+2
-1.455067E+2
-1.455067E+2
-1.562309E+2
-1.562309E+2
-1.562309E+2
-1.455067E+2
-1.455067E+2
-1.455067E+2
-1.455067E+2
-1.455067E+2
-1.455067E+2
-1.455067E+2
-1.347824E+2
-1.347824E+2
-1.347824E+2
-1.347824E+2
-1.347824E+2
-1.347824E+2
-1.347824E+2
-1.347824E+2
-1.347824E+2
-1.347824E+2
-1.347824E+2
-1.347824E+2
-1.347824E+2
-1.347824E+2
-1.347824E+2
-1.347824E+2
-1.347824E+2
-1.347824E+2
-1.347824E+2
-1.347824E+2
-1.347824E+2
-1.240581E+2
-1.240581E+2
-1.240581E+2
-1.347824E+2
-1.347824E+2
-1.240581E+2
-1.133340E+2
-1.133340E+2
-1.240581E+2
-1.240581E+2
-1.347824E+2
-1.455067E+2
-1.455067E+2
-1.455067E+2
-1.347824E+2
-1.240581E+2
-1.240581E+2
-1.240581E+2
-1.347824E+2
-1.347824E+2
-1.240581E+2
-1.240581E+2
-1.240581E+2
-1.347824E+2
-1.347824E+2
-1.347824E+2
-1.347824E+2
-1.455067E+2
-1.455067E+2
-1.455067E+2
-1.455067E+2
-1.455067E+2
-1.455067E+2
-1.455067E+2
-1.455067E+2
-1.455067E+2
-1.455067E+2
-1.455067E+2
-1.455067E+2
-1.562309E+2
-1.669551E+2
-1.562309E+2
-1.455067E+2
-1.455067E+2
-1.455067E+2
-1.455067E+2
-1.455067E+2
-1.455067E+2
-1.455067E+2
-1.562309E+2
-1.562309E+2
-1.562309E+2
-1.455067E+2
-1.455067E+2
-1.455067E+2
-1.455067E+2
-1.455067E+2
-1.562309E+2
-1.562309E+2
-1.562309E+2
-1.562309E+2
-1.669551E+2
-1.669551E+2
-1.562309E+2
-1.562309E+2
-1.455067E+2
-1.455067E+2
-1.562309E+2
-1.562309E+2
-1.562309E+2
-1.455067E+2
-1.562309E+2
-1.562309E+2
-1.669551E+2
-1.562309E+2
-1.562309E+2
-1.455067E+2
-1.455067E+2
-1.562309E+2
-1.562309E+2
-1.562309E+2
-1.455067E+2
-1.455067E+2
-1.455067E+2
-1.455067E+2
-1.455067E+2
-1.455067E+2
-1.455067E+2
-1.455067E+2
-1.347824E+2
-1.347824E+2
-1.347824E+2
-1.347824E+2
-1.347824E+2
-1.347824E+2
-1.347824E+2
-1.347824E+2
-1.347824E+2
-1.347824E+2
-1.347824E+2
-1.347824E+2
-1.347824E+2
-1.347824E+2
-1.347824E+2
-1.240581E+2
-1.240581E+2
-1.133340E+2
-1.240581E+2
-1.240581E+2
-1.240581E+2
-1.133340E+2
-1.133340E+2
-1.133340E+2
-1.240581E+2
-1.240581E+2
-1.240581E+2
-1.133340E+2
-1.133340E+2
-1.133340E+2
-1.133340E+2
-1.240581E+2
-1.133340E+2
-1.133340E+2
-1.133340E+2
-1.133340E+2
-1.133340E+2
-1.133340E+2
-1.026096E+2
-1.026096E+2
-1.026096E+2
-1.133340E+2
-1.133340E+2
-1.026096E+2
-9.188540E+1
-9.188540E+1
-9.188540E+1
-9.188540E+1
-1.026096E+2
-1.026096E+2
-9.188540E+1
-9.188540E+1
-1.026096E+2
-1.026096E+2
-1.026096E+2
-1.026096E+2
-1.026096E+2
-1.026096E+2
-1.026096E+2
-1.026096E+2
-1.026096E+2
-9.188540E+1
-9.188540E+1
-8.116113E+1
-8.116113E+1
-8.116113E+1
-8.116113E+1
-9.188540E+1
-9.188540E+1
-8.116113E+1
-8.116113E+1
-8.116113E+1
-8.116113E+1
-8.116113E+1
-8.116113E+1
-8.116113E+1
-8.116113E+1
-8.116113E+1
-8.116113E+1
-8.116113E+1
-8.116113E+1
-7.043686E+1
-7.043686E+1
-8.116113E+1
-9.188540E+1
-8.116113E+1
-7.043686E+1
-5.971259E+1
-5.971259E+1
-5.971259E+1
-5.971259E+1
-5.971259E+1
-7.043686E+1
-7.043686E+1
-7.043686E+1
-7.043686E+1
-7.043686E+1
-7.043686E+1
-5.971259E+1
-5.971259E+1
-5.971259E+1
-5.971259E+1
-5.971259E+1
-5.971259E+1
-4.898841E+1
-4.898841E+1
-4.898841E+1
-4.898841E+1
-4.898841E+1
-4.898841E+1
-4.898841E+1
-4.898841E+1
-4.898841E+1
-4.898841E+1
-4.898841E+1
-4.898841E+1
-4.898841E+1
-3.826404E+1
-3.826404E+1
-3.826404E+1
-3.826404E+1
-3.826404E+1
-3.826404E+1
-3.826404E+1
-3.826404E+1
-3.826404E+1
-3.826404E+1
-3.826404E+1
-3.826404E+1
-3.826404E+1
-3.826404E+1
-3.826404E+1
-2.753986E+1
-2.753986E+1
-2.753986E+1
-2.753986E+1
-2.753986E+1
-2.753986E+1
-2.753986E+1
-2.753986E+1
-2.753986E+1
-1.681568E+1
-1.681568E+1
-1.681568E+1
-1.681568E+1
-1.681568E+1
-1.681568E+1
-1.681568E+1
-2.753986E+1
-2.753986E+1
-2.753986E+1
-2.753986E+1
-2.753986E+1
-2.753986E+1
-2.753986E+1
-1.681568E+1
-1.681568E+1
-6.091315E+0
-1.681568E+1
-1.681568E+1
-1.681568E+1
-1.681568E+1
-1.681568E+1
-1.681568E+1
-1.681568E+1
-1.681568E+1
-6.091315E+0
-6.091315E+0
-6.091315E+0
-6.091315E+0
-1.681568E+1
-6.091315E+0
-6.091315E+0
-6.091315E+0
-6.091315E+0
-6.091315E+0
-1.681568E+1
-1.681568E+1
-1.681568E+1
-1.681568E+1
-6.091315E+0
-6.091315E+0
-6.091315E+0
-6.091315E+0
-6.091315E+0
-6.091315E+0
-6.091315E+0
-6.091315E+0
-6.091315E+0
-6.091315E+0
-6.091315E+0
-6.091315E+0
-1.681568E+1
-1.681568E+1
-1.681568E+1
-6.091315E+0
4.632864E+0
4.632864E+0
-6.091315E+0
-1.681568E+1
-6.091315E+0
4.632864E+0
4.632864E+0
4.632864E+0
-6.091315E+0
-6.091315E+0
-6.091315E+0
-6.091315E+0
-6.091315E+0
-6.091315E+0
-6.091315E+0
-6.091315E+0
-6.091315E+0
-6.091315E+0
-6.091315E+0
-6.091315E+0
-6.091315E+0
-6.091315E+0
-6.091315E+0
-6.091315E+0
-6.091315E+0
-6.091315E+0
4.632864E+0
4.632864E+0
4.632864E+0
4.632864E+0
4.632864E+0
4.632864E+0
4.632864E+0
4.632864E+0
4.632864E+0
4.632864E+0
-6.091315E+0
4.632864E+0
4.632864E+0
1.535714E+1
1.535714E+1
1.535714E+1
4.632864E+0
4.632864E+0
4.632864E+0
4.632864E+0
4.632864E+0
4.632864E+0
4.632864E+0
4.632864E+0
1.535714E+1
1.535714E+1
4.632864E+0
4.632864E+0
4.632864E+0
4.632864E+0
1.535714E+1
1.535714E+1
4.632864E+0
4.632864E+0
4.632864E+0
4.632864E+0
4.632864E+0
4.632864E+0
4.632864E+0
4.632864E+0
4.632864E+0
4.632864E+0
-6.091315E+0
4.632864E+0
4.632864E+0
4.632864E+0
4.632864E+0
1.535714E+1
1.535714E+1
1.535714E+1
1.535714E+1
1.535714E+1
1.535714E+1
1.535714E+1
4.632864E+0
4.632864E+0
4.632864E+0
1.535714E+1
1.535714E+1
2.608141E+1
2.608141E+1
1.535714E+1
1.535714E+1
1.535714E+1
1.535714E+1
2.608141E+1
2.608141E+1
2.608141E+1
2.608141E+1
2.608141E+1
2.608141E+1
2.608141E+1
2.608141E+1
2.608141E+1
2.608141E+1
2.608141E+1
2.608141E+1
2.608141E+1
2.608141E+1
2.608141E+1
2.608141E+1
3.680568E+1
3.680568E+1
3.680568E+1
3.680568E+1
3.680568E+1
3.680568E+1
3.680568E+1
3.680568E+1
4.752986E+1
4.752986E+1
4.752986E+1
4.752986E+1
4.752986E+1
4.752986E+1
4.752986E+1
5.825423E+1
5.825423E+1
4.752986E+1
4.752986E+1
4.752986E+1
5.825423E+1
5.825423E+1
4.752986E+1
5.825423E+1
5.825423E+1
6.897841E+1
6.897841E+1
5.825423E+1
5.825423E+1
6.897841E+1
7.970268E+1
7.970268E+1
6.897841E+1
5.825423E+1
6.897841E+1
7.970268E+1
7.970268E+1
7.970268E+1
7.970268E+1
7.970268E+1
6.897841E+1
6.897841E+1
7.970268E+1
7.970268E+1
7.970268E+1
7.970268E+1
7.970268E+1
7.970268E+1
7.970268E+1
9.042695E+1
9.042695E+1
9.042695E+1
7.970268E+1
7.970268E+1
9.042695E+1
9.042695E+1
1.011512E+2
1.011512E+2
1.011512E+2
1.011512E+2
1.011512E+2
1.011512E+2
1.011512E+2
9.042695E+1
1.011512E+2
1.011512E+2
1.011512E+2
1.011512E+2
1.011512E+2
1.011512E+2
1.011512E+2
1.011512E+2
1.011512E+2
1.011512E+2
1.011512E+2
9.042695E+1
9.042695E+1
9.042695E+1
9.042695E+1
9.042695E+1
9.042695E+1
9.042695E+1
9.042695E+1
9.042695E+1
1.011512E+2
1.011512E+2
1.011512E+2
9.042695E+1
9.042695E+1
7.970268E+1
9.042695E+1
9.042695E+1
9.042695E+1
9.042695E+1
9.042695E+1
9.042695E+1
9.042695E+1
9.042695E+1
1.011512E+2
9.042695E+1
9.042695E+1
7.970268E+1
7.970268E+1
7.970268E+1
7.970268E+1
7.970268E+1
7.970268E+1
7.970268E+1
7.970268E+1
7.970268E+1
7.970268E+1
7.970268E+1
7.970268E+1
7.970268E+1
6.897841E+1
6.897841E+1
5.825423E+1
6.897841E+1
6.897841E+1
6.897841E+1
5.825423E+1
5.825423E+1
5.825423E+1
6.897841E+1
6.897841E+1
5.825423E+1
5.825423E+1
4.752986E+1
4.752986E+1
4.752986E+1
4.752986E+1
4.752986E+1
3.680568E+1
3.680568E+1
3.680568E+1
3.680568E+1
3.680568E+1
3.680568E+1
3.680568E+1
3.680568E+1
3.680568E+1
3.680568E+1
2.608141E+1
1.535714E+1
1.535714E+1
1.535714E+1
1.535714E+1
2.608141E+1
1.535714E+1
1.535714E+1
4.632864E+0
4.632864E+0
4.632864E+0
-6.091315E+0
-6.091315E+0
-6.091315E+0
-6.091315E+0
-6.091315E+0
-6.091315E+0
-6.091315E+0
-6.091315E+0
-6.091315E+0
-1.681568E+1
-1.681568E+1
-1.681568E+1
-2.753986E+1
-2.753986E+1
-2.753986E+1
-2.753986E+1
-3.826404E+1
-4.898841E+1
-4.898841E+1
-4.898841E+1
-4.898841E+1
-4.898841E+1
-5.971259E+1
-5.971259E+1
-7.043686E+1
-5.971259E+1
-5.971259E+1
-5.971259E+1
-7.043686E+1
-7.043686E+1
-8.116113E+1
-8.116113E+1
-8.116113E+1
-8.116113E+1
-8.116113E+1
-8.116113E+1
-8.116113E+1
-8.116113E+1
-9.188540E+1
-9.188540E+1
-1.026096E+2
-1.026096E+2
-1.026096E+2
-1.026096E+2
-1.026096E+2
-1.026096E+2
-1.026096E+2
-1.026096E+2
-1.026096E+2
-1.133340E+2
-1.347824E+2
-1.347824E+2
-1.347824E+2
-1.347824E+2
-1.347824E+2
-1.455067E+2
-1.455067E+2
-1.455067E+2
-1.455067E+2
-1.455067E+2
-1.562309E+2
-1.562309E+2
-1.562309E+2
-1.562309E+2
-1.669551E+2
-1.669551E+2
-1.669551E+2
-1.669551E+2
-1.669551E+2
-1.776794E+2
-1.776794E+2
-1.669551E+2
-1.669551E+2
-1.776794E+2
-1.884037E+2
-1.884037E+2
-1.884037E+2
-1.776794E+2
-1.776794E+2
-1.884037E+2
-1.884037E+2
-1.991279E+2
-1.991279E+2
-2.098522E+2
-2.098522E+2
-2.098522E+2
-2.098522E+2
-1.991279E+2
-1.991279E+2
-1.991279E+2
-1.991279E+2
-1.991279E+2
-2.098522E+2
-2.098522E+2
-2.098522E+2
-2.098522E+2
-2.098522E+2
-2.205764E+2
-2.205764E+2
-2.205764E+2
-2.205764E+2
-2.205764E+2
-2.205764E+2
-2.313007E+2
-2.313007E+2
-2.313007E+2
-2.313007E+2
-2.313007E+2
-2.313007E+2
-2.420249E+2
-2.313007E+2
-2.313007E+2
-2.313007E+2
-2.313007E+2
-2.313007E+2
-2.420249E+2
-2.420249E+2
-2.420249E+2
-2.420249E+2
-2.420249E+2
-2.420249E+2
-2.420249E+2
-2.527492E+2
-2.527492E+2
-2.527492E+2
-2.420249E+2
-2.420249E+2
-2.420249E+2
-2.527492E+2
-2.527492E+2
-2.527492E+2
-2.527492E+2
-2.527492E+2
-2.527492E+2
-2.527492E+2
-2.527492E+2
-2.527492E+2
-2.527492E+2
-2.527492E+2
-2.527492E+2
-2.527492E+2
-2.527492E+2
-2.527492E+2
-2.527492E+2
-2.527492E+2
-2.527492E+2
-2.420249E+2
-2.420249E+2
-2.420249E+2
-2.420249E+2
-2.420249E+2
-2.420249E+2
-2.420249E+2
-2.527492E+2
-2.527492E+2
-2.420249E+2
-2.420249E+2
-2.313007E+2
-2.313007E+2
-2.420249E+2
-2.527492E+2
-2.420249E+2
-2.420249E+2
-2.420249E+2
-2.313007E+2
-2.313007E+2
-2.313007E+2
-2.205764E+2
-2.205764E+2
-2.205764E+2
-2.205764E+2
-2.205764E+2
-2.205764E+2
-2.205764E+2
-2.205764E+2
-2.205764E+2
-2.205764E+2
-2.205764E+2
-2.205764E+2
-2.205764E+2
-2.205764E+2
-2.098522E+2
-2.098522E+2
-2.098522E+2
-2.098522E+2
-2.098522E+2
-2.098522E+2
-2.098522E+2
-2.098522E+2
-1.991279E+2
-2.098522E+2
-2.205764E+2
-2.205764E+2
-2.098522E+2
-2.098522E+2
-2.098522E+2
-2.098522E+2
-2.098522E+2
-1.991279E+2
-1.884037E+2
-1.884037E+2
-1.884037E+2
-1.884037E+2
-1.884037E+2
-1.884037E+2
-1.884037E+2
-1.884037E+2
-1.884037E+2
-1.884037E+2
-1.884037E+2
-1.884037E+2
-1.884037E+2
-1.776794E+2
-1.776794E+2
-1.776794E+2
-1.776794E+2
-1.884037E+2
-1.776794E+2
-1.776794E+2
-1.884037E+2
-1.884037E+2
-1.884037E+2
-1.776794E+2
-1.776794E+2
-1.776794E+2
-1.669551E+2
-1.669551E+2
-1.669551E+2
-1.669551E+2
-1.776794E+2
-1.776794E+2
-1.776794E+2
-1.669551E+2
-1.669551E+2
-1.669551E+2
-1.669551E+2
-1.669551E+2
-1.562309E+2
-1.669551E+2
-1.669551E+2
-1.669551E+2
-1.669551E+2
-1.669551E+2
-1.669551E+2
-1.669551E+2
-1.669551E+2
-1.562309E+2
-1.562309E+2
-1.562309E+2
-1.562309E+2
-1.562309E+2
-1.455067E+2
-1.455067E+2
-1.455067E+2
-1.562309E+2
-1.562309E+2
-1.455067E+2
-1.455067E+2
-1.455067E+2
-1.455067E+2
-1.455067E+2
-1.347824E+2
-1.347824E+2
-1.347824E+2
-1.455067E+2
-1.455067E+2
-1.455067E+2
-1.347824E+2
-1.347824E+2
-1.347824E+2
-1.347824E+2
-1.347824E+2
-1.347824E+2
-1.347824E+2
-1.347824E+2
-1.347824E+2
-1.240581E+2
-1.347824E+2
-1.240581E+2
-1.240581E+2
-1.347824E+2
-1.347824E+2
-1.240581E+2
-1.240581E+2
-1.240581E+2
-1.133340E+2
-1.133340E+2
-1.133340E+2
-1.133340E+2
-1.133340E+2
-1.133340E+2
-1.026096E+2
-1.026096E+2
-1.026096E+2
-1.133340E+2
-1.133340E+2
-1.133340E+2
-1.026096E+2
-1.026096E+2
-1.026096E+2
-1.026096E+2
-1.026096E+2
-1.026096E+2
-1.026096E+2
-1.026096E+2
-9.188540E+1
-9.188540E+1
-9.188540E+1
-9.188540E+1
-9.188540E+1
-1.026096E+2
-1.026096E+2
-1.026096E+2
-1.026096E+2
-9.188540E+1
-9.188540E+1
-9.188540E+1
-9.188540E+1
-9.188540E+1
-9.188540E+1
-9.188540E+1
-9.188540E+1
-1.026096E+2
-1.026096E+2
-9.188540E+1
-9.188540E+1
-9.188540E+1
-9.188540E+1
-9.188540E+1
-9.188540E+1
-9.188540E+1
-8.116113E+1
-9.188540E+1
-9.188540E+1
-1.026096E+2
-9.188540E+1
-9.188540E+1
-8.116113E+1
-8.116113E+1
-8.116113E+1
-8.116113E+1
-8.116113E+1
-8.116113E+1
-8.116113E+1
-8.116113E+1
-8.116113E+1
-8.116113E+1
-7.043686E+1
-7.043686E+1
-8.116113E+1
-8.116113E+1
-8.116113E+1
-7.043686E+1
-5.971259E+1
-5.971259E+1
-5.971259E+1
-7.043686E+1
-7.043686E+1
-8.116113E+1
-8.116113E+1
-7.043686E+1
-7.043686E+1
-5.971259E+1
-5.971259E+1
-7.043686E+1
-8.116113E+1
-8.116113E+1
-7.043686E+1
-5.971259E+1
-5.971259E+1
-5.971259E+1
-7.043686E+1
-7.043686E+1
-7.043686E+1
-7.043686E+1
-7.043686E+1
-7.043686E+1
-7.043686E+1
-7.043686E+1
-8.116113E+1
-8.116113E+1
-8.116113E+1
-8.116113E+1
-8.116113E+1
-7.043686E+1
-7.043686E+1
-7.043686E+1
-7.043686E+1
-8.116113E+1
-7.043686E+1
-7.043686E+1
-7.043686E+1
-7.043686E+1
-7.043686E+1
-7.043686E+1
-5.971259E+1
-5.971259E+1
-5.971259E+1
-7.043686E+1
-7.043686E+1
-5.971259E+1
-5.971259E+1
-5.971259E+1
-7.043686E+1
-7.043686E+1
-7.043686E+1
-5.971259E+1
-5.971259E+1
-5.971259E+1
-5.971259E+1
-5.971259E+1
-5.971259E+1
-5.971259E+1
-5.971259E+1
-5.971259E+1
-5.971259E+1
-5.971259E+1
-5.971259E+1
-5.971259E+1
-5.971259E+1
-5.971259E+1
-4.898841E+1
-4.898841E+1
-5.971259E+1
-7.043686E+1
-5.971259E+1
-5.971259E+1
-4.898841E+1
-4.898841E+1
-5.971259E+1
-5.971259E+1
-4.898841E+1
-4.898841E+1
-4.898841E+1
-5.971259E+1
-5.971259E+1
-7.043686E+1
-7.043686E+1
-7.043686E+1
-5.971259E+1
-5.971259E+1
-5.971259E+1
-7.043686E+1
-7.043686E+1
-7.043686E+1
-7.043686E+1
-7.043686E+1
-7.043686E+1
-7.043686E+1
-8.116113E+1
-8.116113E+1
-9.188540E+1
-8.116113E+1
-8.116113E+1
-8.116113E+1
-8.116113E+1
-8.116113E+1
-8.116113E+1
-8.116113E+1
-9.188540E+1
-1.026096E+2
-1.026096E+2
-1.026096E+2
-9.188540E+1
-9.188540E+1
-9.188540E+1
-1.026096E+2
-1.026096E+2
-1.026096E+2
-1.026096E+2
-1.133340E+2
-1.133340E+2
-1.133340E+2
-1.133340E+2
-1.133340E+2
-1.240581E+2
-1.240581E+2
-1.240581E+2
-1.347824E+2
-1.347824E+2
-1.347824E+2
-1.347824E+2
-1.347824E+2
-1.455067E+2
-1.562309E+2
-1.669551E+2
-1.669551E+2
-1.669551E+2
-1.562309E+2
-1.562309E+2
-1.562309E+2
-1.562309E+2
-1.669551E+2
-1.669551E+2
-1.776794E+2
-1.884037E+2
-1.884037E+2
-1.884037E+2
-1.991279E+2
-2.098522E+2
-1.991279E+2
-1.991279E+2
-2.098522E+2
-2.098522E+2
-2.205764E+2
-2.098522E+2
-2.098522E+2
-2.098522E+2
-2.098522E+2
-2.205764E+2
-2.205764E+2
-2.205764E+2
-2.205764E+2
-2.205764E+2
-2.313007E+2
-2.313007E+2
-2.420249E+2
-2.420249E+2
-2.420249E+2
-2.420249E+2
-2.527492E+2
-2.527492E+2
-2.527492E+2
-2.420249E+2
-2.527492E+2
-2.527492E+2
-2.527492E+2
-2.527492E+2
-2.527492E+2
-2.634734E+2
-2.634734E+2
-2.634734E+2
-2.634734E+2
-2.527492E+2
-2.527492E+2
-2.527492E+2
-2.634734E+2
-2.634734E+2
-2.634734E+2
-2.634734E+2
-2.634734E+2
-2.741978E+2
-2.741978E+2
-2.741978E+2
-2.849219E+2
-2.849219E+2
-2.956461E+2
-2.956461E+2
-2.956461E+2
-2.956461E+2
-2.956461E+2
-2.956461E+2
-2.956461E+2
-2.956461E+2
-2.956461E+2
-3.063705E+2
-3.063705E+2
-3.063705E+2
-3.063705E+2
-3.063705E+2
-3.063705E+2
-3.063705E+2
-3.170947E+2
-3.170947E+2
-3.278189E+2
-3.278189E+2
-3.278189E+2
-3.385432E+2
-3.385432E+2
-3.385432E+2
-3.278189E+2
-3.278189E+2
-3.278189E+2
-3.385432E+2
-3.492674E+2
-3.492674E+2
-3.599918E+2
-3.599918E+2
-3.599918E+2
-3.599918E+2
-3.707159E+2
-3.707159E+2
-3.707159E+2
-3.814403E+2
-3.814403E+2
-3.814403E+2
-3.814403E+2
-3.814403E+2
-3.814403E+2
-3.814403E+2
-3.921645E+2
-3.921645E+2
-3.921645E+2
-3.921645E+2
-3.921645E+2
-3.921645E+2
-4.028887E+2
-4.028887E+2
-4.028887E+2
-4.028887E+2
-4.028887E+2
-4.028887E+2
-4.136130E+2
-4.136130E+2
-4.136130E+2
-4.136130E+2
-4.136130E+2
-4.243372E+2
-4.350616E+2
-4.243372E+2
-4.243372E+2
-4.243372E+2
-4.243372E+2
-4.243372E+2
-4.243372E+2
-4.350616E+2
-4.457858E+2
-4.457858E+2
-4.457858E+2
-4.350616E+2
-4.350616E+2
-4.457858E+2
-4.457858E+2
-4.565099E+2
-4.565099E+2
-4.565099E+2
-4.565099E+2
-4.565099E+2
-4.565099E+2
-4.565099E+2
-4.565099E+2
-4.565099E+2
-4.565099E+2
-4.565099E+2
-4.565099E+2
-4.672341E+2
-4.779587E+2
-4.779587E+2
-4.779587E+2
-4.779587E+2
-4.779587E+2
-4.779587E+2
-4.779587E+2
-4.886828E+2
-4.886828E+2
-4.994070E+2
-4.994070E+2
-4.994070E+2
-4.994070E+2
-4.994070E+2
-4.994070E+2
-4.994070E+2
-5.101312E+2
-5.101312E+2
-5.101312E+2
-4.994070E+2
-4.994070E+2
-4.994070E+2
-4.994070E+2
-5.101312E+2
-5.101312E+2
-5.101312E+2
-5.101312E+2
-4.994070E+2
-5.101312E+2
-5.208556E+2
-5.208556E+2
-5.208556E+2
-5.208556E+2
-5.208556E+2
-5.208556E+2
-5.315797E+2
-5.315797E+2
-5.315797E+2
-5.315797E+2
-5.208556E+2
-5.208556E+2
-5.208556E+2
-5.315797E+2
-5.315797E+2
-5.315797E+2
-5.315797E+2
-5.315797E+2
-5.315797E+2
-5.315797E+2
-5.315797E+2
-5.423041E+2
-5.423041E+2
-5.423041E+2
-5.423041E+2
-5.423041E+2
-5.423041E+2
-5.423041E+2
-5.423041E+2
-5.423041E+2
-5.423041E+2
-5.423041E+2
-5.423041E+2
-5.423041E+2
-5.530283E+2
-5.530283E+2
-5.530283E+2
-5.423041E+2
-5.423041E+2
-5.423041E+2
-5.530283E+2
-5.530283E+2
-5.530283E+2
-5.423041E+2
-5.423041E+2
-5.423041E+2
-5.530283E+2
-5.530283E+2
-5.423041E+2
-5.423041E+2
-5.423041E+2
-5.423041E+2
-5.423041E+2
-5.423041E+2
-5.423041E+2
-5.423041E+2
-5.423041E+2
-5.315797E+2
-5.315797E+2
-5.315797E+2
-5.315797E+2
-5.423041E+2
-5.423041E+2
-5.315797E+2
-5.315797E+2
-5.315797E+2
-5.315797E+2
-5.315797E+2
-5.208556E+2
-5.208556E+2
-5.208556E+2
-5.208556E+2
-5.101312E+2
-5.101312E+2
-4.994070E+2
-4.994070E+2
-4.994070E+2
-4.994070E+2
-4.994070E+2
-4.994070E+2
-4.994070E+2
-4.886828E+2
-4.886828E+2
-4.886828E+2
-4.779587E+2
-4.779587E+2
-4.672341E+2
-4.779587E+2
-4.672341E+2
-4.672341E+2
-4.672341E+2
-4.565099E+2
-4.565099E+2
-4.565099E+2
-4.565099E+2
-4.565099E+2
-4.565099E+2
-4.457858E+2
-4.350616E+2
-4.350616E+2
-4.350616E+2
-4.350616E+2
-4.243372E+2
-4.243372E+2
-4.243372E+2
-4.243372E+2
-4.243372E+2
-4.136130E+2
-4.136130E+2
-4.028887E+2
-4.028887E+2
-4.028887E+2
-4.028887E+2
-4.028887E+2
-4.028887E+2
-3.921645E+2
-3.921645E+2
-3.921645E+2
-3.921645E+2
-3.921645E+2
-3.921645E+2
-3.814403E+2
-3.707159E+2
-3.707159E+2
-3.707159E+2
-3.707159E+2
-3.707159E+2
-3.599918E+2
-3.492674E+2
-3.385432E+2
-3.385432E+2
-3.385432E+2
-3.385432E+2
-3.278189E+2
-3.278189E+2
-3.170947E+2
-3.170947E+2
-3.170947E+2
-3.170947E+2
-3.170947E+2
-3.063705E+2
-3.063705E+2
-2.956461E+2
-2.956461E+2
-2.956461E+2
-2.956461E+2
-2.849219E+2
-2.849219E+2
-2.741978E+2
-2.849219E+2
-2.849219E+2
-2.849219E+2
-2.741978E+2
-2.634734E+2
-2.634734E+2
-2.634734E+2
-2.634734E+2
-2.634734E+2
-2.634734E+2
-2.634734E+2
-2.527492E+2
-2.527492E+2
-2.420249E+2
-2.420249E+2
-2.313007E+2
-2.313007E+2
-2.420249E+2
-2.420249E+2
-2.420249E+2
-2.313007E+2
-2.313007E+2
-2.313007E+2
-2.313007E+2
-2.205764E+2
-2.205764E+2
-2.098522E+2
-2.098522E+2
-2.098522E+2
-2.098522E+2
-2.098522E+2
-2.098522E+2
-2.098522E+2
-2.098522E+2
-2.098522E+2
-2.098522E+2
-2.098522E+2
-1.991279E+2
-1.991279E+2
-1.991279E+2
-1.991279E+2
-1.991279E+2
-1.884037E+2
-1.884037E+2
-1.776794E+2
-1.884037E+2
-1.884037E+2
-1.991279E+2
-1.884037E+2
-1.776794E+2
-1.776794E+2
-1.776794E+2
-1.884037E+2
-1.884037E+2
-1.884037E+2
-1.776794E+2
-1.776794E+2
-1.776794E+2
-1.669551E+2
-1.776794E+2
-1.776794E+2
-1.884037E+2
-1.776794E+2
-1.776794E+2
-1.776794E+2
-1.776794E+2
-1.776794E+2
-1.776794E+2
-1.776794E+2
-1.669551E+2
-1.669551E+2
-1.669551E+2
-1.669551E+2
-1.776794E+2
-1.776794E+2
-1.776794E+2
-1.776794E+2
-1.776794E+2
-1.776794E+2
-1.776794E+2
-1.776794E+2
-1.776794E+2
-1.669551E+2
-1.669551E+2
-1.669551E+2
-1.669551E+2
-1.669551E+2
-1.669551E+2
-1.776794E+2
-1.776794E+2
-1.776794E+2
-1.669551E+2
-1.669551E+2
-1.776794E+2
-1.776794E+2
-1.776794E+2
-1.669551E+2
-1.669551E+2
-1.669551E+2
-1.776794E+2
-1.776794E+2
-1.776794E+2
-1.776794E+2
-1.776794E+2
-1.884037E+2
-1.884037E+2
-1.884037E+2
-1.884037E+2
-1.884037E+2
-1.884037E+2
-1.884037E+2
-1.884037E+2
-1.991279E+2
-1.991279E+2
-1.884037E+2
-1.884037E+2
-1.884037E+2
-1.884037E+2
-1.884037E+2
-1.884037E+2
-1.884037E+2
-1.884037E+2
-1.884037E+2
-1.991279E+2
-1.991279E+2
-1.991279E+2
-1.884037E+2
-1.884037E+2
-1.991279E+2
-1.991279E+2
-1.991279E+2
-1.884037E+2
-1.884037E+2
-1.991279E+2
-1.991279E+2
-1.991279E+2
-1.991279E+2
-1.991279E+2
-2.098522E+2
-1.991279E+2
-1.991279E+2
-1.991279E+2
-1.991279E+2
-1.991279E+2
-1.991279E+2
-2.098522E+2
-2.098522E+2
-1.991279E+2
-1.884037E+2
-1.884037E+2
-1.884037E+2
-1.991279E+2
-1.991279E+2
-1.991279E+2
-1.884037E+2
-1.884037E+2
-1.991279E+2
-1.991279E+2
-1.991279E+2
-1.884037E+2
-1.884037E+2
-1.991279E+2
-1.991279E+2
-1.991279E+2
-1.991279E+2
-1.991279E+2
-1.884037E+2
-1.884037E+2
-1.884037E+2
-1.776794E+2
-1.776794E+2
-1.884037E+2
-1.991279E+2
-1.991279E+2
-1.884037E+2
-1.884037E+2
-1.884037E+2
-1.991279E+2
-1.991279E+2
-1.991279E+2
-1.884037E+2
-1.884037E+2
-1.884037E+2
-1.776794E+2
-1.776794E+2
-1.776794E+2
-1.884037E+2
-1.991279E+2
-1.991279E+2
-1.884037E+2
-1.776794E+2
-1.776794E+2
-1.776794E+2
-1.776794E+2
-1.776794E+2
-1.776794E+2
-1.776794E+2
-2.527492E+2
-5.101312E+2
-7.353406E+2
-6.924436E+2
-4.779587E+2
-3.385432E+2
-3.599918E+2
-4.350616E+2
-4.565099E+2
-4.243372E+2
-3.921645E+2
-3.921645E+2
-4.028887E+2
-4.136130E+2
-4.028887E+2
-3.921645E+2
-3.814403E+2
-3.921645E+2
-3.921645E+2
-3.814403E+2
-3.814403E+2
-3.814403E+2
-3.921645E+2
-3.814403E+2
-3.707159E+2
-3.707159E+2
-3.707159E+2
-3.707159E+2
-3.707159E+2
-3.707159E+2
-3.707159E+2
-3.707159E+2
-3.707159E+2
-3.599918E+2
-3.599918E+2
-3.492674E+2
-3.492674E+2
-3.492674E+2
-3.492674E+2
-3.492674E+2
-3.492674E+2
-3.385432E+2
-3.278189E+2
-3.278189E+2
-3.278189E+2
-3.385432E+2
-3.278189E+2
-3.278189E+2
-3.278189E+2
-3.385432E+2
-3.385432E+2
-3.385432E+2
-3.278189E+2
-3.278189E+2
-3.278189E+2
-3.278189E+2
-3.170947E+2
-3.170947E+2
-3.170947E+2
-3.170947E+2
-3.170947E+2
-3.063705E+2
-3.063705E+2
-3.063705E+2
-3.063705E+2
-3.063705E+2
-3.063705E+2
-3.063705E+2
-2.956461E+2
-2.956461E+2
-2.956461E+2
-2.956461E+2
-2.956461E+2
-2.956461E+2
-2.956461E+2
-2.956461E+2
-2.956461E+2
-2.956461E+2
-2.956461E+2
-2.849219E+2
-2.849219E+2
-2.849219E+2
-2.849219E+2
-2.849219E+2
-2.849219E+2
-2.849219E+2
-2.849219E+2
-2.741978E+2
-2.741978E+2
-2.741978E+2
-2.741978E+2
-2.741978E+2
-2.634734E+2
-2.634734E+2
-2.634734E+2
-2.634734E+2
-2.527492E+2
-2.527492E+2
-2.527492E+2
-2.527492E+2
-2.527492E+2
-2.527492E+2
-2.527492E+2
-2.527492E+2
-2.527492E+2
-2.527492E+2
-2.634734E+2
-2.956461E+2
-3.170947E+2
-3.063705E+2
-2.741978E+2
-2.634734E+2
-2.634734E+2
-2.634734E+2
-2.741978E+2
-2.634734E+2
-2.634734E+2
-2.956461E+2
-3.492674E+2
-3.921645E+2
-3.707159E+2
-3.278189E+2
-3.063705E+2
-3.063705E+2
-3.170947E+2
-3.170947E+2
-3.170947E+2
-3.170947E+2
-3.170947E+2
-3.170947E+2
-3.063705E+2
-3.063705E+2
-2.956461E+2
-2.956461E+2
-2.956461E+2
-2.956461E+2
-2.956461E+2
-2.956461E+2
-2.956461E+2
-2.956461E+2
-2.956461E+2
-2.956461E+2
-2.956461E+2
-2.956461E+2
-2.956461E+2
-2.956461E+2
-2.956461E+2
-2.956461E+2
-2.849219E+2
-2.849219E+2
-2.849219E+2
-2.956461E+2
-2.956461E+2
-2.956461E+2
-2.956461E+2
-2.956461E+2
-2.849219E+2
-2.849219E+2
-2.849219E+2
-2.956461E+2
-2.956461E+2
-2.956461E+2
-2.956461E+2
-2.956461E+2
-2.956461E+2
-2.956461E+2
-2.956461E+2
-2.956461E+2
-2.849219E+2
-2.849219E+2
-2.849219E+2
-2.956461E+2
-2.956461E+2
-2.956461E+2
-2.956461E+2
-2.956461E+2
-2.956461E+2
-2.849219E+2
-2.849219E+2
-2.956461E+2
-3.063705E+2
-3.063705E+2
-3.063705E+2
-2.956461E+2
-2.849219E+2
-2.849219E+2
-2.849219E+2
-2.956461E+2
-2.956461E+2
-2.849219E+2
-2.849219E+2
-2.849219E+2
-2.849219E+2
-2.849219E+2
-2.849219E+2
-2.956461E+2
-2.956461E+2
-3.063705E+2
-2.956461E+2
-2.956461E+2
-2.956461E+2
-2.849219E+2
-2.956461E+2
-2.956461E+2
-2.956461E+2
-2.956461E+2
-2.956461E+2
-2.956461E+2
-2.956461E+2
-2.956461E+2
-2.956461E+2
-2.956461E+2
-2.956461E+2
-3.063705E+2
-3.063705E+2
-3.063705E+2
-3.170947E+2
-3.170947E+2
-3.170947E+2
-3.170947E+2
-3.170947E+2
-3.170947E+2
-3.170947E+2
-3.063705E+2
-3.063705E+2
-3.063705E+2
-3.063705E+2
-3.063705E+2
-3.170947E+2
-3.170947E+2
-3.278189E+2
-3.170947E+2
-3.170947E+2
-3.170947E+2
-3.170947E+2
-3.170947E+2
-3.170947E+2
-3.170947E+2
-3.170947E+2
-3.170947E+2
-3.170947E+2
-3.170947E+2
-3.170947E+2
-3.170947E+2
-3.170947E+2
-3.278189E+2
-3.278189E+2
-3.278189E+2
-3.278189E+2
-3.278189E+2
-3.278189E+2
-3.278189E+2
-3.278189E+2
-3.278189E+2
-3.278189E+2
-3.278189E+2
-3.278189E+2
-3.278189E+2
-3.278189E+2
-3.385432E+2
-3.385432E+2
-3.278189E+2
-3.278189E+2
-3.385432E+2
-3.385432E+2
-3.278189E+2
-3.278189E+2
-3.278189E+2
-3.278189E+2
-3.278189E+2
-3.278189E+2
-3.278189E+2
-3.385432E+2
-3.385432E+2
-3.385432E+2
-3.278189E+2
-3.278189E+2
-3.278189E+2
-3.278189E+2
-3.385432E+2
-3.278189E+2
-3.278189E+2
-3.278189E+2
-3.278189E+2
-3.278189E+2
-3.278189E+2
-3.385432E+2
-3.385432E+2
-3.385432E+2
-3.278189E+2
-3.278189E+2
-3.278189E+2
-3.385432E+2
-3.385432E+2
-3.385432E+2
-3.278189E+2
-3.278189E+2
-3.278189E+2
-3.278189E+2
-3.278189E+2
-3.278189E+2
-3.170947E+2
-3.170947E+2
-3.278189E+2
-3.278189E+2
-3.278189E+2
-3.278189E+2
-3.278189E+2
-3.278189E+2
-3.278189E+2
-3.278189E+2
-3.278189E+2
-3.278189E+2
-3.170947E+2
-3.170947E+2
-3.063705E+2
-3.063705E+2
-3.170947E+2
-3.170947E+2
-3.170947E+2
-3.170947E+2
-3.170947E+2
-3.063705E+2
-3.063705E+2
-3.063705E+2
-3.170947E+2
-3.170947E+2
-3.170947E+2
-3.278189E+2
-3.707159E+2
-3.814403E+2
-3.707159E+2
-3.492674E+2
-3.385432E+2
-3.385432E+2
-3.385432E+2
-3.385432E+2
-3.385432E+2
-3.278189E+2
-3.278189E+2
-3.278189E+2
-3.278189E+2
-3.170947E+2
-3.170947E+2
-3.170947E+2
-3.170947E+2
-3.170947E+2
-3.170947E+2
-3.063705E+2
-3.063705E+2
-2.956461E+2
-2.956461E+2
-2.956461E+2
-2.956461E+2
-2.956461E+2
-2.849219E+2
-2.849219E+2
-2.849219E+2
-2.956461E+2
-2.956461E+2
-2.956461E+2
-2.956461E+2
-2.956461E+2
-2.956461E+2
-2.956461E+2
-2.849219E+2
-2.849219E+2
-2.741978E+2
-2.741978E+2
-2.741978E+2
-2.741978E+2
-2.634734E+2
-2.634734E+2
-2.741978E+2
-2.741978E+2
-2.634734E+2
-2.527492E+2
-2.527492E+2
-2.527492E+2
-2.527492E+2
-2.634734E+2
-2.634734E+2
-2.527492E+2
-2.527492E+2
-2.420249E+2
-2.420249E+2
-2.420249E+2
-2.420249E+2
-2.420249E+2
-2.313007E+2
-2.313007E+2
-2.313007E+2
-2.313007E+2
-2.313007E+2
-2.205764E+2
-2.205764E+2
-2.205764E+2
-2.205764E+2
-2.205764E+2
-2.098522E+2
-1.991279E+2
-1.991279E+2
-1.991279E+2
-2.098522E+2
-2.098522E+2
-1.991279E+2
-1.991279E+2
-1.884037E+2
-1.991279E+2
-1.991279E+2
-1.884037E+2
-1.884037E+2
-1.991279E+2
-1.991279E+2
-1.884037E+2
-1.776794E+2
-1.776794E+2
-1.776794E+2
-1.884037E+2
-1.776794E+2
-1.776794E+2
-1.669551E+2
-1.669551E+2
-1.776794E+2
-1.776794E+2
-1.669551E+2
-1.562309E+2
-1.562309E+2
-1.562309E+2
-1.562309E+2
-1.562309E+2
-1.455067E+2
-1.455067E+2
-1.455067E+2
-1.562309E+2
-1.562309E+2
-1.562309E+2
-1.562309E+2
-1.455067E+2
-1.455067E+2
-1.455067E+2
-1.455067E+2
-1.455067E+2
-1.347824E+2
-1.347824E+2
-1.347824E+2
-1.347824E+2
-1.347824E+2
-1.240581E+2
-1.240581E+2
-1.240581E+2
-1.240581E+2
-1.240581E+2
-1.240581E+2
-1.240581E+2
-1.133340E+2
-1.133340E+2
-1.240581E+2
-1.240581E+2
-1.240581E+2
-1.133340E+2
-1.133340E+2
-1.133340E+2
-1.026096E+2
-1.026096E+2
-1.026096E+2
-1.026096E+2
-1.133340E+2
-1.133340E+2
-1.026096E+2
-1.026096E+2
-1.026096E+2
-1.026096E+2
-1.026096E+2
-1.026096E+2
-1.026096E+2
-1.026096E+2
-1.026096E+2
-1.026096E+2
-9.188540E+1
-9.188540E+1
-9.188540E+1
-1.026096E+2
-1.026096E+2
-1.026096E+2
-1.026096E+2
-1.026096E+2
-1.026096E+2
-1.026096E+2
-1.026096E+2
-1.026096E+2
-9.188540E+1
-9.188540E+1
-9.188540E+1
-9.188540E+1
-8.116113E+1
-8.116113E+1
-8.116113E+1
-9.188540E+1
-9.188540E+1
-1.026096E+2
-9.188540E+1
-9.188540E+1
-9.188540E+1
-9.188540E+1
-9.188540E+1
-9.188540E+1
-9.188540E+1
-9.188540E+1
-1.026096E+2
-1.026096E+2
-9.188540E+1
-9.188540E+1
-9.188540E+1
-1.026096E+2
-1.026096E+2
-1.026096E+2
-1.026096E+2
-1.026096E+2
-1.026096E+2
-1.026096E+2
-1.026096E+2
-9.188540E+1
-9.188540E+1
-1.026096E+2
-1.026096E+2
-1.133340E+2
-1.133340E+2
-1.026096E+2
-1.026096E+2
-9.188540E+1
-1.026096E+2
-1.026096E+2
-1.026096E+2
-1.026096E+2
-1.026096E+2
-1.026096E+2
-1.026096E+2
-1.026096E+2
-1.026096E+2
-1.133340E+2
-1.240581E+2
-1.240581E+2
-1.133340E+2
-1.133340E+2
-1.133340E+2
-1.133340E+2
-1.133340E+2
-1.133340E+2
-1.133340E+2
-1.133340E+2
-1.026096E+2
-1.133340E+2
-1.133340E+2
-1.240581E+2
-1.240581E+2
-1.347824E+2
-1.347824E+2
-1.347824E+2
-1.347824E+2
-1.347824E+2
-1.347824E+2
-1.347824E+2
-1.347824E+2
-1.347824E+2
-1.347824E+2
-1.455067E+2
-1.455067E+2
-1.455067E+2
-1.455067E+2
-1.455067E+2
-1.455067E+2
-1.455067E+2
-1.455067E+2
-1.455067E+2
-1.455067E+2
-1.455067E+2
-1.455067E+2
-1.455067E+2
-1.455067E+2
-1.455067E+2
-1.562309E+2
-1.562309E+2
-1.562309E+2
-1.562309E+2
-1.562309E+2
-1.562309E+2
-1.562309E+2
-1.562309E+2
-1.562309E+2
-1.562309E+2
-1.562309E+2
-1.669551E+2
-1.669551E+2
-1.669551E+2
-1.669551E+2
-1.776794E+2
-1.776794E+2
-1.776794E+2
-1.776794E+2
-1.776794E+2
-1.776794E+2
-1.776794E+2
-1.776794E+2
-1.776794E+2
-1.776794E+2
-1.776794E+2
-1.776794E+2
-1.776794E+2
-1.776794E+2
-1.776794E+2
-1.776794E+2
-1.776794E+2
-1.776794E+2
-1.776794E+2
-1.776794E+2
-1.884037E+2
-1.884037E+2
-1.884037E+2
-1.991279E+2
-1.991279E+2
-2.098522E+2
-1.991279E+2
-1.991279E+2
-1.991279E+2
-2.098522E+2
-1.991279E+2
-1.991279E+2
-1.884037E+2
-1.991279E+2
-2.098522E+2
-2.098522E+2
-2.098522E+2
-2.098522E+2
-2.205764E+2
-2.205764E+2
-2.205764E+2
-2.205764E+2
-2.098522E+2
-2.098522E+2
-2.098522E+2
-2.205764E+2
-2.205764E+2
-2.205764E+2
-2.205764E+2
-2.205764E+2
-2.098522E+2
-2.205764E+2
-2.205764E+2
-2.313007E+2
-2.313007E+2
-2.205764E+2
-2.098522E+2
-2.098522E+2
-2.205764E+2
-2.313007E+2
-2.313007E+2
-2.313007E+2
-2.313007E+2
-2.313007E+2
-2.313007E+2
-2.313007E+2
-2.313007E+2
-2.313007E+2
-2.313007E+2
-2.420249E+2
-2.420249E+2
-2.420249E+2
-2.420249E+2
-2.420249E+2
-2.420249E+2
-2.420249E+2
-2.420249E+2
-2.420249E+2
-2.420249E+2
-2.420249E+2
-2.420249E+2
-2.420249E+2
-2.420249E+2
-2.420249E+2
-2.420249E+2
-2.420249E+2
-2.420249E+2
-2.420249E+2
-2.420249E+2
-2.420249E+2
-2.420249E+2
-2.420249E+2
-2.420249E+2
-2.420249E+2
-2.420249E+2
-2.420249E+2
-2.527492E+2
-2.527492E+2
-2.527492E+2
-2.420249E+2
-2.420249E+2
-2.420249E+2
-2.420249E+2
-2.420249E+2
-2.420249E+2
-2.313007E+2
-2.420249E+2
-2.420249E+2
-2.420249E+2
-2.420249E+2
-2.420249E+2
-2.527492E+2
-2.527492E+2
-2.420249E+2
-2.420249E+2
-2.420249E+2
-2.420249E+2
-2.420249E+2
-2.527492E+2
-2.527492E+2
-2.527492E+2
-2.420249E+2
-2.527492E+2
-2.527492E+2
-2.634734E+2
-2.634734E+2
-2.634734E+2
-2.634734E+2
-2.527492E+2
-2.527492E+2
-2.420249E+2
-2.527492E+2
-2.527492E+2
-2.527492E+2
-2.527492E+2
-2.527492E+2
-2.527492E+2
-2.634734E+2
-2.634734E+2
-2.634734E+2
-2.634734E+2
-2.527492E+2
-2.634734E+2
-2.634734E+2
-2.634734E+2
-2.527492E+2
-2.527492E+2
-2.527492E+2
-2.527492E+2
-2.527492E+2
-2.527492E+2
-2.527492E+2
-2.634734E+2
-2.634734E+2
-2.634734E+2
-2.634734E+2
-2.634734E+2
-2.634734E+2
-2.634734E+2
-2.634734E+2
-2.634734E+2
-2.634734E+2
-2.527492E+2
-2.527492E+2
-2.527492E+2
-2.634734E+2
-2.634734E+2
-2.634734E+2
-2.634734E+2
-2.634734E+2
-2.634734E+2
-2.634734E+2
-2.634734E+2
-2.634734E+2
-2.634734E+2
-2.741978E+2
-2.741978E+2
-2.741978E+2
-2.741978E+2
-2.741978E+2
-2.634734E+2
-2.634734E+2
-2.634734E+2
-2.634734E+2
-2.741978E+2
-2.741978E+2
-2.741978E+2
-2.741978E+2
-2.741978E+2
-2.849219E+2
-2.741978E+2
-2.741978E+2
-2.741978E+2
-2.741978E+2
-2.741978E+2
-2.741978E+2
-2.741978E+2
-2.634734E+2
-2.634734E+2
-2.741978E+2
-2.741978E+2
-2.741978E+2
-2.741978E+2
-2.741978E+2
-2.741978E+2
-2.741978E+2
-2.741978E+2
-2.741978E+2
-2.741978E+2
-2.741978E+2
-2.741978E+2
-2.849219E+2
-2.849219E+2
-2.849219E+2
-2.849219E+2
-2.849219E+2
-2.849219E+2
-2.849219E+2
-2.849219E+2
-2.849219E+2
-2.956461E+2
-2.956461E+2
-2.956461E+2
-2.849219E+2
-2.849219E+2
-2.849219E+2
-2.849219E+2
-2.849219E+2
-2.849219E+2
-2.849219E+2
-2.849219E+2
-2.956461E+2
-2.956461E+2
-2.956461E+2
-2.849219E+2
-2.849219E+2
-2.849219E+2
-2.956461E+2
-2.956461E+2
-2.956461E+2
-2.849219E+2
-2.849219E+2
-2.849219E+2
-2.849219E+2
-2.849219E+2
-2.849219E+2
-2.849219E+2
-2.956461E+2
-2.956461E+2
-2.849219E+2
-2.849219E+2
-2.849219E+2
-2.956461E+2
-2.956461E+2
-2.956461E+2
-3.063705E+2
-3.063705E+2
-3.063705E+2
-2.956461E+2
-2.849219E+2
-2.849219E+2
-2.849219E+2
-2.849219E+2
-2.956461E+2
-2.956461E+2
-2.956461E+2
-2.956461E+2
-2.956461E+2
-2.956461E+2
-3.063705E+2
-3.063705E+2
-3.063705E+2
-2.956461E+2
-2.849219E+2
-2.956461E+2
-3.063705E+2
-3.063705E+2
-2.956461E+2
-2.956461E+2
-2.956461E+2
-2.956461E+2
-3.063705E+2
-3.063705E+2
-3.063705E+2
-2.956461E+2
-2.956461E+2
-2.956461E+2
-2.849219E+2
-2.956461E+2
-2.956461E+2
-2.956461E+2
-2.849219E+2
-2.849219E+2
-2.849219E+2
-2.849219E+2
-2.849219E+2
-2.849219E+2
-2.849219E+2
-2.849219E+2
-2.956461E+2
-2.956461E+2
-2.849219E+2
-2.741978E+2
-2.741978E+2
-2.741978E+2
-2.634734E+2
-2.634734E+2
-2.634734E+2
-2.741978E+2
-2.741978E+2
-2.634734E+2
-2.527492E+2
-2.420249E+2
-2.313007E+2
-2.313007E+2
-2.313007E+2
-2.313007E+2
-2.313007E+2
-2.205764E+2
-2.205764E+2
-2.098522E+2
-2.098522E+2
-2.098522E+2
-2.098522E+2
-1.991279E+2
-1.991279E+2
-1.991279E+2
-1.991279E+2
-1.884037E+2
-1.776794E+2
-1.776794E+2
-1.776794E+2
-1.884037E+2
-1.884037E+2
-1.884037E+2
-1.884037E+2
-1.991279E+2
-1.991279E+2
-1.884037E+2
-1.884037E+2
-1.884037E+2
-1.884037E+2
-1.991279E+2
-1.991279E+2
-2.098522E+2
-2.098522E+2
-2.098522E+2
-2.098522E+2
-2.098522E+2
-2.205764E+2
-2.205764E+2
-2.205764E+2
-2.313007E+2
-2.313007E+2
-2.313007E+2
-2.313007E+2
-2.420249E+2
-2.420249E+2
-2.527492E+2
-2.527492E+2
-2.527492E+2
-2.634734E+2
-2.634734E+2
-2.741978E+2
-2.741978E+2
-2.741978E+2
-2.849219E+2
-2.849219E+2
-2.956461E+2
-2.956461E+2
-2.956461E+2
-2.956461E+2
-3.063705E+2
-3.170947E+2
-3.170947E+2
-3.170947E+2
-3.170947E+2
-3.278189E+2
-3.278189E+2
-3.278189E+2
-3.385432E+2
-3.385432E+2
-3.385432E+2
-3.385432E+2
-3.385432E+2
-3.385432E+2
-3.385432E+2
-3.385432E+2
-3.385432E+2
-3.385432E+2
-3.492674E+2
-3.492674E+2
-3.492674E+2
-3.492674E+2
-3.599918E+2
-3.599918E+2
-3.492674E+2
-3.492674E+2
-3.599918E+2
-3.599918E+2
-3.707159E+2
-3.599918E+2
-3.599918E+2
-3.492674E+2
-3.599918E+2
-3.599918E+2
-3.707159E+2
-3.814403E+2
-3.814403E+2
-3.707159E+2
-3.707159E+2
-3.707159E+2
-3.707159E+2
-3.599918E+2
-3.599918E+2
-3.599918E+2
-3.599918E+2
-3.707159E+2
-3.707159E+2
-3.707159E+2
-3.599918E+2
-3.599918E+2
-3.599918E+2
-3.599918E+2
-3.599918E+2
-3.599918E+2
-3.599918E+2
-3.599918E+2
-3.599918E+2
-3.599918E+2
-3.599918E+2
-3.599918E+2
-3.599918E+2
-3.599918E+2
-3.599918E+2
-3.492674E+2
-3.492674E+2
-3.492674E+2
-3.492674E+2
-3.492674E+2
-3.385432E+2
-3.385432E+2
-3.385432E+2
-3.385432E+2
-3.385432E+2
-3.385432E+2
-3.385432E+2
-3.385432E+2
-3.385432E+2
-3.385432E+2
-3.385432E+2
-3.278189E+2
-3.278189E+2
-3.170947E+2
-3.170947E+2
-3.170947E+2
-3.278189E+2
-3.278189E+2
-3.278189E+2
-3.278189E+2
-3.278189E+2
-3.278189E+2
-3.170947E+2
-3.063705E+2
-3.063705E+2
-3.063705E+2
-3.063705E+2
-3.063705E+2
-3.063705E+2
-2.956461E+2
-2.956461E+2
-3.063705E+2
-3.063705E+2
-3.063705E+2
-2.956461E+2
-3.063705E+2
-3.063705E+2
-2.956461E+2
-2.849219E+2
-2.849219E+2
-2.956461E+2
-2.956461E+2
-2.956461E+2
-2.849219E+2
-2.849219E+2
-2.849219E+2
-2.849219E+2
-2.849219E+2
-2.849219E+2
-2.741978E+2
-2.849219E+2
-2.849219E+2
-2.849219E+2
-2.849219E+2
-2.849219E+2
-2.956461E+2
-2.956461E+2
-2.849219E+2
-2.741978E+2
-2.741978E+2
-2.849219E+2
-2.849219E+2
-2.849219E+2
-2.741978E+2
-2.741978E+2
-2.849219E+2
-2.956461E+2
-2.849219E+2
-2.849219E+2
-2.849219E+2
-2.849219E+2
-2.741978E+2
-2.741978E+2
-2.741978E+2
-2.849219E+2
-2.849219E+2
-2.849219E+2
-2.741978E+2
-2.741978E+2
-2.741978E+2
-2.849219E+2
-2.849219E+2
-2.849219E+2
-2.849219E+2
-2.741978E+2
-2.741978E+2
-2.741978E+2
-2.634734E+2
-2.741978E+2
-2.741978E+2
-2.741978E+2
-2.741978E+2
-2.849219E+2
-2.849219E+2
-2.849219E+2
-2.741978E+2
-2.741978E+2
-2.634734E+2
-2.741978E+2
-2.741978E+2
-2.849219E+2
-2.741978E+2
-2.741978E+2
-2.634734E+2
-2.741978E+2
-2.741978E+2
-2.741978E+2
-2.741978E+2
-2.849219E+2
-2.849219E+2
-2.741978E+2
-2.741978E+2
-2.741978E+2
-2.741978E+2
-2.741978E+2
-2.741978E+2
-2.741978E+2
-2.741978E+2
-2.849219E+2
-2.741978E+2
-2.741978E+2
-2.634734E+2
-2.634734E+2
-2.741978E+2
-2.741978E+2
-2.741978E+2
-2.634734E+2
-2.634734E+2
-2.634734E+2
-2.634734E+2
-2.634734E+2
-2.634734E+2
-2.634734E+2
-2.634734E+2
-2.634734E+2
-2.527492E+2
-2.527492E+2
-2.634734E+2
-2.634734E+2
-2.741978E+2
-2.741978E+2
-2.634734E+2
-2.634734E+2
-2.741978E+2
-2.741978E+2
-2.741978E+2
-2.634734E+2
-2.634734E+2
-2.634734E+2
-2.634734E+2
-2.634734E+2
-2.634734E+2
-2.634734E+2
-2.527492E+2
-2.527492E+2
-2.527492E+2
-2.527492E+2
-2.527492E+2
-2.527492E+2
-2.527492E+2
-2.634734E+2
-2.527492E+2
-2.527492E+2
-2.420249E+2
-2.527492E+2
-2.527492E+2
-2.527492E+2
-2.527492E+2
-2.527492E+2
-2.527492E+2
-2.527492E+2
-2.420249E+2
-2.420249E+2
-2.420249E+2
-2.420249E+2
-2.420249E+2
-2.420249E+2
-2.420249E+2
-2.527492E+2
-2.527492E+2
-2.420249E+2
-2.313007E+2
-2.313007E+2
-2.420249E+2
-2.527492E+2
-2.420249E+2
-2.420249E+2
-2.420249E+2
-2.420249E+2
-2.420249E+2
-2.313007E+2
-2.313007E+2
-2.313007E+2
-2.313007E+2
-2.313007E+2
-2.313007E+2
-2.313007E+2
-2.313007E+2
-2.313007E+2
-2.313007E+2
-2.313007E+2
-2.313007E+2
-2.205764E+2
-2.205764E+2
-2.205764E+2
-2.313007E+2
-2.313007E+2
-2.205764E+2
-2.098522E+2
-2.098522E+2
-2.205764E+2
-2.205764E+2
-2.205764E+2
-2.205764E+2
-2.205764E+2
-2.205764E+2
-2.205764E+2
-2.098522E+2
-2.098522E+2
-2.098522E+2
-2.098522E+2
-2.098522E+2
-2.098522E+2
-2.098522E+2
-2.098522E+2
-2.098522E+2
-2.098522E+2
-2.098522E+2
-2.098522E+2
-2.098522E+2
-1.991279E+2
-1.991279E+2
-1.991279E+2
-2.098522E+2
-2.098522E+2
-2.098522E+2
-2.098522E+2
-1.991279E+2
-1.991279E+2
-1.991279E+2
-2.098522E+2
-2.098522E+2
-1.991279E+2
-1.991279E+2
-1.991279E+2
-1.991279E+2
-1.991279E+2
-2.098522E+2
-2.098522E+2
-1.991279E+2
-1.991279E+2
-1.991279E+2
-1.991279E+2
-1.991279E+2
-1.991279E+2
-1.991279E+2
-1.991279E+2
-1.991279E+2
-2.098522E+2
-1.991279E+2
-1.991279E+2
-1.991279E+2
-1.991279E+2
-1.991279E+2
-1.884037E+2
-1.884037E+2
-1.991279E+2
-1.991279E+2
-1.991279E+2
-1.991279E+2
-1.991279E+2
-1.991279E+2
-1.991279E+2
-1.884037E+2
-1.884037E+2
-1.884037E+2
-1.884037E+2
-1.884037E+2
-1.884037E+2
-1.991279E+2
-1.991279E+2
-1.884037E+2
-1.884037E+2
-1.884037E+2
-1.991279E+2
-1.991279E+2
-1.991279E+2
-1.991279E+2
-1.884037E+2
-1.884037E+2
-1.884037E+2
-1.884037E+2
-1.884037E+2
-1.884037E+2
-1.884037E+2
-1.884037E+2
-1.884037E+2
-1.884037E+2
-1.776794E+2
-1.776794E+2
-1.884037E+2
-1.884037E+2
-1.991279E+2
-1.991279E+2
-1.884037E+2
-1.776794E+2
-1.776794E+2
-1.884037E+2
-1.884037E+2
-1.884037E+2
-1.776794E+2
-1.884037E+2
-1.884037E+2
-1.884037E+2
-1.884037E+2
-1.884037E+2
-1.884037E+2
-1.884037E+2
-1.884037E+2
-1.884037E+2
-1.884037E+2
-1.884037E+2
-1.991279E+2
-1.884037E+2
-1.884037E+2
-1.776794E+2
-1.776794E+2
-1.776794E+2
-1.884037E+2
-1.884037E+2
-1.884037E+2
-1.776794E+2
-1.776794E+2
-1.776794E+2
-1.776794E+2
-1.884037E+2
-1.884037E+2
-1.884037E+2
-1.884037E+2
-1.884037E+2
-1.884037E+2
-1.884037E+2
-1.884037E+2
-1.884037E+2
-1.884037E+2
-1.884037E+2
-1.884037E+2
-1.884037E+2
-1.991279E+2
-1.991279E+2
-1.884037E+2
-1.884037E+2
-1.884037E+2
-1.884037E+2
-1.776794E+2
-1.776794E+2
-1.776794E+2
-1.884037E+2
-1.991279E+2
-1.884037E+2
-1.884037E+2
-1.776794E+2
-1.776794E+2
-1.884037E+2
-1.884037E+2
-1.884037E+2
-1.884037E+2
-1.884037E+2
-1.776794E+2
-1.776794E+2
-1.884037E+2
-1.884037E+2
-1.884037E+2
-1.884037E+2
-1.776794E+2
-1.776794E+2
-1.776794E+2
-1.776794E+2
-1.884037E+2
-1.884037E+2
-1.884037E+2
-1.776794E+2
-1.776794E+2
-1.776794E+2
-1.776794E+2
-1.776794E+2
-1.776794E+2
-1.776794E+2
-1.776794E+2
-1.776794E+2
-1.776794E+2
-1.776794E+2
-1.776794E+2
-1.776794E+2
-1.776794E+2
-1.776794E+2
-1.776794E+2
-1.776794E+2
-1.776794E+2
-1.776794E+2
-1.776794E+2
-1.776794E+2
-1.776794E+2
-1.884037E+2
-1.776794E+2
-1.776794E+2
-1.669551E+2
-1.776794E+2
-1.776794E+2
-1.884037E+2
-1.884037E+2
-1.776794E+2
-1.776794E+2
-1.669551E+2
-1.669551E+2
-1.669551E+2
-1.776794E+2
-1.776794E+2
-1.776794E+2
-1.669551E+2
-1.669551E+2
-1.669551E+2
-1.776794E+2
-1.776794E+2
-1.776794E+2
-1.776794E+2
-1.776794E+2
-1.776794E+2
-1.776794E+2
-1.776794E+2
-1.776794E+2
-1.776794E+2
-1.776794E+2
-1.669551E+2
-1.669551E+2
-1.669551E+2
-1.776794E+2
-1.884037E+2
-1.776794E+2
-1.669551E+2
-1.669551E+2
-1.669551E+2
-1.669551E+2
-1.669551E+2
-1.776794E+2
-1.776794E+2
-1.776794E+2
-1.776794E+2
-1.776794E+2
-1.669551E+2
-1.669551E+2
-1.669551E+2
-1.669551E+2
-1.669551E+2
-1.776794E+2
-1.776794E+2
-1.776794E+2
-1.776794E+2
-1.776794E+2
-1.776794E+2
-1.884037E+2
-1.884037E+2
-1.884037E+2
-1.776794E+2
-1.776794E+2
-1.776794E+2
-1.776794E+2
-1.776794E+2
-1.776794E+2
-1.776794E+2
-1.669551E+2
-1.669551E+2
-1.776794E+2
-1.776794E+2
-1.776794E+2
-1.776794E+2
-1.669551E+2
-1.669551E+2
-1.776794E+2
-1.776794E+2
-1.669551E+2
-1.669551E+2
-1.669551E+2
-1.669551E+2
-1.669551E+2
-1.669551E+2
-1.669551E+2
-1.669551E+2
-1.669551E+2
-1.776794E+2
-1.669551E+2
-1.669551E+2
-1.669551E+2
-1.776794E+2
-1.776794E+2
-1.776794E+2
-1.776794E+2
-1.776794E+2
-1.776794E+2
-1.669551E+2
-1.669551E+2
-1.669551E+2
-1.669551E+2
-1.669551E+2
-1.669551E+2
-1.669551E+2
-1.776794E+2
-1.669551E+2
-1.669551E+2
-1.562309E+2
-1.562309E+2
-1.669551E+2
-1.669551E+2
-1.669551E+2
-1.669551E+2
-1.669551E+2
-1.669551E+2
-1.669551E+2
-1.669551E+2
-1.669551E+2
-1.562309E+2
-1.562309E+2
-1.562309E+2
-1.562309E+2
-1.669551E+2
-1.669551E+2
-1.669551E+2
-1.669551E+2
-1.562309E+2
-1.562309E+2
-1.562309E+2
-1.669551E+2
-1.669551E+2
-1.669551E+2
-1.562309E+2
-1.562309E+2
-1.562309E+2
-1.562309E+2
-1.562309E+2
-1.562309E+2
-1.562309E+2
-1.562309E+2
-1.562309E+2
-1.562309E+2
-1.562309E+2
-1.562309E+2
-1.562309E+2
-1.562309E+2
-1.562309E+2
-1.562309E+2
-1.562309E+2
-1.562309E+2
-1.562309E+2
-1.455067E+2
-1.455067E+2
-1.455067E+2
-1.455067E+2
-1.562309E+2
-1.562309E+2
-1.562309E+2
-1.562309E+2
-1.455067E+2
-1.455067E+2
-1.562309E+2
-1.562309E+2
-1.562309E+2
-1.562309E+2
-1.562309E+2
-1.455067E+2
-1.455067E+2
-1.562309E+2
-1.562309E+2
-1.562309E+2
-1.562309E+2
-1.562309E+2
-1.455067E+2
-1.455067E+2
-1.455067E+2
-1.455067E+2
-1.562309E+2
-1.562309E+2
-1.562309E+2
-1.455067E+2
-1.562309E+2
-1.562309E+2
-1.562309E+2
-1.562309E+2
-1.562309E+2
-1.562309E+2
-1.455067E+2
-1.455067E+2
-1.455067E+2
-1.562309E+2
-1.562309E+2
-1.562309E+2
-1.562309E+2
-1.455067E+2
-1.455067E+2
-1.562309E+2
-1.562309E+2
-1.562309E+2
-1.455067E+2
-1.455067E+2
-1.562309E+2
-1.562309E+2
-1.562309E+2
-1.455067E+2
-1.455067E+2
-1.455067E+2
-1.455067E+2
-1.562309E+2
-1.669551E+2
-1.669551E+2
-1.669551E+2
-1.562309E+2
-1.562309E+2
-1.562309E+2
-1.562309E+2
-1.562309E+2
-1.562309E+2
-1.562309E+2
-1.455067E+2
-1.455067E+2
-1.562309E+2
-1.562309E+2
-1.562309E+2
-1.562309E+2
-1.562309E+2
-1.562309E+2
-1.669551E+2
-1.562309E+2
-1.562309E+2
-1.562309E+2
-1.562309E+2
-1.562309E+2
-1.562309E+2
-1.669551E+2
-1.669551E+2
-1.669551E+2
-1.669551E+2
-1.669551E+2
-1.562309E+2
-1.669551E+2
-1.669551E+2
-1.669551E+2
-1.669551E+2
-1.562309E+2
-1.562309E+2
-1.669551E+2
-1.669551E+2
-1.669551E+2
-1.669551E+2
-1.669551E+2
-1.669551E+2
-1.669551E+2
-1.562309E+2
-1.562309E+2
-1.562309E+2
-1.562309E+2
-1.669551E+2
-1.669551E+2
-1.669551E+2
-1.776794E+2
-1.776794E+2
-1.669551E+2
-1.562309E+2
-1.669551E+2
-1.669551E+2
-1.669551E+2
-1.669551E+2
-1.776794E+2
-1.776794E+2
-1.776794E+2
-1.669551E+2
-1.669551E+2
-1.669551E+2
-1.669551E+2
-1.669551E+2
-1.776794E+2
-1.776794E+2
-1.776794E+2
-1.669551E+2
-1.669551E+2
-1.669551E+2
-1.776794E+2
-1.776794E+2
-1.776794E+2
-1.776794E+2
-1.776794E+2
-1.776794E+2
-1.776794E+2
-1.669551E+2
-1.669551E+2
-1.776794E+2
-1.776794E+2
-1.776794E+2
-1.669551E+2
-1.669551E+2
-1.669551E+2
-1.776794E+2
-1.776794E+2
-1.776794E+2
-1.669551E+2
-1.669551E+2
-1.669551E+2
-1.669551E+2
-1.776794E+2
-1.776794E+2
-1.776794E+2
-1.776794E+2
-1.776794E+2
-1.669551E+2
-1.669551E+2
-1.562309E+2
-1.562309E+2
-1.669551E+2
-1.669551E+2
-1.776794E+2
-1.776794E+2
-1.669551E+2
-1.669551E+2
-1.776794E+2
-1.776794E+2
-1.669551E+2
-1.669551E+2
-1.669551E+2
-1.669551E+2
-1.776794E+2
-1.776794E+2
-1.669551E+2
-1.669551E+2
-1.669551E+2
-1.669551E+2
-1.669551E+2
-1.669551E+2
-1.669551E+2
-1.669551E+2
-1.669551E+2
-1.669551E+2
-1.669551E+2
-1.776794E+2
-1.669551E+2
-1.669551E+2
-1.562309E+2
-1.669551E+2
-1.669551E+2
-1.776794E+2
-1.776794E+2
-1.669551E+2
-1.669551E+2
-1.669551E+2
-1.669551E+2
-1.669551E+2
-1.669551E+2
-1.669551E+2
-1.669551E+2
-1.669551E+2
-1.669551E+2
-1.669551E+2
-1.669551E+2
-1.669551E+2
-1.669551E+2
-1.669551E+2
-1.669551E+2
-1.669551E+2
-1.562309E+2
-1.562309E+2
-1.562309E+2
-1.669551E+2
-1.669551E+2
-1.669551E+2
-1.669551E+2
-1.669551E+2
-1.669551E+2
-1.669551E+2
-1.776794E+2
-1.776794E+2
-1.776794E+2
-1.669551E+2
-1.669551E+2
-1.562309E+2
-1.562309E+2
-1.562309E+2
-1.562309E+2
-1.562309E+2
-1.562309E+2
-1.669551E+2
-1.669551E+2
-1.562309E+2
-1.562309E+2
-1.455067E+2
-1.455067E+2
-1.455067E+2
-1.455067E+2
-1.455067E+2
-1.455067E+2
-1.455067E+2
-1.455067E+2
-1.455067E+2
-1.347824E+2
-1.347824E+2
-1.347824E+2
-1.455067E+2
-1.347824E+2
-1.347824E+2
-1.240581E+2
-1.240581E+2
-1.240581E+2
-1.240581E+2
-1.240581E+2
-1.240581E+2
-1.240581E+2
-1.347824E+2
-1.240581E+2
-1.240581E+2
-1.240581E+2
-1.240581E+2
-1.240581E+2
-1.240581E+2
-1.240581E+2
-1.240581E+2
-1.240581E+2
-1.240581E+2
-1.347824E+2
-1.347824E+2
-1.347824E+2
-1.240581E+2
-1.240581E+2
-1.240581E+2
-1.347824E+2
-1.347824E+2
-1.347824E+2
-1.347824E+2
-1.347824E+2
-1.240581E+2
-1.240581E+2
-1.240581E+2
-1.240581E+2
-1.240581E+2
-1.240581E+2
-1.240581E+2
-1.240581E+2
-1.240581E+2
-1.240581E+2
-1.240581E+2
-1.133340E+2
-1.133340E+2
-1.133340E+2
-1.240581E+2
-1.240581E+2
-1.240581E+2
-1.240581E+2
-1.240581E+2
-1.133340E+2
-1.133340E+2
-1.133340E+2
-1.133340E+2
-1.133340E+2
-1.133340E+2
-1.240581E+2
-1.240581E+2
-1.133340E+2
-1.026096E+2
-1.133340E+2
-1.133340E+2
-1.133340E+2
-1.026096E+2
-1.026096E+2
-1.026096E+2
-1.133340E+2
-1.133340E+2
-1.133340E+2
-1.026096E+2
-1.026096E+2
-1.133340E+2
-1.133340E+2
-1.133340E+2
-1.026096E+2
-1.026096E+2
-1.026096E+2
-1.133340E+2
-1.133340E+2
-1.133340E+2
-1.133340E+2
-1.133340E+2
-1.133340E+2
-1.026096E+2
-1.026096E+2
-9.188540E+1
-1.026096E+2
-1.026096E+2
-1.026096E+2
-1.026096E+2
-1.026096E+2
-1.026096E+2
-1.026096E+2
-1.026096E+2
-1.026096E+2
-1.026096E+2
-1.026096E+2
-9.188540E+1
-9.188540E+1
-9.188540E+1
-1.026096E+2
-1.026096E+2
-1.026096E+2
-1.026096E+2
-1.026096E+2
-1.026096E+2
-1.026096E+2
-1.026096E+2
-1.026096E+2
-1.026096E+2
-1.026096E+2
-1.026096E+2
-1.026096E+2
-1.026096E+2
-1.026096E+2
-1.026096E+2
-1.026096E+2
-1.026096E+2
-1.026096E+2
-1.026096E+2
-1.026096E+2
-9.188540E+1
-1.026096E+2
-1.026096E+2
-1.026096E+2
-1.026096E+2
-1.026096E+2
-1.026096E+2
-1.133340E+2
-1.133340E+2
-1.133340E+2
-1.026096E+2
-1.026096E+2
-1.026096E+2
-1.133340E+2
-1.133340E+2
-1.133340E+2
-1.133340E+2
-1.133340E+2
-1.133340E+2
-1.240581E+2
-1.240581E+2
-1.240581E+2
-1.240581E+2
-1.240581E+2
-1.240581E+2
-1.347824E+2
-1.347824E+2
-1.240581E+2
-1.240581E+2
-1.240581E+2
-1.240581E+2
-1.240581E+2
-1.347824E+2
-1.347824E+2
-1.240581E+2
-1.240581E+2
-1.240581E+2
-1.347824E+2
-1.347824E+2
-1.347824E+2
-1.347824E+2
-1.455067E+2
-1.455067E+2
-1.455067E+2
-1.455067E+2
-1.347824E+2
-1.347824E+2
-1.347824E+2
-1.347824E+2
-1.455067E+2
-1.455067E+2
-1.455067E+2
-1.347824E+2
-1.347824E+2
-1.347824E+2
-1.455067E+2
-1.455067E+2
-1.455067E+2
-1.347824E+2
-1.347824E+2
-1.455067E+2
-1.455067E+2
-1.347824E+2
-1.347824E+2
-1.240581E+2
-1.240581E+2
-1.240581E+2
-1.347824E+2
-1.347824E+2
-1.347824E+2
-1.347824E+2
-1.240581E+2
-1.240581E+2
-1.240581E+2
-1.240581E+2
-1.240581E+2
-1.240581E+2
-1.240581E+2
-1.133340E+2
-1.240581E+2
-1.240581E+2
-1.240581E+2
-1.240581E+2
-1.240581E+2
-1.133340E+2
-1.133340E+2
-1.133340E+2
-1.133340E+2
-1.133340E+2
-1.026096E+2
-1.026096E+2
-1.133340E+2
-1.133340E+2
-1.026096E+2
-1.026096E+2
-1.026096E+2
-1.026096E+2
-1.026096E+2
-1.026096E+2
-1.026096E+2
-1.026096E+2
-1.026096E+2
-9.188540E+1
-9.188540E+1
-8.116113E+1
-9.188540E+1
-9.188540E+1
-1.026096E+2
-1.026096E+2
-1.133340E+2
-1.026096E+2
-1.026096E+2
-9.188540E+1
-9.188540E+1
-9.188540E+1
-9.188540E+1
-9.188540E+1
-9.188540E+1
-9.188540E+1
-9.188540E+1
-9.188540E+1
-8.116113E+1
-8.116113E+1
-9.188540E+1
-9.188540E+1
-1.026096E+2
-9.188540E+1
-9.188540E+1
-9.188540E+1
-9.188540E+1
-9.188540E+1
-9.188540E+1
-9.188540E+1
-9.188540E+1
-9.188540E+1
-9.188540E+1
-9.188540E+1
-9.188540E+1
-9.188540E+1
-1.026096E+2
-1.026096E+2
-1.133340E+2
-1.133340E+2
-1.026096E+2
-9.188540E+1
-9.188540E+1
-9.188540E+1
-1.026096E+2
-1.026096E+2
-1.026096E+2
-1.026096E+2
-1.026096E+2
-1.026096E+2
-1.026096E+2
-1.026096E+2
-1.026096E+2
-1.026096E+2
-1.026096E+2
-1.026096E+2
-1.026096E+2
-1.026096E+2
-1.026096E+2
-1.026096E+2
-1.133340E+2
-1.133340E+2
-1.240581E+2
-1.133340E+2
-1.026096E+2
-9.188540E+1
-1.026096E+2
-1.133340E+2
-1.133340E+2
-1.133340E+2
-1.133340E+2
-1.133340E+2
-1.133340E+2
-1.133340E+2
-1.026096E+2
-1.026096E+2
-1.026096E+2
-1.133340E+2
-1.133340E+2
-1.133340E+2
-1.133340E+2
-1.133340E+2
-1.133340E+2
-1.133340E+2
-1.133340E+2
-1.133340E+2
-1.133340E+2
-1.133340E+2
-1.133340E+2
-1.133340E+2
-1.026096E+2
-1.026096E+2
-9.188540E+1
-9.188540E+1
-1.026096E+2
-1.026096E+2
-1.133340E+2
-1.133340E+2
-1.133340E+2
-1.026096E+2
-1.026096E+2
-1.026096E+2
-1.026096E+2
-1.026096E+2
-1.026096E+2
-9.188540E+1
-1.026096E+2
-1.026096E+2
-1.026096E+2
-1.026096E+2
-1.026096E+2
-1.026096E+2
-1.026096E+2
-1.026096E+2
-9.188540E+1
-9.188540E+1
-9.188540E+1
-9.188540E+1
-9.188540E+1
-9.188540E+1
-9.188540E+1
-8.116113E+1
-8.116113E+1
-8.116113E+1
-9.188540E+1
-9.188540E+1
-9.188540E+1
-9.188540E+1
-9.188540E+1
-9.188540E+1
-8.116113E+1
-8.116113E+1
-8.116113E+1
-8.116113E+1
-8.116113E+1
-8.116113E+1
-8.116113E+1
-8.116113E+1
-8.116113E+1
-8.116113E+1
-7.043686E+1
-7.043686E+1
-5.971259E+1
-7.043686E+1
-7.043686E+1
-7.043686E+1
-7.043686E+1
-7.043686E+1
-7.043686E+1
-7.043686E+1
-5.971259E+1
-5.971259E+1
-5.971259E+1
-5.971259E+1
-5.971259E+1
-5.971259E+1
-5.971259E+1
-5.971259E+1
-5.971259E+1
-4.898841E+1
-4.898841E+1
-4.898841E+1
-4.898841E+1
-4.898841E+1
-4.898841E+1
-4.898841E+1
-4.898841E+1
-4.898841E+1
-4.898841E+1
-4.898841E+1
-4.898841E+1
-3.826404E+1
-2.753986E+1
-2.753986E+1
-2.753986E+1
-2.753986E+1
-3.826404E+1
-3.826404E+1
-3.826404E+1
-2.753986E+1
-2.753986E+1
-2.753986E+1
-2.753986E+1
-2.753986E+1
-2.753986E+1
-2.753986E+1
-1.681568E+1
-1.681568E+1
-1.681568E+1
-1.681568E+1
-1.681568E+1
-1.681568E+1
-1.681568E+1
-1.681568E+1
-1.681568E+1
-1.681568E+1
-6.091315E+0
-6.091315E+0
-6.091315E+0
-6.091315E+0
-6.091315E+0
-6.091315E+0
-6.091315E+0
-6.091315E+0
-6.091315E+0
-6.091315E+0
-6.091315E+0
-6.091315E+0
-6.091315E+0
-6.091315E+0
-6.091315E+0
-6.091315E+0
4.632864E+0
4.632864E+0
4.632864E+0
4.632864E+0
4.632864E+0
4.632864E+0
4.632864E+0
4.632864E+0
1.535714E+1
2.608141E+1
2.608141E+1
2.608141E+1
1.535714E+1
1.535714E+1
1.535714E+1
4.632864E+0
4.632864E+0
4.632864E+0
4.632864E+0
1.535714E+1
2.608141E+1
2.608141E+1
1.535714E+1
2.608141E+1
2.608141E+1
2.608141E+1
1.535714E+1
1.535714E+1
1.535714E+1
1.535714E+1
1.535714E+1
1.535714E+1
1.535714E+1
1.535714E+1
1.535714E+1
1.535714E+1
1.535714E+1
2.608141E+1
2.608141E+1
1.535714E+1
1.535714E+1
4.632864E+0
1.535714E+1
1.535714E+1
1.535714E+1
1.535714E+1
1.535714E+1
1.535714E+1
1.535714E+1
2.608141E+1
2.608141E+1
2.608141E+1
2.608141E+1
2.608141E+1
2.608141E+1
1.535714E+1
1.535714E+1
1.535714E+1
2.608141E+1
1.535714E+1
1.535714E+1
4.632864E+0
1.535714E+1
2.608141E+1
2.608141E+1
1.535714E+1
4.632864E+0
4.632864E+0
1.535714E+1
2.608141E+1
2.608141E+1
2.608141E+1
2.608141E+1
2.608141E+1
2.608141E+1
2.608141E+1
2.608141E+1
1.535714E+1
1.535714E+1
1.535714E+1
2.608141E+1
2.608141E+1
2.608141E+1
1.535714E+1
1.535714E+1
1.535714E+1
1.535714E+1
1.535714E+1
1.535714E+1
2.608141E+1
2.608141E+1
2.608141E+1
2.608141E+1
2.608141E+1
1.535714E+1
1.535714E+1
1.535714E+1
1.535714E+1
1.535714E+1
1.535714E+1
2.608141E+1
2.608141E+1
2.608141E+1
2.608141E+1
2.608141E+1
1.535714E+1
1.535714E+1
2.608141E+1
2.608141E+1
2.608141E+1
2.608141E+1
2.608141E+1
2.608141E+1
2.608141E+1
2.608141E+1
2.608141E+1
1.535714E+1
2.608141E+1
2.608141E+1
2.608141E+1
2.608141E+1
2.608141E+1
3.680568E+1
3.680568E+1
2.608141E+1
1.535714E+1
1.535714E+1
1.535714E+1
2.608141E+1
3.680568E+1
3.680568E+1
3.680568E+1
3.680568E+1
2.608141E+1
2.608141E+1
2.608141E+1
2.608141E+1
3.680568E+1
3.680568E+1
3.680568E+1
2.608141E+1
2.608141E+1
2.608141E+1
3.680568E+1
3.680568E+1
3.680568E+1
3.680568E+1
2.608141E+1
2.608141E+1
2.608141E+1
2.608141E+1
3.680568E+1
3.680568E+1
3.680568E+1
3.680568E+1
2.608141E+1
2.608141E+1
2.608141E+1
2.608141E+1
2.608141E+1
2.608141E+1
2.608141E+1
2.608141E+1
2.608141E+1
2.608141E+1
2.608141E+1
2.608141E+1
2.608141E+1
2.608141E+1
2.608141E+1
2.608141E+1
2.608141E+1
2.608141E+1
2.608141E+1
2.608141E+1
1.535714E+1
1.535714E+1
1.535714E+1
1.535714E+1
1.535714E+1
1.535714E+1
2.608141E+1
2.608141E+1
3.680568E+1
2.608141E+1
2.608141E+1
2.608141E+1
2.608141E+1
3.680568E+1
3.680568E+1
3.680568E+1
2.608141E+1
2.608141E+1
2.608141E+1
2.608141E+1
2.608141E+1
2.608141E+1
1.535714E+1
1.535714E+1
1.535714E+1
2.608141E+1
3.680568E+1
2.608141E+1
2.608141E+1
2.608141E+1
2.608141E+1
2.608141E+1
2.608141E+1
2.608141E+1
1.535714E+1
1.535714E+1
1.535714E+1
1.535714E+1
2.608141E+1
2.608141E+1
2.608141E+1
2.608141E+1
2.608141E+1
2.608141E+1
1.535714E+1
1.535714E+1
1.535714E+1
2.608141E+1
1.535714E+1
1.535714E+1
1.535714E+1
1.535714E+1
2.608141E+1
2.608141E+1
1.535714E+1
4.632864E+0
4.632864E+0
1.535714E+1
1.535714E+1
4.632864E+0
4.632864E+0
4.632864E+0
1.535714E+1
1.535714E+1
1.535714E+1
1.535714E+1
1.535714E+1
1.535714E+1
1.535714E+1
1.535714E+1
1.535714E+1
1.535714E+1
4.632864E+0
4.632864E+0
4.632864E+0
4.632864E+0
4.632864E+0
4.632864E+0
4.632864E+0
4.632864E+0
1.535714E+1
1.535714E+1
1.535714E+1
4.632864E+0
4.632864E+0
4.632864E+0
1.535714E+1
2.608141E+1
2.608141E+1
1.535714E+1
4.632864E+0
4.632864E+0
1.535714E+1
1.535714E+1
1.535714E+1
4.632864E+0
4.632864E+0
4.632864E+0
4.632864E+0
4.632864E+0
4.632864E+0
4.632864E+0
4.632864E+0
-6.091315E+0
-6.091315E+0
4.632864E+0
4.632864E+0
1.535714E+1
1.535714E+1
1.535714E+1
4.632864E+0
4.632864E+0
4.632864E+0
1.535714E+1
1.535714E+1
4.632864E+0
4.632864E+0
4.632864E+0
4.632864E+0
4.632864E+0
4.632864E+0
4.632864E+0
4.632864E+0
4.632864E+0
4.632864E+0
4.632864E+0
1.535714E+1
1.535714E+1
4.632864E+0
-6.091315E+0
-6.091315E+0
-6.091315E+0
4.632864E+0
4.632864E+0
4.632864E+0
4.632864E+0
4.632864E+0
1.535714E+1
1.535714E+1
4.632864E+0
4.632864E+0
4.632864E+0
4.632864E+0
4.632864E+0
4.632864E+0
4.632864E+0
4.632864E+0
4.632864E+0
-6.091315E+0
-6.091315E+0
-6.091315E+0
-6.091315E+0
-6.091315E+0
-6.091315E+0
-6.091315E+0
4.632864E+0
4.632864E+0
1.535714E+1
4.632864E+0
4.632864E+0
4.632864E+0
4.632864E+0
1.535714E+1
1.535714E+1
1.535714E+1
4.632864E+0
4.632864E+0
4.632864E+0
4.632864E+0
4.632864E+0
4.632864E+0
4.632864E+0
4.632864E+0
1.535714E+1
4.632864E+0
4.632864E+0
1.535714E+1
1.535714E+1
1.535714E+1
1.535714E+1
1.535714E+1
4.632864E+0
4.632864E+0
1.535714E+1
1.535714E+1
1.535714E+1
1.535714E+1
4.632864E+0
4.632864E+0
1.535714E+1
1.535714E+1
1.535714E+1
1.535714E+1
1.535714E+1
1.535714E+1
2.608141E+1
2.608141E+1
2.608141E+1
2.608141E+1
2.608141E+1
2.608141E+1
2.608141E+1
3.680568E+1
3.680568E+1
3.680568E+1
3.680568E+1
3.680568E+1
3.680568E+1
3.680568E+1
4.752986E+1
4.752986E+1
3.680568E+1
3.680568E+1
3.680568E+1
3.680568E+1
3.680568E+1
3.680568E+1
3.680568E+1
3.680568E+1
2.608141E+1
2.608141E+1
2.608141E+1
1.535714E+1
1.535714E+1
1.535714E+1
4.632864E+0
4.632864E+0
4.632864E+0
2.608141E+1
3.680568E+1
4.752986E+1
3.680568E+1
1.535714E+1
1.535714E+1
3.680568E+1
4.752986E+1
3.680568E+1
2.608141E+1
1.535714E+1
2.608141E+1
3.680568E+1
4.752986E+1
3.680568E+1
2.608141E+1
2.608141E+1
2.608141E+1
1.535714E+1
1.535714E+1
2.608141E+1
3.680568E+1
3.680568E+1
2.608141E+1
2.608141E+1
2.608141E+1
3.680568E+1
3.680568E+1
3.680568E+1
3.680568E+1
3.680568E+1
3.680568E+1
3.680568E+1
3.680568E+1
3.680568E+1
3.680568E+1
3.680568E+1
3.680568E+1
3.680568E+1
3.680568E+1
4.752986E+1
4.752986E+1
5.825423E+1
5.825423E+1
5.825423E+1
5.825423E+1
5.825423E+1
5.825423E+1
4.752986E+1
4.752986E+1
4.752986E+1
5.825423E+1
5.825423E+1
5.825423E+1
5.825423E+1
5.825423E+1
4.752986E+1
3.680568E+1
3.680568E+1
4.752986E+1
4.752986E+1
3.680568E+1
2.608141E+1
3.680568E+1
3.680568E+1
3.680568E+1
2.608141E+1
1.535714E+1
1.535714E+1
2.608141E+1
3.680568E+1
4.752986E+1
4.752986E+1
4.752986E+1
4.752986E+1
4.752986E+1
5.825423E+1
5.825423E+1
5.825423E+1
5.825423E+1
5.825423E+1
5.825423E+1
5.825423E+1
5.825423E+1
6.897841E+1
6.897841E+1
5.825423E+1
5.825423E+1
4.752986E+1
4.752986E+1
4.752986E+1
4.752986E+1
4.752986E+1
4.752986E+1
5.825423E+1
5.825423E+1
4.752986E+1
5.825423E+1
5.825423E+1
4.752986E+1
4.752986E+1
3.680568E+1
4.752986E+1
5.825423E+1
6.897841E+1
6.897841E+1
6.897841E+1
7.970268E+1
7.970268E+1
7.970268E+1
7.970268E+1
7.970268E+1
7.970268E+1
9.042695E+1
7.970268E+1
6.897841E+1
6.897841E+1
5.825423E+1
6.897841E+1
6.897841E+1
7.970268E+1
7.970268E+1
6.897841E+1
6.897841E+1
6.897841E+1
7.970268E+1
7.970268E+1
6.897841E+1
6.897841E+1
6.897841E+1
6.897841E+1
5.825423E+1
5.825423E+1
4.752986E+1
5.825423E+1
5.825423E+1
5.825423E+1
5.825423E+1
5.825423E+1
5.825423E+1
5.825423E+1
5.825423E+1
5.825423E+1
6.897841E+1
6.897841E+1
6.897841E+1
7.970268E+1
7.970268E+1
9.042695E+1
7.970268E+1
7.970268E+1
7.970268E+1
9.042695E+1
9.042695E+1
1.011512E+2
9.042695E+1
9.042695E+1
7.970268E+1
7.970268E+1
7.970268E+1
7.970268E+1
7.970268E+1
7.970268E+1
6.897841E+1
6.897841E+1
5.825423E+1
6.897841E+1
6.897841E+1
6.897841E+1
7.970268E+1
6.897841E+1
6.897841E+1
6.897841E+1
6.897841E+1
6.897841E+1
6.897841E+1
6.897841E+1
6.897841E+1
5.825423E+1
5.825423E+1
5.825423E+1
6.897841E+1
6.897841E+1
6.897841E+1
6.897841E+1
6.897841E+1
6.897841E+1
6.897841E+1
7.970268E+1
7.970268E+1
7.970268E+1
7.970268E+1
7.970268E+1
6.897841E+1
6.897841E+1
6.897841E+1
6.897841E+1
6.897841E+1
6.897841E+1
6.897841E+1
6.897841E+1
7.970268E+1
6.897841E+1
6.897841E+1
6.897841E+1
6.897841E+1
6.897841E+1
6.897841E+1
6.897841E+1
6.897841E+1
6.897841E+1
5.825423E+1
5.825423E+1
5.825423E+1
5.825423E+1
5.825423E+1
5.825423E+1
5.825423E+1
5.825423E+1
6.897841E+1
6.897841E+1
6.897841E+1
6.897841E+1
6.897841E+1
6.897841E+1
6.897841E+1
6.897841E+1
6.897841E+1
6.897841E+1
7.970268E+1
7.970268E+1
7.970268E+1
7.970268E+1
7.970268E+1
7.970268E+1
7.970268E+1
7.970268E+1
7.970268E+1
7.970268E+1
7.970268E+1
7.970268E+1
7.970268E+1
7.970268E+1
7.970268E+1
7.970268E+1
7.970268E+1
7.970268E+1
6.897841E+1
6.897841E+1
6.897841E+1
7.970268E+1
7.970268E+1
7.970268E+1
7.970268E+1
7.970268E+1
7.970268E+1
7.970268E+1
7.970268E+1
6.897841E+1
6.897841E+1
7.970268E+1
7.970268E+1
7.970268E+1
7.970268E+1
6.897841E+1
7.970268E+1
7.970268E+1
7.970268E+1
7.970268E+1
7.970268E+1
7.970268E+1
7.970268E+1
7.970268E+1
7.970268E+1
9.042695E+1
9.042695E+1
9.042695E+1
9.042695E+1
9.042695E+1
9.042695E+1
9.042695E+1
7.970268E+1
7.970268E+1
9.042695E+1
9.042695E+1
9.042695E+1
9.042695E+1
9.042695E+1
9.042695E+1
9.042695E+1
9.042695E+1
9.042695E+1
9.042695E+1
9.042695E+1
7.970268E+1
9.042695E+1
9.042695E+1
1.011512E+2
9.042695E+1
9.042695E+1
7.970268E+1
9.042695E+1
9.042695E+1
1.011512E+2
1.011512E+2
1.011512E+2
9.042695E+1
9.042695E+1
1.011512E+2
1.011512E+2
1.011512E+2
1.011512E+2
9.042695E+1
1.011512E+2
1.011512E+2
1.011512E+2
1.011512E+2
1.011512E+2
9.042695E+1
1.011512E+2
1.011512E+2
1.011512E+2
1.011512E+2
1.011512E+2
9.042695E+1
9.042695E+1
9.042695E+1
9.042695E+1
9.042695E+1
9.042695E+1
9.042695E+1
9.042695E+1
9.042695E+1
7.970268E+1
7.970268E+1
7.970268E+1
9.042695E+1
7.970268E+1
7.970268E+1
6.897841E+1
7.970268E+1
7.970268E+1
9.042695E+1
7.970268E+1
7.970268E+1
7.970268E+1
9.042695E+1
9.042695E+1
9.042695E+1
9.042695E+1
9.042695E+1
9.042695E+1
9.042695E+1
9.042695E+1
9.042695E+1
9.042695E+1
9.042695E+1
9.042695E+1
9.042695E+1
9.042695E+1
1.011512E+2
1.011512E+2
1.011512E+2
1.011512E+2
9.042695E+1
9.042695E+1
9.042695E+1
9.042695E+1
7.970268E+1
7.970268E+1
7.970268E+1
9.042695E+1
9.042695E+1
7.970268E+1
7.970268E+1
7.970268E+1
7.970268E+1
7.970268E+1
9.042695E+1
9.042695E+1
9.042695E+1
9.042695E+1
7.970268E+1
7.970268E+1
7.970268E+1
7.970268E+1
9.042695E+1
9.042695E+1
9.042695E+1
9.042695E+1
9.042695E+1
9.042695E+1
9.042695E+1
9.042695E+1
9.042695E+1
9.042695E+1
9.042695E+1
9.042695E+1
7.970268E+1
7.970268E+1
7.970268E+1
7.970268E+1
7.970268E+1
7.970268E+1
7.970268E+1
9.042695E+1
9.042695E+1
9.042695E+1
7.970268E+1
7.970268E+1
6.897841E+1
7.970268E+1
9.042695E+1
9.042695E+1
7.970268E+1
7.970268E+1
6.897841E+1
7.970268E+1
7.970268E+1
7.970268E+1
7.970268E+1
7.970268E+1
7.970268E+1
9.042695E+1
7.970268E+1
7.970268E+1
7.970268E+1
7.970268E+1
7.970268E+1
7.970268E+1
7.970268E+1
7.970268E+1
7.970268E+1
7.970268E+1
7.970268E+1
6.897841E+1
6.897841E+1
6.897841E+1
6.897841E+1
6.897841E+1
6.897841E+1
5.825423E+1
5.825423E+1
5.825423E+1
6.897841E+1
6.897841E+1
6.897841E+1
5.825423E+1
4.752986E+1
4.752986E+1
4.752986E+1
5.825423E+1
5.825423E+1
4.752986E+1
4.752986E+1
4.752986E+1
4.752986E+1
4.752986E+1
4.752986E+1
4.752986E+1
4.752986E+1
3.680568E+1
3.680568E+1
3.680568E+1
3.680568E+1
2.608141E+1
3.680568E+1
4.752986E+1
4.752986E+1
4.752986E+1
4.752986E+1
3.680568E+1
3.680568E+1
3.680568E+1
3.680568E+1
4.752986E+1
4.752986E+1
3.680568E+1
3.680568E+1
3.680568E+1
3.680568E+1
3.680568E+1
3.680568E+1
3.680568E+1
3.680568E+1
4.752986E+1
4.752986E+1
4.752986E+1
4.752986E+1
4.752986E+1
4.752986E+1
4.752986E+1
4.752986E+1
4.752986E+1
3.680568E+1
3.680568E+1
4.752986E+1
4.752986E+1
4.752986E+1
4.752986E+1
4.752986E+1
5.825423E+1
5.825423E+1
4.752986E+1
3.680568E+1
3.680568E+1
4.752986E+1
4.752986E+1
4.752986E+1
4.752986E+1
4.752986E+1
4.752986E+1
4.752986E+1
4.752986E+1
4.752986E+1
4.752986E+1
4.752986E+1
4.752986E+1
4.752986E+1
5.825423E+1
5.825423E+1
5.825423E+1
4.752986E+1
4.752986E+1
3.680568E+1
4.752986E+1
4.752986E+1
5.825423E+1
4.752986E+1
4.752986E+1
4.752986E+1
4.752986E+1
4.752986E+1
4.752986E+1
4.752986E+1
4.752986E+1
4.752986E+1
4.752986E+1
3.680568E+1
3.680568E+1
3.680568E+1
3.680568E+1
4.752986E+1
4.752986E+1
4.752986E+1
3.680568E+1
3.680568E+1
3.680568E+1
3.680568E+1
3.680568E+1
3.680568E+1
2.608141E+1
2.608141E+1
2.608141E+1
3.680568E+1
3.680568E+1
3.680568E+1
3.680568E+1
3.680568E+1
3.680568E+1
3.680568E+1
3.680568E+1
4.752986E+1
4.752986E+1
4.752986E+1
4.752986E+1
5.825423E+1
5.825423E+1
5.825423E+1
4.752986E+1
4.752986E+1
4.752986E+1
4.752986E+1
5.825423E+1
5.825423E+1
6.897841E+1
5.825423E+1
5.825423E+1
5.825423E+1
5.825423E+1
5.825423E+1
4.752986E+1
4.752986E+1
4.752986E+1
4.752986E+1
4.752986E+1
4.752986E+1
4.752986E+1
4.752986E+1
5.825423E+1
5.825423E+1
5.825423E+1
5.825423E+1
5.825423E+1
6.897841E+1
6.897841E+1
5.825423E+1
5.825423E+1
5.825423E+1
5.825423E+1
5.825423E+1
5.825423E+1
5.825423E+1
6.897841E+1
6.897841E+1
6.897841E+1
6.897841E+1
6.897841E+1
6.897841E+1
6.897841E+1
7.970268E+1
7.970268E+1
7.970268E+1
7.970268E+1
6.897841E+1
6.897841E+1
6.897841E+1
6.897841E+1
6.897841E+1
6.897841E+1
7.970268E+1
7.970268E+1
6.897841E+1
6.897841E+1
7.970268E+1
7.970268E+1
7.970268E+1
7.970268E+1
7.970268E+1
7.970268E+1
7.970268E+1
7.970268E+1
7.970268E+1
7.970268E+1
7.970268E+1
6.897841E+1
6.897841E+1
7.970268E+1
9.042695E+1
9.042695E+1
9.042695E+1
7.970268E+1
6.897841E+1
6.897841E+1
7.970268E+1
9.042695E+1
9.042695E+1
9.042695E+1
7.970268E+1
7.970268E+1
7.970268E+1
7.970268E+1
7.970268E+1
7.970268E+1
7.970268E+1
6.897841E+1
6.897841E+1
6.897841E+1
7.970268E+1
7.970268E+1
7.970268E+1
6.897841E+1
6.897841E+1
6.897841E+1
6.897841E+1
6.897841E+1
6.897841E+1
7.970268E+1
7.970268E+1
7.970268E+1
7.970268E+1
6.897841E+1
6.897841E+1
6.897841E+1
6.897841E+1
6.897841E+1
6.897841E+1
6.897841E+1
5.825423E+1
5.825423E+1
6.897841E+1
6.897841E+1
6.897841E+1
5.825423E+1
5.825423E+1
4.752986E+1
5.825423E+1
6.897841E+1
6.897841E+1
6.897841E+1
5.825423E+1
5.825423E+1
5.825423E+1
5.825423E+1
4.752986E+1
4.752986E+1
5.825423E+1
5.825423E+1
5.825423E+1
5.825423E+1
5.825423E+1
4.752986E+1
5.825423E+1
4.752986E+1
4.752986E+1
5.825423E+1
5.825423E+1
5.825423E+1
5.825423E+1
5.825423E+1
5.825423E+1
5.825423E+1
4.752986E+1
4.752986E+1
4.752986E+1
5.825423E+1
5.825423E+1
5.825423E+1
4.752986E+1
4.752986E+1
4.752986E+1
4.752986E+1
4.752986E+1
4.752986E+1
3.680568E+1
3.680568E+1
3.680568E+1
3.680568E+1
3.680568E+1
3.680568E+1
3.680568E+1
3.680568E+1
4.752986E+1
4.752986E+1
3.680568E+1
3.680568E+1
2.608141E+1
3.680568E+1
3.680568E+1
3.680568E+1
3.680568E+1
2.608141E+1
2.608141E+1
2.608141E+1
2.608141E+1
2.608141E+1
2.608141E+1
1.535714E+1
1.535714E+1
2.608141E+1
3.680568E+1
3.680568E+1
3.680568E+1
2.608141E+1
2.608141E+1
1.535714E+1
1.535714E+1
1.535714E+1
1.535714E+1
1.535714E+1
1.535714E+1
2.608141E+1
2.608141E+1
1.535714E+1
1.535714E+1
1.535714E+1
1.535714E+1
1.535714E+1
1.535714E+1
1.535714E+1
2.608141E+1
1.535714E+1
4.632864E+0
-6.091315E+0
4.632864E+0
1.535714E+1
1.535714E+1
1.535714E+1
1.535714E+1
4.632864E+0
1.535714E+1
1.535714E+1
1.535714E+1
4.632864E+0
4.632864E+0
4.632864E+0
4.632864E+0
1.535714E+1
1.535714E+1
4.632864E+0
-6.091315E+0
-6.091315E+0
-6.091315E+0
4.632864E+0
4.632864E+0
4.632864E+0
-6.091315E+0
-6.091315E+0
-6.091315E+0
-6.091315E+0
4.632864E+0
4.632864E+0
4.632864E+0
4.632864E+0
-6.091315E+0
-6.091315E+0
-6.091315E+0
-6.091315E+0
-6.091315E+0
-6.091315E+0
-6.091315E+0
-1.681568E+1
-6.091315E+0
-6.091315E+0
-6.091315E+0
-6.091315E+0
-1.681568E+1
-1.681568E+1
-6.091315E+0
-6.091315E+0
-6.091315E+0
-6.091315E+0
-6.091315E+0
-6.091315E+0
-6.091315E+0
-6.091315E+0
-1.681568E+1
-1.681568E+1
-1.681568E+1
-1.681568E+1
-1.681568E+1
-1.681568E+1
-1.681568E+1
-1.681568E+1
-1.681568E+1
-1.681568E+1
-2.753986E+1
-1.681568E+1
-1.681568E+1
-1.681568E+1
-1.681568E+1
-1.681568E+1
-1.681568E+1
-1.681568E+1
-1.681568E+1
-1.681568E+1
-2.753986E+1
-2.753986E+1
-2.753986E+1
-2.753986E+1
-1.681568E+1
-1.681568E+1
-2.753986E+1
-2.753986E+1
-3.826404E+1
-2.753986E+1
-1.681568E+1
-1.681568E+1
-1.681568E+1
-1.681568E+1
-6.091315E+0
-1.681568E+1
-1.681568E+1
-2.753986E+1
-2.753986E+1
-2.753986E+1
-2.753986E+1
-2.753986E+1
-2.753986E+1
-1.681568E+1
-1.681568E+1
-1.681568E+1
-2.753986E+1
-2.753986E+1
-3.826404E+1
-3.826404E+1
-3.826404E+1
-3.826404E+1
-4.898841E+1
-5.971259E+1
-5.971259E+1
-5.971259E+1
-4.898841E+1
-4.898841E+1
-4.898841E+1
-5.971259E+1
-5.971259E+1
-5.971259E+1
-5.971259E+1
-5.971259E+1
-5.971259E+1
-5.971259E+1
-7.043686E+1
-7.043686E+1
-7.043686E+1
-7.043686E+1
-7.043686E+1
-7.043686E+1
-7.043686E+1
-7.043686E+1
-7.043686E+1
-8.116113E+1
-8.116113E+1
-8.116113E+1
-7.043686E+1
-7.043686E+1
-7.043686E+1
-7.043686E+1
-7.043686E+1
-7.043686E+1
-7.043686E+1
-8.116113E+1
-8.116113E+1
-8.116113E+1
-8.116113E+1
-8.116113E+1
-8.116113E+1
-8.116113E+1
-8.116113E+1
-9.188540E+1
-9.188540E+1
-1.026096E+2
-9.188540E+1
-9.188540E+1
-9.188540E+1
-1.026096E+2
-1.026096E+2
-1.026096E+2
-1.026096E+2
-1.026096E+2
-1.026096E+2
-1.026096E+2
-1.133340E+2
-1.133340E+2
-1.133340E+2
-1.026096E+2
-9.188540E+1
-9.188540E+1
-9.188540E+1
-1.133340E+2
-1.133340E+2
-1.133340E+2
-1.026096E+2
-9.188540E+1
-1.026096E+2
-1.026096E+2
-1.026096E+2
-1.026096E+2
-1.026096E+2
-1.026096E+2
-1.133340E+2
-1.133340E+2
-1.133340E+2
-1.240581E+2
-1.240581E+2
-1.240581E+2
-1.133340E+2
-1.133340E+2
-1.133340E+2
-1.240581E+2
-1.240581E+2
-1.240581E+2
-1.133340E+2
-1.240581E+2
-1.240581E+2
-1.240581E+2
-1.133340E+2
-1.133340E+2
-1.133340E+2
-1.240581E+2
-1.240581E+2
-1.133340E+2
-1.133340E+2
-1.133340E+2
-1.133340E+2
-1.240581E+2
-1.240581E+2
-1.240581E+2
-1.133340E+2
-1.133340E+2
-1.026096E+2
-1.133340E+2
-1.133340E+2
-1.240581E+2
-1.240581E+2
-1.240581E+2
-1.240581E+2
-1.240581E+2
-1.240581E+2
-1.240581E+2
-1.240581E+2
-1.347824E+2
-1.347824E+2
-1.347824E+2
-1.347824E+2
-1.347824E+2
-1.347824E+2
-1.347824E+2
-1.347824E+2
-1.347824E+2
-1.347824E+2
-1.347824E+2
-1.347824E+2
-1.347824E+2
-1.455067E+2
-1.455067E+2
-1.455067E+2
-1.455067E+2
-1.455067E+2
-1.455067E+2
-1.455067E+2
-1.455067E+2
-1.562309E+2
-1.562309E+2
-1.562309E+2
-1.562309E+2
-1.562309E+2
-1.562309E+2
-1.669551E+2
-1.669551E+2
-1.669551E+2
-1.776794E+2
-1.776794E+2
-1.776794E+2
-1.669551E+2
-1.669551E+2
-1.776794E+2
-1.776794E+2
-1.776794E+2
-1.884037E+2
-1.884037E+2
-1.991279E+2
-1.991279E+2
-1.991279E+2
-1.991279E+2
-1.991279E+2
-1.991279E+2
-1.991279E+2
-2.098522E+2
-2.205764E+2
-2.205764E+2
-2.098522E+2
-2.098522E+2
-2.098522E+2
-2.205764E+2
-2.205764E+2
-2.205764E+2
-2.098522E+2
-2.098522E+2
-2.205764E+2
-2.313007E+2
-2.313007E+2
-2.205764E+2
-2.205764E+2
-2.313007E+2
-2.313007E+2
-2.420249E+2
-2.420249E+2
-2.420249E+2
-2.420249E+2
-2.527492E+2
-2.527492E+2
-2.420249E+2
-2.527492E+2
-2.527492E+2
-2.527492E+2
-2.420249E+2
-2.420249E+2
-2.420249E+2
-2.420249E+2
-2.527492E+2
-2.634734E+2
-2.527492E+2
-2.420249E+2
-2.420249E+2
-2.420249E+2
-2.527492E+2
-2.527492E+2
-2.527492E+2
-2.634734E+2
-2.634734E+2
-2.527492E+2
-2.527492E+2
-2.634734E+2
-2.634734E+2
-2.634734E+2
-2.634734E+2
-2.634734E+2
-2.527492E+2
-2.527492E+2
-2.634734E+2
-2.741978E+2
-2.741978E+2
-2.741978E+2
-2.741978E+2
-2.741978E+2
-2.741978E+2
-2.741978E+2
-2.741978E+2
-2.634734E+2
-2.634734E+2
-2.741978E+2
-2.741978E+2
-2.741978E+2
-2.741978E+2
-2.741978E+2
-2.741978E+2
-2.741978E+2
-2.849219E+2
-2.741978E+2
-2.741978E+2
-2.741978E+2
-2.849219E+2
-2.956461E+2
-2.956461E+2
-2.849219E+2
-2.849219E+2
-2.849219E+2
-2.956461E+2
-2.956461E+2
-2.956461E+2
-2.849219E+2
-2.849219E+2
-2.849219E+2
-2.849219E+2
-2.849219E+2
-2.849219E+2
-2.849219E+2
-2.849219E+2
-2.849219E+2
-2.849219E+2
-2.741978E+2
-2.634734E+2
-2.634734E+2
-2.634734E+2
-2.741978E+2
-2.741978E+2
-2.741978E+2
-2.634734E+2
-2.527492E+2
-2.527492E+2
-2.527492E+2
-2.634734E+2
-2.741978E+2
-2.741978E+2
-2.634734E+2
-2.634734E+2
-2.634734E+2
-2.634734E+2
-2.634734E+2
-2.634734E+2
-2.527492E+2
-2.527492E+2
-2.634734E+2
-2.634734E+2
-2.634734E+2
-2.634734E+2
-2.634734E+2
-2.634734E+2
-2.634734E+2
-2.634734E+2
-2.741978E+2
-2.741978E+2
-2.741978E+2
-2.741978E+2
-2.849219E+2
-2.849219E+2
-2.956461E+2
-2.956461E+2
-3.063705E+2
-2.956461E+2
-2.956461E+2
-2.956461E+2
-3.063705E+2
-3.170947E+2
-3.170947E+2
-3.278189E+2
-3.278189E+2
-3.278189E+2
-3.278189E+2
-3.278189E+2
-3.278189E+2
-3.278189E+2
-3.385432E+2
-3.385432E+2
-3.492674E+2
-3.385432E+2
-3.385432E+2
-3.385432E+2
-3.492674E+2
-3.599918E+2
-3.599918E+2
-3.492674E+2
-3.599918E+2
-3.599918E+2
-3.599918E+2
-3.707159E+2
-3.707159E+2
-3.707159E+2
-3.707159E+2
-3.814403E+2
-3.921645E+2
-4.028887E+2
-4.136130E+2
-4.136130E+2
-4.136130E+2
-4.028887E+2
-4.028887E+2
-4.136130E+2
-4.243372E+2
-4.243372E+2
-4.243372E+2
-4.243372E+2
-4.243372E+2
-4.350616E+2
-4.457858E+2
-4.457858E+2
-4.457858E+2
-4.350616E+2
-4.350616E+2
-4.243372E+2
-4.243372E+2
-4.350616E+2
-4.350616E+2
-4.350616E+2
-4.350616E+2
-4.350616E+2
-4.350616E+2
-4.457858E+2
-4.457858E+2
-4.457858E+2
-4.350616E+2
-4.350616E+2
-4.457858E+2
-4.457858E+2
-4.457858E+2
-4.457858E+2
-4.457858E+2
-4.457858E+2
-4.350616E+2
-4.350616E+2
-4.350616E+2
-4.457858E+2
-4.350616E+2
-4.350616E+2
-4.350616E+2
-4.243372E+2
-4.243372E+2
-4.243372E+2
-4.243372E+2
-4.243372E+2
-4.350616E+2
-4.457858E+2
-4.457858E+2
-4.350616E+2
-4.243372E+2
-4.243372E+2
-4.243372E+2
-4.243372E+2
-4.350616E+2
-4.350616E+2
-4.350616E+2
-4.350616E+2
-4.350616E+2
-4.350616E+2
-4.243372E+2
-4.136130E+2
-4.136130E+2
-4.028887E+2
-4.136130E+2
-4.136130E+2
-4.136130E+2
-4.243372E+2
-4.243372E+2
-4.136130E+2
-4.136130E+2
-4.136130E+2
-4.136130E+2
-4.243372E+2
-4.136130E+2
-4.136130E+2
-4.136130E+2
-4.136130E+2
-4.136130E+2
-4.136130E+2
-4.136130E+2
-4.136130E+2
-4.243372E+2
-4.243372E+2
-4.136130E+2
-4.028887E+2
-4.028887E+2
-4.136130E+2
-4.136130E+2
-4.136130E+2
-4.028887E+2
-3.921645E+2
-3.921645E+2
-4.028887E+2
-4.028887E+2
-4.028887E+2
-3.921645E+2
-3.921645E+2
-3.921645E+2
-3.814403E+2
-3.814403E+2
-3.707159E+2
-3.707159E+2
-3.707159E+2
-3.707159E+2
-3.707159E+2
-3.814403E+2
-3.707159E+2
-3.707159E+2
-3.707159E+2
-3.707159E+2
-3.707159E+2
-3.599918E+2
-3.599918E+2
-3.492674E+2
-3.492674E+2
-3.599918E+2
-3.707159E+2
-3.599918E+2
-3.492674E+2
-3.278189E+2
-3.278189E+2
-3.385432E+2
-3.599918E+2
-3.707159E+2
-3.707159E+2
-3.707159E+2
-3.599918E+2
-3.492674E+2
-3.599918E+2
-3.599918E+2
-3.492674E+2
-3.385432E+2
-3.278189E+2
-3.278189E+2
-3.385432E+2
-3.385432E+2
-3.278189E+2
-3.170947E+2
-3.170947E+2
-3.278189E+2
-3.278189E+2
-3.278189E+2
-3.278189E+2
-3.278189E+2
-3.278189E+2
-3.385432E+2
-3.278189E+2
-3.063705E+2
-3.063705E+2
-3.170947E+2
-3.278189E+2
-3.278189E+2
-3.278189E+2
-3.278189E+2
-3.170947E+2
-3.170947E+2
-3.063705E+2
-3.063705E+2
-3.170947E+2
-3.385432E+2
-3.707159E+2
-3.814403E+2
-3.599918E+2
-2.849219E+2
-2.098522E+2
-1.991279E+2
-2.849219E+2
-3.707159E+2
-3.814403E+2
-3.385432E+2
-2.849219E+2
-2.741978E+2
-3.063705E+2
-3.278189E+2
-3.385432E+2
-3.278189E+2
-3.063705E+2
-2.849219E+2
-2.741978E+2
-2.741978E+2
-2.849219E+2
-2.956461E+2
-2.956461E+2
-2.849219E+2
-2.741978E+2
-2.741978E+2
-2.741978E+2
-2.849219E+2
-2.956461E+2
-3.063705E+2
-3.492674E+2
-3.921645E+2
-4.243372E+2
-4.136130E+2
-3.385432E+2
-2.956461E+2
-3.063705E+2
-3.707159E+2
-4.136130E+2
-4.028887E+2
-3.707159E+2
-3.707159E+2
-3.921645E+2
-4.028887E+2
-4.028887E+2
-3.921645E+2
-3.921645E+2
-4.243372E+2
-4.457858E+2
-4.457858E+2
-4.457858E+2
-4.457858E+2
-4.565099E+2
-4.672341E+2
-4.779587E+2
-4.779587E+2
-4.672341E+2
-4.565099E+2
-4.565099E+2
-4.779587E+2
-4.994070E+2
-5.208556E+2
-5.101312E+2
-4.886828E+2
-4.886828E+2
-5.208556E+2
-5.852010E+2
-6.173739E+2
-6.388223E+2
-6.173739E+2
-5.959252E+2
-5.959252E+2
-6.066496E+2
-6.280981E+2
-6.495465E+2
-6.602708E+2
-6.709952E+2
-6.817194E+2
-6.817194E+2
-6.817194E+2
-6.709952E+2
-6.602708E+2
-6.602708E+2
-6.709952E+2
-6.817194E+2
-6.924436E+2
-6.924436E+2
-6.924436E+2
-6.924436E+2
-6.924436E+2
-6.817194E+2
-6.817194E+2
-6.924436E+2
-7.246163E+2
-7.353406E+2
-7.353406E+2
-7.138921E+2
-6.924436E+2
-6.924436E+2
-6.924436E+2
-6.924436E+2
-6.924436E+2
-6.924436E+2
-7.031677E+2
-7.031677E+2
-6.924436E+2
-6.709952E+2
-6.709952E+2
-6.817194E+2
-7.138921E+2
-7.353406E+2
-7.246163E+2
-7.138921E+2
-7.031677E+2
-7.031677E+2
-7.031677E+2
-7.138921E+2
-7.246163E+2
-7.353406E+2
-7.353406E+2
-7.353406E+2
-7.353406E+2
-7.353406E+2
-7.353406E+2
-7.460648E+2
-7.675134E+2
-7.782375E+2
-7.782375E+2
-7.567892E+2
-7.353406E+2
-7.246163E+2
-7.353406E+2
-7.675134E+2
-7.889617E+2
-7.996863E+2
-7.996863E+2
-7.996863E+2
-7.996863E+2
-7.996863E+2
-8.104105E+2
-8.104105E+2
-8.104105E+2
-8.211346E+2
-8.211346E+2
-8.211346E+2
-8.211346E+2
-8.211346E+2
-8.211346E+2
-8.211346E+2
-8.211346E+2
-8.104105E+2
-8.104105E+2
-8.104105E+2
-8.104105E+2
-7.996863E+2
-8.104105E+2
-8.104105E+2
-8.211346E+2
-8.211346E+2
-8.211346E+2
-8.104105E+2
-8.104105E+2
-8.104105E+2
-8.104105E+2
-8.211346E+2
-8.318588E+2
-8.318588E+2
-8.318588E+2
-8.211346E+2
-8.104105E+2
-7.996863E+2
-8.104105E+2
-8.211346E+2
-8.104105E+2
-8.104105E+2
-7.996863E+2
-7.889617E+2
-7.889617E+2
-7.889617E+2
-7.996863E+2
-7.996863E+2
-8.104105E+2
-8.211346E+2
-8.318588E+2
-8.318588E+2
-8.425830E+2
-8.425830E+2
-8.425830E+2
-8.425830E+2
-8.425830E+2
-8.425830E+2
-8.533074E+2
-8.640317E+2
-8.747559E+2
-8.747559E+2
-8.747559E+2
-8.640317E+2
-8.640317E+2
-8.640317E+2
-8.640317E+2
-8.747559E+2
-8.747559E+2
-8.747559E+2
-8.747559E+2
-8.854801E+2
-8.854801E+2
-8.854801E+2
-8.962045E+2
-8.962045E+2
-8.854801E+2
-8.854801E+2
-8.854801E+2
-8.854801E+2
-8.854801E+2
-8.854801E+2
-8.854801E+2
-8.854801E+2
-8.854801E+2
-8.854801E+2
-8.747559E+2
-8.640317E+2
-8.640317E+2
-8.854801E+2
-9.069286E+2
-9.391014E+2
-9.498257E+2
-9.498257E+2
-9.391014E+2
-9.176528E+2
-8.640317E+2
-7.675134E+2
-7.353406E+2
-8.747559E+2
-1.110689E+3
-1.271553E+3
-1.207208E+3
-1.046344E+3
-9.498257E+2
-9.819983E+2
-1.046344E+3
-1.067792E+3
-1.035620E+3
-1.014171E+3
-1.046344E+3
-1.110689E+3
-1.153586E+3
-1.164311E+3
-1.153586E+3
-1.153586E+3
-1.153586E+3
-1.164311E+3
-1.153586E+3
-1.132138E+3
-1.121414E+3
-1.132138E+3
-1.132138E+3
-1.142862E+3
-1.142862E+3
-1.142862E+3
-1.153586E+3
-1.142862E+3
-1.142862E+3
-1.153586E+3
-1.164311E+3
-1.175035E+3
-1.175035E+3
-1.175035E+3
-1.175035E+3
-1.175035E+3
-1.175035E+3
-1.175035E+3
-1.185759E+3
-1.196484E+3
-1.196484E+3
-1.207208E+3
-1.217932E+3
-1.217932E+3
-1.228656E+3
-1.239380E+3
-1.250105E+3
-1.250105E+3
-1.260829E+3
-1.260829E+3
-1.260829E+3
-1.271553E+3
-1.282278E+3
-1.282278E+3
-1.282278E+3
-1.271553E+3
-1.271553E+3
-1.282278E+3
-1.293002E+3
-1.293002E+3
-1.293002E+3
-1.303726E+3
-1.335899E+3
-1.378796E+3
-1.389520E+3
-1.368072E+3
-1.335899E+3
-1.314450E+3
-1.303726E+3
-1.314450E+3
-1.325175E+3
-1.346623E+3
-1.357347E+3
-1.346623E+3
-1.335899E+3
-1.335899E+3
-1.368072E+3
-1.400244E+3
-1.400244E+3
-1.400244E+3
-1.400244E+3
-1.410969E+3
-1.410969E+3
-1.410969E+3
-1.400244E+3
-1.410969E+3
-1.432417E+3
-1.453866E+3
-1.475314E+3
-1.464590E+3
-1.453866E+3
-1.421693E+3
-1.400244E+3
-1.400244E+3
-1.410969E+3
-1.410969E+3
-1.410969E+3
-1.410969E+3
-1.421693E+3
-1.432417E+3
-1.432417E+3
-1.421693E+3
-1.432417E+3
-1.453866E+3
-1.464590E+3
-1.475314E+3
-1.464590E+3
-1.453866E+3
-1.453866E+3
-1.453866E+3
-1.453866E+3
-1.453866E+3
-1.453866E+3
-1.443141E+3
-1.432417E+3
-1.432417E+3
-1.443141E+3
-1.443141E+3
-1.443141E+3
-1.421693E+3
-1.389520E+3
-1.357347E+3
-1.346623E+3
-1.378796E+3
-1.453866E+3
-1.539660E+3
-1.593281E+3
-1.582557E+3
-1.539660E+3
-1.496762E+3
-1.475314E+3
-1.443141E+3
-1.410969E+3
-1.389520E+3
-1.400244E+3
-1.410969E+3
-1.421693E+3
-1.421693E+3
-1.400244E+3
-1.389520E+3
-1.378796E+3
-1.389520E+3
-1.389520E+3
-1.389520E+3
-1.368072E+3
-1.368072E+3
-1.378796E+3
-1.389520E+3
-1.400244E+3
-1.410969E+3
-1.421693E+3
-1.432417E+3
-1.432417E+3
-1.443141E+3
-1.464590E+3
-1.486038E+3
-1.496762E+3
-1.518211E+3
-1.518211E+3
-1.528935E+3
-1.539660E+3
-1.550384E+3
-1.571832E+3
-1.593281E+3
-1.625454E+3
-1.646902E+3
-1.657626E+3
-1.679075E+3
-1.689799E+3
-1.689799E+3
-1.689799E+3
-1.679075E+3
-1.668351E+3
-1.636178E+3
-1.614729E+3
-1.582557E+3
-1.561108E+3
-1.539660E+3
-1.507487E+3
-1.486038E+3
-1.486038E+3
-1.518211E+3
-1.518211E+3
-1.475314E+3
-1.421693E+3
-1.400244E+3
-1.410969E+3
-1.432417E+3
-1.432417E+3
-1.432417E+3
-1.421693E+3
-1.421693E+3
-1.432417E+3
-1.443141E+3
-1.443141E+3
-1.443141E+3
-1.443141E+3
-1.443141E+3
-1.443141E+3
-1.421693E+3
-1.325175E+3
-1.185759E+3
-1.142862E+3
-1.217932E+3
-1.314450E+3
-1.325175E+3
-1.293002E+3
-1.260829E+3
-1.260829E+3
-1.271553E+3
-1.271553E+3
-1.260829E+3
-1.239380E+3
-1.228656E+3
-1.207208E+3
-1.175035E+3
-1.153586E+3
-1.132138E+3
-1.132138E+3
-1.121414E+3
-1.099965E+3
-1.067792E+3
-1.046344E+3
-1.024895E+3
-1.003447E+3
-9.819983E+2
-9.391014E+2
-9.176528E+2
-9.283772E+2
-9.176528E+2
-8.854801E+2
-8.425830E+2
-8.104105E+2
-7.996863E+2
-7.889617E+2
-7.567892E+2
-7.246163E+2
-6.817194E+2
-6.495465E+2
-6.173739E+2
-5.852010E+2
-5.637525E+2
-5.208556E+2
-4.779587E+2
-4.350616E+2
-4.028887E+2
-3.707159E+2
-3.492674E+2
-3.385432E+2
-3.278189E+2
-3.063705E+2
-2.741978E+2
-2.205764E+2
-1.562309E+2
-1.026096E+2
-5.971259E+1
-2.753986E+1
4.632864E+0
4.752986E+1
9.042695E+1
1.440481E+2
1.976695E+2
2.405665E+2
2.727392E+2
3.049119E+2
3.478090E+2
3.907060E+2
4.336030E+2
4.765001E+2
5.086728E+2
5.408456E+2
5.730184E+2
6.051911E+2
6.373639E+2
6.802609E+2
7.017094E+2
7.338821E+2
7.553306E+2
7.875035E+2
8.089519E+2
8.411247E+2
8.625732E+2
8.840216E+2
9.054702E+2
9.269187E+2
9.590915E+2
1.001988E+3
1.044886E+3
1.077058E+3
1.109231E+3
1.130680E+3
1.162852E+3
1.195025E+3
1.237922E+3
1.270095E+3
1.312992E+3
1.345165E+3
1.366613E+3
1.398786E+3
1.430959E+3
1.463131E+3
1.484580E+3
1.506028E+3
1.538201E+3
1.559650E+3
1.591823E+3
1.613271E+3
1.634719E+3
1.656168E+3
1.666892E+3
1.688341E+3
1.699065E+3
1.709789E+3
1.731238E+3
1.741962E+3
1.763411E+3
1.774135E+3
1.795583E+3
1.806308E+3
1.827756E+3
1.849205E+3
1.859929E+3
1.881377E+3
1.902826E+3
1.924274E+3
1.934999E+3
1.924274E+3
1.934999E+3
1.967171E+3
1.999344E+3
2.031517E+3
2.052965E+3
2.074414E+3
2.095863E+3
2.106587E+3
2.106587E+3
2.117311E+3
2.138759E+3
2.149484E+3
2.160208E+3
2.160208E+3
2.170932E+3
2.181656E+3
2.203105E+3
2.246002E+3
2.267451E+3
2.267451E+3
2.256726E+3
2.256726E+3
2.267451E+3
2.278175E+3
2.288899E+3
2.299623E+3
2.310347E+3
2.299623E+3
2.278175E+3
2.278175E+3
2.299623E+3
2.321072E+3
2.331796E+3
2.331796E+3
2.331796E+3
2.342520E+3
2.353245E+3
2.363969E+3
2.374693E+3
2.374693E+3
2.374693E+3
2.385417E+3
2.396141E+3
2.406866E+3
2.406866E+3
2.406866E+3
2.406866E+3
2.406866E+3
2.406866E+3
2.406866E+3
2.417590E+3
2.417590E+3
2.417590E+3
2.417590E+3
2.417590E+3
2.406866E+3
2.406866E+3
2.406866E+3
2.406866E+3
2.406866E+3
2.406866E+3
2.406866E+3
2.396141E+3
2.385417E+3
2.385417E+3
2.385417E+3
2.374693E+3
2.374693E+3
2.363969E+3
2.363969E+3
2.353245E+3
2.353245E+3
2.342520E+3
2.342520E+3
2.331796E+3
2.321072E+3
2.310347E+3
2.310347E+3
2.299623E+3
2.288899E+3
2.278175E+3
2.256726E+3
2.246002E+3
2.235278E+3
2.224553E+3
2.213829E+3
2.203105E+3
2.192381E+3
2.181656E+3
2.170932E+3
2.149484E+3
2.128035E+3
2.117311E+3
2.095863E+3
2.085138E+3
2.074414E+3
2.063690E+3
2.052965E+3
2.042241E+3
2.042241E+3
2.031517E+3
2.020793E+3
2.010068E+3
1.999344E+3
1.988620E+3
1.977896E+3
1.967171E+3
1.956447E+3
1.956447E+3
1.945723E+3
1.934999E+3
1.934999E+3
1.924274E+3
1.924274E+3
1.924274E+3
1.913550E+3
1.902826E+3
1.892101E+3
1.892101E+3
1.892101E+3
1.892101E+3
1.892101E+3
1.881377E+3
1.870653E+3
1.870653E+3
1.870653E+3
1.859929E+3
1.849205E+3
1.849205E+3
1.838480E+3
1.838480E+3
1.838480E+3
1.849205E+3
1.849205E+3
1.849205E+3
1.838480E+3
1.838480E+3
1.838480E+3
1.838480E+3
1.838480E+3
1.838480E+3
1.838480E+3
1.849205E+3
1.849205E+3
1.849205E+3
1.859929E+3
1.859929E+3
1.870653E+3
1.881377E+3
1.892101E+3
1.892101E+3
1.902826E+3
1.902826E+3
1.913550E+3
1.924274E+3
1.934999E+3
1.945723E+3
1.956447E+3
1.977896E+3
1.988620E+3
2.010068E+3
2.020793E+3
2.031517E+3
2.042241E+3
2.052965E+3
2.063690E+3
2.074414E+3
2.085138E+3
2.106587E+3
2.128035E+3
2.149484E+3
2.160208E+3
2.170932E+3
2.192381E+3
2.213829E+3
2.235278E+3
2.246002E+3
2.267451E+3
2.278175E+3
2.299623E+3
2.321072E+3
2.331796E+3
2.353245E+3
2.363969E+3
2.374693E+3
2.385417E+3
2.406866E+3
2.428314E+3
2.439039E+3
2.460487E+3
2.471211E+3
2.492660E+3
2.503384E+3
2.514108E+3
2.524832E+3
2.524832E+3
2.546281E+3
2.567729E+3
2.589178E+3
2.599902E+3
2.621351E+3
2.621351E+3
2.632075E+3
2.642799E+3
2.664248E+3
2.674972E+3
2.685696E+3
2.696421E+3
2.707145E+3
2.717869E+3
2.717869E+3
2.728593E+3
2.750042E+3
2.760766E+3
2.771490E+3
2.792939E+3
2.803663E+3
2.814387E+3
2.814387E+3
2.814387E+3
2.825112E+3
2.846560E+3
2.868009E+3
2.878733E+3
2.878733E+3
2.889457E+3
2.889457E+3
2.900181E+3
2.910906E+3
2.921630E+3
2.921630E+3
2.921630E+3
2.921630E+3
2.932354E+3
2.932354E+3
2.943078E+3
2.953803E+3
2.953803E+3
2.953803E+3
2.943078E+3
2.943078E+3
2.953803E+3
2.953803E+3
2.964527E+3
2.964527E+3
2.975251E+3
2.985976E+3
2.996700E+3
2.996700E+3
2.985976E+3
2.975251E+3
2.985976E+3
2.996700E+3
3.007424E+3
3.007424E+3
3.007424E+3
2.996700E+3
2.996700E+3
2.996700E+3
2.996700E+3
2.985976E+3
2.985976E+3
2.975251E+3
2.964527E+3
2.964527E+3
2.953803E+3
2.953803E+3
2.953803E+3
2.943078E+3
2.921630E+3
2.910906E+3
2.889457E+3
2.878733E+3
2.878733E+3
2.857284E+3
2.835836E+3
2.814387E+3
2.803663E+3
2.792939E+3
2.771490E+3
2.760766E+3
2.739318E+3
2.728593E+3
2.707145E+3
2.685696E+3
2.664248E+3
2.642799E+3
2.621351E+3
2.599902E+3
2.578454E+3
2.557005E+3
2.535557E+3
2.514108E+3
2.492660E+3
2.460487E+3
2.428314E+3
2.406866E+3
2.385417E+3
2.363969E+3
2.331796E+3
2.299623E+3
2.278175E+3
2.246002E+3
2.213829E+3
2.181656E+3
2.160208E+3
2.128035E+3
2.085138E+3
2.063690E+3
2.042241E+3
2.031517E+3
1.999344E+3
1.967171E+3
1.934999E+3
1.902826E+3
1.870653E+3
1.827756E+3
1.795583E+3
1.763411E+3
1.741962E+3
1.699065E+3
1.666892E+3
1.634719E+3
1.591823E+3
1.559650E+3
1.516753E+3
1.484580E+3
1.452407E+3
1.409510E+3
1.366613E+3
1.323716E+3
1.291543E+3
1.248646E+3
1.205749E+3
1.173577E+3
1.130680E+3
1.087783E+3
1.044886E+3
1.001988E+3
9.698157E+2
9.269187E+2
8.947460E+2
8.518489E+2
8.089519E+2
7.660549E+2
7.338821E+2
7.017094E+2
6.695367E+2
6.266396E+2
5.837426E+2
5.515698E+2
5.086728E+2
4.765001E+2
4.336030E+2
4.014302E+2
3.692575E+2
3.370848E+2
3.049119E+2
2.620149E+2
2.191180E+2
1.869452E+2
1.654967E+2
1.440481E+2
1.011512E+2
6.897841E+1
2.608141E+1
-6.091315E+0
-2.753986E+1
-4.898841E+1
-8.116113E+1
-1.133340E+2
-1.562309E+2
-1.884037E+2
-2.205764E+2
-2.527492E+2
-2.741978E+2
-2.956461E+2
-3.278189E+2
-3.599918E+2
-3.814403E+2
-4.028887E+2
-4.243372E+2
-4.350616E+2
-4.565099E+2
-4.886828E+2
-5.101312E+2
-5.315797E+2
-5.530283E+2
-5.637525E+2
-5.852010E+2
-5.959252E+2
-6.173739E+2
-6.280981E+2
-6.388223E+2
-6.495465E+2
-6.495465E+2
-6.602708E+2
-6.709952E+2
-6.817194E+2
-6.817194E+2
-6.817194E+2
-6.817194E+2
-6.817194E+2
-6.817194E+2
-6.817194E+2
-6.817194E+2
-6.817194E+2
-6.817194E+2
-6.817194E+2
-6.817194E+2
-6.709952E+2
-6.602708E+2
-6.495465E+2
-6.388223E+2
-6.280981E+2
-6.173739E+2
-6.173739E+2
-5.959252E+2
-5.852010E+2
-5.744768E+2
-5.637525E+2
-5.530283E+2
-5.315797E+2
-5.208556E+2
-4.994070E+2
-4.886828E+2
-4.779587E+2
-4.565099E+2
-4.457858E+2
-4.350616E+2
-4.136130E+2
-3.814403E+2
-3.599918E+2
-3.385432E+2
-3.278189E+2
-3.170947E+2
-2.956461E+2
-2.741978E+2
-2.527492E+2
-2.313007E+2
-2.098522E+2
-1.884037E+2
-1.562309E+2
-1.240581E+2
-1.026096E+2
-9.188540E+1
-7.043686E+1
-3.826404E+1
-6.091315E+0
1.535714E+1
3.680568E+1
5.825423E+1
9.042695E+1
1.118754E+2
1.440481E+2
1.654967E+2
1.976695E+2
2.191180E+2
2.405665E+2
2.620149E+2
2.834635E+2
3.156363E+2
3.478090E+2
3.692575E+2
3.907060E+2
4.121546E+2
4.443273E+2
4.657758E+2
4.872243E+2
5.086728E+2
5.301213E+2
5.622941E+2
5.944668E+2
6.159153E+2
6.373639E+2
6.588124E+2
6.802609E+2
7.017094E+2
7.231579E+2
7.446064E+2
7.660549E+2
7.875035E+2
7.982276E+2
8.196762E+2
8.304005E+2
8.411247E+2
8.625732E+2
8.840216E+2
9.054702E+2
9.269187E+2
9.483672E+2
9.590915E+2
9.698157E+2
9.805400E+2
1.001988E+3
1.012713E+3
1.023437E+3
1.034161E+3
1.055610E+3
1.066334E+3
1.077058E+3
1.087783E+3
1.098507E+3
1.119955E+3
1.130680E+3
1.152128E+3
1.152128E+3
1.162852E+3
1.184301E+3
1.195025E+3
1.205749E+3
1.205749E+3
1.205749E+3
1.216474E+3
1.216474E+3
1.216474E+3
1.216474E+3
1.227198E+3
1.237922E+3
1.248646E+3
1.248646E+3
1.248646E+3
1.248646E+3
1.248646E+3
1.248646E+3
1.259371E+3
1.259371E+3
1.259371E+3
1.248646E+3
1.248646E+3
1.248646E+3
1.248646E+3
1.248646E+3
1.248646E+3
1.237922E+3
1.237922E+3
1.227198E+3
1.227198E+3
1.216474E+3
1.205749E+3
1.205749E+3
1.205749E+3
1.195025E+3
1.184301E+3
1.184301E+3
1.173577E+3
1.173577E+3
1.173577E+3
1.162852E+3
1.141404E+3
1.130680E+3
1.119955E+3
1.109231E+3
1.109231E+3
1.098507E+3
1.087783E+3
1.077058E+3
1.066334E+3
1.055610E+3
1.044886E+3
1.023437E+3
1.012713E+3
1.001988E+3
9.912643E+2
9.805400E+2
9.590915E+2
9.483672E+2
9.376429E+2
9.269187E+2
9.161945E+2
9.054702E+2
8.947460E+2
8.840216E+2
8.732975E+2
8.625732E+2
8.411247E+2
8.196762E+2
8.089519E+2
7.982276E+2
7.767791E+2
7.553306E+2
7.446064E+2
7.231579E+2
7.124336E+2
6.909852E+2
6.802609E+2
6.588124E+2
6.480881E+2
6.373639E+2
6.266396E+2
6.051911E+2
5.944668E+2
5.730184E+2
5.515698E+2
5.301213E+2
5.193971E+2
5.086728E+2
4.872243E+2
4.657758E+2
4.550515E+2
4.443273E+2
4.336030E+2
4.228788E+2
4.014302E+2
3.799818E+2
3.692575E+2
3.585333E+2
3.478090E+2
3.370848E+2
3.263605E+2
3.156363E+2
3.049119E+2
2.834635E+2
2.620149E+2
2.405665E+2
2.298422E+2
2.191180E+2
2.083937E+2
1.976695E+2
1.869452E+2
1.762210E+2
1.547725E+2
1.440481E+2
1.333240E+2
1.118754E+2
1.011512E+2
9.042695E+1
7.970268E+1
6.897841E+1
5.825423E+1
4.752986E+1
2.608141E+1
4.632864E+0
-6.091315E+0
-6.091315E+0
-1.681568E+1
-2.753986E+1
-4.898841E+1
-5.971259E+1
-7.043686E+1
-8.116113E+1
-8.116113E+1
-9.188540E+1
-1.026096E+2
-1.026096E+2
-1.133340E+2
-1.133340E+2
-1.240581E+2
-1.240581E+2
-1.347824E+2
-1.347824E+2
-1.455067E+2
-1.562309E+2
-1.562309E+2
-1.562309E+2
-1.562309E+2
-1.669551E+2
-1.669551E+2
-1.669551E+2
-1.776794E+2
-1.776794E+2
-1.776794E+2
-1.776794E+2
-1.776794E+2
-1.776794E+2
-1.884037E+2
-1.991279E+2
-1.991279E+2
-1.991279E+2
-1.991279E+2
-2.098522E+2
-2.098522E+2
-2.098522E+2
-2.205764E+2
-2.205764E+2
-2.313007E+2
-2.313007E+2
-2.313007E+2
-2.313007E+2
-2.420249E+2
-2.420249E+2
-2.420249E+2
-2.420249E+2
-2.420249E+2
-2.527492E+2
-2.527492E+2
-2.527492E+2
-2.527492E+2
-2.527492E+2
-2.527492E+2
-2.527492E+2
-2.527492E+2
-2.527492E+2
-2.527492E+2
-2.527492E+2
-2.527492E+2
-2.527492E+2
-2.527492E+2
-2.420249E+2
-2.527492E+2
-2.527492E+2
-2.634734E+2
-2.527492E+2
-2.527492E+2
-2.527492E+2
-2.527492E+2
-2.527492E+2
-2.527492E+2
-2.527492E+2
-2.420249E+2
-2.420249E+2
-2.527492E+2
-2.527492E+2
-2.527492E+2
-2.527492E+2
-2.527492E+2
-2.527492E+2
-2.527492E+2
-2.527492E+2
-2.527492E+2
-2.527492E+2
-2.527492E+2
-2.527492E+2
-2.527492E+2
-2.527492E+2
-2.634734E+2
-2.741978E+2
-2.741978E+2
-2.849219E+2
-2.741978E+2
-2.741978E+2
-2.741978E+2
-2.849219E+2
-2.849219E+2
-2.956461E+2
-2.956461E+2
-3.063705E+2
-3.063705E+2
-3.063705E+2
-3.063705E+2
-3.063705E+2
-3.063705E+2
-3.170947E+2
-3.278189E+2
-3.278189E+2
-3.385432E+2
-3.385432E+2
-3.385432E+2
-3.492674E+2
-3.492674E+2
-3.492674E+2
-3.385432E+2
-3.385432E+2
-3.492674E+2
-3.599918E+2
-3.707159E+2
-3.707159E+2
-3.599918E+2
-3.599918E+2
-3.599918E+2
-3.707159E+2
-3.814403E+2
-3.921645E+2
-3.814403E+2
-3.814403E+2
-3.707159E+2
-3.707159E+2
-3.814403E+2
-3.921645E+2
-4.028887E+2
-4.028887E+2
-4.028887E+2
-4.028887E+2
-4.243372E+2
-4.350616E+2
-4.350616E+2
-4.350616E+2
-4.457858E+2
-4.457858E+2
-4.457858E+2
-4.565099E+2
-4.565099E+2
-4.565099E+2
-4.672341E+2
-4.672341E+2
-4.672341E+2
-4.779587E+2
-4.779587E+2
-4.886828E+2
-4.886828E+2
-4.886828E+2
-4.886828E+2
-4.994070E+2
-4.994070E+2
-4.994070E+2
-4.994070E+2
-4.994070E+2
-5.101312E+2
-5.101312E+2
-5.101312E+2
-5.101312E+2
-5.101312E+2
-5.208556E+2
-5.208556E+2
-5.101312E+2
-5.208556E+2
-5.208556E+2
-5.315797E+2
-5.208556E+2
-5.208556E+2
-5.101312E+2
-5.101312E+2
-5.101312E+2
-5.101312E+2
-5.101312E+2
-4.994070E+2
-5.101312E+2
-5.208556E+2
-5.208556E+2
-5.101312E+2
-4.994070E+2
-4.994070E+2
-4.886828E+2
-4.886828E+2
-4.886828E+2
-4.779587E+2
-4.779587E+2
-4.779587E+2
-4.779587E+2
-4.779587E+2
-4.779587E+2
-4.672341E+2
-4.672341E+2
-4.672341E+2
-4.672341E+2
-4.565099E+2
-4.457858E+2
-4.457858E+2
-4.457858E+2
-4.350616E+2
-4.350616E+2
-4.243372E+2
-4.243372E+2
-4.243372E+2
-4.243372E+2
-4.243372E+2
-4.243372E+2
-4.243372E+2
-4.243372E+2
-4.243372E+2
-4.136130E+2
-4.136130E+2
-4.136130E+2
-4.136130E+2
-4.136130E+2
-4.028887E+2
-4.028887E+2
-4.028887E+2
-3.921645E+2
-3.814403E+2
-3.921645E+2
-4.028887E+2
-4.028887E+2
-4.028887E+2
-3.814403E+2
-3.707159E+2
-3.599918E+2
-3.599918E+2
-3.492674E+2
-3.385432E+2
-3.278189E+2
-3.278189E+2
-3.278189E+2
-3.385432E+2
-3.278189E+2
-3.170947E+2
-3.063705E+2
-2.956461E+2
-2.849219E+2
-2.741978E+2
-2.634734E+2
-2.527492E+2
-2.527492E+2
-2.420249E+2
-2.313007E+2
-2.205764E+2
-2.098522E+2
-1.991279E+2
-1.991279E+2
-1.884037E+2
-1.776794E+2
-1.776794E+2
-1.669551E+2
-1.562309E+2
-1.455067E+2
-1.347824E+2
-1.240581E+2
-1.240581E+2
-1.240581E+2
-1.133340E+2
-1.026096E+2
-8.116113E+1
-7.043686E+1
-7.043686E+1
-7.043686E+1
-5.971259E+1
-4.898841E+1
-3.826404E+1
-2.753986E+1
-1.681568E+1
-1.681568E+1
-1.681568E+1
4.632864E+0
1.535714E+1
3.680568E+1
3.680568E+1
3.680568E+1
4.752986E+1
5.825423E+1
6.897841E+1
7.970268E+1
9.042695E+1
1.011512E+2
1.118754E+2
1.118754E+2
1.118754E+2
1.225997E+2
1.333240E+2
1.440481E+2
1.654967E+2
1.654967E+2
1.762210E+2
1.762210E+2
1.869452E+2
1.869452E+2
1.976695E+2
2.191180E+2
2.298422E+2
2.298422E+2
2.298422E+2
2.298422E+2
2.512908E+2
2.620149E+2
2.727392E+2
2.727392E+2
2.727392E+2
2.834635E+2
2.941878E+2
3.049119E+2
3.156363E+2
3.263605E+2
3.370848E+2
3.370848E+2
3.370848E+2
3.478090E+2
3.585333E+2
3.692575E+2
3.799818E+2
3.799818E+2
3.907060E+2
3.907060E+2
4.014302E+2
4.121546E+2
4.228788E+2
4.336030E+2
4.443273E+2
4.443273E+2
4.550515E+2
4.657758E+2
4.657758E+2
4.765001E+2
4.872243E+2
4.979486E+2
4.979486E+2
4.979486E+2
5.086728E+2
5.086728E+2
5.193971E+2
5.193971E+2
5.086728E+2
5.086728E+2
5.193971E+2
5.301213E+2
5.408456E+2
5.408456E+2
5.515698E+2
5.622941E+2
5.730184E+2
5.730184E+2
5.837426E+2
5.944668E+2
5.944668E+2
5.944668E+2
5.944668E+2
6.051911E+2
6.159153E+2
6.266396E+2
6.266396E+2
6.266396E+2
6.266396E+2
6.373639E+2
6.480881E+2
6.588124E+2
6.588124E+2
6.588124E+2
6.588124E+2
6.695367E+2
6.695367E+2
6.695367E+2
6.802609E+2
6.909852E+2
6.909852E+2
6.909852E+2
7.017094E+2
7.017094E+2
7.124336E+2
7.231579E+2
7.231579E+2
7.124336E+2
7.231579E+2
7.231579E+2
7.231579E+2
7.231579E+2
7.338821E+2
7.338821E+2
7.338821E+2
7.338821E+2
7.446064E+2
7.446064E+2
7.446064E+2
7.446064E+2
7.446064E+2
7.446064E+2
7.446064E+2
7.446064E+2
7.446064E+2
7.553306E+2
7.553306E+2
7.553306E+2
7.553306E+2
7.446064E+2
7.446064E+2
7.446064E+2
7.446064E+2
7.553306E+2
7.553306E+2
7.553306E+2
7.553306E+2
7.553306E+2
7.553306E+2
7.660549E+2
7.660549E+2
7.660549E+2
7.660549E+2
7.767791E+2
7.767791E+2
7.660549E+2
7.660549E+2
7.553306E+2
7.553306E+2
7.553306E+2
7.553306E+2
7.553306E+2
7.553306E+2
7.553306E+2
7.553306E+2
7.553306E+2
7.553306E+2
7.553306E+2
7.553306E+2
7.553306E+2
7.553306E+2
7.553306E+2
7.553306E+2
7.553306E+2
7.446064E+2
7.446064E+2
7.446064E+2
7.446064E+2
7.446064E+2
7.446064E+2
7.446064E+2
7.446064E+2
7.446064E+2
7.446064E+2
7.446064E+2
7.446064E+2
7.446064E+2
7.446064E+2
7.446064E+2
7.446064E+2
7.446064E+2
7.553306E+2
7.553306E+2
7.553306E+2
7.553306E+2
7.553306E+2
7.553306E+2
7.446064E+2
7.446064E+2
7.446064E+2
7.446064E+2
7.446064E+2
7.446064E+2
7.553306E+2
7.660549E+2
7.660549E+2
7.553306E+2
7.553306E+2
7.446064E+2
7.446064E+2
7.446064E+2
7.446064E+2
7.446064E+2
7.446064E+2
7.553306E+2
7.553306E+2
7.446064E+2
7.446064E+2
7.338821E+2
7.446064E+2
7.446064E+2
7.446064E+2
7.446064E+2
7.446064E+2
7.446064E+2
7.553306E+2
7.553306E+2
7.553306E+2
7.446064E+2
7.446064E+2
7.446064E+2
7.446064E+2
7.446064E+2
7.446064E+2
7.446064E+2
7.446064E+2
7.446064E+2
7.446064E+2
7.446064E+2
7.446064E+2
7.553306E+2
7.553306E+2
7.553306E+2
7.553306E+2
7.553306E+2
7.553306E+2
7.660549E+2
7.553306E+2
7.553306E+2
7.553306E+2
7.660549E+2
7.660549E+2
7.660549E+2
7.660549E+2
7.553306E+2
7.553306E+2
7.553306E+2
7.553306E+2
7.553306E+2
7.553306E+2
7.553306E+2
7.553306E+2
7.660549E+2
7.660549E+2
7.660549E+2
7.660549E+2
7.660549E+2
7.660549E+2
7.660549E+2
7.660549E+2
7.660549E+2
7.660549E+2
7.767791E+2
7.767791E+2
7.767791E+2
7.767791E+2
7.767791E+2
7.767791E+2
7.767791E+2
7.767791E+2
7.767791E+2
7.875035E+2
7.875035E+2
7.767791E+2
7.767791E+2
7.875035E+2
7.875035E+2
7.875035E+2
7.875035E+2
7.875035E+2
7.875035E+2
7.982276E+2
7.982276E+2
7.982276E+2
7.982276E+2
7.982276E+2
7.982276E+2
7.982276E+2
7.982276E+2
7.982276E+2
7.982276E+2
7.982276E+2
8.089519E+2
8.089519E+2
8.089519E+2
8.089519E+2
7.982276E+2
7.982276E+2
7.982276E+2
7.982276E+2
7.982276E+2
7.982276E+2
7.982276E+2
7.982276E+2
7.982276E+2
7.982276E+2
7.982276E+2
7.982276E+2
7.982276E+2
7.982276E+2
7.982276E+2
7.982276E+2
7.982276E+2
7.982276E+2
7.982276E+2
8.089519E+2
8.089519E+2
8.089519E+2
8.089519E+2
8.196762E+2
8.196762E+2
8.196762E+2
8.196762E+2
8.196762E+2
8.304005E+2
8.304005E+2
8.304005E+2
8.304005E+2
8.304005E+2
8.304005E+2
8.304005E+2
8.304005E+2
8.304005E+2
8.304005E+2
8.304005E+2
8.411247E+2
8.518489E+2
8.411247E+2
8.411247E+2
8.304005E+2
8.304005E+2
8.304005E+2
8.304005E+2
8.304005E+2
8.411247E+2
8.411247E+2
8.411247E+2
8.411247E+2
8.411247E+2
8.411247E+2
8.411247E+2
8.411247E+2
8.411247E+2
8.518489E+2
8.518489E+2
8.518489E+2
8.518489E+2
8.518489E+2
8.518489E+2
8.518489E+2
8.518489E+2
8.518489E+2
8.518489E+2
8.518489E+2
8.625732E+2
8.625732E+2
8.625732E+2
8.625732E+2
8.732975E+2
8.732975E+2
8.625732E+2
8.625732E+2
8.625732E+2
8.625732E+2
8.625732E+2
8.732975E+2
8.732975E+2
8.732975E+2
8.732975E+2
8.732975E+2
8.732975E+2
8.732975E+2
8.625732E+2
8.625732E+2
8.625732E+2
8.732975E+2
8.732975E+2
8.840216E+2
8.840216E+2
8.840216E+2
8.732975E+2
8.732975E+2
8.732975E+2
8.840216E+2
8.840216E+2
8.840216E+2
8.840216E+2
8.840216E+2
8.732975E+2
8.732975E+2
8.732975E+2
8.732975E+2
8.840216E+2
8.947460E+2
8.947460E+2
8.840216E+2
8.840216E+2
8.947460E+2
9.054702E+2
8.947460E+2
8.947460E+2
8.947460E+2
8.947460E+2
9.054702E+2
9.054702E+2
9.054702E+2
9.054702E+2
9.054702E+2
9.054702E+2
9.054702E+2
8.947460E+2
9.054702E+2
9.054702E+2
9.054702E+2
9.054702E+2
9.161945E+2
9.054702E+2
9.054702E+2
9.054702E+2
9.054702E+2
9.054702E+2
9.054702E+2
9.054702E+2
9.054702E+2
9.054702E+2
9.161945E+2
9.161945E+2
9.161945E+2
9.054702E+2
9.054702E+2
9.161945E+2
9.161945E+2
9.161945E+2
9.161945E+2
9.161945E+2
9.161945E+2
9.269187E+2
9.269187E+2
9.161945E+2
9.161945E+2
9.161945E+2
9.054702E+2
9.054702E+2
9.054702E+2
9.161945E+2
9.161945E+2
9.161945E+2
9.054702E+2
9.054702E+2
9.054702E+2
9.054702E+2
9.161945E+2
9.269187E+2
9.269187E+2
9.161945E+2
9.054702E+2
9.054702E+2
9.054702E+2
9.161945E+2
9.161945E+2
9.054702E+2
9.054702E+2
9.054702E+2
9.054702E+2
9.054702E+2
9.054702E+2
9.054702E+2
9.054702E+2
9.054702E+2
9.054702E+2
9.054702E+2
9.054702E+2
9.054702E+2
8.947460E+2
8.947460E+2
8.947460E+2
8.947460E+2
8.947460E+2
8.840216E+2
8.840216E+2
8.840216E+2
8.840216E+2
8.840216E+2
8.732975E+2
8.732975E+2
8.732975E+2
8.732975E+2
8.840216E+2
8.732975E+2
8.732975E+2
8.625732E+2
8.518489E+2
8.625732E+2
8.625732E+2
8.625732E+2
8.518489E+2
8.518489E+2
8.518489E+2
8.518489E+2
8.518489E+2
8.518489E+2
8.518489E+2
8.518489E+2
8.411247E+2
8.411247E+2
8.304005E+2
8.411247E+2
8.411247E+2
8.304005E+2
8.196762E+2
8.196762E+2
8.304005E+2
8.304005E+2
8.304005E+2
8.304005E+2
8.196762E+2
8.089519E+2
8.089519E+2
8.089519E+2
8.089519E+2
8.089519E+2
8.089519E+2
8.089519E+2
8.089519E+2
8.089519E+2
7.982276E+2
7.982276E+2
7.982276E+2
7.982276E+2
7.982276E+2
7.982276E+2
7.982276E+2
7.982276E+2
7.875035E+2
7.875035E+2
7.875035E+2
7.875035E+2
7.875035E+2
7.875035E+2
7.875035E+2
7.875035E+2
7.875035E+2
7.875035E+2
7.875035E+2
7.875035E+2
7.875035E+2
7.875035E+2
7.875035E+2
7.875035E+2
7.875035E+2
7.767791E+2
7.767791E+2
7.767791E+2
7.767791E+2
7.767791E+2
7.767791E+2
7.767791E+2
7.660549E+2
7.767791E+2
7.767791E+2
7.767791E+2
7.660549E+2
7.660549E+2
7.660549E+2
7.660549E+2
7.660549E+2
7.660549E+2
7.553306E+2
7.553306E+2
7.553306E+2
7.553306E+2
7.553306E+2
7.553306E+2
7.446064E+2
7.446064E+2
7.446064E+2
7.446064E+2
7.446064E+2
7.553306E+2
7.553306E+2
7.446064E+2
7.446064E+2
7.446064E+2
7.446064E+2
7.446064E+2
7.446064E+2
7.338821E+2
7.338821E+2
7.338821E+2
7.231579E+2
7.231579E+2
7.231579E+2
7.338821E+2
7.231579E+2
7.231579E+2
7.124336E+2
7.124336E+2
7.017094E+2
7.124336E+2
7.124336E+2
7.124336E+2
7.017094E+2
7.017094E+2
7.017094E+2
7.017094E+2
6.909852E+2
6.909852E+2
6.802609E+2
6.909852E+2
6.909852E+2
6.909852E+2
6.802609E+2
6.802609E+2
6.802609E+2
6.802609E+2
6.802609E+2
6.802609E+2
6.695367E+2
6.695367E+2
6.695367E+2
6.695367E+2
6.695367E+2
6.588124E+2
6.480881E+2
6.480881E+2
6.480881E+2
6.588124E+2
6.909852E+2
7.446064E+2
7.982276E+2
8.089519E+2
7.446064E+2
6.480881E+2
5.622941E+2
5.301213E+2
5.515698E+2
5.837426E+2
6.051911E+2
6.159153E+2
6.159153E+2
6.266396E+2
6.266396E+2
6.373639E+2
6.266396E+2
6.159153E+2
6.159153E+2
6.159153E+2
6.159153E+2
5.944668E+2
5.837426E+2
5.837426E+2
5.944668E+2
6.051911E+2
6.159153E+2
6.051911E+2
5.944668E+2
5.837426E+2
5.837426E+2
5.837426E+2
5.837426E+2
5.730184E+2
5.730184E+2
5.622941E+2
5.622941E+2
5.622941E+2
5.622941E+2
5.622941E+2
5.622941E+2
5.622941E+2
5.515698E+2
5.515698E+2
5.515698E+2
5.622941E+2
5.622941E+2
5.730184E+2
5.622941E+2
5.622941E+2
5.515698E+2
5.515698E+2
5.408456E+2
5.408456E+2
5.408456E+2
5.301213E+2
5.301213E+2
5.301213E+2
5.301213E+2
5.301213E+2
5.301213E+2
5.301213E+2
5.193971E+2
5.193971E+2
5.193971E+2
5.193971E+2
5.301213E+2
5.301213E+2
5.301213E+2
5.301213E+2
5.193971E+2
5.193971E+2
5.086728E+2
5.086728E+2
5.086728E+2
5.086728E+2
5.086728E+2
5.086728E+2
5.086728E+2
5.086728E+2
5.086728E+2
5.086728E+2
5.086728E+2
4.979486E+2
4.979486E+2
4.979486E+2
4.979486E+2
4.979486E+2
4.872243E+2
4.765001E+2
4.765001E+2
4.765001E+2
4.872243E+2
4.872243E+2
4.872243E+2
4.872243E+2
4.872243E+2
4.765001E+2
4.765001E+2
4.765001E+2
4.765001E+2
4.765001E+2
4.657758E+2
4.657758E+2
4.657758E+2
4.657758E+2
4.657758E+2
4.550515E+2
4.443273E+2
4.443273E+2
4.550515E+2
4.550515E+2
4.657758E+2
4.657758E+2
4.657758E+2
4.550515E+2
4.550515E+2
4.550515E+2
4.550515E+2
4.657758E+2
4.657758E+2
4.657758E+2
4.550515E+2
4.550515E+2
4.550515E+2
4.550515E+2
4.550515E+2
4.657758E+2
4.657758E+2
4.550515E+2
4.550515E+2
4.550515E+2
4.550515E+2
4.550515E+2
4.550515E+2
4.550515E+2
4.550515E+2
4.550515E+2
4.550515E+2
4.443273E+2
4.443273E+2
4.550515E+2
4.550515E+2
4.443273E+2
4.443273E+2
4.550515E+2
4.550515E+2
4.443273E+2
4.443273E+2
4.443273E+2
4.550515E+2
4.550515E+2
4.550515E+2
4.550515E+2
4.550515E+2
4.550515E+2
4.550515E+2
4.443273E+2
4.443273E+2
4.443273E+2
4.443273E+2
4.550515E+2
4.550515E+2
4.550515E+2
4.550515E+2
4.443273E+2
4.443273E+2
4.550515E+2
4.550515E+2
4.443273E+2
4.336030E+2
4.336030E+2
4.443273E+2
4.550515E+2
4.550515E+2
4.550515E+2
4.550515E+2
4.550515E+2
4.550515E+2
4.443273E+2
4.443273E+2
4.336030E+2
4.336030E+2
4.336030E+2
4.443273E+2
4.550515E+2
4.550515E+2
4.550515E+2
4.550515E+2
4.657758E+2
4.657758E+2
4.657758E+2
4.657758E+2
4.550515E+2
4.550515E+2
4.550515E+2
4.550515E+2
4.657758E+2
4.657758E+2
4.657758E+2
4.550515E+2
4.550515E+2
4.657758E+2
4.657758E+2
4.657758E+2
4.550515E+2
4.550515E+2
4.657758E+2
4.657758E+2
4.550515E+2
4.550515E+2
4.550515E+2
4.657758E+2
4.657758E+2
4.657758E+2
4.550515E+2
4.657758E+2
4.657758E+2
4.550515E+2
4.550515E+2
4.657758E+2
4.657758E+2
4.657758E+2
4.550515E+2
4.550515E+2
4.657758E+2
4.657758E+2
4.550515E+2
4.657758E+2
4.765001E+2
4.765001E+2
4.765001E+2
4.657758E+2
4.657758E+2
4.657758E+2
4.765001E+2
4.765001E+2
4.765001E+2
4.765001E+2
4.765001E+2
4.765001E+2
4.765001E+2
4.765001E+2
4.657758E+2
4.657758E+2
4.765001E+2
4.765001E+2
4.765001E+2
4.765001E+2
4.765001E+2
4.657758E+2
4.765001E+2
4.765001E+2
4.765001E+2
4.657758E+2
4.550515E+2
4.443273E+2
4.443273E+2
4.550515E+2
4.657758E+2
4.657758E+2
4.550515E+2
4.550515E+2
4.657758E+2
4.657758E+2
4.657758E+2
4.550515E+2
4.550515E+2
4.550515E+2
4.550515E+2
4.443273E+2
4.443273E+2
4.443273E+2
4.443273E+2
4.443273E+2
4.443273E+2
4.443273E+2
4.443273E+2
4.443273E+2
4.443273E+2
4.443273E+2
4.443273E+2
4.336030E+2
4.228788E+2
4.228788E+2
4.336030E+2
4.336030E+2
4.336030E+2
4.228788E+2
4.121546E+2
4.121546E+2
4.121546E+2
4.014302E+2
4.014302E+2
4.014302E+2
4.014302E+2
3.907060E+2
3.907060E+2
3.907060E+2
3.907060E+2
3.799818E+2
3.692575E+2
3.692575E+2
3.692575E+2
3.799818E+2
3.799818E+2
3.692575E+2
3.585333E+2
3.585333E+2
3.585333E+2
3.585333E+2
3.585333E+2
3.478090E+2
3.478090E+2
3.478090E+2
3.478090E+2
3.478090E+2
2.512908E+2
-3.826404E+1
-2.420249E+2
-1.776794E+2
2.608141E+1
1.440481E+2
1.225997E+2
4.752986E+1
2.608141E+1
5.825423E+1
9.042695E+1
9.042695E+1
9.042695E+1
7.970268E+1
5.825423E+1
-6.091315E+0
-4.898841E+1
-3.826404E+1
4.632864E+0
1.535714E+1
1.535714E+1
4.632864E+0
4.632864E+0
4.632864E+0
4.632864E+0
-6.091315E+0
-6.091315E+0
4.632864E+0
4.632864E+0
1.535714E+1
4.632864E+0
-6.091315E+0
-1.681568E+1
-2.753986E+1
-2.753986E+1
-1.681568E+1
-6.091315E+0
-6.091315E+0
-1.681568E+1
-2.753986E+1
-2.753986E+1
-1.681568E+1
-1.681568E+1
-1.681568E+1
-1.681568E+1
-1.681568E+1
-2.753986E+1
-2.753986E+1
-2.753986E+1
-2.753986E+1
-2.753986E+1
-2.753986E+1
-2.753986E+1
-2.753986E+1
-2.753986E+1
-2.753986E+1
-2.753986E+1
-2.753986E+1
-2.753986E+1
-2.753986E+1
-2.753986E+1
-2.753986E+1
-3.826404E+1
-2.753986E+1
-2.753986E+1
-2.753986E+1
-2.753986E+1
-3.826404E+1
-3.826404E+1
-3.826404E+1
-2.753986E+1
-2.753986E+1
-2.753986E+1
-2.753986E+1
-2.753986E+1
-2.753986E+1
-2.753986E+1
-2.753986E+1
-2.753986E+1
-2.753986E+1
-2.753986E+1
-5.971259E+1
-1.347824E+2
-1.669551E+2
-1.347824E+2
-8.116113E+1
-4.898841E+1
-7.043686E+1
-8.116113E+1
-8.116113E+1
-7.043686E+1
-5.971259E+1
-5.971259E+1
-7.043686E+1
-7.043686E+1
-7.043686E+1
-7.043686E+1
-5.971259E+1
-5.971259E+1
-5.971259E+1
-5.971259E+1
-5.971259E+1
-5.971259E+1
-5.971259E+1
-5.971259E+1
-5.971259E+1
-4.898841E+1
-5.971259E+1
-7.043686E+1
-5.971259E+1
-4.898841E+1
-3.826404E+1
-4.898841E+1
-4.898841E+1
-4.898841E+1
-3.826404E+1
-3.826404E+1
-3.826404E+1
-3.826404E+1
-3.826404E+1
-4.898841E+1
-3.826404E+1
-3.826404E+1
-3.826404E+1
-3.826404E+1
-2.753986E+1
-2.753986E+1
-2.753986E+1
-2.753986E+1
-2.753986E+1
-2.753986E+1
-2.753986E+1
-2.753986E+1
-2.753986E+1
-1.681568E+1
-1.681568E+1
-1.681568E+1
-1.681568E+1
-1.681568E+1
-1.681568E+1
-1.681568E+1
-6.091315E+0
-6.091315E+0
-6.091315E+0
-6.091315E+0
-6.091315E+0
-6.091315E+0
-6.091315E+0
-6.091315E+0
-6.091315E+0
-6.091315E+0
-6.091315E+0
-6.091315E+0
-6.091315E+0
4.632864E+0
1.535714E+1
1.535714E+1
4.632864E+0
4.632864E+0
4.632864E+0
1.535714E+1
1.535714E+1
1.535714E+1
2.608141E+1
6.897841E+1
1.118754E+2
7.970268E+1
-6.091315E+0
-9.188540E+1
-9.188540E+1
-3.826404E+1
1.535714E+1
1.535714E+1
4.632864E+0
4.632864E+0
1.535714E+1
2.608141E+1
4.752986E+1
5.825423E+1
6.897841E+1
6.897841E+1
5.825423E+1
4.752986E+1
5.825423E+1
5.825423E+1
6.897841E+1
5.825423E+1
5.825423E+1
5.825423E+1
6.897841E+1
5.825423E+1
5.825423E+1
6.897841E+1
6.897841E+1
6.897841E+1
7.970268E+1
7.970268E+1
9.042695E+1
9.042695E+1
9.042695E+1
9.042695E+1
1.011512E+2
1.011512E+2
1.118754E+2
1.118754E+2
1.011512E+2
1.011512E+2
1.011512E+2
1.011512E+2
1.011512E+2
1.225997E+2
1.547725E+2
1.654967E+2
1.118754E+2
-6.091315E+0
-5.971259E+1
-6.091315E+0
7.970268E+1
1.118754E+2
9.042695E+1
6.897841E+1
1.547725E+2
3.478090E+2
5.730184E+2
6.695367E+2
5.944668E+2
4.336030E+2
3.585333E+2
4.228788E+2
5.944668E+2
7.982276E+2
9.161945E+2
9.483672E+2
9.054702E+2
8.518489E+2
8.196762E+2
8.089519E+2
8.196762E+2
8.411247E+2
8.625732E+2
8.732975E+2
8.732975E+2
8.732975E+2
8.732975E+2
8.947460E+2
9.054702E+2
9.161945E+2
9.054702E+2
8.947460E+2
8.840216E+2
8.625732E+2
8.625732E+2
8.625732E+2
8.732975E+2
8.840216E+2
8.840216E+2
8.732975E+2
8.518489E+2
8.304005E+2
8.089519E+2
8.089519E+2
7.982276E+2
7.982276E+2
7.767791E+2
7.660549E+2
7.553306E+2
7.446064E+2
7.338821E+2
7.338821E+2
7.338821E+2
7.338821E+2
7.124336E+2
6.909852E+2
6.695367E+2
6.695367E+2
6.695367E+2
6.695367E+2
6.695367E+2
6.588124E+2
6.373639E+2
6.159153E+2
6.159153E+2
6.159153E+2
6.051911E+2
6.051911E+2
5.944668E+2
5.944668E+2
5.837426E+2
5.837426E+2
5.730184E+2
5.730184E+2
5.730184E+2
5.622941E+2
5.515698E+2
5.408456E+2
5.408456E+2
5.408456E+2
5.515698E+2
5.408456E+2
5.301213E+2
5.193971E+2
5.086728E+2
4.979486E+2
5.086728E+2
5.193971E+2
5.193971E+2
5.086728E+2
4.979486E+2
4.872243E+2
4.979486E+2
5.193971E+2
5.193971E+2
5.193971E+2
5.086728E+2
4.979486E+2
4.979486E+2
4.979486E+2
4.979486E+2
5.086728E+2
4.979486E+2
4.872243E+2
4.872243E+2
4.872243E+2
4.979486E+2
5.086728E+2
5.086728E+2
5.086728E+2
4.979486E+2
4.872243E+2
4.872243E+2
4.765001E+2
4.765001E+2
4.765001E+2
4.765001E+2
4.765001E+2
4.765001E+2
4.765001E+2
4.872243E+2
4.872243E+2
4.979486E+2
4.979486E+2
4.872243E+2
4.765001E+2
4.765001E+2
4.872243E+2
4.979486E+2
5.086728E+2
5.086728E+2
4.979486E+2
4.765001E+2
4.765001E+2
4.872243E+2
5.086728E+2
5.086728E+2
4.872243E+2
4.765001E+2
4.657758E+2
4.657758E+2
4.765001E+2
4.872243E+2
4.872243E+2
4.872243E+2
4.765001E+2
4.657758E+2
4.657758E+2
4.657758E+2
4.765001E+2
4.765001E+2
4.657758E+2
4.657758E+2
4.550515E+2
4.550515E+2
4.657758E+2
4.765001E+2
4.765001E+2
4.657758E+2
4.550515E+2
4.657758E+2
4.765001E+2
4.872243E+2
4.872243E+2
4.765001E+2
4.657758E+2
4.550515E+2
4.443273E+2
4.550515E+2
4.657758E+2
4.765001E+2
4.765001E+2
4.765001E+2
4.657758E+2
4.657758E+2
4.657758E+2
4.765001E+2
4.872243E+2
4.872243E+2
4.765001E+2
4.657758E+2
4.657758E+2
4.657758E+2
4.872243E+2
4.979486E+2
4.979486E+2
4.872243E+2
4.657758E+2
4.765001E+2
4.872243E+2
4.979486E+2
4.979486E+2
4.979486E+2
4.872243E+2
4.765001E+2
4.872243E+2
4.872243E+2
4.979486E+2
4.979486E+2
4.979486E+2
4.979486E+2
4.872243E+2
4.872243E+2
4.872243E+2
4.979486E+2
4.979486E+2
4.979486E+2
4.765001E+2
4.657758E+2
4.657758E+2
4.765001E+2
4.872243E+2
4.979486E+2
4.872243E+2
4.765001E+2
4.657758E+2
4.657758E+2
4.765001E+2
4.765001E+2
4.765001E+2
4.765001E+2
4.657758E+2
4.550515E+2
4.657758E+2
4.657758E+2
4.657758E+2
4.657758E+2
4.550515E+2
4.550515E+2
4.443273E+2
4.550515E+2
4.657758E+2
4.765001E+2
4.872243E+2
4.765001E+2
4.657758E+2
4.550515E+2
4.657758E+2
4.765001E+2
4.872243E+2
4.872243E+2
4.765001E+2
4.657758E+2
4.657758E+2
4.765001E+2
4.872243E+2
4.979486E+2
4.872243E+2
4.765001E+2
4.657758E+2
4.765001E+2
4.765001E+2
4.872243E+2
4.979486E+2
4.872243E+2
4.765001E+2
4.765001E+2
4.765001E+2
4.872243E+2
4.979486E+2
4.979486E+2
4.979486E+2
4.979486E+2
4.872243E+2
4.872243E+2
4.872243E+2
4.872243E+2
4.979486E+2
4.872243E+2
4.657758E+2
4.657758E+2
4.765001E+2
4.872243E+2
4.979486E+2
4.979486E+2
4.872243E+2
4.872243E+2
4.765001E+2
4.765001E+2
4.872243E+2
4.979486E+2
4.979486E+2
4.979486E+2
4.872243E+2
4.765001E+2
4.765001E+2
4.872243E+2
4.979486E+2
4.979486E+2
4.872243E+2
4.765001E+2
4.657758E+2
4.657758E+2
4.872243E+2
4.872243E+2
4.872243E+2
4.872243E+2
4.765001E+2
4.765001E+2
4.765001E+2
4.765001E+2
4.872243E+2
4.872243E+2
4.765001E+2
4.657758E+2
4.657758E+2
4.657758E+2
4.765001E+2
4.765001E+2
4.765001E+2
4.550515E+2
4.550515E+2
4.550515E+2
4.657758E+2
4.657758E+2
4.765001E+2
4.657758E+2
4.550515E+2
4.443273E+2
4.443273E+2
4.443273E+2
4.550515E+2
4.657758E+2
4.657758E+2
4.550515E+2
4.443273E+2
4.228788E+2
4.336030E+2
4.443273E+2
4.550515E+2
4.657758E+2
4.550515E+2
4.336030E+2
4.336030E+2
4.443273E+2
4.443273E+2
4.550515E+2
4.550515E+2
4.443273E+2
4.443273E+2
4.336030E+2
4.443273E+2
4.443273E+2
4.550515E+2
4.443273E+2
4.443273E+2
4.336030E+2
4.336030E+2
4.443273E+2
4.443273E+2
4.550515E+2
4.443273E+2
4.336030E+2
4.228788E+2
4.336030E+2
4.443273E+2
4.443273E+2
4.443273E+2
4.443273E+2
4.336030E+2
4.228788E+2
4.228788E+2
4.336030E+2
4.336030E+2
4.336030E+2
4.443273E+2
4.443273E+2
4.336030E+2
4.336030E+2
4.336030E+2
4.443273E+2
4.550515E+2
4.443273E+2
4.443273E+2
4.336030E+2
4.443273E+2
4.443273E+2
4.443273E+2
4.550515E+2
4.550515E+2
4.443273E+2
4.336030E+2
4.443273E+2
4.550515E+2
4.657758E+2
4.657758E+2
4.443273E+2
4.336030E+2
4.336030E+2
4.443273E+2
4.550515E+2
4.550515E+2
4.550515E+2
4.550515E+2
4.550515E+2
4.550515E+2
4.550515E+2
4.657758E+2
4.765001E+2
4.872243E+2
4.765001E+2
4.657758E+2
4.657758E+2
4.765001E+2
4.872243E+2
4.979486E+2
4.872243E+2
4.872243E+2
4.872243E+2
4.872243E+2
4.872243E+2
4.872243E+2
4.979486E+2
5.086728E+2
5.086728E+2
4.979486E+2
4.979486E+2
4.979486E+2
5.086728E+2
5.193971E+2
5.193971E+2
5.086728E+2
5.086728E+2
5.086728E+2
5.193971E+2
5.301213E+2
5.408456E+2
5.301213E+2
5.193971E+2
5.193971E+2
5.408456E+2
5.515698E+2
5.515698E+2
5.408456E+2
5.408456E+2
5.408456E+2
5.408456E+2
5.515698E+2
5.622941E+2
5.622941E+2
5.730184E+2
5.730184E+2
5.730184E+2
5.730184E+2
5.730184E+2
5.837426E+2
5.944668E+2
6.051911E+2
6.051911E+2
6.051911E+2
5.944668E+2
6.051911E+2
6.159153E+2
6.373639E+2
6.373639E+2
6.373639E+2
6.266396E+2
6.266396E+2
6.373639E+2
6.480881E+2
6.588124E+2
6.588124E+2
6.588124E+2
6.588124E+2
6.695367E+2
6.695367E+2
6.695367E+2
6.802609E+2
6.802609E+2
6.802609E+2
6.802609E+2
6.802609E+2
6.909852E+2
7.017094E+2
7.124336E+2
7.124336E+2
7.124336E+2
7.124336E+2
7.124336E+2
7.231579E+2
7.231579E+2
7.338821E+2
7.338821E+2
7.338821E+2
7.231579E+2
7.338821E+2
7.446064E+2
7.553306E+2
7.660549E+2
7.660549E+2
7.553306E+2
7.553306E+2
7.553306E+2
7.553306E+2
7.660549E+2
7.767791E+2
7.875035E+2
7.767791E+2
7.767791E+2
7.767791E+2
7.767791E+2
7.875035E+2
7.982276E+2
7.982276E+2
7.982276E+2
7.982276E+2
7.982276E+2
8.089519E+2
8.089519E+2
8.196762E+2
8.196762E+2
8.196762E+2
8.196762E+2
8.196762E+2
8.196762E+2
8.196762E+2
8.304005E+2
8.304005E+2
8.304005E+2
8.304005E+2
8.304005E+2
8.304005E+2
8.411247E+2
8.518489E+2
8.411247E+2
8.304005E+2
8.304005E+2
8.411247E+2
8.518489E+2
8.518489E+2
8.625732E+2
8.518489E+2
8.518489E+2
8.411247E+2
8.518489E+2
8.625732E+2
8.625732E+2
8.625732E+2
8.625732E+2
8.625732E+2
8.518489E+2
8.518489E+2
8.518489E+2
8.518489E+2
8.625732E+2
8.625732E+2
8.518489E+2
8.518489E+2
8.625732E+2
8.732975E+2
8.732975E+2
8.732975E+2
8.625732E+2
8.625732E+2
8.518489E+2
8.625732E+2
8.732975E+2
8.732975E+2
8.732975E+2
8.625732E+2
8.518489E+2
8.625732E+2
8.732975E+2
8.840216E+2
8.947460E+2
8.947460E+2
8.947460E+2
8.840216E+2
8.840216E+2
8.840216E+2
8.947460E+2
9.054702E+2
8.947460E+2
8.840216E+2
8.947460E+2
8.947460E+2
9.054702E+2
9.054702E+2
9.054702E+2
8.947460E+2
8.947460E+2
8.947460E+2
9.054702E+2
9.054702E+2
9.161945E+2
9.161945E+2
9.161945E+2
9.161945E+2
9.161945E+2
9.161945E+2
9.269187E+2
9.376429E+2
9.483672E+2
9.376429E+2
9.269187E+2
9.269187E+2
9.269187E+2
9.376429E+2
9.483672E+2
9.376429E+2
9.269187E+2
9.269187E+2
9.269187E+2
9.376429E+2
9.483672E+2
9.483672E+2
9.483672E+2
9.483672E+2
9.376429E+2
9.269187E+2
9.269187E+2
9.376429E+2
9.483672E+2
9.483672E+2
9.376429E+2
9.269187E+2
9.269187E+2
9.269187E+2
9.376429E+2
9.376429E+2
9.376429E+2
9.269187E+2
9.269187E+2
9.269187E+2
9.269187E+2
9.376429E+2
9.483672E+2
9.483672E+2
9.376429E+2
9.269187E+2
9.269187E+2
9.376429E+2
9.483672E+2
9.483672E+2
9.483672E+2
9.376429E+2
9.376429E+2
9.376429E+2
9.483672E+2
9.483672E+2
9.590915E+2
9.483672E+2
9.483672E+2
9.376429E+2
9.376429E+2
9.376429E+2
9.376429E+2
9.483672E+2
9.483672E+2
9.483672E+2
9.483672E+2
9.483672E+2
9.483672E+2
9.590915E+2
9.590915E+2
9.483672E+2
9.376429E+2
9.376429E+2
9.376429E+2
9.483672E+2
9.590915E+2
9.590915E+2
9.483672E+2
9.376429E+2
9.376429E+2
9.376429E+2
9.483672E+2
9.483672E+2
9.483672E+2
9.376429E+2
9.376429E+2
9.269187E+2
9.269187E+2
9.269187E+2
9.269187E+2
9.161945E+2
9.269187E+2
9.269187E+2
9.269187E+2
9.376429E+2
9.376429E+2
9.483672E+2
9.483672E+2
9.376429E+2
9.269187E+2
9.269187E+2
9.269187E+2
9.376429E+2
9.376429E+2
9.269187E+2
9.161945E+2
9.161945E+2
9.161945E+2
9.161945E+2
9.161945E+2
9.161945E+2
9.161945E+2
9.161945E+2
9.054702E+2
9.054702E+2
9.054702E+2
9.054702E+2
9.054702E+2
8.947460E+2
8.947460E+2
8.840216E+2
8.947460E+2
9.054702E+2
9.054702E+2
8.947460E+2
8.840216E+2
8.840216E+2
8.840216E+2
8.840216E+2
8.840216E+2
8.840216E+2
8.840216E+2
8.840216E+2
8.732975E+2
8.625732E+2
8.625732E+2
8.732975E+2
8.732975E+2
8.732975E+2
8.625732E+2
8.518489E+2
8.411247E+2
8.411247E+2
8.411247E+2
8.411247E+2
8.411247E+2
8.304005E+2
8.196762E+2
8.196762E+2
8.196762E+2
8.196762E+2
8.196762E+2
8.089519E+2
8.089519E+2
7.982276E+2
7.982276E+2
7.982276E+2
7.982276E+2
7.982276E+2
7.982276E+2
7.875035E+2
7.767791E+2
7.767791E+2
7.767791E+2
7.767791E+2
7.660549E+2
7.660549E+2
7.553306E+2
7.553306E+2
7.446064E+2
7.446064E+2
7.338821E+2
7.338821E+2
7.338821E+2
7.338821E+2
7.231579E+2
7.231579E+2
7.231579E+2
7.338821E+2
7.446064E+2
7.446064E+2
7.338821E+2
7.338821E+2
7.124336E+2
7.017094E+2
6.909852E+2
6.909852E+2
6.909852E+2
6.909852E+2
6.909852E+2
6.909852E+2
7.017094E+2
7.124336E+2
7.017094E+2
7.017094E+2
6.909852E+2
6.909852E+2
6.802609E+2
6.802609E+2
6.909852E+2
7.017094E+2
6.909852E+2
6.802609E+2
6.695367E+2
6.588124E+2
6.588124E+2
6.695367E+2
6.695367E+2
6.695367E+2
6.588124E+2
6.480881E+2
6.480881E+2
6.480881E+2
6.588124E+2
6.588124E+2
6.480881E+2
6.373639E+2
6.266396E+2
6.266396E+2
6.266396E+2
6.373639E+2
6.480881E+2
6.373639E+2
6.266396E+2
6.266396E+2
6.373639E+2
6.480881E+2
6.480881E+2
6.480881E+2
6.373639E+2
6.266396E+2
6.266396E+2
6.266396E+2
6.373639E+2
6.480881E+2
6.480881E+2
6.373639E+2
6.266396E+2
6.266396E+2
6.266396E+2
6.373639E+2
6.373639E+2
6.373639E+2
6.266396E+2
6.159153E+2
6.159153E+2
6.159153E+2
6.266396E+2
6.266396E+2
6.373639E+2
6.373639E+2
6.266396E+2
6.159153E+2
6.159153E+2
6.159153E+2
6.266396E+2
6.266396E+2
6.159153E+2
6.159153E+2
6.159153E+2
6.159153E+2
6.266396E+2
6.266396E+2
6.159153E+2
6.159153E+2
6.051911E+2
6.051911E+2
6.051911E+2
6.051911E+2
6.051911E+2
6.051911E+2
6.051911E+2
6.051911E+2
6.051911E+2
6.051911E+2
6.159153E+2
6.159153E+2
6.159153E+2
6.159153E+2
6.159153E+2
6.159153E+2
6.159153E+2
6.159153E+2
6.266396E+2
6.266396E+2
6.266396E+2
6.159153E+2
6.159153E+2
6.159153E+2
6.266396E+2
6.373639E+2
6.373639E+2
6.373639E+2
6.373639E+2
6.373639E+2
6.480881E+2
6.480881E+2
6.588124E+2
6.480881E+2
6.480881E+2
6.480881E+2
6.480881E+2
6.588124E+2
6.695367E+2
6.695367E+2
6.588124E+2
6.588124E+2
6.588124E+2
6.588124E+2
6.695367E+2
6.802609E+2
6.802609E+2
6.695367E+2
6.588124E+2
6.588124E+2
6.695367E+2
6.802609E+2
6.802609E+2
6.802609E+2
6.802609E+2
6.695367E+2
6.802609E+2
6.802609E+2
6.909852E+2
6.909852E+2
6.909852E+2
6.909852E+2
6.909852E+2
7.017094E+2
7.017094E+2
7.017094E+2
7.017094E+2
7.017094E+2
7.124336E+2
7.124336E+2
7.124336E+2
7.231579E+2
7.231579E+2
7.231579E+2
7.231579E+2
7.231579E+2
7.231579E+2
7.231579E+2
7.338821E+2
7.338821E+2
7.338821E+2
7.231579E+2
7.231579E+2
7.124336E+2
7.231579E+2
7.231579E+2
7.338821E+2
7.338821E+2
7.231579E+2
7.231579E+2
7.231579E+2
7.231579E+2
7.338821E+2
7.338821E+2
7.231579E+2
7.231579E+2
7.231579E+2
7.231579E+2
7.231579E+2
7.231579E+2
7.231579E+2
7.231579E+2
7.231579E+2
7.231579E+2
7.124336E+2
7.124336E+2
7.231579E+2
7.231579E+2
7.231579E+2
7.124336E+2
7.124336E+2
7.017094E+2
7.124336E+2
7.124336E+2
7.124336E+2
7.017094E+2
7.017094E+2
7.017094E+2
7.124336E+2
7.446064E+2
7.767791E+2
8.089519E+2
7.982276E+2
7.767791E+2
7.553306E+2
7.553306E+2
7.660549E+2
7.982276E+2
8.304005E+2
8.518489E+2
8.732975E+2
8.732975E+2
8.625732E+2
8.518489E+2
8.304005E+2
8.304005E+2
8.196762E+2
8.089519E+2
8.089519E+2
8.304005E+2
8.732975E+2
8.947460E+2
8.840216E+2
8.625732E+2
8.411247E+2
8.304005E+2
8.304005E+2
8.411247E+2
8.518489E+2
8.625732E+2
8.625732E+2
8.518489E+2
8.411247E+2
8.411247E+2
8.411247E+2
8.411247E+2
8.304005E+2
8.196762E+2
8.089519E+2
8.089519E+2
7.982276E+2
8.089519E+2
8.089519E+2
7.982276E+2
7.875035E+2
7.767791E+2
7.660549E+2
7.553306E+2
7.553306E+2
7.553306E+2
7.553306E+2
7.446064E+2
7.338821E+2
7.231579E+2
7.231579E+2
7.338821E+2
7.231579E+2
7.124336E+2
7.017094E+2
6.909852E+2
6.909852E+2
6.909852E+2
6.802609E+2
6.695367E+2
6.588124E+2
6.480881E+2
6.373639E+2
6.373639E+2
6.373639E+2
6.373639E+2
6.266396E+2
6.159153E+2
5.944668E+2
5.730184E+2
5.730184E+2
5.730184E+2
5.730184E+2
5.730184E+2
5.622941E+2
5.408456E+2
5.301213E+2
5.086728E+2
5.086728E+2
4.979486E+2
4.979486E+2
4.872243E+2
4.765001E+2
4.765001E+2
4.765001E+2
4.657758E+2
4.550515E+2
4.550515E+2
4.443273E+2
4.443273E+2
4.443273E+2
4.336030E+2
4.336030E+2
4.336030E+2
4.336030E+2
4.228788E+2
4.121546E+2
4.121546E+2
4.014302E+2
4.121546E+2
4.121546E+2
4.121546E+2
4.121546E+2
4.014302E+2
4.014302E+2
4.014302E+2
4.014302E+2
4.014302E+2
4.014302E+2
3.907060E+2
3.907060E+2
3.907060E+2
3.799818E+2
3.799818E+2
3.799818E+2
3.799818E+2
3.799818E+2
3.692575E+2
3.585333E+2
3.585333E+2
3.585333E+2
3.692575E+2
3.692575E+2
3.692575E+2
3.585333E+2
3.478090E+2
3.478090E+2
3.478090E+2
3.478090E+2
3.585333E+2
3.478090E+2
3.478090E+2
3.478090E+2
3.370848E+2
3.370848E+2
3.478090E+2
3.478090E+2
3.478090E+2
3.370848E+2
3.263605E+2
3.370848E+2
3.478090E+2
3.585333E+2
3.478090E+2
3.478090E+2
3.370848E+2
3.263605E+2
3.263605E+2
3.370848E+2
3.478090E+2
3.478090E+2
3.478090E+2
3.370848E+2
3.263605E+2
3.370848E+2
3.370848E+2
3.370848E+2
3.370848E+2
3.370848E+2
3.370848E+2
3.370848E+2
3.370848E+2
3.370848E+2
3.370848E+2
3.370848E+2
3.370848E+2
3.370848E+2
3.478090E+2
3.478090E+2
3.478090E+2
3.478090E+2
3.478090E+2
3.478090E+2
3.478090E+2
3.478090E+2
3.478090E+2
3.478090E+2
3.478090E+2
3.478090E+2
3.370848E+2
3.370848E+2
3.370848E+2
3.370848E+2
3.478090E+2
3.585333E+2
3.585333E+2
3.478090E+2
3.478090E+2
3.585333E+2
3.692575E+2
3.692575E+2
3.799818E+2
3.478090E+2
1.869452E+2
4.632864E+0
-2.753986E+1
1.118754E+2
2.298422E+2
2.512908E+2
1.976695E+2
1.654967E+2
1.762210E+2
2.083937E+2
2.191180E+2
2.191180E+2
2.191180E+2
2.191180E+2
2.191180E+2
2.191180E+2
2.191180E+2
2.298422E+2
2.298422E+2
2.298422E+2
2.405665E+2
2.405665E+2
2.405665E+2
2.512908E+2
2.512908E+2
2.620149E+2
2.727392E+2
2.620149E+2
2.620149E+2
2.620149E+2
2.727392E+2
2.834635E+2
2.941878E+2
2.834635E+2
2.834635E+2
2.834635E+2
2.941878E+2
2.941878E+2
2.941878E+2
2.941878E+2
2.941878E+2
2.941878E+2
2.941878E+2
2.941878E+2
3.049119E+2
3.156363E+2
3.156363E+2
3.156363E+2
3.156363E+2
3.263605E+2
3.263605E+2
3.263605E+2
3.263605E+2
3.370848E+2
3.370848E+2
3.370848E+2
3.263605E+2
3.370848E+2
3.370848E+2
3.478090E+2
3.370848E+2
3.370848E+2
3.370848E+2
3.370848E+2
3.370848E+2
3.478090E+2
3.478090E+2
3.478090E+2
3.370848E+2
3.370848E+2
3.263605E+2
3.370848E+2
3.370848E+2
3.370848E+2
3.370848E+2
3.370848E+2
3.263605E+2
3.263605E+2
3.370848E+2
3.370848E+2
3.478090E+2
3.370848E+2
3.370848E+2
3.263605E+2
3.263605E+2
3.370848E+2
3.370848E+2
3.370848E+2
3.263605E+2
3.263605E+2
3.263605E+2
3.263605E+2
3.370848E+2
3.370848E+2
3.478090E+2
3.478090E+2
3.370848E+2
3.370848E+2
3.370848E+2
3.370848E+2
3.478090E+2
3.478090E+2
3.478090E+2
3.478090E+2
3.370848E+2
3.478090E+2
3.478090E+2
3.478090E+2
3.585333E+2
3.478090E+2
3.478090E+2
3.478090E+2
3.478090E+2
3.478090E+2
3.585333E+2
3.692575E+2
3.585333E+2
3.585333E+2
3.585333E+2
3.585333E+2
3.692575E+2
3.799818E+2
3.799818E+2
3.799818E+2
3.799818E+2
3.799818E+2
3.799818E+2
3.907060E+2
3.907060E+2
3.907060E+2
3.907060E+2
3.907060E+2
3.907060E+2
3.907060E+2
4.014302E+2
4.121546E+2
4.121546E+2
4.121546E+2
4.228788E+2
4.228788E+2
4.228788E+2
4.336030E+2
4.336030E+2
4.336030E+2
4.336030E+2
4.336030E+2
4.443273E+2
4.443273E+2
4.550515E+2
4.550515E+2
4.550515E+2
4.657758E+2
4.765001E+2
4.765001E+2
4.765001E+2
4.872243E+2
4.979486E+2
4.979486E+2
4.979486E+2
4.872243E+2
4.979486E+2
5.086728E+2
5.193971E+2
5.301213E+2
5.193971E+2
5.193971E+2
5.193971E+2
5.193971E+2
5.301213E+2
5.301213E+2
5.301213E+2
5.301213E+2
5.301213E+2
5.193971E+2
5.193971E+2
5.193971E+2
5.193971E+2
5.193971E+2
5.193971E+2
5.193971E+2
5.086728E+2
5.086728E+2
5.193971E+2
5.301213E+2
5.408456E+2
5.408456E+2
5.301213E+2
5.193971E+2
5.193971E+2
5.193971E+2
5.193971E+2
5.193971E+2
5.193971E+2
5.193971E+2
5.193971E+2
5.193971E+2
5.193971E+2
5.193971E+2
5.086728E+2
5.086728E+2
5.193971E+2
5.408456E+2
5.622941E+2
5.730184E+2
5.730184E+2
5.622941E+2
5.515698E+2
5.515698E+2
5.622941E+2
5.730184E+2
5.837426E+2
5.944668E+2
5.944668E+2
5.944668E+2
5.837426E+2
5.730184E+2
5.622941E+2
5.622941E+2
5.622941E+2
5.730184E+2
5.730184E+2
5.730184E+2
5.622941E+2
5.515698E+2
5.515698E+2
5.515698E+2
5.408456E+2
5.193971E+2
5.086728E+2
5.086728E+2
5.086728E+2
4.979486E+2
4.979486E+2
4.979486E+2
4.872243E+2
4.765001E+2
4.657758E+2
4.550515E+2
4.550515E+2
4.550515E+2
4.443273E+2
4.443273E+2
4.228788E+2
4.121546E+2
4.014302E+2
4.014302E+2
4.014302E+2
4.014302E+2
4.014302E+2
3.907060E+2
3.799818E+2
3.692575E+2
3.692575E+2
3.692575E+2
3.585333E+2
3.478090E+2
3.478090E+2
3.370848E+2
3.263605E+2
3.263605E+2
3.263605E+2
3.263605E+2
3.263605E+2
3.156363E+2
3.049119E+2
3.049119E+2
3.049119E+2
3.049119E+2
3.049119E+2
2.941878E+2
2.834635E+2
2.834635E+2
2.941878E+2
2.941878E+2
2.941878E+2
2.727392E+2
2.620149E+2
2.512908E+2
2.512908E+2
2.620149E+2
2.620149E+2
2.512908E+2
2.512908E+2
2.405665E+2
2.405665E+2
2.405665E+2
2.405665E+2
2.405665E+2
2.298422E+2
2.298422E+2
2.298422E+2
2.298422E+2
2.191180E+2
2.191180E+2
2.191180E+2
2.191180E+2
2.191180E+2
2.083937E+2
2.083937E+2
2.083937E+2
2.083937E+2
2.083937E+2
2.083937E+2
2.083937E+2
1.976695E+2
1.976695E+2
1.976695E+2
2.083937E+2
2.083937E+2
2.083937E+2
2.083937E+2
1.976695E+2
1.976695E+2
1.869452E+2
1.976695E+2
1.976695E+2
2.083937E+2
1.976695E+2
1.976695E+2
1.869452E+2
1.869452E+2
1.976695E+2
1.976695E+2
1.976695E+2
2.083937E+2
2.083937E+2
1.976695E+2
1.976695E+2
1.976695E+2
1.976695E+2
1.976695E+2
1.976695E+2
1.869452E+2
1.869452E+2
1.869452E+2
1.976695E+2
1.976695E+2
1.869452E+2
1.869452E+2
1.869452E+2
1.976695E+2
1.976695E+2
1.976695E+2
1.976695E+2
1.976695E+2
1.976695E+2
1.976695E+2
1.976695E+2
1.976695E+2
2.083937E+2
2.083937E+2
2.083937E+2
1.976695E+2
1.976695E+2
1.976695E+2
1.976695E+2
2.083937E+2
2.083937E+2
1.976695E+2
1.976695E+2
1.976695E+2
1.976695E+2
2.083937E+2
2.083937E+2
2.083937E+2
1.976695E+2
1.869452E+2
1.869452E+2
1.869452E+2
1.976695E+2
1.976695E+2
1.976695E+2
1.976695E+2
2.083937E+2
2.083937E+2
2.191180E+2
2.191180E+2
2.191180E+2
2.083937E+2
2.083937E+2
2.083937E+2
2.083937E+2
2.083937E+2
2.191180E+2
2.191180E+2
2.191180E+2
2.191180E+2
2.191180E+2
2.191180E+2
2.191180E+2
2.298422E+2
2.298422E+2
2.298422E+2
2.298422E+2
2.298422E+2
2.298422E+2
2.512908E+2
2.512908E+2
2.512908E+2
2.405665E+2
2.405665E+2
2.512908E+2
2.512908E+2
2.620149E+2
2.620149E+2
2.620149E+2
2.620149E+2
2.620149E+2
2.727392E+2
2.727392E+2
2.727392E+2
2.727392E+2
2.834635E+2
2.941878E+2
2.941878E+2
2.941878E+2
2.834635E+2
2.834635E+2
2.941878E+2
3.156363E+2
2.191180E+2
-9.188540E+1
-3.492674E+2
-3.063705E+2
-5.971259E+1
1.011512E+2
9.042695E+1
1.535714E+1
-6.091315E+0
2.608141E+1
6.897841E+1
7.970268E+1
7.970268E+1
6.897841E+1
7.970268E+1
9.042695E+1
9.042695E+1
1.011512E+2
1.011512E+2
1.118754E+2
1.118754E+2
1.118754E+2
1.118754E+2
1.225997E+2
1.225997E+2
1.225997E+2
1.333240E+2
1.440481E+2
1.440481E+2
1.440481E+2
1.440481E+2
1.547725E+2
1.547725E+2
1.547725E+2
1.547725E+2
1.654967E+2
1.654967E+2
1.762210E+2
1.762210E+2
1.869452E+2
1.869452E+2
1.869452E+2
1.869452E+2
1.976695E+2
1.976695E+2
2.083937E+2
2.191180E+2
2.298422E+2
2.191180E+2
2.191180E+2
2.083937E+2
2.083937E+2
2.191180E+2
2.405665E+2
2.834635E+2
3.692575E+2
4.550515E+2
4.979486E+2
4.657758E+2
4.121546E+2
4.014302E+2
4.336030E+2
4.979486E+2
5.622941E+2
6.159153E+2
6.373639E+2
6.373639E+2
6.373639E+2
6.159153E+2
5.944668E+2
5.730184E+2
5.515698E+2
5.515698E+2
5.837426E+2
6.159153E+2
6.480881E+2
6.588124E+2
6.588124E+2
6.695367E+2
6.695367E+2
6.695367E+2
6.695367E+2
6.802609E+2
6.909852E+2
7.017094E+2
7.231579E+2
7.553306E+2
7.875035E+2
7.875035E+2
7.875035E+2
7.660549E+2
7.553306E+2
7.124336E+2
5.837426E+2
4.872243E+2
5.301213E+2
6.373639E+2
7.017094E+2
6.909852E+2
6.588124E+2
6.480881E+2
6.588124E+2
6.695367E+2
6.588124E+2
6.480881E+2
6.480881E+2
6.480881E+2
6.480881E+2
6.480881E+2
6.588124E+2
6.480881E+2
6.373639E+2
6.266396E+2
6.266396E+2
6.373639E+2
6.373639E+2
6.373639E+2
6.373639E+2
6.266396E+2
6.266396E+2
6.159153E+2
6.159153E+2
6.051911E+2
6.051911E+2
6.051911E+2
5.944668E+2
5.837426E+2
5.730184E+2
5.837426E+2
5.837426E+2
5.837426E+2
5.730184E+2
5.622941E+2
5.408456E+2
5.301213E+2
5.301213E+2
5.408456E+2
5.408456E+2
5.301213E+2
5.193971E+2
5.193971E+2
5.086728E+2
5.086728E+2
5.086728E+2
5.086728E+2
5.086728E+2
4.979486E+2
4.872243E+2
4.872243E+2
4.765001E+2
4.765001E+2
4.765001E+2
4.657758E+2
4.657758E+2
4.550515E+2
4.550515E+2
4.443273E+2
4.443273E+2
4.443273E+2
4.336030E+2
4.336030E+2
4.228788E+2
4.228788E+2
4.228788E+2
4.336030E+2
4.228788E+2
4.228788E+2
4.121546E+2
4.014302E+2
3.907060E+2
3.907060E+2
3.907060E+2
3.907060E+2
3.799818E+2
3.799818E+2
3.692575E+2
3.692575E+2
3.692575E+2
3.692575E+2
3.799818E+2
3.799818E+2
3.692575E+2
3.585333E+2
3.585333E+2
3.692575E+2
3.799818E+2
3.799818E+2
3.692575E+2
3.585333E+2
3.478090E+2
3.478090E+2
3.478090E+2
3.478090E+2
3.478090E+2
3.478090E+2
3.478090E+2
3.370848E+2
3.370848E+2
3.370848E+2
3.370848E+2
3.370848E+2
3.370848E+2
3.370848E+2
3.263605E+2
3.370848E+2
3.478090E+2
3.478090E+2
3.370848E+2
3.370848E+2
3.263605E+2
3.263605E+2
3.370848E+2
3.478090E+2
3.478090E+2
3.478090E+2
3.370848E+2
3.370848E+2
3.263605E+2
3.263605E+2
3.370848E+2
3.370848E+2
3.370848E+2
3.263605E+2
3.263605E+2
3.370848E+2
3.370848E+2
3.370848E+2
3.370848E+2
3.370848E+2
3.370848E+2
3.370848E+2
3.370848E+2
3.370848E+2
3.370848E+2
3.370848E+2
3.370848E+2
3.263605E+2
3.370848E+2
3.370848E+2
3.478090E+2
3.478090E+2
3.478090E+2
3.478090E+2
3.478090E+2
3.370848E+2
3.370848E+2
3.478090E+2
3.478090E+2
3.478090E+2
3.478090E+2
3.370848E+2
3.478090E+2
3.478090E+2
3.478090E+2
3.370848E+2
3.370848E+2
3.478090E+2
3.478090E+2
3.370848E+2
3.370848E+2
3.370848E+2
3.370848E+2
3.370848E+2
3.370848E+2
3.263605E+2
3.156363E+2
3.263605E+2
3.370848E+2
3.370848E+2
3.370848E+2
3.263605E+2
3.263605E+2
3.156363E+2
3.156363E+2
3.156363E+2
3.263605E+2
3.263605E+2
3.263605E+2
3.156363E+2
3.156363E+2
3.156363E+2
3.263605E+2
3.263605E+2
3.263605E+2
3.156363E+2
3.156363E+2
3.049119E+2
3.049119E+2
3.049119E+2
3.049119E+2
3.049119E+2
3.049119E+2
2.941878E+2
2.941878E+2
2.941878E+2
2.941878E+2
2.941878E+2
2.941878E+2
2.941878E+2
2.834635E+2
2.727392E+2
2.727392E+2
2.834635E+2
2.727392E+2
2.727392E+2
2.620149E+2
2.512908E+2
2.620149E+2
2.620149E+2
2.620149E+2
2.620149E+2
2.512908E+2
2.405665E+2
2.298422E+2
2.405665E+2
2.405665E+2
2.405665E+2
2.405665E+2
2.298422E+2
2.191180E+2
2.083937E+2
2.191180E+2
2.191180E+2
2.298422E+2
2.298422E+2
2.191180E+2
2.083937E+2
1.976695E+2
2.083937E+2
2.191180E+2
2.298422E+2
2.191180E+2
2.083937E+2
1.976695E+2
1.976695E+2
2.083937E+2
2.083937E+2
2.083937E+2
1.976695E+2
1.976695E+2
2.083937E+2
2.083937E+2
2.083937E+2
2.083937E+2
2.083937E+2
2.083937E+2
1.976695E+2
1.869452E+2
1.976695E+2
2.083937E+2
2.083937E+2
2.083937E+2
2.083937E+2
1.976695E+2
1.976695E+2
1.976695E+2
2.083937E+2
2.083937E+2
2.083937E+2
2.083937E+2
1.976695E+2
1.976695E+2
2.083937E+2
2.083937E+2
2.191180E+2
2.083937E+2
2.083937E+2
2.191180E+2
2.191180E+2
2.083937E+2
2.083937E+2
2.083937E+2
2.191180E+2
2.191180E+2
2.298422E+2
2.298422E+2
2.191180E+2
2.191180E+2
2.298422E+2
2.405665E+2
2.405665E+2
2.298422E+2
2.298422E+2
2.298422E+2
2.405665E+2
2.512908E+2
2.512908E+2
2.512908E+2
2.512908E+2
2.512908E+2
2.512908E+2
2.512908E+2
2.620149E+2
2.727392E+2
2.727392E+2
2.620149E+2
2.512908E+2
2.620149E+2
2.727392E+2
2.834635E+2
2.941878E+2
2.834635E+2
2.834635E+2
2.941878E+2
2.941878E+2
3.049119E+2
3.049119E+2
3.156363E+2
3.156363E+2
3.156363E+2
3.156363E+2
3.263605E+2
3.370848E+2
3.370848E+2
3.370848E+2
3.263605E+2
3.156363E+2
3.156363E+2
3.263605E+2
3.370848E+2
3.478090E+2
3.478090E+2
3.370848E+2
3.370848E+2
3.478090E+2
3.585333E+2
3.585333E+2
3.585333E+2
3.585333E+2
3.478090E+2
3.478090E+2
3.478090E+2
3.478090E+2
3.585333E+2
3.692575E+2
3.692575E+2
3.585333E+2
3.585333E+2
3.585333E+2
3.585333E+2
3.585333E+2
3.585333E+2
3.585333E+2
3.478090E+2
3.478090E+2
3.478090E+2
3.478090E+2
3.585333E+2
3.585333E+2
3.585333E+2
3.585333E+2
3.478090E+2
3.478090E+2
3.585333E+2
3.585333E+2
3.585333E+2
3.478090E+2
3.370848E+2
3.263605E+2
3.263605E+2
3.370848E+2
3.478090E+2
3.585333E+2
3.478090E+2
3.370848E+2
3.263605E+2
3.263605E+2
3.263605E+2
3.370848E+2
3.263605E+2
3.263605E+2
3.156363E+2
3.156363E+2
3.156363E+2
3.263605E+2
3.263605E+2
3.263605E+2
3.263605E+2
3.156363E+2
3.156363E+2
3.156363E+2
3.156363E+2
3.156363E+2
3.156363E+2
3.156363E+2
3.156363E+2
3.156363E+2
3.156363E+2
3.156363E+2
3.156363E+2
3.049119E+2
3.049119E+2
3.049119E+2
3.156363E+2
3.156363E+2
3.263605E+2
3.263605E+2
3.156363E+2
3.049119E+2
2.941878E+2
2.941878E+2
2.941878E+2
3.049119E+2
3.156363E+2
3.156363E+2
3.049119E+2
3.049119E+2
3.049119E+2
3.049119E+2
3.049119E+2
3.049119E+2
3.049119E+2
3.049119E+2
3.049119E+2
3.049119E+2
3.156363E+2
3.049119E+2
3.049119E+2
3.049119E+2
3.049119E+2
3.049119E+2
3.049119E+2
3.049119E+2
3.049119E+2
3.049119E+2
3.049119E+2
3.049119E+2
3.049119E+2
2.941878E+2
2.941878E+2
2.941878E+2
2.941878E+2
3.049119E+2
3.049119E+2
3.049119E+2
3.049119E+2
3.049119E+2
3.049119E+2
2.941878E+2
2.941878E+2
2.941878E+2
2.941878E+2
2.941878E+2
2.834635E+2
2.727392E+2
2.727392E+2
2.727392E+2
2.834635E+2
2.834635E+2
2.941878E+2
2.941878E+2
2.941878E+2
2.941878E+2
2.941878E+2
2.941878E+2
2.834635E+2
2.834635E+2
2.941878E+2
3.049119E+2
3.049119E+2
3.049119E+2
3.049119E+2
2.941878E+2
2.941878E+2
2.941878E+2
2.941878E+2
2.941878E+2
3.049119E+2
3.049119E+2
3.049119E+2
2.941878E+2
2.941878E+2
3.049119E+2
3.156363E+2
3.049119E+2
3.049119E+2
2.941878E+2
2.941878E+2
3.049119E+2
3.049119E+2
3.049119E+2
3.049119E+2
3.049119E+2
2.941878E+2
2.941878E+2
2.941878E+2
2.941878E+2
3.049119E+2
3.049119E+2
2.941878E+2
2.941878E+2
2.941878E+2
3.049119E+2
3.049119E+2
2.941878E+2
2.941878E+2
2.834635E+2
2.834635E+2
2.834635E+2
2.941878E+2
2.941878E+2
2.941878E+2
2.941878E+2
2.834635E+2
2.834635E+2
2.834635E+2
2.834635E+2
2.941878E+2
2.834635E+2
2.834635E+2
2.727392E+2
2.727392E+2
2.834635E+2
2.834635E+2
2.834635E+2
2.727392E+2
2.727392E+2
2.620149E+2
2.620149E+2
2.620149E+2
2.620149E+2
2.512908E+2
2.512908E+2
2.512908E+2
2.512908E+2
2.405665E+2
2.405665E+2
2.405665E+2
2.405665E+2
2.405665E+2
2.298422E+2
2.298422E+2
2.298422E+2
2.298422E+2
2.191180E+2
2.191180E+2
2.083937E+2
2.191180E+2
2.191180E+2
2.191180E+2
2.191180E+2
2.191180E+2
2.191180E+2
2.083937E+2
2.083937E+2
1.976695E+2
1.976695E+2
1.976695E+2
1.976695E+2
1.869452E+2
1.762210E+2
1.762210E+2
1.762210E+2
1.762210E+2
1.762210E+2
1.762210E+2
1.762210E+2
1.654967E+2
1.547725E+2
1.547725E+2
1.654967E+2
1.654967E+2
1.547725E+2
1.547725E+2
1.547725E+2
1.547725E+2
1.440481E+2
1.440481E+2
1.440481E+2
1.333240E+2
1.333240E+2
1.333240E+2
1.333240E+2
1.333240E+2
1.333240E+2
1.333240E+2
1.333240E+2
1.333240E+2
1.333240E+2
1.225997E+2
1.225997E+2
1.225997E+2
1.333240E+2
1.333240E+2
1.225997E+2
1.118754E+2
1.118754E+2
1.225997E+2
1.225997E+2
1.225997E+2
1.118754E+2
1.118754E+2
1.118754E+2
1.118754E+2
1.118754E+2
1.118754E+2
1.118754E+2
1.118754E+2
1.118754E+2
1.118754E+2
1.118754E+2
1.118754E+2
1.118754E+2
1.118754E+2
1.118754E+2
1.118754E+2
1.118754E+2
1.118754E+2
1.118754E+2
1.118754E+2
1.225997E+2
1.118754E+2
1.118754E+2
1.011512E+2
1.011512E+2
1.011512E+2
1.011512E+2
1.118754E+2
1.118754E+2
1.118754E+2
1.011512E+2
1.011512E+2
1.118754E+2
1.118754E+2
1.118754E+2
1.118754E+2
1.011512E+2
1.011512E+2
1.011512E+2
1.118754E+2
1.225997E+2
1.118754E+2
1.118754E+2
1.011512E+2
1.011512E+2
1.011512E+2
1.118754E+2
1.118754E+2
1.118754E+2
1.011512E+2
1.011512E+2
1.011512E+2
1.011512E+2
1.011512E+2
1.118754E+2
1.118754E+2
1.118754E+2
1.011512E+2
1.011512E+2
1.011512E+2
1.118754E+2
1.118754E+2
1.118754E+2
1.011512E+2
1.011512E+2
1.011512E+2
1.118754E+2
1.118754E+2
1.118754E+2
1.118754E+2
1.118754E+2
1.011512E+2
1.011512E+2
1.011512E+2
1.118754E+2
1.118754E+2
1.225997E+2
1.225997E+2
1.225997E+2
1.225997E+2
1.225997E+2
1.225997E+2
1.333240E+2
1.225997E+2
1.225997E+2
1.118754E+2
1.225997E+2
1.225997E+2
1.333240E+2
1.333240E+2
1.333240E+2
1.333240E+2
1.333240E+2
1.333240E+2
1.333240E+2
1.333240E+2
1.333240E+2
1.333240E+2
1.333240E+2
1.333240E+2
1.333240E+2
1.440481E+2
1.547725E+2
1.547725E+2
1.547725E+2
1.440481E+2
1.440481E+2
1.440481E+2
1.440481E+2
1.547725E+2
1.547725E+2
1.547725E+2
1.440481E+2
1.440481E+2
1.547725E+2
1.547725E+2
1.654967E+2
1.654967E+2
1.654967E+2
1.762210E+2
1.869452E+2
1.869452E+2
1.976695E+2
1.976695E+2
1.976695E+2
1.976695E+2
1.976695E+2
1.976695E+2
1.976695E+2
1.976695E+2
2.083937E+2
2.191180E+2
2.191180E+2
2.191180E+2
2.191180E+2
2.191180E+2
2.191180E+2
2.298422E+2
2.405665E+2
2.405665E+2
2.405665E+2
2.405665E+2
2.405665E+2
2.512908E+2
2.512908E+2
2.512908E+2
2.512908E+2
2.512908E+2
2.405665E+2
2.512908E+2
2.512908E+2
2.620149E+2
2.620149E+2
2.512908E+2
2.405665E+2
2.405665E+2
2.512908E+2
2.512908E+2
2.620149E+2
2.512908E+2
2.405665E+2
2.405665E+2
2.405665E+2
2.512908E+2
2.512908E+2
2.405665E+2
2.405665E+2
2.405665E+2
2.298422E+2
2.298422E+2
2.298422E+2
2.405665E+2
2.405665E+2
2.298422E+2
2.298422E+2
2.191180E+2
2.298422E+2
2.298422E+2
2.191180E+2
2.191180E+2
2.191180E+2
2.191180E+2
2.083937E+2
2.083937E+2
2.191180E+2
2.298422E+2
2.298422E+2
2.191180E+2
2.191180E+2
2.191180E+2
2.083937E+2
2.083937E+2
2.083937E+2
2.083937E+2
2.083937E+2
2.083937E+2
2.083937E+2
2.083937E+2
2.083937E+2
2.083937E+2
2.083937E+2
2.083937E+2
2.083937E+2
1.976695E+2
1.976695E+2
1.976695E+2
1.976695E+2
2.083937E+2
2.083937E+2
2.083937E+2
2.083937E+2
2.191180E+2
2.191180E+2
2.191180E+2
2.191180E+2
2.191180E+2
2.191180E+2
2.191180E+2
2.298422E+2
2.298422E+2
2.298422E+2
2.298422E+2
2.298422E+2
2.298422E+2
2.298422E+2
2.298422E+2
2.405665E+2
2.405665E+2
2.405665E+2
2.405665E+2
2.405665E+2
2.405665E+2
2.405665E+2
2.512908E+2
2.512908E+2
2.405665E+2
2.405665E+2
2.405665E+2
2.512908E+2
2.620149E+2
2.620149E+2
2.620149E+2
2.512908E+2
2.512908E+2
2.512908E+2
2.620149E+2
2.512908E+2
2.512908E+2
2.512908E+2
2.620149E+2
2.620149E+2
2.620149E+2
2.620149E+2
2.620149E+2
2.727392E+2
2.727392E+2
2.620149E+2
2.620149E+2
2.620149E+2
2.620149E+2
2.727392E+2
2.727392E+2
2.727392E+2
2.727392E+2
2.727392E+2
2.834635E+2
2.834635E+2
2.834635E+2
2.834635E+2
2.941878E+2
2.941878E+2
3.049119E+2
3.049119E+2
3.049119E+2
3.156363E+2
3.263605E+2
3.263605E+2
3.263605E+2
3.263605E+2
3.370848E+2
3.478090E+2
3.585333E+2
3.585333E+2
3.692575E+2
3.692575E+2
3.692575E+2
3.692575E+2
3.799818E+2
3.907060E+2
4.014302E+2
4.014302E+2
4.121546E+2
4.228788E+2
4.336030E+2
4.336030E+2
4.443273E+2
4.443273E+2
4.443273E+2
4.550515E+2
4.550515E+2
4.550515E+2
4.550515E+2
4.657758E+2
4.765001E+2
4.765001E+2
4.765001E+2
4.872243E+2
4.872243E+2
4.979486E+2
5.086728E+2
5.086728E+2
5.086728E+2
5.086728E+2
5.086728E+2
5.193971E+2
5.193971E+2
5.301213E+2
5.301213E+2
5.408456E+2
5.408456E+2
5.301213E+2
5.193971E+2
5.086728E+2
5.193971E+2
5.193971E+2
5.301213E+2
5.193971E+2
5.086728E+2
5.086728E+2
5.086728E+2
5.086728E+2
5.086728E+2
4.979486E+2
4.979486E+2
4.979486E+2
4.979486E+2
4.979486E+2
4.979486E+2
4.872243E+2
4.765001E+2
4.872243E+2
4.872243E+2
4.872243E+2
4.872243E+2
4.872243E+2
4.872243E+2
4.765001E+2
4.765001E+2
4.657758E+2
4.657758E+2
4.657758E+2
4.657758E+2
4.550515E+2
4.443273E+2
4.336030E+2
4.336030E+2
4.336030E+2
4.228788E+2
4.228788E+2
4.228788E+2
4.121546E+2
4.014302E+2
4.014302E+2
4.014302E+2
4.014302E+2
3.907060E+2
3.799818E+2
3.692575E+2
3.478090E+2
3.478090E+2
3.478090E+2
3.478090E+2
3.370848E+2
3.263605E+2
3.156363E+2
3.156363E+2
3.156363E+2
3.156363E+2
3.049119E+2
2.941878E+2
2.834635E+2
2.834635E+2
2.834635E+2
2.727392E+2
2.727392E+2
2.620149E+2
2.727392E+2
2.727392E+2
2.620149E+2
2.512908E+2
2.405665E+2
2.405665E+2
2.405665E+2
2.405665E+2
2.405665E+2
2.298422E+2
2.083937E+2
2.083937E+2
2.083937E+2
2.191180E+2
2.191180E+2
2.191180E+2
2.083937E+2
1.976695E+2
1.869452E+2
1.869452E+2
1.976695E+2
1.976695E+2
1.869452E+2
1.869452E+2
1.762210E+2
1.762210E+2
1.762210E+2
1.762210E+2
1.762210E+2
1.762210E+2
1.654967E+2
1.654967E+2
1.654967E+2
1.547725E+2
1.547725E+2
1.547725E+2
1.547725E+2
1.547725E+2
1.440481E+2
1.440481E+2
1.440481E+2
1.440481E+2
1.440481E+2
1.333240E+2
1.225997E+2
1.225997E+2
1.225997E+2
1.333240E+2
1.333240E+2
1.333240E+2
1.225997E+2
1.225997E+2
1.333240E+2
1.333240E+2
1.333240E+2
1.225997E+2
1.225997E+2
1.333240E+2
1.333240E+2
1.333240E+2
1.225997E+2
1.225997E+2
1.225997E+2
1.225997E+2
1.225997E+2
1.118754E+2
1.225997E+2
1.225997E+2
1.333240E+2
1.333240E+2
1.333240E+2
1.333240E+2
1.333240E+2
1.225997E+2
1.225997E+2
1.225997E+2
1.333240E+2
1.333240E+2
1.333240E+2
1.333240E+2
1.333240E+2
1.333240E+2
1.333240E+2
1.333240E+2
1.333240E+2
1.333240E+2
1.333240E+2
1.333240E+2
1.333240E+2
1.333240E+2
1.333240E+2
1.333240E+2
1.440481E+2
1.440481E+2
1.440481E+2
1.440481E+2
1.440481E+2
1.440481E+2
1.440481E+2
1.440481E+2
1.440481E+2
1.547725E+2
1.654967E+2
1.654967E+2
1.654967E+2
1.654967E+2
1.654967E+2
1.762210E+2
1.869452E+2
1.869452E+2
1.869452E+2
1.762210E+2
1.762210E+2
1.869452E+2
1.869452E+2
1.869452E+2
1.976695E+2
1.976695E+2
1.976695E+2
1.976695E+2
1.976695E+2
1.976695E+2
2.083937E+2
2.083937E+2
2.191180E+2
2.191180E+2
2.191180E+2
2.191180E+2
2.083937E+2
2.083937E+2
2.083937E+2
2.191180E+2
2.191180E+2
2.191180E+2
2.191180E+2
2.191180E+2
2.191180E+2
2.191180E+2
2.298422E+2
2.298422E+2
2.298422E+2
2.298422E+2
2.298422E+2
2.298422E+2
2.298422E+2
2.298422E+2
2.298422E+2
2.298422E+2
2.298422E+2
2.298422E+2
2.191180E+2
2.191180E+2
2.298422E+2
2.298422E+2
2.298422E+2
2.298422E+2
2.298422E+2
2.298422E+2
2.298422E+2
2.298422E+2
2.298422E+2
2.298422E+2
2.298422E+2
2.298422E+2
2.298422E+2
2.298422E+2
2.298422E+2
2.298422E+2
2.191180E+2
2.191180E+2
2.191180E+2
2.191180E+2
2.298422E+2
2.298422E+2
2.298422E+2
2.191180E+2
2.191180E+2
2.298422E+2
2.298422E+2
2.298422E+2
2.298422E+2
2.191180E+2
2.083937E+2
2.191180E+2
2.191180E+2
2.191180E+2
2.191180E+2
2.191180E+2
2.083937E+2
2.083937E+2
2.083937E+2
2.191180E+2
2.191180E+2
2.298422E+2
2.298422E+2
2.298422E+2
2.191180E+2
2.191180E+2
2.298422E+2
2.405665E+2
2.405665E+2
2.298422E+2
2.191180E+2
2.191180E+2
2.298422E+2
2.405665E+2
2.405665E+2
2.405665E+2
2.405665E+2
2.405665E+2
2.405665E+2
2.405665E+2
2.405665E+2
2.405665E+2
2.512908E+2
2.512908E+2
2.512908E+2
2.405665E+2
2.405665E+2
2.512908E+2
2.512908E+2
2.620149E+2
2.512908E+2
2.512908E+2
2.512908E+2
2.512908E+2
2.512908E+2
2.512908E+2
2.620149E+2
2.620149E+2
2.620149E+2
2.512908E+2
2.512908E+2
2.512908E+2
2.512908E+2
2.512908E+2
2.512908E+2
2.512908E+2
2.512908E+2
2.620149E+2
2.620149E+2
2.620149E+2
2.620149E+2
2.620149E+2
2.620149E+2
2.620149E+2
2.620149E+2
2.620149E+2
2.727392E+2
2.727392E+2
2.620149E+2
2.620149E+2
2.620149E+2
2.620149E+2
2.620149E+2
2.620149E+2
2.727392E+2
2.727392E+2
2.727392E+2
2.727392E+2
2.727392E+2
2.834635E+2
2.834635E+2
2.834635E+2
2.834635E+2
2.834635E+2
2.834635E+2
2.834635E+2
2.834635E+2
2.834635E+2
2.834635E+2
2.834635E+2
2.834635E+2
2.834635E+2
2.834635E+2
2.834635E+2
2.941878E+2
2.941878E+2
2.941878E+2
2.834635E+2
2.941878E+2
3.049119E+2
3.156363E+2
3.156363E+2
3.049119E+2
2.941878E+2
2.941878E+2
3.049119E+2
3.049119E+2
3.049119E+2
2.941878E+2
2.941878E+2
3.049119E+2
3.049119E+2
3.049119E+2
3.049119E+2
3.049119E+2
3.049119E+2
3.049119E+2
3.049119E+2
3.049119E+2
2.941878E+2
3.049119E+2
3.156363E+2
3.156363E+2
3.049119E+2
2.941878E+2
3.049119E+2
3.156363E+2
3.156363E+2
3.049119E+2
3.049119E+2
3.049119E+2
3.049119E+2
3.049119E+2
3.049119E+2
3.049119E+2
3.049119E+2
3.049119E+2
3.049119E+2
3.049119E+2
3.049119E+2
3.049119E+2
3.156363E+2
3.156363E+2
3.049119E+2
2.941878E+2
2.941878E+2
2.941878E+2
2.941878E+2
3.049119E+2
3.049119E+2
3.049119E+2
3.049119E+2
2.941878E+2
2.834635E+2
2.834635E+2
2.834635E+2
2.941878E+2
2.941878E+2
2.941878E+2
2.941878E+2
2.834635E+2
2.834635E+2
2.834635E+2
2.834635E+2
2.727392E+2
2.727392E+2
2.727392E+2
2.727392E+2
2.834635E+2
2.941878E+2
2.941878E+2
2.834635E+2
2.727392E+2
2.727392E+2
2.727392E+2
2.834635E+2
2.834635E+2
2.834635E+2
2.727392E+2
2.727392E+2
2.727392E+2
2.727392E+2
2.834635E+2
2.834635E+2
2.834635E+2
2.727392E+2
2.727392E+2
2.727392E+2
2.727392E+2
2.620149E+2
2.620149E+2
2.620149E+2
2.620149E+2
2.620149E+2
2.620149E+2
2.620149E+2
2.620149E+2
2.620149E+2
2.620149E+2
2.512908E+2
2.512908E+2
2.620149E+2
2.512908E+2
2.191180E+2
1.976695E+2
2.191180E+2
2.298422E+2
2.298422E+2
2.191180E+2
2.191180E+2
2.191180E+2
2.298422E+2
2.298422E+2
2.298422E+2
2.298422E+2
2.191180E+2
2.191180E+2
2.191180E+2
2.191180E+2
2.191180E+2
2.191180E+2
2.191180E+2
2.083937E+2
2.083937E+2
2.083937E+2
2.191180E+2
2.191180E+2
2.083937E+2
2.083937E+2
2.083937E+2
2.083937E+2
2.083937E+2
2.083937E+2
2.083937E+2
2.083937E+2
2.083937E+2
2.083937E+2
2.083937E+2
1.976695E+2
1.976695E+2
1.976695E+2
1.976695E+2
1.976695E+2
1.976695E+2
1.976695E+2
1.976695E+2
1.976695E+2
1.976695E+2
1.976695E+2
1.869452E+2
1.869452E+2
1.869452E+2
1.976695E+2
2.083937E+2
2.083937E+2
1.976695E+2
1.869452E+2
1.869452E+2
1.869452E+2
1.869452E+2
1.869452E+2
1.869452E+2
1.869452E+2
1.869452E+2
1.869452E+2
1.869452E+2
1.869452E+2
1.976695E+2
1.976695E+2
1.976695E+2
1.869452E+2
1.869452E+2
1.869452E+2
1.869452E+2
1.869452E+2
1.869452E+2
1.762210E+2
1.762210E+2
1.762210E+2
1.762210E+2
1.762210E+2
1.762210E+2
1.762210E+2
1.869452E+2
1.869452E+2
1.869452E+2
1.869452E+2
1.869452E+2
1.762210E+2
1.762210E+2
1.762210E+2
1.762210E+2
1.762210E+2
1.762210E+2
1.762210E+2
1.762210E+2
1.762210E+2
1.654967E+2
1.762210E+2
1.869452E+2
1.869452E+2
1.869452E+2
1.762210E+2
1.762210E+2
1.869452E+2
1.869452E+2
1.976695E+2
1.976695E+2
1.976695E+2
1.976695E+2
1.976695E+2
1.976695E+2
1.976695E+2
2.083937E+2
2.083937E+2
2.083937E+2
2.083937E+2
2.191180E+2
2.191180E+2
2.191180E+2
2.191180E+2
2.191180E+2
2.191180E+2
2.298422E+2
2.298422E+2
2.405665E+2
2.298422E+2
2.298422E+2
2.298422E+2
2.405665E+2
2.405665E+2
2.405665E+2
2.405665E+2
2.405665E+2
2.405665E+2
2.405665E+2
2.512908E+2
2.512908E+2
2.620149E+2
2.727392E+2
2.727392E+2
2.727392E+2
2.620149E+2
2.727392E+2
2.727392E+2
2.834635E+2
2.727392E+2
2.727392E+2
2.727392E+2
2.834635E+2
2.941878E+2
2.941878E+2
2.834635E+2
2.834635E+2
2.834635E+2
2.941878E+2
2.941878E+2
2.941878E+2
2.941878E+2
3.049119E+2
3.049119E+2
3.049119E+2
3.049119E+2
3.049119E+2
3.049119E+2
3.049119E+2
3.049119E+2
3.049119E+2
3.156363E+2
3.156363E+2
3.049119E+2
2.941878E+2
3.049119E+2
3.156363E+2
3.156363E+2
3.156363E+2
3.049119E+2
3.049119E+2
3.049119E+2
3.049119E+2
3.049119E+2
3.049119E+2
2.941878E+2
2.941878E+2
2.941878E+2
3.049119E+2
2.941878E+2
2.941878E+2
2.834635E+2
2.941878E+2
2.834635E+2
2.834635E+2
2.727392E+2
2.727392E+2
2.727392E+2
2.727392E+2
2.727392E+2
2.727392E+2
2.727392E+2
2.727392E+2
2.727392E+2
2.620149E+2
2.620149E+2
2.620149E+2
2.620149E+2
2.727392E+2
2.727392E+2
2.620149E+2
2.620149E+2
2.620149E+2
2.620149E+2
2.620149E+2
2.620149E+2
2.512908E+2
2.512908E+2
2.512908E+2
2.512908E+2
2.512908E+2
2.620149E+2
2.620149E+2
2.620149E+2
2.620149E+2
2.620149E+2
2.620149E+2
2.727392E+2
2.727392E+2
2.727392E+2
2.727392E+2
2.727392E+2
2.727392E+2
2.727392E+2
2.834635E+2
2.834635E+2
2.834635E+2
2.834635E+2
2.727392E+2
2.727392E+2
2.834635E+2
2.941878E+2
2.941878E+2
2.941878E+2
2.834635E+2
2.834635E+2
2.941878E+2
2.941878E+2
2.941878E+2
2.834635E+2
2.834635E+2
2.941878E+2
2.941878E+2
2.941878E+2
2.941878E+2
2.941878E+2
2.941878E+2
2.941878E+2
2.834635E+2
2.834635E+2
2.834635E+2
2.834635E+2
2.834635E+2
2.834635E+2
2.834635E+2
2.834635E+2
2.941878E+2
2.941878E+2
2.834635E+2
2.834635E+2
2.727392E+2
2.727392E+2
2.727392E+2
2.727392E+2
2.727392E+2
2.727392E+2
2.727392E+2
2.727392E+2
2.727392E+2
2.727392E+2
2.727392E+2
2.727392E+2
2.727392E+2
2.727392E+2
2.727392E+2
2.834635E+2
2.727392E+2
2.727392E+2
2.727392E+2
2.727392E+2
2.727392E+2
2.727392E+2
2.727392E+2
2.620149E+2
2.620149E+2
2.620149E+2
2.620149E+2
2.620149E+2
2.620149E+2
2.620149E+2
2.620149E+2
2.620149E+2
2.620149E+2
2.620149E+2
2.512908E+2
2.620149E+2
2.620149E+2
2.727392E+2
2.727392E+2
2.620149E+2
2.620149E+2
2.727392E+2
2.727392E+2
2.727392E+2
2.727392E+2
2.727392E+2
2.834635E+2
2.834635E+2
2.834635E+2
2.727392E+2
2.834635E+2
2.834635E+2
2.834635E+2
2.941878E+2
2.941878E+2
2.941878E+2
2.941878E+2
2.834635E+2
2.834635E+2
2.834635E+2
2.941878E+2
2.941878E+2
2.941878E+2
2.941878E+2
2.941878E+2
2.834635E+2
2.834635E+2
2.941878E+2
3.049119E+2
3.156363E+2
3.049119E+2
3.049119E+2
2.941878E+2
2.941878E+2
2.941878E+2
2.834635E+2
2.834635E+2
2.834635E+2
2.834635E+2
2.834635E+2
2.941878E+2
2.941878E+2
2.941878E+2
2.941878E+2
2.834635E+2
2.834635E+2
2.941878E+2
2.941878E+2
2.941878E+2
2.941878E+2
2.941878E+2
2.941878E+2
3.049119E+2
3.049119E+2
3.049119E+2
3.049119E+2
3.049119E+2
3.156363E+2
3.156363E+2
3.156363E+2
3.156363E+2
3.156363E+2
3.156363E+2
3.156363E+2
3.156363E+2
3.263605E+2
3.263605E+2
3.263605E+2
3.156363E+2
3.156363E+2
3.156363E+2
3.263605E+2
3.263605E+2
3.263605E+2
3.156363E+2
3.156363E+2
3.156363E+2
3.156363E+2
3.156363E+2
3.049119E+2
3.049119E+2
3.049119E+2
3.049119E+2
3.049119E+2
3.049119E+2
3.049119E+2
3.049119E+2
3.049119E+2
3.049119E+2
3.049119E+2
3.049119E+2
3.049119E+2
3.049119E+2
3.156363E+2
3.049119E+2
3.049119E+2
3.049119E+2
3.049119E+2
3.049119E+2
3.049119E+2
3.049119E+2
3.049119E+2
3.156363E+2
3.156363E+2
3.049119E+2
3.049119E+2
3.049119E+2
3.049119E+2
3.156363E+2
3.156363E+2
3.156363E+2
3.156363E+2
3.156363E+2
3.156363E+2
3.156363E+2
3.156363E+2
3.156363E+2
3.156363E+2
3.263605E+2
3.263605E+2
3.263605E+2
3.263605E+2
3.263605E+2
3.156363E+2
3.156363E+2
3.156363E+2
3.156363E+2
3.263605E+2
3.263605E+2
3.370848E+2
3.370848E+2
3.370848E+2
3.370848E+2
3.370848E+2
3.370848E+2
3.263605E+2
3.263605E+2
3.263605E+2
3.263605E+2
3.370848E+2
3.370848E+2
3.370848E+2
3.370848E+2
3.370848E+2
3.478090E+2
3.478090E+2
3.478090E+2
3.478090E+2
3.478090E+2
3.478090E+2
3.478090E+2
3.478090E+2
3.370848E+2
3.478090E+2
3.478090E+2
3.478090E+2
3.478090E+2
3.478090E+2
3.478090E+2
3.478090E+2
3.478090E+2
3.478090E+2
3.478090E+2
3.478090E+2
3.478090E+2
3.585333E+2
3.585333E+2
3.585333E+2
3.585333E+2
3.585333E+2
3.585333E+2
3.585333E+2
3.585333E+2
3.692575E+2
3.692575E+2
3.692575E+2
3.692575E+2
3.692575E+2
3.692575E+2
3.692575E+2
3.692575E+2
3.692575E+2
3.585333E+2
3.585333E+2
3.692575E+2
3.692575E+2
3.692575E+2
3.692575E+2
3.692575E+2
3.692575E+2
3.692575E+2
3.692575E+2
3.692575E+2
3.799818E+2
3.907060E+2
3.799818E+2
3.692575E+2
3.692575E+2
3.692575E+2
3.799818E+2
3.799818E+2
3.799818E+2
3.799818E+2
3.799818E+2
3.799818E+2
3.799818E+2
3.799818E+2
3.799818E+2
3.799818E+2
3.907060E+2
3.907060E+2
3.907060E+2
3.907060E+2
3.907060E+2
3.907060E+2
3.907060E+2
3.799818E+2
3.799818E+2
3.799818E+2
3.799818E+2
3.907060E+2
3.907060E+2
3.907060E+2
3.799818E+2
3.799818E+2
3.907060E+2
3.907060E+2
3.907060E+2
3.799818E+2
3.799818E+2
3.799818E+2
3.907060E+2
3.907060E+2
3.907060E+2
4.014302E+2
4.014302E+2
4.014302E+2
4.014302E+2
4.014302E+2
4.014302E+2
4.014302E+2
4.014302E+2
4.014302E+2
3.907060E+2
3.907060E+2
3.799818E+2
3.799818E+2
3.907060E+2
3.907060E+2
3.907060E+2
3.799818E+2
3.799818E+2
3.799818E+2
3.799818E+2
3.799818E+2
3.907060E+2
4.014302E+2
4.014302E+2
4.014302E+2
3.907060E+2
3.907060E+2
3.799818E+2
3.907060E+2
3.907060E+2
3.907060E+2
3.799818E+2
3.799818E+2
3.799818E+2
3.907060E+2
3.907060E+2
3.799818E+2
3.799818E+2
3.799818E+2
3.907060E+2
3.907060E+2
3.799818E+2
3.692575E+2
3.692575E+2
3.799818E+2
3.799818E+2
3.692575E+2
3.692575E+2
3.692575E+2
3.799818E+2
3.907060E+2
3.799818E+2
3.799818E+2
3.692575E+2
3.692575E+2
3.692575E+2
3.692575E+2
3.692575E+2
3.692575E+2
3.692575E+2
3.585333E+2
3.585333E+2
3.585333E+2
3.585333E+2
3.585333E+2
3.585333E+2
3.692575E+2
3.692575E+2
3.692575E+2
3.585333E+2
3.585333E+2
3.585333E+2
3.585333E+2
3.478090E+2
3.478090E+2
3.478090E+2
3.478090E+2
3.478090E+2
3.478090E+2
3.478090E+2
3.585333E+2
3.585333E+2
3.478090E+2
3.478090E+2
3.370848E+2
3.478090E+2
3.478090E+2
3.478090E+2
3.370848E+2
3.370848E+2
3.370848E+2
3.370848E+2
3.370848E+2
3.478090E+2
3.370848E+2
3.370848E+2
3.263605E+2
3.263605E+2
3.370848E+2
3.370848E+2
3.370848E+2
3.370848E+2
3.263605E+2
3.263605E+2
3.263605E+2
3.263605E+2
3.263605E+2
3.263605E+2
3.263605E+2
3.263605E+2
3.263605E+2
3.263605E+2
3.263605E+2
3.263605E+2
3.263605E+2
3.263605E+2
3.263605E+2
3.263605E+2
3.263605E+2
3.263605E+2
3.263605E+2
3.156363E+2
3.156363E+2
3.156363E+2
3.156363E+2
3.156363E+2
3.156363E+2
3.156363E+2
3.263605E+2
3.263605E+2
3.263605E+2
3.263605E+2
3.263605E+2
3.263605E+2
3.263605E+2
3.263605E+2
3.263605E+2
3.263605E+2
3.263605E+2
3.263605E+2
3.156363E+2
3.156363E+2
3.156363E+2
3.156363E+2
3.263605E+2
3.263605E+2
3.370848E+2
3.263605E+2
3.263605E+2
3.263605E+2
3.263605E+2
3.263605E+2
3.263605E+2
3.370848E+2
3.370848E+2
3.370848E+2
3.370848E+2
3.370848E+2
3.370848E+2
3.370848E+2
3.370848E+2
3.370848E+2
3.370848E+2
3.370848E+2
3.370848E+2
3.370848E+2
3.370848E+2
3.370848E+2
3.478090E+2
3.370848E+2
3.370848E+2
3.478090E+2
3.478090E+2
3.370848E+2
3.370848E+2
3.370848E+2
3.370848E+2
3.370848E+2
3.370848E+2
3.263605E+2
3.263605E+2
3.370848E+2
3.370848E+2
3.478090E+2
3.370848E+2
3.370848E+2
3.263605E+2
3.263605E+2
3.263605E+2
3.263605E+2
3.263605E+2
3.263605E+2
3.263605E+2
3.370848E+2
3.370848E+2
3.370848E+2
3.370848E+2
3.370848E+2
3.370848E+2
3.263605E+2
3.263605E+2
3.263605E+2
3.370848E+2
3.370848E+2
3.263605E+2
3.263605E+2
3.263605E+2
3.263605E+2
3.263605E+2
3.263605E+2
3.156363E+2
3.156363E+2
3.049119E+2
3.049119E+2
3.049119E+2
3.049119E+2
3.049119E+2
3.156363E+2
3.156363E+2
3.156363E+2
3.049119E+2
2.941878E+2
3.049119E+2
3.049119E+2
3.049119E+2
3.049119E+2
2.941878E+2
2.941878E+2
2.941878E+2
2.834635E+2
2.834635E+2
2.834635E+2
2.727392E+2
2.727392E+2
2.727392E+2
2.834635E+2
2.834635E+2
2.727392E+2
2.727392E+2
2.727392E+2
2.727392E+2
2.620149E+2
2.512908E+2
2.512908E+2
2.512908E+2
2.512908E+2
2.512908E+2
2.620149E+2
2.512908E+2
2.512908E+2
2.405665E+2
2.405665E+2
2.512908E+2
2.405665E+2
2.405665E+2
2.298422E+2
2.298422E+2
2.298422E+2
2.298422E+2
2.298422E+2
2.298422E+2
2.298422E+2
2.298422E+2
2.298422E+2
2.191180E+2
2.191180E+2
2.298422E+2
2.298422E+2
2.298422E+2
2.191180E+2
2.191180E+2
2.191180E+2
2.191180E+2
2.191180E+2
2.083937E+2
2.083937E+2
2.083937E+2
2.191180E+2
2.191180E+2
2.191180E+2
2.083937E+2
2.083937E+2
2.083937E+2
2.083937E+2
2.083937E+2
2.083937E+2
1.976695E+2
1.976695E+2
1.976695E+2
1.976695E+2
1.976695E+2
1.976695E+2
1.976695E+2
2.083937E+2
2.083937E+2
2.083937E+2
1.976695E+2
1.976695E+2
1.976695E+2
1.976695E+2
1.976695E+2
1.976695E+2
1.869452E+2
1.869452E+2
1.869452E+2
1.869452E+2
1.869452E+2
1.869452E+2
1.869452E+2
1.976695E+2
1.976695E+2
1.976695E+2
1.976695E+2
1.869452E+2
1.869452E+2
1.869452E+2
1.869452E+2
1.976695E+2
1.869452E+2
1.762210E+2
1.762210E+2
1.869452E+2
1.869452E+2
1.869452E+2
1.869452E+2
1.869452E+2
1.869452E+2
1.869452E+2
1.869452E+2
1.762210E+2
1.762210E+2
1.762210E+2
1.869452E+2
1.869452E+2
1.869452E+2
1.762210E+2
1.762210E+2
1.762210E+2
1.762210E+2
1.762210E+2
1.869452E+2
1.762210E+2
1.762210E+2
1.762210E+2
1.762210E+2
1.762210E+2
1.762210E+2
1.762210E+2
1.654967E+2
1.654967E+2
1.654967E+2
1.654967E+2
1.547725E+2
1.654967E+2
1.654967E+2
1.762210E+2
1.654967E+2
1.547725E+2
1.547725E+2
1.654967E+2
1.654967E+2
1.654967E+2
1.654967E+2
1.547725E+2
1.547725E+2
1.547725E+2
1.547725E+2
1.547725E+2
1.547725E+2
1.440481E+2
1.440481E+2
1.440481E+2
1.440481E+2
1.440481E+2
1.440481E+2
1.440481E+2
1.440481E+2
1.440481E+2
1.440481E+2
1.440481E+2
1.440481E+2
1.333240E+2
1.225997E+2
1.225997E+2
1.333240E+2
1.225997E+2
1.225997E+2
1.225997E+2
1.333240E+2
1.225997E+2
1.225997E+2
1.118754E+2
1.118754E+2
1.225997E+2
1.225997E+2
1.118754E+2
1.118754E+2
1.011512E+2
1.118754E+2
1.118754E+2
1.118754E+2
1.118754E+2
1.011512E+2
1.011512E+2
1.011512E+2
1.011512E+2
9.042695E+1
1.011512E+2
1.011512E+2
1.011512E+2
1.011512E+2
9.042695E+1
9.042695E+1
9.042695E+1
9.042695E+1
9.042695E+1
1.011512E+2
1.011512E+2
1.011512E+2
9.042695E+1
9.042695E+1
9.042695E+1
9.042695E+1
9.042695E+1
9.042695E+1
9.042695E+1
9.042695E+1
9.042695E+1
9.042695E+1
9.042695E+1
9.042695E+1
9.042695E+1
1.011512E+2
1.011512E+2
1.011512E+2
9.042695E+1
9.042695E+1
9.042695E+1
1.011512E+2
1.011512E+2
1.011512E+2
1.011512E+2
1.011512E+2
1.011512E+2
1.011512E+2
1.011512E+2
1.011512E+2
1.011512E+2
1.011512E+2
1.118754E+2
1.118754E+2
1.011512E+2
1.011512E+2
1.011512E+2
1.011512E+2
1.011512E+2
1.011512E+2
1.118754E+2
1.225997E+2
1.225997E+2
1.225997E+2
1.118754E+2
1.118754E+2
1.225997E+2
1.225997E+2
1.333240E+2
1.225997E+2
1.225997E+2
1.225997E+2
1.333240E+2
1.333240E+2
1.333240E+2
1.333240E+2
1.440481E+2
1.440481E+2
1.440481E+2
1.440481E+2
1.440481E+2
1.440481E+2
1.440481E+2
1.440481E+2
1.440481E+2
1.547725E+2
1.547725E+2
1.547725E+2
1.654967E+2
1.654967E+2
1.654967E+2
1.654967E+2
1.654967E+2
1.654967E+2
1.654967E+2
1.654967E+2
1.654967E+2
1.654967E+2
1.762210E+2
1.869452E+2
1.869452E+2
1.869452E+2
1.869452E+2
1.869452E+2
1.869452E+2
1.869452E+2
1.762210E+2
1.762210E+2
1.869452E+2
1.869452E+2
1.869452E+2
1.869452E+2
1.869452E+2
1.869452E+2
1.869452E+2
1.976695E+2
1.976695E+2
1.976695E+2
1.976695E+2
1.976695E+2
1.976695E+2
1.976695E+2
1.976695E+2
1.976695E+2
1.976695E+2
1.976695E+2
1.976695E+2
1.976695E+2
1.976695E+2
1.976695E+2
2.083937E+2
2.083937E+2
2.191180E+2
2.083937E+2
2.083937E+2
1.976695E+2
2.083937E+2
2.083937E+2
2.083937E+2
1.976695E+2
1.976695E+2
2.083937E+2
2.191180E+2
2.191180E+2
2.083937E+2
1.976695E+2
2.083937E+2
2.083937E+2
2.083937E+2
2.083937E+2
2.191180E+2
2.083937E+2
1.976695E+2
1.976695E+2
2.083937E+2
2.083937E+2
2.083937E+2
1.976695E+2
1.976695E+2
1.976695E+2
1.976695E+2
1.976695E+2
1.976695E+2
1.976695E+2
2.083937E+2
1.976695E+2
1.976695E+2
1.869452E+2
1.869452E+2
1.869452E+2
1.869452E+2
1.869452E+2
1.869452E+2
1.869452E+2
1.869452E+2
1.762210E+2
1.762210E+2
1.762210E+2
1.762210E+2
1.869452E+2
1.869452E+2
1.762210E+2
1.762210E+2
1.762210E+2
1.762210E+2
1.762210E+2
1.654967E+2
1.654967E+2
1.547725E+2
1.654967E+2
1.547725E+2
1.547725E+2
1.547725E+2
1.547725E+2
1.547725E+2
1.547725E+2
1.547725E+2
1.547725E+2
1.547725E+2
1.654967E+2
1.654967E+2
1.654967E+2
1.654967E+2
1.654967E+2
1.654967E+2
1.654967E+2
1.654967E+2
1.547725E+2
1.547725E+2
1.440481E+2
1.547725E+2
1.547725E+2
1.547725E+2
1.547725E+2
1.440481E+2
1.440481E+2
1.440481E+2
1.547725E+2
1.547725E+2
1.547725E+2
1.547725E+2
1.547725E+2
1.547725E+2
1.654967E+2
1.547725E+2
1.547725E+2
1.547725E+2
1.547725E+2
1.547725E+2
1.654967E+2
1.654967E+2
1.654967E+2
1.654967E+2
1.654967E+2
1.547725E+2
1.547725E+2
1.547725E+2
1.654967E+2
1.654967E+2
1.762210E+2
1.762210E+2
1.654967E+2
1.547725E+2
1.547725E+2
1.547725E+2
1.654967E+2
1.762210E+2
1.762210E+2
1.762210E+2
1.762210E+2
1.762210E+2
1.762210E+2
1.869452E+2
1.869452E+2
1.762210E+2
1.654967E+2
1.654967E+2
1.762210E+2
1.869452E+2
1.869452E+2
1.762210E+2
1.762210E+2
1.869452E+2
1.869452E+2
1.976695E+2
1.869452E+2
1.869452E+2
1.869452E+2
1.869452E+2
1.869452E+2
1.976695E+2
1.976695E+2
1.976695E+2
1.976695E+2
1.869452E+2
1.869452E+2
1.869452E+2
1.869452E+2
1.976695E+2
2.083937E+2
2.083937E+2
2.083937E+2
1.976695E+2
1.976695E+2
1.976695E+2
1.869452E+2
1.869452E+2
1.976695E+2
1.976695E+2
2.083937E+2
2.083937E+2
1.976695E+2
1.976695E+2
1.976695E+2
2.083937E+2
2.191180E+2
2.191180E+2
2.191180E+2
2.083937E+2
2.191180E+2
2.191180E+2
2.191180E+2
2.191180E+2
2.298422E+2
2.298422E+2
2.298422E+2
2.298422E+2
2.298422E+2
2.298422E+2
2.405665E+2
2.405665E+2
2.405665E+2
2.298422E+2
2.298422E+2
2.405665E+2
2.405665E+2
2.512908E+2
2.512908E+2
2.405665E+2
2.405665E+2
2.405665E+2
2.405665E+2
2.405665E+2
2.405665E+2
2.512908E+2
2.512908E+2
2.512908E+2
2.512908E+2
2.512908E+2
2.512908E+2
2.512908E+2
2.512908E+2
2.512908E+2
2.512908E+2
2.620149E+2
2.727392E+2
2.727392E+2
2.620149E+2
2.620149E+2
2.620149E+2
2.620149E+2
2.512908E+2
2.512908E+2
2.620149E+2
2.620149E+2
2.620149E+2
2.620149E+2
2.620149E+2
2.620149E+2
2.620149E+2
2.727392E+2
2.727392E+2
2.727392E+2
2.727392E+2
2.834635E+2
2.834635E+2
2.941878E+2
2.834635E+2
2.834635E+2
2.834635E+2
2.834635E+2
2.941878E+2
2.941878E+2
2.834635E+2
2.834635E+2
2.834635E+2
2.941878E+2
2.941878E+2
2.941878E+2
3.049119E+2
2.941878E+2
2.941878E+2
2.941878E+2
2.941878E+2
2.941878E+2
2.941878E+2
2.941878E+2
2.941878E+2
3.049119E+2
3.049119E+2
3.049119E+2
3.049119E+2
2.941878E+2
2.941878E+2
3.049119E+2
3.156363E+2
3.156363E+2
3.156363E+2
3.156363E+2
3.156363E+2
3.263605E+2
3.263605E+2
3.370848E+2
3.370848E+2
3.370848E+2
3.370848E+2
3.370848E+2
3.478090E+2
3.585333E+2
3.585333E+2
3.478090E+2
3.478090E+2
3.478090E+2
3.585333E+2
3.585333E+2
3.692575E+2
3.692575E+2
3.692575E+2
3.692575E+2
3.799818E+2
3.799818E+2
3.799818E+2
3.799818E+2
3.799818E+2
3.799818E+2
3.799818E+2
3.799818E+2
3.907060E+2
3.907060E+2
3.907060E+2
4.014302E+2
4.121546E+2
4.121546E+2
4.121546E+2
4.121546E+2
4.121546E+2
4.228788E+2
4.228788E+2
4.228788E+2
4.228788E+2
4.228788E+2
4.228788E+2
4.228788E+2
4.228788E+2
4.336030E+2
4.228788E+2
4.228788E+2
4.228788E+2
4.336030E+2
4.336030E+2
4.336030E+2
4.228788E+2
4.336030E+2
4.336030E+2
4.228788E+2
4.228788E+2
4.336030E+2
4.336030E+2
4.336030E+2
4.228788E+2
4.228788E+2
4.228788E+2
4.228788E+2
4.121546E+2
4.121546E+2
4.121546E+2
4.121546E+2
4.121546E+2
4.121546E+2
4.014302E+2
4.014302E+2
4.014302E+2
3.907060E+2
3.799818E+2
3.799818E+2
3.799818E+2
3.799818E+2
3.799818E+2
3.692575E+2
3.692575E+2
3.585333E+2
3.478090E+2
3.478090E+2
3.478090E+2
3.585333E+2
3.585333E+2
3.478090E+2
3.478090E+2
3.370848E+2
3.370848E+2
3.370848E+2
3.370848E+2
3.156363E+2
3.156363E+2
3.049119E+2
3.049119E+2
3.049119E+2
3.049119E+2
3.049119E+2
3.049119E+2
2.941878E+2
2.834635E+2
2.834635E+2
2.727392E+2
2.727392E+2
2.834635E+2
2.727392E+2
2.727392E+2
2.620149E+2
2.620149E+2
2.620149E+2
2.620149E+2
2.512908E+2
2.512908E+2
2.512908E+2
2.512908E+2
2.405665E+2
2.405665E+2
2.405665E+2
2.405665E+2
2.298422E+2
2.191180E+2
2.191180E+2
2.191180E+2
2.191180E+2
2.191180E+2
2.083937E+2
2.083937E+2
2.083937E+2
1.976695E+2
1.976695E+2
1.976695E+2
1.869452E+2
1.869452E+2
1.869452E+2
1.762210E+2
1.762210E+2
1.762210E+2
1.762210E+2
1.762210E+2
1.654967E+2
1.654967E+2
1.654967E+2
1.654967E+2
1.654967E+2
1.547725E+2
1.547725E+2
1.547725E+2
1.547725E+2
1.440481E+2
1.440481E+2
1.333240E+2
1.333240E+2
1.333240E+2
1.333240E+2
1.333240E+2
1.225997E+2
1.225997E+2
1.225997E+2
1.225997E+2
1.118754E+2
1.118754E+2
1.118754E+2
1.118754E+2
1.118754E+2
1.118754E+2
1.118754E+2
1.118754E+2
1.118754E+2
1.118754E+2
1.118754E+2
1.011512E+2
1.011512E+2
1.118754E+2
1.011512E+2
1.011512E+2
1.011512E+2
1.118754E+2
1.118754E+2
1.011512E+2
1.118754E+2
1.118754E+2
1.118754E+2
1.118754E+2
1.118754E+2
1.118754E+2
1.118754E+2
1.118754E+2
1.118754E+2
1.118754E+2
1.118754E+2
1.118754E+2
1.118754E+2
1.118754E+2
1.225997E+2
1.118754E+2
1.118754E+2
1.011512E+2
1.011512E+2
1.118754E+2
1.225997E+2
1.225997E+2
1.225997E+2
1.118754E+2
1.225997E+2
1.225997E+2
1.225997E+2
1.225997E+2
1.225997E+2
1.225997E+2
1.225997E+2
1.225997E+2
1.225997E+2
1.333240E+2
1.333240E+2
1.333240E+2
1.225997E+2
1.225997E+2
1.333240E+2
1.333240E+2
1.333240E+2
1.333240E+2
1.440481E+2
1.440481E+2
1.440481E+2
1.440481E+2
1.440481E+2
1.333240E+2
1.333240E+2
1.440481E+2
1.440481E+2
1.333240E+2
1.333240E+2
1.440481E+2
1.440481E+2
1.333240E+2
1.333240E+2
1.440481E+2
1.440481E+2
1.440481E+2
1.547725E+2
1.547725E+2
1.547725E+2
1.440481E+2
1.440481E+2
1.547725E+2
1.547725E+2
1.547725E+2
1.547725E+2
1.547725E+2
1.547725E+2
1.547725E+2
1.547725E+2
1.547725E+2
1.547725E+2
1.547725E+2
1.547725E+2
1.654967E+2
1.654967E+2
1.762210E+2
1.762210E+2
1.762210E+2
1.762210E+2
1.654967E+2
1.654967E+2
1.654967E+2
1.654967E+2
1.654967E+2
1.762210E+2
1.762210E+2
1.762210E+2
1.762210E+2
1.762210E+2
1.869452E+2
1.869452E+2
1.869452E+2
1.762210E+2
1.762210E+2
1.869452E+2
1.869452E+2
1.976695E+2
1.869452E+2
1.869452E+2
1.869452E+2
1.869452E+2
1.869452E+2
1.869452E+2
1.976695E+2
1.976695E+2
2.083937E+2
1.976695E+2
1.976695E+2
2.083937E+2
2.083937E+2
2.083937E+2
2.083937E+2
2.083937E+2
2.083937E+2
2.083937E+2
2.083937E+2
2.083937E+2
2.083937E+2
2.191180E+2
2.191180E+2
2.191180E+2
2.298422E+2
2.298422E+2
2.298422E+2
2.298422E+2
2.298422E+2
2.298422E+2
2.405665E+2
2.512908E+2
2.512908E+2
2.405665E+2
2.405665E+2
2.405665E+2
2.512908E+2
2.405665E+2
2.405665E+2
2.512908E+2
2.512908E+2
2.620149E+2
2.620149E+2
2.620149E+2
2.620149E+2
2.620149E+2
2.620149E+2
2.620149E+2
2.727392E+2
2.727392E+2
2.620149E+2
2.620149E+2
2.727392E+2
2.834635E+2
2.834635E+2
2.834635E+2
2.727392E+2
2.727392E+2
2.834635E+2
2.941878E+2
2.941878E+2
2.834635E+2
2.834635E+2
2.941878E+2
3.049119E+2
3.049119E+2
3.049119E+2
3.049119E+2
3.049119E+2
3.049119E+2
3.049119E+2
2.941878E+2
2.941878E+2
2.941878E+2
3.049119E+2
3.049119E+2
3.049119E+2
3.156363E+2
3.156363E+2
3.156363E+2
3.156363E+2
3.156363E+2
3.156363E+2
3.156363E+2
3.156363E+2
3.156363E+2
3.156363E+2
3.156363E+2
3.156363E+2
3.156363E+2
3.156363E+2
3.263605E+2
3.156363E+2
3.156363E+2
3.156363E+2
3.156363E+2
3.156363E+2
3.156363E+2
3.156363E+2
3.156363E+2
3.156363E+2
3.156363E+2
3.156363E+2
3.263605E+2
3.263605E+2
3.263605E+2
3.263605E+2
3.263605E+2
3.263605E+2
3.263605E+2
3.156363E+2
3.156363E+2
3.263605E+2
3.263605E+2
3.263605E+2
3.156363E+2
3.263605E+2
3.263605E+2
3.156363E+2
3.156363E+2
3.156363E+2
3.263605E+2
3.263605E+2
3.263605E+2
3.263605E+2
3.263605E+2
3.263605E+2
3.263605E+2
3.263605E+2
3.156363E+2
3.156363E+2
3.156363E+2
3.156363E+2
3.156363E+2
3.156363E+2
3.156363E+2
3.156363E+2
3.156363E+2
3.156363E+2
3.156363E+2
3.156363E+2
3.156363E+2
3.049119E+2
3.049119E+2
3.049119E+2
3.156363E+2
3.156363E+2
3.156363E+2
3.156363E+2
3.156363E+2
3.049119E+2
3.049119E+2
3.049119E+2
3.156363E+2
3.156363E+2
3.156363E+2
3.049119E+2
3.049119E+2
3.049119E+2
3.049119E+2
3.049119E+2
3.049119E+2
2.941878E+2
2.941878E+2
2.941878E+2
2.941878E+2
2.941878E+2
2.941878E+2
2.941878E+2
2.941878E+2
2.941878E+2
2.941878E+2
2.941878E+2
2.941878E+2
2.941878E+2
2.941878E+2
2.941878E+2
2.941878E+2
2.834635E+2
2.834635E+2
2.834635E+2
2.834635E+2
2.834635E+2
2.834635E+2
2.834635E+2
2.941878E+2
2.941878E+2
2.941878E+2
2.941878E+2
2.834635E+2
2.834635E+2
2.941878E+2
2.941878E+2
2.941878E+2
2.941878E+2
2.834635E+2
2.834635E+2
2.834635E+2
2.834635E+2
2.834635E+2
2.834635E+2
2.834635E+2
2.834635E+2
2.834635E+2
2.834635E+2
2.727392E+2
2.727392E+2
2.620149E+2
2.727392E+2
2.727392E+2
2.727392E+2
2.727392E+2
2.727392E+2
2.620149E+2
2.620149E+2
2.512908E+2
2.512908E+2
2.512908E+2
2.512908E+2
2.512908E+2
2.512908E+2
2.620149E+2
2.512908E+2
2.512908E+2
2.512908E+2
2.512908E+2
2.405665E+2
2.405665E+2
2.298422E+2
2.405665E+2
2.405665E+2
2.405665E+2
2.298422E+2
2.298422E+2
2.191180E+2
2.191180E+2
2.191180E+2
2.191180E+2
2.191180E+2
2.191180E+2
2.191180E+2
2.191180E+2
2.083937E+2
2.083937E+2
1.976695E+2
2.083937E+2
2.083937E+2
2.083937E+2
2.083937E+2
2.083937E+2
2.083937E+2
1.976695E+2
1.976695E+2
1.976695E+2
1.976695E+2
1.976695E+2
1.976695E+2
1.976695E+2
1.976695E+2
1.869452E+2
1.869452E+2
1.762210E+2
1.762210E+2
1.762210E+2
1.762210E+2
1.762210E+2
1.762210E+2
1.762210E+2
1.762210E+2
1.762210E+2
1.762210E+2
1.869452E+2
1.869452E+2
1.762210E+2
1.762210E+2
1.762210E+2
1.762210E+2
1.762210E+2
1.762210E+2
1.762210E+2
1.762210E+2
1.762210E+2
1.762210E+2
1.762210E+2
1.762210E+2
1.762210E+2
1.762210E+2
1.654967E+2
1.654967E+2
1.762210E+2
1.762210E+2
1.869452E+2
1.762210E+2
1.762210E+2
1.762210E+2
1.762210E+2
1.762210E+2
1.654967E+2
1.654967E+2
1.762210E+2
1.762210E+2
1.762210E+2
1.654967E+2
1.654967E+2
1.654967E+2
1.762210E+2
1.762210E+2
1.762210E+2
1.762210E+2
1.762210E+2
1.869452E+2
1.869452E+2
1.762210E+2
1.762210E+2
1.762210E+2
1.762210E+2
1.869452E+2
1.869452E+2
1.869452E+2
1.869452E+2
1.869452E+2
1.869452E+2
1.869452E+2
1.976695E+2
1.976695E+2
1.976695E+2
1.976695E+2
1.976695E+2
1.976695E+2
1.976695E+2
1.976695E+2
1.976695E+2
1.976695E+2
1.976695E+2
1.976695E+2
1.976695E+2
1.976695E+2
1.976695E+2
1.976695E+2
1.869452E+2
1.869452E+2
1.869452E+2
1.869452E+2
1.869452E+2
1.976695E+2
1.976695E+2
1.976695E+2
1.976695E+2
1.976695E+2
1.976695E+2
1.869452E+2
1.869452E+2
1.869452E+2
1.976695E+2
2.083937E+2
2.083937E+2
1.976695E+2
1.976695E+2
1.976695E+2
1.976695E+2
1.976695E+2
1.976695E+2
1.869452E+2
1.869452E+2
1.869452E+2
1.976695E+2
1.869452E+2
1.869452E+2
1.869452E+2
1.869452E+2
1.869452E+2
1.869452E+2
1.869452E+2
1.869452E+2
1.869452E+2
1.869452E+2
1.976695E+2
1.976695E+2
1.976695E+2
1.976695E+2
1.976695E+2
1.976695E+2
1.976695E+2
1.976695E+2
1.976695E+2
1.869452E+2
1.869452E+2
1.762210E+2
1.869452E+2
1.869452E+2
1.869452E+2
1.869452E+2
1.869452E+2
1.869452E+2
1.869452E+2
1.869452E+2
1.869452E+2
1.976695E+2
1.976695E+2
1.976695E+2
1.976695E+2
1.976695E+2
1.869452E+2
1.762210E+2
1.869452E+2
1.869452E+2
1.976695E+2
1.976695E+2
1.869452E+2
1.869452E+2
1.869452E+2
1.976695E+2
1.976695E+2
1.976695E+2
1.976695E+2
1.869452E+2
1.869452E+2
1.869452E+2
1.869452E+2
1.869452E+2
1.869452E+2
1.869452E+2
1.869452E+2
1.869452E+2
1.869452E+2
1.869452E+2
1.869452E+2
1.869452E+2
1.869452E+2
1.869452E+2
1.869452E+2
1.762210E+2
1.869452E+2
1.869452E+2
1.869452E+2
1.762210E+2
1.762210E+2
1.762210E+2
1.762210E+2
1.762210E+2
1.762210E+2
1.654967E+2
1.547725E+2
1.547725E+2
1.547725E+2
1.440481E+2
1.440481E+2
1.440481E+2
1.440481E+2
1.440481E+2
1.333240E+2
1.333240E+2
1.440481E+2
1.440481E+2
1.333240E+2
1.225997E+2
1.118754E+2
1.118754E+2
1.118754E+2
1.118754E+2
1.225997E+2
1.118754E+2
1.118754E+2
1.118754E+2
1.118754E+2
1.011512E+2
1.011512E+2
9.042695E+1
9.042695E+1
9.042695E+1
9.042695E+1
9.042695E+1
9.042695E+1
9.042695E+1
7.970268E+1
6.897841E+1
6.897841E+1
7.970268E+1
7.970268E+1
6.897841E+1
6.897841E+1
6.897841E+1
6.897841E+1
5.825423E+1
5.825423E+1
5.825423E+1
5.825423E+1
4.752986E+1
4.752986E+1
4.752986E+1
4.752986E+1
4.752986E+1
4.752986E+1
3.680568E+1
3.680568E+1
2.608141E+1
2.608141E+1
2.608141E+1
1.535714E+1
1.535714E+1
1.535714E+1
1.535714E+1
1.535714E+1
4.632864E+0
4.632864E+0
-6.091315E+0
-6.091315E+0
-1.681568E+1
-2.753986E+1
-2.753986E+1
-2.753986E+1
-2.753986E+1
-2.753986E+1
-3.826404E+1
-3.826404E+1
-3.826404E+1
-4.898841E+1
-4.898841E+1
-5.971259E+1
-8.116113E+1
-8.116113E+1
-8.116113E+1
-8.116113E+1
-8.116113E+1
-9.188540E+1
-1.026096E+2
-1.026096E+2
-1.133340E+2
-1.133340E+2
-1.133340E+2
-1.240581E+2
-1.347824E+2
-1.347824E+2
-1.455067E+2
-1.455067E+2
-1.562309E+2
-1.669551E+2
-1.776794E+2
-1.776794E+2
-1.776794E+2
-1.776794E+2
-1.776794E+2
-1.884037E+2
-1.991279E+2
-1.991279E+2
-2.098522E+2
-2.098522E+2
-2.205764E+2
-2.205764E+2
-2.313007E+2
-2.313007E+2
-2.313007E+2
-2.420249E+2
-2.420249E+2
-2.420249E+2
-2.420249E+2
-2.420249E+2
-2.527492E+2
-2.634734E+2
-2.741978E+2
-2.741978E+2
-2.741978E+2
-2.634734E+2
-2.634734E+2
-2.741978E+2
-2.741978E+2
-2.849219E+2
-2.849219E+2
-2.956461E+2
-2.956461E+2
-2.956461E+2
-2.956461E+2
-3.063705E+2
-3.063705E+2
-3.063705E+2
-3.063705E+2
-3.063705E+2
-3.170947E+2
-3.170947E+2
-3.170947E+2
-3.170947E+2
-3.278189E+2
-3.278189E+2
-3.278189E+2
-3.385432E+2
-3.492674E+2
-3.492674E+2
-3.492674E+2
-3.492674E+2
-3.599918E+2
-3.599918E+2
-3.599918E+2
-3.599918E+2
-3.599918E+2
-3.599918E+2
-3.707159E+2
-3.814403E+2
-3.814403E+2
-3.814403E+2
-3.814403E+2
-3.814403E+2
-3.814403E+2
-3.921645E+2
-3.921645E+2
-3.921645E+2
-3.921645E+2
-3.921645E+2
-3.814403E+2
-3.921645E+2
-3.921645E+2
-4.028887E+2
-4.028887E+2
-4.028887E+2
-4.028887E+2
-4.028887E+2
-4.028887E+2
-4.136130E+2
-4.243372E+2
-4.243372E+2
-4.243372E+2
-4.243372E+2
-4.243372E+2
-4.243372E+2
-4.243372E+2
-4.243372E+2
-4.243372E+2
-4.350616E+2
-4.350616E+2
-4.350616E+2
-4.350616E+2
-4.457858E+2
-4.457858E+2
-4.457858E+2
-4.457858E+2
-4.457858E+2
-4.457858E+2
-4.457858E+2
-4.457858E+2
-4.457858E+2
-4.457858E+2
-4.457858E+2
-4.457858E+2
-4.457858E+2
-4.565099E+2
-4.457858E+2
-4.457858E+2
-4.457858E+2
-4.457858E+2
-4.457858E+2
-4.457858E+2
-4.457858E+2
-4.457858E+2
-4.457858E+2
-4.457858E+2
-4.457858E+2
-4.457858E+2
-4.457858E+2
-4.565099E+2
-4.457858E+2
-4.457858E+2
-4.457858E+2
-4.457858E+2
-4.457858E+2
-4.457858E+2
-4.457858E+2
-4.350616E+2
-4.350616E+2
-4.350616E+2
-4.350616E+2
-4.350616E+2
-4.350616E+2
-4.350616E+2
-4.350616E+2
-4.350616E+2
-4.350616E+2
-4.457858E+2
-4.350616E+2
-4.350616E+2
-4.350616E+2
-4.457858E+2
-4.457858E+2
-4.350616E+2
-4.350616E+2
-4.243372E+2
-4.243372E+2
-4.350616E+2
-4.350616E+2
-4.243372E+2
-4.243372E+2
-4.243372E+2
-4.243372E+2
-4.243372E+2
-4.243372E+2
-4.136130E+2
-4.136130E+2
-4.136130E+2
-4.136130E+2
-4.136130E+2
-4.028887E+2
-4.028887E+2
-4.028887E+2
-4.028887E+2
-4.028887E+2
-4.028887E+2
-3.921645E+2
-3.814403E+2
-3.814403E+2
-3.814403E+2
-3.707159E+2
-3.707159E+2
-3.599918E+2
-3.707159E+2
-3.707159E+2
-3.599918E+2
-3.599918E+2
-3.599918E+2
-3.599918E+2
-3.599918E+2
-3.492674E+2
-3.385432E+2
-3.278189E+2
-3.063705E+2
-2.956461E+2
-2.849219E+2
-2.741978E+2
-2.741978E+2
-2.741978E+2
-2.634734E+2
-2.634734E+2
-2.420249E+2
-2.098522E+2
-1.884037E+2
-1.776794E+2
-1.669551E+2
-1.455067E+2
-1.347824E+2
-1.240581E+2
-1.133340E+2
-1.133340E+2
-1.026096E+2
-9.188540E+1
-5.971259E+1
-3.826404E+1
-3.826404E+1
-3.826404E+1
-3.826404E+1
-2.753986E+1
-1.681568E+1
-1.681568E+1
-6.091315E+0
4.632864E+0
4.632864E+0
4.632864E+0
4.632864E+0
4.632864E+0
1.535714E+1
1.535714E+1
1.535714E+1
4.632864E+0
-6.091315E+0
-6.091315E+0
4.632864E+0
-6.091315E+0
-1.681568E+1
-1.681568E+1
-2.753986E+1
-3.826404E+1
-3.826404E+1
-4.898841E+1
-5.971259E+1
-7.043686E+1
-8.116113E+1
-9.188540E+1
-1.026096E+2
-1.133340E+2
-1.240581E+2
-1.240581E+2
-1.347824E+2
-1.347824E+2
-1.455067E+2
-1.562309E+2
-1.669551E+2
-1.776794E+2
-1.776794E+2
-1.884037E+2
-1.991279E+2
-1.991279E+2
-2.098522E+2
-2.205764E+2
-2.205764E+2
-2.205764E+2
-2.205764E+2
-2.313007E+2
-2.313007E+2
-2.313007E+2
-2.420249E+2
-2.527492E+2
-2.527492E+2
-2.527492E+2
-2.527492E+2
-2.634734E+2
-2.634734E+2
-2.741978E+2
-2.849219E+2
-2.849219E+2
-2.741978E+2
-2.741978E+2
-2.849219E+2
-2.849219E+2
-2.956461E+2
-2.849219E+2
-2.849219E+2
-2.849219E+2
-2.849219E+2
-2.956461E+2
-2.956461E+2
-2.956461E+2
-2.956461E+2
-2.956461E+2
-2.956461E+2
-3.063705E+2
-2.956461E+2
-2.956461E+2
-2.956461E+2
-3.063705E+2
-3.063705E+2
-3.063705E+2
-2.956461E+2
-2.956461E+2
-3.063705E+2
-3.170947E+2
-3.063705E+2
-2.956461E+2
-2.956461E+2
-2.956461E+2
-3.063705E+2
-3.063705E+2
-3.063705E+2
-3.063705E+2
-3.063705E+2
-3.063705E+2
-3.063705E+2
-3.063705E+2
-3.063705E+2
-3.063705E+2
-3.063705E+2
-3.063705E+2
-3.063705E+2
-3.063705E+2
-3.170947E+2
-3.063705E+2
-3.063705E+2
-3.170947E+2
-3.170947E+2
-3.170947E+2
-3.170947E+2
-3.170947E+2
-3.170947E+2
-3.278189E+2
-3.278189E+2
-3.278189E+2
-3.170947E+2
-3.170947E+2
-3.170947E+2
-3.170947E+2
-3.170947E+2
-3.278189E+2
-3.278189E+2
-3.170947E+2
-3.170947E+2
-3.170947E+2
-3.170947E+2
-3.170947E+2
-3.170947E+2
-3.170947E+2
-3.170947E+2
-3.170947E+2
-3.170947E+2
-3.170947E+2
-3.170947E+2
-3.170947E+2
-3.063705E+2
-3.063705E+2
-3.063705E+2
-2.956461E+2
-2.956461E+2
-2.849219E+2
-2.956461E+2
-2.956461E+2
-2.849219E+2
-2.849219E+2
-2.849219E+2
-2.849219E+2
-2.849219E+2
-2.849219E+2
-2.849219E+2
-2.741978E+2
-2.741978E+2
-2.741978E+2
-2.741978E+2
-2.741978E+2
-2.634734E+2
-2.634734E+2
-2.741978E+2
-2.741978E+2
-2.849219E+2
-2.741978E+2
-2.741978E+2
-2.741978E+2
-2.741978E+2
-2.849219E+2
-2.849219E+2
-2.849219E+2
-2.849219E+2
-2.849219E+2
-2.849219E+2
-2.849219E+2
-2.849219E+2
-2.956461E+2
-2.956461E+2
-2.956461E+2
-2.956461E+2
-2.956461E+2
-2.956461E+2
-3.063705E+2
-3.063705E+2
-3.063705E+2
-3.063705E+2
-3.063705E+2
-3.063705E+2
-3.063705E+2
-3.063705E+2
-2.956461E+2
-2.956461E+2
-2.956461E+2
-3.063705E+2
-3.063705E+2
-3.063705E+2
-3.063705E+2
-3.063705E+2
-3.063705E+2
-2.956461E+2
-2.956461E+2
-2.956461E+2
-2.956461E+2
-3.063705E+2
-3.063705E+2
-3.063705E+2
-3.063705E+2
-3.063705E+2
-3.063705E+2
-3.170947E+2
-3.170947E+2
-3.063705E+2
-3.063705E+2
-2.956461E+2
-3.063705E+2
-2.956461E+2
-2.956461E+2
-2.849219E+2
-2.849219E+2
-2.849219E+2
-2.849219E+2
-2.956461E+2
-2.956461E+2
-2.956461E+2
-2.849219E+2
-2.849219E+2
-2.849219E+2
-2.741978E+2
-2.741978E+2
-2.849219E+2
-2.849219E+2
-2.849219E+2
-2.849219E+2
-2.741978E+2
-2.741978E+2
-2.741978E+2
-2.741978E+2
-2.634734E+2
-2.634734E+2
-2.634734E+2
-2.634734E+2
-2.634734E+2
-2.741978E+2
-2.741978E+2
-2.741978E+2
-2.634734E+2
-2.634734E+2
-2.741978E+2
-2.741978E+2
-2.741978E+2
-2.634734E+2
-2.634734E+2
-2.741978E+2
-2.741978E+2
-2.741978E+2
-2.741978E+2
-2.741978E+2
-2.741978E+2
-2.741978E+2
-2.741978E+2
-2.741978E+2
-2.741978E+2
-2.849219E+2
-2.849219E+2
-2.849219E+2
-2.849219E+2
-2.849219E+2
-2.849219E+2
-2.956461E+2
-2.956461E+2
-3.063705E+2
-2.956461E+2
-2.956461E+2
-2.956461E+2
-2.956461E+2
-2.956461E+2
-2.956461E+2
-2.956461E+2
-2.956461E+2
-2.956461E+2
-2.956461E+2
-2.956461E+2
-2.956461E+2
-3.063705E+2
-3.063705E+2
-3.063705E+2
-3.063705E+2
-3.063705E+2
-3.063705E+2
-3.063705E+2
-3.063705E+2
-3.063705E+2
-3.170947E+2
-3.170947E+2
-3.063705E+2
-2.956461E+2
-2.849219E+2
-2.849219E+2
-2.849219E+2
-2.849219E+2
-2.741978E+2
-2.849219E+2
-2.741978E+2
-2.741978E+2
-2.634734E+2
-2.634734E+2
-2.634734E+2
-2.634734E+2
-2.634734E+2
-2.634734E+2
-2.527492E+2
-2.527492E+2
-2.420249E+2
-2.420249E+2
-2.420249E+2
-2.420249E+2
-2.420249E+2
-2.313007E+2
-2.420249E+2
-2.527492E+2
-2.527492E+2
-2.527492E+2
-2.420249E+2
-2.313007E+2
-2.313007E+2
-2.420249E+2
-2.420249E+2
-2.420249E+2
-2.420249E+2
-2.420249E+2
-2.420249E+2
-2.420249E+2
-2.527492E+2
-2.527492E+2
-2.634734E+2
-2.634734E+2
-2.741978E+2
-2.741978E+2
-2.741978E+2
-2.741978E+2
-2.741978E+2
-2.741978E+2
-2.634734E+2
-2.634734E+2
-2.741978E+2
-2.741978E+2
-2.741978E+2
-2.849219E+2
-2.849219E+2
-2.849219E+2
-2.956461E+2
-2.956461E+2
-2.956461E+2
-2.956461E+2
-2.956461E+2
-2.956461E+2
-2.956461E+2
-2.956461E+2
-2.956461E+2
-2.956461E+2
-2.956461E+2
-2.956461E+2
-2.956461E+2
-2.956461E+2
-2.956461E+2
-2.956461E+2
-2.956461E+2
-2.956461E+2
-2.956461E+2
-2.956461E+2
-2.956461E+2
-2.956461E+2
-2.956461E+2
-3.063705E+2
-3.170947E+2
-3.170947E+2
-3.063705E+2
-2.956461E+2
-2.849219E+2
-2.956461E+2
-2.956461E+2
-3.063705E+2
-2.956461E+2
-2.956461E+2
-2.956461E+2
-2.956461E+2
-3.063705E+2
-3.063705E+2
-3.063705E+2
-3.063705E+2
-2.956461E+2
-2.956461E+2
-2.956461E+2
-2.956461E+2
-2.956461E+2
-2.956461E+2
-2.956461E+2
-2.956461E+2
-2.956461E+2
-2.956461E+2
-2.956461E+2
-2.956461E+2
-2.956461E+2
-2.956461E+2
-2.956461E+2
-2.956461E+2
-2.956461E+2
-2.849219E+2
-2.849219E+2
-2.849219E+2
-2.849219E+2
-2.849219E+2
-2.956461E+2
-2.956461E+2
-2.849219E+2
-2.849219E+2
-2.849219E+2
-2.849219E+2
-2.849219E+2
-2.849219E+2
-2.849219E+2
-2.849219E+2
-2.849219E+2
-2.741978E+2
-2.741978E+2
-2.634734E+2
-2.634734E+2
-2.741978E+2
-2.741978E+2
-2.634734E+2
-2.634734E+2
-2.634734E+2
-2.634734E+2
-2.634734E+2
-2.634734E+2
-2.634734E+2
-2.634734E+2
-2.527492E+2
-2.527492E+2
-2.527492E+2
-2.527492E+2
-2.527492E+2
-2.634734E+2
-2.634734E+2
-2.527492E+2
-2.420249E+2
-2.420249E+2
-2.420249E+2
-2.420249E+2
-2.420249E+2
-2.420249E+2
-2.420249E+2
-2.420249E+2
-2.313007E+2
-2.313007E+2
-2.313007E+2
-2.313007E+2
-2.205764E+2
-2.205764E+2
-2.098522E+2
-2.205764E+2
-2.205764E+2
-2.205764E+2
-2.098522E+2
-2.098522E+2
-1.991279E+2
-1.991279E+2
-1.884037E+2
-1.884037E+2
-1.776794E+2
-1.884037E+2
-1.884037E+2
-1.884037E+2
-1.884037E+2
-1.884037E+2
-1.884037E+2
-1.884037E+2
-1.776794E+2
-1.776794E+2
-1.776794E+2
-1.669551E+2
-1.669551E+2
-1.562309E+2
-1.562309E+2
-1.562309E+2
-1.562309E+2
-1.562309E+2
-1.455067E+2
-1.455067E+2
-1.347824E+2
-1.347824E+2
-1.347824E+2
-1.347824E+2
-1.347824E+2
-1.347824E+2
-1.240581E+2
-1.240581E+2
-1.240581E+2
-1.240581E+2
-1.240581E+2
-1.240581E+2
-1.240581E+2
-1.240581E+2
-1.133340E+2
-1.133340E+2
-1.133340E+2
-1.133340E+2
-1.133340E+2
-1.133340E+2
-1.026096E+2
-1.026096E+2
-1.026096E+2
-1.026096E+2
-1.026096E+2
-1.026096E+2
-9.188540E+1
-9.188540E+1
-9.188540E+1
-9.188540E+1
-9.188540E+1
-8.116113E+1
-8.116113E+1
-8.116113E+1
-9.188540E+1
-9.188540E+1
-9.188540E+1
-8.116113E+1
-8.116113E+1
-9.188540E+1
-9.188540E+1
-9.188540E+1
-9.188540E+1
-9.188540E+1
-9.188540E+1
-9.188540E+1
-9.188540E+1
-9.188540E+1
-9.188540E+1
-9.188540E+1
-8.116113E+1
-8.116113E+1
-9.188540E+1
-9.188540E+1
-9.188540E+1
-9.188540E+1
-9.188540E+1
-9.188540E+1
-9.188540E+1
-8.116113E+1
-8.116113E+1
-8.116113E+1
-7.043686E+1
-7.043686E+1
-8.116113E+1
-8.116113E+1
-8.116113E+1
-7.043686E+1
-7.043686E+1
-7.043686E+1
-8.116113E+1
-7.043686E+1
-7.043686E+1
-5.971259E+1
-7.043686E+1
-7.043686E+1
-7.043686E+1
-7.043686E+1
-7.043686E+1
-7.043686E+1
-7.043686E+1
-7.043686E+1
-5.971259E+1
-5.971259E+1
-7.043686E+1
-7.043686E+1
-7.043686E+1
-5.971259E+1
-5.971259E+1
-5.971259E+1
-5.971259E+1
-4.898841E+1
-4.898841E+1
-4.898841E+1
-4.898841E+1
-3.826404E+1
-3.826404E+1
-3.826404E+1
-3.826404E+1
-3.826404E+1
-3.826404E+1
-3.826404E+1
-2.753986E+1
-2.753986E+1
-2.753986E+1
-2.753986E+1
-2.753986E+1
-1.681568E+1
-1.681568E+1
-2.753986E+1
-2.753986E+1
-2.753986E+1
-1.681568E+1
-1.681568E+1
-6.091315E+0
-6.091315E+0
-6.091315E+0
-6.091315E+0
-6.091315E+0
-6.091315E+0
-6.091315E+0
-6.091315E+0
-6.091315E+0
4.632864E+0
4.632864E+0
4.632864E+0
4.632864E+0
4.632864E+0
1.535714E+1
1.535714E+1
4.632864E+0
1.535714E+1
1.535714E+1
4.632864E+0
1.535714E+1
1.535714E+1
2.608141E+1
2.608141E+1
1.535714E+1
1.535714E+1
1.535714E+1
1.535714E+1
1.535714E+1
2.608141E+1
1.535714E+1
1.535714E+1
1.535714E+1
1.535714E+1
1.535714E+1
4.632864E+0
4.632864E+0
4.632864E+0
4.632864E+0
1.535714E+1
1.535714E+1
1.535714E+1
1.535714E+1
2.608141E+1
2.608141E+1
2.608141E+1
1.535714E+1
1.535714E+1
1.535714E+1
4.632864E+0
4.632864E+0
4.632864E+0
4.632864E+0
1.535714E+1
2.608141E+1
2.608141E+1
2.608141E+1
2.608141E+1
2.608141E+1
1.535714E+1
1.535714E+1
1.535714E+1
1.535714E+1
2.608141E+1
2.608141E+1
2.608141E+1
1.535714E+1
4.632864E+0
4.632864E+0
4.632864E+0
1.535714E+1
1.535714E+1
1.535714E+1
4.632864E+0
4.632864E+0
1.535714E+1
4.632864E+0
4.632864E+0
4.632864E+0
4.632864E+0
4.632864E+0
-6.091315E+0
-6.091315E+0
-6.091315E+0
4.632864E+0
4.632864E+0
4.632864E+0
4.632864E+0
4.632864E+0
4.632864E+0
-6.091315E+0
-6.091315E+0
-6.091315E+0
-6.091315E+0
-6.091315E+0
-6.091315E+0
-6.091315E+0
-6.091315E+0
-6.091315E+0
-6.091315E+0
4.632864E+0
-6.091315E+0
-6.091315E+0
-1.681568E+1
-6.091315E+0
-6.091315E+0
4.632864E+0
-6.091315E+0
-6.091315E+0
-1.681568E+1
-1.681568E+1
-6.091315E+0
-6.091315E+0
-6.091315E+0
-6.091315E+0
-6.091315E+0
-6.091315E+0
-6.091315E+0
-1.681568E+1
-1.681568E+1
-1.681568E+1
-1.681568E+1
-1.681568E+1
-6.091315E+0
-6.091315E+0
-1.681568E+1
-1.681568E+1
-6.091315E+0
-6.091315E+0
-6.091315E+0
-6.091315E+0
-1.681568E+1
-1.681568E+1
-1.681568E+1
-1.681568E+1
-1.681568E+1
-1.681568E+1
-6.091315E+0
-6.091315E+0
4.632864E+0
4.632864E+0
4.632864E+0
4.632864E+0
4.632864E+0
4.632864E+0
4.632864E+0
-6.091315E+0
-6.091315E+0
-6.091315E+0
-6.091315E+0
4.632864E+0
4.632864E+0
4.632864E+0
4.632864E+0
4.632864E+0
1.535714E+1
1.535714E+1
1.535714E+1
1.535714E+1
1.535714E+1
1.535714E+1
1.535714E+1
1.535714E+1
1.535714E+1
1.535714E+1
1.535714E+1
2.608141E+1
2.608141E+1
3.680568E+1
3.680568E+1
3.680568E+1
2.608141E+1
2.608141E+1
1.535714E+1
2.608141E+1
3.680568E+1
3.680568E+1
3.680568E+1
3.680568E+1
3.680568E+1
2.608141E+1
2.608141E+1
2.608141E+1
2.608141E+1
3.680568E+1
3.680568E+1
4.752986E+1
3.680568E+1
4.752986E+1
4.752986E+1
4.752986E+1
3.680568E+1
3.680568E+1
3.680568E+1
3.680568E+1
3.680568E+1
3.680568E+1
3.680568E+1
3.680568E+1
3.680568E+1
2.608141E+1
2.608141E+1
2.608141E+1
3.680568E+1
3.680568E+1
4.752986E+1
4.752986E+1
3.680568E+1
3.680568E+1
3.680568E+1
4.752986E+1
4.752986E+1
4.752986E+1
3.680568E+1
4.752986E+1
4.752986E+1
4.752986E+1
4.752986E+1
3.680568E+1
3.680568E+1
3.680568E+1
3.680568E+1
3.680568E+1
3.680568E+1
3.680568E+1
3.680568E+1
3.680568E+1
3.680568E+1
3.680568E+1
3.680568E+1
3.680568E+1
3.680568E+1
3.680568E+1
3.680568E+1
3.680568E+1
3.680568E+1
2.608141E+1
2.608141E+1
3.680568E+1
3.680568E+1
3.680568E+1
3.680568E+1
2.608141E+1
3.680568E+1
3.680568E+1
3.680568E+1
2.608141E+1
2.608141E+1
3.680568E+1
3.680568E+1
2.608141E+1
2.608141E+1
2.608141E+1
3.680568E+1
2.608141E+1
2.608141E+1
2.608141E+1
2.608141E+1
2.608141E+1
2.608141E+1
2.608141E+1
2.608141E+1
2.608141E+1
2.608141E+1
3.680568E+1
3.680568E+1
3.680568E+1
3.680568E+1
2.608141E+1
2.608141E+1
2.608141E+1
3.680568E+1
4.752986E+1
4.752986E+1
3.680568E+1
3.680568E+1
3.680568E+1
4.752986E+1
4.752986E+1
4.752986E+1
4.752986E+1
4.752986E+1
4.752986E+1
4.752986E+1
4.752986E+1
4.752986E+1
4.752986E+1
5.825423E+1
5.825423E+1
5.825423E+1
4.752986E+1
4.752986E+1
4.752986E+1
5.825423E+1
5.825423E+1
5.825423E+1
4.752986E+1
4.752986E+1
5.825423E+1
6.897841E+1
[truncated: 102,956 more chars]
