# Supplementary material for: Performances of the PIPER scalable child human body model in accident reconstruction
Source: PLoS One. 2017 Nov 14;12(11):e0187916. doi: 10.1371/journal.pone.0187916 (PMC5685610; doi:10.1371/journal.pone.0187916)
Supplement: S1 Data — This zip folder contains input accelerations for reproducibility of the accident reconstruction. Also, the readings from the dummy sensor are reported for reproducibility of the calculations. (ZIP) [file pone.0187916.s009.zip › Channel/Channel/CCN_2012_001.047]

Test object number          :1
Name of the channel         :Head Acceleration X {AC}
Laboratory channel code     :16HEAD0000Q3ACXP
Customer channel code       :16HEAD0000Q3ACXP
Channel code                :16HEAD0000Q3ACXP
Direction                   :X
Dimension                   :AC
Channel frequency class     :2000
Unit                        :m/(s*s)
Reference system            :NOVALUE
Transducer type             :GY5060
Transducer id               :NOVALUE
Pre-filter type             :4.00kHz 6pole Butterworth for rate 20000 (1.3)
Cut off frequency           :4000
Channel amplitude class     :5000
Sampling interval           :5E-5
Bit resolution              :16
Time of first sample        :-0.38835156
Number of samples           :40480
Reference channel           :implicit
Reference channel name      :NOVALUE
Data source                 :transducer
Data status                 :ok
First global maximum value  :8.785937E+2
Time of maximum value       :7.849984E-1
First global minimum value  :-4.993640E+3
Time of minimum value       :9.139844E-2
Start offset interval       :-1.000000E-1
End offset interval         :-5.000000E-2
.ValidationRemark           :Seulement la gamme [-6.0 sec; 37.576 sec] a �t� lue. Gamme demand�e: [-6.0 sec; 40.0 sec].; 5 valeurs d�passent la limite CAC choisie dans [0.0914 sec; 0.0916 sec]
-5.362854E-1
-5.362854E-1
-5.362854E-1
-5.362854E-1
-6.892033E-1
-6.892033E-1
-5.362854E-1
-5.362854E-1
-5.362854E-1
-6.892033E-1
-6.892033E-1
-6.892033E-1
-5.362854E-1
-5.362854E-1
-5.362854E-1
-3.833675E-1
-3.833675E-1
-5.362854E-1
-6.892033E-1
-5.362854E-1
-5.362854E-1
-3.833675E-1
-3.833675E-1
-5.362854E-1
-6.892033E-1
-6.892033E-1
-5.362854E-1
-3.833675E-1
-3.833675E-1
-3.833675E-1
-5.362854E-1
-6.892033E-1
-8.421230E-1
-8.421230E-1
-6.892033E-1
-5.362854E-1
-3.833675E-1
-3.833675E-1
-3.833675E-1
-3.833675E-1
-3.833675E-1
-5.362854E-1
-6.892033E-1
-6.892033E-1
-6.892033E-1
-3.833675E-1
-3.833675E-1
-5.362854E-1
-6.892033E-1
-6.892033E-1
-5.362854E-1
-3.833675E-1
-3.833675E-1
-2.304478E-1
-2.304478E-1
-3.833675E-1
-3.833675E-1
-5.362854E-1
-5.362854E-1
-5.362854E-1
-5.362854E-1
-3.833675E-1
-3.833675E-1
-3.833675E-1
-3.833675E-1
-2.304478E-1
-2.304478E-1
-3.833675E-1
-3.833675E-1
-3.833675E-1
-2.304478E-1
-2.304478E-1
-2.304478E-1
-3.833675E-1
-5.362854E-1
-3.833675E-1
-2.304478E-1
-2.304478E-1
-3.833675E-1
-3.833675E-1
-2.304478E-1
-2.304478E-1
-2.304478E-1
-3.833675E-1
-5.362854E-1
-3.833675E-1
-2.304478E-1
-2.304478E-1
-3.833675E-1
-3.833675E-1
-3.833675E-1
-2.304478E-1
-2.304478E-1
-2.304478E-1
-2.304478E-1
-2.304478E-1
-7.752991E-2
-7.752991E-2
-2.304478E-1
-2.304478E-1
-3.833675E-1
-3.833675E-1
-3.833675E-1
-2.304478E-1
-2.304478E-1
-2.304478E-1
-2.304478E-1
-3.833675E-1
-3.833675E-1
-7.752991E-2
-7.752991E-2
-7.752991E-2
-2.304478E-1
-2.304478E-1
-2.304478E-1
-3.833675E-1
-3.833675E-1
-5.362854E-1
-3.833675E-1
-2.304478E-1
-7.752991E-2
-2.304478E-1
-2.304478E-1
-3.833675E-1
-3.833675E-1
-2.304478E-1
-7.752991E-2
-2.304478E-1
-3.833675E-1
-3.833675E-1
-2.304478E-1
-2.304478E-1
-3.833675E-1
-5.362854E-1
-3.833675E-1
-2.304478E-1
-7.752991E-2
-7.752991E-2
-7.752991E-2
-3.833675E-1
-5.362854E-1
-3.833675E-1
-2.304478E-1
-2.304478E-1
-2.304478E-1
-7.752991E-2
-7.752991E-2
-7.752991E-2
-7.752991E-2
-7.752991E-2
-2.304478E-1
-2.304478E-1
-2.304478E-1
-2.304478E-1
-2.304478E-1
-2.304478E-1
-2.304478E-1
-2.304478E-1
-7.752991E-2
-7.752991E-2
7.538986E-2
7.538986E-2
7.538986E-2
7.538986E-2
7.538986E-2
-7.752991E-2
-2.304478E-1
-2.304478E-1
-2.304478E-1
-7.752991E-2
7.538986E-2
7.538986E-2
7.538986E-2
-2.304478E-1
-2.304478E-1
-7.752991E-2
7.538986E-2
2.283087E-1
7.538986E-2
7.538986E-2
-7.752991E-2
-7.752991E-2
7.538986E-2
-7.752991E-2
-7.752991E-2
-2.304478E-1
-7.752991E-2
-7.752991E-2
7.538986E-2
-7.752991E-2
-7.752991E-2
-7.752991E-2
7.538986E-2
2.283087E-1
2.283087E-1
-7.752991E-2
-2.304478E-1
-2.304478E-1
7.538986E-2
7.538986E-2
7.538986E-2
7.538986E-2
7.538986E-2
-7.752991E-2
-7.752991E-2
7.538986E-2
7.538986E-2
7.538986E-2
7.538986E-2
7.538986E-2
7.538986E-2
-7.752991E-2
7.538986E-2
7.538986E-2
7.538986E-2
-7.752991E-2
-7.752991E-2
2.283087E-1
2.283087E-1
2.283087E-1
2.283087E-1
7.538986E-2
7.538986E-2
7.538986E-2
7.538986E-2
7.538986E-2
7.538986E-2
-7.752991E-2
-7.752991E-2
-7.752991E-2
7.538986E-2
2.283087E-1
2.283087E-1
2.283087E-1
2.283087E-1
2.283087E-1
2.283087E-1
3.812275E-1
3.812275E-1
3.812275E-1
3.812275E-1
3.812275E-1
3.812275E-1
2.283087E-1
2.283087E-1
3.812275E-1
5.341463E-1
6.870651E-1
5.341463E-1
5.341463E-1
3.812275E-1
3.812275E-1
3.812275E-1
3.812275E-1
3.812275E-1
3.812275E-1
5.341463E-1
3.812275E-1
3.812275E-1
2.283087E-1
2.283087E-1
3.812275E-1
5.341463E-1
5.341463E-1
5.341463E-1
5.341463E-1
5.341463E-1
5.341463E-1
5.341463E-1
5.341463E-1
5.341463E-1
3.812275E-1
3.812275E-1
5.341463E-1
5.341463E-1
3.812275E-1
3.812275E-1
3.812275E-1
3.812275E-1
3.812275E-1
3.812275E-1
2.283087E-1
3.812275E-1
5.341463E-1
6.870651E-1
5.341463E-1
3.812275E-1
2.283087E-1
3.812275E-1
5.341463E-1
3.812275E-1
2.283087E-1
2.283087E-1
3.812275E-1
3.812275E-1
5.341463E-1
5.341463E-1
3.812275E-1
3.812275E-1
3.812275E-1
3.812275E-1
5.341463E-1
5.341463E-1
5.341463E-1
3.812275E-1
3.812275E-1
2.283087E-1
3.812275E-1
3.812275E-1
5.341463E-1
6.870651E-1
5.341463E-1
3.812275E-1
3.812275E-1
5.341463E-1
6.870651E-1
6.870651E-1
6.870651E-1
6.870651E-1
8.399830E-1
6.870651E-1
5.341463E-1
5.341463E-1
3.812275E-1
5.341463E-1
6.870651E-1
8.399830E-1
8.399830E-1
6.870651E-1
5.341463E-1
5.341463E-1
5.341463E-1
5.341463E-1
6.870651E-1
6.870651E-1
6.870651E-1
5.341463E-1
5.341463E-1
5.341463E-1
5.341463E-1
5.341463E-1
3.812275E-1
3.812275E-1
5.341463E-1
6.870651E-1
8.399830E-1
6.870651E-1
6.870651E-1
6.870651E-1
8.399830E-1
8.399830E-1
8.399830E-1
6.870651E-1
6.870651E-1
6.870651E-1
8.399830E-1
6.870651E-1
5.341463E-1
5.341463E-1
6.870651E-1
6.870651E-1
6.870651E-1
6.870651E-1
6.870651E-1
5.341463E-1
5.341463E-1
6.870651E-1
6.870651E-1
6.870651E-1
6.870651E-1
6.870651E-1
6.870651E-1
6.870651E-1
6.870651E-1
8.399830E-1
6.870651E-1
5.341463E-1
5.341463E-1
5.341463E-1
5.341463E-1
6.870651E-1
6.870651E-1
6.870651E-1
6.870651E-1
8.399830E-1
8.399830E-1
8.399830E-1
8.399830E-1
8.399830E-1
6.870651E-1
6.870651E-1
6.870651E-1
5.341463E-1
5.341463E-1
3.812275E-1
3.812275E-1
5.341463E-1
8.399830E-1
8.399830E-1
8.399830E-1
6.870651E-1
6.870651E-1
8.399830E-1
8.399830E-1
9.929018E-1
8.399830E-1
8.399830E-1
6.870651E-1
6.870651E-1
6.870651E-1
6.870651E-1
8.399830E-1
9.929018E-1
1.145821E+0
1.145821E+0
1.145821E+0
1.145821E+0
9.929018E-1
8.399830E-1
6.870651E-1
6.870651E-1
6.870651E-1
6.870651E-1
8.399830E-1
8.399830E-1
6.870651E-1
6.870651E-1
6.870651E-1
8.399830E-1
9.929018E-1
9.929018E-1
9.929018E-1
8.399830E-1
6.870651E-1
6.870651E-1
8.399830E-1
8.399830E-1
8.399830E-1
9.929018E-1
9.929018E-1
8.399830E-1
6.870651E-1
6.870651E-1
8.399830E-1
8.399830E-1
6.870651E-1
5.341463E-1
5.341463E-1
8.399830E-1
8.399830E-1
8.399830E-1
8.399830E-1
6.870651E-1
6.870651E-1
8.399830E-1
8.399830E-1
6.870651E-1
5.341463E-1
5.341463E-1
6.870651E-1
6.870651E-1
6.870651E-1
6.870651E-1
6.870651E-1
6.870651E-1
6.870651E-1
6.870651E-1
5.341463E-1
5.341463E-1
5.341463E-1
8.399830E-1
1.145821E+0
1.145821E+0
9.929018E-1
8.399830E-1
8.399830E-1
9.929018E-1
9.929018E-1
9.929018E-1
8.399830E-1
6.870651E-1
6.870651E-1
8.399830E-1
9.929018E-1
9.929018E-1
8.399830E-1
8.399830E-1
8.399830E-1
8.399830E-1
8.399830E-1
8.399830E-1
8.399830E-1
9.929018E-1
1.145821E+0
1.145821E+0
9.929018E-1
8.399830E-1
6.870651E-1
8.399830E-1
1.145821E+0
1.145821E+0
1.145821E+0
9.929018E-1
8.399830E-1
8.399830E-1
8.399830E-1
8.399830E-1
8.399830E-1
8.399830E-1
9.929018E-1
9.929018E-1
9.929018E-1
9.929018E-1
8.399830E-1
8.399830E-1
8.399830E-1
1.145821E+0
1.145821E+0
1.298739E+0
1.145821E+0
9.929018E-1
9.929018E-1
1.145821E+0
1.145821E+0
1.145821E+0
9.929018E-1
9.929018E-1
9.929018E-1
9.929018E-1
9.929018E-1
1.145821E+0
1.145821E+0
1.145821E+0
9.929018E-1
8.399830E-1
8.399830E-1
8.399830E-1
8.399830E-1
9.929018E-1
1.145821E+0
1.145821E+0
9.929018E-1
9.929018E-1
8.399830E-1
8.399830E-1
1.145821E+0
1.145821E+0
9.929018E-1
8.399830E-1
6.870651E-1
8.399830E-1
8.399830E-1
9.929018E-1
9.929018E-1
9.929018E-1
9.929018E-1
1.145821E+0
1.145821E+0
1.145821E+0
1.145821E+0
1.145821E+0
9.929018E-1
9.929018E-1
1.145821E+0
1.298739E+0
1.145821E+0
1.145821E+0
1.145821E+0
1.145821E+0
1.145821E+0
1.298739E+0
1.298739E+0
1.145821E+0
1.145821E+0
1.145821E+0
1.145821E+0
1.145821E+0
9.929018E-1
9.929018E-1
1.145821E+0
1.145821E+0
9.929018E-1
8.399830E-1
8.399830E-1
1.145821E+0
1.145821E+0
9.929018E-1
8.399830E-1
8.399830E-1
9.929018E-1
1.145821E+0
1.145821E+0
1.145821E+0
1.298739E+0
1.298739E+0
1.145821E+0
9.929018E-1
8.399830E-1
9.929018E-1
1.145821E+0
1.145821E+0
9.929018E-1
8.399830E-1
9.929018E-1
1.298739E+0
1.451658E+0
1.451658E+0
1.145821E+0
9.929018E-1
9.929018E-1
1.145821E+0
1.145821E+0
1.145821E+0
1.145821E+0
1.145821E+0
1.298739E+0
1.451658E+0
1.298739E+0
1.298739E+0
1.145821E+0
1.145821E+0
1.145821E+0
1.145821E+0
9.929018E-1
9.929018E-1
9.929018E-1
9.929018E-1
9.929018E-1
1.145821E+0
1.298739E+0
1.298739E+0
9.929018E-1
9.929018E-1
9.929018E-1
1.145821E+0
1.145821E+0
1.145821E+0
9.929018E-1
8.399830E-1
8.399830E-1
9.929018E-1
1.145821E+0
1.145821E+0
1.145821E+0
9.929018E-1
9.929018E-1
9.929018E-1
1.145821E+0
1.145821E+0
1.145821E+0
1.145821E+0
1.298739E+0
1.298739E+0
1.298739E+0
1.145821E+0
1.145821E+0
9.929018E-1
9.929018E-1
8.399830E-1
8.399830E-1
9.929018E-1
1.145821E+0
1.145821E+0
1.145821E+0
9.929018E-1
8.399830E-1
8.399830E-1
8.399830E-1
9.929018E-1
9.929018E-1
9.929018E-1
1.145821E+0
1.145821E+0
1.145821E+0
9.929018E-1
9.929018E-1
1.145821E+0
1.145821E+0
8.399830E-1
6.870651E-1
6.870651E-1
9.929018E-1
1.145821E+0
9.929018E-1
8.399830E-1
6.870651E-1
8.399830E-1
9.929018E-1
9.929018E-1
8.399830E-1
9.929018E-1
9.929018E-1
1.145821E+0
9.929018E-1
8.399830E-1
8.399830E-1
9.929018E-1
1.145821E+0
9.929018E-1
8.399830E-1
8.399830E-1
9.929018E-1
9.929018E-1
9.929018E-1
1.145821E+0
1.145821E+0
1.145821E+0
8.399830E-1
6.870651E-1
6.870651E-1
6.870651E-1
8.399830E-1
9.929018E-1
8.399830E-1
6.870651E-1
5.341463E-1
6.870651E-1
6.870651E-1
8.399830E-1
8.399830E-1
8.399830E-1
8.399830E-1
9.929018E-1
1.145821E+0
1.145821E+0
9.929018E-1
8.399830E-1
8.399830E-1
8.399830E-1
9.929018E-1
8.399830E-1
6.870651E-1
6.870651E-1
8.399830E-1
9.929018E-1
1.145821E+0
1.145821E+0
9.929018E-1
8.399830E-1
6.870651E-1
8.399830E-1
8.399830E-1
8.399830E-1
8.399830E-1
6.870651E-1
8.399830E-1
9.929018E-1
9.929018E-1
8.399830E-1
6.870651E-1
6.870651E-1
6.870651E-1
8.399830E-1
8.399830E-1
8.399830E-1
6.870651E-1
5.341463E-1
5.341463E-1
5.341463E-1
6.870651E-1
8.399830E-1
8.399830E-1
5.341463E-1
3.812275E-1
5.341463E-1
6.870651E-1
6.870651E-1
6.870651E-1
6.870651E-1
8.399830E-1
8.399830E-1
6.870651E-1
6.870651E-1
6.870651E-1
8.399830E-1
6.870651E-1
5.341463E-1
3.812275E-1
5.341463E-1
6.870651E-1
8.399830E-1
8.399830E-1
6.870651E-1
6.870651E-1
8.399830E-1
9.929018E-1
9.929018E-1
8.399830E-1
6.870651E-1
5.341463E-1
5.341463E-1
5.341463E-1
6.870651E-1
6.870651E-1
6.870651E-1
6.870651E-1
8.399830E-1
9.929018E-1
9.929018E-1
8.399830E-1
6.870651E-1
6.870651E-1
6.870651E-1
8.399830E-1
6.870651E-1
6.870651E-1
5.341463E-1
6.870651E-1
8.399830E-1
9.929018E-1
1.145821E+0
9.929018E-1
9.929018E-1
8.399830E-1
6.870651E-1
6.870651E-1
6.870651E-1
6.870651E-1
6.870651E-1
6.870651E-1
6.870651E-1
6.870651E-1
5.341463E-1
5.341463E-1
6.870651E-1
8.399830E-1
9.929018E-1
8.399830E-1
5.341463E-1
3.812275E-1
3.812275E-1
5.341463E-1
5.341463E-1
3.812275E-1
5.341463E-1
5.341463E-1
5.341463E-1
5.341463E-1
3.812275E-1
3.812275E-1
3.812275E-1
5.341463E-1
5.341463E-1
5.341463E-1
5.341463E-1
6.870651E-1
6.870651E-1
5.341463E-1
5.341463E-1
5.341463E-1
6.870651E-1
6.870651E-1
8.399830E-1
6.870651E-1
6.870651E-1
6.870651E-1
5.341463E-1
5.341463E-1
5.341463E-1
6.870651E-1
8.399830E-1
8.399830E-1
6.870651E-1
5.341463E-1
5.341463E-1
5.341463E-1
5.341463E-1
5.341463E-1
6.870651E-1
8.399830E-1
8.399830E-1
6.870651E-1
5.341463E-1
5.341463E-1
5.341463E-1
6.870651E-1
6.870651E-1
5.341463E-1
3.812275E-1
3.812275E-1
3.812275E-1
5.341463E-1
5.341463E-1
6.870651E-1
5.341463E-1
3.812275E-1
3.812275E-1
5.341463E-1
6.870651E-1
6.870651E-1
5.341463E-1
3.812275E-1
3.812275E-1
5.341463E-1
5.341463E-1
3.812275E-1
2.283087E-1
3.812275E-1
6.870651E-1
6.870651E-1
5.341463E-1
3.812275E-1
3.812275E-1
3.812275E-1
3.812275E-1
3.812275E-1
3.812275E-1
5.341463E-1
6.870651E-1
6.870651E-1
5.341463E-1
3.812275E-1
3.812275E-1
5.341463E-1
6.870651E-1
6.870651E-1
3.812275E-1
3.812275E-1
3.812275E-1
5.341463E-1
3.812275E-1
3.812275E-1
5.341463E-1
6.870651E-1
5.341463E-1
5.341463E-1
3.812275E-1
5.341463E-1
5.341463E-1
5.341463E-1
6.870651E-1
6.870651E-1
5.341463E-1
3.812275E-1
3.812275E-1
5.341463E-1
5.341463E-1
5.341463E-1
3.812275E-1
3.812275E-1
3.812275E-1
3.812275E-1
3.812275E-1
3.812275E-1
5.341463E-1
5.341463E-1
3.812275E-1
2.283087E-1
2.283087E-1
3.812275E-1
5.341463E-1
5.341463E-1
3.812275E-1
3.812275E-1
3.812275E-1
3.812275E-1
2.283087E-1
3.812275E-1
3.812275E-1
3.812275E-1
2.283087E-1
2.283087E-1
2.283087E-1
3.812275E-1
3.812275E-1
3.812275E-1
3.812275E-1
2.283087E-1
2.283087E-1
2.283087E-1
2.283087E-1
2.283087E-1
3.812275E-1
3.812275E-1
2.283087E-1
7.538986E-2
2.283087E-1
5.341463E-1
6.870651E-1
5.341463E-1
3.812275E-1
3.812275E-1
3.812275E-1
5.341463E-1
3.812275E-1
3.812275E-1
2.283087E-1
3.812275E-1
5.341463E-1
3.812275E-1
3.812275E-1
3.812275E-1
3.812275E-1
3.812275E-1
2.283087E-1
2.283087E-1
3.812275E-1
3.812275E-1
2.283087E-1
2.283087E-1
2.283087E-1
3.812275E-1
3.812275E-1
5.341463E-1
3.812275E-1
2.283087E-1
2.283087E-1
2.283087E-1
2.283087E-1
2.283087E-1
2.283087E-1
2.283087E-1
2.283087E-1
2.283087E-1
2.283087E-1
3.812275E-1
3.812275E-1
3.812275E-1
7.538986E-2
7.538986E-2
2.283087E-1
3.812275E-1
2.283087E-1
2.283087E-1
2.283087E-1
2.283087E-1
7.538986E-2
-7.752991E-2
-7.752991E-2
7.538986E-2
7.538986E-2
-7.752991E-2
-7.752991E-2
-7.752991E-2
-7.752991E-2
7.538986E-2
7.538986E-2
7.538986E-2
7.538986E-2
-7.752991E-2
-7.752991E-2
-7.752991E-2
-7.752991E-2
-7.752991E-2
7.538986E-2
-7.752991E-2
-7.752991E-2
7.538986E-2
7.538986E-2
7.538986E-2
-7.752991E-2
-7.752991E-2
-2.304478E-1
-2.304478E-1
-7.752991E-2
7.538986E-2
7.538986E-2
7.538986E-2
7.538986E-2
-7.752991E-2
-7.752991E-2
-2.304478E-1
-2.304478E-1
-7.752991E-2
7.538986E-2
7.538986E-2
-7.752991E-2
-2.304478E-1
-7.752991E-2
-7.752991E-2
-7.752991E-2
7.538986E-2
-7.752991E-2
-7.752991E-2
-7.752991E-2
-7.752991E-2
-2.304478E-1
-2.304478E-1
-2.304478E-1
-2.304478E-1
-2.304478E-1
-7.752991E-2
-7.752991E-2
-7.752991E-2
-7.752991E-2
-7.752991E-2
-7.752991E-2
-7.752991E-2
-7.752991E-2
-7.752991E-2
-2.304478E-1
-2.304478E-1
-7.752991E-2
-7.752991E-2
-7.752991E-2
-7.752991E-2
7.538986E-2
7.538986E-2
-7.752991E-2
-2.304478E-1
-7.752991E-2
-7.752991E-2
-7.752991E-2
-7.752991E-2
-7.752991E-2
-7.752991E-2
-7.752991E-2
7.538986E-2
7.538986E-2
-7.752991E-2
-7.752991E-2
7.538986E-2
7.538986E-2
7.538986E-2
7.538986E-2
7.538986E-2
7.538986E-2
2.283087E-1
7.538986E-2
-7.752991E-2
-2.304478E-1
-7.752991E-2
-7.752991E-2
7.538986E-2
-7.752991E-2
-7.752991E-2
-7.752991E-2
-7.752991E-2
7.538986E-2
2.283087E-1
7.538986E-2
7.538986E-2
-7.752991E-2
-7.752991E-2
-7.752991E-2
-7.752991E-2
-7.752991E-2
-2.304478E-1
-2.304478E-1
-7.752991E-2
-7.752991E-2
-7.752991E-2
-7.752991E-2
-2.304478E-1
-2.304478E-1
-2.304478E-1
-7.752991E-2
-7.752991E-2
-7.752991E-2
-2.304478E-1
-3.833675E-1
-3.833675E-1
-2.304478E-1
-7.752991E-2
-7.752991E-2
-2.304478E-1
-7.752991E-2
7.538986E-2
7.538986E-2
-7.752991E-2
-2.304478E-1
-2.304478E-1
-2.304478E-1
-7.752991E-2
-2.304478E-1
-3.833675E-1
-5.362854E-1
-3.833675E-1
-3.833675E-1
-2.304478E-1
-2.304478E-1
-2.304478E-1
-7.752991E-2
-7.752991E-2
-7.752991E-2
-2.304478E-1
-2.304478E-1
-7.752991E-2
-7.752991E-2
-7.752991E-2
-7.752991E-2
-7.752991E-2
-7.752991E-2
-7.752991E-2
-7.752991E-2
-7.752991E-2
-7.752991E-2
-2.304478E-1
-2.304478E-1
-2.304478E-1
-2.304478E-1
-3.833675E-1
-3.833675E-1
-2.304478E-1
-7.752991E-2
7.538986E-2
-7.752991E-2
-7.752991E-2
-2.304478E-1
-2.304478E-1
-2.304478E-1
-2.304478E-1
-7.752991E-2
-7.752991E-2
-7.752991E-2
-2.304478E-1
-3.833675E-1
-3.833675E-1
-3.833675E-1
-7.752991E-2
-7.752991E-2
-7.752991E-2
-7.752991E-2
-2.304478E-1
-2.304478E-1
-2.304478E-1
-3.833675E-1
-3.833675E-1
-3.833675E-1
-2.304478E-1
-3.833675E-1
-3.833675E-1
-3.833675E-1
-3.833675E-1
-3.833675E-1
-5.362854E-1
-5.362854E-1
-5.362854E-1
-5.362854E-1
-3.833675E-1
-3.833675E-1
-3.833675E-1
-5.362854E-1
-5.362854E-1
-5.362854E-1
-3.833675E-1
-2.304478E-1
-3.833675E-1
-3.833675E-1
-5.362854E-1
-5.362854E-1
-3.833675E-1
-3.833675E-1
-5.362854E-1
-6.892033E-1
-8.421230E-1
-6.892033E-1
-5.362854E-1
-3.833675E-1
-5.362854E-1
-5.362854E-1
-6.892033E-1
-6.892033E-1
-6.892033E-1
-5.362854E-1
-5.362854E-1
-6.892033E-1
-6.892033E-1
-6.892033E-1
-6.892033E-1
-6.892033E-1
-5.362854E-1
-5.362854E-1
-6.892033E-1
-6.892033E-1
-6.892033E-1
-5.362854E-1
-5.362854E-1
-5.362854E-1
-5.362854E-1
-5.362854E-1
-3.833675E-1
-3.833675E-1
-3.833675E-1
-5.362854E-1
-6.892033E-1
-6.892033E-1
-5.362854E-1
-5.362854E-1
-6.892033E-1
-8.421230E-1
-8.421230E-1
-6.892033E-1
-5.362854E-1
-5.362854E-1
-5.362854E-1
-5.362854E-1
-5.362854E-1
-6.892033E-1
-6.892033E-1
-5.362854E-1
-5.362854E-1
-3.833675E-1
-3.833675E-1
-3.833675E-1
-5.362854E-1
-6.892033E-1
-6.892033E-1
-5.362854E-1
-6.892033E-1
-6.892033E-1
-6.892033E-1
-6.892033E-1
-8.421230E-1
-6.892033E-1
-5.362854E-1
-3.833675E-1
-3.833675E-1
-5.362854E-1
-6.892033E-1
-6.892033E-1
-6.892033E-1
-6.892033E-1
-6.892033E-1
-5.362854E-1
-5.362854E-1
-6.892033E-1
-8.421230E-1
-8.421230E-1
-8.421230E-1
-8.421230E-1
-8.421230E-1
-8.421230E-1
-8.421230E-1
-8.421230E-1
-9.950409E-1
-9.950409E-1
-8.421230E-1
-6.892033E-1
-8.421230E-1
-8.421230E-1
-9.950409E-1
-8.421230E-1
-8.421230E-1
-8.421230E-1
-8.421230E-1
-8.421230E-1
-9.950409E-1
-9.950409E-1
-9.950409E-1
-9.950409E-1
-9.950409E-1
-9.950409E-1
-9.950409E-1
-9.950409E-1
-1.147961E+0
-1.147961E+0
-1.147961E+0
-8.421230E-1
-6.892033E-1
-8.421230E-1
-9.950409E-1
-1.147961E+0
-1.147961E+0
-9.950409E-1
-9.950409E-1
-9.950409E-1
-9.950409E-1
-9.950409E-1
-9.950409E-1
-8.421230E-1
-6.892033E-1
-6.892033E-1
-8.421230E-1
-8.421230E-1
-6.892033E-1
-8.421230E-1
-9.950409E-1
-9.950409E-1
-9.950409E-1
-6.892033E-1
-6.892033E-1
-8.421230E-1
-9.950409E-1
-9.950409E-1
-9.950409E-1
-8.421230E-1
-6.892033E-1
-6.892033E-1
-8.421230E-1
-9.950409E-1
-9.950409E-1
-8.421230E-1
-9.950409E-1
-9.950409E-1
-1.147961E+0
-9.950409E-1
-8.421230E-1
-6.892033E-1
-8.421230E-1
-8.421230E-1
-9.950409E-1
-9.950409E-1
-9.950409E-1
-9.950409E-1
-9.950409E-1
-9.950409E-1
-9.950409E-1
-9.950409E-1
-9.950409E-1
-8.421230E-1
-6.892033E-1
-6.892033E-1
-6.892033E-1
-6.892033E-1
-6.892033E-1
-6.892033E-1
-6.892033E-1
-6.892033E-1
-8.421230E-1
-8.421230E-1
-6.892033E-1
-5.362854E-1
-5.362854E-1
-5.362854E-1
-6.892033E-1
-8.421230E-1
-8.421230E-1
-8.421230E-1
-8.421230E-1
-8.421230E-1
-6.892033E-1
-6.892033E-1
-6.892033E-1
-6.892033E-1
-8.421230E-1
-8.421230E-1
-8.421230E-1
-6.892033E-1
-5.362854E-1
-6.892033E-1
-6.892033E-1
-8.421230E-1
-6.892033E-1
-6.892033E-1
-5.362854E-1
-6.892033E-1
-8.421230E-1
-8.421230E-1
-6.892033E-1
-6.892033E-1
-6.892033E-1
-8.421230E-1
-8.421230E-1
-8.421230E-1
-8.421230E-1
-6.892033E-1
-6.892033E-1
-6.892033E-1
-6.892033E-1
-5.362854E-1
-5.362854E-1
-3.833675E-1
-5.362854E-1
-5.362854E-1
-6.892033E-1
-6.892033E-1
-6.892033E-1
-6.892033E-1
-6.892033E-1
-6.892033E-1
-5.362854E-1
-5.362854E-1
-5.362854E-1
-5.362854E-1
-5.362854E-1
-5.362854E-1
-5.362854E-1
-5.362854E-1
-5.362854E-1
-5.362854E-1
-5.362854E-1
-5.362854E-1
-3.833675E-1
-3.833675E-1
-5.362854E-1
-6.892033E-1
-6.892033E-1
-5.362854E-1
-3.833675E-1
-3.833675E-1
-5.362854E-1
-6.892033E-1
-6.892033E-1
-6.892033E-1
-5.362854E-1
-5.362854E-1
-5.362854E-1
-5.362854E-1
-5.362854E-1
-5.362854E-1
-5.362854E-1
-5.362854E-1
-5.362854E-1
-5.362854E-1
-5.362854E-1
-5.362854E-1
-5.362854E-1
-5.362854E-1
-5.362854E-1
-5.362854E-1
-3.833675E-1
-5.362854E-1
-5.362854E-1
-5.362854E-1
-3.833675E-1
-3.833675E-1
-3.833675E-1
-3.833675E-1
-3.833675E-1
-3.833675E-1
-3.833675E-1
-3.833675E-1
-3.833675E-1
-5.362854E-1
-5.362854E-1
-5.362854E-1
-3.833675E-1
-3.833675E-1
-5.362854E-1
-6.892033E-1
-6.892033E-1
-5.362854E-1
-3.833675E-1
-3.833675E-1
-3.833675E-1
-5.362854E-1
-5.362854E-1
-5.362854E-1
-5.362854E-1
-5.362854E-1
-5.362854E-1
-6.892033E-1
-5.362854E-1
-2.304478E-1
-2.304478E-1
-2.304478E-1
-2.304478E-1
-2.304478E-1
-2.304478E-1
-2.304478E-1
-2.304478E-1
-2.304478E-1
-2.304478E-1
-2.304478E-1
-3.833675E-1
-3.833675E-1
-2.304478E-1
-2.304478E-1
-3.833675E-1
-3.833675E-1
-3.833675E-1
-2.304478E-1
-2.304478E-1
-3.833675E-1
-3.833675E-1
-2.304478E-1
-7.752991E-2
-7.752991E-2
-2.304478E-1
-3.833675E-1
-2.304478E-1
-2.304478E-1
-2.304478E-1
-2.304478E-1
-2.304478E-1
-2.304478E-1
-7.752991E-2
-7.752991E-2
-2.304478E-1
-2.304478E-1
-2.304478E-1
-2.304478E-1
-7.752991E-2
-7.752991E-2
-7.752991E-2
-2.304478E-1
-3.833675E-1
-2.304478E-1
-7.752991E-2
-7.752991E-2
-7.752991E-2
-2.304478E-1
-3.833675E-1
-3.833675E-1
-2.304478E-1
-2.304478E-1
-3.833675E-1
-2.304478E-1
-2.304478E-1
-2.304478E-1
-3.833675E-1
-2.304478E-1
-2.304478E-1
-3.833675E-1
-3.833675E-1
-2.304478E-1
-2.304478E-1
-2.304478E-1
-2.304478E-1
-3.833675E-1
-3.833675E-1
-7.752991E-2
7.538986E-2
-7.752991E-2
-2.304478E-1
-2.304478E-1
-3.833675E-1
-2.304478E-1
-2.304478E-1
-7.752991E-2
-7.752991E-2
-7.752991E-2
-7.752991E-2
-7.752991E-2
-7.752991E-2
-7.752991E-2
-2.304478E-1
-3.833675E-1
-2.304478E-1
-2.304478E-1
-7.752991E-2
-7.752991E-2
-7.752991E-2
-7.752991E-2
-7.752991E-2
7.538986E-2
-7.752991E-2
-7.752991E-2
-7.752991E-2
7.538986E-2
7.538986E-2
2.283087E-1
2.283087E-1
7.538986E-2
7.538986E-2
-7.752991E-2
7.538986E-2
7.538986E-2
2.283087E-1
2.283087E-1
2.283087E-1
7.538986E-2
-7.752991E-2
7.538986E-2
7.538986E-2
7.538986E-2
7.538986E-2
7.538986E-2
7.538986E-2
7.538986E-2
7.538986E-2
7.538986E-2
2.283087E-1
7.538986E-2
7.538986E-2
7.538986E-2
7.538986E-2
7.538986E-2
-7.752991E-2
7.538986E-2
7.538986E-2
2.283087E-1
7.538986E-2
7.538986E-2
7.538986E-2
2.283087E-1
2.283087E-1
2.283087E-1
2.283087E-1
7.538986E-2
-7.752991E-2
-7.752991E-2
2.283087E-1
2.283087E-1
2.283087E-1
7.538986E-2
-7.752991E-2
-7.752991E-2
-7.752991E-2
7.538986E-2
7.538986E-2
7.538986E-2
7.538986E-2
7.538986E-2
7.538986E-2
2.283087E-1
2.283087E-1
2.283087E-1
7.538986E-2
2.283087E-1
3.812275E-1
5.341463E-1
3.812275E-1
2.283087E-1
7.538986E-2
7.538986E-2
2.283087E-1
2.283087E-1
3.812275E-1
3.812275E-1
3.812275E-1
3.812275E-1
2.283087E-1
7.538986E-2
7.538986E-2
2.283087E-1
3.812275E-1
3.812275E-1
2.283087E-1
7.538986E-2
7.538986E-2
7.538986E-2
7.538986E-2
7.538986E-2
2.283087E-1
2.283087E-1
3.812275E-1
3.812275E-1
2.283087E-1
7.538986E-2
7.538986E-2
3.812275E-1
5.341463E-1
5.341463E-1
3.812275E-1
2.283087E-1
2.283087E-1
3.812275E-1
3.812275E-1
3.812275E-1
2.283087E-1
2.283087E-1
2.283087E-1
3.812275E-1
3.812275E-1
3.812275E-1
5.341463E-1
5.341463E-1
3.812275E-1
2.283087E-1
2.283087E-1
2.283087E-1
2.283087E-1
2.283087E-1
2.283087E-1
2.283087E-1
2.283087E-1
3.812275E-1
5.341463E-1
5.341463E-1
5.341463E-1
3.812275E-1
3.812275E-1
5.341463E-1
5.341463E-1
5.341463E-1
5.341463E-1
5.341463E-1
5.341463E-1
3.812275E-1
2.283087E-1
2.283087E-1
3.812275E-1
3.812275E-1
3.812275E-1
3.812275E-1
5.341463E-1
5.341463E-1
6.870651E-1
5.341463E-1
3.812275E-1
2.283087E-1
2.283087E-1
2.283087E-1
3.812275E-1
5.341463E-1
6.870651E-1
6.870651E-1
6.870651E-1
6.870651E-1
6.870651E-1
8.399830E-1
8.399830E-1
8.399830E-1
8.399830E-1
5.341463E-1
3.812275E-1
5.341463E-1
8.399830E-1
9.929018E-1
9.929018E-1
8.399830E-1
8.399830E-1
8.399830E-1
8.399830E-1
8.399830E-1
8.399830E-1
8.399830E-1
1.145821E+0
1.298739E+0
1.451658E+0
1.298739E+0
1.145821E+0
1.145821E+0
1.298739E+0
1.451658E+0
1.451658E+0
1.298739E+0
1.298739E+0
1.298739E+0
1.298739E+0
1.298739E+0
1.298739E+0
1.298739E+0
1.298739E+0
1.298739E+0
1.298739E+0
1.298739E+0
1.298739E+0
1.298739E+0
1.298739E+0
1.298739E+0
1.145821E+0
1.145821E+0
1.145821E+0
1.298739E+0
1.298739E+0
1.298739E+0
1.145821E+0
1.145821E+0
1.145821E+0
1.145821E+0
1.145821E+0
1.298739E+0
1.298739E+0
1.145821E+0
9.929018E-1
9.929018E-1
1.145821E+0
1.298739E+0
1.298739E+0
1.298739E+0
1.298739E+0
1.298739E+0
1.298739E+0
1.451658E+0
1.451658E+0
1.451658E+0
1.451658E+0
1.451658E+0
1.298739E+0
1.298739E+0
1.298739E+0
1.298739E+0
1.451658E+0
1.451658E+0
1.451658E+0
1.451658E+0
1.604578E+0
1.604578E+0
1.757497E+0
1.757497E+0
1.604578E+0
1.451658E+0
1.451658E+0
1.604578E+0
1.757497E+0
1.757497E+0
1.604578E+0
1.604578E+0
1.604578E+0
1.604578E+0
1.604578E+0
1.604578E+0
1.604578E+0
1.451658E+0
1.451658E+0
1.451658E+0
1.451658E+0
1.451658E+0
1.451658E+0
1.604578E+0
1.604578E+0
1.604578E+0
1.604578E+0
1.604578E+0
1.604578E+0
1.604578E+0
1.757497E+0
1.757497E+0
1.604578E+0
1.451658E+0
1.451658E+0
1.451658E+0
1.451658E+0
1.451658E+0
1.451658E+0
1.451658E+0
1.451658E+0
1.451658E+0
1.451658E+0
1.451658E+0
1.451658E+0
1.451658E+0
1.451658E+0
1.451658E+0
1.451658E+0
1.451658E+0
1.451658E+0
1.451658E+0
1.298739E+0
1.451658E+0
1.451658E+0
1.604578E+0
1.757497E+0
1.604578E+0
1.604578E+0
1.451658E+0
1.451658E+0
1.604578E+0
1.604578E+0
1.604578E+0
1.451658E+0
1.451658E+0
1.451658E+0
1.298739E+0
1.298739E+0
1.451658E+0
1.604578E+0
1.604578E+0
1.451658E+0
1.298739E+0
1.451658E+0
1.604578E+0
1.757497E+0
1.757497E+0
1.604578E+0
1.451658E+0
1.451658E+0
1.604578E+0
1.757497E+0
1.604578E+0
1.604578E+0
1.451658E+0
1.451658E+0
1.604578E+0
1.451658E+0
1.451658E+0
1.451658E+0
1.451658E+0
1.451658E+0
1.298739E+0
1.298739E+0
1.298739E+0
1.298739E+0
1.298739E+0
1.451658E+0
1.451658E+0
1.298739E+0
1.298739E+0
1.298739E+0
1.298739E+0
1.298739E+0
1.298739E+0
1.298739E+0
1.145821E+0
1.145821E+0
1.145821E+0
1.145821E+0
1.145821E+0
1.145821E+0
1.145821E+0
1.145821E+0
1.298739E+0
1.145821E+0
1.145821E+0
9.929018E-1
1.145821E+0
1.298739E+0
1.298739E+0
1.298739E+0
1.145821E+0
9.929018E-1
9.929018E-1
1.145821E+0
1.298739E+0
1.298739E+0
1.298739E+0
1.145821E+0
1.145821E+0
9.929018E-1
8.399830E-1
8.399830E-1
8.399830E-1
9.929018E-1
9.929018E-1
1.145821E+0
1.298739E+0
1.298739E+0
1.145821E+0
1.145821E+0
9.929018E-1
9.929018E-1
9.929018E-1
1.145821E+0
1.145821E+0
1.145821E+0
9.929018E-1
9.929018E-1
9.929018E-1
1.145821E+0
1.298739E+0
1.145821E+0
9.929018E-1
9.929018E-1
1.145821E+0
1.145821E+0
9.929018E-1
8.399830E-1
6.870651E-1
8.399830E-1
9.929018E-1
9.929018E-1
8.399830E-1
8.399830E-1
9.929018E-1
1.145821E+0
1.145821E+0
9.929018E-1
8.399830E-1
6.870651E-1
6.870651E-1
8.399830E-1
9.929018E-1
9.929018E-1
8.399830E-1
8.399830E-1
6.870651E-1
5.341463E-1
5.341463E-1
6.870651E-1
8.399830E-1
8.399830E-1
5.341463E-1
3.812275E-1
3.812275E-1
6.870651E-1
8.399830E-1
8.399830E-1
6.870651E-1
6.870651E-1
6.870651E-1
6.870651E-1
5.341463E-1
5.341463E-1
5.341463E-1
5.341463E-1
5.341463E-1
5.341463E-1
5.341463E-1
5.341463E-1
5.341463E-1
6.870651E-1
6.870651E-1
5.341463E-1
5.341463E-1
5.341463E-1
5.341463E-1
3.812275E-1
3.812275E-1
3.812275E-1
3.812275E-1
5.341463E-1
5.341463E-1
5.341463E-1
5.341463E-1
5.341463E-1
3.812275E-1
5.341463E-1
5.341463E-1
3.812275E-1
3.812275E-1
3.812275E-1
3.812275E-1
3.812275E-1
5.341463E-1
5.341463E-1
3.812275E-1
3.812275E-1
5.341463E-1
6.870651E-1
6.870651E-1
6.870651E-1
5.341463E-1
3.812275E-1
3.812275E-1
3.812275E-1
3.812275E-1
3.812275E-1
5.341463E-1
5.341463E-1
5.341463E-1
3.812275E-1
2.283087E-1
2.283087E-1
3.812275E-1
3.812275E-1
5.341463E-1
5.341463E-1
3.812275E-1
2.283087E-1
2.283087E-1
3.812275E-1
5.341463E-1
5.341463E-1
3.812275E-1
2.283087E-1
2.283087E-1
3.812275E-1
3.812275E-1
2.283087E-1
2.283087E-1
2.283087E-1
3.812275E-1
5.341463E-1
3.812275E-1
2.283087E-1
2.283087E-1
3.812275E-1
3.812275E-1
3.812275E-1
2.283087E-1
2.283087E-1
3.812275E-1
2.283087E-1
2.283087E-1
2.283087E-1
2.283087E-1
3.812275E-1
3.812275E-1
5.341463E-1
5.341463E-1
2.283087E-1
7.538986E-2
7.538986E-2
2.283087E-1
2.283087E-1
2.283087E-1
2.283087E-1
2.283087E-1
2.283087E-1
2.283087E-1
2.283087E-1
2.283087E-1
2.283087E-1
2.283087E-1
7.538986E-2
-7.752991E-2
7.538986E-2
3.812275E-1
5.341463E-1
3.812275E-1
2.283087E-1
2.283087E-1
2.283087E-1
2.283087E-1
2.283087E-1
2.283087E-1
7.538986E-2
7.538986E-2
7.538986E-2
2.283087E-1
7.538986E-2
7.538986E-2
-7.752991E-2
-7.752991E-2
2.283087E-1
3.812275E-1
5.341463E-1
3.812275E-1
3.812275E-1
3.812275E-1
3.812275E-1
3.812275E-1
2.283087E-1
2.283087E-1
7.538986E-2
2.283087E-1
2.283087E-1
2.283087E-1
7.538986E-2
-2.304478E-1
-2.304478E-1
-2.304478E-1
-2.304478E-1
-7.752991E-2
-7.752991E-2
-7.752991E-2
-7.752991E-2
7.538986E-2
7.538986E-2
-7.752991E-2
7.538986E-2
7.538986E-2
2.283087E-1
7.538986E-2
7.538986E-2
-7.752991E-2
-7.752991E-2
-7.752991E-2
7.538986E-2
7.538986E-2
7.538986E-2
-7.752991E-2
7.538986E-2
7.538986E-2
7.538986E-2
-2.304478E-1
-2.304478E-1
-2.304478E-1
-2.304478E-1
-7.752991E-2
-7.752991E-2
-7.752991E-2
-2.304478E-1
-2.304478E-1
-2.304478E-1
-2.304478E-1
-7.752991E-2
-7.752991E-2
-7.752991E-2
-7.752991E-2
-2.304478E-1
-3.833675E-1
-5.362854E-1
-5.362854E-1
-3.833675E-1
-3.833675E-1
-3.833675E-1
-3.833675E-1
-3.833675E-1
-3.833675E-1
-3.833675E-1
-2.304478E-1
-2.304478E-1
-2.304478E-1
-2.304478E-1
-2.304478E-1
-2.304478E-1
-2.304478E-1
-2.304478E-1
-3.833675E-1
-5.362854E-1
-5.362854E-1
-3.833675E-1
-3.833675E-1
-3.833675E-1
-3.833675E-1
-3.833675E-1
-5.362854E-1
-6.892033E-1
-6.892033E-1
-5.362854E-1
-3.833675E-1
-5.362854E-1
-6.892033E-1
-8.421230E-1
-8.421230E-1
-6.892033E-1
-6.892033E-1
-5.362854E-1
-5.362854E-1
-6.892033E-1
-8.421230E-1
-9.950409E-1
-8.421230E-1
-5.362854E-1
-5.362854E-1
-5.362854E-1
-5.362854E-1
-5.362854E-1
-5.362854E-1
-5.362854E-1
-6.892033E-1
-6.892033E-1
-6.892033E-1
-6.892033E-1
-6.892033E-1
-6.892033E-1
-6.892033E-1
-6.892033E-1
-6.892033E-1
-8.421230E-1
-6.892033E-1
-6.892033E-1
-6.892033E-1
-6.892033E-1
-6.892033E-1
-6.892033E-1
-6.892033E-1
-6.892033E-1
-6.892033E-1
-8.421230E-1
-8.421230E-1
-9.950409E-1
-9.950409E-1
-8.421230E-1
-9.950409E-1
-9.950409E-1
-9.950409E-1
-8.421230E-1
-8.421230E-1
-8.421230E-1
-8.421230E-1
-9.950409E-1
-9.950409E-1
-9.950409E-1
-9.950409E-1
-9.950409E-1
-9.950409E-1
-9.950409E-1
-9.950409E-1
-9.950409E-1
-9.950409E-1
-8.421230E-1
-8.421230E-1
-8.421230E-1
-9.950409E-1
-9.950409E-1
-9.950409E-1
-9.950409E-1
-8.421230E-1
-8.421230E-1
-8.421230E-1
-9.950409E-1
-9.950409E-1
-9.950409E-1
-1.147961E+0
-1.147961E+0
-1.147961E+0
-9.950409E-1
-9.950409E-1
-9.950409E-1
-1.147961E+0
-9.950409E-1
-9.950409E-1
-9.950409E-1
-9.950409E-1
-8.421230E-1
-9.950409E-1
-9.950409E-1
-1.147961E+0
-1.300879E+0
-1.300879E+0
-1.300879E+0
-1.147961E+0
-1.147961E+0
-1.147961E+0
-1.300879E+0
-1.300879E+0
-1.300879E+0
-1.300879E+0
-1.300879E+0
-1.300879E+0
-1.300879E+0
-1.300879E+0
-1.453798E+0
-1.453798E+0
-1.300879E+0
-1.300879E+0
-1.300879E+0
-1.453798E+0
-1.453798E+0
-1.606716E+0
-1.606716E+0
-1.606716E+0
-1.606716E+0
-1.606716E+0
-1.606716E+0
-1.453798E+0
-1.453798E+0
-1.453798E+0
-1.453798E+0
-1.453798E+0
-1.453798E+0
-1.300879E+0
-1.453798E+0
-1.453798E+0
-1.606716E+0
-1.606716E+0
-1.606716E+0
-1.453798E+0
-1.453798E+0
-1.606716E+0
-1.453798E+0
-1.453798E+0
-1.606716E+0
-1.606716E+0
-1.453798E+0
-1.453798E+0
-1.453798E+0
-1.453798E+0
-1.300879E+0
-1.300879E+0
-1.300879E+0
-1.453798E+0
-1.606716E+0
-1.606716E+0
-1.453798E+0
-1.300879E+0
-1.453798E+0
-1.606716E+0
-1.606716E+0
-1.606716E+0
-1.453798E+0
-1.300879E+0
-1.300879E+0
-1.606716E+0
-1.759634E+0
-1.759634E+0
-1.606716E+0
-1.606716E+0
-1.606716E+0
-1.606716E+0
-1.606716E+0
-1.606716E+0
-1.453798E+0
-1.453798E+0
-1.606716E+0
-1.606716E+0
-1.606716E+0
-1.606716E+0
-1.606716E+0
-1.759634E+0
-1.759634E+0
-1.759634E+0
-1.606716E+0
-1.453798E+0
-1.453798E+0
-1.606716E+0
-1.759634E+0
-1.759634E+0
-1.606716E+0
-1.606716E+0
-1.606716E+0
-1.759634E+0
-1.759634E+0
-1.759634E+0
-1.759634E+0
-1.759634E+0
-1.759634E+0
-1.759634E+0
-1.759634E+0
-1.759634E+0
-1.759634E+0
-1.759634E+0
-1.759634E+0
-1.606716E+0
-1.453798E+0
-1.453798E+0
-1.453798E+0
-1.759634E+0
-1.759634E+0
-1.759634E+0
-1.606716E+0
-1.606716E+0
-1.759634E+0
-1.759634E+0
-1.759634E+0
-1.759634E+0
-1.759634E+0
-1.759634E+0
-1.606716E+0
-1.606716E+0
-1.759634E+0
-1.912554E+0
-2.065472E+0
-1.912554E+0
-1.759634E+0
-1.759634E+0
-1.759634E+0
-1.912554E+0
-1.912554E+0
-1.759634E+0
-1.759634E+0
-1.759634E+0
-1.759634E+0
-1.912554E+0
-2.065472E+0
-1.912554E+0
-1.606716E+0
-1.606716E+0
-1.912554E+0
-2.065472E+0
-2.065472E+0
-1.912554E+0
-1.759634E+0
-1.912554E+0
-2.065472E+0
-2.065472E+0
-2.065472E+0
-1.912554E+0
-1.912554E+0
-1.912554E+0
-1.912554E+0
-1.912554E+0
-1.912554E+0
-1.912554E+0
-1.912554E+0
-1.759634E+0
-1.759634E+0
-1.912554E+0
-1.912554E+0
-2.065472E+0
-2.065472E+0
-2.065472E+0
-1.912554E+0
-2.065472E+0
-2.218391E+0
-2.218391E+0
-2.218391E+0
-1.912554E+0
-1.759634E+0
-1.912554E+0
-2.218391E+0
-2.218391E+0
-2.218391E+0
-2.065472E+0
-2.065472E+0
-1.912554E+0
-1.912554E+0
-1.912554E+0
-2.065472E+0
-2.218391E+0
-2.218391E+0
-2.371311E+0
-2.218391E+0
-2.065472E+0
-1.912554E+0
-2.065472E+0
-2.218391E+0
-2.218391E+0
-2.218391E+0
-2.218391E+0
-2.218391E+0
-2.218391E+0
-2.371311E+0
-2.371311E+0
-2.371311E+0
-2.371311E+0
-2.371311E+0
-2.371311E+0
-2.218391E+0
-2.218391E+0
-2.218391E+0
-2.371311E+0
-2.524229E+0
-2.524229E+0
-2.371311E+0
-2.371311E+0
-2.371311E+0
-2.371311E+0
-2.371311E+0
-2.371311E+0
-2.371311E+0
-2.371311E+0
-2.371311E+0
-2.524229E+0
-2.371311E+0
-2.371311E+0
-2.524229E+0
-2.677149E+0
-2.524229E+0
-2.371311E+0
-2.218391E+0
-2.218391E+0
-2.218391E+0
-2.371311E+0
-2.371311E+0
-2.524229E+0
-2.524229E+0
-2.524229E+0
-2.524229E+0
-2.524229E+0
-2.524229E+0
-2.524229E+0
-2.524229E+0
-2.371311E+0
-2.371311E+0
-2.524229E+0
-2.677149E+0
-2.677149E+0
-2.677149E+0
-2.524229E+0
-2.524229E+0
-2.371311E+0
-2.371311E+0
-2.524229E+0
-2.524229E+0
-2.677149E+0
-2.677149E+0
-2.524229E+0
-2.524229E+0
-2.677149E+0
-2.830067E+0
-2.830067E+0
-2.677149E+0
-2.677149E+0
-2.524229E+0
-2.524229E+0
-2.677149E+0
-2.677149E+0
-2.677149E+0
-2.677149E+0
-2.677149E+0
-2.524229E+0
-2.524229E+0
-2.830067E+0
-2.982987E+0
-2.982987E+0
-2.982987E+0
-2.982987E+0
-3.135904E+0
-2.982987E+0
-2.830067E+0
-2.677149E+0
-2.677149E+0
-2.677149E+0
-2.677149E+0
-2.830067E+0
-2.830067E+0
-2.830067E+0
-2.830067E+0
-2.982987E+0
-2.982987E+0
-2.982987E+0
-2.982987E+0
-2.982987E+0
-2.982987E+0
-2.982987E+0
-2.982987E+0
-2.982987E+0
-2.982987E+0
-3.135904E+0
-3.135904E+0
-2.982987E+0
-2.830067E+0
-2.830067E+0
-2.982987E+0
-2.982987E+0
-2.982987E+0
-3.135904E+0
-3.135904E+0
-3.135904E+0
-2.982987E+0
-3.135904E+0
-3.135904E+0
-3.135904E+0
-3.135904E+0
-3.135904E+0
-2.982987E+0
-2.982987E+0
-2.982987E+0
-3.135904E+0
-2.982987E+0
-2.982987E+0
-2.982987E+0
-2.982987E+0
-3.135904E+0
-3.288824E+0
-3.135904E+0
-3.135904E+0
-3.135904E+0
-3.135904E+0
-3.135904E+0
-3.135904E+0
-3.135904E+0
-3.135904E+0
-3.135904E+0
-3.135904E+0
-3.135904E+0
-3.288824E+0
-3.288824E+0
-3.135904E+0
-2.982987E+0
-2.982987E+0
-3.135904E+0
-3.135904E+0
-3.288824E+0
-3.135904E+0
-3.135904E+0
-3.135904E+0
-3.135904E+0
-3.135904E+0
-3.135904E+0
-3.135904E+0
-3.135904E+0
-3.135904E+0
-2.982987E+0
-2.830067E+0
-2.830067E+0
-2.982987E+0
-3.135904E+0
-3.135904E+0
-2.982987E+0
-2.830067E+0
-2.982987E+0
-3.135904E+0
-3.288824E+0
-3.288824E+0
-3.135904E+0
-2.982987E+0
-2.830067E+0
-2.830067E+0
-2.982987E+0
-2.982987E+0
-3.135904E+0
-3.135904E+0
-3.135904E+0
-3.135904E+0
-3.135904E+0
-2.982987E+0
-2.982987E+0
-2.982987E+0
-3.135904E+0
-3.288824E+0
-3.288824E+0
-3.135904E+0
-3.135904E+0
-3.135904E+0
-3.135904E+0
-3.135904E+0
-2.982987E+0
-2.982987E+0
-3.135904E+0
-3.135904E+0
-3.288824E+0
-3.135904E+0
-3.135904E+0
-2.982987E+0
-2.982987E+0
-2.982987E+0
-2.982987E+0
-2.982987E+0
-2.982987E+0
-2.982987E+0
-2.982987E+0
-2.982987E+0
-2.982987E+0
-2.982987E+0
-2.982987E+0
-2.982987E+0
-2.982987E+0
-2.830067E+0
-2.830067E+0
-2.982987E+0
-3.135904E+0
-3.135904E+0
-3.135904E+0
-3.135904E+0
-2.982987E+0
-2.982987E+0
-2.982987E+0
-2.982987E+0
-3.135904E+0
-3.135904E+0
-3.135904E+0
-2.982987E+0
-3.135904E+0
-3.135904E+0
-3.135904E+0
-3.135904E+0
-2.982987E+0
-2.982987E+0
-2.982987E+0
-3.135904E+0
-2.982987E+0
-2.982987E+0
-2.982987E+0
-3.135904E+0
-3.288824E+0
-3.288824E+0
-3.288824E+0
-3.288824E+0
-3.135904E+0
-3.135904E+0
-3.135904E+0
-2.982987E+0
-3.135904E+0
-3.288824E+0
-3.288824E+0
-3.288824E+0
-3.288824E+0
-3.135904E+0
-3.135904E+0
-3.135904E+0
-3.135904E+0
-2.982987E+0
-2.982987E+0
-2.982987E+0
-2.982987E+0
-2.982987E+0
-2.982987E+0
-2.982987E+0
-2.982987E+0
-2.982987E+0
-3.135904E+0
-2.982987E+0
-2.982987E+0
-2.982987E+0
-3.135904E+0
-3.135904E+0
-3.135904E+0
-2.982987E+0
-2.982987E+0
-2.982987E+0
-2.982987E+0
-2.982987E+0
-2.830067E+0
-2.830067E+0
-2.982987E+0
-2.982987E+0
-3.135904E+0
-3.288824E+0
-3.135904E+0
-3.135904E+0
-3.135904E+0
-3.288824E+0
-3.441742E+0
-3.441742E+0
-3.288824E+0
-3.288824E+0
-3.288824E+0
-3.288824E+0
-3.288824E+0
-3.135904E+0
-3.135904E+0
-3.135904E+0
-3.135904E+0
-3.288824E+0
-3.288824E+0
-3.288824E+0
-3.288824E+0
-3.288824E+0
-3.288824E+0
-3.441742E+0
-3.441742E+0
-3.441742E+0
-3.441742E+0
-3.441742E+0
-3.441742E+0
-3.441742E+0
-3.441742E+0
-3.288824E+0
-3.288824E+0
-3.288824E+0
-3.288824E+0
-3.288824E+0
-3.441742E+0
-3.288824E+0
-3.135904E+0
-3.135904E+0
-3.135904E+0
-3.288824E+0
-3.441742E+0
-3.441742E+0
-3.288824E+0
-3.288824E+0
-3.288824E+0
-3.288824E+0
-3.288824E+0
-3.441742E+0
-3.594662E+0
-3.594662E+0
-3.441742E+0
-3.288824E+0
-3.288824E+0
-3.288824E+0
-3.441742E+0
-3.441742E+0
-3.288824E+0
-3.288824E+0
-3.288824E+0
-3.288824E+0
-3.288824E+0
-3.288824E+0
-3.288824E+0
-3.288824E+0
-3.288824E+0
-3.441742E+0
-3.441742E+0
-3.441742E+0
-3.441742E+0
-3.441742E+0
-3.441742E+0
-3.441742E+0
-3.441742E+0
-3.594662E+0
-3.747580E+0
-3.747580E+0
-3.594662E+0
-3.441742E+0
-3.441742E+0
-3.441742E+0
-3.441742E+0
-3.594662E+0
-3.441742E+0
-3.441742E+0
-3.288824E+0
-3.441742E+0
-3.441742E+0
-3.441742E+0
-3.288824E+0
-3.288824E+0
-3.288824E+0
-3.288824E+0
-3.135904E+0
-3.135904E+0
-2.982987E+0
-2.982987E+0
-3.135904E+0
-3.288824E+0
-3.288824E+0
-3.288824E+0
-3.288824E+0
-3.135904E+0
-2.982987E+0
-2.982987E+0
-2.982987E+0
-3.135904E+0
-2.982987E+0
-2.982987E+0
-2.982987E+0
-2.982987E+0
-2.982987E+0
-2.982987E+0
-2.982987E+0
-2.982987E+0
-2.982987E+0
-2.982987E+0
-2.982987E+0
-2.982987E+0
-2.982987E+0
-2.982987E+0
-2.982987E+0
-3.135904E+0
-2.982987E+0
-2.982987E+0
-2.982987E+0
-2.982987E+0
-3.135904E+0
-3.135904E+0
-3.135904E+0
-2.982987E+0
-3.135904E+0
-3.288824E+0
-3.288824E+0
-3.288824E+0
-2.982987E+0
-2.982987E+0
-2.982987E+0
-3.135904E+0
-3.288824E+0
-3.288824E+0
-3.288824E+0
-3.135904E+0
-2.982987E+0
-3.135904E+0
-3.135904E+0
-3.135904E+0
-3.135904E+0
-3.135904E+0
-3.135904E+0
-3.135904E+0
-3.135904E+0
-3.135904E+0
-3.135904E+0
-3.288824E+0
-3.288824E+0
-3.441742E+0
-3.441742E+0
-3.594662E+0
-3.594662E+0
-3.594662E+0
-3.441742E+0
-3.441742E+0
-3.441742E+0
-3.441742E+0
-3.288824E+0
-3.288824E+0
-3.288824E+0
-3.441742E+0
-3.288824E+0
-3.288824E+0
-3.288824E+0
-3.288824E+0
-3.135904E+0
-3.135904E+0
-3.288824E+0
-3.441742E+0
-3.441742E+0
-3.288824E+0
-3.288824E+0
-3.441742E+0
-3.594662E+0
-3.747580E+0
-3.747580E+0
-3.747580E+0
-3.747580E+0
-3.747580E+0
-3.747580E+0
-3.747580E+0
-3.900497E+0
-3.900497E+0
-3.747580E+0
-3.594662E+0
-3.747580E+0
-3.747580E+0
-3.594662E+0
-3.594662E+0
-3.441742E+0
-3.594662E+0
-3.747580E+0
-4.053417E+0
-4.053417E+0
-4.053417E+0
-3.747580E+0
-3.594662E+0
-3.594662E+0
-3.747580E+0
-3.747580E+0
-3.900497E+0
-4.053417E+0
-4.053417E+0
-4.053417E+0
-4.053417E+0
-3.900497E+0
-3.747580E+0
-3.747580E+0
-3.900497E+0
-4.053417E+0
-4.053417E+0
-4.206335E+0
-4.206335E+0
-4.206335E+0
-4.053417E+0
-3.900497E+0
-3.747580E+0
-3.747580E+0
-3.900497E+0
-3.900497E+0
-4.053417E+0
-3.900497E+0
-3.900497E+0
-3.900497E+0
-3.900497E+0
-4.053417E+0
-4.206335E+0
-4.359255E+0
-4.206335E+0
-4.053417E+0
-3.900497E+0
-4.053417E+0
-4.206335E+0
-4.359255E+0
-4.206335E+0
-4.206335E+0
-4.206335E+0
-4.206335E+0
-4.206335E+0
-4.053417E+0
-4.053417E+0
-4.053417E+0
-3.900497E+0
-3.900497E+0
-3.900497E+0
-4.053417E+0
-4.206335E+0
-4.359255E+0
-4.206335E+0
-4.053417E+0
-4.053417E+0
-4.053417E+0
-4.053417E+0
-4.206335E+0
-4.206335E+0
-4.206335E+0
-4.359255E+0
-4.206335E+0
-4.206335E+0
-4.206335E+0
-4.206335E+0
-4.206335E+0
-4.053417E+0
-4.053417E+0
-4.206335E+0
-4.359255E+0
-4.359255E+0
-4.206335E+0
-4.053417E+0
-4.053417E+0
-4.053417E+0
-4.053417E+0
-4.053417E+0
-4.206335E+0
-4.206335E+0
-4.359255E+0
-4.359255E+0
-4.206335E+0
-4.206335E+0
-4.053417E+0
-4.053417E+0
-4.206335E+0
-4.359255E+0
-4.206335E+0
-4.206335E+0
-4.206335E+0
-4.206335E+0
-4.206335E+0
-4.206335E+0
-4.206335E+0
-4.359255E+0
-4.359255E+0
-4.206335E+0
-4.206335E+0
-4.206335E+0
-4.206335E+0
-4.359255E+0
-4.359255E+0
-4.206335E+0
-4.053417E+0
-4.053417E+0
-4.359255E+0
-4.359255E+0
-4.359255E+0
-4.359255E+0
-4.359255E+0
-4.359255E+0
-4.359255E+0
-4.206335E+0
-4.206335E+0
-4.206335E+0
-4.359255E+0
-4.512173E+0
-4.512173E+0
-4.512173E+0
-4.665093E+0
-4.665093E+0
-4.512173E+0
-4.512173E+0
-4.512173E+0
-4.512173E+0
-4.512173E+0
-4.512173E+0
-4.512173E+0
-4.512173E+0
-4.512173E+0
-4.512173E+0
-4.359255E+0
-4.359255E+0
-4.512173E+0
-4.512173E+0
-4.665093E+0
-4.665093E+0
-4.665093E+0
-4.665093E+0
-4.512173E+0
-4.512173E+0
-4.512173E+0
-4.665093E+0
-4.665093E+0
-4.665093E+0
-4.665093E+0
-4.512173E+0
-4.512173E+0
-4.512173E+0
-4.665093E+0
-4.818010E+0
-4.818010E+0
-4.818010E+0
-4.818010E+0
-4.818010E+0
-4.665093E+0
-4.665093E+0
-4.665093E+0
-4.665093E+0
-4.818010E+0
-4.665093E+0
-4.665093E+0
-4.665093E+0
-4.665093E+0
-4.665093E+0
-4.665093E+0
-4.665093E+0
-4.818010E+0
-4.818010E+0
-4.818010E+0
-4.970928E+0
-4.970928E+0
-4.970928E+0
-4.970928E+0
-4.970928E+0
-4.970928E+0
-4.818010E+0
-4.818010E+0
-4.818010E+0
-4.970928E+0
-4.970928E+0
-4.970928E+0
-4.818010E+0
-4.665093E+0
-4.665093E+0
-4.818010E+0
-4.818010E+0
-4.818010E+0
-4.818010E+0
-4.818010E+0
-4.818010E+0
-4.818010E+0
-4.818010E+0
-4.818010E+0
-4.818010E+0
-4.818010E+0
-4.665093E+0
-4.818010E+0
-4.818010E+0
-4.818010E+0
-4.818010E+0
-4.665093E+0
-4.665093E+0
-4.665093E+0
-4.665093E+0
-4.665093E+0
-4.665093E+0
-4.665093E+0
-4.665093E+0
-4.818010E+0
-4.818010E+0
-4.665093E+0
-4.665093E+0
-4.665093E+0
-4.665093E+0
-4.818010E+0
-4.818010E+0
-4.665093E+0
-4.665093E+0
-4.665093E+0
-4.665093E+0
-4.818010E+0
-4.970928E+0
-4.970928E+0
-4.818010E+0
-4.665093E+0
-4.818010E+0
-4.970928E+0
-4.970928E+0
-4.970928E+0
-4.818010E+0
-4.818010E+0
-4.818010E+0
-4.818010E+0
-4.818010E+0
-4.970928E+0
-4.970928E+0
-5.123848E+0
-4.970928E+0
-4.970928E+0
-4.970928E+0
-4.970928E+0
-4.970928E+0
-4.970928E+0
-4.818010E+0
-4.818010E+0
-4.818010E+0
-4.970928E+0
-4.970928E+0
-4.970928E+0
-4.970928E+0
-4.970928E+0
-5.123848E+0
-5.123848E+0
-4.970928E+0
-4.818010E+0
-4.970928E+0
-4.970928E+0
-4.970928E+0
-4.970928E+0
-4.970928E+0
-4.970928E+0
-4.970928E+0
-4.818010E+0
-4.818010E+0
-4.818010E+0
-4.970928E+0
-5.123848E+0
-4.970928E+0
-4.818010E+0
-4.665093E+0
-4.818010E+0
-4.818010E+0
-4.970928E+0
-4.970928E+0
-4.818010E+0
-4.818010E+0
-4.970928E+0
-4.970928E+0
-5.123848E+0
-5.123848E+0
-5.276766E+0
-5.276766E+0
-5.123848E+0
-4.970928E+0
-4.818010E+0
-4.970928E+0
-5.123848E+0
-5.123848E+0
-4.970928E+0
-4.818010E+0
-4.970928E+0
-5.123848E+0
-5.123848E+0
-4.970928E+0
-4.970928E+0
-5.123848E+0
-5.276766E+0
-5.123848E+0
-4.970928E+0
-5.123848E+0
-5.123848E+0
-5.276766E+0
-5.123848E+0
-5.123848E+0
-5.123848E+0
-5.276766E+0
-5.429686E+0
-5.276766E+0
-5.123848E+0
-4.970928E+0
-5.123848E+0
-5.123848E+0
-5.276766E+0
-5.123848E+0
-5.123848E+0
-4.970928E+0
-4.970928E+0
-4.818010E+0
-4.818010E+0
-4.818010E+0
-4.970928E+0
-5.123848E+0
-5.123848E+0
-5.123848E+0
-5.123848E+0
-4.970928E+0
-4.970928E+0
-4.970928E+0
-4.970928E+0
-4.970928E+0
-4.970928E+0
-4.970928E+0
-4.970928E+0
-4.970928E+0
-5.123848E+0
-5.123848E+0
-5.123848E+0
-5.123848E+0
-5.123848E+0
-5.276766E+0
-5.276766E+0
-5.123848E+0
-4.970928E+0
-4.970928E+0
-4.970928E+0
-4.970928E+0
-5.123848E+0
-4.970928E+0
-4.818010E+0
-4.665093E+0
-4.665093E+0
-4.818010E+0
-4.818010E+0
-4.818010E+0
-4.665093E+0
-4.665093E+0
-4.665093E+0
-4.665093E+0
-4.818010E+0
-4.818010E+0
-4.818010E+0
-4.665093E+0
-4.512173E+0
-4.359255E+0
-4.512173E+0
-4.665093E+0
-4.665093E+0
-4.665093E+0
-4.512173E+0
-4.512173E+0
-4.512173E+0
-4.512173E+0
-4.512173E+0
-4.359255E+0
-4.206335E+0
-4.053417E+0
-4.206335E+0
-4.359255E+0
-4.512173E+0
-4.512173E+0
-4.359255E+0
-4.359255E+0
-4.359255E+0
-4.359255E+0
-4.206335E+0
-4.053417E+0
-3.900497E+0
-4.053417E+0
-4.053417E+0
-4.206335E+0
-4.206335E+0
-4.206335E+0
-4.206335E+0
-4.206335E+0
-4.206335E+0
-4.206335E+0
-4.053417E+0
-4.053417E+0
-4.206335E+0
-4.359255E+0
-4.359255E+0
-4.206335E+0
-4.053417E+0
-4.053417E+0
-4.053417E+0
-4.053417E+0
-3.900497E+0
-3.747580E+0
-3.900497E+0
-3.900497E+0
-3.900497E+0
-3.900497E+0
-3.900497E+0
-3.900497E+0
-3.747580E+0
-3.747580E+0
-3.594662E+0
-3.594662E+0
-3.747580E+0
-3.747580E+0
-3.594662E+0
-3.594662E+0
-3.594662E+0
-3.594662E+0
-3.747580E+0
-3.747580E+0
-3.747580E+0
-3.747580E+0
-3.594662E+0
-3.594662E+0
-3.594662E+0
-3.747580E+0
-3.747580E+0
-3.747580E+0
-3.594662E+0
-3.747580E+0
-3.747580E+0
-3.747580E+0
-3.747580E+0
-3.594662E+0
-3.441742E+0
-3.441742E+0
-3.288824E+0
-3.441742E+0
-3.441742E+0
-3.441742E+0
-3.288824E+0
-3.441742E+0
-3.441742E+0
-3.594662E+0
-3.441742E+0
-3.441742E+0
-3.288824E+0
-3.441742E+0
-3.441742E+0
-3.441742E+0
-3.441742E+0
-3.441742E+0
-3.441742E+0
-3.441742E+0
-3.288824E+0
-3.135904E+0
-3.135904E+0
-3.135904E+0
-3.288824E+0
-3.441742E+0
-3.594662E+0
-3.441742E+0
-3.135904E+0
-3.288824E+0
-3.288824E+0
-3.441742E+0
-3.441742E+0
-3.288824E+0
-3.288824E+0
-3.441742E+0
-3.441742E+0
-3.441742E+0
-3.441742E+0
-3.441742E+0
-3.441742E+0
-3.441742E+0
-3.288824E+0
-3.288824E+0
-3.288824E+0
-3.441742E+0
-3.594662E+0
-3.441742E+0
-3.441742E+0
-3.441742E+0
-3.594662E+0
-3.747580E+0
-3.747580E+0
-3.594662E+0
-3.288824E+0
-3.135904E+0
-3.135904E+0
-3.288824E+0
-3.441742E+0
-3.594662E+0
-3.441742E+0
-3.288824E+0
-3.288824E+0
-3.288824E+0
-3.441742E+0
-3.441742E+0
-3.288824E+0
-3.288824E+0
-3.441742E+0
-3.441742E+0
-3.594662E+0
-3.441742E+0
-3.441742E+0
-3.594662E+0
-3.747580E+0
-3.747580E+0
-3.594662E+0
-3.441742E+0
-3.441742E+0
-3.594662E+0
-3.747580E+0
-3.594662E+0
-3.594662E+0
-3.594662E+0
-3.594662E+0
-3.747580E+0
-3.747580E+0
-3.594662E+0
-3.441742E+0
-3.441742E+0
-3.594662E+0
-3.747580E+0
-3.747580E+0
-3.747580E+0
-3.747580E+0
-3.747580E+0
-3.747580E+0
-3.900497E+0
-3.900497E+0
-3.747580E+0
-3.594662E+0
-3.747580E+0
-3.900497E+0
-4.053417E+0
-4.053417E+0
-4.053417E+0
-3.900497E+0
-3.900497E+0
-3.900497E+0
-3.900497E+0
-4.053417E+0
-4.053417E+0
-4.053417E+0
-3.900497E+0
-3.900497E+0
-3.900497E+0
-3.900497E+0
-3.900497E+0
-3.900497E+0
-3.900497E+0
-4.053417E+0
-4.053417E+0
-4.053417E+0
-4.053417E+0
-4.053417E+0
-4.206335E+0
-4.206335E+0
-4.206335E+0
-4.206335E+0
-4.053417E+0
-4.053417E+0
-4.053417E+0
-4.053417E+0
-4.053417E+0
-4.053417E+0
-3.900497E+0
-3.900497E+0
-3.900497E+0
-4.053417E+0
-4.206335E+0
-4.206335E+0
-4.206335E+0
-4.053417E+0
-3.900497E+0
-3.900497E+0
-4.053417E+0
-4.206335E+0
-4.206335E+0
-4.053417E+0
-4.053417E+0
-3.900497E+0
-4.053417E+0
-4.206335E+0
-4.053417E+0
-4.053417E+0
-3.900497E+0
-3.900497E+0
-3.900497E+0
-3.900497E+0
-3.900497E+0
-3.900497E+0
-3.900497E+0
-3.900497E+0
-3.900497E+0
-3.900497E+0
-3.900497E+0
-3.900497E+0
-3.900497E+0
-3.900497E+0
-3.900497E+0
-3.900497E+0
-3.900497E+0
-3.747580E+0
-3.594662E+0
-3.747580E+0
-3.900497E+0
-4.053417E+0
-3.900497E+0
-3.747580E+0
-3.747580E+0
-3.900497E+0
-3.900497E+0
-3.900497E+0
-3.900497E+0
-3.900497E+0
-3.900497E+0
-3.747580E+0
-3.747580E+0
-3.747580E+0
-3.747580E+0
-3.747580E+0
-3.900497E+0
-3.900497E+0
-3.747580E+0
-3.747580E+0
-3.594662E+0
-3.594662E+0
-3.594662E+0
-3.594662E+0
-3.594662E+0
-3.747580E+0
-3.900497E+0
-3.900497E+0
-3.747580E+0
-3.594662E+0
-3.594662E+0
-3.594662E+0
-3.594662E+0
-3.441742E+0
-3.441742E+0
-3.441742E+0
-3.594662E+0
-3.594662E+0
-3.594662E+0
-3.594662E+0
-3.594662E+0
-3.594662E+0
-3.594662E+0
-3.594662E+0
-3.441742E+0
-3.441742E+0
-3.441742E+0
-3.441742E+0
-3.288824E+0
-3.288824E+0
-3.441742E+0
-3.441742E+0
-3.441742E+0
-3.441742E+0
-3.441742E+0
-3.441742E+0
-3.441742E+0
-3.288824E+0
-3.441742E+0
-3.441742E+0
-3.441742E+0
-3.441742E+0
-3.441742E+0
-3.441742E+0
-3.288824E+0
-3.135904E+0
-3.135904E+0
-3.135904E+0
-3.135904E+0
-3.288824E+0
-3.288824E+0
-3.288824E+0
-3.135904E+0
-3.135904E+0
-3.135904E+0
-3.288824E+0
-3.288824E+0
-3.288824E+0
-3.288824E+0
-3.135904E+0
-3.135904E+0
-3.135904E+0
-3.135904E+0
-3.135904E+0
-3.135904E+0
-3.135904E+0
-3.135904E+0
-2.982987E+0
-2.982987E+0
-2.830067E+0
-2.830067E+0
-2.830067E+0
-2.982987E+0
-2.830067E+0
-2.830067E+0
-2.677149E+0
-2.677149E+0
-2.677149E+0
-2.830067E+0
-2.830067E+0
-2.982987E+0
-2.982987E+0
-2.982987E+0
-2.830067E+0
-2.524229E+0
-2.524229E+0
-2.524229E+0
-2.830067E+0
-2.982987E+0
-2.982987E+0
-2.982987E+0
-2.982987E+0
-2.830067E+0
-2.677149E+0
-2.830067E+0
-2.830067E+0
-2.982987E+0
-2.830067E+0
-2.677149E+0
-2.524229E+0
-2.524229E+0
-2.677149E+0
-2.677149E+0
-2.524229E+0
-2.524229E+0
-2.677149E+0
-2.830067E+0
-2.830067E+0
-2.677149E+0
-2.524229E+0
-2.371311E+0
-2.371311E+0
-2.371311E+0
-2.371311E+0
-2.524229E+0
-2.524229E+0
-2.677149E+0
-2.524229E+0
-2.524229E+0
-2.371311E+0
-2.371311E+0
-2.371311E+0
-2.524229E+0
-2.677149E+0
-2.524229E+0
-2.371311E+0
-2.218391E+0
-2.218391E+0
-2.371311E+0
-2.524229E+0
-2.524229E+0
-2.371311E+0
-2.371311E+0
-2.371311E+0
-2.371311E+0
-2.065472E+0
-2.065472E+0
-2.065472E+0
-2.065472E+0
-2.218391E+0
-2.218391E+0
-2.218391E+0
-2.065472E+0
-2.065472E+0
-2.065472E+0
-2.065472E+0
-2.065472E+0
-2.065472E+0
-2.065472E+0
-1.912554E+0
-1.912554E+0
-2.065472E+0
-2.065472E+0
-2.065472E+0
-2.065472E+0
-2.065472E+0
-2.065472E+0
-2.065472E+0
-2.065472E+0
-2.065472E+0
-2.218391E+0
-2.218391E+0
-2.218391E+0
-2.218391E+0
-2.218391E+0
-2.065472E+0
-2.065472E+0
-2.065472E+0
-2.065472E+0
-2.065472E+0
-1.912554E+0
-1.912554E+0
-1.912554E+0
-2.065472E+0
-2.065472E+0
-2.065472E+0
-1.759634E+0
-1.606716E+0
-1.453798E+0
-1.606716E+0
-1.759634E+0
-1.759634E+0
-1.759634E+0
-1.759634E+0
-1.759634E+0
-1.759634E+0
-1.759634E+0
-1.759634E+0
-1.759634E+0
-1.759634E+0
-1.606716E+0
-1.606716E+0
-1.759634E+0
-1.759634E+0
-1.759634E+0
-1.759634E+0
-1.759634E+0
-1.606716E+0
-1.453798E+0
-1.453798E+0
-1.453798E+0
-1.606716E+0
-1.759634E+0
-1.606716E+0
-1.606716E+0
-1.606716E+0
-1.606716E+0
-1.606716E+0
-1.606716E+0
-1.453798E+0
-1.300879E+0
-1.453798E+0
-1.606716E+0
-1.759634E+0
-1.912554E+0
-1.759634E+0
-1.759634E+0
-1.606716E+0
-1.606716E+0
-1.453798E+0
-1.453798E+0
-1.300879E+0
-1.300879E+0
-1.300879E+0
-1.453798E+0
-1.453798E+0
-1.300879E+0
-1.147961E+0
-1.147961E+0
-1.300879E+0
-1.300879E+0
-1.300879E+0
-1.300879E+0
-1.300879E+0
-1.453798E+0
-1.453798E+0
-1.453798E+0
-1.300879E+0
-1.300879E+0
-1.300879E+0
-1.300879E+0
-1.300879E+0
-1.147961E+0
-9.950409E-1
-9.950409E-1
-1.147961E+0
-1.147961E+0
-1.147961E+0
-1.147961E+0
-1.147961E+0
-1.300879E+0
-1.300879E+0
-1.300879E+0
-1.147961E+0
-1.300879E+0
-1.606716E+0
-1.759634E+0
-1.912554E+0
-1.912554E+0
-2.065472E+0
-2.065472E+0
-1.912554E+0
-1.912554E+0
-1.759634E+0
-1.606716E+0
-1.453798E+0
-1.606716E+0
-1.606716E+0
-1.453798E+0
-1.300879E+0
-1.147961E+0
-1.147961E+0
-1.147961E+0
-1.147961E+0
-9.950409E-1
-8.421230E-1
-8.421230E-1
-8.421230E-1
-9.950409E-1
-1.147961E+0
-1.300879E+0
-1.300879E+0
-1.300879E+0
-1.300879E+0
-1.147961E+0
-1.147961E+0
-9.950409E-1
-9.950409E-1
-1.147961E+0
-1.147961E+0
-1.147961E+0
-1.147961E+0
-1.147961E+0
-1.147961E+0
-9.950409E-1
-1.147961E+0
-1.147961E+0
-1.147961E+0
-1.147961E+0
-1.147961E+0
-9.950409E-1
-9.950409E-1
-1.147961E+0
-1.147961E+0
-1.147961E+0
-1.147961E+0
-9.950409E-1
-8.421230E-1
-8.421230E-1
-8.421230E-1
-9.950409E-1
-1.147961E+0
-1.300879E+0
-1.300879E+0
-1.147961E+0
-9.950409E-1
-9.950409E-1
-1.147961E+0
-1.147961E+0
-1.147961E+0
-9.950409E-1
-9.950409E-1
-1.147961E+0
-1.147961E+0
-1.300879E+0
-1.300879E+0
-1.300879E+0
-1.147961E+0
-8.421230E-1
-8.421230E-1
-8.421230E-1
-9.950409E-1
-9.950409E-1
-8.421230E-1
-8.421230E-1
-9.950409E-1
-1.147961E+0
-1.147961E+0
-1.147961E+0
-8.421230E-1
-6.892033E-1
-6.892033E-1
-8.421230E-1
-8.421230E-1
-6.892033E-1
-6.892033E-1
-8.421230E-1
-8.421230E-1
-8.421230E-1
-6.892033E-1
-6.892033E-1
-6.892033E-1
-6.892033E-1
-6.892033E-1
-6.892033E-1
-6.892033E-1
-5.362854E-1
-5.362854E-1
-6.892033E-1
-8.421230E-1
-8.421230E-1
-6.892033E-1
-5.362854E-1
-5.362854E-1
-5.362854E-1
-5.362854E-1
-6.892033E-1
-6.892033E-1
-6.892033E-1
-5.362854E-1
-5.362854E-1
-5.362854E-1
-5.362854E-1
-5.362854E-1
-3.833675E-1
-3.833675E-1
-3.833675E-1
-3.833675E-1
-3.833675E-1
-3.833675E-1
-3.833675E-1
-5.362854E-1
-6.892033E-1
-6.892033E-1
-5.362854E-1
-3.833675E-1
-3.833675E-1
-5.362854E-1
-3.833675E-1
-3.833675E-1
-2.304478E-1
-7.752991E-2
-7.752991E-2
-2.304478E-1
-2.304478E-1
-7.752991E-2
-7.752991E-2
-7.752991E-2
-7.752991E-2
-7.752991E-2
-7.752991E-2
7.538986E-2
-7.752991E-2
-7.752991E-2
-7.752991E-2
-2.304478E-1
-2.304478E-1
-7.752991E-2
7.538986E-2
7.538986E-2
7.538986E-2
7.538986E-2
7.538986E-2
7.538986E-2
7.538986E-2
2.283087E-1
2.283087E-1
2.283087E-1
2.283087E-1
7.538986E-2
7.538986E-2
7.538986E-2
7.538986E-2
2.283087E-1
3.812275E-1
3.812275E-1
3.812275E-1
2.283087E-1
2.283087E-1
3.812275E-1
5.341463E-1
5.341463E-1
5.341463E-1
5.341463E-1
3.812275E-1
3.812275E-1
5.341463E-1
5.341463E-1
5.341463E-1
3.812275E-1
5.341463E-1
6.870651E-1
8.399830E-1
8.399830E-1
6.870651E-1
5.341463E-1
6.870651E-1
8.399830E-1
8.399830E-1
6.870651E-1
6.870651E-1
6.870651E-1
6.870651E-1
6.870651E-1
6.870651E-1
5.341463E-1
5.341463E-1
6.870651E-1
8.399830E-1
8.399830E-1
6.870651E-1
6.870651E-1
8.399830E-1
8.399830E-1
9.929018E-1
8.399830E-1
6.870651E-1
6.870651E-1
9.929018E-1
1.145821E+0
9.929018E-1
8.399830E-1
8.399830E-1
8.399830E-1
8.399830E-1
6.870651E-1
5.341463E-1
5.341463E-1
6.870651E-1
6.870651E-1
8.399830E-1
8.399830E-1
9.929018E-1
9.929018E-1
9.929018E-1
9.929018E-1
1.145821E+0
1.145821E+0
1.145821E+0
9.929018E-1
9.929018E-1
9.929018E-1
1.145821E+0
1.145821E+0
1.145821E+0
9.929018E-1
9.929018E-1
1.145821E+0
1.145821E+0
1.145821E+0
1.145821E+0
9.929018E-1
9.929018E-1
9.929018E-1
9.929018E-1
1.145821E+0
1.298739E+0
1.451658E+0
1.298739E+0
1.145821E+0
1.145821E+0
1.145821E+0
1.298739E+0
1.298739E+0
1.145821E+0
9.929018E-1
9.929018E-1
9.929018E-1
9.929018E-1
1.145821E+0
1.145821E+0
1.145821E+0
1.145821E+0
1.145821E+0
1.298739E+0
1.298739E+0
1.298739E+0
1.298739E+0
1.145821E+0
9.929018E-1
9.929018E-1
9.929018E-1
1.145821E+0
1.298739E+0
1.298739E+0
1.145821E+0
1.145821E+0
1.298739E+0
1.298739E+0
1.298739E+0
1.145821E+0
1.145821E+0
1.145821E+0
1.298739E+0
1.298739E+0
1.145821E+0
9.929018E-1
9.929018E-1
1.145821E+0
1.298739E+0
1.298739E+0
1.298739E+0
1.298739E+0
1.298739E+0
1.145821E+0
1.145821E+0
9.929018E-1
9.929018E-1
9.929018E-1
9.929018E-1
9.929018E-1
9.929018E-1
1.145821E+0
1.298739E+0
1.298739E+0
1.145821E+0
1.145821E+0
1.145821E+0
1.298739E+0
1.604578E+0
1.451658E+0
1.298739E+0
1.298739E+0
1.298739E+0
1.298739E+0
1.298739E+0
1.451658E+0
1.451658E+0
1.298739E+0
1.145821E+0
1.145821E+0
1.451658E+0
1.604578E+0
1.451658E+0
1.298739E+0
1.145821E+0
1.298739E+0
1.298739E+0
1.298739E+0
1.145821E+0
1.145821E+0
1.298739E+0
1.298739E+0
1.298739E+0
1.298739E+0
1.145821E+0
1.145821E+0
1.145821E+0
1.451658E+0
1.604578E+0
1.451658E+0
1.298739E+0
1.298739E+0
1.298739E+0
1.298739E+0
1.298739E+0
1.451658E+0
1.604578E+0
1.604578E+0
1.451658E+0
1.298739E+0
1.145821E+0
1.298739E+0
1.451658E+0
1.451658E+0
1.604578E+0
1.604578E+0
1.298739E+0
9.929018E-1
1.145821E+0
2.063334E+0
2.827928E+0
2.216252E+0
6.870651E-1
-2.304478E-1
5.341463E-1
1.910415E+0
2.522090E+0
2.063334E+0
1.145821E+0
9.929018E-1
1.298739E+0
1.298739E+0
1.145821E+0
1.145821E+0
1.451658E+0
1.757497E+0
1.910415E+0
1.604578E+0
1.298739E+0
9.929018E-1
1.145821E+0
1.604578E+0
1.910415E+0
2.216252E+0
2.216252E+0
1.757497E+0
1.145821E+0
6.870651E-1
6.870651E-1
1.145821E+0
1.910415E+0
2.522090E+0
2.827928E+0
3.133765E+0
3.286683E+0
3.439602E+0
3.286683E+0
2.522090E+0
1.451658E+0
3.812275E-1
-7.752991E-2
7.538986E-2
9.929018E-1
2.063334E+0
3.133765E+0
3.592521E+0
3.439602E+0
2.827928E+0
2.369171E+0
2.216252E+0
2.369171E+0
2.522090E+0
2.216252E+0
2.216252E+0
2.369171E+0
2.980846E+0
3.745440E+0
4.357115E+0
4.510034E+0
4.051278E+0
3.592521E+0
3.133765E+0
2.827928E+0
2.369171E+0
1.604578E+0
2.283087E-1
-8.421230E-1
-1.147961E+0
7.538986E-2
2.216252E+0
3.898358E+0
4.204197E+0
3.592521E+0
2.675009E+0
2.216252E+0
2.063334E+0
2.216252E+0
2.063334E+0
1.604578E+0
1.298739E+0
1.451658E+0
2.063334E+0
2.827928E+0
3.592521E+0
3.898358E+0
3.592521E+0
2.827928E+0
2.063334E+0
1.757497E+0
1.604578E+0
1.451658E+0
1.298739E+0
1.757497E+0
2.522090E+0
2.827928E+0
2.675009E+0
2.369171E+0
2.369171E+0
2.827928E+0
2.980846E+0
2.675009E+0
2.675009E+0
2.675009E+0
2.827928E+0
2.675009E+0
2.522090E+0
2.522090E+0
2.827928E+0
2.980846E+0
2.980846E+0
2.827928E+0
2.675009E+0
2.522090E+0
2.522090E+0
2.675009E+0
2.827928E+0
2.980846E+0
2.827928E+0
2.522090E+0
2.522090E+0
2.675009E+0
2.827928E+0
2.827928E+0
2.827928E+0
2.675009E+0
2.522090E+0
2.675009E+0
2.675009E+0
2.827928E+0
2.675009E+0
2.522090E+0
2.675009E+0
2.675009E+0
2.827928E+0
2.675009E+0
2.522090E+0
2.522090E+0
2.675009E+0
2.675009E+0
2.675009E+0
2.522090E+0
2.675009E+0
2.827928E+0
2.980846E+0
2.980846E+0
2.827928E+0
2.675009E+0
2.827928E+0
2.980846E+0
3.133765E+0
3.133765E+0
2.827928E+0
2.980846E+0
2.980846E+0
3.133765E+0
3.133765E+0
3.133765E+0
2.980846E+0
2.827928E+0
2.675009E+0
2.522090E+0
2.675009E+0
2.827928E+0
2.827928E+0
2.675009E+0
2.522090E+0
2.675009E+0
2.675009E+0
2.675009E+0
2.522090E+0
2.522090E+0
2.522090E+0
2.522090E+0
2.522090E+0
2.522090E+0
2.522090E+0
2.522090E+0
2.369171E+0
2.216252E+0
2.369171E+0
2.369171E+0
2.522090E+0
2.369171E+0
2.216252E+0
2.063334E+0
2.216252E+0
2.522090E+0
2.522090E+0
2.369171E+0
2.216252E+0
2.216252E+0
2.369171E+0
2.675009E+0
2.675009E+0
2.522090E+0
2.522090E+0
2.369171E+0
2.369171E+0
2.522090E+0
2.522090E+0
2.369171E+0
2.369171E+0
2.369171E+0
2.522090E+0
2.522090E+0
2.522090E+0
2.522090E+0
2.675009E+0
2.675009E+0
2.522090E+0
2.522090E+0
2.369171E+0
2.369171E+0
2.369171E+0
2.369171E+0
2.369171E+0
2.369171E+0
2.522090E+0
2.522090E+0
2.522090E+0
2.369171E+0
2.216252E+0
2.216252E+0
2.369171E+0
2.522090E+0
2.522090E+0
2.369171E+0
2.216252E+0
2.216252E+0
2.522090E+0
2.675009E+0
2.522090E+0
2.369171E+0
2.369171E+0
2.522090E+0
2.522090E+0
2.522090E+0
2.522090E+0
2.522090E+0
2.522090E+0
2.522090E+0
2.522090E+0
2.522090E+0
2.522090E+0
2.522090E+0
2.522090E+0
2.522090E+0
2.522090E+0
2.522090E+0
2.369171E+0
2.216252E+0
2.216252E+0
2.216252E+0
2.216252E+0
2.369171E+0
2.369171E+0
2.369171E+0
2.369171E+0
2.369171E+0
2.369171E+0
2.216252E+0
2.216252E+0
2.216252E+0
2.369171E+0
2.369171E+0
2.522090E+0
2.369171E+0
2.216252E+0
2.063334E+0
2.063334E+0
2.216252E+0
2.216252E+0
1.910415E+0
1.910415E+0
1.910415E+0
2.216252E+0
2.216252E+0
2.063334E+0
1.910415E+0
1.910415E+0
1.910415E+0
1.910415E+0
2.063334E+0
2.063334E+0
2.063334E+0
2.063334E+0
1.910415E+0
1.910415E+0
1.910415E+0
1.910415E+0
1.757497E+0
1.757497E+0
1.910415E+0
1.910415E+0
1.757497E+0
1.451658E+0
1.451658E+0
1.604578E+0
1.910415E+0
1.910415E+0
1.910415E+0
1.757497E+0
1.757497E+0
1.757497E+0
1.910415E+0
1.910415E+0
1.757497E+0
1.604578E+0
1.451658E+0
1.451658E+0
1.604578E+0
1.910415E+0
1.910415E+0
1.757497E+0
1.604578E+0
1.604578E+0
1.757497E+0
1.910415E+0
1.757497E+0
1.451658E+0
1.451658E+0
1.604578E+0
1.757497E+0
1.757497E+0
1.604578E+0
1.451658E+0
1.298739E+0
1.145821E+0
1.298739E+0
1.451658E+0
1.451658E+0
1.451658E+0
1.298739E+0
1.298739E+0
1.451658E+0
1.451658E+0
1.451658E+0
1.451658E+0
1.451658E+0
1.298739E+0
1.298739E+0
1.145821E+0
1.298739E+0
1.451658E+0
1.451658E+0
1.298739E+0
1.145821E+0
1.145821E+0
1.145821E+0
1.145821E+0
1.145821E+0
1.298739E+0
1.298739E+0
1.145821E+0
1.145821E+0
1.145821E+0
1.145821E+0
1.145821E+0
1.145821E+0
9.929018E-1
9.929018E-1
1.145821E+0
1.298739E+0
1.451658E+0
1.451658E+0
1.298739E+0
1.145821E+0
1.145821E+0
9.929018E-1
9.929018E-1
1.145821E+0
1.145821E+0
1.145821E+0
1.145821E+0
9.929018E-1
8.399830E-1
8.399830E-1
9.929018E-1
1.145821E+0
9.929018E-1
8.399830E-1
6.870651E-1
6.870651E-1
6.870651E-1
6.870651E-1
8.399830E-1
9.929018E-1
9.929018E-1
8.399830E-1
8.399830E-1
8.399830E-1
8.399830E-1
8.399830E-1
9.929018E-1
9.929018E-1
9.929018E-1
8.399830E-1
8.399830E-1
8.399830E-1
8.399830E-1
6.870651E-1
6.870651E-1
6.870651E-1
8.399830E-1
8.399830E-1
8.399830E-1
8.399830E-1
6.870651E-1
6.870651E-1
5.341463E-1
5.341463E-1
5.341463E-1
6.870651E-1
6.870651E-1
8.399830E-1
9.929018E-1
1.451658E+0
1.604578E+0
1.604578E+0
1.145821E+0
5.341463E-1
-7.752991E-2
-7.752991E-2
3.812275E-1
1.298739E+0
2.216252E+0
2.827928E+0
2.522090E+0
1.757497E+0
8.399830E-1
2.283087E-1
2.283087E-1
3.812275E-1
3.812275E-1
3.812275E-1
2.283087E-1
5.341463E-1
9.929018E-1
1.451658E+0
1.451658E+0
9.929018E-1
5.341463E-1
2.283087E-1
7.538986E-2
7.538986E-2
7.538986E-2
2.283087E-1
3.812275E-1
6.870651E-1
9.929018E-1
1.145821E+0
9.929018E-1
6.870651E-1
6.870651E-1
6.870651E-1
6.870651E-1
5.341463E-1
3.812275E-1
3.812275E-1
3.812275E-1
5.341463E-1
5.341463E-1
5.341463E-1
5.341463E-1
8.399830E-1
8.399830E-1
6.870651E-1
5.341463E-1
3.812275E-1
3.812275E-1
3.812275E-1
3.812275E-1
5.341463E-1
6.870651E-1
6.870651E-1
6.870651E-1
6.870651E-1
6.870651E-1
6.870651E-1
8.399830E-1
8.399830E-1
8.399830E-1
6.870651E-1
6.870651E-1
8.399830E-1
8.399830E-1
6.870651E-1
5.341463E-1
6.870651E-1
8.399830E-1
6.870651E-1
5.341463E-1
3.812275E-1
3.812275E-1
5.341463E-1
6.870651E-1
8.399830E-1
6.870651E-1
6.870651E-1
6.870651E-1
6.870651E-1
6.870651E-1
5.341463E-1
3.812275E-1
2.283087E-1
3.812275E-1
6.870651E-1
9.929018E-1
1.298739E+0
1.298739E+0
9.929018E-1
8.399830E-1
6.870651E-1
5.341463E-1
6.870651E-1
8.399830E-1
8.399830E-1
8.399830E-1
6.870651E-1
6.870651E-1
6.870651E-1
8.399830E-1
8.399830E-1
6.870651E-1
2.283087E-1
7.538986E-2
-7.752991E-2
7.538986E-2
2.283087E-1
3.812275E-1
5.341463E-1
5.341463E-1
3.812275E-1
2.283087E-1
2.283087E-1
2.283087E-1
3.812275E-1
3.812275E-1
2.283087E-1
2.283087E-1
7.538986E-2
7.538986E-2
7.538986E-2
7.538986E-2
2.283087E-1
2.283087E-1
3.812275E-1
3.812275E-1
3.812275E-1
2.283087E-1
-7.752991E-2
-2.304478E-1
-7.752991E-2
7.538986E-2
7.538986E-2
7.538986E-2
7.538986E-2
7.538986E-2
7.538986E-2
7.538986E-2
7.538986E-2
2.283087E-1
2.283087E-1
3.812275E-1
3.812275E-1
2.283087E-1
2.283087E-1
3.812275E-1
5.341463E-1
6.870651E-1
5.341463E-1
5.341463E-1
5.341463E-1
5.341463E-1
5.341463E-1
5.341463E-1
3.812275E-1
3.812275E-1
3.812275E-1
3.812275E-1
3.812275E-1
2.283087E-1
3.812275E-1
3.812275E-1
3.812275E-1
2.283087E-1
-7.752991E-2
-7.752991E-2
7.538986E-2
2.283087E-1
2.283087E-1
2.283087E-1
7.538986E-2
-7.752991E-2
-7.752991E-2
7.538986E-2
7.538986E-2
2.283087E-1
2.283087E-1
2.283087E-1
7.538986E-2
-7.752991E-2
-7.752991E-2
7.538986E-2
7.538986E-2
7.538986E-2
-7.752991E-2
-7.752991E-2
7.538986E-2
7.538986E-2
-7.752991E-2
-3.833675E-1
-3.833675E-1
-2.304478E-1
-7.752991E-2
-7.752991E-2
-2.304478E-1
-2.304478E-1
-3.833675E-1
-3.833675E-1
-3.833675E-1
-3.833675E-1
-5.362854E-1
-5.362854E-1
-3.833675E-1
-2.304478E-1
-2.304478E-1
-2.304478E-1
-3.833675E-1
-5.362854E-1
-5.362854E-1
-5.362854E-1
-3.833675E-1
-3.833675E-1
-5.362854E-1
-5.362854E-1
-5.362854E-1
-3.833675E-1
-3.833675E-1
-3.833675E-1
-3.833675E-1
-3.833675E-1
-3.833675E-1
-5.362854E-1
-5.362854E-1
-5.362854E-1
-3.833675E-1
-2.304478E-1
-2.304478E-1
-2.304478E-1
-2.304478E-1
-2.304478E-1
-7.752991E-2
-2.304478E-1
-3.833675E-1
-5.362854E-1
-5.362854E-1
-3.833675E-1
-5.362854E-1
-5.362854E-1
-5.362854E-1
-3.833675E-1
-2.304478E-1
-2.304478E-1
-2.304478E-1
-2.304478E-1
-2.304478E-1
-2.304478E-1
-2.304478E-1
-2.304478E-1
-2.304478E-1
-3.833675E-1
-3.833675E-1
-3.833675E-1
-3.833675E-1
-3.833675E-1
-3.833675E-1
-2.304478E-1
-2.304478E-1
-2.304478E-1
-3.833675E-1
-5.362854E-1
-3.833675E-1
-3.833675E-1
-5.362854E-1
-5.362854E-1
-5.362854E-1
-3.833675E-1
-3.833675E-1
-5.362854E-1
-5.362854E-1
-6.892033E-1
-6.892033E-1
-6.892033E-1
-6.892033E-1
-6.892033E-1
-6.892033E-1
-6.892033E-1
-8.421230E-1
-8.421230E-1
-6.892033E-1
-6.892033E-1
-8.421230E-1
-9.950409E-1
-9.950409E-1
-8.421230E-1
-6.892033E-1
-8.421230E-1
-8.421230E-1
-8.421230E-1
-6.892033E-1
-6.892033E-1
-8.421230E-1
-9.950409E-1
-9.950409E-1
-8.421230E-1
-8.421230E-1
-6.892033E-1
-5.362854E-1
-6.892033E-1
-8.421230E-1
-8.421230E-1
-8.421230E-1
-8.421230E-1
-8.421230E-1
-8.421230E-1
-8.421230E-1
-8.421230E-1
-8.421230E-1
-6.892033E-1
-6.892033E-1
-6.892033E-1
-6.892033E-1
-6.892033E-1
-6.892033E-1
-6.892033E-1
-6.892033E-1
-6.892033E-1
-5.362854E-1
-3.833675E-1
-3.833675E-1
-2.304478E-1
-3.833675E-1
-5.362854E-1
-5.362854E-1
-3.833675E-1
-3.833675E-1
-3.833675E-1
-6.892033E-1
-8.421230E-1
-6.892033E-1
-6.892033E-1
-8.421230E-1
-8.421230E-1
-8.421230E-1
-8.421230E-1
-6.892033E-1
-8.421230E-1
-9.950409E-1
-9.950409E-1
-8.421230E-1
-8.421230E-1
-8.421230E-1
-9.950409E-1
-9.950409E-1
-9.950409E-1
-8.421230E-1
-8.421230E-1
-8.421230E-1
-8.421230E-1
-8.421230E-1
-8.421230E-1
-6.892033E-1
-8.421230E-1
-9.950409E-1
-1.147961E+0
-9.950409E-1
-8.421230E-1
-6.892033E-1
-8.421230E-1
-9.950409E-1
-9.950409E-1
-9.950409E-1
-9.950409E-1
-9.950409E-1
-8.421230E-1
-8.421230E-1
-9.950409E-1
-1.147961E+0
-1.147961E+0
-9.950409E-1
-6.892033E-1
-6.892033E-1
-8.421230E-1
-9.950409E-1
-8.421230E-1
-8.421230E-1
-9.950409E-1
-9.950409E-1
-8.421230E-1
-8.421230E-1
-8.421230E-1
-6.892033E-1
-6.892033E-1
-6.892033E-1
-5.362854E-1
-3.833675E-1
-3.833675E-1
-6.892033E-1
-8.421230E-1
-9.950409E-1
-9.950409E-1
-8.421230E-1
-8.421230E-1
-6.892033E-1
-5.362854E-1
-5.362854E-1
-6.892033E-1
-6.892033E-1
-8.421230E-1
-8.421230E-1
-8.421230E-1
-9.950409E-1
-9.950409E-1
-9.950409E-1
-9.950409E-1
-9.950409E-1
-1.147961E+0
-9.950409E-1
-9.950409E-1
-9.950409E-1
-1.147961E+0
-1.147961E+0
-9.950409E-1
-9.950409E-1
-9.950409E-1
-1.147961E+0
-1.147961E+0
-1.147961E+0
-1.147961E+0
-1.147961E+0
-1.147961E+0
-1.300879E+0
-1.147961E+0
-1.147961E+0
-1.147961E+0
-1.147961E+0
-1.147961E+0
-1.147961E+0
-1.453798E+0
-1.606716E+0
-1.606716E+0
-1.453798E+0
-1.300879E+0
-1.300879E+0
-1.147961E+0
-1.300879E+0
-1.300879E+0
-1.147961E+0
-9.950409E-1
-8.421230E-1
-9.950409E-1
-1.300879E+0
-1.300879E+0
-1.147961E+0
-1.147961E+0
-1.300879E+0
-1.300879E+0
-1.300879E+0
-1.147961E+0
-1.147961E+0
-1.300879E+0
-1.453798E+0
-1.453798E+0
-1.300879E+0
-1.147961E+0
-1.147961E+0
-1.300879E+0
-1.300879E+0
-1.453798E+0
-1.453798E+0
-1.453798E+0
-1.606716E+0
-1.453798E+0
-1.453798E+0
-1.300879E+0
-1.300879E+0
-1.300879E+0
-1.453798E+0
-1.606716E+0
-1.606716E+0
-1.759634E+0
-1.606716E+0
-1.759634E+0
-1.759634E+0
-1.759634E+0
-1.759634E+0
-1.606716E+0
-1.606716E+0
-1.606716E+0
-1.606716E+0
-1.606716E+0
-1.606716E+0
-1.759634E+0
-1.912554E+0
-2.065472E+0
-2.065472E+0
-1.912554E+0
-1.759634E+0
-1.606716E+0
-1.759634E+0
-2.065472E+0
-2.065472E+0
-2.065472E+0
-1.912554E+0
-1.759634E+0
-1.759634E+0
-2.065472E+0
-2.065472E+0
-2.218391E+0
-2.218391E+0
-2.218391E+0
-2.218391E+0
-2.218391E+0
-2.218391E+0
-2.218391E+0
-2.218391E+0
-2.218391E+0
-2.218391E+0
-2.218391E+0
-2.065472E+0
-2.218391E+0
-2.218391E+0
-2.218391E+0
-2.218391E+0
-2.218391E+0
-2.371311E+0
-2.371311E+0
-2.371311E+0
-2.371311E+0
-2.218391E+0
-2.065472E+0
-2.065472E+0
-2.218391E+0
-2.371311E+0
-2.524229E+0
-2.524229E+0
-2.524229E+0
-2.524229E+0
-2.371311E+0
-2.371311E+0
-2.524229E+0
-2.524229E+0
-2.524229E+0
-2.524229E+0
-2.524229E+0
-2.524229E+0
-2.524229E+0
-2.524229E+0
-2.371311E+0
-2.524229E+0
-2.524229E+0
-2.677149E+0
-2.677149E+0
-2.677149E+0
-2.677149E+0
-2.677149E+0
-2.677149E+0
-2.677149E+0
-2.524229E+0
-2.524229E+0
-2.524229E+0
-2.524229E+0
-2.677149E+0
-2.677149E+0
-2.677149E+0
-2.677149E+0
-2.677149E+0
-2.830067E+0
-2.830067E+0
-2.830067E+0
-2.830067E+0
-2.830067E+0
-2.830067E+0
-2.677149E+0
-2.677149E+0
-2.677149E+0
-2.830067E+0
-2.830067E+0
-2.830067E+0
-2.830067E+0
-2.830067E+0
-2.677149E+0
-2.677149E+0
-2.830067E+0
-2.982987E+0
-3.135904E+0
-2.982987E+0
-2.830067E+0
-2.677149E+0
-2.830067E+0
-2.830067E+0
-2.830067E+0
-2.830067E+0
-2.830067E+0
-2.982987E+0
-2.830067E+0
-2.830067E+0
-2.830067E+0
-2.830067E+0
-2.830067E+0
-2.830067E+0
-2.982987E+0
-2.982987E+0
-2.830067E+0
-2.982987E+0
-2.982987E+0
-2.982987E+0
-2.982987E+0
-2.982987E+0
-2.982987E+0
-2.982987E+0
-2.982987E+0
-2.982987E+0
-2.830067E+0
-2.830067E+0
-2.982987E+0
-3.135904E+0
-3.135904E+0
-3.135904E+0
-3.135904E+0
-3.135904E+0
-3.135904E+0
-3.288824E+0
-3.288824E+0
-3.288824E+0
-3.135904E+0
-3.135904E+0
-3.135904E+0
-3.288824E+0
-3.288824E+0
-3.288824E+0
-3.135904E+0
-3.135904E+0
-3.135904E+0
-3.135904E+0
-3.288824E+0
-3.288824E+0
-3.288824E+0
-3.288824E+0
-3.135904E+0
-3.135904E+0
-3.288824E+0
-3.288824E+0
-3.288824E+0
-3.288824E+0
-3.288824E+0
-2.982987E+0
-2.982987E+0
-2.982987E+0
-3.135904E+0
-3.135904E+0
-3.135904E+0
-3.288824E+0
-3.441742E+0
-3.441742E+0
-3.441742E+0
-3.288824E+0
-3.288824E+0
-3.135904E+0
-3.135904E+0
-3.135904E+0
-3.135904E+0
-3.288824E+0
-3.288824E+0
-3.288824E+0
-3.135904E+0
-3.135904E+0
-3.135904E+0
-3.135904E+0
-3.135904E+0
-3.135904E+0
-3.288824E+0
-3.288824E+0
-3.135904E+0
-3.135904E+0
-3.288824E+0
-3.288824E+0
-3.288824E+0
-3.135904E+0
-2.982987E+0
-3.135904E+0
-3.135904E+0
-3.135904E+0
-3.135904E+0
-3.288824E+0
-3.135904E+0
-3.135904E+0
-2.982987E+0
-2.982987E+0
-2.982987E+0
-2.982987E+0
-2.982987E+0
-2.982987E+0
-2.982987E+0
-3.135904E+0
-3.135904E+0
-3.135904E+0
-3.135904E+0
-3.135904E+0
-2.982987E+0
-2.982987E+0
-2.982987E+0
-3.135904E+0
-3.288824E+0
-3.135904E+0
-3.135904E+0
-2.982987E+0
-2.982987E+0
-2.982987E+0
-2.982987E+0
-3.135904E+0
-3.135904E+0
-3.135904E+0
-3.135904E+0
-3.288824E+0
-3.288824E+0
-3.288824E+0
-3.135904E+0
-3.135904E+0
-3.135904E+0
-3.135904E+0
-3.288824E+0
-3.288824E+0
-3.441742E+0
-3.441742E+0
-3.288824E+0
-3.288824E+0
-3.288824E+0
-3.288824E+0
-3.288824E+0
-3.288824E+0
-3.135904E+0
-3.135904E+0
-3.135904E+0
-3.288824E+0
-3.288824E+0
-3.135904E+0
-2.982987E+0
-2.982987E+0
-3.135904E+0
-3.288824E+0
-3.288824E+0
-3.288824E+0
-2.982987E+0
-2.830067E+0
-2.982987E+0
-3.135904E+0
-3.135904E+0
-2.982987E+0
-2.830067E+0
-2.830067E+0
-2.982987E+0
-2.982987E+0
-3.135904E+0
-3.288824E+0
-3.288824E+0
-3.135904E+0
-2.982987E+0
-2.982987E+0
-3.135904E+0
-3.288824E+0
-3.288824E+0
-3.288824E+0
-3.288824E+0
-3.135904E+0
-3.288824E+0
-3.288824E+0
-3.441742E+0
-3.441742E+0
-3.288824E+0
-3.135904E+0
-3.135904E+0
-3.288824E+0
-3.441742E+0
-3.441742E+0
-3.288824E+0
-3.288824E+0
-3.288824E+0
-3.441742E+0
-3.288824E+0
-3.135904E+0
-3.135904E+0
-3.135904E+0
-3.135904E+0
-3.288824E+0
-3.288824E+0
-3.288824E+0
-3.135904E+0
-2.982987E+0
-3.135904E+0
-3.135904E+0
-3.135904E+0
-3.135904E+0
-3.135904E+0
-3.135904E+0
-3.288824E+0
-3.288824E+0
-3.288824E+0
-3.135904E+0
-3.135904E+0
-3.135904E+0
-3.135904E+0
-3.288824E+0
-3.288824E+0
-3.288824E+0
-3.288824E+0
-3.135904E+0
-3.135904E+0
-2.982987E+0
-2.982987E+0
-2.982987E+0
-3.135904E+0
-3.135904E+0
-3.135904E+0
-3.135904E+0
-3.288824E+0
-3.288824E+0
-3.135904E+0
-3.135904E+0
-3.288824E+0
-3.441742E+0
-3.441742E+0
-3.288824E+0
-3.288824E+0
-3.135904E+0
-3.135904E+0
-3.135904E+0
-3.288824E+0
-3.441742E+0
-3.441742E+0
-3.288824E+0
-3.288824E+0
-3.288824E+0
-3.441742E+0
-3.441742E+0
-3.441742E+0
-3.441742E+0
-3.441742E+0
-3.288824E+0
-3.288824E+0
-3.135904E+0
-3.135904E+0
-3.288824E+0
-3.288824E+0
-3.288824E+0
-3.288824E+0
-3.288824E+0
-3.288824E+0
-3.288824E+0
-3.288824E+0
-3.288824E+0
-3.441742E+0
-3.441742E+0
-3.288824E+0
-3.288824E+0
-3.441742E+0
-3.441742E+0
-3.594662E+0
-3.594662E+0
-3.441742E+0
-3.288824E+0
-3.288824E+0
-3.288824E+0
-3.288824E+0
-3.288824E+0
-3.288824E+0
-3.135904E+0
-3.288824E+0
-3.288824E+0
-3.441742E+0
-3.441742E+0
-3.441742E+0
-3.288824E+0
-3.441742E+0
-3.441742E+0
-3.441742E+0
-3.288824E+0
-3.135904E+0
-3.135904E+0
-3.135904E+0
-3.135904E+0
-3.288824E+0
-3.288824E+0
-3.288824E+0
-3.135904E+0
-3.135904E+0
-2.982987E+0
-2.982987E+0
-3.135904E+0
-3.135904E+0
-3.135904E+0
-3.135904E+0
-3.288824E+0
-3.288824E+0
-3.135904E+0
-3.135904E+0
-3.135904E+0
-3.135904E+0
-3.135904E+0
-2.982987E+0
-2.982987E+0
-3.135904E+0
-3.288824E+0
-3.288824E+0
-3.135904E+0
-3.135904E+0
-3.135904E+0
-3.135904E+0
-3.288824E+0
-3.288824E+0
-3.288824E+0
-3.135904E+0
-3.135904E+0
-3.135904E+0
-3.135904E+0
-3.288824E+0
-3.135904E+0
-3.135904E+0
-3.135904E+0
-3.288824E+0
-3.441742E+0
-3.288824E+0
-3.135904E+0
-2.982987E+0
-3.135904E+0
-3.288824E+0
-3.288824E+0
-3.288824E+0
-3.135904E+0
-3.135904E+0
-3.135904E+0
-3.288824E+0
-3.288824E+0
-3.288824E+0
-3.288824E+0
-3.135904E+0
-3.135904E+0
-3.135904E+0
-3.135904E+0
-3.135904E+0
-3.135904E+0
-3.135904E+0
-3.288824E+0
-3.288824E+0
-3.288824E+0
-3.135904E+0
-3.135904E+0
-2.982987E+0
-2.830067E+0
-2.982987E+0
-2.982987E+0
-3.135904E+0
-3.288824E+0
-3.288824E+0
-3.135904E+0
-3.135904E+0
-3.135904E+0
-3.135904E+0
-3.288824E+0
-3.288824E+0
-3.135904E+0
-2.982987E+0
-2.982987E+0
-2.830067E+0
-2.982987E+0
-2.982987E+0
-2.982987E+0
-2.830067E+0
-2.830067E+0
-2.830067E+0
-2.982987E+0
-2.982987E+0
-3.135904E+0
-3.135904E+0
-3.135904E+0
-3.135904E+0
-3.135904E+0
-2.982987E+0
-3.135904E+0
-3.135904E+0
-2.982987E+0
-2.982987E+0
-2.982987E+0
-2.982987E+0
-2.982987E+0
-2.830067E+0
-2.830067E+0
-2.982987E+0
-2.982987E+0
-2.982987E+0
-2.982987E+0
-3.135904E+0
-2.982987E+0
-2.982987E+0
-2.982987E+0
-2.982987E+0
-3.135904E+0
-3.135904E+0
-2.982987E+0
-2.830067E+0
-2.677149E+0
-2.677149E+0
-2.830067E+0
-2.982987E+0
-2.982987E+0
-2.982987E+0
-2.982987E+0
-2.982987E+0
-3.135904E+0
-3.135904E+0
-2.982987E+0
-2.830067E+0
-2.830067E+0
-2.982987E+0
-3.135904E+0
-3.135904E+0
-3.135904E+0
-2.982987E+0
-2.982987E+0
-2.982987E+0
-2.982987E+0
-2.982987E+0
-2.982987E+0
-2.982987E+0
-2.982987E+0
-2.982987E+0
-2.982987E+0
-2.982987E+0
-2.982987E+0
-2.982987E+0
-2.982987E+0
-2.830067E+0
-2.830067E+0
-2.830067E+0
-2.830067E+0
-2.982987E+0
-3.135904E+0
-3.135904E+0
-3.135904E+0
-2.982987E+0
-2.830067E+0
-2.830067E+0
-2.982987E+0
-2.830067E+0
-2.830067E+0
-2.830067E+0
-2.830067E+0
-2.982987E+0
-2.830067E+0
-2.830067E+0
-2.830067E+0
-2.830067E+0
-2.830067E+0
-2.830067E+0
-2.830067E+0
-2.830067E+0
-2.830067E+0
-2.677149E+0
-2.677149E+0
-2.677149E+0
-2.830067E+0
-2.830067E+0
-2.830067E+0
-2.830067E+0
-2.677149E+0
-2.830067E+0
-2.830067E+0
-2.830067E+0
-2.830067E+0
-2.677149E+0
-2.524229E+0
-2.677149E+0
-2.830067E+0
-2.982987E+0
-2.830067E+0
-2.677149E+0
-2.677149E+0
-2.830067E+0
-2.830067E+0
-2.677149E+0
-2.524229E+0
-2.677149E+0
-2.830067E+0
-2.830067E+0
-2.830067E+0
-2.830067E+0
-2.677149E+0
-2.677149E+0
-2.677149E+0
-2.830067E+0
-2.677149E+0
-2.677149E+0
-2.677149E+0
-2.677149E+0
-2.524229E+0
-2.524229E+0
-2.524229E+0
-2.677149E+0
-2.677149E+0
-2.677149E+0
-2.830067E+0
-2.830067E+0
-2.677149E+0
-2.677149E+0
-2.677149E+0
-2.524229E+0
-2.371311E+0
-2.371311E+0
-2.371311E+0
-2.524229E+0
-2.677149E+0
-2.677149E+0
-2.677149E+0
-2.524229E+0
-2.371311E+0
-2.524229E+0
-2.524229E+0
-2.524229E+0
-2.524229E+0
-2.524229E+0
-2.524229E+0
-2.524229E+0
-2.371311E+0
-2.371311E+0
-2.524229E+0
-2.524229E+0
-2.524229E+0
-2.524229E+0
-2.371311E+0
-2.524229E+0
-2.524229E+0
-2.371311E+0
-2.218391E+0
-2.065472E+0
-2.065472E+0
-2.218391E+0
-2.371311E+0
-2.524229E+0
-2.371311E+0
-2.218391E+0
-2.218391E+0
-2.371311E+0
-2.371311E+0
-2.524229E+0
-2.524229E+0
-2.524229E+0
-2.371311E+0
-2.371311E+0
-2.371311E+0
-2.371311E+0
-2.371311E+0
-2.371311E+0
-2.371311E+0
-2.371311E+0
-2.371311E+0
-2.371311E+0
-2.371311E+0
-2.371311E+0
-2.371311E+0
-2.371311E+0
-2.371311E+0
-2.371311E+0
-2.371311E+0
-2.218391E+0
-2.218391E+0
-2.218391E+0
-2.371311E+0
-2.371311E+0
-2.371311E+0
-2.218391E+0
-2.065472E+0
-2.065472E+0
-2.218391E+0
-2.218391E+0
-2.218391E+0
-2.065472E+0
-2.065472E+0
-2.065472E+0
-2.065472E+0
-2.065472E+0
-2.065472E+0
-2.065472E+0
-2.218391E+0
-2.065472E+0
-2.065472E+0
-1.912554E+0
-1.912554E+0
-1.912554E+0
-1.912554E+0
-1.912554E+0
-2.065472E+0
-2.065472E+0
-2.065472E+0
-1.912554E+0
-1.912554E+0
-1.912554E+0
-1.912554E+0
-1.912554E+0
-1.912554E+0
-2.065472E+0
-2.065472E+0
-1.912554E+0
-1.759634E+0
-1.606716E+0
-1.759634E+0
-1.912554E+0
-2.065472E+0
-1.912554E+0
-1.912554E+0
-1.759634E+0
-1.606716E+0
-1.759634E+0
-1.912554E+0
-2.065472E+0
-2.065472E+0
-1.912554E+0
-1.759634E+0
-1.759634E+0
-1.759634E+0
-1.759634E+0
-1.759634E+0
-1.759634E+0
-1.606716E+0
-1.606716E+0
-1.606716E+0
-1.606716E+0
-1.759634E+0
-1.759634E+0
-1.759634E+0
-1.606716E+0
-1.606716E+0
-1.606716E+0
-1.606716E+0
-1.759634E+0
-1.759634E+0
-1.759634E+0
-1.453798E+0
-1.300879E+0
-1.300879E+0
-1.606716E+0
-1.759634E+0
-1.759634E+0
-1.606716E+0
-1.453798E+0
-1.300879E+0
-1.453798E+0
-1.453798E+0
-1.453798E+0
-1.453798E+0
-1.300879E+0
-1.300879E+0
-1.300879E+0
-1.147961E+0
-1.147961E+0
-1.300879E+0
-1.453798E+0
-1.606716E+0
-1.759634E+0
-1.606716E+0
-1.606716E+0
-1.453798E+0
-1.453798E+0
-1.453798E+0
-1.606716E+0
-1.453798E+0
-1.300879E+0
-1.453798E+0
-1.606716E+0
-1.606716E+0
-1.606716E+0
-1.606716E+0
-1.606716E+0
-1.606716E+0
-1.606716E+0
-1.453798E+0
-1.453798E+0
-1.453798E+0
-1.606716E+0
-1.759634E+0
-1.606716E+0
-1.453798E+0
-1.300879E+0
-1.300879E+0
-1.147961E+0
-1.300879E+0
-1.300879E+0
-1.453798E+0
-1.606716E+0
-1.453798E+0
-1.300879E+0
-1.300879E+0
-1.300879E+0
-1.300879E+0
-1.300879E+0
-1.300879E+0
-1.300879E+0
-1.300879E+0
-1.147961E+0
-1.147961E+0
-1.147961E+0
-1.147961E+0
-1.147961E+0
-1.300879E+0
-1.300879E+0
-1.300879E+0
-1.300879E+0
-1.300879E+0
-1.147961E+0
-1.300879E+0
-1.300879E+0
-1.300879E+0
-1.453798E+0
-1.300879E+0
-1.147961E+0
-1.147961E+0
-9.950409E-1
-1.147961E+0
-1.147961E+0
-1.147961E+0
-1.147961E+0
-1.147961E+0
-1.147961E+0
-1.147961E+0
-9.950409E-1
-9.950409E-1
-8.421230E-1
-9.950409E-1
-9.950409E-1
-9.950409E-1
-9.950409E-1
-1.147961E+0
-1.147961E+0
-1.147961E+0
-9.950409E-1
-9.950409E-1
-9.950409E-1
-9.950409E-1
-8.421230E-1
-8.421230E-1
-8.421230E-1
-8.421230E-1
-9.950409E-1
-9.950409E-1
-9.950409E-1
-9.950409E-1
-9.950409E-1
-9.950409E-1
-9.950409E-1
-8.421230E-1
-8.421230E-1
-6.892033E-1
-8.421230E-1
-8.421230E-1
-8.421230E-1
-8.421230E-1
-8.421230E-1
-8.421230E-1
-8.421230E-1
-8.421230E-1
-8.421230E-1
-6.892033E-1
-5.362854E-1
-5.362854E-1
-5.362854E-1
-6.892033E-1
-8.421230E-1
-6.892033E-1
-6.892033E-1
-5.362854E-1
-5.362854E-1
-6.892033E-1
-6.892033E-1
-6.892033E-1
-5.362854E-1
-5.362854E-1
-5.362854E-1
-5.362854E-1
-6.892033E-1
-5.362854E-1
-3.833675E-1
-3.833675E-1
-5.362854E-1
-6.892033E-1
-5.362854E-1
-5.362854E-1
-5.362854E-1
-6.892033E-1
-6.892033E-1
-6.892033E-1
-5.362854E-1
-5.362854E-1
-5.362854E-1
-5.362854E-1
-5.362854E-1
-5.362854E-1
-5.362854E-1
-5.362854E-1
-5.362854E-1
-5.362854E-1
-5.362854E-1
-3.833675E-1
-3.833675E-1
-3.833675E-1
-3.833675E-1
-5.362854E-1
-5.362854E-1
-3.833675E-1
-2.304478E-1
-7.752991E-2
-7.752991E-2
-2.304478E-1
-3.833675E-1
-3.833675E-1
-2.304478E-1
-7.752991E-2
-7.752991E-2
-7.752991E-2
-2.304478E-1
-3.833675E-1
-3.833675E-1
-3.833675E-1
-3.833675E-1
-2.304478E-1
-7.752991E-2
-2.304478E-1
-2.304478E-1
-2.304478E-1
-3.833675E-1
-2.304478E-1
-2.304478E-1
-2.304478E-1
-2.304478E-1
-2.304478E-1
-7.752991E-2
-2.304478E-1
-2.304478E-1
-3.833675E-1
-2.304478E-1
-7.752991E-2
-7.752991E-2
-7.752991E-2
-7.752991E-2
-7.752991E-2
-7.752991E-2
-7.752991E-2
7.538986E-2
-7.752991E-2
-7.752991E-2
-7.752991E-2
7.538986E-2
7.538986E-2
7.538986E-2
7.538986E-2
-7.752991E-2
-7.752991E-2
-2.304478E-1
-7.752991E-2
7.538986E-2
7.538986E-2
-7.752991E-2
-2.304478E-1
-2.304478E-1
7.538986E-2
7.538986E-2
7.538986E-2
7.538986E-2
-7.752991E-2
-7.752991E-2
-7.752991E-2
-7.752991E-2
-7.752991E-2
7.538986E-2
7.538986E-2
7.538986E-2
7.538986E-2
2.283087E-1
2.283087E-1
7.538986E-2
-7.752991E-2
-2.304478E-1
-7.752991E-2
-7.752991E-2
-7.752991E-2
7.538986E-2
2.283087E-1
2.283087E-1
2.283087E-1
7.538986E-2
2.283087E-1
2.283087E-1
3.812275E-1
3.812275E-1
3.812275E-1
3.812275E-1
2.283087E-1
2.283087E-1
2.283087E-1
2.283087E-1
2.283087E-1
3.812275E-1
3.812275E-1
3.812275E-1
2.283087E-1
2.283087E-1
3.812275E-1
3.812275E-1
3.812275E-1
2.283087E-1
2.283087E-1
3.812275E-1
5.341463E-1
5.341463E-1
5.341463E-1
6.870651E-1
6.870651E-1
5.341463E-1
3.812275E-1
2.283087E-1
3.812275E-1
5.341463E-1
5.341463E-1
3.812275E-1
5.341463E-1
6.870651E-1
8.399830E-1
6.870651E-1
5.341463E-1
3.812275E-1
5.341463E-1
5.341463E-1
3.812275E-1
2.283087E-1
2.283087E-1
2.283087E-1
2.283087E-1
3.812275E-1
3.812275E-1
3.812275E-1
3.812275E-1
3.812275E-1
5.341463E-1
6.870651E-1
6.870651E-1
5.341463E-1
6.870651E-1
6.870651E-1
6.870651E-1
6.870651E-1
6.870651E-1
5.341463E-1
5.341463E-1
6.870651E-1
8.399830E-1
9.929018E-1
8.399830E-1
5.341463E-1
5.341463E-1
5.341463E-1
6.870651E-1
8.399830E-1
6.870651E-1
6.870651E-1
8.399830E-1
9.929018E-1
9.929018E-1
8.399830E-1
8.399830E-1
8.399830E-1
8.399830E-1
8.399830E-1
8.399830E-1
8.399830E-1
9.929018E-1
9.929018E-1
1.145821E+0
9.929018E-1
8.399830E-1
8.399830E-1
9.929018E-1
9.929018E-1
1.145821E+0
1.145821E+0
1.145821E+0
9.929018E-1
8.399830E-1
6.870651E-1
6.870651E-1
8.399830E-1
9.929018E-1
9.929018E-1
9.929018E-1
9.929018E-1
9.929018E-1
9.929018E-1
9.929018E-1
9.929018E-1
9.929018E-1
9.929018E-1
9.929018E-1
9.929018E-1
9.929018E-1
9.929018E-1
9.929018E-1
9.929018E-1
9.929018E-1
9.929018E-1
9.929018E-1
8.399830E-1
8.399830E-1
8.399830E-1
9.929018E-1
9.929018E-1
9.929018E-1
9.929018E-1
1.145821E+0
1.145821E+0
9.929018E-1
9.929018E-1
9.929018E-1
1.145821E+0
9.929018E-1
8.399830E-1
8.399830E-1
8.399830E-1
8.399830E-1
9.929018E-1
1.145821E+0
1.145821E+0
1.145821E+0
1.145821E+0
1.145821E+0
1.145821E+0
9.929018E-1
9.929018E-1
9.929018E-1
1.145821E+0
1.145821E+0
1.145821E+0
1.145821E+0
1.145821E+0
1.145821E+0
1.145821E+0
1.298739E+0
1.145821E+0
9.929018E-1
9.929018E-1
1.298739E+0
1.298739E+0
1.298739E+0
9.929018E-1
9.929018E-1
9.929018E-1
1.145821E+0
1.145821E+0
1.145821E+0
1.145821E+0
1.145821E+0
9.929018E-1
9.929018E-1
9.929018E-1
8.399830E-1
9.929018E-1
9.929018E-1
9.929018E-1
1.145821E+0
1.145821E+0
1.145821E+0
1.145821E+0
1.145821E+0
9.929018E-1
9.929018E-1
9.929018E-1
1.145821E+0
1.145821E+0
1.145821E+0
1.145821E+0
1.145821E+0
1.145821E+0
9.929018E-1
9.929018E-1
9.929018E-1
1.145821E+0
1.298739E+0
1.298739E+0
1.145821E+0
1.145821E+0
1.145821E+0
1.145821E+0
9.929018E-1
9.929018E-1
1.145821E+0
1.298739E+0
1.298739E+0
1.145821E+0
1.145821E+0
1.145821E+0
1.298739E+0
1.298739E+0
1.298739E+0
1.298739E+0
1.145821E+0
1.145821E+0
1.145821E+0
1.298739E+0
1.451658E+0
1.451658E+0
1.451658E+0
1.451658E+0
1.451658E+0
1.451658E+0
1.451658E+0
1.451658E+0
1.451658E+0
1.451658E+0
1.604578E+0
1.604578E+0
1.451658E+0
1.451658E+0
1.451658E+0
1.451658E+0
1.298739E+0
1.298739E+0
1.451658E+0
1.604578E+0
1.604578E+0
1.604578E+0
1.604578E+0
1.604578E+0
1.604578E+0
1.604578E+0
1.604578E+0
1.451658E+0
1.604578E+0
1.910415E+0
2.063334E+0
2.063334E+0
1.910415E+0
1.757497E+0
1.604578E+0
1.604578E+0
1.604578E+0
1.604578E+0
1.604578E+0
1.604578E+0
1.604578E+0
1.757497E+0
1.757497E+0
1.757497E+0
1.757497E+0
1.910415E+0
1.757497E+0
1.451658E+0
1.298739E+0
1.298739E+0
1.451658E+0
1.604578E+0
1.757497E+0
1.910415E+0
2.063334E+0
2.063334E+0
1.757497E+0
1.757497E+0
1.757497E+0
1.757497E+0
1.757497E+0
1.757497E+0
1.757497E+0
1.604578E+0
1.604578E+0
1.604578E+0
1.757497E+0
1.757497E+0
1.757497E+0
1.451658E+0
1.298739E+0
1.451658E+0
1.604578E+0
1.451658E+0
1.451658E+0
1.451658E+0
1.451658E+0
1.451658E+0
1.451658E+0
1.451658E+0
1.451658E+0
1.451658E+0
1.298739E+0
1.298739E+0
1.298739E+0
1.298739E+0
1.145821E+0
9.929018E-1
9.929018E-1
9.929018E-1
9.929018E-1
8.399830E-1
9.929018E-1
1.145821E+0
1.145821E+0
9.929018E-1
8.399830E-1
9.929018E-1
9.929018E-1
9.929018E-1
9.929018E-1
1.145821E+0
1.145821E+0
1.145821E+0
9.929018E-1
8.399830E-1
8.399830E-1
9.929018E-1
1.145821E+0
1.298739E+0
1.145821E+0
1.145821E+0
1.145821E+0
1.298739E+0
1.298739E+0
1.145821E+0
9.929018E-1
9.929018E-1
9.929018E-1
9.929018E-1
9.929018E-1
1.145821E+0
1.145821E+0
1.145821E+0
1.145821E+0
1.145821E+0
1.145821E+0
1.145821E+0
1.145821E+0
1.145821E+0
9.929018E-1
1.145821E+0
1.145821E+0
1.145821E+0
1.145821E+0
1.145821E+0
9.929018E-1
9.929018E-1
9.929018E-1
9.929018E-1
1.145821E+0
1.145821E+0
1.145821E+0
9.929018E-1
9.929018E-1
9.929018E-1
9.929018E-1
9.929018E-1
1.298739E+0
1.298739E+0
1.145821E+0
9.929018E-1
9.929018E-1
1.145821E+0
1.298739E+0
1.145821E+0
8.399830E-1
8.399830E-1
9.929018E-1
1.145821E+0
1.145821E+0
9.929018E-1
9.929018E-1
9.929018E-1
1.145821E+0
1.145821E+0
1.145821E+0
9.929018E-1
9.929018E-1
9.929018E-1
1.145821E+0
1.298739E+0
1.145821E+0
1.145821E+0
9.929018E-1
1.145821E+0
1.298739E+0
1.298739E+0
1.145821E+0
9.929018E-1
9.929018E-1
1.145821E+0
9.929018E-1
9.929018E-1
9.929018E-1
1.145821E+0
1.145821E+0
1.145821E+0
1.145821E+0
1.145821E+0
9.929018E-1
1.145821E+0
1.145821E+0
1.145821E+0
9.929018E-1
9.929018E-1
1.145821E+0
1.145821E+0
1.145821E+0
9.929018E-1
8.399830E-1
8.399830E-1
9.929018E-1
9.929018E-1
9.929018E-1
1.145821E+0
1.145821E+0
1.145821E+0
9.929018E-1
9.929018E-1
9.929018E-1
9.929018E-1
9.929018E-1
9.929018E-1
9.929018E-1
8.399830E-1
8.399830E-1
9.929018E-1
9.929018E-1
8.399830E-1
8.399830E-1
8.399830E-1
9.929018E-1
9.929018E-1
8.399830E-1
9.929018E-1
9.929018E-1
9.929018E-1
8.399830E-1
8.399830E-1
8.399830E-1
6.870651E-1
8.399830E-1
1.145821E+0
1.298739E+0
1.298739E+0
9.929018E-1
8.399830E-1
8.399830E-1
9.929018E-1
1.145821E+0
1.145821E+0
9.929018E-1
9.929018E-1
9.929018E-1
9.929018E-1
9.929018E-1
1.145821E+0
1.145821E+0
1.145821E+0
9.929018E-1
8.399830E-1
8.399830E-1
8.399830E-1
9.929018E-1
9.929018E-1
9.929018E-1
9.929018E-1
8.399830E-1
8.399830E-1
8.399830E-1
1.145821E+0
1.145821E+0
9.929018E-1
8.399830E-1
8.399830E-1
8.399830E-1
9.929018E-1
1.145821E+0
1.145821E+0
1.145821E+0
1.145821E+0
9.929018E-1
9.929018E-1
1.145821E+0
9.929018E-1
8.399830E-1
6.870651E-1
6.870651E-1
9.929018E-1
9.929018E-1
9.929018E-1
9.929018E-1
8.399830E-1
6.870651E-1
8.399830E-1
8.399830E-1
6.870651E-1
6.870651E-1
8.399830E-1
8.399830E-1
8.399830E-1
6.870651E-1
5.341463E-1
5.341463E-1
6.870651E-1
6.870651E-1
5.341463E-1
3.812275E-1
3.812275E-1
5.341463E-1
5.341463E-1
5.341463E-1
5.341463E-1
5.341463E-1
5.341463E-1
3.812275E-1
3.812275E-1
5.341463E-1
6.870651E-1
6.870651E-1
5.341463E-1
3.812275E-1
3.812275E-1
3.812275E-1
3.812275E-1
3.812275E-1
3.812275E-1
5.341463E-1
5.341463E-1
3.812275E-1
3.812275E-1
2.283087E-1
2.283087E-1
3.812275E-1
3.812275E-1
5.341463E-1
3.812275E-1
2.283087E-1
2.283087E-1
3.812275E-1
3.812275E-1
5.341463E-1
3.812275E-1
3.812275E-1
3.812275E-1
3.812275E-1
3.812275E-1
2.283087E-1
2.283087E-1
2.283087E-1
2.283087E-1
2.283087E-1
3.812275E-1
3.812275E-1
3.812275E-1
3.812275E-1
3.812275E-1
5.341463E-1
3.812275E-1
3.812275E-1
2.283087E-1
3.812275E-1
3.812275E-1
3.812275E-1
2.283087E-1
2.283087E-1
2.283087E-1
2.283087E-1
3.812275E-1
2.283087E-1
2.283087E-1
2.283087E-1
2.283087E-1
2.283087E-1
3.812275E-1
5.341463E-1
3.812275E-1
7.538986E-2
7.538986E-2
7.538986E-2
2.283087E-1
2.283087E-1
2.283087E-1
2.283087E-1
2.283087E-1
2.283087E-1
7.538986E-2
7.538986E-2
7.538986E-2
2.283087E-1
2.283087E-1
2.283087E-1
2.283087E-1
7.538986E-2
-7.752991E-2
-7.752991E-2
-7.752991E-2
7.538986E-2
7.538986E-2
7.538986E-2
7.538986E-2
7.538986E-2
7.538986E-2
7.538986E-2
7.538986E-2
-7.752991E-2
-7.752991E-2
7.538986E-2
7.538986E-2
7.538986E-2
-7.752991E-2
-7.752991E-2
-7.752991E-2
7.538986E-2
7.538986E-2
7.538986E-2
-2.304478E-1
-3.833675E-1
-2.304478E-1
-7.752991E-2
-7.752991E-2
-7.752991E-2
-7.752991E-2
-7.752991E-2
-7.752991E-2
-7.752991E-2
-7.752991E-2
-2.304478E-1
-2.304478E-1
-3.833675E-1
-3.833675E-1
-3.833675E-1
-2.304478E-1
-7.752991E-2
-7.752991E-2
-7.752991E-2
-2.304478E-1
-2.304478E-1
-7.752991E-2
-7.752991E-2
-7.752991E-2
-2.304478E-1
-7.752991E-2
-7.752991E-2
-7.752991E-2
7.538986E-2
7.538986E-2
7.538986E-2
2.283087E-1
2.283087E-1
7.538986E-2
7.538986E-2
2.283087E-1
2.283087E-1
7.538986E-2
7.538986E-2
7.538986E-2
7.538986E-2
7.538986E-2
2.283087E-1
7.538986E-2
2.283087E-1
2.283087E-1
7.538986E-2
-7.752991E-2
-2.304478E-1
-2.304478E-1
-7.752991E-2
7.538986E-2
7.538986E-2
-7.752991E-2
-2.304478E-1
-3.833675E-1
-2.304478E-1
-2.304478E-1
-7.752991E-2
-7.752991E-2
-7.752991E-2
-2.304478E-1
-2.304478E-1
-2.304478E-1
-2.304478E-1
-7.752991E-2
-7.752991E-2
-2.304478E-1
-3.833675E-1
-3.833675E-1
-3.833675E-1
-2.304478E-1
-7.752991E-2
-2.304478E-1
-2.304478E-1
-2.304478E-1
-7.752991E-2
-7.752991E-2
7.538986E-2
-7.752991E-2
-2.304478E-1
-2.304478E-1
-7.752991E-2
7.538986E-2
7.538986E-2
-7.752991E-2
-7.752991E-2
-2.304478E-1
-2.304478E-1
-7.752991E-2
-7.752991E-2
7.538986E-2
-7.752991E-2
-7.752991E-2
-2.304478E-1
-2.304478E-1
-2.304478E-1
-2.304478E-1
-7.752991E-2
-7.752991E-2
-7.752991E-2
-7.752991E-2
-2.304478E-1
-2.304478E-1
-2.304478E-1
-7.752991E-2
-7.752991E-2
-2.304478E-1
-2.304478E-1
-3.833675E-1
-2.304478E-1
-2.304478E-1
-7.752991E-2
-7.752991E-2
-7.752991E-2
-2.304478E-1
-2.304478E-1
-2.304478E-1
-7.752991E-2
-7.752991E-2
-2.304478E-1
-2.304478E-1
-7.752991E-2
-7.752991E-2
-2.304478E-1
-2.304478E-1
-2.304478E-1
-2.304478E-1
-2.304478E-1
-2.304478E-1
-2.304478E-1
-7.752991E-2
-7.752991E-2
-2.304478E-1
-2.304478E-1
-3.833675E-1
-3.833675E-1
-5.362854E-1
-5.362854E-1
-5.362854E-1
-3.833675E-1
-3.833675E-1
-3.833675E-1
-3.833675E-1
-5.362854E-1
-5.362854E-1
-5.362854E-1
-5.362854E-1
-3.833675E-1
-3.833675E-1
-3.833675E-1
-3.833675E-1
-5.362854E-1
-3.833675E-1
-3.833675E-1
-3.833675E-1
-3.833675E-1
-3.833675E-1
-5.362854E-1
-6.892033E-1
-5.362854E-1
-3.833675E-1
-3.833675E-1
-3.833675E-1
-3.833675E-1
-3.833675E-1
-2.304478E-1
-7.752991E-2
7.538986E-2
7.538986E-2
-2.304478E-1
-6.892033E-1
-9.950409E-1
-8.421230E-1
-3.833675E-1
3.812275E-1
1.145821E+0
1.451658E+0
9.929018E-1
7.538986E-2
-3.833675E-1
-3.833675E-1
2.283087E-1
2.283087E-1
7.538986E-2
-7.752991E-2
7.538986E-2
3.812275E-1
5.341463E-1
2.283087E-1
7.538986E-2
-7.752991E-2
-7.752991E-2
-3.833675E-1
-5.362854E-1
-5.362854E-1
-3.833675E-1
-7.752991E-2
7.538986E-2
2.283087E-1
2.283087E-1
2.283087E-1
7.538986E-2
-7.752991E-2
-7.752991E-2
-7.752991E-2
-7.752991E-2
-2.304478E-1
-2.304478E-1
-2.304478E-1
-2.304478E-1
-2.304478E-1
-3.833675E-1
-5.362854E-1
-6.892033E-1
-5.362854E-1
-5.362854E-1
-5.362854E-1
-5.362854E-1
-5.362854E-1
-5.362854E-1
-3.833675E-1
-2.304478E-1
-2.304478E-1
-2.304478E-1
-2.304478E-1
-2.304478E-1
-3.833675E-1
-5.362854E-1
-6.892033E-1
-8.421230E-1
-6.892033E-1
-6.892033E-1
-5.362854E-1
-5.362854E-1
-2.304478E-1
-7.752991E-2
-2.304478E-1
-5.362854E-1
-6.892033E-1
-5.362854E-1
-3.833675E-1
-2.304478E-1
-2.304478E-1
-5.362854E-1
-5.362854E-1
-5.362854E-1
-3.833675E-1
-3.833675E-1
-5.362854E-1
-6.892033E-1
-6.892033E-1
-6.892033E-1
-5.362854E-1
-5.362854E-1
-6.892033E-1
-5.362854E-1
-5.362854E-1
-5.362854E-1
-6.892033E-1
-6.892033E-1
-6.892033E-1
-5.362854E-1
-5.362854E-1
-5.362854E-1
-5.362854E-1
-6.892033E-1
-6.892033E-1
-5.362854E-1
-5.362854E-1
-6.892033E-1
-8.421230E-1
-8.421230E-1
-6.892033E-1
-5.362854E-1
-5.362854E-1
-8.421230E-1
-8.421230E-1
-8.421230E-1
-8.421230E-1
-8.421230E-1
-8.421230E-1
-8.421230E-1
-8.421230E-1
-8.421230E-1
-8.421230E-1
-8.421230E-1
-9.950409E-1
-9.950409E-1
-1.147961E+0
-9.950409E-1
-9.950409E-1
-9.950409E-1
-9.950409E-1
-9.950409E-1
-9.950409E-1
-9.950409E-1
-9.950409E-1
-1.147961E+0
-9.950409E-1
-9.950409E-1
-9.950409E-1
-1.147961E+0
-1.147961E+0
-1.147961E+0
-1.147961E+0
-1.147961E+0
-1.147961E+0
-9.950409E-1
-9.950409E-1
-9.950409E-1
-1.147961E+0
-1.147961E+0
-1.147961E+0
-1.300879E+0
-1.300879E+0
-1.147961E+0
-1.147961E+0
-9.950409E-1
-1.147961E+0
-1.300879E+0
-1.453798E+0
-1.300879E+0
-1.300879E+0
-1.453798E+0
-1.300879E+0
-1.300879E+0
-1.147961E+0
-1.147961E+0
-1.300879E+0
-1.300879E+0
-1.300879E+0
-1.300879E+0
-1.453798E+0
-1.606716E+0
-1.453798E+0
-1.453798E+0
-1.300879E+0
-1.300879E+0
-1.300879E+0
-1.300879E+0
-1.300879E+0
-1.300879E+0
-1.147961E+0
-9.950409E-1
-1.147961E+0
-1.147961E+0
-9.950409E-1
-8.421230E-1
-9.950409E-1
-1.147961E+0
-9.950409E-1
-9.950409E-1
-1.147961E+0
-1.300879E+0
-1.453798E+0
-1.300879E+0
-1.147961E+0
-1.300879E+0
-1.300879E+0
-1.453798E+0
-1.453798E+0
-1.300879E+0
-1.300879E+0
-1.453798E+0
-1.606716E+0
-1.606716E+0
-1.606716E+0
-1.453798E+0
-1.606716E+0
-1.606716E+0
-1.759634E+0
-1.606716E+0
-1.453798E+0
-1.453798E+0
-1.453798E+0
-1.606716E+0
-1.759634E+0
-1.759634E+0
-1.606716E+0
-1.606716E+0
-1.759634E+0
-1.759634E+0
-1.759634E+0
-1.606716E+0
-1.606716E+0
-1.759634E+0
-1.759634E+0
-1.759634E+0
-1.759634E+0
-1.759634E+0
-1.759634E+0
-1.759634E+0
-1.759634E+0
-1.759634E+0
-1.759634E+0
-1.912554E+0
-1.912554E+0
-1.912554E+0
-1.912554E+0
-1.912554E+0
-1.912554E+0
-1.912554E+0
-1.759634E+0
-1.606716E+0
-1.453798E+0
-1.453798E+0
-1.453798E+0
-1.453798E+0
-1.300879E+0
-1.147961E+0
-9.950409E-1
-9.950409E-1
-1.147961E+0
-1.147961E+0
-1.147961E+0
-1.147961E+0
-1.147961E+0
-1.147961E+0
-1.300879E+0
-1.453798E+0
-1.453798E+0
-1.453798E+0
-1.606716E+0
-1.606716E+0
-1.606716E+0
-1.606716E+0
-1.759634E+0
-1.759634E+0
-1.759634E+0
-1.759634E+0
-1.759634E+0
-1.759634E+0
-1.606716E+0
-1.759634E+0
-1.759634E+0
-1.912554E+0
-1.912554E+0
-1.912554E+0
-1.912554E+0
-1.912554E+0
-1.912554E+0
-1.912554E+0
-1.912554E+0
-1.912554E+0
-1.912554E+0
-1.912554E+0
-1.912554E+0
-1.912554E+0
-2.065472E+0
-2.218391E+0
-2.218391E+0
-2.065472E+0
-1.759634E+0
-1.759634E+0
-1.912554E+0
-1.912554E+0
-1.912554E+0
-2.065472E+0
-1.912554E+0
-1.912554E+0
-2.065472E+0
-2.065472E+0
-2.065472E+0
-2.065472E+0
-1.912554E+0
-1.912554E+0
-1.912554E+0
-1.912554E+0
-1.912554E+0
-1.912554E+0
-1.912554E+0
-1.759634E+0
-1.759634E+0
-1.759634E+0
-1.759634E+0
-1.912554E+0
-1.912554E+0
-1.912554E+0
-1.759634E+0
-1.759634E+0
-1.912554E+0
-2.065472E+0
-2.218391E+0
-2.218391E+0
-2.218391E+0
-2.065472E+0
-1.912554E+0
-1.759634E+0
-1.912554E+0
-2.065472E+0
-2.065472E+0
-1.912554E+0
-1.912554E+0
-1.759634E+0
-1.759634E+0
-1.912554E+0
-1.912554E+0
-2.065472E+0
-2.218391E+0
-2.218391E+0
-2.218391E+0
-2.218391E+0
-2.218391E+0
-2.218391E+0
-2.218391E+0
-2.218391E+0
-2.065472E+0
-1.912554E+0
-2.065472E+0
-2.371311E+0
-2.524229E+0
-2.524229E+0
-2.524229E+0
-2.371311E+0
-2.371311E+0
-2.371311E+0
-2.524229E+0
-2.677149E+0
-2.830067E+0
-2.830067E+0
-2.524229E+0
-2.371311E+0
-2.371311E+0
-2.371311E+0
-2.371311E+0
-2.371311E+0
-2.371311E+0
-2.371311E+0
-2.524229E+0
-2.524229E+0
-2.524229E+0
-2.677149E+0
-2.524229E+0
-2.371311E+0
-2.371311E+0
-2.371311E+0
-2.371311E+0
-2.524229E+0
-2.524229E+0
-2.524229E+0
-2.524229E+0
-2.371311E+0
-2.371311E+0
-2.371311E+0
-2.371311E+0
-2.524229E+0
-2.524229E+0
-2.524229E+0
-2.371311E+0
-2.371311E+0
-2.371311E+0
-2.524229E+0
-2.524229E+0
-2.371311E+0
-2.371311E+0
-2.371311E+0
-2.371311E+0
-2.524229E+0
-2.677149E+0
-2.677149E+0
-2.677149E+0
-2.524229E+0
-2.524229E+0
-2.524229E+0
-2.677149E+0
-2.677149E+0
-2.677149E+0
-2.677149E+0
-2.677149E+0
-2.677149E+0
-2.677149E+0
-2.830067E+0
-2.677149E+0
-2.524229E+0
-2.371311E+0
-2.371311E+0
-2.524229E+0
-2.524229E+0
-2.677149E+0
-2.524229E+0
-2.524229E+0
-2.524229E+0
-2.524229E+0
-2.524229E+0
-2.524229E+0
-2.524229E+0
-2.677149E+0
-2.677149E+0
-2.524229E+0
-2.677149E+0
-2.677149E+0
-2.677149E+0
-2.677149E+0
-2.677149E+0
-2.830067E+0
-2.830067E+0
-2.830067E+0
-2.677149E+0
-2.524229E+0
-2.524229E+0
-2.677149E+0
-2.830067E+0
-2.830067E+0
-2.830067E+0
-2.677149E+0
-2.677149E+0
-2.677149E+0
-2.830067E+0
-2.830067E+0
-2.677149E+0
-2.677149E+0
-2.830067E+0
-2.830067E+0
-2.830067E+0
-2.830067E+0
-2.982987E+0
-2.982987E+0
-2.982987E+0
-2.982987E+0
-2.830067E+0
-2.830067E+0
-2.830067E+0
-2.830067E+0
-2.830067E+0
-2.830067E+0
-2.830067E+0
-2.830067E+0
-2.830067E+0
-2.830067E+0
-2.982987E+0
-2.982987E+0
-2.830067E+0
-2.830067E+0
-2.982987E+0
-3.135904E+0
-3.135904E+0
-3.135904E+0
-2.982987E+0
-2.830067E+0
-2.677149E+0
-2.830067E+0
-2.982987E+0
-2.982987E+0
-2.830067E+0
-2.830067E+0
-2.982987E+0
-3.135904E+0
-3.135904E+0
-2.982987E+0
-2.982987E+0
-2.982987E+0
-2.982987E+0
-2.830067E+0
-2.830067E+0
-2.830067E+0
-2.982987E+0
-2.982987E+0
-2.982987E+0
-3.135904E+0
-3.288824E+0
-3.135904E+0
-3.135904E+0
-2.982987E+0
-2.982987E+0
-2.982987E+0
-2.982987E+0
-2.830067E+0
-2.830067E+0
-2.830067E+0
-2.982987E+0
-2.982987E+0
-2.830067E+0
-2.830067E+0
-2.830067E+0
-2.982987E+0
-2.982987E+0
-3.135904E+0
-3.135904E+0
-3.135904E+0
-2.982987E+0
-2.830067E+0
-2.830067E+0
-2.982987E+0
-2.982987E+0
-2.982987E+0
-2.830067E+0
-2.982987E+0
-2.982987E+0
-2.982987E+0
-2.982987E+0
-3.135904E+0
-3.288824E+0
-3.288824E+0
-3.135904E+0
-2.830067E+0
-2.830067E+0
-2.982987E+0
-3.135904E+0
-3.135904E+0
-3.135904E+0
-3.135904E+0
-3.135904E+0
-3.288824E+0
-3.135904E+0
-3.135904E+0
-3.135904E+0
-3.135904E+0
-3.135904E+0
-3.135904E+0
-2.982987E+0
-2.982987E+0
-3.135904E+0
-3.288824E+0
-3.288824E+0
-3.135904E+0
-3.288824E+0
-3.288824E+0
-3.288824E+0
-3.288824E+0
-3.135904E+0
-2.982987E+0
-2.982987E+0
-2.982987E+0
-3.135904E+0
-3.288824E+0
-3.135904E+0
-3.135904E+0
-3.135904E+0
-3.135904E+0
-3.288824E+0
-3.288824E+0
-3.135904E+0
-3.135904E+0
-3.288824E+0
-3.288824E+0
-3.135904E+0
-3.135904E+0
-2.982987E+0
-2.982987E+0
-3.135904E+0
-3.288824E+0
-3.135904E+0
-3.135904E+0
-2.982987E+0
-2.982987E+0
-2.982987E+0
-2.982987E+0
-2.982987E+0
-3.135904E+0
-3.135904E+0
-3.135904E+0
-2.982987E+0
-2.830067E+0
-2.982987E+0
-3.135904E+0
-3.135904E+0
-3.135904E+0
-3.135904E+0
-3.135904E+0
-3.135904E+0
-3.135904E+0
-3.135904E+0
-3.135904E+0
-3.135904E+0
-2.982987E+0
-2.982987E+0
-2.982987E+0
-2.830067E+0
-2.982987E+0
-3.135904E+0
-3.135904E+0
-3.135904E+0
-2.982987E+0
-2.830067E+0
-2.830067E+0
-2.830067E+0
-2.982987E+0
-3.135904E+0
-3.288824E+0
-3.288824E+0
-3.288824E+0
-3.135904E+0
-3.135904E+0
-2.982987E+0
-3.135904E+0
-3.135904E+0
-2.982987E+0
-2.830067E+0
-2.830067E+0
-2.830067E+0
-2.982987E+0
-2.982987E+0
-2.982987E+0
-2.830067E+0
-2.830067E+0
-2.982987E+0
-3.135904E+0
-2.982987E+0
-2.982987E+0
-2.830067E+0
-2.830067E+0
-2.830067E+0
-2.982987E+0
-2.830067E+0
-2.677149E+0
-2.524229E+0
-2.677149E+0
-2.830067E+0
-2.830067E+0
-2.830067E+0
-2.830067E+0
-2.677149E+0
-2.830067E+0
-2.982987E+0
-2.982987E+0
-2.677149E+0
-2.677149E+0
-2.677149E+0
-2.830067E+0
-2.982987E+0
-2.982987E+0
-2.982987E+0
-2.830067E+0
-2.677149E+0
-2.677149E+0
-2.830067E+0
-2.982987E+0
-2.982987E+0
-2.982987E+0
-2.830067E+0
-2.830067E+0
-2.830067E+0
-2.982987E+0
-2.982987E+0
-2.982987E+0
-2.982987E+0
-2.830067E+0
-2.677149E+0
-2.677149E+0
-2.830067E+0
-2.830067E+0
-2.830067E+0
-2.830067E+0
-2.830067E+0
-2.830067E+0
-2.830067E+0
-2.830067E+0
-2.982987E+0
-2.982987E+0
-2.830067E+0
-2.677149E+0
-2.677149E+0
-2.982987E+0
-3.135904E+0
-3.135904E+0
-2.830067E+0
-2.830067E+0
-2.830067E+0
-2.982987E+0
-3.135904E+0
-3.135904E+0
-2.982987E+0
-2.982987E+0
-2.982987E+0
-2.982987E+0
-2.982987E+0
-2.982987E+0
-2.982987E+0
-3.135904E+0
-3.135904E+0
-2.982987E+0
-2.982987E+0
-3.135904E+0
-3.135904E+0
-3.135904E+0
-3.135904E+0
-2.982987E+0
-2.982987E+0
-2.982987E+0
-2.982987E+0
-3.135904E+0
-2.982987E+0
-2.982987E+0
-2.830067E+0
-2.830067E+0
-2.830067E+0
-2.830067E+0
-2.830067E+0
-2.982987E+0
-2.982987E+0
-2.982987E+0
-2.982987E+0
-2.982987E+0
-2.982987E+0
-2.982987E+0
-2.982987E+0
-2.982987E+0
-3.135904E+0
-3.135904E+0
-3.135904E+0
-3.135904E+0
-3.135904E+0
-2.982987E+0
-2.830067E+0
-2.830067E+0
-2.830067E+0
-2.982987E+0
-2.982987E+0
-3.135904E+0
-2.982987E+0
-2.982987E+0
-2.830067E+0
-2.830067E+0
-2.982987E+0
-2.982987E+0
-2.982987E+0
-2.830067E+0
-2.830067E+0
-2.830067E+0
-2.830067E+0
-2.830067E+0
-2.677149E+0
-2.677149E+0
-2.677149E+0
-2.830067E+0
-2.677149E+0
-2.677149E+0
-2.677149E+0
-2.830067E+0
-2.830067E+0
-2.677149E+0
-2.677149E+0
-2.524229E+0
-2.677149E+0
-2.830067E+0
-2.830067E+0
-2.830067E+0
-2.830067E+0
-2.830067E+0
-2.830067E+0
-2.982987E+0
-2.982987E+0
-2.982987E+0
-2.830067E+0
-2.830067E+0
-2.830067E+0
-2.982987E+0
-2.982987E+0
-2.982987E+0
-2.982987E+0
-2.982987E+0
-2.830067E+0
-2.677149E+0
-2.524229E+0
-2.677149E+0
-2.677149E+0
-2.677149E+0
-2.677149E+0
-2.677149E+0
-2.677149E+0
-2.830067E+0
-2.830067E+0
-2.830067E+0
-2.677149E+0
-2.677149E+0
-2.677149E+0
-2.677149E+0
-2.677149E+0
-2.830067E+0
-2.830067E+0
-2.982987E+0
-2.982987E+0
-2.830067E+0
-2.677149E+0
-2.830067E+0
-2.982987E+0
-2.982987E+0
-2.830067E+0
-2.830067E+0
-2.677149E+0
-2.830067E+0
-2.982987E+0
-2.830067E+0
-2.677149E+0
-2.677149E+0
-2.830067E+0
-3.135904E+0
-2.982987E+0
-2.677149E+0
-2.677149E+0
-2.830067E+0
-3.135904E+0
-3.135904E+0
-2.982987E+0
-2.830067E+0
-2.982987E+0
-2.982987E+0
-2.830067E+0
-2.524229E+0
-2.524229E+0
-2.677149E+0
-2.982987E+0
-3.135904E+0
-2.982987E+0
-2.830067E+0
-2.677149E+0
-2.677149E+0
-2.677149E+0
-2.677149E+0
-2.677149E+0
-2.677149E+0
-2.677149E+0
-2.677149E+0
-2.677149E+0
-2.830067E+0
-2.982987E+0
-2.830067E+0
-2.830067E+0
-2.677149E+0
-2.830067E+0
-2.982987E+0
-2.830067E+0
-2.677149E+0
-2.524229E+0
-2.677149E+0
-2.830067E+0
-2.677149E+0
-2.677149E+0
-2.524229E+0
-2.524229E+0
-2.524229E+0
-2.677149E+0
-2.677149E+0
-2.677149E+0
-2.830067E+0
-2.830067E+0
-2.677149E+0
-2.524229E+0
-2.677149E+0
-2.677149E+0
-2.677149E+0
-2.524229E+0
-2.524229E+0
-2.677149E+0
-2.677149E+0
-2.524229E+0
-2.371311E+0
-2.371311E+0
-2.524229E+0
-2.524229E+0
-2.677149E+0
-2.524229E+0
-2.371311E+0
-2.371311E+0
-2.371311E+0
-2.371311E+0
-2.524229E+0
-2.524229E+0
-2.677149E+0
-2.677149E+0
-2.677149E+0
-2.524229E+0
-2.524229E+0
-2.371311E+0
-2.371311E+0
-2.371311E+0
-2.524229E+0
-2.371311E+0
-2.218391E+0
-2.218391E+0
-2.371311E+0
-2.524229E+0
-2.524229E+0
-2.524229E+0
-2.371311E+0
-2.371311E+0
-2.371311E+0
-2.524229E+0
-2.524229E+0
-2.524229E+0
-2.218391E+0
-2.065472E+0
-2.218391E+0
-2.371311E+0
-2.371311E+0
-2.371311E+0
-2.371311E+0
-2.371311E+0
-2.524229E+0
-2.371311E+0
-2.218391E+0
-2.218391E+0
-2.218391E+0
-2.218391E+0
-2.218391E+0
-2.065472E+0
-2.218391E+0
-2.218391E+0
-2.218391E+0
-2.218391E+0
-2.218391E+0
-2.065472E+0
-2.065472E+0
-2.371311E+0
-2.371311E+0
-2.371311E+0
-2.218391E+0
-2.218391E+0
-2.218391E+0
-2.218391E+0
-2.371311E+0
-2.371311E+0
-2.371311E+0
-2.371311E+0
-2.371311E+0
-2.371311E+0
-2.371311E+0
-2.371311E+0
-2.218391E+0
-2.371311E+0
-2.371311E+0
-2.371311E+0
-2.371311E+0
-2.218391E+0
-2.218391E+0
-2.065472E+0
-2.218391E+0
-2.218391E+0
-2.218391E+0
-2.218391E+0
-2.218391E+0
-2.218391E+0
-2.218391E+0
-2.218391E+0
-2.218391E+0
-2.065472E+0
-1.912554E+0
-1.912554E+0
-2.065472E+0
-2.065472E+0
-2.065472E+0
-2.065472E+0
-2.218391E+0
-2.218391E+0
-2.065472E+0
-2.065472E+0
-2.065472E+0
-2.065472E+0
-2.065472E+0
-1.912554E+0
-1.912554E+0
-1.912554E+0
-1.912554E+0
-1.912554E+0
-1.759634E+0
-1.759634E+0
-1.759634E+0
-1.759634E+0
-1.759634E+0
-1.606716E+0
-1.759634E+0
-1.912554E+0
-2.218391E+0
-2.218391E+0
-2.218391E+0
-2.065472E+0
-1.912554E+0
-1.912554E+0
-2.065472E+0
-2.065472E+0
-1.912554E+0
-1.912554E+0
-2.065472E+0
-2.065472E+0
-1.912554E+0
-1.759634E+0
-1.912554E+0
-1.912554E+0
-1.912554E+0
-1.912554E+0
-1.912554E+0
-2.065472E+0
-1.912554E+0
-1.759634E+0
-1.759634E+0
-1.759634E+0
-1.759634E+0
-1.759634E+0
-1.759634E+0
-1.759634E+0
-1.606716E+0
-1.453798E+0
-1.453798E+0
-1.606716E+0
-1.759634E+0
-1.759634E+0
-1.759634E+0
-1.759634E+0
-1.759634E+0
-1.759634E+0
-1.759634E+0
-1.606716E+0
-1.606716E+0
-1.453798E+0
-1.453798E+0
-1.606716E+0
-1.606716E+0
-1.606716E+0
-1.606716E+0
-1.453798E+0
-1.453798E+0
-1.453798E+0
-1.453798E+0
-1.606716E+0
-1.606716E+0
-1.606716E+0
-1.606716E+0
-1.606716E+0
-1.453798E+0
-1.453798E+0
-1.606716E+0
-1.606716E+0
-1.759634E+0
-1.606716E+0
-1.453798E+0
-1.453798E+0
-1.453798E+0
-1.453798E+0
-1.300879E+0
-1.147961E+0
-1.147961E+0
-1.147961E+0
-1.300879E+0
-1.606716E+0
-1.606716E+0
-1.453798E+0
-1.300879E+0
-1.300879E+0
-1.300879E+0
-1.453798E+0
-1.453798E+0
-1.300879E+0
-1.300879E+0
-1.300879E+0
-1.606716E+0
-1.606716E+0
-1.606716E+0
-1.300879E+0
-1.147961E+0
-1.300879E+0
-1.453798E+0
-1.606716E+0
-1.606716E+0
-1.606716E+0
-1.606716E+0
-1.759634E+0
-1.759634E+0
-1.606716E+0
-1.453798E+0
-1.300879E+0
-1.453798E+0
-1.759634E+0
-1.759634E+0
-1.606716E+0
-1.453798E+0
-1.453798E+0
-1.606716E+0
-1.759634E+0
-1.606716E+0
-1.453798E+0
-1.300879E+0
-1.453798E+0
-1.606716E+0
-1.606716E+0
-1.453798E+0
-1.300879E+0
-1.300879E+0
-1.453798E+0
-1.453798E+0
-1.453798E+0
-1.300879E+0
-1.147961E+0
-1.300879E+0
-1.300879E+0
-1.300879E+0
-1.300879E+0
-1.453798E+0
-1.453798E+0
-1.300879E+0
-1.147961E+0
-1.147961E+0
-9.950409E-1
-8.421230E-1
-8.421230E-1
-9.950409E-1
-9.950409E-1
-9.950409E-1
-9.950409E-1
-9.950409E-1
-9.950409E-1
-8.421230E-1
-8.421230E-1
-8.421230E-1
-9.950409E-1
-1.147961E+0
-9.950409E-1
-8.421230E-1
-8.421230E-1
-8.421230E-1
-8.421230E-1
-8.421230E-1
-8.421230E-1
-8.421230E-1
-6.892033E-1
-6.892033E-1
-6.892033E-1
-6.892033E-1
-8.421230E-1
-8.421230E-1
-9.950409E-1
-9.950409E-1
-9.950409E-1
-8.421230E-1
-6.892033E-1
-6.892033E-1
-6.892033E-1
-8.421230E-1
-8.421230E-1
-6.892033E-1
-5.362854E-1
-5.362854E-1
-5.362854E-1
-5.362854E-1
-6.892033E-1
-6.892033E-1
-6.892033E-1
-5.362854E-1
-6.892033E-1
-8.421230E-1
-9.950409E-1
-9.950409E-1
-6.892033E-1
-5.362854E-1
-3.833675E-1
-5.362854E-1
-6.892033E-1
-5.362854E-1
-3.833675E-1
-2.304478E-1
-5.362854E-1
-8.421230E-1
-8.421230E-1
-6.892033E-1
-3.833675E-1
-3.833675E-1
-5.362854E-1
-8.421230E-1
-8.421230E-1
-8.421230E-1
-6.892033E-1
-5.362854E-1
-5.362854E-1
-5.362854E-1
-5.362854E-1
-5.362854E-1
-6.892033E-1
-6.892033E-1
-6.892033E-1
-6.892033E-1
-8.421230E-1
-8.421230E-1
-8.421230E-1
-8.421230E-1
-6.892033E-1
-6.892033E-1
-6.892033E-1
-5.362854E-1
-5.362854E-1
-5.362854E-1
-6.892033E-1
-6.892033E-1
-5.362854E-1
-5.362854E-1
-6.892033E-1
-8.421230E-1
-6.892033E-1
-5.362854E-1
-3.833675E-1
-2.304478E-1
-7.752991E-2
7.538986E-2
7.538986E-2
-7.752991E-2
-2.304478E-1
-2.304478E-1
-2.304478E-1
-2.304478E-1
-7.752991E-2
7.538986E-2
7.538986E-2
7.538986E-2
7.538986E-2
2.283087E-1
3.812275E-1
2.283087E-1
7.538986E-2
-7.752991E-2
-7.752991E-2
7.538986E-2
-7.752991E-2
7.538986E-2
7.538986E-2
7.538986E-2
-7.752991E-2
-2.304478E-1
-7.752991E-2
-7.752991E-2
-7.752991E-2
7.538986E-2
3.812275E-1
5.341463E-1
5.341463E-1
2.283087E-1
-7.752991E-2
7.538986E-2
2.283087E-1
2.283087E-1
2.283087E-1
2.283087E-1
7.538986E-2
7.538986E-2
7.538986E-2
7.538986E-2
7.538986E-2
-7.752991E-2
7.538986E-2
7.538986E-2
2.283087E-1
2.283087E-1
3.812275E-1
3.812275E-1
2.283087E-1
7.538986E-2
7.538986E-2
7.538986E-2
2.283087E-1
2.283087E-1
5.341463E-1
5.341463E-1
3.812275E-1
2.283087E-1
3.812275E-1
5.341463E-1
6.870651E-1
5.341463E-1
3.812275E-1
5.341463E-1
5.341463E-1
6.870651E-1
6.870651E-1
6.870651E-1
6.870651E-1
6.870651E-1
6.870651E-1
6.870651E-1
6.870651E-1
8.399830E-1
8.399830E-1
8.399830E-1
9.929018E-1
1.145821E+0
1.145821E+0
9.929018E-1
9.929018E-1
1.298739E+0
1.451658E+0
1.604578E+0
1.451658E+0
1.145821E+0
6.870651E-1
6.870651E-1
6.870651E-1
8.399830E-1
9.929018E-1
1.145821E+0
9.929018E-1
8.399830E-1
8.399830E-1
9.929018E-1
1.451658E+0
1.604578E+0
1.451658E+0
1.298739E+0
1.145821E+0
1.145821E+0
1.298739E+0
1.451658E+0
1.757497E+0
1.604578E+0
1.451658E+0
1.298739E+0
1.298739E+0
1.145821E+0
1.145821E+0
1.145821E+0
9.929018E-1
9.929018E-1
1.145821E+0
1.298739E+0
1.298739E+0
1.145821E+0
1.145821E+0
1.298739E+0
1.451658E+0
1.298739E+0
1.145821E+0
1.145821E+0
1.298739E+0
1.451658E+0
1.451658E+0
1.298739E+0
9.929018E-1
8.399830E-1
8.399830E-1
1.145821E+0
1.451658E+0
1.757497E+0
1.604578E+0
1.298739E+0
1.298739E+0
1.298739E+0
1.145821E+0
8.399830E-1
8.399830E-1
9.929018E-1
1.145821E+0
1.298739E+0
1.298739E+0
1.451658E+0
1.451658E+0
1.451658E+0
1.604578E+0
1.757497E+0
1.757497E+0
1.757497E+0
1.757497E+0
1.757497E+0
1.757497E+0
1.604578E+0
1.604578E+0
1.451658E+0
1.451658E+0
1.451658E+0
1.757497E+0
1.910415E+0
1.910415E+0
1.604578E+0
1.604578E+0
1.757497E+0
1.910415E+0
1.910415E+0
1.910415E+0
1.910415E+0
2.063334E+0
2.063334E+0
1.910415E+0
1.451658E+0
1.451658E+0
1.757497E+0
1.910415E+0
1.910415E+0
1.604578E+0
1.604578E+0
1.910415E+0
2.216252E+0
2.369171E+0
2.216252E+0
2.063334E+0
2.063334E+0
2.216252E+0
2.369171E+0
2.675009E+0
2.522090E+0
2.216252E+0
1.910415E+0
1.910415E+0
2.216252E+0
2.369171E+0
2.522090E+0
2.522090E+0
2.369171E+0
2.369171E+0
2.063334E+0
1.910415E+0
1.910415E+0
2.216252E+0
2.216252E+0
2.063334E+0
1.910415E+0
2.063334E+0
2.216252E+0
2.369171E+0
2.216252E+0
2.063334E+0
2.063334E+0
2.216252E+0
2.063334E+0
1.910415E+0
1.910415E+0
2.369171E+0
2.522090E+0
2.522090E+0
2.063334E+0
1.604578E+0
1.604578E+0
1.910415E+0
2.216252E+0
1.910415E+0
1.757497E+0
1.757497E+0
2.063334E+0
2.063334E+0
1.910415E+0
1.757497E+0
1.757497E+0
2.063334E+0
2.369171E+0
2.369171E+0
1.757497E+0
9.929018E-1
6.870651E-1
8.399830E-1
9.929018E-1
6.870651E-1
2.283087E-1
-2.304478E-1
-3.833675E-1
-7.752991E-2
3.812275E-1
6.870651E-1
5.341463E-1
7.538986E-2
-2.304478E-1
7.538986E-2
3.812275E-1
6.870651E-1
5.341463E-1
3.812275E-1
3.812275E-1
8.399830E-1
9.929018E-1
8.399830E-1
6.870651E-1
6.870651E-1
8.399830E-1
9.929018E-1
8.399830E-1
6.870651E-1
5.341463E-1
6.870651E-1
8.399830E-1
9.929018E-1
6.870651E-1
5.341463E-1
6.870651E-1
9.929018E-1
8.399830E-1
5.341463E-1
7.538986E-2
7.538986E-2
2.283087E-1
2.283087E-1
7.538986E-2
-2.304478E-1
-6.892033E-1
-9.950409E-1
-6.892033E-1
7.538986E-2
6.870651E-1
6.870651E-1
7.538986E-2
-3.833675E-1
-7.752991E-2
3.812275E-1
3.812275E-1
-7.752991E-2
-5.362854E-1
-6.892033E-1
-9.950409E-1
-1.147961E+0
-8.421230E-1
-2.304478E-1
3.812275E-1
2.283087E-1
-5.362854E-1
-1.147961E+0
-1.147961E+0
-5.362854E-1
2.283087E-1
6.870651E-1
6.870651E-1
3.812275E-1
-7.752991E-2
-3.833675E-1
-3.833675E-1
-2.304478E-1
-2.304478E-1
-7.752991E-2
7.538986E-2
-2.304478E-1
-5.362854E-1
-9.950409E-1
-8.421230E-1
-3.833675E-1
-3.833675E-1
-8.421230E-1
-1.606716E+0
-1.912554E+0
-1.606716E+0
-1.453798E+0
-1.300879E+0
-1.147961E+0
-9.950409E-1
-8.421230E-1
-1.147961E+0
-1.759634E+0
-2.065472E+0
-2.218391E+0
-2.065472E+0
-1.912554E+0
-1.606716E+0
-1.300879E+0
-1.147961E+0
-9.950409E-1
-1.147961E+0
-1.300879E+0
-1.453798E+0
-2.065472E+0
-2.524229E+0
-1.759634E+0
-3.833675E-1
-7.752991E-2
-1.147961E+0
-2.371311E+0
-2.677149E+0
-2.065472E+0
-1.453798E+0
-1.147961E+0
-1.300879E+0
-1.453798E+0
-1.300879E+0
-8.421230E-1
-2.304478E-1
7.538986E-2
-2.304478E-1
-9.950409E-1
-1.453798E+0
-1.453798E+0
-1.147961E+0
-9.950409E-1
-9.950409E-1
-1.147961E+0
-1.300879E+0
-1.300879E+0
-1.300879E+0
-1.300879E+0
-1.147961E+0
-9.950409E-1
-1.147961E+0
-9.950409E-1
-5.362854E-1
3.812275E-1
6.870651E-1
2.283087E-1
-3.833675E-1
-6.892033E-1
-6.892033E-1
-8.421230E-1
-9.950409E-1
-1.300879E+0
-1.300879E+0
-9.950409E-1
-6.892033E-1
-6.892033E-1
-9.950409E-1
-1.147961E+0
-1.147961E+0
-1.147961E+0
-1.147961E+0
-1.453798E+0
-1.759634E+0
-2.065472E+0
-2.065472E+0
-1.606716E+0
-1.147961E+0
-9.950409E-1
-1.453798E+0
-1.912554E+0
-2.065472E+0
-1.912554E+0
-2.065472E+0
-2.524229E+0
-2.524229E+0
-2.218391E+0
-1.759634E+0
-1.606716E+0
-1.759634E+0
-2.065472E+0
-2.524229E+0
-2.830067E+0
-2.982987E+0
-3.135904E+0
-3.594662E+0
-4.206335E+0
-4.359255E+0
-4.206335E+0
-4.053417E+0
-3.900497E+0
-3.594662E+0
-3.288824E+0
-3.288824E+0
-3.747580E+0
-4.512173E+0
-4.665093E+0
-4.512173E+0
-4.206335E+0
-4.053417E+0
-4.206335E+0
-4.359255E+0
-4.359255E+0
-4.359255E+0
-4.206335E+0
-4.206335E+0
-4.053417E+0
-4.053417E+0
-4.053417E+0
-3.900497E+0
-3.900497E+0
-4.053417E+0
-4.206335E+0
-4.053417E+0
-3.900497E+0
-3.594662E+0
-3.441742E+0
-3.594662E+0
-3.747580E+0
-3.900497E+0
-3.900497E+0
-4.053417E+0
-4.053417E+0
-4.206335E+0
-4.359255E+0
-4.665093E+0
-4.665093E+0
-4.512173E+0
-4.206335E+0
-4.512173E+0
-4.970928E+0
-4.970928E+0
-4.512173E+0
-4.053417E+0
-4.053417E+0
-4.359255E+0
-4.665093E+0
-4.818010E+0
-4.665093E+0
-4.665093E+0
-4.818010E+0
-5.123848E+0
-5.429686E+0
-5.582604E+0
-5.735523E+0
-5.888441E+0
-6.041359E+0
-5.735523E+0
-5.429686E+0
-5.123848E+0
-4.970928E+0
-5.123848E+0
-5.123848E+0
-5.123848E+0
-4.665093E+0
-4.053417E+0
-3.900497E+0
-4.359255E+0
-4.970928E+0
-5.276766E+0
-5.276766E+0
-5.123848E+0
-5.429686E+0
-5.735523E+0
-6.041359E+0
-6.194279E+0
-6.194279E+0
-6.041359E+0
-5.888441E+0
-5.429686E+0
-5.123848E+0
-4.970928E+0
-4.970928E+0
-4.818010E+0
-4.818010E+0
-4.970928E+0
-5.276766E+0
-5.123848E+0
-4.512173E+0
-4.359255E+0
-5.123848E+0
-6.500116E+0
-7.417629E+0
-7.264711E+0
-6.500116E+0
-5.735523E+0
-5.582604E+0
-6.041359E+0
-6.347197E+0
-6.041359E+0
-5.276766E+0
-4.512173E+0
-3.441742E+0
-1.453798E+0
2.283087E-1
-1.606716E+0
-7.876387E+0
-1.353438E+1
-1.399314E+1
-9.864328E+0
-6.500116E+0
-6.500116E+0
-6.958872E+0
-4.665093E+0
-1.606716E+0
-2.982987E+0
-8.640980E+0
-1.231103E+1
-9.558493E+0
-4.818010E+0
-5.276766E+0
-9.864328E+0
-1.124060E+1
-5.429686E+0
2.063334E+0
2.522090E+0
-3.441742E+0
-7.723467E+0
-6.958872E+0
-5.123848E+0
-6.653034E+0
-1.093476E+1
-1.506357E+1
-1.674567E+1
-1.552232E+1
-1.338146E+1
-1.139352E+1
-1.032309E+1
-1.062892E+1
-1.169936E+1
-1.215811E+1
-1.093476E+1
-8.640980E+0
-7.417629E+0
-8.640980E+0
-1.062892E+1
-1.108768E+1
-9.558493E+0
-7.570549E+0
-7.264711E+0
-9.252655E+0
-1.215811E+1
-1.368730E+1
-1.292271E+1
-1.047600E+1
-8.335142E+0
-7.264711E+0
-7.570549E+0
-9.099735E+0
-1.108768E+1
-1.200519E+1
-1.078184E+1
-8.488062E+0
-8.029305E+0
-1.017017E+1
-1.276979E+1
-1.384022E+1
-1.338146E+1
-1.261687E+1
-1.292271E+1
-1.292271E+1
-1.108768E+1
-8.182224E+0
-6.041359E+0
-7.111794E+0
-1.047600E+1
-1.338146E+1
-1.475773E+1
-1.506357E+1
-1.521649E+1
-1.521649E+1
-1.521649E+1
-1.506357E+1
-1.460481E+1
-1.384022E+1
-1.246395E+1
-1.062892E+1
-9.099735E+0
-8.640980E+0
-9.405573E+0
-1.124060E+1
-1.338146E+1
-1.460481E+1
-1.521649E+1
-1.582816E+1
-1.643984E+1
-1.674567E+1
-1.659275E+1
-1.567524E+1
-1.429897E+1
-1.353438E+1
-1.506357E+1
-1.735735E+1
-1.613400E+1
-1.032309E+1
-5.276766E+0
-8.335142E+0
-1.781611E+1
-2.377994E+1
-2.056864E+1
-1.384022E+1
-1.200519E+1
-1.613400E+1
-2.026281E+1
-2.118032E+1
-2.072156E+1
-2.041573E+1
-1.965113E+1
-1.751027E+1
-1.536940E+1
-1.506357E+1
-1.643984E+1
-1.781611E+1
-1.827486E+1
-1.796903E+1
-1.751027E+1
-1.735735E+1
-1.720443E+1
-1.689859E+1
-1.613400E+1
-1.521649E+1
-1.506357E+1
-1.567524E+1
-1.689859E+1
-1.796903E+1
-1.827486E+1
-1.827486E+1
-1.842778E+1
-1.903946E+1
-1.965113E+1
-1.949821E+1
-1.873362E+1
-1.812194E+1
-1.812194E+1
-1.858070E+1
-1.827486E+1
-1.781611E+1
-1.781611E+1
-1.827486E+1
-1.873362E+1
-1.827486E+1
-1.720443E+1
-1.628692E+1
-1.628692E+1
-1.705151E+1
-1.766319E+1
-1.827486E+1
-1.888654E+1
-1.949821E+1
-1.995697E+1
-1.995697E+1
-1.949821E+1
-1.949821E+1
-1.980405E+1
-2.041573E+1
-2.026281E+1
-1.995697E+1
-2.041573E+1
-2.209783E+1
-2.347410E+1
-2.255659E+1
-1.980405E+1
-1.796903E+1
-1.934530E+1
-2.270951E+1
-2.469745E+1
-2.286242E+1
-1.796903E+1
-1.475773E+1
-1.643984E+1
-2.118032E+1
-2.393285E+1
-2.270951E+1
-2.026281E+1
-1.995697E+1
-2.163907E+1
-2.255659E+1
-2.179199E+1
-2.118032E+1
-2.163907E+1
-2.225075E+1
-2.255659E+1
-2.286242E+1
-2.286242E+1
-2.225075E+1
-2.118032E+1
-2.056864E+1
-2.087448E+1
-2.163907E+1
-2.240367E+1
-2.316826E+1
-2.362702E+1
-2.316826E+1
-2.209783E+1
-2.148616E+1
-2.163907E+1
-2.194491E+1
-2.163907E+1
-2.072156E+1
-2.026281E+1
-2.026281E+1
-2.010989E+1
-1.965113E+1
-1.934530E+1
-1.934530E+1
-1.995697E+1
-2.010989E+1
-1.965113E+1
-1.888654E+1
-1.858070E+1
-1.873362E+1
-1.919237E+1
-1.949821E+1
-1.965113E+1
-1.965113E+1
-1.949821E+1
-1.919237E+1
-1.903946E+1
-1.888654E+1
-1.919237E+1
-1.934530E+1
-1.949821E+1
-1.965113E+1
-1.965113E+1
-1.949821E+1
-1.888654E+1
-1.812194E+1
-1.781611E+1
-1.766319E+1
-1.735735E+1
-1.689859E+1
-1.659275E+1
-1.643984E+1
-1.689859E+1
-1.781611E+1
-1.842778E+1
-1.751027E+1
-1.475773E+1
-1.276979E+1
-1.429897E+1
-1.796903E+1
-1.934530E+1
-1.659275E+1
-1.292271E+1
-1.246395E+1
-1.506357E+1
-1.735735E+1
-1.705151E+1
-1.536940E+1
-1.460481E+1
-1.491065E+1
-1.521649E+1
-1.491065E+1
-1.429897E+1
-1.384022E+1
-1.399314E+1
-1.414606E+1
-1.399314E+1
-1.338146E+1
-1.292271E+1
-1.307562E+1
-1.338146E+1
-1.353438E+1
-1.307562E+1
-1.246395E+1
-1.200519E+1
-1.200519E+1
-1.200519E+1
-1.200519E+1
-1.154643E+1
-1.078184E+1
-1.032309E+1
-1.047600E+1
-1.078184E+1
-1.093476E+1
-1.078184E+1
-1.047600E+1
-1.032309E+1
-9.864328E+0
-9.558493E+0
-9.558493E+0
-1.032309E+1
-1.093476E+1
-1.078184E+1
-1.001725E+1
-9.099735E+0
-8.946817E+0
-9.558493E+0
-1.047600E+1
-1.093476E+1
-1.093476E+1
-1.062892E+1
-1.001725E+1
-9.405573E+0
-8.793898E+0
-8.640980E+0
-8.488062E+0
-8.029305E+0
-8.182224E+0
-8.946817E+0
-8.946817E+0
-7.723467E+0
-7.570549E+0
-8.793898E+0
-9.405573E+0
-9.252655E+0
-9.252655E+0
-9.099735E+0
-7.723467E+0
-7.264711E+0
-8.488062E+0
-8.946817E+0
-7.570549E+0
-5.735523E+0
-5.429686E+0
-7.570549E+0
-1.032309E+1
-1.215811E+1
-1.200519E+1
-1.108768E+1
-1.001725E+1
-9.405573E+0
-8.488062E+0
-6.805956E+0
-5.735523E+0
-6.653034E+0
-9.711411E+0
-1.368730E+1
-1.536940E+1
-1.276979E+1
-7.723467E+0
-2.065472E+0
-2.524229E+0
-1.384022E+1
-2.668539E+1
-2.729707E+1
-1.598108E+1
-7.417629E+0
-1.215811E+1
-2.362702E+1
-2.974377E+1
-2.744999E+1
-2.255659E+1
-1.980405E+1
-1.903946E+1
-1.903946E+1
-1.995697E+1
-2.179199E+1
-2.316826E+1
-2.332118E+1
-2.225075E+1
-2.102740E+1
-2.087448E+1
-2.179199E+1
-2.225075E+1
-2.102740E+1
-1.934530E+1
-1.858070E+1
-1.903946E+1
-1.995697E+1
-2.072156E+1
-2.056864E+1
-1.873362E+1
-1.613400E+1
-1.475773E+1
-1.552232E+1
-1.567524E+1
-1.322854E+1
-1.047600E+1
-1.001725E+1
-1.062892E+1
-1.124060E+1
-1.124060E+1
-1.078184E+1
-9.252655E+0
-6.958872E+0
-4.970928E+0
-4.053417E+0
-4.359255E+0
-4.970928E+0
-5.123848E+0
-4.359255E+0
-3.288824E+0
-3.441742E+0
-5.123848E+0
-6.347197E+0
-6.041359E+0
-4.665093E+0
-3.747580E+0
-3.594662E+0
-3.594662E+0
-3.135904E+0
-2.830067E+0
-3.135904E+0
-3.288824E+0
-3.288824E+0
-3.135904E+0
-3.135904E+0
-2.524229E+0
-1.147961E+0
-7.752991E-2
-3.833675E-1
-1.300879E+0
-1.759634E+0
-1.147961E+0
-5.362854E-1
-8.421230E-1
-1.759634E+0
-1.453798E+0
7.538986E-2
1.910415E+0
2.369171E+0
1.451658E+0
2.283087E-1
7.538986E-2
9.929018E-1
2.063334E+0
2.216252E+0
1.910415E+0
1.757497E+0
1.910415E+0
2.369171E+0
3.439602E+0
4.662952E+0
6.192140E+0
7.568409E+0
8.180084E+0
8.485922E+0
9.403434E+0
1.139138E+1
1.414392E+1
1.674353E+1
1.949607E+1
2.209569E+1
2.438947E+1
2.607158E+1
2.775369E+1
2.943579E+1
3.020038E+1
2.912995E+1
2.775369E+1
2.805952E+1
2.974163E+1
3.035330E+1
2.821244E+1
2.545990E+1
2.515407E+1
2.729493E+1
2.912995E+1
2.943579E+1
2.851828E+1
2.805952E+1
2.821244E+1
2.851828E+1
2.867120E+1
2.897704E+1
2.928287E+1
2.897704E+1
2.897704E+1
3.065914E+1
3.555254E+1
4.319848E+1
5.160901E+1
5.925495E+1
6.705380E+1
7.760519E+1
9.075621E+1
1.022251E+2
1.055893E+2
9.794340E+1
8.402779E+1
7.332347E+1
7.194721E+1
7.531142E+1
7.255888E+1
5.757284E+1
3.754049E+1
2.500115E+1
2.561282E+1
3.417627E+1
4.258681E+1
4.809188E+1
5.283236E+1
5.680825E+1
5.772576E+1
5.619657E+1
5.818452E+1
6.934759E+1
8.647449E+1
9.870799E+1
9.901382E+1
9.289708E+1
9.121497E+1
9.580254E+1
9.855507E+1
9.335584E+1
8.418071E+1
7.944023E+1
7.974606E+1
7.836980E+1
7.255888E+1
6.659505E+1
6.491294E+1
6.812424E+1
7.469974E+1
8.051066E+1
8.020482E+1
7.347640E+1
7.133553E+1
8.356903E+1
1.020722E+2
1.103298E+2
1.066598E+2
1.095652E+2
1.294447E+2
1.510062E+2
1.529941E+2
1.378552E+2
1.283742E+2
1.337264E+2
1.364789E+2
1.214929E+2
1.005430E+2
9.794340E+1
1.173641E+2
1.367848E+2
1.361731E+2
1.190462E+2
1.051306E+2
1.054364E+2
1.118590E+2
1.098711E+2
9.656713E+1
8.555698E+1
8.983870E+1
1.054364E+2
1.159878E+2
1.133882E+2
1.063539E+2
1.065068E+2
1.141528E+2
1.185874E+2
1.139999E+2
1.062010E+2
1.031426E+2
1.048247E+2
1.040601E+2
9.656713E+1
8.601573E+1
7.974606E+1
8.142817E+1
8.555698E+1
8.158109E+1
6.231332E+1
3.432919E+1
1.750813E+1
2.668325E+1
5.543198E+1
7.898146E+1
7.745228E+1
5.680825E+1
4.166929E+1
5.007982E+1
7.393515E+1
8.815659E+1
7.898146E+1
6.139581E+1
6.093706E+1
8.265152E+1
1.048247E+2
1.068127E+2
9.350874E+1
8.555698E+1
8.999162E+1
9.503794E+1
9.014454E+1
8.005190E+1
7.684061E+1
8.265152E+1
8.876827E+1
8.815659E+1
8.326319E+1
7.944023E+1
7.699352E+1
7.118262E+1
6.063122E+1
5.023274E+1
4.702145E+1
5.191485E+1
6.001954E+1
6.567754E+1
6.766548E+1
6.812424E+1
6.858299E+1
6.751256E+1
6.384251E+1
5.864328E+1
5.512614E+1
5.420863E+1
5.466739E+1
5.405571E+1
5.222068E+1
5.084442E+1
5.145609E+1
5.329112E+1
5.405571E+1
5.237360E+1
4.885648E+1
4.396307E+1
3.784632E+1
3.065914E+1
2.423655E+1
2.026067E+1
1.842564E+1
1.689645E+1
1.536727E+1
1.521435E+1
1.628478E+1
1.628478E+1
1.353224E+1
9.556353E+0
6.345058E+0
3.439602E+0
-3.833675E-1
-4.512173E+0
-6.958872E+0
-6.805956E+0
-6.041359E+0
-6.500116E+0
-7.570549E+0
-8.488062E+0
-9.711411E+0
-1.231103E+1
-1.598108E+1
-1.873362E+1
-2.026281E+1
-2.148616E+1
-2.301534E+1
-2.423869E+1
-2.561496E+1
-2.852042E+1
-3.295506E+1
-3.677803E+1
-3.815430E+1
-3.677803E+1
-3.417841E+1
-3.264922E+1
-3.295506E+1
-3.463717E+1
-3.662511E+1
-3.937765E+1
-4.258894E+1
-4.610608E+1
-4.916445E+1
-5.161115E+1
-5.283450E+1
-5.268158E+1
-5.222282E+1
-5.206991E+1
-5.268158E+1
-5.375201E+1
-5.604579E+1
-6.017460E+1
-6.552676E+1
-7.057307E+1
-7.454897E+1
-7.791318E+1
-8.127738E+1
-8.418285E+1
-8.662955E+1
-8.877041E+1
-9.198171E+1
-9.656926E+1
-1.014627E+2
-1.057444E+2
-1.094144E+2
-1.133903E+2
-1.175191E+2
-1.208834E+2
-1.231771E+2
-1.251651E+2
-1.277647E+2
-1.312818E+2
-1.349519E+2
-1.386219E+2
-1.419861E+2
-1.451974E+2
-1.487146E+2
-1.520788E+2
-1.552901E+2
-1.585014E+2
-1.618656E+2
-1.649240E+2
-1.673707E+2
-1.693586E+2
-1.714995E+2
-1.744049E+2
-1.774633E+2
-1.802158E+2
-1.828154E+2
-1.857209E+2
-1.893910E+2
-1.933668E+2
-1.970369E+2
-2.004011E+2
-2.039182E+2
-2.077412E+2
-2.117171E+2
-2.156930E+2
-2.198218E+2
-2.237977E+2
-2.280794E+2
-2.314436E+2
-2.328199E+2
-2.337374E+2
-2.389366E+2
-2.497939E+2
-2.601923E+2
-2.623332E+2
-2.572869E+2
-2.549931E+2
-2.620273E+2
-2.733433E+2
-2.783897E+2
-2.741079E+2
-2.692145E+2
-2.731904E+2
-2.864944E+2
-2.996454E+2
-3.036212E+2
-2.985750E+2
-2.927640E+2
-2.926111E+2
-2.976574E+2
-3.033154E+2
-3.071384E+2
-3.086675E+2
-3.091263E+2
-3.097380E+2
-3.106555E+2
-3.111143E+2
-3.108085E+2
-3.108085E+2
-3.127964E+2
-3.166193E+2
-3.183015E+2
-3.152431E+2
-3.095851E+2
-3.083618E+2
-3.131022E+2
-3.178427E+2
-3.164664E+2
-3.094322E+2
-3.022450E+2
-2.985750E+2
-2.970458E+2
-2.949049E+2
-2.913878E+2
-2.883294E+2
-2.846594E+2
-2.788485E+2
-2.715083E+2
-2.684500E+2
-2.727317E+2
-2.773192E+2
-2.727317E+2
-2.608040E+2
-2.528522E+2
-2.556048E+2
-2.629449E+2
-2.638624E+2
-2.562164E+2
-2.478059E+2
-2.473472E+2
-2.546872E+2
-2.611099E+2
-2.569810E+2
-2.427596E+2
-2.297615E+2
-2.285382E+2
-2.375604E+2
-2.462768E+2
-2.461238E+2
-2.377133E+2
-2.293028E+2
-2.271619E+2
-2.300674E+2
-2.326670E+2
-2.314436E+2
-2.280794E+2
-2.256327E+2
-2.253269E+2
-2.250210E+2
-2.233389E+2
-2.211980E+2
-2.199747E+2
-2.196689E+2
-2.193630E+2
-2.185984E+2
-2.178338E+2
-2.173751E+2
-2.161517E+2
-2.132463E+2
-2.103408E+2
-2.092704E+2
-2.101879E+2
-2.100350E+2
-2.072824E+2
-2.036124E+2
-2.022361E+2
-2.034595E+2
-2.036124E+2
-2.000953E+2
-1.950489E+2
-1.930610E+2
-1.947431E+2
-1.970369E+2
-1.968840E+2
-1.955077E+2
-1.952019E+2
-1.967311E+2
-1.984132E+2
-1.984132E+2
-1.978015E+2
-1.991778E+2
-2.020832E+2
-2.028478E+2
-2.000953E+2
-1.976486E+2
-2.002482E+2
-2.074354E+2
-2.129404E+2
-2.118700E+2
-2.065179E+2
-2.026949E+2
-2.026949E+2
-2.052945E+2
-2.094233E+2
-2.196689E+2
-2.403129E+2
-2.681441E+2
-2.932228E+2
-3.178427E+2
-3.657063E+2
-4.540933E+2
-5.619011E+2
-6.450889E+2
-6.843890E+2
-6.944816E+2
-6.927995E+2
-6.845419E+2
-6.793427E+2
-7.012100E+2
-7.821041E+2
-9.474092E+2
-1.191621E+3
-1.487212E+3
-1.818435E+3
-2.183299E+3
-4.993640E+3
-4.993640E+3
-4.993640E+3
-4.993640E+3
-4.993640E+3
-4.993640E+3
-4.993640E+3
-4.901277E+3
-4.832769E+3
-4.774813E+3
-4.708294E+3
-4.635504E+3
-4.529225E+3
-4.447873E+3
-4.517451E+3
-4.681379E+3
-4.640550E+3
-4.207637E+3
-3.687560E+3
-3.634345E+3
-4.142800E+3
-4.630764E+3
-4.490231E+3
-3.791392E+3
-3.163661E+3
-3.066557E+3
-3.360314E+3
-3.592904E+3
-3.544734E+3
-3.381417E+3
-3.337835E+3
-3.407719E+3
-3.416283E+3
-3.279726E+3
-3.081544E+3
-2.945293E+3
-2.907522E+3
-2.903393E+3
-2.844061E+3
-2.706892E+3
-2.558255E+3
-2.488983E+3
-2.513909E+3
-2.546786E+3
-2.495865E+3
-2.378117E+3
-2.303493E+3
-2.346004E+3
-2.456717E+3
-2.519720E+3
-2.483019E+3
-2.406254E+3
-2.371542E+3
-2.370012E+3
-2.326889E+3
-2.221069E+3
-2.120449E+3
-2.083748E+3
-2.082984E+3
-2.045978E+3
-1.954532E+3
-1.859417E+3
-1.813082E+3
-1.811247E+3
-1.800237E+3
-1.741975E+3
-1.660164E+3
-1.611841E+3
-1.610924E+3
-1.619640E+3
-1.607407E+3
-1.583704E+3
-1.578811E+3
-1.596855E+3
-1.600220E+3
-1.562601E+3
-1.508162E+3
-1.482472E+3
-1.492412E+3
-1.496999E+3
-1.459228E+3
-1.392403E+3
-1.345304E+3
-1.345151E+3
-1.370230E+3
-1.382463E+3
-1.370994E+3
-1.353409E+3
-1.340869E+3
-1.324660E+3
-1.296829E+3
-1.272820E+3
-1.277714E+3
-1.308450E+3
-1.328941E+3
-1.310744E+3
-1.266857E+3
-1.232756E+3
-1.227862E+3
-1.239943E+3
-1.240096E+3
-1.210888E+3
-1.165930E+3
-1.136876E+3
-1.134123E+3
-1.127548E+3
-1.080449E+3
-9.981782E+2
-9.315057E+2
-9.282944E+2
-9.830393E+2
-1.038243E+3
-1.033502E+3
-9.604074E+2
-8.711027E+2
-8.233921E+2
-8.209454E+2
-8.206396E+2
-7.952551E+2
-7.639067E+2
-7.490737E+2
-7.368401E+2
-6.979988E+2
-6.304087E+2
-5.573135E+2
-5.028745E+2
-4.805482E+2
-4.891117E+2
-5.100616E+2
-5.174017E+2
-4.964518E+2
-4.510349E+2
-3.932316E+2
-3.352755E+2
-2.883294E+2
-2.591219E+2
-2.447475E+2
-2.351137E+2
-2.244094E+2
-2.144696E+2
-2.063649E+2
-1.965781E+2
-1.834271E+2
-1.701232E+2
-1.574309E+2
-1.395394E+2
-1.121670E+2
-8.051279E+1
-5.528120E+1
-4.381229E+1
-4.488273E+1
-5.298742E+1
-6.216255E+1
-6.843221E+1
-7.026724E+1
-6.843221E+1
-6.399757E+1
-5.864541E+1
-5.421077E+1
-5.206991E+1
-5.329325E+1
-5.421077E+1
-5.099947E+1
-4.763526E+1
-5.038780E+1
-5.833958E+1
-6.323298E+1
-5.971584E+1
-4.947028E+1
-3.998933E+1
-3.738971E+1
-4.182435E+1
-4.778818E+1
-4.748234E+1
-3.677803E+1
-1.949821E+1
-5.888441E+0
-2.830067E+0
-6.653034E+0
-6.805956E+0
2.063334E+0
1.735521E+1
3.264709E+1
4.381015E+1
5.206777E+1
6.108997E+1
7.148845E+1
8.005190E+1
8.372195E+1
8.372195E+1
8.402779E+1
8.739200E+1
9.350874E+1
1.005430E+2
1.066598E+2
1.115532E+2
1.167524E+2
1.236337E+2
1.321972E+2
1.401490E+2
1.450424E+2
1.468774E+2
1.476420E+2
1.494770E+2
1.523825E+2
1.551350E+2
1.566642E+2
1.574288E+2
1.580405E+2
1.592638E+2
1.609459E+2
1.636985E+2
1.667568E+2
1.692035E+2
1.701211E+2
1.701211E+2
1.701211E+2
1.705798E+2
1.708857E+2
1.710386E+2
1.713444E+2
1.708857E+2
1.718032E+2
1.756261E+2
1.779199E+2
1.745557E+2
1.678273E+2
1.644631E+2
1.662981E+2
1.684389E+2
1.661452E+2
1.615576E+2
1.597226E+2
1.626280E+2
1.667568E+2
1.678273E+2
1.647689E+2
1.603342E+2
1.568171E+2
1.562054E+2
1.594167E+2
1.641572E+2
1.669098E+2
1.658393E+2
1.621693E+2
1.577346E+2
1.537587E+2
1.517708E+2
1.528412E+2
1.548292E+2
1.539117E+2
1.487124E+2
1.419840E+2
1.381610E+2
1.383140E+2
1.395373E+2
1.383140E+2
1.347968E+2
1.309739E+2
1.280684E+2
1.248571E+2
1.213400E+2
1.185874E+2
1.169053E+2
1.141528E+2
1.100240E+2
1.074244E+2
1.092594E+2
1.124707E+2
1.115532E+2
1.049777E+2
9.656713E+1
9.106205E+1
9.167372E+1
9.610837E+1
9.931966E+1
9.717880E+1
8.876827E+1
7.577017E+1
6.231332E+1
5.359695E+1
5.252652E+1
5.604366E+1
5.604366E+1
4.793896E+1
3.723465E+1
3.356460E+1
3.754049E+1
4.029302E+1
3.585838E+1
2.912995E+1
2.714201E+1
2.867120E+1
2.469531E+1
7.874247E+0
-1.567524E+1
-2.913210E+1
-1.796903E+1
1.521435E+1
3.952843E+1
1.720229E+1
-4.977612E+1
-1.010039E+2
-7.837193E+1
-1.552232E+1
-2.118032E+1
-1.505496E+2
-3.225832E+2
-3.944550E+2
-3.147843E+2
-1.710407E+2
-8.785290E+1
-1.066619E+2
-1.667590E+2
-1.832742E+2
-1.309760E+2
-5.466953E+1
-1.169936E+1
-1.873362E+1
-5.390493E+1
-9.014668E+1
-1.135432E+2
-1.199658E+2
-1.127786E+2
-1.032977E+2
-1.051327E+2
-1.202717E+2
-1.352577E+2
-1.383161E+2
-1.341873E+2
-1.410686E+2
-1.704290E+2
-2.117171E+2
-2.410775E+2
-2.432183E+2
-2.250210E+2
-2.062120E+2
-1.991778E+2
-1.970369E+2
-1.834271E+2
-1.548313E+2
-1.299056E+2
-1.285293E+2
-1.479500E+2
-1.658415E+2
-1.681352E+2
-1.624773E+2
-1.637006E+2
-1.731816E+2
-1.794512E+2
-1.734874E+2
-1.603364E+2
-1.519259E+2
-1.559017E+2
-1.687469E+2
-1.817450E+2
-1.890851E+2
-1.907672E+2
-1.889322E+2
-1.863326E+2
-1.855680E+2
-1.872501E+2
-1.880147E+2
-1.832742E+2
-1.728757E+2
-1.624773E+2
-1.592660E+2
-1.629360E+2
-1.666061E+2
-1.650769E+2
-1.600306E+2
-1.571251E+2
-1.581955E+2
-1.595718E+2
-1.572780E+2
-1.520788E+2
-1.485617E+2
-1.491733E+2
-1.517730E+2
-1.528434E+2
-1.533021E+2
-1.568192E+2
-1.652298E+2
-1.753224E+2
-1.823567E+2
-1.848034E+2
-1.840388E+2
-1.825096E+2
-1.815921E+2
-1.822038E+2
-1.834271E+2
-1.848034E+2
-1.854151E+2
-1.863326E+2
-1.877089E+2
-1.893910E+2
-1.906143E+2
-1.904614E+2
-1.893910E+2
-1.875559E+2
-1.854151E+2
-1.837330E+2
-1.828154E+2
-1.829684E+2
-1.841917E+2
-1.863326E+2
-1.892380E+2
-1.919906E+2
-1.944373E+2
-1.961194E+2
-1.967311E+2
-1.962723E+2
-1.953548E+2
-1.945902E+2
-1.947431E+2
-1.950489E+2
-1.952019E+2
-1.952019E+2
-1.959665E+2
-1.971898E+2
-1.982602E+2
-1.985661E+2
-1.982602E+2
-1.981073E+2
-1.979544E+2
-1.974956E+2
-1.961194E+2
-1.945902E+2
-1.939785E+2
-1.944373E+2
-1.958135E+2
-1.978015E+2
-1.991778E+2
-1.994836E+2
-1.994836E+2
-1.994836E+2
-1.997894E+2
-2.002482E+2
-2.002482E+2
-1.997894E+2
-1.993307E+2
-1.993307E+2
-1.999423E+2
-2.008599E+2
-2.013186E+2
-2.014715E+2
-2.011657E+2
-2.007069E+2
-1.999423E+2
-1.988719E+2
-1.978015E+2
-1.970369E+2
-1.967311E+2
-1.965781E+2
-1.962723E+2
-1.955077E+2
-1.950489E+2
-1.950489E+2
-1.950489E+2
-1.941314E+2
-1.921435E+2
-1.898497E+2
-1.880147E+2
-1.869442E+2
-1.864855E+2
-1.860267E+2
-1.854151E+2
-1.843446E+2
-1.826625E+2
-1.805217E+2
-1.783808E+2
-1.768516E+2
-1.759341E+2
-1.750166E+2
-1.734874E+2
-1.716524E+2
-1.699703E+2
-1.687469E+2
-1.672177E+2
-1.649240E+2
-1.623243E+2
-1.600306E+2
-1.586543E+2
-1.580426E+2
-1.572780E+2
-1.551372E+2
-1.517730E+2
-1.488675E+2
-1.476441E+2
-1.474912E+2
-1.465737E+2
-1.433624E+2
-1.389278E+2
-1.360223E+2
-1.354106E+2
-1.355636E+2
-1.341873E+2
-1.308231E+2
-1.270001E+2
-1.247063E+2
-1.245534E+2
-1.250121E+2
-1.234830E+2
-1.190483E+2
-1.138491E+2
-1.109436E+2
-1.118611E+2
-1.140020E+2
-1.132374E+2
-1.084969E+2
-1.031448E+2
-1.010039E+2
-1.019214E+2
-1.019214E+2
-9.886305E+1
-9.442840E+1
-9.244046E+1
-9.274629E+1
-9.244046E+1
-8.968792E+1
-8.632371E+1
-8.479453E+1
-8.448869E+1
-8.326534E+1
-8.005404E+1
-7.730150E+1
-7.607815E+1
-7.577231E+1
-7.516064E+1
-7.378437E+1
-7.164351E+1
-6.904389E+1
-6.613844E+1
-6.384464E+1
-6.246838E+1
-6.109211E+1
-5.910417E+1
-5.742207E+1
-5.665747E+1
-5.589288E+1
-5.405785E+1
-5.084656E+1
-4.794110E+1
-4.702359E+1
-4.794110E+1
-4.809402E+1
-4.580024E+1
-4.258894E+1
-4.090684E+1
-4.167143E+1
-4.182435E+1
-3.937765E+1
-3.570760E+1
-3.387257E+1
-3.417841E+1
-3.402549E+1
-3.234339E+1
-3.081420E+1
-3.234339E+1
-3.815430E+1
-4.488273E+1
-4.671775E+1
-3.922473E+1
-2.546204E+1
-1.598108E+1
-2.179199E+1
-4.289478E+1
-6.598552E+1
-7.210226E+1
-5.252866E+1
-2.118032E+1
-7.570549E+0
-2.729707E+1
-6.292713E+1
-7.990112E+1
-6.308006E+1
-3.234339E+1
-1.903946E+1
-3.448425E+1
-6.017460E+1
-7.072600E+1
-5.833958E+1
-3.815430E+1
-3.004961E+1
-3.922473E+1
-5.390493E+1
-5.895125E+1
-5.115239E+1
-3.830722E+1
-2.959085E+1
-2.714415E+1
-2.775582E+1
-2.760291E+1
-2.393285E+1
-1.567524E+1
-5.735523E+0
8.399830E-1
2.063334E+0
-2.371311E+0
-1.338146E+1
-2.699123E+1
-3.081420E+1
-1.552232E+1
1.001511E+1
2.484823E+1
1.964899E+1
7.415490E+0
3.898358E+0
4.968790E+0
-6.194279E+0
-3.203755E+1
-5.482245E+1
-5.711623E+1
-4.228311E+1
-2.637956E+1
-1.812194E+1
-1.215811E+1
-2.065472E+0
8.027165E+0
8.944677E+0
-3.833675E-1
-1.154643E+1
-1.827486E+1
-2.041573E+1
-1.842778E+1
-1.185227E+1
-3.441742E+0
1.451658E+0
-2.304478E-1
-5.888441E+0
-1.200519E+1
-1.751027E+1
-2.301534E+1
-2.744999E+1
-2.943793E+1
-2.928501E+1
-2.943793E+1
-3.127296E+1
-3.356674E+1
-3.387257E+1
-3.234339E+1
-3.096712E+1
-3.157879E+1
-3.249631E+1
-3.066128E+1
-2.760291E+1
-2.790874E+1
-3.356674E+1
-4.121268E+1
-4.595316E+1
-4.580024E+1
-4.289478E+1
-4.075392E+1
-4.121268E+1
-4.411813E+1
-4.625899E+1
-4.580024E+1
-4.427105E+1
-4.580024E+1
-5.145823E+1
-5.772790E+1
-6.002168E+1
-5.833958E+1
-5.696331E+1
-5.833958E+1
-6.063335E+1
-5.986876E+1
-5.497537E+1
-5.023488E+1
-4.977612E+1
-5.329325E+1
-5.619872E+1
-5.482245E+1
-4.992905E+1
-4.518856E+1
-4.335354E+1
-4.320062E+1
-4.243602E+1
-3.983641E+1
-3.708387E+1
-3.631928E+1
-3.815430E+1
-3.953057E+1
-3.784846E+1
-3.448425E+1
-3.280214E+1
-3.433133E+1
-3.693095E+1
-3.800138E+1
-3.738971E+1
-3.647219E+1
-3.586052E+1
-3.570760E+1
-3.570760E+1
-3.601344E+1
-3.662511E+1
-3.861305E+1
-4.427105E+1
-5.222282E+1
-5.818665E+1
-6.109211E+1
-6.262131E+1
-6.124503E+1
-5.206991E+1
-3.570760E+1
-2.439161E+1
-3.249631E+1
-6.032752E+1
-9.137003E+1
-1.058973E+2
-9.779261E+1
-7.699566E+1
-5.941000E+1
-5.421077E+1
-5.788082E+1
-6.032752E+1
-5.421077E+1
-4.182435E+1
-3.004961E+1
-2.454453E+1
-2.637956E+1
-3.448425E+1
-4.427105E+1
-4.901153E+1
-4.488273E+1
-3.524884E+1
-2.653248E+1
-2.377994E+1
-2.714415E+1
-3.371965E+1
-4.014225E+1
-4.335354E+1
-4.335354E+1
-4.274186E+1
-4.411813E+1
-4.671775E+1
-4.824694E+1
-4.732942E+1
-4.381229E+1
-3.907181E+1
-3.433133E+1
-3.035545E+1
-2.775582E+1
-2.622664E+1
-2.439161E+1
-2.163907E+1
-1.873362E+1
-1.643984E+1
-1.491065E+1
-1.322854E+1
-1.062892E+1
-7.264711E+0
-2.830067E+0
2.675009E+0
8.638840E+0
1.246181E+1
1.276765E+1
1.047387E+1
9.097596E+0
1.093262E+1
1.460267E+1
1.292057E+1
-3.135904E+0
-3.616636E+1
-7.516064E+1
-1.019214E+2
-1.031448E+2
-7.699566E+1
-3.677803E+1
-7.570549E+0
-8.029305E+0
-2.775582E+1
-3.983641E+1
-3.922473E+1
-4.732942E+1
-7.057307E+1
-8.112447E+1
-5.451661E+1
-6.805956E+0
2.469531E+1
2.500115E+1
9.556353E+0
3.812275E-1
4.968790E+0
1.659062E+1
2.178985E+1
1.276765E+1
-2.982987E+0
-1.001725E+1
-4.359255E+0
3.592521E+0
5.427547E+0
3.898358E+0
5.121709E+0
7.415490E+0
5.427547E+0
-1.147961E+0
-8.335142E+0
-1.108768E+1
-6.347197E+0
5.427547E+0
1.873148E+1
2.576574E+1
2.316612E+1
1.460267E+1
6.345058E+0
3.286683E+0
7.262571E+0
1.643770E+1
2.500115E+1
2.698909E+1
2.102526E+1
1.215597E+1
6.803815E+0
8.944677E+0
1.628478E+1
2.316612E+1
2.393072E+1
1.857856E+1
1.307348E+1
1.246181E+1
1.659062E+1
2.056650E+1
2.087234E+1
1.827272E+1
1.597894E+1
1.643770E+1
1.964899E+1
2.286029E+1
2.286029E+1
1.949607E+1
1.552018E+1
1.292057E+1
1.230889E+1
1.230889E+1
1.215597E+1
1.169722E+1
1.169722E+1
1.276765E+1
1.429683E+1
1.490851E+1
1.490851E+1
1.659062E+1
2.010775E+1
2.117818E+1
1.659062E+1
1.016803E+1
9.403434E+0
1.567310E+1
2.163693E+1
2.438947E+1
3.127082E+1
4.396307E+1
5.206777E+1
5.436155E+1
6.139581E+1
6.843008E+1
5.329112E+1
1.750813E+1
2.522090E+0
3.677589E+1
8.983870E+1
1.048247E+2
6.613629E+1
1.169722E+1
-1.292271E+1
2.522090E+0
3.509378E+1
5.512614E+1
4.931523E+1
2.805952E+1
1.552018E+1
2.729493E+1
5.344404E+1
6.781840E+1
5.696117E+1
3.325876E+1
1.766105E+1
1.628478E+1
2.056650E+1
2.377780E+1
2.744785E+1
3.509378E+1
4.365723E+1
4.625685E+1
3.906967E+1
2.530698E+1
1.246181E+1
6.497978E+0
7.415490E+0
1.077970E+1
1.200305E+1
9.709271E+0
5.733383E+0
1.145821E+0
-2.982987E+0
-6.958872E+0
-1.032309E+1
-1.276979E+1
-1.491065E+1
-1.720443E+1
-2.026281E+1
-2.485037E+1
-3.050836E+1
-3.631928E+1
-4.151851E+1
-4.610608E+1
-5.038780E+1
-5.466953E+1
-5.818665E+1
-6.063335E+1
-6.216255E+1
-6.369173E+1
-6.629135E+1
-7.026724E+1
-7.516064E+1
-8.020696E+1
-8.448869E+1
-8.739414E+1
-8.846457E+1
-8.769998E+1
-8.617079E+1
-8.479453E+1
-8.540620E+1
-8.892333E+1
-9.442840E+1
-9.947472E+1
-1.014627E+2
-1.002393E+2
-9.779261E+1
-9.718094E+1
-9.916888E+1
-1.022273E+2
-1.040623E+2
-1.036035E+2
-1.025331E+2
-1.025331E+2
-1.034506E+2
-1.042152E+2
-1.040623E+2
-1.037565E+2
-1.040623E+2
-1.052856E+2
-1.069677E+2
-1.088028E+2
-1.101790E+2
-1.114024E+2
-1.123199E+2
-1.132374E+2
-1.141549E+2
-1.152254E+2
-1.167546E+2
-1.187425E+2
-1.211892E+2
-1.234830E+2
-1.254709E+2
-1.265413E+2
-1.263884E+2
-1.262355E+2
-1.268472E+2
-1.279176E+2
-1.286822E+2
-1.285293E+2
-1.283764E+2
-1.292939E+2
-1.311289E+2
-1.325052E+2
-1.320464E+2
-1.308231E+2
-1.300585E+2
-1.303643E+2
-1.308231E+2
-1.305172E+2
-1.294468E+2
-1.286822E+2
-1.285293E+2
-1.286822E+2
-1.280705E+2
-1.265413E+2
-1.253180E+2
-1.250121E+2
-1.253180E+2
-1.250121E+2
-1.239417E+2
-1.227184E+2
-1.222596E+2
-1.228713E+2
-1.237888E+2
-1.242476E+2
-1.237888E+2
-1.233301E+2
-1.234830E+2
-1.244005E+2
-1.253180E+2
-1.256238E+2
-1.253180E+2
-1.248592E+2
-1.250121E+2
-1.251651E+2
-1.253180E+2
-1.254709E+2
-1.263884E+2
-1.279176E+2
-1.297526E+2
-1.314347E+2
-1.326581E+2
-1.338814E+2
-1.349519E+2
-1.360223E+2
-1.369398E+2
-1.378573E+2
-1.386219E+2
-1.392336E+2
-1.399982E+2
-1.406099E+2
-1.409157E+2
-1.409157E+2
-1.407628E+2
-1.409157E+2
-1.412215E+2
-1.418332E+2
-1.425978E+2
-1.435153E+2
-1.444328E+2
-1.453503E+2
-1.459620E+2
-1.459620E+2
-1.456562E+2
-1.455033E+2
-1.459620E+2
-1.468795E+2
-1.476441E+2
-1.479500E+2
-1.481029E+2
-1.485617E+2
-1.493263E+2
-1.502438E+2
-1.505496E+2
-1.502438E+2
-1.490204E+2
-1.479500E+2
-1.477970E+2
-1.487146E+2
-1.500908E+2
-1.510084E+2
-1.510084E+2
-1.502438E+2
-1.496321E+2
-1.496321E+2
-1.500908E+2
-1.508554E+2
-1.516200E+2
-1.523846E+2
-1.529963E+2
-1.536080E+2
-1.543726E+2
-1.552901E+2
-1.566663E+2
-1.581955E+2
-1.592660E+2
-1.592660E+2
-1.591130E+2
-1.595718E+2
-1.607951E+2
-1.623243E+2
-1.635477E+2
-1.644652E+2
-1.650769E+2
-1.658415E+2
-1.667590E+2
-1.675236E+2
-1.676765E+2
-1.675236E+2
-1.672177E+2
-1.675236E+2
-1.682882E+2
-1.692057E+2
-1.698174E+2
-1.701232E+2
-1.701232E+2
-1.696644E+2
-1.688998E+2
-1.678294E+2
-1.673707E+2
-1.678294E+2
-1.685940E+2
-1.688998E+2
-1.687469E+2
-1.679823E+2
-1.675236E+2
-1.675236E+2
-1.678294E+2
-1.681352E+2
-1.676765E+2
-1.666061E+2
-1.655356E+2
-1.646181E+2
-1.641594E+2
-1.638535E+2
-1.635477E+2
-1.633948E+2
-1.632418E+2
-1.630889E+2
-1.624773E+2
-1.618656E+2
-1.617127E+2
-1.618656E+2
-1.618656E+2
-1.617127E+2
-1.615597E+2
-1.615597E+2
-1.615597E+2
-1.614068E+2
-1.614068E+2
-1.612539E+2
-1.614068E+2
-1.617127E+2
-1.623243E+2
-1.626302E+2
-1.624773E+2
-1.623243E+2
-1.623243E+2
-1.626302E+2
-1.632418E+2
-1.635477E+2
-1.633948E+2
-1.627831E+2
-1.617127E+2
-1.612539E+2
-1.620185E+2
-1.635477E+2
-1.649240E+2
-1.650769E+2
-1.638535E+2
-1.624773E+2
-1.618656E+2
-1.623243E+2
-1.632418E+2
-1.635477E+2
-1.630889E+2
-1.623243E+2
-1.618656E+2
-1.618656E+2
-1.620185E+2
-1.620185E+2
-1.618656E+2
-1.620185E+2
-1.624773E+2
-1.627831E+2
-1.627831E+2
-1.624773E+2
-1.621714E+2
-1.623243E+2
-1.629360E+2
-1.632418E+2
-1.629360E+2
-1.623243E+2
-1.621714E+2
-1.624773E+2
-1.630889E+2
-1.633948E+2
-1.629360E+2
-1.624773E+2
-1.623243E+2
-1.624773E+2
-1.626302E+2
-1.623243E+2
-1.621714E+2
-1.621714E+2
-1.623243E+2
-1.626302E+2
-1.629360E+2
-1.630889E+2
-1.632418E+2
-1.633948E+2
-1.637006E+2
-1.641594E+2
-1.641594E+2
-1.641594E+2
-1.640064E+2
-1.641594E+2
-1.643123E+2
-1.646181E+2
-1.649240E+2
-1.646181E+2
-1.643123E+2
-1.646181E+2
-1.652298E+2
-1.658415E+2
-1.659944E+2
-1.666061E+2
-1.675236E+2
-1.688998E+2
-1.695115E+2
-1.695115E+2
-1.696644E+2
-1.702761E+2
-1.711936E+2
-1.714995E+2
-1.708878E+2
-1.698174E+2
-1.688998E+2
-1.681352E+2
-1.676765E+2
-1.681352E+2
-1.695115E+2
-1.713465E+2
-1.725699E+2
-1.724170E+2
-1.714995E+2
-1.710407E+2
-1.716524E+2
-1.727228E+2
-1.730287E+2
-1.724170E+2
-1.710407E+2
-1.702761E+2
-1.702761E+2
-1.708878E+2
-1.713465E+2
-1.708878E+2
-1.702761E+2
-1.698174E+2
-1.701232E+2
-1.710407E+2
-1.716524E+2
-1.714995E+2
-1.705820E+2
-1.698174E+2
-1.693586E+2
-1.695115E+2
-1.695115E+2
-1.693586E+2
-1.695115E+2
-1.702761E+2
-1.714995E+2
-1.721111E+2
-1.714995E+2
-1.702761E+2
-1.693586E+2
-1.695115E+2
-1.702761E+2
-1.707349E+2
-1.704290E+2
-1.698174E+2
-1.696644E+2
-1.704290E+2
-1.714995E+2
-1.725699E+2
-1.730287E+2
-1.724170E+2
-1.711936E+2
-1.699703E+2
-1.698174E+2
-1.705820E+2
-1.714995E+2
-1.718053E+2
-1.716524E+2
-1.714995E+2
-1.716524E+2
-1.718053E+2
-1.714995E+2
-1.708878E+2
-1.710407E+2
-1.719582E+2
-1.728757E+2
-1.725699E+2
-1.714995E+2
-1.705820E+2
-1.707349E+2
-1.716524E+2
-1.722641E+2
-1.721111E+2
-1.714995E+2
-1.710407E+2
-1.713465E+2
-1.716524E+2
-1.713465E+2
-1.705820E+2
-1.701232E+2
-1.702761E+2
-1.702761E+2
-1.699703E+2
-1.696644E+2
-1.696644E+2
-1.698174E+2
-1.701232E+2
-1.702761E+2
-1.701232E+2
-1.693586E+2
-1.685940E+2
-1.682882E+2
-1.684411E+2
-1.688998E+2
-1.688998E+2
-1.687469E+2
-1.684411E+2
-1.684411E+2
-1.684411E+2
-1.684411E+2
-1.682882E+2
-1.679823E+2
-1.678294E+2
-1.679823E+2
-1.679823E+2
-1.679823E+2
-1.678294E+2
-1.675236E+2
-1.673707E+2
-1.673707E+2
-1.672177E+2
-1.670648E+2
-1.667590E+2
-1.663002E+2
-1.661473E+2
-1.661473E+2
-1.659944E+2
-1.659944E+2
-1.658415E+2
-1.655356E+2
-1.653827E+2
-1.653827E+2
-1.650769E+2
-1.649240E+2
-1.646181E+2
-1.641594E+2
-1.640064E+2
-1.637006E+2
-1.633948E+2
-1.632418E+2
-1.632418E+2
-1.630889E+2
-1.630889E+2
-1.629360E+2
-1.624773E+2
-1.618656E+2
-1.614068E+2
-1.611010E+2
-1.609481E+2
-1.609481E+2
-1.606422E+2
-1.601835E+2
-1.595718E+2
-1.592660E+2
-1.591130E+2
-1.589601E+2
-1.586543E+2
-1.580426E+2
-1.577368E+2
-1.577368E+2
-1.577368E+2
-1.572780E+2
-1.568192E+2
-1.566663E+2
-1.565134E+2
-1.560547E+2
-1.552901E+2
-1.549842E+2
-1.552901E+2
-1.559017E+2
-1.559017E+2
-1.549842E+2
-1.533021E+2
-1.516200E+2
-1.508554E+2
-1.511613E+2
-1.519259E+2
-1.525375E+2
-1.525375E+2
-1.522317E+2
-1.516200E+2
-1.510084E+2
-1.507025E+2
-1.505496E+2
-1.503967E+2
-1.499379E+2
-1.496321E+2
-1.497850E+2
-1.497850E+2
-1.494792E+2
-1.487146E+2
-1.481029E+2
-1.479500E+2
-1.479500E+2
-1.479500E+2
-1.476441E+2
-1.470325E+2
-1.467266E+2
-1.467266E+2
-1.467266E+2
-1.464208E+2
-1.458091E+2
-1.451974E+2
-1.447387E+2
-1.445858E+2
-1.444328E+2
-1.444328E+2
-1.441270E+2
-1.438212E+2
-1.433624E+2
-1.429036E+2
-1.424449E+2
-1.419861E+2
-1.415274E+2
-1.413745E+2
-1.412215E+2
-1.412215E+2
-1.409157E+2
-1.406099E+2
-1.404569E+2
-1.403040E+2
-1.401511E+2
-1.398453E+2
-1.392336E+2
-1.384690E+2
-1.380102E+2
-1.380102E+2
-1.381632E+2
-1.380102E+2
-1.375515E+2
-1.372457E+2
-1.370927E+2
-1.369398E+2
-1.366340E+2
-1.361752E+2
-1.355636E+2
-1.354106E+2
-1.354106E+2
-1.351048E+2
-1.346460E+2
-1.338814E+2
-1.335756E+2
-1.332698E+2
-1.331169E+2
-1.326581E+2
-1.318935E+2
-1.314347E+2
-1.311289E+2
-1.309760E+2
-1.305172E+2
-1.300585E+2
-1.299056E+2
-1.297526E+2
-1.295997E+2
-1.291410E+2
-1.286822E+2
-1.282235E+2
-1.282235E+2
-1.285293E+2
-1.286822E+2
-1.283764E+2
-1.277647E+2
-1.271530E+2
-1.266943E+2
-1.265413E+2
-1.265413E+2
-1.262355E+2
-1.259297E+2
-1.254709E+2
-1.250121E+2
-1.247063E+2
-1.244005E+2
-1.239417E+2
-1.237888E+2
-1.236359E+2
-1.233301E+2
-1.230242E+2
-1.224125E+2
-1.218009E+2
-1.214950E+2
-1.214950E+2
-1.214950E+2
-1.208834E+2
-1.198129E+2
-1.188954E+2
-1.181308E+2
-1.178250E+2
-1.176721E+2
-1.173662E+2
-1.169075E+2
-1.164487E+2
-1.162958E+2
-1.162958E+2
-1.161429E+2
-1.158370E+2
-1.152254E+2
-1.147666E+2
-1.143078E+2
-1.140020E+2
-1.136962E+2
-1.133903E+2
-1.129316E+2
-1.124728E+2
-1.120141E+2
-1.117082E+2
-1.112495E+2
-1.109436E+2
-1.106378E+2
-1.103320E+2
-1.098732E+2
-1.094144E+2
-1.088028E+2
-1.083440E+2
-1.078853E+2
-1.075794E+2
-1.072736E+2
-1.071207E+2
-1.066619E+2
-1.060502E+2
-1.054386E+2
-1.048269E+2
-1.045210E+2
-1.042152E+2
-1.037565E+2
-1.032977E+2
-1.028389E+2
-1.023802E+2
-1.019214E+2
-1.014627E+2
-1.010039E+2
-1.005452E+2
-9.993347E+1
-9.962764E+1
-9.932180E+1
-9.901596E+1
-9.840429E+1
-9.779261E+1
-9.718094E+1
-9.656926E+1
-9.626343E+1
-9.611050E+1
-9.595759E+1
-9.549883E+1
-9.488715E+1
-9.396964E+1
-9.335797E+1
-9.289922E+1
-9.259338E+1
-9.213462E+1
-9.137003E+1
-9.060543E+1
-8.999376E+1
-8.968792E+1
-8.953500E+1
-8.938208E+1
-8.922916E+1
-8.892333E+1
-8.846457E+1
-8.831165E+1
-8.815874E+1
-8.815874E+1
-8.769998E+1
-8.708830E+1
-8.632371E+1
-8.571204E+1
-8.525328E+1
-8.510036E+1
-8.525328E+1
-8.540620E+1
-8.510036E+1
-8.448869E+1
-8.387701E+1
-8.357118E+1
-8.341824E+1
-8.311242E+1
-8.250073E+1
-8.188906E+1
-8.143031E+1
-8.112447E+1
-8.112447E+1
-8.158322E+1
-8.250073E+1
-8.341824E+1
-8.357118E+1
-8.219491E+1
-7.990112E+1
-7.791318E+1
-7.776025E+1
-7.913652E+1
-8.097155E+1
-8.143031E+1
-8.035987E+1
-7.883069E+1
-7.791318E+1
-7.745441E+1
-7.653690E+1
-7.485480E+1
-7.301978E+1
-7.194935E+1
-7.225518E+1
-7.332562E+1
-7.409021E+1
-7.347853E+1
-7.179643E+1
-7.026724E+1
-6.934972E+1
-6.904389E+1
-6.873805E+1
-6.858514E+1
-6.843221E+1
-6.858514E+1
-6.858514E+1
-6.858514E+1
-6.858514E+1
-6.843221E+1
-6.812638E+1
-6.766762E+1
-6.705595E+1
-6.629135E+1
-6.583260E+1
-6.567968E+1
-6.598552E+1
-6.644428E+1
-6.629135E+1
-6.552676E+1
-6.430341E+1
-6.308006E+1
-6.231546E+1
-6.216255E+1
-6.231546E+1
-6.231546E+1
-6.200962E+1
-6.155087E+1
-6.124503E+1
-6.109211E+1
-6.078627E+1
-6.017460E+1
-5.956293E+1
-5.910417E+1
-5.864541E+1
-5.818665E+1
-5.757498E+1
-5.681039E+1
-5.650455E+1
-5.619872E+1
-5.619872E+1
-5.604579E+1
-5.589288E+1
-5.543412E+1
-5.482245E+1
-5.405785E+1
-5.359910E+1
-5.329325E+1
-5.314034E+1
-5.283450E+1
-5.222282E+1
-5.161115E+1
-5.145823E+1
-5.161115E+1
-5.145823E+1
-5.099947E+1
-5.038780E+1
-4.977612E+1
-4.931737E+1
-4.901153E+1
-4.855277E+1
-4.794110E+1
-4.748234E+1
-4.732942E+1
-4.717651E+1
-4.717651E+1
-4.687067E+1
-4.641191E+1
-4.580024E+1
-4.549440E+1
-4.503565E+1
-4.457689E+1
-4.411813E+1
-4.381229E+1
-4.365937E+1
-4.350645E+1
-4.304770E+1
-4.243602E+1
-4.182435E+1
-4.151851E+1
-4.121268E+1
-4.090684E+1
-4.060100E+1
-4.014225E+1
-3.968349E+1
-3.937765E+1
-3.922473E+1
-3.907181E+1
-3.846014E+1
-3.754262E+1
-3.677803E+1
-3.677803E+1
-3.754262E+1
-3.800138E+1
-3.754262E+1
-3.677803E+1
-3.616636E+1
-3.586052E+1
-3.540176E+1
-3.463717E+1
-3.387257E+1
-3.326090E+1
-3.280214E+1
-3.249631E+1
-3.219047E+1
-3.234339E+1
-3.264922E+1
-3.310798E+1
-3.356674E+1
-3.356674E+1
-3.295506E+1
-3.203755E+1
-3.142588E+1
-3.157879E+1
-3.188463E+1
-3.203755E+1
-3.173171E+1
-3.112004E+1
-3.081420E+1
-3.066128E+1
-3.081420E+1
-3.066128E+1
-3.004961E+1
-2.943793E+1
-2.882625E+1
-2.867334E+1
-2.867334E+1
-2.897918E+1
-2.928501E+1
-2.943793E+1
-2.943793E+1
-2.928501E+1
-2.943793E+1
-2.959085E+1
-2.959085E+1
-2.928501E+1
-2.867334E+1
-2.821458E+1
-2.806166E+1
-2.821458E+1
-2.821458E+1
-2.806166E+1
-2.790874E+1
-2.760291E+1
-2.729707E+1
-2.729707E+1
-2.729707E+1
-2.729707E+1
-2.729707E+1
-2.729707E+1
-2.714415E+1
-2.699123E+1
-2.668539E+1
-2.668539E+1
-2.653248E+1
-2.653248E+1
-2.668539E+1
-2.683831E+1
-2.668539E+1
-2.637956E+1
-2.607372E+1
-2.592080E+1
-2.592080E+1
-2.592080E+1
-2.592080E+1
-2.561496E+1
-2.546204E+1
-2.530912E+1
-2.530912E+1
-2.546204E+1
-2.561496E+1
-2.561496E+1
-2.530912E+1
-2.500328E+1
-2.500328E+1
-2.515620E+1
-2.515620E+1
-2.485037E+1
-2.439161E+1
-2.423869E+1
-2.393285E+1
-2.377994E+1
-2.362702E+1
-2.347410E+1
-2.332118E+1
-2.301534E+1
-2.286242E+1
-2.270951E+1
-2.255659E+1
-2.255659E+1
-2.255659E+1
-2.255659E+1
-2.240367E+1
-2.225075E+1
-2.240367E+1
-2.255659E+1
-2.255659E+1
-2.240367E+1
-2.225075E+1
-2.209783E+1
-2.194491E+1
-2.179199E+1
-2.163907E+1
-2.133324E+1
-2.118032E+1
-2.087448E+1
-2.072156E+1
-2.056864E+1
-2.041573E+1
-2.010989E+1
-1.980405E+1
-1.965113E+1
-1.934530E+1
-1.934530E+1
-1.949821E+1
-1.934530E+1
-1.903946E+1
-1.873362E+1
-1.873362E+1
-1.873362E+1
-1.858070E+1
-1.812194E+1
-1.766319E+1
-1.751027E+1
-1.751027E+1
-1.751027E+1
-1.735735E+1
-1.705151E+1
-1.674567E+1
-1.674567E+1
-1.689859E+1
-1.674567E+1
-1.582816E+1
-1.475773E+1
-1.429897E+1
-1.460481E+1
-1.506357E+1
-1.491065E+1
-1.414606E+1
-1.353438E+1
-1.322854E+1
-1.322854E+1
-1.322854E+1
-1.276979E+1
-1.215811E+1
-1.169936E+1
-1.154643E+1
-1.169936E+1
-1.169936E+1
-1.154643E+1
-1.108768E+1
-1.078184E+1
-1.047600E+1
-1.017017E+1
-9.711411E+0
-9.099735E+0
-8.640980E+0
-8.335142E+0
-8.029305E+0
-7.876387E+0
-7.723467E+0
-7.570549E+0
-7.417629E+0
-7.264711E+0
-6.805956E+0
-6.194279E+0
-5.735523E+0
-5.735523E+0
-5.888441E+0
-6.041359E+0
-5.582604E+0
-4.665093E+0
-3.747580E+0
-3.747580E+0
-4.512173E+0
-5.276766E+0
-4.970928E+0
-3.594662E+0
-2.218391E+0
-1.759634E+0
-2.065472E+0
-2.371311E+0
-2.371311E+0
-1.912554E+0
-9.950409E-1
-3.833675E-1
-3.833675E-1
-6.892033E-1
-8.421230E-1
-6.892033E-1
-7.752991E-2
6.870651E-1
1.298739E+0
1.451658E+0
1.298739E+0
9.929018E-1
9.929018E-1
1.451658E+0
2.063334E+0
2.522090E+0
2.522090E+0
2.216252E+0
2.216252E+0
2.675009E+0
3.439602E+0
3.745440E+0
3.745440E+0
3.592521E+0
3.592521E+0
3.898358E+0
4.204197E+0
4.510034E+0
4.510034E+0
4.510034E+0
4.815871E+0
5.274628E+0
5.580465E+0
5.733383E+0
5.580465E+0
5.580465E+0
5.580465E+0
5.886302E+0
6.039221E+0
5.886302E+0
5.580465E+0
5.427547E+0
5.580465E+0
5.427547E+0
5.121709E+0
4.662952E+0
4.510034E+0
4.968790E+0
5.733383E+0
6.345058E+0
6.956734E+0
7.721328E+0
8.791760E+0
1.016803E+1
1.123846E+1
1.230889E+1
1.383808E+1
1.628478E+1
1.995483E+1
2.469531E+1
3.050622E+1
3.799925E+1
4.839772E+1
6.338376E+1
8.249860E+1
1.031426E+2
1.260804E+2
1.609459E+2
2.215018E+2
3.053012E+2
3.808431E+2
4.128031E+2
3.984288E+2
3.661629E+2
3.459776E+2
3.436838E+2
3.470480E+2
3.429193E+2
3.264041E+2
3.020900E+2
2.806813E+2
2.725766E+2
2.809871E+2
2.999490E+2
3.193698E+2
3.337441E+2
3.426134E+2
3.461306E+2
3.433780E+2
3.343558E+2
3.208989E+2
3.072892E+2
2.990316E+2
3.002549E+2
3.097359E+2
3.202873E+2
3.221223E+2
3.134059E+2
3.034662E+2
3.066775E+2
3.293095E+2
3.620341E+2
3.866540E+2
3.912416E+2
3.783964E+2
3.615753E+2
3.545411E+2
3.618812E+2
3.770201E+2
3.891007E+2
3.935353E+2
3.936882E+2
3.949116E+2
3.996521E+2
4.069922E+2
4.132619E+2
4.135677E+2
4.065335E+2
3.978171E+2
3.981229E+2
4.118856E+2
4.314592E+2
4.436927E+2
4.423165E+2
4.320709E+2
4.199903E+2
4.080626E+2
3.950645E+2
3.828311E+2
3.754910E+2
3.753380E+2
3.802314E+2
3.868070E+2
3.933825E+2
3.981229E+2
3.985817E+2
3.924649E+2
3.788551E+2
3.601991E+2
3.407784E+2
3.251807E+2
3.137117E+2
3.023958E+2
2.874097E+2
2.689066E+2
2.511680E+2
2.364878E+2
2.228780E+2
2.075862E+2
1.913768E+2
1.770024E+2
1.658393E+2
1.571230E+2
1.510062E+2
1.487124E+2
1.507004E+2
1.552879E+2
1.601813E+2
1.659923E+2
1.751674E+2
1.884713E+2
2.029986E+2
2.140087E+2
2.198196E+2
2.234897E+2
2.302181E+2
2.422987E+2
2.577435E+2
2.713533E+2
2.796108E+2
2.845043E+2
2.915385E+2
3.053012E+2
3.245690E+2
3.438367E+2
3.574465E+2
3.647866E+2
3.692213E+2
3.754910E+2
3.860424E+2
3.996521E+2
4.132619E+2
4.242720E+2
4.325296E+2
4.397168E+2
4.479744E+2
4.576083E+2
4.672422E+2
4.756527E+2
4.837574E+2
4.926267E+2
5.008843E+2
5.071540E+2
5.109769E+2
5.141882E+2
5.184700E+2
5.244338E+2
5.317739E+2
5.395728E+2
5.463012E+2
5.504300E+2
5.522650E+2
5.533355E+2
5.554763E+2
5.594522E+2
5.651102E+2
5.724503E+2
5.804020E+2
5.848367E+2
5.820842E+2
5.727561E+2
5.635810E+2
5.612872E+2
5.660277E+2
5.707682E+2
5.707682E+2
5.707682E+2
5.804020E+2
6.041045E+2
6.398875E+2
6.886686E+2
7.553411E+2
8.218607E+2
8.357764E+2
7.637517E+2
6.518151E+2
5.943177E+2
6.360645E+2
7.284274E+2
7.874540E+2
7.772085E+2
7.171114E+2
6.423342E+2
5.825429E+2
5.594522E+2
5.770378E+2
6.120562E+2
6.287244E+2
6.093037E+2
5.615931E+2
5.031781E+2
4.478215E+2
4.063806E+2
3.894066E+2
4.007225E+2
4.320709E+2
4.632663E+2
4.724414E+2
4.499623E+2
4.048513E+2
3.589757E+2
3.329796E+2
3.351204E+2
3.595874E+2
3.898653E+2
4.072980E+2
4.028634E+2
3.837485E+2
3.716680E+2
3.887949E+2
4.386464E+2
4.981318E+2
5.333030E+2
5.256572E+2
4.851337E+2
4.386464E+2
4.086743E+2
4.025576E+2
4.129561E+2
4.228958E+2
4.146382E+2
3.861953E+2
3.557644E+2
3.452130E+2
3.565290E+2
3.683038E+2
3.597403E+2
3.325208E+2
3.085125E+2
3.049954E+2
3.172289E+2
3.238044E+2
3.072892E+2
2.701299E+2
2.320531E+2
2.130912E+2
2.175259E+2
2.329707E+2
2.421458E+2
2.377111E+2
2.263952E+2
2.199726E+2
2.230309E+2
2.286889E+2
2.283831E+2
2.211959E+2
2.158438E+2
2.208901E+2
2.374053E+2
2.586610E+2
2.763996E+2
2.866451E+2
2.909269E+2
2.926090E+2
2.930678E+2
2.906210E+2
2.841984E+2
2.756350E+2
2.686007E+2
2.655424E+2
2.649307E+2
2.643190E+2
2.629428E+2
2.617194E+2
2.621782E+2
2.634015E+2
2.632486E+2
2.604960E+2
2.560614E+2
2.507092E+2
2.441337E+2
2.352644E+2
2.251718E+2
2.169142E+2
2.124795E+2
2.097270E+2
2.055982E+2
1.994815E+2
1.933647E+2
1.895417E+2
1.880125E+2
1.866363E+2
1.840367E+2
1.808254E+2
1.785316E+2
1.780728E+2
1.792962E+2
1.815900E+2
1.843425E+2
1.872480E+2
1.890830E+2
1.896947E+2
1.898476E+2
1.903063E+2
1.907651E+2
1.903063E+2
1.883184E+2
1.858717E+2
1.841896E+2
1.835779E+2
1.837308E+2
1.837308E+2
1.837308E+2
1.838837E+2
1.844954E+2
1.851071E+2
1.844954E+2
1.826604E+2
1.797549E+2
1.768495E+2
1.742499E+2
1.713444E+2
1.678273E+2
1.641572E+2
1.614047E+2
1.598755E+2
1.586521E+2
1.568171E+2
1.545233E+2
1.523825E+2
1.507004E+2
1.488653E+2
1.464186E+2
1.436661E+2
1.418311E+2
1.412194E+2
1.410665E+2
1.401490E+2
1.386198E+2
1.370906E+2
1.363260E+2
1.349497E+2
1.323501E+2
1.286801E+2
1.254688E+2
1.233279E+2
1.214929E+2
1.193520E+2
1.172112E+2
1.155291E+2
1.135411E+2
1.103298E+2
1.055893E+2
1.010018E+2
9.824923E+1
9.763756E+1
9.809631E+1
9.763756E+1
9.564961E+1
9.259123E+1
8.999162E+1
8.922703E+1
9.014454E+1
9.060329E+1
8.907410E+1
8.540406E+1
8.188693E+1
8.081649E+1
8.203984E+1
8.311028E+1
8.158109E+1
7.775812E+1
7.393515E+1
7.210013E+1
7.255888E+1
7.332347E+1
7.301764E+1
7.164137E+1
7.026510E+1
6.934759E+1
6.873591E+1
6.812424E+1
6.766548E+1
6.659505E+1
6.460710E+1
6.185457E+1
5.894911E+1
5.650241E+1
5.451447E+1
5.267944E+1
5.007982E+1
4.717437E+1
4.503350E+1
4.381015E+1
4.273972E+1
4.105762E+1
3.845800E+1
3.555254E+1
3.341168E+1
3.234125E+1
3.203541E+1
3.127082E+1
3.004747E+1
2.851828E+1
2.698909E+1
2.607158E+1
2.545990E+1
2.469531E+1
2.347196E+1
2.194277E+1
2.056650E+1
1.949607E+1
1.888440E+1
1.827272E+1
1.766105E+1
1.674353E+1
1.597894E+1
1.567310E+1
1.521435E+1
1.460267E+1
1.368516E+1
1.292057E+1
1.246181E+1
1.215597E+1
1.185013E+1
1.123846E+1
1.093262E+1
1.032095E+1
9.556353E+0
8.638840E+0
8.180084E+0
8.027165E+0
7.721328E+0
7.109653E+0
6.650897E+0
6.345058E+0
5.733383E+0
3.745440E+0
1.298739E+0
-7.752991E-2
5.341463E-1
1.298739E+0
-1.453798E+0
-1.261687E+1
-3.295506E+1
-5.573996E+1
-7.164351E+1
-7.944236E+1
-8.540620E+1
-9.412257E+1
-1.069677E+2
-1.260826E+2
-1.479500E+2
-1.493263E+2
-9.993347E+1
2.827928E+0
1.120119E+2
1.572759E+2
1.048247E+2
-1.231103E+1
-1.254709E+2
-1.872501E+2
-1.919906E+2
-1.557488E+2
-9.641634E+1
-3.081420E+1
2.974163E+1
8.463947E+1
1.315855E+2
1.476420E+2
9.457919E+1
-3.479009E+1
-1.803687E+2
-2.496410E+2
-2.014715E+2
-8.464160E+1
9.556353E+0
2.974163E+1
-7.417629E+0
-5.436369E+1
-8.066571E+1
-8.510036E+1
-7.806609E+1
-6.690303E+1
-5.650455E+1
-5.268158E+1
-5.879833E+1
-6.873805E+1
-6.858514E+1
-5.237574E+1
-3.387257E+1
-3.341382E+1
-5.528120E+1
-8.143031E+1
-9.045252E+1
-7.806609E+1
-6.002168E+1
-5.421077E+1
-6.399757E+1
-7.668983E+1
-8.066571E+1
-7.668983E+1
-7.332562E+1
-7.546648E+1
-7.944236E+1
-7.974820E+1
-7.531355E+1
-7.057307E+1
-6.965556E+1
-7.332562E+1
-7.883069E+1
-8.234782E+1
-8.250073E+1
-8.127738E+1
-8.035987E+1
-8.051279E+1
-8.143031E+1
-8.341824E+1
-8.632371E+1
-8.877041E+1
-8.877041E+1
-8.555912E+1
-8.143031E+1
-8.051279E+1
-8.372409E+1
-8.739414E+1
-8.708830E+1
-8.234782E+1
-7.745441E+1
-7.561939E+1
-7.668983E+1
-7.760734E+1
-7.730150E+1
-7.730150E+1
-7.883069E+1
-8.158322E+1
-8.525328E+1
-8.953500E+1
-9.167587E+1
-8.678246E+1
-7.500772E+1
-6.598552E+1
-6.980848E+1
-8.448869E+1
-9.595759E+1
-9.289922E+1
-8.005404E+1
-7.072600E+1
-7.118475E+1
-7.668983E+1
-8.005404E+1
-7.990112E+1
-7.898360E+1
-7.837193E+1
-7.714858E+1
-7.561939E+1
-7.561939E+1
-7.745441E+1
-7.944236E+1
-7.959528E+1
-7.837193E+1
-7.699566E+1
-7.653690E+1
-7.623107E+1
-7.561939E+1
-7.439604E+1
-7.347853E+1
-7.378437E+1
-7.500772E+1
-7.607815E+1
-7.638399E+1
-7.592523E+1
-7.531355E+1
-7.531355E+1
-7.531355E+1
-7.470188E+1
-7.271394E+1
-6.965556E+1
-6.629135E+1
-6.338589E+1
-5.818665E+1
-4.610608E+1
-2.622664E+1
-5.888441E+0
3.592521E+0
2.063334E+0
4.051278E+0
1.735521E+1
2.469531E+1
7.538986E-2
-5.268158E+1
-9.213462E+1
-8.035987E+1
-2.821458E+1
1.292057E+1
5.121709E+0
-3.784846E+1
-7.133767E+1
-6.889097E+1
-4.595316E+1
-3.570760E+1
-5.023488E+1
-7.164351E+1
-7.684274E+1
-6.399757E+1
-4.901153E+1
-4.365937E+1
-4.365937E+1
-4.060100E+1
-3.417841E+1
-3.157879E+1
-3.677803E+1
-4.717651E+1
-5.818665E+1
-6.583260E+1
-6.720886E+1
-6.139795E+1
-5.314034E+1
-5.054072E+1
-5.711623E+1
-6.736179E+1
-7.118475E+1
-6.445633E+1
-5.329325E+1
-4.778818E+1
-5.115239E+1
-5.742207E+1
-5.941000E+1
-5.528120E+1
-4.977612E+1
-4.901153E+1
-5.268158E+1
-5.573996E+1
-5.497537E+1
-5.191699E+1
-5.084656E+1
-5.298742E+1
-5.543412E+1
-5.573996E+1
-5.405785E+1
-5.298742E+1
-5.329325E+1
-5.298742E+1
-5.038780E+1
-4.641191E+1
-4.381229E+1
-4.411813E+1
-4.625899E+1
-4.809402E+1
-4.794110E+1
-4.656483E+1
-4.564732E+1
-4.595316E+1
-4.671775E+1
-4.732942E+1
-4.732942E+1
-4.656483E+1
-4.564732E+1
-4.472981E+1
-4.442397E+1
-4.457689E+1
-4.503565E+1
-4.549440E+1
-4.549440E+1
-4.518856E+1
-4.472981E+1
-4.427105E+1
-4.365937E+1
-4.258894E+1
-4.105976E+1
-3.968349E+1
-3.876598E+1
-3.815430E+1
-3.708387E+1
-3.540176E+1
-3.371965E+1
-3.219047E+1
-3.066128E+1
-2.836750E+1
-2.668539E+1
-2.775582E+1
-3.264922E+1
-3.937765E+1
-4.488273E+1
-4.717651E+1
-4.687067E+1
-4.625899E+1
-4.671775E+1
-4.839986E+1
-5.054072E+1
-5.206991E+1
-5.191699E+1
-5.054072E+1
-4.901153E+1
-4.885861E+1
-5.023488E+1
-5.222282E+1
-5.314034E+1
-5.268158E+1
-5.161115E+1
-5.099947E+1
-5.161115E+1
-5.314034E+1
-5.436369E+1
-5.451661E+1
-5.359910E+1
-5.298742E+1
-5.344618E+1
-5.497537E+1
-5.711623E+1
-5.925709E+1
-6.002168E+1
-5.895125E+1
-5.726914E+1
-5.742207E+1
-5.941000E+1
-6.124503E+1
-6.078627E+1
-5.879833E+1
-5.757498E+1
-5.818665E+1
-5.956293E+1
-6.002168E+1
-5.956293E+1
-5.941000E+1
-5.971584E+1
-6.032752E+1
-6.093919E+1
-6.093919E+1
-6.093919E+1
-6.093919E+1
-6.109211E+1
-6.109211E+1
-6.109211E+1
-6.109211E+1
-6.155087E+1
-6.216255E+1
-6.262131E+1
-6.277422E+1
-6.262131E+1
-6.277422E+1
-6.308006E+1
-6.353882E+1
-6.430341E+1
-6.476217E+1
-6.522092E+1
-6.522092E+1
-6.537384E+1
-6.567968E+1
-6.598552E+1
-6.629135E+1
-6.644428E+1
-6.675011E+1
-6.720886E+1
-6.751470E+1
-6.751470E+1
-6.751470E+1
-6.766762E+1
-6.782054E+1
-6.812638E+1
-6.843221E+1
-6.873805E+1
-6.904389E+1
-6.919681E+1
-6.919681E+1
-6.934972E+1
-6.980848E+1
-7.057307E+1
-7.118475E+1
-7.179643E+1
-7.225518E+1
-7.256102E+1
-7.301978E+1
-7.332562E+1
-7.347853E+1
-7.347853E+1
-7.378437E+1
-7.409021E+1
-7.439604E+1
-7.454897E+1
-7.454897E+1
-7.470188E+1
-7.470188E+1
-7.470188E+1
-7.470188E+1
-7.470188E+1
-7.470188E+1
-7.485480E+1
-7.516064E+1
-7.531355E+1
-7.531355E+1
-7.546648E+1
-7.531355E+1
-7.546648E+1
-7.561939E+1
-7.577231E+1
-7.577231E+1
-7.577231E+1
-7.592523E+1
-7.592523E+1
-7.592523E+1
-7.592523E+1
-7.592523E+1
-7.592523E+1
-7.592523E+1
-7.607815E+1
-7.607815E+1
-7.607815E+1
-7.592523E+1
-7.577231E+1
-7.561939E+1
-7.546648E+1
-7.546648E+1
-7.546648E+1
-7.546648E+1
-7.546648E+1
-7.531355E+1
-7.516064E+1
-7.485480E+1
-7.470188E+1
-7.454897E+1
-7.454897E+1
-7.470188E+1
-7.470188E+1
-7.454897E+1
-7.424313E+1
-7.393729E+1
-7.378437E+1
-7.393729E+1
-7.424313E+1
-7.439604E+1
-7.424313E+1
-7.393729E+1
-7.378437E+1
-7.363145E+1
-7.363145E+1
-7.363145E+1
-7.363145E+1
-7.363145E+1
-7.363145E+1
-7.347853E+1
-7.317269E+1
-7.286686E+1
-7.271394E+1
-7.286686E+1
-7.286686E+1
-7.271394E+1
-7.256102E+1
-7.225518E+1
-7.210226E+1
-7.179643E+1
-7.164351E+1
-7.149059E+1
-7.133767E+1
-7.103183E+1
-7.057307E+1
-7.042016E+1
-7.072600E+1
-7.103183E+1
-7.103183E+1
-7.087891E+1
-7.057307E+1
-7.042016E+1
-7.026724E+1
-7.026724E+1
-7.011432E+1
-6.996140E+1
-6.950265E+1
-6.904389E+1
-6.873805E+1
-6.843221E+1
-6.843221E+1
-6.827930E+1
-6.797346E+1
-6.782054E+1
-6.751470E+1
-6.720886E+1
-6.690303E+1
-6.644428E+1
-6.613844E+1
-6.598552E+1
-6.567968E+1
-6.552676E+1
-6.537384E+1
-6.537384E+1
-6.522092E+1
-6.506800E+1
-6.460925E+1
-6.415049E+1
-6.384464E+1
-6.369173E+1
-6.353882E+1
-6.338589E+1
-6.308006E+1
-6.277422E+1
-6.231546E+1
-6.200962E+1
-6.170378E+1
-6.139795E+1
-6.109211E+1
-6.078627E+1
-6.048044E+1
-6.032752E+1
-6.017460E+1
-6.002168E+1
-5.971584E+1
-5.941000E+1
-5.895125E+1
-5.864541E+1
-5.849249E+1
-5.849249E+1
-5.849249E+1
-5.833958E+1
-5.818665E+1
-5.772790E+1
-5.711623E+1
-5.665747E+1
-5.619872E+1
-5.589288E+1
-5.573996E+1
-5.558704E+1
-5.543412E+1
-5.512828E+1
-5.482245E+1
-5.451661E+1
-5.436369E+1
-5.405785E+1
-5.375201E+1
-5.344618E+1
-5.314034E+1
-5.298742E+1
-5.283450E+1
-5.252866E+1
-5.222282E+1
-5.191699E+1
-5.145823E+1
-5.069363E+1
-4.992905E+1
-4.992905E+1
-5.038780E+1
-5.099947E+1
-5.130531E+1
-5.084656E+1
-4.962321E+1
-4.870570E+1
-4.824694E+1
-4.824694E+1
-4.824694E+1
-4.809402E+1
-4.794110E+1
-4.763526E+1
-4.732942E+1
-4.702359E+1
-4.687067E+1
-4.656483E+1
-4.641191E+1
-4.625899E+1
-4.610608E+1
-4.625899E+1
-4.641191E+1
-4.641191E+1
-4.625899E+1
-4.580024E+1
-4.534148E+1
-4.518856E+1
-4.518856E+1
-4.549440E+1
-4.564732E+1
-4.549440E+1
-4.503565E+1
-4.472981E+1
-4.457689E+1
-4.442397E+1
-4.396521E+1
-4.335354E+1
-4.258894E+1
-4.182435E+1
-4.136559E+1
-4.105976E+1
-4.060100E+1
-3.983641E+1
-3.876598E+1
-3.784846E+1
-3.647219E+1
-3.448425E+1
-3.188463E+1
-2.867334E+1
-2.423869E+1
-1.812194E+1
-8.335142E+0
6.803815E+0
2.698909E+1
4.503350E+1
4.763313E+1
2.591866E+1
-1.078184E+1
-3.677803E+1
-3.387257E+1
-1.154643E+1
2.283087E-1
-1.643984E+1
-4.809402E+1
-6.675011E+1
-5.986876E+1
-4.014225E+1
-2.744999E+1
-2.928501E+1
-3.769554E+1
-4.213019E+1
-3.800138E+1
-2.821458E+1
-1.934530E+1
-1.521649E+1
-1.536940E+1
-1.659275E+1
-1.628692E+1
-1.521649E+1
-1.506357E+1
-1.521649E+1
-1.414606E+1
-1.154643E+1
-9.405573E+0
-9.252655E+0
-1.108768E+1
-1.276979E+1
-1.307562E+1
-1.246395E+1
-1.169936E+1
-1.139352E+1
-1.154643E+1
-1.231103E+1
-1.384022E+1
-1.582816E+1
-1.766319E+1
-1.888654E+1
-1.903946E+1
-1.903946E+1
-1.980405E+1
-2.102740E+1
-2.225075E+1
-2.255659E+1
-2.240367E+1
-2.301534E+1
-2.469745E+1
-2.607372E+1
-2.622664E+1
-2.500328E+1
-2.423869E+1
-2.546204E+1
-2.821458E+1
-3.066128E+1
-3.142588E+1
-3.066128E+1
-2.913210E+1
-2.699123E+1
-2.393285E+1
-2.087448E+1
-2.041573E+1
-2.347410E+1
-2.867334E+1
-3.249631E+1
-3.402549E+1
-3.417841E+1
-3.371965E+1
-3.188463E+1
-2.867334E+1
-2.576788E+1
-2.485037E+1
-2.576788E+1
-2.653248E+1
-2.576788E+1
-2.500328E+1
-2.592080E+1
-2.882625E+1
-3.127296E+1
-3.127296E+1
-2.882625E+1
-2.622664E+1
-2.592080E+1
-2.775582E+1
-3.066128E+1
-3.249631E+1
-3.280214E+1
-3.157879E+1
-3.004961E+1
-2.882625E+1
-2.852042E+1
-2.806166E+1
-2.714415E+1
-2.561496E+1
-2.454453E+1
-2.469745E+1
-2.576788E+1
-2.683831E+1
-2.714415E+1
-2.668539E+1
-2.622664E+1
-2.561496E+1
-2.485037E+1
-2.347410E+1
-2.225075E+1
-2.179199E+1
-2.194491E+1
-2.240367E+1
-2.255659E+1
-2.255659E+1
-2.255659E+1
-2.286242E+1
-2.316826E+1
-2.316826E+1
-2.255659E+1
-2.179199E+1
-2.133324E+1
-2.194491E+1
-2.316826E+1
-2.362702E+1
-2.270951E+1
-2.133324E+1
-2.087448E+1
-2.133324E+1
-2.179199E+1
-2.179199E+1
-2.148616E+1
-2.118032E+1
-2.087448E+1
-2.056864E+1
-2.056864E+1
-2.056864E+1
-2.041573E+1
-2.041573E+1
-2.072156E+1
-2.118032E+1
-2.148616E+1
-2.179199E+1
-2.179199E+1
-2.163907E+1
-2.133324E+1
-2.087448E+1
-2.072156E+1
-2.087448E+1
-2.102740E+1
-2.102740E+1
-2.087448E+1
-2.072156E+1
-2.072156E+1
-2.087448E+1
-2.102740E+1
-2.102740E+1
-2.087448E+1
-2.056864E+1
-2.026281E+1
-1.995697E+1
-1.965113E+1
-1.965113E+1
-1.965113E+1
-1.980405E+1
-1.965113E+1
-1.949821E+1
-1.949821E+1
-1.965113E+1
-1.965113E+1
-1.949821E+1
-1.903946E+1
-1.888654E+1
-1.888654E+1
-1.903946E+1
-1.934530E+1
-1.934530E+1
-1.919237E+1
-1.888654E+1
-1.842778E+1
-1.827486E+1
-1.827486E+1
-1.827486E+1
-1.812194E+1
-1.796903E+1
-1.781611E+1
-1.766319E+1
-1.751027E+1
-1.720443E+1
-1.705151E+1
-1.689859E+1
-1.705151E+1
-1.720443E+1
-1.705151E+1
-1.674567E+1
-1.643984E+1
-1.643984E+1
-1.628692E+1
-1.598108E+1
-1.567524E+1
-1.552232E+1
-1.552232E+1
-1.552232E+1
-1.521649E+1
-1.506357E+1
-1.491065E+1
-1.491065E+1
-1.475773E+1
-1.445189E+1
-1.399314E+1
-1.384022E+1
-1.368730E+1
-1.368730E+1
-1.322854E+1
-1.276979E+1
-1.246395E+1
-1.231103E+1
-1.231103E+1
-1.200519E+1
-1.169936E+1
-1.139352E+1
-1.108768E+1
-1.078184E+1
-1.047600E+1
-1.017017E+1
-1.001725E+1
-9.864328E+0
-9.864328E+0
-9.558493E+0
-9.099735E+0
-8.793898E+0
-8.640980E+0
-8.640980E+0
-8.182224E+0
-7.723467E+0
-7.264711E+0
-7.111794E+0
-6.958872E+0
-6.805956E+0
-6.500116E+0
-6.347197E+0
-6.041359E+0
-5.735523E+0
-5.429686E+0
-5.429686E+0
-5.276766E+0
-4.970928E+0
-4.359255E+0
-3.900497E+0
-3.594662E+0
-3.288824E+0
-2.982987E+0
-2.677149E+0
-2.218391E+0
-2.065472E+0
-1.759634E+0
-1.453798E+0
-9.950409E-1
-5.362854E-1
-3.833675E-1
-2.304478E-1
7.538986E-2
6.870651E-1
9.929018E-1
1.298739E+0
1.298739E+0
1.451658E+0
1.757497E+0
2.063334E+0
2.522090E+0
2.827928E+0
3.133765E+0
3.286683E+0
3.745440E+0
4.204197E+0
4.662952E+0
4.968790E+0
5.274628E+0
5.427547E+0
5.580465E+0
5.886302E+0
6.039221E+0
6.345058E+0
6.803815E+0
6.956734E+0
7.415490E+0
7.874247E+0
8.180084E+0
8.333002E+0
8.485922E+0
8.791760E+0
9.250515E+0
9.556353E+0
9.709271E+0
9.556353E+0
9.556353E+0
9.862190E+0
1.047387E+1
1.093262E+1
1.108554E+1
1.123846E+1
1.139138E+1
1.154430E+1
1.185013E+1
1.200305E+1
1.200305E+1
1.200305E+1
1.215597E+1
1.246181E+1
1.307348E+1
1.399100E+1
1.460267E+1
1.490851E+1
1.475559E+1
1.460267E+1
1.475559E+1
1.475559E+1
1.475559E+1
1.429683E+1
1.414392E+1
1.429683E+1
1.490851E+1
1.536727E+1
1.567310E+1
1.582602E+1
1.582602E+1
1.582602E+1
1.582602E+1
1.567310E+1
1.582602E+1
1.628478E+1
1.689645E+1
1.704937E+1
1.704937E+1
1.689645E+1
1.704937E+1
1.735521E+1
1.766105E+1
1.766105E+1
1.750813E+1
1.735521E+1
1.735521E+1
1.750813E+1
1.766105E+1
1.781397E+1
1.796689E+1
1.827272E+1
1.827272E+1
1.811980E+1
1.781397E+1
1.796689E+1
1.857856E+1
1.919024E+1
1.934315E+1
1.919024E+1
1.903732E+1
1.903732E+1
1.903732E+1
1.888440E+1
1.842564E+1
1.827272E+1
1.857856E+1
1.888440E+1
1.888440E+1
1.857856E+1
1.842564E+1
1.857856E+1
1.919024E+1
2.026067E+1
2.102526E+1
2.056650E+1
1.857856E+1
1.659062E+1
1.643770E+1
1.873148E+1
2.163693E+1
2.240153E+1
2.071942E+1
1.842564E+1
1.750813E+1
1.796689E+1
1.873148E+1
1.903732E+1
1.903732E+1
1.903732E+1
1.903732E+1
1.873148E+1
1.827272E+1
1.827272E+1
1.873148E+1
1.949607E+1
1.995483E+1
1.949607E+1
1.873148E+1
1.842564E+1
1.873148E+1
1.949607E+1
1.995483E+1
1.964899E+1
1.919024E+1
1.873148E+1
1.857856E+1
1.873148E+1
1.903732E+1
1.949607E+1
1.964899E+1
1.964899E+1
1.949607E+1
1.919024E+1
1.919024E+1
1.949607E+1
2.010775E+1
2.071942E+1
2.041358E+1
1.980191E+1
1.934315E+1
1.934315E+1
1.919024E+1
1.888440E+1
1.842564E+1
1.811980E+1
1.796689E+1
1.811980E+1
1.827272E+1
1.842564E+1
1.842564E+1
1.842564E+1
1.873148E+1
1.903732E+1
1.903732E+1
1.857856E+1
1.811980E+1
1.796689E+1
1.857856E+1
1.949607E+1
1.980191E+1
1.919024E+1
1.842564E+1
1.811980E+1
1.857856E+1
1.934315E+1
1.980191E+1
1.934315E+1
1.857856E+1
1.827272E+1
1.827272E+1
1.842564E+1
1.842564E+1
1.796689E+1
1.766105E+1
1.766105E+1
1.781397E+1
1.781397E+1
1.750813E+1
1.735521E+1
1.735521E+1
1.735521E+1
1.750813E+1
1.766105E+1
1.766105E+1
1.766105E+1
1.750813E+1
1.720229E+1
1.689645E+1
1.689645E+1
1.735521E+1
1.750813E+1
1.735521E+1
1.628478E+1
1.414392E+1
1.077970E+1
7.721328E+0
6.650897E+0
7.568409E+0
9.403434E+0
1.154430E+1
1.414392E+1
1.613186E+1
1.582602E+1
1.215597E+1
8.638840E+0
1.062678E+1
1.919024E+1
2.851828E+1
3.065914E+1
2.438947E+1
1.720229E+1
1.735521E+1
2.377780E+1
2.760077E+1
2.316612E+1
1.383808E+1
8.791760E+0
1.154430E+1
1.781397E+1
2.087234E+1
1.995483E+1
1.873148E+1
1.980191E+1
2.163693E+1
2.117818E+1
1.842564E+1
1.582602E+1
1.506143E+1
1.552018E+1
1.552018E+1
1.536727E+1
1.597894E+1
1.750813E+1
1.903732E+1
1.964899E+1
1.995483E+1
1.995483E+1
1.949607E+1
1.766105E+1
1.414392E+1
1.077970E+1
9.403434E+0
1.077970E+1
1.444975E+1
2.010775E+1
2.928287E+1
4.243388E+1
5.420863E+1
5.497323E+1
3.708173E+1
4.357115E+0
-2.469745E+1
-2.928501E+1
-5.123848E+0
2.760077E+1
4.059886E+1
2.515407E+1
1.145821E+0
-2.371311E+0
2.133110E+1
5.099734E+1
5.925495E+1
3.968135E+1
1.093262E+1
-3.288824E+0
4.968790E+0
2.347196E+1
3.448211E+1
3.111790E+1
2.102526E+1
1.628478E+1
2.133110E+1
2.989455E+1
3.325876E+1
2.867120E+1
2.071942E+1
1.521435E+1
1.368516E+1
1.414392E+1
1.521435E+1
1.704937E+1
1.980191E+1
2.255445E+1
2.362488E+1
2.255445E+1
2.071942E+1
1.995483E+1
2.117818E+1
2.347196E+1
2.515407E+1
2.454239E+1
2.178985E+1
1.903732E+1
1.827272E+1
2.041358E+1
2.377780E+1
2.622450E+1
2.668325E+1
2.561282E+1
2.408363E+1
2.270737E+1
2.163693E+1
2.087234E+1
2.010775E+1
1.964899E+1
1.903732E+1
1.857856E+1
1.903732E+1
2.071942E+1
2.286029E+1
2.408363E+1
2.347196E+1
2.148402E+1
1.980191E+1
1.934315E+1
1.980191E+1
2.026067E+1
1.995483E+1
1.980191E+1
2.026067E+1
2.133110E+1
2.286029E+1
2.423655E+1
2.530698E+1
2.545990E+1
2.500115E+1
2.423655E+1
2.377780E+1
2.377780E+1
2.408363E+1
2.438947E+1
2.423655E+1
2.393072E+1
2.393072E+1
2.423655E+1
2.469531E+1
2.500115E+1
2.484823E+1
2.438947E+1
2.393072E+1
2.362488E+1
2.347196E+1
2.362488E+1
2.393072E+1
2.423655E+1
2.454239E+1
2.484823E+1
2.500115E+1
2.515407E+1
2.530698E+1
2.545990E+1
2.561282E+1
2.561282E+1
2.561282E+1
2.545990E+1
2.545990E+1
2.576574E+1
2.607158E+1
2.637742E+1
2.637742E+1
2.637742E+1
2.637742E+1
2.653033E+1
2.653033E+1
2.653033E+1
2.622450E+1
2.591866E+1
2.576574E+1
2.591866E+1
2.591866E+1
2.591866E+1
2.607158E+1
2.607158E+1
2.622450E+1
2.622450E+1
2.637742E+1
2.637742E+1
2.637742E+1
2.637742E+1
2.637742E+1
2.637742E+1
2.668325E+1
2.714201E+1
2.760077E+1
2.775369E+1
2.790660E+1
2.821244E+1
2.851828E+1
2.882412E+1
2.882412E+1
2.851828E+1
2.821244E+1
2.805952E+1
2.805952E+1
2.805952E+1
2.805952E+1
2.790660E+1
2.790660E+1
2.790660E+1
2.790660E+1
2.790660E+1
2.790660E+1
2.805952E+1
2.821244E+1
2.836536E+1
2.836536E+1
2.805952E+1
2.805952E+1
2.821244E+1
2.851828E+1
2.851828E+1
2.821244E+1
2.790660E+1
2.821244E+1
2.912995E+1
2.958871E+1
2.912995E+1
2.867120E+1
2.851828E+1
2.912995E+1
2.943579E+1
2.912995E+1
2.851828E+1
2.821244E+1
2.851828E+1
2.882412E+1
2.867120E+1
2.851828E+1
2.867120E+1
2.912995E+1
2.928287E+1
2.882412E+1
2.836536E+1
2.851828E+1
2.897704E+1
2.912995E+1
2.897704E+1
2.867120E+1
2.867120E+1
2.897704E+1
2.912995E+1
2.928287E+1
2.912995E+1
2.912995E+1
2.912995E+1
2.912995E+1
2.897704E+1
2.897704E+1
2.882412E+1
2.882412E+1
2.897704E+1
2.912995E+1
2.912995E+1
2.912995E+1
2.912995E+1
2.912995E+1
2.897704E+1
2.867120E+1
2.851828E+1
2.851828E+1
2.851828E+1
2.851828E+1
2.851828E+1
2.836536E+1
2.836536E+1
2.851828E+1
2.851828E+1
2.851828E+1
2.836536E+1
2.821244E+1
2.805952E+1
2.821244E+1
2.836536E+1
2.836536E+1
2.805952E+1
2.790660E+1
2.790660E+1
2.805952E+1
2.821244E+1
2.821244E+1
2.805952E+1
2.790660E+1
2.790660E+1
2.790660E+1
2.790660E+1
2.775369E+1
2.760077E+1
2.760077E+1
2.760077E+1
2.760077E+1
2.744785E+1
2.729493E+1
2.729493E+1
2.744785E+1
2.760077E+1
2.760077E+1
2.760077E+1
2.775369E+1
2.775369E+1
2.760077E+1
2.744785E+1
2.729493E+1
2.714201E+1
2.714201E+1
2.729493E+1
2.744785E+1
2.744785E+1
2.714201E+1
2.683617E+1
2.683617E+1
2.698909E+1
2.714201E+1
2.714201E+1
2.683617E+1
2.668325E+1
2.637742E+1
2.637742E+1
2.637742E+1
2.637742E+1
2.653033E+1
2.653033E+1
2.637742E+1
2.622450E+1
2.607158E+1
2.591866E+1
2.607158E+1
2.607158E+1
2.607158E+1
2.591866E+1
2.591866E+1
2.591866E+1
2.591866E+1
2.591866E+1
2.607158E+1
2.607158E+1
2.622450E+1
2.622450E+1
2.591866E+1
2.561282E+1
2.545990E+1
2.561282E+1
2.561282E+1
2.545990E+1
2.530698E+1
2.515407E+1
2.515407E+1
2.530698E+1
2.530698E+1
2.515407E+1
2.500115E+1
2.500115E+1
2.484823E+1
2.484823E+1
2.484823E+1
2.469531E+1
2.469531E+1
2.469531E+1
2.484823E+1
2.484823E+1
2.469531E+1
2.454239E+1
2.438947E+1
2.423655E+1
2.408363E+1
2.408363E+1
2.423655E+1
2.423655E+1
2.423655E+1
2.423655E+1
2.423655E+1
2.423655E+1
2.423655E+1
2.408363E+1
2.393072E+1
2.408363E+1
2.408363E+1
2.408363E+1
2.393072E+1
2.377780E+1
2.362488E+1
2.362488E+1
2.362488E+1
2.362488E+1
2.362488E+1
2.331904E+1
2.316612E+1
2.331904E+1
2.362488E+1
2.347196E+1
2.331904E+1
2.316612E+1
2.331904E+1
2.331904E+1
2.331904E+1
2.301320E+1
2.286029E+1
2.286029E+1
2.286029E+1
2.286029E+1
2.286029E+1
2.286029E+1
2.286029E+1
2.270737E+1
2.255445E+1
2.255445E+1
2.255445E+1
2.255445E+1
2.255445E+1
2.255445E+1
2.255445E+1
2.240153E+1
2.240153E+1
2.240153E+1
2.224861E+1
2.224861E+1
2.240153E+1
2.240153E+1
2.240153E+1
2.224861E+1
2.209569E+1
2.209569E+1
2.224861E+1
2.209569E+1
2.209569E+1
2.224861E+1
2.255445E+1
2.255445E+1
2.224861E+1
2.178985E+1
2.163693E+1
2.178985E+1
2.209569E+1
2.209569E+1
2.194277E+1
2.178985E+1
2.163693E+1
2.163693E+1
2.178985E+1
2.178985E+1
2.178985E+1
2.163693E+1
2.178985E+1
2.178985E+1
2.194277E+1
2.178985E+1
2.178985E+1
2.163693E+1
2.178985E+1
2.178985E+1
2.178985E+1
2.178985E+1
2.194277E+1
2.194277E+1
2.194277E+1
2.178985E+1
2.178985E+1
2.178985E+1
2.178985E+1
2.178985E+1
2.178985E+1
2.178985E+1
2.194277E+1
2.209569E+1
2.209569E+1
2.209569E+1
2.209569E+1
2.194277E+1
2.194277E+1
2.194277E+1
2.209569E+1
2.209569E+1
2.224861E+1
2.255445E+1
2.270737E+1
2.270737E+1
2.255445E+1
2.240153E+1
2.240153E+1
2.255445E+1
2.255445E+1
2.255445E+1
2.255445E+1
2.255445E+1
2.270737E+1
2.286029E+1
2.286029E+1
2.286029E+1
2.286029E+1
2.286029E+1
2.301320E+1
2.316612E+1
2.331904E+1
2.316612E+1
2.316612E+1
2.331904E+1
2.347196E+1
2.347196E+1
2.331904E+1
2.316612E+1
2.316612E+1
2.331904E+1
2.347196E+1
2.377780E+1
2.393072E+1
2.393072E+1
2.408363E+1
2.408363E+1
2.423655E+1
2.438947E+1
2.438947E+1
2.438947E+1
2.454239E+1
2.438947E+1
2.438947E+1
2.454239E+1
2.469531E+1
2.469531E+1
2.484823E+1
2.484823E+1
2.484823E+1
2.484823E+1
2.500115E+1
2.500115E+1
2.515407E+1
2.530698E+1
2.545990E+1
2.545990E+1
2.561282E+1
2.561282E+1
2.561282E+1
2.561282E+1
2.545990E+1
2.545990E+1
2.561282E+1
2.591866E+1
2.591866E+1
2.607158E+1
2.607158E+1
2.607158E+1
2.622450E+1
2.637742E+1
2.653033E+1
2.637742E+1
2.637742E+1
2.637742E+1
2.668325E+1
2.683617E+1
2.683617E+1
2.683617E+1
2.668325E+1
2.683617E+1
2.714201E+1
2.744785E+1
2.744785E+1
2.744785E+1
2.744785E+1
2.775369E+1
2.775369E+1
2.775369E+1
2.775369E+1
2.790660E+1
2.805952E+1
2.821244E+1
2.805952E+1
2.790660E+1
2.805952E+1
2.836536E+1
2.851828E+1
2.851828E+1
2.836536E+1
2.851828E+1
2.867120E+1
2.882412E+1
2.882412E+1
2.882412E+1
2.882412E+1
2.897704E+1
2.912995E+1
2.928287E+1
2.928287E+1
2.928287E+1
2.943579E+1
2.958871E+1
2.974163E+1
2.989455E+1
2.989455E+1
2.989455E+1
2.989455E+1
2.974163E+1
2.974163E+1
2.989455E+1
3.004747E+1
3.020038E+1
3.035330E+1
3.035330E+1
3.035330E+1
3.035330E+1
3.050622E+1
3.065914E+1
3.081206E+1
3.081206E+1
3.081206E+1
3.096498E+1
3.096498E+1
3.111790E+1
3.096498E+1
3.096498E+1
3.111790E+1
3.111790E+1
3.127082E+1
3.111790E+1
3.111790E+1
3.127082E+1
3.157665E+1
3.172957E+1
3.172957E+1
3.172957E+1
3.157665E+1
3.172957E+1
3.188249E+1
3.218833E+1
3.218833E+1
3.218833E+1
3.218833E+1
3.234125E+1
3.264709E+1
3.295292E+1
3.310584E+1
3.295292E+1
3.295292E+1
3.295292E+1
3.325876E+1
3.387043E+1
3.402335E+1
3.402335E+1
3.387043E+1
3.371751E+1
3.387043E+1
3.387043E+1
3.402335E+1
3.402335E+1
3.432919E+1
3.478795E+1
3.524670E+1
3.539962E+1
3.539962E+1
3.555254E+1
3.585838E+1
3.631714E+1
3.662297E+1
3.677589E+1
3.708173E+1
3.754049E+1
3.799925E+1
3.845800E+1
3.861092E+1
3.906967E+1
3.983427E+1
4.044594E+1
4.105762E+1
4.197513E+1
4.304556E+1
4.442183E+1
4.656269E+1
4.977399E+1
5.405571E+1
5.986663E+1
6.827715E+1
8.402779E+1
1.188933E+2
1.945880E+2
3.264041E+2
4.987435E+2
6.475334E+2
6.680245E+2
5.094478E+2
2.733412E+2
1.433603E+2
1.973406E+2
3.349675E+2
3.973583E+2
3.212048E+2
1.666039E+2
4.365723E+1
4.151637E+1
1.782257E+2
3.753380E+2
5.146470E+2
5.357498E+2
4.733590E+2
4.128031E+2
4.046984E+2
4.316121E+2
4.521033E+2
4.505740E+2
4.406343E+2
4.334471E+2
4.219783E+2
4.040867E+2
3.949116E+2
4.050043E+2
4.216724E+2
4.264128E+2
4.218253E+2
4.254954E+2
4.436927E+2
4.626547E+2
4.654072E+2
4.517974E+2
4.368114E+2
4.340588E+2
4.436927E+2
4.543970E+2
4.566908E+2
4.522562E+2
4.502682E+2
4.565379E+2
4.670892E+2
4.733590E+2
4.712181E+2
4.640309E+2
4.583729E+2
4.586787E+2
4.654072E+2
4.758056E+2
4.849808E+2
4.878862E+2
4.825341E+2
4.725944E+2
4.646426E+2
4.629605E+2
4.658659E+2
4.690772E+2
4.698418E+2
4.687714E+2
4.666305E+2
4.635721E+2
4.605137E+2
4.591375E+2
4.594434E+2
4.580671E+2
4.505740E+2
4.372701E+2
4.232016E+2
4.137206E+2
4.086743E+2
4.050043E+2
4.001108E+2
3.941470E+2
3.884890E+2
3.840544E+2
3.803843E+2
3.765613E+2
3.721268E+2
3.667745E+2
3.614224E+2
3.569878E+2
3.536236E+2
3.494948E+2
3.429193E+2
3.335912E+2
3.242631E+2
3.173818E+2
3.137117E+2
3.108063E+2
3.066775E+2
3.013253E+2
2.973494E+2
2.970436E+2
2.991845E+2
3.001020E+2
2.967378E+2
2.897035E+2
2.823634E+2
2.785405E+2
2.785405E+2
2.806813E+2
2.823634E+2
2.825164E+2
2.811401E+2
2.789992E+2
2.756350E+2
2.713533E+2
2.673774E+2
2.663070E+2
2.684478E+2
2.719649E+2
2.734941E+2
2.718120E+2
2.687537E+2
2.666128E+2
2.661541E+2
2.664599E+2
2.666128E+2
2.663070E+2
2.660011E+2
2.658482E+2
2.653894E+2
2.646249E+2
2.643190E+2
2.647778E+2
2.655424E+2
2.652365E+2
2.640132E+2
2.624840E+2
2.618723E+2
2.621782E+2
2.623311E+2
2.612606E+2
2.591198E+2
2.571318E+2
2.563672E+2
2.566730E+2
2.575906E+2
2.585081E+2
2.591198E+2
2.588139E+2
2.571318E+2
2.542264E+2
2.523913E+2
2.530030E+2
2.556026E+2
2.569789E+2
2.559085E+2
2.539205E+2
2.536147E+2
2.546851E+2
2.545322E+2
2.517797E+2
2.476509E+2
2.447454E+2
2.438279E+2
2.441337E+2
2.441337E+2
2.430633E+2
2.412283E+2
2.389345E+2
2.367936E+2
2.348057E+2
2.329707E+2
2.314415E+2
2.294535E+2
2.267010E+2
2.231839E+2
2.199726E+2
2.172200E+2
2.146204E+2
2.115620E+2
2.080449E+2
2.051395E+2
2.028457E+2
2.007048E+2
1.982581E+2
1.948939E+2
1.909180E+2
1.872480E+2
1.843425E+2
1.823546E+2
1.800608E+2
1.771553E+2
1.734853E+2
1.698152E+2
1.669098E+2
1.647689E+2
1.629339E+2
1.606401E+2
1.577346E+2
1.543704E+2
1.514650E+2
1.491712E+2
1.473362E+2
1.455011E+2
1.432073E+2
1.407607E+2
1.384669E+2
1.364789E+2
1.343381E+2
1.321972E+2
1.295976E+2
1.269980E+2
1.250100E+2
1.236337E+2
1.216458E+2
1.181287E+2
1.144586E+2
1.124707E+2
1.121648E+2
1.117061E+2
1.089535E+2
1.045189E+2
1.003901E+2
9.809631E+1
9.717880E+1
9.656713E+1
9.503794E+1
9.259123E+1
9.029746E+1
8.892119E+1
8.815659E+1
8.693324E+1
8.463947E+1
8.280444E+1
8.265152E+1
8.356903E+1
8.326319E+1
8.066357E+1
7.760519E+1
7.592310E+1
7.653477E+1
7.760519E+1
7.775812E+1
7.668768E+1
7.546434E+1
7.500559E+1
7.531142E+1
7.546434E+1
7.515849E+1
7.424098E+1
7.317056E+1
7.194721E+1
7.057094E+1
6.934759E+1
6.858299E+1
6.827715E+1
6.797131E+1
6.751256E+1
6.690089E+1
6.644212E+1
6.628922E+1
6.628922E+1
6.598337E+1
6.491294E+1
6.368959E+1
6.246624E+1
6.139581E+1
6.032538E+1
5.940786E+1
5.910203E+1
5.971371E+1
6.063122E+1
6.154873E+1
6.170165E+1
6.139581E+1
6.078414E+1
6.001954E+1
5.925495E+1
5.864328E+1
5.803160E+1
5.757284E+1
5.711409E+1
5.680825E+1
5.650241E+1
5.634949E+1
5.604366E+1
5.589074E+1
5.527906E+1
5.420863E+1
5.313820E+1
5.222068E+1
5.176193E+1
5.160901E+1
5.130317E+1
5.084442E+1
5.007982E+1
4.916231E+1
4.839772E+1
4.778604E+1
4.702145E+1
4.656269E+1
4.610394E+1
4.549226E+1
4.488059E+1
4.442183E+1
4.411599E+1
4.365723E+1
4.304556E+1
4.228097E+1
4.136345E+1
4.090470E+1
4.075178E+1
4.075178E+1
4.044594E+1
3.983427E+1
3.891676E+1
3.830508E+1
3.784632E+1
3.738757E+1
3.692881E+1
3.647006E+1
3.585838E+1
3.555254E+1
3.509378E+1
3.478795E+1
3.448211E+1
3.448211E+1
3.448211E+1
3.432919E+1
3.387043E+1
3.341168E+1
3.295292E+1
3.264709E+1
3.234125E+1
3.188249E+1
3.127082E+1
3.096498E+1
3.065914E+1
3.035330E+1
3.020038E+1
3.004747E+1
2.974163E+1
2.943579E+1
2.912995E+1
2.882412E+1
2.867120E+1
2.851828E+1
2.851828E+1
2.821244E+1
2.805952E+1
2.760077E+1
2.729493E+1
2.714201E+1
2.714201E+1
2.698909E+1
2.668325E+1
2.653033E+1
2.622450E+1
2.607158E+1
2.561282E+1
2.530698E+1
2.515407E+1
2.500115E+1
2.484823E+1
2.454239E+1
2.438947E+1
2.423655E+1
2.408363E+1
2.377780E+1
2.347196E+1
2.316612E+1
2.286029E+1
2.270737E+1
2.255445E+1
2.255445E+1
2.240153E+1
2.240153E+1
2.209569E+1
2.178985E+1
2.148402E+1
2.133110E+1
2.117818E+1
2.102526E+1
2.071942E+1
2.041358E+1
2.026067E+1
1.995483E+1
1.964899E+1
1.949607E+1
1.934315E+1
1.949607E+1
1.949607E+1
1.934315E+1
1.903732E+1
1.857856E+1
1.827272E+1
1.827272E+1
1.827272E+1
1.842564E+1
1.842564E+1
1.827272E+1
1.811980E+1
1.796689E+1
1.766105E+1
1.750813E+1
1.735521E+1
1.720229E+1
1.704937E+1
1.689645E+1
1.689645E+1
1.689645E+1
1.704937E+1
1.689645E+1
1.674353E+1
1.643770E+1
1.628478E+1
1.628478E+1
1.659062E+1
1.659062E+1
1.643770E+1
1.628478E+1
1.628478E+1
1.628478E+1
1.613186E+1
1.582602E+1
1.567310E+1
1.582602E+1
1.582602E+1
1.597894E+1
1.628478E+1
1.659062E+1
1.659062E+1
1.628478E+1
1.597894E+1
1.643770E+1
1.720229E+1
1.720229E+1
1.597894E+1
1.460267E+1
1.490851E+1
1.643770E+1
1.704937E+1
1.567310E+1
1.414392E+1
1.429683E+1
1.597894E+1
1.674353E+1
1.582602E+1
1.475559E+1
1.490851E+1
1.597894E+1
1.643770E+1
1.567310E+1
1.490851E+1
1.506143E+1
1.597894E+1
1.643770E+1
1.597894E+1
1.521435E+1
1.536727E+1
1.597894E+1
1.643770E+1
1.597894E+1
1.536727E+1
1.521435E+1
1.552018E+1
1.582602E+1
1.567310E+1
1.552018E+1
1.536727E+1
1.536727E+1
1.552018E+1
1.536727E+1
1.536727E+1
1.521435E+1
1.521435E+1
1.506143E+1
1.506143E+1
1.490851E+1
1.475559E+1
1.490851E+1
1.490851E+1
1.506143E+1
1.490851E+1
1.460267E+1
1.444975E+1
1.429683E+1
1.429683E+1
1.429683E+1
1.444975E+1
1.444975E+1
1.444975E+1
1.460267E+1
1.444975E+1
1.368516E+1
1.307348E+1
1.292057E+1
1.322640E+1
1.353224E+1
1.353224E+1
1.353224E+1
1.383808E+1
1.383808E+1
1.322640E+1
1.276765E+1
1.246181E+1
1.261473E+1
1.276765E+1
1.261473E+1
1.230889E+1
1.215597E+1
1.185013E+1
1.185013E+1
1.169722E+1
1.139138E+1
1.108554E+1
1.093262E+1
1.093262E+1
1.093262E+1
1.047387E+1
9.862190E+0
9.403434E+0
9.403434E+0
9.556353E+0
9.250515E+0
8.944677E+0
8.638840E+0
8.638840E+0
8.638840E+0
8.485922E+0
8.333002E+0
8.027165E+0
7.568409E+0
7.415490E+0
7.262571E+0
7.109653E+0
6.956734E+0
6.803815E+0
6.650897E+0
6.650897E+0
6.497978E+0
6.497978E+0
6.345058E+0
6.345058E+0
6.192140E+0
5.886302E+0
5.580465E+0
5.427547E+0
5.427547E+0
5.580465E+0
5.580465E+0
5.580465E+0
5.274628E+0
5.121709E+0
5.121709E+0
5.121709E+0
5.121709E+0
5.121709E+0
5.274628E+0
5.274628E+0
5.580465E+0
5.886302E+0
6.345058E+0
7.262571E+0
9.556353E+0
1.399100E+1
2.010775E+1
2.637742E+1
3.035330E+1
3.004747E+1
2.484823E+1
1.582602E+1
7.262571E+0
4.968790E+0
1.077970E+1
2.041358E+1
2.545990E+1
2.102526E+1
1.093262E+1
4.051278E+0
4.968790E+0
1.032095E+1
1.307348E+1
1.139138E+1
8.638840E+0
8.485922E+0
1.062678E+1
1.139138E+1
9.403434E+0
7.262571E+0
8.027165E+0
1.062678E+1
1.185013E+1
9.709271E+0
6.650897E+0
6.345058E+0
8.944677E+0
1.139138E+1
1.093262E+1
8.027165E+0
5.733383E+0
4.968790E+0
5.427547E+0
5.733383E+0
6.039221E+0
6.803815E+0
7.874247E+0
7.874247E+0
7.109653E+0
6.497978E+0
7.109653E+0
8.485922E+0
8.944677E+0
7.721328E+0
5.733383E+0
4.510034E+0
4.662952E+0
5.886302E+0
7.109653E+0
7.721328E+0
7.109653E+0
5.274628E+0
3.439602E+0
2.827928E+0
3.439602E+0
4.357115E+0
4.968790E+0
5.121709E+0
4.968790E+0
4.662952E+0
4.357115E+0
4.051278E+0
4.051278E+0
4.051278E+0
4.051278E+0
4.051278E+0
3.898358E+0
3.286683E+0
2.369171E+0
1.910415E+0
2.063334E+0
2.980846E+0
3.745440E+0
3.898358E+0
3.133765E+0
1.910415E+0
8.399830E-1
1.451658E+0
3.898358E+0
6.803815E+0
6.803815E+0
4.357115E+0
2.522090E+0
4.051278E+0
6.192140E+0
4.968790E+0
9.929018E-1
-5.362854E-1
2.522090E+0
6.192140E+0
4.815871E+0
-2.524229E+0
-1.062892E+1
-1.307562E+1
-8.335142E+0
-1.147961E+0
2.980846E+0
2.216252E+0
-9.950409E-1
-3.900497E+0
-6.194279E+0
-9.405573E+0
-1.261687E+1
-1.292271E+1
-9.405573E+0
-4.818010E+0
-2.218391E+0
-3.833675E-1
2.827928E+0
6.345058E+0
5.274628E+0
-1.912554E+0
-9.711411E+0
-1.108768E+1
-5.735523E+0
2.283087E-1
1.757497E+0
-7.752991E-2
-5.362854E-1
1.910415E+0
5.121709E+0
6.039221E+0
4.968790E+0
3.439602E+0
1.910415E+0
-7.752991E-2
-2.065472E+0
-2.218391E+0
-8.421230E-1
-7.752991E-2
-1.912554E+0
-4.665093E+0
-4.206335E+0
9.929018E-1
8.485922E+0
1.307348E+1
1.047387E+1
1.451658E+0
-6.958872E+0
-7.723467E+0
-9.950409E-1
4.204197E+0
7.538986E-2
-9.711411E+0
-1.399314E+1
-7.264711E+0
3.133765E+0
6.497978E+0
1.145821E+0
-4.665093E+0
-4.053417E+0
-7.752991E-2
-2.304478E-1
-5.888441E+0
-1.139352E+1
-1.047600E+1
-4.206335E+0
1.757497E+0
2.522090E+0
-9.950409E-1
-5.123848E+0
-6.653034E+0
-6.041359E+0
-4.818010E+0
-4.359255E+0
-4.665093E+0
-5.123848E+0
-4.970928E+0
-4.206335E+0
-3.135904E+0
-2.218391E+0
-2.218391E+0
-3.594662E+0
-5.429686E+0
-6.653034E+0
-6.653034E+0
-5.735523E+0
-4.665093E+0
-3.747580E+0
-3.288824E+0
-3.135904E+0
-3.594662E+0
-4.512173E+0
-5.123848E+0
-4.970928E+0
-4.053417E+0
-3.441742E+0
-3.441742E+0
-4.053417E+0
-4.359255E+0
-4.359255E+0
-3.900497E+0
-3.441742E+0
-3.594662E+0
-4.359255E+0
-5.123848E+0
-5.276766E+0
-4.818010E+0
-4.053417E+0
-3.747580E+0
-4.053417E+0
-4.818010E+0
-5.429686E+0
-5.582604E+0
-5.429686E+0
-5.276766E+0
-5.276766E+0
-5.429686E+0
-5.582604E+0
-5.429686E+0
-5.123848E+0
-4.970928E+0
-5.123848E+0
-5.582604E+0
-6.041359E+0
-6.347197E+0
-6.500116E+0
-6.653034E+0
-6.500116E+0
-6.347197E+0
-6.347197E+0
-6.500116E+0
-6.500116E+0
-6.500116E+0
-6.347197E+0
-6.194279E+0
-6.194279E+0
-6.347197E+0
-6.500116E+0
-6.500116E+0
-6.500116E+0
-6.500116E+0
-6.500116E+0
-6.500116E+0
-6.653034E+0
-6.653034E+0
-6.653034E+0
-6.653034E+0
-6.500116E+0
-6.653034E+0
-6.958872E+0
-6.958872E+0
-6.958872E+0
-6.958872E+0
-6.805956E+0
-6.958872E+0
-6.958872E+0
-7.111794E+0
-7.111794E+0
-7.111794E+0
-7.264711E+0
-7.417629E+0
-7.417629E+0
-7.417629E+0
-7.264711E+0
-7.417629E+0
-7.570549E+0
-7.723467E+0
-7.723467E+0
-7.723467E+0
-7.723467E+0
-7.723467E+0
-8.029305E+0
-8.182224E+0
-8.335142E+0
-8.335142E+0
-8.335142E+0
-8.335142E+0
-8.335142E+0
-8.488062E+0
-8.640980E+0
-8.640980E+0
-8.488062E+0
-8.488062E+0
-8.488062E+0
-8.640980E+0
-8.793898E+0
-8.946817E+0
-8.946817E+0
-8.946817E+0
-8.946817E+0
-8.946817E+0
-9.099735E+0
-9.099735E+0
-9.252655E+0
-9.252655E+0
-9.405573E+0
-9.252655E+0
-9.252655E+0
-9.252655E+0
-9.405573E+0
-9.405573E+0
-9.405573E+0
-9.405573E+0
-9.558493E+0
-9.711411E+0
-9.711411E+0
-9.558493E+0
-9.558493E+0
-9.558493E+0
-9.864328E+0
-1.017017E+1
-1.032309E+1
-1.001725E+1
-9.864328E+0
-9.864328E+0
-1.001725E+1
-1.017017E+1
-1.017017E+1
-1.017017E+1
-1.032309E+1
-1.047600E+1
-1.062892E+1
-1.062892E+1
-1.062892E+1
-1.078184E+1
-1.062892E+1
-1.032309E+1
-1.032309E+1
-1.047600E+1
-1.062892E+1
-1.078184E+1
-1.093476E+1
-1.093476E+1
-1.093476E+1
-1.093476E+1
-1.108768E+1
-1.124060E+1
-1.124060E+1
-1.124060E+1
-1.124060E+1
-1.124060E+1
-1.139352E+1
-1.139352E+1
-1.154643E+1
-1.154643E+1
-1.169936E+1
-1.185227E+1
-1.185227E+1
-1.185227E+1
-1.200519E+1
-1.215811E+1
-1.200519E+1
-1.185227E+1
-1.185227E+1
-1.215811E+1
-1.246395E+1
-1.261687E+1
-1.261687E+1
-1.276979E+1
-1.292271E+1
-1.307562E+1
-1.307562E+1
-1.307562E+1
-1.292271E+1
-1.307562E+1
-1.353438E+1
-1.368730E+1
-1.368730E+1
-1.353438E+1
-1.368730E+1
-1.414606E+1
-1.445189E+1
-1.445189E+1
-1.429897E+1
-1.414606E+1
-1.445189E+1
-1.460481E+1
-1.491065E+1
-1.491065E+1
-1.475773E+1
-1.475773E+1
-1.491065E+1
-1.506357E+1
-1.521649E+1
-1.536940E+1
-1.552232E+1
-1.567524E+1
-1.598108E+1
-1.613400E+1
-1.628692E+1
-1.628692E+1
-1.628692E+1
-1.628692E+1
-1.659275E+1
-1.674567E+1
-1.674567E+1
-1.674567E+1
-1.689859E+1
-1.705151E+1
-1.735735E+1
-1.735735E+1
-1.735735E+1
-1.735735E+1
-1.735735E+1
-1.766319E+1
-1.781611E+1
-1.796903E+1
-1.812194E+1
-1.812194E+1
-1.812194E+1
-1.858070E+1
-1.888654E+1
-1.903946E+1
-1.888654E+1
-1.888654E+1
-1.903946E+1
-1.934530E+1
-1.949821E+1
-1.949821E+1
-1.949821E+1
-1.965113E+1
-1.980405E+1
-1.995697E+1
-1.995697E+1
-1.995697E+1
-2.010989E+1
-2.026281E+1
-2.041573E+1
-2.072156E+1
-2.087448E+1
-2.087448E+1
-2.087448E+1
-2.087448E+1
-2.087448E+1
-2.118032E+1
-2.133324E+1
-2.148616E+1
-2.179199E+1
-2.194491E+1
-2.194491E+1
-2.194491E+1
-2.209783E+1
-2.225075E+1
-2.240367E+1
-2.240367E+1
-2.255659E+1
-2.255659E+1
-2.270951E+1
-2.301534E+1
-2.332118E+1
-2.347410E+1
-2.347410E+1
-2.347410E+1
-2.362702E+1
-2.377994E+1
-2.377994E+1
-2.393285E+1
-2.408577E+1
-2.423869E+1
-2.439161E+1
-2.439161E+1
-2.454453E+1
-2.469745E+1
-2.485037E+1
-2.485037E+1
-2.500328E+1
-2.515620E+1
-2.530912E+1
-2.561496E+1
-2.561496E+1
-2.561496E+1
-2.576788E+1
-2.592080E+1
-2.592080E+1
-2.592080E+1
-2.607372E+1
-2.653248E+1
-2.668539E+1
-2.683831E+1
-2.683831E+1
-2.683831E+1
-2.699123E+1
-2.729707E+1
-2.744999E+1
-2.760291E+1
-2.775582E+1
-2.775582E+1
-2.790874E+1
-2.790874E+1
-2.806166E+1
-2.821458E+1
-2.836750E+1
-2.836750E+1
-2.852042E+1
-2.852042E+1
-2.867334E+1
-2.882625E+1
-2.897918E+1
-2.897918E+1
-2.913210E+1
-2.928501E+1
-2.943793E+1
-2.959085E+1
-2.959085E+1
-2.959085E+1
-2.974377E+1
-3.004961E+1
-3.020253E+1
-3.035545E+1
-3.020253E+1
-3.020253E+1
-3.020253E+1
-3.050836E+1
-3.066128E+1
-3.066128E+1
-3.050836E+1
-3.066128E+1
-3.081420E+1
-3.096712E+1
-3.112004E+1
-3.112004E+1
-3.127296E+1
-3.142588E+1
-3.157879E+1
-3.157879E+1
-3.173171E+1
-3.188463E+1
-3.203755E+1
-3.219047E+1
-3.219047E+1
-3.203755E+1
-3.203755E+1
-3.188463E+1
-3.203755E+1
-3.219047E+1
-3.234339E+1
-3.249631E+1
-3.264922E+1
-3.264922E+1
-3.249631E+1
-3.234339E+1
-3.219047E+1
-3.234339E+1
-3.249631E+1
-3.280214E+1
-3.280214E+1
-3.280214E+1
-3.280214E+1
-3.295506E+1
-3.295506E+1
-3.295506E+1
-3.326090E+1
-3.341382E+1
-3.356674E+1
-3.341382E+1
-3.341382E+1
-3.356674E+1
-3.371965E+1
-3.387257E+1
-3.402549E+1
-3.402549E+1
-3.417841E+1
-3.417841E+1
-3.417841E+1
-3.417841E+1
-3.417841E+1
-3.417841E+1
-3.417841E+1
-3.417841E+1
-3.433133E+1
-3.448425E+1
-3.463717E+1
-3.479009E+1
-3.479009E+1
-3.479009E+1
-3.479009E+1
-3.479009E+1
-3.479009E+1
-3.463717E+1
-3.433133E+1
-3.433133E+1
-3.448425E+1
-3.463717E+1
-3.463717E+1
-3.448425E+1
-3.433133E+1
-3.448425E+1
-3.479009E+1
-3.479009E+1
-3.479009E+1
-3.479009E+1
-3.494301E+1
-3.494301E+1
-3.494301E+1
-3.479009E+1
-3.463717E+1
-3.463717E+1
-3.463717E+1
-3.463717E+1
-3.463717E+1
-3.479009E+1
-3.479009E+1
-3.463717E+1
-3.463717E+1
-3.463717E+1
-3.463717E+1
-3.448425E+1
-3.448425E+1
-3.448425E+1
-3.448425E+1
-3.448425E+1
-3.448425E+1
-3.463717E+1
-3.479009E+1
-3.479009E+1
-3.479009E+1
-3.463717E+1
-3.448425E+1
-3.448425E+1
-3.448425E+1
-3.448425E+1
-3.433133E+1
-3.433133E+1
-3.433133E+1
-3.448425E+1
-3.448425E+1
-3.433133E+1
-3.417841E+1
-3.417841E+1
-3.417841E+1
-3.402549E+1
-3.387257E+1
-3.387257E+1
-3.387257E+1
-3.387257E+1
-3.402549E+1
-3.402549E+1
-3.402549E+1
-3.387257E+1
-3.371965E+1
-3.356674E+1
-3.356674E+1
-3.371965E+1
-3.371965E+1
-3.371965E+1
-3.356674E+1
-3.341382E+1
-3.341382E+1
-3.341382E+1
-3.326090E+1
-3.326090E+1
-3.310798E+1
-3.310798E+1
-3.326090E+1
-3.310798E+1
-3.310798E+1
-3.310798E+1
-3.295506E+1
-3.280214E+1
-3.264922E+1
-3.264922E+1
-3.264922E+1
-3.264922E+1
-3.249631E+1
-3.219047E+1
-3.219047E+1
-3.234339E+1
-3.234339E+1
-3.234339E+1
-3.219047E+1
-3.219047E+1
-3.219047E+1
-3.203755E+1
-3.188463E+1
-3.188463E+1
-3.188463E+1
-3.188463E+1
-3.157879E+1
-3.142588E+1
-3.127296E+1
-3.142588E+1
-3.142588E+1
-3.142588E+1
-3.127296E+1
-3.112004E+1
-3.096712E+1
-3.096712E+1
-3.096712E+1
-3.096712E+1
-3.081420E+1
-3.081420E+1
-3.066128E+1
-3.066128E+1
-3.066128E+1
-3.066128E+1
-3.050836E+1
-3.035545E+1
-3.020253E+1
-3.020253E+1
-3.004961E+1
-3.004961E+1
-2.989669E+1
-2.989669E+1
-2.974377E+1
-2.989669E+1
-2.989669E+1
-2.974377E+1
-2.974377E+1
-2.959085E+1
-2.959085E+1
-2.943793E+1
-2.928501E+1
-2.913210E+1
-2.913210E+1
-2.913210E+1
-2.913210E+1
-2.897918E+1
-2.897918E+1
-2.882625E+1
-2.867334E+1
-2.852042E+1
-2.836750E+1
-2.836750E+1
-2.836750E+1
-2.836750E+1
-2.821458E+1
-2.806166E+1
-2.806166E+1
-2.806166E+1
-2.806166E+1
-2.790874E+1
-2.790874E+1
-2.775582E+1
-2.775582E+1
-2.775582E+1
-2.760291E+1
-2.760291E+1
-2.760291E+1
-2.744999E+1
-2.729707E+1
-2.714415E+1
-2.714415E+1
-2.714415E+1
-2.729707E+1
-2.714415E+1
-2.699123E+1
-2.683831E+1
-2.683831E+1
-2.683831E+1
-2.683831E+1
-2.683831E+1
-2.683831E+1
-2.668539E+1
-2.653248E+1
-2.637956E+1
-2.637956E+1
-2.637956E+1
-2.637956E+1
-2.622664E+1
-2.607372E+1
-2.607372E+1
-2.607372E+1
-2.607372E+1
-2.592080E+1
-2.576788E+1
-2.561496E+1
-2.561496E+1
-2.561496E+1
-2.576788E+1
-2.576788E+1
-2.561496E+1
-2.546204E+1
-2.546204E+1
-2.546204E+1
-2.546204E+1
-2.530912E+1
-2.515620E+1
-2.515620E+1
-2.500328E+1
-2.500328E+1
-2.485037E+1
-2.485037E+1
-2.485037E+1
-2.469745E+1
-2.469745E+1
-2.454453E+1
-2.439161E+1
-2.423869E+1
-2.423869E+1
-2.423869E+1
-2.423869E+1
-2.408577E+1
-2.393285E+1
-2.393285E+1
-2.393285E+1
-2.393285E+1
-2.393285E+1
-2.393285E+1
-2.377994E+1
-2.362702E+1
-2.362702E+1
-2.362702E+1
-2.377994E+1
-2.377994E+1
-2.393285E+1
-2.393285E+1
-2.377994E+1
-2.362702E+1
-2.347410E+1
-2.332118E+1
-2.332118E+1
-2.347410E+1
-2.347410E+1
-2.332118E+1
-2.332118E+1
-2.316826E+1
-2.301534E+1
-2.301534E+1
-2.301534E+1
-2.301534E+1
-2.286242E+1
-2.286242E+1
-2.270951E+1
-2.286242E+1
-2.286242E+1
-2.301534E+1
-2.286242E+1
-2.270951E+1
-2.255659E+1
-2.255659E+1
-2.240367E+1
-2.240367E+1
-2.240367E+1
-2.225075E+1
-2.225075E+1
-2.225075E+1
-2.240367E+1
-2.240367E+1
-2.240367E+1
-2.240367E+1
-2.225075E+1
-2.209783E+1
-2.209783E+1
-2.209783E+1
-2.209783E+1
-2.209783E+1
-2.209783E+1
-2.194491E+1
-2.209783E+1
-2.209783E+1
-2.209783E+1
-2.209783E+1
-2.209783E+1
-2.209783E+1
-2.209783E+1
-2.209783E+1
-2.194491E+1
-2.179199E+1
-2.163907E+1
-2.163907E+1
-2.179199E+1
-2.179199E+1
-2.179199E+1
-2.179199E+1
-2.163907E+1
-2.163907E+1
-2.163907E+1
-2.179199E+1
-2.163907E+1
-2.163907E+1
-2.148616E+1
-2.148616E+1
-2.148616E+1
-2.148616E+1
-2.148616E+1
-2.163907E+1
-2.163907E+1
-2.148616E+1
-2.148616E+1
-2.133324E+1
-2.133324E+1
-2.133324E+1
-2.133324E+1
-2.133324E+1
-2.133324E+1
-2.118032E+1
-2.118032E+1
-2.118032E+1
-2.118032E+1
-2.118032E+1
-2.102740E+1
-2.102740E+1
-2.102740E+1
-2.087448E+1
-2.087448E+1
-2.087448E+1
-2.072156E+1
-2.087448E+1
-2.087448E+1
-2.087448E+1
-2.087448E+1
-2.087448E+1
-2.087448E+1
-2.072156E+1
-2.072156E+1
-2.056864E+1
-2.056864E+1
-2.056864E+1
-2.056864E+1
-2.056864E+1
-2.056864E+1
-2.056864E+1
-2.056864E+1
-2.041573E+1
-2.041573E+1
-2.041573E+1
-2.026281E+1
-2.010989E+1
-1.995697E+1
-2.010989E+1
-2.010989E+1
-2.026281E+1
-2.010989E+1
-1.995697E+1
-1.980405E+1
-1.980405E+1
-1.980405E+1
-1.980405E+1
-1.980405E+1
-1.980405E+1
-1.965113E+1
-1.949821E+1
-1.949821E+1
-1.949821E+1
-1.949821E+1
-1.934530E+1
-1.919237E+1
-1.919237E+1
-1.919237E+1
-1.888654E+1
-1.873362E+1
-1.873362E+1
-1.888654E+1
-1.873362E+1
-1.873362E+1
-1.873362E+1
-1.858070E+1
-1.827486E+1
-1.827486E+1
-1.842778E+1
-1.827486E+1
-1.812194E+1
-1.796903E+1
-1.781611E+1
-1.781611E+1
-1.781611E+1
-1.766319E+1
-1.766319E+1
-1.751027E+1
-1.751027E+1
-1.720443E+1
-1.689859E+1
-1.674567E+1
-1.659275E+1
-1.643984E+1
-1.643984E+1
-1.613400E+1
-1.598108E+1
-1.582816E+1
-1.567524E+1
-1.567524E+1
-1.552232E+1
-1.521649E+1
-1.475773E+1
-1.460481E+1
-1.460481E+1
-1.445189E+1
-1.429897E+1
-1.399314E+1
-1.368730E+1
-1.353438E+1
-1.338146E+1
-1.322854E+1
-1.307562E+1
-1.276979E+1
-1.261687E+1
-1.231103E+1
-1.215811E+1
-1.185227E+1
-1.154643E+1
-1.124060E+1
-1.108768E+1
-1.093476E+1
-1.078184E+1
-1.047600E+1
-1.001725E+1
-9.558493E+0
-9.099735E+0
-8.640980E+0
-8.335142E+0
-8.029305E+0
-7.723467E+0
-7.417629E+0
-7.111794E+0
-6.805956E+0
-6.347197E+0
-5.888441E+0
-5.582604E+0
-5.276766E+0
-4.970928E+0
-4.665093E+0
-4.206335E+0
-3.747580E+0
-3.288824E+0
-2.982987E+0
-2.830067E+0
-2.677149E+0
-2.524229E+0
-2.218391E+0
-1.912554E+0
-1.453798E+0
-5.362854E-1
7.538986E-2
2.283087E-1
-2.304478E-1
-7.752991E-2
6.870651E-1
1.604578E+0
2.063334E+0
2.216252E+0
2.216252E+0
2.369171E+0
2.675009E+0
2.827928E+0
2.980846E+0
3.286683E+0
3.745440E+0
4.051278E+0
4.357115E+0
4.662952E+0
4.968790E+0
5.274628E+0
5.580465E+0
5.886302E+0
6.345058E+0
6.650897E+0
7.109653E+0
7.415490E+0
7.874247E+0
8.333002E+0
8.791760E+0
9.097596E+0
9.250515E+0
9.556353E+0
1.001511E+1
1.062678E+1
1.108554E+1
1.139138E+1
1.169722E+1
1.200305E+1
1.230889E+1
1.261473E+1
1.276765E+1
1.307348E+1
1.353224E+1
1.399100E+1
1.444975E+1
1.475559E+1
1.506143E+1
1.536727E+1
1.567310E+1
1.597894E+1
1.628478E+1
1.659062E+1
1.689645E+1
1.720229E+1
1.735521E+1
1.781397E+1
1.827272E+1
1.857856E+1
1.873148E+1
1.888440E+1
1.903732E+1
1.934315E+1
1.949607E+1
1.964899E+1
2.026067E+1
2.102526E+1
2.133110E+1
2.087234E+1
2.010775E+1
2.041358E+1
2.178985E+1
2.301320E+1
2.270737E+1
2.194277E+1
2.178985E+1
2.286029E+1
2.438947E+1
2.500115E+1
2.469531E+1
2.423655E+1
2.454239E+1
2.530698E+1
2.591866E+1
2.576574E+1
2.561282E+1
2.576574E+1
2.653033E+1
2.714201E+1
2.760077E+1
2.821244E+1
2.867120E+1
2.867120E+1
2.805952E+1
2.775369E+1
2.867120E+1
3.050622E+1
3.172957E+1
3.096498E+1
2.897704E+1
2.821244E+1
2.974163E+1
3.249417E+1
3.356460E+1
3.249417E+1
3.050622E+1
3.020038E+1
3.188249E+1
3.387043E+1
3.432919E+1
3.356460E+1
3.264709E+1
3.295292E+1
3.402335E+1
3.509378E+1
3.524670E+1
3.509378E+1
3.509378E+1
3.539962E+1
3.601130E+1
3.631714E+1
3.662297E+1
3.692881E+1
3.738757E+1
3.769341E+1
3.799925E+1
3.815216E+1
3.876384E+1
3.952843E+1
4.014011E+1
4.029302E+1
4.059886E+1
4.121053E+1
4.197513E+1
4.258681E+1
4.289264E+1
4.304556E+1
4.319848E+1
4.350432E+1
4.426891E+1
4.488059E+1
4.533934E+1
4.579810E+1
4.610394E+1
4.671561E+1
4.717437E+1
4.778604E+1
4.855064E+1
4.916231E+1
4.977399E+1
5.053858E+1
5.115025E+1
5.176193E+1
5.237360E+1
5.298528E+1
5.374987E+1
5.466739E+1
5.543198E+1
5.604366E+1
5.680825E+1
5.741992E+1
5.818452E+1
5.879620E+1
5.940786E+1
6.001954E+1
6.063122E+1
6.139581E+1
6.216040E+1
6.277208E+1
6.338376E+1
6.414835E+1
6.476003E+1
6.552461E+1
6.613629E+1
6.674797E+1
6.751256E+1
6.812424E+1
6.873591E+1
6.934759E+1
6.995926E+1
7.057094E+1
7.118262E+1
7.194721E+1
7.271180E+1
7.332347E+1
7.408807E+1
7.469974E+1
7.561726E+1
7.638185E+1
7.684061E+1
7.729936E+1
7.775812E+1
7.852271E+1
7.928731E+1
7.989899E+1
8.051066E+1
8.112233E+1
8.188693E+1
8.265152E+1
8.341611E+1
8.402779E+1
8.463947E+1
8.509822E+1
8.570989E+1
8.632157E+1
8.723908E+1
8.785075E+1
8.846243E+1
8.937994E+1
9.014454E+1
9.090913E+1
9.152081E+1
9.182665E+1
9.213248E+1
9.259123E+1
9.320292E+1
9.412043E+1
9.488503E+1
9.580254E+1
9.656713E+1
9.733172E+1
9.794340E+1
9.840215E+1
9.886091E+1
9.931966E+1
9.993134E+1
1.005430E+2
1.010018E+2
1.013076E+2
1.017664E+2
1.023780E+2
1.029897E+2
1.037543E+2
1.046718E+2
1.054364E+2
1.063539E+2
1.071185E+2
1.077302E+2
1.081890E+2
1.084948E+2
1.088006E+2
1.092594E+2
1.095652E+2
1.100240E+2
1.106357E+2
1.112473E+2
1.120119E+2
1.127765E+2
1.132353E+2
1.135411E+2
1.138470E+2
1.144586E+2
1.150703E+2
1.155291E+2
1.159878E+2
1.162937E+2
1.167524E+2
1.172112E+2
1.176699E+2
1.181287E+2
1.187404E+2
1.190462E+2
1.193520E+2
1.196579E+2
1.201166E+2
1.205754E+2
1.207283E+2
1.208812E+2
1.210341E+2
1.213400E+2
1.217987E+2
1.222575E+2
1.224104E+2
1.225633E+2
1.227162E+2
1.227162E+2
1.228692E+2
1.228692E+2
1.231750E+2
1.233279E+2
1.234808E+2
1.234808E+2
1.234808E+2
1.234808E+2
1.234808E+2
1.236337E+2
1.234808E+2
1.231750E+2
1.228692E+2
1.227162E+2
1.228692E+2
1.228692E+2
1.227162E+2
1.224104E+2
1.221046E+2
1.219516E+2
1.219516E+2
1.217987E+2
1.214929E+2
1.211870E+2
1.208812E+2
1.205754E+2
1.201166E+2
1.198108E+2
1.193520E+2
1.188933E+2
1.184345E+2
1.181287E+2
1.176699E+2
1.172112E+2
1.167524E+2
1.164466E+2
1.159878E+2
1.155291E+2
1.149174E+2
1.143057E+2
1.136940E+2
1.130823E+2
1.126236E+2
1.121648E+2
1.117061E+2
1.110944E+2
1.104827E+2
1.098711E+2
1.092594E+2
1.084948E+2
1.077302E+2
1.071185E+2
1.065068E+2
1.058952E+2
1.051306E+2
1.043660E+2
1.039072E+2
1.034485E+2
1.026839E+2
1.019193E+2
1.013076E+2
1.006959E+2
1.000843E+2
9.931966E+1
9.840215E+1
9.763756E+1
9.717880E+1
9.656713E+1
9.595545E+1
9.519086E+1
9.442625E+1
9.381459E+1
9.320292E+1
9.259123E+1
9.182665E+1
9.106205E+1
9.029746E+1
8.953286E+1
8.876827E+1
8.785075E+1
8.693324E+1
8.616865E+1
8.555698E+1
8.509822E+1
8.463947E+1
8.418071E+1
8.356903E+1
8.265152E+1
8.173400E+1
8.112233E+1
8.051066E+1
7.989899E+1
7.928731E+1
7.867563E+1
7.821687E+1
7.760519E+1
7.699352E+1
7.638185E+1
7.577017E+1
7.515849E+1
7.454683E+1
7.393515E+1
7.332347E+1
7.255888E+1
7.210013E+1
7.164137E+1
7.133553E+1
7.072386E+1
7.026510E+1
6.965343E+1
6.904175E+1
6.827715E+1
6.751256E+1
6.690089E+1
6.628922E+1
6.567754E+1
6.506586E+1
6.445419E+1
6.384251E+1
6.338376E+1
6.292500E+1
6.216040E+1
6.124289E+1
6.032538E+1
5.986663E+1
5.940786E+1
5.864328E+1
5.757284E+1
5.619657E+1
5.482031E+1
5.374987E+1
5.283236E+1
5.222068E+1
5.160901E+1
5.069150E+1
4.962107E+1
4.855064E+1
4.824480E+1
4.855064E+1
4.870355E+1
4.809188E+1
4.702145E+1
4.610394E+1
4.564518E+1
4.533934E+1
4.518642E+1
4.503350E+1
4.488059E+1
4.442183E+1
4.319848E+1
4.151637E+1
3.968135E+1
3.830508E+1
3.769341E+1
3.815216E+1
3.922259E+1
4.029302E+1
4.105762E+1
4.121053E+1
4.121053E+1
4.151637E+1
4.197513E+1
4.228097E+1
4.243388E+1
4.258681E+1
4.243388E+1
4.197513E+1
4.105762E+1
3.968135E+1
3.815216E+1
3.631714E+1
3.494087E+1
3.448211E+1
3.524670E+1
3.662297E+1
3.784632E+1
3.845800E+1
3.876384E+1
3.845800E+1
3.784632E+1
3.738757E+1
3.815216E+1
3.968135E+1
4.075178E+1
4.059886E+1
3.983427E+1
3.968135E+1
4.075178E+1
4.121053E+1
3.861092E+1
3.249417E+1
2.622450E+1
2.423655E+1
2.958871E+1
3.891676E+1
4.411599E+1
3.830508E+1
2.270737E+1
7.415490E+0
3.745440E+0
1.368516E+1
2.805952E+1
3.478795E+1
3.142374E+1
2.561282E+1
2.607158E+1
3.203541E+1
3.478795E+1
2.851828E+1
1.552018E+1
3.592521E+0
-2.982987E+0
-3.594662E+0
2.216252E+0
1.429683E+1
2.928287E+1
3.906967E+1
3.708173E+1
2.637742E+1
1.628478E+1
1.429683E+1
1.903732E+1
2.331904E+1
2.240153E+1
1.857856E+1
1.643770E+1
1.811980E+1
2.224861E+1
2.591866E+1
2.821244E+1
2.790660E+1
2.438947E+1
1.873148E+1
1.399100E+1
1.292057E+1
1.536727E+1
1.750813E+1
1.659062E+1
1.307348E+1
1.108554E+1
1.276765E+1
1.720229E+1
2.117818E+1
2.194277E+1
1.949607E+1
1.582602E+1
1.368516E+1
1.399100E+1
1.521435E+1
1.567310E+1
1.582602E+1
1.735521E+1
2.071942E+1
2.438947E+1
2.561282E+1
2.316612E+1
1.919024E+1
1.643770E+1
1.536727E+1
1.490851E+1
1.383808E+1
1.307348E+1
1.322640E+1
1.429683E+1
1.582602E+1
1.689645E+1
1.750813E+1
1.689645E+1
1.506143E+1
1.230889E+1
9.709271E+0
8.485922E+0
8.638840E+0
9.862190E+0
1.154430E+1
1.337932E+1
1.536727E+1
1.674353E+1
1.643770E+1
1.475559E+1
1.307348E+1
1.230889E+1
1.215597E+1
1.185013E+1
1.123846E+1
1.077970E+1
1.108554E+1
1.200305E+1
1.307348E+1
1.383808E+1
1.383808E+1
1.292057E+1
1.139138E+1
1.047387E+1
1.108554E+1
1.261473E+1
1.368516E+1
1.337932E+1
1.215597E+1
1.139138E+1
1.169722E+1
1.230889E+1
1.246181E+1
1.215597E+1
1.200305E+1
1.200305E+1
1.185013E+1
1.139138E+1
1.108554E+1
1.108554E+1
1.123846E+1
1.123846E+1
1.093262E+1
1.077970E+1
1.108554E+1
1.154430E+1
1.200305E+1
1.200305E+1
1.169722E+1
1.123846E+1
1.108554E+1
1.093262E+1
1.093262E+1
1.093262E+1
1.123846E+1
1.139138E+1
1.154430E+1
1.154430E+1
1.139138E+1
1.139138E+1
1.139138E+1
1.139138E+1
1.139138E+1
1.154430E+1
1.154430E+1
1.154430E+1
1.139138E+1
1.154430E+1
1.185013E+1
1.215597E+1
1.200305E+1
1.154430E+1
1.139138E+1
1.123846E+1
1.139138E+1
1.139138E+1
1.139138E+1
1.139138E+1
1.139138E+1
1.154430E+1
1.154430E+1
1.154430E+1
1.154430E+1
1.169722E+1
1.169722E+1
1.169722E+1
1.154430E+1
1.139138E+1
1.154430E+1
1.154430E+1
1.139138E+1
1.139138E+1
1.139138E+1
1.139138E+1
1.139138E+1
1.154430E+1
1.169722E+1
1.169722E+1
1.154430E+1
1.139138E+1
1.139138E+1
1.139138E+1
1.154430E+1
1.169722E+1
1.154430E+1
1.139138E+1
1.139138E+1
1.154430E+1
1.154430E+1
1.139138E+1
1.123846E+1
1.123846E+1
1.139138E+1
1.169722E+1
1.169722E+1
1.154430E+1
1.139138E+1
1.139138E+1
1.139138E+1
1.139138E+1
1.139138E+1
1.123846E+1
1.139138E+1
1.139138E+1
1.139138E+1
1.139138E+1
1.139138E+1
1.139138E+1
1.154430E+1
1.154430E+1
1.154430E+1
1.154430E+1
1.154430E+1
1.154430E+1
1.169722E+1
1.169722E+1
1.154430E+1
1.154430E+1
1.154430E+1
1.154430E+1
1.139138E+1
1.139138E+1
1.139138E+1
1.139138E+1
1.139138E+1
1.139138E+1
1.139138E+1
1.123846E+1
1.123846E+1
1.123846E+1
1.123846E+1
1.108554E+1
1.108554E+1
1.108554E+1
1.139138E+1
1.154430E+1
1.139138E+1
1.123846E+1
1.093262E+1
1.093262E+1
1.093262E+1
1.108554E+1
1.108554E+1
1.108554E+1
1.093262E+1
1.093262E+1
1.093262E+1
1.093262E+1
1.077970E+1
1.077970E+1
1.077970E+1
1.093262E+1
1.093262E+1
1.108554E+1
1.108554E+1
1.108554E+1
1.108554E+1
1.093262E+1
1.077970E+1
1.062678E+1
1.077970E+1
1.093262E+1
1.093262E+1
1.077970E+1
1.077970E+1
1.077970E+1
1.077970E+1
1.077970E+1
1.077970E+1
1.077970E+1
1.093262E+1
1.093262E+1
1.077970E+1
1.047387E+1
1.047387E+1
1.062678E+1
1.047387E+1
1.047387E+1
1.047387E+1
1.062678E+1
1.077970E+1
1.062678E+1
1.047387E+1
1.047387E+1
1.077970E+1
1.108554E+1
1.093262E+1
1.062678E+1
1.047387E+1
1.062678E+1
1.077970E+1
1.077970E+1
1.062678E+1
1.047387E+1
1.047387E+1
1.062678E+1
1.047387E+1
1.047387E+1
1.047387E+1
1.032095E+1
1.032095E+1
1.032095E+1
1.032095E+1
1.016803E+1
1.032095E+1
1.047387E+1
1.047387E+1
1.047387E+1
1.062678E+1
1.077970E+1
1.093262E+1
1.123846E+1
1.139138E+1
1.139138E+1
1.154430E+1
1.185013E+1
1.215597E+1
1.215597E+1
1.200305E+1
1.200305E+1
1.200305E+1
1.200305E+1
1.185013E+1
1.154430E+1
1.154430E+1
1.154430E+1
1.154430E+1
1.154430E+1
1.154430E+1
1.139138E+1
1.139138E+1
1.139138E+1
1.123846E+1
1.108554E+1
1.108554E+1
1.123846E+1
1.123846E+1
1.093262E+1
1.062678E+1
1.032095E+1
1.047387E+1
1.062678E+1
1.062678E+1
1.062678E+1
1.062678E+1
1.062678E+1
1.093262E+1
1.123846E+1
1.139138E+1
1.139138E+1
1.139138E+1
1.139138E+1
1.139138E+1
1.154430E+1
1.154430E+1
1.154430E+1
1.169722E+1
1.169722E+1
1.169722E+1
1.169722E+1
1.169722E+1
1.185013E+1
1.185013E+1
1.169722E+1
1.154430E+1
1.139138E+1
1.139138E+1
1.139138E+1
1.108554E+1
1.093262E+1
1.077970E+1
1.062678E+1
1.062678E+1
1.047387E+1
1.047387E+1
1.047387E+1
1.047387E+1
1.032095E+1
1.032095E+1
1.016803E+1
1.001511E+1
9.862190E+0
9.862190E+0
9.862190E+0
9.862190E+0
9.862190E+0
1.001511E+1
1.016803E+1
1.001511E+1
9.862190E+0
9.862190E+0
9.709271E+0
9.556353E+0
9.556353E+0
9.556353E+0
9.709271E+0
9.709271E+0
9.556353E+0
9.403434E+0
9.403434E+0
9.556353E+0
9.556353E+0
9.556353E+0
9.403434E+0
9.403434E+0
9.403434E+0
9.556353E+0
9.403434E+0
9.403434E+0
9.403434E+0
9.403434E+0
9.250515E+0
9.097596E+0
9.097596E+0
9.250515E+0
9.097596E+0
9.097596E+0
8.944677E+0
8.638840E+0
8.333002E+0
8.027165E+0
8.027165E+0
8.180084E+0
8.333002E+0
8.180084E+0
8.027165E+0
7.721328E+0
7.568409E+0
7.568409E+0
7.874247E+0
8.180084E+0
8.180084E+0
8.027165E+0
7.721328E+0
7.568409E+0
7.721328E+0
7.874247E+0
7.874247E+0
7.874247E+0
8.333002E+0
9.250515E+0
9.862190E+0
9.403434E+0
8.485922E+0
8.027165E+0
8.180084E+0
8.638840E+0
8.944677E+0
9.250515E+0
9.556353E+0
9.862190E+0
1.016803E+1
1.032095E+1
1.016803E+1
9.556353E+0
8.333002E+0
7.568409E+0
7.415490E+0
7.568409E+0
7.568409E+0
7.568409E+0
7.874247E+0
8.485922E+0
8.638840E+0
8.180084E+0
7.262571E+0
6.497978E+0
6.345058E+0
6.497978E+0
6.345058E+0
6.192140E+0
6.345058E+0
6.956734E+0
7.874247E+0
8.333002E+0
8.333002E+0
7.874247E+0
7.415490E+0
7.262571E+0
7.109653E+0
6.956734E+0
6.956734E+0
7.109653E+0
7.262571E+0
7.568409E+0
7.721328E+0
7.721328E+0
7.568409E+0
7.262571E+0
7.109653E+0
6.956734E+0
6.803815E+0
6.497978E+0
6.192140E+0
6.039221E+0
6.345058E+0
6.650897E+0
6.650897E+0
6.650897E+0
6.497978E+0
6.497978E+0
6.650897E+0
6.650897E+0
6.650897E+0
6.650897E+0
6.650897E+0
6.650897E+0
6.650897E+0
6.497978E+0
6.497978E+0
6.192140E+0
6.039221E+0
5.733383E+0
5.733383E+0
5.733383E+0
5.580465E+0
5.121709E+0
4.662952E+0
4.204197E+0
4.051278E+0
3.898358E+0
3.745440E+0
3.592521E+0
3.439602E+0
3.286683E+0
3.133765E+0
2.980846E+0
2.980846E+0
2.980846E+0
2.827928E+0
2.827928E+0
2.827928E+0
3.133765E+0
3.439602E+0
3.745440E+0
3.898358E+0
4.051278E+0
4.051278E+0
4.051278E+0
4.204197E+0
4.510034E+0
4.510034E+0
4.051278E+0
3.592521E+0
3.439602E+0
4.051278E+0
4.510034E+0
4.357115E+0
3.592521E+0
3.133765E+0
3.286683E+0
3.592521E+0
3.592521E+0
3.133765E+0
2.980846E+0
3.133765E+0
3.439602E+0
3.439602E+0
3.286683E+0
3.133765E+0
3.133765E+0
3.286683E+0
3.133765E+0
2.980846E+0
2.980846E+0
3.133765E+0
3.286683E+0
3.286683E+0
3.133765E+0
2.980846E+0
2.980846E+0
3.133765E+0
3.133765E+0
2.980846E+0
2.980846E+0
2.827928E+0
2.980846E+0
2.980846E+0
2.980846E+0
2.827928E+0
2.675009E+0
2.522090E+0
2.522090E+0
2.522090E+0
2.369171E+0
2.063334E+0
2.063334E+0
2.063334E+0
2.216252E+0
2.063334E+0
2.063334E+0
1.910415E+0
1.910415E+0
1.910415E+0
2.063334E+0
1.910415E+0
1.910415E+0
1.757497E+0
1.910415E+0
2.063334E+0
2.216252E+0
2.063334E+0
1.910415E+0
2.063334E+0
2.216252E+0
2.369171E+0
2.216252E+0
1.910415E+0
1.604578E+0
1.604578E+0
1.757497E+0
1.757497E+0
1.604578E+0
1.451658E+0
1.298739E+0
1.145821E+0
1.145821E+0
1.145821E+0
1.298739E+0
1.145821E+0
9.929018E-1
9.929018E-1
8.399830E-1
8.399830E-1
8.399830E-1
8.399830E-1
8.399830E-1
8.399830E-1
8.399830E-1
8.399830E-1
6.870651E-1
6.870651E-1
6.870651E-1
6.870651E-1
5.341463E-1
3.812275E-1
5.341463E-1
5.341463E-1
5.341463E-1
5.341463E-1
5.341463E-1
3.812275E-1
3.812275E-1
2.283087E-1
2.283087E-1
2.283087E-1
2.283087E-1
7.538986E-2
-7.752991E-2
-7.752991E-2
-7.752991E-2
-7.752991E-2
-7.752991E-2
-7.752991E-2
7.538986E-2
2.283087E-1
7.538986E-2
7.538986E-2
-7.752991E-2
-7.752991E-2
7.538986E-2
7.538986E-2
-7.752991E-2
-7.752991E-2
7.538986E-2
7.538986E-2
-7.752991E-2
-7.752991E-2
-7.752991E-2
-7.752991E-2
-7.752991E-2
-2.304478E-1
-2.304478E-1
-2.304478E-1
-7.752991E-2
-2.304478E-1
-2.304478E-1
-2.304478E-1
-2.304478E-1
-7.752991E-2
-7.752991E-2
7.538986E-2
-7.752991E-2
-7.752991E-2
-7.752991E-2
-7.752991E-2
-2.304478E-1
-7.752991E-2
7.538986E-2
7.538986E-2
7.538986E-2
-7.752991E-2
-7.752991E-2
7.538986E-2
2.283087E-1
7.538986E-2
-2.304478E-1
-3.833675E-1
-7.752991E-2
3.812275E-1
5.341463E-1
2.283087E-1
-7.752991E-2
7.538986E-2
2.283087E-1
3.812275E-1
2.283087E-1
7.538986E-2
7.538986E-2
3.812275E-1
5.341463E-1
6.870651E-1
5.341463E-1
5.341463E-1
3.812275E-1
5.341463E-1
5.341463E-1
5.341463E-1
5.341463E-1
5.341463E-1
6.870651E-1
6.870651E-1
6.870651E-1
6.870651E-1
6.870651E-1
8.399830E-1
8.399830E-1
8.399830E-1
6.870651E-1
6.870651E-1
6.870651E-1
6.870651E-1
6.870651E-1
6.870651E-1
8.399830E-1
9.929018E-1
9.929018E-1
8.399830E-1
6.870651E-1
8.399830E-1
9.929018E-1
1.145821E+0
1.145821E+0
9.929018E-1
9.929018E-1
1.145821E+0
1.298739E+0
1.298739E+0
9.929018E-1
9.929018E-1
9.929018E-1
1.145821E+0
1.145821E+0
1.298739E+0
1.298739E+0
1.298739E+0
1.298739E+0
1.298739E+0
1.145821E+0
9.929018E-1
1.145821E+0
1.298739E+0
1.451658E+0
1.451658E+0
1.604578E+0
1.604578E+0
1.604578E+0
1.451658E+0
1.298739E+0
1.451658E+0
1.604578E+0
1.757497E+0
1.604578E+0
1.451658E+0
1.604578E+0
1.604578E+0
1.757497E+0
1.604578E+0
1.451658E+0
1.604578E+0
1.757497E+0
1.757497E+0
1.757497E+0
1.757497E+0
1.910415E+0
1.910415E+0
1.910415E+0
1.757497E+0
1.604578E+0
1.604578E+0
1.757497E+0
1.757497E+0
1.910415E+0
1.910415E+0
1.910415E+0
1.910415E+0
1.757497E+0
1.757497E+0
1.910415E+0
2.063334E+0
2.063334E+0
1.910415E+0
2.063334E+0
2.063334E+0
2.216252E+0
2.216252E+0
2.216252E+0
2.216252E+0
2.216252E+0
2.216252E+0
2.216252E+0
2.216252E+0
2.216252E+0
2.216252E+0
2.216252E+0
2.216252E+0
2.216252E+0
2.216252E+0
2.063334E+0
1.910415E+0
2.063334E+0
2.216252E+0
2.063334E+0
1.910415E+0
1.910415E+0
2.063334E+0
2.216252E+0
2.216252E+0
2.216252E+0
2.063334E+0
2.063334E+0
2.063334E+0
1.910415E+0
1.910415E+0
1.910415E+0
2.063334E+0
2.216252E+0
2.216252E+0
2.216252E+0
2.216252E+0
2.063334E+0
2.063334E+0
2.063334E+0
2.216252E+0
2.369171E+0
2.369171E+0
2.216252E+0
2.216252E+0
2.216252E+0
2.369171E+0
2.369171E+0
2.216252E+0
2.063334E+0
2.063334E+0
2.216252E+0
2.063334E+0
1.910415E+0
1.757497E+0
1.910415E+0
1.910415E+0
2.063334E+0
2.216252E+0
2.216252E+0
2.216252E+0
2.216252E+0
2.063334E+0
2.063334E+0
2.216252E+0
2.369171E+0
2.216252E+0
2.063334E+0
1.757497E+0
1.757497E+0
1.910415E+0
2.063334E+0
2.063334E+0
1.910415E+0
1.910415E+0
2.063334E+0
2.216252E+0
2.216252E+0
2.063334E+0
2.063334E+0
2.063334E+0
2.216252E+0
2.216252E+0
1.910415E+0
1.757497E+0
1.757497E+0
1.910415E+0
1.910415E+0
1.910415E+0
1.910415E+0
1.910415E+0
1.910415E+0
1.910415E+0
1.910415E+0
2.063334E+0
2.063334E+0
1.910415E+0
1.757497E+0
1.604578E+0
1.604578E+0
1.604578E+0
1.757497E+0
1.757497E+0
1.604578E+0
1.757497E+0
1.757497E+0
1.757497E+0
1.757497E+0
1.757497E+0
1.604578E+0
1.604578E+0
1.604578E+0
1.757497E+0
1.757497E+0
1.604578E+0
1.451658E+0
1.604578E+0
1.604578E+0
1.604578E+0
1.451658E+0
1.604578E+0
1.604578E+0
1.757497E+0
1.757497E+0
1.604578E+0
1.451658E+0
1.451658E+0
1.298739E+0
1.451658E+0
1.451658E+0
1.604578E+0
1.451658E+0
1.451658E+0
1.604578E+0
1.604578E+0
1.451658E+0
1.451658E+0
1.451658E+0
1.451658E+0
1.451658E+0
1.298739E+0
1.298739E+0
1.298739E+0
1.298739E+0
1.451658E+0
1.451658E+0
1.298739E+0
1.145821E+0
9.929018E-1
1.145821E+0
1.298739E+0
1.451658E+0
1.298739E+0
1.298739E+0
1.298739E+0
1.451658E+0
1.298739E+0
1.145821E+0
9.929018E-1
9.929018E-1
1.145821E+0
1.145821E+0
1.145821E+0
9.929018E-1
9.929018E-1
9.929018E-1
8.399830E-1
8.399830E-1
8.399830E-1
8.399830E-1
9.929018E-1
8.399830E-1
8.399830E-1
8.399830E-1
8.399830E-1
6.870651E-1
8.399830E-1
8.399830E-1
8.399830E-1
9.929018E-1
8.399830E-1
8.399830E-1
6.870651E-1
6.870651E-1
8.399830E-1
8.399830E-1
8.399830E-1
6.870651E-1
6.870651E-1
8.399830E-1
9.929018E-1
8.399830E-1
8.399830E-1
8.399830E-1
8.399830E-1
8.399830E-1
8.399830E-1
8.399830E-1
8.399830E-1
6.870651E-1
6.870651E-1
6.870651E-1
5.341463E-1
5.341463E-1
5.341463E-1
6.870651E-1
6.870651E-1
8.399830E-1
8.399830E-1
6.870651E-1
5.341463E-1
5.341463E-1
3.812275E-1
3.812275E-1
5.341463E-1
5.341463E-1
5.341463E-1
5.341463E-1
3.812275E-1
3.812275E-1
3.812275E-1
3.812275E-1
3.812275E-1
3.812275E-1
3.812275E-1
3.812275E-1
3.812275E-1
3.812275E-1
2.283087E-1
2.283087E-1
3.812275E-1
3.812275E-1
3.812275E-1
3.812275E-1
2.283087E-1
2.283087E-1
2.283087E-1
2.283087E-1
3.812275E-1
3.812275E-1
2.283087E-1
2.283087E-1
2.283087E-1
2.283087E-1
2.283087E-1
2.283087E-1
2.283087E-1
2.283087E-1
2.283087E-1
3.812275E-1
3.812275E-1
2.283087E-1
2.283087E-1
2.283087E-1
2.283087E-1
7.538986E-2
-7.752991E-2
-7.752991E-2
7.538986E-2
7.538986E-2
7.538986E-2
7.538986E-2
-7.752991E-2
-2.304478E-1
-2.304478E-1
-2.304478E-1
-2.304478E-1
-7.752991E-2
-7.752991E-2
-7.752991E-2
-7.752991E-2
-7.752991E-2
7.538986E-2
7.538986E-2
-7.752991E-2
-2.304478E-1
-2.304478E-1
-7.752991E-2
-7.752991E-2
-7.752991E-2
-7.752991E-2
-2.304478E-1
-2.304478E-1
-2.304478E-1
-2.304478E-1
-7.752991E-2
-7.752991E-2
-7.752991E-2
-7.752991E-2
-2.304478E-1
-2.304478E-1
-2.304478E-1
-7.752991E-2
-7.752991E-2
-7.752991E-2
-2.304478E-1
-3.833675E-1
-3.833675E-1
-3.833675E-1
-2.304478E-1
-2.304478E-1
-3.833675E-1
-5.362854E-1
-5.362854E-1
-3.833675E-1
-3.833675E-1
-2.304478E-1
-3.833675E-1
-3.833675E-1
-3.833675E-1
-3.833675E-1
-3.833675E-1
-3.833675E-1
-3.833675E-1
-3.833675E-1
-3.833675E-1
-3.833675E-1
-5.362854E-1
-5.362854E-1
-3.833675E-1
-3.833675E-1
-2.304478E-1
-3.833675E-1
-5.362854E-1
-5.362854E-1
-5.362854E-1
-3.833675E-1
-5.362854E-1
-5.362854E-1
-5.362854E-1
-5.362854E-1
-5.362854E-1
-3.833675E-1
-3.833675E-1
-3.833675E-1
-5.362854E-1
-5.362854E-1
-5.362854E-1
-5.362854E-1
-5.362854E-1
-3.833675E-1
-3.833675E-1
-5.362854E-1
-8.421230E-1
-9.950409E-1
-8.421230E-1
-6.892033E-1
-5.362854E-1
-5.362854E-1
-5.362854E-1
-6.892033E-1
-8.421230E-1
-6.892033E-1
-6.892033E-1
-8.421230E-1
-8.421230E-1
-6.892033E-1
-2.304478E-1
7.538986E-2
-3.833675E-1
-1.147961E+0
-1.300879E+0
-8.421230E-1
-3.833675E-1
-2.304478E-1
-5.362854E-1
-8.421230E-1
-8.421230E-1
-5.362854E-1
-5.362854E-1
-5.362854E-1
-6.892033E-1
-5.362854E-1
-3.833675E-1
-3.833675E-1
-6.892033E-1
-8.421230E-1
-8.421230E-1
-5.362854E-1
-3.833675E-1
-3.833675E-1
-3.833675E-1
-5.362854E-1
-3.833675E-1
-3.833675E-1
-5.362854E-1
-6.892033E-1
-6.892033E-1
-5.362854E-1
-5.362854E-1
-6.892033E-1
-8.421230E-1
-8.421230E-1
-6.892033E-1
-6.892033E-1
-6.892033E-1
-6.892033E-1
-6.892033E-1
-6.892033E-1
-3.833675E-1
-3.833675E-1
-3.833675E-1
-5.362854E-1
-5.362854E-1
-3.833675E-1
-2.304478E-1
-3.833675E-1
-6.892033E-1
-8.421230E-1
-8.421230E-1
-5.362854E-1
-5.362854E-1
-6.892033E-1
-6.892033E-1
-6.892033E-1
-5.362854E-1
-3.833675E-1
-3.833675E-1
-5.362854E-1
-5.362854E-1
-5.362854E-1
-6.892033E-1
-6.892033E-1
-5.362854E-1
-3.833675E-1
-3.833675E-1
-5.362854E-1
-5.362854E-1
-5.362854E-1
-5.362854E-1
-5.362854E-1
-5.362854E-1
-3.833675E-1
-2.304478E-1
-2.304478E-1
-3.833675E-1
-5.362854E-1
-5.362854E-1
-5.362854E-1
-3.833675E-1
-3.833675E-1
-5.362854E-1
-6.892033E-1
-8.421230E-1
-6.892033E-1
-3.833675E-1
-2.304478E-1
-3.833675E-1
-5.362854E-1
-6.892033E-1
-6.892033E-1
-6.892033E-1
-5.362854E-1
-3.833675E-1
-2.304478E-1
-2.304478E-1
-3.833675E-1
-6.892033E-1
-6.892033E-1
-6.892033E-1
-8.421230E-1
-8.421230E-1
-6.892033E-1
-3.833675E-1
-7.752991E-2
-2.304478E-1
-8.421230E-1
-1.453798E+0
-1.606716E+0
-1.606716E+0
-1.453798E+0
-1.453798E+0
-1.759634E+0
-1.759634E+0
-1.606716E+0
-1.300879E+0
-1.147961E+0
-1.300879E+0
-1.606716E+0
-2.065472E+0
-2.218391E+0
-2.218391E+0
-2.065472E+0
-1.912554E+0
-1.606716E+0
-1.300879E+0
-1.300879E+0
-1.147961E+0
-1.147961E+0
-1.147961E+0
-1.300879E+0
-1.300879E+0
-1.147961E+0
-1.300879E+0
-1.759634E+0
-1.912554E+0
-1.759634E+0
-1.300879E+0
-1.300879E+0
-1.453798E+0
-1.300879E+0
-6.892033E-1
-3.833675E-1
-9.950409E-1
-1.759634E+0
-2.065472E+0
-1.759634E+0
-1.453798E+0
-1.606716E+0
-2.218391E+0
-3.288824E+0
-4.665093E+0
-7.264711E+0
-1.200519E+1
-1.796903E+1
-2.148616E+1
-1.888654E+1
-9.864328E+0
5.341463E-1
5.274628E+0
5.341463E-1
-9.711411E+0
-1.705151E+1
-1.552232E+1
-6.194279E+0
3.898358E+0
9.250515E+0
9.556353E+0
7.109653E+0
3.439602E+0
-2.371311E+0
-9.864328E+0
-1.567524E+1
-1.613400E+1
-1.154643E+1
-6.347197E+0
-4.970928E+0
-6.194279E+0
-5.429686E+0
-6.892033E-1
4.051278E+0
2.827928E+0
-4.512173E+0
-1.169936E+1
-1.276979E+1
-8.029305E+0
-2.677149E+0
-6.892033E-1
-1.147961E+0
-5.362854E-1
2.522090E+0
4.815871E+0
3.745440E+0
-7.752991E-2
-2.830067E+0
-2.524229E+0
-3.833675E-1
6.870651E-1
-7.752991E-2
-9.950409E-1
-5.362854E-1
8.399830E-1
1.298739E+0
-2.304478E-1
-2.677149E+0
-4.053417E+0
-3.288824E+0
-1.300879E+0
-2.304478E-1
-6.892033E-1
-2.218391E+0
-3.288824E+0
-3.747580E+0
-3.747580E+0
-4.053417E+0
-4.512173E+0
-4.665093E+0
-4.053417E+0
-3.135904E+0
-2.677149E+0
-3.135904E+0
-4.053417E+0
-4.665093E+0
-4.818010E+0
-4.818010E+0
-4.818010E+0
-4.818010E+0
-4.512173E+0
-4.053417E+0
-4.053417E+0
-4.665093E+0
-5.429686E+0
-5.735523E+0
-5.735523E+0
-5.735523E+0
-5.888441E+0
-5.888441E+0
-5.735523E+0
-5.276766E+0
-4.818010E+0
-4.665093E+0
-4.818010E+0
-4.818010E+0
-4.818010E+0
-4.665093E+0
-4.818010E+0
-5.123848E+0
-5.276766E+0
-5.123848E+0
-4.818010E+0
-4.512173E+0
-4.359255E+0
-4.512173E+0
-4.665093E+0
-4.665093E+0
-4.665093E+0
-4.512173E+0
-4.512173E+0
-4.359255E+0
-4.359255E+0
-4.206335E+0
-3.900497E+0
-3.441742E+0
-3.135904E+0
-2.830067E+0
-2.830067E+0
-2.830067E+0
-3.135904E+0
-3.288824E+0
-3.441742E+0
-3.441742E+0
-3.441742E+0
-3.441742E+0
-3.594662E+0
-3.594662E+0
-3.441742E+0
-3.288824E+0
-3.288824E+0
-3.441742E+0
-3.441742E+0
-3.441742E+0
-3.441742E+0
-3.441742E+0
-3.594662E+0
-3.747580E+0
-3.747580E+0
-3.594662E+0
-3.441742E+0
-3.594662E+0
-3.594662E+0
-3.747580E+0
-3.747580E+0
-3.747580E+0
-3.900497E+0
-4.053417E+0
-4.053417E+0
-3.900497E+0
-4.053417E+0
-4.053417E+0
-4.206335E+0
-4.206335E+0
-4.053417E+0
-3.900497E+0
-3.747580E+0
-3.747580E+0
-4.053417E+0
-4.053417E+0
-4.053417E+0
-3.900497E+0
-4.053417E+0
-4.053417E+0
-4.206335E+0
-4.053417E+0
-3.900497E+0
-4.053417E+0
-4.206335E+0
-4.206335E+0
-4.053417E+0
-4.053417E+0
-3.900497E+0
-4.206335E+0
-4.359255E+0
-4.512173E+0
-4.206335E+0
-4.053417E+0
-3.900497E+0
-3.900497E+0
-4.053417E+0
-4.053417E+0
-3.900497E+0
-3.747580E+0
-3.747580E+0
-3.594662E+0
-3.288824E+0
-2.982987E+0
-2.524229E+0
-2.065472E+0
-1.759634E+0
-1.606716E+0
-1.606716E+0
-1.759634E+0
-2.065472E+0
-2.065472E+0
-1.912554E+0
-1.912554E+0
-2.065472E+0
-2.065472E+0
-2.065472E+0
-1.759634E+0
-1.453798E+0
-1.300879E+0
-1.453798E+0
-1.912554E+0
-2.371311E+0
-2.677149E+0
-2.982987E+0
-3.288824E+0
-3.288824E+0
-3.135904E+0
-3.135904E+0
-3.135904E+0
-3.288824E+0
-3.135904E+0
-2.982987E+0
-2.982987E+0
-3.288824E+0
-3.441742E+0
-3.594662E+0
-3.594662E+0
-3.594662E+0
-3.747580E+0
-3.900497E+0
-3.900497E+0
-3.900497E+0
-3.900497E+0
-4.053417E+0
-4.053417E+0
-4.053417E+0
-4.206335E+0
-4.359255E+0
-4.359255E+0
-4.359255E+0
-4.512173E+0
-4.665093E+0
-4.512173E+0
-4.206335E+0
-4.053417E+0
-4.206335E+0
-4.665093E+0
-4.665093E+0
-4.359255E+0
-4.053417E+0
-4.206335E+0
-4.206335E+0
-4.206335E+0
-4.206335E+0
-4.512173E+0
-4.665093E+0
-4.359255E+0
-3.900497E+0
-3.594662E+0
-3.747580E+0
-4.053417E+0
-4.206335E+0
-4.206335E+0
-4.053417E+0
-4.053417E+0
-4.053417E+0
-3.747580E+0
-3.288824E+0
-2.677149E+0
-2.218391E+0
-1.759634E+0
-1.453798E+0
-1.453798E+0
-1.606716E+0
-2.065472E+0
-2.371311E+0
-2.830067E+0
-3.288824E+0
-3.594662E+0
-3.747580E+0
-3.747580E+0
-3.747580E+0
-3.441742E+0
-2.982987E+0
-2.830067E+0
-3.288824E+0
-4.206335E+0
-4.970928E+0
-5.276766E+0
-5.123848E+0
-4.818010E+0
-4.970928E+0
-5.123848E+0
-5.276766E+0
-4.970928E+0
-4.818010E+0
-4.818010E+0
-4.970928E+0
-5.429686E+0
-5.735523E+0
-5.888441E+0
-5.888441E+0
-5.888441E+0
-5.735523E+0
-5.429686E+0
-5.123848E+0
-5.123848E+0
-5.429686E+0
-5.429686E+0
-5.276766E+0
-5.123848E+0
-4.970928E+0
-5.123848E+0
-5.123848E+0
-5.123848E+0
-4.970928E+0
-4.970928E+0
-4.818010E+0
-4.665093E+0
-4.665093E+0
-4.665093E+0
-4.970928E+0
-5.123848E+0
-5.123848E+0
-4.970928E+0
-4.818010E+0
-4.818010E+0
-4.970928E+0
-4.970928E+0
-4.970928E+0
-4.818010E+0
-4.818010E+0
-4.818010E+0
-4.818010E+0
-4.665093E+0
-4.665093E+0
-4.512173E+0
-4.665093E+0
-4.818010E+0
-4.970928E+0
-4.970928E+0
-4.818010E+0
-4.818010E+0
-4.970928E+0
-5.123848E+0
-5.123848E+0
-5.123848E+0
-5.123848E+0
-5.123848E+0
-5.276766E+0
-5.276766E+0
-5.429686E+0
-5.582604E+0
-5.429686E+0
-5.429686E+0
-5.429686E+0
-5.429686E+0
-5.429686E+0
-5.429686E+0
-5.429686E+0
-5.429686E+0
-5.735523E+0
-5.735523E+0
-5.735523E+0
-5.582604E+0
-5.582604E+0
-5.582604E+0
-5.735523E+0
-5.735523E+0
-5.735523E+0
-5.735523E+0
-5.888441E+0
-5.735523E+0
-5.735523E+0
-5.735523E+0
-5.735523E+0
-5.888441E+0
-5.888441E+0
-5.888441E+0
-5.735523E+0
-5.582604E+0
-5.582604E+0
-5.888441E+0
-6.041359E+0
-6.041359E+0
-5.888441E+0
-5.888441E+0
-5.888441E+0
-6.041359E+0
-6.041359E+0
-5.888441E+0
-5.888441E+0
-5.888441E+0
-6.041359E+0
-6.194279E+0
-6.347197E+0
-6.347197E+0
-6.347197E+0
-6.194279E+0
-6.194279E+0
-6.347197E+0
-6.347197E+0
-6.347197E+0
-6.347197E+0
-6.500116E+0
-6.500116E+0
-6.500116E+0
-6.653034E+0
-6.653034E+0
-6.805956E+0
-6.958872E+0
-6.958872E+0
-6.958872E+0
-6.805956E+0
-6.653034E+0
-6.805956E+0
-6.958872E+0
-7.111794E+0
-7.111794E+0
-7.264711E+0
-7.111794E+0
-7.111794E+0
-7.111794E+0
-7.264711E+0
-7.264711E+0
-7.111794E+0
-7.111794E+0
-7.111794E+0
-7.264711E+0
-7.417629E+0
-7.417629E+0
-7.264711E+0
-7.264711E+0
-7.111794E+0
-7.264711E+0
-7.264711E+0
-7.417629E+0
-7.417629E+0
-7.570549E+0
-7.417629E+0
-7.264711E+0
-7.111794E+0
-7.417629E+0
-7.570549E+0
-7.570549E+0
-7.570549E+0
-7.570549E+0
-7.570549E+0
-7.723467E+0
-7.876387E+0
-7.876387E+0
-7.876387E+0
-7.876387E+0
-7.876387E+0
-7.876387E+0
-8.029305E+0
-8.029305E+0
-7.876387E+0
-7.876387E+0
-7.876387E+0
-7.723467E+0
-7.723467E+0
-7.723467E+0
-7.723467E+0
-7.876387E+0
-7.876387E+0
-7.876387E+0
-7.876387E+0
-7.723467E+0
-7.723467E+0
-7.723467E+0
-7.723467E+0
-7.876387E+0
-7.876387E+0
-8.029305E+0
-8.029305E+0
-7.876387E+0
-7.876387E+0
-8.029305E+0
-8.029305E+0
-8.182224E+0
-8.182224E+0
-8.182224E+0
-8.029305E+0
-8.029305E+0
-8.029305E+0
-7.876387E+0
-7.876387E+0
-8.029305E+0
-8.182224E+0
-8.029305E+0
-7.876387E+0
-7.723467E+0
-7.723467E+0
-8.029305E+0
-8.182224E+0
-8.335142E+0
-8.335142E+0
-8.182224E+0
-8.182224E+0
-8.182224E+0
-8.335142E+0
-8.335142E+0
-8.182224E+0
-8.029305E+0
-8.029305E+0
-8.029305E+0
-8.182224E+0
-8.335142E+0
-8.488062E+0
-8.488062E+0
-8.335142E+0
-8.335142E+0
-8.182224E+0
-8.335142E+0
-8.488062E+0
-8.640980E+0
-8.640980E+0
-8.488062E+0
-8.335142E+0
-8.182224E+0
-8.182224E+0
-8.335142E+0
-8.488062E+0
-8.640980E+0
-8.640980E+0
-8.488062E+0
-8.488062E+0
-8.640980E+0
-8.640980E+0
-8.640980E+0
-8.640980E+0
-8.640980E+0
-8.640980E+0
-8.793898E+0
-8.640980E+0
-8.640980E+0
-8.640980E+0
-8.793898E+0
-8.793898E+0
-8.946817E+0
-8.793898E+0
-8.793898E+0
-8.793898E+0
-8.640980E+0
-8.640980E+0
-8.793898E+0
-8.793898E+0
-8.793898E+0
-8.793898E+0
-8.793898E+0
-8.793898E+0
-8.946817E+0
-8.946817E+0
-8.946817E+0
-8.946817E+0
-8.946817E+0
-9.099735E+0
-9.099735E+0
-8.946817E+0
-8.946817E+0
-8.793898E+0
-8.946817E+0
-8.946817E+0
-8.946817E+0
-8.946817E+0
-8.946817E+0
-8.946817E+0
-8.946817E+0
-8.946817E+0
-8.793898E+0
-8.793898E+0
-8.793898E+0
-8.946817E+0
-9.252655E+0
-9.405573E+0
-9.405573E+0
-9.252655E+0
-9.252655E+0
-9.252655E+0
-9.405573E+0
-9.558493E+0
-9.405573E+0
-9.252655E+0
-9.252655E+0
-9.252655E+0
-9.405573E+0
-9.558493E+0
-9.711411E+0
-9.711411E+0
-9.558493E+0
-9.405573E+0
-9.252655E+0
-9.405573E+0
-9.405573E+0
-9.405573E+0
-9.405573E+0
-9.405573E+0
-9.558493E+0
-9.558493E+0
-9.405573E+0
-9.405573E+0
-9.558493E+0
-9.711411E+0
-9.864328E+0
-9.864328E+0
-9.711411E+0
-9.558493E+0
-9.558493E+0
-9.558493E+0
-9.711411E+0
-9.711411E+0
-9.558493E+0
-9.558493E+0
-9.558493E+0
-9.558493E+0
-9.558493E+0
-9.558493E+0
-9.558493E+0
-9.558493E+0
-9.558493E+0
-9.711411E+0
-9.711411E+0
-9.711411E+0
-9.558493E+0
-9.558493E+0
-9.558493E+0
-9.711411E+0
-9.558493E+0
-9.405573E+0
-9.252655E+0
-9.252655E+0
-9.558493E+0
-9.711411E+0
-9.711411E+0
-9.558493E+0
-9.558493E+0
-9.558493E+0
-9.405573E+0
-9.558493E+0
-9.558493E+0
-9.711411E+0
-9.558493E+0
-9.405573E+0
-9.405573E+0
-9.405573E+0
-9.405573E+0
-9.558493E+0
-9.558493E+0
-9.558493E+0
-9.558493E+0
-9.558493E+0
-9.558493E+0
-9.558493E+0
-9.711411E+0
-9.864328E+0
-9.864328E+0
-9.711411E+0
-9.558493E+0
-9.558493E+0
-9.558493E+0
-9.711411E+0
-9.711411E+0
-9.711411E+0
-9.711411E+0
-9.711411E+0
-9.711411E+0
-9.711411E+0
-9.711411E+0
-9.864328E+0
-9.864328E+0
-1.001725E+1
-9.864328E+0
-9.864328E+0
-9.864328E+0
-9.864328E+0
-9.711411E+0
-9.864328E+0
-9.864328E+0
-9.864328E+0
-9.864328E+0
-9.864328E+0
-9.711411E+0
-9.711411E+0
-9.711411E+0
-9.558493E+0
-9.558493E+0
-9.558493E+0
-9.558493E+0
-9.711411E+0
-9.864328E+0
-9.864328E+0
-9.864328E+0
-9.711411E+0
-9.711411E+0
-9.711411E+0
-9.711411E+0
-9.711411E+0
-9.711411E+0
-9.864328E+0
-9.864328E+0
-9.864328E+0
-9.711411E+0
-9.558493E+0
-9.711411E+0
-9.711411E+0
-9.711411E+0
-9.558493E+0
-9.558493E+0
-9.558493E+0
-9.711411E+0
-9.864328E+0
-1.001725E+1
-9.864328E+0
-9.711411E+0
-9.711411E+0
-9.711411E+0
-9.711411E+0
-9.864328E+0
-9.711411E+0
-9.558493E+0
-9.711411E+0
-9.864328E+0
-1.001725E+1
-1.001725E+1
-9.864328E+0
-9.711411E+0
-9.711411E+0
-9.711411E+0
-9.711411E+0
-9.711411E+0
-9.711411E+0
-9.864328E+0
-9.864328E+0
-9.864328E+0
-9.864328E+0
-1.001725E+1
-1.001725E+1
-9.864328E+0
-9.711411E+0
-9.864328E+0
-1.001725E+1
-1.001725E+1
-1.001725E+1
-9.864328E+0
-9.864328E+0
-9.864328E+0
-9.711411E+0
-9.711411E+0
-9.711411E+0
-9.864328E+0
-9.864328E+0
-9.864328E+0
-9.864328E+0
-9.864328E+0
-9.864328E+0
-9.864328E+0
-9.711411E+0
-9.711411E+0
-9.711411E+0
-9.711411E+0
-9.711411E+0
-9.864328E+0
-9.864328E+0
-9.864328E+0
-9.864328E+0
-9.864328E+0
-9.864328E+0
-1.001725E+1
-1.001725E+1
-9.864328E+0
-9.864328E+0
-9.864328E+0
-9.864328E+0
-9.864328E+0
-9.864328E+0
-9.864328E+0
-9.864328E+0
-1.001725E+1
-9.864328E+0
-9.711411E+0
-9.558493E+0
-9.711411E+0
-9.864328E+0
-1.001725E+1
-1.001725E+1
-1.001725E+1
-9.864328E+0
-9.864328E+0
-9.711411E+0
-9.711411E+0
-9.711411E+0
-9.711411E+0
-9.711411E+0
-9.711411E+0
-9.711411E+0
-9.711411E+0
-9.711411E+0
-9.864328E+0
-9.864328E+0
-9.711411E+0
-9.558493E+0
-9.558493E+0
-9.711411E+0
-9.711411E+0
-9.864328E+0
-9.711411E+0
-9.711411E+0
-9.558493E+0
-9.558493E+0
-9.558493E+0
-9.711411E+0
-9.711411E+0
-9.711411E+0
-9.864328E+0
-9.864328E+0
-9.864328E+0
-9.711411E+0
-9.711411E+0
-9.558493E+0
-9.711411E+0
-9.711411E+0
-9.864328E+0
-9.864328E+0
-9.711411E+0
-9.558493E+0
-9.405573E+0
-9.558493E+0
-9.558493E+0
-9.558493E+0
-9.558493E+0
-9.711411E+0
-9.711411E+0
-9.711411E+0
-9.711411E+0
-9.711411E+0
-9.558493E+0
-9.558493E+0
-9.405573E+0
-9.252655E+0
-9.252655E+0
-9.405573E+0
-9.711411E+0
-9.711411E+0
-9.711411E+0
-9.558493E+0
-9.558493E+0
-9.558493E+0
-9.558493E+0
-9.711411E+0
-9.711411E+0
-9.864328E+0
-1.001725E+1
-9.864328E+0
-9.711411E+0
-9.558493E+0
-9.558493E+0
-9.558493E+0
-9.558493E+0
-9.558493E+0
-9.405573E+0
-9.405573E+0
-9.405573E+0
-9.405573E+0
-9.558493E+0
-9.558493E+0
-9.558493E+0
-9.405573E+0
-9.252655E+0
-9.252655E+0
-9.252655E+0
-9.252655E+0
-9.252655E+0
-9.252655E+0
-9.252655E+0
-9.252655E+0
-9.099735E+0
-8.946817E+0
-8.946817E+0
-8.946817E+0
-8.946817E+0
-9.099735E+0
-9.099735E+0
-9.099735E+0
-9.099735E+0
-9.099735E+0
-8.946817E+0
-8.946817E+0
-8.946817E+0
-8.946817E+0
-8.793898E+0
-8.793898E+0
-8.793898E+0
-8.793898E+0
-8.793898E+0
-8.793898E+0
-8.793898E+0
-8.640980E+0
-8.640980E+0
-8.488062E+0
-8.488062E+0
-8.640980E+0
-8.640980E+0
-8.640980E+0
-8.640980E+0
-8.640980E+0
-8.640980E+0
-8.640980E+0
-8.640980E+0
-8.640980E+0
-8.488062E+0
-8.488062E+0
-8.640980E+0
-8.640980E+0
-8.640980E+0
-8.640980E+0
-8.640980E+0
-8.488062E+0
-8.488062E+0
-8.488062E+0
-8.488062E+0
-8.488062E+0
-8.335142E+0
-8.182224E+0
-8.182224E+0
-8.335142E+0
-8.488062E+0
-8.488062E+0
-8.488062E+0
-8.335142E+0
-8.182224E+0
-8.335142E+0
-8.488062E+0
-8.640980E+0
-8.640980E+0
-8.640980E+0
-8.488062E+0
-8.335142E+0
-8.335142E+0
-8.488062E+0
-8.488062E+0
-8.335142E+0
-8.335142E+0
-8.335142E+0
-8.488062E+0
-8.488062E+0
-8.488062E+0
-8.335142E+0
-8.335142E+0
-8.335142E+0
-8.488062E+0
-8.488062E+0
-8.640980E+0
-8.640980E+0
-8.488062E+0
-8.335142E+0
-8.335142E+0
-8.488062E+0
-8.488062E+0
-8.335142E+0
-8.182224E+0
-8.182224E+0
-8.335142E+0
-8.335142E+0
-8.335142E+0
-8.182224E+0
-8.335142E+0
-8.335142E+0
-8.182224E+0
-8.182224E+0
-8.029305E+0
-7.876387E+0
-8.029305E+0
-8.029305E+0
-8.029305E+0
-8.029305E+0
-7.876387E+0
-7.876387E+0
-8.029305E+0
-8.029305E+0
-8.182224E+0
-8.182224E+0
-8.182224E+0
-8.182224E+0
-8.182224E+0
-8.029305E+0
-8.029305E+0
-8.029305E+0
-8.182224E+0
-8.182224E+0
-8.029305E+0
-7.876387E+0
-7.876387E+0
-7.876387E+0
-8.029305E+0
-8.029305E+0
-8.182224E+0
-8.029305E+0
-8.029305E+0
-7.876387E+0
-7.876387E+0
-7.876387E+0
-7.876387E+0
-8.029305E+0
-8.029305E+0
-7.876387E+0
-7.723467E+0
-7.723467E+0
-7.570549E+0
-7.723467E+0
-7.723467E+0
-7.876387E+0
-7.876387E+0
-7.876387E+0
-7.876387E+0
-8.029305E+0
-8.029305E+0
-8.182224E+0
-8.182224E+0
-8.182224E+0
-8.182224E+0
-8.335142E+0
-8.335142E+0
-8.182224E+0
-8.029305E+0
-8.029305E+0
-8.029305E+0
-8.029305E+0
-8.182224E+0
-8.488062E+0
-8.488062E+0
-8.182224E+0
-8.182224E+0
-8.182224E+0
-8.335142E+0
-8.335142E+0
-8.335142E+0
-8.335142E+0
-8.488062E+0
-8.488062E+0
-8.640980E+0
-8.488062E+0
-8.488062E+0
-8.335142E+0
-8.182224E+0
-8.182224E+0
-8.182224E+0
-8.182224E+0
-8.182224E+0
-8.182224E+0
-8.335142E+0
-8.335142E+0
-8.335142E+0
-8.335142E+0
-8.335142E+0
-8.335142E+0
-8.335142E+0
-8.488062E+0
-8.335142E+0
-8.182224E+0
-8.182224E+0
-8.335142E+0
-8.488062E+0
-8.488062E+0
-8.335142E+0
-8.182224E+0
-8.335142E+0
-8.488062E+0
-8.640980E+0
-8.488062E+0
-8.488062E+0
-8.335142E+0
-8.335142E+0
-8.335142E+0
-8.488062E+0
-8.488062E+0
-8.640980E+0
-8.488062E+0
-8.488062E+0
-8.488062E+0
-8.488062E+0
-8.640980E+0
-8.488062E+0
-8.488062E+0
-8.335142E+0
-8.335142E+0
-8.335142E+0
-8.335142E+0
-8.335142E+0
-8.488062E+0
-8.488062E+0
-8.488062E+0
-8.488062E+0
-8.488062E+0
-8.488062E+0
-8.488062E+0
-8.488062E+0
-8.335142E+0
-8.335142E+0
-8.488062E+0
-8.488062E+0
-8.488062E+0
-8.335142E+0
-8.335142E+0
-8.335142E+0
-8.488062E+0
-8.488062E+0
-8.488062E+0
-8.335142E+0
-8.182224E+0
-8.182224E+0
-8.182224E+0
-8.335142E+0
-8.335142E+0
-8.335142E+0
-8.488062E+0
-8.335142E+0
-8.335142E+0
-8.182224E+0
-8.182224E+0
-8.182224E+0
-8.182224E+0
-8.182224E+0
-8.182224E+0
-8.335142E+0
-8.335142E+0
-8.182224E+0
-8.029305E+0
-8.182224E+0
-8.488062E+0
-8.640980E+0
-8.488062E+0
-8.182224E+0
-7.876387E+0
-7.876387E+0
-8.029305E+0
-8.335142E+0
-8.335142E+0
-8.335142E+0
-8.182224E+0
-8.182224E+0
-8.182224E+0
-8.029305E+0
-8.029305E+0
-8.029305E+0
-8.182224E+0
-8.182224E+0
-8.182224E+0
-8.182224E+0
-8.182224E+0
-8.182224E+0
-8.182224E+0
-8.335142E+0
-8.335142E+0
-8.335142E+0
-8.335142E+0
-8.182224E+0
-8.029305E+0
-8.182224E+0
-8.182224E+0
-8.335142E+0
-8.182224E+0
-8.182224E+0
-8.029305E+0
-8.029305E+0
-7.876387E+0
-8.029305E+0
-8.029305E+0
-8.182224E+0
-8.182224E+0
-8.182224E+0
-8.029305E+0
-8.029305E+0
-8.182224E+0
-8.029305E+0
-8.029305E+0
-8.029305E+0
-7.876387E+0
-7.876387E+0
-7.876387E+0
-7.876387E+0
-7.876387E+0
-7.876387E+0
-8.029305E+0
-7.876387E+0
-8.029305E+0
-7.876387E+0
-7.876387E+0
-7.876387E+0
-8.029305E+0
-8.182224E+0
-8.182224E+0
-8.029305E+0
-7.876387E+0
-7.723467E+0
-7.723467E+0
-7.723467E+0
-7.723467E+0
-7.876387E+0
-8.029305E+0
-8.029305E+0
-8.029305E+0
-8.029305E+0
-7.876387E+0
-7.723467E+0
-7.723467E+0
-7.723467E+0
-7.876387E+0
-8.029305E+0
-8.029305E+0
-7.723467E+0
-7.570549E+0
-7.570549E+0
-7.723467E+0
-7.723467E+0
-7.570549E+0
-7.417629E+0
-7.417629E+0
-7.417629E+0
-7.417629E+0
-7.570549E+0
-7.570549E+0
-7.570549E+0
-7.417629E+0
-7.417629E+0
-7.417629E+0
-7.417629E+0
-7.417629E+0
-7.417629E+0
-7.264711E+0
-7.264711E+0
-7.264711E+0
-7.264711E+0
-7.264711E+0
-7.264711E+0
-7.264711E+0
-7.264711E+0
-7.264711E+0
-7.264711E+0
-7.111794E+0
-7.111794E+0
-7.264711E+0
-7.264711E+0
-7.264711E+0
-7.111794E+0
-7.111794E+0
-6.958872E+0
-7.111794E+0
-7.264711E+0
-7.264711E+0
-7.417629E+0
-7.417629E+0
-7.417629E+0
-7.264711E+0
-7.111794E+0
-6.958872E+0
-6.958872E+0
-6.958872E+0
-6.958872E+0
-7.111794E+0
-7.111794E+0
-7.111794E+0
-7.111794E+0
-7.111794E+0
-6.958872E+0
-6.958872E+0
-6.958872E+0
-6.958872E+0
-7.111794E+0
-6.958872E+0
-6.805956E+0
-6.653034E+0
-6.653034E+0
-6.805956E+0
-6.653034E+0
-6.500116E+0
-6.500116E+0
-6.653034E+0
-6.805956E+0
-6.958872E+0
-6.805956E+0
-6.653034E+0
-6.653034E+0
-6.653034E+0
-6.500116E+0
-6.500116E+0
-6.347197E+0
-6.194279E+0
-6.194279E+0
-6.347197E+0
-6.347197E+0
-6.347197E+0
-6.194279E+0
-6.194279E+0
-6.194279E+0
-6.194279E+0
-6.194279E+0
-6.194279E+0
-6.194279E+0
-6.194279E+0
-6.194279E+0
-6.347197E+0
-6.347197E+0
-6.194279E+0
-6.041359E+0
-6.041359E+0
-6.194279E+0
-6.500116E+0
-6.500116E+0
-6.347197E+0
-6.041359E+0
-5.888441E+0
-5.888441E+0
-5.888441E+0
-5.888441E+0
-5.888441E+0
-5.888441E+0
-5.888441E+0
-6.041359E+0
-6.041359E+0
-5.888441E+0
-5.735523E+0
-5.735523E+0
-5.888441E+0
-6.194279E+0
-6.041359E+0
-5.735523E+0
-5.582604E+0
-5.735523E+0
-5.735523E+0
-5.735523E+0
-5.735523E+0
-5.735523E+0
-5.735523E+0
-5.735523E+0
-5.735523E+0
-5.582604E+0
-5.582604E+0
-5.735523E+0
-5.735523E+0
-5.735523E+0
-5.735523E+0
-5.582604E+0
-5.582604E+0
-5.582604E+0
-5.582604E+0
-5.582604E+0
-5.429686E+0
-5.429686E+0
-5.429686E+0
-5.582604E+0
-5.582604E+0
-5.582604E+0
-5.582604E+0
-5.735523E+0
-5.735523E+0
-5.582604E+0
-5.429686E+0
-5.276766E+0
-5.429686E+0
-5.582604E+0
-5.582604E+0
-5.429686E+0
-5.429686E+0
-5.429686E+0
-5.582604E+0
-5.582604E+0
-5.429686E+0
-5.276766E+0
-5.276766E+0
-5.276766E+0
-5.276766E+0
-5.429686E+0
-5.429686E+0
-5.276766E+0
-5.429686E+0
-5.429686E+0
-5.429686E+0
-5.429686E+0
-5.276766E+0
-5.276766E+0
-5.276766E+0
-5.276766E+0
-5.276766E+0
-5.123848E+0
-4.970928E+0
-4.970928E+0
-5.276766E+0
-5.429686E+0
-5.429686E+0
-5.276766E+0
-5.123848E+0
-5.123848E+0
-5.123848E+0
-5.123848E+0
-4.970928E+0
-4.970928E+0
-4.970928E+0
-5.123848E+0
-5.123848E+0
-5.123848E+0
-5.276766E+0
-5.276766E+0
-5.276766E+0
-5.123848E+0
-4.970928E+0
-4.970928E+0
-5.123848E+0
-4.970928E+0
-4.970928E+0
-4.970928E+0
-4.970928E+0
-4.970928E+0
-4.970928E+0
-4.970928E+0
-4.818010E+0
-4.818010E+0
-4.818010E+0
-4.818010E+0
-4.818010E+0
-4.818010E+0
-4.818010E+0
-4.818010E+0
-4.818010E+0
-4.665093E+0
-4.665093E+0
-4.818010E+0
-4.970928E+0
-4.970928E+0
-4.970928E+0
-4.818010E+0
-4.818010E+0
-4.665093E+0
-4.818010E+0
-4.970928E+0
-4.970928E+0
-4.818010E+0
-4.818010E+0
-4.818010E+0
-4.970928E+0
-4.970928E+0
-4.818010E+0
-4.665093E+0
-4.818010E+0
-4.970928E+0
-4.970928E+0
-4.970928E+0
-4.818010E+0
-4.818010E+0
-4.818010E+0
-4.818010E+0
-4.818010E+0
-4.818010E+0
-4.665093E+0
-4.818010E+0
-4.818010E+0
-4.818010E+0
-4.665093E+0
-4.665093E+0
-4.512173E+0
-4.512173E+0
-4.512173E+0
-4.665093E+0
-4.665093E+0
-4.665093E+0
-4.665093E+0
-4.665093E+0
-4.512173E+0
-4.512173E+0
-4.512173E+0
-4.512173E+0
-4.665093E+0
-4.665093E+0
-4.665093E+0
-4.512173E+0
-4.665093E+0
-4.665093E+0
-4.665093E+0
-4.665093E+0
-4.512173E+0
-4.512173E+0
-4.512173E+0
-4.359255E+0
-4.512173E+0
-4.665093E+0
-4.512173E+0
-4.512173E+0
-4.665093E+0
-4.512173E+0
-4.512173E+0
-4.359255E+0
-4.359255E+0
-4.359255E+0
-4.206335E+0
-4.206335E+0
-4.206335E+0
-4.206335E+0
-4.206335E+0
-4.206335E+0
-4.359255E+0
-4.359255E+0
-4.359255E+0
-4.206335E+0
-4.359255E+0
-4.359255E+0
-4.512173E+0
-4.359255E+0
-4.359255E+0
-4.206335E+0
-4.206335E+0
-4.206335E+0
-4.206335E+0
-4.206335E+0
-4.359255E+0
-4.359255E+0
-4.206335E+0
-4.206335E+0
-4.206335E+0
-4.206335E+0
-4.206335E+0
-4.359255E+0
-4.359255E+0
-4.512173E+0
-4.359255E+0
-4.359255E+0
-4.359255E+0
-4.206335E+0
-4.206335E+0
-4.206335E+0
-4.206335E+0
-4.206335E+0
-4.206335E+0
-4.206335E+0
-4.206335E+0
-4.053417E+0
-4.053417E+0
-4.053417E+0
-4.206335E+0
-4.206335E+0
-4.053417E+0
-4.053417E+0
-4.053417E+0
-4.206335E+0
-4.206335E+0
-4.053417E+0
-4.206335E+0
-4.359255E+0
-4.359255E+0
-4.359255E+0
-4.206335E+0
-4.053417E+0
-4.053417E+0
-4.206335E+0
-4.359255E+0
-4.359255E+0
-4.206335E+0
-4.053417E+0
-4.053417E+0
-4.053417E+0
-4.359255E+0
-4.512173E+0
-4.512173E+0
-4.206335E+0
-4.053417E+0
-4.053417E+0
-4.053417E+0
-4.053417E+0
-3.900497E+0
-3.900497E+0
-3.900497E+0
-4.053417E+0
-4.053417E+0
-4.053417E+0
-3.900497E+0
-3.747580E+0
-3.747580E+0
-3.900497E+0
-3.900497E+0
-3.900497E+0
-3.900497E+0
-3.747580E+0
-3.747580E+0
-3.747580E+0
-3.747580E+0
-3.594662E+0
-3.594662E+0
-3.594662E+0
-3.594662E+0
-3.747580E+0
-3.594662E+0
-3.594662E+0
-3.441742E+0
-3.594662E+0
-3.747580E+0
-3.747580E+0
-3.747580E+0
-3.747580E+0
-3.747580E+0
-3.747580E+0
-3.594662E+0
-3.441742E+0
-3.441742E+0
-3.441742E+0
-3.441742E+0
-3.441742E+0
-3.288824E+0
-3.288824E+0
-3.288824E+0
-3.288824E+0
-3.288824E+0
-3.135904E+0
-3.135904E+0
-3.135904E+0
-3.135904E+0
-3.135904E+0
-3.288824E+0
-3.441742E+0
-3.441742E+0
-3.441742E+0
-3.288824E+0
-3.288824E+0
-3.441742E+0
-3.288824E+0
-3.288824E+0
-3.441742E+0
-3.441742E+0
-3.594662E+0
-3.594662E+0
-3.594662E+0
-3.594662E+0
-3.747580E+0
-3.747580E+0
-3.900497E+0
-4.053417E+0
-4.053417E+0
-3.900497E+0
-3.594662E+0
-3.594662E+0
-3.594662E+0
-3.747580E+0
-3.747580E+0
-3.747580E+0
-3.747580E+0
-3.594662E+0
-3.594662E+0
-3.441742E+0
-3.594662E+0
-3.747580E+0
-3.747580E+0
-3.747580E+0
-3.594662E+0
-3.747580E+0
-3.747580E+0
-3.900497E+0
-3.747580E+0
-3.747580E+0
-3.747580E+0
-3.747580E+0
-3.747580E+0
-3.747580E+0
-3.747580E+0
-3.747580E+0
-4.053417E+0
-4.206335E+0
-4.359255E+0
-4.818010E+0
-5.276766E+0
-5.582604E+0
-5.276766E+0
-4.359255E+0
-3.594662E+0
-3.441742E+0
-3.900497E+0
-4.359255E+0
-4.359255E+0
-3.594662E+0
-2.524229E+0
-2.065472E+0
-2.524229E+0
-3.747580E+0
-4.818010E+0
-5.276766E+0
-4.970928E+0
-4.359255E+0
-3.594662E+0
-3.288824E+0
-3.135904E+0
-3.135904E+0
-3.135904E+0
-3.135904E+0
-3.135904E+0
-3.441742E+0
-3.900497E+0
-4.359255E+0
-4.665093E+0
-4.512173E+0
-3.900497E+0
-3.135904E+0
-2.677149E+0
-2.371311E+0
-2.524229E+0
-2.982987E+0
-3.288824E+0
-3.594662E+0
-3.900497E+0
-4.206335E+0
-4.512173E+0
-4.512173E+0
-4.359255E+0
-4.359255E+0
-4.359255E+0
-4.359255E+0
-4.359255E+0
-4.665093E+0
-5.123848E+0
-5.429686E+0
-5.582604E+0
-5.888441E+0
-6.347197E+0
-6.805956E+0
-6.958872E+0
-6.653034E+0
-6.041359E+0
-5.888441E+0
-6.041359E+0
-6.653034E+0
-6.958872E+0
-6.653034E+0
-6.041359E+0
-5.582604E+0
-5.735523E+0
-5.888441E+0
-5.888441E+0
-5.735523E+0
-5.582604E+0
-5.735523E+0
-6.041359E+0
-6.653034E+0
-7.111794E+0
-7.264711E+0
-7.111794E+0
-6.805956E+0
-6.653034E+0
-6.805956E+0
-6.958872E+0
-6.958872E+0
-7.111794E+0
-7.264711E+0
-7.723467E+0
-8.029305E+0
-8.182224E+0
-8.182224E+0
-8.029305E+0
-7.876387E+0
-7.876387E+0
-7.876387E+0
-7.876387E+0
-8.029305E+0
-8.182224E+0
-8.335142E+0
-8.335142E+0
-8.335142E+0
-8.335142E+0
-8.335142E+0
-8.640980E+0
-8.640980E+0
-8.488062E+0
-8.335142E+0
-8.488062E+0
-8.640980E+0
-8.640980E+0
-8.640980E+0
-8.488062E+0
-8.488062E+0
-8.488062E+0
-8.488062E+0
-8.488062E+0
-8.488062E+0
-8.793898E+0
-8.946817E+0
-8.946817E+0
-8.793898E+0
-8.640980E+0
-8.640980E+0
-8.640980E+0
-8.640980E+0
-8.640980E+0
-8.640980E+0
-8.793898E+0
-8.946817E+0
-9.099735E+0
-9.099735E+0
-9.099735E+0
-9.099735E+0
-9.099735E+0
-8.946817E+0
-8.946817E+0
-8.793898E+0
-8.793898E+0
-8.793898E+0
-8.793898E+0
-8.793898E+0
-8.793898E+0
-8.946817E+0
-9.099735E+0
-8.946817E+0
-8.946817E+0
-8.793898E+0
-8.793898E+0
-8.946817E+0
-8.946817E+0
-8.946817E+0
-8.946817E+0
-8.793898E+0
-8.793898E+0
-8.793898E+0
-8.793898E+0
-8.793898E+0
-8.793898E+0
-8.640980E+0
-8.793898E+0
-8.946817E+0
-8.946817E+0
-8.793898E+0
-8.793898E+0
-8.793898E+0
-8.946817E+0
-9.099735E+0
-8.946817E+0
-8.793898E+0
-8.793898E+0
-8.946817E+0
-9.099735E+0
-8.946817E+0
-8.793898E+0
-8.793898E+0
-8.946817E+0
-9.099735E+0
-8.946817E+0
-8.946817E+0
-8.946817E+0
-9.252655E+0
-9.252655E+0
-8.946817E+0
-8.793898E+0
-8.946817E+0
-9.252655E+0
-9.558493E+0
-9.405573E+0
-9.252655E+0
-9.252655E+0
-9.405573E+0
-9.558493E+0
-9.405573E+0
-9.252655E+0
-9.099735E+0
-9.099735E+0
-9.252655E+0
-9.405573E+0
-9.405573E+0
-9.405573E+0
-9.405573E+0
-9.405573E+0
-9.405573E+0
-9.405573E+0
-9.405573E+0
-9.252655E+0
-9.099735E+0
-8.946817E+0
-8.946817E+0
-8.946817E+0
-8.946817E+0
-8.946817E+0
-8.793898E+0
-8.488062E+0
-8.335142E+0
-8.182224E+0
-8.182224E+0
-8.335142E+0
-8.488062E+0
-8.488062E+0
-8.335142E+0
-8.029305E+0
-7.876387E+0
-7.723467E+0
-7.723467E+0
-7.723467E+0
-7.723467E+0
-7.723467E+0
-7.570549E+0
-7.417629E+0
-7.417629E+0
-7.417629E+0
-7.570549E+0
-7.723467E+0
-7.570549E+0
-7.417629E+0
-7.264711E+0
-7.417629E+0
-7.570549E+0
-7.417629E+0
-7.264711E+0
-7.264711E+0
-7.417629E+0
-7.417629E+0
-7.570549E+0
-7.417629E+0
-7.417629E+0
-7.417629E+0
-7.417629E+0
-7.417629E+0
-7.417629E+0
-7.264711E+0
-7.264711E+0
-7.264711E+0
-7.264711E+0
-7.417629E+0
-7.417629E+0
-7.570549E+0
-7.570549E+0
-7.417629E+0
-7.111794E+0
-7.111794E+0
-7.264711E+0
-7.264711E+0
-7.111794E+0
-7.111794E+0
-7.417629E+0
-7.876387E+0
-7.876387E+0
-7.264711E+0
-6.653034E+0
-6.194279E+0
-6.347197E+0
-6.500116E+0
-6.653034E+0
-6.805956E+0
-6.958872E+0
-7.111794E+0
-6.958872E+0
-6.653034E+0
-6.347197E+0
-6.500116E+0
-6.653034E+0
-6.653034E+0
-6.653034E+0
-6.500116E+0
-6.653034E+0
-6.805956E+0
-7.111794E+0
-7.111794E+0
-6.958872E+0
-6.805956E+0
-6.805956E+0
-6.958872E+0
-6.958872E+0
-7.111794E+0
-7.264711E+0
-7.264711E+0
-7.111794E+0
-7.111794E+0
-7.264711E+0
-7.111794E+0
-7.111794E+0
-7.111794E+0
-6.958872E+0
-6.958872E+0
-7.111794E+0
-7.111794E+0
-7.264711E+0
-7.264711E+0
-7.111794E+0
-7.111794E+0
-7.264711E+0
-7.264711E+0
-7.264711E+0
-7.111794E+0
-7.111794E+0
-7.111794E+0
-7.264711E+0
-7.264711E+0
-7.264711E+0
-7.111794E+0
-6.958872E+0
-6.958872E+0
-7.111794E+0
-7.264711E+0
-7.264711E+0
-7.264711E+0
-7.417629E+0
-7.417629E+0
-7.111794E+0
-6.958872E+0
-6.958872E+0
-7.111794E+0
-7.111794E+0
-6.958872E+0
-6.958872E+0
-6.958872E+0
-7.111794E+0
-7.111794E+0
-7.111794E+0
-6.958872E+0
-6.805956E+0
-6.805956E+0
-6.958872E+0
-6.958872E+0
-6.958872E+0
-6.958872E+0
-7.111794E+0
-7.111794E+0
-7.111794E+0
-7.111794E+0
-7.111794E+0
-7.111794E+0
-6.958872E+0
-6.958872E+0
-6.958872E+0
-6.958872E+0
-7.111794E+0
-7.111794E+0
-7.264711E+0
-7.264711E+0
-7.264711E+0
-7.264711E+0
-7.264711E+0
-7.264711E+0
-7.264711E+0
-7.264711E+0
-7.417629E+0
-7.570549E+0
-7.723467E+0
-7.723467E+0
-7.723467E+0
-7.723467E+0
-7.723467E+0
-7.570549E+0
-7.570549E+0
-7.570549E+0
-7.723467E+0
-7.723467E+0
-7.723467E+0
-7.723467E+0
-7.723467E+0
-7.570549E+0
-7.570549E+0
-7.723467E+0
-7.876387E+0
-7.876387E+0
-7.723467E+0
-7.570549E+0
-7.570549E+0
-7.570549E+0
-7.723467E+0
-7.876387E+0
-7.876387E+0
-7.723467E+0
-7.723467E+0
-7.876387E+0
-7.876387E+0
-8.029305E+0
-8.029305E+0
-7.876387E+0
-7.723467E+0
-7.723467E+0
-7.876387E+0
-8.029305E+0
-8.029305E+0
-8.029305E+0
-8.029305E+0
-8.029305E+0
-8.029305E+0
-8.029305E+0
-8.029305E+0
-8.029305E+0
-8.029305E+0
-8.029305E+0
-8.029305E+0
-8.029305E+0
-8.182224E+0
-8.182224E+0
-8.182224E+0
-8.182224E+0
-8.182224E+0
-8.029305E+0
-8.029305E+0
-7.876387E+0
-8.029305E+0
-8.029305E+0
-8.029305E+0
-8.029305E+0
-8.029305E+0
-8.029305E+0
-8.029305E+0
-8.029305E+0
-8.029305E+0
-8.029305E+0
-8.029305E+0
-8.029305E+0
-8.029305E+0
-8.029305E+0
-8.029305E+0
-8.182224E+0
-8.335142E+0
-8.488062E+0
-8.488062E+0
-8.182224E+0
-7.876387E+0
-7.876387E+0
-8.029305E+0
-8.029305E+0
-7.876387E+0
-7.723467E+0
-7.723467E+0
-7.876387E+0
-8.029305E+0
-7.876387E+0
-7.723467E+0
-7.570549E+0
-7.723467E+0
-7.876387E+0
-8.029305E+0
-8.182224E+0
-8.335142E+0
-8.182224E+0
-8.029305E+0
-8.029305E+0
-7.876387E+0
-7.876387E+0
-7.876387E+0
-7.723467E+0
-7.876387E+0
-7.876387E+0
-7.876387E+0
-8.029305E+0
-8.182224E+0
-8.182224E+0
-8.029305E+0
-7.876387E+0
-7.570549E+0
-7.570549E+0
-7.570549E+0
-7.570549E+0
-7.570549E+0
-7.570549E+0
-7.570549E+0
-7.417629E+0
-7.111794E+0
-6.805956E+0
-6.805956E+0
-7.111794E+0
-7.264711E+0
-7.111794E+0
-6.805956E+0
-6.653034E+0
-6.500116E+0
-6.194279E+0
-5.888441E+0
-5.888441E+0
-5.888441E+0
-5.888441E+0
-6.041359E+0
-6.194279E+0
-6.194279E+0
-6.347197E+0
-6.500116E+0
-6.500116E+0
-6.500116E+0
-6.194279E+0
-6.041359E+0
-5.735523E+0
-5.582604E+0
-5.582604E+0
-5.582604E+0
-5.429686E+0
-5.582604E+0
-5.888441E+0
-6.194279E+0
-6.653034E+0
-6.805956E+0
-6.958872E+0
-6.805956E+0
-6.653034E+0
-6.653034E+0
-6.500116E+0
-6.500116E+0
-6.500116E+0
-6.500116E+0
-6.653034E+0
-6.653034E+0
-6.653034E+0
-6.653034E+0
-6.805956E+0
-6.958872E+0
-6.805956E+0
-6.653034E+0
-6.500116E+0
-6.347197E+0
-6.347197E+0
-6.347197E+0
-6.194279E+0
-6.194279E+0
-6.347197E+0
-6.500116E+0
-6.653034E+0
-6.805956E+0
-6.958872E+0
-6.805956E+0
-6.500116E+0
-6.347197E+0
-6.500116E+0
-6.500116E+0
-6.500116E+0
-6.347197E+0
-6.347197E+0
-6.500116E+0
-6.653034E+0
-6.500116E+0
-6.194279E+0
-6.041359E+0
-6.194279E+0
-6.653034E+0
-6.958872E+0
-6.500116E+0
-6.041359E+0
-5.582604E+0
-5.123848E+0
-4.512173E+0
-4.206335E+0
-4.512173E+0
-4.970928E+0
-4.512173E+0
-2.982987E+0
-2.371311E+0
-3.900497E+0
-6.653034E+0
-8.029305E+0
-6.805956E+0
-4.359255E+0
-2.371311E+0
-1.912554E+0
-2.218391E+0
-2.830067E+0
-3.747580E+0
-5.276766E+0
-6.958872E+0
-8.182224E+0
-8.488062E+0
-7.723467E+0
-6.653034E+0
-5.582604E+0
-4.818010E+0
-4.512173E+0
-4.665093E+0
-5.123848E+0
-5.735523E+0
-6.194279E+0
-6.805956E+0
-7.417629E+0
-7.876387E+0
-7.723467E+0
-7.111794E+0
-6.041359E+0
-5.123848E+0
-4.818010E+0
-5.276766E+0
-6.041359E+0
-6.653034E+0
-6.958872E+0
-6.805956E+0
-6.347197E+0
-6.041359E+0
-5.888441E+0
-6.041359E+0
-6.041359E+0
-6.347197E+0
-6.500116E+0
-6.500116E+0
-6.347197E+0
-6.194279E+0
-6.041359E+0
-6.347197E+0
-6.653034E+0
-6.653034E+0
-6.347197E+0
-6.041359E+0
-5.888441E+0
-6.041359E+0
-6.194279E+0
-6.194279E+0
-6.041359E+0
-5.888441E+0
-5.888441E+0
-6.041359E+0
-6.194279E+0
-6.194279E+0
-6.194279E+0
-6.194279E+0
-6.194279E+0
-6.041359E+0
-5.888441E+0
-5.888441E+0
-6.041359E+0
-6.194279E+0
-6.500116E+0
-6.653034E+0
-6.653034E+0
-6.653034E+0
-6.653034E+0
-6.653034E+0
-6.653034E+0
-6.653034E+0
-6.653034E+0
-6.805956E+0
-6.805956E+0
-6.805956E+0
-6.805956E+0
-6.805956E+0
-6.958872E+0
-7.111794E+0
-6.958872E+0
-6.805956E+0
-6.653034E+0
-6.805956E+0
-6.958872E+0
-7.111794E+0
-6.958872E+0
-6.805956E+0
-6.805956E+0
-6.805956E+0
-6.958872E+0
-6.805956E+0
-6.653034E+0
-6.653034E+0
-6.805956E+0
-6.958872E+0
-6.958872E+0
-6.805956E+0
-6.805956E+0
-6.958872E+0
-6.958872E+0
-7.111794E+0
-7.264711E+0
-7.417629E+0
-7.264711E+0
-6.653034E+0
-6.653034E+0
-7.417629E+0
-8.182224E+0
-8.029305E+0
-7.264711E+0
-6.653034E+0
-6.958872E+0
-7.570549E+0
-7.723467E+0
-7.417629E+0
-7.264711E+0
-7.570549E+0
-7.723467E+0
-7.876387E+0
-7.723467E+0
-7.723467E+0
-7.876387E+0
-8.029305E+0
-7.876387E+0
-7.876387E+0
-7.876387E+0
-7.876387E+0
-7.723467E+0
-7.570549E+0
-7.723467E+0
-8.029305E+0
-8.488062E+0
-8.640980E+0
-8.335142E+0
-8.182224E+0
-8.335142E+0
-8.640980E+0
-8.793898E+0
-8.640980E+0
-8.488062E+0
-8.335142E+0
-8.488062E+0
-8.488062E+0
-8.640980E+0
-8.793898E+0
-8.793898E+0
-8.640980E+0
-8.640980E+0
-8.488062E+0
-8.640980E+0
-8.640980E+0
-8.793898E+0
-8.793898E+0
-8.946817E+0
-9.099735E+0
-8.946817E+0
-8.793898E+0
-8.793898E+0
-8.946817E+0
-9.099735E+0
-9.099735E+0
-9.099735E+0
-9.099735E+0
-9.099735E+0
-9.252655E+0
-9.252655E+0
-9.252655E+0
-9.405573E+0
-9.711411E+0
-9.711411E+0
-9.558493E+0
-9.405573E+0
-9.252655E+0
-9.405573E+0
-9.558493E+0
-9.558493E+0
-9.558493E+0
-9.405573E+0
-9.558493E+0
-9.711411E+0
-9.711411E+0
-9.711411E+0
-9.864328E+0
-9.864328E+0
-9.864328E+0
-9.711411E+0
-9.558493E+0
-9.711411E+0
-9.864328E+0
-1.001725E+1
-1.001725E+1
-1.001725E+1
-1.001725E+1
-9.864328E+0
-1.001725E+1
-1.001725E+1
-1.017017E+1
-1.017017E+1
-1.017017E+1
-1.017017E+1
-1.017017E+1
-1.017017E+1
-1.017017E+1
-1.032309E+1
-1.032309E+1
-1.032309E+1
-1.017017E+1
-1.017017E+1
-1.032309E+1
-1.032309E+1
-1.047600E+1
-1.047600E+1
-1.032309E+1
-1.032309E+1
-1.017017E+1
-1.032309E+1
-1.047600E+1
-1.047600E+1
-1.032309E+1
-1.032309E+1
-1.032309E+1
-1.032309E+1
-1.047600E+1
-1.062892E+1
-1.047600E+1
-1.032309E+1
-1.032309E+1
-1.032309E+1
-1.047600E+1
-1.062892E+1
-1.062892E+1
-1.062892E+1
-1.032309E+1
-1.001725E+1
-1.001725E+1
-1.032309E+1
-1.062892E+1
-1.062892E+1
-1.047600E+1
-1.032309E+1
-1.047600E+1
-1.047600E+1
-1.047600E+1
-1.032309E+1
-1.032309E+1
-1.032309E+1
-1.047600E+1
-1.032309E+1
-1.032309E+1
-1.017017E+1
-1.017017E+1
-1.017017E+1
-1.017017E+1
-1.017017E+1
-1.032309E+1
-1.062892E+1
-1.062892E+1
-1.032309E+1
-1.001725E+1
-9.864328E+0
-1.001725E+1
-1.017017E+1
-1.017017E+1
-1.017017E+1
-1.001725E+1
-1.017017E+1
-1.017017E+1
-1.017017E+1
-1.001725E+1
-1.001725E+1
-1.001725E+1
-1.001725E+1
-9.864328E+0
-9.711411E+0
-9.864328E+0
-1.017017E+1
-1.062892E+1
-1.062892E+1
-1.017017E+1
-9.711411E+0
-9.558493E+0
-1.001725E+1
-1.032309E+1
-1.017017E+1
-9.864328E+0
-9.558493E+0
-9.711411E+0
-1.001725E+1
-1.017017E+1
-1.001725E+1
-9.558493E+0
-9.405573E+0
-9.558493E+0
-9.864328E+0
-1.001725E+1
-9.864328E+0
-9.864328E+0
-9.711411E+0
-9.711411E+0
-9.711411E+0
-9.711411E+0
-9.711411E+0
-9.711411E+0
-9.711411E+0
-9.711411E+0
-9.711411E+0
-9.711411E+0
-9.711411E+0
-9.711411E+0
-9.711411E+0
-9.711411E+0
-9.711411E+0
-9.711411E+0
-9.711411E+0
-9.558493E+0
-9.558493E+0
-9.711411E+0
-9.864328E+0
-9.864328E+0
-9.864328E+0
-9.711411E+0
-9.558493E+0
-9.558493E+0
-9.558493E+0
-9.558493E+0
-9.405573E+0
-9.405573E+0
-9.405573E+0
-9.558493E+0
-9.558493E+0
-9.558493E+0
-9.558493E+0
-9.558493E+0
-9.558493E+0
-9.405573E+0
-9.252655E+0
-9.252655E+0
-9.252655E+0
-9.252655E+0
-9.252655E+0
-9.252655E+0
-9.252655E+0
-9.099735E+0
-9.252655E+0
-9.405573E+0
-9.558493E+0
-9.558493E+0
-9.405573E+0
-9.405573E+0
-9.252655E+0
-9.252655E+0
-9.252655E+0
-9.252655E+0
-9.252655E+0
-9.252655E+0
-9.252655E+0
-9.252655E+0
-9.252655E+0
-9.252655E+0
-9.099735E+0
-8.946817E+0
-9.099735E+0
-9.252655E+0
-9.099735E+0
-9.099735E+0
-8.946817E+0
-9.252655E+0
-9.405573E+0
-9.252655E+0
-9.099735E+0
-9.099735E+0
-9.099735E+0
-9.099735E+0
-9.252655E+0
-9.252655E+0
-9.252655E+0
-9.099735E+0
-8.946817E+0
-8.946817E+0
-8.946817E+0
-9.099735E+0
-8.946817E+0
-8.793898E+0
-8.640980E+0
-8.793898E+0
-9.099735E+0
-9.099735E+0
-9.099735E+0
-8.946817E+0
-9.099735E+0
-9.099735E+0
-9.099735E+0
-9.099735E+0
-8.946817E+0
-9.099735E+0
-9.099735E+0
-9.099735E+0
-9.099735E+0
-8.946817E+0
-8.946817E+0
-8.946817E+0
-8.946817E+0
-8.946817E+0
-8.946817E+0
-8.946817E+0
-8.946817E+0
-8.946817E+0
-8.946817E+0
-8.946817E+0
-8.946817E+0
-8.793898E+0
-8.793898E+0
-8.793898E+0
-8.793898E+0
-8.793898E+0
-8.793898E+0
-8.793898E+0
-8.793898E+0
-8.946817E+0
-8.946817E+0
-8.793898E+0
-8.946817E+0
-8.946817E+0
-9.099735E+0
-8.946817E+0
-8.793898E+0
-8.640980E+0
-8.640980E+0
-8.793898E+0
-8.793898E+0
-8.793898E+0
-8.793898E+0
-8.946817E+0
-8.946817E+0
-8.946817E+0
-8.946817E+0
-8.946817E+0
-8.793898E+0
-8.793898E+0
-8.793898E+0
-8.946817E+0
-9.099735E+0
-8.946817E+0
-8.946817E+0
-8.946817E+0
-9.099735E+0
-9.099735E+0
-9.099735E+0
-9.099735E+0
-8.946817E+0
-8.946817E+0
-8.946817E+0
-8.946817E+0
-9.099735E+0
-9.099735E+0
-9.099735E+0
-9.099735E+0
-8.946817E+0
-8.946817E+0
-9.099735E+0
-9.252655E+0
-9.252655E+0
-9.099735E+0
-9.252655E+0
-9.252655E+0
-9.252655E+0
-9.099735E+0
-9.099735E+0
-9.099735E+0
-9.099735E+0
-9.099735E+0
-9.099735E+0
-9.099735E+0
-8.946817E+0
-9.099735E+0
-9.099735E+0
-9.252655E+0
-9.252655E+0
-9.252655E+0
-9.099735E+0
-9.099735E+0
-9.099735E+0
-9.099735E+0
-9.252655E+0
-9.252655E+0
-9.252655E+0
-9.252655E+0
-9.252655E+0
-9.405573E+0
-9.405573E+0
-9.405573E+0
-9.252655E+0
-9.099735E+0
-9.099735E+0
-9.252655E+0
-9.405573E+0
-9.252655E+0
-9.099735E+0
-9.099735E+0
-9.252655E+0
-9.252655E+0
-9.099735E+0
-8.946817E+0
-9.099735E+0
-9.405573E+0
-9.558493E+0
-9.405573E+0
-9.252655E+0
-9.252655E+0
-9.405573E+0
-9.558493E+0
-9.405573E+0
-9.252655E+0
-9.252655E+0
-9.252655E+0
-9.252655E+0
-9.252655E+0
-9.252655E+0
-9.405573E+0
-9.405573E+0
-9.405573E+0
-9.405573E+0
-9.558493E+0
-9.558493E+0
-9.405573E+0
-9.405573E+0
-9.405573E+0
-9.405573E+0
-9.405573E+0
-9.405573E+0
-9.252655E+0
-9.252655E+0
-9.099735E+0
-9.099735E+0
-9.099735E+0
-9.252655E+0
-9.405573E+0
-9.405573E+0
-9.405573E+0
-9.252655E+0
-9.252655E+0
-9.405573E+0
-9.405573E+0
-9.405573E+0
-9.405573E+0
-9.405573E+0
-9.252655E+0
-9.252655E+0
-9.252655E+0
-9.405573E+0
-9.405573E+0
-9.405573E+0
-9.252655E+0
-9.252655E+0
-9.252655E+0
-9.252655E+0
-9.405573E+0
-9.252655E+0
-9.252655E+0
-9.099735E+0
-9.099735E+0
-9.252655E+0
-9.405573E+0
-9.252655E+0
-9.252655E+0
-9.099735E+0
-9.099735E+0
-9.252655E+0
-9.405573E+0
-9.405573E+0
-9.405573E+0
-9.252655E+0
-9.252655E+0
-9.252655E+0
-9.405573E+0
-9.405573E+0
-9.405573E+0
-9.252655E+0
-9.252655E+0
-9.405573E+0
-9.558493E+0
-9.558493E+0
-9.405573E+0
-9.252655E+0
-9.252655E+0
-9.405573E+0
-9.558493E+0
-9.558493E+0
-9.405573E+0
-9.405573E+0
-9.558493E+0
-9.711411E+0
-9.711411E+0
-9.558493E+0
-9.405573E+0
-9.252655E+0
-9.252655E+0
-9.252655E+0
-9.252655E+0
-9.252655E+0
-9.252655E+0
-9.252655E+0
-9.099735E+0
-9.099735E+0
-9.099735E+0
-9.099735E+0
-9.252655E+0
-9.405573E+0
-9.405573E+0
-9.252655E+0
-9.252655E+0
-9.405573E+0
-9.405573E+0
-9.558493E+0
-9.558493E+0
-9.405573E+0
-9.252655E+0
-9.252655E+0
-9.405573E+0
-9.558493E+0
-9.558493E+0
-9.558493E+0
-9.405573E+0
-9.099735E+0
-9.099735E+0
-9.252655E+0
-9.405573E+0
-9.405573E+0
-9.405573E+0
-9.405573E+0
-9.405573E+0
-9.558493E+0
-9.558493E+0
-9.405573E+0
-9.252655E+0
-9.252655E+0
-9.405573E+0
-9.558493E+0
-9.558493E+0
-9.405573E+0
-9.405573E+0
-9.405573E+0
-9.558493E+0
-9.558493E+0
-9.558493E+0
-9.405573E+0
-9.558493E+0
-9.405573E+0
-9.252655E+0
-9.099735E+0
-9.099735E+0
-9.252655E+0
-9.099735E+0
-9.099735E+0
-9.252655E+0
-9.252655E+0
-9.405573E+0
-9.252655E+0
-9.252655E+0
-9.252655E+0
-9.252655E+0
-9.252655E+0
-9.252655E+0
-9.405573E+0
-9.252655E+0
-9.252655E+0
-9.252655E+0
-9.252655E+0
-9.099735E+0
-9.099735E+0
-8.946817E+0
-8.946817E+0
-9.099735E+0
-9.099735E+0
-9.099735E+0
-9.099735E+0
-9.099735E+0
-9.099735E+0
-8.946817E+0
-8.946817E+0
-8.946817E+0
-9.099735E+0
-9.099735E+0
-8.946817E+0
-8.946817E+0
-9.099735E+0
-9.099735E+0
-8.946817E+0
-8.946817E+0
-8.793898E+0
-8.793898E+0
-8.946817E+0
-8.946817E+0
-8.946817E+0
-8.793898E+0
-8.640980E+0
-8.640980E+0
-8.640980E+0
-8.793898E+0
-8.793898E+0
-8.793898E+0
-8.640980E+0
-8.793898E+0
-8.793898E+0
-8.640980E+0
-8.640980E+0
-8.640980E+0
-8.640980E+0
-8.640980E+0
-8.640980E+0
-8.640980E+0
-8.488062E+0
-8.335142E+0
-8.335142E+0
-8.335142E+0
-8.488062E+0
-8.488062E+0
-8.335142E+0
-8.488062E+0
-8.640980E+0
-8.640980E+0
-8.640980E+0
-8.640980E+0
-8.488062E+0
-8.488062E+0
-8.335142E+0
-8.335142E+0
-8.335142E+0
-8.335142E+0
-8.182224E+0
-8.182224E+0
-8.182224E+0
-8.335142E+0
-8.488062E+0
-8.335142E+0
-8.182224E+0
-8.182224E+0
-8.182224E+0
-8.182224E+0
-8.182224E+0
-8.182224E+0
-8.182224E+0
-8.182224E+0
-8.335142E+0
-8.335142E+0
-8.182224E+0
-8.335142E+0
-8.335142E+0
-8.335142E+0
-8.182224E+0
-8.029305E+0
-8.029305E+0
-8.029305E+0
-8.029305E+0
-8.029305E+0
-8.182224E+0
-8.182224E+0
-8.335142E+0
-8.182224E+0
-8.029305E+0
-7.876387E+0
-7.876387E+0
-8.029305E+0
-8.182224E+0
-8.182224E+0
-8.029305E+0
-8.029305E+0
-7.876387E+0
-7.876387E+0
-7.723467E+0
-7.723467E+0
-8.029305E+0
-8.182224E+0
-8.182224E+0
-8.029305E+0
-8.029305E+0
-8.029305E+0
-8.029305E+0
-8.029305E+0
-7.876387E+0
-7.876387E+0
-7.876387E+0
-7.876387E+0
-8.029305E+0
-8.029305E+0
-8.029305E+0
-8.029305E+0
-8.029305E+0
-8.029305E+0
-8.029305E+0
-8.029305E+0
-8.029305E+0
-8.029305E+0
-8.029305E+0
-7.876387E+0
-7.876387E+0
-7.876387E+0
-7.876387E+0
-7.876387E+0
-7.876387E+0
-7.876387E+0
-7.876387E+0
-7.876387E+0
-7.876387E+0
-7.876387E+0
-7.723467E+0
-7.876387E+0
-7.876387E+0
-7.876387E+0
-7.876387E+0
-7.876387E+0
-7.876387E+0
-7.876387E+0
-7.876387E+0
-7.723467E+0
-7.876387E+0
-7.876387E+0
-7.876387E+0
-7.723467E+0
-7.876387E+0
-8.029305E+0
-8.182224E+0
-8.029305E+0
-7.876387E+0
-7.876387E+0
-8.029305E+0
-8.029305E+0
-8.029305E+0
-7.876387E+0
-7.723467E+0
-7.723467E+0
-7.876387E+0
-7.876387E+0
-7.876387E+0
-7.876387E+0
-7.723467E+0
-7.723467E+0
-7.570549E+0
-7.723467E+0
-7.876387E+0
-7.876387E+0
-7.876387E+0
-7.876387E+0
-7.723467E+0
-7.723467E+0
-7.723467E+0
-7.876387E+0
-7.876387E+0
-7.876387E+0
-7.723467E+0
-7.723467E+0
-7.723467E+0
-7.570549E+0
-7.570549E+0
-7.570549E+0
-7.723467E+0
-7.723467E+0
-7.723467E+0
-7.570549E+0
-7.570549E+0
-7.723467E+0
-7.876387E+0
-7.723467E+0
-7.570549E+0
-7.570549E+0
-7.570549E+0
-7.570549E+0
-7.723467E+0
-7.723467E+0
-7.723467E+0
-7.723467E+0
-7.570549E+0
-7.570549E+0
-7.570549E+0
-7.723467E+0
-7.723467E+0
-7.723467E+0
-7.723467E+0
-7.723467E+0
-7.570549E+0
-7.570549E+0
-7.570549E+0
-7.723467E+0
-7.723467E+0
-7.723467E+0
-7.876387E+0
-7.723467E+0
-7.723467E+0
-7.570549E+0
-7.723467E+0
-7.723467E+0
-7.723467E+0
-7.570549E+0
-7.570549E+0
-7.570549E+0
-7.570549E+0
-7.570549E+0
-7.570549E+0
-7.723467E+0
-7.723467E+0
-7.723467E+0
-7.876387E+0
-7.876387E+0
-7.876387E+0
-7.876387E+0
-7.876387E+0
-7.876387E+0
-7.723467E+0
-7.570549E+0
-7.417629E+0
-7.417629E+0
-7.417629E+0
-7.570549E+0
-7.723467E+0
-7.876387E+0
-7.723467E+0
-7.570549E+0
-7.417629E+0
-7.417629E+0
-7.570549E+0
-7.723467E+0
-7.723467E+0
-7.570549E+0
-7.570549E+0
-7.570549E+0
-7.570549E+0
-7.570549E+0
-7.570549E+0
-7.570549E+0
-7.570549E+0
-7.417629E+0
-7.570549E+0
-7.723467E+0
-7.723467E+0
-7.570549E+0
-7.417629E+0
-7.570549E+0
-7.570549E+0
-7.570549E+0
-7.417629E+0
-7.417629E+0
-7.417629E+0
-7.417629E+0
-7.417629E+0
-7.417629E+0
-7.417629E+0
-7.417629E+0
-7.417629E+0
-7.417629E+0
-7.417629E+0
-7.417629E+0
-7.417629E+0
-7.264711E+0
-7.264711E+0
-7.111794E+0
-7.111794E+0
-6.958872E+0
-6.958872E+0
-6.958872E+0
-6.958872E+0
-6.958872E+0
-6.958872E+0
-7.111794E+0
-7.111794E+0
-7.111794E+0
-6.958872E+0
-6.958872E+0
-6.958872E+0
-6.958872E+0
-6.958872E+0
-6.958872E+0
-6.958872E+0
-6.958872E+0
-7.111794E+0
-7.111794E+0
-7.111794E+0
-7.111794E+0
-7.111794E+0
-7.111794E+0
-7.111794E+0
-6.958872E+0
-6.805956E+0
-6.805956E+0
-6.958872E+0
-7.111794E+0
-6.958872E+0
-6.805956E+0
-6.805956E+0
-6.805956E+0
-6.805956E+0
-6.805956E+0
-6.805956E+0
-6.805956E+0
-6.958872E+0
-6.958872E+0
-6.958872E+0
-6.958872E+0
-6.958872E+0
-6.958872E+0
-6.805956E+0
-6.653034E+0
-6.653034E+0
-6.805956E+0
-6.805956E+0
-6.805956E+0
-6.805956E+0
-6.805956E+0
-6.805956E+0
-6.958872E+0
-6.958872E+0
-6.805956E+0
-6.805956E+0
-6.653034E+0
-6.805956E+0
-6.805956E+0
-6.805956E+0
-6.653034E+0
-6.653034E+0
-6.500116E+0
-6.500116E+0
-6.500116E+0
-6.653034E+0
-6.805956E+0
-6.653034E+0
-6.500116E+0
-6.347197E+0
-6.347197E+0
-6.347197E+0
-6.347197E+0
-6.500116E+0
-6.500116E+0
-6.347197E+0
-6.194279E+0
-6.194279E+0
-6.194279E+0
-6.347197E+0
-6.500116E+0
-6.500116E+0
-6.653034E+0
-6.500116E+0
-6.500116E+0
-6.500116E+0
-6.500116E+0
-6.347197E+0
-6.194279E+0
-6.194279E+0
-6.194279E+0
-6.194279E+0
-6.194279E+0
-6.194279E+0
-6.194279E+0
-6.194279E+0
-6.194279E+0
-6.194279E+0
-6.194279E+0
-6.194279E+0
-6.194279E+0
-6.041359E+0
-6.041359E+0
-6.194279E+0
-6.347197E+0
-6.347197E+0
-6.194279E+0
-6.194279E+0
-6.194279E+0
-6.194279E+0
-6.194279E+0
-6.194279E+0
-6.194279E+0
-6.041359E+0
-6.041359E+0
-5.888441E+0
-6.041359E+0
-6.194279E+0
-6.194279E+0
-6.194279E+0
-6.041359E+0
-6.041359E+0
-6.041359E+0
-6.194279E+0
-6.194279E+0
-6.041359E+0
-6.041359E+0
-6.194279E+0
-6.194279E+0
-6.041359E+0
-5.735523E+0
-5.735523E+0
-6.041359E+0
-6.194279E+0
-6.194279E+0
-6.041359E+0
-5.888441E+0
-6.041359E+0
-6.194279E+0
-6.041359E+0
-6.041359E+0
-5.888441E+0
-5.888441E+0
-6.041359E+0
-6.041359E+0
-6.041359E+0
-5.888441E+0
-5.888441E+0
-5.735523E+0
-5.735523E+0
-5.888441E+0
-5.888441E+0
-5.888441E+0
-5.888441E+0
-5.888441E+0
-6.041359E+0
-5.888441E+0
-5.735523E+0
-5.735523E+0
-5.735523E+0
-5.888441E+0
-5.888441E+0
-5.735523E+0
-5.582604E+0
-5.582604E+0
-5.735523E+0
-5.888441E+0
-5.888441E+0
-5.888441E+0
-5.888441E+0
-5.888441E+0
-5.888441E+0
-5.888441E+0
-5.735523E+0
-5.735523E+0
-5.735523E+0
-5.888441E+0
-5.735523E+0
-5.582604E+0
-5.582604E+0
-5.735523E+0
-5.735523E+0
-5.735523E+0
-5.735523E+0
-5.582604E+0
-5.582604E+0
-5.735523E+0
-5.735523E+0
-5.582604E+0
-5.429686E+0
-5.429686E+0
-5.429686E+0
-5.429686E+0
-5.582604E+0
-5.582604E+0
-5.582604E+0
-5.582604E+0
-5.582604E+0
-5.582604E+0
-5.429686E+0
-5.429686E+0
-5.429686E+0
-5.582604E+0
-5.735523E+0
-5.735523E+0
-5.582604E+0
-5.429686E+0
-5.429686E+0
-5.582604E+0
-5.582604E+0
-5.582604E+0
-5.582604E+0
-5.582604E+0
-5.582604E+0
-5.429686E+0
-5.429686E+0
-5.429686E+0
-5.429686E+0
-5.582604E+0
-5.429686E+0
-5.429686E+0
-5.429686E+0
-5.582604E+0
-5.735523E+0
-5.888441E+0
-5.888441E+0
-5.888441E+0
-5.582604E+0
-5.429686E+0
-5.429686E+0
-5.582604E+0
-5.429686E+0
-5.276766E+0
-5.276766E+0
-5.429686E+0
-5.429686E+0
-5.276766E+0
-5.276766E+0
-5.276766E+0
-5.429686E+0
-5.429686E+0
-5.429686E+0
-5.276766E+0
-5.276766E+0
-5.276766E+0
-5.276766E+0
-5.276766E+0
-5.276766E+0
-5.276766E+0
-5.276766E+0
-5.429686E+0
-5.276766E+0
-5.123848E+0
-4.970928E+0
-5.123848E+0
-5.276766E+0
-5.276766E+0
-5.123848E+0
-5.123848E+0
-5.276766E+0
-5.276766E+0
-5.123848E+0
-5.123848E+0
-5.123848E+0
-5.123848E+0
-5.276766E+0
-5.276766E+0
-5.276766E+0
-5.276766E+0
-5.123848E+0
-5.123848E+0
-4.970928E+0
-5.123848E+0
-5.276766E+0
-5.276766E+0
-5.276766E+0
-5.123848E+0
-5.123848E+0
-5.276766E+0
-5.276766E+0
-5.276766E+0
-5.123848E+0
-5.276766E+0
-5.276766E+0
-5.276766E+0
-5.123848E+0
-4.970928E+0
-4.970928E+0
-5.276766E+0
-5.276766E+0
-5.123848E+0
-4.818010E+0
-4.818010E+0
-4.970928E+0
-4.970928E+0
-4.970928E+0
-4.970928E+0
-4.818010E+0
-4.818010E+0
-4.818010E+0
-4.970928E+0
-4.970928E+0
-4.970928E+0
-4.818010E+0
-4.665093E+0
-4.818010E+0
-4.970928E+0
-4.970928E+0
-4.970928E+0
-4.970928E+0
-4.970928E+0
-4.970928E+0
-4.818010E+0
-4.818010E+0
-4.970928E+0
-4.818010E+0
-4.818010E+0
-4.818010E+0
-4.818010E+0
-4.818010E+0
-4.818010E+0
-4.818010E+0
-4.970928E+0
-4.818010E+0
-4.665093E+0
-4.512173E+0
-4.665093E+0
-4.818010E+0
-4.970928E+0
-4.818010E+0
-4.665093E+0
-4.665093E+0
-4.665093E+0
-4.665093E+0
-4.818010E+0
-4.818010E+0
-4.818010E+0
-4.818010E+0
-4.665093E+0
-4.512173E+0
-4.665093E+0
-4.665093E+0
-4.665093E+0
-4.512173E+0
-4.512173E+0
-4.512173E+0
-4.665093E+0
-4.665093E+0
-4.512173E+0
-4.665093E+0
-4.665093E+0
-4.665093E+0
-4.665093E+0
-4.665093E+0
-4.512173E+0
-4.665093E+0
-4.665093E+0
-4.665093E+0
-4.665093E+0
-4.665093E+0
-4.665093E+0
-4.665093E+0
-4.512173E+0
-4.512173E+0
-4.512173E+0
-4.359255E+0
-4.359255E+0
-4.359255E+0
-4.665093E+0
-4.818010E+0
-4.665093E+0
-4.512173E+0
-4.359255E+0
-4.359255E+0
-4.359255E+0
-4.512173E+0
-4.512173E+0
-4.512173E+0
-4.512173E+0
-4.512173E+0
-4.512173E+0
-4.665093E+0
-4.665093E+0
-4.665093E+0
-4.512173E+0
-4.512173E+0
-4.512173E+0
-4.359255E+0
-4.359255E+0
-4.206335E+0
-4.359255E+0
-4.359255E+0
-4.512173E+0
-4.512173E+0
-4.359255E+0
-4.206335E+0
-4.359255E+0
-4.359255E+0
-4.359255E+0
-4.206335E+0
-4.053417E+0
-4.053417E+0
-4.053417E+0
-4.206335E+0
-4.206335E+0
-4.206335E+0
-4.053417E+0
-4.053417E+0
-4.053417E+0
-4.206335E+0
-4.206335E+0
-4.206335E+0
-4.053417E+0
-4.053417E+0
-4.206335E+0
-4.206335E+0
-4.053417E+0
-4.053417E+0
-4.206335E+0
-4.206335E+0
-4.206335E+0
-3.900497E+0
-3.747580E+0
-3.747580E+0
-3.900497E+0
-3.900497E+0
-4.053417E+0
-4.053417E+0
-4.206335E+0
-4.206335E+0
-4.053417E+0
-3.900497E+0
-3.747580E+0
-3.747580E+0
-3.747580E+0
-3.900497E+0
-3.747580E+0
-3.747580E+0
-3.747580E+0
-3.900497E+0
-4.053417E+0
-3.900497E+0
-3.747580E+0
-3.594662E+0
-3.594662E+0
-3.747580E+0
-4.053417E+0
-4.053417E+0
-4.053417E+0
-3.900497E+0
-3.900497E+0
-3.900497E+0
-3.900497E+0
-3.900497E+0
-3.900497E+0
-4.053417E+0
-3.900497E+0
-3.900497E+0
-3.900497E+0
-4.053417E+0
-3.900497E+0
-3.747580E+0
-3.900497E+0
-3.900497E+0
-3.900497E+0
-3.900497E+0
-3.747580E+0
-3.747580E+0
-3.900497E+0
-3.900497E+0
-3.747580E+0
-3.747580E+0
-3.747580E+0
-3.594662E+0
-3.594662E+0
-3.747580E+0
-3.747580E+0
-3.747580E+0
-3.747580E+0
-3.900497E+0
-3.900497E+0
-3.747580E+0
-3.594662E+0
-3.747580E+0
-3.747580E+0
-3.747580E+0
-3.594662E+0
-3.441742E+0
-3.441742E+0
-3.594662E+0
-3.594662E+0
-3.594662E+0
-3.441742E+0
-3.288824E+0
-3.441742E+0
-3.441742E+0
-3.594662E+0
-3.594662E+0
-3.594662E+0
-3.747580E+0
-3.747580E+0
-3.747580E+0
-3.747580E+0
-3.747580E+0
-3.747580E+0
-3.594662E+0
-3.441742E+0
-3.441742E+0
-3.594662E+0
-3.747580E+0
-3.747580E+0
-3.594662E+0
-3.594662E+0
-3.594662E+0
-3.594662E+0
-3.594662E+0
-3.594662E+0
-3.594662E+0
-3.594662E+0
-3.594662E+0
-3.594662E+0
-3.594662E+0
-3.594662E+0
-3.441742E+0
-3.441742E+0
-3.441742E+0
-3.594662E+0
-3.747580E+0
-3.747580E+0
-3.747580E+0
-3.594662E+0
-3.594662E+0
-3.594662E+0
-3.747580E+0
-3.900497E+0
-3.900497E+0
-3.900497E+0
-3.900497E+0
-3.900497E+0
-3.900497E+0
-4.206335E+0
-4.359255E+0
-4.512173E+0
-4.512173E+0
-4.359255E+0
-4.359255E+0
-4.359255E+0
-4.359255E+0
-4.512173E+0
-4.512173E+0
-4.512173E+0
-4.359255E+0
-4.053417E+0
-4.053417E+0
-4.206335E+0
-4.206335E+0
-4.053417E+0
-3.900497E+0
-3.900497E+0
-4.053417E+0
-4.206335E+0
-4.053417E+0
-3.900497E+0
-3.900497E+0
-3.900497E+0
-3.747580E+0
-3.747580E+0
-3.594662E+0
-3.747580E+0
-3.747580E+0
-3.900497E+0
-3.900497E+0
-3.747580E+0
-3.747580E+0
-3.747580E+0
-3.900497E+0
-3.900497E+0
-3.900497E+0
-3.747580E+0
-3.441742E+0
-3.288824E+0
-3.288824E+0
-3.594662E+0
-3.594662E+0
-3.594662E+0
-3.594662E+0
-3.594662E+0
-3.441742E+0
-3.441742E+0
-3.594662E+0
-3.594662E+0
-3.747580E+0
-3.594662E+0
-3.441742E+0
-3.441742E+0
-3.441742E+0
-3.441742E+0
-3.441742E+0
-3.594662E+0
-3.594662E+0
-3.594662E+0
-3.594662E+0
-3.441742E+0
-3.441742E+0
-3.288824E+0
-3.441742E+0
-3.441742E+0
-3.594662E+0
-3.594662E+0
-3.594662E+0
-3.441742E+0
-3.441742E+0
-3.441742E+0
-3.441742E+0
-3.594662E+0
-3.594662E+0
-3.747580E+0
-3.747580E+0
-3.900497E+0
-4.053417E+0
-3.900497E+0
-3.747580E+0
-3.747580E+0
-4.053417E+0
-4.206335E+0
-4.206335E+0
-4.206335E+0
-4.206335E+0
-4.359255E+0
-4.359255E+0
-4.512173E+0
-4.512173E+0
-4.665093E+0
-4.665093E+0
-4.512173E+0
-4.512173E+0
-4.512173E+0
-4.512173E+0
-4.359255E+0
-4.206335E+0
-4.206335E+0
-4.206335E+0
-4.206335E+0
-4.359255E+0
-4.206335E+0
-4.053417E+0
-4.053417E+0
-4.053417E+0
-4.053417E+0
-4.206335E+0
-4.206335E+0
-4.206335E+0
-4.206335E+0
-4.053417E+0
-3.900497E+0
-3.900497E+0
-4.053417E+0
-4.053417E+0
-4.053417E+0
-4.053417E+0
-4.053417E+0
-4.053417E+0
-4.053417E+0
-4.206335E+0
-4.206335E+0
-4.053417E+0
-4.053417E+0
-3.900497E+0
-4.053417E+0
-4.053417E+0
-4.053417E+0
-3.900497E+0
-3.900497E+0
-4.053417E+0
-4.206335E+0
-4.206335E+0
-4.053417E+0
-3.900497E+0
-3.900497E+0
-4.053417E+0
-4.206335E+0
-4.359255E+0
-4.359255E+0
-4.359255E+0
-4.512173E+0
-4.512173E+0
-4.665093E+0
-4.665093E+0
-4.818010E+0
-4.970928E+0
-5.123848E+0
-5.123848E+0
-4.970928E+0
-4.818010E+0
-4.665093E+0
-4.665093E+0
-4.818010E+0
-4.818010E+0
-4.665093E+0
-4.512173E+0
-4.512173E+0
-4.665093E+0
-4.665093E+0
-4.512173E+0
-4.359255E+0
-4.359255E+0
-4.359255E+0
-4.512173E+0
-4.512173E+0
-4.512173E+0
-4.665093E+0
-4.665093E+0
-4.512173E+0
-4.512173E+0
-4.512173E+0
-4.665093E+0
-4.512173E+0
-4.512173E+0
-4.512173E+0
-4.512173E+0
-4.359255E+0
-4.359255E+0
-4.512173E+0
-4.512173E+0
-4.512173E+0
-4.512173E+0
-4.512173E+0
-4.512173E+0
-4.512173E+0
-4.512173E+0
-4.665093E+0
-4.818010E+0
-4.818010E+0
-4.665093E+0
-4.665093E+0
-4.665093E+0
-4.818010E+0
-4.818010E+0
-4.818010E+0
-4.665093E+0
-4.665093E+0
-4.818010E+0
-4.970928E+0
-4.970928E+0
-4.970928E+0
-4.818010E+0
-4.665093E+0
-4.665093E+0
-4.818010E+0
-4.970928E+0
-4.970928E+0
-4.818010E+0
-4.818010E+0
-4.818010E+0
-4.970928E+0
-5.123848E+0
-4.970928E+0
-4.818010E+0
-4.818010E+0
-4.818010E+0
-4.665093E+0
-4.665093E+0
-4.818010E+0
-4.970928E+0
-4.970928E+0
-4.818010E+0
-4.665093E+0
-4.665093E+0
-4.818010E+0
-4.970928E+0
-4.970928E+0
-4.818010E+0
-4.818010E+0
-4.970928E+0
-4.970928E+0
-4.818010E+0
-4.665093E+0
-4.512173E+0
-4.665093E+0
-4.970928E+0
-4.970928E+0
-4.970928E+0
-4.818010E+0
-4.818010E+0
-4.818010E+0
-4.818010E+0
-4.818010E+0
-4.818010E+0
-4.970928E+0
-4.970928E+0
-4.970928E+0
-4.818010E+0
-4.818010E+0
-4.818010E+0
-4.818010E+0
-4.818010E+0
-4.818010E+0
-4.970928E+0
-4.970928E+0
-4.970928E+0
-4.665093E+0
-4.665093E+0
-4.665093E+0
-4.665093E+0
-4.665093E+0
-4.665093E+0
-4.665093E+0
-4.512173E+0
-4.359255E+0
-4.359255E+0
-4.359255E+0
-4.359255E+0
-4.512173E+0
-4.512173E+0
-4.512173E+0
-4.512173E+0
-4.512173E+0
-4.512173E+0
-4.512173E+0
-4.512173E+0
-4.359255E+0
-4.206335E+0
-4.206335E+0
-4.359255E+0
-4.512173E+0
-4.512173E+0
-4.359255E+0
-4.206335E+0
-4.206335E+0
-4.206335E+0
-4.206335E+0
-4.206335E+0
-4.206335E+0
-4.359255E+0
-4.359255E+0
-4.359255E+0
-4.206335E+0
-4.206335E+0
-4.359255E+0
-4.359255E+0
-4.359255E+0
-4.359255E+0
-4.512173E+0
-4.512173E+0
-4.512173E+0
-4.359255E+0
-4.053417E+0
-4.053417E+0
-4.053417E+0
-4.206335E+0
-4.206335E+0
-4.206335E+0
-4.206335E+0
-4.206335E+0
-4.206335E+0
-3.900497E+0
-3.900497E+0
-4.053417E+0
-4.206335E+0
-4.053417E+0
-4.053417E+0
-4.053417E+0
-3.900497E+0
-4.053417E+0
-4.053417E+0
-3.900497E+0
-3.900497E+0
-3.747580E+0
-3.900497E+0
-4.053417E+0
-4.053417E+0
-4.053417E+0
-3.900497E+0
-3.900497E+0
-3.900497E+0
-4.053417E+0
-4.053417E+0
-4.053417E+0
-3.900497E+0
-3.900497E+0
-3.900497E+0
-3.900497E+0
-3.900497E+0
-3.900497E+0
-3.900497E+0
-4.053417E+0
-4.053417E+0
-3.900497E+0
-3.900497E+0
-3.900497E+0
-3.900497E+0
-3.900497E+0
-4.053417E+0
-4.053417E+0
-3.900497E+0
-3.900497E+0
-3.900497E+0
-3.900497E+0
-3.747580E+0
-3.594662E+0
-3.594662E+0
-3.594662E+0
-3.594662E+0
-3.747580E+0
-3.747580E+0
-3.747580E+0
-3.594662E+0
-3.747580E+0
-3.747580E+0
-3.747580E+0
-3.594662E+0
-3.441742E+0
-3.441742E+0
-3.594662E+0
-3.900497E+0
-3.900497E+0
-3.900497E+0
-3.747580E+0
-3.594662E+0
-3.594662E+0
-3.594662E+0
-3.594662E+0
-3.747580E+0
-3.747580E+0
-3.747580E+0
-3.594662E+0
-3.747580E+0
-3.747580E+0
-3.747580E+0
-3.747580E+0
-3.747580E+0
-3.747580E+0
-3.747580E+0
-3.747580E+0
-3.747580E+0
-3.747580E+0
-3.594662E+0
-3.747580E+0
-3.747580E+0
-3.747580E+0
-3.594662E+0
-3.594662E+0
-3.594662E+0
-3.441742E+0
-3.288824E+0
-3.288824E+0
-3.441742E+0
-3.594662E+0
-3.594662E+0
-3.594662E+0
-3.441742E+0
-3.441742E+0
-3.441742E+0
-3.441742E+0
-3.441742E+0
-3.441742E+0
-3.441742E+0
-3.441742E+0
-3.441742E+0
-3.441742E+0
-3.594662E+0
-3.594662E+0
-3.441742E+0
-3.288824E+0
-3.135904E+0
-3.135904E+0
-3.135904E+0
-3.288824E+0
-3.441742E+0
-3.594662E+0
-3.441742E+0
-3.288824E+0
-3.288824E+0
-3.288824E+0
-3.288824E+0
-3.288824E+0
-3.135904E+0
-3.288824E+0
-3.288824E+0
-3.288824E+0
-3.441742E+0
-3.288824E+0
-3.288824E+0
-3.135904E+0
-3.135904E+0
-3.135904E+0
-3.135904E+0
-3.135904E+0
-3.135904E+0
-3.135904E+0
-2.982987E+0
-2.982987E+0
-3.135904E+0
-3.135904E+0
-2.982987E+0
-2.982987E+0
-3.135904E+0
-3.288824E+0
-3.441742E+0
-3.441742E+0
-3.288824E+0
-3.135904E+0
-3.135904E+0
-3.288824E+0
-3.288824E+0
-3.288824E+0
-3.135904E+0
-2.982987E+0
-2.982987E+0
-3.135904E+0
-3.135904E+0
-2.982987E+0
-2.982987E+0
-2.982987E+0
-2.982987E+0
-3.135904E+0
-3.135904E+0
-2.982987E+0
-2.982987E+0
-3.135904E+0
-3.135904E+0
-3.135904E+0
-2.982987E+0
-2.982987E+0
-2.830067E+0
-2.677149E+0
-2.677149E+0
-2.830067E+0
-2.982987E+0
-2.982987E+0
-2.830067E+0
-2.830067E+0
-2.830067E+0
-2.830067E+0
-2.830067E+0
-2.982987E+0
-2.982987E+0
-2.830067E+0
-2.830067E+0
-2.830067E+0
-2.830067E+0
-2.982987E+0
-2.982987E+0
-3.135904E+0
-3.135904E+0
-3.135904E+0
-3.135904E+0
-2.982987E+0
-2.982987E+0
-2.982987E+0
-2.982987E+0
-2.982987E+0
-2.982987E+0
-2.982987E+0
-3.135904E+0
-3.135904E+0
-2.982987E+0
-2.830067E+0
-2.677149E+0
-2.830067E+0
-2.982987E+0
-2.982987E+0
-2.982987E+0
-2.830067E+0
-2.677149E+0
-2.677149E+0
-2.830067E+0
-2.830067E+0
-2.830067E+0
-2.830067E+0
-2.830067E+0
-2.982987E+0
-3.135904E+0
-2.982987E+0
-2.982987E+0
-2.982987E+0
-2.830067E+0
-2.830067E+0
-2.982987E+0
-3.135904E+0
-3.135904E+0
-2.982987E+0
-2.982987E+0
-2.982987E+0
-2.982987E+0
-2.982987E+0
-2.982987E+0
-2.982987E+0
-2.982987E+0
-2.982987E+0
-3.135904E+0
-3.135904E+0
-2.982987E+0
-2.982987E+0
-2.830067E+0
-2.830067E+0
-2.830067E+0
-2.830067E+0
-2.982987E+0
-2.982987E+0
-2.982987E+0
-2.830067E+0
-2.830067E+0
-2.982987E+0
-3.135904E+0
-3.135904E+0
-3.135904E+0
-2.982987E+0
-2.982987E+0
-2.982987E+0
-2.982987E+0
-2.982987E+0
-2.982987E+0
-2.982987E+0
-3.135904E+0
-3.288824E+0
-3.135904E+0
-3.135904E+0
-3.135904E+0
-2.982987E+0
-2.982987E+0
-2.982987E+0
-3.135904E+0
-3.135904E+0
-2.982987E+0
-2.982987E+0
-2.982987E+0
-3.135904E+0
-3.135904E+0
-3.135904E+0
-3.135904E+0
-2.982987E+0
-2.982987E+0
-2.982987E+0
-3.135904E+0
-2.982987E+0
-2.830067E+0
-2.982987E+0
-3.135904E+0
-3.135904E+0
-3.135904E+0
-3.135904E+0
-3.135904E+0
-3.135904E+0
-3.288824E+0
-3.288824E+0
-3.288824E+0
-3.288824E+0
-3.288824E+0
-3.288824E+0
-3.135904E+0
-3.135904E+0
-2.982987E+0
-2.982987E+0
-2.982987E+0
-3.135904E+0
-3.135904E+0
-2.982987E+0
-2.982987E+0
-2.982987E+0
-3.135904E+0
-3.135904E+0
-3.135904E+0
-2.982987E+0
-2.982987E+0
-2.982987E+0
-3.135904E+0
-3.135904E+0
-3.135904E+0
-2.982987E+0
-2.982987E+0
-2.982987E+0
-3.135904E+0
-3.288824E+0
-3.288824E+0
-2.982987E+0
-2.830067E+0
-2.830067E+0
-2.982987E+0
-3.288824E+0
-3.441742E+0
-3.441742E+0
-3.441742E+0
-3.288824E+0
-3.135904E+0
-3.135904E+0
-3.135904E+0
-2.982987E+0
-3.135904E+0
-3.135904E+0
-3.288824E+0
-3.135904E+0
-2.982987E+0
-2.982987E+0
-3.135904E+0
-3.288824E+0
-3.288824E+0
-3.288824E+0
-3.135904E+0
-3.135904E+0
-3.288824E+0
-3.288824E+0
-3.288824E+0
-2.982987E+0
-2.982987E+0
-2.982987E+0
-3.135904E+0
-3.288824E+0
-3.288824E+0
-3.135904E+0
-3.135904E+0
-3.135904E+0
-3.135904E+0
-3.135904E+0
-3.135904E+0
-3.288824E+0
-3.288824E+0
-3.135904E+0
-3.135904E+0
-3.135904E+0
-3.441742E+0
-3.441742E+0
-3.441742E+0
-3.441742E+0
-3.288824E+0
-3.441742E+0
-3.441742E+0
-3.441742E+0
-3.288824E+0
-3.288824E+0
-3.441742E+0
-3.594662E+0
-3.594662E+0
-3.594662E+0
-3.441742E+0
-3.441742E+0
-3.441742E+0
-3.441742E+0
-3.288824E+0
-3.135904E+0
-3.135904E+0
-3.288824E+0
-3.441742E+0
-3.594662E+0
-3.594662E+0
-3.594662E+0
-3.441742E+0
-3.441742E+0
-3.441742E+0
-3.441742E+0
-3.441742E+0
-3.441742E+0
-3.288824E+0
-3.288824E+0
-3.135904E+0
-3.288824E+0
-3.441742E+0
-3.594662E+0
-3.441742E+0
-3.288824E+0
-3.441742E+0
-3.441742E+0
-3.594662E+0
-3.594662E+0
-3.441742E+0
-3.594662E+0
-3.594662E+0
-3.441742E+0
-3.441742E+0
-3.594662E+0
-3.594662E+0
-3.594662E+0
-3.594662E+0
-3.594662E+0
-3.594662E+0
-3.594662E+0
-3.594662E+0
-3.594662E+0
-3.594662E+0
-3.594662E+0
-3.594662E+0
-3.441742E+0
-3.594662E+0
-3.594662E+0
-3.747580E+0
-3.594662E+0
-3.594662E+0
-3.594662E+0
-3.747580E+0
-3.747580E+0
-3.747580E+0
-3.747580E+0
-3.594662E+0
-3.441742E+0
-3.594662E+0
-3.900497E+0
-3.900497E+0
-3.900497E+0
-3.747580E+0
-3.747580E+0
-3.747580E+0
-3.747580E+0
-3.747580E+0
-3.900497E+0
-3.900497E+0
-3.747580E+0
-3.594662E+0
-3.441742E+0
-3.594662E+0
-3.594662E+0
-3.747580E+0
-3.747580E+0
-3.747580E+0
-3.747580E+0
-3.900497E+0
-3.747580E+0
-3.747580E+0
-3.747580E+0
-3.900497E+0
-3.900497E+0
-3.900497E+0
-3.747580E+0
-3.747580E+0
-3.747580E+0
-3.747580E+0
-3.747580E+0
-3.747580E+0
-3.900497E+0
-3.900497E+0
-3.747580E+0
-3.747580E+0
-3.747580E+0
-3.747580E+0
-3.900497E+0
-3.900497E+0
-3.900497E+0
-3.747580E+0
-3.747580E+0
-3.900497E+0
-4.053417E+0
-3.900497E+0
-3.900497E+0
-3.900497E+0
-4.053417E+0
-4.053417E+0
-4.053417E+0
-4.053417E+0
-4.053417E+0
-4.053417E+0
-4.053417E+0
-4.053417E+0
-4.053417E+0
-4.053417E+0
-4.053417E+0
-4.053417E+0
-4.053417E+0
-3.900497E+0
-3.900497E+0
-3.900497E+0
-4.053417E+0
-4.053417E+0
-4.053417E+0
-4.053417E+0
-4.053417E+0
-3.900497E+0
-3.900497E+0
-3.900497E+0
-4.053417E+0
-4.053417E+0
-4.053417E+0
-4.053417E+0
-4.206335E+0
-4.053417E+0
-4.053417E+0
-3.900497E+0
-4.053417E+0
-4.053417E+0
-4.053417E+0
-4.053417E+0
-4.053417E+0
-4.053417E+0
-4.053417E+0
-4.053417E+0
-4.053417E+0
-4.053417E+0
-4.053417E+0
-4.053417E+0
-4.053417E+0
-4.053417E+0
-4.053417E+0
-4.053417E+0
-4.053417E+0
-4.053417E+0
-3.747580E+0
-3.594662E+0
-3.747580E+0
-3.900497E+0
-4.053417E+0
-4.053417E+0
-3.900497E+0
-3.900497E+0
-4.053417E+0
-4.053417E+0
-4.053417E+0
-4.053417E+0
-3.900497E+0
-3.747580E+0
-3.747580E+0
-3.747580E+0
-3.900497E+0
-4.053417E+0
-4.053417E+0
-4.053417E+0
-4.053417E+0
-3.900497E+0
-3.900497E+0
-3.900497E+0
-3.900497E+0
-3.900497E+0
-3.747580E+0
-3.747580E+0
-3.900497E+0
-4.053417E+0
-4.206335E+0
-4.206335E+0
-4.206335E+0
-4.053417E+0
-4.053417E+0
-3.900497E+0
-3.900497E+0
-3.900497E+0
-4.053417E+0
-4.206335E+0
-4.053417E+0
-3.900497E+0
-4.053417E+0
-4.206335E+0
-4.206335E+0
-4.206335E+0
-4.053417E+0
-4.206335E+0
-4.053417E+0
-4.053417E+0
-3.900497E+0
-3.900497E+0
-4.053417E+0
-4.206335E+0
-4.206335E+0
-4.053417E+0
-4.053417E+0
-3.900497E+0
-3.900497E+0
-3.900497E+0
-4.053417E+0
-4.053417E+0
-4.053417E+0
-4.053417E+0
-4.053417E+0
-4.053417E+0
-4.053417E+0
-3.900497E+0
-3.900497E+0
-3.900497E+0
-3.900497E+0
-4.053417E+0
-4.053417E+0
-4.053417E+0
-4.053417E+0
-4.053417E+0
-4.206335E+0
-4.206335E+0
-4.206335E+0
-3.900497E+0
-3.747580E+0
-3.747580E+0
-3.900497E+0
-4.053417E+0
-4.053417E+0
-4.053417E+0
-4.053417E+0
-4.053417E+0
-4.206335E+0
-4.206335E+0
-4.053417E+0
-3.900497E+0
-3.900497E+0
-3.900497E+0
-3.900497E+0
-3.900497E+0
-4.053417E+0
-4.053417E+0
-4.206335E+0
-4.206335E+0
-4.206335E+0
-4.206335E+0
-4.206335E+0
-4.206335E+0
-4.206335E+0
-4.053417E+0
-4.053417E+0
-4.053417E+0
-4.053417E+0
-4.206335E+0
-4.359255E+0
-4.359255E+0
-4.359255E+0
-4.359255E+0
-4.206335E+0
-4.053417E+0
-4.206335E+0
-4.359255E+0
-4.359255E+0
-4.359255E+0
-4.359255E+0
-4.359255E+0
-4.206335E+0
-4.206335E+0
-4.359255E+0
-4.206335E+0
-4.206335E+0
-4.053417E+0
-3.900497E+0
-4.053417E+0
-4.053417E+0
-4.053417E+0
-4.359255E+0
-4.512173E+0
-4.359255E+0
-4.206335E+0
-4.206335E+0
-4.359255E+0
-4.512173E+0
-4.512173E+0
-4.359255E+0
-4.206335E+0
-4.206335E+0
-4.206335E+0
-4.206335E+0
-4.359255E+0
-4.359255E+0
-4.359255E+0
-4.359255E+0
-4.359255E+0
-4.206335E+0
-4.053417E+0
-4.053417E+0
-4.206335E+0
-4.359255E+0
-4.359255E+0
-4.359255E+0
-4.359255E+0
-4.359255E+0
-4.359255E+0
-4.512173E+0
-4.359255E+0
-4.206335E+0
-4.206335E+0
-4.206335E+0
-4.206335E+0
-4.359255E+0
-4.665093E+0
-4.665093E+0
-4.512173E+0
-4.206335E+0
-4.206335E+0
-4.206335E+0
-4.359255E+0
-4.206335E+0
-4.206335E+0
-4.053417E+0
-4.206335E+0
-4.359255E+0
-4.359255E+0
-4.359255E+0
-4.512173E+0
-4.512173E+0
-4.512173E+0
-4.512173E+0
-4.665093E+0
-4.512173E+0
-4.359255E+0
-4.359255E+0
-4.512173E+0
-4.665093E+0
-4.665093E+0
-4.512173E+0
-4.512173E+0
-4.512173E+0
-4.512173E+0
-4.359255E+0
-4.359255E+0
-4.512173E+0
-4.512173E+0
-4.512173E+0
-4.359255E+0
-4.206335E+0
-4.206335E+0
-4.512173E+0
-4.665093E+0
-4.818010E+0
-4.665093E+0
-4.512173E+0
-4.359255E+0
-4.359255E+0
-4.512173E+0
-4.512173E+0
-4.512173E+0
-4.359255E+0
-4.359255E+0
-4.359255E+0
-4.359255E+0
-4.512173E+0
-4.512173E+0
-4.512173E+0
-4.512173E+0
-4.512173E+0
-4.512173E+0
-4.818010E+0
-4.818010E+0
-4.665093E+0
-4.359255E+0
-4.359255E+0
-4.665093E+0
-4.818010E+0
-4.970928E+0
-4.818010E+0
-4.665093E+0
-4.512173E+0
-4.512173E+0
-4.665093E+0
-4.818010E+0
-4.818010E+0
-4.818010E+0
-4.818010E+0
-4.970928E+0
-5.123848E+0
-4.970928E+0
-4.665093E+0
-4.665093E+0
-4.512173E+0
-4.512173E+0
-4.512173E+0
-4.512173E+0
-4.665093E+0
-4.512173E+0
-4.512173E+0
-4.665093E+0
-4.665093E+0
-4.818010E+0
-4.818010E+0
-4.665093E+0
-4.512173E+0
-4.512173E+0
-4.818010E+0
-5.123848E+0
-5.123848E+0
-4.970928E+0
-4.818010E+0
-4.818010E+0
-5.123848E+0
-5.123848E+0
-5.123848E+0
-4.970928E+0
-4.818010E+0
-4.818010E+0
-4.818010E+0
-4.970928E+0
-4.970928E+0
-4.818010E+0
-4.665093E+0
-4.512173E+0
-4.512173E+0
-4.818010E+0
-4.970928E+0
-5.123848E+0
-5.123848E+0
-4.970928E+0
-4.970928E+0
-5.123848E+0
-5.276766E+0
-5.429686E+0
-5.276766E+0
-4.970928E+0
-4.970928E+0
-5.123848E+0
-5.276766E+0
-5.429686E+0
-5.429686E+0
-5.276766E+0
-4.970928E+0
-4.818010E+0
-4.818010E+0
-4.818010E+0
-4.818010E+0
-4.818010E+0
-4.818010E+0
-4.665093E+0
-4.818010E+0
-4.818010E+0
-4.818010E+0
-4.665093E+0
-4.665093E+0
-4.818010E+0
-4.970928E+0
-4.970928E+0
-4.818010E+0
-4.665093E+0
-4.665093E+0
-4.665093E+0
-4.970928E+0
-5.123848E+0
-4.818010E+0
-4.512173E+0
-4.512173E+0
-4.665093E+0
-4.818010E+0
-4.818010E+0
-4.665093E+0
-4.665093E+0
-4.665093E+0
-4.512173E+0
-4.512173E+0
-4.665093E+0
-4.818010E+0
-4.970928E+0
-4.665093E+0
-4.359255E+0
-4.359255E+0
-4.512173E+0
-4.818010E+0
-4.818010E+0
-4.512173E+0
-4.359255E+0
-4.206335E+0
-4.206335E+0
-4.359255E+0
-4.206335E+0
-4.206335E+0
-4.206335E+0
-4.359255E+0
-4.512173E+0
-4.512173E+0
-4.512173E+0
-4.359255E+0
-4.512173E+0
-4.359255E+0
-4.206335E+0
-4.053417E+0
-4.053417E+0
-4.359255E+0
-4.512173E+0
-4.359255E+0
-4.053417E+0
-4.053417E+0
-4.206335E+0
-4.359255E+0
-4.512173E+0
-4.512173E+0
-4.359255E+0
-4.359255E+0
-4.359255E+0
-4.359255E+0
-4.359255E+0
-4.359255E+0
-4.359255E+0
-4.512173E+0
-4.512173E+0
-4.359255E+0
-4.206335E+0
-4.053417E+0
-4.206335E+0
-4.512173E+0
-4.665093E+0
-4.665093E+0
-4.359255E+0
-4.359255E+0
-4.359255E+0
-4.512173E+0
-4.665093E+0
-4.665093E+0
-4.512173E+0
-4.359255E+0
-4.359255E+0
-4.512173E+0
-4.512173E+0
-4.512173E+0
-4.359255E+0
-4.206335E+0
-4.206335E+0
-4.206335E+0
-4.359255E+0
-4.512173E+0
-4.359255E+0
-4.359255E+0
-4.359255E+0
-4.359255E+0
-4.359255E+0
-4.359255E+0
-4.359255E+0
-4.512173E+0
-4.512173E+0
-4.512173E+0
-4.359255E+0
-4.359255E+0
-4.512173E+0
-4.359255E+0
-4.359255E+0
-4.359255E+0
-4.206335E+0
-4.206335E+0
-4.053417E+0
-4.206335E+0
-4.206335E+0
-4.359255E+0
-4.359255E+0
-4.359255E+0
-4.206335E+0
-4.206335E+0
-4.206335E+0
-4.206335E+0
-4.206335E+0
-4.359255E+0
-4.359255E+0
-4.359255E+0
-4.359255E+0
-4.359255E+0
-4.512173E+0
-4.512173E+0
-4.359255E+0
-4.206335E+0
-3.900497E+0
-3.900497E+0
-4.206335E+0
-4.359255E+0
-4.359255E+0
-4.053417E+0
-3.900497E+0
-3.900497E+0
-4.053417E+0
-4.206335E+0
-4.206335E+0
-4.053417E+0
-4.053417E+0
-4.053417E+0
-4.206335E+0
-4.206335E+0
-4.206335E+0
-4.206335E+0
-4.053417E+0
-4.053417E+0
-4.053417E+0
-4.053417E+0
-4.206335E+0
-4.206335E+0
-4.053417E+0
-4.053417E+0
-4.053417E+0
-4.053417E+0
-4.053417E+0
-4.053417E+0
-4.206335E+0
-4.359255E+0
-4.359255E+0
-4.206335E+0
-4.206335E+0
-4.206335E+0
-4.206335E+0
-4.053417E+0
-4.053417E+0
-4.053417E+0
-4.206335E+0
-4.206335E+0
-4.206335E+0
-4.206335E+0
-4.053417E+0
-4.053417E+0
-4.053417E+0
-4.053417E+0
-4.206335E+0
-4.206335E+0
-4.206335E+0
-4.206335E+0
-4.053417E+0
-4.053417E+0
-3.900497E+0
-4.053417E+0
-3.900497E+0
-3.747580E+0
-3.747580E+0
-3.900497E+0
-4.053417E+0
-4.206335E+0
-4.053417E+0
-4.053417E+0
-4.053417E+0
-4.053417E+0
-4.206335E+0
-4.359255E+0
-4.206335E+0
-4.053417E+0
-3.900497E+0
-3.747580E+0
-3.900497E+0
-4.053417E+0
-4.053417E+0
-4.053417E+0
-3.900497E+0
-3.747580E+0
-3.594662E+0
-3.747580E+0
-3.900497E+0
-3.900497E+0
-4.053417E+0
-4.053417E+0
-3.900497E+0
-3.900497E+0
-3.747580E+0
-3.747580E+0
-3.900497E+0
-3.900497E+0
-3.900497E+0
-3.900497E+0
-4.053417E+0
-4.053417E+0
-3.900497E+0
-3.900497E+0
-4.053417E+0
-4.206335E+0
-4.053417E+0
-3.900497E+0
-3.900497E+0
-3.900497E+0
-4.053417E+0
-4.206335E+0
-4.206335E+0
-4.053417E+0
-3.747580E+0
-3.594662E+0
-3.594662E+0
-3.747580E+0
-4.053417E+0
-4.206335E+0
-4.206335E+0
-4.053417E+0
-3.900497E+0
-3.747580E+0
-3.900497E+0
-4.206335E+0
-4.359255E+0
-4.359255E+0
-4.053417E+0
-3.594662E+0
-3.441742E+0
-3.594662E+0
-4.206335E+0
-4.665093E+0
-4.665093E+0
-4.053417E+0
-3.594662E+0
-3.135904E+0
-2.830067E+0
-2.830067E+0
-3.135904E+0
-3.594662E+0
-3.900497E+0
-3.900497E+0
-3.594662E+0
-3.594662E+0
-3.900497E+0
-4.053417E+0
-4.053417E+0
-3.747580E+0
-3.441742E+0
-3.135904E+0
-3.135904E+0
-3.288824E+0
-3.594662E+0
-3.900497E+0
-4.053417E+0
-4.053417E+0
-3.594662E+0
-3.288824E+0
-3.135904E+0
-3.288824E+0
-3.441742E+0
-3.441742E+0
-3.288824E+0
-3.288824E+0
-3.441742E+0
-3.594662E+0
-3.441742E+0
-3.441742E+0
-3.441742E+0
-3.594662E+0
-3.747580E+0
-3.594662E+0
-3.441742E+0
-3.288824E+0
-3.288824E+0
-3.288824E+0
-3.288824E+0
-3.288824E+0
-3.288824E+0
-3.135904E+0
-3.135904E+0
-3.288824E+0
-3.441742E+0
-3.594662E+0
-3.441742E+0
-3.288824E+0
-3.288824E+0
-3.441742E+0
-3.441742E+0
-3.441742E+0
-3.135904E+0
-2.982987E+0
-2.830067E+0
-2.982987E+0
-2.982987E+0
-3.135904E+0
-3.135904E+0
-3.135904E+0
-3.135904E+0
-3.135904E+0
-3.135904E+0
-2.982987E+0
-2.982987E+0
-3.135904E+0
-3.288824E+0
-3.441742E+0
-3.288824E+0
-3.135904E+0
-3.135904E+0
-3.288824E+0
-3.288824E+0
-3.288824E+0
-3.135904E+0
-3.135904E+0
-3.288824E+0
-3.441742E+0
-3.594662E+0
-3.594662E+0
-3.747580E+0
-3.747580E+0
-3.594662E+0
-3.441742E+0
-3.135904E+0
-3.288824E+0
-3.441742E+0
-3.594662E+0
-3.441742E+0
-3.288824E+0
-3.288824E+0
-3.441742E+0
-3.441742E+0
-3.441742E+0
-3.288824E+0
-3.441742E+0
-3.441742E+0
-3.594662E+0
-3.747580E+0
-3.747580E+0
-3.747580E+0
-3.747580E+0
-3.594662E+0
-3.594662E+0
-3.747580E+0
-3.900497E+0
-3.900497E+0
-3.900497E+0
-3.900497E+0
-3.900497E+0
-4.053417E+0
-4.206335E+0
-4.206335E+0
-4.206335E+0
-4.053417E+0
-4.053417E+0
-4.053417E+0
-4.053417E+0
-4.053417E+0
-4.053417E+0
-4.053417E+0
-3.900497E+0
-3.900497E+0
-4.053417E+0
-4.206335E+0
-4.359255E+0
-4.359255E+0
-4.359255E+0
-4.206335E+0
-4.206335E+0
-4.359255E+0
-4.512173E+0
-4.512173E+0
-4.206335E+0
-4.053417E+0
-4.053417E+0
-4.206335E+0
-4.206335E+0
-4.206335E+0
-4.206335E+0
-4.206335E+0
-4.359255E+0
-4.359255E+0
-4.359255E+0
-4.359255E+0
-4.359255E+0
-4.359255E+0
-4.512173E+0
-4.665093E+0
-4.665093E+0
-4.665093E+0
-4.512173E+0
-4.512173E+0
-4.512173E+0
-4.512173E+0
-4.512173E+0
-4.665093E+0
-4.665093E+0
-4.665093E+0
-4.818010E+0
-4.818010E+0
-4.818010E+0
-4.665093E+0
-4.818010E+0
-4.970928E+0
-5.123848E+0
-4.970928E+0
-4.818010E+0
-4.818010E+0
-4.970928E+0
-5.123848E+0
-5.123848E+0
-4.970928E+0
-4.970928E+0
-4.970928E+0
-4.970928E+0
-5.123848E+0
-5.123848E+0
-5.123848E+0
-5.123848E+0
-5.123848E+0
-5.123848E+0
-5.276766E+0
-5.276766E+0
-5.123848E+0
-5.123848E+0
-5.276766E+0
-5.276766E+0
-5.276766E+0
-5.276766E+0
-5.276766E+0
-5.429686E+0
-5.429686E+0
-5.429686E+0
-5.276766E+0
-5.276766E+0
-5.276766E+0
-5.276766E+0
-5.276766E+0
-5.429686E+0
-5.429686E+0
-5.429686E+0
-5.429686E+0
-5.429686E+0
-5.582604E+0
-5.582604E+0
-5.582604E+0
-5.429686E+0
-5.429686E+0
-5.276766E+0
-5.429686E+0
-5.429686E+0
-5.429686E+0
-5.582604E+0
-5.582604E+0
-5.429686E+0
-5.429686E+0
-5.429686E+0
-5.429686E+0
-5.429686E+0
-5.582604E+0
-5.582604E+0
-5.429686E+0
-5.276766E+0
-5.429686E+0
-5.582604E+0
-5.582604E+0
-5.582604E+0
-5.429686E+0
-5.429686E+0
-5.276766E+0
-5.276766E+0
-5.429686E+0
-5.429686E+0
-5.582604E+0
-5.429686E+0
-5.429686E+0
-5.276766E+0
-5.276766E+0
-5.276766E+0
-5.429686E+0
-5.582604E+0
-5.582604E+0
-5.582604E+0
-5.735523E+0
-5.735523E+0
-5.735523E+0
-5.582604E+0
-5.582604E+0
-5.582604E+0
-5.582604E+0
-5.735523E+0
-5.735523E+0
-5.888441E+0
-5.888441E+0
-5.735523E+0
-5.735523E+0
-5.735523E+0
-5.888441E+0
-5.888441E+0
-5.888441E+0
-5.888441E+0
-5.888441E+0
-6.041359E+0
-6.041359E+0
-6.041359E+0
-6.041359E+0
-5.888441E+0
-5.888441E+0
-6.041359E+0
-6.194279E+0
-6.194279E+0
-6.347197E+0
-6.347197E+0
-6.347197E+0
-6.347197E+0
-6.347197E+0
-6.347197E+0
-6.347197E+0
-6.500116E+0
-6.500116E+0
-6.347197E+0
-6.194279E+0
-6.194279E+0
-6.194279E+0
-6.347197E+0
-6.347197E+0
-6.347197E+0
-6.347197E+0
-6.347197E+0
-6.347197E+0
-6.347197E+0
-6.347197E+0
-6.347197E+0
-6.194279E+0
-6.194279E+0
-6.194279E+0
-6.347197E+0
-6.347197E+0
-6.194279E+0
-6.194279E+0
-6.194279E+0
-6.347197E+0
-6.194279E+0
-6.194279E+0
-6.347197E+0
-6.500116E+0
-6.653034E+0
-6.653034E+0
-6.500116E+0
-6.500116E+0
-6.347197E+0
-6.347197E+0
-6.347197E+0
-6.653034E+0
-6.653034E+0
-6.653034E+0
-6.500116E+0
-6.500116E+0
-6.500116E+0
-6.500116E+0
-6.500116E+0
-6.500116E+0
-6.653034E+0
-6.500116E+0
-6.500116E+0
-6.653034E+0
-6.805956E+0
-6.805956E+0
-6.805956E+0
-6.805956E+0
-6.805956E+0
-6.805956E+0
-6.958872E+0
-6.958872E+0
-6.958872E+0
-6.958872E+0
-6.958872E+0
-7.111794E+0
-6.958872E+0
-6.805956E+0
-6.805956E+0
-6.805956E+0
-6.805956E+0
-6.958872E+0
-6.958872E+0
-7.111794E+0
-6.958872E+0
-6.805956E+0
-6.805956E+0
-6.805956E+0
-6.958872E+0
-7.264711E+0
-7.264711E+0
-7.111794E+0
-7.111794E+0
-7.111794E+0
-7.111794E+0
-7.264711E+0
-7.111794E+0
-6.958872E+0
-6.805956E+0
-6.805956E+0
-6.653034E+0
-6.653034E+0
-6.805956E+0
-6.958872E+0
-6.958872E+0
-6.958872E+0
-6.805956E+0
-6.805956E+0
-6.805956E+0
-6.805956E+0
-6.805956E+0
-6.958872E+0
-6.958872E+0
-6.805956E+0
-6.805956E+0
-6.805956E+0
-6.805956E+0
-6.958872E+0
-7.111794E+0
-7.264711E+0
-7.111794E+0
-6.958872E+0
-6.958872E+0
-6.958872E+0
-6.958872E+0
-6.958872E+0
-6.958872E+0
-6.958872E+0
-7.111794E+0
-6.958872E+0
-6.958872E+0
-6.805956E+0
-6.805956E+0
-6.958872E+0
-7.111794E+0
-7.111794E+0
-7.264711E+0
-7.111794E+0
-7.111794E+0
-6.958872E+0
-6.958872E+0
-6.958872E+0
-6.958872E+0
-6.805956E+0
-6.805956E+0
-6.958872E+0
-6.958872E+0
-6.958872E+0
-6.805956E+0
-6.805956E+0
-6.958872E+0
-6.958872E+0
-6.958872E+0
-6.805956E+0
-6.653034E+0
-6.805956E+0
-6.805956E+0
-6.958872E+0
-7.111794E+0
-7.111794E+0
-7.111794E+0
-6.958872E+0
-6.805956E+0
-6.653034E+0
-6.653034E+0
-6.805956E+0
-6.958872E+0
-6.958872E+0
-6.958872E+0
-6.958872E+0
-6.958872E+0
-7.111794E+0
-7.111794E+0
-6.958872E+0
-6.805956E+0
-6.958872E+0
-7.111794E+0
-7.111794E+0
-6.958872E+0
-6.805956E+0
-6.958872E+0
-7.111794E+0
-7.264711E+0
-7.111794E+0
-6.805956E+0
-6.653034E+0
-6.653034E+0
-6.805956E+0
-6.958872E+0
-7.111794E+0
-7.264711E+0
-7.264711E+0
-7.111794E+0
-6.958872E+0
-6.805956E+0
-6.805956E+0
-6.805956E+0
-6.958872E+0
-6.805956E+0
-6.805956E+0
-6.805956E+0
-6.805956E+0
-6.805956E+0
-6.805956E+0
-6.805956E+0
-6.805956E+0
-6.805956E+0
-6.805956E+0
-6.805956E+0
-6.805956E+0
-6.958872E+0
-7.111794E+0
-6.958872E+0
-6.805956E+0
-6.653034E+0
-6.805956E+0
-6.958872E+0
-6.958872E+0
-6.805956E+0
-6.805956E+0
-6.805956E+0
-6.805956E+0
-6.805956E+0
-6.805956E+0
-6.805956E+0
-6.653034E+0
-6.500116E+0
-6.347197E+0
-6.500116E+0
-6.653034E+0
-6.805956E+0
-6.805956E+0
-6.653034E+0
-6.653034E+0
-6.653034E+0
-6.653034E+0
-6.805956E+0
-6.805956E+0
-6.805956E+0
-6.805956E+0
-6.805956E+0
-6.805956E+0
-6.653034E+0
-6.500116E+0
-6.653034E+0
-6.958872E+0
-7.111794E+0
-7.111794E+0
-6.805956E+0
-6.653034E+0
-6.805956E+0
-6.958872E+0
-6.958872E+0
-6.958872E+0
-6.805956E+0
-6.805956E+0
-6.805956E+0
-6.805956E+0
-6.805956E+0
-6.653034E+0
-6.500116E+0
-6.500116E+0
-6.500116E+0
-6.653034E+0
-6.805956E+0
-6.805956E+0
-6.805956E+0
-6.653034E+0
-6.500116E+0
-6.347197E+0
-6.347197E+0
-6.347197E+0
-6.347197E+0
-6.347197E+0
-6.347197E+0
-6.347197E+0
-6.347197E+0
-6.347197E+0
-6.500116E+0
-6.500116E+0
-6.653034E+0
-6.653034E+0
-6.500116E+0
-6.347197E+0
-6.347197E+0
-6.500116E+0
-6.805956E+0
-6.805956E+0
-6.653034E+0
-6.347197E+0
-6.347197E+0
-6.653034E+0
-6.805956E+0
-6.805956E+0
-6.653034E+0
-6.347197E+0
-6.347197E+0
-6.347197E+0
-6.500116E+0
-6.500116E+0
-6.653034E+0
-6.500116E+0
-6.347197E+0
-6.500116E+0
-6.653034E+0
-6.805956E+0
-6.653034E+0
-6.347197E+0
-6.194279E+0
-6.194279E+0
-6.347197E+0
-6.347197E+0
-6.347197E+0
-6.500116E+0
-6.653034E+0
-6.653034E+0
-6.500116E+0
-6.347197E+0
-6.347197E+0
-6.500116E+0
-6.500116E+0
-6.500116E+0
-6.500116E+0
-6.500116E+0
-6.500116E+0
-6.500116E+0
-6.500116E+0
-6.653034E+0
-6.805956E+0
-6.958872E+0
-6.958872E+0
-6.805956E+0
-6.805956E+0
-6.805956E+0
-6.805956E+0
-6.653034E+0
-6.500116E+0
-6.653034E+0
-6.805956E+0
-6.958872E+0
-6.805956E+0
-6.500116E+0
-6.500116E+0
-6.500116E+0
-6.805956E+0
-6.805956E+0
-6.805956E+0
-6.958872E+0
-6.958872E+0
-6.805956E+0
-6.805956E+0
-6.805956E+0
-6.958872E+0
-7.111794E+0
-6.958872E+0
-6.805956E+0
-6.653034E+0
-6.500116E+0
-6.500116E+0
-6.500116E+0
-6.653034E+0
-6.653034E+0
-6.653034E+0
-6.347197E+0
-6.347197E+0
-6.500116E+0
-6.653034E+0
-6.653034E+0
-6.653034E+0
-6.653034E+0
-6.653034E+0
-6.500116E+0
-6.347197E+0
-6.347197E+0
-6.347197E+0
-6.347197E+0
-6.347197E+0
-6.347197E+0
-6.500116E+0
-6.500116E+0
-6.653034E+0
-6.805956E+0
-6.805956E+0
-6.805956E+0
-6.653034E+0
-6.500116E+0
-6.194279E+0
-6.347197E+0
-6.500116E+0
-6.500116E+0
-6.194279E+0
-6.041359E+0
-6.194279E+0
-6.500116E+0
-6.653034E+0
-6.805956E+0
-6.653034E+0
-6.500116E+0
-6.500116E+0
-6.500116E+0
-6.653034E+0
-6.805956E+0
-6.653034E+0
-6.500116E+0
-6.500116E+0
-6.653034E+0
-6.805956E+0
-6.805956E+0
-6.805956E+0
-6.500116E+0
-6.347197E+0
-6.347197E+0
-6.500116E+0
-6.653034E+0
-6.500116E+0
-6.500116E+0
-6.653034E+0
-6.805956E+0
-6.805956E+0
-6.500116E+0
-6.194279E+0
-6.194279E+0
-6.500116E+0
-6.500116E+0
-6.500116E+0
-6.347197E+0
-6.347197E+0
-6.194279E+0
-6.347197E+0
-6.500116E+0
-6.805956E+0
-6.805956E+0
-6.653034E+0
-6.653034E+0
-6.805956E+0
-7.111794E+0
-7.111794E+0
-6.958872E+0
-6.805956E+0
-6.653034E+0
-6.805956E+0
-6.805956E+0
-6.805956E+0
-6.653034E+0
-6.805956E+0
-6.805956E+0
-6.958872E+0
-6.958872E+0
-6.653034E+0
-6.347197E+0
-6.194279E+0
-6.500116E+0
-6.958872E+0
-7.111794E+0
-7.111794E+0
-6.805956E+0
-6.653034E+0
-6.653034E+0
-6.805956E+0
-6.653034E+0
-6.500116E+0
-6.500116E+0
-6.500116E+0
-6.653034E+0
-6.653034E+0
-6.805956E+0
-6.958872E+0
-6.958872E+0
-6.958872E+0
-6.958872E+0
-6.805956E+0
-6.653034E+0
-6.653034E+0
-6.653034E+0
-6.805956E+0
-6.805956E+0
-6.805956E+0
-6.653034E+0
-6.500116E+0
-6.500116E+0
-6.653034E+0
-6.653034E+0
-6.653034E+0
-6.653034E+0
-6.805956E+0
-6.805956E+0
-6.958872E+0
-7.111794E+0
-7.111794E+0
-6.958872E+0
-6.805956E+0
-6.805956E+0
-6.805956E+0
-6.805956E+0
-6.805956E+0
-6.958872E+0
-7.111794E+0
-7.417629E+0
-7.570549E+0
-7.723467E+0
-8.029305E+0
-8.029305E+0
-7.723467E+0
-7.417629E+0
-7.264711E+0
-7.111794E+0
-6.958872E+0
-6.805956E+0
-6.653034E+0
-6.805956E+0
-7.111794E+0
-7.570549E+0
-7.570549E+0
-7.264711E+0
-6.805956E+0
-6.500116E+0
-6.653034E+0
-6.805956E+0
-6.958872E+0
-6.958872E+0
-7.111794E+0
-7.264711E+0
-7.264711E+0
-7.264711E+0
-7.417629E+0
-7.417629E+0
-7.111794E+0
-6.805956E+0
-6.653034E+0
-6.805956E+0
-6.958872E+0
-7.111794E+0
-7.111794E+0
-6.958872E+0
-6.958872E+0
-6.805956E+0
-6.805956E+0
-6.805956E+0
-6.805956E+0
-6.653034E+0
-6.347197E+0
-6.500116E+0
-6.653034E+0
-6.805956E+0
-6.805956E+0
-6.805956E+0
-6.500116E+0
-6.194279E+0
-6.194279E+0
-6.500116E+0
-6.805956E+0
-6.805956E+0
-6.500116E+0
-6.194279E+0
-6.194279E+0
-6.347197E+0
-6.653034E+0
-6.805956E+0
-6.805956E+0
-6.805956E+0
-6.653034E+0
-6.347197E+0
-6.347197E+0
-6.347197E+0
-6.653034E+0
-6.653034E+0
-6.500116E+0
-6.194279E+0
-6.194279E+0
-6.194279E+0
-6.500116E+0
-6.653034E+0
-6.653034E+0
-6.653034E+0
-6.347197E+0
-6.194279E+0
-6.347197E+0
-6.500116E+0
-6.500116E+0
-6.653034E+0
-6.653034E+0
-6.653034E+0
-6.500116E+0
-6.347197E+0
-6.500116E+0
-6.653034E+0
-6.805956E+0
-6.653034E+0
-6.347197E+0
-6.194279E+0
-6.500116E+0
-6.805956E+0
-6.805956E+0
-6.653034E+0
-6.805956E+0
-6.805956E+0
-6.805956E+0
-6.653034E+0
-6.500116E+0
-6.500116E+0
-6.805956E+0
-6.958872E+0
-6.805956E+0
-6.653034E+0
-6.653034E+0
-7.111794E+0
-7.417629E+0
-7.417629E+0
-7.264711E+0
-7.264711E+0
-7.264711E+0
-7.417629E+0
-7.417629E+0
-7.417629E+0
-7.111794E+0
-7.111794E+0
-7.111794E+0
-7.264711E+0
-7.264711E+0
-7.111794E+0
-6.958872E+0
-7.111794E+0
-7.264711E+0
-7.417629E+0
-7.417629E+0
-7.264711E+0
-6.958872E+0
-6.805956E+0
-6.805956E+0
-6.805956E+0
-6.958872E+0
-6.805956E+0
-6.653034E+0
-6.653034E+0
-6.653034E+0
-6.805956E+0
-6.958872E+0
-6.958872E+0
-6.805956E+0
-6.500116E+0
-6.194279E+0
-6.194279E+0
-6.653034E+0
-6.958872E+0
-6.805956E+0
-6.347197E+0
-6.194279E+0
-6.347197E+0
-6.805956E+0
-6.805956E+0
-6.500116E+0
-6.347197E+0
-6.347197E+0
-6.500116E+0
-6.653034E+0
-6.500116E+0
-6.347197E+0
-6.347197E+0
-6.194279E+0
-6.041359E+0
-6.041359E+0
-6.194279E+0
-6.194279E+0
-6.041359E+0
-5.735523E+0
-5.735523E+0
-6.041359E+0
-6.347197E+0
-6.653034E+0
-6.653034E+0
-6.347197E+0
-6.041359E+0
-5.888441E+0
-6.041359E+0
-6.194279E+0
-6.347197E+0
-6.194279E+0
-6.194279E+0
-6.194279E+0
-6.194279E+0
-6.194279E+0
-6.347197E+0
-6.500116E+0
-6.500116E+0
-6.500116E+0
-6.347197E+0
-6.194279E+0
-6.347197E+0
-6.653034E+0
-6.805956E+0
-6.805956E+0
-6.500116E+0
-6.194279E+0
-6.347197E+0
-6.500116E+0
-6.653034E+0
-6.500116E+0
-6.347197E+0
-6.194279E+0
-6.194279E+0
-6.347197E+0
-6.653034E+0
-7.570549E+0
-8.640980E+0
-9.252655E+0
-8.793898E+0
-7.417629E+0
-6.347197E+0
-6.347197E+0
-6.958872E+0
-7.876387E+0
-8.488062E+0
-8.946817E+0
-8.946817E+0
-8.182224E+0
-7.417629E+0
-6.805956E+0
-7.111794E+0
-7.876387E+0
-8.335142E+0
-8.029305E+0
-7.417629E+0
-7.111794E+0
-7.417629E+0
-7.723467E+0
-7.723467E+0
-7.570549E+0
-7.570549E+0
-7.570549E+0
-7.723467E+0
-7.570549E+0
-7.264711E+0
-7.111794E+0
-7.111794E+0
-7.417629E+0
-7.417629E+0
-7.264711E+0
-6.958872E+0
-6.958872E+0
-7.111794E+0
-7.417629E+0
-7.570549E+0
-7.570549E+0
-7.570549E+0
-7.570549E+0
-7.570549E+0
-7.417629E+0
-7.264711E+0
-7.264711E+0
-7.417629E+0
-7.723467E+0
-7.723467E+0
-7.723467E+0
-7.723467E+0
-7.417629E+0
-7.264711E+0
-7.111794E+0
-7.264711E+0
-7.417629E+0
-7.417629E+0
-7.417629E+0
-7.570549E+0
-7.723467E+0
-7.876387E+0
-8.029305E+0
-8.182224E+0
-8.182224E+0
-8.029305E+0
-7.876387E+0
-7.876387E+0
-7.876387E+0
-8.182224E+0
-8.182224E+0
-8.029305E+0
-7.876387E+0
-7.876387E+0
-8.182224E+0
-8.335142E+0
-8.488062E+0
-8.488062E+0
-8.488062E+0
-8.488062E+0
-8.488062E+0
-8.488062E+0
-8.335142E+0
-8.182224E+0
-7.876387E+0
-7.723467E+0
-7.417629E+0
-7.417629E+0
-8.182224E+0
-9.711411E+0
-1.154643E+1
-1.185227E+1
-1.017017E+1
-7.723467E+0
-6.347197E+0
-6.958872E+0
-8.793898E+0
-9.864328E+0
-9.099735E+0
-6.958872E+0
-5.735523E+0
-6.653034E+0
-9.252655E+0
-1.169936E+1
-1.246395E+1
-1.108768E+1
-9.099735E+0
-7.723467E+0
-7.570549E+0
-7.723467E+0
-7.570549E+0
-7.876387E+0
-9.252655E+0
-1.078184E+1
-1.093476E+1
-9.558493E+0
-8.640980E+0
-1.017017E+1
-1.261687E+1
-1.292271E+1
-9.711411E+0
-5.429686E+0
-4.053417E+0
-6.347197E+0
-9.252655E+0
-1.017017E+1
-9.405573E+0
-8.488062E+0
-7.876387E+0
-6.958872E+0
-5.735523E+0
-5.276766E+0
-5.888441E+0
-6.805956E+0
-6.653034E+0
-5.429686E+0
-4.665093E+0
-5.276766E+0
-6.500116E+0
-6.958872E+0
-5.888441E+0
-4.206335E+0
-2.982987E+0
-2.982987E+0
-3.594662E+0
-4.359255E+0
-4.665093E+0
-4.512173E+0
-4.512173E+0
-4.970928E+0
-5.582604E+0
-5.888441E+0
-5.735523E+0
-4.818010E+0
-3.594662E+0
-2.830067E+0
-2.677149E+0
-2.982987E+0
-3.441742E+0
-3.747580E+0
-3.747580E+0
-3.594662E+0
-3.594662E+0
-3.594662E+0
-3.288824E+0
-2.677149E+0
-2.065472E+0
-1.606716E+0
-1.300879E+0
-1.300879E+0
-1.300879E+0
-1.300879E+0
-1.300879E+0
-1.453798E+0
-1.453798E+0
-1.147961E+0
-6.892033E-1
-2.304478E-1
2.283087E-1
8.399830E-1
1.298739E+0
1.757497E+0
2.063334E+0
2.216252E+0
2.522090E+0
3.133765E+0
3.745440E+0
4.510034E+0
5.274628E+0
6.192140E+0
7.721328E+0
9.403434E+0
1.077970E+1
1.169722E+1
1.261473E+1
1.368516E+1
1.521435E+1
1.643770E+1
1.720229E+1
1.796689E+1
1.903732E+1
2.010775E+1
2.102526E+1
2.148402E+1
2.224861E+1
2.347196E+1
2.545990E+1
2.775369E+1
3.142374E+1
3.692881E+1
4.396307E+1
4.992691E+1
5.283236E+1
5.344404E+1
5.573782E+1
6.338376E+1
7.408807E+1
7.882855E+1
7.057094E+1
5.374987E+1
4.166929E+1
4.304556E+1
5.222068E+1
5.619657E+1
5.023274E+1
4.105762E+1
3.692881E+1
3.815216E+1
4.014011E+1
4.090470E+1
4.243388E+1
4.549226E+1
4.778604E+1
4.732729E+1
4.595102E+1
4.732729E+1
5.191485E+1
5.619657E+1
5.650241E+1
5.344404E+1
5.038566E+1
4.977399E+1
5.053858E+1
5.069150E+1
4.962107E+1
4.870355E+1
4.946815E+1
5.237360E+1
5.634949E+1
6.001954E+1
6.353667E+1
6.797131E+1
7.408807E+1
8.066357E+1
8.525114E+1
8.586282E+1
8.265152E+1
7.745228E+1
7.210013E+1
6.873591E+1
6.812424E+1
6.980634E+1
7.210013E+1
7.362931E+1
7.424098E+1
7.546434E+1
7.882855E+1
8.418071E+1
9.060329E+1
9.656713E+1
1.011547E+2
1.046718E+2
1.081890E+2
1.126236E+2
1.184345E+2
1.254688E+2
1.334206E+2
1.418311E+2
1.493241E+2
1.552879E+2
1.606401E+2
1.670627E+2
1.756261E+2
1.861775E+2
1.970347E+2
2.065157E+2
2.150792E+2
2.236426E+2
2.331236E+2
2.439808E+2
2.566730E+2
2.718120E+2
2.892448E+2
3.088184E+2
3.308386E+2
3.546940E+2
3.785493E+2
4.004167E+2
4.195315E+2
4.372701E+2
4.540912E+2
4.695360E+2
4.832987E+2
4.975201E+2
5.144941E+2
5.340677E+2
5.524179E+2
5.654160E+2
5.706152E+2
5.687802E+2
5.625106E+2
5.563938E+2
5.545588E+2
5.582288E+2
5.640397E+2
5.684744E+2
5.703094E+2
5.692390E+2
5.644985E+2
5.588405E+2
5.586876E+2
5.680156E+2
5.828488E+2
5.943177E+2
6.001285E+2
6.071628E+2
6.197022E+2
6.323944E+2
6.377466E+2
6.385112E+2
6.440163E+2
6.560969E+2
6.638957E+2
6.585435E+2
6.476863E+2
6.490626E+2
6.716945E+2
7.128297E+2
7.658925E+2
8.204845E+2
8.629959E+2
8.785937E+2
8.597847E+2
8.119211E+2
7.484598E+2
6.862218E+2
6.469217E+2
6.481450E+2
6.853043E+2
7.310270E+2
7.561057E+2
7.519769E+2
7.314858E+2
7.082422E+2
6.845397E+2
6.588494E+2
6.388170E+2
6.328532E+2
6.328532E+2
6.135854E+2
5.634281E+2
5.076127E+2
4.869687E+2
5.083774E+2
5.369731E+2
5.458424E+2
5.515004E+2
5.784141E+2
6.002815E+2
5.539471E+2
4.227428E+2
2.837397E+2
2.372524E+2
2.994903E+2
3.932295E+2
4.410931E+2
4.391052E+2
4.325296E+2
4.438456E+2
4.513386E+2
4.299300E+2
3.848190E+2
3.372612E+2
2.976553E+2
2.670715E+2
2.546851E+2
2.698241E+2
3.019370E+2
3.199815E+2
3.046896E+2
2.692124E+2
2.418400E+2
2.344998E+2
2.349586E+2
2.277714E+2
2.129383E+2
2.017752E+2
1.981052E+2
1.921414E+2
1.763907E+2
1.589580E+2
1.552879E+2
1.673685E+2
1.805195E+2
1.794491E+2
1.650747E+2
1.481008E+2
1.357143E+2
1.257746E+2
1.150703E+2
1.063539E+2
1.045189E+2
1.083419E+2
1.114002E+2
1.103298E+2
1.075773E+2
1.062010E+2
1.042131E+2
9.687296E+1
8.418071E+1
7.164137E+1
6.384251E+1
6.047830E+1
5.803160E+1
5.482031E+1
5.313820E+1
5.420863E+1
5.619657E+1
5.527906E+1
5.023274E+1
4.319848E+1
3.723465E+1
3.341168E+1
3.035330E+1
2.760077E+1
2.591866E+1
2.683617E+1
2.867120E+1
2.882412E+1
2.653033E+1
2.393072E+1
2.316612E+1
2.393072E+1
2.377780E+1
2.178985E+1
1.888440E+1
1.643770E+1
1.475559E+1
1.337932E+1
1.200305E+1
1.139138E+1
1.169722E+1
1.215597E+1
1.215597E+1
1.154430E+1
1.062678E+1
8.485922E+0
4.968790E+0
1.298739E+0
5.341463E-1
4.051278E+0
9.403434E+0
1.215597E+1
1.047387E+1
6.803815E+0
4.204197E+0
3.898358E+0
4.204197E+0
3.898358E+0
2.063334E+0
-1.606716E+0
-5.429686E+0
-4.665093E+0
2.980846E+0
1.169722E+1
1.139138E+1
-1.300879E+0
-1.628692E+1
-1.980405E+1
-8.488062E+0
5.886302E+0
9.403434E+0
7.538986E-2
-1.093476E+1
-1.200519E+1
-3.135904E+0
8.027165E+0
1.429683E+1
1.552018E+1
1.659062E+1
1.964899E+1
1.689645E+1
-3.135904E+0
-4.197727E+1
-7.852485E+1
-7.821901E+1
-2.240367E+1
6.720673E+1
1.343381E+2
1.303622E+2
5.787868E+1
-2.959085E+1
-7.806609E+1
-7.592523E+1
-4.335354E+1
2.216252E+0
5.650241E+1
1.091065E+2
1.306680E+2
9.366167E+1
8.027165E+0
-7.684274E+1
-1.100261E+2
-7.668983E+1
-6.653034E+0
4.671561E+1
4.977399E+1
1.613186E+1
-1.001725E+1
-5.362854E-1
2.729493E+1
3.402335E+1
7.721328E+0
-2.041573E+1
-1.154643E+1
3.172957E+1
6.063122E+1
3.065914E+1
-4.457689E+1
-9.733386E+1
-6.934972E+1
3.050622E+1
1.335735E+2
1.667568E+2
1.072714E+2
-2.982987E+0
-8.571204E+1
-8.005404E+1
6.345058E+0
9.488503E+1
1.025310E+2
2.209569E+1
-6.629135E+1
-7.531355E+1
2.283087E-1
8.112233E+1
9.090913E+1
3.142374E+1
-2.821458E+1
-3.081420E+1
1.659062E+1
6.170165E+1
6.598337E+1
3.799925E+1
1.552018E+1
2.362488E+1
5.252652E+1
7.317056E+1
6.827715E+1
4.717437E+1
3.188249E+1
3.203541E+1
3.983427E+1
4.228097E+1
3.723465E+1
3.203541E+1
3.264709E+1
3.708173E+1
3.906967E+1
3.647006E+1
3.172957E+1
2.867120E+1
2.943579E+1
3.295292E+1
3.677589E+1
3.906967E+1
3.906967E+1
3.845800E+1
3.861092E+1
3.937551E+1
3.906967E+1
3.692881E+1
3.463503E+1
3.356460E+1
3.310584E+1
3.172957E+1
2.928287E+1
2.729493E+1
2.698909E+1
2.805952E+1
2.928287E+1
2.974163E+1
2.897704E+1
2.729493E+1
2.714201E+1
3.020038E+1
3.463503E+1
3.570546E+1
3.188249E+1
2.698909E+1
2.653033E+1
3.020038E+1
3.356460E+1
3.325876E+1
3.065914E+1
2.897704E+1
2.912995E+1
3.035330E+1
3.111790E+1
3.096498E+1
3.004747E+1
2.836536E+1
2.683617E+1
2.622450E+1
2.637742E+1
2.698909E+1
2.775369E+1
2.851828E+1
2.943579E+1
2.958871E+1
2.851828E+1
2.683617E+1
2.561282E+1
2.545990E+1
2.530698E+1
2.408363E+1
2.194277E+1
2.026067E+1
1.980191E+1
2.026067E+1
2.056650E+1
2.041358E+1
2.010775E+1
1.949607E+1
1.827272E+1
1.674353E+1
1.521435E+1
1.444975E+1
1.429683E+1
1.444975E+1
1.399100E+1
1.337932E+1
1.307348E+1
1.307348E+1
1.322640E+1
1.292057E+1
1.215597E+1
1.123846E+1
1.062678E+1
1.001511E+1
9.250515E+0
8.791760E+0
8.638840E+0
8.791760E+0
8.638840E+0
8.180084E+0
7.874247E+0
7.568409E+0
7.109653E+0
6.192140E+0
5.121709E+0
4.051278E+0
3.439602E+0
2.827928E+0
2.063334E+0
1.451658E+0
1.298739E+0
9.929018E-1
2.283087E-1
-8.421230E-1
-1.912554E+0
-2.524229E+0
-2.830067E+0
-2.982987E+0
-3.441742E+0
-3.747580E+0
-4.206335E+0
-4.512173E+0
-4.818010E+0
-5.276766E+0
-6.041359E+0
-6.958872E+0
-7.417629E+0
-7.723467E+0
-7.723467E+0
-8.029305E+0
-8.640980E+0
-9.405573E+0
-1.017017E+1
-1.047600E+1
-1.062892E+1
-1.093476E+1
-1.124060E+1
-1.154643E+1
-1.215811E+1
-1.307562E+1
-1.384022E+1
-1.429897E+1
-1.445189E+1
-1.460481E+1
-1.491065E+1
-1.506357E+1
-1.521649E+1
-1.552232E+1
-1.582816E+1
-1.628692E+1
-1.674567E+1
-1.689859E+1
-1.674567E+1
-1.643984E+1
-1.643984E+1
-1.674567E+1
-1.705151E+1
-1.735735E+1
-1.735735E+1
-1.735735E+1
-1.735735E+1
-1.766319E+1
-1.812194E+1
-1.888654E+1
-1.949821E+1
-1.980405E+1
-2.010989E+1
-2.041573E+1
-2.087448E+1
-2.102740E+1
-2.087448E+1
-2.072156E+1
-2.072156E+1
-2.102740E+1
-2.118032E+1
-2.148616E+1
-2.179199E+1
-2.179199E+1
-2.148616E+1
-2.087448E+1
-2.056864E+1
-2.056864E+1
-2.102740E+1
-2.148616E+1
-2.179199E+1
-2.194491E+1
-2.240367E+1
-2.270951E+1
-2.301534E+1
-2.316826E+1
-2.332118E+1
-2.347410E+1
-2.362702E+1
-2.377994E+1
-2.393285E+1
-2.393285E+1
-2.393285E+1
-2.393285E+1
-2.408577E+1
-2.423869E+1
-2.423869E+1
-2.423869E+1
-2.423869E+1
-2.423869E+1
-2.393285E+1
-2.347410E+1
-2.332118E+1
-2.362702E+1
-2.393285E+1
-2.423869E+1
-2.423869E+1
-2.423869E+1
-2.377994E+1
-2.301534E+1
-2.225075E+1
-2.194491E+1
-2.240367E+1
-2.362702E+1
-2.485037E+1
-2.530912E+1
-2.485037E+1
-2.347410E+1
-2.209783E+1
-2.194491E+1
-2.332118E+1
-2.530912E+1
-2.653248E+1
-2.622664E+1
-2.500328E+1
-2.393285E+1
-2.408577E+1
-2.515620E+1
-2.607372E+1
-2.622664E+1
-2.592080E+1
-2.546204E+1
-2.546204E+1
-2.561496E+1
-2.592080E+1
-2.622664E+1
-2.637956E+1
-2.637956E+1
-2.607372E+1
-2.576788E+1
-2.561496E+1
-2.592080E+1
-2.637956E+1
-2.668539E+1
-2.683831E+1
-2.668539E+1
-2.653248E+1
-2.668539E+1
-2.683831E+1
-2.699123E+1
-2.699123E+1
-2.699123E+1
-2.699123E+1
-2.699123E+1
-2.714415E+1
-2.729707E+1
-2.744999E+1
-2.760291E+1
-2.760291E+1
-2.744999E+1
-2.729707E+1
-2.729707E+1
-2.729707E+1
-2.744999E+1
-2.744999E+1
-2.760291E+1
-2.775582E+1
-2.790874E+1
-2.790874E+1
-2.806166E+1
-2.806166E+1
-2.821458E+1
-2.836750E+1
-2.852042E+1
-2.867334E+1
-2.867334E+1
-2.867334E+1
-2.882625E+1
-2.882625E+1
-2.897918E+1
-2.928501E+1
-2.959085E+1
-2.989669E+1
-3.004961E+1
-3.020253E+1
-3.050836E+1
-3.066128E+1
-3.096712E+1
-3.112004E+1
-3.142588E+1
-3.157879E+1
-3.157879E+1
-3.173171E+1
-3.188463E+1
-3.219047E+1
-3.249631E+1
-3.264922E+1
-3.280214E+1
-3.310798E+1
-3.341382E+1
-3.371965E+1
-3.417841E+1
-3.433133E+1
-3.448425E+1
-3.448425E+1
-3.479009E+1
-3.524884E+1
-3.555468E+1
-3.570760E+1
-3.586052E+1
-3.601344E+1
-3.631928E+1
-3.647219E+1
-3.662511E+1
-3.677803E+1
-3.708387E+1
-3.738971E+1
-3.769554E+1
-3.800138E+1
-3.800138E+1
-3.815430E+1
-3.830722E+1
-3.846014E+1
-3.891890E+1
-3.922473E+1
-3.953057E+1
-3.983641E+1
-3.998933E+1
-4.014225E+1
-4.029516E+1
-4.060100E+1
-4.075392E+1
-4.105976E+1
-4.151851E+1
-4.182435E+1
-4.197727E+1
-4.197727E+1
-4.213019E+1
-4.258894E+1
-4.304770E+1
-4.365937E+1
-4.396521E+1
-4.396521E+1
-4.411813E+1
-4.457689E+1
-4.503565E+1
-4.534148E+1
-4.564732E+1
-4.564732E+1
-4.564732E+1
-4.564732E+1
-4.610608E+1
-4.656483E+1
-4.702359E+1
-4.717651E+1
-4.732942E+1
-4.763526E+1
-4.794110E+1
-4.839986E+1
-4.855277E+1
-4.855277E+1
-4.885861E+1
-4.916445E+1
-4.962321E+1
-4.992905E+1
-5.008196E+1
-5.023488E+1
-5.038780E+1
-5.069363E+1
-5.084656E+1
-5.084656E+1
-5.099947E+1
-5.130531E+1
-5.176407E+1
-5.206991E+1
-5.222282E+1
-5.237574E+1
-5.283450E+1
-5.344618E+1
-5.390493E+1
-5.421077E+1
-5.436369E+1
-5.436369E+1
-5.436369E+1
-5.466953E+1
-5.497537E+1
-5.528120E+1
-5.543412E+1
-5.573996E+1
-5.604579E+1
-5.604579E+1
-5.619872E+1
-5.650455E+1
-5.696331E+1
-5.726914E+1
-5.742207E+1
-5.742207E+1
-5.742207E+1
-5.772790E+1
-5.803374E+1
-5.818665E+1
-5.849249E+1
-5.879833E+1
-5.895125E+1
-5.895125E+1
-5.879833E+1
-5.879833E+1
-5.895125E+1
-5.925709E+1
-5.941000E+1
-5.941000E+1
-5.956293E+1
-5.986876E+1
-6.017460E+1
-6.017460E+1
-6.017460E+1
-6.032752E+1
-6.048044E+1
-6.063335E+1
-6.078627E+1
-6.078627E+1
-6.063335E+1
-6.063335E+1
-6.078627E+1
-6.093919E+1
-6.109211E+1
-6.093919E+1
-6.093919E+1
-6.093919E+1
-6.109211E+1
-6.093919E+1
-6.078627E+1
-6.063335E+1
-6.048044E+1
-6.048044E+1
-6.063335E+1
-6.078627E+1
-6.063335E+1
-6.048044E+1
-6.032752E+1
-6.032752E+1
-6.048044E+1
-6.032752E+1
-5.986876E+1
-5.971584E+1
-5.986876E+1
-6.002168E+1
-6.002168E+1
-5.986876E+1
-5.971584E+1
-5.956293E+1
-5.941000E+1
-5.956293E+1
-5.956293E+1
-5.971584E+1
-5.956293E+1
-5.956293E+1
-5.956293E+1
-5.956293E+1
-5.941000E+1
-5.941000E+1
-5.941000E+1
-5.956293E+1
-5.956293E+1
-5.941000E+1
-5.925709E+1
-5.925709E+1
-5.910417E+1
-5.910417E+1
-5.895125E+1
-5.879833E+1
-5.879833E+1
-5.895125E+1
-5.895125E+1
-5.879833E+1
-5.879833E+1
-5.895125E+1
-5.910417E+1
-5.910417E+1
-5.910417E+1
-5.879833E+1
-5.864541E+1
-5.864541E+1
-5.879833E+1
-5.879833E+1
-5.879833E+1
-5.879833E+1
-5.895125E+1
-5.910417E+1
-5.910417E+1
-5.910417E+1
-5.910417E+1
-5.925709E+1
-5.941000E+1
-5.941000E+1
-5.941000E+1
-5.941000E+1
-5.941000E+1
-5.941000E+1
-5.956293E+1
-5.971584E+1
-5.986876E+1
-5.986876E+1
-5.971584E+1
-5.971584E+1
-5.971584E+1
-5.986876E+1
-6.002168E+1
-6.017460E+1
-6.017460E+1
-6.017460E+1
-6.002168E+1
-6.002168E+1
-6.017460E+1
-6.032752E+1
-6.048044E+1
-6.078627E+1
-6.078627E+1
-6.078627E+1
-6.078627E+1
-6.078627E+1
-6.093919E+1
-6.093919E+1
-6.109211E+1
-6.124503E+1
-6.109211E+1
-6.109211E+1
-6.109211E+1
-6.124503E+1
-6.139795E+1
-6.139795E+1
-6.139795E+1
-6.155087E+1
-6.185671E+1
-6.185671E+1
-6.170378E+1
-6.155087E+1
-6.139795E+1
-6.155087E+1
-6.185671E+1
-6.216255E+1
-6.216255E+1
-6.216255E+1
-6.216255E+1
-6.216255E+1
-6.246838E+1
-6.262131E+1
-6.292713E+1
-6.292713E+1
-6.308006E+1
-6.323298E+1
-6.353882E+1
-6.369173E+1
-6.369173E+1
-6.384464E+1
-6.399757E+1
-6.445633E+1
-6.476217E+1
-6.491509E+1
-6.506800E+1
-6.506800E+1
-6.522092E+1
-6.537384E+1
-6.567968E+1
-6.583260E+1
-6.598552E+1
-6.613844E+1
-6.629135E+1
-6.629135E+1
-6.675011E+1
-6.720886E+1
-6.766762E+1
-6.797346E+1
-6.812638E+1
-6.827930E+1
-6.858514E+1
-6.889097E+1
-6.904389E+1
-6.904389E+1
-6.919681E+1
-6.950265E+1
-6.980848E+1
-6.996140E+1
-7.011432E+1
-7.042016E+1
-7.087891E+1
-7.118475E+1
-7.149059E+1
-7.164351E+1
-7.179643E+1
-7.210226E+1
-7.256102E+1
-7.301978E+1
-7.317269E+1
-7.317269E+1
-7.332562E+1
-7.363145E+1
-7.393729E+1
-7.424313E+1
-7.424313E+1
-7.424313E+1
-7.424313E+1
-7.470188E+1
-7.516064E+1
-7.546648E+1
-7.531355E+1
-7.516064E+1
-7.516064E+1
-7.546648E+1
-7.577231E+1
-7.592523E+1
-7.607815E+1
-7.623107E+1
-7.653690E+1
-7.653690E+1
-7.653690E+1
-7.653690E+1
-7.684274E+1
-7.714858E+1
-7.730150E+1
-7.730150E+1
-7.714858E+1
-7.730150E+1
-7.760734E+1
-7.791318E+1
-7.791318E+1
-7.791318E+1
-7.791318E+1
-7.806609E+1
-7.821901E+1
-7.821901E+1
-7.806609E+1
-7.806609E+1
-7.821901E+1
-7.837193E+1
-7.867777E+1
-7.867777E+1
-7.883069E+1
-7.898360E+1
-7.883069E+1
-7.883069E+1
-7.867777E+1
-7.883069E+1
-7.898360E+1
-7.913652E+1
-7.928944E+1
-7.928944E+1
-7.944236E+1
-7.944236E+1
-7.944236E+1
-7.928944E+1
-7.928944E+1
-7.913652E+1
-7.928944E+1
-7.928944E+1
-7.944236E+1
-7.944236E+1
-7.928944E+1
-7.944236E+1
-7.959528E+1
-7.990112E+1
-7.990112E+1
-7.974820E+1
-7.959528E+1
-7.959528E+1
-7.990112E+1
-8.005404E+1
-7.990112E+1
-7.959528E+1
-7.944236E+1
-7.959528E+1
-7.974820E+1
-7.974820E+1
-7.974820E+1
-7.974820E+1
-7.974820E+1
-7.974820E+1
-7.990112E+1
-8.005404E+1
-8.005404E+1
-8.005404E+1
-7.990112E+1
-7.974820E+1
-7.974820E+1
-7.990112E+1
-7.990112E+1
-8.005404E+1
-8.020696E+1
-8.020696E+1
-8.035987E+1
-8.020696E+1
-8.020696E+1
-8.035987E+1
-8.035987E+1
-8.035987E+1
-8.005404E+1
-8.005404E+1
-8.020696E+1
-8.035987E+1
-8.035987E+1
-8.020696E+1
-7.990112E+1
-7.990112E+1
-8.005404E+1
-8.035987E+1
-8.066571E+1
-8.066571E+1
-8.035987E+1
-8.020696E+1
-8.005404E+1
-8.035987E+1
-8.066571E+1
-8.066571E+1
-8.051279E+1
-8.035987E+1
-8.035987E+1
-8.066571E+1
-8.081863E+1
-8.097155E+1
-8.097155E+1
-8.097155E+1
-8.112447E+1
-8.112447E+1
-8.127738E+1
-8.112447E+1
-8.097155E+1
-8.081863E+1
-8.066571E+1
-8.051279E+1
-8.066571E+1
-8.097155E+1
-8.112447E+1
-8.112447E+1
-8.127738E+1
-8.112447E+1
-8.081863E+1
-8.081863E+1
-8.081863E+1
-8.112447E+1
-8.127738E+1
-8.112447E+1
-8.097155E+1
-8.081863E+1
-8.081863E+1
-8.097155E+1
-8.112447E+1
-8.097155E+1
-8.081863E+1
-8.066571E+1
-8.066571E+1
-8.066571E+1
-8.051279E+1
-8.035987E+1
-8.035987E+1
-8.051279E+1
-8.066571E+1
-8.051279E+1
-8.020696E+1
-8.005404E+1
-8.005404E+1
-8.005404E+1
-8.005404E+1
-7.990112E+1
-7.974820E+1
-7.974820E+1
-7.974820E+1
-7.974820E+1
-7.959528E+1
-7.928944E+1
-7.913652E+1
-7.928944E+1
-7.928944E+1
-7.898360E+1
-7.852485E+1
-7.837193E+1
-7.867777E+1
-7.898360E+1
-7.913652E+1
-7.883069E+1
-7.852485E+1
-7.837193E+1
-7.837193E+1
-7.821901E+1
-7.837193E+1
-7.837193E+1
-7.821901E+1
-7.806609E+1
-7.760734E+1
-7.714858E+1
-7.714858E+1
-7.730150E+1
-7.714858E+1
-7.684274E+1
-7.668983E+1
-7.653690E+1
-7.653690E+1
-7.653690E+1
-7.653690E+1
-7.623107E+1
-7.592523E+1
-7.577231E+1
-7.561939E+1
-7.561939E+1
-7.561939E+1
-7.561939E+1
-7.561939E+1
-7.531355E+1
-7.485480E+1
-7.454897E+1
-7.439604E+1
-7.439604E+1
-7.439604E+1
-7.424313E+1
-7.393729E+1
-7.363145E+1
-7.363145E+1
-7.347853E+1
-7.332562E+1
-7.301978E+1
-7.271394E+1
-7.240810E+1
-7.240810E+1
-7.240810E+1
-7.256102E+1
-7.225518E+1
-7.179643E+1
-7.133767E+1
-7.118475E+1
-7.133767E+1
-7.133767E+1
-7.103183E+1
-7.057307E+1
-7.026724E+1
-7.011432E+1
-7.011432E+1
-6.996140E+1
-6.980848E+1
-6.950265E+1
-6.919681E+1
-6.889097E+1
-6.873805E+1
-6.858514E+1
-6.843221E+1
-6.827930E+1
-6.797346E+1
-6.766762E+1
-6.736179E+1
-6.720886E+1
-6.705595E+1
-6.690303E+1
-6.659719E+1
-6.629135E+1
-6.613844E+1
-6.613844E+1
-6.613844E+1
-6.598552E+1
-6.567968E+1
-6.522092E+1
-6.491509E+1
-6.460925E+1
-6.445633E+1
-6.430341E+1
-6.430341E+1
-6.399757E+1
-6.384464E+1
-6.353882E+1
-6.323298E+1
-6.277422E+1
-6.262131E+1
-6.231546E+1
-6.231546E+1
-6.200962E+1
-6.185671E+1
-6.155087E+1
-6.124503E+1
-6.109211E+1
-6.093919E+1
-6.063335E+1
-6.048044E+1
-6.032752E+1
-6.017460E+1
-5.986876E+1
-5.941000E+1
-5.910417E+1
-5.895125E+1
-5.895125E+1
-5.879833E+1
-5.849249E+1
-5.803374E+1
-5.772790E+1
-5.757498E+1
-5.726914E+1
-5.711623E+1
-5.681039E+1
-5.650455E+1
-5.619872E+1
-5.619872E+1
-5.604579E+1
-5.573996E+1
-5.543412E+1
-5.512828E+1
-5.497537E+1
-5.466953E+1
-5.451661E+1
-5.421077E+1
-5.390493E+1
-5.375201E+1
-5.359910E+1
-5.329325E+1
-5.298742E+1
-5.252866E+1
-5.222282E+1
-5.206991E+1
-5.191699E+1
-5.176407E+1
-5.145823E+1
-5.130531E+1
-5.115239E+1
-5.099947E+1
-5.069363E+1
-5.054072E+1
-5.008196E+1
-4.977612E+1
-4.962321E+1
-4.947028E+1
-4.947028E+1
-4.916445E+1
-4.885861E+1
-4.839986E+1
-4.824694E+1
-4.809402E+1
-4.794110E+1
-4.763526E+1
-4.748234E+1
-4.717651E+1
-4.702359E+1
-4.671775E+1
-4.641191E+1
-4.610608E+1
-4.580024E+1
-4.564732E+1
-4.549440E+1
-4.534148E+1
-4.503565E+1
-4.488273E+1
-4.457689E+1
-4.427105E+1
-4.411813E+1
-4.411813E+1
-4.381229E+1
-4.365937E+1
-4.320062E+1
-4.304770E+1
-4.289478E+1
-4.274186E+1
-4.258894E+1
-4.243602E+1
-4.228311E+1
-4.213019E+1
-4.182435E+1
-4.151851E+1
-4.121268E+1
-4.121268E+1
-4.121268E+1
-4.105976E+1
-4.060100E+1
-4.029516E+1
-4.014225E+1
-4.014225E+1
-3.998933E+1
-3.983641E+1
-3.968349E+1
-3.937765E+1
-3.922473E+1
-3.891890E+1
-3.876598E+1
-3.861305E+1
-3.846014E+1
-3.830722E+1
-3.815430E+1
-3.800138E+1
-3.769554E+1
-3.754262E+1
-3.738971E+1
-3.708387E+1
-3.708387E+1
-3.708387E+1
-3.677803E+1
-3.647219E+1
-3.631928E+1
-3.616636E+1
-3.601344E+1
-3.586052E+1
-3.570760E+1
-3.555468E+1
-3.540176E+1
-3.540176E+1
-3.540176E+1
-3.509592E+1
-3.463717E+1
-3.433133E+1
-3.433133E+1
-3.448425E+1
-3.463717E+1
-3.433133E+1
-3.387257E+1
-3.356674E+1
-3.341382E+1
-3.341382E+1
-3.356674E+1
-3.341382E+1
-3.310798E+1
-3.280214E+1
-3.264922E+1
-3.264922E+1
-3.264922E+1
-3.249631E+1
-3.234339E+1
-3.203755E+1
-3.188463E+1
-3.188463E+1
-3.173171E+1
-3.157879E+1
-3.142588E+1
-3.127296E+1
-3.096712E+1
-3.081420E+1
-3.066128E+1
-3.050836E+1
-3.035545E+1
-3.035545E+1
-3.020253E+1
-3.004961E+1
-2.989669E+1
-2.974377E+1
-2.959085E+1
-2.959085E+1
-2.959085E+1
-2.943793E+1
-2.913210E+1
-2.913210E+1
-2.913210E+1
-2.897918E+1
-2.882625E+1
-2.852042E+1
-2.836750E+1
-2.821458E+1
-2.806166E+1
-2.790874E+1
-2.775582E+1
-2.760291E+1
-2.760291E+1
-2.775582E+1
-2.790874E+1
-2.744999E+1
-2.714415E+1
-2.683831E+1
-2.699123E+1
-2.699123E+1
-2.699123E+1
-2.668539E+1
-2.668539E+1
-2.637956E+1
-2.622664E+1
-2.622664E+1
-2.622664E+1
-2.622664E+1
-2.622664E+1
-2.637956E+1
-2.622664E+1
-2.607372E+1
-2.576788E+1
-2.546204E+1
-2.546204E+1
-2.546204E+1
-2.546204E+1
-2.546204E+1
-2.530912E+1
-2.530912E+1
-2.530912E+1
-2.515620E+1
-2.485037E+1
-2.485037E+1
-2.469745E+1
-2.469745E+1
-2.469745E+1
-2.454453E+1
-2.439161E+1
-2.423869E+1
-2.408577E+1
-2.408577E+1
-2.393285E+1
-2.362702E+1
-2.347410E+1
-2.347410E+1
-2.347410E+1
-2.347410E+1
-2.347410E+1
-2.347410E+1
-2.347410E+1
-2.332118E+1
-2.316826E+1
-2.301534E+1
-2.301534E+1
-2.286242E+1
-2.286242E+1
-2.286242E+1
-2.255659E+1
-2.240367E+1
-2.240367E+1
-2.240367E+1
-2.225075E+1
-2.209783E+1
-2.209783E+1
-2.209783E+1
-2.209783E+1
-2.194491E+1
-2.179199E+1
-2.163907E+1
-2.148616E+1
-2.133324E+1
-2.118032E+1
-2.102740E+1
-2.087448E+1
-2.087448E+1
-2.072156E+1
-2.087448E+1
-2.087448E+1
-2.072156E+1
-2.072156E+1
-2.056864E+1
-2.041573E+1
-2.026281E+1
-2.026281E+1
-2.010989E+1
-1.995697E+1
-1.995697E+1
-1.995697E+1
-2.010989E+1
-1.995697E+1
-1.980405E+1
-1.965113E+1
-1.965113E+1
-1.980405E+1
-1.980405E+1
-1.965113E+1
-1.965113E+1
-1.965113E+1
-1.965113E+1
-1.949821E+1
-1.934530E+1
-1.919237E+1
-1.903946E+1
-1.888654E+1
-1.888654E+1
-1.888654E+1
-1.888654E+1
-1.888654E+1
-1.888654E+1
-1.903946E+1
-1.903946E+1
-1.903946E+1
-1.888654E+1
-1.888654E+1
-1.873362E+1
-1.858070E+1
-1.842778E+1
-1.842778E+1
-1.842778E+1
-1.842778E+1
-1.827486E+1
-1.812194E+1
-1.812194E+1
-1.827486E+1
-1.827486E+1
-1.827486E+1
-1.827486E+1
-1.827486E+1
-1.812194E+1
-1.827486E+1
-1.827486E+1
-1.827486E+1
-1.796903E+1
-1.781611E+1
-1.796903E+1
-1.812194E+1
-1.812194E+1
-1.812194E+1
-1.796903E+1
-1.796903E+1
-1.796903E+1
-1.781611E+1
-1.781611E+1
-1.796903E+1
-1.796903E+1
-1.796903E+1
-1.796903E+1
-1.812194E+1
-1.796903E+1
-1.781611E+1
-1.766319E+1
-1.766319E+1
-1.766319E+1
-1.766319E+1
-1.751027E+1
-1.720443E+1
-1.720443E+1
-1.735735E+1
-1.735735E+1
-1.720443E+1
-1.689859E+1
-1.674567E+1
-1.674567E+1
-1.674567E+1
-1.674567E+1
-1.674567E+1
-1.674567E+1
-1.659275E+1
-1.659275E+1
-1.659275E+1
-1.659275E+1
-1.643984E+1
-1.628692E+1
-1.613400E+1
-1.598108E+1
-1.598108E+1
-1.598108E+1
-1.598108E+1
-1.567524E+1
-1.567524E+1
-1.567524E+1
-1.582816E+1
-1.582816E+1
-1.567524E+1
-1.552232E+1
-1.552232E+1
-1.536940E+1
-1.521649E+1
-1.506357E+1
-1.521649E+1
-1.521649E+1
-1.506357E+1
-1.491065E+1
-1.475773E+1
-1.475773E+1
-1.491065E+1
-1.491065E+1
-1.475773E+1
-1.460481E+1
-1.445189E+1
-1.445189E+1
-1.460481E+1
-1.475773E+1
-1.475773E+1
-1.445189E+1
-1.414606E+1
-1.384022E+1
-1.399314E+1
-1.414606E+1
-1.429897E+1
-1.414606E+1
-1.399314E+1
-1.384022E+1
-1.368730E+1
-1.353438E+1
-1.353438E+1
-1.368730E+1
-1.384022E+1
-1.384022E+1
-1.338146E+1
-1.307562E+1
-1.292271E+1
-1.292271E+1
-1.307562E+1
-1.292271E+1
-1.276979E+1
-1.246395E+1
-1.231103E+1
-1.231103E+1
-1.231103E+1
-1.215811E+1
-1.200519E+1
-1.185227E+1
-1.169936E+1
-1.154643E+1
-1.154643E+1
-1.124060E+1
-1.093476E+1
-1.078184E+1
-1.078184E+1
-1.078184E+1
-1.078184E+1
-1.062892E+1
-1.032309E+1
-1.001725E+1
-9.864328E+0
-9.711411E+0
-9.405573E+0
-9.252655E+0
-9.099735E+0
-8.946817E+0
-8.946817E+0
-8.793898E+0
-8.640980E+0
-8.640980E+0
-8.640980E+0
-8.488062E+0
-8.335142E+0
-8.182224E+0
-8.335142E+0
-8.335142E+0
-8.335142E+0
-8.488062E+0
-8.488062E+0
-8.335142E+0
-8.029305E+0
-7.723467E+0
-7.570549E+0
-7.570549E+0
-7.570549E+0
-7.417629E+0
-6.958872E+0
-6.500116E+0
-6.194279E+0
-6.347197E+0
-6.194279E+0
-5.888441E+0
-5.582604E+0
-5.276766E+0
-5.123848E+0
-5.123848E+0
-4.970928E+0
-4.665093E+0
-4.359255E+0
-4.206335E+0
-4.053417E+0
-3.594662E+0
-3.135904E+0
-2.524229E+0
-2.218391E+0
-2.065472E+0
-1.912554E+0
-8.421230E-1
1.298739E+0
2.216252E+0
5.341463E-1
-1.453798E+0
-1.912554E+0
-9.950409E-1
-7.752991E-2
2.283087E-1
7.538986E-2
2.283087E-1
6.870651E-1
1.145821E+0
1.298739E+0
1.451658E+0
1.451658E+0
1.604578E+0
1.910415E+0
2.369171E+0
2.522090E+0
2.675009E+0
2.980846E+0
3.286683E+0
3.439602E+0
3.745440E+0
3.745440E+0
4.051278E+0
4.204197E+0
4.204197E+0
4.051278E+0
3.898358E+0
4.051278E+0
4.357115E+0
4.510034E+0
4.510034E+0
4.357115E+0
4.357115E+0
4.815871E+0
5.580465E+0
6.650897E+0
7.415490E+0
7.721328E+0
7.415490E+0
7.262571E+0
7.874247E+0
8.944677E+0
9.862190E+0
1.001511E+1
9.862190E+0
9.709271E+0
9.862190E+0
1.001511E+1
1.047387E+1
1.108554E+1
1.215597E+1
1.292057E+1
1.292057E+1
1.246181E+1
1.215597E+1
1.292057E+1
1.460267E+1
1.552018E+1
1.490851E+1
1.353224E+1
1.322640E+1
1.460267E+1
1.674353E+1
1.796689E+1
1.766105E+1
1.704937E+1
1.674353E+1
1.704937E+1
1.750813E+1
1.781397E+1
1.735521E+1
1.613186E+1
1.475559E+1
1.444975E+1
1.567310E+1
1.720229E+1
1.766105E+1
1.674353E+1
1.597894E+1
1.628478E+1
1.720229E+1
1.720229E+1
1.597894E+1
1.475559E+1
1.490851E+1
1.628478E+1
1.766105E+1
1.842564E+1
1.873148E+1
1.857856E+1
1.750813E+1
1.536727E+1
1.337932E+1
1.399100E+1
1.750813E+1
2.163693E+1
2.286029E+1
2.010775E+1
1.613186E+1
1.414392E+1
1.460267E+1
1.552018E+1
1.490851E+1
1.292057E+1
1.200305E+1
1.322640E+1
1.582602E+1
1.796689E+1
1.873148E+1
1.857856E+1
1.827272E+1
1.827272E+1
1.857856E+1
1.949607E+1
2.133110E+1
2.377780E+1
2.607158E+1
2.668325E+1
2.576574E+1
2.438947E+1
2.377780E+1
2.423655E+1
2.469531E+1
2.454239E+1
2.377780E+1
2.301320E+1
2.301320E+1
2.362488E+1
2.500115E+1
2.591866E+1
2.561282E+1
2.393072E+1
2.224861E+1
2.209569E+1
2.377780E+1
2.576574E+1
2.637742E+1
2.530698E+1
2.393072E+1
2.408363E+1
2.545990E+1
2.683617E+1
2.698909E+1
2.591866E+1
2.500115E+1
2.484823E+1
2.530698E+1
2.591866E+1
2.622450E+1
2.622450E+1
2.622450E+1
2.653033E+1
2.683617E+1
2.714201E+1
2.744785E+1
2.790660E+1
2.836536E+1
2.867120E+1
2.867120E+1
2.851828E+1
2.805952E+1
2.775369E+1
2.714201E+1
2.622450E+1
2.530698E+1
2.500115E+1
2.561282E+1
2.653033E+1
2.668325E+1
2.576574E+1
2.377780E+1
2.194277E+1
2.102526E+1
2.056650E+1
1.980191E+1
1.888440E+1
1.827272E+1
1.842564E+1
1.934315E+1
2.026067E+1
2.087234E+1
2.102526E+1
2.133110E+1
2.178985E+1
2.255445E+1
2.316612E+1
2.393072E+1
2.454239E+1
2.530698E+1
2.561282E+1
2.576574E+1
2.607158E+1
2.637742E+1
2.698909E+1
2.760077E+1
2.775369E+1
2.744785E+1
2.683617E+1
2.637742E+1
2.622450E+1
2.653033E+1
2.683617E+1
2.668325E+1
2.637742E+1
2.591866E+1
2.561282E+1
2.561282E+1
2.561282E+1
2.561282E+1
2.561282E+1
2.545990E+1
2.530698E+1
2.515407E+1
2.515407E+1
2.545990E+1
2.591866E+1
2.653033E+1
2.668325E+1
2.668325E+1
2.653033E+1
2.653033E+1
2.683617E+1
2.698909E+1
2.683617E+1
2.653033E+1
2.622450E+1
2.622450E+1
2.637742E+1
2.622450E+1
2.576574E+1
2.515407E+1
2.500115E+1
2.515407E+1
2.515407E+1
2.484823E+1
2.423655E+1
2.377780E+1
2.377780E+1
2.377780E+1
2.347196E+1
2.316612E+1
2.316612E+1
2.331904E+1
2.331904E+1
2.316612E+1
2.301320E+1
2.301320E+1
2.316612E+1
2.316612E+1
2.331904E+1
2.331904E+1
2.331904E+1
2.347196E+1
2.347196E+1
2.347196E+1
2.331904E+1
2.347196E+1
2.362488E+1
2.362488E+1
2.362488E+1
2.347196E+1
2.347196E+1
2.347196E+1
2.331904E+1
2.331904E+1
2.316612E+1
2.316612E+1
2.301320E+1
2.286029E+1
2.270737E+1
2.270737E+1
2.286029E+1
2.286029E+1
2.286029E+1
2.270737E+1
2.255445E+1
2.255445E+1
2.270737E+1
2.270737E+1
2.255445E+1
2.240153E+1
2.224861E+1
2.224861E+1
2.224861E+1
2.224861E+1
2.209569E+1
2.209569E+1
2.194277E+1
2.194277E+1
2.178985E+1
2.148402E+1
2.133110E+1
2.133110E+1
2.133110E+1
2.117818E+1
2.102526E+1
2.087234E+1
2.087234E+1
2.071942E+1
2.056650E+1
2.041358E+1
2.041358E+1
2.041358E+1
2.041358E+1
2.041358E+1
2.026067E+1
2.026067E+1
2.010775E+1
2.026067E+1
2.026067E+1
2.010775E+1
1.995483E+1
1.995483E+1
1.980191E+1
1.980191E+1
1.964899E+1
1.964899E+1
1.964899E+1
1.964899E+1
1.964899E+1
1.949607E+1
1.919024E+1
1.903732E+1
1.903732E+1
1.919024E+1
1.919024E+1
1.888440E+1
1.857856E+1
1.842564E+1
1.842564E+1
1.857856E+1
1.842564E+1
1.811980E+1
1.796689E+1
1.796689E+1
1.796689E+1
1.796689E+1
1.781397E+1
1.766105E+1
1.750813E+1
1.735521E+1
1.750813E+1
1.735521E+1
1.720229E+1
1.689645E+1
1.674353E+1
1.674353E+1
1.659062E+1
1.643770E+1
1.628478E+1
1.628478E+1
1.628478E+1
1.628478E+1
1.613186E+1
1.597894E+1
1.567310E+1
1.536727E+1
1.536727E+1
1.536727E+1
1.521435E+1
1.490851E+1
1.460267E+1
1.444975E+1
1.444975E+1
1.460267E+1
1.475559E+1
1.460267E+1
1.444975E+1
1.414392E+1
1.399100E+1
1.383808E+1
1.353224E+1
1.353224E+1
1.353224E+1
1.353224E+1
1.337932E+1
1.307348E+1
1.292057E+1
1.292057E+1
1.276765E+1
1.276765E+1
1.261473E+1
1.230889E+1
1.230889E+1
1.230889E+1
1.215597E+1
1.215597E+1
1.200305E+1
1.185013E+1
1.185013E+1
1.200305E+1
1.215597E+1
1.200305E+1
1.185013E+1
1.169722E+1
1.154430E+1
1.139138E+1
1.139138E+1
1.123846E+1
1.108554E+1
1.108554E+1
1.093262E+1
1.077970E+1
1.077970E+1
1.077970E+1
1.093262E+1
1.093262E+1
1.077970E+1
1.077970E+1
1.062678E+1
1.047387E+1
1.032095E+1
1.032095E+1
1.032095E+1
1.032095E+1
1.016803E+1
1.016803E+1
1.001511E+1
1.001511E+1
1.001511E+1
1.001511E+1
9.862190E+0
9.709271E+0
9.709271E+0
9.709271E+0
9.709271E+0
9.556353E+0
9.556353E+0
9.556353E+0
9.556353E+0
9.556353E+0
9.556353E+0
9.403434E+0
9.403434E+0
9.403434E+0
9.403434E+0
9.250515E+0
8.944677E+0
8.944677E+0
9.097596E+0
9.250515E+0
9.250515E+0
9.097596E+0
8.944677E+0
8.791760E+0
8.791760E+0
8.791760E+0
8.791760E+0
8.944677E+0
8.944677E+0
8.638840E+0
8.485922E+0
8.180084E+0
8.027165E+0
8.180084E+0
8.333002E+0
8.638840E+0
8.638840E+0
8.485922E+0
8.333002E+0
8.180084E+0
8.333002E+0
8.333002E+0
8.180084E+0
8.027165E+0
7.721328E+0
7.874247E+0
8.027165E+0
8.333002E+0
8.485922E+0
8.333002E+0
8.333002E+0
8.027165E+0
7.721328E+0
7.568409E+0
7.874247E+0
8.180084E+0
8.180084E+0
7.874247E+0
7.568409E+0
7.568409E+0
7.721328E+0
7.874247E+0
7.721328E+0
7.568409E+0
7.415490E+0
7.415490E+0
7.415490E+0
7.568409E+0
7.568409E+0
7.721328E+0
7.874247E+0
7.721328E+0
7.415490E+0
7.262571E+0
7.415490E+0
7.568409E+0
7.721328E+0
7.568409E+0
8.027165E+0
9.097596E+0
1.047387E+1
1.154430E+1
1.108554E+1
8.638840E+0
5.733383E+0
5.580465E+0
9.556353E+0
1.628478E+1
2.286029E+1
2.576574E+1
2.469531E+1
2.148402E+1
1.949607E+1
2.010775E+1
2.041358E+1
1.628478E+1
7.262571E+0
-1.300879E+0
-2.524229E+0
4.968790E+0
1.444975E+1
1.842564E+1
1.490851E+1
9.403434E+0
7.109653E+0
8.027165E+0
7.721328E+0
4.051278E+0
-7.752991E-2
-8.421230E-1
2.063334E+0
6.192140E+0
9.556353E+0
1.261473E+1
1.567310E+1
1.766105E+1
1.674353E+1
1.307348E+1
8.791760E+0
5.886302E+0
5.427547E+0
6.803815E+0
7.874247E+0
7.721328E+0
6.192140E+0
5.580465E+0
6.803815E+0
8.944677E+0
9.862190E+0
8.180084E+0
5.580465E+0
4.051278E+0
4.051278E+0
5.121709E+0
6.497978E+0
7.568409E+0
8.638840E+0
9.709271E+0
1.016803E+1
1.001511E+1
9.403434E+0
8.791760E+0
8.485922E+0
7.874247E+0
7.109653E+0
6.039221E+0
5.733383E+0
6.192140E+0
7.109653E+0
7.721328E+0
8.027165E+0
8.180084E+0
8.180084E+0
8.180084E+0
8.027165E+0
7.874247E+0
7.568409E+0
7.262571E+0
7.262571E+0
7.262571E+0
7.568409E+0
7.874247E+0
8.180084E+0
8.485922E+0
8.791760E+0
8.485922E+0
7.874247E+0
7.109653E+0
6.650897E+0
6.345058E+0
6.345058E+0
6.345058E+0
6.650897E+0
6.803815E+0
7.109653E+0
7.262571E+0
7.109653E+0
6.956734E+0
6.803815E+0
6.650897E+0
6.345058E+0
6.192140E+0
6.039221E+0
6.039221E+0
6.039221E+0
6.192140E+0
6.192140E+0
6.192140E+0
6.345058E+0
6.497978E+0
6.497978E+0
6.497978E+0
6.192140E+0
5.886302E+0
5.733383E+0
5.733383E+0
5.580465E+0
5.427547E+0
5.427547E+0
5.427547E+0
5.427547E+0
5.427547E+0
5.274628E+0
5.121709E+0
4.815871E+0
4.662952E+0
4.357115E+0
4.357115E+0
4.357115E+0
4.510034E+0
4.815871E+0
4.968790E+0
5.121709E+0
5.121709E+0
5.121709E+0
4.815871E+0
4.510034E+0
4.204197E+0
4.204197E+0
4.051278E+0
3.745440E+0
3.439602E+0
3.439602E+0
3.745440E+0
3.745440E+0
3.592521E+0
3.286683E+0
3.439602E+0
4.051278E+0
4.815871E+0
4.815871E+0
3.439602E+0
2.063334E+0
1.910415E+0
3.439602E+0
5.274628E+0
5.427547E+0
3.439602E+0
1.298739E+0
8.399830E-1
2.063334E+0
3.133765E+0
2.522090E+0
1.145821E+0
9.929018E-1
2.063334E+0
2.675009E+0
1.298739E+0
-6.892033E-1
-1.453798E+0
-2.304478E-1
1.298739E+0
1.757497E+0
9.929018E-1
7.538986E-2
-2.304478E-1
7.538986E-2
5.341463E-1
9.929018E-1
9.929018E-1
2.283087E-1
-8.421230E-1
-1.300879E+0
-8.421230E-1
-7.752991E-2
3.812275E-1
3.812275E-1
9.929018E-1
1.451658E+0
3.812275E-1
-2.830067E+0
-5.276766E+0
-3.288824E+0
1.604578E+0
4.510034E+0
2.369171E+0
-1.147961E+0
2.283087E-1
7.262571E+0
1.353224E+1
1.200305E+1
2.827928E+0
-6.041359E+0
-6.805956E+0
2.283087E-1
6.803815E+0
7.262571E+0
3.592521E+0
2.827928E+0
7.721328E+0
1.337932E+1
1.353224E+1
7.721328E+0
1.910415E+0
-3.833675E-1
-8.421230E-1
-2.982987E+0
-5.276766E+0
-4.053417E+0
1.757497E+0
7.262571E+0
7.262571E+0
2.675009E+0
-1.147961E+0
-6.892033E-1
1.757497E+0
1.451658E+0
-1.759634E+0
-4.053417E+0
-2.371311E+0
1.604578E+0
4.051278E+0
4.204197E+0
3.745440E+0
4.204197E+0
4.510034E+0
3.898358E+0
2.216252E+0
8.399830E-1
3.812275E-1
8.399830E-1
1.604578E+0
2.216252E+0
2.522090E+0
2.827928E+0
2.980846E+0
2.980846E+0
2.675009E+0
2.063334E+0
1.757497E+0
1.604578E+0
1.298739E+0
1.145821E+0
1.145821E+0
1.604578E+0
2.369171E+0
2.980846E+0
3.133765E+0
3.133765E+0
2.980846E+0
2.980846E+0
2.675009E+0
2.522090E+0
2.369171E+0
2.675009E+0
2.980846E+0
3.133765E+0
3.439602E+0
3.898358E+0
4.815871E+0
5.274628E+0
5.274628E+0
4.510034E+0
4.051278E+0
3.898358E+0
4.204197E+0
4.204197E+0
4.051278E+0
3.898358E+0
4.204197E+0
4.662952E+0
4.815871E+0
4.510034E+0
4.051278E+0
3.898358E+0
3.898358E+0
3.745440E+0
3.286683E+0
2.675009E+0
2.675009E+0
3.286683E+0
4.051278E+0
4.204197E+0
3.898358E+0
3.592521E+0
3.592521E+0
4.051278E+0
4.051278E+0
3.898358E+0
3.745440E+0
4.051278E+0
4.357115E+0
4.510034E+0
4.662952E+0
4.815871E+0
4.968790E+0
5.121709E+0
5.121709E+0
4.968790E+0
4.968790E+0
4.815871E+0
4.815871E+0
4.815871E+0
4.815871E+0
4.815871E+0
4.815871E+0
4.815871E+0
4.815871E+0
4.968790E+0
4.968790E+0
5.121709E+0
5.121709E+0
5.121709E+0
5.121709E+0
4.968790E+0
4.968790E+0
5.121709E+0
5.427547E+0
5.580465E+0
5.733383E+0
5.733383E+0
5.886302E+0
6.039221E+0
5.886302E+0
5.733383E+0
5.733383E+0
5.733383E+0
5.733383E+0
5.733383E+0
5.733383E+0
5.886302E+0
5.886302E+0
5.886302E+0
5.886302E+0
5.886302E+0
5.886302E+0
5.733383E+0
5.733383E+0
5.733383E+0
5.580465E+0
5.580465E+0
5.427547E+0
5.427547E+0
5.580465E+0
5.733383E+0
5.733383E+0
5.733383E+0
5.733383E+0
5.733383E+0
5.886302E+0
5.886302E+0
5.886302E+0
5.886302E+0
5.886302E+0
5.886302E+0
5.886302E+0
6.192140E+0
6.345058E+0
6.345058E+0
6.192140E+0
6.039221E+0
6.039221E+0
6.039221E+0
6.192140E+0
6.192140E+0
6.039221E+0
6.192140E+0
6.192140E+0
6.192140E+0
6.039221E+0
6.039221E+0
6.039221E+0
6.192140E+0
6.039221E+0
5.886302E+0
5.886302E+0
6.039221E+0
6.192140E+0
6.192140E+0
6.192140E+0
6.345058E+0
6.497978E+0
6.650897E+0
6.497978E+0
6.345058E+0
6.345058E+0
6.345058E+0
6.345058E+0
6.497978E+0
6.650897E+0
6.650897E+0
6.650897E+0
6.497978E+0
6.497978E+0
6.497978E+0
6.497978E+0
6.497978E+0
6.497978E+0
6.345058E+0
6.345058E+0
6.345058E+0
6.497978E+0
6.650897E+0
6.650897E+0
6.497978E+0
6.497978E+0
6.497978E+0
6.650897E+0
6.497978E+0
6.345058E+0
6.345058E+0
6.497978E+0
6.650897E+0
6.803815E+0
6.803815E+0
6.803815E+0
6.803815E+0
6.803815E+0
6.803815E+0
6.956734E+0
7.109653E+0
7.109653E+0
6.956734E+0
6.803815E+0
6.650897E+0
6.803815E+0
6.803815E+0
6.956734E+0
6.956734E+0
6.803815E+0
6.650897E+0
6.497978E+0
6.497978E+0
6.650897E+0
6.650897E+0
6.497978E+0
6.497978E+0
6.650897E+0
6.650897E+0
6.650897E+0
6.650897E+0
6.650897E+0
6.650897E+0
6.650897E+0
6.650897E+0
6.650897E+0
6.650897E+0
6.650897E+0
6.650897E+0
6.650897E+0
6.803815E+0
6.803815E+0
6.650897E+0
6.497978E+0
6.345058E+0
6.345058E+0
6.497978E+0
6.497978E+0
6.345058E+0
6.345058E+0
6.192140E+0
6.192140E+0
6.039221E+0
6.039221E+0
6.039221E+0
6.192140E+0
6.192140E+0
6.039221E+0
5.886302E+0
5.886302E+0
5.886302E+0
6.039221E+0
5.886302E+0
5.733383E+0
5.733383E+0
5.886302E+0
5.886302E+0
5.733383E+0
5.427547E+0
5.580465E+0
5.733383E+0
5.886302E+0
5.886302E+0
5.733383E+0
5.580465E+0
5.427547E+0
5.427547E+0
5.274628E+0
5.274628E+0
5.121709E+0
5.121709E+0
4.968790E+0
4.968790E+0
4.968790E+0
4.815871E+0
4.815871E+0
4.815871E+0
4.815871E+0
4.815871E+0
4.662952E+0
4.815871E+0
4.815871E+0
4.815871E+0
4.662952E+0
4.510034E+0
4.357115E+0
4.357115E+0
4.204197E+0
4.204197E+0
4.204197E+0
4.051278E+0
4.051278E+0
3.898358E+0
3.745440E+0
3.745440E+0
3.898358E+0
3.898358E+0
3.745440E+0
3.592521E+0
3.592521E+0
3.592521E+0
3.745440E+0
3.745440E+0
3.592521E+0
3.286683E+0
3.133765E+0
2.980846E+0
2.980846E+0
3.133765E+0
3.133765E+0
3.133765E+0
2.980846E+0
2.675009E+0
2.675009E+0
2.675009E+0
2.827928E+0
2.827928E+0
2.675009E+0
2.522090E+0
2.522090E+0
2.675009E+0
2.675009E+0
2.675009E+0
2.369171E+0
2.216252E+0
2.216252E+0
2.216252E+0
2.369171E+0
2.216252E+0
2.063334E+0
1.910415E+0
1.910415E+0
2.063334E+0
2.063334E+0
1.910415E+0
1.757497E+0
1.757497E+0
1.757497E+0
1.757497E+0
1.757497E+0
1.604578E+0
1.604578E+0
1.604578E+0
1.604578E+0
1.757497E+0
1.757497E+0
1.604578E+0
1.451658E+0
1.451658E+0
1.451658E+0
1.298739E+0
1.145821E+0
9.929018E-1
1.145821E+0
1.145821E+0
1.298739E+0
1.145821E+0
9.929018E-1
9.929018E-1
9.929018E-1
9.929018E-1
8.399830E-1
8.399830E-1
8.399830E-1
8.399830E-1
6.870651E-1
5.341463E-1
5.341463E-1
5.341463E-1
6.870651E-1
8.399830E-1
8.399830E-1
6.870651E-1
6.870651E-1
6.870651E-1
6.870651E-1
6.870651E-1
5.341463E-1
3.812275E-1
3.812275E-1
3.812275E-1
3.812275E-1
3.812275E-1
3.812275E-1
3.812275E-1
2.283087E-1
2.283087E-1
2.283087E-1
2.283087E-1
3.812275E-1
3.812275E-1
2.283087E-1
7.538986E-2
7.538986E-2
7.538986E-2
7.538986E-2
2.283087E-1
2.283087E-1
7.538986E-2
7.538986E-2
-7.752991E-2
7.538986E-2
7.538986E-2
7.538986E-2
7.538986E-2
7.538986E-2
7.538986E-2
7.538986E-2
7.538986E-2
7.538986E-2
2.283087E-1
2.283087E-1
3.812275E-1
2.283087E-1
2.283087E-1
7.538986E-2
-7.752991E-2
-7.752991E-2
-7.752991E-2
-7.752991E-2
7.538986E-2
2.283087E-1
7.538986E-2
7.538986E-2
7.538986E-2
7.538986E-2
7.538986E-2
2.283087E-1
7.538986E-2
7.538986E-2
7.538986E-2
2.283087E-1
3.812275E-1
3.812275E-1
2.283087E-1
7.538986E-2
7.538986E-2
2.283087E-1
2.283087E-1
7.538986E-2
-7.752991E-2
-7.752991E-2
7.538986E-2
7.538986E-2
7.538986E-2
7.538986E-2
7.538986E-2
-7.752991E-2
-7.752991E-2
-7.752991E-2
-7.752991E-2
7.538986E-2
7.538986E-2
7.538986E-2
7.538986E-2
7.538986E-2
7.538986E-2
7.538986E-2
7.538986E-2
7.538986E-2
7.538986E-2
7.538986E-2
7.538986E-2
7.538986E-2
7.538986E-2
-7.752991E-2
-7.752991E-2
7.538986E-2
7.538986E-2
7.538986E-2
-7.752991E-2
-7.752991E-2
-7.752991E-2
7.538986E-2
7.538986E-2
-7.752991E-2
-7.752991E-2
-2.304478E-1
-7.752991E-2
-7.752991E-2
-7.752991E-2
-7.752991E-2
-2.304478E-1
-2.304478E-1
-2.304478E-1
-2.304478E-1
-2.304478E-1
-3.833675E-1
-2.304478E-1
7.538986E-2
7.538986E-2
-7.752991E-2
-7.752991E-2
-7.752991E-2
-7.752991E-2
7.538986E-2
-7.752991E-2
-2.304478E-1
-2.304478E-1
-2.304478E-1
-2.304478E-1
-7.752991E-2
7.538986E-2
-7.752991E-2
-7.752991E-2
-7.752991E-2
-7.752991E-2
-7.752991E-2
-7.752991E-2
-2.304478E-1
-2.304478E-1
-2.304478E-1
-7.752991E-2
-7.752991E-2
-2.304478E-1
-2.304478E-1
-7.752991E-2
-7.752991E-2
7.538986E-2
-7.752991E-2
-2.304478E-1
-3.833675E-1
-2.304478E-1
-7.752991E-2
7.538986E-2
7.538986E-2
-7.752991E-2
-2.304478E-1
-7.752991E-2
7.538986E-2
7.538986E-2
7.538986E-2
7.538986E-2
7.538986E-2
7.538986E-2
7.538986E-2
7.538986E-2
7.538986E-2
7.538986E-2
7.538986E-2
7.538986E-2
3.812275E-1
5.341463E-1
5.341463E-1
2.283087E-1
7.538986E-2
7.538986E-2
2.283087E-1
7.538986E-2
7.538986E-2
2.283087E-1
3.812275E-1
3.812275E-1
3.812275E-1
3.812275E-1
3.812275E-1
3.812275E-1
2.283087E-1
2.283087E-1
2.283087E-1
2.283087E-1
2.283087E-1
3.812275E-1
3.812275E-1
3.812275E-1
2.283087E-1
7.538986E-2
2.283087E-1
3.812275E-1
6.870651E-1
6.870651E-1
5.341463E-1
5.341463E-1
5.341463E-1
5.341463E-1
5.341463E-1
5.341463E-1
6.870651E-1
8.399830E-1
9.929018E-1
8.399830E-1
8.399830E-1
8.399830E-1
9.929018E-1
8.399830E-1
6.870651E-1
6.870651E-1
6.870651E-1
5.341463E-1
5.341463E-1
5.341463E-1
6.870651E-1
8.399830E-1
8.399830E-1
6.870651E-1
6.870651E-1
6.870651E-1
8.399830E-1
9.929018E-1
8.399830E-1
6.870651E-1
6.870651E-1
6.870651E-1
8.399830E-1
8.399830E-1
8.399830E-1
8.399830E-1
8.399830E-1
8.399830E-1
9.929018E-1
9.929018E-1
9.929018E-1
9.929018E-1
8.399830E-1
8.399830E-1
8.399830E-1
9.929018E-1
9.929018E-1
8.399830E-1
6.870651E-1
6.870651E-1
9.929018E-1
1.145821E+0
1.145821E+0
1.145821E+0
9.929018E-1
9.929018E-1
1.145821E+0
1.145821E+0
9.929018E-1
9.929018E-1
9.929018E-1
9.929018E-1
9.929018E-1
8.399830E-1
8.399830E-1
8.399830E-1
6.870651E-1
6.870651E-1
8.399830E-1
9.929018E-1
9.929018E-1
8.399830E-1
6.870651E-1
8.399830E-1
9.929018E-1
9.929018E-1
9.929018E-1
8.399830E-1
9.929018E-1
9.929018E-1
9.929018E-1
9.929018E-1
1.145821E+0
1.145821E+0
9.929018E-1
9.929018E-1
8.399830E-1
8.399830E-1
8.399830E-1
8.399830E-1
8.399830E-1
8.399830E-1
6.870651E-1
6.870651E-1
6.870651E-1
8.399830E-1
8.399830E-1
8.399830E-1
8.399830E-1
6.870651E-1
6.870651E-1
6.870651E-1
5.341463E-1
6.870651E-1
6.870651E-1
8.399830E-1
9.929018E-1
9.929018E-1
8.399830E-1
6.870651E-1
3.812275E-1
2.283087E-1
3.812275E-1
5.341463E-1
8.399830E-1
9.929018E-1
9.929018E-1
9.929018E-1
9.929018E-1
9.929018E-1
9.929018E-1
8.399830E-1
6.870651E-1
6.870651E-1
5.341463E-1
6.870651E-1
9.929018E-1
9.929018E-1
8.399830E-1
6.870651E-1
6.870651E-1
6.870651E-1
6.870651E-1
5.341463E-1
3.812275E-1
3.812275E-1
5.341463E-1
6.870651E-1
6.870651E-1
6.870651E-1
6.870651E-1
6.870651E-1
6.870651E-1
5.341463E-1
3.812275E-1
2.283087E-1
3.812275E-1
3.812275E-1
3.812275E-1
5.341463E-1
5.341463E-1
6.870651E-1
6.870651E-1
8.399830E-1
8.399830E-1
8.399830E-1
5.341463E-1
5.341463E-1
5.341463E-1
6.870651E-1
6.870651E-1
8.399830E-1
9.929018E-1
9.929018E-1
8.399830E-1
6.870651E-1
6.870651E-1
8.399830E-1
6.870651E-1
8.399830E-1
8.399830E-1
8.399830E-1
6.870651E-1
5.341463E-1
6.870651E-1
9.929018E-1
1.145821E+0
9.929018E-1
8.399830E-1
6.870651E-1
8.399830E-1
8.399830E-1
8.399830E-1
8.399830E-1
8.399830E-1
8.399830E-1
6.870651E-1
6.870651E-1
6.870651E-1
8.399830E-1
8.399830E-1
8.399830E-1
8.399830E-1
6.870651E-1
5.341463E-1
5.341463E-1
5.341463E-1
6.870651E-1
8.399830E-1
6.870651E-1
6.870651E-1
6.870651E-1
8.399830E-1
8.399830E-1
8.399830E-1
8.399830E-1
8.399830E-1
9.929018E-1
9.929018E-1
8.399830E-1
6.870651E-1
6.870651E-1
5.341463E-1
5.341463E-1
3.812275E-1
3.812275E-1
5.341463E-1
6.870651E-1
8.399830E-1
8.399830E-1
8.399830E-1
6.870651E-1
5.341463E-1
3.812275E-1
5.341463E-1
6.870651E-1
9.929018E-1
8.399830E-1
6.870651E-1
5.341463E-1
5.341463E-1
5.341463E-1
6.870651E-1
6.870651E-1
5.341463E-1
3.812275E-1
2.283087E-1
2.283087E-1
3.812275E-1
5.341463E-1
6.870651E-1
6.870651E-1
6.870651E-1
3.812275E-1
2.283087E-1
7.538986E-2
7.538986E-2
7.538986E-2
3.812275E-1
6.870651E-1
6.870651E-1
5.341463E-1
3.812275E-1
2.283087E-1
2.283087E-1
2.283087E-1
2.283087E-1
2.283087E-1
7.538986E-2
7.538986E-2
7.538986E-2
2.283087E-1
2.283087E-1
3.812275E-1
2.283087E-1
2.283087E-1
7.538986E-2
7.538986E-2
2.283087E-1
3.812275E-1
3.812275E-1
3.812275E-1
3.812275E-1
2.283087E-1
7.538986E-2
7.538986E-2
7.538986E-2
2.283087E-1
7.538986E-2
7.538986E-2
7.538986E-2
7.538986E-2
7.538986E-2
7.538986E-2
7.538986E-2
7.538986E-2
7.538986E-2
2.283087E-1
2.283087E-1
7.538986E-2
7.538986E-2
7.538986E-2
-7.752991E-2
-7.752991E-2
-7.752991E-2
7.538986E-2
7.538986E-2
-7.752991E-2
-7.752991E-2
-7.752991E-2
-7.752991E-2
-2.304478E-1
-3.833675E-1
-3.833675E-1
-3.833675E-1
-3.833675E-1
-3.833675E-1
-5.362854E-1
-5.362854E-1
-6.892033E-1
-6.892033E-1
-8.421230E-1
-8.421230E-1
-6.892033E-1
-6.892033E-1
-8.421230E-1
-9.950409E-1
-9.950409E-1
-9.950409E-1
-9.950409E-1
-1.147961E+0
-1.147961E+0
-1.300879E+0
-1.300879E+0
-1.300879E+0
-1.300879E+0
-1.147961E+0
-1.147961E+0
-1.300879E+0
-1.453798E+0
-1.453798E+0
-1.453798E+0
-1.300879E+0
-1.300879E+0
-1.453798E+0
-1.453798E+0
-1.453798E+0
-1.453798E+0
-1.606716E+0
-1.912554E+0
-1.912554E+0
-1.759634E+0
-1.606716E+0
-1.759634E+0
-2.065472E+0
-2.065472E+0
-1.912554E+0
-1.912554E+0
-1.912554E+0
-2.218391E+0
-2.218391E+0
-2.065472E+0
-1.912554E+0
-1.912554E+0
-2.065472E+0
-2.218391E+0
-2.065472E+0
-1.912554E+0
-1.606716E+0
-1.759634E+0
-2.218391E+0
-2.524229E+0
-2.371311E+0
-1.912554E+0
-1.606716E+0
-1.453798E+0
-1.453798E+0
-1.453798E+0
-2.371311E+0
-3.441742E+0
-3.441742E+0
-1.912554E+0
-3.833675E-1
-6.892033E-1
-2.524229E+0
-3.288824E+0
-9.950409E-1
3.592521E+0
9.556353E+0
1.750813E+1
2.805952E+1
3.631714E+1
3.371751E+1
1.628478E+1
-5.276766E+0
-1.124060E+1
7.874247E+0
3.754049E+1
5.053858E+1
3.371751E+1
2.283087E-1
-2.469745E+1
-2.729707E+1
-1.292271E+1
4.510034E+0
1.521435E+1
1.674353E+1
1.139138E+1
4.357115E+0
5.341463E-1
1.604578E+0
5.427547E+0
7.415490E+0
4.357115E+0
-3.288824E+0
-1.017017E+1
-1.001725E+1
-1.453798E+0
9.709271E+0
1.521435E+1
1.185013E+1
4.204197E+0
-6.892033E-1
-1.147961E+0
-1.912554E+0
-5.582604E+0
-8.488062E+0
-3.594662E+0
1.093262E+1
2.729493E+1
3.249417E+1
1.995483E+1
-3.288824E+0
-2.148616E+1
-2.316826E+1
-1.078184E+1
2.369171E+0
7.109653E+0
5.121709E+0
3.745440E+0
6.497978E+0
1.001511E+1
1.032095E+1
6.650897E+0
-5.362854E-1
-9.252655E+0
-1.628692E+1
-1.659275E+1
-6.958872E+0
8.485922E+0
1.980191E+1
1.903732E+1
7.568409E+0
-5.429686E+0
-1.200519E+1
-1.200519E+1
-9.711411E+0
-8.029305E+0
-6.653034E+0
-5.276766E+0
-4.206335E+0
-2.982987E+0
-5.362854E-1
2.369171E+0
2.827928E+0
-1.300879E+0
-7.723467E+0
-1.185227E+1
-1.062892E+1
-5.429686E+0
1.145821E+0
7.109653E+0
1.077970E+1
7.109653E+0
-6.958872E+0
-2.454453E+1
-2.943793E+1
-1.047600E+1
2.316612E+1
4.518642E+1
3.662297E+1
5.580465E+0
-1.888654E+1
-1.628692E+1
4.815871E+0
1.781397E+1
8.791760E+0
-7.570549E+0
-7.723467E+0
1.246181E+1
3.387043E+1
3.692881E+1
2.240153E+1
6.956734E+0
1.910415E+0
2.369171E+0
-8.421230E-1
-7.570549E+0
-8.640980E+0
3.812275E-1
1.322640E+1
2.026067E+1
1.903732E+1
1.506143E+1
1.322640E+1
1.276765E+1
9.862190E+0
3.286683E+0
-3.135904E+0
-5.429686E+0
-2.524229E+0
3.439602E+0
8.944677E+0
1.200305E+1
1.169722E+1
9.556353E+0
7.262571E+0
5.886302E+0
5.274628E+0
4.815871E+0
4.510034E+0
4.662952E+0
5.121709E+0
5.274628E+0
5.733383E+0
6.803815E+0
8.180084E+0
8.485922E+0
7.568409E+0
6.345058E+0
6.497978E+0
7.415490E+0
7.568409E+0
6.192140E+0
4.815871E+0
4.815871E+0
5.886302E+0
6.497978E+0
6.345058E+0
6.039221E+0
6.803815E+0
8.027165E+0
8.485922E+0
8.027165E+0
7.262571E+0
6.497978E+0
6.039221E+0
5.886302E+0
6.039221E+0
6.650897E+0
6.497978E+0
5.886302E+0
5.733383E+0
6.345058E+0
7.262571E+0
7.262571E+0
6.039221E+0
4.968790E+0
4.968790E+0
5.427547E+0
4.968790E+0
3.133765E+0
1.145821E+0
7.538986E-2
-2.304478E-1
-9.950409E-1
-1.606716E+0
-2.304478E-1
3.439602E+0
6.956734E+0
6.650897E+0
1.604578E+0
-4.818010E+0
-7.723467E+0
-6.347197E+0
-3.288824E+0
-1.453798E+0
-1.453798E+0
-1.912554E+0
-2.371311E+0
-2.218391E+0
-1.300879E+0
2.283087E-1
1.604578E+0
1.604578E+0
2.283087E-1
-7.752991E-2
1.451658E+0
3.745440E+0
4.510034E+0
4.051278E+0
3.898358E+0
4.357115E+0
3.898358E+0
1.604578E+0
-8.421230E-1
-6.892033E-1
1.604578E+0
2.827928E+0
8.399830E-1
-2.218391E+0
-2.982987E+0
-8.421230E-1
1.604578E+0
1.298739E+0
-1.300879E+0
-3.441742E+0
-3.288824E+0
-1.606716E+0
-3.833675E-1
-5.362854E-1
-8.421230E-1
-6.892033E-1
-2.304478E-1
-2.304478E-1
-5.362854E-1
-8.421230E-1
-5.362854E-1
7.538986E-2
2.283087E-1
-2.304478E-1
-8.421230E-1
-1.147961E+0
-1.300879E+0
-1.453798E+0
-1.606716E+0
-2.065472E+0
-2.371311E+0
-2.524229E+0
-2.830067E+0
-3.441742E+0
-4.206335E+0
-4.665093E+0
-4.665093E+0
-4.512173E+0
-4.665093E+0
-4.970928E+0
-5.276766E+0
-5.582604E+0
-5.429686E+0
-5.276766E+0
-5.123848E+0
-5.123848E+0
-4.970928E+0
-4.970928E+0
-4.970928E+0
-4.818010E+0
-4.512173E+0
-4.359255E+0
-4.206335E+0
-3.900497E+0
-3.747580E+0
-3.594662E+0
-3.441742E+0
-3.441742E+0
-3.441742E+0
-3.288824E+0
-3.288824E+0
-3.288824E+0
-3.441742E+0
-3.594662E+0
-3.747580E+0
-3.747580E+0
-3.900497E+0
-3.900497E+0
-4.053417E+0
-4.206335E+0
-4.359255E+0
-4.512173E+0
-4.512173E+0
-4.512173E+0
-4.359255E+0
-4.359255E+0
-4.359255E+0
-4.359255E+0
-4.512173E+0
-4.512173E+0
-4.359255E+0
-4.359255E+0
-4.512173E+0
-4.512173E+0
-4.512173E+0
-4.359255E+0
-4.206335E+0
-4.206335E+0
-4.206335E+0
-4.206335E+0
-4.359255E+0
-4.359255E+0
-4.359255E+0
-4.512173E+0
-4.818010E+0
-4.970928E+0
-4.970928E+0
-4.818010E+0
-4.818010E+0
-4.970928E+0
-5.123848E+0
-5.276766E+0
-5.276766E+0
-5.276766E+0
-5.276766E+0
-5.429686E+0
-5.429686E+0
-5.582604E+0
-5.429686E+0
-5.276766E+0
-5.123848E+0
-4.970928E+0
-4.818010E+0
-4.818010E+0
-4.970928E+0
-4.818010E+0
-4.665093E+0
-4.665093E+0
-4.970928E+0
-5.123848E+0
-5.123848E+0
-4.970928E+0
-4.970928E+0
-5.123848E+0
-5.276766E+0
-5.276766E+0
-5.123848E+0
-4.970928E+0
-5.123848E+0
-5.276766E+0
-5.582604E+0
-5.582604E+0
-5.582604E+0
-5.582604E+0
-5.429686E+0
-5.276766E+0
-5.276766E+0
-5.276766E+0
-5.276766E+0
-5.429686E+0
-5.429686E+0
-5.429686E+0
-5.123848E+0
-5.123848E+0
-5.123848E+0
-5.123848E+0
-5.276766E+0
-5.123848E+0
-5.123848E+0
-4.970928E+0
-4.818010E+0
-4.818010E+0
-4.818010E+0
-4.970928E+0
-4.970928E+0
-5.123848E+0
-5.276766E+0
-5.429686E+0
-5.429686E+0
-5.429686E+0
-5.276766E+0
-5.276766E+0
-5.276766E+0
-5.123848E+0
-5.123848E+0
-5.123848E+0
-5.123848E+0
-5.123848E+0
-5.276766E+0
-5.276766E+0
-5.123848E+0
-5.123848E+0
-4.970928E+0
-4.970928E+0
-5.123848E+0
-5.123848E+0
-5.123848E+0
-5.123848E+0
-5.123848E+0
-5.276766E+0
-5.123848E+0
-5.123848E+0
-5.123848E+0
-4.970928E+0
-5.123848E+0
-5.123848E+0
-5.123848E+0
-5.123848E+0
-5.123848E+0
-5.123848E+0
-5.123848E+0
-5.123848E+0
-5.123848E+0
-5.276766E+0
-5.276766E+0
-5.276766E+0
-5.276766E+0
-5.276766E+0
-5.276766E+0
-5.123848E+0
-5.123848E+0
-5.123848E+0
-5.123848E+0
-4.970928E+0
-4.818010E+0
-4.818010E+0
-4.818010E+0
-4.818010E+0
-4.818010E+0
-4.818010E+0
-4.818010E+0
-4.818010E+0
-4.665093E+0
-4.665093E+0
-4.665093E+0
-4.665093E+0
-4.665093E+0
-4.512173E+0
-4.512173E+0
-4.512173E+0
-4.665093E+0
-4.665093E+0
-4.512173E+0
-4.359255E+0
-4.512173E+0
-4.512173E+0
-4.359255E+0
-4.359255E+0
-4.359255E+0
-4.206335E+0
-4.206335E+0
-4.206335E+0
-4.053417E+0
-4.053417E+0
-3.900497E+0
-3.900497E+0
-3.747580E+0
-3.747580E+0
-3.900497E+0
-3.900497E+0
-3.900497E+0
-3.900497E+0
-3.747580E+0
-3.594662E+0
-3.594662E+0
-3.594662E+0
-3.747580E+0
-3.747580E+0
-3.594662E+0
-3.441742E+0
-3.288824E+0
-3.441742E+0
-3.594662E+0
-3.441742E+0
-3.288824E+0
-3.135904E+0
-3.135904E+0
-3.135904E+0
-2.982987E+0
-2.982987E+0
-2.982987E+0
-2.982987E+0
-2.982987E+0
-2.982987E+0
-2.830067E+0
-2.677149E+0
-2.524229E+0
-2.371311E+0
-2.524229E+0
-2.677149E+0
-2.830067E+0
-2.677149E+0
-2.524229E+0
-2.524229E+0
-2.524229E+0
-2.524229E+0
-2.218391E+0
-2.218391E+0
-2.218391E+0
-2.371311E+0
-2.371311E+0
-2.218391E+0
-2.218391E+0
-2.065472E+0
-2.065472E+0
-1.912554E+0
-1.912554E+0
-1.912554E+0
-1.912554E+0
-1.912554E+0
-1.759634E+0
-1.912554E+0
-1.759634E+0
-1.759634E+0
-1.606716E+0
-1.606716E+0
-1.759634E+0
-1.759634E+0
-1.606716E+0
-1.606716E+0
-1.606716E+0
-1.606716E+0
-1.759634E+0
-1.759634E+0
-1.606716E+0
-1.606716E+0
-1.606716E+0
-1.759634E+0
-1.606716E+0
-1.606716E+0
-1.453798E+0
-1.453798E+0
-1.453798E+0
-1.453798E+0
-1.453798E+0
-1.300879E+0
-1.300879E+0
-1.300879E+0
-1.300879E+0
-1.300879E+0
-1.147961E+0
-9.950409E-1
-1.147961E+0
-1.300879E+0
-1.453798E+0
-1.300879E+0
-9.950409E-1
-9.950409E-1
-1.147961E+0
-1.147961E+0
-1.300879E+0
-1.300879E+0
-1.300879E+0
-1.147961E+0
-1.147961E+0
-1.147961E+0
-1.300879E+0
-1.300879E+0
-1.147961E+0
-1.147961E+0
-1.147961E+0
-1.300879E+0
-1.147961E+0
-1.147961E+0
-1.147961E+0
-1.300879E+0
-1.300879E+0
-1.300879E+0
-1.147961E+0
-1.147961E+0
-9.950409E-1
-1.147961E+0
-1.300879E+0
-1.453798E+0
-1.453798E+0
-1.453798E+0
-1.453798E+0
-1.453798E+0
-1.453798E+0
-1.300879E+0
-1.453798E+0
-1.606716E+0
-1.759634E+0
-1.606716E+0
-1.453798E+0
-1.453798E+0
-1.606716E+0
-1.759634E+0
-1.912554E+0
-1.912554E+0
-1.759634E+0
-1.606716E+0
-1.606716E+0
-1.759634E+0
-1.912554E+0
-1.912554E+0
-2.065472E+0
-2.218391E+0
-2.218391E+0
-2.218391E+0
-2.065472E+0
-2.065472E+0
-2.065472E+0
-2.065472E+0
-2.065472E+0
-2.065472E+0
-2.065472E+0
-2.218391E+0
-2.218391E+0
-2.218391E+0
-2.218391E+0
-2.218391E+0
-2.371311E+0
-2.524229E+0
-2.524229E+0
-2.371311E+0
-2.218391E+0
-2.218391E+0
-2.218391E+0
-2.371311E+0
-2.371311E+0
-2.371311E+0
-2.371311E+0
-2.371311E+0
-2.524229E+0
-2.524229E+0
-2.524229E+0
-2.524229E+0
-2.524229E+0
-2.524229E+0
-2.524229E+0
-2.830067E+0
-2.830067E+0
-2.830067E+0
-2.677149E+0
-2.830067E+0
-2.982987E+0
-2.982987E+0
-2.982987E+0
-2.830067E+0
-2.830067E+0
-2.982987E+0
-2.982987E+0
-3.135904E+0
-3.135904E+0
-2.982987E+0
-2.830067E+0
-2.830067E+0
-2.982987E+0
-3.135904E+0
-3.135904E+0
-3.135904E+0
-3.135904E+0
-3.288824E+0
-3.288824E+0
-3.135904E+0
-3.135904E+0
-3.135904E+0
-3.135904E+0
-3.288824E+0
-3.441742E+0
-3.288824E+0
-3.288824E+0
-3.288824E+0
-3.288824E+0
-3.288824E+0
-3.288824E+0
-3.441742E+0
-3.594662E+0
-3.747580E+0
-3.747580E+0
-3.594662E+0
-3.594662E+0
-3.594662E+0
-3.594662E+0
-3.441742E+0
-3.288824E+0
-3.288824E+0
-3.441742E+0
-3.594662E+0
-3.594662E+0
-3.594662E+0
-3.594662E+0
-3.594662E+0
-3.747580E+0
-3.747580E+0
-3.594662E+0
-3.594662E+0
-3.594662E+0
-3.594662E+0
-3.594662E+0
-3.747580E+0
-3.747580E+0
-3.747580E+0
-3.747580E+0
-3.747580E+0
-3.747580E+0
-3.747580E+0
-3.747580E+0
-3.747580E+0
-3.594662E+0
-3.594662E+0
-3.594662E+0
-3.747580E+0
-3.747580E+0
-3.747580E+0
-3.594662E+0
-3.594662E+0
-3.594662E+0
-3.747580E+0
-3.747580E+0
-3.747580E+0
-3.594662E+0
-3.747580E+0
-3.747580E+0
-3.747580E+0
-3.594662E+0
-3.594662E+0
-3.594662E+0
-3.594662E+0
-3.594662E+0
-3.594662E+0
-3.594662E+0
-3.594662E+0
-3.594662E+0
-3.441742E+0
-3.441742E+0
-3.441742E+0
-3.288824E+0
-3.288824E+0
-3.135904E+0
-3.135904E+0
-3.288824E+0
-3.441742E+0
-3.441742E+0
-3.441742E+0
-3.288824E+0
-3.135904E+0
-2.982987E+0
-2.982987E+0
-2.982987E+0
-3.135904E+0
-3.135904E+0
-3.135904E+0
-2.982987E+0
-2.982987E+0
-2.830067E+0
-2.830067E+0
-2.830067E+0
-2.982987E+0
-2.982987E+0
-2.830067E+0
-2.830067E+0
-2.830067E+0
-2.982987E+0
-2.982987E+0
-3.135904E+0
-3.135904E+0
-2.982987E+0
-2.830067E+0
-2.677149E+0
-2.677149E+0
-2.677149E+0
-2.524229E+0
-2.524229E+0
-2.677149E+0
-2.830067E+0
-2.677149E+0
-2.677149E+0
-2.524229E+0
-2.524229E+0
-2.677149E+0
-2.677149E+0
-2.677149E+0
-2.524229E+0
-2.524229E+0
-2.524229E+0
-2.524229E+0
-2.524229E+0
-2.524229E+0
-2.524229E+0
-2.371311E+0
-2.218391E+0
-2.218391E+0
-2.218391E+0
-2.218391E+0
-2.218391E+0
-2.218391E+0
-2.218391E+0
-2.218391E+0
-2.371311E+0
-2.524229E+0
-2.371311E+0
-2.218391E+0
-2.371311E+0
-2.524229E+0
-2.524229E+0
-2.371311E+0
-2.218391E+0
-2.218391E+0
-2.371311E+0
-2.218391E+0
-2.218391E+0
-2.371311E+0
-2.371311E+0
-2.371311E+0
-2.371311E+0
-2.371311E+0
-2.371311E+0
-2.218391E+0
-2.218391E+0
-2.218391E+0
-2.218391E+0
-2.218391E+0
-2.371311E+0
-2.524229E+0
-2.524229E+0
-2.371311E+0
-2.371311E+0
-2.371311E+0
-2.371311E+0
-2.524229E+0
-2.524229E+0
-2.371311E+0
-2.371311E+0
-2.218391E+0
-2.371311E+0
-2.371311E+0
-2.371311E+0
-2.371311E+0
-2.371311E+0
-2.524229E+0
-2.677149E+0
-2.677149E+0
-2.677149E+0
-2.524229E+0
-2.371311E+0
-2.524229E+0
-2.677149E+0
-2.677149E+0
-2.524229E+0
-2.371311E+0
-2.371311E+0
-2.371311E+0
-2.524229E+0
-2.677149E+0
-2.677149E+0
-2.677149E+0
-2.677149E+0
-2.677149E+0
-2.677149E+0
-2.677149E+0
-2.524229E+0
-2.371311E+0
-2.524229E+0
-3.135904E+0
-3.594662E+0
-3.135904E+0
-2.065472E+0
-2.218391E+0
-3.594662E+0
-4.359255E+0
-2.982987E+0
-1.147961E+0
-1.300879E+0
-3.441742E+0
-4.818010E+0
-4.206335E+0
-2.830067E+0
-2.524229E+0
-2.982987E+0
-2.982987E+0
-2.677149E+0
-2.830067E+0
-3.441742E+0
-3.900497E+0
-3.594662E+0
-2.830067E+0
-2.524229E+0
-2.830067E+0
-3.135904E+0
-3.441742E+0
-3.441742E+0
-3.441742E+0
-3.288824E+0
-2.982987E+0
-2.830067E+0
-2.982987E+0
-3.288824E+0
-3.594662E+0
-3.594662E+0
-3.288824E+0
-3.288824E+0
-3.288824E+0
-3.441742E+0
-3.441742E+0
-3.441742E+0
-3.441742E+0
-3.594662E+0
-3.594662E+0
-3.594662E+0
-3.594662E+0
-3.594662E+0
-3.747580E+0
-3.900497E+0
-3.900497E+0
-3.747580E+0
-3.747580E+0
-3.594662E+0
-3.594662E+0
-3.594662E+0
-3.747580E+0
-3.900497E+0
-4.053417E+0
-3.747580E+0
-3.594662E+0
-3.441742E+0
-3.594662E+0
-3.747580E+0
-3.747580E+0
-3.747580E+0
-3.594662E+0
-3.594662E+0
-3.594662E+0
-3.747580E+0
-3.900497E+0
-3.747580E+0
-3.747580E+0
-3.747580E+0
-3.747580E+0
-3.900497E+0
-3.900497E+0
-3.747580E+0
-3.747580E+0
-3.747580E+0
-3.900497E+0
-4.053417E+0
-4.053417E+0
-4.053417E+0
-4.053417E+0
-4.053417E+0
-4.053417E+0
-4.053417E+0
-4.053417E+0
-4.053417E+0
-4.053417E+0
-4.053417E+0
-4.206335E+0
-4.206335E+0
-4.359255E+0
-4.359255E+0
-4.359255E+0
-4.359255E+0
-4.359255E+0
-4.512173E+0
-4.665093E+0
-4.665093E+0
-4.359255E+0
-4.206335E+0
-4.206335E+0
-4.359255E+0
-4.512173E+0
-4.359255E+0
-4.359255E+0
-4.359255E+0
-4.512173E+0
-4.665093E+0
-4.665093E+0
-4.665093E+0
-4.512173E+0
-4.512173E+0
-4.512173E+0
-4.665093E+0
-4.818010E+0
-4.970928E+0
-4.970928E+0
-4.818010E+0
-4.665093E+0
-4.665093E+0
-4.818010E+0
-4.818010E+0
-4.665093E+0
-4.512173E+0
-4.512173E+0
-4.665093E+0
-4.970928E+0
-4.970928E+0
-4.818010E+0
-4.818010E+0
-4.818010E+0
-4.818010E+0
-4.818010E+0
-4.818010E+0
-4.818010E+0
-4.970928E+0
-5.123848E+0
-4.970928E+0
-4.818010E+0
-4.818010E+0
-4.818010E+0
-4.970928E+0
-5.276766E+0
-5.276766E+0
-5.276766E+0
-5.276766E+0
-5.123848E+0
-5.123848E+0
-5.123848E+0
-5.276766E+0
-5.276766E+0
-5.276766E+0
-5.276766E+0
-5.123848E+0
-5.123848E+0
-5.123848E+0
-5.276766E+0
-5.429686E+0
-5.429686E+0
-5.429686E+0
-5.429686E+0
-5.123848E+0
-5.123848E+0
-5.276766E+0
-5.429686E+0
-5.276766E+0
-5.123848E+0
-5.123848E+0
-5.276766E+0
-5.429686E+0
-5.429686E+0
-5.429686E+0
-5.429686E+0
-5.429686E+0
-5.429686E+0
-5.429686E+0
-5.276766E+0
-5.276766E+0
-5.276766E+0
-5.123848E+0
-5.123848E+0
-5.276766E+0
-5.429686E+0
-5.429686E+0
-5.429686E+0
-5.276766E+0
-5.276766E+0
-5.276766E+0
-5.276766E+0
-5.276766E+0
-5.429686E+0
-5.429686E+0
-5.429686E+0
-5.276766E+0
-5.123848E+0
-5.123848E+0
-5.276766E+0
-5.429686E+0
-5.429686E+0
-5.429686E+0
-5.276766E+0
-5.276766E+0
-5.276766E+0
-5.276766E+0
-5.276766E+0
-5.276766E+0
-5.276766E+0
-5.123848E+0
-4.970928E+0
-4.970928E+0
-5.276766E+0
-5.276766E+0
-5.276766E+0
-5.123848E+0
-5.123848E+0
-5.276766E+0
-5.276766E+0
-5.123848E+0
-5.123848E+0
-5.123848E+0
-5.123848E+0
-5.123848E+0
-5.123848E+0
-5.123848E+0
-5.123848E+0
-4.970928E+0
-4.970928E+0
-4.970928E+0
-5.123848E+0
-5.276766E+0
-5.429686E+0
-5.276766E+0
-5.276766E+0
-5.123848E+0
-4.970928E+0
-4.970928E+0
-4.970928E+0
-4.970928E+0
-4.970928E+0
-5.123848E+0
-5.123848E+0
-4.970928E+0
-4.970928E+0
-4.818010E+0
-4.665093E+0
-4.665093E+0
-4.818010E+0
-4.970928E+0
-4.970928E+0
-4.970928E+0
-4.970928E+0
-4.970928E+0
-4.970928E+0
-4.818010E+0
-4.970928E+0
-4.970928E+0
-4.970928E+0
-4.818010E+0
-4.818010E+0
-4.818010E+0
-4.970928E+0
-5.123848E+0
-5.123848E+0
-5.123848E+0
-5.123848E+0
-4.970928E+0
-4.970928E+0
-4.970928E+0
-4.818010E+0
-4.818010E+0
-4.818010E+0
-4.818010E+0
-4.818010E+0
-4.818010E+0
-4.818010E+0
-4.818010E+0
-4.818010E+0
-4.818010E+0
-4.818010E+0
-4.818010E+0
-4.818010E+0
-4.818010E+0
-4.818010E+0
-4.818010E+0
-4.818010E+0
-4.818010E+0
-4.818010E+0
-4.818010E+0
-4.818010E+0
-4.818010E+0
-4.970928E+0
-4.970928E+0
-5.123848E+0
-4.970928E+0
-4.970928E+0
-4.970928E+0
-5.123848E+0
-5.276766E+0
-5.276766E+0
-5.276766E+0
-5.123848E+0
-4.970928E+0
-4.970928E+0
-5.123848E+0
-5.276766E+0
-5.582604E+0
-5.735523E+0
-5.582604E+0
-5.429686E+0
-5.276766E+0
-5.276766E+0
-5.123848E+0
-5.123848E+0
-5.123848E+0
-5.276766E+0
-5.276766E+0
-5.276766E+0
-5.429686E+0
-5.582604E+0
-5.735523E+0
-5.582604E+0
-5.276766E+0
-4.818010E+0
-4.665093E+0
-4.665093E+0
-4.818010E+0
-4.818010E+0
-4.818010E+0
-4.665093E+0
-4.665093E+0
-4.665093E+0
-4.818010E+0
-4.970928E+0
-4.970928E+0
-4.970928E+0
-4.818010E+0
-4.970928E+0
-5.123848E+0
-5.276766E+0
-5.276766E+0
-5.123848E+0
-5.276766E+0
-5.276766E+0
-5.429686E+0
-5.276766E+0
-5.276766E+0
-5.429686E+0
-5.429686E+0
-5.276766E+0
-5.123848E+0
-5.123848E+0
-5.123848E+0
-4.970928E+0
-4.970928E+0
-4.970928E+0
-5.123848E+0
-5.276766E+0
-5.276766E+0
-5.123848E+0
-5.123848E+0
-5.123848E+0
-5.276766E+0
-5.276766E+0
-5.429686E+0
-5.429686E+0
-5.429686E+0
-5.429686E+0
-5.582604E+0
-5.582604E+0
-5.735523E+0
-5.735523E+0
-5.582604E+0
-5.582604E+0
-5.429686E+0
-5.429686E+0
-5.429686E+0
-5.582604E+0
-5.582604E+0
-5.582604E+0
-5.429686E+0
-5.276766E+0
-5.276766E+0
-5.276766E+0
-5.276766E+0
-5.429686E+0
-5.582604E+0
-5.582604E+0
-5.582604E+0
-5.582604E+0
-5.429686E+0
-5.429686E+0
-5.429686E+0
-5.429686E+0
-5.429686E+0
-5.429686E+0
-5.276766E+0
-5.276766E+0
-5.429686E+0
-5.582604E+0
-5.582604E+0
-5.582604E+0
-5.582604E+0
-5.582604E+0
-5.582604E+0
-5.735523E+0
-5.735523E+0
-5.429686E+0
-5.123848E+0
-5.123848E+0
-5.429686E+0
-5.582604E+0
-5.429686E+0
-5.429686E+0
-5.429686E+0
-5.582604E+0
-5.582604E+0
-5.582604E+0
-5.582604E+0
-5.429686E+0
-5.429686E+0
-5.582604E+0
-5.582604E+0
-5.582604E+0
-5.582604E+0
-5.582604E+0
-5.582604E+0
-5.735523E+0
-5.888441E+0
-5.888441E+0
-5.735523E+0
-5.582604E+0
-5.582604E+0
-5.735523E+0
-5.735523E+0
-5.735523E+0
-5.888441E+0
-5.888441E+0
-5.735523E+0
-5.735523E+0
-5.582604E+0
-5.735523E+0
-5.888441E+0
-5.888441E+0
-5.888441E+0
-5.735523E+0
-5.735523E+0
-5.735523E+0
-5.735523E+0
-5.888441E+0
-5.888441E+0
-5.888441E+0
-5.888441E+0
-5.888441E+0
-6.041359E+0
-6.041359E+0
-5.888441E+0
-5.888441E+0
-6.041359E+0
-6.194279E+0
-6.194279E+0
-6.041359E+0
-6.194279E+0
-6.500116E+0
-6.653034E+0
-6.500116E+0
-6.194279E+0
-6.041359E+0
-6.347197E+0
-6.500116E+0
-6.500116E+0
-6.347197E+0
-6.194279E+0
-6.347197E+0
-6.347197E+0
-6.194279E+0
-6.194279E+0
-6.194279E+0
-6.500116E+0
-6.653034E+0
-6.500116E+0
-6.500116E+0
-6.653034E+0
-6.653034E+0
-6.500116E+0
-6.347197E+0
-6.347197E+0
-6.347197E+0
-6.347197E+0
-6.500116E+0
-6.653034E+0
-6.653034E+0
-6.653034E+0
-6.805956E+0
-6.653034E+0
-6.653034E+0
-6.347197E+0
-6.347197E+0
-6.653034E+0
-6.805956E+0
-6.805956E+0
-6.500116E+0
-6.347197E+0
-6.347197E+0
-6.500116E+0
-6.500116E+0
-6.653034E+0
-6.500116E+0
-6.500116E+0
-6.500116E+0
-6.500116E+0
-6.653034E+0
-6.805956E+0
-6.958872E+0
-6.958872E+0
-6.805956E+0
-6.653034E+0
-6.653034E+0
-6.653034E+0
-6.653034E+0
-6.653034E+0
-6.653034E+0
-6.653034E+0
-6.653034E+0
-6.805956E+0
-6.805956E+0
-6.805956E+0
-6.805956E+0
-6.653034E+0
-6.653034E+0
-6.653034E+0
-6.653034E+0
-6.653034E+0
-6.653034E+0
-6.805956E+0
-6.805956E+0
-6.805956E+0
-6.805956E+0
-6.805956E+0
-6.805956E+0
-6.805956E+0
-6.805956E+0
-6.805956E+0
-6.958872E+0
-6.958872E+0
-6.958872E+0
-6.805956E+0
-6.805956E+0
-6.958872E+0
-7.111794E+0
-7.111794E+0
-7.111794E+0
-7.111794E+0
-7.111794E+0
-6.958872E+0
-6.958872E+0
-6.958872E+0
-6.958872E+0
-6.958872E+0
-6.958872E+0
-6.805956E+0
-6.958872E+0
-7.111794E+0
-7.111794E+0
-7.111794E+0
-6.958872E+0
-7.111794E+0
-7.111794E+0
-7.111794E+0
-7.111794E+0
-7.111794E+0
-7.111794E+0
-7.111794E+0
-6.958872E+0
-7.111794E+0
-7.264711E+0
-7.264711E+0
-7.111794E+0
-7.111794E+0
-7.111794E+0
-7.264711E+0
-7.264711E+0
-7.111794E+0
-7.111794E+0
-7.264711E+0
-7.417629E+0
-7.417629E+0
-7.417629E+0
-7.417629E+0
-7.417629E+0
-7.417629E+0
-7.111794E+0
-7.111794E+0
-7.264711E+0
-7.570549E+0
-7.723467E+0
-7.876387E+0
-7.876387E+0
-7.876387E+0
-7.876387E+0
-7.876387E+0
-7.876387E+0
-7.876387E+0
-7.723467E+0
-7.570549E+0
-7.570549E+0
-7.570549E+0
-7.723467E+0
-7.570549E+0
-7.570549E+0
-7.264711E+0
-7.264711E+0
-7.264711E+0
-7.264711E+0
-7.264711E+0
-7.264711E+0
-7.417629E+0
-7.570549E+0
-7.570549E+0
-7.417629E+0
-7.417629E+0
-7.417629E+0
-7.570549E+0
-7.876387E+0
-8.029305E+0
-8.182224E+0
-8.182224E+0
-8.182224E+0
-8.182224E+0
-8.182224E+0
-8.335142E+0
-8.640980E+0
-8.946817E+0
-8.793898E+0
-8.640980E+0
-8.335142E+0
-8.335142E+0
-8.335142E+0
-8.335142E+0
-8.335142E+0
-8.488062E+0
-8.640980E+0
-8.640980E+0
-8.488062E+0
-8.335142E+0
-8.335142E+0
-8.488062E+0
-8.640980E+0
-8.640980E+0
-8.488062E+0
-8.182224E+0
-8.182224E+0
-8.182224E+0
-8.182224E+0
-8.182224E+0
-8.182224E+0
-8.182224E+0
-8.029305E+0
-7.876387E+0
-7.876387E+0
-7.876387E+0
-7.723467E+0
-7.876387E+0
-8.029305E+0
-7.876387E+0
-7.570549E+0
-7.417629E+0
-7.264711E+0
-7.264711E+0
-7.264711E+0
-7.417629E+0
-7.417629E+0
-7.264711E+0
-7.417629E+0
-7.417629E+0
-7.570549E+0
-7.570549E+0
-7.264711E+0
-7.111794E+0
-7.264711E+0
-7.723467E+0
-8.488062E+0
-9.405573E+0
-9.864328E+0
-1.001725E+1
-9.864328E+0
-9.558493E+0
-9.252655E+0
-8.946817E+0
-8.488062E+0
-8.029305E+0
-8.488062E+0
-1.001725E+1
-1.185227E+1
-1.246395E+1
-1.169936E+1
-1.093476E+1
-1.124060E+1
-1.139352E+1
-9.711411E+0
-6.500116E+0
-3.594662E+0
-3.441742E+0
-6.347197E+0
-9.864328E+0
-1.215811E+1
-1.261687E+1
-1.215811E+1
-1.124060E+1
-9.405573E+0
-6.653034E+0
-4.206335E+0
-3.747580E+0
-6.041359E+0
-1.001725E+1
-1.414606E+1
-1.643984E+1
-1.598108E+1
-1.276979E+1
-8.182224E+0
-4.818010E+0
-4.053417E+0
-5.735523E+0
-8.029305E+0
-9.252655E+0
-9.252655E+0
-9.405573E+0
-1.062892E+1
-1.200519E+1
-1.169936E+1
-9.405573E+0
-6.500116E+0
-4.970928E+0
-4.206335E+0
-3.135904E+0
-1.300879E+0
-2.304478E-1
-1.759634E+0
-5.429686E+0
-8.182224E+0
-7.570549E+0
-4.665093E+0
-2.371311E+0
-2.677149E+0
-4.665093E+0
-6.194279E+0
-6.347197E+0
-6.653034E+0
-7.876387E+0
-9.099735E+0
-9.252655E+0
-8.488062E+0
-7.723467E+0
-7.723467E+0
-8.335142E+0
-8.640980E+0
-8.640980E+0
-8.335142E+0
-8.182224E+0
-8.029305E+0
-7.876387E+0
-7.570549E+0
-7.264711E+0
-7.264711E+0
-7.570549E+0
-7.876387E+0
-8.029305E+0
-8.335142E+0
-8.640980E+0
-8.640980E+0
-8.488062E+0
-8.335142E+0
-8.640980E+0
-8.793898E+0
-8.640980E+0
-8.335142E+0
-8.793898E+0
-1.001725E+1
-1.062892E+1
-9.711411E+0
-8.182224E+0
-8.029305E+0
-9.252655E+0
-1.017017E+1
-9.558493E+0
-8.488062E+0
-8.488062E+0
-9.252655E+0
-9.252655E+0
-8.182224E+0
-7.264711E+0
-7.417629E+0
-8.182224E+0
-8.488062E+0
-7.876387E+0
-7.111794E+0
-7.111794E+0
-7.264711E+0
-7.264711E+0
-6.958872E+0
-6.347197E+0
-6.041359E+0
-5.888441E+0
-5.735523E+0
-5.582604E+0
-5.429686E+0
-5.735523E+0
-6.041359E+0
-6.194279E+0
-6.041359E+0
-5.582604E+0
-5.276766E+0
-4.818010E+0
-4.359255E+0
-3.900497E+0
-3.594662E+0
-3.441742E+0
-3.288824E+0
-3.135904E+0
-3.441742E+0
-4.053417E+0
-4.665093E+0
-5.123848E+0
-5.429686E+0
-6.041359E+0
-6.653034E+0
-6.500116E+0
-5.582604E+0
-4.818010E+0
-4.970928E+0
-6.041359E+0
-6.805956E+0
-6.958872E+0
-6.958872E+0
-7.111794E+0
-7.570549E+0
-7.570549E+0
-7.111794E+0
-6.653034E+0
-6.194279E+0
-6.041359E+0
-6.653034E+0
-7.570549E+0
-7.417629E+0
-6.041359E+0
-4.970928E+0
-5.582604E+0
-7.264711E+0
-7.876387E+0
-6.653034E+0
-5.276766E+0
-5.276766E+0
-6.041359E+0
-6.500116E+0
-6.041359E+0
-5.429686E+0
-5.276766E+0
-5.735523E+0
-6.194279E+0
-6.194279E+0
-5.735523E+0
-5.276766E+0
-5.276766E+0
-5.582604E+0
-5.735523E+0
-5.429686E+0
-4.970928E+0
-4.970928E+0
-5.276766E+0
-5.276766E+0
-5.123848E+0
-4.970928E+0
-5.735523E+0
-6.653034E+0
-7.111794E+0
-6.347197E+0
-5.276766E+0
-4.970928E+0
-5.735523E+0
-6.500116E+0
-6.500116E+0
-5.888441E+0
-5.735523E+0
-5.888441E+0
-6.041359E+0
-5.735523E+0
-5.276766E+0
-5.582604E+0
-6.347197E+0
-6.805956E+0
-6.194279E+0
-5.582604E+0
-5.735523E+0
-6.194279E+0
-6.347197E+0
-5.888441E+0
-5.582604E+0
-5.582604E+0
-5.735523E+0
-5.582604E+0
-5.123848E+0
-4.970928E+0
-4.818010E+0
-4.818010E+0
-4.665093E+0
-4.512173E+0
-4.665093E+0
-4.818010E+0
-4.970928E+0
-4.970928E+0
-4.665093E+0
-4.665093E+0
-4.818010E+0
-4.970928E+0
-4.970928E+0
-4.818010E+0
-4.512173E+0
-4.359255E+0
-4.359255E+0
-4.512173E+0
-4.665093E+0
-4.665093E+0
-4.665093E+0
-4.818010E+0
-5.123848E+0
-5.123848E+0
-4.970928E+0
-4.818010E+0
-4.970928E+0
-5.123848E+0
-5.123848E+0
-5.276766E+0
-5.429686E+0
-5.429686E+0
-5.429686E+0
-5.276766E+0
-5.123848E+0
-4.970928E+0
-4.970928E+0
-5.123848E+0
-5.123848E+0
-5.276766E+0
-5.276766E+0
-5.276766E+0
-5.276766E+0
-5.429686E+0
-5.429686E+0
-5.582604E+0
-5.582604E+0
-5.582604E+0
-5.582604E+0
-5.582604E+0
-5.735523E+0
-5.888441E+0
-6.041359E+0
-5.888441E+0
-5.888441E+0
-5.888441E+0
-6.041359E+0
-6.041359E+0
-6.194279E+0
-6.194279E+0
-6.194279E+0
-6.194279E+0
-6.194279E+0
-6.347197E+0
-6.347197E+0
-6.347197E+0
-6.194279E+0
-6.347197E+0
-6.347197E+0
-6.500116E+0
-6.500116E+0
-6.500116E+0
-6.500116E+0
-6.500116E+0
-6.347197E+0
-6.347197E+0
-6.347197E+0
-6.347197E+0
-6.347197E+0
-6.194279E+0
-6.194279E+0
-6.347197E+0
-6.347197E+0
-6.347197E+0
-6.194279E+0
-6.194279E+0
-6.500116E+0
-6.653034E+0
-6.653034E+0
-6.500116E+0
-6.500116E+0
-6.653034E+0
-6.500116E+0
-6.347197E+0
-6.347197E+0
-6.347197E+0
-6.347197E+0
-6.194279E+0
-6.347197E+0
-6.500116E+0
-6.653034E+0
-6.653034E+0
-6.653034E+0
-6.500116E+0
-6.500116E+0
-6.500116E+0
-6.500116E+0
-6.500116E+0
-6.500116E+0
-6.500116E+0
-6.653034E+0
-6.653034E+0
-6.500116E+0
-6.500116E+0
-6.653034E+0
-6.805956E+0
-6.805956E+0
-6.653034E+0
-6.653034E+0
-6.653034E+0
-6.653034E+0
-6.347197E+0
-6.194279E+0
-6.194279E+0
-6.500116E+0
-6.805956E+0
-6.805956E+0
-6.653034E+0
-6.347197E+0
-6.194279E+0
-6.500116E+0
-6.653034E+0
-6.653034E+0
-6.805956E+0
-6.958872E+0
-7.111794E+0
-6.805956E+0
-6.653034E+0
-6.653034E+0
-6.958872E+0
-7.264711E+0
-7.111794E+0
-6.653034E+0
-6.653034E+0
-6.958872E+0
-7.264711E+0
-7.111794E+0
-6.958872E+0
-6.958872E+0
-6.958872E+0
-7.111794E+0
-6.958872E+0
-6.958872E+0
-6.958872E+0
-7.111794E+0
-7.264711E+0
-7.264711E+0
-7.111794E+0
-6.958872E+0
-6.958872E+0
-6.958872E+0
-7.111794E+0
-7.264711E+0
-7.417629E+0
-7.264711E+0
-7.264711E+0
-7.417629E+0
-7.723467E+0
-7.723467E+0
-7.723467E+0
-7.723467E+0
-7.723467E+0
-7.723467E+0
-7.723467E+0
-7.723467E+0
-7.723467E+0
-7.723467E+0
-7.417629E+0
-7.417629E+0
-7.570549E+0
-7.876387E+0
-8.029305E+0
-8.029305E+0
-8.029305E+0
-8.029305E+0
-8.029305E+0
-7.876387E+0
-7.723467E+0
-7.570549E+0
-7.723467E+0
-7.723467E+0
-7.876387E+0
-8.029305E+0
-8.182224E+0
-8.182224E+0
-8.029305E+0
-7.876387E+0
-7.876387E+0
-7.876387E+0
-7.876387E+0
-7.723467E+0
-7.570549E+0
-7.570549E+0
-7.723467E+0
-7.876387E+0
-7.876387E+0
-7.876387E+0
-7.570549E+0
-7.570549E+0
-7.723467E+0
-7.876387E+0
-7.876387E+0
-7.876387E+0
-7.723467E+0
-7.723467E+0
-7.876387E+0
-7.876387E+0
-8.029305E+0
-8.029305E+0
-8.182224E+0
-8.029305E+0
-8.029305E+0
-8.029305E+0
-8.029305E+0
-8.029305E+0
-8.182224E+0
-8.029305E+0
-8.029305E+0
-8.029305E+0
-7.876387E+0
-7.723467E+0
-7.876387E+0
-8.029305E+0
-8.182224E+0
-8.182224E+0
-8.182224E+0
-7.876387E+0
-7.723467E+0
-7.723467E+0
-7.876387E+0
-8.029305E+0
-8.029305E+0
-8.029305E+0
-8.029305E+0
-8.029305E+0
-7.876387E+0
-7.876387E+0
-7.876387E+0
-8.029305E+0
-8.029305E+0
-7.876387E+0
-7.876387E+0
-7.876387E+0
-8.029305E+0
-7.876387E+0
-7.876387E+0
-7.876387E+0
-8.029305E+0
-8.029305E+0
-7.876387E+0
-7.876387E+0
-7.723467E+0
-7.264711E+0
-6.958872E+0
-6.653034E+0
-6.805956E+0
-6.805956E+0
-6.500116E+0
-6.041359E+0
-5.888441E+0
-6.347197E+0
-6.958872E+0
-7.264711E+0
-7.111794E+0
-6.805956E+0
-6.500116E+0
-6.041359E+0
-5.276766E+0
-4.206335E+0
-3.288824E+0
-2.982987E+0
-3.747580E+0
-5.123848E+0
-6.500116E+0
-7.570549E+0
-8.335142E+0
-8.335142E+0
-8.029305E+0
-7.723467E+0
-7.417629E+0
-7.417629E+0
-7.111794E+0
-6.958872E+0
-6.805956E+0
-7.111794E+0
-7.570549E+0
-8.335142E+0
-8.793898E+0
-8.946817E+0
-8.488062E+0
-7.876387E+0
-7.264711E+0
-6.805956E+0
-6.500116E+0
-6.500116E+0
-6.805956E+0
-7.111794E+0
-7.570549E+0
-7.876387E+0
-8.182224E+0
-8.335142E+0
-8.335142E+0
-7.876387E+0
-7.570549E+0
-7.417629E+0
-7.417629E+0
-7.417629E+0
-7.417629E+0
-7.417629E+0
-7.417629E+0
-7.570549E+0
-7.570549E+0
-7.570549E+0
-7.570549E+0
-7.570549E+0
-7.417629E+0
-7.111794E+0
-6.958872E+0
-6.958872E+0
-6.958872E+0
-7.111794E+0
-7.111794E+0
-6.958872E+0
-6.958872E+0
-7.111794E+0
-7.111794E+0
-6.958872E+0
-6.805956E+0
-6.653034E+0
-6.653034E+0
-6.653034E+0
-6.653034E+0
-6.805956E+0
-6.958872E+0
-7.111794E+0
-7.264711E+0
-7.111794E+0
-7.264711E+0
-7.417629E+0
-7.417629E+0
-7.264711E+0
-7.111794E+0
-6.958872E+0
-7.111794E+0
-7.417629E+0
-7.570549E+0
-7.417629E+0
-7.264711E+0
-7.111794E+0
-7.111794E+0
-7.264711E+0
-7.417629E+0
-7.417629E+0
-7.417629E+0
-7.417629E+0
-7.570549E+0
-7.570549E+0
-7.417629E+0
-7.264711E+0
-7.264711E+0
-7.264711E+0
-7.417629E+0
-7.417629E+0
-7.417629E+0
-7.264711E+0
-7.264711E+0
-7.264711E+0
-7.264711E+0
-7.111794E+0
-7.111794E+0
-7.264711E+0
-7.264711E+0
-7.264711E+0
-7.264711E+0
-7.417629E+0
-7.264711E+0
-7.111794E+0
-6.958872E+0
-6.805956E+0
-6.958872E+0
-7.111794E+0
-7.111794E+0
-7.264711E+0
-7.111794E+0
-7.111794E+0
-7.111794E+0
-7.264711E+0
-7.264711E+0
-7.264711E+0
-7.264711E+0
-7.264711E+0
-7.417629E+0
-7.417629E+0
-7.264711E+0
-7.264711E+0
-7.264711E+0
-7.264711E+0
-7.417629E+0
-7.417629E+0
-7.570549E+0
-7.570549E+0
-7.570549E+0
-7.570549E+0
-7.417629E+0
-7.417629E+0
-7.417629E+0
-7.417629E+0
-7.570549E+0
-7.723467E+0
-7.723467E+0
-7.570549E+0
-7.417629E+0
-7.417629E+0
-7.417629E+0
-7.570549E+0
-7.570549E+0
-7.417629E+0
-7.417629E+0
-7.570549E+0
-7.570549E+0
-7.570549E+0
-7.570549E+0
-7.570549E+0
-7.723467E+0
-7.570549E+0
-7.570549E+0
-7.570549E+0
-7.570549E+0
-7.570549E+0
-7.723467E+0
-7.570549E+0
-7.417629E+0
-7.417629E+0
-7.570549E+0
-7.723467E+0
-7.876387E+0
-7.876387E+0
-7.876387E+0
-7.723467E+0
-7.570549E+0
-7.570549E+0
-7.570549E+0
-7.570549E+0
-7.723467E+0
-7.723467E+0
-7.723467E+0
-7.723467E+0
-7.723467E+0
-7.876387E+0
-7.876387E+0
-7.876387E+0
-7.876387E+0
-7.876387E+0
-7.723467E+0
-7.723467E+0
-7.723467E+0
-7.723467E+0
-7.723467E+0
-7.876387E+0
-7.876387E+0
-8.029305E+0
-8.029305E+0
-7.876387E+0
-7.876387E+0
-8.029305E+0
-8.182224E+0
-8.182224E+0
-8.182224E+0
-8.029305E+0
-8.029305E+0
-8.029305E+0
-8.029305E+0
-8.029305E+0
-8.029305E+0
-8.182224E+0
-8.182224E+0
-8.029305E+0
-8.029305E+0
-8.029305E+0
-8.182224E+0
-8.182224E+0
-8.182224E+0
-8.029305E+0
-8.029305E+0
-8.029305E+0
-8.029305E+0
-8.029305E+0
-8.029305E+0
-8.182224E+0
-8.182224E+0
-8.182224E+0
-8.029305E+0
-7.876387E+0
-8.029305E+0
-8.182224E+0
-8.182224E+0
-8.335142E+0
-8.335142E+0
-8.335142E+0
-8.182224E+0
-8.182224E+0
-8.182224E+0
-8.335142E+0
-8.488062E+0
-8.488062E+0
-8.335142E+0
-8.182224E+0
-8.182224E+0
-8.182224E+0
-8.182224E+0
-8.182224E+0
-8.182224E+0
-8.335142E+0
-8.335142E+0
-8.335142E+0
-8.182224E+0
-8.182224E+0
-8.335142E+0
-8.488062E+0
-8.488062E+0
-8.488062E+0
-8.335142E+0
-8.488062E+0
-8.640980E+0
-8.640980E+0
-8.488062E+0
-8.335142E+0
-8.335142E+0
-8.488062E+0
-8.640980E+0
-8.640980E+0
-8.488062E+0
-8.488062E+0
-8.335142E+0
-8.182224E+0
-8.182224E+0
-8.029305E+0
-8.182224E+0
-8.182224E+0
-8.182224E+0
-8.182224E+0
-8.182224E+0
-8.182224E+0
-8.182224E+0
-8.182224E+0
-8.182224E+0
-8.182224E+0
-8.335142E+0
-8.182224E+0
-8.182224E+0
-8.029305E+0
-8.182224E+0
-8.335142E+0
-8.182224E+0
-8.182224E+0
-8.029305E+0
-8.029305E+0
-8.182224E+0
-8.182224E+0
-8.335142E+0
-8.335142E+0
-8.182224E+0
-8.029305E+0
-8.029305E+0
-8.029305E+0
-8.182224E+0
-8.182224E+0
-8.182224E+0
-8.182224E+0
-8.182224E+0
-8.182224E+0
-8.182224E+0
-8.335142E+0
-8.335142E+0
-8.335142E+0
-8.335142E+0
-8.335142E+0
-8.335142E+0
-8.182224E+0
-8.029305E+0
-8.029305E+0
-8.182224E+0
-8.335142E+0
-8.182224E+0
-8.182224E+0
-8.182224E+0
-8.335142E+0
-8.335142E+0
-8.182224E+0
-8.182224E+0
-8.182224E+0
-8.182224E+0
-8.182224E+0
-8.029305E+0
-8.029305E+0
-8.029305E+0
-8.182224E+0
-8.335142E+0
-8.335142E+0
-8.182224E+0
-7.876387E+0
-7.723467E+0
-7.723467E+0
-7.876387E+0
-7.876387E+0
-7.876387E+0
-7.876387E+0
-7.876387E+0
-7.876387E+0
-7.723467E+0
-7.723467E+0
-7.723467E+0
-7.723467E+0
-7.723467E+0
-7.723467E+0
-7.723467E+0
-7.723467E+0
-7.570549E+0
-7.570549E+0
-7.570549E+0
-7.723467E+0
-7.876387E+0
-7.876387E+0
-7.723467E+0
-7.570549E+0
-7.570549E+0
-7.570549E+0
-7.570549E+0
-7.417629E+0
-7.570549E+0
-7.570549E+0
-7.570549E+0
-7.417629E+0
-7.417629E+0
-7.570549E+0
-7.570549E+0
-7.570549E+0
-7.570549E+0
-7.570549E+0
-7.570549E+0
-7.570549E+0
-7.570549E+0
-7.570549E+0
-7.570549E+0
-7.417629E+0
-7.417629E+0
-7.417629E+0
-7.417629E+0
-7.417629E+0
-7.570549E+0
-7.417629E+0
-7.417629E+0
-7.417629E+0
-7.417629E+0
-7.417629E+0
-7.417629E+0
-7.417629E+0
-7.417629E+0
-7.417629E+0
-7.417629E+0
-7.570549E+0
-7.417629E+0
-7.417629E+0
-7.264711E+0
-7.264711E+0
-7.264711E+0
-7.264711E+0
-7.111794E+0
-7.264711E+0
-7.264711E+0
-7.417629E+0
-7.417629E+0
-7.264711E+0
-7.111794E+0
-7.111794E+0
-7.111794E+0
-6.958872E+0
-6.958872E+0
-7.111794E+0
-7.111794E+0
-7.111794E+0
-6.958872E+0
-6.958872E+0
-7.111794E+0
-7.264711E+0
-7.111794E+0
-7.111794E+0
-7.111794E+0
-7.111794E+0
-7.111794E+0
-6.958872E+0
-7.111794E+0
-7.111794E+0
-7.264711E+0
-7.111794E+0
-6.958872E+0
-6.958872E+0
-7.111794E+0
-7.264711E+0
-7.111794E+0
-6.958872E+0
-6.958872E+0
-7.111794E+0
-7.111794E+0
-7.111794E+0
-6.958872E+0
-6.958872E+0
-7.111794E+0
-6.958872E+0
-6.958872E+0
-6.958872E+0
-6.958872E+0
-7.111794E+0
-7.264711E+0
-7.111794E+0
-7.111794E+0
-6.958872E+0
-6.958872E+0
-6.958872E+0
-6.958872E+0
-7.111794E+0
-7.111794E+0
-7.111794E+0
-6.958872E+0
-7.111794E+0
-7.264711E+0
-7.264711E+0
-7.111794E+0
-6.958872E+0
-6.958872E+0
-7.111794E+0
-7.264711E+0
-7.264711E+0
-7.264711E+0
-7.417629E+0
-7.417629E+0
-7.417629E+0
-7.264711E+0
-7.264711E+0
-7.111794E+0
-7.111794E+0
-7.111794E+0
-7.264711E+0
-7.417629E+0
-7.570549E+0
-7.417629E+0
-7.417629E+0
-7.570549E+0
-7.570549E+0
-7.417629E+0
-7.264711E+0
-7.264711E+0
-7.264711E+0
-7.111794E+0
-7.111794E+0
-7.111794E+0
-7.264711E+0
-7.417629E+0
-7.264711E+0
-7.264711E+0
-7.417629E+0
-7.417629E+0
-7.264711E+0
-6.958872E+0
-7.111794E+0
-7.264711E+0
-7.264711E+0
-7.264711E+0
-7.111794E+0
-6.958872E+0
-7.111794E+0
-7.264711E+0
-7.111794E+0
-6.958872E+0
-6.653034E+0
-6.500116E+0
-6.805956E+0
-7.111794E+0
-7.264711E+0
-7.111794E+0
-6.805956E+0
-6.805956E+0
-6.805956E+0
-6.805956E+0
-6.653034E+0
-6.653034E+0
-6.805956E+0
-6.958872E+0
-7.111794E+0
-7.111794E+0
-7.264711E+0
-7.111794E+0
-6.805956E+0
-6.805956E+0
-7.111794E+0
-7.570549E+0
-7.723467E+0
-7.570549E+0
-7.111794E+0
-6.958872E+0
-6.958872E+0
-7.111794E+0
-7.111794E+0
-7.111794E+0
-7.111794E+0
-7.264711E+0
-7.111794E+0
-7.111794E+0
-6.958872E+0
-7.111794E+0
-7.111794E+0
-7.111794E+0
-7.111794E+0
-6.958872E+0
-7.111794E+0
-7.264711E+0
-7.264711E+0
-7.264711E+0
-7.264711E+0
-7.111794E+0
-7.111794E+0
-7.111794E+0
-7.111794E+0
-7.111794E+0
-7.111794E+0
-7.111794E+0
-7.111794E+0
-7.111794E+0
-7.111794E+0
-6.958872E+0
-6.958872E+0
-6.958872E+0
-6.958872E+0
-7.111794E+0
-7.111794E+0
-7.111794E+0
-6.958872E+0
-6.958872E+0
-6.958872E+0
-6.958872E+0
-6.958872E+0
-6.958872E+0
-7.111794E+0
-7.111794E+0
-7.264711E+0
-7.264711E+0
-7.111794E+0
-6.958872E+0
-6.958872E+0
-6.958872E+0
-6.958872E+0
-6.958872E+0
-7.111794E+0
-7.111794E+0
-7.264711E+0
-7.111794E+0
-7.111794E+0
-6.958872E+0
-6.958872E+0
-7.111794E+0
-7.111794E+0
-7.264711E+0
-7.264711E+0
-7.111794E+0
-7.111794E+0
-7.111794E+0
-6.958872E+0
-6.958872E+0
-6.958872E+0
-7.111794E+0
-7.111794E+0
-7.264711E+0
-7.264711E+0
-7.264711E+0
-7.264711E+0
-7.417629E+0
-7.417629E+0
-7.570549E+0
-7.570549E+0
-7.570549E+0
-7.723467E+0
-7.876387E+0
-7.876387E+0
-7.876387E+0
-7.876387E+0
-8.029305E+0
-8.029305E+0
-7.876387E+0
-7.876387E+0
-7.876387E+0
-7.876387E+0
-7.876387E+0
-7.876387E+0
-7.876387E+0
-7.876387E+0
-8.029305E+0
-8.029305E+0
-8.029305E+0
-8.029305E+0
-7.876387E+0
-7.723467E+0
-7.723467E+0
-7.723467E+0
-7.723467E+0
-7.723467E+0
-7.570549E+0
-7.417629E+0
-7.417629E+0
-7.570549E+0
-7.417629E+0
-7.417629E+0
-7.417629E+0
-7.570549E+0
-7.417629E+0
-7.417629E+0
-7.417629E+0
-7.417629E+0
-7.264711E+0
-7.264711E+0
-7.264711E+0
-7.264711E+0
-7.417629E+0
-7.417629E+0
-7.417629E+0
-7.417629E+0
-7.417629E+0
-7.417629E+0
-7.264711E+0
-7.111794E+0
-7.111794E+0
-7.264711E+0
-7.570549E+0
-7.570549E+0
-7.417629E+0
-7.417629E+0
-7.417629E+0
-7.417629E+0
-7.570549E+0
-7.723467E+0
-7.876387E+0
-7.876387E+0
-7.876387E+0
-7.876387E+0
-7.876387E+0
-7.723467E+0
-7.570549E+0
-7.570549E+0
-7.723467E+0
-7.876387E+0
-7.876387E+0
-7.876387E+0
-7.876387E+0
-8.029305E+0
-8.029305E+0
-8.029305E+0
-8.182224E+0
-8.182224E+0
-8.029305E+0
-7.876387E+0
-7.723467E+0
-7.876387E+0
-8.029305E+0
-8.029305E+0
-8.029305E+0
-7.876387E+0
-7.723467E+0
-7.723467E+0
-7.876387E+0
-7.876387E+0
-7.876387E+0
-8.029305E+0
-8.029305E+0
-7.876387E+0
-7.876387E+0
-7.876387E+0
-7.876387E+0
-7.876387E+0
-7.876387E+0
-7.876387E+0
-8.029305E+0
-8.029305E+0
-7.876387E+0
-7.876387E+0
-7.876387E+0
-8.029305E+0
-8.029305E+0
-7.876387E+0
-7.723467E+0
-7.570549E+0
-7.723467E+0
-7.876387E+0
-7.876387E+0
-7.876387E+0
-7.723467E+0
-7.723467E+0
-7.876387E+0
-7.876387E+0
-7.876387E+0
-7.876387E+0
-7.723467E+0
-7.570549E+0
-7.723467E+0
-7.876387E+0
-7.876387E+0
-7.723467E+0
-7.723467E+0
-7.723467E+0
-7.723467E+0
-7.723467E+0
-7.723467E+0
-7.570549E+0
-7.723467E+0
-7.723467E+0
-7.723467E+0
-7.876387E+0
-7.876387E+0
-7.876387E+0
-7.723467E+0
-7.723467E+0
-7.723467E+0
-7.723467E+0
-7.723467E+0
-7.723467E+0
-7.570549E+0
-7.570549E+0
-7.723467E+0
-7.723467E+0
-7.723467E+0
-7.723467E+0
-7.723467E+0
-7.723467E+0
-7.876387E+0
-7.876387E+0
-7.876387E+0
-7.723467E+0
-7.723467E+0
-7.723467E+0
-7.723467E+0
-7.570549E+0
-7.723467E+0
-7.723467E+0
-7.723467E+0
-7.570549E+0
-7.570549E+0
-7.570549E+0
-7.723467E+0
-7.570549E+0
-7.570549E+0
-7.723467E+0
-7.723467E+0
-7.723467E+0
-7.570549E+0
-7.417629E+0
-7.417629E+0
-7.417629E+0
-7.417629E+0
-7.570549E+0
-7.570549E+0
-7.723467E+0
-7.723467E+0
-7.570549E+0
-7.417629E+0
-7.417629E+0
-7.417629E+0
-7.417629E+0
-7.570549E+0
-7.723467E+0
-7.723467E+0
-7.723467E+0
-7.723467E+0
-7.570549E+0
-7.417629E+0
-7.264711E+0
-7.264711E+0
-7.417629E+0
-7.570549E+0
-7.723467E+0
-7.723467E+0
-7.876387E+0
-8.029305E+0
-8.029305E+0
-8.029305E+0
-7.876387E+0
-7.723467E+0
-7.570549E+0
-7.570549E+0
-7.876387E+0
-8.029305E+0
-8.182224E+0
-8.182224E+0
-8.029305E+0
-8.029305E+0
-7.876387E+0
-7.876387E+0
-7.876387E+0
-7.723467E+0
-7.570549E+0
-7.570549E+0
-7.723467E+0
-7.876387E+0
-7.876387E+0
-7.876387E+0
-7.876387E+0
-7.876387E+0
-7.723467E+0
-7.723467E+0
-7.723467E+0
-7.723467E+0
-7.570549E+0
-7.570549E+0
-7.417629E+0
-7.417629E+0
-7.417629E+0
-7.417629E+0
-7.570549E+0
-7.570549E+0
-7.417629E+0
-7.417629E+0
-7.570549E+0
-7.570549E+0
-7.570549E+0
-7.723467E+0
-7.570549E+0
-7.570549E+0
-7.570549E+0
-7.570549E+0
-7.570549E+0
-7.570549E+0
-7.570549E+0
-7.417629E+0
-7.264711E+0
-7.264711E+0
-7.417629E+0
-7.570549E+0
-7.417629E+0
-7.264711E+0
-7.264711E+0
-7.417629E+0
-7.570549E+0
-7.570549E+0
-7.417629E+0
-7.417629E+0
-7.417629E+0
-7.264711E+0
-7.264711E+0
-7.417629E+0
-7.723467E+0
-7.723467E+0
-7.570549E+0
-7.264711E+0
-7.264711E+0
-7.264711E+0
-7.264711E+0
-7.264711E+0
-7.111794E+0
-7.111794E+0
-7.264711E+0
-7.417629E+0
-7.264711E+0
-7.111794E+0
-7.111794E+0
-7.264711E+0
-7.264711E+0
-7.264711E+0
-7.111794E+0
-7.264711E+0
-7.417629E+0
-7.417629E+0
-7.417629E+0
-7.264711E+0
-7.111794E+0
-7.264711E+0
-7.264711E+0
-7.111794E+0
-7.111794E+0
-7.111794E+0
-7.264711E+0
-7.264711E+0
-7.417629E+0
-7.264711E+0
-7.111794E+0
-7.111794E+0
-7.264711E+0
-7.264711E+0
-7.264711E+0
-6.958872E+0
-6.805956E+0
-6.805956E+0
-6.958872E+0
-6.958872E+0
-6.958872E+0
-6.958872E+0
-6.958872E+0
-6.958872E+0
-7.111794E+0
-7.111794E+0
-7.111794E+0
-7.111794E+0
-6.958872E+0
-6.958872E+0
-6.958872E+0
-6.958872E+0
-7.111794E+0
-7.111794E+0
-7.111794E+0
-7.111794E+0
-7.111794E+0
-7.111794E+0
-7.111794E+0
-6.958872E+0
-6.805956E+0
-6.958872E+0
-7.111794E+0
-7.264711E+0
-7.417629E+0
-7.264711E+0
-7.264711E+0
-7.264711E+0
-7.264711E+0
-7.264711E+0
-7.111794E+0
-6.958872E+0
-6.958872E+0
-6.958872E+0
-6.958872E+0
-6.958872E+0
-6.958872E+0
-7.111794E+0
-7.111794E+0
-6.958872E+0
-6.958872E+0
-6.958872E+0
-7.111794E+0
-7.264711E+0
-7.417629E+0
-7.264711E+0
-7.111794E+0
-7.111794E+0
-7.111794E+0
-7.264711E+0
-7.264711E+0
-7.264711E+0
-7.264711E+0
-7.264711E+0
-7.264711E+0
-7.264711E+0
-7.264711E+0
-7.264711E+0
-7.264711E+0
-7.111794E+0
-7.111794E+0
-7.264711E+0
-7.264711E+0
-7.264711E+0
-7.111794E+0
-7.264711E+0
-7.417629E+0
-7.570549E+0
-7.723467E+0
-8.029305E+0
-8.335142E+0
-8.793898E+0
-9.558493E+0
-1.017017E+1
-1.078184E+1
-1.108768E+1
-1.093476E+1
-1.032309E+1
-9.099735E+0
-7.876387E+0
-6.958872E+0
-7.111794E+0
-8.182224E+0
-9.711411E+0
-1.047600E+1
-1.032309E+1
-1.001725E+1
-9.864328E+0
-9.864328E+0
-9.711411E+0
-9.099735E+0
-8.640980E+0
-8.029305E+0
-7.570549E+0
-7.111794E+0
-7.264711E+0
-7.876387E+0
-8.640980E+0
-9.099735E+0
-8.946817E+0
-8.640980E+0
-8.335142E+0
-8.488062E+0
-8.793898E+0
-8.946817E+0
-8.946817E+0
-8.946817E+0
-8.946817E+0
-8.793898E+0
-8.640980E+0
-8.488062E+0
-8.488062E+0
-8.182224E+0
-7.723467E+0
-7.417629E+0
-7.570549E+0
-8.029305E+0
-8.335142E+0
-8.640980E+0
-8.946817E+0
-8.946817E+0
-8.946817E+0
-9.099735E+0
-9.099735E+0
-9.099735E+0
-8.946817E+0
-8.793898E+0
-8.640980E+0
-8.488062E+0
-8.488062E+0
-8.640980E+0
-8.640980E+0
-8.793898E+0
-8.640980E+0
-8.488062E+0
-8.335142E+0
-8.029305E+0
-7.876387E+0
-7.723467E+0
-7.723467E+0
-7.876387E+0
-7.876387E+0
-7.876387E+0
-7.876387E+0
-8.029305E+0
-8.182224E+0
-8.335142E+0
-8.640980E+0
-8.640980E+0
-8.640980E+0
-8.793898E+0
-8.793898E+0
-8.946817E+0
-8.946817E+0
-8.946817E+0
-8.793898E+0
-8.793898E+0
-8.793898E+0
-8.793898E+0
-8.793898E+0
-8.793898E+0
-8.640980E+0
-8.793898E+0
-8.946817E+0
-9.099735E+0
-9.099735E+0
-9.099735E+0
-9.099735E+0
-9.252655E+0
-9.405573E+0
-9.558493E+0
-9.558493E+0
-9.711411E+0
-9.711411E+0
-9.558493E+0
-9.558493E+0
-9.864328E+0
-1.001725E+1
-1.001725E+1
-9.864328E+0
-9.711411E+0
-9.864328E+0
-1.001725E+1
-1.001725E+1
-9.864328E+0
-9.864328E+0
-9.864328E+0
-1.001725E+1
-1.017017E+1
-1.017017E+1
-1.001725E+1
-1.001725E+1
-1.001725E+1
-1.017017E+1
-1.017017E+1
-1.032309E+1
-1.032309E+1
-1.032309E+1
-1.017017E+1
-1.017017E+1
-1.032309E+1
-1.032309E+1
-1.032309E+1
-1.032309E+1
-1.032309E+1
-1.032309E+1
-1.047600E+1
-1.062892E+1
-1.062892E+1
-1.062892E+1
-1.047600E+1
-1.047600E+1
-1.032309E+1
-1.032309E+1
-1.032309E+1
-1.032309E+1
-1.032309E+1
-1.047600E+1
-1.047600E+1
-1.032309E+1
-1.032309E+1
-1.032309E+1
-1.047600E+1
-1.047600E+1
-1.047600E+1
-1.032309E+1
-1.032309E+1
-1.032309E+1
-1.017017E+1
-9.864328E+0
-9.558493E+0
-9.405573E+0
-9.711411E+0
-1.001725E+1
-1.032309E+1
-1.032309E+1
-1.017017E+1
-1.032309E+1
-1.047600E+1
-1.062892E+1
-1.047600E+1
-1.032309E+1
-1.017017E+1
-1.017017E+1
-1.032309E+1
-1.047600E+1
-1.062892E+1
-1.062892E+1
-1.062892E+1
-1.078184E+1
-1.093476E+1
-1.078184E+1
-1.047600E+1
-1.032309E+1
-1.032309E+1
-1.032309E+1
-1.047600E+1
-1.047600E+1
-1.062892E+1
-1.093476E+1
-1.108768E+1
-1.108768E+1
-1.093476E+1
-1.078184E+1
-1.078184E+1
-1.093476E+1
-1.108768E+1
-1.093476E+1
-1.093476E+1
-1.078184E+1
-1.093476E+1
-1.108768E+1
-1.124060E+1
-1.124060E+1
-1.124060E+1
-1.124060E+1
-1.108768E+1
-1.124060E+1
-1.124060E+1
-1.139352E+1
-1.154643E+1
-1.154643E+1
-1.154643E+1
-1.139352E+1
-1.139352E+1
-1.154643E+1
-1.154643E+1
-1.154643E+1
-1.154643E+1
-1.169936E+1
-1.185227E+1
-1.185227E+1
-1.185227E+1
-1.185227E+1
-1.185227E+1
-1.169936E+1
-1.154643E+1
-1.154643E+1
-1.154643E+1
-1.169936E+1
-1.185227E+1
-1.169936E+1
-1.154643E+1
-1.154643E+1
-1.154643E+1
-1.169936E+1
-1.169936E+1
-1.169936E+1
-1.185227E+1
-1.185227E+1
-1.200519E+1
-1.200519E+1
-1.200519E+1
-1.200519E+1
-1.185227E+1
-1.169936E+1
-1.169936E+1
-1.169936E+1
-1.169936E+1
-1.185227E+1
-1.185227E+1
-1.185227E+1
-1.169936E+1
-1.169936E+1
-1.154643E+1
-1.139352E+1
-1.139352E+1
-1.154643E+1
-1.169936E+1
-1.185227E+1
-1.185227E+1
-1.169936E+1
-1.169936E+1
-1.169936E+1
-1.169936E+1
-1.169936E+1
-1.169936E+1
-1.169936E+1
-1.169936E+1
-1.169936E+1
-1.169936E+1
-1.154643E+1
-1.154643E+1
-1.154643E+1
-1.154643E+1
-1.154643E+1
-1.154643E+1
-1.154643E+1
-1.154643E+1
-1.154643E+1
-1.154643E+1
-1.154643E+1
-1.154643E+1
-1.169936E+1
-1.169936E+1
-1.154643E+1
-1.154643E+1
-1.154643E+1
-1.169936E+1
-1.169936E+1
-1.169936E+1
-1.154643E+1
-1.169936E+1
-1.169936E+1
-1.169936E+1
-1.169936E+1
-1.169936E+1
-1.185227E+1
-1.185227E+1
-1.169936E+1
-1.185227E+1
-1.185227E+1
-1.185227E+1
-1.185227E+1
-1.169936E+1
-1.185227E+1
-1.185227E+1
-1.200519E+1
-1.200519E+1
-1.185227E+1
-1.169936E+1
-1.154643E+1
-1.154643E+1
-1.169936E+1
-1.169936E+1
-1.185227E+1
-1.200519E+1
-1.200519E+1
-1.200519E+1
-1.169936E+1
-1.169936E+1
-1.169936E+1
-1.185227E+1
-1.200519E+1
-1.200519E+1
-1.200519E+1
-1.185227E+1
-1.169936E+1
-1.169936E+1
-1.169936E+1
-1.185227E+1
-1.200519E+1
-1.215811E+1
-1.215811E+1
-1.200519E+1
-1.185227E+1
-1.185227E+1
-1.185227E+1
-1.185227E+1
-1.185227E+1
-1.169936E+1
-1.169936E+1
-1.169936E+1
-1.185227E+1
-1.200519E+1
-1.200519E+1
-1.185227E+1
-1.169936E+1
-1.169936E+1
-1.169936E+1
-1.169936E+1
-1.185227E+1
-1.185227E+1
-1.185227E+1
-1.185227E+1
-1.185227E+1
-1.169936E+1
-1.154643E+1
-1.169936E+1
-1.200519E+1
-1.246395E+1
-1.246395E+1
-1.185227E+1
-1.093476E+1
-1.062892E+1
-1.093476E+1
-1.169936E+1
-1.200519E+1
-1.169936E+1
-1.139352E+1
-1.108768E+1
-9.711411E+0
-6.041359E+0
-7.752991E-2
4.051278E+0
-1.453798E+0
-1.888654E+1
-3.677803E+1
-3.631928E+1
-1.108768E+1
1.995483E+1
2.928287E+1
9.097596E+0
-1.980405E+1
-3.127296E+1
-2.102740E+1
-6.347197E+0
-3.747580E+0
-1.062892E+1
-1.399314E+1
-8.182224E+0
5.341463E-1
2.827928E+0
-2.677149E+0
-1.093476E+1
-1.720443E+1
-2.010989E+1
-1.980405E+1
-1.613400E+1
-9.864328E+0
-4.512173E+0
-3.135904E+0
-5.735523E+0
-8.946817E+0
-1.017017E+1
-1.017017E+1
-1.078184E+1
-1.200519E+1
-1.185227E+1
-8.946817E+0
-5.123848E+0
-3.441742E+0
-5.123848E+0
-8.182224E+0
-1.032309E+1
-1.017017E+1
-9.252655E+0
-9.558493E+0
-1.124060E+1
-1.276979E+1
-1.215811E+1
-9.405573E+0
-6.653034E+0
-6.194279E+0
-7.570549E+0
-9.252655E+0
-9.711411E+0
-9.405573E+0
-9.252655E+0
-9.405573E+0
-9.252655E+0
-8.640980E+0
-7.876387E+0
-7.876387E+0
-8.488062E+0
-9.099735E+0
-9.252655E+0
-9.099735E+0
-8.946817E+0
-8.946817E+0
-8.946817E+0
-8.946817E+0
-9.252655E+0
-9.558493E+0
-9.405573E+0
-8.946817E+0
-8.335142E+0
-7.876387E+0
-7.876387E+0
-8.029305E+0
-8.182224E+0
-8.182224E+0
-8.488062E+0
-9.252655E+0
-9.864328E+0
-9.711411E+0
-9.252655E+0
-8.793898E+0
-9.252655E+0
-9.711411E+0
-9.558493E+0
-9.099735E+0
-8.793898E+0
-9.252655E+0
-9.558493E+0
-9.558493E+0
-9.252655E+0
-8.946817E+0
-8.946817E+0
-9.099735E+0
-9.099735E+0
-8.946817E+0
-8.946817E+0
-8.946817E+0
-8.946817E+0
-9.099735E+0
-9.252655E+0
-9.252655E+0
-9.099735E+0
-8.946817E+0
-9.099735E+0
-9.252655E+0
-9.405573E+0
-8.946817E+0
-8.488062E+0
-8.488062E+0
-8.793898E+0
-8.946817E+0
-8.640980E+0
-8.335142E+0
-8.488062E+0
-9.099735E+0
-9.099735E+0
-8.793898E+0
-8.335142E+0
-8.335142E+0
-8.640980E+0
-8.946817E+0
-8.946817E+0
-8.946817E+0
-8.946817E+0
-8.946817E+0
-8.946817E+0
-8.793898E+0
-8.793898E+0
-8.793898E+0
-8.793898E+0
-8.640980E+0
-8.640980E+0
-8.488062E+0
-8.488062E+0
-8.488062E+0
-8.488062E+0
-8.640980E+0
-8.640980E+0
-8.640980E+0
-8.640980E+0
-8.640980E+0
-8.793898E+0
-9.099735E+0
-9.099735E+0
-8.946817E+0
-8.793898E+0
-8.793898E+0
-8.793898E+0
-8.793898E+0
-8.793898E+0
-8.946817E+0
-8.946817E+0
-8.946817E+0
-8.793898E+0
-8.640980E+0
-8.488062E+0
-8.488062E+0
-8.640980E+0
-8.640980E+0
-8.640980E+0
-8.793898E+0
-8.793898E+0
-8.946817E+0
-8.793898E+0
-8.640980E+0
-8.488062E+0
-8.488062E+0
-8.640980E+0
-8.640980E+0
-8.640980E+0
-8.640980E+0
-8.640980E+0
-8.640980E+0
-8.640980E+0
-8.640980E+0
-8.488062E+0
-8.488062E+0
-8.488062E+0
-8.335142E+0
-8.335142E+0
-8.335142E+0
-8.182224E+0
-8.182224E+0
-8.335142E+0
-8.335142E+0
-8.488062E+0
-8.488062E+0
-8.488062E+0
-8.488062E+0
-8.335142E+0
-8.182224E+0
-8.335142E+0
-8.335142E+0
-8.488062E+0
-8.640980E+0
-8.793898E+0
-8.946817E+0
-8.946817E+0
-8.793898E+0
-8.640980E+0
-8.488062E+0
-8.640980E+0
-8.793898E+0
-9.099735E+0
-9.099735E+0
-9.099735E+0
-8.946817E+0
-8.793898E+0
-8.793898E+0
-8.793898E+0
-8.946817E+0
-8.946817E+0
-8.946817E+0
-8.946817E+0
-9.099735E+0
-9.252655E+0
-9.252655E+0
-9.252655E+0
-9.252655E+0
-9.252655E+0
-9.252655E+0
-9.405573E+0
-9.558493E+0
-9.405573E+0
-9.405573E+0
-9.252655E+0
-9.405573E+0
-9.558493E+0
-9.558493E+0
-9.558493E+0
-9.558493E+0
-9.405573E+0
-9.558493E+0
-9.711411E+0
-9.864328E+0
-9.864328E+0
-1.001725E+1
-1.001725E+1
-1.017017E+1
-1.017017E+1
-1.032309E+1
-1.032309E+1
-1.032309E+1
-1.017017E+1
-1.001725E+1
-1.017017E+1
-1.017017E+1
-1.032309E+1
-1.047600E+1
-1.032309E+1
-1.032309E+1
-1.047600E+1
-1.062892E+1
-1.078184E+1
-1.078184E+1
-1.078184E+1
-1.078184E+1
-1.093476E+1
-1.124060E+1
-1.124060E+1
-1.093476E+1
-1.093476E+1
-1.093476E+1
-1.108768E+1
-1.139352E+1
-1.139352E+1
-1.139352E+1
-1.124060E+1
-1.124060E+1
-1.124060E+1
-1.124060E+1
-1.139352E+1
-1.154643E+1
-1.169936E+1
-1.169936E+1
-1.154643E+1
-1.154643E+1
-1.169936E+1
-1.169936E+1
-1.200519E+1
-1.200519E+1
-1.200519E+1
-1.200519E+1
-1.200519E+1
-1.200519E+1
-1.215811E+1
-1.215811E+1
-1.215811E+1
-1.215811E+1
-1.215811E+1
-1.215811E+1
-1.215811E+1
-1.231103E+1
-1.231103E+1
-1.246395E+1
-1.246395E+1
-1.261687E+1
-1.261687E+1
-1.261687E+1
-1.246395E+1
-1.246395E+1
-1.246395E+1
-1.261687E+1
-1.261687E+1
-1.276979E+1
-1.276979E+1
-1.276979E+1
-1.261687E+1
-1.261687E+1
-1.276979E+1
-1.276979E+1
-1.276979E+1
-1.276979E+1
-1.292271E+1
-1.307562E+1
-1.307562E+1
-1.322854E+1
-1.322854E+1
-1.322854E+1
-1.322854E+1
-1.322854E+1
-1.307562E+1
-1.322854E+1
-1.338146E+1
-1.338146E+1
-1.338146E+1
-1.322854E+1
-1.322854E+1
-1.338146E+1
-1.353438E+1
-1.353438E+1
-1.338146E+1
-1.322854E+1
-1.322854E+1
-1.338146E+1
-1.353438E+1
-1.353438E+1
-1.353438E+1
-1.338146E+1
-1.338146E+1
-1.353438E+1
-1.368730E+1
-1.368730E+1
-1.368730E+1
-1.368730E+1
-1.368730E+1
-1.353438E+1
-1.368730E+1
-1.384022E+1
-1.384022E+1
-1.368730E+1
-1.353438E+1
-1.368730E+1
-1.368730E+1
-1.384022E+1
-1.384022E+1
-1.368730E+1
-1.368730E+1
-1.353438E+1
-1.353438E+1
-1.368730E+1
-1.384022E+1
-1.384022E+1
-1.384022E+1
-1.384022E+1
-1.368730E+1
-1.368730E+1
-1.368730E+1
-1.368730E+1
-1.384022E+1
-1.384022E+1
-1.384022E+1
-1.384022E+1
-1.384022E+1
-1.368730E+1
-1.368730E+1
-1.368730E+1
-1.368730E+1
-1.384022E+1
-1.384022E+1
-1.368730E+1
-1.368730E+1
-1.353438E+1
-1.368730E+1
-1.368730E+1
-1.384022E+1
-1.384022E+1
-1.384022E+1
-1.384022E+1
-1.368730E+1
-1.353438E+1
-1.353438E+1
-1.368730E+1
-1.384022E+1
-1.384022E+1
-1.384022E+1
-1.384022E+1
-1.384022E+1
-1.368730E+1
-1.368730E+1
-1.368730E+1
-1.384022E+1
-1.384022E+1
-1.399314E+1
-1.399314E+1
-1.368730E+1
-1.353438E+1
-1.353438E+1
-1.368730E+1
-1.368730E+1
-1.338146E+1
-1.322854E+1
-1.322854E+1
-1.353438E+1
-1.368730E+1
-1.368730E+1
-1.353438E+1
-1.353438E+1
-1.353438E+1
-1.353438E+1
-1.353438E+1
-1.353438E+1
-1.338146E+1
-1.338146E+1
-1.353438E+1
-1.353438E+1
-1.353438E+1
-1.338146E+1
-1.338146E+1
-1.338146E+1
-1.353438E+1
-1.353438E+1
-1.338146E+1
-1.338146E+1
-1.338146E+1
-1.338146E+1
-1.322854E+1
-1.322854E+1
-1.322854E+1
-1.338146E+1
-1.338146E+1
-1.353438E+1
-1.338146E+1
-1.338146E+1
-1.338146E+1
-1.338146E+1
-1.322854E+1
-1.307562E+1
-1.307562E+1
-1.307562E+1
-1.307562E+1
-1.307562E+1
-1.307562E+1
-1.307562E+1
-1.307562E+1
-1.292271E+1
-1.292271E+1
-1.307562E+1
-1.307562E+1
-1.307562E+1
-1.292271E+1
-1.292271E+1
-1.276979E+1
-1.292271E+1
-1.292271E+1
-1.307562E+1
-1.322854E+1
-1.307562E+1
-1.307562E+1
-1.307562E+1
-1.307562E+1
-1.292271E+1
-1.276979E+1
-1.292271E+1
-1.292271E+1
-1.307562E+1
-1.307562E+1
-1.307562E+1
-1.307562E+1
-1.322854E+1
-1.322854E+1
-1.307562E+1
-1.292271E+1
-1.292271E+1
-1.276979E+1
-1.276979E+1
-1.292271E+1
-1.292271E+1
-1.292271E+1
-1.276979E+1
-1.276979E+1
-1.276979E+1
-1.276979E+1
-1.276979E+1
-1.276979E+1
-1.292271E+1
-1.307562E+1
-1.307562E+1
-1.307562E+1
-1.292271E+1
-1.276979E+1
-1.276979E+1
-1.292271E+1
-1.307562E+1
-1.307562E+1
-1.292271E+1
-1.276979E+1
-1.276979E+1
-1.276979E+1
-1.276979E+1
-1.276979E+1
-1.276979E+1
-1.292271E+1
-1.292271E+1
-1.292271E+1
-1.292271E+1
-1.292271E+1
-1.292271E+1
-1.307562E+1
-1.307562E+1
-1.307562E+1
-1.292271E+1
-1.292271E+1
-1.292271E+1
-1.292271E+1
-1.292271E+1
-1.292271E+1
-1.276979E+1
-1.261687E+1
-1.276979E+1
-1.292271E+1
-1.307562E+1
-1.292271E+1
-1.292271E+1
-1.292271E+1
-1.276979E+1
-1.276979E+1
-1.292271E+1
-1.292271E+1
-1.292271E+1
-1.292271E+1
-1.292271E+1
-1.292271E+1
-1.276979E+1
-1.276979E+1
-1.276979E+1
-1.292271E+1
-1.292271E+1
-1.276979E+1
-1.261687E+1
-1.276979E+1
-1.292271E+1
-1.292271E+1
-1.292271E+1
-1.292271E+1
-1.276979E+1
-1.276979E+1
-1.276979E+1
-1.292271E+1
-1.292271E+1
-1.276979E+1
-1.292271E+1
-1.292271E+1
-1.292271E+1
-1.292271E+1
-1.276979E+1
-1.276979E+1
-1.292271E+1
-1.292271E+1
-1.292271E+1
-1.292271E+1
-1.276979E+1
-1.276979E+1
-1.292271E+1
-1.292271E+1
-1.307562E+1
-1.307562E+1
-1.307562E+1
-1.307562E+1
-1.322854E+1
-1.307562E+1
-1.307562E+1
-1.292271E+1
-1.307562E+1
-1.307562E+1
-1.307562E+1
-1.292271E+1
-1.276979E+1
-1.292271E+1
-1.307562E+1
-1.322854E+1
-1.322854E+1
-1.322854E+1
-1.307562E+1
-1.307562E+1
-1.307562E+1
-1.307562E+1
-1.307562E+1
-1.307562E+1
-1.307562E+1
-1.322854E+1
-1.322854E+1
-1.338146E+1
-1.338146E+1
-1.338146E+1
-1.338146E+1
-1.322854E+1
-1.322854E+1
-1.322854E+1
-1.322854E+1
-1.338146E+1
-1.338146E+1
-1.338146E+1
-1.338146E+1
-1.338146E+1
-1.338146E+1
-1.322854E+1
-1.322854E+1
-1.322854E+1
-1.322854E+1
-1.338146E+1
-1.338146E+1
-1.338146E+1
-1.322854E+1
-1.322854E+1
-1.338146E+1
-1.368730E+1
-1.368730E+1
-1.368730E+1
-1.368730E+1
-1.353438E+1
-1.368730E+1
-1.368730E+1
-1.368730E+1
-1.353438E+1
-1.353438E+1
-1.353438E+1
-1.353438E+1
-1.368730E+1
-1.368730E+1
-1.368730E+1
-1.353438E+1
-1.353438E+1
-1.353438E+1
-1.368730E+1
-1.368730E+1
-1.384022E+1
-1.384022E+1
-1.384022E+1
-1.384022E+1
-1.368730E+1
-1.368730E+1
-1.384022E+1
-1.384022E+1
-1.399314E+1
-1.384022E+1
-1.368730E+1
-1.368730E+1
-1.368730E+1
-1.368730E+1
-1.384022E+1
-1.399314E+1
-1.399314E+1
-1.384022E+1
-1.368730E+1
-1.368730E+1
-1.384022E+1
-1.384022E+1
-1.384022E+1
-1.384022E+1
-1.384022E+1
-1.384022E+1
-1.384022E+1
-1.384022E+1
-1.384022E+1
-1.384022E+1
-1.384022E+1
-1.384022E+1
-1.384022E+1
-1.399314E+1
-1.399314E+1
-1.399314E+1
-1.399314E+1
-1.399314E+1
-1.384022E+1
-1.384022E+1
-1.384022E+1
-1.399314E+1
-1.399314E+1
-1.384022E+1
-1.384022E+1
-1.399314E+1
-1.414606E+1
-1.414606E+1
-1.399314E+1
-1.399314E+1
-1.414606E+1
-1.414606E+1
-1.399314E+1
-1.384022E+1
-1.368730E+1
-1.384022E+1
-1.384022E+1
-1.399314E+1
-1.399314E+1
-1.399314E+1
-1.384022E+1
-1.384022E+1
-1.399314E+1
-1.399314E+1
-1.414606E+1
-1.414606E+1
-1.414606E+1
-1.414606E+1
-1.414606E+1
-1.414606E+1
-1.429897E+1
-1.445189E+1
-1.429897E+1
-1.414606E+1
-1.399314E+1
-1.414606E+1
-1.429897E+1
-1.429897E+1
-1.429897E+1
-1.414606E+1
-1.399314E+1
-1.399314E+1
-1.414606E+1
-1.429897E+1
-1.445189E+1
-1.445189E+1
-1.429897E+1
-1.414606E+1
-1.414606E+1
-1.429897E+1
-1.429897E+1
-1.429897E+1
-1.429897E+1
-1.429897E+1
-1.429897E+1
-1.445189E+1
-1.445189E+1
-1.445189E+1
-1.429897E+1
-1.414606E+1
-1.399314E+1
-1.414606E+1
-1.429897E+1
-1.429897E+1
-1.445189E+1
-1.445189E+1
-1.445189E+1
-1.445189E+1
-1.429897E+1
-1.429897E+1
-1.414606E+1
-1.429897E+1
-1.445189E+1
-1.460481E+1
-1.445189E+1
-1.445189E+1
-1.445189E+1
-1.460481E+1
-1.445189E+1
-1.414606E+1
-1.399314E+1
-1.414606E+1
-1.414606E+1
-1.429897E+1
-1.429897E+1
-1.429897E+1
-1.445189E+1
-1.445189E+1
-1.429897E+1
-1.429897E+1
-1.445189E+1
-1.445189E+1
-1.429897E+1
-1.414606E+1
-1.399314E+1
-1.399314E+1
-1.414606E+1
-1.414606E+1
-1.429897E+1
-1.429897E+1
-1.429897E+1
-1.429897E+1
-1.414606E+1
-1.414606E+1
-1.414606E+1
-1.414606E+1
-1.429897E+1
-1.429897E+1
-1.414606E+1
-1.414606E+1
-1.414606E+1
-1.414606E+1
-1.414606E+1
-1.414606E+1
-1.414606E+1
-1.429897E+1
-1.429897E+1
-1.414606E+1
-1.399314E+1
-1.399314E+1
-1.399314E+1
-1.399314E+1
-1.399314E+1
-1.384022E+1
-1.368730E+1
-1.368730E+1
-1.384022E+1
-1.399314E+1
-1.414606E+1
-1.399314E+1
-1.399314E+1
-1.399314E+1
-1.399314E+1
-1.384022E+1
-1.384022E+1
-1.384022E+1
-1.384022E+1
-1.368730E+1
-1.368730E+1
-1.353438E+1
-1.338146E+1
-1.338146E+1
-1.353438E+1
-1.353438E+1
-1.368730E+1
-1.368730E+1
-1.368730E+1
-1.353438E+1
-1.338146E+1
-1.338146E+1
-1.338146E+1
-1.338146E+1
-1.322854E+1
-1.322854E+1
-1.353438E+1
-1.368730E+1
-1.368730E+1
-1.353438E+1
-1.353438E+1
-1.353438E+1
-1.368730E+1
-1.384022E+1
-1.384022E+1
-1.384022E+1
-1.384022E+1
-1.399314E+1
-1.414606E+1
-1.414606E+1
-1.414606E+1
-1.399314E+1
-1.399314E+1
-1.399314E+1
-1.399314E+1
-1.399314E+1
-1.399314E+1
-1.399314E+1
-1.399314E+1
-1.399314E+1
-1.414606E+1
-1.414606E+1
-1.414606E+1
-1.429897E+1
-1.429897E+1
-1.429897E+1
-1.429897E+1
-1.445189E+1
-1.460481E+1
-1.460481E+1
-1.445189E+1
-1.445189E+1
-1.445189E+1
-1.460481E+1
-1.460481E+1
-1.475773E+1
-1.475773E+1
-1.475773E+1
-1.491065E+1
-1.506357E+1
-1.491065E+1
-1.491065E+1
-1.491065E+1
-1.506357E+1
-1.521649E+1
-1.521649E+1
-1.506357E+1
-1.506357E+1
-1.521649E+1
-1.552232E+1
-1.567524E+1
-1.567524E+1
-1.552232E+1
-1.567524E+1
-1.582816E+1
-1.582816E+1
-1.582816E+1
-1.598108E+1
-1.598108E+1
-1.598108E+1
-1.567524E+1
-1.552232E+1
-1.552232E+1
-1.567524E+1
-1.567524E+1
-1.536940E+1
-1.536940E+1
-1.567524E+1
-1.613400E+1
-1.628692E+1
-1.628692E+1
-1.628692E+1
-1.628692E+1
-1.628692E+1
-1.613400E+1
-1.598108E+1
-1.598108E+1
-1.613400E+1
-1.643984E+1
-1.674567E+1
-1.705151E+1
-1.705151E+1
-1.689859E+1
-1.659275E+1
-1.643984E+1
-1.628692E+1
-1.643984E+1
-1.659275E+1
-1.674567E+1
-1.674567E+1
-1.674567E+1
-1.674567E+1
-1.674567E+1
-1.689859E+1
-1.705151E+1
-1.705151E+1
-1.720443E+1
-1.720443E+1
-1.720443E+1
-1.705151E+1
-1.674567E+1
-1.659275E+1
-1.674567E+1
-1.720443E+1
-1.781611E+1
-1.766319E+1
-1.674567E+1
-1.552232E+1
-1.460481E+1
-1.429897E+1
-1.460481E+1
-1.506357E+1
-1.567524E+1
-1.705151E+1
-1.919237E+1
-2.102740E+1
-2.118032E+1
-1.919237E+1
-1.628692E+1
-1.460481E+1
-1.475773E+1
-1.613400E+1
-1.766319E+1
-1.858070E+1
-1.934530E+1
-1.949821E+1
-1.903946E+1
-1.781611E+1
-1.659275E+1
-1.628692E+1
-1.674567E+1
-1.735735E+1
-1.735735E+1
-1.659275E+1
-1.628692E+1
-1.705151E+1
-1.858070E+1
-1.949821E+1
-1.903946E+1
-1.751027E+1
-1.598108E+1
-1.536940E+1
-1.552232E+1
-1.598108E+1
-1.643984E+1
-1.674567E+1
-1.674567E+1
-1.659275E+1
-1.643984E+1
-1.643984E+1
-1.720443E+1
-1.796903E+1
-1.766319E+1
-1.552232E+1
-1.292271E+1
-1.246395E+1
-1.475773E+1
-1.751027E+1
-1.812194E+1
-1.628692E+1
-1.429897E+1
-1.414606E+1
-1.552232E+1
-1.659275E+1
-1.659275E+1
-1.598108E+1
-1.582816E+1
-1.582816E+1
-1.567524E+1
-1.552232E+1
-1.567524E+1
-1.628692E+1
-1.659275E+1
-1.643984E+1
-1.598108E+1
-1.567524E+1
-1.582816E+1
-1.628692E+1
-1.674567E+1
-1.674567E+1
-1.643984E+1
-1.598108E+1
-1.567524E+1
-1.598108E+1
-1.659275E+1
-1.720443E+1
-1.735735E+1
-1.705151E+1
-1.643984E+1
-1.613400E+1
-1.628692E+1
-1.674567E+1
-1.689859E+1
-1.674567E+1
-1.643984E+1
-1.628692E+1
-1.628692E+1
-1.643984E+1
-1.659275E+1
-1.643984E+1
-1.613400E+1
-1.582816E+1
-1.582816E+1
-1.598108E+1
-1.628692E+1
-1.628692E+1
-1.628692E+1
-1.613400E+1
-1.598108E+1
-1.598108E+1
-1.598108E+1
-1.598108E+1
-1.613400E+1
-1.628692E+1
-1.628692E+1
-1.598108E+1
-1.582816E+1
-1.567524E+1
-1.582816E+1
-1.598108E+1
-1.613400E+1
-1.613400E+1
-1.613400E+1
-1.613400E+1
-1.613400E+1
-1.628692E+1
-1.643984E+1
-1.628692E+1
-1.628692E+1
-1.628692E+1
-1.628692E+1
-1.628692E+1
-1.628692E+1
-1.613400E+1
-1.628692E+1
-1.628692E+1
-1.613400E+1
-1.613400E+1
-1.613400E+1
-1.613400E+1
-1.613400E+1
-1.613400E+1
-1.628692E+1
-1.628692E+1
-1.628692E+1
-1.628692E+1
-1.628692E+1
-1.628692E+1
-1.628692E+1
-1.628692E+1
-1.643984E+1
-1.643984E+1
-1.643984E+1
-1.643984E+1
-1.643984E+1
-1.659275E+1
-1.659275E+1
-1.674567E+1
-1.674567E+1
-1.659275E+1
-1.659275E+1
-1.643984E+1
-1.643984E+1
-1.659275E+1
-1.674567E+1
-1.689859E+1
-1.674567E+1
-1.659275E+1
-1.659275E+1
-1.643984E+1
-1.643984E+1
-1.643984E+1
-1.659275E+1
-1.659275E+1
-1.674567E+1
-1.674567E+1
-1.674567E+1
-1.674567E+1
-1.674567E+1
-1.659275E+1
-1.659275E+1
-1.674567E+1
-1.689859E+1
-1.705151E+1
-1.689859E+1
-1.674567E+1
-1.674567E+1
-1.674567E+1
-1.674567E+1
-1.674567E+1
-1.674567E+1
-1.689859E+1
-1.689859E+1
-1.689859E+1
-1.674567E+1
-1.674567E+1
-1.689859E+1
-1.689859E+1
-1.689859E+1
-1.674567E+1
-1.659275E+1
-1.643984E+1
-1.643984E+1
-1.674567E+1
-1.689859E+1
-1.705151E+1
-1.705151E+1
-1.689859E+1
-1.689859E+1
-1.689859E+1
-1.705151E+1
-1.720443E+1
-1.720443E+1
-1.720443E+1
-1.720443E+1
-1.735735E+1
-1.735735E+1
-1.735735E+1
-1.735735E+1
-1.735735E+1
-1.720443E+1
-1.720443E+1
-1.735735E+1
-1.751027E+1
-1.735735E+1
-1.720443E+1
-1.720443E+1
-1.735735E+1
-1.751027E+1
-1.751027E+1
-1.751027E+1
-1.735735E+1
-1.735735E+1
-1.735735E+1
-1.751027E+1
-1.751027E+1
-1.735735E+1
-1.735735E+1
-1.735735E+1
-1.751027E+1
-1.751027E+1
-1.766319E+1
-1.766319E+1
-1.751027E+1
-1.751027E+1
-1.766319E+1
-1.781611E+1
-1.781611E+1
-1.766319E+1
-1.766319E+1
-1.766319E+1
-1.766319E+1
-1.751027E+1
-1.751027E+1
-1.751027E+1
-1.751027E+1
-1.751027E+1
-1.766319E+1
-1.766319E+1
-1.781611E+1
-1.781611E+1
-1.781611E+1
-1.781611E+1
-1.812194E+1
-1.827486E+1
-1.812194E+1
-1.812194E+1
-1.812194E+1
-1.796903E+1
-1.796903E+1
-1.796903E+1
-1.796903E+1
-1.812194E+1
-1.827486E+1
-1.827486E+1
-1.827486E+1
-1.812194E+1
-1.812194E+1
-1.827486E+1
-1.827486E+1
-1.812194E+1
-1.812194E+1
-1.827486E+1
-1.827486E+1
-1.827486E+1
-1.842778E+1
-1.842778E+1
-1.842778E+1
-1.842778E+1
-1.827486E+1
-1.827486E+1
-1.827486E+1
-1.827486E+1
-1.812194E+1
-1.812194E+1
-1.812194E+1
-1.827486E+1
-1.842778E+1
-1.858070E+1
-1.858070E+1
-1.858070E+1
-1.858070E+1
-1.842778E+1
-1.842778E+1
-1.827486E+1
-1.842778E+1
-1.842778E+1
-1.842778E+1
-1.858070E+1
-1.858070E+1
-1.858070E+1
-1.842778E+1
-1.842778E+1
-1.842778E+1
-1.858070E+1
-1.858070E+1
-1.858070E+1
-1.858070E+1
-1.858070E+1
-1.873362E+1
-1.873362E+1
-1.873362E+1
-1.858070E+1
-1.842778E+1
-1.842778E+1
-1.842778E+1
-1.842778E+1
-1.858070E+1
-1.858070E+1
-1.873362E+1
-1.873362E+1
-1.873362E+1
-1.873362E+1
[truncated: 116,155 more chars]
