# Supplementary material for: Performances of the PIPER scalable child human body model in accident reconstruction
Source: PLoS One. 2017 Nov 14;12(11):e0187916. doi: 10.1371/journal.pone.0187916 (PMC5685610; doi:10.1371/journal.pone.0187916)
Supplement: S1 Data — This zip folder contains input accelerations for reproducibility of the accident reconstruction. Also, the readings from the dummy sensor are reported for reproducibility of the calculations. (ZIP) [file pone.0187916.s009.zip › Channel/Channel/CCN_2012_001.048]

Test object number          :1
Name of the channel         :Head Acceleration Y {AC}
Laboratory channel code     :16HEAD0000Q3ACYP
Customer channel code       :16HEAD0000Q3ACYP
Channel code                :16HEAD0000Q3ACYP
Direction                   :Y
Dimension                   :AC
Channel frequency class     :2000
Unit                        :m/(s*s)
Reference system            :NOVALUE
Transducer type             :GY5059
Transducer id               :NOVALUE
Pre-filter type             :4000Hz 6pole Butterworth (device internal)
Cut off frequency           :4000
Channel amplitude class     :5000
Sampling interval           :5E-5
Bit resolution              :16
Time of first sample        :-0.38835156
Number of samples           :40480
Reference channel           :implicit
Reference channel name      :NOVALUE
Data source                 :transducer
Data status                 :ok
First global maximum value  :6.366556E+2
Time of maximum value       :2.948984E-1
First global minimum value  :-1.686377E+3
Time of minimum value       :9.169844E-2
Start offset interval       :-1.000000E-1
End offset interval         :-5.000000E-2
.ValidationRemark           :Seulement la gamme [-6.0 sec; 35.363 sec] a �t� lue. Gamme demand�e: [-6.0 sec; 40.0 sec].
9.771156E-1
9.771156E-1
9.771156E-1
1.130846E+0
1.130846E+0
9.771156E-1
9.771156E-1
1.130846E+0
1.130846E+0
1.130846E+0
1.130846E+0
1.130846E+0
1.130846E+0
9.771156E-1
9.771156E-1
9.771156E-1
9.771156E-1
9.771156E-1
9.771156E-1
9.771156E-1
9.771156E-1
9.771156E-1
9.771156E-1
1.130846E+0
1.284578E+0
1.284578E+0
1.130846E+0
1.130846E+0
9.771156E-1
9.771156E-1
9.771156E-1
9.771156E-1
1.130846E+0
1.284578E+0
1.284578E+0
1.284578E+0
1.284578E+0
1.130846E+0
1.130846E+0
1.284578E+0
1.284578E+0
1.284578E+0
1.130846E+0
1.130846E+0
1.130846E+0
1.130846E+0
1.130846E+0
1.130846E+0
9.771156E-1
9.771156E-1
9.771156E-1
1.130846E+0
1.284578E+0
1.438309E+0
1.284578E+0
1.130846E+0
9.771156E-1
1.130846E+0
1.130846E+0
1.284578E+0
1.284578E+0
1.284578E+0
1.284578E+0
1.284578E+0
1.284578E+0
1.284578E+0
1.438309E+0
1.284578E+0
1.130846E+0
1.130846E+0
1.130846E+0
1.284578E+0
1.438309E+0
1.284578E+0
1.284578E+0
1.284578E+0
1.284578E+0
1.284578E+0
1.130846E+0
1.130846E+0
1.284578E+0
1.284578E+0
1.284578E+0
1.284578E+0
1.284578E+0
1.284578E+0
1.284578E+0
1.284578E+0
1.284578E+0
1.130846E+0
9.771156E-1
9.771156E-1
9.771156E-1
1.130846E+0
1.284578E+0
1.284578E+0
1.130846E+0
1.130846E+0
9.771156E-1
9.771156E-1
9.771156E-1
9.771156E-1
9.771156E-1
1.130846E+0
1.130846E+0
1.130846E+0
1.130846E+0
1.130846E+0
1.130846E+0
9.771156E-1
9.771156E-1
8.233833E-1
9.771156E-1
9.771156E-1
9.771156E-1
9.771156E-1
9.771156E-1
9.771156E-1
8.233833E-1
8.233833E-1
9.771156E-1
9.771156E-1
9.771156E-1
9.771156E-1
9.771156E-1
1.130846E+0
1.284578E+0
1.284578E+0
1.130846E+0
1.130846E+0
1.284578E+0
1.284578E+0
1.284578E+0
1.284578E+0
1.438309E+0
1.438309E+0
1.284578E+0
1.130846E+0
1.130846E+0
1.130846E+0
9.771156E-1
8.233833E-1
8.233833E-1
8.233833E-1
9.771156E-1
1.130846E+0
1.130846E+0
9.771156E-1
9.771156E-1
9.771156E-1
9.771156E-1
1.130846E+0
1.130846E+0
1.130846E+0
1.130846E+0
1.284578E+0
1.130846E+0
9.771156E-1
8.233833E-1
8.233833E-1
9.771156E-1
9.771156E-1
9.771156E-1
9.771156E-1
9.771156E-1
1.130846E+0
1.284578E+0
1.284578E+0
1.130846E+0
9.771156E-1
9.771156E-1
9.771156E-1
9.771156E-1
9.771156E-1
1.130846E+0
1.284578E+0
1.284578E+0
1.284578E+0
1.130846E+0
9.771156E-1
9.771156E-1
9.771156E-1
1.130846E+0
9.771156E-1
9.771156E-1
9.771156E-1
9.771156E-1
9.771156E-1
9.771156E-1
9.771156E-1
9.771156E-1
1.130846E+0
1.130846E+0
1.130846E+0
1.130846E+0
1.130846E+0
1.130846E+0
1.284578E+0
1.284578E+0
1.130846E+0
9.771156E-1
9.771156E-1
9.771156E-1
1.130846E+0
1.130846E+0
1.130846E+0
9.771156E-1
1.130846E+0
1.130846E+0
1.284578E+0
1.130846E+0
1.130846E+0
1.130846E+0
9.771156E-1
9.771156E-1
9.771156E-1
1.130846E+0
1.130846E+0
1.130846E+0
1.130846E+0
1.130846E+0
1.130846E+0
1.130846E+0
9.771156E-1
9.771156E-1
1.130846E+0
1.130846E+0
1.130846E+0
1.130846E+0
8.233833E-1
6.696529E-1
6.696529E-1
8.233833E-1
8.233833E-1
9.771156E-1
9.771156E-1
8.233833E-1
8.233833E-1
9.771156E-1
1.130846E+0
1.130846E+0
9.771156E-1
9.771156E-1
9.771156E-1
9.771156E-1
9.771156E-1
8.233833E-1
8.233833E-1
9.771156E-1
9.771156E-1
1.130846E+0
1.130846E+0
9.771156E-1
9.771156E-1
9.771156E-1
9.771156E-1
9.771156E-1
9.771156E-1
9.771156E-1
9.771156E-1
9.771156E-1
9.771156E-1
9.771156E-1
9.771156E-1
9.771156E-1
1.130846E+0
9.771156E-1
9.771156E-1
9.771156E-1
9.771156E-1
8.233833E-1
9.771156E-1
9.771156E-1
1.130846E+0
1.130846E+0
9.771156E-1
9.771156E-1
9.771156E-1
9.771156E-1
9.771156E-1
8.233833E-1
8.233833E-1
9.771156E-1
1.130846E+0
1.130846E+0
9.771156E-1
8.233833E-1
8.233833E-1
9.771156E-1
9.771156E-1
9.771156E-1
9.771156E-1
8.233833E-1
8.233833E-1
9.771156E-1
9.771156E-1
1.130846E+0
1.130846E+0
1.130846E+0
9.771156E-1
8.233833E-1
8.233833E-1
9.771156E-1
9.771156E-1
9.771156E-1
9.771156E-1
9.771156E-1
9.771156E-1
1.130846E+0
1.284578E+0
1.284578E+0
9.771156E-1
8.233833E-1
8.233833E-1
1.130846E+0
1.130846E+0
9.771156E-1
8.233833E-1
8.233833E-1
8.233833E-1
8.233833E-1
9.771156E-1
1.130846E+0
9.771156E-1
9.771156E-1
8.233833E-1
6.696529E-1
8.233833E-1
9.771156E-1
1.130846E+0
9.771156E-1
9.771156E-1
9.771156E-1
1.130846E+0
1.130846E+0
1.130846E+0
1.130846E+0
1.284578E+0
1.130846E+0
1.130846E+0
1.130846E+0
9.771156E-1
9.771156E-1
9.771156E-1
1.130846E+0
1.130846E+0
1.130846E+0
9.771156E-1
9.771156E-1
9.771156E-1
9.771156E-1
8.233833E-1
8.233833E-1
8.233833E-1
8.233833E-1
9.771156E-1
9.771156E-1
9.771156E-1
9.771156E-1
8.233833E-1
8.233833E-1
9.771156E-1
9.771156E-1
9.771156E-1
9.771156E-1
8.233833E-1
9.771156E-1
9.771156E-1
9.771156E-1
9.771156E-1
9.771156E-1
9.771156E-1
9.771156E-1
9.771156E-1
9.771156E-1
8.233833E-1
8.233833E-1
9.771156E-1
9.771156E-1
9.771156E-1
9.771156E-1
9.771156E-1
9.771156E-1
9.771156E-1
8.233833E-1
8.233833E-1
8.233833E-1
9.771156E-1
1.130846E+0
1.130846E+0
9.771156E-1
8.233833E-1
8.233833E-1
6.696529E-1
6.696529E-1
6.696529E-1
6.696529E-1
8.233833E-1
8.233833E-1
6.696529E-1
6.696529E-1
6.696529E-1
8.233833E-1
9.771156E-1
8.233833E-1
6.696529E-1
6.696529E-1
6.696529E-1
8.233833E-1
8.233833E-1
8.233833E-1
8.233833E-1
8.233833E-1
9.771156E-1
9.771156E-1
9.771156E-1
8.233833E-1
9.771156E-1
9.771156E-1
9.771156E-1
9.771156E-1
9.771156E-1
9.771156E-1
9.771156E-1
9.771156E-1
9.771156E-1
9.771156E-1
1.130846E+0
1.130846E+0
9.771156E-1
9.771156E-1
9.771156E-1
9.771156E-1
9.771156E-1
9.771156E-1
8.233833E-1
9.771156E-1
8.233833E-1
8.233833E-1
6.696529E-1
8.233833E-1
8.233833E-1
8.233833E-1
8.233833E-1
8.233833E-1
9.771156E-1
9.771156E-1
1.130846E+0
1.130846E+0
9.771156E-1
1.130846E+0
1.130846E+0
1.130846E+0
9.771156E-1
9.771156E-1
9.771156E-1
1.130846E+0
1.130846E+0
1.130846E+0
9.771156E-1
9.771156E-1
8.233833E-1
8.233833E-1
9.771156E-1
9.771156E-1
9.771156E-1
8.233833E-1
8.233833E-1
9.771156E-1
9.771156E-1
9.771156E-1
9.771156E-1
9.771156E-1
9.771156E-1
8.233833E-1
9.771156E-1
9.771156E-1
9.771156E-1
9.771156E-1
9.771156E-1
9.771156E-1
8.233833E-1
8.233833E-1
8.233833E-1
8.233833E-1
8.233833E-1
9.771156E-1
1.130846E+0
1.130846E+0
1.130846E+0
9.771156E-1
9.771156E-1
1.130846E+0
9.771156E-1
8.233833E-1
8.233833E-1
8.233833E-1
9.771156E-1
9.771156E-1
8.233833E-1
8.233833E-1
8.233833E-1
9.771156E-1
1.130846E+0
1.130846E+0
9.771156E-1
9.771156E-1
9.771156E-1
9.771156E-1
9.771156E-1
9.771156E-1
9.771156E-1
9.771156E-1
9.771156E-1
9.771156E-1
9.771156E-1
9.771156E-1
1.130846E+0
1.130846E+0
1.130846E+0
9.771156E-1
8.233833E-1
8.233833E-1
9.771156E-1
9.771156E-1
6.696529E-1
5.159206E-1
5.159206E-1
8.233833E-1
9.771156E-1
9.771156E-1
8.233833E-1
9.771156E-1
9.771156E-1
1.130846E+0
1.130846E+0
1.130846E+0
1.130846E+0
1.130846E+0
9.771156E-1
9.771156E-1
9.771156E-1
9.771156E-1
8.233833E-1
8.233833E-1
9.771156E-1
9.771156E-1
8.233833E-1
8.233833E-1
8.233833E-1
9.771156E-1
9.771156E-1
8.233833E-1
8.233833E-1
8.233833E-1
8.233833E-1
8.233833E-1
8.233833E-1
8.233833E-1
8.233833E-1
8.233833E-1
8.233833E-1
8.233833E-1
9.771156E-1
9.771156E-1
9.771156E-1
9.771156E-1
8.233833E-1
8.233833E-1
8.233833E-1
8.233833E-1
8.233833E-1
9.771156E-1
9.771156E-1
9.771156E-1
1.130846E+0
1.130846E+0
1.130846E+0
1.130846E+0
9.771156E-1
8.233833E-1
6.696529E-1
6.696529E-1
8.233833E-1
9.771156E-1
8.233833E-1
8.233833E-1
6.696529E-1
6.696529E-1
8.233833E-1
9.771156E-1
9.771156E-1
8.233833E-1
8.233833E-1
8.233833E-1
9.771156E-1
9.771156E-1
9.771156E-1
6.696529E-1
5.159206E-1
6.696529E-1
8.233833E-1
8.233833E-1
6.696529E-1
6.696529E-1
8.233833E-1
8.233833E-1
8.233833E-1
8.233833E-1
8.233833E-1
8.233833E-1
8.233833E-1
6.696529E-1
6.696529E-1
8.233833E-1
8.233833E-1
8.233833E-1
8.233833E-1
6.696529E-1
8.233833E-1
8.233833E-1
9.771156E-1
8.233833E-1
8.233833E-1
8.233833E-1
8.233833E-1
8.233833E-1
9.771156E-1
9.771156E-1
8.233833E-1
8.233833E-1
8.233833E-1
8.233833E-1
8.233833E-1
8.233833E-1
8.233833E-1
8.233833E-1
9.771156E-1
9.771156E-1
8.233833E-1
6.696529E-1
6.696529E-1
8.233833E-1
8.233833E-1
8.233833E-1
6.696529E-1
6.696529E-1
8.233833E-1
8.233833E-1
6.696529E-1
5.159206E-1
5.159206E-1
5.159206E-1
5.159206E-1
6.696529E-1
6.696529E-1
6.696529E-1
8.233833E-1
8.233833E-1
6.696529E-1
6.696529E-1
6.696529E-1
8.233833E-1
6.696529E-1
5.159206E-1
3.621903E-1
3.621903E-1
6.696529E-1
8.233833E-1
6.696529E-1
6.696529E-1
6.696529E-1
6.696529E-1
5.159206E-1
5.159206E-1
5.159206E-1
6.696529E-1
6.696529E-1
6.696529E-1
5.159206E-1
5.159206E-1
6.696529E-1
8.233833E-1
8.233833E-1
8.233833E-1
8.233833E-1
8.233833E-1
8.233833E-1
8.233833E-1
6.696529E-1
6.696529E-1
6.696529E-1
6.696529E-1
5.159206E-1
6.696529E-1
6.696529E-1
8.233833E-1
8.233833E-1
6.696529E-1
6.696529E-1
8.233833E-1
8.233833E-1
6.696529E-1
5.159206E-1
5.159206E-1
5.159206E-1
5.159206E-1
6.696529E-1
8.233833E-1
8.233833E-1
6.696529E-1
6.696529E-1
6.696529E-1
8.233833E-1
8.233833E-1
8.233833E-1
6.696529E-1
8.233833E-1
8.233833E-1
8.233833E-1
8.233833E-1
6.696529E-1
6.696529E-1
6.696529E-1
6.696529E-1
6.696529E-1
6.696529E-1
6.696529E-1
8.233833E-1
8.233833E-1
6.696529E-1
6.696529E-1
6.696529E-1
6.696529E-1
5.159206E-1
3.621903E-1
3.621903E-1
3.621903E-1
6.696529E-1
8.233833E-1
8.233833E-1
8.233833E-1
8.233833E-1
8.233833E-1
8.233833E-1
6.696529E-1
6.696529E-1
8.233833E-1
8.233833E-1
9.771156E-1
9.771156E-1
9.771156E-1
8.233833E-1
6.696529E-1
5.159206E-1
5.159206E-1
5.159206E-1
6.696529E-1
8.233833E-1
8.233833E-1
6.696529E-1
5.159206E-1
5.159206E-1
6.696529E-1
8.233833E-1
8.233833E-1
8.233833E-1
8.233833E-1
6.696529E-1
5.159206E-1
6.696529E-1
8.233833E-1
8.233833E-1
6.696529E-1
5.159206E-1
5.159206E-1
5.159206E-1
5.159206E-1
6.696529E-1
6.696529E-1
5.159206E-1
5.159206E-1
5.159206E-1
6.696529E-1
8.233833E-1
8.233833E-1
8.233833E-1
6.696529E-1
6.696529E-1
5.159206E-1
5.159206E-1
6.696529E-1
8.233833E-1
8.233833E-1
8.233833E-1
8.233833E-1
6.696529E-1
6.696529E-1
8.233833E-1
6.696529E-1
6.696529E-1
6.696529E-1
8.233833E-1
8.233833E-1
8.233833E-1
6.696529E-1
6.696529E-1
5.159206E-1
5.159206E-1
5.159206E-1
6.696529E-1
6.696529E-1
5.159206E-1
5.159206E-1
5.159206E-1
6.696529E-1
8.233833E-1
8.233833E-1
8.233833E-1
6.696529E-1
6.696529E-1
6.696529E-1
5.159206E-1
5.159206E-1
6.696529E-1
6.696529E-1
6.696529E-1
5.159206E-1
5.159206E-1
5.159206E-1
5.159206E-1
5.159206E-1
6.696529E-1
6.696529E-1
5.159206E-1
5.159206E-1
5.159206E-1
5.159206E-1
6.696529E-1
6.696529E-1
6.696529E-1
6.696529E-1
6.696529E-1
6.696529E-1
6.696529E-1
6.696529E-1
6.696529E-1
6.696529E-1
6.696529E-1
5.159206E-1
5.159206E-1
5.159206E-1
6.696529E-1
6.696529E-1
5.159206E-1
3.621903E-1
3.621903E-1
3.621903E-1
5.159206E-1
5.159206E-1
5.159206E-1
6.696529E-1
6.696529E-1
6.696529E-1
5.159206E-1
6.696529E-1
6.696529E-1
6.696529E-1
5.159206E-1
6.696529E-1
9.771156E-1
9.771156E-1
8.233833E-1
6.696529E-1
6.696529E-1
6.696529E-1
8.233833E-1
6.696529E-1
6.696529E-1
6.696529E-1
6.696529E-1
6.696529E-1
6.696529E-1
6.696529E-1
8.233833E-1
9.771156E-1
8.233833E-1
8.233833E-1
8.233833E-1
8.233833E-1
6.696529E-1
5.159206E-1
5.159206E-1
6.696529E-1
6.696529E-1
6.696529E-1
6.696529E-1
8.233833E-1
8.233833E-1
9.771156E-1
8.233833E-1
6.696529E-1
6.696529E-1
6.696529E-1
6.696529E-1
6.696529E-1
6.696529E-1
5.159206E-1
5.159206E-1
6.696529E-1
8.233833E-1
8.233833E-1
8.233833E-1
6.696529E-1
6.696529E-1
6.696529E-1
6.696529E-1
6.696529E-1
6.696529E-1
3.621903E-1
3.621903E-1
3.621903E-1
5.159206E-1
6.696529E-1
6.696529E-1
6.696529E-1
6.696529E-1
8.233833E-1
6.696529E-1
6.696529E-1
6.696529E-1
6.696529E-1
6.696529E-1
6.696529E-1
5.159206E-1
5.159206E-1
6.696529E-1
5.159206E-1
5.159206E-1
5.159206E-1
5.159206E-1
6.696529E-1
6.696529E-1
6.696529E-1
5.159206E-1
6.696529E-1
6.696529E-1
8.233833E-1
8.233833E-1
8.233833E-1
6.696529E-1
5.159206E-1
5.159206E-1
6.696529E-1
6.696529E-1
6.696529E-1
5.159206E-1
5.159206E-1
3.621903E-1
3.621903E-1
3.621903E-1
5.159206E-1
5.159206E-1
5.159206E-1
6.696529E-1
5.159206E-1
3.621903E-1
3.621903E-1
3.621903E-1
3.621903E-1
3.621903E-1
3.621903E-1
3.621903E-1
5.159206E-1
6.696529E-1
5.159206E-1
5.159206E-1
5.159206E-1
5.159206E-1
5.159206E-1
5.159206E-1
3.621903E-1
2.084580E-1
2.084580E-1
3.621903E-1
3.621903E-1
3.621903E-1
3.621903E-1
5.159206E-1
6.696529E-1
5.159206E-1
3.621903E-1
2.084580E-1
5.472755E-2
5.472755E-2
2.084580E-1
2.084580E-1
2.084580E-1
2.084580E-1
3.621903E-1
3.621903E-1
5.159206E-1
3.621903E-1
3.621903E-1
3.621903E-1
5.159206E-1
5.159206E-1
5.159206E-1
3.621903E-1
3.621903E-1
5.159206E-1
6.696529E-1
5.159206E-1
5.159206E-1
5.159206E-1
6.696529E-1
5.159206E-1
6.696529E-1
6.696529E-1
6.696529E-1
5.159206E-1
5.159206E-1
5.159206E-1
5.159206E-1
3.621903E-1
3.621903E-1
3.621903E-1
5.159206E-1
6.696529E-1
5.159206E-1
5.159206E-1
3.621903E-1
5.159206E-1
5.159206E-1
5.159206E-1
5.159206E-1
5.159206E-1
3.621903E-1
5.159206E-1
6.696529E-1
6.696529E-1
5.159206E-1
5.159206E-1
5.159206E-1
5.159206E-1
5.159206E-1
5.159206E-1
5.159206E-1
5.159206E-1
5.159206E-1
5.159206E-1
6.696529E-1
6.696529E-1
6.696529E-1
5.159206E-1
5.159206E-1
3.621903E-1
3.621903E-1
6.696529E-1
6.696529E-1
5.159206E-1
5.159206E-1
3.621903E-1
3.621903E-1
5.159206E-1
5.159206E-1
5.159206E-1
5.159206E-1
5.159206E-1
5.159206E-1
5.159206E-1
5.159206E-1
6.696529E-1
6.696529E-1
5.159206E-1
3.621903E-1
2.084580E-1
3.621903E-1
3.621903E-1
3.621903E-1
3.621903E-1
3.621903E-1
5.159206E-1
6.696529E-1
5.159206E-1
3.621903E-1
2.084580E-1
2.084580E-1
3.621903E-1
5.159206E-1
5.159206E-1
5.159206E-1
5.159206E-1
5.159206E-1
3.621903E-1
3.621903E-1
5.159206E-1
6.696529E-1
6.696529E-1
5.159206E-1
5.159206E-1
5.159206E-1
6.696529E-1
6.696529E-1
6.696529E-1
6.696529E-1
6.696529E-1
6.696529E-1
6.696529E-1
6.696529E-1
5.159206E-1
5.159206E-1
5.159206E-1
5.159206E-1
5.159206E-1
5.159206E-1
3.621903E-1
5.159206E-1
6.696529E-1
6.696529E-1
5.159206E-1
3.621903E-1
3.621903E-1
5.159206E-1
5.159206E-1
5.159206E-1
6.696529E-1
6.696529E-1
6.696529E-1
6.696529E-1
5.159206E-1
5.159206E-1
5.159206E-1
6.696529E-1
6.696529E-1
5.159206E-1
5.159206E-1
5.159206E-1
5.159206E-1
5.159206E-1
5.159206E-1
5.159206E-1
3.621903E-1
5.159206E-1
5.159206E-1
5.159206E-1
3.621903E-1
2.084580E-1
2.084580E-1
5.159206E-1
6.696529E-1
6.696529E-1
5.159206E-1
5.159206E-1
5.159206E-1
3.621903E-1
2.084580E-1
3.621903E-1
3.621903E-1
3.621903E-1
2.084580E-1
2.084580E-1
3.621903E-1
5.159206E-1
5.159206E-1
5.159206E-1
3.621903E-1
3.621903E-1
3.621903E-1
5.159206E-1
6.696529E-1
5.159206E-1
3.621903E-1
3.621903E-1
5.159206E-1
6.696529E-1
6.696529E-1
6.696529E-1
5.159206E-1
5.159206E-1
5.159206E-1
5.159206E-1
5.159206E-1
3.621903E-1
3.621903E-1
3.621903E-1
5.159206E-1
5.159206E-1
5.159206E-1
6.696529E-1
6.696529E-1
5.159206E-1
5.159206E-1
3.621903E-1
2.084580E-1
2.084580E-1
2.084580E-1
3.621903E-1
5.159206E-1
3.621903E-1
3.621903E-1
3.621903E-1
3.621903E-1
3.621903E-1
3.621903E-1
3.621903E-1
5.159206E-1
6.696529E-1
6.696529E-1
5.159206E-1
3.621903E-1
6.696529E-1
6.696529E-1
5.159206E-1
2.084580E-1
3.621903E-1
5.159206E-1
6.696529E-1
6.696529E-1
5.159206E-1
5.159206E-1
5.159206E-1
3.621903E-1
3.621903E-1
3.621903E-1
3.621903E-1
5.159206E-1
5.159206E-1
6.696529E-1
5.159206E-1
3.621903E-1
2.084580E-1
3.621903E-1
5.159206E-1
5.159206E-1
3.621903E-1
2.084580E-1
5.472755E-2
2.084580E-1
3.621903E-1
5.159206E-1
3.621903E-1
2.084580E-1
2.084580E-1
2.084580E-1
2.084580E-1
2.084580E-1
2.084580E-1
2.084580E-1
2.084580E-1
2.084580E-1
2.084580E-1
2.084580E-1
5.472755E-2
5.472755E-2
2.084580E-1
5.472755E-2
-9.900475E-2
5.472755E-2
2.084580E-1
3.621903E-1
2.084580E-1
2.084580E-1
3.621903E-1
3.621903E-1
2.084580E-1
5.472755E-2
2.084580E-1
2.084580E-1
2.084580E-1
2.084580E-1
2.084580E-1
2.084580E-1
2.084580E-1
2.084580E-1
2.084580E-1
2.084580E-1
2.084580E-1
3.621903E-1
5.159206E-1
3.621903E-1
2.084580E-1
2.084580E-1
3.621903E-1
3.621903E-1
3.621903E-1
2.084580E-1
2.084580E-1
2.084580E-1
2.084580E-1
2.084580E-1
5.472755E-2
2.084580E-1
3.621903E-1
6.696529E-1
5.159206E-1
3.621903E-1
2.084580E-1
2.084580E-1
5.472755E-2
2.084580E-1
3.621903E-1
5.159206E-1
3.621903E-1
2.084580E-1
5.472755E-2
5.472755E-2
5.472755E-2
5.472755E-2
5.472755E-2
2.084580E-1
3.621903E-1
2.084580E-1
5.472755E-2
-9.900475E-2
5.472755E-2
2.084580E-1
3.621903E-1
2.084580E-1
5.472755E-2
5.472755E-2
2.084580E-1
2.084580E-1
2.084580E-1
2.084580E-1
2.084580E-1
3.621903E-1
2.084580E-1
2.084580E-1
2.084580E-1
3.621903E-1
5.159206E-1
5.159206E-1
2.084580E-1
5.472755E-2
5.472755E-2
2.084580E-1
2.084580E-1
2.084580E-1
2.084580E-1
2.084580E-1
2.084580E-1
2.084580E-1
2.084580E-1
2.084580E-1
5.472755E-2
5.472755E-2
5.472755E-2
2.084580E-1
2.084580E-1
2.084580E-1
2.084580E-1
5.472755E-2
5.472755E-2
5.472755E-2
-9.900475E-2
5.472755E-2
5.472755E-2
5.472755E-2
5.472755E-2
5.472755E-2
5.472755E-2
2.084580E-1
2.084580E-1
2.084580E-1
2.084580E-1
5.472755E-2
5.472755E-2
-9.900475E-2
-9.900475E-2
-9.900475E-2
5.472755E-2
5.472755E-2
5.472755E-2
5.472755E-2
-9.900475E-2
-9.900475E-2
-9.900475E-2
5.472755E-2
2.084580E-1
2.084580E-1
2.084580E-1
2.084580E-1
5.472755E-2
5.472755E-2
2.084580E-1
3.621903E-1
2.084580E-1
5.472755E-2
-9.900475E-2
-9.900475E-2
-9.900475E-2
-9.900475E-2
-9.900475E-2
-9.900475E-2
-9.900475E-2
-9.900475E-2
-9.900475E-2
5.472755E-2
2.084580E-1
5.472755E-2
-9.900475E-2
-2.527351E-1
-2.527351E-1
-4.064655E-1
-2.527351E-1
-9.900475E-2
5.472755E-2
5.472755E-2
-9.900475E-2
-9.900475E-2
5.472755E-2
2.084580E-1
5.472755E-2
5.472755E-2
-9.900475E-2
-9.900475E-2
-9.900475E-2
5.472755E-2
5.472755E-2
5.472755E-2
5.472755E-2
2.084580E-1
3.621903E-1
5.159206E-1
3.621903E-1
5.472755E-2
5.472755E-2
2.084580E-1
2.084580E-1
2.084580E-1
5.472755E-2
-9.900475E-2
-9.900475E-2
-9.900475E-2
5.472755E-2
2.084580E-1
2.084580E-1
5.472755E-2
5.472755E-2
5.472755E-2
5.472755E-2
5.472755E-2
-9.900475E-2
5.472755E-2
2.084580E-1
3.621903E-1
5.159206E-1
3.621903E-1
5.472755E-2
5.472755E-2
5.472755E-2
5.472755E-2
2.084580E-1
2.084580E-1
5.472755E-2
2.084580E-1
3.621903E-1
3.621903E-1
2.084580E-1
5.472755E-2
2.084580E-1
2.084580E-1
2.084580E-1
2.084580E-1
5.472755E-2
-2.527351E-1
-4.064655E-1
-2.527351E-1
-9.900475E-2
5.472755E-2
5.472755E-2
5.472755E-2
5.472755E-2
-9.900475E-2
-9.900475E-2
5.472755E-2
-9.900475E-2
-2.527351E-1
-2.527351E-1
-9.900475E-2
5.472755E-2
5.472755E-2
5.472755E-2
-9.900475E-2
-9.900475E-2
5.472755E-2
5.472755E-2
5.472755E-2
5.472755E-2
5.472755E-2
5.472755E-2
-9.900475E-2
-2.527351E-1
-4.064655E-1
-4.064655E-1
-4.064655E-1
-2.527351E-1
-9.900475E-2
-2.527351E-1
-2.527351E-1
-2.527351E-1
-9.900475E-2
-9.900475E-2
-9.900475E-2
-2.527351E-1
-2.527351E-1
-2.527351E-1
-2.527351E-1
-4.064655E-1
-2.527351E-1
-2.527351E-1
-2.527351E-1
-4.064655E-1
-4.064655E-1
-4.064655E-1
-4.064655E-1
-4.064655E-1
-5.601978E-1
-5.601978E-1
-5.601978E-1
-5.601978E-1
-4.064655E-1
-2.527351E-1
-2.527351E-1
-4.064655E-1
-5.601978E-1
-5.601978E-1
-4.064655E-1
-4.064655E-1
-4.064655E-1
-4.064655E-1
-4.064655E-1
-4.064655E-1
-4.064655E-1
-5.601978E-1
-7.139282E-1
-7.139282E-1
-7.139282E-1
-5.601978E-1
-5.601978E-1
-4.064655E-1
-4.064655E-1
-2.527351E-1
-4.064655E-1
-5.601978E-1
-7.139282E-1
-5.601978E-1
-4.064655E-1
-4.064655E-1
-4.064655E-1
-4.064655E-1
-4.064655E-1
-4.064655E-1
-4.064655E-1
-5.601978E-1
-5.601978E-1
-4.064655E-1
-4.064655E-1
-4.064655E-1
-4.064655E-1
-4.064655E-1
-4.064655E-1
-4.064655E-1
-4.064655E-1
-5.601978E-1
-4.064655E-1
-4.064655E-1
-4.064655E-1
-5.601978E-1
-5.601978E-1
-5.601978E-1
-4.064655E-1
-5.601978E-1
-5.601978E-1
-7.139282E-1
-7.139282E-1
-7.139282E-1
-5.601978E-1
-5.601978E-1
-4.064655E-1
-5.601978E-1
-5.601978E-1
-7.139282E-1
-7.139282E-1
-7.139282E-1
-7.139282E-1
-7.139282E-1
-7.139282E-1
-8.676605E-1
-1.021391E+0
-8.676605E-1
-7.139282E-1
-5.601978E-1
-7.139282E-1
-8.676605E-1
-8.676605E-1
-7.139282E-1
-7.139282E-1
-8.676605E-1
-8.676605E-1
-8.676605E-1
-7.139282E-1
-5.601978E-1
-7.139282E-1
-8.676605E-1
-1.021391E+0
-1.021391E+0
-8.676605E-1
-8.676605E-1
-8.676605E-1
-8.676605E-1
-7.139282E-1
-7.139282E-1
-7.139282E-1
-7.139282E-1
-5.601978E-1
-5.601978E-1
-5.601978E-1
-5.601978E-1
-5.601978E-1
-5.601978E-1
-7.139282E-1
-7.139282E-1
-7.139282E-1
-5.601978E-1
-7.139282E-1
-8.676605E-1
-8.676605E-1
-7.139282E-1
-7.139282E-1
-8.676605E-1
-8.676605E-1
-8.676605E-1
-8.676605E-1
-8.676605E-1
-8.676605E-1
-1.021391E+0
-1.021391E+0
-1.021391E+0
-1.021391E+0
-1.021391E+0
-8.676605E-1
-8.676605E-1
-8.676605E-1
-8.676605E-1
-1.021391E+0
-1.021391E+0
-8.676605E-1
-7.139282E-1
-8.676605E-1
-8.676605E-1
-8.676605E-1
-7.139282E-1
-7.139282E-1
-8.676605E-1
-1.021391E+0
-1.021391E+0
-1.021391E+0
-1.021391E+0
-1.021391E+0
-8.676605E-1
-8.676605E-1
-8.676605E-1
-8.676605E-1
-8.676605E-1
-8.676605E-1
-8.676605E-1
-8.676605E-1
-1.021391E+0
-1.021391E+0
-1.021391E+0
-1.021391E+0
-1.175121E+0
-1.175121E+0
-1.021391E+0
-1.021391E+0
-1.021391E+0
-1.175121E+0
-1.175121E+0
-1.021391E+0
-1.021391E+0
-1.021391E+0
-1.021391E+0
-1.021391E+0
-1.021391E+0
-8.676605E-1
-8.676605E-1
-1.021391E+0
-1.021391E+0
-1.021391E+0
-1.175121E+0
-1.021391E+0
-1.021391E+0
-1.021391E+0
-1.021391E+0
-1.021391E+0
-1.021391E+0
-1.021391E+0
-1.021391E+0
-1.175121E+0
-1.021391E+0
-1.021391E+0
-1.021391E+0
-1.021391E+0
-1.021391E+0
-1.175121E+0
-1.175121E+0
-1.175121E+0
-1.021391E+0
-1.021391E+0
-1.021391E+0
-1.021391E+0
-1.175121E+0
-1.328854E+0
-1.328854E+0
-1.175121E+0
-1.328854E+0
-1.328854E+0
-1.328854E+0
-1.328854E+0
-1.175121E+0
-1.175121E+0
-1.021391E+0
-8.676605E-1
-1.021391E+0
-1.175121E+0
-1.175121E+0
-1.021391E+0
-8.676605E-1
-8.676605E-1
-1.021391E+0
-1.175121E+0
-1.175121E+0
-1.175121E+0
-1.175121E+0
-1.175121E+0
-1.021391E+0
-1.175121E+0
-1.175121E+0
-1.175121E+0
-1.175121E+0
-1.021391E+0
-8.676605E-1
-8.676605E-1
-8.676605E-1
-1.021391E+0
-1.175121E+0
-1.175121E+0
-1.021391E+0
-1.021391E+0
-1.021391E+0
-1.021391E+0
-1.021391E+0
-1.021391E+0
-1.021391E+0
-1.175121E+0
-1.175121E+0
-1.175121E+0
-1.175121E+0
-1.175121E+0
-1.328854E+0
-1.328854E+0
-8.676605E-1
-8.676605E-1
-1.021391E+0
-1.175121E+0
-1.328854E+0
-1.328854E+0
-1.175121E+0
-1.175121E+0
-1.175121E+0
-1.175121E+0
-1.021391E+0
-1.021391E+0
-1.021391E+0
-1.175121E+0
-1.328854E+0
-1.328854E+0
-1.175121E+0
-1.175121E+0
-1.175121E+0
-1.021391E+0
-1.021391E+0
-1.021391E+0
-1.021391E+0
-1.021391E+0
-1.021391E+0
-1.021391E+0
-1.175121E+0
-1.328854E+0
-1.328854E+0
-1.328854E+0
-1.328854E+0
-1.482584E+0
-1.482584E+0
-1.328854E+0
-1.175121E+0
-1.175121E+0
-1.175121E+0
-1.175121E+0
-1.175121E+0
-1.175121E+0
-1.328854E+0
-1.482584E+0
-1.482584E+0
-1.636315E+0
-1.482584E+0
-1.482584E+0
-1.328854E+0
-1.328854E+0
-1.328854E+0
-1.328854E+0
-1.328854E+0
-1.328854E+0
-1.328854E+0
-1.328854E+0
-1.482584E+0
-1.482584E+0
-1.482584E+0
-1.328854E+0
-1.328854E+0
-1.328854E+0
-1.482584E+0
-1.482584E+0
-1.482584E+0
-1.482584E+0
-1.482584E+0
-1.328854E+0
-1.175121E+0
-1.021391E+0
-1.021391E+0
-1.175121E+0
-1.328854E+0
-1.328854E+0
-1.328854E+0
-1.328854E+0
-1.175121E+0
-1.175121E+0
-1.175121E+0
-1.328854E+0
-1.328854E+0
-1.328854E+0
-1.175121E+0
-1.021391E+0
-1.175121E+0
-1.175121E+0
-1.328854E+0
-1.175121E+0
-1.175121E+0
-1.175121E+0
-1.328854E+0
-1.482584E+0
-1.328854E+0
-1.328854E+0
-1.328854E+0
-1.328854E+0
-1.482584E+0
-1.482584E+0
-1.482584E+0
-1.328854E+0
-1.175121E+0
-1.175121E+0
-1.328854E+0
-1.482584E+0
-1.482584E+0
-1.482584E+0
-1.482584E+0
-1.482584E+0
-1.482584E+0
-1.482584E+0
-1.328854E+0
-1.328854E+0
-1.328854E+0
-1.482584E+0
-1.482584E+0
-1.636315E+0
-1.482584E+0
-1.328854E+0
-1.328854E+0
-1.482584E+0
-1.636315E+0
-1.636315E+0
-1.636315E+0
-1.482584E+0
-1.328854E+0
-1.175121E+0
-1.175121E+0
-1.328854E+0
-1.328854E+0
-1.175121E+0
-1.175121E+0
-1.175121E+0
-1.175121E+0
-1.175121E+0
-1.175121E+0
-1.021391E+0
-1.021391E+0
-1.021391E+0
-1.175121E+0
-1.328854E+0
-1.175121E+0
-1.175121E+0
-1.328854E+0
-1.328854E+0
-1.328854E+0
-1.482584E+0
-1.328854E+0
-1.175121E+0
-1.175121E+0
-1.328854E+0
-1.482584E+0
-1.482584E+0
-1.636315E+0
-1.482584E+0
-1.482584E+0
-1.482584E+0
-1.328854E+0
-1.328854E+0
-1.482584E+0
-1.482584E+0
-1.328854E+0
-1.328854E+0
-1.328854E+0
-1.328854E+0
-1.175121E+0
-1.175121E+0
-1.328854E+0
-1.328854E+0
-1.328854E+0
-1.482584E+0
-1.636315E+0
-1.482584E+0
-1.482584E+0
-1.482584E+0
-1.482584E+0
-1.482584E+0
-1.482584E+0
-1.482584E+0
-1.482584E+0
-1.482584E+0
-1.636315E+0
-1.636315E+0
-1.482584E+0
-1.482584E+0
-1.482584E+0
-1.482584E+0
-1.482584E+0
-1.482584E+0
-1.482584E+0
-1.636315E+0
-1.636315E+0
-1.482584E+0
-1.328854E+0
-1.021391E+0
-1.021391E+0
-1.175121E+0
-1.328854E+0
-1.482584E+0
-1.328854E+0
-1.328854E+0
-1.328854E+0
-1.482584E+0
-1.482584E+0
-1.482584E+0
-1.482584E+0
-1.482584E+0
-1.482584E+0
-1.482584E+0
-1.482584E+0
-1.636315E+0
-1.636315E+0
-1.482584E+0
-1.482584E+0
-1.482584E+0
-1.482584E+0
-1.636315E+0
-1.790047E+0
-1.943777E+0
-1.790047E+0
-1.790047E+0
-1.790047E+0
-1.636315E+0
-1.636315E+0
-1.482584E+0
-1.328854E+0
-1.328854E+0
-1.328854E+0
-1.482584E+0
-1.482584E+0
-1.482584E+0
-1.636315E+0
-1.790047E+0
-1.790047E+0
-1.636315E+0
-1.482584E+0
-1.482584E+0
-1.482584E+0
-1.482584E+0
-1.482584E+0
-1.482584E+0
-1.328854E+0
-1.328854E+0
-1.328854E+0
-1.482584E+0
-1.636315E+0
-1.636315E+0
-1.636315E+0
-1.482584E+0
-1.482584E+0
-1.636315E+0
-1.636315E+0
-1.636315E+0
-1.482584E+0
-1.482584E+0
-1.482584E+0
-1.636315E+0
-1.636315E+0
-1.482584E+0
-1.482584E+0
-1.482584E+0
-1.482584E+0
-1.482584E+0
-1.482584E+0
-1.482584E+0
-1.636315E+0
-1.636315E+0
-1.482584E+0
-1.328854E+0
-1.328854E+0
-1.328854E+0
-1.328854E+0
-1.482584E+0
-1.636315E+0
-1.790047E+0
-1.636315E+0
-1.636315E+0
-1.482584E+0
-1.482584E+0
-1.482584E+0
-1.482584E+0
-1.482584E+0
-1.636315E+0
-1.636315E+0
-1.482584E+0
-1.482584E+0
-1.636315E+0
-1.790047E+0
-1.790047E+0
-1.636315E+0
-1.482584E+0
-1.328854E+0
-1.482584E+0
-1.482584E+0
-1.482584E+0
-1.636315E+0
-1.482584E+0
-1.328854E+0
-1.328854E+0
-1.482584E+0
-1.636315E+0
-1.636315E+0
-1.328854E+0
-1.175121E+0
-1.328854E+0
-1.482584E+0
-1.636315E+0
-1.636315E+0
-1.482584E+0
-1.636315E+0
-1.636315E+0
-1.636315E+0
-1.636315E+0
-1.328854E+0
-1.175121E+0
-1.175121E+0
-1.175121E+0
-1.328854E+0
-1.328854E+0
-1.482584E+0
-1.482584E+0
-1.328854E+0
-1.328854E+0
-1.328854E+0
-1.328854E+0
-1.328854E+0
-1.328854E+0
-1.328854E+0
-1.482584E+0
-1.482584E+0
-1.482584E+0
-1.328854E+0
-1.328854E+0
-1.328854E+0
-1.482584E+0
-1.636315E+0
-1.636315E+0
-1.482584E+0
-1.328854E+0
-1.328854E+0
-1.482584E+0
-1.482584E+0
-1.482584E+0
-1.328854E+0
-1.328854E+0
-1.328854E+0
-1.328854E+0
-1.482584E+0
-1.482584E+0
-1.328854E+0
-1.328854E+0
-1.482584E+0
-1.482584E+0
-1.636315E+0
-1.482584E+0
-1.328854E+0
-1.328854E+0
-1.328854E+0
-1.328854E+0
-1.328854E+0
-1.328854E+0
-1.482584E+0
-1.482584E+0
-1.328854E+0
-1.175121E+0
-1.328854E+0
-1.482584E+0
-1.636315E+0
-1.636315E+0
-1.482584E+0
-1.328854E+0
-1.328854E+0
-1.482584E+0
-1.636315E+0
-1.636315E+0
-1.482584E+0
-1.328854E+0
-1.175121E+0
-1.328854E+0
-1.482584E+0
-1.482584E+0
-1.482584E+0
-1.328854E+0
-1.328854E+0
-1.482584E+0
-1.482584E+0
-1.328854E+0
-1.328854E+0
-1.482584E+0
-1.482584E+0
-1.482584E+0
-1.482584E+0
-1.482584E+0
-1.482584E+0
-1.482584E+0
-1.482584E+0
-1.482584E+0
-1.482584E+0
-1.636315E+0
-1.636315E+0
-1.482584E+0
-1.482584E+0
-1.636315E+0
-1.482584E+0
-1.482584E+0
-1.328854E+0
-1.328854E+0
-1.328854E+0
-1.482584E+0
-1.482584E+0
-1.636315E+0
-1.636315E+0
-1.636315E+0
-1.482584E+0
-1.482584E+0
-1.328854E+0
-1.328854E+0
-1.328854E+0
-1.482584E+0
-1.482584E+0
-1.636315E+0
-1.636315E+0
-1.636315E+0
-1.636315E+0
-1.790047E+0
-1.790047E+0
-1.636315E+0
-1.328854E+0
-1.328854E+0
-1.328854E+0
-1.636315E+0
-1.790047E+0
-1.636315E+0
-1.636315E+0
-1.482584E+0
-1.482584E+0
-1.636315E+0
-1.636315E+0
-1.636315E+0
-1.482584E+0
-1.328854E+0
-1.482584E+0
-1.482584E+0
-1.636315E+0
-1.636315E+0
-1.636315E+0
-1.636315E+0
-1.636315E+0
-1.636315E+0
-1.636315E+0
-1.636315E+0
-1.790047E+0
-1.790047E+0
-1.636315E+0
-1.482584E+0
-1.482584E+0
-1.636315E+0
-1.636315E+0
-1.636315E+0
-1.636315E+0
-1.636315E+0
-1.790047E+0
-1.790047E+0
-1.636315E+0
-1.636315E+0
-1.636315E+0
-1.790047E+0
-1.943777E+0
-1.943777E+0
-1.790047E+0
-1.636315E+0
-1.636315E+0
-1.636315E+0
-1.790047E+0
-1.790047E+0
-1.790047E+0
-1.790047E+0
-1.790047E+0
-1.790047E+0
-1.943777E+0
-1.943777E+0
-1.943777E+0
-1.790047E+0
-1.790047E+0
-1.790047E+0
-1.790047E+0
-1.636315E+0
-1.790047E+0
-1.790047E+0
-1.790047E+0
-1.790047E+0
-1.790047E+0
-1.636315E+0
-1.482584E+0
-1.636315E+0
-1.790047E+0
-1.943777E+0
-1.943777E+0
-1.790047E+0
-1.636315E+0
-1.482584E+0
-1.636315E+0
-1.790047E+0
-1.790047E+0
-1.790047E+0
-1.636315E+0
-1.790047E+0
-1.790047E+0
-1.943777E+0
-1.943777E+0
-1.943777E+0
-1.943777E+0
-1.636315E+0
-1.482584E+0
-1.482584E+0
-1.636315E+0
-1.943777E+0
-1.943777E+0
-1.790047E+0
-1.482584E+0
-1.482584E+0
-1.636315E+0
-1.943777E+0
-1.943777E+0
-1.790047E+0
-1.636315E+0
-1.636315E+0
-1.790047E+0
-1.790047E+0
-1.636315E+0
-1.636315E+0
-1.636315E+0
-1.790047E+0
-1.790047E+0
-1.790047E+0
-1.790047E+0
-1.636315E+0
-1.482584E+0
-1.482584E+0
-1.636315E+0
-1.790047E+0
-1.790047E+0
-1.790047E+0
-1.636315E+0
-1.482584E+0
-1.482584E+0
-1.636315E+0
-1.636315E+0
-1.636315E+0
-1.636315E+0
-1.790047E+0
-1.636315E+0
-1.636315E+0
-1.636315E+0
-1.482584E+0
-1.482584E+0
-1.482584E+0
-1.482584E+0
-1.482584E+0
-1.636315E+0
-1.636315E+0
-1.482584E+0
-1.328854E+0
-1.328854E+0
-1.328854E+0
-1.482584E+0
-1.636315E+0
-1.636315E+0
-1.636315E+0
-1.482584E+0
-1.482584E+0
-1.328854E+0
-1.328854E+0
-1.328854E+0
-1.482584E+0
-1.482584E+0
-1.482584E+0
-1.482584E+0
-1.482584E+0
-1.482584E+0
-1.328854E+0
-1.328854E+0
-1.482584E+0
-1.636315E+0
-1.636315E+0
-1.482584E+0
-1.328854E+0
-1.328854E+0
-1.482584E+0
-1.482584E+0
-1.636315E+0
-1.636315E+0
-1.482584E+0
-1.636315E+0
-1.636315E+0
-1.636315E+0
-1.790047E+0
-1.790047E+0
-1.790047E+0
-1.790047E+0
-1.636315E+0
-1.482584E+0
-1.482584E+0
-1.328854E+0
-1.328854E+0
-1.482584E+0
-1.482584E+0
-1.636315E+0
-1.636315E+0
-1.482584E+0
-1.328854E+0
-1.482584E+0
-1.482584E+0
-1.482584E+0
-1.482584E+0
-1.482584E+0
-1.482584E+0
-1.482584E+0
-1.482584E+0
-1.482584E+0
-1.328854E+0
-1.175121E+0
-1.175121E+0
-1.175121E+0
-1.175121E+0
-1.175121E+0
-1.328854E+0
-1.328854E+0
-1.175121E+0
-1.175121E+0
-1.175121E+0
-1.328854E+0
-1.328854E+0
-1.328854E+0
-1.328854E+0
-1.328854E+0
-1.328854E+0
-1.328854E+0
-1.328854E+0
-1.482584E+0
-1.482584E+0
-1.482584E+0
-1.482584E+0
-1.482584E+0
-1.328854E+0
-1.175121E+0
-1.021391E+0
-1.175121E+0
-1.328854E+0
-1.328854E+0
-1.328854E+0
-1.328854E+0
-1.328854E+0
-1.328854E+0
-1.328854E+0
-1.328854E+0
-1.328854E+0
-1.175121E+0
-1.175121E+0
-1.175121E+0
-1.328854E+0
-1.328854E+0
-1.482584E+0
-1.482584E+0
-1.482584E+0
-1.482584E+0
-1.482584E+0
-1.328854E+0
-1.175121E+0
-1.175121E+0
-1.021391E+0
-8.676605E-1
-1.021391E+0
-1.175121E+0
-1.175121E+0
-1.175121E+0
-1.328854E+0
-1.328854E+0
-1.482584E+0
-1.482584E+0
-1.328854E+0
-1.175121E+0
-1.328854E+0
-1.328854E+0
-1.328854E+0
-1.175121E+0
-1.021391E+0
-1.175121E+0
-1.328854E+0
-1.328854E+0
-1.328854E+0
-1.328854E+0
-1.175121E+0
-1.021391E+0
-1.021391E+0
-1.175121E+0
-1.328854E+0
-1.175121E+0
-1.175121E+0
-1.328854E+0
-1.482584E+0
-1.636315E+0
-1.482584E+0
-1.328854E+0
-1.328854E+0
-1.328854E+0
-1.328854E+0
-1.328854E+0
-1.328854E+0
-1.328854E+0
-1.328854E+0
-1.328854E+0
-1.175121E+0
-1.175121E+0
-1.175121E+0
-1.175121E+0
-1.175121E+0
-1.328854E+0
-1.482584E+0
-1.482584E+0
-1.328854E+0
-1.175121E+0
-1.021391E+0
-1.021391E+0
-1.021391E+0
-1.021391E+0
-1.021391E+0
-1.175121E+0
-1.175121E+0
-1.175121E+0
-1.175121E+0
-1.175121E+0
-1.175121E+0
-1.175121E+0
-1.328854E+0
-1.328854E+0
-1.328854E+0
-1.175121E+0
-1.175121E+0
-1.328854E+0
-1.328854E+0
-1.328854E+0
-1.175121E+0
-1.021391E+0
-1.021391E+0
-1.175121E+0
-1.328854E+0
-1.328854E+0
-1.175121E+0
-1.021391E+0
-1.175121E+0
-1.175121E+0
-1.021391E+0
-1.021391E+0
-1.175121E+0
-1.175121E+0
-1.021391E+0
-1.021391E+0
-1.021391E+0
-8.676605E-1
-8.676605E-1
-8.676605E-1
-1.021391E+0
-1.021391E+0
-1.175121E+0
-1.175121E+0
-1.175121E+0
-1.175121E+0
-1.021391E+0
-1.021391E+0
-1.021391E+0
-8.676605E-1
-8.676605E-1
-8.676605E-1
-1.021391E+0
-1.175121E+0
-1.175121E+0
-1.021391E+0
-1.021391E+0
-1.021391E+0
-1.021391E+0
-8.676605E-1
-7.139282E-1
-5.601978E-1
-7.139282E-1
-8.676605E-1
-1.021391E+0
-8.676605E-1
-8.676605E-1
-8.676605E-1
-1.021391E+0
-1.021391E+0
-1.021391E+0
-8.676605E-1
-7.139282E-1
-7.139282E-1
-7.139282E-1
-7.139282E-1
-7.139282E-1
-8.676605E-1
-8.676605E-1
-8.676605E-1
-7.139282E-1
-7.139282E-1
-7.139282E-1
-7.139282E-1
-8.676605E-1
-8.676605E-1
-8.676605E-1
-7.139282E-1
-7.139282E-1
-7.139282E-1
-7.139282E-1
-5.601978E-1
-7.139282E-1
-7.139282E-1
-7.139282E-1
-5.601978E-1
-5.601978E-1
-5.601978E-1
-7.139282E-1
-8.676605E-1
-7.139282E-1
-5.601978E-1
-5.601978E-1
-5.601978E-1
-7.139282E-1
-5.601978E-1
-5.601978E-1
-7.139282E-1
-8.676605E-1
-1.021391E+0
-8.676605E-1
-5.601978E-1
-5.601978E-1
-5.601978E-1
-7.139282E-1
-7.139282E-1
-7.139282E-1
-5.601978E-1
-5.601978E-1
-5.601978E-1
-4.064655E-1
-4.064655E-1
-4.064655E-1
-4.064655E-1
-2.527351E-1
-4.064655E-1
-4.064655E-1
-5.601978E-1
-5.601978E-1
-5.601978E-1
-5.601978E-1
-5.601978E-1
-4.064655E-1
-5.601978E-1
-7.139282E-1
-7.139282E-1
-7.139282E-1
-5.601978E-1
-4.064655E-1
-5.601978E-1
-7.139282E-1
-7.139282E-1
-5.601978E-1
-4.064655E-1
-4.064655E-1
-4.064655E-1
-4.064655E-1
-4.064655E-1
-5.601978E-1
-5.601978E-1
-5.601978E-1
-5.601978E-1
-5.601978E-1
-5.601978E-1
-5.601978E-1
-5.601978E-1
-4.064655E-1
-4.064655E-1
-4.064655E-1
-5.601978E-1
-4.064655E-1
-2.527351E-1
-9.900475E-2
-9.900475E-2
-2.527351E-1
-4.064655E-1
-5.601978E-1
-4.064655E-1
-2.527351E-1
-2.527351E-1
-2.527351E-1
-4.064655E-1
-4.064655E-1
-5.601978E-1
-4.064655E-1
-4.064655E-1
-4.064655E-1
-4.064655E-1
-4.064655E-1
-4.064655E-1
-4.064655E-1
-4.064655E-1
-4.064655E-1
-4.064655E-1
-4.064655E-1
-5.601978E-1
-7.139282E-1
-7.139282E-1
-5.601978E-1
-2.527351E-1
-9.900475E-2
-9.900475E-2
-2.527351E-1
-4.064655E-1
-7.139282E-1
-7.139282E-1
-7.139282E-1
-4.064655E-1
-2.527351E-1
-2.527351E-1
-2.527351E-1
-2.527351E-1
-2.527351E-1
-4.064655E-1
-4.064655E-1
-5.601978E-1
-5.601978E-1
-4.064655E-1
-2.527351E-1
-2.527351E-1
-9.900475E-2
-2.527351E-1
-2.527351E-1
-2.527351E-1
-2.527351E-1
-2.527351E-1
-2.527351E-1
-2.527351E-1
-2.527351E-1
-2.527351E-1
-2.527351E-1
-2.527351E-1
-2.527351E-1
-2.527351E-1
-2.527351E-1
-9.900475E-2
-9.900475E-2
-2.527351E-1
-2.527351E-1
-2.527351E-1
-2.527351E-1
-9.900475E-2
-9.900475E-2
-9.900475E-2
-9.900475E-2
-2.527351E-1
-2.527351E-1
-2.527351E-1
-9.900475E-2
-9.900475E-2
5.472755E-2
5.472755E-2
5.472755E-2
-9.900475E-2
-2.527351E-1
-4.064655E-1
-2.527351E-1
-2.527351E-1
-9.900475E-2
-9.900475E-2
5.472755E-2
5.472755E-2
5.472755E-2
5.472755E-2
5.472755E-2
5.472755E-2
5.472755E-2
5.472755E-2
5.472755E-2
5.472755E-2
5.472755E-2
5.472755E-2
5.472755E-2
5.472755E-2
5.472755E-2
5.472755E-2
2.084580E-1
2.084580E-1
2.084580E-1
2.084580E-1
2.084580E-1
5.472755E-2
5.472755E-2
5.472755E-2
5.472755E-2
-9.900475E-2
5.472755E-2
2.084580E-1
3.621903E-1
3.621903E-1
2.084580E-1
5.472755E-2
5.472755E-2
2.084580E-1
3.621903E-1
3.621903E-1
2.084580E-1
2.084580E-1
2.084580E-1
2.084580E-1
2.084580E-1
2.084580E-1
5.472755E-2
5.472755E-2
2.084580E-1
3.621903E-1
3.621903E-1
2.084580E-1
-9.900475E-2
-9.900475E-2
-9.900475E-2
5.472755E-2
2.084580E-1
5.472755E-2
-9.900475E-2
5.472755E-2
2.084580E-1
2.084580E-1
5.472755E-2
-9.900475E-2
-9.900475E-2
-9.900475E-2
2.084580E-1
3.621903E-1
3.621903E-1
5.472755E-2
5.472755E-2
5.472755E-2
2.084580E-1
3.621903E-1
2.084580E-1
2.084580E-1
2.084580E-1
2.084580E-1
2.084580E-1
2.084580E-1
5.472755E-2
2.084580E-1
3.621903E-1
3.621903E-1
3.621903E-1
3.621903E-1
3.621903E-1
3.621903E-1
2.084580E-1
2.084580E-1
3.621903E-1
3.621903E-1
3.621903E-1
2.084580E-1
5.472755E-2
5.472755E-2
5.472755E-2
2.084580E-1
3.621903E-1
3.621903E-1
3.621903E-1
3.621903E-1
3.621903E-1
3.621903E-1
2.084580E-1
2.084580E-1
2.084580E-1
2.084580E-1
5.472755E-2
5.472755E-2
2.084580E-1
2.084580E-1
3.621903E-1
3.621903E-1
3.621903E-1
3.621903E-1
3.621903E-1
3.621903E-1
3.621903E-1
3.621903E-1
3.621903E-1
3.621903E-1
3.621903E-1
2.084580E-1
2.084580E-1
2.084580E-1
2.084580E-1
2.084580E-1
5.472755E-2
-9.900475E-2
-9.900475E-2
5.472755E-2
2.084580E-1
3.621903E-1
3.621903E-1
5.159206E-1
3.621903E-1
2.084580E-1
5.472755E-2
2.084580E-1
2.084580E-1
3.621903E-1
2.084580E-1
2.084580E-1
2.084580E-1
2.084580E-1
2.084580E-1
2.084580E-1
2.084580E-1
3.621903E-1
3.621903E-1
3.621903E-1
3.621903E-1
3.621903E-1
5.159206E-1
3.621903E-1
3.621903E-1
2.084580E-1
2.084580E-1
3.621903E-1
3.621903E-1
2.084580E-1
2.084580E-1
3.621903E-1
3.621903E-1
3.621903E-1
2.084580E-1
2.084580E-1
5.472755E-2
5.472755E-2
2.084580E-1
2.084580E-1
2.084580E-1
2.084580E-1
2.084580E-1
3.621903E-1
3.621903E-1
2.084580E-1
5.472755E-2
5.472755E-2
5.472755E-2
2.084580E-1
2.084580E-1
2.084580E-1
2.084580E-1
2.084580E-1
5.472755E-2
5.472755E-2
5.472755E-2
5.472755E-2
2.084580E-1
2.084580E-1
2.084580E-1
2.084580E-1
2.084580E-1
5.472755E-2
5.472755E-2
5.472755E-2
5.472755E-2
5.472755E-2
5.472755E-2
5.472755E-2
5.472755E-2
5.472755E-2
2.084580E-1
2.084580E-1
2.084580E-1
2.084580E-1
2.084580E-1
2.084580E-1
2.084580E-1
2.084580E-1
2.084580E-1
5.472755E-2
5.472755E-2
5.472755E-2
5.472755E-2
2.084580E-1
2.084580E-1
5.472755E-2
5.472755E-2
5.472755E-2
2.084580E-1
2.084580E-1
2.084580E-1
2.084580E-1
5.472755E-2
5.472755E-2
5.472755E-2
5.472755E-2
2.084580E-1
3.621903E-1
3.621903E-1
2.084580E-1
2.084580E-1
2.084580E-1
2.084580E-1
2.084580E-1
2.084580E-1
5.472755E-2
5.472755E-2
2.084580E-1
2.084580E-1
2.084580E-1
5.472755E-2
-9.900475E-2
5.472755E-2
5.472755E-2
2.084580E-1
3.621903E-1
5.159206E-1
5.159206E-1
2.084580E-1
2.084580E-1
3.621903E-1
3.621903E-1
5.159206E-1
3.621903E-1
2.084580E-1
2.084580E-1
2.084580E-1
3.621903E-1
3.621903E-1
3.621903E-1
3.621903E-1
3.621903E-1
3.621903E-1
3.621903E-1
3.621903E-1
3.621903E-1
5.159206E-1
6.696529E-1
5.159206E-1
3.621903E-1
2.084580E-1
5.472755E-2
2.084580E-1
2.084580E-1
2.084580E-1
3.621903E-1
3.621903E-1
3.621903E-1
3.621903E-1
2.084580E-1
2.084580E-1
2.084580E-1
3.621903E-1
3.621903E-1
2.084580E-1
2.084580E-1
2.084580E-1
2.084580E-1
2.084580E-1
2.084580E-1
3.621903E-1
3.621903E-1
3.621903E-1
5.159206E-1
5.159206E-1
3.621903E-1
3.621903E-1
3.621903E-1
3.621903E-1
2.084580E-1
2.084580E-1
2.084580E-1
2.084580E-1
3.621903E-1
3.621903E-1
5.159206E-1
5.159206E-1
3.621903E-1
3.621903E-1
3.621903E-1
3.621903E-1
3.621903E-1
3.621903E-1
3.621903E-1
5.159206E-1
5.159206E-1
6.696529E-1
6.696529E-1
6.696529E-1
8.233833E-1
6.696529E-1
6.696529E-1
5.159206E-1
6.696529E-1
6.696529E-1
6.696529E-1
5.159206E-1
5.159206E-1
3.621903E-1
3.621903E-1
5.159206E-1
5.159206E-1
3.621903E-1
3.621903E-1
5.159206E-1
5.159206E-1
3.621903E-1
3.621903E-1
5.159206E-1
5.159206E-1
5.159206E-1
5.159206E-1
5.159206E-1
5.159206E-1
5.159206E-1
5.159206E-1
5.159206E-1
6.696529E-1
6.696529E-1
6.696529E-1
6.696529E-1
6.696529E-1
6.696529E-1
6.696529E-1
5.159206E-1
5.159206E-1
8.233833E-1
8.233833E-1
6.696529E-1
6.696529E-1
8.233833E-1
9.771156E-1
9.771156E-1
8.233833E-1
8.233833E-1
8.233833E-1
9.771156E-1
8.233833E-1
6.696529E-1
5.159206E-1
6.696529E-1
8.233833E-1
8.233833E-1
9.771156E-1
9.771156E-1
9.771156E-1
9.771156E-1
9.771156E-1
9.771156E-1
8.233833E-1
9.771156E-1
9.771156E-1
1.130846E+0
1.130846E+0
9.771156E-1
9.771156E-1
1.130846E+0
1.284578E+0
1.284578E+0
1.130846E+0
9.771156E-1
9.771156E-1
1.130846E+0
1.130846E+0
9.771156E-1
8.233833E-1
9.771156E-1
1.284578E+0
1.284578E+0
1.284578E+0
9.771156E-1
8.233833E-1
9.771156E-1
1.284578E+0
1.438309E+0
1.284578E+0
1.130846E+0
1.130846E+0
1.130846E+0
1.130846E+0
9.771156E-1
9.771156E-1
9.771156E-1
1.284578E+0
1.438309E+0
1.438309E+0
1.284578E+0
9.771156E-1
9.771156E-1
9.771156E-1
9.771156E-1
1.130846E+0
1.284578E+0
1.284578E+0
1.284578E+0
1.130846E+0
1.130846E+0
1.284578E+0
1.284578E+0
1.284578E+0
1.284578E+0
1.284578E+0
1.438309E+0
1.438309E+0
1.284578E+0
1.130846E+0
1.130846E+0
1.284578E+0
1.284578E+0
1.130846E+0
1.284578E+0
1.438309E+0
1.438309E+0
1.438309E+0
1.284578E+0
1.284578E+0
1.284578E+0
1.438309E+0
1.438309E+0
1.438309E+0
1.284578E+0
1.284578E+0
1.284578E+0
1.284578E+0
1.438309E+0
1.438309E+0
1.438309E+0
1.284578E+0
1.130846E+0
1.284578E+0
1.284578E+0
1.284578E+0
1.284578E+0
1.284578E+0
1.284578E+0
1.438309E+0
1.592041E+0
1.592041E+0
1.438309E+0
1.438309E+0
1.592041E+0
1.592041E+0
1.745771E+0
1.899502E+0
1.745771E+0
1.592041E+0
1.438309E+0
1.284578E+0
1.284578E+0
1.438309E+0
1.592041E+0
1.592041E+0
1.592041E+0
1.438309E+0
1.438309E+0
1.438309E+0
1.592041E+0
1.745771E+0
1.745771E+0
1.745771E+0
1.592041E+0
1.592041E+0
1.592041E+0
1.592041E+0
1.745771E+0
1.745771E+0
1.592041E+0
1.592041E+0
1.745771E+0
1.899502E+0
1.745771E+0
1.592041E+0
1.438309E+0
1.745771E+0
1.899502E+0
1.899502E+0
1.745771E+0
1.592041E+0
1.592041E+0
1.592041E+0
1.592041E+0
1.745771E+0
1.899502E+0
1.745771E+0
1.745771E+0
1.745771E+0
1.745771E+0
1.745771E+0
1.745771E+0
1.745771E+0
1.592041E+0
1.592041E+0
1.592041E+0
1.592041E+0
1.745771E+0
1.745771E+0
1.745771E+0
1.745771E+0
1.745771E+0
1.899502E+0
1.899502E+0
1.745771E+0
1.745771E+0
1.592041E+0
1.745771E+0
1.745771E+0
1.745771E+0
1.745771E+0
1.745771E+0
1.592041E+0
1.592041E+0
1.745771E+0
1.899502E+0
1.899502E+0
1.899502E+0
1.745771E+0
1.745771E+0
1.745771E+0
1.745771E+0
1.745771E+0
1.745771E+0
1.745771E+0
1.899502E+0
2.053234E+0
1.899502E+0
1.899502E+0
1.745771E+0
1.745771E+0
1.745771E+0
1.745771E+0
1.745771E+0
1.592041E+0
1.592041E+0
1.592041E+0
1.592041E+0
1.745771E+0
1.899502E+0
1.899502E+0
1.745771E+0
1.592041E+0
1.438309E+0
1.438309E+0
1.592041E+0
1.745771E+0
1.899502E+0
1.745771E+0
1.592041E+0
1.592041E+0
1.745771E+0
1.899502E+0
1.899502E+0
1.745771E+0
1.592041E+0
1.592041E+0
1.592041E+0
1.592041E+0
1.592041E+0
1.592041E+0
1.592041E+0
1.592041E+0
1.745771E+0
1.899502E+0
1.899502E+0
1.745771E+0
1.592041E+0
1.438309E+0
1.438309E+0
1.592041E+0
1.745771E+0
1.745771E+0
1.745771E+0
1.745771E+0
1.745771E+0
1.745771E+0
1.745771E+0
1.592041E+0
1.592041E+0
1.592041E+0
1.745771E+0
1.745771E+0
1.745771E+0
1.745771E+0
1.745771E+0
1.745771E+0
1.745771E+0
1.592041E+0
1.592041E+0
1.438309E+0
1.438309E+0
1.438309E+0
1.592041E+0
1.592041E+0
1.592041E+0
1.592041E+0
1.592041E+0
1.745771E+0
1.899502E+0
1.745771E+0
1.745771E+0
1.745771E+0
1.745771E+0
1.745771E+0
1.745771E+0
1.592041E+0
1.592041E+0
1.592041E+0
1.745771E+0
1.745771E+0
1.899502E+0
1.899502E+0
1.745771E+0
1.745771E+0
1.745771E+0
1.745771E+0
1.745771E+0
1.592041E+0
1.592041E+0
1.745771E+0
1.745771E+0
1.745771E+0
1.592041E+0
1.592041E+0
1.592041E+0
1.592041E+0
1.745771E+0
1.745771E+0
1.745771E+0
1.592041E+0
1.592041E+0
1.745771E+0
1.745771E+0
1.745771E+0
1.592041E+0
1.592041E+0
1.592041E+0
1.745771E+0
1.745771E+0
1.745771E+0
1.745771E+0
1.745771E+0
1.745771E+0
1.745771E+0
1.745771E+0
1.745771E+0
1.745771E+0
1.592041E+0
1.592041E+0
1.592041E+0
1.592041E+0
1.745771E+0
1.899502E+0
1.899502E+0
1.745771E+0
1.592041E+0
1.592041E+0
1.592041E+0
1.592041E+0
1.745771E+0
1.745771E+0
1.745771E+0
1.592041E+0
1.592041E+0
1.592041E+0
1.592041E+0
1.745771E+0
1.899502E+0
1.899502E+0
1.899502E+0
1.899502E+0
1.745771E+0
1.745771E+0
1.745771E+0
1.745771E+0
1.745771E+0
1.745771E+0
1.592041E+0
1.438309E+0
1.438309E+0
1.592041E+0
1.592041E+0
1.592041E+0
1.745771E+0
1.745771E+0
1.745771E+0
1.592041E+0
1.592041E+0
1.438309E+0
1.438309E+0
1.592041E+0
1.592041E+0
1.745771E+0
1.592041E+0
1.592041E+0
1.438309E+0
1.592041E+0
1.745771E+0
1.899502E+0
2.053234E+0
1.899502E+0
1.745771E+0
1.592041E+0
1.592041E+0
1.592041E+0
1.592041E+0
1.592041E+0
1.745771E+0
1.745771E+0
1.745771E+0
1.899502E+0
2.053234E+0
2.053234E+0
2.053234E+0
2.053234E+0
2.053234E+0
1.899502E+0
1.745771E+0
1.592041E+0
1.745771E+0
1.899502E+0
1.899502E+0
1.592041E+0
1.592041E+0
1.745771E+0
1.899502E+0
2.053234E+0
2.053234E+0
2.053234E+0
2.053234E+0
1.899502E+0
1.899502E+0
2.053234E+0
2.053234E+0
2.053234E+0
1.899502E+0
1.899502E+0
2.053234E+0
2.053234E+0
1.899502E+0
1.745771E+0
1.899502E+0
1.899502E+0
2.053234E+0
2.053234E+0
2.053234E+0
2.053234E+0
2.206965E+0
2.206965E+0
2.053234E+0
1.899502E+0
1.899502E+0
2.053234E+0
2.053234E+0
1.899502E+0
1.899502E+0
1.899502E+0
1.899502E+0
1.899502E+0
1.899502E+0
1.899502E+0
2.053234E+0
2.053234E+0
2.053234E+0
2.053234E+0
2.206965E+0
2.206965E+0
2.360695E+0
2.360695E+0
2.206965E+0
2.206965E+0
2.206965E+0
2.206965E+0
2.360695E+0
2.360695E+0
2.206965E+0
1.899502E+0
1.899502E+0
2.053234E+0
2.206965E+0
2.360695E+0
2.360695E+0
2.360695E+0
2.360695E+0
2.206965E+0
2.206965E+0
2.053234E+0
2.206965E+0
2.360695E+0
2.360695E+0
2.514427E+0
2.514427E+0
2.360695E+0
2.360695E+0
2.206965E+0
2.053234E+0
2.053234E+0
2.053234E+0
2.053234E+0
2.053234E+0
2.206965E+0
2.206965E+0
2.206965E+0
2.206965E+0
2.206965E+0
2.206965E+0
2.053234E+0
2.053234E+0
2.053234E+0
2.206965E+0
2.206965E+0
2.206965E+0
2.206965E+0
2.360695E+0
2.514427E+0
2.514427E+0
2.360695E+0
2.206965E+0
2.053234E+0
2.053234E+0
2.053234E+0
2.053234E+0
2.053234E+0
2.053234E+0
2.053234E+0
2.053234E+0
2.206965E+0
2.206965E+0
2.360695E+0
2.206965E+0
2.206965E+0
2.206965E+0
2.053234E+0
2.053234E+0
1.899502E+0
1.899502E+0
2.206965E+0
2.360695E+0
2.514427E+0
2.360695E+0
2.360695E+0
2.206965E+0
2.206965E+0
2.053234E+0
2.206965E+0
2.206965E+0
2.206965E+0
2.053234E+0
2.053234E+0
2.206965E+0
2.206965E+0
2.206965E+0
2.053234E+0
2.053234E+0
2.053234E+0
2.053234E+0
2.206965E+0
2.206965E+0
2.206965E+0
2.360695E+0
2.514427E+0
2.514427E+0
2.360695E+0
2.206965E+0
2.206965E+0
2.360695E+0
2.360695E+0
2.360695E+0
2.360695E+0
2.360695E+0
2.360695E+0
2.206965E+0
2.360695E+0
2.360695E+0
2.360695E+0
2.360695E+0
2.360695E+0
2.360695E+0
2.360695E+0
2.360695E+0
2.360695E+0
2.514427E+0
2.514427E+0
2.360695E+0
2.360695E+0
2.206965E+0
2.206965E+0
2.360695E+0
2.360695E+0
2.514427E+0
2.668158E+0
2.668158E+0
2.514427E+0
2.360695E+0
2.206965E+0
2.053234E+0
2.053234E+0
2.206965E+0
2.360695E+0
2.206965E+0
2.206965E+0
2.360695E+0
2.360695E+0
2.360695E+0
2.206965E+0
2.206965E+0
2.360695E+0
2.514427E+0
2.514427E+0
2.360695E+0
2.360695E+0
2.360695E+0
2.206965E+0
2.206965E+0
2.206965E+0
2.360695E+0
2.514427E+0
2.514427E+0
2.360695E+0
2.206965E+0
2.206965E+0
2.206965E+0
2.206965E+0
2.360695E+0
2.514427E+0
2.514427E+0
2.514427E+0
2.360695E+0
2.360695E+0
2.360695E+0
2.360695E+0
2.360695E+0
2.206965E+0
2.206965E+0
2.206965E+0
2.206965E+0
2.206965E+0
2.053234E+0
2.053234E+0
2.206965E+0
2.360695E+0
2.360695E+0
2.206965E+0
2.206965E+0
2.206965E+0
2.206965E+0
2.206965E+0
2.206965E+0
2.360695E+0
2.360695E+0
2.206965E+0
2.206965E+0
2.206965E+0
2.206965E+0
2.360695E+0
2.206965E+0
2.206965E+0
2.206965E+0
2.360695E+0
2.360695E+0
2.360695E+0
2.360695E+0
2.360695E+0
2.514427E+0
2.514427E+0
2.360695E+0
2.360695E+0
2.514427E+0
2.514427E+0
2.514427E+0
2.360695E+0
2.360695E+0
2.514427E+0
2.514427E+0
2.514427E+0
2.514427E+0
2.514427E+0
2.360695E+0
2.360695E+0
2.360695E+0
2.360695E+0
2.514427E+0
2.514427E+0
2.514427E+0
2.514427E+0
2.360695E+0
2.206965E+0
2.206965E+0
2.206965E+0
2.206965E+0
2.360695E+0
2.360695E+0
2.360695E+0
2.360695E+0
2.360695E+0
2.360695E+0
2.360695E+0
2.360695E+0
2.360695E+0
2.360695E+0
2.360695E+0
2.206965E+0
2.206965E+0
2.206965E+0
2.360695E+0
2.360695E+0
2.360695E+0
2.360695E+0
2.360695E+0
2.360695E+0
2.514427E+0
2.514427E+0
2.514427E+0
2.514427E+0
2.360695E+0
2.360695E+0
2.360695E+0
2.514427E+0
2.668158E+0
2.514427E+0
2.360695E+0
2.360695E+0
2.360695E+0
2.514427E+0
2.514427E+0
2.360695E+0
2.360695E+0
2.360695E+0
2.360695E+0
2.514427E+0
2.360695E+0
2.360695E+0
2.360695E+0
2.514427E+0
2.514427E+0
2.668158E+0
2.514427E+0
2.514427E+0
2.360695E+0
2.360695E+0
2.514427E+0
2.514427E+0
2.514427E+0
2.360695E+0
2.360695E+0
2.360695E+0
2.360695E+0
2.360695E+0
2.360695E+0
2.514427E+0
2.514427E+0
2.514427E+0
2.668158E+0
2.668158E+0
2.821890E+0
2.668158E+0
2.668158E+0
2.514427E+0
2.668158E+0
2.668158E+0
2.514427E+0
2.514427E+0
2.360695E+0
2.360695E+0
2.360695E+0
2.360695E+0
2.360695E+0
2.514427E+0
2.668158E+0
2.668158E+0
2.668158E+0
2.668158E+0
2.668158E+0
2.668158E+0
2.668158E+0
2.668158E+0
2.668158E+0
2.821890E+0
2.821890E+0
2.821890E+0
2.668158E+0
2.821890E+0
2.821890E+0
2.821890E+0
2.668158E+0
2.668158E+0
2.821890E+0
2.975620E+0
2.975620E+0
2.821890E+0
2.668158E+0
2.514427E+0
2.514427E+0
2.668158E+0
2.668158E+0
2.821890E+0
2.668158E+0
2.668158E+0
2.821890E+0
2.821890E+0
2.975620E+0
2.821890E+0
2.668158E+0
2.514427E+0
2.514427E+0
2.668158E+0
2.975620E+0
2.975620E+0
2.821890E+0
2.821890E+0
2.821890E+0
2.821890E+0
2.668158E+0
2.668158E+0
2.668158E+0
2.668158E+0
2.514427E+0
2.360695E+0
2.514427E+0
2.821890E+0
3.129351E+0
2.975620E+0
2.821890E+0
2.821890E+0
2.821890E+0
2.975620E+0
2.821890E+0
2.668158E+0
2.514427E+0
2.668158E+0
2.668158E+0
2.821890E+0
2.821890E+0
2.668158E+0
2.668158E+0
2.668158E+0
2.668158E+0
2.821890E+0
2.821890E+0
2.821890E+0
2.821890E+0
2.821890E+0
2.668158E+0
2.514427E+0
2.514427E+0
2.514427E+0
2.668158E+0
2.668158E+0
2.514427E+0
2.514427E+0
2.360695E+0
2.514427E+0
2.514427E+0
2.668158E+0
2.821890E+0
2.668158E+0
2.514427E+0
2.514427E+0
2.668158E+0
2.821890E+0
2.821890E+0
2.821890E+0
2.821890E+0
2.821890E+0
2.821890E+0
2.668158E+0
2.668158E+0
2.821890E+0
2.975620E+0
2.975620E+0
2.975620E+0
2.821890E+0
2.821890E+0
2.821890E+0
2.975620E+0
3.129351E+0
3.283083E+0
3.129351E+0
2.975620E+0
2.668158E+0
2.514427E+0
2.668158E+0
2.821890E+0
2.821890E+0
2.821890E+0
2.821890E+0
2.821890E+0
2.821890E+0
2.821890E+0
2.668158E+0
2.668158E+0
2.821890E+0
2.975620E+0
2.975620E+0
2.975620E+0
2.821890E+0
2.668158E+0
2.668158E+0
2.821890E+0
2.975620E+0
2.975620E+0
2.821890E+0
2.668158E+0
2.668158E+0
2.821890E+0
2.975620E+0
2.975620E+0
2.975620E+0
2.821890E+0
2.821890E+0
2.821890E+0
2.975620E+0
2.975620E+0
3.129351E+0
2.975620E+0
2.821890E+0
2.668158E+0
2.668158E+0
2.821890E+0
2.975620E+0
2.975620E+0
2.975620E+0
2.821890E+0
2.821890E+0
2.821890E+0
2.668158E+0
2.668158E+0
2.821890E+0
2.975620E+0
2.975620E+0
2.975620E+0
2.821890E+0
2.821890E+0
2.821890E+0
2.668158E+0
2.668158E+0
2.668158E+0
2.821890E+0
2.821890E+0
2.821890E+0
2.668158E+0
2.514427E+0
2.514427E+0
2.668158E+0
2.821890E+0
2.975620E+0
2.821890E+0
2.514427E+0
2.514427E+0
2.514427E+0
2.668158E+0
2.668158E+0
2.514427E+0
2.514427E+0
2.668158E+0
2.821890E+0
2.821890E+0
2.668158E+0
2.668158E+0
2.668158E+0
2.668158E+0
2.668158E+0
2.514427E+0
2.514427E+0
2.668158E+0
2.821890E+0
2.821890E+0
2.668158E+0
2.514427E+0
2.360695E+0
2.514427E+0
2.514427E+0
2.514427E+0
2.360695E+0
2.360695E+0
2.514427E+0
2.821890E+0
2.821890E+0
2.821890E+0
2.668158E+0
2.668158E+0
2.668158E+0
2.514427E+0
2.514427E+0
2.514427E+0
2.514427E+0
2.514427E+0
2.514427E+0
2.514427E+0
2.514427E+0
2.514427E+0
2.514427E+0
2.514427E+0
2.360695E+0
2.360695E+0
2.360695E+0
2.514427E+0
2.668158E+0
2.668158E+0
2.514427E+0
2.360695E+0
2.206965E+0
2.206965E+0
2.360695E+0
2.360695E+0
2.514427E+0
2.514427E+0
2.360695E+0
2.360695E+0
2.206965E+0
2.206965E+0
2.206965E+0
2.206965E+0
2.360695E+0
2.360695E+0
2.360695E+0
2.206965E+0
2.206965E+0
2.053234E+0
2.053234E+0
2.053234E+0
2.206965E+0
2.206965E+0
2.053234E+0
2.053234E+0
2.053234E+0
2.053234E+0
2.053234E+0
2.053234E+0
2.053234E+0
2.053234E+0
2.053234E+0
2.053234E+0
2.053234E+0
1.899502E+0
1.899502E+0
1.899502E+0
1.899502E+0
1.899502E+0
2.053234E+0
2.206965E+0
2.206965E+0
2.206965E+0
2.053234E+0
2.206965E+0
2.360695E+0
2.360695E+0
2.206965E+0
2.053234E+0
2.053234E+0
2.053234E+0
2.053234E+0
2.206965E+0
2.206965E+0
2.206965E+0
2.206965E+0
2.053234E+0
1.899502E+0
1.899502E+0
1.899502E+0
2.053234E+0
1.899502E+0
1.899502E+0
2.053234E+0
2.053234E+0
2.206965E+0
2.206965E+0
2.206965E+0
2.053234E+0
2.053234E+0
2.206965E+0
2.206965E+0
2.206965E+0
2.206965E+0
2.206965E+0
2.206965E+0
2.206965E+0
2.053234E+0
1.899502E+0
1.899502E+0
1.899502E+0
2.053234E+0
2.053234E+0
2.053234E+0
2.053234E+0
2.053234E+0
2.053234E+0
2.053234E+0
1.899502E+0
1.745771E+0
1.592041E+0
1.745771E+0
1.745771E+0
1.899502E+0
2.053234E+0
2.053234E+0
2.053234E+0
1.899502E+0
1.745771E+0
1.899502E+0
1.899502E+0
1.899502E+0
1.745771E+0
1.745771E+0
1.745771E+0
1.745771E+0
1.745771E+0
1.899502E+0
1.899502E+0
1.899502E+0
1.745771E+0
1.745771E+0
1.745771E+0
1.899502E+0
2.053234E+0
2.053234E+0
2.053234E+0
2.053234E+0
1.899502E+0
1.899502E+0
1.745771E+0
1.745771E+0
1.899502E+0
1.745771E+0
1.745771E+0
1.745771E+0
1.899502E+0
1.745771E+0
1.745771E+0
1.745771E+0
1.745771E+0
1.745771E+0
1.745771E+0
1.745771E+0
1.899502E+0
1.899502E+0
1.899502E+0
1.745771E+0
1.745771E+0
1.592041E+0
1.592041E+0
1.745771E+0
1.899502E+0
1.899502E+0
1.745771E+0
1.592041E+0
1.592041E+0
1.592041E+0
1.592041E+0
1.592041E+0
1.592041E+0
1.438309E+0
1.438309E+0
1.438309E+0
1.592041E+0
1.438309E+0
1.438309E+0
1.284578E+0
1.438309E+0
1.438309E+0
1.592041E+0
1.592041E+0
1.592041E+0
1.592041E+0
1.592041E+0
1.592041E+0
1.592041E+0
1.438309E+0
1.592041E+0
1.592041E+0
1.592041E+0
1.438309E+0
1.438309E+0
1.438309E+0
1.592041E+0
1.592041E+0
1.592041E+0
1.592041E+0
1.592041E+0
1.592041E+0
1.899502E+0
2.053234E+0
1.899502E+0
1.592041E+0
1.438309E+0
1.438309E+0
1.438309E+0
1.592041E+0
1.899502E+0
2.053234E+0
1.899502E+0
1.745771E+0
1.745771E+0
1.899502E+0
1.899502E+0
1.745771E+0
1.592041E+0
1.592041E+0
1.745771E+0
1.745771E+0
1.592041E+0
1.438309E+0
1.592041E+0
1.899502E+0
2.053234E+0
1.899502E+0
1.745771E+0
1.592041E+0
1.745771E+0
1.899502E+0
2.053234E+0
2.053234E+0
1.745771E+0
1.592041E+0
1.745771E+0
2.053234E+0
2.360695E+0
2.360695E+0
2.053234E+0
1.899502E+0
1.899502E+0
1.899502E+0
1.438309E+0
9.771156E-1
1.130846E+0
2.206965E+0
3.129351E+0
3.129351E+0
2.360695E+0
1.745771E+0
1.592041E+0
1.745771E+0
2.053234E+0
2.206965E+0
2.053234E+0
1.745771E+0
1.592041E+0
1.899502E+0
2.360695E+0
2.821890E+0
2.821890E+0
2.821890E+0
2.360695E+0
1.899502E+0
1.438309E+0
1.284578E+0
1.592041E+0
2.206965E+0
2.821890E+0
3.283083E+0
3.590546E+0
4.051739E+0
4.512932E+0
5.281588E+0
5.896513E+0
5.896513E+0
4.666664E+0
2.360695E+0
-5.601978E-1
-2.404971E+0
-2.712434E+0
-1.328854E+0
9.771156E-1
3.436813E+0
4.974127E+0
5.589052E+0
5.435320E+0
4.974127E+0
4.051739E+0
2.668158E+0
1.130846E+0
-4.064655E-1
-1.021391E+0
-9.900475E-2
2.053234E+0
4.512932E+0
6.357708E+0
6.818899E+0
5.742783E+0
4.205469E+0
2.975620E+0
2.668158E+0
2.975620E+0
3.283083E+0
3.129351E+0
2.668158E+0
2.053234E+0
1.745771E+0
1.899502E+0
2.821890E+0
4.359201E+0
5.589052E+0
6.050243E+0
5.435320E+0
3.744276E+0
1.592041E+0
-4.064655E-1
-1.482584E+0
-1.482584E+0
-4.064655E-1
1.592041E+0
4.051739E+0
6.203978E+0
7.126364E+0
6.357708E+0
4.512932E+0
2.206965E+0
-9.900475E-2
-1.482584E+0
-1.482584E+0
-4.064655E-1
1.592041E+0
3.590546E+0
5.589052E+0
6.511438E+0
6.050243E+0
4.666664E+0
3.283083E+0
2.360695E+0
1.899502E+0
1.592041E+0
1.438309E+0
1.592041E+0
2.206965E+0
2.975620E+0
3.744276E+0
4.205469E+0
4.205469E+0
3.898008E+0
3.283083E+0
2.514427E+0
2.053234E+0
1.745771E+0
1.745771E+0
1.899502E+0
2.360695E+0
2.975620E+0
3.436813E+0
3.898008E+0
4.205469E+0
4.205469E+0
4.051739E+0
3.436813E+0
2.821890E+0
2.360695E+0
2.206965E+0
2.360695E+0
2.668158E+0
2.975620E+0
3.283083E+0
3.590546E+0
3.744276E+0
3.744276E+0
3.436813E+0
3.129351E+0
2.821890E+0
2.514427E+0
2.514427E+0
2.514427E+0
2.668158E+0
2.668158E+0
2.821890E+0
3.129351E+0
3.129351E+0
3.129351E+0
3.129351E+0
3.129351E+0
3.129351E+0
2.975620E+0
2.821890E+0
2.668158E+0
2.668158E+0
2.821890E+0
2.821890E+0
2.975620E+0
2.975620E+0
3.129351E+0
3.129351E+0
2.975620E+0
2.821890E+0
2.821890E+0
2.821890E+0
2.821890E+0
2.975620E+0
2.975620E+0
2.975620E+0
2.821890E+0
2.668158E+0
2.668158E+0
2.821890E+0
2.821890E+0
2.668158E+0
2.514427E+0
2.514427E+0
2.514427E+0
2.668158E+0
2.514427E+0
2.360695E+0
2.206965E+0
2.360695E+0
2.360695E+0
2.360695E+0
2.206965E+0
2.206965E+0
2.360695E+0
2.360695E+0
2.360695E+0
2.360695E+0
2.360695E+0
2.360695E+0
2.360695E+0
2.360695E+0
2.360695E+0
2.360695E+0
2.360695E+0
2.360695E+0
2.206965E+0
2.053234E+0
1.899502E+0
1.899502E+0
2.053234E+0
2.206965E+0
2.053234E+0
1.899502E+0
1.745771E+0
1.899502E+0
1.899502E+0
1.899502E+0
1.745771E+0
1.592041E+0
1.592041E+0
1.745771E+0
1.899502E+0
1.899502E+0
1.745771E+0
1.745771E+0
1.745771E+0
1.899502E+0
1.899502E+0
1.745771E+0
1.745771E+0
1.745771E+0
1.745771E+0
1.745771E+0
1.745771E+0
1.899502E+0
1.899502E+0
1.745771E+0
1.745771E+0
1.745771E+0
1.592041E+0
1.592041E+0
1.438309E+0
1.592041E+0
1.745771E+0
1.745771E+0
1.745771E+0
1.592041E+0
1.592041E+0
1.592041E+0
1.438309E+0
1.438309E+0
1.438309E+0
1.438309E+0
1.592041E+0
1.592041E+0
1.438309E+0
1.438309E+0
1.438309E+0
1.438309E+0
1.284578E+0
1.284578E+0
1.284578E+0
1.438309E+0
1.592041E+0
1.745771E+0
1.592041E+0
1.438309E+0
1.438309E+0
1.592041E+0
1.592041E+0
1.284578E+0
1.130846E+0
9.771156E-1
1.130846E+0
1.284578E+0
1.284578E+0
1.284578E+0
1.284578E+0
1.130846E+0
1.130846E+0
1.130846E+0
1.284578E+0
1.284578E+0
1.284578E+0
1.284578E+0
1.284578E+0
1.130846E+0
9.771156E-1
9.771156E-1
1.130846E+0
1.284578E+0
1.284578E+0
1.284578E+0
1.284578E+0
1.130846E+0
9.771156E-1
9.771156E-1
1.130846E+0
1.284578E+0
1.284578E+0
1.284578E+0
1.130846E+0
1.130846E+0
1.130846E+0
1.130846E+0
1.130846E+0
9.771156E-1
9.771156E-1
9.771156E-1
9.771156E-1
1.130846E+0
1.284578E+0
1.438309E+0
1.284578E+0
1.130846E+0
1.130846E+0
1.284578E+0
1.284578E+0
1.130846E+0
1.130846E+0
1.130846E+0
1.130846E+0
9.771156E-1
1.130846E+0
1.130846E+0
1.284578E+0
1.130846E+0
1.130846E+0
1.130846E+0
1.130846E+0
1.130846E+0
1.130846E+0
1.284578E+0
1.284578E+0
1.130846E+0
1.130846E+0
1.130846E+0
1.130846E+0
9.771156E-1
9.771156E-1
9.771156E-1
9.771156E-1
1.130846E+0
1.130846E+0
1.130846E+0
1.130846E+0
1.130846E+0
1.130846E+0
1.284578E+0
1.284578E+0
1.284578E+0
1.130846E+0
9.771156E-1
1.130846E+0
1.130846E+0
1.130846E+0
9.771156E-1
9.771156E-1
9.771156E-1
1.130846E+0
1.130846E+0
1.130846E+0
9.771156E-1
9.771156E-1
9.771156E-1
9.771156E-1
9.771156E-1
9.771156E-1
9.771156E-1
9.771156E-1
1.130846E+0
1.130846E+0
9.771156E-1
1.130846E+0
1.130846E+0
1.130846E+0
1.130846E+0
1.130846E+0
9.771156E-1
9.771156E-1
1.130846E+0
1.130846E+0
1.130846E+0
9.771156E-1
9.771156E-1
1.130846E+0
1.130846E+0
1.130846E+0
9.771156E-1
1.130846E+0
1.130846E+0
1.130846E+0
1.284578E+0
1.130846E+0
1.130846E+0
1.130846E+0
1.284578E+0
1.130846E+0
1.130846E+0
9.771156E-1
1.130846E+0
1.130846E+0
1.284578E+0
1.130846E+0
9.771156E-1
9.771156E-1
9.771156E-1
1.130846E+0
1.130846E+0
1.130846E+0
1.130846E+0
1.284578E+0
1.284578E+0
1.130846E+0
1.130846E+0
1.130846E+0
1.284578E+0
1.284578E+0
1.284578E+0
1.284578E+0
1.284578E+0
1.284578E+0
1.284578E+0
1.284578E+0
1.284578E+0
1.438309E+0
1.438309E+0
1.438309E+0
1.284578E+0
1.284578E+0
1.130846E+0
1.130846E+0
1.592041E+0
2.206965E+0
2.821890E+0
3.744276E+0
4.666664E+0
4.820395E+0
4.051739E+0
2.360695E+0
3.621903E-1
-1.175121E+0
-1.636315E+0
-1.021391E+0
6.696529E-1
2.514427E+0
4.051739E+0
4.820395E+0
4.512932E+0
3.283083E+0
1.438309E+0
-9.900475E-2
-8.676605E-1
-8.676605E-1
-9.900475E-2
1.130846E+0
2.514427E+0
3.590546E+0
4.051739E+0
3.898008E+0
3.129351E+0
1.899502E+0
9.771156E-1
3.621903E-1
3.621903E-1
6.696529E-1
9.771156E-1
1.438309E+0
1.899502E+0
2.514427E+0
2.821890E+0
2.975620E+0
2.821890E+0
2.360695E+0
1.899502E+0
1.592041E+0
1.284578E+0
1.284578E+0
1.438309E+0
1.899502E+0
2.360695E+0
2.514427E+0
2.514427E+0
2.668158E+0
2.821890E+0
2.821890E+0
2.514427E+0
2.206965E+0
1.899502E+0
1.592041E+0
1.592041E+0
1.899502E+0
2.206965E+0
2.514427E+0
2.668158E+0
2.668158E+0
2.668158E+0
2.514427E+0
2.360695E+0
2.206965E+0
1.899502E+0
1.592041E+0
1.592041E+0
1.899502E+0
2.053234E+0
2.360695E+0
2.514427E+0
2.514427E+0
2.360695E+0
2.206965E+0
2.053234E+0
1.899502E+0
1.592041E+0
1.438309E+0
1.438309E+0
1.284578E+0
1.284578E+0
1.438309E+0
1.745771E+0
2.053234E+0
2.053234E+0
1.899502E+0
1.745771E+0
1.592041E+0
1.284578E+0
1.284578E+0
1.592041E+0
2.053234E+0
2.514427E+0
2.668158E+0
2.668158E+0
2.360695E+0
1.745771E+0
1.130846E+0
9.771156E-1
9.771156E-1
1.284578E+0
1.592041E+0
2.053234E+0
2.360695E+0
2.514427E+0
2.514427E+0
2.360695E+0
2.053234E+0
1.745771E+0
1.438309E+0
1.284578E+0
1.284578E+0
1.284578E+0
1.438309E+0
1.592041E+0
1.745771E+0
1.899502E+0
2.053234E+0
1.899502E+0
1.745771E+0
1.438309E+0
1.284578E+0
1.284578E+0
1.284578E+0
1.284578E+0
1.438309E+0
1.745771E+0
1.745771E+0
1.438309E+0
1.284578E+0
1.284578E+0
1.438309E+0
1.438309E+0
1.438309E+0
1.284578E+0
9.771156E-1
9.771156E-1
9.771156E-1
1.130846E+0
1.284578E+0
1.438309E+0
1.438309E+0
1.284578E+0
1.130846E+0
1.130846E+0
1.130846E+0
1.130846E+0
1.130846E+0
9.771156E-1
9.771156E-1
6.696529E-1
6.696529E-1
8.233833E-1
9.771156E-1
1.284578E+0
1.438309E+0
1.284578E+0
9.771156E-1
8.233833E-1
8.233833E-1
8.233833E-1
6.696529E-1
6.696529E-1
6.696529E-1
8.233833E-1
9.771156E-1
9.771156E-1
9.771156E-1
1.130846E+0
9.771156E-1
9.771156E-1
9.771156E-1
8.233833E-1
8.233833E-1
6.696529E-1
5.159206E-1
6.696529E-1
8.233833E-1
8.233833E-1
8.233833E-1
6.696529E-1
6.696529E-1
5.159206E-1
5.159206E-1
5.159206E-1
6.696529E-1
6.696529E-1
6.696529E-1
8.233833E-1
8.233833E-1
8.233833E-1
8.233833E-1
8.233833E-1
6.696529E-1
6.696529E-1
6.696529E-1
8.233833E-1
6.696529E-1
5.159206E-1
5.159206E-1
6.696529E-1
8.233833E-1
9.771156E-1
9.771156E-1
8.233833E-1
8.233833E-1
6.696529E-1
5.159206E-1
5.159206E-1
6.696529E-1
9.771156E-1
1.130846E+0
9.771156E-1
8.233833E-1
6.696529E-1
6.696529E-1
8.233833E-1
8.233833E-1
8.233833E-1
8.233833E-1
6.696529E-1
6.696529E-1
6.696529E-1
5.159206E-1
5.159206E-1
6.696529E-1
8.233833E-1
8.233833E-1
6.696529E-1
6.696529E-1
6.696529E-1
5.159206E-1
5.159206E-1
5.159206E-1
6.696529E-1
6.696529E-1
5.159206E-1
5.159206E-1
5.159206E-1
5.159206E-1
6.696529E-1
6.696529E-1
6.696529E-1
5.159206E-1
5.159206E-1
6.696529E-1
8.233833E-1
6.696529E-1
5.159206E-1
6.696529E-1
6.696529E-1
6.696529E-1
6.696529E-1
6.696529E-1
6.696529E-1
6.696529E-1
6.696529E-1
6.696529E-1
8.233833E-1
8.233833E-1
6.696529E-1
6.696529E-1
6.696529E-1
6.696529E-1
5.159206E-1
3.621903E-1
3.621903E-1
5.159206E-1
6.696529E-1
8.233833E-1
8.233833E-1
8.233833E-1
8.233833E-1
5.159206E-1
5.159206E-1
5.159206E-1
6.696529E-1
5.159206E-1
5.159206E-1
3.621903E-1
3.621903E-1
3.621903E-1
5.159206E-1
6.696529E-1
6.696529E-1
5.159206E-1
5.159206E-1
5.159206E-1
5.159206E-1
5.159206E-1
5.159206E-1
3.621903E-1
3.621903E-1
3.621903E-1
5.159206E-1
5.159206E-1
5.159206E-1
5.159206E-1
5.159206E-1
5.159206E-1
6.696529E-1
8.233833E-1
8.233833E-1
8.233833E-1
6.696529E-1
6.696529E-1
5.159206E-1
6.696529E-1
6.696529E-1
6.696529E-1
6.696529E-1
8.233833E-1
8.233833E-1
8.233833E-1
6.696529E-1
5.159206E-1
5.159206E-1
6.696529E-1
6.696529E-1
6.696529E-1
5.159206E-1
5.159206E-1
5.159206E-1
5.159206E-1
5.159206E-1
5.159206E-1
5.159206E-1
5.159206E-1
5.159206E-1
5.159206E-1
5.159206E-1
5.159206E-1
6.696529E-1
6.696529E-1
5.159206E-1
5.159206E-1
5.159206E-1
5.159206E-1
5.159206E-1
5.159206E-1
5.159206E-1
5.159206E-1
5.159206E-1
3.621903E-1
3.621903E-1
5.159206E-1
5.159206E-1
6.696529E-1
5.159206E-1
6.696529E-1
6.696529E-1
6.696529E-1
5.159206E-1
5.159206E-1
5.159206E-1
5.159206E-1
5.159206E-1
5.159206E-1
5.159206E-1
5.159206E-1
5.159206E-1
5.159206E-1
5.159206E-1
5.159206E-1
6.696529E-1
6.696529E-1
6.696529E-1
6.696529E-1
6.696529E-1
6.696529E-1
6.696529E-1
6.696529E-1
8.233833E-1
8.233833E-1
6.696529E-1
6.696529E-1
8.233833E-1
8.233833E-1
8.233833E-1
6.696529E-1
3.621903E-1
3.621903E-1
3.621903E-1
5.159206E-1
5.159206E-1
5.159206E-1
6.696529E-1
6.696529E-1
6.696529E-1
6.696529E-1
5.159206E-1
5.159206E-1
5.159206E-1
5.159206E-1
5.159206E-1
5.159206E-1
6.696529E-1
6.696529E-1
5.159206E-1
5.159206E-1
5.159206E-1
6.696529E-1
8.233833E-1
6.696529E-1
5.159206E-1
3.621903E-1
3.621903E-1
5.159206E-1
5.159206E-1
5.159206E-1
5.159206E-1
5.159206E-1
6.696529E-1
6.696529E-1
6.696529E-1
5.159206E-1
5.159206E-1
5.159206E-1
5.159206E-1
5.159206E-1
5.159206E-1
5.159206E-1
5.159206E-1
6.696529E-1
6.696529E-1
6.696529E-1
5.159206E-1
5.159206E-1
5.159206E-1
6.696529E-1
6.696529E-1
5.159206E-1
5.159206E-1
5.159206E-1
6.696529E-1
6.696529E-1
6.696529E-1
6.696529E-1
5.159206E-1
5.159206E-1
5.159206E-1
5.159206E-1
5.159206E-1
5.159206E-1
6.696529E-1
6.696529E-1
5.159206E-1
3.621903E-1
5.159206E-1
5.159206E-1
6.696529E-1
6.696529E-1
6.696529E-1
6.696529E-1
6.696529E-1
6.696529E-1
6.696529E-1
6.696529E-1
6.696529E-1
6.696529E-1
5.159206E-1
5.159206E-1
5.159206E-1
6.696529E-1
6.696529E-1
6.696529E-1
6.696529E-1
6.696529E-1
5.159206E-1
5.159206E-1
5.159206E-1
5.159206E-1
5.159206E-1
3.621903E-1
3.621903E-1
2.084580E-1
3.621903E-1
3.621903E-1
3.621903E-1
2.084580E-1
2.084580E-1
3.621903E-1
5.159206E-1
5.159206E-1
5.159206E-1
3.621903E-1
3.621903E-1
2.084580E-1
2.084580E-1
3.621903E-1
5.159206E-1
5.159206E-1
5.159206E-1
3.621903E-1
5.159206E-1
5.159206E-1
5.159206E-1
5.159206E-1
3.621903E-1
3.621903E-1
3.621903E-1
3.621903E-1
3.621903E-1
5.159206E-1
5.159206E-1
3.621903E-1
2.084580E-1
2.084580E-1
2.084580E-1
2.084580E-1
2.084580E-1
3.621903E-1
3.621903E-1
3.621903E-1
2.084580E-1
3.621903E-1
3.621903E-1
3.621903E-1
3.621903E-1
3.621903E-1
3.621903E-1
5.159206E-1
5.159206E-1
3.621903E-1
3.621903E-1
2.084580E-1
2.084580E-1
2.084580E-1
3.621903E-1
3.621903E-1
2.084580E-1
2.084580E-1
2.084580E-1
3.621903E-1
3.621903E-1
2.084580E-1
2.084580E-1
5.472755E-2
5.472755E-2
5.472755E-2
2.084580E-1
2.084580E-1
2.084580E-1
2.084580E-1
3.621903E-1
3.621903E-1
3.621903E-1
2.084580E-1
2.084580E-1
2.084580E-1
3.621903E-1
3.621903E-1
2.084580E-1
2.084580E-1
2.084580E-1
2.084580E-1
2.084580E-1
2.084580E-1
2.084580E-1
5.472755E-2
5.472755E-2
2.084580E-1
2.084580E-1
2.084580E-1
5.472755E-2
5.472755E-2
5.472755E-2
-9.900475E-2
-9.900475E-2
5.472755E-2
5.472755E-2
5.472755E-2
5.472755E-2
2.084580E-1
5.472755E-2
5.472755E-2
5.472755E-2
5.472755E-2
5.472755E-2
5.472755E-2
5.472755E-2
5.472755E-2
5.472755E-2
2.084580E-1
5.472755E-2
5.472755E-2
-9.900475E-2
-9.900475E-2
-2.527351E-1
-2.527351E-1
-9.900475E-2
-9.900475E-2
5.472755E-2
5.472755E-2
5.472755E-2
5.472755E-2
-9.900475E-2
-2.527351E-1
-2.527351E-1
-9.900475E-2
5.472755E-2
5.472755E-2
5.472755E-2
5.472755E-2
-9.900475E-2
-2.527351E-1
-4.064655E-1
-4.064655E-1
-2.527351E-1
-9.900475E-2
-9.900475E-2
5.472755E-2
5.472755E-2
5.472755E-2
5.472755E-2
-9.900475E-2
-9.900475E-2
-9.900475E-2
-9.900475E-2
5.472755E-2
-9.900475E-2
-2.527351E-1
-2.527351E-1
-9.900475E-2
-9.900475E-2
-9.900475E-2
-2.527351E-1
-2.527351E-1
-2.527351E-1
-2.527351E-1
-4.064655E-1
-4.064655E-1
-4.064655E-1
-2.527351E-1
-2.527351E-1
-2.527351E-1
-2.527351E-1
-9.900475E-2
-9.900475E-2
-9.900475E-2
-9.900475E-2
-9.900475E-2
5.472755E-2
2.084580E-1
2.084580E-1
-9.900475E-2
-9.900475E-2
5.472755E-2
2.084580E-1
5.472755E-2
5.472755E-2
5.472755E-2
2.084580E-1
3.621903E-1
3.621903E-1
3.621903E-1
3.621903E-1
2.084580E-1
2.084580E-1
5.472755E-2
5.472755E-2
-9.900475E-2
-9.900475E-2
-9.900475E-2
5.472755E-2
2.084580E-1
5.472755E-2
5.472755E-2
5.472755E-2
5.472755E-2
5.472755E-2
2.084580E-1
3.621903E-1
3.621903E-1
2.084580E-1
2.084580E-1
2.084580E-1
2.084580E-1
2.084580E-1
2.084580E-1
2.084580E-1
3.621903E-1
3.621903E-1
3.621903E-1
3.621903E-1
2.084580E-1
5.472755E-2
5.472755E-2
-9.900475E-2
5.472755E-2
2.084580E-1
5.472755E-2
5.472755E-2
-9.900475E-2
5.472755E-2
5.472755E-2
5.472755E-2
5.472755E-2
2.084580E-1
2.084580E-1
3.621903E-1
2.084580E-1
5.472755E-2
5.472755E-2
2.084580E-1
3.621903E-1
2.084580E-1
5.472755E-2
5.472755E-2
2.084580E-1
3.621903E-1
3.621903E-1
3.621903E-1
2.084580E-1
5.472755E-2
5.472755E-2
5.472755E-2
2.084580E-1
2.084580E-1
2.084580E-1
2.084580E-1
2.084580E-1
5.472755E-2
-9.900475E-2
5.472755E-2
2.084580E-1
2.084580E-1
2.084580E-1
5.472755E-2
5.472755E-2
5.472755E-2
5.472755E-2
5.472755E-2
5.472755E-2
5.472755E-2
5.472755E-2
2.084580E-1
2.084580E-1
5.472755E-2
5.472755E-2
5.472755E-2
5.472755E-2
5.472755E-2
5.472755E-2
2.084580E-1
2.084580E-1
5.472755E-2
5.472755E-2
-9.900475E-2
-9.900475E-2
5.472755E-2
5.472755E-2
5.472755E-2
-9.900475E-2
-9.900475E-2
-9.900475E-2
5.472755E-2
2.084580E-1
2.084580E-1
5.472755E-2
5.472755E-2
5.472755E-2
5.472755E-2
-9.900475E-2
-2.527351E-1
-9.900475E-2
5.472755E-2
2.084580E-1
2.084580E-1
2.084580E-1
5.472755E-2
2.084580E-1
2.084580E-1
2.084580E-1
2.084580E-1
5.472755E-2
5.472755E-2
2.084580E-1
3.621903E-1
3.621903E-1
2.084580E-1
5.472755E-2
2.084580E-1
2.084580E-1
3.621903E-1
3.621903E-1
2.084580E-1
5.472755E-2
5.472755E-2
2.084580E-1
3.621903E-1
3.621903E-1
2.084580E-1
2.084580E-1
2.084580E-1
2.084580E-1
5.472755E-2
-9.900475E-2
-2.527351E-1
-2.527351E-1
-2.527351E-1
5.472755E-2
2.084580E-1
2.084580E-1
5.472755E-2
5.472755E-2
-9.900475E-2
-9.900475E-2
-2.527351E-1
-4.064655E-1
-5.601978E-1
-4.064655E-1
-2.527351E-1
5.472755E-2
-9.900475E-2
-9.900475E-2
-2.527351E-1
-2.527351E-1
-2.527351E-1
-2.527351E-1
-9.900475E-2
-9.900475E-2
-9.900475E-2
-9.900475E-2
-2.527351E-1
-4.064655E-1
-4.064655E-1
-2.527351E-1
-2.527351E-1
-2.527351E-1
-2.527351E-1
-2.527351E-1
-2.527351E-1
-9.900475E-2
-9.900475E-2
-9.900475E-2
-9.900475E-2
-2.527351E-1
-2.527351E-1
-4.064655E-1
-4.064655E-1
-2.527351E-1
-2.527351E-1
-2.527351E-1
-2.527351E-1
-2.527351E-1
-2.527351E-1
-9.900475E-2
5.472755E-2
5.472755E-2
-9.900475E-2
-2.527351E-1
-2.527351E-1
-2.527351E-1
-2.527351E-1
-9.900475E-2
5.472755E-2
5.472755E-2
-9.900475E-2
-2.527351E-1
-2.527351E-1
-2.527351E-1
-9.900475E-2
5.472755E-2
5.472755E-2
5.472755E-2
-9.900475E-2
-9.900475E-2
-9.900475E-2
-2.527351E-1
-2.527351E-1
-2.527351E-1
-2.527351E-1
-4.064655E-1
-4.064655E-1
-2.527351E-1
-9.900475E-2
-9.900475E-2
-2.527351E-1
-4.064655E-1
-4.064655E-1
-2.527351E-1
-2.527351E-1
-2.527351E-1
-4.064655E-1
-5.601978E-1
-5.601978E-1
-5.601978E-1
-5.601978E-1
-4.064655E-1
-2.527351E-1
-9.900475E-2
-9.900475E-2
-4.064655E-1
-5.601978E-1
-4.064655E-1
-2.527351E-1
-2.527351E-1
-2.527351E-1
-4.064655E-1
-4.064655E-1
-2.527351E-1
-9.900475E-2
-2.527351E-1
-4.064655E-1
-5.601978E-1
-4.064655E-1
-4.064655E-1
-4.064655E-1
-4.064655E-1
-4.064655E-1
-4.064655E-1
-4.064655E-1
-4.064655E-1
-2.527351E-1
-2.527351E-1
-2.527351E-1
-2.527351E-1
-4.064655E-1
-4.064655E-1
-4.064655E-1
-4.064655E-1
-4.064655E-1
-5.601978E-1
-5.601978E-1
-5.601978E-1
-5.601978E-1
-5.601978E-1
-5.601978E-1
-4.064655E-1
-4.064655E-1
-2.527351E-1
-2.527351E-1
-2.527351E-1
-2.527351E-1
-2.527351E-1
-2.527351E-1
-4.064655E-1
-5.601978E-1
-5.601978E-1
-5.601978E-1
-5.601978E-1
-4.064655E-1
-4.064655E-1
-4.064655E-1
-4.064655E-1
-2.527351E-1
-2.527351E-1
-2.527351E-1
-2.527351E-1
-4.064655E-1
-5.601978E-1
-7.139282E-1
-5.601978E-1
-5.601978E-1
-4.064655E-1
-4.064655E-1
-4.064655E-1
-4.064655E-1
-4.064655E-1
-5.601978E-1
-5.601978E-1
-5.601978E-1
-4.064655E-1
-4.064655E-1
-4.064655E-1
-2.527351E-1
-2.527351E-1
-2.527351E-1
-2.527351E-1
-4.064655E-1
-5.601978E-1
-5.601978E-1
-4.064655E-1
-4.064655E-1
-4.064655E-1
-4.064655E-1
-2.527351E-1
-2.527351E-1
-2.527351E-1
-2.527351E-1
-9.900475E-2
-2.527351E-1
-4.064655E-1
-5.601978E-1
-4.064655E-1
-4.064655E-1
-2.527351E-1
-2.527351E-1
-2.527351E-1
-4.064655E-1
-4.064655E-1
-5.601978E-1
-4.064655E-1
-4.064655E-1
-4.064655E-1
-5.601978E-1
-4.064655E-1
-4.064655E-1
-4.064655E-1
-4.064655E-1
-5.601978E-1
-5.601978E-1
-5.601978E-1
-5.601978E-1
-4.064655E-1
-2.527351E-1
-2.527351E-1
-4.064655E-1
-5.601978E-1
-7.139282E-1
-5.601978E-1
-2.527351E-1
5.472755E-2
2.084580E-1
5.472755E-2
-9.900475E-2
-2.527351E-1
-4.064655E-1
-4.064655E-1
-2.527351E-1
-2.527351E-1
-2.527351E-1
-4.064655E-1
-2.527351E-1
-2.527351E-1
-2.527351E-1
-2.527351E-1
-2.527351E-1
-2.527351E-1
-2.527351E-1
-2.527351E-1
-9.900475E-2
-9.900475E-2
-2.527351E-1
-4.064655E-1
-5.601978E-1
-4.064655E-1
-4.064655E-1
-4.064655E-1
-5.601978E-1
-5.601978E-1
-7.139282E-1
-7.139282E-1
-4.064655E-1
-4.064655E-1
-2.527351E-1
-2.527351E-1
-2.527351E-1
-2.527351E-1
-2.527351E-1
-2.527351E-1
-4.064655E-1
-4.064655E-1
-2.527351E-1
-2.527351E-1
-4.064655E-1
-5.601978E-1
-5.601978E-1
-4.064655E-1
-2.527351E-1
-2.527351E-1
-4.064655E-1
-4.064655E-1
-4.064655E-1
-5.601978E-1
-5.601978E-1
-4.064655E-1
-4.064655E-1
-4.064655E-1
-4.064655E-1
-5.601978E-1
-5.601978E-1
-5.601978E-1
-5.601978E-1
-4.064655E-1
-2.527351E-1
-9.900475E-2
-2.527351E-1
-2.527351E-1
-2.527351E-1
-2.527351E-1
-2.527351E-1
-5.601978E-1
-7.139282E-1
-7.139282E-1
-7.139282E-1
-5.601978E-1
-4.064655E-1
-4.064655E-1
-5.601978E-1
-7.139282E-1
-7.139282E-1
-5.601978E-1
-5.601978E-1
-4.064655E-1
-4.064655E-1
-4.064655E-1
-4.064655E-1
-4.064655E-1
-4.064655E-1
-5.601978E-1
-7.139282E-1
-8.676605E-1
-7.139282E-1
-7.139282E-1
-5.601978E-1
-5.601978E-1
-7.139282E-1
-7.139282E-1
-5.601978E-1
-5.601978E-1
-5.601978E-1
-5.601978E-1
-5.601978E-1
-5.601978E-1
-5.601978E-1
-5.601978E-1
-5.601978E-1
-7.139282E-1
-7.139282E-1
-7.139282E-1
-7.139282E-1
-5.601978E-1
-5.601978E-1
-5.601978E-1
-4.064655E-1
-4.064655E-1
-4.064655E-1
-5.601978E-1
-7.139282E-1
-7.139282E-1
-5.601978E-1
-4.064655E-1
-4.064655E-1
-5.601978E-1
-5.601978E-1
-4.064655E-1
-4.064655E-1
-4.064655E-1
-4.064655E-1
-4.064655E-1
-5.601978E-1
-7.139282E-1
-7.139282E-1
-5.601978E-1
-4.064655E-1
-4.064655E-1
-5.601978E-1
-5.601978E-1
-4.064655E-1
-4.064655E-1
-5.601978E-1
-7.139282E-1
-7.139282E-1
-7.139282E-1
-7.139282E-1
-7.139282E-1
-7.139282E-1
-7.139282E-1
-7.139282E-1
-7.139282E-1
-7.139282E-1
-5.601978E-1
-5.601978E-1
-5.601978E-1
-5.601978E-1
-5.601978E-1
-4.064655E-1
-4.064655E-1
-4.064655E-1
-4.064655E-1
-5.601978E-1
-5.601978E-1
-5.601978E-1
-5.601978E-1
-5.601978E-1
-5.601978E-1
-5.601978E-1
-5.601978E-1
-5.601978E-1
-5.601978E-1
-5.601978E-1
-5.601978E-1
-5.601978E-1
-4.064655E-1
-5.601978E-1
-7.139282E-1
-7.139282E-1
-5.601978E-1
-4.064655E-1
-4.064655E-1
-5.601978E-1
-5.601978E-1
-5.601978E-1
-5.601978E-1
-5.601978E-1
-5.601978E-1
-5.601978E-1
-4.064655E-1
-4.064655E-1
-5.601978E-1
-5.601978E-1
-5.601978E-1
-7.139282E-1
-7.139282E-1
-8.676605E-1
-7.139282E-1
-5.601978E-1
-4.064655E-1
-2.527351E-1
-4.064655E-1
-5.601978E-1
-5.601978E-1
-4.064655E-1
-2.527351E-1
-4.064655E-1
-5.601978E-1
-5.601978E-1
-7.139282E-1
-7.139282E-1
-7.139282E-1
-5.601978E-1
-5.601978E-1
-5.601978E-1
-5.601978E-1
-5.601978E-1
-5.601978E-1
-5.601978E-1
-4.064655E-1
-4.064655E-1
-4.064655E-1
-4.064655E-1
-5.601978E-1
-5.601978E-1
-4.064655E-1
-2.527351E-1
-2.527351E-1
-4.064655E-1
-5.601978E-1
-5.601978E-1
-4.064655E-1
-4.064655E-1
-5.601978E-1
-4.064655E-1
-2.527351E-1
-2.527351E-1
-2.527351E-1
-4.064655E-1
-5.601978E-1
-5.601978E-1
-5.601978E-1
-5.601978E-1
-4.064655E-1
-2.527351E-1
-2.527351E-1
-2.527351E-1
-4.064655E-1
-5.601978E-1
-4.064655E-1
-2.527351E-1
-2.527351E-1
-2.527351E-1
-2.527351E-1
-2.527351E-1
-4.064655E-1
-4.064655E-1
-4.064655E-1
-2.527351E-1
-4.064655E-1
-5.601978E-1
-5.601978E-1
-5.601978E-1
-4.064655E-1
-2.527351E-1
-2.527351E-1
-2.527351E-1
-4.064655E-1
-4.064655E-1
-4.064655E-1
-4.064655E-1
-5.601978E-1
-5.601978E-1
-4.064655E-1
-4.064655E-1
-5.601978E-1
-7.139282E-1
-7.139282E-1
-4.064655E-1
-2.527351E-1
-2.527351E-1
-4.064655E-1
-4.064655E-1
-2.527351E-1
-2.527351E-1
-2.527351E-1
-4.064655E-1
-5.601978E-1
-4.064655E-1
-2.527351E-1
-4.064655E-1
-4.064655E-1
-5.601978E-1
-5.601978E-1
-5.601978E-1
-4.064655E-1
-2.527351E-1
-4.064655E-1
-4.064655E-1
-4.064655E-1
-4.064655E-1
-4.064655E-1
-4.064655E-1
-2.527351E-1
-2.527351E-1
-4.064655E-1
-5.601978E-1
-5.601978E-1
-4.064655E-1
-4.064655E-1
-4.064655E-1
-4.064655E-1
-4.064655E-1
-2.527351E-1
-2.527351E-1
-2.527351E-1
-2.527351E-1
-2.527351E-1
-4.064655E-1
-4.064655E-1
-5.601978E-1
-5.601978E-1
-5.601978E-1
-4.064655E-1
-2.527351E-1
-2.527351E-1
-2.527351E-1
-4.064655E-1
-4.064655E-1
-4.064655E-1
-2.527351E-1
-9.900475E-2
5.472755E-2
-9.900475E-2
-2.527351E-1
-2.527351E-1
-9.900475E-2
5.472755E-2
5.472755E-2
5.472755E-2
-9.900475E-2
-2.527351E-1
-4.064655E-1
-5.601978E-1
-5.601978E-1
-5.601978E-1
-4.064655E-1
-2.527351E-1
-9.900475E-2
-2.527351E-1
-4.064655E-1
-5.601978E-1
-5.601978E-1
-4.064655E-1
-4.064655E-1
-2.527351E-1
-2.527351E-1
-4.064655E-1
-4.064655E-1
-4.064655E-1
-2.527351E-1
-2.527351E-1
-4.064655E-1
-5.601978E-1
-5.601978E-1
-4.064655E-1
-2.527351E-1
-2.527351E-1
-4.064655E-1
-4.064655E-1
-4.064655E-1
-4.064655E-1
-4.064655E-1
-2.527351E-1
-2.527351E-1
-4.064655E-1
-5.601978E-1
-5.601978E-1
-5.601978E-1
-5.601978E-1
-4.064655E-1
-2.527351E-1
-2.527351E-1
-4.064655E-1
-4.064655E-1
-4.064655E-1
-2.527351E-1
-2.527351E-1
-4.064655E-1
-5.601978E-1
-4.064655E-1
-4.064655E-1
-4.064655E-1
-4.064655E-1
-2.527351E-1
-9.900475E-2
-2.527351E-1
-4.064655E-1
-4.064655E-1
-4.064655E-1
-2.527351E-1
-2.527351E-1
-2.527351E-1
-4.064655E-1
-4.064655E-1
-4.064655E-1
-2.527351E-1
-2.527351E-1
-2.527351E-1
-4.064655E-1
-4.064655E-1
-2.527351E-1
-2.527351E-1
-2.527351E-1
-2.527351E-1
-4.064655E-1
-4.064655E-1
-4.064655E-1
-9.900475E-2
-9.900475E-2
-2.527351E-1
-4.064655E-1
-4.064655E-1
-2.527351E-1
-9.900475E-2
5.472755E-2
5.472755E-2
-9.900475E-2
-2.527351E-1
-2.527351E-1
-4.064655E-1
-4.064655E-1
-4.064655E-1
-5.601978E-1
-5.601978E-1
-4.064655E-1
-4.064655E-1
-4.064655E-1
-4.064655E-1
-4.064655E-1
-4.064655E-1
-2.527351E-1
-2.527351E-1
-9.900475E-2
-9.900475E-2
-2.527351E-1
-2.527351E-1
-2.527351E-1
-4.064655E-1
-4.064655E-1
-2.527351E-1
-2.527351E-1
-2.527351E-1
-4.064655E-1
-4.064655E-1
-4.064655E-1
-4.064655E-1
-2.527351E-1
-9.900475E-2
-9.900475E-2
-9.900475E-2
-9.900475E-2
-2.527351E-1
-2.527351E-1
-2.527351E-1
-2.527351E-1
-2.527351E-1
-2.527351E-1
-2.527351E-1
-2.527351E-1
-2.527351E-1
-9.900475E-2
-9.900475E-2
-9.900475E-2
-2.527351E-1
-2.527351E-1
-2.527351E-1
-4.064655E-1
-4.064655E-1
-4.064655E-1
-2.527351E-1
-4.064655E-1
-4.064655E-1
-2.527351E-1
-9.900475E-2
-9.900475E-2
-9.900475E-2
-2.527351E-1
-2.527351E-1
-2.527351E-1
-9.900475E-2
-9.900475E-2
-9.900475E-2
-9.900475E-2
-9.900475E-2
-9.900475E-2
-2.527351E-1
-2.527351E-1
-9.900475E-2
5.472755E-2
5.472755E-2
5.472755E-2
5.472755E-2
-9.900475E-2
-9.900475E-2
-2.527351E-1
-9.900475E-2
5.472755E-2
5.472755E-2
5.472755E-2
-9.900475E-2
-9.900475E-2
-9.900475E-2
-9.900475E-2
-9.900475E-2
-9.900475E-2
-9.900475E-2
-2.527351E-1
-2.527351E-1
-9.900475E-2
5.472755E-2
5.472755E-2
-9.900475E-2
-2.527351E-1
-2.527351E-1
-9.900475E-2
5.472755E-2
-9.900475E-2
-9.900475E-2
-9.900475E-2
-9.900475E-2
-9.900475E-2
-9.900475E-2
-9.900475E-2
-9.900475E-2
5.472755E-2
5.472755E-2
-9.900475E-2
-9.900475E-2
-9.900475E-2
-9.900475E-2
-9.900475E-2
5.472755E-2
5.472755E-2
-9.900475E-2
-2.527351E-1
-2.527351E-1
-9.900475E-2
5.472755E-2
5.472755E-2
-9.900475E-2
-9.900475E-2
-2.527351E-1
-2.527351E-1
-2.527351E-1
-9.900475E-2
5.472755E-2
2.084580E-1
5.472755E-2
5.472755E-2
5.472755E-2
5.472755E-2
-9.900475E-2
-9.900475E-2
-9.900475E-2
5.472755E-2
5.472755E-2
-9.900475E-2
-9.900475E-2
-9.900475E-2
5.472755E-2
2.084580E-1
2.084580E-1
5.472755E-2
-9.900475E-2
-2.527351E-1
-2.527351E-1
-9.900475E-2
5.472755E-2
5.472755E-2
-9.900475E-2
-2.527351E-1
-2.527351E-1
-9.900475E-2
-9.900475E-2
-9.900475E-2
-9.900475E-2
-9.900475E-2
5.472755E-2
5.472755E-2
2.084580E-1
2.084580E-1
5.472755E-2
-9.900475E-2
-2.527351E-1
-4.064655E-1
-2.527351E-1
-9.900475E-2
5.472755E-2
5.472755E-2
5.472755E-2
2.084580E-1
2.084580E-1
5.472755E-2
-9.900475E-2
-9.900475E-2
-9.900475E-2
-9.900475E-2
5.472755E-2
5.472755E-2
2.084580E-1
2.084580E-1
5.472755E-2
-9.900475E-2
5.472755E-2
5.472755E-2
2.084580E-1
2.084580E-1
2.084580E-1
2.084580E-1
3.621903E-1
3.621903E-1
3.621903E-1
3.621903E-1
3.621903E-1
3.621903E-1
3.621903E-1
2.084580E-1
2.084580E-1
2.084580E-1
3.621903E-1
3.621903E-1
3.621903E-1
3.621903E-1
2.084580E-1
2.084580E-1
3.621903E-1
3.621903E-1
5.159206E-1
3.621903E-1
2.084580E-1
5.472755E-2
5.472755E-2
5.472755E-2
2.084580E-1
2.084580E-1
2.084580E-1
3.621903E-1
3.621903E-1
3.621903E-1
2.084580E-1
5.472755E-2
-9.900475E-2
5.472755E-2
5.472755E-2
5.472755E-2
-9.900475E-2
5.472755E-2
2.084580E-1
2.084580E-1
2.084580E-1
5.472755E-2
5.472755E-2
2.084580E-1
2.084580E-1
5.472755E-2
5.472755E-2
2.084580E-1
3.621903E-1
2.084580E-1
5.472755E-2
-9.900475E-2
5.472755E-2
5.472755E-2
5.472755E-2
5.472755E-2
5.472755E-2
5.472755E-2
5.472755E-2
5.472755E-2
5.472755E-2
5.472755E-2
2.084580E-1
2.084580E-1
3.621903E-1
3.621903E-1
3.621903E-1
3.621903E-1
3.621903E-1
3.621903E-1
3.621903E-1
5.159206E-1
3.621903E-1
3.621903E-1
3.621903E-1
3.621903E-1
5.159206E-1
5.159206E-1
5.159206E-1
3.621903E-1
3.621903E-1
3.621903E-1
3.621903E-1
2.084580E-1
2.084580E-1
3.621903E-1
3.621903E-1
3.621903E-1
3.621903E-1
3.621903E-1
5.159206E-1
6.696529E-1
8.233833E-1
6.696529E-1
5.159206E-1
3.621903E-1
2.084580E-1
3.621903E-1
3.621903E-1
3.621903E-1
3.621903E-1
3.621903E-1
2.084580E-1
-9.900475E-2
-2.527351E-1
-2.527351E-1
-9.900475E-2
2.084580E-1
5.159206E-1
6.696529E-1
5.159206E-1
3.621903E-1
5.472755E-2
5.472755E-2
-9.900475E-2
-4.064655E-1
-4.064655E-1
-4.064655E-1
-9.900475E-2
5.472755E-2
2.084580E-1
3.621903E-1
5.159206E-1
6.696529E-1
5.159206E-1
5.472755E-2
-9.900475E-2
-2.527351E-1
-2.527351E-1
-9.900475E-2
-9.900475E-2
5.472755E-2
2.084580E-1
3.621903E-1
3.621903E-1
3.621903E-1
2.084580E-1
2.084580E-1
2.084580E-1
5.472755E-2
-9.900475E-2
-9.900475E-2
-2.527351E-1
-2.527351E-1
-2.527351E-1
-9.900475E-2
5.472755E-2
5.472755E-2
5.472755E-2
5.472755E-2
5.472755E-2
5.472755E-2
5.472755E-2
2.084580E-1
2.084580E-1
3.621903E-1
5.159206E-1
5.159206E-1
2.084580E-1
-9.900475E-2
-9.900475E-2
2.084580E-1
5.159206E-1
3.621903E-1
2.084580E-1
5.472755E-2
5.472755E-2
2.084580E-1
3.621903E-1
5.159206E-1
6.696529E-1
6.696529E-1
5.159206E-1
3.621903E-1
5.472755E-2
-9.900475E-2
5.472755E-2
2.084580E-1
2.084580E-1
2.084580E-1
2.084580E-1
3.621903E-1
5.159206E-1
3.621903E-1
3.621903E-1
3.621903E-1
3.621903E-1
2.084580E-1
2.084580E-1
2.084580E-1
2.084580E-1
3.621903E-1
3.621903E-1
5.159206E-1
5.159206E-1
3.621903E-1
3.621903E-1
2.084580E-1
2.084580E-1
2.084580E-1
3.621903E-1
5.159206E-1
5.159206E-1
3.621903E-1
3.621903E-1
5.159206E-1
5.159206E-1
5.159206E-1
5.159206E-1
5.159206E-1
3.621903E-1
2.084580E-1
3.621903E-1
3.621903E-1
5.159206E-1
5.159206E-1
5.159206E-1
3.621903E-1
3.621903E-1
5.159206E-1
5.159206E-1
5.159206E-1
6.696529E-1
8.233833E-1
8.233833E-1
6.696529E-1
5.159206E-1
5.159206E-1
6.696529E-1
6.696529E-1
6.696529E-1
6.696529E-1
6.696529E-1
6.696529E-1
6.696529E-1
6.696529E-1
6.696529E-1
6.696529E-1
5.159206E-1
3.621903E-1
3.621903E-1
5.159206E-1
5.159206E-1
3.621903E-1
3.621903E-1
5.159206E-1
6.696529E-1
6.696529E-1
5.159206E-1
3.621903E-1
2.084580E-1
3.621903E-1
6.696529E-1
6.696529E-1
5.159206E-1
3.621903E-1
3.621903E-1
3.621903E-1
3.621903E-1
5.159206E-1
3.621903E-1
3.621903E-1
3.621903E-1
3.621903E-1
3.621903E-1
3.621903E-1
3.621903E-1
3.621903E-1
5.159206E-1
5.159206E-1
6.696529E-1
8.233833E-1
8.233833E-1
8.233833E-1
5.159206E-1
5.159206E-1
5.159206E-1
6.696529E-1
8.233833E-1
6.696529E-1
5.159206E-1
5.159206E-1
6.696529E-1
8.233833E-1
9.771156E-1
9.771156E-1
8.233833E-1
6.696529E-1
6.696529E-1
6.696529E-1
6.696529E-1
5.159206E-1
6.696529E-1
6.696529E-1
6.696529E-1
8.233833E-1
8.233833E-1
8.233833E-1
6.696529E-1
3.621903E-1
2.084580E-1
5.472755E-2
3.621903E-1
6.696529E-1
8.233833E-1
8.233833E-1
8.233833E-1
5.159206E-1
3.621903E-1
5.159206E-1
8.233833E-1
9.771156E-1
8.233833E-1
5.159206E-1
3.621903E-1
5.159206E-1
8.233833E-1
8.233833E-1
6.696529E-1
3.621903E-1
2.084580E-1
3.621903E-1
5.159206E-1
6.696529E-1
5.159206E-1
6.696529E-1
8.233833E-1
9.771156E-1
9.771156E-1
8.233833E-1
6.696529E-1
5.159206E-1
5.159206E-1
5.159206E-1
6.696529E-1
6.696529E-1
6.696529E-1
5.159206E-1
5.159206E-1
6.696529E-1
6.696529E-1
8.233833E-1
6.696529E-1
6.696529E-1
6.696529E-1
6.696529E-1
6.696529E-1
6.696529E-1
6.696529E-1
6.696529E-1
6.696529E-1
6.696529E-1
5.159206E-1
5.159206E-1
6.696529E-1
8.233833E-1
8.233833E-1
6.696529E-1
6.696529E-1
6.696529E-1
6.696529E-1
8.233833E-1
6.696529E-1
6.696529E-1
8.233833E-1
9.771156E-1
9.771156E-1
8.233833E-1
8.233833E-1
6.696529E-1
8.233833E-1
9.771156E-1
9.771156E-1
9.771156E-1
8.233833E-1
8.233833E-1
8.233833E-1
8.233833E-1
9.771156E-1
9.771156E-1
8.233833E-1
8.233833E-1
6.696529E-1
8.233833E-1
8.233833E-1
8.233833E-1
8.233833E-1
8.233833E-1
8.233833E-1
8.233833E-1
8.233833E-1
9.771156E-1
9.771156E-1
8.233833E-1
6.696529E-1
6.696529E-1
9.771156E-1
9.771156E-1
9.771156E-1
6.696529E-1
6.696529E-1
8.233833E-1
9.771156E-1
9.771156E-1
8.233833E-1
6.696529E-1
6.696529E-1
8.233833E-1
8.233833E-1
6.696529E-1
6.696529E-1
6.696529E-1
8.233833E-1
8.233833E-1
6.696529E-1
5.159206E-1
5.159206E-1
6.696529E-1
5.159206E-1
3.621903E-1
2.084580E-1
3.621903E-1
5.159206E-1
5.159206E-1
3.621903E-1
2.084580E-1
3.621903E-1
5.159206E-1
5.159206E-1
5.159206E-1
5.159206E-1
3.621903E-1
3.621903E-1
3.621903E-1
3.621903E-1
3.621903E-1
5.159206E-1
6.696529E-1
6.696529E-1
6.696529E-1
6.696529E-1
6.696529E-1
5.159206E-1
5.159206E-1
5.159206E-1
5.159206E-1
5.159206E-1
6.696529E-1
8.233833E-1
8.233833E-1
6.696529E-1
5.159206E-1
3.621903E-1
5.159206E-1
6.696529E-1
9.771156E-1
1.130846E+0
9.771156E-1
9.771156E-1
9.771156E-1
8.233833E-1
8.233833E-1
6.696529E-1
5.159206E-1
5.159206E-1
6.696529E-1
6.696529E-1
6.696529E-1
8.233833E-1
8.233833E-1
8.233833E-1
8.233833E-1
8.233833E-1
8.233833E-1
6.696529E-1
6.696529E-1
6.696529E-1
6.696529E-1
8.233833E-1
9.771156E-1
9.771156E-1
9.771156E-1
8.233833E-1
8.233833E-1
9.771156E-1
1.130846E+0
9.771156E-1
8.233833E-1
5.159206E-1
5.159206E-1
8.233833E-1
1.130846E+0
1.130846E+0
9.771156E-1
9.771156E-1
9.771156E-1
1.130846E+0
1.130846E+0
1.130846E+0
9.771156E-1
9.771156E-1
9.771156E-1
9.771156E-1
9.771156E-1
9.771156E-1
8.233833E-1
8.233833E-1
9.771156E-1
9.771156E-1
8.233833E-1
6.696529E-1
8.233833E-1
9.771156E-1
9.771156E-1
9.771156E-1
9.771156E-1
9.771156E-1
9.771156E-1
9.771156E-1
1.130846E+0
1.130846E+0
9.771156E-1
8.233833E-1
8.233833E-1
8.233833E-1
9.771156E-1
9.771156E-1
8.233833E-1
8.233833E-1
9.771156E-1
9.771156E-1
1.130846E+0
1.284578E+0
1.284578E+0
1.438309E+0
1.438309E+0
1.438309E+0
1.438309E+0
1.438309E+0
1.284578E+0
1.130846E+0
1.130846E+0
1.284578E+0
1.284578E+0
1.438309E+0
1.438309E+0
1.438309E+0
1.438309E+0
1.284578E+0
1.130846E+0
1.284578E+0
1.284578E+0
1.438309E+0
1.438309E+0
1.284578E+0
1.284578E+0
1.284578E+0
1.438309E+0
1.438309E+0
1.438309E+0
1.130846E+0
9.771156E-1
9.771156E-1
1.130846E+0
1.130846E+0
1.130846E+0
1.130846E+0
1.130846E+0
1.284578E+0
1.284578E+0
1.284578E+0
1.130846E+0
1.130846E+0
1.284578E+0
1.438309E+0
1.592041E+0
1.592041E+0
1.438309E+0
1.284578E+0
1.438309E+0
1.592041E+0
1.438309E+0
1.438309E+0
1.438309E+0
1.438309E+0
1.438309E+0
1.438309E+0
1.438309E+0
1.438309E+0
1.438309E+0
1.438309E+0
1.284578E+0
1.130846E+0
1.284578E+0
1.438309E+0
1.592041E+0
1.438309E+0
1.438309E+0
1.284578E+0
1.284578E+0
1.284578E+0
1.284578E+0
1.438309E+0
1.592041E+0
1.592041E+0
1.438309E+0
1.284578E+0
1.284578E+0
1.438309E+0
1.438309E+0
1.438309E+0
1.438309E+0
1.592041E+0
1.745771E+0
1.592041E+0
1.438309E+0
1.284578E+0
1.130846E+0
1.130846E+0
1.130846E+0
1.284578E+0
1.284578E+0
1.284578E+0
1.284578E+0
1.130846E+0
1.130846E+0
1.130846E+0
1.130846E+0
1.284578E+0
1.438309E+0
1.284578E+0
1.130846E+0
9.771156E-1
1.130846E+0
1.130846E+0
1.284578E+0
1.284578E+0
1.130846E+0
8.233833E-1
3.621903E-1
5.472755E-2
-9.900475E-2
-9.900475E-2
2.084580E-1
3.621903E-1
3.621903E-1
2.084580E-1
2.084580E-1
5.472755E-2
5.472755E-2
3.621903E-1
8.233833E-1
1.745771E+0
2.668158E+0
2.975620E+0
2.514427E+0
1.130846E+0
-2.527351E-1
-1.328854E+0
-1.636315E+0
-1.175121E+0
-2.527351E-1
1.130846E+0
2.206965E+0
2.821890E+0
2.514427E+0
1.899502E+0
1.130846E+0
6.696529E-1
2.084580E-1
5.472755E-2
-2.527351E-1
-9.900475E-2
5.472755E-2
5.159206E-1
9.771156E-1
1.130846E+0
1.130846E+0
9.771156E-1
6.696529E-1
5.159206E-1
2.084580E-1
5.472755E-2
5.472755E-2
2.084580E-1
2.084580E-1
3.621903E-1
5.159206E-1
6.696529E-1
6.696529E-1
6.696529E-1
5.159206E-1
3.621903E-1
2.084580E-1
5.472755E-2
-2.527351E-1
-2.527351E-1
-9.900475E-2
3.621903E-1
5.159206E-1
5.159206E-1
5.159206E-1
5.159206E-1
5.159206E-1
3.621903E-1
5.472755E-2
-9.900475E-2
5.472755E-2
2.084580E-1
3.621903E-1
5.159206E-1
6.696529E-1
6.696529E-1
5.159206E-1
3.621903E-1
3.621903E-1
3.621903E-1
2.084580E-1
5.472755E-2
5.472755E-2
2.084580E-1
2.084580E-1
2.084580E-1
2.084580E-1
3.621903E-1
5.159206E-1
5.159206E-1
3.621903E-1
2.084580E-1
2.084580E-1
2.084580E-1
2.084580E-1
5.472755E-2
5.472755E-2
5.472755E-2
2.084580E-1
2.084580E-1
2.084580E-1
2.084580E-1
2.084580E-1
2.084580E-1
5.472755E-2
5.472755E-2
5.472755E-2
5.472755E-2
5.472755E-2
2.084580E-1
3.621903E-1
5.159206E-1
3.621903E-1
3.621903E-1
2.084580E-1
3.621903E-1
3.621903E-1
2.084580E-1
2.084580E-1
5.472755E-2
2.084580E-1
2.084580E-1
3.621903E-1
5.159206E-1
3.621903E-1
5.159206E-1
5.159206E-1
5.159206E-1
5.159206E-1
5.159206E-1
6.696529E-1
6.696529E-1
6.696529E-1
5.159206E-1
5.159206E-1
5.159206E-1
5.159206E-1
5.159206E-1
3.621903E-1
3.621903E-1
2.084580E-1
2.084580E-1
3.621903E-1
5.159206E-1
5.159206E-1
5.159206E-1
6.696529E-1
8.233833E-1
9.771156E-1
8.233833E-1
6.696529E-1
5.159206E-1
5.159206E-1
5.159206E-1
6.696529E-1
8.233833E-1
8.233833E-1
8.233833E-1
6.696529E-1
8.233833E-1
9.771156E-1
8.233833E-1
5.159206E-1
3.621903E-1
5.159206E-1
8.233833E-1
8.233833E-1
6.696529E-1
6.696529E-1
8.233833E-1
9.771156E-1
9.771156E-1
9.771156E-1
8.233833E-1
6.696529E-1
8.233833E-1
9.771156E-1
9.771156E-1
9.771156E-1
9.771156E-1
8.233833E-1
8.233833E-1
6.696529E-1
8.233833E-1
8.233833E-1
9.771156E-1
6.696529E-1
5.159206E-1
5.159206E-1
6.696529E-1
6.696529E-1
6.696529E-1
5.159206E-1
5.159206E-1
5.159206E-1
6.696529E-1
8.233833E-1
6.696529E-1
5.159206E-1
5.159206E-1
6.696529E-1
8.233833E-1
8.233833E-1
8.233833E-1
8.233833E-1
8.233833E-1
8.233833E-1
8.233833E-1
8.233833E-1
9.771156E-1
9.771156E-1
1.130846E+0
1.130846E+0
1.284578E+0
1.284578E+0
1.130846E+0
9.771156E-1
9.771156E-1
9.771156E-1
9.771156E-1
1.130846E+0
1.130846E+0
1.284578E+0
1.284578E+0
1.284578E+0
1.284578E+0
1.284578E+0
1.130846E+0
9.771156E-1
8.233833E-1
8.233833E-1
8.233833E-1
9.771156E-1
8.233833E-1
8.233833E-1
8.233833E-1
9.771156E-1
9.771156E-1
8.233833E-1
8.233833E-1
6.696529E-1
5.159206E-1
3.621903E-1
3.621903E-1
3.621903E-1
3.621903E-1
5.159206E-1
5.159206E-1
6.696529E-1
6.696529E-1
6.696529E-1
6.696529E-1
8.233833E-1
8.233833E-1
8.233833E-1
8.233833E-1
8.233833E-1
8.233833E-1
8.233833E-1
8.233833E-1
8.233833E-1
9.771156E-1
9.771156E-1
8.233833E-1
8.233833E-1
8.233833E-1
9.771156E-1
1.130846E+0
1.130846E+0
1.130846E+0
1.130846E+0
9.771156E-1
8.233833E-1
8.233833E-1
8.233833E-1
8.233833E-1
8.233833E-1
9.771156E-1
9.771156E-1
9.771156E-1
8.233833E-1
8.233833E-1
8.233833E-1
8.233833E-1
8.233833E-1
9.771156E-1
9.771156E-1
9.771156E-1
8.233833E-1
8.233833E-1
6.696529E-1
5.159206E-1
5.159206E-1
5.159206E-1
6.696529E-1
8.233833E-1
8.233833E-1
9.771156E-1
8.233833E-1
8.233833E-1
8.233833E-1
8.233833E-1
9.771156E-1
8.233833E-1
8.233833E-1
8.233833E-1
8.233833E-1
8.233833E-1
6.696529E-1
5.159206E-1
6.696529E-1
8.233833E-1
9.771156E-1
8.233833E-1
8.233833E-1
8.233833E-1
8.233833E-1
8.233833E-1
8.233833E-1
9.771156E-1
9.771156E-1
9.771156E-1
9.771156E-1
9.771156E-1
9.771156E-1
9.771156E-1
9.771156E-1
8.233833E-1
8.233833E-1
8.233833E-1
8.233833E-1
8.233833E-1
9.771156E-1
8.233833E-1
8.233833E-1
8.233833E-1
8.233833E-1
9.771156E-1
1.130846E+0
9.771156E-1
8.233833E-1
8.233833E-1
8.233833E-1
8.233833E-1
8.233833E-1
8.233833E-1
9.771156E-1
9.771156E-1
9.771156E-1
9.771156E-1
8.233833E-1
8.233833E-1
8.233833E-1
8.233833E-1
9.771156E-1
9.771156E-1
9.771156E-1
9.771156E-1
8.233833E-1
8.233833E-1
9.771156E-1
1.130846E+0
1.130846E+0
1.130846E+0
1.130846E+0
1.130846E+0
1.130846E+0
9.771156E-1
9.771156E-1
9.771156E-1
9.771156E-1
9.771156E-1
8.233833E-1
8.233833E-1
8.233833E-1
9.771156E-1
8.233833E-1
8.233833E-1
8.233833E-1
8.233833E-1
9.771156E-1
9.771156E-1
1.130846E+0
9.771156E-1
8.233833E-1
6.696529E-1
6.696529E-1
8.233833E-1
9.771156E-1
9.771156E-1
8.233833E-1
9.771156E-1
9.771156E-1
9.771156E-1
9.771156E-1
9.771156E-1
9.771156E-1
9.771156E-1
8.233833E-1
9.771156E-1
9.771156E-1
1.130846E+0
1.130846E+0
9.771156E-1
9.771156E-1
9.771156E-1
9.771156E-1
9.771156E-1
8.233833E-1
8.233833E-1
8.233833E-1
9.771156E-1
9.771156E-1
9.771156E-1
1.130846E+0
1.130846E+0
1.130846E+0
1.130846E+0
9.771156E-1
8.233833E-1
9.771156E-1
1.130846E+0
1.284578E+0
1.284578E+0
1.130846E+0
1.130846E+0
9.771156E-1
9.771156E-1
9.771156E-1
9.771156E-1
1.130846E+0
1.284578E+0
1.130846E+0
9.771156E-1
9.771156E-1
9.771156E-1
1.130846E+0
1.130846E+0
1.130846E+0
1.130846E+0
1.130846E+0
9.771156E-1
8.233833E-1
9.771156E-1
1.130846E+0
1.284578E+0
1.438309E+0
1.438309E+0
1.284578E+0
1.284578E+0
1.130846E+0
9.771156E-1
8.233833E-1
9.771156E-1
1.130846E+0
1.130846E+0
1.130846E+0
9.771156E-1
9.771156E-1
9.771156E-1
9.771156E-1
1.130846E+0
1.130846E+0
1.130846E+0
1.130846E+0
1.130846E+0
1.130846E+0
1.130846E+0
1.130846E+0
1.130846E+0
1.130846E+0
1.130846E+0
9.771156E-1
9.771156E-1
9.771156E-1
9.771156E-1
9.771156E-1
9.771156E-1
9.771156E-1
9.771156E-1
1.130846E+0
1.284578E+0
1.284578E+0
1.284578E+0
1.130846E+0
1.130846E+0
1.284578E+0
1.284578E+0
1.130846E+0
9.771156E-1
9.771156E-1
1.130846E+0
1.284578E+0
1.438309E+0
1.284578E+0
1.130846E+0
1.130846E+0
9.771156E-1
8.233833E-1
8.233833E-1
8.233833E-1
9.771156E-1
9.771156E-1
9.771156E-1
9.771156E-1
9.771156E-1
9.771156E-1
1.130846E+0
1.130846E+0
1.130846E+0
1.130846E+0
1.130846E+0
1.130846E+0
9.771156E-1
9.771156E-1
1.130846E+0
1.130846E+0
1.284578E+0
1.284578E+0
1.284578E+0
1.284578E+0
1.284578E+0
1.284578E+0
1.438309E+0
1.438309E+0
1.284578E+0
1.130846E+0
9.771156E-1
9.771156E-1
9.771156E-1
1.130846E+0
1.284578E+0
1.284578E+0
1.130846E+0
1.130846E+0
9.771156E-1
9.771156E-1
1.130846E+0
1.284578E+0
1.284578E+0
1.130846E+0
1.130846E+0
1.130846E+0
9.771156E-1
8.233833E-1
6.696529E-1
8.233833E-1
9.771156E-1
1.130846E+0
9.771156E-1
9.771156E-1
1.130846E+0
1.130846E+0
1.130846E+0
1.284578E+0
1.438309E+0
1.438309E+0
1.438309E+0
1.284578E+0
1.130846E+0
1.130846E+0
1.284578E+0
1.284578E+0
1.284578E+0
1.284578E+0
1.284578E+0
1.130846E+0
9.771156E-1
9.771156E-1
1.130846E+0
1.284578E+0
1.438309E+0
1.284578E+0
1.284578E+0
1.284578E+0
1.284578E+0
1.284578E+0
1.284578E+0
1.284578E+0
1.130846E+0
1.284578E+0
1.284578E+0
1.130846E+0
1.130846E+0
1.130846E+0
1.130846E+0
1.284578E+0
1.438309E+0
1.438309E+0
1.284578E+0
1.284578E+0
1.284578E+0
1.284578E+0
1.438309E+0
1.438309E+0
1.284578E+0
1.284578E+0
1.438309E+0
1.438309E+0
1.284578E+0
1.130846E+0
9.771156E-1
1.130846E+0
1.284578E+0
1.284578E+0
1.284578E+0
1.130846E+0
1.130846E+0
1.130846E+0
1.284578E+0
1.284578E+0
1.438309E+0
1.592041E+0
1.592041E+0
1.438309E+0
1.284578E+0
1.284578E+0
1.130846E+0
1.130846E+0
1.130846E+0
1.130846E+0
1.284578E+0
1.284578E+0
1.284578E+0
1.130846E+0
1.130846E+0
1.284578E+0
1.284578E+0
1.130846E+0
1.130846E+0
1.130846E+0
1.284578E+0
1.284578E+0
1.284578E+0
1.284578E+0
1.130846E+0
1.130846E+0
1.130846E+0
1.130846E+0
1.130846E+0
1.130846E+0
1.284578E+0
1.284578E+0
1.130846E+0
1.130846E+0
1.284578E+0
1.438309E+0
1.438309E+0
1.438309E+0
1.438309E+0
1.438309E+0
1.284578E+0
1.284578E+0
1.284578E+0
1.284578E+0
1.284578E+0
1.284578E+0
1.130846E+0
1.284578E+0
1.438309E+0
1.745771E+0
1.745771E+0
1.592041E+0
1.438309E+0
1.130846E+0
1.130846E+0
1.284578E+0
1.438309E+0
1.284578E+0
1.284578E+0
1.438309E+0
1.438309E+0
1.438309E+0
1.130846E+0
9.771156E-1
1.130846E+0
1.284578E+0
1.284578E+0
1.284578E+0
1.284578E+0
1.284578E+0
1.438309E+0
1.438309E+0
1.438309E+0
1.284578E+0
1.284578E+0
1.284578E+0
1.284578E+0
1.284578E+0
1.438309E+0
1.438309E+0
1.438309E+0
1.438309E+0
1.438309E+0
1.438309E+0
1.284578E+0
1.130846E+0
9.771156E-1
1.130846E+0
1.284578E+0
1.284578E+0
1.284578E+0
1.130846E+0
1.130846E+0
1.130846E+0
1.284578E+0
1.284578E+0
1.284578E+0
1.284578E+0
1.284578E+0
1.284578E+0
1.130846E+0
1.130846E+0
1.130846E+0
1.284578E+0
1.438309E+0
1.438309E+0
1.284578E+0
1.284578E+0
1.130846E+0
1.130846E+0
1.284578E+0
1.438309E+0
1.438309E+0
1.284578E+0
1.284578E+0
1.438309E+0
1.438309E+0
1.438309E+0
1.438309E+0
1.438309E+0
1.284578E+0
1.284578E+0
1.284578E+0
1.284578E+0
1.438309E+0
1.438309E+0
1.284578E+0
1.130846E+0
1.130846E+0
1.284578E+0
1.438309E+0
1.592041E+0
1.438309E+0
1.284578E+0
1.284578E+0
1.284578E+0
1.284578E+0
1.130846E+0
9.771156E-1
1.130846E+0
1.130846E+0
1.284578E+0
1.130846E+0
1.130846E+0
9.771156E-1
1.130846E+0
1.130846E+0
9.771156E-1
9.771156E-1
9.771156E-1
1.130846E+0
1.284578E+0
1.284578E+0
1.130846E+0
1.130846E+0
1.130846E+0
1.284578E+0
1.438309E+0
1.438309E+0
1.438309E+0
1.284578E+0
1.284578E+0
1.284578E+0
1.284578E+0
1.284578E+0
1.438309E+0
1.438309E+0
1.438309E+0
1.438309E+0
1.284578E+0
1.284578E+0
1.284578E+0
1.284578E+0
1.284578E+0
1.438309E+0
1.438309E+0
1.438309E+0
1.284578E+0
1.284578E+0
1.284578E+0
1.438309E+0
1.284578E+0
1.130846E+0
1.130846E+0
1.284578E+0
1.284578E+0
1.284578E+0
1.284578E+0
1.284578E+0
1.284578E+0
1.284578E+0
1.284578E+0
1.130846E+0
1.130846E+0
1.130846E+0
1.284578E+0
1.284578E+0
1.284578E+0
1.130846E+0
1.284578E+0
1.438309E+0
1.438309E+0
1.284578E+0
1.130846E+0
1.284578E+0
1.284578E+0
1.284578E+0
1.284578E+0
1.284578E+0
1.438309E+0
1.438309E+0
1.284578E+0
1.284578E+0
1.284578E+0
1.438309E+0
1.438309E+0
1.438309E+0
1.438309E+0
1.438309E+0
1.438309E+0
1.438309E+0
1.438309E+0
1.592041E+0
1.592041E+0
1.592041E+0
1.592041E+0
1.438309E+0
1.438309E+0
1.284578E+0
1.438309E+0
1.438309E+0
1.592041E+0
1.592041E+0
1.438309E+0
1.438309E+0
1.438309E+0
1.438309E+0
1.438309E+0
1.438309E+0
1.438309E+0
1.438309E+0
1.438309E+0
1.438309E+0
1.438309E+0
1.438309E+0
1.438309E+0
1.284578E+0
1.438309E+0
1.592041E+0
1.592041E+0
1.438309E+0
1.284578E+0
1.438309E+0
1.745771E+0
1.745771E+0
1.745771E+0
1.745771E+0
1.745771E+0
2.053234E+0
2.053234E+0
1.745771E+0
1.592041E+0
1.592041E+0
1.592041E+0
1.745771E+0
1.899502E+0
1.899502E+0
1.899502E+0
1.745771E+0
1.899502E+0
2.053234E+0
2.053234E+0
1.899502E+0
1.592041E+0
1.592041E+0
1.745771E+0
1.899502E+0
1.899502E+0
1.899502E+0
1.899502E+0
2.053234E+0
2.053234E+0
2.053234E+0
1.899502E+0
1.899502E+0
2.053234E+0
2.053234E+0
2.206965E+0
2.206965E+0
2.206965E+0
2.053234E+0
2.053234E+0
2.053234E+0
2.206965E+0
2.360695E+0
2.360695E+0
2.360695E+0
2.514427E+0
2.668158E+0
2.514427E+0
2.360695E+0
2.206965E+0
2.206965E+0
2.360695E+0
2.514427E+0
2.668158E+0
2.668158E+0
2.514427E+0
2.360695E+0
2.206965E+0
2.360695E+0
2.514427E+0
2.821890E+0
2.821890E+0
2.668158E+0
2.514427E+0
2.514427E+0
2.514427E+0
2.360695E+0
2.514427E+0
2.668158E+0
2.668158E+0
2.668158E+0
2.514427E+0
2.514427E+0
2.668158E+0
2.668158E+0
2.668158E+0
2.514427E+0
2.514427E+0
2.514427E+0
2.668158E+0
2.514427E+0
2.206965E+0
2.206965E+0
2.360695E+0
2.514427E+0
2.514427E+0
2.360695E+0
2.360695E+0
2.360695E+0
2.360695E+0
2.206965E+0
2.053234E+0
1.899502E+0
2.053234E+0
2.053234E+0
2.053234E+0
2.053234E+0
2.053234E+0
2.053234E+0
2.053234E+0
1.899502E+0
1.745771E+0
1.745771E+0
1.899502E+0
2.360695E+0
2.514427E+0
2.360695E+0
2.053234E+0
2.053234E+0
2.053234E+0
2.053234E+0
2.053234E+0
2.053234E+0
2.053234E+0
1.899502E+0
1.899502E+0
1.899502E+0
1.899502E+0
1.899502E+0
2.053234E+0
2.206965E+0
2.360695E+0
2.206965E+0
1.899502E+0
1.899502E+0
1.899502E+0
2.053234E+0
2.053234E+0
2.206965E+0
2.206965E+0
2.053234E+0
2.053234E+0
2.053234E+0
2.206965E+0
2.206965E+0
2.053234E+0
1.899502E+0
1.899502E+0
2.053234E+0
2.053234E+0
1.899502E+0
1.899502E+0
1.899502E+0
2.053234E+0
2.053234E+0
2.053234E+0
2.053234E+0
2.206965E+0
2.360695E+0
2.514427E+0
2.360695E+0
2.206965E+0
2.206965E+0
2.206965E+0
2.206965E+0
2.206965E+0
2.360695E+0
2.360695E+0
2.360695E+0
2.360695E+0
2.514427E+0
2.360695E+0
2.360695E+0
2.206965E+0
2.053234E+0
1.899502E+0
1.899502E+0
2.053234E+0
2.206965E+0
2.360695E+0
2.514427E+0
2.360695E+0
2.206965E+0
2.053234E+0
2.206965E+0
2.360695E+0
2.360695E+0
2.514427E+0
2.360695E+0
2.514427E+0
2.514427E+0
2.514427E+0
2.360695E+0
2.360695E+0
2.360695E+0
2.514427E+0
2.360695E+0
2.206965E+0
2.053234E+0
2.053234E+0
1.899502E+0
1.745771E+0
1.745771E+0
1.592041E+0
1.592041E+0
1.438309E+0
1.130846E+0
1.130846E+0
9.771156E-1
9.771156E-1
1.130846E+0
1.438309E+0
1.592041E+0
1.438309E+0
1.284578E+0
1.284578E+0
1.592041E+0
1.745771E+0
1.745771E+0
1.592041E+0
1.438309E+0
1.284578E+0
1.284578E+0
1.438309E+0
1.592041E+0
1.592041E+0
1.592041E+0
1.592041E+0
1.745771E+0
2.053234E+0
2.360695E+0
2.514427E+0
2.206965E+0
2.053234E+0
1.899502E+0
2.053234E+0
2.206965E+0
2.053234E+0
1.899502E+0
1.745771E+0
1.899502E+0
1.899502E+0
1.899502E+0
1.745771E+0
1.592041E+0
1.592041E+0
1.438309E+0
1.284578E+0
1.130846E+0
1.130846E+0
9.771156E-1
5.159206E-1
2.084580E-1
6.696529E-1
1.899502E+0
2.668158E+0
2.360695E+0
1.438309E+0
8.233833E-1
9.771156E-1
1.438309E+0
1.592041E+0
1.284578E+0
1.130846E+0
9.771156E-1
8.233833E-1
6.696529E-1
6.696529E-1
8.233833E-1
1.130846E+0
1.438309E+0
1.592041E+0
1.284578E+0
9.771156E-1
9.771156E-1
1.130846E+0
1.284578E+0
1.438309E+0
1.745771E+0
1.745771E+0
1.438309E+0
1.130846E+0
1.130846E+0
1.130846E+0
1.284578E+0
1.438309E+0
1.438309E+0
1.438309E+0
1.438309E+0
1.592041E+0
1.438309E+0
1.284578E+0
1.284578E+0
1.130846E+0
1.130846E+0
1.130846E+0
9.771156E-1
9.771156E-1
9.771156E-1
1.130846E+0
9.771156E-1
6.696529E-1
5.159206E-1
6.696529E-1
8.233833E-1
8.233833E-1
8.233833E-1
6.696529E-1
6.696529E-1
6.696529E-1
6.696529E-1
6.696529E-1
8.233833E-1
9.771156E-1
1.130846E+0
9.771156E-1
9.771156E-1
1.130846E+0
1.284578E+0
1.284578E+0
1.284578E+0
1.284578E+0
1.284578E+0
1.284578E+0
1.284578E+0
1.284578E+0
1.284578E+0
1.438309E+0
1.592041E+0
1.438309E+0
1.438309E+0
1.438309E+0
1.745771E+0
1.899502E+0
2.053234E+0
1.899502E+0
1.592041E+0
1.592041E+0
1.745771E+0
1.899502E+0
2.053234E+0
1.899502E+0
1.745771E+0
1.592041E+0
1.438309E+0
1.438309E+0
1.592041E+0
1.592041E+0
1.438309E+0
1.284578E+0
1.284578E+0
1.284578E+0
1.438309E+0
1.438309E+0
1.284578E+0
1.284578E+0
9.771156E-1
8.233833E-1
6.696529E-1
8.233833E-1
1.130846E+0
1.592041E+0
1.745771E+0
1.745771E+0
1.745771E+0
1.592041E+0
1.438309E+0
1.438309E+0
1.592041E+0
1.592041E+0
1.592041E+0
1.745771E+0
1.899502E+0
2.206965E+0
2.360695E+0
2.360695E+0
2.360695E+0
2.053234E+0
2.053234E+0
2.053234E+0
2.206965E+0
2.053234E+0
1.899502E+0
1.899502E+0
2.053234E+0
2.053234E+0
1.899502E+0
1.745771E+0
1.899502E+0
1.899502E+0
1.899502E+0
1.745771E+0
1.592041E+0
1.284578E+0
9.771156E-1
9.771156E-1
1.284578E+0
1.745771E+0
1.899502E+0
1.745771E+0
1.745771E+0
1.899502E+0
2.053234E+0
1.899502E+0
1.438309E+0
1.130846E+0
9.771156E-1
1.284578E+0
2.360695E+0
3.283083E+0
3.129351E+0
2.360695E+0
1.438309E+0
1.284578E+0
1.745771E+0
2.206965E+0
2.206965E+0
1.592041E+0
1.130846E+0
9.771156E-1
1.130846E+0
1.284578E+0
1.284578E+0
1.284578E+0
1.284578E+0
1.284578E+0
1.284578E+0
1.284578E+0
1.130846E+0
9.771156E-1
9.771156E-1
9.771156E-1
1.130846E+0
1.130846E+0
1.130846E+0
1.284578E+0
1.284578E+0
1.438309E+0
1.592041E+0
1.745771E+0
1.438309E+0
1.284578E+0
1.592041E+0
2.053234E+0
2.206965E+0
1.899502E+0
1.592041E+0
1.438309E+0
1.438309E+0
1.284578E+0
1.130846E+0
1.130846E+0
1.284578E+0
1.284578E+0
1.438309E+0
1.592041E+0
1.745771E+0
1.899502E+0
1.899502E+0
1.745771E+0
1.745771E+0
1.745771E+0
1.592041E+0
1.284578E+0
1.284578E+0
1.130846E+0
1.130846E+0
1.130846E+0
1.284578E+0
1.284578E+0
1.438309E+0
1.438309E+0
1.438309E+0
1.592041E+0
1.745771E+0
1.745771E+0
1.438309E+0
1.130846E+0
1.130846E+0
1.438309E+0
1.438309E+0
1.130846E+0
9.771156E-1
1.130846E+0
1.438309E+0
1.592041E+0
1.438309E+0
1.130846E+0
9.771156E-1
9.771156E-1
9.771156E-1
8.233833E-1
8.233833E-1
6.696529E-1
8.233833E-1
1.130846E+0
1.438309E+0
1.592041E+0
1.284578E+0
9.771156E-1
6.696529E-1
6.696529E-1
6.696529E-1
8.233833E-1
1.130846E+0
1.284578E+0
1.438309E+0
1.438309E+0
1.592041E+0
1.592041E+0
1.592041E+0
1.899502E+0
2.053234E+0
2.053234E+0
1.745771E+0
1.592041E+0
1.592041E+0
1.592041E+0
1.438309E+0
1.284578E+0
1.284578E+0
1.284578E+0
1.284578E+0
9.771156E-1
6.696529E-1
6.696529E-1
8.233833E-1
8.233833E-1
9.771156E-1
1.130846E+0
1.438309E+0
1.592041E+0
1.592041E+0
1.438309E+0
9.771156E-1
8.233833E-1
9.771156E-1
1.130846E+0
1.284578E+0
1.592041E+0
2.053234E+0
2.360695E+0
2.514427E+0
2.360695E+0
2.206965E+0
2.053234E+0
2.053234E+0
1.745771E+0
1.438309E+0
1.438309E+0
1.438309E+0
1.592041E+0
1.438309E+0
1.284578E+0
1.284578E+0
1.284578E+0
1.284578E+0
1.284578E+0
1.130846E+0
1.130846E+0
1.130846E+0
8.233833E-1
6.696529E-1
6.696529E-1
6.696529E-1
6.696529E-1
6.696529E-1
6.696529E-1
5.159206E-1
3.621903E-1
5.159206E-1
8.233833E-1
1.130846E+0
9.771156E-1
8.233833E-1
6.696529E-1
8.233833E-1
1.130846E+0
1.284578E+0
1.438309E+0
1.592041E+0
1.745771E+0
1.592041E+0
1.130846E+0
6.696529E-1
5.159206E-1
8.233833E-1
9.771156E-1
8.233833E-1
3.621903E-1
3.621903E-1
6.696529E-1
6.696529E-1
5.159206E-1
3.621903E-1
3.621903E-1
8.233833E-1
1.284578E+0
1.745771E+0
1.745771E+0
1.438309E+0
8.233833E-1
5.159206E-1
5.159206E-1
5.159206E-1
3.621903E-1
3.621903E-1
6.696529E-1
1.130846E+0
1.438309E+0
1.745771E+0
1.592041E+0
1.130846E+0
5.159206E-1
2.084580E-1
6.696529E-1
1.438309E+0
1.745771E+0
1.438309E+0
9.771156E-1
8.233833E-1
1.284578E+0
1.745771E+0
1.592041E+0
8.233833E-1
5.159206E-1
8.233833E-1
1.438309E+0
1.592041E+0
1.284578E+0
8.233833E-1
8.233833E-1
1.284578E+0
1.745771E+0
1.745771E+0
1.592041E+0
1.745771E+0
1.745771E+0
1.438309E+0
1.284578E+0
1.130846E+0
1.130846E+0
1.438309E+0
1.899502E+0
1.899502E+0
1.438309E+0
6.696529E-1
2.084580E-1
2.084580E-1
6.696529E-1
1.130846E+0
1.592041E+0
1.592041E+0
1.284578E+0
1.130846E+0
1.438309E+0
1.592041E+0
1.592041E+0
1.438309E+0
1.438309E+0
1.745771E+0
1.745771E+0
1.438309E+0
9.771156E-1
6.696529E-1
5.159206E-1
2.084580E-1
3.621903E-1
1.438309E+0
2.821890E+0
3.898008E+0
4.205469E+0
3.898008E+0
4.205469E+0
5.281588E+0
6.357708E+0
6.357708E+0
6.050243E+0
5.435320E+0
4.974127E+0
4.666664E+0
5.127857E+0
5.742783E+0
6.357708E+0
7.895020E+0
9.124868E+0
8.048750E+0
5.281588E+0
2.668158E+0
-2.527351E-1
-4.096015E+0
-7.016908E+0
-7.016908E+0
-3.942284E+0
-3.481090E+0
-7.785564E+0
-9.784069E+0
-2.866165E+0
9.586063E+0
1.635023E+1
1.127711E+1
-1.021391E+0
-9.784069E+0
-1.055273E+1
-7.939295E+0
-5.479595E+0
-4.557209E+0
-4.864672E+0
-6.555715E+0
-9.322876E+0
-1.055273E+1
-8.707951E+0
-3.327359E+0
4.974127E+0
1.312188E+1
1.558158E+1
1.143084E+1
5.281588E+0
2.668158E+0
3.129351E+0
3.129351E+0
1.438309E+0
-8.676605E-1
-8.676605E-1
1.284578E+0
3.590546E+0
5.896513E+0
8.663675E+0
1.050845E+1
9.432331E+0
7.126364E+0
5.127857E+0
3.436813E+0
1.899502E+0
1.592041E+0
2.206965E+0
2.360695E+0
1.745771E+0
1.592041E+0
2.821890E+0
4.820395E+0
6.818899E+0
5.589052E+0
-1.482584E+0
-7.939295E+0
-9.015413E+0
-4.864672E+0
1.745771E+0
4.051739E+0
2.084580E-1
-4.096015E+0
-3.634821E+0
1.899502E+0
6.972632E+0
7.433825E+0
1.438309E+0
-9.015413E+0
-1.593332E+1
-1.331989E+1
-2.404971E+0
1.066218E+1
1.727262E+1
1.450546E+1
7.587557E+0
4.512932E+0
7.587557E+0
1.327561E+1
1.635023E+1
1.250695E+1
4.820395E+0
2.084580E-1
6.696529E-1
3.744276E+0
5.896513E+0
6.050243E+0
5.589052E+0
4.666664E+0
2.975620E+0
2.053234E+0
2.668158E+0
2.206965E+0
-7.139282E-1
-3.481090E+0
-3.942284E+0
-3.327359E+0
-1.790047E+0
1.130846E+0
3.898008E+0
4.205469E+0
1.284578E+0
-2.558703E+0
-4.249746E+0
-1.943777E+0
3.744276E+0
7.741287E+0
2.668158E+0
-6.555715E+0
-6.248252E+0
2.360695E+0
8.356213E+0
7.433825E+0
2.514427E+0
-3.173627E+0
-8.554219E+0
-1.147511E+1
-1.009153E+1
-4.864672E+0
5.472755E-2
1.899502E+0
9.771156E-1
-2.527351E-1
5.159206E-1
3.436813E+0
5.589052E+0
4.666664E+0
1.745771E+0
-4.064655E-1
-8.676605E-1
-1.636315E+0
-3.173627E+0
-3.788552E+0
-2.712434E+0
-1.021391E+0
3.621903E-1
1.438309E+0
2.206965E+0
1.899502E+0
3.621903E-1
-1.328854E+0
-1.636315E+0
-5.601978E-1
8.233833E-1
6.696529E-1
-1.021391E+0
-3.019897E+0
-3.942284E+0
-3.481090E+0
-1.943777E+0
-4.064655E-1
5.472755E-2
-5.601978E-1
-1.175121E+0
-1.175121E+0
-2.527351E-1
8.233833E-1
1.284578E+0
8.233833E-1
2.084580E-1
-4.064655E-1
-8.676605E-1
-8.676605E-1
-7.139282E-1
-2.527351E-1
2.084580E-1
-9.900475E-2
-1.021391E+0
-1.328854E+0
2.084580E-1
2.668158E+0
5.435320E+0
7.741287E+0
9.586063E+0
1.143084E+1
1.173830E+1
7.587557E+0
-7.139282E-1
-5.940789E+0
-1.021391E+0
9.124868E+0
1.281442E+1
8.202480E+0
4.512932E+0
6.665169E+0
1.143084E+1
1.250695E+1
5.896513E+0
-3.942284E+0
-9.169144E+0
-6.248252E+0
1.438309E+0
7.433825E+0
7.895020E+0
4.820395E+0
2.514427E+0
2.514427E+0
2.514427E+0
1.592041E+0
1.592041E+0
2.668158E+0
2.975620E+0
1.130846E+0
-1.328854E+0
-1.021391E+0
1.899502E+0
4.666664E+0
4.359201E+0
1.438309E+0
-9.900475E-2
1.899502E+0
4.359201E+0
4.205469E+0
2.821890E+0
3.129351E+0
4.974127E+0
2.514427E+0
-7.785564E+0
-1.808555E+1
-1.608705E+1
-2.558703E+0
9.432331E+0
7.280094E+0
-7.016908E+0
-1.777809E+1
-1.454974E+1
-3.788552E+0
4.666664E+0
1.035472E+1
1.542785E+1
1.635023E+1
5.435320E+0
-1.454974E+1
-2.807808E+1
-2.807808E+1
-2.116018E+1
-7.631832E+0
1.112338E+1
2.572784E+1
2.772634E+1
1.665770E+1
6.050243E+0
5.127857E+0
1.035472E+1
1.296815E+1
4.051739E+0
-1.116765E+1
-2.085272E+1
-2.469600E+1
-2.807808E+1
-2.669450E+1
-1.808555E+1
-7.939295E+0
-1.328854E+0
8.233833E-1
6.696529E-1
1.130846E+0
3.129351E+0
5.435320E+0
4.666664E+0
1.899502E+0
-5.601978E-1
-1.790047E+0
-8.676605E-1
4.666664E+0
1.204576E+1
1.619651E+1
1.696516E+1
1.650397E+1
1.312188E+1
4.512932E+0
-8.400489E+0
-2.023779E+1
-2.346615E+1
-1.224377E+1
3.129351E+0
5.742783E+0
-1.943777E+0
-6.555715E+0
-1.021391E+0
8.048750E+0
7.280094E+0
-4.096015E+0
-2.239003E+1
-3.776315E+1
-3.115271E+1
-9.900475E-2
2.542038E+1
1.773382E+1
-5.172133E+0
-8.861682E+0
4.974127E+0
1.035472E+1
1.130846E+0
-7.785564E+0
-6.094521E+0
2.668158E+0
1.081591E+1
1.573531E+1
1.573531E+1
8.817406E+0
-3.634821E+0
-1.209004E+1
-8.400489E+0
1.438309E+0
7.741287E+0
7.895020E+0
5.435320E+0
4.512932E+0
5.435320E+0
7.433825E+0
1.419800E+1
2.342187E+1
2.803380E+1
2.711142E+1
2.357560E+1
2.003979E+1
1.604277E+1
9.586063E+0
4.051739E+0
4.974127E+0
1.127711E+1
1.727262E+1
1.880994E+1
1.588904E+1
1.219949E+1
1.066218E+1
9.586063E+0
9.432331E+0
1.219949E+1
1.650397E+1
1.681143E+1
1.204576E+1
7.587557E+0
6.203978E+0
6.050243E+0
4.974127E+0
3.129351E+0
1.899502E+0
2.668158E+0
4.512932E+0
7.587557E+0
1.066218E+1
8.971138E+0
3.436813E+0
2.084580E-1
1.438309E+0
4.359201E+0
6.972632E+0
8.663675E+0
8.509943E+0
5.281588E+0
2.053234E+0
1.592041E+0
1.284578E+0
-1.175121E+0
-2.097509E+0
2.360695E+0
9.893524E+0
1.373681E+1
1.081591E+1
4.974127E+0
1.745771E+0
4.205469E+0
8.663675E+0
1.173830E+1
9.124868E+0
2.975620E+0
2.668158E+0
9.893524E+0
1.481292E+1
1.127711E+1
7.126364E+0
8.202480E+0
1.066218E+1
1.050845E+1
8.048750E+0
6.818899E+0
8.971138E+0
1.173830E+1
1.281442E+1
1.358308E+1
1.604277E+1
1.896366E+1
2.050098E+1
1.942486E+1
1.665770E+1
1.389054E+1
1.389054E+1
1.758008E+1
2.280694E+1
2.618903E+1
2.557411E+1
2.203829E+1
1.758008E+1
1.404427E+1
1.281442E+1
1.358308E+1
1.373681E+1
1.004726E+1
3.129351E+0
1.284578E+0
1.050845E+1
2.265322E+1
2.542038E+1
1.588904E+1
2.360695E+0
-3.634821E+0
5.159206E-1
6.665169E+0
9.124868E+0
9.739794E+0
1.066218E+1
9.586063E+0
6.050243E+0
5.281588E+0
8.817406E+0
1.143084E+1
1.127711E+1
1.189203E+1
1.465919E+1
1.773382E+1
1.896366E+1
1.865620E+1
1.727262E+1
1.619651E+1
1.650397E+1
1.742635E+1
1.727262E+1
1.481292E+1
1.158457E+1
1.004726E+1
1.127711E+1
1.419800E+1
1.773382E+1
1.942486E+1
1.911740E+1
1.911740E+1
2.034725E+1
2.096217E+1
1.957859E+1
1.742635E+1
1.665770E+1
1.696516E+1
1.635023E+1
1.542785E+1
1.573531E+1
1.758008E+1
1.880994E+1
1.927113E+1
1.942486E+1
1.850247E+1
1.681143E+1
1.619651E+1
1.681143E+1
1.696516E+1
1.573531E+1
1.404427E+1
1.465919E+1
1.834874E+1
2.173083E+1
2.142337E+1
1.834874E+1
1.650397E+1
1.742635E+1
1.896366E+1
1.865620E+1
1.681143E+1
1.573531E+1
1.604277E+1
1.773382E+1
1.957859E+1
1.911740E+1
1.650397E+1
1.496665E+1
1.435173E+1
1.342934E+1
1.173830E+1
9.893524E+0
9.586063E+0
1.081591E+1
1.204576E+1
1.158457E+1
9.432331E+0
7.280094E+0
6.818899E+0
8.817406E+0
1.158457E+1
1.296815E+1
1.281442E+1
1.173830E+1
1.081591E+1
1.066218E+1
1.020099E+1
8.663675E+0
6.665169E+0
4.820395E+0
1.592041E+0
-6.094521E+0
-1.132138E+1
-1.175121E+0
1.435173E+1
1.788755E+1
1.143084E+1
7.126364E+0
8.663675E+0
1.204576E+1
1.235322E+1
1.081591E+1
9.278599E+0
6.972632E+0
6.665169E+0
1.127711E+1
1.896366E+1
2.511292E+1
2.173083E+1
2.514427E+0
-1.916167E+1
-2.054525E+1
1.284578E+0
2.403680E+1
2.757261E+1
1.742635E+1
7.895020E+0
3.129351E+0
1.899502E+0
4.359201E+0
7.741287E+0
7.587557E+0
-2.404971E+0
-1.316616E+1
5.159206E-1
2.910992E+1
3.648902E+1
1.850247E+1
2.668158E+0
2.668158E+0
7.587557E+0
6.818899E+0
5.127857E+0
6.357708E+0
5.127857E+0
2.514427E+0
3.436813E+0
5.281588E+0
8.971138E+0
1.573531E+1
2.050098E+1
1.896366E+1
1.235322E+1
7.741287E+0
1.481292E+1
2.695769E+1
3.633530E+1
4.740394E+1
5.216960E+1
2.895619E+1
-1.347362E+1
-2.807808E+1
-8.554219E+0
3.898008E+0
-7.631832E+0
-2.300495E+1
-1.900794E+1
1.112338E+1
3.818007E+1
2.864873E+1
1.130846E+0
-9.169144E+0
-1.636315E+0
6.511438E+0
3.898008E+0
-1.270496E+1
-3.345867E+1
-3.760942E+1
-2.777062E+1
-2.515719E+1
-2.792435E+1
-1.900794E+1
1.745771E+0
2.034725E+1
2.818754E+1
2.834127E+1
2.757261E+1
2.741888E+1
2.557411E+1
2.434426E+1
2.618903E+1
3.049351E+1
3.387560E+1
3.326067E+1
3.018605E+1
2.557411E+1
2.080844E+1
2.157710E+1
2.880246E+1
3.418305E+1
3.049351E+1
2.157710E+1
1.635023E+1
1.880994E+1
2.357560E+1
2.280694E+1
1.558158E+1
1.020099E+1
1.342934E+1
2.142337E+1
2.803380E+1
3.156962E+1
3.033977E+1
2.649649E+1
2.495918E+1
2.649649E+1
2.680396E+1
2.357560E+1
2.080844E+1
2.126963E+1
2.249948E+1
1.973232E+1
1.020099E+1
2.668158E+0
8.202480E+0
1.850247E+1
2.372933E+1
2.203829E+1
1.327561E+1
7.280094E+0
1.542785E+1
3.080097E+1
3.741141E+1
3.156962E+1
2.357560E+1
2.234575E+1
2.557411E+1
2.788007E+1
2.695769E+1
2.357560E+1
1.988605E+1
1.942486E+1
2.234575E+1
2.495918E+1
2.449799E+1
2.219202E+1
1.957859E+1
1.804128E+1
1.865620E+1
2.019351E+1
2.019351E+1
1.681143E+1
1.219949E+1
9.893524E+0
1.081591E+1
1.266069E+1
1.450546E+1
1.635023E+1
1.696516E+1
1.558158E+1
1.373681E+1
1.342934E+1
1.435173E+1
1.373681E+1
1.020099E+1
6.203978E+0
4.051739E+0
5.435320E+0
8.971138E+0
1.235322E+1
1.389054E+1
1.096964E+1
4.205469E+0
-1.636315E+0
-2.251240E+0
2.206965E+0
7.126364E+0
9.893524E+0
9.893524E+0
8.202480E+0
6.972632E+0
6.972632E+0
6.818899E+0
6.357708E+0
6.972632E+0
1.296815E+1
2.572784E+1
4.110095E+1
5.324573E+1
5.801139E+1
5.278453E+1
3.879499E+1
2.019351E+1
8.233833E-1
-1.839302E+1
-3.391987E+1
-3.637957E+1
-2.039152E+1
4.820395E+0
2.203829E+1
2.403680E+1
1.927113E+1
1.850247E+1
2.296068E+1
2.695769E+1
2.649649E+1
2.126963E+1
1.250695E+1
1.745771E+0
-7.939295E+0
-1.147511E+1
-3.173627E+0
1.911740E+1
3.971738E+1
3.987111E+1
2.342187E+1
9.586063E+0
6.203978E+0
7.280094E+0
8.509943E+0
1.342934E+1
2.326814E+1
3.187709E+1
3.203082E+1
2.142337E+1
9.278599E+0
3.590546E+0
-5.601978E-1
-3.634821E+0
5.281588E+0
2.480545E+1
3.618156E+1
2.972485E+1
1.788755E+1
1.127711E+1
6.511438E+0
9.771156E-1
-4.710939E+0
-1.209004E+1
-2.085272E+1
-2.730943E+1
-2.700197E+1
-1.793182E+1
-6.401982E+0
-1.175121E+0
-4.249746E+0
-8.400489E+0
-6.248252E+0
5.159206E-1
3.283083E+0
-3.327359E+0
-1.039899E+1
-5.172133E+0
1.558158E+1
4.463678E+1
6.539049E+1
6.492929E+1
4.525170E+1
2.203829E+1
9.893524E+0
7.280094E+0
2.360695E+0
-7.478101E+0
-1.470347E+1
-1.193631E+1
-1.943777E+0
5.435320E+0
6.203978E+0
5.435320E+0
7.741287E+0
1.173830E+1
1.143084E+1
1.745771E+0
-1.608705E+1
-3.192136E+1
-3.684076E+1
-3.023032E+1
-1.439601E+1
9.278599E+0
3.741141E+1
6.385318E+1
7.676659E+1
6.293079E+1
2.234575E+1
-2.777062E+1
-6.236014E+1
-6.266760E+1
-2.853928E+1
1.896366E+1
5.017110E+1
5.063229E+1
3.095470E+1
8.971138E+0
-9.015413E+0
-2.500346E+1
-3.422733E+1
-2.838554E+1
-9.630339E+0
9.278599E+0
2.003979E+1
2.065471E+1
1.004726E+1
-1.009153E+1
-3.192136E+1
-4.591090E+1
-4.806314E+1
-4.068404E+1
-2.777062E+1
-1.147511E+1
6.665169E+0
2.280694E+1
3.233828E+1
3.356813E+1
2.849500E+1
1.788755E+1
2.206965E+0
-1.362735E+1
-2.239003E+1
-2.162137E+1
-1.562585E+1
-9.476606E+0
-5.018402E+0
-1.943777E+0
-1.021391E+0
-3.019897E+0
-7.324369E+0
-1.193631E+1
-1.531839E+1
-1.777809E+1
-2.039152E+1
-2.423480E+1
-2.838554E+1
-2.915420E+1
-2.239003E+1
-7.324369E+0
8.509943E+0
1.527412E+1
1.035472E+1
-2.527351E-1
-1.055273E+1
-1.900794E+1
-2.669450E+1
-3.407360E+1
-4.160643E+1
-4.821687E+1
-4.944672E+1
-4.145270E+1
-2.607958E+1
-9.322876E+0
2.053234E+0
4.205469E+0
-1.482584E+0
-1.055273E+1
-1.854675E+1
-2.361988E+1
-2.715570E+1
-2.946166E+1
-2.823181E+1
-2.223630E+1
-1.316616E+1
-4.249746E+0
-2.251240E+0
-6.248252E+0
-5.018402E+0
4.820395E+0
8.048750E+0
-7.631832E+0
-3.468852E+1
-5.206015E+1
-4.714075E+1
-2.715570E+1
-9.476606E+0
-3.481090E+0
-7.170639E+0
-1.439601E+1
-2.162137E+1
-2.930793E+1
-3.668703E+1
-4.129897E+1
-4.176016E+1
-3.960793E+1
-3.730196E+1
-3.561091E+1
-3.514972E+1
-3.499599E+1
-3.499599E+1
-3.637957E+1
-3.960793E+1
-4.053031E+1
-3.591837E+1
-2.838554E+1
-2.331241E+1
-2.346615E+1
-2.730943E+1
-3.253629E+1
-3.791688E+1
-4.252882E+1
-4.468105E+1
-4.391240E+1
-4.129897E+1
-3.822434E+1
-3.653330E+1
-3.714822E+1
-3.883926E+1
-3.991538E+1
-4.083777E+1
-4.252882E+1
-4.514224E+1
-4.729448E+1
-4.775568E+1
-4.591090E+1
-4.191389E+1
-3.776315E+1
-3.591837E+1
-3.622584E+1
-3.668703E+1
-3.760942E+1
-3.945419E+1
-4.222135E+1
-4.452732E+1
-4.514224E+1
-4.514224E+1
-4.652583E+1
-4.898553E+1
-5.052284E+1
-4.929299E+1
-4.575717E+1
-4.283628E+1
-4.345120E+1
-4.714075E+1
-5.159895E+1
-5.528851E+1
-5.667209E+1
-5.405866E+1
-4.837060E+1
-4.437359E+1
-4.498851E+1
-4.790941E+1
-4.821687E+1
-4.760194E+1
-5.344373E+1
-6.481984E+1
-6.989297E+1
-6.297506E+1
-5.344373E+1
-5.344373E+1
-6.312879E+1
-7.250639E+1
-7.527356E+1
-7.342879E+1
-7.158402E+1
-7.066162E+1
-6.774073E+1
-6.143775E+1
-5.528851E+1
-5.574970E+1
-6.374372E+1
-7.312132E+1
-7.788699E+1
-7.696460E+1
-7.250639E+1
-6.528104E+1
-5.728701E+1
-5.267507E+1
-5.282880E+1
-5.451984E+1
-5.467358E+1
-5.467358E+1
-5.682581E+1
-6.036163E+1
-6.097656E+1
-5.728701E+1
-5.298254E+1
-5.236761E+1
-5.451984E+1
-5.544224E+1
-5.298254E+1
-4.760194E+1
-4.206762E+1
-3.822434E+1
-3.668703E+1
-3.791688E+1
-4.237508E+1
-4.744821E+1
-4.929299E+1
-4.990791E+1
-5.098403E+1
-5.236761E+1
-4.929299E+1
-3.914673E+1
-2.607958E+1
-1.793182E+1
-1.808555E+1
-2.239003E+1
-2.577211E+1
-2.777062E+1
-2.838554E+1
-2.515719E+1
-1.086019E+1
1.419800E+1
3.003231E+1
1.419800E+1
-2.730943E+1
-6.236014E+1
-6.681834E+1
-4.191389E+1
-8.093026E+0
1.235322E+1
1.235322E+1
-1.328854E+0
-1.777809E+1
-2.915420E+1
-3.299748E+1
-2.976913E+1
-2.300495E+1
-1.777809E+1
-1.608705E+1
-1.562585E+1
-1.547212E+1
-1.685570E+1
-1.885421E+1
-1.823929E+1
-1.439601E+1
-1.039899E+1
-9.322876E+0
-9.630339E+0
-9.322876E+0
-8.707951E+0
-1.009153E+1
-1.270496E+1
-1.301242E+1
-9.630339E+0
-5.940789E+0
-5.633327E+0
-9.630339E+0
-1.393481E+1
-1.439601E+1
-1.101392E+1
-8.093026E+0
-7.939295E+0
-9.630339E+0
-1.086019E+1
-1.024526E+1
-8.554219E+0
-7.016908E+0
-6.401982E+0
-5.940789E+0
-5.479595E+0
-6.401982E+0
-9.169144E+0
-1.193631E+1
-1.239750E+1
-1.116765E+1
-1.086019E+1
-1.209004E+1
-1.101392E+1
-5.633327E+0
5.159206E-1
1.130846E+0
-5.018402E+0
-1.255123E+1
-1.670197E+1
-1.808555E+1
-2.484973E+1
-4.544971E+1
-7.081535E+1
-7.634968E+1
-5.252135E+1
-1.885421E+1
4.512932E+0
2.542038E+1
5.816512E+1
8.814271E+1
8.153227E+1
2.634276E+1
-4.913925E+1
-1.030989E+2
-1.023302E+2
-2.100645E+1
1.195039E+2
2.475620E+2
3.153574E+2
3.168947E+2
2.283456E+2
1.911740E+1
-2.894211E+2
-6.454626E+2
-1.028715E+3
-1.419807E+3
-1.686377E+3
-1.591986E+3
-1.073604E+3
-4.433061E+2
-1.466048E+2
-3.318510E+2
-6.860476E+2
-7.798237E+2
-5.842776E+2
-4.061031E+2
-3.693614E+2
-3.143256E+2
-1.556750E+2
-9.925562E+1
-3.622897E+2
-7.652192E+2
-8.510012E+2
-4.122524E+2
2.312665E+2
4.913796E+2
1.151994E+2
-5.131000E+2
-8.122610E+2
-6.493059E+2
-3.815061E+2
-3.455330E+2
-4.889642E+2
-5.246299E+2
-3.296987E+2
-8.941683E+1
-5.313627E+1
-2.250077E+2
-3.630584E+2
-2.901898E+2
-1.110929E+2
-6.036163E+1
-2.130167E+2
-4.087166E+2
-4.528374E+2
-3.433808E+2
-2.445316E+2
-2.732794E+2
-3.741270E+2
-3.988778E+2
-2.955704E+2
-1.738153E+2
-1.633615E+2
-2.536018E+2
-3.147868E+2
-2.680525E+2
-1.750451E+2
-1.429153E+2
-1.891884E+2
-2.453003E+2
-2.537555E+2
-2.260839E+2
-2.107107E+2
-2.326943E+2
-2.766614E+2
-3.100211E+2
-3.092524E+2
-2.635943E+2
-1.870361E+2
-1.215466E+2
-9.602727E+1
-1.132452E+2
-1.736615E+2
-2.694361E+2
-3.549106E+2
-3.741270E+2
-3.223196E+2
-2.465301E+2
-1.891884E+2
-1.522929E+2
-1.195482E+2
-9.571981E+1
-1.101705E+2
-1.750451E+2
-2.511420E+2
-2.780450E+2
-2.360764E+2
-1.590571E+2
-9.602727E+1
-7.066162E+1
-7.281386E+1
-8.588101E+1
-1.127840E+2
-1.582884E+2
-2.007182E+2
-2.097884E+2
-1.853451E+2
-1.555212E+2
-1.433765E+2
-1.502944E+2
-1.661287E+2
-1.807332E+2
-1.887272E+2
-1.879585E+2
-1.839615E+2
-1.858063E+2
-1.974899E+2
-2.120943E+2
-2.122481E+2
-1.787347E+2
-1.150899E+2
-6.128402E+1
-5.851686E+1
-9.264519E+1
-1.115541E+2
-9.925562E+1
-9.587354E+1
-1.276959E+2
-1.522929E+2
-1.037138E+2
1.389054E+1
1.068979E+2
8.476062E+1
-5.144522E+1
-2.134779E+2
-2.972614E+2
-2.626719E+2
-1.521392E+2
-4.022285E+1
2.280694E+1
3.233828E+1
1.342934E+1
-7.939295E+0
-2.392734E+1
-4.329747E+1
-7.634968E+1
-1.177034E+2
-1.470660E+2
-1.449138E+2
-1.123228E+2
-7.112282E+1
-4.222135E+1
-2.531092E+1
-8.861682E+0
8.663675E+0
1.404427E+1
-2.558703E+0
-3.530345E+1
-6.789446E+1
-8.526608E+1
-8.311385E+1
-6.881685E+1
-5.236761E+1
-3.991538E+1
-2.853928E+1
-1.132138E+1
1.035472E+1
2.480545E+1
1.911740E+1
-6.863176E+0
-3.730196E+1
-5.574970E+1
-5.329000E+1
-2.654077E+1
1.020099E+1
3.033977E+1
2.480545E+1
8.356213E+0
-8.676605E-1
9.771156E-1
6.357708E+0
8.202480E+0
6.972632E+0
3.898008E+0
-8.676605E-1
-2.866165E+0
4.051739E+0
1.681143E+1
2.465172E+1
2.326814E+1
2.096217E+1
2.618903E+1
3.679649E+1
4.479050E+1
4.309946E+1
3.249201E+1
2.188456E+1
2.096217E+1
2.957112E+1
3.833380E+1
3.818007E+1
3.095470E+1
2.603530E+1
2.987858E+1
4.079350E+1
5.140095E+1
5.462930E+1
4.909498E+1
3.987111E+1
3.418305E+1
3.510545E+1
4.063976E+1
4.725021E+1
5.140095E+1
5.170841E+1
4.894125E+1
4.540543E+1
4.371439E+1
4.417558E+1
4.509797E+1
4.402185E+1
4.479050E+1
4.817259E+1
4.771140E+1
4.325320E+1
4.171588E+1
4.494424E+1
5.001737E+1
5.324573E+1
5.140095E+1
4.586662E+1
4.140842E+1
4.125469E+1
4.417558E+1
4.540543E+1
4.248454E+1
4.048603E+1
4.463678E+1
5.278453E+1
5.801139E+1
5.816512E+1
5.632035E+1
5.847259E+1
6.615914E+1
7.353824E+1
7.415318E+1
6.969496E+1
6.677407E+1
6.754273E+1
6.861884E+1
6.923377E+1
7.092482E+1
7.399944E+1
7.645914E+1
7.692033E+1
7.507555E+1
7.200093E+1
6.984869E+1
7.000243E+1
7.077108E+1
7.000243E+1
6.738899E+1
6.508302E+1
6.492929E+1
6.662034E+1
6.877258E+1
7.061735E+1
7.107855E+1
6.892631E+1
6.416064E+1
5.893378E+1
5.678154E+1
6.077856E+1
6.846512E+1
7.353824E+1
7.169347E+1
6.308452E+1
5.263080E+1
4.340693E+1
3.495171E+1
3.003231E+1
3.818007E+1
6.216214E+1
9.060241E+1
1.119710E+2
1.188890E+2
1.088964E+2
9.137106E+1
7.338451E+1
5.555169E+1
4.525170E+1
4.755767E+1
5.632035E+1
6.800392E+1
8.168600E+1
9.336958E+1
1.015173E+2
1.039770E+2
9.905762E+1
8.814271E+1
7.922630E+1
8.722032E+1
1.115098E+2
1.276516E+2
1.265755E+2
1.139695E+2
9.444569E+1
8.583674E+1
1.118173E+2
1.628561E+2
1.833023E+2
1.102800E+2
-5.574970E+1
-2.159376E+2
-2.494510E+2
-1.393795E+2
1.957859E+1
1.404113E+2
2.277306E+2
3.219678E+2
3.985260E+2
3.633215E+2
1.730023E+2
-7.880938E+1
-2.303883E+2
-1.945690E+2
-3.023032E+1
1.250382E+2
1.743859E+2
1.271904E+2
7.615167E+1
9.951881E+1
1.854546E+2
2.480232E+2
2.186605E+2
1.175054E+2
2.726515E+1
7.741287E+0
4.694274E+1
8.706659E+1
8.429943E+1
4.771140E+1
2.711142E+1
6.093229E+1
1.341083E+2
1.891441E+2
1.786904E+2
1.084352E+2
3.064724E+1
-1.175121E+0
2.326814E+1
6.938750E+1
9.659793E+1
9.690539E+1
9.398450E+1
1.121248E+2
1.457919E+2
1.628561E+2
1.384128E+2
8.383823E+1
3.556664E+1
1.942486E+1
3.126216E+1
5.432185E+1
7.645914E+1
9.183225E+1
1.010561E+2
1.088964E+2
1.165830E+2
1.204263E+2
1.139695E+2
9.490688E+1
7.092482E+1
5.585915E+1
5.539796E+1
6.123975E+1
6.246960E+1
5.970244E+1
6.077856E+1
6.984869E+1
8.306957E+1
9.167853E+1
9.121733E+1
8.306957E+1
7.184720E+1
6.154721E+1
5.339945E+1
4.832632E+1
4.801887E+1
5.509050E+1
6.723526E+1
7.845764E+1
8.383823E+1
8.460689E+1
8.414570E+1
8.153227E+1
7.292332E+1
5.985616E+1
4.786514E+1
4.094723E+1
4.048603E+1
4.586662E+1
5.447558E+1
6.369945E+1
7.184720E+1
7.815019E+1
8.122481E+1
7.984122E+1
7.430690E+1
6.600542E+1
5.785766E+1
5.278453E+1
5.155468E+1
5.370692E+1
5.739647E+1
6.108601E+1
6.446810E+1
6.846512E+1
7.261585E+1
7.507555E+1
7.461437E+1
7.138601E+1
6.662034E+1
6.139348E+1
5.816512E+1
5.724274E+1
5.801139E+1
5.878005E+1
5.954871E+1
6.123975E+1
6.477557E+1
6.877258E+1
7.061735E+1
6.846512E+1
6.293079E+1
5.647408E+1
5.170841E+1
4.924872E+1
4.878752E+1
4.909498E+1
4.924872E+1
4.940244E+1
4.986364E+1
5.063229E+1
5.032483E+1
4.801887E+1
4.371439E+1
3.910245E+1
3.541290E+1
3.341440E+1
3.279947E+1
3.218455E+1
3.141589E+1
3.095470E+1
3.095470E+1
3.141589E+1
3.110843E+1
2.941739E+1
2.603530E+1
2.265322E+1
2.050098E+1
1.927113E+1
1.804128E+1
1.681143E+1
1.619651E+1
1.619651E+1
1.619651E+1
1.527412E+1
1.327561E+1
1.112338E+1
8.817406E+0
6.665169E+0
4.512932E+0
3.283083E+0
3.898008E+0
5.589052E+0
6.818899E+0
6.972632E+0
6.050243E+0
4.820395E+0
4.512932E+0
5.281588E+0
6.511438E+0
6.818899E+0
5.435320E+0
3.590546E+0
2.360695E+0
1.438309E+0
5.159206E-1
2.514427E+0
7.126364E+0
1.004726E+1
8.509943E+0
4.359201E+0
8.233833E-1
-1.328854E+0
-8.676605E-1
2.668158E+0
1.592041E+0
-8.400489E+0
-1.670197E+1
-1.408854E+1
-5.633327E+0
-1.790047E+0
-4.710939E+0
-9.169144E+0
-1.070646E+1
-8.707951E+0
-5.172133E+0
-4.249746E+0
-8.554219E+0
-1.562585E+1
-1.977660E+1
-1.762436E+1
-1.039899E+1
-3.788552E+0
-4.096015E+0
-1.086019E+1
-1.670197E+1
-1.593332E+1
-9.015413E+0
-2.558703E+0
-1.482584E+0
-4.710939E+0
-7.324369E+0
-6.709445E+0
-5.633327E+0
-7.324369E+0
-1.039899E+1
-1.086019E+1
-8.554219E+0
-7.170639E+0
-9.476606E+0
-1.285869E+1
-1.331989E+1
-1.101392E+1
-9.169144E+0
-9.169144E+0
-9.630339E+0
-8.707951E+0
-7.016908E+0
-5.940789E+0
-5.633327E+0
-5.172133E+0
-4.864672E+0
-4.403477E+0
-3.481090E+0
-2.251240E+0
-1.943777E+0
-3.327359E+0
-4.403477E+0
-3.788552E+0
-1.943777E+0
-5.601978E-1
-7.139282E-1
-1.790047E+0
-2.404971E+0
-1.790047E+0
-1.175121E+0
-2.712434E+0
-5.633327E+0
-7.324369E+0
-6.709445E+0
-6.094521E+0
-7.170639E+0
-8.400489E+0
-7.324369E+0
-3.942284E+0
-1.021391E+0
-8.676605E-1
-5.940789E+0
-1.485720E+1
-2.131391E+1
-1.716317E+1
-1.482584E+0
1.635023E+1
2.296068E+1
1.004726E+1
-1.716317E+1
-3.776315E+1
-3.253629E+1
-6.555715E+0
1.081591E+1
-4.064655E-1
-2.638704E+1
-3.622584E+1
-1.962287E+1
2.975620E+0
5.435320E+0
-1.301242E+1
-2.976913E+1
-2.700197E+1
-1.147511E+1
-2.097509E+0
-8.093026E+0
-1.977660E+1
-2.377361E+1
-1.731690E+1
-9.015413E+0
-1.024526E+1
-2.239003E+1
-3.330494E+1
-3.207509E+1
-2.116018E+1
-1.116765E+1
-1.101392E+1
-2.239003E+1
-3.684076E+1
-3.668703E+1
-1.209004E+1
2.618903E+1
5.355319E+1
4.924872E+1
1.450546E+1
-2.638704E+1
-4.421986E+1
-2.915420E+1
6.696529E-1
1.742635E+1
1.404427E+1
1.266069E+1
3.479798E+1
7.077108E+1
8.414570E+1
4.970991E+1
-1.777809E+1
-7.435117E+1
-8.634221E+1
-5.805566E+1
-2.208257E+1
-8.676605E-1
1.204576E+1
3.049351E+1
4.955618E+1
5.263080E+1
3.341440E+1
1.284578E+0
-2.561838E+1
-3.468852E+1
-2.730943E+1
-1.408854E+1
-3.634821E+0
2.668158E+0
7.433825E+0
1.342934E+1
1.865620E+1
1.927113E+1
1.419800E+1
6.511438E+0
1.899502E+0
3.744276E+0
8.356213E+0
1.004726E+1
8.048750E+0
6.972632E+0
1.127711E+1
1.880994E+1
2.372933E+1
2.142337E+1
1.312188E+1
3.744276E+0
-3.019897E+0
-7.785564E+0
-1.331989E+1
-2.146764E+1
-2.823181E+1
-2.715570E+1
-1.762436E+1
-5.018402E+0
3.744276E+0
7.280094E+0
1.035472E+1
1.619651E+1
2.157710E+1
2.111590E+1
1.419800E+1
5.742783E+0
9.771156E-1
-9.900475E-2
-1.328854E+0
-3.634821E+0
-4.557209E+0
-1.175121E+0
4.974127E+0
9.124868E+0
8.971138E+0
6.665169E+0
4.359201E+0
2.514427E+0
2.053234E+0
4.666664E+0
1.173830E+1
2.065471E+1
2.465172E+1
2.142337E+1
1.681143E+1
1.588904E+1
1.727262E+1
1.758008E+1
1.542785E+1
1.266069E+1
1.066218E+1
1.081591E+1
1.266069E+1
1.558158E+1
1.788755E+1
1.927113E+1
1.819501E+1
1.373681E+1
8.356213E+0
4.205469E+0
-2.866165E+0
-1.731690E+1
-3.530345E+1
-4.406612E+1
-3.238255E+1
-1.636315E+0
3.356813E+1
5.755020E+1
6.431437E+1
5.770393E+1
4.448305E+1
2.680396E+1
3.436813E+0
-2.315868E+1
-4.483478E+1
-5.313627E+1
-4.483478E+1
-2.438853E+1
5.472755E-2
2.080844E+1
3.387560E+1
3.833380E+1
3.387560E+1
2.203829E+1
6.050243E+0
-9.937799E+0
-2.146764E+1
-2.592585E+1
-2.315868E+1
-1.454974E+1
-3.942284E+0
5.435320E+0
1.219949E+1
1.696516E+1
2.019351E+1
2.080844E+1
1.711889E+1
9.586063E+0
8.233833E-1
-6.094521E+0
-8.707951E+0
-6.709445E+0
-1.790047E+0
3.898008E+0
8.817406E+0
1.250695E+1
1.465919E+1
1.512039E+1
1.281442E+1
7.741287E+0
1.130846E+0
-5.172133E+0
-8.707951E+0
-8.554219E+0
-5.940789E+0
-3.634821E+0
-2.097509E+0
-2.527351E-1
3.283083E+0
6.203978E+0
2.821890E+0
-1.424227E+1
-4.252882E+1
-6.282134E+1
-5.052284E+1
-3.481090E+0
5.078603E+1
7.446063E+1
4.863379E+1
-1.870048E+1
-9.433623E+1
-1.283108E+2
-8.757206E+1
5.896513E+0
9.167853E+1
1.195039E+2
7.938003E+1
1.592041E+0
-6.374372E+1
-8.034669E+1
-5.405866E+1
-2.085272E+1
-3.481090E+0
8.663675E+0
2.910992E+1
4.448305E+1
2.910992E+1
-1.531839E+1
-5.559596E+1
-6.651089E+1
-5.190642E+1
-3.007659E+1
-1.454974E+1
-5.479595E+0
2.668158E+0
1.143084E+1
1.665770E+1
1.312188E+1
1.745771E+0
-1.009153E+1
-1.700944E+1
-1.993033E+1
-2.131391E+1
-1.977660E+1
-1.316616E+1
-5.018402E+0
-1.482584E+0
-5.479595E+0
-1.193631E+1
-1.316616E+1
-6.555715E+0
1.130846E+0
1.438309E+0
-6.094521E+0
-1.393481E+1
-1.577959E+1
-1.347362E+1
-1.239750E+1
-1.378108E+1
-1.408854E+1
-1.086019E+1
-6.248252E+0
-3.634821E+0
-5.018402E+0
-9.322876E+0
-1.331989E+1
-1.531839E+1
-1.654824E+1
-1.916167E+1
-2.285122E+1
-2.438853E+1
-2.146764E+1
-1.577959E+1
-1.132138E+1
-1.070646E+1
-1.439601E+1
-1.993033E+1
-2.454226E+1
-2.623331E+1
-2.484973E+1
-2.269749E+1
-2.054525E+1
-1.670197E+1
-1.101392E+1
-8.400489E+0
-1.224377E+1
-1.946914E+1
-2.484973E+1
-3.053778E+1
-4.637209E+1
-6.943177E+1
-7.804073E+1
-6.374372E+1
-4.222135E+1
-2.069898E+1
9.771156E-1
1.004726E+1
-4.403477E+0
-2.761689E+1
-3.530345E+1
-2.361988E+1
-1.593332E+1
-3.130644E+1
-5.375119E+1
-4.806314E+1
-1.636315E+0
5.739647E+1
8.399197E+1
5.493677E+1
-1.132138E+1
-6.820193E+1
-8.142281E+1
-5.498104E+1
-2.054525E+1
-4.096015E+0
-3.634821E+0
5.159206E-1
1.973232E+1
4.263827E+1
4.632782E+1
2.003979E+1
-2.223630E+1
-5.298254E+1
-5.421239E+1
-3.161390E+1
-6.555715E+0
5.127857E+0
3.898008E+0
-9.900475E-2
5.159206E-1
4.974127E+0
8.509943E+0
8.356213E+0
4.820395E+0
1.284578E+0
9.771156E-1
4.512932E+0
8.817406E+0
1.081591E+1
9.739794E+0
7.895020E+0
8.817406E+0
1.419800E+1
2.219202E+1
2.910992E+1
3.233828E+1
3.233828E+1
3.095470E+1
2.972485E+1
2.818754E+1
2.603530E+1
2.403680E+1
2.388307E+1
2.726515E+1
3.356813E+1
4.033230E+1
4.448305E+1
4.479050E+1
4.217708E+1
3.879499E+1
3.648902E+1
3.633530E+1
3.910245E+1
4.402185E+1
4.863379E+1
5.124722E+1
5.247707E+1
5.386065E+1
5.539796E+1
5.616662E+1
5.539796E+1
5.447558E+1
5.509050E+1
5.770393E+1
6.093229E+1
6.308452E+1
6.385318E+1
6.400691E+1
6.416064E+1
6.477557E+1
6.554422E+1
6.539049E+1
6.446810E+1
6.369945E+1
6.323825E+1
6.185467E+1
5.908751E+1
5.585915E+1
5.386065E+1
5.416811E+1
5.616662E+1
5.801139E+1
5.831886E+1
5.816512E+1
5.801139E+1
5.862631E+1
6.016363E+1
6.077856E+1
5.862631E+1
5.493677E+1
5.247707E+1
5.309200E+1
5.555169E+1
5.724274E+1
5.755020E+1
5.693527E+1
5.647408E+1
5.662781E+1
5.647408E+1
5.509050E+1
5.278453E+1
5.109349E+1
5.078603E+1
5.140095E+1
5.155468E+1
5.155468E+1
5.201588E+1
5.278453E+1
5.309200E+1
5.216960E+1
5.001737E+1
4.740394E+1
4.648155E+1
4.725021E+1
4.848006E+1
4.801887E+1
4.525170E+1
4.217708E+1
4.033230E+1
4.017857E+1
4.110095E+1
4.309946E+1
4.586662E+1
4.832632E+1
4.863379E+1
4.356065E+1
3.218455E+1
2.249948E+1
2.419053E+1
3.602782E+1
4.771140E+1
5.201588E+1
4.955618E+1
4.479050E+1
3.956365E+1
3.356813E+1
2.618903E+1
1.942486E+1
1.635023E+1
1.788755E+1
2.249948E+1
2.665023E+1
2.849500E+1
2.834127E+1
2.680396E+1
2.449799E+1
2.188456E+1
1.957859E+1
1.788755E+1
1.696516E+1
1.727262E+1
1.834874E+1
1.942486E+1
1.942486E+1
1.788755E+1
1.542785E+1
1.342934E+1
1.219949E+1
1.173830E+1
1.143084E+1
1.112338E+1
1.050845E+1
9.586063E+0
8.509943E+0
7.741287E+0
7.280094E+0
7.433825E+0
7.280094E+0
6.511438E+0
4.820395E+0
2.975620E+0
2.514427E+0
3.436813E+0
5.127857E+0
6.203978E+0
6.050243E+0
4.359201E+0
1.899502E+0
5.472755E-2
-1.175121E+0
-1.943777E+0
-2.866165E+0
-3.481090E+0
-3.634821E+0
-2.866165E+0
-1.943777E+0
-1.943777E+0
-3.634821E+0
-6.709445E+0
-9.937799E+0
-1.116765E+1
-9.937799E+0
-8.400489E+0
-8.246758E+0
-9.169144E+0
-9.169144E+0
-7.324369E+0
-5.633327E+0
-6.248252E+0
-8.246758E+0
-1.024526E+1
-1.147511E+1
-1.224377E+1
-1.255123E+1
-1.239750E+1
-1.193631E+1
-1.147511E+1
-1.116765E+1
-1.116765E+1
-1.193631E+1
-1.301242E+1
-1.393481E+1
-1.424227E+1
-1.485720E+1
-1.593332E+1
-1.700944E+1
-1.716317E+1
-1.639451E+1
-1.593332E+1
-1.577959E+1
-1.577959E+1
-1.562585E+1
-1.501093E+1
-1.439601E+1
-1.424227E+1
-1.470347E+1
-1.531839E+1
-1.624078E+1
-1.777809E+1
-1.946914E+1
-1.931540E+1
-1.700944E+1
-1.393481E+1
-1.270496E+1
-1.378108E+1
-1.577959E+1
-1.716317E+1
-1.762436E+1
-1.762436E+1
-1.700944E+1
-1.501093E+1
-1.209004E+1
-9.169144E+0
-8.246758E+0
-1.009153E+1
-1.270496E+1
-1.362735E+1
-1.270496E+1
-1.070646E+1
-9.322876E+0
-8.707951E+0
-8.400489E+0
-8.400489E+0
-8.400489E+0
-8.400489E+0
-8.861682E+0
-9.169144E+0
-8.093026E+0
-5.325865E+0
-1.943777E+0
3.621903E-1
3.621903E-1
-8.676605E-1
-1.943777E+0
-1.636315E+0
2.084580E-1
2.821890E+0
5.281588E+0
7.126364E+0
7.280094E+0
5.896513E+0
4.205469E+0
3.436813E+0
3.590546E+0
4.051739E+0
4.512932E+0
4.974127E+0
5.589052E+0
6.357708E+0
7.741287E+0
8.971138E+0
9.893524E+0
1.035472E+1
9.893524E+0
8.817406E+0
6.972632E+0
4.974127E+0
3.898008E+0
4.359201E+0
6.050243E+0
8.202480E+0
9.586063E+0
1.020099E+1
1.096964E+1
1.204576E+1
1.235322E+1
1.219949E+1
1.250695E+1
1.281442E+1
1.266069E+1
1.204576E+1
1.281442E+1
1.496665E+1
1.711889E+1
1.819501E+1
1.850247E+1
1.927113E+1
2.050098E+1
2.142337E+1
2.157710E+1
2.142337E+1
2.111590E+1
2.142337E+1
2.249948E+1
2.372933E+1
2.419053E+1
2.388307E+1
2.372933E+1
2.434426E+1
2.588157E+1
2.772634E+1
2.880246E+1
2.895619E+1
2.895619E+1
2.941739E+1
2.987858E+1
3.003231E+1
2.972485E+1
2.957112E+1
2.926366E+1
2.849500E+1
2.757261E+1
2.695769E+1
2.711142E+1
2.803380E+1
2.880246E+1
2.910992E+1
2.910992E+1
2.880246E+1
2.880246E+1
2.987858E+1
3.141589E+1
3.203082E+1
3.080097E+1
2.880246E+1
2.772634E+1
2.788007E+1
2.849500E+1
2.910992E+1
2.972485E+1
2.941739E+1
2.834127E+1
2.834127E+1
3.018605E+1
3.310694E+1
3.402932E+1
3.141589E+1
2.618903E+1
2.142337E+1
1.973232E+1
2.249948E+1
2.772634E+1
3.187709E+1
3.264574E+1
3.049351E+1
2.757261E+1
2.603530E+1
2.618903E+1
2.695769E+1
2.726515E+1
2.680396E+1
2.665023E+1
2.695769E+1
2.741888E+1
2.711142E+1
2.603530E+1
2.465172E+1
2.342187E+1
2.265322E+1
2.249948E+1
2.265322E+1
2.280694E+1
2.249948E+1
2.234575E+1
2.234575E+1
2.296068E+1
2.357560E+1
2.388307E+1
2.403680E+1
2.372933E+1
2.296068E+1
2.188456E+1
2.050098E+1
1.927113E+1
1.850247E+1
1.927113E+1
2.111590E+1
2.326814E+1
2.434426E+1
2.465172E+1
2.449799E+1
2.511292E+1
2.572784E+1
2.449799E+1
2.142337E+1
1.911740E+1
1.988605E+1
2.234575E+1
2.388307E+1
2.326814E+1
2.249948E+1
2.173083E+1
2.050098E+1
2.034725E+1
2.188456E+1
2.342187E+1
2.342187E+1
2.219202E+1
2.080844E+1
1.942486E+1
1.865620E+1
1.896366E+1
1.973232E+1
2.003979E+1
2.019351E+1
2.003979E+1
1.942486E+1
1.834874E+1
1.742635E+1
1.681143E+1
1.681143E+1
1.665770E+1
1.635023E+1
1.604277E+1
1.588904E+1
1.573531E+1
1.558158E+1
1.527412E+1
1.512039E+1
1.512039E+1
1.512039E+1
1.496665E+1
1.435173E+1
1.373681E+1
1.342934E+1
1.342934E+1
1.373681E+1
1.389054E+1
1.373681E+1
1.358308E+1
1.342934E+1
1.342934E+1
1.373681E+1
1.389054E+1
1.373681E+1
1.327561E+1
1.296815E+1
1.281442E+1
1.281442E+1
1.266069E+1
1.235322E+1
1.204576E+1
1.143084E+1
1.096964E+1
1.066218E+1
1.066218E+1
1.081591E+1
1.096964E+1
1.096964E+1
1.081591E+1
1.050845E+1
1.004726E+1
9.893524E+0
9.739794E+0
1.004726E+1
1.050845E+1
1.112338E+1
1.158457E+1
1.173830E+1
1.173830E+1
1.250695E+1
1.496665E+1
1.942486E+1
2.311441E+1
2.111590E+1
1.235322E+1
5.896513E+0
1.204576E+1
2.434426E+1
2.864873E+1
2.173083E+1
1.127711E+1
5.742783E+0
6.972632E+0
8.971138E+0
6.972632E+0
3.898008E+0
4.359201E+0
7.433825E+0
8.356213E+0
5.589052E+0
3.283083E+0
5.127857E+0
8.817406E+0
8.971138E+0
4.512932E+0
-2.527351E-1
-2.527351E-1
3.744276E+0
6.818899E+0
7.587557E+0
8.202480E+0
9.586063E+0
1.020099E+1
9.893524E+0
9.432331E+0
9.278599E+0
9.278599E+0
9.586063E+0
9.893524E+0
1.066218E+1
1.127711E+1
1.096964E+1
9.893524E+0
8.971138E+0
8.509943E+0
8.202480E+0
7.895020E+0
7.587557E+0
7.433825E+0
8.202480E+0
9.586063E+0
1.081591E+1
1.035472E+1
8.202480E+0
6.511438E+0
6.665169E+0
7.433825E+0
7.741287E+0
7.280094E+0
7.126364E+0
8.048750E+0
9.893524E+0
1.189203E+1
1.342934E+1
1.419800E+1
1.373681E+1
1.173830E+1
9.278599E+0
7.587557E+0
7.587557E+0
8.509943E+0
9.124868E+0
9.124868E+0
8.817406E+0
8.663675E+0
8.202480E+0
7.895020E+0
7.895020E+0
8.202480E+0
8.356213E+0
8.202480E+0
7.895020E+0
7.895020E+0
8.048750E+0
8.356213E+0
8.663675E+0
8.971138E+0
9.278599E+0
9.586063E+0
9.739794E+0
9.432331E+0
8.971138E+0
8.509943E+0
8.663675E+0
9.124868E+0
9.278599E+0
8.663675E+0
7.895020E+0
7.895020E+0
8.663675E+0
9.278599E+0
9.124868E+0
8.663675E+0
8.509943E+0
8.817406E+0
9.432331E+0
9.739794E+0
9.586063E+0
9.124868E+0
9.124868E+0
1.066218E+1
1.281442E+1
1.312188E+1
1.081591E+1
7.587557E+0
6.203978E+0
7.433825E+0
9.278599E+0
1.020099E+1
9.739794E+0
9.124868E+0
9.432331E+0
1.020099E+1
1.004726E+1
9.278599E+0
9.432331E+0
1.096964E+1
1.219949E+1
1.204576E+1
1.127711E+1
1.158457E+1
1.327561E+1
1.496665E+1
1.512039E+1
1.312188E+1
1.050845E+1
8.971138E+0
8.971138E+0
8.971138E+0
8.663675E+0
7.895020E+0
7.587557E+0
8.048750E+0
9.586063E+0
1.143084E+1
1.281442E+1
1.358308E+1
1.358308E+1
1.312188E+1
1.250695E+1
1.189203E+1
1.127711E+1
1.096964E+1
1.096964E+1
1.081591E+1
1.081591E+1
1.096964E+1
1.127711E+1
1.173830E+1
1.158457E+1
1.127711E+1
1.112338E+1
1.112338E+1
1.066218E+1
9.893524E+0
9.432331E+0
9.278599E+0
9.432331E+0
9.586063E+0
9.586063E+0
9.739794E+0
1.004726E+1
1.050845E+1
1.081591E+1
1.112338E+1
1.112338E+1
1.112338E+1
1.127711E+1
1.143084E+1
1.143084E+1
1.127711E+1
1.127711E+1
1.143084E+1
1.173830E+1
1.219949E+1
1.235322E+1
1.250695E+1
1.281442E+1
1.327561E+1
1.358308E+1
1.358308E+1
1.327561E+1
1.266069E+1
1.173830E+1
1.096964E+1
1.035472E+1
1.035472E+1
1.050845E+1
1.050845E+1
1.004726E+1
9.893524E+0
1.004726E+1
1.035472E+1
1.050845E+1
1.004726E+1
9.586063E+0
9.893524E+0
1.050845E+1
1.050845E+1
9.893524E+0
8.817406E+0
8.048750E+0
8.048750E+0
8.663675E+0
9.586063E+0
1.004726E+1
1.004726E+1
1.035472E+1
1.112338E+1
1.204576E+1
1.312188E+1
1.404427E+1
1.481292E+1
1.512039E+1
1.542785E+1
1.604277E+1
1.758008E+1
1.927113E+1
2.080844E+1
2.173083E+1
2.203829E+1
2.080844E+1
1.819501E+1
1.450546E+1
1.112338E+1
9.586063E+0
1.020099E+1
1.235322E+1
1.450546E+1
1.604277E+1
1.619651E+1
1.512039E+1
1.342934E+1
1.127711E+1
9.278599E+0
8.356213E+0
9.278599E+0
1.158457E+1
1.404427E+1
1.588904E+1
1.665770E+1
1.665770E+1
1.573531E+1
1.404427E+1
1.189203E+1
9.586063E+0
8.202480E+0
8.356213E+0
9.739794E+0
1.112338E+1
1.189203E+1
1.189203E+1
1.143084E+1
1.066218E+1
9.893524E+0
8.971138E+0
8.048750E+0
7.126364E+0
6.972632E+0
7.587557E+0
8.663675E+0
9.432331E+0
9.586063E+0
9.124868E+0
8.663675E+0
8.509943E+0
8.663675E+0
9.124868E+0
9.432331E+0
9.278599E+0
8.971138E+0
8.971138E+0
9.124868E+0
9.124868E+0
9.124868E+0
9.124868E+0
9.278599E+0
9.278599E+0
9.432331E+0
9.432331E+0
9.124868E+0
8.663675E+0
8.356213E+0
8.202480E+0
8.048750E+0
8.356213E+0
8.356213E+0
8.202480E+0
8.048750E+0
8.048750E+0
8.509943E+0
8.663675E+0
8.509943E+0
8.048750E+0
7.741287E+0
7.741287E+0
7.741287E+0
7.587557E+0
7.895020E+0
8.356213E+0
8.663675E+0
8.356213E+0
8.048750E+0
7.895020E+0
7.895020E+0
8.048750E+0
7.895020E+0
7.433825E+0
7.126364E+0
7.280094E+0
7.895020E+0
8.356213E+0
8.048750E+0
7.126364E+0
6.357708E+0
6.511438E+0
6.818899E+0
7.126364E+0
6.818899E+0
6.203978E+0
5.435320E+0
5.127857E+0
5.742783E+0
6.357708E+0
6.665169E+0
6.972632E+0
6.665169E+0
6.203978E+0
6.050243E+0
6.203978E+0
6.665169E+0
6.665169E+0
6.665169E+0
6.818899E+0
6.818899E+0
6.357708E+0
5.589052E+0
4.974127E+0
4.820395E+0
5.127857E+0
6.050243E+0
6.818899E+0
6.511438E+0
5.589052E+0
4.974127E+0
4.820395E+0
4.820395E+0
4.666664E+0
4.051739E+0
2.975620E+0
2.053234E+0
2.360695E+0
4.051739E+0
5.896513E+0
6.665169E+0
6.357708E+0
5.742783E+0
5.281588E+0
4.666664E+0
4.205469E+0
3.744276E+0
3.590546E+0
3.744276E+0
4.051739E+0
4.512932E+0
4.359201E+0
3.436813E+0
2.360695E+0
1.899502E+0
2.053234E+0
2.360695E+0
2.514427E+0
2.821890E+0
2.975620E+0
2.975620E+0
2.514427E+0
1.899502E+0
1.438309E+0
1.130846E+0
8.233833E-1
5.159206E-1
5.472755E-2
-4.064655E-1
-2.527351E-1
-2.527351E-1
-4.064655E-1
-8.676605E-1
-1.636315E+0
-2.251240E+0
-1.790047E+0
-4.064655E-1
9.771156E-1
9.771156E-1
-4.064655E-1
-1.790047E+0
-2.558703E+0
-2.866165E+0
-2.712434E+0
-1.328854E+0
2.084580E-1
3.621903E-1
-1.636315E+0
-3.942284E+0
-4.557209E+0
-3.634821E+0
-2.866165E+0
-3.327359E+0
-4.557209E+0
-5.325865E+0
-5.325865E+0
-5.172133E+0
-5.172133E+0
-5.479595E+0
-5.787058E+0
-5.940789E+0
-6.094521E+0
-6.401982E+0
-7.016908E+0
-7.478101E+0
-7.939295E+0
-8.093026E+0
-7.631832E+0
-6.555715E+0
-5.633327E+0
-5.479595E+0
-5.633327E+0
-4.864672E+0
-2.866165E+0
-1.636315E+0
-2.866165E+0
-5.787058E+0
-8.093026E+0
-9.322876E+0
-9.476606E+0
-8.707951E+0
-8.093026E+0
-7.939295E+0
-8.093026E+0
-7.785564E+0
-6.709445E+0
-6.094521E+0
-6.863176E+0
-8.707951E+0
-1.039899E+1
-1.147511E+1
-1.162884E+1
-1.116765E+1
-1.024526E+1
-9.476606E+0
-9.937799E+0
-1.147511E+1
-1.285869E+1
-1.454974E+1
-1.624078E+1
-1.501093E+1
-1.070646E+1
-6.863176E+0
-6.863176E+0
-1.039899E+1
-1.485720E+1
-1.716317E+1
-1.639451E+1
-1.393481E+1
-1.209004E+1
-1.132138E+1
-1.101392E+1
-1.147511E+1
-1.285869E+1
-1.454974E+1
-1.485720E+1
-1.378108E+1
-1.239750E+1
-1.162884E+1
-1.178258E+1
-1.270496E+1
-1.347362E+1
-1.378108E+1
-1.378108E+1
-1.378108E+1
-1.393481E+1
-1.378108E+1
-1.301242E+1
-1.178258E+1
-1.101392E+1
-1.086019E+1
-1.116765E+1
-1.178258E+1
-1.224377E+1
-1.255123E+1
-1.285869E+1
-1.285869E+1
-1.239750E+1
-1.132138E+1
-1.039899E+1
-9.937799E+0
-9.630339E+0
-9.784069E+0
-1.024526E+1
-1.086019E+1
-1.132138E+1
-1.147511E+1
-1.193631E+1
-1.224377E+1
-1.224377E+1
-1.147511E+1
-1.086019E+1
-1.101392E+1
-1.209004E+1
-1.285869E+1
-1.224377E+1
-1.055273E+1
-9.476606E+0
-1.024526E+1
-1.162884E+1
-1.178258E+1
-1.055273E+1
-9.169144E+0
-8.707951E+0
-9.322876E+0
-1.009153E+1
-9.937799E+0
-9.169144E+0
-8.554219E+0
-8.861682E+0
-9.784069E+0
-1.039899E+1
-9.937799E+0
-9.015413E+0
-8.554219E+0
-8.707951E+0
-9.015413E+0
-9.169144E+0
-9.015413E+0
-9.169144E+0
-9.630339E+0
-1.009153E+1
-9.937799E+0
-9.784069E+0
-1.009153E+1
-1.055273E+1
-1.070646E+1
-1.055273E+1
-9.630339E+0
-8.707951E+0
-8.246758E+0
-8.554219E+0
-9.169144E+0
-9.169144E+0
-8.861682E+0
-8.400489E+0
-8.554219E+0
-8.861682E+0
-9.169144E+0
-9.015413E+0
-8.554219E+0
-8.400489E+0
-8.707951E+0
-9.169144E+0
-9.476606E+0
-9.476606E+0
-9.322876E+0
-9.476606E+0
-9.476606E+0
-9.476606E+0
-9.322876E+0
-9.322876E+0
-9.937799E+0
-1.070646E+1
-1.116765E+1
-1.101392E+1
-1.086019E+1
-1.086019E+1
-1.132138E+1
-1.209004E+1
-1.255123E+1
-1.331989E+1
-1.485720E+1
-1.762436E+1
-2.162137E+1
-2.638704E+1
-2.961540E+1
-2.946166E+1
-2.961540E+1
-3.914673E+1
-6.574223E+1
-1.063273E+2
-1.433765E+2
-1.524466E+2
-1.247750E+2
-8.219146E+1
-6.036163E+1
-7.604221E+1
-1.117079E+2
-1.339989E+2
-1.210855E+2
-7.880938E+1
-3.284375E+1
-1.224377E+1
-3.361240E+1
-9.203026E+1
-1.629003E+2
-2.174749E+2
-2.402271E+2
-2.337704E+2
-2.110182E+2
-1.822705E+2
-1.530615E+2
-1.275422E+2
-1.118616E+2
-1.149362E+2
-1.418392E+2
-1.841153E+2
-2.205496E+2
-2.343854E+2
-2.274675E+2
-2.159376E+2
-2.122481E+2
-2.148615E+2
-2.134779E+2
-2.008720E+2
-1.781197E+2
-1.518317E+2
-1.312317E+2
-1.236989E+2
-1.300019E+2
-1.441451E+2
-1.581347E+2
-1.692033E+2
-1.813481E+2
-1.996421E+2
-2.245466E+2
-2.479137E+2
-2.556003E+2
-2.368451E+2
-1.945690E+2
-1.492183E+2
-1.264661E+2
-1.370735E+2
-1.699720E+2
-2.036391E+2
-2.242391E+2
-2.293122E+2
-2.200884E+2
-1.968749E+2
-1.625929E+2
-1.266198E+2
-1.004855E+2
-8.926310E+1
-9.203026E+1
-1.067885E+2
-1.316929E+2
-1.616705E+2
-1.879585E+2
-2.021018E+2
-1.994884E+2
-1.821167E+2
-1.567511E+2
-1.310780E+2
-1.097094E+2
-9.402876E+1
-8.357504E+1
-7.896310E+1
-8.157654E+1
-9.064668E+1
-1.038676E+2
-1.163198E+2
-1.226228E+2
-1.195482E+2
-1.098631E+2
-9.971682E+1
-9.218399E+1
-8.541982E+1
-7.696460E+1
-7.035416E+1
-7.266013E+1
-8.557355E+1
-1.032526E+2
-1.163198E+2
-1.213929E+2
-1.224690E+2
-1.253899E+2
-1.323079E+2
-1.407631E+2
-1.478347E+2
-1.536765E+2
-1.609018E+2
-1.732003E+2
-1.908794E+2
-2.102496E+2
-2.254689E+2
-2.345391E+2
-2.402271E+2
-2.457615E+2
-2.519107E+2
-2.582137E+2
-2.639017E+2
-2.688211E+2
-2.745092E+2
-2.828107E+2
-2.943406E+2
-3.078689E+2
-3.220122E+2
-3.352330E+2
-3.453793E+2
-3.522972E+2
-3.582927E+2
-3.653644E+2
-3.727434E+2
-3.788927E+2
-3.835046E+2
-3.887315E+2
-3.953419E+2
-4.021061E+2
-4.074867E+2
-4.117912E+2
-4.160957E+2
-4.197852E+2
-4.210151E+2
-4.187091E+2
-4.147120E+2
-4.113300E+2
-4.107151E+2
-4.144046E+2
-4.230136E+2
-4.353120E+2
-4.448434E+2
-4.446897E+2
-4.342359E+2
-4.193240E+2
-4.062569E+2
-3.945733E+2
-3.808912E+2
-3.678241E+2
-3.659793E+2
-3.830434E+2
-4.111762E+2
-4.350046E+2
-4.506852E+2
-4.683643E+2
-4.766657E+2
-4.231673E+2
-2.805047E+2
-1.197019E+2
-6.758700E+1
-1.796570E+2
-3.744345E+2
-5.080269E+2
-4.957284E+2
-3.493763E+2
-1.390720E+2
4.309946E+1
1.179666E+2
6.108601E+1
-8.034669E+1
-2.248540E+2
-3.203211E+2
-3.672091E+2
-3.838121E+2
-3.739733E+2
-3.316972E+2
-2.642092E+2
-1.970287E+2
-1.576735E+2
-1.604406E+2
-2.013332E+2
-2.623644E+2
-3.158629E+2
-3.350793E+2
-3.106361E+2
-2.562152E+2
-1.971824E+2
-1.536765E+2
-1.336914E+2
-1.358437E+2
-1.521392E+2
-1.696645E+2
-1.753526E+2
-1.633615E+2
-1.363049E+2
-1.015616E+2
-6.989297E+1
-5.728701E+1
-7.819445E+1
-1.275422E+2
-1.770436E+2
-1.910332E+2
-1.521392E+2
-7.665714E+1
-4.064655E-1
4.602036E+1
5.232333E+1
2.372933E+1
-2.777062E+1
-8.726459E+1
-1.386108E+2
-1.678198E+2
-1.681272E+2
-1.430690E+2
-1.054049E+2
-7.127654E+1
-5.467358E+1
-6.236014E+1
-9.110787E+1
-1.256974E+2
-1.482959E+2
-1.515242E+2
-1.426078E+2
-1.329228E+2
-1.272347E+2
-1.235452E+2
-1.195482E+2
-1.132452E+2
-1.015616E+2
-8.111535E+1
-5.375119E+1
-2.853928E+1
-1.639451E+1
-2.254376E+1
-4.299001E+1
-6.758700E+1
-8.664967E+1
-9.479742E+1
-9.279891E+1
-8.372878E+1
-7.050790E+1
-5.559596E+1
-4.222135E+1
-3.438106E+1
-3.514972E+1
-4.252882E+1
-5.083030E+1
-5.451984E+1
-5.175269E+1
-4.560344E+1
-4.006912E+1
-3.745569E+1
-3.760942E+1
-4.053031E+1
-4.637209E+1
-5.344373E+1
-5.820940E+1
-5.851686E+1
-5.621089E+1
-5.513477E+1
-5.820940E+1
-6.389745E+1
-6.958550E+1
-7.327506E+1
-7.435117E+1
-7.235267E+1
-6.666461E+1
-5.774820E+1
-4.760194E+1
-3.960793E+1
-3.545718E+1
-3.514972E+1
-3.776315E+1
-4.145270E+1
-4.529598E+1
-4.790941E+1
-4.852433E+1
-4.698702E+1
-4.437359E+1
-4.176016E+1
-3.899300E+1
-3.591837E+1
-3.299748E+1
-3.038405E+1
-2.915420E+1
-2.961540E+1
-3.146017E+1
-3.345867E+1
-3.422733E+1
-3.299748E+1
-3.023032E+1
-2.730943E+1
-2.484973E+1
-2.315868E+1
-2.208257E+1
-2.146764E+1
-2.100645E+1
-2.100645E+1
-2.208257E+1
-2.454226E+1
-2.761689E+1
-2.961540E+1
-2.869301E+1
-2.484973E+1
-2.023779E+1
-1.716317E+1
-1.654824E+1
-1.716317E+1
-1.670197E+1
-1.501093E+1
-1.316616E+1
-1.285869E+1
-1.347362E+1
-1.362735E+1
-1.285869E+1
-1.147511E+1
-1.039899E+1
-9.630339E+0
-8.400489E+0
-6.863176E+0
-5.325865E+0
-4.249746E+0
-3.327359E+0
-2.404971E+0
-2.251240E+0
-3.019897E+0
-4.557209E+0
-6.094521E+0
-7.324369E+0
-8.093026E+0
-8.093026E+0
-7.939295E+0
-7.324369E+0
-6.401982E+0
-4.557209E+0
-1.482584E+0
2.821890E+0
7.126364E+0
9.278599E+0
8.663675E+0
6.665169E+0
5.742783E+0
7.280094E+0
1.066218E+1
1.450546E+1
1.788755E+1
2.111590E+1
2.357560E+1
2.465172E+1
2.403680E+1
2.280694E+1
2.157710E+1
2.019351E+1
1.880994E+1
1.742635E+1
1.696516E+1
1.773382E+1
1.896366E+1
2.019351E+1
2.111590E+1
2.157710E+1
2.203829E+1
2.234575E+1
2.219202E+1
2.157710E+1
2.080844E+1
2.003979E+1
2.003979E+1
2.050098E+1
2.157710E+1
2.280694E+1
2.372933E+1
2.449799E+1
2.465172E+1
2.403680E+1
2.296068E+1
2.157710E+1
2.019351E+1
1.911740E+1
1.865620E+1
1.911740E+1
2.065471E+1
2.249948E+1
2.342187E+1
2.296068E+1
2.173083E+1
2.050098E+1
1.973232E+1
1.927113E+1
1.927113E+1
1.988605E+1
2.050098E+1
2.065471E+1
2.034725E+1
2.019351E+1
2.003979E+1
1.988605E+1
1.957859E+1
1.927113E+1
1.973232E+1
2.080844E+1
2.157710E+1
2.157710E+1
2.142337E+1
2.188456E+1
2.342187E+1
2.495918E+1
2.572784E+1
2.634276E+1
2.711142E+1
2.788007E+1
2.818754E+1
2.788007E+1
2.788007E+1
2.910992E+1
3.279947E+1
4.048603E+1
4.694274E+1
4.309946E+1
3.218455E+1
2.834127E+1
3.279947E+1
3.894872E+1
5.539796E+1
9.075614E+1
1.304188E+2
1.402576E+2
1.092039E+2
6.585169E+1
3.556664E+1
6.203978E+0
-3.699449E+1
-5.959298E+1
-1.224377E+1
1.027472E+2
2.191217E+2
2.577082E+2
1.916038E+2
5.816512E+1
-7.988550E+1
-1.759675E+2
-2.010257E+2
-1.406093E+2
-1.024526E+1
1.379516E+2
2.389530E+2
2.547873E+2
1.943710E+2
9.629046E+1
-3.173627E+0
-8.326758E+1
-1.309243E+2
-1.352287E+2
-9.510488E+1
-2.131391E+1
7.169347E+1
1.685441E+2
2.440261E+2
2.603216E+2
1.954471E+2
7.461437E+1
-4.452732E+1
-1.133989E+2
-1.206243E+2
-8.372878E+1
-2.361988E+1
4.786514E+1
1.193501E+2
1.671606E+2
1.656233E+2
1.113561E+2
3.387560E+1
-2.577211E+1
-4.498851E+1
-2.946166E+1
9.771156E-1
3.141589E+1
5.570543E+1
7.061735E+1
7.215466E+1
6.016363E+1
4.171588E+1
2.757261E+1
2.542038E+1
3.387560E+1
4.448305E+1
4.755767E+1
4.017857E+1
2.788007E+1
1.896366E+1
1.865620E+1
2.603530E+1
3.741141E+1
5.001737E+1
6.200840E+1
6.923377E+1
6.738899E+1
5.555169E+1
3.894872E+1
2.557411E+1
2.003979E+1
2.142337E+1
2.618903E+1
3.172336E+1
3.756514E+1
4.279200E+1
4.525170E+1
4.386812E+1
4.156215E+1
4.125469E+1
3.833380E+1
2.772634E+1
1.512039E+1
1.266069E+1
2.311441E+1
3.633530E+1
4.156215E+1
3.971738E+1
3.940991E+1
4.233080E+1
4.125469E+1
3.402932E+1
2.834127E+1
2.803380E+1
2.849500E+1
2.588157E+1
2.311441E+1
2.434426E+1
2.880246E+1
3.249201E+1
3.279947E+1
3.080097E+1
2.864873E+1
2.757261E+1
2.741888E+1
2.695769E+1
2.572784E+1
2.326814E+1
2.034725E+1
1.804128E+1
1.696516E+1
1.742635E+1
1.880994E+1
2.065471E+1
2.219202E+1
2.280694E+1
2.157710E+1
1.865620E+1
1.527412E+1
1.281442E+1
1.312188E+1
1.604277E+1
1.880994E+1
1.788755E+1
1.389054E+1
1.373681E+1
2.311441E+1
3.372186E+1
3.080097E+1
1.727262E+1
1.758008E+1
4.217708E+1
6.416064E+1
5.386065E+1
1.927113E+1
-3.481090E+0
6.818899E+0
3.541290E+1
5.539796E+1
5.847259E+1
5.585915E+1
5.755020E+1
5.816512E+1
4.709647E+1
2.495918E+1
2.975620E+0
-8.861682E+0
-1.070646E+1
-1.009153E+1
-1.055273E+1
-8.707951E+0
-4.096015E+0
-3.481090E+0
-1.070646E+1
-1.993033E+1
-2.239003E+1
-1.716317E+1
-9.169144E+0
-4.064655E-1
1.127711E+1
2.526665E+1
3.449052E+1
3.018605E+1
1.189203E+1
-1.009153E+1
-2.392734E+1
-2.546465E+1
-1.870048E+1
-9.937799E+0
-2.251240E+0
2.975620E+0
6.050243E+0
5.896513E+0
1.745771E+0
-4.710939E+0
-9.630339E+0
-1.009153E+1
-7.170639E+0
-3.788552E+0
-1.482584E+0
8.233833E-1
3.898008E+0
6.511438E+0
5.896513E+0
1.284578E+0
-5.940789E+0
-1.239750E+1
-1.639451E+1
-1.808555E+1
-1.777809E+1
-1.547212E+1
-1.193631E+1
-8.093026E+0
-5.787058E+0
-5.325865E+0
-5.940789E+0
-6.555715E+0
-6.401982E+0
-5.940789E+0
-6.248252E+0
-7.016908E+0
-7.478101E+0
-7.016908E+0
-5.633327E+0
-4.249746E+0
-3.327359E+0
-2.404971E+0
-1.636315E+0
-1.328854E+0
-1.943777E+0
-3.327359E+0
-5.172133E+0
-6.709445E+0
-7.939295E+0
-9.015413E+0
-9.784069E+0
-9.169144E+0
-7.785564E+0
-6.709445E+0
-7.170639E+0
-8.400489E+0
-8.554219E+0
-6.709445E+0
-4.096015E+0
-3.327359E+0
-4.710939E+0
-6.709445E+0
-7.631832E+0
-7.016908E+0
-5.018402E+0
-1.943777E+0
1.438309E+0
3.744276E+0
3.898008E+0
2.206965E+0
-5.601978E-1
-3.788552E+0
-7.016908E+0
-9.322876E+0
-1.055273E+1
-1.055273E+1
-9.630339E+0
-7.939295E+0
-5.787058E+0
-4.403477E+0
-4.557209E+0
-5.633327E+0
-6.709445E+0
-7.170639E+0
-6.863176E+0
-5.787058E+0
-3.481090E+0
-1.328854E+0
-7.139282E-1
-1.943777E+0
-2.712434E+0
-1.943777E+0
-1.328854E+0
-2.404971E+0
-4.096015E+0
-4.710939E+0
-4.096015E+0
-3.481090E+0
-3.327359E+0
-3.327359E+0
-2.404971E+0
-1.175121E+0
-2.527351E-1
5.472755E-2
-2.527351E-1
-5.601978E-1
-1.021391E+0
-1.790047E+0
-2.712434E+0
-3.173627E+0
-3.327359E+0
-3.019897E+0
-2.558703E+0
-2.404971E+0
-2.097509E+0
-2.097509E+0
-1.943777E+0
-1.943777E+0
-1.790047E+0
-1.636315E+0
-1.636315E+0
-1.482584E+0
-1.328854E+0
-1.021391E+0
-2.527351E-1
5.159206E-1
8.233833E-1
8.233833E-1
5.159206E-1
3.621903E-1
-9.900475E-2
-7.139282E-1
-1.021391E+0
-8.676605E-1
-5.601978E-1
-2.527351E-1
-2.527351E-1
-2.527351E-1
-4.064655E-1
-5.601978E-1
-7.139282E-1
-1.021391E+0
-1.328854E+0
-1.328854E+0
-1.482584E+0
-1.482584E+0
-1.175121E+0
-5.601978E-1
5.472755E-2
6.696529E-1
9.771156E-1
9.771156E-1
8.233833E-1
5.159206E-1
6.696529E-1
8.233833E-1
9.771156E-1
8.233833E-1
8.233833E-1
8.233833E-1
8.233833E-1
9.771156E-1
1.284578E+0
1.284578E+0
8.233833E-1
3.621903E-1
3.621903E-1
6.696529E-1
6.696529E-1
6.696529E-1
9.771156E-1
1.438309E+0
1.899502E+0
1.745771E+0
1.284578E+0
1.130846E+0
1.130846E+0
1.438309E+0
1.745771E+0
1.899502E+0
1.899502E+0
1.899502E+0
2.053234E+0
2.053234E+0
2.206965E+0
2.514427E+0
2.668158E+0
2.668158E+0
2.668158E+0
2.514427E+0
2.360695E+0
2.360695E+0
2.514427E+0
2.514427E+0
2.514427E+0
2.360695E+0
2.514427E+0
2.514427E+0
2.360695E+0
1.899502E+0
1.438309E+0
1.130846E+0
1.130846E+0
1.284578E+0
1.899502E+0
2.360695E+0
2.514427E+0
2.206965E+0
1.592041E+0
1.284578E+0
1.284578E+0
1.438309E+0
1.592041E+0
1.592041E+0
1.592041E+0
1.745771E+0
2.053234E+0
2.360695E+0
2.514427E+0
2.514427E+0
2.360695E+0
2.206965E+0
2.053234E+0
2.053234E+0
2.206965E+0
2.053234E+0
1.438309E+0
6.696529E-1
2.084580E-1
3.621903E-1
8.233833E-1
9.771156E-1
1.284578E+0
1.899502E+0
1.899502E+0
1.284578E+0
6.696529E-1
5.159206E-1
8.233833E-1
1.438309E+0
2.053234E+0
2.514427E+0
2.821890E+0
2.668158E+0
2.206965E+0
1.745771E+0
1.438309E+0
1.284578E+0
1.130846E+0
9.771156E-1
8.233833E-1
5.159206E-1
5.159206E-1
5.159206E-1
6.696529E-1
6.696529E-1
3.621903E-1
-9.900475E-2
-4.064655E-1
-7.139282E-1
-8.676605E-1
-1.021391E+0
-1.021391E+0
-8.676605E-1
-1.021391E+0
-1.328854E+0
-1.636315E+0
-1.943777E+0
-2.251240E+0
-2.712434E+0
-2.866165E+0
-2.866165E+0
-2.712434E+0
-2.712434E+0
-2.866165E+0
-3.019897E+0
-3.327359E+0
-3.481090E+0
-3.788552E+0
-3.942284E+0
-3.942284E+0
-3.788552E+0
-3.634821E+0
-3.634821E+0
-4.249746E+0
-4.864672E+0
-5.172133E+0
-5.172133E+0
-5.325865E+0
-5.633327E+0
-5.940789E+0
-5.633327E+0
-4.864672E+0
-4.557209E+0
-4.557209E+0
-4.710939E+0
-4.557209E+0
-4.403477E+0
-4.403477E+0
-4.710939E+0
-5.172133E+0
-5.172133E+0
-4.864672E+0
-4.710939E+0
-5.172133E+0
-5.787058E+0
-6.248252E+0
-6.709445E+0
-6.863176E+0
-7.016908E+0
-7.170639E+0
-7.170639E+0
-7.478101E+0
-8.246758E+0
-9.169144E+0
-9.630339E+0
-9.322876E+0
-8.707951E+0
-8.400489E+0
-8.400489E+0
-8.246758E+0
-7.631832E+0
-7.478101E+0
-8.246758E+0
-9.169144E+0
-9.784069E+0
-9.476606E+0
-9.169144E+0
-9.015413E+0
-8.861682E+0
-8.400489E+0
-8.093026E+0
-8.246758E+0
-8.707951E+0
-9.015413E+0
-9.015413E+0
-8.554219E+0
-7.939295E+0
-7.478101E+0
-6.709445E+0
-6.555715E+0
-7.324369E+0
-7.785564E+0
-7.324369E+0
-6.709445E+0
-6.709445E+0
-7.785564E+0
-8.707951E+0
-9.015413E+0
-8.861682E+0
-9.015413E+0
-9.015413E+0
-8.707951E+0
-8.400489E+0
-7.939295E+0
-7.785564E+0
-7.939295E+0
-7.939295E+0
-7.939295E+0
-7.324369E+0
-6.401982E+0
-5.633327E+0
-4.710939E+0
-3.634821E+0
-2.404971E+0
-2.097509E+0
-4.249746E+0
-8.554219E+0
-1.193631E+1
-1.024526E+1
-4.064655E-1
1.435173E+1
2.157710E+1
1.050845E+1
-1.255123E+1
-2.838554E+1
-2.561838E+1
-1.116765E+1
2.821890E+0
1.358308E+1
2.465172E+1
3.187709E+1
2.511292E+1
2.053234E+0
-2.577211E+1
-4.437359E+1
-4.913925E+1
-4.406612E+1
-3.407360E+1
-2.162137E+1
-8.861682E+0
1.284578E+0
6.511438E+0
5.896513E+0
-9.900475E-2
-9.476606E+0
-1.777809E+1
-2.100645E+1
-1.839302E+1
-1.239750E+1
-5.787058E+0
5.472755E-2
5.127857E+0
8.509943E+0
9.278599E+0
7.126364E+0
3.129351E+0
-1.021391E+0
-4.403477E+0
-6.248252E+0
-7.016908E+0
-7.785564E+0
-8.707951E+0
-9.476606E+0
-9.476606E+0
-9.476606E+0
-1.055273E+1
-1.255123E+1
-1.485720E+1
-1.639451E+1
-1.731690E+1
-1.747063E+1
-1.654824E+1
-1.439601E+1
-1.162884E+1
-9.322876E+0
-7.478101E+0
-5.940789E+0
-4.557209E+0
-4.096015E+0
-5.787058E+0
-9.476606E+0
-1.331989E+1
-1.316616E+1
-7.631832E+0
-7.139282E-1
2.514427E+0
1.745771E+0
6.696529E-1
8.233833E-1
5.159206E-1
-2.558703E+0
-7.478101E+0
-1.178258E+1
-1.470347E+1
-1.639451E+1
-1.531839E+1
-9.784069E+0
5.472755E-2
1.066218E+1
1.742635E+1
1.742635E+1
1.112338E+1
5.159206E-1
-1.086019E+1
-1.946914E+1
-2.254376E+1
-1.946914E+1
-1.147511E+1
-1.790047E+0
6.665169E+0
1.204576E+1
1.296815E+1
1.004726E+1
3.898008E+0
-3.327359E+0
-9.937799E+0
-1.393481E+1
-1.485720E+1
-1.285869E+1
-8.400489E+0
-2.712434E+0
2.821890E+0
6.050243E+0
6.203978E+0
3.436813E+0
-8.676605E-1
-5.172133E+0
-8.707951E+0
-1.070646E+1
-1.086019E+1
-9.169144E+0
-5.787058E+0
-1.943777E+0
1.130846E+0
2.360695E+0
1.745771E+0
-9.900475E-2
-1.943777E+0
-2.866165E+0
-3.173627E+0
-3.788552E+0
-4.710939E+0
-5.018402E+0
-3.942284E+0
-1.943777E+0
3.621903E-1
2.360695E+0
4.359201E+0
5.589052E+0
5.281588E+0
3.436813E+0
9.771156E-1
-1.175121E+0
-2.558703E+0
-3.019897E+0
-2.558703E+0
-1.636315E+0
-5.601978E-1
8.233833E-1
1.899502E+0
2.360695E+0
2.053234E+0
1.284578E+0
5.159206E-1
3.621903E-1
3.621903E-1
2.084580E-1
-9.900475E-2
-2.527351E-1
5.159206E-1
1.899502E+0
3.436813E+0
4.512932E+0
4.820395E+0
3.898008E+0
2.821890E+0
2.206965E+0
1.745771E+0
1.130846E+0
9.771156E-1
1.284578E+0
2.053234E+0
2.821890E+0
3.590546E+0
4.051739E+0
4.205469E+0
4.205469E+0
3.744276E+0
3.283083E+0
2.668158E+0
2.206965E+0
2.053234E+0
2.053234E+0
2.514427E+0
3.283083E+0
4.205469E+0
5.127857E+0
5.742783E+0
6.203978E+0
6.203978E+0
5.742783E+0
5.435320E+0
5.127857E+0
4.820395E+0
4.512932E+0
4.512932E+0
4.820395E+0
5.281588E+0
5.589052E+0
5.589052E+0
5.281588E+0
5.281588E+0
5.281588E+0
5.435320E+0
5.742783E+0
5.742783E+0
5.742783E+0
5.589052E+0
5.435320E+0
5.435320E+0
5.281588E+0
5.435320E+0
5.742783E+0
5.896513E+0
6.050243E+0
5.896513E+0
5.589052E+0
5.435320E+0
5.435320E+0
5.589052E+0
5.742783E+0
5.896513E+0
5.896513E+0
5.589052E+0
5.435320E+0
5.435320E+0
5.589052E+0
5.896513E+0
5.896513E+0
5.742783E+0
5.127857E+0
4.820395E+0
5.281588E+0
5.896513E+0
6.357708E+0
6.357708E+0
6.050243E+0
5.896513E+0
5.742783E+0
5.589052E+0
5.435320E+0
5.127857E+0
4.820395E+0
4.359201E+0
4.359201E+0
4.666664E+0
4.974127E+0
5.127857E+0
5.281588E+0
5.435320E+0
5.742783E+0
6.050243E+0
6.050243E+0
5.742783E+0
5.127857E+0
4.820395E+0
4.512932E+0
4.666664E+0
4.820395E+0
4.974127E+0
5.127857E+0
5.435320E+0
5.589052E+0
5.435320E+0
5.127857E+0
4.820395E+0
4.512932E+0
4.205469E+0
4.205469E+0
4.205469E+0
4.359201E+0
4.359201E+0
4.359201E+0
4.205469E+0
4.205469E+0
4.051739E+0
3.898008E+0
3.898008E+0
3.898008E+0
3.744276E+0
3.590546E+0
3.590546E+0
3.744276E+0
3.898008E+0
4.205469E+0
4.359201E+0
4.051739E+0
3.744276E+0
3.590546E+0
3.590546E+0
3.590546E+0
3.436813E+0
3.283083E+0
2.975620E+0
2.975620E+0
3.129351E+0
3.283083E+0
3.283083E+0
2.975620E+0
2.514427E+0
2.360695E+0
2.514427E+0
2.821890E+0
2.821890E+0
2.668158E+0
2.514427E+0
2.514427E+0
2.514427E+0
2.668158E+0
2.668158E+0
2.821890E+0
2.821890E+0
2.975620E+0
2.821890E+0
2.821890E+0
2.975620E+0
2.975620E+0
2.821890E+0
2.360695E+0
1.745771E+0
1.284578E+0
6.696529E-1
5.159206E-1
6.696529E-1
1.438309E+0
2.206965E+0
2.514427E+0
2.514427E+0
2.668158E+0
3.129351E+0
2.975620E+0
2.053234E+0
1.130846E+0
8.233833E-1
1.130846E+0
1.592041E+0
2.053234E+0
2.053234E+0
2.053234E+0
1.745771E+0
1.438309E+0
6.696529E-1
-2.527351E-1
-8.676605E-1
-8.676605E-1
-2.527351E-1
5.159206E-1
8.233833E-1
9.771156E-1
8.233833E-1
6.696529E-1
3.621903E-1
-9.900475E-2
-5.601978E-1
-7.139282E-1
-2.527351E-1
5.472755E-2
5.472755E-2
-2.527351E-1
-5.601978E-1
-7.139282E-1
-8.676605E-1
-1.175121E+0
-1.482584E+0
-1.482584E+0
-1.328854E+0
-1.021391E+0
-1.021391E+0
-1.021391E+0
-1.021391E+0
-1.328854E+0
-1.636315E+0
-2.097509E+0
-2.558703E+0
-3.173627E+0
-3.634821E+0
-3.481090E+0
-2.558703E+0
-1.328854E+0
-8.676605E-1
-2.097509E+0
-4.710939E+0
-6.555715E+0
-6.709445E+0
-6.094521E+0
-5.787058E+0
-5.633327E+0
-5.018402E+0
-4.557209E+0
-4.864672E+0
-5.787058E+0
-7.016908E+0
-7.939295E+0
-8.400489E+0
-8.707951E+0
-8.861682E+0
-8.861682E+0
-8.707951E+0
-8.554219E+0
-8.554219E+0
-8.707951E+0
-9.015413E+0
-9.476606E+0
-9.937799E+0
-1.024526E+1
-1.009153E+1
-9.784069E+0
-9.169144E+0
-8.400489E+0
-7.939295E+0
-7.939295E+0
-8.246758E+0
-8.400489E+0
-7.939295E+0
-6.863176E+0
-5.325865E+0
-4.096015E+0
-3.173627E+0
-2.712434E+0
-1.790047E+0
-1.175121E+0
-1.482584E+0
-1.943777E+0
-1.790047E+0
-8.676605E-1
5.472755E-2
9.771156E-1
1.745771E+0
2.514427E+0
3.283083E+0
3.744276E+0
3.744276E+0
3.590546E+0
3.436813E+0
3.283083E+0
3.283083E+0
3.744276E+0
4.820395E+0
6.203978E+0
7.126364E+0
7.433825E+0
7.126364E+0
6.511438E+0
6.050243E+0
5.435320E+0
4.820395E+0
4.205469E+0
3.898008E+0
4.051739E+0
4.359201E+0
4.512932E+0
4.512932E+0
4.512932E+0
4.359201E+0
4.205469E+0
3.744276E+0
3.283083E+0
2.975620E+0
2.821890E+0
2.514427E+0
2.360695E+0
1.899502E+0
1.438309E+0
8.233833E-1
3.621903E-1
2.084580E-1
2.084580E-1
5.159206E-1
1.130846E+0
1.592041E+0
1.438309E+0
9.771156E-1
5.159206E-1
3.621903E-1
3.621903E-1
-2.527351E-1
-1.943777E+0
-6.248252E+0
-1.331989E+1
-1.962287E+1
-2.085272E+1
-1.762436E+1
-1.408854E+1
-1.347362E+1
-1.378108E+1
-1.024526E+1
-1.636315E+0
7.126364E+0
1.081591E+1
9.124868E+0
5.589052E+0
2.360695E+0
-3.327359E+0
-1.393481E+1
-2.561838E+1
-2.930793E+1
-2.116018E+1
-5.479595E+0
9.586063E+0
1.957859E+1
2.480545E+1
2.526665E+1
1.988605E+1
8.663675E+0
-4.403477E+0
-1.362735E+1
-1.685570E+1
-1.516466E+1
-1.039899E+1
-3.327359E+0
5.435320E+0
1.342934E+1
1.711889E+1
1.558158E+1
1.127711E+1
7.126364E+0
4.051739E+0
9.771156E-1
-2.251240E+0
-5.018402E+0
-5.172133E+0
-2.404971E+0
1.745771E+0
6.203978E+0
1.096964E+1
1.665770E+1
2.188456E+1
2.126963E+1
9.432331E+0
-1.362735E+1
-4.176016E+1
-6.466611E+1
-7.050790E+1
-5.236761E+1
-1.593332E+1
2.342187E+1
5.401438E+1
7.230840E+1
7.768899E+1
6.523676E+1
3.018605E+1
-2.054525E+1
-6.712581E+1
-8.926310E+1
-7.988550E+1
-4.529598E+1
1.130846E+0
4.402185E+1
6.892631E+1
6.723526E+1
4.217708E+1
7.280094E+0
-2.223630E+1
-3.699449E+1
-3.607211E+1
-2.592585E+1
-1.439601E+1
-6.094521E+0
-9.900475E-2
6.511438E+0
1.389054E+1
1.880994E+1
1.942486E+1
1.604277E+1
1.035472E+1
2.668158E+0
-6.863176E+0
-1.547212E+1
-1.916167E+1
-1.608705E+1
-8.400489E+0
5.159206E-1
8.202480E+0
1.435173E+1
1.819501E+1
1.834874E+1
1.373681E+1
4.974127E+0
-5.479595E+0
-1.501093E+1
-2.100645E+1
-2.208257E+1
-1.854675E+1
-1.178258E+1
-4.249746E+0
2.668158E+0
8.356213E+0
1.219949E+1
1.358308E+1
1.112338E+1
4.974127E+0
-3.327359E+0
-1.116765E+1
-1.639451E+1
-1.808555E+1
-1.670197E+1
-1.285869E+1
-7.631832E+0
-2.251240E+0
2.053234E+0
4.205469E+0
3.898008E+0
1.438309E+0
-2.404971E+0
-6.863176E+0
-1.039899E+1
-1.255123E+1
-1.285869E+1
-1.147511E+1
-9.015413E+0
-6.094521E+0
-3.327359E+0
-1.328854E+0
-2.527351E-1
-5.601978E-1
-2.097509E+0
-4.403477E+0
-7.016908E+0
-8.861682E+0
-9.784069E+0
-9.630339E+0
-8.554219E+0
-6.863176E+0
-5.018402E+0
-3.634821E+0
-2.866165E+0
-2.712434E+0
-3.327359E+0
-4.403477E+0
-5.787058E+0
-6.863176E+0
-7.631832E+0
-8.246758E+0
-8.093026E+0
-7.478101E+0
-6.248252E+0
-5.018402E+0
-4.096015E+0
-3.788552E+0
-3.942284E+0
-4.557209E+0
-5.633327E+0
-6.709445E+0
-7.631832E+0
-8.400489E+0
-8.554219E+0
-8.093026E+0
-7.478101E+0
-6.709445E+0
-6.094521E+0
-5.633327E+0
-5.479595E+0
-5.787058E+0
-6.248252E+0
-7.170639E+0
-7.785564E+0
-8.400489E+0
-8.554219E+0
-8.400489E+0
-8.246758E+0
-7.939295E+0
-7.478101E+0
-6.709445E+0
-6.248252E+0
-6.094521E+0
-6.555715E+0
-7.016908E+0
-7.631832E+0
-8.246758E+0
-8.400489E+0
-8.554219E+0
-8.400489E+0
-8.093026E+0
-7.631832E+0
-7.170639E+0
-6.863176E+0
-6.709445E+0
-6.709445E+0
-6.709445E+0
-6.863176E+0
-7.170639E+0
-7.170639E+0
-7.170639E+0
-7.170639E+0
-7.170639E+0
-7.170639E+0
-7.016908E+0
-6.863176E+0
-6.555715E+0
-6.401982E+0
-6.555715E+0
-6.709445E+0
-6.709445E+0
-6.401982E+0
-6.094521E+0
-6.709445E+0
-7.478101E+0
-7.939295E+0
-7.478101E+0
-6.863176E+0
-7.016908E+0
-7.478101E+0
-7.785564E+0
-7.324369E+0
-6.555715E+0
-6.248252E+0
-6.248252E+0
-6.094521E+0
-5.787058E+0
-5.940789E+0
-6.555715E+0
-7.324369E+0
-7.478101E+0
-7.478101E+0
-7.170639E+0
-7.016908E+0
-6.863176E+0
-6.555715E+0
-6.094521E+0
-5.940789E+0
-6.248252E+0
-6.555715E+0
-6.863176E+0
-7.016908E+0
-7.170639E+0
-7.170639E+0
-7.016908E+0
-6.709445E+0
-6.094521E+0
-5.787058E+0
-5.787058E+0
-5.940789E+0
-5.940789E+0
-5.940789E+0
-5.940789E+0
-5.940789E+0
-5.940789E+0
-6.094521E+0
-6.094521E+0
-6.094521E+0
-5.940789E+0
-5.787058E+0
-5.633327E+0
-5.325865E+0
-5.172133E+0
-5.018402E+0
-5.018402E+0
-5.172133E+0
-5.325865E+0
-5.325865E+0
-5.172133E+0
-5.018402E+0
-5.018402E+0
-4.864672E+0
-4.710939E+0
-4.557209E+0
-4.403477E+0
-4.403477E+0
-4.403477E+0
-4.403477E+0
-4.249746E+0
-4.249746E+0
-4.249746E+0
-4.249746E+0
-4.096015E+0
-4.096015E+0
-3.942284E+0
-3.942284E+0
-4.096015E+0
-3.942284E+0
-3.942284E+0
-3.788552E+0
-3.942284E+0
-4.096015E+0
-4.096015E+0
-3.788552E+0
-3.788552E+0
-3.634821E+0
-3.634821E+0
-3.481090E+0
-3.327359E+0
-3.019897E+0
-2.866165E+0
-2.866165E+0
-2.866165E+0
-3.019897E+0
-3.327359E+0
-3.634821E+0
-3.788552E+0
-3.788552E+0
-3.634821E+0
-3.481090E+0
-3.173627E+0
-2.866165E+0
-2.558703E+0
-2.558703E+0
-2.712434E+0
-2.558703E+0
-2.558703E+0
-2.404971E+0
-2.558703E+0
-2.558703E+0
-2.712434E+0
-2.712434E+0
-2.558703E+0
-2.558703E+0
-2.712434E+0
-2.712434E+0
-2.404971E+0
-2.251240E+0
-2.097509E+0
-2.097509E+0
-2.097509E+0
-2.097509E+0
-1.943777E+0
-1.790047E+0
-1.636315E+0
-1.636315E+0
-1.636315E+0
-1.636315E+0
-1.636315E+0
-1.482584E+0
-1.482584E+0
-1.482584E+0
-1.636315E+0
-1.636315E+0
-1.482584E+0
-1.175121E+0
-1.021391E+0
-1.021391E+0
-1.021391E+0
-8.676605E-1
-8.676605E-1
-1.021391E+0
-1.021391E+0
-1.021391E+0
-8.676605E-1
-8.676605E-1
-8.676605E-1
-1.175121E+0
-1.175121E+0
-1.175121E+0
-1.021391E+0
-1.021391E+0
-1.021391E+0
-1.175121E+0
-1.021391E+0
-8.676605E-1
-7.139282E-1
-7.139282E-1
-8.676605E-1
-7.139282E-1
-7.139282E-1
-5.601978E-1
-5.601978E-1
-4.064655E-1
-4.064655E-1
-4.064655E-1
-4.064655E-1
-4.064655E-1
-4.064655E-1
-4.064655E-1
-4.064655E-1
-5.601978E-1
-5.601978E-1
-5.601978E-1
-5.601978E-1
-5.601978E-1
-7.139282E-1
-7.139282E-1
-5.601978E-1
-4.064655E-1
-2.527351E-1
-2.527351E-1
-2.527351E-1
-2.527351E-1
-2.527351E-1
-4.064655E-1
-4.064655E-1
-5.601978E-1
-4.064655E-1
-4.064655E-1
-4.064655E-1
-5.601978E-1
-4.064655E-1
-4.064655E-1
-2.527351E-1
-4.064655E-1
-4.064655E-1
-5.601978E-1
-5.601978E-1
-5.601978E-1
-4.064655E-1
-2.527351E-1
-2.527351E-1
-2.527351E-1
-4.064655E-1
-5.601978E-1
-5.601978E-1
-5.601978E-1
-4.064655E-1
-5.601978E-1
-5.601978E-1
-5.601978E-1
-5.601978E-1
-7.139282E-1
-7.139282E-1
-8.676605E-1
-7.139282E-1
5.472755E-2
5.159206E-1
2.084580E-1
-4.064655E-1
-8.676605E-1
-8.676605E-1
-7.139282E-1
-7.139282E-1
-7.139282E-1
-8.676605E-1
-1.021391E+0
-8.676605E-1
-7.139282E-1
-7.139282E-1
-7.139282E-1
-7.139282E-1
-7.139282E-1
-5.601978E-1
-7.139282E-1
-8.676605E-1
-7.139282E-1
-4.064655E-1
-2.527351E-1
-4.064655E-1
-5.601978E-1
-5.601978E-1
-5.601978E-1
-4.064655E-1
-5.601978E-1
-5.601978E-1
-5.601978E-1
-5.601978E-1
-5.601978E-1
-5.601978E-1
-4.064655E-1
-4.064655E-1
-4.064655E-1
-4.064655E-1
-4.064655E-1
-4.064655E-1
-4.064655E-1
-4.064655E-1
-2.527351E-1
-2.527351E-1
-2.527351E-1
-2.527351E-1
-4.064655E-1
-4.064655E-1
-4.064655E-1
-2.527351E-1
-2.527351E-1
-9.900475E-2
-9.900475E-2
-2.527351E-1
-4.064655E-1
-5.601978E-1
-5.601978E-1
-5.601978E-1
-5.601978E-1
-5.601978E-1
-5.601978E-1
-5.601978E-1
-4.064655E-1
-4.064655E-1
-5.601978E-1
-7.139282E-1
-5.601978E-1
-2.527351E-1
5.472755E-2
2.084580E-1
3.621903E-1
2.084580E-1
-9.900475E-2
-2.527351E-1
-2.527351E-1
-9.900475E-2
5.472755E-2
5.472755E-2
-9.900475E-2
-9.900475E-2
5.472755E-2
5.472755E-2
2.084580E-1
5.472755E-2
5.472755E-2
5.472755E-2
5.472755E-2
3.621903E-1
5.159206E-1
5.159206E-1
2.084580E-1
5.472755E-2
5.472755E-2
5.472755E-2
5.472755E-2
5.472755E-2
5.472755E-2
5.472755E-2
2.084580E-1
2.084580E-1
2.084580E-1
3.621903E-1
5.159206E-1
6.696529E-1
5.159206E-1
3.621903E-1
2.084580E-1
2.084580E-1
5.159206E-1
8.233833E-1
8.233833E-1
9.771156E-1
9.771156E-1
6.696529E-1
5.159206E-1
5.159206E-1
6.696529E-1
6.696529E-1
6.696529E-1
6.696529E-1
8.233833E-1
9.771156E-1
1.130846E+0
1.130846E+0
9.771156E-1
9.771156E-1
9.771156E-1
9.771156E-1
8.233833E-1
9.771156E-1
1.130846E+0
1.284578E+0
1.284578E+0
1.284578E+0
1.130846E+0
1.284578E+0
1.284578E+0
1.438309E+0
1.438309E+0
1.438309E+0
1.284578E+0
1.284578E+0
1.592041E+0
1.745771E+0
1.745771E+0
1.592041E+0
1.592041E+0
1.745771E+0
1.745771E+0
1.592041E+0
1.592041E+0
1.745771E+0
1.899502E+0
2.053234E+0
1.899502E+0
1.899502E+0
1.899502E+0
2.053234E+0
2.053234E+0
2.206965E+0
2.206965E+0
2.360695E+0
2.668158E+0
2.668158E+0
2.821890E+0
2.821890E+0
2.821890E+0
2.975620E+0
3.129351E+0
3.129351E+0
2.975620E+0
2.975620E+0
2.975620E+0
2.975620E+0
2.975620E+0
2.821890E+0
2.975620E+0
3.129351E+0
3.283083E+0
3.283083E+0
3.436813E+0
3.436813E+0
3.436813E+0
3.590546E+0
3.590546E+0
3.590546E+0
3.436813E+0
3.436813E+0
3.590546E+0
4.051739E+0
4.359201E+0
4.051739E+0
3.744276E+0
3.744276E+0
4.051739E+0
4.359201E+0
4.512932E+0
4.359201E+0
4.051739E+0
3.898008E+0
3.898008E+0
4.205469E+0
4.820395E+0
5.127857E+0
5.281588E+0
5.127857E+0
4.820395E+0
4.359201E+0
4.051739E+0
3.898008E+0
4.051739E+0
4.666664E+0
5.435320E+0
5.742783E+0
5.742783E+0
5.281588E+0
5.127857E+0
4.974127E+0
5.127857E+0
4.974127E+0
4.974127E+0
5.127857E+0
5.281588E+0
5.435320E+0
5.589052E+0
5.896513E+0
6.050243E+0
6.203978E+0
6.203978E+0
6.203978E+0
6.203978E+0
6.357708E+0
6.511438E+0
6.665169E+0
7.126364E+0
7.433825E+0
7.895020E+0
8.356213E+0
9.432331E+0
1.096964E+1
1.235322E+1
1.281442E+1
1.189203E+1
8.048750E+0
-4.403477E+0
-3.407360E+1
-8.019296E+1
-1.229302E+2
-1.114004E+2
2.649649E+1
2.763097E+2
4.474125E+2
3.307305E+2
-3.238255E+1
-3.456867E+2
-3.572166E+2
-8.695713E+1
2.718515E+2
5.497975E+2
6.366556E+2
4.823095E+2
1.647008E+2
-1.401481E+2
-3.017196E+2
-3.201674E+2
-2.651316E+2
-1.621317E+2
4.974127E+0
2.088217E+2
3.670111E+2
4.069812E+2
3.296544E+2
2.009814E+2
8.737405E+1
2.311441E+1
1.558158E+1
4.878752E+1
9.060241E+1
1.119710E+2
1.092039E+2
1.015173E+2
1.059755E+2
1.221173E+2
1.350307E+2
1.311874E+2
1.098188E+2
8.230092E+1
6.123975E+1
4.878752E+1
3.879499E+1
3.018605E+1
3.218455E+1
5.601289E+1
1.032084E+2
1.594740E+2
2.040560E+2
2.206590E+2
2.015963E+2
1.505576E+2
8.291584E+1
2.080844E+1
-1.685570E+1
-2.254376E+1
-7.139282E-1
3.664275E+1
7.645914E+1
1.098188E+2
1.339546E+2
1.476367E+2
1.474829E+2
1.308800E+2
1.016711E+2
7.061735E+1
4.894125E+1
4.033230E+1
4.063976E+1
4.463678E+1
5.032483E+1
5.785766E+1
6.539049E+1
6.877258E+1
6.569795E+1
5.724274E+1
4.755767E+1
3.925618E+1
3.326067E+1
2.910992E+1
2.649649E+1
2.588157E+1
2.757261E+1
3.172336E+1
3.725768E+1
4.263827E+1
4.494424E+1
4.263827E+1
3.602782E+1
2.818754E+1
2.296068E+1
2.096217E+1
2.050098E+1
1.850247E+1
1.481292E+1
1.189203E+1
1.281442E+1
1.896366E+1
2.788007E+1
3.449052E+1
3.510545E+1
2.880246E+1
1.850247E+1
8.509943E+0
2.206965E+0
2.084580E-1
1.745771E+0
6.818899E+0
1.450546E+1
2.219202E+1
2.511292E+1
2.111590E+1
1.312188E+1
6.818899E+0
5.281588E+0
6.972632E+0
8.202480E+0
7.126364E+0
4.666664E+0
2.668158E+0
2.053234E+0
2.975620E+0
5.742783E+0
1.020099E+1
1.527412E+1
1.880994E+1
1.896366E+1
1.604277E+1
1.266069E+1
1.127711E+1
1.281442E+1
1.588904E+1
1.865620E+1
2.019351E+1
2.157710E+1
2.326814E+1
2.572784E+1
2.895619E+1
3.156962E+1
3.249201E+1
3.049351E+1
2.557411E+1
2.019351E+1
1.742635E+1
2.003979E+1
2.680396E+1
3.402932E+1
3.787260E+1
3.818007E+1
3.602782E+1
3.187709E+1
2.649649E+1
2.296068E+1
2.403680E+1
2.910992E+1
3.541290E+1
4.002484E+1
4.217708E+1
4.233080E+1
4.171588E+1
4.063976E+1
3.925618E+1
3.771887E+1
3.633530E+1
3.525917E+1
3.479798E+1
3.495171E+1
3.587410E+1
3.695022E+1
3.771887E+1
3.725768E+1
3.572037E+1
3.372186E+1
3.187709E+1
3.064724E+1
3.018605E+1
2.972485E+1
2.910992E+1
2.864873E+1
2.849500E+1
2.895619E+1
2.972485E+1
3.033977E+1
3.033977E+1
2.987858E+1
2.910992E+1
2.803380E+1
2.665023E+1
2.526665E+1
2.419053E+1
2.372933E+1
2.403680E+1
2.465172E+1
2.526665E+1
2.526665E+1
2.434426E+1
2.311441E+1
2.203829E+1
2.126963E+1
2.080844E+1
2.034725E+1
2.003979E+1
1.957859E+1
1.942486E+1
1.927113E+1
1.957859E+1
2.019351E+1
2.065471E+1
2.080844E+1
2.219202E+1
2.434426E+1
2.557411E+1
2.372933E+1
2.034725E+1
1.819501E+1
1.804128E+1
1.927113E+1
2.080844E+1
2.203829E+1
2.280694E+1
2.265322E+1
2.203829E+1
2.157710E+1
2.126963E+1
2.065471E+1
2.019351E+1
2.065471E+1
2.142337E+1
2.096217E+1
1.927113E+1
1.742635E+1
1.696516E+1
1.727262E+1
1.773382E+1
1.758008E+1
1.696516E+1
1.650397E+1
1.619651E+1
1.588904E+1
1.496665E+1
1.358308E+1
1.173830E+1
1.004726E+1
8.817406E+0
8.509943E+0
8.971138E+0
9.893524E+0
1.081591E+1
1.112338E+1
1.066218E+1
9.739794E+0
8.817406E+0
8.048750E+0
7.587557E+0
7.280094E+0
6.972632E+0
6.818899E+0
6.511438E+0
6.050243E+0
5.435320E+0
5.281588E+0
6.050243E+0
7.280094E+0
8.202480E+0
8.356213E+0
7.433825E+0
5.742783E+0
3.898008E+0
2.821890E+0
2.206965E+0
2.206965E+0
2.668158E+0
3.590546E+0
4.666664E+0
5.742783E+0
6.511438E+0
6.665169E+0
6.203978E+0
5.127857E+0
3.744276E+0
2.668158E+0
2.360695E+0
2.668158E+0
3.283083E+0
4.051739E+0
4.512932E+0
4.666664E+0
4.666664E+0
4.512932E+0
4.051739E+0
3.590546E+0
3.283083E+0
3.129351E+0
3.283083E+0
3.436813E+0
3.744276E+0
3.744276E+0
3.744276E+0
3.744276E+0
3.436813E+0
3.129351E+0
2.975620E+0
3.283083E+0
3.744276E+0
4.051739E+0
4.205469E+0
4.051739E+0
3.590546E+0
2.975620E+0
2.668158E+0
2.821890E+0
3.283083E+0
3.744276E+0
4.051739E+0
4.205469E+0
4.359201E+0
4.666664E+0
5.281588E+0
5.896513E+0
6.203978E+0
6.050243E+0
5.589052E+0
5.127857E+0
4.666664E+0
4.666664E+0
4.820395E+0
5.281588E+0
5.435320E+0
5.589052E+0
5.742783E+0
5.742783E+0
5.896513E+0
6.050243E+0
6.511438E+0
6.972632E+0
7.280094E+0
7.433825E+0
7.433825E+0
7.433825E+0
7.433825E+0
7.433825E+0
7.587557E+0
7.895020E+0
8.356213E+0
8.817406E+0
9.124868E+0
9.278599E+0
9.278599E+0
9.278599E+0
9.124868E+0
8.971138E+0
8.971138E+0
9.432331E+0
9.893524E+0
1.035472E+1
1.066218E+1
1.066218E+1
1.066218E+1
1.066218E+1
1.066218E+1
1.096964E+1
1.112338E+1
1.127711E+1
1.143084E+1
1.143084E+1
1.127711E+1
1.112338E+1
1.112338E+1
1.127711E+1
1.127711E+1
1.112338E+1
1.127711E+1
1.143084E+1
1.173830E+1
1.189203E+1
1.204576E+1
1.189203E+1
1.173830E+1
1.143084E+1
1.127711E+1
1.143084E+1
1.173830E+1
1.189203E+1
1.173830E+1
1.127711E+1
1.096964E+1
1.081591E+1
1.112338E+1
1.127711E+1
1.143084E+1
1.158457E+1
1.143084E+1
1.143084E+1
1.127711E+1
1.096964E+1
1.081591E+1
1.050845E+1
1.020099E+1
1.020099E+1
1.020099E+1
1.004726E+1
1.004726E+1
9.893524E+0
9.739794E+0
9.278599E+0
9.124868E+0
8.971138E+0
9.124868E+0
9.124868E+0
9.124868E+0
8.663675E+0
7.741287E+0
7.587557E+0
8.048750E+0
8.356213E+0
8.356213E+0
7.895020E+0
7.741287E+0
7.741287E+0
7.741287E+0
7.280094E+0
6.972632E+0
6.818899E+0
6.818899E+0
6.665169E+0
6.357708E+0
6.203978E+0
6.357708E+0
6.203978E+0
5.589052E+0
5.127857E+0
5.896513E+0
6.818899E+0
6.357708E+0
4.974127E+0
4.359201E+0
5.589052E+0
6.665169E+0
5.742783E+0
3.744276E+0
2.975620E+0
4.205469E+0
5.589052E+0
5.435320E+0
4.359201E+0
3.744276E+0
3.744276E+0
3.744276E+0
3.129351E+0
2.514427E+0
2.514427E+0
2.975620E+0
3.129351E+0
2.668158E+0
2.053234E+0
1.899502E+0
1.899502E+0
1.899502E+0
1.745771E+0
1.592041E+0
1.592041E+0
1.592041E+0
1.438309E+0
9.771156E-1
3.621903E-1
2.084580E-1
5.472755E-2
-4.064655E-1
-7.139282E-1
-1.021391E+0
-8.676605E-1
-5.601978E-1
-5.601978E-1
-1.021391E+0
-1.636315E+0
-2.097509E+0
-2.404971E+0
-2.558703E+0
-2.404971E+0
-2.251240E+0
-2.251240E+0
-2.558703E+0
-3.019897E+0
-3.634821E+0
-3.942284E+0
-4.096015E+0
-3.942284E+0
-3.788552E+0
-3.173627E+0
-3.173627E+0
-4.249746E+0
-5.325865E+0
-5.325865E+0
-4.710939E+0
-4.249746E+0
-4.557209E+0
-4.557209E+0
-4.096015E+0
-3.942284E+0
-4.557209E+0
-5.479595E+0
-5.787058E+0
-5.633327E+0
-5.633327E+0
-5.787058E+0
-5.940789E+0
-6.094521E+0
-6.248252E+0
-6.094521E+0
-6.094521E+0
-6.401982E+0
-6.709445E+0
-7.016908E+0
-7.170639E+0
-7.170639E+0
-7.785564E+0
-8.246758E+0
-8.093026E+0
-7.478101E+0
-7.170639E+0
-7.324369E+0
-7.785564E+0
-7.939295E+0
-7.785564E+0
-7.478101E+0
-7.478101E+0
-7.785564E+0
-8.093026E+0
-8.554219E+0
-8.861682E+0
-8.707951E+0
-8.554219E+0
-8.400489E+0
-8.707951E+0
-9.169144E+0
-9.630339E+0
-9.784069E+0
-9.476606E+0
-9.322876E+0
-9.169144E+0
-9.476606E+0
-9.784069E+0
-1.009153E+1
-9.937799E+0
-9.630339E+0
-9.476606E+0
-9.784069E+0
-1.024526E+1
-1.086019E+1
-1.101392E+1
-1.101392E+1
-1.086019E+1
-1.070646E+1
-1.039899E+1
-1.024526E+1
-1.039899E+1
-1.116765E+1
-1.239750E+1
-1.439601E+1
-1.885421E+1
-2.684823E+1
-3.607211E+1
-4.114523E+1
-3.822434E+1
-2.869301E+1
-1.731690E+1
-9.322876E+0
-6.401982E+0
-7.478101E+0
-9.015413E+0
-6.555715E+0
8.233833E-1
7.433825E+0
6.203978E+0
-5.325865E+0
-2.146764E+1
-3.345867E+1
-3.622584E+1
-2.976913E+1
-1.731690E+1
-3.788552E+0
5.127857E+0
4.974127E+0
-4.864672E+0
-1.900794E+1
-2.838554E+1
-2.638704E+1
-1.454974E+1
-4.064655E-1
6.818899E+0
3.129351E+0
-8.400489E+0
-2.116018E+1
-2.946166E+1
-3.069151E+1
-2.484973E+1
-1.454974E+1
-4.403477E+0
5.159206E-1
-1.943777E+0
-9.322876E+0
-1.670197E+1
-2.085272E+1
-2.131391E+1
-1.993033E+1
-1.762436E+1
-1.516466E+1
-1.331989E+1
-1.255123E+1
-1.270496E+1
-1.331989E+1
-1.408854E+1
-1.501093E+1
-1.593332E+1
-1.639451E+1
-1.608705E+1
-1.562585E+1
-1.593332E+1
-1.624078E+1
-1.608705E+1
-1.562585E+1
-1.547212E+1
-1.593332E+1
-1.639451E+1
-1.685570E+1
-1.747063E+1
-1.808555E+1
-1.870048E+1
-1.900794E+1
-1.885421E+1
-1.823929E+1
-1.700944E+1
-1.577959E+1
-1.485720E+1
-1.470347E+1
-1.516466E+1
-1.562585E+1
-1.608705E+1
-1.654824E+1
-1.685570E+1
-1.700944E+1
-1.747063E+1
-1.839302E+1
-1.854675E+1
-1.624078E+1
-1.239750E+1
-1.101392E+1
-1.408854E+1
-1.793182E+1
-1.654824E+1
-1.070646E+1
-7.170639E+0
-9.015413E+0
-1.224377E+1
-1.178258E+1
-7.631832E+0
-4.403477E+0
-5.479595E+0
-9.169144E+0
-1.055273E+1
-6.248252E+0
1.284578E+0
5.127857E+0
-5.601978E-1
-1.301242E+1
-2.484973E+1
-3.115271E+1
-3.146017E+1
-2.592585E+1
-1.408854E+1
6.696529E-1
8.663675E+0
1.745771E+0
-1.731690E+1
-3.714822E+1
-4.729448E+1
-4.544971E+1
-3.376614E+1
-1.470347E+1
7.587557E+0
2.434426E+1
2.480545E+1
7.126364E+0
-1.885421E+1
-3.914673E+1
-4.621837E+1
-4.191389E+1
-3.222883E+1
-2.131391E+1
-1.116765E+1
-3.481090E+0
-2.527351E-1
-2.251240E+0
-7.016908E+0
-1.209004E+1
-1.670197E+1
-2.069898E+1
-2.192883E+1
-1.946914E+1
-1.547212E+1
-1.239750E+1
-8.554219E+0
-2.404971E+0
2.668158E+0
2.206965E+0
-2.404971E+0
-4.096015E+0
2.084580E-1
6.203978E+0
7.587557E+0
3.898008E+0
-1.482584E+0
-8.554219E+0
-1.854675E+1
-2.807808E+1
-2.961540E+1
-1.885421E+1
-1.328854E+0
1.189203E+1
1.435173E+1
7.433825E+0
-3.942284E+0
-1.639451E+1
-2.777062E+1
-3.530345E+1
-3.561091E+1
-2.807808E+1
-1.577959E+1
-4.403477E+0
2.053234E+0
3.283083E+0
6.696529E-1
-3.481090E+0
-8.246758E+0
-1.285869E+1
-1.654824E+1
-1.854675E+1
-1.808555E+1
-1.624078E+1
-1.408854E+1
-1.193631E+1
-9.630339E+0
-7.324369E+0
-5.479595E+0
-4.864672E+0
-5.325865E+0
-7.016908E+0
-9.476606E+0
-1.178258E+1
-1.316616E+1
-1.301242E+1
-1.132138E+1
-9.169144E+0
-7.785564E+0
-7.324369E+0
-7.478101E+0
-7.631832E+0
-7.324369E+0
-6.555715E+0
-5.325865E+0
-4.249746E+0
-3.788552E+0
-4.096015E+0
-5.325865E+0
-6.555715E+0
-7.170639E+0
-7.016908E+0
-6.401982E+0
-5.633327E+0
-4.710939E+0
-3.942284E+0
-3.481090E+0
-3.481090E+0
-4.096015E+0
-5.018402E+0
-6.248252E+0
-7.170639E+0
-7.170639E+0
-6.555715E+0
-5.940789E+0
-5.325865E+0
-5.172133E+0
-5.018402E+0
-5.325865E+0
-5.940789E+0
-6.555715E+0
-7.016908E+0
-7.478101E+0
-7.939295E+0
-8.246758E+0
-8.093026E+0
-7.631832E+0
-7.170639E+0
-6.709445E+0
-6.709445E+0
-6.709445E+0
-7.016908E+0
-7.324369E+0
-7.631832E+0
-7.785564E+0
-7.939295E+0
-7.939295E+0
-7.939295E+0
-7.785564E+0
-7.631832E+0
-7.478101E+0
-7.324369E+0
-7.170639E+0
-7.170639E+0
-7.324369E+0
-7.478101E+0
-7.631832E+0
-7.478101E+0
-7.478101E+0
-7.478101E+0
-7.478101E+0
-7.631832E+0
-7.478101E+0
-7.170639E+0
-7.016908E+0
-7.170639E+0
-7.324369E+0
-7.478101E+0
-7.785564E+0
-7.939295E+0
-7.939295E+0
-7.939295E+0
-7.939295E+0
-7.785564E+0
-7.785564E+0
-7.785564E+0
-7.939295E+0
-8.093026E+0
-8.246758E+0
-8.400489E+0
-8.554219E+0
-8.707951E+0
-8.861682E+0
-9.015413E+0
-9.015413E+0
-9.169144E+0
-9.169144E+0
-9.322876E+0
-9.476606E+0
-9.630339E+0
-9.784069E+0
-1.009153E+1
-1.024526E+1
-1.024526E+1
-1.009153E+1
-1.009153E+1
-1.039899E+1
-1.055273E+1
-1.070646E+1
-1.055273E+1
-1.070646E+1
-1.086019E+1
-1.101392E+1
-1.101392E+1
-1.086019E+1
-1.070646E+1
-1.086019E+1
-1.101392E+1
-1.116765E+1
-1.116765E+1
-1.132138E+1
-1.147511E+1
-1.162884E+1
-1.178258E+1
-1.193631E+1
-1.178258E+1
-1.178258E+1
-1.193631E+1
-1.209004E+1
-1.224377E+1
-1.239750E+1
-1.255123E+1
-1.255123E+1
-1.255123E+1
-1.255123E+1
-1.270496E+1
-1.285869E+1
-1.285869E+1
-1.316616E+1
-1.362735E+1
-1.393481E+1
-1.393481E+1
-1.362735E+1
-1.362735E+1
-1.378108E+1
-1.408854E+1
-1.424227E+1
-1.424227E+1
-1.424227E+1
-1.424227E+1
-1.454974E+1
-1.470347E+1
-1.470347E+1
-1.470347E+1
-1.485720E+1
-1.501093E+1
-1.516466E+1
-1.531839E+1
-1.516466E+1
-1.501093E+1
-1.516466E+1
-1.562585E+1
-1.608705E+1
-1.654824E+1
-1.654824E+1
-1.608705E+1
-1.608705E+1
-1.639451E+1
-1.685570E+1
-1.700944E+1
-1.685570E+1
-1.670197E+1
-1.670197E+1
-1.700944E+1
-1.747063E+1
-1.762436E+1
-1.762436E+1
-1.777809E+1
-1.793182E+1
-1.793182E+1
-1.793182E+1
-1.793182E+1
-1.808555E+1
-1.823929E+1
-1.823929E+1
-1.839302E+1
-1.823929E+1
-1.823929E+1
-1.839302E+1
-1.854675E+1
-1.870048E+1
-1.885421E+1
-1.885421E+1
-1.885421E+1
-1.870048E+1
-1.885421E+1
-1.885421E+1
-1.916167E+1
-1.931540E+1
-1.962287E+1
-1.962287E+1
-1.962287E+1
-1.962287E+1
-1.946914E+1
-1.946914E+1
-1.977660E+1
-1.993033E+1
-2.008406E+1
-2.008406E+1
-2.008406E+1
-1.993033E+1
-2.008406E+1
-2.023779E+1
-2.039152E+1
-2.039152E+1
-2.054525E+1
-2.069898E+1
-2.085272E+1
-2.069898E+1
-2.039152E+1
-2.039152E+1
-2.054525E+1
-2.085272E+1
-2.100645E+1
-2.116018E+1
-2.116018E+1
-2.131391E+1
-2.131391E+1
-2.131391E+1
-2.116018E+1
-2.116018E+1
-2.131391E+1
-2.146764E+1
-2.146764E+1
-2.146764E+1
-2.146764E+1
-2.162137E+1
-2.162137E+1
-2.177510E+1
-2.177510E+1
-2.177510E+1
-2.192883E+1
-2.192883E+1
-2.192883E+1
-2.192883E+1
-2.192883E+1
-2.192883E+1
-2.208257E+1
-2.223630E+1
-2.239003E+1
-2.239003E+1
-2.254376E+1
-2.254376E+1
-2.223630E+1
-2.208257E+1
-2.223630E+1
-2.269749E+1
-2.300495E+1
-2.300495E+1
-2.285122E+1
-2.285122E+1
-2.269749E+1
-2.269749E+1
-2.254376E+1
-2.254376E+1
-2.254376E+1
-2.269749E+1
-2.300495E+1
-2.315868E+1
-2.300495E+1
-2.285122E+1
-2.269749E+1
-2.254376E+1
-2.269749E+1
-2.300495E+1
-2.331241E+1
-2.346615E+1
-2.331241E+1
-2.315868E+1
-2.300495E+1
-2.315868E+1
-2.331241E+1
-2.346615E+1
-2.346615E+1
-2.346615E+1
-2.331241E+1
-2.331241E+1
-2.331241E+1
-2.331241E+1
-2.346615E+1
-2.361988E+1
-2.377361E+1
-2.361988E+1
-2.346615E+1
-2.331241E+1
-2.331241E+1
-2.346615E+1
-2.377361E+1
-2.377361E+1
-2.377361E+1
-2.361988E+1
-2.346615E+1
-2.361988E+1
-2.361988E+1
-2.346615E+1
-2.346615E+1
-2.361988E+1
-2.377361E+1
-2.392734E+1
-2.408107E+1
-2.408107E+1
-2.392734E+1
-2.392734E+1
-2.408107E+1
-2.423480E+1
-2.438853E+1
-2.423480E+1
-2.423480E+1
-2.454226E+1
-2.484973E+1
-2.500346E+1
-2.515719E+1
-2.531092E+1
-2.531092E+1
-2.484973E+1
-2.377361E+1
-2.285122E+1
-2.300495E+1
-2.377361E+1
-2.423480E+1
-2.408107E+1
-2.346615E+1
-2.315868E+1
-2.331241E+1
-2.361988E+1
-2.377361E+1
-2.377361E+1
-2.392734E+1
-2.408107E+1
-2.408107E+1
-2.408107E+1
-2.423480E+1
-2.454226E+1
-2.469600E+1
-2.454226E+1
-2.408107E+1
-2.377361E+1
-2.361988E+1
-2.377361E+1
-2.392734E+1
-2.392734E+1
-2.392734E+1
-2.408107E+1
-2.408107E+1
-2.408107E+1
-2.392734E+1
-2.377361E+1
-2.377361E+1
-2.392734E+1
-2.408107E+1
-2.408107E+1
-2.392734E+1
-2.392734E+1
-2.392734E+1
-2.423480E+1
-2.438853E+1
-2.438853E+1
-2.408107E+1
-2.392734E+1
-2.377361E+1
-2.377361E+1
-2.392734E+1
-2.392734E+1
-2.408107E+1
-2.392734E+1
-2.392734E+1
-2.392734E+1
-2.408107E+1
-2.423480E+1
-2.438853E+1
-2.454226E+1
-2.469600E+1
-2.454226E+1
-2.438853E+1
-2.423480E+1
-2.423480E+1
-2.469600E+1
-2.500346E+1
-2.500346E+1
-2.484973E+1
-2.469600E+1
-2.454226E+1
-2.454226E+1
-2.469600E+1
-2.469600E+1
-2.469600E+1
-2.454226E+1
-2.438853E+1
-2.438853E+1
-2.438853E+1
-2.423480E+1
-2.423480E+1
-2.408107E+1
-2.392734E+1
-2.408107E+1
-2.408107E+1
-2.408107E+1
-2.392734E+1
-2.392734E+1
-2.408107E+1
-2.408107E+1
-2.392734E+1
-2.392734E+1
-2.377361E+1
-2.377361E+1
-2.377361E+1
-2.361988E+1
-2.361988E+1
-2.377361E+1
-2.377361E+1
-2.377361E+1
-2.377361E+1
-2.392734E+1
-2.392734E+1
-2.377361E+1
-2.361988E+1
-2.361988E+1
-2.377361E+1
-2.392734E+1
-2.392734E+1
-2.392734E+1
-2.377361E+1
-2.361988E+1
-2.361988E+1
-2.361988E+1
-2.377361E+1
-2.377361E+1
-2.377361E+1
-2.361988E+1
-2.346615E+1
-2.346615E+1
-2.377361E+1
-2.392734E+1
-2.392734E+1
-2.377361E+1
-2.361988E+1
-2.346615E+1
-2.331241E+1
-2.346615E+1
-2.346615E+1
-2.361988E+1
-2.361988E+1
-2.361988E+1
-2.361988E+1
-2.346615E+1
-2.331241E+1
-2.331241E+1
-2.315868E+1
-2.300495E+1
-2.300495E+1
-2.315868E+1
-2.331241E+1
-2.331241E+1
-2.300495E+1
-2.300495E+1
-2.315868E+1
-2.331241E+1
-2.331241E+1
-2.315868E+1
-2.300495E+1
-2.300495E+1
-2.315868E+1
-2.315868E+1
-2.331241E+1
-2.331241E+1
-2.315868E+1
-2.300495E+1
-2.300495E+1
-2.300495E+1
-2.300495E+1
-2.300495E+1
-2.300495E+1
-2.300495E+1
-2.285122E+1
-2.285122E+1
-2.285122E+1
-2.269749E+1
-2.254376E+1
-2.239003E+1
-2.254376E+1
-2.269749E+1
-2.269749E+1
-2.269749E+1
-2.269749E+1
-2.269749E+1
-2.285122E+1
-2.269749E+1
-2.269749E+1
-2.269749E+1
-2.269749E+1
-2.269749E+1
-2.254376E+1
-2.239003E+1
-2.239003E+1
-2.239003E+1
-2.254376E+1
-2.269749E+1
-2.269749E+1
-2.269749E+1
-2.254376E+1
-2.239003E+1
-2.223630E+1
-2.223630E+1
-2.223630E+1
-2.254376E+1
-2.269749E+1
-2.269749E+1
-2.254376E+1
-2.254376E+1
-2.254376E+1
-2.269749E+1
-2.269749E+1
-2.254376E+1
-2.239003E+1
-2.239003E+1
-2.239003E+1
-2.239003E+1
-2.239003E+1
-2.223630E+1
-2.208257E+1
-2.192883E+1
-2.208257E+1
-2.223630E+1
-2.239003E+1
-2.239003E+1
-2.239003E+1
-2.223630E+1
-2.223630E+1
-2.239003E+1
-2.254376E+1
-2.254376E+1
-2.239003E+1
-2.223630E+1
-2.223630E+1
-2.223630E+1
-2.239003E+1
-2.239003E+1
-2.239003E+1
-2.239003E+1
-2.254376E+1
-2.254376E+1
-2.239003E+1
-2.239003E+1
-2.223630E+1
-2.223630E+1
-2.223630E+1
-2.239003E+1
-2.254376E+1
-2.254376E+1
-2.254376E+1
-2.254376E+1
-2.254376E+1
-2.223630E+1
-2.223630E+1
-2.223630E+1
-2.239003E+1
-2.239003E+1
-2.239003E+1
-2.223630E+1
-2.239003E+1
-2.239003E+1
-2.239003E+1
-2.239003E+1
-2.223630E+1
-2.223630E+1
-2.223630E+1
-2.239003E+1
-2.239003E+1
-2.223630E+1
-2.223630E+1
-2.239003E+1
-2.239003E+1
-2.239003E+1
-2.239003E+1
-2.239003E+1
-2.223630E+1
-2.239003E+1
-2.239003E+1
-2.254376E+1
-2.239003E+1
-2.223630E+1
-2.208257E+1
-2.208257E+1
-2.223630E+1
-2.239003E+1
-2.239003E+1
-2.239003E+1
-2.239003E+1
-2.223630E+1
-2.223630E+1
-2.223630E+1
-2.208257E+1
-2.192883E+1
-2.177510E+1
-2.177510E+1
-2.192883E+1
-2.208257E+1
-2.192883E+1
-2.192883E+1
-2.192883E+1
-2.208257E+1
-2.192883E+1
-2.162137E+1
-2.146764E+1
-2.162137E+1
-2.177510E+1
-2.177510E+1
-2.162137E+1
-2.162137E+1
-2.162137E+1
-2.177510E+1
-2.177510E+1
-2.162137E+1
-2.146764E+1
-2.146764E+1
-2.162137E+1
-2.177510E+1
-2.177510E+1
-2.162137E+1
-2.131391E+1
-2.116018E+1
-2.116018E+1
-2.116018E+1
-2.131391E+1
-2.131391E+1
-2.131391E+1
-2.116018E+1
-2.116018E+1
-2.116018E+1
-2.116018E+1
-2.116018E+1
-2.100645E+1
-2.100645E+1
-2.116018E+1
-2.116018E+1
-2.116018E+1
-2.100645E+1
-2.085272E+1
-2.085272E+1
-2.100645E+1
-2.100645E+1
-2.085272E+1
-2.085272E+1
-2.085272E+1
-2.085272E+1
-2.085272E+1
-2.069898E+1
-2.054525E+1
-2.054525E+1
-2.054525E+1
-2.054525E+1
-2.039152E+1
-2.039152E+1
-2.054525E+1
-2.054525E+1
-2.054525E+1
-2.054525E+1
-2.039152E+1
-2.023779E+1
-2.008406E+1
-2.008406E+1
-2.023779E+1
-2.039152E+1
-2.039152E+1
-2.023779E+1
-2.008406E+1
-1.977660E+1
-1.977660E+1
-1.977660E+1
-1.977660E+1
-1.993033E+1
-1.993033E+1
-1.993033E+1
-1.993033E+1
-1.977660E+1
-1.962287E+1
-1.962287E+1
-1.977660E+1
-1.977660E+1
-1.993033E+1
-1.977660E+1
-1.977660E+1
-1.977660E+1
-1.962287E+1
-1.962287E+1
-1.962287E+1
-1.962287E+1
-1.962287E+1
-1.946914E+1
-1.946914E+1
-1.946914E+1
-1.946914E+1
-1.931540E+1
-1.916167E+1
-1.916167E+1
-1.916167E+1
-1.916167E+1
-1.900794E+1
-1.885421E+1
-1.885421E+1
-1.885421E+1
-1.885421E+1
-1.885421E+1
-1.854675E+1
-1.839302E+1
-1.823929E+1
-1.808555E+1
-1.839302E+1
-1.854675E+1
-1.854675E+1
-1.839302E+1
-1.823929E+1
-1.793182E+1
-1.793182E+1
-1.793182E+1
-1.793182E+1
-1.808555E+1
-1.808555E+1
-1.808555E+1
-1.808555E+1
-1.793182E+1
-1.762436E+1
-1.747063E+1
-1.747063E+1
-1.762436E+1
-1.762436E+1
-1.762436E+1
-1.747063E+1
-1.716317E+1
-1.716317E+1
-1.716317E+1
-1.731690E+1
-1.731690E+1
-1.716317E+1
-1.685570E+1
-1.685570E+1
-1.685570E+1
-1.685570E+1
-1.685570E+1
-1.670197E+1
-1.670197E+1
-1.670197E+1
-1.670197E+1
-1.670197E+1
-1.670197E+1
-1.654824E+1
-1.639451E+1
-1.639451E+1
-1.624078E+1
-1.608705E+1
-1.608705E+1
-1.593332E+1
-1.593332E+1
-1.577959E+1
-1.577959E+1
-1.577959E+1
-1.547212E+1
-1.516466E+1
-1.485720E+1
-1.470347E+1
-1.470347E+1
-1.470347E+1
-1.454974E+1
-1.454974E+1
-1.439601E+1
-1.424227E+1
-1.408854E+1
-1.393481E+1
-1.378108E+1
-1.378108E+1
-1.362735E+1
-1.362735E+1
-1.347362E+1
-1.331989E+1
-1.301242E+1
-1.270496E+1
-1.255123E+1
-1.255123E+1
-1.239750E+1
-1.224377E+1
-1.193631E+1
-1.193631E+1
-1.178258E+1
-1.178258E+1
-1.147511E+1
-1.116765E+1
-1.101392E+1
-1.101392E+1
-1.086019E+1
-1.070646E+1
-1.055273E+1
-1.055273E+1
-1.024526E+1
-1.009153E+1
-9.937799E+0
-9.784069E+0
-9.476606E+0
-9.322876E+0
-9.169144E+0
-9.169144E+0
-9.015413E+0
-8.707951E+0
-8.246758E+0
-7.939295E+0
-7.785564E+0
-7.631832E+0
-7.631832E+0
-7.324369E+0
-7.170639E+0
-6.863176E+0
-6.555715E+0
-6.248252E+0
-6.094521E+0
-5.787058E+0
-5.325865E+0
-5.018402E+0
-4.864672E+0
-4.710939E+0
-4.557209E+0
-4.403477E+0
-4.249746E+0
-4.249746E+0
-4.403477E+0
-3.942284E+0
-3.173627E+0
-2.404971E+0
-2.404971E+0
-2.712434E+0
-2.866165E+0
-2.866165E+0
-3.019897E+0
-3.019897E+0
-2.558703E+0
-1.636315E+0
-8.676605E-1
-4.064655E-1
-2.527351E-1
-2.527351E-1
-9.900475E-2
-9.900475E-2
-9.900475E-2
5.472755E-2
3.621903E-1
6.696529E-1
9.771156E-1
1.284578E+0
1.592041E+0
1.899502E+0
2.053234E+0
2.206965E+0
2.514427E+0
2.668158E+0
2.821890E+0
2.975620E+0
3.283083E+0
3.590546E+0
3.744276E+0
3.898008E+0
3.898008E+0
4.205469E+0
4.666664E+0
4.974127E+0
5.127857E+0
5.281588E+0
5.435320E+0
5.589052E+0
5.742783E+0
5.896513E+0
5.896513E+0
6.050243E+0
6.203978E+0
6.511438E+0
6.818899E+0
7.126364E+0
7.126364E+0
7.126364E+0
7.126364E+0
7.280094E+0
7.587557E+0
7.587557E+0
7.587557E+0
7.741287E+0
8.048750E+0
8.356213E+0
8.509943E+0
8.663675E+0
8.663675E+0
8.509943E+0
8.356213E+0
8.817406E+0
9.893524E+0
1.035472E+1
9.893524E+0
9.124868E+0
8.971138E+0
9.739794E+0
1.050845E+1
1.050845E+1
1.035472E+1
1.035472E+1
1.066218E+1
1.066218E+1
1.020099E+1
9.739794E+0
9.893524E+0
1.081591E+1
1.189203E+1
1.250695E+1
1.281442E+1
1.296815E+1
1.281442E+1
1.219949E+1
1.127711E+1
1.112338E+1
1.204576E+1
1.342934E+1
1.389054E+1
1.327561E+1
1.250695E+1
1.250695E+1
1.358308E+1
1.465919E+1
1.465919E+1
1.404427E+1
1.358308E+1
1.389054E+1
1.450546E+1
1.450546E+1
1.404427E+1
1.373681E+1
1.404427E+1
1.481292E+1
1.527412E+1
1.527412E+1
1.527412E+1
1.527412E+1
1.527412E+1
1.512039E+1
1.512039E+1
1.542785E+1
1.573531E+1
1.604277E+1
1.604277E+1
1.588904E+1
1.588904E+1
1.604277E+1
1.665770E+1
1.696516E+1
1.711889E+1
1.711889E+1
1.711889E+1
1.742635E+1
1.758008E+1
1.773382E+1
1.788755E+1
1.819501E+1
1.834874E+1
1.850247E+1
1.880994E+1
1.896366E+1
1.927113E+1
1.973232E+1
1.988605E+1
1.988605E+1
2.003979E+1
2.019351E+1
2.050098E+1
2.065471E+1
2.080844E+1
2.096217E+1
2.142337E+1
2.173083E+1
2.188456E+1
2.203829E+1
2.219202E+1
2.234575E+1
2.265322E+1
2.311441E+1
2.357560E+1
2.372933E+1
2.388307E+1
2.388307E+1
2.419053E+1
2.449799E+1
2.495918E+1
2.526665E+1
2.542038E+1
2.572784E+1
2.588157E+1
2.603530E+1
2.634276E+1
2.665023E+1
2.711142E+1
2.741888E+1
2.788007E+1
2.803380E+1
2.818754E+1
2.849500E+1
2.895619E+1
2.941739E+1
2.987858E+1
3.018605E+1
3.049351E+1
3.080097E+1
3.095470E+1
3.095470E+1
3.110843E+1
3.141589E+1
3.172336E+1
3.218455E+1
3.249201E+1
3.264574E+1
3.264574E+1
3.264574E+1
3.295320E+1
3.326067E+1
3.356813E+1
3.356813E+1
3.372186E+1
3.402932E+1
3.433678E+1
3.464425E+1
3.479798E+1
3.479798E+1
3.495171E+1
3.495171E+1
3.525917E+1
3.587410E+1
3.648902E+1
3.679649E+1
3.710395E+1
3.725768E+1
3.741141E+1
3.771887E+1
3.818007E+1
3.879499E+1
3.910245E+1
3.910245E+1
3.879499E+1
3.818007E+1
3.771887E+1
3.756514E+1
3.756514E+1
3.802634E+1
3.848753E+1
3.879499E+1
3.894872E+1
3.894872E+1
3.894872E+1
3.910245E+1
3.940991E+1
3.987111E+1
4.033230E+1
4.048603E+1
4.048603E+1
4.033230E+1
4.017857E+1
4.002484E+1
3.971738E+1
3.940991E+1
3.925618E+1
3.940991E+1
3.971738E+1
4.002484E+1
4.033230E+1
4.048603E+1
4.033230E+1
4.017857E+1
3.987111E+1
3.956365E+1
3.940991E+1
3.956365E+1
3.956365E+1
3.956365E+1
3.971738E+1
4.002484E+1
4.017857E+1
4.017857E+1
3.987111E+1
3.956365E+1
3.925618E+1
3.910245E+1
3.894872E+1
3.894872E+1
3.879499E+1
3.879499E+1
3.894872E+1
3.894872E+1
3.894872E+1
3.879499E+1
3.864126E+1
3.848753E+1
3.818007E+1
3.787260E+1
3.756514E+1
3.725768E+1
3.710395E+1
3.710395E+1
3.710395E+1
3.710395E+1
3.695022E+1
3.664275E+1
3.633530E+1
3.618156E+1
3.587410E+1
3.556664E+1
3.510545E+1
3.479798E+1
3.479798E+1
3.479798E+1
3.479798E+1
3.433678E+1
3.387560E+1
3.372186E+1
3.387560E+1
3.387560E+1
3.356813E+1
3.310694E+1
3.264574E+1
3.218455E+1
3.172336E+1
3.141589E+1
3.126216E+1
3.126216E+1
3.110843E+1
3.095470E+1
3.080097E+1
3.080097E+1
3.080097E+1
3.064724E+1
3.018605E+1
2.987858E+1
2.957112E+1
2.941739E+1
2.910992E+1
2.880246E+1
2.864873E+1
2.849500E+1
2.834127E+1
2.834127E+1
2.803380E+1
2.788007E+1
2.757261E+1
2.741888E+1
2.695769E+1
2.665023E+1
2.634276E+1
2.634276E+1
2.634276E+1
2.618903E+1
2.603530E+1
2.588157E+1
2.572784E+1
2.542038E+1
2.511292E+1
2.480545E+1
2.465172E+1
2.449799E+1
2.434426E+1
2.403680E+1
2.403680E+1
2.403680E+1
2.403680E+1
2.372933E+1
2.311441E+1
2.280694E+1
2.280694E+1
2.296068E+1
2.296068E+1
2.265322E+1
2.234575E+1
2.203829E+1
2.188456E+1
2.173083E+1
2.157710E+1
2.142337E+1
2.126963E+1
2.096217E+1
2.096217E+1
2.080844E+1
2.065471E+1
2.050098E+1
2.034725E+1
2.019351E+1
2.003979E+1
2.003979E+1
2.003979E+1
1.973232E+1
1.942486E+1
1.927113E+1
1.896366E+1
1.865620E+1
1.850247E+1
1.834874E+1
1.819501E+1
1.819501E+1
1.804128E+1
1.773382E+1
1.742635E+1
1.727262E+1
1.727262E+1
1.727262E+1
1.696516E+1
1.665770E+1
1.635023E+1
1.604277E+1
1.588904E+1
1.588904E+1
1.573531E+1
1.558158E+1
1.542785E+1
1.527412E+1
1.512039E+1
1.481292E+1
1.496665E+1
1.496665E+1
1.481292E+1
1.435173E+1
1.404427E+1
1.389054E+1
1.373681E+1
1.358308E+1
1.342934E+1
1.342934E+1
1.327561E+1
1.312188E+1
1.296815E+1
1.296815E+1
1.296815E+1
1.281442E+1
1.250695E+1
1.235322E+1
1.250695E+1
1.266069E+1
1.281442E+1
1.312188E+1
1.327561E+1
1.358308E+1
1.358308E+1
1.327561E+1
1.281442E+1
1.266069E+1
1.312188E+1
1.404427E+1
1.481292E+1
1.527412E+1
1.558158E+1
1.573531E+1
1.604277E+1
1.650397E+1
1.742635E+1
1.865620E+1
1.973232E+1
2.034725E+1
2.019351E+1
1.896366E+1
1.681143E+1
1.450546E+1
1.296815E+1
1.281442E+1
1.373681E+1
1.481292E+1
1.542785E+1
1.512039E+1
1.404427E+1
1.266069E+1
1.189203E+1
1.235322E+1
1.389054E+1
1.542785E+1
1.573531E+1
1.527412E+1
1.419800E+1
1.266069E+1
1.066218E+1
8.509943E+0
7.587557E+0
8.663675E+0
1.081591E+1
1.327561E+1
1.512039E+1
1.558158E+1
1.389054E+1
1.066218E+1
7.280094E+0
5.589052E+0
4.974127E+0
5.281588E+0
7.280094E+0
1.266069E+1
1.973232E+1
2.311441E+1
1.834874E+1
7.433825E+0
-2.404971E+0
-5.325865E+0
-1.021391E+0
7.587557E+0
1.957859E+1
3.326067E+1
4.340693E+1
4.233080E+1
2.711142E+1
4.974127E+0
-1.285869E+1
-1.993033E+1
-1.762436E+1
-1.024526E+1
2.084580E-1
1.219949E+1
2.234575E+1
2.711142E+1
2.741888E+1
2.588157E+1
2.249948E+1
1.312188E+1
-4.403477E+0
-2.408107E+1
-3.438106E+1
-2.700197E+1
-3.788552E+0
2.388307E+1
4.417558E+1
4.955618E+1
3.987111E+1
1.927113E+1
-4.710939E+0
-2.315868E+1
-2.884674E+1
-2.023779E+1
-1.943777E+0
1.681143E+1
2.849500E+1
3.018605E+1
2.403680E+1
1.404427E+1
4.512932E+0
-1.175121E+0
-1.636315E+0
3.621903E-1
2.053234E+0
1.284578E+0
-1.328854E+0
-4.096015E+0
-4.710939E+0
-1.636315E+0
5.435320E+0
1.327561E+1
1.819501E+1
1.773382E+1
1.250695E+1
4.359201E+0
-4.249746E+0
-1.178258E+1
-1.577959E+1
-1.393481E+1
-5.172133E+0
7.587557E+0
1.880994E+1
2.449799E+1
2.372933E+1
1.742635E+1
8.048750E+0
-1.943777E+0
-9.476606E+0
-1.193631E+1
-8.400489E+0
-9.900475E-2
9.432331E+0
1.742635E+1
2.173083E+1
2.111590E+1
1.619651E+1
8.817406E+0
1.899502E+0
-2.712434E+0
-4.864672E+0
-4.864672E+0
-2.866165E+0
1.284578E+0
6.972632E+0
1.250695E+1
1.619651E+1
1.665770E+1
1.450546E+1
1.020099E+1
5.281588E+0
9.771156E-1
-1.790047E+0
-2.097509E+0
-2.527351E-1
2.360695E+0
5.281588E+0
7.895020E+0
9.739794E+0
1.020099E+1
8.663675E+0
6.357708E+0
4.512932E+0
3.744276E+0
3.436813E+0
3.129351E+0
2.975620E+0
3.283083E+0
3.898008E+0
4.205469E+0
4.205469E+0
4.512932E+0
5.127857E+0
5.742783E+0
5.742783E+0
5.127857E+0
3.898008E+0
2.514427E+0
1.438309E+0
8.233833E-1
1.130846E+0
2.206965E+0
3.436813E+0
4.666664E+0
5.281588E+0
5.127857E+0
4.205469E+0
3.129351E+0
2.206965E+0
1.284578E+0
8.233833E-1
8.233833E-1
1.592041E+0
2.821890E+0
3.898008E+0
4.512932E+0
4.666664E+0
4.205469E+0
3.744276E+0
3.129351E+0
2.514427E+0
2.206965E+0
2.360695E+0
2.514427E+0
2.668158E+0
2.668158E+0
2.975620E+0
3.283083E+0
3.436813E+0
3.590546E+0
3.744276E+0
3.590546E+0
3.283083E+0
2.821890E+0
2.668158E+0
2.514427E+0
2.514427E+0
2.668158E+0
2.821890E+0
2.975620E+0
2.975620E+0
2.975620E+0
2.975620E+0
2.975620E+0
2.975620E+0
2.821890E+0
2.360695E+0
2.053234E+0
2.206965E+0
2.360695E+0
2.514427E+0
2.668158E+0
2.668158E+0
2.821890E+0
2.821890E+0
2.821890E+0
2.514427E+0
2.360695E+0
2.360695E+0
2.360695E+0
2.514427E+0
2.514427E+0
2.514427E+0
2.514427E+0
2.360695E+0
2.360695E+0
2.360695E+0
2.360695E+0
2.206965E+0
2.053234E+0
1.899502E+0
1.745771E+0
1.899502E+0
2.053234E+0
2.206965E+0
2.053234E+0
2.053234E+0
2.206965E+0
2.206965E+0
2.206965E+0
1.899502E+0
1.745771E+0
1.745771E+0
1.745771E+0
1.899502E+0
1.899502E+0
1.745771E+0
1.592041E+0
1.438309E+0
1.438309E+0
1.438309E+0
1.592041E+0
1.745771E+0
1.745771E+0
1.438309E+0
1.130846E+0
1.130846E+0
1.130846E+0
1.130846E+0
1.284578E+0
1.438309E+0
1.438309E+0
1.438309E+0
1.438309E+0
1.438309E+0
1.130846E+0
9.771156E-1
8.233833E-1
8.233833E-1
9.771156E-1
9.771156E-1
1.130846E+0
9.771156E-1
6.696529E-1
5.159206E-1
6.696529E-1
6.696529E-1
6.696529E-1
5.159206E-1
3.621903E-1
6.696529E-1
8.233833E-1
9.771156E-1
9.771156E-1
8.233833E-1
6.696529E-1
6.696529E-1
6.696529E-1
6.696529E-1
6.696529E-1
8.233833E-1
6.696529E-1
5.159206E-1
5.159206E-1
3.621903E-1
2.084580E-1
2.084580E-1
5.472755E-2
5.472755E-2
-9.900475E-2
-4.064655E-1
-5.601978E-1
-5.601978E-1
-5.601978E-1
-7.139282E-1
-8.676605E-1
-7.139282E-1
-4.064655E-1
-2.527351E-1
-5.601978E-1
-7.139282E-1
-8.676605E-1
-7.139282E-1
-5.601978E-1
-5.601978E-1
-5.601978E-1
-7.139282E-1
-8.676605E-1
-1.021391E+0
-1.175121E+0
-1.175121E+0
-1.328854E+0
-1.482584E+0
-1.482584E+0
-1.482584E+0
-1.328854E+0
-1.328854E+0
-1.482584E+0
-1.636315E+0
-1.943777E+0
-2.097509E+0
-2.097509E+0
-2.097509E+0
-2.097509E+0
-2.251240E+0
-2.251240E+0
-2.404971E+0
-2.404971E+0
-2.404971E+0
-2.251240E+0
-2.251240E+0
-2.251240E+0
-2.097509E+0
-2.097509E+0
-1.943777E+0
-1.943777E+0
-1.790047E+0
-1.790047E+0
-2.097509E+0
-2.251240E+0
-2.404971E+0
-2.558703E+0
-2.712434E+0
-2.712434E+0
-2.712434E+0
-2.712434E+0
-2.712434E+0
-2.712434E+0
-2.558703E+0
-2.558703E+0
-2.558703E+0
-2.712434E+0
-2.712434E+0
-2.558703E+0
-2.558703E+0
-2.558703E+0
-2.712434E+0
-2.712434E+0
-2.712434E+0
-2.712434E+0
-2.712434E+0
-2.712434E+0
-2.866165E+0
-2.866165E+0
-2.866165E+0
-2.866165E+0
-2.866165E+0
-2.866165E+0
-2.866165E+0
-2.712434E+0
-2.866165E+0
-2.866165E+0
-2.866165E+0
-2.712434E+0
-2.558703E+0
-2.404971E+0
-2.404971E+0
-2.712434E+0
-3.019897E+0
-3.327359E+0
-3.173627E+0
-3.173627E+0
-3.173627E+0
-3.173627E+0
-3.019897E+0
-2.866165E+0
-2.866165E+0
-2.866165E+0
-2.866165E+0
-2.866165E+0
-3.019897E+0
-3.173627E+0
-3.019897E+0
-3.019897E+0
-3.019897E+0
-3.019897E+0
-3.019897E+0
-3.019897E+0
-2.866165E+0
-2.712434E+0
-2.712434E+0
-2.558703E+0
-2.712434E+0
-2.866165E+0
-2.866165E+0
-2.866165E+0
-2.712434E+0
-2.558703E+0
-2.558703E+0
-2.712434E+0
-2.866165E+0
-2.866165E+0
-2.866165E+0
-2.866165E+0
-2.712434E+0
-2.712434E+0
-2.558703E+0
-2.404971E+0
-2.251240E+0
-2.404971E+0
-2.558703E+0
-2.558703E+0
-2.404971E+0
-2.251240E+0
-2.251240E+0
-2.251240E+0
-2.404971E+0
-2.558703E+0
-2.558703E+0
-2.558703E+0
-2.558703E+0
-2.712434E+0
-2.866165E+0
-2.866165E+0
-3.019897E+0
-3.019897E+0
-3.173627E+0
-3.481090E+0
-3.788552E+0
-3.788552E+0
-3.942284E+0
-3.788552E+0
-3.634821E+0
-3.481090E+0
-3.327359E+0
-3.173627E+0
-3.019897E+0
-3.019897E+0
-3.019897E+0
-3.019897E+0
-3.019897E+0
-2.712434E+0
-2.404971E+0
-2.097509E+0
-1.790047E+0
-1.790047E+0
-1.790047E+0
-1.943777E+0
-1.790047E+0
-1.482584E+0
-1.175121E+0
-1.175121E+0
-1.175121E+0
-8.676605E-1
-5.601978E-1
-8.676605E-1
-1.482584E+0
-1.636315E+0
-1.175121E+0
-8.676605E-1
-5.601978E-1
-2.527351E-1
5.472755E-2
-7.139282E-1
-2.558703E+0
-4.710939E+0
-5.633327E+0
-5.018402E+0
-3.481090E+0
-1.482584E+0
5.472755E-2
5.159206E-1
-1.021391E+0
-4.403477E+0
-8.093026E+0
-1.070646E+1
-1.162884E+1
-1.101392E+1
-9.169144E+0
-7.016908E+0
-5.018402E+0
-3.327359E+0
-2.251240E+0
-2.251240E+0
-3.481090E+0
-5.633327E+0
-7.939295E+0
-9.630339E+0
-1.039899E+1
-1.009153E+1
-8.554219E+0
-6.248252E+0
-3.788552E+0
-2.251240E+0
-1.943777E+0
-2.866165E+0
-4.403477E+0
-6.094521E+0
-7.631832E+0
-8.554219E+0
-8.707951E+0
-8.246758E+0
-7.324369E+0
-6.248252E+0
-5.787058E+0
-5.787058E+0
-6.094521E+0
-6.401982E+0
-6.709445E+0
-7.016908E+0
-7.324369E+0
-7.631832E+0
-7.785564E+0
-7.785564E+0
-7.478101E+0
-7.170639E+0
-7.016908E+0
-6.863176E+0
-6.709445E+0
-6.863176E+0
-7.016908E+0
-7.324369E+0
-7.631832E+0
-8.093026E+0
-8.707951E+0
-9.015413E+0
-9.015413E+0
-8.707951E+0
-8.554219E+0
-8.554219E+0
-8.400489E+0
-8.093026E+0
-7.939295E+0
-7.939295E+0
-8.246758E+0
-8.554219E+0
-8.707951E+0
-8.707951E+0
-8.400489E+0
-8.093026E+0
-7.939295E+0
-7.631832E+0
-7.478101E+0
-7.324369E+0
-7.478101E+0
-7.785564E+0
-7.939295E+0
-8.246758E+0
-8.400489E+0
-8.554219E+0
-8.554219E+0
-8.554219E+0
-8.554219E+0
-8.093026E+0
-7.478101E+0
-7.170639E+0
-7.478101E+0
-8.093026E+0
-8.246758E+0
-8.246758E+0
-8.246758E+0
-8.400489E+0
-8.246758E+0
-8.093026E+0
-7.785564E+0
-7.939295E+0
-8.093026E+0
-8.246758E+0
-7.939295E+0
-7.939295E+0
-8.093026E+0
-8.246758E+0
-8.246758E+0
-7.939295E+0
-7.631832E+0
-7.785564E+0
-7.939295E+0
-7.939295E+0
-8.093026E+0
-8.093026E+0
-8.246758E+0
-8.246758E+0
-8.246758E+0
-8.400489E+0
-8.554219E+0
-8.400489E+0
-8.246758E+0
-8.093026E+0
-8.093026E+0
-8.093026E+0
-8.093026E+0
-7.939295E+0
-7.939295E+0
-7.939295E+0
-7.939295E+0
-7.785564E+0
-7.631832E+0
-7.631832E+0
-7.478101E+0
-7.478101E+0
-7.478101E+0
-7.478101E+0
-7.478101E+0
-7.324369E+0
-7.324369E+0
-7.170639E+0
-7.016908E+0
-7.016908E+0
-7.016908E+0
-7.016908E+0
-7.016908E+0
-7.016908E+0
-7.016908E+0
-7.016908E+0
-7.016908E+0
-7.016908E+0
-7.170639E+0
-7.324369E+0
-7.170639E+0
-7.016908E+0
-7.016908E+0
-6.709445E+0
-6.555715E+0
-6.555715E+0
-6.555715E+0
-6.555715E+0
-6.555715E+0
-6.555715E+0
-6.555715E+0
-6.555715E+0
-6.401982E+0
-6.248252E+0
-6.248252E+0
-6.401982E+0
-6.555715E+0
-6.555715E+0
-6.401982E+0
-6.094521E+0
-6.094521E+0
-6.094521E+0
-6.248252E+0
-6.094521E+0
-6.094521E+0
-6.094521E+0
-6.248252E+0
-6.248252E+0
-6.094521E+0
-6.094521E+0
-5.940789E+0
-5.940789E+0
-5.940789E+0
-5.787058E+0
-5.787058E+0
-5.787058E+0
-5.633327E+0
-5.633327E+0
-5.633327E+0
-5.633327E+0
-5.633327E+0
-5.633327E+0
-5.479595E+0
-5.325865E+0
-5.325865E+0
-5.325865E+0
-5.325865E+0
-5.325865E+0
-5.325865E+0
-5.172133E+0
-5.018402E+0
-5.018402E+0
-5.172133E+0
-5.479595E+0
-5.479595E+0
-5.479595E+0
-5.325865E+0
-5.172133E+0
-5.018402E+0
-5.018402E+0
-5.018402E+0
-5.018402E+0
-5.018402E+0
-4.864672E+0
-4.864672E+0
-4.864672E+0
-4.864672E+0
-4.864672E+0
-4.710939E+0
-4.557209E+0
-4.557209E+0
-4.710939E+0
-4.710939E+0
-4.557209E+0
-4.403477E+0
-4.403477E+0
-4.403477E+0
-4.557209E+0
-4.557209E+0
-4.403477E+0
-4.710939E+0
-5.018402E+0
-5.018402E+0
-4.403477E+0
-3.942284E+0
-3.942284E+0
-4.710939E+0
-5.325865E+0
-5.479595E+0
-5.018402E+0
-4.403477E+0
-3.942284E+0
-3.942284E+0
-4.249746E+0
-4.710939E+0
-5.018402E+0
-5.172133E+0
-5.325865E+0
-5.172133E+0
-4.864672E+0
-4.403477E+0
-4.249746E+0
-4.249746E+0
-4.403477E+0
-4.710939E+0
-4.864672E+0
-5.018402E+0
-5.172133E+0
-5.172133E+0
-5.172133E+0
-5.325865E+0
-5.325865E+0
-5.018402E+0
-4.557209E+0
-4.403477E+0
-4.557209E+0
-4.864672E+0
-5.018402E+0
-5.018402E+0
-5.018402E+0
-5.018402E+0
-5.018402E+0
-4.864672E+0
-4.864672E+0
-4.864672E+0
-5.018402E+0
-5.018402E+0
-5.018402E+0
-5.018402E+0
-5.172133E+0
-5.172133E+0
-5.172133E+0
-5.018402E+0
-4.864672E+0
-4.864672E+0
-5.018402E+0
-5.172133E+0
-5.325865E+0
-5.172133E+0
-5.172133E+0
-5.172133E+0
-5.325865E+0
-5.325865E+0
-5.325865E+0
-5.325865E+0
-5.479595E+0
-5.633327E+0
-5.633327E+0
-5.479595E+0
-5.479595E+0
-5.633327E+0
-5.787058E+0
-5.633327E+0
-5.633327E+0
-5.787058E+0
-5.787058E+0
-5.787058E+0
-5.787058E+0
-5.787058E+0
-5.940789E+0
-6.094521E+0
-6.094521E+0
-5.940789E+0
-5.940789E+0
-5.940789E+0
-5.940789E+0
-5.940789E+0
-6.094521E+0
-6.094521E+0
-6.094521E+0
-6.094521E+0
-6.094521E+0
-6.248252E+0
-6.248252E+0
-6.094521E+0
-6.094521E+0
-6.094521E+0
-6.248252E+0
-6.401982E+0
-6.401982E+0
-6.401982E+0
-6.248252E+0
-6.248252E+0
-6.401982E+0
-6.401982E+0
-6.555715E+0
-6.555715E+0
-6.709445E+0
-6.709445E+0
-6.709445E+0
-6.709445E+0
-6.709445E+0
-6.709445E+0
-6.709445E+0
-6.709445E+0
-6.555715E+0
-6.555715E+0
-6.555715E+0
-6.709445E+0
-6.863176E+0
-6.863176E+0
-6.863176E+0
-6.863176E+0
-7.016908E+0
-7.016908E+0
-6.863176E+0
-6.863176E+0
-7.016908E+0
-7.016908E+0
-6.863176E+0
-6.863176E+0
-7.016908E+0
-7.016908E+0
-7.170639E+0
-7.016908E+0
-7.016908E+0
-7.016908E+0
-7.170639E+0
-7.324369E+0
-7.324369E+0
-7.324369E+0
-7.170639E+0
-7.170639E+0
-7.016908E+0
-7.170639E+0
-7.324369E+0
-7.478101E+0
-7.478101E+0
-7.478101E+0
-7.324369E+0
-7.170639E+0
-7.324369E+0
-7.324369E+0
-7.478101E+0
-7.324369E+0
-7.324369E+0
-7.324369E+0
-7.324369E+0
-7.324369E+0
-7.324369E+0
-7.170639E+0
-7.170639E+0
-7.170639E+0
-7.324369E+0
-7.478101E+0
-7.631832E+0
-7.631832E+0
-7.631832E+0
-7.631832E+0
-7.631832E+0
-7.631832E+0
-7.478101E+0
-7.478101E+0
-7.478101E+0
-7.631832E+0
-7.785564E+0
-7.785564E+0
-7.785564E+0
-7.478101E+0
-7.478101E+0
-7.631832E+0
-7.631832E+0
-7.631832E+0
-7.631832E+0
-7.631832E+0
-7.631832E+0
-7.631832E+0
-7.631832E+0
-7.478101E+0
-7.478101E+0
-7.631832E+0
-7.785564E+0
-7.785564E+0
-7.631832E+0
-7.478101E+0
-7.478101E+0
-7.478101E+0
-7.631832E+0
-7.785564E+0
-7.785564E+0
-7.785564E+0
-7.631832E+0
-7.478101E+0
-7.478101E+0
-7.631832E+0
-7.631832E+0
-7.631832E+0
-7.631832E+0
-7.631832E+0
-7.631832E+0
-7.631832E+0
-7.478101E+0
-7.478101E+0
-7.478101E+0
-7.631832E+0
-7.631832E+0
-7.631832E+0
-7.478101E+0
-7.631832E+0
-7.785564E+0
-7.785564E+0
-7.631832E+0
-7.631832E+0
-7.631832E+0
-7.631832E+0
-7.631832E+0
-7.478101E+0
-7.324369E+0
-7.324369E+0
-7.324369E+0
-7.478101E+0
-7.478101E+0
-7.631832E+0
-7.478101E+0
-7.478101E+0
-7.478101E+0
-7.478101E+0
-7.478101E+0
-7.324369E+0
-7.478101E+0
-7.478101E+0
-7.631832E+0
-7.478101E+0
-7.324369E+0
-7.324369E+0
-7.478101E+0
-7.478101E+0
-7.631832E+0
-7.631832E+0
-7.631832E+0
-7.478101E+0
-7.478101E+0
-7.478101E+0
-7.631832E+0
-7.631832E+0
-7.785564E+0
-7.631832E+0
-7.631832E+0
-7.631832E+0
-7.785564E+0
-7.785564E+0
-7.631832E+0
-7.631832E+0
-7.631832E+0
-7.631832E+0
-7.631832E+0
-7.631832E+0
-7.785564E+0
-7.785564E+0
-7.785564E+0
-7.785564E+0
-7.631832E+0
-7.478101E+0
-7.478101E+0
-7.324369E+0
-7.324369E+0
-7.324369E+0
-7.478101E+0
-7.631832E+0
-7.631832E+0
-7.785564E+0
-7.785564E+0
-7.939295E+0
-7.939295E+0
-7.939295E+0
-7.785564E+0
-7.785564E+0
-7.631832E+0
-7.631832E+0
-7.785564E+0
-7.939295E+0
-7.939295E+0
-7.939295E+0
-7.939295E+0
-7.939295E+0
-8.093026E+0
-8.093026E+0
-7.939295E+0
-7.939295E+0
-7.939295E+0
-7.939295E+0
-7.939295E+0
-8.093026E+0
-8.093026E+0
-8.093026E+0
-8.093026E+0
-8.093026E+0
-8.093026E+0
-8.093026E+0
-8.093026E+0
-8.093026E+0
-8.093026E+0
-8.093026E+0
-7.939295E+0
-7.939295E+0
-8.093026E+0
-8.246758E+0
-8.093026E+0
-7.939295E+0
-7.939295E+0
-8.093026E+0
-8.246758E+0
-8.246758E+0
-8.246758E+0
-8.246758E+0
-8.093026E+0
-7.939295E+0
-7.939295E+0
-8.246758E+0
-8.400489E+0
-8.400489E+0
-8.246758E+0
-8.246758E+0
-8.093026E+0
-8.093026E+0
-8.246758E+0
-8.246758E+0
-8.246758E+0
-8.093026E+0
-8.093026E+0
-7.939295E+0
-8.093026E+0
-8.093026E+0
-8.093026E+0
-8.246758E+0
-8.246758E+0
-8.400489E+0
-8.400489E+0
-8.554219E+0
-8.554219E+0
-8.400489E+0
-8.246758E+0
-8.246758E+0
-8.400489E+0
-8.554219E+0
-8.554219E+0
-8.554219E+0
-8.400489E+0
-8.246758E+0
-8.400489E+0
-8.554219E+0
-8.554219E+0
-8.554219E+0
-8.554219E+0
-8.707951E+0
-8.707951E+0
-8.707951E+0
-8.707951E+0
-8.554219E+0
-8.554219E+0
-8.707951E+0
-8.861682E+0
-9.015413E+0
-9.169144E+0
-9.169144E+0
-9.015413E+0
-8.861682E+0
-8.861682E+0
-9.015413E+0
-9.169144E+0
-9.169144E+0
-9.015413E+0
-9.169144E+0
-9.169144E+0
-9.169144E+0
-9.015413E+0
-9.169144E+0
-9.169144E+0
-9.169144E+0
-9.015413E+0
-8.861682E+0
-8.861682E+0
-9.015413E+0
-9.169144E+0
-9.169144E+0
-9.169144E+0
-9.169144E+0
-9.169144E+0
-9.169144E+0
-9.169144E+0
-9.169144E+0
-9.322876E+0
-9.476606E+0
-9.322876E+0
-9.322876E+0
-9.169144E+0
-9.322876E+0
-9.322876E+0
-9.322876E+0
-9.322876E+0
-9.322876E+0
-9.322876E+0
-9.322876E+0
-9.169144E+0
-9.322876E+0
-9.322876E+0
-9.169144E+0
-9.169144E+0
-9.322876E+0
-9.476606E+0
-9.476606E+0
-9.322876E+0
-9.169144E+0
-9.169144E+0
-9.169144E+0
-9.169144E+0
-9.169144E+0
-9.322876E+0
-9.322876E+0
-9.322876E+0
-9.322876E+0
-9.322876E+0
-9.322876E+0
-9.322876E+0
-9.322876E+0
-9.476606E+0
-9.476606E+0
-9.630339E+0
-9.784069E+0
-9.784069E+0
-9.784069E+0
-9.630339E+0
-9.630339E+0
-9.630339E+0
-9.630339E+0
-9.630339E+0
-9.476606E+0
-9.630339E+0
-9.784069E+0
-9.630339E+0
-9.476606E+0
-9.476606E+0
-9.476606E+0
-9.630339E+0
-9.630339E+0
-9.630339E+0
-9.630339E+0
-9.630339E+0
-9.630339E+0
-9.630339E+0
-9.630339E+0
-9.630339E+0
-9.784069E+0
-9.937799E+0
-9.784069E+0
-9.630339E+0
-9.322876E+0
-9.322876E+0
-9.630339E+0
-9.937799E+0
-1.009153E+1
-9.784069E+0
-9.322876E+0
-9.322876E+0
-9.630339E+0
-9.937799E+0
-9.937799E+0
-9.630339E+0
-9.476606E+0
-9.476606E+0
-9.322876E+0
-9.322876E+0
-9.322876E+0
-9.630339E+0
-9.784069E+0
-9.784069E+0
-9.784069E+0
-9.630339E+0
-9.630339E+0
-9.630339E+0
-9.630339E+0
-9.476606E+0
-9.322876E+0
-9.476606E+0
-9.784069E+0
-9.937799E+0
-9.937799E+0
-9.937799E+0
-9.784069E+0
-9.937799E+0
-9.937799E+0
-9.937799E+0
-9.937799E+0
-9.937799E+0
-1.009153E+1
-1.024526E+1
-1.024526E+1
-1.009153E+1
-1.009153E+1
-1.009153E+1
-1.009153E+1
-1.009153E+1
-9.937799E+0
-9.937799E+0
-9.937799E+0
-9.937799E+0
-9.937799E+0
-9.784069E+0
-9.937799E+0
-1.009153E+1
-1.009153E+1
-9.937799E+0
-9.784069E+0
-9.784069E+0
-9.784069E+0
-9.784069E+0
-9.784069E+0
-9.630339E+0
-9.476606E+0
-9.476606E+0
-9.476606E+0
-9.476606E+0
-9.630339E+0
-9.476606E+0
-9.322876E+0
-9.322876E+0
-9.322876E+0
-9.476606E+0
-9.476606E+0
-9.322876E+0
-9.322876E+0
-9.322876E+0
-9.322876E+0
-9.322876E+0
-9.322876E+0
-9.169144E+0
-9.169144E+0
-9.169144E+0
-9.169144E+0
-9.169144E+0
-9.169144E+0
-9.169144E+0
-9.015413E+0
-9.015413E+0
-8.861682E+0
-8.861682E+0
-8.707951E+0
-8.707951E+0
-8.861682E+0
-9.169144E+0
-9.322876E+0
-9.169144E+0
-8.861682E+0
-8.707951E+0
-8.554219E+0
-8.554219E+0
-8.707951E+0
-8.861682E+0
-8.861682E+0
-8.861682E+0
-9.015413E+0
-9.015413E+0
-8.861682E+0
-8.400489E+0
-8.246758E+0
-8.246758E+0
-8.246758E+0
-8.246758E+0
-8.246758E+0
-8.246758E+0
-8.246758E+0
-8.246758E+0
-8.400489E+0
-8.707951E+0
-9.322876E+0
-9.784069E+0
-9.784069E+0
-9.322876E+0
-8.861682E+0
-8.554219E+0
-8.554219E+0
-9.015413E+0
-9.784069E+0
-1.070646E+1
-1.116765E+1
-1.086019E+1
-1.024526E+1
-9.630339E+0
-9.322876E+0
-9.015413E+0
-9.015413E+0
-9.015413E+0
-9.476606E+0
-1.009153E+1
-1.086019E+1
-1.132138E+1
-1.116765E+1
-1.070646E+1
-1.009153E+1
-9.476606E+0
-9.015413E+0
-9.169144E+0
-9.630339E+0
-1.009153E+1
-1.024526E+1
-1.024526E+1
-1.039899E+1
-1.070646E+1
-1.055273E+1
-1.009153E+1
-9.937799E+0
-1.055273E+1
-1.178258E+1
-1.224377E+1
-1.193631E+1
-1.147511E+1
-1.132138E+1
-1.162884E+1
-1.224377E+1
-1.347362E+1
-1.593332E+1
-2.131391E+1
-3.007659E+1
-3.822434E+1
-3.730196E+1
-2.223630E+1
1.438309E+0
1.942486E+1
2.003979E+1
4.974127E+0
-1.239750E+1
-1.793182E+1
-9.322876E+0
2.821890E+0
5.127857E+0
-6.555715E+0
-2.577211E+1
-4.129897E+1
-4.514224E+1
-3.391987E+1
-8.861682E+0
2.357560E+1
5.017110E+1
5.632035E+1
3.541290E+1
-4.864672E+0
-4.575717E+1
-6.897058E+1
-6.681834E+1
-4.375867E+1
-1.116765E+1
1.865620E+1
3.633530E+1
3.756514E+1
2.434426E+1
3.590546E+0
-1.624078E+1
-2.838554E+1
-3.084524E+1
-2.561838E+1
-1.654824E+1
-7.170639E+0
-2.527351E-1
2.360695E+0
2.084580E-1
-4.710939E+0
-9.015413E+0
-1.055273E+1
-9.015413E+0
-6.401982E+0
-4.557209E+0
-4.710939E+0
-6.555715E+0
-8.861682E+0
-1.086019E+1
-1.147511E+1
-1.070646E+1
-9.169144E+0
-7.324369E+0
-5.787058E+0
-4.710939E+0
-5.018402E+0
-6.248252E+0
-7.785564E+0
-8.861682E+0
-9.322876E+0
-9.630339E+0
-1.009153E+1
-1.039899E+1
-9.937799E+0
-8.093026E+0
-5.479595E+0
-3.942284E+0
-4.096015E+0
-5.940789E+0
-8.246758E+0
-9.630339E+0
-9.937799E+0
-9.476606E+0
-8.246758E+0
-6.709445E+0
-5.325865E+0
-4.249746E+0
-4.096015E+0
-4.557209E+0
-5.633327E+0
-6.709445E+0
-7.478101E+0
-7.939295E+0
-8.093026E+0
-7.785564E+0
-7.170639E+0
-6.555715E+0
-5.940789E+0
-5.633327E+0
-5.479595E+0
-5.479595E+0
-5.633327E+0
-5.940789E+0
-6.248252E+0
-6.555715E+0
-6.709445E+0
-6.709445E+0
-6.555715E+0
-6.248252E+0
-5.940789E+0
-5.633327E+0
-5.479595E+0
-5.633327E+0
-6.094521E+0
-6.555715E+0
-7.016908E+0
-7.324369E+0
-7.631832E+0
-7.785564E+0
-7.631832E+0
-7.170639E+0
-6.709445E+0
-6.401982E+0
-6.248252E+0
-6.401982E+0
-6.709445E+0
-7.016908E+0
-7.324369E+0
-7.478101E+0
-7.631832E+0
-7.631832E+0
-7.324369E+0
-7.016908E+0
-6.709445E+0
-6.709445E+0
-6.709445E+0
-6.709445E+0
-6.863176E+0
-7.016908E+0
-7.324369E+0
-7.478101E+0
-7.631832E+0
-7.631832E+0
-7.478101E+0
-7.324369E+0
-7.170639E+0
-7.324369E+0
-7.478101E+0
-7.631832E+0
-7.631832E+0
-7.478101E+0
-7.324369E+0
-7.324369E+0
-7.324369E+0
-7.478101E+0
-7.631832E+0
-7.631832E+0
-7.631832E+0
-7.631832E+0
-7.631832E+0
-7.478101E+0
-7.478101E+0
-7.631832E+0
-7.785564E+0
-7.785564E+0
-7.785564E+0
-7.631832E+0
-7.785564E+0
-7.785564E+0
-7.785564E+0
-7.785564E+0
-7.939295E+0
-7.939295E+0
-7.939295E+0
-8.093026E+0
-8.246758E+0
-8.400489E+0
-8.400489E+0
-8.400489E+0
-8.400489E+0
-8.554219E+0
-8.554219E+0
-8.246758E+0
-8.093026E+0
-7.939295E+0
-7.939295E+0
-8.246758E+0
-8.554219E+0
-8.861682E+0
-9.322876E+0
-9.630339E+0
-9.630339E+0
-9.476606E+0
-8.861682E+0
-7.939295E+0
-7.170639E+0
-6.555715E+0
-6.555715E+0
-7.170639E+0
-8.093026E+0
-9.015413E+0
-9.630339E+0
-9.784069E+0
-9.476606E+0
-9.169144E+0
-8.554219E+0
-8.093026E+0
-7.939295E+0
-7.939295E+0
-8.246758E+0
-8.707951E+0
-9.169144E+0
-9.630339E+0
-1.024526E+1
-1.070646E+1
-1.070646E+1
-1.039899E+1
-9.937799E+0
-9.476606E+0
-9.015413E+0
-8.707951E+0
-8.707951E+0
-9.015413E+0
-9.476606E+0
-9.784069E+0
-9.937799E+0
-9.937799E+0
-1.009153E+1
-9.937799E+0
-9.630339E+0
-9.322876E+0
-9.322876E+0
-9.476606E+0
-9.322876E+0
-9.169144E+0
-9.322876E+0
-9.937799E+0
-1.024526E+1
-1.024526E+1
-1.039899E+1
-1.055273E+1
-1.024526E+1
-9.630339E+0
-9.169144E+0
-9.476606E+0
-9.784069E+0
-9.937799E+0
-9.784069E+0
-9.784069E+0
-9.937799E+0
-1.024526E+1
-1.024526E+1
-1.024526E+1
-1.024526E+1
-1.009153E+1
-1.009153E+1
-1.009153E+1
-1.024526E+1
-1.024526E+1
-1.024526E+1
-1.009153E+1
-9.937799E+0
-1.009153E+1
-1.039899E+1
-1.070646E+1
-1.116765E+1
-1.147511E+1
-1.162884E+1
-1.132138E+1
-1.055273E+1
-9.630339E+0
-9.169144E+0
-9.476606E+0
-1.024526E+1
-1.147511E+1
-1.285869E+1
-1.347362E+1
-1.347362E+1
-1.285869E+1
-1.178258E+1
-1.101392E+1
-1.009153E+1
-9.015413E+0
-8.246758E+0
-8.093026E+0
-9.015413E+0
-1.070646E+1
-1.224377E+1
-1.301242E+1
-1.285869E+1
-1.178258E+1
-1.039899E+1
-9.015413E+0
-8.246758E+0
-7.939295E+0
-8.400489E+0
-9.322876E+0
-1.009153E+1
-1.070646E+1
-1.086019E+1
-1.101392E+1
-1.101392E+1
-1.086019E+1
-1.070646E+1
-1.024526E+1
-9.784069E+0
-9.476606E+0
-9.169144E+0
-9.169144E+0
-9.476606E+0
-9.937799E+0
-1.055273E+1
-1.101392E+1
-1.116765E+1
-1.116765E+1
-1.086019E+1
-1.055273E+1
-1.009153E+1
-9.784069E+0
-9.784069E+0
-9.784069E+0
-9.784069E+0
-1.009153E+1
-1.039899E+1
-1.055273E+1
-1.070646E+1
-1.055273E+1
-1.070646E+1
-1.055273E+1
-1.039899E+1
-1.024526E+1
-1.024526E+1
-1.039899E+1
-1.039899E+1
-1.055273E+1
-1.055273E+1
-1.070646E+1
-1.086019E+1
-1.086019E+1
-1.086019E+1
-1.055273E+1
-1.024526E+1
-1.009153E+1
-9.937799E+0
-1.009153E+1
-1.024526E+1
-1.024526E+1
-1.024526E+1
-1.024526E+1
-1.024526E+1
-1.024526E+1
-1.009153E+1
-1.009153E+1
-9.937799E+0
-9.784069E+0
-9.630339E+0
-9.784069E+0
-9.784069E+0
-9.937799E+0
-9.937799E+0
-9.937799E+0
-9.937799E+0
-9.937799E+0
-9.937799E+0
-9.937799E+0
-9.784069E+0
-9.784069E+0
-9.784069E+0
-9.937799E+0
-1.009153E+1
-1.009153E+1
-9.937799E+0
-9.630339E+0
-9.476606E+0
-9.630339E+0
-9.784069E+0
-9.784069E+0
-9.784069E+0
-9.784069E+0
-9.784069E+0
-9.937799E+0
-9.937799E+0
-9.937799E+0
-9.937799E+0
-1.009153E+1
-1.009153E+1
-1.009153E+1
-1.009153E+1
-1.024526E+1
-1.009153E+1
-1.009153E+1
-1.024526E+1
-1.024526E+1
-1.009153E+1
-9.937799E+0
-9.784069E+0
-9.784069E+0
-9.937799E+0
-9.937799E+0
-1.009153E+1
-1.009153E+1
-9.937799E+0
-9.784069E+0
-9.476606E+0
-9.476606E+0
-9.476606E+0
-9.630339E+0
-9.630339E+0
-9.630339E+0
-9.630339E+0
-9.630339E+0
-9.784069E+0
-9.784069E+0
-9.630339E+0
-9.630339E+0
-9.630339E+0
-9.630339E+0
-9.476606E+0
-9.476606E+0
-9.476606E+0
-9.476606E+0
-9.784069E+0
-9.784069E+0
-9.630339E+0
-9.476606E+0
-9.322876E+0
-9.322876E+0
-9.476606E+0
-9.476606E+0
-9.476606E+0
-9.476606E+0
-9.630339E+0
-9.630339E+0
-9.630339E+0
-9.476606E+0
-9.322876E+0
-9.322876E+0
-9.322876E+0
-9.476606E+0
-9.476606E+0
-9.322876E+0
-9.322876E+0
-9.322876E+0
-9.476606E+0
-9.630339E+0
-9.476606E+0
-9.476606E+0
-9.476606E+0
-9.476606E+0
-9.630339E+0
-9.630339E+0
-9.630339E+0
-9.476606E+0
-9.630339E+0
-9.630339E+0
-9.476606E+0
-9.322876E+0
-9.322876E+0
-9.476606E+0
-9.784069E+0
-9.630339E+0
-9.630339E+0
-9.476606E+0
-9.476606E+0
-9.476606E+0
-9.322876E+0
-9.322876E+0
-9.476606E+0
-9.476606E+0
-9.476606E+0
-9.476606E+0
-9.476606E+0
-9.476606E+0
-9.476606E+0
-9.476606E+0
-9.630339E+0
-9.630339E+0
-9.476606E+0
-9.476606E+0
-9.476606E+0
-9.476606E+0
-9.322876E+0
-9.322876E+0
-9.476606E+0
-9.630339E+0
-9.630339E+0
-9.476606E+0
-9.476606E+0
-9.476606E+0
-9.476606E+0
-9.322876E+0
-9.322876E+0
-9.476606E+0
-9.476606E+0
-9.630339E+0
-9.630339E+0
-9.476606E+0
-9.322876E+0
-9.169144E+0
-9.169144E+0
-9.322876E+0
-9.476606E+0
-9.476606E+0
-9.476606E+0
-9.476606E+0
-9.476606E+0
-9.476606E+0
-9.476606E+0
-9.322876E+0
-9.322876E+0
-9.322876E+0
-9.322876E+0
-9.322876E+0
-9.322876E+0
-9.476606E+0
-9.476606E+0
-9.476606E+0
-9.476606E+0
-9.322876E+0
-9.322876E+0
-9.169144E+0
-9.322876E+0
-9.476606E+0
-9.630339E+0
-9.630339E+0
-9.322876E+0
-9.169144E+0
-9.322876E+0
-9.476606E+0
-9.630339E+0
-9.630339E+0
-9.630339E+0
-9.322876E+0
-9.322876E+0
-9.322876E+0
-9.169144E+0
-9.169144E+0
-9.169144E+0
-9.169144E+0
-9.169144E+0
-9.169144E+0
-9.322876E+0
-9.169144E+0
-9.169144E+0
-9.169144E+0
-9.169144E+0
-9.169144E+0
-9.015413E+0
-9.015413E+0
-9.015413E+0
-9.322876E+0
-9.476606E+0
-9.322876E+0
-9.015413E+0
-8.861682E+0
-9.015413E+0
-9.322876E+0
-9.476606E+0
-9.322876E+0
-9.169144E+0
-9.015413E+0
-9.015413E+0
-9.015413E+0
-9.015413E+0
-8.861682E+0
-8.861682E+0
-8.861682E+0
-9.015413E+0
-9.169144E+0
-9.169144E+0
-9.169144E+0
-9.015413E+0
-9.015413E+0
-9.169144E+0
-9.322876E+0
-9.322876E+0
-9.169144E+0
-9.015413E+0
-9.169144E+0
-9.169144E+0
-9.169144E+0
-9.015413E+0
-9.015413E+0
-9.015413E+0
-8.861682E+0
-8.861682E+0
-8.861682E+0
-9.015413E+0
-9.015413E+0
-9.015413E+0
-9.015413E+0
-8.861682E+0
-8.861682E+0
-8.861682E+0
-9.015413E+0
-9.015413E+0
-9.015413E+0
-9.015413E+0
-8.861682E+0
-8.861682E+0
-8.861682E+0
-9.015413E+0
-8.861682E+0
-8.861682E+0
-8.861682E+0
-8.861682E+0
-8.861682E+0
-8.861682E+0
-8.861682E+0
-8.707951E+0
-8.554219E+0
-8.554219E+0
-8.554219E+0
-8.554219E+0
-8.554219E+0
-8.554219E+0
-8.554219E+0
-8.554219E+0
-8.400489E+0
-8.400489E+0
-8.554219E+0
-8.554219E+0
-8.707951E+0
-8.707951E+0
-8.707951E+0
-8.707951E+0
-8.400489E+0
-8.400489E+0
-8.554219E+0
-8.861682E+0
-9.015413E+0
-8.861682E+0
-8.554219E+0
-8.400489E+0
-8.554219E+0
-8.554219E+0
-8.400489E+0
-8.400489E+0
-8.246758E+0
-8.400489E+0
-8.554219E+0
-8.554219E+0
-8.554219E+0
-8.554219E+0
-8.400489E+0
-8.246758E+0
-8.400489E+0
-8.554219E+0
-8.707951E+0
-8.554219E+0
-8.400489E+0
-8.246758E+0
-8.246758E+0
-8.400489E+0
-8.246758E+0
-8.093026E+0
-8.093026E+0
-8.246758E+0
-8.400489E+0
-8.400489E+0
-8.400489E+0
-8.246758E+0
-8.246758E+0
-8.246758E+0
-8.246758E+0
-8.400489E+0
-8.400489E+0
-8.400489E+0
-8.400489E+0
-8.400489E+0
-8.400489E+0
-8.400489E+0
-8.400489E+0
-8.400489E+0
-8.400489E+0
-8.400489E+0
-8.400489E+0
-8.400489E+0
-8.554219E+0
-8.400489E+0
-8.400489E+0
-8.246758E+0
-8.246758E+0
-8.093026E+0
-8.246758E+0
-8.400489E+0
-8.554219E+0
-8.400489E+0
-8.246758E+0
-8.246758E+0
-8.246758E+0
-8.246758E+0
-8.246758E+0
-8.246758E+0
-8.246758E+0
-8.093026E+0
-7.939295E+0
-7.939295E+0
-8.093026E+0
-8.246758E+0
-8.400489E+0
-8.246758E+0
-8.246758E+0
-8.093026E+0
-8.093026E+0
-8.246758E+0
-8.246758E+0
-8.246758E+0
-8.246758E+0
-8.246758E+0
-8.246758E+0
-8.246758E+0
-8.246758E+0
-8.246758E+0
-8.246758E+0
-8.400489E+0
-8.246758E+0
-8.246758E+0
-8.246758E+0
-8.246758E+0
-8.246758E+0
-8.400489E+0
-8.400489E+0
-8.246758E+0
-8.093026E+0
-8.093026E+0
-8.093026E+0
-8.093026E+0
-8.246758E+0
-8.246758E+0
-8.246758E+0
-8.093026E+0
-8.093026E+0
-8.093026E+0
-8.093026E+0
-7.939295E+0
-7.939295E+0
-7.939295E+0
-8.093026E+0
-8.093026E+0
-8.093026E+0
-8.093026E+0
-8.093026E+0
-8.093026E+0
-7.939295E+0
-8.093026E+0
-8.093026E+0
-8.246758E+0
-8.246758E+0
-8.093026E+0
-7.939295E+0
-7.939295E+0
-7.939295E+0
-8.093026E+0
-8.093026E+0
-8.246758E+0
-8.246758E+0
-8.093026E+0
-8.093026E+0
-7.939295E+0
-7.939295E+0
-8.093026E+0
-8.093026E+0
-8.093026E+0
-7.939295E+0
-7.939295E+0
-8.093026E+0
-8.093026E+0
-8.093026E+0
-7.939295E+0
-7.939295E+0
-7.939295E+0
-7.785564E+0
-7.785564E+0
-7.785564E+0
-7.939295E+0
-7.939295E+0
-8.093026E+0
-8.093026E+0
-8.093026E+0
-7.785564E+0
-7.631832E+0
-7.478101E+0
-7.631832E+0
-7.631832E+0
-7.631832E+0
-7.631832E+0
-7.785564E+0
-7.785564E+0
-7.785564E+0
-7.631832E+0
-7.478101E+0
-7.478101E+0
-7.478101E+0
-7.478101E+0
-7.324369E+0
-7.324369E+0
-7.478101E+0
-7.478101E+0
-7.478101E+0
-7.324369E+0
-7.170639E+0
-7.170639E+0
-7.324369E+0
-7.324369E+0
-7.324369E+0
-7.478101E+0
-7.478101E+0
-7.631832E+0
-7.631832E+0
-7.478101E+0
-7.324369E+0
-7.170639E+0
-7.170639E+0
-7.324369E+0
-7.324369E+0
-7.478101E+0
-7.631832E+0
-7.631832E+0
-7.478101E+0
-7.324369E+0
-7.324369E+0
-7.170639E+0
-7.324369E+0
-7.324369E+0
-7.478101E+0
-7.324369E+0
-7.170639E+0
-7.170639E+0
-7.170639E+0
-7.170639E+0
-7.016908E+0
-7.170639E+0
-7.170639E+0
-7.170639E+0
-7.170639E+0
-7.324369E+0
-7.478101E+0
-7.478101E+0
-7.324369E+0
-7.324369E+0
-7.324369E+0
-7.170639E+0
-7.170639E+0
-7.016908E+0
-7.016908E+0
-7.016908E+0
-7.170639E+0
-7.324369E+0
-7.478101E+0
-7.478101E+0
-7.324369E+0
-7.324369E+0
-7.324369E+0
-7.324369E+0
-7.324369E+0
-7.324369E+0
-7.324369E+0
-7.170639E+0
-7.170639E+0
-7.170639E+0
-7.170639E+0
-7.170639E+0
-7.170639E+0
-7.324369E+0
-7.324369E+0
-7.324369E+0
-7.324369E+0
-7.324369E+0
-7.324369E+0
-7.324369E+0
-7.324369E+0
-7.170639E+0
-7.016908E+0
-7.016908E+0
-7.170639E+0
-7.170639E+0
-7.170639E+0
-7.170639E+0
-7.170639E+0
-7.016908E+0
-7.016908E+0
-7.016908E+0
-7.016908E+0
-7.016908E+0
-7.016908E+0
-6.863176E+0
-6.863176E+0
-6.863176E+0
-6.863176E+0
-6.863176E+0
-6.863176E+0
-6.709445E+0
-6.709445E+0
-6.555715E+0
-6.555715E+0
-6.555715E+0
-6.555715E+0
-6.555715E+0
-6.555715E+0
-6.709445E+0
-6.863176E+0
-6.863176E+0
-6.863176E+0
-6.863176E+0
-6.863176E+0
-7.016908E+0
-7.016908E+0
-7.016908E+0
-7.170639E+0
-7.478101E+0
-7.785564E+0
-7.939295E+0
-7.939295E+0
-7.939295E+0
-8.093026E+0
-8.400489E+0
-8.554219E+0
-8.400489E+0
-8.246758E+0
-8.246758E+0
-8.246758E+0
-8.246758E+0
-8.093026E+0
-7.785564E+0
-7.785564E+0
-7.785564E+0
-7.939295E+0
-8.093026E+0
-8.246758E+0
-8.246758E+0
-8.246758E+0
-8.246758E+0
-8.246758E+0
-8.093026E+0
-7.939295E+0
-7.939295E+0
-7.785564E+0
-7.785564E+0
-7.785564E+0
-7.939295E+0
-8.093026E+0
-8.246758E+0
-8.246758E+0
-8.246758E+0
-8.093026E+0
-8.093026E+0
-8.093026E+0
-8.093026E+0
-7.939295E+0
-7.939295E+0
-7.785564E+0
-7.939295E+0
-8.093026E+0
-8.246758E+0
-8.400489E+0
-8.400489E+0
-8.400489E+0
-8.554219E+0
-8.554219E+0
-8.554219E+0
-8.400489E+0
-8.400489E+0
-8.400489E+0
-8.400489E+0
-8.400489E+0
-8.554219E+0
-8.707951E+0
-8.554219E+0
-8.554219E+0
-8.554219E+0
-8.554219E+0
-8.554219E+0
-8.707951E+0
-8.707951E+0
-8.707951E+0
-8.707951E+0
-8.554219E+0
-8.554219E+0
-8.707951E+0
-8.861682E+0
-8.861682E+0
-8.707951E+0
-8.861682E+0
-8.861682E+0
-9.015413E+0
-9.015413E+0
-8.861682E+0
-9.015413E+0
-9.015413E+0
-9.015413E+0
-9.015413E+0
-9.015413E+0
-8.861682E+0
-8.707951E+0
-8.707951E+0
-8.707951E+0
-8.861682E+0
-8.861682E+0
-9.015413E+0
-8.861682E+0
-8.707951E+0
-8.707951E+0
-8.707951E+0
-8.861682E+0
-8.861682E+0
-8.861682E+0
-8.861682E+0
-8.861682E+0
-8.861682E+0
-8.861682E+0
-8.707951E+0
-8.707951E+0
-8.707951E+0
-8.861682E+0
-8.861682E+0
-8.861682E+0
-8.707951E+0
-8.554219E+0
-8.400489E+0
-8.400489E+0
-8.400489E+0
-8.554219E+0
-8.707951E+0
-8.707951E+0
-8.707951E+0
-8.707951E+0
-8.707951E+0
-8.861682E+0
-9.169144E+0
-9.169144E+0
-8.861682E+0
-8.707951E+0
-8.554219E+0
-8.246758E+0
-8.246758E+0
-8.400489E+0
-8.554219E+0
-8.707951E+0
-8.861682E+0
-8.707951E+0
-8.554219E+0
-8.554219E+0
-8.400489E+0
-8.400489E+0
-8.400489E+0
-8.246758E+0
-8.246758E+0
-8.246758E+0
-8.400489E+0
-8.400489E+0
-8.400489E+0
-8.554219E+0
-8.554219E+0
-8.554219E+0
-8.400489E+0
-8.400489E+0
-8.400489E+0
-8.554219E+0
-8.400489E+0
-8.246758E+0
-8.246758E+0
-8.246758E+0
-8.246758E+0
-8.400489E+0
-8.400489E+0
-8.400489E+0
-8.093026E+0
-7.939295E+0
-7.939295E+0
-8.093026E+0
-8.246758E+0
-8.246758E+0
-7.939295E+0
-7.785564E+0
-8.093026E+0
-8.246758E+0
-8.246758E+0
-8.093026E+0
-7.939295E+0
-7.785564E+0
-7.785564E+0
-7.785564E+0
-7.785564E+0
-7.631832E+0
-7.478101E+0
-7.478101E+0
-7.631832E+0
-7.631832E+0
-7.631832E+0
-7.631832E+0
-7.631832E+0
-7.478101E+0
-7.478101E+0
-7.478101E+0
-7.631832E+0
-7.631832E+0
-7.631832E+0
-7.478101E+0
-7.170639E+0
-7.170639E+0
-7.324369E+0
-7.324369E+0
-7.170639E+0
-7.170639E+0
-7.170639E+0
-7.170639E+0
-7.016908E+0
-7.016908E+0
-7.170639E+0
-7.170639E+0
-7.170639E+0
-7.170639E+0
-7.324369E+0
-7.324369E+0
-7.170639E+0
-6.863176E+0
-6.709445E+0
-6.863176E+0
-7.170639E+0
-7.170639E+0
-7.016908E+0
-6.863176E+0
-6.709445E+0
-6.863176E+0
-6.863176E+0
-6.709445E+0
-6.709445E+0
-6.863176E+0
-6.709445E+0
-6.555715E+0
-6.401982E+0
-6.401982E+0
-6.555715E+0
-6.555715E+0
-6.555715E+0
-6.401982E+0
-6.401982E+0
-6.555715E+0
-6.709445E+0
-6.709445E+0
-6.555715E+0
-6.401982E+0
-6.248252E+0
-6.401982E+0
-6.401982E+0
-6.248252E+0
-6.248252E+0
-6.248252E+0
-6.401982E+0
-6.555715E+0
-6.401982E+0
-6.401982E+0
-6.401982E+0
-6.401982E+0
-6.401982E+0
-6.401982E+0
-6.401982E+0
-6.401982E+0
-6.401982E+0
-6.248252E+0
-6.094521E+0
-6.094521E+0
-6.094521E+0
-6.094521E+0
-5.940789E+0
-6.094521E+0
-6.094521E+0
-6.248252E+0
-6.094521E+0
-6.094521E+0
-6.094521E+0
-6.094521E+0
-6.094521E+0
-5.940789E+0
-5.940789E+0
-5.787058E+0
-5.787058E+0
-5.787058E+0
-5.940789E+0
-5.940789E+0
-6.094521E+0
-5.940789E+0
-5.940789E+0
-5.940789E+0
-5.940789E+0
-5.940789E+0
-5.787058E+0
-5.940789E+0
-5.940789E+0
-5.940789E+0
-5.787058E+0
-5.787058E+0
-5.940789E+0
-5.940789E+0
-5.787058E+0
-5.633327E+0
-5.633327E+0
-5.787058E+0
-5.940789E+0
-6.094521E+0
-6.094521E+0
-5.940789E+0
-5.787058E+0
-5.787058E+0
-5.940789E+0
-5.940789E+0
-5.940789E+0
-5.940789E+0
-5.940789E+0
-6.094521E+0
-6.094521E+0
-5.940789E+0
-5.940789E+0
-5.787058E+0
-5.787058E+0
-5.633327E+0
-5.787058E+0
-5.787058E+0
-5.940789E+0
-5.940789E+0
-6.094521E+0
-6.248252E+0
-6.248252E+0
-6.248252E+0
-6.094521E+0
-5.940789E+0
-5.940789E+0
-5.940789E+0
-6.094521E+0
-6.094521E+0
-6.094521E+0
-6.094521E+0
-5.940789E+0
-5.940789E+0
-5.787058E+0
-5.787058E+0
-5.940789E+0
-5.940789E+0
-5.940789E+0
-6.094521E+0
-6.094521E+0
-6.094521E+0
-6.094521E+0
-6.094521E+0
-5.940789E+0
-5.940789E+0
-5.940789E+0
-5.940789E+0
-6.094521E+0
-6.094521E+0
-6.094521E+0
-6.094521E+0
-6.094521E+0
-6.094521E+0
-6.094521E+0
-6.094521E+0
-6.248252E+0
-6.401982E+0
-6.248252E+0
-5.940789E+0
-5.787058E+0
-5.940789E+0
-5.940789E+0
-5.940789E+0
-6.094521E+0
-6.094521E+0
-6.248252E+0
-6.248252E+0
-6.248252E+0
-6.094521E+0
-6.094521E+0
-6.401982E+0
-6.555715E+0
-6.555715E+0
-6.401982E+0
-6.248252E+0
-6.248252E+0
-6.248252E+0
-6.401982E+0
-6.401982E+0
-6.401982E+0
-6.555715E+0
-6.555715E+0
-6.401982E+0
-6.248252E+0
-6.248252E+0
-6.248252E+0
-6.248252E+0
-6.401982E+0
-6.555715E+0
-6.555715E+0
-6.555715E+0
-6.401982E+0
-6.401982E+0
-6.401982E+0
-6.401982E+0
-6.401982E+0
-6.248252E+0
-6.401982E+0
-6.555715E+0
-6.709445E+0
-6.709445E+0
-6.555715E+0
-6.555715E+0
-6.555715E+0
-6.709445E+0
-6.709445E+0
-6.709445E+0
-6.709445E+0
-6.555715E+0
-6.555715E+0
-6.401982E+0
-6.401982E+0
-6.248252E+0
-6.401982E+0
-6.401982E+0
-6.401982E+0
-6.401982E+0
-6.555715E+0
-6.709445E+0
-6.709445E+0
-6.709445E+0
-6.401982E+0
-6.248252E+0
-6.248252E+0
-6.248252E+0
-6.248252E+0
-6.248252E+0
-6.248252E+0
-6.248252E+0
-6.248252E+0
-6.401982E+0
-6.555715E+0
-6.555715E+0
-6.401982E+0
-6.248252E+0
-6.248252E+0
-6.248252E+0
-6.248252E+0
-6.401982E+0
-6.401982E+0
-6.401982E+0
-6.401982E+0
-6.401982E+0
-6.401982E+0
-6.401982E+0
-6.401982E+0
-6.401982E+0
-6.555715E+0
-6.555715E+0
-6.401982E+0
-6.401982E+0
-6.555715E+0
-6.401982E+0
-6.248252E+0
-6.094521E+0
-6.094521E+0
-6.094521E+0
-6.248252E+0
-6.248252E+0
-6.094521E+0
-5.940789E+0
-5.940789E+0
-5.940789E+0
-5.940789E+0
-5.940789E+0
-5.787058E+0
-5.787058E+0
-6.094521E+0
-6.248252E+0
-6.094521E+0
-6.094521E+0
-5.940789E+0
-5.787058E+0
-5.940789E+0
-5.940789E+0
-5.940789E+0
-5.787058E+0
-5.787058E+0
-5.633327E+0
-5.633327E+0
-5.633327E+0
-5.633327E+0
-5.633327E+0
-5.479595E+0
-5.325865E+0
-5.325865E+0
-5.479595E+0
-5.633327E+0
-5.633327E+0
-5.633327E+0
-5.479595E+0
-5.479595E+0
-5.633327E+0
-5.633327E+0
-5.479595E+0
-5.479595E+0
-5.479595E+0
-5.479595E+0
-5.325865E+0
-5.172133E+0
-5.172133E+0
-5.325865E+0
-5.633327E+0
-5.633327E+0
-5.479595E+0
-5.172133E+0
-5.018402E+0
-5.018402E+0
-5.172133E+0
-5.172133E+0
-5.325865E+0
-5.325865E+0
-5.172133E+0
-5.172133E+0
-5.018402E+0
-5.018402E+0
-5.018402E+0
-4.864672E+0
-4.864672E+0
-4.864672E+0
-4.864672E+0
-4.557209E+0
-4.557209E+0
-4.710939E+0
-4.864672E+0
-4.864672E+0
-4.864672E+0
-4.710939E+0
-4.710939E+0
-4.864672E+0
-5.018402E+0
-5.018402E+0
-4.864672E+0
-4.710939E+0
-4.710939E+0
-4.710939E+0
-4.557209E+0
-4.403477E+0
-4.557209E+0
-4.710939E+0
-4.710939E+0
-4.710939E+0
-4.557209E+0
-4.710939E+0
-4.710939E+0
-4.710939E+0
-4.403477E+0
-4.249746E+0
-4.249746E+0
-4.403477E+0
-4.557209E+0
-4.557209E+0
-4.557209E+0
-4.403477E+0
-4.403477E+0
-4.403477E+0
-4.403477E+0
-4.249746E+0
-4.249746E+0
-4.249746E+0
-4.249746E+0
-4.403477E+0
-4.403477E+0
-4.403477E+0
-4.249746E+0
-4.249746E+0
-4.249746E+0
-4.249746E+0
-4.249746E+0
-4.403477E+0
-4.249746E+0
-4.096015E+0
-3.942284E+0
-3.942284E+0
-3.942284E+0
-4.096015E+0
-4.096015E+0
-4.096015E+0
-4.096015E+0
-3.942284E+0
-3.942284E+0
-3.942284E+0
-3.942284E+0
-3.942284E+0
-3.942284E+0
-3.788552E+0
-3.788552E+0
-3.634821E+0
-3.788552E+0
-3.942284E+0
-3.942284E+0
-3.788552E+0
-3.634821E+0
-3.788552E+0
-3.788552E+0
-3.788552E+0
-3.634821E+0
-3.481090E+0
-3.481090E+0
-3.481090E+0
-3.481090E+0
-3.634821E+0
-3.788552E+0
-3.788552E+0
-3.634821E+0
-3.481090E+0
-3.634821E+0
-3.788552E+0
-3.942284E+0
-3.788552E+0
-3.481090E+0
-3.481090E+0
-3.634821E+0
-3.634821E+0
-3.481090E+0
-3.327359E+0
-3.327359E+0
-3.327359E+0
-3.481090E+0
-3.481090E+0
-3.481090E+0
-3.327359E+0
-3.327359E+0
-3.481090E+0
-3.481090E+0
-3.481090E+0
-3.327359E+0
-3.173627E+0
-3.173627E+0
-3.327359E+0
-3.481090E+0
-3.327359E+0
-3.173627E+0
-3.019897E+0
-3.019897E+0
-3.173627E+0
-3.173627E+0
-3.173627E+0
-3.019897E+0
-2.866165E+0
-2.866165E+0
-3.019897E+0
-3.173627E+0
-3.173627E+0
-3.173627E+0
-3.019897E+0
-2.866165E+0
-2.866165E+0
-2.866165E+0
-3.019897E+0
-3.019897E+0
-3.019897E+0
-3.019897E+0
-2.866165E+0
-3.019897E+0
-3.019897E+0
-3.019897E+0
-2.866165E+0
-2.866165E+0
-2.866165E+0
-3.019897E+0
-3.019897E+0
-2.866165E+0
-3.019897E+0
-3.173627E+0
-3.173627E+0
-3.173627E+0
-3.173627E+0
-3.173627E+0
-3.173627E+0
-3.173627E+0
-3.173627E+0
-3.173627E+0
-3.019897E+0
-3.019897E+0
-3.173627E+0
-3.019897E+0
-2.866165E+0
-2.866165E+0
-2.866165E+0
-3.019897E+0
-3.173627E+0
-3.327359E+0
-3.327359E+0
-3.327359E+0
-3.327359E+0
-3.327359E+0
-3.327359E+0
-3.327359E+0
-3.327359E+0
-3.481090E+0
-3.481090E+0
-3.481090E+0
-3.634821E+0
-3.634821E+0
-3.788552E+0
-3.788552E+0
-3.788552E+0
-3.788552E+0
-3.788552E+0
-3.788552E+0
-3.788552E+0
-3.788552E+0
-3.942284E+0
-3.942284E+0
-3.942284E+0
-4.096015E+0
-4.096015E+0
-4.096015E+0
-4.096015E+0
-4.096015E+0
-4.096015E+0
-4.096015E+0
-3.942284E+0
-3.788552E+0
-3.788552E+0
-3.788552E+0
-3.788552E+0
-3.942284E+0
-3.942284E+0
-3.942284E+0
-3.788552E+0
-3.788552E+0
-3.634821E+0
-3.634821E+0
-3.634821E+0
-3.634821E+0
-3.481090E+0
-3.327359E+0
-3.327359E+0
-3.327359E+0
-3.327359E+0
-3.327359E+0
-3.173627E+0
-3.019897E+0
-3.019897E+0
-3.019897E+0
-3.019897E+0
-2.866165E+0
-2.866165E+0
-2.866165E+0
-2.866165E+0
-2.712434E+0
-2.712434E+0
-2.712434E+0
-2.866165E+0
-2.866165E+0
-2.712434E+0
-2.712434E+0
-2.558703E+0
-2.558703E+0
-2.558703E+0
-2.558703E+0
-2.404971E+0
-2.097509E+0
-1.636315E+0
-1.328854E+0
-8.676605E-1
-5.601978E-1
-5.601978E-1
-7.139282E-1
-1.021391E+0
-1.328854E+0
-2.097509E+0
-3.173627E+0
-4.249746E+0
-4.710939E+0
-4.557209E+0
-3.634821E+0
-2.404971E+0
-1.175121E+0
-4.064655E-1
-9.900475E-2
2.084580E-1
2.084580E-1
-9.900475E-2
-1.175121E+0
-2.404971E+0
-3.788552E+0
-5.018402E+0
-5.633327E+0
-5.325865E+0
-4.096015E+0
-2.251240E+0
-2.527351E-1
1.130846E+0
1.745771E+0
1.130846E+0
-5.601978E-1
-2.558703E+0
-4.403477E+0
-5.479595E+0
-5.633327E+0
-4.864672E+0
-3.481090E+0
-1.790047E+0
-4.064655E-1
5.159206E-1
5.159206E-1
-2.527351E-1
-1.636315E+0
-3.019897E+0
-4.249746E+0
-4.864672E+0
-5.018402E+0
-4.864672E+0
-4.403477E+0
-3.788552E+0
-3.019897E+0
-2.251240E+0
-1.943777E+0
-2.404971E+0
-3.327359E+0
-4.249746E+0
-4.557209E+0
-4.096015E+0
-3.173627E+0
-2.712434E+0
-2.558703E+0
-2.558703E+0
-2.558703E+0
-2.558703E+0
-2.866165E+0
-3.481090E+0
-3.942284E+0
-4.096015E+0
-4.096015E+0
-3.634821E+0
-3.019897E+0
-2.404971E+0
-2.251240E+0
-2.404971E+0
-2.404971E+0
-2.404971E+0
-2.712434E+0
-3.173627E+0
-3.788552E+0
-4.096015E+0
-3.788552E+0
-2.866165E+0
-2.097509E+0
-1.482584E+0
-1.328854E+0
-1.328854E+0
-1.636315E+0
-2.251240E+0
-2.866165E+0
-3.327359E+0
-3.481090E+0
-3.327359E+0
-3.173627E+0
-2.866165E+0
-2.712434E+0
-2.558703E+0
-2.404971E+0
-2.558703E+0
-2.558703E+0
-2.558703E+0
-2.404971E+0
-2.251240E+0
-2.251240E+0
-2.404971E+0
-2.558703E+0
-2.712434E+0
-2.558703E+0
-2.558703E+0
-2.404971E+0
-2.404971E+0
-2.558703E+0
-2.558703E+0
-2.558703E+0
-2.404971E+0
-2.251240E+0
-2.404971E+0
-2.558703E+0
-2.712434E+0
-2.712434E+0
-2.558703E+0
-2.404971E+0
-2.404971E+0
-2.558703E+0
-2.558703E+0
-2.404971E+0
-2.097509E+0
-2.097509E+0
-2.251240E+0
-2.404971E+0
-2.558703E+0
-2.558703E+0
-2.712434E+0
-3.019897E+0
-3.173627E+0
-3.019897E+0
-3.019897E+0
-3.173627E+0
-3.173627E+0
-3.173627E+0
-3.019897E+0
-2.866165E+0
-2.866165E+0
-3.019897E+0
-3.327359E+0
-3.634821E+0
-3.634821E+0
-3.481090E+0
-3.327359E+0
-3.481090E+0
-3.481090E+0
-3.327359E+0
-3.327359E+0
-3.481090E+0
-3.481090E+0
-3.481090E+0
-3.481090E+0
-3.634821E+0
-3.634821E+0
-3.634821E+0
-3.634821E+0
-3.788552E+0
-3.942284E+0
-3.942284E+0
-3.788552E+0
-3.634821E+0
-3.634821E+0
-3.788552E+0
-3.942284E+0
-3.942284E+0
-3.788552E+0
-3.942284E+0
-4.249746E+0
-4.249746E+0
-3.942284E+0
-3.481090E+0
-3.327359E+0
-3.481090E+0
-3.788552E+0
-4.096015E+0
-4.403477E+0
-4.557209E+0
-4.403477E+0
-4.096015E+0
-3.788552E+0
-3.634821E+0
-3.634821E+0
-3.634821E+0
-3.788552E+0
-3.942284E+0
-4.096015E+0
-4.096015E+0
-3.788552E+0
-3.788552E+0
-3.942284E+0
-4.096015E+0
-4.096015E+0
-3.942284E+0
-3.788552E+0
-3.634821E+0
-3.634821E+0
-3.942284E+0
-4.403477E+0
-4.710939E+0
-4.710939E+0
-4.557209E+0
-4.249746E+0
-3.942284E+0
-3.942284E+0
-3.788552E+0
-3.788552E+0
-3.942284E+0
-3.942284E+0
-4.096015E+0
-4.249746E+0
-4.249746E+0
-4.249746E+0
-4.249746E+0
-4.403477E+0
-4.403477E+0
-4.403477E+0
-4.403477E+0
-4.557209E+0
-4.403477E+0
-4.403477E+0
-4.403477E+0
-4.249746E+0
-4.249746E+0
-4.249746E+0
-4.249746E+0
-4.403477E+0
-4.403477E+0
-4.249746E+0
-4.249746E+0
-4.403477E+0
-4.557209E+0
-4.557209E+0
-4.403477E+0
-4.403477E+0
-4.557209E+0
-4.864672E+0
-5.018402E+0
-4.864672E+0
-4.557209E+0
-4.403477E+0
-4.557209E+0
-4.710939E+0
-4.710939E+0
-4.710939E+0
-4.864672E+0
-5.018402E+0
-5.018402E+0
-4.710939E+0
-4.557209E+0
-4.403477E+0
-4.403477E+0
-4.403477E+0
-4.403477E+0
-4.557209E+0
-4.864672E+0
-4.864672E+0
-4.710939E+0
-4.403477E+0
-4.403477E+0
-4.249746E+0
-4.096015E+0
-4.096015E+0
-4.403477E+0
-5.172133E+0
-5.787058E+0
-6.094521E+0
-5.940789E+0
-5.479595E+0
-4.864672E+0
-4.249746E+0
-4.096015E+0
-4.403477E+0
-5.172133E+0
-5.940789E+0
-6.401982E+0
-6.401982E+0
-5.940789E+0
-5.325865E+0
-4.557209E+0
-4.096015E+0
-4.096015E+0
-4.557209E+0
-5.172133E+0
-5.787058E+0
-6.094521E+0
-6.094521E+0
-5.787058E+0
-5.325865E+0
-4.864672E+0
-4.710939E+0
-4.710939E+0
-4.864672E+0
-5.325865E+0
-5.633327E+0
-5.633327E+0
-5.633327E+0
-5.479595E+0
-5.325865E+0
-5.172133E+0
-5.172133E+0
-5.479595E+0
-5.479595E+0
-5.325865E+0
-5.172133E+0
-5.172133E+0
-5.325865E+0
-5.479595E+0
-5.479595E+0
-5.325865E+0
-5.325865E+0
-5.018402E+0
-5.018402E+0
-4.864672E+0
-5.018402E+0
-5.172133E+0
-5.479595E+0
-5.633327E+0
-5.633327E+0
-5.172133E+0
-4.864672E+0
-4.710939E+0
-4.710939E+0
-5.018402E+0
-5.325865E+0
-5.479595E+0
-5.479595E+0
-5.479595E+0
-5.172133E+0
-5.172133E+0
-5.172133E+0
-5.172133E+0
-5.325865E+0
-5.479595E+0
-5.633327E+0
-5.633327E+0
-5.479595E+0
-5.325865E+0
-5.479595E+0
-5.633327E+0
-5.787058E+0
-5.633327E+0
-5.172133E+0
-5.018402E+0
-5.172133E+0
-5.633327E+0
-5.787058E+0
-5.940789E+0
-5.940789E+0
-5.940789E+0
-5.940789E+0
-5.787058E+0
-5.787058E+0
-5.633327E+0
-5.633327E+0
-5.633327E+0
-5.787058E+0
-5.787058E+0
-5.940789E+0
-5.940789E+0
-5.940789E+0
-5.940789E+0
-5.940789E+0
-5.787058E+0
-5.787058E+0
-5.787058E+0
-5.787058E+0
-5.787058E+0
-5.787058E+0
-5.787058E+0
-5.787058E+0
-5.633327E+0
-5.633327E+0
-5.633327E+0
-5.633327E+0
-5.787058E+0
-5.787058E+0
-5.787058E+0
-5.940789E+0
-6.094521E+0
-6.094521E+0
-5.940789E+0
-6.094521E+0
-5.940789E+0
-5.940789E+0
-5.940789E+0
-5.940789E+0
-5.940789E+0
-6.094521E+0
-6.248252E+0
-6.248252E+0
-6.094521E+0
-5.940789E+0
-5.940789E+0
-6.094521E+0
-6.094521E+0
-6.094521E+0
-6.094521E+0
-6.401982E+0
-6.555715E+0
-6.555715E+0
-6.555715E+0
-6.555715E+0
-6.401982E+0
-6.401982E+0
-6.248252E+0
-6.248252E+0
-6.248252E+0
-6.401982E+0
-6.401982E+0
-6.401982E+0
-6.401982E+0
-6.401982E+0
-6.401982E+0
-6.248252E+0
-6.094521E+0
-6.094521E+0
-6.094521E+0
-5.940789E+0
-6.094521E+0
-6.094521E+0
-6.248252E+0
-6.401982E+0
-6.248252E+0
-6.248252E+0
-6.248252E+0
-6.094521E+0
-5.940789E+0
-5.940789E+0
-6.094521E+0
-6.401982E+0
-6.555715E+0
-6.555715E+0
-6.248252E+0
-6.248252E+0
-6.248252E+0
-6.401982E+0
-6.555715E+0
-6.863176E+0
-7.170639E+0
-7.170639E+0
-7.016908E+0
-6.863176E+0
-6.709445E+0
-6.401982E+0
-6.094521E+0
-5.940789E+0
-6.094521E+0
-6.401982E+0
-6.555715E+0
-6.555715E+0
-6.401982E+0
-6.248252E+0
-6.401982E+0
-6.401982E+0
-6.401982E+0
-6.248252E+0
-6.248252E+0
-6.248252E+0
-6.401982E+0
-6.709445E+0
-6.709445E+0
-6.709445E+0
-6.555715E+0
-6.248252E+0
-6.094521E+0
-6.248252E+0
-6.401982E+0
-6.709445E+0
-7.016908E+0
-7.170639E+0
-7.170639E+0
-7.324369E+0
-7.170639E+0
-6.863176E+0
-6.555715E+0
-6.555715E+0
-6.555715E+0
-6.555715E+0
-6.401982E+0
-6.555715E+0
-6.555715E+0
-6.401982E+0
-6.248252E+0
-5.940789E+0
-5.633327E+0
-5.325865E+0
-5.018402E+0
-4.710939E+0
-4.557209E+0
-4.557209E+0
-4.403477E+0
-4.096015E+0
-3.788552E+0
-3.481090E+0
-3.327359E+0
-3.327359E+0
-3.173627E+0
-3.173627E+0
-3.173627E+0
-3.327359E+0
-3.788552E+0
-4.403477E+0
-4.864672E+0
-4.864672E+0
-4.557209E+0
-4.249746E+0
-4.096015E+0
-4.096015E+0
-4.096015E+0
-4.403477E+0
-4.710939E+0
-5.172133E+0
-5.479595E+0
-5.479595E+0
-5.325865E+0
-5.325865E+0
-5.633327E+0
-5.787058E+0
-5.787058E+0
-5.633327E+0
-5.172133E+0
-4.864672E+0
-4.710939E+0
-4.864672E+0
-5.325865E+0
-5.787058E+0
-6.248252E+0
-6.248252E+0
-6.248252E+0
-6.248252E+0
-5.940789E+0
-5.633327E+0
-5.479595E+0
-5.325865E+0
-5.172133E+0
-5.018402E+0
-5.018402E+0
-5.018402E+0
-5.325865E+0
-5.479595E+0
-5.940789E+0
-6.248252E+0
-6.094521E+0
-5.633327E+0
-5.018402E+0
-4.710939E+0
-4.710939E+0
-5.018402E+0
-5.172133E+0
-5.172133E+0
-5.172133E+0
-5.633327E+0
-5.787058E+0
-5.787058E+0
-5.787058E+0
-5.940789E+0
-5.633327E+0
-3.788552E+0
-1.175121E+0
5.159206E-1
-2.527351E-1
-2.558703E+0
-4.557209E+0
-4.710939E+0
-3.019897E+0
5.159206E-1
4.512932E+0
7.126364E+0
6.203978E+0
1.438309E+0
-4.710939E+0
-9.169144E+0
-9.937799E+0
-7.016908E+0
-1.943777E+0
3.436813E+0
7.433825E+0
8.663675E+0
6.818899E+0
2.514427E+0
-2.404971E+0
-6.555715E+0
-8.707951E+0
-8.861682E+0
-7.170639E+0
-4.249746E+0
-1.175121E+0
1.284578E+0
2.360695E+0
1.745771E+0
5.472755E-2
-2.404971E+0
-4.557209E+0
-6.248252E+0
-6.709445E+0
-6.248252E+0
-5.172133E+0
-3.942284E+0
-2.866165E+0
-2.251240E+0
-1.943777E+0
-1.943777E+0
-2.251240E+0
-2.712434E+0
-3.481090E+0
-4.096015E+0
-4.403477E+0
-4.249746E+0
-3.634821E+0
-2.866165E+0
-2.251240E+0
-1.943777E+0
-1.943777E+0
-2.251240E+0
-2.712434E+0
-3.019897E+0
-3.019897E+0
-3.173627E+0
-3.327359E+0
-3.634821E+0
-3.788552E+0
-3.481090E+0
-3.173627E+0
-2.558703E+0
-2.097509E+0
-1.790047E+0
-1.790047E+0
-1.943777E+0
-2.404971E+0
-2.866165E+0
-3.173627E+0
-3.327359E+0
-3.327359E+0
-3.173627E+0
-2.866165E+0
-2.251240E+0
-1.790047E+0
-1.482584E+0
-1.482584E+0
-1.790047E+0
-2.251240E+0
-2.558703E+0
-2.866165E+0
-3.173627E+0
-3.327359E+0
-3.173627E+0
-3.019897E+0
-2.712434E+0
-2.404971E+0
-2.251240E+0
-2.251240E+0
-2.404971E+0
-2.558703E+0
-3.019897E+0
-3.634821E+0
-3.788552E+0
-3.942284E+0
-3.788552E+0
-3.481090E+0
-3.327359E+0
-3.327359E+0
-3.327359E+0
-3.173627E+0
-3.019897E+0
-3.173627E+0
-3.327359E+0
-3.481090E+0
-3.481090E+0
-3.481090E+0
-3.634821E+0
-3.634821E+0
-3.327359E+0
-3.327359E+0
-3.481090E+0
-3.788552E+0
-3.634821E+0
-3.173627E+0
-3.327359E+0
-3.788552E+0
-4.096015E+0
-3.942284E+0
-3.788552E+0
-4.096015E+0
-4.403477E+0
-4.403477E+0
-4.249746E+0
-4.249746E+0
-4.557209E+0
-4.710939E+0
-4.403477E+0
-4.249746E+0
-4.249746E+0
-4.557209E+0
-4.710939E+0
-4.710939E+0
-4.557209E+0
-4.557209E+0
-4.864672E+0
-4.864672E+0
-4.710939E+0
-4.403477E+0
-4.403477E+0
-4.710939E+0
-4.864672E+0
-4.710939E+0
-4.710939E+0
-4.710939E+0
-4.864672E+0
-4.864672E+0
-5.018402E+0
-5.018402E+0
-5.172133E+0
-5.325865E+0
-5.325865E+0
-5.325865E+0
-5.479595E+0
-5.479595E+0
-5.479595E+0
-5.479595E+0
-5.479595E+0
-5.479595E+0
-5.325865E+0
-5.325865E+0
-5.325865E+0
-5.325865E+0
-5.479595E+0
-5.479595E+0
-5.479595E+0
-5.633327E+0
-5.633327E+0
-5.633327E+0
-5.633327E+0
-5.787058E+0
-5.787058E+0
-5.787058E+0
-5.787058E+0
-5.787058E+0
-5.787058E+0
-5.940789E+0
-5.940789E+0
-5.940789E+0
-5.940789E+0
-5.940789E+0
-5.940789E+0
-5.940789E+0
-6.094521E+0
-6.094521E+0
-6.094521E+0
-6.094521E+0
-6.248252E+0
-6.248252E+0
-6.401982E+0
-6.248252E+0
-6.248252E+0
-6.401982E+0
-6.555715E+0
-6.709445E+0
-6.709445E+0
-6.709445E+0
-6.863176E+0
-7.016908E+0
-7.016908E+0
-7.016908E+0
-6.863176E+0
-6.709445E+0
-6.863176E+0
-6.863176E+0
-6.863176E+0
-6.863176E+0
-7.016908E+0
-7.016908E+0
-7.016908E+0
-7.170639E+0
-7.170639E+0
-7.170639E+0
-7.170639E+0
-7.170639E+0
-7.170639E+0
-7.324369E+0
-7.324369E+0
-7.324369E+0
-7.478101E+0
-7.478101E+0
-7.478101E+0
-7.324369E+0
-7.478101E+0
-7.324369E+0
-7.324369E+0
-7.324369E+0
-7.324369E+0
-7.478101E+0
-7.631832E+0
-7.631832E+0
-7.631832E+0
-7.631832E+0
-7.785564E+0
-7.631832E+0
-7.631832E+0
-7.631832E+0
-7.631832E+0
-7.785564E+0
-7.631832E+0
-7.631832E+0
-7.631832E+0
-7.631832E+0
-7.631832E+0
-7.785564E+0
-7.785564E+0
-7.785564E+0
-7.631832E+0
-7.478101E+0
-7.324369E+0
-7.478101E+0
-7.631832E+0
-7.785564E+0
-7.785564E+0
-7.785564E+0
-7.785564E+0
-7.785564E+0
-7.631832E+0
-7.785564E+0
-7.939295E+0
-8.093026E+0
-8.093026E+0
-7.939295E+0
-7.785564E+0
-7.631832E+0
-7.631832E+0
-7.478101E+0
-7.631832E+0
-7.785564E+0
-8.093026E+0
-8.246758E+0
-8.246758E+0
-8.093026E+0
-7.785564E+0
-7.478101E+0
-7.324369E+0
-7.324369E+0
-7.478101E+0
-7.939295E+0
-8.246758E+0
-8.554219E+0
-8.400489E+0
-7.939295E+0
-7.478101E+0
-7.170639E+0
-7.324369E+0
-7.478101E+0
-7.631832E+0
-7.785564E+0
-7.785564E+0
-7.939295E+0
-8.093026E+0
-7.939295E+0
-7.939295E+0
-7.785564E+0
-7.785564E+0
-7.631832E+0
-7.631832E+0
-7.631832E+0
-7.785564E+0
-7.939295E+0
-8.093026E+0
-8.093026E+0
-8.093026E+0
-7.939295E+0
-7.939295E+0
-7.939295E+0
-8.093026E+0
-7.939295E+0
-7.631832E+0
-7.478101E+0
-7.478101E+0
-7.478101E+0
-7.478101E+0
-7.631832E+0
-7.631832E+0
-7.785564E+0
-7.785564E+0
-7.785564E+0
-7.785564E+0
-7.631832E+0
-7.631832E+0
-7.631832E+0
-7.631832E+0
-7.631832E+0
-7.631832E+0
-7.631832E+0
-7.631832E+0
-7.478101E+0
-7.478101E+0
-7.478101E+0
-7.631832E+0
-7.631832E+0
-7.631832E+0
-7.631832E+0
-7.631832E+0
-7.631832E+0
-7.478101E+0
-7.631832E+0
-7.785564E+0
-7.939295E+0
-7.785564E+0
-7.631832E+0
-7.478101E+0
-7.324369E+0
-7.324369E+0
-7.324369E+0
-7.478101E+0
-7.478101E+0
-7.478101E+0
-7.324369E+0
-7.170639E+0
-7.324369E+0
-7.478101E+0
-7.478101E+0
-7.324369E+0
-7.324369E+0
-7.324369E+0
-7.478101E+0
-7.324369E+0
-7.324369E+0
-7.324369E+0
-7.324369E+0
-7.170639E+0
-7.016908E+0
-7.170639E+0
-7.170639E+0
-7.324369E+0
-7.478101E+0
-7.478101E+0
-7.324369E+0
-7.170639E+0
-7.016908E+0
-7.016908E+0
-7.170639E+0
-7.478101E+0
-7.478101E+0
-7.324369E+0
-7.170639E+0
-7.016908E+0
-7.170639E+0
-7.170639E+0
-7.170639E+0
-7.170639E+0
-7.170639E+0
-7.170639E+0
-7.324369E+0
-7.324369E+0
-7.478101E+0
-7.324369E+0
-7.170639E+0
-7.016908E+0
-7.016908E+0
-7.170639E+0
-7.170639E+0
-7.016908E+0
-7.016908E+0
-7.170639E+0
-7.170639E+0
-7.170639E+0
-7.170639E+0
-7.324369E+0
-7.324369E+0
-7.324369E+0
-7.170639E+0
-7.170639E+0
-7.170639E+0
-7.170639E+0
-7.324369E+0
-7.324369E+0
-7.324369E+0
-7.170639E+0
-7.170639E+0
-7.170639E+0
-7.170639E+0
-7.016908E+0
-7.016908E+0
-7.016908E+0
-7.016908E+0
-7.016908E+0
-7.016908E+0
-7.016908E+0
-6.863176E+0
-6.863176E+0
-7.016908E+0
-7.170639E+0
-7.170639E+0
-7.170639E+0
-7.016908E+0
-6.863176E+0
-6.709445E+0
-6.709445E+0
-6.709445E+0
-6.863176E+0
-6.863176E+0
-7.016908E+0
-7.016908E+0
-7.016908E+0
-7.016908E+0
-7.016908E+0
-7.016908E+0
-7.016908E+0
-6.863176E+0
-6.709445E+0
-6.863176E+0
-6.863176E+0
-7.016908E+0
-7.016908E+0
-7.016908E+0
-7.016908E+0
-7.016908E+0
-7.170639E+0
-7.170639E+0
-7.170639E+0
-7.170639E+0
-7.016908E+0
-7.016908E+0
-6.863176E+0
-7.016908E+0
-7.170639E+0
-7.170639E+0
-6.863176E+0
-6.709445E+0
-6.709445E+0
-6.863176E+0
-7.016908E+0
-7.170639E+0
-7.170639E+0
-7.170639E+0
-7.016908E+0
-7.016908E+0
-7.016908E+0
-7.170639E+0
-7.324369E+0
-7.170639E+0
-7.016908E+0
-7.016908E+0
-7.016908E+0
-7.170639E+0
-7.324369E+0
-7.324369E+0
-7.324369E+0
-7.478101E+0
-7.478101E+0
-7.478101E+0
-7.324369E+0
-7.170639E+0
-7.324369E+0
-7.324369E+0
-7.478101E+0
-7.324369E+0
-7.170639E+0
-7.170639E+0
-7.324369E+0
-7.478101E+0
-7.631832E+0
-7.324369E+0
-7.170639E+0
-7.324369E+0
-7.478101E+0
-7.478101E+0
-7.324369E+0
-7.170639E+0
-7.324369E+0
-7.478101E+0
-7.631832E+0
-7.631832E+0
-7.631832E+0
-7.478101E+0
-7.324369E+0
-7.170639E+0
-7.016908E+0
-7.170639E+0
-7.324369E+0
-7.631832E+0
-7.631832E+0
-7.478101E+0
-7.478101E+0
-7.478101E+0
-7.478101E+0
-7.631832E+0
-7.478101E+0
-7.478101E+0
-7.324369E+0
-7.324369E+0
-7.324369E+0
-7.478101E+0
-7.631832E+0
-7.631832E+0
-7.631832E+0
-7.478101E+0
-7.478101E+0
-7.324369E+0
-7.478101E+0
-7.631832E+0
-7.631832E+0
-7.631832E+0
-7.631832E+0
-7.631832E+0
-7.631832E+0
-7.631832E+0
-7.785564E+0
-7.785564E+0
-7.785564E+0
-7.785564E+0
-7.631832E+0
-7.785564E+0
-7.785564E+0
-7.785564E+0
-7.785564E+0
-7.631832E+0
-7.631832E+0
-7.631832E+0
-7.785564E+0
-7.939295E+0
-7.939295E+0
-7.939295E+0
-7.939295E+0
-7.939295E+0
-7.785564E+0
-7.631832E+0
-7.631832E+0
-7.939295E+0
-7.939295E+0
-7.785564E+0
-7.785564E+0
-7.785564E+0
-7.939295E+0
-7.939295E+0
-7.785564E+0
-7.631832E+0
-7.631832E+0
-7.631832E+0
-7.785564E+0
-7.785564E+0
-7.939295E+0
-8.093026E+0
-8.093026E+0
-8.093026E+0
-7.939295E+0
-7.939295E+0
-7.939295E+0
-7.939295E+0
-7.939295E+0
-8.093026E+0
-8.246758E+0
-8.093026E+0
-8.093026E+0
-7.939295E+0
-7.785564E+0
-7.785564E+0
-8.093026E+0
-8.246758E+0
-8.246758E+0
-8.093026E+0
-7.939295E+0
-7.939295E+0
-8.093026E+0
-8.093026E+0
-8.093026E+0
-8.093026E+0
-8.093026E+0
-8.093026E+0
-8.093026E+0
-8.093026E+0
-7.939295E+0
-7.939295E+0
-7.939295E+0
-7.939295E+0
-7.939295E+0
-8.093026E+0
-8.093026E+0
-8.246758E+0
-8.246758E+0
-8.246758E+0
-8.093026E+0
-8.093026E+0
-8.093026E+0
-8.093026E+0
-8.093026E+0
-8.093026E+0
-8.246758E+0
-8.093026E+0
-7.939295E+0
-7.785564E+0
-7.785564E+0
-7.939295E+0
-8.246758E+0
-8.246758E+0
-8.246758E+0
-8.093026E+0
-8.093026E+0
-8.093026E+0
-8.246758E+0
-8.093026E+0
-8.093026E+0
-7.939295E+0
-7.939295E+0
-7.939295E+0
-7.939295E+0
-7.939295E+0
-7.939295E+0
-7.939295E+0
-7.785564E+0
-7.939295E+0
-8.093026E+0
-8.246758E+0
-8.246758E+0
-8.093026E+0
-7.939295E+0
-7.939295E+0
-8.093026E+0
-8.093026E+0
-8.093026E+0
-8.246758E+0
-8.246758E+0
-8.246758E+0
-8.246758E+0
-8.400489E+0
-8.246758E+0
-8.093026E+0
-7.939295E+0
-7.939295E+0
-7.939295E+0
-8.093026E+0
-8.246758E+0
-8.093026E+0
-7.939295E+0
-7.939295E+0
-8.093026E+0
-8.246758E+0
-8.246758E+0
-8.246758E+0
-8.093026E+0
-7.939295E+0
-7.785564E+0
-7.939295E+0
-8.093026E+0
-8.093026E+0
-8.093026E+0
-8.093026E+0
-8.093026E+0
-8.093026E+0
-8.093026E+0
-8.093026E+0
-8.093026E+0
-7.939295E+0
-7.939295E+0
-8.093026E+0
-8.093026E+0
-8.093026E+0
-7.939295E+0
-8.093026E+0
-8.246758E+0
-8.246758E+0
-8.246758E+0
-8.246758E+0
-8.093026E+0
-8.093026E+0
-7.939295E+0
-7.939295E+0
-8.093026E+0
-8.093026E+0
-7.939295E+0
-7.939295E+0
-7.939295E+0
-8.093026E+0
-7.939295E+0
-7.939295E+0
-7.785564E+0
-7.939295E+0
-8.093026E+0
-8.093026E+0
-7.939295E+0
-7.785564E+0
-7.939295E+0
-7.939295E+0
-8.093026E+0
-8.246758E+0
-8.246758E+0
-8.093026E+0
-7.939295E+0
-7.939295E+0
-7.939295E+0
-8.093026E+0
-8.093026E+0
-8.093026E+0
-7.939295E+0
-7.939295E+0
-7.939295E+0
-8.093026E+0
-8.246758E+0
-8.246758E+0
-7.939295E+0
-7.785564E+0
-7.785564E+0
-7.939295E+0
-8.093026E+0
-8.093026E+0
-8.093026E+0
-7.939295E+0
-7.785564E+0
-7.785564E+0
-7.939295E+0
-7.939295E+0
-7.939295E+0
-7.939295E+0
-7.785564E+0
-7.631832E+0
-7.785564E+0
-7.785564E+0
-7.785564E+0
-7.631832E+0
-7.631832E+0
-7.631832E+0
-7.785564E+0
-7.785564E+0
-7.785564E+0
-7.785564E+0
-7.939295E+0
-7.939295E+0
-8.093026E+0
-8.093026E+0
-7.939295E+0
-7.939295E+0
-7.939295E+0
-8.093026E+0
-8.093026E+0
-8.093026E+0
-7.939295E+0
-7.785564E+0
-7.785564E+0
-7.939295E+0
-7.939295E+0
-8.093026E+0
-8.093026E+0
-8.093026E+0
-7.785564E+0
-7.785564E+0
-7.785564E+0
-7.939295E+0
-8.093026E+0
-7.939295E+0
-7.939295E+0
-7.785564E+0
-7.785564E+0
-7.785564E+0
-7.939295E+0
-8.093026E+0
-8.093026E+0
-7.939295E+0
-7.939295E+0
-8.093026E+0
-7.939295E+0
-7.939295E+0
-7.939295E+0
-7.939295E+0
-7.939295E+0
-8.093026E+0
-7.939295E+0
-7.939295E+0
-7.785564E+0
-7.785564E+0
-7.939295E+0
-7.939295E+0
-8.093026E+0
-8.093026E+0
-8.093026E+0
-7.939295E+0
-7.939295E+0
-8.093026E+0
-8.246758E+0
-8.246758E+0
-8.246758E+0
-8.093026E+0
-8.093026E+0
-8.093026E+0
-7.939295E+0
-8.093026E+0
-8.093026E+0
-8.246758E+0
-8.246758E+0
-8.093026E+0
-7.939295E+0
-8.093026E+0
-8.093026E+0
-8.093026E+0
-8.093026E+0
-8.246758E+0
-8.246758E+0
-8.400489E+0
-8.246758E+0
-8.093026E+0
-7.939295E+0
-7.939295E+0
-7.939295E+0
-7.939295E+0
-7.939295E+0
-7.939295E+0
-7.939295E+0
-7.939295E+0
-7.939295E+0
-7.785564E+0
-7.785564E+0
-7.785564E+0
-7.939295E+0
-7.939295E+0
-7.939295E+0
-7.939295E+0
-7.939295E+0
-8.093026E+0
-8.093026E+0
-8.246758E+0
-8.093026E+0
-7.939295E+0
-7.939295E+0
-8.093026E+0
-8.093026E+0
-8.093026E+0
-7.939295E+0
-7.785564E+0
-7.939295E+0
-7.939295E+0
-7.939295E+0
-7.939295E+0
-7.939295E+0
-7.939295E+0
-7.785564E+0
-7.785564E+0
-7.785564E+0
-7.785564E+0
-7.785564E+0
-7.785564E+0
-7.785564E+0
-7.785564E+0
-7.785564E+0
-7.785564E+0
-7.785564E+0
-7.631832E+0
-7.631832E+0
-7.631832E+0
-7.785564E+0
-7.785564E+0
-7.785564E+0
-7.939295E+0
-8.093026E+0
-8.093026E+0
-7.939295E+0
-7.785564E+0
-7.785564E+0
-7.785564E+0
-7.785564E+0
-7.785564E+0
-7.785564E+0
-7.785564E+0
-7.785564E+0
-7.785564E+0
-7.785564E+0
-7.939295E+0
-8.093026E+0
-8.093026E+0
-7.939295E+0
-7.939295E+0
-7.939295E+0
-8.093026E+0
-8.093026E+0
-8.093026E+0
-8.093026E+0
-7.939295E+0
-7.785564E+0
-7.939295E+0
-7.939295E+0
-8.093026E+0
-7.939295E+0
-7.785564E+0
-7.631832E+0
-7.631832E+0
-7.785564E+0
-7.785564E+0
-7.785564E+0
-7.939295E+0
-7.939295E+0
-7.939295E+0
-8.093026E+0
-8.093026E+0
-8.093026E+0
-7.939295E+0
-7.939295E+0
-7.939295E+0
-8.093026E+0
-8.093026E+0
-7.939295E+0
-7.939295E+0
-7.939295E+0
-8.093026E+0
-8.093026E+0
-8.093026E+0
-7.939295E+0
-7.785564E+0
-7.939295E+0
-8.093026E+0
-8.093026E+0
-8.093026E+0
-8.093026E+0
-7.939295E+0
-7.785564E+0
-7.785564E+0
-7.939295E+0
-7.939295E+0
-7.939295E+0
-7.939295E+0
-7.785564E+0
-7.631832E+0
-7.631832E+0
-7.785564E+0
-7.939295E+0
-7.939295E+0
-8.093026E+0
-8.093026E+0
-8.093026E+0
-8.093026E+0
-8.246758E+0
-8.093026E+0
-7.939295E+0
-7.785564E+0
-7.785564E+0
-7.785564E+0
-7.631832E+0
-7.785564E+0
-7.785564E+0
-7.939295E+0
-7.785564E+0
-7.785564E+0
-7.785564E+0
-7.939295E+0
-7.939295E+0
-7.939295E+0
-7.785564E+0
-7.631832E+0
-7.631832E+0
-7.785564E+0
-7.939295E+0
-7.939295E+0
-7.785564E+0
-7.631832E+0
-7.631832E+0
-7.631832E+0
-7.785564E+0
-7.939295E+0
-7.939295E+0
-7.939295E+0
-7.785564E+0
-7.785564E+0
-7.939295E+0
-8.093026E+0
-8.093026E+0
-7.939295E+0
-7.785564E+0
-7.785564E+0
-7.785564E+0
-7.939295E+0
-7.939295E+0
-7.939295E+0
-7.939295E+0
-7.939295E+0
-7.939295E+0
-7.939295E+0
-7.939295E+0
-7.939295E+0
-7.939295E+0
-7.939295E+0
-8.093026E+0
-8.093026E+0
-7.939295E+0
-7.939295E+0
-8.093026E+0
-8.093026E+0
-7.939295E+0
-7.939295E+0
-7.939295E+0
-7.939295E+0
-8.093026E+0
-7.939295E+0
-7.939295E+0
-7.939295E+0
-8.093026E+0
-8.246758E+0
-8.093026E+0
-7.939295E+0
-7.785564E+0
-7.785564E+0
-7.785564E+0
-7.785564E+0
-7.631832E+0
-7.785564E+0
-8.093026E+0
-8.093026E+0
-8.093026E+0
-7.939295E+0
-7.785564E+0
-7.785564E+0
-7.785564E+0
-7.939295E+0
-7.939295E+0
-7.939295E+0
-7.939295E+0
-7.939295E+0
-7.939295E+0
-7.939295E+0
-7.939295E+0
-8.093026E+0
-8.093026E+0
-7.939295E+0
-7.939295E+0
-7.939295E+0
-7.939295E+0
-8.093026E+0
-7.939295E+0
-7.785564E+0
-7.939295E+0
-7.939295E+0
-7.939295E+0
-7.939295E+0
-8.093026E+0
-8.093026E+0
-8.246758E+0
-8.246758E+0
-8.093026E+0
-7.939295E+0
-7.939295E+0
-7.939295E+0
-7.939295E+0
-7.939295E+0
-8.093026E+0
-8.093026E+0
-8.093026E+0
-8.093026E+0
-8.093026E+0
-7.939295E+0
-7.785564E+0
-7.939295E+0
-7.939295E+0
-8.093026E+0
-8.093026E+0
-8.093026E+0
-7.939295E+0
-7.939295E+0
-7.939295E+0
-8.093026E+0
-8.246758E+0
-8.246758E+0
-8.246758E+0
-8.093026E+0
-8.093026E+0
-8.093026E+0
-8.246758E+0
-8.246758E+0
-8.246758E+0
-8.093026E+0
-7.939295E+0
-8.093026E+0
-8.093026E+0
-8.093026E+0
-8.093026E+0
-8.093026E+0
-8.093026E+0
-8.246758E+0
-8.400489E+0
-8.246758E+0
-8.246758E+0
-8.246758E+0
-8.246758E+0
-8.246758E+0
-8.093026E+0
-8.093026E+0
-8.093026E+0
-8.093026E+0
-8.093026E+0
-8.093026E+0
-8.246758E+0
-8.246758E+0
-8.400489E+0
-8.400489E+0
-8.246758E+0
-8.093026E+0
-8.093026E+0
-8.246758E+0
-8.400489E+0
-8.400489E+0
-8.400489E+0
-8.400489E+0
-8.246758E+0
-8.246758E+0
-8.246758E+0
-8.246758E+0
-8.400489E+0
-8.400489E+0
-8.400489E+0
-8.400489E+0
-8.246758E+0
-8.400489E+0
-8.400489E+0
-8.246758E+0
-8.093026E+0
-8.246758E+0
-8.400489E+0
-8.400489E+0
-8.246758E+0
-8.246758E+0
-8.400489E+0
-8.400489E+0
-8.246758E+0
-8.093026E+0
-8.093026E+0
-8.093026E+0
-8.246758E+0
-8.246758E+0
-8.246758E+0
-8.093026E+0
-8.093026E+0
-8.246758E+0
-8.246758E+0
-8.246758E+0
-8.093026E+0
-8.093026E+0
-8.093026E+0
-8.246758E+0
-8.093026E+0
-7.939295E+0
-8.093026E+0
-8.246758E+0
-8.400489E+0
-8.246758E+0
-8.093026E+0
-8.093026E+0
-8.093026E+0
-8.246758E+0
-8.400489E+0
-8.246758E+0
-8.246758E+0
-8.246758E+0
-8.246758E+0
-8.246758E+0
-8.400489E+0
-8.400489E+0
-8.400489E+0
-8.400489E+0
-8.554219E+0
-8.400489E+0
-8.400489E+0
-8.246758E+0
-8.246758E+0
-8.246758E+0
-8.400489E+0
-8.400489E+0
-8.400489E+0
-8.400489E+0
-8.400489E+0
-8.554219E+0
-8.554219E+0
-8.554219E+0
-8.400489E+0
-8.400489E+0
-8.400489E+0
-8.400489E+0
-8.400489E+0
-8.400489E+0
-8.400489E+0
-8.400489E+0
-8.400489E+0
-8.400489E+0
-8.246758E+0
-8.246758E+0
-8.400489E+0
-8.400489E+0
-8.554219E+0
-8.400489E+0
-8.400489E+0
-8.554219E+0
-8.554219E+0
-8.554219E+0
-8.400489E+0
-8.400489E+0
-8.400489E+0
-8.400489E+0
-8.246758E+0
-8.246758E+0
-8.246758E+0
-8.400489E+0
-8.554219E+0
-8.554219E+0
-8.400489E+0
-8.400489E+0
-8.400489E+0
-8.707951E+0
-8.707951E+0
-8.707951E+0
-8.554219E+0
-8.554219E+0
-8.554219E+0
-8.554219E+0
-8.554219E+0
-8.554219E+0
-8.554219E+0
-8.554219E+0
-8.554219E+0
-8.554219E+0
-8.554219E+0
-8.707951E+0
-8.707951E+0
-8.707951E+0
-8.707951E+0
-8.707951E+0
-8.707951E+0
-8.707951E+0
-8.554219E+0
-8.400489E+0
-8.400489E+0
-8.554219E+0
-8.707951E+0
-8.707951E+0
-8.554219E+0
-8.554219E+0
-8.554219E+0
-8.707951E+0
-8.707951E+0
-8.861682E+0
-8.861682E+0
-8.707951E+0
-8.554219E+0
-8.554219E+0
-8.707951E+0
-8.707951E+0
-8.861682E+0
-8.861682E+0
-8.861682E+0
-8.707951E+0
-8.707951E+0
-8.707951E+0
-8.707951E+0
-8.861682E+0
-8.861682E+0
-9.015413E+0
-8.861682E+0
-8.707951E+0
-8.554219E+0
-8.707951E+0
-8.861682E+0
-8.861682E+0
-8.707951E+0
-8.554219E+0
-8.707951E+0
-9.015413E+0
-9.015413E+0
-9.015413E+0
-9.015413E+0
-8.861682E+0
-8.861682E+0
-8.861682E+0
-8.707951E+0
-8.707951E+0
-8.707951E+0
-8.861682E+0
-8.861682E+0
-8.861682E+0
-8.707951E+0
-8.707951E+0
-8.861682E+0
-8.861682E+0
-8.707951E+0
-8.554219E+0
-8.400489E+0
-8.554219E+0
-8.861682E+0
-8.861682E+0
-8.707951E+0
-8.554219E+0
-8.554219E+0
-8.707951E+0
-8.707951E+0
-8.554219E+0
-8.554219E+0
-8.554219E+0
-8.861682E+0
-8.861682E+0
-8.861682E+0
-8.707951E+0
-8.861682E+0
-8.707951E+0
-8.707951E+0
-8.554219E+0
-8.707951E+0
-8.861682E+0
-9.015413E+0
-9.015413E+0
-8.861682E+0
-8.554219E+0
-8.554219E+0
-8.707951E+0
-8.861682E+0
-8.861682E+0
-8.861682E+0
-8.861682E+0
-8.861682E+0
-8.861682E+0
-8.861682E+0
-8.707951E+0
-8.707951E+0
-8.707951E+0
-9.015413E+0
-9.015413E+0
-9.015413E+0
-8.861682E+0
-8.707951E+0
-8.707951E+0
-8.707951E+0
-8.707951E+0
-8.861682E+0
-8.861682E+0
-9.015413E+0
-8.861682E+0
-8.861682E+0
-8.707951E+0
-8.707951E+0
-8.861682E+0
-8.861682E+0
-8.861682E+0
-8.861682E+0
-9.015413E+0
-9.015413E+0
-9.169144E+0
-9.322876E+0
-9.630339E+0
-9.630339E+0
-9.476606E+0
-9.322876E+0
-9.322876E+0
-9.476606E+0
-9.476606E+0
-9.476606E+0
-9.476606E+0
-9.322876E+0
-9.322876E+0
-9.322876E+0
-9.322876E+0
-9.322876E+0
-9.322876E+0
-9.322876E+0
-9.322876E+0
-9.169144E+0
-9.169144E+0
-9.169144E+0
-9.169144E+0
-9.015413E+0
-9.015413E+0
-9.015413E+0
-9.169144E+0
-9.322876E+0
-9.169144E+0
-8.861682E+0
-8.861682E+0
-8.861682E+0
-9.015413E+0
-9.015413E+0
-9.015413E+0
-9.015413E+0
-9.169144E+0
-9.322876E+0
-9.169144E+0
-9.169144E+0
-9.015413E+0
-9.015413E+0
-9.169144E+0
-9.015413E+0
-9.015413E+0
-9.169144E+0
-9.169144E+0
-9.169144E+0
-9.169144E+0
-9.015413E+0
-9.015413E+0
-9.015413E+0
-9.169144E+0
-9.322876E+0
-9.322876E+0
-9.322876E+0
-9.169144E+0
-9.169144E+0
-9.169144E+0
-9.169144E+0
-9.169144E+0
-9.322876E+0
-9.322876E+0
-9.322876E+0
-9.169144E+0
-9.169144E+0
-9.169144E+0
-9.169144E+0
-9.169144E+0
-9.169144E+0
-9.322876E+0
-9.322876E+0
-9.322876E+0
-9.169144E+0
-9.015413E+0
-9.169144E+0
-9.322876E+0
-9.169144E+0
-9.169144E+0
-9.169144E+0
-9.322876E+0
-9.322876E+0
-9.169144E+0
-9.169144E+0
-9.169144E+0
-9.169144E+0
-9.169144E+0
-9.015413E+0
-9.169144E+0
-9.322876E+0
-9.476606E+0
-9.476606E+0
-9.476606E+0
-9.476606E+0
-9.630339E+0
-9.630339E+0
-9.476606E+0
-9.322876E+0
-9.322876E+0
-9.476606E+0
-9.476606E+0
-9.322876E+0
-9.322876E+0
-9.322876E+0
-9.322876E+0
-9.322876E+0
-9.322876E+0
-9.322876E+0
-9.322876E+0
-9.322876E+0
-9.322876E+0
-9.322876E+0
-9.322876E+0
-9.169144E+0
-9.322876E+0
-9.476606E+0
-9.630339E+0
-9.630339E+0
-9.476606E+0
-9.322876E+0
-9.476606E+0
-9.476606E+0
-9.322876E+0
-9.015413E+0
-9.169144E+0
-9.322876E+0
-9.476606E+0
-9.476606E+0
-9.322876E+0
-9.322876E+0
-9.322876E+0
-9.322876E+0
-9.322876E+0
-9.476606E+0
-9.322876E+0
-9.169144E+0
-9.169144E+0
-9.169144E+0
-9.322876E+0
-9.476606E+0
-9.476606E+0
-9.476606E+0
-9.476606E+0
-9.476606E+0
-9.476606E+0
-9.322876E+0
-9.015413E+0
-8.861682E+0
-8.861682E+0
-9.015413E+0
-9.476606E+0
-9.630339E+0
-9.784069E+0
-9.630339E+0
-9.630339E+0
-9.322876E+0
-9.169144E+0
-8.861682E+0
-8.861682E+0
-9.169144E+0
-9.630339E+0
-9.937799E+0
-9.937799E+0
-9.630339E+0
-9.476606E+0
-9.322876E+0
-9.322876E+0
-9.169144E+0
-9.015413E+0
-9.015413E+0
-9.322876E+0
-9.476606E+0
-9.630339E+0
-9.476606E+0
-9.322876E+0
-9.169144E+0
-9.169144E+0
-9.322876E+0
-9.322876E+0
-9.476606E+0
-9.476606E+0
-9.322876E+0
-9.169144E+0
-9.169144E+0
-9.476606E+0
-9.630339E+0
-9.630339E+0
-9.630339E+0
-9.476606E+0
-9.476606E+0
-9.476606E+0
-9.476606E+0
-9.322876E+0
-9.322876E+0
-9.476606E+0
-9.476606E+0
-9.476606E+0
-9.476606E+0
-9.476606E+0
-9.630339E+0
-9.630339E+0
-9.476606E+0
-9.322876E+0
-9.322876E+0
-9.476606E+0
-9.476606E+0
-9.476606E+0
-9.476606E+0
-9.476606E+0
-9.630339E+0
-9.630339E+0
-9.476606E+0
-9.476606E+0
-9.476606E+0
-9.630339E+0
-9.476606E+0
-9.476606E+0
-9.476606E+0
-9.630339E+0
-9.784069E+0
-9.937799E+0
-9.937799E+0
-9.784069E+0
-9.784069E+0
-9.630339E+0
-9.630339E+0
-9.630339E+0
-9.784069E+0
-9.937799E+0
-9.784069E+0
-9.630339E+0
-9.630339E+0
-9.476606E+0
-9.630339E+0
-9.476606E+0
-9.476606E+0
-9.322876E+0
-9.322876E+0
-9.322876E+0
-9.169144E+0
-9.169144E+0
-9.476606E+0
-9.784069E+0
-9.784069E+0
-9.784069E+0
-9.476606E+0
-9.322876E+0
-9.322876E+0
-9.476606E+0
-9.476606E+0
-9.630339E+0
-9.630339E+0
-9.476606E+0
-9.630339E+0
-9.784069E+0
-9.937799E+0
-9.784069E+0
-9.630339E+0
-9.630339E+0
-9.630339E+0
-9.630339E+0
-9.630339E+0
-9.630339E+0
-9.784069E+0
-9.937799E+0
-9.937799E+0
-9.784069E+0
-9.630339E+0
-9.476606E+0
-9.630339E+0
-9.784069E+0
-9.784069E+0
-9.784069E+0
-9.784069E+0
-9.784069E+0
-9.784069E+0
-9.630339E+0
-9.476606E+0
-9.476606E+0
-9.630339E+0
-9.937799E+0
-9.937799E+0
-9.937799E+0
-9.937799E+0
-1.009153E+1
-1.009153E+1
-9.937799E+0
-9.630339E+0
-9.476606E+0
-9.476606E+0
-9.476606E+0
-9.630339E+0
-9.784069E+0
-9.784069E+0
-9.630339E+0
-9.476606E+0
-9.476606E+0
-9.784069E+0
-9.937799E+0
-9.937799E+0
-9.937799E+0
-9.937799E+0
-9.937799E+0
-9.937799E+0
-9.784069E+0
-9.630339E+0
-9.630339E+0
-9.630339E+0
-9.784069E+0
-9.630339E+0
-9.784069E+0
-9.937799E+0
-1.009153E+1
-9.937799E+0
-9.937799E+0
-9.937799E+0
-9.937799E+0
-9.937799E+0
-9.937799E+0
-9.937799E+0
-9.784069E+0
-9.784069E+0
-9.784069E+0
-9.784069E+0
-9.937799E+0
-9.784069E+0
-9.630339E+0
-9.630339E+0
-9.630339E+0
-9.630339E+0
-9.476606E+0
-9.322876E+0
-9.322876E+0
-9.476606E+0
-9.630339E+0
-9.630339E+0
-9.630339E+0
-9.630339E+0
-9.630339E+0
-9.630339E+0
-9.476606E+0
-9.476606E+0
-9.322876E+0
-9.169144E+0
-9.322876E+0
-9.784069E+0
-9.937799E+0
-9.630339E+0
-9.476606E+0
-9.630339E+0
-9.784069E+0
-9.630339E+0
-9.322876E+0
-9.169144E+0
-9.476606E+0
-9.630339E+0
-9.476606E+0
-9.476606E+0
-9.630339E+0
-9.784069E+0
-9.937799E+0
-9.630339E+0
-9.322876E+0
-9.169144E+0
-9.476606E+0
-9.784069E+0
-9.630339E+0
-9.476606E+0
-9.476606E+0
-9.630339E+0
-9.630339E+0
-9.476606E+0
-9.476606E+0
-9.630339E+0
-9.784069E+0
-9.630339E+0
-9.630339E+0
-9.630339E+0
-9.630339E+0
-9.630339E+0
-9.476606E+0
-9.476606E+0
-9.630339E+0
-9.630339E+0
-9.630339E+0
-9.630339E+0
-9.784069E+0
-9.784069E+0
-9.630339E+0
-9.476606E+0
-9.476606E+0
-9.476606E+0
-9.630339E+0
-9.630339E+0
-9.630339E+0
-9.476606E+0
-9.476606E+0
-9.784069E+0
-9.937799E+0
-9.937799E+0
-9.784069E+0
-9.630339E+0
-9.630339E+0
-9.784069E+0
-9.784069E+0
-9.784069E+0
-9.630339E+0
-9.630339E+0
-9.630339E+0
-9.630339E+0
-9.784069E+0
-9.784069E+0
-9.784069E+0
-9.784069E+0
-9.630339E+0
-9.630339E+0
-9.630339E+0
-9.784069E+0
-9.937799E+0
-9.784069E+0
-9.630339E+0
-9.476606E+0
-9.476606E+0
-9.476606E+0
-9.630339E+0
-9.784069E+0
-9.937799E+0
-9.784069E+0
-9.784069E+0
-9.630339E+0
-9.630339E+0
-9.630339E+0
-9.630339E+0
-9.630339E+0
-9.784069E+0
-9.937799E+0
-9.937799E+0
-9.937799E+0
-9.784069E+0
-9.784069E+0
-9.630339E+0
-9.630339E+0
-9.784069E+0
-9.784069E+0
-9.784069E+0
-9.937799E+0
-9.937799E+0
-9.937799E+0
-9.937799E+0
-9.784069E+0
-9.784069E+0
-9.937799E+0
-9.937799E+0
-9.784069E+0
-9.784069E+0
-9.784069E+0
-9.784069E+0
-9.937799E+0
-9.937799E+0
-9.937799E+0
-9.937799E+0
-9.784069E+0
-9.784069E+0
-9.937799E+0
-9.937799E+0
-9.937799E+0
-9.937799E+0
-9.937799E+0
-1.009153E+1
-9.937799E+0
-9.937799E+0
-9.784069E+0
-9.784069E+0
-9.937799E+0
-1.009153E+1
-1.009153E+1
-1.009153E+1
-9.937799E+0
-1.009153E+1
-1.009153E+1
-1.009153E+1
-9.937799E+0
-9.784069E+0
-9.937799E+0
-1.009153E+1
-1.009153E+1
-1.009153E+1
-1.009153E+1
-1.009153E+1
-1.009153E+1
-1.009153E+1
-1.009153E+1
-1.009153E+1
-9.937799E+0
-9.937799E+0
-9.937799E+0
-1.009153E+1
-1.009153E+1
-1.009153E+1
-9.937799E+0
-9.937799E+0
-9.937799E+0
-1.009153E+1
-1.009153E+1
-1.009153E+1
-9.937799E+0
-9.937799E+0
-9.937799E+0
-1.009153E+1
-1.024526E+1
-1.039899E+1
-1.024526E+1
-1.024526E+1
-1.009153E+1
-1.009153E+1
-1.024526E+1
-1.009153E+1
-1.009153E+1
-9.937799E+0
-1.009153E+1
-1.009153E+1
-1.024526E+1
-1.024526E+1
-1.009153E+1
-1.009153E+1
-1.009153E+1
-1.009153E+1
-1.024526E+1
-1.039899E+1
-1.039899E+1
-1.024526E+1
-1.024526E+1
-1.024526E+1
-1.039899E+1
-1.039899E+1
-1.039899E+1
-1.039899E+1
-1.039899E+1
-1.024526E+1
-1.024526E+1
-1.009153E+1
-1.024526E+1
-1.024526E+1
-1.039899E+1
-1.024526E+1
-1.024526E+1
-1.039899E+1
-1.039899E+1
-1.039899E+1
-1.024526E+1
-1.039899E+1
-1.039899E+1
-1.024526E+1
-1.009153E+1
-1.009153E+1
-1.009153E+1
-1.009153E+1
-1.024526E+1
-1.009153E+1
-9.937799E+0
-9.937799E+0
-9.937799E+0
-1.009153E+1
-1.024526E+1
-1.039899E+1
-1.039899E+1
-1.024526E+1
-1.024526E+1
-1.024526E+1
-1.024526E+1
-1.024526E+1
-1.009153E+1
-1.009153E+1
-1.009153E+1
-1.024526E+1
-1.024526E+1
-1.024526E+1
-1.009153E+1
-1.009153E+1
-1.024526E+1
-1.024526E+1
-1.024526E+1
-1.024526E+1
-1.024526E+1
-1.024526E+1
-1.024526E+1
-1.024526E+1
-1.024526E+1
-1.039899E+1
-1.039899E+1
-1.039899E+1
-1.024526E+1
-1.024526E+1
-1.024526E+1
-1.024526E+1
-1.024526E+1
-1.024526E+1
-1.024526E+1
-1.024526E+1
-1.024526E+1
-1.024526E+1
-1.024526E+1
-1.024526E+1
-1.024526E+1
-1.009153E+1
-1.009153E+1
-1.009153E+1
-1.009153E+1
-1.009153E+1
-1.009153E+1
-1.009153E+1
-1.009153E+1
-1.009153E+1
-1.009153E+1
-1.009153E+1
-1.009153E+1
-9.937799E+0
-9.937799E+0
-1.009153E+1
-1.009153E+1
-1.009153E+1
-1.009153E+1
-1.009153E+1
-9.937799E+0
-9.784069E+0
-9.784069E+0
-9.937799E+0
-1.009153E+1
-1.024526E+1
-1.009153E+1
-9.784069E+0
-9.630339E+0
-9.630339E+0
-9.784069E+0
-9.784069E+0
-9.784069E+0
-9.784069E+0
-9.784069E+0
-9.784069E+0
-9.784069E+0
-9.784069E+0
-9.937799E+0
-9.937799E+0
-1.009153E+1
-9.937799E+0
-9.784069E+0
-9.784069E+0
-9.630339E+0
-9.630339E+0
-9.784069E+0
-9.784069E+0
-9.784069E+0
-9.630339E+0
-9.630339E+0
-9.630339E+0
-9.630339E+0
-9.630339E+0
-9.476606E+0
-9.630339E+0
-9.784069E+0
-9.784069E+0
-9.784069E+0
-9.630339E+0
-9.630339E+0
-9.630339E+0
-9.630339E+0
-9.476606E+0
-9.322876E+0
-9.476606E+0
-9.630339E+0
-9.784069E+0
-9.784069E+0
-9.784069E+0
-9.630339E+0
-9.476606E+0
-9.476606E+0
-9.476606E+0
-9.476606E+0
-9.476606E+0
-9.476606E+0
-9.322876E+0
-9.476606E+0
-9.476606E+0
-9.322876E+0
-9.322876E+0
-9.322876E+0
-9.476606E+0
-9.630339E+0
-9.630339E+0
-9.476606E+0
-9.322876E+0
-9.322876E+0
-9.322876E+0
-9.322876E+0
-9.322876E+0
-9.322876E+0
-9.322876E+0
-9.322876E+0
-9.322876E+0
-9.322876E+0
-9.322876E+0
-9.169144E+0
-9.169144E+0
-9.322876E+0
-9.476606E+0
-9.476606E+0
-9.322876E+0
-9.169144E+0
-9.322876E+0
-9.476606E+0
-9.630339E+0
-9.476606E+0
-9.322876E+0
-9.169144E+0
-9.322876E+0
-9.322876E+0
-9.322876E+0
-9.322876E+0
-9.322876E+0
-9.322876E+0
-9.322876E+0
-9.476606E+0
-9.476606E+0
-9.476606E+0
-9.476606E+0
-9.169144E+0
-9.015413E+0
-9.015413E+0
-9.015413E+0
-9.169144E+0
-9.169144E+0
-9.169144E+0
-9.015413E+0
-9.015413E+0
-9.015413E+0
-9.015413E+0
-9.169144E+0
-9.169144E+0
-9.322876E+0
-9.169144E+0
-9.169144E+0
-9.169144E+0
-9.322876E+0
-9.169144E+0
-9.169144E+0
-9.169144E+0
-9.169144E+0
-9.169144E+0
-9.169144E+0
-9.322876E+0
-9.322876E+0
-9.322876E+0
-9.169144E+0
-9.169144E+0
-9.015413E+0
-9.015413E+0
-9.015413E+0
-8.861682E+0
-9.015413E+0
-9.015413E+0
-9.169144E+0
-9.169144E+0
-9.169144E+0
-9.015413E+0
-9.169144E+0
-9.169144E+0
-9.169144E+0
-9.169144E+0
-9.322876E+0
-9.476606E+0
-9.476606E+0
-9.322876E+0
-9.169144E+0
-9.322876E+0
-9.322876E+0
-9.476606E+0
-9.322876E+0
-9.169144E+0
-9.015413E+0
-9.169144E+0
-9.169144E+0
-9.322876E+0
-9.169144E+0
-9.169144E+0
-9.169144E+0
-9.322876E+0
-9.322876E+0
-9.476606E+0
-9.476606E+0
-9.476606E+0
-9.476606E+0
-9.322876E+0
-9.322876E+0
-9.169144E+0
-9.169144E+0
-9.322876E+0
-9.322876E+0
-9.322876E+0
-9.322876E+0
-9.169144E+0
-9.169144E+0
-9.015413E+0
-9.015413E+0
-9.169144E+0
-9.169144E+0
-9.169144E+0
-9.169144E+0
-9.169144E+0
-9.169144E+0
-9.169144E+0
-9.169144E+0
-9.015413E+0
-9.015413E+0
-9.169144E+0
-9.169144E+0
-9.169144E+0
-9.169144E+0
-9.169144E+0
-9.169144E+0
-9.169144E+0
-9.015413E+0
-9.015413E+0
-9.169144E+0
-9.169144E+0
-9.169144E+0
-9.015413E+0
-8.861682E+0
-8.861682E+0
-9.015413E+0
-9.169144E+0
-9.322876E+0
-9.169144E+0
-9.169144E+0
-9.169144E+0
-9.169144E+0
-9.169144E+0
-9.169144E+0
-9.169144E+0
-9.169144E+0
-9.169144E+0
-9.322876E+0
-9.322876E+0
-9.322876E+0
-9.322876E+0
-9.322876E+0
-9.476606E+0
-9.322876E+0
-9.169144E+0
-9.169144E+0
-9.169144E+0
-9.169144E+0
-9.015413E+0
-9.015413E+0
-9.169144E+0
-9.322876E+0
-9.169144E+0
-9.169144E+0
-9.169144E+0
-9.169144E+0
-9.169144E+0
-9.169144E+0
-9.015413E+0
-9.015413E+0
-9.169144E+0
-9.169144E+0
-9.169144E+0
-9.015413E+0
-9.015413E+0
-9.015413E+0
-9.169144E+0
-9.015413E+0
-9.015413E+0
-9.015413E+0
-8.861682E+0
-8.861682E+0
-8.861682E+0
-9.015413E+0
-9.169144E+0
-9.169144E+0
-9.169144E+0
-9.015413E+0
-8.861682E+0
-8.861682E+0
-9.015413E+0
-9.015413E+0
-9.015413E+0
-9.015413E+0
-9.015413E+0
-9.015413E+0
-9.015413E+0
-8.861682E+0
-9.015413E+0
-9.015413E+0
-8.861682E+0
-8.861682E+0
-8.861682E+0
-8.861682E+0
-9.015413E+0
-9.015413E+0
-8.861682E+0
-8.861682E+0
-8.861682E+0
-8.861682E+0
-8.861682E+0
-8.861682E+0
-8.707951E+0
-8.554219E+0
-8.554219E+0
-8.707951E+0
-8.861682E+0
-8.861682E+0
-8.861682E+0
-8.861682E+0
-8.861682E+0
-8.861682E+0
-8.861682E+0
-8.707951E+0
-8.707951E+0
-8.707951E+0
-8.861682E+0
-8.861682E+0
-8.861682E+0
-8.861682E+0
-8.707951E+0
-8.707951E+0
-8.707951E+0
-8.707951E+0
-8.861682E+0
-9.015413E+0
-9.015413E+0
-8.861682E+0
-8.707951E+0
-8.707951E+0
-8.707951E+0
-8.707951E+0
-8.554219E+0
-8.554219E+0
-8.554219E+0
-8.707951E+0
-8.707951E+0
-8.707951E+0
-8.707951E+0
-8.707951E+0
-8.707951E+0
-8.554219E+0
-8.554219E+0
-8.554219E+0
-8.707951E+0
-8.861682E+0
-8.861682E+0
-9.015413E+0
-8.861682E+0
-8.707951E+0
-8.707951E+0
-8.707951E+0
-9.015413E+0
-9.169144E+0
-9.015413E+0
-8.707951E+0
-8.554219E+0
-8.707951E+0
-9.015413E+0
-9.015413E+0
-8.861682E+0
-8.707951E+0
-8.707951E+0
-8.707951E+0
-8.554219E+0
-8.554219E+0
-8.554219E+0
-8.707951E+0
-8.707951E+0
-8.861682E+0
-8.861682E+0
-8.861682E+0
-8.707951E+0
-8.554219E+0
-8.554219E+0
-8.707951E+0
-8.861682E+0
-8.861682E+0
-8.707951E+0
-8.400489E+0
-8.400489E+0
-8.400489E+0
-8.554219E+0
-8.707951E+0
-8.707951E+0
-8.707951E+0
-8.554219E+0
-8.554219E+0
-8.707951E+0
-8.707951E+0
-8.554219E+0
-8.554219E+0
-8.554219E+0
-8.554219E+0
-8.707951E+0
-8.554219E+0
-8.554219E+0
-8.400489E+0
-8.554219E+0
-8.554219E+0
-8.554219E+0
-8.554219E+0
-8.707951E+0
-8.554219E+0
-8.400489E+0
-8.400489E+0
-8.400489E+0
-8.400489E+0
-8.400489E+0
-8.400489E+0
-8.400489E+0
-8.400489E+0
-8.400489E+0
-8.400489E+0
-8.400489E+0
-8.400489E+0
-8.400489E+0
-8.400489E+0
-8.400489E+0
-8.400489E+0
-8.554219E+0
-8.707951E+0
-8.707951E+0
-8.400489E+0
-8.246758E+0
-8.400489E+0
-8.554219E+0
-8.554219E+0
-8.554219E+0
-8.400489E+0
-8.400489E+0
-8.400489E+0
-8.554219E+0
-8.554219E+0
-8.400489E+0
-8.246758E+0
-8.400489E+0
-8.246758E+0
-8.246758E+0
-8.246758E+0
-8.246758E+0
-8.400489E+0
-8.400489E+0
-8.246758E+0
-8.246758E+0
-8.246758E+0
-8.246758E+0
-8.246758E+0
-8.246758E+0
-8.093026E+0
-7.939295E+0
-8.093026E+0
-8.246758E+0
-8.246758E+0
-8.246758E+0
-8.246758E+0
-8.093026E+0
-8.093026E+0
-8.093026E+0
-8.093026E+0
-8.093026E+0
-7.939295E+0
-7.939295E+0
-8.093026E+0
-8.093026E+0
-8.246758E+0
-8.246758E+0
-8.400489E+0
-8.246758E+0
-8.246758E+0
-8.093026E+0
-7.939295E+0
-8.093026E+0
-8.093026E+0
-8.093026E+0
-7.939295E+0
-7.785564E+0
-7.785564E+0
-7.785564E+0
-7.785564E+0
-7.785564E+0
-7.939295E+0
-8.093026E+0
-8.246758E+0
-8.400489E+0
-8.400489E+0
-8.246758E+0
-8.246758E+0
-8.400489E+0
-8.400489E+0
-8.400489E+0
-8.093026E+0
-7.785564E+0
-7.785564E+0
-7.939295E+0
-7.939295E+0
-8.093026E+0
-8.246758E+0
-8.400489E+0
-8.400489E+0
-8.246758E+0
-8.093026E+0
-8.246758E+0
-8.246758E+0
-8.093026E+0
-7.939295E+0
-7.939295E+0
-8.093026E+0
-8.246758E+0
-8.554219E+0
-8.554219E+0
-8.246758E+0
-8.093026E+0
-8.246758E+0
-8.246758E+0
-8.093026E+0
-7.939295E+0
-7.785564E+0
-7.939295E+0
-7.939295E+0
-7.939295E+0
-7.939295E+0
-8.093026E+0
-8.400489E+0
-8.554219E+0
-8.554219E+0
-8.246758E+0
-8.093026E+0
-8.093026E+0
-8.093026E+0
-7.939295E+0
-7.785564E+0
-7.785564E+0
-7.939295E+0
-8.246758E+0
-8.246758E+0
-8.246758E+0
-8.246758E+0
-8.400489E+0
-8.400489E+0
-8.400489E+0
-8.400489E+0
-8.400489E+0
-8.400489E+0
-8.093026E+0
-7.785564E+0
-7.631832E+0
-7.631832E+0
-7.785564E+0
-8.093026E+0
-8.246758E+0
-8.093026E+0
-7.785564E+0
-7.631832E+0
-7.631832E+0
-7.785564E+0
-7.939295E+0
-7.939295E+0
-7.939295E+0
-8.093026E+0
-8.246758E+0
-8.400489E+0
-8.554219E+0
-8.400489E+0
-8.246758E+0
-8.246758E+0
-8.246758E+0
-8.400489E+0
-8.246758E+0
-8.093026E+0
-8.093026E+0
-8.246758E+0
-8.554219E+0
-8.707951E+0
-8.861682E+0
-8.554219E+0
-8.246758E+0
-8.246758E+0
-8.400489E+0
-8.246758E+0
-8.093026E+0
-7.939295E+0
-8.093026E+0
-8.093026E+0
-7.939295E+0
-7.785564E+0
-7.939295E+0
-7.939295E+0
-8.093026E+0
-7.939295E+0
-7.939295E+0
-8.093026E+0
-8.246758E+0
-8.093026E+0
-7.785564E+0
-7.478101E+0
-7.170639E+0
-7.324369E+0
-7.478101E+0
-7.478101E+0
-7.478101E+0
-7.324369E+0
-7.170639E+0
-7.324369E+0
-7.478101E+0
-7.785564E+0
-7.785564E+0
-7.631832E+0
-7.324369E+0
-7.016908E+0
-7.324369E+0
-7.631832E+0
-7.631832E+0
-7.170639E+0
-7.016908E+0
-7.016908E+0
-7.324369E+0
-7.324369E+0
-7.324369E+0
-7.478101E+0
-7.785564E+0
-7.939295E+0
-7.785564E+0
-7.631832E+0
-7.631832E+0
-7.631832E+0
-7.478101E+0
-7.324369E+0
-7.478101E+0
-7.631832E+0
-7.785564E+0
-7.631832E+0
-7.324369E+0
-7.170639E+0
-7.170639E+0
-7.631832E+0
-7.785564E+0
-7.785564E+0
-7.631832E+0
-7.478101E+0
-7.478101E+0
-7.785564E+0
-7.939295E+0
-7.939295E+0
-7.939295E+0
-7.939295E+0
-7.939295E+0
-7.939295E+0
-7.785564E+0
-7.478101E+0
-7.478101E+0
-7.631832E+0
-7.631832E+0
-7.631832E+0
-7.631832E+0
-7.478101E+0
-7.478101E+0
-7.170639E+0
-7.016908E+0
-7.170639E+0
-7.324369E+0
-7.478101E+0
-7.478101E+0
-7.478101E+0
-7.631832E+0
-7.631832E+0
-7.631832E+0
-7.785564E+0
-7.939295E+0
-7.785564E+0
-7.478101E+0
-7.324369E+0
-7.478101E+0
-7.785564E+0
-8.093026E+0
-8.246758E+0
-8.093026E+0
-7.785564E+0
-7.478101E+0
-7.631832E+0
-7.939295E+0
-8.093026E+0
-8.093026E+0
-8.093026E+0
-8.093026E+0
-7.939295E+0
-7.785564E+0
-7.785564E+0
-7.785564E+0
-7.631832E+0
-7.170639E+0
-6.863176E+0
-7.016908E+0
-7.170639E+0
-7.170639E+0
-7.016908E+0
-7.016908E+0
-7.016908E+0
-7.016908E+0
-7.016908E+0
-6.863176E+0
-7.016908E+0
-7.170639E+0
-7.170639E+0
-7.170639E+0
-7.170639E+0
-7.170639E+0
-7.016908E+0
-7.170639E+0
-7.478101E+0
-7.785564E+0
-7.939295E+0
-7.939295E+0
-7.939295E+0
-7.939295E+0
-7.939295E+0
-8.093026E+0
-8.093026E+0
-7.785564E+0
-7.478101E+0
-7.324369E+0
-7.324369E+0
-7.324369E+0
-7.324369E+0
-7.016908E+0
-6.709445E+0
-6.555715E+0
-6.709445E+0
-6.863176E+0
-6.863176E+0
-6.863176E+0
-6.863176E+0
-7.016908E+0
-7.170639E+0
-7.324369E+0
-7.478101E+0
-7.478101E+0
-7.478101E+0
-7.170639E+0
-7.016908E+0
-7.016908E+0
-7.016908E+0
-7.170639E+0
-7.170639E+0
-7.324369E+0
-7.631832E+0
-7.631832E+0
-7.631832E+0
-7.324369E+0
-7.170639E+0
-7.016908E+0
-7.016908E+0
-7.170639E+0
-7.016908E+0
-6.709445E+0
-6.555715E+0
-6.709445E+0
-7.016908E+0
-7.170639E+0
-7.170639E+0
-7.016908E+0
-6.863176E+0
-6.863176E+0
-6.863176E+0
-7.016908E+0
-7.016908E+0
-7.016908E+0
-7.016908E+0
-7.016908E+0
-6.863176E+0
-6.863176E+0
-6.709445E+0
-6.555715E+0
-6.555715E+0
-6.555715E+0
-6.709445E+0
-6.709445E+0
-6.709445E+0
-6.555715E+0
-6.709445E+0
-6.863176E+0
-6.863176E+0
-6.709445E+0
-6.555715E+0
-6.709445E+0
-6.709445E+0
-6.863176E+0
-6.863176E+0
-6.863176E+0
-6.863176E+0
-6.709445E+0
-6.863176E+0
-7.016908E+0
-7.016908E+0
-6.863176E+0
-6.709445E+0
-6.709445E+0
-6.555715E+0
-6.401982E+0
-6.555715E+0
-6.709445E+0
-7.016908E+0
-7.170639E+0
-7.016908E+0
-6.863176E+0
-6.863176E+0
-6.863176E+0
-6.863176E+0
-6.863176E+0
-6.863176E+0
-6.863176E+0
-6.863176E+0
-7.016908E+0
-7.016908E+0
-6.863176E+0
-6.555715E+0
-6.401982E+0
-6.401982E+0
-6.248252E+0
-6.248252E+0
-6.248252E+0
-6.401982E+0
-6.401982E+0
-6.248252E+0
-6.248252E+0
-6.248252E+0
-6.248252E+0
-6.248252E+0
-6.555715E+0
-6.709445E+0
-6.863176E+0
-6.863176E+0
-6.709445E+0
-6.709445E+0
-6.555715E+0
-6.555715E+0
-6.555715E+0
-6.709445E+0
-6.555715E+0
-6.555715E+0
-6.401982E+0
-6.248252E+0
-6.248252E+0
-6.248252E+0
-6.248252E+0
-6.094521E+0
-5.940789E+0
-6.094521E+0
-6.094521E+0
-6.094521E+0
-5.940789E+0
-5.940789E+0
-5.940789E+0
-6.094521E+0
-6.094521E+0
-6.248252E+0
-6.248252E+0
-6.094521E+0
-6.248252E+0
-6.401982E+0
-6.555715E+0
-6.709445E+0
-6.863176E+0
-6.709445E+0
-6.401982E+0
-6.094521E+0
-6.094521E+0
-6.248252E+0
-6.555715E+0
-6.709445E+0
-6.709445E+0
-6.401982E+0
-6.401982E+0
-6.248252E+0
-6.248252E+0
-6.094521E+0
-5.787058E+0
-5.479595E+0
-5.325865E+0
-5.325865E+0
-5.633327E+0
-5.787058E+0
-5.787058E+0
-5.787058E+0
-5.479595E+0
-5.325865E+0
-5.325865E+0
-5.325865E+0
-5.325865E+0
-5.479595E+0
-5.479595E+0
-5.479595E+0
-5.479595E+0
-5.479595E+0
-5.479595E+0
-5.325865E+0
-5.325865E+0
-5.479595E+0
-5.633327E+0
-5.633327E+0
-5.633327E+0
-5.479595E+0
-5.479595E+0
-5.479595E+0
-5.633327E+0
-5.787058E+0
-5.633327E+0
-5.633327E+0
-5.633327E+0
-5.633327E+0
-5.633327E+0
-5.633327E+0
-5.633327E+0
-5.633327E+0
-5.633327E+0
-5.479595E+0
-5.479595E+0
-5.479595E+0
-5.479595E+0
-5.479595E+0
-5.479595E+0
-5.479595E+0
-5.479595E+0
-5.325865E+0
-5.325865E+0
-5.172133E+0
-5.172133E+0
-5.172133E+0
-5.172133E+0
-5.325865E+0
-5.325865E+0
-5.325865E+0
-5.479595E+0
-5.479595E+0
-5.172133E+0
-4.864672E+0
-4.710939E+0
-5.018402E+0
-5.172133E+0
-5.325865E+0
-5.325865E+0
-5.172133E+0
-4.864672E+0
-4.557209E+0
-4.249746E+0
-4.403477E+0
-4.710939E+0
-4.864672E+0
-4.864672E+0
-4.557209E+0
-4.403477E+0
-4.557209E+0
-5.172133E+0
-6.248252E+0
-7.324369E+0
-7.785564E+0
-7.170639E+0
-5.940789E+0
-4.249746E+0
-3.173627E+0
-2.712434E+0
-3.327359E+0
-4.557209E+0
-5.940789E+0
-7.016908E+0
-7.324369E+0
-6.863176E+0
-5.940789E+0
-4.864672E+0
-4.249746E+0
-4.096015E+0
-4.557209E+0
-4.864672E+0
-5.325865E+0
-5.633327E+0
-5.787058E+0
-5.787058E+0
-5.633327E+0
-5.479595E+0
-5.479595E+0
-5.325865E+0
-5.018402E+0
-4.710939E+0
-4.710939E+0
-4.864672E+0
-5.172133E+0
-5.325865E+0
-5.633327E+0
-5.633327E+0
-5.479595E+0
-5.325865E+0
-5.325865E+0
-5.325865E+0
-5.325865E+0
-5.325865E+0
-5.172133E+0
-5.172133E+0
-5.325865E+0
-5.325865E+0
-5.325865E+0
-5.479595E+0
-5.633327E+0
-5.633327E+0
-5.479595E+0
-5.172133E+0
-5.172133E+0
-5.172133E+0
-5.172133E+0
-5.172133E+0
-5.325865E+0
-5.325865E+0
-5.325865E+0
-5.325865E+0
-5.633327E+0
-5.940789E+0
-5.940789E+0
-5.787058E+0
-5.633327E+0
-5.479595E+0
-5.479595E+0
-5.633327E+0
-5.787058E+0
-5.479595E+0
-5.172133E+0
-5.172133E+0
-5.479595E+0
-5.633327E+0
-5.479595E+0
-5.325865E+0
-5.172133E+0
-5.172133E+0
-5.172133E+0
-5.172133E+0
-5.325865E+0
-5.325865E+0
-5.325865E+0
-5.325865E+0
-5.018402E+0
-4.710939E+0
-4.710939E+0
-4.864672E+0
-5.018402E+0
-4.864672E+0
-4.864672E+0
-4.710939E+0
-4.710939E+0
-4.710939E+0
-4.864672E+0
-5.018402E+0
-5.018402E+0
-5.018402E+0
-5.018402E+0
-4.864672E+0
-4.864672E+0
-4.864672E+0
-4.864672E+0
-4.864672E+0
-4.864672E+0
-5.018402E+0
-4.864672E+0
-4.864672E+0
-4.864672E+0
-4.710939E+0
-4.710939E+0
-4.710939E+0
-4.557209E+0
-4.557209E+0
-4.710939E+0
-4.710939E+0
-4.710939E+0
-4.557209E+0
-4.403477E+0
-4.249746E+0
-4.249746E+0
-4.403477E+0
-4.403477E+0
-4.557209E+0
-4.557209E+0
-4.557209E+0
-4.557209E+0
-4.710939E+0
-4.710939E+0
-4.710939E+0
-4.710939E+0
-4.864672E+0
-4.864672E+0
-4.864672E+0
-4.864672E+0
-4.710939E+0
-4.557209E+0
-4.557209E+0
-4.710939E+0
-4.864672E+0
-4.864672E+0
-4.864672E+0
-4.710939E+0
-4.557209E+0
-4.557209E+0
-4.403477E+0
-4.403477E+0
-4.403477E+0
-4.249746E+0
-4.249746E+0
-4.249746E+0
-4.249746E+0
-4.249746E+0
-4.249746E+0
-4.249746E+0
-4.403477E+0
-4.403477E+0
-4.557209E+0
-4.557209E+0
-4.557209E+0
-4.710939E+0
-4.710939E+0
-4.710939E+0
-4.710939E+0
-4.710939E+0
-4.710939E+0
-4.557209E+0
-4.557209E+0
-4.403477E+0
-4.403477E+0
-4.249746E+0
-4.096015E+0
-4.249746E+0
-4.249746E+0
-4.249746E+0
-4.096015E+0
-3.942284E+0
-3.942284E+0
-3.942284E+0
-3.942284E+0
-3.942284E+0
-3.942284E+0
-3.788552E+0
-3.788552E+0
-3.634821E+0
-3.788552E+0
-3.788552E+0
-3.788552E+0
-3.634821E+0
-3.481090E+0
-3.327359E+0
-3.327359E+0
-3.327359E+0
-3.327359E+0
-3.327359E+0
-3.173627E+0
-3.173627E+0
-3.019897E+0
-3.019897E+0
-3.019897E+0
-3.173627E+0
-3.019897E+0
-3.019897E+0
-2.866165E+0
-2.712434E+0
-2.866165E+0
-3.019897E+0
-3.019897E+0
-3.019897E+0
-2.866165E+0
-2.866165E+0
-2.866165E+0
-3.019897E+0
-3.019897E+0
-2.866165E+0
-2.866165E+0
-2.866165E+0
-2.712434E+0
-2.712434E+0
-2.712434E+0
-2.558703E+0
-2.558703E+0
-2.558703E+0
-2.712434E+0
-2.558703E+0
-2.558703E+0
-2.712434E+0
-2.866165E+0
-2.866165E+0
-2.866165E+0
-2.866165E+0
-2.866165E+0
-3.019897E+0
-3.173627E+0
-3.173627E+0
-3.173627E+0
-3.019897E+0
-2.866165E+0
-2.712434E+0
-2.712434E+0
-2.712434E+0
-2.712434E+0
-2.712434E+0
-2.712434E+0
-2.712434E+0
-2.866165E+0
-3.173627E+0
-3.173627E+0
-3.173627E+0
-3.019897E+0
-2.866165E+0
-2.712434E+0
-2.558703E+0
-2.404971E+0
-2.404971E+0
-2.558703E+0
-2.712434E+0
-2.866165E+0
-2.866165E+0
-2.712434E+0
-2.558703E+0
-2.404971E+0
-2.558703E+0
-2.712434E+0
-2.712434E+0
-2.558703E+0
-2.404971E+0
-2.404971E+0
-2.558703E+0
-2.712434E+0
-2.712434E+0
-2.404971E+0
-2.251240E+0
-2.251240E+0
-2.404971E+0
-2.558703E+0
-2.558703E+0
-2.558703E+0
-2.404971E+0
-2.251240E+0
-2.097509E+0
-2.251240E+0
-2.251240E+0
-2.251240E+0
-2.251240E+0
-2.251240E+0
-2.251240E+0
-2.251240E+0
-2.097509E+0
-1.943777E+0
-1.943777E+0
-2.097509E+0
-2.097509E+0
-1.943777E+0
-1.636315E+0
-1.636315E+0
-1.636315E+0
-1.790047E+0
-1.943777E+0
-1.790047E+0
-1.790047E+0
-1.790047E+0
-1.943777E+0
-1.943777E+0
-1.943777E+0
-1.943777E+0
-2.097509E+0
-1.943777E+0
-1.790047E+0
-1.482584E+0
-1.636315E+0
-1.636315E+0
-1.636315E+0
-1.636315E+0
-1.482584E+0
-1.482584E+0
-1.482584E+0
-1.636315E+0
-1.790047E+0
-1.636315E+0
-1.636315E+0
-1.328854E+0
-1.175121E+0
-1.175121E+0
-1.175121E+0
-1.328854E+0
-1.328854E+0
-1.328854E+0
-1.175121E+0
-1.328854E+0
-1.482584E+0
-1.328854E+0
-1.175121E+0
-1.175121E+0
-1.328854E+0
-1.482584E+0
-1.482584E+0
-1.482584E+0
-1.328854E+0
-1.482584E+0
-1.636315E+0
-1.482584E+0
-1.328854E+0
-1.175121E+0
-1.175121E+0
-1.175121E+0
-1.328854E+0
-1.328854E+0
-1.328854E+0
-1.175121E+0
-1.328854E+0
-1.328854E+0
-1.328854E+0
-1.175121E+0
-1.021391E+0
-1.175121E+0
-1.175121E+0
-1.328854E+0
-1.328854E+0
-1.328854E+0
-1.328854E+0
-1.328854E+0
-1.328854E+0
-1.328854E+0
-1.175121E+0
-1.021391E+0
-1.021391E+0
-1.021391E+0
-8.676605E-1
-7.139282E-1
-7.139282E-1
-8.676605E-1
-1.021391E+0
-8.676605E-1
-7.139282E-1
-5.601978E-1
-5.601978E-1
-5.601978E-1
-7.139282E-1
-8.676605E-1
-1.021391E+0
-1.175121E+0
-1.175121E+0
-1.328854E+0
-1.175121E+0
-1.021391E+0
-1.021391E+0
-8.676605E-1
-7.139282E-1
-4.064655E-1
-2.527351E-1
-2.527351E-1
-2.527351E-1
-2.527351E-1
-9.900475E-2
-2.527351E-1
-4.064655E-1
-4.064655E-1
-4.064655E-1
-4.064655E-1
-4.064655E-1
-4.064655E-1
-5.601978E-1
-5.601978E-1
-7.139282E-1
-7.139282E-1
-5.601978E-1
-5.601978E-1
-4.064655E-1
-4.064655E-1
-5.601978E-1
-5.601978E-1
-5.601978E-1
-5.601978E-1
-5.601978E-1
-5.601978E-1
-5.601978E-1
-4.064655E-1
-4.064655E-1
-5.601978E-1
-5.601978E-1
-7.139282E-1
-8.676605E-1
-1.021391E+0
-8.676605E-1
-7.139282E-1
-5.601978E-1
-5.601978E-1
-7.139282E-1
-7.139282E-1
-4.064655E-1
-2.527351E-1
-9.900475E-2
-9.900475E-2
-9.900475E-2
-2.527351E-1
-2.527351E-1
-5.601978E-1
-7.139282E-1
-7.139282E-1
-5.601978E-1
-5.601978E-1
-8.676605E-1
-1.175121E+0
-1.328854E+0
-1.021391E+0
-8.676605E-1
-7.139282E-1
-7.139282E-1
-7.139282E-1
-7.139282E-1
-7.139282E-1
-5.601978E-1
-4.064655E-1
-9.900475E-2
5.472755E-2
5.472755E-2
-9.900475E-2
-2.527351E-1
-9.900475E-2
5.472755E-2
5.472755E-2
5.472755E-2
5.472755E-2
5.472755E-2
5.472755E-2
-9.900475E-2
-2.527351E-1
-2.527351E-1
-9.900475E-2
5.472755E-2
5.472755E-2
5.472755E-2
-2.527351E-1
-2.527351E-1
-2.527351E-1
-9.900475E-2
5.472755E-2
-9.900475E-2
-2.527351E-1
-2.527351E-1
-9.900475E-2
2.084580E-1
3.621903E-1
3.621903E-1
2.084580E-1
5.472755E-2
5.472755E-2
5.472755E-2
-9.900475E-2
-9.900475E-2
5.472755E-2
3.621903E-1
3.621903E-1
5.472755E-2
-9.900475E-2
-9.900475E-2
5.472755E-2
2.084580E-1
2.084580E-1
5.472755E-2
5.472755E-2
2.084580E-1
3.621903E-1
2.084580E-1
5.472755E-2
2.084580E-1
2.084580E-1
2.084580E-1
5.472755E-2
5.472755E-2
5.472755E-2
5.472755E-2
-9.900475E-2
-2.527351E-1
-4.064655E-1
-2.527351E-1
-9.900475E-2
2.084580E-1
3.621903E-1
2.084580E-1
5.472755E-2
-9.900475E-2
-2.527351E-1
-9.900475E-2
5.472755E-2
5.472755E-2
-9.900475E-2
-2.527351E-1
-2.527351E-1
-9.900475E-2
-9.900475E-2
-9.900475E-2
5.472755E-2
5.472755E-2
-9.900475E-2
-2.527351E-1
-2.527351E-1
-2.527351E-1
-2.527351E-1
-2.527351E-1
-2.527351E-1
-2.527351E-1
-2.527351E-1
-4.064655E-1
-4.064655E-1
-7.139282E-1
-5.601978E-1
-4.064655E-1
-4.064655E-1
-5.601978E-1
-7.139282E-1
-5.601978E-1
-4.064655E-1
-2.527351E-1
-2.527351E-1
-9.900475E-2
-9.900475E-2
-9.900475E-2
-9.900475E-2
-9.900475E-2
-9.900475E-2
5.472755E-2
2.084580E-1
2.084580E-1
2.084580E-1
5.472755E-2
5.472755E-2
2.084580E-1
3.621903E-1
3.621903E-1
2.084580E-1
5.472755E-2
-9.900475E-2
5.472755E-2
2.084580E-1
2.084580E-1
5.472755E-2
-2.527351E-1
-2.527351E-1
-9.900475E-2
5.472755E-2
-9.900475E-2
-9.900475E-2
-9.900475E-2
-9.900475E-2
-2.527351E-1
-4.064655E-1
-5.601978E-1
-5.601978E-1
-4.064655E-1
-2.527351E-1
-2.527351E-1
-4.064655E-1
-4.064655E-1
-2.527351E-1
-9.900475E-2
-9.900475E-2
-9.900475E-2
-2.527351E-1
-2.527351E-1
-2.527351E-1
-2.527351E-1
-2.527351E-1
-2.527351E-1
-2.527351E-1
-9.900475E-2
-2.527351E-1
-2.527351E-1
-2.527351E-1
-2.527351E-1
-5.601978E-1
-7.139282E-1
-7.139282E-1
-4.064655E-1
-2.527351E-1
-2.527351E-1
-4.064655E-1
-5.601978E-1
-5.601978E-1
-5.601978E-1
-5.601978E-1
-5.601978E-1
-4.064655E-1
-4.064655E-1
-2.527351E-1
5.472755E-2
2.084580E-1
3.621903E-1
2.084580E-1
5.472755E-2
5.472755E-2
5.472755E-2
5.472755E-2
-9.900475E-2
5.472755E-2
2.084580E-1
3.621903E-1
3.621903E-1
2.084580E-1
3.621903E-1
3.621903E-1
2.084580E-1
2.084580E-1
3.621903E-1
6.696529E-1
6.696529E-1
5.159206E-1
3.621903E-1
3.621903E-1
6.696529E-1
6.696529E-1
3.621903E-1
-9.900475E-2
-9.900475E-2
5.472755E-2
2.084580E-1
5.472755E-2
-9.900475E-2
5.472755E-2
5.472755E-2
3.621903E-1
8.233833E-1
9.771156E-1
9.771156E-1
6.696529E-1
5.159206E-1
5.159206E-1
5.159206E-1
3.621903E-1
2.084580E-1
2.084580E-1
2.084580E-1
2.084580E-1
2.084580E-1
3.621903E-1
5.159206E-1
3.621903E-1
2.084580E-1
5.472755E-2
5.472755E-2
2.084580E-1
5.159206E-1
6.696529E-1
5.159206E-1
5.159206E-1
8.233833E-1
9.771156E-1
1.130846E+0
8.233833E-1
5.159206E-1
5.159206E-1
6.696529E-1
8.233833E-1
6.696529E-1
5.159206E-1
5.159206E-1
5.159206E-1
6.696529E-1
6.696529E-1
6.696529E-1
8.233833E-1
1.130846E+0
1.130846E+0
9.771156E-1
8.233833E-1
9.771156E-1
9.771156E-1
8.233833E-1
6.696529E-1
5.159206E-1
6.696529E-1
6.696529E-1
6.696529E-1
6.696529E-1
8.233833E-1
1.130846E+0
1.438309E+0
1.438309E+0
1.438309E+0
1.438309E+0
1.284578E+0
9.771156E-1
8.233833E-1
5.159206E-1
3.621903E-1
2.084580E-1
3.621903E-1
5.159206E-1
5.159206E-1
5.159206E-1
5.159206E-1
5.159206E-1
3.621903E-1
3.621903E-1
3.621903E-1
6.696529E-1
6.696529E-1
6.696529E-1
5.159206E-1
6.696529E-1
8.233833E-1
9.771156E-1
8.233833E-1
5.159206E-1
5.159206E-1
5.159206E-1
6.696529E-1
8.233833E-1
9.771156E-1
8.233833E-1
8.233833E-1
6.696529E-1
8.233833E-1
9.771156E-1
1.130846E+0
9.771156E-1
8.233833E-1
6.696529E-1
6.696529E-1
6.696529E-1
5.159206E-1
5.472755E-2
-4.064655E-1
-7.139282E-1
-4.064655E-1
5.472755E-2
5.159206E-1
5.159206E-1
5.159206E-1
3.621903E-1
3.621903E-1
6.696529E-1
1.130846E+0
1.592041E+0
1.745771E+0
1.438309E+0
8.233833E-1
5.472755E-2
-4.064655E-1
-8.676605E-1
-1.021391E+0
-8.676605E-1
-4.064655E-1
3.621903E-1
1.130846E+0
1.284578E+0
1.130846E+0
6.696529E-1
2.084580E-1
-9.900475E-2
-9.900475E-2
-9.900475E-2
5.472755E-2
2.084580E-1
3.621903E-1
8.233833E-1
1.284578E+0
1.438309E+0
1.438309E+0
1.284578E+0
1.284578E+0
1.130846E+0
1.130846E+0
8.233833E-1
5.159206E-1
5.159206E-1
6.696529E-1
9.771156E-1
1.130846E+0
9.771156E-1
8.233833E-1
9.771156E-1
1.438309E+0
1.745771E+0
1.745771E+0
1.438309E+0
9.771156E-1
9.771156E-1
1.130846E+0
1.438309E+0
1.899502E+0
1.899502E+0
1.592041E+0
1.438309E+0
1.438309E+0
1.592041E+0
1.592041E+0
1.438309E+0
1.284578E+0
1.284578E+0
1.438309E+0
1.592041E+0
1.745771E+0
1.899502E+0
1.899502E+0
1.745771E+0
1.592041E+0
1.592041E+0
1.592041E+0
1.438309E+0
1.592041E+0
1.899502E+0
2.053234E+0
1.592041E+0
1.284578E+0
1.130846E+0
1.438309E+0
1.592041E+0
1.284578E+0
9.771156E-1
1.130846E+0
1.592041E+0
1.899502E+0
1.899502E+0
1.592041E+0
1.130846E+0
6.696529E-1
5.159206E-1
6.696529E-1
9.771156E-1
1.438309E+0
1.592041E+0
1.745771E+0
1.745771E+0
1.745771E+0
1.592041E+0
1.745771E+0
2.053234E+0
2.053234E+0
1.438309E+0
1.130846E+0
1.284578E+0
1.745771E+0
2.206965E+0
2.360695E+0
2.514427E+0
2.514427E+0
2.206965E+0
1.592041E+0
1.284578E+0
1.438309E+0
1.592041E+0
1.745771E+0
1.745771E+0
1.592041E+0
1.592041E+0
1.592041E+0
1.899502E+0
1.899502E+0
1.899502E+0
1.899502E+0
2.053234E+0
2.053234E+0
2.053234E+0
2.206965E+0
2.206965E+0
2.053234E+0
2.360695E+0
2.668158E+0
2.514427E+0
1.745771E+0
1.284578E+0
1.438309E+0
2.053234E+0
2.514427E+0
2.360695E+0
2.053234E+0
2.053234E+0
2.360695E+0
2.514427E+0
2.206965E+0
1.745771E+0
1.592041E+0
2.053234E+0
2.668158E+0
2.821890E+0
2.514427E+0
2.206965E+0
2.206965E+0
2.206965E+0
1.745771E+0
1.284578E+0
1.438309E+0
2.206965E+0
2.668158E+0
2.514427E+0
1.899502E+0
1.592041E+0
1.745771E+0
2.206965E+0
2.668158E+0
2.821890E+0
2.821890E+0
2.360695E+0
1.745771E+0
1.284578E+0
1.284578E+0
1.592041E+0
1.745771E+0
1.899502E+0
2.360695E+0
2.514427E+0
2.514427E+0
2.206965E+0
1.899502E+0
1.592041E+0
1.438309E+0
1.438309E+0
1.745771E+0
2.206965E+0
2.668158E+0
2.975620E+0
3.129351E+0
2.668158E+0
2.053234E+0
1.745771E+0
1.592041E+0
1.592041E+0
1.745771E+0
2.206965E+0
2.514427E+0
2.360695E+0
2.053234E+0
2.053234E+0
2.206965E+0
2.206965E+0
2.360695E+0
2.821890E+0
3.590546E+0
3.898008E+0
2.821890E+0
8.233833E-1
-8.676605E-1
-7.139282E-1
9.771156E-1
3.129351E+0
4.051739E+0
3.898008E+0
3.283083E+0
2.360695E+0
1.745771E+0
1.592041E+0
1.745771E+0
2.514427E+0
3.129351E+0
3.436813E+0
3.436813E+0
3.129351E+0
3.129351E+0
3.129351E+0
3.283083E+0
3.744276E+0
4.051739E+0
4.051739E+0
3.590546E+0
2.975620E+0
2.975620E+0
3.129351E+0
3.436813E+0
3.590546E+0
3.744276E+0
3.898008E+0
4.205469E+0
4.205469E+0
3.744276E+0
3.436813E+0
3.436813E+0
3.590546E+0
3.283083E+0
2.975620E+0
2.975620E+0
3.590546E+0
4.205469E+0
4.359201E+0
4.359201E+0
4.051739E+0
4.051739E+0
4.051739E+0
4.205469E+0
4.205469E+0
4.051739E+0
3.744276E+0
3.436813E+0
3.590546E+0
3.744276E+0
4.051739E+0
4.051739E+0
3.898008E+0
3.590546E+0
3.129351E+0
2.975620E+0
2.975620E+0
3.283083E+0
3.590546E+0
3.744276E+0
3.744276E+0
3.744276E+0
3.436813E+0
3.129351E+0
2.975620E+0
2.668158E+0
2.360695E+0
2.360695E+0
2.360695E+0
2.668158E+0
2.975620E+0
3.283083E+0
3.129351E+0
2.668158E+0
2.360695E+0
2.360695E+0
2.821890E+0
3.283083E+0
3.590546E+0
3.898008E+0
4.205469E+0
3.898008E+0
3.129351E+0
2.206965E+0
2.053234E+0
2.514427E+0
2.975620E+0
3.129351E+0
2.821890E+0
2.821890E+0
3.283083E+0
4.359201E+0
5.281588E+0
5.435320E+0
5.127857E+0
4.666664E+0
4.051739E+0
2.668158E+0
8.233833E-1
-5.601978E-1
5.472755E-2
2.206965E+0
4.512932E+0
5.896513E+0
7.126364E+0
8.509943E+0
8.971138E+0
6.972632E+0
2.975620E+0
2.084580E-1
2.084580E-1
1.899502E+0
2.975620E+0
2.821890E+0
2.821890E+0
4.666664E+0
7.895020E+0
1.020099E+1
1.004726E+1
7.895020E+0
5.127857E+0
2.514427E+0
3.621903E-1
-4.064655E-1
8.233833E-1
3.436813E+0
6.203978E+0
7.895020E+0
8.509943E+0
8.509943E+0
8.048750E+0
7.126364E+0
5.742783E+0
4.512932E+0
4.359201E+0
4.666664E+0
5.435320E+0
6.511438E+0
7.587557E+0
8.356213E+0
9.124868E+0
9.586063E+0
9.432331E+0
8.356213E+0
6.972632E+0
6.203978E+0
6.357708E+0
6.818899E+0
7.433825E+0
7.741287E+0
8.356213E+0
9.124868E+0
1.004726E+1
1.050845E+1
1.035472E+1
9.432331E+0
8.048750E+0
6.818899E+0
6.203978E+0
6.357708E+0
7.126364E+0
8.202480E+0
9.278599E+0
1.020099E+1
1.096964E+1
1.127711E+1
1.112338E+1
1.081591E+1
1.004726E+1
9.278599E+0
8.971138E+0
9.278599E+0
9.739794E+0
1.035472E+1
1.096964E+1
1.189203E+1
1.266069E+1
1.327561E+1
1.327561E+1
1.296815E+1
1.312188E+1
1.373681E+1
1.512039E+1
1.619651E+1
1.711889E+1
1.788755E+1
1.911740E+1
2.019351E+1
2.111590E+1
2.173083E+1
2.234575E+1
2.296068E+1
2.326814E+1
2.326814E+1
2.311441E+1
2.388307E+1
2.526665E+1
2.618903E+1
2.588157E+1
2.480545E+1
2.480545E+1
2.634276E+1
2.788007E+1
2.618903E+1
2.111590E+1
1.650397E+1
1.788755E+1
2.588157E+1
3.356813E+1
3.402932E+1
2.895619E+1
2.665023E+1
3.018605E+1
3.587410E+1
4.094723E+1
4.648155E+1
5.216960E+1
5.386065E+1
4.848006E+1
3.802634E+1
2.864873E+1
2.388307E+1
2.188456E+1
1.957859E+1
1.711889E+1
1.742635E+1
2.173083E+1
2.772634E+1
3.218455E+1
3.479798E+1
3.633530E+1
3.741141E+1
3.833380E+1
3.925618E+1
4.094723E+1
4.294573E+1
4.417558E+1
4.448305E+1
4.402185E+1
4.325320E+1
4.217708E+1
4.156215E+1
4.202335E+1
4.325320E+1
4.509797E+1
4.817259E+1
5.170841E+1
5.416811E+1
5.416811E+1
5.247707E+1
5.032483E+1
4.986364E+1
5.155468E+1
5.509050E+1
5.831886E+1
5.939497E+1
5.770393E+1
5.416811E+1
5.063229E+1
4.878752E+1
4.924872E+1
5.247707E+1
5.847259E+1
6.600542E+1
7.323078E+1
7.753526E+1
7.799645E+1
7.645914E+1
7.446063E+1
7.276959E+1
7.261585E+1
7.661286E+1
8.445316E+1
9.260091E+1
9.828896E+1
1.019785E+2
1.058218E+2
1.105875E+2
1.156606E+2
1.193501E+2
1.202725E+2
1.199651E+2
1.215024E+2
1.254994E+2
1.298039E+2
1.322636E+2
1.322636E+2
1.316486E+2
1.325710E+2
1.374904E+2
1.496352E+2
1.700814E+2
1.956008E+2
2.191217E+2
2.352635E+2
2.423351E+2
2.420276E+2
2.391067E+2
2.403366E+2
2.503291E+2
2.678545E+2
2.849186E+2
2.912216E+2
2.812291E+2
2.575545E+2
2.275769E+2
2.034411E+2
1.974456E+2
2.114351E+2
2.315739E+2
2.404903E+2
2.321888E+2
2.157396E+2
2.023650E+2
1.939098E+2
1.877605E+2
1.876068E+2
1.997516E+2
2.191217E+2
2.297291E+2
2.234262E+2
2.118963E+2
2.134336E+2
2.303441E+2
2.474082E+2
2.555560E+2
2.607828E+2
2.618590E+2
2.438724E+2
1.999053E+2
1.464068E+2
1.164292E+2
1.364143E+2
2.042098E+2
2.896843E+2
3.530216E+2
3.596320E+2
2.999843E+2
2.037486E+2
1.241158E+2
1.009024E+2
1.330322E+2
1.865307E+2
2.205053E+2
2.118963E+2
1.690053E+2
1.273442E+2
1.190427E+2
1.419486E+2
1.671606E+2
1.739247E+2
1.690053E+2
1.719262E+2
1.848396E+2
1.716187E+2
9.229345E+1
-2.715570E+1
-9.356757E+1
-3.837808E+1
1.032084E+2
2.181993E+2
2.197366E+2
1.331859E+2
7.015615E+1
1.032084E+2
1.831486E+2
1.999053E+2
1.021322E+2
-6.082283E+1
-1.891884E+2
-2.094809E+2
-1.147825E+2
4.402185E+1
1.919113E+2
2.693918E+2
2.603216E+2
1.909889E+2
1.005949E+2
1.558158E+1
-4.775568E+1
-7.404371E+1
-5.513477E+1
-3.942284E+0
5.078603E+1
8.491435E+1
9.075614E+1
7.707406E+1
5.924124E+1
4.940244E+1
5.032483E+1
5.478304E+1
5.063229E+1
3.003231E+1
-3.173627E+0
-3.207509E+1
-3.914673E+1
-1.962287E+1
1.373681E+1
4.294573E+1
6.093229E+1
7.184720E+1
7.999495E+1
8.091734E+1
6.754273E+1
4.202335E+1
1.527412E+1
-2.712434E+0
-9.476606E+0
-7.478101E+0
9.771156E-1
1.465919E+1
3.049351E+1
4.417558E+1
5.170841E+1
5.078603E+1
4.263827E+1
3.033977E+1
1.758008E+1
7.126364E+0
2.053234E+0
4.359201E+0
1.327561E+1
2.542038E+1
3.648902E+1
4.309946E+1
4.432931E+1
4.140842E+1
3.633530E+1
3.049351E+1
2.495918E+1
2.080844E+1
1.819501E+1
1.558158E+1
1.296815E+1
1.358308E+1
2.019351E+1
3.080097E+1
3.971738E+1
4.309946E+1
4.063976E+1
3.556664E+1
2.972485E+1
2.542038E+1
2.296068E+1
2.142337E+1
1.942486E+1
1.665770E+1
1.419800E+1
1.389054E+1
1.558158E+1
1.942486E+1
2.449799E+1
2.726515E+1
2.542038E+1
2.034725E+1
1.696516E+1
1.896366E+1
2.788007E+1
4.356065E+1
6.231587E+1
7.569048E+1
7.476810E+1
5.831886E+1
3.525917E+1
1.681143E+1
6.203978E+0
-7.139282E-1
-3.788552E+0
5.127857E+0
3.110843E+1
6.446810E+1
8.414570E+1
7.645914E+1
4.909498E+1
2.142337E+1
7.433825E+0
7.280094E+0
1.404427E+1
1.758008E+1
2.668158E+0
-3.238255E+1
-5.851686E+1
-3.914673E+1
2.772634E+1
9.552181E+1
1.090502E+2
6.154721E+1
-4.064655E-1
-3.345867E+1
-4.006912E+1
-4.421986E+1
-3.591837E+1
3.572037E+1
1.868381E+2
3.295007E+2
3.359574E+2
1.753083E+2
-5.067657E+1
-2.036391E+2
-2.188585E+2
-1.241601E+2
1.635023E+1
1.517874E+2
2.460246E+2
2.601679E+2
1.799202E+2
5.386065E+1
-3.407360E+1
-3.791688E+1
1.542785E+1
6.539049E+1
7.399944E+1
4.740394E+1
2.326814E+1
2.957112E+1
5.447558E+1
6.938750E+1
7.015615E+1
7.553675E+1
8.752779E+1
7.430690E+1
1.035472E+1
-7.219894E+1
-9.218399E+1
-1.301242E+1
9.582926E+1
1.314949E+2
7.861137E+1
2.465172E+1
4.894125E+1
1.284203E+2
1.730023E+2
1.328785E+2
4.294573E+1
-3.038405E+1
-5.759448E+1
-5.175269E+1
-2.792435E+1
1.419800E+1
7.230840E+1
1.261143E+2
1.494815E+2
1.321098E+2
8.614420E+1
3.541290E+1
2.084580E-1
-1.024526E+1
5.159206E-1
2.157710E+1
4.417558E+1
6.354572E+1
7.630541E+1
7.999495E+1
7.569048E+1
7.000243E+1
6.769647E+1
6.662034E+1
6.246960E+1
5.478304E+1
4.894125E+1
4.924872E+1
5.478304E+1
6.139348E+1
6.646661E+1
6.877258E+1
6.831139E+1
6.554422E+1
5.954871E+1
5.339945E+1
5.247707E+1
5.601289E+1
5.816512E+1
5.785766E+1
5.816512E+1
5.970244E+1
6.093229E+1
6.139348E+1
6.246960E+1
6.446810E+1
6.554422E+1
6.416064E+1
6.154721E+1
5.939497E+1
5.632035E+1
5.140095E+1
4.755767E+1
4.817259E+1
5.216960E+1
5.601289E+1
5.847259E+1
6.077856E+1
6.231587E+1
6.062483E+1
5.647408E+1
5.309200E+1
5.232333E+1
5.263080E+1
5.247707E+1
5.232333E+1
5.324573E+1
5.539796E+1
5.755020E+1
5.908751E+1
6.016363E+1
6.047109E+1
5.985616E+1
5.908751E+1
5.893378E+1
5.985616E+1
6.047109E+1
6.016363E+1
5.970244E+1
6.016363E+1
6.123975E+1
6.185467E+1
6.108601E+1
5.954871E+1
5.801139E+1
5.678154E+1
5.539796E+1
5.386065E+1
5.263080E+1
5.232333E+1
5.324573E+1
5.447558E+1
5.524423E+1
5.509050E+1
5.432185E+1
5.324573E+1
5.216960E+1
5.155468E+1
5.093976E+1
5.001737E+1
4.863379E+1
4.678901E+1
4.494424E+1
4.371439E+1
4.417558E+1
4.586662E+1
4.801887E+1
4.955618E+1
4.986364E+1
4.894125E+1
4.725021E+1
4.525170E+1
4.371439E+1
4.340693E+1
4.448305E+1
4.602036E+1
4.725021E+1
4.801887E+1
4.801887E+1
4.755767E+1
4.678901E+1
4.602036E+1
4.525170E+1
4.494424E+1
4.479050E+1
4.479050E+1
4.509797E+1
4.555916E+1
4.602036E+1
4.617409E+1
4.602036E+1
4.571289E+1
4.555916E+1
4.555916E+1
4.525170E+1
4.463678E+1
4.386812E+1
4.325320E+1
4.309946E+1
4.340693E+1
4.386812E+1
4.417558E+1
4.417558E+1
4.386812E+1
4.325320E+1
4.233080E+1
4.140842E+1
4.063976E+1
4.002484E+1
3.971738E+1
3.987111E+1
3.987111E+1
3.971738E+1
3.940991E+1
3.879499E+1
3.848753E+1
3.848753E+1
3.848753E+1
3.864126E+1
3.864126E+1
3.894872E+1
3.910245E+1
3.925618E+1
3.894872E+1
3.848753E+1
3.818007E+1
3.802634E+1
3.771887E+1
3.710395E+1
3.602782E+1
3.510545E+1
3.418305E+1
3.356813E+1
3.326067E+1
3.326067E+1
3.356813E+1
3.402932E+1
3.479798E+1
3.556664E+1
3.618156E+1
3.648902E+1
3.618156E+1
3.556664E+1
3.495171E+1
3.449052E+1
3.402932E+1
3.356813E+1
3.326067E+1
3.341440E+1
3.387560E+1
3.464425E+1
3.495171E+1
3.464425E+1
3.418305E+1
3.356813E+1
3.341440E+1
3.341440E+1
3.387560E+1
3.433678E+1
3.479798E+1
3.525917E+1
3.525917E+1
3.495171E+1
3.433678E+1
3.372186E+1
3.310694E+1
3.310694E+1
3.356813E+1
3.387560E+1
3.402932E+1
3.402932E+1
3.418305E+1
3.464425E+1
3.525917E+1
3.556664E+1
3.525917E+1
3.479798E+1
3.464425E+1
3.479798E+1
3.525917E+1
3.556664E+1
3.572037E+1
3.572037E+1
3.618156E+1
3.679649E+1
3.710395E+1
3.741141E+1
3.725768E+1
3.648902E+1
3.556664E+1
3.525917E+1
3.572037E+1
3.648902E+1
3.648902E+1
3.602782E+1
3.556664E+1
3.510545E+1
3.510545E+1
3.541290E+1
3.556664E+1
3.587410E+1
3.618156E+1
3.648902E+1
3.633530E+1
3.541290E+1
3.433678E+1
3.356813E+1
3.356813E+1
3.449052E+1
3.587410E+1
3.695022E+1
3.741141E+1
3.741141E+1
3.679649E+1
3.587410E+1
3.510545E+1
3.479798E+1
3.495171E+1
3.525917E+1
3.541290E+1
3.556664E+1
3.572037E+1
3.602782E+1
3.633530E+1
3.648902E+1
3.633530E+1
3.618156E+1
3.602782E+1
3.587410E+1
3.556664E+1
3.541290E+1
3.541290E+1
3.556664E+1
3.602782E+1
3.648902E+1
3.679649E+1
3.679649E+1
3.633530E+1
3.587410E+1
3.556664E+1
3.541290E+1
3.556664E+1
3.556664E+1
3.556664E+1
3.572037E+1
3.572037E+1
3.572037E+1
3.572037E+1
3.587410E+1
3.587410E+1
3.602782E+1
3.618156E+1
3.633530E+1
3.664275E+1
3.679649E+1
3.695022E+1
3.695022E+1
3.695022E+1
3.695022E+1
3.664275E+1
3.633530E+1
3.633530E+1
3.664275E+1
3.725768E+1
3.741141E+1
3.725768E+1
3.695022E+1
3.695022E+1
3.695022E+1
3.695022E+1
3.725768E+1
3.741141E+1
3.771887E+1
3.756514E+1
3.741141E+1
3.710395E+1
3.710395E+1
3.710395E+1
3.725768E+1
3.741141E+1
3.741141E+1
3.741141E+1
3.756514E+1
3.771887E+1
3.787260E+1
3.787260E+1
3.771887E+1
3.771887E+1
3.787260E+1
3.818007E+1
3.833380E+1
3.848753E+1
3.879499E+1
3.879499E+1
3.894872E+1
3.894872E+1
3.879499E+1
3.864126E+1
3.848753E+1
3.848753E+1
3.864126E+1
3.879499E+1
3.879499E+1
3.879499E+1
3.864126E+1
3.879499E+1
3.894872E+1
3.910245E+1
3.940991E+1
3.940991E+1
3.956365E+1
3.971738E+1
4.002484E+1
4.017857E+1
4.017857E+1
4.017857E+1
4.017857E+1
4.017857E+1
4.033230E+1
4.033230E+1
4.017857E+1
4.002484E+1
4.002484E+1
4.002484E+1
4.002484E+1
4.002484E+1
4.002484E+1
4.002484E+1
4.033230E+1
4.048603E+1
4.048603E+1
4.033230E+1
4.017857E+1
4.017857E+1
4.048603E+1
4.063976E+1
4.063976E+1
4.033230E+1
4.033230E+1
4.033230E+1
4.048603E+1
4.048603E+1
4.048603E+1
4.048603E+1
4.063976E+1
4.079350E+1
4.125469E+1
4.156215E+1
4.186961E+1
4.202335E+1
4.202335E+1
4.202335E+1
4.202335E+1
4.202335E+1
4.217708E+1
4.217708E+1
4.217708E+1
4.217708E+1
4.233080E+1
4.248454E+1
4.248454E+1
4.248454E+1
4.233080E+1
4.233080E+1
4.248454E+1
4.279200E+1
4.294573E+1
4.263827E+1
4.156215E+1
4.017857E+1
4.033230E+1
4.309946E+1
4.678901E+1
4.755767E+1
4.494424E+1
4.248454E+1
4.202335E+1
4.263827E+1
4.294573E+1
4.248454E+1
4.248454E+1
4.356065E+1
4.494424E+1
4.525170E+1
4.432931E+1
4.340693E+1
4.325320E+1
4.356065E+1
4.386812E+1
4.386812E+1
4.371439E+1
4.340693E+1
4.356065E+1
4.417558E+1
4.509797E+1
4.602036E+1
4.678901E+1
4.709647E+1
4.709647E+1
4.694274E+1
4.694274E+1
4.694274E+1
4.678901E+1
4.663528E+1
4.663528E+1
4.678901E+1
4.678901E+1
4.648155E+1
4.617409E+1
4.586662E+1
4.602036E+1
4.648155E+1
4.694274E+1
4.725021E+1
4.740394E+1
4.740394E+1
4.740394E+1
4.740394E+1
4.740394E+1
4.740394E+1
4.755767E+1
4.801887E+1
4.848006E+1
4.863379E+1
4.848006E+1
4.817259E+1
4.817259E+1
4.832632E+1
4.848006E+1
4.863379E+1
4.848006E+1
4.848006E+1
4.863379E+1
4.878752E+1
4.878752E+1
4.878752E+1
4.894125E+1
4.924872E+1
4.955618E+1
4.970991E+1
4.970991E+1
4.970991E+1
4.940244E+1
4.924872E+1
4.924872E+1
4.940244E+1
4.970991E+1
4.970991E+1
4.970991E+1
4.955618E+1
4.955618E+1
4.955618E+1
4.955618E+1
4.955618E+1
4.955618E+1
4.955618E+1
4.955618E+1
4.940244E+1
4.940244E+1
4.955618E+1
4.970991E+1
5.001737E+1
5.032483E+1
5.047856E+1
5.047856E+1
5.032483E+1
5.032483E+1
5.032483E+1
5.047856E+1
5.047856E+1
5.063229E+1
5.078603E+1
5.078603E+1
5.078603E+1
5.078603E+1
5.093976E+1
5.124722E+1
5.155468E+1
5.170841E+1
5.170841E+1
5.170841E+1
5.170841E+1
5.170841E+1
5.201588E+1
5.216960E+1
5.232333E+1
5.247707E+1
5.263080E+1
5.247707E+1
5.232333E+1
5.247707E+1
5.278453E+1
5.278453E+1
5.278453E+1
5.278453E+1
5.293826E+1
5.309200E+1
5.324573E+1
5.324573E+1
5.339945E+1
5.370692E+1
5.401438E+1
5.401438E+1
5.401438E+1
5.401438E+1
5.416811E+1
5.416811E+1
5.432185E+1
5.447558E+1
5.478304E+1
5.493677E+1
5.493677E+1
5.493677E+1
5.509050E+1
5.524423E+1
5.524423E+1
5.539796E+1
5.555169E+1
5.570543E+1
5.601289E+1
5.632035E+1
5.678154E+1
5.724274E+1
5.770393E+1
5.770393E+1
5.770393E+1
5.770393E+1
5.801139E+1
5.831886E+1
5.862631E+1
5.878005E+1
5.862631E+1
5.862631E+1
5.862631E+1
5.878005E+1
5.924124E+1
5.985616E+1
6.047109E+1
6.077856E+1
6.093229E+1
6.093229E+1
6.108601E+1
6.139348E+1
6.154721E+1
6.185467E+1
6.216214E+1
6.246960E+1
6.277706E+1
6.277706E+1
6.308452E+1
6.339198E+1
6.385318E+1
6.416064E+1
6.400691E+1
6.385318E+1
6.385318E+1
6.400691E+1
6.431437E+1
6.462183E+1
6.492929E+1
6.523676E+1
6.554422E+1
6.569795E+1
6.554422E+1
6.554422E+1
6.554422E+1
6.569795E+1
6.600542E+1
6.615914E+1
6.615914E+1
6.615914E+1
6.631287E+1
6.662034E+1
6.677407E+1
6.677407E+1
6.662034E+1
6.677407E+1
6.708153E+1
6.754273E+1
6.785019E+1
6.800392E+1
6.800392E+1
6.785019E+1
6.800392E+1
6.815765E+1
6.831139E+1
6.846512E+1
6.846512E+1
6.846512E+1
6.861884E+1
6.861884E+1
6.877258E+1
6.877258E+1
6.877258E+1
6.861884E+1
6.861884E+1
6.861884E+1
6.861884E+1
6.892631E+1
6.908004E+1
6.908004E+1
6.923377E+1
6.923377E+1
6.923377E+1
6.908004E+1
6.908004E+1
6.923377E+1
6.938750E+1
6.954123E+1
6.954123E+1
6.938750E+1
6.938750E+1
6.969496E+1
6.969496E+1
6.954123E+1
6.938750E+1
6.908004E+1
6.892631E+1
6.892631E+1
6.923377E+1
6.938750E+1
6.954123E+1
6.954123E+1
6.954123E+1
6.954123E+1
6.938750E+1
6.908004E+1
6.877258E+1
6.861884E+1
6.861884E+1
6.861884E+1
6.877258E+1
6.877258E+1
6.892631E+1
6.892631E+1
6.892631E+1
6.877258E+1
6.846512E+1
6.831139E+1
6.831139E+1
6.831139E+1
6.831139E+1
6.846512E+1
6.846512E+1
6.846512E+1
6.846512E+1
6.831139E+1
6.831139E+1
6.800392E+1
6.785019E+1
6.785019E+1
6.769647E+1
6.769647E+1
6.754273E+1
6.754273E+1
6.754273E+1
6.754273E+1
6.738899E+1
6.738899E+1
6.738899E+1
6.754273E+1
6.723526E+1
6.708153E+1
6.692780E+1
6.708153E+1
6.723526E+1
6.723526E+1
6.723526E+1
6.723526E+1
6.723526E+1
6.708153E+1
6.708153E+1
6.723526E+1
6.723526E+1
6.723526E+1
6.692780E+1
6.692780E+1
6.692780E+1
6.708153E+1
6.723526E+1
6.723526E+1
6.708153E+1
6.708153E+1
6.723526E+1
6.723526E+1
6.723526E+1
6.723526E+1
6.708153E+1
6.692780E+1
6.692780E+1
6.708153E+1
6.723526E+1
6.708153E+1
6.708153E+1
6.723526E+1
6.738899E+1
6.754273E+1
6.738899E+1
6.738899E+1
6.769647E+1
6.800392E+1
6.800392E+1
6.785019E+1
6.769647E+1
6.785019E+1
6.785019E+1
6.754273E+1
6.754273E+1
6.769647E+1
6.800392E+1
6.800392E+1
6.800392E+1
6.815765E+1
6.846512E+1
6.861884E+1
6.846512E+1
6.815765E+1
6.785019E+1
6.769647E+1
6.769647E+1
6.800392E+1
6.831139E+1
6.861884E+1
6.861884E+1
6.846512E+1
6.831139E+1
6.815765E+1
6.815765E+1
6.846512E+1
6.861884E+1
6.892631E+1
6.892631E+1
6.892631E+1
6.908004E+1
6.892631E+1
6.892631E+1
6.877258E+1
6.861884E+1
6.846512E+1
6.831139E+1
6.831139E+1
6.815765E+1
6.831139E+1
6.861884E+1
6.908004E+1
6.938750E+1
6.954123E+1
6.923377E+1
6.892631E+1
6.861884E+1
6.846512E+1
6.831139E+1
6.831139E+1
6.846512E+1
6.861884E+1
6.861884E+1
6.846512E+1
6.846512E+1
6.846512E+1
6.877258E+1
6.892631E+1
6.861884E+1
6.815765E+1
6.785019E+1
6.800392E+1
6.800392E+1
6.800392E+1
6.785019E+1
6.769647E+1
6.769647E+1
6.785019E+1
6.800392E+1
6.815765E+1
6.831139E+1
6.831139E+1
6.815765E+1
6.800392E+1
6.785019E+1
6.769647E+1
6.785019E+1
6.800392E+1
6.800392E+1
6.800392E+1
6.815765E+1
6.815765E+1
6.831139E+1
6.831139E+1
6.815765E+1
6.785019E+1
6.754273E+1
6.723526E+1
6.738899E+1
6.754273E+1
6.754273E+1
6.738899E+1
6.738899E+1
6.754273E+1
6.769647E+1
6.769647E+1
6.769647E+1
6.754273E+1
6.754273E+1
6.754273E+1
6.754273E+1
6.738899E+1
6.738899E+1
6.754273E+1
6.754273E+1
6.738899E+1
6.723526E+1
6.708153E+1
6.692780E+1
6.677407E+1
6.677407E+1
6.677407E+1
6.677407E+1
6.662034E+1
6.646661E+1
6.646661E+1
6.646661E+1
6.646661E+1
6.662034E+1
6.677407E+1
6.677407E+1
6.646661E+1
6.600542E+1
6.585169E+1
6.615914E+1
6.615914E+1
6.600542E+1
6.585169E+1
6.585169E+1
6.585169E+1
6.585169E+1
6.569795E+1
6.539049E+1
6.523676E+1
6.508302E+1
6.508302E+1
6.508302E+1
6.508302E+1
6.508302E+1
6.492929E+1
6.492929E+1
6.477557E+1
6.477557E+1
6.492929E+1
6.477557E+1
6.446810E+1
6.431437E+1
6.431437E+1
6.462183E+1
6.477557E+1
6.477557E+1
6.431437E+1
6.369945E+1
6.308452E+1
6.277706E+1
6.293079E+1
6.323825E+1
6.369945E+1
6.385318E+1
6.400691E+1
6.400691E+1
6.416064E+1
6.416064E+1
6.385318E+1
6.354572E+1
6.323825E+1
6.323825E+1
6.323825E+1
6.323825E+1
6.323825E+1
6.308452E+1
6.293079E+1
6.277706E+1
6.277706E+1
6.262333E+1
6.262333E+1
6.262333E+1
6.277706E+1
6.277706E+1
6.262333E+1
6.231587E+1
6.216214E+1
6.200840E+1
6.200840E+1
6.200840E+1
6.185467E+1
6.170094E+1
6.154721E+1
6.139348E+1
6.139348E+1
6.154721E+1
6.154721E+1
6.123975E+1
6.093229E+1
6.077856E+1
6.077856E+1
6.077856E+1
6.077856E+1
6.077856E+1
6.077856E+1
6.077856E+1
6.077856E+1
6.077856E+1
6.047109E+1
6.000990E+1
6.000990E+1
6.016363E+1
6.031736E+1
6.062483E+1
6.108601E+1
6.139348E+1
6.139348E+1
6.123975E+1
6.093229E+1
6.062483E+1
6.016363E+1
5.985616E+1
5.954871E+1
5.939497E+1
5.924124E+1
5.908751E+1
5.924124E+1
5.924124E+1
5.924124E+1
5.924124E+1
5.908751E+1
5.893378E+1
5.878005E+1
5.862631E+1
5.862631E+1
5.862631E+1
5.862631E+1
5.847259E+1
5.847259E+1
5.847259E+1
5.847259E+1
5.831886E+1
5.831886E+1
5.831886E+1
5.816512E+1
5.801139E+1
5.770393E+1
5.739647E+1
5.739647E+1
5.755020E+1
5.770393E+1
5.770393E+1
5.755020E+1
5.755020E+1
5.755020E+1
5.755020E+1
5.739647E+1
5.739647E+1
5.739647E+1
5.755020E+1
5.755020E+1
5.739647E+1
5.739647E+1
5.724274E+1
5.708901E+1
5.693527E+1
5.678154E+1
5.678154E+1
5.693527E+1
5.693527E+1
5.678154E+1
5.678154E+1
5.678154E+1
5.693527E+1
5.693527E+1
5.678154E+1
5.662781E+1
5.647408E+1
5.632035E+1
5.647408E+1
5.647408E+1
5.647408E+1
5.616662E+1
5.616662E+1
5.632035E+1
5.632035E+1
5.632035E+1
5.632035E+1
5.632035E+1
5.632035E+1
5.647408E+1
5.632035E+1
5.616662E+1
5.616662E+1
5.616662E+1
5.616662E+1
5.601289E+1
5.570543E+1
5.570543E+1
5.570543E+1
5.585915E+1
5.601289E+1
5.585915E+1
5.570543E+1
5.555169E+1
5.555169E+1
5.555169E+1
5.555169E+1
5.555169E+1
5.555169E+1
5.555169E+1
5.555169E+1
5.539796E+1
5.539796E+1
5.539796E+1
5.555169E+1
5.570543E+1
5.555169E+1
5.539796E+1
5.509050E+1
5.509050E+1
5.493677E+1
5.478304E+1
5.478304E+1
5.478304E+1
5.509050E+1
5.509050E+1
5.493677E+1
5.493677E+1
5.509050E+1
5.509050E+1
5.509050E+1
5.493677E+1
5.462930E+1
5.447558E+1
5.462930E+1
5.462930E+1
5.462930E+1
5.462930E+1
5.462930E+1
5.447558E+1
5.447558E+1
5.447558E+1
5.447558E+1
5.432185E+1
5.432185E+1
5.416811E+1
5.401438E+1
5.401438E+1
5.416811E+1
5.416811E+1
5.416811E+1
5.401438E+1
5.401438E+1
5.401438E+1
5.416811E+1
5.432185E+1
5.401438E+1
5.386065E+1
5.370692E+1
5.370692E+1
5.370692E+1
5.355319E+1
5.339945E+1
5.324573E+1
5.324573E+1
5.339945E+1
5.355319E+1
5.339945E+1
5.324573E+1
5.309200E+1
5.309200E+1
5.309200E+1
5.293826E+1
5.278453E+1
5.278453E+1
5.278453E+1
5.278453E+1
5.278453E+1
5.293826E+1
5.278453E+1
5.247707E+1
5.232333E+1
5.216960E+1
5.216960E+1
5.216960E+1
5.232333E+1
5.247707E+1
5.247707E+1
5.247707E+1
5.247707E+1
5.232333E+1
5.216960E+1
5.216960E+1
5.201588E+1
5.201588E+1
5.201588E+1
5.186214E+1
5.186214E+1
5.186214E+1
5.201588E+1
5.201588E+1
5.170841E+1
5.140095E+1
5.124722E+1
5.124722E+1
5.109349E+1
5.109349E+1
5.109349E+1
5.124722E+1
5.109349E+1
5.109349E+1
5.093976E+1
5.093976E+1
5.109349E+1
5.124722E+1
5.109349E+1
5.093976E+1
5.093976E+1
5.093976E+1
5.093976E+1
5.078603E+1
5.047856E+1
5.032483E+1
5.032483E+1
5.017110E+1
5.032483E+1
5.047856E+1
5.047856E+1
5.032483E+1
5.017110E+1
5.017110E+1
4.986364E+1
4.970991E+1
4.970991E+1
4.970991E+1
4.955618E+1
4.955618E+1
4.940244E+1
4.940244E+1
4.940244E+1
4.924872E+1
4.924872E+1
4.924872E+1
4.909498E+1
4.894125E+1
4.878752E+1
4.863379E+1
4.863379E+1
4.848006E+1
4.848006E+1
4.848006E+1
4.848006E+1
4.832632E+1
4.817259E+1
4.832632E+1
4.832632E+1
4.817259E+1
4.801887E+1
4.786514E+1
4.755767E+1
4.755767E+1
4.755767E+1
4.755767E+1
4.771140E+1
4.755767E+1
4.725021E+1
4.709647E+1
4.709647E+1
4.709647E+1
4.694274E+1
4.678901E+1
4.663528E+1
4.663528E+1
4.678901E+1
4.678901E+1
4.678901E+1
4.663528E+1
4.648155E+1
4.648155E+1
4.648155E+1
4.632782E+1
4.602036E+1
4.586662E+1
4.586662E+1
4.617409E+1
4.617409E+1
4.617409E+1
4.602036E+1
4.586662E+1
4.571289E+1
4.555916E+1
4.509797E+1
4.479050E+1
4.463678E+1
4.463678E+1
4.479050E+1
4.479050E+1
4.479050E+1
4.479050E+1
4.479050E+1
4.479050E+1
4.463678E+1
4.448305E+1
4.417558E+1
4.417558E+1
4.417558E+1
4.432931E+1
4.432931E+1
4.417558E+1
4.402185E+1
4.402185E+1
4.402185E+1
4.386812E+1
4.371439E+1
4.356065E+1
4.356065E+1
4.356065E+1
4.340693E+1
4.325320E+1
4.325320E+1
4.309946E+1
4.309946E+1
4.309946E+1
4.309946E+1
4.294573E+1
4.263827E+1
4.263827E+1
4.263827E+1
4.294573E+1
4.294573E+1
4.294573E+1
4.279200E+1
4.263827E+1
4.248454E+1
4.233080E+1
4.202335E+1
4.186961E+1
4.171588E+1
4.156215E+1
4.156215E+1
4.171588E+1
4.186961E+1
4.202335E+1
4.217708E+1
4.202335E+1
4.171588E+1
4.140842E+1
4.125469E+1
4.125469E+1
4.110095E+1
4.079350E+1
4.063976E+1
4.079350E+1
4.094723E+1
4.094723E+1
4.094723E+1
4.094723E+1
4.094723E+1
4.094723E+1
4.094723E+1
4.079350E+1
4.063976E+1
4.048603E+1
4.033230E+1
4.017857E+1
4.002484E+1
4.017857E+1
4.017857E+1
4.033230E+1
4.033230E+1
4.017857E+1
4.002484E+1
3.971738E+1
3.971738E+1
3.987111E+1
3.987111E+1
3.971738E+1
3.956365E+1
3.956365E+1
3.956365E+1
3.956365E+1
3.956365E+1
3.971738E+1
3.956365E+1
3.940991E+1
3.894872E+1
3.879499E+1
3.848753E+1
3.833380E+1
3.833380E+1
3.833380E+1
3.818007E+1
3.787260E+1
3.771887E+1
3.771887E+1
3.771887E+1
3.756514E+1
3.710395E+1
3.695022E+1
3.679649E+1
3.695022E+1
3.710395E+1
3.725768E+1
3.710395E+1
3.664275E+1
3.633530E+1
3.633530E+1
3.664275E+1
3.695022E+1
3.710395E+1
3.725768E+1
3.725768E+1
3.710395E+1
3.679649E+1
3.648902E+1
3.648902E+1
3.648902E+1
3.633530E+1
3.648902E+1
3.648902E+1
3.802634E+1
4.125469E+1
4.248454E+1
3.971738E+1
3.602782E+1
3.464425E+1
3.525917E+1
3.618156E+1
3.602782E+1
3.556664E+1
3.510545E+1
3.510545E+1
3.510545E+1
3.525917E+1
3.510545E+1
3.510545E+1
3.510545E+1
3.495171E+1
3.479798E+1
3.449052E+1
3.433678E+1
3.418305E+1
3.418305E+1
3.433678E+1
3.449052E+1
3.449052E+1
3.449052E+1
3.464425E+1
3.449052E+1
3.433678E+1
3.387560E+1
3.387560E+1
3.387560E+1
3.372186E+1
3.341440E+1
3.279947E+1
3.218455E+1
3.187709E+1
3.172336E+1
3.187709E+1
3.233828E+1
3.279947E+1
3.295320E+1
3.279947E+1
3.249201E+1
3.233828E+1
3.233828E+1
3.233828E+1
3.233828E+1
3.233828E+1
3.264574E+1
3.295320E+1
3.295320E+1
3.295320E+1
3.264574E+1
3.264574E+1
3.249201E+1
3.203082E+1
3.110843E+1
3.049351E+1
3.095470E+1
3.264574E+1
3.387560E+1
3.387560E+1
3.279947E+1
3.172336E+1
3.095470E+1
3.049351E+1
2.987858E+1
2.910992E+1
2.864873E+1
2.864873E+1
2.895619E+1
3.033977E+1
3.233828E+1
3.387560E+1
3.402932E+1
3.326067E+1
3.264574E+1
3.249201E+1
3.187709E+1
3.049351E+1
2.895619E+1
2.864873E+1
2.957112E+1
3.110843E+1
3.233828E+1
3.295320E+1
3.310694E+1
3.279947E+1
3.156962E+1
2.926366E+1
2.665023E+1
2.511292E+1
2.480545E+1
2.526665E+1
2.603530E+1
2.649649E+1
2.665023E+1
2.572784E+1
2.342187E+1
2.019351E+1
1.819501E+1
1.911740E+1
2.372933E+1
2.987858E+1
3.495171E+1
3.741141E+1
3.695022E+1
3.402932E+1
3.003231E+1
2.665023E+1
2.480545E+1
2.449799E+1
2.557411E+1
2.726515E+1
2.910992E+1
3.003231E+1
2.941739E+1
2.772634E+1
2.542038E+1
2.326814E+1
2.188456E+1
2.203829E+1
2.372933E+1
2.618903E+1
2.818754E+1
2.880246E+1
2.834127E+1
2.680396E+1
2.434426E+1
2.219202E+1
2.111590E+1
2.173083E+1
2.342187E+1
2.542038E+1
2.680396E+1
2.726515E+1
2.711142E+1
2.695769E+1
2.665023E+1
2.572784E+1
2.419053E+1
2.280694E+1
2.219202E+1
2.219202E+1
2.280694E+1
2.357560E+1
2.419053E+1
2.403680E+1
2.342187E+1
2.265322E+1
2.219202E+1
2.249948E+1
2.326814E+1
2.372933E+1
2.388307E+1
2.342187E+1
2.280694E+1
2.219202E+1
2.157710E+1
2.126963E+1
2.096217E+1
2.096217E+1
2.096217E+1
2.111590E+1
2.157710E+1
2.219202E+1
2.265322E+1
2.296068E+1
2.280694E+1
2.234575E+1
2.188456E+1
2.126963E+1
2.065471E+1
2.096217E+1
2.234575E+1
2.449799E+1
2.634276E+1
2.695769E+1
2.603530E+1
2.388307E+1
2.126963E+1
1.942486E+1
1.880994E+1
1.957859E+1
2.126963E+1
2.265322E+1
2.357560E+1
2.372933E+1
2.342187E+1
2.280694E+1
2.203829E+1
2.096217E+1
2.019351E+1
1.973232E+1
1.973232E+1
2.019351E+1
2.080844E+1
2.126963E+1
2.111590E+1
2.065471E+1
2.019351E+1
1.988605E+1
2.003979E+1
2.019351E+1
2.019351E+1
2.003979E+1
1.957859E+1
1.927113E+1
1.942486E+1
1.988605E+1
2.096217E+1
2.173083E+1
2.219202E+1
2.203829E+1
2.142337E+1
2.050098E+1
1.973232E+1
1.942486E+1
1.973232E+1
2.065471E+1
2.111590E+1
2.080844E+1
2.019351E+1
1.973232E+1
1.973232E+1
2.034725E+1
2.111590E+1
2.126963E+1
2.080844E+1
2.019351E+1
1.988605E+1
2.003979E+1
2.050098E+1
2.096217E+1
2.126963E+1
2.142337E+1
2.126963E+1
2.096217E+1
2.065471E+1
2.050098E+1
2.034725E+1
2.050098E+1
2.065471E+1
2.080844E+1
2.080844E+1
2.050098E+1
2.019351E+1
2.003979E+1
2.003979E+1
2.019351E+1
2.003979E+1
1.973232E+1
1.957859E+1
1.942486E+1
1.957859E+1
1.973232E+1
1.988605E+1
1.988605E+1
1.988605E+1
1.973232E+1
1.957859E+1
1.942486E+1
1.942486E+1
1.927113E+1
1.896366E+1
1.865620E+1
1.850247E+1
1.850247E+1
1.850247E+1
1.865620E+1
1.850247E+1
1.850247E+1
1.834874E+1
1.834874E+1
1.819501E+1
1.788755E+1
1.773382E+1
1.758008E+1
1.773382E+1
1.773382E+1
1.773382E+1
1.758008E+1
1.758008E+1
1.727262E+1
1.711889E+1
1.711889E+1
1.696516E+1
1.681143E+1
1.665770E+1
1.650397E+1
1.635023E+1
1.619651E+1
1.604277E+1
1.619651E+1
1.619651E+1
1.635023E+1
1.619651E+1
1.604277E+1
1.588904E+1
1.573531E+1
1.558158E+1
1.542785E+1
1.558158E+1
1.558158E+1
1.542785E+1
1.527412E+1
1.496665E+1
1.496665E+1
1.496665E+1
1.481292E+1
1.481292E+1
1.481292E+1
1.481292E+1
1.450546E+1
1.419800E+1
1.404427E+1
1.404427E+1
1.404427E+1
1.389054E+1
1.358308E+1
1.342934E+1
1.342934E+1
1.358308E+1
1.358308E+1
1.327561E+1
1.296815E+1
1.312188E+1
1.327561E+1
1.327561E+1
1.296815E+1
1.250695E+1
1.235322E+1
1.235322E+1
1.250695E+1
1.235322E+1
1.219949E+1
1.189203E+1
1.189203E+1
1.173830E+1
1.143084E+1
1.143084E+1
1.143084E+1
1.158457E+1
1.143084E+1
1.127711E+1
1.127711E+1
1.127711E+1
1.112338E+1
1.096964E+1
1.096964E+1
1.081591E+1
1.081591E+1
1.066218E+1
1.066218E+1
1.050845E+1
1.035472E+1
1.035472E+1
1.020099E+1
1.004726E+1
9.893524E+0
9.893524E+0
9.893524E+0
1.020099E+1
1.050845E+1
1.081591E+1
1.081591E+1
1.081591E+1
1.066218E+1
1.050845E+1
1.004726E+1
9.432331E+0
8.971138E+0
8.817406E+0
8.971138E+0
9.124868E+0
9.124868E+0
8.971138E+0
8.663675E+0
8.663675E+0
8.663675E+0
8.971138E+0
9.124868E+0
9.124868E+0
9.278599E+0
9.278599E+0
9.278599E+0
8.817406E+0
8.509943E+0
8.509943E+0
8.663675E+0
8.817406E+0
8.817406E+0
8.509943E+0
8.202480E+0
7.895020E+0
7.741287E+0
7.741287E+0
7.741287E+0
7.587557E+0
7.587557E+0
7.587557E+0
7.433825E+0
7.433825E+0
7.433825E+0
7.587557E+0
7.587557E+0
7.587557E+0
7.433825E+0
7.280094E+0
7.126364E+0
7.280094E+0
7.433825E+0
7.280094E+0
7.280094E+0
7.126364E+0
7.126364E+0
6.972632E+0
6.665169E+0
6.665169E+0
6.511438E+0
6.511438E+0
6.511438E+0
6.511438E+0
6.511438E+0
6.511438E+0
6.511438E+0
6.511438E+0
6.357708E+0
6.357708E+0
6.203978E+0
5.896513E+0
5.742783E+0
5.742783E+0
5.742783E+0
5.896513E+0
5.742783E+0
5.589052E+0
5.435320E+0
5.281588E+0
5.281588E+0
5.435320E+0
5.435320E+0
5.589052E+0
5.589052E+0
5.589052E+0
5.589052E+0
5.589052E+0
5.435320E+0
5.281588E+0
5.281588E+0
5.281588E+0
5.281588E+0
5.127857E+0
4.974127E+0
4.820395E+0
4.974127E+0
4.974127E+0
4.974127E+0
4.974127E+0
4.820395E+0
4.666664E+0
4.512932E+0
4.359201E+0
4.359201E+0
4.359201E+0
4.666664E+0
4.820395E+0
4.974127E+0
4.820395E+0
4.512932E+0
4.359201E+0
4.359201E+0
4.512932E+0
4.666664E+0
4.820395E+0
4.820395E+0
4.666664E+0
4.359201E+0
4.205469E+0
4.051739E+0
4.051739E+0
4.051739E+0
4.205469E+0
4.359201E+0
4.205469E+0
3.898008E+0
3.590546E+0
3.436813E+0
3.590546E+0
3.744276E+0
3.744276E+0
3.590546E+0
3.283083E+0
3.283083E+0
3.283083E+0
3.283083E+0
3.129351E+0
3.129351E+0
3.129351E+0
2.975620E+0
2.821890E+0
2.514427E+0
1.899502E+0
1.284578E+0
1.284578E+0
2.360695E+0
3.436813E+0
3.590546E+0
2.821890E+0
3.621903E-1
-3.942284E+0
-9.322876E+0
-1.485720E+1
-2.069898E+1
-2.607958E+1
-2.853928E+1
-2.346615E+1
-9.476606E+0
8.663675E+0
2.249948E+1
2.649649E+1
2.188456E+1
1.404427E+1
6.357708E+0
-1.790047E+0
-1.132138E+1
-1.962287E+1
-2.177510E+1
-1.593332E+1
-5.633327E+0
4.205469E+0
1.112338E+1
1.481292E+1
1.465919E+1
9.586063E+0
5.472755E-2
-1.024526E+1
-1.670197E+1
-1.716317E+1
-1.224377E+1
-3.942284E+0
4.512932E+0
1.035472E+1
1.219949E+1
1.020099E+1
5.896513E+0
-2.527351E-1
-7.324369E+0
-1.347362E+1
-1.639451E+1
-1.485720E+1
-9.169144E+0
-1.636315E+0
5.435320E+0
1.050845E+1
1.204576E+1
1.004726E+1
5.742783E+0
6.696529E-1
-4.096015E+0
-7.785564E+0
-1.039899E+1
-1.178258E+1
-1.147511E+1
-9.015413E+0
-5.172133E+0
-7.139282E-1
2.975620E+0
4.974127E+0
4.974127E+0
2.821890E+0
-8.676605E-1
-5.018402E+0
-8.400489E+0
-9.937799E+0
-9.784069E+0
-8.093026E+0
-5.633327E+0
-3.173627E+0
-1.175121E+0
-9.900475E-2
-2.527351E-1
-1.328854E+0
-3.173627E+0
-5.325865E+0
-7.324369E+0
-8.554219E+0
-9.015413E+0
-8.554219E+0
-7.170639E+0
-5.479595E+0
-3.788552E+0
-2.866165E+0
-2.866165E+0
-3.634821E+0
-4.710939E+0
-5.787058E+0
-6.709445E+0
-7.478101E+0
-7.939295E+0
-7.478101E+0
-6.401982E+0
-5.018402E+0
-4.096015E+0
-3.481090E+0
-3.173627E+0
-3.327359E+0
-4.096015E+0
-5.325865E+0
-6.555715E+0
-7.324369E+0
-7.631832E+0
-7.631832E+0
-7.324369E+0
-6.863176E+0
-6.248252E+0
-5.633327E+0
-5.325865E+0
-5.172133E+0
-5.479595E+0
-6.094521E+0
-6.555715E+0
-7.016908E+0
-7.170639E+0
-7.170639E+0
-7.016908E+0
-6.555715E+0
-6.094521E+0
-5.633327E+0
-5.633327E+0
-5.787058E+0
-6.248252E+0
-6.709445E+0
-7.170639E+0
-7.631832E+0
-8.093026E+0
-8.400489E+0
-8.246758E+0
-7.939295E+0
-7.478101E+0
-7.016908E+0
-6.863176E+0
-7.016908E+0
-7.170639E+0
-7.478101E+0
-7.939295E+0
-8.246758E+0
-8.246758E+0
-8.246758E+0
-8.400489E+0
-8.400489E+0
-8.246758E+0
-7.631832E+0
-7.170639E+0
-7.016908E+0
-7.478101E+0
-7.939295E+0
-8.246758E+0
-7.785564E+0
-7.478101E+0
-7.631832E+0
-8.246758E+0
-8.554219E+0
-8.093026E+0
-7.324369E+0
-7.324369E+0
-8.093026E+0
-8.707951E+0
-8.554219E+0
-8.093026E+0
-8.400489E+0
-8.861682E+0
-9.015413E+0
-8.400489E+0
-7.939295E+0
-8.246758E+0
-8.861682E+0
-9.630339E+0
-9.937799E+0
-9.937799E+0
-9.476606E+0
-8.554219E+0
-7.939295E+0
-7.939295E+0
-8.707951E+0
-9.784069E+0
-1.055273E+1
-1.070646E+1
-1.055273E+1
-1.086019E+1
-1.116765E+1
-9.476606E+0
-6.863176E+0
-5.940789E+0
-7.631832E+0
-9.476606E+0
-9.630339E+0
-9.015413E+0
-1.039899E+1
-1.378108E+1
-1.624078E+1
-1.608705E+1
-1.424227E+1
-1.301242E+1
-1.285869E+1
-1.147511E+1
-6.709445E+0
3.621903E-1
5.281588E+0
3.590546E+0
-4.096015E+0
-1.239750E+1
-1.762436E+1
-2.023779E+1
-2.177510E+1
-2.177510E+1
-1.670197E+1
-5.940789E+0
5.589052E+0
1.096964E+1
7.587557E+0
-1.636315E+0
-1.178258E+1
-1.993033E+1
-2.531092E+1
-2.730943E+1
-2.438853E+1
-1.608705E+1
-5.479595E+0
2.668158E+0
5.589052E+0
4.359201E+0
3.621903E-1
-5.787058E+0
-1.378108E+1
-2.100645E+1
-2.438853E+1
-2.269749E+1
-1.777809E+1
-1.224377E+1
-7.324369E+0
-3.327359E+0
-1.175121E+0
-1.790047E+0
-4.864672E+0
-8.707951E+0
-1.255123E+1
-1.547212E+1
-1.700944E+1
-1.685570E+1
-1.531839E+1
-1.301242E+1
-1.024526E+1
-7.631832E+0
-5.633327E+0
-5.018402E+0
-5.787058E+0
-7.631832E+0
-1.009153E+1
-1.224377E+1
-1.362735E+1
-1.378108E+1
-1.285869E+1
-1.147511E+1
-9.937799E+0
-8.554219E+0
-7.478101E+0
-7.016908E+0
-7.170639E+0
-7.939295E+0
-9.322876E+0
-1.086019E+1
-1.193631E+1
-1.239750E+1
-1.255123E+1
-1.193631E+1
-1.070646E+1
-8.861682E+0
-7.478101E+0
-7.016908E+0
-7.478101E+0
-8.400489E+0
-9.630339E+0
-1.101392E+1
-1.224377E+1
-1.285869E+1
-1.285869E+1
-1.209004E+1
-1.086019E+1
-9.784069E+0
-9.169144E+0
-9.169144E+0
-9.476606E+0
-9.937799E+0
-1.055273E+1
-1.132138E+1
-1.224377E+1
-1.270496E+1
-1.270496E+1
-1.209004E+1
-1.147511E+1
-1.086019E+1
-1.055273E+1
-1.039899E+1
-1.024526E+1
-1.039899E+1
-1.101392E+1
-1.178258E+1
-1.209004E+1
-1.224377E+1
-1.224377E+1
-1.224377E+1
-1.193631E+1
-1.147511E+1
-1.116765E+1
-1.086019E+1
-1.086019E+1
-1.086019E+1
-1.101392E+1
-1.132138E+1
-1.162884E+1
-1.178258E+1
-1.162884E+1
-1.132138E+1
-1.116765E+1
-1.101392E+1
-1.101392E+1
-1.086019E+1
-1.070646E+1
-1.070646E+1
-1.070646E+1
-1.086019E+1
-1.132138E+1
-1.162884E+1
-1.178258E+1
-1.178258E+1
-1.178258E+1
-1.162884E+1
-1.162884E+1
-1.147511E+1
-1.132138E+1
-1.116765E+1
-1.132138E+1
-1.178258E+1
-1.224377E+1
-1.270496E+1
-1.270496E+1
-1.255123E+1
-1.239750E+1
-1.224377E+1
-1.224377E+1
-1.224377E+1
-1.224377E+1
-1.239750E+1
-1.270496E+1
-1.285869E+1
-1.301242E+1
-1.301242E+1
-1.301242E+1
-1.285869E+1
-1.270496E+1
-1.270496E+1
-1.270496E+1
-1.270496E+1
-1.285869E+1
-1.301242E+1
-1.316616E+1
-1.347362E+1
-1.347362E+1
-1.331989E+1
-1.347362E+1
-1.347362E+1
-1.347362E+1
-1.331989E+1
-1.316616E+1
-1.301242E+1
-1.301242E+1
-1.301242E+1
-1.301242E+1
-1.316616E+1
-1.331989E+1
-1.347362E+1
-1.362735E+1
-1.362735E+1
-1.347362E+1
-1.331989E+1
-1.316616E+1
-1.316616E+1
-1.331989E+1
-1.331989E+1
-1.316616E+1
-1.331989E+1
-1.347362E+1
-1.378108E+1
-1.393481E+1
-1.408854E+1
-1.408854E+1
-1.408854E+1
-1.393481E+1
-1.378108E+1
-1.347362E+1
-1.331989E+1
-1.331989E+1
-1.331989E+1
-1.347362E+1
-1.362735E+1
-1.347362E+1
-1.362735E+1
-1.378108E+1
-1.393481E+1
-1.408854E+1
-1.393481E+1
-1.378108E+1
-1.378108E+1
-1.393481E+1
-1.408854E+1
-1.408854E+1
-1.424227E+1
-1.424227E+1
-1.424227E+1
-1.439601E+1
-1.439601E+1
-1.439601E+1
-1.439601E+1
-1.439601E+1
-1.439601E+1
-1.439601E+1
-1.454974E+1
-1.470347E+1
-1.485720E+1
-1.470347E+1
-1.470347E+1
-1.470347E+1
-1.485720E+1
-1.485720E+1
-1.470347E+1
-1.454974E+1
-1.439601E+1
-1.439601E+1
-1.454974E+1
-1.470347E+1
-1.454974E+1
-1.454974E+1
-1.454974E+1
-1.470347E+1
-1.485720E+1
-1.470347E+1
-1.470347E+1
-1.454974E+1
-1.454974E+1
-1.454974E+1
-1.454974E+1
-1.454974E+1
-1.454974E+1
-1.454974E+1
-1.454974E+1
-1.454974E+1
-1.439601E+1
-1.439601E+1
-1.454974E+1
-1.454974E+1
-1.454974E+1
-1.439601E+1
-1.439601E+1
-1.424227E+1
-1.439601E+1
-1.439601E+1
-1.439601E+1
-1.439601E+1
-1.454974E+1
-1.439601E+1
-1.439601E+1
-1.424227E+1
-1.424227E+1
-1.424227E+1
-1.424227E+1
-1.439601E+1
-1.454974E+1
-1.454974E+1
-1.454974E+1
-1.454974E+1
-1.454974E+1
-1.454974E+1
-1.454974E+1
-1.470347E+1
-1.470347E+1
-1.454974E+1
-1.439601E+1
-1.424227E+1
-1.424227E+1
-1.439601E+1
-1.439601E+1
-1.439601E+1
-1.454974E+1
-1.454974E+1
-1.470347E+1
-1.470347E+1
-1.470347E+1
-1.454974E+1
-1.470347E+1
-1.470347E+1
-1.454974E+1
-1.439601E+1
-1.424227E+1
-1.408854E+1
-1.424227E+1
-1.439601E+1
-1.439601E+1
-1.439601E+1
-1.424227E+1
-1.408854E+1
-1.408854E+1
-1.408854E+1
-1.424227E+1
-1.408854E+1
-1.393481E+1
-1.393481E+1
-1.393481E+1
-1.408854E+1
-1.408854E+1
-1.424227E+1
-1.439601E+1
-1.439601E+1
-1.439601E+1
-1.408854E+1
-1.378108E+1
-1.362735E+1
-1.347362E+1
-1.362735E+1
-1.378108E+1
-1.408854E+1
-1.424227E+1
-1.408854E+1
-1.408854E+1
-1.393481E+1
-1.408854E+1
-1.408854E+1
-1.408854E+1
-1.424227E+1
-1.424227E+1
-1.424227E+1
-1.408854E+1
-1.408854E+1
-1.393481E+1
-1.393481E+1
-1.408854E+1
-1.408854E+1
-1.424227E+1
-1.424227E+1
-1.408854E+1
-1.378108E+1
-1.378108E+1
-1.378108E+1
-1.378108E+1
-1.393481E+1
-1.393481E+1
-1.378108E+1
-1.378108E+1
-1.362735E+1
-1.362735E+1
-1.347362E+1
-1.347362E+1
-1.331989E+1
-1.316616E+1
-1.316616E+1
-1.316616E+1
-1.331989E+1
-1.331989E+1
-1.331989E+1
-1.316616E+1
-1.301242E+1
-1.301242E+1
-1.301242E+1
-1.301242E+1
-1.301242E+1
-1.316616E+1
-1.331989E+1
-1.316616E+1
-1.301242E+1
-1.285869E+1
-1.285869E+1
-1.285869E+1
-1.301242E+1
-1.301242E+1
-1.301242E+1
-1.301242E+1
-1.316616E+1
-1.316616E+1
-1.316616E+1
-1.301242E+1
-1.301242E+1
-1.316616E+1
-1.331989E+1
-1.316616E+1
-1.301242E+1
-1.316616E+1
-1.331989E+1
-1.347362E+1
-1.362735E+1
-1.362735E+1
-1.347362E+1
-1.347362E+1
-1.331989E+1
-1.331989E+1
-1.331989E+1
-1.347362E+1
-1.362735E+1
-1.362735E+1
-1.347362E+1
-1.331989E+1
-1.331989E+1
-1.347362E+1
-1.347362E+1
-1.331989E+1
-1.331989E+1
-1.331989E+1
-1.347362E+1
-1.362735E+1
-1.362735E+1
-1.362735E+1
-1.347362E+1
-1.347362E+1
-1.362735E+1
-1.362735E+1
-1.378108E+1
-1.378108E+1
-1.378108E+1
-1.378108E+1
-1.378108E+1
-1.362735E+1
-1.347362E+1
-1.331989E+1
-1.331989E+1
-1.331989E+1
-1.331989E+1
-1.347362E+1
-1.347362E+1
-1.347362E+1
-1.331989E+1
-1.301242E+1
-1.301242E+1
-1.316616E+1
-1.316616E+1
-1.316616E+1
-1.301242E+1
-1.285869E+1
-1.285869E+1
-1.316616E+1
-1.347362E+1
-1.347362E+1
-1.331989E+1
-1.316616E+1
-1.301242E+1
-1.301242E+1
-1.285869E+1
-1.270496E+1
-1.270496E+1
-1.301242E+1
-1.316616E+1
-1.316616E+1
-1.301242E+1
-1.285869E+1
-1.285869E+1
-1.285869E+1
-1.285869E+1
-1.285869E+1
-1.285869E+1
-1.270496E+1
-1.270496E+1
-1.270496E+1
-1.285869E+1
-1.301242E+1
-1.301242E+1
-1.301242E+1
-1.316616E+1
-1.316616E+1
-1.331989E+1
-1.331989E+1
-1.331989E+1
-1.316616E+1
-1.316616E+1
-1.301242E+1
-1.285869E+1
-1.270496E+1
-1.270496E+1
-1.255123E+1
-1.239750E+1
-1.255123E+1
-1.285869E+1
-1.316616E+1
-1.331989E+1
-1.331989E+1
-1.331989E+1
-1.316616E+1
-1.316616E+1
-1.301242E+1
-1.301242E+1
-1.301242E+1
-1.301242E+1
-1.301242E+1
-1.301242E+1
-1.285869E+1
-1.270496E+1
-1.270496E+1
-1.270496E+1
-1.285869E+1
-1.285869E+1
-1.270496E+1
-1.255123E+1
-1.270496E+1
-1.270496E+1
-1.270496E+1
-1.270496E+1
-1.255123E+1
-1.255123E+1
-1.255123E+1
-1.255123E+1
-1.255123E+1
-1.255123E+1
-1.270496E+1
-1.270496E+1
-1.270496E+1
-1.270496E+1
-1.270496E+1
-1.255123E+1
-1.255123E+1
-1.239750E+1
-1.239750E+1
-1.255123E+1
-1.255123E+1
-1.239750E+1
-1.224377E+1
-1.239750E+1
-1.255123E+1
-1.255123E+1
-1.239750E+1
-1.239750E+1
-1.239750E+1
-1.239750E+1
-1.224377E+1
-1.209004E+1
-1.224377E+1
-1.224377E+1
-1.224377E+1
-1.239750E+1
-1.239750E+1
-1.224377E+1
-1.224377E+1
-1.209004E+1
-1.224377E+1
-1.224377E+1
-1.224377E+1
-1.209004E+1
-1.193631E+1
-1.178258E+1
-1.178258E+1
-1.178258E+1
-1.178258E+1
-1.162884E+1
-1.162884E+1
-1.178258E+1
-1.193631E+1
-1.193631E+1
-1.193631E+1
-1.178258E+1
-1.147511E+1
-1.147511E+1
-1.132138E+1
-1.116765E+1
-1.132138E+1
-1.147511E+1
-1.147511E+1
-1.132138E+1
-1.116765E+1
-1.132138E+1
-1.132138E+1
-1.116765E+1
-1.116765E+1
-1.116765E+1
-1.132138E+1
-1.116765E+1
-1.101392E+1
-1.086019E+1
-1.086019E+1
-1.101392E+1
-1.116765E+1
-1.101392E+1
-1.086019E+1
-1.070646E+1
-1.070646E+1
-1.070646E+1
-1.070646E+1
-1.070646E+1
-1.055273E+1
-1.055273E+1
-1.070646E+1
-1.070646E+1
-1.039899E+1
-1.024526E+1
-1.024526E+1
-1.039899E+1
-1.039899E+1
-1.055273E+1
-1.055273E+1
-1.055273E+1
-1.039899E+1
-1.024526E+1
-1.009153E+1
-1.009153E+1
-1.009153E+1
-1.009153E+1
-1.009153E+1
-9.937799E+0
-9.937799E+0
-9.937799E+0
-9.937799E+0
-9.937799E+0
-9.937799E+0
-1.009153E+1
-1.009153E+1
-9.937799E+0
-9.784069E+0
-9.784069E+0
-9.784069E+0
-9.630339E+0
-9.476606E+0
-9.630339E+0
-9.630339E+0
-9.630339E+0
-9.322876E+0
-9.015413E+0
-8.861682E+0
-8.861682E+0
-9.169144E+0
-9.476606E+0
-9.476606E+0
-9.630339E+0
-9.784069E+0
-9.784069E+0
-9.630339E+0
-9.322876E+0
-9.015413E+0
-8.861682E+0
-8.861682E+0
-8.861682E+0
-9.015413E+0
-9.169144E+0
-9.169144E+0
-9.015413E+0
-8.861682E+0
-8.707951E+0
-8.707951E+0
-9.015413E+0
-9.169144E+0
-9.169144E+0
-9.015413E+0
-8.707951E+0
-8.554219E+0
-8.554219E+0
-8.707951E+0
-8.707951E+0
-8.554219E+0
-8.246758E+0
-8.246758E+0
-8.554219E+0
-8.554219E+0
-8.400489E+0
-8.246758E+0
-8.246758E+0
-8.246758E+0
-8.246758E+0
-8.246758E+0
-7.939295E+0
-7.939295E+0
-8.093026E+0
-8.093026E+0
-7.939295E+0
-7.785564E+0
-7.631832E+0
-7.631832E+0
-7.785564E+0
-7.939295E+0
-7.939295E+0
-7.785564E+0
-7.631832E+0
-7.631832E+0
-7.631832E+0
-7.631832E+0
-7.478101E+0
-7.170639E+0
-7.016908E+0
-7.016908E+0
-7.170639E+0
-7.016908E+0
-7.016908E+0
-6.863176E+0
-6.863176E+0
-6.709445E+0
-6.555715E+0
-6.555715E+0
-6.709445E+0
-6.555715E+0
-6.401982E+0
-6.248252E+0
-6.094521E+0
-6.094521E+0
-6.094521E+0
-5.940789E+0
-5.940789E+0
-5.633327E+0
-5.633327E+0
-5.633327E+0
-5.940789E+0
-5.940789E+0
-5.633327E+0
-5.325865E+0
-5.018402E+0
-4.864672E+0
-5.018402E+0
-5.018402E+0
-5.172133E+0
-5.325865E+0
-5.479595E+0
-5.479595E+0
-5.172133E+0
-4.864672E+0
-4.557209E+0
-4.403477E+0
-4.403477E+0
-4.557209E+0
-4.710939E+0
-5.018402E+0
-5.325865E+0
-5.325865E+0
-4.864672E+0
-4.557209E+0
-4.403477E+0
-4.249746E+0
-4.096015E+0
-3.788552E+0
-3.788552E+0
-3.942284E+0
-4.096015E+0
-4.249746E+0
-4.249746E+0
-4.249746E+0
-4.249746E+0
-3.942284E+0
-3.634821E+0
-3.481090E+0
-3.481090E+0
-3.481090E+0
-3.327359E+0
-3.327359E+0
-3.481090E+0
-3.634821E+0
-3.634821E+0
-3.481090E+0
-3.173627E+0
-3.019897E+0
-3.019897E+0
-3.019897E+0
-2.866165E+0
-2.866165E+0
-2.712434E+0
-2.712434E+0
-2.712434E+0
-2.712434E+0
-2.712434E+0
-2.866165E+0
-3.019897E+0
-2.866165E+0
-2.866165E+0
-2.712434E+0
-2.712434E+0
-2.404971E+0
-2.251240E+0
-2.251240E+0
-2.251240E+0
-2.251240E+0
-2.404971E+0
-2.404971E+0
-2.251240E+0
-1.943777E+0
-1.790047E+0
-1.943777E+0
-1.943777E+0
-1.790047E+0
-1.636315E+0
-1.482584E+0
-1.482584E+0
-1.482584E+0
-1.636315E+0
-1.790047E+0
-1.636315E+0
-1.482584E+0
-1.482584E+0
-1.482584E+0
-1.328854E+0
-1.175121E+0
-1.175121E+0
-1.175121E+0
-1.175121E+0
-1.175121E+0
-1.021391E+0
-1.021391E+0
-8.676605E-1
-7.139282E-1
-7.139282E-1
-5.601978E-1
-5.601978E-1
-7.139282E-1
-5.601978E-1
-4.064655E-1
-2.527351E-1
-2.527351E-1
-2.527351E-1
-2.527351E-1
-2.527351E-1
-2.527351E-1
-2.527351E-1
-2.527351E-1
-2.527351E-1
-2.527351E-1
-2.527351E-1
-2.527351E-1
5.472755E-2
3.621903E-1
5.159206E-1
3.621903E-1
2.084580E-1
5.472755E-2
5.472755E-2
5.472755E-2
2.084580E-1
2.084580E-1
5.159206E-1
8.233833E-1
1.130846E+0
1.130846E+0
8.233833E-1
5.159206E-1
2.084580E-1
2.084580E-1
5.159206E-1
8.233833E-1
1.130846E+0
1.284578E+0
1.284578E+0
1.284578E+0
1.284578E+0
1.130846E+0
1.284578E+0
1.438309E+0
1.438309E+0
1.438309E+0
1.438309E+0
1.592041E+0
1.899502E+0
2.206965E+0
2.514427E+0
2.668158E+0
2.668158E+0
2.514427E+0
2.514427E+0
2.514427E+0
2.360695E+0
2.206965E+0
2.360695E+0
2.514427E+0
2.821890E+0
3.129351E+0
3.129351E+0
3.129351E+0
3.129351E+0
3.129351E+0
2.975620E+0
2.975620E+0
2.975620E+0
3.129351E+0
3.129351E+0
3.129351E+0
3.129351E+0
2.975620E+0
3.129351E+0
3.283083E+0
3.436813E+0
3.590546E+0
3.590546E+0
3.590546E+0
3.590546E+0
3.590546E+0
3.436813E+0
3.436813E+0
3.590546E+0
3.898008E+0
4.051739E+0
4.205469E+0
4.205469E+0
4.205469E+0
4.051739E+0
4.051739E+0
4.205469E+0
4.359201E+0
4.512932E+0
4.512932E+0
4.512932E+0
4.512932E+0
4.666664E+0
4.820395E+0
4.820395E+0
4.974127E+0
4.820395E+0
4.820395E+0
4.820395E+0
4.666664E+0
4.666664E+0
4.820395E+0
4.974127E+0
5.127857E+0
5.281588E+0
5.281588E+0
5.435320E+0
5.435320E+0
5.435320E+0
5.589052E+0
5.742783E+0
5.742783E+0
5.742783E+0
5.742783E+0
5.742783E+0
5.742783E+0
5.896513E+0
5.896513E+0
5.896513E+0
5.896513E+0
5.742783E+0
5.742783E+0
5.896513E+0
5.742783E+0
5.589052E+0
5.589052E+0
5.742783E+0
5.742783E+0
5.589052E+0
5.589052E+0
5.742783E+0
5.742783E+0
5.742783E+0
5.589052E+0
5.589052E+0
5.589052E+0
5.589052E+0
5.589052E+0
5.589052E+0
5.589052E+0
5.435320E+0
5.435320E+0
5.589052E+0
5.589052E+0
5.742783E+0
5.742783E+0
5.896513E+0
5.742783E+0
5.589052E+0
5.589052E+0
5.742783E+0
6.050243E+0
6.357708E+0
5.896513E+0
4.974127E+0
4.666664E+0
5.127857E+0
5.435320E+0
6.050243E+0
6.972632E+0
7.895020E+0
7.126364E+0
4.974127E+0
3.129351E+0
3.590546E+0
5.589052E+0
7.587557E+0
8.048750E+0
6.818899E+0
4.359201E+0
-9.900475E-2
-6.401982E+0
-1.101392E+1
-5.787058E+0
1.235322E+1
3.341440E+1
3.848753E+1
1.942486E+1
-1.024526E+1
-2.746316E+1
-2.116018E+1
1.438309E+0
2.634276E+1
4.202335E+1
4.233080E+1
2.711142E+1
2.668158E+0
-2.039152E+1
-3.161390E+1
-2.515719E+1
-1.790047E+0
2.972485E+1
5.478304E+1
6.000990E+1
4.309946E+1
1.450546E+1
-1.193631E+1
-2.654077E+1
-2.592585E+1
-1.193631E+1
9.586063E+0
2.910992E+1
3.848753E+1
3.695022E+1
3.095470E+1
2.711142E+1
2.542038E+1
2.034725E+1
6.665169E+0
-1.393481E+1
-3.084524E+1
-3.053778E+1
-7.631832E+0
2.834127E+1
5.801139E+1
6.631287E+1
5.216960E+1
2.480545E+1
-5.018402E+0
-2.884674E+1
-3.899300E+1
-2.884674E+1
-9.900475E-2
3.556664E+1
6.216214E+1
6.861884E+1
5.339945E+1
2.465172E+1
-5.787058E+0
-2.761689E+1
-3.345867E+1
-2.085272E+1
5.127857E+0
3.310694E+1
5.232333E+1
5.770393E+1
5.001737E+1
3.218455E+1
8.202480E+0
-1.470347E+1
-2.684823E+1
-2.269749E+1
-5.172133E+0
1.635023E+1
3.264574E+1
3.925618E+1
3.618156E+1
2.588157E+1
1.020099E+1
-8.400489E+0
-2.331241E+1
-2.515719E+1
-1.347362E+1
1.438309E+0
8.817406E+0
1.004726E+1
1.389054E+1
2.019351E+1
1.635023E+1
-5.018402E+0
-2.946166E+1
-2.915420E+1
7.587557E+0
6.047109E+1
9.352330E+1
8.752779E+1
5.093976E+1
4.051739E+0
-3.868553E+1
-6.973924E+1
-8.003923E+1
-6.051537E+1
-1.362735E+1
4.248454E+1
8.383823E+1
9.598299E+1
7.953376E+1
4.525170E+1
5.281588E+0
-2.976913E+1
-5.129150E+1
-5.375119E+1
-3.791688E+1
-1.147511E+1
1.619651E+1
3.802634E+1
5.078603E+1
5.263080E+1
4.402185E+1
2.849500E+1
1.173830E+1
-1.790047E+0
-9.937799E+0
-1.147511E+1
-6.863176E+0
1.899502E+0
1.143084E+1
1.942486E+1
2.495918E+1
2.803380E+1
2.695769E+1
2.096217E+1
1.143084E+1
2.514427E+0
-2.866165E+0
-3.634821E+0
-8.676605E-1
4.205469E+0
1.020099E+1
1.527412E+1
1.804128E+1
1.850247E+1
1.834874E+1
1.804128E+1
1.711889E+1
1.435173E+1
1.004726E+1
5.742783E+0
2.975620E+0
2.053234E+0
2.514427E+0
4.974127E+0
9.124868E+0
1.389054E+1
1.681143E+1
1.742635E+1
1.619651E+1
1.389054E+1
1.081591E+1
7.895020E+0
5.896513E+0
5.589052E+0
6.511438E+0
7.895020E+0
8.817406E+0
9.124868E+0
9.432331E+0
1.004726E+1
1.066218E+1
1.158457E+1
1.327561E+1
1.481292E+1
1.481292E+1
1.143084E+1
4.205469E+0
-4.557209E+0
-1.086019E+1
-1.147511E+1
-6.555715E+0
1.130846E+0
9.586063E+0
1.804128E+1
2.557411E+1
3.018605E+1
2.972485E+1
2.465172E+1
1.604277E+1
5.435320E+0
-5.172133E+0
-1.178258E+1
-1.086019E+1
-2.251240E+0
9.124868E+0
1.788755E+1
2.219202E+1
2.265322E+1
2.003979E+1
1.419800E+1
7.280094E+0
2.668158E+0
2.206965E+0
4.512932E+0
6.357708E+0
6.665169E+0
6.511438E+0
7.587557E+0
9.124868E+0
9.893524E+0
1.004726E+1
1.050845E+1
1.173830E+1
1.266069E+1
1.173830E+1
9.586063E+0
7.587557E+0
7.126364E+0
8.048750E+0
9.124868E+0
9.893524E+0
1.035472E+1
1.081591E+1
1.081591E+1
1.020099E+1
9.124868E+0
8.048750E+0
7.433825E+0
7.433825E+0
7.895020E+0
8.356213E+0
8.663675E+0
8.663675E+0
8.971138E+0
9.124868E+0
9.432331E+0
9.739794E+0
9.739794E+0
9.586063E+0
9.278599E+0
8.971138E+0
8.817406E+0
8.971138E+0
9.432331E+0
9.739794E+0
9.893524E+0
9.586063E+0
9.586063E+0
9.739794E+0
1.020099E+1
1.035472E+1
1.004726E+1
1.004726E+1
1.020099E+1
1.066218E+1
1.096964E+1
1.112338E+1
1.112338E+1
1.096964E+1
1.096964E+1
1.096964E+1
1.096964E+1
1.096964E+1
1.081591E+1
1.050845E+1
1.035472E+1
1.035472E+1
1.066218E+1
1.096964E+1
1.112338E+1
1.127711E+1
1.158457E+1
1.158457E+1
1.158457E+1
1.143084E+1
1.158457E+1
1.173830E+1
1.189203E+1
1.204576E+1
1.189203E+1
1.189203E+1
1.173830E+1
1.173830E+1
1.173830E+1
1.204576E+1
1.250695E+1
1.281442E+1
1.296815E+1
1.296815E+1
1.296815E+1
1.266069E+1
1.235322E+1
1.219949E+1
1.219949E+1
1.219949E+1
1.204576E+1
1.204576E+1
1.219949E+1
1.250695E+1
1.296815E+1
1.327561E+1
1.358308E+1
1.358308E+1
1.358308E+1
1.342934E+1
1.358308E+1
1.373681E+1
1.342934E+1
1.312188E+1
1.296815E+1
1.327561E+1
1.373681E+1
1.419800E+1
1.435173E+1
1.435173E+1
1.435173E+1
1.435173E+1
1.419800E+1
1.389054E+1
1.358308E+1
1.342934E+1
1.342934E+1
1.358308E+1
1.373681E+1
1.389054E+1
1.404427E+1
1.419800E+1
1.450546E+1
1.450546E+1
1.435173E+1
1.389054E+1
1.358308E+1
1.358308E+1
1.373681E+1
1.389054E+1
1.404427E+1
1.435173E+1
1.465919E+1
1.465919E+1
1.465919E+1
1.450546E+1
1.435173E+1
1.419800E+1
1.419800E+1
1.419800E+1
1.404427E+1
1.389054E+1
1.389054E+1
1.404427E+1
1.435173E+1
1.450546E+1
1.465919E+1
1.481292E+1
1.481292E+1
1.465919E+1
1.450546E+1
1.450546E+1
1.465919E+1
1.481292E+1
1.496665E+1
1.496665E+1
1.496665E+1
1.527412E+1
1.542785E+1
1.558158E+1
1.558158E+1
1.542785E+1
1.527412E+1
1.512039E+1
1.527412E+1
1.542785E+1
1.542785E+1
1.542785E+1
1.542785E+1
1.542785E+1
1.558158E+1
1.588904E+1
1.604277E+1
1.604277E+1
1.588904E+1
1.573531E+1
1.573531E+1
1.573531E+1
1.573531E+1
1.573531E+1
1.573531E+1
1.588904E+1
1.604277E+1
1.588904E+1
1.588904E+1
1.588904E+1
1.588904E+1
1.588904E+1
1.573531E+1
1.573531E+1
1.588904E+1
1.604277E+1
1.604277E+1
1.619651E+1
1.619651E+1
1.604277E+1
1.619651E+1
1.619651E+1
1.604277E+1
1.588904E+1
1.604277E+1
1.604277E+1
1.619651E+1
1.635023E+1
1.650397E+1
1.650397E+1
1.650397E+1
1.665770E+1
1.665770E+1
1.650397E+1
1.635023E+1
1.635023E+1
1.635023E+1
1.650397E+1
1.650397E+1
1.635023E+1
1.650397E+1
1.650397E+1
1.650397E+1
1.635023E+1
1.635023E+1
1.650397E+1
1.665770E+1
1.665770E+1
1.650397E+1
1.635023E+1
1.619651E+1
1.619651E+1
1.619651E+1
1.619651E+1
1.635023E+1
1.635023E+1
1.635023E+1
1.635023E+1
1.650397E+1
1.650397E+1
1.665770E+1
1.665770E+1
1.650397E+1
1.635023E+1
1.619651E+1
1.635023E+1
1.650397E+1
1.665770E+1
1.665770E+1
1.650397E+1
1.619651E+1
1.588904E+1
1.573531E+1
1.588904E+1
1.619651E+1
1.635023E+1
1.635023E+1
1.619651E+1
1.619651E+1
1.635023E+1
1.635023E+1
1.635023E+1
1.619651E+1
1.619651E+1
1.635023E+1
1.650397E+1
1.635023E+1
1.619651E+1
1.588904E+1
1.588904E+1
1.588904E+1
1.588904E+1
1.604277E+1
1.604277E+1
1.588904E+1
1.573531E+1
1.558158E+1
1.542785E+1
1.527412E+1
1.527412E+1
1.496665E+1
1.496665E+1
1.527412E+1
1.542785E+1
1.542785E+1
1.527412E+1
1.512039E+1
1.512039E+1
1.496665E+1
1.496665E+1
1.481292E+1
1.481292E+1
1.496665E+1
1.496665E+1
1.496665E+1
1.481292E+1
1.465919E+1
1.465919E+1
1.481292E+1
1.465919E+1
1.450546E+1
1.435173E+1
1.435173E+1
1.450546E+1
1.465919E+1
1.465919E+1
1.450546E+1
1.435173E+1
1.435173E+1
1.435173E+1
1.419800E+1
1.404427E+1
1.389054E+1
1.404427E+1
1.404427E+1
1.373681E+1
1.358308E+1
1.373681E+1
1.389054E+1
1.389054E+1
1.373681E+1
1.342934E+1
1.342934E+1
1.373681E+1
1.404427E+1
1.404427E+1
1.389054E+1
1.373681E+1
1.373681E+1
1.358308E+1
1.358308E+1
1.342934E+1
1.342934E+1
1.358308E+1
1.373681E+1
1.358308E+1
1.358308E+1
1.358308E+1
1.342934E+1
1.342934E+1
1.327561E+1
1.312188E+1
1.312188E+1
1.327561E+1
1.327561E+1
1.327561E+1
1.296815E+1
1.281442E+1
1.266069E+1
1.266069E+1
1.266069E+1
1.281442E+1
1.266069E+1
1.250695E+1
1.250695E+1
1.250695E+1
1.250695E+1
1.250695E+1
1.266069E+1
1.266069E+1
1.266069E+1
1.235322E+1
1.219949E+1
1.204576E+1
1.204576E+1
1.204576E+1
1.204576E+1
1.204576E+1
1.219949E+1
1.204576E+1
1.204576E+1
1.204576E+1
1.189203E+1
1.189203E+1
1.189203E+1
1.189203E+1
1.204576E+1
1.189203E+1
1.189203E+1
1.173830E+1
1.173830E+1
1.173830E+1
1.173830E+1
1.173830E+1
1.173830E+1
1.173830E+1
1.173830E+1
1.158457E+1
1.143084E+1
1.143084E+1
1.143084E+1
1.158457E+1
1.173830E+1
1.158457E+1
1.158457E+1
1.158457E+1
1.158457E+1
1.158457E+1
1.143084E+1
1.127711E+1
1.127711E+1
1.127711E+1
1.143084E+1
1.143084E+1
1.127711E+1
1.127711E+1
1.127711E+1
1.143084E+1
1.143084E+1
1.127711E+1
1.112338E+1
1.112338E+1
1.112338E+1
1.127711E+1
1.112338E+1
1.096964E+1
1.081591E+1
1.081591E+1
1.112338E+1
1.112338E+1
1.112338E+1
1.096964E+1
1.081591E+1
1.081591E+1
1.096964E+1
1.096964E+1
1.096964E+1
1.096964E+1
1.096964E+1
1.096964E+1
1.096964E+1
1.096964E+1
1.081591E+1
1.081591E+1
1.081591E+1
1.081591E+1
1.081591E+1
1.096964E+1
1.081591E+1
1.081591E+1
1.066218E+1
1.066218E+1
1.081591E+1
1.096964E+1
1.081591E+1
1.066218E+1
1.066218E+1
1.066218E+1
1.066218E+1
1.066218E+1
1.066218E+1
1.066218E+1
1.066218E+1
1.066218E+1
1.081591E+1
1.081591E+1
1.081591E+1
1.081591E+1
1.066218E+1
1.066218E+1
1.066218E+1
1.066218E+1
1.050845E+1
1.050845E+1
1.050845E+1
1.050845E+1
1.066218E+1
1.066218E+1
1.066218E+1
1.066218E+1
1.081591E+1
1.096964E+1
1.081591E+1
1.066218E+1
1.066218E+1
1.081591E+1
1.081591E+1
1.081591E+1
1.066218E+1
1.050845E+1
1.050845E+1
1.050845E+1
1.050845E+1
1.066218E+1
1.066218E+1
1.066218E+1
1.066218E+1
1.050845E+1
1.035472E+1
1.035472E+1
1.035472E+1
1.035472E+1
1.066218E+1
1.096964E+1
1.096964E+1
1.066218E+1
1.035472E+1
1.035472E+1
1.050845E+1
1.050845E+1
1.050845E+1
1.066218E+1
1.081591E+1
1.081591E+1
1.066218E+1
1.050845E+1
1.050845E+1
1.066218E+1
1.081591E+1
1.081591E+1
1.066218E+1
1.050845E+1
1.050845E+1
1.050845E+1
1.035472E+1
1.035472E+1
1.050845E+1
1.066218E+1
1.066218E+1
1.050845E+1
1.035472E+1
1.035472E+1
1.050845E+1
1.066218E+1
1.066218E+1
1.066218E+1
1.066218E+1
1.066218E+1
1.050845E+1
1.035472E+1
1.020099E+1
1.020099E+1
1.020099E+1
1.020099E+1
1.020099E+1
1.020099E+1
1.035472E+1
1.035472E+1
1.035472E+1
1.035472E+1
1.035472E+1
1.035472E+1
1.020099E+1
1.020099E+1
1.035472E+1
1.035472E+1
1.035472E+1
1.020099E+1
1.020099E+1
1.035472E+1
1.035472E+1
1.020099E+1
1.020099E+1
1.004726E+1
1.020099E+1
1.004726E+1
1.004726E+1
1.004726E+1
1.004726E+1
1.020099E+1
1.020099E+1
1.020099E+1
1.020099E+1
1.020099E+1
1.035472E+1
1.035472E+1
1.020099E+1
9.893524E+0
9.893524E+0
9.739794E+0
9.739794E+0
9.739794E+0
9.739794E+0
9.893524E+0
1.004726E+1
1.004726E+1
1.004726E+1
1.020099E+1
1.035472E+1
1.035472E+1
1.004726E+1
1.004726E+1
1.004726E+1
9.893524E+0
9.739794E+0
9.586063E+0
9.739794E+0
9.893524E+0
9.893524E+0
9.893524E+0
9.739794E+0
9.739794E+0
9.739794E+0
9.739794E+0
9.586063E+0
9.432331E+0
9.432331E+0
9.586063E+0
9.739794E+0
9.586063E+0
9.432331E+0
9.278599E+0
9.278599E+0
9.124868E+0
9.124868E+0
9.124868E+0
9.278599E+0
9.278599E+0
9.278599E+0
9.124868E+0
9.124868E+0
8.971138E+0
8.971138E+0
8.971138E+0
8.971138E+0
8.817406E+0
8.663675E+0
8.663675E+0
8.817406E+0
8.971138E+0
9.124868E+0
8.971138E+0
8.971138E+0
9.124868E+0
8.971138E+0
8.663675E+0
8.509943E+0
8.663675E+0
8.663675E+0
8.663675E+0
8.509943E+0
8.663675E+0
8.663675E+0
8.663675E+0
8.663675E+0
8.509943E+0
8.509943E+0
8.356213E+0
8.356213E+0
8.663675E+0
9.278599E+0
9.124868E+0
7.741287E+0
6.972632E+0
7.895020E+0
9.586063E+0
9.432331E+0
7.741287E+0
7.126364E+0
7.895020E+0
8.509943E+0
8.048750E+0
8.048750E+0
8.663675E+0
8.971138E+0
7.895020E+0
6.665169E+0
6.665169E+0
7.433825E+0
8.048750E+0
8.202480E+0
8.048750E+0
8.048750E+0
7.895020E+0
7.587557E+0
7.280094E+0
7.280094E+0
7.280094E+0
7.126364E+0
6.818899E+0
6.665169E+0
6.972632E+0
7.433825E+0
7.587557E+0
7.433825E+0
7.280094E+0
6.972632E+0
6.818899E+0
6.818899E+0
6.665169E+0
6.818899E+0
6.818899E+0
6.972632E+0
6.818899E+0
6.665169E+0
6.511438E+0
6.511438E+0
6.511438E+0
6.665169E+0
6.665169E+0
6.511438E+0
6.511438E+0
6.511438E+0
6.357708E+0
6.511438E+0
6.665169E+0
6.665169E+0
6.511438E+0
6.203978E+0
6.203978E+0
6.357708E+0
6.357708E+0
6.511438E+0
6.357708E+0
6.357708E+0
6.357708E+0
6.203978E+0
6.203978E+0
6.050243E+0
6.050243E+0
6.050243E+0
6.050243E+0
6.050243E+0
6.050243E+0
6.050243E+0
6.050243E+0
5.896513E+0
6.050243E+0
6.050243E+0
6.050243E+0
6.050243E+0
6.050243E+0
6.050243E+0
6.203978E+0
6.050243E+0
5.896513E+0
5.896513E+0
5.896513E+0
5.589052E+0
5.435320E+0
5.281588E+0
5.435320E+0
5.435320E+0
5.435320E+0
5.435320E+0
5.281588E+0
5.281588E+0
5.281588E+0
5.127857E+0
4.974127E+0
4.974127E+0
5.127857E+0
5.127857E+0
4.974127E+0
4.974127E+0
4.974127E+0
4.974127E+0
4.820395E+0
4.666664E+0
4.666664E+0
4.820395E+0
4.820395E+0
4.974127E+0
4.820395E+0
4.666664E+0
4.666664E+0
4.820395E+0
4.820395E+0
4.820395E+0
4.666664E+0
4.666664E+0
4.666664E+0
4.666664E+0
4.666664E+0
4.512932E+0
4.666664E+0
4.820395E+0
4.974127E+0
4.974127E+0
4.666664E+0
4.512932E+0
4.512932E+0
4.820395E+0
4.820395E+0
4.666664E+0
4.666664E+0
4.512932E+0
4.512932E+0
4.512932E+0
4.512932E+0
4.512932E+0
4.512932E+0
4.359201E+0
4.359201E+0
4.359201E+0
4.512932E+0
4.359201E+0
4.205469E+0
4.205469E+0
4.205469E+0
4.205469E+0
4.205469E+0
4.051739E+0
3.898008E+0
3.898008E+0
3.898008E+0
3.744276E+0
3.744276E+0
3.744276E+0
3.898008E+0
3.898008E+0
3.898008E+0
3.898008E+0
3.898008E+0
3.898008E+0
3.744276E+0
3.744276E+0
3.744276E+0
3.744276E+0
3.744276E+0
3.590546E+0
3.590546E+0
3.590546E+0
3.590546E+0
3.590546E+0
3.590546E+0
3.590546E+0
3.590546E+0
3.436813E+0
3.436813E+0
3.436813E+0
3.283083E+0
3.283083E+0
3.283083E+0
3.283083E+0
3.283083E+0
3.283083E+0
3.283083E+0
3.129351E+0
3.129351E+0
3.129351E+0
2.975620E+0
2.975620E+0
2.975620E+0
3.129351E+0
3.129351E+0
2.975620E+0
2.975620E+0
2.821890E+0
2.668158E+0
2.668158E+0
2.668158E+0
2.821890E+0
2.821890E+0
2.821890E+0
2.668158E+0
2.514427E+0
2.514427E+0
2.668158E+0
2.668158E+0
2.668158E+0
2.668158E+0
2.514427E+0
2.514427E+0
2.514427E+0
2.514427E+0
2.514427E+0
2.514427E+0
2.514427E+0
2.514427E+0
2.668158E+0
2.668158E+0
2.668158E+0
2.514427E+0
2.360695E+0
2.360695E+0
2.360695E+0
2.514427E+0
2.360695E+0
2.206965E+0
2.053234E+0
2.053234E+0
2.206965E+0
2.206965E+0
2.206965E+0
2.053234E+0
2.053234E+0
2.053234E+0
2.206965E+0
2.053234E+0
1.899502E+0
1.745771E+0
1.745771E+0
1.745771E+0
1.899502E+0
1.899502E+0
1.745771E+0
1.745771E+0
1.899502E+0
1.899502E+0
1.899502E+0
1.899502E+0
1.899502E+0
1.899502E+0
1.745771E+0
1.592041E+0
1.438309E+0
1.438309E+0
1.592041E+0
1.438309E+0
1.284578E+0
1.284578E+0
1.438309E+0
1.592041E+0
1.592041E+0
1.438309E+0
1.284578E+0
1.284578E+0
1.438309E+0
1.438309E+0
1.284578E+0
1.130846E+0
1.130846E+0
9.771156E-1
9.771156E-1
9.771156E-1
1.130846E+0
1.130846E+0
1.284578E+0
1.130846E+0
9.771156E-1
6.696529E-1
6.696529E-1
6.696529E-1
8.233833E-1
6.696529E-1
6.696529E-1
6.696529E-1
5.159206E-1
3.621903E-1
3.621903E-1
3.621903E-1
3.621903E-1
3.621903E-1
3.621903E-1
2.084580E-1
5.472755E-2
-9.900475E-2
-9.900475E-2
-9.900475E-2
-9.900475E-2
-9.900475E-2
-4.064655E-1
-5.601978E-1
-8.676605E-1
-1.175121E+0
-1.328854E+0
-1.328854E+0
-1.328854E+0
-1.482584E+0
-1.636315E+0
-1.790047E+0
-1.790047E+0
-1.482584E+0
-1.175121E+0
-1.021391E+0
-1.021391E+0
-1.175121E+0
-1.482584E+0
-1.636315E+0
-1.175121E+0
-2.527351E-1
5.159206E-1
6.696529E-1
3.621903E-1
-5.601978E-1
-1.175121E+0
-1.636315E+0
-1.636315E+0
-1.636315E+0
-1.328854E+0
-1.175121E+0
-1.021391E+0
-1.021391E+0
-8.676605E-1
-5.601978E-1
-4.064655E-1
-8.676605E-1
-1.328854E+0
-1.636315E+0
-1.636315E+0
-1.482584E+0
-1.328854E+0
-1.328854E+0
-1.175121E+0
-1.021391E+0
-1.175121E+0
-1.328854E+0
-1.328854E+0
-1.175121E+0
-1.021391E+0
-1.021391E+0
-1.021391E+0
-1.328854E+0
-1.482584E+0
-1.636315E+0
-1.482584E+0
-1.482584E+0
-1.636315E+0
-1.636315E+0
-1.636315E+0
-1.482584E+0
-1.482584E+0
-1.636315E+0
-1.790047E+0
-1.943777E+0
-2.097509E+0
-2.251240E+0
-2.404971E+0
-2.404971E+0
-2.251240E+0
-2.097509E+0
-2.097509E+0
-2.097509E+0
-2.097509E+0
-2.097509E+0
-2.251240E+0
-2.558703E+0
-2.558703E+0
-2.404971E+0
-2.251240E+0
-2.251240E+0
-2.404971E+0
-2.404971E+0
-2.251240E+0
-2.251240E+0
-2.251240E+0
-2.251240E+0
-2.404971E+0
-2.558703E+0
-2.712434E+0
-2.866165E+0
-2.712434E+0
-2.712434E+0
-2.558703E+0
-2.558703E+0
-2.866165E+0
-3.019897E+0
-3.019897E+0
-3.019897E+0
-2.866165E+0
-2.866165E+0
-3.019897E+0
-3.173627E+0
-3.173627E+0
-3.019897E+0
-3.019897E+0
-3.019897E+0
-3.173627E+0
-3.173627E+0
-3.327359E+0
-3.481090E+0
-3.481090E+0
-3.634821E+0
-3.634821E+0
-3.634821E+0
-3.634821E+0
-3.634821E+0
-3.634821E+0
-3.788552E+0
-3.788552E+0
-3.942284E+0
-3.788552E+0
-3.788552E+0
-3.634821E+0
-3.634821E+0
-3.788552E+0
-3.942284E+0
-3.942284E+0
-3.788552E+0
-3.788552E+0
-3.942284E+0
-4.096015E+0
-4.096015E+0
-4.096015E+0
-4.249746E+0
-4.249746E+0
-4.249746E+0
-4.249746E+0
-4.249746E+0
-4.403477E+0
-4.557209E+0
-4.710939E+0
-4.710939E+0
-4.710939E+0
-4.557209E+0
-4.403477E+0
-4.403477E+0
-4.249746E+0
-4.249746E+0
-4.403477E+0
-4.557209E+0
-4.710939E+0
-4.864672E+0
-4.864672E+0
-4.864672E+0
-5.018402E+0
-5.018402E+0
-5.018402E+0
-4.864672E+0
-4.710939E+0
-4.557209E+0
-4.710939E+0
-5.018402E+0
-5.172133E+0
-5.018402E+0
-4.864672E+0
-4.864672E+0
-4.864672E+0
-4.710939E+0
-4.710939E+0
-4.710939E+0
-4.864672E+0
-5.018402E+0
-5.172133E+0
-5.172133E+0
-5.172133E+0
-5.172133E+0
-5.325865E+0
-5.325865E+0
-5.325865E+0
-5.325865E+0
-5.325865E+0
-5.325865E+0
-5.325865E+0
-5.325865E+0
-5.172133E+0
-5.172133E+0
-5.018402E+0
-5.018402E+0
-5.018402E+0
-5.325865E+0
-5.325865E+0
-5.479595E+0
-5.325865E+0
-5.172133E+0
-5.325865E+0
-5.479595E+0
-5.787058E+0
-5.940789E+0
-5.940789E+0
-5.787058E+0
-5.633327E+0
-5.633327E+0
-5.787058E+0
-5.940789E+0
-5.940789E+0
-5.940789E+0
-5.940789E+0
-5.940789E+0
-5.940789E+0
-5.940789E+0
-5.940789E+0
-5.940789E+0
-5.940789E+0
-5.940789E+0
-5.787058E+0
-5.787058E+0
-5.940789E+0
-6.094521E+0
-6.094521E+0
-5.940789E+0
-5.787058E+0
-5.633327E+0
-5.787058E+0
-6.094521E+0
-6.248252E+0
-6.094521E+0
-5.940789E+0
-5.787058E+0
-5.787058E+0
-5.940789E+0
-5.940789E+0
-6.094521E+0
-6.094521E+0
-6.094521E+0
-5.787058E+0
-5.787058E+0
-5.940789E+0
-6.094521E+0
-6.094521E+0
-5.940789E+0
-5.940789E+0
-6.094521E+0
-6.248252E+0
-6.401982E+0
-6.401982E+0
-6.401982E+0
-6.401982E+0
-6.401982E+0
-6.248252E+0
-6.248252E+0
-6.248252E+0
-6.094521E+0
-6.094521E+0
-6.094521E+0
-6.094521E+0
-6.094521E+0
-6.094521E+0
-6.094521E+0
-6.094521E+0
-6.248252E+0
-6.248252E+0
-6.401982E+0
-6.555715E+0
-6.555715E+0
-6.401982E+0
-6.401982E+0
-6.401982E+0
-6.401982E+0
-6.401982E+0
-6.248252E+0
-6.248252E+0
-6.248252E+0
-6.248252E+0
-6.401982E+0
-6.248252E+0
-6.248252E+0
-6.094521E+0
-6.248252E+0
-6.401982E+0
-6.555715E+0
-6.709445E+0
-6.709445E+0
-6.555715E+0
-6.401982E+0
-6.248252E+0
-6.401982E+0
-6.555715E+0
-6.401982E+0
-6.248252E+0
-6.094521E+0
-6.248252E+0
-6.401982E+0
-6.401982E+0
-6.555715E+0
-6.709445E+0
-6.863176E+0
-7.016908E+0
-7.170639E+0
-7.016908E+0
-6.863176E+0
-6.709445E+0
-6.709445E+0
-7.016908E+0
-7.016908E+0
-6.863176E+0
-6.555715E+0
-6.401982E+0
-6.094521E+0
-5.787058E+0
-5.940789E+0
-6.248252E+0
-6.401982E+0
-6.248252E+0
-6.094521E+0
-5.940789E+0
-6.094521E+0
-6.248252E+0
-6.401982E+0
-6.555715E+0
-6.709445E+0
-6.709445E+0
-6.709445E+0
-6.555715E+0
-6.401982E+0
-6.094521E+0
-6.248252E+0
-6.555715E+0
-7.016908E+0
-7.170639E+0
-7.016908E+0
-6.709445E+0
-6.555715E+0
-6.555715E+0
-6.709445E+0
-6.863176E+0
-6.863176E+0
-6.401982E+0
-6.094521E+0
-6.094521E+0
-6.401982E+0
-6.863176E+0
-7.170639E+0
-7.324369E+0
-7.016908E+0
-6.709445E+0
-6.555715E+0
-6.555715E+0
-6.401982E+0
-6.248252E+0
-6.248252E+0
-6.401982E+0
-6.709445E+0
-6.863176E+0
-6.709445E+0
-6.401982E+0
-6.401982E+0
-6.555715E+0
-6.555715E+0
-6.401982E+0
-6.094521E+0
-6.248252E+0
-6.401982E+0
-6.555715E+0
-6.709445E+0
-6.709445E+0
-6.709445E+0
-6.555715E+0
-6.555715E+0
-6.401982E+0
-6.401982E+0
-6.248252E+0
-6.248252E+0
-6.248252E+0
-6.248252E+0
-6.248252E+0
-6.401982E+0
-6.709445E+0
-7.016908E+0
-7.324369E+0
-7.324369E+0
-7.478101E+0
-7.785564E+0
-8.246758E+0
-8.707951E+0
-8.707951E+0
-7.785564E+0
-6.248252E+0
-5.018402E+0
-5.479595E+0
-7.631832E+0
-1.086019E+1
-1.316616E+1
-1.362735E+1
-1.193631E+1
-9.322876E+0
-6.248252E+0
-2.404971E+0
1.592041E+0
3.590546E+0
1.745771E+0
-3.019897E+0
-8.400489E+0
-1.193631E+1
-1.331989E+1
-1.301242E+1
-1.193631E+1
-9.630339E+0
-6.094521E+0
-1.636315E+0
2.053234E+0
3.436813E+0
2.053234E+0
-1.790047E+0
-7.170639E+0
-1.285869E+1
-1.639451E+1
-1.593332E+1
-1.116765E+1
-4.096015E+0
2.053234E+0
4.974127E+0
3.436813E+0
-2.251240E+0
-1.132138E+1
-2.116018E+1
-2.823181E+1
-2.823181E+1
-1.993033E+1
-6.094521E+0
7.587557E+0
1.512039E+1
1.481292E+1
7.895020E+0
-2.404971E+0
-1.285869E+1
-2.069898E+1
-2.346615E+1
-1.946914E+1
-1.024526E+1
-4.064655E-1
5.589052E+0
6.357708E+0
3.744276E+0
5.472755E-2
-3.481090E+0
-6.248252E+0
-7.785564E+0
-8.246758E+0
-8.093026E+0
-7.939295E+0
-7.631832E+0
-6.248252E+0
-3.634821E+0
-8.676605E-1
6.696529E-1
5.472755E-2
-2.097509E+0
-4.557209E+0
-6.401982E+0
-7.478101E+0
-7.478101E+0
-6.555715E+0
-5.172133E+0
-4.096015E+0
-3.942284E+0
-4.249746E+0
-4.403477E+0
-3.788552E+0
-2.558703E+0
-1.482584E+0
-1.175121E+0
-1.790047E+0
-3.173627E+0
-4.864672E+0
-6.094521E+0
-6.863176E+0
-6.709445E+0
-5.479595E+0
-4.096015E+0
-3.788552E+0
-4.249746E+0
-4.249746E+0
-3.173627E+0
-2.712434E+0
-3.481090E+0
-4.557209E+0
-4.710939E+0
-4.096015E+0
-3.788552E+0
-4.096015E+0
-4.096015E+0
-3.634821E+0
-3.327359E+0
-3.634821E+0
-4.096015E+0
-4.249746E+0
-3.788552E+0
-3.173627E+0
-2.866165E+0
-2.866165E+0
-2.866165E+0
-3.019897E+0
-3.327359E+0
-3.788552E+0
-3.942284E+0
-3.634821E+0
-3.173627E+0
-2.712434E+0
-2.558703E+0
-2.404971E+0
-2.404971E+0
-2.558703E+0
-2.866165E+0
-3.327359E+0
-3.634821E+0
-3.788552E+0
-3.788552E+0
-3.942284E+0
-4.096015E+0
-4.403477E+0
-4.557209E+0
-4.403477E+0
-3.942284E+0
-3.634821E+0
-3.173627E+0
-2.712434E+0
-2.712434E+0
-3.481090E+0
-4.557209E+0
-5.172133E+0
-5.325865E+0
-5.940789E+0
-6.555715E+0
-6.555715E+0
-5.479595E+0
-3.942284E+0
-2.558703E+0
-1.790047E+0
-1.790047E+0
-2.712434E+0
-4.557209E+0
-5.940789E+0
-6.248252E+0
-5.940789E+0
-5.940789E+0
-5.940789E+0
-4.864672E+0
-2.866165E+0
-2.097509E+0
-3.019897E+0
-4.096015E+0
-4.249746E+0
-3.942284E+0
-4.403477E+0
-5.172133E+0
-5.479595E+0
-5.479595E+0
-5.325865E+0
-5.018402E+0
-4.403477E+0
-3.634821E+0
-3.327359E+0
-3.327359E+0
-3.481090E+0
-3.942284E+0
-4.710939E+0
-5.479595E+0
-5.787058E+0
-5.633327E+0
-5.325865E+0
-5.172133E+0
-5.018402E+0
-4.557209E+0
-3.788552E+0
-3.481090E+0
-3.942284E+0
-4.864672E+0
-5.325865E+0
-5.325865E+0
-5.172133E+0
-5.325865E+0
-5.633327E+0
-5.479595E+0
-4.864672E+0
-4.710939E+0
-4.864672E+0
-5.172133E+0
-5.172133E+0
-5.018402E+0
-5.172133E+0
-5.633327E+0
-5.940789E+0
-5.787058E+0
-5.633327E+0
-5.940789E+0
-6.248252E+0
-6.555715E+0
-6.401982E+0
-6.401982E+0
-6.401982E+0
-6.555715E+0
-6.555715E+0
-6.401982E+0
-6.555715E+0
-6.709445E+0
-7.016908E+0
-7.016908E+0
-7.016908E+0
-6.709445E+0
-6.094521E+0
-5.479595E+0
-5.018402E+0
-4.864672E+0
-5.325865E+0
-5.940789E+0
-6.401982E+0
-6.555715E+0
-6.555715E+0
-6.555715E+0
-6.555715E+0
-6.555715E+0
-6.555715E+0
-6.709445E+0
-6.555715E+0
-6.401982E+0
-6.248252E+0
-6.094521E+0
-6.401982E+0
-6.863176E+0
-7.170639E+0
-7.324369E+0
-7.478101E+0
-7.478101E+0
-7.478101E+0
-7.170639E+0
-6.863176E+0
-7.016908E+0
-7.324369E+0
-7.785564E+0
-8.093026E+0
-8.246758E+0
-8.093026E+0
-7.785564E+0
-7.478101E+0
-7.324369E+0
-7.170639E+0
-7.324369E+0
-7.478101E+0
-7.785564E+0
-7.939295E+0
-7.939295E+0
-7.939295E+0
-7.785564E+0
-7.631832E+0
-7.631832E+0
-7.478101E+0
-7.478101E+0
-7.478101E+0
-7.631832E+0
-7.631832E+0
-7.785564E+0
-7.785564E+0
-7.785564E+0
-7.939295E+0
-7.785564E+0
-7.785564E+0
-7.631832E+0
-7.478101E+0
-7.478101E+0
-7.478101E+0
-7.478101E+0
-7.631832E+0
-7.631832E+0
-7.631832E+0
-7.631832E+0
-7.631832E+0
-7.631832E+0
-7.631832E+0
-7.478101E+0
-7.324369E+0
-7.170639E+0
-7.170639E+0
-7.324369E+0
-7.478101E+0
-7.631832E+0
-7.631832E+0
-7.631832E+0
-7.478101E+0
-7.478101E+0
-7.785564E+0
-7.785564E+0
-7.785564E+0
-7.631832E+0
-7.785564E+0
-7.939295E+0
-7.939295E+0
-7.785564E+0
-7.785564E+0
-7.939295E+0
-7.939295E+0
-7.785564E+0
-7.785564E+0
-7.631832E+0
-7.785564E+0
-7.785564E+0
-7.785564E+0
-7.785564E+0
-7.785564E+0
-7.939295E+0
-7.939295E+0
-7.939295E+0
-7.785564E+0
-7.785564E+0
-7.785564E+0
-7.785564E+0
-7.631832E+0
-7.785564E+0
-7.785564E+0
-7.785564E+0
-7.785564E+0
-7.785564E+0
-7.631832E+0
-7.631832E+0
-7.631832E+0
-7.631832E+0
-7.631832E+0
-7.631832E+0
-7.939295E+0
-8.093026E+0
-8.246758E+0
-7.939295E+0
-7.478101E+0
-7.016908E+0
-7.016908E+0
-7.324369E+0
-7.939295E+0
-8.093026E+0
-8.093026E+0
-8.093026E+0
-7.785564E+0
-7.324369E+0
-6.863176E+0
-6.709445E+0
-7.016908E+0
-7.631832E+0
-7.939295E+0
-7.785564E+0
-7.478101E+0
-7.016908E+0
-6.709445E+0
-6.709445E+0
-7.016908E+0
-7.478101E+0
-7.631832E+0
-7.631832E+0
-7.324369E+0
-7.016908E+0
-7.016908E+0
-7.170639E+0
-7.170639E+0
-7.016908E+0
-7.016908E+0
-7.016908E+0
-7.170639E+0
-7.170639E+0
-7.324369E+0
-7.170639E+0
-7.170639E+0
-7.324369E+0
-7.478101E+0
-7.324369E+0
-7.016908E+0
-6.555715E+0
-6.248252E+0
-6.401982E+0
-6.709445E+0
-6.863176E+0
-6.709445E+0
-6.709445E+0
-7.016908E+0
-7.478101E+0
-7.478101E+0
-7.324369E+0
-7.016908E+0
-6.863176E+0
-6.555715E+0
-6.401982E+0
-6.401982E+0
-6.555715E+0
-6.555715E+0
-6.709445E+0
-6.863176E+0
-7.016908E+0
-7.170639E+0
-7.016908E+0
-6.709445E+0
-6.401982E+0
-6.248252E+0
-6.248252E+0
-6.401982E+0
-6.709445E+0
-6.863176E+0
-6.863176E+0
-6.709445E+0
-6.709445E+0
-6.709445E+0
-6.401982E+0
-6.094521E+0
-5.940789E+0
-5.940789E+0
-5.787058E+0
-5.940789E+0
-5.940789E+0
-6.248252E+0
-6.401982E+0
-6.401982E+0
-6.555715E+0
-6.555715E+0
-6.401982E+0
-6.094521E+0
-5.940789E+0
-5.940789E+0
-6.094521E+0
-6.094521E+0
-6.094521E+0
-6.094521E+0
-6.094521E+0
-6.094521E+0
-6.248252E+0
-6.401982E+0
-6.248252E+0
-5.940789E+0
-5.787058E+0
-5.787058E+0
-5.787058E+0
-5.940789E+0
-5.940789E+0
-5.940789E+0
-6.094521E+0
-6.094521E+0
-6.094521E+0
-6.094521E+0
-5.940789E+0
-5.940789E+0
-5.940789E+0
-5.940789E+0
-5.940789E+0
-5.940789E+0
-5.787058E+0
-5.787058E+0
-5.787058E+0
-5.787058E+0
-5.633327E+0
-5.633327E+0
-5.787058E+0
-5.940789E+0
-5.940789E+0
-5.787058E+0
-5.633327E+0
-5.633327E+0
-5.479595E+0
-5.479595E+0
-5.633327E+0
-5.787058E+0
-5.940789E+0
-6.248252E+0
-6.401982E+0
-6.555715E+0
-6.555715E+0
-6.709445E+0
-6.709445E+0
-6.555715E+0
-6.094521E+0
-5.633327E+0
-5.325865E+0
-5.018402E+0
-4.557209E+0
-3.942284E+0
-3.634821E+0
-3.788552E+0
-4.249746E+0
-5.018402E+0
-5.479595E+0
-5.940789E+0
-6.555715E+0
-6.863176E+0
-6.709445E+0
-5.633327E+0
-3.942284E+0
-2.251240E+0
-1.021391E+0
-1.021391E+0
-2.712434E+0
-5.172133E+0
-7.631832E+0
-9.015413E+0
-9.015413E+0
-7.785564E+0
-5.633327E+0
-3.327359E+0
-1.636315E+0
-1.021391E+0
-1.636315E+0
-3.173627E+0
-5.018402E+0
-6.555715E+0
-7.631832E+0
-7.939295E+0
-7.478101E+0
-6.709445E+0
-5.479595E+0
-4.249746E+0
-3.019897E+0
-2.404971E+0
-2.404971E+0
-3.327359E+0
-4.403477E+0
-5.633327E+0
-6.709445E+0
-7.170639E+0
-7.016908E+0
-6.248252E+0
-5.172133E+0
-4.096015E+0
-3.481090E+0
-3.173627E+0
-3.327359E+0
-3.788552E+0
-4.403477E+0
-5.018402E+0
-5.633327E+0
-5.940789E+0
-6.094521E+0
-5.940789E+0
-5.479595E+0
-4.710939E+0
-4.249746E+0
-3.942284E+0
-3.942284E+0
-4.096015E+0
-4.249746E+0
-4.557209E+0
-4.864672E+0
-5.018402E+0
-5.172133E+0
-5.172133E+0
-5.018402E+0
-4.864672E+0
-4.710939E+0
-4.557209E+0
-4.403477E+0
-4.249746E+0
-4.403477E+0
-4.710939E+0
-5.018402E+0
-5.172133E+0
-5.172133E+0
-5.018402E+0
-5.018402E+0
-4.864672E+0
-4.557209E+0
-4.249746E+0
-4.249746E+0
-4.249746E+0
-4.403477E+0
-4.557209E+0
-4.710939E+0
-4.864672E+0
-4.864672E+0
-5.018402E+0
-4.864672E+0
-4.710939E+0
-4.557209E+0
-4.403477E+0
-4.403477E+0
-4.403477E+0
-4.403477E+0
-4.403477E+0
-4.403477E+0
-4.403477E+0
-4.557209E+0
-4.557209E+0
-4.557209E+0
-4.557209E+0
-4.710939E+0
-4.557209E+0
-4.403477E+0
-4.249746E+0
-4.249746E+0
-4.096015E+0
-4.096015E+0
-4.096015E+0
-4.249746E+0
-4.403477E+0
-4.403477E+0
-4.249746E+0
-4.096015E+0
-4.096015E+0
-4.096015E+0
-4.249746E+0
-4.096015E+0
-4.249746E+0
-4.249746E+0
-4.249746E+0
-4.096015E+0
-4.096015E+0
-4.249746E+0
-4.403477E+0
-4.403477E+0
-4.403477E+0
-4.249746E+0
-4.249746E+0
-4.096015E+0
-3.942284E+0
-3.942284E+0
-3.942284E+0
-4.096015E+0
-4.249746E+0
-4.096015E+0
-4.096015E+0
-3.942284E+0
-3.942284E+0
-3.942284E+0
-4.096015E+0
-3.942284E+0
-3.942284E+0
-3.942284E+0
-3.942284E+0
-4.096015E+0
-4.096015E+0
-4.096015E+0
-4.249746E+0
-4.249746E+0
-4.249746E+0
-4.249746E+0
-4.096015E+0
-4.249746E+0
-4.249746E+0
-4.249746E+0
-4.249746E+0
-4.096015E+0
-4.096015E+0
-3.942284E+0
-3.942284E+0
-4.096015E+0
-4.096015E+0
-3.942284E+0
-3.634821E+0
-3.634821E+0
-3.788552E+0
-3.942284E+0
-3.942284E+0
-3.788552E+0
-3.788552E+0
-3.634821E+0
-3.634821E+0
-3.634821E+0
-3.634821E+0
-3.481090E+0
-3.481090E+0
-3.481090E+0
-3.634821E+0
-3.634821E+0
-3.788552E+0
-3.788552E+0
-3.634821E+0
-3.634821E+0
-3.634821E+0
-3.634821E+0
-3.788552E+0
-3.634821E+0
-3.481090E+0
-3.481090E+0
-3.634821E+0
-3.481090E+0
-3.481090E+0
-3.634821E+0
-3.634821E+0
-3.788552E+0
-3.634821E+0
-3.481090E+0
-3.481090E+0
-3.481090E+0
-3.327359E+0
-3.327359E+0
-3.327359E+0
-3.327359E+0
-3.173627E+0
-3.173627E+0
-3.173627E+0
-3.481090E+0
-3.481090E+0
-3.327359E+0
-3.327359E+0
-3.327359E+0
-3.173627E+0
-3.173627E+0
-3.019897E+0
-3.019897E+0
-3.173627E+0
-3.173627E+0
-3.019897E+0
-2.866165E+0
-3.019897E+0
-3.173627E+0
-3.173627E+0
-3.019897E+0
-2.866165E+0
-2.866165E+0
-2.866165E+0
-3.019897E+0
-2.866165E+0
-2.866165E+0
-2.712434E+0
-2.712434E+0
-2.712434E+0
-2.866165E+0
-2.866165E+0
-2.866165E+0
-2.712434E+0
-2.558703E+0
-2.558703E+0
-2.712434E+0
-2.712434E+0
-2.558703E+0
-2.404971E+0
-2.404971E+0
-2.558703E+0
-2.558703E+0
-2.404971E+0
-2.251240E+0
-2.251240E+0
-2.251240E+0
-2.251240E+0
-2.404971E+0
-2.404971E+0
-2.404971E+0
-2.404971E+0
-2.558703E+0
-2.558703E+0
-2.712434E+0
-2.712434E+0
-2.712434E+0
-2.712434E+0
-2.712434E+0
-2.558703E+0
-2.558703E+0
-2.558703E+0
-2.558703E+0
-2.558703E+0
-2.404971E+0
-2.404971E+0
-2.404971E+0
-2.404971E+0
-2.558703E+0
-2.558703E+0
-2.558703E+0
-2.558703E+0
-2.558703E+0
-2.558703E+0
-2.712434E+0
-2.558703E+0
-2.404971E+0
-2.097509E+0
-2.097509E+0
-2.251240E+0
-2.404971E+0
-2.404971E+0
-2.251240E+0
-2.251240E+0
-2.404971E+0
-2.404971E+0
-2.404971E+0
-2.404971E+0
-2.404971E+0
-2.404971E+0
-2.251240E+0
-2.251240E+0
-2.097509E+0
-2.097509E+0
-2.251240E+0
-2.404971E+0
-2.251240E+0
-2.097509E+0
-1.943777E+0
-1.943777E+0
-2.097509E+0
-2.251240E+0
-2.251240E+0
-2.251240E+0
-2.251240E+0
-2.251240E+0
-2.251240E+0
-2.097509E+0
-1.943777E+0
-2.097509E+0
-2.251240E+0
-2.404971E+0
-2.404971E+0
-2.251240E+0
-2.251240E+0
-2.251240E+0
-2.097509E+0
-1.943777E+0
-2.097509E+0
-2.097509E+0
-2.251240E+0
-2.097509E+0
-1.790047E+0
-1.790047E+0
-1.790047E+0
-1.943777E+0
-1.943777E+0
-1.943777E+0
-1.943777E+0
-1.943777E+0
-2.097509E+0
-1.943777E+0
-1.943777E+0
-1.790047E+0
-1.790047E+0
-1.790047E+0
-1.790047E+0
-1.790047E+0
-1.790047E+0
-1.636315E+0
-1.636315E+0
-1.636315E+0
-1.636315E+0
-1.636315E+0
-1.636315E+0
-1.636315E+0
-1.636315E+0
-1.636315E+0
-1.482584E+0
-1.482584E+0
-1.482584E+0
-1.636315E+0
-1.636315E+0
-1.636315E+0
-1.636315E+0
-1.636315E+0
-1.482584E+0
-1.482584E+0
-1.636315E+0
-1.636315E+0
-1.790047E+0
-1.790047E+0
-1.636315E+0
-1.636315E+0
-1.636315E+0
-1.636315E+0
-1.636315E+0
-1.790047E+0
-1.943777E+0
-2.097509E+0
-2.097509E+0
-2.097509E+0
-1.943777E+0
-1.943777E+0
-1.943777E+0
-1.943777E+0
-2.097509E+0
-2.251240E+0
-2.097509E+0
-1.943777E+0
-1.943777E+0
-2.097509E+0
-2.251240E+0
-2.097509E+0
-2.097509E+0
-2.251240E+0
-2.251240E+0
-2.251240E+0
-2.097509E+0
-2.097509E+0
-2.097509E+0
-2.097509E+0
-2.097509E+0
-1.943777E+0
-1.943777E+0
-2.097509E+0
-2.251240E+0
-2.251240E+0
-2.251240E+0
-2.251240E+0
-2.251240E+0
-2.097509E+0
-2.097509E+0
-1.943777E+0
-1.943777E+0
-1.943777E+0
-2.097509E+0
-2.097509E+0
-2.097509E+0
-1.943777E+0
-1.943777E+0
-1.943777E+0
-1.790047E+0
-1.790047E+0
-1.943777E+0
-2.097509E+0
-2.097509E+0
-1.943777E+0
-1.943777E+0
-1.943777E+0
-1.790047E+0
-1.790047E+0
-1.790047E+0
-1.790047E+0
-1.943777E+0
-2.097509E+0
-1.943777E+0
-1.943777E+0
-1.943777E+0
-1.943777E+0
-1.790047E+0
-1.636315E+0
-1.482584E+0
-1.328854E+0
-1.482584E+0
-1.482584E+0
-1.482584E+0
-1.482584E+0
-1.636315E+0
-1.790047E+0
-1.790047E+0
-1.790047E+0
-1.636315E+0
-1.482584E+0
-1.482584E+0
-1.636315E+0
-1.636315E+0
-1.790047E+0
-1.636315E+0
-1.636315E+0
-1.636315E+0
-1.790047E+0
-1.943777E+0
-1.943777E+0
-1.943777E+0
-1.943777E+0
-1.790047E+0
-1.790047E+0
-1.790047E+0
-1.790047E+0
-1.943777E+0
-1.790047E+0
-1.790047E+0
-1.790047E+0
-1.790047E+0
-1.790047E+0
-1.943777E+0
-1.943777E+0
-1.943777E+0
-1.790047E+0
-1.636315E+0
-1.636315E+0
-1.636315E+0
-1.790047E+0
-1.790047E+0
-1.943777E+0
-1.943777E+0
-1.943777E+0
-1.790047E+0
-1.943777E+0
-1.943777E+0
-1.943777E+0
-1.943777E+0
-1.943777E+0
-1.943777E+0
-1.943777E+0
-1.943777E+0
-2.097509E+0
-2.097509E+0
-2.097509E+0
-2.097509E+0
-2.097509E+0
-1.943777E+0
-1.943777E+0
-1.943777E+0
-1.943777E+0
-1.943777E+0
-1.943777E+0
-1.943777E+0
-2.097509E+0
-2.251240E+0
-2.558703E+0
-2.712434E+0
-2.866165E+0
-2.558703E+0
-2.251240E+0
-2.097509E+0
-2.404971E+0
-2.866165E+0
-3.019897E+0
-2.866165E+0
-2.251240E+0
-1.482584E+0
-1.175121E+0
-1.175121E+0
-1.328854E+0
-1.790047E+0
-2.404971E+0
-3.019897E+0
-3.327359E+0
-3.327359E+0
-2.866165E+0
-2.404971E+0
-2.097509E+0
-1.943777E+0
-1.790047E+0
-1.790047E+0
-1.790047E+0
-1.790047E+0
-1.790047E+0
-1.790047E+0
-2.097509E+0
-2.251240E+0
-2.558703E+0
-2.712434E+0
-2.712434E+0
-2.558703E+0
-2.558703E+0
-2.404971E+0
-2.097509E+0
-1.790047E+0
-1.790047E+0
-1.790047E+0
-1.943777E+0
-2.251240E+0
-2.251240E+0
-2.251240E+0
-2.251240E+0
-2.251240E+0
-2.251240E+0
-2.097509E+0
-2.097509E+0
-2.097509E+0
-2.097509E+0
-1.790047E+0
-1.636315E+0
-1.636315E+0
-1.943777E+0
-2.097509E+0
-2.251240E+0
-2.097509E+0
-1.943777E+0
-1.943777E+0
-1.943777E+0
-2.097509E+0
-1.943777E+0
-1.943777E+0
-1.943777E+0
-1.943777E+0
-2.097509E+0
-2.097509E+0
-2.097509E+0
-1.943777E+0
-1.943777E+0
-1.943777E+0
-2.097509E+0
-2.251240E+0
-2.097509E+0
-2.097509E+0
-1.943777E+0
-1.943777E+0
-2.097509E+0
-2.097509E+0
-2.097509E+0
-1.943777E+0
-1.943777E+0
-2.097509E+0
-2.097509E+0
-2.097509E+0
-1.943777E+0
-2.097509E+0
-2.251240E+0
-2.251240E+0
-2.251240E+0
-2.097509E+0
-2.097509E+0
-1.943777E+0
-1.943777E+0
-1.790047E+0
-1.636315E+0
-1.636315E+0
-1.636315E+0
-1.636315E+0
-1.482584E+0
-1.636315E+0
-1.636315E+0
-1.636315E+0
-1.482584E+0
-1.328854E+0
-1.175121E+0
-1.021391E+0
-1.021391E+0
-8.676605E-1
-8.676605E-1
-8.676605E-1
-8.676605E-1
-8.676605E-1
-8.676605E-1
-1.021391E+0
-1.175121E+0
-1.328854E+0
-1.175121E+0
-1.021391E+0
-8.676605E-1
-1.021391E+0
-1.021391E+0
-1.175121E+0
-1.021391E+0
-8.676605E-1
-8.676605E-1
-1.021391E+0
-1.175121E+0
-1.021391E+0
-1.021391E+0
-1.021391E+0
-1.175121E+0
-1.175121E+0
-1.175121E+0
-1.175121E+0
-1.175121E+0
-1.175121E+0
-1.175121E+0
-1.175121E+0
-1.175121E+0
-1.021391E+0
-1.175121E+0
-1.175121E+0
-1.328854E+0
-1.328854E+0
-1.175121E+0
-8.676605E-1
-7.139282E-1
-7.139282E-1
-1.021391E+0
-1.175121E+0
-1.328854E+0
-1.328854E+0
-1.328854E+0
-1.175121E+0
-1.175121E+0
-1.328854E+0
-1.175121E+0
-1.175121E+0
-1.021391E+0
-8.676605E-1
-7.139282E-1
-7.139282E-1
-7.139282E-1
-8.676605E-1
-1.021391E+0
-1.175121E+0
-1.175121E+0
-1.021391E+0
-8.676605E-1
-7.139282E-1
-8.676605E-1
-8.676605E-1
-8.676605E-1
-8.676605E-1
-7.139282E-1
-8.676605E-1
-1.021391E+0
-8.676605E-1
-7.139282E-1
-7.139282E-1
-7.139282E-1
-7.139282E-1
-8.676605E-1
-8.676605E-1
-8.676605E-1
-7.139282E-1
-5.601978E-1
-5.601978E-1
-7.139282E-1
-7.139282E-1
-8.676605E-1
-8.676605E-1
-1.021391E+0
-1.021391E+0
-1.021391E+0
-1.021391E+0
-8.676605E-1
-7.139282E-1
-7.139282E-1
-8.676605E-1
-8.676605E-1
-8.676605E-1
-1.021391E+0
-1.021391E+0
-1.175121E+0
-1.021391E+0
-1.021391E+0
-1.175121E+0
-1.175121E+0
-1.328854E+0
-1.328854E+0
-1.328854E+0
-1.328854E+0
-1.482584E+0
-1.328854E+0
-1.328854E+0
-1.175121E+0
-1.175121E+0
-1.328854E+0
-1.482584E+0
-1.482584E+0
-1.482584E+0
-1.328854E+0
-1.175121E+0
-1.175121E+0
-1.175121E+0
-1.482584E+0
-1.482584E+0
-1.482584E+0
-1.482584E+0
-1.636315E+0
-1.636315E+0
-1.636315E+0
-1.636315E+0
-1.790047E+0
-1.790047E+0
-1.790047E+0
-1.636315E+0
-1.482584E+0
-1.482584E+0
-1.482584E+0
-1.636315E+0
-1.790047E+0
-1.636315E+0
-1.636315E+0
-1.482584E+0
-1.636315E+0
-1.636315E+0
-1.482584E+0
-1.482584E+0
-1.482584E+0
-1.636315E+0
-1.790047E+0
-1.790047E+0
-1.790047E+0
-1.636315E+0
-1.636315E+0
-1.790047E+0
-1.790047E+0
-1.790047E+0
-1.790047E+0
-1.790047E+0
-1.790047E+0
-1.790047E+0
-1.943777E+0
-1.943777E+0
-1.943777E+0
-1.943777E+0
-1.943777E+0
-1.943777E+0
-2.097509E+0
-1.943777E+0
-1.790047E+0
-1.790047E+0
-1.943777E+0
-1.943777E+0
-2.097509E+0
-2.097509E+0
-2.097509E+0
-1.943777E+0
-1.943777E+0
-2.097509E+0
-2.251240E+0
-2.404971E+0
-2.404971E+0
-2.251240E+0
-2.251240E+0
-2.404971E+0
-2.558703E+0
-2.558703E+0
-2.558703E+0
-2.558703E+0
-2.558703E+0
-2.866165E+0
-3.019897E+0
-3.173627E+0
-3.173627E+0
-3.173627E+0
-3.173627E+0
-3.173627E+0
-3.019897E+0
-2.558703E+0
-2.404971E+0
-2.404971E+0
-2.866165E+0
-3.173627E+0
-3.327359E+0
-3.173627E+0
-3.019897E+0
-2.866165E+0
-2.404971E+0
-2.097509E+0
-1.943777E+0
-1.943777E+0
-2.251240E+0
-2.558703E+0
-2.866165E+0
-3.019897E+0
-3.173627E+0
-3.019897E+0
-2.866165E+0
-2.558703E+0
-2.251240E+0
-2.097509E+0
-2.097509E+0
-2.097509E+0
-2.097509E+0
-2.097509E+0
-2.251240E+0
-2.558703E+0
-2.866165E+0
-2.866165E+0
-2.712434E+0
-2.558703E+0
-2.251240E+0
-2.251240E+0
-2.251240E+0
-2.404971E+0
-2.558703E+0
-2.712434E+0
-3.019897E+0
-3.019897E+0
-3.019897E+0
-3.019897E+0
-3.019897E+0
-2.866165E+0
-2.712434E+0
-2.558703E+0
-2.558703E+0
-2.558703E+0
-2.712434E+0
-2.866165E+0
-3.019897E+0
-3.019897E+0
-2.866165E+0
-2.712434E+0
-2.712434E+0
-2.712434E+0
-2.712434E+0
-2.712434E+0
-2.712434E+0
-2.712434E+0
-2.712434E+0
-2.558703E+0
-2.558703E+0
-2.712434E+0
-2.866165E+0
-2.866165E+0
-2.866165E+0
-2.712434E+0
-2.712434E+0
-2.712434E+0
-2.712434E+0
-2.712434E+0
-2.712434E+0
-2.866165E+0
-3.019897E+0
-3.019897E+0
-3.019897E+0
-3.019897E+0
-2.866165E+0
-2.712434E+0
-2.712434E+0
-2.712434E+0
-2.558703E+0
-2.558703E+0
-2.404971E+0
-2.558703E+0
-2.558703E+0
-2.712434E+0
-2.712434E+0
-2.712434E+0
-2.712434E+0
-2.712434E+0
-2.712434E+0
-2.712434E+0
-2.558703E+0
-2.404971E+0
-2.404971E+0
-2.558703E+0
-2.712434E+0
-2.712434E+0
-2.712434E+0
-2.558703E+0
-2.558703E+0
-2.558703E+0
-2.712434E+0
-2.712434E+0
-2.558703E+0
-2.558703E+0
-2.404971E+0
-2.404971E+0
-2.404971E+0
-2.558703E+0
-2.712434E+0
-2.558703E+0
-2.558703E+0
-2.404971E+0
-2.404971E+0
-2.251240E+0
-2.251240E+0
-2.251240E+0
-2.251240E+0
-2.404971E+0
-2.558703E+0
-2.712434E+0
-2.866165E+0
-2.866165E+0
-2.866165E+0
-2.866165E+0
-2.866165E+0
-2.558703E+0
-2.404971E+0
-2.712434E+0
-2.866165E+0
-3.019897E+0
-2.866165E+0
-2.866165E+0
-2.866165E+0
-2.712434E+0
-2.558703E+0
-2.558703E+0
-2.712434E+0
-2.866165E+0
-2.866165E+0
-2.866165E+0
-2.712434E+0
-2.558703E+0
-2.558703E+0
-2.712434E+0
-2.866165E+0
-3.019897E+0
-3.019897E+0
-2.712434E+0
-2.558703E+0
-2.558703E+0
-2.712434E+0
-2.866165E+0
-2.712434E+0
-2.558703E+0
-2.404971E+0
-2.558703E+0
-2.712434E+0
-3.019897E+0
-3.173627E+0
-3.173627E+0
-3.019897E+0
-3.019897E+0
-3.019897E+0
-3.019897E+0
-2.866165E+0
-2.712434E+0
-2.712434E+0
-2.866165E+0
-2.866165E+0
-2.866165E+0
-2.712434E+0
-2.866165E+0
-2.866165E+0
-3.019897E+0
-2.866165E+0
-3.019897E+0
-3.173627E+0
-3.634821E+0
-4.096015E+0
-4.557209E+0
-5.325865E+0
-6.094521E+0
-6.555715E+0
-6.401982E+0
-5.325865E+0
-3.942284E+0
-2.712434E+0
-1.943777E+0
-2.097509E+0
-2.712434E+0
-3.019897E+0
-2.558703E+0
-1.482584E+0
-8.676605E-1
-1.175121E+0
-2.558703E+0
-4.557209E+0
-6.401982E+0
-7.631832E+0
-7.631832E+0
-5.940789E+0
-3.173627E+0
-9.900475E-2
2.206965E+0
2.975620E+0
2.053234E+0
2.084580E-1
-1.790047E+0
-3.634821E+0
-5.172133E+0
-6.094521E+0
-6.248252E+0
-5.787058E+0
-4.557209E+0
-3.019897E+0
-1.328854E+0
-9.900475E-2
2.084580E-1
-9.900475E-2
-7.139282E-1
-1.790047E+0
-2.866165E+0
-3.942284E+0
-4.557209E+0
-4.710939E+0
-4.403477E+0
-3.788552E+0
-3.019897E+0
-2.251240E+0
-1.790047E+0
-1.636315E+0
-2.097509E+0
-2.558703E+0
-3.327359E+0
-3.788552E+0
-3.788552E+0
-3.634821E+0
-3.173627E+0
-2.866165E+0
-2.558703E+0
-2.558703E+0
-2.712434E+0
-2.866165E+0
-3.173627E+0
-3.634821E+0
-4.096015E+0
-4.403477E+0
-4.249746E+0
-3.942284E+0
-3.634821E+0
-3.327359E+0
-3.019897E+0
-3.019897E+0
-3.019897E+0
-3.019897E+0
-3.327359E+0
-3.634821E+0
-3.788552E+0
-4.096015E+0
-4.096015E+0
-3.942284E+0
-3.634821E+0
-3.481090E+0
-3.327359E+0
-3.173627E+0
-3.019897E+0
-3.019897E+0
-3.173627E+0
-3.327359E+0
-3.481090E+0
-3.634821E+0
-3.942284E+0
-3.942284E+0
-3.942284E+0
-3.788552E+0
-3.634821E+0
-3.327359E+0
-3.173627E+0
-3.327359E+0
-3.634821E+0
-3.788552E+0
-3.788552E+0
-3.788552E+0
-3.788552E+0
-3.788552E+0
-3.942284E+0
-3.942284E+0
-3.942284E+0
-3.788552E+0
-3.788552E+0
-3.788552E+0
-3.788552E+0
-3.788552E+0
-3.788552E+0
-3.942284E+0
-4.096015E+0
-4.096015E+0
-4.096015E+0
-4.096015E+0
-3.942284E+0
-4.096015E+0
-4.096015E+0
-4.096015E+0
-3.942284E+0
-3.942284E+0
-3.942284E+0
-4.096015E+0
-4.096015E+0
-4.096015E+0
-3.788552E+0
-3.634821E+0
-3.481090E+0
-3.481090E+0
-3.481090E+0
-3.481090E+0
-3.481090E+0
-3.481090E+0
-3.481090E+0
-3.634821E+0
-3.634821E+0
-3.634821E+0
-3.481090E+0
-3.481090E+0
-3.634821E+0
-3.634821E+0
-3.634821E+0
-3.481090E+0
-3.481090E+0
-3.481090E+0
-3.481090E+0
-3.481090E+0
-3.481090E+0
-3.327359E+0
-3.173627E+0
-3.173627E+0
-3.173627E+0
-3.173627E+0
-3.173627E+0
-2.866165E+0
-2.558703E+0
-2.558703E+0
-2.712434E+0
-2.558703E+0
-2.404971E+0
-2.404971E+0
-2.404971E+0
-2.712434E+0
-3.019897E+0
-3.327359E+0
-3.634821E+0
-3.788552E+0
-3.788552E+0
-3.634821E+0
-3.327359E+0
-3.019897E+0
-3.019897E+0
-3.173627E+0
-3.327359E+0
-3.634821E+0
-4.096015E+0
-4.403477E+0
-4.710939E+0
-4.864672E+0
-4.710939E+0
-4.403477E+0
-3.942284E+0
-3.634821E+0
-3.173627E+0
-3.173627E+0
-3.327359E+0
-3.634821E+0
-4.096015E+0
-4.249746E+0
-4.403477E+0
-4.403477E+0
-4.403477E+0
-4.249746E+0
-3.942284E+0
-3.634821E+0
-3.327359E+0
-3.327359E+0
-3.481090E+0
-3.634821E+0
-3.788552E+0
-3.942284E+0
-4.096015E+0
-4.096015E+0
-4.249746E+0
-4.249746E+0
-4.096015E+0
-3.942284E+0
-3.942284E+0
-3.942284E+0
-3.942284E+0
-3.942284E+0
-3.942284E+0
-3.942284E+0
-3.788552E+0
-3.788552E+0
-3.788552E+0
-3.942284E+0
-4.096015E+0
-3.942284E+0
-3.634821E+0
-3.634821E+0
-3.634821E+0
-3.788552E+0
-3.634821E+0
-3.788552E+0
-4.096015E+0
-4.249746E+0
-4.249746E+0
-4.096015E+0
-3.942284E+0
-3.942284E+0
-3.942284E+0
-4.096015E+0
-4.096015E+0
-4.096015E+0
-4.096015E+0
-4.096015E+0
-4.249746E+0
-4.249746E+0
-4.249746E+0
-3.942284E+0
-3.942284E+0
-3.942284E+0
-4.096015E+0
-4.249746E+0
-4.249746E+0
-4.096015E+0
-4.249746E+0
-4.249746E+0
-4.403477E+0
-4.403477E+0
-4.249746E+0
-4.249746E+0
-4.249746E+0
-4.403477E+0
-4.249746E+0
-4.096015E+0
-4.096015E+0
-4.096015E+0
-4.249746E+0
-4.249746E+0
-4.096015E+0
-4.249746E+0
-4.249746E+0
-4.249746E+0
-4.249746E+0
-4.249746E+0
-4.249746E+0
-4.249746E+0
-4.249746E+0
-4.249746E+0
-4.249746E+0
-4.249746E+0
-4.096015E+0
-4.096015E+0
-4.249746E+0
-4.249746E+0
-4.249746E+0
-4.249746E+0
-4.249746E+0
-4.249746E+0
-4.403477E+0
-4.249746E+0
-4.249746E+0
-4.249746E+0
-4.557209E+0
-4.710939E+0
-4.710939E+0
-4.557209E+0
-4.557209E+0
-4.710939E+0
-4.710939E+0
-4.710939E+0
-4.710939E+0
-4.710939E+0
-4.403477E+0
-4.249746E+0
-4.403477E+0
-4.557209E+0
-4.710939E+0
-4.557209E+0
-4.557209E+0
-4.557209E+0
-4.710939E+0
-4.864672E+0
-4.864672E+0
-4.710939E+0
-4.710939E+0
-4.710939E+0
-4.864672E+0
-4.864672E+0
-5.018402E+0
-5.018402E+0
-5.018402E+0
-5.018402E+0
-5.018402E+0
-4.864672E+0
-4.864672E+0
-4.710939E+0
-4.710939E+0
-4.710939E+0
-4.557209E+0
-4.403477E+0
-4.249746E+0
-4.249746E+0
-4.403477E+0
-4.557209E+0
-4.864672E+0
-4.864672E+0
-4.557209E+0
-4.557209E+0
-4.710939E+0
-4.864672E+0
-4.864672E+0
-4.557209E+0
-4.249746E+0
-3.942284E+0
-3.942284E+0
-4.249746E+0
-4.557209E+0
-4.710939E+0
-4.864672E+0
-4.710939E+0
-4.557209E+0
-4.557209E+0
-4.403477E+0
-4.403477E+0
-4.249746E+0
-4.403477E+0
-4.557209E+0
-5.018402E+0
-5.325865E+0
-5.172133E+0
-4.557209E+0
-4.096015E+0
-4.249746E+0
-5.018402E+0
-5.787058E+0
-5.940789E+0
-5.633327E+0
-4.403477E+0
-3.481090E+0
-3.327359E+0
-4.249746E+0
-6.709445E+0
-1.147511E+1
-1.593332E+1
-1.224377E+1
4.974127E+0
2.895619E+1
4.417558E+1
3.833380E+1
1.296815E+1
-2.146764E+1
-5.206015E+1
-6.697208E+1
-5.759448E+1
-2.515719E+1
1.650397E+1
4.863379E+1
6.062483E+1
5.324573E+1
3.172336E+1
5.472755E-2
-3.653330E+1
-6.558849E+1
-7.004670E+1
-4.329747E+1
1.130846E+0
3.848753E+1
5.017110E+1
3.633530E+1
1.020099E+1
-1.331989E+1
-2.684823E+1
-2.900047E+1
-2.162137E+1
-7.939295E+0
6.357708E+0
1.481292E+1
1.373681E+1
4.359201E+0
-7.478101E+0
-1.608705E+1
-1.747063E+1
-1.193631E+1
-2.866165E+0
4.666664E+0
7.741287E+0
6.050243E+0
2.206965E+0
-1.021391E+0
-3.173627E+0
-4.557209E+0
-5.633327E+0
-6.094521E+0
-5.940789E+0
-4.864672E+0
-2.866165E+0
-4.064655E-1
1.438309E+0
2.053234E+0
1.745771E+0
1.130846E+0
3.621903E-1
-7.139282E-1
-2.097509E+0
-3.019897E+0
-3.173627E+0
-2.712434E+0
-1.943777E+0
-1.175121E+0
-4.064655E-1
3.621903E-1
6.696529E-1
2.084580E-1
-5.601978E-1
-1.482584E+0
-2.097509E+0
-2.558703E+0
-2.558703E+0
-2.404971E+0
-2.404971E+0
-2.097509E+0
-1.636315E+0
-8.676605E-1
-4.064655E-1
-4.064655E-1
-5.601978E-1
-1.021391E+0
-1.636315E+0
-2.558703E+0
-3.173627E+0
-3.173627E+0
-2.558703E+0
-1.943777E+0
-1.328854E+0
-1.021391E+0
-7.139282E-1
-7.139282E-1
-8.676605E-1
-1.328854E+0
-1.790047E+0
-2.097509E+0
-2.251240E+0
-2.097509E+0
-1.636315E+0
-1.328854E+0
-1.175121E+0
-1.021391E+0
-1.175121E+0
-1.021391E+0
-8.676605E-1
-7.139282E-1
-8.676605E-1
-1.328854E+0
-1.790047E+0
-1.943777E+0
-1.943777E+0
-1.943777E+0
-1.943777E+0
-1.943777E+0
-1.636315E+0
-1.175121E+0
-1.175121E+0
-1.328854E+0
-1.636315E+0
-2.251240E+0
-2.866165E+0
-3.019897E+0
-2.712434E+0
-2.097509E+0
-1.790047E+0
-1.636315E+0
-1.790047E+0
-2.097509E+0
-2.558703E+0
-3.019897E+0
-3.173627E+0
-3.019897E+0
-2.866165E+0
-2.866165E+0
-2.866165E+0
-2.712434E+0
-2.712434E+0
-2.712434E+0
-2.866165E+0
-2.866165E+0
-2.712434E+0
-2.712434E+0
-2.866165E+0
-3.019897E+0
-3.019897E+0
-2.866165E+0
-2.866165E+0
-3.019897E+0
-3.019897E+0
-3.019897E+0
-3.173627E+0
-3.173627E+0
-3.019897E+0
-3.019897E+0
-3.019897E+0
-3.019897E+0
-3.019897E+0
-3.173627E+0
-3.327359E+0
-3.481090E+0
-3.481090E+0
-3.481090E+0
-3.481090E+0
-3.481090E+0
-3.481090E+0
-3.634821E+0
-3.788552E+0
-3.788552E+0
-3.788552E+0
-3.788552E+0
-3.942284E+0
-4.096015E+0
-4.249746E+0
-4.096015E+0
-4.096015E+0
-3.942284E+0
-3.942284E+0
-4.096015E+0
-3.942284E+0
-3.942284E+0
-3.942284E+0
-4.249746E+0
-4.403477E+0
-4.557209E+0
-4.710939E+0
-4.557209E+0
-4.403477E+0
-4.403477E+0
-4.557209E+0
-4.710939E+0
-4.864672E+0
-4.864672E+0
-4.864672E+0
-4.710939E+0
-4.864672E+0
-4.864672E+0
-4.864672E+0
-4.864672E+0
-4.710939E+0
-4.710939E+0
-4.864672E+0
-5.018402E+0
-5.018402E+0
-5.018402E+0
-5.018402E+0
-5.172133E+0
-5.325865E+0
-5.325865E+0
-5.172133E+0
-5.172133E+0
-5.172133E+0
-5.325865E+0
-5.325865E+0
-5.325865E+0
-5.325865E+0
-5.172133E+0
-5.018402E+0
-5.018402E+0
-5.172133E+0
-5.325865E+0
-5.479595E+0
-5.325865E+0
-5.325865E+0
-5.325865E+0
-5.325865E+0
-5.325865E+0
-5.325865E+0
-5.325865E+0
-5.479595E+0
-5.479595E+0
-5.479595E+0
-5.325865E+0
-5.325865E+0
-5.325865E+0
-5.479595E+0
-5.479595E+0
-5.479595E+0
-5.325865E+0
-5.325865E+0
-5.325865E+0
-5.325865E+0
-5.479595E+0
-5.479595E+0
-5.633327E+0
-5.633327E+0
-5.479595E+0
-5.325865E+0
-5.325865E+0
-5.325865E+0
-5.325865E+0
-5.172133E+0
-5.172133E+0
-5.325865E+0
-5.325865E+0
-5.325865E+0
-5.325865E+0
-5.172133E+0
-5.172133E+0
-5.172133E+0
-5.172133E+0
-5.172133E+0
-5.172133E+0
-5.325865E+0
-5.325865E+0
-5.325865E+0
-5.325865E+0
-5.479595E+0
-5.479595E+0
-5.479595E+0
-5.479595E+0
-5.479595E+0
-5.325865E+0
-5.325865E+0
-5.172133E+0
-5.325865E+0
-5.325865E+0
-5.325865E+0
-5.325865E+0
-5.325865E+0
-5.172133E+0
-5.172133E+0
-5.018402E+0
-5.172133E+0
-5.172133E+0
-5.172133E+0
-5.018402E+0
-4.864672E+0
-4.864672E+0
-5.018402E+0
-4.864672E+0
-4.864672E+0
-4.710939E+0
-4.710939E+0
-4.710939E+0
-4.710939E+0
-4.557209E+0
-4.557209E+0
-4.710939E+0
-4.864672E+0
-4.864672E+0
-4.710939E+0
-4.557209E+0
-4.557209E+0
-4.557209E+0
-4.557209E+0
-4.710939E+0
-4.864672E+0
-4.710939E+0
-4.710939E+0
-4.710939E+0
-4.864672E+0
-4.710939E+0
-4.557209E+0
-4.403477E+0
-4.403477E+0
-4.557209E+0
-4.557209E+0
-4.557209E+0
-4.710939E+0
-4.864672E+0
-4.864672E+0
-4.710939E+0
-4.403477E+0
-4.249746E+0
-4.249746E+0
-4.557209E+0
-4.710939E+0
-4.710939E+0
-4.557209E+0
-4.403477E+0
-4.403477E+0
-4.249746E+0
-4.249746E+0
-4.249746E+0
-4.249746E+0
-4.249746E+0
-4.249746E+0
-4.249746E+0
-4.403477E+0
-4.403477E+0
-4.249746E+0
-4.249746E+0
-4.096015E+0
-4.096015E+0
-4.249746E+0
-4.249746E+0
-4.403477E+0
-4.249746E+0
-4.249746E+0
-4.403477E+0
-4.403477E+0
-4.249746E+0
-4.249746E+0
-4.249746E+0
-4.403477E+0
-4.249746E+0
-4.249746E+0
-4.096015E+0
-3.942284E+0
-4.096015E+0
-4.096015E+0
-4.096015E+0
-4.096015E+0
-4.096015E+0
-4.096015E+0
-4.096015E+0
-3.942284E+0
-4.096015E+0
-4.096015E+0
-4.096015E+0
-3.942284E+0
-3.942284E+0
-4.096015E+0
-4.249746E+0
-4.096015E+0
-3.942284E+0
-3.942284E+0
-3.788552E+0
-3.942284E+0
-4.096015E+0
-4.249746E+0
-4.249746E+0
-4.249746E+0
-4.096015E+0
-3.942284E+0
-3.942284E+0
-3.942284E+0
-3.942284E+0
-3.942284E+0
-4.096015E+0
-4.096015E+0
-4.096015E+0
-4.096015E+0
-3.942284E+0
-3.942284E+0
-3.942284E+0
-4.096015E+0
-4.249746E+0
-4.249746E+0
-4.249746E+0
-4.249746E+0
-4.096015E+0
-4.096015E+0
-4.249746E+0
-4.249746E+0
-4.403477E+0
-4.403477E+0
-4.249746E+0
-3.942284E+0
-3.634821E+0
-3.788552E+0
-3.942284E+0
-4.096015E+0
-3.942284E+0
-4.096015E+0
-4.249746E+0
-4.249746E+0
-4.249746E+0
-4.096015E+0
-3.942284E+0
-3.942284E+0
-4.096015E+0
-4.096015E+0
-4.096015E+0
-4.096015E+0
-4.096015E+0
-4.096015E+0
-3.942284E+0
-3.942284E+0
-3.788552E+0
-3.788552E+0
-3.942284E+0
-3.942284E+0
-4.096015E+0
-4.096015E+0
-4.096015E+0
-4.096015E+0
-4.096015E+0
-3.942284E+0
-3.788552E+0
-3.788552E+0
-3.942284E+0
-3.942284E+0
-3.788552E+0
-3.634821E+0
-3.634821E+0
-3.942284E+0
-4.096015E+0
-3.942284E+0
-3.788552E+0
-3.788552E+0
-3.788552E+0
-3.788552E+0
-3.788552E+0
-3.788552E+0
-3.788552E+0
-3.942284E+0
-4.096015E+0
-4.096015E+0
-3.942284E+0
-3.942284E+0
-3.788552E+0
-3.788552E+0
-3.634821E+0
-3.788552E+0
-3.788552E+0
-3.788552E+0
-3.634821E+0
-3.634821E+0
-3.788552E+0
-3.634821E+0
-3.481090E+0
-3.481090E+0
-3.481090E+0
-3.481090E+0
-3.634821E+0
-3.634821E+0
-3.634821E+0
-3.634821E+0
-3.788552E+0
-3.942284E+0
-3.942284E+0
-3.942284E+0
-3.788552E+0
-3.634821E+0
-3.634821E+0
-3.481090E+0
-3.634821E+0
-3.634821E+0
-3.481090E+0
-3.481090E+0
-3.481090E+0
-3.634821E+0
-3.634821E+0
-3.634821E+0
-3.481090E+0
-3.481090E+0
-3.481090E+0
-3.788552E+0
-3.788552E+0
-3.634821E+0
-3.481090E+0
-3.327359E+0
-3.327359E+0
-3.481090E+0
-3.481090E+0
-3.481090E+0
-3.327359E+0
-3.327359E+0
-3.327359E+0
-3.327359E+0
-3.481090E+0
-3.481090E+0
-3.327359E+0
-3.173627E+0
-3.173627E+0
-3.173627E+0
-3.481090E+0
-3.481090E+0
-3.173627E+0
-3.019897E+0
-3.019897E+0
-3.173627E+0
-3.173627E+0
-3.019897E+0
-3.019897E+0
-3.019897E+0
-3.019897E+0
-3.019897E+0
-3.173627E+0
-3.173627E+0
-3.019897E+0
-3.019897E+0
-3.019897E+0
-3.173627E+0
-3.327359E+0
-3.173627E+0
-3.019897E+0
-3.019897E+0
-3.327359E+0
-3.327359E+0
-3.173627E+0
-3.019897E+0
-2.866165E+0
-2.866165E+0
-2.866165E+0
-2.866165E+0
-2.866165E+0
-2.866165E+0
-3.019897E+0
-3.019897E+0
-3.019897E+0
-2.866165E+0
-2.866165E+0
-2.866165E+0
-3.019897E+0
-3.019897E+0
-2.866165E+0
-2.866165E+0
-2.866165E+0
-2.866165E+0
-2.866165E+0
-2.712434E+0
-2.712434E+0
-2.712434E+0
-2.712434E+0
-2.712434E+0
-2.558703E+0
-2.558703E+0
-2.558703E+0
-2.712434E+0
-2.712434E+0
-2.712434E+0
-2.712434E+0
-2.866165E+0
-2.712434E+0
-2.712434E+0
-2.558703E+0
-2.712434E+0
-2.712434E+0
-2.712434E+0
-2.558703E+0
-2.558703E+0
-2.558703E+0
-2.712434E+0
-2.712434E+0
-2.712434E+0
-2.712434E+0
-2.558703E+0
-2.404971E+0
-2.404971E+0
-2.251240E+0
-2.251240E+0
-2.404971E+0
-2.404971E+0
-2.404971E+0
-2.404971E+0
-2.558703E+0
-2.558703E+0
-2.558703E+0
-2.712434E+0
-2.866165E+0
-2.866165E+0
-2.712434E+0
-2.558703E+0
-2.558703E+0
-2.712434E+0
-2.712434E+0
-2.712434E+0
-2.558703E+0
-2.558703E+0
-2.712434E+0
-2.866165E+0
-2.866165E+0
-2.712434E+0
-2.558703E+0
-2.404971E+0
-2.558703E+0
-2.558703E+0
-2.558703E+0
-2.404971E+0
-2.404971E+0
-2.558703E+0
-2.712434E+0
-2.712434E+0
-2.558703E+0
-2.251240E+0
-2.251240E+0
-2.404971E+0
-2.404971E+0
-2.404971E+0
-2.404971E+0
-2.712434E+0
-2.712434E+0
-2.558703E+0
-2.404971E+0
-2.404971E+0
-2.558703E+0
-2.558703E+0
-2.558703E+0
-2.558703E+0
-2.558703E+0
-2.558703E+0
-2.712434E+0
-2.712434E+0
-2.558703E+0
-2.558703E+0
-2.558703E+0
-2.712434E+0
-2.558703E+0
-2.558703E+0
-2.558703E+0
-2.558703E+0
-2.558703E+0
-2.558703E+0
-2.558703E+0
-2.558703E+0
-2.558703E+0
-2.404971E+0
-2.251240E+0
-2.251240E+0
-2.251240E+0
-2.404971E+0
-2.404971E+0
-2.404971E+0
-2.404971E+0
-2.404971E+0
-2.404971E+0
-2.558703E+0
-2.558703E+0
-2.558703E+0
-2.251240E+0
-2.251240E+0
-2.251240E+0
-2.404971E+0
-2.558703E+0
-2.558703E+0
-2.558703E+0
-2.558703E+0
-2.404971E+0
-2.251240E+0
-2.404971E+0
-2.558703E+0
-2.712434E+0
-2.712434E+0
-2.712434E+0
-2.558703E+0
-2.404971E+0
-2.404971E+0
-2.558703E+0
-2.712434E+0
-2.866165E+0
-2.866165E+0
-2.712434E+0
-2.712434E+0
-2.712434E+0
-2.866165E+0
-2.866165E+0
-2.712434E+0
-2.712434E+0
-2.558703E+0
-2.558703E+0
-2.558703E+0
-2.558703E+0
-2.558703E+0
-2.558703E+0
-2.712434E+0
-2.712434E+0
-2.866165E+0
-2.866165E+0
-2.558703E+0
-2.404971E+0
-2.404971E+0
-2.558703E+0
-2.712434E+0
-2.712434E+0
-2.558703E+0
-2.404971E+0
-2.404971E+0
-2.558703E+0
-2.712434E+0
-2.558703E+0
-2.404971E+0
-2.251240E+0
-2.251240E+0
-2.251240E+0
-2.558703E+0
-2.712434E+0
-2.558703E+0
-2.404971E+0
-2.251240E+0
-2.404971E+0
-2.404971E+0
-2.251240E+0
-2.097509E+0
-2.097509E+0
-2.097509E+0
-1.943777E+0
-1.943777E+0
-1.943777E+0
-1.943777E+0
-1.943777E+0
-1.943777E+0
-2.097509E+0
-2.097509E+0
-2.097509E+0
-2.097509E+0
-2.097509E+0
-1.943777E+0
-1.790047E+0
-1.636315E+0
-1.790047E+0
-1.943777E+0
-1.943777E+0
-1.790047E+0
-1.636315E+0
-1.790047E+0
-2.097509E+0
-2.097509E+0
-1.943777E+0
-1.790047E+0
-1.943777E+0
-1.943777E+0
-1.943777E+0
-1.943777E+0
-1.790047E+0
-1.790047E+0
-1.636315E+0
-1.482584E+0
-1.482584E+0
-1.482584E+0
-1.482584E+0
-1.021391E+0
-5.601978E-1
-2.527351E-1
-4.064655E-1
-7.139282E-1
-1.021391E+0
-1.021391E+0
-1.175121E+0
-1.175121E+0
-1.021391E+0
-8.676605E-1
-8.676605E-1
-1.021391E+0
-1.175121E+0
-1.482584E+0
-1.482584E+0
-1.636315E+0
-1.636315E+0
-1.482584E+0
-1.175121E+0
-1.175121E+0
-1.328854E+0
-1.482584E+0
-1.482584E+0
-1.328854E+0
-1.175121E+0
-1.021391E+0
-1.021391E+0
-1.021391E+0
-1.021391E+0
-8.676605E-1
-8.676605E-1
-8.676605E-1
-1.021391E+0
-1.021391E+0
-1.175121E+0
-1.175121E+0
-1.175121E+0
-1.021391E+0
-8.676605E-1
-8.676605E-1
-1.021391E+0
-1.021391E+0
-1.021391E+0
-8.676605E-1
-8.676605E-1
-1.021391E+0
-1.021391E+0
-1.021391E+0
-1.021391E+0
-8.676605E-1
-8.676605E-1
-8.676605E-1
-1.021391E+0
-1.175121E+0
-1.328854E+0
-1.328854E+0
-1.482584E+0
-1.482584E+0
-1.482584E+0
-1.328854E+0
-1.328854E+0
-1.328854E+0
-1.175121E+0
-1.175121E+0
-1.175121E+0
-1.175121E+0
-1.175121E+0
-1.175121E+0
-1.328854E+0
-1.175121E+0
-1.175121E+0
-1.328854E+0
-1.482584E+0
-1.328854E+0
-1.021391E+0
-8.676605E-1
-8.676605E-1
-1.021391E+0
-1.021391E+0
-8.676605E-1
-7.139282E-1
-5.601978E-1
-7.139282E-1
-7.139282E-1
-7.139282E-1
-7.139282E-1
-7.139282E-1
-8.676605E-1
-8.676605E-1
-7.139282E-1
-7.139282E-1
-5.601978E-1
-5.601978E-1
-4.064655E-1
-2.527351E-1
-9.900475E-2
-9.900475E-2
-9.900475E-2
-9.900475E-2
-9.900475E-2
-9.900475E-2
5.472755E-2
5.472755E-2
5.472755E-2
5.472755E-2
-9.900475E-2
-4.064655E-1
-4.064655E-1
-4.064655E-1
-5.601978E-1
-8.676605E-1
-1.021391E+0
-8.676605E-1
-7.139282E-1
-4.064655E-1
-2.527351E-1
-9.900475E-2
-2.527351E-1
-2.527351E-1
-2.527351E-1
-4.064655E-1
-7.139282E-1
-8.676605E-1
-8.676605E-1
-8.676605E-1
-8.676605E-1
-1.021391E+0
-1.175121E+0
-1.175121E+0
-1.175121E+0
-1.328854E+0
-1.636315E+0
-1.790047E+0
-1.482584E+0
-8.676605E-1
-4.064655E-1
-2.527351E-1
-5.601978E-1
-1.021391E+0
-1.482584E+0
-1.636315E+0
-1.021391E+0
5.472755E-2
1.130846E+0
1.284578E+0
6.696529E-1
-4.064655E-1
-1.636315E+0
-2.251240E+0
-2.404971E+0
-1.636315E+0
-5.601978E-1
3.621903E-1
8.233833E-1
5.159206E-1
-2.527351E-1
-1.175121E+0
-1.943777E+0
-2.251240E+0
-2.097509E+0
-1.636315E+0
-1.328854E+0
-1.175121E+0
-1.175121E+0
-1.175121E+0
-1.328854E+0
-1.482584E+0
-1.636315E+0
-1.790047E+0
-1.943777E+0
-2.404971E+0
-3.327359E+0
-4.864672E+0
-6.094521E+0
-6.555715E+0
-5.940789E+0
-5.479595E+0
-5.787058E+0
-6.863176E+0
-8.400489E+0
-9.476606E+0
-1.055273E+1
-1.132138E+1
-1.147511E+1
-1.009153E+1
-6.709445E+0
-2.558703E+0
2.084580E-1
5.472755E-2
-2.404971E+0
-5.940789E+0
-9.169144E+0
-1.178258E+1
-1.362735E+1
-1.408854E+1
-1.224377E+1
-8.093026E+0
-2.712434E+0
1.592041E+0
3.436813E+0
2.053234E+0
-1.790047E+0
-6.709445E+0
-1.132138E+1
-1.408854E+1
-1.408854E+1
-1.116765E+1
-6.555715E+0
-2.097509E+0
8.233833E-1
1.130846E+0
-4.064655E-1
-3.327359E+0
-6.248252E+0
-8.400489E+0
-9.476606E+0
-9.476606E+0
-8.400489E+0
-6.555715E+0
-4.710939E+0
-3.173627E+0
-1.943777E+0
-8.676605E-1
-7.139282E-1
-2.404971E+0
-5.633327E+0
-8.093026E+0
-8.400489E+0
-7.170639E+0
-6.401982E+0
-6.555715E+0
-6.401982E+0
-5.325865E+0
-3.942284E+0
-3.173627E+0
-3.173627E+0
-3.788552E+0
-5.018402E+0
-6.401982E+0
-7.324369E+0
-7.478101E+0
-6.709445E+0
-5.940789E+0
-5.787058E+0
-5.940789E+0
-5.940789E+0
-5.633327E+0
-5.172133E+0
-5.172133E+0
-5.325865E+0
-5.787058E+0
-6.248252E+0
-6.401982E+0
-6.555715E+0
-6.401982E+0
-5.940789E+0
-5.325865E+0
-4.710939E+0
-4.710939E+0
-5.018402E+0
-5.325865E+0
-5.633327E+0
-6.094521E+0
-6.401982E+0
-6.555715E+0
-6.401982E+0
-6.094521E+0
-5.633327E+0
-5.325865E+0
-5.172133E+0
-4.864672E+0
-4.864672E+0
-5.018402E+0
-5.325865E+0
-5.479595E+0
-5.479595E+0
-5.325865E+0
-5.325865E+0
-5.325865E+0
-5.479595E+0
-5.479595E+0
-5.325865E+0
-5.018402E+0
-4.864672E+0
-4.864672E+0
-5.018402E+0
-5.325865E+0
-5.325865E+0
-5.172133E+0
-5.018402E+0
-5.172133E+0
-5.172133E+0
-5.018402E+0
-4.864672E+0
-4.557209E+0
-4.249746E+0
-4.249746E+0
-4.249746E+0
-4.403477E+0
-4.557209E+0
-4.864672E+0
-4.864672E+0
-4.710939E+0
-4.557209E+0
-4.403477E+0
-4.249746E+0
-4.096015E+0
-4.096015E+0
-4.096015E+0
-4.096015E+0
-4.249746E+0
-4.403477E+0
-4.403477E+0
-4.403477E+0
-4.403477E+0
-4.403477E+0
-4.403477E+0
-4.403477E+0
-4.403477E+0
-4.249746E+0
-4.096015E+0
-3.942284E+0
-4.096015E+0
-4.249746E+0
-4.403477E+0
-4.403477E+0
-4.403477E+0
-4.403477E+0
-4.249746E+0
-4.096015E+0
-3.942284E+0
-3.942284E+0
-4.096015E+0
-4.096015E+0
-4.096015E+0
-4.096015E+0
-4.249746E+0
-4.249746E+0
-4.403477E+0
-4.403477E+0
-4.249746E+0
-4.249746E+0
-4.096015E+0
-4.096015E+0
-4.096015E+0
-4.249746E+0
-4.249746E+0
-4.249746E+0
-4.249746E+0
-4.249746E+0
-4.096015E+0
-3.942284E+0
-3.942284E+0
-4.096015E+0
-4.249746E+0
-4.096015E+0
-4.096015E+0
-4.096015E+0
-4.096015E+0
-4.096015E+0
-4.096015E+0
-4.096015E+0
-4.249746E+0
-4.249746E+0
-4.249746E+0
-4.249746E+0
-4.096015E+0
-4.096015E+0
-4.096015E+0
-4.249746E+0
-4.403477E+0
-4.403477E+0
-4.403477E+0
-4.249746E+0
-4.249746E+0
-4.096015E+0
-4.249746E+0
-4.249746E+0
-4.249746E+0
-4.403477E+0
-4.403477E+0
-4.249746E+0
-4.249746E+0
-4.096015E+0
-4.096015E+0
-4.249746E+0
-4.249746E+0
-4.249746E+0
-4.249746E+0
-4.249746E+0
-4.249746E+0
-4.403477E+0
-4.557209E+0
-4.557209E+0
-4.249746E+0
-4.096015E+0
-4.096015E+0
-4.249746E+0
-4.403477E+0
-4.403477E+0
-4.403477E+0
-4.403477E+0
-4.403477E+0
-4.403477E+0
-4.403477E+0
-4.403477E+0
-4.557209E+0
-4.557209E+0
-4.403477E+0
-4.403477E+0
-4.403477E+0
-4.403477E+0
-4.403477E+0
-4.403477E+0
-4.557209E+0
-4.710939E+0
-4.710939E+0
-4.710939E+0
-4.710939E+0
-4.864672E+0
-5.018402E+0
-5.018402E+0
-5.018402E+0
-5.018402E+0
-5.018402E+0
-5.172133E+0
-5.325865E+0
-5.325865E+0
-5.325865E+0
-5.172133E+0
-5.172133E+0
-5.172133E+0
-5.172133E+0
-5.325865E+0
-5.325865E+0
-5.325865E+0
-5.172133E+0
-5.172133E+0
-5.172133E+0
-5.325865E+0
-5.479595E+0
-5.479595E+0
-5.479595E+0
-5.633327E+0
-5.787058E+0
-5.940789E+0
-5.787058E+0
-5.787058E+0
-5.787058E+0
-5.787058E+0
-5.787058E+0
-5.787058E+0
-5.940789E+0
-6.094521E+0
-6.248252E+0
-6.248252E+0
-6.248252E+0
-6.094521E+0
-6.094521E+0
-6.248252E+0
-6.401982E+0
-6.401982E+0
-6.401982E+0
-6.401982E+0
-6.401982E+0
-6.401982E+0
-6.401982E+0
-6.248252E+0
-6.401982E+0
-6.401982E+0
-6.555715E+0
-6.555715E+0
-6.555715E+0
-6.555715E+0
-6.555715E+0
-6.863176E+0
-7.016908E+0
-7.170639E+0
-7.016908E+0
-6.863176E+0
-6.709445E+0
-6.709445E+0
-6.863176E+0
-7.170639E+0
-7.324369E+0
-7.324369E+0
-7.324369E+0
-7.324369E+0
-7.170639E+0
-7.324369E+0
-7.478101E+0
-7.631832E+0
-7.785564E+0
-7.785564E+0
-7.631832E+0
-7.785564E+0
-7.785564E+0
-7.785564E+0
-7.785564E+0
-7.785564E+0
-7.785564E+0
-7.631832E+0
-7.631832E+0
-7.631832E+0
-7.631832E+0
-7.631832E+0
-7.631832E+0
-7.785564E+0
-8.093026E+0
-8.093026E+0
-7.939295E+0
-7.939295E+0
-7.939295E+0
-8.093026E+0
-8.093026E+0
-8.246758E+0
-8.093026E+0
-8.093026E+0
-8.093026E+0
-8.093026E+0
-8.093026E+0
-8.093026E+0
-7.939295E+0
-8.093026E+0
-8.093026E+0
-8.093026E+0
-8.246758E+0
-8.246758E+0
-8.246758E+0
-8.400489E+0
-8.400489E+0
-8.400489E+0
-8.400489E+0
-8.400489E+0
-8.400489E+0
-8.554219E+0
-8.707951E+0
-8.707951E+0
-8.707951E+0
-8.554219E+0
-8.554219E+0
-8.554219E+0
-8.554219E+0
-8.707951E+0
-8.861682E+0
-8.861682E+0
-8.861682E+0
-8.554219E+0
-8.554219E+0
-8.707951E+0
-9.015413E+0
-9.015413E+0
-8.861682E+0
-8.861682E+0
-8.861682E+0
-9.015413E+0
-9.015413E+0
-9.015413E+0
-9.169144E+0
-9.169144E+0
-9.169144E+0
-9.169144E+0
-9.015413E+0
-9.169144E+0
-9.169144E+0
-9.322876E+0
-9.322876E+0
-9.169144E+0
-9.169144E+0
-9.322876E+0
-9.476606E+0
-9.322876E+0
-9.169144E+0
-9.169144E+0
-9.322876E+0
-9.322876E+0
-9.322876E+0
-9.322876E+0
-9.169144E+0
-9.169144E+0
-9.322876E+0
-9.322876E+0
-9.476606E+0
-9.476606E+0
-9.322876E+0
-9.169144E+0
-9.169144E+0
-9.322876E+0
-9.476606E+0
-9.630339E+0
-9.784069E+0
-9.784069E+0
-9.784069E+0
-9.784069E+0
-9.784069E+0
-9.630339E+0
-9.630339E+0
-9.630339E+0
-9.630339E+0
-9.630339E+0
-9.784069E+0
-9.784069E+0
-9.784069E+0
-9.784069E+0
-9.937799E+0
-9.937799E+0
-9.937799E+0
-9.937799E+0
-9.937799E+0
-1.009153E+1
-1.024526E+1
-1.024526E+1
-1.009153E+1
-1.009153E+1
-1.009153E+1
-1.009153E+1
-1.024526E+1
-1.024526E+1
-1.039899E+1
-1.024526E+1
-1.024526E+1
-1.024526E+1
-1.039899E+1
-1.039899E+1
-1.039899E+1
-1.024526E+1
-1.024526E+1
-1.039899E+1
-1.039899E+1
-1.039899E+1
-1.039899E+1
-1.039899E+1
-1.055273E+1
-1.055273E+1
-1.039899E+1
-1.039899E+1
-1.055273E+1
-1.070646E+1
-1.086019E+1
-1.086019E+1
-1.070646E+1
-1.055273E+1
-1.055273E+1
-1.070646E+1
-1.070646E+1
-1.070646E+1
-1.070646E+1
-1.070646E+1
-1.070646E+1
-1.086019E+1
-1.086019E+1
-1.086019E+1
-1.101392E+1
-1.101392E+1
-1.101392E+1
-1.101392E+1
-1.101392E+1
-1.101392E+1
-1.101392E+1
-1.101392E+1
-1.101392E+1
-1.101392E+1
-1.116765E+1
-1.132138E+1
-1.132138E+1
-1.116765E+1
-1.116765E+1
-1.101392E+1
-1.116765E+1
-1.101392E+1
-1.101392E+1
-1.101392E+1
-1.116765E+1
-1.147511E+1
-1.147511E+1
-1.132138E+1
-1.116765E+1
-1.116765E+1
-1.132138E+1
-1.132138E+1
-1.147511E+1
-1.147511E+1
-1.162884E+1
-1.162884E+1
-1.147511E+1
-1.132138E+1
-1.101392E+1
-1.086019E+1
-1.101392E+1
-1.116765E+1
-1.116765E+1
-1.101392E+1
-1.086019E+1
-1.070646E+1
-1.055273E+1
-1.055273E+1
-1.039899E+1
-1.039899E+1
-1.024526E+1
-9.937799E+0
-9.784069E+0
-9.630339E+0
-9.630339E+0
-9.630339E+0
-9.784069E+0
-1.009153E+1
-1.039899E+1
-1.055273E+1
-1.070646E+1
-1.070646E+1
-1.070646E+1
-1.070646E+1
-1.055273E+1
-1.055273E+1
-1.055273E+1
-1.070646E+1
-1.101392E+1
-1.132138E+1
-1.162884E+1
-1.178258E+1
-1.178258E+1
-1.178258E+1
-1.147511E+1
-1.116765E+1
-1.101392E+1
-1.116765E+1
-1.147511E+1
-1.178258E+1
-1.178258E+1
-1.193631E+1
-1.193631E+1
-1.193631E+1
-1.178258E+1
-1.178258E+1
-1.162884E+1
-1.147511E+1
-1.162884E+1
-1.162884E+1
-1.178258E+1
-1.178258E+1
-1.178258E+1
-1.178258E+1
-1.178258E+1
-1.162884E+1
-1.147511E+1
-1.147511E+1
-1.147511E+1
-1.162884E+1
-1.162884E+1
-1.162884E+1
-1.147511E+1
-1.147511E+1
-1.147511E+1
-1.147511E+1
-1.162884E+1
-1.178258E+1
-1.178258E+1
-1.147511E+1
-1.132138E+1
-1.132138E+1
-1.147511E+1
-1.162884E+1
-1.147511E+1
-1.162884E+1
-1.162884E+1
-1.162884E+1
-1.162884E+1
-1.147511E+1
-1.147511E+1
-1.162884E+1
-1.162884E+1
-1.162884E+1
-1.178258E+1
-1.193631E+1
-1.209004E+1
-1.209004E+1
-1.193631E+1
-1.209004E+1
-1.209004E+1
-1.224377E+1
-1.239750E+1
-1.239750E+1
-1.239750E+1
-1.239750E+1
-1.239750E+1
-1.239750E+1
-1.239750E+1
-1.239750E+1
-1.255123E+1
-1.255123E+1
-1.255123E+1
-1.255123E+1
-1.255123E+1
-1.239750E+1
-1.239750E+1
-1.255123E+1
-1.270496E+1
-1.270496E+1
-1.285869E+1
-1.301242E+1
-1.301242E+1
-1.301242E+1
-1.285869E+1
-1.285869E+1
-1.285869E+1
-1.285869E+1
-1.285869E+1
-1.285869E+1
-1.301242E+1
-1.301242E+1
-1.301242E+1
-1.301242E+1
-1.301242E+1
-1.301242E+1
-1.301242E+1
-1.316616E+1
-1.316616E+1
-1.301242E+1
-1.301242E+1
-1.301242E+1
-1.316616E+1
-1.316616E+1
-1.316616E+1
-1.331989E+1
-1.347362E+1
-1.362735E+1
-1.347362E+1
-1.331989E+1
-1.347362E+1
-1.362735E+1
-1.362735E+1
-1.362735E+1
-1.347362E+1
-1.347362E+1
-1.347362E+1
-1.378108E+1
-1.393481E+1
-1.393481E+1
-1.362735E+1
-1.347362E+1
-1.347362E+1
-1.362735E+1
-1.378108E+1
-1.393481E+1
-1.393481E+1
-1.408854E+1
-1.408854E+1
-1.393481E+1
-1.393481E+1
-1.408854E+1
-1.408854E+1
-1.408854E+1
-1.408854E+1
-1.408854E+1
-1.408854E+1
-1.408854E+1
-1.408854E+1
-1.424227E+1
-1.439601E+1
-1.439601E+1
-1.439601E+1
-1.439601E+1
-1.439601E+1
-1.439601E+1
-1.439601E+1
-1.439601E+1
-1.439601E+1
-1.439601E+1
-1.454974E+1
-1.470347E+1
-1.470347E+1
-1.454974E+1
-1.439601E+1
-1.439601E+1
-1.454974E+1
-1.470347E+1
-1.470347E+1
-1.470347E+1
-1.454974E+1
-1.454974E+1
-1.454974E+1
-1.470347E+1
-1.470347E+1
-1.470347E+1
-1.470347E+1
-1.485720E+1
-1.485720E+1
-1.501093E+1
-1.501093E+1
-1.516466E+1
-1.516466E+1
-1.501093E+1
-1.501093E+1
-1.516466E+1
-1.547212E+1
-1.547212E+1
-1.547212E+1
-1.531839E+1
-1.547212E+1
-1.562585E+1
-1.562585E+1
[truncated: 109,245 more chars]
