# Supplementary material for: Performances of the PIPER scalable child human body model in accident reconstruction
Source: PLoS One. 2017 Nov 14;12(11):e0187916. doi: 10.1371/journal.pone.0187916 (PMC5685610; doi:10.1371/journal.pone.0187916)
Supplement: S1 Data — This zip folder contains input accelerations for reproducibility of the accident reconstruction. Also, the readings from the dummy sensor are reported for reproducibility of the calculations. (ZIP) [file pone.0187916.s009.zip › Channel/Channel/CCN_2012_001.049]

Test object number          :1
Name of the channel         :Head Acceleration Z {AC}
Laboratory channel code     :16HEAD0000Q3ACZP
Customer channel code       :16HEAD0000Q3ACZP
Channel code                :16HEAD0000Q3ACZP
Direction                   :Z
Dimension                   :AC
Channel frequency class     :2000
Unit                        :m/(s*s)
Reference system            :NOVALUE
Transducer type             :GY5013
Transducer id               :NOVALUE
Pre-filter type             :4000Hz 6pole Butterworth (device internal)
Cut off frequency           :4000
Channel amplitude class     :5000
Sampling interval           :5E-5
Bit resolution              :16
Time of first sample        :-0.38835156
Number of samples           :40480
Reference channel           :implicit
Reference channel name      :NOVALUE
Data source                 :transducer
Data status                 :ok
First global maximum value  :1.012175E+3
Time of maximum value       :8.519844E-2
First global minimum value  :-1.655290E+3
Time of minimum value       :9.219844E-2
Start offset interval       :-1.000000E-1
End offset interval         :-5.000000E-2
.ValidationRemark           :Seulement la gamme [-6.0 sec; 35.363 sec] a �t� lue. Gamme demand�e: [-6.0 sec; 40.0 sec].
-5.720940E-1
-4.181805E-1
-4.181805E-1
-2.642689E-1
-4.181805E-1
-4.181805E-1
-5.720940E-1
-5.720940E-1
-5.720940E-1
-5.720940E-1
-4.181805E-1
-4.181805E-1
-4.181805E-1
-4.181805E-1
-4.181805E-1
-2.642689E-1
-2.642689E-1
-2.642689E-1
-4.181805E-1
-4.181805E-1
-5.720940E-1
-5.720940E-1
-5.720940E-1
-5.720940E-1
-4.181805E-1
-2.642689E-1
-2.642689E-1
-2.642689E-1
-4.181805E-1
-4.181805E-1
-4.181805E-1
-4.181805E-1
-2.642689E-1
-2.642689E-1
-4.181805E-1
-7.260075E-1
-7.260075E-1
-7.260075E-1
-7.260075E-1
-8.799210E-1
-8.799210E-1
-7.260075E-1
-5.720940E-1
-5.720940E-1
-7.260075E-1
-8.799210E-1
-8.799210E-1
-8.799210E-1
-8.799210E-1
-8.799210E-1
-8.799210E-1
-7.260075E-1
-7.260075E-1
-8.799210E-1
-1.033835E+0
-1.187746E+0
-1.187746E+0
-1.033835E+0
-1.033835E+0
-1.033835E+0
-8.799210E-1
-7.260075E-1
-8.799210E-1
-1.033835E+0
-1.187746E+0
-1.033835E+0
-8.799210E-1
-7.260075E-1
-7.260075E-1
-8.799210E-1
-8.799210E-1
-8.799210E-1
-8.799210E-1
-8.799210E-1
-8.799210E-1
-8.799210E-1
-1.187746E+0
-1.187746E+0
-1.033835E+0
-1.033835E+0
-8.799210E-1
-1.033835E+0
-1.033835E+0
-1.187746E+0
-1.033835E+0
-1.033835E+0
-1.033835E+0
-1.187746E+0
-1.341660E+0
-1.341660E+0
-1.341660E+0
-1.187746E+0
-1.033835E+0
-8.799210E-1
-8.799210E-1
-1.033835E+0
-1.187746E+0
-1.187746E+0
-1.187746E+0
-1.033835E+0
-1.187746E+0
-1.341660E+0
-1.495573E+0
-1.341660E+0
-1.341660E+0
-1.187746E+0
-1.187746E+0
-1.341660E+0
-1.341660E+0
-1.187746E+0
-1.341660E+0
-1.341660E+0
-1.187746E+0
-1.187746E+0
-1.187746E+0
-1.341660E+0
-1.341660E+0
-1.341660E+0
-1.187746E+0
-1.187746E+0
-1.341660E+0
-1.495573E+0
-1.649485E+0
-1.649485E+0
-1.649485E+0
-1.495573E+0
-1.341660E+0
-1.341660E+0
-1.495573E+0
-1.649485E+0
-1.649485E+0
-1.495573E+0
-1.341660E+0
-1.341660E+0
-1.341660E+0
-1.495573E+0
-1.495573E+0
-1.495573E+0
-1.495573E+0
-1.495573E+0
-1.341660E+0
-1.341660E+0
-1.495573E+0
-1.649485E+0
-1.495573E+0
-1.495573E+0
-1.649485E+0
-1.803398E+0
-1.957310E+0
-1.803398E+0
-1.649485E+0
-1.649485E+0
-1.803398E+0
-1.803398E+0
-1.803398E+0
-1.649485E+0
-1.649485E+0
-1.649485E+0
-1.803398E+0
-1.957310E+0
-1.803398E+0
-1.649485E+0
-1.495573E+0
-1.495573E+0
-1.649485E+0
-1.649485E+0
-1.495573E+0
-1.495573E+0
-1.649485E+0
-1.803398E+0
-1.957310E+0
-1.957310E+0
-1.803398E+0
-1.803398E+0
-1.803398E+0
-1.803398E+0
-1.957310E+0
-1.957310E+0
-1.803398E+0
-1.803398E+0
-1.803398E+0
-1.803398E+0
-1.649485E+0
-1.649485E+0
-1.649485E+0
-1.803398E+0
-1.803398E+0
-1.803398E+0
-1.803398E+0
-1.957310E+0
-2.111223E+0
-2.111223E+0
-1.957310E+0
-1.957310E+0
-1.957310E+0
-2.111223E+0
-2.111223E+0
-2.265137E+0
-2.265137E+0
-2.265137E+0
-2.111223E+0
-2.111223E+0
-2.265137E+0
-2.111223E+0
-2.111223E+0
-2.265137E+0
-2.265137E+0
-2.111223E+0
-2.111223E+0
-2.111223E+0
-2.265137E+0
-2.265137E+0
-2.111223E+0
-2.111223E+0
-2.111223E+0
-2.111223E+0
-2.111223E+0
-2.265137E+0
-2.111223E+0
-1.957310E+0
-1.957310E+0
-1.957310E+0
-1.957310E+0
-1.957310E+0
-1.957310E+0
-2.111223E+0
-2.111223E+0
-2.111223E+0
-2.111223E+0
-2.111223E+0
-2.265137E+0
-2.419050E+0
-2.419050E+0
-2.419050E+0
-2.265137E+0
-2.111223E+0
-2.111223E+0
-2.111223E+0
-2.265137E+0
-2.265137E+0
-2.265137E+0
-2.265137E+0
-2.265137E+0
-2.111223E+0
-2.111223E+0
-2.265137E+0
-2.265137E+0
-2.419050E+0
-2.419050E+0
-2.265137E+0
-2.265137E+0
-2.265137E+0
-2.419050E+0
-2.572964E+0
-2.572964E+0
-2.572964E+0
-2.419050E+0
-2.419050E+0
-2.572964E+0
-2.880789E+0
-2.880789E+0
-2.726875E+0
-2.419050E+0
-2.419050E+0
-2.572964E+0
-2.726875E+0
-2.726875E+0
-2.726875E+0
-2.572964E+0
-2.419050E+0
-2.572964E+0
-2.726875E+0
-2.880789E+0
-2.880789E+0
-2.880789E+0
-2.880789E+0
-2.880789E+0
-2.880789E+0
-2.880789E+0
-2.880789E+0
-2.880789E+0
-3.034700E+0
-3.034700E+0
-3.188614E+0
-3.342527E+0
-3.342527E+0
-3.034700E+0
-2.726875E+0
-2.572964E+0
-2.726875E+0
-2.880789E+0
-3.034700E+0
-3.034700E+0
-2.880789E+0
-2.880789E+0
-2.726875E+0
-2.726875E+0
-2.880789E+0
-3.034700E+0
-3.034700E+0
-2.880789E+0
-2.880789E+0
-2.880789E+0
-2.880789E+0
-3.034700E+0
-3.034700E+0
-3.034700E+0
-3.034700E+0
-3.034700E+0
-2.880789E+0
-2.880789E+0
-3.034700E+0
-3.034700E+0
-3.034700E+0
-3.034700E+0
-3.034700E+0
-3.188614E+0
-3.342527E+0
-3.342527E+0
-3.342527E+0
-3.342527E+0
-3.188614E+0
-3.188614E+0
-3.188614E+0
-3.188614E+0
-3.188614E+0
-3.034700E+0
-3.034700E+0
-3.188614E+0
-3.188614E+0
-3.034700E+0
-2.880789E+0
-2.880789E+0
-3.034700E+0
-3.034700E+0
-3.188614E+0
-3.188614E+0
-3.188614E+0
-3.188614E+0
-3.188614E+0
-3.188614E+0
-3.188614E+0
-3.188614E+0
-3.188614E+0
-3.034700E+0
-3.188614E+0
-3.342527E+0
-3.496439E+0
-3.342527E+0
-3.342527E+0
-3.188614E+0
-3.034700E+0
-3.188614E+0
-3.342527E+0
-3.342527E+0
-3.342527E+0
-3.496439E+0
-3.496439E+0
-3.650353E+0
-3.496439E+0
-3.496439E+0
-3.496439E+0
-3.496439E+0
-3.496439E+0
-3.650353E+0
-3.496439E+0
-3.342527E+0
-3.188614E+0
-3.188614E+0
-3.342527E+0
-3.496439E+0
-3.496439E+0
-3.650353E+0
-3.650353E+0
-3.496439E+0
-3.496439E+0
-3.496439E+0
-3.496439E+0
-3.342527E+0
-3.342527E+0
-3.496439E+0
-3.650353E+0
-3.650353E+0
-3.496439E+0
-3.496439E+0
-3.496439E+0
-3.496439E+0
-3.650353E+0
-3.496439E+0
-3.650353E+0
-3.650353E+0
-3.650353E+0
-3.804266E+0
-3.804266E+0
-3.804266E+0
-3.650353E+0
-3.650353E+0
-3.804266E+0
-3.650353E+0
-3.650353E+0
-3.650353E+0
-3.650353E+0
-3.804266E+0
-3.804266E+0
-3.804266E+0
-3.650353E+0
-3.496439E+0
-3.496439E+0
-3.650353E+0
-3.958180E+0
-3.958180E+0
-3.958180E+0
-3.804266E+0
-3.804266E+0
-3.804266E+0
-3.958180E+0
-3.958180E+0
-3.958180E+0
-3.958180E+0
-3.958180E+0
-3.958180E+0
-3.958180E+0
-3.958180E+0
-4.112091E+0
-4.112091E+0
-4.112091E+0
-4.112091E+0
-4.112091E+0
-4.112091E+0
-4.112091E+0
-4.266005E+0
-4.266005E+0
-4.112091E+0
-4.112091E+0
-4.112091E+0
-4.112091E+0
-4.112091E+0
-4.112091E+0
-3.958180E+0
-3.958180E+0
-3.958180E+0
-3.958180E+0
-3.958180E+0
-3.804266E+0
-3.804266E+0
-3.958180E+0
-3.958180E+0
-3.804266E+0
-3.804266E+0
-3.804266E+0
-3.958180E+0
-3.958180E+0
-3.958180E+0
-3.958180E+0
-3.958180E+0
-3.958180E+0
-4.112091E+0
-4.112091E+0
-3.958180E+0
-3.958180E+0
-3.958180E+0
-3.958180E+0
-3.958180E+0
-3.958180E+0
-3.958180E+0
-3.958180E+0
-4.112091E+0
-4.266005E+0
-4.266005E+0
-4.112091E+0
-4.112091E+0
-3.958180E+0
-3.958180E+0
-4.112091E+0
-4.112091E+0
-4.266005E+0
-4.419918E+0
-4.419918E+0
-4.112091E+0
-4.112091E+0
-3.958180E+0
-3.958180E+0
-3.958180E+0
-3.958180E+0
-3.804266E+0
-3.958180E+0
-4.112091E+0
-4.266005E+0
-4.266005E+0
-4.266005E+0
-4.112091E+0
-4.266005E+0
-4.266005E+0
-4.266005E+0
-4.112091E+0
-4.112091E+0
-4.266005E+0
-4.419918E+0
-4.573832E+0
-4.573832E+0
-4.419918E+0
-4.419918E+0
-4.419918E+0
-4.266005E+0
-4.112091E+0
-4.112091E+0
-4.266005E+0
-4.419918E+0
-4.266005E+0
-4.266005E+0
-4.266005E+0
-4.266005E+0
-4.419918E+0
-4.419918E+0
-4.266005E+0
-4.266005E+0
-4.266005E+0
-4.266005E+0
-4.112091E+0
-4.112091E+0
-4.112091E+0
-4.266005E+0
-4.419918E+0
-4.419918E+0
-4.266005E+0
-4.112091E+0
-4.266005E+0
-4.266005E+0
-4.419918E+0
-4.266005E+0
-4.266005E+0
-4.419918E+0
-4.419918E+0
-4.266005E+0
-4.266005E+0
-4.266005E+0
-4.266005E+0
-4.266005E+0
-4.266005E+0
-4.419918E+0
-4.419918E+0
-4.419918E+0
-4.266005E+0
-4.112091E+0
-4.112091E+0
-4.266005E+0
-4.266005E+0
-4.266005E+0
-4.266005E+0
-4.266005E+0
-4.112091E+0
-4.266005E+0
-4.266005E+0
-4.112091E+0
-4.112091E+0
-4.266005E+0
-4.573832E+0
-4.573832E+0
-4.419918E+0
-4.112091E+0
-4.112091E+0
-4.112091E+0
-4.266005E+0
-4.266005E+0
-4.112091E+0
-3.958180E+0
-3.958180E+0
-3.958180E+0
-4.112091E+0
-4.266005E+0
-4.266005E+0
-4.112091E+0
-4.112091E+0
-4.112091E+0
-4.266005E+0
-4.419918E+0
-4.573832E+0
-4.419918E+0
-4.419918E+0
-4.419918E+0
-4.419918E+0
-4.419918E+0
-4.573832E+0
-4.419918E+0
-4.266005E+0
-4.266005E+0
-4.266005E+0
-4.573832E+0
-4.573832E+0
-4.266005E+0
-4.112091E+0
-4.112091E+0
-4.112091E+0
-4.266005E+0
-4.419918E+0
-4.573832E+0
-4.419918E+0
-4.419918E+0
-4.266005E+0
-4.112091E+0
-4.266005E+0
-4.266005E+0
-4.419918E+0
-4.419918E+0
-4.419918E+0
-4.266005E+0
-4.112091E+0
-3.958180E+0
-3.958180E+0
-4.112091E+0
-4.266005E+0
-4.419918E+0
-4.573832E+0
-4.573832E+0
-4.419918E+0
-4.266005E+0
-4.266005E+0
-4.266005E+0
-4.266005E+0
-4.266005E+0
-4.419918E+0
-4.573832E+0
-4.573832E+0
-4.573832E+0
-4.573832E+0
-4.573832E+0
-4.573832E+0
-4.419918E+0
-4.419918E+0
-4.266005E+0
-4.266005E+0
-4.266005E+0
-4.266005E+0
-4.419918E+0
-4.419918E+0
-4.266005E+0
-4.112091E+0
-4.112091E+0
-4.112091E+0
-4.266005E+0
-4.266005E+0
-4.266005E+0
-4.266005E+0
-4.266005E+0
-4.266005E+0
-4.266005E+0
-4.266005E+0
-4.266005E+0
-4.266005E+0
-4.266005E+0
-4.112091E+0
-4.112091E+0
-4.266005E+0
-4.266005E+0
-4.266005E+0
-4.266005E+0
-4.419918E+0
-4.573832E+0
-4.573832E+0
-4.419918E+0
-4.419918E+0
-4.419918E+0
-4.419918E+0
-4.266005E+0
-4.112091E+0
-4.112091E+0
-4.266005E+0
-4.419918E+0
-4.573832E+0
-4.573832E+0
-4.419918E+0
-4.266005E+0
-4.266005E+0
-4.419918E+0
-4.419918E+0
-4.266005E+0
-4.266005E+0
-4.266005E+0
-4.266005E+0
-4.419918E+0
-4.419918E+0
-4.573832E+0
-4.573832E+0
-4.419918E+0
-4.266005E+0
-4.112091E+0
-4.112091E+0
-4.266005E+0
-4.573832E+0
-4.573832E+0
-4.266005E+0
-4.112091E+0
-4.266005E+0
-4.266005E+0
-4.266005E+0
-4.112091E+0
-3.958180E+0
-4.112091E+0
-4.266005E+0
-4.266005E+0
-4.266005E+0
-4.266005E+0
-4.266005E+0
-4.112091E+0
-4.112091E+0
-3.958180E+0
-3.958180E+0
-3.958180E+0
-3.958180E+0
-4.112091E+0
-4.266005E+0
-4.419918E+0
-4.573832E+0
-4.573832E+0
-4.419918E+0
-4.266005E+0
-4.112091E+0
-4.266005E+0
-4.419918E+0
-4.266005E+0
-4.112091E+0
-3.958180E+0
-4.112091E+0
-4.419918E+0
-4.573832E+0
-4.419918E+0
-4.112091E+0
-4.112091E+0
-4.112091E+0
-4.266005E+0
-4.266005E+0
-4.266005E+0
-3.958180E+0
-3.958180E+0
-3.958180E+0
-4.112091E+0
-4.112091E+0
-4.112091E+0
-3.958180E+0
-4.112091E+0
-4.266005E+0
-4.266005E+0
-4.112091E+0
-3.958180E+0
-4.112091E+0
-4.112091E+0
-4.266005E+0
-4.266005E+0
-4.419918E+0
-4.573832E+0
-4.419918E+0
-4.266005E+0
-4.266005E+0
-4.266005E+0
-4.266005E+0
-4.112091E+0
-3.958180E+0
-3.958180E+0
-4.112091E+0
-4.112091E+0
-4.266005E+0
-4.266005E+0
-4.112091E+0
-4.112091E+0
-4.112091E+0
-3.958180E+0
-3.958180E+0
-4.112091E+0
-4.266005E+0
-4.419918E+0
-4.419918E+0
-4.112091E+0
-3.804266E+0
-3.650353E+0
-3.650353E+0
-3.650353E+0
-3.804266E+0
-3.958180E+0
-3.958180E+0
-3.804266E+0
-3.804266E+0
-3.804266E+0
-3.958180E+0
-3.958180E+0
-3.804266E+0
-3.650353E+0
-3.496439E+0
-3.650353E+0
-3.804266E+0
-3.958180E+0
-3.958180E+0
-4.112091E+0
-3.958180E+0
-3.804266E+0
-3.650353E+0
-3.496439E+0
-3.650353E+0
-3.650353E+0
-3.496439E+0
-3.342527E+0
-3.496439E+0
-3.650353E+0
-3.650353E+0
-3.650353E+0
-3.496439E+0
-3.496439E+0
-3.496439E+0
-3.496439E+0
-3.496439E+0
-3.496439E+0
-3.650353E+0
-3.650353E+0
-3.650353E+0
-3.496439E+0
-3.496439E+0
-3.496439E+0
-3.496439E+0
-3.342527E+0
-3.188614E+0
-3.188614E+0
-3.342527E+0
-3.496439E+0
-3.496439E+0
-3.342527E+0
-3.188614E+0
-3.188614E+0
-3.188614E+0
-3.342527E+0
-3.496439E+0
-3.650353E+0
-3.650353E+0
-3.496439E+0
-3.496439E+0
-3.342527E+0
-3.188614E+0
-3.188614E+0
-3.188614E+0
-3.034700E+0
-3.034700E+0
-3.034700E+0
-3.188614E+0
-3.188614E+0
-3.034700E+0
-3.034700E+0
-3.034700E+0
-3.188614E+0
-3.342527E+0
-3.188614E+0
-3.034700E+0
-2.880789E+0
-2.880789E+0
-2.880789E+0
-2.880789E+0
-2.880789E+0
-2.880789E+0
-3.034700E+0
-3.034700E+0
-3.034700E+0
-2.880789E+0
-2.880789E+0
-2.880789E+0
-3.034700E+0
-3.034700E+0
-2.880789E+0
-2.726875E+0
-2.572964E+0
-2.572964E+0
-2.726875E+0
-2.726875E+0
-2.572964E+0
-2.572964E+0
-2.572964E+0
-2.572964E+0
-2.726875E+0
-2.880789E+0
-2.880789E+0
-2.726875E+0
-2.572964E+0
-2.419050E+0
-2.572964E+0
-2.572964E+0
-2.572964E+0
-2.726875E+0
-2.572964E+0
-2.419050E+0
-2.419050E+0
-2.419050E+0
-2.419050E+0
-2.419050E+0
-2.419050E+0
-2.572964E+0
-2.419050E+0
-2.265137E+0
-2.111223E+0
-2.265137E+0
-2.572964E+0
-2.572964E+0
-2.419050E+0
-2.265137E+0
-2.265137E+0
-2.419050E+0
-2.572964E+0
-2.419050E+0
-2.111223E+0
-1.957310E+0
-2.111223E+0
-2.111223E+0
-2.111223E+0
-1.957310E+0
-1.957310E+0
-1.957310E+0
-1.803398E+0
-1.803398E+0
-1.957310E+0
-2.265137E+0
-2.265137E+0
-2.265137E+0
-2.265137E+0
-2.265137E+0
-2.111223E+0
-2.111223E+0
-1.957310E+0
-1.957310E+0
-2.111223E+0
-2.265137E+0
-2.111223E+0
-1.957310E+0
-1.957310E+0
-1.957310E+0
-1.957310E+0
-1.957310E+0
-1.803398E+0
-1.803398E+0
-1.803398E+0
-1.803398E+0
-1.649485E+0
-1.649485E+0
-1.649485E+0
-1.803398E+0
-1.957310E+0
-1.957310E+0
-1.803398E+0
-1.495573E+0
-1.341660E+0
-1.341660E+0
-1.495573E+0
-1.495573E+0
-1.649485E+0
-1.649485E+0
-1.649485E+0
-1.495573E+0
-1.649485E+0
-1.495573E+0
-1.341660E+0
-1.033835E+0
-1.187746E+0
-1.341660E+0
-1.495573E+0
-1.341660E+0
-1.187746E+0
-1.033835E+0
-1.187746E+0
-1.187746E+0
-1.341660E+0
-1.341660E+0
-1.187746E+0
-1.187746E+0
-1.033835E+0
-1.187746E+0
-1.187746E+0
-1.033835E+0
-1.033835E+0
-1.033835E+0
-1.033835E+0
-1.187746E+0
-1.033835E+0
-1.033835E+0
-1.187746E+0
-1.341660E+0
-1.341660E+0
-1.187746E+0
-1.033835E+0
-8.799210E-1
-7.260075E-1
-7.260075E-1
-8.799210E-1
-8.799210E-1
-1.033835E+0
-1.033835E+0
-1.033835E+0
-8.799210E-1
-8.799210E-1
-8.799210E-1
-8.799210E-1
-7.260075E-1
-5.720940E-1
-5.720940E-1
-7.260075E-1
-7.260075E-1
-7.260075E-1
-5.720940E-1
-5.720940E-1
-5.720940E-1
-7.260075E-1
-5.720940E-1
-4.181805E-1
-2.642689E-1
-2.642689E-1
-4.181805E-1
-4.181805E-1
-4.181805E-1
-2.642689E-1
-1.103573E-1
4.355621E-2
-1.103573E-1
-2.642689E-1
-2.642689E-1
-2.642689E-1
-2.642689E-1
-2.642689E-1
-2.642689E-1
-2.642689E-1
-2.642689E-1
-1.103573E-1
-1.103573E-1
-1.103573E-1
-1.103573E-1
-1.103573E-1
-2.642689E-1
-2.642689E-1
-1.103573E-1
4.355621E-2
1.974697E-1
1.974697E-1
1.974697E-1
1.974697E-1
4.355621E-2
4.355621E-2
4.355621E-2
1.974697E-1
1.974697E-1
1.974697E-1
4.355621E-2
4.355621E-2
4.355621E-2
4.355621E-2
4.355621E-2
4.355621E-2
-1.103573E-1
-2.642689E-1
-2.642689E-1
-1.103573E-1
4.355621E-2
1.974697E-1
1.974697E-1
4.355621E-2
4.355621E-2
4.355621E-2
4.355621E-2
1.974697E-1
1.974697E-1
1.974697E-1
1.974697E-1
3.513832E-1
3.513832E-1
3.513832E-1
5.052948E-1
5.052948E-1
5.052948E-1
5.052948E-1
3.513832E-1
3.513832E-1
3.513832E-1
3.513832E-1
3.513832E-1
3.513832E-1
3.513832E-1
5.052948E-1
5.052948E-1
5.052948E-1
5.052948E-1
5.052948E-1
5.052948E-1
5.052948E-1
3.513832E-1
3.513832E-1
5.052948E-1
5.052948E-1
5.052948E-1
5.052948E-1
6.592083E-1
6.592083E-1
5.052948E-1
5.052948E-1
5.052948E-1
6.592083E-1
6.592083E-1
6.592083E-1
6.592083E-1
8.131218E-1
9.670353E-1
8.131218E-1
8.131218E-1
8.131218E-1
8.131218E-1
8.131218E-1
9.670353E-1
9.670353E-1
9.670353E-1
9.670353E-1
9.670353E-1
9.670353E-1
9.670353E-1
1.120949E+0
1.120949E+0
9.670353E-1
9.670353E-1
1.120949E+0
1.274860E+0
1.274860E+0
1.120949E+0
1.120949E+0
1.120949E+0
1.120949E+0
1.274860E+0
1.428772E+0
1.428772E+0
1.274860E+0
1.274860E+0
1.428772E+0
1.582686E+0
1.428772E+0
1.428772E+0
1.274860E+0
1.428772E+0
1.428772E+0
1.582686E+0
1.582686E+0
1.428772E+0
1.428772E+0
1.428772E+0
1.428772E+0
1.428772E+0
1.428772E+0
1.274860E+0
1.274860E+0
1.428772E+0
1.736599E+0
1.890511E+0
1.890511E+0
1.890511E+0
1.736599E+0
1.428772E+0
1.274860E+0
1.428772E+0
1.736599E+0
1.890511E+0
1.736599E+0
1.582686E+0
1.582686E+0
1.582686E+0
1.736599E+0
1.582686E+0
1.274860E+0
1.274860E+0
1.428772E+0
1.736599E+0
1.736599E+0
1.582686E+0
1.582686E+0
1.736599E+0
1.736599E+0
1.736599E+0
1.582686E+0
1.582686E+0
1.736599E+0
1.890511E+0
1.890511E+0
1.890511E+0
1.890511E+0
1.890511E+0
1.890511E+0
2.044424E+0
2.352251E+0
2.352251E+0
2.198338E+0
1.890511E+0
1.736599E+0
1.736599E+0
1.890511E+0
2.044424E+0
2.198338E+0
2.198338E+0
2.044424E+0
2.044424E+0
2.198338E+0
2.198338E+0
2.352251E+0
2.352251E+0
2.198338E+0
1.890511E+0
1.890511E+0
2.044424E+0
2.044424E+0
2.044424E+0
2.044424E+0
2.044424E+0
2.044424E+0
2.044424E+0
2.044424E+0
2.044424E+0
2.044424E+0
2.044424E+0
2.044424E+0
2.198338E+0
2.198338E+0
2.198338E+0
2.044424E+0
2.044424E+0
2.044424E+0
2.044424E+0
2.198338E+0
2.352251E+0
2.506165E+0
2.352251E+0
2.198338E+0
2.044424E+0
1.890511E+0
1.890511E+0
2.044424E+0
2.198338E+0
2.352251E+0
2.352251E+0
2.352251E+0
2.198338E+0
2.044424E+0
2.044424E+0
2.198338E+0
2.198338E+0
2.044424E+0
2.044424E+0
2.044424E+0
2.198338E+0
2.352251E+0
2.352251E+0
2.352251E+0
2.198338E+0
2.044424E+0
2.044424E+0
2.198338E+0
2.198338E+0
2.198338E+0
2.198338E+0
2.352251E+0
2.352251E+0
2.352251E+0
2.352251E+0
2.352251E+0
2.198338E+0
2.198338E+0
2.198338E+0
2.506165E+0
2.506165E+0
2.352251E+0
2.198338E+0
2.198338E+0
2.352251E+0
2.352251E+0
2.352251E+0
2.198338E+0
2.198338E+0
2.352251E+0
2.352251E+0
2.352251E+0
2.198338E+0
2.198338E+0
2.198338E+0
2.198338E+0
2.198338E+0
2.198338E+0
2.198338E+0
2.352251E+0
2.506165E+0
2.352251E+0
2.352251E+0
2.352251E+0
2.352251E+0
2.352251E+0
2.506165E+0
2.352251E+0
2.352251E+0
2.198338E+0
2.352251E+0
2.352251E+0
2.352251E+0
2.352251E+0
2.352251E+0
2.352251E+0
2.352251E+0
2.198338E+0
2.044424E+0
2.198338E+0
2.198338E+0
2.198338E+0
2.198338E+0
2.198338E+0
2.352251E+0
2.352251E+0
2.352251E+0
2.198338E+0
2.198338E+0
2.044424E+0
2.044424E+0
2.044424E+0
2.198338E+0
2.506165E+0
2.506165E+0
2.506165E+0
2.352251E+0
2.352251E+0
2.352251E+0
2.198338E+0
2.198338E+0
2.198338E+0
2.198338E+0
2.352251E+0
2.352251E+0
2.352251E+0
2.198338E+0
2.198338E+0
2.352251E+0
2.198338E+0
2.044424E+0
2.044424E+0
2.044424E+0
2.044424E+0
2.044424E+0
1.890511E+0
1.890511E+0
1.890511E+0
1.890511E+0
2.044424E+0
2.198338E+0
2.044424E+0
1.890511E+0
1.890511E+0
1.890511E+0
1.890511E+0
2.198338E+0
2.352251E+0
2.352251E+0
2.352251E+0
2.198338E+0
2.044424E+0
1.890511E+0
2.044424E+0
2.198338E+0
2.352251E+0
2.198338E+0
2.044424E+0
2.044424E+0
2.198338E+0
2.198338E+0
2.198338E+0
2.198338E+0
2.198338E+0
2.198338E+0
2.044424E+0
1.890511E+0
2.044424E+0
2.044424E+0
2.198338E+0
2.198338E+0
2.352251E+0
2.198338E+0
2.198338E+0
2.198338E+0
2.198338E+0
2.352251E+0
2.352251E+0
2.352251E+0
2.352251E+0
2.198338E+0
2.198338E+0
2.198338E+0
2.044424E+0
1.890511E+0
1.890511E+0
1.890511E+0
2.044424E+0
2.198338E+0
2.352251E+0
2.352251E+0
2.352251E+0
2.198338E+0
2.198338E+0
2.352251E+0
2.352251E+0
2.198338E+0
2.198338E+0
2.198338E+0
2.198338E+0
2.044424E+0
2.044424E+0
2.044424E+0
2.044424E+0
2.044424E+0
2.198338E+0
2.198338E+0
2.044424E+0
1.890511E+0
1.736599E+0
1.736599E+0
1.736599E+0
1.736599E+0
1.890511E+0
1.890511E+0
1.890511E+0
1.890511E+0
1.890511E+0
1.736599E+0
1.582686E+0
1.428772E+0
1.582686E+0
1.890511E+0
2.198338E+0
2.198338E+0
2.198338E+0
2.044424E+0
1.890511E+0
1.890511E+0
2.044424E+0
2.198338E+0
2.198338E+0
2.044424E+0
1.890511E+0
1.890511E+0
1.890511E+0
2.044424E+0
2.044424E+0
1.890511E+0
1.890511E+0
1.890511E+0
1.890511E+0
2.044424E+0
2.044424E+0
1.890511E+0
1.890511E+0
1.890511E+0
1.890511E+0
1.736599E+0
1.890511E+0
2.044424E+0
2.044424E+0
2.044424E+0
1.890511E+0
1.890511E+0
1.890511E+0
1.736599E+0
1.582686E+0
1.582686E+0
1.582686E+0
1.428772E+0
1.428772E+0
1.274860E+0
1.274860E+0
1.428772E+0
1.428772E+0
1.428772E+0
1.274860E+0
1.274860E+0
1.274860E+0
1.274860E+0
1.274860E+0
1.274860E+0
1.274860E+0
1.120949E+0
9.670353E-1
8.131218E-1
8.131218E-1
9.670353E-1
1.120949E+0
1.274860E+0
1.120949E+0
8.131218E-1
8.131218E-1
8.131218E-1
8.131218E-1
8.131218E-1
6.592083E-1
8.131218E-1
8.131218E-1
8.131218E-1
9.670353E-1
9.670353E-1
9.670353E-1
6.592083E-1
6.592083E-1
6.592083E-1
6.592083E-1
6.592083E-1
6.592083E-1
5.052948E-1
6.592083E-1
6.592083E-1
8.131218E-1
6.592083E-1
6.592083E-1
5.052948E-1
5.052948E-1
5.052948E-1
5.052948E-1
5.052948E-1
5.052948E-1
5.052948E-1
5.052948E-1
5.052948E-1
5.052948E-1
5.052948E-1
6.592083E-1
6.592083E-1
6.592083E-1
5.052948E-1
3.513832E-1
3.513832E-1
3.513832E-1
3.513832E-1
5.052948E-1
6.592083E-1
6.592083E-1
6.592083E-1
5.052948E-1
3.513832E-1
3.513832E-1
5.052948E-1
6.592083E-1
6.592083E-1
3.513832E-1
3.513832E-1
3.513832E-1
5.052948E-1
5.052948E-1
5.052948E-1
3.513832E-1
1.974697E-1
1.974697E-1
1.974697E-1
1.974697E-1
4.355621E-2
1.974697E-1
1.974697E-1
1.974697E-1
4.355621E-2
4.355621E-2
3.513832E-1
3.513832E-1
3.513832E-1
4.355621E-2
-1.103573E-1
-1.103573E-1
-1.103573E-1
4.355621E-2
4.355621E-2
4.355621E-2
4.355621E-2
4.355621E-2
4.355621E-2
4.355621E-2
4.355621E-2
4.355621E-2
4.355621E-2
4.355621E-2
-1.103573E-1
-2.642689E-1
-2.642689E-1
-1.103573E-1
-1.103573E-1
-1.103573E-1
-2.642689E-1
-1.103573E-1
-1.103573E-1
-2.642689E-1
-2.642689E-1
-2.642689E-1
-2.642689E-1
-2.642689E-1
-2.642689E-1
-2.642689E-1
-4.181805E-1
-5.720940E-1
-4.181805E-1
-4.181805E-1
-4.181805E-1
-4.181805E-1
-7.260075E-1
-7.260075E-1
-5.720940E-1
-4.181805E-1
-5.720940E-1
-7.260075E-1
-8.799210E-1
-8.799210E-1
-7.260075E-1
-7.260075E-1
-8.799210E-1
-8.799210E-1
-7.260075E-1
-7.260075E-1
-7.260075E-1
-8.799210E-1
-1.033835E+0
-1.033835E+0
-8.799210E-1
-7.260075E-1
-7.260075E-1
-8.799210E-1
-1.033835E+0
-1.033835E+0
-1.033835E+0
-1.033835E+0
-1.187746E+0
-1.187746E+0
-1.341660E+0
-1.341660E+0
-1.341660E+0
-1.187746E+0
-1.033835E+0
-1.033835E+0
-1.033835E+0
-1.033835E+0
-1.033835E+0
-1.033835E+0
-1.187746E+0
-1.187746E+0
-1.187746E+0
-1.187746E+0
-1.187746E+0
-1.187746E+0
-1.187746E+0
-1.495573E+0
-1.803398E+0
-1.649485E+0
-1.495573E+0
-1.495573E+0
-1.495573E+0
-1.649485E+0
-1.803398E+0
-1.649485E+0
-1.649485E+0
-1.495573E+0
-1.649485E+0
-1.957310E+0
-1.957310E+0
-1.957310E+0
-1.803398E+0
-1.649485E+0
-1.649485E+0
-1.803398E+0
-1.803398E+0
-1.803398E+0
-1.649485E+0
-1.649485E+0
-1.803398E+0
-1.957310E+0
-1.957310E+0
-1.957310E+0
-1.957310E+0
-1.957310E+0
-1.957310E+0
-1.957310E+0
-2.111223E+0
-2.111223E+0
-2.265137E+0
-2.265137E+0
-2.111223E+0
-2.111223E+0
-2.111223E+0
-2.111223E+0
-2.265137E+0
-2.265137E+0
-2.265137E+0
-2.265137E+0
-2.265137E+0
-2.265137E+0
-2.111223E+0
-2.265137E+0
-2.572964E+0
-2.726875E+0
-2.726875E+0
-2.419050E+0
-2.265137E+0
-2.419050E+0
-2.572964E+0
-2.572964E+0
-2.419050E+0
-2.419050E+0
-2.419050E+0
-2.419050E+0
-2.572964E+0
-2.572964E+0
-2.572964E+0
-2.572964E+0
-2.880789E+0
-2.880789E+0
-2.880789E+0
-2.880789E+0
-2.880789E+0
-2.880789E+0
-2.880789E+0
-2.880789E+0
-2.880789E+0
-2.880789E+0
-2.880789E+0
-2.880789E+0
-3.034700E+0
-3.034700E+0
-3.034700E+0
-3.034700E+0
-3.034700E+0
-2.880789E+0
-2.726875E+0
-3.034700E+0
-3.188614E+0
-3.342527E+0
-3.188614E+0
-3.188614E+0
-3.188614E+0
-3.188614E+0
-3.188614E+0
-3.342527E+0
-3.342527E+0
-3.496439E+0
-3.496439E+0
-3.496439E+0
-3.342527E+0
-3.188614E+0
-3.342527E+0
-3.496439E+0
-3.650353E+0
-3.650353E+0
-3.650353E+0
-3.650353E+0
-3.804266E+0
-3.804266E+0
-3.804266E+0
-3.650353E+0
-3.650353E+0
-3.650353E+0
-3.804266E+0
-3.804266E+0
-3.804266E+0
-3.958180E+0
-3.958180E+0
-3.804266E+0
-3.958180E+0
-3.958180E+0
-3.958180E+0
-3.804266E+0
-3.804266E+0
-3.804266E+0
-3.804266E+0
-3.804266E+0
-3.958180E+0
-4.112091E+0
-4.112091E+0
-4.112091E+0
-4.112091E+0
-3.958180E+0
-3.804266E+0
-3.650353E+0
-3.804266E+0
-4.112091E+0
-4.419918E+0
-4.419918E+0
-4.419918E+0
-4.266005E+0
-4.266005E+0
-4.112091E+0
-3.958180E+0
-3.958180E+0
-3.958180E+0
-3.958180E+0
-4.112091E+0
-4.266005E+0
-4.419918E+0
-4.266005E+0
-4.266005E+0
-4.266005E+0
-4.266005E+0
-4.266005E+0
-4.112091E+0
-4.112091E+0
-4.112091E+0
-4.112091E+0
-4.112091E+0
-4.112091E+0
-4.266005E+0
-4.419918E+0
-4.573832E+0
-4.573832E+0
-4.419918E+0
-4.419918E+0
-4.266005E+0
-4.266005E+0
-4.266005E+0
-4.266005E+0
-4.112091E+0
-3.958180E+0
-4.112091E+0
-4.266005E+0
-4.266005E+0
-4.266005E+0
-4.112091E+0
-4.112091E+0
-4.112091E+0
-4.112091E+0
-4.266005E+0
-4.266005E+0
-4.266005E+0
-4.266005E+0
-4.419918E+0
-4.419918E+0
-4.419918E+0
-4.266005E+0
-4.266005E+0
-4.112091E+0
-4.112091E+0
-4.266005E+0
-4.419918E+0
-4.573832E+0
-4.727743E+0
-4.727743E+0
-4.727743E+0
-4.419918E+0
-4.419918E+0
-4.573832E+0
-4.573832E+0
-4.573832E+0
-4.573832E+0
-4.419918E+0
-4.573832E+0
-4.573832E+0
-4.727743E+0
-4.727743E+0
-4.573832E+0
-4.573832E+0
-4.727743E+0
-4.727743E+0
-4.727743E+0
-4.573832E+0
-4.573832E+0
-4.573832E+0
-4.573832E+0
-4.573832E+0
-4.573832E+0
-4.573832E+0
-4.573832E+0
-4.573832E+0
-4.727743E+0
-4.727743E+0
-4.727743E+0
-4.727743E+0
-4.573832E+0
-4.573832E+0
-4.573832E+0
-4.573832E+0
-4.573832E+0
-4.573832E+0
-4.573832E+0
-4.419918E+0
-4.419918E+0
-4.419918E+0
-4.573832E+0
-4.727743E+0
-4.881657E+0
-4.881657E+0
-4.727743E+0
-4.573832E+0
-4.419918E+0
-4.419918E+0
-4.419918E+0
-4.573832E+0
-4.727743E+0
-4.573832E+0
-4.419918E+0
-4.573832E+0
-4.727743E+0
-4.881657E+0
-4.727743E+0
-4.573832E+0
-4.573832E+0
-4.573832E+0
-4.727743E+0
-4.881657E+0
-4.881657E+0
-4.881657E+0
-4.881657E+0
-5.035568E+0
-5.189482E+0
-5.189482E+0
-5.189482E+0
-5.189482E+0
-5.189482E+0
-5.035568E+0
-4.881657E+0
-4.727743E+0
-4.727743E+0
-4.881657E+0
-5.035568E+0
-5.189482E+0
-5.035568E+0
-4.881657E+0
-4.881657E+0
-4.881657E+0
-4.881657E+0
-4.881657E+0
-4.881657E+0
-4.881657E+0
-5.035568E+0
-5.189482E+0
-5.189482E+0
-5.189482E+0
-5.189482E+0
-5.189482E+0
-5.343395E+0
-5.497307E+0
-5.497307E+0
-5.497307E+0
-5.343395E+0
-5.343395E+0
-5.343395E+0
-5.343395E+0
-5.343395E+0
-5.343395E+0
-5.497307E+0
-5.497307E+0
-5.497307E+0
-5.343395E+0
-5.343395E+0
-5.497307E+0
-5.497307E+0
-5.651220E+0
-5.651220E+0
-5.651220E+0
-5.497307E+0
-5.497307E+0
-5.497307E+0
-5.343395E+0
-5.343395E+0
-5.343395E+0
-5.189482E+0
-5.189482E+0
-5.343395E+0
-5.651220E+0
-5.805134E+0
-5.805134E+0
-5.805134E+0
-5.651220E+0
-5.651220E+0
-5.651220E+0
-5.651220E+0
-5.651220E+0
-5.497307E+0
-5.497307E+0
-5.497307E+0
-5.651220E+0
-5.805134E+0
-5.805134E+0
-5.651220E+0
-5.497307E+0
-5.497307E+0
-5.651220E+0
-5.805134E+0
-5.805134E+0
-5.805134E+0
-5.805134E+0
-5.805134E+0
-5.959046E+0
-5.959046E+0
-6.112959E+0
-6.112959E+0
-5.959046E+0
-5.805134E+0
-5.959046E+0
-6.112959E+0
-6.112959E+0
-5.959046E+0
-5.651220E+0
-5.651220E+0
-5.805134E+0
-5.959046E+0
-6.112959E+0
-6.266872E+0
-6.112959E+0
-5.959046E+0
-5.959046E+0
-5.959046E+0
-6.112959E+0
-5.959046E+0
-5.805134E+0
-5.805134E+0
-5.805134E+0
-5.959046E+0
-6.112959E+0
-6.112959E+0
-5.959046E+0
-5.651220E+0
-5.497307E+0
-5.651220E+0
-5.651220E+0
-5.805134E+0
-6.112959E+0
-6.112959E+0
-6.112959E+0
-5.959046E+0
-5.805134E+0
-5.651220E+0
-5.651220E+0
-5.651220E+0
-5.651220E+0
-5.651220E+0
-5.805134E+0
-5.959046E+0
-5.959046E+0
-5.959046E+0
-5.805134E+0
-5.651220E+0
-5.651220E+0
-5.651220E+0
-5.805134E+0
-5.959046E+0
-5.959046E+0
-5.959046E+0
-5.805134E+0
-5.805134E+0
-5.805134E+0
-5.805134E+0
-5.805134E+0
-5.805134E+0
-5.805134E+0
-5.959046E+0
-6.112959E+0
-6.112959E+0
-5.959046E+0
-5.805134E+0
-5.805134E+0
-5.805134E+0
-5.959046E+0
-5.959046E+0
-5.959046E+0
-5.959046E+0
-5.959046E+0
-5.959046E+0
-6.112959E+0
-6.112959E+0
-6.112959E+0
-5.959046E+0
-5.959046E+0
-5.959046E+0
-6.112959E+0
-6.112959E+0
-6.112959E+0
-5.959046E+0
-5.805134E+0
-5.805134E+0
-5.805134E+0
-5.959046E+0
-5.959046E+0
-5.959046E+0
-5.959046E+0
-6.112959E+0
-6.112959E+0
-5.959046E+0
-5.959046E+0
-5.805134E+0
-5.959046E+0
-5.959046E+0
-5.959046E+0
-5.959046E+0
-5.805134E+0
-5.805134E+0
-5.805134E+0
-5.805134E+0
-5.805134E+0
-5.651220E+0
-5.651220E+0
-5.651220E+0
-5.805134E+0
-5.651220E+0
-5.651220E+0
-5.497307E+0
-5.651220E+0
-5.651220E+0
-5.805134E+0
-5.805134E+0
-5.805134E+0
-5.805134E+0
-5.651220E+0
-5.651220E+0
-5.651220E+0
-5.651220E+0
-5.651220E+0
-5.805134E+0
-5.959046E+0
-5.805134E+0
-5.651220E+0
-5.651220E+0
-5.651220E+0
-5.805134E+0
-5.959046E+0
-5.959046E+0
-5.651220E+0
-5.497307E+0
-5.497307E+0
-5.651220E+0
-5.805134E+0
-5.805134E+0
-5.651220E+0
-5.497307E+0
-5.497307E+0
-5.497307E+0
-5.497307E+0
-5.497307E+0
-5.497307E+0
-5.497307E+0
-5.343395E+0
-5.343395E+0
-5.343395E+0
-5.343395E+0
-5.343395E+0
-5.343395E+0
-5.343395E+0
-5.497307E+0
-5.651220E+0
-5.805134E+0
-5.651220E+0
-5.497307E+0
-5.343395E+0
-5.343395E+0
-5.343395E+0
-5.497307E+0
-5.497307E+0
-5.497307E+0
-5.497307E+0
-5.343395E+0
-5.189482E+0
-5.189482E+0
-5.035568E+0
-5.035568E+0
-5.189482E+0
-5.189482E+0
-5.189482E+0
-5.035568E+0
-4.881657E+0
-5.035568E+0
-5.189482E+0
-5.343395E+0
-5.343395E+0
-5.189482E+0
-5.035568E+0
-4.881657E+0
-5.035568E+0
-5.189482E+0
-5.189482E+0
-5.035568E+0
-4.881657E+0
-5.035568E+0
-5.035568E+0
-5.035568E+0
-4.881657E+0
-4.727743E+0
-4.727743E+0
-4.881657E+0
-4.881657E+0
-4.881657E+0
-4.727743E+0
-4.727743E+0
-4.881657E+0
-4.727743E+0
-4.727743E+0
-4.573832E+0
-4.573832E+0
-4.573832E+0
-4.727743E+0
-4.727743E+0
-4.881657E+0
-4.881657E+0
-4.727743E+0
-4.573832E+0
-4.419918E+0
-4.573832E+0
-4.573832E+0
-4.727743E+0
-4.727743E+0
-4.573832E+0
-4.573832E+0
-4.727743E+0
-4.727743E+0
-4.419918E+0
-4.419918E+0
-4.419918E+0
-4.419918E+0
-4.419918E+0
-4.266005E+0
-4.266005E+0
-4.266005E+0
-4.266005E+0
-4.112091E+0
-4.112091E+0
-4.266005E+0
-4.419918E+0
-4.266005E+0
-4.112091E+0
-4.112091E+0
-4.112091E+0
-4.266005E+0
-4.112091E+0
-4.112091E+0
-4.112091E+0
-4.266005E+0
-4.266005E+0
-4.112091E+0
-3.958180E+0
-3.804266E+0
-3.650353E+0
-3.804266E+0
-3.804266E+0
-3.958180E+0
-3.958180E+0
-3.958180E+0
-3.958180E+0
-3.958180E+0
-3.958180E+0
-3.804266E+0
-3.804266E+0
-3.804266E+0
-3.804266E+0
-3.650353E+0
-3.650353E+0
-3.650353E+0
-3.804266E+0
-3.650353E+0
-3.650353E+0
-3.650353E+0
-3.650353E+0
-3.496439E+0
-3.496439E+0
-3.342527E+0
-3.496439E+0
-3.496439E+0
-3.496439E+0
-3.496439E+0
-3.342527E+0
-3.342527E+0
-3.342527E+0
-3.342527E+0
-3.342527E+0
-3.342527E+0
-3.342527E+0
-3.342527E+0
-3.342527E+0
-3.342527E+0
-3.496439E+0
-3.496439E+0
-3.496439E+0
-3.496439E+0
-3.342527E+0
-3.342527E+0
-3.342527E+0
-3.342527E+0
-3.342527E+0
-3.188614E+0
-3.188614E+0
-3.188614E+0
-3.188614E+0
-3.034700E+0
-3.034700E+0
-3.034700E+0
-3.188614E+0
-3.188614E+0
-3.034700E+0
-2.880789E+0
-2.880789E+0
-2.726875E+0
-2.880789E+0
-2.880789E+0
-2.880789E+0
-2.880789E+0
-2.880789E+0
-2.880789E+0
-2.726875E+0
-2.726875E+0
-2.572964E+0
-2.572964E+0
-2.419050E+0
-2.572964E+0
-2.726875E+0
-2.880789E+0
-2.880789E+0
-2.880789E+0
-2.726875E+0
-2.726875E+0
-2.726875E+0
-2.880789E+0
-2.880789E+0
-2.880789E+0
-2.726875E+0
-2.726875E+0
-2.726875E+0
-2.726875E+0
-2.726875E+0
-2.726875E+0
-2.726875E+0
-2.726875E+0
-2.726875E+0
-2.572964E+0
-2.572964E+0
-2.572964E+0
-2.572964E+0
-2.572964E+0
-2.572964E+0
-2.726875E+0
-2.726875E+0
-2.572964E+0
-2.572964E+0
-2.572964E+0
-2.572964E+0
-2.726875E+0
-2.726875E+0
-2.572964E+0
-2.419050E+0
-2.419050E+0
-2.572964E+0
-2.726875E+0
-2.726875E+0
-2.726875E+0
-2.726875E+0
-2.726875E+0
-2.726875E+0
-2.572964E+0
-2.572964E+0
-2.726875E+0
-2.880789E+0
-2.880789E+0
-2.572964E+0
-2.572964E+0
-2.419050E+0
-2.572964E+0
-2.419050E+0
-2.419050E+0
-2.265137E+0
-2.419050E+0
-2.419050E+0
-2.419050E+0
-2.265137E+0
-2.111223E+0
-2.111223E+0
-2.265137E+0
-2.419050E+0
-2.572964E+0
-2.419050E+0
-2.265137E+0
-2.111223E+0
-2.111223E+0
-2.111223E+0
-2.111223E+0
-2.111223E+0
-2.111223E+0
-1.957310E+0
-1.957310E+0
-2.111223E+0
-2.265137E+0
-2.265137E+0
-1.957310E+0
-1.803398E+0
-1.803398E+0
-1.957310E+0
-1.957310E+0
-1.957310E+0
-1.957310E+0
-1.957310E+0
-1.957310E+0
-2.111223E+0
-2.111223E+0
-2.111223E+0
-1.957310E+0
-1.957310E+0
-1.957310E+0
-1.957310E+0
-1.957310E+0
-1.803398E+0
-1.649485E+0
-1.803398E+0
-1.957310E+0
-1.803398E+0
-1.803398E+0
-1.803398E+0
-1.957310E+0
-2.111223E+0
-1.957310E+0
-1.803398E+0
-1.803398E+0
-1.649485E+0
-1.649485E+0
-1.649485E+0
-1.803398E+0
-1.803398E+0
-1.649485E+0
-1.649485E+0
-1.495573E+0
-1.341660E+0
-1.341660E+0
-1.495573E+0
-1.495573E+0
-1.495573E+0
-1.495573E+0
-1.495573E+0
-1.341660E+0
-1.341660E+0
-1.187746E+0
-1.341660E+0
-1.495573E+0
-1.495573E+0
-1.649485E+0
-1.649485E+0
-1.495573E+0
-1.341660E+0
-1.187746E+0
-1.341660E+0
-1.341660E+0
-1.341660E+0
-1.341660E+0
-1.187746E+0
-1.187746E+0
-1.341660E+0
-1.495573E+0
-1.341660E+0
-1.187746E+0
-1.033835E+0
-1.033835E+0
-1.187746E+0
-1.187746E+0
-1.187746E+0
-1.187746E+0
-1.187746E+0
-1.033835E+0
-1.033835E+0
-1.033835E+0
-1.033835E+0
-1.033835E+0
-1.033835E+0
-8.799210E-1
-5.720940E-1
-2.642689E-1
-1.103573E-1
-2.642689E-1
-2.642689E-1
-2.642689E-1
-1.103573E-1
4.355621E-2
4.355621E-2
4.355621E-2
4.355621E-2
4.355621E-2
4.355621E-2
4.355621E-2
4.355621E-2
4.355621E-2
1.974697E-1
1.974697E-1
4.355621E-2
-1.103573E-1
4.355621E-2
4.355621E-2
4.355621E-2
4.355621E-2
4.355621E-2
1.974697E-1
3.513832E-1
5.052948E-1
3.513832E-1
1.974697E-1
1.974697E-1
3.513832E-1
6.592083E-1
6.592083E-1
5.052948E-1
5.052948E-1
6.592083E-1
8.131218E-1
8.131218E-1
6.592083E-1
5.052948E-1
6.592083E-1
6.592083E-1
8.131218E-1
6.592083E-1
6.592083E-1
6.592083E-1
8.131218E-1
8.131218E-1
8.131218E-1
9.670353E-1
9.670353E-1
8.131218E-1
8.131218E-1
6.592083E-1
6.592083E-1
6.592083E-1
8.131218E-1
9.670353E-1
8.131218E-1
8.131218E-1
8.131218E-1
8.131218E-1
9.670353E-1
9.670353E-1
9.670353E-1
8.131218E-1
6.592083E-1
8.131218E-1
9.670353E-1
1.120949E+0
1.274860E+0
1.274860E+0
1.120949E+0
1.120949E+0
1.120949E+0
1.120949E+0
1.120949E+0
1.120949E+0
1.120949E+0
1.120949E+0
1.274860E+0
1.120949E+0
1.120949E+0
1.120949E+0
1.274860E+0
1.274860E+0
1.120949E+0
8.131218E-1
5.052948E-1
3.513832E-1
5.052948E-1
3.513832E-1
1.974697E-1
4.355621E-2
4.355621E-2
1.974697E-1
3.513832E-1
3.513832E-1
3.513832E-1
3.513832E-1
3.513832E-1
1.974697E-1
4.355621E-2
1.974697E-1
1.974697E-1
3.513832E-1
5.052948E-1
6.592083E-1
6.592083E-1
6.592083E-1
5.052948E-1
5.052948E-1
6.592083E-1
6.592083E-1
6.592083E-1
6.592083E-1
6.592083E-1
6.592083E-1
6.592083E-1
5.052948E-1
5.052948E-1
6.592083E-1
8.131218E-1
8.131218E-1
6.592083E-1
6.592083E-1
6.592083E-1
6.592083E-1
5.052948E-1
5.052948E-1
5.052948E-1
6.592083E-1
8.131218E-1
8.131218E-1
8.131218E-1
6.592083E-1
6.592083E-1
6.592083E-1
6.592083E-1
6.592083E-1
6.592083E-1
8.131218E-1
9.670353E-1
1.120949E+0
9.670353E-1
9.670353E-1
8.131218E-1
9.670353E-1
9.670353E-1
9.670353E-1
8.131218E-1
6.592083E-1
6.592083E-1
8.131218E-1
1.120949E+0
1.120949E+0
9.670353E-1
8.131218E-1
6.592083E-1
8.131218E-1
1.120949E+0
1.274860E+0
1.120949E+0
9.670353E-1
8.131218E-1
9.670353E-1
9.670353E-1
9.670353E-1
1.120949E+0
1.120949E+0
1.274860E+0
1.120949E+0
9.670353E-1
8.131218E-1
8.131218E-1
9.670353E-1
1.120949E+0
1.120949E+0
1.120949E+0
1.120949E+0
1.120949E+0
1.120949E+0
1.120949E+0
1.120949E+0
1.274860E+0
1.274860E+0
1.274860E+0
1.120949E+0
1.120949E+0
1.120949E+0
1.120949E+0
1.274860E+0
1.428772E+0
1.428772E+0
1.428772E+0
1.274860E+0
1.274860E+0
1.428772E+0
1.582686E+0
1.582686E+0
1.582686E+0
1.274860E+0
1.274860E+0
1.274860E+0
1.428772E+0
1.582686E+0
1.736599E+0
1.736599E+0
1.582686E+0
1.428772E+0
1.428772E+0
1.582686E+0
1.582686E+0
1.428772E+0
1.582686E+0
1.890511E+0
2.044424E+0
2.044424E+0
2.044424E+0
1.890511E+0
1.736599E+0
1.890511E+0
1.890511E+0
2.044424E+0
2.044424E+0
2.044424E+0
2.044424E+0
1.890511E+0
1.736599E+0
1.582686E+0
1.736599E+0
1.890511E+0
2.044424E+0
2.044424E+0
1.890511E+0
1.736599E+0
1.736599E+0
1.736599E+0
1.890511E+0
2.044424E+0
2.198338E+0
2.198338E+0
2.044424E+0
2.044424E+0
2.198338E+0
2.198338E+0
2.044424E+0
1.890511E+0
1.890511E+0
2.044424E+0
2.044424E+0
2.044424E+0
2.044424E+0
2.044424E+0
2.044424E+0
2.044424E+0
2.044424E+0
2.198338E+0
2.198338E+0
2.198338E+0
2.198338E+0
2.044424E+0
2.044424E+0
2.044424E+0
2.044424E+0
2.044424E+0
2.044424E+0
1.890511E+0
1.890511E+0
2.044424E+0
2.044424E+0
2.044424E+0
2.044424E+0
1.890511E+0
2.044424E+0
2.044424E+0
2.198338E+0
2.044424E+0
2.044424E+0
2.044424E+0
2.044424E+0
2.044424E+0
2.044424E+0
2.044424E+0
2.044424E+0
2.044424E+0
2.044424E+0
1.890511E+0
1.890511E+0
1.890511E+0
1.890511E+0
1.890511E+0
1.890511E+0
1.736599E+0
1.736599E+0
1.890511E+0
1.890511E+0
1.890511E+0
1.890511E+0
1.890511E+0
1.890511E+0
1.890511E+0
2.044424E+0
2.198338E+0
2.198338E+0
2.198338E+0
2.044424E+0
2.198338E+0
2.198338E+0
2.198338E+0
2.198338E+0
2.044424E+0
2.044424E+0
2.198338E+0
2.198338E+0
2.198338E+0
2.044424E+0
2.044424E+0
2.044424E+0
2.044424E+0
2.198338E+0
2.198338E+0
2.198338E+0
2.198338E+0
2.198338E+0
2.198338E+0
2.044424E+0
2.044424E+0
2.044424E+0
2.352251E+0
2.352251E+0
2.198338E+0
2.198338E+0
2.198338E+0
2.198338E+0
2.198338E+0
2.198338E+0
2.198338E+0
2.198338E+0
2.198338E+0
2.198338E+0
2.352251E+0
2.506165E+0
2.352251E+0
2.198338E+0
2.044424E+0
2.044424E+0
2.044424E+0
2.044424E+0
2.044424E+0
2.044424E+0
2.198338E+0
2.198338E+0
2.198338E+0
2.352251E+0
2.198338E+0
2.198338E+0
2.198338E+0
2.352251E+0
2.198338E+0
2.044424E+0
1.890511E+0
2.044424E+0
2.198338E+0
2.198338E+0
2.198338E+0
2.198338E+0
2.352251E+0
2.352251E+0
2.352251E+0
2.352251E+0
2.198338E+0
2.198338E+0
2.352251E+0
2.506165E+0
2.352251E+0
2.352251E+0
2.198338E+0
2.352251E+0
2.506165E+0
2.506165E+0
2.352251E+0
2.198338E+0
2.352251E+0
2.352251E+0
2.506165E+0
2.352251E+0
2.352251E+0
2.506165E+0
2.660078E+0
2.660078E+0
2.660078E+0
2.660078E+0
2.660078E+0
2.660078E+0
2.660078E+0
2.660078E+0
2.813988E+0
3.121815E+0
3.121815E+0
2.813988E+0
2.660078E+0
2.660078E+0
2.967901E+0
2.967901E+0
2.967901E+0
2.967901E+0
2.813988E+0
2.660078E+0
2.506165E+0
2.506165E+0
2.660078E+0
2.813988E+0
2.813988E+0
2.813988E+0
2.813988E+0
2.660078E+0
2.813988E+0
2.813988E+0
2.967901E+0
2.967901E+0
3.121815E+0
3.121815E+0
2.967901E+0
2.967901E+0
3.121815E+0
3.275728E+0
3.275728E+0
3.121815E+0
2.967901E+0
2.967901E+0
2.967901E+0
2.967901E+0
2.813988E+0
2.813988E+0
2.813988E+0
2.660078E+0
2.660078E+0
2.660078E+0
2.967901E+0
3.121815E+0
2.967901E+0
2.813988E+0
2.660078E+0
2.660078E+0
2.813988E+0
2.660078E+0
2.660078E+0
2.660078E+0
2.813988E+0
2.813988E+0
2.967901E+0
2.813988E+0
2.813988E+0
2.813988E+0
2.813988E+0
2.813988E+0
2.813988E+0
2.813988E+0
2.813988E+0
2.967901E+0
2.967901E+0
3.121815E+0
2.967901E+0
2.967901E+0
2.813988E+0
2.813988E+0
2.967901E+0
2.813988E+0
2.813988E+0
2.813988E+0
2.813988E+0
2.813988E+0
2.967901E+0
2.967901E+0
2.813988E+0
2.813988E+0
2.813988E+0
2.967901E+0
3.275728E+0
3.275728E+0
3.121815E+0
2.967901E+0
2.813988E+0
2.967901E+0
2.967901E+0
2.813988E+0
2.660078E+0
2.506165E+0
2.660078E+0
2.967901E+0
2.967901E+0
2.967901E+0
2.967901E+0
2.813988E+0
2.813988E+0
2.660078E+0
2.660078E+0
2.813988E+0
2.813988E+0
2.813988E+0
2.660078E+0
2.660078E+0
2.660078E+0
2.813988E+0
2.813988E+0
2.813988E+0
2.660078E+0
2.660078E+0
2.660078E+0
2.506165E+0
2.352251E+0
2.506165E+0
2.660078E+0
2.813988E+0
2.813988E+0
2.660078E+0
2.506165E+0
2.506165E+0
2.660078E+0
2.813988E+0
2.813988E+0
2.813988E+0
2.660078E+0
2.506165E+0
2.506165E+0
2.506165E+0
2.506165E+0
2.352251E+0
2.352251E+0
2.352251E+0
2.352251E+0
2.506165E+0
2.506165E+0
2.506165E+0
2.506165E+0
2.352251E+0
2.198338E+0
2.044424E+0
1.890511E+0
1.890511E+0
2.044424E+0
2.198338E+0
2.198338E+0
2.198338E+0
2.198338E+0
2.044424E+0
2.198338E+0
2.198338E+0
2.198338E+0
2.044424E+0
2.044424E+0
2.198338E+0
2.198338E+0
2.198338E+0
2.044424E+0
2.198338E+0
2.198338E+0
1.890511E+0
1.890511E+0
1.890511E+0
2.044424E+0
2.044424E+0
2.044424E+0
1.890511E+0
2.044424E+0
2.044424E+0
2.198338E+0
2.044424E+0
1.736599E+0
1.736599E+0
2.044424E+0
2.044424E+0
1.890511E+0
1.736599E+0
1.736599E+0
1.736599E+0
1.890511E+0
2.044424E+0
1.890511E+0
1.736599E+0
1.582686E+0
1.582686E+0
1.582686E+0
1.736599E+0
1.890511E+0
1.890511E+0
1.890511E+0
1.890511E+0
1.890511E+0
1.890511E+0
1.582686E+0
1.582686E+0
1.736599E+0
1.890511E+0
1.890511E+0
1.582686E+0
1.428772E+0
1.428772E+0
1.582686E+0
1.736599E+0
1.890511E+0
1.736599E+0
1.582686E+0
1.582686E+0
1.736599E+0
1.890511E+0
1.736599E+0
1.736599E+0
1.736599E+0
1.736599E+0
1.736599E+0
1.582686E+0
1.274860E+0
1.274860E+0
1.428772E+0
1.582686E+0
1.582686E+0
1.582686E+0
1.582686E+0
1.428772E+0
1.582686E+0
1.736599E+0
1.736599E+0
1.582686E+0
1.428772E+0
1.428772E+0
1.582686E+0
1.736599E+0
1.582686E+0
1.274860E+0
1.274860E+0
1.428772E+0
1.736599E+0
1.736599E+0
1.582686E+0
1.428772E+0
1.428772E+0
1.736599E+0
1.890511E+0
1.890511E+0
1.736599E+0
1.582686E+0
1.428772E+0
1.428772E+0
1.428772E+0
1.428772E+0
1.582686E+0
1.736599E+0
1.736599E+0
1.582686E+0
1.582686E+0
1.582686E+0
1.582686E+0
1.582686E+0
1.582686E+0
1.582686E+0
1.428772E+0
1.428772E+0
1.274860E+0
1.274860E+0
1.274860E+0
1.274860E+0
1.274860E+0
1.274860E+0
1.274860E+0
1.274860E+0
1.274860E+0
1.274860E+0
1.274860E+0
1.428772E+0
1.582686E+0
1.582686E+0
1.428772E+0
1.274860E+0
1.120949E+0
1.120949E+0
1.120949E+0
1.274860E+0
1.120949E+0
1.120949E+0
1.274860E+0
1.120949E+0
1.120949E+0
9.670353E-1
9.670353E-1
1.120949E+0
1.274860E+0
1.428772E+0
1.582686E+0
1.582686E+0
1.274860E+0
1.120949E+0
1.274860E+0
1.428772E+0
1.428772E+0
1.428772E+0
1.428772E+0
1.274860E+0
1.120949E+0
9.670353E-1
9.670353E-1
1.120949E+0
1.274860E+0
1.274860E+0
1.274860E+0
1.120949E+0
9.670353E-1
1.120949E+0
1.428772E+0
1.428772E+0
1.274860E+0
1.120949E+0
9.670353E-1
9.670353E-1
9.670353E-1
1.120949E+0
9.670353E-1
9.670353E-1
9.670353E-1
1.120949E+0
1.274860E+0
1.274860E+0
1.120949E+0
1.274860E+0
1.274860E+0
1.274860E+0
1.120949E+0
1.120949E+0
9.670353E-1
1.120949E+0
1.120949E+0
1.120949E+0
9.670353E-1
9.670353E-1
9.670353E-1
9.670353E-1
1.120949E+0
1.120949E+0
9.670353E-1
9.670353E-1
9.670353E-1
1.120949E+0
1.274860E+0
1.120949E+0
1.120949E+0
9.670353E-1
1.120949E+0
1.274860E+0
1.274860E+0
1.120949E+0
1.274860E+0
1.274860E+0
1.274860E+0
1.120949E+0
1.120949E+0
1.120949E+0
1.274860E+0
1.274860E+0
1.274860E+0
1.274860E+0
1.428772E+0
1.274860E+0
1.120949E+0
1.120949E+0
1.274860E+0
1.428772E+0
1.428772E+0
1.274860E+0
1.120949E+0
1.274860E+0
1.428772E+0
1.428772E+0
1.428772E+0
1.274860E+0
1.274860E+0
1.428772E+0
1.274860E+0
1.120949E+0
1.120949E+0
1.120949E+0
1.120949E+0
9.670353E-1
1.120949E+0
1.120949E+0
1.274860E+0
1.120949E+0
1.120949E+0
1.120949E+0
1.120949E+0
1.274860E+0
1.428772E+0
1.428772E+0
1.428772E+0
1.274860E+0
1.274860E+0
1.274860E+0
1.428772E+0
1.274860E+0
1.120949E+0
9.670353E-1
9.670353E-1
1.274860E+0
1.582686E+0
1.582686E+0
1.274860E+0
1.274860E+0
1.274860E+0
1.428772E+0
1.428772E+0
1.274860E+0
1.274860E+0
1.428772E+0
1.428772E+0
1.274860E+0
1.120949E+0
1.120949E+0
1.274860E+0
1.428772E+0
1.274860E+0
1.274860E+0
1.428772E+0
1.428772E+0
1.428772E+0
1.274860E+0
1.274860E+0
1.120949E+0
1.120949E+0
9.670353E-1
9.670353E-1
9.670353E-1
9.670353E-1
9.670353E-1
1.120949E+0
1.120949E+0
1.120949E+0
1.120949E+0
9.670353E-1
9.670353E-1
9.670353E-1
8.131218E-1
8.131218E-1
8.131218E-1
9.670353E-1
9.670353E-1
9.670353E-1
8.131218E-1
8.131218E-1
9.670353E-1
1.120949E+0
1.274860E+0
1.274860E+0
1.120949E+0
9.670353E-1
9.670353E-1
1.120949E+0
9.670353E-1
8.131218E-1
8.131218E-1
8.131218E-1
9.670353E-1
8.131218E-1
8.131218E-1
8.131218E-1
6.592083E-1
6.592083E-1
6.592083E-1
8.131218E-1
9.670353E-1
9.670353E-1
9.670353E-1
9.670353E-1
9.670353E-1
9.670353E-1
8.131218E-1
8.131218E-1
8.131218E-1
8.131218E-1
6.592083E-1
5.052948E-1
5.052948E-1
6.592083E-1
9.670353E-1
9.670353E-1
9.670353E-1
9.670353E-1
9.670353E-1
9.670353E-1
1.120949E+0
1.120949E+0
9.670353E-1
8.131218E-1
8.131218E-1
8.131218E-1
9.670353E-1
9.670353E-1
9.670353E-1
1.120949E+0
9.670353E-1
9.670353E-1
8.131218E-1
9.670353E-1
1.120949E+0
1.120949E+0
9.670353E-1
8.131218E-1
6.592083E-1
6.592083E-1
8.131218E-1
8.131218E-1
8.131218E-1
8.131218E-1
8.131218E-1
8.131218E-1
1.120949E+0
1.274860E+0
1.274860E+0
1.428772E+0
1.428772E+0
1.274860E+0
1.274860E+0
1.274860E+0
1.274860E+0
1.274860E+0
1.274860E+0
9.670353E-1
9.670353E-1
9.670353E-1
1.120949E+0
1.274860E+0
1.274860E+0
1.274860E+0
1.274860E+0
1.428772E+0
1.582686E+0
1.582686E+0
1.428772E+0
1.274860E+0
1.120949E+0
9.670353E-1
9.670353E-1
1.120949E+0
1.428772E+0
1.582686E+0
1.582686E+0
1.736599E+0
1.582686E+0
1.582686E+0
1.428772E+0
1.428772E+0
1.428772E+0
1.582686E+0
1.736599E+0
1.890511E+0
1.890511E+0
1.736599E+0
1.890511E+0
2.044424E+0
2.044424E+0
1.890511E+0
1.890511E+0
1.890511E+0
1.890511E+0
1.890511E+0
1.890511E+0
1.890511E+0
1.890511E+0
2.044424E+0
2.044424E+0
2.044424E+0
2.044424E+0
2.044424E+0
2.198338E+0
2.198338E+0
2.044424E+0
2.044424E+0
2.044424E+0
2.044424E+0
2.198338E+0
2.198338E+0
2.352251E+0
2.352251E+0
2.352251E+0
2.198338E+0
2.198338E+0
2.352251E+0
2.352251E+0
2.352251E+0
2.352251E+0
2.352251E+0
2.352251E+0
2.352251E+0
2.352251E+0
2.352251E+0
2.352251E+0
2.198338E+0
2.044424E+0
2.044424E+0
2.198338E+0
2.198338E+0
2.044424E+0
1.890511E+0
1.890511E+0
1.890511E+0
2.044424E+0
1.890511E+0
1.890511E+0
1.890511E+0
2.044424E+0
1.890511E+0
1.890511E+0
1.890511E+0
1.890511E+0
2.044424E+0
2.044424E+0
2.198338E+0
2.198338E+0
2.044424E+0
2.044424E+0
1.890511E+0
1.736599E+0
1.736599E+0
1.582686E+0
1.582686E+0
1.582686E+0
1.736599E+0
1.736599E+0
1.582686E+0
1.428772E+0
1.274860E+0
1.274860E+0
1.274860E+0
1.274860E+0
1.428772E+0
1.428772E+0
1.274860E+0
1.120949E+0
1.120949E+0
1.120949E+0
1.274860E+0
1.274860E+0
1.120949E+0
9.670353E-1
8.131218E-1
6.592083E-1
6.592083E-1
6.592083E-1
6.592083E-1
8.131218E-1
6.592083E-1
6.592083E-1
5.052948E-1
3.513832E-1
1.974697E-1
4.355621E-2
4.355621E-2
1.974697E-1
1.974697E-1
1.974697E-1
4.355621E-2
-1.103573E-1
-2.642689E-1
-2.642689E-1
-2.642689E-1
-2.642689E-1
-2.642689E-1
-2.642689E-1
-2.642689E-1
-4.181805E-1
-5.720940E-1
-5.720940E-1
-5.720940E-1
-4.181805E-1
-4.181805E-1
-5.720940E-1
-5.720940E-1
-7.260075E-1
-8.799210E-1
-8.799210E-1
-8.799210E-1
-8.799210E-1
-1.033835E+0
-8.799210E-1
-8.799210E-1
-8.799210E-1
-1.033835E+0
-1.187746E+0
-1.187746E+0
-1.187746E+0
-1.341660E+0
-1.187746E+0
-1.187746E+0
-1.033835E+0
-1.187746E+0
-1.341660E+0
-1.341660E+0
-1.341660E+0
-1.341660E+0
-1.495573E+0
-1.649485E+0
-1.803398E+0
-1.649485E+0
-1.649485E+0
-1.649485E+0
-1.649485E+0
-1.649485E+0
-1.649485E+0
-1.649485E+0
-1.649485E+0
-1.649485E+0
-1.649485E+0
-1.649485E+0
-1.803398E+0
-1.803398E+0
-1.803398E+0
-1.803398E+0
-1.957310E+0
-2.111223E+0
-2.111223E+0
-1.957310E+0
-1.803398E+0
-1.803398E+0
-1.957310E+0
-2.111223E+0
-2.111223E+0
-2.111223E+0
-2.111223E+0
-2.265137E+0
-2.265137E+0
-2.111223E+0
-2.111223E+0
-2.111223E+0
-2.265137E+0
-2.265137E+0
-2.265137E+0
-2.265137E+0
-2.265137E+0
-2.111223E+0
-2.111223E+0
-2.111223E+0
-2.111223E+0
-2.265137E+0
-2.265137E+0
-2.265137E+0
-2.111223E+0
-2.111223E+0
-2.111223E+0
-2.111223E+0
-2.111223E+0
-2.111223E+0
-2.111223E+0
-2.111223E+0
-1.957310E+0
-1.957310E+0
-1.957310E+0
-1.957310E+0
-1.957310E+0
-2.111223E+0
-1.957310E+0
-1.957310E+0
-1.803398E+0
-1.803398E+0
-1.957310E+0
-1.957310E+0
-1.957310E+0
-1.803398E+0
-1.957310E+0
-2.111223E+0
-2.111223E+0
-2.265137E+0
-2.265137E+0
-2.265137E+0
-2.111223E+0
-1.803398E+0
-1.649485E+0
-1.649485E+0
-1.803398E+0
-1.957310E+0
-1.957310E+0
-1.803398E+0
-1.803398E+0
-1.957310E+0
-1.957310E+0
-1.957310E+0
-2.111223E+0
-2.111223E+0
-2.111223E+0
-1.957310E+0
-1.803398E+0
-1.803398E+0
-1.957310E+0
-1.803398E+0
-1.649485E+0
-1.495573E+0
-1.495573E+0
-1.649485E+0
-1.649485E+0
-1.649485E+0
-1.803398E+0
-1.803398E+0
-1.803398E+0
-1.803398E+0
-1.803398E+0
-1.803398E+0
-1.803398E+0
-1.649485E+0
-1.649485E+0
-1.649485E+0
-1.803398E+0
-1.803398E+0
-1.803398E+0
-1.649485E+0
-1.649485E+0
-1.803398E+0
-1.957310E+0
-1.957310E+0
-1.803398E+0
-1.957310E+0
-2.111223E+0
-2.111223E+0
-2.111223E+0
-1.803398E+0
-1.803398E+0
-1.803398E+0
-1.957310E+0
-1.957310E+0
-1.957310E+0
-1.957310E+0
-1.957310E+0
-1.957310E+0
-1.957310E+0
-1.957310E+0
-1.957310E+0
-2.111223E+0
-2.111223E+0
-1.957310E+0
-1.957310E+0
-2.111223E+0
-2.265137E+0
-2.111223E+0
-1.957310E+0
-1.957310E+0
-1.957310E+0
-2.111223E+0
-2.265137E+0
-2.111223E+0
-1.957310E+0
-1.957310E+0
-1.957310E+0
-1.957310E+0
-2.111223E+0
-2.265137E+0
-2.419050E+0
-2.265137E+0
-2.111223E+0
-2.111223E+0
-2.265137E+0
-2.265137E+0
-2.265137E+0
-2.419050E+0
-2.419050E+0
-2.572964E+0
-2.572964E+0
-2.419050E+0
-2.419050E+0
-2.419050E+0
-2.419050E+0
-2.419050E+0
-2.265137E+0
-2.265137E+0
-2.419050E+0
-2.265137E+0
-2.111223E+0
-2.111223E+0
-2.419050E+0
-2.572964E+0
-2.726875E+0
-2.726875E+0
-2.726875E+0
-2.572964E+0
-2.572964E+0
-2.572964E+0
-2.572964E+0
-2.419050E+0
-2.265137E+0
-2.265137E+0
-2.419050E+0
-2.726875E+0
-2.880789E+0
-2.880789E+0
-2.880789E+0
-2.880789E+0
-2.726875E+0
-2.726875E+0
-2.726875E+0
-2.726875E+0
-2.726875E+0
-2.726875E+0
-2.726875E+0
-2.726875E+0
-2.726875E+0
-2.726875E+0
-2.726875E+0
-2.726875E+0
-2.726875E+0
-2.880789E+0
-2.880789E+0
-3.034700E+0
-3.034700E+0
-3.188614E+0
-3.188614E+0
-3.034700E+0
-3.034700E+0
-3.034700E+0
-3.034700E+0
-2.880789E+0
-2.880789E+0
-3.034700E+0
-3.034700E+0
-2.880789E+0
-2.880789E+0
-3.034700E+0
-3.034700E+0
-2.880789E+0
-2.726875E+0
-2.726875E+0
-2.880789E+0
-3.188614E+0
-3.188614E+0
-3.034700E+0
-2.880789E+0
-3.034700E+0
-3.188614E+0
-3.342527E+0
-3.342527E+0
-3.342527E+0
-3.342527E+0
-3.342527E+0
-3.342527E+0
-3.342527E+0
-3.342527E+0
-3.342527E+0
-3.188614E+0
-3.188614E+0
-3.188614E+0
-3.188614E+0
-3.188614E+0
-3.188614E+0
-3.188614E+0
-3.188614E+0
-3.188614E+0
-3.188614E+0
-3.188614E+0
-3.188614E+0
-3.342527E+0
-3.342527E+0
-3.188614E+0
-3.034700E+0
-2.880789E+0
-2.880789E+0
-3.034700E+0
-3.034700E+0
-3.188614E+0
-3.188614E+0
-3.188614E+0
-3.034700E+0
-2.880789E+0
-2.880789E+0
-3.034700E+0
-3.188614E+0
-3.188614E+0
-3.034700E+0
-3.034700E+0
-2.880789E+0
-2.880789E+0
-3.034700E+0
-3.188614E+0
-3.188614E+0
-3.188614E+0
-2.880789E+0
-2.880789E+0
-2.880789E+0
-2.880789E+0
-2.880789E+0
-2.880789E+0
-2.880789E+0
-3.034700E+0
-3.034700E+0
-2.880789E+0
-2.880789E+0
-2.880789E+0
-2.880789E+0
-2.880789E+0
-2.880789E+0
-2.880789E+0
-2.880789E+0
-2.880789E+0
-2.880789E+0
-2.880789E+0
-3.034700E+0
-3.188614E+0
-3.034700E+0
-2.880789E+0
-2.726875E+0
-2.880789E+0
-3.034700E+0
-3.034700E+0
-3.034700E+0
-3.034700E+0
-2.880789E+0
-3.034700E+0
-2.880789E+0
-2.880789E+0
-2.880789E+0
-2.880789E+0
-2.880789E+0
-2.880789E+0
-3.034700E+0
-3.034700E+0
-3.034700E+0
-3.034700E+0
-3.034700E+0
-3.034700E+0
-3.034700E+0
-3.188614E+0
-3.188614E+0
-3.034700E+0
-3.034700E+0
-3.188614E+0
-3.188614E+0
-3.034700E+0
-2.880789E+0
-2.880789E+0
-2.880789E+0
-2.880789E+0
-2.880789E+0
-2.880789E+0
-2.880789E+0
-2.880789E+0
-2.880789E+0
-3.034700E+0
-3.188614E+0
-3.034700E+0
-3.034700E+0
-2.880789E+0
-2.880789E+0
-2.880789E+0
-2.880789E+0
-2.726875E+0
-2.880789E+0
-2.880789E+0
-2.726875E+0
-2.726875E+0
-2.880789E+0
-3.034700E+0
-3.034700E+0
-3.034700E+0
-3.034700E+0
-3.034700E+0
-3.034700E+0
-3.188614E+0
-3.188614E+0
-3.188614E+0
-3.342527E+0
-3.342527E+0
-3.496439E+0
-3.650353E+0
-3.804266E+0
-3.804266E+0
-3.650353E+0
-3.650353E+0
-3.650353E+0
-3.650353E+0
-3.650353E+0
-3.650353E+0
-3.650353E+0
-3.650353E+0
-3.650353E+0
-3.650353E+0
-3.804266E+0
-3.958180E+0
-3.804266E+0
-3.804266E+0
-3.804266E+0
-3.804266E+0
-3.650353E+0
-3.496439E+0
-3.650353E+0
-3.650353E+0
-3.804266E+0
-3.958180E+0
-3.958180E+0
-3.804266E+0
-3.804266E+0
-3.804266E+0
-3.804266E+0
-3.958180E+0
-3.804266E+0
-3.650353E+0
-3.650353E+0
-3.650353E+0
-3.804266E+0
-3.804266E+0
-3.804266E+0
-3.650353E+0
-3.650353E+0
-3.650353E+0
-3.804266E+0
-3.958180E+0
-3.958180E+0
-3.804266E+0
-3.804266E+0
-3.804266E+0
-3.804266E+0
-3.804266E+0
-3.650353E+0
-3.650353E+0
-3.804266E+0
-3.804266E+0
-3.804266E+0
-3.650353E+0
-3.342527E+0
-3.188614E+0
-3.188614E+0
-3.188614E+0
-3.188614E+0
-3.342527E+0
-3.650353E+0
-3.650353E+0
-3.496439E+0
-3.342527E+0
-3.188614E+0
-3.188614E+0
-3.188614E+0
-3.188614E+0
-3.188614E+0
-3.034700E+0
-2.880789E+0
-2.880789E+0
-2.880789E+0
-3.034700E+0
-2.880789E+0
-2.726875E+0
-2.419050E+0
-2.419050E+0
-2.572964E+0
-2.572964E+0
-2.726875E+0
-2.572964E+0
-2.572964E+0
-2.572964E+0
-2.572964E+0
-2.419050E+0
-2.419050E+0
-2.265137E+0
-2.265137E+0
-2.111223E+0
-2.111223E+0
-2.265137E+0
-2.265137E+0
-2.265137E+0
-2.111223E+0
-1.803398E+0
-1.803398E+0
-1.957310E+0
-2.111223E+0
-1.957310E+0
-1.803398E+0
-1.803398E+0
-1.803398E+0
-1.803398E+0
-1.649485E+0
-1.495573E+0
-1.649485E+0
-1.649485E+0
-1.495573E+0
-1.341660E+0
-1.341660E+0
-1.495573E+0
-1.649485E+0
-1.495573E+0
-1.187746E+0
-1.033835E+0
-1.033835E+0
-1.033835E+0
-1.187746E+0
-1.187746E+0
-8.799210E-1
-7.260075E-1
-5.720940E-1
-7.260075E-1
-7.260075E-1
-8.799210E-1
-7.260075E-1
-7.260075E-1
-5.720940E-1
-5.720940E-1
-4.181805E-1
-4.181805E-1
-4.181805E-1
-4.181805E-1
-5.720940E-1
-5.720940E-1
-7.260075E-1
-7.260075E-1
-5.720940E-1
-4.181805E-1
-4.181805E-1
-5.720940E-1
-7.260075E-1
-8.799210E-1
-7.260075E-1
-5.720940E-1
-4.181805E-1
-2.642689E-1
-4.181805E-1
-4.181805E-1
-4.181805E-1
-4.181805E-1
-2.642689E-1
-4.181805E-1
-4.181805E-1
-2.642689E-1
-1.103573E-1
4.355621E-2
4.355621E-2
-1.103573E-1
-2.642689E-1
-2.642689E-1
-2.642689E-1
-2.642689E-1
-4.181805E-1
-1.103573E-1
1.974697E-1
3.513832E-1
3.513832E-1
1.974697E-1
4.355621E-2
1.974697E-1
1.974697E-1
3.513832E-1
1.974697E-1
1.974697E-1
1.974697E-1
3.513832E-1
1.974697E-1
1.974697E-1
4.355621E-2
-1.103573E-1
-1.103573E-1
4.355621E-2
4.355621E-2
1.974697E-1
3.513832E-1
3.513832E-1
3.513832E-1
5.052948E-1
5.052948E-1
5.052948E-1
3.513832E-1
1.974697E-1
4.355621E-2
1.974697E-1
1.974697E-1
1.974697E-1
3.513832E-1
6.592083E-1
8.131218E-1
6.592083E-1
3.513832E-1
4.355621E-2
1.974697E-1
3.513832E-1
5.052948E-1
5.052948E-1
5.052948E-1
6.592083E-1
6.592083E-1
5.052948E-1
5.052948E-1
3.513832E-1
5.052948E-1
5.052948E-1
3.513832E-1
3.513832E-1
3.513832E-1
3.513832E-1
3.513832E-1
3.513832E-1
3.513832E-1
3.513832E-1
5.052948E-1
6.592083E-1
5.052948E-1
3.513832E-1
3.513832E-1
3.513832E-1
5.052948E-1
6.592083E-1
6.592083E-1
5.052948E-1
3.513832E-1
3.513832E-1
5.052948E-1
5.052948E-1
3.513832E-1
3.513832E-1
3.513832E-1
5.052948E-1
5.052948E-1
5.052948E-1
5.052948E-1
5.052948E-1
3.513832E-1
3.513832E-1
3.513832E-1
1.974697E-1
1.974697E-1
3.513832E-1
3.513832E-1
5.052948E-1
3.513832E-1
3.513832E-1
1.974697E-1
1.974697E-1
1.974697E-1
3.513832E-1
5.052948E-1
6.592083E-1
6.592083E-1
5.052948E-1
5.052948E-1
3.513832E-1
3.513832E-1
1.974697E-1
1.974697E-1
3.513832E-1
3.513832E-1
1.974697E-1
4.355621E-2
-1.103573E-1
4.355621E-2
3.513832E-1
6.592083E-1
8.131218E-1
8.131218E-1
6.592083E-1
6.592083E-1
6.592083E-1
6.592083E-1
6.592083E-1
6.592083E-1
6.592083E-1
5.052948E-1
5.052948E-1
5.052948E-1
5.052948E-1
5.052948E-1
6.592083E-1
8.131218E-1
6.592083E-1
5.052948E-1
3.513832E-1
3.513832E-1
3.513832E-1
5.052948E-1
5.052948E-1
5.052948E-1
3.513832E-1
3.513832E-1
5.052948E-1
6.592083E-1
8.131218E-1
8.131218E-1
6.592083E-1
5.052948E-1
5.052948E-1
6.592083E-1
8.131218E-1
9.670353E-1
1.120949E+0
1.120949E+0
1.120949E+0
1.120949E+0
1.120949E+0
1.120949E+0
9.670353E-1
9.670353E-1
8.131218E-1
9.670353E-1
9.670353E-1
1.120949E+0
1.274860E+0
1.428772E+0
1.274860E+0
1.274860E+0
1.274860E+0
1.274860E+0
1.274860E+0
1.120949E+0
1.274860E+0
1.274860E+0
1.274860E+0
1.274860E+0
1.274860E+0
1.274860E+0
1.274860E+0
1.120949E+0
1.120949E+0
1.120949E+0
9.670353E-1
9.670353E-1
1.120949E+0
1.120949E+0
1.274860E+0
1.582686E+0
1.890511E+0
1.890511E+0
1.582686E+0
1.274860E+0
1.120949E+0
1.274860E+0
1.428772E+0
1.428772E+0
1.120949E+0
1.120949E+0
1.428772E+0
1.890511E+0
2.198338E+0
2.198338E+0
1.582686E+0
1.120949E+0
8.131218E-1
1.120949E+0
1.428772E+0
1.582686E+0
1.428772E+0
1.428772E+0
1.582686E+0
1.890511E+0
2.198338E+0
2.198338E+0
2.044424E+0
1.736599E+0
1.428772E+0
1.428772E+0
1.120949E+0
9.670353E-1
8.131218E-1
1.274860E+0
1.890511E+0
2.352251E+0
2.506165E+0
2.198338E+0
1.736599E+0
1.736599E+0
1.890511E+0
2.044424E+0
2.044424E+0
2.198338E+0
2.506165E+0
2.506165E+0
2.506165E+0
2.506165E+0
2.352251E+0
2.044424E+0
2.044424E+0
2.198338E+0
2.044424E+0
1.428772E+0
1.974697E-1
-1.033835E+0
-1.649485E+0
-1.187746E+0
4.355621E-2
1.890511E+0
3.737467E+0
4.968769E+0
5.430510E+0
4.814858E+0
3.429640E+0
1.582686E+0
-2.642689E-1
-1.341660E+0
-1.187746E+0
1.974697E-1
2.198338E+0
4.353117E+0
5.892246E+0
6.661812E+0
6.200073E+0
4.968769E+0
3.429640E+0
1.890511E+0
3.513832E-1
-1.033835E+0
-1.957310E+0
-2.111223E+0
-1.649485E+0
-7.260075E-1
1.974697E-1
1.582686E+0
3.429640E+0
5.584421E+0
6.969637E+0
6.969637E+0
5.122683E+0
1.890511E+0
-1.649485E+0
-4.266005E+0
-5.035568E+0
-3.650353E+0
-7.260075E-1
2.660078E+0
5.584421E+0
7.431376E+0
7.739203E+0
6.353987E+0
3.737467E+0
9.670353E-1
-1.341660E+0
-2.572964E+0
-2.880789E+0
-2.419050E+0
-1.187746E+0
6.592083E-1
2.506165E+0
3.583553E+0
3.891380E+0
3.583553E+0
2.813988E+0
1.582686E+0
5.052948E-1
-4.181805E-1
-7.260075E-1
-5.720940E-1
1.974697E-1
1.120949E+0
2.198338E+0
2.813988E+0
3.121815E+0
2.813988E+0
2.198338E+0
1.428772E+0
6.592083E-1
4.355621E-2
-4.181805E-1
-5.720940E-1
-2.642689E-1
1.974697E-1
9.670353E-1
1.428772E+0
1.582686E+0
1.428772E+0
1.120949E+0
8.131218E-1
3.513832E-1
4.355621E-2
4.355621E-2
4.355621E-2
3.513832E-1
5.052948E-1
9.670353E-1
1.428772E+0
1.582686E+0
1.582686E+0
1.274860E+0
9.670353E-1
5.052948E-1
1.974697E-1
1.974697E-1
1.974697E-1
3.513832E-1
5.052948E-1
6.592083E-1
8.131218E-1
8.131218E-1
8.131218E-1
6.592083E-1
5.052948E-1
5.052948E-1
3.513832E-1
5.052948E-1
6.592083E-1
6.592083E-1
6.592083E-1
8.131218E-1
9.670353E-1
9.670353E-1
9.670353E-1
9.670353E-1
8.131218E-1
8.131218E-1
8.131218E-1
9.670353E-1
9.670353E-1
9.670353E-1
1.120949E+0
1.120949E+0
1.274860E+0
1.428772E+0
1.274860E+0
1.120949E+0
1.120949E+0
1.274860E+0
1.274860E+0
1.274860E+0
1.120949E+0
9.670353E-1
8.131218E-1
9.670353E-1
1.120949E+0
1.274860E+0
1.428772E+0
1.428772E+0
1.582686E+0
1.736599E+0
1.736599E+0
1.736599E+0
1.736599E+0
1.890511E+0
1.890511E+0
2.044424E+0
2.044424E+0
2.198338E+0
2.198338E+0
2.198338E+0
2.198338E+0
2.198338E+0
2.198338E+0
2.198338E+0
2.198338E+0
2.198338E+0
2.198338E+0
2.198338E+0
2.198338E+0
2.198338E+0
2.198338E+0
2.198338E+0
2.198338E+0
2.198338E+0
2.198338E+0
2.198338E+0
2.198338E+0
2.352251E+0
2.352251E+0
2.352251E+0
2.352251E+0
2.352251E+0
2.352251E+0
2.352251E+0
2.352251E+0
2.506165E+0
2.506165E+0
2.506165E+0
2.352251E+0
2.352251E+0
2.506165E+0
2.660078E+0
2.660078E+0
2.506165E+0
2.352251E+0
2.352251E+0
2.352251E+0
2.352251E+0
2.352251E+0
2.352251E+0
2.352251E+0
2.352251E+0
2.198338E+0
2.044424E+0
2.044424E+0
2.198338E+0
2.198338E+0
2.352251E+0
2.352251E+0
2.352251E+0
2.352251E+0
2.352251E+0
2.352251E+0
2.352251E+0
2.352251E+0
2.352251E+0
2.198338E+0
2.044424E+0
2.044424E+0
2.198338E+0
2.198338E+0
2.198338E+0
2.198338E+0
2.044424E+0
2.044424E+0
2.044424E+0
1.890511E+0
1.890511E+0
1.736599E+0
1.890511E+0
1.890511E+0
1.890511E+0
1.890511E+0
1.890511E+0
1.890511E+0
1.890511E+0
1.890511E+0
1.890511E+0
1.890511E+0
1.890511E+0
1.890511E+0
1.736599E+0
1.582686E+0
1.582686E+0
1.428772E+0
1.582686E+0
1.582686E+0
1.582686E+0
1.428772E+0
1.428772E+0
1.428772E+0
1.582686E+0
1.736599E+0
1.582686E+0
1.428772E+0
1.428772E+0
1.582686E+0
1.582686E+0
1.582686E+0
1.582686E+0
1.582686E+0
1.582686E+0
1.582686E+0
1.428772E+0
1.274860E+0
1.274860E+0
1.428772E+0
1.428772E+0
1.582686E+0
1.582686E+0
1.582686E+0
1.736599E+0
1.736599E+0
1.736599E+0
1.736599E+0
1.736599E+0
1.736599E+0
1.736599E+0
1.736599E+0
1.736599E+0
1.582686E+0
1.582686E+0
1.582686E+0
1.582686E+0
1.736599E+0
1.736599E+0
1.736599E+0
1.736599E+0
1.736599E+0
1.736599E+0
1.890511E+0
1.890511E+0
1.890511E+0
1.736599E+0
1.736599E+0
1.736599E+0
1.736599E+0
1.736599E+0
1.736599E+0
1.582686E+0
1.428772E+0
1.428772E+0
1.582686E+0
1.736599E+0
1.736599E+0
1.736599E+0
1.736599E+0
1.736599E+0
1.890511E+0
1.890511E+0
1.736599E+0
1.582686E+0
1.582686E+0
1.582686E+0
1.736599E+0
1.736599E+0
1.736599E+0
1.736599E+0
1.736599E+0
1.736599E+0
1.736599E+0
1.736599E+0
1.736599E+0
1.736599E+0
1.890511E+0
1.736599E+0
1.736599E+0
1.582686E+0
1.736599E+0
1.736599E+0
1.890511E+0
1.736599E+0
1.736599E+0
1.736599E+0
1.890511E+0
1.890511E+0
2.044424E+0
2.044424E+0
2.044424E+0
1.890511E+0
1.736599E+0
1.736599E+0
1.890511E+0
1.890511E+0
1.736599E+0
1.736599E+0
1.736599E+0
1.890511E+0
2.044424E+0
2.198338E+0
2.198338E+0
2.044424E+0
1.890511E+0
2.044424E+0
2.044424E+0
2.198338E+0
2.198338E+0
2.198338E+0
2.198338E+0
2.198338E+0
2.198338E+0
2.198338E+0
2.198338E+0
2.352251E+0
2.506165E+0
2.506165E+0
2.352251E+0
2.198338E+0
2.044424E+0
2.044424E+0
1.890511E+0
1.890511E+0
2.044424E+0
2.198338E+0
2.198338E+0
2.198338E+0
2.044424E+0
2.044424E+0
2.044424E+0
1.890511E+0
1.736599E+0
1.274860E+0
6.592083E-1
4.355621E-2
-4.181805E-1
-7.260075E-1
-5.720940E-1
-1.103573E-1
8.131218E-1
1.890511E+0
3.121815E+0
4.199204E+0
4.814858E+0
4.507031E+0
3.429640E+0
1.736599E+0
-4.181805E-1
-2.111223E+0
-2.726875E+0
-1.957310E+0
-1.103573E-1
2.044424E+0
3.737467E+0
4.507031E+0
4.353117E+0
3.275728E+0
1.428772E+0
-4.181805E-1
-1.957310E+0
-2.726875E+0
-2.726875E+0
-1.957310E+0
-7.260075E-1
6.592083E-1
1.890511E+0
2.660078E+0
2.967901E+0
2.506165E+0
1.582686E+0
5.052948E-1
-5.720940E-1
-1.495573E+0
-1.649485E+0
-1.495573E+0
-8.799210E-1
-2.642689E-1
5.052948E-1
1.120949E+0
1.274860E+0
9.670353E-1
5.052948E-1
-1.103573E-1
-7.260075E-1
-1.033835E+0
-1.341660E+0
-1.341660E+0
-1.341660E+0
-1.033835E+0
-5.720940E-1
4.355621E-2
5.052948E-1
5.052948E-1
1.974697E-1
-2.642689E-1
-7.260075E-1
-8.799210E-1
-8.799210E-1
-8.799210E-1
-7.260075E-1
-5.720940E-1
-2.642689E-1
4.355621E-2
4.355621E-2
4.355621E-2
-1.103573E-1
-4.181805E-1
-5.720940E-1
-7.260075E-1
-1.033835E+0
-1.187746E+0
-1.187746E+0
-1.033835E+0
-7.260075E-1
-5.720940E-1
-7.260075E-1
-1.033835E+0
-1.341660E+0
-1.649485E+0
-1.803398E+0
-1.495573E+0
-1.033835E+0
-5.720940E-1
-2.642689E-1
-1.103573E-1
4.355621E-2
4.355621E-2
4.355621E-2
-2.642689E-1
-8.799210E-1
-1.341660E+0
-1.649485E+0
-1.495573E+0
-1.033835E+0
-4.181805E-1
1.974697E-1
3.513832E-1
3.513832E-1
4.355621E-2
-4.181805E-1
-1.033835E+0
-1.495573E+0
-1.803398E+0
-1.649485E+0
-1.495573E+0
-1.495573E+0
-1.341660E+0
-1.033835E+0
-7.260075E-1
-4.181805E-1
-5.720940E-1
-7.260075E-1
-1.033835E+0
-1.341660E+0
-1.495573E+0
-1.495573E+0
-1.341660E+0
-1.033835E+0
-7.260075E-1
-4.181805E-1
-4.181805E-1
-5.720940E-1
-5.720940E-1
-7.260075E-1
-7.260075E-1
-8.799210E-1
-8.799210E-1
-8.799210E-1
-1.033835E+0
-1.187746E+0
-1.033835E+0
-8.799210E-1
-8.799210E-1
-1.033835E+0
-1.033835E+0
-1.033835E+0
-8.799210E-1
-1.033835E+0
-1.187746E+0
-1.341660E+0
-1.341660E+0
-1.341660E+0
-1.187746E+0
-8.799210E-1
-7.260075E-1
-7.260075E-1
-5.720940E-1
-4.181805E-1
-2.642689E-1
-2.642689E-1
-5.720940E-1
-7.260075E-1
-8.799210E-1
-8.799210E-1
-7.260075E-1
-5.720940E-1
-5.720940E-1
-4.181805E-1
-5.720940E-1
-7.260075E-1
-7.260075E-1
-7.260075E-1
-8.799210E-1
-1.033835E+0
-1.033835E+0
-1.033835E+0
-1.033835E+0
-1.033835E+0
-8.799210E-1
-7.260075E-1
-7.260075E-1
-7.260075E-1
-7.260075E-1
-8.799210E-1
-8.799210E-1
-8.799210E-1
-8.799210E-1
-8.799210E-1
-8.799210E-1
-7.260075E-1
-5.720940E-1
-5.720940E-1
-5.720940E-1
-5.720940E-1
-7.260075E-1
-8.799210E-1
-8.799210E-1
-1.033835E+0
-1.033835E+0
-1.033835E+0
-1.033835E+0
-1.033835E+0
-1.033835E+0
-1.187746E+0
-1.187746E+0
-1.341660E+0
-1.341660E+0
-1.341660E+0
-1.341660E+0
-1.187746E+0
-1.187746E+0
-1.187746E+0
-1.187746E+0
-1.187746E+0
-1.187746E+0
-1.187746E+0
-1.187746E+0
-1.187746E+0
-1.187746E+0
-1.187746E+0
-1.187746E+0
-1.187746E+0
-1.187746E+0
-1.341660E+0
-1.341660E+0
-1.341660E+0
-1.341660E+0
-1.495573E+0
-1.649485E+0
-1.649485E+0
-1.649485E+0
-1.495573E+0
-1.495573E+0
-1.495573E+0
-1.495573E+0
-1.341660E+0
-1.341660E+0
-1.495573E+0
-1.495573E+0
-1.341660E+0
-1.341660E+0
-1.341660E+0
-1.495573E+0
-1.495573E+0
-1.495573E+0
-1.495573E+0
-1.495573E+0
-1.495573E+0
-1.341660E+0
-1.341660E+0
-1.341660E+0
-1.495573E+0
-1.495573E+0
-1.495573E+0
-1.495573E+0
-1.495573E+0
-1.649485E+0
-1.803398E+0
-1.803398E+0
-1.803398E+0
-1.649485E+0
-1.649485E+0
-1.649485E+0
-1.803398E+0
-1.649485E+0
-1.649485E+0
-1.495573E+0
-1.495573E+0
-1.649485E+0
-1.803398E+0
-1.957310E+0
-1.803398E+0
-1.495573E+0
-1.495573E+0
-1.495573E+0
-1.649485E+0
-1.803398E+0
-1.803398E+0
-1.803398E+0
-1.803398E+0
-1.803398E+0
-1.803398E+0
-1.803398E+0
-1.957310E+0
-1.957310E+0
-1.957310E+0
-1.957310E+0
-1.957310E+0
-1.957310E+0
-1.957310E+0
-2.111223E+0
-2.111223E+0
-1.957310E+0
-1.957310E+0
-1.803398E+0
-1.803398E+0
-1.803398E+0
-1.957310E+0
-2.111223E+0
-1.957310E+0
-1.957310E+0
-1.957310E+0
-2.111223E+0
-2.111223E+0
-2.111223E+0
-2.111223E+0
-2.111223E+0
-2.111223E+0
-1.957310E+0
-1.957310E+0
-2.111223E+0
-2.111223E+0
-2.111223E+0
-1.957310E+0
-1.957310E+0
-2.111223E+0
-2.111223E+0
-1.957310E+0
-1.803398E+0
-1.803398E+0
-1.803398E+0
-1.803398E+0
-1.803398E+0
-1.803398E+0
-1.803398E+0
-1.803398E+0
-1.803398E+0
-1.803398E+0
-1.957310E+0
-1.803398E+0
-1.803398E+0
-1.803398E+0
-1.957310E+0
-2.111223E+0
-2.111223E+0
-1.957310E+0
-1.957310E+0
-1.803398E+0
-1.957310E+0
-1.957310E+0
-2.111223E+0
-2.111223E+0
-2.111223E+0
-2.111223E+0
-1.957310E+0
-1.803398E+0
-1.803398E+0
-1.803398E+0
-1.957310E+0
-2.111223E+0
-2.265137E+0
-2.111223E+0
-2.111223E+0
-2.111223E+0
-2.111223E+0
-2.111223E+0
-2.111223E+0
-2.111223E+0
-2.111223E+0
-1.957310E+0
-1.957310E+0
-1.957310E+0
-1.957310E+0
-2.111223E+0
-2.111223E+0
-2.111223E+0
-1.957310E+0
-1.957310E+0
-1.957310E+0
-2.111223E+0
-1.957310E+0
-1.957310E+0
-1.803398E+0
-1.957310E+0
-1.957310E+0
-1.957310E+0
-1.957310E+0
-2.111223E+0
-2.111223E+0
-2.111223E+0
-2.111223E+0
-2.111223E+0
-2.111223E+0
-2.111223E+0
-2.111223E+0
-2.111223E+0
-1.957310E+0
-1.957310E+0
-1.957310E+0
-2.111223E+0
-1.957310E+0
-1.803398E+0
-1.803398E+0
-1.803398E+0
-1.803398E+0
-1.957310E+0
-2.111223E+0
-2.265137E+0
-2.419050E+0
-2.419050E+0
-2.265137E+0
-2.111223E+0
-1.957310E+0
-1.803398E+0
-1.803398E+0
-1.803398E+0
-1.957310E+0
-2.111223E+0
-2.111223E+0
-2.111223E+0
-2.265137E+0
-2.265137E+0
-2.111223E+0
-1.957310E+0
-1.957310E+0
-1.957310E+0
-1.957310E+0
-1.957310E+0
-1.957310E+0
-1.957310E+0
-1.957310E+0
-2.111223E+0
-2.111223E+0
-2.111223E+0
-2.111223E+0
-2.111223E+0
-2.111223E+0
-2.265137E+0
-2.265137E+0
-2.265137E+0
-2.265137E+0
-2.111223E+0
-2.111223E+0
-2.265137E+0
-2.265137E+0
-2.265137E+0
-2.419050E+0
-2.419050E+0
-2.265137E+0
-2.265137E+0
-2.265137E+0
-2.111223E+0
-2.111223E+0
-1.957310E+0
-2.111223E+0
-2.265137E+0
-2.419050E+0
-2.572964E+0
-2.572964E+0
-2.572964E+0
-2.419050E+0
-2.111223E+0
-1.957310E+0
-1.957310E+0
-2.111223E+0
-2.111223E+0
-2.111223E+0
-2.111223E+0
-2.111223E+0
-1.957310E+0
-1.957310E+0
-2.111223E+0
-2.265137E+0
-2.419050E+0
-2.419050E+0
-2.265137E+0
-2.265137E+0
-2.265137E+0
-2.265137E+0
-2.265137E+0
-2.265137E+0
-2.265137E+0
-2.111223E+0
-2.265137E+0
-2.419050E+0
-2.572964E+0
-2.572964E+0
-2.419050E+0
-2.265137E+0
-2.265137E+0
-2.419050E+0
-2.572964E+0
-2.726875E+0
-2.726875E+0
-2.572964E+0
-2.572964E+0
-2.572964E+0
-2.726875E+0
-2.880789E+0
-2.880789E+0
-2.726875E+0
-2.726875E+0
-2.572964E+0
-2.572964E+0
-2.572964E+0
-2.572964E+0
-2.572964E+0
-2.726875E+0
-2.726875E+0
-2.572964E+0
-2.572964E+0
-2.419050E+0
-2.419050E+0
-2.419050E+0
-2.572964E+0
-2.572964E+0
-2.726875E+0
-2.726875E+0
-2.726875E+0
-2.726875E+0
-2.726875E+0
-2.572964E+0
-2.726875E+0
-2.726875E+0
-2.572964E+0
-2.572964E+0
-2.572964E+0
-2.726875E+0
-2.880789E+0
-2.880789E+0
-2.880789E+0
-2.880789E+0
-2.880789E+0
-2.880789E+0
-2.880789E+0
-2.880789E+0
-2.880789E+0
-2.880789E+0
-2.880789E+0
-3.034700E+0
-3.034700E+0
-3.034700E+0
-3.188614E+0
-3.034700E+0
-3.034700E+0
-3.034700E+0
-3.034700E+0
-3.188614E+0
-3.342527E+0
-3.188614E+0
-3.034700E+0
-3.034700E+0
-2.880789E+0
-3.034700E+0
-3.034700E+0
-3.188614E+0
-3.188614E+0
-3.034700E+0
-3.034700E+0
-3.188614E+0
-3.188614E+0
-3.342527E+0
-3.188614E+0
-3.188614E+0
-3.188614E+0
-3.188614E+0
-3.188614E+0
-3.034700E+0
-3.034700E+0
-3.188614E+0
-3.188614E+0
-3.188614E+0
-3.034700E+0
-3.034700E+0
-3.188614E+0
-3.188614E+0
-3.342527E+0
-3.188614E+0
-3.188614E+0
-3.188614E+0
-3.188614E+0
-3.188614E+0
-3.034700E+0
-2.880789E+0
-2.880789E+0
-2.880789E+0
-2.880789E+0
-2.880789E+0
-2.726875E+0
-2.726875E+0
-2.880789E+0
-3.034700E+0
-3.188614E+0
-3.188614E+0
-3.188614E+0
-3.188614E+0
-3.342527E+0
-3.188614E+0
-3.034700E+0
-2.880789E+0
-2.880789E+0
-3.034700E+0
-3.188614E+0
-3.034700E+0
-3.034700E+0
-3.034700E+0
-3.188614E+0
-3.188614E+0
-3.188614E+0
-3.034700E+0
-2.880789E+0
-2.880789E+0
-2.880789E+0
-2.880789E+0
-2.726875E+0
-2.572964E+0
-2.726875E+0
-2.726875E+0
-2.880789E+0
-2.880789E+0
-2.880789E+0
-2.880789E+0
-2.880789E+0
-3.034700E+0
-3.188614E+0
-3.034700E+0
-3.034700E+0
-2.880789E+0
-3.034700E+0
-3.034700E+0
-3.188614E+0
-3.188614E+0
-3.188614E+0
-3.034700E+0
-3.034700E+0
-3.034700E+0
-3.034700E+0
-3.034700E+0
-2.880789E+0
-2.880789E+0
-2.880789E+0
-3.034700E+0
-3.034700E+0
-3.034700E+0
-3.034700E+0
-3.034700E+0
-3.034700E+0
-3.034700E+0
-3.034700E+0
-3.034700E+0
-3.034700E+0
-3.034700E+0
-3.188614E+0
-3.034700E+0
-3.034700E+0
-2.880789E+0
-2.880789E+0
-3.034700E+0
-3.188614E+0
-3.188614E+0
-3.188614E+0
-3.034700E+0
-3.034700E+0
-3.034700E+0
-3.034700E+0
-3.034700E+0
-3.034700E+0
-2.880789E+0
-2.880789E+0
-2.880789E+0
-2.726875E+0
-2.726875E+0
-2.880789E+0
-2.880789E+0
-3.034700E+0
-3.034700E+0
-2.880789E+0
-2.880789E+0
-3.034700E+0
-3.034700E+0
-3.034700E+0
-2.880789E+0
-2.726875E+0
-2.726875E+0
-2.726875E+0
-2.880789E+0
-2.880789E+0
-2.880789E+0
-2.880789E+0
-2.880789E+0
-2.880789E+0
-2.880789E+0
-2.726875E+0
-2.880789E+0
-2.880789E+0
-2.880789E+0
-2.880789E+0
-3.034700E+0
-3.034700E+0
-3.034700E+0
-3.188614E+0
-3.342527E+0
-3.496439E+0
-3.342527E+0
-3.188614E+0
-3.188614E+0
-3.188614E+0
-3.496439E+0
-3.496439E+0
-3.496439E+0
-3.342527E+0
-3.034700E+0
-2.880789E+0
-3.034700E+0
-3.034700E+0
-3.034700E+0
-2.880789E+0
-2.880789E+0
-3.034700E+0
-3.188614E+0
-3.342527E+0
-3.496439E+0
-3.496439E+0
-3.342527E+0
-3.188614E+0
-3.188614E+0
-3.034700E+0
-3.034700E+0
-3.188614E+0
-3.188614E+0
-3.342527E+0
-3.188614E+0
-3.034700E+0
-3.034700E+0
-3.034700E+0
-3.034700E+0
-3.034700E+0
-2.880789E+0
-2.880789E+0
-3.034700E+0
-3.342527E+0
-3.342527E+0
-3.342527E+0
-3.342527E+0
-3.188614E+0
-3.188614E+0
-3.034700E+0
-3.034700E+0
-2.880789E+0
-3.034700E+0
-3.188614E+0
-3.188614E+0
-3.188614E+0
-3.342527E+0
-3.342527E+0
-3.342527E+0
-3.188614E+0
-3.342527E+0
-3.342527E+0
-3.342527E+0
-3.342527E+0
-3.188614E+0
-3.188614E+0
-3.188614E+0
-3.034700E+0
-3.034700E+0
-3.034700E+0
-3.034700E+0
-2.880789E+0
-3.034700E+0
-3.034700E+0
-3.188614E+0
-3.342527E+0
-3.342527E+0
-3.496439E+0
-3.342527E+0
-3.188614E+0
-3.034700E+0
-3.034700E+0
-3.188614E+0
-3.342527E+0
-3.342527E+0
-3.342527E+0
-3.342527E+0
-3.496439E+0
-3.496439E+0
-3.496439E+0
-3.342527E+0
-3.496439E+0
-3.650353E+0
-3.650353E+0
-3.496439E+0
-3.342527E+0
-3.188614E+0
-3.188614E+0
-3.188614E+0
-3.342527E+0
-3.188614E+0
-3.188614E+0
-3.188614E+0
-3.188614E+0
-3.188614E+0
-3.188614E+0
-3.034700E+0
-3.034700E+0
-3.034700E+0
-3.188614E+0
-3.342527E+0
-3.342527E+0
-3.342527E+0
-3.342527E+0
-3.342527E+0
-3.342527E+0
-3.342527E+0
-3.342527E+0
-3.342527E+0
-3.342527E+0
-3.342527E+0
-3.342527E+0
-3.188614E+0
-3.034700E+0
-3.188614E+0
-3.188614E+0
-3.342527E+0
-3.496439E+0
-3.496439E+0
-3.342527E+0
-3.342527E+0
-3.342527E+0
-3.496439E+0
-3.496439E+0
-3.496439E+0
-3.496439E+0
-3.342527E+0
-3.496439E+0
-3.496439E+0
-3.342527E+0
-3.188614E+0
-3.188614E+0
-3.188614E+0
-3.342527E+0
-3.496439E+0
-3.496439E+0
-3.496439E+0
-3.496439E+0
-3.496439E+0
-3.342527E+0
-3.342527E+0
-3.342527E+0
-3.496439E+0
-3.496439E+0
-3.342527E+0
-3.188614E+0
-3.188614E+0
-3.342527E+0
-3.496439E+0
-3.650353E+0
-3.650353E+0
-3.650353E+0
-3.804266E+0
-3.804266E+0
-3.650353E+0
-3.650353E+0
-3.650353E+0
-3.650353E+0
-3.496439E+0
-3.342527E+0
-3.342527E+0
-3.650353E+0
-3.650353E+0
-3.650353E+0
-3.496439E+0
-3.496439E+0
-3.496439E+0
-3.496439E+0
-3.650353E+0
-3.650353E+0
-3.650353E+0
-3.496439E+0
-3.342527E+0
-3.342527E+0
-3.342527E+0
-3.496439E+0
-3.804266E+0
-3.804266E+0
-3.804266E+0
-3.804266E+0
-3.804266E+0
-3.958180E+0
-3.804266E+0
-3.650353E+0
-3.342527E+0
-3.496439E+0
-3.496439E+0
-3.650353E+0
-3.650353E+0
-3.804266E+0
-3.804266E+0
-3.804266E+0
-3.650353E+0
-3.496439E+0
-3.342527E+0
-3.342527E+0
-3.496439E+0
-3.650353E+0
-3.650353E+0
-3.496439E+0
-3.342527E+0
-3.342527E+0
-3.342527E+0
-3.342527E+0
-3.342527E+0
-3.188614E+0
-3.188614E+0
-3.188614E+0
-3.342527E+0
-3.496439E+0
-3.650353E+0
-3.650353E+0
-3.650353E+0
-3.650353E+0
-3.650353E+0
-3.496439E+0
-3.650353E+0
-3.650353E+0
-3.804266E+0
-3.804266E+0
-3.650353E+0
-3.650353E+0
-3.650353E+0
-3.650353E+0
-3.804266E+0
-3.804266E+0
-3.958180E+0
-3.958180E+0
-3.804266E+0
-3.804266E+0
-3.804266E+0
-3.958180E+0
-4.112091E+0
-4.112091E+0
-3.958180E+0
-3.958180E+0
-3.958180E+0
-3.958180E+0
-3.958180E+0
-3.804266E+0
-3.804266E+0
-3.804266E+0
-3.804266E+0
-3.804266E+0
-3.804266E+0
-3.650353E+0
-3.804266E+0
-3.958180E+0
-3.958180E+0
-3.958180E+0
-4.112091E+0
-4.112091E+0
-4.112091E+0
-3.958180E+0
-3.958180E+0
-3.804266E+0
-3.804266E+0
-3.804266E+0
-3.804266E+0
-3.650353E+0
-3.650353E+0
-3.650353E+0
-3.650353E+0
-3.650353E+0
-3.650353E+0
-3.804266E+0
-3.804266E+0
-3.650353E+0
-3.650353E+0
-3.650353E+0
-3.650353E+0
-3.650353E+0
-3.804266E+0
-3.958180E+0
-3.958180E+0
-3.804266E+0
-3.804266E+0
-3.804266E+0
-3.650353E+0
-3.804266E+0
-3.804266E+0
-3.804266E+0
-3.804266E+0
-3.804266E+0
-3.804266E+0
-3.804266E+0
-3.804266E+0
-3.650353E+0
-3.650353E+0
-3.650353E+0
-3.650353E+0
-3.650353E+0
-3.804266E+0
-3.650353E+0
-3.496439E+0
-3.496439E+0
-3.650353E+0
-3.804266E+0
-3.650353E+0
-3.650353E+0
-3.496439E+0
-3.496439E+0
-3.650353E+0
-3.650353E+0
-3.804266E+0
-3.804266E+0
-3.804266E+0
-3.650353E+0
-3.650353E+0
-3.650353E+0
-3.650353E+0
-3.650353E+0
-3.650353E+0
-3.496439E+0
-3.650353E+0
-3.496439E+0
-3.496439E+0
-3.650353E+0
-3.650353E+0
-3.650353E+0
-3.650353E+0
-3.496439E+0
-3.342527E+0
-3.496439E+0
-3.650353E+0
-3.650353E+0
-3.496439E+0
-3.650353E+0
-3.650353E+0
-3.804266E+0
-3.804266E+0
-3.804266E+0
-3.804266E+0
-3.804266E+0
-3.804266E+0
-3.804266E+0
-3.958180E+0
-3.958180E+0
-4.112091E+0
-4.112091E+0
-3.958180E+0
-3.650353E+0
-3.650353E+0
-3.650353E+0
-3.650353E+0
-3.804266E+0
-3.650353E+0
-3.650353E+0
-3.650353E+0
-3.650353E+0
-3.804266E+0
-3.650353E+0
-3.650353E+0
-3.496439E+0
-3.496439E+0
-3.650353E+0
-3.804266E+0
-3.650353E+0
-3.496439E+0
-3.496439E+0
-3.496439E+0
-3.650353E+0
-3.650353E+0
-3.496439E+0
-3.650353E+0
-3.804266E+0
-3.958180E+0
-3.958180E+0
-3.804266E+0
-3.496439E+0
-3.342527E+0
-3.342527E+0
-3.650353E+0
-3.650353E+0
-3.650353E+0
-3.650353E+0
-3.804266E+0
-3.804266E+0
-3.804266E+0
-3.804266E+0
-3.804266E+0
-3.804266E+0
-3.804266E+0
-3.650353E+0
-3.650353E+0
-3.496439E+0
-3.496439E+0
-3.650353E+0
-3.804266E+0
-3.804266E+0
-3.958180E+0
-3.958180E+0
-3.958180E+0
-3.958180E+0
-3.804266E+0
-3.804266E+0
-3.804266E+0
-3.804266E+0
-3.958180E+0
-3.958180E+0
-3.804266E+0
-3.804266E+0
-3.650353E+0
-3.650353E+0
-3.650353E+0
-3.650353E+0
-3.804266E+0
-3.804266E+0
-3.804266E+0
-3.804266E+0
-3.804266E+0
-3.804266E+0
-3.804266E+0
-3.650353E+0
-3.650353E+0
-3.650353E+0
-3.650353E+0
-3.650353E+0
-3.496439E+0
-3.496439E+0
-3.496439E+0
-3.496439E+0
-3.496439E+0
-3.496439E+0
-3.496439E+0
-3.496439E+0
-3.650353E+0
-3.650353E+0
-3.804266E+0
-3.650353E+0
-3.650353E+0
-3.496439E+0
-3.650353E+0
-3.804266E+0
-3.804266E+0
-3.804266E+0
-3.804266E+0
-3.804266E+0
-3.650353E+0
-3.650353E+0
-3.804266E+0
-3.804266E+0
-3.804266E+0
-3.804266E+0
-3.804266E+0
-3.958180E+0
-3.958180E+0
-3.804266E+0
-3.650353E+0
-3.804266E+0
-3.958180E+0
-3.958180E+0
-3.804266E+0
-3.804266E+0
-3.804266E+0
-3.804266E+0
-3.804266E+0
-3.804266E+0
-3.804266E+0
-3.804266E+0
-3.804266E+0
-3.804266E+0
-3.804266E+0
-3.804266E+0
-3.650353E+0
-3.496439E+0
-3.496439E+0
-3.496439E+0
-3.496439E+0
-3.650353E+0
-3.650353E+0
-3.650353E+0
-3.650353E+0
-3.496439E+0
-3.496439E+0
-3.496439E+0
-3.496439E+0
-3.496439E+0
-3.650353E+0
-3.650353E+0
-3.650353E+0
-3.496439E+0
-3.496439E+0
-3.496439E+0
-3.496439E+0
-3.496439E+0
-3.342527E+0
-3.342527E+0
-3.342527E+0
-3.342527E+0
-3.342527E+0
-3.188614E+0
-3.188614E+0
-3.342527E+0
-3.496439E+0
-3.496439E+0
-3.650353E+0
-3.650353E+0
-3.650353E+0
-3.650353E+0
-3.496439E+0
-3.496439E+0
-3.496439E+0
-3.496439E+0
-3.496439E+0
-3.342527E+0
-3.342527E+0
-3.342527E+0
-3.496439E+0
-3.496439E+0
-3.650353E+0
-3.804266E+0
-3.650353E+0
-3.650353E+0
-3.650353E+0
-3.496439E+0
-3.496439E+0
-3.496439E+0
-3.496439E+0
-3.496439E+0
-3.496439E+0
-3.342527E+0
-3.342527E+0
-3.342527E+0
-3.342527E+0
-3.496439E+0
-3.496439E+0
-3.650353E+0
-3.496439E+0
-3.496439E+0
-3.496439E+0
-3.496439E+0
-3.496439E+0
-3.342527E+0
-3.342527E+0
-3.342527E+0
-3.342527E+0
-3.342527E+0
-3.188614E+0
-3.188614E+0
-3.188614E+0
-3.188614E+0
-3.188614E+0
-3.342527E+0
-3.342527E+0
-3.188614E+0
-3.188614E+0
-3.342527E+0
-3.342527E+0
-3.188614E+0
-3.188614E+0
-3.342527E+0
-3.342527E+0
-3.342527E+0
-3.342527E+0
-3.188614E+0
-3.034700E+0
-3.034700E+0
-3.034700E+0
-3.188614E+0
-3.188614E+0
-3.034700E+0
-2.880789E+0
-3.034700E+0
-3.188614E+0
-3.188614E+0
-3.188614E+0
-3.034700E+0
-3.034700E+0
-3.034700E+0
-3.034700E+0
-3.188614E+0
-3.188614E+0
-3.188614E+0
-3.034700E+0
-3.034700E+0
-2.880789E+0
-2.880789E+0
-3.034700E+0
-3.034700E+0
-3.034700E+0
-2.726875E+0
-2.726875E+0
-2.726875E+0
-2.880789E+0
-3.034700E+0
-3.034700E+0
-2.880789E+0
-2.880789E+0
-2.880789E+0
-2.880789E+0
-2.880789E+0
-2.880789E+0
-2.880789E+0
-2.726875E+0
-2.726875E+0
-2.726875E+0
-2.726875E+0
-2.572964E+0
-2.572964E+0
-2.572964E+0
-2.572964E+0
-2.726875E+0
-2.726875E+0
-2.726875E+0
-2.726875E+0
-2.726875E+0
-2.726875E+0
-2.726875E+0
-2.726875E+0
-2.880789E+0
-2.880789E+0
-2.726875E+0
-2.726875E+0
-2.572964E+0
-2.726875E+0
-2.726875E+0
-2.880789E+0
-2.726875E+0
-2.419050E+0
-2.265137E+0
-2.419050E+0
-2.572964E+0
-2.572964E+0
-2.726875E+0
-2.726875E+0
-2.726875E+0
-2.726875E+0
-2.726875E+0
-2.726875E+0
-2.726875E+0
-2.726875E+0
-2.880789E+0
-2.726875E+0
-2.726875E+0
-2.572964E+0
-2.572964E+0
-2.572964E+0
-2.572964E+0
-2.572964E+0
-2.726875E+0
-2.880789E+0
-2.880789E+0
-2.572964E+0
-2.265137E+0
-2.111223E+0
-2.265137E+0
-2.419050E+0
-2.419050E+0
-2.419050E+0
-2.419050E+0
-2.419050E+0
-2.572964E+0
-2.419050E+0
-2.572964E+0
-2.572964E+0
-2.419050E+0
-2.419050E+0
-2.265137E+0
-2.419050E+0
-2.572964E+0
-2.572964E+0
-2.572964E+0
-2.572964E+0
-2.419050E+0
-2.419050E+0
-2.419050E+0
-2.419050E+0
-2.419050E+0
-2.265137E+0
-2.265137E+0
-2.111223E+0
-2.111223E+0
-2.111223E+0
-2.265137E+0
-2.265137E+0
-2.265137E+0
-2.265137E+0
-2.111223E+0
-2.111223E+0
-2.111223E+0
-2.265137E+0
-2.265137E+0
-2.265137E+0
-2.265137E+0
-2.265137E+0
-2.111223E+0
-1.957310E+0
-1.957310E+0
-1.957310E+0
-2.111223E+0
-2.265137E+0
-2.265137E+0
-2.265137E+0
-2.111223E+0
-2.111223E+0
-2.265137E+0
-2.265137E+0
-2.265137E+0
-2.111223E+0
-2.111223E+0
-2.111223E+0
-2.111223E+0
-2.265137E+0
-2.111223E+0
-1.957310E+0
-1.957310E+0
-1.957310E+0
-2.111223E+0
-2.111223E+0
-2.111223E+0
-2.111223E+0
-2.265137E+0
-2.111223E+0
-2.111223E+0
-1.957310E+0
-1.957310E+0
-1.957310E+0
-1.957310E+0
-2.111223E+0
-2.111223E+0
-2.111223E+0
-2.265137E+0
-2.111223E+0
-2.111223E+0
-2.111223E+0
-2.111223E+0
-2.265137E+0
-2.265137E+0
-2.111223E+0
-2.111223E+0
-1.957310E+0
-1.957310E+0
-1.957310E+0
-1.957310E+0
-1.957310E+0
-1.957310E+0
-1.957310E+0
-2.111223E+0
-2.265137E+0
-2.265137E+0
-2.111223E+0
-1.957310E+0
-1.957310E+0
-1.957310E+0
-1.957310E+0
-1.957310E+0
-1.957310E+0
-1.957310E+0
-2.111223E+0
-2.111223E+0
-1.957310E+0
-1.957310E+0
-2.111223E+0
-2.265137E+0
-2.265137E+0
-2.265137E+0
-1.957310E+0
-1.803398E+0
-1.803398E+0
-1.803398E+0
-1.803398E+0
-1.803398E+0
-1.803398E+0
-1.803398E+0
-1.957310E+0
-1.803398E+0
-1.803398E+0
-1.649485E+0
-1.649485E+0
-1.649485E+0
-1.649485E+0
-1.649485E+0
-1.495573E+0
-1.495573E+0
-1.649485E+0
-1.649485E+0
-1.803398E+0
-1.803398E+0
-1.803398E+0
-1.649485E+0
-1.649485E+0
-1.803398E+0
-1.649485E+0
-1.649485E+0
-1.649485E+0
-1.649485E+0
-1.649485E+0
-1.649485E+0
-1.649485E+0
-1.649485E+0
-1.649485E+0
-1.649485E+0
-1.649485E+0
-1.649485E+0
-1.803398E+0
-1.649485E+0
-1.495573E+0
-1.341660E+0
-1.341660E+0
-1.341660E+0
-1.341660E+0
-1.341660E+0
-1.341660E+0
-1.495573E+0
-1.495573E+0
-1.495573E+0
-1.495573E+0
-1.341660E+0
-1.187746E+0
-1.341660E+0
-1.341660E+0
-1.341660E+0
-1.341660E+0
-1.341660E+0
-1.495573E+0
-1.341660E+0
-1.341660E+0
-1.187746E+0
-1.187746E+0
-1.033835E+0
-1.033835E+0
-1.187746E+0
-1.341660E+0
-1.341660E+0
-1.187746E+0
-1.187746E+0
-1.187746E+0
-1.187746E+0
-1.187746E+0
-1.033835E+0
-1.033835E+0
-1.033835E+0
-1.033835E+0
-8.799210E-1
-7.260075E-1
-7.260075E-1
-8.799210E-1
-8.799210E-1
-7.260075E-1
-5.720940E-1
-4.181805E-1
-4.181805E-1
-7.260075E-1
-8.799210E-1
-8.799210E-1
-8.799210E-1
-8.799210E-1
-7.260075E-1
-5.720940E-1
-5.720940E-1
-5.720940E-1
-7.260075E-1
-7.260075E-1
-5.720940E-1
-4.181805E-1
-4.181805E-1
-4.181805E-1
-5.720940E-1
-5.720940E-1
-5.720940E-1
-5.720940E-1
-5.720940E-1
-5.720940E-1
-5.720940E-1
-4.181805E-1
-4.181805E-1
-4.181805E-1
-4.181805E-1
-4.181805E-1
-4.181805E-1
-4.181805E-1
-2.642689E-1
-1.103573E-1
-1.103573E-1
-2.642689E-1
-2.642689E-1
-2.642689E-1
-2.642689E-1
-2.642689E-1
-2.642689E-1
-1.103573E-1
4.355621E-2
-1.103573E-1
-1.103573E-1
-2.642689E-1
-2.642689E-1
-2.642689E-1
-2.642689E-1
-1.103573E-1
4.355621E-2
4.355621E-2
4.355621E-2
4.355621E-2
4.355621E-2
1.974697E-1
1.974697E-1
1.974697E-1
1.974697E-1
3.513832E-1
3.513832E-1
3.513832E-1
3.513832E-1
5.052948E-1
5.052948E-1
5.052948E-1
6.592083E-1
6.592083E-1
5.052948E-1
5.052948E-1
5.052948E-1
5.052948E-1
5.052948E-1
6.592083E-1
6.592083E-1
6.592083E-1
5.052948E-1
5.052948E-1
6.592083E-1
8.131218E-1
8.131218E-1
8.131218E-1
8.131218E-1
8.131218E-1
8.131218E-1
8.131218E-1
8.131218E-1
8.131218E-1
8.131218E-1
8.131218E-1
9.670353E-1
9.670353E-1
9.670353E-1
1.120949E+0
1.274860E+0
1.274860E+0
1.120949E+0
9.670353E-1
1.120949E+0
1.274860E+0
1.428772E+0
1.428772E+0
1.428772E+0
1.274860E+0
1.274860E+0
1.428772E+0
1.582686E+0
1.582686E+0
1.582686E+0
1.428772E+0
1.274860E+0
1.274860E+0
1.274860E+0
1.428772E+0
1.582686E+0
1.582686E+0
1.582686E+0
1.582686E+0
1.736599E+0
1.890511E+0
1.890511E+0
1.890511E+0
1.890511E+0
1.890511E+0
1.890511E+0
1.736599E+0
1.890511E+0
1.890511E+0
1.890511E+0
1.890511E+0
1.736599E+0
1.736599E+0
1.890511E+0
2.044424E+0
2.044424E+0
2.198338E+0
2.198338E+0
2.198338E+0
2.198338E+0
2.198338E+0
2.198338E+0
2.198338E+0
2.198338E+0
2.198338E+0
2.198338E+0
2.198338E+0
2.352251E+0
2.506165E+0
2.506165E+0
2.660078E+0
2.506165E+0
2.506165E+0
2.506165E+0
2.352251E+0
2.352251E+0
2.352251E+0
2.506165E+0
2.813988E+0
2.813988E+0
2.813988E+0
2.506165E+0
2.352251E+0
2.352251E+0
2.198338E+0
2.198338E+0
2.198338E+0
2.352251E+0
2.506165E+0
2.506165E+0
2.660078E+0
2.660078E+0
2.660078E+0
2.660078E+0
2.660078E+0
2.506165E+0
2.352251E+0
2.198338E+0
2.044424E+0
2.044424E+0
2.044424E+0
2.198338E+0
2.352251E+0
2.352251E+0
2.352251E+0
2.506165E+0
2.660078E+0
2.660078E+0
2.660078E+0
2.506165E+0
2.352251E+0
2.198338E+0
2.198338E+0
2.352251E+0
2.352251E+0
2.352251E+0
2.198338E+0
2.198338E+0
2.044424E+0
1.890511E+0
1.736599E+0
1.890511E+0
2.198338E+0
2.506165E+0
2.813988E+0
2.967901E+0
2.967901E+0
2.967901E+0
2.660078E+0
2.044424E+0
1.736599E+0
1.582686E+0
1.582686E+0
1.736599E+0
2.044424E+0
2.506165E+0
2.660078E+0
2.813988E+0
2.813988E+0
2.967901E+0
2.813988E+0
2.506165E+0
2.044424E+0
1.736599E+0
1.582686E+0
1.582686E+0
1.890511E+0
2.198338E+0
2.352251E+0
2.506165E+0
2.506165E+0
2.660078E+0
2.506165E+0
2.352251E+0
2.044424E+0
1.736599E+0
1.582686E+0
1.582686E+0
1.890511E+0
2.044424E+0
2.198338E+0
2.352251E+0
2.506165E+0
2.660078E+0
2.660078E+0
2.506165E+0
2.352251E+0
2.198338E+0
2.044424E+0
2.044424E+0
2.044424E+0
2.198338E+0
2.198338E+0
2.352251E+0
2.506165E+0
2.506165E+0
2.352251E+0
2.198338E+0
2.044424E+0
2.044424E+0
2.044424E+0
2.198338E+0
2.506165E+0
2.813988E+0
2.967901E+0
2.813988E+0
2.506165E+0
2.352251E+0
2.506165E+0
2.660078E+0
2.813988E+0
2.660078E+0
2.506165E+0
2.506165E+0
2.660078E+0
2.813988E+0
2.967901E+0
3.121815E+0
3.275728E+0
3.275728E+0
3.121815E+0
2.967901E+0
2.967901E+0
2.813988E+0
2.813988E+0
2.813988E+0
3.121815E+0
3.275728E+0
3.275728E+0
3.121815E+0
3.121815E+0
3.121815E+0
3.275728E+0
3.275728E+0
3.275728E+0
3.275728E+0
3.275728E+0
3.121815E+0
3.275728E+0
3.429640E+0
3.429640E+0
3.583553E+0
3.583553E+0
3.583553E+0
3.583553E+0
3.583553E+0
3.429640E+0
3.429640E+0
3.583553E+0
3.737467E+0
3.737467E+0
3.737467E+0
3.583553E+0
3.583553E+0
3.737467E+0
3.891380E+0
3.891380E+0
3.737467E+0
3.583553E+0
3.583553E+0
3.737467E+0
3.737467E+0
3.737467E+0
3.583553E+0
3.583553E+0
3.583553E+0
3.583553E+0
3.737467E+0
3.737467E+0
3.737467E+0
3.891380E+0
3.737467E+0
3.737467E+0
3.583553E+0
3.583553E+0
3.583553E+0
3.737467E+0
3.737467E+0
3.737467E+0
3.737467E+0
3.737467E+0
3.583553E+0
3.429640E+0
3.429640E+0
3.583553E+0
3.583553E+0
3.583553E+0
3.583553E+0
3.583553E+0
3.583553E+0
3.583553E+0
3.583553E+0
3.583553E+0
3.583553E+0
3.583553E+0
3.583553E+0
3.429640E+0
3.275728E+0
3.429640E+0
3.583553E+0
3.737467E+0
3.737467E+0
3.737467E+0
3.737467E+0
3.737467E+0
3.737467E+0
3.737467E+0
3.737467E+0
3.583553E+0
3.583553E+0
3.429640E+0
3.429640E+0
3.429640E+0
3.429640E+0
3.429640E+0
3.429640E+0
3.429640E+0
3.429640E+0
3.583553E+0
3.583553E+0
3.583553E+0
3.583553E+0
3.583553E+0
3.583553E+0
3.737467E+0
3.583553E+0
3.429640E+0
2.967901E+0
2.967901E+0
3.275728E+0
3.737467E+0
4.045294E+0
3.891380E+0
3.737467E+0
3.583553E+0
3.583553E+0
3.429640E+0
3.275728E+0
3.275728E+0
3.429640E+0
3.429640E+0
3.429640E+0
3.429640E+0
3.429640E+0
3.583553E+0
3.583553E+0
3.583553E+0
3.429640E+0
3.429640E+0
3.737467E+0
3.737467E+0
3.737467E+0
3.583553E+0
3.737467E+0
3.891380E+0
4.045294E+0
3.891380E+0
3.891380E+0
3.891380E+0
3.737467E+0
3.737467E+0
3.583553E+0
3.737467E+0
3.737467E+0
3.737467E+0
3.737467E+0
3.583553E+0
3.429640E+0
3.429640E+0
3.583553E+0
3.737467E+0
3.737467E+0
3.583553E+0
3.583553E+0
3.737467E+0
3.891380E+0
3.891380E+0
3.891380E+0
3.737467E+0
3.583553E+0
3.583553E+0
3.583553E+0
3.583553E+0
3.737467E+0
3.737467E+0
3.737467E+0
3.891380E+0
4.045294E+0
4.045294E+0
3.891380E+0
3.737467E+0
3.583553E+0
3.429640E+0
3.275728E+0
3.275728E+0
3.429640E+0
3.429640E+0
3.429640E+0
3.583553E+0
3.583553E+0
3.583553E+0
3.583553E+0
3.583553E+0
3.583553E+0
3.429640E+0
3.275728E+0
3.275728E+0
3.275728E+0
3.429640E+0
3.429640E+0
3.429640E+0
3.429640E+0
3.429640E+0
3.583553E+0
3.583553E+0
3.429640E+0
3.429640E+0
3.429640E+0
3.429640E+0
3.429640E+0
3.275728E+0
3.275728E+0
3.429640E+0
3.583553E+0
3.583553E+0
3.737467E+0
3.583553E+0
3.429640E+0
3.275728E+0
3.275728E+0
3.275728E+0
3.275728E+0
3.275728E+0
3.275728E+0
3.275728E+0
3.275728E+0
3.275728E+0
3.121815E+0
3.121815E+0
3.275728E+0
3.275728E+0
3.121815E+0
3.121815E+0
3.121815E+0
3.275728E+0
3.121815E+0
3.121815E+0
2.967901E+0
2.967901E+0
3.121815E+0
3.121815E+0
3.121815E+0
2.967901E+0
2.813988E+0
2.660078E+0
2.660078E+0
2.813988E+0
2.813988E+0
2.813988E+0
2.813988E+0
2.813988E+0
2.967901E+0
2.967901E+0
2.967901E+0
2.967901E+0
2.967901E+0
2.813988E+0
2.813988E+0
2.813988E+0
2.813988E+0
2.813988E+0
2.660078E+0
2.813988E+0
2.813988E+0
2.813988E+0
2.660078E+0
2.506165E+0
2.352251E+0
2.198338E+0
2.044424E+0
2.044424E+0
2.352251E+0
2.352251E+0
2.506165E+0
2.352251E+0
2.352251E+0
2.198338E+0
2.198338E+0
2.198338E+0
2.044424E+0
2.044424E+0
2.044424E+0
2.044424E+0
2.044424E+0
2.198338E+0
2.198338E+0
2.198338E+0
2.198338E+0
2.044424E+0
1.890511E+0
1.736599E+0
1.736599E+0
1.736599E+0
1.736599E+0
1.736599E+0
1.736599E+0
1.736599E+0
1.582686E+0
1.736599E+0
1.736599E+0
1.736599E+0
1.582686E+0
1.736599E+0
1.890511E+0
1.890511E+0
1.736599E+0
1.736599E+0
1.582686E+0
1.582686E+0
1.428772E+0
1.274860E+0
1.274860E+0
1.274860E+0
1.274860E+0
1.428772E+0
1.428772E+0
1.428772E+0
1.274860E+0
1.274860E+0
1.120949E+0
1.120949E+0
1.120949E+0
1.120949E+0
1.120949E+0
9.670353E-1
8.131218E-1
6.592083E-1
8.131218E-1
8.131218E-1
9.670353E-1
9.670353E-1
9.670353E-1
8.131218E-1
6.592083E-1
6.592083E-1
6.592083E-1
6.592083E-1
8.131218E-1
8.131218E-1
8.131218E-1
6.592083E-1
6.592083E-1
6.592083E-1
6.592083E-1
8.131218E-1
8.131218E-1
6.592083E-1
6.592083E-1
6.592083E-1
5.052948E-1
5.052948E-1
3.513832E-1
3.513832E-1
5.052948E-1
5.052948E-1
5.052948E-1
5.052948E-1
3.513832E-1
3.513832E-1
3.513832E-1
3.513832E-1
3.513832E-1
3.513832E-1
1.974697E-1
1.974697E-1
3.513832E-1
5.052948E-1
5.052948E-1
5.052948E-1
3.513832E-1
1.974697E-1
1.974697E-1
4.355621E-2
1.974697E-1
3.513832E-1
1.974697E-1
1.974697E-1
1.974697E-1
1.974697E-1
1.974697E-1
1.974697E-1
1.974697E-1
1.974697E-1
4.355621E-2
4.355621E-2
1.974697E-1
3.513832E-1
3.513832E-1
1.974697E-1
1.974697E-1
1.974697E-1
1.974697E-1
3.513832E-1
3.513832E-1
5.052948E-1
6.592083E-1
5.052948E-1
5.052948E-1
3.513832E-1
3.513832E-1
3.513832E-1
5.052948E-1
6.592083E-1
8.131218E-1
8.131218E-1
6.592083E-1
6.592083E-1
6.592083E-1
6.592083E-1
3.513832E-1
1.974697E-1
1.974697E-1
5.052948E-1
8.131218E-1
9.670353E-1
9.670353E-1
8.131218E-1
6.592083E-1
5.052948E-1
6.592083E-1
6.592083E-1
8.131218E-1
8.131218E-1
6.592083E-1
6.592083E-1
6.592083E-1
6.592083E-1
8.131218E-1
8.131218E-1
8.131218E-1
8.131218E-1
6.592083E-1
6.592083E-1
6.592083E-1
8.131218E-1
6.592083E-1
6.592083E-1
5.052948E-1
5.052948E-1
5.052948E-1
3.513832E-1
3.513832E-1
3.513832E-1
3.513832E-1
3.513832E-1
3.513832E-1
3.513832E-1
5.052948E-1
5.052948E-1
5.052948E-1
5.052948E-1
5.052948E-1
5.052948E-1
5.052948E-1
5.052948E-1
3.513832E-1
3.513832E-1
3.513832E-1
1.974697E-1
1.974697E-1
3.513832E-1
1.974697E-1
4.355621E-2
4.355621E-2
4.355621E-2
-1.103573E-1
-2.642689E-1
-4.181805E-1
-5.720940E-1
-5.720940E-1
-8.799210E-1
-1.187746E+0
-1.803398E+0
-2.111223E+0
-1.803398E+0
-1.033835E+0
-4.181805E-1
1.974697E-1
6.592083E-1
9.670353E-1
9.670353E-1
3.513832E-1
-5.720940E-1
-1.649485E+0
-2.572964E+0
-2.880789E+0
-2.726875E+0
-1.957310E+0
-1.033835E+0
1.974697E-1
9.670353E-1
1.274860E+0
9.670353E-1
4.355621E-2
-1.187746E+0
-2.419050E+0
-3.188614E+0
-3.342527E+0
-3.034700E+0
-2.572964E+0
-1.649485E+0
-7.260075E-1
-2.642689E-1
-1.103573E-1
-4.181805E-1
-1.033835E+0
-1.649485E+0
-2.265137E+0
-2.726875E+0
-2.880789E+0
-2.880789E+0
-2.419050E+0
-1.957310E+0
-1.495573E+0
-1.033835E+0
-7.260075E-1
-8.799210E-1
-1.187746E+0
-1.649485E+0
-1.957310E+0
-2.419050E+0
-2.726875E+0
-2.726875E+0
-2.572964E+0
-2.111223E+0
-1.803398E+0
-1.649485E+0
-1.495573E+0
-1.495573E+0
-1.649485E+0
-2.111223E+0
-2.419050E+0
-2.572964E+0
-2.572964E+0
-2.419050E+0
-2.265137E+0
-2.265137E+0
-2.111223E+0
-1.803398E+0
-1.649485E+0
-1.649485E+0
-1.957310E+0
-2.111223E+0
-2.111223E+0
-2.111223E+0
-2.111223E+0
-2.111223E+0
-1.957310E+0
-1.649485E+0
-1.495573E+0
-1.495573E+0
-1.649485E+0
-1.649485E+0
-1.649485E+0
-1.957310E+0
-2.111223E+0
-2.111223E+0
-2.111223E+0
-2.111223E+0
-1.957310E+0
-1.803398E+0
-1.649485E+0
-1.649485E+0
-1.649485E+0
-1.649485E+0
-1.649485E+0
-1.649485E+0
-1.803398E+0
-1.957310E+0
-2.111223E+0
-1.957310E+0
-1.803398E+0
-1.495573E+0
-1.341660E+0
-1.187746E+0
-1.341660E+0
-1.341660E+0
-1.495573E+0
-1.495573E+0
-1.649485E+0
-1.649485E+0
-1.495573E+0
-1.341660E+0
-1.495573E+0
-1.495573E+0
-1.649485E+0
-1.649485E+0
-1.649485E+0
-1.649485E+0
-1.649485E+0
-1.649485E+0
-1.649485E+0
-1.649485E+0
-1.649485E+0
-1.649485E+0
-1.803398E+0
-1.803398E+0
-1.649485E+0
-1.495573E+0
-1.495573E+0
-1.495573E+0
-1.649485E+0
-1.649485E+0
-1.803398E+0
-1.957310E+0
-1.957310E+0
-1.957310E+0
-1.957310E+0
-1.649485E+0
-1.341660E+0
-1.341660E+0
-1.341660E+0
-1.495573E+0
-1.649485E+0
-1.649485E+0
-1.649485E+0
-1.649485E+0
-1.649485E+0
-1.803398E+0
-1.957310E+0
-1.957310E+0
-1.803398E+0
-1.803398E+0
-1.803398E+0
-1.957310E+0
-1.957310E+0
-1.803398E+0
-1.803398E+0
-1.649485E+0
-1.649485E+0
-1.649485E+0
-1.649485E+0
-1.649485E+0
-1.803398E+0
-1.803398E+0
-1.803398E+0
-1.649485E+0
-1.649485E+0
-1.649485E+0
-1.957310E+0
-2.111223E+0
-2.111223E+0
-1.957310E+0
-1.803398E+0
-1.957310E+0
-2.111223E+0
-2.111223E+0
-1.957310E+0
-1.803398E+0
-1.803398E+0
-1.649485E+0
-1.649485E+0
-1.495573E+0
-1.649485E+0
-1.649485E+0
-1.649485E+0
-1.803398E+0
-1.803398E+0
-1.957310E+0
-1.957310E+0
-1.803398E+0
-1.803398E+0
-1.803398E+0
-1.803398E+0
-1.803398E+0
-1.649485E+0
-1.649485E+0
-1.649485E+0
-1.803398E+0
-1.803398E+0
-1.803398E+0
-1.803398E+0
-1.803398E+0
-1.803398E+0
-1.803398E+0
-1.649485E+0
-1.649485E+0
-1.649485E+0
-1.649485E+0
-1.649485E+0
-1.803398E+0
-1.957310E+0
-1.957310E+0
-1.803398E+0
-1.803398E+0
-1.803398E+0
-1.803398E+0
-1.803398E+0
-1.803398E+0
-1.957310E+0
-1.803398E+0
-1.803398E+0
-1.803398E+0
-1.803398E+0
-1.957310E+0
-1.957310E+0
-1.803398E+0
-1.803398E+0
-1.803398E+0
-1.957310E+0
-1.957310E+0
-1.957310E+0
-1.803398E+0
-1.803398E+0
-1.803398E+0
-1.803398E+0
-1.803398E+0
-1.649485E+0
-1.495573E+0
-1.341660E+0
-1.187746E+0
-1.187746E+0
-1.187746E+0
-1.341660E+0
-1.341660E+0
-1.341660E+0
-1.495573E+0
-1.495573E+0
-1.495573E+0
-1.341660E+0
-1.341660E+0
-1.341660E+0
-1.495573E+0
-1.495573E+0
-1.341660E+0
-1.341660E+0
-1.341660E+0
-1.495573E+0
-1.495573E+0
-1.341660E+0
-1.341660E+0
-1.341660E+0
-1.649485E+0
-1.649485E+0
-1.649485E+0
-1.649485E+0
-1.649485E+0
-1.649485E+0
-1.649485E+0
-1.803398E+0
-1.803398E+0
-1.649485E+0
-1.649485E+0
-1.495573E+0
-1.495573E+0
-1.495573E+0
-1.495573E+0
-1.649485E+0
-1.803398E+0
-1.803398E+0
-1.803398E+0
-1.803398E+0
-1.803398E+0
-1.803398E+0
-1.495573E+0
-1.187746E+0
-1.033835E+0
-1.033835E+0
-1.187746E+0
-1.187746E+0
-1.341660E+0
-1.341660E+0
-1.033835E+0
-8.799210E-1
-8.799210E-1
-1.033835E+0
-1.033835E+0
-1.033835E+0
-1.033835E+0
-8.799210E-1
-1.033835E+0
-1.187746E+0
-1.187746E+0
-1.033835E+0
-8.799210E-1
-1.187746E+0
-1.341660E+0
-1.341660E+0
-1.341660E+0
-1.187746E+0
-1.341660E+0
-1.495573E+0
-1.649485E+0
-1.649485E+0
-1.649485E+0
-1.495573E+0
-1.495573E+0
-1.649485E+0
-1.495573E+0
-1.341660E+0
-1.341660E+0
-1.341660E+0
-1.495573E+0
-1.495573E+0
-1.649485E+0
-1.495573E+0
-1.341660E+0
-1.341660E+0
-1.341660E+0
-1.341660E+0
-1.495573E+0
-1.495573E+0
-1.495573E+0
-1.495573E+0
-1.649485E+0
-1.649485E+0
-1.495573E+0
-1.495573E+0
-1.649485E+0
-1.803398E+0
-1.803398E+0
-1.803398E+0
-1.649485E+0
-1.803398E+0
-1.803398E+0
-1.957310E+0
-1.957310E+0
-1.957310E+0
-1.957310E+0
-1.957310E+0
-1.957310E+0
-1.957310E+0
-1.803398E+0
-1.803398E+0
-1.803398E+0
-1.803398E+0
-1.803398E+0
-1.803398E+0
-1.803398E+0
-1.957310E+0
-1.957310E+0
-1.957310E+0
-1.957310E+0
-1.957310E+0
-1.957310E+0
-1.957310E+0
-1.803398E+0
-1.803398E+0
-1.803398E+0
-1.803398E+0
-1.803398E+0
-1.803398E+0
-1.803398E+0
-1.803398E+0
-1.803398E+0
-1.803398E+0
-1.803398E+0
-1.803398E+0
-1.957310E+0
-1.803398E+0
-1.649485E+0
-1.495573E+0
-1.495573E+0
-1.649485E+0
-1.803398E+0
-1.957310E+0
-1.957310E+0
-1.957310E+0
-1.957310E+0
-1.803398E+0
-1.803398E+0
-1.803398E+0
-1.803398E+0
-1.957310E+0
-1.957310E+0
-2.111223E+0
-2.419050E+0
-2.726875E+0
-2.880789E+0
-2.726875E+0
-2.572964E+0
-2.572964E+0
-2.419050E+0
-2.572964E+0
-2.726875E+0
-2.726875E+0
-2.726875E+0
-2.572964E+0
-2.419050E+0
-2.419050E+0
-2.419050E+0
-2.419050E+0
-2.419050E+0
-2.572964E+0
-2.726875E+0
-2.572964E+0
-2.572964E+0
-2.419050E+0
-2.419050E+0
-2.419050E+0
-2.572964E+0
-2.572964E+0
-2.572964E+0
-2.419050E+0
-2.419050E+0
-2.572964E+0
-2.572964E+0
-2.572964E+0
-2.572964E+0
-2.726875E+0
-2.726875E+0
-2.572964E+0
-2.572964E+0
-2.419050E+0
-2.419050E+0
-2.419050E+0
-2.419050E+0
-2.419050E+0
-2.419050E+0
-2.419050E+0
-2.572964E+0
-2.726875E+0
-2.880789E+0
-2.726875E+0
-2.419050E+0
-2.419050E+0
-2.419050E+0
-2.419050E+0
-2.419050E+0
-2.572964E+0
-2.572964E+0
-2.726875E+0
-2.726875E+0
-2.880789E+0
-2.880789E+0
-2.880789E+0
-2.726875E+0
-2.726875E+0
-2.726875E+0
-2.572964E+0
-2.572964E+0
-2.572964E+0
-2.572964E+0
-2.572964E+0
-2.726875E+0
-2.726875E+0
-2.726875E+0
-2.726875E+0
-2.572964E+0
-2.572964E+0
-2.572964E+0
-2.572964E+0
-2.572964E+0
-2.572964E+0
-2.572964E+0
-2.572964E+0
-2.726875E+0
-2.726875E+0
-2.726875E+0
-2.726875E+0
-2.726875E+0
-2.572964E+0
-2.572964E+0
-2.726875E+0
-2.880789E+0
-2.880789E+0
-2.880789E+0
-2.880789E+0
-2.726875E+0
-2.880789E+0
-2.880789E+0
-3.034700E+0
-3.034700E+0
-3.034700E+0
-3.188614E+0
-3.188614E+0
-3.188614E+0
-3.034700E+0
-3.034700E+0
-3.034700E+0
-3.034700E+0
-3.034700E+0
-2.880789E+0
-2.880789E+0
-2.880789E+0
-2.880789E+0
-2.880789E+0
-2.880789E+0
-2.880789E+0
-2.880789E+0
-3.034700E+0
-3.034700E+0
-2.880789E+0
-2.726875E+0
-2.726875E+0
-2.880789E+0
-2.880789E+0
-3.034700E+0
-3.034700E+0
-2.880789E+0
-2.880789E+0
-2.880789E+0
-3.188614E+0
-3.342527E+0
-3.342527E+0
-3.188614E+0
-3.034700E+0
-3.034700E+0
-3.034700E+0
-2.880789E+0
-2.726875E+0
-2.726875E+0
-2.880789E+0
-3.034700E+0
-3.034700E+0
-3.034700E+0
-3.034700E+0
-3.188614E+0
-3.188614E+0
-3.034700E+0
-2.880789E+0
-2.726875E+0
-2.726875E+0
-2.880789E+0
-3.034700E+0
-3.034700E+0
-2.880789E+0
-2.880789E+0
-2.880789E+0
-3.034700E+0
-3.034700E+0
-3.034700E+0
-3.188614E+0
-3.188614E+0
-3.034700E+0
-2.880789E+0
-2.880789E+0
-3.034700E+0
-3.188614E+0
-3.034700E+0
-3.034700E+0
-3.188614E+0
-3.188614E+0
-3.342527E+0
-3.188614E+0
-3.034700E+0
-2.880789E+0
-2.880789E+0
-2.726875E+0
-2.726875E+0
-2.880789E+0
-2.880789E+0
-3.034700E+0
-3.034700E+0
-3.034700E+0
-2.880789E+0
-2.726875E+0
-2.726875E+0
-2.880789E+0
-2.880789E+0
-2.880789E+0
-2.880789E+0
-2.880789E+0
-2.880789E+0
-2.880789E+0
-2.880789E+0
-2.880789E+0
-3.034700E+0
-3.034700E+0
-3.188614E+0
-3.188614E+0
-3.188614E+0
-3.034700E+0
-2.880789E+0
-2.880789E+0
-2.880789E+0
-2.880789E+0
-3.034700E+0
-3.034700E+0
-3.034700E+0
-3.034700E+0
-3.034700E+0
-3.034700E+0
-3.034700E+0
-3.034700E+0
-3.034700E+0
-2.726875E+0
-2.572964E+0
-2.572964E+0
-2.726875E+0
-2.880789E+0
-2.880789E+0
-2.880789E+0
-2.726875E+0
-2.726875E+0
-2.726875E+0
-2.726875E+0
-2.880789E+0
-2.880789E+0
-3.034700E+0
-3.034700E+0
-2.880789E+0
-2.880789E+0
-2.880789E+0
-3.034700E+0
-3.034700E+0
-3.188614E+0
-3.034700E+0
-3.034700E+0
-2.880789E+0
-2.880789E+0
-2.880789E+0
-2.880789E+0
-3.034700E+0
-3.034700E+0
-3.034700E+0
-3.034700E+0
-3.034700E+0
-3.034700E+0
-3.034700E+0
-3.034700E+0
-3.034700E+0
-3.034700E+0
-3.034700E+0
-3.034700E+0
-3.188614E+0
-3.188614E+0
-3.034700E+0
-3.034700E+0
-3.034700E+0
-3.034700E+0
-3.034700E+0
-3.034700E+0
-3.034700E+0
-2.880789E+0
-2.880789E+0
-2.880789E+0
-3.034700E+0
-3.188614E+0
-3.188614E+0
-3.188614E+0
-3.034700E+0
-3.034700E+0
-2.880789E+0
-2.880789E+0
-2.880789E+0
-3.034700E+0
-3.188614E+0
-3.188614E+0
-3.188614E+0
-3.188614E+0
-3.188614E+0
-3.188614E+0
-3.034700E+0
-3.034700E+0
-3.034700E+0
-3.034700E+0
-3.034700E+0
-3.034700E+0
-3.188614E+0
-3.342527E+0
-3.342527E+0
-3.342527E+0
-3.188614E+0
-3.034700E+0
-3.188614E+0
-3.342527E+0
-3.342527E+0
-3.342527E+0
-3.188614E+0
-3.034700E+0
-2.880789E+0
-2.880789E+0
-3.034700E+0
-3.034700E+0
-3.188614E+0
-3.188614E+0
-3.188614E+0
-3.034700E+0
-3.034700E+0
-3.188614E+0
-3.496439E+0
-3.496439E+0
-3.342527E+0
-3.188614E+0
-3.342527E+0
-3.496439E+0
-3.496439E+0
-3.342527E+0
-3.188614E+0
-3.188614E+0
-3.188614E+0
-3.188614E+0
-3.188614E+0
-3.034700E+0
-3.034700E+0
-3.188614E+0
-3.342527E+0
-3.342527E+0
-3.188614E+0
-3.188614E+0
-3.188614E+0
-3.188614E+0
-3.188614E+0
-3.188614E+0
-3.188614E+0
-3.342527E+0
-3.342527E+0
-3.342527E+0
-3.188614E+0
-3.342527E+0
-3.342527E+0
-3.342527E+0
-3.188614E+0
-3.188614E+0
-3.034700E+0
-3.188614E+0
-3.342527E+0
-3.496439E+0
-3.496439E+0
-3.496439E+0
-3.342527E+0
-3.342527E+0
-3.188614E+0
-3.188614E+0
-3.342527E+0
-3.342527E+0
-3.342527E+0
-3.188614E+0
-3.188614E+0
-3.188614E+0
-3.188614E+0
-3.034700E+0
-3.034700E+0
-3.034700E+0
-3.034700E+0
-3.188614E+0
-3.188614E+0
-3.188614E+0
-3.188614E+0
-3.188614E+0
-3.188614E+0
-3.188614E+0
-3.034700E+0
-3.188614E+0
-3.342527E+0
-3.342527E+0
-3.342527E+0
-3.342527E+0
-3.496439E+0
-3.496439E+0
-3.342527E+0
-3.188614E+0
-3.034700E+0
-3.188614E+0
-3.342527E+0
-3.496439E+0
-3.496439E+0
-3.496439E+0
-3.496439E+0
-3.342527E+0
-3.342527E+0
-3.342527E+0
-3.342527E+0
-3.188614E+0
-3.188614E+0
-3.342527E+0
-3.342527E+0
-3.342527E+0
-3.342527E+0
-3.342527E+0
-3.342527E+0
-3.342527E+0
-3.342527E+0
-3.342527E+0
-3.342527E+0
-3.188614E+0
-3.188614E+0
-3.188614E+0
-3.342527E+0
-3.342527E+0
-3.496439E+0
-3.496439E+0
-3.650353E+0
-3.496439E+0
-3.342527E+0
-3.342527E+0
-3.342527E+0
-3.342527E+0
-3.342527E+0
-3.496439E+0
-3.496439E+0
-3.496439E+0
-3.342527E+0
-3.188614E+0
-3.188614E+0
-3.188614E+0
-3.342527E+0
-3.496439E+0
-3.496439E+0
-3.496439E+0
-3.496439E+0
-3.650353E+0
-3.650353E+0
-3.650353E+0
-3.496439E+0
-3.496439E+0
-3.496439E+0
-3.342527E+0
-3.342527E+0
-3.342527E+0
-3.188614E+0
-3.188614E+0
-3.188614E+0
-3.188614E+0
-3.188614E+0
-3.188614E+0
-3.342527E+0
-3.342527E+0
-3.342527E+0
-3.342527E+0
-3.496439E+0
-3.496439E+0
-3.496439E+0
-3.650353E+0
-3.650353E+0
-3.650353E+0
-3.650353E+0
-3.650353E+0
-3.496439E+0
-3.496439E+0
-3.342527E+0
-3.496439E+0
-3.496439E+0
-3.650353E+0
-3.650353E+0
-3.804266E+0
-3.650353E+0
-3.650353E+0
-3.650353E+0
-3.650353E+0
-3.804266E+0
-3.804266E+0
-3.958180E+0
-3.958180E+0
-3.804266E+0
-3.804266E+0
-3.804266E+0
-3.804266E+0
-3.804266E+0
-3.804266E+0
-3.804266E+0
-3.804266E+0
-3.958180E+0
-3.804266E+0
-3.804266E+0
-3.958180E+0
-4.112091E+0
-4.112091E+0
-4.112091E+0
-3.958180E+0
-3.958180E+0
-3.958180E+0
-3.804266E+0
-3.804266E+0
-3.650353E+0
-3.650353E+0
-3.650353E+0
-3.804266E+0
-3.958180E+0
-3.958180E+0
-3.804266E+0
-3.804266E+0
-3.958180E+0
-3.958180E+0
-3.958180E+0
-3.958180E+0
-3.804266E+0
-3.804266E+0
-3.650353E+0
-3.650353E+0
-3.650353E+0
-3.804266E+0
-3.958180E+0
-3.958180E+0
-3.804266E+0
-3.496439E+0
-3.342527E+0
-3.496439E+0
-3.650353E+0
-3.804266E+0
-3.804266E+0
-3.804266E+0
-3.650353E+0
-3.650353E+0
-3.804266E+0
-3.958180E+0
-3.958180E+0
-3.804266E+0
-3.496439E+0
-3.496439E+0
-3.650353E+0
-3.958180E+0
-4.112091E+0
-4.112091E+0
-4.112091E+0
-3.958180E+0
-3.804266E+0
-3.650353E+0
-3.650353E+0
-3.804266E+0
-3.804266E+0
-3.804266E+0
-3.650353E+0
-3.496439E+0
-3.342527E+0
-3.188614E+0
-3.188614E+0
-3.188614E+0
-3.188614E+0
-3.188614E+0
-3.188614E+0
-3.034700E+0
-2.880789E+0
-2.726875E+0
-2.726875E+0
-2.726875E+0
-2.726875E+0
-2.726875E+0
-2.726875E+0
-2.572964E+0
-2.265137E+0
-2.265137E+0
-2.265137E+0
-2.419050E+0
-2.265137E+0
-2.265137E+0
-2.265137E+0
-2.419050E+0
-2.572964E+0
-2.572964E+0
-2.419050E+0
-2.265137E+0
-2.111223E+0
-2.111223E+0
-2.265137E+0
-2.265137E+0
-2.265137E+0
-2.111223E+0
-2.111223E+0
-1.957310E+0
-1.803398E+0
-1.803398E+0
-1.803398E+0
-1.957310E+0
-1.957310E+0
-2.265137E+0
-2.265137E+0
-2.265137E+0
-2.111223E+0
-2.265137E+0
-2.265137E+0
-2.265137E+0
-2.265137E+0
-2.265137E+0
-2.111223E+0
-2.111223E+0
-1.957310E+0
-1.649485E+0
-1.495573E+0
-1.341660E+0
-1.341660E+0
-1.341660E+0
-1.341660E+0
-1.495573E+0
-1.495573E+0
-1.495573E+0
-1.495573E+0
-1.495573E+0
-1.495573E+0
-1.495573E+0
-1.495573E+0
-1.649485E+0
-1.649485E+0
-1.649485E+0
-1.649485E+0
-1.649485E+0
-1.495573E+0
-1.495573E+0
-1.649485E+0
-1.803398E+0
-1.803398E+0
-1.495573E+0
-1.341660E+0
-1.341660E+0
-1.495573E+0
-1.649485E+0
-1.495573E+0
-1.187746E+0
-1.033835E+0
-1.033835E+0
-1.341660E+0
-1.341660E+0
-1.341660E+0
-1.187746E+0
-1.341660E+0
-1.341660E+0
-1.341660E+0
-1.187746E+0
-1.033835E+0
-1.187746E+0
-1.187746E+0
-1.033835E+0
-1.033835E+0
-1.187746E+0
-1.187746E+0
-1.187746E+0
-1.033835E+0
-8.799210E-1
-8.799210E-1
-8.799210E-1
-8.799210E-1
-1.033835E+0
-1.187746E+0
-1.341660E+0
-1.341660E+0
-1.341660E+0
-1.341660E+0
-1.341660E+0
-1.187746E+0
-1.341660E+0
-1.649485E+0
-1.649485E+0
-1.649485E+0
-1.495573E+0
-1.495573E+0
-1.649485E+0
-1.495573E+0
-1.341660E+0
-1.033835E+0
-7.260075E-1
-7.260075E-1
-8.799210E-1
-1.033835E+0
-1.033835E+0
-1.033835E+0
-1.187746E+0
-1.495573E+0
-1.649485E+0
-1.649485E+0
-1.341660E+0
-1.187746E+0
-1.187746E+0
-1.341660E+0
-1.341660E+0
-1.341660E+0
-1.033835E+0
-1.033835E+0
-1.187746E+0
-1.341660E+0
-1.341660E+0
-1.187746E+0
-1.187746E+0
-1.187746E+0
-1.187746E+0
-1.033835E+0
-1.187746E+0
-1.495573E+0
-1.803398E+0
-1.649485E+0
-1.495573E+0
-1.341660E+0
-1.495573E+0
-1.649485E+0
-1.649485E+0
-1.649485E+0
-1.649485E+0
-1.649485E+0
-1.649485E+0
-1.649485E+0
-1.649485E+0
-1.649485E+0
-1.649485E+0
-1.649485E+0
-1.495573E+0
-1.495573E+0
-1.649485E+0
-1.649485E+0
-1.649485E+0
-1.803398E+0
-1.803398E+0
-1.803398E+0
-1.803398E+0
-1.803398E+0
-1.803398E+0
-1.957310E+0
-1.957310E+0
-2.111223E+0
-2.111223E+0
-2.265137E+0
-2.111223E+0
-2.111223E+0
-1.957310E+0
-2.111223E+0
-2.265137E+0
-2.419050E+0
-2.419050E+0
-2.419050E+0
-2.419050E+0
-2.419050E+0
-2.572964E+0
-2.572964E+0
-2.572964E+0
-2.419050E+0
-2.265137E+0
-2.111223E+0
-1.957310E+0
-1.957310E+0
-1.957310E+0
-2.111223E+0
-2.419050E+0
-2.572964E+0
-2.726875E+0
-2.726875E+0
-2.572964E+0
-2.572964E+0
-2.726875E+0
-2.726875E+0
-2.572964E+0
-2.419050E+0
-2.265137E+0
-2.265137E+0
-2.265137E+0
-2.419050E+0
-2.419050E+0
-2.419050E+0
-2.265137E+0
-2.419050E+0
-2.419050E+0
-2.419050E+0
-2.419050E+0
-2.419050E+0
-2.419050E+0
-2.572964E+0
-2.419050E+0
-2.419050E+0
-2.419050E+0
-2.572964E+0
-2.572964E+0
-2.419050E+0
-2.419050E+0
-2.265137E+0
-2.265137E+0
-2.265137E+0
-2.419050E+0
-2.572964E+0
-2.726875E+0
-2.572964E+0
-2.572964E+0
-2.572964E+0
-2.726875E+0
-2.726875E+0
-2.726875E+0
-2.726875E+0
-2.726875E+0
-2.572964E+0
-2.572964E+0
-2.419050E+0
-2.419050E+0
-2.572964E+0
-2.880789E+0
-3.034700E+0
-2.726875E+0
-2.265137E+0
-2.111223E+0
-1.957310E+0
-1.957310E+0
-1.957310E+0
-1.803398E+0
-1.957310E+0
-1.957310E+0
-2.111223E+0
-2.111223E+0
-2.111223E+0
-2.111223E+0
-1.957310E+0
-1.803398E+0
-1.803398E+0
-1.649485E+0
-1.649485E+0
-2.111223E+0
-2.880789E+0
-3.342527E+0
-3.342527E+0
-3.034700E+0
-2.419050E+0
-1.803398E+0
-1.187746E+0
-8.799210E-1
-1.033835E+0
-1.187746E+0
-1.495573E+0
-1.495573E+0
-1.495573E+0
-1.649485E+0
-1.649485E+0
-1.803398E+0
-2.111223E+0
-2.419050E+0
-2.572964E+0
-2.419050E+0
-2.111223E+0
-1.803398E+0
-1.649485E+0
-1.495573E+0
-1.341660E+0
-1.341660E+0
-1.341660E+0
-1.495573E+0
-1.495573E+0
-1.495573E+0
-1.495573E+0
-1.341660E+0
-1.341660E+0
-1.341660E+0
-1.495573E+0
-1.649485E+0
-2.111223E+0
-2.265137E+0
-2.419050E+0
-2.419050E+0
-2.419050E+0
-2.419050E+0
-2.419050E+0
-2.111223E+0
-1.957310E+0
-1.803398E+0
-1.803398E+0
-1.957310E+0
-1.957310E+0
-1.803398E+0
-1.803398E+0
-1.649485E+0
-1.649485E+0
-1.803398E+0
-1.957310E+0
-1.957310E+0
-1.957310E+0
-1.803398E+0
-1.495573E+0
-1.495573E+0
-1.341660E+0
-1.341660E+0
-1.341660E+0
-1.187746E+0
-1.187746E+0
-1.187746E+0
-1.187746E+0
-1.187746E+0
-1.033835E+0
-8.799210E-1
-8.799210E-1
-8.799210E-1
-8.799210E-1
-1.033835E+0
-1.033835E+0
-8.799210E-1
-8.799210E-1
-8.799210E-1
-8.799210E-1
-8.799210E-1
-8.799210E-1
-1.033835E+0
-1.341660E+0
-1.341660E+0
-1.341660E+0
-1.341660E+0
-1.649485E+0
-1.803398E+0
-1.341660E+0
-8.799210E-1
-5.720940E-1
-7.260075E-1
-7.260075E-1
-7.260075E-1
-8.799210E-1
-8.799210E-1
-1.033835E+0
-1.187746E+0
-1.187746E+0
-1.033835E+0
-1.033835E+0
-7.260075E-1
-4.181805E-1
-4.181805E-1
-5.720940E-1
-8.799210E-1
-1.033835E+0
-8.799210E-1
-7.260075E-1
-5.720940E-1
-4.181805E-1
-4.181805E-1
-5.720940E-1
-8.799210E-1
-1.033835E+0
-1.033835E+0
-1.033835E+0
-1.033835E+0
-1.033835E+0
-1.033835E+0
-5.720940E-1
-1.103573E-1
1.974697E-1
-1.103573E-1
-5.720940E-1
-8.799210E-1
-1.033835E+0
-1.033835E+0
-1.187746E+0
-1.187746E+0
-1.187746E+0
-1.187746E+0
-1.341660E+0
-1.495573E+0
-1.341660E+0
-1.187746E+0
-1.033835E+0
-1.033835E+0
-8.799210E-1
-5.720940E-1
-5.720940E-1
-8.799210E-1
-1.341660E+0
-1.495573E+0
-1.341660E+0
-1.341660E+0
-1.495573E+0
-1.957310E+0
-2.265137E+0
-2.419050E+0
-2.265137E+0
-2.265137E+0
-2.265137E+0
-2.419050E+0
-2.265137E+0
-1.957310E+0
-1.649485E+0
-1.649485E+0
-1.649485E+0
-1.803398E+0
-1.803398E+0
-1.803398E+0
-1.957310E+0
-1.957310E+0
-1.957310E+0
-1.803398E+0
-1.649485E+0
-1.803398E+0
-2.111223E+0
-2.419050E+0
-2.572964E+0
-2.572964E+0
-2.572964E+0
-2.572964E+0
-2.726875E+0
-2.880789E+0
-2.880789E+0
-2.726875E+0
-2.111223E+0
-1.495573E+0
-1.495573E+0
-1.649485E+0
-2.111223E+0
-2.419050E+0
-2.572964E+0
-2.726875E+0
-2.726875E+0
-2.880789E+0
-2.880789E+0
-2.880789E+0
-3.034700E+0
-3.034700E+0
-3.034700E+0
-3.342527E+0
-3.496439E+0
-3.342527E+0
-3.188614E+0
-2.726875E+0
-2.572964E+0
-2.726875E+0
-2.880789E+0
-3.034700E+0
-3.034700E+0
-2.880789E+0
-3.034700E+0
-3.188614E+0
-3.342527E+0
-3.342527E+0
-3.496439E+0
-3.496439E+0
-3.496439E+0
-3.650353E+0
-3.650353E+0
-3.496439E+0
-3.496439E+0
-3.958180E+0
-4.266005E+0
-4.266005E+0
-4.112091E+0
-3.958180E+0
-3.804266E+0
-3.804266E+0
-3.804266E+0
-3.804266E+0
-3.650353E+0
-3.650353E+0
-3.650353E+0
-3.958180E+0
-4.112091E+0
-4.266005E+0
-4.419918E+0
-4.266005E+0
-3.804266E+0
-3.496439E+0
-3.342527E+0
-3.496439E+0
-3.804266E+0
-3.958180E+0
-4.112091E+0
-4.112091E+0
-4.419918E+0
-4.419918E+0
-4.266005E+0
-3.650353E+0
-3.342527E+0
-3.188614E+0
-3.650353E+0
-4.266005E+0
-4.573832E+0
-4.881657E+0
-4.881657E+0
-4.727743E+0
-4.573832E+0
-4.419918E+0
-4.573832E+0
-4.727743E+0
-4.727743E+0
-4.573832E+0
-4.419918E+0
-4.419918E+0
-4.727743E+0
-4.881657E+0
-4.727743E+0
-4.573832E+0
-4.573832E+0
-4.573832E+0
-4.573832E+0
-4.573832E+0
-4.573832E+0
-4.727743E+0
-5.189482E+0
-5.651220E+0
-6.112959E+0
-6.266872E+0
-6.266872E+0
-6.112959E+0
-5.959046E+0
-5.805134E+0
-5.805134E+0
-5.805134E+0
-5.651220E+0
-5.651220E+0
-5.497307E+0
-5.651220E+0
-5.805134E+0
-5.959046E+0
-5.959046E+0
-5.959046E+0
-5.805134E+0
-5.651220E+0
-5.651220E+0
-5.805134E+0
-5.959046E+0
-6.266872E+0
-6.266872E+0
-6.266872E+0
-6.112959E+0
-6.112959E+0
-6.266872E+0
-6.420785E+0
-6.728611E+0
-6.882524E+0
-7.190350E+0
-7.190350E+0
-7.036436E+0
-6.574698E+0
-6.112959E+0
-5.959046E+0
-6.112959E+0
-6.266872E+0
-6.420785E+0
-6.420785E+0
-6.420785E+0
-6.574698E+0
-6.574698E+0
-6.574698E+0
-6.728611E+0
-6.420785E+0
-5.959046E+0
-5.805134E+0
-6.420785E+0
-7.498175E+0
-8.421653E+0
-8.729479E+0
-8.113828E+0
-7.190350E+0
-6.266872E+0
-5.959046E+0
-6.420785E+0
-7.036436E+0
-7.190350E+0
-6.728611E+0
-6.112959E+0
-5.805134E+0
-5.959046E+0
-6.728611E+0
-7.344263E+0
-7.498175E+0
-7.036436E+0
-6.728611E+0
-6.574698E+0
-6.882524E+0
-7.190350E+0
-7.190350E+0
-7.344263E+0
-7.959914E+0
-8.421653E+0
-8.575565E+0
-8.421653E+0
-8.421653E+0
-8.729479E+0
-9.499043E+0
-1.042252E+1
-1.088426E+1
-1.042252E+1
-9.499043E+0
-8.729479E+0
-8.267739E+0
-8.267739E+0
-8.729479E+0
-9.652956E+0
-1.011470E+1
-1.026861E+1
-1.042252E+1
-1.042252E+1
-1.042252E+1
-1.026861E+1
-1.026861E+1
-1.042252E+1
-1.073035E+1
-1.088426E+1
-1.088426E+1
-1.088426E+1
-1.134600E+1
-1.196165E+1
-1.211556E+1
-1.196165E+1
-1.180774E+1
-1.180774E+1
-1.149991E+1
-1.119209E+1
-1.103817E+1
-1.165382E+1
-1.257730E+1
-1.350078E+1
-1.411643E+1
-1.457817E+1
-1.457817E+1
-1.411643E+1
-1.334687E+1
-1.273122E+1
-1.273122E+1
-1.334687E+1
-1.365469E+1
-1.380860E+1
-1.396252E+1
-1.411643E+1
-1.457817E+1
-1.503991E+1
-1.519382E+1
-1.519382E+1
-1.503991E+1
-1.534773E+1
-1.596339E+1
-1.657904E+1
-1.688686E+1
-1.673295E+1
-1.657904E+1
-1.657904E+1
-1.688686E+1
-1.688686E+1
-1.688686E+1
-1.688686E+1
-1.719469E+1
-1.796425E+1
-1.857991E+1
-1.888773E+1
-1.904164E+1
-1.919556E+1
-1.950338E+1
-1.981121E+1
-1.996512E+1
-2.027295E+1
-2.058077E+1
-2.058077E+1
-2.042686E+1
-1.981121E+1
-1.934947E+1
-1.950338E+1
-1.996512E+1
-2.073469E+1
-2.119642E+1
-2.150425E+1
-2.196599E+1
-2.273555E+1
-2.319729E+1
-2.288947E+1
-2.273555E+1
-2.288947E+1
-2.319729E+1
-2.365903E+1
-2.396686E+1
-2.412077E+1
-2.427468E+1
-2.427468E+1
-2.396686E+1
-2.365903E+1
-2.350512E+1
-2.396686E+1
-2.473642E+1
-2.519816E+1
-2.519816E+1
-2.565990E+1
-2.673729E+1
-2.796859E+1
-2.873816E+1
-2.904598E+1
-2.873816E+1
-2.858424E+1
-2.858424E+1
-2.858424E+1
-2.873816E+1
-2.889207E+1
-2.919989E+1
-2.950772E+1
-3.027729E+1
-3.150859E+1
-3.258598E+1
-3.273989E+1
-3.227815E+1
-3.166250E+1
-3.135468E+1
-3.150859E+1
-3.181641E+1
-3.243207E+1
-3.289380E+1
-3.350946E+1
-3.443293E+1
-3.535641E+1
-3.566424E+1
-3.520250E+1
-3.443293E+1
-3.427902E+1
-3.489467E+1
-3.581815E+1
-3.658772E+1
-3.720337E+1
-3.781902E+1
-3.843467E+1
-3.905032E+1
-3.981989E+1
-4.012771E+1
-4.043554E+1
-4.058945E+1
-4.089728E+1
-4.135902E+1
-4.182076E+1
-4.228249E+1
-4.289814E+1
-4.305206E+1
-4.320597E+1
-4.351379E+1
-4.397553E+1
-4.412945E+1
-4.382162E+1
-4.366771E+1
-4.459119E+1
-4.628423E+1
-4.736162E+1
-4.720770E+1
-4.689988E+1
-4.736162E+1
-4.859292E+1
-4.982422E+1
-5.013205E+1
-4.997813E+1
-4.997813E+1
-5.059379E+1
-5.167118E+1
-5.305640E+1
-5.428770E+1
-5.536509E+1
-5.690422E+1
-5.721204E+1
-5.582683E+1
-5.413378E+1
-5.413378E+1
-5.582683E+1
-5.782770E+1
-5.875117E+1
-5.828944E+1
-5.721204E+1
-5.690422E+1
-5.828944E+1
-6.059813E+1
-6.229117E+1
-6.167551E+1
-5.890508E+1
-5.567291E+1
-5.382596E+1
-5.336422E+1
-5.305640E+1
-5.290248E+1
-5.428770E+1
-5.859726E+1
-6.567725E+1
-7.337290E+1
-7.768246E+1
-7.598942E+1
-6.875551E+1
-6.090595E+1
-5.628857E+1
-5.459553E+1
-5.382596E+1
-5.459553E+1
-5.828944E+1
-6.660073E+1
-7.829811E+1
-8.784071E+1
-8.937984E+1
-8.322332E+1
-7.521986E+1
-6.998682E+1
-6.767812E+1
-6.644682E+1
-6.675465E+1
-6.829377E+1
-7.121812E+1
-8.029898E+1
-9.815288E+1
-1.136981E+2
-1.126207E+2
-9.538245E+1
-7.783637E+1
-7.229551E+1
-7.706680E+1
-8.291550E+1
-8.537811E+1
-8.460854E+1
-8.383897E+1
-8.599375E+1
-9.276592E+1
-1.010772E+2
-1.047711E+2
-1.016929E+2
-9.553635E+1
-9.076505E+1
-8.891810E+1
-8.876418E+1
-8.814853E+1
-8.707114E+1
-8.737897E+1
-9.014940E+1
-9.368940E+1
-9.630592E+1
-9.769114E+1
-1.004616E+2
-1.052329E+2
-1.080033E+2
-1.053868E+2
-9.861462E+1
-9.184245E+1
-8.907201E+1
-8.999549E+1
-9.076505E+1
-9.107288E+1
-9.584418E+1
-1.041555E+2
-1.098503E+2
-1.103120E+2
-1.076955E+2
-1.052329E+2
-1.047711E+2
-1.055407E+2
-1.060024E+2
-1.070798E+2
-1.109277E+2
-1.163146E+2
-1.189311E+2
-1.156989E+2
-1.083111E+2
-1.026164E+2
-1.029242E+2
-1.075416E+2
-1.104659E+2
-1.089268E+2
-1.050790E+2
-1.038477E+2
-1.066181E+2
-1.106198E+2
-1.124668E+2
-1.118511E+2
-1.100042E+2
-1.080033E+2
-1.060024E+2
-1.049251E+2
-1.060024E+2
-1.087729E+2
-1.110816E+2
-1.116972E+2
-1.101581E+2
-1.080033E+2
-1.075416E+2
-1.090807E+2
-1.100042E+2
-1.081572E+2
-1.064642E+2
-1.078494E+2
-1.121589E+2
-1.163146E+2
-1.184694E+2
-1.186233E+2
-1.170842E+2
-1.152372E+2
-1.146216E+2
-1.161607E+2
-1.187772E+2
-1.212398E+2
-1.220094E+2
-1.209320E+2
-1.192389E+2
-1.178537E+2
-1.169303E+2
-1.170842E+2
-1.180076E+2
-1.193929E+2
-1.201624E+2
-1.200085E+2
-1.197007E+2
-1.201624E+2
-1.220094E+2
-1.240102E+2
-1.255494E+2
-1.261650E+2
-1.269346E+2
-1.286276E+2
-1.307824E+2
-1.321676E+2
-1.315520E+2
-1.298589E+2
-1.289355E+2
-1.293972E+2
-1.312442E+2
-1.333989E+2
-1.352459E+2
-1.363233E+2
-1.369389E+2
-1.372468E+2
-1.372468E+2
-1.369389E+2
-1.363233E+2
-1.357076E+2
-1.358615E+2
-1.369389E+2
-1.384781E+2
-1.395555E+2
-1.403250E+2
-1.406328E+2
-1.409407E+2
-1.410946E+2
-1.414024E+2
-1.420181E+2
-1.429415E+2
-1.440189E+2
-1.454041E+2
-1.467894E+2
-1.477128E+2
-1.484824E+2
-1.489441E+2
-1.494059E+2
-1.494059E+2
-1.486363E+2
-1.480207E+2
-1.490981E+2
-1.517146E+2
-1.538693E+2
-1.543311E+2
-1.543311E+2
-1.544850E+2
-1.543311E+2
-1.527920E+2
-1.506372E+2
-1.492520E+2
-1.500215E+2
-1.521763E+2
-1.540233E+2
-1.543311E+2
-1.534076E+2
-1.527920E+2
-1.532537E+2
-1.543311E+2
-1.555624E+2
-1.563320E+2
-1.569476E+2
-1.572554E+2
-1.572554E+2
-1.572554E+2
-1.575633E+2
-1.584867E+2
-1.600259E+2
-1.611032E+2
-1.615650E+2
-1.609493E+2
-1.591024E+2
-1.566398E+2
-1.549467E+2
-1.555624E+2
-1.580250E+2
-1.600259E+2
-1.603337E+2
-1.597180E+2
-1.595641E+2
-1.598720E+2
-1.600259E+2
-1.604876E+2
-1.611032E+2
-1.617189E+2
-1.618728E+2
-1.615650E+2
-1.607954E+2
-1.597180E+2
-1.592563E+2
-1.597180E+2
-1.607954E+2
-1.618728E+2
-1.624885E+2
-1.627963E+2
-1.627963E+2
-1.627963E+2
-1.627963E+2
-1.632580E+2
-1.638737E+2
-1.644893E+2
-1.649511E+2
-1.652589E+2
-1.657206E+2
-1.661824E+2
-1.661824E+2
-1.657206E+2
-1.649511E+2
-1.644893E+2
-1.646432E+2
-1.651050E+2
-1.652589E+2
-1.654128E+2
-1.658745E+2
-1.666441E+2
-1.671059E+2
-1.672598E+2
-1.674137E+2
-1.675676E+2
-1.677215E+2
-1.678754E+2
-1.687989E+2
-1.698763E+2
-1.704919E+2
-1.706459E+2
-1.709537E+2
-1.724928E+2
-1.744937E+2
-1.755711E+2
-1.752632E+2
-1.740319E+2
-1.732624E+2
-1.735702E+2
-1.741859E+2
-1.751093E+2
-1.761867E+2
-1.774180E+2
-1.791111E+2
-1.806502E+2
-1.815737E+2
-1.820354E+2
-1.828050E+2
-1.840363E+2
-1.852676E+2
-1.858832E+2
-1.866528E+2
-1.883458E+2
-1.914241E+2
-1.946563E+2
-1.966571E+2
-1.974267E+2
-1.978884E+2
-1.986580E+2
-2.005050E+2
-2.028136E+2
-2.052763E+2
-2.071232E+2
-2.086623E+2
-2.105093E+2
-2.131258E+2
-2.160502E+2
-2.186667E+2
-2.205136E+2
-2.215910E+2
-2.228223E+2
-2.249771E+2
-2.272858E+2
-2.294406E+2
-2.311336E+2
-2.328267E+2
-2.351354E+2
-2.382136E+2
-2.412919E+2
-2.443701E+2
-2.472945E+2
-2.503727E+2
-2.529893E+2
-2.545284E+2
-2.560675E+2
-2.585301E+2
-2.623780E+2
-2.671493E+2
-2.719205E+2
-2.766918E+2
-2.802318E+2
-2.817710E+2
-2.806936E+2
-2.774614E+2
-2.739214E+2
-2.754605E+2
-2.840797E+2
-2.937762E+2
-2.996249E+2
-3.030110E+2
-3.060892E+2
-3.079362E+2
-3.088597E+2
-3.102448E+2
-3.133231E+2
-3.167092E+2
-3.187101E+2
-3.194796E+2
-3.196335E+2
-3.197875E+2
-3.211727E+2
-3.239431E+2
-3.277909E+2
-3.327162E+2
-3.404118E+2
-3.456448E+2
-3.487231E+2
-3.534944E+2
-3.559570E+2
-3.536483E+2
-3.505700E+2
-3.504161E+2
-3.518013E+2
-3.508779E+2
-3.459526E+2
-3.431822E+2
-3.493388E+2
-3.596509E+2
-3.651918E+2
-3.645761E+2
-3.607283E+2
-3.579579E+2
-3.593431E+2
-3.650378E+2
-3.719639E+2
-3.762735E+2
-3.762735E+2
-3.733492E+2
-3.704248E+2
-3.699630E+2
-3.731952E+2
-3.781205E+2
-3.811987E+2
-3.807370E+2
-3.771970E+2
-3.730413E+2
-3.728874E+2
-3.773509E+2
-3.822761E+2
-3.838152E+2
-3.827378E+2
-3.818144E+2
-3.825839E+2
-3.842770E+2
-3.853543E+2
-3.855082E+2
-3.852004E+2
-3.850465E+2
-3.852004E+2
-3.856622E+2
-3.858161E+2
-3.850465E+2
-3.838152E+2
-3.825839E+2
-3.818144E+2
-3.818144E+2
-3.825839E+2
-3.830457E+2
-3.827378E+2
-3.822761E+2
-3.815065E+2
-3.799674E+2
-3.776587E+2
-3.748883E+2
-3.719639E+2
-3.690396E+2
-3.662692E+2
-3.644222E+2
-3.634987E+2
-3.622674E+2
-3.598048E+2
-3.565727E+2
-3.530326E+2
-3.499544E+2
-3.470300E+2
-3.444135E+2
-3.414892E+2
-3.382570E+2
-3.347170E+2
-3.311770E+2
-3.277909E+2
-3.245588E+2
-3.213266E+2
-3.180944E+2
-3.148622E+2
-3.110144E+2
-3.056275E+2
-2.990092E+2
-2.926988E+2
-2.873118E+2
-2.831562E+2
-2.791545E+2
-2.754605E+2
-2.722284E+2
-2.694580E+2
-2.663797E+2
-2.623780E+2
-2.576067E+2
-2.523736E+2
-2.466788E+2
-2.409841E+2
-2.354432E+2
-2.297484E+2
-2.245154E+2
-2.198980E+2
-2.160502E+2
-2.114328E+2
-2.052763E+2
-1.981963E+2
-1.926554E+2
-1.892693E+2
-1.866528E+2
-1.834206E+2
-1.804963E+2
-1.781876E+2
-1.763406E+2
-1.743398E+2
-1.721850E+2
-1.695685E+2
-1.652589E+2
-1.594102E+2
-1.530998E+2
-1.475589E+2
-1.426337E+2
-1.378624E+2
-1.330911E+2
-1.295511E+2
-1.283198E+2
-1.287816E+2
-1.289355E+2
-1.275502E+2
-1.244720E+2
-1.207781E+2
-1.173920E+2
-1.140059E+2
-1.084650E+2
-9.815288E+1
-8.260767E+1
-6.336856E+1
-4.335988E+1
-2.504425E+1
-9.499043E+0
2.660078E+0
9.432245E+0
8.970505E+0
1.274860E+0
-1.134600E+1
-2.735294E+1
-4.597640E+1
-6.521552E+1
-7.968333E+1
-8.399289E+1
-7.783637E+1
-6.583117E+1
-5.105553E+1
-3.335555E+1
-1.211556E+1
1.050963E+1
3.021049E+1
4.236961E+1
4.483221E+1
3.975309E+1
3.344266E+1
2.990266E+1
3.005657E+1
3.328874E+1
3.944526E+1
4.729482E+1
5.406699E+1
5.776090E+1
5.976177E+1
6.299394E+1
6.868871E+1
7.376784E+1
7.546088E+1
7.469132E+1
7.269045E+1
6.930437E+1
6.514872E+1
6.284002E+1
6.437915E+1
6.822697E+1
7.361393E+1
8.146349E+1
9.239130E+1
1.039348E+2
1.124000E+2
1.167095E+2
1.176330E+2
1.150165E+2
1.053200E+2
8.777391E+1
6.853480E+1
5.452873E+1
4.698700E+1
4.421656E+1
4.637135E+1
5.422090E+1
6.422524E+1
7.145915E+1
7.530697E+1
8.023219E+1
8.869740E+1
9.808608E+1
1.037809E+2
1.036269E+2
1.000869E+2
9.900955E+1
1.062435E+2
1.224043E+2
1.437982E+2
1.650382E+2
1.822764E+2
1.945895E+2
2.024390E+2
2.065947E+2
2.073642E+2
2.069025E+2
2.078260E+2
2.124434E+2
2.207547E+2
2.299894E+2
2.355303E+2
2.342990E+2
2.276808E+2
2.189077E+2
2.119816E+2
2.095190E+2
2.118277E+2
2.164451E+2
2.193695E+2
2.178303E+2
2.119816E+2
2.049016E+2
2.004382E+2
1.995147E+2
2.004382E+2
2.016695E+2
2.029008E+2
2.053634E+2
2.125973E+2
2.286042E+2
2.541538E+2
2.832433E+2
3.063303E+2
3.171041E+2
3.155650E+2
3.060224E+2
2.943250E+2
2.861676E+2
2.843207E+2
2.898615E+2
3.020207E+2
3.171041E+2
3.311102E+2
3.406528E+2
3.432694E+2
3.369589E+2
3.227989E+2
3.055607E+2
2.917085E+2
2.863216E+2
2.915546E+2
3.061763E+2
3.272624E+2
3.514267E+2
3.749754E+2
3.935989E+2
4.042189E+2
4.059119E+2
4.005249E+2
3.919058E+2
3.854414E+2
3.842102E+2
3.883658E+2
3.968310E+2
4.080667E+2
4.213032E+2
4.345397E+2
4.457753E+2
4.522397E+2
4.523936E+2
4.468527E+2
4.377719E+2
4.279214E+2
4.200719E+2
4.168397E+2
4.191484E+2
4.273058E+2
4.396188E+2
4.547023E+2
4.707092E+2
4.859466E+2
4.974901E+2
5.036466E+2
5.038005E+2
5.005683E+2
4.970283E+2
4.950274E+2
4.953352E+2
4.981057E+2
5.038005E+2
5.139587E+2
5.287344E+2
5.452030E+2
5.576700E+2
5.629030E+2
5.618256E+2
5.579778E+2
5.539761E+2
5.507439E+2
5.488969E+2
5.499743E+2
5.559769E+2
5.661352E+2
5.776787E+2
5.866056E+2
5.915308E+2
5.941473E+2
5.969177E+2
6.001500E+2
6.027665E+2
6.044595E+2
6.050752E+2
6.052291E+2
6.053830E+2
6.067682E+2
6.098464E+2
6.160030E+2
6.249299E+2
6.357038E+2
6.463238E+2
6.549429E+2
6.609456E+2
6.651012E+2
6.683333E+2
6.707960E+2
6.718734E+2
6.717194E+2
6.714116E+2
6.726429E+2
6.771064E+2
6.846481E+2
6.938829E+2
7.025020E+2
7.088125E+2
7.125064E+2
7.137376E+2
7.135837E+2
7.125064E+2
7.111211E+2
7.101977E+2
7.105055E+2
7.128142E+2
7.166621E+2
7.211255E+2
7.262046E+2
7.322072E+2
7.385176E+2
7.439046E+2
7.477524E+2
7.503690E+2
7.525237E+2
7.556020E+2
7.596037E+2
7.646829E+2
7.706854E+2
7.777654E+2
7.856150E+2
7.937723E+2
8.013141E+2
8.079324E+2
8.136271E+2
8.185523E+2
8.230159E+2
8.277871E+2
8.327123E+2
8.382532E+2
8.444097E+2
8.514898E+2
8.594932E+2
8.682662E+2
8.781166E+2
8.887366E+2
9.002801E+2
9.130549E+2
9.264453E+2
9.355261E+2
9.370653E+2
9.338331E+2
9.318323E+2
9.367575E+2
9.503018E+2
9.670783E+2
9.796992E+2
9.849323E+2
9.858557E+2
9.872408E+2
9.904731E+2
9.932435E+2
9.937052E+2
9.929357E+2
9.923200E+2
9.927818E+2
9.938591E+2
9.957061E+2
9.987844E+2
1.003710E+3
1.009251E+3
1.012175E+3
1.010944E+3
1.005249E+3
9.967835E+2
9.872408E+2
9.781600E+2
9.709262E+2
9.663087E+2
9.636922E+2
9.618453E+2
9.592288E+2
9.544575E+2
9.473775E+2
9.392200E+2
9.299853E+2
9.182879E+2
9.053592E+2
8.939697E+2
8.853506E+2
8.779627E+2
8.699593E+2
8.605706E+2
8.507202E+2
8.416393E+2
8.342515E+2
8.300958E+2
8.284028E+2
8.245549E+2
8.140889E+2
7.999289E+2
7.890010E+2
7.843837E+2
7.819211E+2
7.765341E+2
7.668376E+2
7.563715E+2
7.488298E+2
7.454437E+2
7.448281E+2
7.435967E+2
7.397489E+2
7.334385E+2
7.255890E+2
7.180472E+2
7.109672E+2
7.043489E+2
6.971151E+2
6.897272E+2
6.840324E+2
6.812620E+2
6.820316E+2
6.846481E+2
6.872647E+2
6.878803E+2
6.857255E+2
6.815699E+2
6.774142E+2
6.744899E+2
6.721812E+2
6.692568E+2
6.652551E+2
6.617151E+2
6.597142E+2
6.589446E+2
6.583290E+2
6.564821E+2
6.538655E+2
6.524803E+2
6.520186E+2
6.486325E+2
6.423220E+2
6.384742E+2
6.400134E+2
6.440151E+2
6.447847E+2
6.415526E+2
6.378586E+2
6.369351E+2
6.372429E+2
6.352421E+2
6.306247E+2
6.263151E+2
6.253917E+2
6.269307E+2
6.264691E+2
6.221595E+2
6.169265E+2
6.153873E+2
6.180039E+2
6.215438E+2
6.226212E+2
6.213899E+2
6.198508E+2
6.201586E+2
6.220056E+2
6.240064E+2
6.250838E+2
6.252377E+2
6.244682E+2
6.235447E+2
6.230830E+2
6.240064E+2
6.258534E+2
6.227752E+2
6.036899E+2
5.625952E+2
5.065710E+2
4.494692E+2
3.972928E+2
3.475789E+2
3.034059E+2
2.821659E+2
2.984807E+2
3.449624E+2
3.959076E+2
4.259206E+2
4.186867E+2
3.657406E+2
2.610798E+2
8.331044E+1
-1.974267E+2
-5.589681E+2
-8.766444E+2
-9.900782E+2
-8.640235E+2
-6.417733E+2
-5.006351E+2
-4.915543E+2
-5.358812E+2
-5.386516E+2
-4.696986E+2
-3.605744E+2
-2.619162E+2
-1.854215E+2
-1.024624E+2
-2.726875E+0
4.944960E+1
-9.784505E+1
-5.629699E+2
-1.220486E+3
-1.655290E+3
-1.453048E+3
-6.457750E+2
2.122894E+2
5.127274E+2
1.145548E+2
-6.094516E+2
-1.185240E+3
-1.425652E+3
-1.434733E+3
-1.361316E+3
-1.246497E+3
-1.081041E+3
-9.109669E+2
-8.301627E+2
-8.888035E+2
-1.040254E+3
-1.177852E+3
-1.222487E+3
-1.176621E+3
-1.097817E+3
-1.022708E+3
-9.258965E+2
-7.573619E+2
-5.129482E+2
-2.628397E+2
-1.061563E+2
-8.707114E+1
-1.578711E+2
-2.255928E+2
-2.279015E+2
-1.703380E+2
-9.876853E+1
-4.582249E+1
-7.036436E+0
3.929134E+1
1.056278E+2
1.805834E+2
2.356842E+2
2.535381E+2
2.487668E+2
2.532303E+2
2.881685E+2
3.558902E+2
4.476223E+2
5.488969E+2
6.333951E+2
6.717194E+2
6.546351E+2
5.886065E+2
4.813292E+2
3.501954E+2
2.284503E+2
1.494930E+2
1.330243E+2
1.805834E+2
2.703146E+2
3.611232E+2
4.120684E+2
4.039110E+2
3.448085E+2
2.596946E+2
1.738112E+2
1.071669E+2
7.776957E+1
9.685477E+1
1.564191E+2
2.292199E+2
2.844746E+2
3.026363E+2
2.773946E+2
2.130590E+2
1.242513E+2
3.867569E+1
-1.088426E+1
-4.266005E+0
5.129656E+1
1.257904E+2
1.895104E+2
2.287581E+2
2.469199E+2
2.556929E+2
2.658511E+2
2.790877E+2
2.898615E+2
2.954024E+2
2.981729E+2
2.989424E+2
2.886303E+2
2.570781E+2
2.072103E+2
1.678086E+2
1.842773E+2
2.860137E+2
4.562414E+2
6.343186E+2
7.565255E+2
7.926950E+2
7.454437E+2
6.297012E+2
4.679388E+2
3.017128E+2
1.924347E+2
1.928964E+2
3.050989E+2
4.739414E+2
6.272387E+2
7.254350E+2
7.759185E+2
8.014680E+2
8.048541E+2
7.708393E+2
6.908046E+2
5.795256E+2
4.685544E+2
3.937528E+2
3.817476E+2
4.386953E+2
5.448952E+2
6.635621E+2
7.592959E+2
8.117802E+2
8.151663E+2
7.733019E+2
6.974229E+2
6.090769E+2
5.341213E+2
4.911797E+2
4.844075E+2
5.054935E+2
5.419708E+2
5.819882E+2
6.167726E+2
6.401673E+2
6.466317E+2
6.318560E+2
5.963021E+2
5.475117E+2
4.982596E+2
4.619362E+2
4.483919E+2
4.596275E+2
4.877936E+2
5.216544E+2
5.516674E+2
5.716761E+2
5.784482E+2
5.699830E+2
5.490508E+2
5.222700E+2
4.976440E+2
4.799440E+2
4.714788E+2
4.734796E+2
4.848692E+2
5.002605E+2
5.127274E+2
5.179605E+2
5.153439E+2
5.076484E+2
4.970283E+2
4.836379E+2
4.677849E+2
4.505466E+2
4.357710E+2
4.265362E+2
4.237658E+2
4.260745E+2
4.302301E+2
4.339240E+2
4.363866E+2
4.363866E+2
4.328467E+2
4.240736E+2
4.106832E+2
3.951380E+2
3.817476E+2
3.740519E+2
3.731285E+2
3.775919E+2
3.842102E+2
3.903667E+2
3.946762E+2
3.966771E+2
3.960615E+2
3.920597E+2
3.843641E+2
3.746676E+2
3.658945E+2
3.595841E+2
3.558902E+2
3.546589E+2
3.561980E+2
3.605076E+2
3.662024E+2
3.702041E+2
3.714354E+2
3.702041E+2
3.678954E+2
3.649710E+2
3.620467E+2
3.592763E+2
3.572754E+2
3.574293E+2
3.600458E+2
3.622006E+2
3.634320E+2
3.651250E+2
3.686650E+2
3.725128E+2
3.740519E+2
3.731285E+2
3.708197E+2
3.686650E+2
3.677415E+2
3.678954E+2
3.688189E+2
3.706658E+2
3.734363E+2
3.763606E+2
3.783615E+2
3.789771E+2
3.786693E+2
3.778998E+2
3.769763E+2
3.758989E+2
3.746676E+2
3.742058E+2
3.745137E+2
3.752832E+2
3.757450E+2
3.752832E+2
3.746676E+2
3.749754E+2
3.762067E+2
3.777458E+2
3.788232E+2
3.794388E+2
3.795928E+2
3.795928E+2
3.789771E+2
3.782076E+2
3.775919E+2
3.782076E+2
3.803624E+2
3.840562E+2
3.879041E+2
3.902128E+2
3.886737E+2
3.832867E+2
3.752832E+2
3.668180E+2
3.622006E+2
3.646632E+2
3.745137E+2
3.889815E+2
4.011406E+2
4.052962E+2
4.025258E+2
3.991397E+2
3.979084E+2
3.960615E+2
3.885197E+2
3.742058E+2
3.568137E+2
3.434233E+2
3.404989E+2
3.492719E+2
3.654328E+2
3.828249E+2
3.974467E+2
4.074510E+2
4.091440E+2
4.005249E+2
3.848258E+2
3.700502E+2
3.603537E+2
3.557363E+2
3.552745E+2
3.597380E+2
3.762067E+2
4.174554E+2
4.947196E+2
5.981491E+2
6.937290E+2
7.399029E+2
7.152768E+2
6.343186E+2
5.302734E+2
4.282293E+2
3.354198E+2
2.541538E+2
1.959747E+2
1.781208E+2
2.099808E+2
2.838590E+2
3.848258E+2
5.011839E+2
6.163108E+2
6.961916E+2
7.055803E+2
6.373969E+2
5.227318E+2
4.094519E+2
3.321876E+2
3.018668E+2
3.129485E+2
3.558902E+2
4.209953E+2
4.970283E+2
5.672125E+2
6.129247E+2
6.216977E+2
5.929160E+2
5.367378E+2
4.680927E+2
4.011406E+2
3.495797E+2
3.246459E+2
3.320337E+2
3.698963E+2
4.293066E+2
4.954892E+2
5.527448E+2
5.879908E+2
5.941473E+2
5.715222E+2
5.293500E+2
4.819449E+2
4.442362E+2
4.268440E+2
4.345397E+2
4.659379E+2
5.125735E+2
5.604404E+2
5.961482E+2
6.115395E+2
6.050752E+2
5.787560E+2
5.373535E+2
4.887170E+2
4.443901E+2
4.162241E+2
4.108371E+2
4.265362E+2
4.559336E+2
4.897944E+2
5.202692E+2
5.402778E+2
5.447413E+2
5.336596E+2
5.139587E+2
4.936422E+2
4.759423E+2
4.620901E+2
4.550101E+2
4.588579E+2
4.745570E+2
4.973362E+2
5.204230E+2
5.390465E+2
5.495126E+2
5.496665E+2
5.384309E+2
5.178065E+2
4.933344E+2
4.710171E+2
4.560875E+2
4.510084E+2
4.550101E+2
4.657840E+2
4.797901E+2
4.936422E+2
5.034927E+2
5.065710E+2
5.017996E+2
4.901022E+2
4.742492E+2
4.582423E+2
4.457753E+2
4.394649E+2
4.405423E+2
4.490075E+2
4.620901E+2
4.762501E+2
4.873318E+2
4.933344E+2
4.930266E+2
4.870240E+2
4.765579E+2
4.637831E+2
4.511623E+2
4.413119E+2
4.354632E+2
4.342319E+2
4.373101E+2
4.433127E+2
4.500849E+2
4.548562E+2
4.556258E+2
4.517779E+2
4.440823E+2
4.339240E+2
4.231502E+2
4.137614E+2
4.076049E+2
4.054501E+2
4.068354E+2
4.108371E+2
4.157623E+2
4.194562E+2
4.206875E+2
4.186867E+2
4.134536E+2
4.060658E+2
3.977545E+2
3.900589E+2
3.835945E+2
3.785154E+2
3.754371E+2
3.754371E+2
3.785154E+2
3.823632E+2
3.842102E+2
3.828249E+2
3.783615E+2
3.726667E+2
3.665102E+2
3.603537E+2
3.548128E+2
3.498876E+2
3.461937E+2
3.441928E+2
3.434233E+2
3.434233E+2
3.431154E+2
3.418841E+2
3.392676E+2
3.348041E+2
3.292633E+2
3.232607E+2
3.181816E+2
3.140259E+2
3.107937E+2
3.084850E+2
3.069459E+2
3.055607E+2
3.037138E+2
3.007894E+2
2.969416E+2
2.924781E+2
2.875529E+2
2.827816E+2
2.783181E+2
2.741625E+2
2.704685E+2
2.680059E+2
2.673903E+2
2.686216E+2
2.693911E+2
2.661590E+2
2.596946E+2
2.533842E+2
2.486129E+2
2.447651E+2
2.409173E+2
2.370694E+2
2.324520E+2
2.269112E+2
2.210625E+2
2.162912E+2
2.129051E+2
2.102886E+2
2.084416E+2
2.078260E+2
2.070564E+2
2.050555E+2
2.018234E+2
1.979756E+2
1.930503E+2
1.867399E+2
1.805834E+2
1.768895E+2
1.755043E+2
1.742730E+2
1.711947E+2
1.664234E+2
1.611904E+2
1.564191E+2
1.527252E+2
1.494930E+2
1.456452E+2
1.402582E+2
1.336400E+2
1.276374E+2
1.234817E+2
1.208652E+2
1.185565E+2
1.159400E+2
1.125539E+2
1.076287E+2
1.020878E+2
9.685477E+1
9.254522E+1
8.885130E+1
8.546522E+1
8.207914E+1
7.900088E+1
7.638436E+1
7.407567E+1
7.130524E+1
6.822697E+1
6.422524E+1
5.914612E+1
5.345133E+1
4.775656E+1
4.267743E+1
3.852178E+1
3.498179E+1
3.190353E+1
2.990266E+1
2.836353E+1
2.667049E+1
2.436180E+1
2.128354E+1
1.774354E+1
1.374180E+1
9.432245E+0
4.968769E+0
4.355621E-2
-4.112091E+0
-6.882524E+0
-8.421653E+0
-9.191217E+0
-1.042252E+1
-1.165382E+1
-1.257730E+1
-1.319295E+1
-1.427034E+1
-1.642513E+1
-1.950338E+1
-2.242773E+1
-2.396686E+1
-2.427468E+1
-2.565990E+1
-2.981555E+1
-3.597206E+1
-4.120510E+1
-4.243640E+1
-3.874249E+1
-3.273989E+1
-3.027729E+1
-3.489467E+1
-4.289814E+1
-4.597640E+1
-4.043554E+1
-3.212424E+1
-2.889207E+1
-3.381728E+1
-4.274423E+1
-4.890075E+1
-4.843901E+1
-4.228249E+1
-3.566424E+1
-3.412511E+1
-3.843467E+1
-4.505293E+1
-4.936248E+1
-4.967031E+1
-4.813118E+1
-4.689988E+1
-4.705379E+1
-4.890075E+1
-5.213292E+1
-5.690422E+1
-6.244508E+1
-6.798595E+1
-7.368073E+1
-8.122246E+1
-9.215027E+1
-1.067720E+2
-1.204702E+2
-1.257033E+2
-1.183155E+2
-1.004616E+2
-7.999115E+1
-6.321465E+1
-4.859292E+1
-3.027729E+1
-9.037304E+0
1.428772E+0
-1.534773E+1
-6.167551E+1
-1.195468E+2
-1.632580E+2
-1.772641E+2
-1.627963E+2
-1.289355E+2
-8.430071E+1
-3.704945E+1
2.967901E+0
2.620875E+1
2.697832E+1
7.585289E+0
-2.288947E+1
-5.305640E+1
-7.660507E+1
-9.153462E+1
-9.645983E+1
-8.907201E+1
-6.967899E+1
-4.289814E+1
-1.611730E+1
3.891380E+0
1.158702E+1
4.045294E+0
-1.565556E+1
-3.935815E+1
-5.921291E+1
-6.752421E+1
-6.059813E+1
-4.736162E+1
-3.997380E+1
-3.781902E+1
-3.243207E+1
-2.304338E+1
-1.704078E+1
-1.688686E+1
-1.934947E+1
-1.965730E+1
-1.719469E+1
-1.319295E+1
-6.882524E+0
2.660078E+0
1.466528E+1
2.882527E+1
4.421656E+1
5.914612E+1
7.022784E+1
7.530697E+1
7.407567E+1
6.838088E+1
6.053133E+1
5.145047E+1
4.221569E+1
3.467396E+1
3.144179E+1
3.452004E+1
4.313917E+1
5.375916E+1
6.268610E+1
6.791915E+1
6.976611E+1
6.992001E+1
6.945828E+1
6.853480E+1
6.730350E+1
6.699567E+1
6.899654E+1
7.453740E+1
8.254088E+1
9.131391E+1
9.900955E+1
1.045504E+2
1.076287E+2
1.090139E+2
1.094756E+2
1.103991E+2
1.122461E+2
1.148626E+2
1.185565E+2
1.231739E+2
1.284069E+2
1.337939E+2
1.382574E+2
1.408739E+2
1.417974E+2
1.411817E+2
1.397965E+2
1.397965E+2
1.433365E+2
1.507243E+2
1.619599E+2
1.776590E+2
1.968982E+2
2.139825E+2
2.233712E+2
2.219860E+2
2.119816E+2
1.968982E+2
1.799677E+2
1.616521E+2
1.417974E+2
1.230200E+2
1.125539E+2
1.196339E+2
1.476460E+2
1.908956E+2
2.364538E+2
2.706225E+2
2.835511E+2
2.730851E+2
2.444572E+2
2.089034E+2
1.779669E+2
1.591895E+2
1.559573E+2
1.678086E+2
1.912034E+2
2.198312E+2
2.475355E+2
2.696990E+2
2.833972E+2
2.864755E+2
2.778564E+2
2.589251E+2
2.342990E+2
2.115199E+2
1.967443E+2
1.933582E+2
2.008999E+2
2.158295E+2
2.338373E+2
2.507677E+2
2.635425E+2
2.706225E+2
2.712381E+2
2.656972E+2
2.550772E+2
2.426103E+2
2.318364E+2
2.253720E+2
2.249103E+2
2.306051E+2
2.407633E+2
2.521529E+2
2.613877E+2
2.672364E+2
2.690833E+2
2.675442E+2
2.627729E+2
2.560007E+2
2.489207E+2
2.436877E+2
2.418407E+2
2.450729E+2
2.526146E+2
2.633885E+2
2.780103E+2
2.934016E+2
2.995581E+2
2.852442E+2
2.507677E+2
2.087495E+2
1.682704E+2
1.354869E+2
1.236356E+2
1.457991E+2
1.956669E+2
2.461503E+2
2.727772E+2
2.721616E+2
2.606181E+2
2.569242E+2
2.664668E+2
2.775485E+2
2.746242E+2
2.536920E+2
2.246025E+2
2.001303E+2
1.858164E+2
1.827382E+2
1.932043E+2
2.164451E+2
2.447651E+2
2.661590E+2
2.715459E+2
2.601564E+2
2.378390E+2
2.144442E+2
1.984373E+2
1.918190E+2
1.913573E+2
1.919730E+2
1.921269E+2
1.927425E+2
1.961286E+2
2.032086E+2
2.124434E+2
2.193695E+2
2.195234E+2
2.118277E+2
1.990529E+2
1.872017E+2
1.807373E+2
1.815069E+2
1.875095E+2
1.935121E+2
1.965904E+2
1.972060E+2
1.967443E+2
1.959747E+2
1.947434E+2
1.921269E+2
1.881251E+2
1.831999E+2
1.793521E+2
1.773512E+2
1.779669E+2
1.805834E+2
1.842773E+2
1.875095E+2
1.895104E+2
1.892025E+2
1.864321E+2
1.821225E+2
1.767356E+2
1.711947E+2
1.665773E+2
1.644225E+2
1.641147E+2
1.653460E+2
1.681165E+2
1.716565E+2
1.744269E+2
1.744269E+2
1.722721E+2
1.696556E+2
1.676547E+2
1.658078E+2
1.633452E+2
1.608826E+2
1.596513E+2
1.573425E+2
1.502626E+2
1.410278E+2
1.350252E+2
1.288687E+2
1.194800E+2
1.162478E+2
1.277913E+2
1.498008E+2
1.711947E+2
1.868938E+2
1.988990E+2
2.056712E+2
2.010538E+2
1.813530E+2
1.496469E+2
1.099374E+2
6.853480E+1
3.729047E+1
3.159570E+1
5.822264E+1
1.080904E+2
1.618060E+2
2.018234E+2
2.181381E+2
2.095190E+2
1.804295E+2
1.410278E+2
1.036269E+2
7.900088E+1
7.130524E+1
7.746175E+1
9.192957E+1
1.097835E+2
1.285608E+2
1.470304E+2
1.622678E+2
1.691938E+2
1.641147E+2
1.471843E+2
1.233278E+2
9.947129E+1
8.146349E+1
7.161305E+1
6.868871E+1
7.007393E+1
7.315219E+1
7.669218E+1
7.900088E+1
7.884696E+1
7.469132E+1
6.622611E+1
5.499046E+1
4.252352E+1
3.036440E+1
1.943658E+1
1.020181E+1
4.045294E+0
1.736599E+0
3.275728E+0
6.661812E+0
8.970505E+0
8.354853E+0
4.660944E+0
-1.649485E+0
-9.499043E+0
-1.734860E+1
-2.442860E+1
-2.981555E+1
-3.320163E+1
-3.443293E+1
-3.381728E+1
-3.258598E+1
-3.150859E+1
-3.150859E+1
-3.335555E+1
-3.751119E+1
-4.366771E+1
-5.043988E+1
-5.644247E+1
-6.029030E+1
-6.152160E+1
-6.059813E+1
-5.859726E+1
-5.613465E+1
-5.428770E+1
-5.290248E+1
-5.182509E+1
-5.120944E+1
-5.167118E+1
-5.305640E+1
-5.490335E+1
-5.644247E+1
-5.721204E+1
-5.721204E+1
-5.659639E+1
-5.536509E+1
-5.367204E+1
-5.228683E+1
-5.151727E+1
-5.182509E+1
-5.305640E+1
-5.490335E+1
-5.721204E+1
-5.921291E+1
-6.090595E+1
-6.213725E+1
-6.275291E+1
-6.259900E+1
-6.136769E+1
-5.952074E+1
-5.767378E+1
-5.644247E+1
-5.598074E+1
-5.613465E+1
-5.659639E+1
-5.736595E+1
-5.782770E+1
-5.767378E+1
-5.705813E+1
-5.567291E+1
-5.382596E+1
-5.182509E+1
-5.105553E+1
-5.074770E+1
-5.013205E+1
-4.951640E+1
-4.967031E+1
-5.105553E+1
-5.259466E+1
-5.351814E+1
-5.321031E+1
-5.244074E+1
-5.136335E+1
-5.028597E+1
-4.920857E+1
-4.859292E+1
-4.859292E+1
-4.920857E+1
-4.997813E+1
-5.090161E+1
-5.197900E+1
-5.290248E+1
-5.397987E+1
-5.474944E+1
-5.505726E+1
-5.474944E+1
-5.428770E+1
-5.382596E+1
-5.367204E+1
-5.367204E+1
-5.397987E+1
-5.474944E+1
-5.582683E+1
-5.705813E+1
-5.782770E+1
-5.767378E+1
-5.690422E+1
-5.551900E+1
-5.413378E+1
-5.290248E+1
-5.197900E+1
-5.120944E+1
-5.074770E+1
-5.028597E+1
-5.013205E+1
-4.997813E+1
-4.982422E+1
-4.967031E+1
-4.967031E+1
-5.013205E+1
-5.043988E+1
-5.043988E+1
-5.013205E+1
-4.967031E+1
-4.967031E+1
-4.967031E+1
-4.936248E+1
-4.905466E+1
-4.874683E+1
-4.859292E+1
-4.859292E+1
-4.874683E+1
-4.920857E+1
-4.997813E+1
-5.105553E+1
-5.167118E+1
-5.167118E+1
-5.136335E+1
-5.090161E+1
-5.059379E+1
-5.059379E+1
-5.059379E+1
-5.028597E+1
-4.951640E+1
-4.859292E+1
-4.782336E+1
-4.705379E+1
-4.628423E+1
-4.520683E+1
-4.412945E+1
-4.335988E+1
-4.305206E+1
-4.305206E+1
-4.366771E+1
-4.505293E+1
-4.643814E+1
-4.751553E+1
-4.797727E+1
-4.828510E+1
-4.813118E+1
-4.766944E+1
-4.689988E+1
-4.628423E+1
-4.582249E+1
-4.566858E+1
-4.566858E+1
-4.566858E+1
-4.536075E+1
-4.505293E+1
-4.428336E+1
-4.335988E+1
-4.212858E+1
-4.089728E+1
-3.997380E+1
-3.935815E+1
-3.951206E+1
-3.981989E+1
-4.012771E+1
-4.012771E+1
-3.997380E+1
-3.966597E+1
-3.920423E+1
-3.828075E+1
-3.658772E+1
-3.474076E+1
-3.381728E+1
-3.412511E+1
-3.489467E+1
-3.551032E+1
-3.551032E+1
-3.504858E+1
-3.397120E+1
-3.243207E+1
-3.058511E+1
-2.889207E+1
-2.704512E+1
-2.535207E+1
-2.350512E+1
-2.165816E+1
-1.981121E+1
-1.796425E+1
-1.627121E+1
-1.503991E+1
-1.427034E+1
-1.380860E+1
-1.303904E+1
-1.211556E+1
-1.073035E+1
-9.499043E+0
-8.113828E+0
-6.882524E+0
-6.112959E+0
-5.959046E+0
-5.651220E+0
-5.035568E+0
-4.112091E+0
-3.188614E+0
-2.726875E+0
-3.034700E+0
-3.034700E+0
-2.111223E+0
4.355621E-2
2.198338E+0
3.583553E+0
4.045294E+0
4.199204E+0
4.507031E+0
4.660944E+0
4.199204E+0
3.429640E+0
3.275728E+0
3.891380E+0
4.968769E+0
5.738333E+0
6.046160E+0
6.353987E+0
6.661812E+0
7.277462E+0
7.893116E+0
8.354853E+0
8.662680E+0
9.124418E+0
1.020181E+1
1.143311E+1
1.266442E+1
1.374180E+1
1.435746E+1
1.466528E+1
1.497311E+1
1.512702E+1
1.528094E+1
1.574267E+1
1.635832E+1
1.712789E+1
1.789745E+1
1.882093E+1
1.959049E+1
2.036006E+1
2.097571E+1
2.174528E+1
2.236093E+1
2.282267E+1
2.328441E+1
2.374614E+1
2.420788E+1
2.466962E+1
2.528527E+1
2.574701E+1
2.620875E+1
2.651658E+1
2.682440E+1
2.697832E+1
2.697832E+1
2.682440E+1
2.667049E+1
2.667049E+1
2.667049E+1
2.682440E+1
2.697832E+1
2.697832E+1
2.713223E+1
2.744005E+1
2.759397E+1
2.759397E+1
2.682440E+1
2.590093E+1
2.590093E+1
2.620875E+1
2.605484E+1
2.513136E+1
2.420788E+1
2.359223E+1
2.343832E+1
2.313049E+1
2.282267E+1
2.282267E+1
2.297658E+1
2.359223E+1
2.466962E+1
2.559310E+1
2.636267E+1
2.682440E+1
2.682440E+1
2.667049E+1
2.682440E+1
2.744005E+1
2.820962E+1
2.836353E+1
2.744005E+1
2.636267E+1
2.590093E+1
2.636267E+1
2.713223E+1
2.759397E+1
2.744005E+1
2.728614E+1
2.744005E+1
2.820962E+1
2.928701E+1
3.051831E+1
3.144179E+1
3.174961E+1
3.159570E+1
3.113397E+1
3.098005E+1
3.098005E+1
3.159570E+1
3.251918E+1
3.359657E+1
3.421223E+1
3.405831E+1
3.359657E+1
3.328874E+1
3.359657E+1
3.405831E+1
3.390440E+1
3.328874E+1
3.282700E+1
3.298092E+1
3.344266E+1
3.359657E+1
3.359657E+1
3.344266E+1
3.390440E+1
3.467396E+1
3.528961E+1
3.528961E+1
3.482787E+1
3.436614E+1
3.421223E+1
3.405831E+1
3.390440E+1
3.375048E+1
3.390440E+1
3.452004E+1
3.482787E+1
3.390440E+1
3.282700E+1
3.205744E+1
3.190353E+1
3.190353E+1
3.159570E+1
3.128787E+1
3.128787E+1
3.174961E+1
3.267309E+1
3.298092E+1
3.267309E+1
3.159570E+1
3.051831E+1
2.990266E+1
3.005657E+1
3.051831E+1
3.098005E+1
3.128787E+1
3.159570E+1
3.159570E+1
3.144179E+1
3.082614E+1
3.036440E+1
3.005657E+1
2.959483E+1
2.959483E+1
3.036440E+1
3.144179E+1
3.159570E+1
3.113397E+1
3.051831E+1
2.990266E+1
2.974875E+1
2.990266E+1
3.021049E+1
3.036440E+1
3.036440E+1
2.990266E+1
2.959483E+1
2.928701E+1
2.897918E+1
2.882527E+1
2.882527E+1
2.882527E+1
2.897918E+1
2.928701E+1
2.959483E+1
2.990266E+1
2.990266E+1
2.959483E+1
2.944092E+1
2.928701E+1
2.913310E+1
2.913310E+1
2.913310E+1
2.897918E+1
2.897918E+1
2.897918E+1
2.897918E+1
2.913310E+1
2.928701E+1
2.944092E+1
2.928701E+1
2.928701E+1
2.928701E+1
2.944092E+1
2.944092E+1
2.944092E+1
2.944092E+1
2.959483E+1
2.990266E+1
3.005657E+1
3.021049E+1
3.021049E+1
3.051831E+1
3.082614E+1
3.128787E+1
3.144179E+1
3.174961E+1
3.205744E+1
3.221136E+1
3.236527E+1
3.267309E+1
3.298092E+1
3.328874E+1
3.328874E+1
3.328874E+1
3.328874E+1
3.328874E+1
3.328874E+1
3.344266E+1
3.375048E+1
3.421223E+1
3.467396E+1
3.513570E+1
3.528961E+1
3.559744E+1
3.559744E+1
3.559744E+1
3.528961E+1
3.467396E+1
3.436614E+1
3.436614E+1
3.405831E+1
3.298092E+1
3.113397E+1
2.990266E+1
3.051831E+1
3.282700E+1
3.513570E+1
3.575135E+1
3.482787E+1
3.359657E+1
3.313483E+1
3.359657E+1
3.421223E+1
3.482787E+1
3.559744E+1
3.605917E+1
3.605917E+1
3.636700E+1
3.698266E+1
3.790613E+1
3.867569E+1
3.898352E+1
3.867569E+1
3.836787E+1
3.836787E+1
3.852178E+1
3.882961E+1
3.913744E+1
3.929134E+1
3.929134E+1
3.929134E+1
3.913744E+1
3.882961E+1
3.836787E+1
3.806004E+1
3.790613E+1
3.790613E+1
3.790613E+1
3.806004E+1
3.806004E+1
3.821396E+1
3.806004E+1
3.806004E+1
3.821396E+1
3.836787E+1
3.821396E+1
3.790613E+1
3.759831E+1
3.729047E+1
3.698266E+1
3.682874E+1
3.667483E+1
3.652091E+1
3.636700E+1
3.605917E+1
3.590526E+1
3.605917E+1
3.621309E+1
3.621309E+1
3.605917E+1
3.575135E+1
3.559744E+1
3.544353E+1
3.544353E+1
3.544353E+1
3.559744E+1
3.559744E+1
3.544353E+1
3.528961E+1
3.513570E+1
3.482787E+1
3.436614E+1
3.390440E+1
3.375048E+1
3.390440E+1
3.375048E+1
3.359657E+1
3.344266E+1
3.313483E+1
3.313483E+1
3.313483E+1
3.328874E+1
3.328874E+1
3.282700E+1
3.221136E+1
3.144179E+1
3.082614E+1
3.067222E+1
3.051831E+1
3.051831E+1
3.036440E+1
3.036440E+1
3.036440E+1
3.051831E+1
3.082614E+1
3.113397E+1
3.098005E+1
3.051831E+1
3.036440E+1
3.051831E+1
3.082614E+1
3.098005E+1
3.113397E+1
3.144179E+1
3.205744E+1
3.251918E+1
3.267309E+1
3.251918E+1
3.221136E+1
3.190353E+1
3.190353E+1
3.205744E+1
3.236527E+1
3.251918E+1
3.267309E+1
3.282700E+1
3.298092E+1
3.313483E+1
3.328874E+1
3.328874E+1
3.344266E+1
3.359657E+1
3.390440E+1
3.405831E+1
3.421223E+1
3.452004E+1
3.498179E+1
3.544353E+1
3.590526E+1
3.636700E+1
3.682874E+1
3.729047E+1
3.775222E+1
3.821396E+1
3.867569E+1
3.898352E+1
3.944526E+1
4.006091E+1
4.083048E+1
4.129221E+1
4.160004E+1
4.175395E+1
4.175395E+1
4.206178E+1
4.252352E+1
4.298526E+1
4.329308E+1
4.360091E+1
4.406265E+1
4.452438E+1
4.514004E+1
4.560178E+1
4.606352E+1
4.637135E+1
4.652525E+1
4.683308E+1
4.714091E+1
4.775656E+1
4.821830E+1
4.883395E+1
4.929569E+1
4.960352E+1
5.006525E+1
5.068090E+1
5.129656E+1
5.175829E+1
5.206612E+1
5.206612E+1
5.222003E+1
5.237395E+1
5.252786E+1
5.268177E+1
5.298960E+1
5.345133E+1
5.422090E+1
5.483656E+1
5.545221E+1
5.606786E+1
5.683742E+1
5.745307E+1
5.806873E+1
5.899220E+1
5.945393E+1
5.945393E+1
5.914612E+1
5.914612E+1
5.945393E+1
6.037742E+1
6.176263E+1
6.330176E+1
6.453307E+1
6.545654E+1
6.576437E+1
6.545654E+1
6.484090E+1
6.437915E+1
6.437915E+1
6.468698E+1
6.530264E+1
6.607219E+1
6.714958E+1
6.838088E+1
6.945828E+1
7.038176E+1
7.084350E+1
7.099741E+1
7.068958E+1
7.053567E+1
7.038176E+1
7.053567E+1
7.115132E+1
7.253654E+1
7.438348E+1
7.561479E+1
7.546088E+1
7.392175E+1
7.161305E+1
6.899654E+1
6.668784E+1
6.530264E+1
6.484090E+1
6.607219E+1
6.884262E+1
7.238262E+1
7.576871E+1
7.746175E+1
7.730784E+1
7.576871E+1
7.376784E+1
7.192088E+1
7.084350E+1
7.084350E+1
7.192088E+1
7.407567E+1
7.700002E+1
7.977045E+1
8.177131E+1
8.284870E+1
8.269479E+1
8.100174E+1
7.807740E+1
7.515305E+1
7.284436E+1
7.192088E+1
7.253654E+1
7.422958E+1
7.638436E+1
7.838522E+1
7.946262E+1
7.961653E+1
7.884696E+1
7.746175E+1
7.592262E+1
7.453740E+1
7.392175E+1
7.376784E+1
7.453740E+1
7.576871E+1
7.746175E+1
7.900088E+1
8.007827E+1
8.054000E+1
8.038610E+1
7.961653E+1
7.884696E+1
7.838522E+1
7.838522E+1
7.853914E+1
7.900088E+1
7.961653E+1
8.023219E+1
8.069392E+1
8.069392E+1
8.054000E+1
8.007827E+1
7.961653E+1
7.915479E+1
7.869305E+1
7.823131E+1
7.792349E+1
7.792349E+1
7.807740E+1
7.853914E+1
7.900088E+1
7.930871E+1
7.961653E+1
7.961653E+1
7.961653E+1
7.946262E+1
7.930871E+1
7.930871E+1
7.961653E+1
7.992436E+1
8.023219E+1
8.054000E+1
8.069392E+1
8.084783E+1
8.084783E+1
8.100174E+1
8.084783E+1
8.038610E+1
8.007827E+1
7.977045E+1
7.961653E+1
7.961653E+1
7.977045E+1
8.007827E+1
8.023219E+1
8.023219E+1
7.992436E+1
7.977045E+1
7.961653E+1
7.946262E+1
7.946262E+1
7.930871E+1
7.946262E+1
7.977045E+1
7.992436E+1
7.992436E+1
7.977045E+1
7.961653E+1
7.977045E+1
8.038610E+1
8.069392E+1
7.946262E+1
7.792349E+1
7.792349E+1
7.915479E+1
8.038610E+1
8.023219E+1
7.915479E+1
7.823131E+1
7.823131E+1
7.884696E+1
7.900088E+1
7.869305E+1
7.792349E+1
7.715392E+1
7.669218E+1
7.638436E+1
7.592262E+1
7.546088E+1
7.530697E+1
7.515305E+1
7.515305E+1
7.546088E+1
7.607653E+1
7.684610E+1
7.761567E+1
7.807740E+1
7.792349E+1
7.730784E+1
7.638436E+1
7.561479E+1
7.499914E+1
7.453740E+1
7.438348E+1
7.438348E+1
7.469132E+1
7.515305E+1
7.546088E+1
7.530697E+1
7.499914E+1
7.438348E+1
7.376784E+1
7.315219E+1
7.284436E+1
7.299828E+1
7.315219E+1
7.330610E+1
7.346001E+1
7.346001E+1
7.361393E+1
7.361393E+1
7.346001E+1
7.315219E+1
7.284436E+1
7.269045E+1
7.253654E+1
7.238262E+1
7.238262E+1
7.238262E+1
7.269045E+1
7.299828E+1
7.330610E+1
7.361393E+1
7.361393E+1
7.361393E+1
7.361393E+1
7.361393E+1
7.346001E+1
7.330610E+1
7.315219E+1
7.284436E+1
7.269045E+1
7.284436E+1
7.299828E+1
7.330610E+1
7.346001E+1
7.346001E+1
7.315219E+1
7.284436E+1
7.269045E+1
7.269045E+1
7.284436E+1
7.299828E+1
7.330610E+1
7.346001E+1
7.376784E+1
7.422958E+1
7.453740E+1
7.469132E+1
7.469132E+1
7.469132E+1
7.484523E+1
7.499914E+1
7.515305E+1
7.546088E+1
7.561479E+1
7.576871E+1
7.592262E+1
7.623045E+1
7.653828E+1
7.684610E+1
7.700002E+1
7.700002E+1
7.715392E+1
7.730784E+1
7.761567E+1
7.792349E+1
7.823131E+1
7.838522E+1
7.884696E+1
7.930871E+1
7.961653E+1
7.977045E+1
7.992436E+1
7.992436E+1
8.007827E+1
8.023219E+1
8.038610E+1
8.069392E+1
8.130957E+1
8.177131E+1
8.238696E+1
8.284870E+1
8.331044E+1
8.392609E+1
8.438783E+1
8.454174E+1
8.423392E+1
8.377217E+1
8.361827E+1
8.361827E+1
8.392609E+1
8.423392E+1
8.454174E+1
8.438783E+1
8.438783E+1
8.438783E+1
8.438783E+1
8.500348E+1
8.592696E+1
8.715826E+1
8.854348E+1
8.946696E+1
8.962087E+1
8.946696E+1
8.885130E+1
8.823565E+1
8.777391E+1
8.762000E+1
8.746609E+1
8.746609E+1
8.777391E+1
8.869740E+1
8.992869E+1
9.100608E+1
9.208347E+1
9.269912E+1
9.285304E+1
9.254522E+1
9.177565E+1
9.069826E+1
8.962087E+1
8.900522E+1
8.931304E+1
9.023652E+1
9.146783E+1
9.285304E+1
9.393043E+1
9.485391E+1
9.516174E+1
9.516174E+1
9.485391E+1
9.423826E+1
9.377651E+1
9.362260E+1
9.362260E+1
9.393043E+1
9.454608E+1
9.546956E+1
9.639304E+1
9.700869E+1
9.731651E+1
9.747043E+1
9.762434E+1
9.762434E+1
9.747043E+1
9.716260E+1
9.685477E+1
9.700869E+1
9.747043E+1
9.793217E+1
9.823999E+1
9.854782E+1
9.916347E+1
9.977912E+1
9.993303E+1
9.993303E+1
9.962521E+1
9.962521E+1
1.000869E+2
1.008565E+2
1.014722E+2
1.017800E+2
1.016261E+2
1.016261E+2
1.017800E+2
1.022417E+2
1.027035E+2
1.030113E+2
1.031652E+2
1.033191E+2
1.034730E+2
1.039348E+2
1.045504E+2
1.048582E+2
1.050122E+2
1.050122E+2
1.050122E+2
1.050122E+2
1.051661E+2
1.053200E+2
1.056278E+2
1.059356E+2
1.062435E+2
1.067052E+2
1.071669E+2
1.076287E+2
1.080904E+2
1.082443E+2
1.083982E+2
1.083982E+2
1.087061E+2
1.091678E+2
1.094756E+2
1.097835E+2
1.100913E+2
1.105530E+2
1.108609E+2
1.111687E+2
1.114765E+2
1.119383E+2
1.130156E+2
1.144009E+2
1.159400E+2
1.174791E+2
1.188643E+2
1.204035E+2
1.217887E+2
1.230200E+2
1.240974E+2
1.251747E+2
1.259443E+2
1.267139E+2
1.270217E+2
1.270217E+2
1.260982E+2
1.244052E+2
1.213269E+2
1.173252E+2
1.131695E+2
1.099374E+2
1.073209E+2
1.014722E+2
8.561913E+1
5.576003E+1
2.082180E+1
-1.033835E+0
2.660078E+0
2.605484E+1
4.683308E+1
4.252352E+1
5.430510E+0
-5.321031E+1
-1.100042E+2
-1.441728E+2
-1.480207E+2
-1.284737E+2
-9.630592E+1
-5.828944E+1
-1.704078E+1
2.251484E+1
4.991134E+1
5.483656E+1
3.421223E+1
-5.343395E+0
-4.936248E+1
-8.276159E+1
-9.661374E+1
-8.891810E+1
-6.229117E+1
-1.965730E+1
3.467396E+1
9.285304E+1
1.410278E+2
1.638069E+2
1.550338E+2
1.193261E+2
7.053567E+1
2.728614E+1
5.738333E+0
1.189485E+1
3.852178E+1
7.253654E+1
1.048582E+2
1.350252E+2
1.667312E+2
1.987451E+2
2.221399E+2
2.244486E+2
1.988990E+2
1.514939E+2
9.839391E+1
5.637568E+1
3.482787E+1
3.421223E+1
5.129656E+1
8.192522E+1
1.230200E+2
1.701173E+2
2.150599E+2
2.481512E+2
2.600024E+2
2.467659E+2
2.124434E+2
1.690399E+2
1.316391E+2
1.114765E+2
1.120922E+2
1.302539E+2
1.593434E+2
1.936660E+2
2.279886E+2
2.566164E+2
2.720077E+2
2.687755E+2
2.467659E+2
2.133668E+2
1.796599E+2
1.556495E+2
1.454913E+2
1.488774E+2
1.630373E+2
1.831999E+2
2.036703E+2
2.185999E+2
2.233712E+2
2.165990E+2
1.993608E+2
1.750425E+2
1.487234E+2
1.265600E+2
1.131695E+2
1.114765E+2
1.205574E+2
1.374878E+2
1.574965E+2
1.756582E+2
1.881251E+2
1.927425E+2
1.893564E+2
1.788904E+2
1.634991E+2
1.465686E+2
1.321008E+2
1.237895E+2
1.231739E+2
1.284069E+2
1.359487E+2
1.424130E+2
1.453373E+2
1.436443E+2
1.385652E+2
1.321008E+2
1.250208E+2
1.170174E+2
1.088600E+2
1.022417E+2
9.931738E+1
1.010104E+2
1.070130E+2
1.153243E+2
1.228661E+2
1.276374E+2
1.279452E+2
1.234817E+2
1.151704E+2
1.050122E+2
9.608521E+1
9.054434E+1
8.962087E+1
9.377651E+1
1.013183E+2
1.097835E+2
1.153243E+2
1.168635E+2
1.162478E+2
1.170174E+2
1.204035E+2
1.250208E+2
1.282530E+2
1.288687E+2
1.264061E+2
1.197878E+2
1.090139E+2
9.777825E+1
9.085217E+1
8.900522E+1
9.039043E+1
9.454608E+1
1.040887E+2
1.211730E+2
1.413356E+2
1.541104E+2
1.504165E+2
1.274834E+2
8.700435E+1
2.897918E+1
-3.535641E+1
-7.183377E+1
-4.382162E+1
5.129656E+1
1.687321E+2
2.453807E+2
2.481512E+2
1.912034E+2
1.122461E+2
4.283135E+1
-6.728611E+0
-4.058945E+1
-6.521552E+1
-8.137637E+1
-7.860593E+1
-4.089728E+1
3.467396E+1
1.308695E+2
2.161373E+2
2.620033E+2
2.563085E+2
2.067486E+2
1.353330E+2
6.868871E+1
2.728614E+1
1.897484E+1
3.975309E+1
7.776957E+1
1.196339E+2
1.539565E+2
1.727338E+2
1.710408E+2
1.501086E+2
1.185565E+2
8.700435E+1
6.299394E+1
4.698700E+1
3.359657E+1
1.820528E+1
1.890511E+0
-5.497307E+0
8.662680E+0
4.775656E+1
9.916347E+1
1.425669E+2
1.619599E+2
1.544182E+2
1.277913E+2
9.223739E+1
5.406699E+1
1.835919E+1
-7.344263E+0
-1.442426E+1
1.120949E+0
3.482787E+1
7.576871E+1
1.122461E+2
1.344095E+2
1.370261E+2
1.210191E+2
9.254522E+1
6.253220E+1
4.098439E+1
3.359657E+1
4.144613E+1
6.330176E+1
9.577739E+1
1.319469E+2
1.621139E+2
1.779669E+2
1.764277E+2
1.594973E+2
1.327165E+2
1.025496E+2
7.392175E+1
5.021916E+1
3.405831E+1
2.744005E+1
3.190353E+1
4.714091E+1
7.099741E+1
9.916347E+1
1.253287E+2
1.430286E+2
1.479539E+2
1.397965E+2
1.225582E+2
1.031652E+2
8.792783E+1
8.069392E+1
8.207914E+1
8.977478E+1
1.007026E+2
1.119383E+2
1.211730E+2
1.267139E+2
1.277913E+2
1.254826E+2
1.210191E+2
1.150165E+2
1.077826E+2
9.993303E+1
9.331477E+1
8.992869E+1
9.100608E+1
9.593130E+1
1.030113E+2
1.103991E+2
1.160939E+2
1.179408E+2
1.151704E+2
1.083982E+2
9.931738E+1
9.008260E+1
8.238696E+1
7.730784E+1
7.561479E+1
7.761567E+1
8.300262E+1
9.054434E+1
9.808608E+1
1.037809E+2
1.068591E+2
1.062435E+2
1.025496E+2
9.654694E+1
8.931304E+1
8.269479E+1
7.746175E+1
7.515305E+1
7.576871E+1
7.884696E+1
8.315653E+1
8.715826E+1
8.977478E+1
9.054434E+1
8.931304E+1
8.654260E+1
8.254088E+1
7.792349E+1
7.376784E+1
7.053567E+1
6.915045E+1
6.961219E+1
7.145915E+1
7.346001E+1
7.499914E+1
7.530697E+1
7.453740E+1
7.269045E+1
7.007393E+1
6.714958E+1
6.437915E+1
6.160872E+1
5.899220E+1
5.652959E+1
5.499046E+1
5.468264E+1
5.576003E+1
5.745307E+1
5.853046E+1
5.837655E+1
5.714524E+1
5.499046E+1
5.237395E+1
4.944960E+1
4.652525E+1
4.406265E+1
4.252352E+1
4.190787E+1
4.160004E+1
4.144613E+1
4.129221E+1
4.067656E+1
3.959917E+1
3.821396E+1
3.682874E+1
3.528961E+1
3.298092E+1
2.944092E+1
2.466962E+1
1.959049E+1
1.574267E+1
1.389572E+1
1.420355E+1
1.558876E+1
1.743572E+1
1.835919E+1
1.805137E+1
1.605050E+1
1.297224E+1
9.278332E+0
6.200073E+0
3.737467E+0
1.890511E+0
1.274860E+0
1.890511E+0
3.891380E+0
6.200073E+0
7.739203E+0
8.047028E+0
7.739203E+0
6.969637E+0
5.892246E+0
4.353117E+0
2.506165E+0
6.592083E-1
-7.260075E-1
-1.341660E+0
-1.495573E+0
-1.495573E+0
-1.957310E+0
-3.034700E+0
-4.881657E+0
-6.882524E+0
-9.037304E+0
-1.073035E+1
-1.211556E+1
-1.319295E+1
-1.396252E+1
-1.396252E+1
-1.396252E+1
-1.411643E+1
-1.488600E+1
-1.642513E+1
-1.873382E+1
-2.104251E+1
-2.304338E+1
-2.427468E+1
-2.489033E+1
-2.504425E+1
-2.473642E+1
-2.396686E+1
-2.319729E+1
-2.273555E+1
-2.288947E+1
-2.350512E+1
-2.427468E+1
-2.504425E+1
-2.581381E+1
-2.642946E+1
-2.689120E+1
-2.719903E+1
-2.766077E+1
-2.781468E+1
-2.766077E+1
-2.719903E+1
-2.673729E+1
-2.673729E+1
-2.719903E+1
-2.750685E+1
-2.750685E+1
-2.750685E+1
-2.750685E+1
-2.735294E+1
-2.658338E+1
-2.535207E+1
-2.381294E+1
-2.273555E+1
-2.181208E+1
-2.027295E+1
-1.596339E+1
-8.267739E+0
-1.187746E+0
3.513832E-1
-1.803398E+0
-4.112091E+0
-5.497307E+0
-5.805134E+0
-3.342527E+0
2.198338E+0
4.814858E+0
-8.883392E+0
-4.905466E+1
-1.049251E+2
-1.512528E+2
-1.664902E+2
-1.429415E+2
-8.814853E+1
-2.181208E+1
3.344266E+1
6.360959E+1
7.099741E+1
7.253654E+1
8.254088E+1
9.716260E+1
9.823999E+1
7.068958E+1
1.635832E+1
-4.828510E+1
-1.056946E+2
-1.397094E+2
-1.380163E+2
-9.953809E+1
-3.889641E+1
2.374614E+1
7.392175E+1
1.047043E+2
1.122461E+2
9.054434E+1
3.605917E+1
-4.274423E+1
-1.221633E+2
-1.718772E+2
-1.715693E+2
-1.244720E+2
-5.213292E+1
2.205310E+1
8.192522E+1
1.153243E+2
1.114765E+2
6.976611E+1
4.968769E+0
-5.798161E+1
-9.830679E+1
-1.070798E+2
-8.845636E+1
-5.213292E+1
-8.729479E+0
3.067222E+1
5.499046E+1
5.899220E+1
4.590960E+1
2.451571E+1
3.275728E+0
-1.365469E+1
-2.519816E+1
-3.104685E+1
-3.089294E+1
-2.473642E+1
-1.411643E+1
-2.265137E+0
8.354853E+0
1.666615E+1
2.251484E+1
2.497745E+1
2.266875E+1
1.466528E+1
2.198338E+0
-1.073035E+1
-1.934947E+1
-2.058077E+1
-1.411643E+1
-2.880789E+0
1.020181E+1
2.189919E+1
2.974875E+1
3.205744E+1
2.851744E+1
2.097571E+1
1.235659E+1
4.968769E+0
3.513832E-1
-4.181805E-1
4.353117E+0
1.374180E+1
2.251484E+1
2.682440E+1
2.744005E+1
2.790179E+1
2.990266E+1
3.098005E+1
2.805571E+1
2.174528E+1
1.589659E+1
1.297224E+1
1.281833E+1
1.589659E+1
2.220701E+1
2.974875E+1
3.513570E+1
3.682874E+1
3.590526E+1
3.436614E+1
3.344266E+1
3.236527E+1
3.051831E+1
2.882527E+1
2.790179E+1
2.820962E+1
2.959483E+1
3.159570E+1
3.375048E+1
3.559744E+1
3.729047E+1
3.836787E+1
3.898352E+1
3.882961E+1
3.806004E+1
3.729047E+1
3.698266E+1
3.790613E+1
4.006091E+1
4.283135E+1
4.560178E+1
4.806438E+1
5.068090E+1
5.298960E+1
5.391307E+1
5.175829E+1
4.714091E+1
4.329308E+1
4.313917E+1
4.283135E+1
3.544353E+1
2.159136E+1
1.235659E+1
1.466528E+1
2.297658E+1
2.713223E+1
2.420788E+1
2.082180E+1
2.313049E+1
2.990266E+1
3.513570E+1
3.452004E+1
2.959483E+1
2.451571E+1
2.282267E+1
2.636267E+1
3.528961E+1
4.683308E+1
5.683742E+1
6.207047E+1
6.237828E+1
5.976177E+1
5.683742E+1
5.529829E+1
5.483656E+1
5.529829E+1
5.745307E+1
6.068524E+1
6.145481E+1
5.668350E+1
4.775656E+1
4.036874E+1
3.959917E+1
4.621743E+1
5.637568E+1
6.545654E+1
7.099741E+1
7.299828E+1
7.222871E+1
6.868871E+1
6.160872E+1
5.252786E+1
4.529395E+1
4.206178E+1
4.344700E+1
4.806438E+1
5.375916E+1
5.930003E+1
6.407133E+1
6.653394E+1
6.545654E+1
6.145481E+1
5.652959E+1
5.252786E+1
5.068090E+1
5.052699E+1
5.191221E+1
5.483656E+1
5.853046E+1
6.207047E+1
6.422524E+1
6.437915E+1
6.253220E+1
5.945393E+1
5.560612E+1
5.206612E+1
4.929569E+1
4.791047E+1
4.852612E+1
5.083482E+1
5.360525E+1
5.591395E+1
5.668350E+1
5.652959E+1
5.591395E+1
5.452873E+1
5.237395E+1
4.960352E+1
4.683308E+1
4.514004E+1
4.467830E+1
4.529395E+1
4.683308E+1
4.883395E+1
5.098873E+1
5.298960E+1
5.406699E+1
5.422090E+1
5.314352E+1
5.145047E+1
4.914178E+1
4.637135E+1
4.329308E+1
4.113831E+1
4.036874E+1
4.083048E+1
4.129221E+1
4.129221E+1
4.083048E+1
4.021483E+1
3.913744E+1
3.821396E+1
3.821396E+1
3.913744E+1
4.067656E+1
4.252352E+1
4.421656E+1
4.621743E+1
4.868003E+1
5.098873E+1
5.268177E+1
5.283569E+1
5.160438E+1
4.898786E+1
4.590960E+1
4.298526E+1
4.129221E+1
4.129221E+1
4.236961E+1
4.313917E+1
4.298526E+1
4.206178E+1
4.067656E+1
3.929134E+1
3.790613E+1
3.590526E+1
3.375048E+1
3.251918E+1
3.267309E+1
3.344266E+1
3.390440E+1
3.436614E+1
3.498179E+1
3.605917E+1
3.682874E+1
3.682874E+1
3.621309E+1
3.513570E+1
3.405831E+1
3.313483E+1
3.236527E+1
3.205744E+1
3.205744E+1
3.236527E+1
3.282700E+1
3.313483E+1
3.313483E+1
3.298092E+1
3.236527E+1
3.128787E+1
3.021049E+1
2.913310E+1
2.836353E+1
2.744005E+1
2.667049E+1
2.620875E+1
2.636267E+1
2.667049E+1
2.697832E+1
2.697832E+1
2.667049E+1
2.636267E+1
2.590093E+1
2.543918E+1
2.513136E+1
2.513136E+1
2.543918E+1
2.605484E+1
2.667049E+1
2.713223E+1
2.728614E+1
2.713223E+1
2.697832E+1
2.682440E+1
2.667049E+1
2.651658E+1
2.636267E+1
2.636267E+1
2.651658E+1
2.651658E+1
2.651658E+1
2.636267E+1
2.605484E+1
2.574701E+1
2.543918E+1
2.497745E+1
2.390006E+1
2.266875E+1
2.236093E+1
2.343832E+1
2.482353E+1
2.590093E+1
2.620875E+1
2.636267E+1
2.667049E+1
2.697832E+1
2.713223E+1
2.728614E+1
2.713223E+1
2.713223E+1
2.713223E+1
2.713223E+1
2.744005E+1
2.774788E+1
2.774788E+1
2.790179E+1
2.790179E+1
2.805571E+1
2.805571E+1
2.805571E+1
2.774788E+1
2.744005E+1
2.744005E+1
2.744005E+1
2.744005E+1
2.744005E+1
2.759397E+1
2.759397E+1
2.774788E+1
2.790179E+1
2.805571E+1
2.836353E+1
2.867136E+1
2.882527E+1
2.897918E+1
2.897918E+1
2.897918E+1
2.944092E+1
2.944092E+1
2.851744E+1
2.728614E+1
2.759397E+1
2.944092E+1
3.128787E+1
3.205744E+1
3.144179E+1
3.051831E+1
3.005657E+1
3.005657E+1
3.036440E+1
3.067222E+1
3.098005E+1
3.113397E+1
3.128787E+1
3.128787E+1
3.128787E+1
3.128787E+1
3.128787E+1
3.128787E+1
3.144179E+1
3.174961E+1
3.205744E+1
3.236527E+1
3.251918E+1
3.251918E+1
3.251918E+1
3.267309E+1
3.282700E+1
3.282700E+1
3.298092E+1
3.344266E+1
3.421223E+1
3.482787E+1
3.528961E+1
3.544353E+1
3.544353E+1
3.544353E+1
3.559744E+1
3.575135E+1
3.498179E+1
3.390440E+1
3.405831E+1
3.544353E+1
3.652091E+1
3.667483E+1
3.605917E+1
3.544353E+1
3.544353E+1
3.590526E+1
3.605917E+1
3.605917E+1
3.605917E+1
3.652091E+1
3.729047E+1
3.790613E+1
3.806004E+1
3.806004E+1
3.790613E+1
3.821396E+1
3.852178E+1
3.882961E+1
3.882961E+1
3.882961E+1
3.898352E+1
3.913744E+1
3.929134E+1
3.929134E+1
4.113831E+1
4.329308E+1
4.267743E+1
3.959917E+1
3.729047E+1
3.698266E+1
3.806004E+1
3.898352E+1
3.913744E+1
3.898352E+1
3.913744E+1
3.944526E+1
3.959917E+1
3.959917E+1
3.944526E+1
3.959917E+1
3.990700E+1
4.021483E+1
4.052265E+1
4.052265E+1
4.052265E+1
4.052265E+1
4.067656E+1
4.113831E+1
4.160004E+1
4.190787E+1
4.221569E+1
4.236961E+1
4.221569E+1
4.190787E+1
4.160004E+1
4.160004E+1
4.206178E+1
4.252352E+1
4.267743E+1
4.283135E+1
4.283135E+1
4.298526E+1
4.344700E+1
4.406265E+1
4.437048E+1
4.437048E+1
4.437048E+1
4.452438E+1
4.483221E+1
4.514004E+1
4.529395E+1
4.544787E+1
4.575569E+1
4.590960E+1
4.590960E+1
4.575569E+1
4.575569E+1
4.590960E+1
4.575569E+1
4.560178E+1
4.560178E+1
4.575569E+1
4.575569E+1
4.560178E+1
4.498613E+1
4.452438E+1
4.421656E+1
4.437048E+1
4.467830E+1
4.514004E+1
4.529395E+1
4.560178E+1
4.590960E+1
4.621743E+1
4.667917E+1
4.698700E+1
4.714091E+1
4.698700E+1
4.683308E+1
4.714091E+1
4.760265E+1
4.791047E+1
4.791047E+1
4.729482E+1
4.729482E+1
4.775656E+1
4.852612E+1
4.929569E+1
4.991134E+1
5.021916E+1
4.975743E+1
4.944960E+1
4.914178E+1
4.898786E+1
4.914178E+1
4.991134E+1
5.098873E+1
5.145047E+1
5.145047E+1
5.114264E+1
5.114264E+1
5.145047E+1
5.222003E+1
5.329742E+1
5.468264E+1
5.606786E+1
5.668350E+1
5.683742E+1
5.606786E+1
5.437481E+1
5.160438E+1
4.683308E+1
3.990700E+1
3.267309E+1
2.944092E+1
3.236527E+1
3.898352E+1
4.421656E+1
4.590960E+1
4.437048E+1
4.021483E+1
3.267309E+1
2.282267E+1
1.466528E+1
1.266442E+1
1.758962E+1
2.820962E+1
4.313917E+1
6.130090E+1
8.023219E+1
9.470000E+1
9.900955E+1
9.146783E+1
7.561479E+1
5.745307E+1
4.298526E+1
3.575135E+1
3.605917E+1
4.175395E+1
4.960352E+1
5.668350E+1
6.130090E+1
6.207047E+1
5.883829E+1
5.252786E+1
4.437048E+1
3.667483E+1
3.113397E+1
2.836353E+1
2.836353E+1
3.067222E+1
3.467396E+1
3.975309E+1
4.514004E+1
4.960352E+1
5.268177E+1
5.375916E+1
5.375916E+1
5.375916E+1
5.437481E+1
5.606786E+1
5.868438E+1
6.176263E+1
6.499480E+1
6.776524E+1
6.945828E+1
6.915045E+1
6.684176E+1
6.237828E+1
5.683742E+1
5.160438E+1
4.775656E+1
4.575569E+1
4.544787E+1
4.544787E+1
4.544787E+1
4.637135E+1
4.914178E+1
5.283569E+1
5.545221E+1
5.545221E+1
5.391307E+1
5.283569E+1
5.375916E+1
5.560612E+1
5.745307E+1
5.899220E+1
6.053133E+1
6.160872E+1
6.130090E+1
5.868438E+1
5.468264E+1
5.052699E+1
4.729482E+1
4.621743E+1
4.806438E+1
5.314352E+1
5.991567E+1
6.622611E+1
6.976611E+1
6.915045E+1
6.422524E+1
5.591395E+1
4.621743E+1
3.744439E+1
3.205744E+1
3.144179E+1
3.590526E+1
4.390874E+1
5.314352E+1
6.083916E+1
6.545654E+1
6.591828E+1
6.284002E+1
5.714524E+1
5.006525E+1
4.344700E+1
3.882961E+1
3.744439E+1
3.959917E+1
4.483221E+1
5.160438E+1
5.791481E+1
6.222437E+1
6.360959E+1
6.207047E+1
5.776090E+1
5.206612E+1
4.637135E+1
4.175395E+1
3.882961E+1
3.806004E+1
3.959917E+1
4.267743E+1
4.652525E+1
5.006525E+1
5.252786E+1
5.314352E+1
5.191221E+1
4.929569E+1
4.606352E+1
4.313917E+1
4.144613E+1
4.113831E+1
4.206178E+1
4.360091E+1
4.575569E+1
4.806438E+1
5.021916E+1
5.129656E+1
5.098873E+1
4.914178E+1
4.621743E+1
4.313917E+1
4.052265E+1
3.882961E+1
3.821396E+1
3.852178E+1
3.929134E+1
4.021483E+1
4.098439E+1
4.129221E+1
4.098439E+1
3.990700E+1
3.852178E+1
3.698266E+1
3.544353E+1
3.421223E+1
3.359657E+1
3.375048E+1
3.467396E+1
3.575135E+1
3.682874E+1
3.759831E+1
3.790613E+1
3.759831E+1
3.667483E+1
3.528961E+1
3.390440E+1
3.267309E+1
3.190353E+1
3.128787E+1
3.098005E+1
3.067222E+1
3.082614E+1
3.082614E+1
3.051831E+1
2.990266E+1
2.882527E+1
2.759397E+1
2.636267E+1
2.513136E+1
2.420788E+1
2.343832E+1
2.297658E+1
2.282267E+1
2.313049E+1
2.343832E+1
2.359223E+1
2.343832E+1
2.328441E+1
2.282267E+1
2.220701E+1
2.159136E+1
2.097571E+1
2.066788E+1
2.036006E+1
2.005224E+1
2.005224E+1
2.005224E+1
2.005224E+1
1.974441E+1
1.928267E+1
1.882093E+1
1.835919E+1
1.774354E+1
1.712789E+1
1.651224E+1
1.605050E+1
1.589659E+1
1.574267E+1
1.558876E+1
1.543485E+1
1.543485E+1
1.528094E+1
1.497311E+1
1.466528E+1
1.451137E+1
1.420355E+1
1.404963E+1
1.404963E+1
1.420355E+1
1.435746E+1
1.435746E+1
1.435746E+1
1.451137E+1
1.466528E+1
1.466528E+1
1.481919E+1
1.481919E+1
1.466528E+1
1.466528E+1
1.451137E+1
1.451137E+1
1.451137E+1
1.466528E+1
1.481919E+1
1.497311E+1
1.497311E+1
1.497311E+1
1.481919E+1
1.466528E+1
1.466528E+1
1.497311E+1
1.543485E+1
1.574267E+1
1.605050E+1
1.635832E+1
1.666615E+1
1.712789E+1
1.758962E+1
1.820528E+1
1.882093E+1
1.928267E+1
1.959049E+1
2.005224E+1
2.051398E+1
2.112963E+1
2.174528E+1
2.220701E+1
2.282267E+1
2.343832E+1
2.405397E+1
2.466962E+1
2.528527E+1
2.590093E+1
2.651658E+1
2.697832E+1
2.744005E+1
2.790179E+1
2.851744E+1
2.928701E+1
2.990266E+1
3.051831E+1
3.128787E+1
3.190353E+1
3.267309E+1
3.344266E+1
3.421223E+1
3.513570E+1
3.575135E+1
3.652091E+1
3.744439E+1
3.836787E+1
3.913744E+1
4.006091E+1
4.098439E+1
4.206178E+1
4.313917E+1
4.406265E+1
4.498613E+1
4.575569E+1
4.667917E+1
4.760265E+1
4.837222E+1
4.929569E+1
5.037308E+1
5.145047E+1
5.252786E+1
5.345133E+1
5.422090E+1
5.514438E+1
5.591395E+1
5.668350E+1
5.745307E+1
5.822264E+1
5.883829E+1
5.960785E+1
6.053133E+1
6.207047E+1
6.407133E+1
6.530264E+1
6.576437E+1
6.622611E+1
6.699567E+1
6.822697E+1
6.899654E+1
6.945828E+1
6.961219E+1
6.961219E+1
6.976611E+1
7.022784E+1
7.115132E+1
7.222871E+1
7.392175E+1
7.561479E+1
7.715392E+1
7.823131E+1
7.900088E+1
7.946262E+1
7.992436E+1
8.023219E+1
8.069392E+1
8.146349E+1
8.254088E+1
8.377217E+1
8.500348E+1
8.608087E+1
8.685043E+1
8.746609E+1
8.762000E+1
8.777391E+1
8.777391E+1
8.808174E+1
8.854348E+1
8.900522E+1
8.977478E+1
9.039043E+1
9.116000E+1
9.177565E+1
9.239130E+1
9.269912E+1
9.285304E+1
9.316087E+1
9.346869E+1
9.423826E+1
9.500782E+1
9.562347E+1
9.608521E+1
9.639304E+1
9.670086E+1
9.685477E+1
9.716260E+1
9.731651E+1
9.777825E+1
9.839391E+1
9.900955E+1
9.962521E+1
1.000869E+2
1.000869E+2
9.993303E+1
9.977912E+1
9.977912E+1
1.002409E+2
1.008565E+2
1.013183E+2
1.016261E+2
1.019339E+2
1.016261E+2
1.005487E+2
9.962521E+1
9.931738E+1
9.916347E+1
9.900955E+1
9.854782E+1
9.808608E+1
9.793217E+1
9.823999E+1
9.916347E+1
1.002409E+2
1.010104E+2
1.013183E+2
1.010104E+2
1.007026E+2
1.008565E+2
1.013183E+2
1.019339E+2
1.025496E+2
1.031652E+2
1.036269E+2
1.040887E+2
1.043965E+2
1.048582E+2
1.054739E+2
1.059356E+2
1.062435E+2
1.062435E+2
1.060896E+2
1.056278E+2
1.053200E+2
1.051661E+2
1.051661E+2
1.050122E+2
1.043965E+2
1.030113E+2
1.020878E+2
1.023956E+2
1.031652E+2
1.031652E+2
1.019339E+2
1.007026E+2
9.962521E+1
9.900955E+1
9.854782E+1
9.823999E+1
9.823999E+1
9.854782E+1
9.885564E+1
9.931738E+1
9.947129E+1
9.931738E+1
9.900955E+1
9.870174E+1
9.823999E+1
9.747043E+1
9.685477E+1
9.639304E+1
9.639304E+1
9.700869E+1
9.823999E+1
9.916347E+1
9.962521E+1
9.947129E+1
9.870174E+1
9.777825E+1
9.685477E+1
9.593130E+1
9.470000E+1
9.346869E+1
9.223739E+1
9.131391E+1
9.069826E+1
9.008260E+1
8.962087E+1
8.931304E+1
8.931304E+1
8.931304E+1
8.931304E+1
8.900522E+1
8.869740E+1
8.838957E+1
8.808174E+1
8.762000E+1
8.715826E+1
8.654260E+1
8.608087E+1
8.592696E+1
8.608087E+1
8.669652E+1
8.746609E+1
8.823565E+1
8.869740E+1
8.762000E+1
8.546522E+1
8.377217E+1
8.392609E+1
8.531131E+1
8.515739E+1
8.130957E+1
7.546088E+1
7.161305E+1
7.176697E+1
7.438348E+1
7.715392E+1
7.900088E+1
8.192522E+1
8.777391E+1
9.531565E+1
1.013183E+2
1.030113E+2
1.002409E+2
9.362260E+1
8.454174E+1
7.407567E+1
6.499480E+1
6.053133E+1
6.268610E+1
7.068958E+1
8.192522E+1
9.300695E+1
1.016261E+2
1.056278E+2
1.040887E+2
9.747043E+1
8.808174E+1
7.884696E+1
7.115132E+1
6.591828E+1
6.407133E+1
6.653394E+1
7.299828E+1
8.146349E+1
8.962087E+1
9.562347E+1
9.808608E+1
9.747043E+1
9.439217E+1
8.992869E+1
8.592696E+1
8.484957E+1
8.946696E+1
1.007026E+2
1.165556E+2
1.324087E+2
1.434904E+2
1.462608E+2
1.404121E+2
1.285608E+2
1.124000E+2
8.992869E+1
5.837655E+1
2.205310E+1
-3.342527E+0
-2.642689E-1
3.528961E+1
9.023652E+1
1.430286E+2
1.768895E+2
1.859704E+2
1.733495E+2
1.465686E+2
1.137852E+2
8.207914E+1
5.745307E+1
4.483221E+1
4.729482E+1
6.514872E+1
9.393043E+1
1.259443E+2
1.525712E+2
1.670391E+2
1.671930E+2
1.553417E+2
1.371800E+2
1.176330E+2
9.977912E+1
8.484957E+1
7.484523E+1
7.253654E+1
7.869305E+1
9.146783E+1
1.076287E+2
1.237895E+2
1.370261E+2
1.441060E+2
1.427208E+2
1.330243E+2
1.190182E+2
1.065513E+2
1.003948E+2
1.017800E+2
1.091678E+2
1.200956E+2
1.316391E+2
1.416434E+2
1.490313E+2
1.525712E+2
1.514939E+2
1.461069E+2
1.367182E+2
1.256365E+2
1.153243E+2
1.087061E+2
1.073209E+2
1.107069E+2
1.176330E+2
1.259443E+2
1.337939E+2
1.397965E+2
1.427208E+2
1.419513E+2
1.374878E+2
1.307156E+2
1.236356E+2
1.184026E+2
1.164017E+2
1.179408E+2
1.228661E+2
1.299460E+2
1.373339E+2
1.436443E+2
1.482617E+2
1.502626E+2
1.496469E+2
1.467226E+2
1.421052E+2
1.371800E+2
1.331782E+2
1.310234E+2
1.308695E+2
1.322548E+2
1.347174E+2
1.377956E+2
1.404121E+2
1.419513E+2
1.419513E+2
1.404121E+2
1.381034E+2
1.354869E+2
1.331782E+2
1.317930E+2
1.314852E+2
1.324087E+2
1.344095E+2
1.371800E+2
1.399504E+2
1.422591E+2
1.433365E+2
1.436443E+2
1.430286E+2
1.421052E+2
1.407199E+2
1.396426E+2
1.391808E+2
1.391808E+2
1.399504E+2
1.410278E+2
1.421052E+2
1.428747E+2
1.436443E+2
1.437982E+2
1.431826E+2
1.416434E+2
1.399504E+2
1.384113E+2
1.373339E+2
1.368721E+2
1.368721E+2
1.373339E+2
1.382574E+2
1.394887E+2
1.407199E+2
1.414895E+2
1.417974E+2
1.416434E+2
1.411817E+2
1.407199E+2
1.401043E+2
1.399504E+2
1.401043E+2
1.405660E+2
1.411817E+2
1.419513E+2
1.425669E+2
1.430286E+2
1.433365E+2
1.431826E+2
1.425669E+2
1.416434E+2
1.407199E+2
1.397965E+2
1.393347E+2
1.391808E+2
1.391808E+2
1.393347E+2
1.394887E+2
1.396426E+2
1.397965E+2
1.397965E+2
1.397965E+2
1.396426E+2
1.394887E+2
1.393347E+2
1.391808E+2
1.388730E+2
1.387191E+2
1.387191E+2
1.391808E+2
1.397965E+2
1.404121E+2
1.407199E+2
1.410278E+2
1.414895E+2
1.417974E+2
1.419513E+2
1.417974E+2
1.413356E+2
1.405660E+2
1.401043E+2
1.396426E+2
1.391808E+2
1.388730E+2
1.388730E+2
1.390269E+2
1.393347E+2
1.396426E+2
1.399504E+2
1.402582E+2
1.404121E+2
1.402582E+2
1.399504E+2
1.393347E+2
1.388730E+2
1.385652E+2
1.387191E+2
1.391808E+2
1.397965E+2
1.404121E+2
1.408739E+2
1.411817E+2
1.411817E+2
1.413356E+2
1.413356E+2
1.411817E+2
1.410278E+2
1.405660E+2
1.402582E+2
1.401043E+2
1.402582E+2
1.404121E+2
1.405660E+2
1.407199E+2
1.407199E+2
1.408739E+2
1.408739E+2
1.407199E+2
1.405660E+2
1.404121E+2
1.402582E+2
1.402582E+2
1.404121E+2
1.405660E+2
1.408739E+2
1.411817E+2
1.414895E+2
1.417974E+2
1.419513E+2
1.421052E+2
1.421052E+2
1.419513E+2
1.421052E+2
1.422591E+2
1.424130E+2
1.425669E+2
1.428747E+2
1.430286E+2
1.433365E+2
1.434904E+2
1.436443E+2
1.434904E+2
1.434904E+2
1.434904E+2
1.433365E+2
1.434904E+2
1.434904E+2
1.436443E+2
1.436443E+2
1.439521E+2
1.441060E+2
1.444139E+2
1.444139E+2
1.445678E+2
1.447217E+2
1.447217E+2
1.448756E+2
1.448756E+2
1.450295E+2
1.453373E+2
1.454913E+2
1.456452E+2
1.456452E+2
1.457991E+2
1.459530E+2
1.462608E+2
1.464147E+2
1.464147E+2
1.465686E+2
1.465686E+2
1.467226E+2
1.470304E+2
1.470304E+2
1.468765E+2
1.467226E+2
1.468765E+2
1.471843E+2
1.474921E+2
1.476460E+2
1.476460E+2
1.474921E+2
1.477999E+2
1.479539E+2
1.479539E+2
1.479539E+2
1.481078E+2
1.482617E+2
1.484156E+2
1.485695E+2
1.487234E+2
1.487234E+2
1.488774E+2
1.490313E+2
1.491852E+2
1.493391E+2
1.493391E+2
1.493391E+2
1.493391E+2
1.493391E+2
1.494930E+2
1.494930E+2
1.494930E+2
1.494930E+2
1.496469E+2
1.496469E+2
1.498008E+2
1.498008E+2
1.498008E+2
1.496469E+2
1.498008E+2
1.498008E+2
1.499547E+2
1.501086E+2
1.502626E+2
1.502626E+2
1.504165E+2
1.504165E+2
1.504165E+2
1.507243E+2
1.508782E+2
1.508782E+2
1.507243E+2
1.507243E+2
1.508782E+2
1.510321E+2
1.510321E+2
1.510321E+2
1.510321E+2
1.511860E+2
1.511860E+2
1.511860E+2
1.510321E+2
1.510321E+2
1.511860E+2
1.511860E+2
1.511860E+2
1.510321E+2
1.510321E+2
1.511860E+2
1.511860E+2
1.511860E+2
1.510321E+2
1.511860E+2
1.513399E+2
1.516478E+2
1.516478E+2
1.513399E+2
1.510321E+2
1.510321E+2
1.510321E+2
1.510321E+2
1.510321E+2
1.508782E+2
1.507243E+2
1.505704E+2
1.505704E+2
1.505704E+2
1.505704E+2
1.505704E+2
1.505704E+2
1.504165E+2
1.502626E+2
1.501086E+2
1.501086E+2
1.501086E+2
1.501086E+2
1.501086E+2
1.499547E+2
1.499547E+2
1.499547E+2
1.496469E+2
1.493391E+2
1.491852E+2
1.488774E+2
1.488774E+2
1.487234E+2
1.487234E+2
1.487234E+2
1.488774E+2
1.488774E+2
1.488774E+2
1.485695E+2
1.484156E+2
1.482617E+2
1.479539E+2
1.477999E+2
1.476460E+2
1.473382E+2
1.471843E+2
1.471843E+2
1.470304E+2
1.470304E+2
1.468765E+2
1.467226E+2
1.467226E+2
1.467226E+2
1.467226E+2
1.465686E+2
1.464147E+2
1.462608E+2
1.459530E+2
1.457991E+2
1.457991E+2
1.456452E+2
1.453373E+2
1.448756E+2
1.445678E+2
1.444139E+2
1.442600E+2
1.439521E+2
1.437982E+2
1.437982E+2
1.436443E+2
1.434904E+2
1.431826E+2
1.431826E+2
1.430286E+2
1.430286E+2
1.427208E+2
1.424130E+2
1.421052E+2
1.419513E+2
1.417974E+2
1.417974E+2
1.416434E+2
1.414895E+2
1.411817E+2
1.408739E+2
1.405660E+2
1.404121E+2
1.401043E+2
1.399504E+2
1.397965E+2
1.394887E+2
1.393347E+2
1.391808E+2
1.388730E+2
1.387191E+2
1.385652E+2
1.384113E+2
1.384113E+2
1.381034E+2
1.377956E+2
1.373339E+2
1.368721E+2
1.365643E+2
1.364104E+2
1.362565E+2
1.359487E+2
1.356408E+2
1.354869E+2
1.351791E+2
1.347174E+2
1.345634E+2
1.344095E+2
1.341017E+2
1.337939E+2
1.333321E+2
1.328704E+2
1.325626E+2
1.324087E+2
1.322548E+2
1.321008E+2
1.319469E+2
1.317930E+2
1.314852E+2
1.310234E+2
1.307156E+2
1.305617E+2
1.302539E+2
1.299460E+2
1.297921E+2
1.296382E+2
1.294843E+2
1.293304E+2
1.291765E+2
1.288687E+2
1.287147E+2
1.284069E+2
1.279452E+2
1.276374E+2
1.274834E+2
1.274834E+2
1.274834E+2
1.270217E+2
1.265600E+2
1.262521E+2
1.260982E+2
1.260982E+2
1.257904E+2
1.254826E+2
1.251747E+2
1.247130E+2
1.244052E+2
1.240974E+2
1.239435E+2
1.236356E+2
1.234817E+2
1.231739E+2
1.227121E+2
1.225582E+2
1.224043E+2
1.224043E+2
1.220965E+2
1.217887E+2
1.214808E+2
1.213269E+2
1.210191E+2
1.207113E+2
1.204035E+2
1.202495E+2
1.200956E+2
1.197878E+2
1.193261E+2
1.188643E+2
1.187104E+2
1.185565E+2
1.184026E+2
1.182487E+2
1.179408E+2
1.177869E+2
1.174791E+2
1.173252E+2
1.170174E+2
1.167095E+2
1.165556E+2
1.164017E+2
1.164017E+2
1.162478E+2
1.157861E+2
1.153243E+2
1.150165E+2
1.147087E+2
1.145548E+2
1.144009E+2
1.144009E+2
1.142469E+2
1.142469E+2
1.139391E+2
1.134774E+2
1.131695E+2
1.130156E+2
1.128617E+2
1.125539E+2
1.124000E+2
1.124000E+2
1.124000E+2
1.120922E+2
1.117843E+2
1.116304E+2
1.113226E+2
1.111687E+2
1.110148E+2
1.107069E+2
1.103991E+2
1.100913E+2
1.099374E+2
1.099374E+2
1.097835E+2
1.096296E+2
1.093217E+2
1.090139E+2
1.088600E+2
1.088600E+2
1.087061E+2
1.083982E+2
1.082443E+2
1.080904E+2
1.079365E+2
1.077826E+2
1.076287E+2
1.074748E+2
1.073209E+2
1.073209E+2
1.071669E+2
1.070130E+2
1.068591E+2
1.067052E+2
1.065513E+2
1.062435E+2
1.062435E+2
1.062435E+2
1.063974E+2
1.065513E+2
1.062435E+2
1.057817E+2
1.051661E+2
1.045504E+2
1.042426E+2
1.040887E+2
1.039348E+2
1.039348E+2
1.040887E+2
1.043965E+2
1.045504E+2
1.043965E+2
1.039348E+2
1.034730E+2
1.030113E+2
1.027035E+2
1.023956E+2
1.020878E+2
1.020878E+2
1.023956E+2
1.025496E+2
1.027035E+2
1.028574E+2
1.028574E+2
1.027035E+2
1.022417E+2
1.017800E+2
1.013183E+2
1.011643E+2
1.013183E+2
1.014722E+2
1.014722E+2
1.014722E+2
1.016261E+2
1.019339E+2
1.022417E+2
1.023956E+2
1.030113E+2
1.040887E+2
1.059356E+2
1.085522E+2
1.113226E+2
1.134774E+2
1.147087E+2
1.145548E+2
1.108609E+2
9.623912E+1
5.976177E+1
-5.497307E+0
-8.968766E+1
-1.367850E+2
-7.906767E+1
7.207480E+1
2.135208E+2
2.503059E+2
1.875095E+2
9.300695E+1
9.670353E-1
-1.098503E+2
-2.539127E+2
-3.811987E+2
-4.012074E+2
-2.700736E+2
-4.505293E+1
1.724260E+2
3.106398E+2
3.423459E+2
2.750859E+2
1.339478E+2
-4.874683E+1
-2.417536E+2
-4.067482E+2
-4.844743E+2
-4.401474E+2
-3.100909E+2
-1.691067E+2
-6.244508E+1
1.466528E+1
7.761567E+1
1.204035E+2
1.240974E+2
8.084783E+1
4.353117E+0
-7.983723E+1
-1.494059E+2
-1.905006E+2
-1.986580E+2
-1.761867E+2
-1.278581E+2
-6.229117E+1
6.353987E+0
5.960785E+1
8.130957E+1
6.607219E+1
2.036006E+1
-4.135902E+1
-1.012311E+2
-1.424798E+2
-1.549467E+2
-1.394015E+2
-1.047711E+2
-6.136769E+1
-1.611730E+1
2.636267E+1
5.760699E+1
6.838088E+1
5.314352E+1
1.528094E+1
-3.166250E+1
-6.998682E+1
-8.630158E+1
-7.860593E+1
-5.459553E+1
-2.381294E+1
7.277462E+0
3.559744E+1
5.960785E+1
7.700002E+1
8.592696E+1
8.792783E+1
8.669652E+1
8.669652E+1
9.023652E+1
9.854782E+1
1.107069E+2
1.257904E+2
1.422591E+2
1.581121E+2
1.721182E+2
1.825843E+2
1.875095E+2
1.861243E+2
1.801217E+2
1.730417E+2
1.695017E+2
1.716565E+2
1.793521E+2
1.905877E+2
2.032086E+2
2.159834E+2
2.273729E+2
2.362999E+2
2.413790E+2
2.418407E+2
2.379929E+2
2.318364E+2
2.262955E+2
2.241408E+2
2.266034E+2
2.335294E+2
2.436877E+2
2.550772E+2
2.661590E+2
2.752398E+2
2.815503E+2
2.844746E+2
2.841668E+2
2.815503E+2
2.778564E+2
2.746242E+2
2.732390E+2
2.747781E+2
2.801650E+2
2.884764E+2
2.977111E+2
3.055607E+2
3.103320E+2
3.120250E+2
3.101780E+2
3.058685E+2
3.001737E+2
2.949407E+2
2.914007E+2
2.901694E+2
2.909390E+2
2.926320E+2
2.949407E+2
2.977111E+2
3.000198E+2
3.014050E+2
3.004816E+2
2.966337E+2
2.903233E+2
2.827816E+2
2.752398E+2
2.687755E+2
2.627729E+2
2.569242E+2
2.499981E+2
2.413790E+2
2.307590E+2
2.190616E+2
2.078260E+2
1.981295E+2
1.907417E+2
1.848930E+2
1.799677E+2
1.767356E+2
1.758121E+2
1.768895E+2
1.782747E+2
1.784286E+2
1.761199E+2
1.711947E+2
1.642686E+2
1.564191E+2
1.490313E+2
1.428747E+2
1.382574E+2
1.354869E+2
1.339478E+2
1.330243E+2
1.317930E+2
1.296382E+2
1.264061E+2
1.220965E+2
1.177869E+2
1.134774E+2
1.097835E+2
1.062435E+2
1.034730E+2
1.016261E+2
1.003948E+2
9.962521E+1
9.823999E+1
9.593130E+1
9.269912E+1
8.900522E+1
8.546522E+1
8.192522E+1
7.838522E+1
7.469132E+1
7.145915E+1
6.884262E+1
6.714958E+1
6.638002E+1
6.622611E+1
6.653394E+1
6.653394E+1
6.591828E+1
6.437915E+1
6.207047E+1
5.930003E+1
5.668350E+1
5.452873E+1
5.298960E+1
5.222003E+1
5.222003E+1
5.252786E+1
5.252786E+1
5.206612E+1
5.083482E+1
4.929569E+1
4.729482E+1
4.498613E+1
4.252352E+1
3.959917E+1
3.652091E+1
3.421223E+1
3.313483E+1
3.313483E+1
3.298092E+1
3.251918E+1
3.144179E+1
2.974875E+1
2.820962E+1
2.697832E+1
2.574701E+1
2.390006E+1
2.143745E+1
1.928267E+1
1.774354E+1
1.697398E+1
1.682006E+1
1.743572E+1
1.866702E+1
1.989832E+1
2.036006E+1
1.989832E+1
1.897484E+1
1.820528E+1
1.820528E+1
1.943658E+1
2.128354E+1
2.359223E+1
2.574701E+1
2.790179E+1
3.005657E+1
3.267309E+1
3.544353E+1
3.836787E+1
4.113831E+1
4.329308E+1
4.421656E+1
4.406265E+1
4.283135E+1
4.129221E+1
4.021483E+1
3.959917E+1
3.959917E+1
3.990700E+1
4.052265E+1
4.129221E+1
4.206178E+1
4.267743E+1
4.267743E+1
4.221569E+1
4.144613E+1
4.067656E+1
4.006091E+1
3.990700E+1
4.021483E+1
4.067656E+1
4.129221E+1
4.221569E+1
4.344700E+1
4.483221E+1
4.637135E+1
4.775656E+1
4.883395E+1
4.929569E+1
4.929569E+1
4.883395E+1
4.821830E+1
4.806438E+1
4.852612E+1
4.944960E+1
5.068090E+1
5.206612E+1
5.345133E+1
5.437481E+1
5.437481E+1
5.375916E+1
5.298960E+1
5.252786E+1
5.252786E+1
5.298960E+1
5.360525E+1
5.422090E+1
5.514438E+1
5.576003E+1
5.622176E+1
5.668350E+1
5.699133E+1
5.745307E+1
5.791481E+1
5.853046E+1
5.930003E+1
5.976177E+1
5.991567E+1
5.991567E+1
5.991567E+1
5.976177E+1
5.976177E+1
5.945393E+1
5.914612E+1
5.883829E+1
5.853046E+1
5.853046E+1
5.899220E+1
5.960785E+1
6.022350E+1
6.053133E+1
6.053133E+1
6.022350E+1
5.991567E+1
5.960785E+1
5.930003E+1
5.899220E+1
5.853046E+1
5.806873E+1
5.776090E+1
5.791481E+1
5.806873E+1
5.822264E+1
5.776090E+1
5.699133E+1
5.637568E+1
5.576003E+1
5.529829E+1
5.483656E+1
5.452873E+1
5.422090E+1
5.422090E+1
5.406699E+1
5.406699E+1
5.391307E+1
5.391307E+1
5.375916E+1
5.375916E+1
5.360525E+1
5.360525E+1
5.360525E+1
5.375916E+1
5.375916E+1
5.360525E+1
5.345133E+1
5.360525E+1
5.375916E+1
5.375916E+1
5.360525E+1
5.360525E+1
5.345133E+1
5.329742E+1
5.283569E+1
5.252786E+1
5.237395E+1
5.237395E+1
5.222003E+1
5.222003E+1
5.237395E+1
5.237395E+1
5.222003E+1
5.206612E+1
5.175829E+1
5.145047E+1
5.129656E+1
5.145047E+1
5.160438E+1
5.175829E+1
5.191221E+1
5.191221E+1
5.191221E+1
5.175829E+1
5.160438E+1
5.160438E+1
5.191221E+1
5.222003E+1
5.237395E+1
5.222003E+1
5.191221E+1
5.160438E+1
5.145047E+1
5.145047E+1
5.175829E+1
5.206612E+1
5.222003E+1
5.222003E+1
5.191221E+1
5.175829E+1
5.145047E+1
5.145047E+1
5.160438E+1
5.175829E+1
5.175829E+1
5.191221E+1
5.206612E+1
5.206612E+1
5.206612E+1
5.206612E+1
5.191221E+1
5.160438E+1
5.160438E+1
5.175829E+1
5.206612E+1
5.237395E+1
5.252786E+1
5.268177E+1
5.268177E+1
5.298960E+1
5.360525E+1
5.391307E+1
5.345133E+1
5.283569E+1
5.268177E+1
5.298960E+1
5.314352E+1
5.298960E+1
5.268177E+1
5.252786E+1
5.283569E+1
5.360525E+1
5.468264E+1
5.576003E+1
5.622176E+1
5.606786E+1
5.591395E+1
5.576003E+1
5.514438E+1
5.468264E+1
5.468264E+1
5.514438E+1
5.483656E+1
5.406699E+1
5.345133E+1
5.345133E+1
5.391307E+1
5.406699E+1
5.360525E+1
5.345133E+1
5.360525E+1
5.360525E+1
5.345133E+1
5.314352E+1
5.298960E+1
5.298960E+1
5.329742E+1
5.345133E+1
5.345133E+1
5.329742E+1
5.329742E+1
5.345133E+1
5.360525E+1
5.360525E+1
5.329742E+1
5.314352E+1
5.283569E+1
5.268177E+1
5.283569E+1
5.283569E+1
5.283569E+1
5.268177E+1
5.222003E+1
5.206612E+1
5.222003E+1
5.222003E+1
5.222003E+1
5.206612E+1
5.191221E+1
5.191221E+1
5.206612E+1
5.206612E+1
5.206612E+1
5.191221E+1
5.206612E+1
5.222003E+1
5.237395E+1
5.237395E+1
5.206612E+1
5.191221E+1
5.175829E+1
5.191221E+1
5.191221E+1
5.160438E+1
5.129656E+1
5.129656E+1
5.129656E+1
5.037308E+1
5.006525E+1
5.083482E+1
5.175829E+1
5.160438E+1
5.052699E+1
4.991134E+1
5.021916E+1
5.021916E+1
4.944960E+1
4.883395E+1
4.914178E+1
4.975743E+1
4.991134E+1
4.960352E+1
4.929569E+1
4.914178E+1
4.898786E+1
4.898786E+1
4.883395E+1
4.852612E+1
4.821830E+1
4.791047E+1
4.775656E+1
4.791047E+1
4.791047E+1
4.775656E+1
4.806438E+1
4.837222E+1
4.775656E+1
4.683308E+1
4.621743E+1
4.590960E+1
4.606352E+1
4.606352E+1
4.590960E+1
4.560178E+1
4.514004E+1
4.467830E+1
4.437048E+1
4.390874E+1
4.375482E+1
4.375482E+1
4.375482E+1
4.390874E+1
4.375482E+1
4.344700E+1
4.298526E+1
4.283135E+1
4.267743E+1
4.252352E+1
4.236961E+1
4.236961E+1
4.206178E+1
4.190787E+1
4.160004E+1
4.113831E+1
4.083048E+1
4.067656E+1
4.067656E+1
4.067656E+1
4.052265E+1
4.021483E+1
3.959917E+1
3.913744E+1
3.882961E+1
3.867569E+1
3.836787E+1
3.821396E+1
3.806004E+1
3.759831E+1
3.605917E+1
3.344266E+1
3.113397E+1
3.251918E+1
3.929134E+1
4.975743E+1
5.930003E+1
6.330176E+1
5.883829E+1
4.637135E+1
2.928701E+1
1.343398E+1
4.814858E+0
6.661812E+0
1.728181E+1
3.159570E+1
4.390874E+1
5.021916E+1
4.944960E+1
4.329308E+1
3.544353E+1
2.928701E+1
2.713223E+1
2.836353E+1
3.082614E+1
3.221136E+1
3.159570E+1
2.959483E+1
2.790179E+1
2.744005E+1
2.897918E+1
3.221136E+1
3.652091E+1
4.036874E+1
4.252352E+1
4.160004E+1
3.821396E+1
3.328874E+1
2.851744E+1
2.543918E+1
2.451571E+1
2.590093E+1
2.913310E+1
3.298092E+1
3.605917E+1
3.744439E+1
3.713657E+1
3.544353E+1
3.359657E+1
3.221136E+1
3.190353E+1
3.251918E+1
3.359657E+1
3.482787E+1
3.575135E+1
3.590526E+1
3.544353E+1
3.528961E+1
3.621309E+1
3.698266E+1
3.636700E+1
3.452004E+1
3.267309E+1
3.174961E+1
3.174961E+1
3.251918E+1
3.359657E+1
3.467396E+1
3.544353E+1
3.575135E+1
3.544353E+1
3.482787E+1
3.421223E+1
3.375048E+1
3.344266E+1
3.344266E+1
3.344266E+1
3.359657E+1
3.405831E+1
3.467396E+1
3.544353E+1
3.590526E+1
3.621309E+1
3.636700E+1
3.636700E+1
3.698266E+1
3.852178E+1
3.944526E+1
3.852178E+1
3.744439E+1
3.759831E+1
3.913744E+1
3.975309E+1
3.806004E+1
3.528961E+1
3.405831E+1
3.575135E+1
3.821396E+1
3.806004E+1
3.421223E+1
2.897918E+1
2.636267E+1
2.759397E+1
3.144179E+1
3.513570E+1
3.744439E+1
3.821396E+1
3.605917E+1
2.867136E+1
1.666615E+1
5.584421E+0
2.044424E+0
8.047028E+0
2.097571E+1
3.636700E+1
4.991134E+1
5.837655E+1
5.899220E+1
5.083482E+1
3.652091E+1
2.097571E+1
8.354853E+0
9.670353E-1
-2.642689E-1
5.276596E+0
1.605050E+1
2.790179E+1
3.559744E+1
3.636700E+1
3.082614E+1
2.282267E+1
1.589659E+1
1.189485E+1
1.050963E+1
1.050963E+1
1.066355E+1
1.066355E+1
1.081746E+1
1.050963E+1
8.816591E+0
5.738333E+0
3.429640E+0
4.968769E+0
1.020181E+1
1.574267E+1
1.774354E+1
1.528094E+1
1.112529E+1
8.354853E+0
7.431376E+0
6.969637E+0
6.969637E+0
8.200941E+0
1.004790E+1
1.097137E+1
9.740070E+0
6.661812E+0
2.198338E+0
-3.342527E+0
-8.883392E+0
-1.226948E+1
-1.134600E+1
-5.651220E+0
2.506165E+0
9.586157E+0
1.297224E+1
1.220268E+1
7.893116E+0
1.120949E+0
-7.036436E+0
-1.519382E+1
-2.073469E+1
-2.165816E+1
-1.796425E+1
-1.165382E+1
-5.343395E+0
-4.181805E-1
2.198338E+0
2.813988E+0
1.582686E+0
-8.799210E-1
-4.727743E+0
-9.037304E+0
-1.303904E+1
-1.627121E+1
-1.796425E+1
-1.796425E+1
-1.611730E+1
-1.319295E+1
-9.960782E+0
-7.652088E+0
-6.574698E+0
-6.882524E+0
-7.959914E+0
-9.806869E+0
-1.180774E+1
-1.365469E+1
-1.534773E+1
-1.673295E+1
-1.750251E+1
-1.781034E+1
-1.750251E+1
-1.657904E+1
-1.550165E+1
-1.442426E+1
-1.350078E+1
-1.288513E+1
-1.288513E+1
-1.365469E+1
-1.473208E+1
-1.596339E+1
-1.688686E+1
-1.719469E+1
-1.688686E+1
-1.611730E+1
-1.503991E+1
-1.396252E+1
-1.319295E+1
-1.319295E+1
-1.365469E+1
-1.442426E+1
-1.503991E+1
-1.565556E+1
-1.596339E+1
-1.596339E+1
-1.565556E+1
-1.503991E+1
-1.427034E+1
-1.365469E+1
-1.319295E+1
-1.288513E+1
-1.273122E+1
-1.273122E+1
-1.303904E+1
-1.350078E+1
-1.380860E+1
-1.380860E+1
-1.350078E+1
-1.288513E+1
-1.226948E+1
-1.165382E+1
-1.119209E+1
-1.088426E+1
-1.088426E+1
-1.088426E+1
-1.103817E+1
-1.103817E+1
-1.103817E+1
-1.103817E+1
-1.088426E+1
-1.057643E+1
-1.042252E+1
-9.960782E+0
-9.652956E+0
-9.499043E+0
-9.345130E+0
-9.345130E+0
-9.345130E+0
-9.345130E+0
-9.191217E+0
-9.037304E+0
-9.037304E+0
-9.037304E+0
-8.729479E+0
-8.421653E+0
-7.959914E+0
-7.806001E+0
-7.652088E+0
-7.498175E+0
-7.344263E+0
-7.190350E+0
-6.882524E+0
-6.728611E+0
-6.728611E+0
-6.574698E+0
-6.420785E+0
-6.112959E+0
-5.651220E+0
-5.497307E+0
-5.497307E+0
-5.497307E+0
-5.497307E+0
-5.497307E+0
-5.497307E+0
-5.343395E+0
-5.035568E+0
-5.035568E+0
-5.035568E+0
-4.881657E+0
-4.881657E+0
-4.727743E+0
-4.573832E+0
-4.266005E+0
-4.112091E+0
-4.112091E+0
-4.112091E+0
-4.112091E+0
-4.112091E+0
-4.112091E+0
-4.112091E+0
-4.112091E+0
-4.266005E+0
-4.266005E+0
-4.112091E+0
-4.112091E+0
-4.266005E+0
-4.419918E+0
-4.573832E+0
-4.573832E+0
-4.573832E+0
-4.727743E+0
-4.727743E+0
-4.727743E+0
-4.573832E+0
-4.419918E+0
-4.573832E+0
-4.727743E+0
-4.881657E+0
-4.881657E+0
-4.881657E+0
-4.727743E+0
-4.881657E+0
-5.035568E+0
-5.189482E+0
-5.189482E+0
-5.189482E+0
-5.035568E+0
-5.035568E+0
-5.189482E+0
-5.343395E+0
-5.497307E+0
-5.497307E+0
-5.497307E+0
-5.497307E+0
-5.651220E+0
-5.651220E+0
-5.805134E+0
-5.805134E+0
-5.805134E+0
-5.805134E+0
-5.805134E+0
-5.959046E+0
-6.112959E+0
-6.112959E+0
-5.959046E+0
-5.805134E+0
-5.651220E+0
-5.959046E+0
-6.112959E+0
-6.112959E+0
-5.959046E+0
-5.805134E+0
-5.805134E+0
-6.112959E+0
-6.266872E+0
-6.266872E+0
-6.112959E+0
-5.959046E+0
-5.959046E+0
-5.959046E+0
-6.112959E+0
-6.266872E+0
-5.959046E+0
-5.805134E+0
-5.805134E+0
-6.112959E+0
-6.266872E+0
-6.266872E+0
-6.112959E+0
-6.112959E+0
-6.112959E+0
-5.959046E+0
-5.959046E+0
-5.959046E+0
-5.959046E+0
-5.959046E+0
-5.805134E+0
-5.651220E+0
-5.805134E+0
-5.959046E+0
-5.959046E+0
-5.805134E+0
-5.651220E+0
-5.651220E+0
-5.805134E+0
-5.651220E+0
-5.497307E+0
-5.497307E+0
-5.497307E+0
-5.343395E+0
-5.343395E+0
-5.497307E+0
-5.497307E+0
-5.497307E+0
-5.343395E+0
-5.189482E+0
-5.189482E+0
-5.189482E+0
-5.035568E+0
-4.881657E+0
-4.727743E+0
-4.727743E+0
-4.727743E+0
-4.573832E+0
-4.419918E+0
-4.266005E+0
-4.112091E+0
-4.112091E+0
-3.804266E+0
-3.804266E+0
-3.804266E+0
-3.804266E+0
-3.650353E+0
-3.496439E+0
-3.342527E+0
-3.188614E+0
-3.188614E+0
-3.034700E+0
-2.880789E+0
-2.880789E+0
-2.880789E+0
-2.880789E+0
-2.726875E+0
-2.726875E+0
-2.726875E+0
-2.572964E+0
-2.419050E+0
-2.265137E+0
-2.111223E+0
-2.111223E+0
-1.957310E+0
-1.803398E+0
-1.957310E+0
-1.957310E+0
-1.957310E+0
-1.803398E+0
-1.649485E+0
-1.649485E+0
-1.649485E+0
-1.495573E+0
-1.341660E+0
-1.187746E+0
-1.187746E+0
-1.187746E+0
-1.187746E+0
-1.187746E+0
-1.341660E+0
-1.341660E+0
-1.341660E+0
-1.033835E+0
-8.799210E-1
-5.720940E-1
-5.720940E-1
-7.260075E-1
-8.799210E-1
-7.260075E-1
-7.260075E-1
-5.720940E-1
-7.260075E-1
-7.260075E-1
-5.720940E-1
-4.181805E-1
-4.181805E-1
-4.181805E-1
-4.181805E-1
-2.642689E-1
-1.103573E-1
4.355621E-2
-1.103573E-1
-2.642689E-1
-4.181805E-1
-5.720940E-1
-4.181805E-1
-4.181805E-1
-4.181805E-1
-4.181805E-1
-5.720940E-1
-5.720940E-1
-7.260075E-1
-8.799210E-1
-1.187746E+0
-1.187746E+0
-1.187746E+0
-8.799210E-1
-7.260075E-1
-8.799210E-1
-1.187746E+0
-1.341660E+0
-1.187746E+0
-1.187746E+0
-1.341660E+0
-1.495573E+0
-1.649485E+0
-1.803398E+0
-1.957310E+0
-2.111223E+0
-2.111223E+0
-2.111223E+0
-2.111223E+0
-2.111223E+0
-2.265137E+0
-2.419050E+0
-2.726875E+0
-3.034700E+0
-3.034700E+0
-3.188614E+0
-3.188614E+0
-3.342527E+0
-3.342527E+0
-3.342527E+0
-3.496439E+0
-3.650353E+0
-3.804266E+0
-4.112091E+0
-4.112091E+0
-4.112091E+0
-4.266005E+0
-4.266005E+0
-4.573832E+0
-4.727743E+0
-4.881657E+0
-5.035568E+0
-5.035568E+0
-5.189482E+0
-5.497307E+0
-5.651220E+0
-5.805134E+0
-5.805134E+0
-5.959046E+0
-6.266872E+0
-6.420785E+0
-6.574698E+0
-6.574698E+0
-6.574698E+0
-6.728611E+0
-6.882524E+0
-7.036436E+0
-7.036436E+0
-7.190350E+0
-7.498175E+0
-7.498175E+0
-7.652088E+0
-7.652088E+0
-7.806001E+0
-7.959914E+0
-8.113828E+0
-8.267739E+0
-8.267739E+0
-8.113828E+0
-8.267739E+0
-8.267739E+0
-8.267739E+0
-8.421653E+0
-8.575565E+0
-8.883392E+0
-9.037304E+0
-9.191217E+0
-9.191217E+0
-9.345130E+0
-9.345130E+0
-9.345130E+0
-9.345130E+0
-9.499043E+0
-9.652956E+0
-9.960782E+0
-9.960782E+0
-9.960782E+0
-9.960782E+0
-1.011470E+1
-1.011470E+1
-1.026861E+1
-1.011470E+1
-9.960782E+0
-1.011470E+1
-1.042252E+1
-1.057643E+1
-1.057643E+1
-1.057643E+1
-1.057643E+1
-1.073035E+1
-1.103817E+1
-1.119209E+1
-1.119209E+1
-1.103817E+1
-1.119209E+1
-1.134600E+1
-1.149991E+1
-1.165382E+1
-1.196165E+1
-1.196165E+1
-1.196165E+1
-1.196165E+1
-1.211556E+1
-1.211556E+1
-1.211556E+1
-1.196165E+1
-1.211556E+1
-1.226948E+1
-1.257730E+1
-1.257730E+1
-1.257730E+1
-1.242339E+1
-1.242339E+1
-1.273122E+1
-1.273122E+1
-1.273122E+1
-1.257730E+1
-1.273122E+1
-1.288513E+1
-1.288513E+1
-1.288513E+1
-1.288513E+1
-1.288513E+1
-1.288513E+1
-1.303904E+1
-1.303904E+1
-1.288513E+1
-1.288513E+1
-1.288513E+1
-1.303904E+1
-1.303904E+1
-1.303904E+1
-1.303904E+1
-1.303904E+1
-1.303904E+1
-1.288513E+1
-1.288513E+1
-1.303904E+1
-1.303904E+1
-1.319295E+1
-1.319295E+1
-1.319295E+1
-1.319295E+1
-1.319295E+1
-1.334687E+1
-1.350078E+1
-1.365469E+1
-1.365469E+1
-1.365469E+1
-1.365469E+1
-1.350078E+1
-1.350078E+1
-1.334687E+1
-1.334687E+1
-1.334687E+1
-1.350078E+1
-1.365469E+1
-1.365469E+1
-1.350078E+1
-1.350078E+1
-1.365469E+1
-1.365469E+1
-1.365469E+1
-1.334687E+1
-1.288513E+1
-1.288513E+1
-1.334687E+1
-1.380860E+1
-1.380860E+1
-1.365469E+1
-1.365469E+1
-1.380860E+1
-1.380860E+1
-1.380860E+1
-1.380860E+1
-1.380860E+1
-1.380860E+1
-1.380860E+1
-1.396252E+1
-1.396252E+1
-1.396252E+1
-1.396252E+1
-1.411643E+1
-1.396252E+1
-1.396252E+1
-1.380860E+1
-1.380860E+1
-1.380860E+1
-1.380860E+1
-1.380860E+1
-1.380860E+1
-1.396252E+1
-1.396252E+1
-1.396252E+1
-1.396252E+1
-1.396252E+1
-1.396252E+1
-1.396252E+1
-1.411643E+1
-1.411643E+1
-1.411643E+1
-1.411643E+1
-1.411643E+1
-1.427034E+1
-1.427034E+1
-1.427034E+1
-1.442426E+1
-1.442426E+1
-1.457817E+1
-1.457817E+1
-1.457817E+1
-1.457817E+1
-1.442426E+1
-1.442426E+1
-1.442426E+1
-1.457817E+1
-1.457817E+1
-1.457817E+1
-1.457817E+1
-1.473208E+1
-1.473208E+1
-1.473208E+1
-1.473208E+1
-1.473208E+1
-1.457817E+1
-1.457817E+1
-1.457817E+1
-1.457817E+1
-1.457817E+1
-1.457817E+1
-1.457817E+1
-1.473208E+1
-1.488600E+1
-1.503991E+1
-1.503991E+1
-1.488600E+1
-1.488600E+1
-1.503991E+1
-1.534773E+1
-1.534773E+1
-1.519382E+1
-1.503991E+1
-1.503991E+1
-1.488600E+1
-1.488600E+1
-1.488600E+1
-1.503991E+1
-1.534773E+1
-1.534773E+1
-1.519382E+1
-1.503991E+1
-1.519382E+1
-1.534773E+1
-1.550165E+1
-1.534773E+1
-1.519382E+1
-1.519382E+1
-1.519382E+1
-1.534773E+1
-1.534773E+1
-1.519382E+1
-1.519382E+1
-1.519382E+1
-1.519382E+1
-1.519382E+1
-1.503991E+1
-1.488600E+1
-1.488600E+1
-1.473208E+1
-1.488600E+1
-1.503991E+1
-1.503991E+1
-1.503991E+1
-1.488600E+1
-1.488600E+1
-1.488600E+1
-1.503991E+1
-1.519382E+1
-1.503991E+1
-1.488600E+1
-1.473208E+1
-1.473208E+1
-1.473208E+1
-1.473208E+1
-1.488600E+1
-1.488600E+1
-1.473208E+1
-1.473208E+1
-1.457817E+1
-1.457817E+1
-1.457817E+1
-1.473208E+1
-1.488600E+1
-1.488600E+1
-1.473208E+1
-1.473208E+1
-1.473208E+1
-1.473208E+1
-1.473208E+1
-1.457817E+1
-1.457817E+1
-1.442426E+1
-1.442426E+1
-1.442426E+1
-1.427034E+1
-1.427034E+1
-1.427034E+1
-1.427034E+1
-1.411643E+1
-1.396252E+1
-1.396252E+1
-1.396252E+1
-1.396252E+1
-1.396252E+1
-1.396252E+1
-1.396252E+1
-1.396252E+1
-1.380860E+1
-1.380860E+1
-1.380860E+1
-1.380860E+1
-1.396252E+1
-1.396252E+1
-1.396252E+1
-1.396252E+1
-1.396252E+1
-1.380860E+1
-1.365469E+1
-1.365469E+1
-1.350078E+1
-1.334687E+1
-1.334687E+1
-1.334687E+1
-1.350078E+1
-1.350078E+1
-1.350078E+1
-1.334687E+1
-1.334687E+1
-1.334687E+1
-1.334687E+1
-1.303904E+1
-1.288513E+1
-1.288513E+1
-1.288513E+1
-1.303904E+1
-1.319295E+1
-1.303904E+1
-1.273122E+1
-1.273122E+1
-1.273122E+1
-1.273122E+1
-1.273122E+1
-1.273122E+1
-1.257730E+1
-1.257730E+1
-1.257730E+1
-1.273122E+1
-1.273122E+1
-1.257730E+1
-1.257730E+1
-1.242339E+1
-1.242339E+1
-1.242339E+1
-1.242339E+1
-1.226948E+1
-1.211556E+1
-1.196165E+1
-1.196165E+1
-1.196165E+1
-1.211556E+1
-1.196165E+1
-1.180774E+1
-1.180774E+1
-1.165382E+1
-1.165382E+1
-1.165382E+1
-1.149991E+1
-1.149991E+1
-1.149991E+1
-1.149991E+1
-1.149991E+1
-1.149991E+1
-1.149991E+1
-1.149991E+1
-1.134600E+1
-1.134600E+1
-1.149991E+1
-1.149991E+1
-1.134600E+1
-1.119209E+1
-1.134600E+1
-1.134600E+1
-1.134600E+1
-1.119209E+1
-1.088426E+1
-1.073035E+1
-1.073035E+1
-1.057643E+1
-1.042252E+1
-1.042252E+1
-1.057643E+1
-1.073035E+1
-1.073035E+1
-1.057643E+1
-1.057643E+1
-1.057643E+1
-1.057643E+1
-1.073035E+1
-1.073035E+1
-1.073035E+1
-1.073035E+1
-1.088426E+1
-1.088426E+1
-1.073035E+1
-1.042252E+1
-1.026861E+1
-1.026861E+1
-1.026861E+1
-1.042252E+1
-1.026861E+1
-1.011470E+1
-9.806869E+0
-9.652956E+0
-9.652956E+0
-9.499043E+0
-9.345130E+0
-9.191217E+0
-9.345130E+0
-9.499043E+0
-9.499043E+0
-9.499043E+0
-9.345130E+0
-9.191217E+0
-9.191217E+0
-9.037304E+0
-9.037304E+0
-9.037304E+0
-9.191217E+0
-9.191217E+0
-9.191217E+0
-9.037304E+0
-9.191217E+0
-9.191217E+0
-9.037304E+0
-8.883392E+0
-8.729479E+0
-8.575565E+0
-8.575565E+0
-8.575565E+0
-8.729479E+0
-8.883392E+0
-8.883392E+0
-8.729479E+0
-8.575565E+0
-8.421653E+0
-8.421653E+0
-8.421653E+0
-8.421653E+0
-8.421653E+0
-8.421653E+0
-8.421653E+0
-8.421653E+0
-8.575565E+0
-8.729479E+0
-8.729479E+0
-8.883392E+0
-8.883392E+0
-8.883392E+0
-8.729479E+0
-8.575565E+0
-8.575565E+0
-8.575565E+0
-8.729479E+0
-8.575565E+0
-8.729479E+0
-8.729479E+0
-8.729479E+0
-8.729479E+0
-8.729479E+0
-8.729479E+0
-8.575565E+0
-8.421653E+0
-8.267739E+0
-8.267739E+0
-8.421653E+0
-8.575565E+0
-8.575565E+0
-8.575565E+0
-8.729479E+0
-8.729479E+0
-9.037304E+0
-9.345130E+0
-9.345130E+0
-9.191217E+0
-9.191217E+0
-9.345130E+0
-9.499043E+0
-9.499043E+0
-9.499043E+0
-9.499043E+0
-9.499043E+0
-9.652956E+0
-9.806869E+0
-9.806869E+0
-9.806869E+0
-9.806869E+0
-9.806869E+0
-9.806869E+0
-1.011470E+1
-1.026861E+1
-1.026861E+1
-1.042252E+1
-1.057643E+1
-1.057643E+1
-1.057643E+1
-1.057643E+1
-1.057643E+1
-1.057643E+1
-1.073035E+1
-1.088426E+1
-1.103817E+1
-1.134600E+1
-1.134600E+1
-1.119209E+1
-1.103817E+1
-1.103817E+1
-1.134600E+1
-1.180774E+1
-1.211556E+1
-1.226948E+1
-1.242339E+1
-1.242339E+1
-1.226948E+1
-1.211556E+1
-1.165382E+1
-1.119209E+1
-1.103817E+1
-1.119209E+1
-1.134600E+1
-1.149991E+1
-1.149991E+1
-1.165382E+1
-1.180774E+1
-1.196165E+1
-1.180774E+1
-1.165382E+1
-1.149991E+1
-1.134600E+1
-1.119209E+1
-1.119209E+1
-1.119209E+1
-1.149991E+1
-1.149991E+1
-1.165382E+1
-1.165382E+1
-1.165382E+1
-1.165382E+1
-1.180774E+1
-1.165382E+1
-1.149991E+1
-1.134600E+1
-1.134600E+1
-1.134600E+1
-1.134600E+1
-1.149991E+1
-1.149991E+1
-1.149991E+1
-1.134600E+1
-1.119209E+1
-1.119209E+1
-1.103817E+1
-1.088426E+1
-1.073035E+1
-1.057643E+1
-1.057643E+1
-1.057643E+1
-1.057643E+1
-1.042252E+1
-1.042252E+1
-1.057643E+1
-1.073035E+1
-1.057643E+1
-1.042252E+1
-1.026861E+1
-1.011470E+1
-9.960782E+0
-9.806869E+0
-9.806869E+0
-9.806869E+0
-9.806869E+0
-9.806869E+0
-9.806869E+0
-9.806869E+0
-9.806869E+0
-9.652956E+0
-9.345130E+0
-8.883392E+0
-8.729479E+0
-8.883392E+0
-8.883392E+0
-8.729479E+0
-8.267739E+0
-7.959914E+0
-7.806001E+0
-7.806001E+0
-7.652088E+0
-7.344263E+0
-7.036436E+0
-6.728611E+0
-6.728611E+0
-6.882524E+0
-7.344263E+0
-7.806001E+0
-8.113828E+0
-8.421653E+0
-8.421653E+0
-8.421653E+0
-8.421653E+0
-8.421653E+0
-7.959914E+0
-7.344263E+0
-6.728611E+0
-6.420785E+0
-6.882524E+0
-7.498175E+0
-7.806001E+0
-7.498175E+0
-6.882524E+0
-6.574698E+0
-6.574698E+0
-6.728611E+0
-6.728611E+0
-6.420785E+0
-5.959046E+0
-5.497307E+0
-5.343395E+0
-5.343395E+0
-5.651220E+0
-5.805134E+0
-5.959046E+0
-5.959046E+0
-5.651220E+0
-5.497307E+0
-5.343395E+0
-5.189482E+0
-5.035568E+0
-5.035568E+0
-5.035568E+0
-5.189482E+0
-5.343395E+0
-5.343395E+0
-5.189482E+0
-5.035568E+0
-5.035568E+0
-5.189482E+0
-5.343395E+0
-5.035568E+0
-4.573832E+0
-4.266005E+0
-4.112091E+0
-4.266005E+0
-4.573832E+0
-4.881657E+0
-5.035568E+0
-5.189482E+0
-5.343395E+0
-5.343395E+0
-5.343395E+0
-5.343395E+0
-5.343395E+0
-5.189482E+0
-5.035568E+0
-4.881657E+0
-4.881657E+0
-5.035568E+0
-5.189482E+0
-5.497307E+0
-5.651220E+0
-5.805134E+0
-6.112959E+0
-6.420785E+0
-6.728611E+0
-6.882524E+0
-6.882524E+0
-6.882524E+0
-7.036436E+0
-7.190350E+0
-7.498175E+0
-7.652088E+0
-7.652088E+0
-7.806001E+0
-8.113828E+0
-8.421653E+0
-8.729479E+0
-9.037304E+0
-9.191217E+0
-9.191217E+0
-9.191217E+0
-9.345130E+0
-9.652956E+0
-9.960782E+0
-1.011470E+1
-1.042252E+1
-1.057643E+1
-1.073035E+1
-1.119209E+1
-1.134600E+1
-1.149991E+1
-1.180774E+1
-1.196165E+1
-1.226948E+1
-1.242339E+1
-1.242339E+1
-1.257730E+1
-1.273122E+1
-1.288513E+1
-1.319295E+1
-1.350078E+1
-1.365469E+1
-1.380860E+1
-1.380860E+1
-1.396252E+1
-1.396252E+1
-1.396252E+1
-1.411643E+1
-1.411643E+1
-1.442426E+1
-1.473208E+1
-1.503991E+1
-1.519382E+1
-1.519382E+1
-1.519382E+1
-1.488600E+1
-1.457817E+1
-1.442426E+1
-1.457817E+1
-1.488600E+1
-1.550165E+1
-1.627121E+1
-1.704078E+1
-1.765643E+1
-1.811817E+1
-1.811817E+1
-1.796425E+1
-1.765643E+1
-1.734860E+1
-1.719469E+1
-1.704078E+1
-1.673295E+1
-1.657904E+1
-1.657904E+1
-1.657904E+1
-1.673295E+1
-1.704078E+1
-1.750251E+1
-1.796425E+1
-1.827208E+1
-1.827208E+1
-1.796425E+1
-1.750251E+1
-1.704078E+1
-1.657904E+1
-1.596339E+1
-1.534773E+1
-1.488600E+1
-1.473208E+1
-1.473208E+1
-1.488600E+1
-1.519382E+1
-1.550165E+1
-1.565556E+1
-1.565556E+1
-1.534773E+1
-1.488600E+1
-1.442426E+1
-1.380860E+1
-1.319295E+1
-1.288513E+1
-1.273122E+1
-1.273122E+1
-1.257730E+1
-1.257730E+1
-1.257730E+1
-1.226948E+1
-1.180774E+1
-1.119209E+1
-1.057643E+1
-9.652956E+0
-8.883392E+0
-8.267739E+0
-7.959914E+0
-7.652088E+0
-7.498175E+0
-7.036436E+0
-6.574698E+0
-6.112959E+0
-5.651220E+0
-5.189482E+0
-4.727743E+0
-4.112091E+0
-3.342527E+0
-2.572964E+0
-1.957310E+0
-1.495573E+0
-1.033835E+0
-5.720940E-1
4.355621E-2
6.592083E-1
1.274860E+0
1.890511E+0
2.660078E+0
3.429640E+0
4.199204E+0
4.968769E+0
5.738333E+0
6.507898E+0
6.969637E+0
7.277462E+0
7.739203E+0
8.200941E+0
8.662680E+0
9.278332E+0
1.004790E+1
1.097137E+1
1.189485E+1
1.266442E+1
1.328007E+1
1.389572E+1
1.466528E+1
1.512702E+1
1.543485E+1
1.558876E+1
1.589659E+1
1.635832E+1
1.666615E+1
1.712789E+1
1.758962E+1
1.820528E+1
1.882093E+1
1.943658E+1
2.005224E+1
2.036006E+1
2.051398E+1
2.066788E+1
2.082180E+1
2.097571E+1
2.112963E+1
2.112963E+1
2.143745E+1
2.159136E+1
2.174528E+1
2.189919E+1
2.220701E+1
2.220701E+1
2.205310E+1
2.205310E+1
2.189919E+1
2.189919E+1
2.189919E+1
2.174528E+1
2.159136E+1
2.159136E+1
2.159136E+1
2.143745E+1
2.143745E+1
2.159136E+1
2.174528E+1
2.159136E+1
2.097571E+1
2.051398E+1
2.020615E+1
1.989832E+1
1.959049E+1
1.912876E+1
1.882093E+1
1.851311E+1
1.835919E+1
1.805137E+1
1.758962E+1
1.712789E+1
1.651224E+1
1.605050E+1
1.543485E+1
1.497311E+1
1.435746E+1
1.358789E+1
1.297224E+1
1.251050E+1
1.204877E+1
1.158702E+1
1.112529E+1
1.050963E+1
1.004790E+1
9.278332E+0
8.662680E+0
8.047028E+0
7.585289E+0
7.123550E+0
6.815725E+0
6.507898E+0
6.200073E+0
5.738333E+0
5.122683E+0
4.507031E+0
4.045294E+0
3.429640E+0
2.660078E+0
2.044424E+0
1.428772E+0
1.120949E+0
8.131218E-1
3.513832E-1
-1.103573E-1
-5.720940E-1
-1.033835E+0
-1.341660E+0
-1.803398E+0
-2.265137E+0
-2.726875E+0
-3.034700E+0
-3.496439E+0
-4.112091E+0
-4.573832E+0
-5.035568E+0
-5.343395E+0
-5.651220E+0
-6.112959E+0
-6.420785E+0
-6.574698E+0
-6.728611E+0
-7.036436E+0
-7.190350E+0
-7.344263E+0
-7.344263E+0
-7.344263E+0
-7.498175E+0
-7.959914E+0
-8.267739E+0
-8.575565E+0
-8.575565E+0
-8.421653E+0
-8.267739E+0
-8.113828E+0
-8.113828E+0
-8.113828E+0
-8.113828E+0
-7.806001E+0
-7.190350E+0
-6.574698E+0
-6.112959E+0
-5.805134E+0
-5.959046E+0
-6.112959E+0
-6.266872E+0
-6.420785E+0
-6.574698E+0
-6.882524E+0
-7.498175E+0
-8.575565E+0
-9.960782E+0
-1.119209E+1
-1.196165E+1
-1.196165E+1
-1.119209E+1
-1.011470E+1
-8.883392E+0
-8.113828E+0
-7.806001E+0
-7.498175E+0
-7.190350E+0
-6.728611E+0
-6.112959E+0
-5.497307E+0
-5.035568E+0
-4.573832E+0
-4.419918E+0
-4.112091E+0
-3.650353E+0
-2.726875E+0
-1.649485E+0
-1.033835E+0
-1.033835E+0
-1.495573E+0
-2.419050E+0
-3.188614E+0
-3.650353E+0
-3.650353E+0
-3.188614E+0
-2.265137E+0
-1.187746E+0
-5.720940E-1
-1.803398E+0
-5.651220E+0
-1.119209E+1
-1.488600E+1
-1.288513E+1
-5.497307E+0
2.967901E+0
8.200941E+0
9.432245E+0
9.740070E+0
1.066355E+1
1.050963E+1
5.584421E+0
-4.881657E+0
-1.734860E+1
-2.704512E+1
-3.012337E+1
-2.473642E+1
-1.226948E+1
3.891380E+0
1.789745E+1
2.405397E+1
1.974441E+1
6.353987E+0
-1.149991E+1
-2.796859E+1
-3.797293E+1
-3.828075E+1
-2.904598E+1
-1.396252E+1
2.044424E+0
1.466528E+1
2.220701E+1
2.405397E+1
2.005224E+1
9.893982E+0
-4.881657E+0
-1.965730E+1
-2.766077E+1
-2.489033E+1
-1.226948E+1
4.199204E+0
1.774354E+1
2.420788E+1
2.282267E+1
1.528094E+1
4.507031E+0
-6.420785E+0
-1.411643E+1
-1.688686E+1
-1.457817E+1
-9.037304E+0
-2.111223E+0
3.891380E+0
7.585289E+0
7.893116E+0
5.892246E+0
2.352251E+0
-1.649485E+0
-5.805134E+0
-9.652956E+0
-1.242339E+1
-1.319295E+1
-1.134600E+1
-6.420785E+0
1.274860E+0
1.035572E+1
1.789745E+1
2.128354E+1
1.928267E+1
1.251050E+1
3.583553E+0
-5.651220E+0
-1.257730E+1
-1.550165E+1
-1.288513E+1
-5.035568E+0
5.276596E+0
1.451137E+1
1.974441E+1
2.020615E+1
1.574267E+1
7.739203E+0
-1.957310E+0
-1.026861E+1
-1.519382E+1
-1.550165E+1
-1.134600E+1
-3.496439E+0
6.046160E+0
1.451137E+1
2.020615E+1
2.189919E+1
2.005224E+1
1.543485E+1
9.586157E+0
3.891380E+0
-7.260075E-1
-3.034700E+0
-2.419050E+0
9.670353E-1
5.738333E+0
1.050963E+1
1.404963E+1
1.605050E+1
1.605050E+1
1.404963E+1
1.066355E+1
7.123550E+0
4.660944E+0
3.429640E+0
3.737467E+0
5.430510E+0
7.893116E+0
1.035572E+1
1.235659E+1
1.343398E+1
1.358789E+1
1.297224E+1
1.220268E+1
1.143311E+1
1.066355E+1
1.020181E+1
9.740070E+0
9.586157E+0
1.035572E+1
1.158702E+1
1.312615E+1
1.435746E+1
1.512702E+1
1.543485E+1
1.497311E+1
1.404963E+1
1.281833E+1
1.174094E+1
1.112529E+1
1.143311E+1
1.204877E+1
1.312615E+1
1.420355E+1
1.543485E+1
1.620441E+1
1.635832E+1
1.605050E+1
1.528094E+1
1.451137E+1
1.389572E+1
1.358789E+1
1.358789E+1
1.389572E+1
1.451137E+1
1.543485E+1
1.605050E+1
1.651224E+1
1.651224E+1
1.651224E+1
1.620441E+1
1.574267E+1
1.512702E+1
1.481919E+1
1.481919E+1
1.497311E+1
1.512702E+1
1.558876E+1
1.589659E+1
1.620441E+1
1.635832E+1
1.635832E+1
1.620441E+1
1.589659E+1
1.558876E+1
1.528094E+1
1.543485E+1
1.558876E+1
1.574267E+1
1.589659E+1
1.620441E+1
1.651224E+1
1.666615E+1
1.682006E+1
1.682006E+1
1.651224E+1
1.620441E+1
1.589659E+1
1.574267E+1
1.574267E+1
1.589659E+1
1.605050E+1
1.620441E+1
1.620441E+1
1.620441E+1
1.635832E+1
1.651224E+1
1.620441E+1
1.605050E+1
1.589659E+1
1.589659E+1
1.589659E+1
1.589659E+1
1.589659E+1
1.589659E+1
1.605050E+1
1.635832E+1
1.635832E+1
1.620441E+1
1.620441E+1
1.620441E+1
1.620441E+1
1.605050E+1
1.589659E+1
1.589659E+1
1.605050E+1
1.589659E+1
1.589659E+1
1.589659E+1
1.589659E+1
1.605050E+1
1.605050E+1
1.589659E+1
1.574267E+1
1.558876E+1
1.558876E+1
1.558876E+1
1.558876E+1
1.543485E+1
1.528094E+1
1.543485E+1
1.558876E+1
1.558876E+1
1.558876E+1
1.543485E+1
1.543485E+1
1.528094E+1
1.497311E+1
1.481919E+1
1.481919E+1
1.481919E+1
1.497311E+1
1.497311E+1
1.497311E+1
1.481919E+1
1.497311E+1
1.497311E+1
1.497311E+1
1.481919E+1
1.466528E+1
1.466528E+1
1.481919E+1
1.497311E+1
1.497311E+1
1.481919E+1
1.466528E+1
1.466528E+1
1.466528E+1
1.466528E+1
1.466528E+1
1.451137E+1
1.435746E+1
1.435746E+1
1.451137E+1
1.466528E+1
1.466528E+1
1.451137E+1
1.451137E+1
1.451137E+1
1.451137E+1
1.435746E+1
1.435746E+1
1.435746E+1
1.451137E+1
1.435746E+1
1.420355E+1
1.420355E+1
1.435746E+1
1.451137E+1
1.451137E+1
1.435746E+1
1.435746E+1
1.435746E+1
1.420355E+1
1.404963E+1
1.404963E+1
1.420355E+1
1.435746E+1
1.420355E+1
1.404963E+1
1.389572E+1
1.374180E+1
1.358789E+1
1.358789E+1
1.374180E+1
1.374180E+1
1.358789E+1
1.343398E+1
1.312615E+1
1.297224E+1
1.297224E+1
1.297224E+1
1.281833E+1
1.281833E+1
1.281833E+1
1.297224E+1
1.281833E+1
1.251050E+1
1.235659E+1
1.235659E+1
1.220268E+1
1.220268E+1
1.220268E+1
1.220268E+1
1.220268E+1
1.204877E+1
1.204877E+1
1.189485E+1
1.174094E+1
1.174094E+1
1.174094E+1
1.158702E+1
1.143311E+1
1.143311E+1
1.158702E+1
1.174094E+1
1.189485E+1
1.204877E+1
1.204877E+1
1.189485E+1
1.174094E+1
1.158702E+1
1.143311E+1
1.158702E+1
1.158702E+1
1.143311E+1
1.127920E+1
1.112529E+1
1.081746E+1
1.066355E+1
1.066355E+1
1.066355E+1
1.066355E+1
1.035572E+1
1.004790E+1
9.893982E+0
9.893982E+0
9.893982E+0
9.740070E+0
9.740070E+0
9.740070E+0
9.893982E+0
9.893982E+0
9.893982E+0
9.893982E+0
9.893982E+0
9.893982E+0
1.004790E+1
1.020181E+1
1.050963E+1
1.066355E+1
1.081746E+1
1.097137E+1
1.112529E+1
1.127920E+1
1.127920E+1
1.127920E+1
1.127920E+1
1.112529E+1
1.097137E+1
1.066355E+1
1.035572E+1
1.020181E+1
1.020181E+1
1.020181E+1
1.020181E+1
1.020181E+1
1.020181E+1
1.020181E+1
1.020181E+1
1.020181E+1
1.035572E+1
1.050963E+1
1.066355E+1
1.066355E+1
1.066355E+1
1.081746E+1
1.097137E+1
1.112529E+1
1.127920E+1
1.127920E+1
1.127920E+1
1.127920E+1
1.127920E+1
1.143311E+1
1.158702E+1
1.158702E+1
1.174094E+1
1.189485E+1
1.189485E+1
1.174094E+1
1.143311E+1
1.127920E+1
1.112529E+1
1.097137E+1
1.112529E+1
1.127920E+1
1.158702E+1
1.174094E+1
1.174094E+1
1.174094E+1
1.174094E+1
1.189485E+1
1.189485E+1
1.189485E+1
1.189485E+1
1.189485E+1
1.189485E+1
1.189485E+1
1.204877E+1
1.220268E+1
1.220268E+1
1.235659E+1
1.251050E+1
1.251050E+1
1.235659E+1
1.204877E+1
1.189485E+1
1.174094E+1
1.158702E+1
1.174094E+1
1.189485E+1
1.220268E+1
1.235659E+1
1.251050E+1
1.235659E+1
1.235659E+1
1.220268E+1
1.204877E+1
1.204877E+1
1.220268E+1
1.220268E+1
1.251050E+1
1.281833E+1
1.312615E+1
1.358789E+1
1.389572E+1
1.435746E+1
1.512702E+1
1.558876E+1
1.589659E+1
1.558876E+1
1.543485E+1
1.543485E+1
1.558876E+1
1.620441E+1
1.743572E+1
1.882093E+1
1.989832E+1
2.051398E+1
2.051398E+1
2.005224E+1
1.943658E+1
1.897484E+1
1.866702E+1
1.866702E+1
1.897484E+1
1.943658E+1
2.005224E+1
2.097571E+1
2.205310E+1
2.282267E+1
2.282267E+1
2.174528E+1
1.959049E+1
1.712789E+1
1.528094E+1
1.451137E+1
1.512702E+1
1.712789E+1
1.974441E+1
2.236093E+1
2.420788E+1
2.482353E+1
2.451571E+1
2.343832E+1
2.189919E+1
2.051398E+1
1.974441E+1
1.989832E+1
2.082180E+1
2.220701E+1
2.420788E+1
2.605484E+1
2.744005E+1
2.820962E+1
2.790179E+1
2.682440E+1
2.543918E+1
2.420788E+1
2.328441E+1
2.282267E+1
2.282267E+1
2.313049E+1
2.390006E+1
2.451571E+1
2.528527E+1
2.574701E+1
2.574701E+1
2.559310E+1
2.513136E+1
2.482353E+1
2.451571E+1
2.420788E+1
2.420788E+1
2.451571E+1
2.497745E+1
2.574701E+1
2.651658E+1
2.713223E+1
2.744005E+1
2.728614E+1
2.697832E+1
2.667049E+1
2.636267E+1
2.605484E+1
2.574701E+1
2.543918E+1
2.528527E+1
2.513136E+1
2.513136E+1
2.497745E+1
2.497745E+1
2.482353E+1
2.451571E+1
2.420788E+1
2.359223E+1
2.328441E+1
2.313049E+1
2.313049E+1
2.343832E+1
2.359223E+1
2.390006E+1
2.436180E+1
2.466962E+1
2.482353E+1
2.466962E+1
2.420788E+1
2.405397E+1
2.405397E+1
2.405397E+1
2.390006E+1
2.374614E+1
2.343832E+1
2.343832E+1
2.343832E+1
2.328441E+1
2.313049E+1
2.297658E+1
2.251484E+1
2.220701E+1
2.174528E+1
2.128354E+1
2.082180E+1
2.066788E+1
2.051398E+1
2.051398E+1
2.066788E+1
2.066788E+1
2.051398E+1
2.020615E+1
2.005224E+1
2.005224E+1
2.005224E+1
2.005224E+1
2.005224E+1
2.020615E+1
2.020615E+1
2.005224E+1
1.989832E+1
1.989832E+1
1.989832E+1
1.974441E+1
1.943658E+1
1.912876E+1
1.897484E+1
1.882093E+1
1.866702E+1
1.835919E+1
1.820528E+1
1.789745E+1
1.774354E+1
1.758962E+1
1.728181E+1
1.712789E+1
1.697398E+1
1.666615E+1
1.651224E+1
1.651224E+1
1.651224E+1
1.651224E+1
1.651224E+1
1.651224E+1
1.620441E+1
1.605050E+1
1.605050E+1
1.620441E+1
1.651224E+1
1.651224E+1
1.651224E+1
1.620441E+1
1.605050E+1
1.605050E+1
1.605050E+1
1.605050E+1
1.605050E+1
1.589659E+1
1.558876E+1
1.543485E+1
1.528094E+1
1.528094E+1
1.497311E+1
1.481919E+1
1.466528E+1
1.451137E+1
1.451137E+1
1.451137E+1
1.451137E+1
1.435746E+1
1.435746E+1
1.451137E+1
1.466528E+1
1.466528E+1
1.466528E+1
1.466528E+1
1.451137E+1
1.451137E+1
1.466528E+1
1.466528E+1
1.466528E+1
1.481919E+1
1.481919E+1
1.481919E+1
1.481919E+1
1.481919E+1
1.497311E+1
1.497311E+1
1.497311E+1
1.466528E+1
1.451137E+1
1.451137E+1
1.451137E+1
1.466528E+1
1.466528E+1
1.451137E+1
1.435746E+1
1.435746E+1
1.420355E+1
1.420355E+1
1.420355E+1
1.420355E+1
1.435746E+1
1.435746E+1
1.451137E+1
1.466528E+1
1.481919E+1
1.481919E+1
1.497311E+1
1.497311E+1
1.497311E+1
1.512702E+1
1.512702E+1
1.512702E+1
1.512702E+1
1.512702E+1
1.512702E+1
1.512702E+1
1.512702E+1
1.512702E+1
1.512702E+1
1.512702E+1
1.512702E+1
1.528094E+1
1.512702E+1
1.497311E+1
1.497311E+1
1.497311E+1
1.512702E+1
1.528094E+1
1.528094E+1
1.528094E+1
1.528094E+1
1.528094E+1
1.543485E+1
1.543485E+1
1.558876E+1
1.589659E+1
1.635832E+1
1.651224E+1
1.620441E+1
1.589659E+1
1.589659E+1
1.589659E+1
1.605050E+1
1.605050E+1
1.589659E+1
1.589659E+1
1.605050E+1
1.620441E+1
1.635832E+1
1.651224E+1
1.635832E+1
1.620441E+1
1.589659E+1
1.558876E+1
1.558876E+1
1.558876E+1
1.574267E+1
1.605050E+1
1.620441E+1
1.635832E+1
1.635832E+1
1.620441E+1
1.620441E+1
1.635832E+1
1.635832E+1
1.635832E+1
1.635832E+1
1.635832E+1
1.635832E+1
1.651224E+1
1.682006E+1
1.697398E+1
1.682006E+1
1.682006E+1
1.666615E+1
1.651224E+1
1.666615E+1
1.666615E+1
1.666615E+1
1.666615E+1
1.666615E+1
1.682006E+1
1.682006E+1
1.666615E+1
1.666615E+1
1.682006E+1
1.697398E+1
1.697398E+1
1.697398E+1
1.697398E+1
1.712789E+1
1.712789E+1
1.712789E+1
1.712789E+1
1.712789E+1
1.712789E+1
1.712789E+1
1.728181E+1
1.743572E+1
1.743572E+1
1.728181E+1
1.697398E+1
1.697398E+1
1.697398E+1
1.712789E+1
1.712789E+1
1.712789E+1
1.712789E+1
1.728181E+1
1.712789E+1
1.712789E+1
1.697398E+1
1.712789E+1
1.728181E+1
1.728181E+1
1.728181E+1
1.712789E+1
1.697398E+1
1.712789E+1
1.728181E+1
1.758962E+1
1.758962E+1
1.743572E+1
1.743572E+1
1.758962E+1
1.758962E+1
1.758962E+1
1.743572E+1
1.728181E+1
1.728181E+1
1.743572E+1
1.743572E+1
1.743572E+1
1.758962E+1
1.758962E+1
1.774354E+1
1.758962E+1
1.758962E+1
1.758962E+1
1.774354E+1
1.789745E+1
1.789745E+1
1.774354E+1
1.774354E+1
1.774354E+1
1.774354E+1
1.789745E+1
1.789745E+1
1.774354E+1
1.758962E+1
1.758962E+1
1.774354E+1
1.774354E+1
1.758962E+1
1.774354E+1
1.789745E+1
1.805137E+1
1.805137E+1
1.789745E+1
1.789745E+1
1.789745E+1
1.774354E+1
1.774354E+1
1.774354E+1
1.774354E+1
1.758962E+1
1.743572E+1
1.758962E+1
1.758962E+1
1.774354E+1
1.774354E+1
1.774354E+1
1.774354E+1
1.789745E+1
1.805137E+1
1.805137E+1
1.805137E+1
1.805137E+1
1.805137E+1
1.805137E+1
1.805137E+1
1.805137E+1
1.805137E+1
1.820528E+1
1.805137E+1
1.805137E+1
1.805137E+1
1.805137E+1
1.805137E+1
1.805137E+1
1.789745E+1
1.789745E+1
1.789745E+1
1.805137E+1
1.820528E+1
1.820528E+1
1.789745E+1
1.774354E+1
1.774354E+1
1.758962E+1
1.774354E+1
1.789745E+1
1.805137E+1
1.805137E+1
1.805137E+1
1.789745E+1
1.789745E+1
1.789745E+1
1.789745E+1
1.789745E+1
1.805137E+1
1.805137E+1
1.805137E+1
1.805137E+1
1.789745E+1
1.789745E+1
1.789745E+1
1.774354E+1
1.774354E+1
1.789745E+1
1.789745E+1
1.789745E+1
1.789745E+1
1.758962E+1
1.743572E+1
1.743572E+1
1.743572E+1
1.743572E+1
1.743572E+1
1.743572E+1
1.743572E+1
1.728181E+1
1.712789E+1
1.712789E+1
1.728181E+1
1.743572E+1
1.743572E+1
1.743572E+1
1.743572E+1
1.728181E+1
1.728181E+1
1.743572E+1
1.743572E+1
1.743572E+1
1.743572E+1
1.728181E+1
1.712789E+1
1.712789E+1
1.728181E+1
1.728181E+1
1.728181E+1
1.728181E+1
1.728181E+1
1.712789E+1
1.712789E+1
1.712789E+1
1.712789E+1
1.728181E+1
1.728181E+1
1.712789E+1
1.712789E+1
1.697398E+1
1.697398E+1
1.682006E+1
1.682006E+1
1.682006E+1
1.697398E+1
1.712789E+1
1.712789E+1
1.728181E+1
1.712789E+1
1.712789E+1
1.712789E+1
1.712789E+1
1.712789E+1
1.697398E+1
1.682006E+1
1.682006E+1
1.682006E+1
1.697398E+1
1.697398E+1
1.682006E+1
1.682006E+1
1.666615E+1
1.666615E+1
1.666615E+1
1.666615E+1
1.666615E+1
1.666615E+1
1.666615E+1
1.666615E+1
1.666615E+1
1.651224E+1
1.651224E+1
1.651224E+1
1.651224E+1
1.651224E+1
1.635832E+1
1.635832E+1
1.635832E+1
1.651224E+1
1.666615E+1
1.666615E+1
1.666615E+1
1.651224E+1
1.651224E+1
1.651224E+1
1.651224E+1
1.635832E+1
1.635832E+1
1.635832E+1
1.635832E+1
1.635832E+1
1.635832E+1
1.651224E+1
1.651224E+1
1.651224E+1
1.635832E+1
1.620441E+1
1.620441E+1
1.635832E+1
1.635832E+1
1.620441E+1
1.620441E+1
1.620441E+1
1.635832E+1
1.635832E+1
1.635832E+1
1.635832E+1
1.620441E+1
1.620441E+1
1.620441E+1
1.635832E+1
1.635832E+1
1.635832E+1
1.635832E+1
1.635832E+1
1.635832E+1
1.635832E+1
1.635832E+1
1.635832E+1
1.651224E+1
1.651224E+1
1.635832E+1
1.635832E+1
1.635832E+1
1.635832E+1
1.635832E+1
1.635832E+1
1.620441E+1
1.620441E+1
1.620441E+1
1.620441E+1
1.605050E+1
1.605050E+1
1.620441E+1
1.620441E+1
1.635832E+1
1.651224E+1
1.635832E+1
1.620441E+1
1.605050E+1
1.620441E+1
1.635832E+1
1.635832E+1
1.620441E+1
1.605050E+1
1.620441E+1
1.635832E+1
1.635832E+1
1.635832E+1
1.635832E+1
1.620441E+1
1.620441E+1
1.620441E+1
1.620441E+1
1.620441E+1
1.605050E+1
1.605050E+1
1.605050E+1
1.605050E+1
1.605050E+1
1.589659E+1
1.589659E+1
1.605050E+1
1.605050E+1
1.605050E+1
1.620441E+1
1.620441E+1
1.620441E+1
1.605050E+1
1.605050E+1
1.589659E+1
1.589659E+1
1.589659E+1
1.605050E+1
1.605050E+1
1.605050E+1
1.589659E+1
1.589659E+1
1.589659E+1
1.589659E+1
1.589659E+1
1.605050E+1
1.605050E+1
1.605050E+1
1.589659E+1
1.605050E+1
1.605050E+1
1.589659E+1
1.589659E+1
1.589659E+1
1.605050E+1
1.605050E+1
1.605050E+1
1.605050E+1
1.605050E+1
1.589659E+1
1.574267E+1
1.574267E+1
1.574267E+1
1.574267E+1
1.589659E+1
1.605050E+1
1.605050E+1
1.574267E+1
1.558876E+1
1.558876E+1
1.589659E+1
1.605050E+1
1.605050E+1
1.589659E+1
1.574267E+1
1.574267E+1
1.589659E+1
1.589659E+1
1.589659E+1
1.589659E+1
1.605050E+1
1.605050E+1
1.605050E+1
1.589659E+1
1.574267E+1
1.574267E+1
1.589659E+1
1.605050E+1
1.605050E+1
1.605050E+1
1.605050E+1
1.605050E+1
1.589659E+1
1.589659E+1
1.589659E+1
1.589659E+1
1.605050E+1
1.620441E+1
1.605050E+1
1.605050E+1
1.605050E+1
1.605050E+1
1.620441E+1
1.620441E+1
1.620441E+1
1.605050E+1
1.589659E+1
1.574267E+1
1.574267E+1
1.574267E+1
1.589659E+1
1.605050E+1
1.620441E+1
1.620441E+1
1.620441E+1
1.605050E+1
1.605050E+1
1.620441E+1
1.620441E+1
1.605050E+1
1.589659E+1
1.589659E+1
1.589659E+1
1.605050E+1
1.605050E+1
1.605050E+1
1.620441E+1
1.620441E+1
1.620441E+1
1.635832E+1
1.635832E+1
1.651224E+1
1.651224E+1
1.651224E+1
1.651224E+1
1.651224E+1
1.651224E+1
1.635832E+1
1.620441E+1
1.620441E+1
1.620441E+1
1.635832E+1
1.620441E+1
1.620441E+1
1.635832E+1
1.651224E+1
1.682006E+1
1.666615E+1
1.635832E+1
1.605050E+1
1.605050E+1
1.620441E+1
1.620441E+1
1.620441E+1
1.620441E+1
1.620441E+1
1.620441E+1
1.620441E+1
1.620441E+1
1.651224E+1
1.666615E+1
1.651224E+1
1.635832E+1
1.620441E+1
1.620441E+1
1.620441E+1
1.605050E+1
1.589659E+1
1.605050E+1
1.620441E+1
1.651224E+1
1.682006E+1
1.682006E+1
1.666615E+1
1.635832E+1
1.635832E+1
1.651224E+1
1.651224E+1
1.651224E+1
1.651224E+1
1.635832E+1
1.620441E+1
1.635832E+1
1.666615E+1
1.697398E+1
1.697398E+1
1.666615E+1
1.651224E+1
1.651224E+1
1.666615E+1
1.651224E+1
1.651224E+1
1.651224E+1
1.651224E+1
1.666615E+1
1.666615E+1
1.666615E+1
1.682006E+1
1.682006E+1
1.682006E+1
1.682006E+1
1.682006E+1
1.666615E+1
1.651224E+1
1.635832E+1
1.651224E+1
1.682006E+1
1.697398E+1
1.682006E+1
1.666615E+1
1.682006E+1
1.697398E+1
1.712789E+1
1.712789E+1
1.697398E+1
1.697398E+1
1.697398E+1
1.697398E+1
1.712789E+1
1.728181E+1
1.728181E+1
1.743572E+1
1.743572E+1
1.743572E+1
1.712789E+1
1.697398E+1
1.712789E+1
1.728181E+1
1.728181E+1
1.728181E+1
1.728181E+1
1.728181E+1
1.743572E+1
1.758962E+1
1.758962E+1
1.758962E+1
1.743572E+1
1.728181E+1
1.728181E+1
1.712789E+1
1.712789E+1
1.712789E+1
1.728181E+1
1.728181E+1
1.743572E+1
1.758962E+1
1.774354E+1
1.774354E+1
1.758962E+1
1.743572E+1
1.728181E+1
1.712789E+1
1.728181E+1
1.728181E+1
1.728181E+1
1.758962E+1
1.789745E+1
1.805137E+1
1.805137E+1
1.789745E+1
1.758962E+1
1.712789E+1
1.697398E+1
1.682006E+1
1.682006E+1
1.697398E+1
1.728181E+1
1.743572E+1
1.758962E+1
1.743572E+1
1.697398E+1
1.635832E+1
1.589659E+1
1.558876E+1
1.558876E+1
1.605050E+1
1.666615E+1
1.712789E+1
1.758962E+1
1.774354E+1
1.789745E+1
1.774354E+1
1.728181E+1
1.682006E+1
1.620441E+1
1.589659E+1
1.574267E+1
1.620441E+1
1.666615E+1
1.697398E+1
1.712789E+1
1.728181E+1
1.728181E+1
1.728181E+1
1.697398E+1
1.635832E+1
1.558876E+1
1.481919E+1
1.420355E+1
1.343398E+1
1.251050E+1
1.189485E+1
1.143311E+1
1.112529E+1
1.020181E+1
7.739203E+0
3.583553E+0
-5.720940E-1
-1.033835E+0
4.199204E+0
1.251050E+1
1.774354E+1
1.512702E+1
5.584421E+0
-3.342527E+0
-4.573832E+0
4.045294E+0
1.789745E+1
3.051831E+1
3.821396E+1
3.959917E+1
3.390440E+1
2.097571E+1
2.198338E+0
-1.734860E+1
-3.058511E+1
-3.243207E+1
-2.242773E+1
-4.419918E+0
1.605050E+1
3.359657E+1
4.421656E+1
4.483221E+1
3.436614E+1
1.481919E+1
-8.883392E+0
-2.950772E+1
-4.058945E+1
-3.920423E+1
-2.704512E+1
-9.191217E+0
8.047028E+0
2.066788E+1
2.636267E+1
2.590093E+1
2.051398E+1
1.235659E+1
3.429640E+0
-4.266005E+0
-9.345130E+0
-1.103817E+1
-9.960782E+0
-7.036436E+0
-3.650353E+0
-4.181805E-1
2.352251E+0
4.507031E+0
5.430510E+0
4.814858E+0
2.813988E+0
-1.103573E-1
-3.034700E+0
-5.343395E+0
-6.420785E+0
-6.574698E+0
-6.112959E+0
-5.343395E+0
-4.419918E+0
-3.342527E+0
-2.111223E+0
-1.033835E+0
-4.181805E-1
-7.260075E-1
-1.649485E+0
-2.726875E+0
-3.650353E+0
-4.112091E+0
-4.112091E+0
-3.496439E+0
-2.265137E+0
-8.799210E-1
3.513832E-1
6.592083E-1
4.355621E-2
-1.033835E+0
-2.265137E+0
-3.342527E+0
-3.650353E+0
-3.496439E+0
-3.034700E+0
-2.265137E+0
-1.341660E+0
-4.181805E-1
1.974697E-1
3.513832E-1
4.355621E-2
-7.260075E-1
-1.341660E+0
-1.803398E+0
-1.803398E+0
-1.649485E+0
-1.187746E+0
-5.720940E-1
3.513832E-1
1.274860E+0
2.044424E+0
2.198338E+0
1.736599E+0
1.274860E+0
1.120949E+0
9.670353E-1
1.120949E+0
1.582686E+0
2.198338E+0
2.967901E+0
3.583553E+0
4.045294E+0
4.045294E+0
3.891380E+0
3.737467E+0
3.583553E+0
3.275728E+0
3.121815E+0
3.121815E+0
3.429640E+0
3.737467E+0
4.353117E+0
4.814858E+0
5.430510E+0
5.892246E+0
6.353987E+0
6.507898E+0
6.353987E+0
6.353987E+0
6.353987E+0
6.661812E+0
6.815725E+0
7.123550E+0
7.585289E+0
7.893116E+0
8.200941E+0
8.354853E+0
8.354853E+0
8.508766E+0
8.662680E+0
8.662680E+0
8.662680E+0
8.662680E+0
8.662680E+0
8.662680E+0
8.970505E+0
9.278332E+0
9.586157E+0
9.586157E+0
9.586157E+0
9.586157E+0
9.740070E+0
9.893982E+0
1.020181E+1
1.035572E+1
1.050963E+1
1.066355E+1
1.097137E+1
1.112529E+1
1.127920E+1
1.143311E+1
1.143311E+1
1.143311E+1
1.158702E+1
1.158702E+1
1.158702E+1
1.143311E+1
1.158702E+1
1.158702E+1
1.174094E+1
1.189485E+1
1.189485E+1
1.174094E+1
1.158702E+1
1.143311E+1
1.112529E+1
1.097137E+1
1.097137E+1
1.097137E+1
1.127920E+1
1.189485E+1
1.251050E+1
1.297224E+1
1.312615E+1
1.343398E+1
1.343398E+1
1.328007E+1
1.266442E+1
1.204877E+1
1.143311E+1
1.081746E+1
1.066355E+1
1.081746E+1
1.127920E+1
1.174094E+1
1.235659E+1
1.266442E+1
1.251050E+1
1.220268E+1
1.158702E+1
1.066355E+1
9.740070E+0
9.278332E+0
8.970505E+0
9.124418E+0
9.586157E+0
1.020181E+1
1.097137E+1
1.174094E+1
1.220268E+1
1.204877E+1
1.158702E+1
1.097137E+1
1.020181E+1
9.740070E+0
9.432245E+0
9.278332E+0
9.432245E+0
9.740070E+0
1.004790E+1
1.020181E+1
1.020181E+1
1.004790E+1
9.893982E+0
9.432245E+0
8.970505E+0
8.508766E+0
8.200941E+0
8.354853E+0
8.508766E+0
8.662680E+0
8.662680E+0
8.816591E+0
8.816591E+0
8.662680E+0
8.508766E+0
8.354853E+0
8.354853E+0
8.354853E+0
8.047028E+0
7.893116E+0
7.739203E+0
7.893116E+0
8.047028E+0
8.354853E+0
8.354853E+0
8.354853E+0
8.047028E+0
7.739203E+0
7.431376E+0
7.277462E+0
7.277462E+0
7.431376E+0
7.739203E+0
7.893116E+0
8.047028E+0
8.354853E+0
8.816591E+0
9.278332E+0
9.278332E+0
8.816591E+0
8.200941E+0
7.431376E+0
6.661812E+0
5.892246E+0
5.584421E+0
5.738333E+0
6.353987E+0
7.123550E+0
8.200941E+0
8.970505E+0
9.432245E+0
9.432245E+0
8.816591E+0
7.585289E+0
6.353987E+0
5.122683E+0
4.507031E+0
4.353117E+0
4.968769E+0
6.046160E+0
7.431376E+0
8.662680E+0
9.586157E+0
9.586157E+0
8.970505E+0
7.739203E+0
6.353987E+0
5.276596E+0
4.814858E+0
4.814858E+0
5.276596E+0
5.892246E+0
6.661812E+0
7.585289E+0
8.354853E+0
8.662680E+0
8.508766E+0
7.893116E+0
7.123550E+0
6.507898E+0
6.046160E+0
6.046160E+0
6.200073E+0
6.661812E+0
6.969637E+0
7.431376E+0
7.893116E+0
8.200941E+0
8.200941E+0
7.893116E+0
7.585289E+0
7.123550E+0
6.661812E+0
6.200073E+0
6.200073E+0
6.353987E+0
6.661812E+0
7.123550E+0
7.431376E+0
7.585289E+0
7.739203E+0
7.585289E+0
7.431376E+0
7.123550E+0
6.969637E+0
6.969637E+0
6.969637E+0
6.969637E+0
7.123550E+0
7.277462E+0
7.431376E+0
7.431376E+0
7.431376E+0
7.431376E+0
7.277462E+0
7.123550E+0
6.815725E+0
6.661812E+0
6.507898E+0
6.507898E+0
6.815725E+0
6.815725E+0
6.969637E+0
6.969637E+0
6.815725E+0
6.815725E+0
6.661812E+0
6.507898E+0
6.353987E+0
6.353987E+0
6.353987E+0
6.353987E+0
6.507898E+0
6.661812E+0
6.815725E+0
6.815725E+0
6.969637E+0
6.969637E+0
6.969637E+0
6.969637E+0
6.969637E+0
6.815725E+0
6.661812E+0
6.661812E+0
6.661812E+0
6.661812E+0
6.661812E+0
6.815725E+0
6.815725E+0
6.661812E+0
6.507898E+0
6.507898E+0
6.507898E+0
6.353987E+0
6.353987E+0
6.200073E+0
6.353987E+0
6.507898E+0
6.507898E+0
6.507898E+0
6.507898E+0
6.353987E+0
6.353987E+0
6.353987E+0
6.353987E+0
6.200073E+0
6.353987E+0
6.200073E+0
6.046160E+0
6.046160E+0
6.046160E+0
5.892246E+0
5.892246E+0
5.738333E+0
5.892246E+0
5.892246E+0
5.892246E+0
5.892246E+0
6.046160E+0
5.892246E+0
5.892246E+0
5.738333E+0
5.892246E+0
5.892246E+0
5.738333E+0
5.584421E+0
5.584421E+0
5.584421E+0
5.738333E+0
5.738333E+0
5.738333E+0
5.738333E+0
5.738333E+0
5.584421E+0
5.584421E+0
5.584421E+0
5.738333E+0
5.738333E+0
5.738333E+0
5.584421E+0
5.584421E+0
5.430510E+0
5.276596E+0
5.276596E+0
5.430510E+0
5.584421E+0
5.584421E+0
5.430510E+0
5.276596E+0
5.276596E+0
5.430510E+0
5.430510E+0
5.584421E+0
5.430510E+0
5.430510E+0
5.276596E+0
5.276596E+0
5.430510E+0
5.584421E+0
5.584421E+0
5.430510E+0
5.430510E+0
5.430510E+0
5.276596E+0
5.276596E+0
4.968769E+0
4.660944E+0
4.507031E+0
4.814858E+0
5.122683E+0
5.430510E+0
5.276596E+0
4.968769E+0
4.968769E+0
5.122683E+0
5.122683E+0
4.968769E+0
4.814858E+0
4.814858E+0
4.968769E+0
4.968769E+0
4.968769E+0
4.968769E+0
5.122683E+0
5.276596E+0
5.276596E+0
5.276596E+0
5.122683E+0
4.968769E+0
5.122683E+0
5.276596E+0
5.276596E+0
5.122683E+0
4.968769E+0
4.968769E+0
5.122683E+0
5.122683E+0
4.968769E+0
4.968769E+0
5.122683E+0
5.122683E+0
5.122683E+0
5.122683E+0
4.968769E+0
4.814858E+0
4.814858E+0
4.814858E+0
4.968769E+0
4.814858E+0
4.814858E+0
4.968769E+0
4.968769E+0
4.968769E+0
4.968769E+0
4.968769E+0
4.968769E+0
4.968769E+0
4.968769E+0
5.122683E+0
5.122683E+0
5.122683E+0
5.276596E+0
5.276596E+0
5.276596E+0
5.276596E+0
5.276596E+0
5.122683E+0
5.122683E+0
4.968769E+0
4.814858E+0
4.968769E+0
4.968769E+0
4.968769E+0
5.122683E+0
5.122683E+0
5.122683E+0
5.276596E+0
5.122683E+0
5.122683E+0
4.968769E+0
4.968769E+0
5.122683E+0
5.122683E+0
5.122683E+0
5.276596E+0
5.276596E+0
5.430510E+0
5.430510E+0
5.430510E+0
5.276596E+0
5.276596E+0
5.122683E+0
5.122683E+0
5.122683E+0
5.122683E+0
5.276596E+0
5.430510E+0
5.430510E+0
5.430510E+0
5.276596E+0
5.276596E+0
5.276596E+0
5.430510E+0
5.430510E+0
5.276596E+0
5.276596E+0
5.122683E+0
4.968769E+0
4.968769E+0
4.968769E+0
5.122683E+0
5.276596E+0
5.276596E+0
5.276596E+0
5.276596E+0
5.430510E+0
5.276596E+0
5.122683E+0
5.276596E+0
5.276596E+0
5.122683E+0
5.122683E+0
5.122683E+0
5.122683E+0
5.122683E+0
5.122683E+0
4.968769E+0
4.968769E+0
4.968769E+0
5.122683E+0
5.276596E+0
5.276596E+0
5.276596E+0
5.276596E+0
5.276596E+0
5.276596E+0
5.276596E+0
5.276596E+0
5.276596E+0
5.122683E+0
4.968769E+0
4.814858E+0
4.814858E+0
4.814858E+0
4.660944E+0
4.660944E+0
4.660944E+0
4.814858E+0
4.814858E+0
4.814858E+0
4.814858E+0
4.660944E+0
4.660944E+0
4.660944E+0
4.660944E+0
4.660944E+0
4.660944E+0
4.660944E+0
4.660944E+0
4.660944E+0
4.660944E+0
4.660944E+0
4.660944E+0
4.507031E+0
4.507031E+0
4.507031E+0
4.507031E+0
4.660944E+0
4.660944E+0
4.660944E+0
4.507031E+0
4.199204E+0
4.199204E+0
4.353117E+0
4.660944E+0
4.660944E+0
4.507031E+0
4.353117E+0
4.353117E+0
4.507031E+0
4.353117E+0
4.353117E+0
4.353117E+0
4.353117E+0
4.353117E+0
4.353117E+0
4.045294E+0
3.737467E+0
3.891380E+0
4.045294E+0
4.045294E+0
3.891380E+0
3.891380E+0
3.891380E+0
4.045294E+0
4.045294E+0
4.045294E+0
4.045294E+0
4.045294E+0
4.045294E+0
4.045294E+0
4.045294E+0
3.891380E+0
3.891380E+0
3.891380E+0
4.045294E+0
4.045294E+0
4.045294E+0
3.891380E+0
3.737467E+0
3.737467E+0
3.737467E+0
3.891380E+0
4.045294E+0
3.891380E+0
3.737467E+0
3.583553E+0
3.583553E+0
3.583553E+0
3.583553E+0
3.583553E+0
3.429640E+0
3.429640E+0
3.429640E+0
3.429640E+0
3.583553E+0
3.583553E+0
3.583553E+0
3.583553E+0
3.583553E+0
3.737467E+0
3.737467E+0
3.583553E+0
3.583553E+0
3.583553E+0
3.737467E+0
3.891380E+0
3.891380E+0
3.737467E+0
3.583553E+0
3.429640E+0
3.429640E+0
3.429640E+0
3.583553E+0
3.583553E+0
3.583553E+0
3.737467E+0
3.891380E+0
3.891380E+0
3.891380E+0
3.737467E+0
3.583553E+0
3.737467E+0
3.891380E+0
3.737467E+0
3.583553E+0
3.583553E+0
3.583553E+0
3.737467E+0
3.737467E+0
3.737467E+0
3.583553E+0
3.583553E+0
3.737467E+0
3.737467E+0
3.737467E+0
3.583553E+0
3.583553E+0
3.737467E+0
3.737467E+0
3.737467E+0
3.737467E+0
3.891380E+0
3.891380E+0
4.045294E+0
3.891380E+0
3.891380E+0
3.737467E+0
3.737467E+0
3.891380E+0
3.891380E+0
4.045294E+0
4.045294E+0
3.891380E+0
3.891380E+0
3.891380E+0
3.891380E+0
3.891380E+0
3.737467E+0
3.737467E+0
3.891380E+0
3.737467E+0
3.737467E+0
3.583553E+0
3.583553E+0
3.737467E+0
3.891380E+0
3.891380E+0
3.891380E+0
3.891380E+0
3.891380E+0
4.045294E+0
4.045294E+0
4.045294E+0
4.045294E+0
4.045294E+0
4.045294E+0
4.199204E+0
4.199204E+0
4.199204E+0
4.199204E+0
4.199204E+0
4.199204E+0
4.045294E+0
3.891380E+0
3.891380E+0
4.045294E+0
4.199204E+0
4.199204E+0
4.199204E+0
4.199204E+0
4.353117E+0
4.353117E+0
4.353117E+0
4.353117E+0
4.353117E+0
4.353117E+0
4.353117E+0
4.507031E+0
4.814858E+0
4.968769E+0
4.814858E+0
4.660944E+0
4.660944E+0
4.660944E+0
4.814858E+0
4.968769E+0
4.968769E+0
5.122683E+0
5.122683E+0
5.122683E+0
5.122683E+0
5.122683E+0
5.276596E+0
5.430510E+0
5.584421E+0
5.584421E+0
5.584421E+0
5.584421E+0
5.584421E+0
5.738333E+0
5.738333E+0
5.738333E+0
5.738333E+0
5.892246E+0
6.046160E+0
6.046160E+0
6.200073E+0
6.200073E+0
6.200073E+0
6.353987E+0
6.353987E+0
6.353987E+0
6.353987E+0
6.507898E+0
6.661812E+0
6.815725E+0
6.969637E+0
6.969637E+0
6.969637E+0
7.123550E+0
7.123550E+0
7.277462E+0
7.431376E+0
7.431376E+0
7.277462E+0
7.277462E+0
7.585289E+0
7.739203E+0
7.893116E+0
7.739203E+0
7.893116E+0
8.047028E+0
8.200941E+0
8.200941E+0
8.354853E+0
8.354853E+0
8.354853E+0
8.354853E+0
8.354853E+0
8.354853E+0
8.508766E+0
8.508766E+0
8.662680E+0
8.816591E+0
8.816591E+0
8.816591E+0
8.816591E+0
8.816591E+0
8.970505E+0
8.970505E+0
8.970505E+0
8.970505E+0
9.124418E+0
9.124418E+0
9.278332E+0
9.124418E+0
9.124418E+0
9.124418E+0
9.278332E+0
9.278332E+0
9.124418E+0
9.278332E+0
9.278332E+0
9.124418E+0
8.970505E+0
8.970505E+0
8.970505E+0
8.970505E+0
9.278332E+0
9.432245E+0
9.432245E+0
9.432245E+0
9.278332E+0
9.278332E+0
9.124418E+0
9.278332E+0
9.432245E+0
9.432245E+0
9.432245E+0
9.432245E+0
9.432245E+0
9.586157E+0
9.586157E+0
9.432245E+0
9.432245E+0
9.432245E+0
9.278332E+0
9.124418E+0
8.970505E+0
9.124418E+0
9.278332E+0
9.278332E+0
9.278332E+0
9.278332E+0
9.432245E+0
9.432245E+0
9.432245E+0
9.432245E+0
9.586157E+0
9.586157E+0
9.432245E+0
9.432245E+0
9.278332E+0
9.124418E+0
8.970505E+0
8.970505E+0
8.970505E+0
8.970505E+0
8.816591E+0
8.816591E+0
8.816591E+0
8.970505E+0
9.124418E+0
9.278332E+0
9.432245E+0
9.432245E+0
9.278332E+0
9.124418E+0
8.970505E+0
8.816591E+0
8.662680E+0
8.508766E+0
8.508766E+0
8.662680E+0
8.662680E+0
8.662680E+0
8.354853E+0
8.200941E+0
8.200941E+0
8.354853E+0
8.508766E+0
8.508766E+0
8.354853E+0
8.354853E+0
8.354853E+0
8.354853E+0
8.200941E+0
8.200941E+0
8.200941E+0
8.047028E+0
8.047028E+0
8.047028E+0
7.893116E+0
7.893116E+0
7.893116E+0
8.047028E+0
8.047028E+0
8.047028E+0
7.739203E+0
7.585289E+0
7.431376E+0
7.431376E+0
7.431376E+0
7.431376E+0
7.277462E+0
7.123550E+0
7.123550E+0
7.277462E+0
7.431376E+0
7.585289E+0
7.739203E+0
7.585289E+0
7.431376E+0
7.277462E+0
7.277462E+0
7.277462E+0
7.277462E+0
6.969637E+0
6.815725E+0
6.815725E+0
6.815725E+0
6.815725E+0
6.969637E+0
6.969637E+0
7.123550E+0
6.969637E+0
6.969637E+0
6.815725E+0
6.815725E+0
6.661812E+0
6.815725E+0
6.815725E+0
6.815725E+0
6.507898E+0
6.353987E+0
6.353987E+0
6.507898E+0
6.661812E+0
6.661812E+0
6.507898E+0
6.353987E+0
6.353987E+0
6.353987E+0
6.200073E+0
6.200073E+0
6.200073E+0
6.046160E+0
6.200073E+0
6.200073E+0
6.200073E+0
6.200073E+0
6.200073E+0
6.200073E+0
6.046160E+0
6.200073E+0
6.200073E+0
6.046160E+0
6.046160E+0
6.046160E+0
6.046160E+0
6.046160E+0
6.046160E+0
5.892246E+0
5.892246E+0
5.892246E+0
5.892246E+0
5.892246E+0
5.892246E+0
5.892246E+0
5.738333E+0
5.892246E+0
6.046160E+0
6.046160E+0
6.046160E+0
5.892246E+0
5.738333E+0
5.584421E+0
5.738333E+0
5.738333E+0
5.892246E+0
5.892246E+0
5.738333E+0
5.584421E+0
5.430510E+0
5.276596E+0
5.276596E+0
5.276596E+0
5.122683E+0
5.122683E+0
5.122683E+0
5.276596E+0
5.430510E+0
5.430510E+0
5.430510E+0
5.430510E+0
5.430510E+0
5.430510E+0
5.276596E+0
5.122683E+0
5.122683E+0
4.968769E+0
4.968769E+0
4.968769E+0
4.968769E+0
5.122683E+0
5.276596E+0
5.430510E+0
5.276596E+0
5.276596E+0
5.276596E+0
5.122683E+0
5.122683E+0
5.122683E+0
5.122683E+0
5.276596E+0
5.122683E+0
5.122683E+0
5.122683E+0
5.122683E+0
4.968769E+0
4.968769E+0
4.968769E+0
4.968769E+0
4.968769E+0
4.968769E+0
4.968769E+0
4.968769E+0
4.968769E+0
4.814858E+0
4.814858E+0
4.660944E+0
4.660944E+0
4.660944E+0
4.660944E+0
4.660944E+0
4.660944E+0
4.660944E+0
4.660944E+0
4.660944E+0
4.660944E+0
4.814858E+0
4.968769E+0
4.814858E+0
4.507031E+0
4.199204E+0
4.199204E+0
4.353117E+0
4.353117E+0
4.353117E+0
4.045294E+0
4.045294E+0
4.199204E+0
4.353117E+0
4.199204E+0
4.045294E+0
4.045294E+0
4.045294E+0
4.199204E+0
4.353117E+0
4.353117E+0
4.507031E+0
4.507031E+0
4.507031E+0
4.507031E+0
4.353117E+0
4.353117E+0
4.199204E+0
4.199204E+0
4.199204E+0
4.045294E+0
4.045294E+0
3.891380E+0
3.891380E+0
4.045294E+0
4.045294E+0
4.045294E+0
4.045294E+0
4.199204E+0
4.199204E+0
4.199204E+0
4.045294E+0
4.045294E+0
4.045294E+0
4.045294E+0
4.045294E+0
4.045294E+0
4.045294E+0
4.045294E+0
3.891380E+0
3.737467E+0
3.891380E+0
4.045294E+0
4.045294E+0
3.891380E+0
3.891380E+0
3.891380E+0
4.045294E+0
3.891380E+0
3.737467E+0
3.737467E+0
3.737467E+0
3.891380E+0
4.045294E+0
4.045294E+0
4.045294E+0
4.045294E+0
4.045294E+0
4.045294E+0
4.199204E+0
4.199204E+0
4.199204E+0
4.045294E+0
3.891380E+0
3.891380E+0
4.045294E+0
4.045294E+0
4.045294E+0
3.891380E+0
3.891380E+0
3.891380E+0
4.045294E+0
4.199204E+0
4.199204E+0
4.199204E+0
4.199204E+0
4.199204E+0
4.199204E+0
4.199204E+0
4.199204E+0
4.353117E+0
4.199204E+0
4.199204E+0
4.353117E+0
4.353117E+0
4.507031E+0
4.353117E+0
4.353117E+0
4.353117E+0
4.507031E+0
4.660944E+0
4.814858E+0
4.814858E+0
4.660944E+0
4.660944E+0
4.814858E+0
4.814858E+0
4.968769E+0
4.968769E+0
4.968769E+0
4.814858E+0
4.814858E+0
4.968769E+0
4.968769E+0
4.968769E+0
4.968769E+0
4.968769E+0
5.122683E+0
5.276596E+0
5.276596E+0
5.276596E+0
5.122683E+0
5.276596E+0
5.276596E+0
5.584421E+0
5.584421E+0
5.584421E+0
5.584421E+0
5.584421E+0
5.738333E+0
5.738333E+0
5.738333E+0
5.738333E+0
5.892246E+0
5.892246E+0
6.046160E+0
5.892246E+0
5.892246E+0
6.046160E+0
6.353987E+0
6.353987E+0
6.200073E+0
6.046160E+0
6.046160E+0
6.200073E+0
6.353987E+0
6.507898E+0
6.507898E+0
6.507898E+0
6.507898E+0
6.661812E+0
6.815725E+0
6.815725E+0
6.815725E+0
6.815725E+0
6.815725E+0
6.969637E+0
7.123550E+0
7.123550E+0
7.123550E+0
7.123550E+0
7.277462E+0
7.277462E+0
7.277462E+0
7.277462E+0
7.431376E+0
7.431376E+0
7.277462E+0
7.277462E+0
7.431376E+0
7.585289E+0
7.585289E+0
7.585289E+0
7.585289E+0
7.585289E+0
7.585289E+0
7.739203E+0
7.739203E+0
7.739203E+0
7.739203E+0
7.893116E+0
7.893116E+0
7.893116E+0
7.739203E+0
7.585289E+0
7.739203E+0
7.893116E+0
8.200941E+0
8.200941E+0
8.047028E+0
8.200941E+0
8.354853E+0
8.354853E+0
8.508766E+0
8.354853E+0
8.354853E+0
8.354853E+0
8.200941E+0
8.047028E+0
8.047028E+0
8.200941E+0
8.354853E+0
8.354853E+0
8.354853E+0
8.354853E+0
8.508766E+0
8.662680E+0
8.354853E+0
8.200941E+0
8.200941E+0
8.354853E+0
8.508766E+0
8.508766E+0
8.508766E+0
8.508766E+0
8.508766E+0
8.354853E+0
8.354853E+0
8.354853E+0
8.354853E+0
8.354853E+0
8.354853E+0
8.354853E+0
8.354853E+0
8.354853E+0
8.508766E+0
8.354853E+0
8.354853E+0
8.200941E+0
8.354853E+0
8.354853E+0
8.354853E+0
8.354853E+0
8.354853E+0
8.354853E+0
8.354853E+0
8.508766E+0
8.508766E+0
8.508766E+0
8.508766E+0
8.662680E+0
8.662680E+0
8.662680E+0
8.662680E+0
8.662680E+0
8.662680E+0
8.508766E+0
8.508766E+0
8.662680E+0
8.662680E+0
8.662680E+0
8.662680E+0
8.662680E+0
8.662680E+0
8.508766E+0
8.508766E+0
8.354853E+0
8.508766E+0
8.662680E+0
8.662680E+0
8.508766E+0
8.508766E+0
8.508766E+0
8.662680E+0
8.662680E+0
8.508766E+0
8.508766E+0
8.354853E+0
8.354853E+0
8.354853E+0
8.508766E+0
8.662680E+0
8.662680E+0
8.508766E+0
8.508766E+0
8.662680E+0
8.662680E+0
8.662680E+0
8.662680E+0
8.508766E+0
8.508766E+0
8.508766E+0
8.354853E+0
8.354853E+0
8.508766E+0
8.508766E+0
8.662680E+0
8.508766E+0
8.354853E+0
8.354853E+0
8.354853E+0
8.508766E+0
8.508766E+0
8.662680E+0
8.662680E+0
8.662680E+0
8.662680E+0
8.662680E+0
8.662680E+0
8.662680E+0
8.816591E+0
8.970505E+0
8.970505E+0
8.816591E+0
8.662680E+0
8.508766E+0
8.508766E+0
8.662680E+0
8.662680E+0
8.662680E+0
8.508766E+0
8.508766E+0
8.662680E+0
8.816591E+0
8.816591E+0
8.508766E+0
8.508766E+0
8.508766E+0
8.662680E+0
8.816591E+0
8.816591E+0
8.816591E+0
8.662680E+0
8.662680E+0
8.662680E+0
8.816591E+0
8.816591E+0
8.816591E+0
8.816591E+0
8.816591E+0
8.816591E+0
8.970505E+0
8.970505E+0
8.970505E+0
8.816591E+0
8.662680E+0
8.662680E+0
8.662680E+0
8.508766E+0
8.508766E+0
8.662680E+0
8.816591E+0
8.816591E+0
8.662680E+0
8.662680E+0
8.662680E+0
8.816591E+0
8.816591E+0
8.816591E+0
8.816591E+0
8.662680E+0
8.662680E+0
8.662680E+0
8.662680E+0
8.662680E+0
8.662680E+0
8.662680E+0
8.662680E+0
8.508766E+0
8.354853E+0
8.354853E+0
8.200941E+0
8.200941E+0
8.354853E+0
8.354853E+0
8.354853E+0
8.508766E+0
8.508766E+0
8.354853E+0
8.354853E+0
8.354853E+0
8.200941E+0
7.893116E+0
7.893116E+0
7.893116E+0
8.047028E+0
8.200941E+0
8.200941E+0
8.047028E+0
8.200941E+0
8.200941E+0
8.200941E+0
8.047028E+0
8.047028E+0
8.200941E+0
8.354853E+0
8.354853E+0
8.200941E+0
7.893116E+0
7.893116E+0
8.047028E+0
8.354853E+0
8.354853E+0
8.508766E+0
8.354853E+0
8.354853E+0
8.354853E+0
8.354853E+0
8.354853E+0
8.354853E+0
8.200941E+0
8.200941E+0
8.200941E+0
8.354853E+0
8.354853E+0
8.354853E+0
8.354853E+0
8.200941E+0
8.200941E+0
8.200941E+0
8.200941E+0
8.200941E+0
8.200941E+0
8.200941E+0
8.200941E+0
8.200941E+0
8.354853E+0
8.508766E+0
8.508766E+0
8.354853E+0
8.200941E+0
8.200941E+0
8.508766E+0
8.662680E+0
8.508766E+0
8.354853E+0
8.354853E+0
8.200941E+0
8.200941E+0
8.200941E+0
8.354853E+0
8.508766E+0
8.662680E+0
8.662680E+0
8.662680E+0
8.508766E+0
8.354853E+0
8.200941E+0
8.200941E+0
8.047028E+0
8.200941E+0
8.354853E+0
8.354853E+0
8.354853E+0
8.354853E+0
8.354853E+0
8.508766E+0
8.662680E+0
8.662680E+0
8.662680E+0
8.662680E+0
8.508766E+0
8.354853E+0
8.508766E+0
8.508766E+0
8.662680E+0
8.662680E+0
8.662680E+0
8.662680E+0
8.662680E+0
8.662680E+0
8.662680E+0
8.662680E+0
8.508766E+0
8.354853E+0
8.354853E+0
8.200941E+0
8.354853E+0
8.354853E+0
8.508766E+0
8.508766E+0
8.508766E+0
8.508766E+0
8.508766E+0
8.508766E+0
8.354853E+0
8.200941E+0
8.354853E+0
8.354853E+0
8.354853E+0
8.354853E+0
8.200941E+0
8.200941E+0
8.200941E+0
8.200941E+0
8.200941E+0
8.047028E+0
7.893116E+0
8.047028E+0
8.047028E+0
8.047028E+0
8.047028E+0
8.047028E+0
7.893116E+0
7.893116E+0
7.893116E+0
8.047028E+0
8.200941E+0
8.047028E+0
7.893116E+0
7.739203E+0
7.739203E+0
7.893116E+0
7.893116E+0
7.893116E+0
7.739203E+0
7.739203E+0
7.893116E+0
8.047028E+0
8.200941E+0
8.047028E+0
8.047028E+0
7.893116E+0
7.893116E+0
7.893116E+0
7.893116E+0
8.047028E+0
8.047028E+0
8.047028E+0
7.893116E+0
7.893116E+0
7.893116E+0
7.893116E+0
7.893116E+0
7.893116E+0
7.893116E+0
8.047028E+0
8.200941E+0
8.200941E+0
8.047028E+0
7.893116E+0
7.893116E+0
7.893116E+0
8.047028E+0
8.047028E+0
7.893116E+0
7.893116E+0
7.893116E+0
7.893116E+0
7.893116E+0
7.893116E+0
7.893116E+0
7.739203E+0
7.739203E+0
7.739203E+0
7.739203E+0
7.585289E+0
7.277462E+0
7.123550E+0
7.123550E+0
7.277462E+0
7.431376E+0
7.277462E+0
7.123550E+0
7.123550E+0
7.277462E+0
7.277462E+0
7.123550E+0
6.969637E+0
6.969637E+0
7.123550E+0
7.123550E+0
6.969637E+0
6.815725E+0
6.815725E+0
6.661812E+0
6.661812E+0
6.507898E+0
6.353987E+0
6.200073E+0
6.200073E+0
6.046160E+0
5.584421E+0
4.968769E+0
4.045294E+0
2.967901E+0
1.890511E+0
1.582686E+0
2.044424E+0
3.275728E+0
5.122683E+0
6.969637E+0
8.047028E+0
8.047028E+0
6.815725E+0
4.660944E+0
2.198338E+0
-1.103573E-1
-1.341660E+0
-1.341660E+0
-2.642689E-1
1.428772E+0
3.429640E+0
5.430510E+0
6.815725E+0
7.431376E+0
6.969637E+0
5.584421E+0
3.583553E+0
1.274860E+0
-7.260075E-1
-1.957310E+0
-1.957310E+0
-1.187746E+0
5.052948E-1
2.506165E+0
4.353117E+0
5.738333E+0
6.046160E+0
5.276596E+0
3.429640E+0
1.274860E+0
-8.799210E-1
-2.265137E+0
-2.880789E+0
-2.419050E+0
-1.341660E+0
1.974697E-1
1.582686E+0
2.660078E+0
2.967901E+0
2.813988E+0
2.044424E+0
1.120949E+0
3.513832E-1
-4.181805E-1
-1.033835E+0
-1.187746E+0
-1.187746E+0
-8.799210E-1
-4.181805E-1
1.974697E-1
5.052948E-1
3.513832E-1
-1.103573E-1
-5.720940E-1
-7.260075E-1
-5.720940E-1
-1.103573E-1
3.513832E-1
6.592083E-1
6.592083E-1
6.592083E-1
3.513832E-1
-1.103573E-1
-4.181805E-1
-5.720940E-1
-4.181805E-1
-1.103573E-1
3.513832E-1
9.670353E-1
1.428772E+0
1.582686E+0
1.582686E+0
1.274860E+0
9.670353E-1
5.052948E-1
-1.103573E-1
-7.260075E-1
-1.033835E+0
-1.033835E+0
-7.260075E-1
-4.181805E-1
-1.103573E-1
3.513832E-1
5.052948E-1
3.513832E-1
4.355621E-2
-2.642689E-1
-4.181805E-1
-5.720940E-1
-5.720940E-1
-7.260075E-1
-7.260075E-1
-5.720940E-1
-2.642689E-1
-1.103573E-1
4.355621E-2
4.355621E-2
1.974697E-1
3.513832E-1
5.052948E-1
3.513832E-1
1.974697E-1
-1.103573E-1
-2.642689E-1
-4.181805E-1
-4.181805E-1
-4.181805E-1
-2.642689E-1
-2.642689E-1
-1.103573E-1
-1.103573E-1
4.355621E-2
3.513832E-1
5.052948E-1
5.052948E-1
5.052948E-1
3.513832E-1
1.974697E-1
1.974697E-1
3.513832E-1
5.052948E-1
9.670353E-1
1.120949E+0
1.274860E+0
1.274860E+0
1.274860E+0
1.120949E+0
1.120949E+0
1.120949E+0
9.670353E-1
8.131218E-1
8.131218E-1
8.131218E-1
8.131218E-1
9.670353E-1
1.120949E+0
1.120949E+0
1.120949E+0
1.274860E+0
1.582686E+0
1.736599E+0
1.582686E+0
1.582686E+0
1.582686E+0
1.736599E+0
1.890511E+0
2.044424E+0
2.352251E+0
2.660078E+0
2.813988E+0
2.967901E+0
3.121815E+0
3.275728E+0
3.429640E+0
3.737467E+0
3.891380E+0
4.045294E+0
4.199204E+0
4.199204E+0
4.353117E+0
4.814858E+0
5.122683E+0
5.122683E+0
4.968769E+0
4.660944E+0
4.507031E+0
4.660944E+0
4.968769E+0
5.276596E+0
5.584421E+0
5.738333E+0
5.892246E+0
6.200073E+0
6.507898E+0
6.661812E+0
6.507898E+0
6.507898E+0
6.507898E+0
6.661812E+0
6.969637E+0
7.277462E+0
7.431376E+0
7.739203E+0
7.893116E+0
8.047028E+0
8.047028E+0
7.893116E+0
7.739203E+0
7.739203E+0
7.739203E+0
7.893116E+0
8.047028E+0
8.200941E+0
8.508766E+0
8.662680E+0
8.662680E+0
8.816591E+0
8.816591E+0
8.816591E+0
8.816591E+0
8.816591E+0
8.816591E+0
8.970505E+0
8.816591E+0
8.970505E+0
9.124418E+0
9.432245E+0
9.432245E+0
9.278332E+0
9.278332E+0
9.278332E+0
9.432245E+0
9.586157E+0
9.432245E+0
9.278332E+0
9.124418E+0
9.124418E+0
9.124418E+0
9.124418E+0
9.278332E+0
9.124418E+0
9.124418E+0
9.124418E+0
9.124418E+0
9.124418E+0
9.124418E+0
8.970505E+0
8.816591E+0
8.970505E+0
9.124418E+0
8.970505E+0
8.816591E+0
8.662680E+0
8.508766E+0
8.508766E+0
8.508766E+0
8.662680E+0
8.816591E+0
8.970505E+0
9.124418E+0
9.432245E+0
9.278332E+0
8.970505E+0
8.662680E+0
8.508766E+0
8.508766E+0
8.508766E+0
8.662680E+0
8.662680E+0
8.662680E+0
8.662680E+0
8.816591E+0
8.816591E+0
8.816591E+0
8.662680E+0
8.662680E+0
8.970505E+0
9.278332E+0
9.586157E+0
9.740070E+0
9.740070E+0
9.893982E+0
9.893982E+0
9.432245E+0
8.970505E+0
8.662680E+0
8.816591E+0
9.124418E+0
9.586157E+0
9.893982E+0
1.020181E+1
1.035572E+1
1.020181E+1
9.740070E+0
9.278332E+0
8.970505E+0
8.970505E+0
9.278332E+0
9.586157E+0
1.004790E+1
1.020181E+1
1.050963E+1
1.050963E+1
1.035572E+1
1.020181E+1
1.004790E+1
1.004790E+1
1.020181E+1
1.020181E+1
1.035572E+1
1.050963E+1
1.066355E+1
1.081746E+1
1.081746E+1
1.081746E+1
1.081746E+1
1.081746E+1
1.066355E+1
1.066355E+1
1.050963E+1
1.066355E+1
1.066355E+1
1.066355E+1
1.081746E+1
1.097137E+1
1.097137E+1
1.097137E+1
1.081746E+1
1.097137E+1
1.112529E+1
1.112529E+1
1.112529E+1
1.112529E+1
1.127920E+1
1.127920E+1
1.127920E+1
1.127920E+1
1.127920E+1
1.127920E+1
1.143311E+1
1.143311E+1
1.143311E+1
1.143311E+1
1.127920E+1
1.097137E+1
1.081746E+1
1.081746E+1
1.097137E+1
1.112529E+1
1.097137E+1
1.097137E+1
1.097137E+1
1.097137E+1
1.081746E+1
1.081746E+1
1.066355E+1
1.050963E+1
1.035572E+1
1.035572E+1
1.035572E+1
1.050963E+1
1.050963E+1
1.050963E+1
1.050963E+1
1.066355E+1
1.066355E+1
1.050963E+1
1.035572E+1
1.020181E+1
1.004790E+1
1.004790E+1
9.893982E+0
9.893982E+0
9.893982E+0
9.893982E+0
1.004790E+1
1.004790E+1
1.004790E+1
9.740070E+0
9.586157E+0
9.432245E+0
9.432245E+0
9.278332E+0
9.278332E+0
9.278332E+0
9.432245E+0
9.278332E+0
9.278332E+0
9.124418E+0
9.124418E+0
8.970505E+0
8.816591E+0
8.662680E+0
8.662680E+0
8.662680E+0
8.662680E+0
8.508766E+0
8.200941E+0
8.200941E+0
8.200941E+0
8.200941E+0
8.200941E+0
8.200941E+0
8.047028E+0
7.893116E+0
7.739203E+0
7.585289E+0
7.431376E+0
7.585289E+0
7.739203E+0
7.739203E+0
7.585289E+0
7.585289E+0
7.431376E+0
7.277462E+0
7.123550E+0
6.969637E+0
6.969637E+0
6.815725E+0
6.507898E+0
6.353987E+0
6.353987E+0
6.353987E+0
6.507898E+0
6.507898E+0
6.353987E+0
6.353987E+0
6.200073E+0
6.200073E+0
6.046160E+0
5.892246E+0
5.738333E+0
5.738333E+0
5.738333E+0
5.584421E+0
5.430510E+0
5.430510E+0
5.584421E+0
5.584421E+0
5.584421E+0
5.430510E+0
5.430510E+0
5.430510E+0
5.276596E+0
5.122683E+0
4.814858E+0
4.660944E+0
4.507031E+0
4.507031E+0
4.353117E+0
4.199204E+0
4.199204E+0
4.199204E+0
4.353117E+0
4.353117E+0
4.507031E+0
4.353117E+0
4.045294E+0
3.891380E+0
3.737467E+0
3.891380E+0
3.891380E+0
3.891380E+0
3.891380E+0
3.891380E+0
3.737467E+0
3.583553E+0
3.429640E+0
3.275728E+0
3.275728E+0
3.429640E+0
3.429640E+0
3.429640E+0
3.429640E+0
3.429640E+0
3.429640E+0
3.429640E+0
3.429640E+0
3.121815E+0
2.813988E+0
2.660078E+0
2.967901E+0
3.121815E+0
3.275728E+0
3.121815E+0
3.121815E+0
3.121815E+0
3.121815E+0
2.967901E+0
2.660078E+0
2.506165E+0
2.506165E+0
2.506165E+0
2.352251E+0
2.198338E+0
1.890511E+0
1.582686E+0
1.274860E+0
1.120949E+0
9.670353E-1
6.592083E-1
5.052948E-1
3.513832E-1
3.513832E-1
5.052948E-1
6.592083E-1
6.592083E-1
6.592083E-1
5.052948E-1
3.513832E-1
4.355621E-2
-1.103573E-1
-1.103573E-1
1.974697E-1
5.052948E-1
9.670353E-1
1.274860E+0
1.428772E+0
1.582686E+0
1.582686E+0
1.428772E+0
9.670353E-1
3.513832E-1
4.355621E-2
-2.642689E-1
-1.103573E-1
4.355621E-2
1.974697E-1
5.052948E-1
9.670353E-1
1.428772E+0
1.428772E+0
1.274860E+0
8.131218E-1
3.513832E-1
4.355621E-2
-4.181805E-1
-5.720940E-1
-5.720940E-1
-2.642689E-1
3.513832E-1
9.670353E-1
1.582686E+0
2.044424E+0
2.198338E+0
2.198338E+0
1.890511E+0
1.428772E+0
9.670353E-1
6.592083E-1
5.052948E-1
8.131218E-1
1.120949E+0
1.582686E+0
2.044424E+0
2.352251E+0
2.660078E+0
2.660078E+0
2.506165E+0
2.352251E+0
2.198338E+0
2.044424E+0
1.890511E+0
1.890511E+0
1.890511E+0
2.198338E+0
2.506165E+0
2.660078E+0
2.660078E+0
2.198338E+0
1.274860E+0
4.355621E-2
-4.181805E-1
1.974697E-1
1.890511E+0
3.429640E+0
4.045294E+0
3.583553E+0
2.813988E+0
2.044424E+0
1.890511E+0
2.352251E+0
3.583553E+0
5.276596E+0
6.815725E+0
8.047028E+0
8.970505E+0
9.278332E+0
8.662680E+0
6.661812E+0
3.429640E+0
4.355621E-2
-2.111223E+0
-2.265137E+0
-4.181805E-1
2.813988E+0
6.353987E+0
9.432245E+0
1.097137E+1
1.066355E+1
8.662680E+0
5.738333E+0
2.813988E+0
8.131218E-1
1.974697E-1
9.670353E-1
2.813988E+0
4.968769E+0
7.123550E+0
8.816591E+0
9.740070E+0
9.740070E+0
9.124418E+0
8.047028E+0
6.661812E+0
5.584421E+0
4.660944E+0
4.507031E+0
4.968769E+0
5.892246E+0
6.969637E+0
8.047028E+0
8.662680E+0
8.816591E+0
8.508766E+0
7.739203E+0
6.815725E+0
5.892246E+0
5.430510E+0
5.584421E+0
5.892246E+0
6.507898E+0
7.123550E+0
7.739203E+0
8.200941E+0
8.354853E+0
8.200941E+0
7.893116E+0
7.277462E+0
6.815725E+0
6.661812E+0
6.507898E+0
6.661812E+0
6.969637E+0
7.431376E+0
8.047028E+0
8.508766E+0
8.816591E+0
8.816591E+0
8.508766E+0
8.047028E+0
7.585289E+0
7.123550E+0
6.661812E+0
6.507898E+0
6.507898E+0
6.815725E+0
7.277462E+0
7.585289E+0
7.739203E+0
7.893116E+0
7.739203E+0
7.277462E+0
6.815725E+0
6.507898E+0
6.353987E+0
6.200073E+0
6.200073E+0
6.353987E+0
6.661812E+0
7.277462E+0
7.585289E+0
7.739203E+0
7.739203E+0
7.431376E+0
7.123550E+0
6.815725E+0
6.507898E+0
6.353987E+0
6.353987E+0
6.507898E+0
6.815725E+0
6.815725E+0
6.815725E+0
6.661812E+0
6.353987E+0
6.200073E+0
6.046160E+0
5.892246E+0
5.584421E+0
5.430510E+0
5.430510E+0
5.738333E+0
5.738333E+0
5.584421E+0
5.738333E+0
5.892246E+0
6.046160E+0
6.046160E+0
5.892246E+0
5.892246E+0
5.892246E+0
5.738333E+0
5.584421E+0
5.584421E+0
5.584421E+0
5.584421E+0
5.584421E+0
5.584421E+0
5.584421E+0
5.584421E+0
5.430510E+0
5.122683E+0
4.814858E+0
4.660944E+0
4.814858E+0
4.814858E+0
4.660944E+0
4.660944E+0
4.660944E+0
4.814858E+0
4.968769E+0
4.814858E+0
4.660944E+0
4.353117E+0
4.353117E+0
4.507031E+0
4.507031E+0
4.660944E+0
4.507031E+0
4.353117E+0
4.199204E+0
4.199204E+0
4.199204E+0
4.353117E+0
4.353117E+0
4.199204E+0
4.045294E+0
4.045294E+0
3.891380E+0
3.891380E+0
3.891380E+0
3.891380E+0
3.891380E+0
3.737467E+0
3.583553E+0
3.583553E+0
3.737467E+0
3.737467E+0
3.429640E+0
3.275728E+0
3.275728E+0
3.429640E+0
3.583553E+0
3.583553E+0
3.583553E+0
3.583553E+0
3.583553E+0
3.583553E+0
3.583553E+0
3.583553E+0
3.737467E+0
3.737467E+0
3.583553E+0
3.737467E+0
3.737467E+0
3.737467E+0
3.737467E+0
3.737467E+0
3.583553E+0
3.583553E+0
3.583553E+0
3.429640E+0
3.275728E+0
3.275728E+0
3.275728E+0
3.429640E+0
3.429640E+0
3.429640E+0
3.275728E+0
3.275728E+0
3.275728E+0
3.275728E+0
3.275728E+0
3.121815E+0
3.275728E+0
3.275728E+0
3.275728E+0
3.429640E+0
3.429640E+0
3.429640E+0
3.429640E+0
3.429640E+0
3.429640E+0
3.583553E+0
3.737467E+0
3.737467E+0
3.583553E+0
3.737467E+0
3.737467E+0
3.737467E+0
3.891380E+0
3.891380E+0
3.737467E+0
3.737467E+0
3.583553E+0
3.737467E+0
3.737467E+0
3.891380E+0
3.891380E+0
4.045294E+0
4.045294E+0
3.891380E+0
3.891380E+0
3.891380E+0
3.891380E+0
3.891380E+0
3.891380E+0
4.045294E+0
4.045294E+0
4.199204E+0
4.045294E+0
3.891380E+0
4.045294E+0
4.199204E+0
4.353117E+0
4.353117E+0
4.199204E+0
4.199204E+0
4.199204E+0
4.199204E+0
4.199204E+0
4.045294E+0
4.045294E+0
4.045294E+0
4.199204E+0
4.199204E+0
4.045294E+0
3.891380E+0
3.891380E+0
4.045294E+0
4.199204E+0
4.353117E+0
4.507031E+0
4.507031E+0
4.507031E+0
4.507031E+0
4.507031E+0
4.507031E+0
4.507031E+0
4.353117E+0
4.199204E+0
4.199204E+0
4.199204E+0
4.353117E+0
4.814858E+0
5.122683E+0
5.122683E+0
5.122683E+0
4.814858E+0
4.660944E+0
4.507031E+0
4.507031E+0
4.507031E+0
4.353117E+0
4.507031E+0
4.814858E+0
4.968769E+0
5.122683E+0
4.968769E+0
4.968769E+0
4.814858E+0
4.507031E+0
4.353117E+0
4.353117E+0
4.507031E+0
4.814858E+0
4.968769E+0
4.968769E+0
4.814858E+0
4.968769E+0
5.122683E+0
5.276596E+0
5.276596E+0
5.122683E+0
4.968769E+0
4.968769E+0
5.122683E+0
5.122683E+0
5.122683E+0
4.968769E+0
4.968769E+0
5.276596E+0
5.584421E+0
5.584421E+0
5.584421E+0
5.430510E+0
5.276596E+0
5.122683E+0
5.122683E+0
5.276596E+0
5.276596E+0
5.276596E+0
5.276596E+0
5.430510E+0
5.584421E+0
5.738333E+0
5.892246E+0
5.738333E+0
5.738333E+0
5.738333E+0
5.738333E+0
5.584421E+0
5.430510E+0
5.584421E+0
5.584421E+0
5.738333E+0
5.738333E+0
5.738333E+0
5.738333E+0
5.892246E+0
6.046160E+0
6.046160E+0
5.892246E+0
5.738333E+0
5.738333E+0
5.738333E+0
5.892246E+0
5.892246E+0
5.892246E+0
6.046160E+0
6.046160E+0
6.046160E+0
5.892246E+0
5.892246E+0
5.892246E+0
6.046160E+0
6.046160E+0
5.892246E+0
6.046160E+0
6.046160E+0
6.200073E+0
6.200073E+0
6.200073E+0
6.200073E+0
6.046160E+0
6.046160E+0
6.200073E+0
6.200073E+0
6.353987E+0
6.353987E+0
6.353987E+0
6.353987E+0
6.353987E+0
6.353987E+0
6.507898E+0
6.507898E+0
6.507898E+0
6.661812E+0
6.507898E+0
6.507898E+0
6.507898E+0
6.353987E+0
6.353987E+0
6.507898E+0
6.661812E+0
6.507898E+0
6.353987E+0
6.200073E+0
6.200073E+0
6.353987E+0
6.507898E+0
6.661812E+0
6.661812E+0
6.507898E+0
6.507898E+0
6.353987E+0
6.353987E+0
6.507898E+0
6.507898E+0
6.661812E+0
6.661812E+0
6.661812E+0
6.661812E+0
6.661812E+0
6.661812E+0
6.661812E+0
6.661812E+0
6.661812E+0
6.661812E+0
6.661812E+0
6.507898E+0
6.507898E+0
6.507898E+0
6.661812E+0
6.661812E+0
6.661812E+0
6.507898E+0
6.661812E+0
6.815725E+0
6.815725E+0
6.815725E+0
6.661812E+0
6.661812E+0
6.815725E+0
6.815725E+0
6.815725E+0
6.661812E+0
6.507898E+0
6.661812E+0
6.661812E+0
6.815725E+0
6.815725E+0
6.661812E+0
6.661812E+0
6.661812E+0
6.815725E+0
6.815725E+0
6.815725E+0
6.815725E+0
6.815725E+0
6.661812E+0
6.661812E+0
6.507898E+0
6.507898E+0
6.507898E+0
6.507898E+0
6.661812E+0
6.661812E+0
6.661812E+0
6.353987E+0
6.353987E+0
6.353987E+0
6.661812E+0
6.661812E+0
6.661812E+0
6.661812E+0
6.661812E+0
6.507898E+0
6.661812E+0
6.815725E+0
6.815725E+0
6.661812E+0
6.507898E+0
6.507898E+0
6.661812E+0
6.507898E+0
6.353987E+0
6.353987E+0
6.353987E+0
6.353987E+0
6.200073E+0
6.200073E+0
6.200073E+0
6.353987E+0
6.507898E+0
6.507898E+0
6.353987E+0
6.200073E+0
6.200073E+0
6.353987E+0
6.507898E+0
6.507898E+0
6.507898E+0
6.661812E+0
6.815725E+0
6.815725E+0
6.661812E+0
6.507898E+0
6.353987E+0
6.507898E+0
6.661812E+0
6.661812E+0
6.507898E+0
6.353987E+0
6.507898E+0
6.507898E+0
6.507898E+0
6.353987E+0
6.353987E+0
6.353987E+0
6.353987E+0
6.353987E+0
6.353987E+0
6.353987E+0
6.353987E+0
6.507898E+0
6.661812E+0
6.661812E+0
6.507898E+0
6.507898E+0
6.353987E+0
6.353987E+0
6.507898E+0
6.507898E+0
6.353987E+0
6.200073E+0
6.200073E+0
6.353987E+0
6.507898E+0
6.507898E+0
6.353987E+0
6.200073E+0
6.046160E+0
6.200073E+0
6.353987E+0
6.353987E+0
6.200073E+0
6.200073E+0
6.200073E+0
6.353987E+0
6.353987E+0
6.353987E+0
6.353987E+0
6.353987E+0
6.353987E+0
6.353987E+0
6.353987E+0
6.353987E+0
6.200073E+0
6.200073E+0
6.200073E+0
6.353987E+0
6.353987E+0
6.353987E+0
6.353987E+0
6.507898E+0
6.507898E+0
6.353987E+0
6.353987E+0
6.507898E+0
6.507898E+0
6.353987E+0
6.200073E+0
6.200073E+0
6.200073E+0
6.200073E+0
6.200073E+0
6.200073E+0
6.353987E+0
6.353987E+0
6.353987E+0
6.200073E+0
6.200073E+0
6.200073E+0
6.200073E+0
6.200073E+0
6.507898E+0
6.661812E+0
6.661812E+0
6.507898E+0
6.353987E+0
6.353987E+0
6.353987E+0
6.507898E+0
6.507898E+0
6.507898E+0
6.507898E+0
6.507898E+0
6.507898E+0
6.507898E+0
6.507898E+0
6.353987E+0
6.353987E+0
6.353987E+0
6.507898E+0
6.507898E+0
6.507898E+0
6.661812E+0
6.661812E+0
6.661812E+0
6.661812E+0
6.661812E+0
6.507898E+0
6.507898E+0
6.507898E+0
6.661812E+0
6.815725E+0
6.815725E+0
6.815725E+0
6.815725E+0
6.661812E+0
6.507898E+0
6.507898E+0
6.661812E+0
6.815725E+0
6.815725E+0
6.661812E+0
6.661812E+0
6.661812E+0
6.661812E+0
6.661812E+0
6.507898E+0
6.507898E+0
6.815725E+0
6.969637E+0
7.123550E+0
7.123550E+0
6.969637E+0
6.969637E+0
7.123550E+0
7.123550E+0
7.123550E+0
6.969637E+0
6.969637E+0
6.969637E+0
7.123550E+0
7.123550E+0
7.123550E+0
6.969637E+0
6.969637E+0
6.969637E+0
6.969637E+0
6.969637E+0
7.123550E+0
7.123550E+0
7.123550E+0
7.123550E+0
7.123550E+0
6.969637E+0
6.969637E+0
6.969637E+0
6.969637E+0
6.815725E+0
6.661812E+0
6.661812E+0
6.969637E+0
7.277462E+0
7.431376E+0
7.277462E+0
7.277462E+0
7.123550E+0
7.123550E+0
7.277462E+0
7.277462E+0
7.277462E+0
7.277462E+0
7.277462E+0
7.277462E+0
7.277462E+0
7.277462E+0
7.277462E+0
7.277462E+0
7.277462E+0
7.123550E+0
7.123550E+0
7.123550E+0
7.123550E+0
7.123550E+0
7.123550E+0
7.123550E+0
7.123550E+0
7.123550E+0
6.969637E+0
6.815725E+0
6.661812E+0
6.815725E+0
6.969637E+0
7.123550E+0
7.123550E+0
7.123550E+0
7.277462E+0
7.277462E+0
7.277462E+0
7.277462E+0
7.123550E+0
7.123550E+0
6.969637E+0
7.123550E+0
7.123550E+0
7.123550E+0
7.123550E+0
7.123550E+0
7.123550E+0
7.123550E+0
6.969637E+0
6.815725E+0
6.815725E+0
6.969637E+0
7.123550E+0
7.123550E+0
6.969637E+0
6.969637E+0
6.969637E+0
7.123550E+0
7.123550E+0
6.969637E+0
6.969637E+0
6.969637E+0
7.123550E+0
7.277462E+0
7.277462E+0
6.969637E+0
6.969637E+0
7.123550E+0
7.277462E+0
7.277462E+0
7.123550E+0
7.123550E+0
7.123550E+0
7.277462E+0
7.277462E+0
7.277462E+0
7.123550E+0
6.969637E+0
6.969637E+0
6.969637E+0
7.123550E+0
7.123550E+0
7.277462E+0
7.277462E+0
7.277462E+0
7.277462E+0
7.277462E+0
7.277462E+0
7.277462E+0
7.123550E+0
7.123550E+0
6.969637E+0
6.815725E+0
6.815725E+0
6.969637E+0
7.123550E+0
7.123550E+0
7.123550E+0
7.123550E+0
7.123550E+0
7.277462E+0
7.277462E+0
7.277462E+0
7.123550E+0
7.123550E+0
7.123550E+0
7.123550E+0
7.123550E+0
6.969637E+0
6.969637E+0
7.123550E+0
7.123550E+0
7.123550E+0
6.969637E+0
7.123550E+0
7.123550E+0
7.123550E+0
7.277462E+0
7.277462E+0
7.431376E+0
7.431376E+0
7.431376E+0
7.277462E+0
7.431376E+0
7.431376E+0
7.431376E+0
7.431376E+0
7.431376E+0
7.277462E+0
7.431376E+0
7.431376E+0
7.431376E+0
7.431376E+0
7.431376E+0
7.431376E+0
7.431376E+0
7.431376E+0
7.431376E+0
7.585289E+0
7.739203E+0
7.739203E+0
7.739203E+0
7.739203E+0
7.893116E+0
7.893116E+0
7.893116E+0
7.739203E+0
7.585289E+0
7.585289E+0
7.739203E+0
7.893116E+0
7.739203E+0
7.739203E+0
7.585289E+0
7.585289E+0
7.739203E+0
7.739203E+0
7.739203E+0
7.739203E+0
7.739203E+0
7.893116E+0
7.893116E+0
7.739203E+0
7.739203E+0
7.739203E+0
7.739203E+0
7.739203E+0
7.739203E+0
7.893116E+0
7.893116E+0
8.047028E+0
8.047028E+0
8.047028E+0
8.200941E+0
8.200941E+0
8.200941E+0
8.200941E+0
8.354853E+0
8.508766E+0
8.354853E+0
8.200941E+0
8.200941E+0
8.354853E+0
8.354853E+0
8.354853E+0
8.354853E+0
8.200941E+0
8.200941E+0
8.200941E+0
8.354853E+0
8.354853E+0
8.508766E+0
8.508766E+0
8.354853E+0
8.200941E+0
8.200941E+0
8.200941E+0
8.200941E+0
8.354853E+0
8.354853E+0
8.200941E+0
8.354853E+0
8.354853E+0
8.354853E+0
8.200941E+0
8.200941E+0
8.354853E+0
8.200941E+0
8.200941E+0
8.200941E+0
8.200941E+0
8.354853E+0
8.508766E+0
8.662680E+0
8.816591E+0
8.662680E+0
8.662680E+0
8.662680E+0
8.662680E+0
8.662680E+0
8.816591E+0
8.816591E+0
8.662680E+0
8.662680E+0
8.508766E+0
8.354853E+0
8.508766E+0
8.662680E+0
8.816591E+0
8.816591E+0
8.816591E+0
8.662680E+0
8.662680E+0
8.662680E+0
8.662680E+0
8.662680E+0
8.508766E+0
8.508766E+0
8.508766E+0
8.662680E+0
8.662680E+0
8.508766E+0
8.354853E+0
8.354853E+0
8.354853E+0
8.354853E+0
8.508766E+0
8.508766E+0
8.508766E+0
8.354853E+0
8.354853E+0
8.354853E+0
8.200941E+0
8.200941E+0
8.200941E+0
8.047028E+0
8.200941E+0
8.354853E+0
8.508766E+0
8.354853E+0
8.200941E+0
8.200941E+0
8.354853E+0
8.200941E+0
8.200941E+0
8.354853E+0
8.354853E+0
8.354853E+0
8.354853E+0
8.200941E+0
8.047028E+0
7.893116E+0
7.893116E+0
7.893116E+0
8.047028E+0
8.200941E+0
8.200941E+0
8.200941E+0
8.047028E+0
8.047028E+0
8.047028E+0
8.047028E+0
8.047028E+0
8.047028E+0
8.047028E+0
8.047028E+0
8.200941E+0
8.200941E+0
8.200941E+0
8.200941E+0
8.047028E+0
8.047028E+0
8.047028E+0
8.200941E+0
8.200941E+0
8.354853E+0
8.200941E+0
8.200941E+0
8.047028E+0
8.200941E+0
8.200941E+0
8.354853E+0
8.354853E+0
8.354853E+0
8.200941E+0
8.200941E+0
8.200941E+0
8.200941E+0
8.047028E+0
8.047028E+0
7.893116E+0
7.893116E+0
8.047028E+0
8.200941E+0
8.200941E+0
8.200941E+0
8.047028E+0
8.047028E+0
8.047028E+0
8.047028E+0
8.047028E+0
8.047028E+0
8.047028E+0
8.047028E+0
7.893116E+0
7.893116E+0
8.047028E+0
8.047028E+0
8.047028E+0
8.047028E+0
8.047028E+0
8.047028E+0
8.047028E+0
8.200941E+0
8.354853E+0
8.354853E+0
8.200941E+0
8.354853E+0
8.508766E+0
8.508766E+0
8.508766E+0
8.508766E+0
8.354853E+0
8.354853E+0
8.354853E+0
8.354853E+0
8.354853E+0
8.354853E+0
8.354853E+0
8.354853E+0
8.508766E+0
8.508766E+0
8.508766E+0
8.662680E+0
8.816591E+0
8.662680E+0
8.508766E+0
8.354853E+0
8.508766E+0
8.508766E+0
8.354853E+0
8.354853E+0
8.354853E+0
8.354853E+0
8.508766E+0
8.816591E+0
8.816591E+0
8.816591E+0
8.662680E+0
8.508766E+0
8.508766E+0
8.662680E+0
8.816591E+0
8.816591E+0
8.816591E+0
8.816591E+0
8.662680E+0
8.662680E+0
8.662680E+0
8.662680E+0
8.816591E+0
8.970505E+0
8.970505E+0
8.970505E+0
8.970505E+0
8.816591E+0
8.816591E+0
8.816591E+0
8.970505E+0
8.970505E+0
8.970505E+0
8.816591E+0
8.816591E+0
8.816591E+0
8.970505E+0
8.970505E+0
8.970505E+0
9.124418E+0
9.124418E+0
9.124418E+0
9.124418E+0
9.124418E+0
9.278332E+0
9.278332E+0
8.970505E+0
8.970505E+0
9.124418E+0
9.124418E+0
9.278332E+0
9.278332E+0
9.278332E+0
9.278332E+0
9.278332E+0
9.278332E+0
9.278332E+0
9.278332E+0
9.278332E+0
9.432245E+0
9.586157E+0
9.586157E+0
9.586157E+0
9.432245E+0
9.432245E+0
9.432245E+0
9.432245E+0
9.432245E+0
9.432245E+0
9.432245E+0
9.432245E+0
9.432245E+0
9.432245E+0
9.432245E+0
9.432245E+0
9.432245E+0
9.432245E+0
9.586157E+0
9.740070E+0
9.586157E+0
9.586157E+0
9.586157E+0
9.740070E+0
9.586157E+0
9.432245E+0
9.432245E+0
9.432245E+0
9.586157E+0
9.740070E+0
9.740070E+0
9.740070E+0
9.586157E+0
9.432245E+0
9.586157E+0
9.586157E+0
9.586157E+0
9.432245E+0
9.432245E+0
9.586157E+0
9.586157E+0
9.586157E+0
9.586157E+0
9.586157E+0
9.586157E+0
9.432245E+0
9.278332E+0
9.432245E+0
9.586157E+0
9.740070E+0
9.740070E+0
9.740070E+0
9.740070E+0
9.586157E+0
9.432245E+0
9.586157E+0
9.740070E+0
9.893982E+0
9.893982E+0
9.893982E+0
9.893982E+0
1.004790E+1
1.004790E+1
1.004790E+1
9.893982E+0
9.893982E+0
1.004790E+1
1.020181E+1
1.020181E+1
1.020181E+1
1.004790E+1
9.893982E+0
9.893982E+0
1.004790E+1
1.020181E+1
1.020181E+1
1.020181E+1
1.004790E+1
1.004790E+1
1.020181E+1
1.035572E+1
1.035572E+1
1.020181E+1
1.020181E+1
1.004790E+1
1.004790E+1
1.004790E+1
1.004790E+1
1.020181E+1
9.893982E+0
9.740070E+0
9.586157E+0
9.740070E+0
9.893982E+0
9.893982E+0
9.893982E+0
9.893982E+0
9.893982E+0
1.004790E+1
1.004790E+1
1.004790E+1
1.020181E+1
1.020181E+1
1.035572E+1
1.035572E+1
1.035572E+1
1.020181E+1
1.035572E+1
1.035572E+1
1.050963E+1
1.050963E+1
1.066355E+1
1.050963E+1
1.035572E+1
1.020181E+1
1.020181E+1
1.020181E+1
1.020181E+1
1.035572E+1
1.035572E+1
1.035572E+1
1.035572E+1
1.035572E+1
1.050963E+1
1.066355E+1
1.066355E+1
1.050963E+1
1.035572E+1
1.020181E+1
1.035572E+1
1.035572E+1
1.035572E+1
1.020181E+1
1.004790E+1
1.020181E+1
1.020181E+1
1.020181E+1
1.020181E+1
1.020181E+1
1.020181E+1
1.035572E+1
1.050963E+1
1.066355E+1
1.066355E+1
1.050963E+1
1.050963E+1
1.050963E+1
1.050963E+1
1.066355E+1
1.066355E+1
1.066355E+1
1.066355E+1
1.066355E+1
1.081746E+1
1.081746E+1
1.081746E+1
1.066355E+1
1.050963E+1
1.050963E+1
1.066355E+1
1.081746E+1
1.081746E+1
1.081746E+1
1.081746E+1
1.081746E+1
1.066355E+1
1.066355E+1
1.081746E+1
1.081746E+1
1.081746E+1
1.066355E+1
1.066355E+1
1.050963E+1
1.050963E+1
1.050963E+1
1.066355E+1
1.081746E+1
1.066355E+1
1.050963E+1
1.050963E+1
1.050963E+1
1.050963E+1
1.050963E+1
1.050963E+1
1.066355E+1
1.066355E+1
1.066355E+1
1.066355E+1
1.066355E+1
1.066355E+1
1.081746E+1
1.112529E+1
1.127920E+1
1.112529E+1
1.081746E+1
1.066355E+1
1.066355E+1
1.066355E+1
1.081746E+1
1.081746E+1
1.081746E+1
1.097137E+1
1.097137E+1
1.081746E+1
1.066355E+1
1.066355E+1
1.081746E+1
1.112529E+1
1.112529E+1
1.097137E+1
1.097137E+1
1.097137E+1
1.112529E+1
1.127920E+1
1.127920E+1
1.127920E+1
1.127920E+1
1.127920E+1
1.112529E+1
1.112529E+1
1.112529E+1
1.127920E+1
1.127920E+1
1.127920E+1
1.127920E+1
1.127920E+1
1.127920E+1
1.143311E+1
1.127920E+1
1.127920E+1
1.143311E+1
1.143311E+1
1.127920E+1
1.127920E+1
1.127920E+1
1.127920E+1
1.143311E+1
1.127920E+1
1.112529E+1
1.112529E+1
1.112529E+1
1.112529E+1
1.112529E+1
1.127920E+1
1.127920E+1
1.127920E+1
1.127920E+1
1.127920E+1
1.127920E+1
1.143311E+1
1.158702E+1
1.158702E+1
1.158702E+1
1.143311E+1
1.143311E+1
1.127920E+1
1.127920E+1
1.127920E+1
1.127920E+1
1.143311E+1
1.143311E+1
1.143311E+1
1.143311E+1
1.158702E+1
1.158702E+1
1.174094E+1
1.174094E+1
1.158702E+1
1.158702E+1
1.174094E+1
1.174094E+1
1.174094E+1
1.158702E+1
1.158702E+1
1.174094E+1
1.189485E+1
1.204877E+1
1.204877E+1
1.189485E+1
1.174094E+1
1.174094E+1
1.189485E+1
1.189485E+1
1.189485E+1
1.189485E+1
1.189485E+1
1.174094E+1
1.174094E+1
1.158702E+1
1.158702E+1
1.174094E+1
1.189485E+1
1.189485E+1
1.174094E+1
1.174094E+1
1.189485E+1
1.204877E+1
1.204877E+1
1.204877E+1
1.189485E+1
1.174094E+1
1.174094E+1
1.174094E+1
1.158702E+1
1.174094E+1
1.189485E+1
1.189485E+1
1.174094E+1
1.174094E+1
1.174094E+1
1.189485E+1
1.204877E+1
1.204877E+1
1.189485E+1
1.189485E+1
1.189485E+1
1.189485E+1
1.189485E+1
1.174094E+1
1.189485E+1
1.189485E+1
1.189485E+1
1.189485E+1
1.189485E+1
1.189485E+1
1.189485E+1
1.189485E+1
1.189485E+1
1.174094E+1
1.174094E+1
1.158702E+1
1.174094E+1
1.189485E+1
1.189485E+1
1.189485E+1
1.189485E+1
1.204877E+1
1.204877E+1
1.189485E+1
1.189485E+1
1.189485E+1
1.189485E+1
1.204877E+1
1.189485E+1
1.189485E+1
1.204877E+1
1.204877E+1
1.189485E+1
1.189485E+1
1.189485E+1
1.189485E+1
1.189485E+1
1.174094E+1
1.174094E+1
1.174094E+1
1.174094E+1
1.174094E+1
1.174094E+1
1.189485E+1
1.189485E+1
1.189485E+1
1.189485E+1
1.174094E+1
1.174094E+1
1.174094E+1
1.189485E+1
1.174094E+1
1.174094E+1
1.174094E+1
1.174094E+1
1.189485E+1
1.189485E+1
1.174094E+1
1.158702E+1
1.143311E+1
1.158702E+1
1.158702E+1
1.158702E+1
1.158702E+1
1.158702E+1
1.143311E+1
1.143311E+1
1.158702E+1
1.158702E+1
1.158702E+1
1.158702E+1
1.158702E+1
1.174094E+1
1.174094E+1
1.174094E+1
1.174094E+1
1.174094E+1
1.174094E+1
1.189485E+1
1.174094E+1
1.158702E+1
1.158702E+1
1.158702E+1
1.158702E+1
1.158702E+1
1.158702E+1
1.174094E+1
1.158702E+1
1.158702E+1
1.158702E+1
1.174094E+1
1.189485E+1
1.189485E+1
1.189485E+1
1.174094E+1
1.189485E+1
1.189485E+1
1.174094E+1
1.158702E+1
1.158702E+1
1.174094E+1
1.158702E+1
1.158702E+1
1.158702E+1
1.158702E+1
1.189485E+1
1.204877E+1
1.189485E+1
1.174094E+1
1.174094E+1
1.174094E+1
1.158702E+1
1.158702E+1
1.143311E+1
1.143311E+1
1.143311E+1
1.143311E+1
1.158702E+1
1.158702E+1
1.158702E+1
1.158702E+1
1.158702E+1
1.158702E+1
1.158702E+1
1.158702E+1
1.158702E+1
1.158702E+1
1.143311E+1
1.127920E+1
1.112529E+1
1.097137E+1
1.066355E+1
1.050963E+1
1.035572E+1
1.050963E+1
1.066355E+1
1.081746E+1
1.112529E+1
1.127920E+1
1.127920E+1
1.127920E+1
1.112529E+1
1.112529E+1
1.097137E+1
1.097137E+1
1.081746E+1
1.066355E+1
1.066355E+1
1.066355E+1
1.097137E+1
1.112529E+1
1.112529E+1
1.112529E+1
1.097137E+1
1.097137E+1
1.081746E+1
1.050963E+1
1.020181E+1
1.020181E+1
1.020181E+1
1.020181E+1
1.035572E+1
1.050963E+1
1.066355E+1
1.066355E+1
1.081746E+1
1.066355E+1
1.066355E+1
1.050963E+1
1.050963E+1
1.035572E+1
1.035572E+1
1.035572E+1
1.035572E+1
1.035572E+1
1.035572E+1
1.035572E+1
1.035572E+1
1.050963E+1
1.050963E+1
1.035572E+1
1.020181E+1
1.050963E+1
1.081746E+1
1.097137E+1
1.081746E+1
1.066355E+1
1.066355E+1
1.081746E+1
1.081746E+1
1.081746E+1
1.066355E+1
1.066355E+1
1.081746E+1
1.097137E+1
1.097137E+1
1.112529E+1
1.112529E+1
1.097137E+1
1.081746E+1
1.081746E+1
1.081746E+1
1.112529E+1
1.127920E+1
1.143311E+1
1.127920E+1
1.097137E+1
1.097137E+1
1.112529E+1
1.112529E+1
1.112529E+1
1.127920E+1
1.143311E+1
1.143311E+1
1.143311E+1
1.143311E+1
1.127920E+1
1.143311E+1
1.143311E+1
1.143311E+1
1.143311E+1
1.143311E+1
1.143311E+1
1.143311E+1
1.127920E+1
1.127920E+1
1.127920E+1
1.127920E+1
1.127920E+1
1.127920E+1
1.127920E+1
1.127920E+1
1.127920E+1
1.127920E+1
1.127920E+1
1.143311E+1
1.143311E+1
1.143311E+1
1.143311E+1
1.143311E+1
1.143311E+1
1.158702E+1
1.158702E+1
1.174094E+1
1.174094E+1
1.174094E+1
1.174094E+1
1.158702E+1
1.143311E+1
1.127920E+1
1.127920E+1
1.143311E+1
1.158702E+1
1.158702E+1
1.143311E+1
1.127920E+1
1.127920E+1
1.127920E+1
1.143311E+1
1.143311E+1
1.143311E+1
1.127920E+1
1.127920E+1
1.127920E+1
1.127920E+1
1.127920E+1
1.127920E+1
1.127920E+1
1.112529E+1
1.097137E+1
1.097137E+1
1.112529E+1
1.127920E+1
1.127920E+1
1.127920E+1
1.127920E+1
1.127920E+1
1.127920E+1
1.143311E+1
1.143311E+1
1.143311E+1
1.143311E+1
1.127920E+1
1.127920E+1
1.112529E+1
1.112529E+1
1.097137E+1
1.081746E+1
1.081746E+1
1.081746E+1
1.097137E+1
1.097137E+1
1.097137E+1
1.097137E+1
1.081746E+1
1.066355E+1
1.066355E+1
1.066355E+1
1.050963E+1
1.050963E+1
1.066355E+1
1.081746E+1
1.081746E+1
1.097137E+1
1.081746E+1
1.081746E+1
1.066355E+1
1.066355E+1
1.050963E+1
1.035572E+1
1.035572E+1
1.050963E+1
1.050963E+1
1.050963E+1
1.035572E+1
1.020181E+1
1.020181E+1
1.035572E+1
1.035572E+1
1.035572E+1
1.035572E+1
1.035572E+1
1.050963E+1
1.035572E+1
1.020181E+1
1.020181E+1
1.020181E+1
1.020181E+1
1.020181E+1
1.020181E+1
1.020181E+1
1.020181E+1
1.020181E+1
1.004790E+1
1.020181E+1
1.035572E+1
1.035572E+1
1.035572E+1
1.004790E+1
1.004790E+1
1.004790E+1
1.020181E+1
1.020181E+1
1.035572E+1
1.035572E+1
1.020181E+1
1.020181E+1
1.020181E+1
1.035572E+1
1.050963E+1
1.066355E+1
1.050963E+1
1.050963E+1
1.035572E+1
1.020181E+1
1.020181E+1
1.020181E+1
1.035572E+1
1.035572E+1
1.050963E+1
1.050963E+1
1.066355E+1
1.081746E+1
1.081746E+1
1.097137E+1
1.097137E+1
1.081746E+1
1.066355E+1
1.066355E+1
1.081746E+1
1.081746E+1
1.081746E+1
1.097137E+1
1.112529E+1
1.127920E+1
1.127920E+1
1.127920E+1
1.112529E+1
1.112529E+1
1.112529E+1
1.127920E+1
1.127920E+1
1.127920E+1
1.127920E+1
1.127920E+1
1.127920E+1
1.127920E+1
1.127920E+1
1.127920E+1
1.127920E+1
1.127920E+1
1.143311E+1
1.143311E+1
1.143311E+1
1.158702E+1
1.158702E+1
1.174094E+1
1.189485E+1
1.189485E+1
1.174094E+1
1.174094E+1
1.189485E+1
1.189485E+1
1.174094E+1
1.158702E+1
1.174094E+1
1.189485E+1
1.189485E+1
1.189485E+1
1.189485E+1
1.204877E+1
1.220268E+1
1.220268E+1
1.220268E+1
1.220268E+1
1.220268E+1
1.235659E+1
1.235659E+1
1.220268E+1
1.204877E+1
1.204877E+1
1.220268E+1
1.235659E+1
1.251050E+1
1.266442E+1
1.266442E+1
1.235659E+1
1.220268E+1
1.204877E+1
1.220268E+1
1.235659E+1
1.251050E+1
1.251050E+1
1.235659E+1
1.251050E+1
1.251050E+1
1.251050E+1
1.235659E+1
1.251050E+1
1.251050E+1
1.266442E+1
1.251050E+1
1.251050E+1
1.251050E+1
1.235659E+1
1.251050E+1
1.266442E+1
1.266442E+1
1.266442E+1
1.266442E+1
1.266442E+1
1.266442E+1
1.281833E+1
1.281833E+1
1.281833E+1
1.281833E+1
1.281833E+1
1.281833E+1
1.266442E+1
1.266442E+1
1.266442E+1
1.266442E+1
1.266442E+1
1.266442E+1
1.266442E+1
1.266442E+1
1.251050E+1
1.251050E+1
1.266442E+1
1.251050E+1
1.235659E+1
1.235659E+1
1.251050E+1
1.251050E+1
1.251050E+1
1.251050E+1
1.251050E+1
1.251050E+1
1.251050E+1
1.251050E+1
1.251050E+1
1.251050E+1
1.235659E+1
1.235659E+1
1.251050E+1
1.251050E+1
1.251050E+1
1.251050E+1
1.251050E+1
1.251050E+1
1.266442E+1
1.251050E+1
1.235659E+1
1.220268E+1
1.220268E+1
1.235659E+1
1.220268E+1
1.204877E+1
1.204877E+1
1.189485E+1
1.204877E+1
1.204877E+1
1.220268E+1
1.220268E+1
1.220268E+1
1.220268E+1
1.204877E+1
1.204877E+1
1.204877E+1
1.220268E+1
1.220268E+1
1.220268E+1
1.189485E+1
1.174094E+1
1.174094E+1
1.189485E+1
1.174094E+1
1.158702E+1
1.158702E+1
1.158702E+1
1.174094E+1
1.174094E+1
1.189485E+1
1.189485E+1
1.174094E+1
1.174094E+1
1.174094E+1
1.174094E+1
1.189485E+1
1.189485E+1
1.174094E+1
1.158702E+1
1.158702E+1
1.158702E+1
1.143311E+1
1.143311E+1
1.143311E+1
1.143311E+1
1.143311E+1
1.143311E+1
1.127920E+1
1.127920E+1
1.127920E+1
1.143311E+1
1.158702E+1
1.158702E+1
1.143311E+1
1.127920E+1
1.143311E+1
1.158702E+1
1.158702E+1
1.143311E+1
1.127920E+1
1.127920E+1
1.143311E+1
1.158702E+1
1.158702E+1
1.127920E+1
1.097137E+1
1.081746E+1
1.097137E+1
1.127920E+1
1.143311E+1
1.143311E+1
1.127920E+1
1.127920E+1
1.127920E+1
1.127920E+1
1.112529E+1
1.112529E+1
1.127920E+1
1.127920E+1
1.127920E+1
1.112529E+1
1.127920E+1
1.143311E+1
1.143311E+1
1.127920E+1
1.112529E+1
1.097137E+1
1.097137E+1
1.097137E+1
1.097137E+1
1.097137E+1
1.097137E+1
1.097137E+1
1.081746E+1
1.081746E+1
1.097137E+1
1.112529E+1
1.112529E+1
1.112529E+1
1.112529E+1
1.112529E+1
1.127920E+1
1.127920E+1
1.112529E+1
1.097137E+1
1.097137E+1
1.112529E+1
1.112529E+1
1.112529E+1
1.127920E+1
1.143311E+1
1.143311E+1
1.127920E+1
1.112529E+1
1.127920E+1
1.127920E+1
1.127920E+1
1.127920E+1
1.127920E+1
1.127920E+1
1.127920E+1
1.127920E+1
1.112529E+1
1.112529E+1
1.127920E+1
1.127920E+1
1.127920E+1
1.112529E+1
1.127920E+1
1.127920E+1
1.143311E+1
1.143311E+1
1.143311E+1
1.143311E+1
1.127920E+1
1.127920E+1
1.127920E+1
1.112529E+1
1.112529E+1
1.112529E+1
1.127920E+1
1.127920E+1
1.127920E+1
1.127920E+1
1.127920E+1
1.143311E+1
1.158702E+1
1.158702E+1
1.143311E+1
1.143311E+1
1.143311E+1
1.158702E+1
1.174094E+1
1.174094E+1
1.158702E+1
1.143311E+1
1.158702E+1
1.174094E+1
1.174094E+1
1.158702E+1
1.143311E+1
1.127920E+1
1.127920E+1
1.158702E+1
1.158702E+1
1.158702E+1
1.158702E+1
1.158702E+1
1.174094E+1
1.158702E+1
1.158702E+1
1.143311E+1
1.143311E+1
1.158702E+1
1.174094E+1
1.174094E+1
1.174094E+1
1.174094E+1
1.189485E+1
1.204877E+1
1.204877E+1
1.189485E+1
1.158702E+1
1.143311E+1
1.158702E+1
1.189485E+1
1.189485E+1
1.189485E+1
1.174094E+1
1.174094E+1
1.174094E+1
1.174094E+1
1.174094E+1
1.174094E+1
1.174094E+1
1.174094E+1
1.158702E+1
1.158702E+1
1.158702E+1
1.158702E+1
1.158702E+1
1.174094E+1
1.174094E+1
1.174094E+1
1.158702E+1
1.143311E+1
1.143311E+1
1.158702E+1
1.158702E+1
1.174094E+1
1.174094E+1
1.174094E+1
1.174094E+1
1.174094E+1
1.158702E+1
1.158702E+1
1.158702E+1
1.143311E+1
1.143311E+1
1.158702E+1
1.174094E+1
1.189485E+1
1.174094E+1
1.174094E+1
1.158702E+1
1.158702E+1
1.158702E+1
1.143311E+1
1.143311E+1
1.158702E+1
1.174094E+1
1.174094E+1
1.158702E+1
1.143311E+1
1.143311E+1
1.143311E+1
1.143311E+1
1.143311E+1
1.143311E+1
1.143311E+1
1.143311E+1
1.174094E+1
1.174094E+1
1.174094E+1
1.174094E+1
1.158702E+1
1.158702E+1
1.158702E+1
1.158702E+1
1.158702E+1
1.174094E+1
1.158702E+1
1.143311E+1
1.143311E+1
1.158702E+1
1.158702E+1
1.174094E+1
1.174094E+1
1.174094E+1
1.158702E+1
1.158702E+1
1.158702E+1
1.158702E+1
1.174094E+1
1.174094E+1
1.158702E+1
1.127920E+1
1.127920E+1
1.143311E+1
1.158702E+1
1.158702E+1
1.158702E+1
1.143311E+1
1.143311E+1
1.143311E+1
1.143311E+1
1.143311E+1
1.158702E+1
1.143311E+1
1.143311E+1
1.127920E+1
1.143311E+1
1.158702E+1
1.143311E+1
1.127920E+1
1.127920E+1
1.127920E+1
1.127920E+1
1.143311E+1
1.127920E+1
1.127920E+1
1.127920E+1
1.127920E+1
1.127920E+1
1.143311E+1
1.158702E+1
1.174094E+1
1.158702E+1
1.158702E+1
1.143311E+1
1.143311E+1
1.143311E+1
1.158702E+1
1.174094E+1
1.174094E+1
1.158702E+1
1.143311E+1
1.143311E+1
1.143311E+1
1.158702E+1
1.158702E+1
1.158702E+1
1.143311E+1
1.143311E+1
1.143311E+1
1.158702E+1
1.158702E+1
1.158702E+1
1.158702E+1
1.158702E+1
1.143311E+1
1.143311E+1
1.127920E+1
1.143311E+1
1.143311E+1
1.158702E+1
1.158702E+1
1.143311E+1
1.143311E+1
1.143311E+1
1.158702E+1
1.158702E+1
1.143311E+1
1.127920E+1
1.112529E+1
1.127920E+1
1.143311E+1
1.158702E+1
1.174094E+1
1.158702E+1
1.158702E+1
1.143311E+1
1.158702E+1
1.158702E+1
1.158702E+1
1.158702E+1
1.143311E+1
1.143311E+1
1.174094E+1
1.174094E+1
1.174094E+1
1.158702E+1
1.158702E+1
1.158702E+1
1.158702E+1
1.158702E+1
1.158702E+1
1.174094E+1
1.174094E+1
1.189485E+1
1.174094E+1
1.174094E+1
1.174094E+1
1.174094E+1
1.174094E+1
1.174094E+1
1.174094E+1
1.158702E+1
1.158702E+1
1.174094E+1
1.174094E+1
1.174094E+1
1.174094E+1
1.158702E+1
1.158702E+1
1.158702E+1
1.174094E+1
1.174094E+1
1.174094E+1
1.174094E+1
1.174094E+1
1.189485E+1
1.189485E+1
1.189485E+1
1.189485E+1
1.174094E+1
1.174094E+1
1.174094E+1
1.189485E+1
1.189485E+1
1.174094E+1
1.174094E+1
1.174094E+1
1.174094E+1
1.174094E+1
1.174094E+1
1.158702E+1
1.158702E+1
1.158702E+1
1.158702E+1
1.174094E+1
1.189485E+1
1.204877E+1
1.204877E+1
1.189485E+1
1.174094E+1
1.158702E+1
1.158702E+1
1.158702E+1
1.158702E+1
1.158702E+1
1.158702E+1
1.158702E+1
1.174094E+1
1.174094E+1
1.174094E+1
1.174094E+1
1.158702E+1
1.158702E+1
1.158702E+1
1.174094E+1
1.174094E+1
1.174094E+1
1.174094E+1
1.174094E+1
1.174094E+1
1.158702E+1
1.158702E+1
1.158702E+1
1.174094E+1
1.189485E+1
1.189485E+1
1.174094E+1
1.174094E+1
1.189485E+1
1.189485E+1
1.189485E+1
1.174094E+1
1.174094E+1
1.174094E+1
1.174094E+1
1.189485E+1
1.174094E+1
1.158702E+1
1.174094E+1
1.174094E+1
1.174094E+1
1.143311E+1
1.127920E+1
1.127920E+1
1.143311E+1
1.143311E+1
1.158702E+1
1.158702E+1
1.158702E+1
1.158702E+1
1.174094E+1
1.189485E+1
1.189485E+1
1.189485E+1
1.174094E+1
1.174094E+1
1.174094E+1
1.174094E+1
1.174094E+1
1.174094E+1
1.174094E+1
1.189485E+1
1.189485E+1
1.174094E+1
1.174094E+1
1.158702E+1
1.174094E+1
1.189485E+1
1.174094E+1
1.174094E+1
1.158702E+1
1.158702E+1
1.174094E+1
1.189485E+1
1.189485E+1
1.189485E+1
1.189485E+1
1.189485E+1
1.189485E+1
1.204877E+1
1.204877E+1
1.204877E+1
1.204877E+1
1.189485E+1
1.174094E+1
1.189485E+1
1.204877E+1
1.204877E+1
1.204877E+1
1.189485E+1
1.174094E+1
1.189485E+1
1.204877E+1
1.189485E+1
1.174094E+1
1.174094E+1
1.189485E+1
1.189485E+1
1.189485E+1
1.189485E+1
1.204877E+1
1.204877E+1
1.204877E+1
1.189485E+1
1.174094E+1
1.174094E+1
1.174094E+1
1.174094E+1
1.174094E+1
1.174094E+1
1.189485E+1
1.204877E+1
1.204877E+1
1.204877E+1
1.189485E+1
1.189485E+1
1.189485E+1
1.204877E+1
1.189485E+1
1.189485E+1
1.174094E+1
1.174094E+1
1.174094E+1
1.174094E+1
1.189485E+1
1.204877E+1
1.204877E+1
1.204877E+1
1.189485E+1
1.189485E+1
1.174094E+1
1.174094E+1
1.189485E+1
1.189485E+1
1.189485E+1
1.189485E+1
1.189485E+1
1.189485E+1
1.189485E+1
1.189485E+1
1.174094E+1
1.189485E+1
1.204877E+1
1.204877E+1
1.204877E+1
1.189485E+1
1.174094E+1
1.174094E+1
1.174094E+1
1.174094E+1
1.189485E+1
1.189485E+1
1.189485E+1
1.189485E+1
1.204877E+1
1.204877E+1
1.204877E+1
1.189485E+1
1.174094E+1
1.174094E+1
1.174094E+1
1.174094E+1
1.189485E+1
1.189485E+1
1.189485E+1
1.189485E+1
1.174094E+1
1.174094E+1
1.174094E+1
1.189485E+1
1.204877E+1
1.204877E+1
1.204877E+1
1.189485E+1
1.189485E+1
1.204877E+1
1.220268E+1
1.220268E+1
1.204877E+1
1.189485E+1
1.174094E+1
1.189485E+1
1.189485E+1
1.204877E+1
1.189485E+1
1.174094E+1
1.174094E+1
1.189485E+1
1.204877E+1
1.220268E+1
1.220268E+1
1.220268E+1
1.204877E+1
1.189485E+1
1.189485E+1
1.174094E+1
1.174094E+1
1.189485E+1
1.189485E+1
1.204877E+1
1.189485E+1
1.158702E+1
1.143311E+1
1.127920E+1
1.143311E+1
1.158702E+1
1.158702E+1
1.174094E+1
1.174094E+1
1.204877E+1
1.235659E+1
1.220268E+1
1.204877E+1
1.174094E+1
1.174094E+1
1.174094E+1
1.174094E+1
1.174094E+1
1.174094E+1
1.174094E+1
1.189485E+1
1.189485E+1
1.174094E+1
1.174094E+1
1.174094E+1
1.189485E+1
1.189485E+1
1.204877E+1
1.204877E+1
1.204877E+1
1.204877E+1
1.189485E+1
1.189485E+1
1.174094E+1
1.158702E+1
1.158702E+1
1.158702E+1
1.158702E+1
1.174094E+1
1.174094E+1
1.174094E+1
1.174094E+1
1.174094E+1
1.189485E+1
1.204877E+1
1.220268E+1
1.235659E+1
1.220268E+1
1.204877E+1
1.174094E+1
1.174094E+1
1.174094E+1
1.174094E+1
1.174094E+1
1.174094E+1
1.174094E+1
1.189485E+1
1.189485E+1
1.174094E+1
1.189485E+1
1.204877E+1
1.204877E+1
1.174094E+1
1.158702E+1
1.158702E+1
1.158702E+1
1.158702E+1
1.158702E+1
1.127920E+1
1.112529E+1
1.097137E+1
1.081746E+1
1.081746E+1
1.081746E+1
1.097137E+1
1.127920E+1
1.143311E+1
1.112529E+1
1.081746E+1
1.066355E+1
1.081746E+1
1.097137E+1
1.143311E+1
1.174094E+1
1.204877E+1
1.158702E+1
1.112529E+1
1.097137E+1
1.143311E+1
1.189485E+1
1.220268E+1
1.220268E+1
1.204877E+1
1.158702E+1
1.112529E+1
1.097137E+1
1.081746E+1
1.081746E+1
1.097137E+1
1.127920E+1
1.158702E+1
1.174094E+1
1.158702E+1
1.127920E+1
1.081746E+1
1.066355E+1
1.081746E+1
1.112529E+1
1.127920E+1
1.127920E+1
1.112529E+1
1.112529E+1
1.127920E+1
1.158702E+1
1.189485E+1
1.189485E+1
1.174094E+1
1.143311E+1
1.127920E+1
1.112529E+1
1.097137E+1
1.097137E+1
1.112529E+1
1.112529E+1
1.143311E+1
1.158702E+1
1.174094E+1
1.158702E+1
1.143311E+1
1.127920E+1
1.112529E+1
1.127920E+1
1.127920E+1
1.127920E+1
1.127920E+1
1.112529E+1
1.097137E+1
1.112529E+1
1.112529E+1
1.112529E+1
1.097137E+1
1.066355E+1
1.050963E+1
1.050963E+1
1.081746E+1
1.097137E+1
1.127920E+1
1.143311E+1
1.174094E+1
1.174094E+1
1.174094E+1
1.143311E+1
1.127920E+1
1.112529E+1
1.097137E+1
1.081746E+1
1.081746E+1
1.112529E+1
1.127920E+1
1.143311E+1
1.158702E+1
1.158702E+1
1.143311E+1
1.127920E+1
1.127920E+1
1.127920E+1
1.143311E+1
1.158702E+1
1.174094E+1
1.158702E+1
1.143311E+1
1.127920E+1
1.127920E+1
1.127920E+1
1.127920E+1
1.112529E+1
1.112529E+1
1.112529E+1
1.112529E+1
1.127920E+1
1.143311E+1
1.158702E+1
1.158702E+1
1.158702E+1
1.174094E+1
1.174094E+1
1.174094E+1
1.143311E+1
1.143311E+1
1.143311E+1
1.174094E+1
1.189485E+1
1.204877E+1
1.220268E+1
1.235659E+1
1.220268E+1
1.220268E+1
1.204877E+1
1.204877E+1
1.189485E+1
1.174094E+1
1.174094E+1
1.158702E+1
1.143311E+1
1.127920E+1
1.143311E+1
1.174094E+1
1.204877E+1
1.220268E+1
1.220268E+1
1.220268E+1
1.251050E+1
1.266442E+1
1.281833E+1
1.266442E+1
1.251050E+1
1.251050E+1
1.235659E+1
1.204877E+1
1.174094E+1
1.158702E+1
1.158702E+1
1.174094E+1
1.158702E+1
1.158702E+1
1.174094E+1
1.174094E+1
1.189485E+1
1.189485E+1
1.174094E+1
1.158702E+1
1.158702E+1
1.143311E+1
1.143311E+1
1.127920E+1
1.143311E+1
1.174094E+1
1.220268E+1
1.251050E+1
1.266442E+1
1.266442E+1
1.251050E+1
1.235659E+1
1.204877E+1
1.204877E+1
1.220268E+1
1.235659E+1
1.220268E+1
1.220268E+1
1.235659E+1
1.251050E+1
1.251050E+1
1.235659E+1
1.220268E+1
1.189485E+1
1.189485E+1
1.189485E+1
1.189485E+1
1.204877E+1
1.204877E+1
1.220268E+1
1.251050E+1
1.266442E+1
1.266442E+1
1.251050E+1
1.220268E+1
1.204877E+1
1.204877E+1
1.204877E+1
1.204877E+1
1.189485E+1
1.174094E+1
1.174094E+1
1.189485E+1
1.189485E+1
1.204877E+1
1.220268E+1
1.235659E+1
1.235659E+1
1.235659E+1
1.220268E+1
1.189485E+1
1.174094E+1
1.174094E+1
1.174094E+1
1.189485E+1
1.189485E+1
1.189485E+1
1.174094E+1
1.174094E+1
1.189485E+1
1.189485E+1
1.189485E+1
1.174094E+1
1.158702E+1
1.174094E+1
1.189485E+1
1.189485E+1
1.189485E+1
1.174094E+1
1.158702E+1
1.158702E+1
1.174094E+1
1.189485E+1
1.189485E+1
1.174094E+1
1.158702E+1
1.174094E+1
1.174094E+1
1.189485E+1
1.189485E+1
1.189485E+1
1.204877E+1
1.204877E+1
1.189485E+1
1.174094E+1
1.174094E+1
1.174094E+1
1.174094E+1
1.158702E+1
1.158702E+1
1.158702E+1
1.174094E+1
1.174094E+1
1.189485E+1
1.189485E+1
1.174094E+1
1.174094E+1
1.174094E+1
1.174094E+1
1.174094E+1
1.174094E+1
1.174094E+1
1.174094E+1
1.189485E+1
1.189485E+1
1.174094E+1
1.174094E+1
1.189485E+1
1.189485E+1
1.189485E+1
1.174094E+1
1.174094E+1
1.158702E+1
1.143311E+1
1.143311E+1
1.158702E+1
1.174094E+1
1.174094E+1
1.158702E+1
1.158702E+1
1.158702E+1
1.158702E+1
1.158702E+1
1.158702E+1
1.158702E+1
1.158702E+1
1.174094E+1
1.174094E+1
1.174094E+1
1.174094E+1
1.174094E+1
1.174094E+1
1.174094E+1
1.174094E+1
1.174094E+1
1.158702E+1
1.143311E+1
1.143311E+1
1.143311E+1
1.143311E+1
1.127920E+1
1.127920E+1
1.143311E+1
1.143311E+1
1.158702E+1
1.158702E+1
1.174094E+1
1.158702E+1
1.143311E+1
1.127920E+1
1.143311E+1
1.158702E+1
1.158702E+1
1.143311E+1
1.143311E+1
1.143311E+1
1.143311E+1
1.127920E+1
1.127920E+1
1.127920E+1
1.127920E+1
1.127920E+1
1.127920E+1
1.127920E+1
1.127920E+1
1.127920E+1
1.127920E+1
1.127920E+1
1.127920E+1
1.143311E+1
1.143311E+1
1.127920E+1
1.112529E+1
1.112529E+1
1.112529E+1
1.112529E+1
1.112529E+1
1.112529E+1
1.112529E+1
1.112529E+1
1.097137E+1
1.112529E+1
1.127920E+1
1.143311E+1
1.143311E+1
1.143311E+1
1.143311E+1
1.158702E+1
1.158702E+1
1.143311E+1
1.127920E+1
1.112529E+1
1.112529E+1
1.112529E+1
1.112529E+1
1.127920E+1
1.127920E+1
1.127920E+1
1.127920E+1
1.127920E+1
1.127920E+1
1.143311E+1
1.174094E+1
1.189485E+1
1.204877E+1
1.204877E+1
1.174094E+1
1.143311E+1
1.143311E+1
1.174094E+1
1.220268E+1
1.266442E+1
1.297224E+1
1.312615E+1
1.312615E+1
1.297224E+1
1.281833E+1
1.235659E+1
1.189485E+1
1.112529E+1
1.066355E+1
1.050963E+1
1.081746E+1
1.158702E+1
1.251050E+1
1.343398E+1
1.374180E+1
1.358789E+1
1.297224E+1
1.204877E+1
1.143311E+1
1.097137E+1
1.066355E+1
1.081746E+1
1.127920E+1
1.174094E+1
1.235659E+1
1.266442E+1
1.297224E+1
1.297224E+1
1.297224E+1
1.251050E+1
1.220268E+1
1.189485E+1
1.158702E+1
1.158702E+1
1.174094E+1
1.204877E+1
1.235659E+1
1.251050E+1
1.266442E+1
1.297224E+1
1.312615E+1
1.328007E+1
1.328007E+1
1.297224E+1
1.266442E+1
1.235659E+1
1.220268E+1
1.235659E+1
1.251050E+1
1.281833E+1
1.281833E+1
1.281833E+1
1.281833E+1
1.281833E+1
1.297224E+1
1.297224E+1
1.281833E+1
1.251050E+1
1.251050E+1
1.251050E+1
1.251050E+1
1.266442E+1
1.266442E+1
1.281833E+1
1.297224E+1
1.297224E+1
1.297224E+1
1.281833E+1
1.281833E+1
1.281833E+1
1.266442E+1
1.251050E+1
1.220268E+1
1.235659E+1
1.251050E+1
1.266442E+1
1.251050E+1
1.235659E+1
1.220268E+1
1.204877E+1
1.220268E+1
1.220268E+1
1.220268E+1
1.220268E+1
1.220268E+1
1.235659E+1
1.235659E+1
1.235659E+1
1.235659E+1
1.220268E+1
1.235659E+1
1.251050E+1
1.251050E+1
1.251050E+1
1.251050E+1
1.251050E+1
1.251050E+1
1.235659E+1
1.235659E+1
1.220268E+1
1.204877E+1
1.204877E+1
1.189485E+1
1.189485E+1
1.189485E+1
1.189485E+1
1.189485E+1
1.174094E+1
1.174094E+1
1.158702E+1
1.174094E+1
1.174094E+1
1.158702E+1
1.143311E+1
1.143311E+1
1.143311E+1
1.158702E+1
1.158702E+1
1.143311E+1
1.127920E+1
1.143311E+1
1.174094E+1
1.174094E+1
1.143311E+1
1.112529E+1
1.097137E+1
1.097137E+1
1.112529E+1
1.112529E+1
1.112529E+1
1.112529E+1
1.112529E+1
1.112529E+1
1.127920E+1
1.127920E+1
1.127920E+1
1.127920E+1
1.127920E+1
1.127920E+1
1.112529E+1
1.097137E+1
1.081746E+1
1.066355E+1
1.081746E+1
1.097137E+1
1.112529E+1
1.127920E+1
1.112529E+1
1.112529E+1
1.112529E+1
1.127920E+1
1.127920E+1
1.143311E+1
1.158702E+1
1.158702E+1
1.143311E+1
1.127920E+1
1.112529E+1
1.112529E+1
1.112529E+1
1.112529E+1
1.097137E+1
1.081746E+1
1.066355E+1
1.081746E+1
1.097137E+1
1.097137E+1
1.097137E+1
1.097137E+1
1.081746E+1
1.050963E+1
1.035572E+1
1.035572E+1
1.050963E+1
1.050963E+1
1.050963E+1
1.035572E+1
1.035572E+1
1.050963E+1
1.066355E+1
1.081746E+1
1.081746E+1
1.081746E+1
1.066355E+1
1.050963E+1
1.050963E+1
1.066355E+1
1.066355E+1
1.050963E+1
1.050963E+1
1.066355E+1
1.081746E+1
1.081746E+1
1.081746E+1
1.066355E+1
1.066355E+1
1.066355E+1
1.066355E+1
1.066355E+1
1.081746E+1
1.066355E+1
1.066355E+1
1.066355E+1
1.081746E+1
1.097137E+1
1.112529E+1
1.097137E+1
1.081746E+1
1.066355E+1
1.066355E+1
1.081746E+1
1.081746E+1
1.066355E+1
1.066355E+1
1.066355E+1
1.066355E+1
1.066355E+1
1.081746E+1
1.081746E+1
1.066355E+1
1.066355E+1
1.050963E+1
1.050963E+1
1.050963E+1
1.050963E+1
1.035572E+1
1.066355E+1
1.112529E+1
1.143311E+1
1.143311E+1
1.143311E+1
1.127920E+1
1.127920E+1
1.127920E+1
1.127920E+1
1.127920E+1
1.143311E+1
1.158702E+1
1.158702E+1
1.174094E+1
1.158702E+1
1.174094E+1
1.158702E+1
1.158702E+1
1.158702E+1
1.174094E+1
1.174094E+1
1.189485E+1
1.174094E+1
1.189485E+1
1.189485E+1
1.204877E+1
1.189485E+1
1.189485E+1
1.174094E+1
1.158702E+1
1.158702E+1
1.174094E+1
1.174094E+1
1.158702E+1
1.143311E+1
1.143311E+1
1.158702E+1
1.174094E+1
1.174094E+1
1.158702E+1
1.158702E+1
1.174094E+1
1.189485E+1
1.189485E+1
1.174094E+1
1.127920E+1
1.097137E+1
1.097137E+1
1.112529E+1
1.112529E+1
1.127920E+1
1.127920E+1
1.127920E+1
1.127920E+1
1.127920E+1
1.127920E+1
1.127920E+1
1.143311E+1
1.143311E+1
1.127920E+1
1.127920E+1
1.127920E+1
1.127920E+1
1.127920E+1
1.127920E+1
1.127920E+1
1.097137E+1
1.097137E+1
1.112529E+1
1.112529E+1
1.127920E+1
1.127920E+1
1.112529E+1
1.097137E+1
1.081746E+1
1.081746E+1
1.097137E+1
1.112529E+1
1.127920E+1
1.112529E+1
1.112529E+1
1.097137E+1
1.081746E+1
1.081746E+1
1.066355E+1
1.066355E+1
1.081746E+1
1.081746E+1
1.097137E+1
1.097137E+1
1.097137E+1
1.081746E+1
1.081746E+1
1.081746E+1
1.066355E+1
1.066355E+1
1.081746E+1
1.097137E+1
1.097137E+1
1.097137E+1
1.097137E+1
1.081746E+1
1.081746E+1
1.081746E+1
1.066355E+1
1.066355E+1
1.066355E+1
1.066355E+1
1.066355E+1
1.066355E+1
1.066355E+1
1.050963E+1
1.050963E+1
1.066355E+1
1.081746E+1
1.066355E+1
1.066355E+1
1.050963E+1
1.066355E+1
1.066355E+1
1.066355E+1
1.050963E+1
1.035572E+1
1.020181E+1
1.020181E+1
1.050963E+1
1.050963E+1
1.050963E+1
1.035572E+1
1.020181E+1
1.035572E+1
1.035572E+1
1.035572E+1
1.035572E+1
1.035572E+1
1.050963E+1
1.050963E+1
1.050963E+1
1.035572E+1
1.020181E+1
1.035572E+1
1.050963E+1
1.066355E+1
1.066355E+1
1.050963E+1
1.035572E+1
1.035572E+1
1.035572E+1
1.035572E+1
1.020181E+1
1.020181E+1
1.020181E+1
1.020181E+1
1.004790E+1
1.020181E+1
1.004790E+1
9.893982E+0
9.740070E+0
9.586157E+0
9.586157E+0
9.740070E+0
9.893982E+0
1.004790E+1
1.020181E+1
1.020181E+1
1.020181E+1
1.020181E+1
1.004790E+1
1.004790E+1
1.020181E+1
1.020181E+1
1.020181E+1
1.020181E+1
1.020181E+1
1.020181E+1
1.004790E+1
1.020181E+1
1.020181E+1
1.035572E+1
1.050963E+1
1.035572E+1
1.035572E+1
1.020181E+1
1.004790E+1
1.004790E+1
1.004790E+1
1.020181E+1
1.020181E+1
1.004790E+1
1.004790E+1
9.893982E+0
9.893982E+0
9.740070E+0
9.740070E+0
9.893982E+0
9.740070E+0
9.740070E+0
9.740070E+0
9.893982E+0
1.004790E+1
9.893982E+0
9.893982E+0
9.740070E+0
9.586157E+0
9.586157E+0
9.586157E+0
9.740070E+0
9.893982E+0
1.004790E+1
1.004790E+1
1.004790E+1
9.893982E+0
1.004790E+1
1.004790E+1
9.893982E+0
9.893982E+0
9.740070E+0
9.740070E+0
9.740070E+0
9.740070E+0
9.893982E+0
9.893982E+0
9.893982E+0
9.893982E+0
9.893982E+0
9.893982E+0
9.740070E+0
9.740070E+0
9.740070E+0
9.586157E+0
9.586157E+0
9.740070E+0
9.893982E+0
9.893982E+0
9.893982E+0
9.893982E+0
9.893982E+0
9.740070E+0
9.740070E+0
9.740070E+0
9.740070E+0
9.740070E+0
9.740070E+0
9.893982E+0
9.740070E+0
9.740070E+0
9.740070E+0
9.893982E+0
9.893982E+0
9.893982E+0
9.893982E+0
9.893982E+0
9.893982E+0
9.740070E+0
9.740070E+0
9.740070E+0
9.893982E+0
1.004790E+1
9.893982E+0
9.740070E+0
9.586157E+0
9.740070E+0
9.893982E+0
1.004790E+1
9.893982E+0
9.740070E+0
9.586157E+0
9.586157E+0
9.740070E+0
9.740070E+0
9.586157E+0
9.586157E+0
9.586157E+0
9.586157E+0
9.740070E+0
9.740070E+0
9.740070E+0
9.586157E+0
9.586157E+0
9.432245E+0
9.278332E+0
9.278332E+0
9.278332E+0
9.278332E+0
9.278332E+0
9.124418E+0
9.124418E+0
9.278332E+0
9.432245E+0
9.740070E+0
9.586157E+0
9.432245E+0
9.432245E+0
9.432245E+0
9.278332E+0
9.124418E+0
9.124418E+0
9.124418E+0
9.278332E+0
9.278332E+0
9.278332E+0
9.278332E+0
9.278332E+0
9.278332E+0
9.432245E+0
9.432245E+0
9.432245E+0
9.278332E+0
9.278332E+0
9.278332E+0
9.278332E+0
9.278332E+0
9.432245E+0
9.586157E+0
9.586157E+0
9.432245E+0
9.278332E+0
9.278332E+0
9.124418E+0
9.124418E+0
8.970505E+0
8.970505E+0
8.970505E+0
8.970505E+0
9.124418E+0
9.124418E+0
9.124418E+0
9.124418E+0
8.970505E+0
8.970505E+0
8.816591E+0
8.816591E+0
8.970505E+0
8.970505E+0
8.970505E+0
8.970505E+0
8.816591E+0
8.662680E+0
8.816591E+0
8.970505E+0
9.124418E+0
9.124418E+0
8.970505E+0
8.816591E+0
8.816591E+0
8.970505E+0
9.124418E+0
9.124418E+0
8.970505E+0
8.662680E+0
8.662680E+0
8.662680E+0
8.816591E+0
8.662680E+0
8.508766E+0
8.508766E+0
8.816591E+0
8.816591E+0
8.816591E+0
8.816591E+0
8.816591E+0
8.970505E+0
8.816591E+0
8.662680E+0
8.508766E+0
8.662680E+0
8.816591E+0
8.816591E+0
8.816591E+0
8.816591E+0
8.662680E+0
8.662680E+0
8.662680E+0
8.662680E+0
8.662680E+0
8.662680E+0
8.662680E+0
8.508766E+0
8.508766E+0
8.508766E+0
8.662680E+0
8.508766E+0
8.508766E+0
8.354853E+0
8.508766E+0
8.508766E+0
8.662680E+0
8.662680E+0
8.662680E+0
8.508766E+0
8.354853E+0
8.354853E+0
8.354853E+0
8.508766E+0
8.354853E+0
8.047028E+0
7.739203E+0
7.739203E+0
8.047028E+0
8.354853E+0
8.354853E+0
8.200941E+0
7.893116E+0
7.893116E+0
8.047028E+0
8.354853E+0
8.354853E+0
8.354853E+0
8.354853E+0
8.354853E+0
8.354853E+0
8.354853E+0
8.354853E+0
8.200941E+0
8.047028E+0
7.893116E+0
8.047028E+0
8.200941E+0
8.508766E+0
8.354853E+0
8.200941E+0
8.200941E+0
8.200941E+0
8.200941E+0
8.047028E+0
7.893116E+0
7.739203E+0
7.893116E+0
8.047028E+0
8.200941E+0
8.200941E+0
7.893116E+0
7.893116E+0
7.893116E+0
8.047028E+0
8.047028E+0
8.047028E+0
8.047028E+0
8.047028E+0
8.047028E+0
7.893116E+0
7.893116E+0
7.893116E+0
7.893116E+0
7.893116E+0
7.739203E+0
7.739203E+0
7.739203E+0
7.739203E+0
7.739203E+0
7.739203E+0
7.585289E+0
7.431376E+0
7.277462E+0
7.277462E+0
7.431376E+0
7.431376E+0
7.431376E+0
7.277462E+0
7.123550E+0
6.969637E+0
6.969637E+0
6.969637E+0
6.969637E+0
6.969637E+0
6.969637E+0
6.969637E+0
6.815725E+0
6.815725E+0
6.815725E+0
6.815725E+0
6.815725E+0
6.815725E+0
6.815725E+0
6.815725E+0
6.661812E+0
6.661812E+0
6.815725E+0
7.123550E+0
7.277462E+0
7.431376E+0
7.277462E+0
7.277462E+0
7.277462E+0
7.123550E+0
6.969637E+0
7.123550E+0
7.123550E+0
7.123550E+0
7.277462E+0
7.277462E+0
7.431376E+0
7.585289E+0
7.585289E+0
7.739203E+0
7.739203E+0
7.585289E+0
7.277462E+0
7.123550E+0
7.123550E+0
7.277462E+0
7.431376E+0
7.585289E+0
7.739203E+0
7.739203E+0
7.585289E+0
7.431376E+0
7.277462E+0
7.277462E+0
7.277462E+0
7.431376E+0
7.431376E+0
7.277462E+0
7.123550E+0
6.969637E+0
6.969637E+0
6.969637E+0
6.969637E+0
6.969637E+0
7.277462E+0
7.431376E+0
7.431376E+0
7.123550E+0
6.815725E+0
6.507898E+0
6.507898E+0
6.507898E+0
6.507898E+0
6.507898E+0
6.353987E+0
6.507898E+0
6.507898E+0
6.507898E+0
6.507898E+0
6.353987E+0
6.353987E+0
6.353987E+0
6.353987E+0
6.969637E+0
7.739203E+0
8.508766E+0
8.816591E+0
8.662680E+0
8.508766E+0
8.200941E+0
7.431376E+0
6.507898E+0
5.738333E+0
5.430510E+0
5.584421E+0
5.892246E+0
6.046160E+0
6.200073E+0
6.200073E+0
6.353987E+0
6.815725E+0
7.277462E+0
7.585289E+0
7.585289E+0
7.431376E+0
7.277462E+0
7.123550E+0
6.661812E+0
6.353987E+0
6.200073E+0
6.200073E+0
6.353987E+0
6.661812E+0
6.815725E+0
7.123550E+0
7.123550E+0
7.123550E+0
6.969637E+0
6.661812E+0
6.353987E+0
6.046160E+0
5.892246E+0
5.892246E+0
6.046160E+0
6.507898E+0
6.815725E+0
6.661812E+0
6.507898E+0
6.200073E+0
6.200073E+0
6.046160E+0
5.892246E+0
5.584421E+0
5.430510E+0
5.430510E+0
5.584421E+0
5.738333E+0
5.892246E+0
5.738333E+0
5.584421E+0
5.584421E+0
5.584421E+0
5.738333E+0
5.892246E+0
5.738333E+0
5.584421E+0
5.430510E+0
5.430510E+0
5.430510E+0
5.584421E+0
5.584421E+0
5.430510E+0
5.122683E+0
4.968769E+0
4.968769E+0
4.968769E+0
4.968769E+0
4.968769E+0
4.968769E+0
5.122683E+0
4.968769E+0
4.660944E+0
4.199204E+0
3.583553E+0
2.967901E+0
2.352251E+0
2.198338E+0
2.198338E+0
2.506165E+0
2.813988E+0
3.429640E+0
3.891380E+0
4.199204E+0
4.199204E+0
4.199204E+0
4.353117E+0
4.353117E+0
4.199204E+0
4.045294E+0
3.737467E+0
3.737467E+0
3.583553E+0
3.429640E+0
3.121815E+0
2.813988E+0
2.660078E+0
2.660078E+0
2.813988E+0
3.121815E+0
3.275728E+0
3.275728E+0
3.121815E+0
2.967901E+0
2.967901E+0
2.967901E+0
2.813988E+0
2.660078E+0
2.506165E+0
2.506165E+0
2.813988E+0
3.275728E+0
3.429640E+0
3.429640E+0
3.583553E+0
3.583553E+0
3.583553E+0
3.121815E+0
2.660078E+0
2.198338E+0
1.890511E+0
2.044424E+0
2.198338E+0
2.506165E+0
2.660078E+0
2.813988E+0
2.813988E+0
2.813988E+0
2.660078E+0
2.506165E+0
2.352251E+0
2.198338E+0
2.198338E+0
2.352251E+0
2.352251E+0
2.352251E+0
2.352251E+0
2.198338E+0
2.044424E+0
1.890511E+0
1.736599E+0
1.582686E+0
1.582686E+0
1.736599E+0
1.890511E+0
1.890511E+0
1.736599E+0
1.428772E+0
1.274860E+0
1.120949E+0
1.120949E+0
1.120949E+0
1.274860E+0
1.428772E+0
1.428772E+0
1.274860E+0
1.428772E+0
1.582686E+0
1.736599E+0
1.736599E+0
1.582686E+0
1.274860E+0
1.120949E+0
9.670353E-1
1.120949E+0
1.120949E+0
1.120949E+0
1.120949E+0
9.670353E-1
8.131218E-1
8.131218E-1
8.131218E-1
8.131218E-1
8.131218E-1
6.592083E-1
5.052948E-1
5.052948E-1
6.592083E-1
8.131218E-1
8.131218E-1
8.131218E-1
6.592083E-1
3.513832E-1
1.974697E-1
4.355621E-2
4.355621E-2
1.974697E-1
3.513832E-1
3.513832E-1
3.513832E-1
1.974697E-1
4.355621E-2
-1.103573E-1
-2.642689E-1
-7.260075E-1
-1.187746E+0
-1.803398E+0
-2.265137E+0
-2.880789E+0
-3.034700E+0
-2.726875E+0
-1.957310E+0
-1.187746E+0
-7.260075E-1
-7.260075E-1
-1.187746E+0
-1.341660E+0
-1.341660E+0
-1.187746E+0
-1.495573E+0
-2.419050E+0
-3.188614E+0
-3.342527E+0
-3.034700E+0
-2.265137E+0
-1.649485E+0
-1.495573E+0
-1.803398E+0
-2.419050E+0
-3.342527E+0
-3.958180E+0
-4.419918E+0
-4.419918E+0
-4.419918E+0
-4.266005E+0
-4.112091E+0
-3.804266E+0
-3.650353E+0
-3.650353E+0
-3.496439E+0
-3.650353E+0
-3.958180E+0
-4.419918E+0
-4.727743E+0
-5.035568E+0
-5.189482E+0
-5.189482E+0
-5.035568E+0
-4.573832E+0
-4.266005E+0
-4.112091E+0
-4.112091E+0
-4.419918E+0
-4.881657E+0
-5.189482E+0
-5.497307E+0
-5.805134E+0
-5.959046E+0
-5.959046E+0
-5.805134E+0
-5.651220E+0
-5.343395E+0
-5.035568E+0
-5.035568E+0
-5.035568E+0
-5.343395E+0
-5.651220E+0
-5.959046E+0
-5.959046E+0
-5.805134E+0
-5.651220E+0
-5.805134E+0
-5.959046E+0
-5.805134E+0
-5.497307E+0
-5.497307E+0
-5.497307E+0
-5.343395E+0
-5.343395E+0
-5.343395E+0
-5.343395E+0
-5.497307E+0
-5.497307E+0
-5.343395E+0
-5.189482E+0
-5.189482E+0
-5.343395E+0
-5.497307E+0
-5.497307E+0
-5.343395E+0
-5.189482E+0
-5.189482E+0
-5.497307E+0
-5.959046E+0
-6.420785E+0
-6.882524E+0
-7.344263E+0
-7.344263E+0
-7.036436E+0
-6.574698E+0
-6.266872E+0
-6.112959E+0
-5.805134E+0
-5.035568E+0
-3.804266E+0
-2.726875E+0
-2.726875E+0
-3.958180E+0
-6.112959E+0
-8.421653E+0
-1.011470E+1
-1.073035E+1
-1.026861E+1
-8.883392E+0
-6.882524E+0
-4.573832E+0
-2.726875E+0
-1.957310E+0
-2.111223E+0
-3.342527E+0
-5.035568E+0
-7.344263E+0
-9.652956E+0
-1.134600E+1
-1.165382E+1
-1.073035E+1
-9.191217E+0
-7.190350E+0
-4.727743E+0
-2.419050E+0
-1.187746E+0
-1.803398E+0
-4.573832E+0
-7.959914E+0
-1.088426E+1
-1.273122E+1
-1.380860E+1
-1.380860E+1
-1.273122E+1
-1.011470E+1
-6.882524E+0
-4.112091E+0
-2.880789E+0
-3.804266E+0
-6.420785E+0
-9.960782E+0
-1.288513E+1
-1.473208E+1
-1.519382E+1
-1.473208E+1
-1.350078E+1
-1.165382E+1
-9.806869E+0
-8.729479E+0
-8.883392E+0
-1.026861E+1
-1.257730E+1
-1.488600E+1
-1.673295E+1
-1.765643E+1
-1.781034E+1
-1.719469E+1
-1.611730E+1
-1.488600E+1
-1.350078E+1
-1.273122E+1
-1.288513E+1
-1.380860E+1
-1.519382E+1
-1.657904E+1
-1.796425E+1
-1.873382E+1
-1.888773E+1
-1.827208E+1
-1.734860E+1
-1.627121E+1
-1.550165E+1
-1.534773E+1
-1.580947E+1
-1.688686E+1
-1.827208E+1
-2.011903E+1
-2.181208E+1
-2.319729E+1
-2.381294E+1
-2.396686E+1
-2.365903E+1
-2.350512E+1
-2.350512E+1
-2.381294E+1
-2.427468E+1
-2.519816E+1
-2.658338E+1
-2.796859E+1
-2.858424E+1
-2.858424E+1
-2.827642E+1
-2.781468E+1
-2.766077E+1
-2.750685E+1
-2.735294E+1
-2.719903E+1
-2.735294E+1
-2.812251E+1
-2.950772E+1
-3.089294E+1
-3.227815E+1
-3.350946E+1
-3.458685E+1
-3.535641E+1
-3.597206E+1
-3.658772E+1
-3.766510E+1
-3.920423E+1
-4.074336E+1
-4.228249E+1
-4.428336E+1
-4.689988E+1
-4.982422E+1
-5.228683E+1
-5.367204E+1
-5.490335E+1
-5.751987E+1
-6.198335E+1
-6.690855E+1
-6.998682E+1
-6.998682E+1
-6.829377E+1
-6.721639E+1
-6.737029E+1
-6.767812E+1
-6.829377E+1
-6.921725E+1
-6.937116E+1
-6.783203E+1
-6.444595E+1
-6.152160E+1
-6.029030E+1
-5.967465E+1
-5.751987E+1
-5.290248E+1
-4.782336E+1
-4.474510E+1
-4.536075E+1
-4.874683E+1
-5.351814E+1
-5.844335E+1
-6.290682E+1
-6.613899E+1
-6.798595E+1
-6.890942E+1
-6.967899E+1
-7.106420E+1
-7.275725E+1
-7.429637E+1
-7.506594E+1
-7.475812E+1
-7.368073E+1
-7.244942E+1
-7.244942E+1
-7.414246E+1
-7.706680E+1
-8.060680E+1
-8.399289E+1
-8.614767E+1
-8.676331E+1
-8.599375E+1
-8.507028E+1
-8.491637E+1
-8.568593E+1
-8.660941E+1
-8.707114E+1
-8.583984E+1
-8.276159E+1
-7.845202E+1
-7.429637E+1
-7.183377E+1
-7.137203E+1
-7.275725E+1
-7.598942E+1
-8.076072E+1
-8.737897E+1
-9.569027E+1
-1.050790E+2
-1.143137E+2
-1.217015E+2
-1.255494E+2
-1.257033E+2
-1.237024E+2
-1.218555E+2
-1.224711E+2
-1.261650E+2
-1.313981E+2
-1.366311E+2
-1.407868E+2
-1.441728E+2
-1.477128E+2
-1.527920E+2
-1.601798E+2
-1.697224E+2
-1.792650E+2
-1.871145E+2
-1.920398E+2
-1.952719E+2
-1.981963E+2
-2.021980E+2
-2.088163E+2
-2.192823E+2
-2.339041E+2
-2.509884E+2
-2.683806E+2
-2.853110E+2
-3.027031E+2
-3.210188E+2
-3.404118E+2
-3.601126E+2
-3.779666E+2
-3.924344E+2
-4.013613E+2
-4.038239E+2
-4.002839E+2
-3.916648E+2
-3.795057E+2
-3.658074E+2
-3.542640E+2
-3.473379E+2
-3.442596E+2
-3.430283E+2
-3.391805E+2
-3.279449E+2
-3.079362E+2
-2.811553E+2
-2.542206E+2
-2.348275E+2
-2.277475E+2
-2.329806E+2
-2.482180E+2
-2.717666E+2
-3.013179E+2
-3.304074E+2
-3.516474E+2
-3.625753E+2
-3.662692E+2
-3.596509E+2
-3.313309E+2
-2.816171E+2
-2.294406E+2
-1.945024E+2
-1.801885E+2
-1.764945E+2
-1.783415E+2
-1.901928E+2
-2.162041E+2
-2.545284E+2
-3.000866E+2
-3.388727E+2
-3.531866E+2
-3.344092E+2
-2.873118E+2
-2.294406E+2
-1.783415E+2
-1.404789E+2
-1.143137E+2
-9.984592E+1
-9.892243E+1
-1.098503E+2
-1.286276E+2
-1.466354E+2
-1.527920E+2
-1.378624E+2
-1.010772E+2
-4.782336E+1
1.127920E+1
5.729916E+1
7.561479E+1
6.915045E+1
5.714524E+1
5.175829E+1
3.636700E+1
-2.735294E+1
-1.489441E+2
-2.689962E+2
-2.974701E+2
-1.974267E+2
-2.165816E+1
1.388730E+2
2.282964E+2
2.483051E+2
2.316825E+2
2.022851E+2
1.594973E+2
9.131391E+1
-2.642689E-1
-8.768680E+1
-1.289355E+2
-9.999983E+1
-1.427034E+1
8.685043E+1
1.659617E+2
2.109042E+2
2.269112E+2
2.201390E+2
1.915112E+2
1.422591E+2
7.930871E+1
1.928267E+1
-1.796425E+1
-1.919556E+1
1.328007E+1
6.360959E+1
1.119383E+2
1.457991E+2
1.639608E+2
1.725799E+2
1.755043E+2
1.707330E+2
1.525712E+2
1.200956E+2
8.146349E+1
5.083482E+1
3.867569E+1
4.606352E+1
6.622611E+1
9.177565E+1
1.180948E+2
1.410278E+2
1.556495E+2
1.568808E+2
1.433365E+2
1.191722E+2
9.239130E+1
7.084350E+1
5.930003E+1
5.883829E+1
6.714958E+1
8.054000E+1
9.439217E+1
1.051661E+2
1.100913E+2
1.088600E+2
1.019339E+2
9.085217E+1
7.761567E+1
6.407133E+1
5.252786E+1
4.575569E+1
4.544787E+1
5.160438E+1
6.237828E+1
7.407567E+1
8.269479E+1
8.546522E+1
8.177131E+1
7.392175E+1
6.514872E+1
5.791481E+1
5.283569E+1
4.944960E+1
4.729482E+1
4.683308E+1
4.791047E+1
4.960352E+1
5.068090E+1
5.006525E+1
4.760265E+1
4.421656E+1
4.036874E+1
3.667483E+1
3.421223E+1
3.405831E+1
3.667483E+1
4.144613E+1
4.606352E+1
4.806438E+1
4.606352E+1
4.006091E+1
3.067222E+1
2.112963E+1
1.389572E+1
7.431376E+0
1.974697E-1
-5.497307E+0
-5.497307E+0
2.813988E+0
1.651224E+1
2.713223E+1
2.882527E+1
2.205310E+1
1.220268E+1
3.429640E+0
-3.188614E+0
-7.498175E+0
-7.344263E+0
-1.033835E+0
9.278332E+0
1.912876E+1
2.390006E+1
1.789745E+1
-8.729479E+0
-5.659639E+1
-1.030781E+2
-1.150833E+2
-7.968333E+1
-1.919556E+1
2.882527E+1
5.021916E+1
5.622176E+1
5.360525E+1
3.359657E+1
-1.765643E+1
-9.399722E+1
-1.629502E+2
-1.923476E+2
-1.792650E+2
-1.447885E+2
-1.075416E+2
-6.660073E+1
-1.334687E+1
4.760265E+1
9.285304E+1
9.146783E+1
2.882527E+1
-7.752855E+1
-1.848059E+2
-2.485258E+2
-2.432927E+2
-1.758789E+2
-8.476245E+1
-1.534773E+1
6.661812E+0
-1.673295E+1
-6.444595E+1
-1.127746E+2
-1.494059E+2
-1.732624E+2
-1.818815E+2
-1.621806E+2
-1.096963E+2
-4.967031E+1
-2.627555E+1
-5.844335E+1
-1.098503E+2
-1.209320E+2
-7.722072E+1
-2.919989E+1
-3.935815E+1
-1.146216E+2
-2.015823E+2
-2.437545E+2
-2.291328E+2
-1.857293E+2
-1.455580E+2
-1.189311E+2
-1.006155E+2
-8.614767E+1
-7.952942E+1
-8.814853E+1
-1.149294E+2
-1.540233E+2
-1.909624E+2
-2.100476E+2
-2.026597E+2
-1.735702E+2
-1.378624E+2
-1.096963E+2
-9.476679E+1
-9.276592E+1
-1.015390E+2
-1.183155E+2
-1.398633E+2
-1.606415E+2
-1.763406E+2
-1.835745E+2
-1.818815E+2
-1.738780E+2
-1.640276E+2
-1.558702E+2
-1.500215E+2
-1.452502E+2
-1.414024E+2
-1.407868E+2
-1.452502E+2
-1.538693E+2
-1.620267E+2
-1.663363E+2
-1.651050E+2
-1.592563E+2
-1.509450E+2
-1.427876E+2
-1.370929E+2
-1.346302E+2
-1.350920E+2
-1.370929E+2
-1.401711E+2
-1.435572E+2
-1.469433E+2
-1.494059E+2
-1.504833E+2
-1.501754E+2
-1.481746E+2
-1.438650E+2
-1.381702E+2
-1.326294E+2
-1.292433E+2
-1.280120E+2
-1.281659E+2
-1.292433E+2
-1.309363E+2
-1.326294E+2
-1.333989E+2
-1.327833E+2
-1.312442E+2
-1.284737E+2
-1.246259E+2
-1.204702E+2
-1.170842E+2
-1.152372E+2
-1.144676E+2
-1.146216E+2
-1.153911E+2
-1.158529E+2
-1.153911E+2
-1.140059E+2
-1.120050E+2
-1.095424E+2
-1.064642E+2
-1.032320E+2
-1.007694E+2
-9.953809E+1
-9.907635E+1
-9.923026E+1
-9.969200E+1
-1.003077E+2
-1.012311E+2
-1.020007E+2
-1.021546E+2
-1.010772E+2
-9.861462E+1
-9.599809E+1
-9.461288E+1
-9.507462E+1
-9.707549E+1
-9.938417E+1
-1.010772E+2
-1.023085E+2
-1.033859E+2
-1.044633E+2
-1.050790E+2
-1.049251E+2
-1.038477E+2
-1.020007E+2
-9.999983E+1
-9.846070E+1
-9.784505E+1
-9.799896E+1
-9.846070E+1
-9.907635E+1
-9.969200E+1
-1.007694E+2
-1.016929E+2
-1.021546E+2
-1.013851E+2
-9.969200E+1
-9.769114E+1
-9.615200E+1
-9.553635E+1
-9.599809E+1
-9.722939E+1
-9.892243E+1
-1.004616E+2
-1.016929E+2
-1.021546E+2
-1.023085E+2
-1.021546E+2
-1.018468E+2
-1.013851E+2
-1.009233E+2
-1.009233E+2
-1.010772E+2
-1.016929E+2
-1.024624E+2
-1.032320E+2
-1.038477E+2
-1.044633E+2
-1.046172E+2
-1.046172E+2
-1.046172E+2
-1.046172E+2
-1.046172E+2
-1.046172E+2
-1.050790E+2
-1.056946E+2
-1.063103E+2
-1.067720E+2
-1.072337E+2
-1.075416E+2
-1.081572E+2
-1.087729E+2
-1.090807E+2
-1.090807E+2
-1.090807E+2
-1.090807E+2
-1.093885E+2
-1.098503E+2
-1.103120E+2
-1.106198E+2
-1.107737E+2
-1.107737E+2
-1.106198E+2
-1.104659E+2
-1.104659E+2
-1.104659E+2
-1.103120E+2
-1.100042E+2
-1.098503E+2
-1.095424E+2
-1.095424E+2
-1.093885E+2
-1.092346E+2
-1.089268E+2
-1.086190E+2
-1.081572E+2
-1.075416E+2
-1.069259E+2
-1.066181E+2
-1.066181E+2
-1.069259E+2
-1.073877E+2
-1.078494E+2
-1.081572E+2
-1.081572E+2
-1.078494E+2
-1.075416E+2
-1.070798E+2
-1.063103E+2
-1.056946E+2
-1.050790E+2
-1.047711E+2
-1.046172E+2
-1.046172E+2
-1.046172E+2
-1.047711E+2
-1.049251E+2
-1.049251E+2
-1.044633E+2
-1.038477E+2
-1.030781E+2
-1.024624E+2
-1.023085E+2
-1.023085E+2
-1.026164E+2
-1.030781E+2
-1.033859E+2
-1.032320E+2
-1.030781E+2
-1.026164E+2
-1.021546E+2
-1.015390E+2
-1.009233E+2
-1.003077E+2
-9.984592E+1
-9.953809E+1
-9.953809E+1
-9.938417E+1
-9.892243E+1
-9.846070E+1
-9.815288E+1
-9.769114E+1
-9.707549E+1
-9.645983E+1
-9.584418E+1
-9.522853E+1
-9.507462E+1
-9.492071E+1
-9.476679E+1
-9.461288E+1
-9.415114E+1
-9.368940E+1
-9.368940E+1
-9.399722E+1
-9.430505E+1
-9.399722E+1
-9.276592E+1
-9.091897E+1
-8.922593E+1
-8.861028E+1
-8.907201E+1
-8.984158E+1
-9.045723E+1
-9.061115E+1
-9.061115E+1
-9.061115E+1
-9.061115E+1
-9.030331E+1
-8.968766E+1
-8.845636E+1
-8.722506E+1
-8.599375E+1
-8.522419E+1
-8.491637E+1
-8.522419E+1
-8.599375E+1
-8.660941E+1
-8.707114E+1
-8.691723E+1
-8.645550E+1
-8.583984E+1
-8.476245E+1
-8.383897E+1
-8.306941E+1
-8.260767E+1
-8.260767E+1
-8.276159E+1
-8.291550E+1
-8.322332E+1
-8.337724E+1
-8.353115E+1
-8.353115E+1
-8.322332E+1
-8.276159E+1
-8.229985E+1
-8.214594E+1
-8.214594E+1
-8.214594E+1
-8.229985E+1
-8.260767E+1
-8.291550E+1
-8.322332E+1
-8.337724E+1
-8.353115E+1
-8.368507E+1
-8.353115E+1
-8.322332E+1
-8.291550E+1
-8.276159E+1
-8.291550E+1
-8.322332E+1
-8.353115E+1
-8.368507E+1
-8.383897E+1
-8.414681E+1
-8.445463E+1
-8.476245E+1
-8.476245E+1
-8.476245E+1
-8.476245E+1
-8.491637E+1
-8.507028E+1
-8.537811E+1
-8.599375E+1
-8.645550E+1
-8.676331E+1
-8.691723E+1
-8.707114E+1
-8.722506E+1
-8.753288E+1
-8.768680E+1
-8.784071E+1
-8.799462E+1
-8.830244E+1
-8.861028E+1
-8.891810E+1
-8.922593E+1
-8.953375E+1
-8.984158E+1
-9.014940E+1
-9.030331E+1
-9.030331E+1
-9.045723E+1
-9.061115E+1
-9.091897E+1
-9.107288E+1
-9.138071E+1
-9.168853E+1
-9.184245E+1
-9.215027E+1
-9.245810E+1
-9.276592E+1
-9.307375E+1
-9.322766E+1
-9.338157E+1
-9.353548E+1
-9.368940E+1
-9.384331E+1
-9.384331E+1
-9.415114E+1
-9.445896E+1
-9.461288E+1
-9.492071E+1
-9.507462E+1
-9.522853E+1
-9.522853E+1
-9.522853E+1
-9.538245E+1
-9.553635E+1
-9.584418E+1
-9.599809E+1
-9.615200E+1
-9.630592E+1
-9.645983E+1
-9.645983E+1
-9.661374E+1
-9.676765E+1
-9.692157E+1
-9.692157E+1
-9.707549E+1
-9.722939E+1
-9.722939E+1
-9.707549E+1
-9.676765E+1
-9.661374E+1
-9.676765E+1
-9.676765E+1
-9.676765E+1
-9.661374E+1
-9.645983E+1
-9.630592E+1
-9.630592E+1
-9.630592E+1
-9.630592E+1
-9.615200E+1
-9.599809E+1
-9.599809E+1
-9.599809E+1
-9.584418E+1
-9.553635E+1
-9.522853E+1
-9.476679E+1
-9.461288E+1
-9.445896E+1
-9.430505E+1
-9.415114E+1
-9.384331E+1
-9.353548E+1
-9.338157E+1
-9.338157E+1
-9.322766E+1
-9.291983E+1
-9.261201E+1
-9.215027E+1
-9.184245E+1
-9.153462E+1
-9.107288E+1
-9.061115E+1
-9.030331E+1
-8.999549E+1
-8.968766E+1
-8.953375E+1
-8.922593E+1
-8.861028E+1
-8.784071E+1
-8.722506E+1
-8.676331E+1
-8.614767E+1
-8.568593E+1
-8.507028E+1
-8.460854E+1
-8.414681E+1
-8.383897E+1
-8.337724E+1
-8.306941E+1
-8.245376E+1
-8.168420E+1
-8.091464E+1
-8.014507E+1
-7.952942E+1
-7.906767E+1
-7.860593E+1
-7.829811E+1
-7.799029E+1
-7.752855E+1
-7.706680E+1
-7.645116E+1
-7.552768E+1
-7.429637E+1
-7.337290E+1
-7.275725E+1
-7.229551E+1
-7.167986E+1
-7.106420E+1
-7.044856E+1
-6.998682E+1
-6.952508E+1
-6.921725E+1
-6.860160E+1
-6.798595E+1
-6.752421E+1
-6.706247E+1
-6.660073E+1
-6.629290E+1
-6.598508E+1
-6.567725E+1
-6.536943E+1
-6.506160E+1
-6.459986E+1
-6.413812E+1
-6.352247E+1
-6.306074E+1
-6.244508E+1
-6.198335E+1
-6.152160E+1
-6.121378E+1
-6.075204E+1
-6.059813E+1
-6.029030E+1
-5.998248E+1
-5.967465E+1
-5.936682E+1
-5.890508E+1
-5.828944E+1
-5.767378E+1
-5.721204E+1
-5.705813E+1
-5.690422E+1
-5.675031E+1
-5.644247E+1
-5.628857E+1
-5.613465E+1
-5.582683E+1
-5.567291E+1
-5.551900E+1
-5.567291E+1
-5.567291E+1
-5.551900E+1
-5.521117E+1
-5.474944E+1
-5.444161E+1
-5.428770E+1
-5.413378E+1
-5.397987E+1
-5.397987E+1
-5.397987E+1
-5.351814E+1
-5.305640E+1
-5.274857E+1
-5.274857E+1
-5.259466E+1
-5.244074E+1
-5.197900E+1
-5.151727E+1
-5.120944E+1
-5.090161E+1
-5.074770E+1
-5.059379E+1
-5.043988E+1
-5.013205E+1
-4.997813E+1
-4.982422E+1
-4.967031E+1
-4.936248E+1
-4.890075E+1
-4.859292E+1
-4.859292E+1
-4.859292E+1
-4.859292E+1
-4.859292E+1
-4.859292E+1
-4.859292E+1
-4.843901E+1
-4.843901E+1
-4.813118E+1
-4.797727E+1
-4.766944E+1
-4.736162E+1
-4.705379E+1
-4.705379E+1
-4.705379E+1
-4.689988E+1
-4.674596E+1
-4.689988E+1
-4.689988E+1
-4.689988E+1
-4.674596E+1
-4.659205E+1
-4.659205E+1
-4.659205E+1
-4.659205E+1
-4.659205E+1
-4.643814E+1
-4.643814E+1
-4.659205E+1
-4.689988E+1
-4.705379E+1
-4.705379E+1
-4.720770E+1
-4.736162E+1
-4.751553E+1
-4.751553E+1
-4.766944E+1
-4.766944E+1
-4.782336E+1
-4.797727E+1
-4.813118E+1
-4.828510E+1
-4.828510E+1
-4.828510E+1
-4.843901E+1
-4.859292E+1
-4.859292E+1
-4.874683E+1
-4.874683E+1
-4.874683E+1
-4.874683E+1
-4.874683E+1
-4.874683E+1
-4.874683E+1
-4.859292E+1
-4.859292E+1
-4.859292E+1
-4.890075E+1
-4.905466E+1
-4.905466E+1
-4.920857E+1
-4.936248E+1
-4.936248E+1
-4.951640E+1
-4.951640E+1
-4.936248E+1
-4.936248E+1
-4.920857E+1
-4.920857E+1
-4.920857E+1
-4.920857E+1
-4.920857E+1
-4.905466E+1
-4.874683E+1
-4.843901E+1
-4.828510E+1
-4.843901E+1
-4.890075E+1
-4.905466E+1
-4.890075E+1
-4.874683E+1
-4.843901E+1
-4.828510E+1
-4.828510E+1
-4.813118E+1
-4.813118E+1
-4.813118E+1
-4.813118E+1
-4.828510E+1
-4.828510E+1
-4.843901E+1
-4.843901E+1
-4.843901E+1
-4.843901E+1
-4.813118E+1
-4.782336E+1
-4.751553E+1
-4.736162E+1
-4.736162E+1
-4.751553E+1
-4.766944E+1
-4.751553E+1
-4.720770E+1
-4.689988E+1
-4.689988E+1
-4.689988E+1
-4.674596E+1
-4.628423E+1
-4.597640E+1
-4.582249E+1
-4.582249E+1
-4.582249E+1
-4.551466E+1
-4.520683E+1
-4.505293E+1
-4.489901E+1
-4.474510E+1
-4.459119E+1
-4.459119E+1
-4.443727E+1
-4.412945E+1
-4.397553E+1
-4.382162E+1
-4.382162E+1
-4.366771E+1
-4.351379E+1
-4.320597E+1
-4.305206E+1
-4.289814E+1
-4.274423E+1
-4.259032E+1
-4.259032E+1
-4.228249E+1
-4.212858E+1
-4.197467E+1
-4.182076E+1
-4.151292E+1
-4.135902E+1
-4.135902E+1
-4.135902E+1
-4.135902E+1
-4.120510E+1
-4.089728E+1
-4.074336E+1
-4.058945E+1
-4.043554E+1
-4.028162E+1
-4.028162E+1
-3.997380E+1
-3.981989E+1
-3.981989E+1
-3.966597E+1
-3.951206E+1
-3.935815E+1
-3.920423E+1
-3.889641E+1
-3.874249E+1
-3.858858E+1
-3.828075E+1
-3.812684E+1
-3.812684E+1
-3.828075E+1
-3.843467E+1
-3.828075E+1
-3.812684E+1
-3.781902E+1
-3.751119E+1
-3.720337E+1
-3.689554E+1
-3.658772E+1
-3.658772E+1
-3.689554E+1
-3.689554E+1
-3.689554E+1
-3.674163E+1
-3.658772E+1
-3.643380E+1
-3.627989E+1
-3.612598E+1
-3.581815E+1
-3.566424E+1
-3.551032E+1
-3.535641E+1
-3.520250E+1
-3.535641E+1
-3.535641E+1
-3.535641E+1
-3.489467E+1
-3.458685E+1
-3.427902E+1
-3.397120E+1
-3.381728E+1
-3.381728E+1
-3.366337E+1
-3.366337E+1
-3.350946E+1
-3.335555E+1
-3.320163E+1
-3.320163E+1
-3.304772E+1
-3.273989E+1
-3.258598E+1
-3.227815E+1
-3.212424E+1
-3.212424E+1
-3.227815E+1
-3.227815E+1
-3.212424E+1
-3.166250E+1
-3.135468E+1
-3.120076E+1
-3.120076E+1
-3.120076E+1
-3.104685E+1
-3.089294E+1
-3.089294E+1
-3.089294E+1
-3.073902E+1
-3.027729E+1
-2.981555E+1
-2.966163E+1
-2.950772E+1
-2.966163E+1
-2.966163E+1
-2.935381E+1
-2.904598E+1
-2.889207E+1
-2.873816E+1
-2.858424E+1
-2.827642E+1
-2.796859E+1
-2.781468E+1
-2.766077E+1
-2.735294E+1
-2.719903E+1
-2.704512E+1
-2.704512E+1
-2.689120E+1
-2.689120E+1
-2.689120E+1
-2.658338E+1
-2.642946E+1
-2.627555E+1
-2.612164E+1
-2.581381E+1
-2.550599E+1
-2.519816E+1
-2.489033E+1
-2.458251E+1
-2.442860E+1
-2.442860E+1
-2.442860E+1
-2.427468E+1
-2.412077E+1
-2.381294E+1
-2.335120E+1
-2.319729E+1
-2.304338E+1
-2.304338E+1
-2.304338E+1
-2.304338E+1
-2.304338E+1
-2.273555E+1
-2.227381E+1
-2.181208E+1
-2.150425E+1
-2.150425E+1
-2.135034E+1
-2.104251E+1
-2.088860E+1
-2.073469E+1
-2.058077E+1
-2.042686E+1
-2.027295E+1
-1.996512E+1
-1.965730E+1
-1.934947E+1
-1.919556E+1
-1.888773E+1
-1.857991E+1
-1.827208E+1
-1.811817E+1
-1.811817E+1
-1.827208E+1
-1.827208E+1
-1.811817E+1
-1.781034E+1
-1.765643E+1
-1.750251E+1
-1.719469E+1
-1.688686E+1
-1.657904E+1
-1.627121E+1
-1.611730E+1
-1.580947E+1
-1.550165E+1
-1.534773E+1
-1.534773E+1
-1.534773E+1
-1.534773E+1
-1.503991E+1
-1.488600E+1
-1.473208E+1
-1.457817E+1
-1.427034E+1
-1.396252E+1
-1.365469E+1
-1.350078E+1
-1.334687E+1
-1.334687E+1
-1.319295E+1
-1.303904E+1
-1.288513E+1
-1.273122E+1
-1.242339E+1
-1.226948E+1
-1.211556E+1
-1.180774E+1
-1.149991E+1
-1.134600E+1
-1.119209E+1
-1.103817E+1
-1.088426E+1
-1.073035E+1
-1.057643E+1
-1.026861E+1
-9.960782E+0
-9.499043E+0
-9.191217E+0
-8.883392E+0
-8.729479E+0
-8.883392E+0
-8.883392E+0
-8.729479E+0
-8.421653E+0
-8.113828E+0
-7.806001E+0
-7.806001E+0
-7.498175E+0
-7.344263E+0
-7.036436E+0
-7.036436E+0
-6.882524E+0
-6.574698E+0
-6.266872E+0
-5.959046E+0
-5.959046E+0
-5.805134E+0
-5.651220E+0
-5.343395E+0
-5.035568E+0
-4.727743E+0
-4.573832E+0
-4.112091E+0
-3.804266E+0
-3.650353E+0
-3.496439E+0
-3.342527E+0
-3.188614E+0
-3.034700E+0
-2.880789E+0
-2.726875E+0
-2.419050E+0
-2.111223E+0
-1.803398E+0
-1.649485E+0
-1.495573E+0
-1.341660E+0
-1.187746E+0
-1.033835E+0
-1.033835E+0
-8.799210E-1
-7.260075E-1
-5.720940E-1
-4.181805E-1
-1.103573E-1
1.974697E-1
5.052948E-1
5.052948E-1
5.052948E-1
6.592083E-1
6.592083E-1
6.592083E-1
6.592083E-1
6.592083E-1
8.131218E-1
1.120949E+0
1.428772E+0
1.736599E+0
1.890511E+0
2.044424E+0
2.044424E+0
2.044424E+0
2.044424E+0
2.198338E+0
2.506165E+0
2.660078E+0
2.813988E+0
2.813988E+0
2.967901E+0
3.121815E+0
3.121815E+0
3.121815E+0
3.121815E+0
3.275728E+0
3.429640E+0
3.583553E+0
3.583553E+0
3.737467E+0
3.737467E+0
3.891380E+0
3.891380E+0
3.891380E+0
3.891380E+0
4.045294E+0
4.045294E+0
4.045294E+0
3.891380E+0
3.891380E+0
3.891380E+0
3.891380E+0
4.045294E+0
4.199204E+0
4.045294E+0
3.891380E+0
4.045294E+0
4.199204E+0
4.199204E+0
4.199204E+0
4.199204E+0
4.045294E+0
4.045294E+0
4.045294E+0
4.045294E+0
4.045294E+0
4.199204E+0
4.353117E+0
4.353117E+0
4.199204E+0
4.045294E+0
4.045294E+0
4.199204E+0
4.199204E+0
4.199204E+0
4.199204E+0
4.045294E+0
4.045294E+0
3.891380E+0
3.891380E+0
3.891380E+0
3.891380E+0
3.737467E+0
3.737467E+0
3.737467E+0
3.737467E+0
3.737467E+0
3.583553E+0
3.583553E+0
3.583553E+0
3.583553E+0
3.891380E+0
3.891380E+0
3.891380E+0
3.737467E+0
3.583553E+0
3.429640E+0
3.429640E+0
3.429640E+0
3.429640E+0
3.429640E+0
3.275728E+0
3.275728E+0
3.275728E+0
3.275728E+0
3.275728E+0
3.275728E+0
3.275728E+0
3.275728E+0
3.429640E+0
3.429640E+0
3.429640E+0
3.275728E+0
2.967901E+0
2.813988E+0
2.967901E+0
2.967901E+0
2.967901E+0
2.967901E+0
2.967901E+0
2.967901E+0
3.121815E+0
3.121815E+0
3.121815E+0
2.967901E+0
2.813988E+0
2.813988E+0
2.660078E+0
2.506165E+0
2.352251E+0
2.352251E+0
2.352251E+0
2.352251E+0
2.352251E+0
2.198338E+0
2.044424E+0
2.198338E+0
2.198338E+0
2.044424E+0
1.890511E+0
1.736599E+0
1.890511E+0
2.044424E+0
2.044424E+0
2.044424E+0
1.890511E+0
1.890511E+0
1.890511E+0
2.044424E+0
1.890511E+0
1.890511E+0
1.736599E+0
1.890511E+0
1.736599E+0
1.736599E+0
1.736599E+0
1.736599E+0
1.582686E+0
1.582686E+0
1.582686E+0
1.582686E+0
1.582686E+0
1.428772E+0
1.428772E+0
1.582686E+0
1.736599E+0
1.890511E+0
1.890511E+0
1.582686E+0
1.428772E+0
1.274860E+0
1.120949E+0
1.120949E+0
1.120949E+0
1.274860E+0
1.428772E+0
1.582686E+0
1.582686E+0
1.582686E+0
1.736599E+0
1.736599E+0
1.582686E+0
1.582686E+0
1.736599E+0
1.890511E+0
1.890511E+0
1.890511E+0
1.890511E+0
2.044424E+0
2.198338E+0
2.352251E+0
2.352251E+0
2.352251E+0
2.198338E+0
2.352251E+0
2.506165E+0
2.506165E+0
2.352251E+0
2.352251E+0
2.660078E+0
2.967901E+0
2.967901E+0
2.967901E+0
2.813988E+0
2.813988E+0
2.967901E+0
3.275728E+0
3.429640E+0
3.429640E+0
3.429640E+0
3.429640E+0
3.583553E+0
3.891380E+0
4.045294E+0
4.045294E+0
4.199204E+0
4.199204E+0
4.353117E+0
4.507031E+0
4.814858E+0
4.814858E+0
4.814858E+0
4.814858E+0
4.814858E+0
4.968769E+0
5.430510E+0
5.738333E+0
5.892246E+0
6.046160E+0
6.200073E+0
6.507898E+0
6.507898E+0
6.661812E+0
6.661812E+0
6.815725E+0
6.969637E+0
7.277462E+0
7.585289E+0
8.047028E+0
8.200941E+0
8.354853E+0
8.354853E+0
8.354853E+0
8.508766E+0
8.508766E+0
8.816591E+0
8.970505E+0
8.970505E+0
9.124418E+0
9.278332E+0
9.586157E+0
9.740070E+0
9.893982E+0
1.020181E+1
1.035572E+1
1.035572E+1
1.050963E+1
1.066355E+1
1.081746E+1
1.112529E+1
1.143311E+1
1.158702E+1
1.174094E+1
1.189485E+1
1.220268E+1
1.251050E+1
1.266442E+1
1.266442E+1
1.251050E+1
1.235659E+1
1.251050E+1
1.266442E+1
1.281833E+1
1.297224E+1
1.312615E+1
1.328007E+1
1.343398E+1
1.358789E+1
1.389572E+1
1.404963E+1
1.420355E+1
1.420355E+1
1.404963E+1
1.404963E+1
1.420355E+1
1.420355E+1
1.420355E+1
1.420355E+1
1.451137E+1
1.466528E+1
1.481919E+1
1.481919E+1
1.497311E+1
1.512702E+1
1.512702E+1
1.512702E+1
1.497311E+1
1.497311E+1
1.497311E+1
1.528094E+1
1.558876E+1
1.574267E+1
1.558876E+1
1.543485E+1
1.543485E+1
1.558876E+1
1.574267E+1
1.574267E+1
1.558876E+1
1.558876E+1
1.558876E+1
1.574267E+1
1.589659E+1
1.605050E+1
1.651224E+1
1.682006E+1
1.697398E+1
1.712789E+1
1.697398E+1
1.697398E+1
1.697398E+1
1.697398E+1
1.697398E+1
1.697398E+1
1.697398E+1
1.712789E+1
1.728181E+1
1.743572E+1
1.758962E+1
1.758962E+1
1.774354E+1
1.789745E+1
1.805137E+1
1.805137E+1
1.805137E+1
1.805137E+1
1.805137E+1
1.820528E+1
1.820528E+1
1.835919E+1
1.866702E+1
1.866702E+1
1.882093E+1
1.882093E+1
1.866702E+1
1.866702E+1
1.866702E+1
1.866702E+1
1.882093E+1
1.882093E+1
1.897484E+1
1.912876E+1
1.912876E+1
1.928267E+1
1.928267E+1
1.928267E+1
1.912876E+1
1.882093E+1
1.882093E+1
1.882093E+1
1.897484E+1
1.912876E+1
1.928267E+1
1.912876E+1
1.912876E+1
1.912876E+1
1.912876E+1
1.912876E+1
1.912876E+1
1.912876E+1
1.928267E+1
1.928267E+1
1.943658E+1
1.943658E+1
1.928267E+1
1.912876E+1
1.897484E+1
1.897484E+1
1.897484E+1
1.882093E+1
1.866702E+1
1.882093E+1
1.882093E+1
1.897484E+1
1.897484E+1
1.912876E+1
1.928267E+1
1.928267E+1
1.912876E+1
1.912876E+1
1.912876E+1
1.897484E+1
1.897484E+1
1.897484E+1
1.912876E+1
1.943658E+1
1.943658E+1
1.943658E+1
1.912876E+1
1.912876E+1
1.897484E+1
1.897484E+1
1.912876E+1
1.928267E+1
1.928267E+1
1.928267E+1
1.912876E+1
1.912876E+1
1.928267E+1
1.943658E+1
1.928267E+1
1.912876E+1
1.912876E+1
1.928267E+1
1.943658E+1
1.959049E+1
1.989832E+1
2.005224E+1
2.005224E+1
1.989832E+1
1.974441E+1
1.974441E+1
1.959049E+1
1.943658E+1
1.928267E+1
1.912876E+1
1.928267E+1
1.928267E+1
1.912876E+1
1.897484E+1
1.897484E+1
1.928267E+1
1.959049E+1
1.959049E+1
1.943658E+1
1.928267E+1
1.912876E+1
1.897484E+1
1.882093E+1
1.882093E+1
1.882093E+1
1.897484E+1
1.897484E+1
1.897484E+1
1.912876E+1
1.928267E+1
1.928267E+1
1.943658E+1
1.959049E+1
1.959049E+1
1.974441E+1
1.974441E+1
1.989832E+1
2.005224E+1
2.020615E+1
2.036006E+1
2.051398E+1
2.082180E+1
2.112963E+1
2.143745E+1
2.143745E+1
2.143745E+1
2.128354E+1
2.097571E+1
2.082180E+1
2.082180E+1
2.097571E+1
2.097571E+1
2.097571E+1
2.112963E+1
2.128354E+1
2.143745E+1
2.159136E+1
2.159136E+1
2.159136E+1
2.159136E+1
2.128354E+1
2.112963E+1
2.097571E+1
2.082180E+1
2.066788E+1
2.066788E+1
2.082180E+1
2.112963E+1
2.128354E+1
2.128354E+1
2.143745E+1
2.143745E+1
2.159136E+1
2.143745E+1
2.420788E+1
3.036440E+1
3.236527E+1
2.713223E+1
2.036006E+1
1.805137E+1
2.005224E+1
2.205310E+1
2.220701E+1
2.112963E+1
2.066788E+1
2.097571E+1
2.143745E+1
2.174528E+1
2.159136E+1
2.128354E+1
2.082180E+1
2.066788E+1
2.066788E+1
2.097571E+1
2.097571E+1
2.082180E+1
2.051398E+1
2.051398E+1
2.051398E+1
2.020615E+1
2.005224E+1
2.005224E+1
2.020615E+1
2.051398E+1
2.066788E+1
2.082180E+1
2.112963E+1
2.143745E+1
2.174528E+1
2.174528E+1
2.159136E+1
2.128354E+1
2.066788E+1
1.974441E+1
1.897484E+1
1.882093E+1
1.928267E+1
2.005224E+1
2.051398E+1
2.066788E+1
2.020615E+1
1.959049E+1
1.882093E+1
1.820528E+1
1.774354E+1
1.697398E+1
1.589659E+1
1.512702E+1
1.497311E+1
1.543485E+1
1.620441E+1
1.682006E+1
1.682006E+1
1.651224E+1
1.589659E+1
1.512702E+1
1.420355E+1
1.312615E+1
1.235659E+1
1.235659E+1
1.266442E+1
1.343398E+1
1.389572E+1
1.435746E+1
1.451137E+1
1.451137E+1
1.420355E+1
1.435746E+1
1.512702E+1
1.605050E+1
1.666615E+1
1.666615E+1
1.666615E+1
1.712789E+1
1.758962E+1
1.774354E+1
1.712789E+1
1.605050E+1
1.497311E+1
1.374180E+1
1.251050E+1
1.189485E+1
1.235659E+1
1.374180E+1
1.589659E+1
1.805137E+1
1.974441E+1
2.097571E+1
2.205310E+1
2.266875E+1
2.266875E+1
2.220701E+1
2.189919E+1
2.251484E+1
2.420788E+1
2.636267E+1
2.805571E+1
2.867136E+1
2.744005E+1
2.466962E+1
2.112963E+1
1.820528E+1
1.635832E+1
1.589659E+1
1.666615E+1
1.820528E+1
1.989832E+1
2.128354E+1
2.220701E+1
2.266875E+1
2.266875E+1
2.251484E+1
2.236093E+1
2.251484E+1
2.297658E+1
2.390006E+1
2.528527E+1
2.651658E+1
2.713223E+1
2.682440E+1
2.559310E+1
2.451571E+1
2.466962E+1
2.605484E+1
2.805571E+1
2.959483E+1
2.990266E+1
2.944092E+1
2.867136E+1
2.820962E+1
2.759397E+1
2.667049E+1
2.590093E+1
2.590093E+1
2.667049E+1
2.790179E+1
2.913310E+1
3.021049E+1
3.067222E+1
3.082614E+1
3.082614E+1
3.067222E+1
3.067222E+1
3.051831E+1
3.051831E+1
3.051831E+1
3.082614E+1
3.113397E+1
3.174961E+1
3.221136E+1
3.221136E+1
3.221136E+1
3.205744E+1
3.190353E+1
3.174961E+1
3.128787E+1
3.098005E+1
3.067222E+1
3.051831E+1
3.051831E+1
3.098005E+1
3.205744E+1
3.375048E+1
3.544353E+1
3.636700E+1
3.698266E+1
3.713657E+1
3.698266E+1
3.605917E+1
3.452004E+1
3.282700E+1
3.159570E+1
3.098005E+1
3.128787E+1
3.205744E+1
3.328874E+1
3.482787E+1
3.575135E+1
3.605917E+1
3.575135E+1
3.498179E+1
3.375048E+1
3.236527E+1
3.098005E+1
3.051831E+1
3.082614E+1
3.221136E+1
3.390440E+1
3.528961E+1
3.621309E+1
3.667483E+1
3.652091E+1
3.621309E+1
3.559744E+1
3.513570E+1
3.482787E+1
3.482787E+1
3.498179E+1
3.513570E+1
3.544353E+1
3.528961E+1
3.513570E+1
3.482787E+1
3.436614E+1
3.359657E+1
3.267309E+1
3.159570E+1
3.082614E+1
3.051831E+1
3.082614E+1
3.159570E+1
3.221136E+1
3.282700E+1
3.328874E+1
3.390440E+1
3.421223E+1
3.421223E+1
3.390440E+1
3.328874E+1
3.282700E+1
3.282700E+1
3.313483E+1
3.359657E+1
3.390440E+1
3.390440E+1
3.390440E+1
3.390440E+1
3.375048E+1
3.344266E+1
3.282700E+1
3.221136E+1
3.159570E+1
3.128787E+1
3.113397E+1
3.098005E+1
3.098005E+1
3.082614E+1
3.067222E+1
3.067222E+1
3.067222E+1
3.051831E+1
3.051831E+1
3.067222E+1
3.067222E+1
3.082614E+1
3.098005E+1
3.113397E+1
3.128787E+1
3.128787E+1
3.144179E+1
3.144179E+1
3.144179E+1
3.128787E+1
3.128787E+1
3.128787E+1
3.098005E+1
3.082614E+1
3.051831E+1
3.021049E+1
3.021049E+1
3.005657E+1
3.005657E+1
2.990266E+1
2.974875E+1
2.944092E+1
2.928701E+1
2.928701E+1
2.928701E+1
2.928701E+1
2.928701E+1
2.928701E+1
2.944092E+1
2.944092E+1
2.959483E+1
2.974875E+1
2.974875E+1
2.959483E+1
2.928701E+1
2.928701E+1
2.913310E+1
2.913310E+1
2.913310E+1
2.913310E+1
2.897918E+1
2.867136E+1
2.867136E+1
2.867136E+1
2.851744E+1
2.820962E+1
2.805571E+1
2.820962E+1
2.820962E+1
2.820962E+1
2.820962E+1
2.805571E+1
2.805571E+1
2.805571E+1
2.805571E+1
2.790179E+1
2.790179E+1
2.805571E+1
2.805571E+1
2.805571E+1
2.790179E+1
2.774788E+1
2.790179E+1
2.805571E+1
2.820962E+1
2.805571E+1
2.790179E+1
2.759397E+1
2.759397E+1
2.774788E+1
2.790179E+1
2.790179E+1
2.790179E+1
2.774788E+1
2.774788E+1
2.790179E+1
2.790179E+1
2.790179E+1
2.790179E+1
2.790179E+1
2.790179E+1
2.790179E+1
2.790179E+1
2.790179E+1
2.805571E+1
2.805571E+1
2.805571E+1
2.790179E+1
2.790179E+1
2.805571E+1
2.820962E+1
2.836353E+1
2.851744E+1
2.851744E+1
2.867136E+1
2.867136E+1
2.851744E+1
2.851744E+1
2.851744E+1
2.882527E+1
2.897918E+1
2.897918E+1
2.897918E+1
2.897918E+1
2.897918E+1
2.897918E+1
2.897918E+1
2.913310E+1
2.928701E+1
2.928701E+1
2.928701E+1
2.913310E+1
2.928701E+1
2.944092E+1
2.959483E+1
2.959483E+1
2.959483E+1
2.959483E+1
2.990266E+1
2.990266E+1
2.990266E+1
2.974875E+1
2.990266E+1
3.021049E+1
3.036440E+1
3.036440E+1
3.036440E+1
3.036440E+1
3.067222E+1
3.082614E+1
3.098005E+1
3.098005E+1
3.098005E+1
3.113397E+1
3.113397E+1
3.098005E+1
3.098005E+1
3.098005E+1
3.098005E+1
3.113397E+1
3.144179E+1
3.144179E+1
3.159570E+1
3.174961E+1
3.205744E+1
3.205744E+1
3.205744E+1
3.205744E+1
3.205744E+1
3.205744E+1
3.221136E+1
3.251918E+1
3.282700E+1
3.282700E+1
3.282700E+1
3.282700E+1
3.282700E+1
3.282700E+1
3.282700E+1
3.298092E+1
3.313483E+1
3.328874E+1
3.344266E+1
3.344266E+1
3.344266E+1
3.359657E+1
3.359657E+1
3.359657E+1
3.359657E+1
3.359657E+1
3.359657E+1
3.390440E+1
3.405831E+1
3.421223E+1
3.421223E+1
3.421223E+1
3.436614E+1
3.452004E+1
3.452004E+1
3.467396E+1
3.482787E+1
3.498179E+1
3.513570E+1
3.528961E+1
3.544353E+1
3.544353E+1
3.544353E+1
3.544353E+1
3.559744E+1
3.590526E+1
3.605917E+1
3.621309E+1
3.621309E+1
3.605917E+1
3.621309E+1
3.621309E+1
3.621309E+1
3.621309E+1
3.621309E+1
3.636700E+1
3.636700E+1
3.636700E+1
3.652091E+1
3.667483E+1
3.682874E+1
3.682874E+1
3.682874E+1
3.698266E+1
3.698266E+1
3.682874E+1
3.682874E+1
3.698266E+1
3.729047E+1
3.744439E+1
3.759831E+1
3.759831E+1
3.775222E+1
3.759831E+1
3.744439E+1
3.729047E+1
3.729047E+1
3.729047E+1
3.729047E+1
3.729047E+1
3.744439E+1
3.775222E+1
3.790613E+1
3.806004E+1
3.806004E+1
3.806004E+1
3.790613E+1
3.775222E+1
3.775222E+1
3.759831E+1
3.775222E+1
3.790613E+1
3.806004E+1
3.836787E+1
3.836787E+1
3.852178E+1
3.836787E+1
3.836787E+1
3.852178E+1
3.852178E+1
3.836787E+1
3.836787E+1
3.836787E+1
3.836787E+1
3.821396E+1
3.821396E+1
3.821396E+1
3.821396E+1
3.821396E+1
3.821396E+1
3.806004E+1
3.744439E+1
3.621309E+1
3.513570E+1
3.452004E+1
3.452004E+1
3.498179E+1
3.605917E+1
3.775222E+1
4.067656E+1
4.514004E+1
5.037308E+1
5.452873E+1
5.514438E+1
5.129656E+1
4.406265E+1
3.652091E+1
3.051831E+1
2.667049E+1
2.420788E+1
2.390006E+1
2.759397E+1
3.528961E+1
4.452438E+1
5.129656E+1
5.283569E+1
4.975743E+1
4.344700E+1
3.528961E+1
2.651658E+1
2.005224E+1
1.835919E+1
2.313049E+1
3.267309E+1
4.390874E+1
5.345133E+1
5.914612E+1
5.945393E+1
5.406699E+1
4.452438E+1
3.328874E+1
2.328441E+1
1.758962E+1
1.789745E+1
2.390006E+1
3.390440E+1
4.421656E+1
5.175829E+1
5.452873E+1
5.252786E+1
4.698700E+1
3.944526E+1
3.205744E+1
2.636267E+1
2.328441E+1
2.297658E+1
2.605484E+1
3.159570E+1
3.852178E+1
4.514004E+1
4.975743E+1
5.129656E+1
4.991134E+1
4.590960E+1
4.067656E+1
3.513570E+1
3.082614E+1
2.867136E+1
2.897918E+1
3.174961E+1
3.590526E+1
4.036874E+1
4.390874E+1
4.590960E+1
4.621743E+1
4.452438E+1
4.144613E+1
3.775222E+1
3.452004E+1
3.251918E+1
3.205744E+1
3.344266E+1
3.621309E+1
3.913744E+1
4.175395E+1
4.360091E+1
4.406265E+1
4.344700E+1
4.175395E+1
3.959917E+1
3.729047E+1
3.559744E+1
3.482787E+1
3.528961E+1
3.652091E+1
3.852178E+1
4.052265E+1
4.206178E+1
4.283135E+1
4.236961E+1
4.129221E+1
3.975309E+1
3.836787E+1
3.729047E+1
3.682874E+1
3.713657E+1
3.821396E+1
3.944526E+1
4.083048E+1
4.190787E+1
4.252352E+1
4.267743E+1
4.221569E+1
4.113831E+1
4.006091E+1
3.913744E+1
3.852178E+1
3.852178E+1
3.898352E+1
3.975309E+1
4.067656E+1
4.160004E+1
4.236961E+1
4.252352E+1
4.236961E+1
4.175395E+1
4.098439E+1
4.036874E+1
3.990700E+1
4.006091E+1
4.052265E+1
4.113831E+1
4.175395E+1
4.221569E+1
4.267743E+1
4.298526E+1
4.298526E+1
4.252352E+1
4.206178E+1
4.160004E+1
4.113831E+1
4.083048E+1
4.098439E+1
4.144613E+1
4.206178E+1
4.236961E+1
4.236961E+1
4.236961E+1
4.206178E+1
4.160004E+1
4.113831E+1
4.067656E+1
4.036874E+1
4.036874E+1
4.036874E+1
4.036874E+1
4.021483E+1
4.036874E+1
4.113831E+1
4.206178E+1
4.252352E+1
4.252352E+1
4.206178E+1
4.175395E+1
4.160004E+1
4.129221E+1
4.129221E+1
4.160004E+1
4.221569E+1
4.267743E+1
4.283135E+1
4.283135E+1
4.283135E+1
4.283135E+1
4.298526E+1
4.313917E+1
4.360091E+1
4.375482E+1
4.344700E+1
4.283135E+1
4.221569E+1
4.221569E+1
4.267743E+1
4.329308E+1
4.360091E+1
4.390874E+1
4.421656E+1
4.390874E+1
4.313917E+1
4.221569E+1
4.221569E+1
4.283135E+1
4.313917E+1
4.267743E+1
4.206178E+1
4.252352E+1
4.390874E+1
4.575569E+1
4.652525E+1
4.529395E+1
4.221569E+1
3.759831E+1
3.236527E+1
2.805571E+1
2.528527E+1
2.436180E+1
2.497745E+1
2.713223E+1
3.205744E+1
3.990700E+1
4.944960E+1
5.745307E+1
6.006959E+1
5.576003E+1
4.606352E+1
3.544353E+1
2.774788E+1
2.436180E+1
2.528527E+1
2.944092E+1
3.636700E+1
4.498613E+1
5.329742E+1
5.837655E+1
5.837655E+1
5.283569E+1
4.329308E+1
3.236527E+1
2.266875E+1
1.697398E+1
1.651224E+1
2.097571E+1
2.851744E+1
3.652091E+1
4.313917E+1
4.698700E+1
4.760265E+1
4.483221E+1
3.975309E+1
3.405831E+1
2.944092E+1
2.697832E+1
2.713223E+1
2.974875E+1
3.405831E+1
3.867569E+1
4.283135E+1
4.544787E+1
4.590960E+1
4.421656E+1
4.067656E+1
3.636700E+1
3.236527E+1
2.944092E+1
2.805571E+1
2.836353E+1
3.005657E+1
3.251918E+1
3.482787E+1
3.667483E+1
3.744439E+1
3.667483E+1
3.498179E+1
3.282700E+1
3.067222E+1
2.928701E+1
2.882527E+1
2.959483E+1
3.128787E+1
3.375048E+1
3.605917E+1
3.790613E+1
3.898352E+1
3.898352E+1
3.790613E+1
3.636700E+1
3.452004E+1
3.282700E+1
3.174961E+1
3.128787E+1
3.205744E+1
3.328874E+1
3.467396E+1
3.559744E+1
3.575135E+1
3.513570E+1
3.405831E+1
3.267309E+1
3.128787E+1
3.005657E+1
2.928701E+1
2.928701E+1
2.990266E+1
3.098005E+1
3.221136E+1
3.344266E+1
3.436614E+1
3.467396E+1
3.421223E+1
3.344266E+1
3.282700E+1
3.236527E+1
3.236527E+1
3.267309E+1
3.298092E+1
3.344266E+1
3.405831E+1
3.467396E+1
3.513570E+1
3.513570E+1
3.482787E+1
3.421223E+1
3.344266E+1
3.267309E+1
3.205744E+1
3.190353E+1
3.190353E+1
3.190353E+1
3.190353E+1
3.221136E+1
3.236527E+1
3.251918E+1
3.267309E+1
3.251918E+1
3.221136E+1
3.174961E+1
3.159570E+1
3.174961E+1
3.190353E+1
3.221136E+1
3.267309E+1
3.298092E+1
3.344266E+1
3.375048E+1
3.405831E+1
3.405831E+1
3.390440E+1
3.328874E+1
3.282700E+1
3.236527E+1
3.251918E+1
3.282700E+1
3.313483E+1
3.328874E+1
3.344266E+1
3.344266E+1
3.328874E+1
3.282700E+1
3.236527E+1
3.205744E+1
3.190353E+1
3.174961E+1
3.174961E+1
3.190353E+1
3.221136E+1
3.251918E+1
3.282700E+1
3.282700E+1
3.298092E+1
3.298092E+1
3.298092E+1
3.282700E+1
3.298092E+1
3.298092E+1
3.313483E+1
3.328874E+1
3.344266E+1
3.359657E+1
3.390440E+1
3.390440E+1
3.390440E+1
3.375048E+1
3.359657E+1
3.328874E+1
3.313483E+1
3.313483E+1
3.298092E+1
3.298092E+1
3.282700E+1
3.267309E+1
3.267309E+1
3.251918E+1
3.267309E+1
3.298092E+1
3.298092E+1
3.282700E+1
3.251918E+1
3.251918E+1
3.251918E+1
3.267309E+1
3.282700E+1
3.282700E+1
3.298092E+1
3.328874E+1
3.344266E+1
3.359657E+1
3.359657E+1
3.344266E+1
3.328874E+1
3.313483E+1
3.298092E+1
3.282700E+1
3.298092E+1
3.313483E+1
3.313483E+1
3.298092E+1
3.282700E+1
3.282700E+1
3.267309E+1
3.236527E+1
3.221136E+1
3.221136E+1
3.205744E+1
3.190353E+1
3.174961E+1
3.174961E+1
3.174961E+1
3.190353E+1
3.221136E+1
3.236527E+1
3.251918E+1
3.251918E+1
3.251918E+1
3.251918E+1
3.236527E+1
3.236527E+1
3.236527E+1
3.236527E+1
3.251918E+1
3.236527E+1
3.221136E+1
3.221136E+1
3.221136E+1
3.236527E+1
3.221136E+1
3.205744E+1
3.174961E+1
3.159570E+1
3.144179E+1
3.159570E+1
3.174961E+1
3.174961E+1
3.144179E+1
3.128787E+1
3.144179E+1
3.159570E+1
3.174961E+1
3.159570E+1
3.159570E+1
3.174961E+1
3.174961E+1
3.190353E+1
3.174961E+1
3.159570E+1
3.159570E+1
3.159570E+1
3.159570E+1
3.174961E+1
3.174961E+1
3.159570E+1
3.159570E+1
3.144179E+1
3.159570E+1
3.159570E+1
3.159570E+1
3.144179E+1
3.144179E+1
3.128787E+1
3.113397E+1
3.113397E+1
3.128787E+1
3.128787E+1
3.128787E+1
3.128787E+1
3.128787E+1
3.113397E+1
3.098005E+1
3.098005E+1
3.098005E+1
3.098005E+1
3.098005E+1
3.113397E+1
3.128787E+1
3.128787E+1
3.128787E+1
3.113397E+1
3.113397E+1
3.098005E+1
3.098005E+1
3.098005E+1
3.098005E+1
3.098005E+1
3.098005E+1
3.082614E+1
3.082614E+1
3.082614E+1
3.098005E+1
3.098005E+1
3.098005E+1
3.082614E+1
3.067222E+1
3.067222E+1
3.067222E+1
3.067222E+1
3.067222E+1
3.067222E+1
3.082614E+1
3.082614E+1
3.067222E+1
3.051831E+1
3.036440E+1
3.067222E+1
3.082614E+1
3.098005E+1
3.082614E+1
3.082614E+1
3.082614E+1
3.098005E+1
3.082614E+1
3.082614E+1
3.082614E+1
3.082614E+1
3.082614E+1
3.082614E+1
3.082614E+1
3.067222E+1
3.082614E+1
3.082614E+1
3.082614E+1
3.082614E+1
3.082614E+1
3.082614E+1
3.067222E+1
3.051831E+1
3.036440E+1
3.051831E+1
3.082614E+1
3.082614E+1
3.051831E+1
3.021049E+1
3.021049E+1
3.036440E+1
3.051831E+1
3.067222E+1
3.082614E+1
3.082614E+1
3.067222E+1
3.067222E+1
3.067222E+1
3.082614E+1
3.067222E+1
3.051831E+1
3.036440E+1
3.036440E+1
3.051831E+1
3.067222E+1
3.067222E+1
3.067222E+1
3.067222E+1
3.067222E+1
3.067222E+1
3.051831E+1
3.051831E+1
3.051831E+1
3.051831E+1
3.051831E+1
3.067222E+1
3.067222E+1
3.067222E+1
3.051831E+1
3.021049E+1
3.021049E+1
3.051831E+1
3.051831E+1
3.067222E+1
3.067222E+1
3.067222E+1
3.051831E+1
3.036440E+1
3.021049E+1
3.021049E+1
3.036440E+1
3.036440E+1
3.036440E+1
3.021049E+1
3.005657E+1
3.005657E+1
3.005657E+1
3.021049E+1
3.021049E+1
3.036440E+1
3.036440E+1
3.036440E+1
3.051831E+1
3.051831E+1
3.036440E+1
3.021049E+1
3.021049E+1
3.036440E+1
3.036440E+1
3.021049E+1
3.021049E+1
3.021049E+1
3.036440E+1
3.021049E+1
3.021049E+1
3.005657E+1
2.990266E+1
2.990266E+1
3.005657E+1
3.021049E+1
3.021049E+1
3.005657E+1
2.990266E+1
2.990266E+1
2.990266E+1
2.990266E+1
3.005657E+1
3.021049E+1
3.036440E+1
3.005657E+1
2.990266E+1
2.974875E+1
2.990266E+1
3.005657E+1
3.021049E+1
3.021049E+1
3.005657E+1
2.990266E+1
2.990266E+1
3.005657E+1
3.021049E+1
3.036440E+1
3.021049E+1
3.005657E+1
3.021049E+1
3.021049E+1
3.021049E+1
3.021049E+1
2.990266E+1
2.974875E+1
2.974875E+1
2.974875E+1
2.990266E+1
2.990266E+1
2.990266E+1
2.990266E+1
2.990266E+1
2.990266E+1
2.990266E+1
2.990266E+1
2.990266E+1
3.005657E+1
3.005657E+1
3.005657E+1
2.990266E+1
2.974875E+1
2.974875E+1
2.990266E+1
2.990266E+1
2.974875E+1
2.959483E+1
2.974875E+1
2.974875E+1
2.974875E+1
2.974875E+1
2.959483E+1
2.959483E+1
2.959483E+1
2.944092E+1
2.944092E+1
2.944092E+1
2.959483E+1
2.959483E+1
2.959483E+1
2.944092E+1
2.944092E+1
2.944092E+1
2.944092E+1
2.944092E+1
2.944092E+1
2.928701E+1
2.913310E+1
2.913310E+1
2.913310E+1
2.928701E+1
2.928701E+1
2.944092E+1
2.959483E+1
2.944092E+1
2.944092E+1
2.928701E+1
2.928701E+1
2.944092E+1
2.959483E+1
2.974875E+1
2.974875E+1
2.959483E+1
2.944092E+1
2.959483E+1
2.959483E+1
2.944092E+1
2.928701E+1
2.928701E+1
2.928701E+1
2.944092E+1
2.928701E+1
2.928701E+1
2.913310E+1
2.913310E+1
2.928701E+1
2.928701E+1
2.928701E+1
2.928701E+1
2.928701E+1
2.928701E+1
2.928701E+1
2.928701E+1
2.928701E+1
2.928701E+1
2.928701E+1
2.928701E+1
2.913310E+1
2.913310E+1
2.913310E+1
2.913310E+1
2.913310E+1
2.913310E+1
2.897918E+1
2.897918E+1
2.913310E+1
2.913310E+1
2.913310E+1
2.913310E+1
2.897918E+1
2.882527E+1
2.882527E+1
2.882527E+1
2.882527E+1
2.882527E+1
2.882527E+1
2.882527E+1
2.867136E+1
2.851744E+1
2.851744E+1
2.836353E+1
2.836353E+1
2.851744E+1
2.867136E+1
2.867136E+1
2.882527E+1
2.867136E+1
2.867136E+1
2.867136E+1
2.867136E+1
2.867136E+1
2.867136E+1
2.851744E+1
2.851744E+1
2.867136E+1
2.867136E+1
2.851744E+1
2.836353E+1
2.836353E+1
2.836353E+1
2.851744E+1
2.851744E+1
2.836353E+1
2.805571E+1
2.790179E+1
2.790179E+1
2.790179E+1
2.805571E+1
2.805571E+1
2.790179E+1
2.774788E+1
2.774788E+1
2.774788E+1
2.774788E+1
2.759397E+1
2.744005E+1
2.744005E+1
2.728614E+1
2.728614E+1
2.728614E+1
2.728614E+1
2.728614E+1
2.728614E+1
2.713223E+1
2.697832E+1
2.667049E+1
2.667049E+1
2.667049E+1
2.651658E+1
2.651658E+1
2.667049E+1
2.667049E+1
2.667049E+1
2.667049E+1
2.682440E+1
2.682440E+1
2.651658E+1
2.636267E+1
2.636267E+1
2.636267E+1
2.620875E+1
2.636267E+1
2.636267E+1
2.636267E+1
2.620875E+1
2.605484E+1
2.605484E+1
2.605484E+1
2.590093E+1
2.574701E+1
2.559310E+1
2.543918E+1
2.543918E+1
2.528527E+1
2.528527E+1
2.528527E+1
2.528527E+1
2.528527E+1
2.528527E+1
2.513136E+1
2.513136E+1
2.513136E+1
2.528527E+1
2.528527E+1
2.543918E+1
2.559310E+1
2.543918E+1
2.513136E+1
2.482353E+1
2.482353E+1
2.482353E+1
2.497745E+1
2.482353E+1
2.466962E+1
2.466962E+1
2.482353E+1
2.482353E+1
2.497745E+1
2.497745E+1
2.482353E+1
2.482353E+1
2.482353E+1
2.482353E+1
2.466962E+1
2.466962E+1
2.466962E+1
2.451571E+1
2.451571E+1
2.466962E+1
2.466962E+1
2.466962E+1
2.451571E+1
2.420788E+1
2.420788E+1
2.420788E+1
2.451571E+1
2.451571E+1
2.466962E+1
2.466962E+1
2.466962E+1
2.466962E+1
2.451571E+1
2.451571E+1
2.451571E+1
2.451571E+1
2.451571E+1
2.451571E+1
2.482353E+1
2.497745E+1
2.497745E+1
2.482353E+1
2.466962E+1
2.466962E+1
2.451571E+1
2.451571E+1
2.451571E+1
2.451571E+1
2.451571E+1
2.436180E+1
2.420788E+1
2.405397E+1
2.405397E+1
2.420788E+1
2.420788E+1
2.436180E+1
2.436180E+1
2.420788E+1
2.405397E+1
2.405397E+1
2.405397E+1
2.405397E+1
2.405397E+1
2.390006E+1
2.390006E+1
2.390006E+1
2.405397E+1
2.420788E+1
2.405397E+1
2.405397E+1
2.420788E+1
2.436180E+1
2.466962E+1
2.466962E+1
2.466962E+1
2.466962E+1
2.451571E+1
2.436180E+1
2.420788E+1
2.390006E+1
2.359223E+1
2.359223E+1
2.374614E+1
2.374614E+1
2.390006E+1
2.405397E+1
2.420788E+1
2.420788E+1
2.405397E+1
2.359223E+1
2.328441E+1
2.297658E+1
2.297658E+1
2.297658E+1
2.297658E+1
2.313049E+1
2.328441E+1
2.359223E+1
2.359223E+1
2.359223E+1
2.328441E+1
2.297658E+1
2.266875E+1
2.251484E+1
2.251484E+1
2.251484E+1
2.266875E+1
2.266875E+1
2.266875E+1
2.282267E+1
2.282267E+1
2.266875E+1
2.236093E+1
2.189919E+1
2.159136E+1
2.159136E+1
2.189919E+1
2.205310E+1
2.205310E+1
2.220701E+1
2.220701E+1
2.205310E+1
2.205310E+1
2.205310E+1
2.189919E+1
2.159136E+1
2.143745E+1
2.112963E+1
2.112963E+1
2.128354E+1
2.143745E+1
2.159136E+1
2.159136E+1
2.159136E+1
2.159136E+1
2.159136E+1
2.128354E+1
2.097571E+1
2.066788E+1
2.066788E+1
2.051398E+1
2.051398E+1
2.051398E+1
2.051398E+1
2.051398E+1
2.051398E+1
2.036006E+1
2.020615E+1
2.005224E+1
2.005224E+1
2.020615E+1
2.020615E+1
2.005224E+1
1.989832E+1
1.989832E+1
2.005224E+1
2.020615E+1
2.020615E+1
2.020615E+1
1.989832E+1
1.989832E+1
1.989832E+1
1.989832E+1
1.989832E+1
1.974441E+1
1.974441E+1
1.974441E+1
1.974441E+1
1.989832E+1
2.005224E+1
2.005224E+1
2.005224E+1
1.989832E+1
1.989832E+1
1.989832E+1
1.989832E+1
1.989832E+1
1.989832E+1
1.974441E+1
1.974441E+1
1.974441E+1
1.989832E+1
2.005224E+1
2.020615E+1
2.036006E+1
2.051398E+1
2.066788E+1
2.066788E+1
2.066788E+1
2.066788E+1
2.066788E+1
2.051398E+1
2.020615E+1
2.020615E+1
2.020615E+1
2.036006E+1
2.051398E+1
2.066788E+1
2.082180E+1
2.097571E+1
2.082180E+1
2.051398E+1
2.020615E+1
2.020615E+1
2.020615E+1
2.036006E+1
2.051398E+1
2.051398E+1
2.051398E+1
2.051398E+1
2.036006E+1
2.036006E+1
2.036006E+1
2.020615E+1
1.989832E+1
1.974441E+1
1.989832E+1
2.020615E+1
2.036006E+1
2.051398E+1
2.051398E+1
2.036006E+1
2.005224E+1
1.989832E+1
1.959049E+1
1.943658E+1
1.928267E+1
1.928267E+1
1.928267E+1
1.943658E+1
1.974441E+1
1.989832E+1
1.989832E+1
1.974441E+1
1.959049E+1
1.943658E+1
1.928267E+1
1.928267E+1
1.912876E+1
1.912876E+1
1.897484E+1
1.897484E+1
1.897484E+1
1.897484E+1
1.912876E+1
1.912876E+1
1.897484E+1
1.866702E+1
1.866702E+1
1.882093E+1
1.866702E+1
1.851311E+1
1.835919E+1
1.820528E+1
1.820528E+1
1.820528E+1
1.820528E+1
1.820528E+1
1.820528E+1
1.805137E+1
1.789745E+1
1.774354E+1
1.774354E+1
1.774354E+1
1.758962E+1
1.774354E+1
1.774354E+1
1.774354E+1
1.743572E+1
1.728181E+1
1.712789E+1
1.728181E+1
1.728181E+1
1.712789E+1
1.697398E+1
1.682006E+1
1.682006E+1
1.682006E+1
1.682006E+1
1.682006E+1
1.666615E+1
1.666615E+1
1.666615E+1
1.651224E+1
1.635832E+1
1.620441E+1
1.605050E+1
1.589659E+1
1.589659E+1
1.589659E+1
1.589659E+1
1.589659E+1
1.574267E+1
1.574267E+1
1.589659E+1
1.605050E+1
1.605050E+1
1.574267E+1
1.543485E+1
1.528094E+1
1.512702E+1
1.497311E+1
1.481919E+1
1.481919E+1
1.481919E+1
1.497311E+1
1.497311E+1
1.497311E+1
1.481919E+1
1.451137E+1
1.435746E+1
1.435746E+1
1.435746E+1
1.404963E+1
1.374180E+1
1.343398E+1
1.343398E+1
1.358789E+1
1.374180E+1
1.358789E+1
1.328007E+1
1.312615E+1
1.312615E+1
1.328007E+1
1.343398E+1
1.328007E+1
1.312615E+1
1.297224E+1
1.266442E+1
1.251050E+1
1.235659E+1
1.266442E+1
1.297224E+1
1.297224E+1
1.281833E+1
1.251050E+1
1.251050E+1
1.251050E+1
1.220268E+1
1.143311E+1
1.097137E+1
1.097137E+1
1.127920E+1
1.158702E+1
1.189485E+1
1.235659E+1
1.251050E+1
1.235659E+1
1.189485E+1
1.251050E+1
1.451137E+1
1.697398E+1
1.897484E+1
1.959049E+1
1.820528E+1
1.389572E+1
5.892246E+0
-3.804266E+0
-9.652956E+0
-6.420785E+0
5.276596E+0
1.835919E+1
2.390006E+1
1.851311E+1
6.661812E+0
-1.957310E+0
4.355621E-2
1.220268E+1
2.620875E+1
3.221136E+1
2.605484E+1
1.112529E+1
-4.881657E+0
-1.534773E+1
-1.627121E+1
-7.652088E+0
7.585289E+0
2.420788E+1
3.636700E+1
4.067656E+1
3.621309E+1
2.513136E+1
1.081746E+1
-1.649485E+0
-6.882524E+0
-1.957310E+0
1.112529E+1
2.528527E+1
3.359657E+1
3.267309E+1
2.466962E+1
1.451137E+1
6.200073E+0
3.513832E-1
-4.573832E+0
-8.729479E+0
-9.191217E+0
-1.957310E+0
1.343398E+1
3.159570E+1
4.375482E+1
4.421656E+1
3.282700E+1
1.435746E+1
-4.266005E+0
-1.627121E+1
-1.796425E+1
-9.191217E+0
6.353987E+0
2.328441E+1
3.621309E+1
4.190787E+1
3.882961E+1
2.759397E+1
1.112529E+1
-4.419918E+0
-1.211556E+1
-8.729479E+0
3.891380E+0
1.959049E+1
3.221136E+1
3.806004E+1
3.652091E+1
2.897918E+1
1.820528E+1
7.431376E+0
1.974697E-1
-1.495573E+0
1.582686E+0
5.276596E+0
4.660944E+0
1.974697E-1
-1.803398E+0
3.583553E+0
1.374180E+1
2.236093E+1
2.805571E+1
3.482787E+1
4.452438E+1
5.052699E+1
4.360091E+1
2.328441E+1
-4.181805E-1
-1.704078E+1
-2.381294E+1
-2.288947E+1
-1.473208E+1
3.891380E+0
3.328874E+1
6.514872E+1
8.608087E+1
8.623479E+1
6.530264E+1
3.005657E+1
-8.421653E+0
-3.920423E+1
-5.305640E+1
-4.613031E+1
-2.150425E+1
1.204877E+1
4.437048E+1
6.761133E+1
7.715392E+1
7.130524E+1
5.175829E+1
2.405397E+1
-2.726875E+0
-2.058077E+1
-2.565990E+1
-1.919556E+1
-5.189482E+0
1.220268E+1
2.897918E+1
4.221569E+1
4.929569E+1
4.868003E+1
4.021483E+1
2.636267E+1
1.127920E+1
-5.720940E-1
-6.112959E+0
-5.035568E+0
1.120949E+0
9.893982E+0
1.943658E+1
2.774788E+1
3.313483E+1
3.452004E+1
3.190353E+1
2.620875E+1
1.912876E+1
1.266442E+1
8.047028E+0
6.200073E+0
7.431376E+0
1.097137E+1
1.589659E+1
2.097571E+1
2.513136E+1
2.790179E+1
2.851744E+1
2.697832E+1
2.390006E+1
2.036006E+1
1.682006E+1
1.404963E+1
1.235659E+1
1.251050E+1
1.435746E+1
1.728181E+1
2.051398E+1
2.359223E+1
2.574701E+1
2.682440E+1
2.651658E+1
2.482353E+1
2.189919E+1
1.882093E+1
1.605050E+1
1.466528E+1
1.512702E+1
1.774354E+1
2.236093E+1
2.836353E+1
3.390440E+1
3.759831E+1
3.867569E+1
3.836787E+1
3.759831E+1
3.605917E+1
3.251918E+1
2.605484E+1
1.820528E+1
1.112529E+1
6.969637E+0
7.277462E+0
1.220268E+1
2.066788E+1
2.944092E+1
3.544353E+1
3.713657E+1
3.528961E+1
3.098005E+1
2.528527E+1
1.897484E+1
1.435746E+1
1.358789E+1
1.666615E+1
2.205310E+1
2.759397E+1
3.236527E+1
3.605917E+1
3.867569E+1
3.929134E+1
3.775222E+1
3.482787E+1
3.159570E+1
2.897918E+1
2.713223E+1
2.620875E+1
2.620875E+1
2.667049E+1
2.759397E+1
2.851744E+1
2.928701E+1
2.990266E+1
2.990266E+1
2.928701E+1
2.805571E+1
2.667049E+1
2.574701E+1
2.559310E+1
2.620875E+1
2.744005E+1
2.913310E+1
3.082614E+1
3.221136E+1
3.328874E+1
3.405831E+1
3.436614E+1
3.436614E+1
3.375048E+1
3.313483E+1
3.251918E+1
3.190353E+1
3.128787E+1
3.082614E+1
3.051831E+1
3.067222E+1
3.067222E+1
3.051831E+1
3.021049E+1
2.959483E+1
2.897918E+1
2.836353E+1
2.774788E+1
2.744005E+1
2.728614E+1
2.728614E+1
2.744005E+1
2.759397E+1
2.759397E+1
2.774788E+1
2.805571E+1
2.851744E+1
2.913310E+1
2.944092E+1
2.959483E+1
2.974875E+1
2.990266E+1
2.990266E+1
2.974875E+1
2.974875E+1
2.959483E+1
2.944092E+1
2.913310E+1
2.882527E+1
2.836353E+1
2.790179E+1
2.744005E+1
2.697832E+1
2.651658E+1
2.590093E+1
2.528527E+1
2.466962E+1
2.420788E+1
2.405397E+1
2.405397E+1
2.405397E+1
2.420788E+1
2.436180E+1
2.436180E+1
2.436180E+1
2.436180E+1
2.420788E+1
2.405397E+1
2.405397E+1
2.405397E+1
2.405397E+1
2.420788E+1
2.451571E+1
2.466962E+1
2.482353E+1
2.528527E+1
2.636267E+1
2.790179E+1
2.882527E+1
2.805571E+1
2.636267E+1
2.420788E+1
2.220701E+1
2.051398E+1
1.943658E+1
1.866702E+1
1.851311E+1
1.882093E+1
1.912876E+1
1.943658E+1
1.959049E+1
1.959049E+1
1.974441E+1
1.989832E+1
1.989832E+1
1.989832E+1
1.989832E+1
2.020615E+1
2.066788E+1
2.097571E+1
2.128354E+1
2.159136E+1
2.159136E+1
2.159136E+1
2.128354E+1
2.082180E+1
2.066788E+1
2.051398E+1
2.036006E+1
2.020615E+1
2.020615E+1
2.020615E+1
2.005224E+1
2.005224E+1
1.974441E+1
1.928267E+1
1.866702E+1
1.835919E+1
1.820528E+1
1.835919E+1
1.835919E+1
1.851311E+1
1.851311E+1
1.866702E+1
1.912876E+1
1.943658E+1
1.959049E+1
1.959049E+1
1.974441E+1
1.974441E+1
1.959049E+1
1.974441E+1
1.974441E+1
1.989832E+1
2.005224E+1
2.005224E+1
2.020615E+1
2.020615E+1
2.020615E+1
2.005224E+1
2.005224E+1
2.005224E+1
1.989832E+1
1.974441E+1
1.959049E+1
1.943658E+1
1.943658E+1
1.943658E+1
1.974441E+1
2.005224E+1
2.020615E+1
2.036006E+1
2.036006E+1
2.051398E+1
2.051398E+1
2.066788E+1
2.051398E+1
2.051398E+1
2.066788E+1
2.082180E+1
2.128354E+1
2.159136E+1
2.189919E+1
2.205310E+1
2.236093E+1
2.236093E+1
2.236093E+1
2.220701E+1
2.220701E+1
2.220701E+1
2.236093E+1
2.266875E+1
2.297658E+1
2.313049E+1
2.313049E+1
2.313049E+1
2.313049E+1
2.313049E+1
2.313049E+1
2.328441E+1
2.328441E+1
2.343832E+1
2.359223E+1
2.405397E+1
2.436180E+1
2.451571E+1
2.466962E+1
2.482353E+1
2.497745E+1
2.513136E+1
2.497745E+1
2.497745E+1
2.497745E+1
2.528527E+1
2.559310E+1
2.590093E+1
2.590093E+1
2.605484E+1
2.605484E+1
2.636267E+1
2.651658E+1
2.667049E+1
2.667049E+1
2.667049E+1
2.667049E+1
2.667049E+1
2.651658E+1
2.651658E+1
2.667049E+1
2.682440E+1
2.697832E+1
2.728614E+1
2.728614E+1
2.728614E+1
2.744005E+1
2.744005E+1
2.759397E+1
2.759397E+1
2.759397E+1
2.774788E+1
2.790179E+1
2.805571E+1
2.820962E+1
2.836353E+1
2.851744E+1
2.867136E+1
2.867136E+1
2.851744E+1
2.867136E+1
2.882527E+1
2.897918E+1
2.913310E+1
2.913310E+1
2.913310E+1
2.913310E+1
2.913310E+1
2.913310E+1
2.913310E+1
2.913310E+1
2.913310E+1
2.897918E+1
2.897918E+1
2.913310E+1
2.928701E+1
2.928701E+1
2.913310E+1
2.897918E+1
2.913310E+1
2.944092E+1
2.959483E+1
2.944092E+1
2.944092E+1
2.959483E+1
2.959483E+1
2.959483E+1
2.959483E+1
2.959483E+1
2.944092E+1
2.944092E+1
2.959483E+1
2.959483E+1
2.974875E+1
2.974875E+1
2.959483E+1
2.928701E+1
2.882527E+1
2.882527E+1
2.882527E+1
2.913310E+1
2.928701E+1
2.928701E+1
2.928701E+1
2.944092E+1
2.990266E+1
3.036440E+1
3.005657E+1
2.944092E+1
2.897918E+1
2.867136E+1
2.851744E+1
2.836353E+1
2.836353E+1
2.836353E+1
2.836353E+1
2.851744E+1
2.851744E+1
2.851744E+1
2.836353E+1
2.836353E+1
2.836353E+1
2.851744E+1
2.867136E+1
2.882527E+1
2.867136E+1
2.867136E+1
2.867136E+1
2.867136E+1
2.867136E+1
2.851744E+1
2.836353E+1
2.836353E+1
2.851744E+1
2.836353E+1
2.805571E+1
2.790179E+1
2.790179E+1
2.805571E+1
2.790179E+1
2.790179E+1
2.790179E+1
2.774788E+1
2.774788E+1
2.774788E+1
2.774788E+1
2.790179E+1
2.774788E+1
2.759397E+1
2.744005E+1
2.744005E+1
2.759397E+1
2.774788E+1
2.774788E+1
2.774788E+1
2.759397E+1
2.759397E+1
2.759397E+1
2.744005E+1
2.744005E+1
2.744005E+1
2.744005E+1
2.744005E+1
2.744005E+1
2.728614E+1
2.713223E+1
2.682440E+1
2.682440E+1
2.697832E+1
2.697832E+1
2.697832E+1
2.697832E+1
2.697832E+1
2.682440E+1
2.667049E+1
2.667049E+1
2.651658E+1
2.651658E+1
2.651658E+1
2.651658E+1
2.667049E+1
2.682440E+1
2.682440E+1
2.682440E+1
2.682440E+1
2.682440E+1
2.682440E+1
2.682440E+1
2.682440E+1
2.667049E+1
2.636267E+1
2.636267E+1
2.636267E+1
2.651658E+1
2.667049E+1
2.682440E+1
2.667049E+1
2.651658E+1
2.651658E+1
2.651658E+1
2.651658E+1
2.636267E+1
2.636267E+1
2.636267E+1
2.651658E+1
2.651658E+1
2.651658E+1
2.651658E+1
2.667049E+1
2.667049E+1
2.651658E+1
2.620875E+1
2.605484E+1
2.605484E+1
2.620875E+1
2.620875E+1
2.636267E+1
2.651658E+1
2.651658E+1
2.636267E+1
2.636267E+1
2.620875E+1
2.620875E+1
2.636267E+1
2.636267E+1
2.636267E+1
2.636267E+1
2.651658E+1
2.651658E+1
2.651658E+1
2.651658E+1
2.651658E+1
2.636267E+1
2.636267E+1
2.636267E+1
2.636267E+1
2.636267E+1
2.636267E+1
2.651658E+1
2.651658E+1
2.651658E+1
2.651658E+1
2.651658E+1
2.651658E+1
2.651658E+1
2.636267E+1
2.636267E+1
2.620875E+1
2.620875E+1
2.636267E+1
2.651658E+1
2.651658E+1
2.636267E+1
2.636267E+1
2.636267E+1
2.651658E+1
2.651658E+1
2.667049E+1
2.667049E+1
2.667049E+1
2.667049E+1
2.667049E+1
2.667049E+1
2.651658E+1
2.667049E+1
2.667049E+1
2.667049E+1
2.667049E+1
2.667049E+1
2.667049E+1
2.667049E+1
2.667049E+1
2.682440E+1
2.682440E+1
2.682440E+1
2.667049E+1
2.667049E+1
2.682440E+1
2.682440E+1
2.682440E+1
2.682440E+1
2.697832E+1
2.697832E+1
2.713223E+1
2.713223E+1
2.713223E+1
2.713223E+1
2.728614E+1
2.744005E+1
2.759397E+1
2.774788E+1
2.759397E+1
2.759397E+1
2.759397E+1
2.774788E+1
2.790179E+1
2.790179E+1
2.790179E+1
2.790179E+1
2.774788E+1
2.790179E+1
2.790179E+1
2.790179E+1
2.805571E+1
2.820962E+1
2.820962E+1
2.836353E+1
2.820962E+1
2.820962E+1
2.820962E+1
2.820962E+1
2.851744E+1
2.851744E+1
2.851744E+1
2.851744E+1
2.851744E+1
2.851744E+1
2.851744E+1
2.851744E+1
2.851744E+1
2.867136E+1
2.882527E+1
2.897918E+1
2.913310E+1
2.928701E+1
2.913310E+1
2.913310E+1
2.913310E+1
2.928701E+1
2.944092E+1
2.944092E+1
2.944092E+1
2.944092E+1
2.944092E+1
2.944092E+1
2.928701E+1
2.928701E+1
2.944092E+1
2.974875E+1
2.990266E+1
2.974875E+1
2.974875E+1
2.974875E+1
2.990266E+1
3.005657E+1
3.021049E+1
3.021049E+1
3.036440E+1
3.021049E+1
3.021049E+1
3.021049E+1
3.021049E+1
3.036440E+1
3.051831E+1
3.051831E+1
3.067222E+1
3.098005E+1
3.098005E+1
3.098005E+1
3.113397E+1
3.113397E+1
3.128787E+1
3.128787E+1
3.128787E+1
3.128787E+1
3.144179E+1
3.144179E+1
3.159570E+1
3.174961E+1
3.159570E+1
3.159570E+1
3.174961E+1
3.190353E+1
3.190353E+1
3.205744E+1
3.221136E+1
3.221136E+1
3.221136E+1
3.221136E+1
3.236527E+1
3.251918E+1
3.251918E+1
3.251918E+1
3.251918E+1
3.251918E+1
3.251918E+1
3.267309E+1
3.267309E+1
3.282700E+1
3.282700E+1
3.298092E+1
3.298092E+1
3.282700E+1
3.267309E+1
3.298092E+1
3.328874E+1
3.359657E+1
3.375048E+1
3.375048E+1
3.390440E+1
3.375048E+1
3.375048E+1
3.375048E+1
3.375048E+1
3.375048E+1
3.390440E+1
3.405831E+1
3.421223E+1
3.436614E+1
3.452004E+1
3.467396E+1
3.467396E+1
3.452004E+1
3.452004E+1
3.452004E+1
3.467396E+1
3.482787E+1
3.482787E+1
3.482787E+1
3.482787E+1
3.498179E+1
3.528961E+1
3.544353E+1
3.544353E+1
3.528961E+1
3.513570E+1
3.498179E+1
3.513570E+1
3.528961E+1
3.559744E+1
3.575135E+1
3.590526E+1
3.590526E+1
3.590526E+1
3.590526E+1
3.590526E+1
3.590526E+1
3.590526E+1
3.605917E+1
3.621309E+1
3.636700E+1
3.652091E+1
3.636700E+1
3.621309E+1
3.621309E+1
3.636700E+1
3.636700E+1
3.636700E+1
3.621309E+1
3.636700E+1
3.636700E+1
3.652091E+1
3.636700E+1
3.636700E+1
3.636700E+1
3.636700E+1
3.590526E+1
3.575135E+1
3.621309E+1
3.713657E+1
3.744439E+1
3.698266E+1
3.636700E+1
3.605917E+1
3.590526E+1
3.575135E+1
3.605917E+1
3.682874E+1
3.729047E+1
3.713657E+1
3.667483E+1
3.636700E+1
3.667483E+1
3.698266E+1
3.698266E+1
3.682874E+1
3.667483E+1
3.636700E+1
3.621309E+1
3.621309E+1
3.636700E+1
3.667483E+1
3.682874E+1
3.698266E+1
3.667483E+1
3.636700E+1
3.621309E+1
3.605917E+1
3.605917E+1
3.621309E+1
3.636700E+1
3.652091E+1
3.636700E+1
3.621309E+1
3.621309E+1
3.636700E+1
3.652091E+1
3.652091E+1
3.636700E+1
3.621309E+1
3.621309E+1
3.605917E+1
3.605917E+1
3.605917E+1
3.590526E+1
3.590526E+1
3.605917E+1
3.605917E+1
3.621309E+1
3.605917E+1
3.590526E+1
3.575135E+1
3.575135E+1
3.575135E+1
3.575135E+1
3.559744E+1
3.559744E+1
3.544353E+1
3.544353E+1
3.559744E+1
3.559744E+1
3.559744E+1
3.559744E+1
3.559744E+1
3.544353E+1
3.528961E+1
3.528961E+1
3.513570E+1
3.498179E+1
3.498179E+1
3.513570E+1
3.513570E+1
3.498179E+1
3.498179E+1
3.482787E+1
3.467396E+1
3.467396E+1
3.467396E+1
3.482787E+1
3.467396E+1
3.452004E+1
3.436614E+1
3.436614E+1
3.436614E+1
3.436614E+1
3.436614E+1
3.421223E+1
3.405831E+1
3.390440E+1
3.390440E+1
3.390440E+1
3.375048E+1
3.375048E+1
3.375048E+1
3.375048E+1
3.375048E+1
3.359657E+1
3.359657E+1
3.344266E+1
3.344266E+1
3.344266E+1
3.344266E+1
3.328874E+1
3.313483E+1
3.313483E+1
3.313483E+1
3.328874E+1
3.313483E+1
3.313483E+1
3.313483E+1
3.298092E+1
3.282700E+1
3.282700E+1
3.282700E+1
3.282700E+1
3.267309E+1
3.251918E+1
3.236527E+1
3.251918E+1
3.267309E+1
3.267309E+1
3.267309E+1
3.251918E+1
3.251918E+1
3.267309E+1
3.267309E+1
3.267309E+1
3.251918E+1
3.236527E+1
3.236527E+1
3.236527E+1
3.236527E+1
3.236527E+1
3.236527E+1
3.236527E+1
3.221136E+1
3.205744E+1
3.205744E+1
3.205744E+1
3.221136E+1
3.221136E+1
3.205744E+1
3.205744E+1
3.221136E+1
3.221136E+1
3.205744E+1
3.205744E+1
3.190353E+1
3.190353E+1
3.190353E+1
3.174961E+1
3.174961E+1
3.174961E+1
3.174961E+1
3.174961E+1
3.174961E+1
3.159570E+1
3.159570E+1
3.144179E+1
3.128787E+1
3.128787E+1
3.144179E+1
3.144179E+1
3.159570E+1
3.159570E+1
3.159570E+1
3.159570E+1
3.159570E+1
3.159570E+1
3.159570E+1
3.159570E+1
3.159570E+1
3.159570E+1
3.159570E+1
3.159570E+1
3.159570E+1
3.144179E+1
3.128787E+1
3.128787E+1
3.113397E+1
3.113397E+1
3.128787E+1
3.144179E+1
3.159570E+1
3.159570E+1
3.144179E+1
3.128787E+1
3.128787E+1
3.128787E+1
3.159570E+1
3.144179E+1
3.128787E+1
3.113397E+1
3.113397E+1
3.128787E+1
3.128787E+1
3.113397E+1
3.113397E+1
3.113397E+1
3.113397E+1
3.113397E+1
3.113397E+1
3.113397E+1
3.113397E+1
3.113397E+1
3.113397E+1
3.113397E+1
3.098005E+1
3.098005E+1
3.098005E+1
3.098005E+1
3.098005E+1
3.098005E+1
3.098005E+1
3.098005E+1
3.098005E+1
3.098005E+1
3.098005E+1
3.113397E+1
3.113397E+1
3.098005E+1
3.098005E+1
3.098005E+1
3.098005E+1
3.098005E+1
3.098005E+1
3.098005E+1
3.098005E+1
3.098005E+1
3.098005E+1
3.098005E+1
3.082614E+1
3.067222E+1
3.067222E+1
3.067222E+1
3.067222E+1
3.082614E+1
3.082614E+1
3.082614E+1
3.067222E+1
3.082614E+1
3.082614E+1
3.082614E+1
3.067222E+1
3.067222E+1
3.067222E+1
3.067222E+1
3.067222E+1
3.067222E+1
3.067222E+1
3.067222E+1
3.051831E+1
3.036440E+1
3.036440E+1
3.036440E+1
3.036440E+1
3.036440E+1
3.021049E+1
3.021049E+1
3.036440E+1
3.036440E+1
3.051831E+1
3.036440E+1
3.021049E+1
3.021049E+1
3.021049E+1
3.036440E+1
3.036440E+1
3.021049E+1
3.005657E+1
3.021049E+1
3.021049E+1
3.021049E+1
3.005657E+1
3.005657E+1
3.021049E+1
3.021049E+1
3.021049E+1
3.005657E+1
2.990266E+1
2.990266E+1
2.990266E+1
3.005657E+1
3.005657E+1
3.005657E+1
3.005657E+1
3.005657E+1
3.005657E+1
2.990266E+1
2.990266E+1
2.990266E+1
2.974875E+1
2.974875E+1
2.974875E+1
2.974875E+1
2.990266E+1
3.005657E+1
3.021049E+1
3.036440E+1
3.051831E+1
3.051831E+1
3.067222E+1
3.067222E+1
3.036440E+1
3.021049E+1
3.005657E+1
3.005657E+1
3.021049E+1
3.036440E+1
3.067222E+1
3.082614E+1
3.082614E+1
3.067222E+1
3.036440E+1
2.974875E+1
2.913310E+1
2.867136E+1
2.836353E+1
2.851744E+1
2.897918E+1
2.959483E+1
3.021049E+1
3.082614E+1
3.128787E+1
3.128787E+1
3.113397E+1
3.067222E+1
3.021049E+1
3.005657E+1
3.005657E+1
3.005657E+1
3.005657E+1
3.021049E+1
3.036440E+1
3.067222E+1
3.082614E+1
3.082614E+1
3.051831E+1
3.036440E+1
3.005657E+1
2.990266E+1
2.974875E+1
2.944092E+1
2.928701E+1
2.944092E+1
2.959483E+1
2.990266E+1
3.005657E+1
3.021049E+1
3.021049E+1
3.036440E+1
3.036440E+1
3.036440E+1
3.036440E+1
3.036440E+1
3.051831E+1
3.051831E+1
3.051831E+1
3.051831E+1
3.051831E+1
3.067222E+1
3.067222E+1
3.051831E+1
3.036440E+1
3.005657E+1
2.974875E+1
2.959483E+1
2.959483E+1
2.959483E+1
2.959483E+1
2.959483E+1
2.974875E+1
2.974875E+1
2.990266E+1
2.990266E+1
2.974875E+1
2.974875E+1
2.974875E+1
2.974875E+1
2.974875E+1
2.990266E+1
2.990266E+1
3.005657E+1
3.021049E+1
3.021049E+1
3.021049E+1
3.005657E+1
3.005657E+1
3.005657E+1
3.021049E+1
3.005657E+1
2.990266E+1
2.959483E+1
2.944092E+1
2.928701E+1
2.928701E+1
2.928701E+1
2.944092E+1
2.944092E+1
2.928701E+1
2.913310E+1
2.913310E+1
2.913310E+1
2.928701E+1
2.913310E+1
2.913310E+1
2.928701E+1
2.944092E+1
2.944092E+1
2.944092E+1
2.928701E+1
2.913310E+1
2.913310E+1
2.913310E+1
2.928701E+1
2.944092E+1
2.944092E+1
2.944092E+1
2.944092E+1
2.959483E+1
2.944092E+1
2.928701E+1
2.897918E+1
2.867136E+1
2.867136E+1
2.867136E+1
2.851744E+1
2.851744E+1
2.867136E+1
2.867136E+1
2.867136E+1
2.867136E+1
2.867136E+1
2.867136E+1
2.867136E+1
2.882527E+1
2.882527E+1
2.897918E+1
2.897918E+1
2.897918E+1
2.897918E+1
2.913310E+1
2.913310E+1
2.913310E+1
2.913310E+1
2.913310E+1
2.897918E+1
2.897918E+1
2.897918E+1
2.897918E+1
2.882527E+1
2.882527E+1
2.867136E+1
2.867136E+1
2.882527E+1
2.897918E+1
2.897918E+1
2.882527E+1
2.867136E+1
2.867136E+1
2.867136E+1
2.882527E+1
2.882527E+1
2.867136E+1
2.851744E+1
2.851744E+1
2.867136E+1
2.882527E+1
2.897918E+1
2.882527E+1
2.882527E+1
2.867136E+1
2.867136E+1
2.867136E+1
2.851744E+1
2.851744E+1
2.851744E+1
2.851744E+1
2.867136E+1
2.867136E+1
2.867136E+1
2.851744E+1
2.851744E+1
2.851744E+1
2.851744E+1
2.851744E+1
2.851744E+1
2.851744E+1
2.851744E+1
2.851744E+1
2.851744E+1
2.836353E+1
2.836353E+1
2.836353E+1
2.851744E+1
2.851744E+1
2.851744E+1
2.836353E+1
2.836353E+1
2.851744E+1
2.867136E+1
2.867136E+1
2.851744E+1
2.851744E+1
2.851744E+1
2.867136E+1
2.867136E+1
2.882527E+1
2.897918E+1
2.897918E+1
2.882527E+1
2.867136E+1
2.867136E+1
2.867136E+1
2.867136E+1
2.882527E+1
2.882527E+1
2.897918E+1
2.897918E+1
2.897918E+1
2.897918E+1
2.897918E+1
2.897918E+1
2.882527E+1
2.867136E+1
2.882527E+1
2.897918E+1
2.913310E+1
2.913310E+1
2.913310E+1
2.928701E+1
2.928701E+1
2.928701E+1
2.897918E+1
2.897918E+1
2.897918E+1
2.897918E+1
2.897918E+1
2.897918E+1
2.897918E+1
2.897918E+1
2.913310E+1
2.913310E+1
2.913310E+1
2.897918E+1
2.897918E+1
2.913310E+1
2.928701E+1
2.928701E+1
2.913310E+1
2.897918E+1
2.897918E+1
2.913310E+1
2.928701E+1
2.944092E+1
2.928701E+1
2.928701E+1
2.928701E+1
2.928701E+1
2.913310E+1
2.897918E+1
2.897918E+1
2.897918E+1
2.913310E+1
2.897918E+1
2.897918E+1
2.897918E+1
2.897918E+1
2.897918E+1
2.897918E+1
2.913310E+1
2.928701E+1
2.928701E+1
2.913310E+1
2.897918E+1
2.882527E+1
2.882527E+1
2.897918E+1
2.897918E+1
2.913310E+1
2.897918E+1
2.897918E+1
2.897918E+1
2.897918E+1
2.897918E+1
2.897918E+1
2.897918E+1
2.897918E+1
2.897918E+1
2.913310E+1
2.928701E+1
2.928701E+1
2.913310E+1
2.897918E+1
2.897918E+1
2.897918E+1
2.897918E+1
2.897918E+1
2.897918E+1
2.897918E+1
2.897918E+1
2.897918E+1
2.897918E+1
2.913310E+1
2.913310E+1
2.913310E+1
2.913310E+1
2.913310E+1
2.913310E+1
2.897918E+1
2.897918E+1
2.897918E+1
2.928701E+1
2.944092E+1
2.959483E+1
2.959483E+1
2.944092E+1
2.928701E+1
2.913310E+1
2.913310E+1
2.913310E+1
2.928701E+1
2.928701E+1
2.913310E+1
2.897918E+1
2.882527E+1
2.867136E+1
2.867136E+1
2.867136E+1
2.851744E+1
2.836353E+1
2.836353E+1
2.836353E+1
2.836353E+1
2.836353E+1
2.851744E+1
2.851744E+1
2.851744E+1
2.851744E+1
2.836353E+1
2.820962E+1
2.805571E+1
2.805571E+1
2.790179E+1
2.790179E+1
2.836353E+1
2.897918E+1
2.944092E+1
2.959483E+1
2.944092E+1
2.928701E+1
2.928701E+1
2.928701E+1
2.913310E+1
2.882527E+1
2.867136E+1
2.867136E+1
2.882527E+1
2.897918E+1
2.897918E+1
2.913310E+1
2.928701E+1
2.928701E+1
2.928701E+1
2.913310E+1
2.913310E+1
2.897918E+1
2.882527E+1
2.882527E+1
2.867136E+1
2.836353E+1
2.805571E+1
2.805571E+1
2.790179E+1
2.790179E+1
2.774788E+1
2.759397E+1
2.728614E+1
2.682440E+1
2.620875E+1
2.559310E+1
2.528527E+1
2.528527E+1
2.559310E+1
2.559310E+1
2.528527E+1
2.482353E+1
2.405397E+1
2.343832E+1
2.282267E+1
2.174528E+1
2.036006E+1
1.959049E+1
1.974441E+1
2.066788E+1
2.220701E+1
2.451571E+1
2.744005E+1
3.051831E+1
3.221136E+1
3.159570E+1
2.851744E+1
2.374614E+1
1.882093E+1
1.528094E+1
1.374180E+1
1.435746E+1
1.697398E+1
2.066788E+1
2.436180E+1
2.682440E+1
2.667049E+1
2.436180E+1
2.020615E+1
1.528094E+1
1.112529E+1
9.278332E+0
1.097137E+1
1.605050E+1
2.236093E+1
2.667049E+1
2.636267E+1
2.159136E+1
1.404963E+1
6.353987E+0
1.974697E-1
-2.572964E+0
-8.799210E-1
5.892246E+0
1.574267E+1
2.497745E+1
3.036440E+1
3.051831E+1
2.667049E+1
2.112963E+1
1.528094E+1
9.740070E+0
5.122683E+0
2.506165E+0
2.506165E+0
4.968769E+0
8.816591E+0
1.312615E+1
1.697398E+1
1.928267E+1
1.959049E+1
1.758962E+1
1.420355E+1
9.893982E+0
6.046160E+0
3.429640E+0
2.352251E+0
3.121815E+0
5.276596E+0
7.893116E+0
1.020181E+1
1.174094E+1
1.281833E+1
1.343398E+1
1.374180E+1
1.328007E+1
1.235659E+1
1.097137E+1
9.586157E+0
8.662680E+0
8.200941E+0
8.200941E+0
8.508766E+0
9.278332E+0
1.020181E+1
1.112529E+1
1.158702E+1
1.174094E+1
1.158702E+1
1.112529E+1
1.035572E+1
9.432245E+0
8.970505E+0
9.124418E+0
9.586157E+0
9.893982E+0
1.035572E+1
1.112529E+1
1.158702E+1
1.174094E+1
1.174094E+1
1.189485E+1
1.220268E+1
1.235659E+1
1.220268E+1
1.204877E+1
1.220268E+1
1.251050E+1
1.266442E+1
1.281833E+1
1.328007E+1
1.404963E+1
1.481919E+1
1.528094E+1
1.543485E+1
1.528094E+1
1.497311E+1
1.451137E+1
1.404963E+1
1.358789E+1
1.343398E+1
1.358789E+1
1.404963E+1
1.481919E+1
1.574267E+1
1.682006E+1
1.805137E+1
1.882093E+1
1.928267E+1
1.928267E+1
1.882093E+1
1.820528E+1
1.728181E+1
1.651224E+1
1.574267E+1
1.574267E+1
1.620441E+1
1.712789E+1
1.820528E+1
1.959049E+1
2.097571E+1
2.189919E+1
2.236093E+1
2.220701E+1
2.159136E+1
2.066788E+1
1.959049E+1
1.882093E+1
1.835919E+1
1.866702E+1
1.974441E+1
2.112963E+1
2.282267E+1
2.420788E+1
2.513136E+1
2.513136E+1
2.451571E+1
2.374614E+1
2.282267E+1
2.174528E+1
2.128354E+1
2.143745E+1
2.220701E+1
2.297658E+1
2.374614E+1
2.436180E+1
2.482353E+1
2.513136E+1
2.513136E+1
2.466962E+1
2.436180E+1
2.405397E+1
2.390006E+1
2.374614E+1
2.390006E+1
2.420788E+1
2.497745E+1
2.574701E+1
2.620875E+1
2.636267E+1
2.605484E+1
2.543918E+1
2.466962E+1
2.405397E+1
2.390006E+1
2.390006E+1
2.405397E+1
2.420788E+1
2.436180E+1
2.466962E+1
2.497745E+1
2.528527E+1
2.543918E+1
2.559310E+1
2.543918E+1
2.497745E+1
2.420788E+1
2.390006E+1
2.405397E+1
2.451571E+1
2.497745E+1
2.513136E+1
2.513136E+1
2.513136E+1
2.513136E+1
2.513136E+1
2.513136E+1
2.497745E+1
2.513136E+1
2.528527E+1
2.528527E+1
2.543918E+1
2.559310E+1
2.590093E+1
2.605484E+1
2.605484E+1
2.559310E+1
2.497745E+1
2.436180E+1
2.374614E+1
2.313049E+1
2.282267E+1
2.266875E+1
2.266875E+1
2.313049E+1
2.374614E+1
2.436180E+1
2.466962E+1
2.482353E+1
2.482353E+1
2.482353E+1
2.466962E+1
2.405397E+1
2.359223E+1
2.297658E+1
2.282267E+1
2.266875E+1
2.266875E+1
2.297658E+1
2.328441E+1
2.374614E+1
2.374614E+1
2.374614E+1
2.359223E+1
2.359223E+1
2.343832E+1
2.313049E+1
2.297658E+1
2.282267E+1
2.266875E+1
2.251484E+1
2.236093E+1
2.220701E+1
2.189919E+1
2.174528E+1
2.159136E+1
2.159136E+1
2.159136E+1
2.159136E+1
2.159136E+1
2.159136E+1
2.174528E+1
2.174528E+1
2.174528E+1
2.159136E+1
2.143745E+1
2.128354E+1
2.112963E+1
2.097571E+1
2.082180E+1
2.082180E+1
2.097571E+1
2.128354E+1
2.128354E+1
2.112963E+1
2.097571E+1
2.082180E+1
2.066788E+1
2.036006E+1
2.036006E+1
2.051398E+1
2.066788E+1
2.051398E+1
2.036006E+1
2.036006E+1
2.036006E+1
2.036006E+1
2.020615E+1
2.005224E+1
1.989832E+1
1.989832E+1
1.974441E+1
1.974441E+1
1.974441E+1
1.989832E+1
1.989832E+1
2.005224E+1
2.005224E+1
2.005224E+1
1.989832E+1
1.989832E+1
1.974441E+1
1.974441E+1
1.974441E+1
1.974441E+1
1.989832E+1
1.974441E+1
1.974441E+1
1.974441E+1
1.989832E+1
1.974441E+1
1.959049E+1
1.959049E+1
1.959049E+1
1.959049E+1
1.943658E+1
1.943658E+1
1.928267E+1
1.943658E+1
1.959049E+1
1.974441E+1
1.959049E+1
1.943658E+1
1.928267E+1
1.943658E+1
1.943658E+1
1.943658E+1
1.943658E+1
1.943658E+1
1.959049E+1
1.974441E+1
1.974441E+1
1.974441E+1
1.959049E+1
1.974441E+1
1.974441E+1
1.974441E+1
1.959049E+1
1.943658E+1
1.943658E+1
1.943658E+1
1.943658E+1
1.943658E+1
1.928267E+1
1.928267E+1
1.943658E+1
1.974441E+1
1.989832E+1
1.989832E+1
1.974441E+1
1.943658E+1
1.959049E+1
1.974441E+1
1.974441E+1
1.974441E+1
1.974441E+1
1.974441E+1
1.974441E+1
1.959049E+1
1.959049E+1
1.959049E+1
1.974441E+1
2.005224E+1
2.005224E+1
2.005224E+1
2.005224E+1
2.005224E+1
1.989832E+1
1.974441E+1
1.959049E+1
1.943658E+1
1.928267E+1
1.928267E+1
1.928267E+1
1.943658E+1
1.943658E+1
1.959049E+1
1.974441E+1
1.974441E+1
1.959049E+1
1.959049E+1
1.943658E+1
1.912876E+1
1.897484E+1
1.897484E+1
1.897484E+1
1.912876E+1
1.912876E+1
1.943658E+1
1.959049E+1
1.974441E+1
1.974441E+1
1.974441E+1
1.959049E+1
1.928267E+1
1.882093E+1
1.851311E+1
1.835919E+1
1.851311E+1
1.866702E+1
1.912876E+1
1.943658E+1
1.943658E+1
1.943658E+1
1.943658E+1
1.943658E+1
1.943658E+1
1.912876E+1
1.866702E+1
1.835919E+1
1.835919E+1
1.866702E+1
1.912876E+1
1.928267E+1
1.943658E+1
1.959049E+1
1.943658E+1
1.928267E+1
1.897484E+1
1.882093E+1
1.851311E+1
1.835919E+1
1.820528E+1
1.835919E+1
1.851311E+1
1.882093E+1
1.912876E+1
1.912876E+1
1.912876E+1
1.897484E+1
1.866702E+1
1.835919E+1
1.820528E+1
1.805137E+1
1.805137E+1
1.805137E+1
1.835919E+1
1.851311E+1
1.851311E+1
1.851311E+1
1.851311E+1
1.866702E+1
1.851311E+1
1.820528E+1
1.805137E+1
1.789745E+1
1.805137E+1
1.805137E+1
1.820528E+1
1.820528E+1
1.805137E+1
1.805137E+1
1.805137E+1
1.805137E+1
1.805137E+1
1.805137E+1
1.805137E+1
1.789745E+1
1.774354E+1
1.774354E+1
1.774354E+1
1.758962E+1
1.758962E+1
1.758962E+1
1.758962E+1
1.758962E+1
1.758962E+1
1.743572E+1
1.743572E+1
1.743572E+1
1.743572E+1
1.758962E+1
1.774354E+1
1.774354E+1
1.774354E+1
1.743572E+1
1.728181E+1
1.743572E+1
1.743572E+1
1.743572E+1
1.712789E+1
1.666615E+1
1.620441E+1
1.589659E+1
1.574267E+1
1.574267E+1
1.589659E+1
1.635832E+1
1.712789E+1
1.835919E+1
1.974441E+1
2.112963E+1
2.220701E+1
2.236093E+1
2.174528E+1
2.005224E+1
1.789745E+1
1.574267E+1
1.420355E+1
1.343398E+1
1.358789E+1
1.481919E+1
1.666615E+1
1.897484E+1
2.112963E+1
2.266875E+1
2.282267E+1
2.174528E+1
1.959049E+1
1.682006E+1
1.420355E+1
1.235659E+1
1.189485E+1
1.266442E+1
1.481919E+1
1.758962E+1
2.020615E+1
2.205310E+1
2.282267E+1
2.251484E+1
2.112963E+1
1.912876E+1
1.697398E+1
1.543485E+1
1.466528E+1
1.481919E+1
1.558876E+1
1.712789E+1
1.897484E+1
2.051398E+1
2.159136E+1
2.189919E+1
2.128354E+1
1.989832E+1
1.820528E+1
1.697398E+1
1.620441E+1
1.620441E+1
1.682006E+1
1.774354E+1
1.882093E+1
1.959049E+1
2.020615E+1
2.051398E+1
2.036006E+1
1.974441E+1
1.897484E+1
1.820528E+1
1.774354E+1
1.758962E+1
1.774354E+1
1.835919E+1
1.912876E+1
1.974441E+1
2.020615E+1
2.036006E+1
2.036006E+1
2.020615E+1
1.989832E+1
1.928267E+1
1.882093E+1
1.851311E+1
1.866702E+1
1.882093E+1
1.928267E+1
1.943658E+1
1.974441E+1
1.974441E+1
1.974441E+1
1.959049E+1
1.943658E+1
1.912876E+1
1.882093E+1
1.866702E+1
1.851311E+1
1.851311E+1
1.882093E+1
1.912876E+1
1.943658E+1
1.959049E+1
1.974441E+1
1.959049E+1
1.959049E+1
1.943658E+1
1.943658E+1
1.928267E+1
1.928267E+1
1.912876E+1
1.928267E+1
1.928267E+1
1.943658E+1
1.959049E+1
1.974441E+1
1.974441E+1
1.974441E+1
1.959049E+1
1.943658E+1
1.928267E+1
1.912876E+1
1.928267E+1
1.928267E+1
1.928267E+1
1.928267E+1
1.943658E+1
1.959049E+1
1.959049E+1
1.943658E+1
1.928267E+1
1.928267E+1
1.928267E+1
1.928267E+1
1.928267E+1
1.928267E+1
1.943658E+1
1.943658E+1
1.959049E+1
1.959049E+1
1.959049E+1
1.943658E+1
1.943658E+1
1.943658E+1
1.943658E+1
1.928267E+1
1.912876E+1
1.912876E+1
1.912876E+1
1.912876E+1
1.912876E+1
1.928267E+1
1.912876E+1
1.912876E+1
1.897484E+1
1.897484E+1
1.897484E+1
1.897484E+1
1.897484E+1
1.897484E+1
1.897484E+1
1.897484E+1
1.897484E+1
1.912876E+1
1.928267E+1
1.928267E+1
1.912876E+1
1.912876E+1
1.928267E+1
1.928267E+1
1.928267E+1
1.912876E+1
1.912876E+1
1.897484E+1
1.897484E+1
1.897484E+1
1.882093E+1
1.866702E+1
1.866702E+1
1.882093E+1
1.882093E+1
1.882093E+1
1.882093E+1
1.866702E+1
1.866702E+1
1.866702E+1
1.866702E+1
1.882093E+1
1.882093E+1
1.882093E+1
1.866702E+1
1.866702E+1
1.866702E+1
1.866702E+1
1.866702E+1
1.882093E+1
1.866702E+1
1.866702E+1
1.866702E+1
1.866702E+1
1.882093E+1
1.897484E+1
1.912876E+1
1.912876E+1
1.897484E+1
1.882093E+1
1.866702E+1
1.882093E+1
1.882093E+1
1.882093E+1
1.882093E+1
1.882093E+1
1.882093E+1
1.866702E+1
1.851311E+1
1.866702E+1
1.882093E+1
1.897484E+1
1.897484E+1
1.897484E+1
1.882093E+1
1.866702E+1
1.882093E+1
1.897484E+1
1.897484E+1
1.882093E+1
1.882093E+1
1.866702E+1
1.882093E+1
1.897484E+1
1.912876E+1
1.897484E+1
1.882093E+1
1.866702E+1
1.866702E+1
1.882093E+1
1.882093E+1
1.882093E+1
1.897484E+1
1.912876E+1
1.928267E+1
1.943658E+1
1.943658E+1
1.928267E+1
1.943658E+1
1.943658E+1
1.943658E+1
1.943658E+1
1.943658E+1
1.959049E+1
1.974441E+1
1.974441E+1
1.974441E+1
1.974441E+1
1.974441E+1
1.974441E+1
1.974441E+1
1.974441E+1
1.959049E+1
1.959049E+1
1.989832E+1
2.005224E+1
2.005224E+1
2.005224E+1
1.989832E+1
1.989832E+1
1.989832E+1
1.989832E+1
1.989832E+1
1.989832E+1
2.005224E+1
2.005224E+1
2.020615E+1
2.020615E+1
2.020615E+1
2.020615E+1
2.020615E+1
2.020615E+1
2.020615E+1
2.020615E+1
2.020615E+1
2.020615E+1
2.020615E+1
2.036006E+1
2.036006E+1
2.036006E+1
2.036006E+1
2.036006E+1
2.036006E+1
2.036006E+1
2.051398E+1
2.051398E+1
2.051398E+1
2.066788E+1
2.066788E+1
2.082180E+1
2.097571E+1
2.082180E+1
2.066788E+1
2.051398E+1
2.066788E+1
2.082180E+1
2.097571E+1
2.097571E+1
2.097571E+1
2.097571E+1
2.097571E+1
2.097571E+1
2.097571E+1
2.112963E+1
2.128354E+1
2.143745E+1
2.143745E+1
2.143745E+1
2.143745E+1
2.128354E+1
2.128354E+1
2.128354E+1
2.128354E+1
2.128354E+1
2.128354E+1
2.128354E+1
2.143745E+1
2.143745E+1
2.128354E+1
2.143745E+1
2.143745E+1
2.159136E+1
2.159136E+1
2.143745E+1
2.128354E+1
2.128354E+1
2.128354E+1
2.143745E+1
2.143745E+1
2.159136E+1
2.143745E+1
2.143745E+1
2.143745E+1
2.143745E+1
2.159136E+1
2.159136E+1
2.159136E+1
2.159136E+1
2.174528E+1
2.174528E+1
2.174528E+1
2.159136E+1
2.143745E+1
2.143745E+1
2.143745E+1
2.143745E+1
2.143745E+1
2.143745E+1
2.143745E+1
2.143745E+1
2.128354E+1
2.128354E+1
2.128354E+1
2.143745E+1
2.159136E+1
2.159136E+1
2.143745E+1
2.128354E+1
2.128354E+1
2.128354E+1
2.143745E+1
2.143745E+1
2.128354E+1
2.128354E+1
2.112963E+1
2.128354E+1
2.143745E+1
2.159136E+1
2.159136E+1
2.159136E+1
2.159136E+1
2.174528E+1
2.159136E+1
2.143745E+1
2.128354E+1
2.112963E+1
2.112963E+1
2.112963E+1
2.112963E+1
2.128354E+1
2.143745E+1
2.143745E+1
2.112963E+1
2.112963E+1
2.128354E+1
2.143745E+1
2.143745E+1
2.143745E+1
2.112963E+1
2.112963E+1
2.128354E+1
2.143745E+1
2.159136E+1
2.159136E+1
2.159136E+1
2.159136E+1
2.159136E+1
2.159136E+1
2.143745E+1
2.143745E+1
2.128354E+1
2.128354E+1
2.143745E+1
2.159136E+1
2.159136E+1
2.159136E+1
2.159136E+1
2.143745E+1
2.128354E+1
2.128354E+1
2.128354E+1
2.128354E+1
2.128354E+1
2.143745E+1
2.143745E+1
2.143745E+1
2.143745E+1
2.128354E+1
2.128354E+1
2.112963E+1
2.112963E+1
2.112963E+1
2.112963E+1
2.112963E+1
2.128354E+1
2.128354E+1
2.143745E+1
2.143745E+1
2.143745E+1
2.143745E+1
2.143745E+1
2.143745E+1
2.143745E+1
2.143745E+1
2.143745E+1
2.128354E+1
2.112963E+1
2.097571E+1
2.097571E+1
2.097571E+1
2.097571E+1
2.112963E+1
2.112963E+1
2.097571E+1
2.082180E+1
2.082180E+1
2.097571E+1
2.097571E+1
2.097571E+1
2.097571E+1
2.097571E+1
2.097571E+1
2.097571E+1
2.082180E+1
2.066788E+1
2.066788E+1
2.082180E+1
2.097571E+1
2.097571E+1
2.066788E+1
2.051398E+1
2.051398E+1
2.051398E+1
2.051398E+1
2.036006E+1
2.051398E+1
2.051398E+1
2.066788E+1
2.066788E+1
2.051398E+1
2.036006E+1
2.036006E+1
2.020615E+1
2.036006E+1
2.036006E+1
2.020615E+1
2.005224E+1
2.005224E+1
2.005224E+1
1.989832E+1
1.989832E+1
1.989832E+1
2.005224E+1
2.005224E+1
1.989832E+1
1.989832E+1
1.974441E+1
1.974441E+1
1.974441E+1
1.974441E+1
1.974441E+1
1.959049E+1
1.959049E+1
1.974441E+1
1.974441E+1
1.974441E+1
1.959049E+1
1.959049E+1
1.959049E+1
1.943658E+1
1.928267E+1
1.928267E+1
1.943658E+1
1.943658E+1
1.928267E+1
1.928267E+1
1.928267E+1
1.928267E+1
1.928267E+1
1.928267E+1
1.928267E+1
1.928267E+1
1.928267E+1
1.912876E+1
1.882093E+1
1.820528E+1
1.758962E+1
1.728181E+1
1.758962E+1
1.835919E+1
1.912876E+1
1.974441E+1
2.036006E+1
2.082180E+1
2.097571E+1
2.066788E+1
2.005224E+1
1.912876E+1
1.851311E+1
1.805137E+1
1.789745E+1
1.805137E+1
1.851311E+1
1.897484E+1
1.943658E+1
1.989832E+1
2.020615E+1
2.005224E+1
1.959049E+1
1.897484E+1
1.851311E+1
1.820528E+1
1.805137E+1
1.789745E+1
1.789745E+1
1.820528E+1
1.882093E+1
1.928267E+1
1.959049E+1
1.974441E+1
1.974441E+1
1.959049E+1
1.928267E+1
1.912876E+1
1.897484E+1
1.882093E+1
1.866702E+1
1.882093E+1
1.897484E+1
1.928267E+1
1.943658E+1
1.959049E+1
1.943658E+1
1.928267E+1
1.912876E+1
1.912876E+1
1.912876E+1
1.928267E+1
1.928267E+1
1.928267E+1
1.912876E+1
1.912876E+1
1.959049E+1
1.989832E+1
1.989832E+1
1.974441E+1
1.943658E+1
1.943658E+1
1.943658E+1
1.943658E+1
1.943658E+1
1.943658E+1
1.943658E+1
1.943658E+1
1.943658E+1
1.959049E+1
1.959049E+1
1.943658E+1
1.943658E+1
1.943658E+1
1.928267E+1
1.928267E+1
1.912876E+1
1.912876E+1
1.912876E+1
1.928267E+1
1.943658E+1
1.959049E+1
1.959049E+1
1.959049E+1
1.959049E+1
1.959049E+1
1.974441E+1
1.974441E+1
1.974441E+1
1.974441E+1
1.989832E+1
1.989832E+1
1.989832E+1
1.974441E+1
1.974441E+1
1.989832E+1
2.005224E+1
2.005224E+1
1.989832E+1
1.989832E+1
1.989832E+1
2.005224E+1
2.005224E+1
2.005224E+1
2.020615E+1
2.036006E+1
2.051398E+1
2.051398E+1
2.051398E+1
2.051398E+1
2.036006E+1
2.036006E+1
2.036006E+1
2.020615E+1
2.020615E+1
2.036006E+1
2.066788E+1
2.097571E+1
2.097571E+1
2.097571E+1
2.066788E+1
2.051398E+1
2.051398E+1
2.066788E+1
2.066788E+1
2.066788E+1
2.066788E+1
2.097571E+1
2.128354E+1
2.128354E+1
2.128354E+1
2.143745E+1
2.143745E+1
2.128354E+1
2.112963E+1
2.112963E+1
2.112963E+1
2.128354E+1
2.128354E+1
2.128354E+1
2.143745E+1
2.174528E+1
2.189919E+1
2.174528E+1
2.143745E+1
2.143745E+1
2.143745E+1
2.143745E+1
2.143745E+1
2.128354E+1
2.128354E+1
2.143745E+1
2.159136E+1
2.159136E+1
2.159136E+1
2.159136E+1
2.174528E+1
2.205310E+1
2.220701E+1
2.220701E+1
2.189919E+1
2.174528E+1
2.174528E+1
2.189919E+1
2.205310E+1
2.205310E+1
2.189919E+1
2.189919E+1
2.189919E+1
2.189919E+1
2.189919E+1
2.189919E+1
2.189919E+1
2.205310E+1
2.220701E+1
2.220701E+1
2.205310E+1
2.205310E+1
2.205310E+1
2.220701E+1
2.220701E+1
2.220701E+1
2.220701E+1
2.220701E+1
2.205310E+1
2.205310E+1
2.205310E+1
2.205310E+1
2.220701E+1
2.236093E+1
2.220701E+1
2.220701E+1
2.220701E+1
2.220701E+1
2.220701E+1
2.205310E+1
2.205310E+1
2.205310E+1
2.205310E+1
2.189919E+1
2.189919E+1
2.174528E+1
2.189919E+1
2.205310E+1
2.189919E+1
2.174528E+1
2.159136E+1
2.159136E+1
2.159136E+1
2.159136E+1
2.159136E+1
2.159136E+1
2.174528E+1
2.174528E+1
2.143745E+1
2.128354E+1
2.128354E+1
2.143745E+1
2.143745E+1
2.143745E+1
2.143745E+1
2.128354E+1
2.128354E+1
2.128354E+1
2.112963E+1
2.112963E+1
2.128354E+1
2.128354E+1
2.128354E+1
2.112963E+1
2.112963E+1
2.112963E+1
2.128354E+1
2.097571E+1
2.082180E+1
2.066788E+1
2.082180E+1
2.082180E+1
2.082180E+1
2.082180E+1
2.066788E+1
2.051398E+1
2.020615E+1
2.036006E+1
2.051398E+1
2.036006E+1
2.020615E+1
2.005224E+1
2.005224E+1
2.005224E+1
2.005224E+1
2.005224E+1
1.989832E+1
1.989832E+1
1.989832E+1
1.989832E+1
1.989832E+1
1.989832E+1
1.974441E+1
1.943658E+1
1.943658E+1
1.943658E+1
1.943658E+1
1.943658E+1
1.943658E+1
1.943658E+1
1.959049E+1
1.959049E+1
1.959049E+1
1.943658E+1
1.928267E+1
1.928267E+1
1.928267E+1
1.912876E+1
1.912876E+1
1.897484E+1
1.897484E+1
1.882093E+1
1.882093E+1
1.882093E+1
1.882093E+1
1.882093E+1
1.882093E+1
1.866702E+1
1.866702E+1
1.851311E+1
1.851311E+1
1.851311E+1
1.851311E+1
1.851311E+1
1.835919E+1
1.835919E+1
1.851311E+1
1.882093E+1
1.882093E+1
1.882093E+1
1.897484E+1
1.912876E+1
1.912876E+1
1.897484E+1
1.866702E+1
1.851311E+1
1.835919E+1
1.820528E+1
1.805137E+1
1.820528E+1
1.851311E+1
1.882093E+1
1.912876E+1
1.912876E+1
1.897484E+1
1.882093E+1
1.835919E+1
1.789745E+1
1.758962E+1
1.743572E+1
1.758962E+1
1.774354E+1
1.805137E+1
1.820528E+1
1.851311E+1
1.866702E+1
1.866702E+1
1.851311E+1
1.820528E+1
1.789745E+1
1.789745E+1
1.774354E+1
1.758962E+1
1.758962E+1
1.774354E+1
1.805137E+1
1.851311E+1
1.866702E+1
1.866702E+1
1.835919E+1
1.805137E+1
1.789745E+1
1.774354E+1
1.774354E+1
1.774354E+1
1.774354E+1
1.789745E+1
1.805137E+1
1.805137E+1
1.820528E+1
1.820528E+1
1.789745E+1
1.774354E+1
1.758962E+1
1.758962E+1
1.758962E+1
1.743572E+1
1.743572E+1
1.758962E+1
1.774354E+1
1.789745E+1
1.789745E+1
1.789745E+1
1.774354E+1
1.774354E+1
1.789745E+1
1.789745E+1
1.774354E+1
1.758962E+1
1.743572E+1
1.758962E+1
1.774354E+1
1.789745E+1
1.789745E+1
1.789745E+1
1.774354E+1
1.758962E+1
1.758962E+1
1.743572E+1
1.743572E+1
1.758962E+1
1.758962E+1
1.774354E+1
1.758962E+1
1.758962E+1
1.758962E+1
1.758962E+1
1.758962E+1
1.758962E+1
1.743572E+1
1.758962E+1
1.758962E+1
1.758962E+1
1.758962E+1
1.758962E+1
1.758962E+1
1.758962E+1
1.758962E+1
1.758962E+1
1.758962E+1
1.758962E+1
1.758962E+1
1.774354E+1
1.774354E+1
1.789745E+1
1.774354E+1
1.774354E+1
1.774354E+1
1.774354E+1
1.758962E+1
1.758962E+1
1.758962E+1
1.758962E+1
1.774354E+1
1.774354E+1
1.774354E+1
1.774354E+1
1.758962E+1
1.758962E+1
1.758962E+1
1.774354E+1
1.774354E+1
1.774354E+1
1.758962E+1
1.758962E+1
1.758962E+1
1.774354E+1
1.774354E+1
1.774354E+1
1.774354E+1
1.789745E+1
1.820528E+1
1.820528E+1
1.820528E+1
1.805137E+1
1.805137E+1
1.805137E+1
1.820528E+1
1.835919E+1
1.835919E+1
1.820528E+1
1.805137E+1
1.805137E+1
1.820528E+1
1.835919E+1
1.851311E+1
1.835919E+1
1.805137E+1
1.805137E+1
1.805137E+1
1.820528E+1
1.835919E+1
1.835919E+1
1.851311E+1
1.866702E+1
1.851311E+1
1.851311E+1
1.851311E+1
1.851311E+1
1.835919E+1
1.835919E+1
1.835919E+1
1.851311E+1
1.851311E+1
1.851311E+1
1.835919E+1
1.835919E+1
1.835919E+1
1.835919E+1
1.820528E+1
1.805137E+1
1.820528E+1
1.851311E+1
1.866702E+1
1.866702E+1
1.851311E+1
1.835919E+1
1.851311E+1
1.851311E+1
1.851311E+1
1.835919E+1
1.835919E+1
1.820528E+1
1.835919E+1
1.835919E+1
1.851311E+1
1.866702E+1
1.866702E+1
1.851311E+1
1.851311E+1
1.851311E+1
1.851311E+1
1.851311E+1
1.851311E+1
1.835919E+1
1.835919E+1
1.851311E+1
1.897484E+1
1.928267E+1
1.912876E+1
1.835919E+1
1.697398E+1
1.543485E+1
1.404963E+1
1.312615E+1
1.312615E+1
1.404963E+1
1.574267E+1
1.820528E+1
2.051398E+1
2.220701E+1
2.282267E+1
2.220701E+1
2.020615E+1
1.743572E+1
1.451137E+1
1.235659E+1
1.143311E+1
1.189485E+1
1.328007E+1
1.543485E+1
1.789745E+1
2.020615E+1
2.159136E+1
2.174528E+1
2.097571E+1
1.928267E+1
1.728181E+1
1.528094E+1
1.389572E+1
1.328007E+1
1.374180E+1
1.481919E+1
1.605050E+1
1.743572E+1
1.851311E+1
1.912876E+1
1.897484E+1
1.820528E+1
1.697398E+1
1.589659E+1
1.497311E+1
1.435746E+1
1.420355E+1
1.466528E+1
1.543485E+1
1.635832E+1
1.712789E+1
1.743572E+1
1.728181E+1
1.682006E+1
1.635832E+1
1.589659E+1
1.543485E+1
1.543485E+1
1.589659E+1
1.651224E+1
1.728181E+1
1.758962E+1
1.789745E+1
1.805137E+1
1.789745E+1
1.758962E+1
1.712789E+1
1.635832E+1
1.589659E+1
1.558876E+1
1.589659E+1
1.635832E+1
1.697398E+1
1.728181E+1
1.728181E+1
1.743572E+1
1.743572E+1
1.728181E+1
1.697398E+1
1.651224E+1
1.635832E+1
1.635832E+1
1.635832E+1
1.666615E+1
1.712789E+1
1.758962E+1
1.789745E+1
1.820528E+1
1.835919E+1
1.835919E+1
1.820528E+1
1.789745E+1
1.774354E+1
1.743572E+1
1.743572E+1
1.758962E+1
1.774354E+1
1.774354E+1
1.774354E+1
1.774354E+1
1.789745E+1
1.805137E+1
1.820528E+1
1.805137E+1
1.789745E+1
1.758962E+1
1.743572E+1
1.743572E+1
1.758962E+1
1.758962E+1
1.774354E+1
1.805137E+1
1.805137E+1
1.805137E+1
1.820528E+1
1.820528E+1
1.820528E+1
1.820528E+1
1.805137E+1
1.820528E+1
1.820528E+1
1.820528E+1
1.805137E+1
1.805137E+1
1.835919E+1
1.835919E+1
1.835919E+1
1.820528E+1
1.805137E+1
1.805137E+1
1.789745E+1
1.805137E+1
1.820528E+1
1.820528E+1
1.835919E+1
1.820528E+1
1.820528E+1
1.820528E+1
1.820528E+1
1.820528E+1
1.805137E+1
1.805137E+1
1.805137E+1
1.805137E+1
1.820528E+1
1.820528E+1
1.851311E+1
1.866702E+1
1.897484E+1
1.928267E+1
1.928267E+1
1.928267E+1
1.928267E+1
1.928267E+1
1.943658E+1
1.943658E+1
1.912876E+1
1.882093E+1
1.866702E+1
1.851311E+1
1.851311E+1
1.866702E+1
1.912876E+1
1.959049E+1
1.974441E+1
1.989832E+1
1.974441E+1
1.928267E+1
1.882093E+1
1.820528E+1
1.774354E+1
1.743572E+1
1.743572E+1
1.774354E+1
1.820528E+1
1.882093E+1
1.943658E+1
1.989832E+1
2.005224E+1
1.989832E+1
1.974441E+1
1.912876E+1
1.851311E+1
1.789745E+1
1.774354E+1
1.789745E+1
1.835919E+1
1.882093E+1
1.912876E+1
1.943658E+1
1.959049E+1
1.974441E+1
1.943658E+1
1.897484E+1
1.851311E+1
1.805137E+1
1.789745E+1
1.774354E+1
1.805137E+1
1.835919E+1
1.882093E+1
1.912876E+1
1.928267E+1
1.959049E+1
1.959049E+1
1.928267E+1
1.897484E+1
1.851311E+1
1.820528E+1
1.820528E+1
1.820528E+1
1.820528E+1
1.835919E+1
1.866702E+1
1.882093E+1
1.882093E+1
1.882093E+1
1.866702E+1
1.835919E+1
1.820528E+1
1.805137E+1
1.805137E+1
1.789745E+1
1.774354E+1
1.758962E+1
1.774354E+1
1.789745E+1
1.789745E+1
1.789745E+1
1.774354E+1
1.774354E+1
1.758962E+1
1.758962E+1
1.758962E+1
1.774354E+1
1.774354E+1
1.774354E+1
1.774354E+1
1.774354E+1
1.774354E+1
1.774354E+1
1.743572E+1
1.712789E+1
1.712789E+1
1.728181E+1
1.712789E+1
1.682006E+1
1.666615E+1
1.666615E+1
1.682006E+1
1.682006E+1
1.682006E+1
1.666615E+1
1.682006E+1
1.682006E+1
1.666615E+1
1.666615E+1
1.666615E+1
1.666615E+1
1.666615E+1
1.666615E+1
1.666615E+1
1.666615E+1
1.666615E+1
1.666615E+1
1.666615E+1
1.666615E+1
1.682006E+1
1.682006E+1
1.682006E+1
1.697398E+1
1.712789E+1
1.697398E+1
1.697398E+1
1.682006E+1
1.682006E+1
1.682006E+1
1.666615E+1
1.651224E+1
1.635832E+1
1.635832E+1
1.635832E+1
1.635832E+1
1.635832E+1
1.635832E+1
1.635832E+1
1.651224E+1
1.651224E+1
1.635832E+1
1.635832E+1
1.620441E+1
1.605050E+1
1.605050E+1
1.605050E+1
1.635832E+1
1.651224E+1
1.651224E+1
1.620441E+1
1.605050E+1
1.589659E+1
1.605050E+1
1.605050E+1
1.605050E+1
1.589659E+1
1.589659E+1
1.574267E+1
1.574267E+1
1.589659E+1
1.574267E+1
1.574267E+1
1.574267E+1
1.558876E+1
1.543485E+1
1.558876E+1
1.574267E+1
1.589659E+1
1.574267E+1
1.574267E+1
1.558876E+1
1.543485E+1
1.558876E+1
1.574267E+1
1.574267E+1
1.574267E+1
1.558876E+1
1.574267E+1
1.574267E+1
1.574267E+1
1.574267E+1
1.558876E+1
1.558876E+1
1.558876E+1
1.574267E+1
1.558876E+1
1.543485E+1
1.512702E+1
1.497311E+1
1.512702E+1
1.543485E+1
1.558876E+1
1.558876E+1
1.574267E+1
1.558876E+1
1.543485E+1
1.528094E+1
1.512702E+1
1.512702E+1
1.497311E+1
1.497311E+1
1.481919E+1
1.466528E+1
1.481919E+1
1.512702E+1
1.558876E+1
1.574267E+1
1.574267E+1
1.543485E+1
1.512702E+1
1.497311E+1
1.466528E+1
1.435746E+1
1.389572E+1
1.328007E+1
1.143311E+1
5.892246E+0
-4.573832E+0
-1.719469E+1
-2.381294E+1
-1.827208E+1
-1.649485E+0
1.682006E+1
2.882527E+1
3.267309E+1
3.221136E+1
3.051831E+1
2.790179E+1
2.251484E+1
1.204877E+1
-2.726875E+0
-1.657904E+1
-2.227381E+1
-1.488600E+1
2.198338E+0
2.020615E+1
2.974875E+1
2.913310E+1
2.297658E+1
1.682006E+1
1.158702E+1
4.660944E+0
-4.573832E+0
-1.211556E+1
-1.273122E+1
-5.805134E+0
4.199204E+0
1.127920E+1
1.281833E+1
1.050963E+1
7.585289E+0
5.892246E+0
5.892246E+0
6.969637E+0
8.508766E+0
1.020181E+1
1.174094E+1
1.204877E+1
1.020181E+1
5.892246E+0
5.052948E-1
-3.496439E+0
-4.112091E+0
-1.187746E+0
3.429640E+0
7.585289E+0
9.893982E+0
1.020181E+1
9.278332E+0
7.585289E+0
5.738333E+0
3.737467E+0
1.736599E+0
1.974697E-1
-4.181805E-1
3.513832E-1
2.198338E+0
4.507031E+0
6.507898E+0
8.047028E+0
8.970505E+0
8.970505E+0
8.200941E+0
6.969637E+0
5.584421E+0
4.507031E+0
4.045294E+0
4.507031E+0
5.430510E+0
6.507898E+0
7.431376E+0
8.047028E+0
8.508766E+0
8.508766E+0
8.047028E+0
7.277462E+0
6.661812E+0
6.200073E+0
5.892246E+0
5.892246E+0
6.200073E+0
6.969637E+0
7.893116E+0
8.816591E+0
9.432245E+0
9.740070E+0
1.004790E+1
9.893982E+0
9.432245E+0
8.662680E+0
8.354853E+0
8.354853E+0
8.970505E+0
9.740070E+0
1.035572E+1
1.097137E+1
1.158702E+1
1.204877E+1
1.220268E+1
1.189485E+1
1.143311E+1
1.112529E+1
1.097137E+1
1.097137E+1
1.127920E+1
1.174094E+1
1.220268E+1
1.266442E+1
1.297224E+1
1.312615E+1
1.312615E+1
1.312615E+1
1.281833E+1
1.251050E+1
1.235659E+1
1.251050E+1
1.312615E+1
1.374180E+1
1.420355E+1
1.466528E+1
1.497311E+1
1.528094E+1
1.543485E+1
1.543485E+1
1.497311E+1
1.451137E+1
1.451137E+1
1.497311E+1
1.543485E+1
1.574267E+1
1.574267E+1
1.589659E+1
1.605050E+1
1.605050E+1
1.605050E+1
1.589659E+1
1.589659E+1
1.574267E+1
1.558876E+1
1.574267E+1
1.589659E+1
1.605050E+1
1.620441E+1
1.620441E+1
1.635832E+1
1.666615E+1
1.666615E+1
1.666615E+1
1.666615E+1
1.666615E+1
1.651224E+1
1.635832E+1
1.635832E+1
1.635832E+1
1.666615E+1
1.697398E+1
1.728181E+1
1.728181E+1
1.728181E+1
1.743572E+1
1.728181E+1
1.712789E+1
1.682006E+1
1.682006E+1
1.682006E+1
1.682006E+1
1.682006E+1
1.682006E+1
1.666615E+1
1.666615E+1
1.682006E+1
1.682006E+1
1.682006E+1
1.682006E+1
1.682006E+1
1.651224E+1
1.651224E+1
1.651224E+1
1.651224E+1
1.666615E+1
1.666615E+1
1.666615E+1
1.666615E+1
1.666615E+1
1.651224E+1
1.635832E+1
1.635832E+1
1.651224E+1
1.635832E+1
1.620441E+1
1.605050E+1
1.589659E+1
1.589659E+1
1.589659E+1
1.589659E+1
1.589659E+1
1.574267E+1
1.543485E+1
1.528094E+1
1.512702E+1
1.512702E+1
1.528094E+1
1.528094E+1
1.512702E+1
1.497311E+1
1.497311E+1
1.497311E+1
1.497311E+1
1.497311E+1
1.497311E+1
1.481919E+1
1.481919E+1
1.466528E+1
1.451137E+1
1.451137E+1
1.451137E+1
1.435746E+1
1.420355E+1
1.420355E+1
1.420355E+1
1.404963E+1
1.374180E+1
1.358789E+1
1.358789E+1
1.374180E+1
1.389572E+1
1.389572E+1
1.358789E+1
1.343398E+1
1.358789E+1
1.358789E+1
1.358789E+1
1.343398E+1
1.343398E+1
1.343398E+1
1.358789E+1
1.343398E+1
1.343398E+1
1.343398E+1
1.343398E+1
1.343398E+1
1.343398E+1
1.343398E+1
1.328007E+1
1.328007E+1
1.328007E+1
1.328007E+1
1.328007E+1
1.312615E+1
1.312615E+1
1.297224E+1
1.281833E+1
1.281833E+1
1.281833E+1
1.281833E+1
1.281833E+1
1.281833E+1
1.281833E+1
1.281833E+1
1.266442E+1
1.266442E+1
1.251050E+1
1.235659E+1
1.220268E+1
1.220268E+1
1.220268E+1
1.235659E+1
1.251050E+1
1.251050E+1
1.235659E+1
1.235659E+1
1.235659E+1
1.220268E+1
1.220268E+1
1.220268E+1
1.220268E+1
1.220268E+1
1.235659E+1
1.235659E+1
1.251050E+1
1.251050E+1
1.251050E+1
1.235659E+1
1.235659E+1
1.235659E+1
1.220268E+1
1.204877E+1
1.189485E+1
1.189485E+1
1.189485E+1
1.204877E+1
1.204877E+1
1.189485E+1
1.189485E+1
1.220268E+1
1.235659E+1
1.251050E+1
1.235659E+1
1.220268E+1
1.220268E+1
1.235659E+1
1.235659E+1
1.235659E+1
1.235659E+1
1.235659E+1
1.235659E+1
1.220268E+1
1.220268E+1
1.204877E+1
1.220268E+1
1.204877E+1
1.204877E+1
1.189485E+1
1.174094E+1
1.174094E+1
1.158702E+1
1.174094E+1
1.174094E+1
1.174094E+1
1.174094E+1
1.174094E+1
1.174094E+1
1.174094E+1
1.189485E+1
1.189485E+1
1.174094E+1
1.174094E+1
1.174094E+1
1.189485E+1
1.189485E+1
1.189485E+1
1.204877E+1
1.204877E+1
1.204877E+1
1.204877E+1
1.204877E+1
1.204877E+1
1.189485E+1
1.189485E+1
1.189485E+1
1.174094E+1
1.174094E+1
1.174094E+1
1.174094E+1
1.174094E+1
1.174094E+1
1.158702E+1
1.158702E+1
1.174094E+1
1.174094E+1
1.174094E+1
1.158702E+1
1.158702E+1
1.158702E+1
1.174094E+1
1.174094E+1
1.174094E+1
1.174094E+1
1.174094E+1
1.158702E+1
1.158702E+1
1.158702E+1
1.174094E+1
1.158702E+1
1.143311E+1
1.112529E+1
1.112529E+1
1.127920E+1
1.143311E+1
1.143311E+1
1.143311E+1
1.143311E+1
1.143311E+1
1.143311E+1
1.112529E+1
1.097137E+1
1.097137E+1
1.097137E+1
1.097137E+1
1.127920E+1
1.143311E+1
1.143311E+1
1.127920E+1
1.112529E+1
1.097137E+1
1.081746E+1
1.112529E+1
1.127920E+1
1.127920E+1
1.112529E+1
1.097137E+1
1.097137E+1
1.112529E+1
1.127920E+1
1.143311E+1
1.143311E+1
1.127920E+1
1.127920E+1
1.112529E+1
1.097137E+1
1.097137E+1
1.097137E+1
1.097137E+1
1.112529E+1
1.127920E+1
1.112529E+1
1.097137E+1
1.097137E+1
1.112529E+1
1.112529E+1
1.112529E+1
1.112529E+1
1.112529E+1
1.127920E+1
1.143311E+1
1.143311E+1
1.127920E+1
1.127920E+1
1.143311E+1
1.158702E+1
1.143311E+1
1.127920E+1
1.127920E+1
1.112529E+1
1.127920E+1
1.127920E+1
1.143311E+1
1.127920E+1
1.127920E+1
1.127920E+1
1.127920E+1
1.112529E+1
1.112529E+1
1.127920E+1
1.127920E+1
1.127920E+1
1.112529E+1
1.127920E+1
1.127920E+1
1.127920E+1
1.127920E+1
1.112529E+1
1.097137E+1
1.097137E+1
1.112529E+1
1.127920E+1
1.127920E+1
1.127920E+1
1.127920E+1
1.127920E+1
1.127920E+1
1.127920E+1
1.112529E+1
1.112529E+1
1.127920E+1
1.127920E+1
1.127920E+1
1.143311E+1
1.143311E+1
1.127920E+1
1.127920E+1
1.127920E+1
1.127920E+1
1.127920E+1
1.143311E+1
1.143311E+1
1.143311E+1
1.143311E+1
1.143311E+1
1.143311E+1
1.143311E+1
1.127920E+1
1.127920E+1
1.143311E+1
1.158702E+1
1.158702E+1
1.158702E+1
1.158702E+1
1.158702E+1
1.158702E+1
1.174094E+1
1.174094E+1
1.158702E+1
1.158702E+1
1.143311E+1
1.143311E+1
1.143311E+1
1.143311E+1
1.158702E+1
1.158702E+1
1.158702E+1
1.158702E+1
1.158702E+1
1.158702E+1
1.158702E+1
1.158702E+1
1.158702E+1
1.174094E+1
1.189485E+1
1.189485E+1
1.189485E+1
1.189485E+1
1.204877E+1
1.204877E+1
1.189485E+1
1.174094E+1
1.158702E+1
1.158702E+1
1.174094E+1
1.189485E+1
1.189485E+1
1.189485E+1
1.189485E+1
1.189485E+1
1.189485E+1
1.189485E+1
1.189485E+1
1.189485E+1
1.189485E+1
1.204877E+1
1.204877E+1
1.220268E+1
1.220268E+1
1.204877E+1
1.204877E+1
1.189485E+1
1.189485E+1
1.189485E+1
1.189485E+1
1.174094E+1
1.158702E+1
1.174094E+1
1.189485E+1
1.204877E+1
1.204877E+1
1.189485E+1
1.189485E+1
1.204877E+1
1.204877E+1
1.220268E+1
1.220268E+1
1.204877E+1
1.189485E+1
1.189485E+1
1.189485E+1
1.189485E+1
1.189485E+1
1.189485E+1
1.189485E+1
1.189485E+1
1.158702E+1
1.143311E+1
1.143311E+1
1.158702E+1
1.158702E+1
1.174094E+1
1.158702E+1
1.143311E+1
1.143311E+1
1.143311E+1
1.158702E+1
1.158702E+1
1.143311E+1
1.143311E+1
1.143311E+1
1.143311E+1
1.143311E+1
1.127920E+1
1.112529E+1
1.127920E+1
1.112529E+1
1.112529E+1
1.112529E+1
1.127920E+1
1.112529E+1
1.112529E+1
1.097137E+1
1.097137E+1
1.112529E+1
1.097137E+1
1.097137E+1
1.112529E+1
1.112529E+1
1.112529E+1
1.112529E+1
1.097137E+1
1.081746E+1
1.066355E+1
1.066355E+1
1.066355E+1
1.081746E+1
1.081746E+1
1.081746E+1
1.081746E+1
1.066355E+1
1.066355E+1
1.066355E+1
1.081746E+1
1.081746E+1
1.081746E+1
1.066355E+1
1.050963E+1
1.035572E+1
1.035572E+1
1.035572E+1
1.050963E+1
1.050963E+1
1.066355E+1
1.066355E+1
1.066355E+1
1.081746E+1
1.081746E+1
1.066355E+1
1.050963E+1
1.035572E+1
1.035572E+1
1.035572E+1
1.035572E+1
1.035572E+1
1.050963E+1
1.050963E+1
1.035572E+1
1.035572E+1
1.050963E+1
1.050963E+1
1.050963E+1
1.035572E+1
1.020181E+1
1.004790E+1
1.020181E+1
1.035572E+1
1.050963E+1
1.050963E+1
1.050963E+1
1.050963E+1
1.035572E+1
1.035572E+1
1.020181E+1
1.020181E+1
1.020181E+1
1.020181E+1
1.020181E+1
1.020181E+1
1.020181E+1
1.004790E+1
1.004790E+1
1.004790E+1
1.004790E+1
1.004790E+1
1.004790E+1
1.004790E+1
1.004790E+1
1.020181E+1
1.020181E+1
1.004790E+1
9.893982E+0
9.893982E+0
9.893982E+0
1.004790E+1
1.004790E+1
1.004790E+1
1.004790E+1
1.004790E+1
9.893982E+0
9.740070E+0
9.586157E+0
9.740070E+0
9.893982E+0
1.020181E+1
1.050963E+1
1.066355E+1
1.081746E+1
1.097137E+1
1.081746E+1
1.081746E+1
1.066355E+1
1.066355E+1
1.081746E+1
1.081746E+1
1.081746E+1
1.066355E+1
1.066355E+1
1.066355E+1
1.066355E+1
1.081746E+1
1.066355E+1
1.050963E+1
1.035572E+1
1.035572E+1
1.050963E+1
1.050963E+1
1.066355E+1
1.066355E+1
1.050963E+1
1.050963E+1
1.050963E+1
1.066355E+1
1.081746E+1
1.066355E+1
1.050963E+1
1.050963E+1
1.066355E+1
1.066355E+1
1.066355E+1
1.081746E+1
1.081746E+1
1.066355E+1
1.066355E+1
1.066355E+1
1.066355E+1
1.066355E+1
1.066355E+1
1.066355E+1
1.066355E+1
1.066355E+1
1.066355E+1
1.050963E+1
1.050963E+1
1.066355E+1
1.066355E+1
1.050963E+1
1.050963E+1
1.035572E+1
1.035572E+1
1.020181E+1
1.020181E+1
1.020181E+1
1.035572E+1
1.035572E+1
1.035572E+1
1.035572E+1
1.050963E+1
1.050963E+1
1.050963E+1
1.066355E+1
1.081746E+1
1.097137E+1
1.081746E+1
1.081746E+1
1.081746E+1
1.081746E+1
1.066355E+1
1.050963E+1
1.035572E+1
1.050963E+1
1.066355E+1
1.066355E+1
1.066355E+1
1.050963E+1
1.035572E+1
1.035572E+1
1.035572E+1
1.035572E+1
1.035572E+1
1.035572E+1
1.020181E+1
1.035572E+1
1.050963E+1
1.050963E+1
1.050963E+1
1.050963E+1
1.050963E+1
1.066355E+1
1.081746E+1
1.081746E+1
1.081746E+1
1.066355E+1
1.066355E+1
1.066355E+1
1.081746E+1
1.081746E+1
1.081746E+1
1.081746E+1
1.081746E+1
1.081746E+1
1.097137E+1
1.097137E+1
1.081746E+1
1.081746E+1
1.081746E+1
1.081746E+1
1.066355E+1
1.050963E+1
1.050963E+1
1.066355E+1
1.097137E+1
1.097137E+1
1.081746E+1
1.081746E+1
1.081746E+1
1.097137E+1
1.097137E+1
1.097137E+1
1.097137E+1
1.081746E+1
1.081746E+1
1.081746E+1
1.081746E+1
1.081746E+1
1.081746E+1
1.081746E+1
1.097137E+1
1.097137E+1
1.097137E+1
1.081746E+1
1.081746E+1
1.112529E+1
1.112529E+1
1.112529E+1
1.097137E+1
1.097137E+1
1.097137E+1
1.097137E+1
1.081746E+1
1.097137E+1
1.097137E+1
1.097137E+1
1.066355E+1
1.066355E+1
1.066355E+1
1.066355E+1
1.066355E+1
1.050963E+1
1.035572E+1
1.035572E+1
1.035572E+1
1.050963E+1
1.050963E+1
1.035572E+1
1.035572E+1
1.020181E+1
1.020181E+1
1.020181E+1
1.020181E+1
1.004790E+1
1.004790E+1
1.004790E+1
1.004790E+1
1.004790E+1
1.004790E+1
1.004790E+1
9.893982E+0
9.893982E+0
9.740070E+0
9.740070E+0
9.586157E+0
9.432245E+0
9.278332E+0
9.432245E+0
9.432245E+0
9.432245E+0
9.278332E+0
9.124418E+0
8.970505E+0
8.970505E+0
8.816591E+0
8.662680E+0
8.662680E+0
8.816591E+0
8.816591E+0
8.970505E+0
8.970505E+0
8.970505E+0
8.816591E+0
8.354853E+0
7.893116E+0
7.585289E+0
7.739203E+0
7.893116E+0
7.739203E+0
7.585289E+0
7.585289E+0
7.893116E+0
7.893116E+0
7.893116E+0
7.893116E+0
8.047028E+0
8.047028E+0
8.047028E+0
8.047028E+0
8.200941E+0
8.200941E+0
8.200941E+0
8.354853E+0
8.354853E+0
8.354853E+0
8.354853E+0
8.354853E+0
8.508766E+0
8.662680E+0
8.970505E+0
8.970505E+0
9.124418E+0
9.124418E+0
9.278332E+0
9.278332E+0
9.278332E+0
9.432245E+0
9.432245E+0
9.586157E+0
9.740070E+0
9.740070E+0
9.586157E+0
9.432245E+0
9.124418E+0
8.970505E+0
8.970505E+0
8.970505E+0
9.124418E+0
9.432245E+0
9.740070E+0
9.586157E+0
9.124418E+0
8.508766E+0
8.047028E+0
7.739203E+0
7.893116E+0
8.047028E+0
8.354853E+0
8.970505E+0
9.432245E+0
9.893982E+0
9.740070E+0
9.278332E+0
8.662680E+0
7.893116E+0
7.585289E+0
7.431376E+0
7.431376E+0
7.431376E+0
7.739203E+0
8.200941E+0
8.354853E+0
8.508766E+0
8.508766E+0
8.354853E+0
8.047028E+0
7.893116E+0
7.585289E+0
7.431376E+0
7.277462E+0
7.277462E+0
7.431376E+0
7.277462E+0
6.353987E+0
4.968769E+0
3.429640E+0
2.506165E+0
2.660078E+0
3.737467E+0
5.430510E+0
7.585289E+0
1.004790E+1
1.220268E+1
1.343398E+1
1.251050E+1
9.432245E+0
5.430510E+0
2.198338E+0
5.052948E-1
5.052948E-1
1.890511E+0
4.814858E+0
8.662680E+0
1.235659E+1
1.481919E+1
1.497311E+1
1.266442E+1
8.662680E+0
4.045294E+0
1.974697E-1
-2.265137E+0
-2.572964E+0
-4.181805E-1
3.583553E+0
8.200941E+0
1.235659E+1
1.435746E+1
1.374180E+1
1.097137E+1
6.815725E+0
2.660078E+0
-5.720940E-1
-1.803398E+0
-1.033835E+0
1.582686E+0
5.122683E+0
8.508766E+0
1.097137E+1
1.189485E+1
1.112529E+1
8.970505E+0
6.046160E+0
3.275728E+0
1.274860E+0
8.131218E-1
1.582686E+0
2.813988E+0
4.199204E+0
5.892246E+0
7.739203E+0
8.970505E+0
9.124418E+0
7.739203E+0
5.892246E+0
4.045294E+0
2.506165E+0
1.736599E+0
1.890511E+0
2.813988E+0
4.045294E+0
5.276596E+0
6.046160E+0
6.507898E+0
6.507898E+0
6.200073E+0
5.584421E+0
5.122683E+0
4.660944E+0
4.353117E+0
4.199204E+0
4.507031E+0
5.122683E+0
5.892246E+0
6.661812E+0
7.123550E+0
7.123550E+0
6.507898E+0
5.892246E+0
5.276596E+0
4.968769E+0
4.968769E+0
4.968769E+0
5.122683E+0
5.430510E+0
5.738333E+0
6.353987E+0
6.815725E+0
6.969637E+0
6.661812E+0
6.046160E+0
5.430510E+0
4.968769E+0
4.968769E+0
5.122683E+0
5.430510E+0
5.584421E+0
6.046160E+0
6.507898E+0
6.815725E+0
6.969637E+0
6.969637E+0
6.815725E+0
6.507898E+0
6.200073E+0
5.892246E+0
6.046160E+0
6.353987E+0
6.661812E+0
6.815725E+0
6.969637E+0
7.123550E+0
7.277462E+0
7.277462E+0
6.969637E+0
6.661812E+0
6.353987E+0
6.353987E+0
6.200073E+0
6.046160E+0
6.200073E+0
6.353987E+0
6.661812E+0
6.815725E+0
6.969637E+0
6.969637E+0
6.815725E+0
6.661812E+0
6.661812E+0
6.507898E+0
6.661812E+0
6.661812E+0
6.815725E+0
6.815725E+0
6.815725E+0
7.123550E+0
7.431376E+0
7.585289E+0
7.431376E+0
7.277462E+0
6.969637E+0
6.815725E+0
6.661812E+0
6.815725E+0
6.969637E+0
7.123550E+0
7.123550E+0
7.123550E+0
7.123550E+0
7.123550E+0
6.969637E+0
6.661812E+0
6.507898E+0
6.507898E+0
6.661812E+0
6.661812E+0
6.661812E+0
6.507898E+0
6.507898E+0
6.661812E+0
6.661812E+0
6.661812E+0
6.507898E+0
6.353987E+0
6.200073E+0
6.200073E+0
6.046160E+0
5.892246E+0
5.892246E+0
5.738333E+0
5.892246E+0
5.892246E+0
5.892246E+0
5.738333E+0
5.584421E+0
5.430510E+0
5.430510E+0
5.430510E+0
5.276596E+0
4.968769E+0
4.814858E+0
4.814858E+0
4.814858E+0
4.660944E+0
4.353117E+0
4.199204E+0
4.199204E+0
4.199204E+0
4.199204E+0
4.045294E+0
3.891380E+0
3.891380E+0
4.045294E+0
4.045294E+0
3.737467E+0
3.583553E+0
3.583553E+0
3.737467E+0
3.583553E+0
3.429640E+0
3.275728E+0
3.275728E+0
3.121815E+0
2.967901E+0
2.813988E+0
2.813988E+0
2.660078E+0
2.813988E+0
2.813988E+0
2.506165E+0
2.352251E+0
2.198338E+0
2.198338E+0
2.198338E+0
2.198338E+0
2.198338E+0
2.044424E+0
1.890511E+0
1.890511E+0
1.736599E+0
1.736599E+0
1.736599E+0
1.736599E+0
1.736599E+0
1.582686E+0
1.428772E+0
1.428772E+0
1.428772E+0
1.428772E+0
1.274860E+0
1.120949E+0
9.670353E-1
1.120949E+0
1.120949E+0
9.670353E-1
8.131218E-1
9.670353E-1
9.670353E-1
8.131218E-1
6.592083E-1
5.052948E-1
5.052948E-1
6.592083E-1
6.592083E-1
6.592083E-1
6.592083E-1
6.592083E-1
6.592083E-1
8.131218E-1
8.131218E-1
6.592083E-1
6.592083E-1
6.592083E-1
6.592083E-1
5.052948E-1
6.592083E-1
8.131218E-1
8.131218E-1
8.131218E-1
6.592083E-1
6.592083E-1
6.592083E-1
5.052948E-1
5.052948E-1
5.052948E-1
6.592083E-1
8.131218E-1
9.670353E-1
8.131218E-1
6.592083E-1
6.592083E-1
8.131218E-1
9.670353E-1
1.120949E+0
1.120949E+0
1.120949E+0
1.120949E+0
1.120949E+0
1.274860E+0
1.120949E+0
1.120949E+0
9.670353E-1
1.120949E+0
1.120949E+0
1.120949E+0
1.120949E+0
1.120949E+0
1.274860E+0
1.274860E+0
1.428772E+0
1.582686E+0
1.582686E+0
1.428772E+0
1.274860E+0
1.274860E+0
1.582686E+0
1.736599E+0
1.890511E+0
1.736599E+0
1.736599E+0
1.582686E+0
1.582686E+0
1.736599E+0
1.890511E+0
2.044424E+0
2.044424E+0
1.890511E+0
1.582686E+0
1.736599E+0
1.890511E+0
2.044424E+0
2.198338E+0
2.352251E+0
2.198338E+0
2.198338E+0
2.198338E+0
2.198338E+0
2.198338E+0
2.352251E+0
2.506165E+0
2.660078E+0
2.660078E+0
2.506165E+0
2.352251E+0
2.352251E+0
2.506165E+0
2.660078E+0
2.660078E+0
2.660078E+0
2.506165E+0
2.352251E+0
2.352251E+0
2.506165E+0
2.660078E+0
2.813988E+0
2.813988E+0
2.967901E+0
2.967901E+0
2.967901E+0
2.813988E+0
2.813988E+0
2.813988E+0
2.813988E+0
2.660078E+0
2.506165E+0
2.660078E+0
2.967901E+0
2.967901E+0
2.967901E+0
2.967901E+0
2.967901E+0
3.121815E+0
3.121815E+0
3.121815E+0
3.121815E+0
3.121815E+0
3.121815E+0
3.275728E+0
3.275728E+0
3.429640E+0
3.429640E+0
3.429640E+0
3.275728E+0
3.429640E+0
3.429640E+0
3.429640E+0
3.275728E+0
3.275728E+0
3.275728E+0
3.429640E+0
3.583553E+0
3.583553E+0
3.429640E+0
3.275728E+0
3.429640E+0
3.429640E+0
3.429640E+0
3.429640E+0
3.429640E+0
3.583553E+0
3.583553E+0
3.583553E+0
3.737467E+0
3.583553E+0
3.583553E+0
3.429640E+0
3.429640E+0
3.583553E+0
3.583553E+0
3.583553E+0
3.583553E+0
3.429640E+0
3.429640E+0
3.583553E+0
3.583553E+0
3.429640E+0
3.429640E+0
3.583553E+0
3.583553E+0
3.583553E+0
3.429640E+0
3.275728E+0
3.429640E+0
3.583553E+0
3.583553E+0
3.429640E+0
3.429640E+0
3.429640E+0
3.583553E+0
3.583553E+0
3.737467E+0
3.583553E+0
3.583553E+0
3.583553E+0
3.583553E+0
3.429640E+0
3.429640E+0
3.275728E+0
3.275728E+0
3.275728E+0
3.275728E+0
3.275728E+0
3.275728E+0
3.275728E+0
3.121815E+0
2.967901E+0
3.121815E+0
3.275728E+0
3.275728E+0
3.275728E+0
3.275728E+0
3.275728E+0
3.275728E+0
3.275728E+0
3.275728E+0
3.275728E+0
3.121815E+0
3.121815E+0
3.121815E+0
3.121815E+0
3.275728E+0
3.275728E+0
3.275728E+0
3.121815E+0
3.121815E+0
3.121815E+0
3.121815E+0
3.121815E+0
3.121815E+0
3.121815E+0
3.121815E+0
3.275728E+0
3.275728E+0
3.275728E+0
3.121815E+0
3.121815E+0
3.121815E+0
3.275728E+0
3.429640E+0
3.275728E+0
3.275728E+0
3.275728E+0
3.275728E+0
3.275728E+0
3.275728E+0
3.275728E+0
3.121815E+0
2.967901E+0
3.121815E+0
3.121815E+0
3.275728E+0
3.429640E+0
3.429640E+0
3.275728E+0
3.121815E+0
3.121815E+0
3.275728E+0
3.275728E+0
3.275728E+0
3.429640E+0
3.429640E+0
3.429640E+0
3.275728E+0
3.275728E+0
3.429640E+0
3.429640E+0
3.275728E+0
3.275728E+0
3.275728E+0
3.275728E+0
3.275728E+0
3.275728E+0
3.275728E+0
3.275728E+0
3.275728E+0
3.583553E+0
3.737467E+0
3.737467E+0
3.737467E+0
3.891380E+0
4.199204E+0
4.353117E+0
4.353117E+0
4.045294E+0
3.891380E+0
4.045294E+0
4.045294E+0
3.891380E+0
3.737467E+0
3.737467E+0
3.891380E+0
3.891380E+0
3.737467E+0
3.583553E+0
3.583553E+0
3.429640E+0
3.583553E+0
3.737467E+0
3.737467E+0
3.737467E+0
3.737467E+0
3.737467E+0
3.737467E+0
3.891380E+0
3.891380E+0
4.045294E+0
4.199204E+0
4.199204E+0
4.199204E+0
4.199204E+0
4.199204E+0
4.045294E+0
3.737467E+0
3.275728E+0
2.813988E+0
2.660078E+0
2.660078E+0
2.813988E+0
2.967901E+0
3.121815E+0
3.275728E+0
3.429640E+0
3.121815E+0
2.813988E+0
2.660078E+0
2.506165E+0
2.506165E+0
2.506165E+0
2.660078E+0
2.813988E+0
2.967901E+0
3.121815E+0
3.275728E+0
3.429640E+0
3.583553E+0
3.429640E+0
3.275728E+0
3.121815E+0
2.813988E+0
2.660078E+0
2.813988E+0
2.967901E+0
2.967901E+0
2.967901E+0
3.121815E+0
3.121815E+0
3.121815E+0
2.967901E+0
2.813988E+0
2.813988E+0
2.813988E+0
2.813988E+0
2.967901E+0
2.967901E+0
2.967901E+0
2.967901E+0
2.967901E+0
2.967901E+0
2.967901E+0
2.967901E+0
2.967901E+0
2.813988E+0
2.813988E+0
2.813988E+0
2.967901E+0
2.967901E+0
2.967901E+0
2.813988E+0
2.813988E+0
2.967901E+0
2.967901E+0
3.121815E+0
3.121815E+0
3.121815E+0
3.121815E+0
2.967901E+0
2.967901E+0
2.813988E+0
2.967901E+0
3.275728E+0
3.429640E+0
3.583553E+0
3.429640E+0
3.429640E+0
3.429640E+0
3.429640E+0
3.429640E+0
3.275728E+0
3.121815E+0
3.121815E+0
3.275728E+0
3.275728E+0
3.275728E+0
3.429640E+0
3.583553E+0
3.583553E+0
3.275728E+0
3.275728E+0
3.275728E+0
3.275728E+0
3.275728E+0
3.429640E+0
3.429640E+0
3.583553E+0
3.583553E+0
3.429640E+0
3.429640E+0
3.429640E+0
3.429640E+0
3.583553E+0
3.583553E+0
3.737467E+0
3.891380E+0
3.891380E+0
3.737467E+0
3.429640E+0
3.429640E+0
3.429640E+0
3.429640E+0
3.583553E+0
3.429640E+0
3.429640E+0
3.429640E+0
3.429640E+0
3.429640E+0
3.429640E+0
3.429640E+0
3.429640E+0
3.429640E+0
3.429640E+0
3.429640E+0
3.429640E+0
3.275728E+0
3.275728E+0
3.275728E+0
3.429640E+0
3.583553E+0
3.583553E+0
3.583553E+0
3.583553E+0
3.583553E+0
3.583553E+0
3.737467E+0
3.583553E+0
3.429640E+0
3.429640E+0
3.583553E+0
3.737467E+0
3.891380E+0
3.891380E+0
3.737467E+0
3.583553E+0
3.583553E+0
3.583553E+0
3.737467E+0
3.583553E+0
3.429640E+0
3.429640E+0
3.583553E+0
3.583553E+0
3.737467E+0
3.737467E+0
3.737467E+0
3.737467E+0
3.583553E+0
3.583553E+0
3.429640E+0
3.429640E+0
3.429640E+0
3.429640E+0
3.583553E+0
3.737467E+0
3.737467E+0
3.737467E+0
3.737467E+0
3.891380E+0
3.737467E+0
3.737467E+0
3.737467E+0
3.737467E+0
3.737467E+0
3.737467E+0
3.737467E+0
3.891380E+0
4.045294E+0
4.045294E+0
3.891380E+0
3.891380E+0
3.891380E+0
3.891380E+0
3.891380E+0
3.737467E+0
3.583553E+0
3.737467E+0
3.891380E+0
3.891380E+0
3.891380E+0
3.891380E+0
3.891380E+0
4.045294E+0
4.045294E+0
3.891380E+0
3.891380E+0
4.045294E+0
4.199204E+0
4.045294E+0
3.891380E+0
4.045294E+0
4.045294E+0
4.045294E+0
4.045294E+0
4.199204E+0
4.199204E+0
4.199204E+0
4.199204E+0
4.199204E+0
4.045294E+0
4.045294E+0
4.045294E+0
3.891380E+0
3.891380E+0
3.891380E+0
4.045294E+0
4.045294E+0
4.199204E+0
4.199204E+0
4.045294E+0
3.891380E+0
3.737467E+0
3.737467E+0
3.737467E+0
3.737467E+0
3.891380E+0
4.199204E+0
4.199204E+0
4.045294E+0
3.891380E+0
3.891380E+0
3.737467E+0
3.737467E+0
3.737467E+0
3.737467E+0
3.891380E+0
3.891380E+0
3.737467E+0
3.583553E+0
3.737467E+0
3.737467E+0
3.737467E+0
3.737467E+0
3.737467E+0
3.583553E+0
3.583553E+0
3.737467E+0
3.737467E+0
3.737467E+0
3.429640E+0
3.275728E+0
3.275728E+0
3.429640E+0
3.429640E+0
3.583553E+0
3.583553E+0
3.737467E+0
3.737467E+0
3.737467E+0
3.583553E+0
3.583553E+0
3.429640E+0
3.429640E+0
3.429640E+0
3.429640E+0
3.429640E+0
3.583553E+0
3.583553E+0
3.583553E+0
3.583553E+0
3.429640E+0
3.429640E+0
3.429640E+0
3.429640E+0
3.429640E+0
3.429640E+0
3.429640E+0
3.429640E+0
3.429640E+0
3.275728E+0
3.275728E+0
3.121815E+0
3.275728E+0
3.429640E+0
3.429640E+0
3.275728E+0
2.967901E+0
2.813988E+0
2.813988E+0
2.967901E+0
2.967901E+0
2.967901E+0
2.967901E+0
2.813988E+0
2.813988E+0
2.813988E+0
2.813988E+0
2.967901E+0
2.813988E+0
2.813988E+0
2.813988E+0
2.813988E+0
2.660078E+0
2.506165E+0
2.352251E+0
2.352251E+0
2.506165E+0
2.506165E+0
2.506165E+0
2.352251E+0
2.352251E+0
2.506165E+0
2.506165E+0
2.352251E+0
2.198338E+0
2.044424E+0
2.044424E+0
2.198338E+0
2.352251E+0
2.352251E+0
2.352251E+0
2.198338E+0
2.044424E+0
2.044424E+0
2.044424E+0
2.198338E+0
2.352251E+0
2.044424E+0
1.890511E+0
1.736599E+0
1.736599E+0
1.890511E+0
1.890511E+0
1.736599E+0
1.736599E+0
1.736599E+0
1.890511E+0
2.044424E+0
1.890511E+0
1.890511E+0
1.890511E+0
1.736599E+0
1.582686E+0
1.582686E+0
1.582686E+0
1.736599E+0
1.736599E+0
1.582686E+0
1.428772E+0
1.274860E+0
1.274860E+0
1.274860E+0
1.274860E+0
1.274860E+0
1.120949E+0
9.670353E-1
9.670353E-1
9.670353E-1
1.120949E+0
1.274860E+0
1.120949E+0
1.120949E+0
1.120949E+0
9.670353E-1
9.670353E-1
8.131218E-1
8.131218E-1
9.670353E-1
9.670353E-1
8.131218E-1
5.052948E-1
3.513832E-1
3.513832E-1
3.513832E-1
5.052948E-1
6.592083E-1
6.592083E-1
6.592083E-1
6.592083E-1
5.052948E-1
3.513832E-1
3.513832E-1
3.513832E-1
5.052948E-1
5.052948E-1
5.052948E-1
5.052948E-1
5.052948E-1
3.513832E-1
5.052948E-1
5.052948E-1
5.052948E-1
5.052948E-1
3.513832E-1
3.513832E-1
3.513832E-1
3.513832E-1
3.513832E-1
3.513832E-1
3.513832E-1
5.052948E-1
6.592083E-1
6.592083E-1
5.052948E-1
6.592083E-1
6.592083E-1
6.592083E-1
6.592083E-1
6.592083E-1
6.592083E-1
6.592083E-1
8.131218E-1
9.670353E-1
9.670353E-1
8.131218E-1
6.592083E-1
5.052948E-1
6.592083E-1
8.131218E-1
6.592083E-1
5.052948E-1
5.052948E-1
5.052948E-1
6.592083E-1
8.131218E-1
6.592083E-1
5.052948E-1
6.592083E-1
8.131218E-1
8.131218E-1
8.131218E-1
9.670353E-1
9.670353E-1
1.120949E+0
9.670353E-1
9.670353E-1
9.670353E-1
9.670353E-1
9.670353E-1
1.120949E+0
1.120949E+0
9.670353E-1
9.670353E-1
9.670353E-1
1.120949E+0
1.120949E+0
9.670353E-1
8.131218E-1
9.670353E-1
1.120949E+0
1.274860E+0
1.120949E+0
1.120949E+0
1.120949E+0
1.274860E+0
1.274860E+0
1.428772E+0
1.274860E+0
1.120949E+0
1.120949E+0
1.120949E+0
1.274860E+0
1.428772E+0
1.274860E+0
1.274860E+0
1.120949E+0
1.120949E+0
1.120949E+0
1.120949E+0
1.120949E+0
1.120949E+0
1.120949E+0
1.274860E+0
1.274860E+0
1.274860E+0
1.120949E+0
1.120949E+0
9.670353E-1
9.670353E-1
9.670353E-1
9.670353E-1
9.670353E-1
9.670353E-1
8.131218E-1
8.131218E-1
8.131218E-1
8.131218E-1
8.131218E-1
8.131218E-1
6.592083E-1
5.052948E-1
6.592083E-1
6.592083E-1
8.131218E-1
8.131218E-1
6.592083E-1
5.052948E-1
5.052948E-1
6.592083E-1
8.131218E-1
8.131218E-1
6.592083E-1
6.592083E-1
5.052948E-1
5.052948E-1
3.513832E-1
3.513832E-1
3.513832E-1
3.513832E-1
3.513832E-1
1.974697E-1
1.974697E-1
1.974697E-1
1.974697E-1
3.513832E-1
5.052948E-1
5.052948E-1
5.052948E-1
3.513832E-1
1.974697E-1
1.974697E-1
3.513832E-1
3.513832E-1
3.513832E-1
1.974697E-1
1.974697E-1
1.974697E-1
1.974697E-1
1.974697E-1
4.355621E-2
-1.103573E-1
-2.642689E-1
-2.642689E-1
4.355621E-2
1.974697E-1
4.355621E-2
-1.103573E-1
-2.642689E-1
-2.642689E-1
-1.103573E-1
-1.103573E-1
-1.103573E-1
-2.642689E-1
-2.642689E-1
-1.103573E-1
-1.103573E-1
-1.103573E-1
-1.103573E-1
-1.103573E-1
4.355621E-2
4.355621E-2
-1.103573E-1
-1.103573E-1
-1.103573E-1
-1.103573E-1
-2.642689E-1
-2.642689E-1
-1.103573E-1
4.355621E-2
4.355621E-2
-1.103573E-1
-2.642689E-1
-1.103573E-1
4.355621E-2
4.355621E-2
-1.103573E-1
-1.103573E-1
-1.103573E-1
-1.103573E-1
4.355621E-2
-1.103573E-1
-2.642689E-1
-2.642689E-1
-2.642689E-1
-1.103573E-1
-1.103573E-1
-1.103573E-1
-1.103573E-1
-1.103573E-1
-1.103573E-1
-2.642689E-1
-1.103573E-1
-1.103573E-1
4.355621E-2
4.355621E-2
-1.103573E-1
-2.642689E-1
-2.642689E-1
-2.642689E-1
-1.103573E-1
-1.103573E-1
-1.103573E-1
-1.103573E-1
-2.642689E-1
-4.181805E-1
-5.720940E-1
-4.181805E-1
-1.103573E-1
-1.103573E-1
-2.642689E-1
-4.181805E-1
-2.642689E-1
-2.642689E-1
-1.103573E-1
-1.103573E-1
-1.103573E-1
-1.103573E-1
-1.103573E-1
4.355621E-2
4.355621E-2
4.355621E-2
-1.103573E-1
-1.103573E-1
4.355621E-2
1.974697E-1
1.974697E-1
4.355621E-2
-1.103573E-1
-1.103573E-1
-1.103573E-1
4.355621E-2
4.355621E-2
1.974697E-1
1.974697E-1
1.974697E-1
4.355621E-2
4.355621E-2
4.355621E-2
4.355621E-2
4.355621E-2
4.355621E-2
4.355621E-2
-1.103573E-1
-1.103573E-1
-1.103573E-1
-1.103573E-1
-1.103573E-1
-1.103573E-1
4.355621E-2
4.355621E-2
-1.103573E-1
-1.103573E-1
-1.103573E-1
1.974697E-1
3.513832E-1
1.974697E-1
1.974697E-1
1.974697E-1
1.974697E-1
3.513832E-1
5.052948E-1
3.513832E-1
4.355621E-2
4.355621E-2
1.974697E-1
3.513832E-1
3.513832E-1
3.513832E-1
3.513832E-1
1.974697E-1
1.974697E-1
3.513832E-1
1.974697E-1
1.974697E-1
1.974697E-1
3.513832E-1
3.513832E-1
3.513832E-1
3.513832E-1
1.974697E-1
1.974697E-1
4.355621E-2
4.355621E-2
1.974697E-1
1.974697E-1
1.974697E-1
1.974697E-1
1.974697E-1
3.513832E-1
3.513832E-1
1.974697E-1
-1.103573E-1
-1.103573E-1
-1.103573E-1
1.974697E-1
3.513832E-1
3.513832E-1
1.974697E-1
4.355621E-2
4.355621E-2
4.355621E-2
-1.103573E-1
-1.103573E-1
-1.103573E-1
-1.103573E-1
-2.642689E-1
-2.642689E-1
-1.103573E-1
4.355621E-2
-1.103573E-1
-2.642689E-1
-2.642689E-1
-2.642689E-1
-2.642689E-1
-2.642689E-1
-2.642689E-1
-2.642689E-1
-4.181805E-1
-4.181805E-1
-4.181805E-1
-4.181805E-1
-4.181805E-1
-5.720940E-1
-5.720940E-1
-5.720940E-1
-5.720940E-1
-5.720940E-1
-5.720940E-1
-5.720940E-1
-5.720940E-1
-7.260075E-1
-8.799210E-1
-8.799210E-1
-8.799210E-1
-8.799210E-1
-8.799210E-1
-8.799210E-1
-8.799210E-1
-8.799210E-1
-1.033835E+0
-1.187746E+0
-1.341660E+0
-1.341660E+0
-1.341660E+0
-1.187746E+0
-1.187746E+0
-1.187746E+0
-1.341660E+0
-1.495573E+0
-1.495573E+0
-1.495573E+0
-1.341660E+0
-1.341660E+0
-1.495573E+0
-1.803398E+0
-1.957310E+0
-1.957310E+0
-1.803398E+0
-1.495573E+0
-1.495573E+0
-1.649485E+0
-1.649485E+0
-1.649485E+0
-1.649485E+0
-1.803398E+0
-1.957310E+0
-1.803398E+0
-1.803398E+0
-1.803398E+0
-1.957310E+0
-1.957310E+0
-1.957310E+0
-1.957310E+0
-1.803398E+0
-1.649485E+0
-1.649485E+0
-1.803398E+0
-1.803398E+0
-1.957310E+0
-1.957310E+0
-2.111223E+0
-2.111223E+0
-2.111223E+0
-1.957310E+0
-1.803398E+0
-1.803398E+0
-1.957310E+0
-2.265137E+0
-2.265137E+0
-2.265137E+0
-2.265137E+0
-2.265137E+0
-2.265137E+0
-2.419050E+0
-2.265137E+0
-2.111223E+0
-1.957310E+0
-1.957310E+0
-2.111223E+0
-2.265137E+0
-2.265137E+0
-2.265137E+0
-2.111223E+0
-2.111223E+0
-2.111223E+0
-2.111223E+0
-1.957310E+0
-1.803398E+0
-1.803398E+0
-1.803398E+0
-1.803398E+0
-1.649485E+0
-1.495573E+0
-1.649485E+0
-1.803398E+0
-1.803398E+0
-1.649485E+0
-1.495573E+0
-1.495573E+0
-1.649485E+0
-1.649485E+0
-1.495573E+0
-1.341660E+0
-1.341660E+0
-1.341660E+0
-1.187746E+0
-1.187746E+0
-1.187746E+0
-1.033835E+0
-8.799210E-1
-8.799210E-1
-8.799210E-1
-8.799210E-1
-8.799210E-1
-1.033835E+0
-1.187746E+0
-1.033835E+0
[truncated: 97,692 more chars]
