# Supplementary material for: Performances of the PIPER scalable child human body model in accident reconstruction
Source: PLoS One. 2017 Nov 14;12(11):e0187916. doi: 10.1371/journal.pone.0187916 (PMC5685610; doi:10.1371/journal.pone.0187916)
Supplement: S1 Data — This zip folder contains input accelerations for reproducibility of the accident reconstruction. Also, the readings from the dummy sensor are reported for reproducibility of the calculations. (ZIP) [file pone.0187916.s009.zip › Channel/Channel/CCN_2012_001.050]

Test object number          :1
Name of the channel         :Neck Upper Force X {FO}
Laboratory channel code     :16NECKUP00Q3FOXP
Customer channel code       :16NECKUP00Q3FOXP
Channel code                :16NECKUP00Q3FOXP
Direction                   :X
Dimension                   :FO
Channel frequency class     :2000
Unit                        :N
Reference system            :NOVALUE
Transducer type             :Q3NS-114/X/FO
Transducer id               :NOVALUE
Pre-filter type             :4000Hz 6pole Butterworth (device internal)
Cut off frequency           :4000
Channel amplitude class     :5000
Sampling interval           :5E-5
Bit resolution              :16
Time of first sample        :-0.38835156
Number of samples           :40480
Reference channel           :implicit
Reference channel name      :NOVALUE
Data source                 :transducer
Data status                 :ok
First global maximum value  :1.779658E+3
Time of maximum value       :9.459844E-2
First global minimum value  :-8.238290E+2
Time of minimum value       :8.559844E-2
Start offset interval       :-1.000000E-1
End offset interval         :-5.000000E-2
.ValidationRemark           :Seulement la gamme [-6.0 sec; 35.363 sec] a �t� lue. Gamme demand�e: [-6.0 sec; 40.0 sec].
-1.352938E+0
-1.352938E+0
-1.505985E+0
-1.659033E+0
-1.812080E+0
-1.659033E+0
-1.352938E+0
-1.352938E+0
-1.505985E+0
-1.505985E+0
-1.352938E+0
-1.046844E+0
-8.937962E-1
-8.937962E-1
-8.937962E-1
-8.937962E-1
-1.046844E+0
-8.937962E-1
-8.937962E-1
-1.046844E+0
-1.199891E+0
-1.199891E+0
-1.046844E+0
-1.199891E+0
-1.505985E+0
-1.505985E+0
-1.352938E+0
-1.046844E+0
-8.937962E-1
-8.937962E-1
-1.199891E+0
-1.199891E+0
-1.199891E+0
-1.046844E+0
-1.199891E+0
-1.352938E+0
-1.352938E+0
-1.352938E+0
-1.352938E+0
-1.199891E+0
-1.199891E+0
-1.199891E+0
-1.199891E+0
-1.199891E+0
-1.199891E+0
-1.352938E+0
-1.199891E+0
-1.046844E+0
-8.937962E-1
-8.937962E-1
-1.046844E+0
-1.199891E+0
-1.352938E+0
-1.199891E+0
-1.199891E+0
-1.046844E+0
-1.046844E+0
-1.199891E+0
-1.199891E+0
-1.046844E+0
-1.046844E+0
-8.937962E-1
-7.407490E-1
-7.407490E-1
-8.937962E-1
-1.046844E+0
-1.046844E+0
-1.046844E+0
-1.199891E+0
-1.046844E+0
-8.937962E-1
-5.877015E-1
-5.877015E-1
-7.407490E-1
-8.937962E-1
-8.937962E-1
-7.407490E-1
-7.407490E-1
-8.937962E-1
-8.937962E-1
-7.407490E-1
-7.407490E-1
-7.407490E-1
-5.877015E-1
-4.346543E-1
-2.816070E-1
-5.877015E-1
-7.407490E-1
-7.407490E-1
-4.346543E-1
-4.346543E-1
-5.877015E-1
-7.407490E-1
-8.937962E-1
-8.937962E-1
-7.407490E-1
-7.407490E-1
-7.407490E-1
-8.937962E-1
-8.937962E-1
-8.937962E-1
-8.937962E-1
-7.407490E-1
-5.877015E-1
-5.877015E-1
-5.877015E-1
-5.877015E-1
-5.877015E-1
-8.937962E-1
-1.046844E+0
-1.046844E+0
-8.937962E-1
-7.407490E-1
-5.877015E-1
-4.346543E-1
-5.877015E-1
-7.407490E-1
-8.937962E-1
-7.407490E-1
-5.877015E-1
-4.346543E-1
-5.877015E-1
-5.877015E-1
-4.346543E-1
-4.346543E-1
-4.346543E-1
-5.877015E-1
-7.407490E-1
-7.407490E-1
-4.346543E-1
-2.816070E-1
-2.816070E-1
-4.346543E-1
-4.346543E-1
-5.877015E-1
-5.877015E-1
-4.346543E-1
-2.816070E-1
-1.285598E-1
-2.816070E-1
-2.816070E-1
-4.346543E-1
-4.346543E-1
-2.816070E-1
-2.816070E-1
-1.285598E-1
-1.285598E-1
-1.285598E-1
-2.816070E-1
-1.285598E-1
-1.285598E-1
2.448750E-2
2.448750E-2
-1.285598E-1
-2.816070E-1
-4.346543E-1
-4.346543E-1
-2.816070E-1
-2.816070E-1
-2.816070E-1
-4.346543E-1
-2.816070E-1
-1.285598E-1
-2.816070E-1
-2.816070E-1
-2.816070E-1
2.448750E-2
1.775348E-1
2.448750E-2
-1.285598E-1
-2.816070E-1
-2.816070E-1
2.448750E-2
2.448750E-2
2.448750E-2
-1.285598E-1
-1.285598E-1
2.448750E-2
1.775348E-1
3.305820E-1
3.305820E-1
2.448750E-2
-2.816070E-1
-2.816070E-1
2.448750E-2
1.775348E-1
1.775348E-1
1.775348E-1
1.775348E-1
1.775348E-1
-1.285598E-1
-1.285598E-1
-2.816070E-1
-1.285598E-1
2.448750E-2
3.305820E-1
3.305820E-1
1.775348E-1
-1.285598E-1
-1.285598E-1
-1.285598E-1
2.448750E-2
1.775348E-1
2.448750E-2
2.448750E-2
1.775348E-1
4.836294E-1
3.305820E-1
1.775348E-1
2.448750E-2
2.448750E-2
2.448750E-2
2.448750E-2
2.448750E-2
1.775348E-1
3.305820E-1
4.836294E-1
4.836294E-1
4.836294E-1
3.305820E-1
3.305820E-1
3.305820E-1
1.775348E-1
3.305820E-1
4.836294E-1
3.305820E-1
3.305820E-1
1.775348E-1
1.775348E-1
3.305820E-1
1.775348E-1
1.775348E-1
1.775348E-1
1.775348E-1
3.305820E-1
3.305820E-1
3.305820E-1
3.305820E-1
3.305820E-1
1.775348E-1
2.448750E-2
1.775348E-1
3.305820E-1
3.305820E-1
1.775348E-1
1.775348E-1
3.305820E-1
4.836294E-1
6.366766E-1
4.836294E-1
1.775348E-1
2.448750E-2
1.775348E-1
6.366766E-1
9.427712E-1
9.427712E-1
7.897239E-1
4.836294E-1
3.305820E-1
4.836294E-1
4.836294E-1
3.305820E-1
3.305820E-1
3.305820E-1
3.305820E-1
4.836294E-1
3.305820E-1
3.305820E-1
1.775348E-1
4.836294E-1
6.366766E-1
4.836294E-1
3.305820E-1
1.775348E-1
3.305820E-1
6.366766E-1
7.897239E-1
9.427712E-1
7.897239E-1
6.366766E-1
4.836294E-1
4.836294E-1
3.305820E-1
3.305820E-1
1.775348E-1
3.305820E-1
4.836294E-1
4.836294E-1
3.305820E-1
3.305820E-1
4.836294E-1
6.366766E-1
6.366766E-1
4.836294E-1
3.305820E-1
3.305820E-1
3.305820E-1
4.836294E-1
6.366766E-1
6.366766E-1
4.836294E-1
4.836294E-1
4.836294E-1
4.836294E-1
7.897239E-1
7.897239E-1
6.366766E-1
4.836294E-1
4.836294E-1
7.897239E-1
9.427712E-1
7.897239E-1
6.366766E-1
4.836294E-1
4.836294E-1
4.836294E-1
4.836294E-1
4.836294E-1
4.836294E-1
4.836294E-1
4.836294E-1
4.836294E-1
6.366766E-1
9.427712E-1
9.427712E-1
7.897239E-1
4.836294E-1
3.305820E-1
4.836294E-1
4.836294E-1
4.836294E-1
4.836294E-1
6.366766E-1
6.366766E-1
4.836294E-1
3.305820E-1
3.305820E-1
4.836294E-1
6.366766E-1
4.836294E-1
4.836294E-1
4.836294E-1
4.836294E-1
3.305820E-1
1.775348E-1
4.836294E-1
6.366766E-1
7.897239E-1
6.366766E-1
4.836294E-1
4.836294E-1
4.836294E-1
4.836294E-1
6.366766E-1
6.366766E-1
7.897239E-1
6.366766E-1
4.836294E-1
3.305820E-1
3.305820E-1
3.305820E-1
3.305820E-1
1.775348E-1
1.775348E-1
3.305820E-1
4.836294E-1
4.836294E-1
4.836294E-1
4.836294E-1
7.897239E-1
7.897239E-1
4.836294E-1
3.305820E-1
3.305820E-1
3.305820E-1
4.836294E-1
4.836294E-1
6.366766E-1
7.897239E-1
7.897239E-1
6.366766E-1
3.305820E-1
3.305820E-1
3.305820E-1
4.836294E-1
4.836294E-1
4.836294E-1
4.836294E-1
4.836294E-1
4.836294E-1
3.305820E-1
1.775348E-1
1.775348E-1
4.836294E-1
6.366766E-1
6.366766E-1
4.836294E-1
1.775348E-1
1.775348E-1
3.305820E-1
4.836294E-1
4.836294E-1
6.366766E-1
7.897239E-1
6.366766E-1
6.366766E-1
6.366766E-1
4.836294E-1
3.305820E-1
4.836294E-1
4.836294E-1
4.836294E-1
4.836294E-1
4.836294E-1
4.836294E-1
6.366766E-1
7.897239E-1
7.897239E-1
6.366766E-1
1.775348E-1
2.448750E-2
1.775348E-1
4.836294E-1
9.427712E-1
9.427712E-1
6.366766E-1
3.305820E-1
3.305820E-1
1.775348E-1
2.448750E-2
2.448750E-2
3.305820E-1
6.366766E-1
6.366766E-1
3.305820E-1
2.448750E-2
2.448750E-2
3.305820E-1
6.366766E-1
7.897239E-1
6.366766E-1
4.836294E-1
4.836294E-1
4.836294E-1
6.366766E-1
7.897239E-1
7.897239E-1
7.897239E-1
7.897239E-1
9.427712E-1
9.427712E-1
6.366766E-1
3.305820E-1
3.305820E-1
4.836294E-1
7.897239E-1
7.897239E-1
4.836294E-1
3.305820E-1
1.775348E-1
2.448750E-2
1.775348E-1
3.305820E-1
6.366766E-1
7.897239E-1
7.897239E-1
4.836294E-1
1.775348E-1
1.775348E-1
3.305820E-1
6.366766E-1
7.897239E-1
7.897239E-1
4.836294E-1
6.366766E-1
7.897239E-1
9.427712E-1
9.427712E-1
7.897239E-1
6.366766E-1
4.836294E-1
3.305820E-1
3.305820E-1
6.366766E-1
6.366766E-1
4.836294E-1
3.305820E-1
3.305820E-1
4.836294E-1
6.366766E-1
7.897239E-1
7.897239E-1
7.897239E-1
7.897239E-1
7.897239E-1
6.366766E-1
6.366766E-1
6.366766E-1
6.366766E-1
6.366766E-1
4.836294E-1
4.836294E-1
7.897239E-1
9.427712E-1
7.897239E-1
4.836294E-1
4.836294E-1
6.366766E-1
7.897239E-1
6.366766E-1
6.366766E-1
7.897239E-1
7.897239E-1
6.366766E-1
4.836294E-1
4.836294E-1
6.366766E-1
7.897239E-1
7.897239E-1
7.897239E-1
7.897239E-1
7.897239E-1
7.897239E-1
7.897239E-1
7.897239E-1
7.897239E-1
7.897239E-1
7.897239E-1
6.366766E-1
6.366766E-1
6.366766E-1
9.427712E-1
9.427712E-1
7.897239E-1
6.366766E-1
4.836294E-1
6.366766E-1
7.897239E-1
9.427712E-1
7.897239E-1
7.897239E-1
7.897239E-1
7.897239E-1
7.897239E-1
9.427712E-1
9.427712E-1
9.427712E-1
7.897239E-1
6.366766E-1
4.836294E-1
6.366766E-1
6.366766E-1
6.366766E-1
6.366766E-1
6.366766E-1
7.897239E-1
9.427712E-1
1.095819E+0
9.427712E-1
9.427712E-1
7.897239E-1
7.897239E-1
7.897239E-1
7.897239E-1
9.427712E-1
1.095819E+0
1.095819E+0
9.427712E-1
9.427712E-1
1.095819E+0
1.095819E+0
1.248866E+0
1.095819E+0
9.427712E-1
9.427712E-1
9.427712E-1
9.427712E-1
9.427712E-1
7.897239E-1
7.897239E-1
7.897239E-1
9.427712E-1
9.427712E-1
9.427712E-1
7.897239E-1
9.427712E-1
1.401913E+0
1.554960E+0
1.095819E+0
6.366766E-1
6.366766E-1
7.897239E-1
9.427712E-1
1.095819E+0
1.095819E+0
9.427712E-1
7.897239E-1
9.427712E-1
1.095819E+0
1.248866E+0
1.248866E+0
1.095819E+0
9.427712E-1
9.427712E-1
1.095819E+0
1.095819E+0
1.095819E+0
9.427712E-1
7.897239E-1
7.897239E-1
9.427712E-1
1.248866E+0
1.248866E+0
1.248866E+0
1.095819E+0
1.095819E+0
1.248866E+0
1.401913E+0
1.401913E+0
1.248866E+0
1.095819E+0
9.427712E-1
9.427712E-1
9.427712E-1
7.897239E-1
6.366766E-1
7.897239E-1
1.095819E+0
1.401913E+0
1.248866E+0
1.095819E+0
9.427712E-1
9.427712E-1
9.427712E-1
9.427712E-1
1.095819E+0
1.095819E+0
1.095819E+0
1.095819E+0
1.095819E+0
1.095819E+0
1.095819E+0
9.427712E-1
9.427712E-1
9.427712E-1
9.427712E-1
1.095819E+0
9.427712E-1
7.897239E-1
7.897239E-1
1.095819E+0
1.248866E+0
1.248866E+0
9.427712E-1
6.366766E-1
6.366766E-1
7.897239E-1
9.427712E-1
1.095819E+0
1.095819E+0
1.095819E+0
1.095819E+0
9.427712E-1
7.897239E-1
7.897239E-1
9.427712E-1
1.248866E+0
1.248866E+0
1.095819E+0
9.427712E-1
9.427712E-1
1.095819E+0
1.095819E+0
9.427712E-1
9.427712E-1
9.427712E-1
9.427712E-1
9.427712E-1
1.095819E+0
1.248866E+0
1.248866E+0
1.095819E+0
9.427712E-1
9.427712E-1
1.095819E+0
1.248866E+0
1.248866E+0
1.095819E+0
7.897239E-1
7.897239E-1
9.427712E-1
1.095819E+0
1.095819E+0
1.248866E+0
1.248866E+0
1.248866E+0
1.095819E+0
1.095819E+0
1.095819E+0
1.095819E+0
9.427712E-1
9.427712E-1
9.427712E-1
1.095819E+0
1.095819E+0
1.095819E+0
1.095819E+0
1.095819E+0
1.095819E+0
9.427712E-1
9.427712E-1
7.897239E-1
7.897239E-1
7.897239E-1
7.897239E-1
9.427712E-1
1.095819E+0
9.427712E-1
7.897239E-1
6.366766E-1
6.366766E-1
7.897239E-1
7.897239E-1
9.427712E-1
1.095819E+0
1.248866E+0
1.248866E+0
1.248866E+0
1.248866E+0
1.095819E+0
9.427712E-1
1.095819E+0
1.095819E+0
9.427712E-1
7.897239E-1
7.897239E-1
7.897239E-1
7.897239E-1
7.897239E-1
7.897239E-1
9.427712E-1
9.427712E-1
9.427712E-1
9.427712E-1
9.427712E-1
1.095819E+0
1.095819E+0
9.427712E-1
6.366766E-1
6.366766E-1
9.427712E-1
9.427712E-1
9.427712E-1
9.427712E-1
9.427712E-1
1.095819E+0
1.095819E+0
9.427712E-1
7.897239E-1
6.366766E-1
6.366766E-1
7.897239E-1
7.897239E-1
7.897239E-1
7.897239E-1
7.897239E-1
7.897239E-1
7.897239E-1
9.427712E-1
9.427712E-1
9.427712E-1
9.427712E-1
9.427712E-1
9.427712E-1
9.427712E-1
9.427712E-1
9.427712E-1
6.366766E-1
4.836294E-1
7.897239E-1
1.095819E+0
1.095819E+0
9.427712E-1
7.897239E-1
9.427712E-1
1.095819E+0
9.427712E-1
9.427712E-1
7.897239E-1
7.897239E-1
7.897239E-1
7.897239E-1
9.427712E-1
9.427712E-1
1.095819E+0
1.095819E+0
1.095819E+0
9.427712E-1
9.427712E-1
7.897239E-1
9.427712E-1
1.095819E+0
1.095819E+0
9.427712E-1
9.427712E-1
1.095819E+0
1.248866E+0
1.248866E+0
9.427712E-1
9.427712E-1
9.427712E-1
9.427712E-1
6.366766E-1
4.836294E-1
4.836294E-1
4.836294E-1
6.366766E-1
9.427712E-1
1.095819E+0
9.427712E-1
7.897239E-1
6.366766E-1
6.366766E-1
9.427712E-1
1.248866E+0
1.248866E+0
1.095819E+0
1.095819E+0
9.427712E-1
7.897239E-1
6.366766E-1
7.897239E-1
1.095819E+0
1.248866E+0
1.095819E+0
7.897239E-1
7.897239E-1
7.897239E-1
7.897239E-1
7.897239E-1
7.897239E-1
7.897239E-1
6.366766E-1
4.836294E-1
6.366766E-1
9.427712E-1
1.095819E+0
9.427712E-1
6.366766E-1
4.836294E-1
6.366766E-1
7.897239E-1
6.366766E-1
6.366766E-1
7.897239E-1
9.427712E-1
7.897239E-1
6.366766E-1
6.366766E-1
6.366766E-1
7.897239E-1
9.427712E-1
9.427712E-1
9.427712E-1
7.897239E-1
6.366766E-1
7.897239E-1
9.427712E-1
7.897239E-1
6.366766E-1
6.366766E-1
7.897239E-1
9.427712E-1
7.897239E-1
6.366766E-1
6.366766E-1
7.897239E-1
7.897239E-1
7.897239E-1
6.366766E-1
4.836294E-1
6.366766E-1
7.897239E-1
9.427712E-1
1.095819E+0
9.427712E-1
7.897239E-1
6.366766E-1
4.836294E-1
4.836294E-1
4.836294E-1
4.836294E-1
6.366766E-1
6.366766E-1
4.836294E-1
1.775348E-1
1.775348E-1
3.305820E-1
6.366766E-1
9.427712E-1
7.897239E-1
4.836294E-1
4.836294E-1
6.366766E-1
7.897239E-1
7.897239E-1
7.897239E-1
7.897239E-1
7.897239E-1
6.366766E-1
6.366766E-1
6.366766E-1
7.897239E-1
7.897239E-1
7.897239E-1
6.366766E-1
7.897239E-1
7.897239E-1
7.897239E-1
6.366766E-1
7.897239E-1
9.427712E-1
7.897239E-1
4.836294E-1
3.305820E-1
3.305820E-1
4.836294E-1
6.366766E-1
4.836294E-1
3.305820E-1
4.836294E-1
7.897239E-1
1.095819E+0
1.095819E+0
9.427712E-1
9.427712E-1
7.897239E-1
7.897239E-1
6.366766E-1
4.836294E-1
4.836294E-1
4.836294E-1
6.366766E-1
7.897239E-1
7.897239E-1
7.897239E-1
7.897239E-1
6.366766E-1
6.366766E-1
7.897239E-1
9.427712E-1
7.897239E-1
6.366766E-1
4.836294E-1
6.366766E-1
7.897239E-1
6.366766E-1
3.305820E-1
1.775348E-1
1.775348E-1
4.836294E-1
7.897239E-1
6.366766E-1
4.836294E-1
3.305820E-1
4.836294E-1
6.366766E-1
6.366766E-1
6.366766E-1
6.366766E-1
6.366766E-1
6.366766E-1
6.366766E-1
6.366766E-1
6.366766E-1
6.366766E-1
6.366766E-1
6.366766E-1
4.836294E-1
4.836294E-1
3.305820E-1
3.305820E-1
3.305820E-1
3.305820E-1
3.305820E-1
4.836294E-1
4.836294E-1
3.305820E-1
1.775348E-1
1.775348E-1
2.448750E-2
1.775348E-1
3.305820E-1
4.836294E-1
4.836294E-1
4.836294E-1
4.836294E-1
4.836294E-1
4.836294E-1
4.836294E-1
6.366766E-1
4.836294E-1
3.305820E-1
1.775348E-1
1.775348E-1
1.775348E-1
3.305820E-1
1.775348E-1
1.775348E-1
1.775348E-1
3.305820E-1
4.836294E-1
4.836294E-1
3.305820E-1
3.305820E-1
4.836294E-1
4.836294E-1
3.305820E-1
1.775348E-1
2.448750E-2
2.448750E-2
2.448750E-2
1.775348E-1
2.448750E-2
2.448750E-2
-1.285598E-1
2.448750E-2
2.448750E-2
1.775348E-1
1.775348E-1
2.448750E-2
-1.285598E-1
-1.285598E-1
-1.285598E-1
2.448750E-2
2.448750E-2
-2.816070E-1
-1.285598E-1
2.448750E-2
2.448750E-2
-1.285598E-1
-1.285598E-1
-2.816070E-1
-2.816070E-1
-2.816070E-1
-2.816070E-1
-1.285598E-1
2.448750E-2
1.775348E-1
3.305820E-1
1.775348E-1
2.448750E-2
-1.285598E-1
-1.285598E-1
-1.285598E-1
-1.285598E-1
-2.816070E-1
-2.816070E-1
-1.285598E-1
-1.285598E-1
-1.285598E-1
-1.285598E-1
2.448750E-2
3.305820E-1
3.305820E-1
2.448750E-2
-2.816070E-1
-4.346543E-1
-4.346543E-1
-2.816070E-1
-2.816070E-1
-4.346543E-1
-5.877015E-1
-4.346543E-1
-1.285598E-1
2.448750E-2
-2.816070E-1
-4.346543E-1
-1.285598E-1
1.775348E-1
1.775348E-1
-1.285598E-1
-4.346543E-1
-4.346543E-1
-1.285598E-1
-1.285598E-1
-2.816070E-1
-4.346543E-1
-2.816070E-1
2.448750E-2
2.448750E-2
2.448750E-2
-2.816070E-1
-2.816070E-1
-2.816070E-1
-1.285598E-1
2.448750E-2
2.448750E-2
2.448750E-2
2.448750E-2
1.775348E-1
1.775348E-1
-1.285598E-1
-4.346543E-1
-4.346543E-1
-1.285598E-1
2.448750E-2
2.448750E-2
-1.285598E-1
-4.346543E-1
-4.346543E-1
-2.816070E-1
1.775348E-1
1.775348E-1
-1.285598E-1
-5.877015E-1
-5.877015E-1
-2.816070E-1
-1.285598E-1
-1.285598E-1
-2.816070E-1
-1.285598E-1
1.775348E-1
1.775348E-1
2.448750E-2
2.448750E-2
2.448750E-2
-1.285598E-1
-4.346543E-1
-5.877015E-1
-4.346543E-1
-2.816070E-1
-2.816070E-1
-4.346543E-1
-4.346543E-1
-2.816070E-1
-2.816070E-1
-2.816070E-1
-2.816070E-1
-1.285598E-1
-1.285598E-1
-1.285598E-1
-1.285598E-1
-1.285598E-1
-2.816070E-1
-2.816070E-1
-1.285598E-1
-1.285598E-1
2.448750E-2
2.448750E-2
-2.816070E-1
-5.877015E-1
-5.877015E-1
-5.877015E-1
-2.816070E-1
-2.816070E-1
-2.816070E-1
-2.816070E-1
-4.346543E-1
-4.346543E-1
-1.285598E-1
2.448750E-2
-1.285598E-1
-4.346543E-1
-7.407490E-1
-5.877015E-1
-2.816070E-1
-1.285598E-1
-2.816070E-1
-4.346543E-1
-4.346543E-1
-2.816070E-1
-4.346543E-1
-4.346543E-1
-5.877015E-1
-5.877015E-1
-4.346543E-1
-5.877015E-1
-7.407490E-1
-7.407490E-1
-5.877015E-1
-2.816070E-1
-2.816070E-1
-2.816070E-1
-2.816070E-1
-4.346543E-1
-5.877015E-1
-7.407490E-1
-5.877015E-1
-2.816070E-1
-1.285598E-1
-1.285598E-1
-2.816070E-1
-4.346543E-1
-5.877015E-1
-7.407490E-1
-5.877015E-1
-5.877015E-1
-5.877015E-1
-5.877015E-1
-2.816070E-1
-1.285598E-1
-2.816070E-1
-5.877015E-1
-5.877015E-1
-5.877015E-1
-5.877015E-1
-4.346543E-1
-5.877015E-1
-5.877015E-1
-5.877015E-1
-4.346543E-1
-2.816070E-1
-4.346543E-1
-5.877015E-1
-7.407490E-1
-7.407490E-1
-5.877015E-1
-5.877015E-1
-5.877015E-1
-5.877015E-1
-7.407490E-1
-7.407490E-1
-7.407490E-1
-5.877015E-1
-4.346543E-1
-2.816070E-1
-2.816070E-1
-4.346543E-1
-4.346543E-1
-5.877015E-1
-8.937962E-1
-1.046844E+0
-1.046844E+0
-8.937962E-1
-7.407490E-1
-7.407490E-1
-8.937962E-1
-8.937962E-1
-7.407490E-1
-4.346543E-1
-4.346543E-1
-5.877015E-1
-7.407490E-1
-7.407490E-1
-4.346543E-1
-4.346543E-1
-5.877015E-1
-7.407490E-1
-7.407490E-1
-4.346543E-1
-4.346543E-1
-7.407490E-1
-1.046844E+0
-1.199891E+0
-1.199891E+0
-8.937962E-1
-4.346543E-1
-2.816070E-1
-4.346543E-1
-8.937962E-1
-1.046844E+0
-1.046844E+0
-7.407490E-1
-5.877015E-1
-4.346543E-1
-7.407490E-1
-1.046844E+0
-1.199891E+0
-1.046844E+0
-8.937962E-1
-5.877015E-1
-5.877015E-1
-7.407490E-1
-7.407490E-1
-7.407490E-1
-5.877015E-1
-4.346543E-1
-4.346543E-1
-4.346543E-1
-7.407490E-1
-8.937962E-1
-8.937962E-1
-7.407490E-1
-5.877015E-1
-5.877015E-1
-5.877015E-1
-5.877015E-1
-5.877015E-1
-5.877015E-1
-5.877015E-1
-7.407490E-1
-8.937962E-1
-7.407490E-1
-5.877015E-1
-5.877015E-1
-8.937962E-1
-1.046844E+0
-7.407490E-1
-4.346543E-1
-5.877015E-1
-1.046844E+0
-1.199891E+0
-1.046844E+0
-7.407490E-1
-5.877015E-1
-5.877015E-1
-5.877015E-1
-5.877015E-1
-7.407490E-1
-7.407490E-1
-8.937962E-1
-1.046844E+0
-1.199891E+0
-1.199891E+0
-8.937962E-1
-7.407490E-1
-7.407490E-1
-1.046844E+0
-1.199891E+0
-1.199891E+0
-1.199891E+0
-1.046844E+0
-1.046844E+0
-1.199891E+0
-1.199891E+0
-1.199891E+0
-1.199891E+0
-1.199891E+0
-1.046844E+0
-1.046844E+0
-8.937962E-1
-1.046844E+0
-1.199891E+0
-1.352938E+0
-1.199891E+0
-1.046844E+0
-8.937962E-1
-1.199891E+0
-1.352938E+0
-1.352938E+0
-1.199891E+0
-1.046844E+0
-1.046844E+0
-1.199891E+0
-1.352938E+0
-1.352938E+0
-1.046844E+0
-1.046844E+0
-1.046844E+0
-1.199891E+0
-1.199891E+0
-1.352938E+0
-1.352938E+0
-1.199891E+0
-1.046844E+0
-1.199891E+0
-1.199891E+0
-1.352938E+0
-1.352938E+0
-1.199891E+0
-1.199891E+0
-1.046844E+0
-1.046844E+0
-8.937962E-1
-1.046844E+0
-1.352938E+0
-1.352938E+0
-1.505985E+0
-1.505985E+0
-1.505985E+0
-1.352938E+0
-1.352938E+0
-1.352938E+0
-1.199891E+0
-1.352938E+0
-1.505985E+0
-1.505985E+0
-1.352938E+0
-1.046844E+0
-1.046844E+0
-1.199891E+0
-1.352938E+0
-1.352938E+0
-1.046844E+0
-8.937962E-1
-8.937962E-1
-8.937962E-1
-1.046844E+0
-1.046844E+0
-1.199891E+0
-1.352938E+0
-1.352938E+0
-1.199891E+0
-1.199891E+0
-1.199891E+0
-1.352938E+0
-1.352938E+0
-1.199891E+0
-1.199891E+0
-1.046844E+0
-8.937962E-1
-8.937962E-1
-1.046844E+0
-1.046844E+0
-1.046844E+0
-8.937962E-1
-7.407490E-1
-7.407490E-1
-7.407490E-1
-8.937962E-1
-1.046844E+0
-1.046844E+0
-7.407490E-1
-4.346543E-1
-4.346543E-1
-5.877015E-1
-7.407490E-1
-8.937962E-1
-7.407490E-1
-7.407490E-1
-8.937962E-1
-1.046844E+0
-1.199891E+0
-8.937962E-1
-5.877015E-1
-4.346543E-1
-5.877015E-1
-7.407490E-1
-7.407490E-1
-7.407490E-1
-7.407490E-1
-7.407490E-1
-8.937962E-1
-1.046844E+0
-1.199891E+0
-1.046844E+0
-7.407490E-1
-4.346543E-1
-4.346543E-1
-7.407490E-1
-7.407490E-1
-5.877015E-1
-4.346543E-1
-4.346543E-1
-4.346543E-1
-7.407490E-1
-8.937962E-1
-7.407490E-1
-7.407490E-1
-7.407490E-1
-7.407490E-1
-7.407490E-1
-7.407490E-1
-5.877015E-1
-7.407490E-1
-8.937962E-1
-7.407490E-1
-5.877015E-1
-5.877015E-1
-4.346543E-1
-4.346543E-1
-5.877015E-1
-5.877015E-1
-4.346543E-1
-4.346543E-1
-5.877015E-1
-7.407490E-1
-7.407490E-1
-8.937962E-1
-8.937962E-1
-8.937962E-1
-4.346543E-1
-1.285598E-1
-2.816070E-1
-4.346543E-1
-4.346543E-1
-4.346543E-1
-5.877015E-1
-5.877015E-1
-5.877015E-1
-4.346543E-1
-4.346543E-1
-5.877015E-1
-4.346543E-1
-4.346543E-1
-4.346543E-1
-5.877015E-1
-5.877015E-1
-2.816070E-1
-1.285598E-1
-1.285598E-1
-5.877015E-1
-8.937962E-1
-7.407490E-1
-4.346543E-1
-1.285598E-1
-1.285598E-1
-2.816070E-1
-1.285598E-1
-1.285598E-1
-1.285598E-1
-2.816070E-1
-2.816070E-1
-1.285598E-1
-1.285598E-1
-2.816070E-1
-4.346543E-1
-4.346543E-1
-4.346543E-1
-4.346543E-1
-2.816070E-1
2.448750E-2
-1.285598E-1
-2.816070E-1
-4.346543E-1
-2.816070E-1
-2.816070E-1
-5.877015E-1
-7.407490E-1
-4.346543E-1
2.448750E-2
1.775348E-1
2.448750E-2
-2.816070E-1
-4.346543E-1
-4.346543E-1
-2.816070E-1
-1.285598E-1
-2.816070E-1
-2.816070E-1
-2.816070E-1
-4.346543E-1
-2.816070E-1
-1.285598E-1
-1.285598E-1
-1.285598E-1
-2.816070E-1
-4.346543E-1
-4.346543E-1
-2.816070E-1
2.448750E-2
2.448750E-2
-1.285598E-1
-4.346543E-1
-4.346543E-1
-1.285598E-1
2.448750E-2
2.448750E-2
-1.285598E-1
-1.285598E-1
-1.285598E-1
-1.285598E-1
-1.285598E-1
-1.285598E-1
-1.285598E-1
1.775348E-1
1.775348E-1
2.448750E-2
-1.285598E-1
-1.285598E-1
2.448750E-2
-1.285598E-1
-4.346543E-1
-5.877015E-1
-2.816070E-1
2.448750E-2
1.775348E-1
-1.285598E-1
-2.816070E-1
-1.285598E-1
1.775348E-1
3.305820E-1
1.775348E-1
-2.816070E-1
-2.816070E-1
-1.285598E-1
2.448750E-2
2.448750E-2
2.448750E-2
2.448750E-2
-1.285598E-1
2.448750E-2
2.448750E-2
-1.285598E-1
-1.285598E-1
2.448750E-2
2.448750E-2
2.448750E-2
2.448750E-2
2.448750E-2
1.775348E-1
1.775348E-1
1.775348E-1
-1.285598E-1
-2.816070E-1
-1.285598E-1
1.775348E-1
4.836294E-1
3.305820E-1
2.448750E-2
-1.285598E-1
-1.285598E-1
2.448750E-2
2.448750E-2
-1.285598E-1
-1.285598E-1
2.448750E-2
3.305820E-1
3.305820E-1
2.448750E-2
-1.285598E-1
-2.816070E-1
-1.285598E-1
2.448750E-2
1.775348E-1
1.775348E-1
2.448750E-2
2.448750E-2
2.448750E-2
2.448750E-2
2.448750E-2
2.448750E-2
-1.285598E-1
2.448750E-2
3.305820E-1
4.836294E-1
1.775348E-1
-1.285598E-1
-2.816070E-1
-1.285598E-1
2.448750E-2
1.775348E-1
1.775348E-1
1.775348E-1
2.448750E-2
-2.816070E-1
-1.285598E-1
2.448750E-2
1.775348E-1
1.775348E-1
2.448750E-2
2.448750E-2
2.448750E-2
2.448750E-2
2.448750E-2
2.448750E-2
2.448750E-2
2.448750E-2
1.775348E-1
1.775348E-1
2.448750E-2
2.448750E-2
2.448750E-2
1.775348E-1
1.775348E-1
1.775348E-1
2.448750E-2
1.775348E-1
1.775348E-1
3.305820E-1
1.775348E-1
1.775348E-1
2.448750E-2
2.448750E-2
2.448750E-2
1.775348E-1
2.448750E-2
2.448750E-2
2.448750E-2
2.448750E-2
2.448750E-2
2.448750E-2
-1.285598E-1
-1.285598E-1
-1.285598E-1
-1.285598E-1
-1.285598E-1
-2.816070E-1
-2.816070E-1
-2.816070E-1
-2.816070E-1
-2.816070E-1
-1.285598E-1
-1.285598E-1
-1.285598E-1
-1.285598E-1
2.448750E-2
-1.285598E-1
-1.285598E-1
2.448750E-2
1.775348E-1
4.836294E-1
4.836294E-1
3.305820E-1
1.775348E-1
2.448750E-2
-1.285598E-1
-2.816070E-1
-2.816070E-1
-1.285598E-1
2.448750E-2
2.448750E-2
2.448750E-2
-1.285598E-1
2.448750E-2
1.775348E-1
1.775348E-1
1.775348E-1
1.775348E-1
2.448750E-2
2.448750E-2
2.448750E-2
2.448750E-2
-1.285598E-1
-1.285598E-1
2.448750E-2
2.448750E-2
2.448750E-2
3.305820E-1
6.366766E-1
4.836294E-1
1.775348E-1
2.448750E-2
2.448750E-2
2.448750E-2
2.448750E-2
-1.285598E-1
-1.285598E-1
-1.285598E-1
2.448750E-2
2.448750E-2
2.448750E-2
2.448750E-2
-1.285598E-1
-2.816070E-1
-4.346543E-1
-4.346543E-1
-4.346543E-1
-4.346543E-1
-2.816070E-1
2.448750E-2
1.775348E-1
3.305820E-1
1.775348E-1
1.775348E-1
1.775348E-1
1.775348E-1
-1.285598E-1
-2.816070E-1
-1.285598E-1
1.775348E-1
1.775348E-1
1.775348E-1
3.305820E-1
3.305820E-1
3.305820E-1
2.448750E-2
2.448750E-2
2.448750E-2
2.448750E-2
2.448750E-2
2.448750E-2
1.775348E-1
1.775348E-1
2.448750E-2
-2.816070E-1
-4.346543E-1
-2.816070E-1
-1.285598E-1
2.448750E-2
-1.285598E-1
-1.285598E-1
2.448750E-2
1.775348E-1
1.775348E-1
2.448750E-2
-1.285598E-1
2.448750E-2
3.305820E-1
3.305820E-1
3.305820E-1
3.305820E-1
3.305820E-1
4.836294E-1
4.836294E-1
4.836294E-1
4.836294E-1
4.836294E-1
4.836294E-1
6.366766E-1
7.897239E-1
7.897239E-1
7.897239E-1
9.427712E-1
1.095819E+0
1.095819E+0
1.248866E+0
1.401913E+0
1.401913E+0
1.401913E+0
1.095819E+0
1.095819E+0
1.248866E+0
1.708008E+0
1.861055E+0
1.708008E+0
1.554960E+0
1.554960E+0
1.554960E+0
1.554960E+0
1.708008E+0
1.708008E+0
1.554960E+0
1.401913E+0
1.248866E+0
1.401913E+0
1.401913E+0
1.401913E+0
1.401913E+0
1.248866E+0
1.248866E+0
1.248866E+0
1.401913E+0
1.401913E+0
1.248866E+0
1.248866E+0
1.248866E+0
1.095819E+0
1.095819E+0
1.095819E+0
1.095819E+0
1.401913E+0
1.401913E+0
1.401913E+0
1.401913E+0
1.401913E+0
1.248866E+0
1.248866E+0
1.401913E+0
1.554960E+0
1.554960E+0
1.708008E+0
1.708008E+0
1.861055E+0
2.014102E+0
2.167149E+0
1.861055E+0
1.708008E+0
1.861055E+0
1.861055E+0
1.708008E+0
1.708008E+0
1.554960E+0
1.708008E+0
1.861055E+0
1.861055E+0
2.014102E+0
1.861055E+0
1.861055E+0
1.861055E+0
2.014102E+0
2.014102E+0
2.014102E+0
1.861055E+0
1.861055E+0
2.014102E+0
2.167149E+0
2.320197E+0
2.320197E+0
2.473244E+0
2.473244E+0
2.626291E+0
2.626291E+0
2.779339E+0
2.626291E+0
2.473244E+0
2.473244E+0
2.473244E+0
2.473244E+0
2.320197E+0
2.014102E+0
2.167149E+0
2.320197E+0
2.626291E+0
2.473244E+0
2.320197E+0
2.167149E+0
2.014102E+0
2.014102E+0
1.861055E+0
2.014102E+0
2.014102E+0
2.014102E+0
2.014102E+0
2.167149E+0
2.014102E+0
1.861055E+0
1.708008E+0
1.861055E+0
2.167149E+0
2.320197E+0
2.167149E+0
1.861055E+0
1.554960E+0
1.708008E+0
1.861055E+0
2.014102E+0
1.861055E+0
1.861055E+0
2.014102E+0
2.014102E+0
1.861055E+0
1.554960E+0
1.708008E+0
1.861055E+0
2.014102E+0
2.014102E+0
1.861055E+0
2.014102E+0
2.014102E+0
2.014102E+0
1.861055E+0
2.014102E+0
2.014102E+0
1.861055E+0
1.861055E+0
1.861055E+0
2.014102E+0
2.167149E+0
2.167149E+0
2.320197E+0
2.320197E+0
2.320197E+0
2.167149E+0
2.014102E+0
2.014102E+0
2.167149E+0
2.167149E+0
1.708008E+0
1.401913E+0
1.401913E+0
1.554960E+0
1.708008E+0
1.554960E+0
1.401913E+0
1.554960E+0
1.708008E+0
1.861055E+0
1.861055E+0
1.861055E+0
1.708008E+0
1.708008E+0
1.708008E+0
1.708008E+0
1.554960E+0
1.401913E+0
1.554960E+0
1.708008E+0
1.708008E+0
1.401913E+0
1.095819E+0
1.248866E+0
1.708008E+0
2.014102E+0
2.014102E+0
1.861055E+0
1.554960E+0
1.248866E+0
1.248866E+0
1.401913E+0
1.554960E+0
1.554960E+0
1.401913E+0
1.095819E+0
1.095819E+0
1.095819E+0
1.248866E+0
1.248866E+0
1.095819E+0
9.427712E-1
1.095819E+0
1.248866E+0
1.401913E+0
1.554960E+0
1.401913E+0
1.095819E+0
9.427712E-1
9.427712E-1
9.427712E-1
1.248866E+0
1.248866E+0
1.095819E+0
6.366766E-1
6.366766E-1
7.897239E-1
1.095819E+0
1.248866E+0
1.095819E+0
1.095819E+0
9.427712E-1
7.897239E-1
6.366766E-1
6.366766E-1
7.897239E-1
9.427712E-1
7.897239E-1
6.366766E-1
4.836294E-1
4.836294E-1
4.836294E-1
6.366766E-1
7.897239E-1
9.427712E-1
9.427712E-1
7.897239E-1
4.836294E-1
3.305820E-1
3.305820E-1
6.366766E-1
7.897239E-1
7.897239E-1
6.366766E-1
4.836294E-1
4.836294E-1
4.836294E-1
6.366766E-1
4.836294E-1
4.836294E-1
3.305820E-1
3.305820E-1
4.836294E-1
4.836294E-1
4.836294E-1
4.836294E-1
4.836294E-1
6.366766E-1
6.366766E-1
6.366766E-1
6.366766E-1
6.366766E-1
6.366766E-1
6.366766E-1
6.366766E-1
6.366766E-1
4.836294E-1
3.305820E-1
1.775348E-1
1.775348E-1
3.305820E-1
3.305820E-1
1.775348E-1
2.448750E-2
2.448750E-2
1.775348E-1
1.775348E-1
1.775348E-1
1.775348E-1
1.775348E-1
1.775348E-1
2.448750E-2
2.448750E-2
-1.285598E-1
-1.285598E-1
2.448750E-2
1.775348E-1
1.775348E-1
1.775348E-1
2.448750E-2
-1.285598E-1
-1.285598E-1
2.448750E-2
1.775348E-1
1.775348E-1
3.305820E-1
1.775348E-1
-1.285598E-1
-2.816070E-1
-1.285598E-1
1.775348E-1
3.305820E-1
1.775348E-1
2.448750E-2
2.448750E-2
2.448750E-2
2.448750E-2
2.448750E-2
2.448750E-2
-1.285598E-1
-2.816070E-1
-2.816070E-1
-1.285598E-1
2.448750E-2
2.448750E-2
2.448750E-2
2.448750E-2
-1.285598E-1
-1.285598E-1
-1.285598E-1
-1.285598E-1
2.448750E-2
2.448750E-2
2.448750E-2
2.448750E-2
2.448750E-2
2.448750E-2
2.448750E-2
2.448750E-2
-1.285598E-1
-1.285598E-1
2.448750E-2
2.448750E-2
1.775348E-1
1.775348E-1
2.448750E-2
2.448750E-2
-1.285598E-1
2.448750E-2
2.448750E-2
-1.285598E-1
-1.285598E-1
-1.285598E-1
2.448750E-2
1.775348E-1
2.448750E-2
-2.816070E-1
-4.346543E-1
-4.346543E-1
-1.285598E-1
2.448750E-2
1.775348E-1
1.775348E-1
2.448750E-2
2.448750E-2
-1.285598E-1
-1.285598E-1
-1.285598E-1
1.775348E-1
1.775348E-1
1.775348E-1
2.448750E-2
2.448750E-2
1.775348E-1
1.775348E-1
1.775348E-1
2.448750E-2
-1.285598E-1
2.448750E-2
3.305820E-1
6.366766E-1
3.305820E-1
-1.285598E-1
-5.877015E-1
-5.877015E-1
-2.816070E-1
2.448750E-2
1.775348E-1
1.775348E-1
2.448750E-2
2.448750E-2
2.448750E-2
2.448750E-2
1.775348E-1
1.775348E-1
-1.285598E-1
-2.816070E-1
-4.346543E-1
-4.346543E-1
-2.816070E-1
-1.285598E-1
2.448750E-2
2.448750E-2
2.448750E-2
2.448750E-2
2.448750E-2
-1.285598E-1
-1.285598E-1
-1.285598E-1
-2.816070E-1
-4.346543E-1
-4.346543E-1
-2.816070E-1
2.448750E-2
2.448750E-2
1.775348E-1
1.775348E-1
1.775348E-1
2.448750E-2
2.448750E-2
-1.285598E-1
-2.816070E-1
-2.816070E-1
2.448750E-2
1.775348E-1
1.775348E-1
-1.285598E-1
-2.816070E-1
-2.816070E-1
-1.285598E-1
2.448750E-2
2.448750E-2
2.448750E-2
-1.285598E-1
-2.816070E-1
-2.816070E-1
-1.285598E-1
1.775348E-1
3.305820E-1
1.775348E-1
-1.285598E-1
-2.816070E-1
-2.816070E-1
-1.285598E-1
-1.285598E-1
2.448750E-2
1.775348E-1
1.775348E-1
2.448750E-2
2.448750E-2
2.448750E-2
2.448750E-2
-1.285598E-1
-2.816070E-1
-2.816070E-1
-4.346543E-1
-4.346543E-1
-4.346543E-1
-4.346543E-1
-2.816070E-1
-2.816070E-1
2.448750E-2
1.775348E-1
1.775348E-1
-1.285598E-1
-2.816070E-1
-4.346543E-1
-2.816070E-1
2.448750E-2
1.775348E-1
1.775348E-1
1.775348E-1
-1.285598E-1
-4.346543E-1
-5.877015E-1
-4.346543E-1
-2.816070E-1
-4.346543E-1
-7.407490E-1
-7.407490E-1
-5.877015E-1
-2.816070E-1
-1.285598E-1
-2.816070E-1
-4.346543E-1
-5.877015E-1
-4.346543E-1
-1.285598E-1
2.448750E-2
-1.285598E-1
-4.346543E-1
-4.346543E-1
-4.346543E-1
-4.346543E-1
-5.877015E-1
-5.877015E-1
-5.877015E-1
-5.877015E-1
-7.407490E-1
-7.407490E-1
-4.346543E-1
-2.816070E-1
-2.816070E-1
-4.346543E-1
-7.407490E-1
-7.407490E-1
-7.407490E-1
-5.877015E-1
-5.877015E-1
-5.877015E-1
-7.407490E-1
-5.877015E-1
-5.877015E-1
-5.877015E-1
-7.407490E-1
-7.407490E-1
-7.407490E-1
-5.877015E-1
-4.346543E-1
-5.877015E-1
-5.877015E-1
-5.877015E-1
-5.877015E-1
-7.407490E-1
-8.937962E-1
-1.046844E+0
-8.937962E-1
-8.937962E-1
-7.407490E-1
-7.407490E-1
-7.407490E-1
-8.937962E-1
-1.046844E+0
-1.046844E+0
-1.046844E+0
-8.937962E-1
-1.046844E+0
-1.199891E+0
-1.199891E+0
-1.046844E+0
-7.407490E-1
-7.407490E-1
-8.937962E-1
-1.046844E+0
-1.046844E+0
-1.199891E+0
-1.199891E+0
-8.937962E-1
-5.877015E-1
-4.346543E-1
-7.407490E-1
-1.046844E+0
-1.352938E+0
-1.199891E+0
-1.046844E+0
-1.046844E+0
-1.046844E+0
-1.352938E+0
-1.505985E+0
-1.352938E+0
-1.046844E+0
-1.046844E+0
-1.046844E+0
-1.199891E+0
-1.352938E+0
-1.352938E+0
-1.199891E+0
-1.199891E+0
-1.505985E+0
-1.505985E+0
-1.352938E+0
-1.046844E+0
-1.046844E+0
-1.199891E+0
-1.505985E+0
-1.505985E+0
-1.505985E+0
-1.505985E+0
-1.505985E+0
-1.659033E+0
-1.659033E+0
-1.659033E+0
-1.505985E+0
-1.352938E+0
-1.199891E+0
-1.199891E+0
-1.352938E+0
-1.505985E+0
-1.505985E+0
-1.505985E+0
-1.352938E+0
-1.352938E+0
-1.505985E+0
-1.505985E+0
-1.352938E+0
-1.505985E+0
-1.659033E+0
-1.659033E+0
-1.659033E+0
-1.659033E+0
-1.812080E+0
-1.812080E+0
-1.659033E+0
-1.505985E+0
-1.505985E+0
-1.505985E+0
-1.352938E+0
-1.199891E+0
-1.199891E+0
-1.352938E+0
-1.505985E+0
-1.505985E+0
-1.352938E+0
-1.352938E+0
-1.505985E+0
-1.812080E+0
-1.812080E+0
-1.659033E+0
-1.505985E+0
-1.505985E+0
-1.659033E+0
-1.659033E+0
-1.812080E+0
-1.812080E+0
-1.505985E+0
-1.352938E+0
-1.352938E+0
-1.812080E+0
-2.118175E+0
-2.271222E+0
-2.118175E+0
-1.812080E+0
-1.659033E+0
-1.505985E+0
-1.659033E+0
-1.812080E+0
-1.659033E+0
-1.659033E+0
-1.812080E+0
-1.812080E+0
-1.659033E+0
-1.352938E+0
-1.352938E+0
-1.505985E+0
-1.505985E+0
-1.659033E+0
-1.812080E+0
-1.812080E+0
-1.812080E+0
-1.659033E+0
-1.505985E+0
-1.659033E+0
-1.812080E+0
-1.659033E+0
-1.659033E+0
-1.659033E+0
-1.659033E+0
-1.659033E+0
-1.505985E+0
-1.659033E+0
-1.659033E+0
-1.965127E+0
-2.118175E+0
-2.118175E+0
-1.812080E+0
-1.505985E+0
-1.352938E+0
-1.659033E+0
-1.965127E+0
-2.118175E+0
-2.118175E+0
-1.812080E+0
-1.352938E+0
-1.199891E+0
-1.505985E+0
-1.812080E+0
-1.812080E+0
-1.812080E+0
-1.659033E+0
-1.812080E+0
-2.118175E+0
-2.118175E+0
-2.118175E+0
-2.118175E+0
-1.965127E+0
-1.965127E+0
-2.118175E+0
-2.118175E+0
-2.118175E+0
-1.965127E+0
-1.965127E+0
-2.118175E+0
-2.271222E+0
-2.577316E+0
-2.577316E+0
-2.424269E+0
-2.271222E+0
-2.271222E+0
-2.118175E+0
-2.118175E+0
-2.118175E+0
-2.424269E+0
-2.424269E+0
-2.118175E+0
-1.965127E+0
-1.812080E+0
-1.965127E+0
-2.271222E+0
-2.424269E+0
-2.424269E+0
-2.271222E+0
-2.118175E+0
-1.965127E+0
-2.118175E+0
-2.271222E+0
-2.118175E+0
-1.965127E+0
-1.965127E+0
-2.271222E+0
-2.271222E+0
-2.271222E+0
-2.271222E+0
-2.424269E+0
-2.577316E+0
-2.730364E+0
-2.730364E+0
-2.730364E+0
-2.577316E+0
-2.577316E+0
-2.424269E+0
-2.424269E+0
-2.424269E+0
-2.577316E+0
-2.577316E+0
-2.577316E+0
-2.577316E+0
-2.577316E+0
-2.577316E+0
-2.577316E+0
-2.577316E+0
-2.577316E+0
-2.730364E+0
-2.730364E+0
-2.577316E+0
-2.424269E+0
-2.577316E+0
-2.883411E+0
-3.036458E+0
-3.036458E+0
-3.036458E+0
-2.883411E+0
-2.883411E+0
-2.883411E+0
-3.036458E+0
-3.036458E+0
-2.883411E+0
-3.036458E+0
-3.036458E+0
-2.883411E+0
-2.730364E+0
-2.883411E+0
-3.036458E+0
-3.342553E+0
-3.189506E+0
-2.730364E+0
-2.424269E+0
-2.730364E+0
-3.189506E+0
-3.495600E+0
-3.495600E+0
-3.189506E+0
-2.883411E+0
-2.883411E+0
-2.883411E+0
-3.189506E+0
-3.189506E+0
-3.036458E+0
-2.883411E+0
-2.883411E+0
-3.036458E+0
-3.189506E+0
-3.189506E+0
-3.036458E+0
-2.883411E+0
-3.189506E+0
-3.342553E+0
-3.495600E+0
-3.342553E+0
-3.342553E+0
-3.342553E+0
-3.342553E+0
-3.495600E+0
-3.495600E+0
-3.189506E+0
-3.189506E+0
-3.189506E+0
-3.342553E+0
-3.342553E+0
-3.189506E+0
-3.189506E+0
-3.342553E+0
-3.495600E+0
-3.495600E+0
-3.189506E+0
-3.189506E+0
-3.342553E+0
-3.495600E+0
-3.495600E+0
-3.495600E+0
-3.495600E+0
-3.648647E+0
-3.801695E+0
-3.954742E+0
-3.801695E+0
-3.648647E+0
-3.495600E+0
-3.648647E+0
-3.954742E+0
-4.107789E+0
-3.954742E+0
-3.801695E+0
-3.801695E+0
-3.648647E+0
-3.648647E+0
-3.648647E+0
-3.801695E+0
-3.954742E+0
-4.107789E+0
-4.107789E+0
-3.954742E+0
-3.954742E+0
-4.107789E+0
-4.107789E+0
-4.260836E+0
-4.260836E+0
-4.260836E+0
-4.260836E+0
-4.107789E+0
-4.107789E+0
-4.260836E+0
-4.260836E+0
-4.260836E+0
-4.260836E+0
-4.260836E+0
-4.413884E+0
-4.566931E+0
-4.719978E+0
-4.566931E+0
-4.260836E+0
-4.107789E+0
-4.413884E+0
-4.719978E+0
-4.719978E+0
-4.566931E+0
-4.413884E+0
-4.566931E+0
-4.566931E+0
-4.566931E+0
-4.566931E+0
-4.566931E+0
-4.566931E+0
-4.719978E+0
-4.873025E+0
-4.719978E+0
-4.566931E+0
-4.566931E+0
-4.719978E+0
-4.873025E+0
-5.026073E+0
-5.179120E+0
-5.179120E+0
-5.026073E+0
-4.873025E+0
-4.719978E+0
-4.873025E+0
-5.026073E+0
-5.179120E+0
-5.026073E+0
-5.026073E+0
-5.026073E+0
-5.026073E+0
-5.026073E+0
-4.873025E+0
-4.873025E+0
-5.026073E+0
-5.332167E+0
-5.485214E+0
-5.332167E+0
-5.332167E+0
-5.026073E+0
-5.026073E+0
-5.179120E+0
-5.332167E+0
-5.485214E+0
-5.332167E+0
-5.026073E+0
-4.873025E+0
-4.873025E+0
-5.026073E+0
-5.179120E+0
-5.332167E+0
-5.332167E+0
-5.332167E+0
-5.179120E+0
-5.179120E+0
-5.179120E+0
-5.179120E+0
-5.026073E+0
-5.179120E+0
-5.332167E+0
-5.485214E+0
-5.485214E+0
-5.179120E+0
-5.026073E+0
-5.026073E+0
-5.332167E+0
-5.485214E+0
-5.332167E+0
-5.332167E+0
-5.332167E+0
-5.332167E+0
-5.485214E+0
-5.485214E+0
-5.485214E+0
-5.638262E+0
-5.485214E+0
-5.179120E+0
-5.026073E+0
-5.179120E+0
-5.332167E+0
-5.485214E+0
-5.332167E+0
-5.332167E+0
-5.332167E+0
-5.332167E+0
-5.179120E+0
-5.179120E+0
-5.179120E+0
-5.332167E+0
-5.332167E+0
-5.332167E+0
-5.179120E+0
-5.026073E+0
-4.873025E+0
-5.026073E+0
-5.179120E+0
-5.179120E+0
-5.179120E+0
-5.179120E+0
-5.179120E+0
-5.485214E+0
-5.638262E+0
-5.638262E+0
-5.485214E+0
-5.179120E+0
-4.873025E+0
-5.026073E+0
-5.332167E+0
-5.638262E+0
-5.485214E+0
-5.332167E+0
-5.179120E+0
-5.179120E+0
-5.332167E+0
-5.485214E+0
-5.332167E+0
-5.179120E+0
-5.332167E+0
-5.485214E+0
-5.638262E+0
-5.485214E+0
-5.332167E+0
-5.026073E+0
-5.026073E+0
-5.332167E+0
-5.485214E+0
-5.485214E+0
-5.638262E+0
-5.638262E+0
-5.485214E+0
-5.332167E+0
-5.332167E+0
-5.485214E+0
-5.791309E+0
-5.638262E+0
-5.179120E+0
-5.026073E+0
-5.026073E+0
-5.179120E+0
-5.332167E+0
-5.332167E+0
-5.485214E+0
-5.332167E+0
-5.332167E+0
-5.332167E+0
-5.485214E+0
-5.485214E+0
-5.332167E+0
-5.332167E+0
-5.179120E+0
-5.179120E+0
-5.026073E+0
-5.026073E+0
-5.179120E+0
-5.332167E+0
-5.485214E+0
-5.638262E+0
-5.332167E+0
-5.026073E+0
-5.026073E+0
-5.332167E+0
-5.485214E+0
-5.332167E+0
-4.873025E+0
-4.873025E+0
-5.026073E+0
-5.179120E+0
-5.332167E+0
-5.179120E+0
-5.332167E+0
-5.485214E+0
-5.485214E+0
-5.332167E+0
-5.179120E+0
-5.179120E+0
-5.332167E+0
-5.332167E+0
-5.026073E+0
-4.873025E+0
-4.873025E+0
-5.026073E+0
-5.179120E+0
-5.179120E+0
-5.179120E+0
-5.026073E+0
-5.026073E+0
-5.179120E+0
-5.179120E+0
-5.179120E+0
-5.179120E+0
-5.179120E+0
-5.179120E+0
-5.179120E+0
-5.179120E+0
-5.179120E+0
-5.179120E+0
-5.179120E+0
-5.179120E+0
-5.026073E+0
-4.873025E+0
-5.026073E+0
-5.332167E+0
-5.485214E+0
-5.485214E+0
-5.485214E+0
-5.332167E+0
-5.332167E+0
-5.332167E+0
-5.179120E+0
-5.026073E+0
-5.026073E+0
-5.179120E+0
-5.332167E+0
-5.332167E+0
-5.332167E+0
-5.485214E+0
-5.332167E+0
-5.332167E+0
-5.332167E+0
-5.179120E+0
-5.179120E+0
-5.026073E+0
-5.179120E+0
-5.485214E+0
-5.485214E+0
-5.332167E+0
-5.026073E+0
-5.026073E+0
-5.179120E+0
-5.179120E+0
-5.026073E+0
-5.026073E+0
-5.026073E+0
-5.026073E+0
-5.026073E+0
-5.026073E+0
-5.026073E+0
-5.026073E+0
-5.179120E+0
-5.485214E+0
-5.638262E+0
-5.638262E+0
-5.485214E+0
-5.332167E+0
-5.332167E+0
-5.179120E+0
-5.179120E+0
-5.179120E+0
-5.179120E+0
-5.485214E+0
-5.485214E+0
-5.485214E+0
-5.179120E+0
-5.179120E+0
-5.179120E+0
-5.179120E+0
-5.026073E+0
-5.026073E+0
-5.179120E+0
-5.179120E+0
-5.179120E+0
-5.179120E+0
-5.332167E+0
-5.485214E+0
-5.485214E+0
-5.332167E+0
-5.179120E+0
-5.485214E+0
-5.638262E+0
-5.485214E+0
-5.332167E+0
-5.332167E+0
-5.485214E+0
-5.638262E+0
-5.638262E+0
-5.485214E+0
-5.332167E+0
-5.332167E+0
-5.332167E+0
-5.485214E+0
-5.638262E+0
-5.485214E+0
-5.332167E+0
-5.332167E+0
-5.332167E+0
-5.332167E+0
-5.332167E+0
-5.332167E+0
-5.179120E+0
-5.026073E+0
-5.026073E+0
-5.179120E+0
-5.179120E+0
-5.026073E+0
-4.873025E+0
-4.719978E+0
-4.873025E+0
-5.026073E+0
-5.026073E+0
-4.873025E+0
-4.566931E+0
-4.566931E+0
-4.719978E+0
-5.026073E+0
-5.026073E+0
-4.719978E+0
-4.413884E+0
-4.413884E+0
-4.566931E+0
-4.719978E+0
-4.566931E+0
-4.413884E+0
-4.260836E+0
-4.260836E+0
-4.413884E+0
-4.413884E+0
-4.413884E+0
-4.413884E+0
-4.566931E+0
-4.566931E+0
-4.413884E+0
-4.413884E+0
-4.566931E+0
-4.719978E+0
-4.719978E+0
-4.566931E+0
-4.413884E+0
-4.413884E+0
-4.566931E+0
-4.719978E+0
-4.873025E+0
-4.873025E+0
-4.719978E+0
-4.719978E+0
-4.719978E+0
-4.719978E+0
-4.873025E+0
-5.026073E+0
-5.179120E+0
-5.026073E+0
-4.873025E+0
-4.719978E+0
-4.873025E+0
-5.026073E+0
-5.026073E+0
-5.026073E+0
-5.026073E+0
-5.026073E+0
-5.026073E+0
-4.873025E+0
-4.719978E+0
-4.719978E+0
-4.873025E+0
-4.873025E+0
-4.873025E+0
-4.873025E+0
-5.026073E+0
-5.179120E+0
-5.179120E+0
-5.026073E+0
-4.873025E+0
-4.873025E+0
-5.026073E+0
-5.179120E+0
-5.179120E+0
-5.179120E+0
-5.179120E+0
-5.332167E+0
-5.332167E+0
-5.485214E+0
-5.332167E+0
-5.332167E+0
-5.332167E+0
-5.179120E+0
-5.179120E+0
-5.332167E+0
-5.332167E+0
-5.332167E+0
-5.026073E+0
-5.026073E+0
-5.332167E+0
-5.638262E+0
-5.638262E+0
-5.332167E+0
-5.179120E+0
-5.485214E+0
-5.791309E+0
-5.791309E+0
-5.485214E+0
-5.485214E+0
-5.638262E+0
-5.791309E+0
-5.638262E+0
-5.485214E+0
-5.332167E+0
-5.332167E+0
-5.485214E+0
-5.791309E+0
-6.097403E+0
-6.097403E+0
-6.097403E+0
-6.097403E+0
-6.097403E+0
-6.097403E+0
-6.097403E+0
-6.250451E+0
-6.556545E+0
-6.556545E+0
-6.403498E+0
-6.250451E+0
-6.250451E+0
-6.403498E+0
-6.403498E+0
-6.556545E+0
-6.403498E+0
-6.403498E+0
-6.556545E+0
-6.709592E+0
-6.709592E+0
-6.709592E+0
-6.709592E+0
-6.862640E+0
-6.709592E+0
-6.556545E+0
-6.403498E+0
-6.403498E+0
-6.250451E+0
-6.403498E+0
-6.556545E+0
-6.709592E+0
-6.862640E+0
-6.862640E+0
-6.709592E+0
-6.862640E+0
-6.862640E+0
-7.015688E+0
-6.862640E+0
-6.709592E+0
-6.556545E+0
-6.403498E+0
-6.556545E+0
-6.862640E+0
-7.015688E+0
-7.168735E+0
-7.168735E+0
-7.168735E+0
-7.015688E+0
-7.015688E+0
-7.015688E+0
-6.862640E+0
-6.862640E+0
-6.862640E+0
-7.015688E+0
-7.015688E+0
-6.862640E+0
-7.015688E+0
-7.168735E+0
-7.321781E+0
-7.321781E+0
-7.474829E+0
-7.474829E+0
-7.321781E+0
-7.321781E+0
-7.474829E+0
-7.474829E+0
-7.474829E+0
-7.474829E+0
-7.474829E+0
-7.321781E+0
-7.321781E+0
-7.474829E+0
-7.627877E+0
-7.780924E+0
-7.780924E+0
-7.627877E+0
-7.474829E+0
-7.321781E+0
-7.168735E+0
-7.321781E+0
-7.474829E+0
-7.627877E+0
-7.474829E+0
-7.321781E+0
-7.321781E+0
-7.321781E+0
-7.321781E+0
-7.474829E+0
-7.627877E+0
-7.627877E+0
-7.474829E+0
-7.321781E+0
-7.168735E+0
-7.321781E+0
-7.627877E+0
-7.780924E+0
-7.780924E+0
-7.780924E+0
-7.780924E+0
-8.087018E+0
-8.240066E+0
-7.933970E+0
-7.627877E+0
-7.627877E+0
-7.780924E+0
-7.933970E+0
-7.933970E+0
-7.933970E+0
-8.087018E+0
-7.933970E+0
-7.780924E+0
-7.627877E+0
-7.780924E+0
-8.087018E+0
-8.087018E+0
-7.933970E+0
-7.780924E+0
-7.933970E+0
-8.087018E+0
-7.933970E+0
-7.627877E+0
-7.627877E+0
-7.780924E+0
-8.240066E+0
-8.393113E+0
-8.240066E+0
-8.087018E+0
-7.933970E+0
-7.933970E+0
-8.087018E+0
-8.087018E+0
-7.933970E+0
-7.780924E+0
-7.933970E+0
-8.087018E+0
-8.240066E+0
-8.240066E+0
-8.240066E+0
-8.240066E+0
-8.087018E+0
-8.087018E+0
-8.087018E+0
-8.240066E+0
-8.240066E+0
-8.240066E+0
-8.240066E+0
-8.240066E+0
-8.393113E+0
-8.546159E+0
-8.699207E+0
-8.546159E+0
-8.393113E+0
-8.393113E+0
-8.546159E+0
-8.393113E+0
-8.240066E+0
-8.546159E+0
-8.699207E+0
-8.393113E+0
-8.087018E+0
-8.087018E+0
-8.546159E+0
-8.852255E+0
-9.005302E+0
-8.699207E+0
-8.699207E+0
-8.699207E+0
-8.699207E+0
-8.699207E+0
-8.699207E+0
-8.546159E+0
-8.546159E+0
-8.546159E+0
-8.699207E+0
-8.546159E+0
-8.393113E+0
-8.546159E+0
-9.005302E+0
-9.158348E+0
-8.852255E+0
-8.393113E+0
-8.240066E+0
-8.393113E+0
-8.546159E+0
-8.699207E+0
-8.699207E+0
-8.546159E+0
-8.393113E+0
-8.240066E+0
-8.240066E+0
-8.546159E+0
-8.852255E+0
-9.005302E+0
-8.852255E+0
-8.699207E+0
-8.546159E+0
-8.546159E+0
-8.546159E+0
-8.393113E+0
-8.240066E+0
-8.393113E+0
-8.546159E+0
-8.699207E+0
-8.546159E+0
-8.393113E+0
-8.393113E+0
-8.546159E+0
-8.546159E+0
-8.546159E+0
-8.393113E+0
-8.393113E+0
-8.699207E+0
-9.005302E+0
-9.005302E+0
-8.852255E+0
-8.699207E+0
-8.699207E+0
-8.852255E+0
-8.852255E+0
-8.699207E+0
-8.699207E+0
-8.852255E+0
-9.005302E+0
-8.852255E+0
-8.699207E+0
-8.852255E+0
-8.852255E+0
-8.699207E+0
-8.546159E+0
-8.699207E+0
-8.699207E+0
-8.699207E+0
-8.393113E+0
-8.393113E+0
-8.546159E+0
-9.005302E+0
-9.158348E+0
-8.852255E+0
-8.546159E+0
-8.393113E+0
-8.699207E+0
-9.005302E+0
-9.158348E+0
-9.005302E+0
-8.699207E+0
-8.699207E+0
-8.852255E+0
-8.852255E+0
-8.852255E+0
-9.005302E+0
-9.158348E+0
-9.005302E+0
-8.852255E+0
-8.852255E+0
-9.005302E+0
-9.158348E+0
-9.311396E+0
-9.311396E+0
-9.005302E+0
-9.005302E+0
-9.005302E+0
-9.005302E+0
-9.005302E+0
-9.311396E+0
-9.464444E+0
-9.311396E+0
-9.158348E+0
-9.005302E+0
-9.005302E+0
-9.005302E+0
-9.158348E+0
-9.311396E+0
-9.311396E+0
-9.311396E+0
-9.158348E+0
-9.158348E+0
-9.311396E+0
-9.311396E+0
-9.311396E+0
-9.311396E+0
-9.311396E+0
-9.311396E+0
-9.158348E+0
-9.158348E+0
-9.158348E+0
-9.158348E+0
-9.158348E+0
-9.158348E+0
-9.158348E+0
-9.311396E+0
-9.464444E+0
-9.464444E+0
-9.464444E+0
-9.311396E+0
-9.464444E+0
-9.464444E+0
-9.617491E+0
-9.617491E+0
-9.464444E+0
-9.311396E+0
-9.158348E+0
-9.005302E+0
-9.158348E+0
-9.464444E+0
-9.464444E+0
-9.158348E+0
-9.005302E+0
-9.005302E+0
-9.311396E+0
-9.311396E+0
-9.311396E+0
-9.158348E+0
-9.005302E+0
-9.158348E+0
-9.311396E+0
-9.617491E+0
-9.617491E+0
-9.464444E+0
-9.311396E+0
-9.158348E+0
-9.158348E+0
-9.158348E+0
-9.311396E+0
-9.464444E+0
-9.617491E+0
-9.311396E+0
-9.158348E+0
-9.158348E+0
-9.158348E+0
-9.158348E+0
-9.158348E+0
-9.158348E+0
-9.158348E+0
-9.311396E+0
-9.464444E+0
-9.464444E+0
-9.311396E+0
-9.311396E+0
-9.311396E+0
-9.158348E+0
-9.005302E+0
-8.852255E+0
-8.852255E+0
-9.005302E+0
-9.158348E+0
-9.158348E+0
-9.005302E+0
-9.158348E+0
-9.158348E+0
-9.158348E+0
-9.311396E+0
-9.158348E+0
-9.005302E+0
-8.852255E+0
-8.699207E+0
-8.699207E+0
-8.699207E+0
-8.699207E+0
-8.546159E+0
-8.393113E+0
-8.087018E+0
-8.087018E+0
-7.933970E+0
-8.087018E+0
-8.240066E+0
-8.087018E+0
-7.780924E+0
-7.627877E+0
-7.627877E+0
-7.780924E+0
-7.933970E+0
-7.933970E+0
-7.627877E+0
-7.474829E+0
-7.474829E+0
-7.780924E+0
-8.087018E+0
-8.087018E+0
-7.780924E+0
-7.627877E+0
-7.780924E+0
-7.780924E+0
-7.780924E+0
-7.627877E+0
-7.627877E+0
-7.780924E+0
-7.780924E+0
-7.780924E+0
-7.780924E+0
-7.627877E+0
-7.474829E+0
-7.321781E+0
-7.474829E+0
-7.627877E+0
-7.627877E+0
-7.474829E+0
-7.627877E+0
-7.627877E+0
-7.474829E+0
-7.474829E+0
-7.321781E+0
-7.168735E+0
-7.015688E+0
-7.015688E+0
-6.862640E+0
-6.709592E+0
-6.556545E+0
-6.556545E+0
-6.556545E+0
-6.556545E+0
-6.403498E+0
-6.403498E+0
-6.403498E+0
-6.403498E+0
-6.250451E+0
-6.250451E+0
-6.250451E+0
-6.097403E+0
-6.097403E+0
-6.097403E+0
-6.097403E+0
-6.250451E+0
-6.097403E+0
-5.791309E+0
-5.638262E+0
-5.791309E+0
-6.097403E+0
-6.097403E+0
-5.791309E+0
-5.638262E+0
-5.638262E+0
-5.485214E+0
-5.485214E+0
-5.791309E+0
-5.944356E+0
-5.791309E+0
-5.332167E+0
-5.179120E+0
-5.485214E+0
-5.638262E+0
-5.791309E+0
-5.791309E+0
-5.638262E+0
-5.485214E+0
-5.179120E+0
-5.179120E+0
-5.332167E+0
-5.638262E+0
-5.485214E+0
-5.179120E+0
-4.873025E+0
-5.026073E+0
-5.179120E+0
-5.332167E+0
-5.332167E+0
-5.332167E+0
-5.332167E+0
-5.179120E+0
-4.873025E+0
-4.566931E+0
-4.566931E+0
-4.873025E+0
-5.026073E+0
-4.873025E+0
-4.873025E+0
-4.873025E+0
-5.026073E+0
-5.026073E+0
-5.026073E+0
-5.026073E+0
-5.026073E+0
-4.873025E+0
-4.719978E+0
-4.566931E+0
-4.413884E+0
-4.566931E+0
-4.719978E+0
-4.873025E+0
-4.873025E+0
-4.873025E+0
-4.719978E+0
-4.719978E+0
-4.719978E+0
-4.719978E+0
-4.719978E+0
-4.719978E+0
-4.873025E+0
-4.873025E+0
-4.873025E+0
-4.873025E+0
-5.026073E+0
-5.026073E+0
-4.873025E+0
-5.026073E+0
-5.026073E+0
-4.873025E+0
-4.873025E+0
-4.873025E+0
-5.179120E+0
-5.332167E+0
-5.332167E+0
-5.332167E+0
-5.026073E+0
-4.873025E+0
-5.026073E+0
-5.332167E+0
-5.332167E+0
-5.332167E+0
-5.179120E+0
-5.332167E+0
-5.638262E+0
-5.638262E+0
-5.485214E+0
-5.179120E+0
-5.026073E+0
-5.026073E+0
-5.332167E+0
-5.485214E+0
-5.332167E+0
-5.179120E+0
-5.026073E+0
-5.179120E+0
-5.485214E+0
-5.791309E+0
-5.944356E+0
-5.944356E+0
-5.944356E+0
-5.944356E+0
-5.791309E+0
-5.638262E+0
-5.791309E+0
-5.944356E+0
-5.944356E+0
-5.791309E+0
-5.791309E+0
-5.791309E+0
-5.791309E+0
-5.638262E+0
-5.638262E+0
-5.944356E+0
-6.250451E+0
-6.403498E+0
-6.403498E+0
-6.403498E+0
-6.403498E+0
-6.403498E+0
-6.097403E+0
-5.944356E+0
-5.944356E+0
-6.097403E+0
-6.097403E+0
-6.250451E+0
-6.097403E+0
-6.097403E+0
-6.097403E+0
-6.250451E+0
-6.403498E+0
-6.403498E+0
-6.250451E+0
-6.250451E+0
-6.250451E+0
-6.250451E+0
-6.403498E+0
-6.556545E+0
-6.556545E+0
-6.556545E+0
-6.403498E+0
-6.250451E+0
-6.250451E+0
-6.403498E+0
-6.556545E+0
-6.709592E+0
-6.862640E+0
-6.862640E+0
-6.862640E+0
-6.709592E+0
-6.556545E+0
-6.403498E+0
-6.556545E+0
-6.709592E+0
-6.709592E+0
-6.403498E+0
-6.250451E+0
-6.403498E+0
-6.556545E+0
-6.709592E+0
-6.709592E+0
-6.709592E+0
-6.709592E+0
-6.709592E+0
-6.862640E+0
-7.168735E+0
-7.168735E+0
-7.168735E+0
-7.015688E+0
-6.862640E+0
-6.709592E+0
-6.709592E+0
-6.709592E+0
-6.709592E+0
-6.862640E+0
-7.015688E+0
-7.015688E+0
-6.862640E+0
-6.862640E+0
-7.015688E+0
-7.015688E+0
-6.709592E+0
-6.403498E+0
-6.556545E+0
-6.709592E+0
-7.015688E+0
-7.168735E+0
-7.015688E+0
-6.862640E+0
-6.862640E+0
-6.862640E+0
-6.862640E+0
-6.709592E+0
-6.862640E+0
-7.015688E+0
-7.015688E+0
-6.862640E+0
-6.709592E+0
-6.862640E+0
-7.015688E+0
-7.015688E+0
-6.709592E+0
-6.709592E+0
-6.709592E+0
-6.556545E+0
-6.250451E+0
-6.250451E+0
-6.250451E+0
-6.556545E+0
-6.556545E+0
-6.709592E+0
-6.709592E+0
-6.556545E+0
-6.403498E+0
-6.403498E+0
-6.403498E+0
-6.556545E+0
-6.403498E+0
-6.250451E+0
-6.250451E+0
-6.250451E+0
-6.403498E+0
-6.403498E+0
-6.097403E+0
-5.944356E+0
-6.097403E+0
-6.250451E+0
-6.403498E+0
-6.403498E+0
-6.250451E+0
-6.097403E+0
-6.250451E+0
-6.403498E+0
-6.403498E+0
-6.403498E+0
-6.097403E+0
-5.944356E+0
-5.791309E+0
-5.791309E+0
-6.097403E+0
-6.097403E+0
-6.097403E+0
-6.097403E+0
-5.944356E+0
-5.791309E+0
-5.791309E+0
-5.944356E+0
-5.944356E+0
-5.944356E+0
-5.791309E+0
-5.638262E+0
-5.638262E+0
-5.791309E+0
-5.791309E+0
-5.791309E+0
-5.638262E+0
-5.485214E+0
-5.332167E+0
-5.332167E+0
-5.485214E+0
-5.485214E+0
-5.485214E+0
-5.485214E+0
-5.332167E+0
-5.485214E+0
-5.638262E+0
-5.485214E+0
-5.332167E+0
-5.179120E+0
-5.026073E+0
-5.026073E+0
-5.179120E+0
-5.332167E+0
-5.332167E+0
-5.026073E+0
-4.719978E+0
-4.719978E+0
-4.873025E+0
-4.873025E+0
-4.566931E+0
-4.413884E+0
-4.566931E+0
-4.873025E+0
-5.026073E+0
-5.026073E+0
-4.873025E+0
-4.719978E+0
-4.566931E+0
-4.566931E+0
-4.566931E+0
-4.566931E+0
-4.413884E+0
-4.413884E+0
-4.719978E+0
-4.873025E+0
-5.026073E+0
-4.719978E+0
-4.566931E+0
-4.566931E+0
-4.566931E+0
-4.413884E+0
-4.413884E+0
-4.413884E+0
-4.260836E+0
-4.260836E+0
-4.260836E+0
-4.413884E+0
-4.260836E+0
-4.107789E+0
-4.107789E+0
-4.260836E+0
-4.413884E+0
-4.260836E+0
-4.260836E+0
-4.260836E+0
-4.260836E+0
-4.413884E+0
-4.413884E+0
-4.260836E+0
-4.260836E+0
-4.107789E+0
-3.954742E+0
-3.954742E+0
-3.954742E+0
-3.801695E+0
-3.648647E+0
-3.801695E+0
-3.801695E+0
-3.801695E+0
-3.801695E+0
-3.648647E+0
-3.801695E+0
-3.801695E+0
-3.801695E+0
-3.954742E+0
-3.801695E+0
-3.648647E+0
-3.648647E+0
-3.801695E+0
-3.801695E+0
-3.648647E+0
-3.648647E+0
-3.495600E+0
-3.342553E+0
-3.495600E+0
-3.648647E+0
-3.648647E+0
-3.495600E+0
-3.342553E+0
-3.189506E+0
-3.189506E+0
-3.342553E+0
-3.495600E+0
-3.648647E+0
-3.495600E+0
-3.495600E+0
-3.495600E+0
-3.495600E+0
-3.342553E+0
-3.189506E+0
-3.036458E+0
-3.036458E+0
-3.342553E+0
-3.342553E+0
-3.342553E+0
-3.342553E+0
-3.342553E+0
-3.342553E+0
-3.189506E+0
-3.036458E+0
-2.883411E+0
-2.883411E+0
-2.730364E+0
-2.730364E+0
-2.730364E+0
-2.883411E+0
-3.036458E+0
-3.036458E+0
-3.036458E+0
-3.189506E+0
-3.189506E+0
-3.036458E+0
-2.883411E+0
-2.883411E+0
-3.036458E+0
-3.036458E+0
-3.036458E+0
-2.883411E+0
-2.883411E+0
-2.730364E+0
-2.577316E+0
-2.577316E+0
-2.730364E+0
-2.883411E+0
-2.730364E+0
-2.577316E+0
-2.577316E+0
-2.730364E+0
-2.730364E+0
-2.424269E+0
-2.271222E+0
-2.271222E+0
-2.577316E+0
-2.730364E+0
-2.730364E+0
-2.577316E+0
-2.577316E+0
-2.577316E+0
-2.730364E+0
-2.730364E+0
-2.730364E+0
-2.730364E+0
-2.883411E+0
-2.883411E+0
-2.730364E+0
-2.577316E+0
-2.424269E+0
-2.271222E+0
-2.271222E+0
-2.424269E+0
-2.577316E+0
-2.730364E+0
-2.577316E+0
-2.424269E+0
-2.424269E+0
-2.424269E+0
-2.271222E+0
-2.271222E+0
-2.118175E+0
-2.118175E+0
-2.424269E+0
-2.577316E+0
-2.730364E+0
-2.730364E+0
-2.577316E+0
-2.271222E+0
-2.271222E+0
-2.271222E+0
-2.118175E+0
-1.965127E+0
-1.965127E+0
-2.271222E+0
-2.577316E+0
-2.577316E+0
-2.424269E+0
-2.118175E+0
-2.118175E+0
-2.118175E+0
-2.118175E+0
-2.118175E+0
-2.118175E+0
-1.965127E+0
-1.965127E+0
-2.118175E+0
-2.271222E+0
-2.577316E+0
-2.577316E+0
-2.424269E+0
-2.118175E+0
-1.965127E+0
-1.965127E+0
-2.271222E+0
-2.577316E+0
-2.577316E+0
-2.424269E+0
-2.424269E+0
-2.271222E+0
-2.424269E+0
-2.424269E+0
-2.424269E+0
-2.577316E+0
-2.883411E+0
-3.189506E+0
-3.189506E+0
-3.036458E+0
-3.189506E+0
-3.495600E+0
-3.648647E+0
-3.648647E+0
-3.495600E+0
-3.342553E+0
-3.495600E+0
-3.648647E+0
-3.648647E+0
-3.342553E+0
-3.189506E+0
-3.036458E+0
-3.036458E+0
-2.883411E+0
-2.730364E+0
-2.424269E+0
-2.424269E+0
-2.424269E+0
-2.424269E+0
-2.577316E+0
-2.577316E+0
-2.577316E+0
-2.577316E+0
-2.577316E+0
-2.424269E+0
-2.118175E+0
-1.965127E+0
-1.965127E+0
-2.118175E+0
-2.271222E+0
-2.271222E+0
-2.118175E+0
-1.965127E+0
-1.965127E+0
-1.965127E+0
-2.271222E+0
-2.577316E+0
-2.730364E+0
-2.424269E+0
-1.965127E+0
-1.965127E+0
-2.118175E+0
-2.118175E+0
-2.118175E+0
-2.118175E+0
-2.271222E+0
-2.424269E+0
-2.424269E+0
-2.424269E+0
-2.577316E+0
-2.424269E+0
-2.271222E+0
-2.424269E+0
-2.577316E+0
-2.730364E+0
-2.577316E+0
-2.424269E+0
-2.424269E+0
-2.577316E+0
-2.577316E+0
-2.577316E+0
-2.424269E+0
-2.424269E+0
-2.577316E+0
-2.577316E+0
-2.424269E+0
-2.424269E+0
-2.577316E+0
-2.424269E+0
-2.271222E+0
-2.118175E+0
-2.118175E+0
-2.118175E+0
-2.271222E+0
-2.271222E+0
-2.271222E+0
-2.118175E+0
-2.118175E+0
-2.118175E+0
-2.271222E+0
-2.424269E+0
-2.271222E+0
-2.118175E+0
-2.118175E+0
-2.118175E+0
-2.118175E+0
-2.118175E+0
-1.965127E+0
-1.965127E+0
-2.118175E+0
-2.271222E+0
-2.118175E+0
-1.965127E+0
-1.965127E+0
-1.812080E+0
-1.659033E+0
-1.505985E+0
-1.352938E+0
-1.505985E+0
-1.812080E+0
-1.812080E+0
-1.659033E+0
-1.352938E+0
-1.352938E+0
-1.505985E+0
-1.659033E+0
-1.505985E+0
-1.505985E+0
-1.659033E+0
-1.965127E+0
-1.965127E+0
-1.505985E+0
-1.199891E+0
-1.199891E+0
-1.505985E+0
-1.812080E+0
-1.659033E+0
-1.505985E+0
-1.352938E+0
-1.199891E+0
-1.199891E+0
-1.046844E+0
-8.937962E-1
-7.407490E-1
-7.407490E-1
-1.046844E+0
-1.046844E+0
-1.046844E+0
-8.937962E-1
-7.407490E-1
-5.877015E-1
-5.877015E-1
-7.407490E-1
-7.407490E-1
-7.407490E-1
-7.407490E-1
-7.407490E-1
-7.407490E-1
-5.877015E-1
-5.877015E-1
-8.937962E-1
-8.937962E-1
-7.407490E-1
-4.346543E-1
-2.816070E-1
-2.816070E-1
-2.816070E-1
-4.346543E-1
-4.346543E-1
-2.816070E-1
-2.816070E-1
-2.816070E-1
-2.816070E-1
-4.346543E-1
-4.346543E-1
-2.816070E-1
-2.816070E-1
-2.816070E-1
-1.285598E-1
2.448750E-2
1.775348E-1
1.775348E-1
1.775348E-1
1.775348E-1
1.775348E-1
3.305820E-1
1.775348E-1
1.775348E-1
1.775348E-1
1.775348E-1
3.305820E-1
4.836294E-1
3.305820E-1
2.448750E-2
2.448750E-2
1.775348E-1
1.775348E-1
3.305820E-1
3.305820E-1
4.836294E-1
6.366766E-1
6.366766E-1
4.836294E-1
4.836294E-1
6.366766E-1
7.897239E-1
7.897239E-1
4.836294E-1
4.836294E-1
4.836294E-1
6.366766E-1
7.897239E-1
7.897239E-1
1.095819E+0
1.248866E+0
1.248866E+0
1.095819E+0
9.427712E-1
9.427712E-1
1.095819E+0
1.248866E+0
1.095819E+0
1.095819E+0
1.248866E+0
1.248866E+0
1.095819E+0
9.427712E-1
1.095819E+0
1.554960E+0
1.708008E+0
1.554960E+0
1.248866E+0
1.248866E+0
1.554960E+0
1.554960E+0
1.401913E+0
1.248866E+0
1.095819E+0
1.248866E+0
1.401913E+0
1.401913E+0
1.248866E+0
1.248866E+0
1.554960E+0
1.861055E+0
1.861055E+0
1.708008E+0
1.554960E+0
1.554960E+0
1.708008E+0
1.861055E+0
1.708008E+0
1.708008E+0
1.708008E+0
1.861055E+0
1.861055E+0
1.861055E+0
1.861055E+0
2.014102E+0
1.861055E+0
1.708008E+0
1.554960E+0
1.708008E+0
1.708008E+0
1.401913E+0
1.401913E+0
1.401913E+0
1.861055E+0
2.167149E+0
2.320197E+0
2.167149E+0
1.861055E+0
1.708008E+0
2.014102E+0
2.167149E+0
2.167149E+0
2.014102E+0
1.708008E+0
1.708008E+0
1.861055E+0
2.014102E+0
2.014102E+0
1.861055E+0
1.708008E+0
1.708008E+0
2.014102E+0
2.320197E+0
2.167149E+0
1.861055E+0
1.708008E+0
1.861055E+0
2.167149E+0
2.167149E+0
2.014102E+0
1.861055E+0
1.861055E+0
1.861055E+0
2.167149E+0
2.167149E+0
2.014102E+0
1.861055E+0
2.014102E+0
2.014102E+0
2.014102E+0
1.861055E+0
1.708008E+0
1.861055E+0
2.014102E+0
1.861055E+0
1.861055E+0
2.014102E+0
2.167149E+0
2.014102E+0
1.708008E+0
1.554960E+0
1.861055E+0
2.167149E+0
2.167149E+0
2.014102E+0
2.014102E+0
2.167149E+0
2.167149E+0
1.861055E+0
1.554960E+0
1.554960E+0
1.554960E+0
1.708008E+0
1.708008E+0
1.554960E+0
1.401913E+0
1.401913E+0
1.554960E+0
1.554960E+0
1.554960E+0
1.401913E+0
1.401913E+0
1.554960E+0
1.708008E+0
1.708008E+0
1.708008E+0
1.554960E+0
1.554960E+0
1.554960E+0
1.708008E+0
1.708008E+0
1.708008E+0
1.708008E+0
1.708008E+0
1.861055E+0
1.861055E+0
1.708008E+0
1.554960E+0
1.708008E+0
2.014102E+0
2.167149E+0
2.167149E+0
2.167149E+0
2.167149E+0
1.861055E+0
1.708008E+0
1.708008E+0
2.014102E+0
2.014102E+0
2.014102E+0
1.861055E+0
2.014102E+0
2.167149E+0
2.167149E+0
2.014102E+0
1.861055E+0
1.861055E+0
2.014102E+0
2.014102E+0
1.861055E+0
1.554960E+0
1.401913E+0
1.248866E+0
1.248866E+0
1.401913E+0
1.708008E+0
1.861055E+0
1.708008E+0
1.401913E+0
1.248866E+0
1.248866E+0
1.401913E+0
1.554960E+0
1.554960E+0
1.554960E+0
1.401913E+0
1.248866E+0
1.401913E+0
1.554960E+0
1.554960E+0
1.708008E+0
1.861055E+0
2.014102E+0
1.861055E+0
1.708008E+0
1.708008E+0
1.708008E+0
1.708008E+0
1.554960E+0
1.554960E+0
1.554960E+0
1.708008E+0
1.708008E+0
1.861055E+0
1.861055E+0
2.014102E+0
2.167149E+0
2.473244E+0
2.932386E+0
3.391528E+0
3.544575E+0
3.391528E+0
3.085433E+0
2.932386E+0
2.932386E+0
2.932386E+0
2.779339E+0
2.626291E+0
2.626291E+0
2.932386E+0
3.391528E+0
3.697622E+0
3.850670E+0
3.850670E+0
3.850670E+0
3.697622E+0
3.697622E+0
3.850670E+0
3.850670E+0
3.697622E+0
3.544575E+0
3.391528E+0
3.697622E+0
4.003717E+0
4.309811E+0
4.768953E+0
5.228095E+0
5.687237E+0
6.146378E+0
6.452473E+0
6.146378E+0
5.228095E+0
4.156764E+0
3.085433E+0
2.320197E+0
2.320197E+0
2.473244E+0
2.626291E+0
2.626291E+0
2.626291E+0
2.779339E+0
3.085433E+0
3.391528E+0
3.544575E+0
3.544575E+0
3.697622E+0
3.850670E+0
4.003717E+0
4.003717E+0
4.156764E+0
4.309811E+0
4.309811E+0
4.309811E+0
4.309811E+0
4.156764E+0
4.156764E+0
4.462859E+0
4.615906E+0
4.462859E+0
4.309811E+0
4.309811E+0
4.156764E+0
4.156764E+0
4.309811E+0
4.462859E+0
4.615906E+0
4.768953E+0
4.922000E+0
5.075048E+0
4.922000E+0
4.615906E+0
4.615906E+0
4.768953E+0
4.768953E+0
4.922000E+0
5.075048E+0
5.228095E+0
5.381142E+0
5.228095E+0
5.075048E+0
4.922000E+0
4.922000E+0
4.922000E+0
4.922000E+0
5.075048E+0
5.381142E+0
5.381142E+0
5.228095E+0
5.075048E+0
5.075048E+0
5.228095E+0
5.534189E+0
5.381142E+0
5.381142E+0
5.228095E+0
5.381142E+0
5.228095E+0
5.228095E+0
5.228095E+0
5.228095E+0
5.075048E+0
4.922000E+0
4.922000E+0
5.075048E+0
5.228095E+0
5.228095E+0
5.228095E+0
5.381142E+0
5.381142E+0
5.228095E+0
5.075048E+0
5.228095E+0
5.228095E+0
5.381142E+0
5.534189E+0
5.534189E+0
5.687237E+0
5.687237E+0
5.840284E+0
5.687237E+0
5.687237E+0
5.534189E+0
5.381142E+0
5.381142E+0
5.534189E+0
5.687237E+0
5.687237E+0
5.381142E+0
5.228095E+0
5.228095E+0
5.228095E+0
5.381142E+0
5.534189E+0
5.534189E+0
5.534189E+0
5.381142E+0
5.075048E+0
5.075048E+0
4.922000E+0
5.075048E+0
5.075048E+0
4.922000E+0
4.922000E+0
4.922000E+0
4.768953E+0
4.768953E+0
4.768953E+0
4.922000E+0
4.922000E+0
4.768953E+0
4.768953E+0
4.768953E+0
4.922000E+0
4.922000E+0
4.768953E+0
4.462859E+0
4.156764E+0
4.156764E+0
4.309811E+0
4.615906E+0
4.768953E+0
4.768953E+0
4.615906E+0
4.462859E+0
4.462859E+0
4.309811E+0
4.615906E+0
4.768953E+0
4.922000E+0
4.768953E+0
4.615906E+0
4.462859E+0
4.462859E+0
4.462859E+0
4.462859E+0
4.309811E+0
4.309811E+0
4.003717E+0
3.850670E+0
3.850670E+0
4.003717E+0
4.309811E+0
4.615906E+0
4.615906E+0
4.462859E+0
4.309811E+0
4.156764E+0
4.003717E+0
3.850670E+0
3.850670E+0
3.850670E+0
3.697622E+0
3.544575E+0
3.697622E+0
3.850670E+0
4.003717E+0
4.156764E+0
4.309811E+0
4.156764E+0
4.003717E+0
4.003717E+0
4.003717E+0
4.003717E+0
4.003717E+0
3.850670E+0
3.697622E+0
3.697622E+0
3.697622E+0
4.003717E+0
4.156764E+0
4.003717E+0
3.850670E+0
3.850670E+0
4.003717E+0
4.156764E+0
4.003717E+0
3.850670E+0
3.850670E+0
4.003717E+0
4.003717E+0
3.850670E+0
3.697622E+0
3.697622E+0
3.850670E+0
4.003717E+0
3.850670E+0
3.544575E+0
3.238480E+0
3.085433E+0
3.085433E+0
3.391528E+0
3.544575E+0
3.544575E+0
3.391528E+0
3.238480E+0
3.238480E+0
3.391528E+0
3.238480E+0
3.085433E+0
3.085433E+0
3.085433E+0
3.085433E+0
2.779339E+0
2.779339E+0
2.779339E+0
2.932386E+0
3.085433E+0
3.238480E+0
3.238480E+0
3.085433E+0
2.932386E+0
3.085433E+0
3.238480E+0
3.238480E+0
3.085433E+0
2.779339E+0
2.779339E+0
2.626291E+0
2.626291E+0
2.473244E+0
2.320197E+0
2.167149E+0
2.167149E+0
2.167149E+0
2.473244E+0
2.779339E+0
2.626291E+0
2.320197E+0
2.167149E+0
2.167149E+0
2.473244E+0
2.626291E+0
2.473244E+0
2.320197E+0
2.473244E+0
2.626291E+0
2.473244E+0
2.014102E+0
1.861055E+0
1.861055E+0
2.014102E+0
2.014102E+0
1.861055E+0
1.861055E+0
2.014102E+0
2.167149E+0
2.167149E+0
2.167149E+0
2.014102E+0
2.014102E+0
2.167149E+0
2.014102E+0
1.861055E+0
1.861055E+0
2.014102E+0
2.014102E+0
1.861055E+0
1.708008E+0
1.861055E+0
1.861055E+0
1.861055E+0
1.861055E+0
1.861055E+0
1.554960E+0
1.248866E+0
1.095819E+0
1.248866E+0
1.401913E+0
1.554960E+0
1.554960E+0
1.401913E+0
1.248866E+0
1.095819E+0
1.095819E+0
1.248866E+0
1.554960E+0
1.554960E+0
1.554960E+0
1.401913E+0
1.248866E+0
1.248866E+0
1.248866E+0
1.095819E+0
1.095819E+0
9.427712E-1
9.427712E-1
9.427712E-1
9.427712E-1
9.427712E-1
7.897239E-1
6.366766E-1
7.897239E-1
7.897239E-1
9.427712E-1
7.897239E-1
7.897239E-1
7.897239E-1
9.427712E-1
9.427712E-1
9.427712E-1
7.897239E-1
7.897239E-1
7.897239E-1
7.897239E-1
7.897239E-1
4.836294E-1
3.305820E-1
3.305820E-1
1.775348E-1
1.775348E-1
3.305820E-1
4.836294E-1
3.305820E-1
1.775348E-1
3.305820E-1
4.836294E-1
6.366766E-1
7.897239E-1
6.366766E-1
3.305820E-1
1.775348E-1
1.775348E-1
3.305820E-1
4.836294E-1
4.836294E-1
1.775348E-1
2.448750E-2
-1.285598E-1
-1.285598E-1
-1.285598E-1
-1.285598E-1
2.448750E-2
1.775348E-1
3.305820E-1
1.775348E-1
2.448750E-2
-1.285598E-1
2.448750E-2
1.775348E-1
2.448750E-2
-2.816070E-1
-2.816070E-1
-1.285598E-1
2.448750E-2
-1.285598E-1
-2.816070E-1
-1.285598E-1
1.775348E-1
4.836294E-1
7.897239E-1
1.248866E+0
1.708008E+0
2.167149E+0
2.473244E+0
2.626291E+0
2.473244E+0
2.167149E+0
1.708008E+0
1.248866E+0
7.897239E-1
3.305820E-1
-1.285598E-1
-2.816070E-1
-4.346543E-1
-2.816070E-1
-1.285598E-1
2.448750E-2
2.448750E-2
1.775348E-1
1.775348E-1
4.836294E-1
6.366766E-1
6.366766E-1
7.897239E-1
7.897239E-1
6.366766E-1
4.836294E-1
4.836294E-1
4.836294E-1
4.836294E-1
3.305820E-1
1.775348E-1
2.448750E-2
2.448750E-2
1.775348E-1
2.448750E-2
-2.816070E-1
-4.346543E-1
-2.816070E-1
2.448750E-2
1.775348E-1
1.775348E-1
1.775348E-1
3.305820E-1
7.897239E-1
1.248866E+0
1.248866E+0
9.427712E-1
7.897239E-1
7.897239E-1
1.095819E+0
1.248866E+0
1.248866E+0
9.427712E-1
6.366766E-1
3.305820E-1
3.305820E-1
4.836294E-1
6.366766E-1
6.366766E-1
6.366766E-1
6.366766E-1
7.897239E-1
9.427712E-1
9.427712E-1
9.427712E-1
7.897239E-1
6.366766E-1
4.836294E-1
4.836294E-1
4.836294E-1
3.305820E-1
3.305820E-1
1.775348E-1
3.305820E-1
3.305820E-1
3.305820E-1
1.775348E-1
2.448750E-2
2.448750E-2
1.775348E-1
3.305820E-1
4.836294E-1
6.366766E-1
7.897239E-1
9.427712E-1
1.248866E+0
1.401913E+0
1.554960E+0
1.554960E+0
1.401913E+0
1.248866E+0
1.095819E+0
9.427712E-1
7.897239E-1
9.427712E-1
9.427712E-1
9.427712E-1
6.366766E-1
6.366766E-1
4.836294E-1
4.836294E-1
6.366766E-1
4.836294E-1
3.305820E-1
3.305820E-1
3.305820E-1
3.305820E-1
3.305820E-1
3.305820E-1
4.836294E-1
4.836294E-1
3.305820E-1
3.305820E-1
4.836294E-1
4.836294E-1
3.305820E-1
1.775348E-1
1.775348E-1
3.305820E-1
1.775348E-1
2.448750E-2
-1.285598E-1
-2.816070E-1
-1.285598E-1
-1.285598E-1
-2.816070E-1
-4.346543E-1
-5.877015E-1
-4.346543E-1
-1.285598E-1
1.775348E-1
3.305820E-1
2.448750E-2
-1.285598E-1
-2.816070E-1
-2.816070E-1
-4.346543E-1
-4.346543E-1
-2.816070E-1
2.448750E-2
3.305820E-1
3.305820E-1
3.305820E-1
4.836294E-1
6.366766E-1
3.305820E-1
1.775348E-1
3.305820E-1
6.366766E-1
6.366766E-1
6.366766E-1
4.836294E-1
3.305820E-1
4.836294E-1
6.366766E-1
4.836294E-1
4.836294E-1
3.305820E-1
3.305820E-1
4.836294E-1
4.836294E-1
4.836294E-1
4.836294E-1
3.305820E-1
1.775348E-1
1.775348E-1
2.448750E-2
-1.285598E-1
-2.816070E-1
-1.285598E-1
3.305820E-1
3.305820E-1
1.775348E-1
-1.285598E-1
-1.285598E-1
-1.285598E-1
-1.285598E-1
-1.285598E-1
-1.285598E-1
-1.285598E-1
-1.285598E-1
-1.285598E-1
-2.816070E-1
-5.877015E-1
-8.937962E-1
-7.407490E-1
-5.877015E-1
-4.346543E-1
-5.877015E-1
-8.937962E-1
-8.937962E-1
-5.877015E-1
-2.816070E-1
-4.346543E-1
-7.407490E-1
-1.046844E+0
-1.046844E+0
-8.937962E-1
-5.877015E-1
-5.877015E-1
-7.407490E-1
-8.937962E-1
-1.046844E+0
-1.199891E+0
-1.199891E+0
-1.199891E+0
-8.937962E-1
-7.407490E-1
-7.407490E-1
-8.937962E-1
-8.937962E-1
-7.407490E-1
-7.407490E-1
-7.407490E-1
-8.937962E-1
-1.046844E+0
-1.199891E+0
-1.199891E+0
-1.046844E+0
-1.046844E+0
-1.199891E+0
-1.199891E+0
-1.199891E+0
-8.937962E-1
-7.407490E-1
-5.877015E-1
-7.407490E-1
-1.046844E+0
-1.199891E+0
-1.199891E+0
-8.937962E-1
-7.407490E-1
-7.407490E-1
-8.937962E-1
-1.046844E+0
-1.046844E+0
-8.937962E-1
-7.407490E-1
-8.937962E-1
-8.937962E-1
-1.046844E+0
-1.046844E+0
-8.937962E-1
-8.937962E-1
-8.937962E-1
-8.937962E-1
-7.407490E-1
-7.407490E-1
-5.877015E-1
-5.877015E-1
-7.407490E-1
-7.407490E-1
-7.407490E-1
-7.407490E-1
-8.937962E-1
-1.199891E+0
-1.352938E+0
-1.352938E+0
-1.046844E+0
-8.937962E-1
-1.046844E+0
-1.199891E+0
-1.199891E+0
-1.046844E+0
-1.046844E+0
-1.046844E+0
-1.199891E+0
-1.352938E+0
-1.352938E+0
-1.199891E+0
-1.199891E+0
-1.505985E+0
-1.659033E+0
-1.659033E+0
-1.659033E+0
-1.505985E+0
-1.659033E+0
-1.812080E+0
-2.118175E+0
-2.118175E+0
-2.118175E+0
-2.118175E+0
-1.965127E+0
-1.965127E+0
-1.965127E+0
-1.812080E+0
-1.659033E+0
-1.659033E+0
-1.812080E+0
-1.812080E+0
-1.965127E+0
-1.965127E+0
-2.118175E+0
-2.271222E+0
-2.118175E+0
-1.965127E+0
-1.659033E+0
-1.812080E+0
-1.965127E+0
-2.118175E+0
-1.965127E+0
-1.659033E+0
-1.659033E+0
-1.659033E+0
-1.505985E+0
-1.199891E+0
-1.199891E+0
-1.352938E+0
-1.659033E+0
-1.659033E+0
-1.505985E+0
-1.199891E+0
-1.046844E+0
-1.046844E+0
-1.046844E+0
-8.937962E-1
-8.937962E-1
-8.937962E-1
-8.937962E-1
-7.407490E-1
-4.346543E-1
-4.346543E-1
-5.877015E-1
-8.937962E-1
-8.937962E-1
-7.407490E-1
-7.407490E-1
-8.937962E-1
-1.046844E+0
-7.407490E-1
-5.877015E-1
-5.877015E-1
-7.407490E-1
-8.937962E-1
-1.199891E+0
-1.199891E+0
-1.046844E+0
-1.046844E+0
-1.199891E+0
-1.199891E+0
-1.199891E+0
-1.352938E+0
-1.505985E+0
-1.505985E+0
-1.352938E+0
-1.046844E+0
-1.046844E+0
-1.352938E+0
-1.659033E+0
-1.659033E+0
-1.352938E+0
-1.199891E+0
-1.352938E+0
-1.659033E+0
-1.659033E+0
-1.505985E+0
-1.352938E+0
-1.352938E+0
-1.659033E+0
-1.659033E+0
-1.505985E+0
-1.199891E+0
-1.352938E+0
-1.352938E+0
-1.199891E+0
-1.046844E+0
-1.046844E+0
-1.199891E+0
-1.352938E+0
-1.199891E+0
-1.046844E+0
-1.046844E+0
-1.199891E+0
-1.199891E+0
-1.352938E+0
-1.352938E+0
-1.046844E+0
-1.046844E+0
-1.046844E+0
-1.046844E+0
-8.937962E-1
-7.407490E-1
-7.407490E-1
-7.407490E-1
-5.877015E-1
-2.816070E-1
-1.285598E-1
-2.816070E-1
-4.346543E-1
-5.877015E-1
-4.346543E-1
-2.816070E-1
-2.816070E-1
-4.346543E-1
-4.346543E-1
-4.346543E-1
-5.877015E-1
-7.407490E-1
-8.937962E-1
-1.046844E+0
-1.046844E+0
-1.046844E+0
-1.046844E+0
-1.199891E+0
-1.199891E+0
-1.352938E+0
-1.352938E+0
-1.352938E+0
-1.199891E+0
-1.046844E+0
-1.199891E+0
-1.352938E+0
-1.505985E+0
-1.505985E+0
-1.505985E+0
-1.352938E+0
-1.352938E+0
-1.352938E+0
-1.505985E+0
-1.505985E+0
-1.352938E+0
-1.352938E+0
-1.505985E+0
-1.812080E+0
-1.812080E+0
-1.659033E+0
-1.659033E+0
-1.659033E+0
-1.659033E+0
-1.659033E+0
-1.659033E+0
-1.505985E+0
-1.352938E+0
-1.352938E+0
-1.352938E+0
-1.659033E+0
-1.659033E+0
-1.505985E+0
-1.199891E+0
-1.046844E+0
-1.199891E+0
-1.505985E+0
-1.812080E+0
-1.659033E+0
-1.505985E+0
-1.505985E+0
-1.505985E+0
-1.659033E+0
-1.812080E+0
-1.659033E+0
-1.659033E+0
-1.659033E+0
-1.812080E+0
-1.812080E+0
-2.118175E+0
-2.118175E+0
-2.118175E+0
-1.965127E+0
-1.965127E+0
-1.812080E+0
-1.659033E+0
-1.812080E+0
-2.118175E+0
-2.424269E+0
-2.424269E+0
-2.424269E+0
-2.577316E+0
-2.577316E+0
-2.424269E+0
-2.271222E+0
-2.424269E+0
-2.577316E+0
-2.730364E+0
-2.424269E+0
-2.271222E+0
-2.271222E+0
-2.424269E+0
-2.577316E+0
-2.577316E+0
-2.577316E+0
-2.577316E+0
-2.730364E+0
-2.577316E+0
-2.730364E+0
-2.730364E+0
-2.577316E+0
-2.577316E+0
-2.424269E+0
-2.577316E+0
-2.730364E+0
-3.036458E+0
-3.189506E+0
-3.342553E+0
-3.036458E+0
-2.883411E+0
-2.730364E+0
-2.883411E+0
-3.189506E+0
-3.189506E+0
-3.036458E+0
-2.883411E+0
-2.883411E+0
-3.036458E+0
-3.342553E+0
-3.342553E+0
-3.342553E+0
-3.342553E+0
-3.495600E+0
-3.495600E+0
-3.648647E+0
-3.648647E+0
-3.801695E+0
-3.801695E+0
-3.801695E+0
-3.954742E+0
-3.954742E+0
-3.954742E+0
-3.954742E+0
-3.954742E+0
-3.954742E+0
-3.954742E+0
-3.954742E+0
-3.954742E+0
-4.107789E+0
-4.107789E+0
-4.260836E+0
-4.260836E+0
-4.107789E+0
-3.954742E+0
-4.107789E+0
-4.260836E+0
-4.413884E+0
-4.413884E+0
-4.260836E+0
-4.260836E+0
-4.107789E+0
-4.107789E+0
-4.107789E+0
-4.107789E+0
-4.260836E+0
-4.413884E+0
-4.566931E+0
-4.566931E+0
-4.413884E+0
-4.260836E+0
-4.260836E+0
-4.260836E+0
-4.413884E+0
-4.566931E+0
-4.873025E+0
-5.026073E+0
-5.179120E+0
-4.873025E+0
-4.873025E+0
-4.873025E+0
-4.719978E+0
-4.719978E+0
-4.719978E+0
-4.873025E+0
-5.179120E+0
-5.179120E+0
-5.026073E+0
-5.026073E+0
-4.873025E+0
-4.719978E+0
-4.873025E+0
-5.179120E+0
-5.485214E+0
-5.638262E+0
-5.332167E+0
-5.026073E+0
-4.873025E+0
-4.873025E+0
-5.179120E+0
-5.485214E+0
-5.638262E+0
-5.638262E+0
-5.485214E+0
-5.485214E+0
-5.485214E+0
-5.485214E+0
-5.332167E+0
-5.179120E+0
-5.179120E+0
-5.332167E+0
-5.332167E+0
-5.332167E+0
-5.332167E+0
-5.332167E+0
-5.485214E+0
-5.485214E+0
-5.485214E+0
-5.332167E+0
-5.332167E+0
-5.485214E+0
-5.332167E+0
-5.332167E+0
-5.179120E+0
-5.332167E+0
-5.332167E+0
-5.485214E+0
-5.638262E+0
-5.638262E+0
-5.485214E+0
-5.332167E+0
-5.485214E+0
-5.638262E+0
-5.638262E+0
-5.485214E+0
-5.332167E+0
-5.332167E+0
-5.638262E+0
-5.791309E+0
-5.791309E+0
-5.791309E+0
-5.944356E+0
-5.944356E+0
-5.791309E+0
-5.485214E+0
-5.485214E+0
-5.485214E+0
-5.485214E+0
-5.638262E+0
-5.638262E+0
-5.791309E+0
-5.944356E+0
-5.944356E+0
-5.791309E+0
-5.791309E+0
-5.791309E+0
-5.944356E+0
-5.944356E+0
-5.791309E+0
-5.791309E+0
-5.791309E+0
-5.791309E+0
-5.791309E+0
-5.791309E+0
-5.638262E+0
-5.638262E+0
-5.485214E+0
-5.485214E+0
-5.638262E+0
-5.791309E+0
-5.791309E+0
-5.791309E+0
-5.791309E+0
-5.791309E+0
-5.638262E+0
-5.485214E+0
-5.485214E+0
-5.638262E+0
-5.791309E+0
-5.944356E+0
-5.791309E+0
-5.638262E+0
-5.332167E+0
-5.485214E+0
-5.638262E+0
-5.791309E+0
-5.791309E+0
-5.791309E+0
-5.791309E+0
-5.944356E+0
-5.791309E+0
-5.791309E+0
-6.097403E+0
-6.097403E+0
-5.944356E+0
-5.791309E+0
-5.791309E+0
-5.791309E+0
-5.944356E+0
-5.944356E+0
-5.791309E+0
-5.638262E+0
-5.638262E+0
-5.791309E+0
-5.791309E+0
-5.638262E+0
-5.638262E+0
-5.638262E+0
-5.485214E+0
-5.485214E+0
-5.485214E+0
-5.485214E+0
-5.485214E+0
-5.485214E+0
-5.791309E+0
-6.097403E+0
-6.097403E+0
-5.638262E+0
-5.485214E+0
-5.332167E+0
-5.332167E+0
-5.485214E+0
-5.638262E+0
-5.791309E+0
-5.638262E+0
-5.332167E+0
-5.179120E+0
-5.332167E+0
-5.791309E+0
-5.944356E+0
-5.791309E+0
-5.485214E+0
-5.332167E+0
-5.332167E+0
-5.485214E+0
-5.638262E+0
-5.638262E+0
-5.638262E+0
-5.638262E+0
-5.638262E+0
-5.791309E+0
-5.944356E+0
-5.791309E+0
-5.485214E+0
-5.485214E+0
-5.485214E+0
-5.485214E+0
-5.485214E+0
-5.485214E+0
-5.485214E+0
-5.485214E+0
-5.638262E+0
-5.638262E+0
-5.638262E+0
-5.638262E+0
-5.485214E+0
-5.485214E+0
-5.485214E+0
-5.485214E+0
-5.485214E+0
-5.638262E+0
-5.791309E+0
-5.944356E+0
-5.791309E+0
-5.638262E+0
-5.485214E+0
-5.332167E+0
-5.485214E+0
-5.791309E+0
-5.944356E+0
-5.638262E+0
-5.332167E+0
-5.332167E+0
-5.638262E+0
-5.791309E+0
-5.944356E+0
-5.944356E+0
-5.638262E+0
-5.332167E+0
-5.332167E+0
-5.485214E+0
-5.638262E+0
-5.485214E+0
-5.332167E+0
-5.332167E+0
-5.332167E+0
-5.485214E+0
-5.638262E+0
-5.638262E+0
-5.638262E+0
-5.638262E+0
-5.638262E+0
-5.638262E+0
-5.638262E+0
-5.791309E+0
-5.638262E+0
-5.485214E+0
-5.485214E+0
-5.485214E+0
-5.485214E+0
-5.485214E+0
-5.332167E+0
-5.332167E+0
-5.332167E+0
-5.638262E+0
-5.791309E+0
-5.791309E+0
-5.638262E+0
-5.485214E+0
-5.638262E+0
-5.791309E+0
-5.791309E+0
-5.791309E+0
-5.638262E+0
-5.638262E+0
-5.791309E+0
-5.791309E+0
-5.638262E+0
-5.638262E+0
-5.791309E+0
-5.944356E+0
-5.944356E+0
-5.791309E+0
-5.638262E+0
-5.485214E+0
-5.485214E+0
-5.638262E+0
-5.485214E+0
-5.485214E+0
-5.638262E+0
-5.791309E+0
-5.791309E+0
-5.638262E+0
-5.638262E+0
-5.638262E+0
-5.638262E+0
-5.638262E+0
-5.638262E+0
-5.638262E+0
-5.791309E+0
-5.638262E+0
-5.638262E+0
-5.791309E+0
-5.944356E+0
-5.944356E+0
-6.097403E+0
-6.250451E+0
-6.250451E+0
-5.944356E+0
-5.791309E+0
-5.791309E+0
-5.791309E+0
-5.638262E+0
-5.638262E+0
-5.638262E+0
-5.791309E+0
-5.791309E+0
-5.791309E+0
-5.638262E+0
-5.638262E+0
-5.791309E+0
-5.944356E+0
-6.250451E+0
-6.250451E+0
-6.250451E+0
-6.097403E+0
-5.944356E+0
-5.791309E+0
-5.791309E+0
-5.638262E+0
-5.638262E+0
-5.791309E+0
-5.944356E+0
-6.097403E+0
-5.944356E+0
-5.791309E+0
-5.638262E+0
-5.791309E+0
-5.791309E+0
-5.791309E+0
-5.638262E+0
-5.485214E+0
-5.485214E+0
-5.638262E+0
-5.638262E+0
-5.638262E+0
-5.638262E+0
-5.791309E+0
-5.944356E+0
-5.791309E+0
-5.791309E+0
-5.944356E+0
-5.944356E+0
-5.944356E+0
-5.944356E+0
-5.791309E+0
-5.638262E+0
-5.638262E+0
-5.791309E+0
-5.944356E+0
-5.791309E+0
-5.485214E+0
-5.332167E+0
-5.485214E+0
-5.791309E+0
-5.944356E+0
-6.097403E+0
-5.791309E+0
-5.791309E+0
-5.791309E+0
-5.944356E+0
-5.944356E+0
-5.944356E+0
-5.944356E+0
-5.791309E+0
-5.791309E+0
-5.485214E+0
-5.485214E+0
-5.638262E+0
-5.485214E+0
-5.485214E+0
-5.485214E+0
-5.638262E+0
-5.638262E+0
-5.485214E+0
-5.485214E+0
-5.485214E+0
-5.485214E+0
-5.485214E+0
-5.638262E+0
-5.791309E+0
-5.944356E+0
-5.944356E+0
-5.791309E+0
-5.791309E+0
-5.791309E+0
-5.791309E+0
-5.791309E+0
-5.791309E+0
-5.638262E+0
-5.638262E+0
-5.638262E+0
-5.791309E+0
-5.638262E+0
-5.638262E+0
-5.638262E+0
-5.791309E+0
-5.791309E+0
-5.791309E+0
-5.944356E+0
-5.944356E+0
-5.944356E+0
-5.791309E+0
-5.332167E+0
-5.332167E+0
-5.638262E+0
-5.944356E+0
-6.097403E+0
-5.944356E+0
-5.791309E+0
-5.638262E+0
-5.638262E+0
-5.638262E+0
-5.638262E+0
-5.791309E+0
-5.944356E+0
-5.944356E+0
-5.944356E+0
-5.944356E+0
-5.791309E+0
-5.791309E+0
-5.791309E+0
-5.791309E+0
-5.944356E+0
-6.097403E+0
-5.944356E+0
-5.791309E+0
-5.638262E+0
-5.791309E+0
-5.944356E+0
-6.097403E+0
-5.944356E+0
-5.791309E+0
-5.791309E+0
-5.944356E+0
-6.097403E+0
-6.097403E+0
-5.944356E+0
-5.791309E+0
-5.638262E+0
-5.791309E+0
-5.791309E+0
-5.791309E+0
-5.791309E+0
-5.944356E+0
-5.944356E+0
-5.944356E+0
-5.944356E+0
-5.944356E+0
-5.791309E+0
-5.638262E+0
-5.638262E+0
-5.638262E+0
-5.791309E+0
-5.944356E+0
-5.944356E+0
-5.944356E+0
-5.638262E+0
-5.332167E+0
-5.332167E+0
-5.485214E+0
-5.638262E+0
-5.638262E+0
-5.638262E+0
-5.638262E+0
-5.638262E+0
-5.791309E+0
-5.791309E+0
-5.791309E+0
-5.791309E+0
-5.638262E+0
-5.638262E+0
-5.791309E+0
-5.944356E+0
-5.791309E+0
-5.485214E+0
-5.485214E+0
-5.485214E+0
-5.638262E+0
-5.791309E+0
-5.944356E+0
-5.791309E+0
-5.638262E+0
-5.638262E+0
-5.485214E+0
-5.638262E+0
-5.638262E+0
-5.638262E+0
-5.791309E+0
-5.638262E+0
-5.485214E+0
-5.485214E+0
-5.638262E+0
-5.791309E+0
-5.791309E+0
-5.791309E+0
-5.485214E+0
-5.485214E+0
-5.485214E+0
-5.638262E+0
-5.791309E+0
-5.638262E+0
-5.485214E+0
-5.332167E+0
-5.179120E+0
-5.179120E+0
-5.332167E+0
-5.332167E+0
-5.485214E+0
-5.485214E+0
-5.638262E+0
-5.638262E+0
-5.485214E+0
-5.332167E+0
-5.332167E+0
-5.179120E+0
-5.179120E+0
-5.179120E+0
-5.026073E+0
-5.026073E+0
-5.026073E+0
-5.026073E+0
-5.179120E+0
-5.332167E+0
-5.332167E+0
-5.179120E+0
-5.026073E+0
-5.026073E+0
-5.179120E+0
-5.332167E+0
-5.332167E+0
-5.026073E+0
-4.873025E+0
-5.026073E+0
-5.026073E+0
-5.026073E+0
-4.873025E+0
-4.873025E+0
-4.719978E+0
-4.873025E+0
-5.026073E+0
-5.026073E+0
-4.873025E+0
-5.026073E+0
-5.332167E+0
-5.638262E+0
-5.332167E+0
-4.873025E+0
-4.719978E+0
-4.719978E+0
-4.873025E+0
-4.873025E+0
-4.719978E+0
-4.566931E+0
-4.719978E+0
-4.873025E+0
-5.026073E+0
-5.026073E+0
-5.026073E+0
-4.873025E+0
-4.719978E+0
-4.719978E+0
-4.719978E+0
-4.873025E+0
-4.719978E+0
-4.719978E+0
-4.719978E+0
-4.873025E+0
-4.873025E+0
-4.873025E+0
-4.873025E+0
-4.719978E+0
-4.719978E+0
-4.719978E+0
-4.719978E+0
-4.873025E+0
-5.026073E+0
-4.873025E+0
-4.873025E+0
-4.873025E+0
-4.719978E+0
-4.566931E+0
-4.413884E+0
-4.413884E+0
-4.260836E+0
-4.260836E+0
-4.260836E+0
-4.260836E+0
-4.260836E+0
-4.107789E+0
-3.954742E+0
-4.107789E+0
-4.413884E+0
-4.719978E+0
-4.719978E+0
-4.413884E+0
-4.413884E+0
-4.413884E+0
-4.260836E+0
-4.107789E+0
-3.801695E+0
-3.495600E+0
-3.648647E+0
-3.954742E+0
-4.107789E+0
-4.107789E+0
-3.954742E+0
-3.801695E+0
-3.801695E+0
-3.954742E+0
-3.954742E+0
-3.954742E+0
-3.801695E+0
-3.954742E+0
-4.107789E+0
-3.801695E+0
-3.495600E+0
-3.648647E+0
-4.107789E+0
-4.413884E+0
-4.260836E+0
-3.801695E+0
-3.648647E+0
-3.801695E+0
-4.107789E+0
-4.260836E+0
-4.107789E+0
-3.954742E+0
-3.954742E+0
-3.954742E+0
-3.648647E+0
-3.342553E+0
-3.189506E+0
-3.495600E+0
-3.801695E+0
-3.954742E+0
-3.801695E+0
-3.801695E+0
-3.954742E+0
-3.954742E+0
-3.801695E+0
-3.648647E+0
-3.495600E+0
-3.495600E+0
-3.495600E+0
-3.648647E+0
-3.648647E+0
-3.801695E+0
-3.648647E+0
-3.495600E+0
-3.342553E+0
-3.342553E+0
-3.495600E+0
-3.648647E+0
-3.648647E+0
-3.495600E+0
-3.495600E+0
-3.342553E+0
-3.189506E+0
-3.189506E+0
-3.189506E+0
-3.342553E+0
-3.495600E+0
-3.495600E+0
-3.495600E+0
-3.495600E+0
-3.495600E+0
-3.342553E+0
-3.342553E+0
-3.495600E+0
-3.342553E+0
-3.342553E+0
-3.189506E+0
-3.036458E+0
-3.189506E+0
-3.189506E+0
-3.342553E+0
-3.495600E+0
-3.342553E+0
-3.189506E+0
-3.036458E+0
-3.036458E+0
-3.036458E+0
-2.883411E+0
-2.883411E+0
-2.883411E+0
-3.036458E+0
-3.036458E+0
-2.883411E+0
-2.883411E+0
-3.036458E+0
-3.189506E+0
-3.036458E+0
-2.883411E+0
-2.883411E+0
-2.883411E+0
-3.036458E+0
-3.189506E+0
-2.883411E+0
-2.730364E+0
-2.577316E+0
-2.883411E+0
-3.036458E+0
-3.036458E+0
-2.883411E+0
-2.730364E+0
-2.883411E+0
-2.883411E+0
-2.883411E+0
-2.883411E+0
-2.730364E+0
-2.730364E+0
-2.730364E+0
-2.883411E+0
-3.036458E+0
-2.883411E+0
-2.730364E+0
-2.577316E+0
-2.730364E+0
-2.730364E+0
-2.730364E+0
-2.577316E+0
-2.424269E+0
-2.271222E+0
-2.424269E+0
-2.577316E+0
-2.577316E+0
-2.577316E+0
-2.577316E+0
-2.577316E+0
-2.577316E+0
-2.424269E+0
-2.271222E+0
-2.271222E+0
-2.424269E+0
-2.424269E+0
-2.424269E+0
-2.271222E+0
-2.118175E+0
-2.271222E+0
-2.271222E+0
-2.271222E+0
-2.118175E+0
-2.118175E+0
-1.965127E+0
-1.965127E+0
-1.965127E+0
-2.118175E+0
-1.965127E+0
-1.812080E+0
-1.965127E+0
-1.965127E+0
-1.812080E+0
-1.812080E+0
-1.965127E+0
-1.965127E+0
-1.965127E+0
-1.812080E+0
-1.812080E+0
-1.965127E+0
-2.118175E+0
-2.118175E+0
-2.271222E+0
-2.118175E+0
-1.965127E+0
-1.812080E+0
-1.965127E+0
-1.965127E+0
-1.812080E+0
-1.812080E+0
-1.965127E+0
-1.965127E+0
-1.965127E+0
-1.812080E+0
-1.812080E+0
-2.118175E+0
-2.271222E+0
-2.118175E+0
-1.965127E+0
-1.965127E+0
-1.965127E+0
-1.965127E+0
-1.812080E+0
-1.659033E+0
-1.505985E+0
-1.352938E+0
-1.505985E+0
-1.659033E+0
-1.659033E+0
-1.352938E+0
-1.199891E+0
-1.352938E+0
-1.505985E+0
-1.505985E+0
-1.352938E+0
-1.199891E+0
-1.352938E+0
-1.505985E+0
-1.505985E+0
-1.352938E+0
-1.046844E+0
-1.046844E+0
-1.199891E+0
-1.352938E+0
-1.199891E+0
-1.199891E+0
-1.352938E+0
-1.505985E+0
-1.505985E+0
-1.505985E+0
-1.352938E+0
-1.352938E+0
-1.352938E+0
-1.505985E+0
-1.352938E+0
-1.199891E+0
-1.046844E+0
-1.046844E+0
-1.046844E+0
-1.199891E+0
-1.352938E+0
-1.352938E+0
-1.199891E+0
-1.046844E+0
-8.937962E-1
-8.937962E-1
-8.937962E-1
-8.937962E-1
-8.937962E-1
-8.937962E-1
-1.046844E+0
-1.046844E+0
-1.046844E+0
-8.937962E-1
-8.937962E-1
-7.407490E-1
-5.877015E-1
-5.877015E-1
-7.407490E-1
-8.937962E-1
-1.046844E+0
-8.937962E-1
-7.407490E-1
-5.877015E-1
-7.407490E-1
-8.937962E-1
-1.046844E+0
-1.199891E+0
-1.046844E+0
-8.937962E-1
-5.877015E-1
-5.877015E-1
-5.877015E-1
-4.346543E-1
-5.877015E-1
-8.937962E-1
-1.046844E+0
-8.937962E-1
-4.346543E-1
-2.816070E-1
-4.346543E-1
-7.407490E-1
-7.407490E-1
-5.877015E-1
-4.346543E-1
-2.816070E-1
-1.285598E-1
-1.285598E-1
-2.816070E-1
-4.346543E-1
-4.346543E-1
-2.816070E-1
-2.816070E-1
-2.816070E-1
-1.285598E-1
-1.285598E-1
-2.816070E-1
-4.346543E-1
-5.877015E-1
-5.877015E-1
-5.877015E-1
-4.346543E-1
-1.285598E-1
-1.285598E-1
-1.285598E-1
-2.816070E-1
-2.816070E-1
-1.285598E-1
2.448750E-2
2.448750E-2
2.448750E-2
2.448750E-2
-1.285598E-1
-2.816070E-1
-2.816070E-1
-1.285598E-1
2.448750E-2
1.775348E-1
1.775348E-1
-1.285598E-1
-1.285598E-1
-2.816070E-1
-1.285598E-1
2.448750E-2
1.775348E-1
1.775348E-1
1.775348E-1
3.305820E-1
3.305820E-1
3.305820E-1
1.775348E-1
-1.285598E-1
-1.285598E-1
1.775348E-1
3.305820E-1
3.305820E-1
2.448750E-2
-1.285598E-1
-1.285598E-1
-1.285598E-1
2.448750E-2
2.448750E-2
-1.285598E-1
-1.285598E-1
-2.816070E-1
-2.816070E-1
-2.816070E-1
-2.816070E-1
-1.285598E-1
2.448750E-2
2.448750E-2
1.775348E-1
1.775348E-1
2.448750E-2
-2.816070E-1
-2.816070E-1
2.448750E-2
1.775348E-1
1.775348E-1
2.448750E-2
2.448750E-2
2.448750E-2
1.775348E-1
3.305820E-1
3.305820E-1
1.775348E-1
2.448750E-2
1.775348E-1
3.305820E-1
3.305820E-1
3.305820E-1
3.305820E-1
3.305820E-1
3.305820E-1
1.775348E-1
3.305820E-1
4.836294E-1
6.366766E-1
9.427712E-1
1.095819E+0
9.427712E-1
6.366766E-1
4.836294E-1
4.836294E-1
6.366766E-1
7.897239E-1
6.366766E-1
3.305820E-1
1.775348E-1
4.836294E-1
6.366766E-1
6.366766E-1
4.836294E-1
3.305820E-1
6.366766E-1
7.897239E-1
6.366766E-1
4.836294E-1
4.836294E-1
4.836294E-1
6.366766E-1
6.366766E-1
6.366766E-1
7.897239E-1
6.366766E-1
6.366766E-1
6.366766E-1
6.366766E-1
6.366766E-1
6.366766E-1
4.836294E-1
4.836294E-1
6.366766E-1
6.366766E-1
6.366766E-1
6.366766E-1
6.366766E-1
6.366766E-1
6.366766E-1
7.897239E-1
7.897239E-1
7.897239E-1
6.366766E-1
6.366766E-1
6.366766E-1
7.897239E-1
7.897239E-1
6.366766E-1
7.897239E-1
7.897239E-1
7.897239E-1
7.897239E-1
7.897239E-1
7.897239E-1
7.897239E-1
7.897239E-1
9.427712E-1
1.095819E+0
1.095819E+0
9.427712E-1
9.427712E-1
1.095819E+0
1.095819E+0
9.427712E-1
9.427712E-1
9.427712E-1
9.427712E-1
9.427712E-1
9.427712E-1
1.095819E+0
1.095819E+0
1.248866E+0
1.095819E+0
9.427712E-1
7.897239E-1
9.427712E-1
1.401913E+0
1.708008E+0
1.708008E+0
1.401913E+0
1.095819E+0
1.248866E+0
1.401913E+0
1.401913E+0
1.401913E+0
1.401913E+0
1.401913E+0
1.401913E+0
1.554960E+0
1.401913E+0
1.248866E+0
9.427712E-1
9.427712E-1
1.248866E+0
1.401913E+0
1.401913E+0
1.401913E+0
1.401913E+0
1.401913E+0
1.401913E+0
1.248866E+0
1.095819E+0
1.248866E+0
1.401913E+0
1.554960E+0
1.554960E+0
1.401913E+0
1.401913E+0
1.401913E+0
1.401913E+0
1.554960E+0
1.554960E+0
1.554960E+0
1.401913E+0
1.401913E+0
1.554960E+0
1.708008E+0
1.554960E+0
1.401913E+0
1.554960E+0
1.861055E+0
2.014102E+0
2.014102E+0
1.861055E+0
1.861055E+0
1.861055E+0
1.861055E+0
1.861055E+0
1.861055E+0
1.861055E+0
1.861055E+0
1.861055E+0
1.861055E+0
1.708008E+0
1.554960E+0
1.708008E+0
2.014102E+0
2.014102E+0
1.861055E+0
1.708008E+0
1.708008E+0
1.861055E+0
2.014102E+0
2.014102E+0
2.014102E+0
2.167149E+0
2.167149E+0
2.014102E+0
2.014102E+0
1.861055E+0
1.708008E+0
1.708008E+0
1.708008E+0
2.014102E+0
2.167149E+0
2.014102E+0
2.014102E+0
2.167149E+0
2.167149E+0
2.167149E+0
2.014102E+0
1.861055E+0
1.708008E+0
1.861055E+0
1.861055E+0
1.708008E+0
1.708008E+0
1.861055E+0
1.861055E+0
2.014102E+0
2.167149E+0
2.167149E+0
2.014102E+0
2.014102E+0
2.014102E+0
2.014102E+0
2.014102E+0
2.014102E+0
2.014102E+0
1.861055E+0
1.708008E+0
1.554960E+0
1.401913E+0
1.401913E+0
1.708008E+0
2.014102E+0
2.167149E+0
2.014102E+0
1.861055E+0
1.861055E+0
2.014102E+0
2.014102E+0
2.167149E+0
2.167149E+0
2.167149E+0
2.014102E+0
1.861055E+0
1.861055E+0
2.014102E+0
2.167149E+0
2.320197E+0
2.167149E+0
2.167149E+0
2.167149E+0
2.167149E+0
2.014102E+0
2.014102E+0
2.014102E+0
2.320197E+0
2.473244E+0
2.473244E+0
2.473244E+0
2.320197E+0
2.320197E+0
2.473244E+0
2.779339E+0
2.932386E+0
2.626291E+0
2.320197E+0
2.320197E+0
2.320197E+0
2.473244E+0
2.320197E+0
2.167149E+0
2.014102E+0
2.167149E+0
2.320197E+0
2.320197E+0
2.320197E+0
2.320197E+0
2.320197E+0
2.320197E+0
2.320197E+0
2.320197E+0
2.320197E+0
2.473244E+0
2.626291E+0
2.626291E+0
2.473244E+0
2.320197E+0
2.320197E+0
2.320197E+0
2.473244E+0
2.473244E+0
2.320197E+0
2.473244E+0
2.626291E+0
2.626291E+0
2.473244E+0
2.320197E+0
2.167149E+0
2.167149E+0
2.167149E+0
2.320197E+0
2.320197E+0
2.320197E+0
2.473244E+0
2.473244E+0
2.473244E+0
2.320197E+0
2.320197E+0
2.473244E+0
2.626291E+0
2.626291E+0
2.626291E+0
2.626291E+0
2.473244E+0
2.626291E+0
2.626291E+0
2.626291E+0
2.473244E+0
2.320197E+0
2.320197E+0
2.473244E+0
2.473244E+0
2.473244E+0
2.473244E+0
2.473244E+0
2.626291E+0
2.779339E+0
2.779339E+0
2.779339E+0
2.779339E+0
2.626291E+0
2.473244E+0
2.473244E+0
2.320197E+0
2.014102E+0
1.708008E+0
1.861055E+0
2.014102E+0
2.014102E+0
1.861055E+0
1.861055E+0
1.708008E+0
1.554960E+0
1.248866E+0
1.248866E+0
1.401913E+0
1.401913E+0
1.401913E+0
1.401913E+0
1.401913E+0
1.248866E+0
1.248866E+0
1.401913E+0
1.708008E+0
1.708008E+0
1.554960E+0
1.401913E+0
1.554960E+0
1.554960E+0
1.708008E+0
1.554960E+0
1.554960E+0
1.554960E+0
1.861055E+0
2.167149E+0
2.167149E+0
2.014102E+0
1.861055E+0
1.554960E+0
1.554960E+0
1.401913E+0
1.554960E+0
1.554960E+0
1.554960E+0
1.554960E+0
1.861055E+0
2.320197E+0
2.473244E+0
2.167149E+0
2.014102E+0
1.861055E+0
2.014102E+0
2.167149E+0
2.014102E+0
2.014102E+0
2.167149E+0
2.320197E+0
2.167149E+0
1.861055E+0
1.708008E+0
1.708008E+0
1.861055E+0
2.014102E+0
1.861055E+0
1.861055E+0
1.708008E+0
1.708008E+0
1.861055E+0
2.014102E+0
2.014102E+0
1.708008E+0
1.708008E+0
1.708008E+0
1.861055E+0
2.014102E+0
2.167149E+0
2.014102E+0
2.014102E+0
1.861055E+0
1.861055E+0
1.861055E+0
1.708008E+0
1.708008E+0
1.861055E+0
2.014102E+0
2.014102E+0
2.014102E+0
1.861055E+0
1.861055E+0
1.861055E+0
2.014102E+0
1.861055E+0
1.861055E+0
1.861055E+0
2.167149E+0
2.320197E+0
2.167149E+0
2.014102E+0
1.708008E+0
1.861055E+0
2.014102E+0
2.014102E+0
2.014102E+0
2.167149E+0
2.167149E+0
2.167149E+0
2.014102E+0
1.861055E+0
1.861055E+0
1.708008E+0
1.708008E+0
1.708008E+0
1.708008E+0
1.861055E+0
1.861055E+0
1.861055E+0
1.708008E+0
1.861055E+0
2.014102E+0
2.014102E+0
1.708008E+0
1.708008E+0
1.861055E+0
2.014102E+0
2.014102E+0
1.708008E+0
1.708008E+0
1.861055E+0
2.320197E+0
2.320197E+0
2.167149E+0
2.167149E+0
2.167149E+0
2.167149E+0
1.861055E+0
1.554960E+0
1.554960E+0
1.708008E+0
1.861055E+0
2.014102E+0
2.167149E+0
2.167149E+0
2.167149E+0
2.014102E+0
1.861055E+0
1.861055E+0
1.861055E+0
1.861055E+0
1.708008E+0
1.708008E+0
1.861055E+0
2.167149E+0
2.014102E+0
1.861055E+0
1.554960E+0
1.554960E+0
1.708008E+0
1.554960E+0
1.708008E+0
1.708008E+0
1.861055E+0
2.014102E+0
1.861055E+0
1.708008E+0
1.708008E+0
1.708008E+0
1.861055E+0
1.708008E+0
1.708008E+0
1.708008E+0
2.014102E+0
2.167149E+0
2.014102E+0
1.861055E+0
1.554960E+0
1.554960E+0
1.861055E+0
2.014102E+0
2.014102E+0
1.861055E+0
1.708008E+0
1.708008E+0
1.861055E+0
1.861055E+0
1.708008E+0
1.554960E+0
1.554960E+0
1.554960E+0
1.554960E+0
1.554960E+0
1.401913E+0
1.554960E+0
1.708008E+0
1.861055E+0
1.861055E+0
1.861055E+0
1.861055E+0
1.861055E+0
1.861055E+0
1.708008E+0
1.708008E+0
1.708008E+0
1.861055E+0
1.861055E+0
1.708008E+0
1.401913E+0
1.401913E+0
1.554960E+0
1.708008E+0
1.708008E+0
1.401913E+0
1.095819E+0
1.095819E+0
1.554960E+0
2.014102E+0
1.861055E+0
1.554960E+0
1.248866E+0
1.095819E+0
1.095819E+0
1.248866E+0
1.401913E+0
1.554960E+0
1.401913E+0
1.248866E+0
9.427712E-1
7.897239E-1
9.427712E-1
1.095819E+0
1.095819E+0
9.427712E-1
9.427712E-1
1.095819E+0
1.248866E+0
9.427712E-1
4.836294E-1
4.836294E-1
6.366766E-1
7.897239E-1
7.897239E-1
6.366766E-1
4.836294E-1
6.366766E-1
7.897239E-1
7.897239E-1
4.836294E-1
4.836294E-1
6.366766E-1
7.897239E-1
7.897239E-1
6.366766E-1
4.836294E-1
4.836294E-1
4.836294E-1
4.836294E-1
6.366766E-1
6.366766E-1
4.836294E-1
3.305820E-1
3.305820E-1
3.305820E-1
3.305820E-1
3.305820E-1
3.305820E-1
1.775348E-1
3.305820E-1
6.366766E-1
6.366766E-1
6.366766E-1
4.836294E-1
4.836294E-1
4.836294E-1
4.836294E-1
4.836294E-1
3.305820E-1
3.305820E-1
4.836294E-1
6.366766E-1
4.836294E-1
3.305820E-1
1.775348E-1
1.775348E-1
1.775348E-1
3.305820E-1
4.836294E-1
3.305820E-1
3.305820E-1
4.836294E-1
6.366766E-1
4.836294E-1
3.305820E-1
1.775348E-1
1.775348E-1
1.775348E-1
3.305820E-1
1.775348E-1
2.448750E-2
-1.285598E-1
-1.285598E-1
-2.816070E-1
-4.346543E-1
-4.346543E-1
-1.285598E-1
2.448750E-2
2.448750E-2
2.448750E-2
-1.285598E-1
-1.285598E-1
-1.285598E-1
2.448750E-2
2.448750E-2
2.448750E-2
-1.285598E-1
-2.816070E-1
-2.816070E-1
-2.816070E-1
-2.816070E-1
-2.816070E-1
-2.816070E-1
-1.285598E-1
2.448750E-2
2.448750E-2
2.448750E-2
-1.285598E-1
-4.346543E-1
-5.877015E-1
-5.877015E-1
-5.877015E-1
-5.877015E-1
-5.877015E-1
-4.346543E-1
-2.816070E-1
-2.816070E-1
-4.346543E-1
-4.346543E-1
-4.346543E-1
-2.816070E-1
-2.816070E-1
-4.346543E-1
-5.877015E-1
-5.877015E-1
-5.877015E-1
-7.407490E-1
-5.877015E-1
-5.877015E-1
-5.877015E-1
-5.877015E-1
-7.407490E-1
-5.877015E-1
-5.877015E-1
-7.407490E-1
-7.407490E-1
-5.877015E-1
-2.816070E-1
-2.816070E-1
-4.346543E-1
-5.877015E-1
-4.346543E-1
-2.816070E-1
-1.285598E-1
-1.285598E-1
-1.285598E-1
-1.285598E-1
-2.816070E-1
-4.346543E-1
-2.816070E-1
2.448750E-2
3.305820E-1
3.305820E-1
2.448750E-2
-1.285598E-1
-2.816070E-1
-2.816070E-1
-2.816070E-1
-1.285598E-1
-1.285598E-1
-1.285598E-1
-1.285598E-1
-1.285598E-1
-2.816070E-1
-2.816070E-1
-4.346543E-1
-2.816070E-1
-1.285598E-1
-1.285598E-1
-1.285598E-1
-2.816070E-1
-5.877015E-1
-8.937962E-1
-7.407490E-1
-4.346543E-1
-2.816070E-1
-2.816070E-1
-4.346543E-1
-5.877015E-1
-5.877015E-1
-5.877015E-1
-5.877015E-1
-4.346543E-1
-7.407490E-1
-8.937962E-1
-1.046844E+0
-1.046844E+0
-7.407490E-1
-5.877015E-1
-4.346543E-1
-4.346543E-1
-7.407490E-1
-7.407490E-1
-7.407490E-1
-7.407490E-1
-7.407490E-1
-8.937962E-1
-8.937962E-1
-8.937962E-1
-7.407490E-1
-7.407490E-1
-7.407490E-1
-5.877015E-1
-4.346543E-1
-5.877015E-1
-5.877015E-1
-5.877015E-1
-5.877015E-1
-7.407490E-1
-7.407490E-1
-8.937962E-1
-1.046844E+0
-1.046844E+0
-8.937962E-1
-7.407490E-1
-7.407490E-1
-7.407490E-1
-7.407490E-1
-7.407490E-1
-7.407490E-1
-7.407490E-1
-8.937962E-1
-7.407490E-1
-7.407490E-1
-8.937962E-1
-8.937962E-1
-1.046844E+0
-8.937962E-1
-5.877015E-1
-4.346543E-1
-5.877015E-1
-8.937962E-1
-1.046844E+0
-8.937962E-1
-7.407490E-1
-7.407490E-1
-7.407490E-1
-1.046844E+0
-1.046844E+0
-8.937962E-1
-8.937962E-1
-8.937962E-1
-1.046844E+0
-1.199891E+0
-1.046844E+0
-1.046844E+0
-1.046844E+0
-1.046844E+0
-1.046844E+0
-1.046844E+0
-1.046844E+0
-1.046844E+0
-1.046844E+0
-1.046844E+0
-1.046844E+0
-1.352938E+0
-1.505985E+0
-1.352938E+0
-1.046844E+0
-8.937962E-1
-1.046844E+0
-1.199891E+0
-1.046844E+0
-1.046844E+0
-8.937962E-1
-8.937962E-1
-8.937962E-1
-1.046844E+0
-1.199891E+0
-1.199891E+0
-1.046844E+0
-8.937962E-1
-1.199891E+0
-1.505985E+0
-1.659033E+0
-1.505985E+0
-1.352938E+0
-1.199891E+0
-1.046844E+0
-1.046844E+0
-1.199891E+0
-1.199891E+0
-1.199891E+0
-1.046844E+0
-1.046844E+0
-1.199891E+0
-1.352938E+0
-1.352938E+0
-1.046844E+0
-7.407490E-1
-4.346543E-1
-4.346543E-1
-2.816070E-1
-1.285598E-1
1.775348E-1
3.305820E-1
4.836294E-1
4.836294E-1
4.836294E-1
3.305820E-1
3.305820E-1
3.305820E-1
3.305820E-1
3.305820E-1
2.448750E-2
-1.285598E-1
-2.816070E-1
-2.816070E-1
-4.346543E-1
-5.877015E-1
-5.877015E-1
-4.346543E-1
-1.285598E-1
-1.285598E-1
-2.816070E-1
-4.346543E-1
-4.346543E-1
-5.877015E-1
-5.877015E-1
-5.877015E-1
-4.346543E-1
-2.816070E-1
-2.816070E-1
-5.877015E-1
-8.937962E-1
-8.937962E-1
-8.937962E-1
-8.937962E-1
-1.046844E+0
-1.199891E+0
-1.199891E+0
-1.046844E+0
-8.937962E-1
-7.407490E-1
-8.937962E-1
-1.046844E+0
-1.352938E+0
-1.505985E+0
-1.352938E+0
-1.046844E+0
-1.046844E+0
-1.352938E+0
-1.659033E+0
-1.659033E+0
-1.505985E+0
-1.199891E+0
-1.199891E+0
-1.505985E+0
-1.812080E+0
-1.812080E+0
-1.659033E+0
-1.505985E+0
-1.505985E+0
-1.505985E+0
-1.505985E+0
-1.352938E+0
-1.046844E+0
-1.046844E+0
-1.199891E+0
-1.352938E+0
-1.199891E+0
-1.199891E+0
-1.199891E+0
-1.199891E+0
-1.352938E+0
-1.505985E+0
-1.659033E+0
-1.812080E+0
-1.659033E+0
-1.352938E+0
-1.199891E+0
-1.199891E+0
-1.352938E+0
-1.659033E+0
-1.812080E+0
-1.965127E+0
-1.812080E+0
-1.812080E+0
-1.812080E+0
-1.965127E+0
-2.118175E+0
-1.965127E+0
-1.812080E+0
-1.812080E+0
-1.965127E+0
-2.118175E+0
-2.118175E+0
-2.118175E+0
-2.118175E+0
-2.118175E+0
-2.118175E+0
-1.965127E+0
-1.965127E+0
-1.965127E+0
-2.271222E+0
-2.271222E+0
-2.271222E+0
-1.965127E+0
-1.965127E+0
-2.118175E+0
-2.271222E+0
-2.424269E+0
-2.424269E+0
-2.424269E+0
-2.577316E+0
-2.577316E+0
-2.577316E+0
-2.577316E+0
-2.577316E+0
-2.730364E+0
-2.883411E+0
-2.883411E+0
-2.730364E+0
-2.577316E+0
-2.730364E+0
-3.036458E+0
-3.036458E+0
-3.036458E+0
-2.883411E+0
-2.730364E+0
-2.883411E+0
-2.883411E+0
-2.883411E+0
-2.883411E+0
-2.883411E+0
-2.883411E+0
-3.036458E+0
-3.036458E+0
-3.189506E+0
-3.342553E+0
-3.495600E+0
-3.342553E+0
-3.189506E+0
-3.036458E+0
-3.189506E+0
-3.495600E+0
-3.648647E+0
-3.648647E+0
-3.495600E+0
-3.648647E+0
-3.648647E+0
-3.648647E+0
-3.495600E+0
-3.342553E+0
-3.342553E+0
-3.495600E+0
-3.495600E+0
-3.342553E+0
-3.342553E+0
-3.342553E+0
-3.342553E+0
-3.189506E+0
-2.883411E+0
-2.883411E+0
-3.036458E+0
-3.189506E+0
-3.342553E+0
-3.495600E+0
-3.495600E+0
-3.189506E+0
-3.036458E+0
-2.883411E+0
-2.883411E+0
-3.036458E+0
-3.036458E+0
-2.883411E+0
-2.730364E+0
-2.424269E+0
-2.271222E+0
-2.271222E+0
-2.271222E+0
-2.271222E+0
-2.424269E+0
-2.577316E+0
-2.730364E+0
-2.730364E+0
-2.577316E+0
-2.577316E+0
-2.730364E+0
-2.730364E+0
-2.577316E+0
-2.577316E+0
-2.577316E+0
-2.883411E+0
-3.189506E+0
-3.342553E+0
-3.342553E+0
-3.036458E+0
-2.883411E+0
-2.883411E+0
-3.189506E+0
-3.495600E+0
-3.495600E+0
-3.495600E+0
-3.342553E+0
-3.189506E+0
-3.189506E+0
-3.342553E+0
-3.648647E+0
-3.801695E+0
-3.648647E+0
-3.495600E+0
-3.342553E+0
-3.342553E+0
-3.495600E+0
-3.648647E+0
-3.648647E+0
-3.495600E+0
-3.342553E+0
-3.189506E+0
-3.342553E+0
-3.648647E+0
-3.648647E+0
-3.342553E+0
-3.189506E+0
-3.036458E+0
-3.036458E+0
-2.883411E+0
-2.883411E+0
-2.883411E+0
-3.036458E+0
-3.036458E+0
-2.883411E+0
-2.730364E+0
-2.577316E+0
-2.577316E+0
-2.577316E+0
-2.424269E+0
-2.271222E+0
-2.118175E+0
-1.965127E+0
-1.812080E+0
-1.965127E+0
-2.118175E+0
-2.118175E+0
-1.965127E+0
-1.812080E+0
-1.812080E+0
-1.812080E+0
-1.812080E+0
-1.965127E+0
-2.271222E+0
-2.424269E+0
-2.424269E+0
-2.424269E+0
-2.424269E+0
-2.424269E+0
-2.271222E+0
-2.424269E+0
-2.577316E+0
-2.883411E+0
-3.189506E+0
-3.036458E+0
-2.883411E+0
-2.883411E+0
-3.342553E+0
-3.648647E+0
-3.648647E+0
-3.495600E+0
-3.342553E+0
-3.342553E+0
-3.342553E+0
-3.495600E+0
-3.648647E+0
-3.648647E+0
-3.648647E+0
-3.801695E+0
-3.954742E+0
-4.107789E+0
-3.954742E+0
-3.801695E+0
-3.801695E+0
-3.801695E+0
-3.801695E+0
-3.648647E+0
-3.495600E+0
-3.495600E+0
-3.648647E+0
-3.648647E+0
-3.801695E+0
-3.801695E+0
-3.648647E+0
-3.648647E+0
-3.801695E+0
-3.954742E+0
-3.648647E+0
-3.495600E+0
-3.342553E+0
-3.495600E+0
-3.495600E+0
-3.495600E+0
-3.342553E+0
-3.189506E+0
-3.189506E+0
-3.342553E+0
-3.342553E+0
-3.342553E+0
-3.495600E+0
-3.495600E+0
-3.342553E+0
-3.342553E+0
-3.342553E+0
-3.189506E+0
-3.189506E+0
-3.189506E+0
-3.342553E+0
-3.648647E+0
-3.648647E+0
-3.495600E+0
-3.342553E+0
-3.495600E+0
-3.648647E+0
-3.648647E+0
-3.342553E+0
-3.036458E+0
-3.189506E+0
-3.342553E+0
-3.495600E+0
-3.495600E+0
-3.495600E+0
-3.495600E+0
-3.495600E+0
-3.648647E+0
-3.801695E+0
-3.954742E+0
-3.801695E+0
-3.648647E+0
-3.495600E+0
-3.801695E+0
-3.954742E+0
-3.801695E+0
-3.801695E+0
-3.648647E+0
-3.648647E+0
-3.648647E+0
-3.801695E+0
-4.107789E+0
-4.260836E+0
-4.107789E+0
-3.954742E+0
-3.954742E+0
-4.107789E+0
-4.260836E+0
-4.107789E+0
-4.107789E+0
-3.954742E+0
-4.107789E+0
-4.260836E+0
-4.260836E+0
-4.260836E+0
-4.260836E+0
-4.107789E+0
-4.107789E+0
-4.107789E+0
-4.260836E+0
-4.260836E+0
-4.260836E+0
-4.413884E+0
-4.566931E+0
-4.566931E+0
-4.413884E+0
-4.260836E+0
-4.260836E+0
-4.260836E+0
-4.260836E+0
-4.260836E+0
-4.413884E+0
-4.413884E+0
-4.413884E+0
-4.413884E+0
-4.566931E+0
-4.413884E+0
-4.413884E+0
-4.260836E+0
-4.260836E+0
-4.260836E+0
-4.107789E+0
-4.107789E+0
-4.260836E+0
-4.413884E+0
-4.413884E+0
-4.260836E+0
-4.260836E+0
-4.107789E+0
-4.260836E+0
-4.413884E+0
-4.413884E+0
-4.260836E+0
-4.107789E+0
-4.107789E+0
-4.260836E+0
-4.413884E+0
-4.413884E+0
-4.413884E+0
-4.413884E+0
-4.413884E+0
-4.260836E+0
-4.260836E+0
-4.260836E+0
-4.413884E+0
-4.260836E+0
-4.260836E+0
-4.260836E+0
-4.413884E+0
-4.413884E+0
-4.413884E+0
-4.566931E+0
-4.719978E+0
-4.873025E+0
-4.719978E+0
-4.566931E+0
-4.413884E+0
-4.566931E+0
-4.873025E+0
-5.026073E+0
-4.873025E+0
-4.873025E+0
-4.873025E+0
-5.026073E+0
-5.026073E+0
-4.873025E+0
-4.719978E+0
-4.719978E+0
-4.873025E+0
-5.026073E+0
-5.179120E+0
-5.026073E+0
-4.719978E+0
-4.566931E+0
-4.719978E+0
-4.873025E+0
-4.873025E+0
-4.873025E+0
-4.873025E+0
-5.026073E+0
-5.179120E+0
-5.026073E+0
-4.873025E+0
-4.719978E+0
-4.566931E+0
-4.719978E+0
-4.873025E+0
-5.026073E+0
-5.026073E+0
-5.026073E+0
-5.179120E+0
-5.026073E+0
-4.873025E+0
-4.873025E+0
-4.873025E+0
-4.719978E+0
-4.719978E+0
-4.873025E+0
-5.026073E+0
-5.026073E+0
-4.873025E+0
-4.873025E+0
-5.026073E+0
-5.026073E+0
-4.873025E+0
-4.873025E+0
-4.719978E+0
-5.026073E+0
-5.332167E+0
-5.485214E+0
-5.332167E+0
-5.179120E+0
-5.179120E+0
-5.179120E+0
-5.179120E+0
-5.179120E+0
-5.179120E+0
-5.179120E+0
-5.179120E+0
-5.026073E+0
-5.179120E+0
-5.179120E+0
-5.332167E+0
-5.332167E+0
-5.485214E+0
-5.332167E+0
-5.179120E+0
-4.873025E+0
-5.026073E+0
-5.332167E+0
-5.638262E+0
-5.485214E+0
-5.485214E+0
-5.485214E+0
-5.332167E+0
-5.179120E+0
-5.179120E+0
-5.332167E+0
-5.332167E+0
-5.179120E+0
-5.179120E+0
-5.179120E+0
-5.485214E+0
-5.638262E+0
-5.791309E+0
-5.485214E+0
-5.485214E+0
-5.485214E+0
-5.485214E+0
-5.485214E+0
-5.485214E+0
-5.485214E+0
-5.485214E+0
-5.485214E+0
-5.485214E+0
-5.485214E+0
-5.485214E+0
-5.485214E+0
-5.332167E+0
-5.332167E+0
-5.485214E+0
-5.638262E+0
-5.638262E+0
-5.638262E+0
-5.485214E+0
-5.485214E+0
-5.485214E+0
-5.332167E+0
-5.332167E+0
-5.332167E+0
-5.485214E+0
-5.485214E+0
-5.638262E+0
-5.485214E+0
-5.485214E+0
-5.332167E+0
-5.332167E+0
-5.332167E+0
-5.332167E+0
-5.332167E+0
-5.332167E+0
-5.485214E+0
-5.485214E+0
-5.485214E+0
-5.485214E+0
-5.485214E+0
-5.638262E+0
-5.485214E+0
-5.485214E+0
-5.332167E+0
-5.332167E+0
-5.485214E+0
-5.638262E+0
-5.638262E+0
-5.485214E+0
-5.332167E+0
-5.332167E+0
-5.332167E+0
-5.179120E+0
-5.179120E+0
-5.485214E+0
-5.944356E+0
-5.944356E+0
-5.791309E+0
-5.332167E+0
-5.179120E+0
-5.332167E+0
-5.638262E+0
-5.791309E+0
-5.791309E+0
-5.638262E+0
-5.485214E+0
-5.485214E+0
-5.485214E+0
-5.485214E+0
-5.485214E+0
-5.485214E+0
-5.485214E+0
-5.638262E+0
-5.791309E+0
-5.791309E+0
-5.791309E+0
-5.944356E+0
-5.944356E+0
-5.944356E+0
-5.791309E+0
-5.638262E+0
-5.791309E+0
-5.944356E+0
-6.097403E+0
-5.944356E+0
-5.638262E+0
-5.332167E+0
-5.179120E+0
-5.332167E+0
-5.332167E+0
-5.332167E+0
-5.332167E+0
-5.332167E+0
-5.179120E+0
-5.179120E+0
-5.485214E+0
-5.638262E+0
-5.638262E+0
-5.638262E+0
-5.638262E+0
-5.638262E+0
-5.638262E+0
-5.485214E+0
-5.332167E+0
-5.332167E+0
-5.332167E+0
-5.638262E+0
-5.638262E+0
-5.638262E+0
-5.485214E+0
-5.485214E+0
-5.638262E+0
-5.638262E+0
-5.485214E+0
-5.332167E+0
-5.332167E+0
-5.485214E+0
-5.638262E+0
-5.638262E+0
-5.485214E+0
-5.332167E+0
-5.332167E+0
-5.485214E+0
-5.485214E+0
-5.638262E+0
-5.791309E+0
-5.944356E+0
-5.791309E+0
-5.638262E+0
-5.485214E+0
-5.485214E+0
-5.485214E+0
-5.485214E+0
-5.332167E+0
-5.485214E+0
-5.638262E+0
-5.638262E+0
-5.638262E+0
-5.638262E+0
-5.638262E+0
-5.791309E+0
-5.485214E+0
-5.332167E+0
-5.332167E+0
-5.638262E+0
-5.944356E+0
-5.944356E+0
-5.791309E+0
-5.791309E+0
-5.791309E+0
-5.638262E+0
-5.791309E+0
-5.944356E+0
-5.791309E+0
-5.638262E+0
-5.485214E+0
-5.332167E+0
-5.332167E+0
-5.332167E+0
-5.485214E+0
-5.485214E+0
-5.638262E+0
-5.638262E+0
-5.638262E+0
-5.638262E+0
-5.638262E+0
-5.791309E+0
-5.638262E+0
-5.485214E+0
-5.179120E+0
-5.332167E+0
-5.485214E+0
-5.791309E+0
-5.791309E+0
-5.485214E+0
-5.332167E+0
-5.179120E+0
-5.332167E+0
-5.638262E+0
-5.485214E+0
-5.179120E+0
-5.026073E+0
-5.179120E+0
-5.485214E+0
-5.791309E+0
-5.791309E+0
-5.638262E+0
-5.332167E+0
-5.332167E+0
-5.485214E+0
-5.485214E+0
-5.332167E+0
-5.179120E+0
-5.332167E+0
-5.638262E+0
-5.791309E+0
-5.791309E+0
-5.638262E+0
-5.485214E+0
-5.332167E+0
-5.638262E+0
-5.791309E+0
-5.791309E+0
-5.485214E+0
-5.332167E+0
-5.485214E+0
-5.638262E+0
-5.638262E+0
-5.638262E+0
-5.638262E+0
-5.638262E+0
-5.485214E+0
-5.179120E+0
-5.179120E+0
-5.332167E+0
-5.485214E+0
-5.485214E+0
-5.485214E+0
-5.638262E+0
-5.791309E+0
-5.791309E+0
-5.638262E+0
-5.485214E+0
-5.485214E+0
-5.485214E+0
-5.485214E+0
-5.485214E+0
-5.485214E+0
-5.485214E+0
-5.485214E+0
-5.485214E+0
-5.332167E+0
-5.485214E+0
-5.485214E+0
-5.638262E+0
-5.791309E+0
-5.791309E+0
-5.638262E+0
-5.485214E+0
-5.179120E+0
-5.026073E+0
-4.873025E+0
-5.179120E+0
-5.332167E+0
-5.485214E+0
-5.485214E+0
-5.485214E+0
-5.485214E+0
-5.332167E+0
-5.332167E+0
-5.485214E+0
-5.638262E+0
-5.485214E+0
-5.179120E+0
-4.873025E+0
-5.026073E+0
-5.332167E+0
-5.485214E+0
-5.332167E+0
-5.179120E+0
-5.179120E+0
-5.332167E+0
-5.179120E+0
-5.179120E+0
-5.179120E+0
-5.179120E+0
-5.332167E+0
-5.332167E+0
-5.179120E+0
-5.026073E+0
-5.026073E+0
-5.332167E+0
-5.638262E+0
-5.485214E+0
-5.179120E+0
-4.873025E+0
-5.026073E+0
-5.179120E+0
-5.179120E+0
-5.179120E+0
-5.179120E+0
-5.179120E+0
-5.179120E+0
-5.332167E+0
-5.332167E+0
-5.332167E+0
-5.179120E+0
-5.026073E+0
-4.873025E+0
-5.179120E+0
-5.179120E+0
-5.179120E+0
-4.873025E+0
-4.873025E+0
-5.026073E+0
-5.332167E+0
-5.179120E+0
-5.179120E+0
-5.026073E+0
-5.026073E+0
-4.873025E+0
-5.026073E+0
-5.026073E+0
-5.179120E+0
-5.026073E+0
-4.873025E+0
-4.873025E+0
-4.873025E+0
-5.026073E+0
-5.179120E+0
-5.332167E+0
-5.332167E+0
-5.179120E+0
-4.873025E+0
-4.873025E+0
-4.873025E+0
-5.026073E+0
-5.179120E+0
-5.179120E+0
-5.026073E+0
-4.873025E+0
-4.873025E+0
-5.026073E+0
-5.026073E+0
-5.026073E+0
-5.179120E+0
-5.332167E+0
-5.485214E+0
-5.332167E+0
-5.179120E+0
-5.026073E+0
-5.026073E+0
-5.026073E+0
-5.026073E+0
-5.179120E+0
-5.332167E+0
-5.332167E+0
-5.332167E+0
-5.179120E+0
-5.332167E+0
-5.332167E+0
-5.179120E+0
-5.026073E+0
-5.026073E+0
-5.179120E+0
-5.332167E+0
-5.332167E+0
-5.179120E+0
-5.179120E+0
-5.179120E+0
-5.179120E+0
-5.179120E+0
-5.332167E+0
-5.179120E+0
-4.873025E+0
-4.719978E+0
-4.719978E+0
-4.873025E+0
-4.873025E+0
-4.719978E+0
-4.873025E+0
-4.873025E+0
-4.873025E+0
-4.873025E+0
-4.873025E+0
-4.719978E+0
-4.873025E+0
-5.026073E+0
-5.179120E+0
-5.179120E+0
-5.179120E+0
-5.026073E+0
-5.026073E+0
-5.026073E+0
-5.179120E+0
-5.179120E+0
-5.026073E+0
-5.026073E+0
-5.026073E+0
-4.873025E+0
-4.873025E+0
-5.026073E+0
-5.026073E+0
-4.873025E+0
-4.873025E+0
-5.026073E+0
-5.026073E+0
-5.179120E+0
-5.179120E+0
-5.026073E+0
-4.873025E+0
-4.873025E+0
-5.026073E+0
-5.026073E+0
-5.026073E+0
-5.026073E+0
-5.026073E+0
-5.026073E+0
-5.179120E+0
-5.179120E+0
-5.179120E+0
-5.179120E+0
-5.179120E+0
-5.026073E+0
-4.719978E+0
-4.719978E+0
-4.873025E+0
-5.026073E+0
-5.026073E+0
-5.026073E+0
-4.873025E+0
-4.873025E+0
-4.873025E+0
-4.719978E+0
-4.566931E+0
-4.566931E+0
-4.566931E+0
-4.413884E+0
-4.260836E+0
-4.107789E+0
-4.260836E+0
-4.260836E+0
-4.260836E+0
-4.413884E+0
-4.413884E+0
-4.413884E+0
-4.566931E+0
-4.719978E+0
-4.873025E+0
-4.566931E+0
-4.260836E+0
-4.260836E+0
-4.260836E+0
-4.413884E+0
-4.566931E+0
-4.413884E+0
-4.260836E+0
-4.260836E+0
-4.566931E+0
-4.566931E+0
-4.413884E+0
-4.107789E+0
-3.954742E+0
-3.954742E+0
-3.954742E+0
-3.954742E+0
-4.107789E+0
-4.260836E+0
-4.260836E+0
-4.260836E+0
-4.107789E+0
-4.107789E+0
-3.954742E+0
-3.801695E+0
-3.954742E+0
-3.954742E+0
-3.954742E+0
-4.107789E+0
-3.954742E+0
-3.954742E+0
-3.954742E+0
-4.107789E+0
-4.107789E+0
-4.260836E+0
-3.954742E+0
-3.648647E+0
-3.495600E+0
-3.495600E+0
-3.648647E+0
-3.954742E+0
-4.107789E+0
-4.107789E+0
-3.801695E+0
-3.648647E+0
-3.801695E+0
-3.801695E+0
-3.648647E+0
-3.342553E+0
-3.189506E+0
-3.342553E+0
-3.342553E+0
-3.495600E+0
-3.495600E+0
-3.648647E+0
-3.495600E+0
-3.342553E+0
-3.189506E+0
-3.036458E+0
-3.036458E+0
-3.036458E+0
-3.189506E+0
-3.342553E+0
-3.495600E+0
-3.495600E+0
-3.342553E+0
-3.189506E+0
-3.036458E+0
-3.036458E+0
-3.189506E+0
-3.495600E+0
-3.495600E+0
-3.342553E+0
-3.189506E+0
-3.189506E+0
-3.036458E+0
-3.036458E+0
-3.036458E+0
-3.189506E+0
-3.036458E+0
-2.730364E+0
-2.883411E+0
-3.189506E+0
-3.342553E+0
-3.036458E+0
-2.883411E+0
-3.036458E+0
-3.189506E+0
-3.342553E+0
-3.342553E+0
-3.036458E+0
-2.730364E+0
-2.577316E+0
-2.424269E+0
-2.577316E+0
-2.730364E+0
-2.883411E+0
-2.883411E+0
-2.730364E+0
-2.577316E+0
-2.577316E+0
-2.730364E+0
-2.730364E+0
-2.730364E+0
-2.577316E+0
-2.577316E+0
-2.730364E+0
-2.883411E+0
-2.730364E+0
-2.730364E+0
-2.883411E+0
-3.036458E+0
-2.883411E+0
-2.577316E+0
-2.424269E+0
-2.424269E+0
-2.577316E+0
-2.577316E+0
-2.424269E+0
-2.424269E+0
-2.271222E+0
-2.118175E+0
-2.118175E+0
-2.271222E+0
-2.424269E+0
-2.424269E+0
-2.424269E+0
-2.271222E+0
-2.118175E+0
-2.271222E+0
-2.271222E+0
-2.424269E+0
-2.577316E+0
-2.577316E+0
-2.424269E+0
-2.118175E+0
-2.118175E+0
-2.271222E+0
-2.424269E+0
-2.424269E+0
-2.424269E+0
-2.271222E+0
-2.271222E+0
-2.424269E+0
-2.424269E+0
-2.271222E+0
-2.118175E+0
-2.118175E+0
-2.271222E+0
-2.577316E+0
-2.577316E+0
-2.271222E+0
-2.118175E+0
-2.118175E+0
-2.271222E+0
-2.118175E+0
-1.965127E+0
-1.812080E+0
-1.659033E+0
-1.505985E+0
-1.505985E+0
-1.659033E+0
-1.812080E+0
-2.118175E+0
-2.118175E+0
-2.118175E+0
-2.118175E+0
-2.118175E+0
-2.118175E+0
-1.965127E+0
-1.965127E+0
-1.812080E+0
-1.812080E+0
-1.812080E+0
-1.812080E+0
-1.965127E+0
-1.965127E+0
-1.812080E+0
-1.659033E+0
-1.659033E+0
-1.659033E+0
-1.505985E+0
-1.505985E+0
-1.505985E+0
-1.659033E+0
-1.812080E+0
-1.965127E+0
-1.965127E+0
-1.812080E+0
-1.659033E+0
-1.505985E+0
-1.352938E+0
-1.352938E+0
-1.505985E+0
-1.505985E+0
-1.505985E+0
-1.352938E+0
-1.505985E+0
-1.659033E+0
-1.659033E+0
-1.505985E+0
-1.199891E+0
-1.046844E+0
-1.199891E+0
-1.505985E+0
-1.659033E+0
-1.505985E+0
-1.352938E+0
-1.199891E+0
-1.352938E+0
-1.352938E+0
-1.199891E+0
-1.046844E+0
-8.937962E-1
-1.046844E+0
-1.352938E+0
-1.659033E+0
-1.505985E+0
-1.199891E+0
-1.199891E+0
-1.199891E+0
-1.199891E+0
-8.937962E-1
-7.407490E-1
-8.937962E-1
-1.352938E+0
-1.505985E+0
-1.505985E+0
-1.046844E+0
-7.407490E-1
-8.937962E-1
-1.199891E+0
-1.352938E+0
-1.199891E+0
-1.046844E+0
-1.046844E+0
-1.046844E+0
-1.352938E+0
-1.505985E+0
-1.352938E+0
-8.937962E-1
-7.407490E-1
-7.407490E-1
-7.407490E-1
-8.937962E-1
-1.046844E+0
-1.046844E+0
-1.046844E+0
-8.937962E-1
-8.937962E-1
-8.937962E-1
-7.407490E-1
-5.877015E-1
-2.816070E-1
-5.877015E-1
-8.937962E-1
-8.937962E-1
-5.877015E-1
-4.346543E-1
-2.816070E-1
-2.816070E-1
-4.346543E-1
-7.407490E-1
-1.046844E+0
-1.046844E+0
-8.937962E-1
-7.407490E-1
-7.407490E-1
-7.407490E-1
-5.877015E-1
-5.877015E-1
-5.877015E-1
-5.877015E-1
-5.877015E-1
-2.816070E-1
-1.285598E-1
-1.285598E-1
-2.816070E-1
-5.877015E-1
-5.877015E-1
-1.285598E-1
2.448750E-2
-1.285598E-1
-2.816070E-1
-2.816070E-1
2.448750E-2
2.448750E-2
2.448750E-2
-1.285598E-1
-2.816070E-1
-2.816070E-1
-2.816070E-1
-2.816070E-1
-2.816070E-1
-1.285598E-1
2.448750E-2
-1.285598E-1
-4.346543E-1
-5.877015E-1
-2.816070E-1
2.448750E-2
3.305820E-1
3.305820E-1
3.305820E-1
2.448750E-2
2.448750E-2
2.448750E-2
1.775348E-1
1.775348E-1
-1.285598E-1
-2.816070E-1
-2.816070E-1
2.448750E-2
1.775348E-1
1.775348E-1
2.448750E-2
-1.285598E-1
2.448750E-2
1.775348E-1
3.305820E-1
3.305820E-1
4.836294E-1
6.366766E-1
6.366766E-1
1.775348E-1
-5.877015E-1
-7.407490E-1
2.448750E-2
1.095819E+0
1.248866E+0
7.897239E-1
3.305820E-1
1.775348E-1
3.305820E-1
4.836294E-1
4.836294E-1
3.305820E-1
3.305820E-1
4.836294E-1
6.366766E-1
7.897239E-1
6.366766E-1
4.836294E-1
4.836294E-1
6.366766E-1
6.366766E-1
6.366766E-1
6.366766E-1
6.366766E-1
6.366766E-1
4.836294E-1
3.305820E-1
3.305820E-1
4.836294E-1
6.366766E-1
6.366766E-1
4.836294E-1
2.448750E-2
-1.285598E-1
4.836294E-1
1.401913E+0
1.861055E+0
1.861055E+0
1.401913E+0
1.095819E+0
6.366766E-1
4.836294E-1
7.897239E-1
9.427712E-1
9.427712E-1
7.897239E-1
7.897239E-1
1.248866E+0
1.708008E+0
1.708008E+0
1.248866E+0
7.897239E-1
1.775348E-1
-1.285598E-1
1.775348E-1
1.248866E+0
1.861055E+0
2.167149E+0
2.014102E+0
1.708008E+0
1.401913E+0
1.095819E+0
9.427712E-1
9.427712E-1
1.095819E+0
1.095819E+0
9.427712E-1
9.427712E-1
1.095819E+0
1.401913E+0
1.554960E+0
1.554960E+0
1.401913E+0
1.248866E+0
1.248866E+0
1.248866E+0
1.248866E+0
1.401913E+0
1.554960E+0
1.554960E+0
1.708008E+0
1.708008E+0
1.708008E+0
1.708008E+0
1.708008E+0
1.708008E+0
1.554960E+0
1.401913E+0
1.401913E+0
1.554960E+0
1.708008E+0
1.554960E+0
1.401913E+0
1.554960E+0
1.554960E+0
1.708008E+0
1.401913E+0
9.427712E-1
1.554960E+0
2.473244E+0
2.932386E+0
2.320197E+0
1.401913E+0
1.095819E+0
1.401913E+0
1.708008E+0
1.708008E+0
1.554960E+0
1.401913E+0
1.248866E+0
1.248866E+0
1.248866E+0
1.554960E+0
1.708008E+0
1.554960E+0
1.554960E+0
1.554960E+0
1.861055E+0
1.861055E+0
1.554960E+0
1.554960E+0
1.554960E+0
1.554960E+0
1.401913E+0
1.401913E+0
1.401913E+0
1.401913E+0
1.401913E+0
1.401913E+0
1.554960E+0
1.554960E+0
1.708008E+0
1.554960E+0
1.248866E+0
1.095819E+0
1.401913E+0
1.554960E+0
1.554960E+0
1.248866E+0
1.095819E+0
1.248866E+0
1.401913E+0
1.401913E+0
1.401913E+0
1.248866E+0
1.095819E+0
1.095819E+0
1.401913E+0
1.554960E+0
1.401913E+0
1.095819E+0
1.095819E+0
1.401913E+0
1.708008E+0
1.708008E+0
1.401913E+0
1.095819E+0
1.095819E+0
1.248866E+0
1.248866E+0
1.248866E+0
1.248866E+0
1.248866E+0
1.095819E+0
4.836294E-1
-2.816070E-1
1.775348E-1
1.554960E+0
2.626291E+0
2.473244E+0
1.401913E+0
4.836294E-1
4.836294E-1
9.427712E-1
1.248866E+0
1.248866E+0
1.095819E+0
9.427712E-1
7.897239E-1
7.897239E-1
7.897239E-1
6.366766E-1
3.305820E-1
1.775348E-1
2.448750E-2
2.448750E-2
2.448750E-2
2.448750E-2
2.448750E-2
1.775348E-1
3.305820E-1
1.775348E-1
-4.346543E-1
-1.199891E+0
-1.812080E+0
-1.505985E+0
-7.407490E-1
-5.877015E-1
-1.352938E+0
-2.118175E+0
-2.577316E+0
-2.577316E+0
-2.730364E+0
-3.036458E+0
-3.189506E+0
-3.189506E+0
-3.189506E+0
-3.342553E+0
-3.495600E+0
-3.648647E+0
-3.342553E+0
-3.189506E+0
-2.883411E+0
-2.730364E+0
-2.730364E+0
-2.730364E+0
-2.577316E+0
-2.424269E+0
-2.577316E+0
-2.577316E+0
-2.577316E+0
-2.424269E+0
-2.577316E+0
-3.036458E+0
-3.648647E+0
-3.495600E+0
-2.730364E+0
-1.965127E+0
-1.965127E+0
-2.577316E+0
-3.189506E+0
-3.342553E+0
-3.189506E+0
-3.189506E+0
-3.189506E+0
-3.342553E+0
-3.342553E+0
-3.648647E+0
-4.260836E+0
-4.260836E+0
-3.801695E+0
-3.189506E+0
-3.189506E+0
-3.954742E+0
-4.873025E+0
-5.026073E+0
-4.566931E+0
-4.260836E+0
-4.107789E+0
-4.413884E+0
-4.719978E+0
-4.719978E+0
-4.566931E+0
-4.413884E+0
-4.566931E+0
-4.719978E+0
-4.873025E+0
-4.873025E+0
-4.873025E+0
-5.026073E+0
-5.179120E+0
-5.332167E+0
-5.179120E+0
-4.873025E+0
-4.719978E+0
-4.873025E+0
-5.026073E+0
-5.179120E+0
-5.485214E+0
-5.485214E+0
-5.179120E+0
-5.026073E+0
-4.719978E+0
-4.719978E+0
-4.873025E+0
-5.026073E+0
-5.179120E+0
-5.026073E+0
-4.566931E+0
-4.260836E+0
-4.260836E+0
-4.260836E+0
-4.413884E+0
-4.260836E+0
-4.260836E+0
-4.260836E+0
-4.260836E+0
-4.413884E+0
-4.413884E+0
-4.413884E+0
-4.413884E+0
-4.413884E+0
-4.413884E+0
-4.566931E+0
-4.719978E+0
-4.719978E+0
-4.873025E+0
-5.026073E+0
-5.026073E+0
-4.873025E+0
-4.873025E+0
-5.026073E+0
-4.873025E+0
-4.566931E+0
-4.566931E+0
-5.026073E+0
-5.332167E+0
-5.332167E+0
-5.179120E+0
-4.873025E+0
-4.719978E+0
-4.413884E+0
-4.413884E+0
-4.566931E+0
-4.719978E+0
-4.566931E+0
-4.260836E+0
-4.260836E+0
-4.260836E+0
-4.413884E+0
-4.566931E+0
-4.566931E+0
-4.566931E+0
-4.260836E+0
-4.260836E+0
-4.413884E+0
-4.719978E+0
-4.566931E+0
-4.413884E+0
-4.566931E+0
-4.873025E+0
-5.026073E+0
-5.179120E+0
-5.179120E+0
-5.179120E+0
-5.179120E+0
-5.332167E+0
-5.638262E+0
-5.638262E+0
-5.485214E+0
-5.332167E+0
-5.332167E+0
-5.485214E+0
-5.485214E+0
-5.332167E+0
-5.179120E+0
-5.332167E+0
-5.332167E+0
-5.179120E+0
-5.179120E+0
-5.026073E+0
-4.873025E+0
-5.026073E+0
-5.179120E+0
-5.332167E+0
-5.332167E+0
-5.485214E+0
-5.638262E+0
-5.944356E+0
-5.944356E+0
-5.638262E+0
-5.332167E+0
-5.332167E+0
-5.638262E+0
-5.944356E+0
-5.944356E+0
-5.791309E+0
-5.638262E+0
-5.791309E+0
-6.097403E+0
-6.250451E+0
-6.403498E+0
-6.250451E+0
-6.097403E+0
-6.097403E+0
-6.403498E+0
-6.862640E+0
-6.403498E+0
-5.485214E+0
-4.873025E+0
-5.485214E+0
-6.556545E+0
-7.168735E+0
-7.168735E+0
-7.015688E+0
-6.709592E+0
-6.862640E+0
-7.015688E+0
-7.168735E+0
-7.474829E+0
-7.627877E+0
-7.168735E+0
-5.944356E+0
-5.179120E+0
-5.944356E+0
-7.474829E+0
-8.393113E+0
-8.240066E+0
-7.474829E+0
-7.015688E+0
-7.168735E+0
-7.321781E+0
-7.474829E+0
-7.474829E+0
-7.321781E+0
-6.862640E+0
-6.862640E+0
-7.474829E+0
-8.087018E+0
-8.087018E+0
-7.933970E+0
-8.087018E+0
-8.699207E+0
-9.311396E+0
-9.617491E+0
-9.158348E+0
-8.546159E+0
-8.240066E+0
-8.240066E+0
-8.699207E+0
-9.005302E+0
-9.005302E+0
-9.005302E+0
-9.464444E+0
-9.923585E+0
-9.923585E+0
-9.617491E+0
-9.158348E+0
-9.005302E+0
-9.158348E+0
-9.158348E+0
-9.158348E+0
-9.311396E+0
-9.311396E+0
-9.311396E+0
-9.311396E+0
-9.464444E+0
-9.617491E+0
-9.617491E+0
-9.311396E+0
-9.464444E+0
-1.007663E+1
-1.068882E+1
-1.068882E+1
-9.923585E+0
-9.770537E+0
-1.053577E+1
-1.114796E+1
-1.145406E+1
-1.176015E+1
-1.191320E+1
-1.191320E+1
-1.191320E+1
-1.221929E+1
-1.237234E+1
-1.221929E+1
-1.191320E+1
-1.176015E+1
-1.191320E+1
-1.221929E+1
-1.237234E+1
-1.252539E+1
-1.283148E+1
-1.298453E+1
-1.329063E+1
-1.344367E+1
-1.359672E+1
-1.344367E+1
-1.313758E+1
-1.329063E+1
-1.359672E+1
-1.374977E+1
-1.374977E+1
-1.374977E+1
-1.405586E+1
-1.466805E+1
-1.512719E+1
-1.528024E+1
-1.512719E+1
-1.543329E+1
-1.635157E+1
-1.696376E+1
-1.650462E+1
-1.528024E+1
-1.390281E+1
-1.252539E+1
-1.191320E+1
-1.313758E+1
-1.573938E+1
-1.803509E+1
-1.864728E+1
-1.849423E+1
-1.834119E+1
-1.849423E+1
-1.925947E+1
-2.094299E+1
-2.186127E+1
-2.048385E+1
-1.742290E+1
-1.604548E+1
-1.757595E+1
-1.971861E+1
-1.925947E+1
-1.711681E+1
-1.619853E+1
-1.726985E+1
-1.864728E+1
-1.895338E+1
-1.880033E+1
-1.864728E+1
-1.803509E+1
-1.803509E+1
-1.941252E+1
-2.078994E+1
-2.048385E+1
-1.941252E+1
-2.002471E+1
-2.186127E+1
-2.293260E+1
-2.277956E+1
-2.247346E+1
-2.232042E+1
-2.140213E+1
-2.002471E+1
-1.895338E+1
-1.895338E+1
-1.971861E+1
-2.048385E+1
-2.078994E+1
-2.109604E+1
-2.186127E+1
-2.293260E+1
-2.369784E+1
-2.415698E+1
-2.476917E+1
-2.522831E+1
-2.553441E+1
-2.599355E+1
-2.645269E+1
-2.660574E+1
-2.645269E+1
-2.660574E+1
-2.691183E+1
-2.706488E+1
-2.691183E+1
-2.691183E+1
-2.721793E+1
-2.737098E+1
-2.737098E+1
-2.767707E+1
-2.828926E+1
-2.890145E+1
-2.905450E+1
-2.890145E+1
-2.905450E+1
-2.920754E+1
-2.981973E+1
-3.058497E+1
-3.043192E+1
-2.997278E+1
-3.027887E+1
-3.135021E+1
-3.257458E+1
-3.272763E+1
-3.135021E+1
-2.981973E+1
-2.997278E+1
-3.135021E+1
-3.303373E+1
-3.410506E+1
-3.456420E+1
-3.502334E+1
-3.548248E+1
-3.548248E+1
-3.487029E+1
-3.456420E+1
-3.609467E+1
-3.839038E+1
-4.007390E+1
-3.992085E+1
-3.869648E+1
-3.793124E+1
-3.854343E+1
-3.930866E+1
-3.900257E+1
-3.808428E+1
-3.793124E+1
-3.854343E+1
-3.915562E+1
-3.946171E+1
-3.961476E+1
-4.037999E+1
-4.160437E+1
-4.282875E+1
-4.328789E+1
-4.282875E+1
-4.206352E+1
-4.145132E+1
-4.160437E+1
-4.191047E+1
-4.236961E+1
-4.313485E+1
-4.374703E+1
-4.390008E+1
-4.390008E+1
-4.405313E+1
-4.451227E+1
-4.451227E+1
-4.435922E+1
-4.405313E+1
-4.420618E+1
-4.466532E+1
-4.497141E+1
-4.497141E+1
-4.497141E+1
-4.497141E+1
-4.512446E+1
-4.543055E+1
-4.588969E+1
-4.650189E+1
-4.696103E+1
-4.726712E+1
-4.726712E+1
-4.711407E+1
-4.726712E+1
-4.742017E+1
-4.772626E+1
-4.787931E+1
-4.772626E+1
-4.772626E+1
-4.818540E+1
-4.849150E+1
-4.864455E+1
-4.864455E+1
-4.879759E+1
-4.910369E+1
-4.940978E+1
-4.956283E+1
-4.986892E+1
-5.017502E+1
-5.032807E+1
-5.017502E+1
-5.017502E+1
-5.017502E+1
-5.032807E+1
-5.032807E+1
-5.032807E+1
-5.048112E+1
-5.078721E+1
-5.078721E+1
-5.063416E+1
-5.063416E+1
-5.109330E+1
-5.185854E+1
-5.231768E+1
-5.277682E+1
-5.292987E+1
-5.292987E+1
-5.277682E+1
-5.231768E+1
-5.216463E+1
-5.247073E+1
-5.308292E+1
-5.308292E+1
-5.292987E+1
-5.292987E+1
-5.308292E+1
-5.308292E+1
-5.277682E+1
-5.247073E+1
-5.231768E+1
-5.231768E+1
-5.216463E+1
-5.170549E+1
-5.109330E+1
-5.109330E+1
-5.139940E+1
-5.170549E+1
-5.170549E+1
-5.155245E+1
-5.155245E+1
-5.155245E+1
-5.155245E+1
-5.155245E+1
-5.170549E+1
-5.185854E+1
-5.185854E+1
-5.185854E+1
-5.216463E+1
-5.231768E+1
-5.216463E+1
-5.170549E+1
-5.139940E+1
-5.124635E+1
-5.124635E+1
-5.124635E+1
-5.109330E+1
-5.094026E+1
-5.094026E+1
-5.124635E+1
-5.124635E+1
-5.124635E+1
-5.109330E+1
-5.109330E+1
-5.124635E+1
-5.124635E+1
-5.109330E+1
-5.094026E+1
-5.094026E+1
-5.094026E+1
-5.063416E+1
-5.017502E+1
-4.971588E+1
-4.986892E+1
-5.002197E+1
-5.017502E+1
-5.017502E+1
-4.986892E+1
-4.940978E+1
-4.879759E+1
-4.879759E+1
-4.910369E+1
-4.925674E+1
-4.895064E+1
-4.833845E+1
-4.787931E+1
-4.772626E+1
-4.757322E+1
-4.742017E+1
-4.711407E+1
-4.711407E+1
-4.696103E+1
-4.680798E+1
-4.665493E+1
-4.650189E+1
-4.634884E+1
-4.650189E+1
-4.634884E+1
-4.604274E+1
-4.543055E+1
-4.512446E+1
-4.527751E+1
-4.543055E+1
-4.512446E+1
-4.466532E+1
-4.420618E+1
-4.420618E+1
-4.435922E+1
-4.435922E+1
-4.359399E+1
-4.267570E+1
-4.206352E+1
-4.221656E+1
-4.236961E+1
-4.191047E+1
-4.129827E+1
-4.083913E+1
-4.083913E+1
-4.099218E+1
-4.099218E+1
-4.068609E+1
-4.037999E+1
-4.022695E+1
-4.037999E+1
-4.022695E+1
-3.976781E+1
-3.930866E+1
-3.884952E+1
-3.869648E+1
-3.854343E+1
-3.839038E+1
-3.854343E+1
-3.869648E+1
-3.869648E+1
-3.854343E+1
-3.839038E+1
-3.823733E+1
-3.839038E+1
-3.854343E+1
-3.839038E+1
-3.823733E+1
-3.808428E+1
-3.808428E+1
-3.808428E+1
-3.808428E+1
-3.808428E+1
-3.808428E+1
-3.808428E+1
-3.823733E+1
-3.839038E+1
-3.869648E+1
-3.900257E+1
-3.915562E+1
-3.930866E+1
-3.946171E+1
-3.930866E+1
-3.915562E+1
-3.915562E+1
-3.869648E+1
-3.793124E+1
-3.884952E+1
-4.206352E+1
-4.435922E+1
-4.328789E+1
-4.068609E+1
-3.884952E+1
-3.915562E+1
-4.068609E+1
-4.160437E+1
-4.083913E+1
-3.915562E+1
-3.869648E+1
-4.037999E+1
-4.359399E+1
-4.650189E+1
-4.604274E+1
-4.267570E+1
-3.976781E+1
-3.946171E+1
-4.175742E+1
-4.405313E+1
-4.466532E+1
-4.420618E+1
-4.420618E+1
-4.497141E+1
-4.543055E+1
-4.512446E+1
-4.543055E+1
-4.588969E+1
-4.558360E+1
-4.543055E+1
-4.481836E+1
-4.451227E+1
-4.543055E+1
-4.757322E+1
-4.925674E+1
-4.956283E+1
-4.895064E+1
-4.818540E+1
-4.787931E+1
-4.772626E+1
-4.742017E+1
-4.879759E+1
-5.216463E+1
-5.308292E+1
-4.879759E+1
-4.374703E+1
-4.282875E+1
-4.604274E+1
-4.925674E+1
-5.002197E+1
-4.925674E+1
-4.879759E+1
-4.879759E+1
-4.910369E+1
-4.879759E+1
-4.833845E+1
-4.787931E+1
-4.787931E+1
-4.803236E+1
-4.787931E+1
-4.757322E+1
-4.711407E+1
-4.665493E+1
-4.619579E+1
-4.588969E+1
-4.558360E+1
-4.512446E+1
-4.435922E+1
-4.359399E+1
-4.267570E+1
-4.206352E+1
-4.129827E+1
-4.037999E+1
-3.930866E+1
-3.869648E+1
-3.823733E+1
-3.793124E+1
-3.716600E+1
-3.640076E+1
-3.563553E+1
-3.471725E+1
-3.364591E+1
-3.211544E+1
-3.058497E+1
-2.920754E+1
-2.783012E+1
-2.645269E+1
-2.507527E+1
-2.369784E+1
-2.201432E+1
-2.017775E+1
-1.849423E+1
-1.696376E+1
-1.558633E+1
-1.420891E+1
-1.298453E+1
-1.191320E+1
-1.053577E+1
-9.005302E+0
-6.862640E+0
-4.566931E+0
-2.424269E+0
-4.346543E-1
1.401913E+0
3.238480E+0
4.768953E+0
6.452473E+0
8.135993E+0
9.666466E+0
1.073780E+1
1.196217E+1
1.349265E+1
1.517617E+1
1.731883E+1
1.961454E+1
2.236939E+1
2.543034E+1
2.879738E+1
3.216442E+1
3.599060E+1
3.996983E+1
4.456125E+1
4.976485E+1
5.512150E+1
6.032512E+1
6.445739E+1
6.736529E+1
6.904881E+1
6.996710E+1
7.088538E+1
7.210975E+1
7.348719E+1
7.425242E+1
7.471156E+1
7.532375E+1
7.593594E+1
7.654813E+1
7.685423E+1
7.716031E+1
7.761946E+1
7.823165E+1
7.930298E+1
8.052736E+1
8.175174E+1
8.190478E+1
8.144564E+1
8.098649E+1
8.068041E+1
8.068041E+1
8.113954E+1
8.374135E+1
9.154677E+1
1.077698E+2
1.319512E+2
1.593467E+2
1.845995E+2
2.051078E+2
2.207187E+2
2.314320E+2
2.357173E+2
2.323503E+2
2.219430E+2
2.070975E+2
1.911805E+2
1.771002E+2
1.653156E+2
1.547553E+2
1.457255E+2
1.405219E+2
1.389914E+2
1.403689E+2
1.446542E+2
1.523065E+2
1.616424E+2
1.706722E+2
1.792429E+2
1.881196E+2
1.965372E+2
2.035774E+2
2.103114E+2
2.176577E+2
2.251570E+2
2.315850E+2
2.366356E+2
2.401557E+2
2.419922E+2
2.419922E+2
2.403087E+2
2.372478E+2
2.334216E+2
2.288302E+2
2.243918E+2
2.207187E+2
2.182699E+2
2.170455E+2
2.175047E+2
2.196473E+2
2.231674E+2
2.276058E+2
2.325033E+2
2.380130E+2
2.438288E+2
2.497976E+2
2.554604E+2
2.603579E+2
2.646432E+2
2.689285E+2
2.727547E+2
2.745913E+2
2.752035E+2
2.758157E+2
2.759687E+2
2.747443E+2
2.722956E+2
2.706121E+2
2.704590E+2
2.713773E+2
2.716834E+2
2.721425E+2
2.739791E+2
2.771931E+2
2.802540E+2
2.828558E+2
2.854576E+2
2.879064E+2
2.897430E+2
2.906613E+2
2.909674E+2
2.909674E+2
2.912734E+2
2.924978E+2
2.946405E+2
2.977014E+2
3.010685E+2
3.029051E+2
3.018337E+2
2.972423E+2
2.891308E+2
2.773461E+2
2.631128E+2
2.482672E+2
2.351051E+2
2.246979E+2
2.162803E+2
2.083218E+2
2.011286E+2
1.950067E+2
1.899562E+2
1.855178E+2
1.821507E+2
1.810794E+2
1.839873E+2
1.914866E+2
2.035774E+2
2.187291E+2
2.338807E+2
2.465837E+2
2.554604E+2
2.602048E+2
2.614292E+2
2.588274E+2
2.533177E+2
2.459715E+2
2.377069E+2
2.285241E+2
2.196473E+2
2.118419E+2
2.055670E+2
2.002103E+2
1.956189E+2
1.919458E+2
1.893440E+2
1.879665E+2
1.881196E+2
1.890379E+2
1.901092E+2
1.905683E+2
1.905683E+2
1.901092E+2
1.891909E+2
1.873544E+2
1.849056E+2
1.819977E+2
1.786307E+2
1.748045E+2
1.703661E+2
1.657747E+2
1.611833E+2
1.565919E+2
1.518474E+2
1.475621E+2
1.438889E+2
1.408280E+2
1.382262E+2
1.350122E+2
1.313390E+2
1.282781E+2
1.258294E+2
1.226154E+2
1.178709E+2
1.126673E+2
1.082289E+2
1.036375E+2
9.751561E+1
9.078152E+1
8.465964E+1
7.899688E+1
7.348719E+1
6.797748E+1
6.216168E+1
5.603979E+1
5.007095E+1
4.425515E+1
3.843935E+1
3.231746E+1
2.604252E+1
2.007368E+1
1.502312E+1
1.043170E+1
5.228095E+0
-4.346543E-1
-5.791309E+0
-1.022968E+1
-1.374977E+1
-1.742290E+1
-2.201432E+1
-2.721793E+1
-3.257458E+1
-3.716600E+1
-4.099218E+1
-4.435922E+1
-4.772626E+1
-5.139940E+1
-5.568472E+1
-5.997005E+1
-6.410232E+1
-6.838764E+1
-7.328515E+1
-7.818266E+1
-8.292714E+1
-8.751855E+1
-9.226301E+1
-9.731358E+1
-1.022111E+2
-1.064964E+2
-1.103226E+2
-1.136896E+2
-1.172097E+2
-1.207298E+2
-1.240968E+2
-1.273108E+2
-1.305248E+2
-1.340449E+2
-1.383302E+2
-1.435339E+2
-1.493497E+2
-1.562368E+2
-1.643483E+2
-1.732250E+2
-1.825609E+2
-1.922029E+2
-2.021510E+2
-2.119460E+2
-2.217410E+2
-2.319952E+2
-2.425554E+2
-2.529627E+2
-2.626047E+2
-2.713283E+2
-2.800520E+2
-2.887757E+2
-2.974994E+2
-3.057640E+2
-3.134163E+2
-3.209156E+2
-3.281089E+2
-3.356082E+2
-3.434136E+2
-3.512190E+2
-3.596366E+2
-3.689725E+2
-3.781554E+2
-3.862669E+2
-3.937662E+2
-4.015716E+2
-4.098361E+2
-4.184068E+2
-4.269774E+2
-4.352420E+2
-4.435065E+2
-4.517711E+2
-4.604948E+2
-4.693715E+2
-4.779422E+2
-4.863598E+2
-4.950835E+2
-5.042663E+2
-5.136022E+2
-5.232442E+2
-5.333453E+2
-5.437525E+2
-5.543128E+2
-5.645669E+2
-5.746681E+2
-5.847692E+2
-5.951763E+2
-6.061958E+2
-6.172152E+2
-6.282346E+2
-6.387948E+2
-6.488960E+2
-6.586910E+2
-6.683329E+2
-6.782811E+2
-6.882291E+2
-6.980241E+2
-7.081252E+2
-7.185325E+2
-7.287867E+2
-7.385817E+2
-7.480706E+2
-7.574065E+2
-7.658241E+2
-7.736295E+2
-7.803636E+2
-7.860263E+2
-7.912300E+2
-7.967396E+2
-8.024024E+2
-8.076060E+2
-8.115853E+2
-8.146462E+2
-8.174010E+2
-8.198498E+2
-8.219925E+2
-8.233699E+2
-8.238290E+2
-8.232169E+2
-8.219925E+2
-8.201559E+2
-8.177071E+2
-8.143401E+2
-8.100547E+2
-8.050042E+2
-7.993414E+2
-7.933726E+2
-7.870976E+2
-7.806697E+2
-7.737826E+2
-7.665893E+2
-7.593961E+2
-7.520499E+2
-7.450096E+2
-7.385817E+2
-7.329189E+2
-7.277153E+2
-7.223586E+2
-7.166959E+2
-7.111862E+2
-7.062887E+2
-7.024625E+2
-6.990954E+2
-6.952693E+2
-6.909840E+2
-6.863926E+2
-6.824133E+2
-6.788933E+2
-6.755262E+2
-6.718531E+2
-6.677208E+2
-6.634355E+2
-6.591501E+2
-6.551709E+2
-6.516508E+2
-6.484368E+2
-6.450698E+2
-6.415497E+2
-6.383357E+2
-6.358869E+2
-6.345095E+2
-6.329791E+2
-6.303772E+2
-6.265510E+2
-6.234902E+2
-6.222658E+2
-6.219596E+2
-6.204292E+2
-6.166030E+2
-6.123177E+2
-6.091037E+2
-6.069610E+2
-6.046653E+2
-6.016044E+2
-5.982373E+2
-5.951763E+2
-5.925746E+2
-5.901258E+2
-5.873709E+2
-5.843101E+2
-5.809430E+2
-5.777290E+2
-5.746681E+2
-5.717601E+2
-5.686992E+2
-5.651791E+2
-5.619651E+2
-5.592102E+2
-5.569145E+2
-5.537006E+2
-5.498744E+2
-5.458952E+2
-5.422220E+2
-5.383959E+2
-5.345696E+2
-5.308965E+2
-5.273764E+2
-5.240094E+2
-5.203363E+2
-5.166631E+2
-5.128369E+2
-5.091638E+2
-5.053377E+2
-5.015114E+2
-4.979914E+2
-4.947774E+2
-4.915634E+2
-4.878902E+2
-4.845232E+2
-4.813092E+2
-4.782482E+2
-4.747281E+2
-4.702898E+2
-4.644740E+2
-4.575869E+2
-4.496284E+2
-4.396803E+2
-4.257531E+2
-4.078465E+2
-3.890217E+2
-3.723396E+2
-3.558104E+2
-3.354552E+2
-3.095902E+2
-2.811233E+2
-2.537279E+2
-2.280159E+2
-2.015388E+2
-1.721537E+2
-1.381772E+2
-9.608920E+1
-4.451227E+1
1.379874E+1
7.562985E+1
1.385323E+2
2.011286E+2
2.621945E+2
3.205055E+2
3.766738E+2
4.434024E+2
5.367613E+2
6.693002E+2
8.763732E+2
1.178795E+3
1.490705E+3
1.644977E+3
1.576718E+3
1.426119E+3
1.384337E+3
1.475706E+3
1.559423E+3
1.519631E+3
1.379899E+3
1.229147E+3
1.108240E+3
1.004933E+3
9.065235E+2
8.160725E+2
7.341923E+2
6.437413E+2
5.301802E+2
4.097320E+2
3.195872E+2
2.853046E+2
3.145366E+2
3.971822E+2
5.070701E+2
6.148154E+2
7.089394E+2
7.978599E+2
8.922901E+2
9.894751E+2
1.072121E+3
1.125381E+3
1.152624E+3
1.167469E+3
1.171295E+3
1.153083E+3
1.109464E+3
1.055286E+3
1.011361E+3
9.873324E+2
9.787618E+2
9.783027E+2
9.887099E+2
1.020850E+3
1.078090E+3
1.152011E+3
1.234810E+3
1.324343E+3
1.417701E+3
1.508765E+3
1.591410E+3
1.662118E+3
1.718592E+3
1.757772E+3
1.777516E+3
1.779658E+3
1.771088E+3
1.759609E+3
1.751191E+3
1.746906E+3
1.741856E+3
1.726551E+3
1.693187E+3
1.643140E+3
1.592328E+3
1.561719E+3
1.558352E+3
1.569830E+3
1.577024E+3
1.571055E+3
1.557128E+3
1.543506E+3
1.531569E+3
1.516264E+3
1.495449E+3
1.471727E+3
1.446627E+3
1.421834E+3
1.398111E+3
1.376226E+3
1.356023E+3
1.337505E+3
1.321129E+3
1.308273E+3
1.299090E+3
1.293121E+3
1.291590E+3
1.293274E+3
1.293580E+3
1.292203E+3
1.293733E+3
1.300773E+3
1.310568E+3
1.324496E+3
1.351738E+3
1.400101E+3
1.470962E+3
1.551465E+3
1.614979E+3
1.637018E+3
1.611459E+3
1.554832E+3
1.493919E+3
1.451219E+3
1.436832E+3
1.445709E+3
1.466217E+3
1.491470E+3
1.522233E+3
1.559882E+3
1.597991E+3
1.626611E+3
1.638702E+3
1.635488E+3
1.623397E+3
1.608704E+3
1.594165E+3
1.581462E+3
1.573504E+3
1.571208E+3
1.569983E+3
1.566004E+3
1.559576E+3
1.553148E+3
1.548404E+3
1.543812E+3
1.538456E+3
1.531416E+3
1.522845E+3
1.513815E+3
1.504785E+3
1.494837E+3
1.483053E+3
1.468666E+3
1.452443E+3
1.435608E+3
1.419385E+3
1.404692E+3
1.392142E+3
1.382041E+3
1.373624E+3
1.365971E+3
1.358778E+3
1.352809E+3
1.347759E+3
1.342555E+3
1.336739E+3
1.330771E+3
1.325108E+3
1.320669E+3
1.317149E+3
1.314701E+3
1.313017E+3
1.311946E+3
1.310568E+3
1.308120E+3
1.304753E+3
1.300773E+3
1.296182E+3
1.290825E+3
1.285009E+3
1.279194E+3
1.274296E+3
1.270470E+3
1.266950E+3
1.262971E+3
1.257767E+3
1.251186E+3
1.243534E+3
1.234963E+3
1.225168E+3
1.214761E+3
1.203894E+3
1.193487E+3
1.183386E+3
1.173591E+3
1.163949E+3
1.154919E+3
1.146349E+3
1.137778E+3
1.129054E+3
1.120331E+3
1.111913E+3
1.103648E+3
1.095231E+3
1.086201E+3
1.077324E+3
1.068601E+3
1.060336E+3
1.052378E+3
1.044572E+3
1.036920E+3
1.029267E+3
1.021462E+3
1.013197E+3
1.004780E+3
9.966683E+2
9.891691E+2
9.819759E+2
9.749357E+2
9.682016E+2
9.619266E+2
9.562639E+2
9.507541E+2
9.452444E+2
9.394287E+2
9.336129E+2
9.276441E+2
9.215221E+2
9.155533E+2
9.095844E+2
9.036156E+2
8.976467E+2
8.913718E+2
8.849438E+2
8.783628E+2
8.717818E+2
8.650477E+2
8.583136E+2
8.514264E+2
8.445393E+2
8.376522E+2
8.306121E+2
8.231127E+2
8.156134E+2
8.079611E+2
8.004617E+2
7.928094E+2
7.850040E+2
7.770455E+2
7.687810E+2
7.606694E+2
7.522519E+2
7.438343E+2
7.351105E+2
7.266929E+2
7.182753E+2
7.100108E+2
7.015932E+2
6.927164E+2
6.839927E+2
6.755752E+2
6.676167E+2
6.596583E+2
6.513937E+2
6.429761E+2
6.348646E+2
6.267531E+2
6.183355E+2
6.099179E+2
6.015003E+2
5.929296E+2
5.846651E+2
5.773188E+2
5.718091E+2
5.682890E+2
5.667585E+2
5.662994E+2
5.661463E+2
5.652281E+2
5.630854E+2
5.595653E+2
5.540556E+2
5.465563E+2
5.378326E+2
5.289558E+2
5.205382E+2
5.131920E+2
5.067640E+2
5.004891E+2
4.943672E+2
4.890105E+2
4.842660E+2
4.799807E+2
4.764606E+2
4.741649E+2
4.726345E+2
4.703387E+2
4.649821E+2
4.573297E+2
4.504426E+2
4.461573E+2
4.441677E+2
4.437085E+2
4.429433E+2
4.447799E+2
4.628395E+2
5.003361E+2
5.237523E+2
4.913063E+2
3.997839E+2
2.843863E+2
1.833751E+2
1.106777E+2
6.277388E+1
3.292965E+1
1.854321E+1
2.175720E+1
4.394906E+1
7.731336E+1
1.071576E+2
1.265946E+2
1.429706E+2
1.685295E+2
2.083218E+2
2.537769E+2
2.926509E+2
3.175976E+2
3.286170E+2
3.283109E+2
3.188220E+2
3.009154E+2
2.753565E+2
2.445940E+2
2.129132E+2
1.832221E+2
1.559797E+2
1.296555E+2
1.027192E+2
7.562985E+1
5.175447E+1
3.400098E+1
2.252244E+1
1.532922E+1
1.104389E+1
9.666466E+0
1.104389E+1
1.487007E+1
2.037977E+1
2.696081E+1
3.415403E+1
4.150030E+1
4.792829E+1
5.175447E+1
5.114228E+1
4.639781E+1
3.889849E+1
2.925652E+1
1.777797E+1
4.003717E+0
-1.130101E+1
-2.737098E+1
-4.328789E+1
-5.905176E+1
-7.450953E+1
-8.950817E+1
-1.032824E+2
-1.152201E+2
-1.254743E+2
-1.338919E+2
-1.401668E+2
-1.449113E+2
-1.482783E+2
-1.508801E+2
-1.530228E+2
-1.548594E+2
-1.565429E+2
-1.586855E+2
-1.617465E+2
-1.663379E+2
-1.721537E+2
-1.787347E+2
-1.856218E+2
-1.935803E+2
-2.024571E+2
-2.113338E+2
-2.195984E+2
-2.277099E+2
-2.367396E+2
-2.468408E+2
-2.567889E+2
-2.659717E+2
-2.745423E+2
-2.826538E+2
-2.903062E+2
-2.974994E+2
-3.039274E+2
-3.095902E+2
-3.147938E+2
-3.195382E+2
-3.238236E+2
-3.274967E+2
-3.307107E+2
-3.334655E+2
-3.359143E+2
-3.383631E+2
-3.405057E+2
-3.428014E+2
-3.452502E+2
-3.476990E+2
-3.501477E+2
-3.525964E+2
-3.551983E+2
-3.579531E+2
-3.608610E+2
-3.636159E+2
-3.660646E+2
-3.686664E+2
-3.712682E+2
-3.737170E+2
-3.760127E+2
-3.781554E+2
-3.804511E+2
-3.827468E+2
-3.847364E+2
-3.864199E+2
-3.881034E+2
-3.899400E+2
-3.916235E+2
-3.931540E+2
-3.945314E+2
-3.956027E+2
-3.966741E+2
-3.977454E+2
-3.988167E+2
-3.995819E+2
-4.001941E+2
-4.012655E+2
-4.023368E+2
-4.032551E+2
-4.035612E+2
-4.040203E+2
-4.050917E+2
-4.066221E+2
-4.075404E+2
-4.078465E+2
-4.081526E+2
-4.087648E+2
-4.093770E+2
-4.095300E+2
-4.093770E+2
-4.092239E+2
-4.089178E+2
-4.086117E+2
-4.081526E+2
-4.076935E+2
-4.069282E+2
-4.060099E+2
-4.052447E+2
-4.041734E+2
-4.031020E+2
-4.020307E+2
-4.009594E+2
-3.998880E+2
-3.985106E+2
-3.965210E+2
-3.945314E+2
-3.925418E+2
-3.907052E+2
-3.887156E+2
-3.862669E+2
-3.838181E+2
-3.810632E+2
-3.784615E+2
-3.760127E+2
-3.734109E+2
-3.706560E+2
-3.674420E+2
-3.642280E+2
-3.613201E+2
-3.584122E+2
-3.551983E+2
-3.519842E+2
-3.487703E+2
-3.458624E+2
-3.429545E+2
-3.398935E+2
-3.366795E+2
-3.336186E+2
-3.304046E+2
-3.270375E+2
-3.236705E+2
-3.204565E+2
-3.173956E+2
-3.143346E+2
-3.111206E+2
-3.079067E+2
-3.046926E+2
-3.014787E+2
-2.981116E+2
-2.947446E+2
-2.915306E+2
-2.881635E+2
-2.849495E+2
-2.814294E+2
-2.779094E+2
-2.740832E+2
-2.702570E+2
-2.665839E+2
-2.629108E+2
-2.590846E+2
-2.552584E+2
-2.514322E+2
-2.474530E+2
-2.434737E+2
-2.396476E+2
-2.358214E+2
-2.321482E+2
-2.283220E+2
-2.244959E+2
-2.208227E+2
-2.171496E+2
-2.136295E+2
-2.101094E+2
-2.062832E+2
-2.023040E+2
-1.987839E+2
-1.955699E+2
-1.922029E+2
-1.883767E+2
-1.845505E+2
-1.810304E+2
-1.776634E+2
-1.741433E+2
-1.706232E+2
-1.669501E+2
-1.634300E+2
-1.600630E+2
-1.565429E+2
-1.530228E+2
-1.498088E+2
-1.467478E+2
-1.433808E+2
-1.398607E+2
-1.366467E+2
-1.334327E+2
-1.302187E+2
-1.270047E+2
-1.239438E+2
-1.210359E+2
-1.181280E+2
-1.153732E+2
-1.124653E+2
-1.097104E+2
-1.069556E+2
-1.043538E+2
-1.017519E+2
-9.915014E+1
-9.670139E+1
-9.455872E+1
-9.272216E+1
-9.088559E+1
-8.920207E+1
-8.751855E+1
-8.552894E+1
-8.338627E+1
-8.170275E+1
-8.047838E+1
-7.940704E+1
-7.787658E+1
-7.588696E+1
-7.389735E+1
-7.251991E+1
-7.160164E+1
-7.083640E+1
-6.991812E+1
-6.899983E+1
-6.792850E+1
-6.716327E+1
-6.670412E+1
-6.655107E+1
-6.716327E+1
-6.854069E+1
-6.991812E+1
-7.068335E+1
-7.098945E+1
-7.098945E+1
-7.114249E+1
-7.129554E+1
-7.129554E+1
-7.129554E+1
-7.114249E+1
-7.098945E+1
-7.083640E+1
-7.037725E+1
-6.915288E+1
-6.685717E+1
-6.379622E+1
-6.073528E+1
-5.966395E+1
-5.935786E+1
-5.614387E+1
-4.864455E+1
-3.946171E+1
-3.135021E+1
-2.415698E+1
-1.650462E+1
-8.699207E+0
6.366766E-1
1.318655E+1
2.435901E+1
2.527729E+1
1.272741E+1
-5.179120E+0
-1.925947E+1
-2.920754E+1
-4.114523E+1
-5.798043E+1
-7.512172E+1
-8.660027E+1
-9.195692E+1
-9.455872E+1
-9.654834E+1
-9.777272E+1
-9.700748E+1
-9.409958E+1
-8.950817E+1
-8.384542E+1
-7.772353E+1
-7.206078E+1
-6.777545E+1
-6.502061E+1
-6.349012E+1
-6.287794E+1
-6.440841E+1
-6.838764E+1
-7.420343E+1
-8.063143E+1
-8.690636E+1
-9.302825E+1
-9.915014E+1
-1.051190E+2
-1.106287E+2
-1.149140E+2
-1.176689E+2
-1.185871E+2
-1.179750E+2
-1.161384E+2
-1.139957E+2
-1.120061E+2
-1.101695E+2
-1.087921E+2
-1.075677E+2
-1.068025E+2
-1.072617E+2
-1.089452E+2
-1.120061E+2
-1.159853E+2
-1.198115E+2
-1.228725E+2
-1.254743E+2
-1.289944E+2
-1.340449E+2
-1.397077E+2
-1.446052E+2
-1.479722E+2
-1.505740E+2
-1.530228E+2
-1.550124E+2
-1.563898E+2
-1.574612E+2
-1.582264E+2
-1.583794E+2
-1.580733E+2
-1.573081E+2
-1.563898E+2
-1.556246E+2
-1.553185E+2
-1.554716E+2
-1.557776E+2
-1.560837E+2
-1.565429E+2
-1.570020E+2
-1.571551E+2
-1.571551E+2
-1.571551E+2
-1.573081E+2
-1.574612E+2
-1.573081E+2
-1.571551E+2
-1.570020E+2
-1.571551E+2
-1.573081E+2
-1.577672E+2
-1.583794E+2
-1.591447E+2
-1.599099E+2
-1.608282E+2
-1.617465E+2
-1.626648E+2
-1.632770E+2
-1.638891E+2
-1.643483E+2
-1.648074E+2
-1.649605E+2
-1.652666E+2
-1.664909E+2
-1.686336E+2
-1.726128E+2
-1.790408E+2
-1.883767E+2
-2.000083E+2
-2.120990E+2
-2.228123E+2
-2.307708E+2
-2.355153E+2
-2.371988E+2
-2.359744E+2
-2.332196E+2
-2.301586E+2
-2.280159E+2
-2.266385E+2
-2.249550E+2
-2.217410E+2
-2.160783E+2
-2.082729E+2
-1.992431E+2
-1.902133E+2
-1.824079E+2
-1.762860E+2
-1.718476E+2
-1.686336E+2
-1.666440E+2
-1.655727E+2
-1.655727E+2
-1.663379E+2
-1.675623E+2
-1.693988E+2
-1.718476E+2
-1.746025E+2
-1.775103E+2
-1.799591E+2
-1.816426E+2
-1.827140E+2
-1.830201E+2
-1.822548E+2
-1.807243E+2
-1.785817E+2
-1.756738E+2
-1.718476E+2
-1.674092E+2
-1.625117E+2
-1.570020E+2
-1.511862E+2
-1.446052E+2
-1.380242E+2
-1.314431E+2
-1.248621E+2
-1.182811E+2
-1.118531E+2
-1.051190E+2
-9.823186E+1
-9.165083E+1
-8.537589E+1
-7.910094E+1
-7.221382E+1
-6.471451E+1
-5.690910E+1
-4.971588E+1
-4.328789E+1
-4.068609E+1
-4.956283E+1
-7.665219E+1
-1.188932E+2
-1.648074E+2
-2.038345E+2
-2.300056E+2
-2.385762E+2
-2.281690E+2
-2.078137E+2
-1.915907E+2
-1.842444E+2
-1.795000E+2
-1.683275E+2
-1.507271E+2
-1.322084E+2
-1.158323E+2
-1.009867E+2
-8.629417E+1
-7.420343E+1
-6.777545E+1
-6.731631E+1
-7.083640E+1
-7.634610E+1
-8.216190E+1
-8.690636E+1
-9.012035E+1
-9.180388E+1
-9.226301E+1
-9.134473E+1
-8.935512E+1
-8.644722E+1
-8.216190E+1
-7.695829E+1
-7.160164E+1
-6.731631E+1
-6.471451E+1
-6.364317E+1
-6.272489E+1
-6.165357E+1
-6.042919E+1
-5.935786E+1
-5.843958E+1
-5.736824E+1
-5.614387E+1
-5.522558E+1
-5.430730E+1
-5.308292E+1
-5.078721E+1
-4.803236E+1
-4.512446E+1
-4.252265E+1
-4.037999E+1
-3.884952E+1
-3.808428E+1
-3.777819E+1
-3.731905E+1
-3.655381E+1
-3.594162E+1
-3.563553E+1
-3.563553E+1
-3.578858E+1
-3.609467E+1
-3.624772E+1
-3.670686E+1
-3.762514E+1
-3.869648E+1
-3.961476E+1
-4.053304E+1
-4.145132E+1
-4.267570E+1
-4.344094E+1
-4.374703E+1
-4.390008E+1
-4.451227E+1
-4.588969E+1
-4.711407E+1
-4.772626E+1
-4.787931E+1
-4.849150E+1
-4.910369E+1
-4.940978E+1
-4.925674E+1
-4.849150E+1
-4.772626E+1
-4.757322E+1
-4.864455E+1
-5.002197E+1
-5.032807E+1
-4.619579E+1
-3.823733E+1
-3.027887E+1
-1.987166E+1
1.775348E-1
2.726690E+1
4.884657E+1
5.619284E+1
4.991790E+1
3.644974E+1
2.160415E+1
7.523804E+0
-3.801695E+0
-1.022968E+1
-1.145406E+1
-1.007663E+1
-7.933970E+0
-5.485214E+0
-2.271222E+0
1.861055E+0
7.064662E+0
1.226827E+1
1.655359E+1
1.946149E+1
2.129806E+1
2.221634E+1
2.175720E+1
1.976759E+1
1.670664E+1
1.379874E+1
1.165608E+1
1.027866E+1
8.901229E+0
7.064662E+0
4.768953E+0
2.473244E+0
6.366766E-1
-1.046844E+0
-2.577316E+0
-3.801695E+0
-4.873025E+0
-5.332167E+0
-5.485214E+0
-5.332167E+0
-5.179120E+0
-5.026073E+0
-5.179120E+0
-5.791309E+0
-6.709592E+0
-8.087018E+0
-9.464444E+0
-1.084187E+1
-1.237234E+1
-1.405586E+1
-1.558633E+1
-1.711681E+1
-1.864728E+1
-1.971861E+1
-2.017775E+1
-2.002471E+1
-1.971861E+1
-1.925947E+1
-1.849423E+1
-1.772900E+1
-1.711681E+1
-1.696376E+1
-1.696376E+1
-1.681071E+1
-1.635157E+1
-1.573938E+1
-1.543329E+1
-1.512719E+1
-1.451500E+1
-1.359672E+1
-1.252539E+1
-1.145406E+1
-1.038273E+1
-9.311396E+0
-8.240066E+0
-7.168735E+0
-5.791309E+0
-4.260836E+0
-3.036458E+0
-2.118175E+0
-1.659033E+0
-1.352938E+0
-1.046844E+0
-5.877015E-1
-2.816070E-1
3.305820E-1
9.427712E-1
1.708008E+0
2.320197E+0
2.473244E+0
2.320197E+0
2.320197E+0
2.626291E+0
2.932386E+0
3.085433E+0
2.932386E+0
2.932386E+0
2.932386E+0
3.085433E+0
3.085433E+0
2.932386E+0
2.932386E+0
3.238480E+0
3.544575E+0
4.003717E+0
4.615906E+0
5.228095E+0
5.534189E+0
5.840284E+0
6.299426E+0
7.064662E+0
8.135993E+0
8.901229E+0
9.360371E+0
1.012561E+1
1.104389E+1
1.211522E+1
1.318655E+1
1.395179E+1
1.456398E+1
1.517617E+1
1.594140E+1
1.701274E+1
1.808406E+1
1.915540E+1
2.022673E+1
2.099196E+1
2.175720E+1
2.282853E+1
2.405291E+1
2.527729E+1
2.619557E+1
2.711386E+1
2.833823E+1
2.940956E+1
3.032785E+1
3.139918E+1
3.262356E+1
3.400098E+1
3.507232E+1
3.629669E+1
3.736802E+1
3.828631E+1
3.905154E+1
4.012287E+1
4.150030E+1
4.287772E+1
4.410210E+1
4.502039E+1
4.578562E+1
4.685696E+1
4.808133E+1
4.930571E+1
5.053009E+1
5.144837E+1
5.251970E+1
5.359103E+1
5.496846E+1
5.634588E+1
5.757026E+1
5.864159E+1
5.971293E+1
6.063120E+1
6.170254E+1
6.277388E+1
6.399825E+1
6.537568E+1
6.660006E+1
6.782444E+1
6.920186E+1
7.088538E+1
7.256890E+1
7.364024E+1
7.471156E+1
7.578290E+1
7.700726E+1
7.838470E+1
7.976212E+1
8.113954E+1
8.221088E+1
8.358830E+1
8.511877E+1
8.695534E+1
8.879191E+1
9.032238E+1
9.169981E+1
9.277114E+1
9.414856E+1
9.583208E+1
9.782170E+1
9.950522E+1
1.010357E+2
1.025662E+2
1.039436E+2
1.054741E+2
1.068515E+2
1.083820E+2
1.096063E+2
1.109838E+2
1.122081E+2
1.137386E+2
1.151160E+2
1.163404E+2
1.175648E+2
1.187892E+2
1.203197E+2
1.216971E+2
1.230745E+2
1.244519E+2
1.259824E+2
1.275129E+2
1.287372E+2
1.301147E+2
1.314921E+2
1.330226E+2
1.345531E+2
1.360835E+2
1.374610E+2
1.386853E+2
1.399097E+2
1.412871E+2
1.425115E+2
1.437359E+2
1.449603E+2
1.461846E+2
1.474090E+2
1.483273E+2
1.490925E+2
1.500108E+2
1.509291E+2
1.523065E+2
1.535309E+2
1.547553E+2
1.558266E+2
1.567449E+2
1.578162E+2
1.588876E+2
1.599589E+2
1.613363E+2
1.625607E+2
1.637851E+2
1.651625E+2
1.663869E+2
1.676113E+2
1.688356E+2
1.697539E+2
1.708252E+2
1.720496E+2
1.731210E+2
1.741923E+2
1.754167E+2
1.764880E+2
1.778654E+2
1.790898E+2
1.800081E+2
1.807733E+2
1.816916E+2
1.826099E+2
1.836812E+2
1.847526E+2
1.856708E+2
1.867422E+2
1.879665E+2
1.888848E+2
1.898031E+2
1.905683E+2
1.910275E+2
1.920988E+2
1.934762E+2
1.951598E+2
1.963842E+2
1.968433E+2
1.969963E+2
1.971494E+2
1.976085E+2
1.985268E+2
1.995982E+2
2.006695E+2
2.014347E+2
2.020469E+2
2.023530E+2
2.029652E+2
2.037304E+2
2.044957E+2
2.049548E+2
2.054139E+2
2.058731E+2
2.064853E+2
2.067914E+2
2.070975E+2
2.075566E+2
2.078627E+2
2.083218E+2
2.086279E+2
2.089340E+2
2.093932E+2
2.095462E+2
2.096992E+2
2.098523E+2
2.100053E+2
2.101584E+2
2.103114E+2
2.106175E+2
2.109236E+2
2.112297E+2
2.113828E+2
2.112297E+2
2.113828E+2
2.115358E+2
2.115358E+2
2.113828E+2
2.112297E+2
2.112297E+2
2.112297E+2
2.113828E+2
2.112297E+2
2.109236E+2
2.107706E+2
2.104645E+2
2.101584E+2
2.100053E+2
2.098523E+2
2.096992E+2
2.096992E+2
2.093932E+2
2.089340E+2
2.084749E+2
2.083218E+2
2.078627E+2
2.072505E+2
2.067914E+2
2.063322E+2
2.060261E+2
2.057200E+2
2.054139E+2
2.049548E+2
2.044957E+2
2.040365E+2
2.038835E+2
2.037304E+2
2.032713E+2
2.026591E+2
2.020469E+2
2.015878E+2
2.015878E+2
2.012817E+2
2.006695E+2
2.003634E+2
2.002103E+2
2.000573E+2
1.997512E+2
1.992921E+2
1.986799E+2
1.977616E+2
1.965372E+2
1.951598E+2
1.936293E+2
1.924049E+2
1.913336E+2
1.904153E+2
1.893440E+2
1.884257E+2
1.878135E+2
1.872013E+2
1.867422E+2
1.861300E+2
1.853647E+2
1.845995E+2
1.838343E+2
1.830690E+2
1.823038E+2
1.818447E+2
1.810794E+2
1.803142E+2
1.792429E+2
1.784776E+2
1.777124E+2
1.769471E+2
1.760289E+2
1.749575E+2
1.735801E+2
1.723557E+2
1.711313E+2
1.702131E+2
1.692948E+2
1.682234E+2
1.668460E+2
1.656216E+2
1.645503E+2
1.633259E+2
1.621016E+2
1.608772E+2
1.596528E+2
1.587345E+2
1.578162E+2
1.568980E+2
1.561327E+2
1.555205E+2
1.547553E+2
1.536840E+2
1.524596E+2
1.513882E+2
1.504700E+2
1.493986E+2
1.483273E+2
1.471029E+2
1.460316E+2
1.449603E+2
1.438889E+2
1.425115E+2
1.412871E+2
1.402158E+2
1.391445E+2
1.380731E+2
1.366957E+2
1.354713E+2
1.344000E+2
1.331756E+2
1.321043E+2
1.310330E+2
1.299616E+2
1.287372E+2
1.276659E+2
1.265946E+2
1.255233E+2
1.244519E+2
1.233806E+2
1.223093E+2
1.212379E+2
1.201666E+2
1.190953E+2
1.181770E+2
1.172587E+2
1.163404E+2
1.154221E+2
1.145038E+2
1.134325E+2
1.125142E+2
1.115960E+2
1.105246E+2
1.096063E+2
1.086881E+2
1.076167E+2
1.066984E+2
1.059332E+2
1.053210E+2
1.047088E+2
1.037905E+2
1.028723E+2
1.021070E+2
1.014948E+2
1.007296E+2
9.965827E+1
9.843389E+1
9.751561E+1
9.705646E+1
9.675036E+1
9.629123E+1
9.537295E+1
9.445466E+1
9.368942E+1
9.277114E+1
9.185285E+1
9.108762E+1
9.047543E+1
8.971019E+1
8.909801E+1
8.848582E+1
8.772058E+1
8.695534E+1
8.634315E+1
8.557792E+1
8.481268E+1
8.404744E+1
8.328221E+1
8.236393E+1
8.175174E+1
8.129259E+1
8.083345E+1
7.991517E+1
7.884384E+1
7.807860E+1
7.761946E+1
7.731336E+1
7.670118E+1
7.593594E+1
7.517070E+1
7.455851E+1
7.409937E+1
7.348719E+1
7.272195E+1
7.210975E+1
7.180367E+1
7.149757E+1
7.073233E+1
6.996710E+1
6.935491E+1
6.889577E+1
6.828357E+1
6.782444E+1
6.721224E+1
6.675310E+1
6.629396E+1
6.568177E+1
6.491654E+1
6.399825E+1
6.307996E+1
6.216168E+1
6.154949E+1
6.124340E+1
6.093730E+1
6.047816E+1
5.986597E+1
5.925378E+1
5.848854E+1
5.787636E+1
5.726417E+1
5.649893E+1
5.573370E+1
5.496846E+1
5.420322E+1
5.374408E+1
5.328494E+1
5.267275E+1
5.206056E+1
5.144837E+1
5.068313E+1
4.991790E+1
4.930571E+1
4.884657E+1
4.792829E+1
4.685696E+1
4.593867E+1
4.532648E+1
4.486734E+1
4.394906E+1
4.318382E+1
4.257163E+1
4.226553E+1
4.180639E+1
4.119420E+1
4.073506E+1
4.012287E+1
3.951069E+1
3.874544E+1
3.798021E+1
3.736802E+1
3.675583E+1
3.629669E+1
3.553145E+1
3.461317E+1
3.384793E+1
3.323574E+1
3.277660E+1
3.231746E+1
3.170528E+1
3.078699E+1
3.002175E+1
2.910347E+1
2.864433E+1
2.818519E+1
2.757300E+1
2.680776E+1
2.588948E+1
2.527729E+1
2.466510E+1
2.405291E+1
2.313463E+1
2.236939E+1
2.160415E+1
2.099196E+1
2.037977E+1
1.961454E+1
1.900235E+1
1.839016E+1
1.762492E+1
1.685969E+1
1.609445E+1
1.548226E+1
1.502312E+1
1.441093E+1
1.379874E+1
1.303351E+1
1.211522E+1
1.150303E+1
1.089084E+1
1.027866E+1
9.513418E+0
8.901229E+0
8.289040E+0
7.523804E+0
6.911615E+0
6.299426E+0
5.687237E+0
5.075048E+0
4.462859E+0
4.156764E+0
3.544575E+0
2.932386E+0
2.167149E+0
1.401913E+0
7.897239E-1
1.775348E-1
-5.877015E-1
-1.199891E+0
-1.659033E+0
-2.118175E+0
-2.730364E+0
-3.342553E+0
-3.801695E+0
-4.260836E+0
-4.873025E+0
-5.485214E+0
-6.097403E+0
-6.556545E+0
-7.015688E+0
-7.321781E+0
-7.780924E+0
-8.393113E+0
-9.005302E+0
-9.923585E+0
-1.053577E+1
-1.099492E+1
-1.130101E+1
-1.176015E+1
-1.237234E+1
-1.298453E+1
-1.344367E+1
-1.359672E+1
-1.359672E+1
-1.405586E+1
-1.497415E+1
-1.558633E+1
-1.589243E+1
-1.604548E+1
-1.665767E+1
-1.726985E+1
-1.772900E+1
-1.788205E+1
-1.803509E+1
-1.849423E+1
-1.910642E+1
-1.987166E+1
-2.048385E+1
-2.094299E+1
-2.140213E+1
-2.170823E+1
-2.216737E+1
-2.277956E+1
-2.323870E+1
-2.354479E+1
-2.369784E+1
-2.385089E+1
-2.461612E+1
-2.538136E+1
-2.614660E+1
-2.660574E+1
-2.691183E+1
-2.721793E+1
-2.767707E+1
-2.798316E+1
-2.828926E+1
-2.859535E+1
-2.890145E+1
-2.936059E+1
-2.966669E+1
-2.981973E+1
-3.012583E+1
-3.058497E+1
-3.104411E+1
-3.135021E+1
-3.165630E+1
-3.196239E+1
-3.226849E+1
-3.272763E+1
-3.303373E+1
-3.333982E+1
-3.349286E+1
-3.349286E+1
-3.364591E+1
-3.395201E+1
-3.441115E+1
-3.471725E+1
-3.502334E+1
-3.532944E+1
-3.548248E+1
-3.548248E+1
-3.563553E+1
-3.594162E+1
-3.624772E+1
-3.640076E+1
-3.685990E+1
-3.762514E+1
-3.823733E+1
-3.884952E+1
-3.961476E+1
-4.053304E+1
-4.160437E+1
-4.267570E+1
-4.344094E+1
-4.405313E+1
-4.466532E+1
-4.527751E+1
-4.588969E+1
-4.650189E+1
-4.711407E+1
-4.742017E+1
-4.787931E+1
-4.849150E+1
-4.910369E+1
-4.986892E+1
-5.048112E+1
-5.094026E+1
-5.109330E+1
-5.139940E+1
-5.201159E+1
-5.292987E+1
-5.461339E+1
-5.644996E+1
-5.843958E+1
-5.997005E+1
-6.104138E+1
-6.195966E+1
-6.241880E+1
-6.257185E+1
-6.257185E+1
-6.272489E+1
-6.303099E+1
-6.303099E+1
-6.318404E+1
-6.333708E+1
-6.364317E+1
-6.379622E+1
-6.364317E+1
-6.333708E+1
-6.303099E+1
-6.303099E+1
-6.318404E+1
-6.349012E+1
-6.394927E+1
-6.440841E+1
-6.502061E+1
-6.593889E+1
-6.670412E+1
-6.762240E+1
-6.823459E+1
-6.869374E+1
-6.915288E+1
-6.961202E+1
-7.007116E+1
-7.068335E+1
-7.160164E+1
-7.267296E+1
-7.374430E+1
-7.481563E+1
-7.604001E+1
-7.695829E+1
-7.741743E+1
-7.787658E+1
-7.818266E+1
-7.848876E+1
-7.910094E+1
-7.971314E+1
-8.032533E+1
-8.063143E+1
-8.109056E+1
-8.170275E+1
-8.231494E+1
-8.292714E+1
-8.338627E+1
-8.399846E+1
-8.461066E+1
-8.522284E+1
-8.583503E+1
-8.644722E+1
-8.705941E+1
-8.736550E+1
-8.767160E+1
-8.797769E+1
-8.858988E+1
-8.920207E+1
-8.981426E+1
-9.027340E+1
-9.042645E+1
-9.088559E+1
-9.149778E+1
-9.226301E+1
-9.272216E+1
-9.302825E+1
-9.333435E+1
-9.394653E+1
-9.455872E+1
-9.486482E+1
-9.517092E+1
-9.563006E+1
-9.639529E+1
-9.685443E+1
-9.716053E+1
-9.746663E+1
-9.777272E+1
-9.807881E+1
-9.853796E+1
-9.899709E+1
-9.945624E+1
-9.960929E+1
-9.960929E+1
-9.991538E+1
-1.005276E+2
-1.008337E+2
-1.011398E+2
-1.014459E+2
-1.019050E+2
-1.025172E+2
-1.028233E+2
-1.032824E+2
-1.037416E+2
-1.042007E+2
-1.045068E+2
-1.048129E+2
-1.051190E+2
-1.055781E+2
-1.060373E+2
-1.063434E+2
-1.066495E+2
-1.069556E+2
-1.075677E+2
-1.078738E+2
-1.081799E+2
-1.086391E+2
-1.090982E+2
-1.090982E+2
-1.092513E+2
-1.095574E+2
-1.100165E+2
-1.100165E+2
-1.097104E+2
-1.097104E+2
-1.103226E+2
-1.110878E+2
-1.117000E+2
-1.118531E+2
-1.118531E+2
-1.120061E+2
-1.120061E+2
-1.123122E+2
-1.127714E+2
-1.132305E+2
-1.133836E+2
-1.133836E+2
-1.138427E+2
-1.147610E+2
-1.153732E+2
-1.150671E+2
-1.139957E+2
-1.132305E+2
-1.129244E+2
-1.132305E+2
-1.132305E+2
-1.127714E+2
-1.129244E+2
-1.139957E+2
-1.152201E+2
-1.155262E+2
-1.156792E+2
-1.161384E+2
-1.164445E+2
-1.153732E+2
-1.130775E+2
-1.120061E+2
-1.132305E+2
-1.149140E+2
-1.147610E+2
-1.139957E+2
-1.138427E+2
-1.144549E+2
-1.147610E+2
-1.146079E+2
-1.144549E+2
-1.144549E+2
-1.144549E+2
-1.143018E+2
-1.141488E+2
-1.138427E+2
-1.136896E+2
-1.136896E+2
-1.136896E+2
-1.135366E+2
-1.133836E+2
-1.135366E+2
-1.135366E+2
-1.133836E+2
-1.132305E+2
-1.129244E+2
-1.127714E+2
-1.124653E+2
-1.123122E+2
-1.123122E+2
-1.121592E+2
-1.117000E+2
-1.110878E+2
-1.107817E+2
-1.109348E+2
-1.112409E+2
-1.112409E+2
-1.110878E+2
-1.107817E+2
-1.103226E+2
-1.098635E+2
-1.097104E+2
-1.094043E+2
-1.090982E+2
-1.086391E+2
-1.084860E+2
-1.083330E+2
-1.081799E+2
-1.078738E+2
-1.075677E+2
-1.075677E+2
-1.078738E+2
-1.077208E+2
-1.068025E+2
-1.055781E+2
-1.046599E+2
-1.038946E+2
-1.031294E+2
-1.031294E+2
-1.043538E+2
-1.060373E+2
-1.064964E+2
-1.054251E+2
-1.032824E+2
-1.020580E+2
-1.023641E+2
-1.032824E+2
-1.035885E+2
-1.031294E+2
-1.022111E+2
-1.017519E+2
-1.012928E+2
-1.011398E+2
-1.008337E+2
-1.006806E+2
-1.005276E+2
-1.005276E+2
-1.002215E+2
-9.960929E+1
-9.915014E+1
-9.884404E+1
-9.869100E+1
-9.853796E+1
-9.823186E+1
-9.777272E+1
-9.716053E+1
-9.654834E+1
-9.593615E+1
-9.563006E+1
-9.547701E+1
-9.517092E+1
-9.471177E+1
-9.425263E+1
-9.379349E+1
-9.333435E+1
-9.287521E+1
-9.241606E+1
-9.195692E+1
-9.165083E+1
-9.103864E+1
-9.027340E+1
-8.966121E+1
-8.904902E+1
-8.889598E+1
-8.889598E+1
-8.874293E+1
-8.828379E+1
-8.767160E+1
-8.736550E+1
-8.690636E+1
-8.598808E+1
-8.568198E+1
-8.568198E+1
-8.537589E+1
-8.430456E+1
-8.262104E+1
-8.124361E+1
-8.063143E+1
-8.032533E+1
-8.017228E+1
-7.986619E+1
-7.910094E+1
-7.833571E+1
-7.787658E+1
-7.757048E+1
-7.711133E+1
-7.619305E+1
-7.542782E+1
-7.481563E+1
-7.466258E+1
-7.389735E+1
-7.297906E+1
-7.206078E+1
-7.160164E+1
-7.098945E+1
-7.037725E+1
-6.945897E+1
-6.854069E+1
-6.823459E+1
-6.823459E+1
-6.808155E+1
-6.731631E+1
-6.624498E+1
-6.532669E+1
-6.471451E+1
-6.410232E+1
-6.349012E+1
-6.257185E+1
-6.180662E+1
-6.119442E+1
-6.088833E+1
-6.058223E+1
-5.997005E+1
-5.920481E+1
-5.813348E+1
-5.736824E+1
-5.660300E+1
-5.599082E+1
-5.522558E+1
-5.461339E+1
-5.384816E+1
-5.338901E+1
-5.292987E+1
-5.247073E+1
-5.185854E+1
-5.124635E+1
-5.094026E+1
-5.048112E+1
-4.986892E+1
-4.925674E+1
-4.864455E+1
-4.787931E+1
-4.742017E+1
-4.726712E+1
-4.696103E+1
-4.619579E+1
-4.512446E+1
-4.405313E+1
-4.344094E+1
-4.298180E+1
-4.252265E+1
-4.175742E+1
-4.083913E+1
-4.022695E+1
-4.022695E+1
-4.053304E+1
-4.037999E+1
-3.961476E+1
-3.900257E+1
-3.839038E+1
-3.777819E+1
-3.731905E+1
-3.701295E+1
-3.685990E+1
-3.670686E+1
-3.655381E+1
-3.609467E+1
-3.548248E+1
-3.517639E+1
-3.502334E+1
-3.471725E+1
-3.441115E+1
-3.395201E+1
-3.333982E+1
-3.272763E+1
-3.226849E+1
-3.196239E+1
-3.135021E+1
-3.058497E+1
-2.966669E+1
-2.905450E+1
-2.844231E+1
-2.798316E+1
-2.752402E+1
-2.721793E+1
-2.721793E+1
-2.675879E+1
-2.629964E+1
-2.568745E+1
-2.507527E+1
-2.476917E+1
-2.461612E+1
-2.461612E+1
-2.461612E+1
-2.431003E+1
-2.385089E+1
-2.323870E+1
-2.201432E+1
-2.017775E+1
-1.726985E+1
-1.298453E+1
-7.780924E+0
-3.495600E+0
-1.505985E+0
-2.118175E+0
-4.260836E+0
-5.944356E+0
-5.791309E+0
-4.260836E+0
-1.965127E+0
1.775348E-1
1.861055E+0
3.850670E+0
7.523804E+0
1.333960E+1
2.068587E+1
2.833823E+1
3.507232E+1
4.042897E+1
4.471429E+1
4.746914E+1
4.884657E+1
4.869352E+1
4.655086E+1
4.195944E+1
3.522536E+1
2.818519E+1
2.206329E+1
1.670664E+1
1.180913E+1
7.064662E+0
3.085433E+0
6.366766E-1
-4.346543E-1
-8.937962E-1
-1.046844E+0
-4.346543E-1
1.708008E+0
5.993331E+0
1.119694E+1
1.487007E+1
1.563531E+1
1.364570E+1
1.012561E+1
6.299426E+0
3.391528E+0
1.554960E+0
3.305820E-1
-5.877015E-1
-1.352938E+0
-1.812080E+0
-1.505985E+0
2.448750E-2
2.626291E+0
5.687237E+0
8.289040E+0
1.027866E+1
1.119694E+1
1.073780E+1
9.360371E+0
7.370757E+0
5.228095E+0
3.238480E+0
2.014102E+0
1.708008E+0
2.320197E+0
3.544575E+0
4.922000E+0
6.605520E+0
9.054277E+0
1.196217E+1
1.517617E+1
1.777797E+1
2.022673E+1
2.221634E+1
2.435901E+1
2.619557E+1
2.818519E+1
3.048090E+1
3.277660E+1
3.522536E+1
3.782716E+1
4.012287E+1
4.195944E+1
4.394906E+1
4.609171E+1
4.854047E+1
5.144837E+1
5.450932E+1
5.741721E+1
5.986597E+1
6.185558E+1
6.369216E+1
6.476349E+1
6.506958E+1
6.491654E+1
6.491654E+1
6.491654E+1
6.522263E+1
6.537568E+1
6.552872E+1
6.537568E+1
6.522263E+1
6.461044E+1
6.384520E+1
6.307996E+1
6.231473E+1
6.185558E+1
6.185558E+1
6.216168E+1
6.246777E+1
6.323301E+1
6.445739E+1
6.583482E+1
6.721224E+1
6.843662E+1
6.981405E+1
7.119147E+1
7.226280E+1
7.302804E+1
7.318109E+1
7.272195E+1
7.180367E+1
7.119147E+1
7.119147E+1
7.103843E+1
7.088538E+1
7.057928E+1
6.981405E+1
6.874272E+1
6.767139E+1
6.675310E+1
6.568177E+1
6.307996E+1
5.879464E+1
5.542760E+1
5.757026E+1
6.644701E+1
7.807860E+1
8.649620E+1
8.955715E+1
9.047543E+1
9.277114E+1
9.659732E+1
9.812780E+1
9.491380E+1
8.848582E+1
8.205783E+1
7.838470E+1
7.807860E+1
8.022126E+1
8.465964E+1
9.215895E+1
1.036375E+2
1.172587E+2
1.293494E+2
1.353183E+2
1.336348E+2
1.270537E+2
1.203197E+2
1.157282E+2
1.129734E+2
1.097594E+2
1.050149E+2
9.965827E+1
9.598513E+1
9.583208E+1
9.873998E+1
1.024131E+2
1.054741E+2
1.089942E+2
1.141978E+2
1.204727E+2
1.264415E+2
1.304208E+2
1.324104E+2
1.325634E+2
1.314921E+2
1.296555E+2
1.278190E+2
1.262885E+2
1.253702E+2
1.246050E+2
1.246050E+2
1.250641E+2
1.264415E+2
1.285842E+2
1.316451E+2
1.356244E+2
1.403689E+2
1.461846E+2
1.529187E+2
1.599589E+2
1.654686E+2
1.679174E+2
1.666930E+2
1.627137E+2
1.576632E+2
1.533779E+2
1.507760E+2
1.495517E+2
1.492456E+2
1.493986E+2
1.500108E+2
1.516943E+2
1.550614E+2
1.596528E+2
1.648564E+2
1.691417E+2
1.715905E+2
1.720496E+2
1.705191E+2
1.682234E+2
1.660808E+2
1.651625E+2
1.650095E+2
1.651625E+2
1.654686E+2
1.657747E+2
1.665399E+2
1.677643E+2
1.692948E+2
1.711313E+2
1.735801E+2
1.769471E+2
1.809264E+2
1.845995E+2
1.879665E+2
1.904153E+2
1.914866E+2
1.913336E+2
1.901092E+2
1.881196E+2
1.853647E+2
1.821507E+2
1.790898E+2
1.761819E+2
1.738862E+2
1.715905E+2
1.697539E+2
1.686826E+2
1.683765E+2
1.688356E+2
1.697539E+2
1.711313E+2
1.729679E+2
1.749575E+2
1.764880E+2
1.772532E+2
1.774063E+2
1.771002E+2
1.763350E+2
1.751106E+2
1.734271E+2
1.718966E+2
1.703661E+2
1.692948E+2
1.686826E+2
1.682234E+2
1.683765E+2
1.689887E+2
1.697539E+2
1.706722E+2
1.714374E+2
1.718966E+2
1.723557E+2
1.722027E+2
1.715905E+2
1.708252E+2
1.696009E+2
1.679174E+2
1.662338E+2
1.643973E+2
1.627137E+2
1.610302E+2
1.593467E+2
1.576632E+2
1.561327E+2
1.547553E+2
1.536840E+2
1.527657E+2
1.518474E+2
1.507760E+2
1.497047E+2
1.486334E+2
1.475621E+2
1.464907E+2
1.451133E+2
1.432767E+2
1.414402E+2
1.396036E+2
1.379201E+2
1.360835E+2
1.337878E+2
1.311860E+2
1.287372E+2
1.267476E+2
1.249111E+2
1.230745E+2
1.210849E+2
1.189422E+2
1.167996E+2
1.146569E+2
1.128203E+2
1.108307E+2
1.088411E+2
1.065454E+2
1.042497E+2
1.016479E+2
9.904607E+1
9.629123E+1
9.353638E+1
9.078152E+1
8.833277E+1
8.588401E+1
8.343526E+1
8.144564E+1
7.976212E+1
7.823165E+1
7.639508E+1
7.409937E+1
7.149757E+1
6.889577E+1
6.614091E+1
6.353911E+1
6.109035E+1
5.894769E+1
5.711112E+1
5.588674E+1
5.481541E+1
5.389713E+1
5.297884E+1
5.221361E+1
5.129533E+1
5.037704E+1
4.915266E+1
4.777524E+1
4.639781E+1
4.471429E+1
4.241858E+1
3.996983E+1
3.736802E+1
3.507232E+1
3.323574E+1
3.185832E+1
3.017480E+1
2.849128E+1
2.634862E+1
2.374681E+1
2.083892E+1
1.762492E+1
1.410484E+1
1.043170E+1
6.758567E+0
3.238480E+0
-4.346543E-1
-4.260836E+0
-7.780924E+0
-1.114796E+1
-1.405586E+1
-1.665767E+1
-1.895338E+1
-2.109604E+1
-2.308565E+1
-2.492222E+1
-2.629964E+1
-2.783012E+1
-2.951364E+1
-3.089107E+1
-3.211544E+1
-3.349286E+1
-3.471725E+1
-3.594162E+1
-3.701295E+1
-3.808428E+1
-3.915562E+1
-4.007390E+1
-4.099218E+1
-4.206352E+1
-4.313485E+1
-4.405313E+1
-4.481836E+1
-4.558360E+1
-4.634884E+1
-4.726712E+1
-4.803236E+1
-4.864455E+1
-4.925674E+1
-5.002197E+1
-5.094026E+1
-5.185854E+1
-5.262378E+1
-5.384816E+1
-5.491949E+1
-5.599082E+1
-5.660300E+1
-5.736824E+1
-5.813348E+1
-5.905176E+1
-5.966395E+1
-6.012309E+1
-6.073528E+1
-6.165357E+1
-6.303099E+1
-6.425536E+1
-6.547974E+1
-6.685717E+1
-6.823459E+1
-6.976507E+1
-7.144859E+1
-7.542782E+1
-8.797769E+1
-1.083330E+2
-1.315962E+2
-1.562368E+2
-1.819487E+2
-2.070485E+2
-2.316891E+2
-2.607681E+2
-2.959690E+2
-3.247418E+2
-3.227522E+2
-2.800520E+2
-2.114869E+2
-1.404729E+2
-8.277409E+1
-4.711407E+1
-3.946171E+1
-5.997005E+1
-1.009867E+2
-1.464417E+2
-1.773573E+2
-1.827140E+2
-1.654196E+2
-1.380242E+2
-1.120061E+2
-9.042645E+1
-7.496867E+1
-7.282601E+1
-8.981426E+1
-1.210359E+2
-1.560837E+2
-1.851627E+2
-2.018449E+2
-2.027632E+2
-1.883767E+2
-1.651135E+2
-1.427686E+2
-1.294535E+2
-1.273108E+2
-1.334327E+2
-1.423095E+2
-1.495027E+2
-1.531758E+2
-1.533289E+2
-1.510332E+2
-1.476661E+2
-1.447582E+2
-1.430747E+2
-1.429217E+2
-1.446052E+2
-1.479722E+2
-1.522576E+2
-1.565429E+2
-1.594508E+2
-1.600630E+2
-1.580733E+2
-1.547063E+2
-1.525637E+2
-1.530228E+2
-1.556246E+2
-1.588386E+2
-1.611343E+2
-1.618995E+2
-1.614404E+2
-1.609813E+2
-1.609813E+2
-1.618995E+2
-1.634300E+2
-1.654196E+2
-1.680214E+2
-1.704702E+2
-1.721537E+2
-1.723068E+2
-1.712354E+2
-1.697049E+2
-1.683275E+2
-1.671031E+2
-1.660318E+2
-1.651135E+2
-1.646544E+2
-1.648074E+2
-1.649605E+2
-1.645013E+2
-1.634300E+2
-1.623587E+2
-1.614404E+2
-1.605221E+2
-1.596038E+2
-1.586855E+2
-1.580733E+2
-1.577672E+2
-1.574612E+2
-1.568490E+2
-1.563898E+2
-1.563898E+2
-1.563898E+2
-1.557776E+2
-1.548594E+2
-1.537880E+2
-1.531758E+2
-1.527167E+2
-1.522576E+2
-1.513393E+2
-1.505740E+2
-1.499618E+2
-1.495027E+2
-1.490436E+2
-1.484314E+2
-1.475131E+2
-1.467478E+2
-1.459826E+2
-1.452174E+2
-1.446052E+2
-1.438399E+2
-1.433808E+2
-1.429217E+2
-1.423095E+2
-1.415442E+2
-1.409321E+2
-1.404729E+2
-1.400138E+2
-1.392485E+2
-1.384833E+2
-1.378711E+2
-1.374120E+2
-1.372589E+2
-1.367998E+2
-1.363406E+2
-1.361876E+2
-1.360345E+2
-1.360345E+2
-1.355754E+2
-1.349632E+2
-1.338919E+2
-1.329736E+2
-1.320553E+2
-1.311370E+2
-1.302187E+2
-1.291474E+2
-1.280761E+2
-1.271578E+2
-1.262395E+2
-1.251682E+2
-1.237908E+2
-1.219542E+2
-1.198115E+2
-1.175158E+2
-1.150671E+2
-1.130775E+2
-1.112409E+2
-1.095574E+2
-1.078738E+2
-1.064964E+2
-1.051190E+2
-1.040477E+2
-1.029763E+2
-1.020580E+2
-1.019050E+2
-1.022111E+2
-1.025172E+2
-1.028233E+2
-1.029763E+2
-1.029763E+2
-1.029763E+2
-1.026702E+2
-1.019050E+2
-1.008337E+2
-9.945624E+1
-9.807881E+1
-9.731358E+1
-9.685443E+1
-9.716053E+1
-9.761968E+1
-9.807881E+1
-9.869100E+1
-9.915014E+1
-9.930319E+1
-9.899709E+1
-9.792576E+1
-9.670139E+1
-9.547701E+1
-9.425263E+1
-9.302825E+1
-9.165083E+1
-9.057950E+1
-8.996730E+1
-8.966121E+1
-8.920207E+1
-8.874293E+1
-8.828379E+1
-8.767160E+1
-8.705941E+1
-8.629417E+1
-8.537589E+1
-8.461066E+1
-8.369237E+1
-8.277409E+1
-8.200885E+1
-8.109056E+1
-8.017228E+1
-7.910094E+1
-7.818266E+1
-7.726438E+1
-7.649915E+1
-7.558087E+1
-7.466258E+1
-7.374430E+1
-7.297906E+1
-7.206078E+1
-7.144859E+1
-7.114249E+1
-7.083640E+1
-7.068335E+1
-7.037725E+1
-7.022420E+1
-7.022420E+1
-7.022420E+1
-7.022420E+1
-7.037725E+1
-7.068335E+1
-7.068335E+1
-7.083640E+1
-7.098945E+1
-7.114249E+1
-7.144859E+1
-7.175468E+1
-7.190773E+1
-7.190773E+1
-7.190773E+1
-7.221382E+1
-7.267296E+1
-7.297906E+1
-7.313211E+1
-7.313211E+1
-7.313211E+1
-7.313211E+1
-7.328515E+1
-7.343820E+1
-7.343820E+1
-7.374430E+1
-7.405040E+1
-7.466258E+1
-7.542782E+1
-7.619305E+1
-7.665219E+1
-7.711133E+1
-7.741743E+1
-7.772353E+1
-7.818266E+1
-7.848876E+1
-7.864181E+1
-7.833571E+1
-7.787658E+1
-7.772353E+1
-7.757048E+1
-7.757048E+1
-7.741743E+1
-7.741743E+1
-7.772353E+1
-7.818266E+1
-7.848876E+1
-7.879486E+1
-7.910094E+1
-7.971314E+1
-8.017228E+1
-8.047838E+1
-8.063143E+1
-8.078447E+1
-8.093752E+1
-8.093752E+1
-8.124361E+1
-8.139666E+1
-8.154970E+1
-8.185580E+1
-8.216190E+1
-8.277409E+1
-8.353932E+1
-8.415151E+1
-8.461066E+1
-8.506979E+1
-8.583503E+1
-8.660027E+1
-8.736550E+1
-8.797769E+1
-8.874293E+1
-8.935512E+1
-8.996730E+1
-9.042645E+1
-9.088559E+1
-9.149778E+1
-9.195692E+1
-9.241606E+1
-9.302825E+1
-9.394653E+1
-9.471177E+1
-9.517092E+1
-9.547701E+1
-9.593615E+1
-9.639529E+1
-9.700748E+1
-9.746663E+1
-9.777272E+1
-9.838491E+1
-9.899709E+1
-9.930319E+1
-9.976233E+1
-1.002215E+2
-1.006806E+2
-1.012928E+2
-1.017519E+2
-1.022111E+2
-1.028233E+2
-1.032824E+2
-1.037416E+2
-1.042007E+2
-1.045068E+2
-1.046599E+2
-1.048129E+2
-1.052720E+2
-1.057312E+2
-1.061903E+2
-1.066495E+2
-1.071086E+2
-1.075677E+2
-1.080269E+2
-1.083330E+2
-1.086391E+2
-1.090982E+2
-1.095574E+2
-1.100165E+2
-1.103226E+2
-1.106287E+2
-1.107817E+2
-1.112409E+2
-1.115470E+2
-1.120061E+2
-1.123122E+2
-1.124653E+2
-1.127714E+2
-1.130775E+2
-1.133836E+2
-1.136896E+2
-1.139957E+2
-1.143018E+2
-1.146079E+2
-1.149140E+2
-1.153732E+2
-1.156792E+2
-1.159853E+2
-1.161384E+2
-1.162914E+2
-1.164445E+2
-1.167506E+2
-1.172097E+2
-1.175158E+2
-1.176689E+2
-1.178219E+2
-1.178219E+2
-1.181280E+2
-1.182811E+2
-1.185871E+2
-1.185871E+2
-1.185871E+2
-1.188932E+2
-1.190463E+2
-1.191993E+2
-1.191993E+2
-1.190463E+2
-1.187402E+2
-1.185871E+2
-1.187402E+2
-1.191993E+2
-1.191993E+2
-1.190463E+2
-1.188932E+2
-1.190463E+2
-1.190463E+2
-1.190463E+2
-1.188932E+2
-1.187402E+2
-1.187402E+2
-1.188932E+2
-1.188932E+2
-1.185871E+2
-1.181280E+2
-1.178219E+2
-1.179750E+2
-1.179750E+2
-1.176689E+2
-1.175158E+2
-1.175158E+2
-1.176689E+2
-1.176689E+2
-1.173628E+2
-1.170567E+2
-1.169036E+2
-1.167506E+2
-1.164445E+2
-1.162914E+2
-1.162914E+2
-1.161384E+2
-1.159853E+2
-1.156792E+2
-1.153732E+2
-1.150671E+2
-1.147610E+2
-1.146079E+2
-1.144549E+2
-1.144549E+2
-1.141488E+2
-1.136896E+2
-1.133836E+2
-1.132305E+2
-1.130775E+2
-1.129244E+2
-1.127714E+2
-1.126183E+2
-1.126183E+2
-1.123122E+2
-1.120061E+2
-1.115470E+2
-1.112409E+2
-1.109348E+2
-1.104756E+2
-1.103226E+2
-1.101695E+2
-1.100165E+2
-1.097104E+2
-1.094043E+2
-1.090982E+2
-1.086391E+2
-1.083330E+2
-1.081799E+2
-1.080269E+2
-1.075677E+2
-1.071086E+2
-1.066495E+2
-1.064964E+2
-1.063434E+2
-1.058842E+2
-1.052720E+2
-1.048129E+2
-1.045068E+2
-1.042007E+2
-1.038946E+2
-1.035885E+2
-1.031294E+2
-1.028233E+2
-1.023641E+2
-1.017519E+2
-1.011398E+2
-1.008337E+2
-1.006806E+2
-1.006806E+2
-1.003745E+2
-9.991538E+1
-9.960929E+1
-9.945624E+1
-9.945624E+1
-9.930319E+1
-9.899709E+1
-9.838491E+1
-9.777272E+1
-9.716053E+1
-9.700748E+1
-9.685443E+1
-9.654834E+1
-9.624224E+1
-9.608920E+1
-9.608920E+1
-9.608920E+1
-9.578311E+1
-9.547701E+1
-9.501787E+1
-9.486482E+1
-9.471177E+1
-9.440568E+1
-9.379349E+1
-9.333435E+1
-9.318130E+1
-9.302825E+1
-9.272216E+1
-9.241606E+1
-9.226301E+1
-9.195692E+1
-9.165083E+1
-9.119169E+1
-9.103864E+1
-9.103864E+1
-9.088559E+1
-9.073255E+1
-9.042645E+1
-9.027340E+1
-9.012035E+1
-8.996730E+1
-8.981426E+1
-8.981426E+1
-8.981426E+1
-8.981426E+1
-8.966121E+1
-8.950817E+1
-8.920207E+1
-8.889598E+1
-8.858988E+1
-8.843684E+1
-8.813074E+1
-8.782465E+1
-8.782465E+1
-8.782465E+1
-8.751855E+1
-8.721245E+1
-8.690636E+1
-8.675332E+1
-8.675332E+1
-8.660027E+1
-8.660027E+1
-8.629417E+1
-8.614112E+1
-8.614112E+1
-8.629417E+1
-8.629417E+1
-8.598808E+1
-8.568198E+1
-8.552894E+1
-8.583503E+1
-8.660027E+1
-8.721245E+1
-8.705941E+1
-8.614112E+1
-8.522284E+1
-8.476370E+1
-8.476370E+1
-8.476370E+1
-8.476370E+1
-8.506979E+1
-8.552894E+1
-8.598808E+1
-8.629417E+1
-8.644722E+1
-8.629417E+1
-8.598808E+1
-8.568198E+1
-8.583503E+1
-8.614112E+1
-8.644722E+1
-8.644722E+1
-8.629417E+1
-8.629417E+1
-8.614112E+1
-8.568198E+1
-8.491675E+1
-8.353932E+1
-8.170275E+1
-7.986619E+1
-7.894791E+1
-7.910094E+1
-8.017228E+1
-8.185580E+1
-8.369237E+1
-8.552894E+1
-8.705941E+1
-8.858988E+1
-8.966121E+1
-9.057950E+1
-9.073255E+1
-9.027340E+1
-8.935512E+1
-8.797769E+1
-8.644722E+1
-8.491675E+1
-8.353932E+1
-8.277409E+1
-8.231494E+1
-8.200885E+1
-8.216190E+1
-8.246799E+1
-8.323322E+1
-8.430456E+1
-8.522284E+1
-8.568198E+1
-8.568198E+1
-8.537589E+1
-8.491675E+1
-8.415151E+1
-8.308017E+1
-8.185580E+1
-8.047838E+1
-7.879486E+1
-7.726438E+1
-7.619305E+1
-7.573392E+1
-7.573392E+1
-7.588696E+1
-7.619305E+1
-7.680524E+1
-7.772353E+1
-7.848876E+1
-7.940704E+1
-8.017228E+1
-8.093752E+1
-8.170275E+1
-8.246799E+1
-8.262104E+1
-8.216190E+1
-8.154970E+1
-8.109056E+1
-8.093752E+1
-8.124361E+1
-8.139666E+1
-8.093752E+1
-7.910094E+1
-7.588696E+1
-7.221382E+1
-6.961202E+1
-6.838764E+1
-6.777545E+1
-6.808155E+1
-6.991812E+1
-7.343820E+1
-7.802962E+1
-8.277409E+1
-8.660027E+1
-8.889598E+1
-8.966121E+1
-8.904902E+1
-8.751855E+1
-8.552894E+1
-8.338627E+1
-8.109056E+1
-7.940704E+1
-7.848876E+1
-7.864181E+1
-7.986619E+1
-8.139666E+1
-8.292714E+1
-8.399846E+1
-8.461066E+1
-8.506979E+1
-8.506979E+1
-8.476370E+1
-8.415151E+1
-8.353932E+1
-8.323322E+1
-8.277409E+1
-8.231494E+1
-8.185580E+1
-8.154970E+1
-8.139666E+1
-8.139666E+1
-8.124361E+1
-8.124361E+1
-8.109056E+1
-8.109056E+1
-8.124361E+1
-8.139666E+1
-8.139666E+1
-8.124361E+1
-8.109056E+1
-8.109056E+1
-8.154970E+1
-8.185580E+1
-8.185580E+1
-8.154970E+1
-8.078447E+1
-8.017228E+1
-7.986619E+1
-7.986619E+1
-7.986619E+1
-7.986619E+1
-7.986619E+1
-7.986619E+1
-7.986619E+1
-8.001924E+1
-8.032533E+1
-8.063143E+1
-8.078447E+1
-8.063143E+1
-8.047838E+1
-8.032533E+1
-8.032533E+1
-8.047838E+1
-8.047838E+1
-8.047838E+1
-8.047838E+1
-8.093752E+1
-8.124361E+1
-8.124361E+1
-8.124361E+1
-8.109056E+1
-8.124361E+1
-8.139666E+1
-8.139666E+1
-8.124361E+1
-8.124361E+1
-8.139666E+1
-8.170275E+1
-8.185580E+1
-8.154970E+1
-8.139666E+1
-8.124361E+1
-8.124361E+1
-8.124361E+1
-8.093752E+1
-8.078447E+1
-8.093752E+1
-8.109056E+1
-8.093752E+1
-8.078447E+1
-8.063143E+1
-8.047838E+1
-8.032533E+1
-8.017228E+1
-8.001924E+1
-7.971314E+1
-7.940704E+1
-7.925399E+1
-7.910094E+1
-7.894791E+1
-7.894791E+1
-7.879486E+1
-7.864181E+1
-7.848876E+1
-7.818266E+1
-7.802962E+1
-7.787658E+1
-7.787658E+1
-7.757048E+1
-7.711133E+1
-7.695829E+1
-7.695829E+1
-7.680524E+1
-7.649915E+1
-7.619305E+1
-7.573392E+1
-7.558087E+1
-7.542782E+1
-7.542782E+1
-7.527477E+1
-7.481563E+1
-7.435648E+1
-7.405040E+1
-7.389735E+1
-7.374430E+1
-7.343820E+1
-7.297906E+1
-7.236687E+1
-7.190773E+1
-7.144859E+1
-7.098945E+1
-7.068335E+1
-7.037725E+1
-7.007116E+1
-6.961202E+1
-6.884679E+1
-6.823459E+1
-6.792850E+1
-6.762240E+1
-6.716327E+1
-6.655107E+1
-6.578584E+1
-6.532669E+1
-6.471451E+1
-6.394927E+1
-6.303099E+1
-6.241880E+1
-6.195966E+1
-6.165357E+1
-6.104138E+1
-6.042919E+1
-5.966395E+1
-5.905176E+1
-5.843958E+1
-5.767434E+1
-5.706215E+1
-5.644996E+1
-5.599082E+1
-5.553167E+1
-5.491949E+1
-5.446034E+1
-5.384816E+1
-5.308292E+1
-5.231768E+1
-5.155245E+1
-5.109330E+1
-5.048112E+1
-4.971588E+1
-4.895064E+1
-4.818540E+1
-4.742017E+1
-4.665493E+1
-4.619579E+1
-4.558360E+1
-4.481836E+1
-4.390008E+1
-4.298180E+1
-4.236961E+1
-4.191047E+1
-4.114523E+1
-4.022695E+1
-3.946171E+1
-3.869648E+1
-3.823733E+1
-3.762514E+1
-3.701295E+1
-3.640076E+1
-3.548248E+1
-3.456420E+1
-3.395201E+1
-3.349286E+1
-3.288068E+1
-3.211544E+1
-3.119716E+1
-3.027887E+1
-2.966669E+1
-2.890145E+1
-2.813621E+1
-2.752402E+1
-2.706488E+1
-2.645269E+1
-2.568745E+1
-2.476917E+1
-2.431003E+1
-2.369784E+1
-2.293260E+1
-2.232042E+1
-2.155518E+1
-2.094299E+1
-2.017775E+1
-1.956556E+1
-1.895338E+1
-1.849423E+1
-1.788205E+1
-1.742290E+1
-1.681071E+1
-1.604548E+1
-1.528024E+1
-1.482110E+1
-1.436196E+1
-1.390281E+1
-1.329063E+1
-1.283148E+1
-1.237234E+1
-1.191320E+1
-1.145406E+1
-1.099492E+1
-1.053577E+1
-1.007663E+1
-9.617491E+0
-9.005302E+0
-8.393113E+0
-8.087018E+0
-7.627877E+0
-7.321781E+0
-7.015688E+0
-6.862640E+0
-6.709592E+0
-6.097403E+0
-5.485214E+0
-4.873025E+0
-4.413884E+0
-4.107789E+0
-3.801695E+0
-3.495600E+0
-2.883411E+0
-2.424269E+0
-2.271222E+0
-2.271222E+0
-2.271222E+0
-1.965127E+0
-1.505985E+0
-1.199891E+0
-1.046844E+0
-8.937962E-1
-7.407490E-1
-5.877015E-1
-7.407490E-1
-7.407490E-1
-4.346543E-1
-1.285598E-1
2.448750E-2
3.305820E-1
6.366766E-1
9.427712E-1
1.095819E+0
1.095819E+0
1.095819E+0
9.427712E-1
7.897239E-1
7.897239E-1
7.897239E-1
6.366766E-1
7.897239E-1
9.427712E-1
1.095819E+0
1.095819E+0
1.095819E+0
9.427712E-1
9.427712E-1
1.248866E+0
1.401913E+0
1.248866E+0
1.095819E+0
9.427712E-1
1.095819E+0
1.095819E+0
1.095819E+0
1.095819E+0
9.427712E-1
7.897239E-1
4.836294E-1
3.305820E-1
3.305820E-1
2.448750E-2
-4.346543E-1
-5.877015E-1
-7.407490E-1
-7.407490E-1
-7.407490E-1
-8.937962E-1
-8.937962E-1
-8.937962E-1
-7.407490E-1
-5.877015E-1
-5.877015E-1
-5.877015E-1
-7.407490E-1
-1.046844E+0
-1.505985E+0
-1.965127E+0
-2.271222E+0
-2.424269E+0
-2.730364E+0
-3.036458E+0
-3.189506E+0
-3.495600E+0
-3.648647E+0
-3.801695E+0
-4.107789E+0
-4.413884E+0
-4.566931E+0
-5.026073E+0
-5.179120E+0
-5.332167E+0
-5.638262E+0
-5.944356E+0
-6.403498E+0
-6.862640E+0
-7.321781E+0
-7.627877E+0
-7.933970E+0
-8.087018E+0
-8.393113E+0
-8.546159E+0
-8.699207E+0
-8.852255E+0
-8.393113E+0
-7.933970E+0
-7.627877E+0
-7.474829E+0
-7.168735E+0
-6.862640E+0
-6.862640E+0
-7.015688E+0
-7.015688E+0
-6.709592E+0
-6.403498E+0
-6.403498E+0
-6.709592E+0
-7.015688E+0
-7.321781E+0
-7.474829E+0
-7.321781E+0
-7.321781E+0
-7.321781E+0
-7.321781E+0
-7.321781E+0
-7.321781E+0
-7.321781E+0
-7.321781E+0
-7.321781E+0
-7.321781E+0
-7.321781E+0
-7.474829E+0
-7.474829E+0
-7.627877E+0
-7.780924E+0
-7.780924E+0
-8.087018E+0
-8.393113E+0
-8.699207E+0
-9.005302E+0
-9.311396E+0
-9.464444E+0
-9.770537E+0
-1.007663E+1
-1.022968E+1
-1.022968E+1
-1.038273E+1
-1.053577E+1
-1.084187E+1
-1.130101E+1
-1.145406E+1
-1.130101E+1
-1.114796E+1
-1.114796E+1
-1.145406E+1
-1.206625E+1
-1.252539E+1
-1.252539E+1
-1.252539E+1
-1.267844E+1
-1.298453E+1
-1.313758E+1
-1.298453E+1
-1.298453E+1
-1.313758E+1
-1.374977E+1
-1.558633E+1
-1.895338E+1
-2.354479E+1
-2.813621E+1
-3.165630E+1
-3.395201E+1
-3.456420E+1
-3.288068E+1
-2.951364E+1
-2.446308E+1
-1.834119E+1
-1.237234E+1
-7.780924E+0
-5.332167E+0
-3.954742E+0
-3.342553E+0
-3.189506E+0
-4.107789E+0
-5.791309E+0
-7.780924E+0
-9.311396E+0
-1.007663E+1
-1.038273E+1
-1.053577E+1
-1.022968E+1
-9.923585E+0
-9.770537E+0
-9.464444E+0
-9.311396E+0
-9.005302E+0
-8.852255E+0
-9.005302E+0
-9.158348E+0
-9.464444E+0
-9.770537E+0
-1.007663E+1
-9.923585E+0
-9.617491E+0
-9.158348E+0
-9.005302E+0
-8.852255E+0
-8.699207E+0
-8.699207E+0
-8.699207E+0
-8.546159E+0
-8.240066E+0
-8.087018E+0
-8.393113E+0
-9.311396E+0
-1.038273E+1
-1.053577E+1
-1.022968E+1
-1.068882E+1
-1.374977E+1
-1.941252E+1
-2.507527E+1
-2.752402E+1
-2.553441E+1
-2.017775E+1
-1.420891E+1
-8.852255E+0
-4.107789E+0
6.366766E-1
4.922000E+0
7.523804E+0
7.982946E+0
7.217709E+0
5.993331E+0
4.922000E+0
3.391528E+0
1.708008E+0
-4.346543E-1
-2.730364E+0
-5.026073E+0
-7.015688E+0
-8.546159E+0
-9.005302E+0
-7.933970E+0
-6.097403E+0
-4.413884E+0
-3.189506E+0
-1.812080E+0
2.448750E-2
1.708008E+0
2.473244E+0
2.320197E+0
2.014102E+0
1.861055E+0
1.708008E+0
1.248866E+0
6.366766E-1
2.448750E-2
-1.285598E-1
1.775348E-1
3.305820E-1
2.448750E-2
-4.346543E-1
-5.877015E-1
-7.407490E-1
-8.937962E-1
-8.937962E-1
-7.407490E-1
-4.346543E-1
-4.346543E-1
-5.877015E-1
-8.937962E-1
-1.046844E+0
-8.937962E-1
-8.937962E-1
-1.199891E+0
-1.505985E+0
-1.965127E+0
-2.271222E+0
-2.424269E+0
-2.577316E+0
-2.883411E+0
-3.036458E+0
-3.342553E+0
-3.495600E+0
-3.495600E+0
-3.495600E+0
-3.648647E+0
-3.801695E+0
-3.954742E+0
-3.954742E+0
-3.648647E+0
-3.189506E+0
-2.730364E+0
-2.271222E+0
-1.659033E+0
-1.046844E+0
-5.877015E-1
2.448750E-2
3.305820E-1
7.897239E-1
1.248866E+0
2.014102E+0
2.626291E+0
3.238480E+0
3.850670E+0
4.309811E+0
4.615906E+0
4.922000E+0
5.075048E+0
5.228095E+0
5.534189E+0
5.687237E+0
5.840284E+0
5.687237E+0
5.687237E+0
5.687237E+0
5.840284E+0
5.687237E+0
5.534189E+0
5.687237E+0
5.993331E+0
6.299426E+0
6.605520E+0
6.911615E+0
7.064662E+0
7.217709E+0
7.523804E+0
7.829899E+0
8.442088E+0
9.054277E+0
9.360371E+0
9.513418E+0
9.666466E+0
9.819514E+0
1.027866E+1
1.073780E+1
1.089084E+1
1.089084E+1
1.089084E+1
1.089084E+1
1.104389E+1
1.134999E+1
1.150303E+1
1.150303E+1
1.150303E+1
1.150303E+1
1.150303E+1
1.165608E+1
1.196217E+1
1.211522E+1
1.226827E+1
1.257436E+1
1.288046E+1
1.333960E+1
1.379874E+1
1.425789E+1
1.471703E+1
1.502312E+1
1.532922E+1
1.548226E+1
1.578836E+1
1.640054E+1
1.701274E+1
1.731883E+1
1.762492E+1
1.793102E+1
1.823711E+1
1.854321E+1
1.884930E+1
1.884930E+1
1.884930E+1
1.884930E+1
1.900235E+1
1.915540E+1
1.930844E+1
1.946149E+1
1.930844E+1
1.946149E+1
1.976759E+1
2.022673E+1
2.068587E+1
2.099196E+1
2.099196E+1
2.114501E+1
2.145111E+1
2.191025E+1
2.236939E+1
2.252244E+1
2.252244E+1
2.282853E+1
2.282853E+1
2.282853E+1
2.298158E+1
2.344072E+1
2.405291E+1
2.451205E+1
2.466510E+1
2.497119E+1
2.497119E+1
2.512424E+1
2.527729E+1
2.543034E+1
2.573643E+1
2.588948E+1
2.604252E+1
2.619557E+1
2.650167E+1
2.634862E+1
2.619557E+1
2.619557E+1
2.634862E+1
2.650167E+1
2.650167E+1
2.665471E+1
2.696081E+1
2.711386E+1
2.711386E+1
2.726690E+1
2.757300E+1
2.772604E+1
2.787909E+1
2.787909E+1
2.787909E+1
2.818519E+1
2.833823E+1
2.849128E+1
2.849128E+1
2.849128E+1
2.864433E+1
2.879738E+1
2.910347E+1
2.910347E+1
2.910347E+1
2.910347E+1
2.925652E+1
2.940956E+1
2.956261E+1
2.940956E+1
2.940956E+1
2.940956E+1
2.940956E+1
2.940956E+1
2.940956E+1
2.956261E+1
2.971566E+1
2.986871E+1
2.986871E+1
2.971566E+1
2.986871E+1
3.002175E+1
3.002175E+1
2.986871E+1
2.971566E+1
2.971566E+1
2.986871E+1
2.986871E+1
2.971566E+1
2.956261E+1
2.940956E+1
2.940956E+1
2.940956E+1
2.925652E+1
2.925652E+1
2.925652E+1
2.910347E+1
2.910347E+1
2.940956E+1
2.956261E+1
2.971566E+1
2.956261E+1
2.925652E+1
2.910347E+1
2.910347E+1
2.910347E+1
2.925652E+1
2.940956E+1
2.956261E+1
2.940956E+1
2.925652E+1
2.925652E+1
2.925652E+1
2.940956E+1
2.925652E+1
2.925652E+1
2.925652E+1
2.925652E+1
2.910347E+1
2.910347E+1
2.925652E+1
2.940956E+1
2.925652E+1
2.895042E+1
2.864433E+1
2.864433E+1
2.879738E+1
2.879738E+1
2.864433E+1
2.849128E+1
2.864433E+1
2.879738E+1
2.879738E+1
2.849128E+1
2.833823E+1
2.833823E+1
2.833823E+1
2.833823E+1
2.833823E+1
2.803214E+1
2.787909E+1
2.787909E+1
2.818519E+1
2.818519E+1
2.803214E+1
2.772604E+1
2.772604E+1
2.787909E+1
2.833823E+1
2.818519E+1
2.772604E+1
2.741995E+1
2.741995E+1
2.741995E+1
2.741995E+1
2.741995E+1
2.726690E+1
2.711386E+1
2.696081E+1
2.696081E+1
2.696081E+1
2.696081E+1
2.711386E+1
2.711386E+1
2.696081E+1
2.680776E+1
2.680776E+1
2.665471E+1
2.650167E+1
2.665471E+1
2.711386E+1
2.711386E+1
2.696081E+1
2.665471E+1
2.650167E+1
2.650167E+1
2.680776E+1
2.680776E+1
2.665471E+1
2.665471E+1
2.665471E+1
2.680776E+1
2.696081E+1
2.680776E+1
2.665471E+1
2.634862E+1
2.619557E+1
2.634862E+1
2.619557E+1
2.634862E+1
2.634862E+1
2.634862E+1
2.650167E+1
2.680776E+1
2.680776E+1
2.680776E+1
2.650167E+1
2.650167E+1
2.650167E+1
2.665471E+1
2.650167E+1
2.650167E+1
2.650167E+1
2.665471E+1
2.665471E+1
2.665471E+1
2.680776E+1
2.665471E+1
2.650167E+1
2.634862E+1
2.634862E+1
2.665471E+1
2.696081E+1
2.680776E+1
2.680776E+1
2.696081E+1
2.726690E+1
2.741995E+1
2.741995E+1
2.757300E+1
2.772604E+1
2.787909E+1
2.787909E+1
2.772604E+1
2.772604E+1
2.772604E+1
2.803214E+1
2.833823E+1
2.864433E+1
2.879738E+1
2.895042E+1
2.910347E+1
2.925652E+1
2.925652E+1
2.910347E+1
2.925652E+1
2.956261E+1
3.002175E+1
3.017480E+1
3.002175E+1
3.002175E+1
3.032785E+1
3.063394E+1
3.078699E+1
3.078699E+1
3.094004E+1
3.124613E+1
3.139918E+1
3.155223E+1
3.170528E+1
3.185832E+1
3.201137E+1
3.201137E+1
3.201137E+1
3.247051E+1
3.292965E+1
3.308270E+1
3.308270E+1
3.323574E+1
3.354184E+1
3.384793E+1
3.400098E+1
3.400098E+1
3.430707E+1
3.476622E+1
3.522536E+1
3.537841E+1
3.522536E+1
3.522536E+1
3.553145E+1
3.614365E+1
3.660279E+1
3.660279E+1
3.660279E+1
3.675583E+1
3.706193E+1
3.767411E+1
3.798021E+1
3.828631E+1
3.859240E+1
3.859240E+1
3.859240E+1
3.874544E+1
3.920459E+1
3.966373E+1
3.981678E+1
3.996983E+1
4.012287E+1
4.058202E+1
4.073506E+1
4.073506E+1
4.073506E+1
4.104116E+1
4.165334E+1
4.211249E+1
4.241858E+1
4.241858E+1
4.241858E+1
4.287772E+1
4.348991E+1
4.394906E+1
4.425515E+1
4.410210E+1
4.425515E+1
4.440820E+1
4.486734E+1
4.517343E+1
4.532648E+1
4.547953E+1
4.593867E+1
4.639781E+1
4.685696E+1
4.701000E+1
4.701000E+1
4.701000E+1
4.731610E+1
4.762219E+1
4.823438E+1
4.854047E+1
4.869352E+1
4.884657E+1
4.899962E+1
4.930571E+1
4.991790E+1
5.037704E+1
5.083618E+1
5.114228E+1
5.114228E+1
5.114228E+1
5.129533E+1
5.175447E+1
5.221361E+1
5.251970E+1
5.251970E+1
5.267275E+1
5.297884E+1
5.343799E+1
5.389713E+1
5.420322E+1
5.450932E+1
5.466237E+1
5.496846E+1
5.512150E+1
5.542760E+1
5.573370E+1
5.588674E+1
5.619284E+1
5.619284E+1
5.649893E+1
5.680503E+1
5.741721E+1
5.818245E+1
5.879464E+1
5.894769E+1
5.879464E+1
5.894769E+1
5.910073E+1
5.940683E+1
5.971293E+1
6.001902E+1
6.017207E+1
6.047816E+1
6.093730E+1
6.139644E+1
6.170254E+1
6.170254E+1
6.154949E+1
6.170254E+1
6.231473E+1
6.292692E+1
6.338606E+1
6.369216E+1
6.384520E+1
6.399825E+1
6.430434E+1
6.476349E+1
6.506958E+1
6.506958E+1
6.506958E+1
6.537568E+1
6.598787E+1
6.629396E+1
6.644701E+1
6.660006E+1
6.690615E+1
6.721224E+1
6.751834E+1
6.782444E+1
6.813052E+1
6.843662E+1
6.874272E+1
6.904881E+1
6.935491E+1
6.966100E+1
6.981405E+1
6.996710E+1
7.027319E+1
7.042623E+1
7.073233E+1
7.103843E+1
7.134452E+1
7.165062E+1
7.180367E+1
7.210975E+1
7.226280E+1
7.241585E+1
7.272195E+1
7.287499E+1
7.318109E+1
7.348719E+1
7.379328E+1
7.394632E+1
7.425242E+1
7.440547E+1
7.455851E+1
7.486461E+1
7.517070E+1
7.562985E+1
7.578290E+1
7.593594E+1
7.608898E+1
7.639508E+1
7.670118E+1
7.700726E+1
7.716031E+1
7.746641E+1
7.761946E+1
7.777251E+1
7.792555E+1
7.807860E+1
7.853775E+1
7.914993E+1
7.945602E+1
7.945602E+1
7.945602E+1
7.960907E+1
7.976212E+1
8.022126E+1
8.037431E+1
8.037431E+1
8.052736E+1
8.068041E+1
8.113954E+1
8.144564E+1
8.129259E+1
8.113954E+1
8.129259E+1
8.175174E+1
8.221088E+1
8.251698E+1
8.251698E+1
8.251698E+1
8.267002E+1
8.267002E+1
8.267002E+1
8.297611E+1
8.328221E+1
8.358830E+1
8.358830E+1
8.343526E+1
8.328221E+1
8.328221E+1
8.328221E+1
8.297611E+1
8.251698E+1
8.205783E+1
8.190478E+1
8.190478E+1
8.175174E+1
8.159869E+1
8.113954E+1
8.022126E+1
7.914993E+1
7.823165E+1
7.716031E+1
7.562985E+1
7.409937E+1
7.364024E+1
7.593594E+1
8.037431E+1
8.603706E+1
9.323029E+1
1.016479E+2
1.080759E+2
1.070045E+2
9.766865E+1
8.619010E+1
8.113954E+1
8.465964E+1
9.001628E+1
8.894496E+1
8.083345E+1
7.180367E+1
6.889577E+1
7.272195E+1
7.899688E+1
8.374135E+1
8.634315E+1
8.802667E+1
9.001628E+1
9.277114E+1
9.659732E+1
1.013418E+2
1.062393E+2
1.099124E+2
1.112899E+2
1.097594E+2
1.059332E+2
1.014948E+2
9.843389E+1
9.751561E+1
9.751561E+1
9.659732E+1
9.491380E+1
9.368942E+1
9.353638E+1
9.368942E+1
9.292419E+1
9.078152E+1
8.863886E+1
8.741449E+1
8.695534E+1
8.649620E+1
8.588401E+1
8.542487E+1
8.542487E+1
8.588401E+1
8.710839E+1
8.863886E+1
8.925105E+1
8.879191E+1
8.756753E+1
8.634315E+1
8.542487E+1
8.435354E+1
8.282307E+1
8.113954E+1
7.945602E+1
7.807860E+1
7.700726E+1
7.608898E+1
7.486461E+1
7.302804E+1
7.073233E+1
6.874272E+1
6.675310E+1
6.476349E+1
6.262083E+1
6.063120E+1
5.910073E+1
5.802940E+1
5.695807E+1
5.573370E+1
5.466237E+1
5.374408E+1
5.282580E+1
5.160142E+1
4.991790E+1
4.792829E+1
4.578562E+1
4.364296E+1
4.119420E+1
3.874544E+1
3.629669E+1
3.400098E+1
3.201137E+1
3.017480E+1
2.849128E+1
2.726690E+1
2.634862E+1
2.588948E+1
2.573643E+1
2.543034E+1
2.527729E+1
2.481815E+1
2.435901E+1
2.389986E+1
2.359377E+1
2.313463E+1
2.221634E+1
2.114501E+1
2.007368E+1
1.930844E+1
1.823711E+1
1.655359E+1
1.471703E+1
1.303351E+1
1.180913E+1
1.089084E+1
9.972561E+0
8.901229E+0
7.982946E+0
7.217709E+0
6.452473E+0
5.534189E+0
4.615906E+0
4.003717E+0
3.544575E+0
3.085433E+0
2.779339E+0
2.167149E+0
1.554960E+0
7.897239E-1
3.305820E-1
-1.285598E-1
-7.407490E-1
-1.659033E+0
-2.730364E+0
-3.342553E+0
-3.801695E+0
-4.260836E+0
-4.719978E+0
-5.179120E+0
-5.332167E+0
-5.179120E+0
-4.566931E+0
-3.648647E+0
-2.577316E+0
-1.505985E+0
-7.407490E-1
-1.285598E-1
3.305820E-1
9.427712E-1
1.248866E+0
1.708008E+0
2.014102E+0
2.167149E+0
2.167149E+0
2.014102E+0
2.014102E+0
1.861055E+0
1.861055E+0
2.014102E+0
2.473244E+0
3.085433E+0
3.544575E+0
4.156764E+0
4.922000E+0
5.840284E+0
6.605520E+0
7.064662E+0
7.217709E+0
7.523804E+0
7.829899E+0
8.442088E+0
9.054277E+0
9.360371E+0
9.207324E+0
9.207324E+0
9.360371E+0
9.666466E+0
9.819514E+0
9.666466E+0
9.513418E+0
9.819514E+0
1.027866E+1
1.058475E+1
1.058475E+1
1.058475E+1
1.073780E+1
1.089084E+1
1.104389E+1
1.104389E+1
1.119694E+1
1.134999E+1
1.134999E+1
1.119694E+1
1.134999E+1
1.150303E+1
1.165608E+1
1.134999E+1
1.104389E+1
1.119694E+1
1.180913E+1
1.257436E+1
1.272741E+1
1.288046E+1
1.318655E+1
1.395179E+1
1.471703E+1
1.563531E+1
1.655359E+1
1.731883E+1
1.823711E+1
1.915540E+1
2.007368E+1
2.099196E+1
2.175720E+1
2.236939E+1
2.344072E+1
2.466510E+1
2.573643E+1
2.680776E+1
2.772604E+1
2.864433E+1
2.956261E+1
3.032785E+1
3.094004E+1
3.170528E+1
3.292965E+1
3.400098E+1
3.491927E+1
3.568450E+1
3.660279E+1
3.752107E+1
3.843935E+1
3.935764E+1
4.027592E+1
4.119420E+1
4.180639E+1
4.241858E+1
4.272468E+1
4.303077E+1
4.303077E+1
4.303077E+1
4.318382E+1
4.348991E+1
4.379601E+1
4.410210E+1
4.425515E+1
4.456125E+1
4.502039E+1
4.563258E+1
4.624476E+1
4.670391E+1
4.731610E+1
4.777524E+1
4.854047E+1
4.899962E+1
4.945876E+1
4.961180E+1
4.976485E+1
5.022399E+1
5.053009E+1
5.068313E+1
5.068313E+1
5.068313E+1
5.083618E+1
5.114228E+1
5.160142E+1
5.190751E+1
5.221361E+1
5.267275E+1
5.328494E+1
5.374408E+1
5.435627E+1
5.512150E+1
5.573370E+1
5.634588E+1
5.695807E+1
5.787636E+1
5.864159E+1
5.925378E+1
5.971293E+1
6.032512E+1
6.093730E+1
6.139644E+1
6.200863E+1
6.262083E+1
6.307996E+1
6.338606E+1
6.369216E+1
6.415130E+1
6.445739E+1
6.476349E+1
6.522263E+1
6.568177E+1
6.614091E+1
6.629396E+1
6.660006E+1
6.705920E+1
6.751834E+1
6.813052E+1
6.858967E+1
6.904881E+1
6.950796E+1
6.996710E+1
7.027319E+1
7.057928E+1
7.103843E+1
7.149757E+1
7.195671E+1
7.226280E+1
7.241585E+1
7.241585E+1
7.241585E+1
7.241585E+1
7.256890E+1
7.241585E+1
7.210975E+1
7.195671E+1
7.195671E+1
7.195671E+1
7.195671E+1
7.226280E+1
7.241585E+1
7.241585E+1
7.241585E+1
7.241585E+1
7.256890E+1
7.272195E+1
7.241585E+1
7.226280E+1
7.210975E+1
7.226280E+1
7.226280E+1
7.210975E+1
7.180367E+1
7.165062E+1
7.180367E+1
7.195671E+1
7.165062E+1
7.119147E+1
7.073233E+1
7.088538E+1
7.103843E+1
7.103843E+1
7.088538E+1
7.042623E+1
6.996710E+1
6.966100E+1
6.966100E+1
6.950796E+1
6.935491E+1
6.889577E+1
6.843662E+1
6.813052E+1
6.813052E+1
6.828357E+1
6.813052E+1
6.767139E+1
6.705920E+1
6.675310E+1
6.644701E+1
6.598787E+1
6.552872E+1
6.506958E+1
6.491654E+1
6.461044E+1
6.399825E+1
6.338606E+1
6.277388E+1
6.231473E+1
6.185558E+1
6.154949E+1
6.109035E+1
6.078425E+1
6.047816E+1
6.001902E+1
5.925378E+1
5.848854E+1
5.787636E+1
5.757026E+1
5.741721E+1
5.711112E+1
5.665198E+1
5.588674E+1
5.527455E+1
5.481541E+1
5.435627E+1
5.374408E+1
5.313189E+1
5.267275E+1
5.221361E+1
5.175447E+1
5.098923E+1
5.022399E+1
4.961180E+1
4.930571E+1
4.884657E+1
4.823438E+1
4.762219E+1
4.731610E+1
4.685696E+1
4.639781E+1
4.563258E+1
4.502039E+1
4.471429E+1
4.456125E+1
4.410210E+1
4.379601E+1
4.333687E+1
4.272468E+1
4.195944E+1
4.134725E+1
4.073506E+1
4.042897E+1
4.012287E+1
3.996983E+1
3.966373E+1
3.905154E+1
3.843935E+1
3.798021E+1
3.767411E+1
3.736802E+1
3.721497E+1
3.675583E+1
3.629669E+1
3.568450E+1
3.522536E+1
3.476622E+1
3.430707E+1
3.415403E+1
3.369489E+1
3.338879E+1
3.308270E+1
3.262356E+1
3.216442E+1
3.185832E+1
3.139918E+1
3.094004E+1
3.063394E+1
3.017480E+1
2.986871E+1
2.971566E+1
2.956261E+1
2.925652E+1
2.879738E+1
2.849128E+1
2.818519E+1
2.787909E+1
2.757300E+1
2.741995E+1
2.726690E+1
2.711386E+1
2.680776E+1
2.634862E+1
2.604252E+1
2.573643E+1
2.573643E+1
2.558338E+1
2.543034E+1
2.497119E+1
2.451205E+1
2.435901E+1
2.451205E+1
2.435901E+1
2.405291E+1
2.374681E+1
2.344072E+1
2.328767E+1
2.328767E+1
2.328767E+1
2.313463E+1
2.282853E+1
2.252244E+1
2.236939E+1
2.236939E+1
2.236939E+1
2.221634E+1
2.191025E+1
2.175720E+1
2.160415E+1
2.160415E+1
2.145111E+1
2.145111E+1
2.145111E+1
2.129806E+1
2.114501E+1
2.099196E+1
2.083892E+1
2.068587E+1
2.037977E+1
2.022673E+1
2.037977E+1
2.053282E+1
2.037977E+1
2.007368E+1
2.007368E+1
2.022673E+1
2.022673E+1
1.992063E+1
1.961454E+1
1.946149E+1
1.946149E+1
1.930844E+1
1.900235E+1
1.884930E+1
1.854321E+1
1.854321E+1
1.854321E+1
1.854321E+1
1.839016E+1
1.839016E+1
1.808406E+1
1.793102E+1
1.762492E+1
1.731883E+1
1.701274E+1
1.670664E+1
1.640054E+1
1.578836E+1
1.517617E+1
1.502312E+1
1.502312E+1
1.471703E+1
1.410484E+1
1.364570E+1
1.333960E+1
1.303351E+1
1.272741E+1
1.272741E+1
1.242132E+1
1.211522E+1
1.165608E+1
1.134999E+1
1.134999E+1
1.104389E+1
1.073780E+1
1.058475E+1
1.058475E+1
1.058475E+1
1.027866E+1
9.819514E+0
9.360371E+0
9.054277E+0
8.901229E+0
8.442088E+0
8.135993E+0
7.829899E+0
7.676851E+0
7.370757E+0
6.911615E+0
6.605520E+0
6.452473E+0
6.452473E+0
6.299426E+0
6.146378E+0
5.993331E+0
5.993331E+0
6.146378E+0
6.299426E+0
6.452473E+0
6.605520E+0
6.911615E+0
8.289040E+0
1.119694E+1
1.563531E+1
2.007368E+1
2.405291E+1
2.787909E+1
3.185832E+1
3.507232E+1
3.675583E+1
3.629669E+1
3.400098E+1
3.094004E+1
2.803214E+1
2.573643E+1
2.344072E+1
2.129806E+1
1.946149E+1
1.808406E+1
1.701274E+1
1.609445E+1
1.502312E+1
1.441093E+1
1.410484E+1
1.425789E+1
1.456398E+1
1.456398E+1
1.441093E+1
1.395179E+1
1.333960E+1
1.257436E+1
1.150303E+1
1.012561E+1
8.748182E+0
7.676851E+0
6.911615E+0
6.146378E+0
5.381142E+0
4.615906E+0
4.003717E+0
3.391528E+0
3.085433E+0
2.932386E+0
2.932386E+0
2.932386E+0
2.779339E+0
2.473244E+0
2.014102E+0
1.401913E+0
9.427712E-1
3.305820E-1
-2.816070E-1
-1.199891E+0
-2.118175E+0
-3.036458E+0
-3.801695E+0
-4.566931E+0
-5.179120E+0
-5.944356E+0
-6.862640E+0
-7.474829E+0
-7.627877E+0
-7.168735E+0
-7.168735E+0
-7.474829E+0
-7.933970E+0
-8.240066E+0
-8.240066E+0
-8.546159E+0
-9.158348E+0
-9.617491E+0
-1.022968E+1
-1.068882E+1
-1.130101E+1
-1.160711E+1
-1.191320E+1
-1.237234E+1
-1.267844E+1
-1.298453E+1
-1.298453E+1
-1.313758E+1
-1.329063E+1
-1.313758E+1
-1.298453E+1
-1.267844E+1
-1.221929E+1
-1.191320E+1
-1.176015E+1
-1.206625E+1
-1.221929E+1
-1.191320E+1
-1.130101E+1
-1.068882E+1
-1.068882E+1
-1.130101E+1
-1.252539E+1
-1.420891E+1
-1.589243E+1
-1.726985E+1
-1.864728E+1
-2.063690E+1
-2.339175E+1
-2.599355E+1
-2.752402E+1
-2.874840E+1
-3.027887E+1
-3.104411E+1
-3.104411E+1
-3.073802E+1
-3.043192E+1
-2.966669E+1
-2.828926E+1
-2.660574E+1
-2.461612E+1
-2.277956E+1
-2.170823E+1
-2.155518E+1
-2.216737E+1
-2.308565E+1
-2.431003E+1
-2.538136E+1
-2.599355E+1
-2.629964E+1
-2.584050E+1
-2.431003E+1
-2.216737E+1
-1.941252E+1
-1.604548E+1
-1.252539E+1
-9.158348E+0
-6.250451E+0
-4.719978E+0
-5.179120E+0
-7.474829E+0
-1.053577E+1
-1.329063E+1
-1.528024E+1
-1.650462E+1
-1.726985E+1
-1.726985E+1
-1.650462E+1
-1.359672E+1
-9.158348E+0
-5.485214E+0
-5.179120E+0
-8.087018E+0
-1.114796E+1
-1.160711E+1
-1.084187E+1
-1.130101E+1
-1.420891E+1
-1.788205E+1
-2.078994E+1
-2.216737E+1
-2.201432E+1
-2.109604E+1
-2.033080E+1
-2.017775E+1
-2.048385E+1
-2.063690E+1
-2.033080E+1
-1.956556E+1
-1.925947E+1
-1.956556E+1
-2.017775E+1
-2.048385E+1
-2.063690E+1
-2.094299E+1
-2.140213E+1
-2.216737E+1
-2.277956E+1
-2.308565E+1
-2.308565E+1
-2.308565E+1
-2.308565E+1
-2.293260E+1
-2.262651E+1
-2.232042E+1
-2.216737E+1
-2.247346E+1
-2.277956E+1
-2.308565E+1
-2.308565E+1
-2.308565E+1
-2.323870E+1
-2.339175E+1
-2.308565E+1
-2.247346E+1
-2.186127E+1
-2.140213E+1
-2.124908E+1
-2.094299E+1
-2.109604E+1
-2.124908E+1
-2.140213E+1
-2.140213E+1
-2.155518E+1
-2.170823E+1
-2.186127E+1
-2.186127E+1
-2.155518E+1
-2.140213E+1
-2.140213E+1
-2.186127E+1
-2.247346E+1
-2.277956E+1
-2.293260E+1
-2.323870E+1
-2.354479E+1
-2.385089E+1
-2.400394E+1
-2.400394E+1
-2.400394E+1
-2.415698E+1
-2.446308E+1
-2.476917E+1
-2.507527E+1
-2.522831E+1
-2.522831E+1
-2.522831E+1
-2.553441E+1
-2.584050E+1
-2.629964E+1
-2.675879E+1
-2.721793E+1
-2.752402E+1
-2.767707E+1
-2.737098E+1
-2.737098E+1
-2.783012E+1
-2.828926E+1
-2.859535E+1
-2.859535E+1
-2.828926E+1
-2.798316E+1
-2.798316E+1
-2.813621E+1
-2.844231E+1
-2.859535E+1
-2.874840E+1
-2.874840E+1
-2.890145E+1
-2.905450E+1
-2.905450E+1
-2.905450E+1
-2.920754E+1
-2.951364E+1
-2.966669E+1
-2.981973E+1
-3.012583E+1
-3.012583E+1
-3.012583E+1
-2.997278E+1
-3.012583E+1
-3.012583E+1
-3.027887E+1
-3.043192E+1
-3.058497E+1
-3.073802E+1
-3.089107E+1
-3.089107E+1
-3.089107E+1
-3.119716E+1
-3.150325E+1
-3.180935E+1
-3.196239E+1
-3.196239E+1
-3.211544E+1
-3.211544E+1
-3.211544E+1
-3.211544E+1
-3.211544E+1
-3.226849E+1
-3.257458E+1
-3.272763E+1
-3.272763E+1
-3.257458E+1
-3.272763E+1
-3.288068E+1
-3.318677E+1
-3.318677E+1
-3.303373E+1
-3.288068E+1
-3.303373E+1
-3.333982E+1
-3.333982E+1
-3.333982E+1
-3.333982E+1
-3.333982E+1
-3.333982E+1
-3.349286E+1
-3.364591E+1
-3.379896E+1
-3.395201E+1
-3.395201E+1
-3.395201E+1
-3.410506E+1
-3.425811E+1
-3.425811E+1
-3.410506E+1
-3.395201E+1
-3.410506E+1
-3.441115E+1
-3.456420E+1
-3.471725E+1
-3.487029E+1
-3.487029E+1
-3.517639E+1
-3.517639E+1
-3.517639E+1
-3.517639E+1
-3.532944E+1
-3.563553E+1
-3.594162E+1
-3.624772E+1
-3.624772E+1
-3.624772E+1
-3.609467E+1
-3.640076E+1
-3.670686E+1
-3.716600E+1
-3.716600E+1
-3.716600E+1
-3.716600E+1
-3.747210E+1
-3.762514E+1
-3.777819E+1
-3.793124E+1
-3.808428E+1
-3.823733E+1
-3.839038E+1
-3.854343E+1
-3.884952E+1
-3.915562E+1
-3.915562E+1
-3.915562E+1
-3.946171E+1
-3.992085E+1
-3.992085E+1
-3.992085E+1
-3.992085E+1
-4.022695E+1
-4.053304E+1
-4.053304E+1
-4.068609E+1
-4.099218E+1
-4.129827E+1
-4.175742E+1
-4.206352E+1
-4.206352E+1
-4.206352E+1
-4.221656E+1
-4.252265E+1
-4.282875E+1
-4.328789E+1
-4.344094E+1
-4.359399E+1
-4.374703E+1
-4.420618E+1
-4.466532E+1
-4.497141E+1
-4.497141E+1
-4.512446E+1
-4.543055E+1
-4.573665E+1
-4.604274E+1
-4.619579E+1
-4.619579E+1
-4.634884E+1
-4.680798E+1
-4.726712E+1
-4.772626E+1
-4.787931E+1
-4.803236E+1
-4.803236E+1
-4.833845E+1
-4.864455E+1
-4.910369E+1
-4.940978E+1
-4.971588E+1
-5.017502E+1
-5.032807E+1
-5.063416E+1
-5.078721E+1
-5.109330E+1
-5.139940E+1
-5.185854E+1
-5.231768E+1
-5.262378E+1
-5.277682E+1
-5.292987E+1
-5.323596E+1
-5.384816E+1
-5.430730E+1
-5.446034E+1
-5.476644E+1
-5.507254E+1
-5.537863E+1
-5.568472E+1
-5.614387E+1
-5.660300E+1
-5.675605E+1
-5.690910E+1
-5.706215E+1
-5.736824E+1
-5.798043E+1
-5.859261E+1
-5.905176E+1
-5.920481E+1
-5.935786E+1
-5.997005E+1
-6.042919E+1
-6.073528E+1
-6.088833E+1
-6.119442E+1
-6.150052E+1
-6.180662E+1
-6.226575E+1
-6.272489E+1
-6.287794E+1
-6.318404E+1
-6.333708E+1
-6.364317E+1
-6.410232E+1
-6.456146E+1
-6.502061E+1
-6.532669E+1
-6.563279E+1
-6.593889E+1
-6.639803E+1
-6.685717E+1
-6.716327E+1
-6.746936E+1
-6.777545E+1
-6.808155E+1
-6.838764E+1
-6.884679E+1
-6.930592E+1
-6.945897E+1
-6.961202E+1
-6.976507E+1
-7.037725E+1
-7.098945E+1
-7.144859E+1
-7.175468E+1
-7.190773E+1
-7.236687E+1
-7.282601E+1
-7.328515E+1
-7.343820E+1
-7.359125E+1
-7.389735E+1
-7.450953E+1
-7.496867E+1
-7.512172E+1
-7.542782E+1
-7.588696E+1
-7.649915E+1
-7.680524E+1
-7.711133E+1
-7.726438E+1
-7.741743E+1
-7.787658E+1
-7.848876E+1
-7.910094E+1
-7.956009E+1
-7.956009E+1
-7.956009E+1
-8.001924E+1
-8.063143E+1
-8.109056E+1
-8.124361E+1
-8.124361E+1
-8.154970E+1
-8.216190E+1
-8.262104E+1
-8.292714E+1
-8.323322E+1
-8.353932E+1
-8.384542E+1
-8.415151E+1
-8.445761E+1
-8.476370E+1
-8.506979E+1
-8.537589E+1
-8.568198E+1
-8.614112E+1
-8.675332E+1
-8.721245E+1
-8.736550E+1
-8.751855E+1
-8.736550E+1
-8.751855E+1
-8.782465E+1
-8.828379E+1
-8.889598E+1
-8.935512E+1
-8.966121E+1
-8.966121E+1
-8.950817E+1
-8.966121E+1
-9.027340E+1
-9.073255E+1
-9.103864E+1
-9.119169E+1
-9.149778E+1
-9.165083E+1
-9.180388E+1
-9.210996E+1
-9.256911E+1
-9.302825E+1
-9.348740E+1
-9.379349E+1
-9.409958E+1
-9.440568E+1
-9.455872E+1
-9.455872E+1
-9.455872E+1
-9.486482E+1
-9.532397E+1
-9.578311E+1
-9.593615E+1
-9.608920E+1
-9.624224E+1
-9.670139E+1
-9.700748E+1
-9.746663E+1
-9.777272E+1
-9.792576E+1
-9.807881E+1
-9.792576E+1
-9.807881E+1
-9.838491E+1
-9.899709E+1
-9.945624E+1
-9.945624E+1
-9.945624E+1
-9.960929E+1
-9.976233E+1
-9.991538E+1
-9.991538E+1
-9.976233E+1
-9.976233E+1
-1.000684E+2
-1.003745E+2
-1.005276E+2
-1.005276E+2
-1.006806E+2
-1.008337E+2
-1.009867E+2
-1.009867E+2
-1.012928E+2
-1.014459E+2
-1.017519E+2
-1.019050E+2
-1.020580E+2
-1.020580E+2
-1.020580E+2
-1.023641E+2
-1.026702E+2
-1.028233E+2
-1.028233E+2
-1.029763E+2
-1.032824E+2
-1.034355E+2
-1.034355E+2
-1.035885E+2
-1.037416E+2
-1.038946E+2
-1.040477E+2
-1.040477E+2
-1.040477E+2
-1.042007E+2
-1.042007E+2
-1.042007E+2
-1.040477E+2
-1.038946E+2
-1.040477E+2
-1.042007E+2
-1.045068E+2
-1.045068E+2
-1.045068E+2
-1.045068E+2
-1.046599E+2
-1.048129E+2
-1.048129E+2
-1.048129E+2
-1.048129E+2
-1.049659E+2
-1.051190E+2
-1.049659E+2
-1.048129E+2
-1.046599E+2
-1.045068E+2
-1.046599E+2
-1.049659E+2
-1.052720E+2
-1.052720E+2
-1.051190E+2
-1.049659E+2
-1.049659E+2
-1.049659E+2
-1.049659E+2
-1.049659E+2
-1.049659E+2
-1.049659E+2
-1.049659E+2
-1.049659E+2
-1.049659E+2
-1.048129E+2
-1.045068E+2
-1.043538E+2
-1.043538E+2
-1.045068E+2
-1.046599E+2
-1.045068E+2
-1.043538E+2
-1.045068E+2
-1.046599E+2
-1.046599E+2
-1.045068E+2
-1.043538E+2
-1.043538E+2
-1.043538E+2
-1.043538E+2
-1.042007E+2
-1.038946E+2
-1.037416E+2
-1.037416E+2
-1.038946E+2
-1.037416E+2
-1.035885E+2
-1.034355E+2
-1.035885E+2
-1.034355E+2
-1.032824E+2
-1.029763E+2
-1.026702E+2
-1.025172E+2
-1.025172E+2
-1.023641E+2
-1.023641E+2
-1.022111E+2
-1.022111E+2
-1.020580E+2
-1.020580E+2
-1.019050E+2
-1.015989E+2
-1.014459E+2
-1.011398E+2
-1.011398E+2
-1.011398E+2
-1.009867E+2
-1.009867E+2
-1.008337E+2
-1.005276E+2
-1.002215E+2
-1.000684E+2
-1.000684E+2
-1.002215E+2
-1.000684E+2
-9.976233E+1
-9.945624E+1
-9.930319E+1
-9.930319E+1
-9.930319E+1
-9.915014E+1
-9.884404E+1
-9.853796E+1
-9.838491E+1
-9.838491E+1
-9.807881E+1
-9.792576E+1
-9.761968E+1
-9.731358E+1
-9.716053E+1
-9.716053E+1
-9.716053E+1
-9.700748E+1
-9.670139E+1
-9.639529E+1
-9.624224E+1
-9.608920E+1
-9.578311E+1
-9.563006E+1
-9.547701E+1
-9.532397E+1
-9.517092E+1
-9.486482E+1
-9.471177E+1
-9.471177E+1
-9.455872E+1
-9.440568E+1
-9.425263E+1
-9.409958E+1
-9.394653E+1
-9.394653E+1
-9.364045E+1
-9.318130E+1
-9.287521E+1
-9.272216E+1
-9.272216E+1
-9.256911E+1
-9.256911E+1
-9.241606E+1
-9.210996E+1
-9.180388E+1
-9.149778E+1
-9.134473E+1
-9.119169E+1
-9.103864E+1
-9.073255E+1
-9.057950E+1
-9.042645E+1
-9.027340E+1
-9.012035E+1
-8.981426E+1
-8.966121E+1
-8.966121E+1
-8.950817E+1
-8.904902E+1
-8.843684E+1
-8.828379E+1
-8.843684E+1
-8.874293E+1
-8.858988E+1
-8.797769E+1
-8.751855E+1
-8.705941E+1
-8.690636E+1
-8.690636E+1
-8.690636E+1
-8.675332E+1
-8.660027E+1
-8.629417E+1
-8.614112E+1
-8.598808E+1
-8.583503E+1
-8.568198E+1
-8.537589E+1
-8.506979E+1
-8.491675E+1
-8.476370E+1
-8.461066E+1
-8.445761E+1
-8.445761E+1
-8.445761E+1
-8.430456E+1
-8.399846E+1
-8.369237E+1
-8.369237E+1
-8.353932E+1
-8.338627E+1
-8.308017E+1
-8.262104E+1
-8.246799E+1
-8.262104E+1
-8.262104E+1
-8.246799E+1
-8.216190E+1
-8.170275E+1
-8.139666E+1
-8.124361E+1
-8.124361E+1
-8.109056E+1
-8.093752E+1
-8.078447E+1
-8.063143E+1
-8.032533E+1
-8.032533E+1
-8.032533E+1
-8.017228E+1
-8.001924E+1
-7.971314E+1
-7.956009E+1
-7.940704E+1
-7.940704E+1
-7.910094E+1
-7.879486E+1
-7.864181E+1
-7.864181E+1
-7.864181E+1
-7.864181E+1
-7.848876E+1
-7.818266E+1
-7.787658E+1
-7.757048E+1
-7.726438E+1
-7.711133E+1
-7.711133E+1
-7.726438E+1
-7.726438E+1
-7.695829E+1
-7.695829E+1
-7.711133E+1
-7.726438E+1
-7.711133E+1
-7.665219E+1
-7.634610E+1
-7.634610E+1
-7.634610E+1
-7.604001E+1
-7.558087E+1
-7.558087E+1
-7.573392E+1
-7.588696E+1
-7.588696E+1
-7.542782E+1
-7.527477E+1
-7.527477E+1
-7.512172E+1
-7.496867E+1
-7.481563E+1
-7.481563E+1
-7.466258E+1
-7.466258E+1
-7.466258E+1
-7.481563E+1
-7.481563E+1
-7.450953E+1
-7.420343E+1
-7.420343E+1
-7.420343E+1
-7.420343E+1
-7.420343E+1
-7.405040E+1
-7.374430E+1
-7.359125E+1
-7.343820E+1
-7.328515E+1
-7.328515E+1
-7.328515E+1
-7.328515E+1
-7.343820E+1
-7.343820E+1
-7.328515E+1
-7.297906E+1
-7.297906E+1
-7.282601E+1
-7.282601E+1
-7.282601E+1
-7.297906E+1
-7.313211E+1
-7.297906E+1
-7.282601E+1
-7.267296E+1
-7.267296E+1
-7.267296E+1
-7.267296E+1
-7.267296E+1
-7.236687E+1
-7.221382E+1
-7.206078E+1
-7.206078E+1
-7.221382E+1
-7.236687E+1
-7.221382E+1
-7.206078E+1
-7.190773E+1
-7.190773E+1
-7.190773E+1
-7.175468E+1
-7.160164E+1
-7.175468E+1
-7.190773E+1
-7.190773E+1
-7.175468E+1
-7.160164E+1
-7.160164E+1
-7.144859E+1
-7.144859E+1
-7.160164E+1
-7.175468E+1
-7.175468E+1
-7.160164E+1
-7.160164E+1
-7.144859E+1
-7.129554E+1
-7.129554E+1
-7.129554E+1
-7.144859E+1
-7.144859E+1
-7.114249E+1
-7.098945E+1
-7.129554E+1
-7.160164E+1
-7.160164E+1
-7.129554E+1
-7.114249E+1
-7.114249E+1
-7.129554E+1
-7.129554E+1
-7.114249E+1
-7.114249E+1
-7.114249E+1
-7.114249E+1
-7.114249E+1
-7.129554E+1
-7.129554E+1
-7.129554E+1
-7.129554E+1
-7.129554E+1
-7.129554E+1
-7.129554E+1
-7.114249E+1
-7.114249E+1
-7.129554E+1
-7.144859E+1
-7.129554E+1
-7.098945E+1
-7.083640E+1
-7.083640E+1
-7.098945E+1
-7.098945E+1
-7.083640E+1
-7.068335E+1
-7.083640E+1
-7.098945E+1
-7.098945E+1
-7.098945E+1
-7.098945E+1
-7.083640E+1
-7.037725E+1
-7.022420E+1
-7.037725E+1
-7.053030E+1
-7.053030E+1
-7.053030E+1
-7.083640E+1
-7.098945E+1
-7.083640E+1
-7.068335E+1
-7.037725E+1
-7.037725E+1
-7.022420E+1
-7.022420E+1
-7.022420E+1
-7.007116E+1
-7.007116E+1
-7.022420E+1
-7.007116E+1
-7.007116E+1
-7.007116E+1
-7.022420E+1
-7.037725E+1
-7.037725E+1
-7.022420E+1
-7.022420E+1
-7.022420E+1
-7.007116E+1
-6.991812E+1
-6.976507E+1
-6.961202E+1
-6.976507E+1
-6.976507E+1
-6.991812E+1
-7.007116E+1
-6.991812E+1
-6.961202E+1
-6.945897E+1
-6.961202E+1
-6.961202E+1
-6.961202E+1
-6.945897E+1
-6.930592E+1
-6.930592E+1
-6.930592E+1
-6.930592E+1
-6.915288E+1
-6.899983E+1
-6.915288E+1
-6.930592E+1
-6.915288E+1
-6.899983E+1
-6.869374E+1
-6.854069E+1
-6.854069E+1
-6.869374E+1
-6.869374E+1
-6.854069E+1
-6.838764E+1
-6.808155E+1
-6.808155E+1
-6.808155E+1
-6.808155E+1
-6.808155E+1
-6.792850E+1
-6.792850E+1
-6.777545E+1
-6.762240E+1
-6.762240E+1
-6.746936E+1
-6.731631E+1
-6.731631E+1
-6.731631E+1
-6.731631E+1
-6.716327E+1
-6.716327E+1
-6.701022E+1
-6.701022E+1
-6.685717E+1
-6.670412E+1
-6.655107E+1
-6.639803E+1
-6.639803E+1
-6.624498E+1
-6.609193E+1
-6.609193E+1
-6.578584E+1
-6.578584E+1
-6.563279E+1
-6.578584E+1
-6.578584E+1
-6.547974E+1
-6.517365E+1
-6.486756E+1
-6.486756E+1
-6.502061E+1
-6.502061E+1
-6.486756E+1
-6.456146E+1
-6.425536E+1
-6.394927E+1
-6.379622E+1
-6.394927E+1
-6.410232E+1
-6.410232E+1
-6.379622E+1
-6.349012E+1
-6.318404E+1
-6.318404E+1
-6.303099E+1
-6.272489E+1
-6.226575E+1
-6.195966E+1
-6.180662E+1
-6.211271E+1
-6.211271E+1
-6.180662E+1
-6.134747E+1
-6.104138E+1
-6.088833E+1
-6.058223E+1
-6.027614E+1
-6.012309E+1
-5.997005E+1
-5.981700E+1
-5.951090E+1
-5.920481E+1
-5.920481E+1
-5.920481E+1
-5.905176E+1
-5.874566E+1
-5.828653E+1
-5.798043E+1
-5.767434E+1
-5.752129E+1
-5.721519E+1
-5.706215E+1
-5.706215E+1
-5.660300E+1
-5.614387E+1
-5.568472E+1
-5.568472E+1
-5.568472E+1
-5.553167E+1
-5.507254E+1
-5.476644E+1
-5.461339E+1
-5.446034E+1
-5.430730E+1
-5.400120E+1
-5.354206E+1
-5.308292E+1
-5.277682E+1
-5.277682E+1
-5.277682E+1
-5.247073E+1
-5.201159E+1
-5.170549E+1
-5.139940E+1
-5.124635E+1
-5.094026E+1
-5.078721E+1
-5.048112E+1
-5.017502E+1
-4.971588E+1
-4.925674E+1
-4.895064E+1
-4.864455E+1
-4.833845E+1
-4.803236E+1
-4.772626E+1
-4.757322E+1
-4.726712E+1
-4.680798E+1
-4.634884E+1
-4.604274E+1
-4.573665E+1
-4.543055E+1
-4.512446E+1
-4.481836E+1
-4.466532E+1
-4.420618E+1
-4.390008E+1
-4.359399E+1
-4.344094E+1
-4.298180E+1
-4.252265E+1
-4.206352E+1
-4.191047E+1
-4.160437E+1
-4.145132E+1
-4.145132E+1
-4.114523E+1
-4.053304E+1
-3.976781E+1
-3.946171E+1
-3.915562E+1
-3.884952E+1
-3.839038E+1
-3.823733E+1
-3.808428E+1
-3.777819E+1
-3.716600E+1
-3.670686E+1
-3.655381E+1
-3.655381E+1
-3.640076E+1
-3.594162E+1
-3.548248E+1
-3.502334E+1
-3.456420E+1
-3.425811E+1
-3.410506E+1
-3.395201E+1
-3.364591E+1
-3.333982E+1
-3.303373E+1
-3.257458E+1
-3.211544E+1
-3.150325E+1
-3.104411E+1
-3.089107E+1
-3.058497E+1
-3.058497E+1
-3.043192E+1
-2.997278E+1
-2.951364E+1
-2.905450E+1
-2.890145E+1
-2.874840E+1
-2.828926E+1
-2.767707E+1
-2.721793E+1
-2.721793E+1
-2.721793E+1
-2.706488E+1
-2.660574E+1
-2.629964E+1
-2.584050E+1
-2.538136E+1
-2.492222E+1
-2.476917E+1
-2.446308E+1
-2.431003E+1
-2.415698E+1
-2.385089E+1
-2.339175E+1
-2.293260E+1
-2.247346E+1
-2.216737E+1
-2.201432E+1
-2.155518E+1
-2.124908E+1
-2.094299E+1
-2.048385E+1
-1.987166E+1
-1.941252E+1
-1.910642E+1
-1.895338E+1
-1.849423E+1
-1.803509E+1
-1.788205E+1
-1.772900E+1
-1.726985E+1
-1.681071E+1
-1.635157E+1
-1.619853E+1
-1.619853E+1
-1.604548E+1
-1.573938E+1
-1.528024E+1
-1.466805E+1
-1.436196E+1
-1.405586E+1
-1.374977E+1
-1.313758E+1
-1.267844E+1
-1.252539E+1
-1.252539E+1
-1.237234E+1
-1.191320E+1
-1.160711E+1
-1.145406E+1
-1.130101E+1
-1.099492E+1
-1.038273E+1
-1.007663E+1
-9.770537E+0
-9.464444E+0
-9.005302E+0
-8.546159E+0
-8.240066E+0
-8.240066E+0
-8.087018E+0
-7.627877E+0
-7.168735E+0
-6.709592E+0
-6.403498E+0
-6.250451E+0
-5.944356E+0
-5.791309E+0
-5.791309E+0
-5.332167E+0
-4.873025E+0
-4.260836E+0
-3.801695E+0
-3.342553E+0
-3.036458E+0
-2.730364E+0
-2.577316E+0
-2.424269E+0
-2.118175E+0
-1.812080E+0
-1.659033E+0
-1.352938E+0
-1.046844E+0
-4.346543E-1
2.448750E-2
4.836294E-1
9.427712E-1
1.095819E+0
1.248866E+0
1.554960E+0
1.861055E+0
2.167149E+0
2.167149E+0
2.320197E+0
2.473244E+0
2.779339E+0
3.238480E+0
3.850670E+0
4.156764E+0
4.462859E+0
4.768953E+0
4.922000E+0
5.075048E+0
5.075048E+0
5.381142E+0
5.687237E+0
6.146378E+0
6.299426E+0
6.605520E+0
6.911615E+0
7.064662E+0
7.370757E+0
7.370757E+0
7.523804E+0
7.829899E+0
8.135993E+0
8.135993E+0
8.135993E+0
8.289040E+0
8.595135E+0
8.901229E+0
9.207324E+0
9.360371E+0
9.513418E+0
9.819514E+0
9.972561E+0
1.012561E+1
9.972561E+0
9.972561E+0
9.972561E+0
9.972561E+0
9.972561E+0
1.012561E+1
1.027866E+1
1.043170E+1
1.043170E+1
1.058475E+1
1.043170E+1
1.043170E+1
1.027866E+1
1.043170E+1
1.058475E+1
1.058475E+1
1.043170E+1
1.043170E+1
1.012561E+1
1.012561E+1
1.012561E+1
1.043170E+1
1.043170E+1
1.012561E+1
9.819514E+0
9.513418E+0
9.360371E+0
9.360371E+0
9.207324E+0
9.054277E+0
8.901229E+0
8.748182E+0
8.595135E+0
8.289040E+0
8.135993E+0
8.135993E+0
8.135993E+0
7.829899E+0
7.370757E+0
6.758567E+0
6.452473E+0
6.452473E+0
6.299426E+0
6.146378E+0
5.687237E+0
5.228095E+0
4.922000E+0
4.922000E+0
4.768953E+0
4.309811E+0
3.850670E+0
3.544575E+0
3.391528E+0
3.238480E+0
2.932386E+0
2.320197E+0
1.861055E+0
1.554960E+0
1.401913E+0
9.427712E-1
6.366766E-1
2.448750E-2
-4.346543E-1
-8.937962E-1
-1.046844E+0
-1.199891E+0
-1.659033E+0
-2.271222E+0
-2.883411E+0
-3.189506E+0
-3.342553E+0
-3.648647E+0
-3.954742E+0
-4.413884E+0
-5.026073E+0
-5.638262E+0
-6.403498E+0
-6.862640E+0
-7.168735E+0
-7.321781E+0
-7.627877E+0
-8.240066E+0
-8.852255E+0
-9.311396E+0
-9.617491E+0
-9.923585E+0
-1.038273E+1
-1.099492E+1
-1.145406E+1
-1.191320E+1
-1.237234E+1
-1.298453E+1
-1.374977E+1
-1.420891E+1
-1.466805E+1
-1.512719E+1
-1.573938E+1
-1.619853E+1
-1.650462E+1
-1.696376E+1
-1.757595E+1
-1.818814E+1
-1.880033E+1
-1.910642E+1
-1.925947E+1
-1.941252E+1
-1.987166E+1
-2.033080E+1
-2.048385E+1
-2.078994E+1
-2.124908E+1
-2.170823E+1
-2.186127E+1
-2.216737E+1
-2.247346E+1
-2.277956E+1
-2.323870E+1
-2.339175E+1
-2.369784E+1
-2.415698E+1
-2.446308E+1
-2.476917E+1
-2.492222E+1
-2.522831E+1
-2.584050E+1
-2.645269E+1
-2.691183E+1
-2.752402E+1
-2.798316E+1
-2.844231E+1
-2.905450E+1
-2.981973E+1
-3.073802E+1
-3.119716E+1
-3.150325E+1
-3.180935E+1
-3.242153E+1
-3.333982E+1
-3.425811E+1
-3.502334E+1
-3.578858E+1
-3.670686E+1
-3.777819E+1
-3.900257E+1
-4.053304E+1
-4.206352E+1
-4.328789E+1
-4.420618E+1
-4.497141E+1
-4.558360E+1
-4.619579E+1
-4.665493E+1
-4.696103E+1
-4.696103E+1
-4.711407E+1
-4.742017E+1
-4.757322E+1
-4.772626E+1
-4.803236E+1
-4.833845E+1
-4.895064E+1
-4.971588E+1
-5.048112E+1
-5.170549E+1
-5.323596E+1
-5.476644E+1
-5.629691E+1
-5.721519E+1
-5.736824E+1
-5.706215E+1
-5.644996E+1
-5.537863E+1
-5.384816E+1
-5.216463E+1
-5.032807E+1
-4.849150E+1
-4.696103E+1
-4.604274E+1
-4.543055E+1
-4.481836E+1
-4.435922E+1
-4.405313E+1
-4.435922E+1
-4.573665E+1
-4.772626E+1
-4.956283E+1
-5.078721E+1
-5.139940E+1
-5.170549E+1
-5.155245E+1
-5.094026E+1
-4.956283E+1
-4.787931E+1
-4.634884E+1
-4.481836E+1
-4.328789E+1
-4.160437E+1
-4.037999E+1
-3.961476E+1
-3.900257E+1
-3.884952E+1
-3.930866E+1
-3.992085E+1
-4.007390E+1
-4.022695E+1
-4.083913E+1
-4.236961E+1
-4.451227E+1
-4.742017E+1
-5.139940E+1
-5.629691E+1
-6.257185E+1
-6.930592E+1
-7.206078E+1
-6.899983E+1
-6.456146E+1
-6.303099E+1
-6.364317E+1
-6.471451E+1
-6.456146E+1
-6.257185E+1
-6.165357E+1
-6.547974E+1
-7.251991E+1
-7.757048E+1
-7.848876E+1
-7.741743E+1
-7.818266E+1
-7.757048E+1
-7.282601E+1
-6.716327E+1
-6.532669E+1
-6.609193E+1
-6.609193E+1
-6.394927E+1
-6.104138E+1
-5.920481E+1
-5.843958E+1
-5.798043E+1
-5.752129E+1
-5.721519E+1
-5.752129E+1
-5.843958E+1
-5.951090E+1
-6.027614E+1
-6.088833E+1
-6.211271E+1
-6.379622E+1
-6.440841E+1
-6.349012E+1
-6.226575E+1
-6.257185E+1
-6.471451E+1
-6.777545E+1
-7.068335E+1
-7.267296E+1
-7.328515E+1
-7.343820E+1
-7.343820E+1
-7.313211E+1
-7.114249E+1
-6.731631E+1
-6.287794E+1
-5.905176E+1
-5.629691E+1
-5.476644E+1
-5.384816E+1
-5.354206E+1
-5.384816E+1
-5.491949E+1
-5.629691E+1
-5.798043E+1
-5.966395E+1
-6.119442E+1
-6.272489E+1
-6.364317E+1
-6.440841E+1
-6.517365E+1
-6.609193E+1
-6.731631E+1
-6.838764E+1
-6.915288E+1
-6.930592E+1
-6.915288E+1
-6.884679E+1
-6.823459E+1
-6.762240E+1
-6.670412E+1
-6.593889E+1
-6.517365E+1
-6.486756E+1
-6.471451E+1
-6.486756E+1
-6.517365E+1
-6.563279E+1
-6.639803E+1
-6.731631E+1
-6.838764E+1
-6.945897E+1
-7.022420E+1
-7.053030E+1
-7.053030E+1
-6.991812E+1
-6.945897E+1
-6.899983E+1
-6.854069E+1
-6.808155E+1
-6.762240E+1
-6.701022E+1
-6.624498E+1
-6.563279E+1
-6.547974E+1
-6.578584E+1
-6.624498E+1
-6.685717E+1
-6.731631E+1
-6.777545E+1
-6.823459E+1
-6.854069E+1
-6.884679E+1
-6.899983E+1
-6.930592E+1
-6.961202E+1
-6.976507E+1
-6.961202E+1
-6.930592E+1
-6.884679E+1
-6.838764E+1
-6.808155E+1
-6.792850E+1
-6.777545E+1
-6.746936E+1
-6.746936E+1
-6.746936E+1
-6.731631E+1
-6.731631E+1
-6.731631E+1
-6.731631E+1
-6.731631E+1
-6.746936E+1
-6.746936E+1
-6.716327E+1
-6.670412E+1
-6.639803E+1
-6.624498E+1
-6.624498E+1
-6.593889E+1
-6.563279E+1
-6.547974E+1
-6.547974E+1
-6.547974E+1
-6.517365E+1
-6.486756E+1
-6.456146E+1
-6.440841E+1
-6.440841E+1
-6.425536E+1
-6.410232E+1
-6.394927E+1
-6.394927E+1
-6.394927E+1
-6.394927E+1
-6.379622E+1
-6.349012E+1
-6.318404E+1
-6.303099E+1
-6.303099E+1
-6.303099E+1
-6.287794E+1
-6.257185E+1
-6.211271E+1
-6.180662E+1
-6.165357E+1
-6.165357E+1
-6.165357E+1
-6.150052E+1
-6.119442E+1
-6.088833E+1
-6.104138E+1
-6.088833E+1
-6.058223E+1
-6.027614E+1
-5.997005E+1
-5.966395E+1
-5.935786E+1
-5.905176E+1
-5.889871E+1
-5.859261E+1
-5.843958E+1
-5.828653E+1
-5.828653E+1
-5.798043E+1
-5.767434E+1
-5.752129E+1
-5.721519E+1
-5.675605E+1
-5.629691E+1
-5.614387E+1
-5.629691E+1
-5.644996E+1
-5.629691E+1
-5.568472E+1
-5.522558E+1
-5.476644E+1
-5.446034E+1
-5.430730E+1
-5.430730E+1
-5.415425E+1
-5.400120E+1
-5.384816E+1
-5.369511E+1
-5.354206E+1
-5.338901E+1
-5.308292E+1
-5.277682E+1
-5.247073E+1
-5.231768E+1
-5.201159E+1
-5.155245E+1
-5.124635E+1
-5.109330E+1
-5.094026E+1
-5.078721E+1
-5.032807E+1
-5.017502E+1
-5.017502E+1
-5.017502E+1
-5.002197E+1
-4.971588E+1
-4.940978E+1
-4.925674E+1
-4.910369E+1
-4.879759E+1
-4.818540E+1
-4.787931E+1
-4.757322E+1
-4.726712E+1
-4.726712E+1
-4.711407E+1
-4.711407E+1
-4.680798E+1
-4.650189E+1
-4.634884E+1
-4.619579E+1
-4.619579E+1
-4.588969E+1
-4.543055E+1
-4.497141E+1
-4.481836E+1
-4.481836E+1
-4.466532E+1
-4.466532E+1
-4.451227E+1
-4.420618E+1
-4.390008E+1
-4.344094E+1
-4.298180E+1
-4.282875E+1
-4.267570E+1
-4.267570E+1
-4.252265E+1
-4.221656E+1
-4.191047E+1
-4.175742E+1
-4.145132E+1
-4.114523E+1
-4.083913E+1
-4.083913E+1
-4.083913E+1
-4.068609E+1
-4.022695E+1
-3.992085E+1
-3.976781E+1
-3.961476E+1
-3.961476E+1
-3.930866E+1
-3.900257E+1
-3.869648E+1
-3.854343E+1
-3.854343E+1
-3.854343E+1
-3.823733E+1
-3.777819E+1
-3.731905E+1
-3.731905E+1
-3.731905E+1
-3.731905E+1
-3.701295E+1
-3.655381E+1
-3.624772E+1
-3.609467E+1
-3.609467E+1
-3.594162E+1
-3.578858E+1
-3.548248E+1
-3.517639E+1
-3.487029E+1
-3.456420E+1
-3.441115E+1
-3.410506E+1
-3.395201E+1
-3.364591E+1
-3.318677E+1
-3.288068E+1
-3.272763E+1
-3.272763E+1
-3.242153E+1
-3.196239E+1
-3.180935E+1
-3.180935E+1
-3.150325E+1
-3.089107E+1
-3.043192E+1
-3.043192E+1
-3.043192E+1
-3.043192E+1
-3.012583E+1
-2.966669E+1
-2.936059E+1
-2.936059E+1
-2.936059E+1
-2.920754E+1
-2.905450E+1
-2.890145E+1
-2.859535E+1
-2.828926E+1
-2.798316E+1
-2.783012E+1
-2.783012E+1
-2.783012E+1
-2.798316E+1
-2.783012E+1
-2.737098E+1
-2.691183E+1
-2.675879E+1
-2.660574E+1
-2.645269E+1
-2.629964E+1
-2.599355E+1
-2.568745E+1
-2.553441E+1
-2.538136E+1
-2.522831E+1
-2.492222E+1
-2.461612E+1
-2.415698E+1
-2.400394E+1
-2.400394E+1
-2.400394E+1
-2.369784E+1
-2.339175E+1
-2.308565E+1
-2.293260E+1
-2.262651E+1
-2.247346E+1
-2.247346E+1
-2.232042E+1
-2.201432E+1
-2.170823E+1
-2.124908E+1
-2.094299E+1
-2.094299E+1
-2.124908E+1
-2.124908E+1
-2.094299E+1
-2.063690E+1
-2.048385E+1
-2.033080E+1
-2.033080E+1
-2.033080E+1
-2.017775E+1
-1.971861E+1
-1.941252E+1
-1.941252E+1
-1.956556E+1
-1.971861E+1
-1.941252E+1
-1.880033E+1
-1.849423E+1
-1.864728E+1
-1.895338E+1
-1.895338E+1
-1.864728E+1
-1.834119E+1
-1.818814E+1
-1.803509E+1
-1.818814E+1
-1.818814E+1
-1.818814E+1
-1.818814E+1
-1.803509E+1
-1.772900E+1
-1.742290E+1
-1.726985E+1
-1.726985E+1
-1.757595E+1
-1.788205E+1
-1.788205E+1
-1.757595E+1
-1.726985E+1
-1.711681E+1
-1.696376E+1
-1.696376E+1
-1.696376E+1
-1.696376E+1
-1.665767E+1
-1.619853E+1
-1.589243E+1
-1.573938E+1
-1.573938E+1
-1.604548E+1
-1.604548E+1
-1.589243E+1
-1.589243E+1
-1.573938E+1
-1.558633E+1
-1.543329E+1
-1.528024E+1
-1.543329E+1
-1.543329E+1
-1.543329E+1
-1.528024E+1
-1.543329E+1
-1.558633E+1
-1.573938E+1
-1.573938E+1
-1.558633E+1
-1.558633E+1
-1.558633E+1
-1.573938E+1
-1.589243E+1
-1.589243E+1
-1.589243E+1
-1.573938E+1
-1.543329E+1
-1.512719E+1
-1.482110E+1
-1.466805E+1
-1.436196E+1
-1.390281E+1
-1.329063E+1
-1.283148E+1
-1.267844E+1
-1.267844E+1
-1.237234E+1
-1.176015E+1
-1.114796E+1
-1.068882E+1
-1.022968E+1
-9.770537E+0
-9.311396E+0
-8.852255E+0
-8.699207E+0
-8.699207E+0
-9.005302E+0
-9.464444E+0
-9.770537E+0
-9.923585E+0
-1.038273E+1
-1.068882E+1
-1.099492E+1
-1.114796E+1
-1.160711E+1
-1.221929E+1
-1.252539E+1
-1.283148E+1
-1.313758E+1
-1.344367E+1
-1.359672E+1
-1.359672E+1
-1.313758E+1
-1.252539E+1
-1.191320E+1
-1.130101E+1
-1.084187E+1
-1.038273E+1
-9.923585E+0
-9.464444E+0
-8.852255E+0
-8.393113E+0
-8.087018E+0
-8.087018E+0
-8.087018E+0
-8.087018E+0
-8.087018E+0
-8.087018E+0
-7.933970E+0
-7.780924E+0
-7.780924E+0
-7.780924E+0
-7.780924E+0
-7.933970E+0
-7.933970E+0
-8.240066E+0
-8.393113E+0
-8.240066E+0
-7.933970E+0
-7.627877E+0
-7.474829E+0
-7.474829E+0
-7.474829E+0
-7.168735E+0
-6.862640E+0
-6.403498E+0
-6.097403E+0
-5.791309E+0
-5.638262E+0
-5.485214E+0
-5.485214E+0
-5.791309E+0
-5.944356E+0
-5.791309E+0
-5.791309E+0
-5.791309E+0
-5.791309E+0
-6.097403E+0
-6.556545E+0
-7.015688E+0
-7.321781E+0
-7.474829E+0
-7.627877E+0
-8.240066E+0
-8.852255E+0
-9.311396E+0
-9.464444E+0
-9.617491E+0
-9.770537E+0
-1.022968E+1
-1.068882E+1
-1.084187E+1
-1.068882E+1
-1.068882E+1
-1.053577E+1
-1.007663E+1
-9.923585E+0
-9.617491E+0
-9.464444E+0
-9.158348E+0
-8.852255E+0
-8.699207E+0
-8.546159E+0
-8.240066E+0
-7.780924E+0
-7.474829E+0
-7.321781E+0
-7.168735E+0
-7.168735E+0
-7.168735E+0
-7.015688E+0
-6.862640E+0
-6.862640E+0
-6.862640E+0
-6.709592E+0
-6.709592E+0
-7.015688E+0
-7.321781E+0
-7.474829E+0
-7.474829E+0
-7.474829E+0
-7.627877E+0
-7.474829E+0
-7.168735E+0
-7.015688E+0
-6.862640E+0
-6.862640E+0
-7.015688E+0
-6.862640E+0
-6.862640E+0
-6.862640E+0
-6.709592E+0
-6.709592E+0
-6.709592E+0
-6.709592E+0
-6.709592E+0
-6.556545E+0
-6.403498E+0
-6.250451E+0
-6.403498E+0
-6.556545E+0
-6.709592E+0
-6.862640E+0
-6.862640E+0
-6.862640E+0
-7.015688E+0
-7.168735E+0
-7.168735E+0
-7.168735E+0
-7.168735E+0
-7.168735E+0
-7.321781E+0
-7.627877E+0
-7.627877E+0
-7.780924E+0
-7.780924E+0
-7.627877E+0
-7.627877E+0
-7.474829E+0
-7.474829E+0
-7.321781E+0
-7.474829E+0
-7.627877E+0
-7.627877E+0
-7.627877E+0
-7.474829E+0
-7.474829E+0
-7.474829E+0
-7.474829E+0
-7.321781E+0
-7.321781E+0
-7.474829E+0
-7.780924E+0
-7.780924E+0
-7.780924E+0
-7.627877E+0
-7.627877E+0
-7.627877E+0
-7.780924E+0
-7.933970E+0
-8.087018E+0
-8.087018E+0
-8.087018E+0
-8.087018E+0
-8.087018E+0
-8.087018E+0
-8.087018E+0
-8.087018E+0
-8.240066E+0
-8.393113E+0
-8.699207E+0
-8.852255E+0
-8.852255E+0
-9.005302E+0
-9.005302E+0
-8.852255E+0
-8.699207E+0
-8.699207E+0
-8.699207E+0
-8.852255E+0
-8.852255E+0
-8.699207E+0
-8.699207E+0
-8.699207E+0
-8.852255E+0
-9.158348E+0
-9.311396E+0
-9.464444E+0
-9.464444E+0
-9.311396E+0
-9.005302E+0
-9.005302E+0
-9.158348E+0
-9.311396E+0
-9.311396E+0
-9.311396E+0
-9.311396E+0
-9.158348E+0
-9.005302E+0
-9.158348E+0
-9.311396E+0
-9.464444E+0
-9.464444E+0
-9.617491E+0
-9.770537E+0
-9.617491E+0
-9.311396E+0
-9.158348E+0
-9.464444E+0
-9.770537E+0
-9.770537E+0
-9.464444E+0
-9.311396E+0
-9.158348E+0
-9.158348E+0
-9.158348E+0
-9.158348E+0
-9.311396E+0
-9.311396E+0
-9.311396E+0
-9.311396E+0
-9.464444E+0
-9.617491E+0
-9.617491E+0
-9.311396E+0
-9.158348E+0
-9.158348E+0
-9.311396E+0
-9.311396E+0
-9.311396E+0
-9.158348E+0
-9.005302E+0
-9.005302E+0
-9.158348E+0
-9.311396E+0
-9.464444E+0
-9.464444E+0
-9.464444E+0
-9.311396E+0
-9.158348E+0
-8.852255E+0
-8.699207E+0
-8.546159E+0
-8.393113E+0
-8.546159E+0
-8.699207E+0
-8.852255E+0
-8.699207E+0
-8.546159E+0
-8.393113E+0
-8.393113E+0
-8.393113E+0
-8.546159E+0
-8.393113E+0
-8.240066E+0
-8.393113E+0
-8.393113E+0
-8.393113E+0
-8.393113E+0
-8.240066E+0
-8.087018E+0
-7.627877E+0
-7.474829E+0
-7.627877E+0
-7.933970E+0
-7.933970E+0
-7.627877E+0
-7.321781E+0
-7.168735E+0
-7.321781E+0
-7.168735E+0
-7.168735E+0
-7.168735E+0
-7.168735E+0
-7.015688E+0
-7.015688E+0
-7.015688E+0
-7.015688E+0
-6.862640E+0
-6.556545E+0
-6.403498E+0
-6.403498E+0
-6.556545E+0
-6.709592E+0
-6.862640E+0
-6.709592E+0
-6.403498E+0
-6.250451E+0
-6.250451E+0
-6.250451E+0
-6.250451E+0
-6.097403E+0
-5.791309E+0
-5.791309E+0
-5.638262E+0
-5.791309E+0
-5.791309E+0
-5.638262E+0
-5.332167E+0
-5.332167E+0
-5.332167E+0
-5.179120E+0
-5.026073E+0
-5.026073E+0
-5.179120E+0
-5.332167E+0
-5.179120E+0
-4.873025E+0
-4.719978E+0
-4.719978E+0
-4.719978E+0
-4.719978E+0
-4.719978E+0
-4.719978E+0
-4.566931E+0
-4.566931E+0
-4.413884E+0
-4.413884E+0
-4.413884E+0
-4.260836E+0
-4.260836E+0
-4.260836E+0
-4.107789E+0
-3.954742E+0
-3.954742E+0
-3.954742E+0
-3.954742E+0
-3.801695E+0
-3.801695E+0
-3.801695E+0
-3.954742E+0
-3.954742E+0
-3.801695E+0
-3.648647E+0
-3.648647E+0
-3.648647E+0
-3.801695E+0
-3.801695E+0
-3.648647E+0
-3.648647E+0
-3.648647E+0
-3.495600E+0
-3.495600E+0
-3.342553E+0
-3.342553E+0
-3.342553E+0
-3.342553E+0
-3.342553E+0
-3.342553E+0
-3.189506E+0
-3.189506E+0
-3.189506E+0
-3.342553E+0
-3.342553E+0
-3.189506E+0
-2.883411E+0
-2.730364E+0
-2.577316E+0
-2.577316E+0
-2.730364E+0
-2.883411E+0
-2.883411E+0
-2.730364E+0
-2.730364E+0
-3.036458E+0
-3.189506E+0
-3.189506E+0
-3.036458E+0
-2.883411E+0
-2.883411E+0
-2.883411E+0
-2.883411E+0
-2.883411E+0
-3.036458E+0
-2.883411E+0
-2.730364E+0
-2.730364E+0
-2.577316E+0
-2.424269E+0
-2.424269E+0
-2.577316E+0
-2.883411E+0
-3.036458E+0
-3.036458E+0
-3.189506E+0
-3.036458E+0
-2.577316E+0
-2.118175E+0
-1.965127E+0
-2.271222E+0
-2.730364E+0
-3.189506E+0
-3.189506E+0
-3.036458E+0
-2.883411E+0
-2.730364E+0
-2.883411E+0
-2.730364E+0
-2.577316E+0
-2.424269E+0
-2.424269E+0
-2.730364E+0
-2.883411E+0
-2.883411E+0
-2.730364E+0
-2.577316E+0
-2.577316E+0
-2.730364E+0
-2.883411E+0
-2.883411E+0
-2.883411E+0
-3.036458E+0
-3.189506E+0
-3.189506E+0
-2.883411E+0
-2.730364E+0
-2.730364E+0
-2.883411E+0
-3.036458E+0
-3.036458E+0
-2.883411E+0
-2.730364E+0
-2.883411E+0
-3.036458E+0
-3.036458E+0
-3.189506E+0
-3.342553E+0
-3.342553E+0
-3.342553E+0
-3.342553E+0
-3.342553E+0
-3.495600E+0
-3.342553E+0
-3.036458E+0
-2.883411E+0
-3.189506E+0
-3.495600E+0
-3.342553E+0
-3.189506E+0
-3.036458E+0
-3.036458E+0
-3.189506E+0
-3.189506E+0
-3.189506E+0
-3.189506E+0
-3.342553E+0
-3.495600E+0
-3.648647E+0
-3.648647E+0
-3.495600E+0
-3.342553E+0
-3.495600E+0
-3.648647E+0
-3.495600E+0
-3.495600E+0
-3.648647E+0
-3.954742E+0
-4.107789E+0
-3.954742E+0
-3.801695E+0
-3.648647E+0
-3.801695E+0
-3.954742E+0
-3.801695E+0
-3.648647E+0
-3.495600E+0
-3.648647E+0
-3.801695E+0
-3.954742E+0
-3.954742E+0
-3.801695E+0
-3.801695E+0
-3.801695E+0
-3.954742E+0
-4.260836E+0
-4.260836E+0
-4.260836E+0
-3.954742E+0
-3.954742E+0
-4.260836E+0
-4.566931E+0
-4.566931E+0
-4.413884E+0
-4.260836E+0
-4.260836E+0
-4.260836E+0
-4.413884E+0
-4.566931E+0
-4.719978E+0
-4.566931E+0
-4.413884E+0
-4.260836E+0
-4.413884E+0
-4.719978E+0
-4.873025E+0
-4.873025E+0
-4.719978E+0
-4.719978E+0
-4.873025E+0
-5.026073E+0
-5.026073E+0
-4.873025E+0
-4.719978E+0
-4.873025E+0
-5.026073E+0
-5.179120E+0
-5.179120E+0
-4.873025E+0
-4.873025E+0
-5.026073E+0
-5.332167E+0
-5.179120E+0
-5.179120E+0
-5.332167E+0
-5.638262E+0
-5.638262E+0
-5.485214E+0
-5.332167E+0
-5.485214E+0
-5.791309E+0
-5.944356E+0
-5.638262E+0
-5.485214E+0
-5.332167E+0
-5.638262E+0
-5.791309E+0
-5.944356E+0
-6.097403E+0
-5.791309E+0
-5.332167E+0
-5.179120E+0
-5.332167E+0
-5.485214E+0
-5.332167E+0
-5.179120E+0
-5.179120E+0
-5.485214E+0
-5.791309E+0
-5.791309E+0
-5.791309E+0
-5.791309E+0
-5.791309E+0
-5.791309E+0
-5.791309E+0
-5.944356E+0
-5.944356E+0
-5.944356E+0
-5.944356E+0
-6.097403E+0
-5.944356E+0
-5.944356E+0
-5.944356E+0
-6.097403E+0
-6.097403E+0
-5.944356E+0
-6.097403E+0
-6.250451E+0
-6.403498E+0
-6.403498E+0
-6.403498E+0
-6.403498E+0
-6.403498E+0
-6.556545E+0
-6.556545E+0
-6.709592E+0
-6.862640E+0
-6.862640E+0
-6.862640E+0
-7.168735E+0
-7.474829E+0
-7.627877E+0
-7.474829E+0
-7.474829E+0
-7.474829E+0
-7.627877E+0
-7.474829E+0
-7.168735E+0
-7.015688E+0
-7.168735E+0
-7.321781E+0
-7.474829E+0
-7.474829E+0
-7.474829E+0
-7.474829E+0
-7.474829E+0
-7.474829E+0
-7.321781E+0
-7.321781E+0
-7.474829E+0
-7.627877E+0
-7.474829E+0
-7.627877E+0
-7.780924E+0
-7.933970E+0
-8.087018E+0
-7.780924E+0
-7.627877E+0
-7.780924E+0
-7.933970E+0
-8.240066E+0
-8.087018E+0
-7.933970E+0
-7.780924E+0
-7.933970E+0
-7.933970E+0
-7.780924E+0
-7.780924E+0
-7.933970E+0
-8.087018E+0
-8.087018E+0
-8.087018E+0
-8.087018E+0
-8.087018E+0
-8.087018E+0
-8.240066E+0
-8.240066E+0
-8.240066E+0
-8.240066E+0
-8.240066E+0
-8.393113E+0
-8.546159E+0
-8.699207E+0
-8.699207E+0
-8.546159E+0
-8.393113E+0
-8.546159E+0
-8.699207E+0
-8.852255E+0
-8.852255E+0
-8.699207E+0
-8.546159E+0
-8.546159E+0
-8.852255E+0
-9.311396E+0
-9.464444E+0
-9.311396E+0
-9.005302E+0
-9.005302E+0
-9.158348E+0
-9.311396E+0
-9.311396E+0
-9.158348E+0
-9.158348E+0
-9.158348E+0
-9.158348E+0
-9.158348E+0
-9.311396E+0
-9.464444E+0
-9.617491E+0
-9.617491E+0
-9.464444E+0
-9.311396E+0
-9.158348E+0
-9.311396E+0
-9.617491E+0
-9.770537E+0
-9.923585E+0
-9.923585E+0
-9.770537E+0
-9.617491E+0
-9.617491E+0
-9.617491E+0
-9.617491E+0
-9.617491E+0
-9.617491E+0
-9.617491E+0
-9.617491E+0
-9.617491E+0
-9.770537E+0
-9.923585E+0
-9.923585E+0
-9.923585E+0
-9.923585E+0
-9.770537E+0
-9.770537E+0
-9.770537E+0
-9.923585E+0
-1.007663E+1
-1.022968E+1
-9.923585E+0
-9.770537E+0
-9.770537E+0
-9.617491E+0
-9.617491E+0
-9.770537E+0
-9.770537E+0
-9.770537E+0
-9.770537E+0
-9.770537E+0
-9.923585E+0
-9.923585E+0
-9.923585E+0
-9.923585E+0
-1.007663E+1
-1.007663E+1
-9.923585E+0
-9.923585E+0
-1.007663E+1
-1.038273E+1
-1.053577E+1
-1.038273E+1
-1.022968E+1
-1.022968E+1
-1.022968E+1
-9.923585E+0
-9.770537E+0
-9.923585E+0
-1.022968E+1
-1.053577E+1
-1.038273E+1
-1.007663E+1
-1.007663E+1
-1.007663E+1
-1.022968E+1
-1.038273E+1
-1.038273E+1
-1.038273E+1
-1.022968E+1
-1.022968E+1
-1.022968E+1
-1.022968E+1
-1.007663E+1
-9.923585E+0
-9.923585E+0
-1.007663E+1
-1.038273E+1
-1.068882E+1
-1.084187E+1
-1.068882E+1
-1.053577E+1
-1.038273E+1
-1.022968E+1
-9.923585E+0
-9.923585E+0
-1.007663E+1
-1.022968E+1
-1.038273E+1
-1.038273E+1
-1.038273E+1
-1.053577E+1
-1.068882E+1
-1.068882E+1
-1.068882E+1
-1.053577E+1
-1.053577E+1
-1.038273E+1
-1.022968E+1
-1.022968E+1
-1.022968E+1
-1.053577E+1
-1.084187E+1
-1.084187E+1
-1.084187E+1
-1.068882E+1
-1.053577E+1
-1.053577E+1
-1.053577E+1
-1.053577E+1
-1.053577E+1
-1.038273E+1
-1.022968E+1
-1.038273E+1
-1.053577E+1
-1.068882E+1
-1.068882E+1
-1.068882E+1
-1.068882E+1
-1.038273E+1
-1.022968E+1
-1.022968E+1
-1.022968E+1
-1.038273E+1
-1.053577E+1
-1.053577E+1
-1.038273E+1
-1.038273E+1
-1.038273E+1
-1.038273E+1
-1.022968E+1
-1.007663E+1
-1.007663E+1
-1.022968E+1
-1.038273E+1
-1.053577E+1
-1.053577E+1
-1.053577E+1
-1.053577E+1
-1.053577E+1
-1.053577E+1
-1.038273E+1
-1.038273E+1
-1.053577E+1
-1.053577E+1
-1.068882E+1
-1.053577E+1
-1.038273E+1
-1.022968E+1
-1.022968E+1
-1.038273E+1
-1.038273E+1
-1.053577E+1
-1.053577E+1
-1.038273E+1
-1.038273E+1
-1.038273E+1
-1.053577E+1
-1.068882E+1
-1.068882E+1
-1.053577E+1
-1.053577E+1
-1.053577E+1
-1.053577E+1
-1.053577E+1
-1.053577E+1
-1.068882E+1
-1.084187E+1
-1.114796E+1
-1.160711E+1
-1.176015E+1
-1.191320E+1
-1.221929E+1
-1.252539E+1
-1.267844E+1
-1.267844E+1
-1.267844E+1
-1.298453E+1
-1.313758E+1
-1.313758E+1
-1.313758E+1
-1.313758E+1
-1.313758E+1
-1.298453E+1
-1.298453E+1
-1.283148E+1
-1.298453E+1
-1.298453E+1
-1.283148E+1
-1.267844E+1
-1.267844E+1
-1.267844E+1
-1.252539E+1
-1.237234E+1
-1.237234E+1
-1.252539E+1
-1.252539E+1
-1.252539E+1
-1.252539E+1
-1.267844E+1
-1.283148E+1
-1.313758E+1
-1.329063E+1
-1.359672E+1
-1.390281E+1
-1.436196E+1
-1.558633E+1
-1.696376E+1
-1.726985E+1
-1.696376E+1
-1.681071E+1
-1.757595E+1
-1.925947E+1
-2.186127E+1
-2.584050E+1
-3.196239E+1
-3.946171E+1
-4.466532E+1
-4.435922E+1
-3.808428E+1
-2.859535E+1
-1.956556E+1
-1.420891E+1
-1.267844E+1
-1.267844E+1
-1.298453E+1
-1.420891E+1
-1.635157E+1
-1.880033E+1
-2.063690E+1
-2.201432E+1
-2.385089E+1
-2.522831E+1
-2.415698E+1
-2.216737E+1
-2.232042E+1
-2.522831E+1
-2.828926E+1
-2.813621E+1
-2.369784E+1
-1.910642E+1
-1.864728E+1
-2.109604E+1
-2.262651E+1
-2.186127E+1
-2.002471E+1
-1.864728E+1
-1.803509E+1
-1.711681E+1
-1.543329E+1
-1.344367E+1
-1.160711E+1
-1.007663E+1
-9.158348E+0
-8.699207E+0
-8.699207E+0
-8.852255E+0
-9.158348E+0
-9.311396E+0
-9.311396E+0
-9.923585E+0
-1.099492E+1
-1.191320E+1
-1.176015E+1
-1.053577E+1
-9.311396E+0
-9.770537E+0
-1.176015E+1
-1.390281E+1
-1.512719E+1
-1.528024E+1
-1.497415E+1
-1.512719E+1
-1.543329E+1
-1.619853E+1
-1.696376E+1
-1.742290E+1
-1.757595E+1
-1.757595E+1
-1.788205E+1
-1.834119E+1
-1.880033E+1
-1.895338E+1
-1.910642E+1
-1.925947E+1
-1.971861E+1
-2.002471E+1
-2.048385E+1
-2.063690E+1
-2.078994E+1
-2.094299E+1
-2.140213E+1
-2.170823E+1
-2.170823E+1
-2.186127E+1
-2.201432E+1
-2.201432E+1
-2.170823E+1
-2.155518E+1
-2.155518E+1
-2.155518E+1
-2.140213E+1
-2.109604E+1
-2.078994E+1
-2.078994E+1
-2.063690E+1
-2.017775E+1
-2.002471E+1
-2.002471E+1
-2.002471E+1
-1.971861E+1
-1.956556E+1
-1.941252E+1
-1.925947E+1
-1.910642E+1
-1.880033E+1
-1.834119E+1
-1.803509E+1
-1.772900E+1
-1.757595E+1
-1.742290E+1
-1.711681E+1
-1.696376E+1
-1.681071E+1
-1.650462E+1
-1.619853E+1
-1.604548E+1
-1.589243E+1
-1.573938E+1
-1.573938E+1
-1.573938E+1
-1.589243E+1
-1.589243E+1
-1.589243E+1
-1.589243E+1
-1.604548E+1
-1.604548E+1
-1.619853E+1
-1.650462E+1
-1.650462E+1
-1.650462E+1
-1.665767E+1
-1.696376E+1
-1.711681E+1
-1.726985E+1
-1.772900E+1
-1.803509E+1
-1.818814E+1
-1.788205E+1
-1.788205E+1
-1.803509E+1
-1.834119E+1
-1.849423E+1
-1.849423E+1
-1.849423E+1
-1.864728E+1
-1.880033E+1
-1.895338E+1
-1.895338E+1
-1.880033E+1
-1.880033E+1
-1.880033E+1
-1.910642E+1
-1.925947E+1
-1.941252E+1
-1.925947E+1
-1.925947E+1
-1.925947E+1
-1.925947E+1
-1.941252E+1
-1.971861E+1
-1.987166E+1
-2.002471E+1
-1.987166E+1
-2.002471E+1
-2.017775E+1
-2.033080E+1
-2.017775E+1
-2.002471E+1
-1.987166E+1
-2.017775E+1
-2.048385E+1
-2.063690E+1
-2.063690E+1
-2.063690E+1
-2.048385E+1
-2.033080E+1
-2.033080E+1
-2.017775E+1
-2.002471E+1
-1.956556E+1
-1.910642E+1
-1.864728E+1
-1.834119E+1
-1.803509E+1
-1.772900E+1
-1.742290E+1
-1.711681E+1
-1.681071E+1
-1.650462E+1
-1.635157E+1
-1.635157E+1
-1.650462E+1
-1.650462E+1
-1.635157E+1
-1.604548E+1
-1.589243E+1
-1.589243E+1
-1.604548E+1
-1.619853E+1
-1.619853E+1
-1.635157E+1
-1.650462E+1
-1.665767E+1
-1.681071E+1
-1.711681E+1
-1.742290E+1
-1.757595E+1
-1.772900E+1
-1.818814E+1
-1.864728E+1
-1.895338E+1
-1.880033E+1
-1.864728E+1
-1.864728E+1
-1.895338E+1
-1.941252E+1
-1.987166E+1
-2.002471E+1
-1.987166E+1
-1.971861E+1
-1.956556E+1
-1.971861E+1
-2.002471E+1
-2.033080E+1
-2.048385E+1
-2.078994E+1
-2.078994E+1
-2.078994E+1
-2.063690E+1
-2.063690E+1
-2.078994E+1
-2.094299E+1
-2.109604E+1
-2.124908E+1
-2.109604E+1
-2.094299E+1
-2.078994E+1
-2.094299E+1
-2.109604E+1
-2.094299E+1
-2.063690E+1
-2.048385E+1
-2.063690E+1
-2.078994E+1
-2.078994E+1
-2.048385E+1
-2.048385E+1
-2.048385E+1
-2.033080E+1
-2.033080E+1
-2.002471E+1
-1.971861E+1
-1.956556E+1
-1.941252E+1
-1.910642E+1
-1.864728E+1
-1.818814E+1
-1.788205E+1
-1.742290E+1
-1.711681E+1
-1.665767E+1
-1.635157E+1
-1.604548E+1
-1.604548E+1
-1.573938E+1
-1.558633E+1
-1.543329E+1
-1.573938E+1
-1.604548E+1
-1.635157E+1
-1.665767E+1
-1.696376E+1
-1.772900E+1
-1.818814E+1
-1.864728E+1
-1.895338E+1
-1.910642E+1
-1.910642E+1
-1.941252E+1
-1.971861E+1
-2.017775E+1
-2.063690E+1
-2.109604E+1
-2.155518E+1
-2.170823E+1
-2.170823E+1
-2.155518E+1
-2.186127E+1
-2.216737E+1
-2.247346E+1
-2.247346E+1
-2.232042E+1
-2.247346E+1
-2.262651E+1
-2.277956E+1
-2.277956E+1
-2.247346E+1
-2.262651E+1
-2.293260E+1
-2.323870E+1
-2.323870E+1
-2.293260E+1
-2.262651E+1
-2.247346E+1
-2.247346E+1
-2.247346E+1
-2.247346E+1
-2.247346E+1
-2.247346E+1
-2.232042E+1
-2.232042E+1
-2.216737E+1
-2.216737E+1
-2.232042E+1
-2.232042E+1
-2.232042E+1
-2.232042E+1
-2.216737E+1
-2.186127E+1
-2.186127E+1
-2.186127E+1
-2.201432E+1
-2.201432E+1
-2.186127E+1
-2.186127E+1
-2.201432E+1
-2.216737E+1
-2.201432E+1
-2.186127E+1
-2.186127E+1
-2.170823E+1
-2.201432E+1
-2.232042E+1
-2.262651E+1
-2.293260E+1
-2.308565E+1
-2.308565E+1
-2.323870E+1
-2.323870E+1
-2.323870E+1
-2.339175E+1
-2.369784E+1
-2.415698E+1
-2.431003E+1
-2.431003E+1
-2.431003E+1
-2.446308E+1
-2.446308E+1
-2.446308E+1
-2.461612E+1
-2.476917E+1
-2.461612E+1
-2.446308E+1
-2.446308E+1
-2.492222E+1
-2.522831E+1
-2.538136E+1
-2.507527E+1
-2.476917E+1
-2.492222E+1
-2.492222E+1
-2.492222E+1
-2.476917E+1
-2.476917E+1
-2.507527E+1
-2.522831E+1
-2.538136E+1
-2.522831E+1
-2.522831E+1
-2.522831E+1
-2.522831E+1
-2.522831E+1
-2.507527E+1
-2.492222E+1
-2.476917E+1
-2.507527E+1
-2.553441E+1
-2.568745E+1
-2.568745E+1
-2.553441E+1
-2.553441E+1
-2.553441E+1
-2.553441E+1
-2.568745E+1
-2.584050E+1
-2.584050E+1
-2.584050E+1
-2.568745E+1
-2.584050E+1
-2.599355E+1
-2.629964E+1
-2.660574E+1
-2.660574E+1
-2.645269E+1
-2.629964E+1
-2.645269E+1
-2.675879E+1
-2.691183E+1
-2.706488E+1
-2.706488E+1
-2.706488E+1
-2.721793E+1
-2.721793E+1
-2.706488E+1
-2.691183E+1
-2.706488E+1
-2.737098E+1
-2.752402E+1
-2.752402E+1
-2.737098E+1
-2.737098E+1
-2.752402E+1
-2.767707E+1
-2.783012E+1
-2.783012E+1
-2.767707E+1
-2.752402E+1
-2.767707E+1
-2.783012E+1
-2.783012E+1
-2.798316E+1
-2.798316E+1
-2.798316E+1
-2.798316E+1
-2.783012E+1
-2.783012E+1
-2.783012E+1
-2.798316E+1
-2.813621E+1
-2.798316E+1
-2.783012E+1
-2.783012E+1
-2.798316E+1
-2.844231E+1
-2.874840E+1
-2.890145E+1
-2.874840E+1
-2.859535E+1
-2.874840E+1
-2.905450E+1
-2.905450E+1
-2.905450E+1
-2.874840E+1
-2.874840E+1
-2.905450E+1
-2.936059E+1
-2.920754E+1
-2.905450E+1
-2.890145E+1
-2.890145E+1
-2.920754E+1
-2.951364E+1
-2.981973E+1
-2.981973E+1
-2.981973E+1
-2.981973E+1
-2.981973E+1
-2.981973E+1
-2.981973E+1
-2.981973E+1
-2.981973E+1
-2.981973E+1
-2.997278E+1
-3.012583E+1
-3.027887E+1
-3.027887E+1
-3.027887E+1
-3.027887E+1
-3.027887E+1
-3.043192E+1
-3.043192E+1
-3.043192E+1
-3.043192E+1
-3.043192E+1
-3.058497E+1
-3.058497E+1
-3.058497E+1
-3.073802E+1
-3.089107E+1
-3.089107E+1
-3.043192E+1
-3.027887E+1
-3.027887E+1
-3.058497E+1
-3.058497E+1
-3.058497E+1
-3.073802E+1
-3.104411E+1
-3.135021E+1
-3.135021E+1
-3.119716E+1
-3.135021E+1
-3.150325E+1
-3.150325E+1
-3.119716E+1
-3.104411E+1
-3.104411E+1
-3.135021E+1
-3.150325E+1
-3.150325E+1
-3.150325E+1
-3.150325E+1
-3.150325E+1
-3.135021E+1
-3.135021E+1
-3.150325E+1
-3.165630E+1
-3.165630E+1
-3.165630E+1
-3.150325E+1
-3.150325E+1
-3.165630E+1
-3.196239E+1
-3.211544E+1
-3.211544E+1
-3.180935E+1
-3.150325E+1
-3.150325E+1
-3.180935E+1
-3.211544E+1
-3.242153E+1
-3.242153E+1
-3.211544E+1
-3.180935E+1
-3.196239E+1
-3.211544E+1
-3.211544E+1
-3.211544E+1
-3.211544E+1
-3.211544E+1
-3.211544E+1
-3.242153E+1
-3.257458E+1
-3.257458E+1
-3.242153E+1
-3.226849E+1
-3.226849E+1
-3.242153E+1
-3.272763E+1
-3.288068E+1
-3.303373E+1
-3.288068E+1
-3.272763E+1
-3.272763E+1
-3.272763E+1
-3.272763E+1
-3.288068E+1
-3.303373E+1
-3.318677E+1
-3.318677E+1
-3.303373E+1
-3.288068E+1
-3.288068E+1
-3.303373E+1
-3.318677E+1
-3.333982E+1
-3.349286E+1
-3.333982E+1
-3.318677E+1
-3.318677E+1
-3.333982E+1
-3.349286E+1
-3.333982E+1
-3.318677E+1
-3.318677E+1
-3.333982E+1
-3.349286E+1
-3.349286E+1
-3.333982E+1
-3.333982E+1
-3.318677E+1
-3.333982E+1
-3.333982E+1
-3.349286E+1
-3.349286E+1
-3.349286E+1
-3.333982E+1
-3.318677E+1
-3.318677E+1
-3.333982E+1
-3.333982E+1
-3.333982E+1
-3.333982E+1
-3.364591E+1
-3.379896E+1
-3.364591E+1
-3.349286E+1
-3.333982E+1
-3.364591E+1
-3.395201E+1
-3.379896E+1
-3.364591E+1
-3.333982E+1
-3.349286E+1
-3.349286E+1
-3.349286E+1
-3.349286E+1
-3.364591E+1
-3.395201E+1
-3.410506E+1
-3.395201E+1
-3.395201E+1
-3.395201E+1
-3.395201E+1
-3.395201E+1
-3.379896E+1
-3.395201E+1
-3.410506E+1
-3.425811E+1
-3.425811E+1
-3.410506E+1
-3.395201E+1
-3.395201E+1
-3.379896E+1
-3.364591E+1
-3.349286E+1
-3.364591E+1
-3.379896E+1
-3.395201E+1
-3.410506E+1
-3.410506E+1
-3.410506E+1
-3.395201E+1
-3.379896E+1
-3.364591E+1
-3.364591E+1
-3.379896E+1
-3.379896E+1
-3.379896E+1
-3.379896E+1
-3.395201E+1
-3.425811E+1
-3.410506E+1
-3.379896E+1
-3.364591E+1
-3.379896E+1
-3.395201E+1
-3.395201E+1
-3.395201E+1
-3.395201E+1
-3.395201E+1
-3.395201E+1
-3.395201E+1
-3.395201E+1
-3.395201E+1
-3.410506E+1
-3.410506E+1
-3.410506E+1
-3.410506E+1
-3.410506E+1
-3.410506E+1
-3.410506E+1
-3.410506E+1
-3.395201E+1
-3.379896E+1
-3.379896E+1
-3.395201E+1
-3.410506E+1
-3.410506E+1
-3.395201E+1
-3.379896E+1
-3.379896E+1
-3.395201E+1
-3.410506E+1
-3.410506E+1
-3.395201E+1
-3.395201E+1
-3.410506E+1
-3.410506E+1
-3.410506E+1
-3.410506E+1
-3.425811E+1
-3.425811E+1
-3.410506E+1
-3.395201E+1
-3.410506E+1
-3.441115E+1
-3.441115E+1
-3.425811E+1
-3.395201E+1
-3.395201E+1
-3.410506E+1
-3.425811E+1
-3.425811E+1
-3.425811E+1
-3.410506E+1
-3.410506E+1
-3.410506E+1
-3.410506E+1
-3.395201E+1
-3.395201E+1
-3.395201E+1
-3.410506E+1
-3.425811E+1
-3.441115E+1
-3.441115E+1
-3.441115E+1
-3.441115E+1
-3.425811E+1
-3.395201E+1
-3.395201E+1
-3.410506E+1
-3.441115E+1
-3.441115E+1
-3.425811E+1
-3.410506E+1
-3.379896E+1
-3.379896E+1
-3.395201E+1
-3.410506E+1
-3.410506E+1
-3.410506E+1
-3.395201E+1
-3.395201E+1
-3.395201E+1
-3.410506E+1
-3.410506E+1
-3.395201E+1
-3.379896E+1
-3.379896E+1
-3.395201E+1
-3.410506E+1
-3.410506E+1
-3.410506E+1
-3.410506E+1
-3.425811E+1
-3.410506E+1
-3.410506E+1
-3.410506E+1
-3.425811E+1
-3.441115E+1
-3.425811E+1
-3.425811E+1
-3.425811E+1
-3.441115E+1
-3.441115E+1
-3.425811E+1
-3.395201E+1
-3.379896E+1
-3.379896E+1
-3.395201E+1
-3.425811E+1
-3.425811E+1
-3.410506E+1
-3.379896E+1
-3.364591E+1
-3.379896E+1
-3.410506E+1
-3.425811E+1
-3.410506E+1
-3.395201E+1
-3.395201E+1
-3.410506E+1
-3.410506E+1
-3.410506E+1
-3.395201E+1
-3.410506E+1
-3.410506E+1
-3.410506E+1
-3.410506E+1
-3.410506E+1
-3.395201E+1
-3.395201E+1
-3.379896E+1
-3.395201E+1
-3.395201E+1
-3.395201E+1
-3.395201E+1
-3.410506E+1
-3.425811E+1
-3.410506E+1
-3.410506E+1
-3.410506E+1
-3.410506E+1
-3.410506E+1
-3.395201E+1
-3.379896E+1
-3.364591E+1
-3.349286E+1
-3.349286E+1
-3.364591E+1
-3.395201E+1
-3.410506E+1
-3.379896E+1
-3.349286E+1
-3.349286E+1
-3.364591E+1
-3.349286E+1
-3.349286E+1
-3.333982E+1
-3.318677E+1
-3.318677E+1
-3.333982E+1
-3.333982E+1
-3.318677E+1
-3.318677E+1
-3.318677E+1
-3.333982E+1
-3.318677E+1
-3.272763E+1
-3.257458E+1
-3.272763E+1
-3.288068E+1
-3.288068E+1
-3.288068E+1
-3.288068E+1
-3.288068E+1
-3.303373E+1
-3.303373E+1
-3.303373E+1
-3.303373E+1
-3.288068E+1
-3.288068E+1
-3.333982E+1
-3.349286E+1
-3.333982E+1
-3.303373E+1
-3.272763E+1
-3.288068E+1
-3.288068E+1
-3.288068E+1
-3.272763E+1
-3.257458E+1
-3.257458E+1
-3.257458E+1
-3.288068E+1
-3.288068E+1
-3.288068E+1
-3.288068E+1
-3.288068E+1
-3.303373E+1
-3.288068E+1
-3.272763E+1
-3.272763E+1
-3.272763E+1
-3.288068E+1
-3.288068E+1
-3.288068E+1
-3.288068E+1
-3.288068E+1
-3.288068E+1
-3.272763E+1
-3.257458E+1
-3.257458E+1
-3.257458E+1
-3.257458E+1
-3.242153E+1
-3.226849E+1
-3.226849E+1
-3.242153E+1
-3.257458E+1
-3.272763E+1
-3.272763E+1
-3.272763E+1
-3.257458E+1
-3.242153E+1
-3.242153E+1
-3.242153E+1
-3.257458E+1
-3.257458E+1
-3.226849E+1
-3.211544E+1
-3.211544E+1
-3.226849E+1
-3.226849E+1
-3.211544E+1
-3.196239E+1
-3.180935E+1
-3.165630E+1
-3.165630E+1
-3.180935E+1
-3.180935E+1
-3.165630E+1
-3.150325E+1
-3.150325E+1
-3.150325E+1
-3.150325E+1
-3.135021E+1
-3.119716E+1
-3.119716E+1
-3.119716E+1
-3.150325E+1
-3.150325E+1
-3.119716E+1
-3.104411E+1
-3.089107E+1
-3.104411E+1
-3.104411E+1
-3.089107E+1
-3.073802E+1
-3.058497E+1
-3.058497E+1
-3.058497E+1
-3.058497E+1
-3.058497E+1
-3.058497E+1
-3.058497E+1
-3.043192E+1
-3.012583E+1
-2.997278E+1
-3.012583E+1
-3.027887E+1
-3.027887E+1
-3.027887E+1
-3.012583E+1
-2.997278E+1
-2.981973E+1
-2.997278E+1
-2.997278E+1
-2.981973E+1
-2.966669E+1
-2.951364E+1
-2.951364E+1
-2.966669E+1
-2.966669E+1
-2.966669E+1
-2.951364E+1
-2.951364E+1
-2.936059E+1
-2.936059E+1
-2.951364E+1
-2.951364E+1
-2.951364E+1
-2.966669E+1
-2.966669E+1
-2.966669E+1
-2.966669E+1
-2.966669E+1
-2.997278E+1
-2.997278E+1
-2.981973E+1
-2.951364E+1
-2.936059E+1
-2.951364E+1
-2.981973E+1
-2.966669E+1
-2.951364E+1
-2.966669E+1
-2.966669E+1
-2.966669E+1
-2.951364E+1
-2.951364E+1
-2.966669E+1
-2.966669E+1
-2.951364E+1
-2.936059E+1
-2.936059E+1
-2.951364E+1
-2.951364E+1
-2.951364E+1
-2.936059E+1
-2.936059E+1
-2.936059E+1
-2.936059E+1
-2.920754E+1
-2.905450E+1
-2.890145E+1
-2.905450E+1
-2.905450E+1
-2.890145E+1
-2.874840E+1
-2.859535E+1
-2.874840E+1
-2.890145E+1
-2.890145E+1
-2.890145E+1
-2.890145E+1
-2.874840E+1
-2.874840E+1
-2.874840E+1
-2.874840E+1
-2.874840E+1
-2.874840E+1
-2.859535E+1
-2.859535E+1
-2.874840E+1
-2.890145E+1
-2.890145E+1
-2.890145E+1
-2.890145E+1
-2.874840E+1
-2.874840E+1
-2.874840E+1
-2.890145E+1
-2.890145E+1
-2.890145E+1
-2.890145E+1
-2.874840E+1
-2.874840E+1
-2.874840E+1
-2.890145E+1
-2.905450E+1
-2.890145E+1
-2.890145E+1
-2.905450E+1
-2.920754E+1
-2.905450E+1
-2.874840E+1
-2.874840E+1
-2.920754E+1
-2.951364E+1
-2.951364E+1
-2.920754E+1
-2.890145E+1
-2.890145E+1
-2.890145E+1
-2.905450E+1
-2.905450E+1
-2.890145E+1
-2.890145E+1
-2.890145E+1
-2.905450E+1
-2.905450E+1
-2.920754E+1
-2.936059E+1
-2.936059E+1
-2.936059E+1
-2.936059E+1
-2.936059E+1
-2.936059E+1
-2.920754E+1
-2.905450E+1
-2.905450E+1
-2.920754E+1
-2.936059E+1
-2.936059E+1
-2.936059E+1
-2.951364E+1
-2.936059E+1
-2.936059E+1
-2.936059E+1
-2.951364E+1
-2.936059E+1
-2.920754E+1
-2.936059E+1
-2.951364E+1
-2.966669E+1
-2.966669E+1
-2.966669E+1
-2.951364E+1
-2.936059E+1
-2.936059E+1
-2.951364E+1
-2.966669E+1
-2.997278E+1
-2.997278E+1
-2.981973E+1
-2.966669E+1
-2.966669E+1
-2.981973E+1
-2.981973E+1
-2.981973E+1
-2.966669E+1
-2.966669E+1
-2.966669E+1
-2.966669E+1
-2.966669E+1
-2.966669E+1
-2.951364E+1
-2.936059E+1
-2.951364E+1
-2.966669E+1
-2.966669E+1
-2.966669E+1
-2.951364E+1
-2.966669E+1
-2.997278E+1
-3.012583E+1
-2.997278E+1
-2.981973E+1
-2.951364E+1
-2.951364E+1
-2.951364E+1
-2.951364E+1
-2.951364E+1
-2.951364E+1
-2.981973E+1
-2.997278E+1
-2.981973E+1
-2.981973E+1
-2.981973E+1
-2.981973E+1
-2.966669E+1
-2.966669E+1
-2.966669E+1
-2.966669E+1
-2.981973E+1
-2.966669E+1
-2.951364E+1
-2.951364E+1
-2.951364E+1
-2.936059E+1
-2.936059E+1
-2.951364E+1
-2.981973E+1
-2.981973E+1
-2.966669E+1
-2.951364E+1
-2.936059E+1
-2.936059E+1
-2.920754E+1
-2.936059E+1
-2.951364E+1
-2.966669E+1
-2.951364E+1
-2.920754E+1
-2.890145E+1
-2.890145E+1
-2.905450E+1
-2.936059E+1
-2.936059E+1
-2.920754E+1
-2.905450E+1
-2.890145E+1
-2.905450E+1
-2.905450E+1
-2.890145E+1
-2.874840E+1
-2.890145E+1
-2.905450E+1
-2.890145E+1
-2.874840E+1
-2.874840E+1
-2.890145E+1
-2.905450E+1
-2.905450E+1
-2.905450E+1
-2.890145E+1
-2.890145E+1
-2.890145E+1
-2.890145E+1
-2.874840E+1
-2.874840E+1
-2.874840E+1
-2.874840E+1
-2.859535E+1
-2.859535E+1
-2.859535E+1
-2.874840E+1
-2.890145E+1
-2.890145E+1
-2.874840E+1
-2.844231E+1
-2.844231E+1
-2.844231E+1
-2.859535E+1
-2.844231E+1
-2.813621E+1
-2.798316E+1
-2.783012E+1
-2.813621E+1
-2.828926E+1
-2.828926E+1
-2.828926E+1
-2.844231E+1
-2.844231E+1
-2.844231E+1
-2.844231E+1
-2.828926E+1
-2.813621E+1
-2.813621E+1
-2.813621E+1
-2.828926E+1
-2.844231E+1
-2.828926E+1
-2.828926E+1
-2.828926E+1
-2.813621E+1
-2.783012E+1
-2.767707E+1
-2.783012E+1
-2.813621E+1
-2.828926E+1
-2.844231E+1
-2.828926E+1
-2.798316E+1
-2.767707E+1
-2.767707E+1
-2.798316E+1
-2.813621E+1
-2.813621E+1
-2.783012E+1
-2.767707E+1
-2.737098E+1
-2.721793E+1
-2.721793E+1
-2.752402E+1
-2.752402E+1
-2.752402E+1
-2.752402E+1
-2.767707E+1
-2.767707E+1
-2.752402E+1
-2.721793E+1
-2.721793E+1
-2.752402E+1
-2.752402E+1
-2.721793E+1
-2.691183E+1
-2.691183E+1
-2.691183E+1
-2.706488E+1
-2.721793E+1
-2.706488E+1
-2.691183E+1
-2.691183E+1
-2.691183E+1
-2.691183E+1
-2.706488E+1
-2.691183E+1
-2.675879E+1
-2.645269E+1
-2.629964E+1
-2.645269E+1
-2.660574E+1
-2.660574E+1
-2.660574E+1
-2.660574E+1
-2.660574E+1
-2.645269E+1
-2.614660E+1
-2.599355E+1
-2.614660E+1
-2.629964E+1
-2.629964E+1
-2.629964E+1
-2.614660E+1
-2.599355E+1
-2.599355E+1
-2.584050E+1
-2.584050E+1
-2.584050E+1
-2.584050E+1
-2.568745E+1
-2.584050E+1
-2.584050E+1
-2.599355E+1
-2.568745E+1
-2.538136E+1
-2.507527E+1
-2.507527E+1
-2.522831E+1
-2.553441E+1
-2.553441E+1
-2.538136E+1
-2.522831E+1
-2.522831E+1
-2.522831E+1
-2.507527E+1
-2.507527E+1
-2.492222E+1
-2.492222E+1
-2.492222E+1
-2.507527E+1
-2.492222E+1
-2.476917E+1
-2.461612E+1
-2.461612E+1
-2.476917E+1
-2.476917E+1
-2.461612E+1
-2.446308E+1
-2.446308E+1
-2.446308E+1
-2.461612E+1
-2.461612E+1
-2.446308E+1
-2.431003E+1
-2.415698E+1
-2.415698E+1
-2.431003E+1
-2.431003E+1
-2.431003E+1
-2.446308E+1
-2.431003E+1
-2.415698E+1
-2.400394E+1
-2.369784E+1
-2.354479E+1
-2.369784E+1
-2.400394E+1
-2.431003E+1
-2.400394E+1
-2.354479E+1
-2.323870E+1
-2.308565E+1
-2.323870E+1
-2.339175E+1
-2.339175E+1
-2.339175E+1
-2.354479E+1
-2.354479E+1
-2.339175E+1
-2.293260E+1
-2.277956E+1
-2.277956E+1
-2.293260E+1
-2.308565E+1
-2.308565E+1
-2.293260E+1
-2.277956E+1
-2.277956E+1
-2.277956E+1
-2.277956E+1
-2.277956E+1
-2.277956E+1
-2.277956E+1
-2.262651E+1
-2.247346E+1
-2.232042E+1
-2.232042E+1
-2.247346E+1
-2.247346E+1
-2.247346E+1
-2.232042E+1
-2.201432E+1
-2.186127E+1
-2.201432E+1
-2.216737E+1
-2.216737E+1
-2.216737E+1
-2.201432E+1
-2.186127E+1
-2.186127E+1
-2.201432E+1
-2.201432E+1
-2.186127E+1
-2.186127E+1
-2.170823E+1
-2.155518E+1
-2.140213E+1
-2.124908E+1
-2.140213E+1
-2.155518E+1
-2.140213E+1
-2.109604E+1
-2.078994E+1
-2.078994E+1
-2.124908E+1
-2.155518E+1
-2.155518E+1
-2.124908E+1
-2.109604E+1
-2.094299E+1
-2.078994E+1
-2.094299E+1
-2.094299E+1
-2.094299E+1
-2.078994E+1
-2.094299E+1
-2.094299E+1
-2.078994E+1
-2.063690E+1
-2.078994E+1
-2.063690E+1
-2.048385E+1
-2.033080E+1
-2.048385E+1
-2.063690E+1
-2.094299E+1
-2.094299E+1
-2.078994E+1
-2.048385E+1
-2.033080E+1
-2.033080E+1
-2.033080E+1
-2.033080E+1
-2.033080E+1
-2.017775E+1
-2.033080E+1
-2.033080E+1
-2.033080E+1
-2.017775E+1
-2.017775E+1
-2.033080E+1
-2.033080E+1
-2.048385E+1
-2.048385E+1
-2.002471E+1
-1.956556E+1
-1.956556E+1
-1.987166E+1
-2.002471E+1
-1.987166E+1
-1.971861E+1
-1.971861E+1
-1.987166E+1
-1.987166E+1
-1.956556E+1
-1.956556E+1
-1.956556E+1
-1.956556E+1
-1.956556E+1
-1.971861E+1
-1.987166E+1
-1.971861E+1
-1.941252E+1
-1.925947E+1
-1.941252E+1
-1.956556E+1
-1.941252E+1
-1.910642E+1
-1.910642E+1
-1.941252E+1
-1.956556E+1
-1.956556E+1
-1.910642E+1
-1.880033E+1
-1.880033E+1
-1.895338E+1
-1.910642E+1
-1.910642E+1
-1.895338E+1
-1.880033E+1
-1.880033E+1
-1.910642E+1
-1.941252E+1
-1.941252E+1
-1.910642E+1
-1.880033E+1
-1.864728E+1
-1.849423E+1
-1.849423E+1
-1.864728E+1
-1.880033E+1
-1.864728E+1
-1.849423E+1
-1.849423E+1
-1.864728E+1
-1.864728E+1
-1.849423E+1
-1.849423E+1
-1.864728E+1
-1.864728E+1
-1.849423E+1
-1.834119E+1
-1.834119E+1
-1.864728E+1
-1.864728E+1
-1.864728E+1
-1.849423E+1
-1.834119E+1
-1.818814E+1
-1.818814E+1
-1.818814E+1
-1.818814E+1
-1.834119E+1
-1.834119E+1
-1.849423E+1
-1.849423E+1
-1.849423E+1
-1.834119E+1
-1.818814E+1
-1.818814E+1
-1.803509E+1
-1.803509E+1
-1.803509E+1
-1.803509E+1
-1.788205E+1
-1.772900E+1
-1.772900E+1
-1.788205E+1
-1.803509E+1
-1.772900E+1
-1.742290E+1
-1.726985E+1
-1.726985E+1
-1.742290E+1
-1.742290E+1
-1.757595E+1
-1.742290E+1
-1.742290E+1
-1.726985E+1
-1.711681E+1
-1.711681E+1
-1.742290E+1
-1.742290E+1
-1.726985E+1
-1.726985E+1
-1.726985E+1
-1.726985E+1
-1.711681E+1
-1.726985E+1
-1.742290E+1
-1.726985E+1
-1.711681E+1
-1.696376E+1
-1.681071E+1
-1.681071E+1
-1.681071E+1
-1.681071E+1
-1.681071E+1
-1.696376E+1
-1.711681E+1
-1.711681E+1
-1.696376E+1
-1.681071E+1
-1.650462E+1
-1.635157E+1
-1.635157E+1
-1.650462E+1
-1.665767E+1
-1.681071E+1
-1.665767E+1
-1.650462E+1
-1.619853E+1
-1.619853E+1
-1.650462E+1
-1.681071E+1
-1.696376E+1
-1.681071E+1
-1.635157E+1
-1.604548E+1
-1.589243E+1
-1.589243E+1
-1.604548E+1
-1.619853E+1
-1.635157E+1
-1.635157E+1
-1.635157E+1
-1.635157E+1
-1.619853E+1
-1.604548E+1
-1.604548E+1
-1.604548E+1
-1.604548E+1
-1.589243E+1
-1.573938E+1
-1.589243E+1
-1.604548E+1
-1.619853E+1
-1.619853E+1
-1.604548E+1
-1.604548E+1
-1.589243E+1
-1.573938E+1
-1.543329E+1
-1.528024E+1
-1.543329E+1
-1.573938E+1
-1.604548E+1
-1.604548E+1
-1.604548E+1
-1.589243E+1
-1.573938E+1
-1.573938E+1
-1.573938E+1
-1.573938E+1
-1.558633E+1
-1.543329E+1
-1.543329E+1
-1.528024E+1
-1.528024E+1
-1.528024E+1
-1.543329E+1
-1.543329E+1
-1.543329E+1
-1.528024E+1
-1.497415E+1
-1.497415E+1
-1.528024E+1
-1.543329E+1
-1.528024E+1
-1.497415E+1
-1.497415E+1
-1.528024E+1
-1.558633E+1
-1.543329E+1
-1.528024E+1
-1.528024E+1
-1.512719E+1
-1.497415E+1
-1.482110E+1
-1.482110E+1
-1.497415E+1
-1.482110E+1
-1.482110E+1
-1.482110E+1
-1.482110E+1
-1.482110E+1
-1.482110E+1
-1.466805E+1
-1.436196E+1
-1.436196E+1
-1.436196E+1
-1.451500E+1
-1.466805E+1
-1.451500E+1
-1.436196E+1
-1.420891E+1
-1.420891E+1
-1.451500E+1
-1.466805E+1
-1.466805E+1
-1.451500E+1
-1.405586E+1
-1.390281E+1
-1.390281E+1
-1.405586E+1
-1.390281E+1
-1.359672E+1
-1.344367E+1
-1.359672E+1
-1.374977E+1
-1.374977E+1
-1.374977E+1
-1.374977E+1
-1.374977E+1
-1.374977E+1
-1.374977E+1
-1.390281E+1
-1.390281E+1
-1.390281E+1
-1.374977E+1
-1.359672E+1
-1.359672E+1
-1.359672E+1
-1.359672E+1
-1.344367E+1
-1.359672E+1
-1.359672E+1
-1.390281E+1
-1.405586E+1
-1.420891E+1
-1.405586E+1
-1.405586E+1
-1.420891E+1
-1.420891E+1
-1.436196E+1
-1.420891E+1
-1.420891E+1
-1.420891E+1
-1.405586E+1
-1.405586E+1
-1.390281E+1
-1.390281E+1
-1.405586E+1
-1.420891E+1
-1.420891E+1
-1.405586E+1
-1.390281E+1
-1.374977E+1
-1.374977E+1
-1.390281E+1
-1.405586E+1
-1.420891E+1
-1.420891E+1
-1.420891E+1
-1.405586E+1
-1.405586E+1
-1.420891E+1
-1.451500E+1
-1.482110E+1
-1.497415E+1
-1.512719E+1
-1.528024E+1
-1.558633E+1
-1.619853E+1
-1.681071E+1
-1.711681E+1
-1.726985E+1
-1.726985E+1
-1.711681E+1
-1.665767E+1
-1.635157E+1
-1.619853E+1
-1.635157E+1
-1.635157E+1
-1.635157E+1
-1.604548E+1
-1.589243E+1
-1.573938E+1
-1.573938E+1
-1.558633E+1
-1.528024E+1
-1.512719E+1
-1.512719E+1
-1.528024E+1
-1.543329E+1
-1.543329E+1
-1.497415E+1
-1.451500E+1
-1.436196E+1
-1.436196E+1
-1.436196E+1
-1.436196E+1
-1.420891E+1
-1.420891E+1
-1.420891E+1
-1.405586E+1
-1.390281E+1
-1.390281E+1
-1.405586E+1
-1.420891E+1
-1.420891E+1
-1.420891E+1
-1.420891E+1
-1.451500E+1
-1.497415E+1
-1.543329E+1
-1.589243E+1
-1.650462E+1
-1.696376E+1
-1.726985E+1
-1.757595E+1
-1.803509E+1
-1.864728E+1
-1.956556E+1
-2.048385E+1
-2.140213E+1
-2.232042E+1
-2.308565E+1
-2.369784E+1
-2.400394E+1
-2.400394E+1
-2.385089E+1
-2.354479E+1
-2.308565E+1
-2.247346E+1
-2.155518E+1
-2.094299E+1
-2.033080E+1
-2.017775E+1
-2.048385E+1
-2.063690E+1
-2.078994E+1
-2.078994E+1
-2.094299E+1
-2.124908E+1
-2.170823E+1
-2.232042E+1
-2.277956E+1
-2.323870E+1
-2.354479E+1
-2.385089E+1
-2.385089E+1
-2.385089E+1
-2.385089E+1
-2.369784E+1
-2.369784E+1
-2.369784E+1
-2.400394E+1
-2.400394E+1
-2.400394E+1
-2.400394E+1
-2.415698E+1
-2.400394E+1
-2.369784E+1
-2.369784E+1
-2.400394E+1
-2.446308E+1
-2.461612E+1
-2.476917E+1
-2.476917E+1
-2.507527E+1
-2.538136E+1
-2.568745E+1
-2.584050E+1
-2.599355E+1
-2.584050E+1
-2.568745E+1
-2.553441E+1
-2.568745E+1
-2.568745E+1
-2.568745E+1
-2.568745E+1
-2.553441E+1
-2.553441E+1
-2.568745E+1
-2.614660E+1
-2.645269E+1
-2.660574E+1
-2.660574E+1
-2.660574E+1
-2.675879E+1
-2.706488E+1
-2.721793E+1
-2.706488E+1
-2.706488E+1
-2.721793E+1
-2.752402E+1
-2.767707E+1
-2.783012E+1
-2.798316E+1
-2.813621E+1
-2.813621E+1
-2.798316E+1
-2.767707E+1
-2.767707E+1
-2.767707E+1
-2.767707E+1
-2.767707E+1
-2.783012E+1
-2.798316E+1
-2.798316E+1
-2.798316E+1
-2.798316E+1
-2.798316E+1
-2.783012E+1
-2.767707E+1
-2.752402E+1
-2.737098E+1
-2.721793E+1
-2.721793E+1
-2.721793E+1
-2.721793E+1
-2.737098E+1
-2.752402E+1
-2.752402E+1
-2.752402E+1
-2.737098E+1
-2.706488E+1
-2.675879E+1
-2.675879E+1
-2.706488E+1
-2.721793E+1
-2.706488E+1
-2.691183E+1
-2.706488E+1
-2.752402E+1
-2.752402E+1
-2.752402E+1
-2.767707E+1
-2.783012E+1
-2.767707E+1
-2.767707E+1
-2.767707E+1
-2.767707E+1
-2.767707E+1
-2.767707E+1
-2.767707E+1
-2.767707E+1
-2.783012E+1
-2.798316E+1
-2.828926E+1
-2.828926E+1
-2.828926E+1
-2.828926E+1
-2.828926E+1
-2.828926E+1
-2.828926E+1
-2.844231E+1
-2.874840E+1
-2.890145E+1
-2.905450E+1
-2.920754E+1
-2.920754E+1
-2.920754E+1
-2.905450E+1
-2.920754E+1
-2.936059E+1
-2.936059E+1
-2.936059E+1
-2.920754E+1
-2.936059E+1
-2.936059E+1
-2.936059E+1
-2.905450E+1
-2.890145E+1
-2.859535E+1
-2.844231E+1
-2.828926E+1
-2.813621E+1
-2.798316E+1
-2.798316E+1
-2.798316E+1
-2.767707E+1
-2.721793E+1
-2.691183E+1
-2.675879E+1
-2.645269E+1
-2.645269E+1
-2.645269E+1
-2.629964E+1
-2.614660E+1
-2.599355E+1
-2.568745E+1
-2.538136E+1
-2.522831E+1
-2.507527E+1
-2.492222E+1
-2.492222E+1
-2.492222E+1
-2.476917E+1
-2.461612E+1
-2.446308E+1
-2.476917E+1
-2.492222E+1
-2.507527E+1
-2.507527E+1
-2.522831E+1
-2.522831E+1
-2.522831E+1
-2.522831E+1
-2.522831E+1
-2.522831E+1
-2.507527E+1
-2.522831E+1
-2.538136E+1
-2.553441E+1
-2.538136E+1
-2.522831E+1
-2.522831E+1
-2.522831E+1
-2.538136E+1
-2.522831E+1
-2.507527E+1
-2.492222E+1
-2.492222E+1
-2.507527E+1
-2.507527E+1
-2.492222E+1
-2.461612E+1
-2.446308E+1
-2.446308E+1
-2.446308E+1
-2.446308E+1
-2.431003E+1
-2.415698E+1
-2.415698E+1
-2.400394E+1
-2.354479E+1
-2.308565E+1
-2.293260E+1
-2.308565E+1
-2.323870E+1
-2.308565E+1
-2.277956E+1
-2.277956E+1
-2.277956E+1
-2.277956E+1
-2.262651E+1
-2.277956E+1
-2.308565E+1
-2.323870E+1
-2.308565E+1
-2.293260E+1
-2.293260E+1
-2.308565E+1
-2.323870E+1
-2.323870E+1
-2.293260E+1
-2.277956E+1
-2.262651E+1
-2.277956E+1
-2.293260E+1
-2.308565E+1
-2.308565E+1
-2.293260E+1
-2.277956E+1
-2.293260E+1
-2.323870E+1
-2.323870E+1
-2.308565E+1
-2.308565E+1
-2.308565E+1
-2.308565E+1
-2.308565E+1
-2.323870E+1
-2.339175E+1
-2.339175E+1
-2.339175E+1
-2.339175E+1
-2.354479E+1
-2.354479E+1
-2.354479E+1
-2.354479E+1
-2.354479E+1
-2.354479E+1
-2.339175E+1
-2.323870E+1
-2.339175E+1
-2.339175E+1
-2.339175E+1
-2.323870E+1
-2.323870E+1
-2.339175E+1
-2.354479E+1
-2.354479E+1
-2.339175E+1
-2.308565E+1
-2.293260E+1
-2.293260E+1
-2.293260E+1
-2.308565E+1
-2.323870E+1
-2.339175E+1
-2.354479E+1
-2.369784E+1
-2.369784E+1
-2.354479E+1
-2.354479E+1
-2.339175E+1
-2.339175E+1
-2.339175E+1
-2.339175E+1
-2.354479E+1
-2.369784E+1
-2.369784E+1
-2.369784E+1
-2.354479E+1
-2.369784E+1
-2.385089E+1
-2.415698E+1
-2.431003E+1
-2.415698E+1
-2.385089E+1
-2.400394E+1
-2.415698E+1
-2.431003E+1
-2.446308E+1
-2.446308E+1
-2.461612E+1
-2.476917E+1
-2.476917E+1
-2.461612E+1
-2.461612E+1
-2.492222E+1
-2.507527E+1
-2.522831E+1
-2.538136E+1
-2.553441E+1
-2.538136E+1
-2.538136E+1
-2.568745E+1
-2.599355E+1
-2.614660E+1
-2.584050E+1
-2.553441E+1
-2.538136E+1
-2.538136E+1
-2.553441E+1
-2.584050E+1
-2.614660E+1
-2.629964E+1
-2.629964E+1
-2.645269E+1
-2.645269E+1
-2.660574E+1
-2.660574E+1
-2.645269E+1
-2.645269E+1
-2.645269E+1
-2.675879E+1
-2.691183E+1
-2.675879E+1
-2.675879E+1
-2.660574E+1
-2.645269E+1
-2.645269E+1
-2.645269E+1
-2.675879E+1
-2.691183E+1
-2.691183E+1
-2.675879E+1
-2.691183E+1
-2.675879E+1
-2.675879E+1
-2.675879E+1
-2.675879E+1
-2.691183E+1
-2.691183E+1
-2.706488E+1
-2.706488E+1
-2.706488E+1
-2.706488E+1
-2.721793E+1
-2.737098E+1
-2.721793E+1
-2.706488E+1
-2.706488E+1
-2.721793E+1
-2.737098E+1
-2.737098E+1
-2.706488E+1
-2.691183E+1
-2.691183E+1
-2.706488E+1
-2.721793E+1
-2.721793E+1
-2.721793E+1
-2.721793E+1
-2.706488E+1
-2.691183E+1
-2.675879E+1
-2.675879E+1
-2.660574E+1
-2.675879E+1
-2.675879E+1
-2.675879E+1
-2.691183E+1
-2.691183E+1
-2.706488E+1
-2.691183E+1
-2.660574E+1
-2.645269E+1
-2.645269E+1
-2.629964E+1
-2.629964E+1
-2.645269E+1
-2.645269E+1
-2.645269E+1
-2.660574E+1
-2.645269E+1
-2.614660E+1
-2.584050E+1
-2.553441E+1
-2.553441E+1
-2.553441E+1
-2.553441E+1
-2.538136E+1
-2.553441E+1
-2.584050E+1
-2.584050E+1
-2.568745E+1
-2.538136E+1
-2.538136E+1
-2.553441E+1
-2.584050E+1
-2.599355E+1
-2.584050E+1
-2.568745E+1
-2.553441E+1
-2.538136E+1
-2.553441E+1
-2.568745E+1
-2.584050E+1
-2.599355E+1
-2.599355E+1
-2.584050E+1
-2.584050E+1
-2.584050E+1
-2.553441E+1
-2.522831E+1
-2.507527E+1
-2.492222E+1
-2.476917E+1
-2.461612E+1
-2.446308E+1
-2.446308E+1
-2.431003E+1
-2.400394E+1
-2.339175E+1
-2.277956E+1
-2.232042E+1
-2.201432E+1
-2.170823E+1
-2.140213E+1
-2.094299E+1
-2.063690E+1
-2.033080E+1
-2.017775E+1
-2.002471E+1
-2.017775E+1
-2.033080E+1
-2.048385E+1
-2.048385E+1
-2.048385E+1
-2.063690E+1
-2.078994E+1
-2.078994E+1
-2.048385E+1
-2.002471E+1
-1.987166E+1
-1.987166E+1
-1.987166E+1
-1.987166E+1
-1.987166E+1
-2.002471E+1
-2.033080E+1
-2.063690E+1
-2.109604E+1
-2.140213E+1
-2.155518E+1
-2.170823E+1
-2.170823E+1
-2.170823E+1
-2.170823E+1
-2.170823E+1
-2.140213E+1
-2.140213E+1
-2.140213E+1
-2.155518E+1
-2.140213E+1
-2.140213E+1
-2.155518E+1
-2.170823E+1
-2.170823E+1
-2.155518E+1
-2.124908E+1
-2.109604E+1
-2.109604E+1
-2.124908E+1
-2.140213E+1
-2.140213E+1
-2.140213E+1
-2.140213E+1
-2.155518E+1
-2.170823E+1
-2.170823E+1
-2.170823E+1
-2.170823E+1
-2.170823E+1
-2.170823E+1
-2.140213E+1
-2.109604E+1
-2.094299E+1
-2.109604E+1
-2.124908E+1
-2.094299E+1
-2.078994E+1
-2.094299E+1
-2.109604E+1
-2.109604E+1
-2.078994E+1
-2.033080E+1
-1.971861E+1
-1.880033E+1
-1.788205E+1
-1.696376E+1
-1.696376E+1
-1.772900E+1
-1.834119E+1
-1.803509E+1
-1.681071E+1
-1.558633E+1
-1.466805E+1
-1.451500E+1
-1.451500E+1
-1.482110E+1
-1.528024E+1
-1.558633E+1
-1.604548E+1
-1.650462E+1
-1.696376E+1
-1.742290E+1
-1.788205E+1
-1.849423E+1
-1.910642E+1
-1.925947E+1
-1.925947E+1
-1.925947E+1
-1.941252E+1
-1.956556E+1
-1.941252E+1
-1.864728E+1
-1.788205E+1
-1.788205E+1
-1.864728E+1
-1.956556E+1
-1.987166E+1
-2.002471E+1
-2.048385E+1
-2.109604E+1
-2.124908E+1
-2.109604E+1
-2.063690E+1
-2.063690E+1
-2.078994E+1
-2.078994E+1
-2.048385E+1
-2.017775E+1
-2.017775E+1
-2.017775E+1
-1.987166E+1
-1.956556E+1
-1.941252E+1
-1.971861E+1
-2.017775E+1
-2.048385E+1
-2.048385E+1
-2.048385E+1
-2.063690E+1
-2.094299E+1
-2.094299E+1
-2.048385E+1
-2.017775E+1
-2.017775E+1
-2.002471E+1
-1.971861E+1
-1.925947E+1
-1.910642E+1
-1.910642E+1
-1.925947E+1
-1.925947E+1
-1.925947E+1
-1.910642E+1
-1.910642E+1
-1.941252E+1
-1.971861E+1
-1.971861E+1
-1.956556E+1
-1.956556E+1
-1.987166E+1
-2.017775E+1
-2.017775E+1
-2.017775E+1
-2.002471E+1
-2.017775E+1
-2.033080E+1
-2.063690E+1
-2.078994E+1
-2.078994E+1
-2.078994E+1
-2.094299E+1
-2.109604E+1
-2.109604E+1
-2.124908E+1
-2.140213E+1
-2.170823E+1
-2.170823E+1
-2.170823E+1
-2.186127E+1
-2.186127E+1
-2.186127E+1
-2.216737E+1
-2.232042E+1
-2.216737E+1
-2.201432E+1
-2.201432E+1
-2.247346E+1
-2.247346E+1
-2.232042E+1
-2.216737E+1
-2.216737E+1
-2.216737E+1
-2.216737E+1
-2.216737E+1
-2.232042E+1
-2.247346E+1
-2.247346E+1
-2.247346E+1
-2.232042E+1
-2.232042E+1
-2.262651E+1
-2.293260E+1
-2.323870E+1
-2.323870E+1
-2.323870E+1
-2.339175E+1
-2.369784E+1
-2.385089E+1
-2.369784E+1
-2.369784E+1
-2.369784E+1
-2.385089E+1
-2.400394E+1
-2.415698E+1
-2.431003E+1
-2.446308E+1
-2.461612E+1
-2.461612E+1
-2.476917E+1
-2.507527E+1
-2.507527E+1
-2.507527E+1
-2.507527E+1
-2.522831E+1
-2.538136E+1
-2.538136E+1
-2.538136E+1
-2.553441E+1
-2.584050E+1
-2.584050E+1
-2.584050E+1
-2.599355E+1
-2.614660E+1
-2.629964E+1
-2.645269E+1
-2.645269E+1
-2.660574E+1
-2.675879E+1
-2.675879E+1
-2.675879E+1
-2.675879E+1
-2.675879E+1
-2.691183E+1
-2.691183E+1
-2.706488E+1
-2.721793E+1
-2.721793E+1
-2.737098E+1
-2.752402E+1
-2.737098E+1
-2.737098E+1
-2.767707E+1
-2.798316E+1
-2.798316E+1
-2.783012E+1
-2.767707E+1
-2.783012E+1
-2.813621E+1
-2.859535E+1
-2.844231E+1
-2.813621E+1
-2.798316E+1
-2.828926E+1
-2.874840E+1
-2.905450E+1
-2.920754E+1
-2.920754E+1
-2.920754E+1
-2.936059E+1
-2.936059E+1
-2.936059E+1
-2.951364E+1
-2.951364E+1
-2.966669E+1
-2.951364E+1
-2.951364E+1
-2.966669E+1
-2.981973E+1
-2.981973E+1
-2.997278E+1
-3.027887E+1
-3.043192E+1
-3.043192E+1
-3.043192E+1
-3.043192E+1
-3.043192E+1
-3.058497E+1
-3.089107E+1
-3.119716E+1
-3.119716E+1
-3.135021E+1
-3.135021E+1
-3.135021E+1
-3.104411E+1
-3.073802E+1
-3.089107E+1
-3.135021E+1
-3.165630E+1
-3.165630E+1
-3.135021E+1
-3.119716E+1
-3.135021E+1
-3.165630E+1
-3.165630E+1
-3.165630E+1
-3.165630E+1
-3.165630E+1
-3.180935E+1
-3.196239E+1
-3.196239E+1
-3.211544E+1
-3.226849E+1
-3.226849E+1
-3.211544E+1
-3.196239E+1
-3.196239E+1
-3.180935E+1
-3.180935E+1
-3.211544E+1
-3.226849E+1
-3.242153E+1
-3.242153E+1
-3.242153E+1
-3.257458E+1
-3.257458E+1
-3.242153E+1
-3.242153E+1
-3.242153E+1
-3.242153E+1
-3.226849E+1
-3.211544E+1
-3.211544E+1
-3.242153E+1
-3.257458E+1
-3.288068E+1
-3.272763E+1
-3.257458E+1
-3.226849E+1
-3.226849E+1
-3.226849E+1
-3.242153E+1
-3.272763E+1
-3.288068E+1
-3.288068E+1
-3.288068E+1
-3.272763E+1
-3.257458E+1
-3.257458E+1
-3.242153E+1
-3.226849E+1
-3.211544E+1
-3.226849E+1
-3.226849E+1
-3.242153E+1
-3.257458E+1
-3.257458E+1
-3.257458E+1
-3.257458E+1
-3.257458E+1
-3.257458E+1
-3.257458E+1
-3.257458E+1
-3.272763E+1
-3.272763E+1
-3.272763E+1
-3.242153E+1
-3.211544E+1
-3.211544E+1
-3.211544E+1
-3.226849E+1
-3.226849E+1
-3.242153E+1
-3.211544E+1
-3.165630E+1
-3.165630E+1
-3.180935E+1
-3.211544E+1
-3.211544E+1
-3.211544E+1
-3.211544E+1
-3.211544E+1
-3.196239E+1
-3.196239E+1
-3.196239E+1
-3.180935E+1
-3.150325E+1
-3.135021E+1
-3.135021E+1
-3.150325E+1
-3.165630E+1
-3.165630E+1
-3.135021E+1
-3.119716E+1
-3.089107E+1
-3.089107E+1
-3.119716E+1
-3.119716E+1
-3.119716E+1
-3.089107E+1
-3.058497E+1
-3.073802E+1
-3.089107E+1
-3.089107E+1
-3.089107E+1
-3.089107E+1
-3.073802E+1
-3.058497E+1
-3.073802E+1
-3.073802E+1
-3.058497E+1
-3.058497E+1
-3.027887E+1
-3.012583E+1
-2.997278E+1
-3.012583E+1
-3.012583E+1
-2.997278E+1
-2.997278E+1
-2.997278E+1
-3.012583E+1
-3.012583E+1
-3.012583E+1
-2.997278E+1
-2.981973E+1
-2.981973E+1
-2.981973E+1
-2.981973E+1
-2.981973E+1
-2.966669E+1
-2.951364E+1
-2.951364E+1
-2.951364E+1
-2.966669E+1
-2.966669E+1
-2.966669E+1
-2.936059E+1
-2.905450E+1
-2.890145E+1
-2.905450E+1
-2.920754E+1
-2.905450E+1
-2.890145E+1
-2.874840E+1
-2.890145E+1
-2.890145E+1
-2.874840E+1
-2.874840E+1
-2.874840E+1
-2.890145E+1
-2.905450E+1
-2.905450E+1
-2.874840E+1
-2.844231E+1
-2.813621E+1
-2.813621E+1
-2.828926E+1
-2.844231E+1
-2.874840E+1
-2.874840E+1
-2.859535E+1
-2.844231E+1
-2.844231E+1
-2.844231E+1
-2.828926E+1
-2.828926E+1
-2.828926E+1
-2.813621E+1
-2.813621E+1
-2.813621E+1
-2.828926E+1
-2.813621E+1
-2.798316E+1
-2.783012E+1
-2.783012E+1
-2.798316E+1
-2.813621E+1
-2.798316E+1
-2.783012E+1
-2.783012E+1
-2.783012E+1
-2.798316E+1
-2.798316E+1
-2.783012E+1
-2.783012E+1
-2.783012E+1
-2.798316E+1
-2.798316E+1
-2.798316E+1
-2.813621E+1
-2.813621E+1
-2.798316E+1
-2.767707E+1
-2.752402E+1
-2.767707E+1
-2.783012E+1
-2.783012E+1
-2.767707E+1
-2.752402E+1
-2.767707E+1
-2.798316E+1
-2.813621E+1
-2.783012E+1
-2.737098E+1
-2.721793E+1
-2.737098E+1
-2.767707E+1
-2.783012E+1
-2.783012E+1
-2.767707E+1
-2.767707E+1
-2.767707E+1
-2.783012E+1
-2.783012E+1
-2.783012E+1
-2.783012E+1
-2.783012E+1
-2.783012E+1
-2.798316E+1
-2.798316E+1
-2.767707E+1
-2.752402E+1
-2.752402E+1
-2.767707E+1
-2.783012E+1
-2.767707E+1
-2.767707E+1
-2.783012E+1
-2.783012E+1
-2.783012E+1
-2.783012E+1
-2.767707E+1
-2.783012E+1
-2.783012E+1
-2.798316E+1
-2.813621E+1
-2.798316E+1
-2.783012E+1
-2.783012E+1
-2.798316E+1
-2.813621E+1
-2.813621E+1
-2.813621E+1
-2.798316E+1
-2.798316E+1
-2.783012E+1
-2.767707E+1
-2.767707E+1
-2.798316E+1
-2.798316E+1
-2.798316E+1
-2.798316E+1
-2.813621E+1
-2.828926E+1
-2.828926E+1
-2.828926E+1
-2.828926E+1
-2.828926E+1
-2.828926E+1
-2.813621E+1
-2.798316E+1
-2.798316E+1
-2.813621E+1
-2.828926E+1
-2.828926E+1
-2.813621E+1
-2.828926E+1
-2.828926E+1
-2.828926E+1
-2.844231E+1
-2.844231E+1
-2.813621E+1
-2.813621E+1
-2.828926E+1
-2.859535E+1
-2.859535E+1
-2.844231E+1
-2.828926E+1
-2.828926E+1
-2.844231E+1
-2.844231E+1
-2.844231E+1
-2.844231E+1
-2.859535E+1
-2.890145E+1
-2.905450E+1
-2.890145E+1
-2.859535E+1
-2.859535E+1
-2.859535E+1
-2.859535E+1
-2.874840E+1
-2.874840E+1
-2.874840E+1
-2.890145E+1
-2.890145E+1
-2.874840E+1
-2.890145E+1
-2.905450E+1
-2.905450E+1
-2.905450E+1
-2.890145E+1
-2.905450E+1
-2.920754E+1
-2.920754E+1
-2.905450E+1
-2.905450E+1
-2.905450E+1
-2.890145E+1
-2.890145E+1
-2.905450E+1
-2.905450E+1
-2.890145E+1
-2.874840E+1
-2.874840E+1
-2.905450E+1
-2.936059E+1
-2.951364E+1
-2.966669E+1
-2.966669E+1
-2.936059E+1
-2.920754E+1
-2.920754E+1
-2.920754E+1
-2.951364E+1
-2.951364E+1
-2.920754E+1
-2.905450E+1
-2.920754E+1
-2.936059E+1
-2.951364E+1
-2.936059E+1
-2.951364E+1
-2.951364E+1
-2.951364E+1
-2.936059E+1
-2.936059E+1
-2.936059E+1
-2.966669E+1
-2.981973E+1
-2.966669E+1
-2.936059E+1
-2.936059E+1
-2.951364E+1
-2.966669E+1
-2.936059E+1
-2.920754E+1
-2.936059E+1
-2.966669E+1
-2.966669E+1
-2.936059E+1
-2.936059E+1
-2.951364E+1
-2.951364E+1
-2.951364E+1
-2.951364E+1
-2.951364E+1
-2.951364E+1
-2.951364E+1
-2.936059E+1
-2.920754E+1
-2.936059E+1
-2.951364E+1
-2.981973E+1
-2.981973E+1
-2.981973E+1
-2.966669E+1
-2.951364E+1
-2.951364E+1
-2.936059E+1
-2.936059E+1
-2.951364E+1
-2.981973E+1
-2.997278E+1
-2.997278E+1
-2.981973E+1
-2.981973E+1
-2.981973E+1
-2.997278E+1
-2.997278E+1
-2.981973E+1
-2.951364E+1
-2.951364E+1
-2.981973E+1
-3.012583E+1
-2.997278E+1
-2.966669E+1
-2.966669E+1
-2.981973E+1
-2.997278E+1
-2.981973E+1
-2.966669E+1
-2.981973E+1
-2.997278E+1
-3.012583E+1
-2.997278E+1
-2.981973E+1
-2.981973E+1
-2.997278E+1
-2.981973E+1
-2.966669E+1
-2.966669E+1
-2.966669E+1
-2.966669E+1
-2.966669E+1
-2.981973E+1
-2.981973E+1
-2.966669E+1
-2.936059E+1
-2.936059E+1
-2.951364E+1
-2.966669E+1
-2.966669E+1
-2.966669E+1
-2.951364E+1
-2.951364E+1
-2.951364E+1
-2.966669E+1
-2.966669E+1
-2.966669E+1
-2.966669E+1
-2.966669E+1
-2.966669E+1
-2.951364E+1
-2.951364E+1
-2.951364E+1
-2.966669E+1
-2.966669E+1
-2.951364E+1
-2.936059E+1
-2.920754E+1
-2.920754E+1
-2.936059E+1
-2.951364E+1
-2.951364E+1
-2.966669E+1
-2.951364E+1
-2.936059E+1
-2.920754E+1
-2.936059E+1
-2.951364E+1
-2.966669E+1
-2.966669E+1
-2.966669E+1
-2.966669E+1
-2.951364E+1
-2.936059E+1
-2.905450E+1
-2.905450E+1
-2.920754E+1
-2.936059E+1
-2.951364E+1
-2.936059E+1
-2.920754E+1
-2.905450E+1
-2.920754E+1
-2.920754E+1
-2.920754E+1
-2.890145E+1
-2.874840E+1
-2.874840E+1
-2.890145E+1
-2.920754E+1
-2.936059E+1
-2.920754E+1
-2.905450E+1
-2.874840E+1
-2.874840E+1
-2.890145E+1
-2.905450E+1
-2.905450E+1
-2.905450E+1
-2.890145E+1
-2.874840E+1
-2.859535E+1
-2.844231E+1
-2.859535E+1
-2.859535E+1
-2.859535E+1
-2.844231E+1
-2.844231E+1
-2.859535E+1
-2.859535E+1
-2.844231E+1
-2.844231E+1
-2.844231E+1
-2.859535E+1
-2.874840E+1
-2.859535E+1
-2.844231E+1
-2.828926E+1
-2.813621E+1
-2.813621E+1
-2.813621E+1
-2.813621E+1
-2.813621E+1
-2.798316E+1
-2.783012E+1
-2.783012E+1
-2.798316E+1
-2.813621E+1
-2.813621E+1
-2.798316E+1
-2.798316E+1
-2.813621E+1
-2.813621E+1
-2.813621E+1
-2.798316E+1
-2.767707E+1
-2.767707E+1
-2.767707E+1
-2.767707E+1
-2.767707E+1
-2.767707E+1
-2.783012E+1
-2.783012E+1
-2.783012E+1
-2.767707E+1
-2.767707E+1
-2.783012E+1
-2.783012E+1
-2.783012E+1
-2.767707E+1
-2.737098E+1
-2.737098E+1
-2.737098E+1
-2.737098E+1
-2.737098E+1
-2.737098E+1
-2.752402E+1
-2.752402E+1
-2.721793E+1
-2.706488E+1
-2.721793E+1
-2.721793E+1
-2.737098E+1
-2.721793E+1
-2.721793E+1
-2.737098E+1
-2.737098E+1
-2.721793E+1
-2.721793E+1
-2.721793E+1
-2.721793E+1
-2.721793E+1
-2.721793E+1
-2.706488E+1
-2.706488E+1
-2.691183E+1
-2.691183E+1
-2.691183E+1
-2.691183E+1
-2.675879E+1
-2.660574E+1
-2.645269E+1
-2.675879E+1
-2.691183E+1
-2.691183E+1
-2.660574E+1
-2.645269E+1
-2.660574E+1
-2.675879E+1
-2.691183E+1
-2.675879E+1
-2.645269E+1
-2.629964E+1
-2.614660E+1
-2.614660E+1
-2.645269E+1
-2.660574E+1
-2.660574E+1
-2.645269E+1
-2.629964E+1
-2.629964E+1
-2.645269E+1
-2.660574E+1
-2.645269E+1
-2.629964E+1
-2.629964E+1
-2.629964E+1
-2.614660E+1
-2.599355E+1
-2.614660E+1
-2.614660E+1
-2.614660E+1
-2.599355E+1
-2.614660E+1
-2.629964E+1
-2.629964E+1
-2.614660E+1
-2.614660E+1
-2.614660E+1
-2.614660E+1
-2.599355E+1
-2.614660E+1
-2.629964E+1
-2.660574E+1
-2.660574E+1
-2.629964E+1
-2.584050E+1
-2.553441E+1
-2.538136E+1
-2.553441E+1
-2.599355E+1
-2.614660E+1
-2.599355E+1
-2.584050E+1
-2.568745E+1
-2.584050E+1
-2.568745E+1
-2.568745E+1
-2.553441E+1
-2.553441E+1
-2.568745E+1
-2.599355E+1
-2.614660E+1
-2.599355E+1
-2.553441E+1
-2.538136E+1
-2.553441E+1
-2.584050E+1
-2.599355E+1
-2.614660E+1
-2.614660E+1
-2.584050E+1
-2.584050E+1
-2.584050E+1
-2.599355E+1
-2.599355E+1
-2.599355E+1
-2.584050E+1
-2.568745E+1
-2.568745E+1
-2.599355E+1
-2.599355E+1
-2.584050E+1
-2.553441E+1
-2.538136E+1
-2.568745E+1
-2.599355E+1
-2.614660E+1
-2.599355E+1
-2.584050E+1
-2.584050E+1
-2.599355E+1
-2.614660E+1
-2.599355E+1
-2.568745E+1
-2.553441E+1
-2.553441E+1
-2.568745E+1
-2.584050E+1
-2.584050E+1
-2.568745E+1
-2.553441E+1
-2.553441E+1
-2.568745E+1
-2.568745E+1
-2.584050E+1
-2.568745E+1
-2.553441E+1
-2.568745E+1
-2.568745E+1
-2.568745E+1
-2.568745E+1
-2.553441E+1
-2.538136E+1
-2.538136E+1
-2.553441E+1
-2.568745E+1
-2.568745E+1
-2.538136E+1
-2.522831E+1
-2.522831E+1
-2.522831E+1
-2.538136E+1
-2.568745E+1
-2.584050E+1
-2.584050E+1
-2.553441E+1
-2.522831E+1
-2.538136E+1
-2.553441E+1
-2.553441E+1
-2.553441E+1
-2.538136E+1
-2.538136E+1
-2.522831E+1
-2.522831E+1
-2.522831E+1
-2.553441E+1
-2.568745E+1
-2.553441E+1
-2.538136E+1
-2.538136E+1
-2.568745E+1
-2.568745E+1
-2.553441E+1
-2.538136E+1
-2.522831E+1
-2.538136E+1
-2.553441E+1
-2.538136E+1
-2.522831E+1
-2.507527E+1
-2.507527E+1
-2.522831E+1
-2.522831E+1
-2.522831E+1
-2.507527E+1
-2.492222E+1
-2.492222E+1
-2.507527E+1
-2.522831E+1
-2.507527E+1
-2.492222E+1
-2.492222E+1
-2.492222E+1
-2.492222E+1
-2.492222E+1
-2.492222E+1
-2.492222E+1
-2.476917E+1
-2.476917E+1
-2.476917E+1
-2.476917E+1
-2.476917E+1
-2.492222E+1
-2.492222E+1
-2.476917E+1
-2.476917E+1
-2.476917E+1
-2.476917E+1
-2.461612E+1
-2.446308E+1
-2.461612E+1
-2.476917E+1
-2.492222E+1
-2.492222E+1
-2.476917E+1
-2.476917E+1
-2.476917E+1
-2.461612E+1
-2.431003E+1
-2.415698E+1
-2.415698E+1
-2.431003E+1
-2.431003E+1
-2.431003E+1
-2.431003E+1
-2.431003E+1
-2.431003E+1
-2.431003E+1
-2.446308E+1
-2.431003E+1
-2.415698E+1
-2.415698E+1
-2.431003E+1
-2.431003E+1
-2.431003E+1
-2.431003E+1
-2.431003E+1
-2.431003E+1
-2.431003E+1
-2.415698E+1
-2.385089E+1
-2.369784E+1
-2.385089E+1
-2.415698E+1
-2.431003E+1
-2.415698E+1
-2.385089E+1
-2.369784E+1
-2.369784E+1
-2.369784E+1
-2.369784E+1
-2.385089E+1
-2.385089E+1
-2.385089E+1
-2.369784E+1
-2.369784E+1
-2.369784E+1
-2.385089E+1
-2.385089E+1
-2.369784E+1
-2.354479E+1
-2.339175E+1
-2.354479E+1
-2.354479E+1
-2.354479E+1
-2.339175E+1
-2.308565E+1
-2.308565E+1
-2.323870E+1
-2.339175E+1
-2.323870E+1
-2.293260E+1
-2.277956E+1
-2.293260E+1
-2.308565E+1
-2.308565E+1
-2.308565E+1
-2.308565E+1
-2.293260E+1
-2.293260E+1
-2.277956E+1
-2.277956E+1
-2.277956E+1
-2.277956E+1
-2.293260E+1
-2.277956E+1
-2.277956E+1
-2.262651E+1
-2.262651E+1
-2.262651E+1
-2.262651E+1
-2.277956E+1
-2.277956E+1
-2.262651E+1
-2.247346E+1
-2.232042E+1
-2.247346E+1
-2.262651E+1
-2.262651E+1
-2.232042E+1
-2.216737E+1
-2.247346E+1
-2.262651E+1
-2.262651E+1
-2.247346E+1
-2.232042E+1
-2.232042E+1
-2.216737E+1
-2.216737E+1
-2.232042E+1
-2.247346E+1
-2.247346E+1
-2.232042E+1
-2.216737E+1
-2.216737E+1
-2.232042E+1
-2.232042E+1
-2.247346E+1
-2.262651E+1
-2.247346E+1
-2.232042E+1
-2.216737E+1
-2.201432E+1
-2.201432E+1
-2.201432E+1
-2.216737E+1
-2.216737E+1
-2.216737E+1
-2.216737E+1
-2.216737E+1
-2.216737E+1
-2.201432E+1
-2.170823E+1
-2.170823E+1
-2.186127E+1
-2.201432E+1
-2.201432E+1
-2.201432E+1
-2.201432E+1
-2.201432E+1
-2.170823E+1
-2.155518E+1
-2.140213E+1
-2.140213E+1
-2.124908E+1
-2.140213E+1
-2.170823E+1
-2.170823E+1
-2.155518E+1
-2.140213E+1
-2.124908E+1
-2.124908E+1
-2.124908E+1
-2.140213E+1
-2.140213E+1
-2.109604E+1
-2.109604E+1
-2.124908E+1
-2.124908E+1
-2.109604E+1
-2.094299E+1
-2.109604E+1
-2.124908E+1
-2.109604E+1
-2.109604E+1
-2.109604E+1
-2.094299E+1
-2.094299E+1
-2.078994E+1
-2.094299E+1
-2.109604E+1
-2.109604E+1
-2.094299E+1
-2.078994E+1
-2.094299E+1
-2.109604E+1
-2.094299E+1
-2.078994E+1
-2.078994E+1
-2.078994E+1
-2.094299E+1
-2.094299E+1
-2.094299E+1
-2.094299E+1
-2.094299E+1
-2.094299E+1
-2.078994E+1
-2.063690E+1
-2.063690E+1
-2.078994E+1
-2.094299E+1
-2.094299E+1
-2.078994E+1
-2.078994E+1
-2.078994E+1
-2.078994E+1
-2.078994E+1
-2.063690E+1
-2.063690E+1
-2.063690E+1
-2.078994E+1
-2.078994E+1
-2.063690E+1
-2.048385E+1
-2.033080E+1
-2.033080E+1
-2.033080E+1
-2.033080E+1
-2.033080E+1
-2.033080E+1
-2.048385E+1
-2.063690E+1
-2.063690E+1
-2.048385E+1
-2.033080E+1
-2.063690E+1
-2.063690E+1
-2.033080E+1
-1.987166E+1
-1.956556E+1
-1.971861E+1
-2.002471E+1
-2.002471E+1
-2.002471E+1
-2.017775E+1
-2.033080E+1
-2.033080E+1
-2.033080E+1
-2.017775E+1
-2.017775E+1
-2.017775E+1
-2.017775E+1
-2.002471E+1
-1.987166E+1
-1.956556E+1
-1.971861E+1
-2.002471E+1
-2.017775E+1
-2.033080E+1
-2.017775E+1
-2.002471E+1
-1.987166E+1
-1.971861E+1
-1.956556E+1
-1.987166E+1
-2.002471E+1
-2.017775E+1
-2.017775E+1
-2.017775E+1
-2.017775E+1
-2.002471E+1
-1.971861E+1
-1.925947E+1
-1.925947E+1
-1.956556E+1
-2.002471E+1
-2.002471E+1
-1.987166E+1
-1.956556E+1
-1.941252E+1
-1.941252E+1
-1.941252E+1
-1.956556E+1
-1.971861E+1
-1.971861E+1
-1.956556E+1
-1.956556E+1
-1.956556E+1
-1.956556E+1
-1.956556E+1
-1.941252E+1
-1.941252E+1
-1.941252E+1
-1.956556E+1
-1.956556E+1
-1.956556E+1
-1.956556E+1
-1.956556E+1
-1.941252E+1
-1.925947E+1
-1.925947E+1
-1.941252E+1
-1.956556E+1
-1.941252E+1
-1.925947E+1
-1.910642E+1
-1.910642E+1
-1.895338E+1
-1.910642E+1
-1.925947E+1
-1.941252E+1
-1.956556E+1
-1.941252E+1
-1.925947E+1
-1.910642E+1
-1.910642E+1
-1.925947E+1
-1.941252E+1
-1.925947E+1
-1.910642E+1
-1.910642E+1
-1.925947E+1
-1.941252E+1
-1.941252E+1
-1.941252E+1
-1.941252E+1
-1.941252E+1
-1.925947E+1
-1.910642E+1
-1.910642E+1
-1.910642E+1
-1.880033E+1
-1.864728E+1
-1.880033E+1
-1.880033E+1
-1.895338E+1
-1.895338E+1
-1.895338E+1
-1.895338E+1
-1.895338E+1
-1.910642E+1
-1.910642E+1
-1.895338E+1
-1.880033E+1
-1.864728E+1
-1.849423E+1
-1.849423E+1
-1.864728E+1
-1.864728E+1
-1.864728E+1
-1.864728E+1
-1.864728E+1
-1.864728E+1
-1.864728E+1
-1.864728E+1
-1.864728E+1
-1.849423E+1
-1.834119E+1
-1.834119E+1
-1.849423E+1
-1.864728E+1
-1.849423E+1
-1.818814E+1
-1.803509E+1
-1.818814E+1
-1.849423E+1
-1.864728E+1
-1.864728E+1
-1.849423E+1
-1.818814E+1
-1.788205E+1
-1.788205E+1
-1.818814E+1
-1.834119E+1
-1.849423E+1
-1.834119E+1
-1.834119E+1
-1.849423E+1
-1.849423E+1
-1.849423E+1
-1.818814E+1
-1.772900E+1
-1.757595E+1
-1.788205E+1
-1.818814E+1
-1.818814E+1
-1.803509E+1
-1.803509E+1
-1.803509E+1
-1.803509E+1
-1.788205E+1
-1.772900E+1
-1.788205E+1
-1.818814E+1
-1.818814E+1
-1.818814E+1
-1.803509E+1
-1.788205E+1
-1.803509E+1
-1.803509E+1
-1.788205E+1
-1.772900E+1
-1.757595E+1
-1.772900E+1
-1.803509E+1
-1.818814E+1
-1.788205E+1
-1.772900E+1
-1.757595E+1
-1.772900E+1
-1.788205E+1
-1.803509E+1
-1.803509E+1
-1.788205E+1
-1.772900E+1
-1.757595E+1
-1.757595E+1
-1.757595E+1
-1.772900E+1
-1.772900E+1
-1.757595E+1
-1.742290E+1
-1.726985E+1
-1.726985E+1
-1.726985E+1
-1.742290E+1
-1.757595E+1
-1.757595E+1
-1.742290E+1
-1.742290E+1
-1.726985E+1
-1.711681E+1
-1.726985E+1
-1.726985E+1
-1.742290E+1
-1.742290E+1
-1.742290E+1
-1.726985E+1
-1.711681E+1
-1.711681E+1
-1.711681E+1
-1.696376E+1
-1.696376E+1
-1.711681E+1
-1.726985E+1
-1.726985E+1
-1.726985E+1
-1.711681E+1
-1.696376E+1
-1.681071E+1
-1.665767E+1
-1.681071E+1
-1.696376E+1
-1.711681E+1
-1.696376E+1
-1.681071E+1
-1.681071E+1
-1.696376E+1
-1.711681E+1
-1.711681E+1
-1.696376E+1
-1.696376E+1
-1.696376E+1
-1.696376E+1
-1.681071E+1
-1.665767E+1
-1.681071E+1
-1.681071E+1
-1.665767E+1
-1.650462E+1
-1.635157E+1
-1.635157E+1
-1.650462E+1
-1.665767E+1
-1.665767E+1
-1.650462E+1
-1.650462E+1
-1.635157E+1
-1.650462E+1
-1.681071E+1
-1.711681E+1
-1.696376E+1
-1.650462E+1
-1.619853E+1
-1.604548E+1
-1.604548E+1
-1.619853E+1
-1.619853E+1
-1.635157E+1
-1.619853E+1
-1.604548E+1
-1.573938E+1
-1.573938E+1
-1.604548E+1
-1.635157E+1
-1.635157E+1
-1.604548E+1
-1.604548E+1
-1.604548E+1
-1.619853E+1
-1.619853E+1
-1.635157E+1
-1.635157E+1
-1.650462E+1
-1.635157E+1
-1.604548E+1
-1.589243E+1
-1.558633E+1
-1.558633E+1
-1.573938E+1
-1.604548E+1
-1.619853E+1
-1.604548E+1
-1.573938E+1
-1.543329E+1
-1.543329E+1
-1.573938E+1
-1.604548E+1
-1.619853E+1
-1.604548E+1
-1.589243E+1
-1.589243E+1
-1.573938E+1
-1.589243E+1
-1.604548E+1
-1.573938E+1
-1.543329E+1
-1.543329E+1
-1.543329E+1
-1.543329E+1
-1.543329E+1
-1.543329E+1
-1.543329E+1
-1.558633E+1
-1.543329E+1
-1.528024E+1
-1.528024E+1
-1.543329E+1
-1.558633E+1
-1.573938E+1
-1.558633E+1
-1.528024E+1
-1.512719E+1
-1.528024E+1
-1.543329E+1
-1.558633E+1
-1.573938E+1
-1.589243E+1
-1.573938E+1
-1.558633E+1
-1.528024E+1
-1.512719E+1
-1.528024E+1
-1.528024E+1
-1.512719E+1
-1.512719E+1
-1.512719E+1
-1.528024E+1
-1.543329E+1
-1.543329E+1
-1.543329E+1
-1.543329E+1
-1.528024E+1
-1.528024E+1
-1.543329E+1
-1.528024E+1
-1.528024E+1
-1.528024E+1
-1.512719E+1
-1.512719E+1
-1.497415E+1
-1.512719E+1
-1.512719E+1
-1.528024E+1
-1.543329E+1
-1.543329E+1
-1.558633E+1
-1.558633E+1
-1.543329E+1
-1.528024E+1
-1.543329E+1
-1.558633E+1
-1.589243E+1
-1.604548E+1
-1.604548E+1
-1.619853E+1
-1.604548E+1
-1.589243E+1
-1.604548E+1
-1.635157E+1
-1.650462E+1
-1.665767E+1
-1.681071E+1
-1.696376E+1
-1.696376E+1
-1.696376E+1
-1.726985E+1
-1.757595E+1
-1.788205E+1
-1.788205E+1
-1.772900E+1
-1.757595E+1
-1.711681E+1
-1.681071E+1
-1.681071E+1
-1.696376E+1
-1.696376E+1
-1.681071E+1
-1.681071E+1
-1.681071E+1
-1.681071E+1
-1.665767E+1
-1.650462E+1
-1.635157E+1
-1.635157E+1
-1.619853E+1
-1.619853E+1
-1.619853E+1
-1.619853E+1
-1.619853E+1
-1.619853E+1
-1.619853E+1
-1.604548E+1
-1.573938E+1
-1.573938E+1
-1.589243E+1
-1.619853E+1
-1.619853E+1
-1.589243E+1
-1.558633E+1
-1.543329E+1
-1.558633E+1
-1.589243E+1
-1.604548E+1
-1.589243E+1
-1.573938E+1
-1.589243E+1
-1.604548E+1
-1.604548E+1
-1.589243E+1
-1.573938E+1
-1.558633E+1
-1.573938E+1
-1.558633E+1
-1.543329E+1
-1.543329E+1
-1.573938E+1
-1.589243E+1
-1.573938E+1
-1.543329E+1
-1.528024E+1
-1.528024E+1
-1.543329E+1
-1.543329E+1
-1.558633E+1
-1.543329E+1
-1.543329E+1
-1.543329E+1
-1.558633E+1
-1.589243E+1
-1.589243E+1
-1.573938E+1
-1.558633E+1
-1.573938E+1
-1.589243E+1
-1.604548E+1
-1.604548E+1
-1.619853E+1
-1.619853E+1
-1.635157E+1
-1.604548E+1
-1.589243E+1
-1.604548E+1
-1.619853E+1
-1.650462E+1
-1.681071E+1
-1.681071E+1
-1.665767E+1
-1.665767E+1
-1.681071E+1
-1.711681E+1
-1.726985E+1
-1.726985E+1
-1.726985E+1
-1.726985E+1
-1.742290E+1
-1.742290E+1
-1.742290E+1
-1.742290E+1
-1.757595E+1
-1.742290E+1
-1.726985E+1
-1.696376E+1
-1.681071E+1
-1.665767E+1
-1.665767E+1
-1.681071E+1
-1.711681E+1
-1.711681E+1
-1.726985E+1
-1.726985E+1
-1.711681E+1
-1.696376E+1
-1.681071E+1
-1.681071E+1
-1.696376E+1
-1.696376E+1
-1.696376E+1
-1.696376E+1
-1.696376E+1
-1.681071E+1
-1.681071E+1
-1.696376E+1
-1.726985E+1
-1.726985E+1
-1.711681E+1
-1.711681E+1
-1.726985E+1
-1.726985E+1
-1.711681E+1
-1.696376E+1
-1.711681E+1
-1.711681E+1
-1.696376E+1
-1.696376E+1
-1.681071E+1
-1.681071E+1
-1.696376E+1
-1.711681E+1
-1.726985E+1
-1.742290E+1
-1.757595E+1
-1.788205E+1
-1.803509E+1
-1.818814E+1
-1.834119E+1
-1.864728E+1
-1.880033E+1
-1.880033E+1
-1.880033E+1
-1.895338E+1
-1.910642E+1
-1.910642E+1
-1.910642E+1
-1.910642E+1
-1.910642E+1
-1.910642E+1
-1.895338E+1
-1.895338E+1
-1.910642E+1
-1.910642E+1
-1.910642E+1
-1.895338E+1
-1.880033E+1
-1.864728E+1
-1.849423E+1
-1.849423E+1
-1.849423E+1
-1.849423E+1
-1.849423E+1
-1.864728E+1
-1.849423E+1
-1.818814E+1
-1.818814E+1
-1.849423E+1
-1.864728E+1
-1.864728E+1
-1.849423E+1
-1.818814E+1
-1.803509E+1
-1.834119E+1
-1.864728E+1
-1.880033E+1
-1.864728E+1
-1.864728E+1
-1.834119E+1
-1.818814E+1
-1.834119E+1
-1.880033E+1
-1.895338E+1
-1.880033E+1
-1.864728E+1
-1.880033E+1
-1.910642E+1
-1.925947E+1
-1.925947E+1
-1.910642E+1
-1.910642E+1
-1.925947E+1
-1.956556E+1
-1.941252E+1
-1.925947E+1
-1.910642E+1
-1.941252E+1
-1.971861E+1
-1.971861E+1
-1.941252E+1
-1.925947E+1
-1.941252E+1
-1.971861E+1
-1.971861E+1
-1.941252E+1
-1.925947E+1
-1.925947E+1
-1.941252E+1
-1.956556E+1
-1.956556E+1
-1.956556E+1
-1.941252E+1
-1.941252E+1
-1.956556E+1
-1.971861E+1
-1.971861E+1
-1.971861E+1
-1.956556E+1
-1.941252E+1
-1.925947E+1
-1.925947E+1
-1.941252E+1
-1.941252E+1
-1.925947E+1
-1.925947E+1
-1.925947E+1
-1.910642E+1
-1.910642E+1
-1.910642E+1
-1.910642E+1
-1.895338E+1
-1.895338E+1
-1.910642E+1
-1.925947E+1
-1.925947E+1
-1.910642E+1
-1.910642E+1
-1.925947E+1
-1.925947E+1
-1.910642E+1
-1.895338E+1
-1.880033E+1
-1.880033E+1
-1.895338E+1
-1.910642E+1
-1.910642E+1
-1.925947E+1
-1.941252E+1
-1.925947E+1
-1.910642E+1
-1.895338E+1
-1.895338E+1
-1.895338E+1
-1.910642E+1
-1.910642E+1
-1.880033E+1
-1.880033E+1
-1.880033E+1
-1.895338E+1
-1.895338E+1
-1.910642E+1
-1.925947E+1
-1.925947E+1
-1.910642E+1
-1.910642E+1
-1.910642E+1
-1.895338E+1
-1.880033E+1
-1.880033E+1
-1.864728E+1
-1.849423E+1
-1.864728E+1
-1.895338E+1
-1.895338E+1
-1.864728E+1
-1.834119E+1
-1.818814E+1
-1.834119E+1
-1.849423E+1
-1.880033E+1
-1.880033E+1
-1.880033E+1
-1.849423E+1
-1.834119E+1
-1.834119E+1
-1.849423E+1
-1.849423E+1
-1.849423E+1
-1.864728E+1
-1.864728E+1
-1.864728E+1
-1.849423E+1
-1.849423E+1
-1.849423E+1
-1.864728E+1
-1.864728E+1
-1.834119E+1
-1.803509E+1
-1.788205E+1
-1.818814E+1
-1.849423E+1
-1.849423E+1
-1.818814E+1
-1.788205E+1
-1.772900E+1
-1.788205E+1
-1.803509E+1
-1.803509E+1
-1.803509E+1
-1.788205E+1
-1.772900E+1
-1.772900E+1
-1.788205E+1
-1.803509E+1
-1.818814E+1
-1.803509E+1
-1.788205E+1
-1.788205E+1
-1.788205E+1
-1.788205E+1
-1.772900E+1
-1.757595E+1
-1.757595E+1
-1.757595E+1
-1.772900E+1
-1.788205E+1
-1.788205E+1
-1.788205E+1
-1.757595E+1
-1.757595E+1
-1.757595E+1
-1.742290E+1
-1.726985E+1
-1.726985E+1
-1.742290E+1
-1.757595E+1
-1.772900E+1
-1.772900E+1
-1.772900E+1
-1.742290E+1
-1.742290E+1
-1.726985E+1
-1.726985E+1
-1.726985E+1
-1.726985E+1
-1.726985E+1
-1.711681E+1
-1.696376E+1
-1.681071E+1
-1.696376E+1
-1.711681E+1
-1.696376E+1
-1.681071E+1
-1.681071E+1
-1.696376E+1
-1.711681E+1
-1.711681E+1
-1.711681E+1
-1.696376E+1
-1.681071E+1
-1.681071E+1
-1.681071E+1
-1.665767E+1
-1.665767E+1
-1.681071E+1
-1.696376E+1
-1.665767E+1
-1.650462E+1
-1.650462E+1
-1.650462E+1
-1.650462E+1
-1.650462E+1
-1.665767E+1
-1.681071E+1
-1.696376E+1
-1.681071E+1
-1.665767E+1
-1.650462E+1
-1.665767E+1
-1.681071E+1
-1.665767E+1
-1.635157E+1
-1.635157E+1
-1.650462E+1
-1.650462E+1
-1.635157E+1
-1.619853E+1
-1.619853E+1
-1.635157E+1
-1.650462E+1
-1.635157E+1
-1.619853E+1
-1.604548E+1
-1.604548E+1
-1.573938E+1
-1.573938E+1
-1.604548E+1
-1.635157E+1
-1.635157E+1
-1.604548E+1
-1.573938E+1
-1.558633E+1
-1.573938E+1
-1.604548E+1
-1.619853E+1
-1.604548E+1
-1.589243E+1
-1.558633E+1
-1.558633E+1
-1.558633E+1
-1.573938E+1
-1.573938E+1
-1.573938E+1
-1.589243E+1
-1.589243E+1
-1.573938E+1
-1.558633E+1
-1.558633E+1
-1.543329E+1
-1.543329E+1
-1.543329E+1
-1.543329E+1
-1.543329E+1
-1.543329E+1
-1.543329E+1
-1.512719E+1
-1.512719E+1
-1.497415E+1
-1.512719E+1
-1.512719E+1
-1.497415E+1
-1.497415E+1
-1.497415E+1
-1.512719E+1
-1.528024E+1
-1.528024E+1
-1.528024E+1
-1.528024E+1
-1.512719E+1
-1.497415E+1
-1.497415E+1
-1.497415E+1
-1.512719E+1
-1.512719E+1
-1.512719E+1
-1.512719E+1
-1.497415E+1
-1.497415E+1
-1.497415E+1
-1.497415E+1
-1.497415E+1
-1.497415E+1
-1.482110E+1
-1.482110E+1
-1.482110E+1
-1.482110E+1
-1.497415E+1
-1.497415E+1
-1.482110E+1
-1.466805E+1
-1.466805E+1
-1.466805E+1
-1.466805E+1
-1.466805E+1
-1.482110E+1
-1.482110E+1
-1.466805E+1
-1.466805E+1
-1.482110E+1
-1.497415E+1
-1.482110E+1
-1.466805E+1
-1.451500E+1
-1.451500E+1
-1.466805E+1
-1.466805E+1
-1.451500E+1
-1.436196E+1
-1.436196E+1
-1.451500E+1
-1.451500E+1
-1.436196E+1
-1.436196E+1
-1.451500E+1
-1.451500E+1
-1.451500E+1
-1.451500E+1
-1.451500E+1
-1.420891E+1
-1.390281E+1
-1.405586E+1
-1.436196E+1
-1.451500E+1
-1.451500E+1
-1.466805E+1
-1.466805E+1
-1.466805E+1
-1.451500E+1
-1.436196E+1
-1.451500E+1
-1.436196E+1
-1.420891E+1
-1.420891E+1
-1.436196E+1
-1.436196E+1
-1.420891E+1
-1.420891E+1
-1.451500E+1
-1.466805E+1
-1.466805E+1
-1.436196E+1
-1.420891E+1
-1.451500E+1
-1.466805E+1
-1.466805E+1
-1.436196E+1
-1.420891E+1
-1.420891E+1
-1.420891E+1
-1.420891E+1
-1.420891E+1
-1.405586E+1
-1.390281E+1
-1.405586E+1
-1.405586E+1
-1.390281E+1
-1.374977E+1
-1.390281E+1
-1.405586E+1
-1.420891E+1
-1.436196E+1
-1.436196E+1
-1.436196E+1
-1.436196E+1
-1.420891E+1
-1.405586E+1
-1.405586E+1
-1.420891E+1
-1.405586E+1
-1.405586E+1
-1.405586E+1
-1.420891E+1
-1.420891E+1
-1.420891E+1
-1.436196E+1
-1.436196E+1
-1.436196E+1
-1.420891E+1
-1.405586E+1
-1.420891E+1
-1.436196E+1
-1.451500E+1
-1.420891E+1
-1.405586E+1
-1.405586E+1
-1.420891E+1
-1.420891E+1
-1.405586E+1
-1.390281E+1
-1.405586E+1
-1.420891E+1
-1.420891E+1
-1.420891E+1
-1.420891E+1
-1.405586E+1
-1.390281E+1
-1.390281E+1
-1.405586E+1
-1.420891E+1
-1.420891E+1
-1.420891E+1
-1.420891E+1
-1.420891E+1
-1.405586E+1
-1.405586E+1
-1.405586E+1
-1.405586E+1
-1.405586E+1
-1.420891E+1
-1.436196E+1
-1.436196E+1
-1.451500E+1
-1.451500E+1
-1.451500E+1
-1.436196E+1
-1.420891E+1
-1.420891E+1
-1.436196E+1
-1.436196E+1
-1.451500E+1
-1.451500E+1
-1.436196E+1
-1.420891E+1
-1.420891E+1
-1.436196E+1
-1.436196E+1
-1.436196E+1
-1.420891E+1
-1.405586E+1
-1.420891E+1
-1.436196E+1
-1.466805E+1
-1.482110E+1
-1.466805E+1
-1.451500E+1
-1.436196E+1
-1.436196E+1
-1.436196E+1
-1.436196E+1
-1.436196E+1
-1.436196E+1
-1.436196E+1
-1.420891E+1
-1.420891E+1
-1.436196E+1
-1.451500E+1
-1.451500E+1
-1.451500E+1
-1.436196E+1
-1.436196E+1
-1.436196E+1
-1.436196E+1
-1.451500E+1
-1.466805E+1
-1.482110E+1
-1.482110E+1
-1.466805E+1
-1.436196E+1
-1.420891E+1
-1.436196E+1
-1.466805E+1
-1.466805E+1
-1.451500E+1
-1.436196E+1
-1.436196E+1
-1.451500E+1
-1.466805E+1
-1.466805E+1
-1.451500E+1
-1.436196E+1
-1.436196E+1
-1.436196E+1
-1.436196E+1
-1.451500E+1
-1.466805E+1
-1.466805E+1
-1.451500E+1
-1.466805E+1
-1.482110E+1
-1.482110E+1
-1.466805E+1
-1.436196E+1
-1.436196E+1
-1.466805E+1
-1.466805E+1
-1.451500E+1
-1.436196E+1
-1.466805E+1
-1.497415E+1
-1.466805E+1
-1.436196E+1
-1.436196E+1
-1.466805E+1
-1.482110E+1
-1.466805E+1
-1.451500E+1
-1.466805E+1
-1.482110E+1
-1.512719E+1
-1.528024E+1
-1.528024E+1
-1.512719E+1
-1.497415E+1
-1.482110E+1
-1.497415E+1
-1.512719E+1
-1.528024E+1
-1.512719E+1
-1.482110E+1
-1.466805E+1
-1.482110E+1
-1.497415E+1
-1.497415E+1
-1.512719E+1
-1.512719E+1
-1.512719E+1
-1.573938E+1
-1.681071E+1
-1.696376E+1
-1.573938E+1
-1.405586E+1
-1.313758E+1
-1.359672E+1
-1.390281E+1
-1.329063E+1
-1.283148E+1
-1.344367E+1
-1.497415E+1
-1.619853E+1
-1.635157E+1
-1.604548E+1
-1.558633E+1
-1.543329E+1
-1.558633E+1
-1.573938E+1
-1.573938E+1
-1.543329E+1
-1.528024E+1
-1.512719E+1
-1.512719E+1
-1.528024E+1
-1.619853E+1
-1.757595E+1
-1.772900E+1
-1.635157E+1
-1.451500E+1
-1.390281E+1
-1.405586E+1
-1.436196E+1
-1.436196E+1
-1.466805E+1
-1.528024E+1
-1.573938E+1
-1.573938E+1
-1.558633E+1
-1.528024E+1
-1.528024E+1
-1.558633E+1
-1.589243E+1
-1.589243E+1
-1.573938E+1
-1.543329E+1
-1.528024E+1
-1.543329E+1
-1.558633E+1
-1.573938E+1
-1.589243E+1
-1.604548E+1
-1.589243E+1
-1.573938E+1
-1.558633E+1
-1.573938E+1
-1.589243E+1
-1.589243E+1
-1.589243E+1
-1.573938E+1
-1.543329E+1
-1.543329E+1
-1.573938E+1
-1.604548E+1
-1.619853E+1
-1.604548E+1
-1.589243E+1
-1.589243E+1
-1.589243E+1
-1.589243E+1
-1.604548E+1
-1.589243E+1
-1.573938E+1
-1.573938E+1
-1.589243E+1
-1.604548E+1
-1.604548E+1
-1.573938E+1
-1.543329E+1
-1.558633E+1
-1.589243E+1
-1.619853E+1
-1.619853E+1
-1.604548E+1
-1.589243E+1
-1.589243E+1
-1.604548E+1
-1.619853E+1
-1.604548E+1
-1.589243E+1
-1.589243E+1
-1.604548E+1
-1.619853E+1
-1.635157E+1
-1.635157E+1
-1.619853E+1
-1.604548E+1
-1.604548E+1
-1.619853E+1
-1.635157E+1
-1.635157E+1
-1.635157E+1
-1.604548E+1
-1.573938E+1
-1.573938E+1
-1.604548E+1
-1.619853E+1
-1.635157E+1
-1.619853E+1
-1.619853E+1
-1.619853E+1
-1.619853E+1
-1.604548E+1
-1.604548E+1
-1.619853E+1
-1.635157E+1
-1.619853E+1
-1.619853E+1
-1.604548E+1
-1.604548E+1
-1.589243E+1
-1.589243E+1
-1.604548E+1
-1.604548E+1
-1.589243E+1
-1.573938E+1
-1.589243E+1
-1.619853E+1
-1.619853E+1
-1.604548E+1
-1.573938E+1
-1.573938E+1
-1.589243E+1
-1.589243E+1
-1.589243E+1
-1.589243E+1
-1.604548E+1
-1.619853E+1
-1.619853E+1
-1.604548E+1
-1.589243E+1
-1.604548E+1
-1.619853E+1
-1.619853E+1
-1.619853E+1
-1.619853E+1
-1.619853E+1
-1.635157E+1
-1.650462E+1
-1.665767E+1
-1.650462E+1
-1.619853E+1
-1.573938E+1
-1.558633E+1
-1.573938E+1
-1.604548E+1
-1.604548E+1
-1.619853E+1
-1.635157E+1
-1.665767E+1
-1.681071E+1
-1.665767E+1
-1.635157E+1
-1.619853E+1
-1.619853E+1
-1.619853E+1
-1.635157E+1
-1.635157E+1
-1.635157E+1
-1.619853E+1
-1.604548E+1
-1.619853E+1
-1.650462E+1
-1.665767E+1
-1.650462E+1
-1.635157E+1
-1.604548E+1
-1.604548E+1
-1.604548E+1
-1.589243E+1
-1.589243E+1
-1.604548E+1
-1.635157E+1
-1.650462E+1
-1.635157E+1
-1.604548E+1
-1.604548E+1
-1.604548E+1
-1.604548E+1
-1.604548E+1
-1.604548E+1
-1.589243E+1
-1.589243E+1
-1.604548E+1
-1.619853E+1
-1.650462E+1
-1.650462E+1
-1.635157E+1
-1.619853E+1
-1.604548E+1
-1.604548E+1
-1.619853E+1
-1.619853E+1
-1.619853E+1
-1.604548E+1
-1.604548E+1
-1.619853E+1
-1.635157E+1
-1.635157E+1
-1.635157E+1
-1.619853E+1
-1.635157E+1
-1.650462E+1
-1.650462E+1
-1.650462E+1
-1.650462E+1
-1.650462E+1
-1.619853E+1
-1.589243E+1
-1.589243E+1
-1.604548E+1
-1.635157E+1
-1.650462E+1
-1.635157E+1
-1.619853E+1
-1.604548E+1
-1.604548E+1
-1.589243E+1
-1.573938E+1
-1.589243E+1
-1.619853E+1
-1.635157E+1
-1.635157E+1
-1.619853E+1
-1.604548E+1
-1.589243E+1
-1.604548E+1
-1.619853E+1
-1.635157E+1
-1.635157E+1
-1.619853E+1
-1.604548E+1
-1.604548E+1
-1.604548E+1
-1.604548E+1
-1.619853E+1
-1.635157E+1
-1.619853E+1
-1.619853E+1
-1.604548E+1
-1.619853E+1
-1.619853E+1
-1.635157E+1
-1.635157E+1
-1.619853E+1
-1.619853E+1
-1.604548E+1
-1.619853E+1
-1.619853E+1
-1.604548E+1
-1.604548E+1
-1.604548E+1
-1.604548E+1
-1.604548E+1
-1.619853E+1
-1.619853E+1
-1.604548E+1
-1.589243E+1
-1.589243E+1
-1.589243E+1
-1.619853E+1
-1.650462E+1
-1.665767E+1
-1.635157E+1
-1.604548E+1
-1.589243E+1
-1.604548E+1
-1.604548E+1
-1.619853E+1
-1.619853E+1
-1.619853E+1
-1.619853E+1
-1.619853E+1
-1.619853E+1
-1.604548E+1
-1.604548E+1
-1.635157E+1
-1.650462E+1
-1.635157E+1
-1.604548E+1
-1.635157E+1
-1.650462E+1
-1.665767E+1
-1.635157E+1
-1.619853E+1
-1.619853E+1
-1.635157E+1
-1.650462E+1
-1.635157E+1
-1.604548E+1
-1.589243E+1
-1.589243E+1
-1.619853E+1
-1.635157E+1
-1.635157E+1
-1.635157E+1
-1.635157E+1
-1.650462E+1
-1.665767E+1
-1.665767E+1
-1.650462E+1
-1.635157E+1
-1.635157E+1
-1.619853E+1
-1.589243E+1
-1.589243E+1
-1.619853E+1
-1.635157E+1
-1.635157E+1
-1.619853E+1
-1.635157E+1
-1.650462E+1
-1.635157E+1
-1.604548E+1
-1.589243E+1
-1.604548E+1
-1.604548E+1
-1.589243E+1
-1.589243E+1
-1.589243E+1
-1.604548E+1
-1.619853E+1
-1.619853E+1
-1.604548E+1
-1.604548E+1
-1.619853E+1
-1.635157E+1
-1.635157E+1
-1.619853E+1
-1.619853E+1
-1.635157E+1
-1.650462E+1
-1.665767E+1
-1.665767E+1
-1.635157E+1
-1.619853E+1
-1.604548E+1
-1.589243E+1
-1.604548E+1
-1.635157E+1
-1.665767E+1
-1.681071E+1
-1.696376E+1
-1.711681E+1
-1.726985E+1
-1.726985E+1
-1.726985E+1
-1.726985E+1
-1.726985E+1
-1.711681E+1
-1.711681E+1
-1.711681E+1
-1.726985E+1
-1.726985E+1
-1.711681E+1
-1.696376E+1
-1.696376E+1
-1.711681E+1
-1.726985E+1
-1.711681E+1
-1.711681E+1
-1.711681E+1
-1.726985E+1
-1.726985E+1
-1.726985E+1
-1.742290E+1
-1.772900E+1
-1.772900E+1
-1.757595E+1
-1.742290E+1
-1.757595E+1
-1.772900E+1
-1.757595E+1
-1.726985E+1
-1.711681E+1
-1.726985E+1
-1.711681E+1
-1.711681E+1
-1.696376E+1
-1.681071E+1
-1.681071E+1
-1.681071E+1
-1.665767E+1
-1.650462E+1
-1.665767E+1
-1.665767E+1
-1.650462E+1
-1.635157E+1
-1.635157E+1
-1.665767E+1
-1.681071E+1
-1.681071E+1
-1.696376E+1
-1.711681E+1
-1.726985E+1
-1.711681E+1
-1.696376E+1
-1.696376E+1
-1.696376E+1
-1.696376E+1
-1.665767E+1
-1.635157E+1
-1.619853E+1
-1.619853E+1
-1.665767E+1
-1.696376E+1
-1.711681E+1
-1.696376E+1
-1.681071E+1
-1.681071E+1
-1.696376E+1
-1.696376E+1
-1.696376E+1
-1.726985E+1
-1.742290E+1
-1.757595E+1
-1.772900E+1
-1.772900E+1
-1.772900E+1
-1.772900E+1
-1.757595E+1
-1.757595E+1
-1.757595E+1
-1.742290E+1
-1.742290E+1
-1.742290E+1
-1.742290E+1
-1.757595E+1
-1.742290E+1
-1.726985E+1
-1.726985E+1
-1.742290E+1
-1.757595E+1
-1.757595E+1
-1.788205E+1
-1.803509E+1
-1.803509E+1
-1.788205E+1
-1.772900E+1
-1.772900E+1
-1.803509E+1
-1.803509E+1
-1.772900E+1
-1.742290E+1
-1.726985E+1
-1.726985E+1
-1.742290E+1
-1.757595E+1
-1.757595E+1
-1.742290E+1
-1.711681E+1
-1.711681E+1
-1.711681E+1
-1.711681E+1
-1.696376E+1
-1.696376E+1
-1.711681E+1
-1.726985E+1
-1.726985E+1
-1.726985E+1
-1.711681E+1
-1.711681E+1
-1.711681E+1
-1.711681E+1
-1.681071E+1
-1.650462E+1
-1.635157E+1
-1.650462E+1
-1.650462E+1
-1.635157E+1
-1.604548E+1
-1.573938E+1
-1.573938E+1
-1.589243E+1
-1.589243E+1
-1.604548E+1
-1.604548E+1
-1.619853E+1
-1.604548E+1
-1.604548E+1
-1.604548E+1
-1.604548E+1
-1.619853E+1
-1.619853E+1
-1.604548E+1
-1.604548E+1
-1.619853E+1
-1.635157E+1
-1.635157E+1
-1.619853E+1
-1.604548E+1
-1.604548E+1
-1.604548E+1
-1.604548E+1
-1.573938E+1
-1.558633E+1
-1.558633E+1
-1.558633E+1
-1.573938E+1
-1.573938E+1
-1.589243E+1
-1.589243E+1
-1.589243E+1
-1.589243E+1
-1.589243E+1
-1.604548E+1
-1.619853E+1
-1.619853E+1
-1.573938E+1
-1.543329E+1
-1.543329E+1
-1.573938E+1
-1.589243E+1
-1.573938E+1
-1.543329E+1
-1.528024E+1
-1.497415E+1
-1.512719E+1
-1.543329E+1
-1.543329E+1
-1.543329E+1
-1.528024E+1
-1.512719E+1
-1.497415E+1
-1.497415E+1
-1.512719E+1
-1.528024E+1
-1.528024E+1
-1.528024E+1
-1.528024E+1
-1.528024E+1
-1.543329E+1
-1.558633E+1
-1.558633E+1
-1.543329E+1
-1.543329E+1
-1.528024E+1
-1.528024E+1
-1.543329E+1
-1.558633E+1
-1.558633E+1
-1.558633E+1
-1.558633E+1
-1.543329E+1
-1.543329E+1
-1.543329E+1
-1.543329E+1
-1.543329E+1
-1.528024E+1
-1.528024E+1
-1.528024E+1
-1.543329E+1
-1.528024E+1
-1.512719E+1
-1.497415E+1
-1.497415E+1
-1.497415E+1
-1.497415E+1
-1.497415E+1
-1.482110E+1
-1.466805E+1
-1.466805E+1
-1.482110E+1
-1.497415E+1
-1.497415E+1
-1.482110E+1
-1.451500E+1
-1.436196E+1
-1.451500E+1
-1.451500E+1
-1.466805E+1
-1.466805E+1
-1.466805E+1
-1.482110E+1
-1.466805E+1
-1.436196E+1
-1.420891E+1
-1.420891E+1
-1.451500E+1
-1.482110E+1
-1.482110E+1
-1.466805E+1
-1.436196E+1
-1.420891E+1
-1.436196E+1
-1.451500E+1
-1.451500E+1
-1.420891E+1
-1.420891E+1
-1.436196E+1
-1.436196E+1
-1.436196E+1
-1.451500E+1
-1.451500E+1
-1.436196E+1
-1.420891E+1
-1.405586E+1
-1.420891E+1
-1.436196E+1
-1.436196E+1
-1.405586E+1
-1.405586E+1
-1.405586E+1
-1.405586E+1
-1.390281E+1
-1.390281E+1
-1.405586E+1
-1.420891E+1
-1.420891E+1
-1.405586E+1
-1.374977E+1
-1.390281E+1
-1.405586E+1
-1.436196E+1
-1.451500E+1
-1.436196E+1
-1.420891E+1
-1.420891E+1
-1.390281E+1
-1.359672E+1
-1.359672E+1
-1.374977E+1
-1.405586E+1
-1.436196E+1
-1.436196E+1
-1.420891E+1
-1.405586E+1
-1.390281E+1
-1.405586E+1
-1.436196E+1
-1.436196E+1
-1.420891E+1
-1.420891E+1
-1.420891E+1
-1.420891E+1
-1.420891E+1
-1.451500E+1
-1.466805E+1
-1.466805E+1
-1.451500E+1
-1.436196E+1
-1.436196E+1
-1.420891E+1
-1.420891E+1
-1.420891E+1
-1.405586E+1
-1.405586E+1
-1.420891E+1
-1.436196E+1
-1.436196E+1
-1.436196E+1
-1.420891E+1
-1.420891E+1
-1.420891E+1
-1.436196E+1
-1.451500E+1
-1.436196E+1
-1.390281E+1
-1.390281E+1
-1.420891E+1
-1.436196E+1
-1.405586E+1
-1.390281E+1
-1.390281E+1
-1.390281E+1
-1.405586E+1
-1.420891E+1
-1.420891E+1
-1.436196E+1
-1.420891E+1
-1.405586E+1
-1.374977E+1
-1.359672E+1
-1.374977E+1
-1.390281E+1
-1.405586E+1
-1.405586E+1
-1.405586E+1
-1.420891E+1
-1.420891E+1
-1.420891E+1
-1.405586E+1
-1.390281E+1
-1.374977E+1
-1.374977E+1
-1.405586E+1
-1.420891E+1
-1.420891E+1
-1.405586E+1
-1.390281E+1
-1.390281E+1
-1.390281E+1
-1.374977E+1
-1.374977E+1
-1.390281E+1
-1.436196E+1
-1.436196E+1
-1.420891E+1
-1.390281E+1
-1.374977E+1
-1.374977E+1
-1.390281E+1
-1.405586E+1
-1.374977E+1
-1.344367E+1
-1.313758E+1
-1.329063E+1
-1.374977E+1
-1.390281E+1
-1.374977E+1
-1.359672E+1
-1.344367E+1
-1.329063E+1
-1.313758E+1
-1.283148E+1
-1.252539E+1
-1.221929E+1
-1.221929E+1
-1.237234E+1
-1.237234E+1
-1.237234E+1
-1.237234E+1
-1.237234E+1
-1.237234E+1
-1.221929E+1
-1.176015E+1
-1.130101E+1
-1.176015E+1
-1.298453E+1
-1.359672E+1
-1.252539E+1
-1.114796E+1
-1.053577E+1
-1.114796E+1
-1.191320E+1
-1.237234E+1
-1.237234E+1
-1.221929E+1
-1.206625E+1
-1.206625E+1
-1.221929E+1
-1.237234E+1
-1.237234E+1
-1.237234E+1
-1.221929E+1
-1.206625E+1
-1.191320E+1
-1.206625E+1
-1.206625E+1
-1.206625E+1
-1.206625E+1
-1.191320E+1
-1.206625E+1
-1.221929E+1
-1.221929E+1
-1.206625E+1
-1.206625E+1
-1.221929E+1
-1.221929E+1
-1.221929E+1
-1.191320E+1
-1.176015E+1
-1.176015E+1
-1.176015E+1
-1.191320E+1
-1.191320E+1
-1.176015E+1
-1.160711E+1
-1.160711E+1
-1.176015E+1
-1.176015E+1
-1.176015E+1
-1.160711E+1
-1.160711E+1
-1.145406E+1
-1.130101E+1
-1.130101E+1
-1.145406E+1
-1.160711E+1
-1.160711E+1
-1.145406E+1
-1.145406E+1
-1.130101E+1
-1.114796E+1
-1.130101E+1
-1.160711E+1
-1.160711E+1
-1.145406E+1
-1.130101E+1
-1.145406E+1
-1.176015E+1
-1.160711E+1
-1.145406E+1
-1.160711E+1
-1.191320E+1
-1.206625E+1
-1.191320E+1
-1.176015E+1
-1.160711E+1
-1.160711E+1
-1.191320E+1
-1.191320E+1
-1.160711E+1
-1.145406E+1
-1.145406E+1
-1.160711E+1
-1.160711E+1
-1.160711E+1
-1.160711E+1
-1.160711E+1
-1.160711E+1
-1.176015E+1
-1.176015E+1
-1.176015E+1
-1.176015E+1
-1.176015E+1
-1.191320E+1
-1.191320E+1
-1.191320E+1
-1.206625E+1
-1.221929E+1
-1.221929E+1
-1.221929E+1
-1.206625E+1
-1.191320E+1
-1.191320E+1
-1.191320E+1
-1.191320E+1
-1.221929E+1
-1.237234E+1
-1.237234E+1
-1.221929E+1
-1.221929E+1
-1.221929E+1
-1.237234E+1
-1.237234E+1
-1.237234E+1
-1.252539E+1
-1.252539E+1
-1.252539E+1
-1.237234E+1
-1.237234E+1
-1.252539E+1
-1.252539E+1
-1.237234E+1
-1.252539E+1
-1.298453E+1
-1.313758E+1
-1.298453E+1
-1.267844E+1
-1.283148E+1
-1.313758E+1
-1.329063E+1
-1.298453E+1
-1.283148E+1
-1.283148E+1
-1.298453E+1
-1.313758E+1
-1.329063E+1
-1.329063E+1
-1.329063E+1
-1.329063E+1
-1.329063E+1
-1.329063E+1
-1.313758E+1
-1.313758E+1
-1.329063E+1
-1.344367E+1
-1.359672E+1
-1.359672E+1
-1.359672E+1
-1.344367E+1
-1.329063E+1
-1.313758E+1
-1.313758E+1
-1.329063E+1
-1.344367E+1
-1.344367E+1
-1.329063E+1
-1.298453E+1
-1.283148E+1
-1.329063E+1
-1.390281E+1
-1.405586E+1
-1.420891E+1
-1.482110E+1
-1.543329E+1
-1.497415E+1
-1.344367E+1
-1.237234E+1
-1.267844E+1
-1.359672E+1
-1.405586E+1
-1.390281E+1
-1.374977E+1
-1.390281E+1
-1.420891E+1
-1.436196E+1
-1.420891E+1
-1.405586E+1
-1.405586E+1
-1.420891E+1
-1.420891E+1
-1.420891E+1
-1.405586E+1
-1.420891E+1
-1.436196E+1
-1.451500E+1
-1.451500E+1
-1.436196E+1
-1.451500E+1
-1.451500E+1
-1.466805E+1
-1.451500E+1
-1.436196E+1
-1.420891E+1
-1.420891E+1
-1.420891E+1
-1.420891E+1
-1.436196E+1
-1.451500E+1
-1.451500E+1
-1.451500E+1
-1.451500E+1
-1.466805E+1
-1.482110E+1
-1.482110E+1
-1.466805E+1
-1.436196E+1
-1.420891E+1
-1.451500E+1
-1.482110E+1
-1.497415E+1
-1.482110E+1
-1.451500E+1
-1.436196E+1
-1.451500E+1
-1.466805E+1
-1.497415E+1
-1.512719E+1
-1.512719E+1
-1.482110E+1
-1.482110E+1
-1.482110E+1
-1.482110E+1
-1.497415E+1
-1.482110E+1
-1.482110E+1
-1.497415E+1
-1.497415E+1
-1.482110E+1
-1.466805E+1
-1.466805E+1
-1.482110E+1
-1.466805E+1
-1.451500E+1
-1.466805E+1
-1.482110E+1
-1.497415E+1
-1.482110E+1
-1.466805E+1
-1.482110E+1
-1.497415E+1
-1.512719E+1
-1.512719E+1
-1.482110E+1
-1.451500E+1
-1.451500E+1
-1.466805E+1
-1.482110E+1
-1.466805E+1
-1.466805E+1
-1.482110E+1
-1.482110E+1
-1.482110E+1
-1.466805E+1
-1.466805E+1
-1.482110E+1
-1.512719E+1
-1.528024E+1
-1.512719E+1
-1.482110E+1
-1.451500E+1
-1.436196E+1
-1.436196E+1
-1.451500E+1
-1.482110E+1
-1.497415E+1
-1.512719E+1
-1.497415E+1
-1.482110E+1
-1.497415E+1
-1.497415E+1
-1.482110E+1
-1.482110E+1
-1.482110E+1
-1.466805E+1
-1.466805E+1
-1.482110E+1
-1.482110E+1
-1.466805E+1
-1.466805E+1
-1.451500E+1
-1.466805E+1
-1.482110E+1
-1.482110E+1
-1.482110E+1
-1.451500E+1
-1.420891E+1
-1.420891E+1
-1.436196E+1
-1.436196E+1
-1.451500E+1
-1.451500E+1
-1.466805E+1
-1.482110E+1
-1.482110E+1
-1.466805E+1
-1.451500E+1
-1.436196E+1
-1.451500E+1
-1.451500E+1
-1.451500E+1
-1.451500E+1
-1.436196E+1
-1.451500E+1
-1.466805E+1
-1.451500E+1
-1.436196E+1
-1.451500E+1
-1.466805E+1
-1.466805E+1
-1.466805E+1
-1.451500E+1
-1.436196E+1
-1.420891E+1
-1.420891E+1
-1.436196E+1
-1.466805E+1
-1.482110E+1
-1.482110E+1
-1.482110E+1
-1.482110E+1
-1.466805E+1
-1.436196E+1
-1.436196E+1
-1.436196E+1
-1.436196E+1
-1.420891E+1
-1.420891E+1
-1.420891E+1
-1.436196E+1
-1.436196E+1
-1.420891E+1
-1.420891E+1
-1.436196E+1
-1.451500E+1
-1.451500E+1
-1.436196E+1
-1.420891E+1
-1.420891E+1
-1.436196E+1
-1.466805E+1
-1.451500E+1
-1.436196E+1
-1.420891E+1
-1.420891E+1
-1.420891E+1
-1.420891E+1
-1.405586E+1
-1.405586E+1
-1.405586E+1
-1.405586E+1
-1.405586E+1
-1.405586E+1
-1.405586E+1
-1.420891E+1
-1.436196E+1
-1.436196E+1
-1.436196E+1
-1.436196E+1
-1.436196E+1
-1.420891E+1
-1.420891E+1
-1.420891E+1
-1.420891E+1
-1.405586E+1
-1.374977E+1
-1.374977E+1
-1.390281E+1
-1.405586E+1
-1.436196E+1
-1.451500E+1
-1.420891E+1
-1.405586E+1
-1.405586E+1
-1.405586E+1
-1.405586E+1
-1.405586E+1
-1.405586E+1
-1.405586E+1
-1.405586E+1
-1.390281E+1
-1.374977E+1
-1.390281E+1
-1.390281E+1
-1.390281E+1
-1.405586E+1
-1.405586E+1
-1.420891E+1
-1.405586E+1
-1.405586E+1
-1.405586E+1
-1.390281E+1
-1.390281E+1
-1.390281E+1
-1.374977E+1
-1.374977E+1
-1.374977E+1
-1.390281E+1
-1.405586E+1
-1.390281E+1
-1.374977E+1
-1.374977E+1
-1.390281E+1
-1.405586E+1
-1.420891E+1
-1.405586E+1
-1.390281E+1
-1.359672E+1
-1.359672E+1
-1.359672E+1
-1.359672E+1
-1.344367E+1
-1.344367E+1
-1.359672E+1
-1.374977E+1
-1.374977E+1
-1.359672E+1
-1.359672E+1
-1.359672E+1
-1.374977E+1
-1.390281E+1
-1.390281E+1
-1.359672E+1
-1.344367E+1
-1.344367E+1
-1.329063E+1
-1.329063E+1
-1.313758E+1
-1.329063E+1
-1.359672E+1
-1.374977E+1
-1.344367E+1
-1.313758E+1
-1.313758E+1
-1.313758E+1
-1.329063E+1
-1.344367E+1
-1.359672E+1
-1.359672E+1
-1.344367E+1
-1.329063E+1
-1.298453E+1
-1.298453E+1
-1.298453E+1
-1.298453E+1
-1.313758E+1
-1.313758E+1
-1.313758E+1
-1.298453E+1
-1.298453E+1
-1.313758E+1
-1.329063E+1
-1.329063E+1
-1.329063E+1
-1.344367E+1
-1.329063E+1
-1.313758E+1
-1.298453E+1
-1.298453E+1
-1.313758E+1
-1.298453E+1
-1.283148E+1
-1.283148E+1
-1.298453E+1
-1.298453E+1
-1.313758E+1
-1.298453E+1
-1.267844E+1
-1.237234E+1
-1.252539E+1
-1.283148E+1
-1.298453E+1
-1.298453E+1
-1.283148E+1
-1.298453E+1
-1.313758E+1
-1.329063E+1
-1.329063E+1
-1.298453E+1
-1.267844E+1
-1.252539E+1
-1.252539E+1
-1.267844E+1
-1.298453E+1
-1.298453E+1
-1.283148E+1
-1.252539E+1
-1.252539E+1
-1.252539E+1
-1.267844E+1
-1.267844E+1
-1.283148E+1
-1.267844E+1
-1.267844E+1
-1.267844E+1
-1.267844E+1
-1.267844E+1
-1.267844E+1
-1.267844E+1
-1.283148E+1
-1.298453E+1
-1.313758E+1
-1.313758E+1
-1.298453E+1
-1.283148E+1
-1.267844E+1
-1.267844E+1
-1.267844E+1
-1.252539E+1
-1.252539E+1
-1.252539E+1
-1.252539E+1
-1.221929E+1
-1.221929E+1
-1.237234E+1
-1.252539E+1
-1.252539E+1
-1.237234E+1
-1.221929E+1
-1.237234E+1
-1.267844E+1
-1.252539E+1
-1.252539E+1
-1.237234E+1
-1.237234E+1
-1.237234E+1
-1.237234E+1
-1.221929E+1
-1.221929E+1
-1.221929E+1
-1.237234E+1
-1.252539E+1
-1.252539E+1
-1.252539E+1
-1.237234E+1
-1.221929E+1
-1.221929E+1
-1.252539E+1
-1.267844E+1
-1.267844E+1
-1.252539E+1
-1.237234E+1
-1.237234E+1
-1.221929E+1
-1.237234E+1
-1.237234E+1
-1.221929E+1
-1.206625E+1
-1.206625E+1
-1.206625E+1
-1.206625E+1
-1.206625E+1
-1.206625E+1
-1.221929E+1
-1.221929E+1
-1.237234E+1
-1.252539E+1
-1.252539E+1
-1.252539E+1
-1.252539E+1
-1.252539E+1
-1.252539E+1
-1.252539E+1
-1.252539E+1
-1.237234E+1
-1.237234E+1
-1.237234E+1
-1.237234E+1
-1.206625E+1
-1.191320E+1
-1.191320E+1
-1.206625E+1
-1.221929E+1
-1.221929E+1
-1.221929E+1
-1.221929E+1
-1.221929E+1
-1.206625E+1
-1.221929E+1
-1.237234E+1
-1.252539E+1
-1.252539E+1
-1.221929E+1
-1.221929E+1
-1.221929E+1
-1.221929E+1
-1.206625E+1
-1.206625E+1
-1.221929E+1
-1.221929E+1
-1.221929E+1
-1.221929E+1
-1.221929E+1
-1.221929E+1
-1.221929E+1
-1.221929E+1
-1.221929E+1
-1.221929E+1
-1.206625E+1
-1.221929E+1
-1.252539E+1
-1.267844E+1
-1.267844E+1
-1.252539E+1
-1.237234E+1
-1.237234E+1
-1.237234E+1
-1.237234E+1
-1.237234E+1
-1.237234E+1
-1.221929E+1
-1.206625E+1
-1.191320E+1
-1.206625E+1
-1.206625E+1
-1.221929E+1
-1.206625E+1
-1.206625E+1
-1.191320E+1
-1.206625E+1
-1.221929E+1
-1.221929E+1
-1.237234E+1
-1.221929E+1
-1.221929E+1
-1.221929E+1
-1.221929E+1
-1.206625E+1
-1.191320E+1
-1.191320E+1
-1.191320E+1
-1.206625E+1
-1.206625E+1
-1.206625E+1
-1.206625E+1
-1.191320E+1
-1.176015E+1
-1.176015E+1
-1.191320E+1
-1.206625E+1
-1.206625E+1
-1.191320E+1
-1.176015E+1
-1.191320E+1
-1.221929E+1
-1.237234E+1
-1.237234E+1
-1.221929E+1
-1.206625E+1
-1.191320E+1
-1.176015E+1
-1.176015E+1
-1.191320E+1
-1.206625E+1
-1.221929E+1
-1.221929E+1
-1.206625E+1
-1.206625E+1
-1.191320E+1
-1.176015E+1
-1.176015E+1
-1.191320E+1
-1.206625E+1
-1.206625E+1
-1.206625E+1
-1.221929E+1
-1.237234E+1
-1.221929E+1
-1.206625E+1
-1.191320E+1
-1.206625E+1
-1.221929E+1
-1.221929E+1
-1.221929E+1
-1.221929E+1
-1.206625E+1
-1.191320E+1
-1.206625E+1
-1.206625E+1
-1.206625E+1
-1.206625E+1
-1.221929E+1
-1.221929E+1
-1.191320E+1
-1.176015E+1
-1.176015E+1
-1.191320E+1
-1.206625E+1
-1.191320E+1
-1.191320E+1
-1.206625E+1
-1.206625E+1
-1.191320E+1
-1.191320E+1
-1.191320E+1
-1.206625E+1
-1.206625E+1
-1.206625E+1
-1.221929E+1
-1.237234E+1
-1.237234E+1
-1.221929E+1
-1.206625E+1
-1.206625E+1
-1.221929E+1
-1.221929E+1
-1.206625E+1
-1.191320E+1
-1.176015E+1
-1.191320E+1
-1.206625E+1
-1.191320E+1
-1.176015E+1
-1.176015E+1
-1.191320E+1
-1.206625E+1
-1.206625E+1
-1.191320E+1
-1.176015E+1
-1.191320E+1
-1.221929E+1
-1.221929E+1
-1.221929E+1
-1.206625E+1
-1.206625E+1
-1.206625E+1
-1.206625E+1
-1.221929E+1
-1.237234E+1
-1.237234E+1
-1.221929E+1
-1.206625E+1
-1.206625E+1
-1.206625E+1
-1.221929E+1
-1.237234E+1
-1.237234E+1
-1.252539E+1
-1.252539E+1
-1.252539E+1
-1.237234E+1
-1.206625E+1
-1.191320E+1
-1.191320E+1
-1.206625E+1
-1.206625E+1
-1.206625E+1
-1.191320E+1
-1.191320E+1
-1.206625E+1
-1.221929E+1
-1.252539E+1
-1.252539E+1
-1.252539E+1
-1.237234E+1
-1.237234E+1
-1.237234E+1
-1.252539E+1
-1.252539E+1
-1.252539E+1
-1.283148E+1
-1.298453E+1
-1.329063E+1
-1.344367E+1
-1.359672E+1
-1.390281E+1
-1.390281E+1
-1.374977E+1
-1.344367E+1
-1.329063E+1
-1.329063E+1
-1.329063E+1
-1.313758E+1
-1.283148E+1
-1.267844E+1
-1.252539E+1
-1.267844E+1
-1.283148E+1
-1.283148E+1
-1.267844E+1
-1.267844E+1
-1.267844E+1
-1.252539E+1
-1.237234E+1
-1.237234E+1
-1.267844E+1
-1.298453E+1
-1.298453E+1
-1.252539E+1
-1.252539E+1
-1.283148E+1
-1.313758E+1
-1.298453E+1
-1.267844E+1
-1.252539E+1
-1.252539E+1
-1.252539E+1
-1.237234E+1
-1.206625E+1
-1.191320E+1
-1.191320E+1
-1.191320E+1
-1.206625E+1
-1.206625E+1
-1.191320E+1
-1.160711E+1
-1.145406E+1
-1.145406E+1
-1.145406E+1
-1.145406E+1
-1.145406E+1
-1.160711E+1
-1.176015E+1
-1.160711E+1
-1.130101E+1
-1.114796E+1
-1.099492E+1
-1.114796E+1
-1.114796E+1
-1.130101E+1
-1.130101E+1
-1.130101E+1
-1.145406E+1
-1.114796E+1
-1.099492E+1
-1.084187E+1
-1.099492E+1
-1.130101E+1
-1.160711E+1
-1.160711E+1
-1.114796E+1
-1.084187E+1
-1.099492E+1
-1.130101E+1
-1.130101E+1
-1.084187E+1
-1.068882E+1
-1.084187E+1
-1.099492E+1
-1.068882E+1
-1.053577E+1
-1.053577E+1
-1.068882E+1
-1.068882E+1
-1.084187E+1
-1.099492E+1
-1.130101E+1
-1.160711E+1
-1.145406E+1
-1.114796E+1
-1.099492E+1
-1.130101E+1
-1.145406E+1
-1.114796E+1
-1.068882E+1
-1.022968E+1
-1.022968E+1
-1.038273E+1
-1.053577E+1
-1.068882E+1
-1.099492E+1
-1.130101E+1
-1.130101E+1
-1.130101E+1
-1.099492E+1
-1.053577E+1
-1.022968E+1
-9.923585E+0
-9.923585E+0
-9.923585E+0
-1.022968E+1
-1.053577E+1
-1.068882E+1
-1.068882E+1
-1.084187E+1
-1.084187E+1
-1.099492E+1
-1.114796E+1
-1.099492E+1
-1.084187E+1
-1.068882E+1
-1.068882E+1
-1.068882E+1
-1.068882E+1
-1.053577E+1
-1.038273E+1
-1.022968E+1
-1.022968E+1
-1.007663E+1
-9.923585E+0
-9.923585E+0
-1.007663E+1
-1.007663E+1
-9.617491E+0
-9.158348E+0
-8.699207E+0
-8.699207E+0
-9.005302E+0
-9.311396E+0
-9.464444E+0
-9.464444E+0
-9.311396E+0
-9.158348E+0
-9.464444E+0
-9.617491E+0
-9.464444E+0
-9.311396E+0
-9.158348E+0
-9.005302E+0
-8.852255E+0
-8.699207E+0
-8.699207E+0
-8.699207E+0
-8.699207E+0
-8.699207E+0
-8.699207E+0
-8.699207E+0
-8.546159E+0
-8.393113E+0
-8.393113E+0
-8.393113E+0
-8.546159E+0
-8.699207E+0
-8.699207E+0
-8.699207E+0
-8.699207E+0
-9.005302E+0
-9.158348E+0
-9.158348E+0
-9.005302E+0
-8.699207E+0
-8.546159E+0
-8.852255E+0
-9.311396E+0
-9.617491E+0
-9.617491E+0
-9.464444E+0
-9.311396E+0
-9.311396E+0
-9.617491E+0
-9.770537E+0
-9.617491E+0
-9.617491E+0
-9.617491E+0
-9.617491E+0
-9.617491E+0
-9.770537E+0
-1.007663E+1
-1.022968E+1
-1.022968E+1
-1.022968E+1
-1.022968E+1
-1.022968E+1
-1.022968E+1
-1.022968E+1
-1.053577E+1
-1.084187E+1
-1.099492E+1
-1.114796E+1
-1.130101E+1
-1.145406E+1
-1.160711E+1
-1.206625E+1
-1.267844E+1
-1.313758E+1
-1.344367E+1
-1.374977E+1
-1.420891E+1
-1.451500E+1
-1.436196E+1
-1.405586E+1
-1.374977E+1
-1.359672E+1
-1.390281E+1
-1.436196E+1
-1.466805E+1
-1.482110E+1
-1.466805E+1
-1.436196E+1
-1.405586E+1
-1.359672E+1
-1.359672E+1
-1.359672E+1
-1.344367E+1
-1.329063E+1
-1.329063E+1
-1.313758E+1
-1.298453E+1
-1.283148E+1
-1.267844E+1
-1.252539E+1
-1.252539E+1
-1.237234E+1
-1.221929E+1
-1.206625E+1
-1.206625E+1
-1.237234E+1
-1.252539E+1
-1.267844E+1
-1.267844E+1
-1.252539E+1
-1.252539E+1
-1.252539E+1
-1.267844E+1
-1.252539E+1
-1.237234E+1
-1.237234E+1
-1.221929E+1
-1.221929E+1
-1.221929E+1
-1.237234E+1
-1.267844E+1
-1.283148E+1
-1.283148E+1
-1.252539E+1
-1.252539E+1
-1.267844E+1
-1.298453E+1
-1.298453E+1
-1.283148E+1
-1.267844E+1
-1.267844E+1
-1.298453E+1
-1.313758E+1
-1.329063E+1
-1.329063E+1
-1.329063E+1
-1.313758E+1
-1.313758E+1
-1.313758E+1
-1.359672E+1
-1.405586E+1
-1.420891E+1
-1.405586E+1
-1.374977E+1
-1.374977E+1
-1.405586E+1
-1.420891E+1
-1.420891E+1
-1.405586E+1
-1.390281E+1
-1.405586E+1
-1.420891E+1
-1.420891E+1
-1.405586E+1
-1.405586E+1
-1.390281E+1
-1.374977E+1
-1.374977E+1
-1.390281E+1
-1.405586E+1
-1.405586E+1
-1.436196E+1
-1.482110E+1
-1.543329E+1
-1.543329E+1
-1.528024E+1
-1.512719E+1
-1.528024E+1
-1.512719E+1
-1.466805E+1
-1.451500E+1
-1.466805E+1
-1.497415E+1
-1.512719E+1
-1.512719E+1
-1.528024E+1
-1.558633E+1
-1.558633E+1
-1.512719E+1
-1.497415E+1
-1.512719E+1
-1.543329E+1
-1.573938E+1
-1.604548E+1
-1.619853E+1
-1.650462E+1
-1.665767E+1
-1.681071E+1
-1.726985E+1
-1.788205E+1
-1.849423E+1
-1.925947E+1
-2.002471E+1
-1.941252E+1
-1.772900E+1
-1.650462E+1
-1.619853E+1
-1.650462E+1
-1.619853E+1
-1.543329E+1
-1.451500E+1
-1.390281E+1
-1.344367E+1
-1.313758E+1
-1.283148E+1
-1.298453E+1
-1.344367E+1
-1.359672E+1
-1.344367E+1
-1.298453E+1
-1.267844E+1
-1.267844E+1
-1.252539E+1
-1.237234E+1
-1.206625E+1
-1.160711E+1
-1.145406E+1
-1.145406E+1
-1.145406E+1
-1.145406E+1
-1.130101E+1
-1.130101E+1
-1.176015E+1
-1.206625E+1
-1.221929E+1
-1.206625E+1
-1.176015E+1
-1.176015E+1
-1.191320E+1
-1.221929E+1
-1.237234E+1
-1.206625E+1
-1.160711E+1
-1.160711E+1
-1.191320E+1
-1.221929E+1
-1.237234E+1
-1.252539E+1
-1.237234E+1
-1.237234E+1
-1.237234E+1
-1.252539E+1
-1.298453E+1
-1.329063E+1
-1.329063E+1
-1.329063E+1
-1.344367E+1
-1.374977E+1
-1.405586E+1
-1.420891E+1
-1.451500E+1
-1.466805E+1
-1.497415E+1
-1.543329E+1
-1.604548E+1
-1.650462E+1
-1.665767E+1
-1.681071E+1
-1.681071E+1
-1.696376E+1
-1.726985E+1
-1.742290E+1
-1.757595E+1
-1.757595E+1
-1.742290E+1
-1.742290E+1
-1.726985E+1
-1.711681E+1
-1.681071E+1
-1.696376E+1
-1.742290E+1
-1.772900E+1
-1.772900E+1
-1.772900E+1
-1.803509E+1
-1.834119E+1
-1.849423E+1
-1.864728E+1
-1.864728E+1
-1.864728E+1
-1.849423E+1
-1.818814E+1
-1.803509E+1
-1.818814E+1
-1.849423E+1
-1.864728E+1
-1.864728E+1
-1.880033E+1
-1.895338E+1
-1.910642E+1
-1.910642E+1
-1.864728E+1
-1.818814E+1
-1.803509E+1
-1.818814E+1
-1.818814E+1
-1.757595E+1
-1.711681E+1
-1.726985E+1
-1.818814E+1
-1.864728E+1
-1.849423E+1
-1.803509E+1
-1.818814E+1
-1.849423E+1
-1.864728E+1
-1.880033E+1
-1.895338E+1
-1.910642E+1
-1.941252E+1
-1.941252E+1
-1.941252E+1
-1.925947E+1
-1.925947E+1
-1.925947E+1
-1.941252E+1
-1.956556E+1
-1.971861E+1
-1.971861E+1
-1.987166E+1
-2.017775E+1
-2.033080E+1
-2.033080E+1
-1.987166E+1
-1.941252E+1
-1.910642E+1
-1.925947E+1
-1.941252E+1
-1.956556E+1
-1.941252E+1
-1.880033E+1
-1.803509E+1
-1.726985E+1
-1.665767E+1
-1.619853E+1
-1.589243E+1
-1.558633E+1
-1.543329E+1
-1.543329E+1
-1.543329E+1
-1.482110E+1
-1.420891E+1
-1.420891E+1
-1.466805E+1
-1.543329E+1
-1.604548E+1
-1.665767E+1
-1.742290E+1
-1.818814E+1
-1.880033E+1
-1.925947E+1
-1.956556E+1
-1.971861E+1
-1.910642E+1
-1.834119E+1
-1.834119E+1
-1.895338E+1
-1.956556E+1
-2.017775E+1
-2.109604E+1
-2.277956E+1
-2.476917E+1
-2.675879E+1
-2.844231E+1
-2.920754E+1
-2.798316E+1
-2.431003E+1
-2.048385E+1
-1.834119E+1
-1.788205E+1
-1.726985E+1
-1.650462E+1
-1.635157E+1
-1.696376E+1
-1.788205E+1
-1.864728E+1
-1.941252E+1
-2.002471E+1
-1.987166E+1
-1.910642E+1
-1.834119E+1
-1.788205E+1
-1.834119E+1
-1.925947E+1
-2.017775E+1
-2.094299E+1
-2.155518E+1
-2.201432E+1
-2.277956E+1
-2.369784E+1
-2.461612E+1
-2.553441E+1
-2.629964E+1
-2.706488E+1
-2.798316E+1
-2.890145E+1
-2.997278E+1
-3.073802E+1
-3.135021E+1
-3.196239E+1
-3.288068E+1
-3.379896E+1
-3.471725E+1
-3.517639E+1
-3.364591E+1
-2.446308E+1
-2.816070E-1
3.323574E+1
5.466237E+1
5.037704E+1
3.048090E+1
1.640054E+1
1.915540E+1
2.971566E+1
3.384793E+1
2.879738E+1
2.191025E+1
1.823711E+1
1.456398E+1
5.534189E+0
-8.699207E+0
-2.232042E+1
-2.951364E+1
-2.966669E+1
-2.737098E+1
-2.783012E+1
-3.272763E+1
-3.946171E+1
-4.497141E+1
-4.849150E+1
-5.170549E+1
-5.568472E+1
-5.997005E+1
-6.410232E+1
-6.991812E+1
-7.787658E+1
-8.690636E+1
-9.731358E+1
-1.074147E+2
-1.143018E+2
-1.170567E+2
-1.191993E+2
-1.218011E+2
-1.185871E+2
-1.034355E+2
-7.757048E+1
-4.986892E+1
-3.012583E+1
-2.109604E+1
-1.635157E+1
-9.464444E+0
-1.285598E-1
5.534189E+0
3.544575E+0
-2.577316E+0
-7.627877E+0
-1.038273E+1
-1.267844E+1
-1.650462E+1
-2.155518E+1
-2.614660E+1
-2.813621E+1
-2.767707E+1
-2.568745E+1
-2.293260E+1
-2.033080E+1
-1.788205E+1
-1.528024E+1
-1.221929E+1
-8.546159E+0
-4.719978E+0
-5.877015E-1
3.544575E+0
7.523804E+0
1.119694E+1
1.425789E+1
1.685969E+1
1.854321E+1
1.900235E+1
1.808406E+1
1.670664E+1
1.471703E+1
1.242132E+1
1.012561E+1
8.748182E+0
8.748182E+0
9.819514E+0
1.165608E+1
1.395179E+1
1.548226E+1
1.456398E+1
1.089084E+1
5.228095E+0
-1.285598E-1
-3.801695E+0
-5.944356E+0
-7.780924E+0
-1.007663E+1
-1.329063E+1
-1.696376E+1
-2.033080E+1
-2.232042E+1
-2.323870E+1
-2.354479E+1
-2.369784E+1
-2.431003E+1
-2.507527E+1
-2.584050E+1
-2.645269E+1
-2.691183E+1
-2.767707E+1
-2.874840E+1
-2.951364E+1
-2.981973E+1
-2.981973E+1
-2.997278E+1
-3.027887E+1
-3.104411E+1
-3.226849E+1
-3.395201E+1
-3.594162E+1
-3.823733E+1
-4.083913E+1
-4.298180E+1
-4.497141E+1
-4.711407E+1
-4.925674E+1
-5.048112E+1
-5.048112E+1
-5.002197E+1
-5.017502E+1
-5.094026E+1
-5.216463E+1
-5.308292E+1
-5.369511E+1
-5.461339E+1
-5.568472E+1
-5.706215E+1
-5.828653E+1
-5.935786E+1
-6.012309E+1
-6.119442E+1
-6.349012E+1
-6.701022E+1
-7.053030E+1
-7.267296E+1
-7.343820E+1
-7.405040E+1
-7.527477E+1
-7.680524E+1
-7.864181E+1
-8.063143E+1
-8.246799E+1
-8.384542E+1
-8.506979E+1
-8.675332E+1
-8.843684E+1
-8.950817E+1
-8.935512E+1
-8.858988E+1
-8.858988E+1
-9.073255E+1
-9.348740E+1
-9.149778E+1
-8.139666E+1
-6.777545E+1
-6.165357E+1
-6.823459E+1
-8.032533E+1
-8.644722E+1
-7.910094E+1
-6.027614E+1
-3.532944E+1
-1.558633E+1
-1.344367E+1
-3.043192E+1
-5.032807E+1
-5.384816E+1
-3.747210E+1
-1.742290E+1
-1.374977E+1
-3.073802E+1
-5.660300E+1
-7.879486E+1
-9.624224E+1
-1.146079E+2
-1.364937E+2
-1.550124E+2
-1.629709E+2
-1.577672E+2
-1.421564E+2
-1.248621E+2
-1.164445E+2
-1.198115E+2
-1.254743E+2
-1.237908E+2
-1.135366E+2
-1.011398E+2
-9.226301E+1
-8.721245E+1
-8.506979E+1
-8.614112E+1
-9.088559E+1
-9.761968E+1
-9.915014E+1
-9.256911E+1
-8.644722E+1
-8.996730E+1
-1.002215E+2
-1.083330E+2
-1.106287E+2
-1.110878E+2
-1.144549E+2
-1.224133E+2
-1.322084E+2
-1.398607E+2
-1.435339E+2
-1.432278E+2
-1.392485E+2
-1.320553E+2
-1.224133E+2
-1.121592E+2
-1.032824E+2
-9.654834E+1
-9.073255E+1
-8.552894E+1
-8.124361E+1
-7.879486E+1
-7.741743E+1
-7.619305E+1
-7.481563E+1
-7.389735E+1
-7.466258E+1
-7.711133E+1
-8.063143E+1
-8.430456E+1
-8.751855E+1
-9.012035E+1
-9.241606E+1
-9.440568E+1
-9.578311E+1
-9.654834E+1
-9.700748E+1
-9.716053E+1
-9.700748E+1
-9.624224E+1
-9.563006E+1
-9.547701E+1
-9.563006E+1
-9.578311E+1
-9.624224E+1
-9.685443E+1
-9.823186E+1
-1.002215E+2
-1.023641E+2
-1.040477E+2
-1.054251E+2
-1.061903E+2
-1.066495E+2
-1.069556E+2
-1.068025E+2
-1.061903E+2
-1.054251E+2
-1.045068E+2
-1.032824E+2
-1.019050E+2
-1.002215E+2
-9.869100E+1
-9.761968E+1
-9.654834E+1
-9.578311E+1
-9.517092E+1
-9.409958E+1
-9.287521E+1
-9.180388E+1
-9.103864E+1
-9.057950E+1
-8.996730E+1
-8.889598E+1
-8.767160E+1
-8.660027E+1
-8.598808E+1
-8.537589E+1
-8.491675E+1
-8.445761E+1
-8.415151E+1
-8.384542E+1
-8.353932E+1
-8.323322E+1
-8.323322E+1
-8.323322E+1
-8.308017E+1
-8.262104E+1
-8.200885E+1
-8.139666E+1
-8.109056E+1
-8.109056E+1
-8.139666E+1
-8.185580E+1
-8.185580E+1
-8.200885E+1
-8.216190E+1
-8.246799E+1
-8.262104E+1
-8.277409E+1
-8.308017E+1
-8.338627E+1
-8.353932E+1
-8.338627E+1
-8.262104E+1
-8.200885E+1
-8.154970E+1
-8.139666E+1
-8.109056E+1
-8.093752E+1
-8.063143E+1
-8.032533E+1
-7.986619E+1
-7.925399E+1
-7.864181E+1
-7.802962E+1
-7.741743E+1
-7.680524E+1
-7.588696E+1
-7.481563E+1
-7.374430E+1
-7.313211E+1
-7.267296E+1
-7.206078E+1
-7.129554E+1
-7.022420E+1
-6.930592E+1
-6.884679E+1
-6.869374E+1
-6.838764E+1
-6.777545E+1
-6.701022E+1
-6.639803E+1
-6.624498E+1
-6.639803E+1
-6.624498E+1
-6.578584E+1
-6.532669E+1
-6.502061E+1
-6.471451E+1
-6.456146E+1
-6.440841E+1
-6.410232E+1
-6.379622E+1
-6.333708E+1
-6.303099E+1
-6.272489E+1
-6.257185E+1
-6.241880E+1
-6.226575E+1
-6.211271E+1
-6.195966E+1
-6.195966E+1
-6.195966E+1
-6.195966E+1
-6.180662E+1
-6.180662E+1
-6.165357E+1
-6.150052E+1
-6.150052E+1
-6.150052E+1
-6.165357E+1
-6.195966E+1
-6.211271E+1
-6.211271E+1
-6.211271E+1
-6.211271E+1
-6.195966E+1
-6.180662E+1
-6.180662E+1
-6.195966E+1
-6.195966E+1
-6.180662E+1
-6.150052E+1
-6.119442E+1
-6.088833E+1
-6.058223E+1
-6.027614E+1
-5.997005E+1
-5.966395E+1
-5.951090E+1
-5.935786E+1
-5.951090E+1
-5.981700E+1
-6.012309E+1
-6.012309E+1
-6.012309E+1
-6.012309E+1
-6.027614E+1
-6.042919E+1
-6.073528E+1
-6.119442E+1
-6.165357E+1
-6.195966E+1
-6.195966E+1
-6.165357E+1
-6.134747E+1
-6.134747E+1
-6.134747E+1
-6.150052E+1
-6.134747E+1
-6.088833E+1
-6.058223E+1
-6.058223E+1
-6.073528E+1
-6.073528E+1
-6.088833E+1
-6.104138E+1
-6.119442E+1
-6.150052E+1
-6.180662E+1
-6.211271E+1
-6.226575E+1
-6.241880E+1
-6.287794E+1
-6.318404E+1
-6.349012E+1
-6.364317E+1
-6.379622E+1
-6.379622E+1
-6.379622E+1
-6.364317E+1
-6.364317E+1
-6.379622E+1
-6.394927E+1
-6.364317E+1
-6.349012E+1
-6.349012E+1
-6.349012E+1
-6.349012E+1
-6.333708E+1
-6.318404E+1
-6.303099E+1
-6.287794E+1
-6.272489E+1
-6.257185E+1
-6.211271E+1
-6.104138E+1
-6.042919E+1
-6.027614E+1
-6.058223E+1
-6.119442E+1
-6.180662E+1
-6.241880E+1
-6.272489E+1
-6.272489E+1
-6.287794E+1
-6.333708E+1
-6.410232E+1
-6.471451E+1
-6.486756E+1
-6.517365E+1
-6.532669E+1
-6.578584E+1
-6.624498E+1
-6.685717E+1
-6.731631E+1
-6.777545E+1
-6.792850E+1
-6.808155E+1
-6.792850E+1
-6.792850E+1
-6.838764E+1
-6.899983E+1
-6.945897E+1
-6.976507E+1
-6.991812E+1
-6.991812E+1
-7.022420E+1
-7.053030E+1
-7.083640E+1
-7.098945E+1
-7.114249E+1
-7.114249E+1
-7.129554E+1
-7.160164E+1
-7.206078E+1
-7.251991E+1
-7.282601E+1
-7.313211E+1
-7.359125E+1
-7.405040E+1
-7.435648E+1
-7.450953E+1
-7.466258E+1
-7.466258E+1
-7.496867E+1
-7.512172E+1
-7.542782E+1
-7.588696E+1
-7.619305E+1
-7.649915E+1
-7.649915E+1
-7.665219E+1
-7.711133E+1
-7.741743E+1
-7.757048E+1
-7.757048E+1
-7.787658E+1
-7.818266E+1
-7.864181E+1
-7.894791E+1
-7.940704E+1
-8.001924E+1
-8.047838E+1
-8.078447E+1
-8.078447E+1
-8.109056E+1
-8.154970E+1
-8.231494E+1
-8.277409E+1
-8.308017E+1
-8.323322E+1
-8.384542E+1
-8.430456E+1
-8.476370E+1
-8.522284E+1
-8.552894E+1
-8.598808E+1
-8.629417E+1
-8.675332E+1
-8.721245E+1
-8.782465E+1
-8.858988E+1
-8.904902E+1
-8.904902E+1
-8.920207E+1
-8.981426E+1
-9.073255E+1
-9.134473E+1
-9.165083E+1
-9.180388E+1
-9.226301E+1
-9.287521E+1
-9.318130E+1
-9.348740E+1
-9.379349E+1
-9.409958E+1
-9.471177E+1
-9.517092E+1
-9.563006E+1
-9.608920E+1
-9.654834E+1
-9.700748E+1
-9.746663E+1
-9.807881E+1
-9.853796E+1
-9.884404E+1
-9.899709E+1
-9.960929E+1
-1.002215E+2
-1.008337E+2
-1.011398E+2
-1.012928E+2
-1.014459E+2
-1.020580E+2
-1.025172E+2
-1.029763E+2
-1.032824E+2
-1.037416E+2
-1.043538E+2
-1.046599E+2
-1.052720E+2
-1.060373E+2
-1.066495E+2
-1.069556E+2
-1.071086E+2
-1.072617E+2
-1.078738E+2
-1.084860E+2
-1.090982E+2
-1.094043E+2
-1.098635E+2
-1.104756E+2
-1.110878E+2
-1.115470E+2
-1.117000E+2
-1.120061E+2
-1.123122E+2
-1.127714E+2
-1.133836E+2
-1.141488E+2
-1.146079E+2
-1.147610E+2
-1.147610E+2
-1.152201E+2
-1.158323E+2
-1.164445E+2
-1.169036E+2
-1.175158E+2
-1.179750E+2
-1.182811E+2
-1.184341E+2
-1.187402E+2
-1.188932E+2
-1.190463E+2
-1.191993E+2
-1.195054E+2
-1.196585E+2
-1.199646E+2
-1.204237E+2
-1.210359E+2
-1.214950E+2
-1.219542E+2
-1.224133E+2
-1.228725E+2
-1.234847E+2
-1.242499E+2
-1.247090E+2
-1.248621E+2
-1.250151E+2
-1.253212E+2
-1.256273E+2
-1.257804E+2
-1.257804E+2
-1.259334E+2
-1.260865E+2
-1.263926E+2
-1.266987E+2
-1.270047E+2
-1.273108E+2
-1.276169E+2
-1.279230E+2
-1.282291E+2
-1.285352E+2
-1.288413E+2
-1.289944E+2
-1.291474E+2
-1.294535E+2
-1.296066E+2
-1.297596E+2
-1.297596E+2
-1.299126E+2
-1.300657E+2
-1.303718E+2
-1.305248E+2
-1.306779E+2
-1.309840E+2
-1.315962E+2
-1.317492E+2
-1.317492E+2
-1.317492E+2
-1.320553E+2
-1.322084E+2
-1.320553E+2
-1.319023E+2
-1.319023E+2
-1.320553E+2
-1.323614E+2
-1.323614E+2
-1.322084E+2
-1.320553E+2
-1.320553E+2
-1.323614E+2
-1.326675E+2
-1.326675E+2
-1.325145E+2
-1.325145E+2
-1.325145E+2
-1.325145E+2
-1.323614E+2
-1.323614E+2
-1.323614E+2
-1.323614E+2
-1.322084E+2
-1.319023E+2
-1.317492E+2
-1.317492E+2
-1.317492E+2
-1.315962E+2
-1.314431E+2
-1.314431E+2
-1.311370E+2
-1.309840E+2
-1.309840E+2
-1.311370E+2
-1.311370E+2
-1.309840E+2
-1.309840E+2
-1.309840E+2
-1.311370E+2
-1.309840E+2
-1.309840E+2
-1.309840E+2
-1.308309E+2
-1.308309E+2
-1.306779E+2
-1.305248E+2
-1.303718E+2
-1.302187E+2
-1.300657E+2
-1.300657E+2
-1.300657E+2
-1.302187E+2
-1.305248E+2
-1.303718E+2
-1.300657E+2
-1.299126E+2
-1.296066E+2
-1.296066E+2
-1.296066E+2
-1.296066E+2
-1.296066E+2
-1.296066E+2
-1.296066E+2
-1.296066E+2
-1.296066E+2
-1.294535E+2
-1.291474E+2
-1.289944E+2
-1.286883E+2
-1.286883E+2
-1.288413E+2
-1.288413E+2
-1.288413E+2
-1.288413E+2
-1.289944E+2
-1.289944E+2
-1.288413E+2
-1.286883E+2
-1.288413E+2
-1.289944E+2
-1.291474E+2
-1.293005E+2
-1.291474E+2
-1.291474E+2
-1.289944E+2
-1.288413E+2
-1.288413E+2
-1.291474E+2
-1.294535E+2
-1.294535E+2
-1.294535E+2
-1.294535E+2
-1.296066E+2
-1.300657E+2
-1.302187E+2
-1.300657E+2
-1.299126E+2
-1.300657E+2
-1.300657E+2
-1.302187E+2
-1.303718E+2
-1.305248E+2
-1.305248E+2
-1.305248E+2
-1.306779E+2
-1.311370E+2
-1.314431E+2
-1.314431E+2
-1.314431E+2
-1.312901E+2
-1.314431E+2
-1.317492E+2
-1.319023E+2
-1.319023E+2
-1.320553E+2
-1.323614E+2
-1.326675E+2
-1.328206E+2
-1.331267E+2
-1.331267E+2
-1.332797E+2
-1.332797E+2
-1.335858E+2
-1.335858E+2
-1.335858E+2
-1.337388E+2
-1.340449E+2
-1.343510E+2
-1.346571E+2
-1.346571E+2
-1.348102E+2
-1.348102E+2
-1.349632E+2
-1.352693E+2
-1.354224E+2
-1.355754E+2
-1.358815E+2
-1.361876E+2
-1.363406E+2
-1.363406E+2
-1.361876E+2
-1.361876E+2
-1.364937E+2
-1.369528E+2
-1.372589E+2
-1.375650E+2
-1.375650E+2
-1.374120E+2
-1.375650E+2
-1.377181E+2
-1.378711E+2
-1.380242E+2
-1.380242E+2
-1.381772E+2
-1.383302E+2
-1.384833E+2
-1.384833E+2
-1.387894E+2
-1.390955E+2
-1.392485E+2
-1.394016E+2
-1.394016E+2
-1.395546E+2
-1.398607E+2
-1.401668E+2
-1.401668E+2
-1.403199E+2
-1.404729E+2
-1.406260E+2
-1.407790E+2
-1.409321E+2
-1.412382E+2
-1.413912E+2
-1.416973E+2
-1.418503E+2
-1.418503E+2
-1.418503E+2
-1.421564E+2
-1.424625E+2
-1.427686E+2
-1.427686E+2
-1.427686E+2
-1.427686E+2
-1.429217E+2
-1.430747E+2
-1.432278E+2
-1.435339E+2
-1.438399E+2
-1.438399E+2
-1.438399E+2
-1.441460E+2
-1.444521E+2
-1.447582E+2
-1.449113E+2
-1.447582E+2
-1.449113E+2
-1.452174E+2
-1.456765E+2
-1.459826E+2
-1.459826E+2
-1.459826E+2
-1.461357E+2
-1.464417E+2
-1.465948E+2
-1.469009E+2
-1.469009E+2
-1.470539E+2
-1.472070E+2
-1.473600E+2
-1.475131E+2
-1.476661E+2
-1.476661E+2
-1.478192E+2
-1.479722E+2
-1.481253E+2
-1.482783E+2
-1.484314E+2
-1.487375E+2
-1.488905E+2
-1.488905E+2
-1.488905E+2
-1.488905E+2
-1.490436E+2
-1.493497E+2
-1.495027E+2
-1.498088E+2
-1.499618E+2
-1.499618E+2
-1.499618E+2
-1.501149E+2
-1.502679E+2
-1.504210E+2
-1.505740E+2
-1.507271E+2
-1.507271E+2
-1.508801E+2
-1.511862E+2
-1.513393E+2
-1.514923E+2
-1.516454E+2
-1.516454E+2
-1.517984E+2
-1.519515E+2
-1.519515E+2
-1.519515E+2
-1.521045E+2
-1.524106E+2
-1.525637E+2
-1.527167E+2
-1.527167E+2
-1.530228E+2
-1.531758E+2
-1.531758E+2
-1.530228E+2
-1.530228E+2
-1.533289E+2
-1.537880E+2
-1.540941E+2
-1.540941E+2
-1.540941E+2
-1.540941E+2
-1.542472E+2
-1.542472E+2
-1.542472E+2
-1.544002E+2
-1.545533E+2
-1.547063E+2
-1.548594E+2
-1.550124E+2
-1.551655E+2
-1.553185E+2
-1.553185E+2
-1.553185E+2
-1.551655E+2
-1.550124E+2
-1.550124E+2
-1.551655E+2
-1.554716E+2
-1.556246E+2
-1.557776E+2
-1.557776E+2
-1.557776E+2
-1.556246E+2
-1.556246E+2
-1.554716E+2
-1.554716E+2
-1.556246E+2
-1.557776E+2
-1.557776E+2
-1.557776E+2
-1.559307E+2
-1.560837E+2
-1.560837E+2
-1.560837E+2
-1.557776E+2
-1.556246E+2
-1.556246E+2
-1.556246E+2
-1.557776E+2
-1.559307E+2
-1.559307E+2
-1.559307E+2
-1.557776E+2
-1.557776E+2
-1.559307E+2
-1.559307E+2
-1.559307E+2
-1.559307E+2
-1.559307E+2
-1.556246E+2
-1.553185E+2
-1.554716E+2
-1.556246E+2
-1.557776E+2
-1.554716E+2
-1.553185E+2
-1.553185E+2
-1.554716E+2
-1.554716E+2
-1.551655E+2
-1.548594E+2
-1.545533E+2
-1.544002E+2
-1.545533E+2
-1.545533E+2
-1.545533E+2
-1.544002E+2
-1.542472E+2
-1.540941E+2
-1.539411E+2
-1.539411E+2
-1.537880E+2
-1.534819E+2
-1.533289E+2
-1.533289E+2
-1.531758E+2
-1.530228E+2
-1.527167E+2
-1.525637E+2
-1.522576E+2
-1.521045E+2
-1.521045E+2
-1.521045E+2
-1.521045E+2
-1.521045E+2
-1.517984E+2
-1.514923E+2
-1.511862E+2
-1.510332E+2
-1.508801E+2
-1.505740E+2
-1.504210E+2
-1.502679E+2
-1.502679E+2
-1.502679E+2
-1.501149E+2
-1.498088E+2
-1.495027E+2
-1.490436E+2
-1.488905E+2
-1.488905E+2
-1.488905E+2
-1.485844E+2
-1.481253E+2
-1.476661E+2
-1.475131E+2
-1.473600E+2
-1.472070E+2
-1.470539E+2
-1.467478E+2
-1.465948E+2
-1.461357E+2
-1.458296E+2
-1.455235E+2
-1.453704E+2
-1.450643E+2
-1.447582E+2
-1.446052E+2
-1.444521E+2
-1.442991E+2
-1.439930E+2
-1.436869E+2
-1.435339E+2
-1.430747E+2
-1.426156E+2
-1.424625E+2
-1.423095E+2
-1.421564E+2
-1.418503E+2
-1.416973E+2
-1.416973E+2
-1.413912E+2
-1.409321E+2
-1.404729E+2
-1.400138E+2
-1.397077E+2
-1.395546E+2
-1.392485E+2
-1.389424E+2
-1.384833E+2
-1.381772E+2
-1.380242E+2
-1.378711E+2
-1.375650E+2
-1.371059E+2
-1.366467E+2
-1.363406E+2
-1.361876E+2
-1.360345E+2
-1.357285E+2
-1.351163E+2
-1.346571E+2
-1.343510E+2
-1.341980E+2
-1.338919E+2
-1.335858E+2
-1.329736E+2
-1.323614E+2
-1.320553E+2
-1.319023E+2
-1.317492E+2
-1.314431E+2
-1.309840E+2
-1.305248E+2
-1.302187E+2
-1.297596E+2
-1.294535E+2
-1.291474E+2
-1.288413E+2
-1.285352E+2
-1.280761E+2
-1.274639E+2
-1.271578E+2
-1.270047E+2
-1.266987E+2
-1.263926E+2
-1.259334E+2
-1.256273E+2
-1.254743E+2
-1.253212E+2
-1.251682E+2
-1.248621E+2
-1.242499E+2
-1.239438E+2
-1.237908E+2
-1.234847E+2
-1.230255E+2
-1.225664E+2
-1.222603E+2
-1.221072E+2
-1.218011E+2
-1.213420E+2
-1.208829E+2
-1.207298E+2
-1.205768E+2
-1.204237E+2
-1.199646E+2
-1.193524E+2
-1.188932E+2
-1.184341E+2
-1.179750E+2
-1.178219E+2
-1.176689E+2
-1.173628E+2
-1.170567E+2
-1.165975E+2
-1.162914E+2
-1.159853E+2
-1.158323E+2
-1.155262E+2
-1.150671E+2
-1.147610E+2
-1.143018E+2
-1.139957E+2
-1.138427E+2
-1.135366E+2
-1.133836E+2
-1.130775E+2
-1.127714E+2
-1.123122E+2
-1.118531E+2
-1.117000E+2
-1.115470E+2
-1.112409E+2
-1.109348E+2
-1.104756E+2
-1.101695E+2
-1.100165E+2
-1.098635E+2
-1.095574E+2
-1.090982E+2
-1.087921E+2
-1.084860E+2
-1.083330E+2
-1.080269E+2
-1.078738E+2
-1.074147E+2
-1.069556E+2
-1.064964E+2
-1.061903E+2
-1.061903E+2
-1.060373E+2
-1.057312E+2
-1.051190E+2
-1.046599E+2
-1.045068E+2
-1.043538E+2
-1.040477E+2
-1.038946E+2
-1.037416E+2
-1.035885E+2
-1.031294E+2
-1.028233E+2
-1.025172E+2
-1.022111E+2
-1.019050E+2
-1.017519E+2
-1.017519E+2
-1.017519E+2
-1.014459E+2
-1.011398E+2
-1.006806E+2
-1.003745E+2
-1.000684E+2
-9.991538E+1
-9.976233E+1
-9.930319E+1
-9.899709E+1
-9.884404E+1
-9.884404E+1
-9.869100E+1
-9.838491E+1
-9.807881E+1
-9.777272E+1
-9.746663E+1
-9.716053E+1
-9.700748E+1
-9.670139E+1
-9.654834E+1
-9.654834E+1
-9.639529E+1
-9.608920E+1
-9.578311E+1
-9.547701E+1
-9.532397E+1
-9.517092E+1
-9.501787E+1
-9.501787E+1
-9.471177E+1
-9.440568E+1
-9.394653E+1
-9.364045E+1
-9.348740E+1
-9.333435E+1
-9.348740E+1
-9.348740E+1
-9.318130E+1
-9.256911E+1
-9.210996E+1
-9.195692E+1
-9.195692E+1
-9.195692E+1
-9.149778E+1
-9.119169E+1
-9.119169E+1
-9.119169E+1
-9.119169E+1
-9.088559E+1
-9.057950E+1
-9.042645E+1
-9.012035E+1
-8.996730E+1
-8.981426E+1
-8.981426E+1
-8.950817E+1
-8.920207E+1
-8.889598E+1
-8.889598E+1
-8.874293E+1
-8.858988E+1
-8.843684E+1
-8.843684E+1
-8.828379E+1
-8.813074E+1
-8.782465E+1
-8.736550E+1
-8.705941E+1
-8.705941E+1
-8.705941E+1
-8.705941E+1
-8.675332E+1
-8.629417E+1
-8.614112E+1
-8.598808E+1
-8.583503E+1
-8.583503E+1
-8.583503E+1
-8.568198E+1
-8.537589E+1
-8.522284E+1
-8.506979E+1
-8.476370E+1
-8.445761E+1
-8.445761E+1
-8.445761E+1
-8.430456E+1
-8.399846E+1
-8.369237E+1
-8.353932E+1
-8.369237E+1
-8.353932E+1
-8.323322E+1
-8.277409E+1
-8.262104E+1
-8.277409E+1
-8.277409E+1
-8.277409E+1
-8.262104E+1
-8.231494E+1
-8.200885E+1
-8.185580E+1
-8.170275E+1
-8.170275E+1
-8.170275E+1
-8.170275E+1
-8.154970E+1
-8.124361E+1
-8.093752E+1
-8.093752E+1
-8.078447E+1
-8.047838E+1
-8.032533E+1
-8.032533E+1
-8.047838E+1
-8.047838E+1
-8.017228E+1
-7.986619E+1
-7.956009E+1
-7.940704E+1
-7.925399E+1
-7.925399E+1
-7.910094E+1
-7.894791E+1
-7.879486E+1
-7.879486E+1
-7.864181E+1
-7.848876E+1
-7.848876E+1
-7.833571E+1
-7.802962E+1
-7.787658E+1
-7.772353E+1
-7.772353E+1
-7.757048E+1
-7.757048E+1
-7.757048E+1
-7.741743E+1
-7.726438E+1
-7.711133E+1
-7.695829E+1
-7.665219E+1
-7.649915E+1
-7.649915E+1
-7.649915E+1
-7.634610E+1
-7.619305E+1
-7.604001E+1
-7.573392E+1
-7.558087E+1
-7.542782E+1
-7.527477E+1
-7.512172E+1
-7.496867E+1
-7.496867E+1
-7.481563E+1
-7.481563E+1
-7.466258E+1
-7.466258E+1
-7.450953E+1
-7.420343E+1
-7.405040E+1
-7.389735E+1
-7.374430E+1
-7.359125E+1
-7.359125E+1
-7.343820E+1
-7.343820E+1
-7.328515E+1
-7.328515E+1
-7.328515E+1
-7.328515E+1
-7.297906E+1
-7.282601E+1
-7.282601E+1
-7.282601E+1
-7.251991E+1
-7.221382E+1
-7.190773E+1
-7.160164E+1
-7.175468E+1
-7.190773E+1
-7.206078E+1
-7.175468E+1
-7.144859E+1
-7.129554E+1
-7.129554E+1
-7.129554E+1
-7.114249E+1
-7.083640E+1
-7.053030E+1
-7.037725E+1
-7.037725E+1
-7.037725E+1
-7.053030E+1
-7.053030E+1
-7.037725E+1
-7.007116E+1
-6.976507E+1
-6.961202E+1
-6.976507E+1
-6.991812E+1
-6.976507E+1
-6.961202E+1
-6.945897E+1
-6.930592E+1
-6.945897E+1
-6.961202E+1
-6.961202E+1
-6.945897E+1
-6.915288E+1
-6.899983E+1
-6.899983E+1
-6.899983E+1
-6.869374E+1
-6.838764E+1
-6.838764E+1
-6.854069E+1
-6.854069E+1
-6.838764E+1
-6.838764E+1
-6.823459E+1
-6.808155E+1
-6.808155E+1
-6.808155E+1
-6.792850E+1
-6.777545E+1
-6.777545E+1
-6.777545E+1
-6.777545E+1
-6.746936E+1
-6.746936E+1
-6.762240E+1
-6.777545E+1
-6.762240E+1
-6.746936E+1
-6.731631E+1
-6.731631E+1
-6.746936E+1
-6.746936E+1
-6.746936E+1
-6.746936E+1
-6.746936E+1
-6.731631E+1
-6.731631E+1
-6.731631E+1
-6.716327E+1
-6.701022E+1
-6.701022E+1
-6.701022E+1
-6.701022E+1
-6.685717E+1
-6.670412E+1
-6.685717E+1
-6.701022E+1
-6.701022E+1
-6.716327E+1
-6.701022E+1
-6.685717E+1
-6.670412E+1
-6.639803E+1
-6.639803E+1
-6.655107E+1
-6.655107E+1
-6.655107E+1
-6.655107E+1
-6.639803E+1
-6.624498E+1
-6.593889E+1
-6.563279E+1
-6.532669E+1
-6.532669E+1
-6.532669E+1
-6.532669E+1
-6.532669E+1
-6.532669E+1
-6.502061E+1
-6.471451E+1
-6.456146E+1
-6.456146E+1
-6.440841E+1
-6.410232E+1
-6.394927E+1
-6.394927E+1
-6.379622E+1
-6.349012E+1
-6.333708E+1
-6.318404E+1
-6.303099E+1
-6.303099E+1
-6.272489E+1
-6.257185E+1
-6.226575E+1
-6.226575E+1
-6.226575E+1
-6.226575E+1
-6.211271E+1
-6.195966E+1
-6.195966E+1
-6.195966E+1
-6.195966E+1
-6.165357E+1
-6.150052E+1
-6.134747E+1
-6.119442E+1
-6.088833E+1
-6.073528E+1
-6.088833E+1
-6.088833E+1
-6.073528E+1
-6.058223E+1
-6.027614E+1
-6.012309E+1
-6.012309E+1
-6.027614E+1
-6.027614E+1
-6.012309E+1
-5.981700E+1
-5.951090E+1
-5.951090E+1
-5.951090E+1
-5.951090E+1
-5.951090E+1
-5.966395E+1
-5.951090E+1
-5.935786E+1
-5.935786E+1
-5.935786E+1
-5.920481E+1
-5.920481E+1
-5.920481E+1
-5.920481E+1
-5.905176E+1
-5.889871E+1
-5.859261E+1
-5.843958E+1
-5.828653E+1
-5.828653E+1
-5.828653E+1
-5.813348E+1
-5.782738E+1
-5.767434E+1
-5.767434E+1
-5.736824E+1
-5.706215E+1
-5.660300E+1
-5.660300E+1
-5.660300E+1
-5.644996E+1
-5.614387E+1
-5.583777E+1
-5.553167E+1
-5.537863E+1
-5.522558E+1
-5.476644E+1
-5.430730E+1
-5.430730E+1
-5.446034E+1
-5.461339E+1
-5.446034E+1
-5.415425E+1
-5.384816E+1
-5.354206E+1
-5.338901E+1
-5.338901E+1
-5.354206E+1
-5.369511E+1
-5.354206E+1
-5.338901E+1
-5.338901E+1
-5.354206E+1
-5.354206E+1
-5.338901E+1
-5.338901E+1
-5.384816E+1
-5.430730E+1
-5.476644E+1
-5.491949E+1
-5.507254E+1
-5.537863E+1
-5.553167E+1
-5.568472E+1
-5.583777E+1
-5.568472E+1
-5.537863E+1
-5.522558E+1
-5.522558E+1
-5.507254E+1
-5.461339E+1
-5.400120E+1
-5.354206E+1
-5.338901E+1
-5.323596E+1
-5.292987E+1
-5.262378E+1
-5.262378E+1
-5.247073E+1
-5.201159E+1
-5.170549E+1
-5.139940E+1
-5.124635E+1
-5.094026E+1
-5.048112E+1
-5.002197E+1
-4.971588E+1
-4.940978E+1
-4.879759E+1
-4.849150E+1
-4.818540E+1
-4.818540E+1
-4.818540E+1
-4.787931E+1
-4.757322E+1
-4.726712E+1
-4.696103E+1
-4.680798E+1
-4.680798E+1
-4.665493E+1
-4.650189E+1
-4.619579E+1
-4.604274E+1
-4.573665E+1
-4.527751E+1
-4.497141E+1
-4.497141E+1
-4.497141E+1
-4.466532E+1
-4.435922E+1
-4.390008E+1
-4.344094E+1
-4.328789E+1
-4.328789E+1
-4.313485E+1
-4.267570E+1
-4.236961E+1
-4.252265E+1
-4.267570E+1
-4.282875E+1
-4.313485E+1
-4.359399E+1
-4.405313E+1
-4.451227E+1
-4.481836E+1
-4.512446E+1
-4.543055E+1
-4.527751E+1
-4.481836E+1
-4.405313E+1
-4.298180E+1
-4.221656E+1
-4.160437E+1
-4.129827E+1
-4.083913E+1
-4.037999E+1
-3.946171E+1
-3.869648E+1
-3.808428E+1
-3.777819E+1
-3.731905E+1
-3.685990E+1
-3.640076E+1
-3.578858E+1
-3.532944E+1
-3.502334E+1
-3.502334E+1
-3.487029E+1
-3.441115E+1
-3.410506E+1
-3.364591E+1
-3.303373E+1
-3.242153E+1
-3.165630E+1
-3.104411E+1
-3.058497E+1
-3.012583E+1
-2.966669E+1
-2.905450E+1
-2.844231E+1
-2.813621E+1
-2.798316E+1
-2.783012E+1
-2.798316E+1
-2.828926E+1
-2.905450E+1
-3.012583E+1
-3.150325E+1
-3.288068E+1
-3.379896E+1
-3.471725E+1
-3.563553E+1
-3.670686E+1
-3.747210E+1
-3.777819E+1
-3.747210E+1
-3.716600E+1
-3.655381E+1
-3.578858E+1
-3.517639E+1
-3.456420E+1
-3.441115E+1
-3.456420E+1
-3.471725E+1
-3.532944E+1
-3.640076E+1
-3.793124E+1
-3.930866E+1
-4.053304E+1
-4.175742E+1
-4.298180E+1
-4.435922E+1
-4.573665E+1
-4.680798E+1
-4.757322E+1
-4.849150E+1
-4.956283E+1
-5.032807E+1
-5.063416E+1
-5.017502E+1
-4.910369E+1
-4.726712E+1
-4.543055E+1
-4.374703E+1
-4.221656E+1
-4.053304E+1
-3.854343E+1
-3.670686E+1
-3.517639E+1
-3.379896E+1
-3.272763E+1
-3.150325E+1
-3.058497E+1
-2.997278E+1
-2.966669E+1
-2.936059E+1
-2.936059E+1
-2.966669E+1
-3.012583E+1
-3.043192E+1
-3.089107E+1
-3.119716E+1
-3.135021E+1
-3.135021E+1
-3.119716E+1
-3.135021E+1
-3.135021E+1
-3.150325E+1
-3.150325E+1
-3.150325E+1
-3.150325E+1
-3.150325E+1
-3.165630E+1
-3.196239E+1
-3.196239E+1
-3.180935E+1
-3.165630E+1
-3.180935E+1
-3.211544E+1
-3.242153E+1
-3.242153E+1
-3.226849E+1
-3.226849E+1
-3.226849E+1
-3.211544E+1
-3.150325E+1
-3.089107E+1
-3.012583E+1
-2.966669E+1
-2.936059E+1
-2.920754E+1
-2.905450E+1
-2.874840E+1
-2.859535E+1
-2.890145E+1
-2.966669E+1
-3.043192E+1
-3.104411E+1
-3.196239E+1
-3.318677E+1
-3.471725E+1
-3.624772E+1
-3.793124E+1
-3.961476E+1
-4.160437E+1
-4.374703E+1
-4.558360E+1
-4.680798E+1
-4.787931E+1
-4.895064E+1
-5.002197E+1
-5.048112E+1
-5.017502E+1
-4.956283E+1
-4.864455E+1
-4.787931E+1
-4.696103E+1
-4.573665E+1
-4.435922E+1
-4.267570E+1
-4.129827E+1
-3.992085E+1
-3.839038E+1
-3.701295E+1
-3.594162E+1
-3.532944E+1
-3.487029E+1
-3.425811E+1
-3.379896E+1
-3.333982E+1
-3.333982E+1
-3.349286E+1
-3.364591E+1
-3.410506E+1
-3.487029E+1
-3.532944E+1
-3.563553E+1
-3.578858E+1
-3.609467E+1
-3.640076E+1
-3.655381E+1
-3.640076E+1
-3.640076E+1
-3.640076E+1
-3.624772E+1
-3.609467E+1
-3.578858E+1
-3.563553E+1
-3.548248E+1
-3.532944E+1
-3.471725E+1
-3.410506E+1
-3.349286E+1
-3.333982E+1
-3.349286E+1
-3.364591E+1
-3.379896E+1
-3.364591E+1
-3.364591E+1
-3.349286E+1
-3.349286E+1
-3.395201E+1
-3.471725E+1
-3.517639E+1
-3.532944E+1
-3.548248E+1
-3.594162E+1
-3.640076E+1
-3.685990E+1
-3.701295E+1
-3.747210E+1
-3.793124E+1
-3.839038E+1
-3.869648E+1
-3.869648E+1
-3.854343E+1
-3.839038E+1
-3.854343E+1
-3.884952E+1
-3.900257E+1
-3.884952E+1
-3.854343E+1
-3.839038E+1
-3.823733E+1
-3.777819E+1
-3.716600E+1
-3.685990E+1
-3.670686E+1
-3.670686E+1
-3.640076E+1
-3.609467E+1
-3.578858E+1
-3.563553E+1
-3.548248E+1
-3.532944E+1
-3.548248E+1
-3.548248E+1
-3.532944E+1
-3.517639E+1
-3.517639E+1
-3.532944E+1
-3.517639E+1
-3.487029E+1
-3.487029E+1
-3.517639E+1
-3.548248E+1
-3.563553E+1
-3.563553E+1
-3.548248E+1
-3.532944E+1
-3.517639E+1
-3.487029E+1
-3.456420E+1
-3.456420E+1
-3.471725E+1
-3.471725E+1
-3.471725E+1
-3.487029E+1
-3.502334E+1
-3.502334E+1
-3.517639E+1
-3.517639E+1
-3.502334E+1
-3.487029E+1
-3.502334E+1
-3.502334E+1
-3.487029E+1
-3.502334E+1
-3.517639E+1
-3.532944E+1
-3.532944E+1
-3.532944E+1
-3.532944E+1
-3.502334E+1
-3.487029E+1
-3.487029E+1
-3.487029E+1
-3.502334E+1
-3.517639E+1
-3.517639E+1
-3.502334E+1
-3.487029E+1
-3.471725E+1
-3.441115E+1
-3.425811E+1
-3.425811E+1
-3.425811E+1
-3.410506E+1
-3.395201E+1
-3.395201E+1
-3.395201E+1
-3.364591E+1
-3.349286E+1
-3.333982E+1
-3.318677E+1
-3.303373E+1
-3.288068E+1
-3.288068E+1
-3.303373E+1
-3.303373E+1
-3.272763E+1
-3.257458E+1
-3.257458E+1
-3.257458E+1
-3.242153E+1
-3.226849E+1
-3.180935E+1
-3.150325E+1
-3.180935E+1
-3.211544E+1
-3.242153E+1
-3.226849E+1
-3.211544E+1
-3.180935E+1
-3.165630E+1
-3.150325E+1
-3.150325E+1
-3.165630E+1
-3.150325E+1
-3.135021E+1
-3.119716E+1
-3.104411E+1
-3.119716E+1
-3.135021E+1
-3.119716E+1
-3.119716E+1
-3.119716E+1
-3.104411E+1
-3.104411E+1
-3.104411E+1
-3.089107E+1
-3.089107E+1
-3.073802E+1
-3.058497E+1
-3.043192E+1
-3.012583E+1
-2.997278E+1
-2.997278E+1
-2.997278E+1
-3.012583E+1
-3.012583E+1
-2.997278E+1
-2.981973E+1
-2.981973E+1
-2.997278E+1
-2.997278E+1
-2.981973E+1
-2.981973E+1
-2.981973E+1
-2.981973E+1
-2.981973E+1
-2.966669E+1
-2.936059E+1
-2.920754E+1
-2.890145E+1
-2.874840E+1
-2.890145E+1
-2.920754E+1
-2.936059E+1
-2.905450E+1
-2.844231E+1
-2.798316E+1
-2.813621E+1
-2.844231E+1
-2.874840E+1
-2.859535E+1
-2.844231E+1
-2.813621E+1
-2.783012E+1
-2.783012E+1
-2.783012E+1
-2.783012E+1
-2.783012E+1
-2.798316E+1
-2.783012E+1
-2.767707E+1
-2.737098E+1
-2.721793E+1
-2.706488E+1
-2.675879E+1
-2.675879E+1
-2.691183E+1
-2.675879E+1
-2.660574E+1
-2.660574E+1
-2.675879E+1
-2.675879E+1
-2.645269E+1
-2.629964E+1
-2.584050E+1
-2.568745E+1
-2.584050E+1
-2.584050E+1
-2.568745E+1
-2.538136E+1
-2.507527E+1
-2.507527E+1
-2.522831E+1
-2.522831E+1
-2.507527E+1
-2.492222E+1
-2.461612E+1
-2.446308E+1
-2.431003E+1
-2.415698E+1
-2.415698E+1
-2.400394E+1
-2.369784E+1
-2.354479E+1
-2.354479E+1
-2.339175E+1
-2.308565E+1
-2.277956E+1
-2.277956E+1
-2.293260E+1
-2.277956E+1
-2.247346E+1
-2.216737E+1
-2.201432E+1
-2.186127E+1
-2.186127E+1
-2.186127E+1
-2.170823E+1
-2.170823E+1
-2.155518E+1
-2.124908E+1
-2.109604E+1
-2.094299E+1
-2.094299E+1
-2.078994E+1
-2.063690E+1
-2.033080E+1
-2.002471E+1
-2.017775E+1
-2.048385E+1
-2.048385E+1
-2.017775E+1
-1.987166E+1
-1.956556E+1
-1.956556E+1
-1.956556E+1
-1.956556E+1
-1.941252E+1
-1.910642E+1
-1.895338E+1
-1.880033E+1
-1.864728E+1
-1.849423E+1
-1.834119E+1
-1.849423E+1
-1.849423E+1
-1.849423E+1
-1.818814E+1
-1.788205E+1
-1.772900E+1
-1.772900E+1
-1.757595E+1
-1.726985E+1
-1.696376E+1
-1.681071E+1
-1.665767E+1
-1.650462E+1
-1.635157E+1
-1.604548E+1
-1.589243E+1
-1.589243E+1
-1.589243E+1
-1.573938E+1
-1.558633E+1
-1.528024E+1
-1.528024E+1
-1.528024E+1
-1.497415E+1
-1.466805E+1
-1.420891E+1
-1.359672E+1
-1.283148E+1
-1.206625E+1
-1.114796E+1
-1.007663E+1
-7.933970E+0
-4.566931E+0
-5.877015E-1
3.085433E+0
5.228095E+0
6.146378E+0
6.758567E+0
7.829899E+0
8.901229E+0
9.666466E+0
9.666466E+0
9.054277E+0
7.829899E+0
5.381142E+0
1.708008E+0
-2.424269E+0
-6.097403E+0
-9.005302E+0
-1.130101E+1
-1.344367E+1
-1.512719E+1
-1.604548E+1
-1.573938E+1
-1.420891E+1
-1.237234E+1
-1.068882E+1
-9.464444E+0
-7.627877E+0
-4.873025E+0
-2.424269E+0
-8.937962E-1
-1.285598E-1
7.897239E-1
1.861055E+0
2.473244E+0
1.861055E+0
7.897239E-1
-2.816070E-1
-1.812080E+0
-4.107789E+0
-6.097403E+0
-6.862640E+0
-7.015688E+0
-7.168735E+0
-7.780924E+0
-8.393113E+0
-8.240066E+0
-7.474829E+0
-6.403498E+0
-5.332167E+0
-4.413884E+0
-3.495600E+0
-2.577316E+0
-1.812080E+0
-1.812080E+0
-1.812080E+0
-1.046844E+0
1.775348E-1
7.897239E-1
4.836294E-1
-2.816070E-1
-7.407490E-1
-1.199891E+0
-1.659033E+0
-2.730364E+0
-3.648647E+0
-3.189506E+0
-1.505985E+0
1.775348E-1
9.427712E-1
9.427712E-1
3.305820E-1
1.775348E-1
3.305820E-1
9.427712E-1
1.095819E+0
6.366766E-1
3.305820E-1
6.366766E-1
1.248866E+0
1.401913E+0
9.427712E-1
6.366766E-1
6.366766E-1
1.095819E+0
1.401913E+0
1.248866E+0
6.366766E-1
2.448750E-2
-4.346543E-1
-7.407490E-1
-8.937962E-1
-8.937962E-1
-7.407490E-1
-4.346543E-1
-4.346543E-1
-4.346543E-1
-4.346543E-1
-2.816070E-1
1.775348E-1
6.366766E-1
1.095819E+0
1.248866E+0
1.401913E+0
1.708008E+0
1.708008E+0
1.401913E+0
1.095819E+0
1.095819E+0
1.248866E+0
1.248866E+0
1.248866E+0
1.095819E+0
1.248866E+0
1.708008E+0
2.014102E+0
2.320197E+0
2.014102E+0
1.401913E+0
9.427712E-1
9.427712E-1
1.248866E+0
1.401913E+0
1.708008E+0
2.014102E+0
2.320197E+0
2.626291E+0
2.626291E+0
2.626291E+0
2.626291E+0
2.932386E+0
3.238480E+0
3.085433E+0
2.779339E+0
2.626291E+0
2.626291E+0
2.779339E+0
2.932386E+0
2.932386E+0
2.779339E+0
2.473244E+0
2.626291E+0
3.085433E+0
3.850670E+0
4.309811E+0
4.309811E+0
4.309811E+0
4.309811E+0
4.462859E+0
4.615906E+0
4.768953E+0
4.615906E+0
4.309811E+0
4.156764E+0
3.850670E+0
3.544575E+0
3.085433E+0
2.320197E+0
1.861055E+0
1.708008E+0
1.861055E+0
1.861055E+0
1.708008E+0
1.401913E+0
1.095819E+0
9.427712E-1
9.427712E-1
1.095819E+0
1.248866E+0
1.401913E+0
1.401913E+0
1.554960E+0
1.708008E+0
2.014102E+0
2.167149E+0
1.861055E+0
1.401913E+0
1.401913E+0
1.554960E+0
2.014102E+0
2.626291E+0
3.391528E+0
3.850670E+0
3.391528E+0
2.473244E+0
1.861055E+0
1.861055E+0
2.167149E+0
2.320197E+0
2.167149E+0
2.320197E+0
2.932386E+0
4.462859E+0
6.605520E+0
7.829899E+0
8.135993E+0
8.595135E+0
1.073780E+1
1.425789E+1
1.777797E+1
2.007368E+1
2.099196E+1
2.145111E+1
2.175720E+1
2.191025E+1
2.114501E+1
1.930844E+1
1.670664E+1
1.395179E+1
1.150303E+1
9.360371E+0
7.523804E+0
5.840284E+0
4.615906E+0
3.850670E+0
3.544575E+0
3.697622E+0
4.615906E+0
5.687237E+0
6.758567E+0
7.982946E+0
9.513418E+0
1.119694E+1
1.257436E+1
1.364570E+1
1.456398E+1
1.517617E+1
1.548226E+1
1.563531E+1
1.532922E+1
1.471703E+1
1.425789E+1
1.379874E+1
1.333960E+1
1.257436E+1
1.196217E+1
1.150303E+1
1.104389E+1
1.089084E+1
1.073780E+1
1.058475E+1
1.073780E+1
1.104389E+1
1.134999E+1
1.165608E+1
1.196217E+1
1.257436E+1
1.303351E+1
1.333960E+1
1.349265E+1
1.395179E+1
1.456398E+1
1.532922E+1
1.578836E+1
1.594140E+1
1.624750E+1
1.655359E+1
1.685969E+1
1.716578E+1
1.747188E+1
1.777797E+1
1.808406E+1
1.823711E+1
1.823711E+1
1.839016E+1
1.869625E+1
1.884930E+1
1.884930E+1
1.884930E+1
1.900235E+1
1.930844E+1
1.946149E+1
1.946149E+1
1.930844E+1
1.930844E+1
1.961454E+1
1.976759E+1
1.961454E+1
1.946149E+1
1.930844E+1
1.930844E+1
1.930844E+1
1.915540E+1
1.900235E+1
1.900235E+1
1.900235E+1
1.884930E+1
1.854321E+1
1.839016E+1
1.823711E+1
1.839016E+1
1.854321E+1
1.884930E+1
1.900235E+1
1.915540E+1
1.915540E+1
1.946149E+1
1.976759E+1
1.976759E+1
1.976759E+1
1.976759E+1
2.007368E+1
2.037977E+1
2.053282E+1
2.068587E+1
2.068587E+1
2.068587E+1
2.068587E+1
2.083892E+1
2.114501E+1
2.145111E+1
2.175720E+1
2.175720E+1
2.160415E+1
2.145111E+1
2.129806E+1
2.129806E+1
2.129806E+1
2.145111E+1
2.145111E+1
2.129806E+1
2.114501E+1
2.129806E+1
2.160415E+1
2.175720E+1
2.191025E+1
2.191025E+1
2.191025E+1
2.206329E+1
2.206329E+1
2.221634E+1
2.221634E+1
2.252244E+1
2.267548E+1
2.282853E+1
2.282853E+1
2.282853E+1
2.267548E+1
2.282853E+1
2.298158E+1
2.298158E+1
2.282853E+1
2.252244E+1
2.236939E+1
2.221634E+1
2.221634E+1
2.236939E+1
2.252244E+1
2.236939E+1
2.252244E+1
2.267548E+1
2.267548E+1
2.267548E+1
2.282853E+1
2.298158E+1
2.282853E+1
2.267548E+1
2.267548E+1
2.282853E+1
2.298158E+1
2.298158E+1
2.282853E+1
2.282853E+1
2.313463E+1
2.344072E+1
2.328767E+1
2.328767E+1
2.359377E+1
2.374681E+1
2.374681E+1
2.359377E+1
2.344072E+1
2.359377E+1
2.389986E+1
2.389986E+1
2.405291E+1
2.420596E+1
2.435901E+1
2.435901E+1
2.420596E+1
2.405291E+1
2.405291E+1
2.420596E+1
2.420596E+1
2.420596E+1
2.435901E+1
2.435901E+1
2.435901E+1
2.435901E+1
2.435901E+1
2.420596E+1
2.405291E+1
2.405291E+1
2.420596E+1
2.466510E+1
2.481815E+1
2.466510E+1
2.451205E+1
2.466510E+1
2.466510E+1
2.451205E+1
2.435901E+1
2.435901E+1
2.451205E+1
2.481815E+1
2.481815E+1
2.481815E+1
2.466510E+1
2.451205E+1
2.451205E+1
2.466510E+1
2.466510E+1
2.466510E+1
2.451205E+1
2.451205E+1
2.466510E+1
2.481815E+1
2.451205E+1
2.435901E+1
2.435901E+1
2.451205E+1
2.451205E+1
2.435901E+1
2.435901E+1
2.466510E+1
2.481815E+1
2.497119E+1
2.481815E+1
2.451205E+1
2.451205E+1
2.466510E+1
2.466510E+1
2.451205E+1
2.451205E+1
2.451205E+1
2.451205E+1
2.451205E+1
2.435901E+1
2.420596E+1
2.420596E+1
2.420596E+1
2.420596E+1
2.405291E+1
2.405291E+1
2.405291E+1
2.405291E+1
2.389986E+1
2.359377E+1
2.344072E+1
2.374681E+1
2.359377E+1
2.344072E+1
2.313463E+1
2.328767E+1
2.344072E+1
2.328767E+1
2.298158E+1
2.267548E+1
2.252244E+1
2.236939E+1
2.252244E+1
2.252244E+1
2.236939E+1
2.221634E+1
2.191025E+1
2.175720E+1
2.175720E+1
2.191025E+1
2.206329E+1
2.191025E+1
2.160415E+1
2.145111E+1
2.145111E+1
2.145111E+1
2.129806E+1
2.114501E+1
2.083892E+1
2.068587E+1
2.083892E+1
2.068587E+1
2.037977E+1
2.022673E+1
2.037977E+1
2.053282E+1
2.022673E+1
1.992063E+1
1.961454E+1
1.961454E+1
1.961454E+1
1.961454E+1
1.946149E+1
1.915540E+1
1.900235E+1
1.900235E+1
1.915540E+1
1.900235E+1
1.884930E+1
1.869625E+1
1.854321E+1
1.854321E+1
1.823711E+1
1.793102E+1
1.793102E+1
1.793102E+1
1.762492E+1
1.731883E+1
1.716578E+1
1.731883E+1
1.731883E+1
1.685969E+1
1.640054E+1
1.609445E+1
1.624750E+1
1.640054E+1
1.640054E+1
1.609445E+1
1.578836E+1
1.563531E+1
1.563531E+1
1.548226E+1
1.532922E+1
1.517617E+1
1.487007E+1
1.471703E+1
1.441093E+1
1.410484E+1
1.379874E+1
1.379874E+1
1.379874E+1
1.349265E+1
1.333960E+1
1.318655E+1
1.318655E+1
1.303351E+1
1.288046E+1
1.288046E+1
1.272741E+1
1.272741E+1
1.272741E+1
1.272741E+1
1.272741E+1
1.242132E+1
1.226827E+1
1.211522E+1
1.211522E+1
1.196217E+1
1.180913E+1
1.150303E+1
1.134999E+1
1.134999E+1
1.134999E+1
1.119694E+1
1.104389E+1
1.089084E+1
1.073780E+1
1.058475E+1
1.043170E+1
1.027866E+1
1.027866E+1
1.027866E+1
1.027866E+1
1.012561E+1
9.972561E+0
9.972561E+0
9.819514E+0
9.819514E+0
9.513418E+0
9.207324E+0
9.054277E+0
9.054277E+0
9.054277E+0
9.054277E+0
9.054277E+0
8.901229E+0
8.748182E+0
8.748182E+0
8.595135E+0
8.289040E+0
8.135993E+0
7.982946E+0
7.982946E+0
7.829899E+0
7.676851E+0
7.370757E+0
7.217709E+0
7.370757E+0
7.370757E+0
7.217709E+0
7.217709E+0
7.217709E+0
7.370757E+0
7.217709E+0
7.064662E+0
6.911615E+0
6.758567E+0
6.758567E+0
6.758567E+0
6.605520E+0
6.605520E+0
6.605520E+0
6.605520E+0
6.299426E+0
6.146378E+0
6.146378E+0
6.146378E+0
6.299426E+0
6.452473E+0
6.452473E+0
6.146378E+0
5.840284E+0
5.534189E+0
5.534189E+0
5.534189E+0
5.534189E+0
5.687237E+0
5.687237E+0
5.534189E+0
5.534189E+0
5.534189E+0
5.534189E+0
5.687237E+0
5.687237E+0
5.534189E+0
5.534189E+0
5.534189E+0
5.534189E+0
5.381142E+0
5.228095E+0
5.075048E+0
5.075048E+0
5.381142E+0
5.534189E+0
5.534189E+0
5.381142E+0
5.075048E+0
5.075048E+0
5.228095E+0
5.228095E+0
5.075048E+0
4.768953E+0
4.768953E+0
4.768953E+0
4.922000E+0
5.075048E+0
5.075048E+0
4.922000E+0
4.615906E+0
4.462859E+0
4.462859E+0
4.462859E+0
4.462859E+0
4.462859E+0
4.462859E+0
4.309811E+0
4.156764E+0
4.003717E+0
4.309811E+0
4.615906E+0
4.768953E+0
4.615906E+0
4.615906E+0
4.615906E+0
4.462859E+0
4.462859E+0
4.615906E+0
4.462859E+0
4.309811E+0
4.156764E+0
4.156764E+0
4.309811E+0
4.309811E+0
4.156764E+0
4.003717E+0
4.003717E+0
4.156764E+0
4.156764E+0
4.156764E+0
4.003717E+0
4.003717E+0
4.156764E+0
4.309811E+0
4.462859E+0
4.462859E+0
4.309811E+0
4.003717E+0
3.850670E+0
3.697622E+0
3.850670E+0
4.156764E+0
4.156764E+0
4.003717E+0
4.003717E+0
3.850670E+0
3.697622E+0
3.544575E+0
3.697622E+0
3.850670E+0
3.850670E+0
3.544575E+0
3.238480E+0
3.238480E+0
3.391528E+0
3.544575E+0
3.544575E+0
3.544575E+0
3.391528E+0
3.391528E+0
3.697622E+0
3.850670E+0
3.850670E+0
3.850670E+0
3.697622E+0
3.544575E+0
3.544575E+0
3.391528E+0
3.238480E+0
3.238480E+0
3.238480E+0
3.391528E+0
3.544575E+0
3.391528E+0
3.238480E+0
3.085433E+0
2.932386E+0
3.085433E+0
3.085433E+0
3.085433E+0
3.085433E+0
3.085433E+0
3.085433E+0
3.085433E+0
3.085433E+0
3.085433E+0
3.085433E+0
2.932386E+0
3.085433E+0
3.391528E+0
3.391528E+0
3.238480E+0
3.085433E+0
2.932386E+0
3.085433E+0
3.238480E+0
3.238480E+0
3.085433E+0
2.932386E+0
2.779339E+0
2.779339E+0
2.932386E+0
3.085433E+0
3.085433E+0
3.238480E+0
3.238480E+0
3.238480E+0
3.238480E+0
3.238480E+0
3.238480E+0
3.238480E+0
3.238480E+0
3.391528E+0
3.544575E+0
3.544575E+0
3.238480E+0
3.085433E+0
3.085433E+0
3.391528E+0
3.697622E+0
3.697622E+0
3.391528E+0
3.085433E+0
3.085433E+0
3.238480E+0
3.544575E+0
3.544575E+0
3.238480E+0
3.085433E+0
3.238480E+0
3.391528E+0
3.391528E+0
3.391528E+0
3.391528E+0
3.544575E+0
3.697622E+0
3.697622E+0
3.697622E+0
3.697622E+0
3.697622E+0
3.697622E+0
3.544575E+0
3.544575E+0
3.697622E+0
3.697622E+0
3.850670E+0
4.156764E+0
4.156764E+0
4.156764E+0
4.003717E+0
3.850670E+0
3.850670E+0
4.003717E+0
4.156764E+0
4.156764E+0
4.003717E+0
3.850670E+0
3.850670E+0
4.003717E+0
4.156764E+0
4.309811E+0
4.309811E+0
4.309811E+0
4.309811E+0
4.462859E+0
4.615906E+0
4.615906E+0
4.309811E+0
4.156764E+0
4.156764E+0
4.003717E+0
4.156764E+0
4.309811E+0
4.309811E+0
4.309811E+0
4.309811E+0
4.462859E+0
4.768953E+0
4.922000E+0
4.922000E+0
4.768953E+0
4.922000E+0
4.768953E+0
4.615906E+0
4.462859E+0
4.462859E+0
4.309811E+0
4.462859E+0
4.615906E+0
4.922000E+0
4.922000E+0
4.768953E+0
4.615906E+0
4.462859E+0
4.462859E+0
4.462859E+0
4.615906E+0
4.462859E+0
4.462859E+0
4.615906E+0
4.615906E+0
4.768953E+0
4.768953E+0
4.462859E+0
4.462859E+0
4.462859E+0
4.768953E+0
4.922000E+0
4.922000E+0
4.768953E+0
4.615906E+0
4.462859E+0
4.462859E+0
4.922000E+0
5.075048E+0
4.922000E+0
4.615906E+0
4.462859E+0
4.462859E+0
4.615906E+0
4.768953E+0
4.922000E+0
4.768953E+0
4.768953E+0
4.462859E+0
4.309811E+0
4.156764E+0
4.462859E+0
4.768953E+0
5.075048E+0
4.922000E+0
4.462859E+0
4.156764E+0
4.156764E+0
4.462859E+0
4.615906E+0
4.768953E+0
4.768953E+0
4.768953E+0
4.768953E+0
4.768953E+0
4.615906E+0
4.462859E+0
4.462859E+0
4.462859E+0
4.462859E+0
4.309811E+0
4.156764E+0
4.156764E+0
4.003717E+0
3.850670E+0
3.544575E+0
3.544575E+0
3.697622E+0
3.850670E+0
4.003717E+0
3.850670E+0
3.544575E+0
3.391528E+0
3.391528E+0
3.391528E+0
3.544575E+0
3.697622E+0
3.850670E+0
4.003717E+0
4.003717E+0
3.850670E+0
3.850670E+0
3.697622E+0
3.544575E+0
3.697622E+0
3.850670E+0
3.697622E+0
3.544575E+0
3.391528E+0
3.238480E+0
3.238480E+0
3.391528E+0
3.391528E+0
3.238480E+0
2.779339E+0
2.473244E+0
2.320197E+0
2.473244E+0
2.626291E+0
2.473244E+0
2.320197E+0
2.320197E+0
2.320197E+0
2.167149E+0
2.167149E+0
2.320197E+0
2.473244E+0
2.626291E+0
2.473244E+0
2.320197E+0
2.320197E+0
2.320197E+0
2.320197E+0
2.320197E+0
2.167149E+0
2.014102E+0
1.861055E+0
2.014102E+0
2.167149E+0
2.167149E+0
2.167149E+0
2.320197E+0
2.473244E+0
2.473244E+0
2.320197E+0
2.167149E+0
2.167149E+0
2.167149E+0
2.014102E+0
2.014102E+0
2.167149E+0
2.167149E+0
2.167149E+0
2.014102E+0
2.014102E+0
2.167149E+0
2.167149E+0
2.014102E+0
1.861055E+0
1.861055E+0
1.861055E+0
1.861055E+0
1.861055E+0
1.708008E+0
1.708008E+0
1.708008E+0
1.708008E+0
1.554960E+0
1.554960E+0
1.861055E+0
2.167149E+0
2.167149E+0
2.014102E+0
1.861055E+0
1.708008E+0
1.861055E+0
1.861055E+0
1.708008E+0
1.708008E+0
1.861055E+0
1.861055E+0
1.861055E+0
1.861055E+0
1.861055E+0
1.861055E+0
1.861055E+0
1.708008E+0
1.554960E+0
1.554960E+0
1.554960E+0
1.708008E+0
1.708008E+0
1.708008E+0
1.861055E+0
2.014102E+0
2.014102E+0
1.861055E+0
1.554960E+0
1.401913E+0
1.248866E+0
1.401913E+0
1.708008E+0
1.861055E+0
1.861055E+0
1.554960E+0
1.401913E+0
1.248866E+0
1.248866E+0
1.401913E+0
1.554960E+0
1.554960E+0
1.248866E+0
9.427712E-1
1.095819E+0
1.248866E+0
1.401913E+0
1.248866E+0
9.427712E-1
7.897239E-1
7.897239E-1
6.366766E-1
6.366766E-1
4.836294E-1
4.836294E-1
6.366766E-1
4.836294E-1
4.836294E-1
3.305820E-1
4.836294E-1
7.897239E-1
6.366766E-1
4.836294E-1
3.305820E-1
3.305820E-1
4.836294E-1
4.836294E-1
3.305820E-1
3.305820E-1
4.836294E-1
4.836294E-1
4.836294E-1
6.366766E-1
4.836294E-1
4.836294E-1
6.366766E-1
4.836294E-1
3.305820E-1
3.305820E-1
3.305820E-1
3.305820E-1
3.305820E-1
2.448750E-2
-1.285598E-1
-1.285598E-1
2.448750E-2
3.305820E-1
1.775348E-1
2.448750E-2
-1.285598E-1
-1.285598E-1
-1.285598E-1
-2.816070E-1
-2.816070E-1
-4.346543E-1
-4.346543E-1
-4.346543E-1
-4.346543E-1
-4.346543E-1
-4.346543E-1
-2.816070E-1
-4.346543E-1
-4.346543E-1
-4.346543E-1
-4.346543E-1
-4.346543E-1
-2.816070E-1
-2.816070E-1
-2.816070E-1
-4.346543E-1
-4.346543E-1
-7.407490E-1
-8.937962E-1
-8.937962E-1
-1.046844E+0
-1.046844E+0
-1.046844E+0
-1.046844E+0
-1.046844E+0
-8.937962E-1
-8.937962E-1
-1.046844E+0
-1.199891E+0
-1.199891E+0
-1.352938E+0
-1.352938E+0
-1.352938E+0
-1.199891E+0
-1.199891E+0
-1.352938E+0
-1.659033E+0
-1.659033E+0
-1.505985E+0
-1.659033E+0
-1.812080E+0
-1.965127E+0
-1.812080E+0
-1.812080E+0
-1.965127E+0
-2.271222E+0
-2.271222E+0
-2.271222E+0
-2.271222E+0
-2.271222E+0
-2.424269E+0
-2.577316E+0
-2.883411E+0
-3.189506E+0
-3.342553E+0
-3.189506E+0
-3.036458E+0
-3.189506E+0
-3.648647E+0
-3.801695E+0
-3.495600E+0
-3.189506E+0
-3.342553E+0
-3.648647E+0
-3.801695E+0
-3.801695E+0
-3.801695E+0
-3.801695E+0
-3.801695E+0
-3.801695E+0
-3.801695E+0
-3.954742E+0
-3.954742E+0
-3.801695E+0
-3.801695E+0
-4.107789E+0
-4.260836E+0
-4.260836E+0
-4.260836E+0
-4.260836E+0
-4.413884E+0
-4.566931E+0
-4.413884E+0
-3.954742E+0
-3.342553E+0
-3.342553E+0
-4.107789E+0
-4.873025E+0
-5.026073E+0
-4.719978E+0
-4.566931E+0
-4.260836E+0
-3.954742E+0
-3.954742E+0
-3.954742E+0
-3.495600E+0
-2.883411E+0
-1.352938E+0
2.167149E+0
9.054277E+0
1.808406E+1
2.650167E+1
3.078699E+1
2.864433E+1
2.298158E+1
1.869625E+1
1.930844E+1
2.236939E+1
2.389986E+1
2.191025E+1
1.594140E+1
8.442088E+0
2.779339E+0
1.248866E+0
2.320197E+0
3.697622E+0
4.462859E+0
5.228095E+0
6.146378E+0
7.064662E+0
8.135993E+0
8.748182E+0
8.595135E+0
8.289040E+0
8.135993E+0
7.982946E+0
7.523804E+0
7.217709E+0
7.523804E+0
7.982946E+0
8.442088E+0
8.595135E+0
8.901229E+0
1.043170E+1
1.379874E+1
1.839016E+1
2.221634E+1
2.298158E+1
2.053282E+1
1.701274E+1
1.379874E+1
1.089084E+1
7.676851E+0
4.309811E+0
1.708008E+0
4.836294E-1
6.366766E-1
1.861055E+0
3.391528E+0
5.075048E+0
6.299426E+0
7.064662E+0
7.370757E+0
7.523804E+0
7.676851E+0
7.676851E+0
7.523804E+0
7.064662E+0
6.146378E+0
4.615906E+0
3.391528E+0
2.779339E+0
1.861055E+0
6.366766E-1
-2.816070E-1
-1.352938E+0
-2.577316E+0
-3.648647E+0
-4.107789E+0
-4.107789E+0
-4.260836E+0
-4.413884E+0
-4.413884E+0
-4.566931E+0
-4.566931E+0
-4.107789E+0
-3.342553E+0
-2.577316E+0
-1.812080E+0
-1.352938E+0
-2.424269E+0
-5.026073E+0
-6.403498E+0
-2.730364E+0
6.146378E+0
1.548226E+1
1.915540E+1
1.594140E+1
1.012561E+1
6.758567E+0
7.064662E+0
9.360371E+0
1.180913E+1
1.364570E+1
1.548226E+1
1.823711E+1
2.160415E+1
2.466510E+1
2.650167E+1
2.665471E+1
2.527729E+1
2.328767E+1
2.191025E+1
2.129806E+1
2.160415E+1
2.236939E+1
2.282853E+1
2.282853E+1
2.236939E+1
2.160415E+1
2.083892E+1
2.037977E+1
2.007368E+1
1.992063E+1
1.976759E+1
1.961454E+1
1.930844E+1
1.900235E+1
1.869625E+1
1.808406E+1
1.716578E+1
1.578836E+1
1.456398E+1
1.379874E+1
1.395179E+1
1.487007E+1
1.609445E+1
1.701274E+1
1.762492E+1
1.823711E+1
1.884930E+1
1.915540E+1
1.915540E+1
1.869625E+1
1.854321E+1
1.839016E+1
1.839016E+1
1.854321E+1
1.823711E+1
1.793102E+1
1.777797E+1
1.793102E+1
1.793102E+1
1.777797E+1
1.747188E+1
1.762492E+1
1.793102E+1
1.839016E+1
1.869625E+1
1.900235E+1
1.915540E+1
1.915540E+1
1.900235E+1
1.884930E+1
1.869625E+1
1.839016E+1
1.793102E+1
1.747188E+1
1.731883E+1
1.762492E+1
1.793102E+1
1.793102E+1
1.777797E+1
1.747188E+1
1.716578E+1
1.701274E+1
1.670664E+1
1.624750E+1
1.563531E+1
1.471703E+1
1.395179E+1
1.318655E+1
1.226827E+1
1.134999E+1
1.027866E+1
8.748182E+0
5.687237E+0
9.427712E-1
-3.954742E+0
-7.015688E+0
-7.321781E+0
-6.097403E+0
-5.179120E+0
-4.719978E+0
-4.413884E+0
-3.801695E+0
-2.883411E+0
-1.965127E+0
-1.659033E+0
-1.505985E+0
-1.352938E+0
-7.407490E-1
1.775348E-1
1.554960E+0
3.238480E+0
4.615906E+0
5.840284E+0
6.758567E+0
7.523804E+0
7.982946E+0
7.982946E+0
7.370757E+0
6.146378E+0
4.768953E+0
3.544575E+0
2.626291E+0
1.861055E+0
1.248866E+0
4.836294E-1
2.448750E-2
-2.816070E-1
-5.877015E-1
-7.407490E-1
-7.407490E-1
-5.877015E-1
-7.407490E-1
-7.407490E-1
-7.407490E-1
-5.877015E-1
-2.816070E-1
2.448750E-2
1.775348E-1
3.305820E-1
1.775348E-1
1.775348E-1
1.775348E-1
-1.285598E-1
-7.407490E-1
-1.199891E+0
-1.659033E+0
-2.271222E+0
-2.883411E+0
-3.342553E+0
-3.954742E+0
-4.566931E+0
-5.485214E+0
-6.250451E+0
-6.709592E+0
-7.168735E+0
-7.780924E+0
-8.699207E+0
-9.464444E+0
-1.007663E+1
-1.068882E+1
-1.099492E+1
-1.114796E+1
-1.114796E+1
-1.160711E+1
-1.206625E+1
-1.252539E+1
-1.267844E+1
-1.267844E+1
-1.283148E+1
-1.313758E+1
-1.298453E+1
-1.267844E+1
-1.252539E+1
-1.252539E+1
-1.267844E+1
-1.252539E+1
-1.206625E+1
-1.176015E+1
-1.130101E+1
-1.099492E+1
-1.068882E+1
-1.068882E+1
-1.053577E+1
-1.038273E+1
-1.022968E+1
-1.022968E+1
-1.038273E+1
-1.038273E+1
-1.038273E+1
-1.038273E+1
-1.053577E+1
-1.053577E+1
-1.053577E+1
-1.053577E+1
-1.084187E+1
-1.130101E+1
-1.160711E+1
-1.145406E+1
-1.130101E+1
-1.130101E+1
-1.160711E+1
-1.191320E+1
-1.206625E+1
-1.206625E+1
-1.206625E+1
-1.221929E+1
-1.206625E+1
-1.176015E+1
-1.160711E+1
-1.176015E+1
-1.206625E+1
-1.237234E+1
-1.237234E+1
-1.221929E+1
-1.191320E+1
-1.191320E+1
-1.206625E+1
-1.237234E+1
-1.237234E+1
-1.221929E+1
-1.206625E+1
-1.221929E+1
-1.237234E+1
-1.267844E+1
-1.283148E+1
-1.283148E+1
-1.283148E+1
-1.298453E+1
-1.313758E+1
-1.329063E+1
-1.313758E+1
-1.283148E+1
-1.267844E+1
-1.298453E+1
-1.313758E+1
-1.298453E+1
-1.267844E+1
-1.237234E+1
-1.252539E+1
-1.283148E+1
-1.283148E+1
-1.267844E+1
-1.252539E+1
-1.237234E+1
-1.221929E+1
-1.206625E+1
-1.206625E+1
-1.206625E+1
-1.206625E+1
-1.206625E+1
-1.191320E+1
-1.206625E+1
-1.221929E+1
-1.237234E+1
-1.221929E+1
-1.206625E+1
-1.176015E+1
-1.176015E+1
-1.191320E+1
-1.221929E+1
-1.221929E+1
-1.206625E+1
-1.206625E+1
-1.221929E+1
-1.221929E+1
-1.237234E+1
-1.237234E+1
-1.206625E+1
-1.191320E+1
-1.176015E+1
-1.191320E+1
-1.206625E+1
-1.206625E+1
-1.206625E+1
-1.206625E+1
-1.206625E+1
-1.206625E+1
-1.206625E+1
-1.206625E+1
-1.191320E+1
-1.176015E+1
-1.191320E+1
-1.206625E+1
-1.191320E+1
-1.176015E+1
-1.176015E+1
-1.160711E+1
-1.160711E+1
-1.191320E+1
-1.206625E+1
-1.206625E+1
-1.206625E+1
-1.191320E+1
-1.206625E+1
-1.206625E+1
-1.191320E+1
-1.160711E+1
-1.145406E+1
-1.160711E+1
-1.160711E+1
-1.176015E+1
-1.176015E+1
-1.176015E+1
-1.176015E+1
-1.176015E+1
-1.176015E+1
-1.145406E+1
-1.130101E+1
-1.145406E+1
-1.145406E+1
-1.145406E+1
-1.130101E+1
-1.130101E+1
-1.145406E+1
-1.145406E+1
-1.114796E+1
-1.099492E+1
-1.099492E+1
-1.114796E+1
-1.114796E+1
-1.130101E+1
-1.145406E+1
-1.160711E+1
-1.160711E+1
-1.145406E+1
-1.130101E+1
-1.130101E+1
-1.130101E+1
-1.130101E+1
-1.130101E+1
-1.114796E+1
-1.099492E+1
-1.114796E+1
-1.099492E+1
-1.099492E+1
-1.068882E+1
-1.053577E+1
-1.038273E+1
-1.022968E+1
-1.022968E+1
-1.038273E+1
-1.053577E+1
-1.053577E+1
-1.053577E+1
-1.053577E+1
-1.022968E+1
-9.923585E+0
-9.923585E+0
-1.007663E+1
-9.923585E+0
-9.617491E+0
-9.617491E+0
-9.464444E+0
-9.311396E+0
-9.158348E+0
-9.158348E+0
-9.005302E+0
-8.852255E+0
-8.699207E+0
-8.699207E+0
-8.699207E+0
-8.546159E+0
-8.240066E+0
-8.240066E+0
-8.393113E+0
-8.546159E+0
-8.240066E+0
-8.087018E+0
-7.780924E+0
-7.780924E+0
-7.474829E+0
-7.321781E+0
-7.321781E+0
-7.321781E+0
-7.321781E+0
-7.168735E+0
-7.015688E+0
-6.862640E+0
-6.709592E+0
-6.556545E+0
-6.556545E+0
-6.556545E+0
-6.556545E+0
-6.250451E+0
-6.097403E+0
-6.097403E+0
-6.250451E+0
-6.097403E+0
-5.944356E+0
-5.485214E+0
-5.332167E+0
-5.179120E+0
-5.179120E+0
-5.332167E+0
-5.332167E+0
-5.026073E+0
-4.566931E+0
-4.260836E+0
-4.260836E+0
-4.107789E+0
-3.954742E+0
-4.107789E+0
-4.107789E+0
-4.107789E+0
-3.954742E+0
-3.801695E+0
-3.495600E+0
-3.342553E+0
-3.189506E+0
-3.189506E+0
-3.189506E+0
-3.189506E+0
-3.189506E+0
-2.883411E+0
-2.730364E+0
-2.577316E+0
-2.424269E+0
-2.271222E+0
-2.271222E+0
-2.271222E+0
-2.271222E+0
-2.271222E+0
-1.965127E+0
-1.812080E+0
-1.659033E+0
-1.659033E+0
-1.659033E+0
-1.505985E+0
-1.505985E+0
-1.505985E+0
-1.505985E+0
-1.352938E+0
-1.352938E+0
-1.505985E+0
-1.505985E+0
-1.505985E+0
-1.352938E+0
-1.199891E+0
-1.046844E+0
-1.046844E+0
-1.352938E+0
-1.352938E+0
-1.199891E+0
-8.937962E-1
-8.937962E-1
-8.937962E-1
-7.407490E-1
-5.877015E-1
-5.877015E-1
-7.407490E-1
-8.937962E-1
-1.046844E+0
-1.046844E+0
-8.937962E-1
-8.937962E-1
-8.937962E-1
-8.937962E-1
-8.937962E-1
-7.407490E-1
-7.407490E-1
-5.877015E-1
-5.877015E-1
-5.877015E-1
-7.407490E-1
-8.937962E-1
-8.937962E-1
-7.407490E-1
-7.407490E-1
-5.877015E-1
-5.877015E-1
-7.407490E-1
-8.937962E-1
-1.046844E+0
-1.046844E+0
-1.046844E+0
-1.046844E+0
-8.937962E-1
-8.937962E-1
-1.046844E+0
-1.352938E+0
-1.505985E+0
-1.505985E+0
-1.505985E+0
-1.505985E+0
-1.505985E+0
-1.505985E+0
-1.505985E+0
-1.659033E+0
-1.812080E+0
-1.812080E+0
-1.812080E+0
-1.812080E+0
-1.965127E+0
-1.965127E+0
-2.118175E+0
-2.271222E+0
-2.424269E+0
-2.730364E+0
-2.730364E+0
-2.730364E+0
-2.730364E+0
-2.883411E+0
-2.883411E+0
-2.730364E+0
-2.730364E+0
-2.730364E+0
-2.730364E+0
-2.883411E+0
-3.036458E+0
-3.342553E+0
-3.648647E+0
-3.495600E+0
-3.495600E+0
-3.648647E+0
-3.801695E+0
-4.107789E+0
-4.260836E+0
-4.107789E+0
-3.954742E+0
-3.801695E+0
-3.954742E+0
-4.107789E+0
-4.260836E+0
-4.413884E+0
-4.566931E+0
-4.719978E+0
-5.026073E+0
-5.026073E+0
-4.873025E+0
-4.873025E+0
-5.179120E+0
-5.179120E+0
-5.179120E+0
-5.179120E+0
-5.485214E+0
-5.485214E+0
-5.485214E+0
-5.485214E+0
-5.485214E+0
-5.638262E+0
-5.638262E+0
-5.791309E+0
-5.944356E+0
-5.944356E+0
-5.944356E+0
-5.944356E+0
-5.944356E+0
-5.944356E+0
-6.097403E+0
-6.097403E+0
-5.944356E+0
-5.944356E+0
-6.097403E+0
-6.250451E+0
-6.250451E+0
-6.250451E+0
-6.403498E+0
-6.556545E+0
-6.709592E+0
-6.709592E+0
-6.556545E+0
-6.403498E+0
-6.556545E+0
-6.862640E+0
-7.168735E+0
-7.015688E+0
-6.862640E+0
-6.709592E+0
-6.709592E+0
-6.709592E+0
-7.015688E+0
-7.168735E+0
-7.168735E+0
-7.015688E+0
-6.862640E+0
-6.862640E+0
-6.709592E+0
-7.015688E+0
-7.321781E+0
-7.474829E+0
-7.321781E+0
-7.168735E+0
-7.015688E+0
-6.862640E+0
-6.862640E+0
-7.015688E+0
-7.321781E+0
-7.474829E+0
-7.321781E+0
-7.015688E+0
-7.015688E+0
-7.168735E+0
-7.321781E+0
-7.474829E+0
-7.321781E+0
-7.321781E+0
-7.015688E+0
-6.709592E+0
-6.709592E+0
-6.709592E+0
-7.015688E+0
-7.321781E+0
-7.321781E+0
-7.015688E+0
-6.862640E+0
-7.015688E+0
-7.168735E+0
-6.862640E+0
-6.556545E+0
-6.709592E+0
-7.015688E+0
-7.168735E+0
-7.015688E+0
-6.709592E+0
-6.709592E+0
-6.709592E+0
-6.556545E+0
-6.403498E+0
-6.403498E+0
-6.403498E+0
-6.403498E+0
-6.403498E+0
-6.250451E+0
-6.097403E+0
-6.097403E+0
-6.097403E+0
-6.250451E+0
-6.250451E+0
-6.097403E+0
-6.097403E+0
-5.944356E+0
-5.944356E+0
-6.097403E+0
-6.097403E+0
-5.944356E+0
-5.944356E+0
-5.638262E+0
-5.638262E+0
-5.638262E+0
-5.791309E+0
-5.791309E+0
-5.638262E+0
-5.332167E+0
-5.179120E+0
-5.179120E+0
-5.026073E+0
-5.026073E+0
-5.179120E+0
-5.332167E+0
-5.332167E+0
-4.873025E+0
-4.719978E+0
-4.719978E+0
-4.719978E+0
-4.873025E+0
-4.873025E+0
-4.719978E+0
-4.719978E+0
-4.719978E+0
-4.413884E+0
-4.107789E+0
-4.107789E+0
-4.260836E+0
-4.413884E+0
-4.260836E+0
-4.260836E+0
-4.107789E+0
-3.954742E+0
-3.954742E+0
-3.954742E+0
-4.107789E+0
-4.107789E+0
-3.954742E+0
-3.954742E+0
-3.954742E+0
-3.954742E+0
-3.801695E+0
-3.648647E+0
-3.495600E+0
-3.495600E+0
-3.342553E+0
-3.342553E+0
-3.495600E+0
-3.648647E+0
-3.801695E+0
-3.801695E+0
-3.801695E+0
-3.495600E+0
-3.189506E+0
-3.189506E+0
-3.495600E+0
-3.648647E+0
-3.495600E+0
-3.189506E+0
-3.036458E+0
-3.036458E+0
-3.189506E+0
-3.189506E+0
-3.189506E+0
-3.342553E+0
-3.342553E+0
-3.342553E+0
-3.342553E+0
-3.342553E+0
-3.189506E+0
-3.036458E+0
-3.036458E+0
-3.036458E+0
-3.189506E+0
-3.189506E+0
-3.036458E+0
-2.883411E+0
-2.883411E+0
-2.883411E+0
-2.730364E+0
-2.730364E+0
-2.883411E+0
-3.036458E+0
-3.036458E+0
-3.036458E+0
-2.883411E+0
-2.883411E+0
-2.730364E+0
-2.883411E+0
-3.036458E+0
-3.189506E+0
-3.189506E+0
-3.189506E+0
-3.342553E+0
-3.189506E+0
-3.036458E+0
-2.883411E+0
-2.883411E+0
-2.883411E+0
-3.036458E+0
-3.189506E+0
-3.495600E+0
-3.342553E+0
-3.036458E+0
-2.883411E+0
-3.036458E+0
-3.036458E+0
-3.036458E+0
-3.036458E+0
-3.189506E+0
-3.342553E+0
-3.495600E+0
-3.495600E+0
-3.342553E+0
-3.495600E+0
-3.648647E+0
-3.801695E+0
-3.801695E+0
-3.801695E+0
-3.954742E+0
-3.954742E+0
-3.954742E+0
-3.801695E+0
-3.954742E+0
-4.260836E+0
-4.260836E+0
-4.107789E+0
-3.801695E+0
-4.107789E+0
-4.566931E+0
-4.566931E+0
-4.260836E+0
-4.107789E+0
-4.260836E+0
-4.566931E+0
-4.719978E+0
-4.719978E+0
-4.719978E+0
-4.719978E+0
-4.719978E+0
-4.566931E+0
-4.566931E+0
-4.719978E+0
-5.026073E+0
-5.026073E+0
-5.026073E+0
-4.873025E+0
-4.873025E+0
-5.026073E+0
-5.026073E+0
-5.179120E+0
-5.332167E+0
-5.332167E+0
-5.332167E+0
-5.332167E+0
-5.332167E+0
-5.332167E+0
-5.485214E+0
-5.638262E+0
-5.638262E+0
-5.638262E+0
-5.791309E+0
-5.944356E+0
-6.097403E+0
-6.403498E+0
-6.403498E+0
-6.250451E+0
-6.097403E+0
-6.250451E+0
-6.403498E+0
-6.403498E+0
-6.403498E+0
-6.556545E+0
-6.862640E+0
-7.015688E+0
-7.015688E+0
-6.862640E+0
-6.709592E+0
-6.709592E+0
-6.709592E+0
-6.709592E+0
-6.862640E+0
-6.862640E+0
-6.862640E+0
-6.862640E+0
-6.862640E+0
-7.015688E+0
-7.015688E+0
-7.015688E+0
-7.015688E+0
-7.168735E+0
-7.321781E+0
-7.321781E+0
-7.168735E+0
-7.168735E+0
-7.474829E+0
-7.780924E+0
-7.780924E+0
-7.627877E+0
-7.474829E+0
-7.474829E+0
-7.780924E+0
-7.780924E+0
-7.780924E+0
-7.627877E+0
-7.780924E+0
-7.933970E+0
-8.087018E+0
-8.087018E+0
-8.087018E+0
-8.087018E+0
-8.087018E+0
-8.087018E+0
-8.087018E+0
-8.240066E+0
-8.393113E+0
-8.393113E+0
-8.240066E+0
-8.240066E+0
-8.240066E+0
-8.393113E+0
-8.393113E+0
-8.699207E+0
-8.852255E+0
-9.005302E+0
-8.852255E+0
-8.699207E+0
-8.699207E+0
-9.005302E+0
-9.005302E+0
-9.005302E+0
-8.852255E+0
-9.005302E+0
-9.311396E+0
-9.464444E+0
-9.311396E+0
-9.158348E+0
-9.005302E+0
-9.158348E+0
-9.464444E+0
-9.464444E+0
-9.311396E+0
-9.005302E+0
-9.005302E+0
-9.464444E+0
-9.923585E+0
-1.007663E+1
-9.923585E+0
-9.617491E+0
-9.464444E+0
-9.464444E+0
-9.770537E+0
-9.923585E+0
-9.923585E+0
-1.007663E+1
-1.007663E+1
-9.923585E+0
-9.770537E+0
-9.770537E+0
-1.022968E+1
-1.053577E+1
-1.084187E+1
-1.053577E+1
-1.022968E+1
-1.022968E+1
-1.038273E+1
-1.038273E+1
-1.038273E+1
-1.022968E+1
-1.022968E+1
-1.038273E+1
-1.053577E+1
-1.068882E+1
-1.068882E+1
-1.068882E+1
-1.068882E+1
-1.053577E+1
-1.022968E+1
-1.022968E+1
-1.038273E+1
-1.084187E+1
-1.099492E+1
-1.099492E+1
-1.068882E+1
-1.068882E+1
-1.099492E+1
-1.130101E+1
-1.145406E+1
-1.130101E+1
-1.099492E+1
-1.084187E+1
-1.099492E+1
-1.130101E+1
-1.145406E+1
-1.130101E+1
-1.114796E+1
-1.114796E+1
-1.130101E+1
-1.145406E+1
-1.145406E+1
-1.114796E+1
-1.099492E+1
-1.114796E+1
-1.130101E+1
-1.145406E+1
-1.145406E+1
-1.130101E+1
-1.130101E+1
-1.130101E+1
-1.130101E+1
-1.145406E+1
-1.176015E+1
-1.160711E+1
-1.114796E+1
-1.068882E+1
-1.068882E+1
-1.114796E+1
-1.130101E+1
-1.145406E+1
-1.130101E+1
-1.130101E+1
-1.145406E+1
-1.145406E+1
-1.160711E+1
-1.160711E+1
-1.145406E+1
-1.114796E+1
-1.099492E+1
-1.130101E+1
-1.145406E+1
-1.145406E+1
-1.130101E+1
-1.130101E+1
-1.114796E+1
-1.130101E+1
-1.145406E+1
-1.160711E+1
-1.160711E+1
-1.145406E+1
-1.145406E+1
-1.160711E+1
-1.191320E+1
-1.191320E+1
-1.176015E+1
-1.160711E+1
-1.160711E+1
-1.160711E+1
-1.160711E+1
-1.145406E+1
-1.114796E+1
-1.099492E+1
-1.084187E+1
-1.084187E+1
-1.114796E+1
-1.160711E+1
-1.176015E+1
-1.176015E+1
-1.145406E+1
-1.130101E+1
-1.145406E+1
-1.145406E+1
-1.130101E+1
-1.145406E+1
-1.160711E+1
-1.160711E+1
-1.145406E+1
-1.130101E+1
-1.130101E+1
-1.130101E+1
-1.145406E+1
-1.145406E+1
-1.130101E+1
-1.114796E+1
-1.114796E+1
-1.130101E+1
-1.145406E+1
-1.145406E+1
-1.130101E+1
-1.130101E+1
-1.130101E+1
-1.130101E+1
-1.114796E+1
-1.099492E+1
-1.114796E+1
-1.114796E+1
-1.114796E+1
-1.114796E+1
-1.084187E+1
-1.084187E+1
-1.084187E+1
-1.099492E+1
-1.099492E+1
-1.068882E+1
-1.053577E+1
-1.053577E+1
-1.068882E+1
-1.068882E+1
-1.053577E+1
-1.068882E+1
-1.068882E+1
-1.068882E+1
-1.084187E+1
-1.068882E+1
-1.068882E+1
-1.068882E+1
-1.053577E+1
-1.068882E+1
-1.099492E+1
-1.099492E+1
-1.084187E+1
-1.053577E+1
-1.053577E+1
-1.068882E+1
-1.099492E+1
-1.099492E+1
-1.099492E+1
-1.084187E+1
-1.084187E+1
-1.099492E+1
-1.114796E+1
-1.114796E+1
-1.130101E+1
-1.114796E+1
-1.114796E+1
-1.114796E+1
-1.145406E+1
-1.206625E+1
-1.237234E+1
-1.252539E+1
-1.252539E+1
-1.252539E+1
-1.267844E+1
-1.283148E+1
-1.283148E+1
-1.267844E+1
-1.267844E+1
-1.298453E+1
-1.329063E+1
-1.329063E+1
-1.283148E+1
-1.252539E+1
-1.252539E+1
-1.237234E+1
-1.237234E+1
-1.237234E+1
-1.252539E+1
-1.237234E+1
-1.206625E+1
-1.176015E+1
-1.160711E+1
-1.160711E+1
-1.160711E+1
-1.145406E+1
-1.145406E+1
-1.145406E+1
-1.176015E+1
-1.191320E+1
-1.206625E+1
-1.206625E+1
-1.191320E+1
-1.191320E+1
-1.221929E+1
-1.252539E+1
-1.252539E+1
-1.237234E+1
-1.221929E+1
-1.237234E+1
-1.237234E+1
-1.237234E+1
-1.221929E+1
-1.206625E+1
-1.191320E+1
-1.191320E+1
-1.206625E+1
-1.206625E+1
-1.206625E+1
-1.206625E+1
-1.237234E+1
-1.267844E+1
-1.283148E+1
-1.252539E+1
-1.221929E+1
-1.237234E+1
-1.267844E+1
-1.298453E+1
-1.313758E+1
-1.298453E+1
-1.298453E+1
-1.313758E+1
-1.329063E+1
-1.359672E+1
-1.359672E+1
-1.329063E+1
-1.298453E+1
-1.298453E+1
-1.329063E+1
-1.374977E+1
-1.374977E+1
-1.359672E+1
-1.359672E+1
-1.359672E+1
-1.359672E+1
-1.344367E+1
-1.329063E+1
-1.344367E+1
-1.374977E+1
-1.390281E+1
-1.390281E+1
-1.374977E+1
-1.359672E+1
-1.374977E+1
-1.390281E+1
-1.390281E+1
-1.390281E+1
-1.374977E+1
-1.359672E+1
-1.359672E+1
-1.359672E+1
-1.359672E+1
-1.359672E+1
-1.359672E+1
-1.374977E+1
-1.390281E+1
-1.390281E+1
-1.390281E+1
-1.405586E+1
-1.405586E+1
-1.420891E+1
-1.420891E+1
-1.405586E+1
-1.390281E+1
-1.390281E+1
-1.405586E+1
-1.436196E+1
-1.436196E+1
-1.405586E+1
-1.374977E+1
-1.390281E+1
-1.420891E+1
-1.420891E+1
-1.420891E+1
-1.420891E+1
-1.436196E+1
-1.466805E+1
-1.497415E+1
-1.466805E+1
-1.436196E+1
-1.420891E+1
-1.451500E+1
-1.482110E+1
-1.497415E+1
-1.482110E+1
-1.482110E+1
-1.497415E+1
-1.497415E+1
-1.482110E+1
-1.466805E+1
-1.466805E+1
-1.466805E+1
-1.482110E+1
-1.497415E+1
-1.482110E+1
-1.482110E+1
-1.497415E+1
-1.512719E+1
-1.512719E+1
-1.512719E+1
-1.497415E+1
-1.482110E+1
-1.497415E+1
-1.528024E+1
-1.558633E+1
-1.558633E+1
-1.528024E+1
-1.497415E+1
-1.497415E+1
-1.528024E+1
-1.543329E+1
-1.528024E+1
-1.528024E+1
-1.528024E+1
-1.558633E+1
-1.558633E+1
-1.558633E+1
-1.558633E+1
-1.558633E+1
-1.573938E+1
-1.589243E+1
-1.589243E+1
-1.589243E+1
-1.589243E+1
-1.589243E+1
-1.589243E+1
-1.589243E+1
-1.604548E+1
-1.635157E+1
-1.635157E+1
-1.635157E+1
-1.619853E+1
-1.619853E+1
-1.635157E+1
-1.650462E+1
-1.635157E+1
-1.635157E+1
-1.635157E+1
-1.665767E+1
-1.681071E+1
-1.665767E+1
-1.665767E+1
-1.665767E+1
-1.681071E+1
-1.696376E+1
-1.696376E+1
-1.696376E+1
-1.696376E+1
-1.696376E+1
-1.696376E+1
-1.681071E+1
-1.681071E+1
-1.681071E+1
-1.696376E+1
-1.711681E+1
-1.726985E+1
-1.742290E+1
-1.742290E+1
-1.726985E+1
-1.726985E+1
-1.742290E+1
-1.742290E+1
-1.757595E+1
-1.757595E+1
-1.757595E+1
-1.742290E+1
-1.742290E+1
-1.757595E+1
-1.772900E+1
-1.788205E+1
-1.803509E+1
-1.818814E+1
-1.818814E+1
-1.803509E+1
-1.803509E+1
-1.803509E+1
-1.803509E+1
-1.818814E+1
-1.834119E+1
-1.849423E+1
-1.834119E+1
-1.834119E+1
-1.803509E+1
-1.788205E+1
-1.788205E+1
-1.803509E+1
-1.818814E+1
-1.818814E+1
-1.818814E+1
-1.834119E+1
-1.834119E+1
-1.834119E+1
-1.834119E+1
-1.834119E+1
-1.834119E+1
-1.834119E+1
-1.818814E+1
-1.818814E+1
-1.849423E+1
-1.880033E+1
-1.895338E+1
-1.880033E+1
-1.864728E+1
-1.864728E+1
-1.880033E+1
-1.880033E+1
-1.895338E+1
-1.895338E+1
-1.880033E+1
-1.880033E+1
-1.864728E+1
-1.864728E+1
-1.864728E+1
-1.864728E+1
-1.880033E+1
-1.895338E+1
-1.910642E+1
-1.910642E+1
-1.895338E+1
-1.880033E+1
-1.880033E+1
-1.880033E+1
-1.895338E+1
-1.910642E+1
-1.925947E+1
-1.925947E+1
-1.910642E+1
-1.895338E+1
-1.895338E+1
-1.925947E+1
-1.925947E+1
-1.941252E+1
-1.941252E+1
-1.956556E+1
-1.971861E+1
-1.971861E+1
-1.956556E+1
-1.956556E+1
-1.941252E+1
-1.925947E+1
-1.925947E+1
-1.941252E+1
-1.956556E+1
-1.941252E+1
-1.925947E+1
-1.941252E+1
-1.941252E+1
-1.941252E+1
-1.941252E+1
-1.925947E+1
-1.941252E+1
-1.971861E+1
-1.987166E+1
-1.987166E+1
-1.971861E+1
-1.987166E+1
-2.017775E+1
-2.048385E+1
-2.063690E+1
-2.033080E+1
-2.017775E+1
-2.033080E+1
-2.048385E+1
-2.063690E+1
-2.063690E+1
-2.033080E+1
-2.002471E+1
-1.987166E+1
-1.971861E+1
-1.956556E+1
-1.941252E+1
-1.925947E+1
-1.941252E+1
-1.941252E+1
-1.941252E+1
-1.925947E+1
-1.941252E+1
-1.971861E+1
-2.002471E+1
-2.002471E+1
-2.002471E+1
-2.017775E+1
-2.048385E+1
-2.078994E+1
-2.109604E+1
-2.140213E+1
-2.170823E+1
-2.201432E+1
-2.232042E+1
-2.247346E+1
-2.277956E+1
-2.262651E+1
-2.247346E+1
-2.216737E+1
-2.216737E+1
-2.216737E+1
-2.216737E+1
-2.201432E+1
-2.201432E+1
-2.201432E+1
-2.186127E+1
-2.186127E+1
-2.170823E+1
-2.155518E+1
-2.170823E+1
-2.186127E+1
-2.201432E+1
-2.170823E+1
-2.170823E+1
-2.170823E+1
-2.186127E+1
-2.186127E+1
-2.170823E+1
-2.155518E+1
-2.170823E+1
-2.201432E+1
-2.201432E+1
-2.186127E+1
-2.155518E+1
-2.140213E+1
-2.140213E+1
-2.155518E+1
-2.155518E+1
-2.140213E+1
-2.109604E+1
-2.078994E+1
-2.094299E+1
-2.094299E+1
-2.078994E+1
-2.048385E+1
-2.033080E+1
-2.017775E+1
-2.033080E+1
-2.048385E+1
-2.078994E+1
-2.124908E+1
-2.170823E+1
-2.216737E+1
-2.277956E+1
-2.339175E+1
-2.369784E+1
-2.400394E+1
-2.415698E+1
-2.415698E+1
-2.415698E+1
-2.446308E+1
-2.553441E+1
-2.691183E+1
-2.813621E+1
-2.844231E+1
-2.813621E+1
-2.767707E+1
-2.737098E+1
-2.691183E+1
-2.614660E+1
-2.507527E+1
-2.415698E+1
-2.400394E+1
-2.415698E+1
-2.446308E+1
-2.476917E+1
-2.507527E+1
-2.538136E+1
-2.568745E+1
-2.584050E+1
-2.599355E+1
-2.614660E+1
-2.629964E+1
-2.629964E+1
-2.614660E+1
-2.599355E+1
-2.599355E+1
-2.599355E+1
-2.553441E+1
-2.446308E+1
-2.385089E+1
-2.385089E+1
-2.446308E+1
-2.507527E+1
-2.568745E+1
-2.599355E+1
-2.614660E+1
-2.584050E+1
-2.522831E+1
-2.446308E+1
-2.339175E+1
-2.216737E+1
-2.078994E+1
-1.925947E+1
-1.742290E+1
-1.558633E+1
-1.420891E+1
-1.359672E+1
-1.329063E+1
-1.313758E+1
-1.283148E+1
-1.252539E+1
-1.267844E+1
-1.298453E+1
-1.344367E+1
-1.374977E+1
-1.420891E+1
-1.466805E+1
-1.528024E+1
-1.589243E+1
-1.635157E+1
-1.681071E+1
-1.772900E+1
-1.849423E+1
-1.925947E+1
-1.956556E+1
-1.987166E+1
-2.017775E+1
-2.033080E+1
-2.048385E+1
-2.063690E+1
-2.078994E+1
-2.048385E+1
-2.033080E+1
-2.033080E+1
-2.063690E+1
-2.078994E+1
-2.094299E+1
-2.109604E+1
-2.109604E+1
-2.094299E+1
-2.094299E+1
-2.124908E+1
-2.186127E+1
-2.216737E+1
-2.262651E+1
-2.277956E+1
-2.293260E+1
-2.277956E+1
-2.262651E+1
-2.247346E+1
-2.262651E+1
-2.277956E+1
-2.277956E+1
-2.277956E+1
-2.293260E+1
-2.308565E+1
-2.293260E+1
-2.262651E+1
-2.247346E+1
-2.232042E+1
-2.186127E+1
-2.140213E+1
-2.094299E+1
-2.048385E+1
-2.002471E+1
-1.956556E+1
-1.910642E+1
-1.849423E+1
-1.772900E+1
-1.696376E+1
-1.665767E+1
-1.650462E+1
-1.619853E+1
-1.558633E+1
-1.512719E+1
-1.482110E+1
-1.466805E+1
-1.451500E+1
-1.405586E+1
-1.374977E+1
-1.344367E+1
-1.313758E+1
-1.267844E+1
-1.206625E+1
-1.145406E+1
-1.099492E+1
-1.053577E+1
-1.022968E+1
-9.923585E+0
-9.617491E+0
-9.617491E+0
-9.617491E+0
-9.770537E+0
-1.007663E+1
-1.038273E+1
-1.084187E+1
-1.130101E+1
-1.191320E+1
-1.267844E+1
-1.344367E+1
-1.390281E+1
-1.436196E+1
-1.482110E+1
-1.543329E+1
-1.604548E+1
-1.619853E+1
-1.604548E+1
-1.604548E+1
-1.619853E+1
-1.635157E+1
-1.650462E+1
-1.650462E+1
-1.635157E+1
-1.619853E+1
-1.619853E+1
-1.619853E+1
-1.604548E+1
-1.589243E+1
-1.573938E+1
-1.558633E+1
-1.528024E+1
-1.497415E+1
-1.497415E+1
-1.497415E+1
-1.512719E+1
-1.497415E+1
-1.466805E+1
-1.451500E+1
-1.451500E+1
-1.451500E+1
-1.451500E+1
-1.466805E+1
-1.466805E+1
-1.451500E+1
-1.420891E+1
-1.420891E+1
-1.420891E+1
-1.405586E+1
-1.405586E+1
-1.420891E+1
-1.420891E+1
-1.451500E+1
-1.466805E+1
-1.497415E+1
-1.528024E+1
-1.543329E+1
-1.528024E+1
-1.512719E+1
-1.528024E+1
-1.543329E+1
-1.573938E+1
-1.589243E+1
-1.573938E+1
-1.573938E+1
-1.604548E+1
-1.635157E+1
-1.635157E+1
-1.635157E+1
-1.635157E+1
-1.635157E+1
-1.635157E+1
-1.619853E+1
-1.604548E+1
-1.589243E+1
-1.589243E+1
-1.573938E+1
-1.558633E+1
-1.528024E+1
-1.512719E+1
-1.482110E+1
-1.451500E+1
-1.405586E+1
-1.359672E+1
-1.313758E+1
-1.313758E+1
-1.313758E+1
-1.313758E+1
-1.313758E+1
-1.313758E+1
-1.329063E+1
-1.313758E+1
-1.267844E+1
-1.221929E+1
-1.191320E+1
-1.176015E+1
-1.160711E+1
-1.145406E+1
-1.145406E+1
-1.145406E+1
-1.160711E+1
-1.160711E+1
-1.145406E+1
-1.130101E+1
-1.130101E+1
-1.176015E+1
-1.206625E+1
-1.206625E+1
-1.206625E+1
-1.206625E+1
-1.206625E+1
-1.221929E+1
-1.237234E+1
-1.237234E+1
-1.221929E+1
-1.221929E+1
-1.221929E+1
-1.252539E+1
-1.283148E+1
-1.298453E+1
-1.298453E+1
-1.283148E+1
-1.283148E+1
-1.267844E+1
-1.252539E+1
-1.267844E+1
-1.298453E+1
-1.313758E+1
-1.298453E+1
-1.298453E+1
-1.329063E+1
-1.359672E+1
-1.359672E+1
-1.329063E+1
-1.329063E+1
-1.329063E+1
-1.359672E+1
-1.374977E+1
-1.374977E+1
-1.374977E+1
-1.374977E+1
-1.390281E+1
-1.420891E+1
-1.405586E+1
-1.390281E+1
-1.405586E+1
-1.436196E+1
-1.482110E+1
-1.466805E+1
-1.436196E+1
-1.420891E+1
-1.436196E+1
-1.466805E+1
-1.466805E+1
-1.451500E+1
-1.451500E+1
-1.451500E+1
-1.466805E+1
-1.482110E+1
-1.482110E+1
-1.482110E+1
-1.482110E+1
-1.482110E+1
-1.466805E+1
-1.466805E+1
-1.482110E+1
-1.497415E+1
-1.497415E+1
-1.512719E+1
-1.528024E+1
-1.528024E+1
-1.512719E+1
-1.497415E+1
-1.512719E+1
-1.543329E+1
-1.573938E+1
-1.558633E+1
-1.543329E+1
-1.512719E+1
-1.512719E+1
-1.528024E+1
-1.528024E+1
-1.497415E+1
-1.497415E+1
-1.528024E+1
-1.573938E+1
-1.589243E+1
-1.573938E+1
-1.558633E+1
-1.558633E+1
-1.589243E+1
-1.604548E+1
-1.604548E+1
-1.619853E+1
-1.619853E+1
-1.619853E+1
-1.604548E+1
-1.604548E+1
-1.589243E+1
-1.589243E+1
-1.573938E+1
-1.589243E+1
-1.604548E+1
-1.604548E+1
-1.604548E+1
-1.604548E+1
-1.650462E+1
-1.681071E+1
-1.681071E+1
-1.665767E+1
-1.650462E+1
-1.681071E+1
-1.696376E+1
-1.726985E+1
-1.726985E+1
-1.742290E+1
-1.726985E+1
-1.711681E+1
-1.711681E+1
-1.711681E+1
-1.711681E+1
-1.742290E+1
-1.772900E+1
-1.772900E+1
-1.757595E+1
-1.757595E+1
-1.772900E+1
-1.803509E+1
-1.788205E+1
-1.772900E+1
-1.788205E+1
-1.803509E+1
-1.834119E+1
-1.834119E+1
-1.834119E+1
-1.818814E+1
-1.803509E+1
-1.818814E+1
-1.818814E+1
-1.818814E+1
-1.834119E+1
-1.849423E+1
-1.864728E+1
-1.849423E+1
-1.818814E+1
-1.818814E+1
-1.834119E+1
-1.849423E+1
-1.864728E+1
-1.864728E+1
-1.864728E+1
-1.834119E+1
-1.849423E+1
-1.864728E+1
-1.880033E+1
-1.864728E+1
-1.834119E+1
-1.834119E+1
-1.834119E+1
-1.849423E+1
-1.849423E+1
-1.864728E+1
-1.880033E+1
-1.895338E+1
-1.880033E+1
-1.880033E+1
-1.895338E+1
-1.910642E+1
-1.941252E+1
-1.941252E+1
-1.910642E+1
-1.880033E+1
-1.880033E+1
-1.895338E+1
-1.910642E+1
-1.910642E+1
-1.895338E+1
-1.895338E+1
-1.880033E+1
-1.864728E+1
-1.864728E+1
-1.880033E+1
-1.910642E+1
-1.925947E+1
-1.910642E+1
-1.910642E+1
-1.910642E+1
-1.925947E+1
-1.925947E+1
-1.925947E+1
-1.910642E+1
-1.880033E+1
-1.880033E+1
-1.895338E+1
-1.895338E+1
-1.880033E+1
-1.864728E+1
-1.880033E+1
-1.895338E+1
-1.895338E+1
-1.880033E+1
-1.895338E+1
-1.910642E+1
-1.895338E+1
-1.895338E+1
-1.910642E+1
-1.941252E+1
-1.956556E+1
-1.941252E+1
-1.910642E+1
-1.910642E+1
-1.925947E+1
-1.925947E+1
-1.910642E+1
-1.895338E+1
-1.895338E+1
-1.910642E+1
-1.925947E+1
-1.925947E+1
-1.925947E+1
-1.925947E+1
-1.941252E+1
-1.956556E+1
-1.941252E+1
-1.910642E+1
-1.910642E+1
-1.910642E+1
-1.925947E+1
-1.925947E+1
-1.925947E+1
-1.925947E+1
-1.925947E+1
-1.925947E+1
-1.941252E+1
-1.941252E+1
-1.941252E+1
-1.925947E+1
-1.925947E+1
-1.941252E+1
-1.925947E+1
-1.925947E+1
-1.925947E+1
-1.910642E+1
-1.910642E+1
-1.925947E+1
-1.941252E+1
-1.941252E+1
-1.925947E+1
-1.910642E+1
-1.880033E+1
-1.849423E+1
-1.818814E+1
-1.788205E+1
-1.772900E+1
-1.726985E+1
-1.665767E+1
-1.619853E+1
-1.558633E+1
-1.512719E+1
-1.436196E+1
-1.390281E+1
-1.344367E+1
-1.313758E+1
-1.329063E+1
-1.344367E+1
-1.359672E+1
-1.374977E+1
-1.390281E+1
-1.420891E+1
-1.451500E+1
-1.497415E+1
-1.543329E+1
-1.604548E+1
-1.635157E+1
-1.681071E+1
-1.696376E+1
-1.726985E+1
-1.772900E+1
-1.818814E+1
-1.864728E+1
-1.880033E+1
-1.895338E+1
-1.910642E+1
-1.910642E+1
-1.910642E+1
-1.910642E+1
-1.880033E+1
-1.849423E+1
-1.818814E+1
-1.788205E+1
-1.788205E+1
-1.788205E+1
-1.803509E+1
-1.788205E+1
-1.788205E+1
-1.788205E+1
-1.818814E+1
-1.818814E+1
-1.818814E+1
-1.834119E+1
-1.849423E+1
-1.864728E+1
-1.864728E+1
-1.864728E+1
-1.880033E+1
-1.864728E+1
-1.849423E+1
-1.834119E+1
-1.803509E+1
-1.772900E+1
-1.742290E+1
-1.726985E+1
-1.696376E+1
-1.681071E+1
-1.665767E+1
-1.635157E+1
-1.604548E+1
-1.604548E+1
-1.604548E+1
-1.619853E+1
-1.604548E+1
-1.589243E+1
-1.589243E+1
-1.604548E+1
-1.604548E+1
-1.589243E+1
-1.573938E+1
-1.589243E+1
-1.619853E+1
-1.635157E+1
-1.635157E+1
-1.619853E+1
-1.619853E+1
-1.619853E+1
-1.619853E+1
-1.650462E+1
-1.696376E+1
-1.711681E+1
-1.711681E+1
-1.711681E+1
-1.726985E+1
-1.726985E+1
-1.742290E+1
-1.726985E+1
-1.711681E+1
-1.696376E+1
-1.711681E+1
-1.726985E+1
-1.726985E+1
-1.726985E+1
-1.742290E+1
-1.726985E+1
-1.726985E+1
-1.726985E+1
-1.726985E+1
-1.726985E+1
-1.726985E+1
-1.711681E+1
-1.696376E+1
-1.696376E+1
-1.696376E+1
-1.711681E+1
-1.696376E+1
-1.681071E+1
-1.650462E+1
-1.650462E+1
-1.665767E+1
-1.696376E+1
-1.696376E+1
-1.696376E+1
-1.665767E+1
-1.650462E+1
-1.635157E+1
-1.619853E+1
-1.604548E+1
-1.619853E+1
-1.635157E+1
-1.650462E+1
-1.650462E+1
-1.650462E+1
-1.650462E+1
-1.650462E+1
-1.681071E+1
-1.711681E+1
-1.696376E+1
-1.696376E+1
-1.696376E+1
-1.711681E+1
-1.711681E+1
-1.726985E+1
-1.726985E+1
-1.726985E+1
-1.726985E+1
-1.726985E+1
-1.711681E+1
-1.711681E+1
-1.711681E+1
-1.726985E+1
-1.742290E+1
-1.757595E+1
-1.788205E+1
-1.772900E+1
-1.742290E+1
-1.696376E+1
-1.696376E+1
-1.726985E+1
-1.757595E+1
-1.757595E+1
-1.757595E+1
-1.742290E+1
-1.742290E+1
-1.742290E+1
-1.726985E+1
-1.742290E+1
-1.757595E+1
-1.757595E+1
-1.742290E+1
-1.711681E+1
-1.726985E+1
-1.726985E+1
-1.726985E+1
-1.726985E+1
-1.726985E+1
-1.742290E+1
-1.757595E+1
-1.772900E+1
-1.757595E+1
-1.757595E+1
-1.742290E+1
-1.742290E+1
-1.757595E+1
-1.772900E+1
-1.772900E+1
-1.772900E+1
-1.757595E+1
-1.757595E+1
-1.757595E+1
-1.757595E+1
-1.772900E+1
-1.788205E+1
-1.803509E+1
-1.818814E+1
-1.834119E+1
-1.834119E+1
-1.803509E+1
-1.788205E+1
-1.788205E+1
-1.803509E+1
-1.818814E+1
-1.818814E+1
-1.818814E+1
-1.803509E+1
-1.803509E+1
-1.788205E+1
-1.788205E+1
-1.788205E+1
-1.788205E+1
-1.803509E+1
-1.818814E+1
-1.849423E+1
-1.849423E+1
-1.849423E+1
-1.834119E+1
-1.849423E+1
-1.849423E+1
-1.834119E+1
-1.818814E+1
-1.834119E+1
-1.849423E+1
-1.849423E+1
-1.834119E+1
-1.818814E+1
-1.818814E+1
-1.818814E+1
-1.818814E+1
-1.849423E+1
-1.864728E+1
-1.864728E+1
-1.834119E+1
-1.834119E+1
-1.834119E+1
-1.834119E+1
-1.849423E+1
-1.849423E+1
-1.849423E+1
-1.849423E+1
-1.849423E+1
-1.864728E+1
-1.864728E+1
-1.849423E+1
-1.834119E+1
-1.834119E+1
-1.864728E+1
-1.880033E+1
-1.849423E+1
-1.818814E+1
-1.818814E+1
-1.849423E+1
-1.864728E+1
-1.864728E+1
-1.834119E+1
-1.818814E+1
-1.818814E+1
-1.834119E+1
-1.849423E+1
-1.864728E+1
-1.880033E+1
-1.880033E+1
-1.880033E+1
-1.864728E+1
-1.880033E+1
-1.880033E+1
-1.880033E+1
-1.895338E+1
-1.895338E+1
-1.895338E+1
-1.910642E+1
-1.910642E+1
-1.895338E+1
-1.895338E+1
-1.864728E+1
-1.849423E+1
-1.849423E+1
-1.864728E+1
-1.864728E+1
-1.880033E+1
-1.895338E+1
-1.910642E+1
-1.880033E+1
-1.849423E+1
-1.834119E+1
-1.834119E+1
-1.849423E+1
-1.849423E+1
-1.834119E+1
-1.849423E+1
-1.864728E+1
-1.880033E+1
-1.895338E+1
-1.880033E+1
-1.880033E+1
-1.880033E+1
-1.880033E+1
-1.895338E+1
-1.880033E+1
-1.880033E+1
-1.864728E+1
-1.864728E+1
-1.864728E+1
-1.849423E+1
-1.849423E+1
-1.849423E+1
-1.849423E+1
-1.834119E+1
-1.849423E+1
-1.864728E+1
-1.880033E+1
-1.880033E+1
-1.849423E+1
-1.818814E+1
-1.803509E+1
-1.803509E+1
-1.834119E+1
-1.834119E+1
-1.834119E+1
-1.834119E+1
-1.834119E+1
-1.834119E+1
-1.849423E+1
-1.864728E+1
-1.880033E+1
-1.864728E+1
-1.849423E+1
-1.818814E+1
-1.834119E+1
-1.849423E+1
-1.834119E+1
-1.803509E+1
-1.818814E+1
-1.834119E+1
-1.864728E+1
-1.864728E+1
-1.849423E+1
-1.864728E+1
-1.864728E+1
-1.864728E+1
-1.849423E+1
-1.849423E+1
-1.849423E+1
-1.834119E+1
-1.818814E+1
-1.818814E+1
-1.834119E+1
-1.834119E+1
-1.803509E+1
-1.772900E+1
-1.742290E+1
-1.726985E+1
-1.742290E+1
-1.757595E+1
-1.757595E+1
-1.742290E+1
-1.726985E+1
-1.742290E+1
-1.742290E+1
-1.726985E+1
-1.696376E+1
-1.681071E+1
-1.681071E+1
-1.681071E+1
-1.696376E+1
-1.696376E+1
-1.681071E+1
-1.681071E+1
-1.681071E+1
-1.681071E+1
-1.681071E+1
-1.696376E+1
-1.696376E+1
-1.711681E+1
-1.711681E+1
-1.696376E+1
-1.696376E+1
-1.681071E+1
-1.665767E+1
-1.650462E+1
-1.650462E+1
-1.650462E+1
-1.665767E+1
-1.665767E+1
-1.650462E+1
-1.650462E+1
-1.635157E+1
-1.635157E+1
-1.635157E+1
-1.665767E+1
-1.665767E+1
-1.665767E+1
-1.635157E+1
-1.619853E+1
-1.635157E+1
-1.650462E+1
-1.635157E+1
-1.619853E+1
-1.619853E+1
-1.619853E+1
-1.619853E+1
-1.604548E+1
-1.589243E+1
-1.589243E+1
-1.604548E+1
-1.619853E+1
-1.619853E+1
-1.604548E+1
-1.604548E+1
-1.589243E+1
-1.573938E+1
-1.573938E+1
-1.589243E+1
-1.604548E+1
-1.619853E+1
-1.604548E+1
-1.589243E+1
-1.558633E+1
-1.528024E+1
-1.528024E+1
-1.528024E+1
-1.543329E+1
-1.543329E+1
-1.543329E+1
-1.528024E+1
-1.512719E+1
-1.497415E+1
-1.512719E+1
-1.543329E+1
-1.558633E+1
-1.558633E+1
-1.543329E+1
-1.512719E+1
-1.528024E+1
-1.528024E+1
-1.543329E+1
-1.558633E+1
-1.558633E+1
-1.558633E+1
-1.543329E+1
-1.543329E+1
-1.543329E+1
-1.543329E+1
-1.543329E+1
-1.543329E+1
-1.558633E+1
-1.573938E+1
-1.573938E+1
-1.558633E+1
-1.512719E+1
-1.497415E+1
-1.528024E+1
-1.558633E+1
-1.573938E+1
-1.558633E+1
-1.528024E+1
-1.543329E+1
-1.573938E+1
-1.589243E+1
-1.573938E+1
-1.543329E+1
-1.543329E+1
-1.558633E+1
-1.558633E+1
-1.558633E+1
-1.543329E+1
-1.558633E+1
-1.573938E+1
-1.589243E+1
-1.573938E+1
-1.543329E+1
-1.543329E+1
-1.543329E+1
-1.558633E+1
-1.558633E+1
-1.573938E+1
-1.589243E+1
-1.589243E+1
-1.589243E+1
-1.589243E+1
-1.573938E+1
-1.558633E+1
-1.573938E+1
-1.604548E+1
-1.619853E+1
-1.635157E+1
-1.604548E+1
-1.589243E+1
-1.589243E+1
-1.604548E+1
-1.604548E+1
-1.589243E+1
-1.589243E+1
-1.589243E+1
-1.589243E+1
-1.589243E+1
-1.589243E+1
-1.604548E+1
-1.619853E+1
-1.604548E+1
-1.589243E+1
-1.589243E+1
-1.604548E+1
-1.619853E+1
-1.619853E+1
-1.604548E+1
-1.589243E+1
-1.573938E+1
-1.573938E+1
-1.573938E+1
-1.558633E+1
-1.558633E+1
-1.573938E+1
-1.604548E+1
-1.635157E+1
-1.635157E+1
-1.619853E+1
-1.604548E+1
-1.604548E+1
-1.604548E+1
-1.604548E+1
-1.589243E+1
-1.558633E+1
-1.528024E+1
-1.497415E+1
-1.482110E+1
-1.497415E+1
-1.512719E+1
-1.528024E+1
-1.528024E+1
-1.543329E+1
-1.528024E+1
-1.512719E+1
-1.497415E+1
-1.528024E+1
-1.558633E+1
-1.558633E+1
-1.558633E+1
-1.558633E+1
-1.589243E+1
-1.619853E+1
-1.619853E+1
-1.604548E+1
-1.573938E+1
-1.558633E+1
-1.558633E+1
-1.589243E+1
-1.619853E+1
-1.619853E+1
-1.604548E+1
-1.589243E+1
-1.589243E+1
-1.589243E+1
-1.589243E+1
-1.589243E+1
-1.589243E+1
-1.589243E+1
-1.573938E+1
-1.589243E+1
-1.589243E+1
-1.604548E+1
-1.604548E+1
-1.604548E+1
-1.604548E+1
-1.604548E+1
-1.589243E+1
-1.558633E+1
-1.558633E+1
-1.589243E+1
-1.619853E+1
-1.619853E+1
-1.604548E+1
-1.589243E+1
-1.589243E+1
-1.604548E+1
-1.604548E+1
-1.589243E+1
-1.558633E+1
-1.558633E+1
-1.558633E+1
-1.573938E+1
-1.558633E+1
-1.558633E+1
-1.558633E+1
-1.558633E+1
-1.558633E+1
-1.558633E+1
-1.543329E+1
-1.543329E+1
-1.543329E+1
-1.543329E+1
-1.528024E+1
-1.528024E+1
-1.528024E+1
-1.543329E+1
-1.543329E+1
-1.543329E+1
-1.543329E+1
-1.543329E+1
-1.528024E+1
-1.512719E+1
-1.528024E+1
-1.543329E+1
-1.543329E+1
-1.528024E+1
-1.528024E+1
-1.543329E+1
-1.543329E+1
-1.528024E+1
-1.497415E+1
-1.497415E+1
-1.512719E+1
-1.528024E+1
-1.543329E+1
-1.558633E+1
-1.573938E+1
-1.573938E+1
-1.558633E+1
-1.558633E+1
-1.573938E+1
-1.589243E+1
-1.589243E+1
-1.604548E+1
-1.589243E+1
-1.589243E+1
-1.589243E+1
-1.604548E+1
-1.619853E+1
-1.650462E+1
-1.665767E+1
-1.665767E+1
-1.681071E+1
-1.696376E+1
-1.711681E+1
-1.711681E+1
-1.711681E+1
-1.726985E+1
-1.742290E+1
-1.772900E+1
-1.788205E+1
-1.788205E+1
-1.772900E+1
-1.757595E+1
-1.772900E+1
-1.788205E+1
-1.803509E+1
-1.803509E+1
-1.803509E+1
-1.803509E+1
-1.803509E+1
-1.803509E+1
-1.772900E+1
-1.757595E+1
-1.757595E+1
-1.742290E+1
-1.726985E+1
-1.696376E+1
-1.681071E+1
-1.681071E+1
-1.711681E+1
-1.726985E+1
-1.726985E+1
-1.711681E+1
-1.681071E+1
-1.665767E+1
-1.650462E+1
-1.650462E+1
-1.650462E+1
-1.635157E+1
-1.635157E+1
-1.635157E+1
-1.650462E+1
-1.665767E+1
-1.681071E+1
-1.681071E+1
-1.696376E+1
-1.711681E+1
-1.711681E+1
-1.681071E+1
-1.665767E+1
-1.665767E+1
-1.696376E+1
-1.711681E+1
-1.726985E+1
-1.711681E+1
-1.696376E+1
-1.696376E+1
-1.711681E+1
-1.726985E+1
-1.742290E+1
-1.757595E+1
-1.772900E+1
-1.772900E+1
-1.757595E+1
-1.757595E+1
-1.772900E+1
-1.772900E+1
-1.772900E+1
-1.788205E+1
-1.803509E+1
-1.834119E+1
-1.834119E+1
-1.803509E+1
-1.788205E+1
-1.803509E+1
-1.818814E+1
-1.818814E+1
-1.803509E+1
-1.772900E+1
-1.757595E+1
-1.772900E+1
-1.788205E+1
-1.803509E+1
-1.818814E+1
-1.818814E+1
-1.818814E+1
-1.818814E+1
-1.788205E+1
-1.772900E+1
-1.772900E+1
-1.788205E+1
-1.788205E+1
-1.772900E+1
-1.772900E+1
-1.788205E+1
-1.803509E+1
-1.803509E+1
-1.803509E+1
-1.788205E+1
-1.757595E+1
-1.757595E+1
-1.772900E+1
-1.803509E+1
-1.803509E+1
-1.803509E+1
-1.788205E+1
-1.772900E+1
-1.772900E+1
-1.757595E+1
-1.772900E+1
-1.772900E+1
-1.772900E+1
-1.757595E+1
-1.757595E+1
-1.757595E+1
-1.772900E+1
-1.772900E+1
-1.757595E+1
-1.726985E+1
-1.726985E+1
-1.742290E+1
-1.772900E+1
-1.788205E+1
-1.772900E+1
-1.757595E+1
-1.742290E+1
-1.742290E+1
-1.742290E+1
-1.757595E+1
-1.757595E+1
-1.742290E+1
-1.742290E+1
-1.757595E+1
-1.772900E+1
-1.757595E+1
-1.742290E+1
-1.742290E+1
-1.757595E+1
-1.772900E+1
-1.772900E+1
-1.757595E+1
-1.757595E+1
-1.757595E+1
-1.772900E+1
-1.772900E+1
-1.742290E+1
-1.726985E+1
-1.726985E+1
-1.742290E+1
-1.757595E+1
-1.757595E+1
-1.757595E+1
-1.757595E+1
-1.772900E+1
-1.757595E+1
-1.742290E+1
-1.742290E+1
-1.757595E+1
-1.772900E+1
-1.772900E+1
-1.757595E+1
-1.757595E+1
-1.742290E+1
-1.742290E+1
-1.742290E+1
-1.742290E+1
-1.742290E+1
-1.742290E+1
-1.757595E+1
-1.772900E+1
-1.772900E+1
-1.757595E+1
-1.742290E+1
-1.757595E+1
-1.772900E+1
-1.757595E+1
-1.742290E+1
-1.757595E+1
-1.772900E+1
-1.757595E+1
-1.726985E+1
-1.711681E+1
-1.696376E+1
-1.696376E+1
-1.711681E+1
-1.711681E+1
-1.696376E+1
-1.711681E+1
-1.726985E+1
-1.742290E+1
-1.726985E+1
-1.711681E+1
-1.696376E+1
-1.696376E+1
-1.711681E+1
-1.711681E+1
-1.711681E+1
-1.726985E+1
-1.742290E+1
-1.757595E+1
-1.772900E+1
-1.772900E+1
-1.772900E+1
-1.788205E+1
-1.803509E+1
-1.818814E+1
-1.803509E+1
-1.788205E+1
-1.803509E+1
-1.818814E+1
-1.818814E+1
-1.803509E+1
-1.772900E+1
-1.772900E+1
-1.772900E+1
-1.788205E+1
-1.788205E+1
-1.788205E+1
-1.772900E+1
-1.757595E+1
-1.757595E+1
-1.757595E+1
-1.757595E+1
-1.772900E+1
-1.772900E+1
-1.757595E+1
-1.742290E+1
-1.726985E+1
-1.726985E+1
-1.726985E+1
-1.726985E+1
-1.726985E+1
-1.742290E+1
-1.742290E+1
-1.726985E+1
-1.726985E+1
-1.742290E+1
-1.757595E+1
-1.742290E+1
-1.711681E+1
-1.711681E+1
-1.711681E+1
-1.696376E+1
-1.681071E+1
-1.681071E+1
-1.726985E+1
-1.742290E+1
-1.726985E+1
-1.711681E+1
-1.711681E+1
-1.726985E+1
-1.711681E+1
-1.711681E+1
-1.711681E+1
-1.711681E+1
-1.726985E+1
-1.711681E+1
-1.726985E+1
-1.742290E+1
-1.726985E+1
-1.711681E+1
-1.711681E+1
-1.726985E+1
-1.742290E+1
-1.726985E+1
-1.711681E+1
-1.696376E+1
-1.681071E+1
-1.696376E+1
-1.711681E+1
-1.711681E+1
-1.696376E+1
-1.681071E+1
-1.665767E+1
-1.665767E+1
-1.681071E+1
-1.681071E+1
-1.696376E+1
-1.711681E+1
-1.726985E+1
-1.726985E+1
-1.711681E+1
-1.681071E+1
-1.665767E+1
-1.681071E+1
-1.665767E+1
-1.650462E+1
-1.635157E+1
-1.665767E+1
-1.696376E+1
-1.696376E+1
-1.650462E+1
-1.619853E+1
-1.604548E+1
-1.635157E+1
-1.665767E+1
-1.681071E+1
-1.665767E+1
-1.650462E+1
-1.619853E+1
-1.619853E+1
-1.650462E+1
-1.681071E+1
-1.665767E+1
-1.635157E+1
-1.619853E+1
-1.635157E+1
-1.635157E+1
-1.635157E+1
-1.650462E+1
-1.681071E+1
-1.681071E+1
-1.665767E+1
-1.635157E+1
-1.619853E+1
-1.619853E+1
-1.604548E+1
-1.604548E+1
-1.604548E+1
-1.619853E+1
-1.635157E+1
-1.635157E+1
-1.635157E+1
-1.635157E+1
-1.635157E+1
-1.635157E+1
-1.635157E+1
-1.635157E+1
-1.619853E+1
-1.619853E+1
-1.635157E+1
-1.635157E+1
-1.635157E+1
-1.619853E+1
-1.619853E+1
-1.604548E+1
-1.589243E+1
-1.604548E+1
-1.619853E+1
-1.619853E+1
-1.619853E+1
-1.619853E+1
-1.604548E+1
-1.604548E+1
-1.573938E+1
-1.573938E+1
-1.589243E+1
-1.619853E+1
-1.650462E+1
-1.635157E+1
-1.604548E+1
-1.589243E+1
-1.589243E+1
-1.589243E+1
-1.619853E+1
-1.635157E+1
-1.604548E+1
-1.573938E+1
-1.558633E+1
-1.589243E+1
-1.619853E+1
-1.635157E+1
-1.635157E+1
-1.619853E+1
-1.604548E+1
-1.604548E+1
-1.635157E+1
-1.635157E+1
-1.619853E+1
-1.604548E+1
-1.619853E+1
-1.635157E+1
-1.650462E+1
-1.635157E+1
-1.619853E+1
-1.619853E+1
-1.619853E+1
-1.650462E+1
-1.665767E+1
-1.665767E+1
-1.665767E+1
-1.711681E+1
-1.788205E+1
-1.895338E+1
-1.987166E+1
-2.033080E+1
-2.048385E+1
-2.048385E+1
-2.048385E+1
-2.033080E+1
-2.017775E+1
-1.987166E+1
-1.971861E+1
-1.987166E+1
-1.987166E+1
-1.987166E+1
-2.002471E+1
-2.048385E+1
-2.094299E+1
-2.094299E+1
-2.094299E+1
-2.109604E+1
-2.124908E+1
-2.109604E+1
-2.078994E+1
-2.033080E+1
-1.987166E+1
-1.941252E+1
-1.910642E+1
-1.880033E+1
-1.849423E+1
-1.849423E+1
-1.849423E+1
-1.880033E+1
-1.910642E+1
-1.956556E+1
-2.002471E+1
-2.033080E+1
-2.033080E+1
-2.017775E+1
-2.017775E+1
-2.033080E+1
-2.033080E+1
-2.017775E+1
-1.987166E+1
-1.971861E+1
-1.941252E+1
-1.941252E+1
-1.971861E+1
-2.002471E+1
-2.002471E+1
-1.987166E+1
-1.971861E+1
-1.987166E+1
-1.987166E+1
-1.987166E+1
-1.956556E+1
-1.941252E+1
-1.925947E+1
-1.925947E+1
-1.941252E+1
-1.956556E+1
-1.971861E+1
-1.956556E+1
-1.925947E+1
-1.910642E+1
-1.925947E+1
-1.941252E+1
-1.941252E+1
-1.925947E+1
-1.910642E+1
-1.910642E+1
-1.925947E+1
-1.925947E+1
-1.910642E+1
-1.925947E+1
-1.941252E+1
-1.956556E+1
-1.971861E+1
-1.971861E+1
-1.971861E+1
-1.956556E+1
-1.956556E+1
-1.956556E+1
-1.971861E+1
-2.002471E+1
-2.017775E+1
-2.017775E+1
-2.033080E+1
-2.063690E+1
-2.078994E+1
-2.078994E+1
-2.078994E+1
-2.078994E+1
-2.094299E+1
-2.109604E+1
-2.140213E+1
-2.155518E+1
-2.155518E+1
-2.140213E+1
-2.155518E+1
-2.201432E+1
-2.247346E+1
-2.247346E+1
-2.232042E+1
-2.232042E+1
-2.262651E+1
-2.277956E+1
-2.277956E+1
-2.293260E+1
-2.308565E+1
-2.308565E+1
-2.293260E+1
-2.293260E+1
-2.308565E+1
-2.323870E+1
-2.339175E+1
-2.354479E+1
-2.369784E+1
-2.369784E+1
-2.385089E+1
-2.385089E+1
-2.385089E+1
-2.385089E+1
-2.400394E+1
-2.415698E+1
-2.431003E+1
-2.431003E+1
-2.446308E+1
-2.446308E+1
-2.461612E+1
-2.461612E+1
-2.446308E+1
-2.461612E+1
-2.476917E+1
-2.492222E+1
-2.476917E+1
-2.461612E+1
-2.476917E+1
-2.492222E+1
-2.492222E+1
-2.461612E+1
-2.446308E+1
-2.461612E+1
-2.492222E+1
-2.507527E+1
-2.492222E+1
-2.492222E+1
-2.492222E+1
-2.507527E+1
-2.492222E+1
-2.492222E+1
-2.507527E+1
-2.522831E+1
-2.507527E+1
-2.492222E+1
-2.492222E+1
-2.476917E+1
-2.461612E+1
-2.446308E+1
-2.446308E+1
-2.431003E+1
-2.415698E+1
-2.400394E+1
-2.415698E+1
-2.431003E+1
-2.431003E+1
-2.431003E+1
-2.431003E+1
-2.431003E+1
-2.461612E+1
-2.476917E+1
-2.476917E+1
-2.492222E+1
-2.492222E+1
-2.507527E+1
-2.507527E+1
-2.522831E+1
-2.538136E+1
-2.553441E+1
-2.568745E+1
-2.568745E+1
-2.553441E+1
-2.538136E+1
-2.522831E+1
-2.522831E+1
-2.522831E+1
-2.553441E+1
-2.553441E+1
-2.568745E+1
-2.568745E+1
-2.568745E+1
-2.584050E+1
-2.614660E+1
-2.645269E+1
-2.660574E+1
-2.675879E+1
-2.675879E+1
-2.675879E+1
-2.660574E+1
-2.629964E+1
-2.645269E+1
-2.675879E+1
-2.691183E+1
-2.691183E+1
-2.691183E+1
-2.706488E+1
-2.721793E+1
-2.752402E+1
-2.767707E+1
-2.798316E+1
-2.813621E+1
-2.813621E+1
-2.798316E+1
-2.798316E+1
-2.828926E+1
-2.844231E+1
-2.874840E+1
-2.874840E+1
-2.874840E+1
-2.859535E+1
-2.859535E+1
-2.859535E+1
-2.844231E+1
-2.859535E+1
-2.874840E+1
-2.874840E+1
-2.874840E+1
-2.874840E+1
-2.890145E+1
-2.890145E+1
-2.890145E+1
-2.890145E+1
-2.905450E+1
-2.905450E+1
-2.905450E+1
-2.890145E+1
-2.859535E+1
-2.859535E+1
-2.859535E+1
-2.874840E+1
-2.890145E+1
-2.905450E+1
-2.890145E+1
-2.874840E+1
-2.844231E+1
-2.844231E+1
-2.874840E+1
-2.890145E+1
-2.890145E+1
-2.890145E+1
-2.890145E+1
-2.890145E+1
-2.890145E+1
-2.890145E+1
-2.874840E+1
-2.859535E+1
-2.859535E+1
-2.890145E+1
-2.905450E+1
-2.890145E+1
-2.874840E+1
-2.874840E+1
-2.874840E+1
-2.859535E+1
-2.828926E+1
-2.828926E+1
-2.844231E+1
-2.859535E+1
-2.874840E+1
-2.874840E+1
-2.859535E+1
-2.874840E+1
-2.874840E+1
-2.890145E+1
-2.874840E+1
-2.859535E+1
-2.859535E+1
-2.874840E+1
-2.859535E+1
-2.859535E+1
-2.844231E+1
-2.844231E+1
-2.844231E+1
-2.859535E+1
-2.874840E+1
-2.874840E+1
-2.874840E+1
-2.890145E+1
-2.890145E+1
-2.905450E+1
-2.905450E+1
-2.905450E+1
-2.890145E+1
-2.874840E+1
-2.890145E+1
-2.890145E+1
-2.890145E+1
-2.890145E+1
-2.905450E+1
-2.920754E+1
-2.936059E+1
-2.951364E+1
-2.951364E+1
-2.951364E+1
-2.966669E+1
-2.966669E+1
-2.966669E+1
-2.951364E+1
-2.936059E+1
-2.920754E+1
-2.936059E+1
-2.936059E+1
-2.951364E+1
-2.966669E+1
-2.966669E+1
-2.966669E+1
-2.966669E+1
-2.981973E+1
-2.997278E+1
-2.981973E+1
-2.981973E+1
-2.981973E+1
-2.997278E+1
-3.012583E+1
-3.027887E+1
-3.027887E+1
-3.012583E+1
-2.997278E+1
-2.997278E+1
-3.012583E+1
-3.027887E+1
-3.027887E+1
-3.027887E+1
-3.027887E+1
-3.012583E+1
-2.997278E+1
-2.997278E+1
-3.012583E+1
-3.027887E+1
-3.027887E+1
-3.012583E+1
-2.997278E+1
-2.997278E+1
-2.997278E+1
-2.997278E+1
-3.012583E+1
-2.997278E+1
-2.981973E+1
-2.951364E+1
-2.951364E+1
-2.951364E+1
-2.936059E+1
-2.920754E+1
-2.905450E+1
-2.920754E+1
-2.936059E+1
-2.951364E+1
-2.951364E+1
-2.951364E+1
-2.951364E+1
-2.951364E+1
-2.951364E+1
-2.951364E+1
-2.951364E+1
-2.936059E+1
-2.936059E+1
-2.920754E+1
-2.905450E+1
-2.874840E+1
-2.874840E+1
-2.798316E+1
-2.476917E+1
-1.818814E+1
-9.770537E+0
-4.719978E+0
-6.556545E+0
-1.420891E+1
-2.155518E+1
-2.446308E+1
-2.339175E+1
-2.216737E+1
-2.247346E+1
-2.323870E+1
-2.293260E+1
-2.140213E+1
-2.017775E+1
-1.956556E+1
-2.002471E+1
-2.124908E+1
-2.262651E+1
-2.323870E+1
-2.308565E+1
-2.293260E+1
-2.232042E+1
-2.170823E+1
-2.094299E+1
-2.078994E+1
-2.124908E+1
-2.186127E+1
-2.247346E+1
-2.277956E+1
-2.308565E+1
-2.323870E+1
-2.293260E+1
-2.277956E+1
-2.277956E+1
-2.293260E+1
-2.277956E+1
-2.262651E+1
-2.247346E+1
-2.201432E+1
-2.155518E+1
-2.109604E+1
-2.063690E+1
-2.033080E+1
-2.033080E+1
-2.063690E+1
-2.094299E+1
-2.094299E+1
-2.048385E+1
-2.017775E+1
-2.017775E+1
-2.017775E+1
-2.033080E+1
-2.048385E+1
-2.048385E+1
-2.033080E+1
-2.033080E+1
-2.033080E+1
-2.033080E+1
-2.033080E+1
-2.017775E+1
-2.002471E+1
-1.987166E+1
-1.987166E+1
-1.971861E+1
-1.971861E+1
-1.956556E+1
-1.956556E+1
-1.941252E+1
-1.925947E+1
-1.910642E+1
-1.910642E+1
-1.925947E+1
-1.941252E+1
-1.941252E+1
-1.941252E+1
-1.956556E+1
-1.956556E+1
-1.971861E+1
-1.987166E+1
-2.002471E+1
-2.033080E+1
-2.048385E+1
-2.063690E+1
-2.048385E+1
-2.033080E+1
-2.033080E+1
-2.017775E+1
-2.017775E+1
-2.017775E+1
-2.033080E+1
-2.063690E+1
-2.078994E+1
-2.094299E+1
-2.078994E+1
-2.063690E+1
-2.063690E+1
-2.094299E+1
-2.109604E+1
-2.094299E+1
-2.078994E+1
-2.078994E+1
-2.078994E+1
-2.063690E+1
-2.063690E+1
-2.048385E+1
-2.017775E+1
-1.987166E+1
-1.971861E+1
-1.987166E+1
-2.002471E+1
-2.002471E+1
-1.987166E+1
-1.956556E+1
-1.941252E+1
-1.941252E+1
-1.956556E+1
-1.971861E+1
-1.971861E+1
-1.971861E+1
-1.987166E+1
-2.002471E+1
-2.017775E+1
-2.033080E+1
-2.002471E+1
-2.002471E+1
-2.002471E+1
-2.017775E+1
-2.017775E+1
-2.017775E+1
-2.033080E+1
-2.033080E+1
-2.017775E+1
-2.033080E+1
-2.033080E+1
-2.017775E+1
-2.017775E+1
-2.033080E+1
-2.033080E+1
-2.017775E+1
-2.002471E+1
-1.971861E+1
-1.987166E+1
-2.017775E+1
-2.033080E+1
-2.017775E+1
-2.017775E+1
-2.017775E+1
-2.048385E+1
-2.063690E+1
-2.078994E+1
-2.078994E+1
-2.063690E+1
-2.048385E+1
-2.048385E+1
-2.063690E+1
-2.063690E+1
-2.048385E+1
-2.033080E+1
-2.048385E+1
-2.048385E+1
-2.048385E+1
-2.033080E+1
-2.017775E+1
-2.017775E+1
-2.048385E+1
-2.048385E+1
-2.033080E+1
-2.002471E+1
-1.987166E+1
-1.987166E+1
-2.017775E+1
-2.033080E+1
-2.017775E+1
-2.017775E+1
-2.017775E+1
-2.033080E+1
-2.048385E+1
-2.033080E+1
-1.987166E+1
-1.971861E+1
-1.987166E+1
-2.002471E+1
-1.987166E+1
-1.971861E+1
-1.971861E+1
-1.987166E+1
-2.017775E+1
-2.017775E+1
-2.002471E+1
-1.987166E+1
-1.971861E+1
-1.956556E+1
-1.971861E+1
-1.971861E+1
-1.987166E+1
-2.002471E+1
-2.017775E+1
-2.033080E+1
-2.033080E+1
-2.017775E+1
-2.017775E+1
-2.017775E+1
-2.033080E+1
-2.063690E+1
-2.063690E+1
-2.033080E+1
-2.033080E+1
-2.048385E+1
-2.063690E+1
-2.063690E+1
-2.063690E+1
-2.078994E+1
-2.109604E+1
-2.140213E+1
-2.124908E+1
-2.109604E+1
-2.109604E+1
-2.109604E+1
-2.109604E+1
-2.124908E+1
-2.155518E+1
-2.186127E+1
-2.186127E+1
-2.170823E+1
-2.170823E+1
-2.201432E+1
-2.216737E+1
-2.216737E+1
-2.216737E+1
-2.216737E+1
-2.232042E+1
-2.232042E+1
-2.247346E+1
-2.262651E+1
-2.293260E+1
-2.308565E+1
-2.293260E+1
-2.277956E+1
-2.293260E+1
-2.323870E+1
-2.339175E+1
-2.339175E+1
-2.354479E+1
-2.385089E+1
-2.400394E+1
-2.385089E+1
-2.385089E+1
-2.415698E+1
-2.446308E+1
-2.461612E+1
-2.461612E+1
-2.476917E+1
-2.492222E+1
-2.492222E+1
-2.507527E+1
-2.507527E+1
-2.522831E+1
-2.538136E+1
-2.553441E+1
-2.568745E+1
-2.599355E+1
-2.629964E+1
-2.645269E+1
-2.645269E+1
-2.629964E+1
-2.660574E+1
-2.691183E+1
-2.691183E+1
-2.706488E+1
-2.706488E+1
-2.706488E+1
-2.721793E+1
-2.752402E+1
-2.752402E+1
-2.767707E+1
-2.783012E+1
-2.813621E+1
-2.844231E+1
-2.844231E+1
-2.828926E+1
-2.813621E+1
-2.828926E+1
-2.828926E+1
-2.859535E+1
-2.905450E+1
-2.936059E+1
-2.951364E+1
-2.966669E+1
-2.966669E+1
-2.966669E+1
-2.951364E+1
-2.951364E+1
-2.951364E+1
-2.966669E+1
-2.997278E+1
-3.027887E+1
-3.027887E+1
-3.058497E+1
-3.089107E+1
-3.073802E+1
-3.058497E+1
-3.058497E+1
-3.073802E+1
-3.104411E+1
-3.119716E+1
-3.119716E+1
-3.104411E+1
-3.135021E+1
-3.165630E+1
-3.196239E+1
-3.196239E+1
-3.196239E+1
-3.196239E+1
-3.196239E+1
-3.211544E+1
-3.211544E+1
-3.226849E+1
-3.211544E+1
-3.211544E+1
-3.211544E+1
-3.242153E+1
-3.257458E+1
-3.288068E+1
-3.288068E+1
-3.288068E+1
-3.288068E+1
-3.288068E+1
-3.288068E+1
-3.288068E+1
-3.303373E+1
-3.318677E+1
-3.333982E+1
-3.333982E+1
-3.333982E+1
-3.318677E+1
-3.318677E+1
-3.333982E+1
-3.349286E+1
-3.333982E+1
-3.333982E+1
-3.349286E+1
-3.349286E+1
-3.349286E+1
-3.349286E+1
-3.349286E+1
-3.364591E+1
-3.379896E+1
-3.379896E+1
-3.364591E+1
-3.364591E+1
-3.364591E+1
-3.379896E+1
-3.395201E+1
-3.410506E+1
-3.410506E+1
-3.395201E+1
-3.395201E+1
-3.395201E+1
-3.410506E+1
-3.410506E+1
-3.395201E+1
-3.379896E+1
-3.395201E+1
-3.410506E+1
-3.410506E+1
-3.410506E+1
-3.395201E+1
-3.379896E+1
-3.395201E+1
-3.395201E+1
-3.395201E+1
-3.395201E+1
-3.395201E+1
-3.379896E+1
-3.379896E+1
-3.395201E+1
-3.410506E+1
-3.410506E+1
-3.395201E+1
-3.379896E+1
-3.379896E+1
-3.364591E+1
-3.349286E+1
-3.349286E+1
-3.364591E+1
-3.364591E+1
-3.364591E+1
-3.364591E+1
-3.364591E+1
-3.379896E+1
-3.379896E+1
-3.364591E+1
-3.349286E+1
-3.333982E+1
-3.318677E+1
-3.333982E+1
-3.364591E+1
-3.379896E+1
-3.364591E+1
-3.333982E+1
-3.303373E+1
-3.272763E+1
-3.288068E+1
-3.318677E+1
-3.333982E+1
-3.333982E+1
-3.318677E+1
-3.318677E+1
-3.318677E+1
-3.318677E+1
-3.303373E+1
-3.272763E+1
-3.272763E+1
-3.288068E+1
-3.318677E+1
-3.333982E+1
-3.318677E+1
-3.272763E+1
-3.257458E+1
-3.272763E+1
-3.272763E+1
-3.272763E+1
-3.288068E+1
-3.288068E+1
-3.288068E+1
-3.303373E+1
-3.318677E+1
-3.303373E+1
-3.272763E+1
-3.257458E+1
-3.257458E+1
-3.257458E+1
-3.226849E+1
-3.226849E+1
-3.242153E+1
-3.257458E+1
-3.242153E+1
-3.226849E+1
-3.211544E+1
-3.226849E+1
-3.226849E+1
-3.226849E+1
-3.242153E+1
-3.242153E+1
-3.242153E+1
-3.226849E+1
-3.196239E+1
-3.180935E+1
-3.196239E+1
-3.180935E+1
-3.180935E+1
-3.180935E+1
-3.180935E+1
-3.196239E+1
-3.211544E+1
-3.196239E+1
-3.180935E+1
-3.165630E+1
-3.180935E+1
-3.180935E+1
-3.180935E+1
-3.165630E+1
-3.150325E+1
-3.150325E+1
-3.165630E+1
-3.165630E+1
-3.165630E+1
-3.135021E+1
-3.135021E+1
-3.135021E+1
-3.150325E+1
-3.165630E+1
-3.180935E+1
-3.180935E+1
-3.165630E+1
-3.165630E+1
-3.165630E+1
-3.165630E+1
-3.180935E+1
-3.180935E+1
-3.165630E+1
-3.150325E+1
-3.150325E+1
-3.165630E+1
-3.150325E+1
-3.119716E+1
-3.104411E+1
-3.104411E+1
-3.119716E+1
-3.119716E+1
-3.119716E+1
-3.119716E+1
-3.135021E+1
-3.150325E+1
-3.150325E+1
-3.150325E+1
-3.150325E+1
-3.150325E+1
-3.119716E+1
-3.104411E+1
-3.089107E+1
-3.104411E+1
-3.104411E+1
-3.119716E+1
-3.119716E+1
-3.119716E+1
-3.135021E+1
-3.135021E+1
-3.119716E+1
-3.089107E+1
-3.089107E+1
-3.104411E+1
-3.104411E+1
-3.119716E+1
-3.135021E+1
-3.135021E+1
-3.119716E+1
-3.119716E+1
-3.119716E+1
-3.135021E+1
-3.119716E+1
-3.104411E+1
-3.104411E+1
-3.104411E+1
-3.104411E+1
-3.104411E+1
-3.135021E+1
-3.135021E+1
-3.119716E+1
-3.104411E+1
-3.119716E+1
-3.119716E+1
-3.104411E+1
-3.089107E+1
-3.089107E+1
-3.104411E+1
-3.104411E+1
-3.104411E+1
-3.089107E+1
-3.104411E+1
-3.104411E+1
-3.135021E+1
-3.150325E+1
-3.165630E+1
-3.150325E+1
-3.150325E+1
-3.150325E+1
-3.135021E+1
-3.119716E+1
-3.104411E+1
-3.119716E+1
-3.135021E+1
-3.135021E+1
-3.135021E+1
-3.135021E+1
-3.150325E+1
-3.150325E+1
-3.135021E+1
-3.135021E+1
-3.135021E+1
-3.150325E+1
-3.150325E+1
-3.150325E+1
-3.135021E+1
-3.119716E+1
-3.119716E+1
-3.119716E+1
-3.135021E+1
-3.135021E+1
-3.135021E+1
-3.150325E+1
-3.150325E+1
-3.165630E+1
-3.165630E+1
-3.165630E+1
-3.180935E+1
-3.180935E+1
-3.196239E+1
-3.180935E+1
-3.165630E+1
-3.150325E+1
-3.150325E+1
-3.165630E+1
-3.180935E+1
-3.196239E+1
-3.180935E+1
-3.180935E+1
-3.180935E+1
-3.180935E+1
-3.180935E+1
-3.180935E+1
-3.180935E+1
-3.180935E+1
-3.211544E+1
-3.211544E+1
-3.211544E+1
-3.196239E+1
-3.180935E+1
-3.165630E+1
-3.165630E+1
-3.165630E+1
-3.165630E+1
-3.180935E+1
-3.196239E+1
-3.211544E+1
-3.196239E+1
-3.180935E+1
-3.180935E+1
-3.211544E+1
-3.226849E+1
-3.242153E+1
-3.226849E+1
-3.211544E+1
-3.211544E+1
-3.226849E+1
-3.226849E+1
-3.226849E+1
-3.226849E+1
-3.226849E+1
-3.211544E+1
-3.211544E+1
-3.226849E+1
-3.257458E+1
-3.272763E+1
-3.272763E+1
-3.272763E+1
-3.257458E+1
-3.257458E+1
-3.257458E+1
-3.272763E+1
-3.272763E+1
-3.288068E+1
-3.303373E+1
-3.318677E+1
-3.303373E+1
-3.272763E+1
-3.257458E+1
-3.272763E+1
-3.288068E+1
-3.288068E+1
-3.288068E+1
-3.272763E+1
-3.288068E+1
-3.303373E+1
-3.303373E+1
-3.288068E+1
-3.288068E+1
-3.303373E+1
-3.318677E+1
-3.288068E+1
-3.272763E+1
-3.272763E+1
-3.303373E+1
-3.349286E+1
-3.349286E+1
-3.333982E+1
-3.303373E+1
-3.288068E+1
-3.303373E+1
-3.318677E+1
-3.333982E+1
-3.349286E+1
-3.349286E+1
-3.349286E+1
-3.349286E+1
-3.333982E+1
-3.333982E+1
-3.349286E+1
-3.364591E+1
-3.379896E+1
-3.379896E+1
-3.364591E+1
-3.349286E+1
-3.333982E+1
-3.364591E+1
-3.379896E+1
-3.395201E+1
-3.379896E+1
-3.364591E+1
-3.379896E+1
-3.410506E+1
-3.410506E+1
-3.395201E+1
-3.379896E+1
-3.395201E+1
-3.395201E+1
-3.395201E+1
-3.395201E+1
-3.410506E+1
-3.425811E+1
-3.425811E+1
-3.441115E+1
-3.456420E+1
-3.471725E+1
-3.471725E+1
-3.487029E+1
-3.487029E+1
-3.471725E+1
-3.441115E+1
-3.441115E+1
-3.441115E+1
-3.441115E+1
-3.441115E+1
-3.456420E+1
-3.456420E+1
-3.441115E+1
-3.425811E+1
-3.410506E+1
-3.425811E+1
-3.441115E+1
-3.441115E+1
-3.441115E+1
-3.441115E+1
-3.456420E+1
-3.456420E+1
-3.456420E+1
-3.471725E+1
-3.502334E+1
-3.517639E+1
-3.502334E+1
-3.456420E+1
-3.425811E+1
-3.456420E+1
-3.487029E+1
-3.502334E+1
-3.502334E+1
-3.502334E+1
-3.487029E+1
-3.487029E+1
-3.471725E+1
-3.487029E+1
-3.471725E+1
-3.471725E+1
-3.471725E+1
-3.487029E+1
-3.517639E+1
-3.517639E+1
-3.487029E+1
-3.456420E+1
-3.456420E+1
-3.487029E+1
-3.487029E+1
-3.487029E+1
-3.487029E+1
-3.487029E+1
-3.487029E+1
-3.502334E+1
-3.532944E+1
-3.532944E+1
-3.517639E+1
-3.471725E+1
-3.441115E+1
-3.441115E+1
-3.456420E+1
-3.487029E+1
-3.502334E+1
-3.517639E+1
-3.532944E+1
-3.517639E+1
-3.502334E+1
-3.502334E+1
-3.502334E+1
-3.502334E+1
-3.487029E+1
-3.456420E+1
-3.456420E+1
-3.471725E+1
-3.471725E+1
-3.456420E+1
-3.471725E+1
-3.487029E+1
-3.487029E+1
-3.487029E+1
-3.471725E+1
-3.441115E+1
-3.425811E+1
-3.441115E+1
-3.471725E+1
-3.471725E+1
-3.456420E+1
-3.441115E+1
-3.425811E+1
-3.425811E+1
-3.441115E+1
-3.456420E+1
-3.456420E+1
-3.456420E+1
-3.441115E+1
-3.456420E+1
-3.456420E+1
-3.441115E+1
-3.425811E+1
-3.425811E+1
-3.425811E+1
-3.441115E+1
-3.441115E+1
-3.425811E+1
-3.410506E+1
-3.410506E+1
-3.395201E+1
-3.395201E+1
-3.395201E+1
-3.395201E+1
-3.395201E+1
-3.395201E+1
-3.410506E+1
-3.395201E+1
-3.379896E+1
-3.379896E+1
-3.395201E+1
-3.410506E+1
-3.379896E+1
-3.364591E+1
-3.364591E+1
-3.395201E+1
-3.410506E+1
-3.395201E+1
-3.364591E+1
-3.349286E+1
-3.364591E+1
-3.379896E+1
-3.379896E+1
-3.364591E+1
-3.364591E+1
-3.364591E+1
-3.364591E+1
-3.349286E+1
-3.333982E+1
-3.318677E+1
-3.303373E+1
-3.303373E+1
-3.303373E+1
-3.318677E+1
-3.303373E+1
-3.303373E+1
-3.272763E+1
-3.257458E+1
-3.242153E+1
-3.242153E+1
-3.242153E+1
-3.257458E+1
-3.288068E+1
-3.303373E+1
-3.303373E+1
-3.303373E+1
-3.288068E+1
-3.303373E+1
-3.318677E+1
-3.318677E+1
-3.303373E+1
-3.288068E+1
-3.303373E+1
-3.303373E+1
-3.303373E+1
-3.303373E+1
-3.318677E+1
-3.349286E+1
-3.364591E+1
-3.364591E+1
-3.333982E+1
-3.333982E+1
-3.364591E+1
-3.410506E+1
-3.425811E+1
-3.425811E+1
-3.456420E+1
-3.456420E+1
-3.441115E+1
-3.425811E+1
-3.425811E+1
-3.425811E+1
-3.425811E+1
-3.425811E+1
-3.425811E+1
-3.425811E+1
-3.441115E+1
-3.456420E+1
-3.471725E+1
-3.471725E+1
-3.487029E+1
-3.502334E+1
-3.517639E+1
-3.532944E+1
-3.548248E+1
-3.578858E+1
-3.594162E+1
-3.594162E+1
-3.594162E+1
-3.609467E+1
-3.609467E+1
-3.624772E+1
-3.640076E+1
-3.655381E+1
-3.685990E+1
-3.731905E+1
-3.747210E+1
-3.731905E+1
-3.716600E+1
-3.716600E+1
-3.747210E+1
-3.793124E+1
-3.823733E+1
-3.839038E+1
-3.854343E+1
-3.854343E+1
-3.869648E+1
-3.884952E+1
-3.884952E+1
-3.884952E+1
-3.869648E+1
-3.854343E+1
-3.823733E+1
-3.839038E+1
-3.869648E+1
-3.915562E+1
-3.915562E+1
-3.884952E+1
-3.869648E+1
-3.869648E+1
-3.930866E+1
-3.976781E+1
-4.007390E+1
-4.007390E+1
-3.992085E+1
-4.007390E+1
-4.037999E+1
-4.053304E+1
-4.068609E+1
-4.053304E+1
-4.037999E+1
-4.037999E+1
-4.037999E+1
-4.068609E+1
-4.099218E+1
-4.129827E+1
-4.145132E+1
-4.145132E+1
-4.145132E+1
-4.129827E+1
-4.129827E+1
-4.160437E+1
-4.191047E+1
-4.206352E+1
-4.191047E+1
-4.191047E+1
-4.236961E+1
-4.313485E+1
-4.344094E+1
-4.328789E+1
-4.282875E+1
-4.221656E+1
-4.129827E+1
-4.053304E+1
-4.037999E+1
-4.114523E+1
-4.221656E+1
-4.298180E+1
-4.328789E+1
-4.282875E+1
-4.221656E+1
-4.175742E+1
-4.160437E+1
-4.206352E+1
-4.344094E+1
-4.497141E+1
-4.619579E+1
-4.696103E+1
-4.726712E+1
-4.742017E+1
-4.726712E+1
-4.680798E+1
-4.634884E+1
-4.558360E+1
-4.497141E+1
-4.435922E+1
-4.374703E+1
-4.374703E+1
-4.420618E+1
-4.466532E+1
-4.497141E+1
-4.527751E+1
-4.543055E+1
-4.543055E+1
-4.543055E+1
-4.543055E+1
-4.512446E+1
-4.466532E+1
-4.420618E+1
-4.374703E+1
-4.344094E+1
-4.328789E+1
-4.298180E+1
-4.267570E+1
-4.236961E+1
-4.206352E+1
-4.191047E+1
-4.191047E+1
-4.175742E+1
-4.145132E+1
-4.145132E+1
-4.160437E+1
-4.145132E+1
-4.114523E+1
-4.068609E+1
-4.037999E+1
-4.022695E+1
-4.022695E+1
-4.007390E+1
-3.992085E+1
-3.976781E+1
-3.976781E+1
-3.976781E+1
-3.961476E+1
-3.961476E+1
-3.992085E+1
-4.037999E+1
-4.068609E+1
-4.053304E+1
-4.053304E+1
-4.068609E+1
-4.099218E+1
-4.114523E+1
-4.129827E+1
-4.114523E+1
-4.114523E+1
-4.145132E+1
-4.191047E+1
-4.221656E+1
-4.236961E+1
-4.221656E+1
-4.191047E+1
-4.191047E+1
-4.221656E+1
-4.236961E+1
-4.252265E+1
-4.252265E+1
-4.236961E+1
-4.206352E+1
-4.206352E+1
-4.221656E+1
-4.221656E+1
-4.221656E+1
-4.221656E+1
-4.236961E+1
-4.221656E+1
-4.206352E+1
-4.191047E+1
-4.160437E+1
-4.129827E+1
-4.114523E+1
-4.145132E+1
-4.160437E+1
-4.160437E+1
-4.145132E+1
-4.145132E+1
-4.145132E+1
-4.114523E+1
-4.083913E+1
-4.083913E+1
-4.099218E+1
-4.114523E+1
-4.114523E+1
-4.099218E+1
-4.083913E+1
-4.083913E+1
-4.083913E+1
-4.083913E+1
-4.083913E+1
-4.068609E+1
-4.068609E+1
-4.083913E+1
-4.083913E+1
-4.083913E+1
-4.068609E+1
-4.068609E+1
-4.083913E+1
-4.083913E+1
-4.099218E+1
-4.129827E+1
-4.145132E+1
-4.129827E+1
-4.114523E+1
-4.099218E+1
-4.099218E+1
-4.114523E+1
-4.129827E+1
-4.114523E+1
-4.083913E+1
-4.099218E+1
-4.114523E+1
-4.129827E+1
-4.129827E+1
-4.145132E+1
-4.160437E+1
-4.175742E+1
-4.175742E+1
-4.160437E+1
-4.145132E+1
-4.160437E+1
-4.175742E+1
-4.175742E+1
-4.175742E+1
-4.175742E+1
-4.160437E+1
-4.175742E+1
-4.191047E+1
-4.191047E+1
-4.191047E+1
-4.206352E+1
-4.236961E+1
-4.236961E+1
-4.221656E+1
[truncated: 117,821 more chars]
