# Supplementary material for: Performances of the PIPER scalable child human body model in accident reconstruction
Source: PLoS One. 2017 Nov 14;12(11):e0187916. doi: 10.1371/journal.pone.0187916 (PMC5685610; doi:10.1371/journal.pone.0187916)
Supplement: S1 Data — This zip folder contains input accelerations for reproducibility of the accident reconstruction. Also, the readings from the dummy sensor are reported for reproducibility of the calculations. (ZIP) [file pone.0187916.s009.zip › Channel/Channel/CCN_2012_001.051]

Test object number          :1
Name of the channel         :Neck Upper Force Y {FO}
Laboratory channel code     :16NECKUP00Q3FOYP
Customer channel code       :16NECKUP00Q3FOYP
Channel code                :16NECKUP00Q3FOYP
Direction                   :Y
Dimension                   :FO
Channel frequency class     :2000
Unit                        :N
Reference system            :NOVALUE
Transducer type             :Q3NS-114/Y/FO
Transducer id               :NOVALUE
Pre-filter type             :4000Hz 6pole Butterworth (device internal)
Cut off frequency           :4000
Channel amplitude class     :5000
Sampling interval           :5E-5
Bit resolution              :16
Time of first sample        :-0.38835156
Number of samples           :40480
Reference channel           :implicit
Reference channel name      :NOVALUE
Data source                 :transducer
Data status                 :ok
First global maximum value  :3.651839E+2
Time of maximum value       :9.244844E-2
First global minimum value  :-2.075081E+2
Time of minimum value       :9.674844E-2
Start offset interval       :-1.000000E-1
End offset interval         :-5.000000E-2
.ValidationRemark           :Seulement la gamme [-6.0 sec; 35.363 sec] a �t� lue. Gamme demand�e: [-6.0 sec; 40.0 sec].
1.841790E+0
1.994711E+0
2.147633E+0
2.147633E+0
2.147633E+0
2.300555E+0
2.300555E+0
2.300555E+0
2.147633E+0
2.147633E+0
2.147633E+0
1.994711E+0
1.994711E+0
1.841790E+0
1.841790E+0
1.994711E+0
1.994711E+0
1.841790E+0
1.688868E+0
1.841790E+0
1.994711E+0
2.147633E+0
2.147633E+0
2.147633E+0
2.147633E+0
1.841790E+0
1.841790E+0
1.994711E+0
2.300555E+0
2.453477E+0
2.300555E+0
2.147633E+0
1.994711E+0
1.841790E+0
1.841790E+0
1.841790E+0
1.841790E+0
1.841790E+0
1.841790E+0
1.841790E+0
1.994711E+0
2.147633E+0
2.147633E+0
2.147633E+0
1.994711E+0
1.841790E+0
1.841790E+0
1.994711E+0
2.147633E+0
1.994711E+0
1.994711E+0
2.147633E+0
2.300555E+0
2.300555E+0
1.994711E+0
1.688868E+0
1.688868E+0
1.841790E+0
1.994711E+0
1.841790E+0
1.841790E+0
1.841790E+0
1.841790E+0
1.994711E+0
1.994711E+0
1.841790E+0
1.841790E+0
1.688868E+0
1.688868E+0
1.688868E+0
1.841790E+0
1.841790E+0
1.688868E+0
1.688868E+0
1.841790E+0
2.147633E+0
2.147633E+0
1.994711E+0
1.994711E+0
1.841790E+0
1.688868E+0
1.688868E+0
1.535946E+0
1.688868E+0
1.841790E+0
1.994711E+0
1.994711E+0
1.994711E+0
1.994711E+0
2.147633E+0
2.147633E+0
1.994711E+0
1.841790E+0
1.688868E+0
1.688868E+0
1.688868E+0
1.994711E+0
2.147633E+0
2.147633E+0
1.994711E+0
1.841790E+0
1.688868E+0
1.841790E+0
1.841790E+0
1.841790E+0
1.841790E+0
1.994711E+0
1.994711E+0
1.841790E+0
1.688868E+0
1.841790E+0
2.147633E+0
2.300555E+0
2.147633E+0
1.994711E+0
1.994711E+0
1.994711E+0
1.841790E+0
1.841790E+0
1.688868E+0
1.841790E+0
1.994711E+0
2.147633E+0
2.300555E+0
2.147633E+0
1.841790E+0
1.688868E+0
1.688868E+0
1.994711E+0
1.994711E+0
1.994711E+0
1.994711E+0
1.994711E+0
2.147633E+0
2.300555E+0
2.147633E+0
1.994711E+0
1.994711E+0
1.994711E+0
2.147633E+0
2.147633E+0
1.994711E+0
1.841790E+0
1.688868E+0
1.535946E+0
1.535946E+0
1.688868E+0
1.841790E+0
2.147633E+0
2.300555E+0
2.147633E+0
1.688868E+0
1.688868E+0
1.841790E+0
1.994711E+0
1.841790E+0
1.688868E+0
1.688868E+0
1.994711E+0
2.147633E+0
2.147633E+0
1.994711E+0
1.841790E+0
1.841790E+0
1.994711E+0
2.147633E+0
2.147633E+0
2.147633E+0
2.147633E+0
2.147633E+0
1.994711E+0
1.994711E+0
1.841790E+0
1.841790E+0
1.994711E+0
1.841790E+0
1.841790E+0
1.841790E+0
1.688868E+0
1.841790E+0
1.994711E+0
1.994711E+0
1.841790E+0
1.841790E+0
1.994711E+0
2.147633E+0
2.147633E+0
2.300555E+0
2.300555E+0
2.147633E+0
1.994711E+0
1.994711E+0
1.841790E+0
1.994711E+0
2.147633E+0
2.300555E+0
2.300555E+0
2.147633E+0
1.994711E+0
1.841790E+0
1.841790E+0
1.841790E+0
2.147633E+0
2.147633E+0
1.994711E+0
1.841790E+0
1.994711E+0
1.994711E+0
2.147633E+0
1.994711E+0
1.994711E+0
1.994711E+0
2.147633E+0
2.300555E+0
2.147633E+0
1.994711E+0
1.688868E+0
1.535946E+0
1.535946E+0
1.688868E+0
1.841790E+0
1.994711E+0
1.994711E+0
1.994711E+0
1.841790E+0
1.688868E+0
1.688868E+0
1.841790E+0
1.841790E+0
1.994711E+0
2.147633E+0
2.300555E+0
2.147633E+0
1.994711E+0
1.994711E+0
1.994711E+0
1.994711E+0
2.147633E+0
2.147633E+0
1.994711E+0
1.841790E+0
1.841790E+0
1.841790E+0
1.994711E+0
1.994711E+0
1.994711E+0
1.994711E+0
1.688868E+0
1.688868E+0
1.841790E+0
1.994711E+0
2.147633E+0
2.147633E+0
1.994711E+0
1.841790E+0
2.147633E+0
2.300555E+0
2.147633E+0
1.841790E+0
1.841790E+0
2.147633E+0
2.147633E+0
1.994711E+0
1.688868E+0
1.688868E+0
1.994711E+0
2.147633E+0
1.994711E+0
1.688868E+0
1.688868E+0
1.688868E+0
1.841790E+0
1.841790E+0
1.841790E+0
1.841790E+0
1.994711E+0
1.994711E+0
1.841790E+0
1.841790E+0
1.841790E+0
1.994711E+0
2.147633E+0
2.300555E+0
2.147633E+0
2.147633E+0
2.147633E+0
1.994711E+0
1.841790E+0
1.994711E+0
1.994711E+0
2.147633E+0
2.147633E+0
2.147633E+0
2.147633E+0
2.300555E+0
1.994711E+0
1.688868E+0
1.688868E+0
1.994711E+0
2.300555E+0
2.147633E+0
1.994711E+0
1.841790E+0
1.994711E+0
1.994711E+0
2.147633E+0
2.147633E+0
2.147633E+0
2.300555E+0
2.147633E+0
1.994711E+0
1.688868E+0
1.688868E+0
1.841790E+0
1.994711E+0
1.994711E+0
2.147633E+0
2.300555E+0
2.453477E+0
2.147633E+0
2.147633E+0
2.147633E+0
2.147633E+0
2.147633E+0
2.147633E+0
1.841790E+0
1.841790E+0
1.994711E+0
2.300555E+0
2.453477E+0
2.147633E+0
1.994711E+0
1.841790E+0
1.841790E+0
1.994711E+0
2.300555E+0
2.300555E+0
2.300555E+0
2.147633E+0
1.841790E+0
1.688868E+0
1.841790E+0
2.147633E+0
2.300555E+0
2.300555E+0
2.147633E+0
2.147633E+0
2.147633E+0
2.147633E+0
2.300555E+0
2.453477E+0
2.300555E+0
2.147633E+0
1.994711E+0
2.147633E+0
2.300555E+0
2.453477E+0
2.300555E+0
2.300555E+0
2.453477E+0
2.453477E+0
2.300555E+0
2.147633E+0
1.994711E+0
1.841790E+0
1.994711E+0
2.300555E+0
2.300555E+0
2.147633E+0
2.147633E+0
2.147633E+0
2.147633E+0
1.994711E+0
1.994711E+0
2.147633E+0
2.453477E+0
2.453477E+0
2.300555E+0
2.147633E+0
2.147633E+0
2.300555E+0
2.606398E+0
2.606398E+0
2.453477E+0
2.147633E+0
1.994711E+0
2.147633E+0
2.300555E+0
2.300555E+0
2.453477E+0
2.300555E+0
2.147633E+0
1.994711E+0
1.994711E+0
2.147633E+0
2.300555E+0
2.300555E+0
2.300555E+0
2.300555E+0
2.147633E+0
1.994711E+0
1.994711E+0
2.147633E+0
2.606398E+0
2.759320E+0
2.606398E+0
2.453477E+0
2.147633E+0
2.147633E+0
2.300555E+0
2.453477E+0
2.300555E+0
2.300555E+0
2.300555E+0
2.453477E+0
2.453477E+0
2.606398E+0
2.606398E+0
2.453477E+0
2.300555E+0
2.300555E+0
2.453477E+0
2.453477E+0
2.453477E+0
2.453477E+0
2.453477E+0
2.300555E+0
2.300555E+0
2.147633E+0
2.147633E+0
2.300555E+0
2.606398E+0
2.606398E+0
2.453477E+0
2.606398E+0
2.759320E+0
2.759320E+0
2.759320E+0
2.606398E+0
2.453477E+0
2.300555E+0
2.300555E+0
2.453477E+0
2.606398E+0
2.759320E+0
2.759320E+0
2.912242E+0
3.065164E+0
2.912242E+0
2.759320E+0
2.759320E+0
2.912242E+0
2.759320E+0
2.453477E+0
2.147633E+0
2.147633E+0
2.453477E+0
2.912242E+0
3.065164E+0
2.912242E+0
2.759320E+0
2.759320E+0
2.606398E+0
2.606398E+0
2.606398E+0
2.453477E+0
2.606398E+0
2.759320E+0
2.912242E+0
2.912242E+0
2.912242E+0
2.759320E+0
2.759320E+0
2.759320E+0
2.759320E+0
2.606398E+0
2.300555E+0
2.300555E+0
2.453477E+0
2.912242E+0
3.065164E+0
2.912242E+0
2.606398E+0
2.453477E+0
2.606398E+0
2.912242E+0
3.065164E+0
2.912242E+0
2.606398E+0
2.453477E+0
2.453477E+0
2.606398E+0
2.759320E+0
2.912242E+0
2.912242E+0
2.759320E+0
2.606398E+0
2.606398E+0
2.759320E+0
2.912242E+0
2.759320E+0
2.606398E+0
2.606398E+0
2.759320E+0
3.065164E+0
3.065164E+0
2.759320E+0
2.606398E+0
2.759320E+0
2.912242E+0
3.065164E+0
2.912242E+0
2.912242E+0
3.065164E+0
3.218085E+0
3.371007E+0
3.218085E+0
2.912242E+0
2.759320E+0
2.912242E+0
3.065164E+0
3.065164E+0
2.759320E+0
2.606398E+0
2.606398E+0
2.606398E+0
2.759320E+0
2.912242E+0
2.912242E+0
3.065164E+0
3.218085E+0
3.065164E+0
2.912242E+0
3.065164E+0
3.218085E+0
3.218085E+0
2.759320E+0
2.606398E+0
2.759320E+0
3.065164E+0
3.065164E+0
2.912242E+0
2.759320E+0
2.759320E+0
2.759320E+0
2.759320E+0
2.912242E+0
2.912242E+0
2.912242E+0
2.759320E+0
2.912242E+0
3.065164E+0
3.218085E+0
3.218085E+0
2.912242E+0
2.759320E+0
2.606398E+0
2.606398E+0
2.912242E+0
3.065164E+0
3.218085E+0
3.065164E+0
3.065164E+0
3.065164E+0
3.065164E+0
3.218085E+0
3.065164E+0
3.065164E+0
2.912242E+0
2.759320E+0
2.759320E+0
2.912242E+0
2.912242E+0
2.912242E+0
2.759320E+0
2.759320E+0
2.759320E+0
2.912242E+0
3.065164E+0
3.218085E+0
3.065164E+0
2.759320E+0
2.759320E+0
2.759320E+0
2.912242E+0
3.065164E+0
3.065164E+0
2.912242E+0
2.759320E+0
2.606398E+0
2.759320E+0
3.065164E+0
3.218085E+0
3.218085E+0
3.065164E+0
2.912242E+0
2.912242E+0
3.065164E+0
3.065164E+0
2.759320E+0
2.606398E+0
2.759320E+0
3.065164E+0
3.218085E+0
3.218085E+0
3.065164E+0
2.912242E+0
2.912242E+0
3.218085E+0
3.371007E+0
3.371007E+0
3.065164E+0
2.759320E+0
2.606398E+0
2.912242E+0
3.218085E+0
3.371007E+0
3.218085E+0
3.065164E+0
2.912242E+0
2.912242E+0
2.759320E+0
2.606398E+0
2.606398E+0
2.759320E+0
2.759320E+0
2.912242E+0
3.065164E+0
3.218085E+0
3.065164E+0
2.912242E+0
2.912242E+0
3.218085E+0
3.218085E+0
2.912242E+0
2.606398E+0
2.606398E+0
2.912242E+0
3.371007E+0
3.371007E+0
3.218085E+0
3.065164E+0
2.912242E+0
2.759320E+0
2.759320E+0
2.912242E+0
2.912242E+0
2.912242E+0
3.218085E+0
3.218085E+0
3.218085E+0
3.065164E+0
2.759320E+0
2.606398E+0
2.606398E+0
3.065164E+0
3.371007E+0
3.371007E+0
3.218085E+0
2.759320E+0
2.300555E+0
2.147633E+0
2.453477E+0
2.759320E+0
2.912242E+0
2.912242E+0
2.912242E+0
3.065164E+0
3.065164E+0
3.065164E+0
2.912242E+0
3.065164E+0
3.065164E+0
3.218085E+0
3.218085E+0
3.065164E+0
3.065164E+0
2.912242E+0
2.912242E+0
2.759320E+0
2.606398E+0
2.453477E+0
2.453477E+0
2.606398E+0
2.759320E+0
2.606398E+0
2.606398E+0
2.759320E+0
2.912242E+0
2.759320E+0
2.606398E+0
2.759320E+0
2.912242E+0
2.912242E+0
2.912242E+0
2.759320E+0
2.606398E+0
2.606398E+0
2.759320E+0
2.912242E+0
3.065164E+0
3.065164E+0
2.759320E+0
2.606398E+0
2.759320E+0
2.912242E+0
3.065164E+0
2.912242E+0
2.606398E+0
2.453477E+0
2.453477E+0
2.759320E+0
2.759320E+0
2.759320E+0
2.606398E+0
2.759320E+0
2.912242E+0
2.759320E+0
2.759320E+0
2.912242E+0
2.912242E+0
2.759320E+0
2.453477E+0
2.453477E+0
2.453477E+0
2.453477E+0
2.606398E+0
2.606398E+0
2.606398E+0
2.453477E+0
2.300555E+0
2.453477E+0
2.759320E+0
2.912242E+0
2.912242E+0
2.759320E+0
2.606398E+0
2.453477E+0
2.453477E+0
2.606398E+0
2.912242E+0
3.065164E+0
2.912242E+0
2.759320E+0
2.606398E+0
2.606398E+0
2.759320E+0
2.912242E+0
2.759320E+0
2.453477E+0
2.453477E+0
2.606398E+0
2.759320E+0
2.912242E+0
2.912242E+0
2.759320E+0
2.606398E+0
2.759320E+0
2.759320E+0
2.759320E+0
2.912242E+0
2.759320E+0
2.606398E+0
2.453477E+0
2.453477E+0
2.453477E+0
2.759320E+0
2.912242E+0
2.759320E+0
2.606398E+0
2.453477E+0
2.606398E+0
2.453477E+0
2.453477E+0
2.453477E+0
2.606398E+0
2.606398E+0
2.606398E+0
2.453477E+0
2.606398E+0
2.606398E+0
2.606398E+0
2.606398E+0
2.606398E+0
2.453477E+0
2.453477E+0
2.453477E+0
2.606398E+0
2.606398E+0
2.606398E+0
2.453477E+0
2.453477E+0
2.606398E+0
2.606398E+0
2.606398E+0
2.606398E+0
2.606398E+0
2.606398E+0
2.453477E+0
2.300555E+0
2.147633E+0
2.147633E+0
2.300555E+0
2.453477E+0
2.606398E+0
2.606398E+0
2.453477E+0
2.453477E+0
2.300555E+0
2.300555E+0
2.453477E+0
2.453477E+0
2.453477E+0
2.300555E+0
2.300555E+0
2.300555E+0
2.300555E+0
2.453477E+0
2.606398E+0
2.606398E+0
2.606398E+0
2.606398E+0
2.759320E+0
2.453477E+0
2.147633E+0
1.994711E+0
2.147633E+0
2.300555E+0
2.300555E+0
2.147633E+0
2.300555E+0
2.606398E+0
2.606398E+0
2.453477E+0
2.300555E+0
2.453477E+0
2.453477E+0
2.453477E+0
2.453477E+0
2.453477E+0
2.453477E+0
2.300555E+0
2.300555E+0
2.300555E+0
2.453477E+0
2.453477E+0
2.300555E+0
2.300555E+0
2.453477E+0
2.453477E+0
2.300555E+0
2.147633E+0
2.147633E+0
2.147633E+0
2.300555E+0
2.453477E+0
2.300555E+0
2.300555E+0
2.453477E+0
2.606398E+0
2.759320E+0
2.759320E+0
2.606398E+0
2.453477E+0
2.300555E+0
2.147633E+0
2.300555E+0
2.147633E+0
1.994711E+0
1.994711E+0
1.994711E+0
1.994711E+0
1.841790E+0
2.147633E+0
2.453477E+0
2.606398E+0
2.606398E+0
2.453477E+0
2.300555E+0
2.300555E+0
2.300555E+0
2.453477E+0
2.453477E+0
2.300555E+0
2.147633E+0
2.300555E+0
2.453477E+0
2.759320E+0
2.606398E+0
2.300555E+0
1.994711E+0
1.994711E+0
2.147633E+0
2.300555E+0
2.453477E+0
2.606398E+0
2.606398E+0
2.606398E+0
2.606398E+0
2.606398E+0
2.453477E+0
2.453477E+0
2.453477E+0
2.453477E+0
2.453477E+0
2.453477E+0
2.300555E+0
2.147633E+0
1.994711E+0
1.994711E+0
1.994711E+0
2.147633E+0
2.300555E+0
2.606398E+0
2.606398E+0
2.606398E+0
2.453477E+0
2.147633E+0
1.994711E+0
2.147633E+0
2.147633E+0
2.147633E+0
2.147633E+0
2.147633E+0
2.300555E+0
2.147633E+0
1.994711E+0
1.841790E+0
1.994711E+0
1.994711E+0
1.994711E+0
1.841790E+0
1.841790E+0
1.994711E+0
2.147633E+0
1.994711E+0
1.994711E+0
1.994711E+0
2.147633E+0
1.994711E+0
1.994711E+0
1.994711E+0
2.147633E+0
2.147633E+0
2.147633E+0
1.994711E+0
1.841790E+0
1.841790E+0
1.841790E+0
1.841790E+0
1.841790E+0
1.688868E+0
1.841790E+0
1.994711E+0
2.147633E+0
2.147633E+0
2.147633E+0
1.994711E+0
1.841790E+0
1.841790E+0
1.841790E+0
2.147633E+0
2.147633E+0
2.147633E+0
1.994711E+0
1.994711E+0
2.147633E+0
1.994711E+0
1.841790E+0
1.994711E+0
2.300555E+0
2.453477E+0
2.300555E+0
1.994711E+0
1.841790E+0
1.994711E+0
1.994711E+0
1.994711E+0
1.841790E+0
1.841790E+0
1.535946E+0
1.383024E+0
1.535946E+0
1.688868E+0
1.688868E+0
1.841790E+0
1.841790E+0
1.994711E+0
1.994711E+0
1.994711E+0
1.841790E+0
1.688868E+0
1.688868E+0
1.688868E+0
1.688868E+0
1.535946E+0
1.535946E+0
1.688868E+0
1.688868E+0
1.688868E+0
1.688868E+0
1.841790E+0
1.841790E+0
1.688868E+0
1.688868E+0
1.688868E+0
1.688868E+0
1.535946E+0
1.383024E+0
1.535946E+0
1.535946E+0
1.383024E+0
1.383024E+0
1.535946E+0
1.994711E+0
2.147633E+0
1.994711E+0
1.841790E+0
1.841790E+0
1.841790E+0
1.994711E+0
1.994711E+0
1.841790E+0
1.841790E+0
1.841790E+0
1.994711E+0
1.841790E+0
1.688868E+0
1.535946E+0
1.535946E+0
1.841790E+0
1.841790E+0
1.535946E+0
1.535946E+0
1.688868E+0
1.841790E+0
1.841790E+0
1.535946E+0
1.383024E+0
1.535946E+0
1.841790E+0
1.994711E+0
1.994711E+0
1.841790E+0
1.688868E+0
1.841790E+0
1.841790E+0
1.841790E+0
1.688868E+0
1.535946E+0
1.535946E+0
1.535946E+0
1.688868E+0
1.688868E+0
1.841790E+0
1.688868E+0
1.535946E+0
1.383024E+0
1.535946E+0
1.535946E+0
1.535946E+0
1.535946E+0
1.535946E+0
1.230103E+0
1.230103E+0
1.383024E+0
1.688868E+0
1.688868E+0
1.535946E+0
1.535946E+0
1.841790E+0
1.994711E+0
1.994711E+0
1.688868E+0
1.535946E+0
1.383024E+0
1.535946E+0
1.535946E+0
1.535946E+0
1.535946E+0
1.535946E+0
1.535946E+0
1.535946E+0
1.688868E+0
1.688868E+0
1.688868E+0
1.688868E+0
1.535946E+0
1.535946E+0
1.383024E+0
1.535946E+0
1.535946E+0
1.535946E+0
1.688868E+0
1.688868E+0
1.535946E+0
1.383024E+0
1.383024E+0
1.383024E+0
1.383024E+0
1.535946E+0
1.688868E+0
1.688868E+0
1.688868E+0
1.688868E+0
1.535946E+0
1.383024E+0
1.383024E+0
1.383024E+0
1.383024E+0
1.535946E+0
1.688868E+0
1.841790E+0
1.688868E+0
1.535946E+0
1.383024E+0
1.383024E+0
1.535946E+0
1.688868E+0
1.841790E+0
1.841790E+0
1.688868E+0
1.535946E+0
1.535946E+0
1.383024E+0
1.230103E+0
1.230103E+0
1.230103E+0
1.230103E+0
1.230103E+0
1.230103E+0
1.535946E+0
1.535946E+0
1.383024E+0
1.383024E+0
1.383024E+0
1.383024E+0
1.383024E+0
1.383024E+0
1.230103E+0
1.230103E+0
1.230103E+0
1.383024E+0
1.383024E+0
1.383024E+0
1.383024E+0
1.535946E+0
1.535946E+0
1.383024E+0
1.230103E+0
1.230103E+0
1.230103E+0
1.230103E+0
1.230103E+0
1.230103E+0
1.230103E+0
1.383024E+0
1.383024E+0
1.230103E+0
1.230103E+0
1.230103E+0
1.383024E+0
1.077181E+0
7.713373E-1
7.713373E-1
9.242591E-1
1.230103E+0
1.383024E+0
1.230103E+0
1.077181E+0
9.242591E-1
1.077181E+0
1.230103E+0
1.230103E+0
1.383024E+0
1.383024E+0
1.230103E+0
1.077181E+0
1.230103E+0
1.230103E+0
1.230103E+0
1.077181E+0
7.713373E-1
7.713373E-1
9.242591E-1
1.077181E+0
1.077181E+0
1.077181E+0
9.242591E-1
6.184155E-1
6.184155E-1
7.713373E-1
1.077181E+0
1.077181E+0
7.713373E-1
7.713373E-1
9.242591E-1
9.242591E-1
7.713373E-1
4.654938E-1
4.654938E-1
6.184155E-1
7.713373E-1
7.713373E-1
6.184155E-1
6.184155E-1
6.184155E-1
7.713373E-1
7.713373E-1
9.242591E-1
1.077181E+0
9.242591E-1
6.184155E-1
4.654938E-1
6.184155E-1
7.713373E-1
9.242591E-1
9.242591E-1
6.184155E-1
4.654938E-1
3.125720E-1
4.654938E-1
6.184155E-1
9.242591E-1
1.077181E+0
9.242591E-1
6.184155E-1
4.654938E-1
4.654938E-1
3.125720E-1
1.596503E-1
1.596503E-1
1.596503E-1
6.728573E-3
3.125720E-1
4.654938E-1
6.184155E-1
6.184155E-1
4.654938E-1
1.596503E-1
1.596503E-1
4.654938E-1
6.184155E-1
6.184155E-1
3.125720E-1
1.596503E-1
6.728573E-3
1.596503E-1
3.125720E-1
4.654938E-1
4.654938E-1
3.125720E-1
1.596503E-1
3.125720E-1
4.654938E-1
6.184155E-1
4.654938E-1
3.125720E-1
4.654938E-1
4.654938E-1
1.596503E-1
6.728573E-3
6.728573E-3
3.125720E-1
3.125720E-1
1.596503E-1
6.728573E-3
6.728573E-3
6.728573E-3
1.596503E-1
3.125720E-1
3.125720E-1
3.125720E-1
1.596503E-1
6.728573E-3
6.728573E-3
6.728573E-3
6.728573E-3
1.596503E-1
4.654938E-1
6.184155E-1
4.654938E-1
1.596503E-1
6.728573E-3
1.596503E-1
3.125720E-1
1.596503E-1
-1.461932E-1
-1.461932E-1
1.596503E-1
3.125720E-1
1.596503E-1
6.728573E-3
-1.461932E-1
-1.461932E-1
6.728573E-3
1.596503E-1
1.596503E-1
1.596503E-1
6.728573E-3
6.728573E-3
1.596503E-1
3.125720E-1
3.125720E-1
1.596503E-1
-1.461932E-1
-2.991150E-1
-1.461932E-1
6.728573E-3
1.596503E-1
6.728573E-3
-1.461932E-1
-1.461932E-1
-1.461932E-1
-1.461932E-1
-1.461932E-1
-1.461932E-1
-2.991150E-1
-2.991150E-1
6.728573E-3
1.596503E-1
1.596503E-1
6.728573E-3
-1.461932E-1
6.728573E-3
6.728573E-3
6.728573E-3
6.728573E-3
1.596503E-1
3.125720E-1
4.654938E-1
3.125720E-1
-1.461932E-1
-4.520367E-1
-4.520367E-1
-1.461932E-1
6.728573E-3
-1.461932E-1
-1.461932E-1
-2.991150E-1
-4.520367E-1
-4.520367E-1
-2.991150E-1
-1.461932E-1
-1.461932E-1
-2.991150E-1
-4.520367E-1
-4.520367E-1
-1.461932E-1
6.728573E-3
-1.461932E-1
-2.991150E-1
-4.520367E-1
-4.520367E-1
-2.991150E-1
-2.991150E-1
-4.520367E-1
-6.049585E-1
-4.520367E-1
-1.461932E-1
6.728573E-3
6.728573E-3
-2.991150E-1
-6.049585E-1
-4.520367E-1
-2.991150E-1
-2.991150E-1
-2.991150E-1
-2.991150E-1
-1.461932E-1
-1.461932E-1
-1.461932E-1
-1.461932E-1
-1.461932E-1
6.728573E-3
6.728573E-3
-1.461932E-1
-4.520367E-1
-4.520367E-1
-1.461932E-1
6.728573E-3
6.728573E-3
6.728573E-3
6.728573E-3
6.728573E-3
6.728573E-3
-1.461932E-1
-4.520367E-1
-7.578803E-1
-7.578803E-1
-6.049585E-1
-2.991150E-1
-1.461932E-1
-4.520367E-1
-7.578803E-1
-9.108021E-1
-6.049585E-1
-4.520367E-1
-6.049585E-1
-6.049585E-1
-4.520367E-1
-4.520367E-1
-4.520367E-1
-6.049585E-1
-7.578803E-1
-7.578803E-1
-6.049585E-1
-4.520367E-1
-2.991150E-1
-6.049585E-1
-7.578803E-1
-7.578803E-1
-6.049585E-1
-4.520367E-1
-4.520367E-1
-7.578803E-1
-9.108021E-1
-9.108021E-1
-4.520367E-1
-2.991150E-1
-2.991150E-1
-6.049585E-1
-7.578803E-1
-7.578803E-1
-6.049585E-1
-6.049585E-1
-7.578803E-1
-7.578803E-1
-7.578803E-1
-7.578803E-1
-7.578803E-1
-6.049585E-1
-4.520367E-1
-4.520367E-1
-4.520367E-1
-6.049585E-1
-6.049585E-1
-6.049585E-1
-4.520367E-1
-6.049585E-1
-7.578803E-1
-6.049585E-1
-7.578803E-1
-9.108021E-1
-9.108021E-1
-9.108021E-1
-7.578803E-1
-7.578803E-1
-7.578803E-1
-6.049585E-1
-6.049585E-1
-6.049585E-1
-7.578803E-1
-9.108021E-1
-9.108021E-1
-7.578803E-1
-9.108021E-1
-9.108021E-1
-9.108021E-1
-6.049585E-1
-4.520367E-1
-6.049585E-1
-1.063724E+0
-1.063724E+0
-9.108021E-1
-9.108021E-1
-9.108021E-1
-1.063724E+0
-9.108021E-1
-7.578803E-1
-9.108021E-1
-1.063724E+0
-1.063724E+0
-9.108021E-1
-7.578803E-1
-9.108021E-1
-1.063724E+0
-1.216645E+0
-1.063724E+0
-7.578803E-1
-7.578803E-1
-1.063724E+0
-1.369567E+0
-1.522489E+0
-1.369567E+0
-1.216645E+0
-1.216645E+0
-1.216645E+0
-1.216645E+0
-1.216645E+0
-1.063724E+0
-1.063724E+0
-1.063724E+0
-1.063724E+0
-1.369567E+0
-1.522489E+0
-1.369567E+0
-1.369567E+0
-1.369567E+0
-1.369567E+0
-1.522489E+0
-1.369567E+0
-9.108021E-1
-9.108021E-1
-1.216645E+0
-1.675411E+0
-1.675411E+0
-1.522489E+0
-1.216645E+0
-1.369567E+0
-1.522489E+0
-1.675411E+0
-1.675411E+0
-1.522489E+0
-1.522489E+0
-1.675411E+0
-1.675411E+0
-1.369567E+0
-1.216645E+0
-1.369567E+0
-1.522489E+0
-1.522489E+0
-1.369567E+0
-1.369567E+0
-1.369567E+0
-1.828332E+0
-1.981254E+0
-1.828332E+0
-1.522489E+0
-1.522489E+0
-1.675411E+0
-1.828332E+0
-1.828332E+0
-1.675411E+0
-1.522489E+0
-1.522489E+0
-1.522489E+0
-1.369567E+0
-1.369567E+0
-1.369567E+0
-1.522489E+0
-1.675411E+0
-1.828332E+0
-1.675411E+0
-1.675411E+0
-1.675411E+0
-1.981254E+0
-1.981254E+0
-1.981254E+0
-1.828332E+0
-1.675411E+0
-1.675411E+0
-1.828332E+0
-1.828332E+0
-1.981254E+0
-1.981254E+0
-1.828332E+0
-1.675411E+0
-1.522489E+0
-1.675411E+0
-1.675411E+0
-1.828332E+0
-1.981254E+0
-1.981254E+0
-1.981254E+0
-1.828332E+0
-1.828332E+0
-1.828332E+0
-1.981254E+0
-1.981254E+0
-1.981254E+0
-1.981254E+0
-1.981254E+0
-1.981254E+0
-1.828332E+0
-1.675411E+0
-1.675411E+0
-1.981254E+0
-2.287098E+0
-2.440019E+0
-2.287098E+0
-2.134176E+0
-1.828332E+0
-1.675411E+0
-1.981254E+0
-2.287098E+0
-2.287098E+0
-2.134176E+0
-1.981254E+0
-1.981254E+0
-1.828332E+0
-1.828332E+0
-1.828332E+0
-1.981254E+0
-2.134176E+0
-2.134176E+0
-1.981254E+0
-1.981254E+0
-1.981254E+0
-1.981254E+0
-1.828332E+0
-1.828332E+0
-1.828332E+0
-1.981254E+0
-1.981254E+0
-1.981254E+0
-1.981254E+0
-2.134176E+0
-2.134176E+0
-2.134176E+0
-2.134176E+0
-1.981254E+0
-1.981254E+0
-1.828332E+0
-1.828332E+0
-1.981254E+0
-2.134176E+0
-2.287098E+0
-2.440019E+0
-2.440019E+0
-2.287098E+0
-2.287098E+0
-2.134176E+0
-1.981254E+0
-1.981254E+0
-1.981254E+0
-2.134176E+0
-2.134176E+0
-1.981254E+0
-1.981254E+0
-1.981254E+0
-1.981254E+0
-2.134176E+0
-2.134176E+0
-1.981254E+0
-1.981254E+0
-1.981254E+0
-2.287098E+0
-2.440019E+0
-2.287098E+0
-2.134176E+0
-1.981254E+0
-1.981254E+0
-1.981254E+0
-2.134176E+0
-1.981254E+0
-1.981254E+0
-1.981254E+0
-1.981254E+0
-1.981254E+0
-1.981254E+0
-1.981254E+0
-1.981254E+0
-2.134176E+0
-2.440019E+0
-2.440019E+0
-2.287098E+0
-2.287098E+0
-2.287098E+0
-2.134176E+0
-1.981254E+0
-2.134176E+0
-2.440019E+0
-2.440019E+0
-2.440019E+0
-2.287098E+0
-2.440019E+0
-2.440019E+0
-2.440019E+0
-2.287098E+0
-2.287098E+0
-2.287098E+0
-2.287098E+0
-2.287098E+0
-2.134176E+0
-2.134176E+0
-1.981254E+0
-1.981254E+0
-1.981254E+0
-2.287098E+0
-2.440019E+0
-2.287098E+0
-1.981254E+0
-1.981254E+0
-2.287098E+0
-2.440019E+0
-2.440019E+0
-2.287098E+0
-2.287098E+0
-2.440019E+0
-2.592941E+0
-2.440019E+0
-2.440019E+0
-2.440019E+0
-2.440019E+0
-2.440019E+0
-2.440019E+0
-2.592941E+0
-2.745863E+0
-2.745863E+0
-2.592941E+0
-2.440019E+0
-2.440019E+0
-2.592941E+0
-2.440019E+0
-2.287098E+0
-2.134176E+0
-2.287098E+0
-2.592941E+0
-2.592941E+0
-2.745863E+0
-2.745863E+0
-2.592941E+0
-2.287098E+0
-2.287098E+0
-2.287098E+0
-2.440019E+0
-2.287098E+0
-2.287098E+0
-2.287098E+0
-2.440019E+0
-2.592941E+0
-2.440019E+0
-2.440019E+0
-2.440019E+0
-2.592941E+0
-2.440019E+0
-2.287098E+0
-2.287098E+0
-2.134176E+0
-2.287098E+0
-2.440019E+0
-2.440019E+0
-2.440019E+0
-2.287098E+0
-2.134176E+0
-2.287098E+0
-2.440019E+0
-2.592941E+0
-2.440019E+0
-2.287098E+0
-2.287098E+0
-2.592941E+0
-2.592941E+0
-2.592941E+0
-2.440019E+0
-2.592941E+0
-2.745863E+0
-2.745863E+0
-2.440019E+0
-2.440019E+0
-2.592941E+0
-2.592941E+0
-2.592941E+0
-2.287098E+0
-2.287098E+0
-2.287098E+0
-2.745863E+0
-3.051706E+0
-3.051706E+0
-2.898785E+0
-2.745863E+0
-2.898785E+0
-2.898785E+0
-2.592941E+0
-2.287098E+0
-2.287098E+0
-2.134176E+0
-2.134176E+0
-2.287098E+0
-2.592941E+0
-2.898785E+0
-3.051706E+0
-2.898785E+0
-2.592941E+0
-2.592941E+0
-2.592941E+0
-2.592941E+0
-2.592941E+0
-2.440019E+0
-2.592941E+0
-2.745863E+0
-2.592941E+0
-2.592941E+0
-2.592941E+0
-2.745863E+0
-2.592941E+0
-2.440019E+0
-2.287098E+0
-2.440019E+0
-2.592941E+0
-2.592941E+0
-2.745863E+0
-2.745863E+0
-2.440019E+0
-2.287098E+0
-2.592941E+0
-2.745863E+0
-2.745863E+0
-2.592941E+0
-2.592941E+0
-2.745863E+0
-3.051706E+0
-3.051706E+0
-2.898785E+0
-2.745863E+0
-2.592941E+0
-2.745863E+0
-2.745863E+0
-2.898785E+0
-2.898785E+0
-2.898785E+0
-2.898785E+0
-2.898785E+0
-2.745863E+0
-2.745863E+0
-2.745863E+0
-2.898785E+0
-2.898785E+0
-2.898785E+0
-2.745863E+0
-2.592941E+0
-2.592941E+0
-2.592941E+0
-2.592941E+0
-2.592941E+0
-2.745863E+0
-2.898785E+0
-2.745863E+0
-2.592941E+0
-2.592941E+0
-2.745863E+0
-2.745863E+0
-2.440019E+0
-2.440019E+0
-2.592941E+0
-2.898785E+0
-3.051706E+0
-2.745863E+0
-2.440019E+0
-2.287098E+0
-2.440019E+0
-2.745863E+0
-2.745863E+0
-2.440019E+0
-2.440019E+0
-2.592941E+0
-2.745863E+0
-2.745863E+0
-2.592941E+0
-2.440019E+0
-2.592941E+0
-2.592941E+0
-2.592941E+0
-2.592941E+0
-2.745863E+0
-2.592941E+0
-2.592941E+0
-2.592941E+0
-2.745863E+0
-2.898785E+0
-2.898785E+0
-2.745863E+0
-2.745863E+0
-2.745863E+0
-2.592941E+0
-2.592941E+0
-2.592941E+0
-2.592941E+0
-2.745863E+0
-2.898785E+0
-2.898785E+0
-2.745863E+0
-2.745863E+0
-2.745863E+0
-2.745863E+0
-2.592941E+0
-2.440019E+0
-2.592941E+0
-2.745863E+0
-2.898785E+0
-2.898785E+0
-2.745863E+0
-2.745863E+0
-2.898785E+0
-2.898785E+0
-2.898785E+0
-2.898785E+0
-2.898785E+0
-2.745863E+0
-2.592941E+0
-2.440019E+0
-2.440019E+0
-2.592941E+0
-2.592941E+0
-2.745863E+0
-2.745863E+0
-2.745863E+0
-2.592941E+0
-2.745863E+0
-2.898785E+0
-3.051706E+0
-3.051706E+0
-2.898785E+0
-2.745863E+0
-2.745863E+0
-2.592941E+0
-2.592941E+0
-2.592941E+0
-2.592941E+0
-2.592941E+0
-2.592941E+0
-2.592941E+0
-2.745863E+0
-2.898785E+0
-2.898785E+0
-2.592941E+0
-2.440019E+0
-2.440019E+0
-2.898785E+0
-3.357550E+0
-3.204628E+0
-2.898785E+0
-2.592941E+0
-2.745863E+0
-2.898785E+0
-2.898785E+0
-2.745863E+0
-2.745863E+0
-3.051706E+0
-3.051706E+0
-3.051706E+0
-3.051706E+0
-2.898785E+0
-2.898785E+0
-2.745863E+0
-2.898785E+0
-2.898785E+0
-2.898785E+0
-2.592941E+0
-2.440019E+0
-2.592941E+0
-2.898785E+0
-2.898785E+0
-2.745863E+0
-2.745863E+0
-2.745863E+0
-2.898785E+0
-3.051706E+0
-3.204628E+0
-3.051706E+0
-2.898785E+0
-2.898785E+0
-3.051706E+0
-3.204628E+0
-3.204628E+0
-3.051706E+0
-2.745863E+0
-2.440019E+0
-2.592941E+0
-2.898785E+0
-3.204628E+0
-3.051706E+0
-2.745863E+0
-2.592941E+0
-2.745863E+0
-2.898785E+0
-3.051706E+0
-3.051706E+0
-2.898785E+0
-2.745863E+0
-2.898785E+0
-3.051706E+0
-3.051706E+0
-3.051706E+0
-3.051706E+0
-2.898785E+0
-2.592941E+0
-2.592941E+0
-2.592941E+0
-2.440019E+0
-2.440019E+0
-2.592941E+0
-3.051706E+0
-3.204628E+0
-3.204628E+0
-2.898785E+0
-2.745863E+0
-2.898785E+0
-2.898785E+0
-2.898785E+0
-2.898785E+0
-2.745863E+0
-2.592941E+0
-2.592941E+0
-2.745863E+0
-2.898785E+0
-2.898785E+0
-2.898785E+0
-2.745863E+0
-2.592941E+0
-2.592941E+0
-2.745863E+0
-2.745863E+0
-2.745863E+0
-2.745863E+0
-2.592941E+0
-2.592941E+0
-2.745863E+0
-2.898785E+0
-3.204628E+0
-3.204628E+0
-3.051706E+0
-2.745863E+0
-2.592941E+0
-2.440019E+0
-2.440019E+0
-2.592941E+0
-2.745863E+0
-2.745863E+0
-2.592941E+0
-2.592941E+0
-2.592941E+0
-2.745863E+0
-2.898785E+0
-2.745863E+0
-2.592941E+0
-2.440019E+0
-2.440019E+0
-2.592941E+0
-2.592941E+0
-2.592941E+0
-2.745863E+0
-2.745863E+0
-2.745863E+0
-2.592941E+0
-2.592941E+0
-2.898785E+0
-3.204628E+0
-3.051706E+0
-2.745863E+0
-2.440019E+0
-2.440019E+0
-2.745863E+0
-2.745863E+0
-2.745863E+0
-2.592941E+0
-2.745863E+0
-2.898785E+0
-2.898785E+0
-2.898785E+0
-2.745863E+0
-2.592941E+0
-2.592941E+0
-2.745863E+0
-2.745863E+0
-2.745863E+0
-2.592941E+0
-2.287098E+0
-2.287098E+0
-2.287098E+0
-2.440019E+0
-2.440019E+0
-2.440019E+0
-2.440019E+0
-2.440019E+0
-2.592941E+0
-2.745863E+0
-2.745863E+0
-2.592941E+0
-2.592941E+0
-2.745863E+0
-2.745863E+0
-2.745863E+0
-2.898785E+0
-2.898785E+0
-2.745863E+0
-2.440019E+0
-2.287098E+0
-2.287098E+0
-2.287098E+0
-2.592941E+0
-2.592941E+0
-2.592941E+0
-2.440019E+0
-2.440019E+0
-2.440019E+0
-2.440019E+0
-2.440019E+0
-2.592941E+0
-2.745863E+0
-2.898785E+0
-2.745863E+0
-2.592941E+0
-2.440019E+0
-2.440019E+0
-2.440019E+0
-2.440019E+0
-2.440019E+0
-2.287098E+0
-2.287098E+0
-2.440019E+0
-2.592941E+0
-2.592941E+0
-2.287098E+0
-2.134176E+0
-2.287098E+0
-2.440019E+0
-2.745863E+0
-2.745863E+0
-2.745863E+0
-2.592941E+0
-2.440019E+0
-2.592941E+0
-2.745863E+0
-2.745863E+0
-2.440019E+0
-2.287098E+0
-2.440019E+0
-2.745863E+0
-2.898785E+0
-2.745863E+0
-2.592941E+0
-2.287098E+0
-2.440019E+0
-2.745863E+0
-2.898785E+0
-2.745863E+0
-2.440019E+0
-2.287098E+0
-2.440019E+0
-2.592941E+0
-2.745863E+0
-2.745863E+0
-2.898785E+0
-2.745863E+0
-2.440019E+0
-2.440019E+0
-2.592941E+0
-2.592941E+0
-2.592941E+0
-2.592941E+0
-2.592941E+0
-2.592941E+0
-2.440019E+0
-2.440019E+0
-2.287098E+0
-2.440019E+0
-2.287098E+0
-2.287098E+0
-2.440019E+0
-2.592941E+0
-2.592941E+0
-2.592941E+0
-2.592941E+0
-2.592941E+0
-2.592941E+0
-2.440019E+0
-2.287098E+0
-2.287098E+0
-2.287098E+0
-2.287098E+0
-2.592941E+0
-2.745863E+0
-2.898785E+0
-2.592941E+0
-2.440019E+0
-2.440019E+0
-2.745863E+0
-2.745863E+0
-2.745863E+0
-2.592941E+0
-2.440019E+0
-2.440019E+0
-2.592941E+0
-2.745863E+0
-2.745863E+0
-2.745863E+0
-2.745863E+0
-2.745863E+0
-2.592941E+0
-2.592941E+0
-2.592941E+0
-2.592941E+0
-2.592941E+0
-2.592941E+0
-2.592941E+0
-2.592941E+0
-2.592941E+0
-2.592941E+0
-2.440019E+0
-2.287098E+0
-2.287098E+0
-2.440019E+0
-2.592941E+0
-2.745863E+0
-2.898785E+0
-2.898785E+0
-2.745863E+0
-2.440019E+0
-2.287098E+0
-2.592941E+0
-2.898785E+0
-3.051706E+0
-2.898785E+0
-2.592941E+0
-2.440019E+0
-2.440019E+0
-2.440019E+0
-2.745863E+0
-2.898785E+0
-2.898785E+0
-2.592941E+0
-2.592941E+0
-2.745863E+0
-2.745863E+0
-2.592941E+0
-2.745863E+0
-2.898785E+0
-2.898785E+0
-2.898785E+0
-2.898785E+0
-2.745863E+0
-2.745863E+0
-2.592941E+0
-2.592941E+0
-2.440019E+0
-2.440019E+0
-2.440019E+0
-2.592941E+0
-2.592941E+0
-2.440019E+0
-2.592941E+0
-2.592941E+0
-2.592941E+0
-2.592941E+0
-2.745863E+0
-2.745863E+0
-2.745863E+0
-2.745863E+0
-2.745863E+0
-2.745863E+0
-2.745863E+0
-2.592941E+0
-2.745863E+0
-2.898785E+0
-2.898785E+0
-2.745863E+0
-2.745863E+0
-2.745863E+0
-2.745863E+0
-2.745863E+0
-2.592941E+0
-2.592941E+0
-2.898785E+0
-3.051706E+0
-3.204628E+0
-2.898785E+0
-2.287098E+0
-2.134176E+0
-2.440019E+0
-2.745863E+0
-2.745863E+0
-2.745863E+0
-2.745863E+0
-2.745863E+0
-2.745863E+0
-2.592941E+0
-2.440019E+0
-2.287098E+0
-2.440019E+0
-2.592941E+0
-2.745863E+0
-2.592941E+0
-2.592941E+0
-2.745863E+0
-2.898785E+0
-3.051706E+0
-2.745863E+0
-2.592941E+0
-2.592941E+0
-2.592941E+0
-2.440019E+0
-2.287098E+0
-2.287098E+0
-2.440019E+0
-2.592941E+0
-2.745863E+0
-2.745863E+0
-2.592941E+0
-2.592941E+0
-2.592941E+0
-2.592941E+0
-2.440019E+0
-2.440019E+0
-2.440019E+0
-2.592941E+0
-2.898785E+0
-2.898785E+0
-2.745863E+0
-2.592941E+0
-2.745863E+0
-2.745863E+0
-2.898785E+0
-2.898785E+0
-2.745863E+0
-2.745863E+0
-2.592941E+0
-2.592941E+0
-2.440019E+0
-2.440019E+0
-2.745863E+0
-2.898785E+0
-2.592941E+0
-2.287098E+0
-2.134176E+0
-2.134176E+0
-2.440019E+0
-2.745863E+0
-2.898785E+0
-2.592941E+0
-2.287098E+0
-2.287098E+0
-2.440019E+0
-2.440019E+0
-2.287098E+0
-2.287098E+0
-2.440019E+0
-2.592941E+0
-2.592941E+0
-2.592941E+0
-2.592941E+0
-2.745863E+0
-2.592941E+0
-2.287098E+0
-2.134176E+0
-2.440019E+0
-2.745863E+0
-2.592941E+0
-2.287098E+0
-1.981254E+0
-1.981254E+0
-2.134176E+0
-2.287098E+0
-2.287098E+0
-2.440019E+0
-2.592941E+0
-2.592941E+0
-2.440019E+0
-2.134176E+0
-1.981254E+0
-2.134176E+0
-2.287098E+0
-2.287098E+0
-2.134176E+0
-1.981254E+0
-1.981254E+0
-2.134176E+0
-2.440019E+0
-2.287098E+0
-2.134176E+0
-2.134176E+0
-2.134176E+0
-2.134176E+0
-1.981254E+0
-1.828332E+0
-1.828332E+0
-1.981254E+0
-2.287098E+0
-2.287098E+0
-1.981254E+0
-1.522489E+0
-1.522489E+0
-1.981254E+0
-2.287098E+0
-2.287098E+0
-1.981254E+0
-1.828332E+0
-1.828332E+0
-1.981254E+0
-2.134176E+0
-2.134176E+0
-1.981254E+0
-1.981254E+0
-1.828332E+0
-1.828332E+0
-1.675411E+0
-1.828332E+0
-1.828332E+0
-1.981254E+0
-1.675411E+0
-1.522489E+0
-1.675411E+0
-1.828332E+0
-1.828332E+0
-1.675411E+0
-1.522489E+0
-1.522489E+0
-1.675411E+0
-1.981254E+0
-2.134176E+0
-1.981254E+0
-2.134176E+0
-2.287098E+0
-2.440019E+0
-2.287098E+0
-2.134176E+0
-2.287098E+0
-2.287098E+0
-2.134176E+0
-1.828332E+0
-1.675411E+0
-1.675411E+0
-1.675411E+0
-1.675411E+0
-1.675411E+0
-1.675411E+0
-1.675411E+0
-1.675411E+0
-1.675411E+0
-1.675411E+0
-1.675411E+0
-1.675411E+0
-1.828332E+0
-1.828332E+0
-1.828332E+0
-1.675411E+0
-1.369567E+0
-1.369567E+0
-1.522489E+0
-1.675411E+0
-1.675411E+0
-1.828332E+0
-1.981254E+0
-1.981254E+0
-1.981254E+0
-1.981254E+0
-1.981254E+0
-1.981254E+0
-1.828332E+0
-1.828332E+0
-1.828332E+0
-1.828332E+0
-1.981254E+0
-1.981254E+0
-1.828332E+0
-1.675411E+0
-1.522489E+0
-1.522489E+0
-1.675411E+0
-1.981254E+0
-2.287098E+0
-2.134176E+0
-1.828332E+0
-1.522489E+0
-1.675411E+0
-1.981254E+0
-2.134176E+0
-1.828332E+0
-1.675411E+0
-1.522489E+0
-1.828332E+0
-1.981254E+0
-2.134176E+0
-2.134176E+0
-2.134176E+0
-1.828332E+0
-1.675411E+0
-1.675411E+0
-1.828332E+0
-1.828332E+0
-1.828332E+0
-1.675411E+0
-1.828332E+0
-2.134176E+0
-1.981254E+0
-1.828332E+0
-1.828332E+0
-1.981254E+0
-2.134176E+0
-2.134176E+0
-2.134176E+0
-1.981254E+0
-1.828332E+0
-1.828332E+0
-1.828332E+0
-1.828332E+0
-1.828332E+0
-1.675411E+0
-1.522489E+0
-1.369567E+0
-1.522489E+0
-1.828332E+0
-1.828332E+0
-1.675411E+0
-1.675411E+0
-1.675411E+0
-1.675411E+0
-1.828332E+0
-1.828332E+0
-1.981254E+0
-1.981254E+0
-1.828332E+0
-1.675411E+0
-1.675411E+0
-1.828332E+0
-1.981254E+0
-1.828332E+0
-1.675411E+0
-1.675411E+0
-1.675411E+0
-1.828332E+0
-1.828332E+0
-1.675411E+0
-1.522489E+0
-1.369567E+0
-1.369567E+0
-1.522489E+0
-1.675411E+0
-1.675411E+0
-1.522489E+0
-1.216645E+0
-1.216645E+0
-1.216645E+0
-1.522489E+0
-1.828332E+0
-1.981254E+0
-1.675411E+0
-1.522489E+0
-1.369567E+0
-1.369567E+0
-1.522489E+0
-1.675411E+0
-1.675411E+0
-1.522489E+0
-1.369567E+0
-1.522489E+0
-1.675411E+0
-1.675411E+0
-1.675411E+0
-1.369567E+0
-1.369567E+0
-1.522489E+0
-1.522489E+0
-1.369567E+0
-1.063724E+0
-1.063724E+0
-1.063724E+0
-1.216645E+0
-1.369567E+0
-1.369567E+0
-9.108021E-1
-7.578803E-1
-9.108021E-1
-1.216645E+0
-1.216645E+0
-1.216645E+0
-1.063724E+0
-1.216645E+0
-1.369567E+0
-1.522489E+0
-1.522489E+0
-1.369567E+0
-1.369567E+0
-1.369567E+0
-1.369567E+0
-1.216645E+0
-1.063724E+0
-9.108021E-1
-1.063724E+0
-1.369567E+0
-1.522489E+0
-1.369567E+0
-1.369567E+0
-1.369567E+0
-1.522489E+0
-1.369567E+0
-1.216645E+0
-1.063724E+0
-1.216645E+0
-1.369567E+0
-1.369567E+0
-1.216645E+0
-1.216645E+0
-1.216645E+0
-1.216645E+0
-1.369567E+0
-1.369567E+0
-1.216645E+0
-1.063724E+0
-1.216645E+0
-1.369567E+0
-1.216645E+0
-1.216645E+0
-1.063724E+0
-1.063724E+0
-1.063724E+0
-1.063724E+0
-9.108021E-1
-9.108021E-1
-1.063724E+0
-1.063724E+0
-1.063724E+0
-1.063724E+0
-9.108021E-1
-9.108021E-1
-1.216645E+0
-1.369567E+0
-1.522489E+0
-1.369567E+0
-1.216645E+0
-1.216645E+0
-1.369567E+0
-1.522489E+0
-1.369567E+0
-1.216645E+0
-1.216645E+0
-1.369567E+0
-1.216645E+0
-9.108021E-1
-7.578803E-1
-9.108021E-1
-9.108021E-1
-7.578803E-1
-7.578803E-1
-7.578803E-1
-7.578803E-1
-9.108021E-1
-1.063724E+0
-1.216645E+0
-1.216645E+0
-1.063724E+0
-9.108021E-1
-9.108021E-1
-1.063724E+0
-1.216645E+0
-1.063724E+0
-1.063724E+0
-9.108021E-1
-1.063724E+0
-1.063724E+0
-1.063724E+0
-1.063724E+0
-1.063724E+0
-9.108021E-1
-9.108021E-1
-9.108021E-1
-9.108021E-1
-9.108021E-1
-9.108021E-1
-9.108021E-1
-1.063724E+0
-1.063724E+0
-1.063724E+0
-9.108021E-1
-9.108021E-1
-9.108021E-1
-9.108021E-1
-9.108021E-1
-7.578803E-1
-7.578803E-1
-9.108021E-1
-6.049585E-1
-4.520367E-1
-4.520367E-1
-6.049585E-1
-6.049585E-1
-7.578803E-1
-9.108021E-1
-9.108021E-1
-7.578803E-1
-7.578803E-1
-7.578803E-1
-7.578803E-1
-6.049585E-1
-6.049585E-1
-9.108021E-1
-1.063724E+0
-9.108021E-1
-6.049585E-1
-6.049585E-1
-6.049585E-1
-9.108021E-1
-9.108021E-1
-1.063724E+0
-1.216645E+0
-1.216645E+0
-7.578803E-1
-4.520367E-1
-4.520367E-1
-6.049585E-1
-6.049585E-1
-6.049585E-1
-6.049585E-1
-7.578803E-1
-7.578803E-1
-4.520367E-1
-1.461932E-1
-1.461932E-1
-2.991150E-1
-4.520367E-1
-4.520367E-1
-4.520367E-1
-2.991150E-1
-4.520367E-1
-6.049585E-1
-6.049585E-1
-4.520367E-1
-4.520367E-1
-7.578803E-1
-6.049585E-1
-2.991150E-1
6.728573E-3
6.728573E-3
-1.461932E-1
-2.991150E-1
-2.991150E-1
-2.991150E-1
-1.461932E-1
-1.461932E-1
-1.461932E-1
-1.461932E-1
-1.461932E-1
-2.991150E-1
-1.461932E-1
6.728573E-3
-1.461932E-1
-4.520367E-1
-4.520367E-1
-4.520367E-1
-2.991150E-1
-1.461932E-1
-1.461932E-1
-1.461932E-1
-2.991150E-1
6.728573E-3
6.728573E-3
6.728573E-3
-1.461932E-1
-1.461932E-1
-1.461932E-1
6.728573E-3
1.596503E-1
3.125720E-1
3.125720E-1
3.125720E-1
1.596503E-1
3.125720E-1
4.654938E-1
3.125720E-1
1.596503E-1
1.596503E-1
3.125720E-1
3.125720E-1
1.596503E-1
1.596503E-1
1.596503E-1
3.125720E-1
1.596503E-1
1.596503E-1
3.125720E-1
4.654938E-1
4.654938E-1
3.125720E-1
1.596503E-1
1.596503E-1
4.654938E-1
6.184155E-1
7.713373E-1
6.184155E-1
3.125720E-1
3.125720E-1
3.125720E-1
6.184155E-1
6.184155E-1
4.654938E-1
4.654938E-1
4.654938E-1
6.184155E-1
6.184155E-1
4.654938E-1
3.125720E-1
1.596503E-1
1.596503E-1
6.728573E-3
1.596503E-1
4.654938E-1
4.654938E-1
1.596503E-1
1.596503E-1
4.654938E-1
4.654938E-1
4.654938E-1
4.654938E-1
4.654938E-1
6.184155E-1
6.184155E-1
4.654938E-1
4.654938E-1
4.654938E-1
4.654938E-1
3.125720E-1
3.125720E-1
3.125720E-1
4.654938E-1
6.184155E-1
7.713373E-1
7.713373E-1
6.184155E-1
4.654938E-1
4.654938E-1
6.184155E-1
7.713373E-1
7.713373E-1
6.184155E-1
4.654938E-1
4.654938E-1
6.184155E-1
6.184155E-1
4.654938E-1
3.125720E-1
4.654938E-1
7.713373E-1
7.713373E-1
4.654938E-1
3.125720E-1
4.654938E-1
7.713373E-1
9.242591E-1
7.713373E-1
6.184155E-1
4.654938E-1
3.125720E-1
4.654938E-1
4.654938E-1
6.184155E-1
6.184155E-1
6.184155E-1
4.654938E-1
4.654938E-1
4.654938E-1
6.184155E-1
7.713373E-1
9.242591E-1
7.713373E-1
6.184155E-1
4.654938E-1
4.654938E-1
4.654938E-1
4.654938E-1
3.125720E-1
1.596503E-1
1.596503E-1
1.596503E-1
4.654938E-1
4.654938E-1
4.654938E-1
3.125720E-1
3.125720E-1
4.654938E-1
6.184155E-1
4.654938E-1
1.596503E-1
1.596503E-1
3.125720E-1
4.654938E-1
4.654938E-1
3.125720E-1
3.125720E-1
1.596503E-1
1.596503E-1
3.125720E-1
4.654938E-1
6.184155E-1
6.184155E-1
7.713373E-1
7.713373E-1
4.654938E-1
3.125720E-1
3.125720E-1
3.125720E-1
3.125720E-1
6.184155E-1
7.713373E-1
6.184155E-1
3.125720E-1
1.596503E-1
1.596503E-1
4.654938E-1
6.184155E-1
6.184155E-1
4.654938E-1
4.654938E-1
4.654938E-1
4.654938E-1
4.654938E-1
3.125720E-1
3.125720E-1
4.654938E-1
6.184155E-1
6.184155E-1
4.654938E-1
4.654938E-1
3.125720E-1
4.654938E-1
7.713373E-1
7.713373E-1
3.125720E-1
1.596503E-1
3.125720E-1
6.184155E-1
7.713373E-1
4.654938E-1
3.125720E-1
3.125720E-1
3.125720E-1
3.125720E-1
3.125720E-1
4.654938E-1
3.125720E-1
1.596503E-1
1.596503E-1
4.654938E-1
6.184155E-1
4.654938E-1
1.596503E-1
6.728573E-3
6.728573E-3
3.125720E-1
4.654938E-1
3.125720E-1
6.728573E-3
6.728573E-3
1.596503E-1
1.596503E-1
1.596503E-1
1.596503E-1
1.596503E-1
1.596503E-1
1.596503E-1
6.728573E-3
6.728573E-3
1.596503E-1
1.596503E-1
6.728573E-3
6.728573E-3
1.596503E-1
3.125720E-1
3.125720E-1
1.596503E-1
-1.461932E-1
-1.461932E-1
6.728573E-3
3.125720E-1
3.125720E-1
3.125720E-1
3.125720E-1
4.654938E-1
4.654938E-1
3.125720E-1
3.125720E-1
3.125720E-1
3.125720E-1
1.596503E-1
1.596503E-1
3.125720E-1
6.184155E-1
6.184155E-1
6.184155E-1
3.125720E-1
1.596503E-1
3.125720E-1
4.654938E-1
4.654938E-1
4.654938E-1
6.184155E-1
6.184155E-1
6.184155E-1
4.654938E-1
1.596503E-1
1.596503E-1
3.125720E-1
6.184155E-1
7.713373E-1
7.713373E-1
7.713373E-1
6.184155E-1
7.713373E-1
9.242591E-1
7.713373E-1
6.184155E-1
4.654938E-1
6.184155E-1
9.242591E-1
1.230103E+0
7.713373E-1
3.125720E-1
3.125720E-1
6.184155E-1
7.713373E-1
9.242591E-1
9.242591E-1
9.242591E-1
9.242591E-1
9.242591E-1
1.077181E+0
1.230103E+0
1.230103E+0
9.242591E-1
7.713373E-1
9.242591E-1
9.242591E-1
9.242591E-1
7.713373E-1
7.713373E-1
7.713373E-1
1.077181E+0
1.077181E+0
1.077181E+0
7.713373E-1
7.713373E-1
7.713373E-1
9.242591E-1
9.242591E-1
1.077181E+0
1.230103E+0
1.230103E+0
1.230103E+0
1.077181E+0
1.077181E+0
1.230103E+0
1.230103E+0
1.230103E+0
1.077181E+0
1.230103E+0
1.230103E+0
1.077181E+0
1.077181E+0
1.077181E+0
1.230103E+0
1.230103E+0
1.077181E+0
1.077181E+0
1.077181E+0
1.230103E+0
1.383024E+0
1.230103E+0
1.230103E+0
1.077181E+0
1.077181E+0
1.230103E+0
1.535946E+0
1.688868E+0
1.688868E+0
1.688868E+0
1.688868E+0
1.688868E+0
1.535946E+0
1.535946E+0
1.383024E+0
1.383024E+0
1.688868E+0
1.841790E+0
1.841790E+0
1.688868E+0
1.688868E+0
1.841790E+0
2.300555E+0
2.300555E+0
2.147633E+0
1.841790E+0
1.535946E+0
1.535946E+0
1.535946E+0
1.688868E+0
1.688868E+0
1.688868E+0
1.688868E+0
1.688868E+0
1.841790E+0
1.841790E+0
1.841790E+0
1.994711E+0
1.994711E+0
1.841790E+0
1.535946E+0
1.535946E+0
1.688868E+0
1.841790E+0
1.994711E+0
1.994711E+0
1.994711E+0
1.841790E+0
1.994711E+0
1.994711E+0
1.994711E+0
1.994711E+0
1.994711E+0
2.147633E+0
2.147633E+0
2.147633E+0
1.994711E+0
2.300555E+0
2.453477E+0
2.300555E+0
2.147633E+0
2.147633E+0
2.147633E+0
2.147633E+0
2.147633E+0
2.147633E+0
2.147633E+0
2.300555E+0
2.300555E+0
2.147633E+0
2.147633E+0
2.300555E+0
2.453477E+0
2.606398E+0
2.453477E+0
2.147633E+0
2.147633E+0
2.453477E+0
2.606398E+0
2.453477E+0
2.300555E+0
2.300555E+0
2.300555E+0
2.606398E+0
2.606398E+0
2.453477E+0
2.453477E+0
2.453477E+0
2.606398E+0
2.606398E+0
2.606398E+0
2.759320E+0
2.759320E+0
2.606398E+0
2.606398E+0
2.606398E+0
2.759320E+0
2.759320E+0
2.606398E+0
2.453477E+0
2.453477E+0
2.759320E+0
2.912242E+0
2.912242E+0
2.912242E+0
2.912242E+0
2.912242E+0
2.912242E+0
2.759320E+0
2.759320E+0
2.759320E+0
2.759320E+0
2.606398E+0
2.606398E+0
2.606398E+0
2.759320E+0
2.912242E+0
2.912242E+0
2.912242E+0
2.912242E+0
2.759320E+0
2.759320E+0
2.912242E+0
3.065164E+0
3.065164E+0
3.065164E+0
3.065164E+0
2.912242E+0
2.912242E+0
2.912242E+0
2.912242E+0
2.912242E+0
3.065164E+0
3.218085E+0
3.371007E+0
3.371007E+0
3.371007E+0
3.218085E+0
3.218085E+0
3.218085E+0
3.218085E+0
3.218085E+0
3.218085E+0
3.218085E+0
3.371007E+0
3.523929E+0
3.371007E+0
3.371007E+0
3.371007E+0
3.371007E+0
3.523929E+0
3.523929E+0
3.371007E+0
3.371007E+0
3.523929E+0
3.676851E+0
3.676851E+0
3.676851E+0
3.523929E+0
3.523929E+0
3.676851E+0
3.676851E+0
3.676851E+0
3.676851E+0
3.676851E+0
3.523929E+0
3.676851E+0
3.829772E+0
3.982694E+0
3.982694E+0
3.982694E+0
4.135616E+0
3.982694E+0
3.982694E+0
3.982694E+0
3.982694E+0
3.982694E+0
3.829772E+0
3.982694E+0
4.135616E+0
4.135616E+0
4.135616E+0
3.982694E+0
4.135616E+0
4.288537E+0
4.441459E+0
4.135616E+0
3.982694E+0
3.982694E+0
3.982694E+0
3.982694E+0
4.135616E+0
4.288537E+0
4.441459E+0
4.441459E+0
4.288537E+0
4.288537E+0
4.288537E+0
4.135616E+0
4.135616E+0
4.135616E+0
4.288537E+0
4.441459E+0
4.288537E+0
4.288537E+0
4.288537E+0
4.441459E+0
4.441459E+0
4.441459E+0
4.594381E+0
4.594381E+0
4.441459E+0
4.288537E+0
4.288537E+0
4.288537E+0
4.441459E+0
4.441459E+0
4.288537E+0
4.441459E+0
4.747303E+0
4.900225E+0
4.594381E+0
4.288537E+0
4.135616E+0
4.288537E+0
4.594381E+0
4.747303E+0
4.441459E+0
4.441459E+0
4.441459E+0
4.594381E+0
4.747303E+0
4.594381E+0
4.594381E+0
4.441459E+0
4.441459E+0
4.135616E+0
4.288537E+0
4.441459E+0
4.747303E+0
4.441459E+0
4.135616E+0
3.982694E+0
4.135616E+0
4.288537E+0
4.288537E+0
4.288537E+0
4.441459E+0
4.441459E+0
4.441459E+0
4.441459E+0
4.441459E+0
4.441459E+0
4.288537E+0
4.288537E+0
3.982694E+0
3.982694E+0
4.135616E+0
4.288537E+0
4.288537E+0
4.288537E+0
4.288537E+0
4.288537E+0
4.288537E+0
4.288537E+0
4.441459E+0
4.441459E+0
4.441459E+0
4.441459E+0
4.135616E+0
4.135616E+0
4.135616E+0
4.135616E+0
4.135616E+0
4.135616E+0
4.135616E+0
3.982694E+0
3.982694E+0
3.982694E+0
3.982694E+0
3.982694E+0
3.982694E+0
4.135616E+0
4.441459E+0
4.441459E+0
4.441459E+0
4.135616E+0
4.135616E+0
4.441459E+0
4.441459E+0
4.288537E+0
3.982694E+0
3.829772E+0
3.676851E+0
3.829772E+0
4.135616E+0
4.288537E+0
4.288537E+0
3.982694E+0
3.829772E+0
3.829772E+0
3.982694E+0
3.982694E+0
3.982694E+0
4.135616E+0
4.135616E+0
3.829772E+0
3.523929E+0
3.523929E+0
3.829772E+0
4.135616E+0
4.288537E+0
4.288537E+0
4.441459E+0
4.288537E+0
4.135616E+0
4.135616E+0
4.135616E+0
4.135616E+0
3.982694E+0
3.982694E+0
3.829772E+0
3.829772E+0
3.829772E+0
3.829772E+0
3.829772E+0
3.982694E+0
3.982694E+0
4.288537E+0
4.441459E+0
4.441459E+0
4.288537E+0
4.135616E+0
3.829772E+0
3.829772E+0
4.135616E+0
4.288537E+0
4.135616E+0
3.982694E+0
3.982694E+0
3.982694E+0
3.982694E+0
4.135616E+0
4.288537E+0
4.288537E+0
4.135616E+0
3.829772E+0
3.676851E+0
3.676851E+0
3.523929E+0
3.523929E+0
3.676851E+0
3.829772E+0
3.982694E+0
3.982694E+0
3.676851E+0
3.676851E+0
3.676851E+0
3.829772E+0
3.982694E+0
3.829772E+0
3.676851E+0
3.829772E+0
3.829772E+0
3.829772E+0
3.676851E+0
3.676851E+0
3.982694E+0
4.135616E+0
4.135616E+0
3.829772E+0
3.982694E+0
4.135616E+0
4.135616E+0
3.982694E+0
3.829772E+0
3.829772E+0
3.982694E+0
3.982694E+0
3.982694E+0
4.135616E+0
3.982694E+0
3.829772E+0
3.676851E+0
3.829772E+0
3.982694E+0
3.829772E+0
3.676851E+0
3.523929E+0
3.676851E+0
4.135616E+0
4.135616E+0
4.135616E+0
3.982694E+0
3.829772E+0
3.829772E+0
3.982694E+0
4.135616E+0
4.135616E+0
3.982694E+0
3.829772E+0
3.829772E+0
3.676851E+0
3.829772E+0
3.829772E+0
3.829772E+0
3.829772E+0
3.982694E+0
3.982694E+0
3.829772E+0
3.676851E+0
3.829772E+0
4.135616E+0
4.288537E+0
4.441459E+0
4.288537E+0
4.288537E+0
4.135616E+0
4.288537E+0
4.288537E+0
4.288537E+0
4.135616E+0
4.288537E+0
4.288537E+0
4.135616E+0
3.829772E+0
3.676851E+0
3.829772E+0
4.135616E+0
4.288537E+0
4.288537E+0
4.288537E+0
4.441459E+0
4.441459E+0
4.288537E+0
4.288537E+0
4.441459E+0
4.594381E+0
4.594381E+0
4.594381E+0
4.594381E+0
4.747303E+0
4.747303E+0
4.594381E+0
4.594381E+0
4.441459E+0
4.441459E+0
4.441459E+0
4.594381E+0
4.594381E+0
4.594381E+0
4.441459E+0
4.441459E+0
4.747303E+0
4.747303E+0
4.747303E+0
4.594381E+0
4.594381E+0
4.747303E+0
4.747303E+0
4.747303E+0
4.594381E+0
4.594381E+0
4.594381E+0
4.747303E+0
4.900225E+0
4.900225E+0
4.747303E+0
4.747303E+0
4.900225E+0
5.053146E+0
4.900225E+0
4.900225E+0
4.747303E+0
4.747303E+0
4.747303E+0
4.747303E+0
4.900225E+0
4.747303E+0
4.747303E+0
4.900225E+0
5.053146E+0
5.358990E+0
5.358990E+0
5.206068E+0
4.900225E+0
4.747303E+0
4.747303E+0
4.747303E+0
5.053146E+0
5.358990E+0
5.511912E+0
5.358990E+0
5.206068E+0
5.206068E+0
5.511912E+0
5.664833E+0
5.664833E+0
5.511912E+0
5.358990E+0
5.511912E+0
5.664833E+0
5.664833E+0
5.664833E+0
5.511912E+0
5.511912E+0
5.358990E+0
5.511912E+0
5.664833E+0
5.817755E+0
5.970676E+0
5.664833E+0
5.358990E+0
5.206068E+0
5.358990E+0
5.664833E+0
5.817755E+0
5.817755E+0
5.664833E+0
5.664833E+0
5.664833E+0
5.664833E+0
5.511912E+0
5.511912E+0
5.511912E+0
5.664833E+0
5.817755E+0
5.817755E+0
5.817755E+0
5.817755E+0
5.817755E+0
5.664833E+0
5.664833E+0
5.664833E+0
5.664833E+0
5.817755E+0
5.817755E+0
5.970676E+0
6.123599E+0
6.123599E+0
5.970676E+0
5.970676E+0
5.970676E+0
5.970676E+0
5.817755E+0
5.664833E+0
5.664833E+0
5.817755E+0
5.970676E+0
6.123599E+0
6.276520E+0
6.123599E+0
5.970676E+0
5.970676E+0
6.123599E+0
5.970676E+0
5.817755E+0
5.664833E+0
5.664833E+0
5.511912E+0
5.511912E+0
5.511912E+0
5.817755E+0
6.276520E+0
6.429442E+0
6.276520E+0
5.970676E+0
5.817755E+0
5.817755E+0
6.123599E+0
6.123599E+0
6.123599E+0
5.970676E+0
5.970676E+0
6.123599E+0
6.276520E+0
6.123599E+0
6.123599E+0
5.970676E+0
5.970676E+0
5.817755E+0
5.817755E+0
5.970676E+0
6.123599E+0
6.123599E+0
5.970676E+0
5.970676E+0
6.276520E+0
6.429442E+0
6.276520E+0
6.123599E+0
6.123599E+0
6.123599E+0
6.123599E+0
6.123599E+0
6.123599E+0
5.970676E+0
5.817755E+0
5.817755E+0
6.123599E+0
6.429442E+0
6.276520E+0
6.276520E+0
6.429442E+0
6.582364E+0
6.582364E+0
6.429442E+0
6.123599E+0
6.123599E+0
6.276520E+0
6.123599E+0
5.970676E+0
5.970676E+0
6.123599E+0
6.429442E+0
6.735286E+0
6.582364E+0
6.276520E+0
6.276520E+0
6.276520E+0
6.276520E+0
5.970676E+0
5.817755E+0
6.123599E+0
6.582364E+0
6.582364E+0
6.276520E+0
5.970676E+0
6.123599E+0
6.276520E+0
6.276520E+0
5.970676E+0
5.817755E+0
5.970676E+0
6.276520E+0
6.429442E+0
6.276520E+0
6.123599E+0
6.123599E+0
6.276520E+0
6.429442E+0
6.429442E+0
6.276520E+0
6.276520E+0
6.429442E+0
6.429442E+0
6.429442E+0
6.123599E+0
5.970676E+0
5.817755E+0
5.817755E+0
5.817755E+0
6.123599E+0
6.276520E+0
6.276520E+0
5.970676E+0
5.817755E+0
5.970676E+0
6.123599E+0
6.123599E+0
6.276520E+0
6.123599E+0
6.123599E+0
6.276520E+0
6.276520E+0
6.276520E+0
6.276520E+0
6.123599E+0
5.970676E+0
5.970676E+0
6.123599E+0
6.123599E+0
6.276520E+0
6.123599E+0
6.123599E+0
6.123599E+0
6.123599E+0
6.123599E+0
6.123599E+0
6.123599E+0
6.123599E+0
6.276520E+0
6.123599E+0
5.970676E+0
5.817755E+0
6.123599E+0
6.276520E+0
6.429442E+0
6.582364E+0
6.582364E+0
6.582364E+0
6.582364E+0
6.429442E+0
6.276520E+0
6.123599E+0
6.123599E+0
6.429442E+0
6.582364E+0
6.582364E+0
6.429442E+0
6.276520E+0
6.276520E+0
6.429442E+0
6.429442E+0
6.276520E+0
6.276520E+0
6.123599E+0
6.123599E+0
6.276520E+0
6.429442E+0
6.429442E+0
6.276520E+0
6.276520E+0
6.276520E+0
6.123599E+0
6.123599E+0
5.970676E+0
5.970676E+0
6.123599E+0
6.276520E+0
6.429442E+0
6.276520E+0
6.429442E+0
6.582364E+0
6.429442E+0
6.276520E+0
6.276520E+0
6.429442E+0
6.582364E+0
6.429442E+0
6.276520E+0
6.276520E+0
6.429442E+0
6.429442E+0
6.429442E+0
6.276520E+0
6.276520E+0
6.429442E+0
6.582364E+0
6.582364E+0
6.429442E+0
6.276520E+0
6.276520E+0
6.276520E+0
6.429442E+0
6.276520E+0
6.276520E+0
6.582364E+0
6.735286E+0
6.735286E+0
6.582364E+0
6.429442E+0
6.276520E+0
6.429442E+0
6.582364E+0
6.735286E+0
6.735286E+0
6.429442E+0
6.123599E+0
6.123599E+0
6.429442E+0
6.735286E+0
6.888207E+0
6.735286E+0
6.582364E+0
6.429442E+0
6.429442E+0
6.429442E+0
6.429442E+0
6.429442E+0
6.735286E+0
6.888207E+0
6.888207E+0
6.429442E+0
6.276520E+0
6.276520E+0
6.276520E+0
6.276520E+0
6.429442E+0
6.582364E+0
6.735286E+0
6.582364E+0
6.582364E+0
6.735286E+0
6.888207E+0
6.888207E+0
6.582364E+0
6.582364E+0
6.582364E+0
6.582364E+0
6.735286E+0
6.888207E+0
6.888207E+0
6.888207E+0
6.888207E+0
6.888207E+0
7.041128E+0
7.194051E+0
7.041128E+0
6.735286E+0
6.276520E+0
6.429442E+0
6.735286E+0
7.194051E+0
7.041128E+0
6.582364E+0
6.429442E+0
6.429442E+0
6.582364E+0
6.735286E+0
6.888207E+0
7.041128E+0
7.041128E+0
6.888207E+0
6.582364E+0
6.582364E+0
6.735286E+0
7.041128E+0
7.194051E+0
7.194051E+0
7.041128E+0
7.041128E+0
7.041128E+0
6.888207E+0
6.888207E+0
6.888207E+0
7.041128E+0
7.041128E+0
7.041128E+0
6.888207E+0
6.735286E+0
6.735286E+0
6.735286E+0
6.735286E+0
6.735286E+0
6.582364E+0
6.582364E+0
6.735286E+0
6.888207E+0
6.888207E+0
6.888207E+0
6.888207E+0
6.888207E+0
6.735286E+0
6.735286E+0
7.041128E+0
7.194051E+0
7.041128E+0
6.735286E+0
6.582364E+0
6.735286E+0
6.735286E+0
6.888207E+0
6.888207E+0
6.888207E+0
6.888207E+0
6.888207E+0
6.888207E+0
6.735286E+0
6.582364E+0
6.582364E+0
6.429442E+0
6.735286E+0
7.041128E+0
7.194051E+0
7.194051E+0
7.041128E+0
7.041128E+0
7.041128E+0
6.888207E+0
6.888207E+0
6.735286E+0
6.582364E+0
6.582364E+0
6.582364E+0
6.888207E+0
7.041128E+0
7.194051E+0
7.194051E+0
7.041128E+0
7.041128E+0
7.346973E+0
7.499894E+0
7.652815E+0
7.499894E+0
7.499894E+0
7.652815E+0
7.652815E+0
7.499894E+0
7.194051E+0
6.888207E+0
6.888207E+0
7.041128E+0
7.194051E+0
7.194051E+0
7.194051E+0
7.041128E+0
7.041128E+0
7.194051E+0
7.194051E+0
7.041128E+0
6.735286E+0
6.582364E+0
6.582364E+0
6.735286E+0
6.888207E+0
6.888207E+0
6.888207E+0
6.888207E+0
6.888207E+0
7.041128E+0
7.194051E+0
7.346973E+0
7.346973E+0
7.041128E+0
6.888207E+0
7.041128E+0
7.194051E+0
7.194051E+0
7.194051E+0
7.041128E+0
6.888207E+0
6.735286E+0
6.735286E+0
7.041128E+0
7.194051E+0
7.041128E+0
6.735286E+0
6.582364E+0
6.735286E+0
6.888207E+0
6.888207E+0
6.582364E+0
6.429442E+0
6.735286E+0
7.041128E+0
7.041128E+0
7.041128E+0
7.194051E+0
7.346973E+0
7.346973E+0
7.194051E+0
7.194051E+0
7.194051E+0
7.194051E+0
7.041128E+0
7.041128E+0
7.041128E+0
7.041128E+0
7.041128E+0
7.041128E+0
7.041128E+0
7.194051E+0
7.041128E+0
6.888207E+0
6.888207E+0
7.041128E+0
7.346973E+0
7.346973E+0
7.194051E+0
6.888207E+0
6.888207E+0
6.888207E+0
7.041128E+0
7.194051E+0
7.194051E+0
7.194051E+0
6.888207E+0
6.735286E+0
6.735286E+0
6.888207E+0
7.041128E+0
6.888207E+0
6.888207E+0
6.888207E+0
6.735286E+0
6.735286E+0
6.735286E+0
6.735286E+0
6.735286E+0
6.735286E+0
6.582364E+0
6.582364E+0
6.888207E+0
7.041128E+0
6.888207E+0
6.735286E+0
6.582364E+0
6.735286E+0
6.735286E+0
6.735286E+0
6.735286E+0
6.582364E+0
6.582364E+0
6.429442E+0
6.582364E+0
6.582364E+0
6.429442E+0
6.429442E+0
6.429442E+0
6.582364E+0
6.735286E+0
6.582364E+0
6.582364E+0
6.582364E+0
6.582364E+0
6.582364E+0
6.276520E+0
6.123599E+0
5.970676E+0
6.123599E+0
6.429442E+0
6.582364E+0
6.429442E+0
6.123599E+0
5.970676E+0
5.970676E+0
5.970676E+0
5.817755E+0
6.123599E+0
6.429442E+0
6.429442E+0
6.276520E+0
6.123599E+0
6.123599E+0
5.970676E+0
5.817755E+0
5.664833E+0
5.664833E+0
5.511912E+0
5.511912E+0
5.511912E+0
5.511912E+0
5.664833E+0
5.817755E+0
5.664833E+0
5.358990E+0
5.053146E+0
5.053146E+0
5.358990E+0
5.511912E+0
5.511912E+0
5.511912E+0
5.358990E+0
5.358990E+0
5.358990E+0
5.358990E+0
5.358990E+0
5.358990E+0
5.358990E+0
5.511912E+0
5.358990E+0
5.206068E+0
5.053146E+0
5.206068E+0
5.358990E+0
5.358990E+0
5.206068E+0
5.053146E+0
5.053146E+0
5.206068E+0
5.206068E+0
5.053146E+0
4.900225E+0
4.900225E+0
5.053146E+0
5.358990E+0
5.358990E+0
5.358990E+0
5.053146E+0
4.900225E+0
4.900225E+0
5.053146E+0
5.053146E+0
4.900225E+0
4.747303E+0
4.747303E+0
5.053146E+0
5.206068E+0
5.053146E+0
4.900225E+0
4.747303E+0
4.900225E+0
5.053146E+0
5.053146E+0
5.053146E+0
4.900225E+0
4.900225E+0
5.053146E+0
5.053146E+0
4.747303E+0
4.594381E+0
4.747303E+0
5.053146E+0
5.206068E+0
5.053146E+0
4.900225E+0
4.747303E+0
4.747303E+0
4.747303E+0
4.594381E+0
4.594381E+0
4.594381E+0
4.900225E+0
5.053146E+0
4.900225E+0
4.594381E+0
4.441459E+0
4.594381E+0
4.747303E+0
4.594381E+0
4.441459E+0
4.288537E+0
4.288537E+0
4.288537E+0
4.288537E+0
4.135616E+0
4.135616E+0
4.135616E+0
4.135616E+0
4.135616E+0
4.135616E+0
4.288537E+0
4.594381E+0
4.441459E+0
4.288537E+0
4.288537E+0
4.594381E+0
4.594381E+0
4.441459E+0
4.288537E+0
4.288537E+0
4.441459E+0
4.441459E+0
4.135616E+0
3.982694E+0
3.982694E+0
4.135616E+0
4.288537E+0
4.288537E+0
4.288537E+0
4.288537E+0
4.288537E+0
4.135616E+0
4.135616E+0
4.135616E+0
3.982694E+0
3.829772E+0
3.982694E+0
4.135616E+0
4.288537E+0
4.288537E+0
3.982694E+0
3.523929E+0
3.523929E+0
3.829772E+0
4.135616E+0
3.982694E+0
3.829772E+0
3.676851E+0
3.676851E+0
3.676851E+0
3.676851E+0
3.676851E+0
3.523929E+0
3.523929E+0
3.676851E+0
3.676851E+0
3.676851E+0
3.523929E+0
3.676851E+0
3.676851E+0
3.676851E+0
3.523929E+0
3.523929E+0
3.523929E+0
3.371007E+0
3.371007E+0
3.371007E+0
3.523929E+0
3.523929E+0
3.523929E+0
3.371007E+0
3.371007E+0
3.523929E+0
3.829772E+0
3.829772E+0
3.829772E+0
3.676851E+0
3.676851E+0
3.829772E+0
3.829772E+0
3.829772E+0
3.829772E+0
3.829772E+0
3.829772E+0
3.829772E+0
3.829772E+0
3.829772E+0
3.829772E+0
3.676851E+0
3.523929E+0
3.371007E+0
3.523929E+0
3.676851E+0
3.829772E+0
3.982694E+0
3.982694E+0
3.982694E+0
3.982694E+0
3.982694E+0
3.982694E+0
3.982694E+0
3.829772E+0
3.829772E+0
3.829772E+0
3.676851E+0
3.676851E+0
3.676851E+0
3.676851E+0
3.676851E+0
3.829772E+0
3.829772E+0
3.982694E+0
3.982694E+0
4.135616E+0
3.982694E+0
3.829772E+0
3.829772E+0
3.829772E+0
3.829772E+0
3.829772E+0
3.982694E+0
4.747303E+0
5.358990E+0
5.206068E+0
4.288537E+0
3.829772E+0
3.982694E+0
4.288537E+0
4.288537E+0
4.441459E+0
4.594381E+0
4.594381E+0
4.594381E+0
4.441459E+0
4.288537E+0
4.288537E+0
4.441459E+0
4.594381E+0
4.594381E+0
4.441459E+0
4.288537E+0
4.135616E+0
4.288537E+0
4.441459E+0
4.441459E+0
4.441459E+0
4.441459E+0
4.441459E+0
4.441459E+0
4.594381E+0
4.747303E+0
5.053146E+0
5.664833E+0
6.582364E+0
7.499894E+0
8.111581E+0
8.111581E+0
7.499894E+0
6.582364E+0
5.817755E+0
5.053146E+0
4.288537E+0
3.523929E+0
3.218085E+0
3.218085E+0
3.523929E+0
3.982694E+0
4.288537E+0
4.441459E+0
4.594381E+0
4.747303E+0
4.900225E+0
5.206068E+0
5.511912E+0
5.664833E+0
5.511912E+0
5.358990E+0
5.358990E+0
5.664833E+0
5.970676E+0
6.429442E+0
7.041128E+0
7.652815E+0
8.264503E+0
8.723268E+0
8.723268E+0
8.417425E+0
7.805738E+0
7.194051E+0
6.276520E+0
5.817755E+0
5.817755E+0
6.123599E+0
6.276520E+0
5.970676E+0
5.664833E+0
5.511912E+0
5.511912E+0
5.664833E+0
5.664833E+0
5.664833E+0
5.817755E+0
5.817755E+0
5.664833E+0
5.358990E+0
5.206068E+0
5.053146E+0
5.358990E+0
5.664833E+0
5.664833E+0
5.511912E+0
5.358990E+0
5.206068E+0
5.206068E+0
5.358990E+0
5.358990E+0
5.511912E+0
5.817755E+0
6.123599E+0
6.276520E+0
6.582364E+0
6.735286E+0
6.735286E+0
6.888207E+0
7.041128E+0
7.041128E+0
7.194051E+0
7.194051E+0
7.194051E+0
7.041128E+0
6.888207E+0
6.735286E+0
6.735286E+0
6.735286E+0
6.735286E+0
6.735286E+0
6.735286E+0
6.735286E+0
6.582364E+0
6.582364E+0
6.735286E+0
6.888207E+0
7.194051E+0
7.194051E+0
7.041128E+0
7.041128E+0
7.194051E+0
7.346973E+0
7.346973E+0
7.194051E+0
7.041128E+0
7.194051E+0
7.194051E+0
7.041128E+0
6.888207E+0
6.582364E+0
6.429442E+0
6.429442E+0
6.429442E+0
6.582364E+0
6.735286E+0
6.582364E+0
6.429442E+0
6.429442E+0
6.276520E+0
6.276520E+0
6.582364E+0
6.735286E+0
6.888207E+0
6.888207E+0
6.888207E+0
6.888207E+0
6.735286E+0
6.735286E+0
6.888207E+0
6.888207E+0
6.582364E+0
6.429442E+0
6.582364E+0
6.735286E+0
7.041128E+0
7.041128E+0
6.888207E+0
6.735286E+0
6.735286E+0
6.735286E+0
6.735286E+0
6.735286E+0
6.888207E+0
6.888207E+0
6.888207E+0
6.735286E+0
6.582364E+0
6.429442E+0
6.276520E+0
6.276520E+0
6.429442E+0
6.429442E+0
6.429442E+0
6.429442E+0
6.276520E+0
5.970676E+0
5.664833E+0
5.664833E+0
5.664833E+0
5.817755E+0
5.970676E+0
6.123599E+0
5.970676E+0
5.664833E+0
5.511912E+0
5.511912E+0
5.664833E+0
5.511912E+0
5.358990E+0
5.664833E+0
5.817755E+0
5.664833E+0
5.664833E+0
5.511912E+0
5.358990E+0
5.358990E+0
5.358990E+0
5.358990E+0
5.206068E+0
5.206068E+0
5.206068E+0
5.358990E+0
5.358990E+0
5.206068E+0
5.053146E+0
5.053146E+0
5.206068E+0
5.206068E+0
5.053146E+0
5.053146E+0
4.900225E+0
4.900225E+0
4.900225E+0
4.747303E+0
4.441459E+0
4.288537E+0
4.288537E+0
4.441459E+0
4.594381E+0
4.594381E+0
4.441459E+0
4.288537E+0
4.441459E+0
4.441459E+0
4.441459E+0
4.441459E+0
4.288537E+0
4.288537E+0
4.441459E+0
4.441459E+0
4.441459E+0
4.135616E+0
4.135616E+0
4.288537E+0
4.594381E+0
4.594381E+0
4.288537E+0
3.982694E+0
4.135616E+0
4.441459E+0
4.594381E+0
4.441459E+0
4.135616E+0
3.982694E+0
4.135616E+0
4.288537E+0
4.288537E+0
4.288537E+0
4.135616E+0
3.982694E+0
3.982694E+0
3.982694E+0
4.135616E+0
3.982694E+0
3.982694E+0
3.676851E+0
3.676851E+0
3.676851E+0
3.523929E+0
3.371007E+0
3.523929E+0
3.982694E+0
4.135616E+0
3.676851E+0
3.218085E+0
3.218085E+0
3.371007E+0
3.676851E+0
3.676851E+0
3.523929E+0
3.676851E+0
3.829772E+0
3.676851E+0
3.676851E+0
3.676851E+0
3.829772E+0
3.676851E+0
3.371007E+0
3.218085E+0
3.371007E+0
3.523929E+0
3.523929E+0
3.371007E+0
3.371007E+0
3.523929E+0
3.523929E+0
3.218085E+0
3.218085E+0
3.371007E+0
3.676851E+0
3.676851E+0
3.523929E+0
3.371007E+0
3.218085E+0
3.218085E+0
3.065164E+0
2.912242E+0
3.065164E+0
3.218085E+0
3.371007E+0
3.371007E+0
3.218085E+0
3.371007E+0
3.523929E+0
3.523929E+0
3.371007E+0
3.065164E+0
3.065164E+0
3.218085E+0
3.523929E+0
3.676851E+0
3.523929E+0
3.218085E+0
3.065164E+0
3.218085E+0
3.371007E+0
3.523929E+0
3.676851E+0
3.676851E+0
3.523929E+0
3.371007E+0
3.218085E+0
3.065164E+0
3.065164E+0
3.065164E+0
3.218085E+0
3.523929E+0
3.676851E+0
3.676851E+0
3.371007E+0
3.218085E+0
3.218085E+0
3.218085E+0
3.218085E+0
3.371007E+0
3.371007E+0
3.218085E+0
3.218085E+0
3.218085E+0
3.218085E+0
3.218085E+0
3.218085E+0
3.371007E+0
3.371007E+0
3.218085E+0
3.218085E+0
3.371007E+0
3.371007E+0
3.218085E+0
3.065164E+0
3.065164E+0
3.218085E+0
3.371007E+0
3.371007E+0
3.218085E+0
3.218085E+0
3.218085E+0
3.371007E+0
3.218085E+0
3.218085E+0
3.371007E+0
3.523929E+0
3.676851E+0
3.676851E+0
3.523929E+0
3.371007E+0
3.218085E+0
3.218085E+0
3.371007E+0
3.523929E+0
3.523929E+0
3.218085E+0
2.912242E+0
3.065164E+0
3.218085E+0
3.371007E+0
3.218085E+0
3.065164E+0
3.065164E+0
3.218085E+0
3.218085E+0
3.371007E+0
3.371007E+0
3.371007E+0
3.218085E+0
3.218085E+0
3.371007E+0
3.523929E+0
3.371007E+0
3.371007E+0
3.371007E+0
3.523929E+0
3.676851E+0
3.676851E+0
3.371007E+0
3.371007E+0
3.371007E+0
3.371007E+0
3.218085E+0
3.065164E+0
3.218085E+0
3.218085E+0
3.371007E+0
3.371007E+0
3.371007E+0
3.371007E+0
3.523929E+0
3.676851E+0
3.676851E+0
3.523929E+0
3.523929E+0
3.523929E+0
3.676851E+0
3.523929E+0
3.371007E+0
3.523929E+0
3.829772E+0
4.441459E+0
5.053146E+0
5.664833E+0
6.429442E+0
6.888207E+0
7.041128E+0
7.041128E+0
6.582364E+0
6.123599E+0
5.511912E+0
4.900225E+0
4.441459E+0
4.288537E+0
4.135616E+0
4.135616E+0
3.982694E+0
3.829772E+0
3.829772E+0
3.676851E+0
3.523929E+0
3.829772E+0
4.288537E+0
4.747303E+0
4.900225E+0
4.900225E+0
5.053146E+0
5.206068E+0
5.358990E+0
5.511912E+0
5.664833E+0
5.358990E+0
5.053146E+0
4.747303E+0
4.747303E+0
4.747303E+0
4.747303E+0
4.594381E+0
4.594381E+0
4.594381E+0
4.594381E+0
4.747303E+0
4.900225E+0
5.053146E+0
5.053146E+0
5.206068E+0
5.511912E+0
5.817755E+0
6.123599E+0
6.123599E+0
5.970676E+0
5.970676E+0
5.970676E+0
5.970676E+0
6.123599E+0
6.123599E+0
6.276520E+0
5.970676E+0
5.817755E+0
5.817755E+0
5.817755E+0
5.970676E+0
5.970676E+0
5.817755E+0
5.970676E+0
6.123599E+0
6.429442E+0
6.582364E+0
6.582364E+0
6.429442E+0
6.276520E+0
6.276520E+0
6.276520E+0
6.123599E+0
5.817755E+0
5.358990E+0
5.358990E+0
5.664833E+0
6.123599E+0
6.276520E+0
6.123599E+0
5.664833E+0
5.664833E+0
5.664833E+0
5.664833E+0
5.053146E+0
4.594381E+0
4.288537E+0
4.594381E+0
4.900225E+0
4.900225E+0
4.900225E+0
4.747303E+0
4.747303E+0
4.900225E+0
5.358990E+0
5.511912E+0
5.664833E+0
5.817755E+0
5.970676E+0
6.123599E+0
6.123599E+0
5.970676E+0
5.664833E+0
5.358990E+0
5.053146E+0
5.053146E+0
5.206068E+0
5.358990E+0
5.511912E+0
5.358990E+0
5.358990E+0
5.358990E+0
5.206068E+0
5.206068E+0
5.206068E+0
5.358990E+0
5.511912E+0
5.511912E+0
5.511912E+0
5.206068E+0
5.053146E+0
4.747303E+0
4.747303E+0
4.747303E+0
4.747303E+0
4.594381E+0
4.441459E+0
4.288537E+0
4.288537E+0
4.441459E+0
4.747303E+0
4.900225E+0
4.747303E+0
4.441459E+0
4.135616E+0
3.829772E+0
3.982694E+0
4.135616E+0
4.135616E+0
4.135616E+0
4.135616E+0
3.982694E+0
3.829772E+0
3.829772E+0
3.829772E+0
3.829772E+0
3.676851E+0
3.829772E+0
3.982694E+0
4.135616E+0
3.982694E+0
3.829772E+0
3.676851E+0
3.829772E+0
3.829772E+0
3.829772E+0
3.676851E+0
3.676851E+0
3.676851E+0
3.676851E+0
3.676851E+0
3.676851E+0
3.523929E+0
3.371007E+0
3.523929E+0
3.676851E+0
3.982694E+0
3.982694E+0
3.523929E+0
2.912242E+0
2.606398E+0
2.759320E+0
3.065164E+0
3.218085E+0
3.065164E+0
2.912242E+0
2.606398E+0
2.606398E+0
2.912242E+0
3.065164E+0
3.065164E+0
3.065164E+0
3.218085E+0
3.371007E+0
3.218085E+0
3.065164E+0
3.218085E+0
3.371007E+0
3.218085E+0
2.912242E+0
2.759320E+0
2.912242E+0
3.065164E+0
3.218085E+0
3.218085E+0
3.218085E+0
2.912242E+0
2.759320E+0
2.759320E+0
2.759320E+0
2.912242E+0
2.759320E+0
2.759320E+0
2.912242E+0
3.065164E+0
3.065164E+0
3.065164E+0
2.912242E+0
2.759320E+0
2.606398E+0
2.759320E+0
2.912242E+0
3.065164E+0
3.065164E+0
2.912242E+0
2.912242E+0
3.065164E+0
3.065164E+0
2.912242E+0
2.606398E+0
2.606398E+0
2.759320E+0
2.606398E+0
2.759320E+0
2.912242E+0
3.065164E+0
3.218085E+0
3.065164E+0
2.912242E+0
2.759320E+0
2.759320E+0
2.759320E+0
2.759320E+0
2.912242E+0
2.912242E+0
2.606398E+0
2.606398E+0
2.606398E+0
2.759320E+0
2.759320E+0
2.759320E+0
2.759320E+0
2.606398E+0
2.453477E+0
2.300555E+0
2.453477E+0
2.606398E+0
2.453477E+0
2.300555E+0
2.300555E+0
2.300555E+0
2.453477E+0
2.453477E+0
2.453477E+0
2.300555E+0
2.300555E+0
2.453477E+0
2.606398E+0
2.453477E+0
2.453477E+0
2.453477E+0
2.759320E+0
2.759320E+0
2.606398E+0
2.300555E+0
2.147633E+0
2.300555E+0
2.300555E+0
2.453477E+0
2.300555E+0
2.453477E+0
2.453477E+0
2.606398E+0
2.453477E+0
2.453477E+0
2.453477E+0
2.606398E+0
2.759320E+0
2.912242E+0
2.759320E+0
2.453477E+0
2.300555E+0
2.453477E+0
2.453477E+0
2.453477E+0
2.606398E+0
2.606398E+0
2.759320E+0
2.759320E+0
2.606398E+0
2.606398E+0
2.606398E+0
2.606398E+0
2.759320E+0
2.759320E+0
2.759320E+0
2.453477E+0
2.300555E+0
2.453477E+0
2.606398E+0
2.759320E+0
2.759320E+0
2.759320E+0
2.606398E+0
2.453477E+0
2.453477E+0
2.453477E+0
2.453477E+0
2.606398E+0
2.606398E+0
2.759320E+0
2.759320E+0
2.759320E+0
2.759320E+0
2.606398E+0
2.606398E+0
2.606398E+0
2.759320E+0
2.759320E+0
2.759320E+0
2.606398E+0
2.453477E+0
2.453477E+0
2.453477E+0
2.606398E+0
2.606398E+0
2.453477E+0
2.453477E+0
2.606398E+0
2.759320E+0
2.912242E+0
2.759320E+0
2.606398E+0
2.453477E+0
2.606398E+0
2.912242E+0
2.912242E+0
2.759320E+0
2.606398E+0
2.606398E+0
2.606398E+0
2.606398E+0
2.606398E+0
2.606398E+0
2.453477E+0
2.606398E+0
2.759320E+0
2.912242E+0
2.912242E+0
2.759320E+0
2.759320E+0
2.759320E+0
2.912242E+0
2.912242E+0
2.912242E+0
2.912242E+0
2.759320E+0
2.759320E+0
2.606398E+0
2.453477E+0
2.453477E+0
2.606398E+0
2.912242E+0
3.065164E+0
3.218085E+0
3.065164E+0
2.912242E+0
2.759320E+0
2.912242E+0
3.065164E+0
3.065164E+0
2.912242E+0
3.065164E+0
3.065164E+0
2.912242E+0
2.912242E+0
3.065164E+0
3.371007E+0
3.371007E+0
3.065164E+0
2.606398E+0
2.300555E+0
2.300555E+0
2.759320E+0
3.065164E+0
2.912242E+0
2.453477E+0
2.147633E+0
2.300555E+0
2.453477E+0
2.606398E+0
2.453477E+0
2.300555E+0
2.300555E+0
2.300555E+0
2.453477E+0
2.606398E+0
2.759320E+0
2.912242E+0
3.065164E+0
3.065164E+0
2.912242E+0
2.759320E+0
2.606398E+0
2.606398E+0
2.606398E+0
2.453477E+0
2.453477E+0
2.453477E+0
2.300555E+0
2.453477E+0
2.912242E+0
3.218085E+0
3.218085E+0
2.912242E+0
2.606398E+0
2.606398E+0
2.606398E+0
2.759320E+0
2.759320E+0
2.759320E+0
2.759320E+0
2.759320E+0
2.759320E+0
2.606398E+0
2.759320E+0
2.912242E+0
3.065164E+0
2.912242E+0
2.912242E+0
2.759320E+0
2.759320E+0
2.606398E+0
2.453477E+0
2.453477E+0
2.606398E+0
2.759320E+0
2.759320E+0
2.759320E+0
2.759320E+0
2.759320E+0
2.759320E+0
2.606398E+0
2.453477E+0
2.147633E+0
2.147633E+0
2.300555E+0
2.300555E+0
2.300555E+0
2.300555E+0
2.606398E+0
2.606398E+0
2.606398E+0
2.453477E+0
2.453477E+0
2.606398E+0
2.606398E+0
2.453477E+0
2.300555E+0
2.147633E+0
2.147633E+0
2.300555E+0
2.453477E+0
2.453477E+0
2.300555E+0
2.300555E+0
2.300555E+0
2.300555E+0
2.147633E+0
2.147633E+0
2.147633E+0
2.300555E+0
2.453477E+0
2.453477E+0
2.147633E+0
1.994711E+0
2.147633E+0
2.300555E+0
2.300555E+0
2.147633E+0
2.147633E+0
2.300555E+0
2.453477E+0
2.453477E+0
2.300555E+0
2.147633E+0
1.841790E+0
1.841790E+0
1.994711E+0
2.147633E+0
2.300555E+0
2.147633E+0
2.147633E+0
2.147633E+0
2.147633E+0
2.300555E+0
2.300555E+0
2.453477E+0
2.453477E+0
2.147633E+0
1.841790E+0
1.688868E+0
1.688868E+0
1.841790E+0
1.994711E+0
2.147633E+0
2.147633E+0
2.147633E+0
1.994711E+0
1.994711E+0
2.147633E+0
2.147633E+0
2.147633E+0
1.994711E+0
1.841790E+0
1.841790E+0
1.688868E+0
1.688868E+0
1.841790E+0
1.994711E+0
1.841790E+0
1.688868E+0
1.688868E+0
1.688868E+0
1.841790E+0
1.841790E+0
1.688868E+0
1.688868E+0
1.688868E+0
1.688868E+0
1.841790E+0
1.994711E+0
2.147633E+0
2.300555E+0
2.147633E+0
1.841790E+0
1.535946E+0
1.383024E+0
1.383024E+0
1.383024E+0
1.383024E+0
1.535946E+0
1.535946E+0
1.383024E+0
1.383024E+0
1.535946E+0
1.688868E+0
1.688868E+0
1.688868E+0
1.841790E+0
1.841790E+0
1.688868E+0
1.535946E+0
1.535946E+0
1.383024E+0
1.230103E+0
1.383024E+0
1.383024E+0
1.383024E+0
1.383024E+0
1.230103E+0
1.230103E+0
1.383024E+0
1.535946E+0
1.383024E+0
1.383024E+0
1.535946E+0
1.383024E+0
1.383024E+0
1.383024E+0
1.230103E+0
1.077181E+0
9.242591E-1
9.242591E-1
1.230103E+0
1.535946E+0
1.535946E+0
1.230103E+0
9.242591E-1
1.077181E+0
1.383024E+0
1.535946E+0
1.688868E+0
1.535946E+0
1.383024E+0
1.230103E+0
9.242591E-1
9.242591E-1
1.230103E+0
1.535946E+0
1.535946E+0
1.230103E+0
1.077181E+0
1.230103E+0
1.383024E+0
1.230103E+0
1.077181E+0
1.077181E+0
1.077181E+0
9.242591E-1
7.713373E-1
7.713373E-1
1.077181E+0
1.077181E+0
1.077181E+0
1.230103E+0
1.230103E+0
1.230103E+0
1.230103E+0
1.230103E+0
1.230103E+0
1.230103E+0
1.077181E+0
1.077181E+0
1.077181E+0
1.230103E+0
1.230103E+0
9.242591E-1
9.242591E-1
9.242591E-1
1.077181E+0
1.077181E+0
1.230103E+0
1.077181E+0
9.242591E-1
7.713373E-1
9.242591E-1
1.230103E+0
1.230103E+0
1.230103E+0
1.230103E+0
1.230103E+0
1.383024E+0
1.383024E+0
1.230103E+0
9.242591E-1
7.713373E-1
7.713373E-1
9.242591E-1
1.077181E+0
1.077181E+0
1.077181E+0
1.077181E+0
1.077181E+0
1.077181E+0
1.230103E+0
1.230103E+0
1.230103E+0
1.077181E+0
9.242591E-1
1.077181E+0
1.077181E+0
9.242591E-1
9.242591E-1
1.077181E+0
1.077181E+0
1.077181E+0
1.230103E+0
1.383024E+0
1.230103E+0
9.242591E-1
9.242591E-1
9.242591E-1
1.077181E+0
1.077181E+0
9.242591E-1
7.713373E-1
6.184155E-1
7.713373E-1
1.077181E+0
1.077181E+0
1.077181E+0
9.242591E-1
1.077181E+0
1.077181E+0
9.242591E-1
9.242591E-1
9.242591E-1
1.077181E+0
1.230103E+0
1.077181E+0
9.242591E-1
7.713373E-1
9.242591E-1
1.077181E+0
1.230103E+0
1.077181E+0
9.242591E-1
1.077181E+0
1.383024E+0
1.383024E+0
1.077181E+0
9.242591E-1
1.077181E+0
1.230103E+0
1.230103E+0
1.230103E+0
1.383024E+0
1.535946E+0
1.535946E+0
1.383024E+0
1.230103E+0
1.077181E+0
1.077181E+0
1.077181E+0
1.077181E+0
1.077181E+0
9.242591E-1
9.242591E-1
1.077181E+0
1.230103E+0
1.383024E+0
1.535946E+0
1.688868E+0
1.535946E+0
1.230103E+0
7.713373E-1
9.242591E-1
1.383024E+0
1.535946E+0
1.383024E+0
1.383024E+0
1.535946E+0
1.535946E+0
1.535946E+0
1.383024E+0
1.230103E+0
1.077181E+0
1.230103E+0
1.230103E+0
1.230103E+0
1.077181E+0
9.242591E-1
9.242591E-1
9.242591E-1
1.077181E+0
1.383024E+0
1.535946E+0
1.383024E+0
1.077181E+0
9.242591E-1
1.230103E+0
1.535946E+0
1.383024E+0
1.077181E+0
1.077181E+0
1.230103E+0
1.535946E+0
1.535946E+0
1.230103E+0
1.077181E+0
1.230103E+0
1.230103E+0
1.383024E+0
1.535946E+0
1.383024E+0
1.383024E+0
1.230103E+0
1.230103E+0
1.230103E+0
1.383024E+0
1.383024E+0
1.383024E+0
1.383024E+0
1.230103E+0
1.077181E+0
9.242591E-1
9.242591E-1
1.077181E+0
9.242591E-1
7.713373E-1
9.242591E-1
1.077181E+0
1.077181E+0
1.077181E+0
1.077181E+0
1.077181E+0
1.077181E+0
1.077181E+0
9.242591E-1
9.242591E-1
1.230103E+0
1.230103E+0
1.077181E+0
7.713373E-1
6.184155E-1
7.713373E-1
1.077181E+0
1.383024E+0
1.383024E+0
1.230103E+0
1.077181E+0
9.242591E-1
7.713373E-1
9.242591E-1
1.077181E+0
1.230103E+0
1.230103E+0
9.242591E-1
6.184155E-1
4.654938E-1
6.184155E-1
9.242591E-1
1.077181E+0
9.242591E-1
9.242591E-1
7.713373E-1
7.713373E-1
9.242591E-1
9.242591E-1
7.713373E-1
6.184155E-1
3.125720E-1
3.125720E-1
4.654938E-1
9.242591E-1
1.230103E+0
1.383024E+0
1.077181E+0
9.242591E-1
7.713373E-1
7.713373E-1
7.713373E-1
7.713373E-1
7.713373E-1
4.654938E-1
3.125720E-1
3.125720E-1
3.125720E-1
4.654938E-1
6.184155E-1
4.654938E-1
3.125720E-1
1.596503E-1
1.596503E-1
4.654938E-1
6.184155E-1
6.184155E-1
4.654938E-1
4.654938E-1
4.654938E-1
4.654938E-1
4.654938E-1
4.654938E-1
4.654938E-1
4.654938E-1
3.125720E-1
1.596503E-1
1.596503E-1
3.125720E-1
3.125720E-1
3.125720E-1
1.596503E-1
1.596503E-1
3.125720E-1
4.654938E-1
4.654938E-1
3.125720E-1
6.728573E-3
6.728573E-3
6.728573E-3
3.125720E-1
4.654938E-1
3.125720E-1
1.596503E-1
6.728573E-3
1.596503E-1
4.654938E-1
6.184155E-1
4.654938E-1
3.125720E-1
1.596503E-1
3.125720E-1
3.125720E-1
3.125720E-1
1.596503E-1
1.596503E-1
1.596503E-1
1.596503E-1
6.728573E-3
6.728573E-3
1.596503E-1
3.125720E-1
3.125720E-1
3.125720E-1
3.125720E-1
1.596503E-1
1.596503E-1
1.596503E-1
1.596503E-1
1.596503E-1
-1.461932E-1
-1.461932E-1
6.728573E-3
3.125720E-1
3.125720E-1
6.728573E-3
-1.461932E-1
-1.461932E-1
-1.461932E-1
6.728573E-3
1.596503E-1
3.125720E-1
3.125720E-1
1.596503E-1
6.728573E-3
6.728573E-3
6.728573E-3
1.596503E-1
1.596503E-1
1.596503E-1
1.596503E-1
6.728573E-3
-1.461932E-1
-1.461932E-1
1.596503E-1
3.125720E-1
1.596503E-1
6.728573E-3
-1.461932E-1
1.596503E-1
3.125720E-1
3.125720E-1
3.125720E-1
3.125720E-1
4.654938E-1
3.125720E-1
6.728573E-3
-1.461932E-1
-1.461932E-1
6.728573E-3
1.596503E-1
1.596503E-1
6.728573E-3
-1.461932E-1
-1.461932E-1
6.728573E-3
1.596503E-1
6.728573E-3
-1.461932E-1
-1.461932E-1
-1.461932E-1
1.596503E-1
1.596503E-1
6.728573E-3
-2.991150E-1
-2.991150E-1
-1.461932E-1
1.596503E-1
1.596503E-1
6.728573E-3
-1.461932E-1
-2.991150E-1
-2.991150E-1
-1.461932E-1
6.728573E-3
1.596503E-1
1.596503E-1
6.728573E-3
6.728573E-3
1.596503E-1
3.125720E-1
6.728573E-3
-1.461932E-1
-2.991150E-1
-1.461932E-1
6.728573E-3
6.728573E-3
6.728573E-3
6.728573E-3
-1.461932E-1
-1.461932E-1
-1.461932E-1
6.728573E-3
1.596503E-1
1.596503E-1
6.728573E-3
6.728573E-3
1.596503E-1
3.125720E-1
1.596503E-1
6.728573E-3
-1.461932E-1
-1.461932E-1
-1.461932E-1
6.728573E-3
-1.461932E-1
-2.991150E-1
-2.991150E-1
6.728573E-3
1.596503E-1
3.125720E-1
1.596503E-1
6.728573E-3
6.728573E-3
3.125720E-1
3.125720E-1
6.728573E-3
-1.461932E-1
-1.461932E-1
6.728573E-3
3.125720E-1
3.125720E-1
1.596503E-1
1.596503E-1
3.125720E-1
3.125720E-1
3.125720E-1
6.728573E-3
6.728573E-3
6.728573E-3
1.596503E-1
1.596503E-1
6.728573E-3
-1.461932E-1
6.728573E-3
6.728573E-3
1.596503E-1
6.728573E-3
6.728573E-3
6.728573E-3
6.728573E-3
-1.461932E-1
-1.461932E-1
-2.991150E-1
-2.991150E-1
-2.991150E-1
-1.461932E-1
6.728573E-3
1.596503E-1
1.596503E-1
-1.461932E-1
-2.991150E-1
-2.991150E-1
6.728573E-3
1.596503E-1
1.596503E-1
6.728573E-3
6.728573E-3
1.596503E-1
3.125720E-1
3.125720E-1
3.125720E-1
1.596503E-1
1.596503E-1
1.596503E-1
1.596503E-1
3.125720E-1
1.596503E-1
-1.461932E-1
-2.991150E-1
-1.461932E-1
6.728573E-3
1.596503E-1
1.596503E-1
-1.461932E-1
-2.991150E-1
-4.520367E-1
-2.991150E-1
-1.461932E-1
-1.461932E-1
6.728573E-3
6.728573E-3
-1.461932E-1
-2.991150E-1
-4.520367E-1
-2.991150E-1
-1.461932E-1
6.728573E-3
6.728573E-3
6.728573E-3
-1.461932E-1
-1.461932E-1
6.728573E-3
6.728573E-3
6.728573E-3
1.596503E-1
3.125720E-1
3.125720E-1
1.596503E-1
6.728573E-3
-2.991150E-1
-4.520367E-1
-2.991150E-1
6.728573E-3
1.596503E-1
6.728573E-3
1.596503E-1
1.596503E-1
1.596503E-1
-1.461932E-1
-4.520367E-1
-4.520367E-1
-4.520367E-1
-1.461932E-1
-1.461932E-1
6.728573E-3
-1.461932E-1
-1.461932E-1
-1.461932E-1
-2.991150E-1
-4.520367E-1
-4.520367E-1
-1.461932E-1
6.728573E-3
6.728573E-3
-1.461932E-1
-1.461932E-1
-1.461932E-1
-1.461932E-1
-1.461932E-1
-1.461932E-1
6.728573E-3
6.728573E-3
-1.461932E-1
-2.991150E-1
-4.520367E-1
-1.461932E-1
6.728573E-3
1.596503E-1
1.596503E-1
-1.461932E-1
-1.461932E-1
-1.461932E-1
6.728573E-3
6.728573E-3
-1.461932E-1
-2.991150E-1
-2.991150E-1
-2.991150E-1
-1.461932E-1
-1.461932E-1
-2.991150E-1
-2.991150E-1
-2.991150E-1
-1.461932E-1
6.728573E-3
1.596503E-1
1.596503E-1
6.728573E-3
-1.461932E-1
-1.461932E-1
-2.991150E-1
-2.991150E-1
-2.991150E-1
-2.991150E-1
-1.461932E-1
6.728573E-3
6.728573E-3
-2.991150E-1
-4.520367E-1
-4.520367E-1
-2.991150E-1
-1.461932E-1
-1.461932E-1
-1.461932E-1
-1.461932E-1
-1.461932E-1
-2.991150E-1
-2.991150E-1
-1.461932E-1
-1.461932E-1
-1.461932E-1
-1.461932E-1
-1.461932E-1
-1.461932E-1
-1.461932E-1
-1.461932E-1
-1.461932E-1
-2.991150E-1
-4.520367E-1
-6.049585E-1
-6.049585E-1
-4.520367E-1
-4.520367E-1
-6.049585E-1
-7.578803E-1
-4.520367E-1
-2.991150E-1
-1.461932E-1
-1.461932E-1
-2.991150E-1
-2.991150E-1
-2.991150E-1
-1.461932E-1
-2.991150E-1
-4.520367E-1
-6.049585E-1
-4.520367E-1
-2.991150E-1
-2.991150E-1
-2.991150E-1
-2.991150E-1
-4.520367E-1
-6.049585E-1
-6.049585E-1
-4.520367E-1
-2.991150E-1
-2.991150E-1
-1.461932E-1
-1.461932E-1
-1.461932E-1
-2.991150E-1
-2.991150E-1
-1.461932E-1
-1.461932E-1
-2.991150E-1
-2.991150E-1
-2.991150E-1
-4.520367E-1
-4.520367E-1
-6.049585E-1
-6.049585E-1
-6.049585E-1
-6.049585E-1
-6.049585E-1
-4.520367E-1
-2.991150E-1
-2.991150E-1
-1.461932E-1
-1.461932E-1
-2.991150E-1
-4.520367E-1
-2.991150E-1
-1.461932E-1
6.728573E-3
1.596503E-1
6.728573E-3
-2.991150E-1
-2.991150E-1
-1.461932E-1
-1.461932E-1
-4.520367E-1
-6.049585E-1
-4.520367E-1
-1.461932E-1
6.728573E-3
-2.991150E-1
-7.578803E-1
-9.108021E-1
-4.520367E-1
6.728573E-3
6.728573E-3
-1.461932E-1
-2.991150E-1
-2.991150E-1
-2.991150E-1
-1.461932E-1
-2.991150E-1
-4.520367E-1
-4.520367E-1
-2.991150E-1
-1.461932E-1
-2.991150E-1
-6.049585E-1
-6.049585E-1
-4.520367E-1
-2.991150E-1
-1.461932E-1
-1.461932E-1
-2.991150E-1
-2.991150E-1
-2.991150E-1
-1.461932E-1
-2.991150E-1
-4.520367E-1
-4.520367E-1
-2.991150E-1
-2.991150E-1
-2.991150E-1
-2.991150E-1
-2.991150E-1
-4.520367E-1
-2.991150E-1
6.728573E-3
1.596503E-1
-1.461932E-1
-4.520367E-1
-6.049585E-1
-4.520367E-1
-1.461932E-1
6.728573E-3
-1.461932E-1
-4.520367E-1
-6.049585E-1
-6.049585E-1
-2.991150E-1
-1.461932E-1
-1.461932E-1
-4.520367E-1
-7.578803E-1
-7.578803E-1
-6.049585E-1
-2.991150E-1
-2.991150E-1
-4.520367E-1
-6.049585E-1
-4.520367E-1
-4.520367E-1
-2.991150E-1
-2.991150E-1
-4.520367E-1
-4.520367E-1
-4.520367E-1
-4.520367E-1
-4.520367E-1
-4.520367E-1
-1.461932E-1
-1.461932E-1
-2.991150E-1
-4.520367E-1
-2.991150E-1
-1.461932E-1
6.728573E-3
-1.461932E-1
-2.991150E-1
-4.520367E-1
-4.520367E-1
-2.991150E-1
-2.991150E-1
-2.991150E-1
-2.991150E-1
-2.991150E-1
-1.461932E-1
-1.461932E-1
-2.991150E-1
-2.991150E-1
-2.991150E-1
-1.461932E-1
-1.461932E-1
-1.461932E-1
-1.461932E-1
-1.461932E-1
-2.991150E-1
-2.991150E-1
-2.991150E-1
-2.991150E-1
-4.520367E-1
-6.049585E-1
-6.049585E-1
-4.520367E-1
-1.461932E-1
6.728573E-3
-1.461932E-1
-2.991150E-1
-4.520367E-1
-6.049585E-1
-4.520367E-1
-4.520367E-1
-4.520367E-1
-4.520367E-1
-4.520367E-1
-1.461932E-1
6.728573E-3
-1.461932E-1
-1.461932E-1
-1.461932E-1
6.728573E-3
6.728573E-3
-1.461932E-1
-1.461932E-1
-2.991150E-1
-4.520367E-1
-6.049585E-1
-7.578803E-1
-6.049585E-1
-1.461932E-1
6.728573E-3
1.596503E-1
1.596503E-1
6.728573E-3
-1.461932E-1
-2.991150E-1
-1.461932E-1
-1.461932E-1
-2.991150E-1
-4.520367E-1
-4.520367E-1
-2.991150E-1
-2.991150E-1
-4.520367E-1
-6.049585E-1
-6.049585E-1
-2.991150E-1
-2.991150E-1
-4.520367E-1
-4.520367E-1
-2.991150E-1
6.728573E-3
-1.461932E-1
-2.991150E-1
-6.049585E-1
-6.049585E-1
-6.049585E-1
-6.049585E-1
-2.991150E-1
6.728573E-3
6.728573E-3
-2.991150E-1
-4.520367E-1
-4.520367E-1
-4.520367E-1
-2.991150E-1
-2.991150E-1
-2.991150E-1
-1.461932E-1
6.728573E-3
-1.461932E-1
-4.520367E-1
-6.049585E-1
-7.578803E-1
-4.520367E-1
-1.461932E-1
-1.461932E-1
-1.461932E-1
6.728573E-3
6.728573E-3
6.728573E-3
-2.991150E-1
-2.991150E-1
-2.991150E-1
-4.520367E-1
-6.049585E-1
-7.578803E-1
-6.049585E-1
-4.520367E-1
-1.461932E-1
-1.461932E-1
-4.520367E-1
-6.049585E-1
-4.520367E-1
-2.991150E-1
-2.991150E-1
-6.049585E-1
-7.578803E-1
-6.049585E-1
-4.520367E-1
-4.520367E-1
-6.049585E-1
-7.578803E-1
-6.049585E-1
-4.520367E-1
-6.049585E-1
-7.578803E-1
-9.108021E-1
-7.578803E-1
-2.991150E-1
6.728573E-3
-2.991150E-1
-7.578803E-1
-9.108021E-1
-9.108021E-1
-7.578803E-1
-6.049585E-1
-6.049585E-1
-7.578803E-1
-9.108021E-1
-7.578803E-1
-4.520367E-1
-4.520367E-1
-6.049585E-1
-6.049585E-1
-6.049585E-1
-6.049585E-1
-6.049585E-1
-7.578803E-1
-7.578803E-1
-7.578803E-1
-6.049585E-1
-4.520367E-1
-6.049585E-1
-7.578803E-1
-9.108021E-1
-7.578803E-1
-6.049585E-1
-4.520367E-1
-6.049585E-1
-6.049585E-1
-6.049585E-1
-7.578803E-1
-7.578803E-1
-7.578803E-1
-7.578803E-1
-6.049585E-1
-4.520367E-1
-6.049585E-1
-6.049585E-1
-6.049585E-1
-6.049585E-1
-6.049585E-1
-7.578803E-1
-7.578803E-1
-9.108021E-1
-1.063724E+0
-1.063724E+0
-1.063724E+0
-9.108021E-1
-7.578803E-1
-4.520367E-1
-4.520367E-1
-6.049585E-1
-9.108021E-1
-1.063724E+0
-1.216645E+0
-1.063724E+0
-7.578803E-1
-6.049585E-1
-6.049585E-1
-4.520367E-1
-4.520367E-1
-6.049585E-1
-7.578803E-1
-1.063724E+0
-9.108021E-1
-7.578803E-1
-6.049585E-1
-7.578803E-1
-9.108021E-1
-7.578803E-1
-4.520367E-1
-4.520367E-1
-6.049585E-1
-7.578803E-1
-9.108021E-1
-9.108021E-1
-7.578803E-1
-6.049585E-1
-4.520367E-1
-4.520367E-1
-4.520367E-1
-6.049585E-1
-9.108021E-1
-1.063724E+0
-9.108021E-1
-6.049585E-1
-1.461932E-1
-1.461932E-1
-4.520367E-1
-9.108021E-1
-1.063724E+0
-9.108021E-1
-6.049585E-1
-6.049585E-1
-6.049585E-1
-4.520367E-1
-2.991150E-1
-2.991150E-1
-4.520367E-1
-6.049585E-1
-6.049585E-1
-6.049585E-1
-6.049585E-1
-6.049585E-1
-4.520367E-1
-6.049585E-1
-4.520367E-1
-4.520367E-1
-4.520367E-1
-6.049585E-1
-6.049585E-1
-4.520367E-1
-4.520367E-1
-4.520367E-1
-2.991150E-1
-2.991150E-1
-2.991150E-1
-2.991150E-1
-1.461932E-1
-2.991150E-1
-4.520367E-1
-7.578803E-1
-9.108021E-1
-7.578803E-1
-4.520367E-1
-2.991150E-1
-2.991150E-1
-4.520367E-1
-4.520367E-1
-2.991150E-1
-2.991150E-1
-1.461932E-1
-2.991150E-1
-4.520367E-1
-7.578803E-1
-7.578803E-1
-4.520367E-1
-2.991150E-1
-1.461932E-1
-1.461932E-1
-1.461932E-1
-2.991150E-1
-6.049585E-1
-6.049585E-1
-6.049585E-1
-6.049585E-1
-6.049585E-1
-6.049585E-1
-4.520367E-1
-4.520367E-1
-4.520367E-1
-4.520367E-1
-6.049585E-1
-6.049585E-1
-4.520367E-1
-4.520367E-1
-2.991150E-1
-1.461932E-1
-1.461932E-1
-1.461932E-1
-2.991150E-1
-2.991150E-1
-4.520367E-1
-2.991150E-1
-1.461932E-1
-1.461932E-1
-1.461932E-1
-2.991150E-1
-2.991150E-1
-2.991150E-1
6.728573E-3
1.596503E-1
1.596503E-1
1.596503E-1
1.596503E-1
6.728573E-3
6.728573E-3
6.728573E-3
6.728573E-3
6.728573E-3
1.596503E-1
1.596503E-1
1.596503E-1
1.596503E-1
1.596503E-1
6.728573E-3
6.728573E-3
1.596503E-1
6.728573E-3
6.728573E-3
1.596503E-1
4.654938E-1
4.654938E-1
3.125720E-1
6.728573E-3
6.728573E-3
1.596503E-1
1.596503E-1
3.125720E-1
1.596503E-1
1.596503E-1
1.596503E-1
1.596503E-1
3.125720E-1
3.125720E-1
3.125720E-1
4.654938E-1
6.184155E-1
4.654938E-1
3.125720E-1
1.596503E-1
6.728573E-3
1.596503E-1
3.125720E-1
3.125720E-1
4.654938E-1
4.654938E-1
4.654938E-1
3.125720E-1
3.125720E-1
1.596503E-1
3.125720E-1
3.125720E-1
6.184155E-1
7.713373E-1
7.713373E-1
4.654938E-1
3.125720E-1
3.125720E-1
4.654938E-1
4.654938E-1
4.654938E-1
4.654938E-1
6.184155E-1
7.713373E-1
9.242591E-1
6.184155E-1
6.184155E-1
7.713373E-1
9.242591E-1
9.242591E-1
7.713373E-1
6.184155E-1
6.184155E-1
6.184155E-1
6.184155E-1
9.242591E-1
9.242591E-1
7.713373E-1
6.184155E-1
6.184155E-1
9.242591E-1
9.242591E-1
7.713373E-1
6.184155E-1
7.713373E-1
1.077181E+0
1.077181E+0
1.077181E+0
9.242591E-1
1.077181E+0
1.230103E+0
1.077181E+0
7.713373E-1
9.242591E-1
1.077181E+0
1.230103E+0
1.077181E+0
1.077181E+0
1.383024E+0
1.535946E+0
1.535946E+0
1.383024E+0
1.230103E+0
1.077181E+0
7.713373E-1
7.713373E-1
9.242591E-1
1.077181E+0
1.077181E+0
7.713373E-1
6.184155E-1
7.713373E-1
1.077181E+0
1.230103E+0
1.230103E+0
1.077181E+0
9.242591E-1
6.184155E-1
4.654938E-1
3.125720E-1
1.596503E-1
3.125720E-1
4.654938E-1
3.125720E-1
6.728573E-3
-2.991150E-1
-2.991150E-1
-2.991150E-1
-1.461932E-1
1.596503E-1
3.125720E-1
3.125720E-1
3.125720E-1
3.125720E-1
3.125720E-1
4.654938E-1
3.125720E-1
3.125720E-1
4.654938E-1
4.654938E-1
4.654938E-1
4.654938E-1
1.596503E-1
6.728573E-3
6.728573E-3
3.125720E-1
6.184155E-1
4.654938E-1
3.125720E-1
6.728573E-3
-1.461932E-1
6.728573E-3
1.596503E-1
1.596503E-1
6.728573E-3
-1.461932E-1
6.728573E-3
-1.461932E-1
-2.991150E-1
-4.520367E-1
-4.520367E-1
-2.991150E-1
-1.461932E-1
-1.461932E-1
-2.991150E-1
-2.991150E-1
6.728573E-3
6.728573E-3
1.596503E-1
4.654938E-1
4.654938E-1
4.654938E-1
3.125720E-1
3.125720E-1
3.125720E-1
1.596503E-1
1.596503E-1
6.728573E-3
6.728573E-3
1.596503E-1
3.125720E-1
4.654938E-1
4.654938E-1
6.184155E-1
6.184155E-1
4.654938E-1
1.596503E-1
6.728573E-3
6.728573E-3
1.596503E-1
1.596503E-1
3.125720E-1
3.125720E-1
3.125720E-1
4.654938E-1
4.654938E-1
4.654938E-1
3.125720E-1
6.728573E-3
6.728573E-3
1.596503E-1
3.125720E-1
4.654938E-1
3.125720E-1
1.596503E-1
6.728573E-3
6.728573E-3
-1.461932E-1
-1.461932E-1
-1.461932E-1
-1.461932E-1
-1.461932E-1
-1.461932E-1
-1.461932E-1
-1.461932E-1
-1.461932E-1
6.728573E-3
4.654938E-1
6.184155E-1
4.654938E-1
1.596503E-1
6.728573E-3
6.728573E-3
6.728573E-3
1.596503E-1
1.596503E-1
1.596503E-1
1.596503E-1
1.596503E-1
1.596503E-1
3.125720E-1
4.654938E-1
4.654938E-1
4.654938E-1
3.125720E-1
3.125720E-1
1.596503E-1
1.596503E-1
3.125720E-1
4.654938E-1
3.125720E-1
1.596503E-1
1.596503E-1
3.125720E-1
4.654938E-1
4.654938E-1
6.184155E-1
4.654938E-1
3.125720E-1
3.125720E-1
4.654938E-1
4.654938E-1
4.654938E-1
4.654938E-1
6.184155E-1
7.713373E-1
6.184155E-1
3.125720E-1
3.125720E-1
6.184155E-1
7.713373E-1
6.184155E-1
3.125720E-1
1.596503E-1
3.125720E-1
4.654938E-1
6.184155E-1
6.184155E-1
4.654938E-1
3.125720E-1
3.125720E-1
3.125720E-1
4.654938E-1
6.184155E-1
6.184155E-1
6.184155E-1
4.654938E-1
3.125720E-1
3.125720E-1
3.125720E-1
6.184155E-1
6.184155E-1
6.184155E-1
6.184155E-1
6.184155E-1
6.184155E-1
7.713373E-1
7.713373E-1
7.713373E-1
4.654938E-1
3.125720E-1
3.125720E-1
4.654938E-1
6.184155E-1
6.184155E-1
7.713373E-1
7.713373E-1
7.713373E-1
6.184155E-1
6.184155E-1
6.184155E-1
4.654938E-1
4.654938E-1
7.713373E-1
7.713373E-1
6.184155E-1
6.184155E-1
9.242591E-1
1.230103E+0
1.077181E+0
6.184155E-1
4.654938E-1
6.184155E-1
9.242591E-1
9.242591E-1
7.713373E-1
6.184155E-1
4.654938E-1
4.654938E-1
6.184155E-1
6.184155E-1
4.654938E-1
3.125720E-1
4.654938E-1
6.184155E-1
6.184155E-1
6.184155E-1
4.654938E-1
4.654938E-1
6.184155E-1
4.654938E-1
3.125720E-1
3.125720E-1
3.125720E-1
3.125720E-1
1.596503E-1
1.596503E-1
1.596503E-1
6.728573E-3
1.596503E-1
1.596503E-1
3.125720E-1
3.125720E-1
3.125720E-1
4.654938E-1
4.654938E-1
6.184155E-1
6.184155E-1
6.184155E-1
4.654938E-1
4.654938E-1
6.184155E-1
6.184155E-1
4.654938E-1
3.125720E-1
3.125720E-1
3.125720E-1
4.654938E-1
4.654938E-1
3.125720E-1
1.596503E-1
1.596503E-1
3.125720E-1
4.654938E-1
4.654938E-1
4.654938E-1
4.654938E-1
4.654938E-1
6.184155E-1
6.184155E-1
6.184155E-1
6.184155E-1
6.184155E-1
6.184155E-1
7.713373E-1
9.242591E-1
7.713373E-1
4.654938E-1
4.654938E-1
6.184155E-1
9.242591E-1
1.077181E+0
1.230103E+0
1.230103E+0
1.077181E+0
9.242591E-1
7.713373E-1
7.713373E-1
9.242591E-1
9.242591E-1
9.242591E-1
9.242591E-1
9.242591E-1
9.242591E-1
9.242591E-1
9.242591E-1
1.077181E+0
1.077181E+0
1.077181E+0
1.230103E+0
1.077181E+0
6.184155E-1
3.125720E-1
4.654938E-1
6.184155E-1
7.713373E-1
7.713373E-1
6.184155E-1
6.184155E-1
7.713373E-1
9.242591E-1
9.242591E-1
7.713373E-1
6.184155E-1
6.184155E-1
7.713373E-1
1.077181E+0
1.077181E+0
9.242591E-1
6.184155E-1
4.654938E-1
4.654938E-1
6.184155E-1
6.184155E-1
6.184155E-1
3.125720E-1
1.596503E-1
3.125720E-1
4.654938E-1
6.184155E-1
4.654938E-1
3.125720E-1
3.125720E-1
3.125720E-1
4.654938E-1
6.184155E-1
4.654938E-1
1.596503E-1
1.596503E-1
3.125720E-1
6.184155E-1
6.184155E-1
6.184155E-1
4.654938E-1
3.125720E-1
3.125720E-1
1.596503E-1
6.728573E-3
-2.991150E-1
-4.520367E-1
6.728573E-3
4.654938E-1
6.184155E-1
4.654938E-1
1.596503E-1
1.596503E-1
3.125720E-1
4.654938E-1
3.125720E-1
3.125720E-1
4.654938E-1
6.184155E-1
7.713373E-1
7.713373E-1
4.654938E-1
4.654938E-1
4.654938E-1
4.654938E-1
6.184155E-1
7.713373E-1
7.713373E-1
6.184155E-1
3.125720E-1
1.596503E-1
3.125720E-1
6.184155E-1
7.713373E-1
7.713373E-1
7.713373E-1
6.184155E-1
6.184155E-1
7.713373E-1
9.242591E-1
9.242591E-1
7.713373E-1
6.184155E-1
6.184155E-1
6.184155E-1
6.184155E-1
6.184155E-1
6.184155E-1
6.184155E-1
4.654938E-1
3.125720E-1
1.596503E-1
3.125720E-1
6.184155E-1
1.077181E+0
1.230103E+0
1.077181E+0
1.077181E+0
1.077181E+0
1.077181E+0
1.077181E+0
9.242591E-1
9.242591E-1
1.077181E+0
1.230103E+0
1.535946E+0
1.535946E+0
1.383024E+0
1.383024E+0
1.535946E+0
1.688868E+0
1.535946E+0
1.535946E+0
1.535946E+0
1.535946E+0
1.535946E+0
1.383024E+0
1.383024E+0
1.230103E+0
1.383024E+0
1.535946E+0
1.688868E+0
1.841790E+0
1.994711E+0
1.688868E+0
1.383024E+0
1.230103E+0
1.230103E+0
1.535946E+0
1.535946E+0
1.688868E+0
1.688868E+0
1.688868E+0
1.535946E+0
1.535946E+0
1.688868E+0
1.841790E+0
1.688868E+0
1.535946E+0
1.383024E+0
1.383024E+0
1.841790E+0
2.147633E+0
2.147633E+0
1.994711E+0
1.841790E+0
1.841790E+0
1.994711E+0
2.147633E+0
2.147633E+0
2.300555E+0
2.300555E+0
2.300555E+0
2.147633E+0
2.147633E+0
2.300555E+0
2.453477E+0
2.606398E+0
2.453477E+0
2.147633E+0
2.147633E+0
2.147633E+0
2.147633E+0
2.300555E+0
2.300555E+0
2.300555E+0
2.300555E+0
2.300555E+0
2.453477E+0
2.606398E+0
2.759320E+0
2.759320E+0
2.453477E+0
2.300555E+0
2.300555E+0
2.453477E+0
2.453477E+0
2.453477E+0
2.453477E+0
2.453477E+0
2.300555E+0
2.453477E+0
2.453477E+0
2.453477E+0
2.300555E+0
2.147633E+0
2.147633E+0
2.300555E+0
2.453477E+0
2.300555E+0
2.147633E+0
2.147633E+0
2.300555E+0
2.453477E+0
2.453477E+0
2.300555E+0
2.147633E+0
2.147633E+0
2.300555E+0
2.606398E+0
2.606398E+0
2.453477E+0
2.147633E+0
2.147633E+0
2.147633E+0
2.147633E+0
2.300555E+0
2.606398E+0
2.606398E+0
2.453477E+0
2.453477E+0
2.606398E+0
2.759320E+0
2.606398E+0
2.453477E+0
2.606398E+0
2.912242E+0
2.912242E+0
2.606398E+0
2.300555E+0
2.453477E+0
2.912242E+0
3.371007E+0
3.218085E+0
2.759320E+0
2.453477E+0
2.453477E+0
2.606398E+0
2.759320E+0
2.912242E+0
2.912242E+0
2.912242E+0
2.759320E+0
2.759320E+0
2.759320E+0
2.759320E+0
2.606398E+0
2.606398E+0
2.759320E+0
2.912242E+0
2.912242E+0
2.606398E+0
2.300555E+0
2.300555E+0
2.300555E+0
2.606398E+0
2.606398E+0
2.300555E+0
2.147633E+0
1.994711E+0
1.841790E+0
1.535946E+0
1.077181E+0
1.596503E-1
-6.049585E-1
-1.216645E+0
-1.216645E+0
-7.578803E-1
-2.991150E-1
1.596503E-1
6.184155E-1
9.242591E-1
1.230103E+0
1.688868E+0
2.147633E+0
2.300555E+0
2.147633E+0
1.841790E+0
1.688868E+0
1.535946E+0
1.383024E+0
1.077181E+0
7.713373E-1
9.242591E-1
1.077181E+0
1.230103E+0
1.077181E+0
9.242591E-1
9.242591E-1
1.077181E+0
1.230103E+0
1.383024E+0
1.383024E+0
1.535946E+0
1.688868E+0
1.688868E+0
1.535946E+0
1.077181E+0
9.242591E-1
9.242591E-1
1.077181E+0
1.077181E+0
9.242591E-1
7.713373E-1
6.184155E-1
6.184155E-1
6.184155E-1
7.713373E-1
6.184155E-1
4.654938E-1
4.654938E-1
4.654938E-1
6.184155E-1
4.654938E-1
4.654938E-1
4.654938E-1
4.654938E-1
3.125720E-1
1.596503E-1
1.596503E-1
4.654938E-1
6.184155E-1
6.184155E-1
4.654938E-1
3.125720E-1
3.125720E-1
3.125720E-1
1.596503E-1
6.728573E-3
1.596503E-1
6.184155E-1
9.242591E-1
1.077181E+0
9.242591E-1
7.713373E-1
6.184155E-1
6.184155E-1
9.242591E-1
1.077181E+0
1.230103E+0
1.230103E+0
9.242591E-1
6.184155E-1
4.654938E-1
6.184155E-1
4.654938E-1
3.125720E-1
1.596503E-1
1.596503E-1
4.654938E-1
6.184155E-1
6.184155E-1
6.184155E-1
4.654938E-1
4.654938E-1
4.654938E-1
4.654938E-1
4.654938E-1
4.654938E-1
6.184155E-1
7.713373E-1
1.077181E+0
1.077181E+0
9.242591E-1
6.184155E-1
4.654938E-1
6.184155E-1
7.713373E-1
6.184155E-1
6.184155E-1
7.713373E-1
7.713373E-1
7.713373E-1
6.184155E-1
6.184155E-1
7.713373E-1
1.077181E+0
1.230103E+0
1.230103E+0
1.383024E+0
1.383024E+0
1.383024E+0
1.383024E+0
1.383024E+0
1.383024E+0
1.535946E+0
1.535946E+0
1.841790E+0
1.994711E+0
2.147633E+0
1.994711E+0
1.841790E+0
1.688868E+0
1.688868E+0
1.688868E+0
1.841790E+0
1.841790E+0
1.994711E+0
1.994711E+0
1.841790E+0
1.535946E+0
1.688868E+0
1.841790E+0
1.841790E+0
1.688868E+0
1.535946E+0
1.688868E+0
1.994711E+0
1.994711E+0
1.841790E+0
1.994711E+0
2.147633E+0
2.453477E+0
2.300555E+0
2.300555E+0
2.147633E+0
1.994711E+0
1.994711E+0
2.300555E+0
2.300555E+0
2.300555E+0
2.300555E+0
2.300555E+0
2.300555E+0
2.453477E+0
2.453477E+0
2.453477E+0
2.300555E+0
2.300555E+0
2.606398E+0
2.606398E+0
2.453477E+0
2.453477E+0
2.606398E+0
2.759320E+0
2.912242E+0
2.912242E+0
2.759320E+0
2.759320E+0
2.759320E+0
2.912242E+0
2.912242E+0
2.759320E+0
2.606398E+0
2.606398E+0
2.453477E+0
2.147633E+0
1.841790E+0
1.841790E+0
1.994711E+0
2.147633E+0
2.300555E+0
2.300555E+0
2.300555E+0
2.300555E+0
2.300555E+0
2.300555E+0
2.300555E+0
2.453477E+0
2.606398E+0
2.606398E+0
2.453477E+0
2.453477E+0
2.606398E+0
2.606398E+0
2.606398E+0
2.606398E+0
2.453477E+0
2.759320E+0
2.912242E+0
3.065164E+0
3.065164E+0
3.065164E+0
3.218085E+0
3.218085E+0
3.065164E+0
3.065164E+0
3.218085E+0
3.371007E+0
3.218085E+0
3.065164E+0
3.065164E+0
3.218085E+0
3.371007E+0
3.371007E+0
3.523929E+0
3.676851E+0
3.676851E+0
3.523929E+0
3.371007E+0
3.218085E+0
3.371007E+0
3.676851E+0
3.676851E+0
3.218085E+0
2.912242E+0
2.912242E+0
3.065164E+0
2.912242E+0
2.759320E+0
2.453477E+0
2.453477E+0
2.300555E+0
2.300555E+0
2.300555E+0
2.453477E+0
2.300555E+0
2.147633E+0
1.994711E+0
2.300555E+0
2.606398E+0
2.759320E+0
2.606398E+0
2.453477E+0
2.300555E+0
2.300555E+0
2.453477E+0
2.606398E+0
2.759320E+0
2.759320E+0
2.912242E+0
2.912242E+0
2.912242E+0
2.759320E+0
2.606398E+0
2.759320E+0
2.912242E+0
2.912242E+0
2.912242E+0
3.065164E+0
3.065164E+0
2.912242E+0
2.759320E+0
2.759320E+0
2.912242E+0
3.065164E+0
3.218085E+0
2.912242E+0
2.912242E+0
3.065164E+0
3.218085E+0
3.065164E+0
2.912242E+0
2.606398E+0
2.606398E+0
2.912242E+0
2.912242E+0
2.759320E+0
2.606398E+0
2.606398E+0
2.453477E+0
2.453477E+0
2.606398E+0
2.759320E+0
2.606398E+0
2.300555E+0
2.300555E+0
2.300555E+0
2.453477E+0
2.606398E+0
2.759320E+0
2.606398E+0
2.606398E+0
2.453477E+0
2.453477E+0
2.300555E+0
2.453477E+0
2.759320E+0
2.606398E+0
2.453477E+0
2.300555E+0
2.453477E+0
2.606398E+0
2.453477E+0
2.453477E+0
2.606398E+0
2.759320E+0
2.759320E+0
2.759320E+0
2.606398E+0
2.453477E+0
2.300555E+0
2.300555E+0
2.453477E+0
2.606398E+0
2.759320E+0
2.759320E+0
2.759320E+0
2.606398E+0
2.606398E+0
2.912242E+0
3.065164E+0
2.912242E+0
2.759320E+0
2.759320E+0
3.065164E+0
3.218085E+0
3.218085E+0
3.218085E+0
3.065164E+0
2.912242E+0
2.759320E+0
2.759320E+0
2.912242E+0
2.759320E+0
2.759320E+0
2.759320E+0
2.759320E+0
2.759320E+0
2.759320E+0
2.912242E+0
3.065164E+0
3.065164E+0
2.912242E+0
2.912242E+0
3.065164E+0
3.218085E+0
3.371007E+0
3.218085E+0
3.065164E+0
3.065164E+0
3.218085E+0
3.218085E+0
3.065164E+0
3.065164E+0
3.218085E+0
3.371007E+0
3.371007E+0
3.218085E+0
3.218085E+0
3.065164E+0
3.065164E+0
3.065164E+0
3.065164E+0
3.065164E+0
3.065164E+0
3.065164E+0
3.065164E+0
3.065164E+0
3.065164E+0
3.065164E+0
3.218085E+0
3.371007E+0
3.523929E+0
3.676851E+0
3.523929E+0
3.371007E+0
3.065164E+0
3.065164E+0
3.371007E+0
3.523929E+0
3.218085E+0
3.065164E+0
3.218085E+0
3.371007E+0
3.523929E+0
3.676851E+0
3.676851E+0
3.523929E+0
3.371007E+0
3.218085E+0
3.218085E+0
3.371007E+0
3.676851E+0
3.676851E+0
3.676851E+0
3.829772E+0
3.829772E+0
3.982694E+0
3.829772E+0
3.829772E+0
3.676851E+0
3.523929E+0
3.676851E+0
3.676851E+0
3.676851E+0
3.676851E+0
3.676851E+0
3.676851E+0
3.676851E+0
3.829772E+0
3.982694E+0
3.982694E+0
3.982694E+0
3.829772E+0
3.676851E+0
3.829772E+0
3.829772E+0
3.829772E+0
3.829772E+0
3.829772E+0
3.982694E+0
3.982694E+0
3.982694E+0
3.982694E+0
3.982694E+0
3.982694E+0
3.829772E+0
3.829772E+0
3.829772E+0
3.982694E+0
3.982694E+0
3.982694E+0
3.982694E+0
3.829772E+0
3.829772E+0
3.829772E+0
3.982694E+0
3.982694E+0
3.982694E+0
3.676851E+0
3.676851E+0
3.829772E+0
3.829772E+0
3.676851E+0
3.829772E+0
4.135616E+0
4.288537E+0
3.982694E+0
3.829772E+0
3.829772E+0
3.829772E+0
3.982694E+0
4.135616E+0
4.288537E+0
4.288537E+0
4.288537E+0
4.288537E+0
4.135616E+0
4.135616E+0
4.135616E+0
4.288537E+0
4.135616E+0
4.135616E+0
4.135616E+0
4.135616E+0
4.288537E+0
4.288537E+0
4.135616E+0
4.135616E+0
4.135616E+0
4.135616E+0
4.288537E+0
4.135616E+0
4.135616E+0
4.135616E+0
4.288537E+0
4.441459E+0
4.288537E+0
4.135616E+0
4.135616E+0
4.288537E+0
4.441459E+0
4.288537E+0
4.135616E+0
4.135616E+0
4.135616E+0
3.982694E+0
4.135616E+0
4.288537E+0
4.441459E+0
4.441459E+0
4.288537E+0
4.288537E+0
4.288537E+0
4.288537E+0
4.288537E+0
4.135616E+0
3.982694E+0
3.829772E+0
3.829772E+0
3.982694E+0
4.135616E+0
4.135616E+0
4.135616E+0
3.982694E+0
3.829772E+0
3.982694E+0
4.135616E+0
4.288537E+0
4.441459E+0
4.288537E+0
4.135616E+0
3.982694E+0
3.829772E+0
3.982694E+0
4.135616E+0
4.441459E+0
4.441459E+0
4.288537E+0
4.288537E+0
4.288537E+0
4.441459E+0
4.288537E+0
4.135616E+0
4.135616E+0
4.441459E+0
4.594381E+0
4.594381E+0
4.441459E+0
4.288537E+0
4.135616E+0
4.135616E+0
4.135616E+0
4.288537E+0
4.441459E+0
4.288537E+0
3.982694E+0
3.982694E+0
4.135616E+0
4.441459E+0
4.594381E+0
4.747303E+0
4.594381E+0
4.288537E+0
4.288537E+0
4.594381E+0
4.594381E+0
4.441459E+0
4.288537E+0
4.288537E+0
4.441459E+0
4.594381E+0
4.594381E+0
4.441459E+0
4.441459E+0
4.441459E+0
4.441459E+0
4.594381E+0
4.594381E+0
4.594381E+0
4.441459E+0
4.441459E+0
4.441459E+0
4.288537E+0
4.135616E+0
4.288537E+0
4.441459E+0
4.441459E+0
4.288537E+0
4.288537E+0
4.135616E+0
4.135616E+0
4.135616E+0
4.288537E+0
4.441459E+0
4.441459E+0
4.441459E+0
4.594381E+0
4.594381E+0
4.594381E+0
4.441459E+0
4.441459E+0
4.594381E+0
4.594381E+0
4.594381E+0
4.441459E+0
3.982694E+0
3.982694E+0
4.135616E+0
4.441459E+0
4.594381E+0
4.747303E+0
4.900225E+0
4.594381E+0
4.441459E+0
4.135616E+0
4.288537E+0
4.441459E+0
4.594381E+0
4.594381E+0
4.441459E+0
4.288537E+0
4.288537E+0
4.288537E+0
4.441459E+0
4.594381E+0
4.747303E+0
4.594381E+0
4.288537E+0
4.441459E+0
4.594381E+0
4.594381E+0
4.441459E+0
4.288537E+0
4.288537E+0
4.135616E+0
4.135616E+0
4.135616E+0
4.288537E+0
4.441459E+0
4.441459E+0
4.441459E+0
4.288537E+0
4.288537E+0
4.441459E+0
4.441459E+0
4.594381E+0
4.441459E+0
4.441459E+0
4.441459E+0
4.441459E+0
4.441459E+0
4.441459E+0
4.441459E+0
4.441459E+0
4.441459E+0
4.441459E+0
4.441459E+0
4.441459E+0
4.594381E+0
4.594381E+0
4.441459E+0
4.441459E+0
4.594381E+0
4.441459E+0
4.135616E+0
4.135616E+0
4.594381E+0
4.900225E+0
4.594381E+0
4.135616E+0
3.982694E+0
4.135616E+0
4.441459E+0
4.441459E+0
4.288537E+0
4.288537E+0
4.135616E+0
4.135616E+0
3.982694E+0
4.135616E+0
4.288537E+0
4.594381E+0
4.594381E+0
4.441459E+0
4.135616E+0
3.982694E+0
3.982694E+0
4.135616E+0
4.135616E+0
4.135616E+0
4.288537E+0
4.288537E+0
4.288537E+0
4.441459E+0
4.594381E+0
4.441459E+0
4.288537E+0
4.288537E+0
4.441459E+0
4.441459E+0
4.441459E+0
4.288537E+0
4.135616E+0
4.135616E+0
3.982694E+0
3.982694E+0
4.135616E+0
4.288537E+0
4.288537E+0
4.135616E+0
3.982694E+0
3.982694E+0
3.982694E+0
4.288537E+0
4.441459E+0
4.288537E+0
4.135616E+0
3.829772E+0
3.829772E+0
3.982694E+0
4.135616E+0
4.135616E+0
4.135616E+0
4.135616E+0
4.135616E+0
4.135616E+0
3.982694E+0
3.982694E+0
3.982694E+0
4.135616E+0
4.135616E+0
4.135616E+0
4.288537E+0
4.288537E+0
4.288537E+0
4.135616E+0
3.829772E+0
3.829772E+0
4.135616E+0
4.441459E+0
4.441459E+0
4.135616E+0
3.982694E+0
4.135616E+0
4.288537E+0
4.288537E+0
4.288537E+0
4.288537E+0
4.135616E+0
3.829772E+0
3.676851E+0
3.829772E+0
4.288537E+0
4.594381E+0
4.441459E+0
3.982694E+0
3.829772E+0
3.829772E+0
3.982694E+0
4.135616E+0
4.135616E+0
3.982694E+0
3.829772E+0
3.982694E+0
4.288537E+0
4.441459E+0
4.441459E+0
4.135616E+0
4.135616E+0
4.135616E+0
4.135616E+0
3.982694E+0
3.982694E+0
3.982694E+0
3.829772E+0
3.829772E+0
4.135616E+0
4.288537E+0
4.288537E+0
4.135616E+0
3.829772E+0
3.829772E+0
3.982694E+0
3.829772E+0
3.676851E+0
3.676851E+0
3.829772E+0
3.982694E+0
3.982694E+0
3.982694E+0
4.135616E+0
4.135616E+0
3.982694E+0
3.829772E+0
3.676851E+0
3.829772E+0
3.982694E+0
3.829772E+0
3.829772E+0
3.829772E+0
3.829772E+0
3.829772E+0
3.982694E+0
4.288537E+0
4.288537E+0
4.288537E+0
4.288537E+0
4.135616E+0
4.135616E+0
3.982694E+0
3.982694E+0
3.982694E+0
3.982694E+0
4.288537E+0
4.441459E+0
4.441459E+0
4.288537E+0
4.135616E+0
3.982694E+0
3.982694E+0
4.135616E+0
4.135616E+0
3.982694E+0
3.982694E+0
3.982694E+0
3.829772E+0
3.829772E+0
3.982694E+0
4.135616E+0
4.288537E+0
4.135616E+0
3.982694E+0
4.135616E+0
4.288537E+0
4.441459E+0
4.441459E+0
4.441459E+0
4.594381E+0
4.594381E+0
4.441459E+0
4.441459E+0
4.288537E+0
4.135616E+0
4.135616E+0
4.441459E+0
4.747303E+0
4.594381E+0
4.441459E+0
4.135616E+0
4.135616E+0
3.982694E+0
3.982694E+0
3.982694E+0
4.135616E+0
4.441459E+0
4.594381E+0
4.594381E+0
4.288537E+0
4.135616E+0
3.982694E+0
4.135616E+0
4.288537E+0
4.441459E+0
4.594381E+0
4.747303E+0
4.594381E+0
4.288537E+0
4.135616E+0
3.982694E+0
4.135616E+0
4.288537E+0
4.441459E+0
4.441459E+0
4.594381E+0
4.441459E+0
4.441459E+0
4.594381E+0
4.594381E+0
4.441459E+0
4.594381E+0
4.747303E+0
4.900225E+0
4.594381E+0
4.441459E+0
4.288537E+0
4.441459E+0
4.441459E+0
4.288537E+0
4.288537E+0
4.441459E+0
4.594381E+0
4.747303E+0
4.747303E+0
4.441459E+0
4.288537E+0
4.441459E+0
4.747303E+0
4.900225E+0
4.747303E+0
4.747303E+0
4.747303E+0
4.594381E+0
4.441459E+0
4.441459E+0
4.441459E+0
4.594381E+0
4.747303E+0
4.747303E+0
4.594381E+0
4.441459E+0
4.594381E+0
4.900225E+0
4.900225E+0
4.747303E+0
4.288537E+0
4.135616E+0
4.441459E+0
4.594381E+0
4.747303E+0
4.900225E+0
5.053146E+0
5.053146E+0
4.900225E+0
4.594381E+0
4.288537E+0
4.441459E+0
4.594381E+0
4.747303E+0
4.747303E+0
4.594381E+0
4.594381E+0
4.747303E+0
4.747303E+0
4.747303E+0
4.747303E+0
4.900225E+0
4.747303E+0
4.747303E+0
4.594381E+0
4.594381E+0
4.594381E+0
4.747303E+0
4.747303E+0
4.900225E+0
4.900225E+0
4.747303E+0
4.747303E+0
4.900225E+0
4.900225E+0
4.900225E+0
4.747303E+0
4.747303E+0
4.900225E+0
4.900225E+0
4.900225E+0
4.900225E+0
4.900225E+0
5.053146E+0
5.053146E+0
5.053146E+0
4.900225E+0
4.900225E+0
4.900225E+0
5.053146E+0
5.053146E+0
4.900225E+0
4.747303E+0
4.747303E+0
4.900225E+0
5.358990E+0
5.358990E+0
5.053146E+0
4.900225E+0
4.900225E+0
5.053146E+0
5.358990E+0
5.358990E+0
5.206068E+0
4.900225E+0
4.900225E+0
4.747303E+0
4.747303E+0
4.900225E+0
5.053146E+0
5.206068E+0
5.206068E+0
5.053146E+0
4.900225E+0
5.206068E+0
5.358990E+0
5.053146E+0
4.747303E+0
4.594381E+0
4.747303E+0
4.900225E+0
4.900225E+0
4.900225E+0
4.900225E+0
5.053146E+0
5.053146E+0
4.900225E+0
4.747303E+0
4.747303E+0
5.053146E+0
5.053146E+0
5.053146E+0
4.747303E+0
4.594381E+0
4.594381E+0
4.747303E+0
4.747303E+0
4.900225E+0
5.053146E+0
4.747303E+0
4.441459E+0
4.594381E+0
4.900225E+0
5.053146E+0
4.900225E+0
4.747303E+0
4.747303E+0
5.206068E+0
5.206068E+0
5.053146E+0
4.900225E+0
4.900225E+0
5.053146E+0
5.206068E+0
5.206068E+0
4.900225E+0
4.594381E+0
4.594381E+0
4.747303E+0
4.900225E+0
5.053146E+0
5.053146E+0
4.747303E+0
4.594381E+0
4.594381E+0
4.900225E+0
5.053146E+0
5.053146E+0
5.053146E+0
5.206068E+0
5.358990E+0
5.358990E+0
5.053146E+0
4.594381E+0
4.441459E+0
4.594381E+0
5.053146E+0
5.206068E+0
5.206068E+0
5.053146E+0
5.053146E+0
5.053146E+0
5.053146E+0
4.900225E+0
4.747303E+0
4.747303E+0
4.900225E+0
4.747303E+0
4.747303E+0
4.747303E+0
4.747303E+0
4.900225E+0
5.053146E+0
5.053146E+0
4.747303E+0
4.594381E+0
4.288537E+0
4.135616E+0
4.288537E+0
4.594381E+0
4.900225E+0
5.053146E+0
4.900225E+0
4.747303E+0
4.594381E+0
4.594381E+0
4.594381E+0
4.900225E+0
4.900225E+0
4.900225E+0
4.747303E+0
4.747303E+0
4.900225E+0
5.053146E+0
5.053146E+0
4.900225E+0
4.747303E+0
4.747303E+0
4.594381E+0
4.594381E+0
4.747303E+0
4.747303E+0
4.594381E+0
4.441459E+0
4.288537E+0
4.441459E+0
4.441459E+0
4.594381E+0
4.594381E+0
4.747303E+0
4.900225E+0
4.900225E+0
4.747303E+0
4.747303E+0
4.747303E+0
4.747303E+0
4.594381E+0
4.288537E+0
4.288537E+0
4.441459E+0
4.594381E+0
4.441459E+0
4.441459E+0
4.441459E+0
4.747303E+0
4.900225E+0
4.900225E+0
4.747303E+0
4.441459E+0
4.288537E+0
4.441459E+0
4.594381E+0
4.747303E+0
4.747303E+0
4.594381E+0
4.594381E+0
4.594381E+0
4.594381E+0
4.594381E+0
4.747303E+0
4.900225E+0
4.900225E+0
4.594381E+0
4.288537E+0
4.288537E+0
4.441459E+0
4.747303E+0
4.900225E+0
4.747303E+0
4.594381E+0
4.747303E+0
4.747303E+0
4.747303E+0
4.594381E+0
4.441459E+0
4.441459E+0
4.441459E+0
4.594381E+0
4.594381E+0
3.829772E+0
2.759320E+0
2.606398E+0
3.982694E+0
5.358990E+0
5.817755E+0
5.817755E+0
6.582364E+0
7.805738E+0
7.652815E+0
5.206068E+0
2.147633E+0
-1.461932E-1
6.728573E-3
2.606398E+0
5.511912E+0
6.735286E+0
6.582364E+0
7.041128E+0
8.111581E+0
7.499894E+0
4.900225E+0
2.147633E+0
1.383024E+0
2.912242E+0
4.747303E+0
5.206068E+0
4.594381E+0
4.135616E+0
4.135616E+0
4.747303E+0
5.206068E+0
5.206068E+0
5.053146E+0
5.053146E+0
4.900225E+0
4.900225E+0
5.053146E+0
5.206068E+0
5.206068E+0
5.053146E+0
4.747303E+0
4.747303E+0
4.900225E+0
4.747303E+0
4.594381E+0
4.594381E+0
4.747303E+0
4.900225E+0
5.053146E+0
5.053146E+0
4.900225E+0
4.747303E+0
4.594381E+0
4.594381E+0
4.594381E+0
4.594381E+0
4.747303E+0
4.900225E+0
4.900225E+0
4.900225E+0
4.747303E+0
4.747303E+0
4.594381E+0
4.594381E+0
4.747303E+0
4.900225E+0
5.053146E+0
5.206068E+0
5.358990E+0
5.206068E+0
5.053146E+0
4.900225E+0
4.900225E+0
4.900225E+0
4.900225E+0
5.053146E+0
5.053146E+0
5.206068E+0
5.053146E+0
5.053146E+0
5.053146E+0
5.053146E+0
4.900225E+0
4.747303E+0
4.900225E+0
5.206068E+0
5.511912E+0
5.358990E+0
5.206068E+0
5.053146E+0
5.053146E+0
5.206068E+0
5.053146E+0
4.900225E+0
4.747303E+0
4.900225E+0
5.206068E+0
5.511912E+0
5.358990E+0
5.053146E+0
4.900225E+0
4.900225E+0
5.511912E+0
5.817755E+0
5.664833E+0
5.206068E+0
4.747303E+0
4.747303E+0
4.747303E+0
4.900225E+0
4.900225E+0
4.747303E+0
4.747303E+0
4.900225E+0
4.900225E+0
4.747303E+0
4.747303E+0
4.747303E+0
4.747303E+0
3.982694E+0
2.300555E+0
1.535946E+0
2.912242E+0
6.582364E+0
9.640799E+0
8.417425E+0
3.676851E+0
7.713373E-1
1.994711E+0
4.900225E+0
6.582364E+0
6.123599E+0
4.900225E+0
4.594381E+0
4.900225E+0
5.358990E+0
5.206068E+0
5.053146E+0
4.747303E+0
4.747303E+0
4.747303E+0
4.747303E+0
4.747303E+0
4.747303E+0
4.747303E+0
4.747303E+0
4.900225E+0
4.900225E+0
4.900225E+0
4.900225E+0
4.900225E+0
4.900225E+0
4.900225E+0
4.900225E+0
5.970676E+0
8.264503E+0
9.182034E+0
7.194051E+0
3.523929E+0
9.242591E-1
4.654938E-1
1.535946E+0
2.912242E+0
4.135616E+0
5.053146E+0
4.900225E+0
3.982694E+0
4.135616E+0
5.664833E+0
5.970676E+0
3.829772E+0
9.242591E-1
4.654938E-1
2.759320E+0
5.817755E+0
8.723268E+0
1.040541E+1
8.876190E+0
4.747303E+0
1.230103E+0
-4.520367E-1
-4.520367E-1
7.713373E-1
2.759320E+0
4.747303E+0
5.817755E+0
5.664833E+0
5.053146E+0
4.900225E+0
4.900225E+0
4.900225E+0
4.594381E+0
4.441459E+0
4.288537E+0
4.135616E+0
3.982694E+0
3.982694E+0
4.135616E+0
4.288537E+0
4.288537E+0
3.982694E+0
3.523929E+0
3.523929E+0
3.676851E+0
3.829772E+0
3.829772E+0
3.829772E+0
3.676851E+0
3.829772E+0
3.982694E+0
4.288537E+0
4.135616E+0
3.829772E+0
3.676851E+0
3.523929E+0
3.676851E+0
3.523929E+0
3.523929E+0
3.676851E+0
5.358990E+0
7.041128E+0
5.206068E+0
4.654938E-1
-1.981254E+0
6.728573E-3
3.676851E+0
5.511912E+0
5.053146E+0
3.982694E+0
3.676851E+0
3.982694E+0
4.135616E+0
3.829772E+0
3.371007E+0
3.371007E+0
3.523929E+0
3.523929E+0
3.371007E+0
3.371007E+0
3.523929E+0
3.676851E+0
3.523929E+0
3.371007E+0
3.218085E+0
3.218085E+0
3.371007E+0
3.218085E+0
3.218085E+0
3.371007E+0
3.676851E+0
3.676851E+0
3.676851E+0
3.676851E+0
3.676851E+0
3.523929E+0
3.371007E+0
3.523929E+0
3.523929E+0
3.676851E+0
3.676851E+0
3.676851E+0
3.523929E+0
3.523929E+0
3.523929E+0
3.523929E+0
3.523929E+0
3.676851E+0
3.523929E+0
3.218085E+0
3.065164E+0
3.065164E+0
3.218085E+0
3.523929E+0
3.676851E+0
3.523929E+0
3.371007E+0
3.371007E+0
3.371007E+0
3.523929E+0
3.676851E+0
3.676851E+0
3.676851E+0
3.523929E+0
3.371007E+0
3.371007E+0
3.371007E+0
3.829772E+0
5.511912E+0
6.888207E+0
5.511912E+0
1.994711E+0
-6.049585E-1
-4.520367E-1
1.688868E+0
3.676851E+0
4.594381E+0
4.288537E+0
3.523929E+0
3.218085E+0
3.218085E+0
3.371007E+0
3.218085E+0
3.065164E+0
3.065164E+0
3.218085E+0
3.371007E+0
3.218085E+0
2.912242E+0
2.759320E+0
2.912242E+0
3.065164E+0
3.065164E+0
2.912242E+0
2.300555E+0
1.841790E+0
2.300555E+0
3.829772E+0
5.053146E+0
4.594381E+0
2.759320E+0
1.994711E+0
2.759320E+0
3.982694E+0
4.441459E+0
3.982694E+0
3.676851E+0
3.523929E+0
3.523929E+0
3.371007E+0
3.371007E+0
3.218085E+0
3.218085E+0
3.065164E+0
3.065164E+0
3.065164E+0
3.065164E+0
3.065164E+0
3.065164E+0
2.912242E+0
2.759320E+0
2.912242E+0
3.218085E+0
3.371007E+0
3.523929E+0
3.523929E+0
3.829772E+0
4.441459E+0
4.900225E+0
4.441459E+0
2.912242E+0
1.688868E+0
1.535946E+0
2.300555E+0
2.912242E+0
3.065164E+0
2.912242E+0
2.912242E+0
2.912242E+0
2.759320E+0
2.453477E+0
3.065164E+0
3.982694E+0
3.982694E+0
3.371007E+0
2.606398E+0
2.759320E+0
3.829772E+0
4.900225E+0
4.747303E+0
3.829772E+0
3.218085E+0
3.371007E+0
3.676851E+0
3.676851E+0
3.676851E+0
3.676851E+0
3.982694E+0
4.288537E+0
4.135616E+0
3.982694E+0
3.829772E+0
3.676851E+0
3.829772E+0
4.288537E+0
4.441459E+0
4.441459E+0
4.288537E+0
4.135616E+0
3.982694E+0
3.982694E+0
4.135616E+0
4.441459E+0
4.441459E+0
4.441459E+0
4.441459E+0
4.441459E+0
4.594381E+0
4.747303E+0
4.747303E+0
4.594381E+0
4.594381E+0
4.900225E+0
5.206068E+0
5.206068E+0
5.053146E+0
5.206068E+0
5.358990E+0
5.358990E+0
5.358990E+0
5.053146E+0
4.900225E+0
4.900225E+0
4.900225E+0
4.747303E+0
4.747303E+0
4.441459E+0
4.288537E+0
3.982694E+0
3.829772E+0
3.982694E+0
4.135616E+0
4.135616E+0
4.135616E+0
4.288537E+0
4.441459E+0
4.288537E+0
4.135616E+0
4.135616E+0
4.135616E+0
4.135616E+0
3.982694E+0
3.829772E+0
3.829772E+0
3.523929E+0
3.218085E+0
3.065164E+0
3.523929E+0
4.288537E+0
4.900225E+0
5.053146E+0
4.747303E+0
4.441459E+0
4.135616E+0
4.135616E+0
4.288537E+0
4.441459E+0
4.441459E+0
4.441459E+0
4.288537E+0
4.441459E+0
4.900225E+0
5.206068E+0
5.206068E+0
4.900225E+0
4.747303E+0
4.747303E+0
5.053146E+0
5.206068E+0
5.206068E+0
5.053146E+0
4.747303E+0
4.747303E+0
4.900225E+0
4.900225E+0
4.900225E+0
4.900225E+0
4.900225E+0
4.900225E+0
4.900225E+0
4.900225E+0
4.900225E+0
5.053146E+0
5.053146E+0
5.053146E+0
4.900225E+0
4.900225E+0
5.053146E+0
5.206068E+0
5.206068E+0
5.053146E+0
5.053146E+0
5.206068E+0
5.358990E+0
5.511912E+0
5.358990E+0
5.358990E+0
5.511912E+0
5.511912E+0
5.511912E+0
5.511912E+0
5.511912E+0
5.358990E+0
5.358990E+0
5.358990E+0
5.358990E+0
5.358990E+0
5.053146E+0
5.206068E+0
5.817755E+0
6.735286E+0
6.582364E+0
5.358990E+0
4.747303E+0
5.358990E+0
6.276520E+0
6.429442E+0
5.970676E+0
5.511912E+0
5.511912E+0
5.817755E+0
6.276520E+0
6.123599E+0
5.970676E+0
5.817755E+0
5.817755E+0
5.206068E+0
4.441459E+0
4.441459E+0
5.358990E+0
6.123599E+0
6.123599E+0
5.358990E+0
4.747303E+0
4.747303E+0
5.053146E+0
5.358990E+0
5.511912E+0
5.358990E+0
5.206068E+0
5.053146E+0
5.206068E+0
5.511912E+0
5.511912E+0
5.358990E+0
5.358990E+0
5.511912E+0
5.664833E+0
5.817755E+0
5.817755E+0
5.664833E+0
5.206068E+0
5.053146E+0
5.206068E+0
5.511912E+0
5.511912E+0
5.511912E+0
5.664833E+0
5.664833E+0
5.511912E+0
5.358990E+0
5.358990E+0
5.511912E+0
5.511912E+0
5.511912E+0
5.358990E+0
5.206068E+0
5.358990E+0
5.358990E+0
5.358990E+0
5.206068E+0
5.206068E+0
5.053146E+0
4.900225E+0
4.747303E+0
4.594381E+0
4.594381E+0
5.206068E+0
6.123599E+0
6.276520E+0
5.817755E+0
5.358990E+0
5.511912E+0
6.123599E+0
6.429442E+0
6.429442E+0
6.123599E+0
5.664833E+0
5.358990E+0
5.206068E+0
5.206068E+0
5.358990E+0
5.358990E+0
5.053146E+0
4.135616E+0
3.371007E+0
4.288537E+0
6.429442E+0
7.652815E+0
6.582364E+0
4.747303E+0
4.135616E+0
4.747303E+0
5.511912E+0
5.206068E+0
4.135616E+0
3.371007E+0
3.523929E+0
3.829772E+0
4.135616E+0
4.135616E+0
3.676851E+0
3.371007E+0
4.900225E+0
7.652815E+0
9.029112E+0
7.499894E+0
5.053146E+0
4.135616E+0
5.206068E+0
6.429442E+0
6.276520E+0
4.900225E+0
3.523929E+0
3.371007E+0
4.441459E+0
5.511912E+0
5.358990E+0
5.817755E+0
9.334954E+0
1.300508E+1
1.300508E+1
9.029112E+0
6.123599E+0
7.805738E+0
1.071125E+1
1.009956E+1
6.582364E+0
5.206068E+0
7.041128E+0
9.487877E+0
1.025249E+1
1.040541E+1
1.117002E+1
1.117002E+1
1.101709E+1
1.117002E+1
1.040541E+1
7.652815E+0
5.358990E+0
6.735286E+0
9.946642E+0
1.162878E+1
1.178170E+1
1.224047E+1
1.300508E+1
1.269923E+1
1.101709E+1
9.640799E+0
9.334954E+0
9.946642E+0
1.055833E+1
1.025249E+1
9.487877E+0
9.640799E+0
1.071125E+1
1.178170E+1
1.254631E+1
1.315800E+1
1.392261E+1
1.407553E+1
1.376969E+1
1.331092E+1
1.346384E+1
1.392261E+1
1.453430E+1
1.484014E+1
1.422845E+1
1.331092E+1
1.315800E+1
1.453430E+1
1.591059E+1
1.591059E+1
1.484014E+1
1.453430E+1
1.499306E+1
1.545182E+1
1.545182E+1
1.529890E+1
1.560475E+1
1.652228E+1
1.728689E+1
1.728689E+1
1.682812E+1
1.698104E+1
1.835734E+1
2.003948E+1
2.095701E+1
2.003948E+1
1.805149E+1
1.713396E+1
1.789857E+1
1.958071E+1
2.049824E+1
2.080409E+1
2.095701E+1
2.156870E+1
2.202746E+1
2.141577E+1
2.065117E+1
2.126285E+1
2.263915E+1
2.386252E+1
2.386252E+1
2.309791E+1
2.248623E+1
2.248623E+1
2.248623E+1
2.202746E+1
2.187454E+1
2.218038E+1
2.248623E+1
2.233331E+1
2.187454E+1
2.172162E+1
2.172162E+1
2.187454E+1
2.233331E+1
2.309791E+1
2.386252E+1
2.401544E+1
2.340376E+1
2.294499E+1
2.340376E+1
2.432129E+1
2.508589E+1
2.523882E+1
2.523882E+1
2.569758E+1
2.646219E+1
2.722680E+1
2.753264E+1
2.692096E+1
2.600343E+1
2.600343E+1
2.661511E+1
2.707388E+1
2.737972E+1
2.799141E+1
2.860310E+1
2.860310E+1
2.845017E+1
2.845017E+1
2.906186E+1
2.997939E+1
3.074400E+1
3.135569E+1
3.181445E+1
3.196738E+1
3.227322E+1
3.303783E+1
3.410828E+1
3.502581E+1
3.517873E+1
3.487289E+1
3.410828E+1
3.303783E+1
3.273198E+1
3.349660E+1
3.502581E+1
3.624919E+1
3.670795E+1
3.670795E+1
3.670795E+1
3.655503E+1
3.640211E+1
3.640211E+1
3.655503E+1
3.686087E+1
3.716672E+1
3.731964E+1
3.701379E+1
3.655503E+1
3.655503E+1
3.686087E+1
3.793132E+1
3.915470E+1
4.007223E+1
4.037807E+1
4.037807E+1
4.037807E+1
4.053100E+1
4.114268E+1
4.175437E+1
4.236605E+1
4.282482E+1
4.358943E+1
4.389527E+1
4.374235E+1
4.297774E+1
4.282482E+1
4.374235E+1
4.496573E+1
4.603618E+1
4.649494E+1
4.649494E+1
4.664786E+1
4.710663E+1
4.787124E+1
4.833001E+1
4.817708E+1
4.802416E+1
4.848293E+1
4.894169E+1
4.909461E+1
4.909461E+1
4.894169E+1
4.909461E+1
4.955338E+1
4.985922E+1
4.970630E+1
4.924753E+1
4.909461E+1
4.924753E+1
4.970630E+1
5.016507E+1
5.016507E+1
5.001214E+1
4.985922E+1
5.001214E+1
5.062383E+1
5.138844E+1
5.200012E+1
5.200012E+1
5.138844E+1
5.047091E+1
5.031799E+1
5.077675E+1
5.123552E+1
5.154136E+1
5.154136E+1
5.154136E+1
5.154136E+1
5.169428E+1
5.169428E+1
5.184720E+1
5.169428E+1
5.138844E+1
5.092967E+1
5.077675E+1
5.077675E+1
5.092967E+1
5.092967E+1
5.092967E+1
5.077675E+1
5.062383E+1
5.047091E+1
5.031799E+1
5.016507E+1
4.985922E+1
4.940046E+1
4.924753E+1
4.894169E+1
4.878877E+1
4.878877E+1
4.894169E+1
4.878877E+1
4.848293E+1
4.802416E+1
4.817708E+1
4.848293E+1
4.833001E+1
4.771832E+1
4.710663E+1
4.680079E+1
4.664786E+1
4.664786E+1
4.618910E+1
4.588326E+1
4.573033E+1
4.573033E+1
4.511865E+1
4.435404E+1
4.374235E+1
4.358943E+1
4.358943E+1
4.328359E+1
4.282482E+1
4.221313E+1
4.175437E+1
4.175437E+1
4.190729E+1
4.221313E+1
4.190729E+1
4.129560E+1
4.053100E+1
4.022515E+1
4.022515E+1
4.007223E+1
3.961346E+1
3.915470E+1
3.900177E+1
3.900177E+1
3.900177E+1
3.869594E+1
3.823717E+1
3.808425E+1
3.823717E+1
3.884886E+1
3.900177E+1
3.839009E+1
3.777840E+1
3.777840E+1
3.793132E+1
3.793132E+1
3.777840E+1
3.747256E+1
3.716672E+1
3.731964E+1
3.762548E+1
3.777840E+1
3.777840E+1
3.747256E+1
3.747256E+1
3.777840E+1
3.839009E+1
3.839009E+1
3.762548E+1
3.716672E+1
3.808425E+1
3.930762E+1
3.991931E+1
4.022515E+1
4.144853E+1
4.144853E+1
3.869594E+1
3.609626E+1
3.701379E+1
4.037807E+1
4.313067E+1
4.358943E+1
4.251898E+1
4.144853E+1
4.206021E+1
4.404819E+1
4.527157E+1
4.435404E+1
4.160145E+1
3.930762E+1
4.037807E+1
4.404819E+1
4.725955E+1
4.787124E+1
4.634202E+1
4.481280E+1
4.542449E+1
4.802416E+1
5.077675E+1
4.940046E+1
4.420111E+1
4.053100E+1
4.236605E+1
4.787124E+1
5.169428E+1
5.215305E+1
5.169428E+1
5.230597E+1
5.322350E+1
5.383518E+1
5.414103E+1
5.398811E+1
5.291766E+1
5.245889E+1
5.398811E+1
5.628193E+1
5.735239E+1
5.612901E+1
5.352934E+1
5.368226E+1
5.796408E+1
6.270465E+1
6.392802E+1
6.194004E+1
6.041082E+1
6.163420E+1
6.423387E+1
6.561016E+1
6.515139E+1
6.408094E+1
6.408094E+1
6.561016E+1
6.775107E+1
6.928028E+1
6.989197E+1
6.958613E+1
6.912737E+1
6.866860E+1
6.851567E+1
6.943321E+1
7.126827E+1
7.310333E+1
7.432670E+1
7.478546E+1
7.524423E+1
7.585592E+1
7.646760E+1
7.692637E+1
7.738514E+1
7.769098E+1
7.753806E+1
7.738514E+1
7.753806E+1
7.799683E+1
7.860851E+1
7.922020E+1
7.998481E+1
8.074942E+1
8.136110E+1
8.166695E+1
8.181987E+1
8.197279E+1
8.243155E+1
8.273739E+1
8.304324E+1
8.319616E+1
8.289032E+1
8.258448E+1
8.227863E+1
8.197279E+1
8.181987E+1
8.151402E+1
8.105525E+1
8.090234E+1
8.059649E+1
8.013772E+1
7.983188E+1
7.952604E+1
7.922020E+1
7.876143E+1
7.830267E+1
7.769098E+1
7.707929E+1
7.616176E+1
7.524423E+1
7.402086E+1
7.279749E+1
7.172704E+1
7.096242E+1
6.989197E+1
6.882152E+1
6.744522E+1
6.591601E+1
6.453971E+1
6.331634E+1
6.239880E+1
6.132836E+1
6.010498E+1
5.857576E+1
5.704654E+1
5.551733E+1
5.414103E+1
5.276473E+1
5.108260E+1
4.955338E+1
4.848293E+1
4.771832E+1
4.664786E+1
4.527157E+1
4.389527E+1
4.282482E+1
4.221313E+1
4.190729E+1
4.144853E+1
4.098976E+1
4.037807E+1
3.946054E+1
3.854301E+1
3.762548E+1
3.716672E+1
3.747256E+1
3.747256E+1
3.701379E+1
3.609626E+1
3.579042E+1
3.609626E+1
3.701379E+1
3.915470E+1
4.282482E+1
4.817708E+1
5.414103E+1
5.949329E+1
6.270465E+1
6.331634E+1
6.117543E+1
5.658778E+1
5.031799E+1
4.404819E+1
4.022515E+1
3.930762E+1
3.961346E+1
3.900177E+1
3.624919E+1
3.334367E+1
3.212030E+1
3.242614E+1
3.334367E+1
3.349660E+1
3.273198E+1
3.166153E+1
3.089692E+1
3.043816E+1
2.967355E+1
2.814433E+1
2.692096E+1
2.768556E+1
3.013231E+1
3.288491E+1
3.364952E+1
3.257906E+1
3.074400E+1
2.906186E+1
2.753264E+1
2.600343E+1
2.462713E+1
2.370960E+1
2.309791E+1
2.294499E+1
2.355668E+1
2.432129E+1
2.493297E+1
2.539174E+1
2.569758E+1
2.523882E+1
2.416837E+1
2.309791E+1
2.233331E+1
2.187454E+1
2.156870E+1
2.110993E+1
2.095701E+1
2.110993E+1
2.110993E+1
2.126285E+1
2.141577E+1
2.187454E+1
2.202746E+1
2.156870E+1
2.065117E+1
2.003948E+1
1.973363E+1
1.973363E+1
2.095701E+1
2.340376E+1
2.676803E+1
2.936770E+1
2.982647E+1
2.890894E+1
2.722680E+1
2.447421E+1
2.110993E+1
1.820442E+1
1.652228E+1
1.575767E+1
1.575767E+1
1.621644E+1
1.759273E+1
1.927487E+1
1.958071E+1
1.606351E+1
7.499894E+0
-3.969237E+0
-1.482668E+1
-2.308446E+1
-2.935425E+1
-3.394190E+1
-3.654157E+1
-3.608280E+1
-3.241268E+1
-2.537828E+1
-1.390915E+1
1.841790E+0
1.912195E+1
3.380244E+1
4.206021E+1
4.343651E+1
3.900177E+1
2.997939E+1
1.835734E+1
7.346973E+0
6.728573E-3
-3.204628E+0
-4.580924E+0
-5.345533E+0
-5.498454E+0
-4.275080E+0
-1.675411E+0
2.300555E+0
6.888207E+0
1.162878E+1
1.560475E+1
1.851026E+1
2.003948E+1
1.988656E+1
1.835734E+1
1.667520E+1
1.514598E+1
1.361677E+1
1.178170E+1
9.793721E+0
7.652815E+0
4.900225E+0
1.230103E+0
-2.592941E+0
-6.263063E+0
-9.168576E+0
-1.130948E+1
-1.253286E+1
-1.299162E+1
-1.299162E+1
-1.283870E+1
-1.268578E+1
-1.268578E+1
-1.268578E+1
-1.314454E+1
-1.360331E+1
-1.421499E+1
-1.497960E+1
-1.635590E+1
-1.803804E+1
-1.972018E+1
-2.124940E+1
-2.277861E+1
-2.446075E+1
-2.583705E+1
-2.675458E+1
-2.767211E+1
-2.858964E+1
-2.935425E+1
-2.935425E+1
-2.966009E+1
-3.073054E+1
-3.271852E+1
-3.470651E+1
-3.684741E+1
-3.883540E+1
-4.036461E+1
-4.097630E+1
-4.036461E+1
-3.898832E+1
-3.730618E+1
-3.577696E+1
-3.440066E+1
-3.363606E+1
-3.317729E+1
-3.302437E+1
-3.333021E+1
-3.394190E+1
-3.531819E+1
-3.730618E+1
-3.898832E+1
-3.990585E+1
-4.051754E+1
-4.097630E+1
-4.174091E+1
-4.327013E+1
-4.571687E+1
-4.877531E+1
-5.061037E+1
-5.030453E+1
-4.892823E+1
-4.831654E+1
-4.908115E+1
-5.091621E+1
-5.275127E+1
-5.397465E+1
-5.428049E+1
-5.443341E+1
-5.504510E+1
-5.657432E+1
-5.871522E+1
-6.100905E+1
-6.330288E+1
-6.559670E+1
-6.758468E+1
-6.987851E+1
-7.263110E+1
-7.584246E+1
-7.935966E+1
-8.272394E+1
-8.593530E+1
-8.868788E+1
-9.098171E+1
-9.220509E+1
-9.266385E+1
-9.235800E+1
-9.174632E+1
-9.113464E+1
-9.052295E+1
-8.975834E+1
-8.899373E+1
-8.822912E+1
-8.731159E+1
-8.669990E+1
-8.639406E+1
-8.593530E+1
-8.578237E+1
-8.547653E+1
-8.532361E+1
-8.517068E+1
-8.486484E+1
-8.440608E+1
-8.394732E+1
-8.348855E+1
-8.333562E+1
-8.333562E+1
-8.318270E+1
-8.287685E+1
-8.287685E+1
-8.333562E+1
-8.425316E+1
-8.501776E+1
-8.593530E+1
-8.669990E+1
-8.715867E+1
-8.746451E+1
-8.777035E+1
-8.807620E+1
-8.868788E+1
-8.945250E+1
-9.006418E+1
-9.082879E+1
-9.159340E+1
-9.205216E+1
-9.235800E+1
-9.281677E+1
-9.358138E+1
-9.465183E+1
-9.511060E+1
-9.541644E+1
-9.541644E+1
-9.541644E+1
-9.572229E+1
-9.679274E+1
-9.786319E+1
-9.832196E+1
-9.755734E+1
-9.618105E+1
-9.495767E+1
-9.449891E+1
-9.526352E+1
-9.633397E+1
-9.648690E+1
-9.556937E+1
-9.419307E+1
-9.281677E+1
-9.159340E+1
-9.037002E+1
-8.914665E+1
-8.792327E+1
-8.654698E+1
-8.501776E+1
-8.364147E+1
-8.195933E+1
-7.981842E+1
-7.752460E+1
-7.553662E+1
-7.385448E+1
-7.232526E+1
-7.003143E+1
-6.727884E+1
-6.498501E+1
-6.330288E+1
-6.146781E+1
-5.947983E+1
-5.718601E+1
-5.489218E+1
-5.259835E+1
-5.045745E+1
-4.831654E+1
-4.632856E+1
-4.434058E+1
-4.250551E+1
-4.112922E+1
-4.021169E+1
-3.944708E+1
-3.837663E+1
-3.654157E+1
-3.424775E+1
-3.256560E+1
-3.164807E+1
-3.088347E+1
-2.966009E+1
-2.767211E+1
-2.537828E+1
-2.369614E+1
-2.308446E+1
-2.247277E+1
-2.094355E+1
-1.819096E+1
-1.513253E+1
-1.268578E+1
-1.130948E+1
-1.069779E+1
-1.008611E+1
-9.015655E+0
-7.486437E+0
-5.345533E+0
-3.204628E+0
-1.675411E+0
-2.991150E-1
1.077181E+0
2.759320E+0
4.594381E+0
6.429442E+0
8.264503E+0
1.025249E+1
1.193463E+1
1.361677E+1
1.560475E+1
1.805149E+1
2.065117E+1
2.233331E+1
2.309791E+1
2.401544E+1
2.585051E+1
2.814433E+1
3.028523E+1
3.196738E+1
3.349660E+1
3.487289E+1
3.640211E+1
3.793132E+1
3.961346E+1
4.114268E+1
4.267190E+1
4.358943E+1
4.435404E+1
4.527157E+1
4.649494E+1
4.787124E+1
4.909461E+1
5.031799E+1
5.138844E+1
5.230597E+1
5.291766E+1
5.352934E+1
5.444687E+1
5.567025E+1
5.704654E+1
5.826992E+1
5.903452E+1
5.949329E+1
6.010498E+1
6.071667E+1
6.148127E+1
6.224589E+1
6.301049E+1
6.362218E+1
6.423387E+1
6.484555E+1
6.545724E+1
6.622185E+1
6.683354E+1
6.759814E+1
6.820983E+1
6.897444E+1
6.973904E+1
7.096242E+1
7.249164E+1
7.432670E+1
7.585592E+1
7.738514E+1
7.753806E+1
7.539716E+1
7.096242E+1
6.576308E+1
6.071667E+1
5.612901E+1
5.169428E+1
4.771832E+1
4.588326E+1
4.833001E+1
5.658778E+1
7.142119E+1
8.961887E+1
1.072049E+2
1.235675E+2
1.402360E+2
1.558340E+2
1.636330E+2
1.604216E+2
1.513993E+2
1.440590E+2
1.399301E+2
1.345779E+2
1.211208E+2
9.099517E+1
4.511865E+1
4.747303E+0
-1.727343E+1
-2.751919E+1
-2.277861E+1
1.682812E+1
9.879419E+1
1.991109E+2
2.829120E+2
3.359758E+2
3.639605E+2
3.651839E+2
3.232833E+2
2.313773E+2
1.125571E+2
5.664833E+0
-6.467918E+1
-9.526352E+1
-9.572229E+1
-7.874797E+1
-4.953992E+1
-4.428002E+0
5.337642E+1
1.033818E+2
1.260143E+2
1.235675E+2
1.139334E+2
1.072049E+2
9.910002E+1
8.671336E+1
7.555007E+1
7.325625E+1
8.197279E+1
9.665328E+1
1.111808E+2
1.220383E+2
1.290727E+2
1.330486E+2
1.347308E+2
1.350366E+2
1.347308E+2
1.327428E+2
1.278493E+2
1.189799E+2
1.073578E+2
9.711204E+1
9.237147E+1
9.313607E+1
9.634743E+1
9.894710E+1
1.003234E+2
1.012409E+2
1.018526E+2
1.012409E+2
9.910002E+1
9.573574E+1
9.252439E+1
9.221854E+1
9.573574E+1
1.001705E+2
1.015468E+2
9.818250E+1
9.099517E+1
8.319616E+1
7.509131E+1
6.652769E+1
6.025790E+1
5.934037E+1
6.132836E+1
6.255172E+1
6.255172E+1
6.453971E+1
6.989197E+1
7.539716E+1
7.707929E+1
7.402086E+1
6.958613E+1
6.683354E+1
6.652769E+1
6.698646E+1
6.622185E+1
6.392802E+1
6.178712E+1
6.071667E+1
5.903452E+1
5.597609E+1
5.184720E+1
4.634202E+1
3.961346E+1
3.227322E+1
2.432129E+1
1.698104E+1
8.417425E+0
-1.819096E+1
-7.461909E+1
-1.466452E+2
-2.016971E+2
-2.075081E+2
-1.533738E+2
-6.452625E+1
1.652228E+1
6.331634E+1
7.845559E+1
7.509131E+1
6.056374E+1
3.640211E+1
7.958660E+0
-1.329746E+1
-2.002602E+1
-1.589713E+1
-1.130948E+1
-1.115656E+1
-1.482668E+1
-2.216693E+1
-3.409482E+1
-4.908115E+1
-6.284411E+1
-6.972559E+1
-6.880806E+1
-6.452625E+1
-5.947983E+1
-5.336296E+1
-4.571687E+1
-3.822371E+1
-3.317729E+1
-3.210684E+1
-3.440066E+1
-3.960000E+1
-4.663440E+1
-5.351589E+1
-5.871522E+1
-6.100905E+1
-6.055028E+1
-5.886814E+1
-5.749185E+1
-5.703308E+1
-5.733893E+1
-5.749185E+1
-5.703308E+1
-5.596263E+1
-5.443341E+1
-5.305712E+1
-5.259835E+1
-5.259835E+1
-5.244543E+1
-5.137498E+1
-4.969284E+1
-4.785778E+1
-4.617564E+1
-4.434058E+1
-4.235259E+1
-4.067046E+1
-4.021169E+1
-4.051754E+1
-4.112922E+1
-4.143507E+1
-4.067046E+1
-3.898832E+1
-3.654157E+1
-3.363606E+1
-3.042470E+1
-2.690750E+1
-2.323738E+1
-1.972018E+1
-1.605006E+1
-1.237993E+1
-9.321499E+0
-6.721828E+0
-4.122159E+0
-1.981254E+0
-6.049585E-1
-2.991150E-1
-6.049585E-1
-6.049585E-1
6.728573E-3
3.125720E-1
-1.461932E-1
-1.063724E+0
-1.675411E+0
-1.522489E+0
-9.108021E-1
-1.461932E-1
3.125720E-1
4.654938E-1
4.654938E-1
7.713373E-1
1.688868E+0
3.371007E+0
5.206068E+0
6.888207E+0
8.417425E+0
1.009956E+1
1.162878E+1
1.346384E+1
1.514598E+1
1.652228E+1
1.743981E+1
1.805149E+1
1.866318E+1
1.912195E+1
1.912195E+1
1.881610E+1
1.881610E+1
1.927487E+1
1.988656E+1
2.049824E+1
2.095701E+1
2.172162E+1
2.294499E+1
2.462713E+1
2.615635E+1
2.753264E+1
2.890894E+1
3.043816E+1
3.227322E+1
3.426120E+1
3.624919E+1
3.839009E+1
4.037807E+1
4.206021E+1
4.313067E+1
4.420111E+1
4.542449E+1
4.695371E+1
4.848293E+1
4.955338E+1
5.016507E+1
5.062383E+1
5.138844E+1
5.230597E+1
5.337642E+1
5.429395E+1
5.505856E+1
5.567025E+1
5.658778E+1
5.765823E+1
5.857576E+1
5.964622E+1
6.071667E+1
6.209296E+1
6.346925E+1
6.469263E+1
6.561016E+1
6.637477E+1
6.729230E+1
6.836275E+1
6.943321E+1
7.019781E+1
7.096242E+1
7.203288E+1
7.340917E+1
7.463254E+1
7.524423E+1
7.493839E+1
7.356209E+1
7.172704E+1
7.111535E+1
7.279749E+1
7.677345E+1
8.227863E+1
8.885427E+1
9.542990E+1
1.018526E+2
1.084283E+2
1.142393E+2
1.179094E+2
1.188269E+2
1.172977E+2
1.139334E+2
1.105692E+2
1.091929E+2
1.111808E+2
1.165331E+2
1.238733E+2
1.315194E+2
1.379422E+2
1.422239E+2
1.429886E+2
1.400830E+2
1.356483E+2
1.322840E+2
1.310607E+2
1.301431E+2
1.296844E+2
1.243321E+2
1.072049E+2
8.610168E+1
6.759814E+1
4.588326E+1
1.499306E+1
-1.910849E+1
-3.914124E+1
-3.776494E+1
-2.339030E+1
-4.886767E+0
1.606351E+1
4.404819E+1
7.998481E+1
1.108750E+2
1.221912E+2
1.137805E+2
9.757081E+1
8.151402E+1
6.423387E+1
4.435404E+1
2.737972E+1
1.973363E+1
2.279207E+1
3.303783E+1
4.634202E+1
6.102251E+1
7.524423E+1
8.610168E+1
9.084225E+1
8.824258E+1
7.952604E+1
6.790399E+1
5.704654E+1
4.970630E+1
4.664786E+1
4.802416E+1
5.475272E+1
6.637477E+1
8.044357E+1
9.283023E+1
1.001705E+2
1.013939E+2
9.818250E+1
9.237147E+1
8.518415E+1
7.799683E+1
7.218580E+1
6.958613E+1
7.035074E+1
7.356209E+1
7.814974E+1
8.334908E+1
8.793674E+1
9.145394E+1
9.359484E+1
9.466530E+1
9.527698E+1
9.542990E+1
9.466530E+1
9.298316E+1
9.145394E+1
9.053641E+1
9.023056E+1
8.992472E+1
8.946595E+1
8.885427E+1
8.732504E+1
8.487830E+1
8.166695E+1
7.891436E+1
7.692637E+1
7.570300E+1
7.463254E+1
7.340917E+1
7.233872E+1
7.172704E+1
7.111535E+1
7.035074E+1
6.928028E+1
6.820983E+1
6.698646E+1
6.606893E+1
6.499848E+1
6.392802E+1
6.316341E+1
6.239880E+1
6.178712E+1
6.117543E+1
6.086959E+1
6.086959E+1
6.117543E+1
6.117543E+1
6.117543E+1
6.086959E+1
5.995205E+1
5.857576E+1
5.750531E+1
5.689362E+1
5.689362E+1
5.719946E+1
5.689362E+1
5.658778E+1
5.643486E+1
5.658778E+1
5.674070E+1
5.658778E+1
5.628193E+1
5.582317E+1
5.551733E+1
5.521148E+1
5.505856E+1
5.490564E+1
5.475272E+1
5.459980E+1
5.444687E+1
5.444687E+1
5.429395E+1
5.414103E+1
5.337642E+1
5.245889E+1
5.138844E+1
5.062383E+1
5.001214E+1
4.924753E+1
4.878877E+1
4.833001E+1
4.756539E+1
4.680079E+1
4.573033E+1
4.496573E+1
4.420111E+1
4.358943E+1
4.282482E+1
4.206021E+1
4.098976E+1
4.007223E+1
3.915470E+1
3.854301E+1
3.823717E+1
3.777840E+1
3.686087E+1
3.563750E+1
3.471997E+1
3.410828E+1
3.364952E+1
3.319075E+1
3.257906E+1
3.196738E+1
3.181445E+1
3.181445E+1
3.181445E+1
3.150861E+1
3.089692E+1
3.013231E+1
2.967355E+1
2.936770E+1
2.906186E+1
2.890894E+1
2.860310E+1
2.814433E+1
2.799141E+1
2.783849E+1
2.783849E+1
2.753264E+1
2.707388E+1
2.676803E+1
2.646219E+1
2.615635E+1
2.615635E+1
2.600343E+1
2.585051E+1
2.554466E+1
2.539174E+1
2.523882E+1
2.493297E+1
2.462713E+1
2.432129E+1
2.432129E+1
2.478005E+1
2.523882E+1
2.508589E+1
2.478005E+1
2.432129E+1
2.416837E+1
2.386252E+1
2.340376E+1
2.294499E+1
2.263915E+1
2.248623E+1
2.218038E+1
2.172162E+1
2.095701E+1
2.003948E+1
1.958071E+1
1.942779E+1
1.912195E+1
1.881610E+1
1.851026E+1
1.805149E+1
1.774565E+1
1.759273E+1
1.743981E+1
1.682812E+1
1.560475E+1
1.453430E+1
1.392261E+1
1.361677E+1
1.346384E+1
1.331092E+1
1.300508E+1
1.269923E+1
1.224047E+1
1.162878E+1
1.117002E+1
1.117002E+1
1.101709E+1
1.086417E+1
1.055833E+1
1.040541E+1
1.040541E+1
1.025249E+1
1.009956E+1
9.793721E+0
9.640799E+0
9.334954E+0
9.182034E+0
9.334954E+0
9.640799E+0
9.946642E+0
9.793721E+0
9.640799E+0
9.640799E+0
9.793721E+0
9.946642E+0
9.640799E+0
9.487877E+0
9.487877E+0
9.793721E+0
9.946642E+0
9.640799E+0
9.334954E+0
9.334954E+0
9.640799E+0
9.946642E+0
1.025249E+1
1.009956E+1
1.009956E+1
1.009956E+1
1.025249E+1
1.025249E+1
1.025249E+1
1.025249E+1
1.055833E+1
1.055833E+1
1.009956E+1
9.640799E+0
9.487877E+0
9.640799E+0
9.487877E+0
9.182034E+0
8.876190E+0
8.876190E+0
9.182034E+0
9.487877E+0
9.640799E+0
9.793721E+0
1.009956E+1
1.040541E+1
1.055833E+1
1.071125E+1
1.086417E+1
1.040541E+1
9.029112E+0
6.888207E+0
5.053146E+0
3.829772E+0
2.912242E+0
1.535946E+0
3.125720E-1
-4.520367E-1
-1.063724E+0
-1.675411E+0
-2.440019E+0
-3.051706E+0
-3.357550E+0
-3.357550E+0
-3.663393E+0
-3.969237E+0
-3.969237E+0
-4.275080E+0
-5.651376E+0
-7.792281E+0
-1.039195E+1
-1.421499E+1
-1.910849E+1
-2.415491E+1
-2.889548E+1
-3.363606E+1
-3.730618E+1
-4.005877E+1
-4.265844E+1
-4.265844E+1
-3.638865E+1
-2.491952E+1
-1.360331E+1
-5.651376E+0
1.841790E+0
1.254631E+1
2.416837E+1
3.089692E+1
3.089692E+1
2.875602E+1
2.890894E+1
3.120277E+1
3.334367E+1
3.441412E+1
3.471997E+1
3.410828E+1
3.181445E+1
2.707388E+1
2.003948E+1
1.254631E+1
6.582364E+0
3.676851E+0
3.676851E+0
4.594381E+0
4.900225E+0
4.288537E+0
3.676851E+0
4.441459E+0
6.888207E+0
1.086417E+1
1.514598E+1
1.942779E+1
2.340376E+1
2.615635E+1
2.737972E+1
2.753264E+1
2.753264E+1
2.829725E+1
2.936770E+1
2.982647E+1
2.952063E+1
2.906186E+1
2.906186E+1
2.967355E+1
3.043816E+1
3.104984E+1
3.135569E+1
3.181445E+1
3.273198E+1
3.395536E+1
3.441412E+1
3.196738E+1
2.600343E+1
1.774565E+1
9.793721E+0
3.523929E+0
-1.216645E+0
-4.275080E+0
-5.039689E+0
-2.898785E+0
2.300555E+0
9.487877E+0
1.743981E+1
2.523882E+1
3.227322E+1
3.823717E+1
4.267190E+1
4.511865E+1
4.557741E+1
4.404819E+1
4.129560E+1
3.808425E+1
3.487289E+1
3.212030E+1
3.013231E+1
2.921478E+1
2.906186E+1
3.013231E+1
3.227322E+1
3.517873E+1
3.854301E+1
4.160145E+1
4.450696E+1
4.710663E+1
4.940046E+1
5.108260E+1
5.215305E+1
5.230597E+1
5.200012E+1
5.123552E+1
5.016507E+1
4.940046E+1
4.848293E+1
4.741247E+1
4.588326E+1
4.420111E+1
4.297774E+1
4.175437E+1
3.976639E+1
3.594334E+1
2.982647E+1
2.172162E+1
1.361677E+1
7.958660E+0
7.194051E+0
1.376969E+1
2.783849E+1
4.603618E+1
6.316341E+1
7.493839E+1
7.983188E+1
7.814974E+1
7.111535E+1
6.025790E+1
4.817708E+1
3.808425E+1
3.212030E+1
2.997939E+1
3.059108E+1
3.257906E+1
3.471997E+1
3.670795E+1
3.823717E+1
3.884886E+1
3.884886E+1
3.823717E+1
3.762548E+1
3.747256E+1
3.747256E+1
3.777840E+1
3.793132E+1
3.762548E+1
3.716672E+1
3.670795E+1
3.670795E+1
3.731964E+1
3.839009E+1
3.976639E+1
4.083684E+1
4.160145E+1
4.160145E+1
4.114268E+1
4.007223E+1
3.869594E+1
3.731964E+1
3.594334E+1
3.471997E+1
3.364952E+1
3.288491E+1
3.242614E+1
3.212030E+1
3.196738E+1
3.181445E+1
3.120277E+1
2.997939E+1
2.829725E+1
2.676803E+1
2.523882E+1
2.325084E+1
2.126285E+1
2.003948E+1
1.927487E+1
1.575767E+1
5.053146E+0
-1.237993E+1
-2.920133E+1
-3.914124E+1
-4.143507E+1
-3.638865E+1
-2.140232E+1
1.994711E+0
2.279207E+1
3.043816E+1
2.814433E+1
2.737972E+1
3.104984E+1
3.395536E+1
3.380244E+1
3.380244E+1
3.716672E+1
4.175437E+1
4.313067E+1
3.869594E+1
2.860310E+1
1.575767E+1
3.982694E+0
-5.651376E+0
-1.375623E+1
-2.063771E+1
-2.476660E+1
-2.522536E+1
-2.277861E+1
-1.819096E+1
-1.253286E+1
-6.415986E+0
1.596503E-1
6.276520E+0
1.071125E+1
1.208755E+1
1.025249E+1
6.735286E+0
2.453477E+0
-2.134176E+0
-7.180594E+0
-1.192117E+1
-1.559129E+1
-1.773220E+1
-1.864973E+1
-1.880265E+1
-1.834388E+1
-1.742635E+1
-1.650882E+1
-1.528545E+1
-1.406207E+1
-1.283870E+1
-1.222701E+1
-1.207409E+1
-1.192117E+1
-1.207409E+1
-1.253286E+1
-1.375623E+1
-1.513253E+1
-1.666174E+1
-1.773220E+1
-1.880265E+1
-2.033186E+1
-2.216693E+1
-2.446075E+1
-2.644874E+1
-2.828380E+1
-2.996594E+1
-3.149515E+1
-3.302437E+1
-3.470651E+1
-3.638865E+1
-3.776494E+1
-3.944708E+1
-4.128214E+1
-4.143507E+1
-4.005877E+1
-3.960000E+1
-4.082338E+1
-4.204675E+1
-4.158799E+1
-3.960000E+1
-3.745910E+1
-3.531819E+1
-3.455358E+1
-3.562404E+1
-3.761202E+1
-4.174091E+1
-5.412757E+1
-7.308986E+1
-8.639406E+1
-9.281677E+1
-1.024508E+2
-1.093323E+2
-9.908656E+1
-7.645415E+1
-5.779769E+1
-4.892823E+1
-4.235259E+1
-3.225976E+1
-2.201400E+1
-1.681466E+1
-1.589713E+1
-1.696759E+1
-1.972018E+1
-2.354322E+1
-2.629581E+1
-2.675458E+1
-2.598997E+1
-2.598997E+1
-2.568413E+1
-2.339030E+1
-1.972018E+1
-1.712051E+1
-1.666174E+1
-1.696759E+1
-1.589713E+1
-1.345039E+1
-1.146240E+1
-1.146240E+1
-1.253286E+1
-1.299162E+1
-1.192117E+1
-1.008611E+1
-8.709812E+0
-8.098125E+0
-7.792281E+0
-7.945202E+0
-8.709812E+0
-1.008611E+1
-1.146240E+1
-1.207409E+1
-1.161533E+1
-1.085072E+1
-1.008611E+1
-9.321499E+0
-8.251047E+0
-7.027673E+0
-6.263063E+0
-5.804298E+0
-5.651376E+0
-5.651376E+0
-6.110141E+0
-6.874750E+0
-8.098125E+0
-9.168576E+0
-1.054487E+1
-1.207409E+1
-1.406207E+1
-1.650882E+1
-1.926141E+1
-2.186108E+1
-2.415491E+1
-2.583705E+1
-2.721334E+1
-2.874256E+1
-3.011886E+1
-3.134223E+1
-3.180100E+1
-3.180100E+1
-3.134223E+1
-3.088347E+1
-2.996594E+1
-2.904841E+1
-2.813087E+1
-2.782503E+1
-2.767211E+1
-2.736626E+1
-2.690750E+1
-2.629581E+1
-2.598997E+1
-2.553120E+1
-2.507244E+1
-2.446075E+1
-2.400199E+1
-2.369614E+1
-2.339030E+1
-2.323738E+1
-2.308446E+1
-2.293153E+1
-2.308446E+1
-2.308446E+1
-2.323738E+1
-2.323738E+1
-2.323738E+1
-2.339030E+1
-2.354322E+1
-2.369614E+1
-2.415491E+1
-2.491952E+1
-2.553120E+1
-2.598997E+1
-2.614289E+1
-2.660166E+1
-2.690750E+1
-2.736626E+1
-2.767211E+1
-2.813087E+1
-2.920133E+1
-2.996594E+1
-3.057762E+1
-3.088347E+1
-3.149515E+1
-3.256560E+1
-3.378898E+1
-3.516527E+1
-3.669449E+1
-3.807079E+1
-3.929416E+1
-4.067046E+1
-4.189383E+1
-4.311720E+1
-4.434058E+1
-4.571687E+1
-4.724609E+1
-4.831654E+1
-4.923407E+1
-5.015161E+1
-5.122206E+1
-5.229251E+1
-5.351589E+1
-5.458633E+1
-5.565679E+1
-5.672724E+1
-5.779769E+1
-5.886814E+1
-5.993860E+1
-6.070320E+1
-6.162074E+1
-6.269118E+1
-6.391456E+1
-6.498501E+1
-6.574962E+1
-6.666715E+1
-6.773760E+1
-6.896098E+1
-7.003143E+1
-7.094897E+1
-7.201941E+1
-7.308986E+1
-7.416032E+1
-7.538369E+1
-7.660706E+1
-7.798336E+1
-7.935966E+1
-8.104180E+1
-8.272394E+1
-8.455899E+1
-8.608821E+1
-8.746451E+1
-8.899373E+1
-9.067587E+1
-9.251093E+1
-9.419307E+1
-9.587520E+1
-9.755734E+1
-9.954532E+1
-1.016862E+2
-1.035213E+2
-1.053564E+2
-1.070385E+2
-1.087206E+2
-1.105557E+2
-1.122378E+2
-1.140729E+2
-1.156021E+2
-1.171313E+2
-1.186606E+2
-1.201898E+2
-1.218719E+2
-1.232482E+2
-1.244716E+2
-1.258479E+2
-1.272242E+2
-1.287534E+2
-1.302826E+2
-1.315060E+2
-1.325764E+2
-1.337998E+2
-1.351761E+2
-1.365524E+2
-1.380816E+2
-1.396108E+2
-1.409871E+2
-1.422105E+2
-1.434339E+2
-1.448102E+2
-1.461865E+2
-1.474099E+2
-1.487861E+2
-1.503154E+2
-1.519975E+2
-1.536796E+2
-1.552089E+2
-1.565852E+2
-1.576556E+2
-1.588790E+2
-1.604082E+2
-1.619374E+2
-1.633137E+2
-1.646900E+2
-1.659134E+2
-1.675955E+2
-1.692777E+2
-1.706540E+2
-1.720302E+2
-1.734065E+2
-1.749358E+2
-1.763121E+2
-1.775354E+2
-1.786059E+2
-1.796763E+2
-1.807468E+2
-1.821231E+2
-1.833465E+2
-1.844169E+2
-1.854874E+2
-1.865578E+2
-1.879341E+2
-1.891575E+2
-1.902279E+2
-1.911455E+2
-1.919101E+2
-1.928276E+2
-1.938981E+2
-1.948156E+2
-1.954273E+2
-1.960390E+2
-1.968036E+2
-1.975682E+2
-1.980269E+2
-1.984857E+2
-1.990974E+2
-1.998620E+2
-2.006266E+2
-2.010854E+2
-2.015442E+2
-2.020029E+2
-2.024617E+2
-2.029204E+2
-2.030734E+2
-2.033792E+2
-2.036851E+2
-2.038380E+2
-2.038380E+2
-2.039909E+2
-2.039909E+2
-2.039909E+2
-2.041438E+2
-2.044497E+2
-2.047555E+2
-2.049084E+2
-2.047555E+2
-2.047555E+2
-2.049084E+2
-2.052143E+2
-2.055201E+2
-2.061318E+2
-2.067435E+2
-2.068964E+2
-2.061318E+2
-2.050614E+2
-2.044497E+2
-2.044497E+2
-2.052143E+2
-2.058260E+2
-2.061318E+2
-2.059789E+2
-2.056730E+2
-2.052143E+2
-2.050614E+2
-2.047555E+2
-2.044497E+2
-2.041438E+2
-2.038380E+2
-2.035321E+2
-2.032263E+2
-2.029204E+2
-2.024617E+2
-2.020029E+2
-2.016971E+2
-2.015442E+2
-2.013912E+2
-2.012383E+2
-2.007795E+2
-2.003208E+2
-1.997091E+2
-1.992503E+2
-1.986386E+2
-1.981799E+2
-1.975682E+2
-1.968036E+2
-1.960390E+2
-1.954273E+2
-1.948156E+2
-1.942039E+2
-1.937451E+2
-1.931335E+2
-1.923688E+2
-1.917572E+2
-1.911455E+2
-1.903809E+2
-1.894633E+2
-1.886987E+2
-1.883929E+2
-1.879341E+2
-1.874753E+2
-1.867107E+2
-1.857932E+2
-1.848757E+2
-1.842640E+2
-1.836523E+2
-1.828877E+2
-1.819702E+2
-1.808997E+2
-1.801351E+2
-1.795234E+2
-1.789117E+2
-1.784530E+2
-1.779942E+2
-1.772296E+2
-1.764650E+2
-1.757004E+2
-1.749358E+2
-1.741712E+2
-1.735595E+2
-1.731007E+2
-1.727949E+2
-1.718773E+2
-1.705010E+2
-1.692777E+2
-1.683601E+2
-1.677484E+2
-1.671368E+2
-1.663722E+2
-1.657605E+2
-1.653017E+2
-1.651488E+2
-1.649959E+2
-1.648429E+2
-1.643842E+2
-1.636196E+2
-1.625491E+2
-1.616316E+2
-1.608670E+2
-1.597965E+2
-1.585731E+2
-1.570439E+2
-1.558205E+2
-1.545972E+2
-1.532209E+2
-1.518446E+2
-1.507741E+2
-1.500095E+2
-1.495508E+2
-1.490920E+2
-1.486332E+2
-1.480215E+2
-1.477157E+2
-1.475628E+2
-1.474099E+2
-1.471040E+2
-1.467982E+2
-1.463394E+2
-1.455748E+2
-1.441985E+2
-1.429751E+2
-1.419047E+2
-1.411401E+2
-1.402225E+2
-1.389992E+2
-1.376229E+2
-1.365524E+2
-1.359407E+2
-1.354819E+2
-1.348703E+2
-1.341057E+2
-1.333410E+2
-1.325764E+2
-1.318118E+2
-1.312001E+2
-1.307414E+2
-1.304355E+2
-1.296709E+2
-1.289063E+2
-1.279888E+2
-1.272242E+2
-1.263066E+2
-1.255420E+2
-1.246245E+2
-1.237070E+2
-1.227894E+2
-1.217190E+2
-1.209544E+2
-1.201898E+2
-1.194252E+2
-1.185076E+2
-1.177430E+2
-1.172842E+2
-1.172842E+2
-1.171313E+2
-1.166726E+2
-1.160609E+2
-1.154492E+2
-1.149904E+2
-1.145317E+2
-1.140729E+2
-1.136141E+2
-1.131554E+2
-1.123908E+2
-1.117791E+2
-1.110145E+2
-1.105557E+2
-1.100969E+2
-1.097911E+2
-1.093323E+2
-1.087206E+2
-1.081090E+2
-1.073443E+2
-1.067327E+2
-1.062739E+2
-1.059680E+2
-1.058151E+2
-1.055093E+2
-1.050505E+2
-1.042859E+2
-1.036742E+2
-1.033684E+2
-1.027567E+2
-1.019921E+2
-1.013804E+2
-1.007687E+2
-1.003099E+2
-9.985117E+1
-9.923949E+1
-9.878072E+1
-9.847488E+1
-9.801611E+1
-9.755734E+1
-9.679274E+1
-9.633397E+1
-9.602813E+1
-9.587520E+1
-9.572229E+1
-9.556937E+1
-9.526352E+1
-9.495767E+1
-9.449891E+1
-9.404015E+1
-9.358138E+1
-9.312262E+1
-9.281677E+1
-9.251093E+1
-9.205216E+1
-9.144048E+1
-9.113464E+1
-9.098171E+1
-9.082879E+1
-9.037002E+1
-8.975834E+1
-8.945250E+1
-8.914665E+1
-8.884081E+1
-8.838204E+1
-8.807620E+1
-8.777035E+1
-8.731159E+1
-8.669990E+1
-8.624114E+1
-8.608821E+1
-8.578237E+1
-8.517068E+1
-8.471192E+1
-8.440608E+1
-8.394732E+1
-8.348855E+1
-8.302978E+1
-8.257102E+1
-8.226517E+1
-8.195933E+1
-8.165348E+1
-8.134764E+1
-8.073595E+1
-8.012427E+1
-7.966550E+1
-7.935966E+1
-7.905382E+1
-7.844213E+1
-7.767752E+1
-7.706583E+1
-7.645415E+1
-7.614830E+1
-7.568953E+1
-7.507785E+1
-7.446616E+1
-7.416032E+1
-7.370155E+1
-7.324279E+1
-7.263110E+1
-7.232526E+1
-7.201941E+1
-7.156065E+1
-7.064312E+1
-6.941974E+1
-6.850221E+1
-6.789053E+1
-6.743176E+1
-6.682007E+1
-6.666715E+1
-6.682007E+1
-6.682007E+1
-6.651423E+1
-6.605547E+1
-6.544378E+1
-6.467918E+1
-6.422041E+1
-6.376164E+1
-6.330288E+1
-6.253827E+1
-6.192658E+1
-6.131489E+1
-6.100905E+1
-6.070320E+1
-5.993860E+1
-5.917399E+1
-5.840937E+1
-5.779769E+1
-5.733893E+1
-5.688017E+1
-5.642140E+1
-5.565679E+1
-5.473926E+1
-5.412757E+1
-5.366880E+1
-5.321004E+1
-5.244543E+1
-5.168082E+1
-5.091621E+1
-5.045745E+1
-4.999868E+1
-4.923407E+1
-4.846947E+1
-4.755193E+1
-4.709317E+1
-4.678733E+1
-4.648148E+1
-4.602272E+1
-4.525811E+1
-4.449350E+1
-4.403473E+1
-4.357597E+1
-4.296428E+1
-4.204675E+1
-4.128214E+1
-4.067046E+1
-4.021169E+1
-3.944708E+1
-3.868247E+1
-3.791786E+1
-3.715326E+1
-3.669449E+1
-3.608280E+1
-3.547112E+1
-3.470651E+1
-3.409482E+1
-3.348313E+1
-3.302437E+1
-3.256560E+1
-3.195391E+1
-3.134223E+1
-3.088347E+1
-3.027178E+1
-2.950717E+1
-2.874256E+1
-2.843672E+1
-2.828380E+1
-2.797795E+1
-2.736626E+1
-2.629581E+1
-2.537828E+1
-2.461367E+1
-2.415491E+1
-2.384906E+1
-2.323738E+1
-2.247277E+1
-2.201400E+1
-2.155524E+1
-2.079063E+1
-1.987310E+1
-1.910849E+1
-1.864973E+1
-1.834388E+1
-1.788512E+1
-1.727343E+1
-1.650882E+1
-1.574421E+1
-1.528545E+1
-1.482668E+1
-1.436792E+1
-1.375623E+1
-1.314454E+1
-1.268578E+1
-1.237993E+1
-1.222701E+1
-1.192117E+1
-1.100364E+1
-1.023903E+1
-9.627341E+0
-9.321499E+0
-8.709812E+0
-8.098125E+0
-7.486437E+0
-6.874750E+0
-6.568908E+0
-6.110141E+0
-5.345533E+0
-4.580924E+0
-4.122159E+0
-3.663393E+0
-3.357550E+0
-2.898785E+0
-2.592941E+0
-1.981254E+0
-1.369567E+0
-7.578803E-1
-1.461932E-1
4.654938E-1
7.713373E-1
1.077181E+0
1.535946E+0
2.147633E+0
2.606398E+0
3.065164E+0
3.218085E+0
3.523929E+0
3.829772E+0
4.441459E+0
5.053146E+0
5.511912E+0
5.817755E+0
6.123599E+0
6.735286E+0
7.194051E+0
7.499894E+0
7.958660E+0
8.417425E+0
9.029112E+0
9.793721E+0
1.055833E+1
1.086417E+1
1.101709E+1
1.117002E+1
1.147586E+1
1.193463E+1
1.224047E+1
1.254631E+1
1.269923E+1
1.315800E+1
1.361677E+1
1.407553E+1
1.453430E+1
1.499306E+1
1.545182E+1
1.575767E+1
1.606351E+1
1.652228E+1
1.698104E+1
1.743981E+1
1.789857E+1
1.851026E+1
1.912195E+1
1.973363E+1
2.049824E+1
2.110993E+1
2.156870E+1
2.187454E+1
2.248623E+1
2.309791E+1
2.355668E+1
2.386252E+1
2.416837E+1
2.447421E+1
2.432129E+1
2.401544E+1
2.355668E+1
2.325084E+1
2.309791E+1
2.294499E+1
2.294499E+1
2.279207E+1
2.263915E+1
2.233331E+1
2.202746E+1
2.187454E+1
2.172162E+1
2.141577E+1
2.110993E+1
2.110993E+1
2.095701E+1
2.095701E+1
2.095701E+1
2.095701E+1
2.110993E+1
2.126285E+1
2.156870E+1
2.172162E+1
2.172162E+1
2.187454E+1
2.248623E+1
2.401544E+1
2.646219E+1
2.906186E+1
3.181445E+1
3.441412E+1
3.716672E+1
4.007223E+1
4.297774E+1
4.557741E+1
4.771832E+1
4.924753E+1
5.001214E+1
5.031799E+1
4.985922E+1
4.863585E+1
4.649494E+1
4.358943E+1
4.037807E+1
3.747256E+1
3.517873E+1
3.334367E+1
3.196738E+1
3.089692E+1
3.028523E+1
3.028523E+1
3.089692E+1
3.227322E+1
3.395536E+1
3.533166E+1
3.670795E+1
3.839009E+1
4.007223E+1
4.129560E+1
4.190729E+1
4.190729E+1
4.190729E+1
4.144853E+1
4.053100E+1
3.946054E+1
3.823717E+1
3.731964E+1
3.686087E+1
3.624919E+1
3.548458E+1
3.456704E+1
3.380244E+1
3.349660E+1
3.364952E+1
3.395536E+1
3.395536E+1
3.410828E+1
3.441412E+1
3.502581E+1
3.548458E+1
3.579042E+1
3.594334E+1
3.624919E+1
3.655503E+1
3.686087E+1
3.701379E+1
3.716672E+1
3.716672E+1
3.701379E+1
3.701379E+1
3.716672E+1
3.747256E+1
3.762548E+1
3.762548E+1
3.777840E+1
3.808425E+1
3.823717E+1
3.854301E+1
3.854301E+1
3.854301E+1
3.869594E+1
3.869594E+1
3.854301E+1
3.854301E+1
3.854301E+1
3.854301E+1
3.854301E+1
3.839009E+1
3.793132E+1
3.747256E+1
3.731964E+1
3.686087E+1
3.640211E+1
3.609626E+1
3.609626E+1
3.594334E+1
3.533166E+1
3.471997E+1
3.426120E+1
3.410828E+1
3.395536E+1
3.364952E+1
3.349660E+1
3.303783E+1
3.242614E+1
3.196738E+1
3.181445E+1
3.181445E+1
3.166153E+1
3.150861E+1
3.135569E+1
3.104984E+1
3.059108E+1
3.043816E+1
3.028523E+1
3.028523E+1
3.013231E+1
2.982647E+1
2.952063E+1
2.921478E+1
2.906186E+1
2.921478E+1
2.936770E+1
2.890894E+1
2.829725E+1
2.783849E+1
2.814433E+1
2.875602E+1
2.890894E+1
2.829725E+1
2.768556E+1
2.707388E+1
2.707388E+1
2.737972E+1
2.753264E+1
2.722680E+1
2.676803E+1
2.615635E+1
2.630927E+1
2.692096E+1
2.737972E+1
2.676803E+1
2.523882E+1
2.386252E+1
2.325084E+1
2.309791E+1
2.263915E+1
2.172162E+1
2.172162E+1
2.248623E+1
2.325084E+1
2.294499E+1
2.218038E+1
2.187454E+1
2.187454E+1
2.080409E+1
1.835734E+1
1.652228E+1
1.682812E+1
1.789857E+1
1.805149E+1
1.728689E+1
1.682812E+1
1.698104E+1
1.713396E+1
1.652228E+1
1.575767E+1
1.514598E+1
1.468722E+1
1.407553E+1
1.361677E+1
1.300508E+1
1.269923E+1
1.239339E+1
1.208755E+1
1.162878E+1
1.117002E+1
1.101709E+1
1.086417E+1
1.040541E+1
9.640799E+0
9.029112E+0
8.570347E+0
8.111581E+0
7.805738E+0
7.499894E+0
7.041128E+0
6.735286E+0
6.582364E+0
6.582364E+0
6.582364E+0
6.582364E+0
6.582364E+0
6.429442E+0
6.123599E+0
5.817755E+0
5.817755E+0
5.817755E+0
5.511912E+0
4.900225E+0
4.135616E+0
3.676851E+0
3.523929E+0
3.218085E+0
2.912242E+0
2.606398E+0
2.453477E+0
2.300555E+0
1.688868E+0
4.654938E-1
-7.578803E-1
-1.522489E+0
-2.287098E+0
-3.204628E+0
-3.510472E+0
-2.898785E+0
-1.981254E+0
-1.981254E+0
-3.357550E+0
-5.345533E+0
-6.874750E+0
-6.874750E+0
-6.568908E+0
-6.721828E+0
-7.486437E+0
-8.556889E+0
-9.321499E+0
-9.780264E+0
-9.933186E+0
-1.008611E+1
-1.054487E+1
-1.100364E+1
-1.176825E+1
-1.253286E+1
-1.299162E+1
-1.345039E+1
-1.406207E+1
-1.452084E+1
-1.497960E+1
-1.528545E+1
-1.559129E+1
-1.589713E+1
-1.620298E+1
-1.650882E+1
-1.696759E+1
-1.742635E+1
-1.803804E+1
-1.834388E+1
-1.864973E+1
-1.910849E+1
-1.956726E+1
-2.017894E+1
-2.109647E+1
-2.201400E+1
-2.308446E+1
-2.384906E+1
-2.461367E+1
-2.522536E+1
-2.553120E+1
-2.507244E+1
-2.415491E+1
-2.369614E+1
-2.384906E+1
-2.400199E+1
-2.415491E+1
-2.461367E+1
-2.522536E+1
-2.537828E+1
-2.461367E+1
-2.415491E+1
-2.461367E+1
-2.568413E+1
-2.614289E+1
-2.598997E+1
-2.568413E+1
-2.553120E+1
-2.583705E+1
-2.614289E+1
-2.614289E+1
-2.583705E+1
-2.568413E+1
-2.537828E+1
-2.553120E+1
-2.598997E+1
-2.629581E+1
-2.598997E+1
-2.598997E+1
-2.644874E+1
-2.690750E+1
-2.706042E+1
-2.690750E+1
-2.675458E+1
-2.690750E+1
-2.706042E+1
-2.690750E+1
-2.644874E+1
-2.644874E+1
-2.675458E+1
-2.721334E+1
-2.736626E+1
-2.736626E+1
-2.721334E+1
-2.751919E+1
-2.813087E+1
-2.858964E+1
-2.858964E+1
-2.813087E+1
-2.782503E+1
-2.797795E+1
-2.797795E+1
-2.813087E+1
-2.843672E+1
-2.889548E+1
-2.904841E+1
-2.889548E+1
-2.843672E+1
-2.828380E+1
-2.828380E+1
-2.828380E+1
-2.813087E+1
-2.813087E+1
-2.797795E+1
-2.767211E+1
-2.736626E+1
-2.721334E+1
-2.706042E+1
-2.690750E+1
-2.706042E+1
-2.675458E+1
-2.629581E+1
-2.598997E+1
-2.614289E+1
-2.690750E+1
-2.736626E+1
-2.736626E+1
-2.706042E+1
-2.660166E+1
-2.660166E+1
-2.675458E+1
-2.675458E+1
-2.644874E+1
-2.583705E+1
-2.537828E+1
-2.522536E+1
-2.507244E+1
-2.507244E+1
-2.491952E+1
-2.461367E+1
-2.430783E+1
-2.400199E+1
-2.384906E+1
-2.369614E+1
-2.339030E+1
-2.308446E+1
-2.277861E+1
-2.262569E+1
-2.231985E+1
-2.231985E+1
-2.231985E+1
-2.231985E+1
-2.216693E+1
-2.201400E+1
-2.186108E+1
-2.155524E+1
-2.155524E+1
-2.140232E+1
-2.124940E+1
-2.124940E+1
-2.124940E+1
-2.140232E+1
-2.140232E+1
-2.124940E+1
-2.124940E+1
-2.140232E+1
-2.170816E+1
-2.201400E+1
-2.186108E+1
-2.155524E+1
-2.124940E+1
-2.109647E+1
-2.079063E+1
-1.987310E+1
-1.910849E+1
-1.834388E+1
-1.773220E+1
-1.681466E+1
-1.543837E+1
-1.452084E+1
-1.452084E+1
-1.513253E+1
-1.543837E+1
-1.559129E+1
-1.559129E+1
-1.528545E+1
-1.513253E+1
-1.467376E+1
-1.421499E+1
-1.421499E+1
-1.559129E+1
-1.834388E+1
-2.048479E+1
-2.048479E+1
-1.956726E+1
-1.895557E+1
-1.895557E+1
-1.910849E+1
-1.941433E+1
-1.941433E+1
-1.880265E+1
-1.681466E+1
-1.360331E+1
-9.321499E+0
-3.969237E+0
1.994711E+0
8.111581E+0
1.376969E+1
1.805149E+1
2.095701E+1
2.218038E+1
2.156870E+1
1.973363E+1
1.789857E+1
1.728689E+1
1.759273E+1
1.774565E+1
1.682812E+1
1.514598E+1
1.285216E+1
1.071125E+1
9.334954E+0
9.334954E+0
9.946642E+0
1.040541E+1
1.009956E+1
8.876190E+0
7.958660E+0
7.346973E+0
6.276520E+0
3.982694E+0
1.994711E+0
9.242591E-1
7.713373E-1
1.230103E+0
2.300555E+0
3.676851E+0
5.664833E+0
7.805738E+0
9.946642E+0
1.193463E+1
1.392261E+1
1.529890E+1
1.560475E+1
1.529890E+1
1.422845E+1
1.224047E+1
9.334954E+0
5.817755E+0
2.912242E+0
4.654938E-1
-2.134176E+0
-5.345533E+0
-9.168576E+0
-1.345039E+1
-1.773220E+1
-2.155524E+1
-2.476660E+1
-2.721334E+1
-2.904841E+1
-2.966009E+1
-2.904841E+1
-2.751919E+1
-2.568413E+1
-2.400199E+1
-2.262569E+1
-2.201400E+1
-2.186108E+1
-2.247277E+1
-2.369614E+1
-2.537828E+1
-2.767211E+1
-3.042470E+1
-3.287144E+1
-3.455358E+1
-3.592988E+1
-3.715326E+1
-3.822371E+1
-3.929416E+1
-4.005877E+1
-4.067046E+1
-4.143507E+1
-4.250551E+1
-4.372889E+1
-4.510519E+1
-4.648148E+1
-4.816362E+1
-5.015161E+1
-5.229251E+1
-5.443341E+1
-5.642140E+1
-5.825646E+1
-5.993860E+1
-6.131489E+1
-6.269118E+1
-6.391456E+1
-6.513794E+1
-6.590254E+1
-6.682007E+1
-6.789053E+1
-6.896098E+1
-6.987851E+1
-7.094897E+1
-7.217234E+1
-7.385448E+1
-7.553662E+1
-7.691291E+1
-7.798336E+1
-7.920674E+1
-8.073595E+1
-8.287685E+1
-8.777035E+1
-9.923949E+1
-1.174372E+2
-1.374699E+2
-1.524563E+2
-1.599494E+2
-1.628549E+2
-1.634666E+2
-1.607140E+2
-1.536796E+2
-1.431280E+2
-1.316589E+2
-1.217190E+2
-1.152963E+2
-1.117791E+2
-1.102499E+2
-1.096382E+2
-1.102499E+2
-1.128495E+2
-1.182018E+2
-1.255420E+2
-1.334940E+2
-1.412930E+2
-1.475628E+2
-1.523033E+2
-1.558205E+2
-1.587261E+2
-1.601024E+2
-1.578085E+2
-1.512329E+2
-1.426693E+2
-1.359407E+2
-1.328823E+2
-1.319647E+2
-1.315060E+2
-1.305885E+2
-1.310472E+2
-1.344115E+2
-1.409871E+2
-1.492449E+2
-1.576556E+2
-1.648429E+2
-1.700423E+2
-1.727949E+2
-1.727949E+2
-1.706540E+2
-1.669838E+2
-1.630079E+2
-1.593377E+2
-1.565852E+2
-1.552089E+2
-1.550559E+2
-1.559735E+2
-1.582673E+2
-1.616316E+2
-1.654546E+2
-1.689718E+2
-1.715715E+2
-1.731007E+2
-1.737124E+2
-1.744770E+2
-1.755475E+2
-1.773825E+2
-1.790647E+2
-1.796763E+2
-1.789117E+2
-1.767708E+2
-1.740182E+2
-1.718773E+2
-1.711127E+2
-1.714186E+2
-1.723361E+2
-1.737124E+2
-1.753945E+2
-1.772296E+2
-1.795234E+2
-1.821231E+2
-1.847228E+2
-1.868637E+2
-1.880870E+2
-1.880870E+2
-1.864049E+2
-1.833465E+2
-1.799822E+2
-1.772296E+2
-1.752416E+2
-1.738653E+2
-1.729478E+2
-1.727949E+2
-1.737124E+2
-1.750887E+2
-1.761591E+2
-1.764650E+2
-1.766179E+2
-1.770767E+2
-1.775354E+2
-1.776884E+2
-1.772296E+2
-1.764650E+2
-1.753945E+2
-1.740182E+2
-1.724890E+2
-1.711127E+2
-1.705010E+2
-1.705010E+2
-1.706540E+2
-1.708069E+2
-1.711127E+2
-1.712656E+2
-1.709598E+2
-1.703481E+2
-1.698894E+2
-1.698894E+2
-1.705010E+2
-1.711127E+2
-1.715715E+2
-1.715715E+2
-1.711127E+2
-1.698894E+2
-1.680543E+2
-1.654546E+2
-1.623962E+2
-1.591848E+2
-1.564322E+2
-1.544442E+2
-1.529150E+2
-1.519975E+2
-1.515387E+2
-1.513858E+2
-1.512329E+2
-1.510800E+2
-1.507741E+2
-1.503154E+2
-1.490920E+2
-1.474099E+2
-1.455748E+2
-1.435868E+2
-1.419047E+2
-1.399167E+2
-1.379287E+2
-1.359407E+2
-1.337998E+2
-1.318118E+2
-1.299768E+2
-1.282946E+2
-1.267654E+2
-1.253891E+2
-1.240128E+2
-1.223307E+2
-1.208015E+2
-1.195781E+2
-1.183547E+2
-1.169784E+2
-1.152963E+2
-1.136141E+2
-1.119320E+2
-1.102499E+2
-1.085677E+2
-1.067327E+2
-1.047447E+2
-1.027567E+2
-1.004629E+2
-9.847488E+1
-9.663982E+1
-9.526352E+1
-9.373430E+1
-9.205216E+1
-9.037002E+1
-8.899373E+1
-8.777035E+1
-8.639406E+1
-8.486484E+1
-8.333562E+1
-8.195933E+1
-8.043011E+1
-7.905382E+1
-7.767752E+1
-7.599538E+1
-7.416032E+1
-7.201941E+1
-7.003143E+1
-6.834929E+1
-6.682007E+1
-6.498501E+1
-6.299703E+1
-6.070320E+1
-5.856230E+1
-5.626848E+1
-5.428049E+1
-5.244543E+1
-5.106914E+1
-4.969284E+1
-4.770486E+1
-4.495226E+1
-4.189383E+1
-3.868247E+1
-3.577696E+1
-3.302437E+1
-3.042470E+1
-2.767211E+1
-2.430783E+1
-2.063771E+1
-1.650882E+1
-1.192117E+1
-6.874750E+0
-1.522489E+0
3.218085E+0
7.346973E+0
1.086417E+1
1.392261E+1
1.621644E+1
1.743981E+1
1.789857E+1
1.805149E+1
1.789857E+1
1.805149E+1
1.789857E+1
1.728689E+1
1.621644E+1
1.514598E+1
1.438137E+1
1.376969E+1
1.376969E+1
1.392261E+1
1.438137E+1
1.529890E+1
1.652228E+1
1.789857E+1
1.912195E+1
2.034532E+1
2.187454E+1
2.340376E+1
2.508589E+1
2.676803E+1
2.860310E+1
3.043816E+1
3.212030E+1
3.364952E+1
3.502581E+1
3.594334E+1
3.640211E+1
3.686087E+1
3.701379E+1
3.716672E+1
3.716672E+1
3.686087E+1
3.655503E+1
3.655503E+1
3.670795E+1
3.640211E+1
3.594334E+1
3.533166E+1
3.502581E+1
3.502581E+1
3.502581E+1
3.502581E+1
3.533166E+1
3.579042E+1
3.624919E+1
3.655503E+1
3.716672E+1
3.793132E+1
3.900177E+1
4.037807E+1
4.160145E+1
4.267190E+1
4.404819E+1
4.557741E+1
4.680079E+1
4.741247E+1
4.787124E+1
4.909461E+1
5.062383E+1
5.184720E+1
5.245889E+1
5.337642E+1
5.459980E+1
5.781115E+1
6.775107E+1
7.922020E+1
8.120818E+1
7.447963E+1
7.019781E+1
7.157411E+1
7.386793E+1
8.426662E+1
1.185211E+2
1.734200E+2
2.192965E+2
2.281660E+2
1.981933E+2
1.509405E+2
1.128630E+2
9.833542E+1
1.058286E+2
1.234146E+2
1.408477E+2
1.520109E+2
1.524697E+2
1.414594E+2
1.228029E+2
9.925295E+1
7.203288E+1
4.603618E+1
3.104984E+1
3.288491E+1
4.710663E+1
6.301049E+1
7.402086E+1
7.876143E+1
7.692637E+1
7.004489E+1
6.209296E+1
5.704654E+1
5.811700E+1
6.576308E+1
7.784390E+1
9.068933E+1
1.009351E+2
1.062873E+2
1.058286E+2
1.003234E+2
9.328900E+1
8.931303E+1
8.992472E+1
9.283023E+1
9.359484E+1
8.961887E+1
8.151402E+1
7.295040E+1
6.637477E+1
6.224589E+1
5.979914E+1
5.826992E+1
5.750531E+1
5.765823E+1
5.842284E+1
5.934037E+1
5.964622E+1
5.918745E+1
5.842284E+1
5.811700E+1
5.857576E+1
5.964622E+1
6.071667E+1
6.194004E+1
6.346925E+1
6.515139E+1
6.683354E+1
6.790399E+1
6.836275E+1
6.851567E+1
6.882152E+1
6.943321E+1
7.019781E+1
7.050366E+1
7.065658E+1
7.065658E+1
7.035074E+1
6.989197E+1
6.912737E+1
6.805690E+1
6.668061E+1
6.499848E+1
6.301049E+1
6.056374E+1
5.811700E+1
5.551733E+1
5.291766E+1
5.062383E+1
4.863585E+1
4.680079E+1
4.496573E+1
4.343651E+1
4.236605E+1
4.160145E+1
4.068392E+1
3.961346E+1
3.854301E+1
3.762548E+1
3.686087E+1
3.594334E+1
3.487289E+1
3.364952E+1
3.242614E+1
3.135569E+1
3.028523E+1
2.921478E+1
2.783849E+1
2.630927E+1
2.508589E+1
2.432129E+1
2.355668E+1
2.263915E+1
2.187454E+1
2.126285E+1
2.065117E+1
1.988656E+1
1.927487E+1
1.881610E+1
1.820442E+1
1.743981E+1
1.652228E+1
1.591059E+1
1.514598E+1
1.438137E+1
1.315800E+1
1.162878E+1
1.009956E+1
8.417425E+0
6.582364E+0
4.747303E+0
3.371007E+0
2.453477E+0
1.688868E+0
1.077181E+0
7.713373E-1
9.242591E-1
1.535946E+0
1.994711E+0
2.300555E+0
2.453477E+0
2.606398E+0
2.300555E+0
1.535946E+0
1.596503E-1
-1.828332E+0
-4.275080E+0
-7.333515E+0
-1.054487E+1
-1.329746E+1
-1.574421E+1
-1.788512E+1
-1.956726E+1
-2.079063E+1
-2.216693E+1
-2.339030E+1
-2.446075E+1
-2.461367E+1
-2.415491E+1
-2.369614E+1
-2.354322E+1
-2.384906E+1
-2.461367E+1
-2.522536E+1
-2.614289E+1
-2.721334E+1
-2.797795E+1
-2.858964E+1
-2.889548E+1
-2.935425E+1
-3.011886E+1
-3.088347E+1
-3.195391E+1
-3.333021E+1
-3.516527E+1
-3.745910E+1
-4.005877E+1
-4.219967E+1
-4.372889E+1
-4.434058E+1
-4.434058E+1
-4.418766E+1
-4.388182E+1
-4.388182E+1
-4.388182E+1
-4.403473E+1
-4.418766E+1
-4.449350E+1
-4.479934E+1
-4.525811E+1
-4.586979E+1
-4.648148E+1
-4.694025E+1
-4.724609E+1
-4.755193E+1
-4.801070E+1
-4.831654E+1
-4.846947E+1
-4.846947E+1
-4.862239E+1
-4.862239E+1
-4.908115E+1
-4.938699E+1
-4.969284E+1
-5.030453E+1
-5.106914E+1
-5.198667E+1
-5.275127E+1
-5.336296E+1
-5.397465E+1
-5.443341E+1
-5.473926E+1
-5.535094E+1
-5.611555E+1
-5.657432E+1
-5.703308E+1
-5.733893E+1
-5.779769E+1
-5.840937E+1
-5.871522E+1
-5.902106E+1
-5.947983E+1
-6.009152E+1
-6.055028E+1
-6.085613E+1
-6.100905E+1
-6.131489E+1
-6.162074E+1
-6.223242E+1
-6.269118E+1
-6.299703E+1
-6.314995E+1
-6.299703E+1
-6.269118E+1
-6.269118E+1
-6.284411E+1
-6.299703E+1
-6.330288E+1
-6.360871E+1
-6.422041E+1
-6.483209E+1
-6.529085E+1
-6.559670E+1
-6.559670E+1
-6.559670E+1
-6.574962E+1
-6.605547E+1
-6.620839E+1
-6.590254E+1
-6.574962E+1
-6.590254E+1
-6.605547E+1
-6.590254E+1
-6.544378E+1
-6.513794E+1
-6.483209E+1
-6.437333E+1
-6.391456E+1
-6.345580E+1
-6.314995E+1
-6.299703E+1
-6.299703E+1
-6.299703E+1
-6.284411E+1
-6.269118E+1
-6.253827E+1
-6.238535E+1
-6.238535E+1
-6.223242E+1
-6.223242E+1
-6.223242E+1
-6.207950E+1
-6.177366E+1
-6.162074E+1
-6.146781E+1
-6.146781E+1
-6.131489E+1
-6.131489E+1
-6.131489E+1
-6.085613E+1
-6.055028E+1
-6.055028E+1
-6.055028E+1
-6.055028E+1
-6.024444E+1
-5.978568E+1
-5.963275E+1
-5.947983E+1
-5.917399E+1
-5.886814E+1
-5.871522E+1
-5.856230E+1
-5.825646E+1
-5.779769E+1
-5.718601E+1
-5.688017E+1
-5.657432E+1
-5.642140E+1
-5.626848E+1
-5.596263E+1
-5.565679E+1
-5.535094E+1
-5.535094E+1
-5.519802E+1
-5.504510E+1
-5.458633E+1
-5.412757E+1
-5.382173E+1
-5.336296E+1
-5.290420E+1
-5.244543E+1
-5.198667E+1
-5.183374E+1
-5.152790E+1
-5.122206E+1
-5.106914E+1
-5.076329E+1
-5.030453E+1
-4.969284E+1
-4.923407E+1
-4.877531E+1
-4.831654E+1
-4.770486E+1
-4.724609E+1
-4.678733E+1
-4.632856E+1
-4.586979E+1
-4.525811E+1
-4.495226E+1
-4.479934E+1
-4.449350E+1
-4.403473E+1
-4.342305E+1
-4.311720E+1
-4.296428E+1
-4.281136E+1
-4.265844E+1
-4.219967E+1
-4.174091E+1
-4.128214E+1
-4.097630E+1
-4.067046E+1
-4.051754E+1
-4.005877E+1
-3.960000E+1
-3.914124E+1
-3.898832E+1
-3.883540E+1
-3.868247E+1
-3.852955E+1
-3.822371E+1
-3.791786E+1
-3.745910E+1
-3.684741E+1
-3.654157E+1
-3.638865E+1
-3.623572E+1
-3.608280E+1
-3.562404E+1
-3.531819E+1
-3.501235E+1
-3.470651E+1
-3.440066E+1
-3.409482E+1
-3.394190E+1
-3.378898E+1
-3.348313E+1
-3.317729E+1
-3.287144E+1
-3.256560E+1
-3.225976E+1
-3.210684E+1
-3.195391E+1
-3.180100E+1
-3.180100E+1
-3.164807E+1
-3.134223E+1
-3.088347E+1
-3.057762E+1
-3.042470E+1
-3.011886E+1
-2.996594E+1
-2.966009E+1
-2.935425E+1
-2.920133E+1
-2.920133E+1
-2.935425E+1
-2.935425E+1
-2.889548E+1
-2.858964E+1
-2.874256E+1
-2.874256E+1
-2.858964E+1
-2.813087E+1
-2.767211E+1
-2.751919E+1
-2.736626E+1
-2.721334E+1
-2.721334E+1
-2.721334E+1
-2.736626E+1
-2.736626E+1
-2.751919E+1
-2.736626E+1
-2.721334E+1
-2.690750E+1
-2.690750E+1
-2.690750E+1
-2.675458E+1
-2.660166E+1
-2.644874E+1
-2.629581E+1
-2.660166E+1
-2.690750E+1
-2.706042E+1
-2.675458E+1
-2.660166E+1
-2.660166E+1
-2.690750E+1
-2.706042E+1
-2.690750E+1
-2.660166E+1
-2.660166E+1
-2.690750E+1
-2.751919E+1
-2.782503E+1
-2.751919E+1
-2.690750E+1
-2.675458E+1
-2.690750E+1
-2.736626E+1
-2.751919E+1
-2.751919E+1
-2.751919E+1
-2.736626E+1
-2.736626E+1
-2.736626E+1
-2.751919E+1
-2.782503E+1
-2.813087E+1
-2.813087E+1
-2.782503E+1
-2.767211E+1
-2.767211E+1
-2.797795E+1
-2.813087E+1
-2.813087E+1
-2.797795E+1
-2.797795E+1
-2.797795E+1
-2.797795E+1
-2.797795E+1
-2.813087E+1
-2.843672E+1
-2.813087E+1
-2.751919E+1
-2.721334E+1
-2.751919E+1
-2.828380E+1
-2.889548E+1
-2.904841E+1
-2.874256E+1
-2.828380E+1
-2.813087E+1
-2.828380E+1
-2.858964E+1
-2.874256E+1
-2.874256E+1
-2.889548E+1
-2.889548E+1
-2.889548E+1
-2.889548E+1
-2.889548E+1
-2.904841E+1
-2.904841E+1
-2.889548E+1
-2.889548E+1
-2.904841E+1
-2.920133E+1
-2.950717E+1
-2.950717E+1
-2.935425E+1
-2.935425E+1
-2.950717E+1
-2.966009E+1
-2.966009E+1
-2.966009E+1
-2.981301E+1
-3.011886E+1
-3.027178E+1
-3.027178E+1
-3.011886E+1
-2.996594E+1
-2.996594E+1
-3.011886E+1
-3.011886E+1
-2.996594E+1
-2.996594E+1
-3.027178E+1
-3.057762E+1
-3.073054E+1
-3.042470E+1
-3.027178E+1
-3.027178E+1
-3.042470E+1
-3.057762E+1
-3.057762E+1
-3.057762E+1
-3.042470E+1
-3.027178E+1
-2.996594E+1
-2.966009E+1
-2.935425E+1
-2.889548E+1
-2.889548E+1
-2.904841E+1
-2.920133E+1
-2.920133E+1
-2.920133E+1
-2.920133E+1
-2.904841E+1
-2.874256E+1
-2.813087E+1
-2.751919E+1
-2.690750E+1
-2.690750E+1
-2.751919E+1
-2.813087E+1
-2.828380E+1
-2.782503E+1
-2.706042E+1
-2.690750E+1
-2.706042E+1
-2.736626E+1
-2.751919E+1
-2.751919E+1
-2.721334E+1
-2.706042E+1
-2.690750E+1
-2.706042E+1
-2.706042E+1
-2.690750E+1
-2.706042E+1
-2.736626E+1
-2.751919E+1
-2.736626E+1
-2.721334E+1
-2.706042E+1
-2.721334E+1
-2.721334E+1
-2.736626E+1
-2.736626E+1
-2.767211E+1
-2.828380E+1
-2.889548E+1
-2.920133E+1
-2.950717E+1
-2.950717E+1
-2.950717E+1
-2.950717E+1
-2.904841E+1
-2.858964E+1
-2.797795E+1
-2.721334E+1
-2.644874E+1
-2.568413E+1
-2.507244E+1
-2.476660E+1
-2.446075E+1
-2.430783E+1
-2.415491E+1
-2.400199E+1
-2.400199E+1
-2.446075E+1
-2.507244E+1
-2.583705E+1
-2.629581E+1
-2.675458E+1
-2.721334E+1
-2.782503E+1
-2.828380E+1
-2.843672E+1
-2.843672E+1
-2.828380E+1
-2.782503E+1
-2.736626E+1
-2.675458E+1
-2.583705E+1
-2.476660E+1
-2.384906E+1
-2.339030E+1
-2.369614E+1
-2.415491E+1
-2.430783E+1
-2.400199E+1
-2.339030E+1
-2.277861E+1
-2.201400E+1
-2.109647E+1
-2.048479E+1
-2.017894E+1
-2.048479E+1
-2.124940E+1
-2.201400E+1
-2.247277E+1
-2.262569E+1
-2.231985E+1
-2.124940E+1
-1.926141E+1
-1.650882E+1
-1.268578E+1
-9.168576E+0
-7.180594E+0
-6.874750E+0
-7.333515E+0
-8.251047E+0
-9.321499E+0
-1.069779E+1
-1.176825E+1
-1.237993E+1
-1.237993E+1
-1.161533E+1
-9.933186E+0
-7.639360E+0
-5.192611E+0
-3.357550E+0
-1.981254E+0
-9.108021E-1
-2.991150E-1
6.728573E-3
3.125720E-1
3.125720E-1
-4.520367E-1
-1.522489E+0
-2.592941E+0
-3.663393E+0
-4.428002E+0
-5.192611E+0
-6.110141E+0
-7.027673E+0
-7.486437E+0
-7.639360E+0
-7.639360E+0
-7.486437E+0
-7.027673E+0
-6.415986E+0
-5.498454E+0
-4.428002E+0
-3.510472E+0
-2.898785E+0
-2.592941E+0
-2.134176E+0
-1.369567E+0
-4.520367E-1
3.125720E-1
4.654938E-1
4.654938E-1
4.654938E-1
6.184155E-1
6.184155E-1
4.654938E-1
3.125720E-1
4.654938E-1
4.654938E-1
6.184155E-1
6.184155E-1
9.242591E-1
1.230103E+0
1.841790E+0
2.300555E+0
3.065164E+0
3.829772E+0
4.594381E+0
5.206068E+0
5.817755E+0
6.429442E+0
6.735286E+0
7.346973E+0
7.958660E+0
8.570347E+0
9.029112E+0
9.640799E+0
9.946642E+0
1.009956E+1
1.025249E+1
1.040541E+1
1.071125E+1
1.101709E+1
1.132294E+1
1.147586E+1
1.162878E+1
1.178170E+1
1.208755E+1
1.239339E+1
1.285216E+1
1.331092E+1
1.376969E+1
1.392261E+1
1.392261E+1
1.407553E+1
1.422845E+1
1.438137E+1
1.422845E+1
1.422845E+1
1.422845E+1
1.453430E+1
1.484014E+1
1.514598E+1
1.514598E+1
1.529890E+1
1.560475E+1
1.621644E+1
1.698104E+1
1.743981E+1
1.774565E+1
1.789857E+1
1.820442E+1
1.851026E+1
1.912195E+1
1.942779E+1
1.973363E+1
2.034532E+1
2.095701E+1
2.126285E+1
2.141577E+1
2.156870E+1
2.187454E+1
2.233331E+1
2.279207E+1
2.325084E+1
2.355668E+1
2.386252E+1
2.386252E+1
2.370960E+1
2.370960E+1
2.401544E+1
2.447421E+1
2.493297E+1
2.508589E+1
2.493297E+1
2.478005E+1
2.462713E+1
2.462713E+1
2.462713E+1
2.493297E+1
2.508589E+1
2.539174E+1
2.554466E+1
2.539174E+1
2.523882E+1
2.523882E+1
2.523882E+1
2.523882E+1
2.523882E+1
2.523882E+1
2.493297E+1
2.447421E+1
2.416837E+1
2.401544E+1
2.386252E+1
2.370960E+1
2.355668E+1
2.340376E+1
2.325084E+1
2.325084E+1
2.325084E+1
2.309791E+1
2.279207E+1
2.263915E+1
2.263915E+1
2.248623E+1
2.233331E+1
2.202746E+1
2.187454E+1
2.172162E+1
2.172162E+1
2.156870E+1
2.141577E+1
2.126285E+1
2.110993E+1
2.095701E+1
2.065117E+1
2.049824E+1
2.034532E+1
2.019240E+1
1.988656E+1
1.942779E+1
1.927487E+1
1.912195E+1
1.896903E+1
1.881610E+1
1.851026E+1
1.835734E+1
1.805149E+1
1.805149E+1
1.789857E+1
1.759273E+1
1.713396E+1
1.667520E+1
1.652228E+1
1.652228E+1
1.636936E+1
1.591059E+1
1.545182E+1
1.514598E+1
1.499306E+1
1.499306E+1
1.484014E+1
1.438137E+1
1.392261E+1
1.346384E+1
1.331092E+1
1.315800E+1
1.285216E+1
1.239339E+1
1.178170E+1
1.147586E+1
1.132294E+1
1.117002E+1
1.086417E+1
1.055833E+1
1.009956E+1
9.793721E+0
9.793721E+0
9.793721E+0
9.640799E+0
9.334954E+0
8.876190E+0
8.417425E+0
8.111581E+0
7.958660E+0
7.805738E+0
7.346973E+0
6.888207E+0
6.735286E+0
6.582364E+0
6.429442E+0
6.276520E+0
5.970676E+0
5.511912E+0
5.053146E+0
4.900225E+0
4.594381E+0
4.135616E+0
3.676851E+0
3.371007E+0
3.218085E+0
3.065164E+0
2.759320E+0
2.147633E+0
1.994711E+0
1.994711E+0
1.841790E+0
1.688868E+0
1.383024E+0
1.077181E+0
7.713373E-1
4.654938E-1
1.596503E-1
-1.461932E-1
-4.520367E-1
-7.578803E-1
-1.216645E+0
-1.828332E+0
-2.134176E+0
-2.287098E+0
-2.287098E+0
-2.440019E+0
-2.745863E+0
-3.204628E+0
-3.663393E+0
-3.969237E+0
-4.122159E+0
-4.428002E+0
-4.733846E+0
-5.192611E+0
-5.498454E+0
-5.957220E+0
-6.263063E+0
-6.568908E+0
-6.721828E+0
-7.180594E+0
-7.486437E+0
-7.945202E+0
-8.403967E+0
-8.862734E+0
-9.474420E+0
-9.780264E+0
-9.780264E+0
-9.933186E+0
-1.008611E+1
-1.039195E+1
-1.085072E+1
-1.130948E+1
-1.176825E+1
-1.207409E+1
-1.222701E+1
-1.253286E+1
-1.299162E+1
-1.329746E+1
-1.360331E+1
-1.390915E+1
-1.421499E+1
-1.452084E+1
-1.452084E+1
-1.467376E+1
-1.528545E+1
-1.589713E+1
-1.620298E+1
-1.620298E+1
-1.620298E+1
-1.650882E+1
-1.666174E+1
-1.681466E+1
-1.696759E+1
-1.742635E+1
-1.773220E+1
-1.803804E+1
-1.819096E+1
-1.864973E+1
-1.910849E+1
-1.941433E+1
-1.941433E+1
-1.910849E+1
-1.926141E+1
-1.987310E+1
-2.033186E+1
-2.048479E+1
-2.048479E+1
-2.033186E+1
-2.048479E+1
-2.063771E+1
-2.048479E+1
-2.033186E+1
-2.017894E+1
-2.002602E+1
-2.017894E+1
-2.017894E+1
-2.002602E+1
-2.002602E+1
-2.002602E+1
-1.987310E+1
-1.972018E+1
-1.956726E+1
-1.956726E+1
-1.956726E+1
-1.941433E+1
-1.926141E+1
-1.910849E+1
-1.895557E+1
-1.864973E+1
-1.803804E+1
-1.742635E+1
-1.681466E+1
-1.620298E+1
-1.574421E+1
-1.528545E+1
-1.467376E+1
-1.421499E+1
-1.390915E+1
-1.390915E+1
-1.375623E+1
-1.329746E+1
-1.268578E+1
-1.222701E+1
-1.207409E+1
-1.207409E+1
-1.192117E+1
-1.146240E+1
-1.100364E+1
-1.039195E+1
-9.933186E+0
-9.627341E+0
-9.321499E+0
-9.015655E+0
-8.709812E+0
-8.403967E+0
-8.251047E+0
-8.098125E+0
-7.639360E+0
-7.333515E+0
-7.027673E+0
-6.721828E+0
-6.263063E+0
-5.804298E+0
-5.498454E+0
-5.345533E+0
-5.039689E+0
-4.733846E+0
-4.428002E+0
-4.428002E+0
-4.428002E+0
-4.428002E+0
-4.122159E+0
-3.816315E+0
-3.510472E+0
-3.357550E+0
-3.204628E+0
-3.051706E+0
-2.745863E+0
-2.440019E+0
-1.981254E+0
-1.828332E+0
-1.675411E+0
-1.522489E+0
-1.369567E+0
-1.216645E+0
-1.216645E+0
-1.522489E+0
-1.522489E+0
-1.522489E+0
-1.369567E+0
-1.216645E+0
-1.981254E+0
-4.886767E+0
-1.039195E+1
-1.666174E+1
-2.155524E+1
-2.430783E+1
-2.598997E+1
-2.721334E+1
-2.767211E+1
-2.644874E+1
-2.369614E+1
-2.033186E+1
-1.788512E+1
-1.650882E+1
-1.543837E+1
-1.436792E+1
-1.345039E+1
-1.283870E+1
-1.222701E+1
-1.146240E+1
-1.069779E+1
-9.780264E+0
-8.862734E+0
-8.251047E+0
-7.792281E+0
-7.639360E+0
-7.180594E+0
-6.874750E+0
-6.568908E+0
-6.263063E+0
-5.804298E+0
-5.192611E+0
-4.580924E+0
-3.663393E+0
-2.898785E+0
-2.440019E+0
-1.981254E+0
-1.522489E+0
-7.578803E-1
-1.461932E-1
4.654938E-1
9.242591E-1
1.535946E+0
2.453477E+0
3.218085E+0
3.676851E+0
4.441459E+0
4.594381E+0
2.300555E+0
-3.204628E+0
-1.115656E+1
-2.017894E+1
-2.858964E+1
-3.440066E+1
-3.684741E+1
-3.592988E+1
-3.149515E+1
-2.446075E+1
-1.712051E+1
-1.207409E+1
-9.168576E+0
-6.110141E+0
-1.828332E+0
3.218085E+0
7.652815E+0
1.040541E+1
1.117002E+1
9.793721E+0
7.346973E+0
3.982694E+0
-1.461932E-1
-5.039689E+0
-1.023903E+1
-1.528545E+1
-1.956726E+1
-2.216693E+1
-2.262569E+1
-2.048479E+1
-1.589713E+1
-1.023903E+1
-4.886767E+0
-7.578803E-1
1.688868E+0
2.300555E+0
1.077181E+0
-1.828332E+0
-5.345533E+0
-9.168576E+0
-1.299162E+1
-1.620298E+1
-1.788512E+1
-1.757927E+1
-1.559129E+1
-1.329746E+1
-1.176825E+1
-1.115656E+1
-1.100364E+1
-1.100364E+1
-1.100364E+1
-1.146240E+1
-1.222701E+1
-1.329746E+1
-1.421499E+1
-1.482668E+1
-1.543837E+1
-1.589713E+1
-1.650882E+1
-1.712051E+1
-1.757927E+1
-1.819096E+1
-1.864973E+1
-1.880265E+1
-1.880265E+1
-1.880265E+1
-1.926141E+1
-1.972018E+1
-2.002602E+1
-2.048479E+1
-2.109647E+1
-2.170816E+1
-2.231985E+1
-2.262569E+1
-2.293153E+1
-2.323738E+1
-2.354322E+1
-2.354322E+1
-2.354322E+1
-2.339030E+1
-2.323738E+1
-2.323738E+1
-2.339030E+1
-2.369614E+1
-2.384906E+1
-2.415491E+1
-2.430783E+1
-2.446075E+1
-2.461367E+1
-2.461367E+1
-2.476660E+1
-2.476660E+1
-2.491952E+1
-2.507244E+1
-2.522536E+1
-2.522536E+1
-2.491952E+1
-2.476660E+1
-2.507244E+1
-2.568413E+1
-2.614289E+1
-2.629581E+1
-2.598997E+1
-2.598997E+1
-2.614289E+1
-2.644874E+1
-2.675458E+1
-2.690750E+1
-2.690750E+1
-2.675458E+1
-2.675458E+1
-2.690750E+1
-2.736626E+1
-2.767211E+1
-2.782503E+1
-2.797795E+1
-2.797795E+1
-2.813087E+1
-2.828380E+1
-2.843672E+1
-2.843672E+1
-2.874256E+1
-2.904841E+1
-2.935425E+1
-2.920133E+1
-2.920133E+1
-2.920133E+1
-2.935425E+1
-2.950717E+1
-2.966009E+1
-2.981301E+1
-2.996594E+1
-2.981301E+1
-2.966009E+1
-2.950717E+1
-2.966009E+1
-2.981301E+1
-2.996594E+1
-2.996594E+1
-2.996594E+1
-2.996594E+1
-2.996594E+1
-2.996594E+1
-2.996594E+1
-3.011886E+1
-3.011886E+1
-3.011886E+1
-3.011886E+1
-2.996594E+1
-2.996594E+1
-2.981301E+1
-2.966009E+1
-2.950717E+1
-2.966009E+1
-2.996594E+1
-2.996594E+1
-2.981301E+1
-2.966009E+1
-2.950717E+1
-2.966009E+1
-2.996594E+1
-2.996594E+1
-2.966009E+1
-2.935425E+1
-2.935425E+1
-2.935425E+1
-2.920133E+1
-2.904841E+1
-2.904841E+1
-2.904841E+1
-2.904841E+1
-2.904841E+1
-2.904841E+1
-2.874256E+1
-2.858964E+1
-2.858964E+1
-2.904841E+1
-2.935425E+1
-2.920133E+1
-2.874256E+1
-2.828380E+1
-2.813087E+1
-2.797795E+1
-2.797795E+1
-2.813087E+1
-2.813087E+1
-2.797795E+1
-2.797795E+1
-2.782503E+1
-2.782503E+1
-2.782503E+1
-2.767211E+1
-2.736626E+1
-2.721334E+1
-2.721334E+1
-2.706042E+1
-2.675458E+1
-2.644874E+1
-2.614289E+1
-2.598997E+1
-2.583705E+1
-2.568413E+1
-2.537828E+1
-2.537828E+1
-2.522536E+1
-2.507244E+1
-2.476660E+1
-2.461367E+1
-2.446075E+1
-2.415491E+1
-2.384906E+1
-2.369614E+1
-2.369614E+1
-2.354322E+1
-2.323738E+1
-2.293153E+1
-2.277861E+1
-2.262569E+1
-2.262569E+1
-2.247277E+1
-2.231985E+1
-2.201400E+1
-2.186108E+1
-2.170816E+1
-2.155524E+1
-2.124940E+1
-2.109647E+1
-2.094355E+1
-2.109647E+1
-2.094355E+1
-2.048479E+1
-2.033186E+1
-2.017894E+1
-2.002602E+1
-1.987310E+1
-1.972018E+1
-1.956726E+1
-1.926141E+1
-1.910849E+1
-1.895557E+1
-1.880265E+1
-1.864973E+1
-1.849680E+1
-1.834388E+1
-1.834388E+1
-1.819096E+1
-1.788512E+1
-1.742635E+1
-1.681466E+1
-1.666174E+1
-1.681466E+1
-1.696759E+1
-1.696759E+1
-1.635590E+1
-1.605006E+1
-1.589713E+1
-1.574421E+1
-1.559129E+1
-1.543837E+1
-1.543837E+1
-1.513253E+1
-1.467376E+1
-1.436792E+1
-1.421499E+1
-1.421499E+1
-1.390915E+1
-1.375623E+1
-1.375623E+1
-1.375623E+1
-1.345039E+1
-1.314454E+1
-1.299162E+1
-1.299162E+1
-1.283870E+1
-1.253286E+1
-1.253286E+1
-1.237993E+1
-1.237993E+1
-1.207409E+1
-1.161533E+1
-1.115656E+1
-1.100364E+1
-1.100364E+1
-1.085072E+1
-1.054487E+1
-1.008611E+1
-1.008611E+1
-1.008611E+1
-9.933186E+0
-9.780264E+0
-9.627341E+0
-9.474420E+0
-9.321499E+0
-9.015655E+0
-8.862734E+0
-8.862734E+0
-8.862734E+0
-8.556889E+0
-8.403967E+0
-8.251047E+0
-7.945202E+0
-7.792281E+0
-7.792281E+0
-7.639360E+0
-7.333515E+0
-7.180594E+0
-7.027673E+0
-7.180594E+0
-7.180594E+0
-7.027673E+0
-6.721828E+0
-6.415986E+0
-6.263063E+0
-6.263063E+0
-6.415986E+0
-6.263063E+0
-6.110141E+0
-5.957220E+0
-5.804298E+0
-5.651376E+0
-5.498454E+0
-5.345533E+0
-5.192611E+0
-5.192611E+0
-5.192611E+0
-5.039689E+0
-4.886767E+0
-4.733846E+0
-4.733846E+0
-4.733846E+0
-4.733846E+0
-4.428002E+0
-3.969237E+0
-3.663393E+0
-3.510472E+0
-3.357550E+0
-3.510472E+0
-3.816315E+0
-3.969237E+0
-3.816315E+0
-3.663393E+0
-3.663393E+0
-3.816315E+0
-3.969237E+0
-4.122159E+0
-4.122159E+0
-3.816315E+0
-3.510472E+0
-3.357550E+0
-3.357550E+0
-3.510472E+0
-3.357550E+0
-3.204628E+0
-2.898785E+0
-2.898785E+0
-3.204628E+0
-3.204628E+0
-3.051706E+0
-3.051706E+0
-3.204628E+0
-3.204628E+0
-3.051706E+0
-3.051706E+0
-2.898785E+0
-2.898785E+0
-3.051706E+0
-3.204628E+0
-3.204628E+0
-3.051706E+0
-2.745863E+0
-2.745863E+0
-2.745863E+0
-3.051706E+0
-3.357550E+0
-3.357550E+0
-3.204628E+0
-3.051706E+0
-2.898785E+0
-2.898785E+0
-2.898785E+0
-3.051706E+0
-2.745863E+0
-2.745863E+0
-2.745863E+0
-2.898785E+0
-2.898785E+0
-2.898785E+0
-2.592941E+0
-2.440019E+0
-2.440019E+0
-2.592941E+0
-2.898785E+0
-3.051706E+0
-2.898785E+0
-2.745863E+0
-2.592941E+0
-2.592941E+0
-2.440019E+0
-2.440019E+0
-2.440019E+0
-2.592941E+0
-2.592941E+0
-2.592941E+0
-2.440019E+0
-2.287098E+0
-2.287098E+0
-2.440019E+0
-2.440019E+0
-2.440019E+0
-2.440019E+0
-2.592941E+0
-2.898785E+0
-2.898785E+0
-2.745863E+0
-2.592941E+0
-2.440019E+0
-2.287098E+0
-2.287098E+0
-2.592941E+0
-2.898785E+0
-3.051706E+0
-2.745863E+0
-2.440019E+0
-2.287098E+0
-2.287098E+0
-2.287098E+0
-1.981254E+0
-1.675411E+0
-1.522489E+0
-1.675411E+0
-2.134176E+0
-2.440019E+0
-2.287098E+0
-1.981254E+0
-1.981254E+0
-2.134176E+0
-1.981254E+0
-1.828332E+0
-1.522489E+0
-1.675411E+0
-1.828332E+0
-1.981254E+0
-1.828332E+0
-1.828332E+0
-1.675411E+0
-1.675411E+0
-1.675411E+0
-1.675411E+0
-1.522489E+0
-1.369567E+0
-1.369567E+0
-1.369567E+0
-1.369567E+0
-1.369567E+0
-1.369567E+0
-1.369567E+0
-1.369567E+0
-1.369567E+0
-1.369567E+0
-1.216645E+0
-1.063724E+0
-7.578803E-1
-6.049585E-1
-4.520367E-1
-6.049585E-1
-6.049585E-1
-4.520367E-1
-4.520367E-1
-2.991150E-1
-2.991150E-1
-2.991150E-1
-4.520367E-1
-4.520367E-1
-2.991150E-1
6.728573E-3
3.125720E-1
3.125720E-1
1.596503E-1
6.728573E-3
6.728573E-3
3.125720E-1
4.654938E-1
4.654938E-1
4.654938E-1
3.125720E-1
3.125720E-1
4.654938E-1
7.713373E-1
9.242591E-1
9.242591E-1
9.242591E-1
1.077181E+0
1.383024E+0
1.383024E+0
1.535946E+0
1.535946E+0
1.535946E+0
1.535946E+0
1.688868E+0
1.841790E+0
1.841790E+0
1.841790E+0
1.994711E+0
2.300555E+0
2.453477E+0
2.453477E+0
2.453477E+0
2.606398E+0
2.912242E+0
2.912242E+0
2.759320E+0
2.606398E+0
2.912242E+0
2.912242E+0
2.912242E+0
2.912242E+0
3.218085E+0
3.676851E+0
3.829772E+0
3.982694E+0
3.982694E+0
3.982694E+0
3.982694E+0
3.982694E+0
4.288537E+0
4.441459E+0
4.594381E+0
4.747303E+0
4.747303E+0
4.747303E+0
5.053146E+0
5.358990E+0
5.511912E+0
5.664833E+0
5.817755E+0
5.970676E+0
5.970676E+0
5.970676E+0
6.123599E+0
6.276520E+0
6.429442E+0
6.429442E+0
6.735286E+0
7.194051E+0
7.499894E+0
7.499894E+0
7.346973E+0
7.346973E+0
7.499894E+0
7.958660E+0
8.111581E+0
8.264503E+0
8.417425E+0
8.417425E+0
8.570347E+0
8.570347E+0
8.417425E+0
8.417425E+0
8.723268E+0
9.029112E+0
9.334954E+0
9.334954E+0
9.334954E+0
9.334954E+0
9.487877E+0
9.640799E+0
9.793721E+0
9.793721E+0
9.946642E+0
1.009956E+1
1.009956E+1
1.025249E+1
1.040541E+1
1.055833E+1
1.071125E+1
1.071125E+1
1.086417E+1
1.117002E+1
1.147586E+1
1.162878E+1
1.147586E+1
1.132294E+1
1.132294E+1
1.147586E+1
1.162878E+1
1.162878E+1
1.162878E+1
1.178170E+1
1.178170E+1
1.178170E+1
1.178170E+1
1.178170E+1
1.178170E+1
1.178170E+1
1.193463E+1
1.224047E+1
1.254631E+1
1.254631E+1
1.224047E+1
1.208755E+1
1.224047E+1
1.239339E+1
1.269923E+1
1.285216E+1
1.285216E+1
1.285216E+1
1.285216E+1
1.285216E+1
1.300508E+1
1.300508E+1
1.300508E+1
1.285216E+1
1.285216E+1
1.300508E+1
1.315800E+1
1.300508E+1
1.300508E+1
1.315800E+1
1.346384E+1
1.361677E+1
1.346384E+1
1.331092E+1
1.315800E+1
1.300508E+1
1.331092E+1
1.346384E+1
1.331092E+1
1.269923E+1
1.178170E+1
1.101709E+1
1.025249E+1
9.946642E+0
1.208755E+1
1.958071E+1
3.212030E+1
4.221313E+1
4.129560E+1
2.676803E+1
3.982694E+0
-1.819096E+1
-3.241268E+1
-3.440066E+1
-2.430783E+1
-6.874750E+0
1.071125E+1
2.248623E+1
2.646219E+1
2.493297E+1
2.126285E+1
1.728689E+1
1.438137E+1
1.239339E+1
1.025249E+1
6.582364E+0
1.841790E+0
-2.134176E+0
-3.357550E+0
-1.369567E+0
1.383024E+0
1.535946E+0
-2.134176E+0
-8.098125E+0
-1.329746E+1
-1.605006E+1
-1.605006E+1
-1.360331E+1
-9.168576E+0
-3.051706E+0
3.218085E+0
9.029112E+0
1.361677E+1
1.591059E+1
1.499306E+1
1.055833E+1
3.523929E+0
-4.122159E+0
-1.008611E+1
-1.421499E+1
-1.635590E+1
-1.635590E+1
-1.436792E+1
-1.069779E+1
-6.568908E+0
-3.510472E+0
-1.216645E+0
1.230103E+0
4.135616E+0
5.970676E+0
5.817755E+0
3.676851E+0
6.184155E-1
-2.592941E+0
-5.345533E+0
-7.333515E+0
-8.251047E+0
-8.251047E+0
-7.792281E+0
-7.180594E+0
-6.263063E+0
-5.498454E+0
-4.580924E+0
-3.969237E+0
-3.357550E+0
-2.745863E+0
-2.134176E+0
-1.675411E+0
-1.675411E+0
-2.134176E+0
-2.898785E+0
-4.122159E+0
-5.345533E+0
-6.415986E+0
-7.180594E+0
-7.486437E+0
-7.639360E+0
-7.792281E+0
-8.098125E+0
-8.556889E+0
-8.862734E+0
-9.015655E+0
-9.015655E+0
-9.015655E+0
-9.321499E+0
-9.933186E+0
-1.069779E+1
-1.146240E+1
-1.192117E+1
-1.237993E+1
-1.299162E+1
-1.375623E+1
-1.452084E+1
-1.497960E+1
-1.528545E+1
-1.543837E+1
-1.559129E+1
-1.605006E+1
-1.666174E+1
-1.696759E+1
-1.712051E+1
-1.696759E+1
-1.712051E+1
-1.742635E+1
-1.819096E+1
-1.880265E+1
-1.926141E+1
-1.941433E+1
-1.926141E+1
-1.926141E+1
-1.941433E+1
-1.941433E+1
-1.941433E+1
-1.941433E+1
-1.956726E+1
-1.987310E+1
-1.987310E+1
-2.002602E+1
-2.017894E+1
-2.033186E+1
-2.048479E+1
-2.094355E+1
-2.155524E+1
-2.216693E+1
-2.262569E+1
-2.293153E+1
-2.308446E+1
-2.339030E+1
-2.339030E+1
-2.339030E+1
-2.339030E+1
-2.354322E+1
-2.384906E+1
-2.415491E+1
-2.461367E+1
-2.507244E+1
-2.568413E+1
-2.614289E+1
-2.675458E+1
-2.721334E+1
-2.736626E+1
-2.721334E+1
-2.690750E+1
-2.675458E+1
-2.690750E+1
-2.736626E+1
-2.797795E+1
-2.843672E+1
-2.889548E+1
-2.935425E+1
-2.996594E+1
-3.027178E+1
-3.011886E+1
-2.966009E+1
-2.950717E+1
-2.966009E+1
-2.981301E+1
-2.981301E+1
-2.996594E+1
-3.027178E+1
-3.073054E+1
-3.088347E+1
-3.073054E+1
-3.057762E+1
-3.057762E+1
-3.057762E+1
-3.057762E+1
-3.073054E+1
-3.088347E+1
-3.103639E+1
-3.088347E+1
-3.057762E+1
-3.042470E+1
-3.027178E+1
-3.011886E+1
-2.996594E+1
-2.981301E+1
-2.950717E+1
-2.950717E+1
-2.950717E+1
-2.950717E+1
-2.950717E+1
-2.935425E+1
-2.920133E+1
-2.920133E+1
-2.904841E+1
-2.858964E+1
-2.797795E+1
-2.782503E+1
-2.813087E+1
-2.858964E+1
-2.858964E+1
-2.797795E+1
-2.736626E+1
-2.706042E+1
-2.690750E+1
-2.675458E+1
-2.644874E+1
-2.614289E+1
-2.614289E+1
-2.598997E+1
-2.598997E+1
-2.598997E+1
-2.598997E+1
-2.598997E+1
-2.583705E+1
-2.583705E+1
-2.583705E+1
-2.553120E+1
-2.507244E+1
-2.476660E+1
-2.446075E+1
-2.415491E+1
-2.384906E+1
-2.369614E+1
-2.369614E+1
-2.369614E+1
-2.354322E+1
-2.308446E+1
-2.262569E+1
-2.231985E+1
-2.216693E+1
-2.201400E+1
-2.201400E+1
-2.186108E+1
-2.155524E+1
-2.094355E+1
-2.033186E+1
-1.987310E+1
-1.956726E+1
-1.926141E+1
-1.895557E+1
-1.849680E+1
-1.803804E+1
-1.757927E+1
-1.681466E+1
-1.605006E+1
-1.574421E+1
-1.543837E+1
-1.528545E+1
-1.467376E+1
-1.390915E+1
-1.329746E+1
-1.283870E+1
-1.237993E+1
-1.192117E+1
-1.115656E+1
-1.039195E+1
-9.933186E+0
-9.780264E+0
-9.474420E+0
-8.862734E+0
-8.556889E+0
-8.251047E+0
-7.945202E+0
-7.180594E+0
-6.415986E+0
-5.804298E+0
-5.498454E+0
-5.039689E+0
-4.428002E+0
-3.969237E+0
-3.510472E+0
-3.051706E+0
-2.287098E+0
-1.675411E+0
-1.369567E+0
-1.063724E+0
-6.049585E-1
6.728573E-3
6.184155E-1
1.077181E+0
1.383024E+0
1.841790E+0
2.300555E+0
2.606398E+0
2.912242E+0
3.371007E+0
3.982694E+0
4.747303E+0
5.206068E+0
5.664833E+0
6.123599E+0
6.276520E+0
6.582364E+0
7.041128E+0
7.652815E+0
8.111581E+0
8.417425E+0
8.876190E+0
9.487877E+0
1.025249E+1
1.071125E+1
1.117002E+1
1.147586E+1
1.208755E+1
1.285216E+1
1.346384E+1
1.392261E+1
1.438137E+1
1.484014E+1
1.514598E+1
1.545182E+1
1.575767E+1
1.606351E+1
1.652228E+1
1.698104E+1
1.774565E+1
1.835734E+1
1.881610E+1
1.927487E+1
1.973363E+1
2.019240E+1
2.049824E+1
2.080409E+1
2.095701E+1
2.126285E+1
2.156870E+1
2.202746E+1
2.248623E+1
2.294499E+1
2.325084E+1
2.355668E+1
2.416837E+1
2.478005E+1
2.523882E+1
2.554466E+1
2.615635E+1
2.661511E+1
2.722680E+1
2.799141E+1
2.875602E+1
2.921478E+1
2.952063E+1
2.967355E+1
2.997939E+1
3.059108E+1
3.104984E+1
3.150861E+1
3.196738E+1
3.257906E+1
3.303783E+1
3.319075E+1
3.334367E+1
3.349660E+1
3.395536E+1
3.441412E+1
3.471997E+1
3.502581E+1
3.533166E+1
3.579042E+1
3.609626E+1
3.655503E+1
3.670795E+1
3.686087E+1
3.701379E+1
3.716672E+1
3.731964E+1
3.747256E+1
3.777840E+1
3.839009E+1
3.884886E+1
3.900177E+1
3.900177E+1
3.900177E+1
3.900177E+1
3.930762E+1
3.961346E+1
3.991931E+1
3.991931E+1
3.991931E+1
4.007223E+1
4.022515E+1
4.022515E+1
4.037807E+1
4.022515E+1
4.022515E+1
4.037807E+1
4.068392E+1
4.098976E+1
4.098976E+1
4.068392E+1
4.053100E+1
4.022515E+1
3.991931E+1
3.991931E+1
4.022515E+1
4.053100E+1
4.037807E+1
3.991931E+1
3.961346E+1
3.946054E+1
3.930762E+1
3.900177E+1
3.884886E+1
3.869594E+1
3.869594E+1
3.854301E+1
3.808425E+1
3.777840E+1
3.777840E+1
3.762548E+1
3.747256E+1
3.716672E+1
3.670795E+1
3.640211E+1
3.609626E+1
3.594334E+1
3.579042E+1
3.563750E+1
3.517873E+1
3.456704E+1
3.395536E+1
3.364952E+1
3.349660E+1
3.349660E+1
3.334367E+1
3.303783E+1
3.257906E+1
3.196738E+1
3.135569E+1
3.120277E+1
3.104984E+1
3.089692E+1
3.043816E+1
2.982647E+1
2.952063E+1
2.936770E+1
2.906186E+1
2.860310E+1
2.799141E+1
2.737972E+1
2.722680E+1
2.692096E+1
2.646219E+1
2.615635E+1
2.585051E+1
2.569758E+1
2.523882E+1
2.447421E+1
2.386252E+1
2.340376E+1
2.325084E+1
2.294499E+1
2.248623E+1
2.187454E+1
2.141577E+1
2.110993E+1
2.065117E+1
2.019240E+1
1.973363E+1
1.942779E+1
1.896903E+1
1.851026E+1
1.774565E+1
1.713396E+1
1.682812E+1
1.667520E+1
1.636936E+1
1.591059E+1
1.545182E+1
1.499306E+1
1.438137E+1
1.376969E+1
1.331092E+1
1.285216E+1
1.254631E+1
1.193463E+1
1.132294E+1
1.101709E+1
1.071125E+1
1.025249E+1
9.793721E+0
9.029112E+0
8.264503E+0
7.652815E+0
7.346973E+0
7.194051E+0
6.888207E+0
6.582364E+0
6.276520E+0
5.970676E+0
5.511912E+0
4.900225E+0
4.441459E+0
3.829772E+0
3.218085E+0
2.912242E+0
2.606398E+0
2.453477E+0
1.994711E+0
1.383024E+0
9.242591E-1
7.713373E-1
3.125720E-1
-2.991150E-1
-9.108021E-1
-1.216645E+0
-1.369567E+0
-1.675411E+0
-2.134176E+0
-2.745863E+0
-3.357550E+0
-3.663393E+0
-3.969237E+0
-3.969237E+0
-4.122159E+0
-4.580924E+0
-5.039689E+0
-5.345533E+0
-5.651376E+0
-5.957220E+0
-6.263063E+0
-6.263063E+0
-6.415986E+0
-6.721828E+0
-7.180594E+0
-7.486437E+0
-7.639360E+0
-7.639360E+0
-7.945202E+0
-8.098125E+0
-8.251047E+0
-8.403967E+0
-8.709812E+0
-9.168576E+0
-9.627341E+0
-9.780264E+0
-9.780264E+0
-9.780264E+0
-1.023903E+1
-1.039195E+1
-1.054487E+1
-1.039195E+1
-1.054487E+1
-1.100364E+1
-1.146240E+1
-1.146240E+1
-1.146240E+1
-1.146240E+1
-1.176825E+1
-1.207409E+1
-1.222701E+1
-1.237993E+1
-1.237993E+1
-1.253286E+1
-1.268578E+1
-1.299162E+1
-1.329746E+1
-1.375623E+1
-1.406207E+1
-1.467376E+1
-1.635590E+1
-2.048479E+1
-2.797795E+1
-3.776494E+1
-4.678733E+1
-5.198667E+1
-5.229251E+1
-4.801070E+1
-4.067046E+1
-3.210684E+1
-2.415491E+1
-1.819096E+1
-1.421499E+1
-1.146240E+1
-9.627341E+0
-8.556889E+0
-8.403967E+0
-9.015655E+0
-1.054487E+1
-1.283870E+1
-1.543837E+1
-1.819096E+1
-2.033186E+1
-2.186108E+1
-2.262569E+1
-2.293153E+1
-2.308446E+1
-2.308446E+1
-2.277861E+1
-2.216693E+1
-2.124940E+1
-2.002602E+1
-1.880265E+1
-1.788512E+1
-1.727343E+1
-1.712051E+1
-1.712051E+1
-1.742635E+1
-1.757927E+1
-1.773220E+1
-1.819096E+1
-1.910849E+1
-2.033186E+1
-2.140232E+1
-2.216693E+1
-2.277861E+1
-2.323738E+1
-2.384906E+1
-2.430783E+1
-2.476660E+1
-2.461367E+1
-2.415491E+1
-2.369614E+1
-2.323738E+1
-2.277861E+1
-2.262569E+1
-2.262569E+1
-2.262569E+1
-2.247277E+1
-2.216693E+1
-2.247277E+1
-2.308446E+1
-2.369614E+1
-2.415491E+1
-2.446075E+1
-2.476660E+1
-2.537828E+1
-2.598997E+1
-2.644874E+1
-2.675458E+1
-2.721334E+1
-2.751919E+1
-2.751919E+1
-2.736626E+1
-2.706042E+1
-2.690750E+1
-2.706042E+1
-2.721334E+1
-2.751919E+1
-2.782503E+1
-2.828380E+1
-2.843672E+1
-2.858964E+1
-2.858964E+1
-2.874256E+1
-2.858964E+1
-2.736626E+1
-2.598997E+1
-2.537828E+1
-2.491952E+1
-2.354322E+1
-2.109647E+1
-1.819096E+1
-1.620298E+1
-1.589713E+1
-1.650882E+1
-1.681466E+1
-1.635590E+1
-1.421499E+1
-9.933186E+0
-5.651376E+0
-3.051706E+0
-4.520367E-1
2.759320E+0
4.747303E+0
3.523929E+0
4.654938E-1
-3.051706E+0
-7.945202E+0
-1.559129E+1
-2.522536E+1
-3.378898E+1
-3.868247E+1
-3.975292E+1
-3.776494E+1
-3.409482E+1
-2.950717E+1
-2.446075E+1
-1.941433E+1
-1.513253E+1
-1.222701E+1
-1.039195E+1
-9.933186E+0
-1.115656E+1
-1.421499E+1
-1.849680E+1
-2.308446E+1
-2.706042E+1
-2.981301E+1
-3.073054E+1
-2.996594E+1
-2.751919E+1
-2.446075E+1
-2.170816E+1
-2.002602E+1
-1.926141E+1
-1.849680E+1
-1.727343E+1
-1.589713E+1
-1.497960E+1
-1.375623E+1
-1.130948E+1
-7.486437E+0
-2.440019E+0
3.218085E+0
8.570347E+0
1.300508E+1
1.621644E+1
1.820442E+1
1.912195E+1
1.851026E+1
1.606351E+1
1.315800E+1
1.040541E+1
8.111581E+0
6.123599E+0
4.441459E+0
3.218085E+0
2.147633E+0
4.654938E-1
-1.981254E+0
-5.039689E+0
-8.098125E+0
-1.100364E+1
-1.360331E+1
-1.574421E+1
-1.696759E+1
-1.742635E+1
-1.681466E+1
-1.559129E+1
-1.375623E+1
-1.161533E+1
-9.321499E+0
-7.333515E+0
-5.804298E+0
-4.428002E+0
-3.510472E+0
-2.898785E+0
-3.051706E+0
-3.510472E+0
-3.969237E+0
-4.122159E+0
-4.122159E+0
-4.122159E+0
-4.275080E+0
-4.275080E+0
-3.969237E+0
-3.816315E+0
-3.969237E+0
-4.122159E+0
-4.275080E+0
-4.122159E+0
-3.510472E+0
-2.592941E+0
-1.522489E+0
-4.520367E-1
4.654938E-1
1.535946E+0
2.912242E+0
4.288537E+0
5.358990E+0
6.276520E+0
7.346973E+0
8.111581E+0
8.417425E+0
8.570347E+0
8.723268E+0
8.876190E+0
9.029112E+0
9.029112E+0
8.876190E+0
8.570347E+0
8.417425E+0
8.264503E+0
8.264503E+0
8.264503E+0
8.570347E+0
8.876190E+0
9.182034E+0
9.182034E+0
9.334954E+0
9.182034E+0
9.182034E+0
9.182034E+0
9.182034E+0
8.876190E+0
8.264503E+0
7.499894E+0
7.194051E+0
6.888207E+0
6.429442E+0
5.817755E+0
5.206068E+0
4.747303E+0
4.441459E+0
4.135616E+0
3.829772E+0
3.829772E+0
3.982694E+0
4.288537E+0
4.288537E+0
4.288537E+0
4.441459E+0
4.747303E+0
5.206068E+0
5.358990E+0
5.511912E+0
5.511912E+0
5.664833E+0
5.817755E+0
5.817755E+0
5.970676E+0
5.970676E+0
6.123599E+0
6.276520E+0
6.429442E+0
6.429442E+0
6.276520E+0
6.276520E+0
6.429442E+0
6.429442E+0
6.429442E+0
6.429442E+0
6.429442E+0
6.429442E+0
6.429442E+0
6.276520E+0
5.970676E+0
5.970676E+0
5.817755E+0
5.817755E+0
5.664833E+0
5.358990E+0
4.900225E+0
4.594381E+0
4.288537E+0
3.829772E+0
3.523929E+0
3.065164E+0
2.606398E+0
2.300555E+0
1.994711E+0
1.688868E+0
1.230103E+0
7.713373E-1
6.184155E-1
6.184155E-1
6.184155E-1
3.125720E-1
6.728573E-3
-4.520367E-1
-7.578803E-1
-9.108021E-1
-9.108021E-1
-1.063724E+0
-1.216645E+0
-1.522489E+0
-1.828332E+0
-1.981254E+0
-1.981254E+0
-2.440019E+0
-2.898785E+0
-3.204628E+0
-3.510472E+0
-3.663393E+0
-3.816315E+0
-3.816315E+0
-3.816315E+0
-3.969237E+0
-4.275080E+0
-4.580924E+0
-4.733846E+0
-4.886767E+0
-5.192611E+0
-5.192611E+0
-5.345533E+0
-5.498454E+0
-5.804298E+0
-6.263063E+0
-6.721828E+0
-6.874750E+0
-7.027673E+0
-7.027673E+0
-7.180594E+0
-7.333515E+0
-7.792281E+0
-8.251047E+0
-8.709812E+0
-9.015655E+0
-9.321499E+0
-9.474420E+0
-9.627341E+0
-1.008611E+1
-1.054487E+1
-1.115656E+1
-1.161533E+1
-1.176825E+1
-1.207409E+1
-1.253286E+1
-1.299162E+1
-1.329746E+1
-1.345039E+1
-1.360331E+1
-1.375623E+1
-1.406207E+1
-1.436792E+1
-1.497960E+1
-1.543837E+1
-1.574421E+1
-1.605006E+1
-1.620298E+1
-1.620298E+1
-1.635590E+1
-1.666174E+1
-1.696759E+1
-1.712051E+1
-1.742635E+1
-1.788512E+1
-1.819096E+1
-1.834388E+1
-1.849680E+1
-1.849680E+1
-1.864973E+1
-1.910849E+1
-1.941433E+1
-1.972018E+1
-1.987310E+1
-1.987310E+1
-1.987310E+1
-2.002602E+1
-2.017894E+1
-2.048479E+1
-2.079063E+1
-2.109647E+1
-2.124940E+1
-2.140232E+1
-2.155524E+1
-2.201400E+1
-2.231985E+1
-2.247277E+1
-2.231985E+1
-2.231985E+1
-2.247277E+1
-2.293153E+1
-2.339030E+1
-2.369614E+1
-2.384906E+1
-2.369614E+1
-2.369614E+1
-2.384906E+1
-2.430783E+1
-2.461367E+1
-2.476660E+1
-2.491952E+1
-2.491952E+1
-2.507244E+1
-2.537828E+1
-2.583705E+1
-2.598997E+1
-2.614289E+1
-2.629581E+1
-2.629581E+1
-2.629581E+1
-2.644874E+1
-2.644874E+1
-2.660166E+1
-2.675458E+1
-2.690750E+1
-2.706042E+1
-2.721334E+1
-2.736626E+1
-2.751919E+1
-2.767211E+1
-2.767211E+1
-2.767211E+1
-2.767211E+1
-2.782503E+1
-2.797795E+1
-2.813087E+1
-2.813087E+1
-2.828380E+1
-2.843672E+1
-2.858964E+1
-2.858964E+1
-2.874256E+1
-2.874256E+1
-2.889548E+1
-2.889548E+1
-2.874256E+1
-2.874256E+1
-2.904841E+1
-2.950717E+1
-2.981301E+1
-2.981301E+1
-2.966009E+1
-2.966009E+1
-2.981301E+1
-2.996594E+1
-2.996594E+1
-3.011886E+1
-3.042470E+1
-3.073054E+1
-3.057762E+1
-3.042470E+1
-3.042470E+1
-3.042470E+1
-3.057762E+1
-3.073054E+1
-3.073054E+1
-3.088347E+1
-3.088347E+1
-3.118931E+1
-3.134223E+1
-3.149515E+1
-3.149515E+1
-3.164807E+1
-3.164807E+1
-3.149515E+1
-3.134223E+1
-3.134223E+1
-3.134223E+1
-3.149515E+1
-3.149515E+1
-3.149515E+1
-3.164807E+1
-3.180100E+1
-3.195391E+1
-3.210684E+1
-3.210684E+1
-3.195391E+1
-3.180100E+1
-3.164807E+1
-3.164807E+1
-3.195391E+1
-3.210684E+1
-3.195391E+1
-3.195391E+1
-3.210684E+1
-3.271852E+1
-3.317729E+1
-3.302437E+1
-3.256560E+1
-3.210684E+1
-3.180100E+1
-3.210684E+1
-3.241268E+1
-3.287144E+1
-3.287144E+1
-3.256560E+1
-3.241268E+1
-3.256560E+1
-3.271852E+1
-3.256560E+1
-3.241268E+1
-3.225976E+1
-3.241268E+1
-3.256560E+1
-3.287144E+1
-3.302437E+1
-3.287144E+1
-3.271852E+1
-3.241268E+1
-3.256560E+1
-3.271852E+1
-3.287144E+1
-3.271852E+1
-3.256560E+1
-3.256560E+1
-3.256560E+1
-3.256560E+1
-3.241268E+1
-3.241268E+1
-3.256560E+1
-3.287144E+1
-3.302437E+1
-3.317729E+1
-3.317729E+1
-3.302437E+1
-3.287144E+1
-3.287144E+1
-3.302437E+1
-3.302437E+1
-3.302437E+1
-3.287144E+1
-3.287144E+1
-3.271852E+1
-3.271852E+1
-3.271852E+1
-3.287144E+1
-3.287144E+1
-3.287144E+1
-3.287144E+1
-3.302437E+1
-3.302437E+1
-3.302437E+1
-3.287144E+1
-3.287144E+1
-3.287144E+1
-3.287144E+1
-3.287144E+1
-3.287144E+1
-3.271852E+1
-3.287144E+1
-3.302437E+1
-3.317729E+1
-3.317729E+1
-3.302437E+1
-3.302437E+1
-3.302437E+1
-3.302437E+1
-3.271852E+1
-3.256560E+1
-3.271852E+1
-3.287144E+1
-3.287144E+1
-3.287144E+1
-3.271852E+1
-3.271852E+1
-3.271852E+1
-3.271852E+1
-3.287144E+1
-3.287144E+1
-3.271852E+1
-3.256560E+1
-3.256560E+1
-3.256560E+1
-3.256560E+1
-3.241268E+1
-3.241268E+1
-3.225976E+1
-3.241268E+1
-3.256560E+1
-3.256560E+1
-3.241268E+1
-3.225976E+1
-3.225976E+1
-3.225976E+1
-3.210684E+1
-3.210684E+1
-3.195391E+1
-3.180100E+1
-3.180100E+1
-3.195391E+1
-3.210684E+1
-3.210684E+1
-3.210684E+1
-3.210684E+1
-3.195391E+1
-3.195391E+1
-3.180100E+1
-3.195391E+1
-3.180100E+1
-3.164807E+1
-3.149515E+1
-3.164807E+1
-3.180100E+1
-3.195391E+1
-3.195391E+1
-3.195391E+1
-3.195391E+1
-3.180100E+1
-3.164807E+1
-3.149515E+1
-3.134223E+1
-3.134223E+1
-3.118931E+1
-3.118931E+1
-3.118931E+1
-3.118931E+1
-3.103639E+1
-3.088347E+1
-3.088347E+1
-3.103639E+1
-3.118931E+1
-3.118931E+1
-3.088347E+1
-3.073054E+1
-3.042470E+1
-3.042470E+1
-3.042470E+1
-3.027178E+1
-3.011886E+1
-2.996594E+1
-3.011886E+1
-3.027178E+1
-3.027178E+1
-2.996594E+1
-2.966009E+1
-2.966009E+1
-2.996594E+1
-3.011886E+1
-2.996594E+1
-2.996594E+1
-2.981301E+1
-2.981301E+1
-2.981301E+1
-2.981301E+1
-2.981301E+1
-2.981301E+1
-2.950717E+1
-2.950717E+1
-2.966009E+1
-2.966009E+1
-2.950717E+1
-2.935425E+1
-2.935425E+1
-2.950717E+1
-2.935425E+1
-2.920133E+1
-2.904841E+1
-2.920133E+1
-2.920133E+1
-2.920133E+1
-2.920133E+1
-2.920133E+1
-2.889548E+1
-2.874256E+1
-2.874256E+1
-2.889548E+1
-2.904841E+1
-2.904841E+1
-2.904841E+1
-2.889548E+1
-2.874256E+1
-2.874256E+1
-2.889548E+1
-2.889548E+1
-2.889548E+1
-2.874256E+1
-2.843672E+1
-2.843672E+1
-2.843672E+1
-2.858964E+1
-2.874256E+1
-2.858964E+1
-2.858964E+1
-2.858964E+1
-2.843672E+1
-2.843672E+1
-2.843672E+1
-2.828380E+1
-2.828380E+1
-2.828380E+1
-2.828380E+1
-2.843672E+1
-2.843672E+1
-2.828380E+1
-2.828380E+1
-2.843672E+1
-2.858964E+1
-2.843672E+1
-2.843672E+1
-2.828380E+1
-2.828380E+1
-2.843672E+1
-2.858964E+1
-2.858964E+1
-2.858964E+1
-2.858964E+1
-2.858964E+1
-2.874256E+1
-2.858964E+1
-2.858964E+1
-2.843672E+1
-2.843672E+1
-2.843672E+1
-2.828380E+1
-2.828380E+1
-2.828380E+1
-2.828380E+1
-2.828380E+1
-2.828380E+1
-2.843672E+1
-2.858964E+1
-2.874256E+1
-2.889548E+1
-2.874256E+1
-2.858964E+1
-2.858964E+1
-2.843672E+1
-2.843672E+1
-2.843672E+1
-2.843672E+1
-2.843672E+1
-2.828380E+1
-2.843672E+1
-2.858964E+1
-2.858964E+1
-2.858964E+1
-2.843672E+1
-2.843672E+1
-2.843672E+1
-2.843672E+1
-2.858964E+1
-2.858964E+1
-2.874256E+1
-2.874256E+1
-2.889548E+1
-2.904841E+1
-2.935425E+1
-2.950717E+1
-2.920133E+1
-2.874256E+1
-2.858964E+1
-2.874256E+1
-2.904841E+1
-2.904841E+1
-2.904841E+1
-2.904841E+1
-2.889548E+1
-2.874256E+1
-2.874256E+1
-2.874256E+1
-2.889548E+1
-2.889548E+1
-2.889548E+1
-2.874256E+1
-2.858964E+1
-2.874256E+1
-2.889548E+1
-2.904841E+1
-2.904841E+1
-2.889548E+1
-2.874256E+1
-2.874256E+1
-2.889548E+1
-2.904841E+1
-2.889548E+1
-2.874256E+1
-2.858964E+1
-2.843672E+1
-2.858964E+1
-2.874256E+1
-2.889548E+1
-2.874256E+1
-2.874256E+1
-2.889548E+1
-2.889548E+1
-2.904841E+1
-2.889548E+1
-2.858964E+1
-2.858964E+1
-2.858964E+1
-2.858964E+1
-2.858964E+1
-2.858964E+1
-2.858964E+1
-2.858964E+1
-2.858964E+1
-2.858964E+1
-2.858964E+1
-2.843672E+1
-2.828380E+1
-2.828380E+1
-2.828380E+1
-2.843672E+1
-2.843672E+1
-2.843672E+1
-2.828380E+1
-2.828380E+1
-2.843672E+1
-2.843672E+1
-2.828380E+1
-2.782503E+1
-2.767211E+1
-2.797795E+1
-2.828380E+1
-2.828380E+1
-2.797795E+1
-2.782503E+1
-2.797795E+1
-2.813087E+1
-2.797795E+1
-2.782503E+1
-2.782503E+1
-2.782503E+1
-2.782503E+1
-2.782503E+1
-2.782503E+1
-2.782503E+1
-2.782503E+1
-2.782503E+1
-2.767211E+1
-2.751919E+1
-2.751919E+1
-2.767211E+1
-2.767211E+1
-2.767211E+1
-2.751919E+1
-2.736626E+1
-2.721334E+1
-2.706042E+1
-2.706042E+1
-2.706042E+1
-2.706042E+1
-2.706042E+1
-2.690750E+1
-2.675458E+1
-2.675458E+1
-2.690750E+1
-2.706042E+1
-2.675458E+1
-2.644874E+1
-2.644874E+1
-2.660166E+1
-2.675458E+1
-2.675458E+1
-2.660166E+1
-2.644874E+1
-2.629581E+1
-2.629581E+1
-2.644874E+1
-2.660166E+1
-2.629581E+1
-2.598997E+1
-2.598997E+1
-2.614289E+1
-2.629581E+1
-2.614289E+1
-2.583705E+1
-2.568413E+1
-2.568413E+1
-2.568413E+1
-2.537828E+1
-2.537828E+1
-2.553120E+1
-2.568413E+1
-2.568413E+1
-2.553120E+1
-2.537828E+1
-2.537828E+1
-2.537828E+1
-2.537828E+1
-2.507244E+1
-2.476660E+1
-2.476660E+1
-2.476660E+1
-2.461367E+1
-2.476660E+1
-2.491952E+1
-2.491952E+1
-2.476660E+1
-2.446075E+1
-2.430783E+1
-2.430783E+1
-2.430783E+1
-2.430783E+1
-2.430783E+1
-2.430783E+1
-2.415491E+1
-2.415491E+1
-2.400199E+1
-2.384906E+1
-2.369614E+1
-2.384906E+1
-2.400199E+1
-2.400199E+1
-2.384906E+1
-2.384906E+1
-2.369614E+1
-2.354322E+1
-2.339030E+1
-2.323738E+1
-2.339030E+1
-2.354322E+1
-2.369614E+1
-2.339030E+1
-2.277861E+1
-2.262569E+1
-2.262569E+1
-2.262569E+1
-2.262569E+1
-2.247277E+1
-2.247277E+1
-2.247277E+1
-2.247277E+1
-2.247277E+1
-2.262569E+1
-2.262569E+1
-2.262569E+1
-2.247277E+1
-2.231985E+1
-2.247277E+1
-2.231985E+1
-2.186108E+1
-2.155524E+1
-2.155524E+1
-2.186108E+1
-2.216693E+1
-2.216693E+1
-2.186108E+1
-2.140232E+1
-2.140232E+1
-2.155524E+1
-2.140232E+1
-2.109647E+1
-2.079063E+1
-2.079063E+1
-2.109647E+1
-2.124940E+1
-2.094355E+1
-2.063771E+1
-2.048479E+1
-2.048479E+1
-2.048479E+1
-2.033186E+1
-2.033186E+1
-2.033186E+1
-2.048479E+1
-2.048479E+1
-2.033186E+1
-2.002602E+1
-1.972018E+1
-1.956726E+1
-1.941433E+1
-1.956726E+1
-1.972018E+1
-1.956726E+1
-1.941433E+1
-1.926141E+1
-1.910849E+1
-1.926141E+1
-1.926141E+1
-1.910849E+1
-1.895557E+1
-1.910849E+1
-1.926141E+1
-1.926141E+1
-1.880265E+1
-1.864973E+1
-1.849680E+1
-1.849680E+1
-1.819096E+1
-1.803804E+1
-1.788512E+1
-1.773220E+1
-1.757927E+1
-1.773220E+1
-1.803804E+1
-1.803804E+1
-1.788512E+1
-1.757927E+1
-1.773220E+1
-1.773220E+1
-1.788512E+1
-1.773220E+1
-1.757927E+1
-1.742635E+1
-1.757927E+1
-1.757927E+1
-1.757927E+1
-1.757927E+1
-1.727343E+1
-1.712051E+1
-1.712051E+1
-1.727343E+1
-1.727343E+1
-1.712051E+1
-1.696759E+1
-1.681466E+1
-1.650882E+1
-1.620298E+1
-1.605006E+1
-1.620298E+1
-1.650882E+1
-1.650882E+1
-1.620298E+1
-1.589713E+1
-1.605006E+1
-1.635590E+1
-1.635590E+1
-1.605006E+1
-1.574421E+1
-1.589713E+1
-1.605006E+1
-1.605006E+1
-1.589713E+1
-1.574421E+1
-1.574421E+1
-1.574421E+1
-1.559129E+1
-1.543837E+1
-1.543837E+1
-1.559129E+1
-1.559129E+1
-1.543837E+1
-1.497960E+1
-1.497960E+1
-1.497960E+1
-1.513253E+1
-1.513253E+1
-1.482668E+1
-1.467376E+1
-1.467376E+1
-1.482668E+1
-1.467376E+1
-1.452084E+1
-1.436792E+1
-1.436792E+1
-1.436792E+1
-1.436792E+1
-1.436792E+1
-1.421499E+1
-1.421499E+1
-1.406207E+1
-1.406207E+1
-1.406207E+1
-1.406207E+1
-1.390915E+1
-1.375623E+1
-1.345039E+1
-1.329746E+1
-1.329746E+1
-1.345039E+1
-1.345039E+1
-1.329746E+1
-1.314454E+1
-1.329746E+1
-1.329746E+1
-1.314454E+1
-1.299162E+1
-1.283870E+1
-1.283870E+1
-1.268578E+1
-1.237993E+1
-1.222701E+1
-1.222701E+1
-1.253286E+1
-1.253286E+1
-1.237993E+1
-1.222701E+1
-1.222701E+1
-1.237993E+1
-1.237993E+1
-1.207409E+1
-1.176825E+1
-1.161533E+1
-1.176825E+1
-1.207409E+1
-1.222701E+1
-1.222701E+1
-1.192117E+1
-1.176825E+1
-1.146240E+1
-1.130948E+1
-1.130948E+1
-1.161533E+1
-1.192117E+1
-1.176825E+1
-1.146240E+1
-1.100364E+1
-1.085072E+1
-1.085072E+1
-1.085072E+1
-1.069779E+1
-1.054487E+1
-1.054487E+1
-1.054487E+1
-1.054487E+1
-1.069779E+1
-1.069779E+1
-1.054487E+1
-1.039195E+1
-1.008611E+1
-1.008611E+1
-9.933186E+0
-9.933186E+0
-1.008611E+1
-1.008611E+1
-1.008611E+1
-9.933186E+0
-9.780264E+0
-9.627341E+0
-9.474420E+0
-9.474420E+0
-9.474420E+0
-9.474420E+0
-9.321499E+0
-9.168576E+0
-9.015655E+0
-8.862734E+0
-8.862734E+0
-8.862734E+0
-8.862734E+0
-8.862734E+0
-8.862734E+0
-8.709812E+0
-8.556889E+0
-8.556889E+0
-8.403967E+0
-8.403967E+0
-8.251047E+0
-8.098125E+0
-8.098125E+0
-8.251047E+0
-8.098125E+0
-7.792281E+0
-7.486437E+0
-7.333515E+0
-7.333515E+0
-7.333515E+0
-7.333515E+0
-7.180594E+0
-7.027673E+0
-6.874750E+0
-6.721828E+0
-6.568908E+0
-6.415986E+0
-6.415986E+0
-6.415986E+0
-6.263063E+0
-5.957220E+0
-5.804298E+0
-5.651376E+0
-5.651376E+0
-5.651376E+0
-5.498454E+0
-5.345533E+0
-5.345533E+0
-5.498454E+0
-5.345533E+0
-4.886767E+0
-4.580924E+0
-4.580924E+0
-4.886767E+0
-4.886767E+0
-4.886767E+0
-4.733846E+0
-4.886767E+0
-4.886767E+0
-4.733846E+0
-4.733846E+0
-5.039689E+0
-5.192611E+0
-5.345533E+0
-5.345533E+0
-5.345533E+0
-5.345533E+0
-5.345533E+0
-5.345533E+0
-5.498454E+0
-5.651376E+0
-5.651376E+0
-5.651376E+0
-5.498454E+0
-5.498454E+0
-5.651376E+0
-5.804298E+0
-5.651376E+0
-5.498454E+0
-5.345533E+0
-5.345533E+0
-5.345533E+0
-5.345533E+0
-5.192611E+0
-4.733846E+0
-4.428002E+0
-4.428002E+0
-4.275080E+0
-4.275080E+0
-4.122159E+0
-3.969237E+0
-3.816315E+0
-3.816315E+0
-3.816315E+0
-3.663393E+0
-3.357550E+0
-3.204628E+0
-3.204628E+0
-3.204628E+0
-3.051706E+0
-2.745863E+0
-2.592941E+0
-2.592941E+0
-2.745863E+0
-2.592941E+0
-2.440019E+0
-2.134176E+0
-1.828332E+0
-1.675411E+0
-1.828332E+0
-1.675411E+0
-1.522489E+0
-1.675411E+0
-1.675411E+0
-1.522489E+0
-1.369567E+0
-1.369567E+0
-1.369567E+0
-1.522489E+0
-1.522489E+0
-1.369567E+0
-1.369567E+0
-1.063724E+0
-7.578803E-1
-6.049585E-1
-6.049585E-1
-7.578803E-1
-9.108021E-1
-7.578803E-1
-6.049585E-1
-6.049585E-1
-4.520367E-1
-4.520367E-1
-2.991150E-1
-2.991150E-1
-2.991150E-1
-4.520367E-1
-4.520367E-1
-2.991150E-1
1.596503E-1
4.654938E-1
4.654938E-1
4.654938E-1
4.654938E-1
6.184155E-1
9.242591E-1
1.077181E+0
1.077181E+0
1.077181E+0
1.230103E+0
1.841790E+0
2.300555E+0
2.300555E+0
1.994711E+0
1.841790E+0
2.147633E+0
2.606398E+0
2.912242E+0
2.912242E+0
2.912242E+0
3.065164E+0
3.218085E+0
3.218085E+0
3.218085E+0
3.523929E+0
3.829772E+0
4.135616E+0
4.135616E+0
3.829772E+0
3.523929E+0
3.676851E+0
4.135616E+0
4.441459E+0
4.288537E+0
4.135616E+0
4.441459E+0
4.900225E+0
5.206068E+0
5.053146E+0
4.900225E+0
5.053146E+0
5.358990E+0
5.511912E+0
5.511912E+0
5.511912E+0
5.511912E+0
5.664833E+0
5.817755E+0
6.123599E+0
6.276520E+0
6.276520E+0
6.276520E+0
6.429442E+0
6.582364E+0
6.735286E+0
6.888207E+0
7.041128E+0
7.041128E+0
7.041128E+0
7.041128E+0
7.041128E+0
7.194051E+0
7.652815E+0
7.805738E+0
7.805738E+0
7.652815E+0
7.805738E+0
7.958660E+0
8.111581E+0
8.264503E+0
8.264503E+0
8.111581E+0
8.111581E+0
8.264503E+0
8.570347E+0
8.570347E+0
8.570347E+0
8.417425E+0
8.417425E+0
8.570347E+0
8.723268E+0
8.876190E+0
8.876190E+0
8.723268E+0
8.876190E+0
9.029112E+0
9.182034E+0
9.182034E+0
8.876190E+0
9.029112E+0
9.182034E+0
9.182034E+0
9.029112E+0
9.029112E+0
9.029112E+0
9.182034E+0
9.182034E+0
9.029112E+0
9.029112E+0
8.876190E+0
8.876190E+0
8.876190E+0
9.029112E+0
9.029112E+0
9.029112E+0
9.029112E+0
9.029112E+0
9.182034E+0
9.182034E+0
9.029112E+0
9.029112E+0
9.182034E+0
9.182034E+0
9.334954E+0
9.334954E+0
9.334954E+0
9.334954E+0
9.182034E+0
9.029112E+0
9.029112E+0
9.334954E+0
9.487877E+0
9.640799E+0
9.640799E+0
9.640799E+0
9.640799E+0
9.640799E+0
9.640799E+0
9.487877E+0
9.334954E+0
9.182034E+0
9.029112E+0
9.029112E+0
9.029112E+0
8.876190E+0
8.723268E+0
8.876190E+0
8.723268E+0
8.570347E+0
8.570347E+0
8.570347E+0
8.570347E+0
8.417425E+0
8.264503E+0
8.111581E+0
7.805738E+0
7.652815E+0
7.652815E+0
7.652815E+0
7.805738E+0
7.805738E+0
7.652815E+0
7.346973E+0
7.194051E+0
7.041128E+0
7.041128E+0
6.888207E+0
6.735286E+0
6.582364E+0
6.429442E+0
6.276520E+0
6.276520E+0
6.276520E+0
6.123599E+0
5.817755E+0
5.511912E+0
5.358990E+0
5.358990E+0
5.206068E+0
4.900225E+0
4.900225E+0
4.747303E+0
4.441459E+0
4.288537E+0
4.288537E+0
4.594381E+0
4.747303E+0
4.594381E+0
4.441459E+0
4.747303E+0
5.053146E+0
5.206068E+0
5.206068E+0
5.511912E+0
5.817755E+0
6.123599E+0
6.276520E+0
6.429442E+0
6.582364E+0
7.194051E+0
7.805738E+0
8.264503E+0
8.876190E+0
9.793721E+0
1.101709E+1
1.224047E+1
1.331092E+1
1.422845E+1
1.514598E+1
1.606351E+1
1.652228E+1
1.652228E+1
1.606351E+1
1.560475E+1
1.499306E+1
1.438137E+1
1.376969E+1
1.285216E+1
1.193463E+1
1.117002E+1
1.086417E+1
1.071125E+1
1.071125E+1
1.101709E+1
1.162878E+1
1.239339E+1
1.315800E+1
1.376969E+1
1.438137E+1
1.453430E+1
1.438137E+1
1.376969E+1
1.315800E+1
1.254631E+1
1.162878E+1
1.055833E+1
9.334954E+0
8.570347E+0
7.958660E+0
7.346973E+0
6.735286E+0
5.206068E+0
1.841790E+0
-2.592941E+0
-6.415986E+0
-6.721828E+0
-3.051706E+0
2.453477E+0
7.041128E+0
9.334954E+0
9.793721E+0
1.025249E+1
1.162878E+1
1.376969E+1
1.514598E+1
1.499306E+1
1.453430E+1
1.484014E+1
1.545182E+1
1.529890E+1
1.346384E+1
9.640799E+0
5.053146E+0
2.300555E+0
2.453477E+0
4.288537E+0
6.429442E+0
7.499894E+0
7.499894E+0
5.664833E+0
2.147633E+0
-7.578803E-1
-1.216645E+0
6.728573E-3
1.688868E+0
2.759320E+0
3.371007E+0
3.676851E+0
3.982694E+0
4.288537E+0
4.441459E+0
4.441459E+0
4.135616E+0
3.829772E+0
3.523929E+0
3.523929E+0
3.829772E+0
4.288537E+0
4.747303E+0
5.206068E+0
5.206068E+0
5.206068E+0
5.206068E+0
5.206068E+0
5.053146E+0
4.594381E+0
3.218085E+0
1.077181E+0
-1.522489E+0
-3.969237E+0
-5.498454E+0
-5.804298E+0
-5.498454E+0
-4.886767E+0
-4.733846E+0
-4.886767E+0
-5.498454E+0
-6.110141E+0
-7.180594E+0
-8.098125E+0
-8.709812E+0
-8.862734E+0
-8.403967E+0
-7.486437E+0
-6.415986E+0
-4.886767E+0
-3.204628E+0
-1.216645E+0
4.654938E-1
1.841790E+0
2.759320E+0
3.371007E+0
3.523929E+0
3.523929E+0
3.218085E+0
2.606398E+0
1.841790E+0
1.077181E+0
6.184155E-1
3.125720E-1
3.125720E-1
4.654938E-1
6.184155E-1
1.077181E+0
1.841790E+0
2.759320E+0
3.829772E+0
4.594381E+0
5.053146E+0
5.206068E+0
5.206068E+0
4.900225E+0
4.441459E+0
3.829772E+0
3.218085E+0
2.912242E+0
2.453477E+0
1.994711E+0
1.535946E+0
1.077181E+0
7.713373E-1
4.654938E-1
4.654938E-1
4.654938E-1
4.654938E-1
9.242591E-1
1.230103E+0
1.383024E+0
1.230103E+0
1.077181E+0
9.242591E-1
7.713373E-1
4.654938E-1
1.596503E-1
-1.461932E-1
-4.520367E-1
-6.049585E-1
-9.108021E-1
-1.369567E+0
-1.675411E+0
-1.675411E+0
-1.522489E+0
-1.522489E+0
-1.828332E+0
-1.981254E+0
-1.981254E+0
-1.828332E+0
-1.675411E+0
-1.675411E+0
-1.675411E+0
-1.675411E+0
-1.522489E+0
-1.369567E+0
-1.369567E+0
-1.522489E+0
-1.828332E+0
-1.981254E+0
-1.981254E+0
-1.828332E+0
-1.522489E+0
-1.369567E+0
-1.216645E+0
-1.216645E+0
-1.216645E+0
-1.063724E+0
-1.063724E+0
-7.578803E-1
-2.991150E-1
-1.461932E-1
-1.461932E-1
-1.461932E-1
-1.461932E-1
6.728573E-3
6.728573E-3
1.596503E-1
6.728573E-3
6.728573E-3
6.728573E-3
3.125720E-1
1.596503E-1
6.728573E-3
-2.991150E-1
-1.461932E-1
-1.461932E-1
-1.461932E-1
-1.461932E-1
1.596503E-1
4.654938E-1
4.654938E-1
3.125720E-1
1.596503E-1
-1.461932E-1
6.728573E-3
3.125720E-1
6.184155E-1
4.654938E-1
3.125720E-1
3.125720E-1
4.654938E-1
7.713373E-1
9.242591E-1
9.242591E-1
7.713373E-1
7.713373E-1
6.184155E-1
7.713373E-1
9.242591E-1
1.230103E+0
1.230103E+0
1.230103E+0
1.230103E+0
1.077181E+0
1.077181E+0
1.077181E+0
1.230103E+0
1.383024E+0
1.535946E+0
1.383024E+0
1.230103E+0
1.230103E+0
1.535946E+0
1.688868E+0
1.841790E+0
1.994711E+0
2.147633E+0
1.994711E+0
1.994711E+0
1.994711E+0
2.147633E+0
2.300555E+0
2.147633E+0
2.300555E+0
2.453477E+0
2.606398E+0
2.606398E+0
2.606398E+0
2.453477E+0
2.453477E+0
2.300555E+0
2.453477E+0
2.759320E+0
2.912242E+0
3.065164E+0
3.218085E+0
3.065164E+0
3.065164E+0
3.065164E+0
3.065164E+0
3.218085E+0
3.218085E+0
3.371007E+0
3.218085E+0
3.218085E+0
3.371007E+0
3.523929E+0
3.829772E+0
3.829772E+0
3.676851E+0
3.523929E+0
3.676851E+0
3.829772E+0
4.135616E+0
4.288537E+0
4.135616E+0
4.135616E+0
4.288537E+0
4.441459E+0
4.288537E+0
4.135616E+0
4.135616E+0
4.441459E+0
4.747303E+0
4.900225E+0
4.900225E+0
4.900225E+0
5.053146E+0
5.206068E+0
5.358990E+0
5.206068E+0
5.206068E+0
5.206068E+0
5.206068E+0
5.206068E+0
5.206068E+0
5.511912E+0
5.817755E+0
5.817755E+0
5.511912E+0
5.358990E+0
5.511912E+0
5.817755E+0
5.817755E+0
5.970676E+0
5.970676E+0
6.123599E+0
6.429442E+0
6.582364E+0
6.429442E+0
6.429442E+0
6.582364E+0
6.735286E+0
6.888207E+0
7.041128E+0
7.041128E+0
7.041128E+0
7.194051E+0
7.194051E+0
7.346973E+0
7.499894E+0
7.652815E+0
7.958660E+0
8.111581E+0
8.264503E+0
8.264503E+0
8.264503E+0
8.264503E+0
8.264503E+0
8.570347E+0
8.723268E+0
8.570347E+0
8.417425E+0
8.417425E+0
8.570347E+0
8.876190E+0
8.876190E+0
9.029112E+0
9.334954E+0
9.334954E+0
9.182034E+0
9.182034E+0
9.334954E+0
9.334954E+0
9.334954E+0
9.334954E+0
9.182034E+0
9.182034E+0
9.334954E+0
9.487877E+0
9.640799E+0
9.793721E+0
9.793721E+0
9.946642E+0
9.946642E+0
9.946642E+0
1.009956E+1
1.009956E+1
1.009956E+1
1.025249E+1
1.040541E+1
1.025249E+1
9.946642E+0
9.793721E+0
1.009956E+1
1.040541E+1
1.055833E+1
1.055833E+1
1.040541E+1
1.055833E+1
1.071125E+1
1.086417E+1
1.101709E+1
1.086417E+1
1.086417E+1
1.117002E+1
1.132294E+1
1.132294E+1
1.117002E+1
1.117002E+1
1.101709E+1
1.101709E+1
1.101709E+1
1.101709E+1
1.117002E+1
1.147586E+1
1.132294E+1
1.101709E+1
1.086417E+1
1.086417E+1
1.101709E+1
1.117002E+1
1.117002E+1
1.117002E+1
1.117002E+1
1.117002E+1
1.101709E+1
1.086417E+1
1.086417E+1
1.117002E+1
1.132294E+1
1.117002E+1
1.101709E+1
1.086417E+1
1.101709E+1
1.101709E+1
1.101709E+1
1.117002E+1
1.132294E+1
1.132294E+1
1.117002E+1
1.101709E+1
1.117002E+1
1.132294E+1
1.132294E+1
1.117002E+1
1.101709E+1
1.117002E+1
1.132294E+1
1.132294E+1
1.117002E+1
1.101709E+1
1.117002E+1
1.132294E+1
1.117002E+1
1.117002E+1
1.101709E+1
1.101709E+1
1.101709E+1
1.132294E+1
1.132294E+1
1.117002E+1
1.101709E+1
1.101709E+1
1.086417E+1
1.055833E+1
1.055833E+1
1.040541E+1
1.025249E+1
9.946642E+0
9.640799E+0
9.487877E+0
9.334954E+0
9.029112E+0
8.876190E+0
8.876190E+0
9.029112E+0
9.182034E+0
9.182034E+0
9.182034E+0
9.334954E+0
9.334954E+0
9.334954E+0
9.640799E+0
9.946642E+0
9.946642E+0
9.946642E+0
9.946642E+0
1.025249E+1
1.055833E+1
1.086417E+1
1.086417E+1
1.101709E+1
1.132294E+1
1.147586E+1
1.147586E+1
1.147586E+1
1.132294E+1
1.132294E+1
1.117002E+1
1.117002E+1
1.117002E+1
1.101709E+1
1.071125E+1
9.946642E+0
9.182034E+0
9.182034E+0
9.793721E+0
1.009956E+1
9.487877E+0
9.029112E+0
9.182034E+0
9.182034E+0
8.723268E+0
7.499894E+0
5.970676E+0
4.288537E+0
2.759320E+0
1.383024E+0
4.654938E-1
-1.461932E-1
-4.520367E-1
-6.049585E-1
-7.578803E-1
-7.578803E-1
-6.049585E-1
-4.520367E-1
-2.991150E-1
6.728573E-3
1.596503E-1
4.654938E-1
7.713373E-1
1.230103E+0
1.383024E+0
1.688868E+0
1.841790E+0
2.147633E+0
2.147633E+0
2.300555E+0
2.453477E+0
2.147633E+0
1.688868E+0
1.230103E+0
1.077181E+0
9.242591E-1
4.654938E-1
-1.461932E-1
-6.049585E-1
-1.216645E+0
-1.675411E+0
-1.981254E+0
-1.981254E+0
-1.981254E+0
-2.134176E+0
-2.440019E+0
-2.440019E+0
-2.134176E+0
-1.981254E+0
-1.981254E+0
-2.134176E+0
-2.287098E+0
-1.981254E+0
-1.675411E+0
-1.675411E+0
-2.134176E+0
-2.592941E+0
-3.051706E+0
-3.204628E+0
-3.357550E+0
-3.510472E+0
-3.816315E+0
-4.122159E+0
-4.428002E+0
-4.428002E+0
-4.580924E+0
-4.580924E+0
-4.580924E+0
-4.733846E+0
-4.580924E+0
-4.275080E+0
-3.816315E+0
-3.663393E+0
-3.663393E+0
-3.510472E+0
-3.204628E+0
-3.204628E+0
-3.204628E+0
-3.357550E+0
-3.510472E+0
-3.510472E+0
-3.510472E+0
-3.816315E+0
-4.122159E+0
-4.428002E+0
-4.580924E+0
-4.428002E+0
-4.428002E+0
-4.275080E+0
-3.969237E+0
-3.816315E+0
-3.663393E+0
-3.816315E+0
-3.816315E+0
-3.663393E+0
-3.510472E+0
-3.663393E+0
-3.663393E+0
-3.816315E+0
-4.122159E+0
-4.428002E+0
-4.580924E+0
-4.580924E+0
-4.275080E+0
-4.122159E+0
-4.275080E+0
-4.428002E+0
-4.428002E+0
-4.275080E+0
-4.122159E+0
-4.122159E+0
-4.122159E+0
-4.122159E+0
-4.122159E+0
-4.122159E+0
-3.969237E+0
-3.663393E+0
-3.663393E+0
-3.969237E+0
-3.969237E+0
-3.816315E+0
-3.510472E+0
-3.510472E+0
-3.510472E+0
-3.510472E+0
-3.510472E+0
-3.357550E+0
-3.051706E+0
-3.051706E+0
-3.357550E+0
-3.357550E+0
-3.051706E+0
-2.745863E+0
-2.440019E+0
-2.134176E+0
-1.981254E+0
-1.828332E+0
-1.981254E+0
-1.828332E+0
-1.675411E+0
-1.522489E+0
-1.522489E+0
-1.522489E+0
-1.369567E+0
-1.369567E+0
-1.216645E+0
-1.063724E+0
-9.108021E-1
-7.578803E-1
-7.578803E-1
-6.049585E-1
-4.520367E-1
-4.520367E-1
-2.991150E-1
-2.991150E-1
-2.991150E-1
-2.991150E-1
-2.991150E-1
-2.991150E-1
-1.461932E-1
-1.461932E-1
-1.461932E-1
6.728573E-3
1.596503E-1
3.125720E-1
4.654938E-1
6.184155E-1
6.184155E-1
7.713373E-1
1.077181E+0
1.077181E+0
1.230103E+0
1.230103E+0
1.383024E+0
1.535946E+0
1.688868E+0
1.688868E+0
1.841790E+0
1.994711E+0
2.300555E+0
2.453477E+0
2.453477E+0
2.453477E+0
2.300555E+0
2.453477E+0
2.759320E+0
2.912242E+0
2.912242E+0
3.065164E+0
3.218085E+0
3.371007E+0
3.523929E+0
3.523929E+0
3.523929E+0
3.523929E+0
3.371007E+0
3.371007E+0
3.523929E+0
3.982694E+0
4.135616E+0
4.135616E+0
3.829772E+0
3.676851E+0
4.135616E+0
4.441459E+0
4.747303E+0
4.747303E+0
4.594381E+0
4.594381E+0
4.594381E+0
4.747303E+0
4.900225E+0
4.900225E+0
4.747303E+0
4.747303E+0
4.747303E+0
4.900225E+0
4.900225E+0
4.900225E+0
4.900225E+0
5.206068E+0
5.206068E+0
5.358990E+0
5.358990E+0
5.511912E+0
5.358990E+0
5.206068E+0
5.053146E+0
5.206068E+0
5.206068E+0
5.358990E+0
5.511912E+0
5.664833E+0
5.970676E+0
6.123599E+0
6.123599E+0
5.970676E+0
5.664833E+0
5.664833E+0
5.970676E+0
6.123599E+0
6.123599E+0
5.970676E+0
5.970676E+0
5.970676E+0
5.970676E+0
5.817755E+0
5.664833E+0
5.511912E+0
5.358990E+0
5.358990E+0
5.358990E+0
5.511912E+0
5.511912E+0
5.511912E+0
5.511912E+0
5.511912E+0
5.358990E+0
5.511912E+0
5.511912E+0
5.511912E+0
5.664833E+0
5.511912E+0
5.358990E+0
5.358990E+0
5.358990E+0
5.206068E+0
5.053146E+0
4.900225E+0
4.747303E+0
4.747303E+0
4.747303E+0
4.747303E+0
4.594381E+0
4.288537E+0
4.594381E+0
4.900225E+0
4.900225E+0
4.441459E+0
4.135616E+0
3.982694E+0
3.982694E+0
3.982694E+0
3.829772E+0
3.676851E+0
3.829772E+0
3.982694E+0
3.982694E+0
3.829772E+0
3.676851E+0
3.523929E+0
3.523929E+0
3.676851E+0
3.523929E+0
3.218085E+0
2.759320E+0
2.606398E+0
2.606398E+0
2.606398E+0
2.759320E+0
3.065164E+0
3.218085E+0
3.065164E+0
2.606398E+0
2.147633E+0
2.147633E+0
2.300555E+0
2.453477E+0
2.300555E+0
1.994711E+0
1.841790E+0
1.994711E+0
1.994711E+0
2.147633E+0
1.841790E+0
1.535946E+0
1.535946E+0
1.535946E+0
1.535946E+0
1.535946E+0
1.383024E+0
1.230103E+0
1.077181E+0
7.713373E-1
6.184155E-1
7.713373E-1
6.184155E-1
6.184155E-1
6.184155E-1
4.654938E-1
3.125720E-1
3.125720E-1
4.654938E-1
4.654938E-1
4.654938E-1
1.596503E-1
-1.461932E-1
-1.461932E-1
-1.461932E-1
-1.461932E-1
-4.520367E-1
-6.049585E-1
-6.049585E-1
-6.049585E-1
-7.578803E-1
-7.578803E-1
-6.049585E-1
-6.049585E-1
-7.578803E-1
-1.063724E+0
-1.216645E+0
-1.216645E+0
-1.063724E+0
-1.063724E+0
-1.216645E+0
-1.369567E+0
-1.522489E+0
-1.522489E+0
-1.522489E+0
-1.522489E+0
-1.522489E+0
-1.675411E+0
-1.981254E+0
-2.134176E+0
-2.134176E+0
-2.134176E+0
-2.134176E+0
-1.981254E+0
-1.981254E+0
-1.981254E+0
-2.134176E+0
-2.287098E+0
-2.592941E+0
-2.745863E+0
-2.745863E+0
-2.592941E+0
-2.440019E+0
-2.440019E+0
-2.440019E+0
-2.592941E+0
-2.745863E+0
-2.898785E+0
-3.051706E+0
-3.051706E+0
-2.898785E+0
-2.745863E+0
-2.745863E+0
-2.745863E+0
-2.745863E+0
-2.898785E+0
-3.051706E+0
-3.051706E+0
-3.051706E+0
-3.051706E+0
-3.204628E+0
-3.357550E+0
-3.357550E+0
-3.357550E+0
-3.510472E+0
-3.663393E+0
-3.663393E+0
-3.663393E+0
-3.510472E+0
-3.510472E+0
-3.357550E+0
-3.204628E+0
-3.204628E+0
-3.051706E+0
-3.204628E+0
-3.510472E+0
-3.663393E+0
-3.510472E+0
-3.204628E+0
-3.204628E+0
-3.510472E+0
-3.663393E+0
-3.816315E+0
-3.816315E+0
-3.663393E+0
-3.510472E+0
-3.204628E+0
-3.051706E+0
-3.357550E+0
-3.663393E+0
-3.816315E+0
-3.816315E+0
-3.510472E+0
-3.510472E+0
-3.510472E+0
-3.816315E+0
-3.816315E+0
-3.816315E+0
-3.663393E+0
-3.357550E+0
-3.357550E+0
-3.357550E+0
-3.357550E+0
-3.357550E+0
-3.204628E+0
-3.204628E+0
-3.357550E+0
-3.663393E+0
-3.663393E+0
-3.663393E+0
-3.510472E+0
-3.357550E+0
-3.357550E+0
-3.510472E+0
-3.816315E+0
-3.663393E+0
-3.357550E+0
-3.204628E+0
-3.357550E+0
-3.510472E+0
-3.663393E+0
-3.510472E+0
-3.357550E+0
-3.357550E+0
-3.510472E+0
-3.510472E+0
-3.357550E+0
-3.204628E+0
-3.204628E+0
-3.357550E+0
-3.663393E+0
-3.816315E+0
-3.510472E+0
-3.357550E+0
-3.357550E+0
-3.510472E+0
-3.510472E+0
-3.204628E+0
-2.898785E+0
-2.898785E+0
-2.898785E+0
-2.898785E+0
-3.051706E+0
-3.204628E+0
-3.510472E+0
-3.510472E+0
-3.204628E+0
-3.204628E+0
-3.357550E+0
-3.663393E+0
-3.663393E+0
-3.510472E+0
-3.510472E+0
-3.357550E+0
-3.357550E+0
-3.357550E+0
-3.510472E+0
-3.510472E+0
-3.357550E+0
-3.204628E+0
-3.051706E+0
-3.204628E+0
-3.510472E+0
-3.510472E+0
-3.357550E+0
-3.204628E+0
-3.051706E+0
-3.204628E+0
-3.204628E+0
-3.051706E+0
-3.051706E+0
-2.898785E+0
-2.898785E+0
-2.898785E+0
-3.051706E+0
-3.357550E+0
-3.510472E+0
-3.663393E+0
-3.663393E+0
-3.510472E+0
-3.510472E+0
-3.510472E+0
-3.663393E+0
-3.663393E+0
-3.663393E+0
-3.510472E+0
-3.510472E+0
-3.510472E+0
-3.663393E+0
-3.816315E+0
-3.816315E+0
-3.969237E+0
-3.816315E+0
-3.969237E+0
-3.969237E+0
-3.969237E+0
-3.969237E+0
-3.969237E+0
-4.122159E+0
-4.122159E+0
-4.275080E+0
-4.275080E+0
-4.428002E+0
-4.428002E+0
-4.580924E+0
-4.428002E+0
-4.428002E+0
-4.428002E+0
-4.428002E+0
-4.275080E+0
-4.122159E+0
-4.275080E+0
-4.428002E+0
-4.733846E+0
-4.733846E+0
-4.580924E+0
-4.580924E+0
-4.580924E+0
-4.580924E+0
-4.428002E+0
-4.580924E+0
-4.733846E+0
-4.733846E+0
-4.580924E+0
-4.428002E+0
-4.580924E+0
-4.580924E+0
-4.733846E+0
-4.733846E+0
-4.733846E+0
-4.580924E+0
-4.733846E+0
-4.733846E+0
-4.733846E+0
-4.733846E+0
-4.733846E+0
-4.733846E+0
-4.886767E+0
-4.886767E+0
-4.886767E+0
-4.886767E+0
-4.886767E+0
-4.886767E+0
-4.733846E+0
-4.733846E+0
-4.580924E+0
-4.733846E+0
-4.886767E+0
-5.192611E+0
-5.192611E+0
-5.039689E+0
-5.039689E+0
-5.039689E+0
-5.192611E+0
-5.192611E+0
-5.192611E+0
-5.192611E+0
-5.345533E+0
-5.498454E+0
-5.651376E+0
-5.651376E+0
-5.498454E+0
-5.498454E+0
-5.651376E+0
-5.651376E+0
-5.651376E+0
-5.498454E+0
-5.498454E+0
-5.804298E+0
-6.110141E+0
-6.263063E+0
-6.110141E+0
-5.957220E+0
-5.804298E+0
-5.804298E+0
-5.804298E+0
-5.957220E+0
-6.110141E+0
-6.110141E+0
-6.110141E+0
-6.263063E+0
-6.415986E+0
-6.568908E+0
-6.415986E+0
-6.415986E+0
-6.415986E+0
-6.415986E+0
-6.415986E+0
-6.263063E+0
-6.110141E+0
-6.110141E+0
-6.263063E+0
-6.721828E+0
-7.027673E+0
-7.027673E+0
-7.027673E+0
-6.874750E+0
-6.874750E+0
-6.721828E+0
-6.874750E+0
-7.027673E+0
-7.027673E+0
-6.874750E+0
-6.874750E+0
-6.874750E+0
-6.874750E+0
-7.027673E+0
-7.180594E+0
-7.333515E+0
-7.333515E+0
-7.180594E+0
-7.027673E+0
-7.180594E+0
-7.333515E+0
-7.486437E+0
-7.333515E+0
-7.180594E+0
-7.333515E+0
-7.486437E+0
-7.486437E+0
-7.486437E+0
-7.639360E+0
-7.792281E+0
-7.792281E+0
-7.639360E+0
-7.486437E+0
-7.639360E+0
-7.792281E+0
-7.792281E+0
-7.639360E+0
-7.639360E+0
-7.792281E+0
-8.098125E+0
-8.098125E+0
-8.098125E+0
-7.945202E+0
-7.945202E+0
-8.251047E+0
-8.403967E+0
-8.403967E+0
-8.098125E+0
-7.945202E+0
-7.945202E+0
-8.098125E+0
-8.098125E+0
-8.098125E+0
-8.098125E+0
-8.098125E+0
-8.098125E+0
-8.098125E+0
-8.251047E+0
-8.403967E+0
-8.403967E+0
-8.403967E+0
-8.251047E+0
-8.251047E+0
-8.251047E+0
-8.251047E+0
-8.403967E+0
-8.403967E+0
-8.556889E+0
-8.556889E+0
-8.403967E+0
-8.403967E+0
-8.556889E+0
-8.556889E+0
-8.556889E+0
-8.556889E+0
-8.709812E+0
-9.015655E+0
-8.862734E+0
-8.556889E+0
-8.403967E+0
-8.403967E+0
-8.556889E+0
-8.709812E+0
-8.862734E+0
-8.862734E+0
-8.709812E+0
-8.556889E+0
-8.556889E+0
-8.709812E+0
-8.709812E+0
-8.709812E+0
-8.709812E+0
-8.862734E+0
-8.862734E+0
-8.862734E+0
-9.015655E+0
-9.015655E+0
-9.015655E+0
-8.862734E+0
-8.709812E+0
-8.709812E+0
-8.709812E+0
-9.168576E+0
-9.321499E+0
-9.168576E+0
-9.015655E+0
-9.168576E+0
-9.321499E+0
-9.321499E+0
-9.015655E+0
-9.168576E+0
-9.321499E+0
-9.474420E+0
-9.627341E+0
-9.627341E+0
-9.474420E+0
-9.015655E+0
-8.862734E+0
-8.862734E+0
-9.168576E+0
-9.474420E+0
-9.627341E+0
-9.627341E+0
-9.474420E+0
-9.321499E+0
-9.321499E+0
-9.627341E+0
-9.627341E+0
-9.627341E+0
-9.474420E+0
-9.168576E+0
-9.168576E+0
-9.168576E+0
-9.321499E+0
-9.321499E+0
-9.321499E+0
-9.168576E+0
-9.015655E+0
-9.168576E+0
-9.321499E+0
-9.474420E+0
-9.168576E+0
-8.862734E+0
-8.709812E+0
-8.709812E+0
-8.862734E+0
-9.015655E+0
-9.015655E+0
-9.015655E+0
-9.015655E+0
-8.862734E+0
-8.709812E+0
-8.709812E+0
-8.709812E+0
-8.556889E+0
-8.556889E+0
-8.403967E+0
-8.251047E+0
-8.098125E+0
-8.251047E+0
-8.403967E+0
-8.403967E+0
-8.251047E+0
-7.945202E+0
-7.792281E+0
-7.792281E+0
-7.945202E+0
-7.945202E+0
-7.792281E+0
-7.639360E+0
-7.639360E+0
-7.639360E+0
-7.792281E+0
-7.792281E+0
-7.486437E+0
-7.333515E+0
-7.486437E+0
-7.639360E+0
-7.486437E+0
-7.180594E+0
-7.027673E+0
-6.874750E+0
-7.027673E+0
-7.333515E+0
-7.486437E+0
-7.333515E+0
-7.180594E+0
-7.180594E+0
-7.333515E+0
-7.333515E+0
-7.333515E+0
-7.486437E+0
-7.945202E+0
-8.251047E+0
-8.556889E+0
-8.556889E+0
-8.403967E+0
-8.403967E+0
-8.709812E+0
-9.015655E+0
-9.321499E+0
-9.474420E+0
-9.474420E+0
-9.627341E+0
-9.780264E+0
-9.933186E+0
-9.933186E+0
-9.933186E+0
-9.933186E+0
-1.008611E+1
-1.023903E+1
-1.023903E+1
-1.023903E+1
-1.008611E+1
-9.933186E+0
-9.933186E+0
-1.008611E+1
-1.023903E+1
-1.039195E+1
-1.039195E+1
-1.023903E+1
-1.023903E+1
-1.039195E+1
-1.008611E+1
-9.780264E+0
-9.627341E+0
-9.933186E+0
-1.023903E+1
-1.039195E+1
-1.039195E+1
-1.069779E+1
-1.115656E+1
-1.130948E+1
-1.146240E+1
-1.146240E+1
-1.207409E+1
-1.406207E+1
-1.773220E+1
-2.247277E+1
-2.736626E+1
-2.950717E+1
-2.660166E+1
-1.910849E+1
-1.115656E+1
-6.263063E+0
-4.886767E+0
-4.886767E+0
-3.969237E+0
-1.369567E+0
1.383024E+0
3.218085E+0
3.676851E+0
3.065164E+0
1.535946E+0
-1.461932E-1
-1.828332E+0
-3.663393E+0
-5.192611E+0
-5.651376E+0
-4.580924E+0
-3.051706E+0
-2.440019E+0
-3.051706E+0
-3.663393E+0
-3.051706E+0
-1.522489E+0
-6.049585E-1
-6.049585E-1
-9.108021E-1
-9.108021E-1
-1.461932E-1
7.713373E-1
1.535946E+0
2.147633E+0
2.300555E+0
1.994711E+0
1.077181E+0
6.728573E-3
-1.063724E+0
-1.981254E+0
-2.745863E+0
-2.898785E+0
-2.592941E+0
-1.675411E+0
-1.063724E+0
-7.578803E-1
-9.108021E-1
-1.369567E+0
-2.287098E+0
-2.592941E+0
-2.440019E+0
-2.287098E+0
-2.440019E+0
-2.898785E+0
-3.204628E+0
-3.051706E+0
-2.745863E+0
-2.592941E+0
-2.592941E+0
-2.592941E+0
-2.440019E+0
-2.287098E+0
-1.981254E+0
-1.675411E+0
-1.216645E+0
-9.108021E-1
-9.108021E-1
-1.063724E+0
-1.369567E+0
-1.369567E+0
-1.063724E+0
-7.578803E-1
-7.578803E-1
-9.108021E-1
-9.108021E-1
-6.049585E-1
-1.461932E-1
1.596503E-1
3.125720E-1
6.184155E-1
1.077181E+0
1.383024E+0
1.535946E+0
1.688868E+0
1.841790E+0
1.688868E+0
1.535946E+0
1.383024E+0
1.535946E+0
1.688868E+0
1.535946E+0
1.077181E+0
7.713373E-1
7.713373E-1
9.242591E-1
1.383024E+0
1.535946E+0
1.383024E+0
1.230103E+0
1.230103E+0
1.383024E+0
1.688868E+0
1.841790E+0
1.688868E+0
1.230103E+0
9.242591E-1
7.713373E-1
6.184155E-1
4.654938E-1
1.596503E-1
6.728573E-3
6.728573E-3
6.728573E-3
-2.991150E-1
-6.049585E-1
-7.578803E-1
-6.049585E-1
-4.520367E-1
-2.991150E-1
-2.991150E-1
-4.520367E-1
-4.520367E-1
-4.520367E-1
-1.461932E-1
1.596503E-1
3.125720E-1
3.125720E-1
3.125720E-1
3.125720E-1
3.125720E-1
3.125720E-1
6.184155E-1
6.184155E-1
4.654938E-1
1.596503E-1
1.596503E-1
1.596503E-1
1.596503E-1
1.596503E-1
6.728573E-3
-2.991150E-1
-6.049585E-1
-9.108021E-1
-1.216645E+0
-1.522489E+0
-1.675411E+0
-1.675411E+0
-1.828332E+0
-2.287098E+0
-2.592941E+0
-2.745863E+0
-2.592941E+0
-2.592941E+0
-2.745863E+0
-3.051706E+0
-3.204628E+0
-3.204628E+0
-3.204628E+0
-3.051706E+0
-3.204628E+0
-3.510472E+0
-3.969237E+0
-4.122159E+0
-3.816315E+0
-3.663393E+0
-3.816315E+0
-4.275080E+0
-4.733846E+0
-4.733846E+0
-4.580924E+0
-4.428002E+0
-4.733846E+0
-4.886767E+0
-4.733846E+0
-4.733846E+0
-4.886767E+0
-5.345533E+0
-5.498454E+0
-5.498454E+0
-5.498454E+0
-5.498454E+0
-5.651376E+0
-5.804298E+0
-5.804298E+0
-5.651376E+0
-5.345533E+0
-5.192611E+0
-5.345533E+0
-5.039689E+0
-4.733846E+0
-4.733846E+0
-5.039689E+0
-5.039689E+0
-4.886767E+0
-4.580924E+0
-4.733846E+0
-5.039689E+0
-5.498454E+0
-5.804298E+0
-5.957220E+0
-6.415986E+0
-6.721828E+0
-7.027673E+0
-6.874750E+0
-6.874750E+0
-6.874750E+0
-7.027673E+0
-7.333515E+0
-7.792281E+0
-7.945202E+0
-7.792281E+0
-7.639360E+0
-7.486437E+0
-7.486437E+0
-7.486437E+0
-7.792281E+0
-7.945202E+0
-8.098125E+0
-8.251047E+0
-8.251047E+0
-8.251047E+0
-8.098125E+0
-8.098125E+0
-8.098125E+0
-8.251047E+0
-8.251047E+0
-8.403967E+0
-8.556889E+0
-8.709812E+0
-8.862734E+0
-8.709812E+0
-8.556889E+0
-8.403967E+0
-8.403967E+0
-8.556889E+0
-8.709812E+0
-9.015655E+0
-9.321499E+0
-9.321499E+0
-8.862734E+0
-8.556889E+0
-8.403967E+0
-8.709812E+0
-9.015655E+0
-9.168576E+0
-9.168576E+0
-9.015655E+0
-9.015655E+0
-9.168576E+0
-9.474420E+0
-9.627341E+0
-9.627341E+0
-9.780264E+0
-1.008611E+1
-1.023903E+1
-1.039195E+1
-1.039195E+1
-1.023903E+1
-1.008611E+1
-9.933186E+0
-1.008611E+1
-1.039195E+1
-1.054487E+1
-1.054487E+1
-1.069779E+1
-1.100364E+1
-1.130948E+1
-1.130948E+1
-1.115656E+1
-1.130948E+1
-1.146240E+1
-1.146240E+1
-1.130948E+1
-1.085072E+1
-1.039195E+1
-1.023903E+1
-1.008611E+1
-1.008611E+1
-9.780264E+0
-9.627341E+0
-9.474420E+0
-9.168576E+0
-9.015655E+0
-8.862734E+0
-8.556889E+0
-8.556889E+0
-8.556889E+0
-8.862734E+0
-9.015655E+0
-9.015655E+0
-8.862734E+0
-8.709812E+0
-9.015655E+0
-9.321499E+0
-9.474420E+0
-9.627341E+0
-9.627341E+0
-9.474420E+0
-9.474420E+0
-9.321499E+0
-9.321499E+0
-9.321499E+0
-9.474420E+0
-9.627341E+0
-9.474420E+0
-9.168576E+0
-9.168576E+0
-9.321499E+0
-9.474420E+0
-9.474420E+0
-9.168576E+0
-9.015655E+0
-9.321499E+0
-9.627341E+0
-9.627341E+0
-9.474420E+0
-9.474420E+0
-9.321499E+0
-9.627341E+0
-9.933186E+0
-1.008611E+1
-9.933186E+0
-9.321499E+0
-9.015655E+0
-9.015655E+0
-9.321499E+0
-9.474420E+0
-9.321499E+0
-9.321499E+0
-9.321499E+0
-9.168576E+0
-9.015655E+0
-9.015655E+0
-9.015655E+0
-9.015655E+0
-9.015655E+0
-9.168576E+0
-9.015655E+0
-8.709812E+0
-8.709812E+0
-8.862734E+0
-8.862734E+0
-8.556889E+0
-8.251047E+0
-8.403967E+0
-8.709812E+0
-8.862734E+0
-8.709812E+0
-8.556889E+0
-8.709812E+0
-8.709812E+0
-8.556889E+0
-8.403967E+0
-8.403967E+0
-8.556889E+0
-8.709812E+0
-8.709812E+0
-8.709812E+0
-8.556889E+0
-8.556889E+0
-8.556889E+0
-8.709812E+0
-8.862734E+0
-8.709812E+0
-8.556889E+0
-8.403967E+0
-8.556889E+0
-8.556889E+0
-8.709812E+0
-8.556889E+0
-8.556889E+0
-8.403967E+0
-8.403967E+0
-8.251047E+0
-8.251047E+0
-8.403967E+0
-8.709812E+0
-8.709812E+0
-8.403967E+0
-7.945202E+0
-7.792281E+0
-7.945202E+0
-7.945202E+0
-8.098125E+0
-8.403967E+0
-8.556889E+0
-8.251047E+0
-7.792281E+0
-7.639360E+0
-7.792281E+0
-8.403967E+0
-8.403967E+0
-7.945202E+0
-7.486437E+0
-7.486437E+0
-7.792281E+0
-7.792281E+0
-7.639360E+0
-7.639360E+0
-7.639360E+0
-7.792281E+0
-7.639360E+0
-7.486437E+0
-7.333515E+0
-7.639360E+0
-7.945202E+0
-7.945202E+0
-7.792281E+0
-7.486437E+0
-7.333515E+0
-7.333515E+0
-7.333515E+0
-7.486437E+0
-7.639360E+0
-7.792281E+0
-7.792281E+0
-7.486437E+0
-7.180594E+0
-7.027673E+0
-7.180594E+0
-7.486437E+0
-7.486437E+0
-7.486437E+0
-7.180594E+0
-7.027673E+0
-7.027673E+0
-7.333515E+0
-7.333515E+0
-7.180594E+0
-7.027673E+0
-7.180594E+0
-7.333515E+0
-7.333515E+0
-7.180594E+0
-7.180594E+0
-7.333515E+0
-7.486437E+0
-7.333515E+0
-7.333515E+0
-7.180594E+0
-7.027673E+0
-6.874750E+0
-7.027673E+0
-7.180594E+0
-7.180594E+0
-7.180594E+0
-7.333515E+0
-7.486437E+0
-7.639360E+0
-7.486437E+0
-7.180594E+0
-7.027673E+0
-7.027673E+0
-7.180594E+0
-7.180594E+0
-7.027673E+0
-7.027673E+0
-7.180594E+0
-7.486437E+0
-7.333515E+0
-7.027673E+0
-6.721828E+0
-6.568908E+0
-6.874750E+0
-7.333515E+0
-7.486437E+0
-7.180594E+0
-6.721828E+0
-6.721828E+0
-6.721828E+0
-6.874750E+0
-7.027673E+0
-7.027673E+0
-6.721828E+0
-6.568908E+0
-6.721828E+0
-7.180594E+0
-7.486437E+0
-7.027673E+0
-6.568908E+0
-6.415986E+0
-6.721828E+0
-6.874750E+0
-7.027673E+0
-7.027673E+0
-7.180594E+0
-7.333515E+0
-7.180594E+0
-7.027673E+0
-6.874750E+0
-6.874750E+0
-6.721828E+0
-6.721828E+0
-6.568908E+0
-6.568908E+0
-6.568908E+0
-6.568908E+0
-6.721828E+0
-6.874750E+0
-7.027673E+0
-7.027673E+0
-7.027673E+0
-6.721828E+0
-6.415986E+0
-6.263063E+0
-6.415986E+0
-6.568908E+0
-6.721828E+0
-6.568908E+0
-6.415986E+0
-6.263063E+0
-6.415986E+0
-6.568908E+0
-6.415986E+0
-6.263063E+0
-6.263063E+0
-6.415986E+0
-6.721828E+0
-6.568908E+0
-6.415986E+0
-6.415986E+0
-6.415986E+0
-6.568908E+0
-6.568908E+0
-6.415986E+0
-6.415986E+0
-6.263063E+0
-6.263063E+0
-6.263063E+0
-6.263063E+0
-6.415986E+0
-6.415986E+0
-6.263063E+0
-6.110141E+0
-5.957220E+0
-5.957220E+0
-6.110141E+0
-6.415986E+0
-6.415986E+0
-6.263063E+0
-6.263063E+0
-6.263063E+0
-6.263063E+0
-6.263063E+0
-6.263063E+0
-6.263063E+0
-6.110141E+0
-6.110141E+0
-5.957220E+0
-5.804298E+0
-5.804298E+0
-5.804298E+0
-6.110141E+0
-6.110141E+0
-5.957220E+0
-5.804298E+0
-5.957220E+0
-5.957220E+0
-5.957220E+0
-5.804298E+0
-5.651376E+0
-5.804298E+0
-5.804298E+0
-5.957220E+0
-5.957220E+0
-5.957220E+0
-5.957220E+0
-5.804298E+0
-5.651376E+0
-5.498454E+0
-5.651376E+0
-5.804298E+0
-5.804298E+0
-5.651376E+0
-5.651376E+0
-5.651376E+0
-5.498454E+0
-5.498454E+0
-5.345533E+0
-5.192611E+0
-5.192611E+0
-5.651376E+0
-5.804298E+0
-5.651376E+0
-5.039689E+0
-4.886767E+0
-5.039689E+0
-5.192611E+0
-5.192611E+0
-5.192611E+0
-5.192611E+0
-5.345533E+0
-5.192611E+0
-5.039689E+0
-4.886767E+0
-4.886767E+0
-5.192611E+0
-5.192611E+0
-5.192611E+0
-5.039689E+0
-4.733846E+0
-4.733846E+0
-4.886767E+0
-5.039689E+0
-5.039689E+0
-5.039689E+0
-5.039689E+0
-5.039689E+0
-5.039689E+0
-5.039689E+0
-4.733846E+0
-4.733846E+0
-4.886767E+0
-5.192611E+0
-5.192611E+0
-5.192611E+0
-4.886767E+0
-4.733846E+0
-4.733846E+0
-4.733846E+0
-4.733846E+0
-4.886767E+0
-4.886767E+0
-4.886767E+0
-4.733846E+0
-4.580924E+0
-4.580924E+0
-4.580924E+0
-4.428002E+0
-4.428002E+0
-4.580924E+0
-4.580924E+0
-4.580924E+0
-4.733846E+0
-5.039689E+0
-5.192611E+0
-5.039689E+0
-4.733846E+0
-4.733846E+0
-4.580924E+0
-4.428002E+0
-4.428002E+0
-4.275080E+0
-4.428002E+0
-4.428002E+0
-4.428002E+0
-4.733846E+0
-4.886767E+0
-4.886767E+0
-4.733846E+0
-4.580924E+0
-4.580924E+0
-4.580924E+0
-4.733846E+0
-4.428002E+0
-4.122159E+0
-3.969237E+0
-4.122159E+0
-4.428002E+0
-4.580924E+0
-4.580924E+0
-4.580924E+0
-4.275080E+0
-4.275080E+0
-4.428002E+0
-4.428002E+0
-4.428002E+0
-4.428002E+0
-4.428002E+0
-4.428002E+0
-4.428002E+0
-4.275080E+0
-4.122159E+0
-3.816315E+0
-3.969237E+0
-4.122159E+0
-4.122159E+0
-4.122159E+0
-4.275080E+0
-4.122159E+0
-3.969237E+0
-3.816315E+0
-3.969237E+0
-4.275080E+0
-4.733846E+0
-4.733846E+0
-4.428002E+0
-4.122159E+0
-3.969237E+0
-3.969237E+0
-3.816315E+0
-3.969237E+0
-4.122159E+0
-4.275080E+0
-4.122159E+0
-3.969237E+0
-3.816315E+0
-3.816315E+0
-3.816315E+0
-3.969237E+0
-4.122159E+0
-4.122159E+0
-4.122159E+0
-3.816315E+0
-3.510472E+0
-3.510472E+0
-3.816315E+0
-4.122159E+0
-4.122159E+0
-4.122159E+0
-4.122159E+0
-3.969237E+0
-3.969237E+0
-3.969237E+0
-3.969237E+0
-3.969237E+0
-3.816315E+0
-3.969237E+0
-3.969237E+0
-3.969237E+0
-3.816315E+0
-3.663393E+0
-3.663393E+0
-3.816315E+0
-3.969237E+0
-3.969237E+0
-3.969237E+0
-3.816315E+0
-3.816315E+0
-3.969237E+0
-3.969237E+0
-3.969237E+0
-3.510472E+0
-3.204628E+0
-3.204628E+0
-3.510472E+0
-3.510472E+0
-3.663393E+0
-3.663393E+0
-3.816315E+0
-3.969237E+0
-3.816315E+0
-3.663393E+0
-3.510472E+0
-3.204628E+0
-3.204628E+0
-3.204628E+0
-3.357550E+0
-3.510472E+0
-3.357550E+0
-3.051706E+0
-3.051706E+0
-3.204628E+0
-3.510472E+0
-3.510472E+0
-3.357550E+0
-3.357550E+0
-3.204628E+0
-3.204628E+0
-3.357550E+0
-3.357550E+0
-3.357550E+0
-3.357550E+0
-3.357550E+0
-3.204628E+0
-3.051706E+0
-3.204628E+0
-3.204628E+0
-2.898785E+0
-2.898785E+0
-3.051706E+0
-3.204628E+0
-3.051706E+0
-2.745863E+0
-2.592941E+0
-2.592941E+0
-2.898785E+0
-3.051706E+0
-2.898785E+0
-2.592941E+0
-2.440019E+0
-2.440019E+0
-2.592941E+0
-2.745863E+0
-2.592941E+0
-2.440019E+0
-2.287098E+0
-2.440019E+0
-2.592941E+0
-2.440019E+0
-2.287098E+0
-2.134176E+0
-2.134176E+0
-2.287098E+0
-2.440019E+0
-2.440019E+0
-2.440019E+0
-2.440019E+0
-2.287098E+0
-2.287098E+0
-2.287098E+0
-2.287098E+0
-2.134176E+0
-2.134176E+0
-1.981254E+0
-1.981254E+0
-1.828332E+0
-1.828332E+0
-1.828332E+0
-1.828332E+0
-1.981254E+0
-2.134176E+0
-2.134176E+0
-1.828332E+0
-1.675411E+0
-1.828332E+0
-2.134176E+0
-2.287098E+0
-2.134176E+0
-2.134176E+0
-2.134176E+0
-2.134176E+0
-2.134176E+0
-1.828332E+0
-1.522489E+0
-1.828332E+0
-2.440019E+0
-2.592941E+0
-2.134176E+0
-1.828332E+0
-1.828332E+0
-2.134176E+0
-2.287098E+0
-2.134176E+0
-1.981254E+0
-1.828332E+0
-1.981254E+0
-2.287098E+0
-2.287098E+0
-1.981254E+0
-1.828332E+0
-1.828332E+0
-1.828332E+0
-1.981254E+0
-1.981254E+0
-1.828332E+0
-1.675411E+0
-1.828332E+0
-1.981254E+0
-2.134176E+0
-2.134176E+0
-2.134176E+0
-1.981254E+0
-1.828332E+0
-1.981254E+0
-2.134176E+0
-2.440019E+0
-2.440019E+0
-2.134176E+0
-1.828332E+0
-1.675411E+0
-1.981254E+0
-2.134176E+0
-2.134176E+0
-2.134176E+0
-2.134176E+0
-2.440019E+0
-2.440019E+0
-2.287098E+0
-2.134176E+0
-1.981254E+0
-1.828332E+0
-1.828332E+0
-1.828332E+0
-1.828332E+0
-1.981254E+0
-1.981254E+0
-1.981254E+0
-1.675411E+0
-1.522489E+0
-1.675411E+0
-1.828332E+0
-1.522489E+0
-1.216645E+0
-1.216645E+0
-1.522489E+0
-1.522489E+0
-1.369567E+0
-1.216645E+0
-1.369567E+0
-1.675411E+0
-1.675411E+0
-1.522489E+0
-1.522489E+0
-1.828332E+0
-2.287098E+0
-2.592941E+0
-2.592941E+0
-2.440019E+0
-2.440019E+0
-2.745863E+0
-3.051706E+0
-3.204628E+0
-3.357550E+0
-3.663393E+0
-4.122159E+0
-4.428002E+0
-4.580924E+0
-4.733846E+0
-4.886767E+0
-5.192611E+0
-5.192611E+0
-5.345533E+0
-5.192611E+0
-5.039689E+0
-5.039689E+0
-5.192611E+0
-5.192611E+0
-5.039689E+0
-5.039689E+0
-4.886767E+0
-4.886767E+0
-5.039689E+0
-5.039689E+0
-4.886767E+0
-4.886767E+0
-4.886767E+0
-5.039689E+0
-5.039689E+0
-4.886767E+0
-4.886767E+0
-5.039689E+0
-5.192611E+0
-5.345533E+0
-5.192611E+0
-5.192611E+0
-5.192611E+0
-5.192611E+0
-5.192611E+0
-5.039689E+0
-4.886767E+0
-4.886767E+0
-5.192611E+0
-5.345533E+0
-5.345533E+0
-5.345533E+0
-5.345533E+0
-5.345533E+0
-5.498454E+0
-5.804298E+0
-5.957220E+0
-5.957220E+0
-6.110141E+0
-6.110141E+0
-6.263063E+0
-6.415986E+0
-6.415986E+0
-6.263063E+0
-6.263063E+0
-6.263063E+0
-6.415986E+0
-6.415986E+0
-6.721828E+0
-6.874750E+0
-6.874750E+0
-6.874750E+0
-7.027673E+0
-7.333515E+0
-7.333515E+0
-7.333515E+0
-7.180594E+0
-7.180594E+0
-7.333515E+0
-7.486437E+0
-7.333515E+0
-7.180594E+0
-7.180594E+0
-7.333515E+0
-7.486437E+0
-7.486437E+0
-7.486437E+0
-7.333515E+0
-7.333515E+0
-7.486437E+0
-7.792281E+0
-7.792281E+0
-7.639360E+0
-7.333515E+0
-7.333515E+0
-7.333515E+0
-7.333515E+0
-7.486437E+0
-7.486437E+0
-7.333515E+0
-7.333515E+0
-7.333515E+0
-7.486437E+0
-7.639360E+0
-7.486437E+0
-7.333515E+0
-7.333515E+0
-7.486437E+0
-7.333515E+0
-7.333515E+0
-7.333515E+0
-7.486437E+0
-7.486437E+0
-7.333515E+0
-7.333515E+0
-7.486437E+0
-7.639360E+0
-7.486437E+0
-7.180594E+0
-7.180594E+0
-7.333515E+0
-7.639360E+0
-7.639360E+0
-7.486437E+0
-7.180594E+0
-7.333515E+0
-7.486437E+0
-7.486437E+0
-7.333515E+0
-7.180594E+0
-7.027673E+0
-7.180594E+0
-7.180594E+0
-7.027673E+0
-6.721828E+0
-6.568908E+0
-6.568908E+0
-6.874750E+0
-6.874750E+0
-6.874750E+0
-6.874750E+0
-6.874750E+0
-6.721828E+0
-6.874750E+0
-6.874750E+0
-6.874750E+0
-6.721828E+0
-6.568908E+0
-6.415986E+0
-6.263063E+0
-6.110141E+0
-5.957220E+0
-5.957220E+0
-5.957220E+0
-6.110141E+0
-6.110141E+0
-6.110141E+0
-5.804298E+0
-5.651376E+0
-5.651376E+0
-5.651376E+0
-5.651376E+0
-5.651376E+0
-5.651376E+0
-5.498454E+0
-5.345533E+0
-5.345533E+0
-5.192611E+0
-4.886767E+0
-4.733846E+0
-4.886767E+0
-5.192611E+0
-5.192611E+0
-5.039689E+0
-4.886767E+0
-4.733846E+0
-5.039689E+0
-5.039689E+0
-4.886767E+0
-4.733846E+0
-4.733846E+0
-4.886767E+0
-4.733846E+0
-4.580924E+0
-4.275080E+0
-4.428002E+0
-4.428002E+0
-4.428002E+0
-4.428002E+0
-4.275080E+0
-4.122159E+0
-3.969237E+0
-3.969237E+0
-4.122159E+0
-4.122159E+0
-3.969237E+0
-3.816315E+0
-3.663393E+0
-3.816315E+0
-3.663393E+0
-3.357550E+0
-3.051706E+0
-2.898785E+0
-2.898785E+0
-2.898785E+0
-3.051706E+0
-3.204628E+0
-3.204628E+0
-3.204628E+0
-2.898785E+0
-2.440019E+0
-2.287098E+0
-2.440019E+0
-2.745863E+0
-2.745863E+0
-2.592941E+0
-2.440019E+0
-2.287098E+0
-2.134176E+0
-2.134176E+0
-2.134176E+0
-2.134176E+0
-2.134176E+0
-2.287098E+0
-2.287098E+0
-2.287098E+0
-1.981254E+0
-1.675411E+0
-1.675411E+0
-1.675411E+0
-1.828332E+0
-1.828332E+0
-1.675411E+0
-1.675411E+0
-1.675411E+0
-1.675411E+0
-1.369567E+0
-1.216645E+0
-1.063724E+0
-1.063724E+0
-1.063724E+0
-9.108021E-1
-9.108021E-1
-1.216645E+0
-1.216645E+0
-1.063724E+0
-9.108021E-1
-9.108021E-1
-1.063724E+0
-9.108021E-1
-7.578803E-1
-7.578803E-1
-9.108021E-1
-9.108021E-1
-9.108021E-1
-7.578803E-1
-7.578803E-1
-7.578803E-1
-6.049585E-1
-6.049585E-1
-4.520367E-1
-2.991150E-1
-2.991150E-1
-4.520367E-1
-4.520367E-1
-2.991150E-1
-2.991150E-1
-1.461932E-1
6.728573E-3
6.728573E-3
-1.461932E-1
-1.461932E-1
-1.461932E-1
6.728573E-3
1.596503E-1
6.728573E-3
6.728573E-3
1.596503E-1
1.596503E-1
6.728573E-3
-1.461932E-1
6.728573E-3
3.125720E-1
6.184155E-1
6.184155E-1
6.184155E-1
4.654938E-1
4.654938E-1
6.184155E-1
6.184155E-1
6.184155E-1
4.654938E-1
3.125720E-1
4.654938E-1
3.125720E-1
3.125720E-1
3.125720E-1
3.125720E-1
4.654938E-1
6.184155E-1
9.242591E-1
9.242591E-1
4.654938E-1
1.596503E-1
1.596503E-1
3.125720E-1
4.654938E-1
4.654938E-1
6.184155E-1
6.184155E-1
4.654938E-1
4.654938E-1
4.654938E-1
4.654938E-1
4.654938E-1
6.184155E-1
7.713373E-1
7.713373E-1
6.184155E-1
3.125720E-1
1.596503E-1
1.596503E-1
4.654938E-1
6.184155E-1
4.654938E-1
1.596503E-1
6.728573E-3
6.728573E-3
-1.461932E-1
6.728573E-3
1.596503E-1
4.654938E-1
4.654938E-1
1.596503E-1
-1.461932E-1
-2.991150E-1
6.728573E-3
3.125720E-1
3.125720E-1
1.596503E-1
1.596503E-1
1.596503E-1
1.596503E-1
6.728573E-3
-2.991150E-1
-4.520367E-1
-1.461932E-1
6.728573E-3
6.728573E-3
-2.991150E-1
-2.991150E-1
-4.520367E-1
-2.991150E-1
-2.991150E-1
-1.461932E-1
-1.461932E-1
-2.991150E-1
-2.991150E-1
-4.520367E-1
-6.049585E-1
-6.049585E-1
-6.049585E-1
-4.520367E-1
-6.049585E-1
-7.578803E-1
-7.578803E-1
-7.578803E-1
-7.578803E-1
-6.049585E-1
-6.049585E-1
-6.049585E-1
-7.578803E-1
-7.578803E-1
-6.049585E-1
-6.049585E-1
-7.578803E-1
-7.578803E-1
-7.578803E-1
-7.578803E-1
-7.578803E-1
-9.108021E-1
-1.063724E+0
-1.216645E+0
-1.063724E+0
-1.063724E+0
-1.063724E+0
-1.063724E+0
-1.216645E+0
-1.216645E+0
-1.216645E+0
-1.216645E+0
-1.216645E+0
-1.216645E+0
-1.216645E+0
-1.369567E+0
-1.216645E+0
-1.216645E+0
-1.216645E+0
-1.216645E+0
-1.369567E+0
-1.369567E+0
-1.216645E+0
-1.216645E+0
-1.216645E+0
-1.522489E+0
-1.522489E+0
-1.522489E+0
-1.522489E+0
-1.675411E+0
-1.675411E+0
-1.675411E+0
-1.675411E+0
-1.675411E+0
-1.522489E+0
-1.522489E+0
-1.522489E+0
-1.675411E+0
-1.828332E+0
-1.675411E+0
-1.522489E+0
-1.522489E+0
-1.675411E+0
-1.675411E+0
-1.675411E+0
-1.522489E+0
-1.522489E+0
-1.675411E+0
-1.675411E+0
-1.675411E+0
-1.675411E+0
-1.981254E+0
-2.287098E+0
-1.981254E+0
-1.675411E+0
-1.522489E+0
-1.675411E+0
-1.828332E+0
-1.675411E+0
-1.675411E+0
-1.675411E+0
-1.675411E+0
-1.522489E+0
-1.369567E+0
-1.216645E+0
-1.369567E+0
-1.522489E+0
-1.522489E+0
-1.216645E+0
-9.108021E-1
-9.108021E-1
-1.216645E+0
-1.369567E+0
-1.216645E+0
-9.108021E-1
-9.108021E-1
-1.063724E+0
-1.216645E+0
-1.216645E+0
-1.063724E+0
-9.108021E-1
-1.216645E+0
-1.369567E+0
-1.063724E+0
-7.578803E-1
-6.049585E-1
-9.108021E-1
-1.063724E+0
-1.063724E+0
-1.063724E+0
-9.108021E-1
-7.578803E-1
-6.049585E-1
-4.520367E-1
-4.520367E-1
-4.520367E-1
-6.049585E-1
-4.520367E-1
-2.991150E-1
-1.461932E-1
-2.991150E-1
-2.991150E-1
-2.991150E-1
-2.991150E-1
-1.461932E-1
-1.461932E-1
-1.461932E-1
-2.991150E-1
-2.991150E-1
6.728573E-3
1.596503E-1
4.654938E-1
4.654938E-1
1.596503E-1
6.728573E-3
6.728573E-3
6.184155E-1
9.242591E-1
1.077181E+0
7.713373E-1
6.184155E-1
7.713373E-1
9.242591E-1
1.077181E+0
9.242591E-1
7.713373E-1
6.184155E-1
7.713373E-1
9.242591E-1
9.242591E-1
9.242591E-1
7.713373E-1
9.242591E-1
1.230103E+0
1.383024E+0
1.383024E+0
1.230103E+0
1.077181E+0
1.077181E+0
1.383024E+0
1.535946E+0
1.688868E+0
1.535946E+0
1.535946E+0
1.688868E+0
1.841790E+0
1.841790E+0
1.688868E+0
1.688868E+0
1.535946E+0
1.535946E+0
1.688868E+0
1.688868E+0
1.841790E+0
1.841790E+0
1.841790E+0
1.994711E+0
2.147633E+0
2.300555E+0
2.300555E+0
2.300555E+0
2.147633E+0
2.147633E+0
2.300555E+0
2.453477E+0
2.759320E+0
2.759320E+0
2.759320E+0
2.606398E+0
2.453477E+0
2.453477E+0
2.606398E+0
2.759320E+0
2.912242E+0
3.065164E+0
3.371007E+0
3.218085E+0
2.912242E+0
2.759320E+0
2.912242E+0
3.218085E+0
3.218085E+0
3.218085E+0
3.371007E+0
3.523929E+0
3.523929E+0
3.371007E+0
3.218085E+0
3.371007E+0
3.523929E+0
3.676851E+0
3.676851E+0
3.676851E+0
3.676851E+0
3.371007E+0
3.218085E+0
3.371007E+0
3.676851E+0
3.676851E+0
3.523929E+0
3.523929E+0
3.676851E+0
3.982694E+0
3.982694E+0
3.829772E+0
3.829772E+0
3.829772E+0
3.982694E+0
3.829772E+0
3.676851E+0
3.676851E+0
3.829772E+0
4.135616E+0
4.288537E+0
4.288537E+0
4.288537E+0
4.288537E+0
4.441459E+0
4.441459E+0
4.441459E+0
4.441459E+0
4.288537E+0
3.982694E+0
3.829772E+0
3.982694E+0
4.135616E+0
4.288537E+0
4.441459E+0
4.594381E+0
4.747303E+0
4.594381E+0
4.441459E+0
4.288537E+0
4.594381E+0
4.900225E+0
4.747303E+0
4.594381E+0
4.441459E+0
4.594381E+0
4.594381E+0
4.747303E+0
4.747303E+0
4.900225E+0
5.206068E+0
5.053146E+0
4.900225E+0
4.747303E+0
4.594381E+0
4.747303E+0
4.747303E+0
4.747303E+0
4.747303E+0
4.900225E+0
5.053146E+0
5.206068E+0
5.358990E+0
5.206068E+0
4.900225E+0
5.053146E+0
5.206068E+0
5.358990E+0
5.358990E+0
5.206068E+0
5.206068E+0
5.206068E+0
5.206068E+0
5.358990E+0
5.511912E+0
5.817755E+0
5.817755E+0
5.664833E+0
5.511912E+0
5.358990E+0
5.511912E+0
5.664833E+0
5.817755E+0
5.817755E+0
5.664833E+0
5.358990E+0
5.358990E+0
5.358990E+0
5.664833E+0
5.664833E+0
5.511912E+0
5.511912E+0
5.664833E+0
5.817755E+0
5.817755E+0
5.817755E+0
5.817755E+0
5.511912E+0
5.358990E+0
5.206068E+0
5.206068E+0
5.358990E+0
5.511912E+0
5.511912E+0
5.511912E+0
5.511912E+0
5.511912E+0
5.358990E+0
5.358990E+0
5.511912E+0
5.664833E+0
5.511912E+0
5.358990E+0
5.358990E+0
5.206068E+0
5.053146E+0
4.900225E+0
4.900225E+0
4.900225E+0
4.900225E+0
4.900225E+0
4.900225E+0
4.900225E+0
4.747303E+0
4.441459E+0
4.288537E+0
4.441459E+0
4.441459E+0
4.441459E+0
4.441459E+0
4.441459E+0
4.441459E+0
4.441459E+0
4.441459E+0
4.441459E+0
4.441459E+0
4.441459E+0
4.441459E+0
4.441459E+0
4.594381E+0
4.900225E+0
4.900225E+0
4.747303E+0
4.594381E+0
4.594381E+0
4.900225E+0
5.053146E+0
5.053146E+0
5.053146E+0
5.053146E+0
5.206068E+0
5.358990E+0
5.511912E+0
5.664833E+0
5.664833E+0
5.664833E+0
5.664833E+0
5.664833E+0
5.358990E+0
5.358990E+0
5.511912E+0
5.817755E+0
6.123599E+0
6.276520E+0
6.582364E+0
6.582364E+0
6.735286E+0
6.735286E+0
6.735286E+0
6.735286E+0
6.888207E+0
6.888207E+0
6.888207E+0
6.888207E+0
6.888207E+0
6.735286E+0
6.888207E+0
6.888207E+0
6.888207E+0
6.735286E+0
6.735286E+0
6.735286E+0
6.735286E+0
6.888207E+0
7.194051E+0
7.499894E+0
7.499894E+0
7.194051E+0
6.735286E+0
6.582364E+0
6.429442E+0
6.582364E+0
6.735286E+0
7.194051E+0
7.652815E+0
7.652815E+0
7.346973E+0
7.194051E+0
7.194051E+0
7.346973E+0
7.346973E+0
7.499894E+0
7.652815E+0
7.958660E+0
8.417425E+0
8.723268E+0
8.876190E+0
8.876190E+0
8.723268E+0
8.417425E+0
8.264503E+0
8.111581E+0
8.264503E+0
8.264503E+0
8.111581E+0
7.958660E+0
7.958660E+0
8.111581E+0
8.111581E+0
7.958660E+0
8.111581E+0
8.264503E+0
8.111581E+0
7.958660E+0
7.652815E+0
7.652815E+0
7.499894E+0
7.499894E+0
7.194051E+0
6.735286E+0
6.276520E+0
5.817755E+0
5.511912E+0
5.206068E+0
4.900225E+0
4.747303E+0
4.594381E+0
4.747303E+0
5.053146E+0
5.511912E+0
5.664833E+0
5.664833E+0
5.511912E+0
5.358990E+0
5.358990E+0
5.358990E+0
5.206068E+0
5.358990E+0
5.664833E+0
5.817755E+0
5.664833E+0
5.664833E+0
5.511912E+0
5.358990E+0
5.206068E+0
4.900225E+0
4.900225E+0
5.206068E+0
5.511912E+0
5.817755E+0
5.970676E+0
5.970676E+0
5.970676E+0
6.123599E+0
6.582364E+0
6.888207E+0
7.041128E+0
7.041128E+0
6.888207E+0
6.888207E+0
6.735286E+0
6.735286E+0
6.888207E+0
7.041128E+0
7.194051E+0
7.194051E+0
6.888207E+0
6.735286E+0
6.429442E+0
6.429442E+0
6.429442E+0
6.429442E+0
6.429442E+0
6.429442E+0
6.582364E+0
6.735286E+0
6.735286E+0
6.735286E+0
6.582364E+0
6.582364E+0
6.735286E+0
6.888207E+0
7.041128E+0
7.041128E+0
6.888207E+0
6.888207E+0
7.041128E+0
7.041128E+0
6.888207E+0
6.582364E+0
6.582364E+0
6.735286E+0
6.888207E+0
7.041128E+0
7.041128E+0
6.735286E+0
6.429442E+0
6.582364E+0
6.735286E+0
7.041128E+0
7.041128E+0
6.888207E+0
6.582364E+0
6.429442E+0
6.276520E+0
6.429442E+0
6.582364E+0
6.888207E+0
6.735286E+0
6.429442E+0
5.970676E+0
5.970676E+0
5.970676E+0
6.123599E+0
5.970676E+0
5.817755E+0
5.664833E+0
5.817755E+0
5.817755E+0
5.817755E+0
5.511912E+0
5.206068E+0
5.206068E+0
5.358990E+0
5.358990E+0
5.358990E+0
5.206068E+0
5.053146E+0
4.747303E+0
4.594381E+0
4.900225E+0
5.053146E+0
5.053146E+0
4.747303E+0
4.441459E+0
4.135616E+0
4.135616E+0
4.135616E+0
3.982694E+0
3.829772E+0
3.829772E+0
3.523929E+0
3.371007E+0
3.371007E+0
3.676851E+0
3.676851E+0
3.676851E+0
3.371007E+0
3.218085E+0
3.218085E+0
3.371007E+0
3.523929E+0
3.371007E+0
3.218085E+0
3.218085E+0
3.371007E+0
3.523929E+0
3.676851E+0
3.523929E+0
3.523929E+0
3.523929E+0
3.371007E+0
3.371007E+0
3.371007E+0
3.523929E+0
3.676851E+0
3.676851E+0
3.523929E+0
3.371007E+0
3.371007E+0
3.218085E+0
2.912242E+0
2.912242E+0
2.912242E+0
2.759320E+0
2.606398E+0
2.606398E+0
2.759320E+0
2.759320E+0
2.606398E+0
2.300555E+0
2.300555E+0
2.453477E+0
2.606398E+0
2.606398E+0
2.453477E+0
2.453477E+0
2.453477E+0
2.300555E+0
2.300555E+0
2.147633E+0
2.147633E+0
2.147633E+0
2.147633E+0
1.994711E+0
1.994711E+0
1.994711E+0
2.147633E+0
1.994711E+0
1.841790E+0
1.841790E+0
1.841790E+0
1.841790E+0
1.994711E+0
1.688868E+0
1.535946E+0
1.535946E+0
1.994711E+0
2.147633E+0
2.147633E+0
1.841790E+0
1.688868E+0
1.383024E+0
1.230103E+0
1.077181E+0
1.077181E+0
1.230103E+0
1.230103E+0
1.077181E+0
7.713373E-1
7.713373E-1
9.242591E-1
9.242591E-1
7.713373E-1
4.654938E-1
3.125720E-1
3.125720E-1
4.654938E-1
6.184155E-1
4.654938E-1
3.125720E-1
3.125720E-1
4.654938E-1
6.184155E-1
6.184155E-1
6.184155E-1
6.184155E-1
9.242591E-1
9.242591E-1
7.713373E-1
6.184155E-1
3.125720E-1
6.728573E-3
-4.520367E-1
-9.108021E-1
-9.108021E-1
-7.578803E-1
-4.520367E-1
-4.520367E-1
-4.520367E-1
-4.520367E-1
-4.520367E-1
-4.520367E-1
-6.049585E-1
-7.578803E-1
-7.578803E-1
-6.049585E-1
-6.049585E-1
-4.520367E-1
-6.049585E-1
-7.578803E-1
-7.578803E-1
-7.578803E-1
-7.578803E-1
-9.108021E-1
-7.578803E-1
-6.049585E-1
-2.991150E-1
-2.991150E-1
-6.049585E-1
-9.108021E-1
-1.063724E+0
-9.108021E-1
-9.108021E-1
-9.108021E-1
-9.108021E-1
-9.108021E-1
-7.578803E-1
-7.578803E-1
-9.108021E-1
-1.063724E+0
-1.063724E+0
-1.063724E+0
-9.108021E-1
-6.049585E-1
-4.520367E-1
-6.049585E-1
-7.578803E-1
-9.108021E-1
-1.063724E+0
-1.216645E+0
-1.216645E+0
-1.063724E+0
-7.578803E-1
-6.049585E-1
-7.578803E-1
-9.108021E-1
-9.108021E-1
-9.108021E-1
-6.049585E-1
-7.578803E-1
-9.108021E-1
-7.578803E-1
-6.049585E-1
-9.108021E-1
-1.216645E+0
-1.369567E+0
-1.369567E+0
-1.216645E+0
-1.216645E+0
-1.369567E+0
-1.522489E+0
-1.369567E+0
-1.216645E+0
-1.369567E+0
-1.828332E+0
-2.134176E+0
-2.134176E+0
-1.828332E+0
-1.675411E+0
-1.981254E+0
-2.440019E+0
-2.440019E+0
-2.440019E+0
-2.440019E+0
-2.287098E+0
-2.287098E+0
-2.287098E+0
-2.287098E+0
-2.287098E+0
-2.134176E+0
-2.440019E+0
-2.745863E+0
-2.898785E+0
-2.745863E+0
-2.592941E+0
-2.440019E+0
-2.745863E+0
-3.051706E+0
-3.510472E+0
-3.663393E+0
-3.510472E+0
-3.204628E+0
-2.898785E+0
-2.745863E+0
-2.898785E+0
-3.051706E+0
-3.204628E+0
-3.051706E+0
-2.898785E+0
-2.898785E+0
-2.898785E+0
-2.898785E+0
-3.051706E+0
-3.204628E+0
-3.357550E+0
-3.510472E+0
-3.357550E+0
-3.204628E+0
-3.051706E+0
-3.051706E+0
-3.510472E+0
-3.663393E+0
-3.510472E+0
-3.204628E+0
-3.204628E+0
-3.510472E+0
-3.816315E+0
-4.122159E+0
-3.969237E+0
-3.663393E+0
-3.663393E+0
-3.663393E+0
-3.816315E+0
-3.969237E+0
-4.122159E+0
-4.275080E+0
-4.275080E+0
-3.969237E+0
-3.816315E+0
-3.663393E+0
-3.663393E+0
-3.816315E+0
-3.969237E+0
-3.969237E+0
-3.969237E+0
-3.969237E+0
-4.122159E+0
-4.275080E+0
-4.428002E+0
-4.275080E+0
-4.122159E+0
-4.122159E+0
-4.122159E+0
-4.122159E+0
-4.275080E+0
-4.580924E+0
-4.580924E+0
-4.428002E+0
-3.969237E+0
-3.969237E+0
-3.969237E+0
-4.275080E+0
-4.580924E+0
-4.580924E+0
-4.580924E+0
-4.275080E+0
-4.122159E+0
-3.969237E+0
-3.969237E+0
-4.122159E+0
-4.428002E+0
-4.580924E+0
-4.733846E+0
-4.886767E+0
-4.886767E+0
-4.733846E+0
-4.886767E+0
-5.039689E+0
-5.498454E+0
-5.651376E+0
-5.498454E+0
-5.039689E+0
-4.886767E+0
-4.886767E+0
-4.886767E+0
-4.886767E+0
-4.733846E+0
-4.580924E+0
-4.428002E+0
-4.428002E+0
-4.428002E+0
-4.428002E+0
-4.733846E+0
-5.039689E+0
-5.039689E+0
-4.733846E+0
-4.580924E+0
-4.580924E+0
-4.580924E+0
-4.580924E+0
-4.580924E+0
-4.428002E+0
-4.428002E+0
-4.580924E+0
-4.886767E+0
-5.039689E+0
-5.039689E+0
-5.039689E+0
-5.192611E+0
-5.192611E+0
-5.039689E+0
-5.039689E+0
-5.039689E+0
-5.345533E+0
-5.345533E+0
-5.192611E+0
-5.039689E+0
-4.886767E+0
-4.580924E+0
-4.275080E+0
-3.969237E+0
-3.510472E+0
-3.051706E+0
-2.440019E+0
-1.675411E+0
-6.049585E-1
4.654938E-1
1.230103E+0
1.535946E+0
1.841790E+0
1.994711E+0
2.453477E+0
3.065164E+0
3.523929E+0
3.523929E+0
3.371007E+0
3.065164E+0
2.759320E+0
2.606398E+0
2.606398E+0
2.300555E+0
1.994711E+0
1.994711E+0
1.994711E+0
1.688868E+0
1.077181E+0
6.184155E-1
3.125720E-1
1.596503E-1
6.728573E-3
-4.520367E-1
-7.578803E-1
-1.063724E+0
-1.063724E+0
-1.063724E+0
-1.063724E+0
-1.063724E+0
-1.216645E+0
-1.522489E+0
-1.828332E+0
-1.828332E+0
-1.675411E+0
-1.675411E+0
-1.675411E+0
-1.675411E+0
-1.675411E+0
-1.828332E+0
-1.981254E+0
-1.981254E+0
-1.981254E+0
-1.981254E+0
-2.134176E+0
-2.134176E+0
-1.981254E+0
-2.134176E+0
-2.440019E+0
-2.592941E+0
-2.440019E+0
-2.134176E+0
-1.981254E+0
-1.828332E+0
-1.675411E+0
-1.522489E+0
-1.216645E+0
-1.063724E+0
-1.216645E+0
-1.369567E+0
-1.369567E+0
-1.216645E+0
-9.108021E-1
-7.578803E-1
-4.520367E-1
-1.461932E-1
3.125720E-1
1.383024E+0
2.759320E+0
4.135616E+0
5.358990E+0
6.582364E+0
7.652815E+0
8.417425E+0
8.876190E+0
9.182034E+0
9.487877E+0
9.640799E+0
9.640799E+0
9.640799E+0
9.793721E+0
1.009956E+1
1.025249E+1
1.055833E+1
1.040541E+1
1.025249E+1
1.009956E+1
1.040541E+1
1.071125E+1
1.086417E+1
1.055833E+1
1.009956E+1
9.640799E+0
9.334954E+0
8.723268E+0
7.499894E+0
6.429442E+0
5.817755E+0
5.511912E+0
5.206068E+0
4.747303E+0
4.135616E+0
3.829772E+0
3.676851E+0
3.523929E+0
3.371007E+0
3.523929E+0
3.523929E+0
3.218085E+0
2.912242E+0
2.759320E+0
2.912242E+0
3.523929E+0
3.982694E+0
3.982694E+0
3.829772E+0
3.676851E+0
3.829772E+0
4.135616E+0
4.441459E+0
4.594381E+0
4.747303E+0
4.900225E+0
4.900225E+0
5.053146E+0
5.206068E+0
5.206068E+0
5.206068E+0
5.053146E+0
5.053146E+0
5.358990E+0
5.358990E+0
5.358990E+0
5.358990E+0
5.511912E+0
5.511912E+0
5.664833E+0
5.970676E+0
6.276520E+0
6.429442E+0
6.276520E+0
6.276520E+0
6.276520E+0
6.429442E+0
6.429442E+0
6.429442E+0
6.123599E+0
5.970676E+0
6.123599E+0
6.276520E+0
6.276520E+0
6.276520E+0
6.429442E+0
6.276520E+0
6.123599E+0
5.817755E+0
5.817755E+0
5.970676E+0
5.970676E+0
5.970676E+0
5.970676E+0
5.817755E+0
5.511912E+0
5.358990E+0
5.053146E+0
4.594381E+0
4.594381E+0
4.441459E+0
4.135616E+0
3.676851E+0
3.676851E+0
3.829772E+0
3.982694E+0
3.829772E+0
3.829772E+0
3.676851E+0
3.676851E+0
3.829772E+0
3.982694E+0
3.829772E+0
3.829772E+0
3.829772E+0
3.829772E+0
3.676851E+0
3.676851E+0
3.523929E+0
3.218085E+0
3.065164E+0
2.912242E+0
2.912242E+0
2.912242E+0
2.606398E+0
2.300555E+0
2.147633E+0
2.300555E+0
2.300555E+0
2.147633E+0
1.841790E+0
1.688868E+0
1.688868E+0
1.688868E+0
1.535946E+0
1.383024E+0
1.077181E+0
1.077181E+0
9.242591E-1
9.242591E-1
7.713373E-1
6.184155E-1
4.654938E-1
3.125720E-1
3.125720E-1
4.654938E-1
4.654938E-1
1.596503E-1
6.728573E-3
6.728573E-3
6.728573E-3
-1.461932E-1
-2.991150E-1
-4.520367E-1
-2.991150E-1
-2.991150E-1
-4.520367E-1
-4.520367E-1
-6.049585E-1
-7.578803E-1
-1.063724E+0
-1.063724E+0
-9.108021E-1
-7.578803E-1
-7.578803E-1
-1.063724E+0
-1.369567E+0
-1.522489E+0
-1.216645E+0
-1.063724E+0
-1.063724E+0
-1.369567E+0
-1.675411E+0
-1.675411E+0
-1.828332E+0
-1.981254E+0
-2.134176E+0
-2.134176E+0
-2.134176E+0
-2.287098E+0
-2.592941E+0
-2.745863E+0
-2.898785E+0
-2.745863E+0
-2.898785E+0
-3.051706E+0
-3.051706E+0
-3.051706E+0
-3.051706E+0
-3.051706E+0
-3.357550E+0
-3.663393E+0
-3.663393E+0
-3.816315E+0
-3.816315E+0
-4.275080E+0
-4.428002E+0
-4.428002E+0
-4.428002E+0
-4.428002E+0
-4.733846E+0
-4.733846E+0
-4.580924E+0
-4.580924E+0
-5.039689E+0
-5.345533E+0
-5.498454E+0
-5.345533E+0
-5.192611E+0
-5.192611E+0
-5.345533E+0
-5.345533E+0
-5.651376E+0
-5.804298E+0
-5.957220E+0
-5.957220E+0
-5.804298E+0
-5.804298E+0
-5.651376E+0
-5.651376E+0
-5.804298E+0
-5.804298E+0
-5.957220E+0
-5.957220E+0
-6.110141E+0
-6.263063E+0
-6.415986E+0
-6.415986E+0
-6.110141E+0
-6.110141E+0
-6.263063E+0
-6.568908E+0
-6.568908E+0
-6.721828E+0
-6.721828E+0
-6.874750E+0
-7.027673E+0
-7.027673E+0
-6.721828E+0
-6.721828E+0
-6.874750E+0
-7.180594E+0
-7.333515E+0
-7.180594E+0
-7.180594E+0
-7.027673E+0
-7.180594E+0
-7.486437E+0
-7.486437E+0
-7.486437E+0
-7.486437E+0
-7.486437E+0
-7.333515E+0
-7.180594E+0
-7.180594E+0
-7.333515E+0
-7.639360E+0
-7.945202E+0
-7.945202E+0
-7.945202E+0
-7.945202E+0
-7.945202E+0
-7.945202E+0
-7.945202E+0
-7.639360E+0
-7.486437E+0
-7.486437E+0
-7.792281E+0
-8.098125E+0
-8.098125E+0
-7.792281E+0
-7.639360E+0
-7.792281E+0
-7.945202E+0
-8.098125E+0
-7.945202E+0
-7.792281E+0
-7.792281E+0
-7.792281E+0
-7.792281E+0
-7.945202E+0
-8.098125E+0
-8.098125E+0
-8.098125E+0
-8.098125E+0
-7.945202E+0
-7.945202E+0
-7.945202E+0
-8.098125E+0
-8.251047E+0
-8.098125E+0
-7.945202E+0
-7.639360E+0
-7.639360E+0
-7.639360E+0
-7.639360E+0
-7.945202E+0
-8.251047E+0
-8.403967E+0
-8.098125E+0
-7.639360E+0
-7.486437E+0
-7.792281E+0
-7.945202E+0
-7.792281E+0
-7.639360E+0
-7.792281E+0
-8.098125E+0
-8.098125E+0
-8.098125E+0
-7.792281E+0
-7.486437E+0
-7.486437E+0
-7.639360E+0
-7.792281E+0
-7.945202E+0
-7.945202E+0
-7.945202E+0
-7.945202E+0
-7.945202E+0
-7.792281E+0
-7.639360E+0
-7.486437E+0
-7.486437E+0
-7.486437E+0
-7.639360E+0
-7.639360E+0
-7.486437E+0
-7.333515E+0
-7.180594E+0
-7.180594E+0
-7.333515E+0
-7.486437E+0
-7.486437E+0
-7.333515E+0
-7.180594E+0
-7.333515E+0
-7.486437E+0
-7.639360E+0
-7.639360E+0
-7.486437E+0
-7.180594E+0
-7.027673E+0
-6.874750E+0
-6.874750E+0
-6.874750E+0
-7.027673E+0
-7.180594E+0
-7.486437E+0
-7.486437E+0
-7.333515E+0
-7.180594E+0
-7.027673E+0
-7.027673E+0
-6.874750E+0
-6.721828E+0
-6.874750E+0
-7.027673E+0
-7.180594E+0
-6.874750E+0
-6.568908E+0
-6.568908E+0
-6.568908E+0
-6.721828E+0
-6.874750E+0
-6.874750E+0
-7.027673E+0
-7.027673E+0
-6.721828E+0
-6.568908E+0
-6.568908E+0
-6.415986E+0
-6.263063E+0
-6.263063E+0
-6.568908E+0
-6.874750E+0
-7.027673E+0
-7.027673E+0
-6.874750E+0
-6.721828E+0
-6.721828E+0
-6.568908E+0
-6.415986E+0
-6.415986E+0
-6.568908E+0
-6.568908E+0
-6.568908E+0
-6.415986E+0
-6.263063E+0
-6.263063E+0
-6.110141E+0
-6.263063E+0
-6.415986E+0
-6.721828E+0
-6.568908E+0
-6.263063E+0
-5.957220E+0
-5.804298E+0
-5.804298E+0
-5.957220E+0
-6.110141E+0
-6.263063E+0
-6.263063E+0
-6.110141E+0
-5.957220E+0
-5.804298E+0
-5.804298E+0
-5.957220E+0
-5.957220E+0
-5.957220E+0
-5.957220E+0
-5.957220E+0
-5.957220E+0
-6.110141E+0
-6.263063E+0
-6.110141E+0
-5.804298E+0
-5.651376E+0
-5.804298E+0
-5.957220E+0
-5.804298E+0
-5.651376E+0
-5.804298E+0
-6.110141E+0
-5.957220E+0
-5.651376E+0
-5.345533E+0
-5.345533E+0
-5.498454E+0
-5.804298E+0
-5.957220E+0
-5.804298E+0
-5.498454E+0
-5.498454E+0
-5.651376E+0
-5.804298E+0
-5.804298E+0
-5.498454E+0
-5.651376E+0
-5.804298E+0
-5.957220E+0
-5.957220E+0
-5.804298E+0
-5.804298E+0
-5.651376E+0
-5.804298E+0
-5.804298E+0
-5.651376E+0
-5.651376E+0
-5.651376E+0
-5.804298E+0
-5.957220E+0
-5.957220E+0
-5.957220E+0
-5.804298E+0
-5.651376E+0
-5.651376E+0
-5.804298E+0
-5.957220E+0
-5.957220E+0
-5.957220E+0
-5.804298E+0
-5.651376E+0
-5.651376E+0
-5.651376E+0
-5.651376E+0
-5.651376E+0
-5.804298E+0
-5.804298E+0
-5.651376E+0
-5.498454E+0
-5.651376E+0
-5.804298E+0
-5.957220E+0
-6.110141E+0
-6.110141E+0
-6.110141E+0
-5.957220E+0
-5.957220E+0
-5.804298E+0
-5.804298E+0
-5.651376E+0
-5.804298E+0
-6.110141E+0
-6.568908E+0
-6.568908E+0
-6.415986E+0
-6.110141E+0
-6.110141E+0
-6.263063E+0
-6.263063E+0
-6.263063E+0
-6.263063E+0
-6.415986E+0
-6.415986E+0
-6.415986E+0
-6.263063E+0
-6.110141E+0
-6.263063E+0
-6.568908E+0
-6.721828E+0
-6.721828E+0
-6.721828E+0
-6.721828E+0
-6.874750E+0
-6.874750E+0
-6.568908E+0
-6.415986E+0
-6.263063E+0
-6.415986E+0
-6.568908E+0
-6.568908E+0
-6.568908E+0
-6.568908E+0
-6.568908E+0
-6.568908E+0
-6.568908E+0
-6.721828E+0
-6.721828E+0
-6.874750E+0
-6.721828E+0
-6.721828E+0
-6.721828E+0
-6.874750E+0
-7.180594E+0
-7.180594E+0
-7.027673E+0
-6.874750E+0
-6.721828E+0
-6.721828E+0
-7.027673E+0
-7.180594E+0
-7.180594E+0
-7.180594E+0
-7.180594E+0
-7.027673E+0
-7.180594E+0
-7.180594E+0
-7.027673E+0
-7.027673E+0
-7.027673E+0
-7.333515E+0
-7.486437E+0
-7.486437E+0
-7.486437E+0
-7.333515E+0
-7.333515E+0
-7.333515E+0
-7.333515E+0
-7.333515E+0
-7.180594E+0
-7.180594E+0
-7.486437E+0
-7.639360E+0
-7.639360E+0
-7.639360E+0
-7.639360E+0
-7.639360E+0
-7.639360E+0
-7.792281E+0
-7.792281E+0
-7.945202E+0
-8.251047E+0
-8.403967E+0
-8.251047E+0
-8.098125E+0
-8.098125E+0
-8.403967E+0
-8.556889E+0
-8.556889E+0
-8.403967E+0
-7.945202E+0
-7.639360E+0
-7.639360E+0
-7.792281E+0
-7.945202E+0
-7.945202E+0
-7.945202E+0
-8.098125E+0
-8.098125E+0
-8.251047E+0
-8.251047E+0
-8.098125E+0
-8.098125E+0
-8.251047E+0
-8.556889E+0
-8.556889E+0
-8.403967E+0
-8.251047E+0
-8.556889E+0
-8.862734E+0
-9.015655E+0
-9.015655E+0
-8.862734E+0
-8.709812E+0
-8.556889E+0
-8.403967E+0
-8.556889E+0
-8.556889E+0
-8.556889E+0
-8.403967E+0
-8.403967E+0
-8.556889E+0
-8.709812E+0
-8.709812E+0
-8.709812E+0
-8.709812E+0
-8.709812E+0
-8.862734E+0
-9.015655E+0
-9.321499E+0
-9.321499E+0
-9.321499E+0
-9.015655E+0
-9.015655E+0
-9.321499E+0
-9.321499E+0
-9.015655E+0
-8.709812E+0
-8.709812E+0
-8.862734E+0
-9.015655E+0
-9.321499E+0
-9.474420E+0
-9.321499E+0
-9.168576E+0
-9.168576E+0
-9.321499E+0
-9.168576E+0
-9.168576E+0
-9.015655E+0
-8.862734E+0
-9.015655E+0
-9.168576E+0
-9.168576E+0
-9.168576E+0
-9.015655E+0
-9.168576E+0
-9.321499E+0
-9.168576E+0
-9.015655E+0
-9.015655E+0
-9.321499E+0
-9.474420E+0
-9.321499E+0
-9.015655E+0
-8.862734E+0
-8.862734E+0
-9.015655E+0
-9.015655E+0
-9.168576E+0
-9.321499E+0
-9.321499E+0
-9.168576E+0
-9.168576E+0
-9.168576E+0
-9.015655E+0
-9.015655E+0
-9.168576E+0
-9.321499E+0
-9.321499E+0
-9.015655E+0
-8.862734E+0
-9.015655E+0
-9.321499E+0
-9.321499E+0
-9.015655E+0
-9.015655E+0
-9.015655E+0
-9.168576E+0
-9.321499E+0
-9.321499E+0
-9.168576E+0
-9.015655E+0
-9.015655E+0
-9.015655E+0
-8.862734E+0
-8.862734E+0
-9.015655E+0
-9.015655E+0
-9.015655E+0
-9.015655E+0
-9.015655E+0
-9.015655E+0
-8.862734E+0
-8.709812E+0
-8.709812E+0
-8.709812E+0
-8.862734E+0
-9.015655E+0
-9.015655E+0
-9.015655E+0
-8.862734E+0
-8.862734E+0
-9.015655E+0
-9.168576E+0
-9.168576E+0
-9.015655E+0
-9.015655E+0
-9.015655E+0
-9.015655E+0
-8.862734E+0
-8.862734E+0
-8.862734E+0
-9.015655E+0
-9.015655E+0
-8.862734E+0
-8.862734E+0
-9.015655E+0
-9.015655E+0
-8.862734E+0
-8.862734E+0
-8.862734E+0
-9.015655E+0
-9.015655E+0
-8.862734E+0
-8.862734E+0
-9.015655E+0
-9.015655E+0
-8.862734E+0
-8.709812E+0
-8.862734E+0
-9.168576E+0
-9.168576E+0
-8.862734E+0
-8.862734E+0
-9.015655E+0
-9.168576E+0
-9.015655E+0
-8.709812E+0
-8.556889E+0
-8.709812E+0
-9.015655E+0
-9.168576E+0
-9.168576E+0
-9.015655E+0
-9.015655E+0
-9.015655E+0
-9.015655E+0
-9.015655E+0
-9.015655E+0
-8.862734E+0
-9.015655E+0
-9.168576E+0
-9.015655E+0
-8.709812E+0
-8.709812E+0
-8.862734E+0
-9.015655E+0
-8.862734E+0
-8.709812E+0
-9.015655E+0
-9.321499E+0
-9.168576E+0
-8.709812E+0
-8.403967E+0
-8.556889E+0
-8.862734E+0
-8.862734E+0
-8.862734E+0
-8.556889E+0
-8.251047E+0
-8.251047E+0
-8.556889E+0
-8.709812E+0
-8.709812E+0
-8.709812E+0
-8.862734E+0
-9.015655E+0
-9.321499E+0
-9.321499E+0
-9.168576E+0
-9.015655E+0
-9.015655E+0
-9.015655E+0
-9.015655E+0
-9.168576E+0
-9.168576E+0
-9.168576E+0
-9.168576E+0
-9.015655E+0
-8.862734E+0
-9.168576E+0
-9.474420E+0
-9.474420E+0
-9.321499E+0
-9.321499E+0
-9.321499E+0
-9.474420E+0
-9.474420E+0
-9.321499E+0
-9.168576E+0
-9.168576E+0
-9.168576E+0
-9.321499E+0
-9.474420E+0
-9.321499E+0
-9.321499E+0
-9.321499E+0
-9.474420E+0
-9.474420E+0
-9.474420E+0
-9.474420E+0
-9.474420E+0
-9.474420E+0
-9.474420E+0
-9.474420E+0
-9.321499E+0
-9.474420E+0
-9.627341E+0
-9.627341E+0
-9.780264E+0
-9.780264E+0
-9.627341E+0
-9.474420E+0
-9.474420E+0
-9.627341E+0
-9.933186E+0
-9.780264E+0
-9.780264E+0
-9.474420E+0
-9.474420E+0
-9.474420E+0
-9.627341E+0
-9.780264E+0
-9.780264E+0
-9.627341E+0
-9.321499E+0
-9.321499E+0
-9.627341E+0
-9.780264E+0
-9.627341E+0
-9.321499E+0
-9.474420E+0
-9.780264E+0
-9.780264E+0
-9.627341E+0
-9.474420E+0
-9.474420E+0
-9.627341E+0
-9.627341E+0
-9.474420E+0
-9.474420E+0
-9.627341E+0
-9.933186E+0
-1.008611E+1
-9.933186E+0
-9.780264E+0
-9.780264E+0
-9.780264E+0
-9.933186E+0
-9.780264E+0
-9.627341E+0
-9.627341E+0
-9.627341E+0
-9.627341E+0
-9.474420E+0
-9.474420E+0
-9.627341E+0
-9.780264E+0
-9.933186E+0
-9.780264E+0
-9.780264E+0
-9.780264E+0
-9.780264E+0
-9.627341E+0
-9.474420E+0
-9.474420E+0
-9.627341E+0
-9.780264E+0
-9.627341E+0
-9.474420E+0
-9.474420E+0
-9.627341E+0
-9.627341E+0
-9.627341E+0
-9.627341E+0
-9.627341E+0
-9.627341E+0
-9.627341E+0
-9.474420E+0
-9.627341E+0
-9.780264E+0
-9.933186E+0
-9.780264E+0
-9.627341E+0
-9.474420E+0
-9.627341E+0
-9.780264E+0
-9.780264E+0
-9.780264E+0
-9.780264E+0
-9.780264E+0
-9.780264E+0
-9.474420E+0
-9.321499E+0
-9.321499E+0
-9.474420E+0
-9.474420E+0
-9.627341E+0
-9.627341E+0
-9.627341E+0
-9.627341E+0
-9.627341E+0
-9.627341E+0
-9.627341E+0
-9.780264E+0
-9.780264E+0
-9.627341E+0
-9.321499E+0
-9.321499E+0
-9.474420E+0
-9.780264E+0
-9.933186E+0
-9.933186E+0
-9.933186E+0
-9.780264E+0
-9.474420E+0
-9.321499E+0
-9.474420E+0
-9.627341E+0
-9.627341E+0
-9.627341E+0
-9.474420E+0
-9.474420E+0
-9.321499E+0
-9.321499E+0
-9.321499E+0
-9.474420E+0
-9.474420E+0
-9.627341E+0
-9.627341E+0
-9.780264E+0
-9.780264E+0
-9.780264E+0
-9.780264E+0
-9.474420E+0
-9.321499E+0
-9.321499E+0
-9.321499E+0
-9.627341E+0
-9.780264E+0
-9.780264E+0
-9.780264E+0
-9.474420E+0
-9.474420E+0
-9.321499E+0
-9.321499E+0
-9.321499E+0
-9.474420E+0
-9.627341E+0
-9.627341E+0
-9.627341E+0
-9.780264E+0
-9.627341E+0
-9.321499E+0
-9.168576E+0
-9.321499E+0
-9.474420E+0
-9.474420E+0
-9.321499E+0
-9.321499E+0
-9.474420E+0
-9.627341E+0
-9.627341E+0
-9.627341E+0
-9.627341E+0
-9.780264E+0
-9.780264E+0
-9.627341E+0
-9.474420E+0
-9.474420E+0
-9.627341E+0
-9.933186E+0
-9.933186E+0
-9.780264E+0
-9.474420E+0
-9.321499E+0
-9.474420E+0
-9.780264E+0
-9.933186E+0
-9.780264E+0
-9.474420E+0
-9.168576E+0
-9.168576E+0
-9.321499E+0
-9.474420E+0
-9.321499E+0
-9.168576E+0
-9.474420E+0
-9.933186E+0
-1.008611E+1
-9.933186E+0
-9.627341E+0
-9.627341E+0
-9.627341E+0
-9.474420E+0
-9.474420E+0
-9.627341E+0
-9.627341E+0
-9.474420E+0
-9.627341E+0
-9.780264E+0
-9.627341E+0
-9.321499E+0
-9.321499E+0
-9.627341E+0
-9.780264E+0
-9.933186E+0
-9.780264E+0
-9.933186E+0
-1.008611E+1
-1.008611E+1
-9.933186E+0
-9.780264E+0
-9.933186E+0
-1.008611E+1
-9.933186E+0
-9.780264E+0
-9.780264E+0
-9.780264E+0
-9.933186E+0
-9.933186E+0
-9.780264E+0
-9.627341E+0
-9.627341E+0
-9.780264E+0
-1.008611E+1
-1.023903E+1
-1.023903E+1
-1.023903E+1
-1.023903E+1
-1.023903E+1
-1.023903E+1
-1.008611E+1
-9.933186E+0
-9.933186E+0
-9.780264E+0
-9.933186E+0
-1.008611E+1
-1.008611E+1
-1.008611E+1
-9.933186E+0
-9.780264E+0
-9.627341E+0
-9.780264E+0
-1.008611E+1
-1.039195E+1
-1.023903E+1
-1.023903E+1
-1.023903E+1
-1.008611E+1
-9.780264E+0
-9.933186E+0
-1.008611E+1
-1.023903E+1
-1.023903E+1
-1.008611E+1
-9.933186E+0
-9.780264E+0
-9.933186E+0
-1.008611E+1
-1.023903E+1
-1.023903E+1
-1.008611E+1
-1.023903E+1
-1.023903E+1
-1.039195E+1
-1.039195E+1
-1.039195E+1
-1.008611E+1
-1.023903E+1
-1.039195E+1
-1.054487E+1
-1.008611E+1
-9.627341E+0
-9.627341E+0
-1.008611E+1
-1.054487E+1
-1.069779E+1
-1.054487E+1
-1.039195E+1
-1.039195E+1
-1.039195E+1
-1.039195E+1
-1.039195E+1
-1.039195E+1
-1.023903E+1
-1.023903E+1
-1.039195E+1
-1.069779E+1
-1.085072E+1
-1.085072E+1
-1.054487E+1
-1.039195E+1
-1.023903E+1
-1.039195E+1
-1.039195E+1
-1.054487E+1
-1.054487E+1
-1.069779E+1
-1.069779E+1
-1.054487E+1
-1.039195E+1
-1.039195E+1
-1.054487E+1
-1.039195E+1
-1.023903E+1
-1.039195E+1
-1.054487E+1
-1.069779E+1
-1.054487E+1
-1.039195E+1
-1.039195E+1
-1.069779E+1
-1.069779E+1
-1.054487E+1
-1.039195E+1
-1.039195E+1
-1.054487E+1
-1.054487E+1
-1.039195E+1
-1.023903E+1
-1.023903E+1
-1.039195E+1
-1.054487E+1
-1.069779E+1
-1.085072E+1
-1.085072E+1
-1.085072E+1
-1.069779E+1
-1.069779E+1
-1.054487E+1
-1.054487E+1
-1.069779E+1
-1.085072E+1
-1.100364E+1
-1.069779E+1
-1.023903E+1
-1.008611E+1
-1.023903E+1
-1.054487E+1
-1.069779E+1
-1.069779E+1
-1.085072E+1
-1.115656E+1
-1.130948E+1
-1.115656E+1
-1.085072E+1
-1.054487E+1
-1.054487E+1
-1.054487E+1
-1.054487E+1
-1.054487E+1
-1.069779E+1
-1.069779E+1
-1.069779E+1
-1.069779E+1
-1.069779E+1
-1.085072E+1
-1.100364E+1
-1.100364E+1
-1.100364E+1
-1.100364E+1
-1.100364E+1
-1.100364E+1
-1.100364E+1
-1.085072E+1
-1.085072E+1
-1.100364E+1
-1.100364E+1
-1.085072E+1
-1.069779E+1
-1.069779E+1
-1.085072E+1
-1.085072E+1
-1.085072E+1
-1.085072E+1
-1.100364E+1
-1.085072E+1
-1.069779E+1
-1.069779E+1
-1.069779E+1
-1.100364E+1
-1.115656E+1
-1.130948E+1
-1.130948E+1
-1.100364E+1
-1.069779E+1
-1.069779E+1
-1.085072E+1
-1.100364E+1
-1.100364E+1
-1.085072E+1
-1.085072E+1
-1.100364E+1
-1.085072E+1
-1.069779E+1
-1.085072E+1
-1.115656E+1
-1.146240E+1
-1.130948E+1
-1.100364E+1
-1.085072E+1
-1.085072E+1
-1.115656E+1
-1.115656E+1
-1.115656E+1
-1.115656E+1
-1.115656E+1
-1.130948E+1
-1.130948E+1
-1.146240E+1
-1.146240E+1
-1.146240E+1
-1.130948E+1
-1.130948E+1
-1.115656E+1
-1.100364E+1
-1.115656E+1
-1.130948E+1
-1.130948E+1
-1.130948E+1
-1.115656E+1
-1.100364E+1
-1.115656E+1
-1.130948E+1
-1.161533E+1
-1.176825E+1
-1.161533E+1
-1.130948E+1
-1.115656E+1
-1.115656E+1
-1.130948E+1
-1.146240E+1
-1.161533E+1
-1.161533E+1
-1.176825E+1
-1.176825E+1
-1.146240E+1
-1.130948E+1
-1.130948E+1
-1.130948E+1
-1.130948E+1
-1.146240E+1
-1.130948E+1
-1.115656E+1
-1.115656E+1
-1.146240E+1
-1.176825E+1
-1.176825E+1
-1.146240E+1
-1.146240E+1
-1.161533E+1
-1.192117E+1
-1.192117E+1
-1.176825E+1
-1.146240E+1
-1.146240E+1
-1.161533E+1
-1.176825E+1
-1.176825E+1
-1.161533E+1
-1.161533E+1
-1.161533E+1
-1.161533E+1
-1.161533E+1
-1.161533E+1
-1.161533E+1
-1.161533E+1
-1.192117E+1
-1.192117E+1
-1.176825E+1
-1.161533E+1
-1.161533E+1
-1.176825E+1
-1.176825E+1
-1.176825E+1
-1.176825E+1
-1.192117E+1
-1.207409E+1
-1.207409E+1
-1.176825E+1
-1.161533E+1
-1.161533E+1
-1.192117E+1
-1.207409E+1
-1.192117E+1
-1.176825E+1
-1.176825E+1
-1.176825E+1
-1.207409E+1
-1.222701E+1
-1.222701E+1
-1.192117E+1
-1.176825E+1
-1.176825E+1
-1.176825E+1
-1.192117E+1
-1.207409E+1
-1.207409E+1
-1.207409E+1
-1.192117E+1
-1.192117E+1
-1.207409E+1
-1.222701E+1
-1.222701E+1
-1.222701E+1
-1.222701E+1
-1.237993E+1
-1.237993E+1
-1.207409E+1
-1.192117E+1
-1.192117E+1
-1.207409E+1
-1.207409E+1
-1.192117E+1
-1.192117E+1
-1.176825E+1
-1.192117E+1
-1.207409E+1
-1.207409E+1
-1.207409E+1
-1.207409E+1
-1.192117E+1
-1.192117E+1
-1.176825E+1
-1.176825E+1
-1.176825E+1
-1.192117E+1
-1.192117E+1
-1.207409E+1
-1.222701E+1
-1.207409E+1
-1.207409E+1
-1.207409E+1
-1.222701E+1
-1.207409E+1
-1.207409E+1
-1.207409E+1
-1.222701E+1
-1.222701E+1
-1.237993E+1
-1.237993E+1
-1.222701E+1
-1.207409E+1
-1.222701E+1
-1.253286E+1
-1.268578E+1
-1.253286E+1
-1.222701E+1
-1.192117E+1
-1.192117E+1
-1.192117E+1
-1.176825E+1
-1.192117E+1
-1.207409E+1
-1.237993E+1
-1.237993E+1
-1.237993E+1
-1.237993E+1
-1.222701E+1
-1.222701E+1
-1.222701E+1
-1.207409E+1
-1.207409E+1
-1.222701E+1
-1.237993E+1
-1.237993E+1
-1.222701E+1
-1.237993E+1
-1.237993E+1
-1.222701E+1
-1.222701E+1
-1.222701E+1
-1.207409E+1
-1.207409E+1
-1.207409E+1
-1.222701E+1
-1.222701E+1
-1.237993E+1
-1.237993E+1
-1.253286E+1
-1.237993E+1
-1.237993E+1
-1.237993E+1
-1.237993E+1
-1.253286E+1
-1.268578E+1
-1.268578E+1
-1.268578E+1
-1.283870E+1
-1.283870E+1
-1.283870E+1
-1.283870E+1
-1.268578E+1
-1.237993E+1
-1.222701E+1
-1.237993E+1
-1.268578E+1
-1.283870E+1
-1.268578E+1
-1.253286E+1
-1.253286E+1
-1.268578E+1
-1.283870E+1
-1.283870E+1
-1.299162E+1
-1.299162E+1
-1.299162E+1
-1.299162E+1
-1.283870E+1
-1.283870E+1
-1.268578E+1
-1.283870E+1
-1.283870E+1
-1.299162E+1
-1.299162E+1
-1.314454E+1
-1.329746E+1
-1.345039E+1
-1.345039E+1
-1.329746E+1
-1.299162E+1
-1.283870E+1
-1.299162E+1
-1.314454E+1
-1.329746E+1
-1.314454E+1
-1.314454E+1
-1.299162E+1
-1.299162E+1
-1.314454E+1
-1.314454E+1
-1.314454E+1
-1.314454E+1
-1.314454E+1
-1.299162E+1
-1.299162E+1
-1.299162E+1
-1.314454E+1
-1.329746E+1
-1.329746E+1
-1.329746E+1
-1.314454E+1
-1.314454E+1
-1.314454E+1
-1.299162E+1
-1.299162E+1
-1.299162E+1
-1.314454E+1
-1.329746E+1
-1.329746E+1
-1.329746E+1
-1.314454E+1
-1.314454E+1
-1.314454E+1
-1.314454E+1
-1.329746E+1
-1.329746E+1
-1.329746E+1
-1.329746E+1
-1.329746E+1
-1.360331E+1
-1.375623E+1
-1.375623E+1
-1.360331E+1
-1.345039E+1
-1.345039E+1
-1.360331E+1
-1.375623E+1
-1.375623E+1
-1.360331E+1
-1.329746E+1
-1.299162E+1
-1.299162E+1
-1.329746E+1
-1.360331E+1
-1.375623E+1
-1.375623E+1
-1.375623E+1
-1.360331E+1
-1.360331E+1
-1.345039E+1
-1.345039E+1
-1.345039E+1
-1.360331E+1
-1.360331E+1
-1.360331E+1
-1.360331E+1
-1.375623E+1
-1.360331E+1
-1.360331E+1
-1.375623E+1
-1.375623E+1
-1.360331E+1
-1.329746E+1
-1.314454E+1
-1.329746E+1
-1.345039E+1
-1.345039E+1
-1.345039E+1
-1.345039E+1
-1.360331E+1
-1.345039E+1
-1.329746E+1
-1.314454E+1
-1.283870E+1
-1.268578E+1
-1.268578E+1
-1.268578E+1
-1.283870E+1
-1.268578E+1
-1.268578E+1
-1.268578E+1
-1.283870E+1
-1.268578E+1
-1.253286E+1
-1.253286E+1
-1.268578E+1
-1.283870E+1
-1.299162E+1
-1.314454E+1
-1.314454E+1
-1.314454E+1
-1.314454E+1
-1.314454E+1
-1.329746E+1
-1.329746E+1
-1.314454E+1
-1.314454E+1
-1.314454E+1
-1.314454E+1
-1.314454E+1
-1.314454E+1
-1.314454E+1
-1.314454E+1
-1.299162E+1
-1.299162E+1
-1.314454E+1
-1.314454E+1
-1.299162E+1
-1.283870E+1
-1.299162E+1
-1.314454E+1
-1.314454E+1
-1.314454E+1
-1.314454E+1
-1.314454E+1
-1.329746E+1
-1.329746E+1
-1.314454E+1
-1.314454E+1
-1.314454E+1
-1.329746E+1
-1.329746E+1
-1.329746E+1
-1.299162E+1
-1.283870E+1
-1.283870E+1
-1.283870E+1
-1.283870E+1
-1.283870E+1
-1.283870E+1
-1.268578E+1
-1.268578E+1
-1.268578E+1
-1.283870E+1
-1.299162E+1
-1.299162E+1
-1.283870E+1
-1.268578E+1
-1.268578E+1
-1.283870E+1
-1.299162E+1
-1.314454E+1
-1.299162E+1
-1.299162E+1
-1.299162E+1
-1.283870E+1
-1.268578E+1
-1.268578E+1
-1.283870E+1
-1.314454E+1
-1.314454E+1
-1.314454E+1
-1.299162E+1
-1.299162E+1
-1.299162E+1
-1.299162E+1
-1.299162E+1
-1.314454E+1
-1.314454E+1
-1.329746E+1
-1.329746E+1
-1.314454E+1
-1.283870E+1
-1.283870E+1
-1.299162E+1
-1.329746E+1
-1.329746E+1
-1.314454E+1
-1.314454E+1
-1.345039E+1
-1.360331E+1
-1.345039E+1
-1.345039E+1
-1.329746E+1
-1.314454E+1
-1.314454E+1
-1.314454E+1
-1.314454E+1
-1.299162E+1
-1.299162E+1
-1.283870E+1
-1.268578E+1
-1.253286E+1
-1.268578E+1
-1.283870E+1
-1.283870E+1
-1.283870E+1
-1.268578E+1
-1.268578E+1
-1.283870E+1
-1.283870E+1
-1.283870E+1
-1.268578E+1
-1.268578E+1
-1.283870E+1
-1.299162E+1
-1.299162E+1
-1.299162E+1
-1.314454E+1
-1.314454E+1
-1.299162E+1
-1.299162E+1
-1.299162E+1
-1.299162E+1
-1.283870E+1
-1.283870E+1
-1.268578E+1
-1.268578E+1
-1.268578E+1
-1.283870E+1
-1.299162E+1
-1.299162E+1
-1.283870E+1
-1.283870E+1
-1.283870E+1
-1.299162E+1
-1.314454E+1
-1.329746E+1
-1.329746E+1
-1.314454E+1
-1.299162E+1
-1.283870E+1
-1.283870E+1
-1.283870E+1
-1.283870E+1
-1.299162E+1
-1.329746E+1
-1.360331E+1
-1.360331E+1
-1.329746E+1
-1.299162E+1
-1.283870E+1
-1.299162E+1
-1.283870E+1
-1.268578E+1
-1.268578E+1
-1.253286E+1
-1.253286E+1
-1.253286E+1
-1.268578E+1
-1.299162E+1
-1.329746E+1
-1.345039E+1
-1.360331E+1
-1.345039E+1
-1.314454E+1
-1.299162E+1
-1.283870E+1
-1.299162E+1
-1.299162E+1
-1.314454E+1
-1.314454E+1
-1.329746E+1
-1.345039E+1
-1.375623E+1
-1.375623E+1
-1.360331E+1
-1.314454E+1
-1.299162E+1
-1.283870E+1
-1.299162E+1
-1.329746E+1
-1.360331E+1
-1.360331E+1
-1.360331E+1
-1.329746E+1
-1.299162E+1
-1.268578E+1
-1.283870E+1
-1.314454E+1
-1.299162E+1
-1.283870E+1
-1.268578E+1
-1.268578E+1
-1.268578E+1
-1.253286E+1
-1.268578E+1
-1.283870E+1
-1.299162E+1
-1.283870E+1
-1.268578E+1
-1.283870E+1
-1.299162E+1
-1.299162E+1
-1.268578E+1
-1.253286E+1
-1.268578E+1
-1.283870E+1
-1.283870E+1
-1.283870E+1
-1.283870E+1
-1.283870E+1
-1.283870E+1
-1.283870E+1
-1.268578E+1
-1.237993E+1
-1.237993E+1
-1.237993E+1
-1.237993E+1
-1.237993E+1
-1.253286E+1
-1.283870E+1
-1.268578E+1
-1.253286E+1
-1.237993E+1
-1.253286E+1
-1.283870E+1
-1.283870E+1
-1.268578E+1
-1.237993E+1
-1.222701E+1
-1.222701E+1
-1.253286E+1
-1.283870E+1
-1.283870E+1
-1.253286E+1
-1.253286E+1
-1.253286E+1
-1.268578E+1
-1.268578E+1
-1.253286E+1
-1.268578E+1
-1.283870E+1
-1.283870E+1
-1.268578E+1
-1.283870E+1
-1.283870E+1
-1.268578E+1
-1.253286E+1
-1.268578E+1
-1.268578E+1
-1.268578E+1
-1.253286E+1
-1.222701E+1
-1.222701E+1
-1.253286E+1
-1.268578E+1
-1.283870E+1
-1.299162E+1
-1.299162E+1
-1.299162E+1
-1.268578E+1
-1.268578E+1
-1.283870E+1
-1.283870E+1
-1.268578E+1
-1.253286E+1
-1.268578E+1
-1.283870E+1
-1.299162E+1
-1.314454E+1
-1.299162E+1
-1.299162E+1
-1.299162E+1
-1.299162E+1
-1.299162E+1
-1.299162E+1
-1.299162E+1
-1.314454E+1
-1.299162E+1
-1.299162E+1
-1.299162E+1
-1.299162E+1
-1.299162E+1
-1.299162E+1
-1.283870E+1
-1.283870E+1
-1.299162E+1
-1.299162E+1
-1.283870E+1
-1.283870E+1
-1.283870E+1
-1.283870E+1
-1.299162E+1
-1.329746E+1
-1.345039E+1
-1.329746E+1
-1.299162E+1
-1.299162E+1
-1.314454E+1
-1.329746E+1
-1.329746E+1
-1.329746E+1
-1.314454E+1
-1.314454E+1
-1.329746E+1
-1.345039E+1
-1.360331E+1
-1.360331E+1
-1.360331E+1
-1.360331E+1
-1.375623E+1
-1.345039E+1
-1.329746E+1
-1.329746E+1
-1.345039E+1
-1.345039E+1
-1.329746E+1
-1.329746E+1
-1.329746E+1
-1.345039E+1
-1.345039E+1
-1.345039E+1
-1.345039E+1
-1.345039E+1
-1.345039E+1
-1.360331E+1
-1.375623E+1
-1.406207E+1
-1.406207E+1
-1.406207E+1
-1.390915E+1
-1.375623E+1
-1.360331E+1
-1.345039E+1
-1.360331E+1
-1.360331E+1
-1.360331E+1
-1.375623E+1
-1.375623E+1
-1.375623E+1
-1.375623E+1
-1.390915E+1
-1.406207E+1
-1.406207E+1
-1.390915E+1
-1.390915E+1
-1.421499E+1
-1.452084E+1
-1.467376E+1
-1.452084E+1
-1.406207E+1
-1.375623E+1
-1.390915E+1
-1.421499E+1
-1.452084E+1
-1.452084E+1
-1.436792E+1
-1.406207E+1
-1.390915E+1
-1.406207E+1
-1.421499E+1
-1.421499E+1
-1.421499E+1
-1.436792E+1
-1.436792E+1
-1.436792E+1
-1.436792E+1
-1.436792E+1
-1.436792E+1
-1.452084E+1
-1.452084E+1
-1.452084E+1
-1.436792E+1
-1.467376E+1
-1.497960E+1
-1.497960E+1
-1.467376E+1
-1.467376E+1
-1.482668E+1
-1.513253E+1
-1.513253E+1
-1.482668E+1
-1.482668E+1
-1.497960E+1
-1.497960E+1
-1.482668E+1
-1.467376E+1
-1.467376E+1
-1.467376E+1
-1.497960E+1
-1.497960E+1
-1.513253E+1
-1.513253E+1
-1.528545E+1
-1.528545E+1
-1.528545E+1
-1.513253E+1
-1.513253E+1
-1.497960E+1
-1.482668E+1
-1.482668E+1
-1.482668E+1
-1.497960E+1
-1.497960E+1
-1.482668E+1
-1.482668E+1
-1.482668E+1
-1.513253E+1
-1.513253E+1
-1.513253E+1
-1.513253E+1
-1.497960E+1
-1.497960E+1
-1.482668E+1
-1.482668E+1
-1.482668E+1
-1.497960E+1
-1.497960E+1
-1.513253E+1
-1.513253E+1
-1.513253E+1
-1.513253E+1
-1.513253E+1
-1.513253E+1
-1.497960E+1
-1.482668E+1
-1.467376E+1
-1.482668E+1
-1.497960E+1
-1.513253E+1
-1.513253E+1
-1.513253E+1
-1.497960E+1
-1.482668E+1
-1.497960E+1
-1.497960E+1
-1.513253E+1
-1.513253E+1
-1.513253E+1
-1.513253E+1
-1.513253E+1
-1.528545E+1
-1.513253E+1
-1.497960E+1
-1.482668E+1
-1.513253E+1
-1.543837E+1
-1.559129E+1
-1.528545E+1
-1.497960E+1
-1.482668E+1
-1.497960E+1
-1.513253E+1
-1.513253E+1
-1.497960E+1
-1.482668E+1
-1.497960E+1
-1.513253E+1
-1.528545E+1
-1.528545E+1
-1.513253E+1
-1.497960E+1
-1.482668E+1
-1.497960E+1
-1.528545E+1
-1.543837E+1
-1.513253E+1
-1.497960E+1
-1.482668E+1
-1.482668E+1
-1.497960E+1
-1.497960E+1
-1.497960E+1
-1.497960E+1
-1.497960E+1
-1.497960E+1
-1.497960E+1
-1.513253E+1
-1.513253E+1
-1.497960E+1
-1.482668E+1
-1.482668E+1
-1.482668E+1
-1.497960E+1
-1.482668E+1
-1.467376E+1
-1.452084E+1
-1.452084E+1
-1.467376E+1
-1.482668E+1
-1.467376E+1
-1.467376E+1
-1.452084E+1
-1.452084E+1
-1.467376E+1
-1.467376E+1
-1.467376E+1
-1.467376E+1
-1.467376E+1
-1.467376E+1
-1.452084E+1
-1.421499E+1
-1.390915E+1
-1.406207E+1
-1.421499E+1
-1.452084E+1
-1.467376E+1
-1.452084E+1
-1.421499E+1
-1.390915E+1
-1.390915E+1
-1.406207E+1
-1.421499E+1
-1.436792E+1
-1.436792E+1
-1.436792E+1
-1.436792E+1
-1.421499E+1
-1.406207E+1
-1.406207E+1
-1.421499E+1
-1.421499E+1
-1.421499E+1
-1.421499E+1
-1.421499E+1
-1.406207E+1
-1.406207E+1
-1.390915E+1
-1.375623E+1
-1.390915E+1
-1.406207E+1
-1.406207E+1
-1.406207E+1
-1.390915E+1
-1.375623E+1
-1.375623E+1
-1.390915E+1
-1.406207E+1
-1.421499E+1
-1.421499E+1
-1.406207E+1
-1.406207E+1
-1.390915E+1
-1.375623E+1
-1.360331E+1
-1.345039E+1
-1.360331E+1
-1.375623E+1
-1.406207E+1
-1.406207E+1
-1.406207E+1
-1.406207E+1
-1.390915E+1
-1.390915E+1
-1.390915E+1
-1.390915E+1
-1.375623E+1
-1.375623E+1
-1.375623E+1
-1.375623E+1
-1.360331E+1
-1.345039E+1
-1.329746E+1
-1.345039E+1
-1.360331E+1
-1.375623E+1
-1.375623E+1
-1.360331E+1
-1.360331E+1
-1.375623E+1
-1.375623E+1
-1.375623E+1
-1.360331E+1
-1.360331E+1
-1.375623E+1
-1.375623E+1
-1.375623E+1
-1.375623E+1
-1.375623E+1
-1.360331E+1
-1.360331E+1
-1.360331E+1
-1.360331E+1
-1.375623E+1
-1.360331E+1
-1.375623E+1
-1.375623E+1
-1.360331E+1
-1.329746E+1
-1.314454E+1
-1.314454E+1
-1.329746E+1
-1.329746E+1
-1.345039E+1
-1.360331E+1
-1.375623E+1
-1.360331E+1
-1.360331E+1
-1.345039E+1
-1.345039E+1
-1.345039E+1
-1.345039E+1
-1.329746E+1
-1.314454E+1
-1.329746E+1
-1.345039E+1
-1.360331E+1
-1.360331E+1
-1.360331E+1
-1.345039E+1
-1.345039E+1
-1.345039E+1
-1.345039E+1
-1.360331E+1
-1.360331E+1
-1.329746E+1
-1.329746E+1
-1.345039E+1
-1.375623E+1
-1.375623E+1
-1.375623E+1
-1.360331E+1
-1.345039E+1
-1.345039E+1
-1.329746E+1
-1.345039E+1
-1.360331E+1
-1.375623E+1
-1.375623E+1
-1.360331E+1
-1.345039E+1
-1.360331E+1
-1.390915E+1
-1.406207E+1
-1.406207E+1
-1.390915E+1
-1.390915E+1
-1.406207E+1
-1.406207E+1
-1.375623E+1
-1.345039E+1
-1.345039E+1
-1.345039E+1
-1.360331E+1
-1.360331E+1
-1.345039E+1
-1.329746E+1
-1.345039E+1
-1.360331E+1
-1.375623E+1
-1.390915E+1
-1.375623E+1
-1.375623E+1
-1.375623E+1
-1.375623E+1
-1.375623E+1
-1.360331E+1
-1.345039E+1
-1.329746E+1
-1.345039E+1
-1.345039E+1
-1.360331E+1
-1.360331E+1
-1.360331E+1
-1.360331E+1
-1.360331E+1
-1.360331E+1
-1.345039E+1
-1.345039E+1
-1.360331E+1
-1.360331E+1
-1.345039E+1
-1.329746E+1
-1.345039E+1
-1.360331E+1
-1.360331E+1
-1.360331E+1
-1.360331E+1
-1.345039E+1
-1.345039E+1
-1.345039E+1
-1.360331E+1
-1.375623E+1
-1.390915E+1
-1.390915E+1
-1.390915E+1
-1.390915E+1
-1.375623E+1
-1.360331E+1
-1.299162E+1
-1.222701E+1
-1.207409E+1
-1.299162E+1
-1.436792E+1
-1.528545E+1
-1.513253E+1
-1.482668E+1
-1.497960E+1
-1.513253E+1
-1.452084E+1
-1.314454E+1
-1.222701E+1
-1.222701E+1
-1.268578E+1
-1.345039E+1
-1.375623E+1
-1.375623E+1
-1.345039E+1
-1.345039E+1
-1.329746E+1
-1.329746E+1
-1.329746E+1
-1.345039E+1
-1.360331E+1
-1.314454E+1
-1.207409E+1
-1.192117E+1
-1.299162E+1
-1.436792E+1
-1.482668E+1
-1.436792E+1
-1.406207E+1
-1.390915E+1
-1.375623E+1
-1.360331E+1
-1.314454E+1
-1.283870E+1
-1.283870E+1
-1.299162E+1
-1.314454E+1
-1.329746E+1
-1.329746E+1
-1.329746E+1
-1.329746E+1
-1.345039E+1
-1.345039E+1
-1.329746E+1
-1.314454E+1
-1.314454E+1
-1.329746E+1
-1.345039E+1
-1.329746E+1
-1.329746E+1
-1.329746E+1
-1.329746E+1
-1.329746E+1
-1.345039E+1
-1.329746E+1
-1.314454E+1
-1.299162E+1
-1.283870E+1
-1.299162E+1
-1.329746E+1
-1.345039E+1
-1.329746E+1
-1.299162E+1
-1.299162E+1
-1.314454E+1
-1.329746E+1
-1.314454E+1
-1.299162E+1
-1.283870E+1
-1.299162E+1
-1.329746E+1
-1.345039E+1
-1.329746E+1
-1.299162E+1
-1.283870E+1
-1.314454E+1
-1.329746E+1
-1.314454E+1
-1.314454E+1
-1.329746E+1
-1.329746E+1
-1.329746E+1
-1.299162E+1
-1.299162E+1
-1.299162E+1
-1.299162E+1
-1.299162E+1
-1.314454E+1
-1.314454E+1
-1.314454E+1
-1.329746E+1
-1.329746E+1
-1.345039E+1
-1.329746E+1
-1.299162E+1
-1.268578E+1
-1.283870E+1
-1.299162E+1
-1.299162E+1
-1.283870E+1
-1.283870E+1
-1.283870E+1
-1.299162E+1
-1.299162E+1
-1.299162E+1
-1.314454E+1
-1.329746E+1
-1.329746E+1
-1.299162E+1
-1.283870E+1
-1.299162E+1
-1.329746E+1
-1.329746E+1
-1.314454E+1
-1.299162E+1
-1.314454E+1
-1.329746E+1
-1.314454E+1
-1.283870E+1
-1.283870E+1
-1.283870E+1
-1.283870E+1
-1.314454E+1
-1.345039E+1
-1.329746E+1
-1.299162E+1
-1.268578E+1
-1.268578E+1
-1.283870E+1
-1.299162E+1
-1.299162E+1
-1.299162E+1
-1.283870E+1
-1.268578E+1
-1.283870E+1
-1.299162E+1
-1.329746E+1
-1.329746E+1
-1.329746E+1
-1.314454E+1
-1.299162E+1
-1.268578E+1
-1.268578E+1
-1.268578E+1
-1.299162E+1
-1.299162E+1
-1.283870E+1
-1.253286E+1
-1.253286E+1
-1.268578E+1
-1.283870E+1
-1.283870E+1
-1.253286E+1
-1.237993E+1
-1.222701E+1
-1.237993E+1
-1.253286E+1
-1.268578E+1
-1.283870E+1
-1.268578E+1
-1.253286E+1
-1.253286E+1
-1.268578E+1
-1.283870E+1
-1.299162E+1
-1.283870E+1
-1.253286E+1
-1.253286E+1
-1.268578E+1
-1.299162E+1
-1.314454E+1
-1.299162E+1
-1.283870E+1
-1.268578E+1
-1.268578E+1
-1.268578E+1
-1.268578E+1
-1.268578E+1
-1.268578E+1
-1.268578E+1
-1.253286E+1
-1.268578E+1
-1.268578E+1
-1.283870E+1
-1.268578E+1
-1.268578E+1
-1.268578E+1
-1.268578E+1
-1.253286E+1
-1.253286E+1
-1.283870E+1
-1.283870E+1
-1.283870E+1
-1.253286E+1
-1.253286E+1
-1.283870E+1
-1.314454E+1
-1.314454E+1
-1.299162E+1
-1.283870E+1
-1.268578E+1
-1.268578E+1
-1.253286E+1
-1.253286E+1
-1.253286E+1
-1.253286E+1
-1.253286E+1
-1.268578E+1
-1.283870E+1
-1.253286E+1
-1.207409E+1
-1.192117E+1
-1.207409E+1
-1.237993E+1
-1.253286E+1
-1.253286E+1
-1.268578E+1
-1.268578E+1
-1.268578E+1
-1.268578E+1
-1.253286E+1
-1.253286E+1
-1.237993E+1
-1.237993E+1
-1.268578E+1
-1.283870E+1
-1.268578E+1
-1.237993E+1
-1.237993E+1
-1.268578E+1
-1.283870E+1
-1.283870E+1
-1.268578E+1
-1.253286E+1
-1.253286E+1
-1.253286E+1
-1.237993E+1
-1.237993E+1
-1.237993E+1
-1.253286E+1
-1.253286E+1
-1.237993E+1
-1.253286E+1
-1.268578E+1
-1.268578E+1
-1.253286E+1
-1.222701E+1
-1.237993E+1
-1.253286E+1
-1.268578E+1
-1.237993E+1
-1.237993E+1
-1.237993E+1
-1.253286E+1
-1.253286E+1
-1.253286E+1
-1.253286E+1
-1.268578E+1
-1.268578E+1
-1.253286E+1
-1.222701E+1
-1.237993E+1
-1.253286E+1
-1.268578E+1
-1.253286E+1
-1.268578E+1
-1.268578E+1
-1.268578E+1
-1.268578E+1
-1.253286E+1
-1.237993E+1
-1.222701E+1
-1.222701E+1
-1.222701E+1
-1.237993E+1
-1.237993E+1
-1.237993E+1
-1.222701E+1
-1.237993E+1
-1.237993E+1
-1.253286E+1
-1.237993E+1
-1.222701E+1
-1.207409E+1
-1.207409E+1
-1.222701E+1
-1.237993E+1
-1.237993E+1
-1.253286E+1
-1.268578E+1
-1.283870E+1
-1.268578E+1
-1.253286E+1
-1.237993E+1
-1.253286E+1
-1.268578E+1
-1.268578E+1
-1.237993E+1
-1.207409E+1
-1.192117E+1
-1.207409E+1
-1.222701E+1
-1.222701E+1
-1.222701E+1
-1.237993E+1
-1.268578E+1
-1.268578E+1
-1.253286E+1
-1.237993E+1
-1.222701E+1
-1.222701E+1
-1.237993E+1
-1.253286E+1
-1.268578E+1
-1.283870E+1
-1.283870E+1
-1.268578E+1
-1.237993E+1
-1.222701E+1
-1.207409E+1
-1.192117E+1
-1.192117E+1
-1.192117E+1
-1.222701E+1
-1.237993E+1
-1.237993E+1
-1.222701E+1
-1.222701E+1
-1.207409E+1
-1.207409E+1
-1.207409E+1
-1.207409E+1
-1.237993E+1
-1.253286E+1
-1.253286E+1
-1.222701E+1
-1.192117E+1
-1.192117E+1
-1.207409E+1
-1.207409E+1
-1.222701E+1
-1.222701E+1
-1.222701E+1
-1.237993E+1
-1.253286E+1
-1.253286E+1
-1.237993E+1
-1.207409E+1
-1.176825E+1
-1.161533E+1
-1.161533E+1
-1.176825E+1
-1.176825E+1
-1.192117E+1
-1.207409E+1
-1.207409E+1
-1.192117E+1
-1.161533E+1
-1.161533E+1
-1.176825E+1
-1.207409E+1
-1.207409E+1
-1.207409E+1
-1.207409E+1
-1.176825E+1
-1.161533E+1
-1.161533E+1
-1.192117E+1
-1.207409E+1
-1.192117E+1
-1.176825E+1
-1.161533E+1
-1.146240E+1
-1.130948E+1
-1.130948E+1
-1.146240E+1
-1.161533E+1
-1.176825E+1
-1.176825E+1
-1.176825E+1
-1.161533E+1
-1.146240E+1
-1.130948E+1
-1.146240E+1
-1.161533E+1
-1.161533E+1
-1.146240E+1
-1.130948E+1
-1.130948E+1
-1.130948E+1
-1.146240E+1
-1.146240E+1
-1.146240E+1
-1.146240E+1
-1.146240E+1
-1.130948E+1
-1.130948E+1
-1.130948E+1
-1.130948E+1
-1.115656E+1
-1.100364E+1
-1.085072E+1
-1.100364E+1
-1.100364E+1
-1.100364E+1
-1.100364E+1
-1.115656E+1
-1.115656E+1
-1.100364E+1
-1.069779E+1
-1.069779E+1
-1.069779E+1
-1.100364E+1
-1.115656E+1
-1.115656E+1
-1.130948E+1
-1.130948E+1
-1.130948E+1
-1.130948E+1
-1.130948E+1
-1.115656E+1
-1.115656E+1
-1.130948E+1
-1.130948E+1
-1.115656E+1
-1.115656E+1
-1.146240E+1
-1.146240E+1
-1.130948E+1
-1.115656E+1
-1.115656E+1
-1.115656E+1
-1.100364E+1
-1.100364E+1
-1.100364E+1
-1.115656E+1
-1.100364E+1
-1.085072E+1
-1.085072E+1
-1.069779E+1
-1.069779E+1
-1.069779E+1
-1.085072E+1
-1.069779E+1
-1.085072E+1
-1.085072E+1
-1.069779E+1
-1.054487E+1
-1.039195E+1
-1.039195E+1
-1.069779E+1
-1.100364E+1
-1.100364E+1
-1.100364E+1
-1.085072E+1
-1.069779E+1
-1.069779E+1
-1.069779E+1
-1.069779E+1
-1.069779E+1
-1.054487E+1
-1.039195E+1
-1.039195E+1
-1.054487E+1
-1.085072E+1
-1.085072E+1
-1.069779E+1
-1.039195E+1
-1.023903E+1
-1.023903E+1
-1.054487E+1
-1.054487E+1
-1.023903E+1
-1.008611E+1
-1.023903E+1
-1.039195E+1
-1.054487E+1
-1.054487E+1
-1.023903E+1
-1.023903E+1
-1.023903E+1
-1.023903E+1
-1.023903E+1
-1.023903E+1
-1.008611E+1
-1.008611E+1
-9.933186E+0
-9.933186E+0
-9.933186E+0
-9.933186E+0
-1.039195E+1
-1.069779E+1
-1.069779E+1
-1.039195E+1
-1.023903E+1
-1.023903E+1
-1.023903E+1
-1.023903E+1
-1.008611E+1
-1.008611E+1
-1.008611E+1
-1.008611E+1
-1.023903E+1
-1.039195E+1
-1.039195E+1
-1.023903E+1
-1.023903E+1
-1.023903E+1
-1.023903E+1
-9.933186E+0
-9.780264E+0
-9.933186E+0
-1.023903E+1
-1.008611E+1
-9.780264E+0
-9.780264E+0
-1.008611E+1
-1.039195E+1
-1.039195E+1
-1.023903E+1
-1.023903E+1
-1.023903E+1
-1.023903E+1
-1.008611E+1
-1.008611E+1
-1.023903E+1
-1.039195E+1
-1.039195E+1
-1.008611E+1
-9.780264E+0
-9.627341E+0
-9.780264E+0
-9.933186E+0
-9.933186E+0
-9.780264E+0
-9.780264E+0
-9.627341E+0
-9.474420E+0
-9.474420E+0
-9.627341E+0
-9.627341E+0
-9.627341E+0
-9.321499E+0
-9.168576E+0
-9.015655E+0
-9.015655E+0
-9.168576E+0
-9.321499E+0
-9.321499E+0
-9.321499E+0
-9.168576E+0
-9.015655E+0
-8.862734E+0
-8.862734E+0
-9.015655E+0
-9.015655E+0
-9.015655E+0
-9.168576E+0
-9.168576E+0
-9.168576E+0
-9.015655E+0
-9.015655E+0
-9.321499E+0
-9.321499E+0
-9.168576E+0
-8.862734E+0
-8.709812E+0
-8.862734E+0
-9.015655E+0
-9.015655E+0
-8.862734E+0
-8.862734E+0
-9.015655E+0
-9.168576E+0
-9.474420E+0
-9.474420E+0
-9.168576E+0
-8.862734E+0
-8.556889E+0
-8.709812E+0
-8.709812E+0
-8.709812E+0
-8.709812E+0
-8.862734E+0
-9.015655E+0
-8.862734E+0
-8.709812E+0
-8.556889E+0
-8.556889E+0
-8.709812E+0
-8.709812E+0
-8.709812E+0
-8.709812E+0
-8.709812E+0
-8.709812E+0
-8.556889E+0
-8.403967E+0
-8.251047E+0
-8.403967E+0
-8.556889E+0
-8.556889E+0
-8.403967E+0
-8.251047E+0
-8.098125E+0
-8.251047E+0
-8.403967E+0
-8.556889E+0
-8.556889E+0
-8.403967E+0
-8.251047E+0
-8.098125E+0
-8.251047E+0
-8.403967E+0
-8.403967E+0
-8.403967E+0
-8.098125E+0
-8.098125E+0
-8.098125E+0
-8.098125E+0
-7.945202E+0
-7.639360E+0
-7.486437E+0
-7.639360E+0
-7.945202E+0
-8.098125E+0
-7.945202E+0
-7.945202E+0
-7.945202E+0
-7.945202E+0
-7.792281E+0
-7.639360E+0
-7.945202E+0
-8.251047E+0
-8.403967E+0
-8.251047E+0
-7.792281E+0
-7.486437E+0
-7.639360E+0
-7.792281E+0
-7.945202E+0
-7.792281E+0
-7.639360E+0
-7.639360E+0
-7.639360E+0
-7.639360E+0
-7.639360E+0
-7.639360E+0
-7.639360E+0
-7.792281E+0
-7.639360E+0
-7.486437E+0
-7.180594E+0
-7.180594E+0
-7.333515E+0
-7.639360E+0
-7.639360E+0
-7.486437E+0
-7.486437E+0
-7.486437E+0
-7.486437E+0
-7.486437E+0
-7.486437E+0
-7.639360E+0
-7.639360E+0
-7.639360E+0
-7.333515E+0
-7.180594E+0
-7.486437E+0
-7.945202E+0
-7.945202E+0
-7.792281E+0
-7.486437E+0
-7.333515E+0
-7.486437E+0
-7.792281E+0
-7.639360E+0
-7.333515E+0
-7.027673E+0
-7.027673E+0
-7.333515E+0
-7.486437E+0
-7.486437E+0
-7.639360E+0
-7.639360E+0
-7.639360E+0
-7.486437E+0
-7.333515E+0
-7.486437E+0
-7.486437E+0
-7.486437E+0
-7.639360E+0
-7.486437E+0
-7.333515E+0
-7.333515E+0
-7.333515E+0
-7.486437E+0
-7.639360E+0
-7.486437E+0
-7.180594E+0
-7.180594E+0
-7.180594E+0
-7.027673E+0
-7.027673E+0
-7.027673E+0
-7.027673E+0
-7.027673E+0
-7.027673E+0
-7.027673E+0
-7.027673E+0
-7.027673E+0
-7.180594E+0
-7.333515E+0
-7.333515E+0
-7.180594E+0
-7.027673E+0
-6.874750E+0
-7.180594E+0
-7.486437E+0
-7.486437E+0
-7.333515E+0
-7.180594E+0
-7.180594E+0
-7.333515E+0
-7.639360E+0
-8.098125E+0
-8.403967E+0
-8.556889E+0
-8.709812E+0
-8.556889E+0
-8.403967E+0
-8.098125E+0
-8.098125E+0
-8.403967E+0
-7.639360E+0
-6.110141E+0
-5.804298E+0
-6.874750E+0
-8.403967E+0
-8.862734E+0
-8.098125E+0
-7.333515E+0
-7.333515E+0
-7.792281E+0
-8.251047E+0
-8.098125E+0
-7.792281E+0
-7.639360E+0
-7.639360E+0
-7.945202E+0
-8.098125E+0
-7.945202E+0
-7.639360E+0
-7.486437E+0
-7.486437E+0
-7.639360E+0
-7.639360E+0
-7.486437E+0
-7.333515E+0
-7.027673E+0
-7.027673E+0
-7.027673E+0
-7.333515E+0
-7.486437E+0
-7.333515E+0
-7.180594E+0
-7.180594E+0
-7.333515E+0
-7.486437E+0
-7.639360E+0
-7.639360E+0
-7.486437E+0
-7.333515E+0
-7.333515E+0
-7.639360E+0
-7.792281E+0
-7.792281E+0
-7.486437E+0
-7.333515E+0
-7.333515E+0
-7.486437E+0
-7.639360E+0
-7.639360E+0
-7.639360E+0
-7.792281E+0
-7.792281E+0
-7.945202E+0
-8.098125E+0
-7.792281E+0
-7.792281E+0
-7.945202E+0
-8.098125E+0
-7.945202E+0
-7.792281E+0
-7.639360E+0
-7.639360E+0
-7.792281E+0
-7.945202E+0
-7.945202E+0
-7.945202E+0
-7.792281E+0
-7.792281E+0
-7.792281E+0
-7.639360E+0
-7.486437E+0
-7.333515E+0
-7.486437E+0
-7.639360E+0
-7.639360E+0
-7.639360E+0
-7.639360E+0
-7.639360E+0
-7.792281E+0
-7.945202E+0
-7.792281E+0
-7.180594E+0
-6.874750E+0
-7.180594E+0
-7.486437E+0
-7.639360E+0
-7.333515E+0
-7.180594E+0
-7.027673E+0
-7.180594E+0
-7.333515E+0
-7.333515E+0
-7.180594E+0
-7.027673E+0
-7.027673E+0
-7.027673E+0
-7.027673E+0
-7.027673E+0
-7.027673E+0
-7.027673E+0
-7.027673E+0
-7.027673E+0
-7.027673E+0
-7.027673E+0
-6.874750E+0
-6.721828E+0
-6.721828E+0
-6.874750E+0
-6.874750E+0
-6.721828E+0
-6.568908E+0
-6.721828E+0
-6.874750E+0
-7.027673E+0
-6.874750E+0
-6.721828E+0
-6.721828E+0
-6.721828E+0
-6.721828E+0
-6.568908E+0
-6.415986E+0
-6.263063E+0
-6.110141E+0
-6.263063E+0
-6.568908E+0
-6.721828E+0
-6.721828E+0
-6.568908E+0
-6.415986E+0
-6.415986E+0
-6.415986E+0
-6.415986E+0
-6.263063E+0
-6.263063E+0
-6.263063E+0
-6.263063E+0
-6.263063E+0
-6.263063E+0
-6.110141E+0
-6.110141E+0
-6.263063E+0
-6.263063E+0
-6.110141E+0
-5.957220E+0
-6.110141E+0
-6.110141E+0
-6.110141E+0
-6.263063E+0
-6.110141E+0
-5.957220E+0
-5.957220E+0
-5.957220E+0
-6.263063E+0
-6.568908E+0
-6.110141E+0
-5.498454E+0
-5.192611E+0
-5.192611E+0
-4.886767E+0
-4.733846E+0
-5.345533E+0
-6.568908E+0
-7.180594E+0
-6.415986E+0
-5.345533E+0
-5.039689E+0
-5.345533E+0
-5.651376E+0
-5.498454E+0
-5.192611E+0
-5.192611E+0
-5.498454E+0
-5.498454E+0
-5.498454E+0
-5.192611E+0
-5.039689E+0
-5.039689E+0
-5.192611E+0
-5.345533E+0
-5.192611E+0
-5.192611E+0
-5.039689E+0
-5.039689E+0
-4.886767E+0
-5.039689E+0
-5.192611E+0
-5.498454E+0
-5.345533E+0
-5.039689E+0
-4.733846E+0
-4.733846E+0
-5.039689E+0
-5.039689E+0
-5.039689E+0
-4.886767E+0
-4.886767E+0
-5.039689E+0
-4.886767E+0
-4.886767E+0
-5.039689E+0
-4.886767E+0
-4.733846E+0
-4.733846E+0
-4.733846E+0
-4.886767E+0
-4.886767E+0
-4.733846E+0
-4.733846E+0
-4.580924E+0
-4.733846E+0
-4.886767E+0
-4.733846E+0
-4.428002E+0
-4.122159E+0
-3.969237E+0
-4.275080E+0
-4.580924E+0
-4.428002E+0
-4.122159E+0
-3.816315E+0
-4.122159E+0
-4.428002E+0
-4.580924E+0
-4.580924E+0
-4.275080E+0
-4.122159E+0
-3.969237E+0
-4.122159E+0
-4.275080E+0
-4.275080E+0
-4.122159E+0
-3.969237E+0
-3.969237E+0
-3.969237E+0
-3.816315E+0
-3.816315E+0
-3.816315E+0
-3.969237E+0
-4.122159E+0
-4.122159E+0
-3.969237E+0
-3.969237E+0
-3.969237E+0
-3.969237E+0
-3.969237E+0
-3.816315E+0
-3.663393E+0
-3.510472E+0
-3.663393E+0
-3.969237E+0
-3.969237E+0
-3.969237E+0
-3.816315E+0
-3.663393E+0
-3.663393E+0
-3.663393E+0
-3.816315E+0
-3.663393E+0
-3.510472E+0
-3.510472E+0
-3.510472E+0
-3.663393E+0
-3.663393E+0
-3.663393E+0
-3.510472E+0
-3.357550E+0
-3.357550E+0
-3.357550E+0
-3.357550E+0
-3.204628E+0
-3.051706E+0
-3.051706E+0
-3.204628E+0
-3.204628E+0
-3.204628E+0
-3.204628E+0
-3.204628E+0
-3.204628E+0
-3.051706E+0
-2.898785E+0
-2.898785E+0
-3.051706E+0
-3.204628E+0
-3.204628E+0
-3.051706E+0
-2.898785E+0
-2.898785E+0
-2.898785E+0
-2.745863E+0
-2.440019E+0
-2.592941E+0
-2.745863E+0
-3.051706E+0
-2.898785E+0
-2.592941E+0
-2.440019E+0
-2.440019E+0
-2.592941E+0
-2.592941E+0
-2.592941E+0
-2.440019E+0
-2.440019E+0
-2.592941E+0
-2.440019E+0
-2.287098E+0
-2.287098E+0
-2.287098E+0
-2.287098E+0
-1.981254E+0
-2.134176E+0
-2.134176E+0
-2.287098E+0
-2.287098E+0
-2.287098E+0
-1.981254E+0
-1.828332E+0
-1.981254E+0
-2.134176E+0
-2.134176E+0
-2.287098E+0
-2.440019E+0
-2.287098E+0
-2.134176E+0
-1.981254E+0
-1.981254E+0
-2.134176E+0
-1.981254E+0
-1.981254E+0
-1.981254E+0
-1.981254E+0
-1.828332E+0
-1.828332E+0
-1.828332E+0
-1.675411E+0
-1.675411E+0
-1.675411E+0
-1.675411E+0
-1.675411E+0
-1.828332E+0
-1.675411E+0
-1.522489E+0
-1.369567E+0
-1.369567E+0
-1.369567E+0
-1.216645E+0
-1.216645E+0
-9.108021E-1
-9.108021E-1
-1.063724E+0
-1.369567E+0
-1.369567E+0
-1.063724E+0
-9.108021E-1
-9.108021E-1
-9.108021E-1
-9.108021E-1
-1.063724E+0
-1.369567E+0
-1.522489E+0
-1.369567E+0
-1.063724E+0
-7.578803E-1
-6.049585E-1
-7.578803E-1
-1.063724E+0
-1.216645E+0
-1.216645E+0
-1.063724E+0
-9.108021E-1
-9.108021E-1
-1.063724E+0
-1.063724E+0
-9.108021E-1
-6.049585E-1
-4.520367E-1
-2.991150E-1
-4.520367E-1
-6.049585E-1
-7.578803E-1
-9.108021E-1
-6.049585E-1
-2.991150E-1
-4.520367E-1
-6.049585E-1
-6.049585E-1
-4.520367E-1
-4.520367E-1
-4.520367E-1
-4.520367E-1
-1.461932E-1
6.728573E-3
6.728573E-3
6.728573E-3
-1.461932E-1
-2.991150E-1
-2.991150E-1
6.728573E-3
1.596503E-1
3.125720E-1
6.728573E-3
-2.991150E-1
-2.991150E-1
-1.461932E-1
6.728573E-3
-1.461932E-1
-2.991150E-1
-2.991150E-1
6.728573E-3
1.596503E-1
6.728573E-3
-1.461932E-1
-1.461932E-1
-1.461932E-1
-1.461932E-1
6.728573E-3
1.596503E-1
1.596503E-1
1.596503E-1
1.596503E-1
1.596503E-1
1.596503E-1
1.596503E-1
3.125720E-1
3.125720E-1
1.596503E-1
1.596503E-1
6.728573E-3
1.596503E-1
1.596503E-1
1.596503E-1
1.596503E-1
1.596503E-1
1.596503E-1
3.125720E-1
3.125720E-1
4.654938E-1
4.654938E-1
4.654938E-1
4.654938E-1
3.125720E-1
3.125720E-1
4.654938E-1
4.654938E-1
4.654938E-1
3.125720E-1
1.596503E-1
4.654938E-1
6.184155E-1
7.713373E-1
6.184155E-1
3.125720E-1
1.596503E-1
1.596503E-1
3.125720E-1
4.654938E-1
6.184155E-1
6.184155E-1
4.654938E-1
4.654938E-1
6.184155E-1
6.184155E-1
4.654938E-1
4.654938E-1
4.654938E-1
4.654938E-1
3.125720E-1
4.654938E-1
3.125720E-1
3.125720E-1
1.596503E-1
3.125720E-1
3.125720E-1
4.654938E-1
4.654938E-1
6.184155E-1
7.713373E-1
6.184155E-1
6.184155E-1
6.184155E-1
7.713373E-1
9.242591E-1
7.713373E-1
6.184155E-1
6.184155E-1
6.184155E-1
6.184155E-1
6.184155E-1
4.654938E-1
4.654938E-1
4.654938E-1
4.654938E-1
6.184155E-1
6.184155E-1
6.184155E-1
4.654938E-1
4.654938E-1
6.184155E-1
7.713373E-1
9.242591E-1
9.242591E-1
9.242591E-1
1.077181E+0
1.077181E+0
7.713373E-1
3.125720E-1
6.728573E-3
3.125720E-1
4.654938E-1
6.184155E-1
7.713373E-1
6.184155E-1
6.184155E-1
6.184155E-1
7.713373E-1
7.713373E-1
6.184155E-1
6.184155E-1
4.654938E-1
4.654938E-1
4.654938E-1
4.654938E-1
6.184155E-1
7.713373E-1
7.713373E-1
6.184155E-1
4.654938E-1
4.654938E-1
4.654938E-1
4.654938E-1
6.184155E-1
9.242591E-1
1.077181E+0
1.077181E+0
7.713373E-1
7.713373E-1
7.713373E-1
1.077181E+0
1.077181E+0
1.077181E+0
1.077181E+0
1.077181E+0
9.242591E-1
7.713373E-1
7.713373E-1
9.242591E-1
7.713373E-1
7.713373E-1
7.713373E-1
7.713373E-1
4.654938E-1
4.654938E-1
6.184155E-1
7.713373E-1
7.713373E-1
7.713373E-1
7.713373E-1
7.713373E-1
7.713373E-1
7.713373E-1
6.184155E-1
4.654938E-1
4.654938E-1
6.184155E-1
7.713373E-1
6.184155E-1
6.184155E-1
7.713373E-1
9.242591E-1
1.077181E+0
1.077181E+0
9.242591E-1
7.713373E-1
9.242591E-1
1.077181E+0
1.077181E+0
9.242591E-1
7.713373E-1
7.713373E-1
7.713373E-1
7.713373E-1
7.713373E-1
9.242591E-1
9.242591E-1
9.242591E-1
1.230103E+0
1.383024E+0
1.383024E+0
1.077181E+0
7.713373E-1
7.713373E-1
9.242591E-1
1.077181E+0
1.077181E+0
9.242591E-1
7.713373E-1
7.713373E-1
7.713373E-1
9.242591E-1
1.077181E+0
1.077181E+0
9.242591E-1
9.242591E-1
9.242591E-1
1.077181E+0
1.383024E+0
1.383024E+0
1.383024E+0
1.535946E+0
1.688868E+0
1.841790E+0
1.841790E+0
1.688868E+0
1.688868E+0
1.688868E+0
1.535946E+0
1.230103E+0
1.077181E+0
1.230103E+0
1.535946E+0
1.688868E+0
1.688868E+0
1.535946E+0
1.383024E+0
1.383024E+0
1.688868E+0
1.841790E+0
1.841790E+0
1.688868E+0
1.535946E+0
1.535946E+0
1.535946E+0
1.535946E+0
1.688868E+0
1.688868E+0
1.535946E+0
1.688868E+0
1.841790E+0
1.841790E+0
1.841790E+0
1.994711E+0
2.300555E+0
2.453477E+0
2.453477E+0
2.300555E+0
1.994711E+0
1.841790E+0
1.994711E+0
2.147633E+0
2.300555E+0
2.300555E+0
2.147633E+0
2.147633E+0
2.147633E+0
1.994711E+0
1.994711E+0
2.147633E+0
2.300555E+0
2.300555E+0
2.300555E+0
2.300555E+0
2.453477E+0
2.453477E+0
2.606398E+0
2.606398E+0
2.453477E+0
2.453477E+0
2.300555E+0
2.300555E+0
2.147633E+0
2.147633E+0
2.300555E+0
2.300555E+0
2.300555E+0
2.453477E+0
2.453477E+0
2.453477E+0
2.453477E+0
2.300555E+0
2.300555E+0
2.300555E+0
2.300555E+0
2.300555E+0
2.453477E+0
2.453477E+0
2.453477E+0
2.453477E+0
2.606398E+0
2.606398E+0
2.453477E+0
2.300555E+0
2.147633E+0
2.300555E+0
2.759320E+0
2.912242E+0
3.065164E+0
3.065164E+0
2.912242E+0
2.912242E+0
3.065164E+0
3.065164E+0
2.912242E+0
2.912242E+0
3.065164E+0
3.218085E+0
3.065164E+0
2.912242E+0
2.759320E+0
2.759320E+0
2.912242E+0
3.218085E+0
3.371007E+0
3.371007E+0
3.218085E+0
3.065164E+0
3.065164E+0
3.371007E+0
3.371007E+0
3.218085E+0
3.065164E+0
3.218085E+0
3.371007E+0
3.371007E+0
3.371007E+0
3.218085E+0
2.912242E+0
3.065164E+0
3.371007E+0
3.371007E+0
3.218085E+0
2.912242E+0
2.759320E+0
2.912242E+0
3.218085E+0
3.523929E+0
3.523929E+0
3.523929E+0
3.523929E+0
3.523929E+0
3.523929E+0
3.371007E+0
3.371007E+0
3.371007E+0
3.371007E+0
3.371007E+0
3.371007E+0
3.218085E+0
3.371007E+0
3.523929E+0
3.676851E+0
3.371007E+0
3.218085E+0
3.218085E+0
3.218085E+0
3.218085E+0
3.218085E+0
3.218085E+0
3.371007E+0
3.065164E+0
2.759320E+0
2.453477E+0
2.300555E+0
2.453477E+0
2.759320E+0
2.759320E+0
2.606398E+0
2.453477E+0
2.606398E+0
2.912242E+0
3.218085E+0
3.218085E+0
3.218085E+0
3.218085E+0
3.371007E+0
3.371007E+0
3.371007E+0
3.523929E+0
3.676851E+0
3.829772E+0
3.982694E+0
3.982694E+0
3.982694E+0
3.829772E+0
3.829772E+0
3.829772E+0
4.135616E+0
4.441459E+0
4.288537E+0
3.829772E+0
3.676851E+0
3.829772E+0
4.135616E+0
4.441459E+0
4.594381E+0
4.594381E+0
4.747303E+0
4.747303E+0
4.594381E+0
4.441459E+0
4.135616E+0
4.135616E+0
4.441459E+0
4.594381E+0
4.900225E+0
5.053146E+0
4.900225E+0
4.747303E+0
4.747303E+0
4.900225E+0
4.747303E+0
4.594381E+0
4.441459E+0
4.441459E+0
4.594381E+0
4.747303E+0
4.747303E+0
4.747303E+0
4.900225E+0
4.900225E+0
5.053146E+0
5.053146E+0
5.053146E+0
5.053146E+0
4.747303E+0
4.594381E+0
4.594381E+0
4.900225E+0
5.053146E+0
5.053146E+0
5.053146E+0
5.053146E+0
5.206068E+0
5.206068E+0
5.206068E+0
5.206068E+0
5.053146E+0
5.206068E+0
5.358990E+0
5.358990E+0
5.206068E+0
4.900225E+0
4.747303E+0
4.747303E+0
4.747303E+0
4.900225E+0
5.053146E+0
5.206068E+0
5.053146E+0
5.053146E+0
5.206068E+0
5.358990E+0
5.358990E+0
5.358990E+0
5.511912E+0
5.664833E+0
5.664833E+0
5.664833E+0
5.664833E+0
5.664833E+0
5.664833E+0
5.358990E+0
5.053146E+0
5.206068E+0
5.358990E+0
5.358990E+0
5.206068E+0
5.206068E+0
5.358990E+0
5.358990E+0
5.511912E+0
5.511912E+0
5.511912E+0
5.358990E+0
5.511912E+0
5.511912E+0
5.664833E+0
5.664833E+0
5.664833E+0
5.817755E+0
5.817755E+0
5.970676E+0
5.970676E+0
5.817755E+0
5.664833E+0
5.511912E+0
5.511912E+0
5.511912E+0
5.511912E+0
5.511912E+0
5.511912E+0
5.511912E+0
5.358990E+0
5.358990E+0
5.358990E+0
5.511912E+0
5.664833E+0
5.817755E+0
5.817755E+0
5.817755E+0
5.664833E+0
5.511912E+0
5.511912E+0
5.664833E+0
5.817755E+0
5.970676E+0
5.970676E+0
5.970676E+0
5.970676E+0
6.123599E+0
6.276520E+0
6.429442E+0
6.276520E+0
5.970676E+0
5.817755E+0
5.664833E+0
5.970676E+0
6.276520E+0
6.276520E+0
6.123599E+0
6.123599E+0
6.123599E+0
6.582364E+0
6.888207E+0
7.346973E+0
7.346973E+0
7.194051E+0
6.888207E+0
6.735286E+0
7.041128E+0
7.041128E+0
7.041128E+0
7.041128E+0
7.194051E+0
7.346973E+0
7.499894E+0
7.499894E+0
7.346973E+0
7.041128E+0
6.735286E+0
6.888207E+0
7.041128E+0
7.346973E+0
7.499894E+0
7.499894E+0
7.499894E+0
7.805738E+0
7.958660E+0
7.958660E+0
7.805738E+0
7.805738E+0
7.958660E+0
8.111581E+0
8.264503E+0
8.264503E+0
8.264503E+0
8.111581E+0
8.417425E+0
8.723268E+0
9.182034E+0
9.487877E+0
9.793721E+0
9.793721E+0
9.793721E+0
9.793721E+0
9.793721E+0
9.793721E+0
9.793721E+0
9.487877E+0
9.029112E+0
8.723268E+0
9.029112E+0
9.487877E+0
9.640799E+0
9.487877E+0
9.334954E+0
9.334954E+0
9.640799E+0
1.009956E+1
1.040541E+1
1.040541E+1
1.055833E+1
1.101709E+1
1.117002E+1
1.117002E+1
1.132294E+1
1.147586E+1
1.162878E+1
1.178170E+1
1.178170E+1
1.162878E+1
1.147586E+1
1.132294E+1
1.132294E+1
1.162878E+1
1.178170E+1
1.178170E+1
1.178170E+1
1.178170E+1
1.178170E+1
1.178170E+1
1.193463E+1
1.178170E+1
1.178170E+1
1.208755E+1
1.239339E+1
1.254631E+1
1.254631E+1
1.239339E+1
1.224047E+1
1.239339E+1
1.254631E+1
1.254631E+1
1.254631E+1
1.254631E+1
1.285216E+1
1.285216E+1
1.269923E+1
1.254631E+1
1.254631E+1
1.269923E+1
1.254631E+1
1.239339E+1
1.239339E+1
1.254631E+1
1.269923E+1
1.285216E+1
1.269923E+1
1.254631E+1
1.239339E+1
1.254631E+1
1.285216E+1
1.285216E+1
1.254631E+1
1.239339E+1
1.224047E+1
1.208755E+1
1.224047E+1
1.239339E+1
1.239339E+1
1.224047E+1
1.208755E+1
1.193463E+1
1.178170E+1
1.178170E+1
1.178170E+1
1.178170E+1
1.132294E+1
1.071125E+1
1.025249E+1
1.025249E+1
1.055833E+1
1.132294E+1
1.224047E+1
1.285216E+1
1.315800E+1
1.315800E+1
1.285216E+1
1.239339E+1
1.208755E+1
1.193463E+1
1.178170E+1
1.178170E+1
1.178170E+1
1.208755E+1
1.239339E+1
1.269923E+1
1.315800E+1
1.315800E+1
1.300508E+1
1.285216E+1
1.285216E+1
1.269923E+1
1.269923E+1
1.285216E+1
1.300508E+1
1.346384E+1
1.407553E+1
1.438137E+1
1.422845E+1
1.376969E+1
1.315800E+1
1.269923E+1
1.254631E+1
1.285216E+1
1.331092E+1
1.392261E+1
1.453430E+1
1.499306E+1
1.499306E+1
1.499306E+1
1.468722E+1
1.438137E+1
1.422845E+1
1.407553E+1
1.392261E+1
1.392261E+1
1.422845E+1
1.438137E+1
1.438137E+1
1.422845E+1
1.422845E+1
1.453430E+1
1.468722E+1
1.453430E+1
1.407553E+1
1.376969E+1
1.361677E+1
1.376969E+1
1.407553E+1
1.453430E+1
1.453430E+1
1.453430E+1
1.453430E+1
1.438137E+1
1.438137E+1
1.422845E+1
1.422845E+1
1.422845E+1
1.438137E+1
1.453430E+1
1.453430E+1
1.468722E+1
1.484014E+1
1.499306E+1
1.484014E+1
1.468722E+1
1.484014E+1
1.499306E+1
1.514598E+1
1.514598E+1
1.499306E+1
1.499306E+1
1.514598E+1
1.514598E+1
1.514598E+1
1.484014E+1
1.468722E+1
1.468722E+1
1.484014E+1
1.499306E+1
1.453430E+1
1.361677E+1
1.254631E+1
1.162878E+1
1.086417E+1
1.009956E+1
9.334954E+0
8.723268E+0
8.417425E+0
8.570347E+0
8.723268E+0
8.570347E+0
8.570347E+0
8.417425E+0
8.570347E+0
8.723268E+0
8.417425E+0
7.958660E+0
7.499894E+0
7.041128E+0
6.429442E+0
5.970676E+0
5.358990E+0
5.053146E+0
4.900225E+0
4.900225E+0
5.053146E+0
5.206068E+0
5.358990E+0
5.358990E+0
5.358990E+0
5.817755E+0
6.276520E+0
6.735286E+0
6.888207E+0
7.041128E+0
7.041128E+0
6.888207E+0
6.735286E+0
6.276520E+0
5.358990E+0
4.441459E+0
3.371007E+0
2.300555E+0
1.383024E+0
9.242591E-1
9.242591E-1
9.242591E-1
7.713373E-1
4.654938E-1
4.654938E-1
9.242591E-1
1.535946E+0
2.300555E+0
3.065164E+0
3.829772E+0
4.594381E+0
5.358990E+0
5.511912E+0
5.358990E+0
5.206068E+0
4.900225E+0
4.441459E+0
3.523929E+0
2.606398E+0
1.841790E+0
1.383024E+0
1.383024E+0
1.841790E+0
2.453477E+0
2.912242E+0
3.371007E+0
3.676851E+0
3.982694E+0
4.441459E+0
4.747303E+0
4.747303E+0
4.594381E+0
4.441459E+0
4.135616E+0
3.982694E+0
3.982694E+0
3.982694E+0
4.135616E+0
4.288537E+0
4.594381E+0
4.441459E+0
3.982694E+0
3.218085E+0
2.759320E+0
2.759320E+0
2.606398E+0
2.453477E+0
2.300555E+0
2.147633E+0
2.147633E+0
2.147633E+0
1.994711E+0
2.300555E+0
2.759320E+0
3.065164E+0
3.065164E+0
2.606398E+0
2.300555E+0
1.994711E+0
1.841790E+0
1.841790E+0
1.688868E+0
1.077181E+0
6.728573E-3
-1.369567E+0
-3.510472E+0
-7.180594E+0
-1.299162E+1
-1.987310E+1
-2.568413E+1
-3.027178E+1
-3.363606E+1
-3.531819E+1
-3.501235E+1
-3.256560E+1
-2.935425E+1
-2.660166E+1
-2.507244E+1
-2.476660E+1
-2.568413E+1
-2.721334E+1
-2.889548E+1
-3.042470E+1
-3.118931E+1
-3.103639E+1
-3.057762E+1
-3.057762E+1
-3.103639E+1
-3.134223E+1
-3.149515E+1
-3.164807E+1
-3.195391E+1
-3.225976E+1
-3.302437E+1
-3.378898E+1
-3.455358E+1
-3.501235E+1
-3.531819E+1
-3.531819E+1
-3.531819E+1
-3.516527E+1
-3.516527E+1
-3.470651E+1
-3.302437E+1
-3.042470E+1
-2.858964E+1
-2.553120E+1
-1.620298E+1
-4.520367E-1
1.254631E+1
1.392261E+1
6.429442E+0
-7.578803E-1
-2.440019E+0
-1.369567E+0
-1.981254E+0
-5.957220E+0
-1.115656E+1
-1.681466E+1
-2.247277E+1
-2.858964E+1
-3.562404E+1
-4.235259E+1
-4.648148E+1
-4.739901E+1
-4.525811E+1
-4.021169E+1
-3.455358E+1
-3.118931E+1
-2.981301E+1
-2.828380E+1
-2.858964E+1
-3.333021E+1
-4.204675E+1
-5.336296E+1
-5.947983E+1
-4.846947E+1
-1.681466E+1
2.294499E+1
4.695371E+1
4.114268E+1
1.499306E+1
-1.222701E+1
-2.858964E+1
-3.333021E+1
-3.134223E+1
-2.614289E+1
-1.910849E+1
-1.130948E+1
-5.498454E+0
-3.510472E+0
-3.969237E+0
-6.263063E+0
-1.207409E+1
-2.124940E+1
-2.858964E+1
-3.027178E+1
-2.690750E+1
-2.124940E+1
-1.543837E+1
-1.023903E+1
-5.651376E+0
-6.049585E-1
5.053146E+0
9.793721E+0
1.178170E+1
1.040541E+1
6.429442E+0
1.535946E+0
-3.204628E+0
-6.874750E+0
-9.321499E+0
-1.054487E+1
-1.100364E+1
-1.130948E+1
-1.130948E+1
-1.100364E+1
-1.023903E+1
-9.933186E+0
-1.054487E+1
-1.192117E+1
-1.237993E+1
-1.039195E+1
-6.415986E+0
-4.520367E-1
6.582364E+0
1.239339E+1
1.606351E+1
1.774565E+1
1.820442E+1
1.713396E+1
1.376969E+1
8.264503E+0
1.077181E+0
-6.415986E+0
-1.283870E+1
-1.727343E+1
-1.972018E+1
-2.033186E+1
-1.956726E+1
-1.788512E+1
-1.589713E+1
-1.360331E+1
-1.100364E+1
-7.486437E+0
-3.510472E+0
6.728573E-3
1.994711E+0
2.453477E+0
1.841790E+0
1.077181E+0
6.184155E-1
9.242591E-1
1.230103E+0
1.535946E+0
1.383024E+0
1.383024E+0
1.688868E+0
2.300555E+0
3.065164E+0
3.676851E+0
3.982694E+0
4.135616E+0
3.982694E+0
3.829772E+0
3.218085E+0
1.383024E+0
-2.287098E+0
-7.180594E+0
-1.268578E+1
-1.742635E+1
-2.124940E+1
-2.369614E+1
-2.491952E+1
-2.461367E+1
-2.308446E+1
-2.079063E+1
-1.788512E+1
-1.436792E+1
-1.054487E+1
-5.957220E+0
4.654938E-1
1.040541E+1
2.187454E+1
2.799141E+1
2.386252E+1
1.269923E+1
2.300555E+0
-3.204628E+0
-4.580924E+0
-4.275080E+0
-2.898785E+0
-9.108021E-1
6.184155E-1
1.994711E+0
2.759320E+0
2.606398E+0
3.125720E-1
-4.580924E+0
-1.161533E+1
-1.880265E+1
-2.782503E+1
-4.938699E+1
-8.715867E+1
-1.307414E+2
-1.579614E+2
-1.506212E+2
-1.130024E+2
-6.682007E+1
-3.317729E+1
-1.926141E+1
-1.605006E+1
-7.333515E+0
1.117002E+1
2.829725E+1
3.487289E+1
3.579042E+1
4.129560E+1
5.077675E+1
6.025790E+1
7.295040E+1
9.038349E+1
1.038406E+2
1.023114E+2
8.931303E+1
7.998481E+1
8.120818E+1
8.319616E+1
7.738514E+1
6.622185E+1
5.597609E+1
4.970630E+1
4.771832E+1
5.016507E+1
5.322350E+1
5.368226E+1
5.261181E+1
5.184720E+1
4.710663E+1
3.104984E+1
5.817755E+0
-1.742635E+1
-2.874256E+1
-2.920133E+1
-2.598997E+1
-1.941433E+1
-5.039689E+0
1.361677E+1
2.768556E+1
3.517873E+1
4.068392E+1
4.771832E+1
5.429395E+1
5.505856E+1
4.894169E+1
3.946054E+1
3.135569E+1
2.569758E+1
2.049824E+1
1.591059E+1
1.529890E+1
1.942779E+1
2.478005E+1
2.783849E+1
2.936770E+1
3.135569E+1
3.380244E+1
3.517873E+1
3.533166E+1
3.517873E+1
3.563750E+1
3.670795E+1
3.854301E+1
4.160145E+1
4.588326E+1
5.001214E+1
5.352934E+1
5.674070E+1
5.979914E+1
6.255172E+1
6.469263E+1
6.637477E+1
6.790399E+1
6.958613E+1
7.126827E+1
7.249164E+1
7.325625E+1
7.340917E+1
7.295040E+1
7.218580E+1
7.172704E+1
7.172704E+1
7.187995E+1
7.218580E+1
7.218580E+1
7.218580E+1
7.233872E+1
7.233872E+1
7.218580E+1
7.249164E+1
7.264456E+1
7.264456E+1
7.218580E+1
7.157411E+1
7.080950E+1
7.004489E+1
6.928028E+1
6.820983E+1
6.713937E+1
6.591601E+1
6.484555E+1
6.408094E+1
6.362218E+1
6.316341E+1
6.285757E+1
6.255172E+1
6.239880E+1
6.239880E+1
6.239880E+1
6.239880E+1
6.255172E+1
6.285757E+1
6.346925E+1
6.423387E+1
6.561016E+1
6.775107E+1
7.080950E+1
7.432670E+1
7.753806E+1
8.013772E+1
8.243155E+1
8.472538E+1
8.717213E+1
8.931303E+1
9.084225E+1
9.206563E+1
9.267731E+1
9.298316E+1
9.267731E+1
9.221854E+1
9.160686E+1
9.099517E+1
9.038349E+1
8.977180E+1
8.900719E+1
8.808966E+1
8.717213E+1
8.640752E+1
8.548999E+1
8.472538E+1
8.396077E+1
8.365493E+1
8.396077E+1
8.411370E+1
8.411370E+1
8.396077E+1
8.396077E+1
8.411370E+1
8.426662E+1
8.441953E+1
8.457246E+1
8.472538E+1
8.472538E+1
8.441953E+1
8.441953E+1
8.457246E+1
8.457246E+1
8.426662E+1
8.365493E+1
8.304324E+1
8.258448E+1
8.243155E+1
8.243155E+1
8.227863E+1
8.197279E+1
8.181987E+1
8.197279E+1
8.212571E+1
8.227863E+1
8.243155E+1
8.273739E+1
8.319616E+1
8.350201E+1
8.396077E+1
8.441953E+1
8.518415E+1
8.610168E+1
8.671336E+1
8.717213E+1
8.778381E+1
8.824258E+1
8.870135E+1
8.885427E+1
8.916011E+1
8.961887E+1
9.007764E+1
9.023056E+1
9.053641E+1
9.084225E+1
9.099517E+1
9.084225E+1
9.068933E+1
9.068933E+1
9.053641E+1
9.038349E+1
8.992472E+1
8.946595E+1
8.885427E+1
8.854842E+1
8.839551E+1
8.839551E+1
8.839551E+1
8.854842E+1
8.839551E+1
8.808966E+1
8.808966E+1
8.808966E+1
8.793674E+1
8.763089E+1
8.732504E+1
8.686628E+1
8.640752E+1
8.579584E+1
8.518415E+1
8.426662E+1
8.319616E+1
8.197279E+1
8.090234E+1
7.998481E+1
7.937312E+1
7.906728E+1
7.906728E+1
7.952604E+1
8.044357E+1
8.136110E+1
8.258448E+1
8.350201E+1
8.411370E+1
8.472538E+1
8.548999E+1
8.594875E+1
8.625460E+1
8.625460E+1
8.625460E+1
8.610168E+1
8.594875E+1
8.579584E+1
8.548999E+1
8.518415E+1
8.472538E+1
8.441953E+1
8.441953E+1
8.441953E+1
8.457246E+1
8.441953E+1
8.441953E+1
8.441953E+1
8.441953E+1
8.441953E+1
8.441953E+1
8.426662E+1
8.411370E+1
8.411370E+1
8.396077E+1
8.380785E+1
8.365493E+1
8.350201E+1
8.334908E+1
8.304324E+1
8.289032E+1
8.289032E+1
8.289032E+1
8.289032E+1
8.304324E+1
8.304324E+1
8.304324E+1
8.304324E+1
8.304324E+1
8.334908E+1
8.380785E+1
8.457246E+1
8.548999E+1
8.625460E+1
8.671336E+1
8.656044E+1
8.610168E+1
8.548999E+1
8.503122E+1
8.487830E+1
8.487830E+1
8.487830E+1
8.487830E+1
8.472538E+1
8.457246E+1
8.411370E+1
8.396077E+1
8.396077E+1
8.411370E+1
8.426662E+1
8.441953E+1
8.457246E+1
8.487830E+1
8.503122E+1
8.503122E+1
8.487830E+1
8.472538E+1
8.487830E+1
8.487830E+1
8.472538E+1
8.426662E+1
8.396077E+1
8.411370E+1
8.411370E+1
8.426662E+1
8.411370E+1
8.411370E+1
8.396077E+1
8.380785E+1
8.380785E+1
8.365493E+1
8.350201E+1
8.334908E+1
8.334908E+1
8.334908E+1
8.319616E+1
8.304324E+1
8.273739E+1
8.243155E+1
8.243155E+1
8.258448E+1
8.258448E+1
8.212571E+1
8.197279E+1
8.212571E+1
8.212571E+1
8.227863E+1
8.227863E+1
8.227863E+1
8.227863E+1
8.258448E+1
8.289032E+1
8.289032E+1
8.273739E+1
8.243155E+1
8.227863E+1
8.243155E+1
8.273739E+1
8.289032E+1
8.304324E+1
8.304324E+1
8.319616E+1
8.319616E+1
8.304324E+1
8.304324E+1
8.289032E+1
8.304324E+1
8.319616E+1
8.350201E+1
8.365493E+1
8.365493E+1
8.350201E+1
8.319616E+1
8.334908E+1
8.365493E+1
8.380785E+1
8.380785E+1
8.380785E+1
8.380785E+1
8.396077E+1
8.426662E+1
8.426662E+1
8.411370E+1
8.396077E+1
8.396077E+1
8.396077E+1
8.396077E+1
8.411370E+1
8.396077E+1
8.396077E+1
8.411370E+1
8.426662E+1
8.441953E+1
8.472538E+1
8.503122E+1
8.533707E+1
8.518415E+1
8.487830E+1
8.472538E+1
8.472538E+1
8.487830E+1
8.503122E+1
8.487830E+1
8.472538E+1
8.457246E+1
8.457246E+1
8.472538E+1
8.472538E+1
8.457246E+1
8.457246E+1
8.472538E+1
8.487830E+1
8.503122E+1
8.487830E+1
8.457246E+1
8.457246E+1
8.472538E+1
8.503122E+1
8.503122E+1
8.472538E+1
8.457246E+1
8.426662E+1
8.426662E+1
8.426662E+1
8.457246E+1
8.457246E+1
8.441953E+1
8.426662E+1
8.426662E+1
8.441953E+1
8.441953E+1
8.426662E+1
8.396077E+1
8.380785E+1
8.365493E+1
8.365493E+1
8.380785E+1
8.380785E+1
8.380785E+1
8.365493E+1
8.365493E+1
8.334908E+1
8.304324E+1
8.273739E+1
8.273739E+1
8.273739E+1
8.258448E+1
8.243155E+1
8.227863E+1
8.212571E+1
8.197279E+1
8.181987E+1
8.197279E+1
8.197279E+1
8.197279E+1
8.181987E+1
8.181987E+1
8.166695E+1
8.166695E+1
8.136110E+1
8.074942E+1
8.013772E+1
7.983188E+1
7.983188E+1
7.967896E+1
7.922020E+1
7.876143E+1
7.830267E+1
7.814974E+1
7.799683E+1
7.769098E+1
7.769098E+1
7.769098E+1
7.769098E+1
7.769098E+1
7.753806E+1
7.723221E+1
7.707929E+1
7.692637E+1
7.692637E+1
7.677345E+1
7.662053E+1
7.631469E+1
7.616176E+1
7.585592E+1
7.570300E+1
7.555007E+1
7.524423E+1
7.493839E+1
7.447963E+1
7.417378E+1
7.386793E+1
7.340917E+1
7.295040E+1
7.233872E+1
7.203288E+1
7.203288E+1
7.187995E+1
7.172704E+1
7.126827E+1
7.080950E+1
7.050366E+1
7.035074E+1
7.035074E+1
7.035074E+1
7.050366E+1
7.035074E+1
7.019781E+1
6.989197E+1
6.989197E+1
6.989197E+1
7.004489E+1
7.019781E+1
7.019781E+1
7.004489E+1
6.989197E+1
6.973904E+1
6.973904E+1
6.973904E+1
6.989197E+1
6.989197E+1
6.973904E+1
6.943321E+1
6.943321E+1
6.958613E+1
6.958613E+1
6.958613E+1
6.958613E+1
6.943321E+1
6.943321E+1
6.958613E+1
6.943321E+1
6.943321E+1
6.943321E+1
6.973904E+1
6.989197E+1
7.004489E+1
7.019781E+1
7.035074E+1
7.050366E+1
7.080950E+1
7.096242E+1
7.096242E+1
7.080950E+1
7.096242E+1
7.111535E+1
7.142119E+1
7.172704E+1
7.203288E+1
7.218580E+1
7.218580E+1
7.218580E+1
7.218580E+1
7.218580E+1
7.218580E+1
7.218580E+1
7.233872E+1
7.264456E+1
7.279749E+1
7.279749E+1
7.279749E+1
7.279749E+1
7.295040E+1
7.325625E+1
7.356209E+1
7.356209E+1
7.371502E+1
7.402086E+1
7.432670E+1
7.463254E+1
7.493839E+1
7.524423E+1
7.555007E+1
7.585592E+1
7.585592E+1
7.600884E+1
7.616176E+1
7.646760E+1
7.662053E+1
7.677345E+1
7.677345E+1
7.677345E+1
7.692637E+1
7.707929E+1
7.723221E+1
7.753806E+1
7.769098E+1
7.784390E+1
7.799683E+1
7.814974E+1
7.814974E+1
7.845559E+1
7.876143E+1
7.891436E+1
7.906728E+1
7.922020E+1
7.967896E+1
8.029065E+1
8.059649E+1
8.059649E+1
8.059649E+1
8.090234E+1
8.120818E+1
8.151402E+1
8.181987E+1
8.197279E+1
8.212571E+1
8.227863E+1
8.258448E+1
8.273739E+1
8.273739E+1
8.304324E+1
8.334908E+1
8.365493E+1
8.380785E+1
8.380785E+1
8.396077E+1
8.426662E+1
8.457246E+1
8.457246E+1
8.457246E+1
8.457246E+1
8.503122E+1
8.548999E+1
8.579584E+1
8.610168E+1
8.640752E+1
8.671336E+1
8.686628E+1
8.701921E+1
8.717213E+1
8.732504E+1
8.732504E+1
8.747798E+1
8.763089E+1
8.793674E+1
8.808966E+1
8.808966E+1
8.824258E+1
8.854842E+1
8.885427E+1
8.885427E+1
8.900719E+1
8.900719E+1
8.916011E+1
8.931303E+1
8.961887E+1
8.977180E+1
9.007764E+1
9.038349E+1
9.053641E+1
9.068933E+1
9.068933E+1
9.084225E+1
9.099517E+1
9.099517E+1
9.084225E+1
9.068933E+1
9.068933E+1
9.084225E+1
9.114809E+1
9.160686E+1
9.191270E+1
9.175978E+1
9.145394E+1
9.145394E+1
9.191270E+1
9.237147E+1
9.252439E+1
9.237147E+1
9.206563E+1
9.206563E+1
9.237147E+1
9.267731E+1
9.283023E+1
9.267731E+1
9.252439E+1
9.252439E+1
9.237147E+1
9.237147E+1
9.252439E+1
9.252439E+1
9.283023E+1
9.313607E+1
9.328900E+1
9.313607E+1
9.298316E+1
9.298316E+1
9.298316E+1
9.328900E+1
9.328900E+1
9.313607E+1
9.313607E+1
9.344192E+1
9.344192E+1
9.328900E+1
9.313607E+1
9.313607E+1
9.328900E+1
9.328900E+1
9.344192E+1
9.359484E+1
9.344192E+1
9.328900E+1
9.313607E+1
9.298316E+1
9.298316E+1
9.313607E+1
9.328900E+1
9.328900E+1
9.313607E+1
9.328900E+1
9.344192E+1
9.328900E+1
9.313607E+1
9.298316E+1
9.298316E+1
9.313607E+1
9.313607E+1
9.313607E+1
9.298316E+1
9.298316E+1
9.313607E+1
9.313607E+1
9.328900E+1
9.328900E+1
9.298316E+1
9.283023E+1
9.298316E+1
9.328900E+1
9.344192E+1
9.344192E+1
9.313607E+1
9.313607E+1
9.328900E+1
9.328900E+1
9.313607E+1
9.313607E+1
9.328900E+1
9.359484E+1
9.359484E+1
9.359484E+1
9.359484E+1
9.359484E+1
9.374777E+1
9.374777E+1
9.374777E+1
9.359484E+1
9.359484E+1
9.359484E+1
9.359484E+1
9.359484E+1
9.374777E+1
9.390069E+1
9.359484E+1
9.344192E+1
9.344192E+1
9.374777E+1
9.390069E+1
9.374777E+1
9.374777E+1
9.374777E+1
9.390069E+1
9.390069E+1
9.374777E+1
9.374777E+1
9.374777E+1
9.374777E+1
9.405360E+1
9.435945E+1
9.435945E+1
9.420653E+1
9.390069E+1
9.405360E+1
9.435945E+1
9.451237E+1
9.435945E+1
9.420653E+1
9.405360E+1
9.420653E+1
9.435945E+1
9.435945E+1
9.435945E+1
9.435945E+1
9.451237E+1
9.451237E+1
9.451237E+1
9.451237E+1
9.451237E+1
9.435945E+1
9.435945E+1
9.435945E+1
9.466530E+1
9.466530E+1
9.481821E+1
9.481821E+1
9.466530E+1
9.451237E+1
9.466530E+1
9.466530E+1
9.481821E+1
9.497114E+1
9.512406E+1
9.527698E+1
9.512406E+1
9.466530E+1
9.451237E+1
9.466530E+1
9.481821E+1
9.497114E+1
9.466530E+1
9.451237E+1
9.466530E+1
9.497114E+1
9.512406E+1
9.497114E+1
9.466530E+1
9.466530E+1
9.481821E+1
9.466530E+1
9.451237E+1
9.451237E+1
9.451237E+1
9.451237E+1
9.451237E+1
9.451237E+1
9.451237E+1
9.466530E+1
9.466530E+1
9.466530E+1
9.451237E+1
9.451237E+1
9.451237E+1
9.451237E+1
9.451237E+1
9.451237E+1
9.451237E+1
9.451237E+1
9.451237E+1
9.435945E+1
9.435945E+1
9.435945E+1
9.435945E+1
9.451237E+1
9.435945E+1
9.420653E+1
9.420653E+1
9.451237E+1
9.451237E+1
9.420653E+1
9.405360E+1
9.405360E+1
9.405360E+1
9.405360E+1
9.390069E+1
9.374777E+1
9.390069E+1
9.405360E+1
9.405360E+1
9.390069E+1
9.390069E+1
9.405360E+1
9.390069E+1
9.359484E+1
9.328900E+1
9.328900E+1
9.359484E+1
9.374777E+1
9.374777E+1
9.344192E+1
9.328900E+1
9.344192E+1
9.359484E+1
9.344192E+1
9.298316E+1
9.283023E+1
9.283023E+1
9.283023E+1
9.252439E+1
9.237147E+1
9.221854E+1
9.237147E+1
9.267731E+1
9.267731E+1
9.267731E+1
9.252439E+1
9.221854E+1
9.206563E+1
9.191270E+1
9.191270E+1
9.175978E+1
9.175978E+1
9.175978E+1
9.160686E+1
9.130102E+1
9.114809E+1
9.114809E+1
9.145394E+1
9.160686E+1
9.145394E+1
9.114809E+1
9.099517E+1
9.084225E+1
9.053641E+1
9.038349E+1
9.038349E+1
9.053641E+1
9.053641E+1
9.038349E+1
9.007764E+1
9.007764E+1
9.007764E+1
8.992472E+1
8.961887E+1
8.931303E+1
8.916011E+1
8.900719E+1
8.885427E+1
8.870135E+1
8.870135E+1
8.870135E+1
8.854842E+1
8.839551E+1
8.824258E+1
8.824258E+1
8.793674E+1
8.747798E+1
8.732504E+1
8.732504E+1
8.732504E+1
8.717213E+1
8.701921E+1
8.701921E+1
8.686628E+1
8.671336E+1
8.625460E+1
8.594875E+1
8.579584E+1
8.564291E+1
8.548999E+1
8.533707E+1
8.518415E+1
8.518415E+1
8.503122E+1
8.487830E+1
8.457246E+1
8.441953E+1
8.396077E+1
8.350201E+1
8.334908E+1
8.334908E+1
8.334908E+1
8.319616E+1
8.273739E+1
8.243155E+1
8.243155E+1
8.258448E+1
8.243155E+1
8.197279E+1
8.166695E+1
8.151402E+1
8.136110E+1
8.120818E+1
8.090234E+1
8.074942E+1
8.059649E+1
8.044357E+1
8.029065E+1
8.013772E+1
7.998481E+1
7.983188E+1
7.967896E+1
7.952604E+1
7.922020E+1
7.891436E+1
7.876143E+1
7.860851E+1
7.845559E+1
7.814974E+1
7.784390E+1
7.784390E+1
7.769098E+1
7.753806E+1
7.753806E+1
7.738514E+1
7.723221E+1
7.692637E+1
7.677345E+1
7.677345E+1
7.677345E+1
7.646760E+1
7.616176E+1
7.600884E+1
7.600884E+1
7.585592E+1
7.570300E+1
7.555007E+1
7.555007E+1
7.539716E+1
7.524423E+1
7.509131E+1
7.493839E+1
7.478546E+1
7.447963E+1
7.417378E+1
7.386793E+1
7.386793E+1
7.371502E+1
7.371502E+1
7.371502E+1
7.356209E+1
7.325625E+1
7.295040E+1
7.295040E+1
7.295040E+1
7.279749E+1
7.264456E+1
7.233872E+1
7.218580E+1
7.218580E+1
7.233872E+1
7.218580E+1
7.203288E+1
7.187995E+1
7.142119E+1
7.111535E+1
7.096242E+1
7.111535E+1
7.126827E+1
7.126827E+1
7.126827E+1
7.111535E+1
7.080950E+1
7.050366E+1
7.019781E+1
7.004489E+1
7.004489E+1
7.019781E+1
7.004489E+1
6.989197E+1
6.973904E+1
6.958613E+1
6.943321E+1
6.928028E+1
6.912737E+1
6.912737E+1
6.897444E+1
6.897444E+1
6.897444E+1
6.897444E+1
6.882152E+1
6.866860E+1
6.851567E+1
6.836275E+1
6.820983E+1
6.790399E+1
6.775107E+1
6.759814E+1
6.759814E+1
6.759814E+1
6.759814E+1
6.744522E+1
6.729230E+1
6.713937E+1
6.698646E+1
6.698646E+1
6.698646E+1
6.683354E+1
6.668061E+1
6.637477E+1
6.637477E+1
6.622185E+1
6.622185E+1
6.637477E+1
6.637477E+1
6.637477E+1
6.606893E+1
6.576308E+1
6.576308E+1
6.576308E+1
6.576308E+1
6.576308E+1
6.561016E+1
6.545724E+1
6.530432E+1
6.515139E+1
6.515139E+1
6.499848E+1
6.484555E+1
6.484555E+1
6.499848E+1
6.499848E+1
6.469263E+1
6.423387E+1
6.408094E+1
6.423387E+1
6.453971E+1
6.453971E+1
6.423387E+1
6.408094E+1
6.392802E+1
6.392802E+1
6.392802E+1
6.392802E+1
6.392802E+1
6.377510E+1
6.362218E+1
6.346925E+1
6.346925E+1
6.346925E+1
6.346925E+1
6.346925E+1
6.346925E+1
6.331634E+1
6.316341E+1
6.316341E+1
6.316341E+1
6.316341E+1
6.316341E+1
6.316341E+1
6.316341E+1
6.301049E+1
6.301049E+1
6.285757E+1
6.285757E+1
6.285757E+1
6.301049E+1
6.316341E+1
6.301049E+1
6.270465E+1
6.239880E+1
6.239880E+1
6.270465E+1
6.285757E+1
6.270465E+1
6.239880E+1
6.224589E+1
6.239880E+1
6.270465E+1
6.270465E+1
6.239880E+1
6.224589E+1
6.224589E+1
6.239880E+1
6.224589E+1
6.239880E+1
6.255172E+1
6.255172E+1
6.239880E+1
6.239880E+1
6.239880E+1
6.255172E+1
6.255172E+1
6.239880E+1
6.224589E+1
6.224589E+1
6.224589E+1
6.209296E+1
6.209296E+1
6.239880E+1
6.270465E+1
6.255172E+1
6.239880E+1
6.224589E+1
6.239880E+1
6.239880E+1
6.239880E+1
6.239880E+1
6.239880E+1
6.239880E+1
6.239880E+1
6.239880E+1
6.239880E+1
6.239880E+1
6.239880E+1
6.239880E+1
6.239880E+1
6.255172E+1
6.270465E+1
6.255172E+1
6.239880E+1
6.239880E+1
6.239880E+1
6.239880E+1
6.239880E+1
6.224589E+1
6.224589E+1
6.239880E+1
6.239880E+1
6.255172E+1
6.255172E+1
6.224589E+1
6.194004E+1
6.178712E+1
6.178712E+1
6.178712E+1
6.194004E+1
6.209296E+1
6.239880E+1
6.239880E+1
6.255172E+1
6.239880E+1
6.239880E+1
6.224589E+1
6.224589E+1
6.209296E+1
6.209296E+1
6.224589E+1
6.255172E+1
6.239880E+1
6.224589E+1
6.224589E+1
6.224589E+1
6.255172E+1
6.270465E+1
6.285757E+1
6.270465E+1
6.255172E+1
6.255172E+1
6.239880E+1
6.255172E+1
6.255172E+1
6.285757E+1
6.301049E+1
6.301049E+1
6.301049E+1
6.285757E+1
6.270465E+1
6.285757E+1
6.301049E+1
6.301049E+1
6.285757E+1
6.270465E+1
6.270465E+1
6.285757E+1
6.285757E+1
6.301049E+1
6.301049E+1
6.285757E+1
6.285757E+1
6.301049E+1
6.301049E+1
6.301049E+1
6.270465E+1
6.255172E+1
6.239880E+1
6.255172E+1
6.285757E+1
6.301049E+1
6.301049E+1
6.285757E+1
6.255172E+1
6.239880E+1
6.239880E+1
6.209296E+1
6.194004E+1
6.178712E+1
6.163420E+1
6.178712E+1
6.209296E+1
6.209296E+1
6.194004E+1
6.148127E+1
6.132836E+1
6.148127E+1
6.163420E+1
6.163420E+1
6.132836E+1
6.086959E+1
6.071667E+1
6.071667E+1
6.086959E+1
6.086959E+1
6.071667E+1
6.071667E+1
6.041082E+1
6.025790E+1
6.025790E+1
6.041082E+1
6.056374E+1
6.056374E+1
6.025790E+1
5.995205E+1
5.979914E+1
5.995205E+1
6.010498E+1
6.010498E+1
5.995205E+1
5.995205E+1
5.995205E+1
5.979914E+1
5.979914E+1
5.995205E+1
5.979914E+1
5.964622E+1
5.979914E+1
5.979914E+1
5.979914E+1
5.964622E+1
5.979914E+1
5.995205E+1
5.995205E+1
5.949329E+1
5.934037E+1
5.934037E+1
5.934037E+1
5.918745E+1
5.903452E+1
5.903452E+1
5.903452E+1
5.888160E+1
5.857576E+1
5.857576E+1
5.872868E+1
5.888160E+1
5.888160E+1
5.872868E+1
5.842284E+1
5.842284E+1
5.826992E+1
5.826992E+1
5.811700E+1
5.781115E+1
5.765823E+1
5.765823E+1
5.765823E+1
5.765823E+1
5.765823E+1
5.750531E+1
5.704654E+1
5.689362E+1
5.689362E+1
5.689362E+1
5.689362E+1
5.658778E+1
5.628193E+1
5.628193E+1
5.643486E+1
5.643486E+1
5.597609E+1
5.551733E+1
5.521148E+1
5.521148E+1
5.521148E+1
5.490564E+1
5.459980E+1
5.429395E+1
5.414103E+1
5.414103E+1
5.429395E+1
5.414103E+1
5.383518E+1
5.383518E+1
5.368226E+1
5.368226E+1
5.352934E+1
5.337642E+1
5.337642E+1
5.322350E+1
5.307058E+1
5.322350E+1
5.337642E+1
5.337642E+1
5.322350E+1
5.307058E+1
5.307058E+1
5.291766E+1
5.291766E+1
5.307058E+1
5.307058E+1
5.291766E+1
5.261181E+1
5.245889E+1
5.245889E+1
5.245889E+1
5.215305E+1
5.184720E+1
5.184720E+1
5.184720E+1
5.169428E+1
5.154136E+1
5.138844E+1
5.138844E+1
5.123552E+1
5.092967E+1
5.077675E+1
5.077675E+1
5.092967E+1
5.077675E+1
5.062383E+1
5.016507E+1
4.985922E+1
4.985922E+1
5.001214E+1
4.985922E+1
4.955338E+1
4.909461E+1
4.863585E+1
4.817708E+1
4.771832E+1
4.725955E+1
4.664786E+1
4.618910E+1
4.603618E+1
4.588326E+1
4.557741E+1
4.527157E+1
4.527157E+1
4.527157E+1
4.527157E+1
4.511865E+1
4.511865E+1
4.511865E+1
4.527157E+1
4.527157E+1
4.542449E+1
4.573033E+1
4.573033E+1
4.557741E+1
4.527157E+1
4.496573E+1
4.496573E+1
4.511865E+1
4.511865E+1
4.496573E+1
4.481280E+1
4.496573E+1
4.496573E+1
4.465988E+1
4.450696E+1
4.465988E+1
4.465988E+1
4.465988E+1
4.435404E+1
4.420111E+1
4.420111E+1
4.435404E+1
4.435404E+1
4.420111E+1
4.420111E+1
4.420111E+1
4.435404E+1
4.420111E+1
4.389527E+1
4.374235E+1
4.374235E+1
4.389527E+1
4.389527E+1
4.389527E+1
4.389527E+1
4.404819E+1
4.404819E+1
4.404819E+1
4.404819E+1
4.404819E+1
4.389527E+1
4.374235E+1
4.358943E+1
4.343651E+1
4.313067E+1
4.297774E+1
4.251898E+1
4.190729E+1
4.114268E+1
4.037807E+1
4.007223E+1
3.976639E+1
3.961346E+1
3.961346E+1
3.976639E+1
4.007223E+1
4.037807E+1
4.068392E+1
4.098976E+1
4.129560E+1
4.160145E+1
4.175437E+1
4.190729E+1
4.221313E+1
4.267190E+1
4.297774E+1
4.328359E+1
4.328359E+1
4.343651E+1
4.358943E+1
4.358943E+1
4.328359E+1
4.313067E+1
4.313067E+1
4.313067E+1
4.282482E+1
4.251898E+1
4.190729E+1
4.129560E+1
4.053100E+1
3.961346E+1
3.869594E+1
3.808425E+1
3.777840E+1
3.793132E+1
3.854301E+1
3.961346E+1
4.114268E+1
4.282482E+1
4.435404E+1
4.557741E+1
4.634202E+1
4.680079E+1
4.680079E+1
4.634202E+1
4.573033E+1
4.496573E+1
4.404819E+1
4.313067E+1
4.221313E+1
4.098976E+1
3.976639E+1
3.839009E+1
3.731964E+1
3.609626E+1
3.487289E+1
3.319075E+1
3.120277E+1
2.890894E+1
2.707388E+1
2.630927E+1
2.676803E+1
2.783849E+1
2.890894E+1
2.982647E+1
3.104984E+1
3.242614E+1
3.456704E+1
3.731964E+1
4.053100E+1
4.313067E+1
4.465988E+1
4.527157E+1
4.511865E+1
4.435404E+1
4.328359E+1
4.206021E+1
4.083684E+1
3.946054E+1
3.808425E+1
3.655503E+1
3.533166E+1
3.456704E+1
3.410828E+1
3.395536E+1
3.380244E+1
3.364952E+1
3.334367E+1
3.334367E+1
3.364952E+1
3.395536E+1
3.410828E+1
3.410828E+1
3.410828E+1
3.426120E+1
3.456704E+1
3.441412E+1
3.410828E+1
3.380244E+1
3.364952E+1
3.334367E+1
3.273198E+1
3.212030E+1
3.150861E+1
3.120277E+1
3.089692E+1
3.074400E+1
3.043816E+1
3.013231E+1
2.997939E+1
2.967355E+1
2.936770E+1
2.890894E+1
2.875602E+1
2.860310E+1
2.875602E+1
2.890894E+1
2.921478E+1
2.936770E+1
2.906186E+1
2.875602E+1
2.845017E+1
2.814433E+1
2.753264E+1
2.692096E+1
2.646219E+1
2.646219E+1
2.661511E+1
2.707388E+1
2.768556E+1
2.845017E+1
2.921478E+1
3.013231E+1
3.089692E+1
3.135569E+1
3.181445E+1
3.227322E+1
3.242614E+1
3.242614E+1
3.227322E+1
3.227322E+1
3.196738E+1
3.135569E+1
3.074400E+1
3.043816E+1
3.013231E+1
2.982647E+1
2.952063E+1
2.906186E+1
2.845017E+1
2.783849E+1
2.737972E+1
2.722680E+1
2.707388E+1
2.707388E+1
2.722680E+1
2.753264E+1
2.737972E+1
2.692096E+1
2.661511E+1
2.661511E+1
2.661511E+1
2.646219E+1
2.600343E+1
2.569758E+1
2.554466E+1
2.569758E+1
2.569758E+1
2.569758E+1
2.554466E+1
2.554466E+1
2.554466E+1
2.569758E+1
2.585051E+1
2.600343E+1
2.585051E+1
2.569758E+1
2.554466E+1
2.569758E+1
2.569758E+1
2.539174E+1
2.493297E+1
2.478005E+1
2.493297E+1
2.523882E+1
2.508589E+1
2.493297E+1
2.493297E+1
2.508589E+1
2.523882E+1
2.523882E+1
2.493297E+1
2.493297E+1
2.508589E+1
2.539174E+1
2.554466E+1
2.554466E+1
2.554466E+1
2.554466E+1
2.554466E+1
2.554466E+1
2.539174E+1
2.523882E+1
2.508589E+1
2.508589E+1
2.523882E+1
2.523882E+1
2.508589E+1
2.493297E+1
2.462713E+1
2.462713E+1
2.462713E+1
2.447421E+1
2.416837E+1
2.401544E+1
2.401544E+1
2.401544E+1
2.355668E+1
2.294499E+1
2.263915E+1
2.294499E+1
2.325084E+1
2.340376E+1
2.309791E+1
2.263915E+1
2.233331E+1
2.218038E+1
2.187454E+1
2.172162E+1
2.141577E+1
2.126285E+1
2.141577E+1
2.141577E+1
2.141577E+1
2.126285E+1
2.110993E+1
2.095701E+1
2.080409E+1
2.080409E+1
2.065117E+1
2.049824E+1
2.049824E+1
2.049824E+1
2.034532E+1
2.019240E+1
2.019240E+1
2.034532E+1
2.034532E+1
2.019240E+1
1.988656E+1
1.973363E+1
1.973363E+1
1.958071E+1
1.958071E+1
1.942779E+1
1.942779E+1
1.942779E+1
1.942779E+1
1.942779E+1
1.927487E+1
1.881610E+1
1.851026E+1
1.851026E+1
1.866318E+1
1.881610E+1
1.881610E+1
1.851026E+1
1.820442E+1
1.789857E+1
1.789857E+1
1.774565E+1
1.759273E+1
1.743981E+1
1.713396E+1
1.713396E+1
1.713396E+1
1.713396E+1
1.713396E+1
1.698104E+1
1.667520E+1
1.636936E+1
1.606351E+1
1.591059E+1
1.575767E+1
1.560475E+1
1.529890E+1
1.499306E+1
1.499306E+1
1.514598E+1
1.529890E+1
1.514598E+1
1.499306E+1
1.468722E+1
1.438137E+1
1.438137E+1
1.422845E+1
1.407553E+1
1.376969E+1
1.346384E+1
1.331092E+1
1.315800E+1
1.300508E+1
1.285216E+1
1.269923E+1
1.254631E+1
1.239339E+1
1.224047E+1
1.193463E+1
1.178170E+1
1.162878E+1
1.162878E+1
1.162878E+1
1.162878E+1
1.147586E+1
1.147586E+1
1.147586E+1
1.132294E+1
1.117002E+1
1.086417E+1
1.086417E+1
1.101709E+1
1.101709E+1
1.055833E+1
9.946642E+0
9.487877E+0
9.487877E+0
9.793721E+0
9.793721E+0
9.487877E+0
9.029112E+0
9.029112E+0
9.182034E+0
9.182034E+0
8.876190E+0
8.417425E+0
8.111581E+0
7.958660E+0
7.958660E+0
7.958660E+0
7.652815E+0
7.652815E+0
7.652815E+0
7.652815E+0
7.499894E+0
7.346973E+0
7.194051E+0
7.041128E+0
6.735286E+0
6.582364E+0
6.429442E+0
6.276520E+0
5.970676E+0
5.970676E+0
5.970676E+0
5.970676E+0
5.817755E+0
5.664833E+0
5.511912E+0
5.358990E+0
5.511912E+0
5.358990E+0
5.206068E+0
5.053146E+0
4.900225E+0
4.747303E+0
4.594381E+0
4.594381E+0
4.441459E+0
4.288537E+0
4.135616E+0
3.829772E+0
3.523929E+0
3.218085E+0
3.371007E+0
3.523929E+0
3.371007E+0
3.065164E+0
3.065164E+0
3.218085E+0
3.218085E+0
3.218085E+0
3.371007E+0
3.371007E+0
3.218085E+0
2.759320E+0
2.453477E+0
2.147633E+0
1.994711E+0
1.841790E+0
1.688868E+0
1.688868E+0
1.535946E+0
1.230103E+0
9.242591E-1
6.184155E-1
6.184155E-1
6.184155E-1
6.184155E-1
3.125720E-1
6.728573E-3
-2.991150E-1
-4.520367E-1
-6.049585E-1
-6.049585E-1
-6.049585E-1
-4.520367E-1
-6.049585E-1
-6.049585E-1
-6.049585E-1
-4.520367E-1
-6.049585E-1
-7.578803E-1
-9.108021E-1
-9.108021E-1
-9.108021E-1
-9.108021E-1
-1.216645E+0
-1.522489E+0
-1.675411E+0
-1.828332E+0
-1.828332E+0
-1.675411E+0
-1.369567E+0
-1.216645E+0
-1.369567E+0
-1.675411E+0
-1.828332E+0
-1.675411E+0
-1.369567E+0
-1.216645E+0
-1.369567E+0
-1.675411E+0
-1.828332E+0
-1.828332E+0
-1.675411E+0
-1.828332E+0
-2.134176E+0
-2.440019E+0
-2.287098E+0
-2.134176E+0
-2.134176E+0
-2.440019E+0
-2.745863E+0
-2.898785E+0
-2.898785E+0
-2.898785E+0
-3.051706E+0
-3.051706E+0
-3.204628E+0
-3.204628E+0
-3.357550E+0
-3.663393E+0
-3.969237E+0
-3.969237E+0
-4.122159E+0
-4.275080E+0
-4.275080E+0
-4.428002E+0
-4.580924E+0
-4.580924E+0
-4.580924E+0
-4.428002E+0
-4.428002E+0
-4.580924E+0
-5.039689E+0
-5.345533E+0
-5.345533E+0
-4.886767E+0
-4.428002E+0
-4.580924E+0
-5.804298E+0
-8.556889E+0
-1.314454E+1
-2.002602E+1
-2.813087E+1
-3.608280E+1
-4.265844E+1
-4.694025E+1
-4.801070E+1
-4.479934E+1
-3.730618E+1
-2.675458E+1
-1.620298E+1
-7.945202E+0
-2.745863E+0
1.596503E-1
1.688868E+0
1.688868E+0
6.728573E-3
-2.745863E+0
-5.192611E+0
-6.874750E+0
-7.945202E+0
-9.627341E+0
-1.237993E+1
-1.559129E+1
-1.834388E+1
-2.002602E+1
-2.033186E+1
-1.941433E+1
-1.712051E+1
-1.421499E+1
-1.146240E+1
-9.627341E+0
-9.474420E+0
-1.054487E+1
-1.192117E+1
-1.253286E+1
-1.268578E+1
-1.237993E+1
-1.192117E+1
-1.192117E+1
-1.222701E+1
-1.253286E+1
-1.253286E+1
-1.268578E+1
-1.299162E+1
-1.345039E+1
-1.375623E+1
-1.390915E+1
-1.375623E+1
-1.390915E+1
-1.406207E+1
-1.421499E+1
-1.452084E+1
-1.482668E+1
-1.528545E+1
-1.620298E+1
-1.727343E+1
-1.788512E+1
-1.819096E+1
-1.819096E+1
-1.834388E+1
-1.864973E+1
-1.864973E+1
-1.834388E+1
-1.803804E+1
-1.819096E+1
-1.880265E+1
-1.926141E+1
-1.956726E+1
-1.956726E+1
-1.956726E+1
-1.972018E+1
-2.017894E+1
-2.048479E+1
-2.048479E+1
-2.033186E+1
-2.048479E+1
-2.094355E+1
-2.140232E+1
-2.170816E+1
-2.155524E+1
-2.140232E+1
-2.155524E+1
-2.186108E+1
-2.201400E+1
-2.186108E+1
-2.155524E+1
-2.109647E+1
-2.063771E+1
-2.017894E+1
-1.972018E+1
-1.972018E+1
-2.002602E+1
-2.017894E+1
-2.002602E+1
-2.002602E+1
-2.017894E+1
-2.063771E+1
-2.109647E+1
-2.140232E+1
-2.170816E+1
-2.201400E+1
-2.231985E+1
-2.262569E+1
-2.277861E+1
-2.293153E+1
-2.308446E+1
-2.339030E+1
-2.339030E+1
-2.308446E+1
-2.308446E+1
-2.293153E+1
-2.293153E+1
-2.308446E+1
-2.323738E+1
-2.354322E+1
-2.339030E+1
-2.339030E+1
-2.354322E+1
-2.400199E+1
-2.430783E+1
-2.461367E+1
-2.491952E+1
-2.491952E+1
-2.491952E+1
-2.507244E+1
-2.537828E+1
-2.583705E+1
-2.598997E+1
-2.614289E+1
-2.614289E+1
-2.629581E+1
-2.629581E+1
-2.629581E+1
-2.629581E+1
-2.629581E+1
-2.614289E+1
-2.629581E+1
-2.629581E+1
-2.614289E+1
-2.598997E+1
-2.629581E+1
-2.675458E+1
-2.675458E+1
-2.660166E+1
-2.614289E+1
-2.598997E+1
-2.614289E+1
-2.629581E+1
-2.614289E+1
-2.583705E+1
-2.553120E+1
-2.553120E+1
-2.568413E+1
-2.568413E+1
-2.568413E+1
-2.598997E+1
-2.644874E+1
-2.706042E+1
-2.721334E+1
-2.736626E+1
-2.767211E+1
-2.797795E+1
-2.813087E+1
-2.828380E+1
-2.858964E+1
-2.889548E+1
-2.904841E+1
-2.935425E+1
-2.981301E+1
-3.027178E+1
-3.073054E+1
-3.073054E+1
-3.073054E+1
-3.073054E+1
-3.088347E+1
-3.118931E+1
-3.149515E+1
-3.180100E+1
-3.225976E+1
-3.271852E+1
-3.317729E+1
-3.302437E+1
-3.210684E+1
-3.103639E+1
-3.073054E+1
-3.103639E+1
-3.134223E+1
-3.149515E+1
-3.180100E+1
-3.225976E+1
-3.256560E+1
-3.287144E+1
-3.271852E+1
-3.210684E+1
-3.164807E+1
-3.149515E+1
-3.103639E+1
-2.981301E+1
-2.782503E+1
-2.614289E+1
-2.522536E+1
-2.507244E+1
-2.537828E+1
-2.614289E+1
-2.721334E+1
-2.858964E+1
-3.011886E+1
-3.149515E+1
-3.210684E+1
-3.195391E+1
-3.164807E+1
-3.134223E+1
-3.088347E+1
-3.057762E+1
-3.057762E+1
-3.088347E+1
-3.088347E+1
-3.088347E+1
-3.088347E+1
-3.118931E+1
-3.164807E+1
-3.195391E+1
-3.210684E+1
-3.225976E+1
-3.256560E+1
-3.317729E+1
-3.363606E+1
-3.394190E+1
-3.409482E+1
-3.409482E+1
-3.409482E+1
-3.424775E+1
-3.409482E+1
-3.394190E+1
-3.363606E+1
-3.317729E+1
-3.287144E+1
-3.287144E+1
-3.287144E+1
-3.287144E+1
-3.302437E+1
-3.317729E+1
-3.333021E+1
-3.363606E+1
-3.409482E+1
-3.424775E+1
-3.440066E+1
-3.470651E+1
-3.470651E+1
-3.485943E+1
-3.485943E+1
-3.470651E+1
-3.455358E+1
-3.455358E+1
-3.455358E+1
-3.470651E+1
-3.470651E+1
-3.440066E+1
-3.394190E+1
-3.363606E+1
-3.378898E+1
-3.378898E+1
-3.348313E+1
-3.317729E+1
-3.302437E+1
-3.302437E+1
-3.317729E+1
-3.348313E+1
-3.363606E+1
-3.394190E+1
-3.409482E+1
-3.440066E+1
-3.455358E+1
-3.455358E+1
-3.455358E+1
-3.470651E+1
-3.485943E+1
-3.501235E+1
-3.516527E+1
-3.531819E+1
-3.531819E+1
-3.531819E+1
-3.562404E+1
-3.577696E+1
-3.592988E+1
-3.592988E+1
-3.592988E+1
-3.608280E+1
-3.638865E+1
-3.669449E+1
-3.684741E+1
-3.700033E+1
-3.700033E+1
-3.700033E+1
-3.700033E+1
-3.700033E+1
-3.730618E+1
-3.761202E+1
-3.776494E+1
-3.776494E+1
-3.761202E+1
-3.730618E+1
-3.730618E+1
-3.761202E+1
-3.791786E+1
-3.791786E+1
-3.791786E+1
-3.791786E+1
-3.807079E+1
-3.837663E+1
-3.852955E+1
-3.852955E+1
-3.837663E+1
-3.852955E+1
-3.852955E+1
-3.852955E+1
-3.852955E+1
-3.852955E+1
-3.837663E+1
-3.852955E+1
-3.868247E+1
-3.883540E+1
-3.898832E+1
-3.883540E+1
-3.883540E+1
-3.914124E+1
-3.944708E+1
-3.960000E+1
-3.960000E+1
-3.929416E+1
-3.929416E+1
-3.929416E+1
-3.944708E+1
-3.975292E+1
-3.990585E+1
-3.975292E+1
-3.960000E+1
-3.960000E+1
-3.975292E+1
-4.005877E+1
-4.005877E+1
-3.990585E+1
-4.005877E+1
-4.036461E+1
-4.067046E+1
-4.051754E+1
-4.036461E+1
-4.036461E+1
-4.051754E+1
-4.082338E+1
-4.112922E+1
-4.128214E+1
-4.128214E+1
-4.112922E+1
-4.097630E+1
-4.128214E+1
-4.158799E+1
-4.174091E+1
-4.174091E+1
-4.174091E+1
-4.174091E+1
-4.189383E+1
-4.204675E+1
-4.204675E+1
-4.235259E+1
-4.250551E+1
-4.250551E+1
-4.250551E+1
-4.250551E+1
-4.235259E+1
-4.250551E+1
-4.281136E+1
-4.296428E+1
-4.296428E+1
-4.296428E+1
-4.296428E+1
-4.342305E+1
-4.372889E+1
-4.372889E+1
-4.372889E+1
-4.388182E+1
-4.388182E+1
-4.372889E+1
-4.372889E+1
-4.388182E+1
-4.418766E+1
-4.434058E+1
-4.434058E+1
-4.434058E+1
-4.418766E+1
-4.418766E+1
-4.449350E+1
-4.464642E+1
-4.464642E+1
-4.464642E+1
-4.464642E+1
-4.479934E+1
-4.495226E+1
-4.510519E+1
-4.479934E+1
-4.464642E+1
-4.479934E+1
-4.541103E+1
-4.556395E+1
-4.556395E+1
-4.541103E+1
-4.541103E+1
-4.556395E+1
-4.556395E+1
-4.556395E+1
-4.556395E+1
-4.556395E+1
-4.556395E+1
-4.571687E+1
-4.586979E+1
-4.602272E+1
-4.602272E+1
-4.586979E+1
-4.586979E+1
-4.586979E+1
-4.602272E+1
-4.632856E+1
-4.632856E+1
-4.617564E+1
-4.602272E+1
-4.602272E+1
-4.617564E+1
-4.632856E+1
-4.648148E+1
-4.648148E+1
-4.648148E+1
-4.648148E+1
-4.648148E+1
-4.663440E+1
-4.663440E+1
-4.663440E+1
-4.648148E+1
-4.632856E+1
-4.632856E+1
-4.632856E+1
-4.663440E+1
-4.694025E+1
-4.709317E+1
-4.709317E+1
-4.694025E+1
-4.694025E+1
-4.709317E+1
-4.724609E+1
-4.739901E+1
-4.724609E+1
-4.694025E+1
-4.663440E+1
-4.663440E+1
-4.694025E+1
-4.724609E+1
-4.739901E+1
-4.724609E+1
-4.694025E+1
-4.678733E+1
-4.678733E+1
-4.694025E+1
-4.694025E+1
-4.694025E+1
-4.694025E+1
-4.709317E+1
-4.724609E+1
-4.709317E+1
-4.694025E+1
-4.678733E+1
-4.694025E+1
-4.724609E+1
-4.739901E+1
-4.739901E+1
-4.724609E+1
-4.709317E+1
-4.709317E+1
-4.709317E+1
-4.709317E+1
-4.694025E+1
-4.709317E+1
-4.724609E+1
-4.724609E+1
-4.694025E+1
-4.678733E+1
-4.678733E+1
-4.678733E+1
-4.663440E+1
-4.663440E+1
-4.663440E+1
-4.678733E+1
-4.678733E+1
-4.678733E+1
-4.678733E+1
-4.678733E+1
-4.678733E+1
-4.678733E+1
-4.678733E+1
-4.678733E+1
-4.678733E+1
-4.678733E+1
-4.663440E+1
-4.632856E+1
-4.617564E+1
-4.602272E+1
-4.617564E+1
-4.648148E+1
-4.648148E+1
-4.632856E+1
-4.617564E+1
-4.602272E+1
-4.602272E+1
-4.617564E+1
-4.617564E+1
-4.617564E+1
-4.602272E+1
-4.602272E+1
-4.602272E+1
-4.602272E+1
-4.586979E+1
-4.602272E+1
-4.617564E+1
-4.617564E+1
-4.602272E+1
-4.586979E+1
-4.571687E+1
-4.586979E+1
-4.586979E+1
-4.586979E+1
-4.586979E+1
-4.571687E+1
-4.556395E+1
-4.541103E+1
-4.525811E+1
-4.525811E+1
-4.541103E+1
-4.541103E+1
-4.525811E+1
-4.510519E+1
-4.495226E+1
-4.479934E+1
-4.495226E+1
-4.510519E+1
-4.510519E+1
-4.495226E+1
-4.495226E+1
-4.495226E+1
-4.510519E+1
-4.479934E+1
-4.464642E+1
-4.479934E+1
-4.479934E+1
-4.464642E+1
-4.434058E+1
-4.434058E+1
-4.464642E+1
-4.479934E+1
-4.479934E+1
-4.449350E+1
-4.434058E+1
-4.434058E+1
-4.434058E+1
-4.434058E+1
-4.418766E+1
-4.403473E+1
-4.403473E+1
-4.403473E+1
-4.403473E+1
-4.388182E+1
-4.357597E+1
-4.342305E+1
-4.372889E+1
-4.418766E+1
-4.434058E+1
-4.434058E+1
-4.418766E+1
-4.434058E+1
-4.434058E+1
-4.418766E+1
-4.403473E+1
-4.434058E+1
-4.449350E+1
-4.449350E+1
-4.418766E+1
-4.403473E+1
-4.388182E+1
-4.372889E+1
-4.357597E+1
-4.342305E+1
-4.342305E+1
-4.342305E+1
-4.342305E+1
-4.357597E+1
-4.357597E+1
-4.357597E+1
-4.357597E+1
-4.342305E+1
-4.357597E+1
-4.372889E+1
-4.372889E+1
-4.357597E+1
-4.327013E+1
-4.311720E+1
-4.311720E+1
-4.342305E+1
-4.342305E+1
-4.342305E+1
-4.342305E+1
-4.342305E+1
-4.342305E+1
-4.327013E+1
-4.327013E+1
-4.327013E+1
-4.311720E+1
-4.296428E+1
-4.296428E+1
-4.311720E+1
-4.327013E+1
-4.327013E+1
-4.311720E+1
-4.327013E+1
-4.342305E+1
-4.342305E+1
-4.342305E+1
-4.327013E+1
-4.311720E+1
-4.311720E+1
-4.311720E+1
-4.296428E+1
-4.296428E+1
-4.327013E+1
-4.342305E+1
-4.311720E+1
-4.311720E+1
-4.311720E+1
-4.327013E+1
-4.311720E+1
-4.311720E+1
-4.296428E+1
-4.296428E+1
-4.296428E+1
-4.296428E+1
-4.281136E+1
-4.296428E+1
-4.311720E+1
-4.327013E+1
-4.342305E+1
-4.327013E+1
-4.311720E+1
-4.281136E+1
-4.265844E+1
-4.250551E+1
-4.250551E+1
-4.281136E+1
-4.311720E+1
-4.311720E+1
-4.281136E+1
-4.281136E+1
-4.296428E+1
-4.311720E+1
-4.296428E+1
-4.281136E+1
-4.250551E+1
-4.235259E+1
-4.235259E+1
-4.265844E+1
-4.281136E+1
-4.281136E+1
-4.265844E+1
-4.250551E+1
-4.250551E+1
-4.235259E+1
-4.235259E+1
-4.250551E+1
-4.265844E+1
-4.296428E+1
-4.296428E+1
-4.281136E+1
-4.281136E+1
-4.265844E+1
-4.250551E+1
-4.235259E+1
-4.235259E+1
-4.219967E+1
-4.204675E+1
-4.204675E+1
-4.219967E+1
-4.250551E+1
-4.235259E+1
-4.204675E+1
-4.189383E+1
-4.189383E+1
-4.204675E+1
-4.219967E+1
-4.235259E+1
-4.219967E+1
-4.219967E+1
-4.219967E+1
-4.235259E+1
-4.219967E+1
-4.204675E+1
-4.204675E+1
-4.219967E+1
-4.204675E+1
-4.189383E+1
-4.189383E+1
-4.189383E+1
-4.189383E+1
-4.174091E+1
-4.174091E+1
-4.174091E+1
-4.189383E+1
-4.174091E+1
-4.158799E+1
-4.158799E+1
-4.158799E+1
-4.143507E+1
-4.143507E+1
-4.143507E+1
-4.158799E+1
-4.143507E+1
-4.128214E+1
-4.112922E+1
-4.112922E+1
-4.128214E+1
-4.143507E+1
-4.143507E+1
-4.112922E+1
-4.097630E+1
-4.082338E+1
-4.082338E+1
-4.097630E+1
-4.112922E+1
-4.112922E+1
-4.112922E+1
-4.082338E+1
-4.067046E+1
-4.051754E+1
-4.051754E+1
-4.051754E+1
-4.051754E+1
-4.051754E+1
-4.051754E+1
-4.036461E+1
-4.021169E+1
-4.005877E+1
-4.005877E+1
-4.021169E+1
-4.021169E+1
-4.005877E+1
-3.990585E+1
-3.990585E+1
-3.975292E+1
-3.960000E+1
-3.960000E+1
-3.944708E+1
-3.960000E+1
-3.975292E+1
-3.990585E+1
-3.990585E+1
-3.990585E+1
-3.975292E+1
-3.975292E+1
-3.960000E+1
-3.944708E+1
-3.929416E+1
-3.914124E+1
-3.898832E+1
-3.898832E+1
-3.898832E+1
-3.898832E+1
-3.898832E+1
-3.914124E+1
-3.898832E+1
-3.883540E+1
-3.868247E+1
-3.852955E+1
-3.852955E+1
-3.837663E+1
-3.807079E+1
-3.807079E+1
-3.807079E+1
-3.807079E+1
-3.791786E+1
-3.807079E+1
-3.822371E+1
-3.837663E+1
-3.807079E+1
-3.761202E+1
-3.745910E+1
-3.730618E+1
-3.745910E+1
-3.745910E+1
-3.745910E+1
-3.730618E+1
-3.730618E+1
-3.730618E+1
-3.730618E+1
-3.715326E+1
-3.700033E+1
-3.700033E+1
-3.715326E+1
-3.715326E+1
-3.700033E+1
-3.684741E+1
-3.669449E+1
-3.654157E+1
-3.654157E+1
-3.669449E+1
-3.654157E+1
-3.623572E+1
-3.608280E+1
-3.608280E+1
-3.623572E+1
-3.623572E+1
-3.623572E+1
-3.623572E+1
-3.608280E+1
-3.592988E+1
-3.562404E+1
-3.562404E+1
-3.577696E+1
-3.592988E+1
-3.577696E+1
-3.531819E+1
-3.501235E+1
-3.501235E+1
-3.516527E+1
-3.531819E+1
-3.516527E+1
-3.516527E+1
-3.501235E+1
-3.485943E+1
-3.470651E+1
-3.485943E+1
-3.485943E+1
-3.470651E+1
-3.440066E+1
-3.424775E+1
-3.424775E+1
-3.440066E+1
-3.424775E+1
-3.409482E+1
-3.409482E+1
-3.424775E+1
-3.409482E+1
-3.394190E+1
-3.378898E+1
-3.378898E+1
-3.394190E+1
-3.394190E+1
-3.394190E+1
-3.363606E+1
-3.333021E+1
-3.317729E+1
-3.317729E+1
-3.317729E+1
-3.302437E+1
-3.287144E+1
-3.271852E+1
-3.256560E+1
-3.271852E+1
-3.287144E+1
-3.287144E+1
-3.271852E+1
-3.241268E+1
-3.225976E+1
-3.225976E+1
-3.225976E+1
-3.210684E+1
-3.180100E+1
-3.180100E+1
-3.180100E+1
-3.164807E+1
-3.134223E+1
-3.118931E+1
-3.118931E+1
-3.118931E+1
-3.103639E+1
-3.073054E+1
-3.057762E+1
-3.027178E+1
-3.011886E+1
-2.981301E+1
-2.966009E+1
-2.966009E+1
-2.966009E+1
-2.935425E+1
-2.904841E+1
-2.874256E+1
-2.858964E+1
-2.858964E+1
-2.843672E+1
-2.843672E+1
-2.828380E+1
-2.813087E+1
-2.797795E+1
-2.782503E+1
-2.782503E+1
-2.767211E+1
-2.751919E+1
-2.736626E+1
-2.736626E+1
-2.706042E+1
-2.660166E+1
-2.644874E+1
-2.629581E+1
-2.644874E+1
-2.629581E+1
-2.614289E+1
-2.598997E+1
-2.598997E+1
-2.598997E+1
-2.583705E+1
-2.568413E+1
-2.553120E+1
-2.537828E+1
-2.537828E+1
-2.522536E+1
-2.491952E+1
-2.491952E+1
-2.507244E+1
-2.507244E+1
-2.491952E+1
-2.461367E+1
-2.461367E+1
-2.446075E+1
-2.415491E+1
-2.400199E+1
-2.369614E+1
-2.354322E+1
-2.323738E+1
-2.308446E+1
-2.293153E+1
-2.277861E+1
-2.247277E+1
-2.231985E+1
-2.216693E+1
-2.231985E+1
-2.231985E+1
-2.231985E+1
-2.201400E+1
-2.170816E+1
-2.155524E+1
-2.155524E+1
-2.155524E+1
-2.140232E+1
-2.124940E+1
-2.124940E+1
-2.109647E+1
-2.094355E+1
-2.063771E+1
-2.048479E+1
-2.017894E+1
-2.002602E+1
-1.987310E+1
-1.972018E+1
-1.972018E+1
-1.987310E+1
-2.002602E+1
-2.002602E+1
-1.972018E+1
-1.941433E+1
-1.910849E+1
-1.910849E+1
-1.910849E+1
-1.895557E+1
-1.910849E+1
-1.910849E+1
-1.895557E+1
-1.880265E+1
-1.864973E+1
-1.849680E+1
-1.803804E+1
-1.788512E+1
-1.788512E+1
-1.773220E+1
-1.773220E+1
-1.757927E+1
-1.757927E+1
-1.742635E+1
-1.712051E+1
-1.666174E+1
-1.635590E+1
-1.635590E+1
-1.635590E+1
-1.650882E+1
-1.650882E+1
-1.650882E+1
-1.635590E+1
-1.589713E+1
-1.574421E+1
-1.574421E+1
-1.574421E+1
-1.559129E+1
-1.528545E+1
-1.497960E+1
-1.482668E+1
-1.482668E+1
-1.497960E+1
-1.497960E+1
-1.482668E+1
-1.482668E+1
-1.467376E+1
-1.452084E+1
-1.436792E+1
-1.421499E+1
-1.406207E+1
-1.390915E+1
-1.390915E+1
-1.390915E+1
-1.390915E+1
-1.375623E+1
-1.360331E+1
-1.345039E+1
-1.329746E+1
-1.329746E+1
-1.329746E+1
-1.329746E+1
-1.299162E+1
-1.283870E+1
-1.268578E+1
-1.253286E+1
-1.237993E+1
-1.237993E+1
-1.222701E+1
-1.207409E+1
-1.207409E+1
-1.176825E+1
-1.130948E+1
-1.100364E+1
-1.085072E+1
-1.085072E+1
-1.069779E+1
-1.039195E+1
-1.023903E+1
-1.008611E+1
-9.933186E+0
-9.780264E+0
-9.627341E+0
-9.321499E+0
-9.168576E+0
-9.168576E+0
-9.015655E+0
-8.862734E+0
-8.709812E+0
-8.403967E+0
-7.792281E+0
-7.333515E+0
-7.333515E+0
-7.486437E+0
-7.333515E+0
-7.027673E+0
-6.721828E+0
-6.415986E+0
-6.263063E+0
-6.263063E+0
-5.957220E+0
-5.651376E+0
-5.651376E+0
-5.651376E+0
-5.498454E+0
-5.192611E+0
-4.886767E+0
-4.733846E+0
-4.886767E+0
-4.886767E+0
-4.733846E+0
-4.428002E+0
-4.275080E+0
-4.122159E+0
-4.122159E+0
-3.969237E+0
-3.969237E+0
-3.663393E+0
-3.357550E+0
-3.357550E+0
-3.204628E+0
-3.204628E+0
-2.898785E+0
-2.745863E+0
-2.745863E+0
-2.745863E+0
-2.745863E+0
-2.592941E+0
-2.287098E+0
-2.134176E+0
-2.287098E+0
-2.287098E+0
-2.134176E+0
-1.675411E+0
-1.216645E+0
-9.108021E-1
-7.578803E-1
-7.578803E-1
-9.108021E-1
-9.108021E-1
-6.049585E-1
-4.520367E-1
-2.991150E-1
-4.520367E-1
-1.461932E-1
6.728573E-3
3.125720E-1
4.654938E-1
6.184155E-1
6.184155E-1
6.184155E-1
6.184155E-1
9.242591E-1
1.077181E+0
1.077181E+0
1.077181E+0
1.230103E+0
1.383024E+0
1.383024E+0
1.535946E+0
1.535946E+0
1.841790E+0
1.994711E+0
1.994711E+0
1.994711E+0
2.147633E+0
2.300555E+0
2.453477E+0
2.606398E+0
2.759320E+0
2.606398E+0
2.606398E+0
2.759320E+0
3.065164E+0
3.523929E+0
3.676851E+0
3.676851E+0
3.523929E+0
3.371007E+0
3.523929E+0
3.523929E+0
3.371007E+0
3.371007E+0
3.676851E+0
3.982694E+0
4.135616E+0
3.982694E+0
3.676851E+0
3.676851E+0
3.982694E+0
4.441459E+0
4.747303E+0
4.747303E+0
4.594381E+0
4.441459E+0
4.594381E+0
4.747303E+0
4.747303E+0
4.747303E+0
4.747303E+0
4.747303E+0
5.206068E+0
5.664833E+0
5.817755E+0
5.817755E+0
5.664833E+0
5.664833E+0
5.511912E+0
5.511912E+0
5.511912E+0
5.664833E+0
5.817755E+0
5.970676E+0
6.123599E+0
6.123599E+0
6.123599E+0
5.664833E+0
4.747303E+0
3.676851E+0
2.453477E+0
2.147633E+0
3.065164E+0
4.288537E+0
4.441459E+0
3.065164E+0
1.383024E+0
1.077181E+0
3.065164E+0
6.123599E+0
8.111581E+0
8.723268E+0
8.723268E+0
8.876190E+0
9.182034E+0
9.640799E+0
1.009956E+1
1.055833E+1
1.132294E+1
1.224047E+1
1.315800E+1
1.346384E+1
1.361677E+1
1.376969E+1
1.407553E+1
1.438137E+1
1.468722E+1
1.514598E+1
1.575767E+1
1.636936E+1
1.682812E+1
1.743981E+1
1.820442E+1
1.866318E+1
1.896903E+1
1.912195E+1
1.973363E+1
2.080409E+1
2.141577E+1
2.156870E+1
2.095701E+1
1.973363E+1
1.820442E+1
1.743981E+1
1.759273E+1
1.805149E+1
1.866318E+1
1.927487E+1
2.019240E+1
2.110993E+1
2.218038E+1
2.340376E+1
2.478005E+1
2.554466E+1
2.508589E+1
2.432129E+1
2.462713E+1
2.539174E+1
2.569758E+1
2.630927E+1
2.707388E+1
2.768556E+1
2.845017E+1
2.982647E+1
3.166153E+1
3.257906E+1
3.227322E+1
3.166153E+1
3.104984E+1
3.013231E+1
2.921478E+1
2.829725E+1
2.722680E+1
2.630927E+1
2.554466E+1
2.462713E+1
2.370960E+1
2.279207E+1
2.141577E+1
1.591059E+1
4.135616E+0
-1.115656E+1
-2.339030E+1
-2.644874E+1
-2.063771E+1
-1.146240E+1
-3.357550E+0
2.606398E+0
7.499894E+0
1.193463E+1
1.606351E+1
1.912195E+1
2.187454E+1
2.447421E+1
2.676803E+1
2.814433E+1
2.799141E+1
2.615635E+1
2.279207E+1
1.866318E+1
1.438137E+1
1.055833E+1
7.805738E+0
5.970676E+0
5.206068E+0
5.053146E+0
5.511912E+0
6.429442E+0
7.652815E+0
9.182034E+0
1.101709E+1
1.285216E+1
1.484014E+1
1.667520E+1
1.805149E+1
1.912195E+1
2.019240E+1
2.187454E+1
2.325084E+1
2.355668E+1
2.294499E+1
2.279207E+1
2.294499E+1
2.309791E+1
2.279207E+1
2.233331E+1
2.187454E+1
2.110993E+1
2.034532E+1
1.973363E+1
1.881610E+1
1.789857E+1
1.713396E+1
1.682812E+1
1.636936E+1
1.636936E+1
1.682812E+1
1.759273E+1
1.820442E+1
1.881610E+1
1.942779E+1
1.988656E+1
1.988656E+1
1.942779E+1
1.912195E+1
1.881610E+1
1.866318E+1
1.835734E+1
1.759273E+1
1.682812E+1
1.591059E+1
1.514598E+1
1.468722E+1
1.453430E+1
1.453430E+1
1.453430E+1
1.438137E+1
1.422845E+1
1.422845E+1
1.422845E+1
1.422845E+1
1.407553E+1
1.361677E+1
1.285216E+1
1.239339E+1
1.239339E+1
1.300508E+1
1.361677E+1
1.331092E+1
1.269923E+1
1.285216E+1
1.361677E+1
1.346384E+1
1.147586E+1
7.499894E+0
2.759320E+0
-9.108021E-1
-2.287098E+0
-1.216645E+0
1.994711E+0
5.970676E+0
1.009956E+1
1.422845E+1
1.820442E+1
2.126285E+1
2.279207E+1
2.294499E+1
2.218038E+1
2.080409E+1
1.896903E+1
1.682812E+1
1.514598E+1
1.438137E+1
1.392261E+1
1.331092E+1
1.285216E+1
1.300508E+1
1.346384E+1
1.346384E+1
1.315800E+1
1.285216E+1
1.285216E+1
1.331092E+1
1.361677E+1
1.392261E+1
1.422845E+1
1.499306E+1
1.591059E+1
1.667520E+1
1.698104E+1
1.667520E+1
1.621644E+1
1.591059E+1
1.575767E+1
1.545182E+1
1.468722E+1
1.392261E+1
1.346384E+1
1.331092E+1
1.361677E+1
1.392261E+1
1.422845E+1
1.438137E+1
1.422845E+1
1.407553E+1
1.422845E+1
1.422845E+1
1.422845E+1
1.422845E+1
1.376969E+1
1.331092E+1
1.315800E+1
1.331092E+1
1.346384E+1
1.346384E+1
1.331092E+1
1.346384E+1
1.407553E+1
1.453430E+1
1.499306E+1
1.529890E+1
1.575767E+1
1.636936E+1
1.682812E+1
1.728689E+1
1.774565E+1
1.805149E+1
1.851026E+1
1.881610E+1
1.881610E+1
1.866318E+1
1.851026E+1
1.896903E+1
1.942779E+1
1.973363E+1
1.988656E+1
2.003948E+1
2.019240E+1
2.019240E+1
2.019240E+1
2.034532E+1
2.049824E+1
2.080409E+1
2.095701E+1
2.110993E+1
2.126285E+1
2.126285E+1
2.126285E+1
2.141577E+1
2.156870E+1
2.172162E+1
2.202746E+1
2.218038E+1
2.248623E+1
2.279207E+1
2.294499E+1
2.309791E+1
2.325084E+1
2.355668E+1
2.386252E+1
2.401544E+1
2.401544E+1
2.416837E+1
2.432129E+1
2.447421E+1
2.478005E+1
2.508589E+1
2.539174E+1
2.554466E+1
2.569758E+1
2.585051E+1
2.600343E+1
2.600343E+1
2.615635E+1
2.630927E+1
2.661511E+1
2.707388E+1
2.737972E+1
2.753264E+1
2.737972E+1
2.737972E+1
2.783849E+1
2.829725E+1
2.845017E+1
2.860310E+1
2.875602E+1
2.906186E+1
2.936770E+1
2.967355E+1
2.982647E+1
2.982647E+1
2.982647E+1
2.982647E+1
2.997939E+1
3.028523E+1
3.043816E+1
3.059108E+1
3.074400E+1
3.104984E+1
3.120277E+1
3.104984E+1
3.120277E+1
3.135569E+1
3.135569E+1
3.120277E+1
3.089692E+1
3.104984E+1
3.135569E+1
3.181445E+1
3.181445E+1
3.166153E+1
3.150861E+1
3.150861E+1
3.150861E+1
3.181445E+1
3.196738E+1
3.212030E+1
3.227322E+1
3.242614E+1
3.227322E+1
3.227322E+1
3.242614E+1
3.273198E+1
3.288491E+1
3.303783E+1
3.288491E+1
3.288491E+1
3.303783E+1
3.319075E+1
3.334367E+1
3.349660E+1
3.364952E+1
3.380244E+1
3.410828E+1
3.426120E+1
3.426120E+1
3.441412E+1
3.456704E+1
3.471997E+1
3.487289E+1
3.487289E+1
3.487289E+1
3.517873E+1
3.533166E+1
3.548458E+1
3.563750E+1
3.563750E+1
3.563750E+1
3.563750E+1
3.563750E+1
3.563750E+1
3.579042E+1
3.579042E+1
3.609626E+1
3.655503E+1
3.670795E+1
3.670795E+1
3.640211E+1
3.640211E+1
3.686087E+1
3.731964E+1
3.731964E+1
3.701379E+1
3.686087E+1
3.701379E+1
3.731964E+1
3.747256E+1
3.747256E+1
3.747256E+1
3.762548E+1
3.777840E+1
3.793132E+1
3.793132E+1
3.777840E+1
3.777840E+1
3.793132E+1
3.823717E+1
3.839009E+1
3.823717E+1
3.808425E+1
3.808425E+1
3.823717E+1
3.839009E+1
3.854301E+1
3.854301E+1
3.869594E+1
3.884886E+1
3.915470E+1
3.915470E+1
3.915470E+1
3.900177E+1
3.900177E+1
3.915470E+1
3.930762E+1
3.946054E+1
3.930762E+1
3.930762E+1
3.930762E+1
3.930762E+1
3.930762E+1
3.946054E+1
3.961346E+1
3.976639E+1
3.976639E+1
3.961346E+1
3.961346E+1
3.961346E+1
3.961346E+1
3.961346E+1
3.946054E+1
3.946054E+1
3.946054E+1
3.946054E+1
3.946054E+1
3.961346E+1
3.976639E+1
3.976639E+1
3.961346E+1
3.961346E+1
3.961346E+1
3.961346E+1
3.946054E+1
3.946054E+1
3.961346E+1
3.961346E+1
3.946054E+1
3.915470E+1
3.900177E+1
3.900177E+1
3.915470E+1
3.930762E+1
3.930762E+1
3.930762E+1
3.915470E+1
3.884886E+1
3.869594E+1
3.854301E+1
3.854301E+1
3.854301E+1
3.869594E+1
3.869594E+1
3.854301E+1
3.823717E+1
3.808425E+1
3.808425E+1
3.808425E+1
3.808425E+1
3.793132E+1
3.793132E+1
3.793132E+1
3.793132E+1
3.777840E+1
3.747256E+1
3.747256E+1
3.777840E+1
3.793132E+1
3.762548E+1
3.731964E+1
3.701379E+1
3.686087E+1
3.670795E+1
3.640211E+1
3.624919E+1
3.640211E+1
3.640211E+1
3.640211E+1
3.624919E+1
3.594334E+1
3.563750E+1
3.548458E+1
3.548458E+1
3.563750E+1
3.563750E+1
3.548458E+1
3.502581E+1
3.471997E+1
3.456704E+1
3.456704E+1
3.441412E+1
3.441412E+1
3.441412E+1
3.426120E+1
3.410828E+1
3.395536E+1
3.380244E+1
3.364952E+1
3.349660E+1
3.334367E+1
3.334367E+1
3.349660E+1
3.349660E+1
3.334367E+1
3.319075E+1
3.303783E+1
3.288491E+1
3.257906E+1
3.227322E+1
3.196738E+1
3.196738E+1
3.181445E+1
3.150861E+1
3.150861E+1
3.150861E+1
3.150861E+1
3.150861E+1
3.150861E+1
3.135569E+1
3.104984E+1
3.074400E+1
3.074400E+1
3.089692E+1
3.089692E+1
3.059108E+1
3.059108E+1
3.043816E+1
3.028523E+1
2.997939E+1
2.982647E+1
2.982647E+1
2.982647E+1
2.967355E+1
2.936770E+1
2.936770E+1
2.936770E+1
2.921478E+1
2.890894E+1
2.890894E+1
2.875602E+1
2.860310E+1
2.845017E+1
2.845017E+1
2.845017E+1
2.860310E+1
2.860310E+1
2.829725E+1
2.768556E+1
2.753264E+1
2.768556E+1
2.783849E+1
2.768556E+1
2.737972E+1
2.692096E+1
2.676803E+1
2.676803E+1
2.692096E+1
2.676803E+1
2.646219E+1
2.615635E+1
2.615635E+1
2.646219E+1
2.676803E+1
2.661511E+1
2.630927E+1
2.600343E+1
2.600343E+1
2.630927E+1
2.615635E+1
2.585051E+1
2.569758E+1
2.569758E+1
2.585051E+1
2.585051E+1
2.569758E+1
2.554466E+1
2.539174E+1
2.539174E+1
2.539174E+1
2.539174E+1
2.523882E+1
2.508589E+1
2.508589E+1
2.508589E+1
2.493297E+1
2.493297E+1
2.508589E+1
2.508589E+1
2.493297E+1
2.478005E+1
2.493297E+1
2.493297E+1
2.493297E+1
2.462713E+1
2.447421E+1
2.447421E+1
2.447421E+1
2.432129E+1
2.416837E+1
2.416837E+1
2.432129E+1
2.447421E+1
2.432129E+1
2.432129E+1
2.416837E+1
2.401544E+1
2.401544E+1
2.416837E+1
2.432129E+1
2.432129E+1
2.416837E+1
2.401544E+1
2.401544E+1
2.386252E+1
2.370960E+1
2.370960E+1
2.355668E+1
2.370960E+1
2.386252E+1
2.401544E+1
2.386252E+1
2.355668E+1
2.340376E+1
2.355668E+1
2.355668E+1
2.355668E+1
2.340376E+1
2.340376E+1
2.370960E+1
2.386252E+1
2.386252E+1
2.370960E+1
2.355668E+1
2.325084E+1
2.309791E+1
2.325084E+1
2.370960E+1
2.401544E+1
2.370960E+1
2.325084E+1
2.294499E+1
2.325084E+1
2.340376E+1
2.355668E+1
2.355668E+1
2.340376E+1
2.355668E+1
2.370960E+1
2.386252E+1
2.386252E+1
2.386252E+1
2.370960E+1
2.340376E+1
2.325084E+1
2.325084E+1
2.340376E+1
2.340376E+1
2.340376E+1
2.340376E+1
2.370960E+1
2.401544E+1
2.401544E+1
2.386252E+1
2.355668E+1
2.340376E+1
2.355668E+1
2.386252E+1
2.401544E+1
2.416837E+1
2.401544E+1
2.370960E+1
2.355668E+1
2.355668E+1
2.386252E+1
2.401544E+1
2.386252E+1
2.355668E+1
2.355668E+1
2.370960E+1
2.401544E+1
2.401544E+1
2.386252E+1
2.370960E+1
2.340376E+1
2.325084E+1
2.325084E+1
2.340376E+1
2.370960E+1
2.386252E+1
2.386252E+1
2.386252E+1
2.386252E+1
2.355668E+1
2.340376E+1
2.340376E+1
2.386252E+1
2.401544E+1
2.416837E+1
2.416837E+1
2.432129E+1
2.416837E+1
2.401544E+1
2.370960E+1
2.355668E+1
2.340376E+1
2.355668E+1
2.370960E+1
2.386252E+1
2.386252E+1
2.386252E+1
2.401544E+1
2.416837E+1
2.416837E+1
2.416837E+1
2.386252E+1
2.370960E+1
2.370960E+1
2.370960E+1
2.370960E+1
2.386252E+1
2.401544E+1
2.401544E+1
2.386252E+1
2.355668E+1
2.355668E+1
2.355668E+1
2.370960E+1
2.370960E+1
2.386252E+1
2.401544E+1
2.416837E+1
2.416837E+1
2.386252E+1
2.355668E+1
2.355668E+1
2.370960E+1
2.386252E+1
2.370960E+1
2.355668E+1
2.355668E+1
2.370960E+1
2.370960E+1
2.370960E+1
2.386252E+1
2.386252E+1
2.370960E+1
2.355668E+1
2.355668E+1
2.370960E+1
2.386252E+1
2.401544E+1
2.401544E+1
2.370960E+1
2.355668E+1
2.340376E+1
2.340376E+1
2.340376E+1
2.340376E+1
2.325084E+1
2.294499E+1
2.294499E+1
2.309791E+1
2.340376E+1
2.340376E+1
2.325084E+1
2.309791E+1
2.294499E+1
2.309791E+1
2.309791E+1
2.325084E+1
2.309791E+1
2.309791E+1
2.309791E+1
2.309791E+1
2.294499E+1
2.294499E+1
2.309791E+1
2.309791E+1
2.309791E+1
2.279207E+1
2.279207E+1
2.279207E+1
2.294499E+1
2.279207E+1
2.248623E+1
2.233331E+1
2.233331E+1
2.248623E+1
2.263915E+1
2.263915E+1
2.248623E+1
2.248623E+1
2.248623E+1
2.233331E+1
2.202746E+1
2.187454E+1
2.172162E+1
2.172162E+1
2.172162E+1
2.187454E+1
2.218038E+1
2.233331E+1
2.218038E+1
2.202746E+1
2.156870E+1
2.126285E+1
2.110993E+1
2.141577E+1
2.172162E+1
2.187454E+1
2.172162E+1
2.156870E+1
2.126285E+1
2.110993E+1
2.110993E+1
2.110993E+1
2.126285E+1
2.110993E+1
2.080409E+1
2.080409E+1
2.065117E+1
2.065117E+1
2.049824E+1
2.034532E+1
2.019240E+1
2.019240E+1
2.019240E+1
2.003948E+1
1.988656E+1
1.973363E+1
1.942779E+1
1.927487E+1
1.942779E+1
1.988656E+1
2.003948E+1
1.988656E+1
1.942779E+1
1.912195E+1
1.896903E+1
1.896903E+1
1.896903E+1
1.912195E+1
1.896903E+1
1.881610E+1
1.881610E+1
1.881610E+1
1.881610E+1
1.866318E+1
1.851026E+1
1.835734E+1
1.820442E+1
1.805149E+1
1.805149E+1
1.789857E+1
1.789857E+1
1.789857E+1
1.789857E+1
1.789857E+1
1.774565E+1
1.759273E+1
1.728689E+1
1.713396E+1
1.728689E+1
1.743981E+1
1.759273E+1
1.743981E+1
1.728689E+1
1.698104E+1
1.667520E+1
1.652228E+1
1.652228E+1
1.667520E+1
1.667520E+1
1.667520E+1
1.652228E+1
1.636936E+1
1.621644E+1
1.606351E+1
1.591059E+1
1.591059E+1
1.591059E+1
1.591059E+1
1.575767E+1
1.560475E+1
1.560475E+1
1.560475E+1
1.560475E+1
1.529890E+1
1.514598E+1
1.499306E+1
1.499306E+1
1.499306E+1
1.484014E+1
1.484014E+1
1.484014E+1
1.484014E+1
1.453430E+1
1.422845E+1
1.422845E+1
1.422845E+1
1.422845E+1
1.407553E+1
1.392261E+1
1.376969E+1
1.376969E+1
1.392261E+1
1.392261E+1
1.361677E+1
1.346384E+1
1.361677E+1
1.392261E+1
1.392261E+1
1.346384E+1
1.315800E+1
1.300508E+1
1.300508E+1
1.331092E+1
1.331092E+1
1.331092E+1
1.315800E+1
1.285216E+1
1.254631E+1
1.254631E+1
1.254631E+1
1.269923E+1
1.269923E+1
1.254631E+1
1.239339E+1
1.254631E+1
1.254631E+1
1.254631E+1
1.224047E+1
1.193463E+1
1.178170E+1
1.193463E+1
1.208755E+1
1.239339E+1
1.224047E+1
1.193463E+1
1.162878E+1
1.147586E+1
1.162878E+1
1.178170E+1
1.178170E+1
1.162878E+1
1.162878E+1
1.147586E+1
1.132294E+1
1.101709E+1
1.101709E+1
1.117002E+1
1.132294E+1
1.132294E+1
1.147586E+1
1.132294E+1
1.101709E+1
1.086417E+1
1.071125E+1
1.055833E+1
1.040541E+1
1.040541E+1
1.055833E+1
1.071125E+1
1.071125E+1
1.055833E+1
1.040541E+1
1.040541E+1
1.025249E+1
1.025249E+1
1.009956E+1
1.009956E+1
1.009956E+1
9.946642E+0
9.946642E+0
9.946642E+0
9.946642E+0
9.793721E+0
9.487877E+0
9.487877E+0
9.487877E+0
9.640799E+0
9.487877E+0
9.334954E+0
9.182034E+0
9.182034E+0
9.182034E+0
9.029112E+0
9.029112E+0
9.029112E+0
8.876190E+0
8.723268E+0
8.570347E+0
8.723268E+0
8.876190E+0
8.723268E+0
8.570347E+0
8.264503E+0
8.417425E+0
8.570347E+0
8.417425E+0
8.111581E+0
7.805738E+0
7.652815E+0
7.652815E+0
7.805738E+0
7.958660E+0
7.958660E+0
7.805738E+0
7.652815E+0
7.499894E+0
7.194051E+0
7.041128E+0
7.041128E+0
7.346973E+0
7.652815E+0
7.652815E+0
7.499894E+0
7.346973E+0
7.194051E+0
7.041128E+0
6.735286E+0
6.276520E+0
6.276520E+0
6.582364E+0
6.888207E+0
6.888207E+0
6.582364E+0
6.276520E+0
6.123599E+0
6.276520E+0
6.429442E+0
6.429442E+0
6.276520E+0
6.123599E+0
6.123599E+0
5.970676E+0
5.817755E+0
5.511912E+0
5.511912E+0
5.511912E+0
5.511912E+0
5.664833E+0
5.511912E+0
5.358990E+0
5.358990E+0
5.358990E+0
5.206068E+0
5.053146E+0
4.900225E+0
4.900225E+0
5.053146E+0
5.053146E+0
4.900225E+0
4.900225E+0
4.747303E+0
4.747303E+0
4.747303E+0
4.594381E+0
4.441459E+0
4.288537E+0
4.288537E+0
4.441459E+0
4.594381E+0
4.288537E+0
3.982694E+0
3.523929E+0
3.218085E+0
3.371007E+0
3.523929E+0
3.676851E+0
3.523929E+0
3.371007E+0
3.371007E+0
3.676851E+0
3.676851E+0
3.371007E+0
3.218085E+0
2.912242E+0
2.912242E+0
2.912242E+0
2.912242E+0
2.912242E+0
2.759320E+0
2.759320E+0
2.606398E+0
2.453477E+0
2.453477E+0
2.453477E+0
2.606398E+0
2.606398E+0
2.300555E+0
1.994711E+0
1.994711E+0
1.994711E+0
1.841790E+0
1.688868E+0
1.535946E+0
1.535946E+0
1.535946E+0
1.383024E+0
1.383024E+0
1.230103E+0
1.383024E+0
1.230103E+0
1.077181E+0
9.242591E-1
9.242591E-1
9.242591E-1
9.242591E-1
9.242591E-1
7.713373E-1
4.654938E-1
3.125720E-1
3.125720E-1
4.654938E-1
3.125720E-1
1.596503E-1
-2.991150E-1
-4.520367E-1
-6.049585E-1
-2.991150E-1
-1.461932E-1
-4.520367E-1
-7.578803E-1
-9.108021E-1
-7.578803E-1
-7.578803E-1
-7.578803E-1
-1.063724E+0
-1.369567E+0
-1.369567E+0
-1.369567E+0
-1.522489E+0
-1.828332E+0
-2.134176E+0
-2.287098E+0
-2.440019E+0
-2.745863E+0
-3.357550E+0
-3.969237E+0
-4.428002E+0
-4.733846E+0
-5.039689E+0
-5.192611E+0
-5.345533E+0
-5.498454E+0
-5.651376E+0
-5.345533E+0
-4.886767E+0
-4.428002E+0
-3.816315E+0
-3.357550E+0
-3.051706E+0
-2.592941E+0
-2.440019E+0
-2.440019E+0
-2.440019E+0
-2.745863E+0
-2.898785E+0
-3.051706E+0
-3.357550E+0
-3.510472E+0
-3.816315E+0
-4.122159E+0
-4.122159E+0
-4.122159E+0
-3.969237E+0
-4.122159E+0
-4.580924E+0
-4.733846E+0
-4.733846E+0
-4.733846E+0
-4.580924E+0
-4.580924E+0
-4.580924E+0
-4.580924E+0
-4.580924E+0
-4.580924E+0
-4.580924E+0
-4.580924E+0
-4.733846E+0
-4.886767E+0
-4.886767E+0
-5.039689E+0
-5.345533E+0
-5.345533E+0
-5.498454E+0
-5.651376E+0
-5.804298E+0
-5.651376E+0
-5.498454E+0
-5.345533E+0
-5.498454E+0
-5.957220E+0
-6.263063E+0
-6.568908E+0
-6.874750E+0
-7.027673E+0
-7.180594E+0
-7.180594E+0
-7.180594E+0
-7.180594E+0
-7.180594E+0
-7.333515E+0
-7.639360E+0
-7.945202E+0
-7.945202E+0
-7.945202E+0
-7.792281E+0
-7.639360E+0
-7.486437E+0
-7.792281E+0
-8.098125E+0
-8.098125E+0
-8.098125E+0
-8.098125E+0
-8.403967E+0
-8.556889E+0
-8.556889E+0
-8.403967E+0
-8.403967E+0
-8.709812E+0
-8.862734E+0
-8.862734E+0
-8.709812E+0
-8.556889E+0
-8.403967E+0
-8.556889E+0
-8.709812E+0
-9.015655E+0
-9.168576E+0
-9.474420E+0
-9.627341E+0
-9.780264E+0
-9.780264E+0
-9.627341E+0
-9.474420E+0
-9.627341E+0
-9.780264E+0
-9.933186E+0
-9.933186E+0
-1.008611E+1
-1.039195E+1
-1.054487E+1
-1.039195E+1
-1.039195E+1
-1.023903E+1
-1.039195E+1
-1.069779E+1
-1.085072E+1
-1.085072E+1
-1.085072E+1
-1.100364E+1
-1.130948E+1
-1.146240E+1
-1.146240E+1
-1.130948E+1
-1.130948E+1
-1.146240E+1
-1.176825E+1
-1.192117E+1
-1.207409E+1
-1.222701E+1
-1.222701E+1
-1.222701E+1
-1.222701E+1
-1.237993E+1
-1.283870E+1
-1.299162E+1
-1.283870E+1
-1.268578E+1
-1.268578E+1
-1.283870E+1
-1.299162E+1
-1.314454E+1
-1.314454E+1
-1.314454E+1
-1.329746E+1
-1.329746E+1
-1.329746E+1
-1.329746E+1
-1.329746E+1
-1.345039E+1
-1.375623E+1
-1.390915E+1
-1.390915E+1
-1.390915E+1
-1.390915E+1
-1.421499E+1
-1.452084E+1
-1.436792E+1
-1.406207E+1
-1.390915E+1
-1.406207E+1
-1.421499E+1
-1.436792E+1
-1.421499E+1
-1.436792E+1
-1.436792E+1
-1.467376E+1
-1.482668E+1
-1.497960E+1
-1.497960E+1
-1.497960E+1
-1.513253E+1
-1.528545E+1
-1.513253E+1
-1.513253E+1
-1.528545E+1
-1.543837E+1
-1.559129E+1
-1.559129E+1
-1.559129E+1
-1.543837E+1
-1.559129E+1
-1.574421E+1
-1.574421E+1
-1.574421E+1
-1.574421E+1
-1.574421E+1
-1.589713E+1
-1.605006E+1
-1.620298E+1
-1.635590E+1
-1.650882E+1
-1.666174E+1
-1.650882E+1
-1.635590E+1
-1.620298E+1
-1.635590E+1
-1.650882E+1
-1.650882E+1
-1.650882E+1
-1.666174E+1
-1.681466E+1
-1.681466E+1
-1.681466E+1
-1.696759E+1
-1.712051E+1
-1.696759E+1
-1.681466E+1
-1.666174E+1
-1.681466E+1
-1.712051E+1
-1.727343E+1
-1.712051E+1
-1.712051E+1
-1.712051E+1
-1.742635E+1
-1.742635E+1
-1.742635E+1
-1.742635E+1
-1.742635E+1
-1.757927E+1
-1.757927E+1
-1.757927E+1
-1.757927E+1
-1.773220E+1
-1.788512E+1
-1.803804E+1
-1.819096E+1
-1.788512E+1
-1.773220E+1
-1.773220E+1
-1.788512E+1
-1.788512E+1
-1.788512E+1
-1.788512E+1
-1.803804E+1
-1.819096E+1
-1.819096E+1
-1.819096E+1
-1.834388E+1
-1.864973E+1
-1.864973E+1
-1.834388E+1
-1.819096E+1
-1.819096E+1
-1.819096E+1
-1.849680E+1
-1.864973E+1
-1.864973E+1
-1.834388E+1
-1.834388E+1
-1.864973E+1
-1.880265E+1
-1.895557E+1
-1.880265E+1
-1.849680E+1
-1.819096E+1
-1.819096E+1
-1.834388E+1
-1.864973E+1
-1.880265E+1
-1.910849E+1
-1.910849E+1
-1.895557E+1
-1.880265E+1
-1.864973E+1
-1.864973E+1
-1.849680E+1
-1.880265E+1
-1.910849E+1
-1.926141E+1
-1.910849E+1
-1.880265E+1
-1.880265E+1
-1.895557E+1
-1.910849E+1
-1.895557E+1
-1.910849E+1
-1.910849E+1
-1.926141E+1
-1.926141E+1
-1.910849E+1
-1.910849E+1
-1.926141E+1
-1.926141E+1
-1.926141E+1
-1.910849E+1
-1.910849E+1
-1.910849E+1
-1.910849E+1
-1.941433E+1
-1.956726E+1
-1.941433E+1
-1.941433E+1
-1.956726E+1
-1.956726E+1
-1.956726E+1
-1.956726E+1
-1.972018E+1
-2.002602E+1
-2.017894E+1
-2.033186E+1
-2.033186E+1
-2.017894E+1
-2.017894E+1
-2.002602E+1
-1.972018E+1
-1.956726E+1
-1.926141E+1
-1.910849E+1
-1.910849E+1
-1.910849E+1
-1.926141E+1
-1.926141E+1
-1.910849E+1
-1.895557E+1
-1.864973E+1
-1.880265E+1
-1.910849E+1
-1.926141E+1
-1.926141E+1
-1.926141E+1
-1.926141E+1
-1.941433E+1
-1.941433E+1
-1.941433E+1
-1.956726E+1
-1.956726E+1
-1.972018E+1
-1.972018E+1
-1.972018E+1
-1.972018E+1
-1.972018E+1
-1.987310E+1
-2.002602E+1
-2.017894E+1
-1.987310E+1
-1.956726E+1
-1.941433E+1
-1.956726E+1
-1.972018E+1
-1.956726E+1
-1.941433E+1
-1.956726E+1
-1.972018E+1
-1.972018E+1
-1.956726E+1
-1.956726E+1
-1.972018E+1
-1.987310E+1
-1.987310E+1
-1.987310E+1
-1.987310E+1
-1.987310E+1
-1.987310E+1
-1.987310E+1
-1.987310E+1
-1.987310E+1
-2.002602E+1
-2.002602E+1
-2.017894E+1
-2.048479E+1
-2.063771E+1
-2.063771E+1
-2.048479E+1
-2.033186E+1
-2.048479E+1
-2.048479E+1
-2.048479E+1
-2.033186E+1
-2.017894E+1
-2.002602E+1
-2.017894E+1
-2.033186E+1
-2.048479E+1
-2.033186E+1
-2.017894E+1
-2.033186E+1
-2.063771E+1
-2.109647E+1
-2.124940E+1
-2.124940E+1
-2.109647E+1
-2.094355E+1
-2.109647E+1
-2.140232E+1
-2.140232E+1
-2.124940E+1
-2.124940E+1
-2.155524E+1
-2.216693E+1
-2.277861E+1
-2.308446E+1
-2.293153E+1
-2.216693E+1
-2.124940E+1
-2.017894E+1
-1.926141E+1
-1.849680E+1
-1.773220E+1
-1.696759E+1
-1.635590E+1
-1.620298E+1
-1.635590E+1
-1.681466E+1
-1.696759E+1
-1.712051E+1
-1.727343E+1
-1.757927E+1
-1.803804E+1
-1.849680E+1
-1.834388E+1
-1.757927E+1
-1.650882E+1
-1.543837E+1
-1.452084E+1
-1.406207E+1
-1.452084E+1
-1.605006E+1
-1.773220E+1
-1.895557E+1
-2.002602E+1
-2.124940E+1
-2.231985E+1
-2.293153E+1
-2.293153E+1
-2.262569E+1
-2.293153E+1
-2.369614E+1
-2.384906E+1
-2.323738E+1
-2.216693E+1
-2.063771E+1
-1.834388E+1
-1.574421E+1
-1.345039E+1
-1.192117E+1
-1.115656E+1
-1.069779E+1
-1.039195E+1
-1.039195E+1
-1.085072E+1
-1.161533E+1
-1.268578E+1
-1.375623E+1
-1.467376E+1
-1.543837E+1
-1.605006E+1
-1.620298E+1
-1.589713E+1
-1.559129E+1
-1.482668E+1
-1.390915E+1
-1.299162E+1
-1.207409E+1
-1.146240E+1
-1.115656E+1
-1.115656E+1
-1.115656E+1
-1.115656E+1
-1.146240E+1
-1.207409E+1
-1.268578E+1
-1.299162E+1
-1.314454E+1
-1.299162E+1
-1.299162E+1
-1.268578E+1
-1.207409E+1
-1.146240E+1
-1.100364E+1
-1.100364E+1
-1.115656E+1
-1.115656E+1
-1.100364E+1
-1.100364E+1
-1.115656E+1
-1.146240E+1
-1.176825E+1
-1.207409E+1
-1.222701E+1
-1.222701E+1
-1.207409E+1
-1.192117E+1
-1.207409E+1
-1.237993E+1
-1.237993E+1
-1.222701E+1
-1.192117E+1
-1.192117E+1
-1.207409E+1
-1.192117E+1
-1.146240E+1
-1.100364E+1
-1.100364E+1
-1.100364E+1
-1.085072E+1
-1.069779E+1
-1.054487E+1
-1.069779E+1
-1.069779E+1
-1.039195E+1
-1.023903E+1
-1.008611E+1
-9.933186E+0
-9.780264E+0
-9.321499E+0
-9.015655E+0
-9.015655E+0
-9.168576E+0
-9.321499E+0
-9.627341E+0
-9.627341E+0
-9.780264E+0
-9.780264E+0
-9.933186E+0
-1.039195E+1
-1.069779E+1
-1.085072E+1
-1.100364E+1
-1.100364E+1
-1.130948E+1
-1.161533E+1
-1.192117E+1
-1.192117E+1
-1.192117E+1
-1.207409E+1
-1.222701E+1
-1.222701E+1
-1.207409E+1
-1.176825E+1
-1.161533E+1
-1.176825E+1
-1.192117E+1
-1.176825E+1
-1.161533E+1
-1.161533E+1
-1.192117E+1
-1.237993E+1
-1.253286E+1
-1.283870E+1
-1.314454E+1
-1.314454E+1
-1.329746E+1
-1.329746E+1
-1.329746E+1
-1.329746E+1
-1.314454E+1
-1.299162E+1
-1.283870E+1
-1.283870E+1
-1.299162E+1
-1.329746E+1
-1.345039E+1
-1.345039E+1
-1.360331E+1
-1.390915E+1
-1.406207E+1
-1.390915E+1
-1.360331E+1
-1.329746E+1
-1.329746E+1
-1.345039E+1
-1.360331E+1
-1.360331E+1
-1.390915E+1
-1.406207E+1
-1.421499E+1
-1.436792E+1
-1.436792E+1
-1.421499E+1
-1.406207E+1
-1.406207E+1
-1.406207E+1
-1.390915E+1
-1.375623E+1
-1.390915E+1
-1.421499E+1
-1.421499E+1
-1.436792E+1
-1.452084E+1
-1.452084E+1
-1.452084E+1
-1.452084E+1
-1.467376E+1
-1.482668E+1
-1.513253E+1
-1.543837E+1
-1.574421E+1
-1.574421E+1
-1.574421E+1
-1.574421E+1
-1.605006E+1
-1.620298E+1
-1.620298E+1
-1.620298E+1
-1.666174E+1
-1.712051E+1
-1.773220E+1
-1.803804E+1
-1.834388E+1
-1.864973E+1
-1.895557E+1
-1.895557E+1
-1.895557E+1
-1.926141E+1
-1.926141E+1
-1.910849E+1
-1.880265E+1
-1.880265E+1
-1.895557E+1
-1.880265E+1
-1.849680E+1
-1.834388E+1
-1.864973E+1
-1.895557E+1
-1.895557E+1
-1.880265E+1
-1.895557E+1
-1.926141E+1
-1.956726E+1
-1.972018E+1
-2.002602E+1
-2.017894E+1
-2.033186E+1
-2.048479E+1
-2.063771E+1
-2.094355E+1
-2.124940E+1
-2.124940E+1
-2.109647E+1
-2.094355E+1
-2.094355E+1
-2.109647E+1
-2.140232E+1
-2.140232E+1
-2.140232E+1
-2.170816E+1
-2.216693E+1
-2.247277E+1
-2.216693E+1
-2.186108E+1
-2.170816E+1
-2.201400E+1
-2.247277E+1
-2.262569E+1
-2.262569E+1
-2.231985E+1
-2.216693E+1
-2.231985E+1
-2.262569E+1
-2.262569E+1
-2.231985E+1
-2.201400E+1
-2.201400E+1
-2.201400E+1
-2.231985E+1
-2.262569E+1
-2.277861E+1
-2.262569E+1
-2.247277E+1
-2.231985E+1
-2.247277E+1
-2.247277E+1
-2.247277E+1
-2.247277E+1
-2.262569E+1
-2.262569E+1
-2.247277E+1
-2.247277E+1
-2.262569E+1
-2.277861E+1
-2.293153E+1
-2.277861E+1
-2.247277E+1
-2.231985E+1
-2.247277E+1
-2.262569E+1
-2.277861E+1
-2.277861E+1
-2.293153E+1
-2.308446E+1
-2.293153E+1
-2.293153E+1
-2.308446E+1
-2.323738E+1
-2.339030E+1
-2.323738E+1
-2.323738E+1
-2.323738E+1
-2.339030E+1
-2.354322E+1
-2.354322E+1
-2.354322E+1
-2.339030E+1
-2.339030E+1
-2.354322E+1
-2.354322E+1
-2.354322E+1
-2.339030E+1
-2.323738E+1
-2.339030E+1
-2.354322E+1
-2.354322E+1
-2.354322E+1
-2.354322E+1
-2.339030E+1
-2.339030E+1
-2.354322E+1
-2.354322E+1
-2.354322E+1
-2.354322E+1
-2.369614E+1
-2.369614E+1
-2.354322E+1
-2.354322E+1
-2.354322E+1
-2.339030E+1
-2.354322E+1
-2.369614E+1
-2.354322E+1
-2.323738E+1
-2.308446E+1
-2.293153E+1
-2.308446E+1
-2.308446E+1
-2.308446E+1
-2.323738E+1
-2.323738E+1
-2.308446E+1
-2.277861E+1
-2.262569E+1
-2.277861E+1
-2.308446E+1
-2.323738E+1
-2.293153E+1
-2.262569E+1
-2.231985E+1
-2.216693E+1
-2.231985E+1
-2.262569E+1
-2.277861E+1
-2.277861E+1
-2.262569E+1
-2.231985E+1
-2.231985E+1
-2.247277E+1
-2.262569E+1
-2.262569E+1
-2.262569E+1
-2.247277E+1
-2.231985E+1
-2.216693E+1
-2.201400E+1
-2.186108E+1
-2.186108E+1
-2.170816E+1
-2.155524E+1
-2.155524E+1
-2.155524E+1
-2.140232E+1
-2.140232E+1
-2.155524E+1
-2.140232E+1
-2.124940E+1
-2.124940E+1
-2.109647E+1
-2.124940E+1
-2.140232E+1
-2.155524E+1
-2.140232E+1
-2.124940E+1
-2.124940E+1
-2.140232E+1
-2.124940E+1
-2.094355E+1
-2.048479E+1
-2.033186E+1
-2.033186E+1
-2.033186E+1
-2.048479E+1
-2.063771E+1
-2.063771E+1
-2.048479E+1
-2.048479E+1
-2.063771E+1
-2.079063E+1
-2.079063E+1
-2.048479E+1
-2.033186E+1
-2.048479E+1
-2.063771E+1
-2.079063E+1
-2.063771E+1
-2.033186E+1
-2.017894E+1
-2.017894E+1
-2.017894E+1
-2.002602E+1
-2.002602E+1
-2.017894E+1
-2.017894E+1
-2.002602E+1
-2.002602E+1
-1.987310E+1
-1.987310E+1
-2.002602E+1
-2.002602E+1
-2.017894E+1
-2.002602E+1
-1.987310E+1
-1.972018E+1
-1.987310E+1
-1.972018E+1
-1.956726E+1
-1.941433E+1
-1.926141E+1
-1.941433E+1
-1.941433E+1
-1.956726E+1
-1.941433E+1
-1.926141E+1
-1.910849E+1
-1.895557E+1
-1.880265E+1
-1.880265E+1
-1.880265E+1
-1.880265E+1
-1.880265E+1
-1.880265E+1
-1.864973E+1
-1.864973E+1
-1.864973E+1
-1.849680E+1
-1.834388E+1
-1.849680E+1
-1.864973E+1
-1.864973E+1
-1.864973E+1
-1.864973E+1
-1.864973E+1
-1.849680E+1
-1.819096E+1
-1.788512E+1
-1.803804E+1
-1.819096E+1
-1.849680E+1
-1.849680E+1
-1.834388E+1
-1.803804E+1
-1.773220E+1
-1.788512E+1
-1.803804E+1
-1.803804E+1
-1.788512E+1
-1.773220E+1
-1.757927E+1
-1.742635E+1
-1.757927E+1
-1.773220E+1
-1.788512E+1
-1.803804E+1
-1.788512E+1
-1.773220E+1
-1.757927E+1
-1.773220E+1
-1.834388E+1
-1.864973E+1
-1.880265E+1
-1.895557E+1
-1.926141E+1
-1.941433E+1
-1.956726E+1
-1.987310E+1
-2.017894E+1
-1.972018E+1
-1.864973E+1
-1.788512E+1
-1.727343E+1
-1.681466E+1
-1.635590E+1
-1.589713E+1
-1.574421E+1
-1.605006E+1
-1.650882E+1
-1.712051E+1
-1.757927E+1
-1.757927E+1
-1.712051E+1
-1.681466E+1
-1.650882E+1
-1.635590E+1
-1.620298E+1
-1.589713E+1
-1.543837E+1
-1.528545E+1
-1.559129E+1
-1.589713E+1
-1.620298E+1
-1.605006E+1
-1.605006E+1
-1.620298E+1
-1.635590E+1
-1.635590E+1
-1.620298E+1
-1.605006E+1
-1.620298E+1
-1.620298E+1
-1.620298E+1
-1.605006E+1
-1.605006E+1
-1.620298E+1
-1.620298E+1
-1.605006E+1
-1.589713E+1
-1.605006E+1
-1.620298E+1
-1.605006E+1
-1.589713E+1
-1.589713E+1
-1.589713E+1
-1.589713E+1
-1.589713E+1
-1.589713E+1
-1.589713E+1
-1.589713E+1
-1.605006E+1
-1.635590E+1
-1.650882E+1
-1.650882E+1
-1.620298E+1
-1.620298E+1
-1.620298E+1
-1.635590E+1
-1.620298E+1
-1.605006E+1
-1.589713E+1
-1.605006E+1
-1.605006E+1
-1.605006E+1
-1.589713E+1
-1.574421E+1
-1.574421E+1
-1.589713E+1
-1.589713E+1
-1.589713E+1
-1.559129E+1
-1.543837E+1
-1.543837E+1
-1.543837E+1
-1.543837E+1
-1.528545E+1
-1.513253E+1
-1.513253E+1
-1.528545E+1
-1.543837E+1
-1.543837E+1
-1.543837E+1
-1.543837E+1
-1.513253E+1
-1.497960E+1
-1.497960E+1
-1.528545E+1
-1.543837E+1
-1.513253E+1
-1.482668E+1
-1.467376E+1
-1.497960E+1
-1.513253E+1
-1.513253E+1
-1.497960E+1
-1.497960E+1
-1.482668E+1
-1.482668E+1
-1.482668E+1
-1.497960E+1
-1.497960E+1
-1.497960E+1
-1.482668E+1
-1.497960E+1
-1.497960E+1
-1.482668E+1
-1.467376E+1
-1.482668E+1
-1.497960E+1
-1.497960E+1
-1.482668E+1
-1.467376E+1
-1.467376E+1
-1.467376E+1
-1.467376E+1
-1.467376E+1
-1.467376E+1
-1.467376E+1
-1.467376E+1
-1.452084E+1
-1.436792E+1
-1.421499E+1
-1.421499E+1
-1.406207E+1
-1.406207E+1
-1.421499E+1
-1.436792E+1
-1.452084E+1
-1.436792E+1
-1.421499E+1
-1.436792E+1
-1.452084E+1
-1.452084E+1
-1.436792E+1
-1.421499E+1
-1.390915E+1
-1.390915E+1
-1.375623E+1
-1.375623E+1
-1.390915E+1
-1.406207E+1
-1.406207E+1
-1.390915E+1
-1.406207E+1
-1.406207E+1
-1.421499E+1
-1.406207E+1
-1.390915E+1
-1.375623E+1
-1.360331E+1
-1.345039E+1
-1.345039E+1
-1.360331E+1
-1.375623E+1
-1.375623E+1
-1.360331E+1
-1.375623E+1
-1.375623E+1
-1.360331E+1
-1.345039E+1
-1.329746E+1
-1.345039E+1
-1.360331E+1
-1.345039E+1
-1.345039E+1
-1.360331E+1
-1.345039E+1
-1.329746E+1
-1.299162E+1
-1.299162E+1
-1.283870E+1
-1.283870E+1
-1.283870E+1
-1.283870E+1
-1.299162E+1
-1.329746E+1
-1.329746E+1
-1.299162E+1
-1.283870E+1
-1.268578E+1
-1.283870E+1
-1.283870E+1
-1.268578E+1
-1.253286E+1
-1.237993E+1
-1.222701E+1
-1.222701E+1
-1.222701E+1
-1.237993E+1
-1.253286E+1
-1.268578E+1
-1.253286E+1
-1.237993E+1
-1.222701E+1
-1.237993E+1
-1.253286E+1
-1.268578E+1
-1.268578E+1
-1.253286E+1
-1.222701E+1
-1.222701E+1
-1.222701E+1
-1.222701E+1
-1.222701E+1
-1.237993E+1
-1.253286E+1
-1.268578E+1
-1.268578E+1
-1.253286E+1
-1.222701E+1
-1.192117E+1
-1.192117E+1
-1.207409E+1
-1.222701E+1
-1.222701E+1
-1.192117E+1
-1.176825E+1
-1.161533E+1
-1.146240E+1
-1.161533E+1
-1.161533E+1
-1.146240E+1
-1.146240E+1
-1.130948E+1
-1.146240E+1
-1.146240E+1
-1.130948E+1
-1.130948E+1
-1.115656E+1
-1.115656E+1
-1.115656E+1
-1.115656E+1
-1.115656E+1
-1.115656E+1
-1.100364E+1
-1.115656E+1
-1.115656E+1
-1.085072E+1
-1.054487E+1
-1.039195E+1
-1.054487E+1
-1.069779E+1
-1.054487E+1
-1.023903E+1
-1.008611E+1
-1.008611E+1
-1.008611E+1
-1.008611E+1
-1.008611E+1
-1.023903E+1
-1.039195E+1
-1.039195E+1
-1.008611E+1
-9.933186E+0
-9.780264E+0
-9.474420E+0
-9.321499E+0
-9.168576E+0
-9.321499E+0
-9.474420E+0
-9.627341E+0
-9.627341E+0
-9.780264E+0
-9.780264E+0
-9.780264E+0
-9.780264E+0
-9.780264E+0
-9.933186E+0
-9.933186E+0
-9.933186E+0
-9.933186E+0
-9.933186E+0
-9.933186E+0
-9.780264E+0
-9.627341E+0
-9.474420E+0
-9.627341E+0
-9.780264E+0
-9.933186E+0
-9.933186E+0
-9.780264E+0
-9.627341E+0
-9.474420E+0
-9.474420E+0
-9.474420E+0
-9.627341E+0
-9.780264E+0
-9.474420E+0
-9.321499E+0
-9.321499E+0
-9.321499E+0
-9.321499E+0
-9.321499E+0
-9.168576E+0
-8.862734E+0
-8.862734E+0
-8.862734E+0
-9.168576E+0
-9.321499E+0
-9.321499E+0
-9.168576E+0
-9.015655E+0
-8.862734E+0
-9.015655E+0
-9.168576E+0
-9.168576E+0
-9.168576E+0
-9.168576E+0
-9.015655E+0
-9.015655E+0
-9.015655E+0
-9.015655E+0
-8.862734E+0
-8.862734E+0
-8.709812E+0
-8.556889E+0
-8.403967E+0
-8.403967E+0
-8.403967E+0
-8.709812E+0
-9.015655E+0
-9.015655E+0
-9.015655E+0
-8.862734E+0
-8.709812E+0
-8.709812E+0
-8.556889E+0
-8.403967E+0
-8.251047E+0
-8.556889E+0
-8.709812E+0
-8.556889E+0
-8.251047E+0
-8.098125E+0
-8.251047E+0
-8.403967E+0
-8.403967E+0
-8.403967E+0
-8.403967E+0
-8.403967E+0
-8.251047E+0
-8.251047E+0
-8.098125E+0
-8.098125E+0
-8.098125E+0
-7.945202E+0
-7.945202E+0
-7.792281E+0
-7.792281E+0
-7.792281E+0
-7.639360E+0
-7.486437E+0
-7.180594E+0
-7.027673E+0
-7.027673E+0
-7.180594E+0
-7.180594E+0
-7.027673E+0
-7.027673E+0
-7.027673E+0
-7.027673E+0
-7.180594E+0
-7.027673E+0
-6.874750E+0
-6.874750E+0
-7.027673E+0
-7.180594E+0
-7.333515E+0
-7.333515E+0
-7.333515E+0
-7.180594E+0
-7.180594E+0
-7.180594E+0
-7.333515E+0
-7.180594E+0
-7.180594E+0
-7.027673E+0
-7.027673E+0
-7.180594E+0
-7.333515E+0
-7.486437E+0
-7.639360E+0
-7.486437E+0
-7.180594E+0
-7.180594E+0
-7.333515E+0
-7.639360E+0
-7.792281E+0
-7.639360E+0
-7.639360E+0
-7.792281E+0
-7.945202E+0
-7.792281E+0
-7.486437E+0
-7.486437E+0
-7.639360E+0
-7.792281E+0
-7.792281E+0
-7.792281E+0
-7.792281E+0
-7.792281E+0
-7.639360E+0
-7.639360E+0
-7.792281E+0
-8.098125E+0
-8.098125E+0
-8.098125E+0
-7.945202E+0
-7.945202E+0
-7.945202E+0
-7.792281E+0
-7.639360E+0
-7.486437E+0
-7.333515E+0
-7.486437E+0
-7.639360E+0
-7.792281E+0
-7.639360E+0
-7.639360E+0
-7.792281E+0
-7.945202E+0
-7.945202E+0
-7.486437E+0
-7.027673E+0
-7.027673E+0
-7.180594E+0
-7.333515E+0
-7.180594E+0
-7.027673E+0
-6.874750E+0
-7.027673E+0
-7.027673E+0
-7.027673E+0
-7.027673E+0
-7.027673E+0
-7.027673E+0
-7.027673E+0
-7.180594E+0
-7.180594E+0
-7.180594E+0
-7.333515E+0
-7.333515E+0
-7.180594E+0
-7.180594E+0
-7.180594E+0
-7.027673E+0
-6.874750E+0
-6.721828E+0
-6.721828E+0
-6.874750E+0
-7.027673E+0
-7.027673E+0
-6.874750E+0
-6.874750E+0
-7.180594E+0
-7.180594E+0
-7.027673E+0
-6.874750E+0
-6.874750E+0
-7.180594E+0
-7.333515E+0
-7.180594E+0
-7.027673E+0
-7.180594E+0
-7.180594E+0
-7.027673E+0
-6.874750E+0
-7.027673E+0
-7.333515E+0
-7.486437E+0
-7.486437E+0
-7.333515E+0
-7.486437E+0
-7.486437E+0
-7.639360E+0
-7.945202E+0
-7.945202E+0
-7.639360E+0
-7.333515E+0
-7.180594E+0
-7.333515E+0
-7.486437E+0
-7.486437E+0
-7.486437E+0
-7.486437E+0
-7.639360E+0
-7.792281E+0
-7.792281E+0
-7.486437E+0
-7.333515E+0
-7.486437E+0
-7.792281E+0
-7.945202E+0
-7.792281E+0
-7.792281E+0
-7.792281E+0
-7.792281E+0
-7.792281E+0
-7.792281E+0
-7.639360E+0
-7.486437E+0
-7.333515E+0
-7.639360E+0
-7.945202E+0
-7.945202E+0
-7.792281E+0
-7.792281E+0
-7.792281E+0
-7.792281E+0
-7.792281E+0
-7.792281E+0
-7.945202E+0
-8.403967E+0
-8.862734E+0
-9.321499E+0
-9.474420E+0
-9.474420E+0
-9.474420E+0
-9.474420E+0
-9.015655E+0
-8.403967E+0
-7.792281E+0
-7.486437E+0
-7.486437E+0
-7.792281E+0
-7.945202E+0
-7.792281E+0
-7.792281E+0
-7.945202E+0
-8.251047E+0
-8.403967E+0
-8.403967E+0
-8.251047E+0
-7.945202E+0
-7.945202E+0
-8.251047E+0
-8.403967E+0
-8.403967E+0
-8.098125E+0
-7.945202E+0
-8.098125E+0
-8.251047E+0
-8.403967E+0
-8.098125E+0
-7.792281E+0
-7.639360E+0
-7.792281E+0
-7.792281E+0
-7.792281E+0
-7.792281E+0
-7.639360E+0
-7.486437E+0
-7.333515E+0
-7.180594E+0
-7.180594E+0
-7.333515E+0
-7.486437E+0
-7.486437E+0
-7.486437E+0
-7.486437E+0
-7.639360E+0
-7.639360E+0
-7.486437E+0
-7.639360E+0
-7.486437E+0
-7.486437E+0
-7.333515E+0
-7.486437E+0
-7.639360E+0
-7.639360E+0
-7.333515E+0
-7.027673E+0
-7.027673E+0
-7.333515E+0
-7.639360E+0
-7.486437E+0
-7.333515E+0
-7.180594E+0
-7.333515E+0
-7.333515E+0
-7.180594E+0
-6.874750E+0
-6.874750E+0
-7.180594E+0
-7.486437E+0
-7.639360E+0
-7.639360E+0
-7.639360E+0
-7.486437E+0
-7.486437E+0
-7.486437E+0
-7.333515E+0
-7.333515E+0
-7.486437E+0
-7.486437E+0
-7.333515E+0
-7.333515E+0
-7.639360E+0
-7.792281E+0
-7.792281E+0
-7.486437E+0
-7.180594E+0
-7.333515E+0
-7.486437E+0
-7.333515E+0
-7.027673E+0
-6.721828E+0
-6.568908E+0
-6.721828E+0
-6.874750E+0
-7.027673E+0
-6.874750E+0
-6.568908E+0
-6.415986E+0
-6.263063E+0
-6.110141E+0
-5.957220E+0
-5.651376E+0
-5.345533E+0
-4.886767E+0
-4.580924E+0
-4.580924E+0
-4.886767E+0
-4.886767E+0
-4.886767E+0
-4.733846E+0
-4.428002E+0
-4.275080E+0
-4.275080E+0
-4.122159E+0
-4.122159E+0
-4.122159E+0
-4.275080E+0
-4.428002E+0
-4.428002E+0
-4.428002E+0
-4.428002E+0
-4.580924E+0
-4.580924E+0
-4.733846E+0
-4.733846E+0
-4.580924E+0
-4.580924E+0
-4.733846E+0
-5.039689E+0
-5.039689E+0
-4.886767E+0
-4.886767E+0
-4.886767E+0
-5.192611E+0
-5.192611E+0
-5.039689E+0
-4.886767E+0
-5.039689E+0
-5.192611E+0
-5.192611E+0
-4.886767E+0
-4.886767E+0
-4.886767E+0
-5.039689E+0
-5.039689E+0
-4.886767E+0
-4.733846E+0
-4.580924E+0
-4.580924E+0
-4.580924E+0
-4.580924E+0
-4.428002E+0
-4.275080E+0
-4.275080E+0
-4.275080E+0
-4.275080E+0
-4.275080E+0
-4.275080E+0
-4.428002E+0
-4.580924E+0
-4.428002E+0
-4.122159E+0
-3.969237E+0
-3.969237E+0
-3.969237E+0
-3.816315E+0
-3.816315E+0
-3.663393E+0
-3.816315E+0
-3.663393E+0
-3.510472E+0
-3.357550E+0
-3.510472E+0
-3.663393E+0
-3.663393E+0
-3.663393E+0
-3.663393E+0
-3.663393E+0
-3.816315E+0
-3.816315E+0
-3.816315E+0
-3.663393E+0
-3.510472E+0
-3.510472E+0
-3.510472E+0
-3.816315E+0
-3.816315E+0
-3.816315E+0
-3.510472E+0
-3.510472E+0
-3.510472E+0
-3.510472E+0
-3.663393E+0
-3.816315E+0
-3.663393E+0
-3.357550E+0
-3.204628E+0
-3.204628E+0
-3.663393E+0
-4.122159E+0
-4.122159E+0
-4.122159E+0
-3.969237E+0
-4.122159E+0
-4.275080E+0
-4.275080E+0
-4.122159E+0
-4.122159E+0
-4.122159E+0
-4.122159E+0
-4.275080E+0
-4.580924E+0
-4.886767E+0
-4.886767E+0
-4.733846E+0
-4.580924E+0
-4.428002E+0
-4.580924E+0
-4.580924E+0
-4.580924E+0
-4.580924E+0
-4.428002E+0
-4.580924E+0
-4.886767E+0
-4.733846E+0
-4.580924E+0
-4.580924E+0
-4.733846E+0
-4.886767E+0
-5.039689E+0
-5.192611E+0
-5.039689E+0
-5.039689E+0
-5.039689E+0
-5.345533E+0
-5.498454E+0
-5.192611E+0
-4.886767E+0
-4.886767E+0
-5.039689E+0
-5.192611E+0
-5.039689E+0
-4.886767E+0
-5.039689E+0
-5.192611E+0
-5.498454E+0
-5.651376E+0
-5.498454E+0
-5.345533E+0
-5.039689E+0
-5.192611E+0
-5.498454E+0
-5.651376E+0
-5.804298E+0
-5.651376E+0
-5.498454E+0
-5.498454E+0
-5.651376E+0
-5.804298E+0
-5.957220E+0
-6.110141E+0
-6.110141E+0
-6.110141E+0
-6.110141E+0
-6.110141E+0
-6.110141E+0
-5.957220E+0
-5.804298E+0
-5.957220E+0
-6.110141E+0
-6.263063E+0
-6.263063E+0
-6.263063E+0
-6.110141E+0
-6.263063E+0
-6.568908E+0
-6.721828E+0
-6.721828E+0
-6.721828E+0
-6.721828E+0
-6.721828E+0
-6.721828E+0
-6.721828E+0
-6.721828E+0
-6.874750E+0
-7.027673E+0
-7.027673E+0
-7.180594E+0
-7.486437E+0
-7.792281E+0
-7.945202E+0
-7.792281E+0
-7.639360E+0
-7.639360E+0
-7.945202E+0
-8.251047E+0
-8.403967E+0
-8.403967E+0
-8.403967E+0
-8.556889E+0
-8.556889E+0
-8.709812E+0
-8.862734E+0
-9.015655E+0
-9.015655E+0
-8.862734E+0
-8.556889E+0
-8.251047E+0
-8.098125E+0
-8.098125E+0
-8.098125E+0
-8.251047E+0
-8.251047E+0
-8.251047E+0
-8.251047E+0
-8.098125E+0
-8.098125E+0
-7.945202E+0
-7.945202E+0
-7.792281E+0
-7.792281E+0
-7.792281E+0
-7.639360E+0
-7.486437E+0
-7.639360E+0
-7.639360E+0
-7.792281E+0
-7.792281E+0
-7.639360E+0
-7.486437E+0
-7.486437E+0
-7.486437E+0
-7.639360E+0
-7.792281E+0
-7.792281E+0
-7.792281E+0
-7.639360E+0
-7.486437E+0
-7.486437E+0
-7.639360E+0
-7.792281E+0
-8.098125E+0
-8.403967E+0
-8.251047E+0
-7.945202E+0
-7.639360E+0
-7.792281E+0
-8.098125E+0
-8.251047E+0
-8.251047E+0
-8.251047E+0
-8.251047E+0
-8.251047E+0
-8.098125E+0
-8.098125E+0
-8.251047E+0
-8.403967E+0
-8.251047E+0
-8.098125E+0
-8.251047E+0
-8.403967E+0
-8.403967E+0
-8.251047E+0
-7.945202E+0
-7.945202E+0
-7.945202E+0
-8.098125E+0
-8.251047E+0
-8.098125E+0
-7.945202E+0
-7.792281E+0
-7.945202E+0
-8.098125E+0
-8.403967E+0
-8.556889E+0
-8.098125E+0
-7.639360E+0
-7.792281E+0
-8.251047E+0
-8.556889E+0
-8.251047E+0
-8.098125E+0
-8.098125E+0
-8.098125E+0
-8.098125E+0
-7.945202E+0
-7.639360E+0
-7.333515E+0
-7.333515E+0
-7.486437E+0
-7.639360E+0
-7.486437E+0
-7.333515E+0
-7.486437E+0
-7.639360E+0
-7.639360E+0
-7.486437E+0
-7.180594E+0
-6.874750E+0
-6.874750E+0
-7.180594E+0
-7.486437E+0
-7.486437E+0
-7.180594E+0
-7.027673E+0
-6.874750E+0
-7.027673E+0
-7.027673E+0
-7.027673E+0
-7.180594E+0
-7.180594E+0
-7.027673E+0
-6.874750E+0
-6.721828E+0
-6.874750E+0
-7.027673E+0
-7.027673E+0
-7.027673E+0
-7.027673E+0
-7.027673E+0
-6.874750E+0
-6.721828E+0
-6.721828E+0
-6.874750E+0
-7.027673E+0
-7.027673E+0
-6.874750E+0
-6.721828E+0
-6.874750E+0
-7.027673E+0
-7.027673E+0
-7.027673E+0
-6.874750E+0
-7.027673E+0
-7.180594E+0
-7.333515E+0
-7.333515E+0
-7.333515E+0
-7.333515E+0
-7.180594E+0
-7.180594E+0
-7.486437E+0
-7.639360E+0
-7.639360E+0
-7.486437E+0
-7.333515E+0
-7.333515E+0
-7.486437E+0
-7.333515E+0
-7.180594E+0
-7.180594E+0
-7.180594E+0
-7.333515E+0
-7.333515E+0
-7.333515E+0
-7.333515E+0
-7.333515E+0
-7.333515E+0
-7.333515E+0
-7.333515E+0
-7.333515E+0
-7.486437E+0
-7.486437E+0
-7.333515E+0
-7.180594E+0
-7.027673E+0
-7.027673E+0
-7.180594E+0
-7.180594E+0
-7.486437E+0
-7.639360E+0
-7.486437E+0
-7.333515E+0
-7.180594E+0
-7.333515E+0
-7.486437E+0
-7.486437E+0
-7.333515E+0
-7.180594E+0
-7.180594E+0
-7.027673E+0
-6.874750E+0
-7.027673E+0
-7.333515E+0
-7.639360E+0
-8.403967E+0
-9.168576E+0
-1.023903E+1
-1.085072E+1
-1.130948E+1
-1.115656E+1
-1.100364E+1
-1.069779E+1
-1.023903E+1
-9.474420E+0
-8.862734E+0
-8.098125E+0
-7.639360E+0
-7.486437E+0
-7.639360E+0
-7.639360E+0
-7.333515E+0
-7.027673E+0
-6.874750E+0
-7.027673E+0
-7.180594E+0
-6.874750E+0
-6.721828E+0
-6.721828E+0
-6.874750E+0
-6.874750E+0
-6.874750E+0
-6.874750E+0
-6.721828E+0
-6.568908E+0
-6.568908E+0
-6.721828E+0
-6.874750E+0
-6.874750E+0
-7.027673E+0
-7.180594E+0
-7.333515E+0
-7.333515E+0
-7.027673E+0
-6.874750E+0
-6.874750E+0
-6.874750E+0
-6.874750E+0
-6.874750E+0
-7.027673E+0
-7.027673E+0
-6.874750E+0
-6.721828E+0
-6.874750E+0
-7.027673E+0
-7.180594E+0
-7.333515E+0
-7.333515E+0
-7.333515E+0
-7.333515E+0
-7.486437E+0
-7.639360E+0
-7.486437E+0
-7.333515E+0
-7.486437E+0
-7.792281E+0
-7.945202E+0
-7.792281E+0
-7.792281E+0
-7.639360E+0
-7.639360E+0
-7.792281E+0
-7.792281E+0
-7.792281E+0
-7.486437E+0
-7.486437E+0
-7.792281E+0
-8.251047E+0
-8.403967E+0
-8.251047E+0
-8.251047E+0
-8.403967E+0
-8.862734E+0
-9.168576E+0
-9.168576E+0
-8.862734E+0
-8.862734E+0
-8.862734E+0
-9.015655E+0
-9.168576E+0
-9.321499E+0
-9.168576E+0
-9.015655E+0
-8.862734E+0
-8.862734E+0
-8.709812E+0
-8.709812E+0
-8.709812E+0
-8.709812E+0
-8.709812E+0
-8.862734E+0
-9.015655E+0
-9.168576E+0
-9.168576E+0
-9.168576E+0
-9.168576E+0
-9.168576E+0
-9.321499E+0
-9.474420E+0
-9.627341E+0
-9.627341E+0
-9.627341E+0
-9.627341E+0
-9.474420E+0
-9.321499E+0
-9.168576E+0
-9.321499E+0
-9.627341E+0
-9.474420E+0
-9.168576E+0
-9.015655E+0
-9.015655E+0
-9.168576E+0
-9.321499E+0
-9.321499E+0
-9.321499E+0
-9.321499E+0
-9.321499E+0
-9.627341E+0
-9.627341E+0
-9.627341E+0
-9.474420E+0
-9.627341E+0
-9.780264E+0
-9.780264E+0
-9.780264E+0
-9.627341E+0
-9.627341E+0
-9.627341E+0
-9.474420E+0
-9.321499E+0
-9.321499E+0
-9.474420E+0
-9.474420E+0
-9.474420E+0
-9.321499E+0
-9.168576E+0
-9.321499E+0
-9.627341E+0
-9.780264E+0
-9.474420E+0
-9.321499E+0
-9.015655E+0
-8.862734E+0
-8.862734E+0
-9.015655E+0
-9.321499E+0
-9.321499E+0
-9.168576E+0
-8.862734E+0
-8.556889E+0
-8.251047E+0
-7.945202E+0
-7.639360E+0
-7.639360E+0
-7.792281E+0
-7.486437E+0
-7.180594E+0
-6.874750E+0
-6.874750E+0
-7.027673E+0
-7.333515E+0
-7.486437E+0
-7.486437E+0
-7.486437E+0
-7.486437E+0
-7.486437E+0
-7.639360E+0
-7.945202E+0
-8.403967E+0
-8.862734E+0
-9.168576E+0
-9.168576E+0
-9.015655E+0
-8.862734E+0
-9.015655E+0
-9.321499E+0
-9.474420E+0
-9.627341E+0
-9.627341E+0
-9.627341E+0
-9.474420E+0
-9.321499E+0
-9.015655E+0
-9.168576E+0
-9.474420E+0
-9.627341E+0
-9.474420E+0
-9.321499E+0
-9.474420E+0
-9.780264E+0
-9.627341E+0
-9.168576E+0
-9.015655E+0
-9.168576E+0
-9.474420E+0
-9.627341E+0
-9.474420E+0
-9.321499E+0
-9.321499E+0
-9.474420E+0
-9.474420E+0
-9.321499E+0
-9.168576E+0
-9.474420E+0
-9.627341E+0
-9.627341E+0
-9.474420E+0
-9.474420E+0
-9.474420E+0
-9.627341E+0
-9.627341E+0
-9.627341E+0
-9.627341E+0
-9.474420E+0
-9.321499E+0
-9.015655E+0
-9.015655E+0
-9.015655E+0
-9.015655E+0
-9.015655E+0
-9.015655E+0
-9.168576E+0
-9.168576E+0
-9.168576E+0
-9.015655E+0
-9.015655E+0
-9.168576E+0
-9.321499E+0
-9.474420E+0
-9.474420E+0
-9.321499E+0
-9.321499E+0
-9.321499E+0
-9.474420E+0
-9.627341E+0
-9.474420E+0
-9.168576E+0
-8.862734E+0
-9.015655E+0
-9.474420E+0
-9.627341E+0
-9.627341E+0
-9.627341E+0
-9.627341E+0
-9.474420E+0
-9.321499E+0
-9.168576E+0
-9.321499E+0
-9.474420E+0
-9.474420E+0
-9.321499E+0
-9.168576E+0
-9.168576E+0
-9.474420E+0
-9.627341E+0
-9.780264E+0
-9.933186E+0
-9.780264E+0
-9.627341E+0
-9.474420E+0
-9.474420E+0
-9.474420E+0
-9.627341E+0
-9.780264E+0
-9.780264E+0
-9.933186E+0
-9.933186E+0
-9.933186E+0
-1.008611E+1
-1.023903E+1
-1.023903E+1
-1.008611E+1
-9.933186E+0
-1.008611E+1
-1.039195E+1
-1.069779E+1
-1.054487E+1
-1.039195E+1
-1.023903E+1
-1.023903E+1
-1.039195E+1
-1.054487E+1
-1.085072E+1
-1.100364E+1
-1.100364E+1
-1.069779E+1
-1.054487E+1
-1.085072E+1
-1.085072E+1
-1.069779E+1
-1.039195E+1
-1.054487E+1
-1.085072E+1
-1.115656E+1
-1.115656E+1
-1.085072E+1
-1.069779E+1
-1.100364E+1
-1.130948E+1
-1.146240E+1
-1.146240E+1
-1.130948E+1
-1.115656E+1
-1.115656E+1
-1.130948E+1
-1.130948E+1
-1.115656E+1
-1.100364E+1
-1.115656E+1
-1.130948E+1
-1.146240E+1
-1.146240E+1
-1.146240E+1
-1.146240E+1
-1.161533E+1
-1.146240E+1
-1.130948E+1
-1.115656E+1
-1.115656E+1
-1.115656E+1
-1.100364E+1
-1.085072E+1
-1.085072E+1
-1.085072E+1
-1.085072E+1
-1.085072E+1
-1.085072E+1
-1.100364E+1
-1.100364E+1
-1.100364E+1
-1.085072E+1
-1.069779E+1
-1.085072E+1
-1.115656E+1
-1.130948E+1
-1.130948E+1
-1.115656E+1
-1.100364E+1
-1.085072E+1
-1.069779E+1
-1.069779E+1
-1.085072E+1
-1.100364E+1
-1.100364E+1
-1.100364E+1
-1.100364E+1
-1.085072E+1
-1.085072E+1
-1.085072E+1
-1.115656E+1
-1.146240E+1
-1.161533E+1
-1.146240E+1
-1.146240E+1
-1.146240E+1
-1.146240E+1
-1.146240E+1
-1.146240E+1
-1.146240E+1
-1.146240E+1
-1.146240E+1
-1.130948E+1
-1.100364E+1
-9.474420E+0
-4.733846E+0
3.065164E+0
1.086417E+1
1.346384E+1
8.111581E+0
-2.134176E+0
-1.039195E+1
-1.253286E+1
-1.039195E+1
-7.486437E+0
-5.498454E+0
-3.204628E+0
-1.461932E-1
2.606398E+0
3.065164E+0
4.654938E-1
-4.275080E+0
-8.251047E+0
-9.780264E+0
-9.168576E+0
-7.945202E+0
-6.721828E+0
-5.498454E+0
-4.275080E+0
-3.510472E+0
-3.204628E+0
-3.663393E+0
-4.580924E+0
-5.345533E+0
-5.957220E+0
-6.415986E+0
-6.568908E+0
-6.721828E+0
-7.027673E+0
-7.486437E+0
-7.639360E+0
-7.333515E+0
-6.721828E+0
-6.110141E+0
-5.651376E+0
-5.039689E+0
-4.428002E+0
-4.122159E+0
-3.969237E+0
-3.969237E+0
-3.969237E+0
-3.816315E+0
-3.510472E+0
-3.204628E+0
-3.051706E+0
-3.204628E+0
-3.204628E+0
-3.357550E+0
-3.204628E+0
-2.745863E+0
-2.287098E+0
-1.828332E+0
-1.522489E+0
-1.216645E+0
-7.578803E-1
-6.049585E-1
-6.049585E-1
-2.991150E-1
1.596503E-1
6.184155E-1
6.184155E-1
1.596503E-1
-1.461932E-1
-2.991150E-1
-1.461932E-1
-1.461932E-1
-2.991150E-1
-4.520367E-1
-7.578803E-1
-9.108021E-1
-1.216645E+0
-1.216645E+0
-1.216645E+0
-1.369567E+0
-1.522489E+0
-1.522489E+0
-1.369567E+0
-1.369567E+0
-1.369567E+0
-1.522489E+0
-1.522489E+0
-1.369567E+0
-1.216645E+0
-1.216645E+0
-1.216645E+0
-1.369567E+0
-1.522489E+0
-1.369567E+0
-1.369567E+0
-1.216645E+0
-1.063724E+0
-9.108021E-1
-1.063724E+0
-1.216645E+0
-1.216645E+0
-1.063724E+0
-9.108021E-1
-7.578803E-1
-4.520367E-1
-4.520367E-1
-6.049585E-1
-7.578803E-1
-7.578803E-1
-6.049585E-1
-7.578803E-1
-7.578803E-1
-9.108021E-1
-1.063724E+0
-1.216645E+0
-1.369567E+0
-1.828332E+0
-2.134176E+0
-2.134176E+0
-1.981254E+0
-1.828332E+0
-2.134176E+0
-2.440019E+0
-2.592941E+0
-2.745863E+0
-2.745863E+0
-2.898785E+0
-3.051706E+0
-3.204628E+0
-3.204628E+0
-3.357550E+0
-3.510472E+0
-3.663393E+0
-3.969237E+0
-4.122159E+0
-4.275080E+0
-4.580924E+0
-4.733846E+0
-4.886767E+0
-4.733846E+0
-4.580924E+0
-4.733846E+0
-5.192611E+0
-5.345533E+0
-5.498454E+0
-5.651376E+0
-5.498454E+0
-5.498454E+0
-5.498454E+0
-5.651376E+0
-5.651376E+0
-5.651376E+0
-5.498454E+0
-5.345533E+0
-5.345533E+0
-5.345533E+0
-5.498454E+0
-5.804298E+0
-6.110141E+0
-6.263063E+0
-6.263063E+0
-6.110141E+0
-6.110141E+0
-6.721828E+0
-7.180594E+0
-7.333515E+0
-7.027673E+0
-6.874750E+0
-7.333515E+0
-7.792281E+0
-8.098125E+0
-7.945202E+0
-7.792281E+0
-8.098125E+0
-8.403967E+0
-8.403967E+0
-8.403967E+0
-8.403967E+0
-8.556889E+0
-8.709812E+0
-9.015655E+0
-9.168576E+0
-9.168576E+0
-9.321499E+0
-9.627341E+0
-9.933186E+0
-1.008611E+1
-1.008611E+1
-1.023903E+1
-1.039195E+1
-1.054487E+1
-1.054487E+1
-1.054487E+1
-1.069779E+1
-1.069779E+1
-1.069779E+1
-1.054487E+1
-1.069779E+1
-1.100364E+1
-1.115656E+1
-1.130948E+1
-1.115656E+1
-1.115656E+1
-1.100364E+1
-1.069779E+1
-1.069779E+1
-1.069779E+1
-1.100364E+1
-1.115656E+1
-1.130948E+1
-1.146240E+1
-1.146240E+1
-1.161533E+1
-1.146240E+1
-1.130948E+1
-1.115656E+1
-1.146240E+1
-1.176825E+1
-1.222701E+1
-1.222701E+1
-1.192117E+1
-1.192117E+1
-1.207409E+1
-1.207409E+1
-1.207409E+1
-1.207409E+1
-1.207409E+1
-1.207409E+1
-1.207409E+1
-1.207409E+1
-1.222701E+1
-1.237993E+1
-1.237993E+1
-1.237993E+1
-1.237993E+1
-1.237993E+1
-1.237993E+1
-1.222701E+1
-1.207409E+1
-1.207409E+1
-1.222701E+1
-1.222701E+1
-1.222701E+1
-1.222701E+1
-1.222701E+1
-1.222701E+1
-1.222701E+1
-1.222701E+1
-1.222701E+1
-1.222701E+1
-1.207409E+1
-1.207409E+1
-1.237993E+1
-1.268578E+1
-1.253286E+1
-1.237993E+1
-1.222701E+1
-1.207409E+1
-1.207409E+1
-1.222701E+1
-1.222701E+1
-1.192117E+1
-1.192117E+1
-1.192117E+1
-1.192117E+1
-1.192117E+1
-1.192117E+1
-1.176825E+1
-1.176825E+1
-1.161533E+1
-1.161533E+1
-1.146240E+1
-1.161533E+1
-1.176825E+1
-1.161533E+1
-1.161533E+1
-1.146240E+1
-1.161533E+1
-1.176825E+1
-1.161533E+1
-1.130948E+1
-1.115656E+1
-1.115656E+1
-1.130948E+1
-1.146240E+1
-1.130948E+1
-1.115656E+1
-1.085072E+1
-1.085072E+1
-1.100364E+1
-1.100364E+1
-1.100364E+1
-1.100364E+1
-1.100364E+1
-1.100364E+1
-1.100364E+1
-1.100364E+1
-1.100364E+1
-1.085072E+1
-1.069779E+1
-1.054487E+1
-1.039195E+1
-1.039195E+1
-1.054487E+1
-1.054487E+1
-1.054487E+1
-1.039195E+1
-1.023903E+1
-1.023903E+1
-1.008611E+1
-9.933186E+0
-9.780264E+0
-9.780264E+0
-9.933186E+0
-9.780264E+0
-9.627341E+0
-9.321499E+0
-9.474420E+0
-9.780264E+0
-1.008611E+1
-9.933186E+0
-9.780264E+0
-9.627341E+0
-9.627341E+0
-9.780264E+0
-9.933186E+0
-9.780264E+0
-9.627341E+0
-9.474420E+0
-9.474420E+0
-9.474420E+0
-9.474420E+0
-9.474420E+0
-9.321499E+0
-9.015655E+0
-8.862734E+0
-9.015655E+0
-9.168576E+0
-9.015655E+0
-9.015655E+0
-9.015655E+0
-9.015655E+0
-9.015655E+0
-8.862734E+0
-8.709812E+0
-8.862734E+0
-8.862734E+0
-8.709812E+0
-8.709812E+0
-8.709812E+0
-8.862734E+0
-8.556889E+0
-8.403967E+0
-8.251047E+0
-8.251047E+0
-8.251047E+0
-8.098125E+0
-8.098125E+0
-8.098125E+0
-8.251047E+0
-8.556889E+0
-8.556889E+0
-8.556889E+0
-8.403967E+0
-8.098125E+0
-7.945202E+0
-7.945202E+0
-8.098125E+0
-8.251047E+0
-8.251047E+0
-8.098125E+0
-7.945202E+0
-7.639360E+0
-7.486437E+0
-7.639360E+0
-7.792281E+0
-7.792281E+0
-7.639360E+0
-7.639360E+0
-7.792281E+0
-7.792281E+0
-7.639360E+0
-7.486437E+0
-7.486437E+0
-7.639360E+0
-7.792281E+0
-7.792281E+0
-7.639360E+0
-7.333515E+0
-7.486437E+0
-7.792281E+0
-7.945202E+0
-8.098125E+0
-7.945202E+0
-7.639360E+0
-7.486437E+0
-7.639360E+0
-7.792281E+0
-7.792281E+0
-7.639360E+0
-7.486437E+0
-7.792281E+0
-8.098125E+0
-7.945202E+0
-7.333515E+0
-6.874750E+0
-7.027673E+0
-7.486437E+0
-7.792281E+0
-7.639360E+0
-7.333515E+0
-7.180594E+0
-7.333515E+0
-7.486437E+0
-7.333515E+0
-7.180594E+0
-7.180594E+0
-7.180594E+0
-7.180594E+0
-7.180594E+0
-7.333515E+0
-7.639360E+0
-7.639360E+0
-7.486437E+0
-7.180594E+0
-7.027673E+0
-7.333515E+0
-7.639360E+0
-7.639360E+0
-7.180594E+0
-7.027673E+0
-7.027673E+0
-7.180594E+0
-7.333515E+0
-7.333515E+0
-7.333515E+0
-7.333515E+0
-7.486437E+0
-7.639360E+0
-7.486437E+0
-7.333515E+0
-7.027673E+0
-7.027673E+0
-7.180594E+0
-7.180594E+0
-7.180594E+0
-7.027673E+0
-7.027673E+0
-7.180594E+0
-7.180594E+0
-7.027673E+0
-7.027673E+0
-7.180594E+0
-7.333515E+0
-7.180594E+0
-7.027673E+0
-6.721828E+0
-6.721828E+0
-6.721828E+0
-6.874750E+0
-6.721828E+0
-6.568908E+0
-6.568908E+0
-6.721828E+0
-6.874750E+0
-7.180594E+0
-7.180594E+0
-7.180594E+0
-7.027673E+0
-6.874750E+0
-6.721828E+0
-6.721828E+0
-6.874750E+0
-6.874750E+0
-6.874750E+0
-6.721828E+0
-6.721828E+0
-6.721828E+0
-6.721828E+0
-6.721828E+0
-6.568908E+0
-6.568908E+0
-6.568908E+0
-6.568908E+0
-6.415986E+0
-6.568908E+0
-6.721828E+0
-7.027673E+0
-7.027673E+0
-6.874750E+0
-6.568908E+0
-6.263063E+0
-6.110141E+0
-6.263063E+0
-6.415986E+0
-6.263063E+0
-6.263063E+0
-6.263063E+0
-6.263063E+0
-6.415986E+0
-6.263063E+0
-5.957220E+0
-5.804298E+0
-5.957220E+0
-5.957220E+0
-6.110141E+0
-5.957220E+0
-5.651376E+0
-5.651376E+0
-5.651376E+0
-5.804298E+0
-5.804298E+0
-5.651376E+0
-5.651376E+0
-5.651376E+0
-5.651376E+0
-5.651376E+0
-5.498454E+0
-5.498454E+0
-5.498454E+0
-5.345533E+0
-5.345533E+0
-5.498454E+0
-5.651376E+0
-5.651376E+0
-5.498454E+0
-5.345533E+0
-5.498454E+0
-5.651376E+0
-5.651376E+0
-5.498454E+0
-5.192611E+0
-4.886767E+0
-4.886767E+0
-5.039689E+0
-5.039689E+0
-5.039689E+0
-5.039689E+0
-5.039689E+0
-5.192611E+0
-5.039689E+0
-5.192611E+0
-5.192611E+0
-5.192611E+0
-5.192611E+0
-5.192611E+0
-5.192611E+0
-5.039689E+0
-5.039689E+0
-4.886767E+0
-4.886767E+0
-4.733846E+0
-4.733846E+0
-4.886767E+0
-5.039689E+0
-4.886767E+0
-4.733846E+0
-4.580924E+0
-4.733846E+0
-4.733846E+0
-4.733846E+0
-4.580924E+0
-4.275080E+0
-4.122159E+0
-4.275080E+0
-4.580924E+0
-4.580924E+0
-4.580924E+0
-4.428002E+0
-4.275080E+0
-3.969237E+0
-3.816315E+0
-4.122159E+0
-4.428002E+0
-4.580924E+0
-4.428002E+0
-4.122159E+0
-4.122159E+0
-4.275080E+0
-4.428002E+0
-4.428002E+0
-4.275080E+0
-4.275080E+0
-4.275080E+0
-4.428002E+0
-4.428002E+0
-4.122159E+0
-3.969237E+0
-3.969237E+0
-4.275080E+0
-4.428002E+0
-4.428002E+0
-4.275080E+0
-4.122159E+0
-4.122159E+0
-4.122159E+0
-4.275080E+0
-3.969237E+0
-3.663393E+0
-3.663393E+0
-3.816315E+0
-3.969237E+0
-4.122159E+0
-4.122159E+0
-3.969237E+0
-3.816315E+0
-3.816315E+0
-3.969237E+0
-4.122159E+0
-4.122159E+0
-3.969237E+0
-3.816315E+0
-3.663393E+0
-3.663393E+0
-3.663393E+0
-3.816315E+0
-3.816315E+0
-3.663393E+0
-3.510472E+0
-3.663393E+0
-3.663393E+0
-3.816315E+0
-3.816315E+0
-3.816315E+0
-3.816315E+0
-3.816315E+0
-3.969237E+0
-3.969237E+0
-3.816315E+0
-3.663393E+0
-3.663393E+0
-3.510472E+0
-3.510472E+0
-3.510472E+0
-3.663393E+0
-3.816315E+0
-3.969237E+0
-3.969237E+0
-3.816315E+0
-3.663393E+0
-3.663393E+0
-3.969237E+0
-4.122159E+0
-3.969237E+0
-3.663393E+0
-3.510472E+0
-3.357550E+0
-3.510472E+0
-3.663393E+0
-3.663393E+0
-3.663393E+0
-3.510472E+0
-3.357550E+0
-3.510472E+0
-3.663393E+0
-3.663393E+0
-3.510472E+0
-3.357550E+0
-3.510472E+0
-3.816315E+0
-3.969237E+0
-3.816315E+0
-3.510472E+0
-3.357550E+0
-3.357550E+0
-3.357550E+0
-3.357550E+0
-3.510472E+0
-3.663393E+0
-3.816315E+0
-3.663393E+0
-3.510472E+0
-3.357550E+0
-3.357550E+0
-3.663393E+0
-3.663393E+0
-3.510472E+0
-3.510472E+0
-3.510472E+0
-3.510472E+0
-3.816315E+0
-3.816315E+0
-3.510472E+0
-3.510472E+0
-3.357550E+0
-3.357550E+0
-3.357550E+0
-3.510472E+0
-3.663393E+0
-3.816315E+0
-3.663393E+0
-3.816315E+0
-3.969237E+0
-4.275080E+0
-4.275080E+0
-3.969237E+0
-3.969237E+0
-4.275080E+0
-4.428002E+0
-4.275080E+0
-4.122159E+0
-4.122159E+0
-4.122159E+0
-3.969237E+0
-3.969237E+0
-4.122159E+0
-3.969237E+0
-3.663393E+0
-3.510472E+0
-3.510472E+0
-3.663393E+0
-3.816315E+0
-3.816315E+0
-3.969237E+0
-3.816315E+0
-3.816315E+0
-3.816315E+0
-3.969237E+0
-4.122159E+0
-4.275080E+0
-4.275080E+0
-4.122159E+0
-3.969237E+0
-3.816315E+0
-3.510472E+0
-3.204628E+0
-3.204628E+0
-3.357550E+0
-3.510472E+0
-3.357550E+0
-3.357550E+0
-3.357550E+0
-3.357550E+0
-3.204628E+0
-3.204628E+0
-3.051706E+0
-3.204628E+0
-3.204628E+0
-3.051706E+0
-2.745863E+0
-2.592941E+0
-2.745863E+0
-2.898785E+0
-3.051706E+0
-2.898785E+0
-2.592941E+0
-2.440019E+0
-2.440019E+0
-2.440019E+0
-2.592941E+0
-2.592941E+0
-2.745863E+0
-2.592941E+0
-2.440019E+0
-2.440019E+0
-2.440019E+0
-2.287098E+0
-2.134176E+0
-2.287098E+0
-2.440019E+0
-2.440019E+0
-2.287098E+0
-2.134176E+0
-2.134176E+0
-1.981254E+0
-2.134176E+0
-2.134176E+0
-1.981254E+0
-1.828332E+0
-1.981254E+0
-2.134176E+0
-2.134176E+0
-1.981254E+0
-1.675411E+0
-1.522489E+0
-1.522489E+0
-1.675411E+0
-1.828332E+0
-1.828332E+0
-1.675411E+0
-1.522489E+0
-1.369567E+0
-1.369567E+0
-1.522489E+0
-1.369567E+0
-1.216645E+0
-1.216645E+0
-1.369567E+0
-1.369567E+0
-1.216645E+0
-1.216645E+0
-1.063724E+0
-1.063724E+0
-1.216645E+0
-1.369567E+0
-1.216645E+0
-1.216645E+0
-1.216645E+0
-1.063724E+0
-7.578803E-1
-4.520367E-1
-1.461932E-1
-2.991150E-1
-6.049585E-1
-7.578803E-1
-6.049585E-1
-6.049585E-1
-7.578803E-1
-7.578803E-1
-6.049585E-1
-7.578803E-1
-7.578803E-1
-6.049585E-1
-6.049585E-1
-6.049585E-1
-6.049585E-1
-6.049585E-1
-2.991150E-1
-2.991150E-1
-2.991150E-1
-6.049585E-1
-7.578803E-1
-6.049585E-1
-4.520367E-1
-4.520367E-1
-6.049585E-1
-7.578803E-1
-7.578803E-1
-7.578803E-1
-7.578803E-1
-6.049585E-1
-4.520367E-1
-4.520367E-1
-2.991150E-1
-4.520367E-1
-6.049585E-1
-6.049585E-1
-4.520367E-1
-2.991150E-1
-2.991150E-1
-4.520367E-1
-6.049585E-1
-6.049585E-1
-4.520367E-1
-1.461932E-1
6.728573E-3
1.596503E-1
3.125720E-1
4.654938E-1
6.184155E-1
6.184155E-1
4.654938E-1
4.654938E-1
6.184155E-1
7.713373E-1
9.242591E-1
9.242591E-1
9.242591E-1
9.242591E-1
9.242591E-1
9.242591E-1
1.077181E+0
1.077181E+0
1.077181E+0
1.230103E+0
1.230103E+0
1.383024E+0
1.535946E+0
1.535946E+0
1.535946E+0
1.383024E+0
1.383024E+0
1.535946E+0
1.688868E+0
1.841790E+0
1.688868E+0
1.535946E+0
1.535946E+0
1.688868E+0
1.688868E+0
1.230103E+0
1.077181E+0
1.077181E+0
1.230103E+0
1.383024E+0
1.383024E+0
1.077181E+0
9.242591E-1
7.713373E-1
7.713373E-1
9.242591E-1
9.242591E-1
7.713373E-1
6.184155E-1
6.184155E-1
6.184155E-1
4.654938E-1
1.596503E-1
6.728573E-3
-2.991150E-1
-6.049585E-1
-6.049585E-1
-6.049585E-1
-7.578803E-1
-1.216645E+0
-1.522489E+0
-1.522489E+0
-1.522489E+0
-1.369567E+0
-1.216645E+0
-1.063724E+0
-9.108021E-1
-7.578803E-1
-2.991150E-1
1.596503E-1
4.654938E-1
6.184155E-1
7.713373E-1
9.242591E-1
9.242591E-1
9.242591E-1
1.077181E+0
1.230103E+0
1.230103E+0
1.077181E+0
1.077181E+0
7.713373E-1
6.184155E-1
4.654938E-1
4.654938E-1
4.654938E-1
4.654938E-1
3.125720E-1
1.596503E-1
1.596503E-1
1.596503E-1
-1.461932E-1
-4.520367E-1
-6.049585E-1
-7.578803E-1
-9.108021E-1
-9.108021E-1
-1.063724E+0
-1.216645E+0
-1.522489E+0
-1.828332E+0
-2.287098E+0
-2.745863E+0
-3.816315E+0
-5.804298E+0
-8.709812E+0
-1.207409E+1
-1.467376E+1
-1.574421E+1
-1.589713E+1
-1.543837E+1
-1.513253E+1
-1.513253E+1
-1.559129E+1
-1.650882E+1
-1.742635E+1
-1.803804E+1
-1.803804E+1
-1.727343E+1
-1.605006E+1
-1.482668E+1
-1.390915E+1
-1.314454E+1
-1.283870E+1
-1.253286E+1
-1.268578E+1
-1.299162E+1
-1.375623E+1
-1.436792E+1
-1.467376E+1
-1.467376E+1
-1.436792E+1
-1.421499E+1
-1.406207E+1
-1.375623E+1
-1.329746E+1
-1.268578E+1
-1.207409E+1
-1.176825E+1
-1.176825E+1
-1.176825E+1
-1.176825E+1
-1.161533E+1
-1.161533E+1
-1.176825E+1
-1.192117E+1
-1.176825E+1
-1.146240E+1
-1.100364E+1
-1.085072E+1
-1.100364E+1
-1.115656E+1
-1.115656E+1
-1.085072E+1
-1.039195E+1
-1.039195E+1
-1.039195E+1
-1.039195E+1
-1.008611E+1
-9.933186E+0
-9.933186E+0
-1.008611E+1
-1.039195E+1
-1.054487E+1
-1.085072E+1
-1.085072E+1
-1.085072E+1
-1.100364E+1
-1.130948E+1
-1.146240E+1
-1.130948E+1
-1.115656E+1
-1.130948E+1
-1.146240E+1
-1.176825E+1
-1.207409E+1
-1.237993E+1
-1.237993E+1
-1.237993E+1
-1.222701E+1
-1.237993E+1
-1.253286E+1
-1.268578E+1
-1.268578E+1
-1.253286E+1
-1.268578E+1
-1.299162E+1
-1.299162E+1
-1.299162E+1
-1.314454E+1
-1.329746E+1
-1.329746E+1
-1.314454E+1
-1.314454E+1
-1.314454E+1
-1.314454E+1
-1.314454E+1
-1.299162E+1
-1.314454E+1
-1.329746E+1
-1.329746E+1
-1.314454E+1
-1.283870E+1
-1.268578E+1
-1.253286E+1
-1.253286E+1
-1.253286E+1
-1.268578E+1
-1.283870E+1
-1.283870E+1
-1.253286E+1
-1.237993E+1
-1.237993E+1
-1.237993E+1
-1.222701E+1
-1.222701E+1
-1.237993E+1
-1.222701E+1
-1.192117E+1
-1.176825E+1
-1.161533E+1
-1.146240E+1
-1.146240E+1
-1.130948E+1
-1.130948E+1
-1.130948E+1
-1.115656E+1
-1.100364E+1
-1.085072E+1
-1.069779E+1
-1.023903E+1
-1.008611E+1
-1.008611E+1
-1.039195E+1
-1.023903E+1
-9.933186E+0
-9.474420E+0
-9.321499E+0
-9.474420E+0
-9.627341E+0
-9.780264E+0
-9.627341E+0
-9.321499E+0
-9.015655E+0
-9.015655E+0
-9.168576E+0
-9.168576E+0
-9.015655E+0
-8.862734E+0
-8.709812E+0
-8.862734E+0
-9.015655E+0
-9.168576E+0
-9.321499E+0
-9.474420E+0
-9.321499E+0
-9.321499E+0
-9.321499E+0
-9.321499E+0
-9.474420E+0
-9.627341E+0
-9.627341E+0
-9.474420E+0
-9.474420E+0
-9.474420E+0
-9.627341E+0
-9.474420E+0
-9.474420E+0
-9.627341E+0
-9.933186E+0
-9.933186E+0
-9.780264E+0
-9.627341E+0
-9.627341E+0
-9.627341E+0
-9.474420E+0
-9.627341E+0
-9.474420E+0
-9.474420E+0
-9.474420E+0
-9.474420E+0
-9.474420E+0
-9.321499E+0
-9.015655E+0
-8.862734E+0
-8.862734E+0
-8.862734E+0
-8.862734E+0
-8.556889E+0
-8.403967E+0
-8.251047E+0
-8.403967E+0
-8.403967E+0
-8.403967E+0
-8.403967E+0
-8.403967E+0
-8.709812E+0
-8.862734E+0
-9.015655E+0
-8.862734E+0
-8.709812E+0
-8.709812E+0
-8.709812E+0
-8.862734E+0
-9.015655E+0
-9.168576E+0
-9.015655E+0
-9.015655E+0
-9.168576E+0
-9.474420E+0
-9.627341E+0
-9.474420E+0
-9.321499E+0
-9.474420E+0
-9.627341E+0
-9.627341E+0
-9.627341E+0
-9.474420E+0
-9.627341E+0
-9.627341E+0
-9.474420E+0
-9.321499E+0
-9.474420E+0
-9.780264E+0
-1.023903E+1
-1.023903E+1
-1.008611E+1
-9.933186E+0
-1.008611E+1
-1.023903E+1
-1.054487E+1
-1.054487E+1
-1.039195E+1
-1.023903E+1
-1.023903E+1
-1.054487E+1
-1.069779E+1
-1.085072E+1
-1.069779E+1
-1.054487E+1
-1.069779E+1
-1.085072E+1
-1.085072E+1
-1.069779E+1
-1.069779E+1
-1.085072E+1
-1.115656E+1
-1.115656E+1
-1.115656E+1
-1.115656E+1
-1.115656E+1
-1.146240E+1
-1.161533E+1
-1.176825E+1
-1.176825E+1
-1.161533E+1
-1.161533E+1
-1.176825E+1
-1.192117E+1
-1.192117E+1
-1.176825E+1
-1.176825E+1
-1.207409E+1
-1.237993E+1
-1.253286E+1
-1.253286E+1
-1.253286E+1
-1.237993E+1
-1.253286E+1
-1.283870E+1
-1.314454E+1
-1.329746E+1
-1.329746E+1
-1.345039E+1
-1.360331E+1
-1.375623E+1
-1.375623E+1
-1.375623E+1
-1.375623E+1
-1.390915E+1
-1.406207E+1
-1.436792E+1
-1.436792E+1
-1.436792E+1
-1.436792E+1
-1.467376E+1
-1.497960E+1
-1.497960E+1
-1.513253E+1
-1.528545E+1
-1.543837E+1
-1.543837E+1
-1.543837E+1
-1.559129E+1
-1.589713E+1
-1.605006E+1
-1.620298E+1
-1.620298E+1
-1.605006E+1
-1.605006E+1
-1.620298E+1
-1.635590E+1
-1.650882E+1
-1.666174E+1
-1.681466E+1
-1.681466E+1
-1.696759E+1
-1.712051E+1
-1.727343E+1
-1.727343E+1
-1.742635E+1
-1.727343E+1
-1.742635E+1
-1.757927E+1
-1.788512E+1
-1.803804E+1
-1.834388E+1
-1.834388E+1
-1.834388E+1
-1.834388E+1
-1.834388E+1
-1.834388E+1
-1.834388E+1
-1.834388E+1
-1.864973E+1
-1.895557E+1
-1.910849E+1
-1.926141E+1
-1.941433E+1
-1.941433E+1
-1.956726E+1
-1.972018E+1
-1.987310E+1
-1.987310E+1
-1.972018E+1
-1.972018E+1
-1.987310E+1
-2.002602E+1
-2.002602E+1
-2.017894E+1
-2.033186E+1
-2.048479E+1
-2.063771E+1
-2.079063E+1
-2.094355E+1
-2.079063E+1
-2.063771E+1
-2.079063E+1
-2.094355E+1
-2.109647E+1
-2.109647E+1
-2.124940E+1
-2.140232E+1
-2.170816E+1
-2.170816E+1
-2.140232E+1
-2.124940E+1
-2.140232E+1
-2.155524E+1
-2.155524E+1
-2.170816E+1
-2.170816E+1
-2.170816E+1
-2.186108E+1
-2.216693E+1
-2.231985E+1
-2.247277E+1
-2.247277E+1
-2.247277E+1
-2.247277E+1
-2.277861E+1
-2.293153E+1
-2.293153E+1
-2.293153E+1
-2.293153E+1
-2.308446E+1
-2.308446E+1
-2.277861E+1
-2.262569E+1
-2.293153E+1
-2.339030E+1
-2.369614E+1
-2.369614E+1
-2.369614E+1
-2.354322E+1
-2.354322E+1
-2.354322E+1
-2.369614E+1
-2.400199E+1
-2.415491E+1
-2.415491E+1
-2.400199E+1
-2.415491E+1
-2.430783E+1
-2.430783E+1
-2.430783E+1
-2.430783E+1
-2.415491E+1
-2.430783E+1
-2.430783E+1
-2.430783E+1
-2.446075E+1
-2.461367E+1
-2.476660E+1
-2.491952E+1
-2.461367E+1
-2.446075E+1
-2.446075E+1
-2.461367E+1
-2.491952E+1
-2.507244E+1
-2.507244E+1
-2.507244E+1
-2.507244E+1
-2.522536E+1
-2.522536E+1
-2.522536E+1
-2.537828E+1
-2.553120E+1
-2.568413E+1
-2.568413E+1
-2.553120E+1
-2.553120E+1
-2.553120E+1
-2.553120E+1
-2.568413E+1
-2.568413E+1
-2.583705E+1
-2.598997E+1
-2.598997E+1
-2.598997E+1
-2.614289E+1
-2.644874E+1
-2.644874E+1
-2.644874E+1
-2.644874E+1
-2.644874E+1
-2.660166E+1
-2.660166E+1
-2.644874E+1
-2.644874E+1
-2.660166E+1
-2.690750E+1
-2.706042E+1
-2.706042E+1
-2.675458E+1
-2.675458E+1
-2.690750E+1
-2.706042E+1
-2.721334E+1
-2.706042E+1
-2.690750E+1
-2.690750E+1
-2.706042E+1
-2.721334E+1
-2.751919E+1
-2.767211E+1
-2.767211E+1
-2.751919E+1
-2.767211E+1
-2.767211E+1
-2.767211E+1
-2.767211E+1
-2.797795E+1
-2.813087E+1
-2.828380E+1
-2.813087E+1
-2.813087E+1
-2.828380E+1
-2.843672E+1
-2.843672E+1
-2.843672E+1
-2.843672E+1
-2.858964E+1
-2.858964E+1
-2.874256E+1
-2.858964E+1
-2.843672E+1
-2.843672E+1
-2.858964E+1
-2.858964E+1
-2.874256E+1
-2.874256E+1
-2.858964E+1
-2.843672E+1
-2.843672E+1
-2.843672E+1
-2.874256E+1
-2.904841E+1
-2.920133E+1
-2.904841E+1
-2.889548E+1
-2.904841E+1
-2.950717E+1
-2.966009E+1
-2.966009E+1
-2.935425E+1
-2.935425E+1
-2.950717E+1
-2.966009E+1
-2.950717E+1
-2.935425E+1
-2.966009E+1
-2.996594E+1
-2.996594E+1
-2.981301E+1
-2.981301E+1
-2.996594E+1
-3.011886E+1
-3.011886E+1
-2.981301E+1
-2.966009E+1
-2.966009E+1
-2.996594E+1
-2.996594E+1
-2.996594E+1
-2.996594E+1
-2.981301E+1
-2.966009E+1
-2.950717E+1
-2.950717E+1
-2.935425E+1
-2.904841E+1
-2.858964E+1
-2.828380E+1
-2.813087E+1
-2.782503E+1
-2.751919E+1
-2.721334E+1
-2.690750E+1
-2.690750E+1
-2.690750E+1
-2.660166E+1
-2.629581E+1
-2.614289E+1
-2.644874E+1
-2.690750E+1
-2.721334E+1
-2.721334E+1
-2.721334E+1
-2.736626E+1
-2.767211E+1
-2.797795E+1
-2.828380E+1
-2.843672E+1
-2.858964E+1
-2.889548E+1
-2.904841E+1
-2.935425E+1
-2.950717E+1
-2.950717E+1
-2.966009E+1
-2.981301E+1
-2.996594E+1
-3.011886E+1
-3.027178E+1
-3.011886E+1
-3.011886E+1
-3.027178E+1
-3.042470E+1
-3.057762E+1
-3.073054E+1
-3.073054E+1
-3.057762E+1
-3.057762E+1
-3.073054E+1
-3.088347E+1
-3.103639E+1
-3.103639E+1
-3.088347E+1
-3.088347E+1
-3.103639E+1
-3.118931E+1
-3.103639E+1
-3.088347E+1
-3.088347E+1
-3.103639E+1
-3.103639E+1
-3.088347E+1
-3.042470E+1
-3.027178E+1
-3.042470E+1
-3.042470E+1
-3.027178E+1
-3.027178E+1
-3.027178E+1
-3.027178E+1
-3.042470E+1
-3.057762E+1
-3.057762E+1
-3.057762E+1
-3.042470E+1
-3.011886E+1
-3.011886E+1
-3.027178E+1
-3.042470E+1
-3.011886E+1
-2.996594E+1
-3.027178E+1
-3.073054E+1
-3.073054E+1
-3.057762E+1
-3.057762E+1
-3.073054E+1
-3.118931E+1
-3.149515E+1
-3.164807E+1
-3.149515E+1
-3.118931E+1
-3.103639E+1
-3.134223E+1
-3.180100E+1
-3.195391E+1
-3.180100E+1
-3.180100E+1
-3.180100E+1
-3.210684E+1
-3.241268E+1
-3.256560E+1
-3.225976E+1
-3.210684E+1
-3.225976E+1
-3.271852E+1
-3.271852E+1
-3.256560E+1
-3.225976E+1
-3.241268E+1
-3.271852E+1
-3.302437E+1
-3.287144E+1
-3.241268E+1
-3.241268E+1
-3.256560E+1
-3.287144E+1
-3.317729E+1
-3.317729E+1
-3.302437E+1
-3.287144E+1
-3.287144E+1
-3.287144E+1
-3.302437E+1
-3.302437E+1
-3.302437E+1
-3.333021E+1
-3.363606E+1
-3.363606E+1
-3.348313E+1
-3.363606E+1
-3.363606E+1
-3.378898E+1
-3.378898E+1
-3.394190E+1
-3.409482E+1
-3.424775E+1
-3.424775E+1
-3.409482E+1
-3.394190E+1
-3.378898E+1
-3.394190E+1
-3.440066E+1
-3.470651E+1
-3.485943E+1
-3.501235E+1
-3.501235E+1
-3.501235E+1
-3.485943E+1
-3.485943E+1
-3.470651E+1
-3.470651E+1
-3.470651E+1
-3.501235E+1
-3.531819E+1
-3.562404E+1
-3.562404E+1
-3.547112E+1
-3.562404E+1
-3.562404E+1
-3.577696E+1
-3.577696E+1
-3.592988E+1
-3.592988E+1
-3.577696E+1
-3.592988E+1
-3.623572E+1
-3.638865E+1
-3.638865E+1
-3.608280E+1
-3.592988E+1
-3.608280E+1
-3.608280E+1
-3.623572E+1
-3.638865E+1
-3.654157E+1
-3.669449E+1
-3.669449E+1
-3.669449E+1
-3.669449E+1
-3.700033E+1
-3.715326E+1
-3.745910E+1
-3.745910E+1
-3.730618E+1
-3.730618E+1
-3.745910E+1
-3.745910E+1
-3.745910E+1
-3.761202E+1
-3.776494E+1
-3.807079E+1
-3.822371E+1
-3.822371E+1
-3.837663E+1
-3.852955E+1
-3.868247E+1
-3.883540E+1
-3.883540E+1
-3.868247E+1
-3.883540E+1
-3.883540E+1
-3.898832E+1
-3.898832E+1
-3.914124E+1
-3.914124E+1
-3.914124E+1
-3.914124E+1
-3.929416E+1
-3.944708E+1
-3.975292E+1
-3.990585E+1
-4.005877E+1
-3.990585E+1
-3.990585E+1
-3.990585E+1
-4.005877E+1
-4.005877E+1
-4.021169E+1
-4.036461E+1
-4.051754E+1
-4.051754E+1
-4.021169E+1
-4.021169E+1
-4.036461E+1
-4.051754E+1
-4.082338E+1
-4.097630E+1
-4.097630E+1
-4.067046E+1
-4.067046E+1
-4.082338E+1
-4.112922E+1
-4.128214E+1
-4.143507E+1
-4.158799E+1
-4.189383E+1
-4.189383E+1
-4.189383E+1
-4.174091E+1
-4.174091E+1
-4.189383E+1
-4.189383E+1
-4.174091E+1
-4.174091E+1
-4.189383E+1
-4.189383E+1
-4.174091E+1
-4.189383E+1
-4.219967E+1
-4.265844E+1
-4.265844E+1
-4.250551E+1
-4.235259E+1
-4.265844E+1
-4.296428E+1
-4.311720E+1
-4.296428E+1
-4.265844E+1
-4.265844E+1
-4.281136E+1
-4.296428E+1
-4.311720E+1
-4.296428E+1
-4.296428E+1
-4.311720E+1
[truncated: 110,015 more chars]
