# Supplementary material for: Performances of the PIPER scalable child human body model in accident reconstruction
Source: PLoS One. 2017 Nov 14;12(11):e0187916. doi: 10.1371/journal.pone.0187916 (PMC5685610; doi:10.1371/journal.pone.0187916)
Supplement: S1 Data — This zip folder contains input accelerations for reproducibility of the accident reconstruction. Also, the readings from the dummy sensor are reported for reproducibility of the calculations. (ZIP) [file pone.0187916.s009.zip › Channel/Channel/CCN_2012_001.052]

Test object number          :1
Name of the channel         :Neck Upper Force Z {FO}
Laboratory channel code     :16NECKUP00Q3FOZP
Customer channel code       :16NECKUP00Q3FOZP
Channel code                :16NECKUP00Q3FOZP
Direction                   :Z
Dimension                   :FO
Channel frequency class     :2000
Unit                        :N
Reference system            :NOVALUE
Transducer type             :Q3NS-114/Z/FO
Transducer id               :NOVALUE
Pre-filter type             :4000Hz 6pole Butterworth (device internal)
Cut off frequency           :4000
Channel amplitude class     :6000
Sampling interval           :5E-5
Bit resolution              :16
Time of first sample        :-0.38835156
Number of samples           :40480
Reference channel           :implicit
Reference channel name      :NOVALUE
Data source                 :transducer
Data status                 :ok
First global maximum value  :4.623978E+3
Time of maximum value       :9.419844E-2
First global minimum value  :-1.068803E+3
Time of minimum value       :6.609844E-2
Start offset interval       :-1.000000E-1
End offset interval         :-5.000000E-2
.ValidationRemark           :Seulement la gamme [-6.0 sec; 35.363 sec] a �t� lue. Gamme demand�e: [-6.0 sec; 40.0 sec].
-1.544104E+0
-1.177158E+0
-9.936858E-1
-1.177158E+0
-1.360631E+0
-1.177158E+0
-1.177158E+0
-1.177158E+0
-1.360631E+0
-1.177158E+0
-1.544104E+0
-1.727576E+0
-1.544104E+0
-1.177158E+0
-1.360631E+0
-1.360631E+0
-1.360631E+0
-1.911048E+0
-2.277993E+0
-2.277993E+0
-1.727576E+0
-1.177158E+0
-9.936858E-1
-1.177158E+0
-1.360631E+0
-9.936858E-1
-6.267419E-1
-2.597971E-1
-4.432695E-1
-1.360631E+0
-1.911048E+0
-2.277993E+0
-2.277993E+0
-2.277993E+0
-2.094520E+0
-1.911048E+0
-1.544104E+0
-1.360631E+0
-1.544104E+0
-2.094520E+0
-2.461465E+0
-2.644938E+0
-2.461465E+0
-2.094520E+0
-2.094520E+0
-2.277993E+0
-2.277993E+0
-2.277993E+0
-2.277993E+0
-2.277993E+0
-2.644938E+0
-2.828409E+0
-2.828409E+0
-2.644938E+0
-2.644938E+0
-2.828409E+0
-2.461465E+0
-2.094520E+0
-1.360631E+0
-8.102143E-1
-8.102143E-1
-1.544104E+0
-2.461465E+0
-3.011882E+0
-2.828409E+0
-2.094520E+0
-1.727576E+0
-1.911048E+0
-2.461465E+0
-2.828409E+0
-2.644938E+0
-2.094520E+0
-1.544104E+0
-1.727576E+0
-2.461465E+0
-3.011882E+0
-2.644938E+0
-1.911048E+0
-1.544104E+0
-1.727576E+0
-2.644938E+0
-3.378827E+0
-3.195355E+0
-2.461465E+0
-2.094520E+0
-2.094520E+0
-2.461465E+0
-2.644938E+0
-2.461465E+0
-2.461465E+0
-2.828409E+0
-3.562300E+0
-4.112716E+0
-4.112716E+0
-3.562300E+0
-3.011882E+0
-2.644938E+0
-2.828409E+0
-3.195355E+0
-3.378827E+0
-3.011882E+0
-2.828409E+0
-3.195355E+0
-3.929243E+0
-3.745771E+0
-3.195355E+0
-3.011882E+0
-3.378827E+0
-3.745771E+0
-3.745771E+0
-3.378827E+0
-3.195355E+0
-3.195355E+0
-3.562300E+0
-3.929243E+0
-4.296189E+0
-4.296189E+0
-3.745771E+0
-3.195355E+0
-3.195355E+0
-3.562300E+0
-3.929243E+0
-3.745771E+0
-3.195355E+0
-2.461465E+0
-2.461465E+0
-3.011882E+0
-3.562300E+0
-3.929243E+0
-3.929243E+0
-4.112716E+0
-4.479662E+0
-4.296189E+0
-3.562300E+0
-3.195355E+0
-3.378827E+0
-3.745771E+0
-3.745771E+0
-3.562300E+0
-3.378827E+0
-3.562300E+0
-3.378827E+0
-2.644938E+0
-2.644938E+0
-3.378827E+0
-4.112716E+0
-4.296189E+0
-4.112716E+0
-4.112716E+0
-3.929243E+0
-3.562300E+0
-3.745771E+0
-3.929243E+0
-3.929243E+0
-3.745771E+0
-3.562300E+0
-3.745771E+0
-4.112716E+0
-4.112716E+0
-4.296189E+0
-4.296189E+0
-4.296189E+0
-3.929243E+0
-3.745771E+0
-3.929243E+0
-4.112716E+0
-3.929243E+0
-3.562300E+0
-3.929243E+0
-4.663134E+0
-4.663134E+0
-4.296189E+0
-3.929243E+0
-3.929243E+0
-4.296189E+0
-4.846606E+0
-5.213550E+0
-5.213550E+0
-4.663134E+0
-4.479662E+0
-4.663134E+0
-5.030078E+0
-5.030078E+0
-5.030078E+0
-5.213550E+0
-5.030078E+0
-4.663134E+0
-4.296189E+0
-4.112716E+0
-4.296189E+0
-4.663134E+0
-5.030078E+0
-5.213550E+0
-5.213550E+0
-5.397023E+0
-5.213550E+0
-4.663134E+0
-3.929243E+0
-4.112716E+0
-4.846606E+0
-5.397023E+0
-5.397023E+0
-5.397023E+0
-5.213550E+0
-4.846606E+0
-4.479662E+0
-4.296189E+0
-4.296189E+0
-4.663134E+0
-5.030078E+0
-5.213550E+0
-5.213550E+0
-5.030078E+0
-5.030078E+0
-5.213550E+0
-5.397023E+0
-5.030078E+0
-4.296189E+0
-3.929243E+0
-4.112716E+0
-5.030078E+0
-6.130912E+0
-6.130912E+0
-5.213550E+0
-4.479662E+0
-4.296189E+0
-5.030078E+0
-5.580496E+0
-5.580496E+0
-5.213550E+0
-5.030078E+0
-5.213550E+0
-5.580496E+0
-5.763968E+0
-5.580496E+0
-5.213550E+0
-5.030078E+0
-5.213550E+0
-5.580496E+0
-5.763968E+0
-5.947440E+0
-5.763968E+0
-5.397023E+0
-5.213550E+0
-5.580496E+0
-5.947440E+0
-5.947440E+0
-5.947440E+0
-5.947440E+0
-5.947440E+0
-5.763968E+0
-5.580496E+0
-5.580496E+0
-5.580496E+0
-5.763968E+0
-5.947440E+0
-6.314385E+0
-6.130912E+0
-5.580496E+0
-5.030078E+0
-5.030078E+0
-5.213550E+0
-5.580496E+0
-5.947440E+0
-6.130912E+0
-6.130912E+0
-6.130912E+0
-6.130912E+0
-5.763968E+0
-5.763968E+0
-5.947440E+0
-6.314385E+0
-6.681330E+0
-6.681330E+0
-6.497857E+0
-6.130912E+0
-5.947440E+0
-5.947440E+0
-5.947440E+0
-5.763968E+0
-5.763968E+0
-6.130912E+0
-6.497857E+0
-6.681330E+0
-6.314385E+0
-5.947440E+0
-6.130912E+0
-6.681330E+0
-7.231747E+0
-7.415219E+0
-7.415219E+0
-6.864801E+0
-6.497857E+0
-6.314385E+0
-6.314385E+0
-6.314385E+0
-6.497857E+0
-6.864801E+0
-7.048274E+0
-7.048274E+0
-6.864801E+0
-6.864801E+0
-7.048274E+0
-7.415219E+0
-7.231747E+0
-7.048274E+0
-7.048274E+0
-7.048274E+0
-6.864801E+0
-6.497857E+0
-6.314385E+0
-6.681330E+0
-7.231747E+0
-7.598692E+0
-7.598692E+0
-7.415219E+0
-7.231747E+0
-7.415219E+0
-7.598692E+0
-7.782164E+0
-7.782164E+0
-7.598692E+0
-7.598692E+0
-7.598692E+0
-7.598692E+0
-7.782164E+0
-7.782164E+0
-7.598692E+0
-7.782164E+0
-7.965636E+0
-7.415219E+0
-7.048274E+0
-7.231747E+0
-7.782164E+0
-8.149109E+0
-7.965636E+0
-7.598692E+0
-7.415219E+0
-7.415219E+0
-7.598692E+0
-7.598692E+0
-7.415219E+0
-6.864801E+0
-6.864801E+0
-7.782164E+0
-8.699526E+0
-9.066471E+0
-8.699526E+0
-7.965636E+0
-7.598692E+0
-7.782164E+0
-8.332581E+0
-8.516054E+0
-8.332581E+0
-7.965636E+0
-7.782164E+0
-7.782164E+0
-8.149109E+0
-8.332581E+0
-8.882999E+0
-9.066471E+0
-9.066471E+0
-8.699526E+0
-8.516054E+0
-8.332581E+0
-8.332581E+0
-8.149109E+0
-8.332581E+0
-8.882999E+0
-9.066471E+0
-8.699526E+0
-8.149109E+0
-7.782164E+0
-7.965636E+0
-8.332581E+0
-8.332581E+0
-8.149109E+0
-7.965636E+0
-7.782164E+0
-8.332581E+0
-9.066471E+0
-9.616886E+0
-9.616886E+0
-9.249941E+0
-9.249941E+0
-9.249941E+0
-9.249941E+0
-9.066471E+0
-8.882999E+0
-8.882999E+0
-8.882999E+0
-9.066471E+0
-8.882999E+0
-8.699526E+0
-8.516054E+0
-8.332581E+0
-8.332581E+0
-8.699526E+0
-8.882999E+0
-8.882999E+0
-8.699526E+0
-8.516054E+0
-8.516054E+0
-8.882999E+0
-9.249941E+0
-9.433414E+0
-9.433414E+0
-9.249941E+0
-9.066471E+0
-9.249941E+0
-9.616886E+0
-9.616886E+0
-9.249941E+0
-9.066471E+0
-9.066471E+0
-9.249941E+0
-9.616886E+0
-9.983831E+0
-9.983831E+0
-9.433414E+0
-9.249941E+0
-9.249941E+0
-9.249941E+0
-9.249941E+0
-9.249941E+0
-9.616886E+0
-9.616886E+0
-9.616886E+0
-9.616886E+0
-9.433414E+0
-9.249941E+0
-9.066471E+0
-9.249941E+0
-9.800359E+0
-1.016730E+1
-1.016730E+1
-9.616886E+0
-9.249941E+0
-9.433414E+0
-9.616886E+0
-9.983831E+0
-1.016730E+1
-1.016730E+1
-1.035078E+1
-1.053425E+1
-1.035078E+1
-9.983831E+0
-9.800359E+0
-9.616886E+0
-9.616886E+0
-9.800359E+0
-9.983831E+0
-1.053425E+1
-1.071772E+1
-1.053425E+1
-1.016730E+1
-1.035078E+1
-1.053425E+1
-1.035078E+1
-1.035078E+1
-1.053425E+1
-1.053425E+1
-1.035078E+1
-1.035078E+1
-1.053425E+1
-1.053425E+1
-1.071772E+1
-1.053425E+1
-1.053425E+1
-1.053425E+1
-1.071772E+1
-1.090120E+1
-1.108467E+1
-1.126814E+1
-1.108467E+1
-1.071772E+1
-1.035078E+1
-1.016730E+1
-1.016730E+1
-1.053425E+1
-1.053425E+1
-1.053425E+1
-1.071772E+1
-1.090120E+1
-1.108467E+1
-1.108467E+1
-1.071772E+1
-1.016730E+1
-1.016730E+1
-1.071772E+1
-1.145161E+1
-1.163508E+1
-1.090120E+1
-1.053425E+1
-1.071772E+1
-1.108467E+1
-1.108467E+1
-1.090120E+1
-1.090120E+1
-1.108467E+1
-1.126814E+1
-1.126814E+1
-1.071772E+1
-1.016730E+1
-9.983831E+0
-1.016730E+1
-1.108467E+1
-1.163508E+1
-1.163508E+1
-1.126814E+1
-1.071772E+1
-1.053425E+1
-1.053425E+1
-1.071772E+1
-1.035078E+1
-1.016730E+1
-1.053425E+1
-1.071772E+1
-1.071772E+1
-1.071772E+1
-1.090120E+1
-1.090120E+1
-1.071772E+1
-1.035078E+1
-1.035078E+1
-1.071772E+1
-1.126814E+1
-1.126814E+1
-1.108467E+1
-1.090120E+1
-1.108467E+1
-1.126814E+1
-1.163508E+1
-1.181856E+1
-1.181856E+1
-1.145161E+1
-1.090120E+1
-1.053425E+1
-1.090120E+1
-1.126814E+1
-1.126814E+1
-1.108467E+1
-1.090120E+1
-1.090120E+1
-1.090120E+1
-1.090120E+1
-1.108467E+1
-1.126814E+1
-1.126814E+1
-1.108467E+1
-1.090120E+1
-1.126814E+1
-1.163508E+1
-1.181856E+1
-1.163508E+1
-1.126814E+1
-1.090120E+1
-1.090120E+1
-1.090120E+1
-1.090120E+1
-1.126814E+1
-1.163508E+1
-1.145161E+1
-1.108467E+1
-1.090120E+1
-1.090120E+1
-1.090120E+1
-1.090120E+1
-1.126814E+1
-1.145161E+1
-1.145161E+1
-1.108467E+1
-1.108467E+1
-1.126814E+1
-1.126814E+1
-1.126814E+1
-1.145161E+1
-1.200203E+1
-1.200203E+1
-1.163508E+1
-1.126814E+1
-1.090120E+1
-1.090120E+1
-1.071772E+1
-1.053425E+1
-1.090120E+1
-1.145161E+1
-1.181856E+1
-1.181856E+1
-1.145161E+1
-1.126814E+1
-1.126814E+1
-1.108467E+1
-1.090120E+1
-1.090120E+1
-1.108467E+1
-1.090120E+1
-1.108467E+1
-1.163508E+1
-1.218550E+1
-1.236897E+1
-1.218550E+1
-1.163508E+1
-1.108467E+1
-1.071772E+1
-1.071772E+1
-1.108467E+1
-1.108467E+1
-1.108467E+1
-1.145161E+1
-1.163508E+1
-1.126814E+1
-1.126814E+1
-1.181856E+1
-1.218550E+1
-1.163508E+1
-1.071772E+1
-1.016730E+1
-1.053425E+1
-1.126814E+1
-1.163508E+1
-1.163508E+1
-1.163508E+1
-1.163508E+1
-1.163508E+1
-1.145161E+1
-1.108467E+1
-1.071772E+1
-1.090120E+1
-1.126814E+1
-1.163508E+1
-1.145161E+1
-1.090120E+1
-1.090120E+1
-1.126814E+1
-1.126814E+1
-1.126814E+1
-1.145161E+1
-1.163508E+1
-1.181856E+1
-1.163508E+1
-1.163508E+1
-1.163508E+1
-1.181856E+1
-1.163508E+1
-1.145161E+1
-1.108467E+1
-1.108467E+1
-1.126814E+1
-1.108467E+1
-1.090120E+1
-1.090120E+1
-1.126814E+1
-1.145161E+1
-1.163508E+1
-1.145161E+1
-1.108467E+1
-1.108467E+1
-1.163508E+1
-1.181856E+1
-1.163508E+1
-1.126814E+1
-1.108467E+1
-1.108467E+1
-1.145161E+1
-1.181856E+1
-1.200203E+1
-1.181856E+1
-1.145161E+1
-1.108467E+1
-1.108467E+1
-1.145161E+1
-1.145161E+1
-1.145161E+1
-1.145161E+1
-1.200203E+1
-1.218550E+1
-1.181856E+1
-1.145161E+1
-1.126814E+1
-1.126814E+1
-1.126814E+1
-1.090120E+1
-1.053425E+1
-1.016730E+1
-1.016730E+1
-1.016730E+1
-1.053425E+1
-1.090120E+1
-1.108467E+1
-1.108467E+1
-1.090120E+1
-1.053425E+1
-1.016730E+1
-9.983831E+0
-1.035078E+1
-1.126814E+1
-1.200203E+1
-1.181856E+1
-1.126814E+1
-1.071772E+1
-1.090120E+1
-1.126814E+1
-1.126814E+1
-1.108467E+1
-1.126814E+1
-1.126814E+1
-1.108467E+1
-1.108467E+1
-1.108467E+1
-1.090120E+1
-1.071772E+1
-1.090120E+1
-1.126814E+1
-1.108467E+1
-1.071772E+1
-1.035078E+1
-1.016730E+1
-1.035078E+1
-1.071772E+1
-1.071772E+1
-1.053425E+1
-1.016730E+1
-1.016730E+1
-1.035078E+1
-1.071772E+1
-1.071772E+1
-1.053425E+1
-1.016730E+1
-1.016730E+1
-1.053425E+1
-1.090120E+1
-1.126814E+1
-1.108467E+1
-1.090120E+1
-1.090120E+1
-1.090120E+1
-1.090120E+1
-1.053425E+1
-1.016730E+1
-1.016730E+1
-9.983831E+0
-9.616886E+0
-9.616886E+0
-9.800359E+0
-9.983831E+0
-1.016730E+1
-1.035078E+1
-1.035078E+1
-9.983831E+0
-9.983831E+0
-1.035078E+1
-1.035078E+1
-9.800359E+0
-9.616886E+0
-9.983831E+0
-9.983831E+0
-9.616886E+0
-9.616886E+0
-9.800359E+0
-1.016730E+1
-1.016730E+1
-1.016730E+1
-1.016730E+1
-9.983831E+0
-9.616886E+0
-9.616886E+0
-9.433414E+0
-9.433414E+0
-9.249941E+0
-9.249941E+0
-9.616886E+0
-9.983831E+0
-1.016730E+1
-9.800359E+0
-9.616886E+0
-9.616886E+0
-9.616886E+0
-9.616886E+0
-9.616886E+0
-9.433414E+0
-9.249941E+0
-9.066471E+0
-9.249941E+0
-9.433414E+0
-9.433414E+0
-9.433414E+0
-9.616886E+0
-9.983831E+0
-9.800359E+0
-9.433414E+0
-9.066471E+0
-9.433414E+0
-9.616886E+0
-9.433414E+0
-9.433414E+0
-9.249941E+0
-9.066471E+0
-8.699526E+0
-8.516054E+0
-8.516054E+0
-8.516054E+0
-8.332581E+0
-8.516054E+0
-8.882999E+0
-9.066471E+0
-9.066471E+0
-9.066471E+0
-9.066471E+0
-9.249941E+0
-9.249941E+0
-8.882999E+0
-8.149109E+0
-7.782164E+0
-8.149109E+0
-8.699526E+0
-8.882999E+0
-9.066471E+0
-9.249941E+0
-9.249941E+0
-8.882999E+0
-8.516054E+0
-8.516054E+0
-8.699526E+0
-8.516054E+0
-8.149109E+0
-7.965636E+0
-7.965636E+0
-7.965636E+0
-7.965636E+0
-7.965636E+0
-7.782164E+0
-7.782164E+0
-7.782164E+0
-7.965636E+0
-7.965636E+0
-7.782164E+0
-7.598692E+0
-7.782164E+0
-7.782164E+0
-7.598692E+0
-7.415219E+0
-7.231747E+0
-7.231747E+0
-7.231747E+0
-7.598692E+0
-7.782164E+0
-7.782164E+0
-7.965636E+0
-7.965636E+0
-8.332581E+0
-8.516054E+0
-7.782164E+0
-7.048274E+0
-6.497857E+0
-6.864801E+0
-7.598692E+0
-7.965636E+0
-7.782164E+0
-7.415219E+0
-7.231747E+0
-6.864801E+0
-6.497857E+0
-6.497857E+0
-6.497857E+0
-6.130912E+0
-5.947440E+0
-6.130912E+0
-6.864801E+0
-7.231747E+0
-7.048274E+0
-6.314385E+0
-5.763968E+0
-5.763968E+0
-6.497857E+0
-7.048274E+0
-7.415219E+0
-7.782164E+0
-7.782164E+0
-7.415219E+0
-6.681330E+0
-6.130912E+0
-6.130912E+0
-6.497857E+0
-6.681330E+0
-6.681330E+0
-6.864801E+0
-7.048274E+0
-6.864801E+0
-6.681330E+0
-6.497857E+0
-6.681330E+0
-6.681330E+0
-6.681330E+0
-6.681330E+0
-6.681330E+0
-6.314385E+0
-5.763968E+0
-5.213550E+0
-5.213550E+0
-5.763968E+0
-6.314385E+0
-6.497857E+0
-6.314385E+0
-6.314385E+0
-6.130912E+0
-6.130912E+0
-5.947440E+0
-5.947440E+0
-5.947440E+0
-6.130912E+0
-5.580496E+0
-4.663134E+0
-4.479662E+0
-5.030078E+0
-5.213550E+0
-5.030078E+0
-5.030078E+0
-5.397023E+0
-5.763968E+0
-5.763968E+0
-5.213550E+0
-5.030078E+0
-5.030078E+0
-5.213550E+0
-5.213550E+0
-4.846606E+0
-4.663134E+0
-4.846606E+0
-5.030078E+0
-4.663134E+0
-4.479662E+0
-4.112716E+0
-4.112716E+0
-4.296189E+0
-4.479662E+0
-4.479662E+0
-4.296189E+0
-4.296189E+0
-4.479662E+0
-4.663134E+0
-4.479662E+0
-4.112716E+0
-4.479662E+0
-5.030078E+0
-5.213550E+0
-4.663134E+0
-4.296189E+0
-4.112716E+0
-3.929243E+0
-3.745771E+0
-3.562300E+0
-3.378827E+0
-3.195355E+0
-3.195355E+0
-3.195355E+0
-3.562300E+0
-3.929243E+0
-3.929243E+0
-3.378827E+0
-3.011882E+0
-3.011882E+0
-3.195355E+0
-3.562300E+0
-3.745771E+0
-4.112716E+0
-4.112716E+0
-3.929243E+0
-3.378827E+0
-3.195355E+0
-3.195355E+0
-3.195355E+0
-3.195355E+0
-3.195355E+0
-3.195355E+0
-3.195355E+0
-3.378827E+0
-3.195355E+0
-2.828409E+0
-2.461465E+0
-2.644938E+0
-2.828409E+0
-2.644938E+0
-2.461465E+0
-2.828409E+0
-3.378827E+0
-3.378827E+0
-2.828409E+0
-2.094520E+0
-1.727576E+0
-1.911048E+0
-2.644938E+0
-2.828409E+0
-2.644938E+0
-2.277993E+0
-2.094520E+0
-2.277993E+0
-2.277993E+0
-2.094520E+0
-1.544104E+0
-1.727576E+0
-2.094520E+0
-2.461465E+0
-2.461465E+0
-2.277993E+0
-2.277993E+0
-2.644938E+0
-2.644938E+0
-1.911048E+0
-1.360631E+0
-1.360631E+0
-1.911048E+0
-2.461465E+0
-2.461465E+0
-2.277993E+0
-1.911048E+0
-1.911048E+0
-1.911048E+0
-1.911048E+0
-1.727576E+0
-1.544104E+0
-1.360631E+0
-1.177158E+0
-9.936858E-1
-1.360631E+0
-2.094520E+0
-2.277993E+0
-1.911048E+0
-1.727576E+0
-1.727576E+0
-1.911048E+0
-1.544104E+0
-1.177158E+0
-1.177158E+0
-1.360631E+0
-1.360631E+0
-1.177158E+0
-9.936858E-1
-9.936858E-1
-1.177158E+0
-1.544104E+0
-1.727576E+0
-1.727576E+0
-1.360631E+0
-9.936858E-1
-8.102143E-1
-6.267419E-1
-4.432695E-1
-4.432695E-1
-6.267419E-1
-1.177158E+0
-1.544104E+0
-1.727576E+0
-1.360631E+0
-4.432695E-1
1.071477E-1
1.071477E-1
-4.432695E-1
-6.267419E-1
-4.432695E-1
-2.597971E-1
-2.597971E-1
-2.597971E-1
-4.432695E-1
-6.267419E-1
-4.432695E-1
1.071477E-1
4.740926E-1
1.071477E-1
-2.597971E-1
-6.267419E-1
-4.432695E-1
1.071477E-1
2.906201E-1
2.906201E-1
-7.632375E-2
-4.432695E-1
-7.632375E-2
8.410374E-1
1.391454E+0
8.410374E-1
-7.632375E-2
-4.432695E-1
2.906201E-1
1.024510E+0
1.207982E+0
1.024510E+0
8.410374E-1
8.410374E-1
6.575650E-1
4.740926E-1
1.071477E-1
1.071477E-1
4.740926E-1
8.410374E-1
1.024510E+0
8.410374E-1
4.740926E-1
6.575650E-1
8.410374E-1
1.024510E+0
8.410374E-1
8.410374E-1
8.410374E-1
6.575650E-1
8.410374E-1
1.207982E+0
1.574927E+0
1.758399E+0
1.574927E+0
1.024510E+0
6.575650E-1
6.575650E-1
8.410374E-1
1.207982E+0
1.207982E+0
1.207982E+0
1.391454E+0
1.574927E+0
1.391454E+0
1.391454E+0
1.574927E+0
1.941871E+0
2.308817E+0
2.492289E+0
2.125344E+0
1.941871E+0
2.125344E+0
2.492289E+0
2.675761E+0
2.675761E+0
2.675761E+0
2.308817E+0
1.941871E+0
1.758399E+0
1.758399E+0
1.941871E+0
2.125344E+0
2.492289E+0
2.492289E+0
2.492289E+0
2.308817E+0
2.308817E+0
2.492289E+0
2.859233E+0
3.226178E+0
3.409650E+0
3.042706E+0
2.675761E+0
3.042706E+0
3.409650E+0
3.409650E+0
3.226178E+0
3.409650E+0
3.593123E+0
3.593123E+0
3.409650E+0
2.859233E+0
2.675761E+0
2.492289E+0
2.492289E+0
2.492289E+0
2.675761E+0
3.042706E+0
3.409650E+0
3.226178E+0
3.042706E+0
3.226178E+0
3.409650E+0
3.776596E+0
3.593123E+0
3.226178E+0
3.226178E+0
3.960067E+0
4.143540E+0
3.593123E+0
3.042706E+0
3.226178E+0
3.776596E+0
4.143540E+0
3.960067E+0
3.409650E+0
3.226178E+0
3.409650E+0
3.776596E+0
4.327012E+0
4.510485E+0
4.327012E+0
3.776596E+0
3.409650E+0
3.776596E+0
4.327012E+0
4.510485E+0
3.960067E+0
3.593123E+0
3.776596E+0
3.960067E+0
4.143540E+0
4.143540E+0
4.327012E+0
4.327012E+0
3.960067E+0
3.776596E+0
3.593123E+0
3.593123E+0
3.960067E+0
4.327012E+0
4.327012E+0
4.327012E+0
4.143540E+0
4.143540E+0
4.510485E+0
4.693957E+0
4.510485E+0
4.327012E+0
4.510485E+0
4.510485E+0
4.143540E+0
3.776596E+0
3.593123E+0
3.593123E+0
4.143540E+0
4.877430E+0
5.244374E+0
4.693957E+0
4.327012E+0
4.327012E+0
4.510485E+0
4.693957E+0
4.510485E+0
4.143540E+0
4.143540E+0
4.327012E+0
4.510485E+0
4.327012E+0
4.143540E+0
4.143540E+0
4.327012E+0
4.143540E+0
3.960067E+0
4.327012E+0
4.693957E+0
5.060902E+0
5.244374E+0
4.877430E+0
4.510485E+0
4.327012E+0
4.327012E+0
4.510485E+0
4.327012E+0
4.327012E+0
4.693957E+0
5.244374E+0
5.427846E+0
5.244374E+0
4.693957E+0
4.143540E+0
3.776596E+0
3.409650E+0
3.409650E+0
3.776596E+0
4.510485E+0
4.877430E+0
4.877430E+0
4.510485E+0
4.510485E+0
4.877430E+0
5.244374E+0
5.060902E+0
4.510485E+0
4.143540E+0
4.510485E+0
5.060902E+0
5.244374E+0
5.244374E+0
5.244374E+0
5.060902E+0
5.060902E+0
4.877430E+0
4.327012E+0
3.960067E+0
4.327012E+0
5.060902E+0
5.611319E+0
5.611319E+0
5.427846E+0
5.060902E+0
4.693957E+0
4.693957E+0
5.060902E+0
5.244374E+0
5.244374E+0
4.877430E+0
4.693957E+0
4.327012E+0
3.960067E+0
4.143540E+0
4.877430E+0
5.794792E+0
5.794792E+0
5.244374E+0
4.327012E+0
3.593123E+0
3.593123E+0
4.143540E+0
4.510485E+0
4.510485E+0
4.143540E+0
3.776596E+0
3.593123E+0
3.776596E+0
4.693957E+0
5.427846E+0
5.611319E+0
5.611319E+0
5.794792E+0
5.611319E+0
5.244374E+0
4.877430E+0
4.693957E+0
4.877430E+0
5.060902E+0
4.877430E+0
4.327012E+0
4.143540E+0
4.693957E+0
5.427846E+0
5.978263E+0
5.794792E+0
5.244374E+0
4.877430E+0
5.060902E+0
5.060902E+0
4.877430E+0
4.693957E+0
4.877430E+0
5.060902E+0
5.060902E+0
5.427846E+0
5.794792E+0
5.611319E+0
5.060902E+0
4.877430E+0
5.060902E+0
4.877430E+0
4.693957E+0
4.510485E+0
4.510485E+0
4.510485E+0
4.877430E+0
5.427846E+0
5.427846E+0
4.877430E+0
4.327012E+0
4.327012E+0
5.244374E+0
5.978263E+0
6.161736E+0
5.611319E+0
5.060902E+0
5.060902E+0
5.427846E+0
5.427846E+0
4.877430E+0
4.877430E+0
5.244374E+0
5.611319E+0
5.611319E+0
5.611319E+0
5.611319E+0
5.794792E+0
5.978263E+0
5.978263E+0
5.978263E+0
5.427846E+0
5.060902E+0
4.877430E+0
4.877430E+0
5.427846E+0
5.794792E+0
6.161736E+0
6.161736E+0
5.978263E+0
5.978263E+0
5.794792E+0
5.794792E+0
5.611319E+0
5.611319E+0
5.978263E+0
6.161736E+0
6.345208E+0
6.528681E+0
6.528681E+0
6.161736E+0
5.427846E+0
4.877430E+0
5.060902E+0
5.427846E+0
5.611319E+0
5.611319E+0
5.611319E+0
5.611319E+0
5.794792E+0
5.611319E+0
5.427846E+0
5.427846E+0
5.978263E+0
6.712153E+0
6.345208E+0
5.611319E+0
4.693957E+0
4.327012E+0
4.877430E+0
5.427846E+0
5.427846E+0
4.877430E+0
4.510485E+0
5.060902E+0
5.794792E+0
5.978263E+0
5.978263E+0
5.794792E+0
5.611319E+0
5.427846E+0
5.427846E+0
5.611319E+0
5.794792E+0
5.794792E+0
5.611319E+0
5.611319E+0
5.611319E+0
5.427846E+0
5.060902E+0
4.877430E+0
5.060902E+0
5.060902E+0
5.060902E+0
5.060902E+0
5.244374E+0
5.244374E+0
5.060902E+0
5.244374E+0
5.244374E+0
5.060902E+0
4.510485E+0
3.960067E+0
3.960067E+0
4.510485E+0
5.060902E+0
4.877430E+0
4.510485E+0
4.143540E+0
4.143540E+0
4.143540E+0
4.143540E+0
3.960067E+0
4.143540E+0
4.693957E+0
4.877430E+0
4.327012E+0
3.776596E+0
3.409650E+0
3.593123E+0
3.776596E+0
3.960067E+0
4.327012E+0
4.143540E+0
3.776596E+0
3.409650E+0
3.042706E+0
2.675761E+0
2.492289E+0
2.675761E+0
3.042706E+0
3.226178E+0
3.776596E+0
4.510485E+0
4.510485E+0
3.960067E+0
3.226178E+0
2.859233E+0
3.226178E+0
3.593123E+0
3.226178E+0
2.675761E+0
2.125344E+0
2.308817E+0
2.859233E+0
3.226178E+0
3.226178E+0
2.859233E+0
2.675761E+0
2.675761E+0
2.859233E+0
3.042706E+0
3.409650E+0
3.593123E+0
3.226178E+0
2.675761E+0
2.308817E+0
2.125344E+0
1.941871E+0
1.941871E+0
2.125344E+0
2.308817E+0
2.308817E+0
2.125344E+0
2.308817E+0
2.492289E+0
2.492289E+0
2.125344E+0
1.758399E+0
1.574927E+0
1.391454E+0
1.207982E+0
1.207982E+0
1.574927E+0
1.941871E+0
2.308817E+0
2.308817E+0
2.125344E+0
2.125344E+0
2.675761E+0
2.859233E+0
2.125344E+0
1.207982E+0
1.024510E+0
1.391454E+0
1.391454E+0
8.410374E-1
4.740926E-1
6.575650E-1
1.391454E+0
1.758399E+0
1.574927E+0
1.207982E+0
1.207982E+0
1.391454E+0
1.207982E+0
1.024510E+0
1.024510E+0
8.410374E-1
6.575650E-1
8.410374E-1
1.024510E+0
1.207982E+0
1.024510E+0
8.410374E-1
8.410374E-1
1.024510E+0
8.410374E-1
6.575650E-1
6.575650E-1
2.906201E-1
-7.632375E-2
-7.632375E-2
2.906201E-1
8.410374E-1
1.207982E+0
1.207982E+0
1.024510E+0
8.410374E-1
6.575650E-1
1.071477E-1
-2.597971E-1
-2.597971E-1
1.071477E-1
4.740926E-1
8.410374E-1
4.740926E-1
-7.632375E-2
-7.632375E-2
1.071477E-1
-7.632375E-2
-4.432695E-1
-6.267419E-1
-2.597971E-1
2.906201E-1
4.740926E-1
2.906201E-1
-7.632375E-2
-9.936858E-1
-1.727576E+0
-1.360631E+0
-6.267419E-1
-7.632375E-2
-6.267419E-1
-1.177158E+0
-1.177158E+0
-8.102143E-1
-4.432695E-1
-6.267419E-1
-9.936858E-1
-8.102143E-1
-4.432695E-1
-4.432695E-1
-9.936858E-1
-1.544104E+0
-1.727576E+0
-1.727576E+0
-1.360631E+0
-8.102143E-1
-8.102143E-1
-1.544104E+0
-2.461465E+0
-2.461465E+0
-1.727576E+0
-9.936858E-1
-9.936858E-1
-1.727576E+0
-2.644938E+0
-3.011882E+0
-2.644938E+0
-2.094520E+0
-1.727576E+0
-1.544104E+0
-1.727576E+0
-2.094520E+0
-2.277993E+0
-2.277993E+0
-2.461465E+0
-2.828409E+0
-2.644938E+0
-2.094520E+0
-1.911048E+0
-1.911048E+0
-1.544104E+0
-1.544104E+0
-2.277993E+0
-3.011882E+0
-3.011882E+0
-2.828409E+0
-2.828409E+0
-3.011882E+0
-2.828409E+0
-2.828409E+0
-3.011882E+0
-3.195355E+0
-3.011882E+0
-2.644938E+0
-2.277993E+0
-2.644938E+0
-3.378827E+0
-3.745771E+0
-3.378827E+0
-3.011882E+0
-3.011882E+0
-3.562300E+0
-3.745771E+0
-3.562300E+0
-3.378827E+0
-3.562300E+0
-3.745771E+0
-3.745771E+0
-3.745771E+0
-3.929243E+0
-3.378827E+0
-2.828409E+0
-2.644938E+0
-3.562300E+0
-4.663134E+0
-5.213550E+0
-5.030078E+0
-4.296189E+0
-4.112716E+0
-4.112716E+0
-4.296189E+0
-4.846606E+0
-5.030078E+0
-4.663134E+0
-4.112716E+0
-3.929243E+0
-4.296189E+0
-5.030078E+0
-5.397023E+0
-5.213550E+0
-4.846606E+0
-4.663134E+0
-4.846606E+0
-5.030078E+0
-5.030078E+0
-4.846606E+0
-4.479662E+0
-4.663134E+0
-5.030078E+0
-5.397023E+0
-5.763968E+0
-5.763968E+0
-5.397023E+0
-5.030078E+0
-5.213550E+0
-5.763968E+0
-5.947440E+0
-5.580496E+0
-5.397023E+0
-5.580496E+0
-5.763968E+0
-5.947440E+0
-5.580496E+0
-5.213550E+0
-5.397023E+0
-6.130912E+0
-6.681330E+0
-7.048274E+0
-6.864801E+0
-6.314385E+0
-5.947440E+0
-6.130912E+0
-6.864801E+0
-6.864801E+0
-6.681330E+0
-6.497857E+0
-6.497857E+0
-6.314385E+0
-6.497857E+0
-6.864801E+0
-6.864801E+0
-6.497857E+0
-6.314385E+0
-6.864801E+0
-7.415219E+0
-7.598692E+0
-7.415219E+0
-7.048274E+0
-7.048274E+0
-7.415219E+0
-7.965636E+0
-8.149109E+0
-7.965636E+0
-7.415219E+0
-7.048274E+0
-6.864801E+0
-7.231747E+0
-7.782164E+0
-8.149109E+0
-8.332581E+0
-8.516054E+0
-8.699526E+0
-8.516054E+0
-8.149109E+0
-8.149109E+0
-8.516054E+0
-8.516054E+0
-7.965636E+0
-7.598692E+0
-7.598692E+0
-7.965636E+0
-8.516054E+0
-8.882999E+0
-9.066471E+0
-8.699526E+0
-8.516054E+0
-8.516054E+0
-8.882999E+0
-9.249941E+0
-9.433414E+0
-9.249941E+0
-8.882999E+0
-8.332581E+0
-8.149109E+0
-8.516054E+0
-9.066471E+0
-9.066471E+0
-9.066471E+0
-9.066471E+0
-9.066471E+0
-8.882999E+0
-8.882999E+0
-8.699526E+0
-8.699526E+0
-8.882999E+0
-9.249941E+0
-9.433414E+0
-9.616886E+0
-9.800359E+0
-9.983831E+0
-9.983831E+0
-1.016730E+1
-1.016730E+1
-1.016730E+1
-1.053425E+1
-1.053425E+1
-1.035078E+1
-9.983831E+0
-9.616886E+0
-9.983831E+0
-1.071772E+1
-1.126814E+1
-1.090120E+1
-1.035078E+1
-1.016730E+1
-1.035078E+1
-1.053425E+1
-1.016730E+1
-9.983831E+0
-9.983831E+0
-9.983831E+0
-1.016730E+1
-1.035078E+1
-1.035078E+1
-1.016730E+1
-1.016730E+1
-1.053425E+1
-1.035078E+1
-9.433414E+0
-8.882999E+0
-9.249941E+0
-1.016730E+1
-1.071772E+1
-1.035078E+1
-9.616886E+0
-9.616886E+0
-1.016730E+1
-1.071772E+1
-1.035078E+1
-9.800359E+0
-9.983831E+0
-1.108467E+1
-1.145161E+1
-1.108467E+1
-1.016730E+1
-9.616886E+0
-9.616886E+0
-9.800359E+0
-1.035078E+1
-1.090120E+1
-1.126814E+1
-1.108467E+1
-1.071772E+1
-1.016730E+1
-9.800359E+0
-1.016730E+1
-1.053425E+1
-1.071772E+1
-1.071772E+1
-1.053425E+1
-1.035078E+1
-9.983831E+0
-1.016730E+1
-1.053425E+1
-1.090120E+1
-1.071772E+1
-1.016730E+1
-9.800359E+0
-1.016730E+1
-1.071772E+1
-1.126814E+1
-1.181856E+1
-1.163508E+1
-1.090120E+1
-1.016730E+1
-9.800359E+0
-1.053425E+1
-1.126814E+1
-1.145161E+1
-1.108467E+1
-1.090120E+1
-1.126814E+1
-1.126814E+1
-1.090120E+1
-1.016730E+1
-1.016730E+1
-1.053425E+1
-1.108467E+1
-1.126814E+1
-1.108467E+1
-1.071772E+1
-1.071772E+1
-1.090120E+1
-1.090120E+1
-1.090120E+1
-1.090120E+1
-1.108467E+1
-1.108467E+1
-1.108467E+1
-1.108467E+1
-1.108467E+1
-1.090120E+1
-1.108467E+1
-1.145161E+1
-1.200203E+1
-1.236897E+1
-1.236897E+1
-1.218550E+1
-1.200203E+1
-1.218550E+1
-1.236897E+1
-1.218550E+1
-1.218550E+1
-1.218550E+1
-1.218550E+1
-1.218550E+1
-1.200203E+1
-1.163508E+1
-1.163508E+1
-1.181856E+1
-1.200203E+1
-1.200203E+1
-1.163508E+1
-1.126814E+1
-1.145161E+1
-1.218550E+1
-1.291939E+1
-1.291939E+1
-1.255245E+1
-1.200203E+1
-1.163508E+1
-1.163508E+1
-1.200203E+1
-1.236897E+1
-1.273592E+1
-1.273592E+1
-1.291939E+1
-1.291939E+1
-1.273592E+1
-1.273592E+1
-1.273592E+1
-1.255245E+1
-1.273592E+1
-1.273592E+1
-1.273592E+1
-1.310286E+1
-1.328633E+1
-1.365328E+1
-1.365328E+1
-1.328633E+1
-1.291939E+1
-1.310286E+1
-1.402022E+1
-1.457064E+1
-1.438717E+1
-1.365328E+1
-1.291939E+1
-1.255245E+1
-1.310286E+1
-1.383675E+1
-1.383675E+1
-1.346981E+1
-1.346981E+1
-1.383675E+1
-1.402022E+1
-1.365328E+1
-1.310286E+1
-1.310286E+1
-1.383675E+1
-1.420370E+1
-1.383675E+1
-1.310286E+1
-1.291939E+1
-1.310286E+1
-1.346981E+1
-1.365328E+1
-1.365328E+1
-1.365328E+1
-1.402022E+1
-1.420370E+1
-1.402022E+1
-1.346981E+1
-1.328633E+1
-1.383675E+1
-1.438717E+1
-1.475411E+1
-1.438717E+1
-1.402022E+1
-1.402022E+1
-1.438717E+1
-1.457064E+1
-1.475411E+1
-1.438717E+1
-1.420370E+1
-1.402022E+1
-1.420370E+1
-1.438717E+1
-1.402022E+1
-1.365328E+1
-1.383675E+1
-1.420370E+1
-1.457064E+1
-1.475411E+1
-1.457064E+1
-1.438717E+1
-1.438717E+1
-1.438717E+1
-1.457064E+1
-1.493759E+1
-1.493759E+1
-1.457064E+1
-1.438717E+1
-1.438717E+1
-1.457064E+1
-1.457064E+1
-1.438717E+1
-1.438717E+1
-1.475411E+1
-1.493759E+1
-1.457064E+1
-1.420370E+1
-1.402022E+1
-1.402022E+1
-1.438717E+1
-1.475411E+1
-1.475411E+1
-1.457064E+1
-1.438717E+1
-1.457064E+1
-1.512106E+1
-1.530453E+1
-1.493759E+1
-1.420370E+1
-1.402022E+1
-1.457064E+1
-1.530453E+1
-1.548800E+1
-1.493759E+1
-1.438717E+1
-1.438717E+1
-1.475411E+1
-1.475411E+1
-1.457064E+1
-1.420370E+1
-1.402022E+1
-1.475411E+1
-1.530453E+1
-1.530453E+1
-1.475411E+1
-1.457064E+1
-1.493759E+1
-1.548800E+1
-1.567148E+1
-1.530453E+1
-1.475411E+1
-1.457064E+1
-1.457064E+1
-1.475411E+1
-1.493759E+1
-1.512106E+1
-1.548800E+1
-1.530453E+1
-1.475411E+1
-1.420370E+1
-1.402022E+1
-1.457064E+1
-1.512106E+1
-1.548800E+1
-1.512106E+1
-1.457064E+1
-1.457064E+1
-1.512106E+1
-1.548800E+1
-1.512106E+1
-1.457064E+1
-1.438717E+1
-1.457064E+1
-1.493759E+1
-1.493759E+1
-1.475411E+1
-1.457064E+1
-1.457064E+1
-1.475411E+1
-1.475411E+1
-1.493759E+1
-1.512106E+1
-1.548800E+1
-1.548800E+1
-1.512106E+1
-1.475411E+1
-1.475411E+1
-1.493759E+1
-1.530453E+1
-1.512106E+1
-1.457064E+1
-1.420370E+1
-1.438717E+1
-1.457064E+1
-1.438717E+1
-1.420370E+1
-1.402022E+1
-1.420370E+1
-1.457064E+1
-1.475411E+1
-1.475411E+1
-1.475411E+1
-1.493759E+1
-1.457064E+1
-1.420370E+1
-1.383675E+1
-1.346981E+1
-1.310286E+1
-1.310286E+1
-1.346981E+1
-1.383675E+1
-1.420370E+1
-1.420370E+1
-1.383675E+1
-1.346981E+1
-1.383675E+1
-1.438717E+1
-1.475411E+1
-1.475411E+1
-1.493759E+1
-1.457064E+1
-1.383675E+1
-1.365328E+1
-1.402022E+1
-1.438717E+1
-1.438717E+1
-1.402022E+1
-1.420370E+1
-1.438717E+1
-1.438717E+1
-1.402022E+1
-1.420370E+1
-1.420370E+1
-1.383675E+1
-1.346981E+1
-1.346981E+1
-1.365328E+1
-1.383675E+1
-1.438717E+1
-1.457064E+1
-1.420370E+1
-1.365328E+1
-1.328633E+1
-1.328633E+1
-1.365328E+1
-1.383675E+1
-1.365328E+1
-1.365328E+1
-1.383675E+1
-1.402022E+1
-1.402022E+1
-1.346981E+1
-1.310286E+1
-1.310286E+1
-1.346981E+1
-1.365328E+1
-1.328633E+1
-1.291939E+1
-1.291939E+1
-1.346981E+1
-1.365328E+1
-1.328633E+1
-1.255245E+1
-1.255245E+1
-1.273592E+1
-1.310286E+1
-1.310286E+1
-1.310286E+1
-1.328633E+1
-1.328633E+1
-1.310286E+1
-1.346981E+1
-1.365328E+1
-1.346981E+1
-1.310286E+1
-1.328633E+1
-1.383675E+1
-1.365328E+1
-1.291939E+1
-1.218550E+1
-1.200203E+1
-1.255245E+1
-1.273592E+1
-1.273592E+1
-1.291939E+1
-1.291939E+1
-1.273592E+1
-1.255245E+1
-1.236897E+1
-1.255245E+1
-1.236897E+1
-1.200203E+1
-1.181856E+1
-1.181856E+1
-1.200203E+1
-1.236897E+1
-1.255245E+1
-1.236897E+1
-1.181856E+1
-1.126814E+1
-1.108467E+1
-1.145161E+1
-1.200203E+1
-1.236897E+1
-1.200203E+1
-1.163508E+1
-1.163508E+1
-1.181856E+1
-1.163508E+1
-1.145161E+1
-1.181856E+1
-1.236897E+1
-1.236897E+1
-1.200203E+1
-1.163508E+1
-1.163508E+1
-1.200203E+1
-1.200203E+1
-1.145161E+1
-1.108467E+1
-1.090120E+1
-1.108467E+1
-1.145161E+1
-1.126814E+1
-1.126814E+1
-1.126814E+1
-1.145161E+1
-1.145161E+1
-1.090120E+1
-1.053425E+1
-1.035078E+1
-1.035078E+1
-9.983831E+0
-9.983831E+0
-1.053425E+1
-1.108467E+1
-1.163508E+1
-1.163508E+1
-1.108467E+1
-1.035078E+1
-9.800359E+0
-9.616886E+0
-9.983831E+0
-1.053425E+1
-1.053425E+1
-1.035078E+1
-1.016730E+1
-1.016730E+1
-1.016730E+1
-1.053425E+1
-1.090120E+1
-1.090120E+1
-1.035078E+1
-9.800359E+0
-9.800359E+0
-9.800359E+0
-9.983831E+0
-9.800359E+0
-9.983831E+0
-1.016730E+1
-1.016730E+1
-9.983831E+0
-9.800359E+0
-9.433414E+0
-9.249941E+0
-9.249941E+0
-9.249941E+0
-9.249941E+0
-9.066471E+0
-9.066471E+0
-9.249941E+0
-9.433414E+0
-9.616886E+0
-9.249941E+0
-8.516054E+0
-8.332581E+0
-8.516054E+0
-8.882999E+0
-9.066471E+0
-8.882999E+0
-8.699526E+0
-9.066471E+0
-9.616886E+0
-9.800359E+0
-9.433414E+0
-8.882999E+0
-8.699526E+0
-8.882999E+0
-8.699526E+0
-8.149109E+0
-7.965636E+0
-8.332581E+0
-8.516054E+0
-8.149109E+0
-7.782164E+0
-7.782164E+0
-8.516054E+0
-9.066471E+0
-8.882999E+0
-8.332581E+0
-8.149109E+0
-8.516054E+0
-8.882999E+0
-8.882999E+0
-8.332581E+0
-7.965636E+0
-7.965636E+0
-8.149109E+0
-8.149109E+0
-8.149109E+0
-8.149109E+0
-8.149109E+0
-7.965636E+0
-7.782164E+0
-7.782164E+0
-7.782164E+0
-7.965636E+0
-7.965636E+0
-7.782164E+0
-7.782164E+0
-8.149109E+0
-8.516054E+0
-8.516054E+0
-7.965636E+0
-7.598692E+0
-7.598692E+0
-7.598692E+0
-7.782164E+0
-7.782164E+0
-7.415219E+0
-7.415219E+0
-7.598692E+0
-7.782164E+0
-7.965636E+0
-7.965636E+0
-7.965636E+0
-7.415219E+0
-7.048274E+0
-7.048274E+0
-7.598692E+0
-7.782164E+0
-7.965636E+0
-7.782164E+0
-7.415219E+0
-7.048274E+0
-6.864801E+0
-7.048274E+0
-7.782164E+0
-7.965636E+0
-7.782164E+0
-7.231747E+0
-7.048274E+0
-7.048274E+0
-7.231747E+0
-7.231747E+0
-7.231747E+0
-7.048274E+0
-6.864801E+0
-7.048274E+0
-7.231747E+0
-7.415219E+0
-7.048274E+0
-6.864801E+0
-7.048274E+0
-7.598692E+0
-7.782164E+0
-7.782164E+0
-7.415219E+0
-6.864801E+0
-6.314385E+0
-6.130912E+0
-6.130912E+0
-5.947440E+0
-5.947440E+0
-6.130912E+0
-6.681330E+0
-7.048274E+0
-6.864801E+0
-6.314385E+0
-6.314385E+0
-6.314385E+0
-6.314385E+0
-6.130912E+0
-6.130912E+0
-6.314385E+0
-6.314385E+0
-6.314385E+0
-6.130912E+0
-6.130912E+0
-6.130912E+0
-6.130912E+0
-5.763968E+0
-5.580496E+0
-5.580496E+0
-5.763968E+0
-5.763968E+0
-5.763968E+0
-5.763968E+0
-5.763968E+0
-5.947440E+0
-6.130912E+0
-6.314385E+0
-5.947440E+0
-5.580496E+0
-5.580496E+0
-5.947440E+0
-5.763968E+0
-5.397023E+0
-5.030078E+0
-5.030078E+0
-5.213550E+0
-5.213550E+0
-5.397023E+0
-5.580496E+0
-5.763968E+0
-5.580496E+0
-5.397023E+0
-5.213550E+0
-5.213550E+0
-5.213550E+0
-5.397023E+0
-5.580496E+0
-5.763968E+0
-5.947440E+0
-5.580496E+0
-5.030078E+0
-4.846606E+0
-5.397023E+0
-5.763968E+0
-5.580496E+0
-5.397023E+0
-5.213550E+0
-5.030078E+0
-4.846606E+0
-4.663134E+0
-4.663134E+0
-4.846606E+0
-4.846606E+0
-4.846606E+0
-4.663134E+0
-4.296189E+0
-3.929243E+0
-3.929243E+0
-4.296189E+0
-4.846606E+0
-5.030078E+0
-5.030078E+0
-4.663134E+0
-4.112716E+0
-3.745771E+0
-3.929243E+0
-4.296189E+0
-4.296189E+0
-4.296189E+0
-4.112716E+0
-4.112716E+0
-3.929243E+0
-3.745771E+0
-3.378827E+0
-3.195355E+0
-3.195355E+0
-3.562300E+0
-4.112716E+0
-4.479662E+0
-4.296189E+0
-3.929243E+0
-3.562300E+0
-3.562300E+0
-3.745771E+0
-3.929243E+0
-3.745771E+0
-3.562300E+0
-3.745771E+0
-3.745771E+0
-3.562300E+0
-3.011882E+0
-3.011882E+0
-3.195355E+0
-3.562300E+0
-3.745771E+0
-3.378827E+0
-2.828409E+0
-2.461465E+0
-2.644938E+0
-3.195355E+0
-3.195355E+0
-3.195355E+0
-3.195355E+0
-3.195355E+0
-3.195355E+0
-2.828409E+0
-2.644938E+0
-2.461465E+0
-2.461465E+0
-2.644938E+0
-3.011882E+0
-3.195355E+0
-3.195355E+0
-3.195355E+0
-3.011882E+0
-2.461465E+0
-2.461465E+0
-2.828409E+0
-3.011882E+0
-2.461465E+0
-1.544104E+0
-9.936858E-1
-1.360631E+0
-2.094520E+0
-2.461465E+0
-2.461465E+0
-2.094520E+0
-2.277993E+0
-2.461465E+0
-2.461465E+0
-1.911048E+0
-1.544104E+0
-1.360631E+0
-1.727576E+0
-2.277993E+0
-2.461465E+0
-2.094520E+0
-1.544104E+0
-1.177158E+0
-8.102143E-1
-6.267419E-1
-6.267419E-1
-8.102143E-1
-1.177158E+0
-1.360631E+0
-1.727576E+0
-1.727576E+0
-1.544104E+0
-1.177158E+0
-9.936858E-1
-9.936858E-1
-9.936858E-1
-1.360631E+0
-1.911048E+0
-1.544104E+0
-9.936858E-1
-8.102143E-1
-9.936858E-1
-1.177158E+0
-1.177158E+0
-1.177158E+0
-9.936858E-1
-6.267419E-1
-4.432695E-1
-2.597971E-1
-4.432695E-1
-6.267419E-1
-1.177158E+0
-1.360631E+0
-1.360631E+0
-1.177158E+0
-9.936858E-1
-6.267419E-1
-2.597971E-1
-7.632375E-2
-4.432695E-1
-9.936858E-1
-9.936858E-1
-6.267419E-1
1.071477E-1
-7.632375E-2
-8.102143E-1
-1.177158E+0
-8.102143E-1
-7.632375E-2
1.071477E-1
-7.632375E-2
-7.632375E-2
-7.632375E-2
-2.597971E-1
-2.597971E-1
-4.432695E-1
-8.102143E-1
-1.177158E+0
-9.936858E-1
-7.632375E-2
4.740926E-1
2.906201E-1
1.071477E-1
1.071477E-1
1.071477E-1
-2.597971E-1
-7.632375E-2
4.740926E-1
8.410374E-1
4.740926E-1
1.071477E-1
1.071477E-1
2.906201E-1
2.906201E-1
-7.632375E-2
-6.267419E-1
-8.102143E-1
-2.597971E-1
2.906201E-1
2.906201E-1
-7.632375E-2
-4.432695E-1
-6.267419E-1
-6.267419E-1
-4.432695E-1
-2.597971E-1
1.071477E-1
1.071477E-1
-7.632375E-2
-7.632375E-2
2.906201E-1
4.740926E-1
2.906201E-1
1.071477E-1
2.906201E-1
6.575650E-1
6.575650E-1
6.575650E-1
4.740926E-1
2.906201E-1
1.071477E-1
-7.632375E-2
-2.597971E-1
-2.597971E-1
4.740926E-1
8.410374E-1
6.575650E-1
2.906201E-1
2.906201E-1
8.410374E-1
1.024510E+0
6.575650E-1
-7.632375E-2
-8.102143E-1
-8.102143E-1
-7.632375E-2
6.575650E-1
6.575650E-1
6.575650E-1
1.024510E+0
1.024510E+0
6.575650E-1
2.906201E-1
2.906201E-1
4.740926E-1
6.575650E-1
8.410374E-1
8.410374E-1
2.906201E-1
-4.432695E-1
-6.267419E-1
-7.632375E-2
4.740926E-1
6.575650E-1
4.740926E-1
-7.632375E-2
-4.432695E-1
-7.632375E-2
4.740926E-1
8.410374E-1
1.024510E+0
6.575650E-1
2.906201E-1
4.740926E-1
1.391454E+0
1.941871E+0
1.941871E+0
1.207982E+0
6.575650E-1
1.024510E+0
1.574927E+0
1.941871E+0
2.125344E+0
1.758399E+0
1.391454E+0
1.024510E+0
8.410374E-1
8.410374E-1
1.024510E+0
1.391454E+0
1.574927E+0
1.758399E+0
1.391454E+0
1.207982E+0
1.391454E+0
1.574927E+0
1.574927E+0
1.391454E+0
1.024510E+0
1.024510E+0
1.758399E+0
2.492289E+0
2.675761E+0
2.675761E+0
2.492289E+0
2.308817E+0
2.125344E+0
2.125344E+0
2.125344E+0
2.125344E+0
1.941871E+0
1.941871E+0
1.941871E+0
2.125344E+0
2.308817E+0
2.675761E+0
2.675761E+0
2.492289E+0
2.125344E+0
2.125344E+0
1.941871E+0
2.125344E+0
2.492289E+0
3.042706E+0
3.226178E+0
3.042706E+0
2.675761E+0
2.675761E+0
2.675761E+0
2.308817E+0
2.308817E+0
2.308817E+0
2.492289E+0
2.675761E+0
2.859233E+0
3.226178E+0
3.226178E+0
3.042706E+0
2.675761E+0
2.675761E+0
2.675761E+0
2.492289E+0
2.125344E+0
2.308817E+0
2.859233E+0
3.042706E+0
2.675761E+0
2.492289E+0
2.675761E+0
2.859233E+0
2.859233E+0
2.675761E+0
2.675761E+0
3.042706E+0
3.593123E+0
3.409650E+0
2.859233E+0
2.125344E+0
2.125344E+0
3.042706E+0
3.960067E+0
4.143540E+0
3.593123E+0
2.859233E+0
2.308817E+0
2.492289E+0
2.859233E+0
2.675761E+0
2.492289E+0
2.492289E+0
2.492289E+0
2.859233E+0
3.042706E+0
3.226178E+0
3.593123E+0
3.593123E+0
3.409650E+0
3.042706E+0
3.226178E+0
3.409650E+0
3.226178E+0
2.675761E+0
2.675761E+0
3.042706E+0
3.409650E+0
3.593123E+0
3.776596E+0
3.593123E+0
3.226178E+0
2.859233E+0
2.859233E+0
3.042706E+0
3.042706E+0
2.859233E+0
2.675761E+0
2.859233E+0
3.409650E+0
3.593123E+0
3.776596E+0
3.593123E+0
3.593123E+0
3.776596E+0
3.593123E+0
3.226178E+0
3.226178E+0
3.776596E+0
4.510485E+0
4.143540E+0
3.409650E+0
2.859233E+0
2.675761E+0
3.042706E+0
3.226178E+0
3.042706E+0
2.859233E+0
2.675761E+0
3.042706E+0
3.226178E+0
3.409650E+0
3.226178E+0
3.042706E+0
3.042706E+0
3.409650E+0
3.593123E+0
3.776596E+0
3.409650E+0
2.859233E+0
2.859233E+0
3.226178E+0
3.042706E+0
3.042706E+0
3.226178E+0
3.409650E+0
3.409650E+0
3.042706E+0
3.042706E+0
3.409650E+0
3.409650E+0
3.226178E+0
3.042706E+0
3.042706E+0
3.409650E+0
3.593123E+0
3.593123E+0
3.409650E+0
3.042706E+0
2.859233E+0
2.859233E+0
3.226178E+0
3.593123E+0
3.776596E+0
3.409650E+0
3.226178E+0
3.409650E+0
3.409650E+0
3.226178E+0
2.859233E+0
2.675761E+0
2.859233E+0
3.226178E+0
3.409650E+0
3.776596E+0
4.143540E+0
4.327012E+0
3.960067E+0
3.593123E+0
3.409650E+0
3.409650E+0
3.960067E+0
4.327012E+0
4.143540E+0
3.776596E+0
3.409650E+0
3.409650E+0
3.776596E+0
3.960067E+0
3.776596E+0
3.776596E+0
4.143540E+0
4.327012E+0
4.143540E+0
3.593123E+0
3.409650E+0
3.960067E+0
4.327012E+0
3.960067E+0
3.593123E+0
3.593123E+0
3.960067E+0
4.327012E+0
4.327012E+0
4.327012E+0
4.510485E+0
4.877430E+0
4.693957E+0
3.960067E+0
3.593123E+0
4.143540E+0
4.693957E+0
4.877430E+0
5.060902E+0
5.427846E+0
5.794792E+0
5.611319E+0
5.060902E+0
5.060902E+0
5.611319E+0
5.794792E+0
5.244374E+0
4.693957E+0
4.877430E+0
5.244374E+0
5.060902E+0
4.693957E+0
4.693957E+0
5.060902E+0
5.244374E+0
5.060902E+0
4.510485E+0
4.693957E+0
5.060902E+0
4.877430E+0
4.693957E+0
4.693957E+0
5.244374E+0
5.611319E+0
5.427846E+0
4.693957E+0
3.960067E+0
3.776596E+0
4.510485E+0
5.060902E+0
4.693957E+0
4.327012E+0
4.510485E+0
4.877430E+0
5.060902E+0
4.877430E+0
4.693957E+0
4.327012E+0
4.327012E+0
4.693957E+0
5.244374E+0
5.611319E+0
5.427846E+0
5.060902E+0
5.060902E+0
4.877430E+0
4.693957E+0
4.693957E+0
4.877430E+0
5.244374E+0
5.244374E+0
4.693957E+0
4.327012E+0
4.510485E+0
5.060902E+0
5.244374E+0
5.060902E+0
4.693957E+0
4.693957E+0
5.060902E+0
5.427846E+0
5.427846E+0
5.060902E+0
4.877430E+0
5.060902E+0
5.060902E+0
4.877430E+0
4.510485E+0
4.693957E+0
4.693957E+0
4.693957E+0
4.693957E+0
4.510485E+0
4.327012E+0
4.143540E+0
3.960067E+0
3.960067E+0
4.143540E+0
4.143540E+0
4.143540E+0
4.327012E+0
4.510485E+0
4.510485E+0
4.877430E+0
5.060902E+0
4.877430E+0
4.693957E+0
4.510485E+0
4.327012E+0
4.327012E+0
4.510485E+0
4.143540E+0
3.960067E+0
4.143540E+0
4.327012E+0
4.510485E+0
4.693957E+0
4.510485E+0
4.143540E+0
3.960067E+0
4.327012E+0
4.693957E+0
4.510485E+0
3.960067E+0
3.226178E+0
2.675761E+0
2.859233E+0
3.409650E+0
3.776596E+0
3.409650E+0
3.042706E+0
3.042706E+0
3.409650E+0
3.960067E+0
4.143540E+0
4.143540E+0
3.960067E+0
3.593123E+0
2.859233E+0
2.492289E+0
2.859233E+0
3.409650E+0
3.226178E+0
2.675761E+0
2.492289E+0
2.492289E+0
2.492289E+0
2.859233E+0
2.859233E+0
2.859233E+0
2.859233E+0
2.859233E+0
2.492289E+0
2.308817E+0
2.492289E+0
2.859233E+0
2.859233E+0
2.492289E+0
1.941871E+0
1.941871E+0
2.125344E+0
2.308817E+0
2.125344E+0
1.758399E+0
2.125344E+0
2.675761E+0
2.675761E+0
2.492289E+0
2.308817E+0
2.125344E+0
1.941871E+0
1.758399E+0
1.941871E+0
2.125344E+0
1.941871E+0
1.758399E+0
2.125344E+0
2.859233E+0
3.042706E+0
2.675761E+0
2.492289E+0
2.308817E+0
1.758399E+0
1.207982E+0
1.391454E+0
1.758399E+0
1.941871E+0
1.941871E+0
1.941871E+0
2.308817E+0
2.308817E+0
1.758399E+0
1.207982E+0
1.391454E+0
1.941871E+0
2.125344E+0
1.574927E+0
8.410374E-1
1.024510E+0
1.758399E+0
2.125344E+0
1.574927E+0
8.410374E-1
6.575650E-1
8.410374E-1
8.410374E-1
8.410374E-1
1.024510E+0
8.410374E-1
4.740926E-1
4.740926E-1
1.024510E+0
1.574927E+0
1.758399E+0
1.941871E+0
1.941871E+0
1.758399E+0
1.391454E+0
1.024510E+0
8.410374E-1
6.575650E-1
6.575650E-1
8.410374E-1
1.207982E+0
1.574927E+0
1.574927E+0
1.207982E+0
1.024510E+0
1.391454E+0
1.574927E+0
1.207982E+0
4.740926E-1
1.071477E-1
4.740926E-1
8.410374E-1
4.740926E-1
1.071477E-1
-7.632375E-2
2.906201E-1
8.410374E-1
1.024510E+0
1.024510E+0
8.410374E-1
4.740926E-1
2.906201E-1
1.071477E-1
1.071477E-1
2.906201E-1
4.740926E-1
2.906201E-1
2.906201E-1
-7.632375E-2
-2.597971E-1
-7.632375E-2
1.071477E-1
2.906201E-1
1.071477E-1
-2.597971E-1
-2.597971E-1
1.071477E-1
6.575650E-1
6.575650E-1
-7.632375E-2
-6.267419E-1
-8.102143E-1
-2.597971E-1
2.906201E-1
1.071477E-1
-2.597971E-1
-2.597971E-1
-7.632375E-2
-2.597971E-1
-4.432695E-1
-4.432695E-1
-2.597971E-1
-7.632375E-2
-7.632375E-2
-4.432695E-1
-8.102143E-1
-9.936858E-1
-9.936858E-1
-8.102143E-1
-4.432695E-1
-7.632375E-2
1.071477E-1
-2.597971E-1
-6.267419E-1
-9.936858E-1
-1.177158E+0
-1.177158E+0
-8.102143E-1
-6.267419E-1
-6.267419E-1
-8.102143E-1
-4.432695E-1
-7.632375E-2
-7.632375E-2
-2.597971E-1
-6.267419E-1
-8.102143E-1
-9.936858E-1
-1.177158E+0
-9.936858E-1
-8.102143E-1
-9.936858E-1
-1.177158E+0
-9.936858E-1
-9.936858E-1
-9.936858E-1
-6.267419E-1
-2.597971E-1
-6.267419E-1
-9.936858E-1
-1.177158E+0
-9.936858E-1
-6.267419E-1
-4.432695E-1
-4.432695E-1
-6.267419E-1
-9.936858E-1
-1.177158E+0
-9.936858E-1
-6.267419E-1
-4.432695E-1
-8.102143E-1
-1.177158E+0
-1.177158E+0
-9.936858E-1
-9.936858E-1
-9.936858E-1
-8.102143E-1
-6.267419E-1
-4.432695E-1
-2.597971E-1
-7.632375E-2
-7.632375E-2
-4.432695E-1
-8.102143E-1
-9.936858E-1
-1.360631E+0
-1.727576E+0
-1.727576E+0
-1.360631E+0
-6.267419E-1
-2.597971E-1
-6.267419E-1
-1.177158E+0
-1.360631E+0
-9.936858E-1
-4.432695E-1
-6.267419E-1
-1.360631E+0
-1.544104E+0
-1.177158E+0
-6.267419E-1
-8.102143E-1
-9.936858E-1
-1.177158E+0
-1.177158E+0
-1.177158E+0
-9.936858E-1
-6.267419E-1
-6.267419E-1
-8.102143E-1
-8.102143E-1
-4.432695E-1
-4.432695E-1
-4.432695E-1
-6.267419E-1
-4.432695E-1
-2.597971E-1
-2.597971E-1
-2.597971E-1
-7.632375E-2
2.906201E-1
1.071477E-1
-2.597971E-1
-6.267419E-1
-6.267419E-1
-4.432695E-1
-2.597971E-1
2.906201E-1
2.906201E-1
-7.632375E-2
-6.267419E-1
-9.936858E-1
-1.177158E+0
-9.936858E-1
-4.432695E-1
1.071477E-1
2.906201E-1
-4.432695E-1
-9.936858E-1
-8.102143E-1
-7.632375E-2
6.575650E-1
6.575650E-1
1.071477E-1
-7.632375E-2
1.071477E-1
1.071477E-1
-2.597971E-1
-8.102143E-1
-8.102143E-1
-6.267419E-1
-6.267419E-1
-8.102143E-1
-9.936858E-1
-8.102143E-1
-4.432695E-1
-2.597971E-1
-4.432695E-1
-4.432695E-1
-8.102143E-1
-1.177158E+0
-1.177158E+0
-6.267419E-1
-6.267419E-1
-9.936858E-1
-1.177158E+0
-8.102143E-1
-7.632375E-2
-7.632375E-2
-2.597971E-1
-6.267419E-1
-8.102143E-1
-9.936858E-1
-9.936858E-1
-8.102143E-1
-4.432695E-1
-4.432695E-1
-8.102143E-1
-1.544104E+0
-1.544104E+0
-9.936858E-1
-4.432695E-1
-2.597971E-1
-8.102143E-1
-1.544104E+0
-1.911048E+0
-1.727576E+0
-1.177158E+0
-9.936858E-1
-1.177158E+0
-1.360631E+0
-1.544104E+0
-1.727576E+0
-2.277993E+0
-2.644938E+0
-2.461465E+0
-1.727576E+0
-1.177158E+0
-1.544104E+0
-2.277993E+0
-2.644938E+0
-2.277993E+0
-1.727576E+0
-1.727576E+0
-2.461465E+0
-2.828409E+0
-2.277993E+0
-1.911048E+0
-2.094520E+0
-2.461465E+0
-2.461465E+0
-2.094520E+0
-1.911048E+0
-2.094520E+0
-2.277993E+0
-1.911048E+0
-1.544104E+0
-1.727576E+0
-2.277993E+0
-2.277993E+0
-1.727576E+0
-1.177158E+0
-1.177158E+0
-1.544104E+0
-1.911048E+0
-1.911048E+0
-1.727576E+0
-1.544104E+0
-1.911048E+0
-2.461465E+0
-3.011882E+0
-2.828409E+0
-2.094520E+0
-1.544104E+0
-1.544104E+0
-1.727576E+0
-2.094520E+0
-2.277993E+0
-2.277993E+0
-2.094520E+0
-2.277993E+0
-2.461465E+0
-2.461465E+0
-2.461465E+0
-2.828409E+0
-2.828409E+0
-2.461465E+0
-1.911048E+0
-1.911048E+0
-2.094520E+0
-1.911048E+0
-1.360631E+0
-1.177158E+0
-1.360631E+0
-1.727576E+0
-1.911048E+0
-1.911048E+0
-1.544104E+0
-1.177158E+0
-1.360631E+0
-1.727576E+0
-1.727576E+0
-9.936858E-1
-8.102143E-1
-1.177158E+0
-1.544104E+0
-1.360631E+0
-1.177158E+0
-1.544104E+0
-1.911048E+0
-1.911048E+0
-1.544104E+0
-1.177158E+0
-1.177158E+0
-1.177158E+0
-1.544104E+0
-1.360631E+0
-8.102143E-1
1.071477E-1
2.906201E-1
-7.632375E-2
-2.597971E-1
-4.432695E-1
-4.432695E-1
-6.267419E-1
-4.432695E-1
-7.632375E-2
1.071477E-1
-2.597971E-1
-6.267419E-1
-4.432695E-1
-2.597971E-1
-2.597971E-1
-2.597971E-1
-2.597971E-1
-2.597971E-1
-7.632375E-2
1.071477E-1
2.906201E-1
6.575650E-1
6.575650E-1
6.575650E-1
8.410374E-1
8.410374E-1
6.575650E-1
2.906201E-1
-7.632375E-2
1.071477E-1
4.740926E-1
4.740926E-1
4.740926E-1
4.740926E-1
4.740926E-1
8.410374E-1
1.207982E+0
1.391454E+0
1.207982E+0
8.410374E-1
1.024510E+0
1.391454E+0
1.574927E+0
1.758399E+0
1.758399E+0
1.574927E+0
1.574927E+0
1.941871E+0
2.125344E+0
1.758399E+0
1.391454E+0
1.574927E+0
1.941871E+0
1.941871E+0
1.758399E+0
1.574927E+0
1.758399E+0
1.941871E+0
2.125344E+0
2.125344E+0
2.492289E+0
2.675761E+0
2.308817E+0
1.758399E+0
1.391454E+0
1.391454E+0
1.758399E+0
1.758399E+0
1.758399E+0
1.758399E+0
1.758399E+0
1.574927E+0
1.574927E+0
1.574927E+0
1.758399E+0
1.941871E+0
1.941871E+0
1.758399E+0
1.574927E+0
1.574927E+0
1.207982E+0
1.024510E+0
1.391454E+0
1.758399E+0
1.574927E+0
1.391454E+0
1.207982E+0
1.207982E+0
1.024510E+0
6.575650E-1
4.740926E-1
2.906201E-1
2.906201E-1
2.906201E-1
-7.632375E-2
-7.632375E-2
-7.632375E-2
-2.597971E-1
-2.597971E-1
-7.632375E-2
1.071477E-1
1.071477E-1
1.071477E-1
-7.632375E-2
-7.632375E-2
-2.597971E-1
-6.267419E-1
-9.936858E-1
-1.360631E+0
-1.544104E+0
-1.911048E+0
-1.911048E+0
-1.911048E+0
-1.911048E+0
-1.911048E+0
-2.277993E+0
-2.644938E+0
-2.828409E+0
-2.828409E+0
-2.644938E+0
-2.644938E+0
-3.011882E+0
-3.562300E+0
-4.112716E+0
-4.112716E+0
-3.929243E+0
-3.745771E+0
-3.745771E+0
-3.745771E+0
-3.562300E+0
-3.378827E+0
-3.562300E+0
-3.745771E+0
-4.112716E+0
-4.296189E+0
-4.663134E+0
-5.030078E+0
-5.397023E+0
-5.397023E+0
-5.397023E+0
-5.213550E+0
-5.213550E+0
-5.580496E+0
-6.130912E+0
-6.497857E+0
-6.497857E+0
-5.947440E+0
-5.580496E+0
-5.763968E+0
-6.130912E+0
-6.681330E+0
-7.048274E+0
-7.415219E+0
-7.598692E+0
-7.415219E+0
-6.864801E+0
-6.497857E+0
-6.497857E+0
-7.415219E+0
-8.516054E+0
-9.066471E+0
-8.516054E+0
-8.149109E+0
-7.965636E+0
-8.332581E+0
-8.516054E+0
-8.516054E+0
-8.149109E+0
-8.149109E+0
-7.965636E+0
-7.782164E+0
-7.782164E+0
-7.965636E+0
-8.516054E+0
-9.066471E+0
-8.882999E+0
-8.699526E+0
-8.882999E+0
-8.882999E+0
-8.882999E+0
-9.066471E+0
-8.882999E+0
-8.516054E+0
-7.782164E+0
-7.965636E+0
-8.516054E+0
-9.249941E+0
-9.433414E+0
-9.066471E+0
-8.882999E+0
-8.882999E+0
-9.249941E+0
-9.249941E+0
-9.249941E+0
-9.249941E+0
-9.066471E+0
-9.066471E+0
-9.249941E+0
-9.433414E+0
-9.433414E+0
-9.433414E+0
-9.249941E+0
-9.433414E+0
-9.800359E+0
-9.800359E+0
-9.433414E+0
-9.249941E+0
-9.433414E+0
-9.983831E+0
-1.016730E+1
-9.983831E+0
-9.616886E+0
-9.616886E+0
-9.800359E+0
-9.983831E+0
-9.983831E+0
-9.433414E+0
-8.882999E+0
-8.882999E+0
-9.433414E+0
-9.800359E+0
-9.800359E+0
-9.433414E+0
-8.882999E+0
-8.882999E+0
-9.066471E+0
-9.249941E+0
-9.433414E+0
-9.433414E+0
-9.800359E+0
-9.983831E+0
-9.616886E+0
-8.882999E+0
-8.332581E+0
-8.149109E+0
-8.149109E+0
-8.149109E+0
-8.149109E+0
-8.516054E+0
-9.066471E+0
-9.433414E+0
-9.066471E+0
-8.332581E+0
-7.965636E+0
-7.965636E+0
-8.149109E+0
-8.516054E+0
-9.066471E+0
-9.249941E+0
-8.882999E+0
-8.332581E+0
-7.965636E+0
-8.149109E+0
-8.516054E+0
-8.699526E+0
-8.332581E+0
-8.149109E+0
-8.332581E+0
-8.516054E+0
-8.699526E+0
-8.882999E+0
-8.699526E+0
-8.516054E+0
-8.149109E+0
-8.149109E+0
-8.332581E+0
-8.882999E+0
-9.066471E+0
-8.882999E+0
-8.149109E+0
-8.149109E+0
-8.516054E+0
-9.066471E+0
-9.249941E+0
-8.882999E+0
-8.516054E+0
-8.516054E+0
-8.699526E+0
-8.882999E+0
-8.882999E+0
-8.699526E+0
-8.149109E+0
-7.965636E+0
-8.516054E+0
-9.066471E+0
-9.249941E+0
-9.066471E+0
-8.516054E+0
-8.516054E+0
-8.882999E+0
-9.066471E+0
-8.699526E+0
-8.149109E+0
-7.965636E+0
-8.516054E+0
-9.249941E+0
-9.433414E+0
-9.066471E+0
-8.516054E+0
-7.782164E+0
-7.415219E+0
-7.598692E+0
-8.149109E+0
-8.882999E+0
-9.616886E+0
-9.616886E+0
-8.882999E+0
-8.149109E+0
-8.516054E+0
-9.066471E+0
-9.066471E+0
-8.699526E+0
-8.699526E+0
-8.882999E+0
-9.249941E+0
-9.066471E+0
-8.699526E+0
-8.149109E+0
-7.965636E+0
-8.332581E+0
-8.882999E+0
-9.249941E+0
-9.433414E+0
-9.249941E+0
-9.066471E+0
-9.249941E+0
-9.433414E+0
-9.616886E+0
-9.433414E+0
-9.249941E+0
-9.249941E+0
-9.616886E+0
-9.800359E+0
-9.800359E+0
-9.616886E+0
-9.433414E+0
-9.433414E+0
-9.616886E+0
-9.800359E+0
-9.800359E+0
-9.983831E+0
-1.016730E+1
-9.983831E+0
-9.800359E+0
-9.616886E+0
-9.800359E+0
-9.983831E+0
-1.035078E+1
-1.035078E+1
-1.016730E+1
-1.016730E+1
-9.983831E+0
-9.800359E+0
-9.983831E+0
-1.035078E+1
-1.071772E+1
-1.108467E+1
-1.108467E+1
-1.071772E+1
-9.983831E+0
-9.616886E+0
-9.800359E+0
-1.016730E+1
-1.071772E+1
-1.071772E+1
-1.035078E+1
-1.016730E+1
-1.035078E+1
-1.090120E+1
-1.108467E+1
-1.071772E+1
-1.035078E+1
-1.053425E+1
-1.090120E+1
-1.126814E+1
-1.126814E+1
-1.108467E+1
-1.090120E+1
-1.053425E+1
-1.035078E+1
-1.035078E+1
-1.035078E+1
-1.016730E+1
-1.035078E+1
-1.090120E+1
-1.108467E+1
-1.071772E+1
-1.053425E+1
-1.035078E+1
-1.016730E+1
-1.035078E+1
-1.108467E+1
-1.181856E+1
-1.218550E+1
-1.218550E+1
-1.163508E+1
-1.090120E+1
-1.071772E+1
-1.090120E+1
-1.090120E+1
-1.071772E+1
-1.071772E+1
-1.090120E+1
-1.126814E+1
-1.145161E+1
-1.126814E+1
-1.090120E+1
-1.053425E+1
-1.053425E+1
-1.108467E+1
-1.145161E+1
-1.108467E+1
-1.071772E+1
-1.071772E+1
-1.090120E+1
-1.126814E+1
-1.126814E+1
-1.071772E+1
-9.983831E+0
-9.800359E+0
-9.983831E+0
-1.035078E+1
-1.071772E+1
-1.053425E+1
-1.016730E+1
-9.800359E+0
-9.800359E+0
-1.035078E+1
-1.108467E+1
-1.108467E+1
-1.090120E+1
-1.053425E+1
-1.035078E+1
-1.053425E+1
-1.053425E+1
-1.053425E+1
-1.090120E+1
-1.126814E+1
-1.108467E+1
-1.035078E+1
-9.983831E+0
-1.035078E+1
-1.071772E+1
-1.053425E+1
-1.053425E+1
-1.053425E+1
-1.016730E+1
-9.983831E+0
-1.016730E+1
-1.053425E+1
-1.071772E+1
-1.035078E+1
-9.800359E+0
-9.616886E+0
-9.249941E+0
-9.066471E+0
-9.249941E+0
-9.616886E+0
-9.983831E+0
-1.035078E+1
-1.035078E+1
-1.016730E+1
-9.983831E+0
-9.800359E+0
-9.616886E+0
-9.433414E+0
-9.249941E+0
-9.433414E+0
-9.616886E+0
-9.616886E+0
-9.433414E+0
-9.066471E+0
-9.066471E+0
-9.249941E+0
-9.433414E+0
-9.616886E+0
-9.800359E+0
-9.983831E+0
-1.035078E+1
-1.035078E+1
-9.800359E+0
-9.249941E+0
-9.249941E+0
-9.433414E+0
-9.983831E+0
-1.035078E+1
-1.035078E+1
-9.983831E+0
-9.433414E+0
-9.066471E+0
-8.882999E+0
-9.066471E+0
-9.433414E+0
-9.433414E+0
-9.066471E+0
-8.699526E+0
-8.882999E+0
-9.433414E+0
-9.616886E+0
-9.433414E+0
-9.249941E+0
-9.066471E+0
-9.066471E+0
-9.066471E+0
-8.882999E+0
-8.699526E+0
-9.066471E+0
-9.616886E+0
-9.800359E+0
-9.800359E+0
-9.800359E+0
-9.800359E+0
-9.616886E+0
-9.433414E+0
-9.249941E+0
-9.433414E+0
-9.249941E+0
-9.066471E+0
-9.066471E+0
-9.066471E+0
-9.066471E+0
-9.066471E+0
-9.249941E+0
-9.433414E+0
-9.616886E+0
-9.616886E+0
-9.616886E+0
-9.616886E+0
-9.616886E+0
-9.616886E+0
-9.800359E+0
-1.053425E+1
-1.108467E+1
-1.071772E+1
-1.016730E+1
-9.983831E+0
-1.071772E+1
-1.145161E+1
-1.145161E+1
-1.145161E+1
-1.108467E+1
-1.090120E+1
-1.108467E+1
-1.126814E+1
-1.108467E+1
-1.053425E+1
-1.016730E+1
-1.016730E+1
-1.016730E+1
-1.035078E+1
-1.053425E+1
-1.053425E+1
-1.016730E+1
-9.800359E+0
-9.983831E+0
-1.035078E+1
-1.071772E+1
-1.108467E+1
-1.126814E+1
-1.090120E+1
-1.016730E+1
-9.983831E+0
-1.035078E+1
-1.108467E+1
-1.145161E+1
-1.108467E+1
-1.016730E+1
-9.800359E+0
-1.035078E+1
-1.108467E+1
-1.108467E+1
-1.035078E+1
-9.800359E+0
-9.616886E+0
-9.800359E+0
-1.016730E+1
-1.053425E+1
-1.071772E+1
-1.053425E+1
-1.053425E+1
-1.053425E+1
-9.983831E+0
-9.433414E+0
-9.616886E+0
-1.016730E+1
-9.983831E+0
-9.616886E+0
-9.433414E+0
-9.616886E+0
-9.983831E+0
-9.983831E+0
-9.800359E+0
-9.249941E+0
-8.699526E+0
-8.699526E+0
-9.066471E+0
-9.066471E+0
-8.699526E+0
-8.332581E+0
-8.149109E+0
-8.149109E+0
-7.965636E+0
-7.965636E+0
-8.149109E+0
-8.149109E+0
-7.598692E+0
-7.415219E+0
-7.598692E+0
-7.965636E+0
-7.965636E+0
-7.231747E+0
-6.681330E+0
-6.497857E+0
-6.864801E+0
-7.415219E+0
-7.415219E+0
-7.048274E+0
-6.314385E+0
-5.763968E+0
-5.763968E+0
-6.130912E+0
-6.314385E+0
-5.947440E+0
-5.397023E+0
-4.846606E+0
-4.663134E+0
-4.663134E+0
-4.663134E+0
-4.663134E+0
-4.663134E+0
-4.663134E+0
-4.663134E+0
-4.663134E+0
-4.479662E+0
-4.479662E+0
-4.663134E+0
-4.479662E+0
-4.479662E+0
-4.479662E+0
-4.479662E+0
-4.296189E+0
-3.929243E+0
-3.378827E+0
-3.011882E+0
-3.195355E+0
-3.562300E+0
-3.745771E+0
-3.378827E+0
-2.828409E+0
-2.461465E+0
-2.094520E+0
-1.911048E+0
-1.911048E+0
-2.094520E+0
-2.461465E+0
-2.644938E+0
-2.461465E+0
-2.094520E+0
-2.094520E+0
-2.277993E+0
-2.094520E+0
-1.177158E+0
-6.267419E-1
-8.102143E-1
-1.360631E+0
-1.544104E+0
-1.177158E+0
-4.432695E-1
4.740926E-1
4.740926E-1
-2.597971E-1
-8.102143E-1
-6.267419E-1
-4.432695E-1
-4.432695E-1
-4.432695E-1
-7.632375E-2
1.071477E-1
1.071477E-1
2.906201E-1
4.740926E-1
4.740926E-1
-7.632375E-2
-8.102143E-1
-8.102143E-1
2.906201E-1
1.207982E+0
1.024510E+0
2.906201E-1
1.071477E-1
2.906201E-1
6.575650E-1
8.410374E-1
6.575650E-1
4.740926E-1
6.575650E-1
8.410374E-1
6.575650E-1
4.740926E-1
4.740926E-1
6.575650E-1
8.410374E-1
1.207982E+0
1.391454E+0
1.391454E+0
1.758399E+0
2.125344E+0
2.308817E+0
1.758399E+0
1.207982E+0
1.207982E+0
1.574927E+0
1.758399E+0
1.391454E+0
1.024510E+0
8.410374E-1
1.024510E+0
1.574927E+0
1.758399E+0
1.758399E+0
1.574927E+0
1.574927E+0
1.941871E+0
2.308817E+0
2.125344E+0
1.758399E+0
1.391454E+0
1.207982E+0
1.391454E+0
1.391454E+0
1.941871E+0
2.492289E+0
2.492289E+0
2.125344E+0
1.574927E+0
1.758399E+0
1.941871E+0
2.308817E+0
2.125344E+0
1.758399E+0
1.391454E+0
1.391454E+0
1.207982E+0
1.391454E+0
1.391454E+0
1.574927E+0
1.758399E+0
1.758399E+0
1.941871E+0
2.308817E+0
2.492289E+0
2.125344E+0
1.574927E+0
1.207982E+0
1.391454E+0
1.574927E+0
1.758399E+0
1.758399E+0
1.574927E+0
1.758399E+0
1.941871E+0
2.308817E+0
2.308817E+0
2.125344E+0
1.941871E+0
2.125344E+0
2.675761E+0
2.492289E+0
1.758399E+0
1.207982E+0
1.391454E+0
1.758399E+0
2.125344E+0
2.308817E+0
2.308817E+0
2.308817E+0
2.308817E+0
2.125344E+0
1.941871E+0
1.941871E+0
2.125344E+0
2.492289E+0
2.492289E+0
2.308817E+0
1.941871E+0
1.758399E+0
1.758399E+0
1.941871E+0
2.125344E+0
2.308817E+0
2.308817E+0
1.758399E+0
1.207982E+0
1.207982E+0
2.125344E+0
2.859233E+0
2.859233E+0
2.675761E+0
3.042706E+0
3.409650E+0
3.226178E+0
2.308817E+0
1.574927E+0
1.574927E+0
2.308817E+0
3.042706E+0
3.042706E+0
2.308817E+0
1.574927E+0
1.941871E+0
2.675761E+0
3.042706E+0
2.308817E+0
1.758399E+0
1.574927E+0
2.125344E+0
2.675761E+0
2.859233E+0
2.492289E+0
2.125344E+0
2.125344E+0
2.492289E+0
2.675761E+0
2.859233E+0
3.042706E+0
3.042706E+0
2.859233E+0
2.308817E+0
1.758399E+0
2.125344E+0
2.859233E+0
3.226178E+0
3.042706E+0
2.859233E+0
2.859233E+0
2.859233E+0
3.042706E+0
2.859233E+0
2.492289E+0
2.492289E+0
3.226178E+0
3.776596E+0
3.776596E+0
3.593123E+0
3.776596E+0
3.593123E+0
3.593123E+0
3.776596E+0
4.327012E+0
4.327012E+0
4.143540E+0
4.143540E+0
4.510485E+0
4.693957E+0
4.510485E+0
4.510485E+0
4.510485E+0
4.510485E+0
4.877430E+0
5.427846E+0
5.427846E+0
5.427846E+0
5.244374E+0
5.244374E+0
5.060902E+0
5.244374E+0
5.427846E+0
5.427846E+0
5.427846E+0
5.611319E+0
5.794792E+0
5.611319E+0
5.244374E+0
5.060902E+0
5.244374E+0
5.244374E+0
5.244374E+0
5.244374E+0
5.611319E+0
6.345208E+0
6.895626E+0
6.712153E+0
5.978263E+0
5.244374E+0
5.244374E+0
6.161736E+0
6.895626E+0
6.895626E+0
6.528681E+0
6.345208E+0
6.161736E+0
5.611319E+0
5.427846E+0
6.161736E+0
7.262570E+0
7.629515E+0
7.079098E+0
6.528681E+0
6.161736E+0
6.161736E+0
6.161736E+0
6.345208E+0
6.528681E+0
6.895626E+0
7.079098E+0
7.079098E+0
6.528681E+0
6.345208E+0
6.345208E+0
6.528681E+0
7.079098E+0
7.629515E+0
7.446042E+0
7.079098E+0
6.712153E+0
6.712153E+0
6.895626E+0
7.079098E+0
7.629515E+0
7.996460E+0
7.629515E+0
7.079098E+0
7.079098E+0
7.262570E+0
7.079098E+0
7.446042E+0
8.730349E+0
1.001466E+1
1.056507E+1
1.056507E+1
1.019813E+1
9.464239E+0
8.546877E+0
7.079098E+0
5.794792E+0
5.794792E+0
6.161736E+0
6.345208E+0
6.528681E+0
6.895626E+0
7.446042E+0
7.629515E+0
7.079098E+0
6.528681E+0
6.895626E+0
7.812987E+0
8.363404E+0
8.179932E+0
8.179932E+0
8.730349E+0
9.464239E+0
1.001466E+1
1.019813E+1
1.056507E+1
1.129896E+1
1.184938E+1
1.221632E+1
1.221632E+1
1.166591E+1
1.074855E+1
9.464239E+0
7.812987E+0
6.345208E+0
5.611319E+0
5.794792E+0
6.528681E+0
7.446042E+0
8.179932E+0
8.546877E+0
8.546877E+0
7.996460E+0
7.996460E+0
8.730349E+0
9.280766E+0
9.280766E+0
8.730349E+0
8.546877E+0
8.913822E+0
9.097294E+0
8.913822E+0
8.546877E+0
8.546877E+0
8.363404E+0
7.996460E+0
7.812987E+0
7.996460E+0
8.730349E+0
8.730349E+0
7.996460E+0
7.079098E+0
6.528681E+0
6.528681E+0
6.528681E+0
6.528681E+0
6.895626E+0
7.262570E+0
7.262570E+0
6.712153E+0
5.794792E+0
5.611319E+0
5.794792E+0
5.794792E+0
5.427846E+0
5.244374E+0
5.427846E+0
5.794792E+0
5.794792E+0
5.611319E+0
5.611319E+0
5.794792E+0
5.978263E+0
5.794792E+0
5.794792E+0
5.611319E+0
5.427846E+0
5.244374E+0
5.060902E+0
4.877430E+0
4.510485E+0
4.327012E+0
4.327012E+0
4.327012E+0
4.327012E+0
4.693957E+0
5.244374E+0
5.427846E+0
5.060902E+0
4.327012E+0
3.960067E+0
4.510485E+0
5.060902E+0
4.877430E+0
4.143540E+0
4.143540E+0
4.693957E+0
5.060902E+0
4.693957E+0
3.960067E+0
3.776596E+0
3.776596E+0
3.776596E+0
3.593123E+0
3.776596E+0
4.143540E+0
4.327012E+0
4.327012E+0
4.510485E+0
4.510485E+0
4.510485E+0
4.510485E+0
4.693957E+0
4.877430E+0
4.693957E+0
4.510485E+0
4.327012E+0
4.877430E+0
5.427846E+0
5.611319E+0
5.060902E+0
4.693957E+0
5.244374E+0
5.978263E+0
5.978263E+0
5.611319E+0
5.060902E+0
4.693957E+0
4.693957E+0
5.060902E+0
5.611319E+0
6.345208E+0
6.528681E+0
6.345208E+0
5.978263E+0
5.794792E+0
5.794792E+0
5.794792E+0
6.161736E+0
6.528681E+0
6.895626E+0
6.712153E+0
6.345208E+0
5.978263E+0
5.978263E+0
6.161736E+0
6.712153E+0
6.895626E+0
6.895626E+0
6.528681E+0
6.712153E+0
7.079098E+0
7.446042E+0
7.446042E+0
7.812987E+0
8.363404E+0
8.179932E+0
7.629515E+0
7.262570E+0
7.079098E+0
7.446042E+0
7.996460E+0
8.363404E+0
8.546877E+0
8.730349E+0
8.913822E+0
9.097294E+0
8.730349E+0
7.996460E+0
7.446042E+0
7.446042E+0
7.812987E+0
7.812987E+0
7.996460E+0
8.363404E+0
8.546877E+0
8.546877E+0
8.913822E+0
9.280766E+0
9.280766E+0
8.913822E+0
8.546877E+0
8.546877E+0
8.913822E+0
9.280766E+0
9.280766E+0
9.097294E+0
8.913822E+0
8.363404E+0
8.179932E+0
8.363404E+0
8.913822E+0
9.280766E+0
9.280766E+0
8.913822E+0
8.363404E+0
7.996460E+0
8.179932E+0
8.363404E+0
8.546877E+0
8.546877E+0
8.730349E+0
8.730349E+0
8.546877E+0
8.363404E+0
8.730349E+0
9.464239E+0
9.647710E+0
8.730349E+0
8.179932E+0
8.179932E+0
8.546877E+0
8.546877E+0
7.996460E+0
7.996460E+0
8.546877E+0
8.730349E+0
8.363404E+0
8.179932E+0
8.179932E+0
8.179932E+0
8.179932E+0
7.629515E+0
7.446042E+0
7.629515E+0
7.996460E+0
8.179932E+0
7.996460E+0
7.629515E+0
7.629515E+0
7.812987E+0
7.446042E+0
6.712153E+0
5.978263E+0
6.161736E+0
6.712153E+0
7.079098E+0
7.446042E+0
7.446042E+0
7.446042E+0
7.262570E+0
7.262570E+0
7.079098E+0
6.895626E+0
6.712153E+0
6.528681E+0
6.345208E+0
6.345208E+0
6.528681E+0
6.712153E+0
6.895626E+0
6.895626E+0
6.528681E+0
6.528681E+0
6.712153E+0
7.079098E+0
7.262570E+0
7.262570E+0
7.079098E+0
6.895626E+0
6.712153E+0
6.528681E+0
6.712153E+0
6.528681E+0
6.345208E+0
6.345208E+0
6.712153E+0
7.446042E+0
7.629515E+0
7.446042E+0
6.712153E+0
6.528681E+0
6.712153E+0
7.079098E+0
7.079098E+0
6.345208E+0
5.611319E+0
5.427846E+0
5.794792E+0
6.161736E+0
6.528681E+0
6.712153E+0
6.528681E+0
6.161736E+0
5.978263E+0
5.978263E+0
6.161736E+0
6.528681E+0
6.528681E+0
6.528681E+0
6.528681E+0
6.712153E+0
6.528681E+0
6.345208E+0
6.161736E+0
5.978263E+0
5.978263E+0
5.611319E+0
5.427846E+0
5.611319E+0
5.978263E+0
6.345208E+0
6.528681E+0
6.712153E+0
6.528681E+0
6.528681E+0
6.712153E+0
6.528681E+0
6.528681E+0
6.712153E+0
6.895626E+0
6.528681E+0
5.978263E+0
5.794792E+0
5.978263E+0
6.528681E+0
6.712153E+0
6.528681E+0
6.161736E+0
5.978263E+0
6.161736E+0
6.528681E+0
6.712153E+0
6.528681E+0
6.161736E+0
5.978263E+0
6.345208E+0
6.712153E+0
6.528681E+0
6.161736E+0
5.978263E+0
5.978263E+0
5.978263E+0
5.978263E+0
6.161736E+0
6.712153E+0
6.712153E+0
6.161736E+0
5.794792E+0
5.794792E+0
5.978263E+0
6.345208E+0
6.895626E+0
7.262570E+0
7.262570E+0
6.895626E+0
6.895626E+0
7.262570E+0
7.446042E+0
7.262570E+0
7.262570E+0
7.446042E+0
7.446042E+0
6.895626E+0
6.345208E+0
6.161736E+0
6.161736E+0
6.528681E+0
6.345208E+0
5.978263E+0
5.978263E+0
6.161736E+0
6.161736E+0
6.161736E+0
6.528681E+0
6.895626E+0
7.079098E+0
7.079098E+0
6.895626E+0
6.712153E+0
6.528681E+0
6.161736E+0
5.794792E+0
5.611319E+0
5.611319E+0
5.611319E+0
5.244374E+0
4.510485E+0
3.226178E+0
2.492289E+0
2.308817E+0
2.675761E+0
3.409650E+0
3.960067E+0
4.143540E+0
4.327012E+0
4.510485E+0
4.877430E+0
4.877430E+0
4.510485E+0
4.143540E+0
3.776596E+0
3.593123E+0
3.409650E+0
3.776596E+0
4.143540E+0
3.960067E+0
3.593123E+0
3.042706E+0
2.675761E+0
2.308817E+0
1.941871E+0
1.941871E+0
1.758399E+0
1.574927E+0
1.574927E+0
1.574927E+0
1.207982E+0
8.410374E-1
6.575650E-1
8.410374E-1
8.410374E-1
6.575650E-1
4.740926E-1
1.071477E-1
-7.632375E-2
2.906201E-1
6.575650E-1
8.410374E-1
4.740926E-1
-2.597971E-1
-1.360631E+0
-1.544104E+0
-9.936858E-1
-6.267419E-1
-8.102143E-1
-9.936858E-1
-8.102143E-1
-8.102143E-1
-1.544104E+0
-1.727576E+0
-1.177158E+0
-6.267419E-1
-6.267419E-1
-1.544104E+0
-2.094520E+0
-2.277993E+0
-1.911048E+0
-1.360631E+0
-1.177158E+0
-1.544104E+0
-2.094520E+0
-2.277993E+0
-2.461465E+0
-2.644938E+0
-2.461465E+0
-1.911048E+0
-1.544104E+0
-1.727576E+0
-2.461465E+0
-2.828409E+0
-2.461465E+0
-2.094520E+0
-2.644938E+0
-3.011882E+0
-2.644938E+0
-2.094520E+0
-1.911048E+0
-2.277993E+0
-2.828409E+0
-3.378827E+0
-3.378827E+0
-3.195355E+0
-3.195355E+0
-3.195355E+0
-3.562300E+0
-3.562300E+0
-3.378827E+0
-2.828409E+0
-2.644938E+0
-3.011882E+0
-3.562300E+0
-3.378827E+0
-2.828409E+0
-2.644938E+0
-3.011882E+0
-3.378827E+0
-3.195355E+0
-2.644938E+0
-2.828409E+0
-3.378827E+0
-3.745771E+0
-3.745771E+0
-3.562300E+0
-3.562300E+0
-3.745771E+0
-3.929243E+0
-3.745771E+0
-3.562300E+0
-3.195355E+0
-3.195355E+0
-3.562300E+0
-3.745771E+0
-3.745771E+0
-3.745771E+0
-3.929243E+0
-3.929243E+0
-3.745771E+0
-3.745771E+0
-3.745771E+0
-3.745771E+0
-3.745771E+0
-3.562300E+0
-3.562300E+0
-4.112716E+0
-4.296189E+0
-4.112716E+0
-3.929243E+0
-4.296189E+0
-4.663134E+0
-4.296189E+0
-3.745771E+0
-3.745771E+0
-4.112716E+0
-4.296189E+0
-4.112716E+0
-3.745771E+0
-3.378827E+0
-3.562300E+0
-3.929243E+0
-4.112716E+0
-3.745771E+0
-3.562300E+0
-3.562300E+0
-3.745771E+0
-3.745771E+0
-3.745771E+0
-3.562300E+0
-3.562300E+0
-3.929243E+0
-4.296189E+0
-4.296189E+0
-4.112716E+0
-3.929243E+0
-3.562300E+0
-3.195355E+0
-2.828409E+0
-3.011882E+0
-3.562300E+0
-4.112716E+0
-3.929243E+0
-3.378827E+0
-2.828409E+0
-2.828409E+0
-3.378827E+0
-3.745771E+0
-3.562300E+0
-3.195355E+0
-3.011882E+0
-3.195355E+0
-3.562300E+0
-4.296189E+0
-5.030078E+0
-4.846606E+0
-4.112716E+0
-3.562300E+0
-3.929243E+0
-4.663134E+0
-5.213550E+0
-4.846606E+0
-4.479662E+0
-4.663134E+0
-5.030078E+0
-4.846606E+0
-4.479662E+0
-4.479662E+0
-4.663134E+0
-4.663134E+0
-4.663134E+0
-4.663134E+0
-4.663134E+0
-4.663134E+0
-4.663134E+0
-4.846606E+0
-5.213550E+0
-5.397023E+0
-5.030078E+0
-4.479662E+0
-4.296189E+0
-4.846606E+0
-5.397023E+0
-5.580496E+0
-5.397023E+0
-5.213550E+0
-5.397023E+0
-5.213550E+0
-5.213550E+0
-5.213550E+0
-5.030078E+0
-5.030078E+0
-5.213550E+0
-5.213550E+0
-5.397023E+0
-5.397023E+0
-5.580496E+0
-5.397023E+0
-5.580496E+0
-6.130912E+0
-6.497857E+0
-6.314385E+0
-6.130912E+0
-6.497857E+0
-6.497857E+0
-5.947440E+0
-5.763968E+0
-5.947440E+0
-6.497857E+0
-6.864801E+0
-6.681330E+0
-6.314385E+0
-6.130912E+0
-6.314385E+0
-6.314385E+0
-6.314385E+0
-6.314385E+0
-6.864801E+0
-7.048274E+0
-6.681330E+0
-6.314385E+0
-6.314385E+0
-6.681330E+0
-7.231747E+0
-7.048274E+0
-6.314385E+0
-5.763968E+0
-5.763968E+0
-6.130912E+0
-6.681330E+0
-7.048274E+0
-7.231747E+0
-7.415219E+0
-7.415219E+0
-7.231747E+0
-6.864801E+0
-6.864801E+0
-7.048274E+0
-6.864801E+0
-6.130912E+0
-5.763968E+0
-6.497857E+0
-7.231747E+0
-7.782164E+0
-7.415219E+0
-6.864801E+0
-6.497857E+0
-6.497857E+0
-6.681330E+0
-6.497857E+0
-6.681330E+0
-6.864801E+0
-7.415219E+0
-8.149109E+0
-8.516054E+0
-8.516054E+0
-7.782164E+0
-6.864801E+0
-6.681330E+0
-6.864801E+0
-7.231747E+0
-7.231747E+0
-7.231747E+0
-7.231747E+0
-7.231747E+0
-7.415219E+0
-7.231747E+0
-7.231747E+0
-7.231747E+0
-7.231747E+0
-7.231747E+0
-7.048274E+0
-7.048274E+0
-7.231747E+0
-7.415219E+0
-7.415219E+0
-7.231747E+0
-7.415219E+0
-7.965636E+0
-8.332581E+0
-7.965636E+0
-7.598692E+0
-7.598692E+0
-7.782164E+0
-7.965636E+0
-7.782164E+0
-7.231747E+0
-6.864801E+0
-6.864801E+0
-7.415219E+0
-7.782164E+0
-7.598692E+0
-7.598692E+0
-7.598692E+0
-7.415219E+0
-7.598692E+0
-7.782164E+0
-8.149109E+0
-7.965636E+0
-7.231747E+0
-6.864801E+0
-7.048274E+0
-7.231747E+0
-7.598692E+0
-7.598692E+0
-7.598692E+0
-7.782164E+0
-7.782164E+0
-7.598692E+0
-7.598692E+0
-7.965636E+0
-8.332581E+0
-8.149109E+0
-7.598692E+0
-7.231747E+0
-7.415219E+0
-7.965636E+0
-8.516054E+0
-8.332581E+0
-7.782164E+0
-7.048274E+0
-6.864801E+0
-7.415219E+0
-7.965636E+0
-8.149109E+0
-7.965636E+0
-7.965636E+0
-7.782164E+0
-7.782164E+0
-7.782164E+0
-7.415219E+0
-7.415219E+0
-7.782164E+0
-7.965636E+0
-7.598692E+0
-7.231747E+0
-7.415219E+0
-7.598692E+0
-7.598692E+0
-7.231747E+0
-7.048274E+0
-7.231747E+0
-7.415219E+0
-7.598692E+0
-7.782164E+0
-7.782164E+0
-7.965636E+0
-8.332581E+0
-8.332581E+0
-7.782164E+0
-7.231747E+0
-7.048274E+0
-7.231747E+0
-7.598692E+0
-7.965636E+0
-8.516054E+0
-8.699526E+0
-8.149109E+0
-7.598692E+0
-7.415219E+0
-7.782164E+0
-7.782164E+0
-7.598692E+0
-7.598692E+0
-7.782164E+0
-7.965636E+0
-7.965636E+0
-7.782164E+0
-7.598692E+0
-7.782164E+0
-7.782164E+0
-7.965636E+0
-7.965636E+0
-7.965636E+0
-7.782164E+0
-7.598692E+0
-7.965636E+0
-8.149109E+0
-8.149109E+0
-7.598692E+0
-7.415219E+0
-7.598692E+0
-7.782164E+0
-7.782164E+0
-7.782164E+0
-7.965636E+0
-8.149109E+0
-8.149109E+0
-7.782164E+0
-7.965636E+0
-8.332581E+0
-8.699526E+0
-8.516054E+0
-7.965636E+0
-7.782164E+0
-8.332581E+0
-8.332581E+0
-7.782164E+0
-7.598692E+0
-7.598692E+0
-7.598692E+0
-7.598692E+0
-8.149109E+0
-8.882999E+0
-9.066471E+0
-8.516054E+0
-7.782164E+0
-7.598692E+0
-7.965636E+0
-8.149109E+0
-8.149109E+0
-8.149109E+0
-8.332581E+0
-8.699526E+0
-9.066471E+0
-9.066471E+0
-8.516054E+0
-8.332581E+0
-8.332581E+0
-7.965636E+0
-7.782164E+0
-7.965636E+0
-8.332581E+0
-8.332581E+0
-8.516054E+0
-8.699526E+0
-8.699526E+0
-8.516054E+0
-8.699526E+0
-8.882999E+0
-8.882999E+0
-8.516054E+0
-8.149109E+0
-8.332581E+0
-8.699526E+0
-9.066471E+0
-9.249941E+0
-8.882999E+0
-8.699526E+0
-8.332581E+0
-8.332581E+0
-8.332581E+0
-8.516054E+0
-8.699526E+0
-9.066471E+0
-9.433414E+0
-9.249941E+0
-8.882999E+0
-8.699526E+0
-9.066471E+0
-9.433414E+0
-9.433414E+0
-9.433414E+0
-9.433414E+0
-9.616886E+0
-9.983831E+0
-9.983831E+0
-9.616886E+0
-9.249941E+0
-9.066471E+0
-9.249941E+0
-9.249941E+0
-9.066471E+0
-9.249941E+0
-9.616886E+0
-9.983831E+0
-9.800359E+0
-9.616886E+0
-9.249941E+0
-9.249941E+0
-9.433414E+0
-9.616886E+0
-9.616886E+0
-9.616886E+0
-9.616886E+0
-9.616886E+0
-9.800359E+0
-9.616886E+0
-9.616886E+0
-9.616886E+0
-9.800359E+0
-1.035078E+1
-1.071772E+1
-1.071772E+1
-1.035078E+1
-1.016730E+1
-9.983831E+0
-9.800359E+0
-9.800359E+0
-9.800359E+0
-9.983831E+0
-1.035078E+1
-1.053425E+1
-1.053425E+1
-1.071772E+1
-1.071772E+1
-1.035078E+1
-9.800359E+0
-9.616886E+0
-9.983831E+0
-9.983831E+0
-9.983831E+0
-9.800359E+0
-9.800359E+0
-1.016730E+1
-1.053425E+1
-1.071772E+1
-1.071772E+1
-1.071772E+1
-1.071772E+1
-1.071772E+1
-1.035078E+1
-9.800359E+0
-9.616886E+0
-9.800359E+0
-9.983831E+0
-1.016730E+1
-1.071772E+1
-1.090120E+1
-1.071772E+1
-9.983831E+0
-9.616886E+0
-1.016730E+1
-1.071772E+1
-1.126814E+1
-1.090120E+1
-1.035078E+1
-9.983831E+0
-9.800359E+0
-9.983831E+0
-1.035078E+1
-1.090120E+1
-1.108467E+1
-1.108467E+1
-1.090120E+1
-1.071772E+1
-1.071772E+1
-1.108467E+1
-1.108467E+1
-1.090120E+1
-1.053425E+1
-1.053425E+1
-1.090120E+1
-1.126814E+1
-1.108467E+1
-1.071772E+1
-1.035078E+1
-1.035078E+1
-1.035078E+1
-1.016730E+1
-9.983831E+0
-1.035078E+1
-1.053425E+1
-1.071772E+1
-1.053425E+1
-1.035078E+1
-1.035078E+1
-1.053425E+1
-1.071772E+1
-1.090120E+1
-1.090120E+1
-1.071772E+1
-1.035078E+1
-1.035078E+1
-1.071772E+1
-1.090120E+1
-1.090120E+1
-1.090120E+1
-1.090120E+1
-1.108467E+1
-1.126814E+1
-1.126814E+1
-1.108467E+1
-1.090120E+1
-1.108467E+1
-1.108467E+1
-1.108467E+1
-1.108467E+1
-1.126814E+1
-1.108467E+1
-1.071772E+1
-1.053425E+1
-1.071772E+1
-1.145161E+1
-1.181856E+1
-1.108467E+1
-1.035078E+1
-1.035078E+1
-1.071772E+1
-1.108467E+1
-1.108467E+1
-1.126814E+1
-1.145161E+1
-1.145161E+1
-1.071772E+1
-1.035078E+1
-1.053425E+1
-1.090120E+1
-1.090120E+1
-1.071772E+1
-1.071772E+1
-1.053425E+1
-1.053425E+1
-1.071772E+1
-1.071772E+1
-1.071772E+1
-1.053425E+1
-1.053425E+1
-1.053425E+1
-1.053425E+1
-1.035078E+1
-1.035078E+1
-1.016730E+1
-9.983831E+0
-9.983831E+0
-1.035078E+1
-1.071772E+1
-1.071772E+1
-1.053425E+1
-1.108467E+1
-1.181856E+1
-1.181856E+1
-1.108467E+1
-1.016730E+1
-1.035078E+1
-1.108467E+1
-1.163508E+1
-1.145161E+1
-1.108467E+1
-1.071772E+1
-1.053425E+1
-1.053425E+1
-1.071772E+1
-1.071772E+1
-1.108467E+1
-1.126814E+1
-1.126814E+1
-1.126814E+1
-1.145161E+1
-1.181856E+1
-1.181856E+1
-1.126814E+1
-1.071772E+1
-1.071772E+1
-1.108467E+1
-1.090120E+1
-1.035078E+1
-9.983831E+0
-1.035078E+1
-1.090120E+1
-1.126814E+1
-1.126814E+1
-1.108467E+1
-1.108467E+1
-1.145161E+1
-1.145161E+1
-1.126814E+1
-1.090120E+1
-1.090120E+1
-1.108467E+1
-1.126814E+1
-1.126814E+1
-1.090120E+1
-1.053425E+1
-1.035078E+1
-1.053425E+1
-1.071772E+1
-1.126814E+1
-1.200203E+1
-1.218550E+1
-1.163508E+1
-1.108467E+1
-1.090120E+1
-1.090120E+1
-1.090120E+1
-1.090120E+1
-1.108467E+1
-1.108467E+1
-1.108467E+1
-1.090120E+1
-1.090120E+1
-1.108467E+1
-1.145161E+1
-1.163508E+1
-1.163508E+1
-1.163508E+1
-1.145161E+1
-1.163508E+1
-1.200203E+1
-1.200203E+1
-1.181856E+1
-1.126814E+1
-1.071772E+1
-1.053425E+1
-1.090120E+1
-1.126814E+1
-1.163508E+1
-1.181856E+1
-1.218550E+1
-1.236897E+1
-1.255245E+1
-1.218550E+1
-1.218550E+1
-1.218550E+1
-1.181856E+1
-1.145161E+1
-1.126814E+1
-1.145161E+1
-1.181856E+1
-1.181856E+1
-1.181856E+1
-1.181856E+1
-1.163508E+1
-1.181856E+1
-1.145161E+1
-1.108467E+1
-1.108467E+1
-1.163508E+1
-1.200203E+1
-1.200203E+1
-1.163508E+1
-1.163508E+1
-1.181856E+1
-1.200203E+1
-1.181856E+1
-1.145161E+1
-1.163508E+1
-1.200203E+1
-1.218550E+1
-1.255245E+1
-1.255245E+1
-1.255245E+1
-1.218550E+1
-1.200203E+1
-1.200203E+1
-1.200203E+1
-1.200203E+1
-1.200203E+1
-1.218550E+1
-1.255245E+1
-1.236897E+1
-1.181856E+1
-1.108467E+1
-1.126814E+1
-1.181856E+1
-1.218550E+1
-1.200203E+1
-1.200203E+1
-1.236897E+1
-1.236897E+1
-1.200203E+1
-1.163508E+1
-1.181856E+1
-1.218550E+1
-1.218550E+1
-1.145161E+1
-1.090120E+1
-1.126814E+1
-1.218550E+1
-1.273592E+1
-1.273592E+1
-1.236897E+1
-1.218550E+1
-1.236897E+1
-1.236897E+1
-1.236897E+1
-1.236897E+1
-1.255245E+1
-1.273592E+1
-1.291939E+1
-1.273592E+1
-1.236897E+1
-1.181856E+1
-1.145161E+1
-1.145161E+1
-1.200203E+1
-1.255245E+1
-1.255245E+1
-1.218550E+1
-1.200203E+1
-1.200203E+1
-1.200203E+1
-1.163508E+1
-1.163508E+1
-1.181856E+1
-1.200203E+1
-1.200203E+1
-1.200203E+1
-1.218550E+1
-1.255245E+1
-1.255245E+1
-1.218550E+1
-1.181856E+1
-1.163508E+1
-1.200203E+1
-1.255245E+1
-1.291939E+1
-1.291939E+1
-1.273592E+1
-1.236897E+1
-1.218550E+1
-1.218550E+1
-1.236897E+1
-1.255245E+1
-1.218550E+1
-1.200203E+1
-1.218550E+1
-1.255245E+1
-1.255245E+1
-1.236897E+1
-1.236897E+1
-1.255245E+1
-1.255245E+1
-1.218550E+1
-1.218550E+1
-1.218550E+1
-1.218550E+1
-1.218550E+1
-1.255245E+1
-1.328633E+1
-1.365328E+1
-1.346981E+1
-1.273592E+1
-1.255245E+1
-1.236897E+1
-1.255245E+1
-1.255245E+1
-1.291939E+1
-1.291939E+1
-1.273592E+1
-1.218550E+1
-1.218550E+1
-1.255245E+1
-1.328633E+1
-1.365328E+1
-1.383675E+1
-1.365328E+1
-1.291939E+1
-1.255245E+1
-1.291939E+1
-1.346981E+1
-1.346981E+1
-1.328633E+1
-1.310286E+1
-1.310286E+1
-1.310286E+1
-1.346981E+1
-1.383675E+1
-1.365328E+1
-1.328633E+1
-1.273592E+1
-1.255245E+1
-1.291939E+1
-1.291939E+1
-1.255245E+1
-1.200203E+1
-1.163508E+1
-1.218550E+1
-1.328633E+1
-1.365328E+1
-1.328633E+1
-1.255245E+1
-1.236897E+1
-1.273592E+1
-1.328633E+1
-1.328633E+1
-1.328633E+1
-1.328633E+1
-1.310286E+1
-1.291939E+1
-1.291939E+1
-1.255245E+1
-1.236897E+1
-1.273592E+1
-1.328633E+1
-1.365328E+1
-1.310286E+1
-1.273592E+1
-1.310286E+1
-1.383675E+1
-1.438717E+1
-1.402022E+1
-1.346981E+1
-1.291939E+1
-1.291939E+1
-1.328633E+1
-1.365328E+1
-1.365328E+1
-1.383675E+1
-1.420370E+1
-1.475411E+1
-1.438717E+1
-1.365328E+1
-1.328633E+1
-1.346981E+1
-1.402022E+1
-1.420370E+1
-1.402022E+1
-1.383675E+1
-1.346981E+1
-1.328633E+1
-1.328633E+1
-1.310286E+1
-1.291939E+1
-1.291939E+1
-1.328633E+1
-1.365328E+1
-1.383675E+1
-1.346981E+1
-1.328633E+1
-1.346981E+1
-1.365328E+1
-1.383675E+1
-1.328633E+1
-1.273592E+1
-1.291939E+1
-1.346981E+1
-1.383675E+1
-1.402022E+1
-1.383675E+1
-1.365328E+1
-1.346981E+1
-1.328633E+1
-1.328633E+1
-1.365328E+1
-1.383675E+1
-1.383675E+1
-1.346981E+1
-1.346981E+1
-1.365328E+1
-1.346981E+1
-1.346981E+1
-1.365328E+1
-1.383675E+1
-1.383675E+1
-1.365328E+1
-1.346981E+1
-1.328633E+1
-1.346981E+1
-1.346981E+1
-1.328633E+1
-1.328633E+1
-1.328633E+1
-1.346981E+1
-1.383675E+1
-1.402022E+1
-1.365328E+1
-1.310286E+1
-1.310286E+1
-1.346981E+1
-1.365328E+1
-1.346981E+1
-1.365328E+1
-1.365328E+1
-1.365328E+1
-1.365328E+1
-1.383675E+1
-1.402022E+1
-1.383675E+1
-1.365328E+1
-1.383675E+1
-1.402022E+1
-1.383675E+1
-1.365328E+1
-1.383675E+1
-1.420370E+1
-1.457064E+1
-1.457064E+1
-1.420370E+1
-1.365328E+1
-1.346981E+1
-1.365328E+1
-1.346981E+1
-1.328633E+1
-1.328633E+1
-1.328633E+1
-1.346981E+1
-1.383675E+1
-1.402022E+1
-1.420370E+1
-1.402022E+1
-1.365328E+1
-1.346981E+1
-1.328633E+1
-1.346981E+1
-1.383675E+1
-1.438717E+1
-1.457064E+1
-1.438717E+1
-1.383675E+1
-1.365328E+1
-1.365328E+1
-1.420370E+1
-1.438717E+1
-1.420370E+1
-1.383675E+1
-1.383675E+1
-1.383675E+1
-1.346981E+1
-1.328633E+1
-1.346981E+1
-1.383675E+1
-1.420370E+1
-1.420370E+1
-1.402022E+1
-1.383675E+1
-1.420370E+1
-1.475411E+1
-1.475411E+1
-1.420370E+1
-1.365328E+1
-1.346981E+1
-1.365328E+1
-1.402022E+1
-1.420370E+1
-1.383675E+1
-1.365328E+1
-1.346981E+1
-1.346981E+1
-1.365328E+1
-1.402022E+1
-1.420370E+1
-1.438717E+1
-1.420370E+1
-1.365328E+1
-1.346981E+1
-1.383675E+1
-1.420370E+1
-1.420370E+1
-1.402022E+1
-1.402022E+1
-1.402022E+1
-1.383675E+1
-1.365328E+1
-1.328633E+1
-1.328633E+1
-1.328633E+1
-1.346981E+1
-1.365328E+1
-1.383675E+1
-1.402022E+1
-1.402022E+1
-1.383675E+1
-1.365328E+1
-1.383675E+1
-1.420370E+1
-1.438717E+1
-1.402022E+1
-1.346981E+1
-1.346981E+1
-1.383675E+1
-1.402022E+1
-1.365328E+1
-1.328633E+1
-1.291939E+1
-1.291939E+1
-1.346981E+1
-1.383675E+1
-1.383675E+1
-1.346981E+1
-1.346981E+1
-1.383675E+1
-1.402022E+1
-1.402022E+1
-1.383675E+1
-1.365328E+1
-1.346981E+1
-1.383675E+1
-1.383675E+1
-1.383675E+1
-1.402022E+1
-1.438717E+1
-1.438717E+1
-1.420370E+1
-1.383675E+1
-1.402022E+1
-1.438717E+1
-1.457064E+1
-1.420370E+1
-1.310286E+1
-1.236897E+1
-1.255245E+1
-1.346981E+1
-1.438717E+1
-1.457064E+1
-1.420370E+1
-1.346981E+1
-1.273592E+1
-1.236897E+1
-1.255245E+1
-1.255245E+1
-1.236897E+1
-1.236897E+1
-1.255245E+1
-1.310286E+1
-1.328633E+1
-1.346981E+1
-1.365328E+1
-1.402022E+1
-1.402022E+1
-1.383675E+1
-1.346981E+1
-1.346981E+1
-1.383675E+1
-1.365328E+1
-1.291939E+1
-1.236897E+1
-1.255245E+1
-1.328633E+1
-1.346981E+1
-1.291939E+1
-1.273592E+1
-1.291939E+1
-1.328633E+1
-1.346981E+1
-1.328633E+1
-1.291939E+1
-1.273592E+1
-1.273592E+1
-1.291939E+1
-1.273592E+1
-1.218550E+1
-1.181856E+1
-1.218550E+1
-1.273592E+1
-1.328633E+1
-1.365328E+1
-1.365328E+1
-1.365328E+1
-1.365328E+1
-1.328633E+1
-1.291939E+1
-1.273592E+1
-1.291939E+1
-1.291939E+1
-1.255245E+1
-1.236897E+1
-1.255245E+1
-1.291939E+1
-1.310286E+1
-1.328633E+1
-1.328633E+1
-1.328633E+1
-1.328633E+1
-1.291939E+1
-1.236897E+1
-1.236897E+1
-1.236897E+1
-1.218550E+1
-1.200203E+1
-1.200203E+1
-1.218550E+1
-1.236897E+1
-1.218550E+1
-1.200203E+1
-1.181856E+1
-1.218550E+1
-1.255245E+1
-1.255245E+1
-1.218550E+1
-1.218550E+1
-1.255245E+1
-1.273592E+1
-1.236897E+1
-1.200203E+1
-1.218550E+1
-1.255245E+1
-1.236897E+1
-1.236897E+1
-1.236897E+1
-1.218550E+1
-1.200203E+1
-1.181856E+1
-1.163508E+1
-1.145161E+1
-1.181856E+1
-1.200203E+1
-1.181856E+1
-1.181856E+1
-1.200203E+1
-1.218550E+1
-1.218550E+1
-1.163508E+1
-1.126814E+1
-1.126814E+1
-1.163508E+1
-1.200203E+1
-1.200203E+1
-1.181856E+1
-1.181856E+1
-1.163508E+1
-1.163508E+1
-1.181856E+1
-1.200203E+1
-1.200203E+1
-1.181856E+1
-1.163508E+1
-1.126814E+1
-1.071772E+1
-1.090120E+1
-1.145161E+1
-1.181856E+1
-1.200203E+1
-1.181856E+1
-1.163508E+1
-1.145161E+1
-1.090120E+1
-1.071772E+1
-1.071772E+1
-1.108467E+1
-1.145161E+1
-1.126814E+1
-1.108467E+1
-1.126814E+1
-1.126814E+1
-1.090120E+1
-1.071772E+1
-1.090120E+1
-1.108467E+1
-1.126814E+1
-1.145161E+1
-1.126814E+1
-1.108467E+1
-1.090120E+1
-1.090120E+1
-1.053425E+1
-1.053425E+1
-1.053425E+1
-1.053425E+1
-1.071772E+1
-1.090120E+1
-1.090120E+1
-1.071772E+1
-1.053425E+1
-1.071772E+1
-1.108467E+1
-1.108467E+1
-1.090120E+1
-1.090120E+1
-1.090120E+1
-1.108467E+1
-1.108467E+1
-1.071772E+1
-1.016730E+1
-9.616886E+0
-9.433414E+0
-9.800359E+0
-1.035078E+1
-1.053425E+1
-1.035078E+1
-9.983831E+0
-9.616886E+0
-9.616886E+0
-1.016730E+1
-1.035078E+1
-1.016730E+1
-9.800359E+0
-9.983831E+0
-1.035078E+1
-1.053425E+1
-1.071772E+1
-1.090120E+1
-1.090120E+1
-1.035078E+1
-9.616886E+0
-8.882999E+0
-8.882999E+0
-9.249941E+0
-9.983831E+0
-1.035078E+1
-1.035078E+1
-9.800359E+0
-9.616886E+0
-9.800359E+0
-1.016730E+1
-9.983831E+0
-9.800359E+0
-9.249941E+0
-8.882999E+0
-9.066471E+0
-9.616886E+0
-9.800359E+0
-9.433414E+0
-9.249941E+0
-9.800359E+0
-9.983831E+0
-9.433414E+0
-8.699526E+0
-8.332581E+0
-8.882999E+0
-9.066471E+0
-9.066471E+0
-9.066471E+0
-9.066471E+0
-9.433414E+0
-9.433414E+0
-9.249941E+0
-8.882999E+0
-8.882999E+0
-9.249941E+0
-9.433414E+0
-8.882999E+0
-8.149109E+0
-7.965636E+0
-8.516054E+0
-8.882999E+0
-8.882999E+0
-8.699526E+0
-8.332581E+0
-7.965636E+0
-7.965636E+0
-8.332581E+0
-8.699526E+0
-8.516054E+0
-8.149109E+0
-8.332581E+0
-8.699526E+0
-9.066471E+0
-9.066471E+0
-8.882999E+0
-8.699526E+0
-8.699526E+0
-8.516054E+0
-8.332581E+0
-7.965636E+0
-7.598692E+0
-7.231747E+0
-7.415219E+0
-7.782164E+0
-8.149109E+0
-8.332581E+0
-8.332581E+0
-8.332581E+0
-8.332581E+0
-8.332581E+0
-8.149109E+0
-7.965636E+0
-7.782164E+0
-7.415219E+0
-7.598692E+0
-7.965636E+0
-7.965636E+0
-7.782164E+0
-7.782164E+0
-7.965636E+0
-8.149109E+0
-7.782164E+0
-7.231747E+0
-6.864801E+0
-7.048274E+0
-7.231747E+0
-7.415219E+0
-7.598692E+0
-7.782164E+0
-7.598692E+0
-7.415219E+0
-7.415219E+0
-7.415219E+0
-7.048274E+0
-6.864801E+0
-6.864801E+0
-6.681330E+0
-6.497857E+0
-6.497857E+0
-6.864801E+0
-7.231747E+0
-7.415219E+0
-7.415219E+0
-7.231747E+0
-7.048274E+0
-6.864801E+0
-6.681330E+0
-6.497857E+0
-6.314385E+0
-5.947440E+0
-5.763968E+0
-6.130912E+0
-6.497857E+0
-6.314385E+0
-5.763968E+0
-5.763968E+0
-6.314385E+0
-6.497857E+0
-6.314385E+0
-6.497857E+0
-6.864801E+0
-6.681330E+0
-5.947440E+0
-5.213550E+0
-5.213550E+0
-5.580496E+0
-5.947440E+0
-5.947440E+0
-6.130912E+0
-6.314385E+0
-6.130912E+0
-6.130912E+0
-6.130912E+0
-5.947440E+0
-5.580496E+0
-5.580496E+0
-5.580496E+0
-5.947440E+0
-6.497857E+0
-6.864801E+0
-6.497857E+0
-5.763968E+0
-5.397023E+0
-5.213550E+0
-5.213550E+0
-5.580496E+0
-5.947440E+0
-5.763968E+0
-5.213550E+0
-4.846606E+0
-4.846606E+0
-4.846606E+0
-4.663134E+0
-4.112716E+0
-4.479662E+0
-4.663134E+0
-4.663134E+0
-4.663134E+0
-5.030078E+0
-5.580496E+0
-5.763968E+0
-5.397023E+0
-5.213550E+0
-5.213550E+0
-5.397023E+0
-5.397023E+0
-5.397023E+0
-5.580496E+0
-5.763968E+0
-5.947440E+0
-5.763968E+0
-5.213550E+0
-4.663134E+0
-4.479662E+0
-4.663134E+0
-5.030078E+0
-4.846606E+0
-4.663134E+0
-4.663134E+0
-4.296189E+0
-3.929243E+0
-3.745771E+0
-3.929243E+0
-4.112716E+0
-4.112716E+0
-4.479662E+0
-4.479662E+0
-4.296189E+0
-3.745771E+0
-3.378827E+0
-3.745771E+0
-4.479662E+0
-5.213550E+0
-5.030078E+0
-4.112716E+0
-3.378827E+0
-3.562300E+0
-4.296189E+0
-5.030078E+0
-5.030078E+0
-4.296189E+0
-3.562300E+0
-3.562300E+0
-3.745771E+0
-3.929243E+0
-3.745771E+0
-3.745771E+0
-3.745771E+0
-3.745771E+0
-3.562300E+0
-3.378827E+0
-3.745771E+0
-3.929243E+0
-3.745771E+0
-3.562300E+0
-3.562300E+0
-3.562300E+0
-3.011882E+0
-2.277993E+0
-2.277993E+0
-2.461465E+0
-2.461465E+0
-2.094520E+0
-1.727576E+0
-1.727576E+0
-1.911048E+0
-1.544104E+0
-1.360631E+0
-2.094520E+0
-2.828409E+0
-2.828409E+0
-2.277993E+0
-2.094520E+0
-1.911048E+0
-1.727576E+0
-1.360631E+0
-1.360631E+0
-1.727576E+0
-2.094520E+0
-2.094520E+0
-1.727576E+0
-1.177158E+0
-9.936858E-1
-9.936858E-1
-1.177158E+0
-1.360631E+0
-1.360631E+0
-1.360631E+0
-1.727576E+0
-1.911048E+0
-1.727576E+0
-1.177158E+0
-6.267419E-1
-6.267419E-1
-9.936858E-1
-1.177158E+0
-1.177158E+0
-9.936858E-1
-6.267419E-1
-7.632375E-2
-7.632375E-2
-2.597971E-1
-8.102143E-1
-8.102143E-1
-4.432695E-1
-7.632375E-2
-7.632375E-2
-4.432695E-1
-4.432695E-1
-7.632375E-2
6.575650E-1
1.391454E+0
1.207982E+0
4.740926E-1
-7.632375E-2
-7.632375E-2
1.071477E-1
4.740926E-1
8.410374E-1
8.410374E-1
6.575650E-1
6.575650E-1
6.575650E-1
6.575650E-1
6.575650E-1
8.410374E-1
8.410374E-1
8.410374E-1
8.410374E-1
8.410374E-1
1.024510E+0
1.574927E+0
1.941871E+0
1.941871E+0
1.574927E+0
1.574927E+0
1.758399E+0
1.758399E+0
1.941871E+0
1.941871E+0
2.125344E+0
2.125344E+0
2.308817E+0
2.308817E+0
2.125344E+0
1.758399E+0
1.574927E+0
2.125344E+0
2.492289E+0
2.675761E+0
2.492289E+0
2.308817E+0
2.492289E+0
2.675761E+0
2.492289E+0
2.125344E+0
1.941871E+0
1.758399E+0
1.941871E+0
2.675761E+0
3.409650E+0
3.776596E+0
3.960067E+0
3.776596E+0
3.409650E+0
2.859233E+0
2.675761E+0
2.859233E+0
3.409650E+0
3.776596E+0
3.960067E+0
4.327012E+0
4.327012E+0
3.960067E+0
3.593123E+0
3.593123E+0
4.143540E+0
5.060902E+0
5.244374E+0
4.693957E+0
3.776596E+0
3.409650E+0
3.593123E+0
4.143540E+0
4.510485E+0
4.510485E+0
4.510485E+0
4.510485E+0
4.510485E+0
4.510485E+0
4.693957E+0
5.244374E+0
5.794792E+0
6.161736E+0
6.161736E+0
5.611319E+0
4.877430E+0
4.877430E+0
5.244374E+0
5.611319E+0
5.794792E+0
5.794792E+0
5.611319E+0
5.611319E+0
5.978263E+0
6.161736E+0
5.611319E+0
5.244374E+0
5.244374E+0
5.611319E+0
5.978263E+0
5.978263E+0
5.978263E+0
5.794792E+0
5.978263E+0
6.345208E+0
6.345208E+0
6.345208E+0
6.528681E+0
6.895626E+0
6.712153E+0
6.712153E+0
6.895626E+0
7.079098E+0
7.079098E+0
6.528681E+0
6.528681E+0
6.895626E+0
7.629515E+0
7.996460E+0
7.812987E+0
7.446042E+0
7.262570E+0
7.262570E+0
7.079098E+0
7.079098E+0
7.079098E+0
7.262570E+0
7.629515E+0
7.996460E+0
7.996460E+0
7.812987E+0
7.629515E+0
7.446042E+0
7.262570E+0
7.079098E+0
6.895626E+0
6.895626E+0
7.079098E+0
7.262570E+0
7.079098E+0
7.079098E+0
7.262570E+0
7.262570E+0
7.079098E+0
7.079098E+0
7.629515E+0
7.996460E+0
7.996460E+0
7.812987E+0
7.812987E+0
7.812987E+0
7.812987E+0
7.812987E+0
8.179932E+0
8.179932E+0
8.179932E+0
7.996460E+0
7.812987E+0
7.812987E+0
7.996460E+0
7.996460E+0
7.996460E+0
7.812987E+0
7.629515E+0
7.629515E+0
8.179932E+0
8.363404E+0
7.996460E+0
7.446042E+0
7.079098E+0
6.895626E+0
6.895626E+0
6.895626E+0
7.262570E+0
7.446042E+0
7.629515E+0
7.629515E+0
7.262570E+0
7.262570E+0
7.446042E+0
7.446042E+0
7.079098E+0
7.079098E+0
7.262570E+0
7.262570E+0
7.079098E+0
6.895626E+0
7.079098E+0
7.262570E+0
7.079098E+0
7.079098E+0
7.262570E+0
7.262570E+0
7.079098E+0
6.712153E+0
6.712153E+0
7.079098E+0
7.446042E+0
7.629515E+0
7.262570E+0
6.895626E+0
7.079098E+0
7.446042E+0
7.446042E+0
7.262570E+0
7.079098E+0
6.895626E+0
7.079098E+0
7.446042E+0
7.446042E+0
7.079098E+0
7.079098E+0
7.262570E+0
7.079098E+0
6.712153E+0
6.528681E+0
6.712153E+0
6.895626E+0
7.079098E+0
7.446042E+0
7.446042E+0
7.629515E+0
7.629515E+0
7.629515E+0
6.895626E+0
6.345208E+0
6.345208E+0
7.079098E+0
7.996460E+0
7.812987E+0
7.446042E+0
7.262570E+0
7.262570E+0
7.446042E+0
7.262570E+0
7.079098E+0
7.079098E+0
7.629515E+0
8.363404E+0
8.363404E+0
7.812987E+0
7.262570E+0
7.262570E+0
7.996460E+0
8.363404E+0
8.363404E+0
7.996460E+0
7.629515E+0
7.996460E+0
8.730349E+0
9.097294E+0
9.280766E+0
9.647710E+0
1.001466E+1
9.647710E+0
8.913822E+0
8.363404E+0
8.363404E+0
8.546877E+0
9.097294E+0
9.647710E+0
9.831183E+0
9.647710E+0
9.464239E+0
9.647710E+0
1.001466E+1
1.019813E+1
1.019813E+1
1.038160E+1
1.056507E+1
1.074855E+1
1.093202E+1
1.093202E+1
1.093202E+1
1.038160E+1
9.831183E+0
9.647710E+0
9.831183E+0
9.831183E+0
9.831183E+0
9.831183E+0
1.001466E+1
1.038160E+1
1.056507E+1
1.038160E+1
1.019813E+1
1.001466E+1
1.074855E+1
1.129896E+1
1.148243E+1
1.111549E+1
1.074855E+1
1.074855E+1
1.093202E+1
1.111549E+1
1.129896E+1
1.148243E+1
1.184938E+1
1.203285E+1
1.184938E+1
1.129896E+1
1.093202E+1
1.093202E+1
1.129896E+1
1.111549E+1
1.074855E+1
1.093202E+1
1.166591E+1
1.184938E+1
1.093202E+1
1.019813E+1
1.019813E+1
1.074855E+1
1.111549E+1
1.148243E+1
1.148243E+1
1.129896E+1
1.111549E+1
1.148243E+1
1.166591E+1
1.184938E+1
1.148243E+1
1.093202E+1
1.038160E+1
1.038160E+1
1.093202E+1
1.129896E+1
1.148243E+1
1.148243E+1
1.166591E+1
1.184938E+1
1.166591E+1
1.111549E+1
1.056507E+1
1.093202E+1
1.148243E+1
1.184938E+1
1.148243E+1
1.093202E+1
1.093202E+1
1.093202E+1
1.111549E+1
1.111549E+1
1.148243E+1
1.184938E+1
1.203285E+1
1.166591E+1
1.148243E+1
1.184938E+1
1.221632E+1
1.203285E+1
1.129896E+1
1.056507E+1
1.074855E+1
1.148243E+1
1.184938E+1
1.166591E+1
1.148243E+1
1.129896E+1
1.129896E+1
1.111549E+1
1.093202E+1
1.038160E+1
1.019813E+1
1.038160E+1
1.111549E+1
1.148243E+1
1.148243E+1
1.111549E+1
1.074855E+1
1.074855E+1
1.111549E+1
1.148243E+1
1.129896E+1
1.093202E+1
1.074855E+1
1.093202E+1
1.111549E+1
1.074855E+1
1.019813E+1
1.001466E+1
1.038160E+1
1.074855E+1
1.129896E+1
1.129896E+1
1.111549E+1
1.093202E+1
1.129896E+1
1.166591E+1
1.148243E+1
1.038160E+1
9.831183E+0
1.038160E+1
1.148243E+1
1.184938E+1
1.166591E+1
1.129896E+1
1.148243E+1
1.184938E+1
1.166591E+1
1.148243E+1
1.148243E+1
1.203285E+1
1.221632E+1
1.221632E+1
1.166591E+1
1.111549E+1
1.111549E+1
1.129896E+1
1.166591E+1
1.166591E+1
1.166591E+1
1.166591E+1
1.184938E+1
1.203285E+1
1.239980E+1
1.258327E+1
1.258327E+1
1.203285E+1
1.166591E+1
1.148243E+1
1.148243E+1
1.203285E+1
1.239980E+1
1.221632E+1
1.184938E+1
1.148243E+1
1.111549E+1
1.111549E+1
1.129896E+1
1.184938E+1
1.203285E+1
1.166591E+1
1.111549E+1
1.111549E+1
1.129896E+1
1.129896E+1
1.074855E+1
1.019813E+1
1.019813E+1
1.093202E+1
1.129896E+1
1.111549E+1
1.056507E+1
1.019813E+1
1.038160E+1
1.056507E+1
1.056507E+1
1.093202E+1
1.166591E+1
1.184938E+1
1.148243E+1
1.111549E+1
1.074855E+1
1.074855E+1
1.129896E+1
1.166591E+1
1.148243E+1
1.074855E+1
1.056507E+1
1.093202E+1
1.111549E+1
1.111549E+1
1.093202E+1
1.074855E+1
1.056507E+1
1.038160E+1
9.831183E+0
9.464239E+0
9.647710E+0
9.831183E+0
1.001466E+1
1.001466E+1
9.831183E+0
9.831183E+0
1.001466E+1
1.019813E+1
1.019813E+1
9.647710E+0
9.280766E+0
9.464239E+0
9.647710E+0
9.647710E+0
9.280766E+0
8.913822E+0
9.097294E+0
9.280766E+0
9.280766E+0
9.097294E+0
8.913822E+0
8.913822E+0
9.097294E+0
9.280766E+0
9.280766E+0
9.280766E+0
9.280766E+0
9.280766E+0
9.280766E+0
9.464239E+0
9.464239E+0
8.913822E+0
8.546877E+0
8.546877E+0
8.730349E+0
8.913822E+0
8.913822E+0
9.097294E+0
9.280766E+0
9.280766E+0
9.097294E+0
8.546877E+0
7.996460E+0
7.996460E+0
7.996460E+0
8.179932E+0
8.179932E+0
8.179932E+0
8.179932E+0
8.179932E+0
7.812987E+0
7.446042E+0
7.079098E+0
7.079098E+0
6.895626E+0
6.712153E+0
6.528681E+0
6.712153E+0
6.712153E+0
6.712153E+0
6.712153E+0
6.712153E+0
6.712153E+0
6.528681E+0
6.161736E+0
6.345208E+0
6.712153E+0
6.712153E+0
6.528681E+0
6.345208E+0
6.161736E+0
5.978263E+0
5.978263E+0
5.978263E+0
5.611319E+0
5.244374E+0
5.060902E+0
5.060902E+0
5.060902E+0
5.427846E+0
5.794792E+0
5.427846E+0
4.877430E+0
4.510485E+0
4.693957E+0
4.693957E+0
4.693957E+0
4.693957E+0
4.877430E+0
5.060902E+0
4.877430E+0
4.877430E+0
4.877430E+0
4.877430E+0
4.693957E+0
4.143540E+0
3.593123E+0
3.409650E+0
3.593123E+0
3.593123E+0
3.776596E+0
3.960067E+0
3.776596E+0
3.042706E+0
2.492289E+0
2.859233E+0
3.409650E+0
3.776596E+0
3.409650E+0
3.042706E+0
2.859233E+0
3.042706E+0
3.042706E+0
2.859233E+0
2.675761E+0
2.308817E+0
1.941871E+0
1.941871E+0
1.941871E+0
1.941871E+0
2.308817E+0
2.492289E+0
2.492289E+0
1.941871E+0
1.574927E+0
1.391454E+0
1.391454E+0
1.758399E+0
2.308817E+0
2.492289E+0
2.492289E+0
2.125344E+0
1.941871E+0
1.758399E+0
1.391454E+0
8.410374E-1
4.740926E-1
8.410374E-1
1.391454E+0
1.207982E+0
1.024510E+0
8.410374E-1
8.410374E-1
1.024510E+0
1.024510E+0
8.410374E-1
4.740926E-1
2.906201E-1
6.575650E-1
1.024510E+0
1.391454E+0
1.391454E+0
1.391454E+0
1.391454E+0
1.574927E+0
1.574927E+0
1.391454E+0
1.391454E+0
1.941871E+0
2.125344E+0
1.391454E+0
6.575650E-1
6.575650E-1
1.207982E+0
1.758399E+0
1.758399E+0
1.574927E+0
1.574927E+0
1.574927E+0
1.391454E+0
1.207982E+0
1.024510E+0
1.024510E+0
8.410374E-1
2.906201E-1
4.740926E-1
1.207982E+0
1.758399E+0
1.941871E+0
1.758399E+0
1.941871E+0
1.941871E+0
1.758399E+0
1.574927E+0
1.391454E+0
1.207982E+0
8.410374E-1
6.575650E-1
8.410374E-1
1.024510E+0
1.391454E+0
1.758399E+0
1.941871E+0
1.941871E+0
1.758399E+0
1.758399E+0
1.574927E+0
1.574927E+0
1.391454E+0
1.391454E+0
1.207982E+0
8.410374E-1
4.740926E-1
6.575650E-1
1.391454E+0
1.941871E+0
1.758399E+0
8.410374E-1
1.071477E-1
-4.432695E-1
-7.632375E-2
1.207982E+0
2.125344E+0
2.308817E+0
1.574927E+0
6.575650E-1
4.740926E-1
4.740926E-1
6.575650E-1
6.575650E-1
6.575650E-1
6.575650E-1
6.575650E-1
8.410374E-1
1.207982E+0
1.024510E+0
6.575650E-1
-2.597971E-1
-6.267419E-1
-4.432695E-1
-2.597971E-1
-2.597971E-1
-4.432695E-1
-4.432695E-1
-7.632375E-2
2.906201E-1
2.906201E-1
-7.632375E-2
-4.432695E-1
-4.432695E-1
-4.432695E-1
-4.432695E-1
-4.432695E-1
-4.432695E-1
-4.432695E-1
-8.102143E-1
-1.177158E+0
-1.911048E+0
-2.828409E+0
-3.562300E+0
-3.929243E+0
-3.929243E+0
-3.562300E+0
-2.828409E+0
-2.094520E+0
-1.544104E+0
-1.911048E+0
-2.644938E+0
-3.011882E+0
-3.195355E+0
-3.195355E+0
-3.195355E+0
-3.011882E+0
-3.011882E+0
-3.378827E+0
-4.112716E+0
-5.030078E+0
-5.397023E+0
-5.030078E+0
-4.663134E+0
-4.479662E+0
-4.846606E+0
-5.397023E+0
-5.947440E+0
-5.763968E+0
-5.397023E+0
-5.397023E+0
-5.763968E+0
-6.314385E+0
-6.864801E+0
-6.497857E+0
-5.580496E+0
-5.030078E+0
-5.397023E+0
-6.314385E+0
-7.048274E+0
-7.415219E+0
-7.415219E+0
-7.231747E+0
-7.048274E+0
-7.048274E+0
-7.231747E+0
-7.598692E+0
-7.598692E+0
-7.782164E+0
-8.149109E+0
-8.332581E+0
-8.332581E+0
-7.965636E+0
-7.782164E+0
-7.782164E+0
-7.782164E+0
-7.782164E+0
-7.965636E+0
-8.332581E+0
-9.066471E+0
-9.249941E+0
-8.882999E+0
-8.516054E+0
-8.516054E+0
-8.516054E+0
-8.332581E+0
-8.332581E+0
-8.332581E+0
-8.699526E+0
-9.249941E+0
-9.433414E+0
-9.066471E+0
-8.332581E+0
-7.965636E+0
-8.332581E+0
-8.882999E+0
-8.882999E+0
-8.332581E+0
-7.965636E+0
-8.149109E+0
-8.516054E+0
-8.699526E+0
-8.516054E+0
-8.332581E+0
-8.332581E+0
-8.516054E+0
-8.516054E+0
-8.516054E+0
-8.332581E+0
-8.149109E+0
-8.332581E+0
-8.516054E+0
-8.699526E+0
-8.516054E+0
-8.332581E+0
-7.965636E+0
-7.782164E+0
-7.782164E+0
-7.598692E+0
-7.598692E+0
-7.965636E+0
-7.965636E+0
-7.598692E+0
-7.598692E+0
-7.782164E+0
-7.965636E+0
-8.332581E+0
-8.149109E+0
-7.965636E+0
-7.598692E+0
-7.415219E+0
-7.231747E+0
-7.415219E+0
-7.415219E+0
-7.598692E+0
-7.782164E+0
-7.782164E+0
-7.415219E+0
-7.048274E+0
-6.864801E+0
-6.864801E+0
-7.231747E+0
-7.598692E+0
-7.782164E+0
-7.598692E+0
-7.231747E+0
-6.864801E+0
-6.681330E+0
-7.048274E+0
-7.415219E+0
-7.598692E+0
-7.598692E+0
-7.782164E+0
-7.782164E+0
-7.415219E+0
-7.048274E+0
-7.231747E+0
-7.598692E+0
-7.598692E+0
-7.048274E+0
-6.864801E+0
-7.415219E+0
-7.965636E+0
-7.598692E+0
-7.048274E+0
-6.864801E+0
-6.681330E+0
-6.681330E+0
-6.864801E+0
-7.048274E+0
-6.864801E+0
-6.681330E+0
-6.681330E+0
-6.864801E+0
-7.048274E+0
-7.231747E+0
-7.415219E+0
-7.415219E+0
-7.415219E+0
-7.231747E+0
-7.231747E+0
-7.415219E+0
-7.598692E+0
-7.415219E+0
-7.415219E+0
-7.598692E+0
-7.782164E+0
-7.965636E+0
-8.149109E+0
-8.332581E+0
-8.332581E+0
-8.149109E+0
-7.598692E+0
-6.864801E+0
-6.864801E+0
-7.415219E+0
-8.332581E+0
-8.699526E+0
-8.149109E+0
-7.598692E+0
-7.598692E+0
-7.598692E+0
-7.782164E+0
-8.149109E+0
-8.149109E+0
-7.965636E+0
-7.782164E+0
-7.782164E+0
-7.965636E+0
-7.965636E+0
-7.965636E+0
-7.782164E+0
-7.415219E+0
-7.415219E+0
-7.415219E+0
-7.782164E+0
-8.149109E+0
-8.149109E+0
-7.782164E+0
-7.231747E+0
-7.048274E+0
-7.415219E+0
-8.516054E+0
-9.249941E+0
-9.066471E+0
-8.149109E+0
-7.415219E+0
-7.598692E+0
-8.332581E+0
-8.882999E+0
-8.882999E+0
-8.332581E+0
-8.149109E+0
-8.149109E+0
-8.149109E+0
-7.965636E+0
-7.965636E+0
-8.149109E+0
-8.699526E+0
-9.066471E+0
-9.433414E+0
-9.249941E+0
-8.699526E+0
-7.965636E+0
-7.415219E+0
-7.598692E+0
-8.332581E+0
-8.699526E+0
-8.516054E+0
-8.332581E+0
-8.149109E+0
-8.149109E+0
-7.965636E+0
-7.965636E+0
-8.332581E+0
-9.066471E+0
-9.433414E+0
-9.249941E+0
-8.149109E+0
-7.231747E+0
-6.864801E+0
-7.231747E+0
-7.965636E+0
-8.516054E+0
-8.332581E+0
-7.965636E+0
-7.415219E+0
-7.231747E+0
-7.415219E+0
-7.782164E+0
-7.782164E+0
-7.415219E+0
-6.864801E+0
-6.497857E+0
-6.314385E+0
-6.681330E+0
-7.415219E+0
-7.782164E+0
-7.598692E+0
-7.598692E+0
-7.415219E+0
-7.415219E+0
-7.415219E+0
-7.415219E+0
-7.231747E+0
-7.231747E+0
-7.415219E+0
-7.965636E+0
-8.149109E+0
-7.598692E+0
-6.864801E+0
-6.497857E+0
-6.864801E+0
-7.415219E+0
-7.598692E+0
-7.231747E+0
-7.048274E+0
-7.048274E+0
-7.415219E+0
-7.965636E+0
-7.965636E+0
-7.598692E+0
-7.048274E+0
-6.864801E+0
-7.415219E+0
-8.149109E+0
-8.516054E+0
-8.332581E+0
-7.965636E+0
-7.598692E+0
-7.598692E+0
-8.332581E+0
-8.882999E+0
-8.699526E+0
-8.149109E+0
-8.149109E+0
-8.332581E+0
-8.699526E+0
-9.066471E+0
-9.433414E+0
-9.249941E+0
-8.516054E+0
-7.965636E+0
-8.149109E+0
-8.699526E+0
-9.249941E+0
-9.433414E+0
-9.433414E+0
-9.249941E+0
-9.249941E+0
-9.433414E+0
-9.616886E+0
-9.800359E+0
-9.616886E+0
-9.433414E+0
-9.249941E+0
-9.249941E+0
-9.433414E+0
-9.616886E+0
-9.433414E+0
-9.433414E+0
-9.616886E+0
-9.800359E+0
-9.800359E+0
-9.433414E+0
-9.249941E+0
-9.249941E+0
-9.433414E+0
-9.800359E+0
-1.035078E+1
-1.071772E+1
-1.053425E+1
-1.035078E+1
-1.016730E+1
-1.016730E+1
-1.035078E+1
-1.071772E+1
-1.108467E+1
-1.126814E+1
-1.108467E+1
-1.071772E+1
-1.035078E+1
-1.053425E+1
-1.053425E+1
-1.071772E+1
-1.071772E+1
-1.053425E+1
-9.983831E+0
-9.983831E+0
-1.035078E+1
-1.035078E+1
-9.983831E+0
-9.983831E+0
-1.016730E+1
-1.035078E+1
-1.016730E+1
-9.983831E+0
-9.800359E+0
-9.983831E+0
-1.035078E+1
-1.053425E+1
-1.053425E+1
-1.053425E+1
-1.053425E+1
-1.035078E+1
-1.016730E+1
-1.053425E+1
-1.090120E+1
-1.108467E+1
-1.090120E+1
-1.053425E+1
-1.090120E+1
-1.126814E+1
-1.108467E+1
-1.071772E+1
-1.071772E+1
-1.145161E+1
-1.200203E+1
-1.200203E+1
-1.145161E+1
-1.126814E+1
-1.163508E+1
-1.200203E+1
-1.163508E+1
-1.053425E+1
-9.616886E+0
-9.433414E+0
-9.983831E+0
-1.090120E+1
-1.145161E+1
-1.126814E+1
-1.071772E+1
-1.071772E+1
-1.090120E+1
-1.108467E+1
-1.126814E+1
-1.126814E+1
-1.108467E+1
-1.090120E+1
-1.108467E+1
-1.108467E+1
-1.053425E+1
-9.983831E+0
-9.983831E+0
-1.053425E+1
-1.090120E+1
-1.108467E+1
-1.090120E+1
-1.108467E+1
-1.126814E+1
-1.145161E+1
-1.126814E+1
-1.108467E+1
-1.108467E+1
-1.108467E+1
-1.108467E+1
-1.071772E+1
-1.071772E+1
-1.090120E+1
-1.090120E+1
-1.090120E+1
-1.108467E+1
-1.145161E+1
-1.126814E+1
-1.090120E+1
-1.071772E+1
-1.108467E+1
-1.126814E+1
-1.108467E+1
-1.071772E+1
-1.053425E+1
-1.090120E+1
-1.126814E+1
-1.126814E+1
-1.126814E+1
-1.108467E+1
-1.071772E+1
-1.071772E+1
-1.071772E+1
-1.090120E+1
-1.090120E+1
-1.090120E+1
-1.090120E+1
-1.108467E+1
-1.090120E+1
-1.071772E+1
-1.108467E+1
-1.145161E+1
-1.145161E+1
-1.126814E+1
-1.108467E+1
-1.126814E+1
-1.163508E+1
-1.181856E+1
-1.145161E+1
-1.108467E+1
-1.090120E+1
-1.108467E+1
-1.126814E+1
-1.126814E+1
-1.071772E+1
-1.053425E+1
-1.090120E+1
-1.126814E+1
-1.145161E+1
-1.108467E+1
-1.053425E+1
-1.035078E+1
-1.090120E+1
-1.181856E+1
-1.218550E+1
-1.200203E+1
-1.181856E+1
-1.181856E+1
-1.200203E+1
-1.200203E+1
-1.218550E+1
-1.236897E+1
-1.236897E+1
-1.218550E+1
-1.181856E+1
-1.145161E+1
-1.108467E+1
-1.090120E+1
-1.126814E+1
-1.163508E+1
-1.181856E+1
-1.181856E+1
-1.200203E+1
-1.236897E+1
-1.218550E+1
-1.181856E+1
-1.126814E+1
-1.108467E+1
-1.108467E+1
-1.108467E+1
-1.145161E+1
-1.163508E+1
-1.181856E+1
-1.181856E+1
-1.181856E+1
-1.200203E+1
-1.200203E+1
-1.200203E+1
-1.236897E+1
-1.218550E+1
-1.181856E+1
-1.163508E+1
-1.200203E+1
-1.255245E+1
-1.255245E+1
-1.218550E+1
-1.181856E+1
-1.181856E+1
-1.200203E+1
-1.218550E+1
-1.218550E+1
-1.218550E+1
-1.236897E+1
-1.218550E+1
-1.181856E+1
-1.163508E+1
-1.181856E+1
-1.200203E+1
-1.181856E+1
-1.163508E+1
-1.200203E+1
-1.218550E+1
-1.200203E+1
-1.181856E+1
-1.200203E+1
-1.273592E+1
-1.328633E+1
-1.310286E+1
-1.255245E+1
-1.200203E+1
-1.200203E+1
-1.218550E+1
-1.236897E+1
-1.255245E+1
-1.236897E+1
-1.255245E+1
-1.291939E+1
-1.310286E+1
-1.291939E+1
-1.273592E+1
-1.255245E+1
-1.236897E+1
-1.218550E+1
-1.218550E+1
-1.236897E+1
-1.255245E+1
-1.236897E+1
-1.218550E+1
-1.200203E+1
-1.200203E+1
-1.200203E+1
-1.218550E+1
-1.218550E+1
-1.200203E+1
-1.181856E+1
-1.200203E+1
-1.236897E+1
-1.291939E+1
-1.310286E+1
-1.328633E+1
-1.291939E+1
-1.236897E+1
-1.181856E+1
-1.163508E+1
-1.181856E+1
-1.218550E+1
-1.236897E+1
-1.200203E+1
-1.200203E+1
-1.218550E+1
-1.236897E+1
-1.236897E+1
-1.236897E+1
-1.255245E+1
-1.291939E+1
-1.273592E+1
-1.181856E+1
-1.126814E+1
-1.145161E+1
-1.218550E+1
-1.236897E+1
-1.218550E+1
-1.200203E+1
-1.218550E+1
-1.236897E+1
-1.236897E+1
-1.200203E+1
-1.181856E+1
-1.163508E+1
-1.181856E+1
-1.236897E+1
-1.273592E+1
-1.291939E+1
-1.236897E+1
-1.200203E+1
-1.181856E+1
-1.163508E+1
-1.181856E+1
-1.236897E+1
-1.255245E+1
-1.218550E+1
-1.163508E+1
-1.163508E+1
-1.218550E+1
-1.236897E+1
-1.218550E+1
-1.200203E+1
-1.181856E+1
-1.200203E+1
-1.218550E+1
-1.236897E+1
-1.255245E+1
-1.236897E+1
-1.200203E+1
-1.200203E+1
-1.255245E+1
-1.273592E+1
-1.218550E+1
-1.163508E+1
-1.163508E+1
-1.200203E+1
-1.236897E+1
-1.236897E+1
-1.218550E+1
-1.145161E+1
-1.108467E+1
-1.126814E+1
-1.181856E+1
-1.218550E+1
-1.236897E+1
-1.236897E+1
-1.218550E+1
-1.200203E+1
-1.200203E+1
-1.218550E+1
-1.181856E+1
-1.163508E+1
-1.163508E+1
-1.200203E+1
-1.236897E+1
-1.218550E+1
-1.200203E+1
-1.200203E+1
-1.200203E+1
-1.200203E+1
-1.218550E+1
-1.255245E+1
-1.273592E+1
-1.273592E+1
-1.236897E+1
-1.218550E+1
-1.181856E+1
-1.163508E+1
-1.163508E+1
-1.181856E+1
-1.181856E+1
-1.145161E+1
-1.163508E+1
-1.200203E+1
-1.218550E+1
-1.218550E+1
-1.218550E+1
-1.236897E+1
-1.255245E+1
-1.255245E+1
-1.236897E+1
-1.236897E+1
-1.273592E+1
-1.291939E+1
-1.273592E+1
-1.218550E+1
-1.181856E+1
-1.163508E+1
-1.181856E+1
-1.236897E+1
-1.255245E+1
-1.200203E+1
-1.108467E+1
-1.090120E+1
-1.126814E+1
-1.145161E+1
-1.181856E+1
-1.200203E+1
-1.255245E+1
-1.310286E+1
-1.328633E+1
-1.273592E+1
-1.181856E+1
-1.126814E+1
-1.145161E+1
-1.181856E+1
-1.200203E+1
-1.163508E+1
-1.163508E+1
-1.200203E+1
-1.181856E+1
-1.163508E+1
-1.200203E+1
-1.273592E+1
-1.310286E+1
-1.328633E+1
-1.291939E+1
-1.236897E+1
-1.181856E+1
-1.145161E+1
-1.181856E+1
-1.218550E+1
-1.255245E+1
-1.291939E+1
-1.273592E+1
-1.236897E+1
-1.181856E+1
-1.163508E+1
-1.200203E+1
-1.236897E+1
-1.255245E+1
-1.236897E+1
-1.218550E+1
-1.236897E+1
-1.255245E+1
-1.236897E+1
-1.200203E+1
-1.181856E+1
-1.181856E+1
-1.181856E+1
-1.181856E+1
-1.181856E+1
-1.163508E+1
-1.145161E+1
-1.181856E+1
-1.236897E+1
-1.236897E+1
-1.181856E+1
-1.163508E+1
-1.200203E+1
-1.200203E+1
-1.163508E+1
-1.090120E+1
-1.108467E+1
-1.181856E+1
-1.236897E+1
-1.200203E+1
-1.126814E+1
-1.053425E+1
-1.053425E+1
-1.108467E+1
-1.200203E+1
-1.273592E+1
-1.273592E+1
-1.236897E+1
-1.218550E+1
-1.181856E+1
-1.163508E+1
-1.181856E+1
-1.200203E+1
-1.181856E+1
-1.126814E+1
-1.090120E+1
-1.108467E+1
-1.181856E+1
-1.236897E+1
-1.255245E+1
-1.236897E+1
-1.200203E+1
-1.200203E+1
-1.218550E+1
-1.218550E+1
-1.200203E+1
-1.126814E+1
-1.071772E+1
-1.108467E+1
-1.181856E+1
-1.181856E+1
-1.145161E+1
-1.108467E+1
-1.108467E+1
-1.090120E+1
-1.090120E+1
-1.090120E+1
-1.071772E+1
-1.090120E+1
-1.071772E+1
-1.071772E+1
-1.071772E+1
-1.090120E+1
-1.108467E+1
-1.126814E+1
-1.145161E+1
-1.126814E+1
-1.108467E+1
-1.108467E+1
-1.145161E+1
-1.145161E+1
-1.126814E+1
-1.145161E+1
-1.181856E+1
-1.200203E+1
-1.145161E+1
-1.090120E+1
-1.090120E+1
-1.145161E+1
-1.181856E+1
-1.181856E+1
-1.181856E+1
-1.163508E+1
-1.108467E+1
-1.071772E+1
-1.071772E+1
-1.145161E+1
-1.200203E+1
-1.181856E+1
-1.126814E+1
-1.071772E+1
-1.090120E+1
-1.145161E+1
-1.200203E+1
-1.163508E+1
-1.108467E+1
-1.090120E+1
-1.126814E+1
-1.181856E+1
-1.200203E+1
-1.181856E+1
-1.145161E+1
-1.126814E+1
-1.126814E+1
-1.126814E+1
-1.126814E+1
-1.108467E+1
-1.108467E+1
-1.090120E+1
-1.126814E+1
-1.163508E+1
-1.163508E+1
-1.145161E+1
-1.145161E+1
-1.163508E+1
-1.200203E+1
-1.200203E+1
-1.181856E+1
-1.145161E+1
-1.108467E+1
-1.090120E+1
-1.108467E+1
-1.145161E+1
-1.163508E+1
-1.181856E+1
-1.163508E+1
-1.163508E+1
-1.181856E+1
-1.181856E+1
-1.181856E+1
-1.145161E+1
-1.126814E+1
-1.108467E+1
-1.108467E+1
-1.163508E+1
-1.200203E+1
-1.218550E+1
-1.200203E+1
-1.163508E+1
-1.145161E+1
-1.145161E+1
-1.145161E+1
-1.145161E+1
-1.145161E+1
-1.163508E+1
-1.181856E+1
-1.200203E+1
-1.181856E+1
-1.145161E+1
-1.108467E+1
-1.145161E+1
-1.145161E+1
-1.145161E+1
-1.126814E+1
-1.126814E+1
-1.126814E+1
-1.145161E+1
-1.163508E+1
-1.218550E+1
-1.236897E+1
-1.218550E+1
-1.181856E+1
-1.145161E+1
-1.145161E+1
-1.200203E+1
-1.200203E+1
-1.163508E+1
-1.126814E+1
-1.126814E+1
-1.126814E+1
-1.126814E+1
-1.145161E+1
-1.181856E+1
-1.200203E+1
-1.181856E+1
-1.163508E+1
-1.181856E+1
-1.181856E+1
-1.145161E+1
-1.126814E+1
-1.145161E+1
-1.181856E+1
-1.200203E+1
-1.163508E+1
-1.108467E+1
-1.071772E+1
-1.071772E+1
-1.108467E+1
-1.090120E+1
-1.053425E+1
-9.983831E+0
-9.800359E+0
-1.035078E+1
-1.090120E+1
-1.145161E+1
-1.108467E+1
-1.016730E+1
-9.616886E+0
-9.433414E+0
-9.616886E+0
-9.983831E+0
-1.016730E+1
-1.016730E+1
-9.983831E+0
-9.616886E+0
-9.249941E+0
-9.433414E+0
-9.800359E+0
-9.800359E+0
-9.249941E+0
-8.882999E+0
-9.066471E+0
-9.800359E+0
-1.035078E+1
-1.035078E+1
-1.016730E+1
-9.616886E+0
-9.249941E+0
-9.066471E+0
-9.249941E+0
-9.066471E+0
-8.882999E+0
-8.699526E+0
-8.516054E+0
-8.516054E+0
-8.699526E+0
-9.066471E+0
-8.882999E+0
-8.332581E+0
-7.782164E+0
-7.598692E+0
-7.782164E+0
-8.149109E+0
-8.149109E+0
-7.782164E+0
-7.415219E+0
-7.415219E+0
-7.598692E+0
-7.782164E+0
-7.965636E+0
-8.149109E+0
-8.332581E+0
-8.516054E+0
-8.332581E+0
-7.782164E+0
-7.231747E+0
-6.864801E+0
-6.864801E+0
-7.048274E+0
-7.048274E+0
-7.048274E+0
-6.864801E+0
-6.864801E+0
-7.048274E+0
-6.864801E+0
-6.864801E+0
-6.864801E+0
-7.231747E+0
-7.231747E+0
-7.048274E+0
-6.864801E+0
-6.681330E+0
-6.314385E+0
-5.763968E+0
-5.580496E+0
-5.397023E+0
-5.763968E+0
-6.497857E+0
-7.048274E+0
-7.048274E+0
-6.497857E+0
-5.947440E+0
-5.580496E+0
-5.763968E+0
-5.763968E+0
-5.763968E+0
-5.580496E+0
-5.763968E+0
-5.763968E+0
-5.397023E+0
-5.030078E+0
-5.030078E+0
-5.030078E+0
-5.213550E+0
-5.213550E+0
-4.846606E+0
-5.030078E+0
-5.580496E+0
-5.763968E+0
-5.397023E+0
-4.663134E+0
-4.296189E+0
-4.296189E+0
-4.479662E+0
-5.030078E+0
-5.213550E+0
-5.397023E+0
-5.213550E+0
-5.213550E+0
-5.213550E+0
-5.213550E+0
-4.846606E+0
-4.663134E+0
-4.663134E+0
-4.296189E+0
-4.296189E+0
-4.663134E+0
-5.030078E+0
-4.846606E+0
-4.296189E+0
-3.929243E+0
-3.745771E+0
-3.562300E+0
-3.745771E+0
-3.745771E+0
-3.745771E+0
-3.562300E+0
-3.562300E+0
-3.929243E+0
-4.479662E+0
-4.846606E+0
-4.663134E+0
-4.296189E+0
-3.745771E+0
-3.745771E+0
-3.745771E+0
-4.112716E+0
-4.479662E+0
-4.663134E+0
-4.479662E+0
-4.296189E+0
-4.296189E+0
-4.663134E+0
-4.846606E+0
-4.663134E+0
-4.296189E+0
-4.112716E+0
-4.112716E+0
-4.663134E+0
-5.213550E+0
-5.213550E+0
-4.846606E+0
-4.663134E+0
-4.846606E+0
-5.030078E+0
-4.846606E+0
-4.479662E+0
-4.296189E+0
-4.663134E+0
-4.846606E+0
-4.663134E+0
-4.479662E+0
-4.663134E+0
-4.663134E+0
-4.479662E+0
-4.296189E+0
-4.112716E+0
-3.929243E+0
-3.929243E+0
-4.479662E+0
-4.846606E+0
-4.846606E+0
-4.846606E+0
-4.846606E+0
-4.846606E+0
-5.030078E+0
-5.397023E+0
-5.580496E+0
-5.397023E+0
-5.213550E+0
-5.763968E+0
-5.947440E+0
-5.397023E+0
-4.663134E+0
-4.479662E+0
-4.663134E+0
-5.030078E+0
-5.213550E+0
-5.213550E+0
-5.030078E+0
-4.663134E+0
-4.846606E+0
-5.397023E+0
-5.580496E+0
-5.030078E+0
-4.846606E+0
-5.397023E+0
-6.314385E+0
-6.681330E+0
-6.681330E+0
-6.314385E+0
-6.130912E+0
-6.681330E+0
-6.681330E+0
-6.130912E+0
-5.580496E+0
-5.763968E+0
-6.314385E+0
-6.497857E+0
-6.497857E+0
-7.048274E+0
-7.415219E+0
-7.048274E+0
-6.497857E+0
-6.314385E+0
-6.497857E+0
-6.681330E+0
-6.681330E+0
-6.497857E+0
-6.681330E+0
-7.231747E+0
-7.598692E+0
-7.415219E+0
-7.231747E+0
-7.048274E+0
-7.415219E+0
-7.782164E+0
-7.598692E+0
-5.763968E+0
-3.195355E+0
-2.461465E+0
-5.030078E+0
-8.332581E+0
-9.983831E+0
-1.035078E+1
-1.273592E+1
-1.622189E+1
-1.567148E+1
-9.983831E+0
-2.644938E+0
2.675761E+0
2.492289E+0
-2.644938E+0
-8.516054E+0
-1.126814E+1
-1.108467E+1
-1.255245E+1
-1.567148E+1
-1.475411E+1
-9.066471E+0
-3.011882E+0
-1.177158E+0
-3.745771E+0
-7.231747E+0
-8.332581E+0
-7.598692E+0
-5.947440E+0
-5.580496E+0
-6.681330E+0
-7.965636E+0
-8.516054E+0
-9.066471E+0
-9.249941E+0
-8.699526E+0
-7.965636E+0
-7.598692E+0
-7.415219E+0
-7.231747E+0
-7.231747E+0
-7.598692E+0
-7.965636E+0
-8.332581E+0
-7.965636E+0
-7.598692E+0
-7.598692E+0
-7.782164E+0
-7.598692E+0
-7.048274E+0
-6.497857E+0
-6.497857E+0
-7.048274E+0
-7.782164E+0
-8.149109E+0
-8.149109E+0
-7.965636E+0
-7.415219E+0
-7.048274E+0
-7.231747E+0
-7.598692E+0
-7.598692E+0
-7.231747E+0
-7.048274E+0
-7.048274E+0
-7.415219E+0
-7.415219E+0
-7.231747E+0
-7.231747E+0
-7.415219E+0
-7.415219E+0
-7.231747E+0
-7.048274E+0
-7.048274E+0
-7.048274E+0
-6.681330E+0
-6.314385E+0
-6.497857E+0
-6.681330E+0
-6.681330E+0
-6.497857E+0
-6.130912E+0
-6.130912E+0
-6.314385E+0
-6.497857E+0
-6.314385E+0
-6.314385E+0
-6.130912E+0
-5.763968E+0
-5.213550E+0
-5.213550E+0
-5.947440E+0
-6.314385E+0
-6.130912E+0
-5.580496E+0
-5.213550E+0
-5.213550E+0
-5.397023E+0
-5.213550E+0
-4.846606E+0
-4.663134E+0
-4.663134E+0
-4.663134E+0
-4.479662E+0
-4.112716E+0
-4.112716E+0
-4.663134E+0
-4.846606E+0
-4.663134E+0
-4.112716E+0
-3.378827E+0
-3.195355E+0
-3.195355E+0
-3.562300E+0
-3.745771E+0
-3.745771E+0
-3.378827E+0
-3.378827E+0
-3.562300E+0
-3.745771E+0
-2.277993E+0
8.410374E-1
2.859233E+0
6.575650E-1
-6.497857E+0
-1.273592E+1
-1.035078E+1
-9.936858E-1
5.794792E+0
4.327012E+0
-1.911048E+0
-5.763968E+0
-5.580496E+0
-3.929243E+0
-3.195355E+0
-3.378827E+0
-3.562300E+0
-3.195355E+0
-2.644938E+0
-2.461465E+0
-2.644938E+0
-3.011882E+0
-2.644938E+0
-2.277993E+0
-1.911048E+0
-1.727576E+0
-1.727576E+0
-1.727576E+0
-1.360631E+0
-1.177158E+0
-1.360631E+0
-1.911048E+0
-2.277993E+0
-2.461465E+0
-2.277993E+0
-3.929243E+0
-8.149109E+0
-1.053425E+1
-7.048274E+0
1.071477E-1
5.427846E+0
6.528681E+0
4.143540E+0
1.391454E+0
-1.177158E+0
-2.828409E+0
-2.461465E+0
-6.267419E-1
-1.360631E+0
-4.112716E+0
-4.846606E+0
-9.936858E-1
4.510485E+0
5.978263E+0
2.125344E+0
-3.378827E+0
-9.066471E+0
-1.310286E+1
-1.181856E+1
-4.846606E+0
2.675761E+0
7.262570E+0
8.363404E+0
6.161736E+0
1.391454E+0
-3.378827E+0
-5.580496E+0
-5.030078E+0
-3.929243E+0
-3.745771E+0
-3.745771E+0
-3.378827E+0
-2.644938E+0
-2.094520E+0
-1.911048E+0
-2.277993E+0
-2.461465E+0
-2.461465E+0
-2.277993E+0
-2.277993E+0
-2.461465E+0
-2.828409E+0
-2.644938E+0
-2.461465E+0
-2.461465E+0
-2.277993E+0
-2.277993E+0
-2.094520E+0
-2.277993E+0
-2.644938E+0
-3.011882E+0
-3.195355E+0
-3.011882E+0
-3.011882E+0
-3.195355E+0
-3.378827E+0
-3.562300E+0
-3.562300E+0
-3.195355E+0
-3.378827E+0
-6.497857E+0
-1.053425E+1
-7.598692E+0
1.391454E+0
6.712153E+0
3.776596E+0
-3.011882E+0
-7.048274E+0
-6.681330E+0
-5.030078E+0
-4.663134E+0
-4.846606E+0
-4.846606E+0
-4.479662E+0
-4.296189E+0
-4.296189E+0
-4.112716E+0
-3.745771E+0
-3.378827E+0
-3.195355E+0
-3.195355E+0
-3.562300E+0
-3.929243E+0
-4.112716E+0
-4.112716E+0
-4.112716E+0
-4.296189E+0
-4.663134E+0
-5.213550E+0
-5.580496E+0
-5.397023E+0
-5.213550E+0
-4.846606E+0
-4.846606E+0
-4.846606E+0
-4.479662E+0
-4.112716E+0
-4.112716E+0
-4.296189E+0
-4.846606E+0
-5.030078E+0
-4.846606E+0
-5.030078E+0
-5.213550E+0
-5.213550E+0
-5.030078E+0
-5.213550E+0
-5.397023E+0
-5.213550E+0
-4.479662E+0
-4.112716E+0
-4.296189E+0
-4.663134E+0
-5.030078E+0
-5.213550E+0
-5.213550E+0
-5.030078E+0
-4.846606E+0
-4.663134E+0
-4.663134E+0
-5.213550E+0
-5.580496E+0
-5.580496E+0
-5.580496E+0
-5.947440E+0
-5.947440E+0
-5.580496E+0
-5.763968E+0
-7.965636E+0
-1.035078E+1
-9.249941E+0
-4.479662E+0
-2.597971E-1
1.071477E-1
-2.094520E+0
-4.663134E+0
-6.130912E+0
-6.497857E+0
-5.947440E+0
-5.580496E+0
-5.763968E+0
-6.314385E+0
-6.864801E+0
-6.681330E+0
-6.314385E+0
-5.947440E+0
-5.580496E+0
-5.763968E+0
-6.130912E+0
-6.314385E+0
-6.130912E+0
-5.947440E+0
-5.947440E+0
-5.947440E+0
-5.580496E+0
-5.397023E+0
-5.763968E+0
-7.415219E+0
-9.066471E+0
-8.699526E+0
-6.497857E+0
-5.213550E+0
-5.947440E+0
-7.415219E+0
-8.332581E+0
-8.149109E+0
-7.782164E+0
-7.415219E+0
-7.598692E+0
-7.415219E+0
-7.048274E+0
-6.864801E+0
-6.681330E+0
-6.681330E+0
-6.864801E+0
-7.048274E+0
-7.598692E+0
-7.965636E+0
-7.965636E+0
-7.782164E+0
-8.149109E+0
-8.699526E+0
-9.249941E+0
-9.433414E+0
-9.249941E+0
-9.433414E+0
-1.035078E+1
-1.181856E+1
-1.255245E+1
-1.163508E+1
-9.616886E+0
-7.965636E+0
-7.782164E+0
-8.699526E+0
-9.433414E+0
-9.800359E+0
-1.016730E+1
-1.053425E+1
-1.071772E+1
-1.090120E+1
-1.090120E+1
-1.163508E+1
-1.255245E+1
-1.291939E+1
-1.200203E+1
-1.090120E+1
-1.090120E+1
-1.200203E+1
-1.291939E+1
-1.310286E+1
-1.255245E+1
-1.163508E+1
-1.090120E+1
-1.090120E+1
-1.200203E+1
-1.365328E+1
-1.438717E+1
-1.383675E+1
-1.273592E+1
-1.181856E+1
-1.181856E+1
-1.255245E+1
-1.346981E+1
-1.383675E+1
-1.346981E+1
-1.291939E+1
-1.291939E+1
-1.346981E+1
-1.420370E+1
-1.457064E+1
-1.475411E+1
-1.512106E+1
-1.567148E+1
-1.603842E+1
-1.622189E+1
-1.603842E+1
-1.622189E+1
-1.658884E+1
-1.750620E+1
-1.824009E+1
-1.860704E+1
-1.860704E+1
-1.860704E+1
-1.879051E+1
-1.915745E+1
-1.970787E+1
-2.025829E+1
-2.135912E+1
-2.245995E+1
-2.319384E+1
-2.337731E+1
-2.337731E+1
-2.356079E+1
-2.411120E+1
-2.447815E+1
-2.411120E+1
-2.356079E+1
-2.356079E+1
-2.429468E+1
-2.447815E+1
-2.411120E+1
-2.356079E+1
-2.337731E+1
-2.356079E+1
-2.374426E+1
-2.374426E+1
-2.392773E+1
-2.392773E+1
-2.392773E+1
-2.374426E+1
-2.411120E+1
-2.484509E+1
-2.557899E+1
-2.612940E+1
-2.631287E+1
-2.667982E+1
-2.723024E+1
-2.796412E+1
-2.814760E+1
-2.796412E+1
-2.814760E+1
-2.906496E+1
-2.961538E+1
-2.961538E+1
-2.961538E+1
-3.034926E+1
-3.089969E+1
-3.089969E+1
-3.126663E+1
-3.236746E+1
-3.365177E+1
-3.438566E+1
-3.493607E+1
-3.493607E+1
-3.456913E+1
-3.438566E+1
-3.456913E+1
-3.493607E+1
-3.530302E+1
-3.530302E+1
-3.511955E+1
-3.493607E+1
-3.548649E+1
-3.640385E+1
-3.750469E+1
-3.805510E+1
-3.823858E+1
-3.805510E+1
-3.823858E+1
-3.915594E+1
-4.044024E+1
-4.135761E+1
-4.172455E+1
-4.190803E+1
-4.209150E+1
-4.264192E+1
-4.374275E+1
-4.410969E+1
-4.355928E+1
-4.337580E+1
-4.429317E+1
-4.631136E+1
-4.741219E+1
-4.741219E+1
-4.741219E+1
-4.814608E+1
-4.924692E+1
-5.016428E+1
-5.071470E+1
-5.089817E+1
-5.126511E+1
-5.218248E+1
-5.346678E+1
-5.456762E+1
-5.548498E+1
-5.621887E+1
-5.695276E+1
-5.768665E+1
-5.823707E+1
-5.805359E+1
-5.787012E+1
-5.878748E+1
-6.117262E+1
-6.264040E+1
-6.245693E+1
-6.172304E+1
-6.190651E+1
-6.300734E+1
-6.447512E+1
-6.575943E+1
-6.649332E+1
-6.722721E+1
-6.759415E+1
-6.741068E+1
-6.686026E+1
-6.796110E+1
-7.108013E+1
-7.401568E+1
-7.383221E+1
-7.218096E+1
-7.163055E+1
-7.346527E+1
-7.640082E+1
-7.841902E+1
-7.860249E+1
-7.750166E+1
-7.713471E+1
-7.805208E+1
-8.025374E+1
-8.282235E+1
-8.392319E+1
-8.318930E+1
-8.208847E+1
-8.245541E+1
-8.429013E+1
-8.539097E+1
-8.502402E+1
-8.355624E+1
-8.355624E+1
-8.630833E+1
-9.071167E+1
-9.419765E+1
-9.456459E+1
-9.236292E+1
-9.107861E+1
-9.199598E+1
-9.346376E+1
-9.309681E+1
-9.254640E+1
-9.419765E+1
-9.805057E+1
-1.015365E+2
-1.033713E+2
-1.044721E+2
-1.057564E+2
-1.074077E+2
-1.094259E+2
-1.110771E+2
-1.118110E+2
-1.116275E+2
-1.116275E+2
-1.125449E+2
-1.143796E+2
-1.163978E+2
-1.180491E+2
-1.185995E+2
-1.185995E+2
-1.215350E+2
-1.261218E+2
-1.283235E+2
-1.275896E+2
-1.261218E+2
-1.252045E+2
-1.241036E+2
-1.242871E+2
-1.263053E+2
-1.294244E+2
-1.319930E+2
-1.336442E+2
-1.347451E+2
-1.360294E+2
-1.385980E+2
-1.411666E+2
-1.424509E+2
-1.409831E+2
-1.374971E+2
-1.378641E+2
-1.437352E+2
-1.501567E+2
-1.519914E+2
-1.501567E+2
-1.485055E+2
-1.503402E+2
-1.543766E+2
-1.569452E+2
-1.573121E+2
-1.571287E+2
-1.585964E+2
-1.611651E+2
-1.637337E+2
-1.644676E+2
-1.637337E+2
-1.637337E+2
-1.677701E+2
-1.751090E+2
-1.802462E+2
-1.798792E+2
-1.765767E+2
-1.743751E+2
-1.751090E+2
-1.782280E+2
-1.833652E+2
-1.888694E+2
-1.927223E+2
-1.938231E+2
-1.932727E+2
-1.936397E+2
-1.943736E+2
-1.958413E+2
-1.993273E+2
-2.026298E+2
-2.031802E+2
-2.013455E+2
-2.009786E+2
-2.055654E+2
-2.116200E+2
-2.138216E+2
-2.121704E+2
-2.118034E+2
-2.145555E+2
-2.180415E+2
-2.207936E+2
-2.229953E+2
-2.250134E+2
-2.255639E+2
-2.261143E+2
-2.294168E+2
-2.332697E+2
-2.347375E+2
-2.336367E+2
-2.338201E+2
-2.365722E+2
-2.396912E+2
-2.422598E+2
-2.444615E+2
-2.468467E+2
-2.484979E+2
-2.492318E+2
-2.499657E+2
-2.518004E+2
-2.541856E+2
-2.558368E+2
-2.565707E+2
-2.569376E+2
-2.580385E+2
-2.604236E+2
-2.631757E+2
-2.653774E+2
-2.666617E+2
-2.679460E+2
-2.694137E+2
-2.712485E+2
-2.740006E+2
-2.763857E+2
-2.778535E+2
-2.780370E+2
-2.789543E+2
-2.811560E+2
-2.839081E+2
-2.855593E+2
-2.861098E+2
-2.868436E+2
-2.884949E+2
-2.908800E+2
-2.932652E+2
-2.958338E+2
-2.987693E+2
-3.011545E+2
-3.017049E+2
-3.011545E+2
-3.009710E+2
-3.017049E+2
-3.026223E+2
-3.035396E+2
-3.055578E+2
-3.095942E+2
-3.145480E+2
-3.185844E+2
-3.198687E+2
-3.173000E+2
-3.125297E+2
-3.099611E+2
-3.114289E+2
-3.145480E+2
-3.161992E+2
-3.165662E+2
-3.167496E+2
-3.174835E+2
-3.187678E+2
-3.193182E+2
-3.200521E+2
-3.218869E+2
-3.246389E+2
-3.253728E+2
-3.239051E+2
-3.224373E+2
-3.213365E+2
-3.220703E+2
-3.262902E+2
-3.295927E+2
-3.279414E+2
-3.240885E+2
-3.222538E+2
-3.233546E+2
-3.250059E+2
-3.248224E+2
-3.218869E+2
-3.178504E+2
-3.182174E+2
-3.242720E+2
-3.325283E+2
-3.387663E+2
-3.418853E+2
-3.439035E+2
-3.448209E+2
-3.426192E+2
-3.389498E+2
-3.372985E+2
-3.395002E+2
-3.435366E+2
-3.468391E+2
-3.486738E+2
-3.494077E+2
-3.503251E+2
-3.510590E+2
-3.506920E+2
-3.494077E+2
-3.495912E+2
-3.527102E+2
-3.572970E+2
-3.604160E+2
-3.607830E+2
-3.596821E+2
-3.594987E+2
-3.609664E+2
-3.633516E+2
-3.655533E+2
-3.673880E+2
-3.686723E+2
-3.695897E+2
-3.714244E+2
-3.741765E+2
-3.776625E+2
-3.805980E+2
-3.816988E+2
-3.809650E+2
-3.800476E+2
-3.805980E+2
-3.835336E+2
-3.870195E+2
-3.894047E+2
-3.906890E+2
-3.912394E+2
-3.917898E+2
-3.932576E+2
-3.960097E+2
-3.993122E+2
-4.016973E+2
-4.027982E+2
-4.035320E+2
-4.044494E+2
-4.053668E+2
-4.057337E+2
-4.055502E+2
-4.066511E+2
-4.094032E+2
-4.125222E+2
-4.152743E+2
-4.174759E+2
-4.191272E+2
-4.198611E+2
-4.194941E+2
-4.196776E+2
-4.220628E+2
-4.260992E+2
-4.288513E+2
-4.286678E+2
-4.268330E+2
-4.259157E+2
-4.273835E+2
-4.303190E+2
-4.334380E+2
-4.349058E+2
-4.345389E+2
-4.339885E+2
-4.349058E+2
-4.367406E+2
-4.387587E+2
-4.413274E+2
-4.446299E+2
-4.462811E+2
-4.451803E+2
-4.435290E+2
-4.440794E+2
-4.466481E+2
-4.484828E+2
-4.490332E+2
-4.492167E+2
-4.497671E+2
-4.506845E+2
-4.512349E+2
-4.512349E+2
-4.503175E+2
-4.501340E+2
-4.512349E+2
-4.530696E+2
-4.543539E+2
-4.541704E+2
-4.538035E+2
-4.539869E+2
-4.545374E+2
-4.554547E+2
-4.561886E+2
-4.565556E+2
-4.569225E+2
-4.572895E+2
-4.571060E+2
-4.567390E+2
-4.565556E+2
-4.563721E+2
-4.561886E+2
-4.556382E+2
-4.552712E+2
-4.550878E+2
-4.554547E+2
-4.560052E+2
-4.560052E+2
-4.558217E+2
-4.556382E+2
-4.563721E+2
-4.572895E+2
-4.574729E+2
-4.576564E+2
-4.578399E+2
-4.583903E+2
-4.587573E+2
-4.591242E+2
-4.596746E+2
-4.605919E+2
-4.613259E+2
-4.618762E+2
-4.627936E+2
-4.642614E+2
-4.659126E+2
-4.670135E+2
-4.675639E+2
-4.681143E+2
-4.686647E+2
-4.695821E+2
-4.710499E+2
-4.727011E+2
-4.741689E+2
-4.750862E+2
-4.758202E+2
-4.771045E+2
-4.783888E+2
-4.793061E+2
-4.802235E+2
-4.813243E+2
-4.829756E+2
-4.851773E+2
-4.877459E+2
-4.904980E+2
-4.934335E+2
-4.956352E+2
-4.972864E+2
-4.993046E+2
-5.016898E+2
-5.042584E+2
-5.066435E+2
-5.095791E+2
-5.132485E+2
-5.178353E+2
-5.224221E+2
-5.260916E+2
-5.292106E+2
-5.323297E+2
-5.363661E+2
-5.409528E+2
-5.457231E+2
-5.504934E+2
-5.554472E+2
-5.607679E+2
-5.659051E+2
-5.706754E+2
-5.756292E+2
-5.805829E+2
-5.860871E+2
-5.914078E+2
-5.961781E+2
-6.011317E+2
-6.070029E+2
-6.134244E+2
-6.200294E+2
-6.270014E+2
-6.343403E+2
-6.416792E+2
-6.482842E+2
-6.545222E+2
-6.616777E+2
-6.699339E+2
-6.787406E+2
-6.862629E+2
-6.930515E+2
-6.996564E+2
-7.068119E+2
-7.147012E+2
-7.227740E+2
-7.302963E+2
-7.378187E+2
-7.455245E+2
-7.534139E+2
-7.640553E+2
-7.767148E+2
-7.805678E+2
-7.726784E+2
-7.708437E+2
-7.853380E+2
-8.062539E+2
-8.205647E+2
-8.249681E+2
-8.247846E+2
-8.282706E+2
-8.398293E+2
-8.563418E+2
-8.667998E+2
-8.658824E+2
-8.563418E+2
-8.499203E+2
-8.620295E+2
-8.886330E+2
-9.124844E+2
-9.212911E+2
-9.176216E+2
-9.143191E+2
-9.203737E+2
-9.332168E+2
-9.431243E+2
-9.447755E+2
-9.438582E+2
-9.458764E+2
-9.511970E+2
-9.598203E+2
-9.700947E+2
-9.789013E+2
-9.893593E+2
-1.000918E+3
-1.005321E+3
-9.998173E+2
-9.926618E+2
-9.941295E+2
-1.004955E+3
-1.017614E+3
-1.024586E+3
-1.026054E+3
-1.028256E+3
-1.026604E+3
-1.017798E+3
-1.019265E+3
-1.040365E+3
-1.062932E+3
-1.068803E+3
-1.060914E+3
-1.052474E+3
-1.048988E+3
-1.049355E+3
-1.050089E+3
-1.050456E+3
-1.051373E+3
-1.053575E+3
-1.056694E+3
-1.059813E+3
-1.062014E+3
-1.062932E+3
-1.063666E+3
-1.064950E+3
-1.064033E+3
-1.061281E+3
-1.060363E+3
-1.062565E+3
-1.065317E+3
-1.065684E+3
-1.064033E+3
-1.062014E+3
-1.061831E+3
-1.062565E+3
-1.062198E+3
-1.060547E+3
-1.058345E+3
-1.058162E+3
-1.059629E+3
-1.059813E+3
-1.055960E+3
-1.048437E+3
-1.039998E+3
-1.032659E+3
-1.026421E+3
-1.020733E+3
-1.015045E+3
-1.008991E+3
-1.002202E+3
-9.955974E+2
-9.893593E+2
-9.825708E+2
-9.752320E+2
-9.677095E+2
-9.605541E+2
-9.535822E+2
-9.456929E+2
-9.372532E+2
-9.284465E+2
-9.190894E+2
-9.099158E+2
-9.011091E+2
-8.917520E+2
-8.812941E+2
-8.708361E+2
-8.609287E+2
-8.512046E+2
-8.411137E+2
-8.304723E+2
-8.190970E+2
-8.080886E+2
-7.972637E+2
-7.860720E+2
-7.737793E+2
-7.616701E+2
-7.499279E+2
-7.381856E+2
-7.257096E+2
-7.134169E+2
-7.020416E+2
-6.906663E+2
-6.776397E+2
-6.633289E+2
-6.492015E+2
-6.350741E+2
-6.213137E+2
-6.081038E+2
-5.956276E+2
-5.831515E+2
-5.692076E+2
-5.545298E+2
-5.411363E+2
-5.308619E+2
-5.222387E+2
-5.126981E+2
-5.020567E+2
-4.906814E+2
-4.785723E+2
-4.670135E+2
-4.561886E+2
-4.459142E+2
-4.352728E+2
-4.242644E+2
-4.128892E+2
-4.022478E+2
-3.921568E+2
-3.826162E+2
-3.730756E+2
-3.640855E+2
-3.554623E+2
-3.466556E+2
-3.380324E+2
-3.294092E+2
-3.185844E+2
-3.029892E+2
-2.798717E+2
-2.510665E+2
-2.220779E+2
-1.974926E+2
-1.784115E+2
-1.637337E+2
-1.514410E+2
-1.406162E+2
-1.299748E+2
-1.200673E+2
-1.127284E+2
-1.079581E+2
-1.064903E+2
-1.079581E+2
-1.061234E+2
-9.933487E+1
-8.997778E+1
-7.860249E+1
-6.667680E+1
-5.878748E+1
-5.548498E+1
-5.053122E+1
-3.622038E+1
-1.402022E+1
9.647710E+0
3.019662E+1
4.634218E+1
5.606622E+1
6.212081E+1
6.890929E+1
7.844985E+1
9.019208E+1
1.017508E+2
1.109245E+2
1.175295E+2
1.226667E+2
1.267031E+2
1.305560E+2
1.342254E+2
1.389957E+2
1.452338E+2
1.527562E+2
1.610124E+2
1.694522E+2
1.777084E+2
1.855977E+2
1.934870E+2
2.026606E+2
2.140359E+2
2.265120E+2
2.384377E+2
2.487122E+2
2.580693E+2
2.679768E+2
2.795355E+2
2.910943E+2
2.993506E+2
3.046713E+2
3.094415E+2
3.147622E+2
3.198995E+2
3.228350E+2
3.244863E+2
3.283392E+2
3.351277E+2
3.433840E+2
3.512733E+2
3.580617E+2
3.639329E+2
3.701709E+2
3.769594E+2
3.841148E+2
3.905363E+2
3.945727E+2
3.967744E+2
3.986091E+2
4.020951E+2
4.083332E+2
4.162225E+2
4.246622E+2
4.338358E+2
4.463119E+2
4.626410E+2
4.809882E+2
4.980511E+2
5.116281E+2
5.231869E+2
5.347456E+2
5.461209E+2
5.523589E+2
5.508912E+2
5.492399E+2
5.584136E+2
5.787790E+2
5.995113E+2
6.101527E+2
6.112536E+2
6.097858E+2
6.099693E+2
6.107032E+2
6.103362E+2
6.099693E+2
6.127214E+2
6.200603E+2
6.288670E+2
6.391414E+2
6.516175E+2
6.629928E+2
6.706986E+2
6.778541E+2
6.875781E+2
7.000542E+2
7.141815E+2
7.286759E+2
7.440876E+2
7.629852E+2
7.840846E+2
8.040830E+2
8.204121E+2
8.336220E+2
8.462817E+2
8.600422E+2
8.752703E+2
8.912324E+2
9.066441E+2
9.200376E+2
9.304955E+2
9.400361E+2
9.515948E+2
9.648049E+2
9.774644E+2
9.884728E+2
9.983803E+2
1.008838E+3
1.019480E+3
1.029571E+3
1.038928E+3
1.047367E+3
1.055440E+3
1.064797E+3
1.074521E+3
1.084245E+3
1.095437E+3
1.107546E+3
1.116536E+3
1.122775E+3
1.132132E+3
1.147360E+3
1.161854E+3
1.169377E+3
1.176348E+3
1.191577E+3
1.209007E+3
1.219465E+3
1.226253E+3
1.237445E+3
1.253040E+3
1.267901E+3
1.280561E+3
1.292486E+3
1.304963E+3
1.317255E+3
1.329181E+3
1.341841E+3
1.355418E+3
1.367527E+3
1.377801E+3
1.389727E+3
1.403854E+3
1.417248E+3
1.428256E+3
1.437246E+3
1.448622E+3
1.464767E+3
1.485866E+3
1.509167E+3
1.528432E+3
1.538706E+3
1.542926E+3
1.548063E+3
1.557421E+3
1.569346E+3
1.581639E+3
1.593748E+3
1.605307E+3
1.614847E+3
1.622186E+3
1.629158E+3
1.637598E+3
1.646221E+3
1.654477E+3
1.663101E+3
1.674109E+3
1.688603E+3
1.705116E+3
1.721812E+3
1.737590E+3
1.752085E+3
1.766029E+3
1.779422E+3
1.791898E+3
1.802723E+3
1.812447E+3
1.822171E+3
1.833363E+3
1.845656E+3
1.857765E+3
1.869140E+3
1.880149E+3
1.891707E+3
1.904183E+3
1.916660E+3
1.930787E+3
1.946932E+3
1.961243E+3
1.973169E+3
1.984361E+3
1.996103E+3
2.008946E+3
2.021606E+3
2.032614E+3
2.042521E+3
2.052062E+3
2.061419E+3
2.073345E+3
2.087839E+3
2.099581E+3
2.112791E+3
2.132790E+3
2.154990E+3
2.172603E+3
2.185997E+3
2.199023E+3
2.214068E+3
2.230948E+3
2.249295E+3
2.268376E+3
2.286723E+3
2.305070E+3
2.324885E+3
2.345801E+3
2.366167E+3
2.385615E+3
2.405246E+3
2.425612E+3
2.447078E+3
2.469278E+3
2.492763E+3
2.520100E+3
2.548905E+3
2.570922E+3
2.585599E+3
2.600461E+3
2.620826E+3
2.645045E+3
2.669630E+3
2.692747E+3
2.713847E+3
2.732561E+3
2.750174E+3
2.768155E+3
2.786135E+3
2.801363E+3
2.812188E+3
2.822646E+3
2.836590E+3
2.852919E+3
2.868514E+3
2.882274E+3
2.892916E+3
2.897319E+3
2.896402E+3
2.893283E+3
2.891081E+3
2.891081E+3
2.891081E+3
2.888879E+3
2.883925E+3
2.876403E+3
2.866496E+3
2.854570E+3
2.840993E+3
2.826315E+3
2.810537E+3
2.793657E+3
2.775310E+3
2.754945E+3
2.732928E+3
2.709444E+3
2.683757E+3
2.656420E+3
2.628165E+3
2.599543E+3
2.571289E+3
2.543401E+3
2.515330E+3
2.486341E+3
2.456619E+3
2.428180E+3
2.402861E+3
2.379377E+3
2.355525E+3
2.330390E+3
2.304887E+3
2.281402E+3
2.260670E+3
2.241406E+3
2.221774E+3
2.200858E+3
2.179759E+3
2.160494E+3
2.143982E+3
2.129854E+3
2.116277E+3
2.101966E+3
2.085821E+3
2.070042E+3
2.056465E+3
2.045090E+3
2.033531E+3
2.020688E+3
2.008029E+3
1.996470E+3
1.985645E+3
1.975371E+3
1.965096E+3
1.954638E+3
1.946749E+3
1.941061E+3
1.932071E+3
1.919045E+3
1.908770E+3
1.908220E+3
1.913907E+3
1.911522E+3
1.896844E+3
1.879965E+3
1.870608E+3
1.868957E+3
1.867672E+3
1.862535E+3
1.855013E+3
1.848041E+3
1.843454E+3
1.840518E+3
1.837950E+3
1.834831E+3
1.830427E+3
1.825474E+3
1.821437E+3
1.818318E+3
1.814098E+3
1.808411E+3
1.803824E+3
1.803824E+3
1.806026E+3
1.805108E+3
1.799421E+3
1.791715E+3
1.785660E+3
1.781991E+3
1.780340E+3
1.779422E+3
1.778321E+3
1.776670E+3
1.774652E+3
1.773001E+3
1.771900E+3
1.771166E+3
1.770432E+3
1.769515E+3
1.768597E+3
1.767680E+3
1.766763E+3
1.766212E+3
1.765845E+3
1.765478E+3
1.765295E+3
1.765478E+3
1.766763E+3
1.770249E+3
1.777955E+3
1.789330E+3
1.801989E+3
1.814098E+3
1.823639E+3
1.828960E+3
1.830244E+3
1.828042E+3
1.824556E+3
1.825107E+3
1.832813E+3
1.846023E+3
1.860700E+3
1.875745E+3
1.899780E+3
1.938126E+3
1.982526E+3
2.024358E+3
2.063804E+3
2.105819E+3
2.149669E+3
2.186731E+3
2.210949E+3
2.227645E+3
2.248561E+3
2.292961E+3
2.359929E+3
2.396990E+3
2.358644E+3
2.281770E+3
2.246543E+3
2.281586E+3
2.323968E+3
2.283971E+3
2.165264E+3
2.086555E+3
2.158843E+3
2.356809E+3
2.531659E+3
2.565051E+3
2.486525E+3
2.421208E+3
2.460471E+3
2.594773E+3
2.739349E+3
2.830168E+3
2.869798E+3
2.891632E+3
2.915116E+3
2.944104E+3
2.987771E+3
3.047033E+3
3.109597E+3
3.171060E+3
3.240596E+3
3.323892E+3
3.403703E+3
3.462965E+3
3.514704E+3
3.584607E+3
3.684416E+3
3.800554E+3
3.910454E+3
4.006960E+3
4.096861E+3
4.187864E+3
4.279967E+3
4.367666E+3
4.444174E+3
4.504354E+3
4.547836E+3
4.577009E+3
4.594989E+3
4.606915E+3
4.617373E+3
4.623978E+3
4.619574E+3
4.600310E+3
4.570771E+3
4.536828E+3
4.498849E+3
4.448945E+3
4.379592E+3
4.287856E+3
4.179057E+3
4.073377E+3
3.998337E+3
3.961092E+3
3.934489E+3
3.877612E+3
3.769730E+3
3.626805E+3
3.488651E+3
3.373797E+3
3.272887E+3
3.171977E+3
3.067215E+3
2.962819E+3
2.857322E+3
2.750908E+3
2.652567E+3
2.566702E+3
2.481387E+3
2.387633E+3
2.300484E+3
2.231498E+3
2.173704E+3
2.114076E+3
2.049126E+3
1.984728E+3
1.926934E+3
1.875195E+3
1.832813E+3
1.807860E+3
1.796302E+3
1.784376E+3
1.762910E+3
1.733738E+3
1.704932E+3
1.681998E+3
1.666036E+3
1.646588E+3
1.589712E+3
1.485316E+3
1.376333E+3
1.329548E+3
1.382388E+3
1.497058E+3
1.593565E+3
1.628058E+3
1.619618E+3
1.602738E+3
1.592097E+3
1.588427E+3
1.582740E+3
1.569530E+3
1.551917E+3
1.540358E+3
1.547880E+3
1.568796E+3
1.586226E+3
1.597051E+3
1.607325E+3
1.616132E+3
1.615948E+3
1.605674E+3
1.595033E+3
1.593198E+3
1.596133E+3
1.592647E+3
1.578520E+3
1.559439E+3
1.542926E+3
1.531735E+3
1.520726E+3
1.506232E+3
1.486417E+3
1.458529E+3
1.428806E+3
1.405322E+3
1.387158E+3
1.368995E+3
1.348079E+3
1.325879E+3
1.304229E+3
1.282762E+3
1.260012E+3
1.236711E+3
1.214511E+3
1.193595E+3
1.171762E+3
1.148094E+3
1.122408E+3
1.095254E+3
1.067733E+3
1.041863E+3
1.020397E+3
1.004251E+3
9.917753E+2
9.794827E+2
9.642544E+2
9.455403E+2
9.251748E+2
9.053598E+2
8.884804E+2
8.756372E+2
8.648124E+2
8.534371E+2
8.402271E+2
8.273841E+2
8.167427E+2
8.084864E+2
8.002302E+2
7.905061E+2
7.796813E+2
7.699572E+2
7.622513E+2
7.561967E+2
7.503256E+2
7.431702E+2
7.352809E+2
7.275751E+2
7.207866E+2
7.149155E+2
7.101452E+2
7.055584E+2
7.011551E+2
6.971186E+2
6.930823E+2
6.892294E+2
6.853764E+2
6.815235E+2
6.780375E+2
6.745516E+2
6.708821E+2
6.670292E+2
6.631763E+2
6.598737E+2
6.574886E+2
6.552870E+2
6.534522E+2
6.514341E+2
6.488654E+2
6.461133E+2
6.446456E+2
6.444621E+2
6.450126E+2
6.455630E+2
6.459299E+2
6.472142E+2
6.492323E+2
6.518010E+2
6.547365E+2
6.580390E+2
6.617085E+2
6.653779E+2
6.684970E+2
6.712490E+2
6.740011E+2
6.769368E+2
6.802392E+2
6.837252E+2
6.881285E+2
6.930823E+2
6.978526E+2
7.018889E+2
7.050080E+2
7.072097E+2
7.090443E+2
7.106956E+2
7.128973E+2
7.158328E+2
7.204197E+2
7.262908E+2
7.319784E+2
7.358313E+2
7.389504E+2
7.429867E+2
7.481239E+2
7.534447E+2
7.580315E+2
7.620679E+2
7.664712E+2
7.721588E+2
7.776630E+2
7.820664E+2
7.853689E+2
7.890383E+2
7.936251E+2
7.982119E+2
8.018814E+2
8.051839E+2
8.086699E+2
8.127062E+2
8.167427E+2
8.202286E+2
8.231642E+2
8.266501E+2
8.305031E+2
8.339890E+2
8.367411E+2
8.380255E+2
8.363742E+2
8.319708E+2
8.268336E+2
8.226138E+2
8.204121E+2
8.205955E+2
8.226138E+2
8.244485E+2
8.259162E+2
8.272005E+2
8.279344E+2
8.273841E+2
8.248154E+2
8.205955E+2
8.158253E+2
8.106880E+2
8.053674E+2
8.005971E+2
7.971111E+2
7.963772E+2
7.989458E+2
8.044500E+2
8.106880E+2
8.165591E+2
8.187609E+2
8.158253E+2
8.084864E+2
8.000466E+2
7.954599E+2
7.996797E+2
8.103211E+2
8.283014E+2
8.761877E+2
9.703090E+2
1.086814E+3
1.178550E+3
1.209557E+3
1.176716E+3
1.110115E+3
1.050303E+3
1.021498E+3
1.018195E+3
1.018929E+3
1.010490E+3
9.954447E+2
9.822347E+2
9.752628E+2
9.719603E+2
9.651718E+2
9.539800E+2
9.481089E+2
9.561817E+2
9.737949E+2
9.864546E+2
9.824182E+2
9.629701E+2
9.400361E+2
9.248079E+2
9.222392E+2
9.325137E+2
9.548973E+2
9.862711E+2
1.018195E+3
1.040029E+3
1.047734E+3
1.045900E+3
1.043331E+3
1.046267E+3
1.054706E+3
1.066632E+3
1.080759E+3
1.095437E+3
1.108647E+3
1.118922E+3
1.125894E+3
1.129930E+3
1.131765E+3
1.131948E+3
1.132132E+3
1.133966E+3
1.137636E+3
1.141672E+3
1.145525E+3
1.149561E+3
1.154882E+3
1.161671E+3
1.169743E+3
1.178183E+3
1.187173E+3
1.196163E+3
1.202585E+3
1.205154E+3
1.204236E+3
1.203135E+3
1.204420E+3
1.208273E+3
1.213593E+3
1.218731E+3
1.223134E+3
1.226436E+3
1.228455E+3
1.229739E+3
1.230656E+3
1.231023E+3
1.231023E+3
1.231757E+3
1.234326E+3
1.237628E+3
1.241665E+3
1.248086E+3
1.255242E+3
1.258911E+3
1.256342E+3
1.252857E+3
1.256342E+3
1.266066E+3
1.274323E+3
1.277075E+3
1.275607E+3
1.273956E+3
1.273772E+3
1.275057E+3
1.277258E+3
1.279827E+3
1.281478E+3
1.281662E+3
1.281111E+3
1.280744E+3
1.280561E+3
1.279827E+3
1.278910E+3
1.277625E+3
1.276524E+3
1.276157E+3
1.276157E+3
1.275974E+3
1.275791E+3
1.275424E+3
1.275057E+3
1.273956E+3
1.272121E+3
1.270103E+3
1.268085E+3
1.265700E+3
1.263314E+3
1.261113E+3
1.259095E+3
1.257076E+3
1.255058E+3
1.253040E+3
1.251389E+3
1.249187E+3
1.246435E+3
1.243499E+3
1.240380E+3
1.236894E+3
1.233041E+3
1.229005E+3
1.225152E+3
1.221666E+3
1.218364E+3
1.214511E+3
1.209924E+3
1.205337E+3
1.201484E+3
1.197081E+3
1.191393E+3
1.185339E+3
1.180018E+3
1.175248E+3
1.170294E+3
1.164423E+3
1.158001E+3
1.152314E+3
1.146993E+3
1.142039E+3
1.136718E+3
1.130847E+3
1.124976E+3
1.118738E+3
1.111583E+3
1.103510E+3
1.095437E+3
1.087548E+3
1.080026E+3
1.072870E+3
1.065898E+3
1.059293E+3
1.052872E+3
1.045716E+3
1.038010E+3
1.030121E+3
1.022232E+3
1.013609E+3
1.004068E+3
9.943439E+2
9.853538E+2
9.769140E+2
9.686577E+2
9.596676E+2
9.503105E+2
9.409534E+2
9.315963E+2
9.224227E+2
9.139829E+2
9.055433E+2
8.960027E+2
8.857282E+2
8.756372E+2
8.662801E+2
8.571066E+2
8.477495E+2
8.376585E+2
8.275675E+2
8.172931E+2
8.070186E+2
7.969276E+2
7.866532E+2
7.763787E+2
7.657373E+2
7.550959E+2
7.446380E+2
7.347305E+2
7.246395E+2
7.139981E+2
7.026228E+2
6.910641E+2
6.796888E+2
6.683135E+2
6.565713E+2
6.442787E+2
6.314355E+2
6.189594E+2
6.075842E+2
5.974932E+2
5.872187E+2
5.760269E+2
5.641012E+2
5.521755E+2
5.404332E+2
5.288745E+2
5.167653E+2
5.042892E+2
4.921800E+2
4.808047E+2
4.697964E+2
4.580542E+2
4.455781E+2
4.325515E+2
4.198919E+2
4.079662E+2
3.964075E+2
3.844817E+2
3.720056E+2
3.600799E+2
3.490716E+2
3.387971E+2
3.277888E+2
3.154962E+2
3.032035E+2
2.916448E+2
2.804529E+2
2.688942E+2
2.573354E+2
2.459601E+2
2.344014E+2
2.226591E+2
2.114673E+2
2.006425E+2
1.898176E+2
1.784423E+2
1.668835E+2
1.560587E+2
1.457842E+2
1.360602E+2
1.261527E+2
1.160617E+2
1.056038E+2
9.496237E+1
8.450443E+1
7.404652E+1
6.395553E+1
5.441497E+1
4.487440E+1
3.551732E+1
2.634370E+1
1.717008E+1
7.629515E+0
-1.727576E+0
-1.053425E+1
-1.897398E+1
-2.759718E+1
-3.658733E+1
-4.557747E+1
-5.401720E+1
-6.190651E+1
-6.979582E+1
-7.768513E+1
-8.557444E+1
-9.309681E+1
-1.006192E+2
-1.074077E+2
-1.132788E+2
-1.180491E+2
-1.222689E+2
-1.255714E+2
-1.285070E+2
-1.312591E+2
-1.343781E+2
-1.380475E+2
-1.415335E+2
-1.444691E+2
-1.474046E+2
-1.505237E+2
-1.534592E+2
-1.562113E+2
-1.585964E+2
-1.611651E+2
-1.646510E+2
-1.686874E+2
-1.725403E+2
-1.741916E+2
-1.741916E+2
-1.743751E+2
-1.771272E+2
-1.824479E+2
-1.886859E+2
-1.952909E+2
-2.035472E+2
-2.145555E+2
-2.281325E+2
-2.448285E+2
-2.617079E+2
-2.734502E+2
-2.763857E+2
-2.725328E+2
-2.653774E+2
-2.562037E+2
-2.453789E+2
-2.345540E+2
-2.275821E+2
-2.261143E+2
-2.279490E+2
-2.286829E+2
-2.264812E+2
-2.224448E+2
-2.174911E+2
-2.118034E+2
-2.059323E+2
-2.009786E+2
-1.967587E+2
-1.934562E+2
-1.901537E+2
-1.859338E+2
-1.802462E+2
-1.740081E+2
-1.685039E+2
-1.641006E+2
-1.607981E+2
-1.580460E+2
-1.565782E+2
-1.558444E+2
-1.547435E+2
-1.523584E+2
-1.486889E+2
-1.444691E+2
-1.402492E+2
-1.352955E+2
-1.296078E+2
-1.241036E+2
-1.198838E+2
-1.167647E+2
-1.125449E+2
-1.061234E+2
-9.878445E+1
-9.217946E+1
-8.685874E+1
-8.117110E+1
-7.493305E+1
-6.851152E+1
-6.264040E+1
-5.731970E+1
-5.181553E+1
-4.502706E+1
-3.511955E+1
-2.117565E+1
-4.846606E+0
1.111549E+1
2.524286E+1
3.808593E+1
5.074552E+1
6.358859E+1
7.551429E+1
8.487138E+1
9.019208E+1
9.312764E+1
9.587972E+1
1.000996E+2
1.046864E+2
1.089063E+2
1.125757E+2
1.166121E+2
1.224832E+2
1.300056E+2
1.388123E+2
1.483528E+2
1.571595E+2
1.650488E+2
1.733051E+2
1.824787E+2
1.916523E+2
1.999086E+2
2.076144E+2
2.151368E+2
2.224757E+2
2.292641E+2
2.358691E+2
2.426576E+2
2.492626E+2
2.556841E+2
2.630231E+2
2.720132E+2
2.819207E+2
2.912778E+2
2.991671E+2
3.070564E+2
3.162300E+2
3.255871E+2
3.338434E+2
3.419161E+2
3.510898E+2
3.619147E+2
3.753082E+2
3.923711E+2
4.153051E+2
4.441103E+2
4.732824E+2
4.930974E+2
4.965834E+2
4.835568E+2
4.624575E+2
4.446607E+2
4.384226E+2
4.446607E+2
4.580542E+2
4.716311E+2
4.813552E+2
4.863089E+2
4.892445E+2
4.923635E+2
4.965834E+2
5.019041E+2
5.072247E+2
5.116281E+2
5.154810E+2
5.189670E+2
5.224530E+2
5.257555E+2
5.292414E+2
5.330944E+2
5.380481E+2
5.444697E+2
5.521755E+2
5.604318E+2
5.683211E+2
5.749261E+2
5.804303E+2
5.844666E+2
5.875857E+2
5.901542E+2
5.930898E+2
5.965758E+2
5.998783E+2
6.029974E+2
6.057494E+2
6.079511E+2
6.088685E+2
6.090519E+2
6.092354E+2
6.097858E+2
6.103362E+2
6.103362E+2
6.101527E+2
6.099693E+2
6.099693E+2
6.103362E+2
6.103362E+2
6.090519E+2
6.064833E+2
6.042816E+2
6.042816E+2
6.070337E+2
6.112536E+2
6.152900E+2
6.169412E+2
6.151065E+2
6.094189E+2
6.017131E+2
5.954750E+2
5.934568E+2
5.936402E+2
5.918056E+2
5.874022E+2
5.872187E+2
5.973097E+2
6.132718E+2
6.246471E+2
6.255644E+2
6.174917E+2
6.040982E+2
5.881361E+2
5.705227E+2
5.534598E+2
5.415341E+2
5.389655E+2
5.448366E+2
5.541937E+2
5.613491E+2
5.639178E+2
5.641012E+2
5.648351E+2
5.672202E+2
5.692384E+2
5.674037E+2
5.604318E+2
5.492399E+2
5.382316E+2
5.305257E+2
5.264893E+2
5.241042E+2
5.217191E+2
5.193340E+2
5.169488E+2
5.147471E+2
5.125455E+2
5.103438E+2
5.085090E+2
5.072247E+2
5.057570E+2
5.026379E+2
4.975007E+2
4.903453E+2
4.824560E+2
4.753006E+2
4.694295E+2
4.648427E+2
4.606228E+2
4.573203E+2
4.543847E+2
4.519996E+2
4.507153E+2
4.501649E+2
4.483301E+2
4.452111E+2
4.420921E+2
4.402573E+2
4.393400E+2
4.378722E+2
4.360375E+2
4.343863E+2
4.331019E+2
4.318176E+2
4.299829E+2
4.279647E+2
4.261300E+2
4.248457E+2
4.239283E+2
4.222771E+2
4.195250E+2
4.165894E+2
4.147547E+2
4.131035E+2
4.116357E+2
4.101679E+2
4.083332E+2
4.057645E+2
4.020951E+2
3.980587E+2
3.956736E+2
3.958570E+2
3.975083E+2
3.982422E+2
3.969579E+2
3.936554E+2
3.887016E+2
3.802619E+2
3.663180E+2
3.498055E+2
3.329260E+2
3.173309E+2
3.096250E+2
3.164135E+2
3.345773E+2
3.523741E+2
3.582452E+2
3.501724E+2
3.386137E+2
3.338434E+2
3.345773E+2
3.342103E+2
3.285227E+2
3.193491E+2
3.118267E+2
3.094415E+2
3.114597E+2
3.138449E+2
3.132945E+2
3.112763E+2
3.103589E+2
3.125606E+2
3.171474E+2
3.219177E+2
3.239359E+2
3.226516E+2
3.187987E+2
3.142118E+2
3.103589E+2
3.077903E+2
3.063225E+2
3.057721E+2
3.065060E+2
3.083407E+2
3.103589E+2
3.112763E+2
3.109093E+2
3.099920E+2
3.088911E+2
3.074234E+2
3.063225E+2
3.057721E+2
3.059556E+2
3.065060E+2
3.076069E+2
3.088911E+2
3.096250E+2
3.092581E+2
3.085242E+2
3.077903E+2
3.074234E+2
3.072399E+2
3.076069E+2
3.081573E+2
3.088911E+2
3.099920E+2
3.114597E+2
3.131110E+2
3.143953E+2
3.154962E+2
3.164135E+2
3.167804E+2
3.175143E+2
3.184317E+2
3.195325E+2
3.200829E+2
3.204499E+2
3.204499E+2
3.200829E+2
3.193491E+2
3.187987E+2
3.186152E+2
3.189821E+2
3.197160E+2
3.200829E+2
3.195325E+2
3.184317E+2
3.173309E+2
3.165970E+2
3.162300E+2
3.164135E+2
3.165970E+2
3.165970E+2
3.164135E+2
3.167804E+2
3.176978E+2
3.186152E+2
3.189821E+2
3.193491E+2
3.198995E+2
3.208168E+2
3.219177E+2
3.232020E+2
3.248532E+2
3.261375E+2
3.272384E+2
3.283392E+2
3.296235E+2
3.303574E+2
3.307243E+2
3.312748E+2
3.325591E+2
3.343938E+2
3.362285E+2
3.373294E+2
3.380633E+2
3.389806E+2
3.400815E+2
3.415492E+2
3.428335E+2
3.441178E+2
3.454022E+2
3.459526E+2
3.465030E+2
3.474203E+2
3.487047E+2
3.499889E+2
3.509063E+2
3.518237E+2
3.527410E+2
3.540254E+2
3.549427E+2
3.556766E+2
3.562270E+2
3.567774E+2
3.576948E+2
3.584287E+2
3.587956E+2
3.591626E+2
3.597130E+2
3.608138E+2
3.617312E+2
3.622816E+2
3.626485E+2
3.631989E+2
3.639329E+2
3.646668E+2
3.657676E+2
3.670519E+2
3.679692E+2
3.687031E+2
3.696205E+2
3.709048E+2
3.720056E+2
3.732899E+2
3.747577E+2
3.767759E+2
3.791610E+2
3.808123E+2
3.811793E+2
3.808123E+2
3.808123E+2
3.819131E+2
3.837479E+2
3.852156E+2
3.855826E+2
3.855826E+2
3.861330E+2
3.876008E+2
3.890686E+2
3.901694E+2
3.909033E+2
3.921876E+2
3.938389E+2
3.949397E+2
3.953066E+2
3.958570E+2
3.969579E+2
3.982422E+2
3.995265E+2
4.000769E+2
4.004438E+2
4.013612E+2
4.022786E+2
4.033794E+2
4.042968E+2
4.050307E+2
4.055811E+2
4.064984E+2
4.074158E+2
4.081497E+2
4.085166E+2
4.092505E+2
4.099844E+2
4.105348E+2
4.107183E+2
4.110852E+2
4.120026E+2
4.129200E+2
4.134704E+2
4.143877E+2
4.156721E+2
4.171398E+2
4.180572E+2
4.184242E+2
4.184242E+2
4.187911E+2
4.195250E+2
4.204423E+2
4.211762E+2
4.220936E+2
4.230110E+2
4.239283E+2
4.246622E+2
4.250291E+2
4.252126E+2
4.259465E+2
4.270473E+2
4.279647E+2
4.286986E+2
4.296159E+2
4.310837E+2
4.327350E+2
4.342028E+2
4.351201E+2
4.354871E+2
4.358540E+2
4.367714E+2
4.380557E+2
4.395235E+2
4.406243E+2
4.411747E+2
4.420921E+2
4.433764E+2
4.448442E+2
4.459450E+2
4.470458E+2
4.481467E+2
4.492475E+2
4.505318E+2
4.518161E+2
4.532839E+2
4.547517E+2
4.562195E+2
4.573203E+2
4.587881E+2
4.604393E+2
4.620906E+2
4.635584E+2
4.652096E+2
4.670443E+2
4.683286E+2
4.696129E+2
4.707138E+2
4.721816E+2
4.738328E+2
4.751171E+2
4.760345E+2
4.767683E+2
4.780527E+2
4.795204E+2
4.808047E+2
4.819056E+2
4.833733E+2
4.852081E+2
4.866759E+2
4.877767E+2
4.886940E+2
4.896114E+2
4.908957E+2
4.925470E+2
4.945652E+2
4.962164E+2
4.976842E+2
4.989685E+2
5.011702E+2
5.048396E+2
5.085090E+2
5.094264E+2
5.075917E+2
5.048396E+2
5.041058E+2
5.064909E+2
5.112612E+2
5.158479E+2
5.187835E+2
5.202513E+2
5.208017E+2
5.215356E+2
5.224530E+2
5.235538E+2
5.246546E+2
5.255720E+2
5.266728E+2
5.283241E+2
5.299754E+2
5.316266E+2
5.327274E+2
5.338283E+2
5.354795E+2
5.376812E+2
5.387820E+2
5.393325E+2
5.400663E+2
5.415341E+2
5.433688E+2
5.448366E+2
5.457540E+2
5.463044E+2
5.468548E+2
5.481391E+2
5.497904E+2
5.508912E+2
5.512582E+2
5.516250E+2
5.523589E+2
5.538268E+2
5.551111E+2
5.560284E+2
5.562119E+2
5.565788E+2
5.571292E+2
5.582300E+2
5.596979E+2
5.607987E+2
5.613491E+2
5.613491E+2
5.615326E+2
5.626334E+2
5.637342E+2
5.641012E+2
5.641012E+2
5.644682E+2
5.648351E+2
5.653855E+2
5.661194E+2
5.668533E+2
5.668533E+2
5.666698E+2
5.666698E+2
5.668533E+2
5.672202E+2
5.674037E+2
5.681376E+2
5.692384E+2
5.696054E+2
5.694219E+2
5.686880E+2
5.686880E+2
5.696054E+2
5.710732E+2
5.723574E+2
5.730913E+2
5.740087E+2
5.751095E+2
5.763938E+2
5.771277E+2
5.773112E+2
5.773112E+2
5.776781E+2
5.784121E+2
5.785955E+2
5.782285E+2
5.776781E+2
5.771277E+2
5.763938E+2
5.752930E+2
5.743756E+2
5.738252E+2
5.736417E+2
5.738252E+2
5.740087E+2
5.740087E+2
5.740087E+2
5.740087E+2
5.740087E+2
5.740087E+2
5.741922E+2
5.741922E+2
5.741922E+2
5.743756E+2
5.747426E+2
5.751095E+2
5.751095E+2
5.743756E+2
5.736417E+2
5.732748E+2
5.730913E+2
5.729079E+2
5.727244E+2
5.723574E+2
5.718070E+2
5.708897E+2
5.696054E+2
5.686880E+2
5.679541E+2
5.674037E+2
5.668533E+2
5.659359E+2
5.644682E+2
5.633673E+2
5.624499E+2
5.618995E+2
5.615326E+2
5.609822E+2
5.602483E+2
5.591475E+2
5.576797E+2
5.562119E+2
5.547441E+2
5.536433E+2
5.529094E+2
5.518085E+2
5.505242E+2
5.494234E+2
5.486895E+2
5.477722E+2
5.463044E+2
5.452035E+2
5.442862E+2
5.428184E+2
5.411671E+2
5.396994E+2
5.387820E+2
5.380481E+2
5.371307E+2
5.356630E+2
5.341952E+2
5.327274E+2
5.318101E+2
5.305257E+2
5.290580E+2
5.275902E+2
5.264893E+2
5.255720E+2
5.241042E+2
5.231869E+2
5.224530E+2
5.219026E+2
5.209852E+2
5.202513E+2
5.195174E+2
5.182331E+2
5.167653E+2
5.158479E+2
5.151141E+2
5.141967E+2
5.129124E+2
5.114446E+2
5.099769E+2
5.088760E+2
5.081421E+2
5.072247E+2
5.064909E+2
5.053900E+2
5.042892E+2
5.030049E+2
5.024545E+2
5.026379E+2
5.026379E+2
5.015371E+2
4.997024E+2
4.982346E+2
4.973173E+2
4.971338E+2
4.967668E+2
4.960330E+2
4.947486E+2
4.930974E+2
4.923635E+2
4.927304E+2
4.934644E+2
4.932809E+2
4.921800E+2
4.910792E+2
4.905288E+2
4.903453E+2
4.903453E+2
4.901618E+2
4.896114E+2
4.890610E+2
4.885106E+2
4.881437E+2
4.879602E+2
4.877767E+2
4.879602E+2
4.881437E+2
4.879602E+2
4.879602E+2
4.875932E+2
4.870428E+2
4.864924E+2
4.859420E+2
4.859420E+2
4.861254E+2
4.863089E+2
4.863089E+2
4.859420E+2
4.855750E+2
4.857585E+2
4.861254E+2
4.861254E+2
4.859420E+2
4.855750E+2
4.855750E+2
4.857585E+2
4.859420E+2
4.857585E+2
4.853916E+2
4.852081E+2
4.852081E+2
4.848411E+2
4.844742E+2
4.844742E+2
4.846577E+2
4.848411E+2
4.846577E+2
4.848411E+2
4.857585E+2
4.868593E+2
4.868593E+2
4.861254E+2
4.852081E+2
4.833733E+2
4.806213E+2
4.780527E+2
4.769518E+2
4.780527E+2
4.802543E+2
4.817221E+2
4.817221E+2
4.815386E+2
4.822725E+2
4.828230E+2
4.819056E+2
4.804378E+2
4.798874E+2
4.800709E+2
4.798874E+2
4.793370E+2
4.786031E+2
4.782361E+2
4.778692E+2
4.775023E+2
4.760345E+2
4.741997E+2
4.727320E+2
4.721816E+2
4.723650E+2
4.719981E+2
4.710807E+2
4.699799E+2
4.692460E+2
4.685121E+2
4.674113E+2
4.661270E+2
4.652096E+2
4.650261E+2
4.648427E+2
4.639253E+2
4.624575E+2
4.609897E+2
4.602558E+2
4.602558E+2
4.597054E+2
4.587881E+2
4.575037E+2
4.564029E+2
4.553021E+2
4.542013E+2
4.534674E+2
4.525500E+2
4.512657E+2
4.496144E+2
4.477797E+2
4.464954E+2
4.455781E+2
4.450277E+2
4.441103E+2
4.430094E+2
4.415416E+2
4.404408E+2
4.391565E+2
4.382392E+2
4.375053E+2
4.364044E+2
4.353036E+2
4.340193E+2
4.325515E+2
4.310837E+2
4.305333E+2
4.299829E+2
4.294325E+2
4.281482E+2
4.266804E+2
4.255796E+2
4.248457E+2
4.242953E+2
4.231944E+2
4.219101E+2
4.206258E+2
4.189746E+2
4.176903E+2
4.169564E+2
4.165894E+2
4.160390E+2
4.147547E+2
4.134704E+2
4.121861E+2
4.112687E+2
4.105348E+2
4.098010E+2
4.088836E+2
4.079662E+2
4.068654E+2
4.057645E+2
4.050307E+2
4.046637E+2
4.039298E+2
4.028290E+2
4.015447E+2
4.004438E+2
3.995265E+2
3.984256E+2
3.971414E+2
3.960405E+2
3.953066E+2
3.951231E+2
3.949397E+2
3.943893E+2
3.936554E+2
3.929215E+2
3.921876E+2
3.914537E+2
3.905363E+2
3.892520E+2
3.885182E+2
3.879677E+2
3.876008E+2
3.876008E+2
3.877842E+2
3.874173E+2
3.872338E+2
3.870504E+2
3.868669E+2
3.863165E+2
3.859495E+2
3.857661E+2
3.852156E+2
3.846652E+2
3.839313E+2
3.837479E+2
3.837479E+2
3.835644E+2
3.830140E+2
3.824635E+2
3.820966E+2
3.820966E+2
3.824635E+2
3.822801E+2
3.815462E+2
3.806289E+2
3.804454E+2
3.808123E+2
3.813627E+2
3.815462E+2
3.815462E+2
3.817297E+2
3.817297E+2
3.817297E+2
3.815462E+2
3.811793E+2
3.808123E+2
3.806289E+2
3.804454E+2
3.802619E+2
3.802619E+2
3.800784E+2
3.791610E+2
3.782437E+2
3.782437E+2
3.786106E+2
3.787941E+2
3.786106E+2
3.782437E+2
3.778768E+2
3.775098E+2
3.769594E+2
3.762255E+2
3.760420E+2
3.758586E+2
3.753082E+2
3.747577E+2
3.747577E+2
3.745742E+2
3.738403E+2
3.731065E+2
3.731065E+2
3.734734E+2
3.732899E+2
3.727395E+2
3.718222E+2
3.712717E+2
3.710883E+2
3.707213E+2
3.709048E+2
3.714552E+2
3.721891E+2
3.725561E+2
3.725561E+2
3.723726E+2
3.718222E+2
3.712717E+2
3.712717E+2
3.712717E+2
3.709048E+2
3.701709E+2
3.692536E+2
3.690701E+2
3.690701E+2
3.687031E+2
3.683362E+2
3.679692E+2
3.676023E+2
3.668684E+2
3.663180E+2
3.659510E+2
3.661345E+2
3.668684E+2
3.676023E+2
3.674188E+2
3.657676E+2
3.631989E+2
3.598965E+2
3.565940E+2
3.536584E+2
3.512733E+2
3.494385E+2
3.485212E+2
3.483377E+2
3.488881E+2
3.496220E+2
3.494385E+2
3.485212E+2
3.476038E+2
3.468699E+2
3.466864E+2
3.465030E+2
3.461360E+2
3.457691E+2
3.448517E+2
3.437509E+2
3.424666E+2
3.413657E+2
3.402649E+2
3.386137E+2
3.367789E+2
3.349442E+2
3.329260E+2
3.307243E+2
3.287062E+2
3.272384E+2
3.261375E+2
3.250367E+2
3.232020E+2
3.210003E+2
3.189821E+2
3.173309E+2
3.160466E+2
3.153127E+2
3.147622E+2
3.142118E+2
3.132945E+2
3.118267E+2
3.099920E+2
3.081573E+2
3.065060E+2
3.061390E+2
3.065060E+2
3.061390E+2
3.037539E+2
3.000845E+2
2.971489E+2
2.956811E+2
2.951307E+2
2.940299E+2
2.925621E+2
2.909108E+2
2.890761E+2
2.872414E+2
2.857736E+2
2.850397E+2
2.839389E+2
2.824711E+2
2.806364E+2
2.788017E+2
2.771504E+2
2.753157E+2
2.734810E+2
2.718297E+2
2.703620E+2
2.687107E+2
2.670595E+2
2.659586E+2
2.654082E+2
2.643074E+2
2.624726E+2
2.606379E+2
2.593536E+2
2.578858E+2
2.556841E+2
2.531155E+2
2.514643E+2
2.505469E+2
2.498130E+2
2.485287E+2
2.468775E+2
2.454097E+2
2.441254E+2
2.426576E+2
2.410064E+2
2.395386E+2
2.382543E+2
2.369700E+2
2.356857E+2
2.344014E+2
2.329336E+2
2.316493E+2
2.305484E+2
2.292641E+2
2.276129E+2
2.257782E+2
2.244939E+2
2.237600E+2
2.226591E+2
2.211914E+2
2.199070E+2
2.188062E+2
2.182558E+2
2.177054E+2
2.167880E+2
2.151368E+2
2.134855E+2
2.122012E+2
2.114673E+2
2.103665E+2
2.085318E+2
2.068805E+2
2.059632E+2
2.059632E+2
2.059632E+2
2.050458E+2
2.030276E+2
2.010094E+2
1.997251E+2
1.991747E+2
1.986243E+2
1.973399E+2
1.955052E+2
1.942209E+2
1.938540E+2
1.944044E+2
1.942209E+2
1.933036E+2
1.916523E+2
1.903680E+2
1.892672E+2
1.885333E+2
1.876159E+2
1.863316E+2
1.854142E+2
1.854142E+2
1.859646E+2
1.863316E+2
1.857812E+2
1.848638E+2
1.837630E+2
1.824787E+2
1.806440E+2
1.795431E+2
1.797266E+2
1.802770E+2
1.800935E+2
1.795431E+2
1.793596E+2
1.791762E+2
1.789927E+2
1.786258E+2
1.782588E+2
1.778919E+2
1.777084E+2
1.773415E+2
1.766076E+2
1.760571E+2
1.758737E+2
1.758737E+2
1.760571E+2
1.764241E+2
1.764241E+2
1.758737E+2
1.751398E+2
1.744059E+2
1.744059E+2
1.747728E+2
1.751398E+2
1.753233E+2
1.753233E+2
1.749563E+2
1.745894E+2
1.742224E+2
1.740390E+2
1.738555E+2
1.733051E+2
1.729381E+2
1.731216E+2
1.738555E+2
1.740390E+2
1.734885E+2
1.729381E+2
1.731216E+2
1.733051E+2
1.731216E+2
1.725712E+2
1.723877E+2
1.725712E+2
1.729381E+2
1.742224E+2
1.755067E+2
1.764241E+2
1.766076E+2
1.766076E+2
1.766076E+2
1.764241E+2
1.762406E+2
1.762406E+2
1.762406E+2
1.764241E+2
1.778919E+2
1.799101E+2
1.810109E+2
1.800935E+2
1.788092E+2
1.780753E+2
1.789927E+2
1.806440E+2
1.819283E+2
1.826622E+2
1.830291E+2
1.835795E+2
1.837630E+2
1.843134E+2
1.852308E+2
1.863316E+2
1.870655E+2
1.872490E+2
1.879829E+2
1.890837E+2
1.901845E+2
1.907349E+2
1.909184E+2
1.914688E+2
1.925697E+2
1.936705E+2
1.942209E+2
1.944044E+2
1.951383E+2
1.958722E+2
1.964226E+2
1.967895E+2
1.977069E+2
1.988077E+2
1.991747E+2
1.991747E+2
1.995416E+2
2.004590E+2
2.015598E+2
2.021102E+2
2.021102E+2
2.024772E+2
2.035780E+2
2.052293E+2
2.066970E+2
2.079813E+2
2.088987E+2
2.098161E+2
2.107334E+2
2.114673E+2
2.120177E+2
2.120177E+2
2.125682E+2
2.136690E+2
2.149533E+2
2.155037E+2
2.153202E+2
2.151368E+2
2.156872E+2
2.166046E+2
2.175219E+2
2.184393E+2
2.197236E+2
2.208244E+2
2.215583E+2
2.221087E+2
2.224757E+2
2.230261E+2
2.233930E+2
2.241269E+2
2.254112E+2
2.268790E+2
2.281633E+2
2.288972E+2
2.294476E+2
2.299980E+2
2.309154E+2
2.314658E+2
2.318327E+2
2.327501E+2
2.340344E+2
2.353187E+2
2.360526E+2
2.366030E+2
2.371534E+2
2.378873E+2
2.386212E+2
2.391716E+2
2.397220E+2
2.402725E+2
2.410064E+2
2.419237E+2
2.426576E+2
2.433915E+2
2.439419E+2
2.443089E+2
2.446758E+2
2.452262E+2
2.461436E+2
2.468775E+2
2.476114E+2
2.487122E+2
2.496296E+2
2.501800E+2
2.507304E+2
2.512808E+2
2.518312E+2
2.525651E+2
2.534825E+2
2.543998E+2
2.551337E+2
2.558676E+2
2.567850E+2
2.580693E+2
2.593536E+2
2.600875E+2
2.600875E+2
2.600875E+2
2.604545E+2
2.610049E+2
2.619222E+2
2.626561E+2
2.632065E+2
2.633900E+2
2.641239E+2
2.654082E+2
2.668760E+2
2.677933E+2
2.683438E+2
2.690776E+2
2.696281E+2
2.701785E+2
2.709124E+2
2.720132E+2
2.729306E+2
2.734810E+2
2.742149E+2
2.751322E+2
2.762331E+2
2.773339E+2
2.782513E+2
2.786182E+2
2.789851E+2
2.795355E+2
2.800860E+2
2.811868E+2
2.826546E+2
2.839389E+2
2.846728E+2
2.852232E+2
2.857736E+2
2.865075E+2
2.872414E+2
2.879753E+2
2.887092E+2
2.894431E+2
2.905439E+2
2.914613E+2
2.921952E+2
2.929290E+2
2.936629E+2
2.940299E+2
2.943968E+2
2.951307E+2
2.962315E+2
2.971489E+2
2.984332E+2
3.008183E+2
3.048548E+2
3.103589E+2
3.175143E+2
3.265045E+2
3.358616E+2
3.422831E+2
3.435674E+2
3.402649E+2
3.349442E+2
3.310913E+2
3.316417E+2
3.360450E+2
3.415492E+2
3.461360E+2
3.496220E+2
3.536584E+2
3.587956E+2
3.642998E+2
3.696205E+2
3.738403E+2
3.760420E+2
3.769594E+2
3.775098E+2
3.791610E+2
3.811793E+2
3.831975E+2
3.855826E+2
3.885182E+2
3.920041E+2
3.965909E+2
4.011777E+2
4.046637E+2
4.048472E+2
4.022786E+2
3.997100E+2
3.984256E+2
3.980587E+2
3.986091E+2
4.006273E+2
4.050307E+2
4.118191E+2
4.191580E+2
4.252126E+2
4.279647E+2
4.268639E+2
4.233779E+2
4.208093E+2
4.222771E+2
4.290656E+2
4.393400E+2
4.496144E+2
4.565864E+2
4.589715E+2
4.582377E+2
4.567699E+2
4.558525E+2
4.558525E+2
4.567699E+2
4.586046E+2
4.611732E+2
4.635584E+2
4.650261E+2
4.652096E+2
4.650261E+2
4.648427E+2
4.652096E+2
4.664939E+2
4.685121E+2
4.705303E+2
4.721816E+2
4.725485E+2
4.723650E+2
4.721816E+2
4.718146E+2
4.716311E+2
4.718146E+2
4.725485E+2
4.741997E+2
4.762179E+2
4.784196E+2
4.800709E+2
4.809882E+2
4.809882E+2
4.800709E+2
4.787865E+2
4.769518E+2
4.747502E+2
4.725485E+2
4.705303E+2
4.683286E+2
4.657600E+2
4.633749E+2
4.613567E+2
4.589715E+2
4.564029E+2
4.536508E+2
4.505318E+2
4.474128E+2
4.446607E+2
4.424590E+2
4.406243E+2
4.395235E+2
4.391565E+2
4.395235E+2
4.397070E+2
4.391565E+2
4.382392E+2
4.371383E+2
4.358540E+2
4.345697E+2
4.329185E+2
4.309003E+2
4.285151E+2
4.264969E+2
4.248457E+2
4.231944E+2
4.213597E+2
4.193415E+2
4.176903E+2
4.162225E+2
4.149382E+2
4.136539E+2
4.120026E+2
4.096175E+2
4.070489E+2
4.052141E+2
4.042968E+2
4.044803E+2
4.044803E+2
4.041133E+2
4.030125E+2
4.019116E+2
4.011777E+2
4.009943E+2
4.017282E+2
4.024621E+2
3.987926E+2
3.853991E+2
3.657676E+2
3.521906E+2
3.516402E+2
3.586122E+2
3.620981E+2
3.578782E+2
3.510898E+2
3.483377E+2
3.512733E+2
3.551262E+2
3.547592E+2
3.488881E+2
3.411823E+2
3.358616E+2
3.343938E+2
3.362285E+2
3.422831E+2
3.547592E+2
3.714552E+2
3.846652E+2
3.872338E+2
3.793445E+2
3.685196E+2
3.608138E+2
3.573278E+2
3.542088E+2
3.483377E+2
3.397145E+2
3.312748E+2
3.265045E+2
3.255871E+2
3.265045E+2
3.268714E+2
3.266880E+2
3.270549E+2
3.287062E+2
3.310913E+2
3.321921E+2
3.307243E+2
3.266880E+2
3.217342E+2
3.169639E+2
3.134780E+2
3.116432E+2
3.114597E+2
3.118267E+2
3.112763E+2
3.094415E+2
3.068729E+2
3.046713E+2
3.033870E+2
3.024696E+2
3.019192E+2
3.021027E+2
3.043043E+2
3.087077E+2
3.151292E+2
3.219177E+2
3.261375E+2
3.257706E+2
3.213673E+2
3.147622E+2
3.083407E+2
3.037539E+2
3.013688E+2
3.002679E+2
2.991671E+2
2.980663E+2
2.978828E+2
2.997175E+2
3.030200E+2
3.066895E+2
3.098085E+2
3.120102E+2
3.123771E+2
3.107259E+2
3.066895E+2
3.013688E+2
2.967820E+2
2.942134E+2
2.936629E+2
2.940299E+2
2.940299E+2
2.936629E+2
2.923786E+2
2.901769E+2
2.870579E+2
2.841224E+2
2.821042E+2
2.813703E+2
2.815538E+2
2.822876E+2
2.832050E+2
2.843058E+2
2.854067E+2
2.861406E+2
2.861406E+2
2.863241E+2
2.870579E+2
2.883422E+2
2.896265E+2
2.903604E+2
2.898100E+2
2.881587E+2
2.865075E+2
2.850397E+2
2.835720E+2
2.822876E+2
2.819207E+2
2.822876E+2
2.830215E+2
2.832050E+2
2.821042E+2
2.800860E+2
2.771504E+2
2.743983E+2
2.721967E+2
2.701785E+2
2.679768E+2
2.654082E+2
2.632065E+2
2.613718E+2
2.597206E+2
2.578858E+2
2.556841E+2
2.532990E+2
2.512808E+2
2.490791E+2
2.470610E+2
2.452262E+2
2.435750E+2
2.421072E+2
2.404559E+2
2.386212E+2
2.362361E+2
2.336675E+2
2.316493E+2
2.294476E+2
2.265120E+2
2.232096E+2
2.199070E+2
2.169715E+2
2.145863E+2
2.122012E+2
2.094491E+2
2.063301E+2
2.037615E+2
2.015598E+2
1.997251E+2
1.973399E+2
1.945879E+2
1.916523E+2
1.883498E+2
1.848638E+2
1.817448E+2
1.788092E+2
1.758737E+2
1.723877E+2
1.687183E+2
1.650488E+2
1.622967E+2
1.600951E+2
1.575265E+2
1.544074E+2
1.514719E+2
1.485363E+2
1.456007E+2
1.422982E+2
1.388123E+2
1.358767E+2
1.331246E+2
1.303725E+2
1.274370E+2
1.248684E+2
1.221163E+2
1.191807E+2
1.160617E+2
1.129427E+2
1.096402E+2
1.061542E+2
1.024847E+2
9.863181E+1
9.459542E+1
9.074250E+1
8.762347E+1
8.542180E+1
8.358708E+1
8.138541E+1
7.789943E+1
7.404652E+1
7.001012E+1
6.634067E+1
6.267122E+1
5.863483E+1
5.386455E+1
4.909427E+1
4.469093E+1
4.083801E+1
3.698509E+1
3.276523E+1
2.762801E+1
2.194036E+1
1.661966E+1
1.221632E+1
8.913822E+0
5.794792E+0
2.859233E+0
-2.597971E-1
-3.378827E+0
-6.681330E+0
-9.433414E+0
-1.163508E+1
-1.346981E+1
-1.548800E+1
-1.750620E+1
-1.970787E+1
-2.190954E+1
-2.429468E+1
-2.704676E+1
-3.016579E+1
-3.273441E+1
-3.493607E+1
-3.732122E+1
-4.044024E+1
-4.374275E+1
-4.741219E+1
-5.126511E+1
-5.511804E+1
-5.915443E+1
-6.319082E+1
-6.667680E+1
-6.961235E+1
-7.218096E+1
-7.493305E+1
-7.768513E+1
-8.025374E+1
-8.282235E+1
-8.539097E+1
-8.795959E+1
-9.016126E+1
-9.199598E+1
-9.401418E+1
-9.603237E+1
-9.768362E+1
-9.878445E+1
-9.970181E+1
-1.006192E+2
-1.009861E+2
-1.013531E+2
-1.022704E+2
-1.035547E+2
-1.044721E+2
-1.050225E+2
-1.053895E+2
-1.059399E+2
-1.070407E+2
-1.083250E+2
-1.088754E+2
-1.092424E+2
-1.097928E+2
-1.105267E+2
-1.112606E+2
-1.112606E+2
-1.110771E+2
-1.105267E+2
-1.096093E+2
-1.090589E+2
-1.094259E+2
-1.096093E+2
-1.088754E+2
-1.068572E+2
-1.048390E+2
-1.035547E+2
-1.028209E+2
-1.022704E+2
-1.006192E+2
-9.731668E+1
-9.291334E+1
-8.832653E+1
-8.282235E+1
-7.603388E+1
-6.961235E+1
-6.172304E+1
-4.906345E+1
-3.383524E+1
-2.576246E+1
-3.200052E+1
-5.199901E+1
-8.337278E+1
-1.264888E+2
-1.817140E+2
-2.360218E+2
-2.628088E+2
-2.417094E+2
-1.758429E+2
-8.557444E+1
8.730349E+0
9.110944E+1
1.395461E+2
1.243179E+2
3.625120E+1
-8.539097E+1
-1.714395E+2
-1.752924E+2
-1.096093E+2
-2.924843E+1
1.863786E+1
2.505939E+1
7.262570E+0
-1.787314E+1
-4.594442E+1
-7.566693E+1
-9.823404E+1
-1.006192E+2
-8.062069E+1
-5.089817E+1
-2.833107E+1
-2.117565E+1
-2.594593E+1
-3.456913E+1
-4.154108E+1
-4.539400E+1
-4.539400E+1
-4.172455E+1
-3.420219E+1
-2.539551E+1
-1.842356E+1
-1.530453E+1
-1.548800E+1
-1.695578E+1
-1.805662E+1
-1.750620E+1
-1.402022E+1
-7.048274E+0
2.125344E+0
1.111549E+1
1.717008E+1
1.937175E+1
1.937175E+1
1.937175E+1
1.973869E+1
2.120647E+1
2.450897E+1
2.909578E+1
3.368259E+1
3.698509E+1
3.845287E+1
3.863635E+1
3.881982E+1
4.028760E+1
4.285621E+1
4.524135E+1
4.707607E+1
4.891079E+1
5.129594E+1
5.423150E+1
5.753400E+1
6.028608E+1
6.285470E+1
6.579025E+1
6.872581E+1
7.129443E+1
7.312915E+1
7.441346E+1
7.551429E+1
7.716554E+1
7.900026E+1
8.101846E+1
8.285319E+1
8.450443E+1
8.652263E+1
8.872430E+1
9.055902E+1
9.165987E+1
9.221028E+1
9.312764E+1
9.496237E+1
9.716403E+1
9.936570E+1
1.012004E+2
1.026682E+2
1.041360E+2
1.054203E+2
1.068881E+2
1.085393E+2
1.100071E+2
1.120253E+2
1.144104E+2
1.162452E+2
1.173460E+2
1.178964E+2
1.188138E+2
1.200981E+2
1.217493E+2
1.235841E+2
1.252353E+2
1.259692E+2
1.265196E+2
1.274370E+2
1.285378E+2
1.294552E+2
1.300056E+2
1.307395E+2
1.318403E+2
1.333081E+2
1.344089E+2
1.353263E+2
1.366106E+2
1.373445E+2
1.377114E+2
1.380784E+2
1.388123E+2
1.399131E+2
1.411974E+2
1.422982E+2
1.430321E+2
1.437660E+2
1.446834E+2
1.457842E+2
1.476189E+2
1.501875E+2
1.527562E+2
1.540405E+2
1.534901E+2
1.518388E+2
1.494537E+2
1.472520E+2
1.457842E+2
1.450503E+2
1.450503E+2
1.461512E+2
1.474355E+2
1.481694E+2
1.472520E+2
1.452338E+2
1.437660E+2
1.435825E+2
1.450503E+2
1.474355E+2
1.505545E+2
1.536735E+2
1.566091E+2
1.589942E+2
1.602785E+2
1.608289E+2
1.611959E+2
1.619298E+2
1.628472E+2
1.637645E+2
1.646819E+2
1.654158E+2
1.663331E+2
1.672505E+2
1.679844E+2
1.679844E+2
1.678009E+2
1.676174E+2
1.676174E+2
1.678009E+2
1.683513E+2
1.698191E+2
1.718373E+2
1.731216E+2
1.731216E+2
1.727547E+2
1.723877E+2
1.722042E+2
1.718373E+2
1.712869E+2
1.711034E+2
1.714703E+2
1.718373E+2
1.722042E+2
1.718373E+2
1.709199E+2
1.703695E+2
1.709199E+2
1.727547E+2
1.745894E+2
1.756902E+2
1.758737E+2
1.755067E+2
1.751398E+2
1.749563E+2
1.747728E+2
1.747728E+2
1.753233E+2
1.756902E+2
1.758737E+2
1.758737E+2
1.756902E+2
1.753233E+2
1.751398E+2
1.749563E+2
1.749563E+2
1.751398E+2
1.751398E+2
1.747728E+2
1.744059E+2
1.742224E+2
1.744059E+2
1.747728E+2
1.747728E+2
1.745894E+2
1.745894E+2
1.749563E+2
1.755067E+2
1.756902E+2
1.756902E+2
1.755067E+2
1.753233E+2
1.755067E+2
1.758737E+2
1.762406E+2
1.767910E+2
1.769745E+2
1.767910E+2
1.762406E+2
1.755067E+2
1.742224E+2
1.727547E+2
1.714703E+2
1.709199E+2
1.711034E+2
1.712869E+2
1.711034E+2
1.707365E+2
1.698191E+2
1.687183E+2
1.681678E+2
1.683513E+2
1.687183E+2
1.689017E+2
1.687183E+2
1.681678E+2
1.672505E+2
1.665166E+2
1.657827E+2
1.648653E+2
1.641315E+2
1.635810E+2
1.630306E+2
1.621133E+2
1.613794E+2
1.611959E+2
1.613794E+2
1.611959E+2
1.608289E+2
1.600951E+2
1.591777E+2
1.586273E+2
1.584438E+2
1.582603E+2
1.580769E+2
1.580769E+2
1.582603E+2
1.582603E+2
1.578934E+2
1.575265E+2
1.573430E+2
1.573430E+2
1.569760E+2
1.564256E+2
1.558752E+2
1.558752E+2
1.558752E+2
1.556917E+2
1.555082E+2
1.553248E+2
1.551413E+2
1.545909E+2
1.540405E+2
1.536735E+2
1.536735E+2
1.536735E+2
1.536735E+2
1.536735E+2
1.534901E+2
1.533066E+2
1.525727E+2
1.520223E+2
1.516553E+2
1.512884E+2
1.512884E+2
1.518388E+2
1.523892E+2
1.527562E+2
1.525727E+2
1.522058E+2
1.516553E+2
1.514719E+2
1.516553E+2
1.522058E+2
1.522058E+2
1.518388E+2
1.512884E+2
1.511049E+2
1.511049E+2
1.511049E+2
1.512884E+2
1.516553E+2
1.518388E+2
1.514719E+2
1.511049E+2
1.511049E+2
1.512884E+2
1.514719E+2
1.518388E+2
1.525727E+2
1.527562E+2
1.527562E+2
1.525727E+2
1.527562E+2
1.527562E+2
1.525727E+2
1.527562E+2
1.533066E+2
1.538570E+2
1.540405E+2
1.542239E+2
1.544074E+2
1.547744E+2
1.553248E+2
1.558752E+2
1.564256E+2
1.564256E+2
1.566091E+2
1.571595E+2
1.577099E+2
1.578934E+2
1.577099E+2
1.573430E+2
1.573430E+2
1.578934E+2
1.588108E+2
1.591777E+2
1.589942E+2
1.588108E+2
1.589942E+2
1.595446E+2
1.600951E+2
1.602785E+2
1.604620E+2
1.608289E+2
1.610124E+2
1.611959E+2
1.617463E+2
1.621133E+2
1.622967E+2
1.622967E+2
1.626637E+2
1.630306E+2
1.632141E+2
1.632141E+2
1.635810E+2
1.641315E+2
1.646819E+2
1.648653E+2
1.646819E+2
1.646819E+2
1.648653E+2
1.654158E+2
1.659662E+2
1.665166E+2
1.667001E+2
1.667001E+2
1.667001E+2
1.668835E+2
1.674340E+2
1.678009E+2
1.681678E+2
1.685348E+2
1.690852E+2
1.698191E+2
1.703695E+2
1.705530E+2
1.698191E+2
1.690852E+2
1.690852E+2
1.700026E+2
1.712869E+2
1.725712E+2
1.731216E+2
1.729381E+2
1.722042E+2
1.722042E+2
1.729381E+2
1.742224E+2
1.753233E+2
1.760571E+2
1.767910E+2
1.771580E+2
1.771580E+2
1.771580E+2
1.773415E+2
1.775249E+2
1.773415E+2
1.771580E+2
1.773415E+2
1.780753E+2
1.789927E+2
1.799101E+2
1.800935E+2
1.799101E+2
1.795431E+2
1.799101E+2
1.804605E+2
1.806440E+2
1.808274E+2
1.811944E+2
1.815613E+2
1.813778E+2
1.813778E+2
1.815613E+2
1.821117E+2
1.824787E+2
1.828456E+2
1.830291E+2
1.832126E+2
1.832126E+2
1.830291E+2
1.830291E+2
1.835795E+2
1.841299E+2
1.844969E+2
1.843134E+2
1.837630E+2
1.832126E+2
1.835795E+2
1.844969E+2
1.850473E+2
1.848638E+2
1.837630E+2
1.822952E+2
1.810109E+2
1.819283E+2
1.846803E+2
1.870655E+2
1.874324E+2
1.859646E+2
1.844969E+2
1.837630E+2
1.833960E+2
1.830291E+2
1.832126E+2
1.835795E+2
1.843134E+2
1.852308E+2
1.855977E+2
1.852308E+2
1.843134E+2
1.839465E+2
1.844969E+2
1.848638E+2
1.850473E+2
1.850473E+2
1.850473E+2
1.850473E+2
1.846803E+2
1.839465E+2
1.832126E+2
1.832126E+2
1.839465E+2
1.846803E+2
1.850473E+2
1.852308E+2
1.843134E+2
1.832126E+2
1.826622E+2
1.832126E+2
1.837630E+2
1.841299E+2
1.841299E+2
1.843134E+2
1.841299E+2
1.835795E+2
1.833960E+2
1.832126E+2
1.832126E+2
1.837630E+2
1.841299E+2
1.839465E+2
1.828456E+2
1.817448E+2
1.815613E+2
1.822952E+2
1.830291E+2
1.832126E+2
1.826622E+2
1.819283E+2
1.811944E+2
1.804605E+2
1.797266E+2
1.793596E+2
1.791762E+2
1.793596E+2
1.793596E+2
1.793596E+2
1.795431E+2
1.795431E+2
1.795431E+2
1.789927E+2
1.777084E+2
1.769745E+2
1.769745E+2
1.769745E+2
1.771580E+2
1.771580E+2
1.767910E+2
1.762406E+2
1.758737E+2
1.762406E+2
1.766076E+2
1.769745E+2
1.769745E+2
1.769745E+2
1.771580E+2
1.773415E+2
1.773415E+2
1.769745E+2
1.766076E+2
1.764241E+2
1.766076E+2
1.769745E+2
1.771580E+2
1.780753E+2
1.804605E+2
1.835795E+2
1.866985E+2
1.885333E+2
1.881663E+2
1.855977E+2
1.826622E+2
1.804605E+2
1.789927E+2
1.778919E+2
1.764241E+2
1.749563E+2
1.738555E+2
1.734885E+2
1.736720E+2
1.744059E+2
1.756902E+2
1.771580E+2
1.788092E+2
1.800935E+2
1.808274E+2
1.813778E+2
1.815613E+2
1.813778E+2
1.810109E+2
1.802770E+2
1.795431E+2
1.786258E+2
1.777084E+2
1.769745E+2
1.760571E+2
1.755067E+2
1.755067E+2
1.756902E+2
1.758737E+2
1.756902E+2
1.753233E+2
1.751398E+2
1.745894E+2
1.733051E+2
1.714703E+2
1.698191E+2
1.683513E+2
1.670670E+2
1.659662E+2
1.654158E+2
1.657827E+2
1.668835E+2
1.679844E+2
1.690852E+2
1.700026E+2
1.703695E+2
1.696356E+2
1.679844E+2
1.668835E+2
1.672505E+2
1.683513E+2
1.689017E+2
1.679844E+2
1.657827E+2
1.611959E+2
1.540405E+2
1.470685E+2
1.430321E+2
1.424817E+2
1.443164E+2
1.474355E+2
1.518388E+2
1.566091E+2
1.610124E+2
1.641315E+2
1.654158E+2
1.648653E+2
1.624802E+2
1.591777E+2
1.555082E+2
1.525727E+2
1.503710E+2
1.487198E+2
1.485363E+2
1.494537E+2
1.512884E+2
1.523892E+2
1.520223E+2
1.507380E+2
1.492702E+2
1.481694E+2
1.470685E+2
1.459677E+2
1.446834E+2
1.433991E+2
1.428487E+2
1.421148E+2
1.419313E+2
1.421148E+2
1.421148E+2
1.417478E+2
1.411974E+2
1.408305E+2
1.400966E+2
1.388123E+2
1.366106E+2
1.345924E+2
1.334916E+2
1.333081E+2
1.333081E+2
1.322072E+2
1.305560E+2
1.294552E+2
1.290882E+2
1.289047E+2
1.287213E+2
1.279874E+2
1.265196E+2
1.248684E+2
1.235841E+2
1.226667E+2
1.219328E+2
1.211989E+2
1.204650E+2
1.200981E+2
1.197311E+2
1.189972E+2
1.177129E+2
1.164286E+2
1.149609E+2
1.134931E+2
1.125757E+2
1.120253E+2
1.118418E+2
1.112914E+2
1.101906E+2
1.087228E+2
1.072550E+2
1.065211E+2
1.057872E+2
1.052368E+2
1.043195E+2
1.028517E+2
1.010170E+2
9.954917E+1
9.844834E+1
9.716403E+1
9.551278E+1
9.422848E+1
9.276070E+1
9.129292E+1
9.037555E+1
8.945819E+1
8.799041E+1
8.633916E+1
8.450443E+1
8.303665E+1
8.156888E+1
8.028457E+1
7.900026E+1
7.771596E+1
7.661513E+1
7.533082E+1
7.367957E+1
7.202832E+1
7.074401E+1
6.945970E+1
6.780845E+1
6.615720E+1
6.505636E+1
6.395553E+1
6.212081E+1
5.991914E+1
5.790094E+1
5.643316E+1
5.551580E+1
5.423150E+1
5.294719E+1
5.202983E+1
5.092899E+1
4.927774E+1
4.707607E+1
4.524135E+1
4.414051E+1
4.303968E+1
4.157190E+1
4.010412E+1
3.900329E+1
3.808593E+1
3.698509E+1
3.533384E+1
3.368259E+1
3.276523E+1
3.203134E+1
3.129745E+1
3.019662E+1
2.872884E+1
2.707759E+1
2.579328E+1
2.505939E+1
2.432550E+1
2.359161E+1
2.230730E+1
2.083952E+1
1.973869E+1
1.918827E+1
1.845438E+1
1.753702E+1
1.698661E+1
1.680313E+1
1.625272E+1
1.551883E+1
1.441799E+1
1.350063E+1
1.258327E+1
1.221632E+1
1.184938E+1
1.148243E+1
1.129896E+1
1.093202E+1
1.038160E+1
9.647710E+0
8.913822E+0
8.546877E+0
8.363404E+0
8.363404E+0
7.996460E+0
7.629515E+0
7.446042E+0
7.629515E+0
7.812987E+0
7.629515E+0
7.629515E+0
7.812987E+0
8.363404E+0
8.913822E+0
9.464239E+0
9.464239E+0
9.280766E+0
9.280766E+0
9.647710E+0
1.038160E+1
1.074855E+1
1.148243E+1
1.239980E+1
1.331716E+1
1.405105E+1
1.496841E+1
1.625272E+1
1.717008E+1
1.790397E+1
1.882133E+1
2.028911E+1
2.157342E+1
2.267425E+1
2.359161E+1
2.469244E+1
2.597675E+1
2.707759E+1
2.799495E+1
2.872884E+1
3.019662E+1
3.221481E+1
3.459995E+1
3.643468E+1
3.790245E+1
3.900329E+1
4.047107E+1
4.285621E+1
4.524135E+1
4.707607E+1
4.836038E+1
5.019510E+1
5.239677E+1
5.496538E+1
5.698358E+1
5.900177E+1
6.083650E+1
6.285470E+1
6.468942E+1
6.670762E+1
6.890929E+1
7.111096E+1
7.331263E+1
7.533082E+1
7.771596E+1
8.010110E+1
8.266971E+1
8.450443E+1
8.633916E+1
8.872430E+1
9.147639E+1
9.422848E+1
9.624668E+1
9.826487E+1
1.006500E+2
1.032186E+2
1.059707E+2
1.081724E+2
1.103740E+2
1.127592E+2
1.155113E+2
1.182634E+2
1.206485E+2
1.228502E+2
1.248684E+2
1.270700E+2
1.296386E+2
1.320238E+2
1.344089E+2
1.367941E+2
1.395461E+2
1.424817E+2
1.452338E+2
1.476189E+2
1.500041E+2
1.522058E+2
1.542239E+2
1.558752E+2
1.578934E+2
1.602785E+2
1.626637E+2
1.646819E+2
1.663331E+2
1.683513E+2
1.705530E+2
1.729381E+2
1.751398E+2
1.769745E+2
1.791762E+2
1.819283E+2
1.843134E+2
1.859646E+2
1.872490E+2
1.887167E+2
1.905515E+2
1.925697E+2
1.944044E+2
1.960556E+2
1.978904E+2
1.999086E+2
2.017433E+2
2.033945E+2
2.052293E+2
2.072475E+2
2.087152E+2
2.099996E+2
2.112839E+2
2.129351E+2
2.145863E+2
2.162376E+2
2.175219E+2
2.186227E+2
2.197236E+2
2.211914E+2
2.226591E+2
2.244939E+2
2.261451E+2
2.272459E+2
2.279798E+2
2.287137E+2
2.299980E+2
2.310989E+2
2.316493E+2
2.323832E+2
2.336675E+2
2.351352E+2
2.362361E+2
2.373369E+2
2.384377E+2
2.395386E+2
2.402725E+2
2.406394E+2
2.411898E+2
2.422907E+2
2.437584E+2
2.446758E+2
2.452262E+2
2.457766E+2
2.468775E+2
2.479783E+2
2.487122E+2
2.490791E+2
2.490791E+2
2.494461E+2
2.501800E+2
2.512808E+2
2.523817E+2
2.531155E+2
2.527486E+2
2.523817E+2
2.525651E+2
2.534825E+2
2.543998E+2
2.549503E+2
2.549503E+2
2.547668E+2
2.547668E+2
2.547668E+2
2.551337E+2
2.556841E+2
2.556841E+2
2.553172E+2
2.549503E+2
2.547668E+2
2.551337E+2
2.551337E+2
2.547668E+2
2.542164E+2
2.538494E+2
2.536660E+2
2.534825E+2
2.531155E+2
2.523817E+2
2.518312E+2
2.516478E+2
2.512808E+2
2.501800E+2
2.487122E+2
2.472444E+2
2.463271E+2
2.459601E+2
2.454097E+2
2.448593E+2
2.441254E+2
2.433915E+2
2.426576E+2
2.417403E+2
2.411898E+2
2.408229E+2
2.400890E+2
2.389882E+2
2.377039E+2
2.369700E+2
2.364196E+2
2.356857E+2
2.347683E+2
2.338509E+2
2.329336E+2
2.318327E+2
2.309154E+2
2.303650E+2
2.299980E+2
2.288972E+2
2.272459E+2
2.255947E+2
2.250443E+2
2.243104E+2
2.232096E+2
2.219252E+2
2.208244E+2
2.202740E+2
2.197236E+2
2.189897E+2
2.177054E+2
2.162376E+2
2.151368E+2
2.149533E+2
2.151368E+2
2.145863E+2
2.136690E+2
2.122012E+2
2.107334E+2
2.096326E+2
2.090822E+2
2.088987E+2
2.085318E+2
2.077979E+2
2.066970E+2
2.059632E+2
2.048623E+2
2.032111E+2
2.006425E+2
1.984408E+2
1.966061E+2
1.947713E+2
1.918358E+2
1.881663E+2
1.846803E+2
1.830291E+2
1.839465E+2
1.863316E+2
1.894506E+2
1.918358E+2
1.936705E+2
1.955052E+2
1.971565E+2
1.986243E+2
1.993581E+2
1.993581E+2
1.982573E+2
1.966061E+2
1.953218E+2
1.945879E+2
1.940374E+2
1.933036E+2
1.923862E+2
1.918358E+2
1.920192E+2
1.927531E+2
1.931201E+2
1.931201E+2
1.931201E+2
1.931201E+2
1.923862E+2
1.912854E+2
1.903680E+2
1.901845E+2
1.901845E+2
1.900010E+2
1.901845E+2
1.905515E+2
1.907349E+2
1.909184E+2
1.914688E+2
1.918358E+2
1.925697E+2
1.951383E+2
2.011929E+2
2.122012E+2
2.290807E+2
2.518312E+2
2.758661E+2
2.931125E+2
2.969655E+2
2.877918E+2
2.716463E+2
2.555007E+2
2.421072E+2
2.310989E+2
2.204575E+2
2.107334E+2
2.044954E+2
2.028441E+2
2.054127E+2
2.105500E+2
2.167880E+2
2.235765E+2
2.314658E+2
2.408229E+2
2.509139E+2
2.599040E+2
2.659586E+2
2.688942E+2
2.698115E+2
2.699950E+2
2.703620E+2
2.709124E+2
2.721967E+2
2.738479E+2
2.762331E+2
2.788017E+2
2.806364E+2
2.819207E+2
2.830215E+2
2.844893E+2
2.861406E+2
2.876083E+2
2.887092E+2
2.892596E+2
2.903604E+2
2.921952E+2
2.943968E+2
2.958646E+2
2.967820E+2
2.973324E+2
2.984332E+2
3.002679E+2
3.028366E+2
3.059556E+2
3.090746E+2
3.120102E+2
3.151292E+2
3.186152E+2
3.219177E+2
3.246698E+2
3.263210E+2
3.276053E+2
3.285227E+2
3.285227E+2
3.283392E+2
3.285227E+2
3.290731E+2
3.299905E+2
3.314582E+2
3.332930E+2
3.347608E+2
3.364120E+2
3.380633E+2
3.395310E+2
3.409988E+2
3.426501E+2
3.444848E+2
3.459526E+2
3.470534E+2
3.476038E+2
3.485212E+2
3.494385E+2
3.507229E+2
3.520071E+2
3.532915E+2
3.542088E+2
3.547592E+2
3.553096E+2
3.558601E+2
3.562270E+2
3.565940E+2
3.571444E+2
3.580617E+2
3.587956E+2
3.595295E+2
3.602634E+2
3.608138E+2
3.611808E+2
3.615477E+2
3.620981E+2
3.631989E+2
3.644833E+2
3.652172E+2
3.655841E+2
3.659510E+2
3.665015E+2
3.672354E+2
3.679692E+2
3.688866E+2
3.698040E+2
3.703544E+2
3.703544E+2
3.705379E+2
3.709048E+2
3.710883E+2
3.707213E+2
3.707213E+2
3.707213E+2
3.712717E+2
3.716387E+2
3.721891E+2
3.725561E+2
3.731065E+2
3.732899E+2
3.731065E+2
3.731065E+2
3.736569E+2
3.742073E+2
3.743908E+2
3.742073E+2
3.743908E+2
3.747577E+2
3.753082E+2
3.758586E+2
3.764090E+2
3.765924E+2
3.767759E+2
3.769594E+2
3.771429E+2
3.775098E+2
3.773263E+2
3.767759E+2
3.764090E+2
3.765924E+2
3.769594E+2
3.769594E+2
3.764090E+2
3.760420E+2
3.765924E+2
3.773263E+2
3.771429E+2
3.767759E+2
3.765924E+2
3.765924E+2
3.764090E+2
3.765924E+2
3.773263E+2
3.776933E+2
3.771429E+2
3.765924E+2
3.765924E+2
3.771429E+2
3.776933E+2
3.775098E+2
3.773263E+2
3.769594E+2
3.769594E+2
3.773263E+2
3.773263E+2
3.769594E+2
3.760420E+2
3.756751E+2
3.758586E+2
3.765924E+2
3.771429E+2
3.771429E+2
3.769594E+2
3.771429E+2
3.776933E+2
3.780602E+2
3.778768E+2
3.775098E+2
3.773263E+2
3.775098E+2
3.778768E+2
3.780602E+2
3.778768E+2
3.776933E+2
3.778768E+2
3.784272E+2
3.787941E+2
3.784272E+2
3.778768E+2
3.778768E+2
3.778768E+2
3.786106E+2
3.793445E+2
3.800784E+2
3.800784E+2
3.797115E+2
3.793445E+2
3.795280E+2
3.800784E+2
3.808123E+2
3.808123E+2
3.806289E+2
3.804454E+2
3.806289E+2
3.811793E+2
3.819131E+2
3.824635E+2
3.828305E+2
3.828305E+2
3.826470E+2
3.824635E+2
3.826470E+2
3.831975E+2
3.842983E+2
3.850322E+2
3.850322E+2
3.844817E+2
3.841148E+2
3.842983E+2
3.846652E+2
3.852156E+2
3.859495E+2
3.865000E+2
3.866834E+2
3.866834E+2
3.870504E+2
3.877842E+2
3.888851E+2
3.896190E+2
3.899859E+2
3.901694E+2
3.903529E+2
3.909033E+2
3.912702E+2
3.916372E+2
3.916372E+2
3.918207E+2
3.923711E+2
3.932884E+2
3.940223E+2
3.943893E+2
3.945727E+2
3.947562E+2
3.951231E+2
3.958570E+2
3.967744E+2
3.976918E+2
3.984256E+2
3.986091E+2
3.986091E+2
3.993430E+2
4.004438E+2
4.011777E+2
4.011777E+2
4.009943E+2
4.011777E+2
4.015447E+2
4.020951E+2
4.024621E+2
4.030125E+2
4.041133E+2
4.050307E+2
4.057645E+2
4.061315E+2
4.066819E+2
4.068654E+2
4.072323E+2
4.077828E+2
4.081497E+2
4.081497E+2
4.081497E+2
4.087001E+2
4.096175E+2
4.103514E+2
4.109018E+2
4.112687E+2
4.118191E+2
4.127365E+2
4.134704E+2
4.136539E+2
4.136539E+2
4.138373E+2
4.145712E+2
4.154886E+2
4.162225E+2
4.165894E+2
4.167729E+2
4.169564E+2
4.176903E+2
4.187911E+2
4.195250E+2
4.195250E+2
4.195250E+2
4.197084E+2
4.198919E+2
4.198919E+2
4.202589E+2
4.209928E+2
4.217266E+2
4.220936E+2
4.222771E+2
4.226440E+2
4.231944E+2
4.237449E+2
4.241118E+2
4.241118E+2
4.237449E+2
4.239283E+2
4.244787E+2
4.252126E+2
4.257630E+2
4.257630E+2
4.261300E+2
4.268639E+2
4.270473E+2
4.266804E+2
4.264969E+2
4.268639E+2
4.277812E+2
4.286986E+2
4.294325E+2
4.297994E+2
4.296159E+2
4.294325E+2
4.297994E+2
4.299829E+2
4.299829E+2
4.297994E+2
4.299829E+2
4.305333E+2
4.310837E+2
4.314507E+2
4.312672E+2
4.310837E+2
4.314507E+2
4.318176E+2
4.318176E+2
4.320011E+2
4.316342E+2
4.312672E+2
4.312672E+2
4.316342E+2
4.316342E+2
4.312672E+2
4.309003E+2
4.310837E+2
4.318176E+2
4.321846E+2
4.323680E+2
4.323680E+2
4.321846E+2
4.314507E+2
4.310837E+2
4.310837E+2
4.316342E+2
4.321846E+2
4.320011E+2
4.316342E+2
4.312672E+2
4.310837E+2
4.312672E+2
4.312672E+2
4.310837E+2
4.307168E+2
4.305333E+2
4.301664E+2
4.299829E+2
4.299829E+2
4.299829E+2
4.299829E+2
4.299829E+2
4.296159E+2
4.292490E+2
4.288821E+2
4.285151E+2
4.285151E+2
4.286986E+2
4.285151E+2
4.277812E+2
4.268639E+2
4.266804E+2
4.268639E+2
4.268639E+2
4.266804E+2
4.263135E+2
4.259465E+2
4.253961E+2
4.250291E+2
4.246622E+2
4.242953E+2
4.242953E+2
4.242953E+2
4.241118E+2
4.230110E+2
4.222771E+2
4.222771E+2
4.224605E+2
4.220936E+2
4.213597E+2
4.209928E+2
4.209928E+2
4.208093E+2
4.200754E+2
4.191580E+2
4.184242E+2
4.182407E+2
4.184242E+2
4.184242E+2
4.178737E+2
4.167729E+2
4.158555E+2
4.151216E+2
4.147547E+2
4.147547E+2
4.147547E+2
4.143877E+2
4.134704E+2
4.127365E+2
4.120026E+2
4.112687E+2
4.109018E+2
4.109018E+2
4.107183E+2
4.099844E+2
4.092505E+2
4.085166E+2
4.077828E+2
4.070489E+2
4.064984E+2
4.063150E+2
4.063150E+2
4.061315E+2
4.046637E+2
4.031959E+2
4.024621E+2
4.024621E+2
4.024621E+2
4.019116E+2
4.008108E+2
3.993430E+2
3.986091E+2
3.986091E+2
3.986091E+2
3.976918E+2
3.960405E+2
3.949397E+2
3.943893E+2
3.940223E+2
3.931049E+2
3.923711E+2
3.921876E+2
3.920041E+2
3.916372E+2
3.909033E+2
3.898024E+2
3.888851E+2
3.885182E+2
3.881512E+2
3.874173E+2
3.865000E+2
3.857661E+2
3.853991E+2
3.846652E+2
3.837479E+2
3.828305E+2
3.820966E+2
3.817297E+2
3.815462E+2
3.808123E+2
3.797115E+2
3.789776E+2
3.782437E+2
3.775098E+2
3.767759E+2
3.760420E+2
3.756751E+2
3.751247E+2
3.740238E+2
3.731065E+2
3.729230E+2
3.727395E+2
3.720056E+2
3.709048E+2
3.699875E+2
3.694370E+2
3.688866E+2
3.681527E+2
3.674188E+2
3.668684E+2
3.665015E+2
3.659510E+2
3.650337E+2
3.639329E+2
3.628320E+2
3.620981E+2
3.619147E+2
3.613643E+2
3.602634E+2
3.589791E+2
3.582452E+2
3.578782E+2
3.575113E+2
3.565940E+2
3.556766E+2
3.551262E+2
3.547592E+2
3.545758E+2
3.542088E+2
3.534749E+2
3.525575E+2
3.520071E+2
3.516402E+2
3.510898E+2
3.499889E+2
3.488881E+2
3.481542E+2
3.479708E+2
3.476038E+2
3.468699E+2
3.461360E+2
3.455856E+2
3.454022E+2
3.450352E+2
3.444848E+2
3.437509E+2
3.430170E+2
3.420996E+2
3.409988E+2
3.404484E+2
3.406319E+2
3.406319E+2
3.404484E+2
3.395310E+2
3.387971E+2
3.384302E+2
3.382467E+2
3.375128E+2
3.365955E+2
3.362285E+2
3.360450E+2
3.358616E+2
3.353112E+2
3.345773E+2
3.338434E+2
3.332930E+2
3.327426E+2
3.318252E+2
3.310913E+2
3.310913E+2
3.309078E+2
3.303574E+2
3.292566E+2
3.285227E+2
3.283392E+2
3.283392E+2
3.277888E+2
3.270549E+2
3.265045E+2
3.261375E+2
3.254036E+2
3.246698E+2
3.243028E+2
3.241194E+2
3.239359E+2
3.235689E+2
3.232020E+2
3.228350E+2
3.226516E+2
3.224681E+2
3.219177E+2
3.208168E+2
3.200829E+2
3.198995E+2
3.200829E+2
3.198995E+2
3.191656E+2
3.182482E+2
3.176978E+2
3.175143E+2
3.169639E+2
3.162300E+2
3.158631E+2
3.160466E+2
3.165970E+2
3.167804E+2
3.160466E+2
3.149457E+2
3.142118E+2
3.138449E+2
3.136614E+2
3.134780E+2
3.132945E+2
3.129275E+2
3.125606E+2
3.121936E+2
3.116432E+2
3.112763E+2
3.110928E+2
3.112763E+2
3.114597E+2
3.107259E+2
3.094415E+2
3.087077E+2
3.087077E+2
3.088911E+2
3.083407E+2
3.077903E+2
3.076069E+2
3.072399E+2
3.072399E+2
3.068729E+2
3.061390E+2
3.054052E+2
3.054052E+2
3.054052E+2
3.048548E+2
3.037539E+2
3.032035E+2
3.028366E+2
3.021027E+2
3.010018E+2
3.004514E+2
3.002679E+2
3.008183E+2
3.010018E+2
2.999010E+2
2.976993E+2
2.949472E+2
2.925621E+2
2.909108E+2
2.914613E+2
2.989836E+2
3.193491E+2
3.518237E+2
3.857661E+2
4.063150E+2
4.006273E+2
3.681527E+2
3.232020E+2
2.879753E+2
2.775174E+2
2.892596E+2
3.094415E+2
3.226516E+2
3.239359E+2
3.195325E+2
3.217342E+2
3.386137E+2
3.679692E+2
3.986091E+2
4.184242E+2
4.211762E+2
4.092505E+2
3.907198E+2
3.736569E+2
3.641163E+2
3.633824E+2
3.701709E+2
3.809958E+2
3.921876E+2
4.004438E+2
4.042968E+2
4.044803E+2
4.039298E+2
4.048472E+2
4.079662E+2
4.129200E+2
4.186076E+2
4.233779E+2
4.275978E+2
4.318176E+2
4.365879E+2
4.409912E+2
4.441103E+2
4.463119E+2
4.488806E+2
4.531004E+2
4.587881E+2
4.652096E+2
4.710807E+2
4.749336E+2
4.764014E+2
4.771353E+2
4.798874E+2
4.853916E+2
4.919966E+2
4.976842E+2
5.013536E+2
5.037388E+2
5.059404E+2
5.088760E+2
5.129124E+2
5.173158E+2
5.220860E+2
5.264893E+2
5.307092E+2
5.347456E+2
5.382316E+2
5.417175E+2
5.442862E+2
5.453870E+2
5.457540E+2
5.461209E+2
5.470383E+2
5.485061E+2
5.505242E+2
5.521755E+2
5.540102E+2
5.563954E+2
5.593309E+2
5.624499E+2
5.652021E+2
5.674037E+2
5.690550E+2
5.705227E+2
5.723574E+2
5.740087E+2
5.758435E+2
5.776781E+2
5.798798E+2
5.820815E+2
5.844666E+2
5.863014E+2
5.874022E+2
5.877691E+2
5.881361E+2
5.888699E+2
5.896038E+2
5.901542E+2
5.905212E+2
5.908881E+2
5.916221E+2
5.927229E+2
5.940072E+2
5.951080E+2
5.952915E+2
5.952915E+2
5.954750E+2
5.960254E+2
5.960254E+2
5.952915E+2
5.941907E+2
5.930898E+2
5.923560E+2
5.919890E+2
5.916221E+2
5.910717E+2
5.901542E+2
5.888699E+2
5.874022E+2
5.855675E+2
5.835493E+2
5.817146E+2
5.802468E+2
5.785955E+2
5.765773E+2
5.747426E+2
5.734583E+2
5.718070E+2
5.694219E+2
5.668533E+2
5.646516E+2
5.626334E+2
5.604318E+2
5.578631E+2
5.549276E+2
5.525425E+2
5.503408E+2
5.483226E+2
5.461209E+2
5.446531E+2
5.437357E+2
5.422680E+2
5.393325E+2
5.356630E+2
5.321770E+2
5.292414E+2
5.266728E+2
5.237373E+2
5.209852E+2
5.186001E+2
5.163984E+2
5.138298E+2
5.107107E+2
5.074082E+2
5.042892E+2
5.011702E+2
4.975007E+2
4.936478E+2
4.897949E+2
4.864924E+2
4.839238E+2
4.809882E+2
4.775023E+2
4.736493E+2
4.696129E+2
4.659435E+2
4.622740E+2
4.589715E+2
4.558525E+2
4.523665E+2
4.485136E+2
4.446607E+2
4.409912E+2
4.378722E+2
4.349366E+2
4.316342E+2
4.277812E+2
4.241118E+2
4.206258E+2
4.171398E+2
4.136539E+2
4.103514E+2
4.068654E+2
4.033794E+2
3.997100E+2
3.962240E+2
3.927380E+2
3.888851E+2
3.853991E+2
3.822801E+2
3.797115E+2
3.765924E+2
3.729230E+2
3.688866E+2
3.654006E+2
3.619147E+2
3.584287E+2
3.553096E+2
3.521906E+2
3.494385E+2
3.463195E+2
3.432005E+2
3.404484E+2
3.378798E+2
3.349442E+2
3.316417E+2
3.287062E+2
3.265045E+2
3.246698E+2
3.222846E+2
3.191656E+2
3.160466E+2
3.134780E+2
3.116432E+2
3.098085E+2
3.077903E+2
3.057721E+2
3.035704E+2
3.013688E+2
2.991671E+2
2.967820E+2
2.945803E+2
2.923786E+2
2.905439E+2
2.887092E+2
2.861406E+2
2.835720E+2
2.813703E+2
2.797190E+2
2.778843E+2
2.756827E+2
2.731140E+2
2.707289E+2
2.681603E+2
2.652247E+2
2.622892E+2
2.599040E+2
2.580693E+2
2.562346E+2
2.540329E+2
2.518312E+2
2.498130E+2
2.481618E+2
2.466940E+2
2.446758E+2
2.421072E+2
2.393551E+2
2.369700E+2
2.349518E+2
2.333005E+2
2.318327E+2
2.305484E+2
2.288972E+2
2.266955E+2
2.246773E+2
2.230261E+2
2.215583E+2
2.204575E+2
2.189897E+2
2.175219E+2
2.160541E+2
2.149533E+2
2.134855E+2
2.118343E+2
2.101830E+2
2.085318E+2
2.065136E+2
2.044954E+2
2.026606E+2
2.011929E+2
1.999086E+2
1.982573E+2
1.969730E+2
1.955052E+2
1.936705E+2
1.918358E+2
1.905515E+2
1.898176E+2
1.889002E+2
1.872490E+2
1.852308E+2
1.837630E+2
1.828456E+2
1.822952E+2
1.813778E+2
1.800935E+2
1.782588E+2
1.766076E+2
1.756902E+2
1.747728E+2
1.738555E+2
1.727547E+2
1.714703E+2
1.705530E+2
1.694522E+2
1.687183E+2
1.678009E+2
1.667001E+2
1.655992E+2
1.643149E+2
1.632141E+2
1.621133E+2
1.610124E+2
1.602785E+2
1.595446E+2
1.582603E+2
1.569760E+2
1.556917E+2
1.547744E+2
1.540405E+2
1.533066E+2
1.523892E+2
1.509214E+2
1.496371E+2
1.489032E+2
1.481694E+2
1.474355E+2
1.465181E+2
1.457842E+2
1.452338E+2
1.450503E+2
1.443164E+2
1.432156E+2
1.417478E+2
1.408305E+2
1.406470E+2
1.406470E+2
1.399131E+2
1.388123E+2
1.377114E+2
1.367941E+2
1.364271E+2
1.360602E+2
1.355098E+2
1.351428E+2
1.351428E+2
1.351428E+2
1.345924E+2
1.334916E+2
1.323907E+2
1.320238E+2
1.318403E+2
1.316568E+2
1.312899E+2
1.307395E+2
1.303725E+2
1.307395E+2
1.309229E+2
1.303725E+2
1.292717E+2
1.283543E+2
1.279874E+2
1.279874E+2
1.279874E+2
1.278039E+2
1.278039E+2
1.278039E+2
1.278039E+2
1.278039E+2
1.274370E+2
1.267031E+2
1.259692E+2
1.259692E+2
1.265196E+2
1.268866E+2
1.265196E+2
1.257857E+2
1.250518E+2
1.250518E+2
1.252353E+2
1.254188E+2
1.252353E+2
1.246849E+2
1.246849E+2
1.250518E+2
1.252353E+2
1.250518E+2
1.248684E+2
1.248684E+2
1.248684E+2
1.243179E+2
1.237675E+2
1.237675E+2
1.245014E+2
1.248684E+2
1.245014E+2
1.239510E+2
1.243179E+2
1.252353E+2
1.259692E+2
1.259692E+2
1.259692E+2
1.261527E+2
1.265196E+2
1.270700E+2
1.274370E+2
1.274370E+2
1.268866E+2
1.265196E+2
1.263361E+2
1.267031E+2
1.270700E+2
1.274370E+2
1.278039E+2
1.281709E+2
1.281709E+2
1.278039E+2
1.276204E+2
1.281709E+2
1.287213E+2
1.289047E+2
1.283543E+2
1.276204E+2
1.276204E+2
1.281709E+2
1.290882E+2
1.296386E+2
1.300056E+2
1.298221E+2
1.294552E+2
1.292717E+2
1.292717E+2
1.292717E+2
1.294552E+2
1.298221E+2
1.303725E+2
1.307395E+2
1.309229E+2
1.307395E+2
1.307395E+2
1.309229E+2
1.312899E+2
1.314734E+2
1.316568E+2
1.314734E+2
1.312899E+2
1.311064E+2
1.312899E+2
1.314734E+2
1.311064E+2
1.307395E+2
1.309229E+2
1.311064E+2
1.309229E+2
1.303725E+2
1.300056E+2
1.303725E+2
1.305560E+2
1.305560E+2
1.305560E+2
1.305560E+2
1.303725E+2
1.301891E+2
1.300056E+2
1.300056E+2
1.298221E+2
1.296386E+2
1.296386E+2
1.296386E+2
1.294552E+2
1.292717E+2
1.289047E+2
1.283543E+2
1.276204E+2
1.272535E+2
1.268866E+2
1.268866E+2
1.270700E+2
1.270700E+2
1.267031E+2
1.257857E+2
1.252353E+2
1.248684E+2
1.246849E+2
1.243179E+2
1.239510E+2
1.235841E+2
1.230336E+2
1.224832E+2
1.221163E+2
1.217493E+2
1.211989E+2
1.204650E+2
1.199146E+2
1.193642E+2
1.189972E+2
1.186303E+2
1.184468E+2
1.180799E+2
1.173460E+2
1.164286E+2
1.149609E+2
1.138600E+2
1.138600E+2
1.142270E+2
1.136766E+2
1.120253E+2
1.109245E+2
1.109245E+2
1.109245E+2
1.100071E+2
1.089063E+2
1.079889E+2
1.078054E+2
1.074385E+2
1.067046E+2
1.054203E+2
1.041360E+2
1.032186E+2
1.028517E+2
1.021178E+2
1.013839E+2
1.006500E+2
9.991612E+1
9.918223E+1
9.881529E+1
9.844834E+1
9.753098E+1
9.643014E+1
9.551278E+1
9.514583E+1
9.496237E+1
9.422848E+1
9.349459E+1
9.257722E+1
9.184333E+1
9.092598E+1
9.000861E+1
8.909124E+1
8.890778E+1
8.872430E+1
8.799041E+1
8.652263E+1
8.505485E+1
8.432096E+1
8.432096E+1
8.413749E+1
8.358708E+1
8.266971E+1
8.193582E+1
8.156888E+1
8.138541E+1
8.101846E+1
8.028457E+1
7.955068E+1
7.881679E+1
7.789943E+1
7.679860E+1
7.624818E+1
7.551429E+1
7.496388E+1
7.441346E+1
7.404652E+1
7.367957E+1
7.331263E+1
7.294568E+1
7.239526E+1
7.147790E+1
7.129443E+1
7.276221E+1
7.533082E+1
7.716554E+1
7.679860E+1
7.643165E+1
7.771596E+1
8.046804E+1
8.193582E+1
7.973415E+1
7.367957E+1
6.689109E+1
6.230428E+1
5.973566E+1
5.808441E+1
5.661663E+1
5.551580E+1
5.496538E+1
5.514886E+1
5.569927E+1
5.606622E+1
5.606622E+1
5.551580E+1
5.514886E+1
5.569927E+1
5.680011E+1
5.790094E+1
5.881830E+1
5.936872E+1
5.973566E+1
5.991914E+1
5.955219E+1
5.918525E+1
5.881830E+1
5.845136E+1
5.808441E+1
5.826789E+1
5.863483E+1
5.881830E+1
5.900177E+1
5.918525E+1
5.900177E+1
5.863483E+1
5.881830E+1
5.918525E+1
5.973566E+1
5.991914E+1
5.991914E+1
5.991914E+1
5.955219E+1
5.936872E+1
5.955219E+1
5.991914E+1
6.028608E+1
6.065302E+1
6.083650E+1
6.101997E+1
6.157039E+1
6.230428E+1
6.248775E+1
6.212081E+1
6.193734E+1
6.248775E+1
6.303817E+1
6.303817E+1
6.267122E+1
6.285470E+1
6.358859E+1
6.413900E+1
6.413900E+1
6.377206E+1
6.377206E+1
6.432247E+1
6.542331E+1
6.652415E+1
6.689109E+1
6.634067E+1
6.597373E+1
6.634067E+1
6.670762E+1
6.689109E+1
6.670762E+1
6.634067E+1
6.652415E+1
6.725804E+1
6.780845E+1
6.780845E+1
6.799193E+1
6.854234E+1
6.945970E+1
7.074401E+1
7.184485E+1
7.276221E+1
7.349610E+1
7.441346E+1
7.441346E+1
7.294568E+1
6.982665E+1
6.615720E+1
6.285470E+1
6.083650E+1
5.973566E+1
5.955219E+1
6.101997E+1
6.322164E+1
6.487289E+1
6.340511E+1
5.808441E+1
5.019510E+1
4.377357E+1
4.157190E+1
4.322315E+1
4.560829E+1
4.689260E+1
4.707607E+1
4.762649E+1
4.909427E+1
5.129594E+1
5.313066E+1
5.331413E+1
5.258024E+1
5.184636E+1
5.166288E+1
5.092899E+1
4.799343E+1
4.248926E+1
3.570079E+1
2.909578E+1
2.377508E+1
1.900480E+1
1.441799E+1
1.056507E+1
7.996460E+0
7.262570E+0
9.647710E+0
1.441799E+1
1.937175E+1
2.194036E+1
2.047258E+1
1.496841E+1
5.427846E+0
-6.314385E+0
-1.548800E+1
-1.713925E+1
-1.236897E+1
-6.864801E+0
-5.030078E+0
-5.397023E+0
-4.663134E+0
-2.644938E+0
-1.360631E+0
-1.911048E+0
-4.296189E+0
-7.965636E+0
-1.291939E+1
-1.860704E+1
-2.429468E+1
-2.906496E+1
-3.255094E+1
-3.456913E+1
-3.530302E+1
-3.530302E+1
-3.475260E+1
-3.475260E+1
-3.566996E+1
-3.732122E+1
-3.915594E+1
-4.099066E+1
-4.282539E+1
-4.466011E+1
-4.576094E+1
-4.686178E+1
-4.832956E+1
-5.034775E+1
-5.273290E+1
-5.530151E+1
-5.750318E+1
-5.842054E+1
-5.768665E+1
-5.658582E+1
-5.566846E+1
-5.548498E+1
-5.621887E+1
-5.768665E+1
-5.970484E+1
-6.190651E+1
-6.337428E+1
-6.447512E+1
-6.539248E+1
-6.667680E+1
-6.722721E+1
-6.686026E+1
-6.667680E+1
-6.704374E+1
-6.796110E+1
-6.887846E+1
-6.997930E+1
-7.089665E+1
-7.126360E+1
-7.144707E+1
-7.163055E+1
-7.218096E+1
-7.218096E+1
-7.199749E+1
-7.199749E+1
-7.273138E+1
-7.383221E+1
-7.401568E+1
-7.328180E+1
-7.254791E+1
-7.236444E+1
-7.273138E+1
-7.291485E+1
-7.273138E+1
-7.199749E+1
-7.163055E+1
-7.126360E+1
-7.108013E+1
-7.126360E+1
-7.144707E+1
-7.144707E+1
-7.108013E+1
-7.089665E+1
-7.089665E+1
-7.052971E+1
-6.979582E+1
-6.906193E+1
-6.832804E+1
-6.796110E+1
-6.722721E+1
-6.649332E+1
-6.612637E+1
-6.630985E+1
-6.612637E+1
-6.502554E+1
-6.410817E+1
-6.355776E+1
-6.319082E+1
-6.337428E+1
-6.374123E+1
-6.355776E+1
-6.282387E+1
-6.172304E+1
-6.080568E+1
-6.025526E+1
-5.970484E+1
-5.952137E+1
-5.915443E+1
-5.860401E+1
-5.787012E+1
-5.713623E+1
-5.640234E+1
-5.585193E+1
-5.548498E+1
-5.493457E+1
-5.438415E+1
-5.383373E+1
-5.309984E+1
-5.254942E+1
-5.199901E+1
-5.144858E+1
-5.108164E+1
-5.089817E+1
-5.053122E+1
-4.998081E+1
-4.906345E+1
-4.832956E+1
-4.814608E+1
-4.814608E+1
-4.741219E+1
-4.631136E+1
-4.576094E+1
-4.594442E+1
-4.576094E+1
-4.484358E+1
-4.392622E+1
-4.374275E+1
-4.355928E+1
-4.319233E+1
-4.264192E+1
-4.209150E+1
-4.172455E+1
-4.190803E+1
-4.190803E+1
-4.154108E+1
-4.099066E+1
-4.062372E+1
-4.062372E+1
-4.080719E+1
-4.062372E+1
-4.025677E+1
-3.970635E+1
-3.933941E+1
-3.915594E+1
-3.878899E+1
-3.878899E+1
-3.915594E+1
-3.970635E+1
-3.970635E+1
-3.933941E+1
-3.915594E+1
-3.933941E+1
-3.970635E+1
-4.007330E+1
-3.988983E+1
-3.952288E+1
-3.952288E+1
-3.988983E+1
-4.007330E+1
-3.988983E+1
-3.952288E+1
-3.933941E+1
-3.988983E+1
-4.062372E+1
-4.080719E+1
-4.007330E+1
-3.952288E+1
-3.952288E+1
-4.007330E+1
-4.062372E+1
-4.099066E+1
-4.099066E+1
-4.080719E+1
-4.099066E+1
-4.154108E+1
-4.190803E+1
-4.209150E+1
-4.209150E+1
-4.172455E+1
-4.135761E+1
-4.154108E+1
-4.190803E+1
-4.190803E+1
-4.209150E+1
-4.245844E+1
-4.300886E+1
-4.319233E+1
-4.282539E+1
-4.245844E+1
-4.245844E+1
-4.282539E+1
-4.319233E+1
-4.319233E+1
-4.282539E+1
-4.282539E+1
-4.319233E+1
-4.355928E+1
-4.374275E+1
-4.374275E+1
-4.337580E+1
-4.300886E+1
-4.319233E+1
-4.355928E+1
-4.410969E+1
-4.447664E+1
-4.502706E+1
-4.502706E+1
-4.502706E+1
-4.521053E+1
-4.539400E+1
-4.521053E+1
-4.484358E+1
-4.447664E+1
-4.429317E+1
-4.447664E+1
-4.484358E+1
-4.466011E+1
-4.429317E+1
-4.429317E+1
-4.484358E+1
-4.557747E+1
-4.557747E+1
-4.484358E+1
-4.429317E+1
-4.410969E+1
-4.447664E+1
-4.466011E+1
-4.484358E+1
-4.466011E+1
-4.429317E+1
-4.410969E+1
-4.429317E+1
-4.429317E+1
-4.429317E+1
-4.410969E+1
-4.337580E+1
-4.282539E+1
-4.319233E+1
-4.374275E+1
-4.355928E+1
-4.300886E+1
-4.282539E+1
-4.245844E+1
-4.209150E+1
-4.172455E+1
-4.117413E+1
-4.080719E+1
-4.080719E+1
-4.080719E+1
-4.080719E+1
-4.062372E+1
-4.025677E+1
-3.988983E+1
-3.988983E+1
-3.988983E+1
-3.988983E+1
-3.952288E+1
-3.915594E+1
-3.878899E+1
-3.897247E+1
-3.933941E+1
-3.933941E+1
-3.878899E+1
-3.787163E+1
-3.713774E+1
-3.677080E+1
-3.695427E+1
-3.677080E+1
-3.658733E+1
-3.640385E+1
-3.640385E+1
-3.603691E+1
-3.548649E+1
-3.493607E+1
-3.493607E+1
-3.475260E+1
-3.420219E+1
-3.365177E+1
-3.346830E+1
-3.346830E+1
-3.310135E+1
-3.291788E+1
-3.255094E+1
-3.218399E+1
-3.163358E+1
-3.163358E+1
-3.163358E+1
-3.163358E+1
-3.145010E+1
-3.089969E+1
-3.034926E+1
-3.016579E+1
-3.016579E+1
-3.034926E+1
-3.016579E+1
-2.998232E+1
-2.979885E+1
-2.943190E+1
-2.924843E+1
-2.888149E+1
-2.833107E+1
-2.723024E+1
-2.686329E+1
-2.741371E+1
-2.796412E+1
-2.796412E+1
-2.778065E+1
-2.759718E+1
-2.759718E+1
-2.778065E+1
-2.759718E+1
-2.723024E+1
-2.704676E+1
-2.686329E+1
-2.686329E+1
-2.686329E+1
-2.686329E+1
-2.704676E+1
-2.741371E+1
-2.759718E+1
-2.759718E+1
-2.704676E+1
-2.649635E+1
-2.631287E+1
-2.612940E+1
-2.612940E+1
-2.631287E+1
-2.686329E+1
-2.759718E+1
-2.796412E+1
-2.759718E+1
-2.704676E+1
-2.704676E+1
-2.723024E+1
-2.759718E+1
-2.796412E+1
-2.814760E+1
-2.814760E+1
-2.833107E+1
-2.851454E+1
-2.888149E+1
-2.906496E+1
-2.943190E+1
-3.016579E+1
-3.071621E+1
-3.108316E+1
-3.108316E+1
-3.108316E+1
-3.163358E+1
-3.200052E+1
-3.163358E+1
-3.126663E+1
-3.145010E+1
-3.236746E+1
-3.310135E+1
-3.365177E+1
-3.401871E+1
-3.493607E+1
-3.603691E+1
-3.640385E+1
-3.585344E+1
-3.530302E+1
-3.548649E+1
-3.566996E+1
-3.530302E+1
-3.511955E+1
-3.530302E+1
-3.585344E+1
-3.658733E+1
-3.695427E+1
-3.695427E+1
-3.732122E+1
-3.787163E+1
-3.842205E+1
-3.842205E+1
-3.787163E+1
-3.732122E+1
-3.787163E+1
-3.878899E+1
-3.970635E+1
-4.007330E+1
-4.007330E+1
-4.044024E+1
-4.117413E+1
-4.190803E+1
-4.245844E+1
-4.282539E+1
-4.300886E+1
-4.319233E+1
-4.300886E+1
-4.337580E+1
-4.374275E+1
-4.410969E+1
-4.466011E+1
-4.521053E+1
-4.557747E+1
-4.594442E+1
-4.667831E+1
-4.704525E+1
-4.741219E+1
-4.759567E+1
-4.814608E+1
-4.851303E+1
-4.869650E+1
-4.887997E+1
-4.887997E+1
-4.906345E+1
-4.961386E+1
-5.034775E+1
-5.108164E+1
-5.144858E+1
-5.181553E+1
-5.218248E+1
-5.254942E+1
-5.218248E+1
-5.199901E+1
-5.218248E+1
-5.273290E+1
-5.328331E+1
-5.346678E+1
-5.346678E+1
-5.346678E+1
-5.401720E+1
-5.493457E+1
-5.566846E+1
-5.566846E+1
-5.530151E+1
-5.493457E+1
-5.511804E+1
-5.566846E+1
-5.566846E+1
-5.548498E+1
-5.530151E+1
-5.511804E+1
-5.511804E+1
-5.511804E+1
-5.530151E+1
-5.566846E+1
-5.603540E+1
-5.621887E+1
-5.621887E+1
-5.621887E+1
-5.640234E+1
-5.658582E+1
-5.676929E+1
-5.658582E+1
-5.676929E+1
-5.695276E+1
-5.713623E+1
-5.713623E+1
-5.695276E+1
-5.676929E+1
-5.676929E+1
-5.713623E+1
-5.768665E+1
-5.805359E+1
-5.750318E+1
-5.695276E+1
-5.713623E+1
-5.787012E+1
-5.842054E+1
-5.842054E+1
-5.823707E+1
-5.842054E+1
-5.842054E+1
-5.823707E+1
-5.805359E+1
-5.842054E+1
-5.915443E+1
-5.952137E+1
-5.933790E+1
-5.878748E+1
-5.860401E+1
-5.897095E+1
-5.897095E+1
-5.860401E+1
-5.860401E+1
-5.915443E+1
-5.970484E+1
-5.970484E+1
-5.933790E+1
-5.915443E+1
-5.970484E+1
-6.007179E+1
-6.007179E+1
-6.007179E+1
-6.007179E+1
-6.025526E+1
-6.025526E+1
-6.007179E+1
-6.007179E+1
-5.988832E+1
-5.952137E+1
-5.952137E+1
-6.007179E+1
-6.062221E+1
-6.062221E+1
-5.970484E+1
-5.915443E+1
-5.933790E+1
-6.007179E+1
-6.062221E+1
-6.062221E+1
-6.007179E+1
-5.952137E+1
-5.933790E+1
-5.952137E+1
-5.988832E+1
-5.970484E+1
-5.952137E+1
-5.970484E+1
-5.970484E+1
-5.933790E+1
-5.915443E+1
-5.970484E+1
-6.062221E+1
-6.117262E+1
-6.080568E+1
-5.988832E+1
-5.915443E+1
-5.878748E+1
-5.915443E+1
-5.970484E+1
-5.988832E+1
-5.970484E+1
-5.952137E+1
-5.952137E+1
-5.952137E+1
-5.970484E+1
-5.988832E+1
-5.970484E+1
-5.970484E+1
-6.025526E+1
-6.062221E+1
-6.025526E+1
-5.952137E+1
-5.988832E+1
-6.080568E+1
-6.153956E+1
-6.117262E+1
-6.062221E+1
-6.043873E+1
-6.080568E+1
-6.153956E+1
-6.172304E+1
-6.117262E+1
-6.043873E+1
-6.025526E+1
-6.043873E+1
-6.062221E+1
-6.062221E+1
-6.062221E+1
-6.080568E+1
-6.098915E+1
-6.135609E+1
-6.208998E+1
-6.227345E+1
-6.172304E+1
-6.135609E+1
-6.190651E+1
-6.264040E+1
-6.300734E+1
-6.264040E+1
-6.227345E+1
-6.208998E+1
-6.227345E+1
-6.227345E+1
-6.208998E+1
-6.227345E+1
-6.264040E+1
-6.300734E+1
-6.282387E+1
-6.245693E+1
-6.227345E+1
-6.227345E+1
-6.227345E+1
-6.264040E+1
-6.300734E+1
-6.300734E+1
-6.282387E+1
-6.264040E+1
-6.245693E+1
-6.245693E+1
-6.245693E+1
-6.264040E+1
-6.282387E+1
-6.300734E+1
-6.319082E+1
-6.319082E+1
-6.337428E+1
-6.355776E+1
-6.319082E+1
-6.282387E+1
-6.282387E+1
-6.374123E+1
-6.447512E+1
-6.429165E+1
-6.337428E+1
-6.282387E+1
-6.300734E+1
-6.319082E+1
-6.319082E+1
-6.319082E+1
-6.355776E+1
-6.374123E+1
-6.374123E+1
-6.374123E+1
-6.374123E+1
-6.337428E+1
-6.300734E+1
-6.337428E+1
-6.374123E+1
-6.392471E+1
-6.355776E+1
-6.319082E+1
-6.300734E+1
-6.319082E+1
-6.337428E+1
-6.337428E+1
-6.300734E+1
-6.282387E+1
-6.282387E+1
-6.319082E+1
-6.319082E+1
-6.282387E+1
-6.245693E+1
-6.227345E+1
-6.245693E+1
-6.264040E+1
-6.282387E+1
-6.264040E+1
-6.208998E+1
-6.172304E+1
-6.172304E+1
-6.245693E+1
-6.300734E+1
-6.282387E+1
-6.172304E+1
-6.080568E+1
-6.043873E+1
-6.080568E+1
-6.098915E+1
-6.117262E+1
-6.153956E+1
-6.153956E+1
-6.135609E+1
-6.117262E+1
-6.117262E+1
-6.117262E+1
-6.080568E+1
-6.043873E+1
-6.043873E+1
-6.025526E+1
-6.025526E+1
-6.025526E+1
-6.025526E+1
-6.007179E+1
-5.970484E+1
-5.952137E+1
-5.988832E+1
-6.007179E+1
-6.025526E+1
-6.007179E+1
-5.952137E+1
-5.915443E+1
-5.915443E+1
-5.952137E+1
-5.970484E+1
-5.933790E+1
-5.860401E+1
-5.805359E+1
-5.750318E+1
-5.768665E+1
-5.787012E+1
-5.768665E+1
-5.731970E+1
-5.750318E+1
-5.805359E+1
-5.823707E+1
-5.805359E+1
-5.731970E+1
-5.676929E+1
-5.658582E+1
-5.676929E+1
-5.695276E+1
-5.695276E+1
-5.695276E+1
-5.658582E+1
-5.640234E+1
-5.640234E+1
-5.658582E+1
-5.640234E+1
-5.603540E+1
-5.566846E+1
-5.548498E+1
-5.548498E+1
-5.530151E+1
-5.530151E+1
-5.530151E+1
-5.511804E+1
-5.493457E+1
-5.438415E+1
-5.420067E+1
-5.401720E+1
-5.420067E+1
-5.456762E+1
-5.475109E+1
-5.475109E+1
-5.456762E+1
-5.401720E+1
-5.365026E+1
-5.365026E+1
-5.383373E+1
-5.365026E+1
-5.309984E+1
-5.273290E+1
-5.273290E+1
-5.291637E+1
-5.291637E+1
-5.291637E+1
-5.254942E+1
-5.218248E+1
-5.163206E+1
-5.163206E+1
-5.199901E+1
-5.254942E+1
-5.236595E+1
-5.181553E+1
-5.108164E+1
-5.071470E+1
-5.071470E+1
-5.071470E+1
-5.016428E+1
-4.979733E+1
-4.998081E+1
-5.034775E+1
-5.071470E+1
-5.071470E+1
-5.034775E+1
-4.979733E+1
-4.924692E+1
-4.924692E+1
-4.943039E+1
-4.924692E+1
-4.851303E+1
-4.796261E+1
-4.777914E+1
-4.814608E+1
-4.851303E+1
-4.796261E+1
-4.704525E+1
-4.649483E+1
-4.667831E+1
-4.722872E+1
-4.741219E+1
-4.741219E+1
-4.722872E+1
-4.722872E+1
-4.667831E+1
-4.594442E+1
-4.557747E+1
-4.539400E+1
-4.557747E+1
-4.539400E+1
-4.484358E+1
-4.429317E+1
-4.447664E+1
-4.466011E+1
-4.447664E+1
-4.392622E+1
-4.374275E+1
-4.374275E+1
-4.374275E+1
-4.374275E+1
-4.355928E+1
-4.319233E+1
-4.282539E+1
-4.227497E+1
-4.154108E+1
-4.172455E+1
-4.245844E+1
-4.319233E+1
-4.300886E+1
-4.245844E+1
-4.190803E+1
-4.190803E+1
-4.172455E+1
-4.135761E+1
-4.062372E+1
-4.025677E+1
-4.025677E+1
-4.062372E+1
-4.062372E+1
-4.007330E+1
-3.952288E+1
-3.952288E+1
-3.970635E+1
-3.988983E+1
-3.952288E+1
-3.897247E+1
-3.823858E+1
-3.787163E+1
-3.768816E+1
-3.768816E+1
-3.750469E+1
-3.713774E+1
-3.677080E+1
-3.658733E+1
-3.640385E+1
-3.622038E+1
-3.566996E+1
-3.548649E+1
-3.530302E+1
-3.530302E+1
-3.493607E+1
-3.420219E+1
-3.365177E+1
-3.365177E+1
-3.401871E+1
-3.383524E+1
-3.291788E+1
-3.236746E+1
-3.236746E+1
-3.273441E+1
-3.273441E+1
-3.218399E+1
-3.145010E+1
-3.053274E+1
-3.016579E+1
-3.016579E+1
-3.034926E+1
-3.016579E+1
-2.998232E+1
-2.943190E+1
-2.888149E+1
-2.869801E+1
-2.851454E+1
-2.833107E+1
-2.814760E+1
-2.778065E+1
-2.686329E+1
-2.594593E+1
-2.557899E+1
-2.539551E+1
-2.521204E+1
-2.484509E+1
-2.466162E+1
-2.466162E+1
-2.466162E+1
-2.374426E+1
-2.264343E+1
-2.209301E+1
-2.172606E+1
-2.135912E+1
-2.099217E+1
-2.080870E+1
-2.062523E+1
-2.007481E+1
-1.952440E+1
-1.915745E+1
-1.897398E+1
-1.879051E+1
-1.860704E+1
-1.805662E+1
-1.750620E+1
-1.713925E+1
-1.677231E+1
-1.622189E+1
-1.567148E+1
-1.530453E+1
-1.512106E+1
-1.457064E+1
-1.383675E+1
-1.291939E+1
-1.218550E+1
-1.145161E+1
-1.071772E+1
-1.016730E+1
-9.983831E+0
-1.016730E+1
-9.800359E+0
-8.882999E+0
-7.598692E+0
-6.681330E+0
-6.314385E+0
-6.314385E+0
-6.130912E+0
-5.580496E+0
-4.663134E+0
-3.929243E+0
-3.195355E+0
-2.461465E+0
-2.094520E+0
-1.727576E+0
-1.177158E+0
-4.432695E-1
1.071477E-1
8.410374E-1
1.574927E+0
2.492289E+0
3.226178E+0
3.409650E+0
3.226178E+0
3.776596E+0
4.510485E+0
5.427846E+0
6.345208E+0
7.262570E+0
7.996460E+0
8.546877E+0
9.097294E+0
1.001466E+1
1.093202E+1
1.166591E+1
1.239980E+1
1.295021E+1
1.423452E+1
1.551883E+1
1.643619E+1
1.680313E+1
1.717008E+1
1.790397E+1
1.845438E+1
1.918827E+1
2.028911E+1
2.138994E+1
2.230730E+1
2.304119E+1
2.359161E+1
2.414203E+1
2.450897E+1
2.505939E+1
2.579328E+1
2.689411E+1
2.781148E+1
2.836189E+1
2.891231E+1
2.964620E+1
3.074703E+1
3.203134E+1
3.313217E+1
3.368259E+1
3.386606E+1
3.423301E+1
3.515037E+1
3.551732E+1
3.570079E+1
3.606773E+1
3.735204E+1
3.863635E+1
3.937024E+1
3.973718E+1
4.083801E+1
4.248926E+1
4.377357E+1
4.414051E+1
4.414051E+1
4.432399E+1
4.524135E+1
4.652566E+1
4.762649E+1
4.854385E+1
4.909427E+1
4.964468E+1
5.037858E+1
5.147941E+1
5.258024E+1
5.276372E+1
5.276372E+1
5.331413E+1
5.478191E+1
5.606622E+1
5.698358E+1
5.735052E+1
5.771747E+1
5.808441E+1
5.845136E+1
5.955219E+1
6.083650E+1
6.175386E+1
6.212081E+1
6.248775E+1
6.340511E+1
6.413900E+1
6.487289E+1
6.542331E+1
6.615720E+1
6.670762E+1
6.725804E+1
6.817540E+1
6.890929E+1
6.982665E+1
7.019359E+1
7.056054E+1
7.129443E+1
7.239526E+1
7.331263E+1
7.367957E+1
7.386304E+1
7.459693E+1
7.551429E+1
7.606471E+1
7.588124E+1
7.606471E+1
7.698207E+1
7.863332E+1
8.010110E+1
8.065152E+1
8.046804E+1
8.083499E+1
8.175235E+1
8.266971E+1
8.322013E+1
8.377054E+1
8.468791E+1
8.578874E+1
8.652263E+1
8.725652E+1
8.799041E+1
8.835735E+1
8.835735E+1
8.835735E+1
8.890778E+1
9.000861E+1
9.092598E+1
9.129292E+1
9.129292E+1
9.165987E+1
9.239375E+1
9.294417E+1
9.367805E+1
9.459542E+1
9.551278E+1
9.643014E+1
9.698056E+1
9.789792E+1
9.863181E+1
9.918223E+1
9.973264E+1
1.000996E+2
1.004665E+2
1.010170E+2
1.019343E+2
1.030352E+2
1.035856E+2
1.041360E+2
1.052368E+2
1.059707E+2
1.063377E+2
1.063377E+2
1.067046E+2
1.076220E+2
1.081724E+2
1.085393E+2
1.085393E+2
1.094567E+2
1.109245E+2
1.123922E+2
1.129427E+2
1.129427E+2
1.134931E+2
1.145939E+2
1.155113E+2
1.156947E+2
1.158782E+2
1.164286E+2
1.177129E+2
1.191807E+2
1.199146E+2
1.199146E+2
1.199146E+2
1.206485E+2
1.215659E+2
1.224832E+2
1.230336E+2
1.239510E+2
1.250518E+2
1.257857E+2
1.259692E+2
1.263361E+2
1.270700E+2
1.279874E+2
1.287213E+2
1.292717E+2
1.300056E+2
1.311064E+2
1.320238E+2
1.325742E+2
1.333081E+2
1.340420E+2
1.347759E+2
1.358767E+2
1.371610E+2
1.378949E+2
1.377114E+2
1.375279E+2
1.382618E+2
1.393627E+2
1.406470E+2
1.411974E+2
1.417478E+2
1.422982E+2
1.432156E+2
1.441330E+2
1.452338E+2
1.461512E+2
1.467016E+2
1.470685E+2
1.474355E+2
1.483528E+2
1.494537E+2
1.503710E+2
1.507380E+2
1.509214E+2
1.512884E+2
1.522058E+2
1.534901E+2
1.545909E+2
1.547744E+2
1.547744E+2
1.549578E+2
1.556917E+2
1.566091E+2
1.575265E+2
1.580769E+2
1.586273E+2
1.589942E+2
1.591777E+2
1.595446E+2
1.602785E+2
1.611959E+2
1.617463E+2
1.617463E+2
1.622967E+2
1.632141E+2
1.639480E+2
1.641315E+2
1.641315E+2
1.639480E+2
1.644984E+2
1.652323E+2
1.657827E+2
1.657827E+2
1.650488E+2
1.648653E+2
1.654158E+2
1.659662E+2
1.659662E+2
1.654158E+2
1.655992E+2
1.663331E+2
1.670670E+2
1.668835E+2
1.661496E+2
1.655992E+2
1.648653E+2
1.643149E+2
1.641315E+2
1.641315E+2
1.644984E+2
1.646819E+2
1.643149E+2
1.635810E+2
1.628472E+2
1.621133E+2
1.613794E+2
1.608289E+2
1.608289E+2
1.608289E+2
1.604620E+2
1.591777E+2
1.577099E+2
1.569760E+2
1.569760E+2
1.571595E+2
1.562421E+2
1.549578E+2
1.538570E+2
1.529396E+2
1.520223E+2
1.511049E+2
1.498206E+2
1.485363E+2
1.472520E+2
1.463346E+2
1.456007E+2
1.450503E+2
1.439495E+2
1.424817E+2
1.410139E+2
1.395461E+2
1.378949E+2
1.362436E+2
1.347759E+2
1.336750E+2
1.327577E+2
1.314734E+2
1.300056E+2
1.283543E+2
1.267031E+2
1.250518E+2
1.234006E+2
1.221163E+2
1.208320E+2
1.191807E+2
1.169791E+2
1.149609E+2
1.134931E+2
1.122088E+2
1.103740E+2
1.081724E+2
1.061542E+2
1.046864E+2
1.030352E+2
1.010170E+2
9.918223E+1
9.789792E+1
9.661362E+1
9.459542E+1
9.202681E+1
8.964167E+1
8.780694E+1
8.670611E+1
8.560528E+1
8.377054E+1
8.138541E+1
7.918374E+1
7.753249E+1
7.569777E+1
7.331263E+1
7.092749E+1
6.909276E+1
6.744151E+1
6.560678E+1
6.377206E+1
6.212081E+1
6.028608E+1
5.808441E+1
5.624969E+1
5.478191E+1
5.313066E+1
5.129594E+1
4.946121E+1
4.780996E+1
4.597524E+1
4.395704E+1
4.193885E+1
4.047107E+1
3.900329E+1
3.716857E+1
3.515037E+1
3.294870E+1
3.111398E+1
2.964620E+1
2.836189E+1
2.707759E+1
2.579328E+1
2.432550E+1
2.267425E+1
2.028911E+1
1.808744E+1
1.625272E+1
1.533535E+1
1.478494E+1
1.386758E+1
1.221632E+1
1.038160E+1
8.913822E+0
7.629515E+0
6.712153E+0
5.794792E+0
4.510485E+0
3.042706E+0
1.758399E+0
6.575650E-1
-2.597971E-1
-1.177158E+0
-2.461465E+0
-3.562300E+0
-4.296189E+0
-4.296189E+0
-4.112716E+0
-4.479662E+0
-4.846606E+0
-5.397023E+0
-5.763968E+0
-6.314385E+0
-7.048274E+0
-7.415219E+0
-7.598692E+0
-7.782164E+0
-8.149109E+0
-8.699526E+0
-9.066471E+0
-1.016730E+1
-1.145161E+1
-1.255245E+1
-1.310286E+1
-1.346981E+1
-1.346981E+1
-1.365328E+1
-1.402022E+1
-1.475411E+1
-1.567148E+1
-1.658884E+1
-1.695578E+1
-1.750620E+1
-1.787314E+1
-1.805662E+1
-1.787314E+1
-1.713925E+1
-1.603842E+1
-1.530453E+1
-1.512106E+1
-1.493759E+1
-1.420370E+1
-1.310286E+1
-1.126814E+1
-9.433414E+0
-7.965636E+0
-7.782164E+0
-8.516054E+0
-9.249941E+0
-9.800359E+0
-1.016730E+1
-9.983831E+0
-9.800359E+0
-9.433414E+0
-9.066471E+0
-8.882999E+0
-9.616886E+0
-1.218550E+1
-1.732273E+1
-2.429468E+1
-2.979885E+1
-2.906496E+1
-2.117565E+1
-9.983831E+0
-1.727576E+0
4.740926E-1
-2.277993E+0
-6.130912E+0
-4.112716E+0
4.510485E+0
2.308817E+0
-2.044176E+1
-4.080719E+1
-3.713774E+1
-1.695578E+1
3.776596E+0
9.097294E+0
-1.200203E+1
-4.282539E+1
-5.438415E+1
-4.190803E+1
-2.392773E+1
-1.622189E+1
-1.530453E+1
-7.231747E+0
-5.580496E+0
-2.576246E+1
-4.667831E+1
-4.521053E+1
-2.778065E+1
-1.438717E+1
-1.328633E+1
-1.750620E+1
-1.860704E+1
-1.640537E+1
-1.457064E+1
-1.475411E+1
-1.640537E+1
-1.768967E+1
-1.842356E+1
-1.897398E+1
-1.989134E+1
-1.970787E+1
-1.677231E+1
-1.255245E+1
-1.218550E+1
-1.879051E+1
-2.778065E+1
-3.163358E+1
-2.869801E+1
-2.245995E+1
-1.677231E+1
-1.438717E+1
-1.530453E+1
-1.750620E+1
-1.952440E+1
-2.062523E+1
-2.062523E+1
-1.970787E+1
-1.805662E+1
-1.585495E+1
-1.420370E+1
-1.328633E+1
-1.383675E+1
-1.530453E+1
-1.695578E+1
-1.824009E+1
-1.897398E+1
-1.915745E+1
-1.897398E+1
-1.842356E+1
-1.713925E+1
-1.548800E+1
-1.402022E+1
-1.255245E+1
-1.145161E+1
-1.108467E+1
-1.145161E+1
-1.181856E+1
-1.181856E+1
-1.145161E+1
-1.126814E+1
-1.145161E+1
-1.163508E+1
-1.145161E+1
-1.108467E+1
-1.071772E+1
-1.053425E+1
-9.800359E+0
-8.332581E+0
-6.681330E+0
-5.580496E+0
-4.846606E+0
-4.296189E+0
-3.562300E+0
-2.644938E+0
-2.094520E+0
-1.911048E+0
-1.911048E+0
-1.911048E+0
-1.911048E+0
-2.277993E+0
-2.277993E+0
-1.727576E+0
-9.936858E-1
-9.936858E-1
-1.360631E+0
-1.360631E+0
-8.102143E-1
-2.597971E-1
2.906201E-1
1.024510E+0
2.125344E+0
3.042706E+0
3.226178E+0
3.409650E+0
4.327012E+0
5.244374E+0
5.244374E+0
5.060902E+0
5.427846E+0
6.345208E+0
7.262570E+0
7.629515E+0
7.812987E+0
7.812987E+0
8.179932E+0
8.730349E+0
9.280766E+0
9.464239E+0
9.464239E+0
9.464239E+0
9.464239E+0
1.001466E+1
1.074855E+1
1.129896E+1
1.111549E+1
1.093202E+1
1.093202E+1
1.129896E+1
1.184938E+1
1.239980E+1
1.295021E+1
1.313369E+1
1.295021E+1
1.276674E+1
1.276674E+1
1.295021E+1
1.313369E+1
1.350063E+1
1.386758E+1
1.386758E+1
1.350063E+1
1.313369E+1
1.313369E+1
1.331716E+1
1.350063E+1
1.405105E+1
1.441799E+1
1.423452E+1
1.423452E+1
1.423452E+1
1.478494E+1
1.496841E+1
1.441799E+1
1.405105E+1
1.368410E+1
1.368410E+1
1.368410E+1
1.386758E+1
1.423452E+1
1.460147E+1
1.441799E+1
1.405105E+1
1.368410E+1
1.331716E+1
1.331716E+1
1.368410E+1
1.423452E+1
1.423452E+1
1.386758E+1
1.368410E+1
1.350063E+1
1.386758E+1
1.423452E+1
1.441799E+1
1.423452E+1
1.386758E+1
1.331716E+1
1.295021E+1
1.313369E+1
1.331716E+1
1.350063E+1
1.350063E+1
1.350063E+1
1.350063E+1
1.331716E+1
1.313369E+1
1.350063E+1
1.350063E+1
1.313369E+1
1.239980E+1
1.221632E+1
1.239980E+1
1.239980E+1
1.239980E+1
1.221632E+1
1.239980E+1
1.295021E+1
1.331716E+1
1.295021E+1
1.221632E+1
1.166591E+1
1.129896E+1
1.093202E+1
1.074855E+1
1.111549E+1
1.166591E+1
1.221632E+1
1.258327E+1
1.239980E+1
1.184938E+1
1.129896E+1
1.093202E+1
1.111549E+1
1.148243E+1
1.166591E+1
1.148243E+1
1.129896E+1
1.166591E+1
1.184938E+1
1.166591E+1
1.148243E+1
1.148243E+1
1.166591E+1
1.203285E+1
1.184938E+1
1.129896E+1
1.093202E+1
1.093202E+1
1.129896E+1
1.166591E+1
1.184938E+1
1.166591E+1
1.148243E+1
1.166591E+1
1.184938E+1
1.148243E+1
1.111549E+1
1.074855E+1
1.074855E+1
1.074855E+1
1.056507E+1
1.074855E+1
1.111549E+1
1.129896E+1
1.111549E+1
1.038160E+1
1.019813E+1
1.038160E+1
1.093202E+1
1.148243E+1
1.148243E+1
1.129896E+1
1.111549E+1
1.093202E+1
1.111549E+1
1.148243E+1
1.129896E+1
1.093202E+1
1.056507E+1
1.093202E+1
1.129896E+1
1.111549E+1
1.038160E+1
1.019813E+1
1.074855E+1
1.111549E+1
1.129896E+1
1.093202E+1
1.074855E+1
1.056507E+1
1.074855E+1
1.093202E+1
1.074855E+1
1.038160E+1
1.019813E+1
1.001466E+1
1.001466E+1
1.019813E+1
1.038160E+1
1.038160E+1
1.056507E+1
1.056507E+1
1.056507E+1
1.001466E+1
9.647710E+0
1.001466E+1
1.093202E+1
1.129896E+1
1.056507E+1
9.464239E+0
8.913822E+0
9.097294E+0
9.464239E+0
9.464239E+0
9.097294E+0
8.913822E+0
8.546877E+0
8.546877E+0
8.546877E+0
8.546877E+0
8.730349E+0
9.464239E+0
1.001466E+1
9.831183E+0
8.913822E+0
7.812987E+0
7.262570E+0
7.812987E+0
8.363404E+0
8.363404E+0
7.996460E+0
7.996460E+0
7.996460E+0
7.812987E+0
7.996460E+0
8.363404E+0
8.363404E+0
7.996460E+0
7.629515E+0
7.262570E+0
6.712153E+0
6.528681E+0
6.345208E+0
6.345208E+0
6.161736E+0
6.161736E+0
6.345208E+0
6.528681E+0
6.345208E+0
5.978263E+0
5.794792E+0
5.794792E+0
5.794792E+0
5.794792E+0
5.794792E+0
5.244374E+0
5.060902E+0
5.060902E+0
5.611319E+0
6.161736E+0
6.161736E+0
5.611319E+0
5.060902E+0
4.877430E+0
5.060902E+0
5.244374E+0
5.244374E+0
4.877430E+0
5.060902E+0
5.611319E+0
5.978263E+0
5.427846E+0
5.244374E+0
5.611319E+0
5.794792E+0
5.794792E+0
5.978263E+0
6.345208E+0
6.895626E+0
6.895626E+0
6.345208E+0
5.611319E+0
5.611319E+0
6.161736E+0
6.895626E+0
7.262570E+0
7.446042E+0
7.446042E+0
7.446042E+0
7.446042E+0
7.629515E+0
7.629515E+0
7.629515E+0
7.629515E+0
7.812987E+0
8.179932E+0
8.363404E+0
8.546877E+0
8.730349E+0
9.097294E+0
9.280766E+0
9.464239E+0
9.647710E+0
9.831183E+0
9.831183E+0
1.001466E+1
1.001466E+1
1.001466E+1
1.019813E+1
1.019813E+1
1.038160E+1
1.056507E+1
1.056507E+1
1.038160E+1
1.038160E+1
1.056507E+1
1.038160E+1
1.038160E+1
1.038160E+1
9.831183E+0
9.280766E+0
9.464239E+0
1.019813E+1
1.074855E+1
1.056507E+1
1.019813E+1
1.038160E+1
1.056507E+1
1.056507E+1
1.056507E+1
1.038160E+1
1.056507E+1
1.111549E+1
1.203285E+1
1.258327E+1
1.258327E+1
1.184938E+1
1.148243E+1
1.184938E+1
1.295021E+1
1.350063E+1
1.350063E+1
1.331716E+1
1.368410E+1
1.460147E+1
1.551883E+1
1.588577E+1
1.606924E+1
1.606924E+1
1.625272E+1
1.698661E+1
1.790397E+1
1.882133E+1
1.955522E+1
2.028911E+1
2.157342E+1
2.285772E+1
2.395856E+1
2.469244E+1
2.505939E+1
2.597675E+1
2.726106E+1
2.817842E+1
2.817842E+1
2.817842E+1
2.964620E+1
3.239828E+1
3.496690E+1
3.588426E+1
3.570079E+1
3.570079E+1
3.606773E+1
3.643468E+1
3.625120E+1
3.570079E+1
3.533384E+1
3.533384E+1
3.588426E+1
3.661815E+1
3.716857E+1
3.698509E+1
3.625120E+1
3.606773E+1
3.661815E+1
3.771898E+1
3.845287E+1
3.918676E+1
4.010412E+1
4.102149E+1
4.193885E+1
4.303968E+1
4.450746E+1
4.597524E+1
4.689260E+1
4.762649E+1
4.817691E+1
4.909427E+1
5.037858E+1
5.166288E+1
5.202983E+1
5.202983E+1
5.184636E+1
5.166288E+1
5.184636E+1
5.221330E+1
5.258024E+1
5.276372E+1
5.276372E+1
5.258024E+1
5.202983E+1
5.166288E+1
5.184636E+1
5.221330E+1
5.258024E+1
5.221330E+1
5.202983E+1
5.239677E+1
5.294719E+1
5.331413E+1
5.386455E+1
5.423150E+1
5.423150E+1
5.386455E+1
5.404802E+1
5.441497E+1
5.478191E+1
5.496538E+1
5.514886E+1
5.533233E+1
5.533233E+1
5.533233E+1
5.496538E+1
5.496538E+1
5.496538E+1
5.459844E+1
5.368108E+1
5.313066E+1
5.294719E+1
5.313066E+1
5.294719E+1
5.239677E+1
5.202983E+1
5.221330E+1
5.258024E+1
5.239677E+1
5.184636E+1
5.092899E+1
5.056205E+1
5.037858E+1
5.001163E+1
4.964468E+1
4.927774E+1
4.891079E+1
4.854385E+1
4.836038E+1
4.799343E+1
4.780996E+1
4.762649E+1
4.725954E+1
4.652566E+1
4.560829E+1
4.487440E+1
4.487440E+1
4.542482E+1
4.579177E+1
4.542482E+1
4.469093E+1
4.395704E+1
4.359010E+1
4.340662E+1
4.303968E+1
4.212232E+1
4.138843E+1
4.102149E+1
4.120496E+1
4.120496E+1
4.083801E+1
4.028760E+1
3.973718E+1
3.918676E+1
3.826940E+1
3.753551E+1
3.698509E+1
3.680162E+1
3.680162E+1
3.716857E+1
3.698509E+1
3.606773E+1
3.533384E+1
3.496690E+1
3.459995E+1
3.423301E+1
3.368259E+1
3.368259E+1
3.368259E+1
3.368259E+1
3.313217E+1
3.239828E+1
3.221481E+1
3.221481E+1
3.166439E+1
3.148092E+1
3.148092E+1
3.111398E+1
3.074703E+1
3.074703E+1
3.074703E+1
3.038009E+1
2.982967E+1
2.927925E+1
2.891231E+1
2.872884E+1
2.817842E+1
2.781148E+1
2.817842E+1
2.854537E+1
2.836189E+1
2.817842E+1
2.799495E+1
2.781148E+1
2.744453E+1
2.689411E+1
2.652717E+1
2.689411E+1
2.744453E+1
2.744453E+1
2.707759E+1
2.634370E+1
2.616022E+1
2.652717E+1
2.652717E+1
2.597675E+1
2.524286E+1
2.505939E+1
2.524286E+1
2.542634E+1
2.542634E+1
2.524286E+1
2.487592E+1
2.505939E+1
2.542634E+1
2.560981E+1
2.560981E+1
2.524286E+1
2.487592E+1
2.487592E+1
2.524286E+1
2.524286E+1
2.487592E+1
2.469244E+1
2.469244E+1
2.487592E+1
2.487592E+1
2.469244E+1
2.469244E+1
2.524286E+1
2.542634E+1
2.560981E+1
2.542634E+1
2.560981E+1
2.579328E+1
2.560981E+1
2.579328E+1
2.597675E+1
2.579328E+1
2.524286E+1
2.505939E+1
2.560981E+1
2.597675E+1
2.597675E+1
2.579328E+1
2.579328E+1
2.579328E+1
2.616022E+1
2.652717E+1
2.689411E+1
2.689411E+1
2.671064E+1
2.652717E+1
2.652717E+1
2.671064E+1
2.707759E+1
2.726106E+1
2.707759E+1
2.671064E+1
2.689411E+1
2.744453E+1
2.799495E+1
2.836189E+1
2.836189E+1
2.836189E+1
2.799495E+1
2.781148E+1
2.799495E+1
2.817842E+1
2.817842E+1
2.817842E+1
2.817842E+1
2.817842E+1
2.836189E+1
2.854537E+1
2.872884E+1
2.909578E+1
2.927925E+1
2.927925E+1
2.891231E+1
2.872884E+1
2.872884E+1
2.891231E+1
2.946273E+1
2.982967E+1
3.019662E+1
3.038009E+1
3.038009E+1
3.001314E+1
2.946273E+1
2.964620E+1
2.982967E+1
2.982967E+1
3.001314E+1
3.056356E+1
3.093050E+1
3.056356E+1
3.019662E+1
3.019662E+1
3.074703E+1
3.129745E+1
3.148092E+1
3.129745E+1
3.074703E+1
3.038009E+1
3.056356E+1
3.093050E+1
3.093050E+1
3.093050E+1
3.093050E+1
3.148092E+1
3.184787E+1
3.166439E+1
3.093050E+1
3.038009E+1
3.074703E+1
3.129745E+1
3.184787E+1
3.148092E+1
3.093050E+1
3.074703E+1
3.111398E+1
3.148092E+1
3.203134E+1
3.221481E+1
3.203134E+1
3.148092E+1
3.093050E+1
3.111398E+1
3.184787E+1
3.258175E+1
3.239828E+1
3.184787E+1
3.129745E+1
3.111398E+1
3.148092E+1
3.184787E+1
3.203134E+1
3.203134E+1
3.203134E+1
3.239828E+1
3.294870E+1
3.331565E+1
3.331565E+1
3.294870E+1
3.276523E+1
3.258175E+1
3.221481E+1
3.148092E+1
3.129745E+1
3.166439E+1
3.203134E+1
3.203134E+1
3.203134E+1
3.203134E+1
3.221481E+1
3.258175E+1
3.276523E+1
3.294870E+1
3.294870E+1
3.258175E+1
3.221481E+1
3.184787E+1
3.184787E+1
3.221481E+1
3.294870E+1
3.331565E+1
3.313217E+1
3.294870E+1
3.313217E+1
3.313217E+1
3.276523E+1
3.221481E+1
3.203134E+1
3.203134E+1
3.221481E+1
3.258175E+1
3.276523E+1
3.276523E+1
3.294870E+1
3.294870E+1
3.294870E+1
3.294870E+1
3.276523E+1
3.239828E+1
3.221481E+1
3.239828E+1
3.294870E+1
3.331565E+1
3.294870E+1
3.258175E+1
3.276523E+1
3.313217E+1
3.313217E+1
3.258175E+1
3.239828E+1
3.239828E+1
3.276523E+1
3.294870E+1
3.313217E+1
3.313217E+1
3.331565E+1
3.349912E+1
3.313217E+1
3.276523E+1
3.258175E+1
3.258175E+1
3.276523E+1
3.294870E+1
3.276523E+1
3.239828E+1
3.239828E+1
3.294870E+1
3.294870E+1
3.294870E+1
3.349912E+1
3.404953E+1
3.368259E+1
3.313217E+1
3.294870E+1
3.294870E+1
3.276523E+1
3.276523E+1
3.313217E+1
3.349912E+1
3.386606E+1
3.386606E+1
3.349912E+1
3.294870E+1
3.276523E+1
3.294870E+1
3.313217E+1
3.331565E+1
3.294870E+1
3.239828E+1
3.221481E+1
3.239828E+1
3.276523E+1
3.294870E+1
3.331565E+1
3.349912E+1
3.313217E+1
3.276523E+1
3.276523E+1
3.294870E+1
3.331565E+1
3.331565E+1
3.276523E+1
3.221481E+1
3.221481E+1
3.276523E+1
3.349912E+1
3.368259E+1
3.331565E+1
3.294870E+1
3.276523E+1
3.258175E+1
3.276523E+1
3.276523E+1
3.258175E+1
3.239828E+1
3.258175E+1
3.258175E+1
3.258175E+1
3.258175E+1
3.276523E+1
3.294870E+1
3.294870E+1
3.239828E+1
3.184787E+1
3.184787E+1
3.258175E+1
3.294870E+1
3.276523E+1
3.221481E+1
3.184787E+1
3.221481E+1
3.276523E+1
3.258175E+1
3.203134E+1
3.184787E+1
3.221481E+1
3.221481E+1
3.203134E+1
3.166439E+1
3.129745E+1
3.111398E+1
3.111398E+1
3.129745E+1
3.148092E+1
3.166439E+1
3.184787E+1
3.184787E+1
3.203134E+1
3.184787E+1
3.148092E+1
3.129745E+1
3.129745E+1
3.148092E+1
3.148092E+1
3.148092E+1
3.166439E+1
3.166439E+1
3.148092E+1
3.111398E+1
3.074703E+1
3.056356E+1
3.038009E+1
3.038009E+1
3.038009E+1
3.056356E+1
3.074703E+1
3.093050E+1
3.093050E+1
3.056356E+1
3.001314E+1
2.982967E+1
2.982967E+1
2.982967E+1
3.001314E+1
3.038009E+1
3.038009E+1
3.019662E+1
2.982967E+1
2.964620E+1
2.946273E+1
2.946273E+1
2.982967E+1
3.019662E+1
3.001314E+1
2.946273E+1
2.909578E+1
2.909578E+1
2.927925E+1
2.927925E+1
2.927925E+1
2.946273E+1
2.982967E+1
2.982967E+1
2.946273E+1
2.872884E+1
2.817842E+1
2.817842E+1
2.854537E+1
2.909578E+1
2.927925E+1
2.909578E+1
2.891231E+1
2.872884E+1
2.854537E+1
2.854537E+1
2.854537E+1
2.854537E+1
2.854537E+1
2.836189E+1
2.799495E+1
2.817842E+1
2.872884E+1
2.927925E+1
2.891231E+1
2.836189E+1
2.836189E+1
2.891231E+1
2.909578E+1
2.909578E+1
2.909578E+1
2.909578E+1
2.891231E+1
2.872884E+1
2.854537E+1
2.854537E+1
2.872884E+1
2.909578E+1
2.891231E+1
2.854537E+1
2.817842E+1
2.817842E+1
2.872884E+1
2.909578E+1
2.909578E+1
2.909578E+1
2.909578E+1
2.927925E+1
2.909578E+1
2.872884E+1
2.854537E+1
2.872884E+1
2.891231E+1
2.909578E+1
2.909578E+1
2.927925E+1
2.927925E+1
2.872884E+1
2.817842E+1
2.836189E+1
2.927925E+1
2.946273E+1
2.891231E+1
2.836189E+1
2.872884E+1
2.946273E+1
2.964620E+1
2.927925E+1
2.872884E+1
2.872884E+1
2.854537E+1
2.872884E+1
2.909578E+1
2.927925E+1
2.909578E+1
2.854537E+1
2.817842E+1
2.836189E+1
2.872884E+1
2.909578E+1
2.927925E+1
2.872884E+1
2.817842E+1
2.799495E+1
2.817842E+1
2.836189E+1
2.836189E+1
2.817842E+1
2.799495E+1
2.799495E+1
2.836189E+1
2.854537E+1
2.836189E+1
2.799495E+1
2.799495E+1
2.836189E+1
2.854537E+1
2.836189E+1
2.799495E+1
2.781148E+1
2.781148E+1
2.762801E+1
2.726106E+1
2.726106E+1
2.726106E+1
2.762801E+1
2.799495E+1
2.817842E+1
2.781148E+1
2.744453E+1
2.707759E+1
2.762801E+1
2.817842E+1
2.817842E+1
2.799495E+1
2.799495E+1
2.836189E+1
2.836189E+1
2.799495E+1
2.762801E+1
2.762801E+1
2.799495E+1
2.836189E+1
2.836189E+1
2.762801E+1
2.671064E+1
2.652717E+1
2.671064E+1
2.707759E+1
2.726106E+1
2.726106E+1
2.726106E+1
2.762801E+1
2.781148E+1
2.781148E+1
2.762801E+1
2.744453E+1
2.726106E+1
2.726106E+1
2.726106E+1
2.726106E+1
2.707759E+1
2.726106E+1
2.762801E+1
2.781148E+1
2.799495E+1
2.781148E+1
2.726106E+1
2.689411E+1
2.689411E+1
2.726106E+1
2.744453E+1
2.781148E+1
2.762801E+1
2.707759E+1
2.689411E+1
2.726106E+1
2.744453E+1
2.726106E+1
2.707759E+1
2.726106E+1
2.762801E+1
2.817842E+1
2.799495E+1
2.781148E+1
2.762801E+1
2.762801E+1
2.781148E+1
2.799495E+1
2.799495E+1
2.762801E+1
2.726106E+1
2.707759E+1
2.707759E+1
2.726106E+1
2.744453E+1
2.726106E+1
2.707759E+1
2.707759E+1
2.707759E+1
2.707759E+1
2.707759E+1
2.726106E+1
2.744453E+1
2.762801E+1
2.781148E+1
2.762801E+1
2.744453E+1
2.744453E+1
2.762801E+1
2.781148E+1
2.744453E+1
2.671064E+1
2.634370E+1
2.652717E+1
2.689411E+1
2.726106E+1
2.707759E+1
2.671064E+1
2.652717E+1
2.671064E+1
2.689411E+1
2.707759E+1
2.707759E+1
2.726106E+1
2.762801E+1
2.781148E+1
2.762801E+1
2.744453E+1
2.762801E+1
2.781148E+1
2.781148E+1
2.781148E+1
2.762801E+1
2.726106E+1
2.689411E+1
2.671064E+1
2.689411E+1
2.707759E+1
2.726106E+1
2.726106E+1
2.726106E+1
2.744453E+1
2.781148E+1
2.762801E+1
2.689411E+1
2.652717E+1
2.671064E+1
2.726106E+1
2.762801E+1
2.762801E+1
2.707759E+1
2.671064E+1
2.671064E+1
2.707759E+1
2.726106E+1
2.707759E+1
2.689411E+1
2.689411E+1
2.726106E+1
2.781148E+1
2.799495E+1
2.781148E+1
2.726106E+1
2.689411E+1
2.744453E+1
2.799495E+1
2.781148E+1
2.689411E+1
2.634370E+1
2.652717E+1
2.707759E+1
2.726106E+1
2.689411E+1
2.671064E+1
2.707759E+1
2.726106E+1
2.726106E+1
2.707759E+1
2.707759E+1
2.726106E+1
2.726106E+1
2.707759E+1
2.707759E+1
2.689411E+1
2.671064E+1
2.652717E+1
2.671064E+1
2.726106E+1
2.781148E+1
2.836189E+1
2.817842E+1
2.781148E+1
2.781148E+1
2.836189E+1
2.836189E+1
2.762801E+1
2.707759E+1
2.726106E+1
2.781148E+1
2.799495E+1
2.762801E+1
2.744453E+1
2.781148E+1
2.817842E+1
2.817842E+1
2.762801E+1
2.707759E+1
2.689411E+1
2.726106E+1
2.781148E+1
2.836189E+1
2.891231E+1
2.872884E+1
2.836189E+1
2.799495E+1
2.762801E+1
2.781148E+1
2.817842E+1
2.854537E+1
2.854537E+1
2.854537E+1
2.872884E+1
2.909578E+1
2.909578E+1
2.872884E+1
2.817842E+1
2.781148E+1
2.817842E+1
2.872884E+1
2.891231E+1
2.891231E+1
2.872884E+1
2.854537E+1
2.836189E+1
2.836189E+1
2.854537E+1
2.872884E+1
2.854537E+1
2.817842E+1
2.799495E+1
2.781148E+1
2.762801E+1
2.762801E+1
2.817842E+1
2.872884E+1
2.872884E+1
2.799495E+1
2.726106E+1
2.707759E+1
2.689411E+1
2.671064E+1
2.671064E+1
2.689411E+1
2.689411E+1
2.652717E+1
2.597675E+1
2.560981E+1
2.597675E+1
2.652717E+1
2.671064E+1
2.634370E+1
2.579328E+1
2.542634E+1
2.524286E+1
2.524286E+1
2.542634E+1
2.560981E+1
2.560981E+1
2.542634E+1
2.469244E+1
2.395856E+1
2.377508E+1
2.340814E+1
2.285772E+1
2.230730E+1
2.157342E+1
2.047258E+1
1.937175E+1
1.863786E+1
1.808744E+1
1.735355E+1
1.625272E+1
1.441799E+1
1.203285E+1
8.730349E+0
3.593123E+0
-3.378827E+0
-9.983831E+0
-1.273592E+1
-1.016730E+1
-4.296189E+0
2.308817E+0
9.280766E+0
1.643619E+1
2.322467E+1
2.781148E+1
2.799495E+1
2.414203E+1
1.827091E+1
1.496841E+1
1.973869E+1
2.340814E+1
1.295021E+1
-6.314385E+0
-1.548800E+1
-6.497857E+0
9.097294E+0
1.074855E+1
-9.983831E+0
-3.218399E+1
-3.108316E+1
-1.236897E+1
1.941871E+0
1.574927E+0
-5.947440E+0
-1.071772E+1
-1.108467E+1
-1.108467E+1
-1.328633E+1
-1.713925E+1
-1.989134E+1
-2.062523E+1
-1.970787E+1
-1.824009E+1
-1.622189E+1
-1.475411E+1
-1.493759E+1
-1.677231E+1
-1.860704E+1
-1.713925E+1
-1.291939E+1
-1.126814E+1
-1.438717E+1
-2.282690E+1
-3.291788E+1
-3.603691E+1
-3.016579E+1
-2.264343E+1
-2.062523E+1
-2.337731E+1
-2.631287E+1
-2.686329E+1
-2.594593E+1
-2.521204E+1
-2.576246E+1
-2.704676E+1
-2.833107E+1
-2.906496E+1
-2.888149E+1
-2.851454E+1
-2.833107E+1
-2.869801E+1
-2.906496E+1
-2.924843E+1
-2.888149E+1
-2.833107E+1
-2.833107E+1
-2.833107E+1
-2.833107E+1
-2.814760E+1
-2.814760E+1
-2.851454E+1
-2.851454E+1
-2.796412E+1
-2.723024E+1
-2.723024E+1
-2.759718E+1
-2.778065E+1
-2.741371E+1
-2.686329E+1
-2.686329E+1
-2.723024E+1
-2.686329E+1
-2.594593E+1
-2.484509E+1
-2.411120E+1
-2.392773E+1
-2.356079E+1
-2.319384E+1
-2.319384E+1
-2.282690E+1
-2.227648E+1
-2.135912E+1
-2.044176E+1
-2.007481E+1
-1.989134E+1
-1.970787E+1
-1.915745E+1
-1.805662E+1
-1.713925E+1
-1.677231E+1
-1.658884E+1
-1.622189E+1
-1.567148E+1
-1.475411E+1
-1.383675E+1
-1.365328E+1
-1.383675E+1
-1.365328E+1
-1.273592E+1
-1.200203E+1
-1.163508E+1
-1.108467E+1
-9.983831E+0
-9.066471E+0
-8.332581E+0
-8.149109E+0
-7.965636E+0
-7.231747E+0
-6.130912E+0
-5.030078E+0
-4.663134E+0
-4.479662E+0
-4.112716E+0
-3.195355E+0
-2.644938E+0
-2.644938E+0
-2.277993E+0
-1.544104E+0
-6.267419E-1
1.071477E-1
2.906201E-1
4.740926E-1
1.391454E+0
2.492289E+0
2.859233E+0
3.042706E+0
3.226178E+0
3.409650E+0
3.960067E+0
4.877430E+0
5.244374E+0
5.244374E+0
5.244374E+0
5.794792E+0
6.528681E+0
6.895626E+0
7.079098E+0
7.446042E+0
8.179932E+0
8.546877E+0
8.913822E+0
9.097294E+0
9.097294E+0
9.464239E+0
1.038160E+1
1.093202E+1
1.129896E+1
1.129896E+1
1.129896E+1
1.148243E+1
1.148243E+1
1.111549E+1
1.111549E+1
1.148243E+1
1.148243E+1
1.093202E+1
1.074855E+1
1.111549E+1
1.166591E+1
1.166591E+1
1.111549E+1
1.093202E+1
1.129896E+1
1.184938E+1
1.239980E+1
1.276674E+1
1.331716E+1
1.350063E+1
1.386758E+1
1.405105E+1
1.405105E+1
1.405105E+1
1.405105E+1
1.423452E+1
1.386758E+1
1.350063E+1
1.313369E+1
1.331716E+1
1.331716E+1
1.331716E+1
1.295021E+1
1.239980E+1
1.166591E+1
1.148243E+1
1.148243E+1
1.129896E+1
1.074855E+1
1.019813E+1
1.001466E+1
1.019813E+1
1.056507E+1
1.093202E+1
1.093202E+1
1.056507E+1
9.647710E+0
9.280766E+0
9.464239E+0
9.647710E+0
9.280766E+0
8.546877E+0
7.996460E+0
7.812987E+0
7.812987E+0
7.629515E+0
7.079098E+0
6.528681E+0
5.978263E+0
5.794792E+0
6.161736E+0
6.712153E+0
6.712153E+0
6.345208E+0
5.611319E+0
5.244374E+0
5.244374E+0
5.244374E+0
4.877430E+0
4.143540E+0
3.593123E+0
3.409650E+0
3.409650E+0
3.409650E+0
3.226178E+0
3.226178E+0
3.042706E+0
2.492289E+0
1.941871E+0
1.758399E+0
1.574927E+0
1.207982E+0
1.024510E+0
1.207982E+0
1.391454E+0
1.574927E+0
1.758399E+0
2.125344E+0
2.125344E+0
2.125344E+0
2.125344E+0
2.125344E+0
2.308817E+0
2.492289E+0
2.125344E+0
1.574927E+0
1.024510E+0
4.740926E-1
4.740926E-1
2.906201E-1
-4.432695E-1
-8.102143E-1
-9.936858E-1
-8.102143E-1
-4.432695E-1
-6.267419E-1
-1.177158E+0
-1.177158E+0
-9.936858E-1
-8.102143E-1
-8.102143E-1
-6.267419E-1
-2.597971E-1
-2.597971E-1
-8.102143E-1
-9.936858E-1
-4.432695E-1
1.071477E-1
-2.597971E-1
-9.936858E-1
-1.177158E+0
-6.267419E-1
1.071477E-1
2.906201E-1
-7.632375E-2
-4.432695E-1
-9.936858E-1
-1.360631E+0
-1.727576E+0
-1.360631E+0
-6.267419E-1
-7.632375E-2
1.071477E-1
-2.597971E-1
-9.936858E-1
-1.360631E+0
-9.936858E-1
-4.432695E-1
4.740926E-1
8.410374E-1
2.906201E-1
-6.267419E-1
-1.360631E+0
-8.102143E-1
-7.632375E-2
2.906201E-1
1.071477E-1
2.906201E-1
6.575650E-1
4.740926E-1
-2.597971E-1
-4.432695E-1
-7.632375E-2
2.906201E-1
2.906201E-1
1.071477E-1
-2.597971E-1
-2.597971E-1
1.071477E-1
4.740926E-1
6.575650E-1
4.740926E-1
-7.632375E-2
-4.432695E-1
-7.632375E-2
2.906201E-1
4.740926E-1
2.906201E-1
2.906201E-1
4.740926E-1
4.740926E-1
2.906201E-1
2.906201E-1
4.740926E-1
1.024510E+0
8.410374E-1
2.906201E-1
1.071477E-1
1.071477E-1
-7.632375E-2
-6.267419E-1
-6.267419E-1
-7.632375E-2
2.906201E-1
2.906201E-1
1.071477E-1
1.071477E-1
1.071477E-1
2.906201E-1
4.740926E-1
2.906201E-1
-4.432695E-1
-9.936858E-1
-1.177158E+0
-6.267419E-1
1.071477E-1
2.906201E-1
-7.632375E-2
-6.267419E-1
-8.102143E-1
-9.936858E-1
-9.936858E-1
-8.102143E-1
-2.597971E-1
-7.632375E-2
-4.432695E-1
-6.267419E-1
-6.267419E-1
-6.267419E-1
-6.267419E-1
-8.102143E-1
-9.936858E-1
-8.102143E-1
-8.102143E-1
-9.936858E-1
-1.360631E+0
-1.727576E+0
-1.727576E+0
-1.544104E+0
-1.360631E+0
-1.177158E+0
-8.102143E-1
-6.267419E-1
-1.177158E+0
-2.277993E+0
-3.011882E+0
-2.828409E+0
-2.277993E+0
-1.911048E+0
-2.461465E+0
-3.011882E+0
-3.195355E+0
-2.644938E+0
-2.094520E+0
-2.277993E+0
-3.195355E+0
-4.112716E+0
-4.296189E+0
-3.745771E+0
-2.828409E+0
-2.461465E+0
-2.461465E+0
-2.644938E+0
-2.828409E+0
-3.011882E+0
-3.195355E+0
-3.378827E+0
-3.745771E+0
-4.296189E+0
-4.479662E+0
-4.112716E+0
-3.562300E+0
-3.378827E+0
-3.745771E+0
-4.296189E+0
-4.479662E+0
-4.296189E+0
-3.929243E+0
-3.929243E+0
-4.296189E+0
-4.846606E+0
-5.213550E+0
-5.030078E+0
-4.663134E+0
-4.296189E+0
-4.296189E+0
-4.479662E+0
-4.296189E+0
-4.112716E+0
-4.479662E+0
-5.030078E+0
-5.213550E+0
-5.213550E+0
-4.846606E+0
-4.663134E+0
-4.479662E+0
-4.296189E+0
-4.296189E+0
-4.479662E+0
-4.663134E+0
-4.846606E+0
-4.846606E+0
-4.846606E+0
-5.030078E+0
-5.397023E+0
-5.580496E+0
-5.213550E+0
-5.030078E+0
-4.846606E+0
-5.030078E+0
-5.030078E+0
-5.030078E+0
-5.213550E+0
-5.397023E+0
-5.397023E+0
-5.580496E+0
-5.947440E+0
-5.947440E+0
-5.580496E+0
-5.397023E+0
-5.397023E+0
-5.580496E+0
-5.947440E+0
-6.130912E+0
-5.947440E+0
-5.763968E+0
-5.763968E+0
-6.130912E+0
-6.314385E+0
-5.763968E+0
-5.030078E+0
-4.663134E+0
-5.213550E+0
-5.580496E+0
-5.213550E+0
-4.663134E+0
-4.296189E+0
-4.663134E+0
-5.397023E+0
-5.947440E+0
-5.947440E+0
-5.580496E+0
-5.213550E+0
-5.397023E+0
-6.130912E+0
-6.681330E+0
-6.130912E+0
-5.213550E+0
-4.846606E+0
-5.030078E+0
-5.213550E+0
-5.397023E+0
-5.580496E+0
-5.947440E+0
-6.130912E+0
-5.763968E+0
-5.397023E+0
-5.397023E+0
-5.397023E+0
-5.397023E+0
-5.030078E+0
-4.479662E+0
-4.112716E+0
-4.112716E+0
-4.479662E+0
-4.663134E+0
-4.846606E+0
-4.846606E+0
-4.663134E+0
-4.663134E+0
-4.846606E+0
-5.397023E+0
-5.763968E+0
-5.580496E+0
-5.030078E+0
-4.479662E+0
-4.663134E+0
-5.030078E+0
-5.213550E+0
-4.663134E+0
-4.112716E+0
-4.296189E+0
-4.846606E+0
-5.213550E+0
-5.030078E+0
-4.663134E+0
-4.479662E+0
-4.479662E+0
-4.663134E+0
-4.846606E+0
-5.030078E+0
-4.846606E+0
-4.663134E+0
-4.846606E+0
-5.030078E+0
-4.846606E+0
-4.846606E+0
-5.030078E+0
-5.213550E+0
-5.030078E+0
-4.846606E+0
-4.846606E+0
-5.213550E+0
-5.397023E+0
-5.397023E+0
-5.213550E+0
-5.030078E+0
-4.846606E+0
-4.479662E+0
-4.479662E+0
-4.479662E+0
-4.479662E+0
-4.479662E+0
-4.663134E+0
-4.846606E+0
-5.030078E+0
-5.030078E+0
-5.030078E+0
-5.030078E+0
-5.030078E+0
-5.030078E+0
-4.846606E+0
-4.479662E+0
-4.479662E+0
-5.030078E+0
-5.397023E+0
-5.580496E+0
-5.397023E+0
-5.030078E+0
-5.213550E+0
-5.397023E+0
-5.763968E+0
-5.763968E+0
-6.130912E+0
-6.130912E+0
-5.947440E+0
-5.763968E+0
-5.763968E+0
-5.580496E+0
-5.947440E+0
-6.130912E+0
-5.947440E+0
-5.763968E+0
-6.130912E+0
-6.681330E+0
-6.864801E+0
-6.864801E+0
-6.864801E+0
-6.864801E+0
-6.864801E+0
-6.681330E+0
-6.497857E+0
-6.497857E+0
-6.864801E+0
-6.864801E+0
-6.681330E+0
-6.681330E+0
-7.048274E+0
-7.415219E+0
-7.782164E+0
-8.332581E+0
-8.699526E+0
-8.516054E+0
-7.965636E+0
-7.598692E+0
-7.782164E+0
-8.149109E+0
-8.149109E+0
-7.965636E+0
-7.782164E+0
-7.965636E+0
-8.516054E+0
-8.516054E+0
-8.149109E+0
-8.149109E+0
-8.699526E+0
-9.066471E+0
-8.699526E+0
-8.332581E+0
-8.332581E+0
-8.516054E+0
-8.699526E+0
-8.699526E+0
-8.699526E+0
-8.882999E+0
-9.066471E+0
-8.699526E+0
-8.516054E+0
-8.516054E+0
-8.882999E+0
-9.249941E+0
-9.249941E+0
-9.249941E+0
-9.066471E+0
-9.066471E+0
-8.882999E+0
-8.882999E+0
-9.066471E+0
-9.249941E+0
-9.249941E+0
-9.249941E+0
-9.433414E+0
-9.433414E+0
-9.066471E+0
-8.882999E+0
-8.882999E+0
-9.066471E+0
-9.433414E+0
-9.433414E+0
-9.433414E+0
-9.433414E+0
-9.433414E+0
-9.616886E+0
-9.983831E+0
-9.983831E+0
-9.800359E+0
-9.616886E+0
-9.800359E+0
-1.016730E+1
-9.983831E+0
-9.800359E+0
-9.983831E+0
-1.016730E+1
-1.035078E+1
-1.053425E+1
-1.053425E+1
-1.016730E+1
-1.053425E+1
-1.108467E+1
-1.145161E+1
-1.108467E+1
-1.035078E+1
-9.800359E+0
-9.983831E+0
-1.035078E+1
-1.053425E+1
-1.071772E+1
-1.071772E+1
-1.108467E+1
-1.108467E+1
-1.090120E+1
-1.071772E+1
-1.071772E+1
-1.035078E+1
-9.983831E+0
-9.983831E+0
-1.016730E+1
-1.071772E+1
-1.108467E+1
-1.126814E+1
-1.145161E+1
-1.126814E+1
-1.108467E+1
-1.090120E+1
-1.090120E+1
-1.090120E+1
-1.071772E+1
-1.035078E+1
-1.016730E+1
-1.035078E+1
-1.053425E+1
-1.071772E+1
-1.053425E+1
-1.035078E+1
-9.983831E+0
-9.616886E+0
-9.616886E+0
-1.016730E+1
-1.053425E+1
-1.035078E+1
-9.983831E+0
-9.800359E+0
-9.800359E+0
-1.016730E+1
-1.053425E+1
-1.090120E+1
-1.071772E+1
-1.035078E+1
-1.035078E+1
-1.053425E+1
-1.035078E+1
-1.016730E+1
-1.016730E+1
-1.035078E+1
-1.053425E+1
-1.071772E+1
-1.053425E+1
-1.035078E+1
-1.016730E+1
-1.035078E+1
-1.016730E+1
-9.983831E+0
-1.016730E+1
-1.035078E+1
-1.053425E+1
-1.035078E+1
-1.035078E+1
-1.016730E+1
-9.983831E+0
-9.616886E+0
-9.616886E+0
-9.800359E+0
-9.983831E+0
-1.035078E+1
-1.035078E+1
-1.016730E+1
-9.800359E+0
-9.800359E+0
-9.616886E+0
-9.249941E+0
-8.882999E+0
-8.882999E+0
-9.066471E+0
-9.249941E+0
-9.249941E+0
-8.882999E+0
-8.882999E+0
-8.882999E+0
-8.882999E+0
-8.882999E+0
-8.699526E+0
-8.332581E+0
-7.965636E+0
-8.149109E+0
-8.699526E+0
-8.882999E+0
-8.516054E+0
-7.598692E+0
-7.048274E+0
-6.864801E+0
-6.864801E+0
-6.864801E+0
-7.231747E+0
-7.598692E+0
-7.598692E+0
-7.048274E+0
-6.497857E+0
-6.130912E+0
-5.947440E+0
-6.130912E+0
-6.130912E+0
-5.763968E+0
-5.213550E+0
-5.030078E+0
-5.213550E+0
-5.397023E+0
-5.030078E+0
-4.663134E+0
-4.479662E+0
-4.296189E+0
-3.929243E+0
-3.562300E+0
-3.378827E+0
-3.195355E+0
-3.011882E+0
-2.828409E+0
-2.644938E+0
-2.277993E+0
-2.094520E+0
-1.911048E+0
-1.911048E+0
-1.727576E+0
-1.544104E+0
-1.360631E+0
-1.177158E+0
-9.936858E-1
-6.267419E-1
-4.432695E-1
-4.432695E-1
-2.597971E-1
-7.632375E-2
-7.632375E-2
-7.632375E-2
-7.632375E-2
2.906201E-1
8.410374E-1
1.207982E+0
1.207982E+0
1.207982E+0
1.941871E+0
3.042706E+0
3.226178E+0
2.859233E+0
2.308817E+0
2.308817E+0
2.308817E+0
2.492289E+0
2.859233E+0
3.409650E+0
3.960067E+0
4.143540E+0
3.960067E+0
3.776596E+0
3.960067E+0
4.327012E+0
4.693957E+0
4.693957E+0
4.510485E+0
4.510485E+0
4.693957E+0
5.060902E+0
5.244374E+0
5.060902E+0
4.510485E+0
3.960067E+0
4.143540E+0
4.693957E+0
5.244374E+0
5.427846E+0
5.244374E+0
4.877430E+0
4.510485E+0
4.327012E+0
4.510485E+0
4.693957E+0
4.693957E+0
4.693957E+0
4.693957E+0
4.877430E+0
5.244374E+0
5.611319E+0
5.794792E+0
5.794792E+0
5.427846E+0
5.060902E+0
5.427846E+0
6.161736E+0
6.528681E+0
6.345208E+0
5.794792E+0
5.427846E+0
5.611319E+0
6.161736E+0
6.345208E+0
6.161736E+0
5.978263E+0
5.794792E+0
5.244374E+0
4.877430E+0
4.877430E+0
5.060902E+0
5.060902E+0
5.060902E+0
5.427846E+0
5.611319E+0
5.611319E+0
5.244374E+0
5.060902E+0
4.877430E+0
5.060902E+0
4.877430E+0
4.510485E+0
4.510485E+0
4.693957E+0
4.693957E+0
4.693957E+0
4.693957E+0
4.327012E+0
3.960067E+0
3.960067E+0
4.143540E+0
4.877430E+0
5.060902E+0
4.877430E+0
4.327012E+0
3.776596E+0
3.776596E+0
4.143540E+0
3.960067E+0
3.593123E+0
3.042706E+0
2.308817E+0
2.308817E+0
2.859233E+0
3.409650E+0
3.593123E+0
3.409650E+0
3.226178E+0
3.226178E+0
3.042706E+0
2.492289E+0
1.758399E+0
1.758399E+0
2.308817E+0
2.675761E+0
2.675761E+0
2.675761E+0
2.675761E+0
2.125344E+0
1.574927E+0
1.207982E+0
1.391454E+0
1.758399E+0
1.758399E+0
1.574927E+0
1.391454E+0
1.391454E+0
1.574927E+0
1.391454E+0
1.024510E+0
1.024510E+0
1.024510E+0
8.410374E-1
4.740926E-1
2.906201E-1
4.740926E-1
6.575650E-1
6.575650E-1
4.740926E-1
4.740926E-1
4.740926E-1
2.906201E-1
-7.632375E-2
-4.432695E-1
-6.267419E-1
-1.177158E+0
-1.360631E+0
-9.936858E-1
-6.267419E-1
-8.102143E-1
-1.360631E+0
-1.360631E+0
-8.102143E-1
-4.432695E-1
-6.267419E-1
-9.936858E-1
-1.360631E+0
-1.544104E+0
-1.544104E+0
-1.911048E+0
-2.277993E+0
-2.094520E+0
-1.727576E+0
-1.544104E+0
-1.727576E+0
-2.277993E+0
-2.461465E+0
-2.644938E+0
-2.461465E+0
-2.277993E+0
-2.094520E+0
-2.277993E+0
-2.461465E+0
-2.461465E+0
-2.461465E+0
-2.461465E+0
-2.644938E+0
-2.644938E+0
-2.277993E+0
-2.094520E+0
-2.461465E+0
-3.011882E+0
-3.562300E+0
-3.562300E+0
-3.195355E+0
-3.011882E+0
-3.011882E+0
-3.195355E+0
-3.378827E+0
-3.562300E+0
-3.378827E+0
-3.011882E+0
-3.011882E+0
-3.011882E+0
-3.011882E+0
-3.195355E+0
-3.378827E+0
-3.562300E+0
-3.562300E+0
-3.562300E+0
-3.562300E+0
-3.929243E+0
-4.296189E+0
-4.479662E+0
-4.479662E+0
-4.663134E+0
-4.846606E+0
-4.479662E+0
-3.745771E+0
-3.562300E+0
-3.929243E+0
-4.296189E+0
-4.479662E+0
-4.479662E+0
-4.296189E+0
-4.112716E+0
-4.296189E+0
-4.479662E+0
-4.663134E+0
-4.479662E+0
-4.296189E+0
-4.296189E+0
-4.296189E+0
-4.479662E+0
-5.030078E+0
-5.213550E+0
-5.397023E+0
-5.213550E+0
-5.213550E+0
-5.397023E+0
-5.580496E+0
-5.763968E+0
-5.763968E+0
-5.947440E+0
-5.947440E+0
-5.947440E+0
-5.763968E+0
-5.397023E+0
-5.213550E+0
-5.397023E+0
-5.763968E+0
-6.130912E+0
-5.947440E+0
-5.763968E+0
-5.947440E+0
-6.497857E+0
-6.497857E+0
-6.314385E+0
-6.497857E+0
-6.681330E+0
-6.864801E+0
-6.497857E+0
-6.314385E+0
-6.314385E+0
-6.130912E+0
-5.763968E+0
-6.130912E+0
-6.681330E+0
-7.048274E+0
-6.864801E+0
-6.314385E+0
-6.130912E+0
-6.314385E+0
-6.864801E+0
-7.231747E+0
-7.231747E+0
-7.048274E+0
-7.231747E+0
-7.415219E+0
-7.782164E+0
-7.598692E+0
-7.415219E+0
-7.231747E+0
-7.048274E+0
-6.864801E+0
-7.048274E+0
-7.231747E+0
-7.231747E+0
-7.231747E+0
-7.598692E+0
-7.598692E+0
-7.782164E+0
-7.782164E+0
-7.965636E+0
-7.782164E+0
-7.782164E+0
-7.965636E+0
-8.332581E+0
-8.516054E+0
-8.516054E+0
-8.332581E+0
-8.332581E+0
-8.332581E+0
-8.332581E+0
-8.332581E+0
-8.516054E+0
-8.699526E+0
-8.699526E+0
-8.516054E+0
-8.516054E+0
-8.516054E+0
-8.516054E+0
-8.699526E+0
-8.882999E+0
-8.882999E+0
-8.699526E+0
-8.149109E+0
-7.782164E+0
-7.782164E+0
-8.149109E+0
-8.332581E+0
-8.516054E+0
-8.882999E+0
-9.066471E+0
-8.882999E+0
-8.516054E+0
-8.149109E+0
-8.149109E+0
-8.882999E+0
-9.433414E+0
-9.433414E+0
-8.882999E+0
-8.332581E+0
-8.149109E+0
-8.699526E+0
-8.699526E+0
-8.332581E+0
-7.782164E+0
-7.598692E+0
-7.782164E+0
-8.149109E+0
-8.699526E+0
-8.882999E+0
-8.516054E+0
-7.965636E+0
-7.782164E+0
-7.965636E+0
-8.332581E+0
-8.516054E+0
-8.516054E+0
-8.149109E+0
-7.965636E+0
-7.965636E+0
-7.965636E+0
-7.965636E+0
-7.782164E+0
-7.965636E+0
-8.149109E+0
-8.332581E+0
-7.782164E+0
-7.231747E+0
-7.231747E+0
-7.598692E+0
-8.332581E+0
-8.149109E+0
-7.782164E+0
-7.415219E+0
-7.415219E+0
-7.231747E+0
-7.048274E+0
-6.864801E+0
-6.864801E+0
-7.231747E+0
-7.415219E+0
-7.415219E+0
-7.231747E+0
-6.681330E+0
-6.130912E+0
-5.763968E+0
-5.947440E+0
-6.130912E+0
-6.864801E+0
-7.231747E+0
-6.864801E+0
-5.947440E+0
-5.397023E+0
-5.397023E+0
-5.213550E+0
-4.846606E+0
-4.846606E+0
-5.213550E+0
-5.763968E+0
-5.580496E+0
-5.030078E+0
-4.846606E+0
-4.846606E+0
-4.846606E+0
-4.479662E+0
-3.929243E+0
-3.745771E+0
-3.929243E+0
-3.929243E+0
-3.929243E+0
-3.929243E+0
-4.112716E+0
-3.745771E+0
-3.195355E+0
-2.828409E+0
-3.011882E+0
-3.195355E+0
-3.011882E+0
-2.644938E+0
-2.461465E+0
-2.461465E+0
-2.644938E+0
-2.644938E+0
-2.277993E+0
-1.911048E+0
-1.911048E+0
-1.727576E+0
-1.360631E+0
-8.102143E-1
-8.102143E-1
-1.177158E+0
-1.544104E+0
-1.360631E+0
-9.936858E-1
-4.432695E-1
1.071477E-1
2.906201E-1
-2.597971E-1
-8.102143E-1
-6.267419E-1
1.071477E-1
2.906201E-1
2.906201E-1
1.071477E-1
4.740926E-1
8.410374E-1
1.391454E+0
1.391454E+0
1.207982E+0
1.391454E+0
1.758399E+0
2.308817E+0
2.308817E+0
1.941871E+0
1.391454E+0
1.024510E+0
1.024510E+0
1.391454E+0
2.125344E+0
2.492289E+0
2.125344E+0
1.574927E+0
1.941871E+0
2.492289E+0
2.859233E+0
2.675761E+0
2.675761E+0
2.859233E+0
3.226178E+0
3.226178E+0
3.042706E+0
2.859233E+0
2.675761E+0
2.859233E+0
3.226178E+0
3.409650E+0
3.226178E+0
2.859233E+0
3.042706E+0
3.960067E+0
4.693957E+0
4.693957E+0
4.143540E+0
3.776596E+0
3.776596E+0
3.776596E+0
3.593123E+0
3.409650E+0
3.409650E+0
3.593123E+0
4.143540E+0
4.510485E+0
4.327012E+0
3.960067E+0
3.776596E+0
4.143540E+0
4.510485E+0
4.327012E+0
4.143540E+0
4.327012E+0
4.510485E+0
4.693957E+0
4.510485E+0
4.143540E+0
3.960067E+0
3.776596E+0
3.776596E+0
4.327012E+0
4.693957E+0
5.060902E+0
5.060902E+0
4.693957E+0
4.510485E+0
4.327012E+0
4.327012E+0
4.327012E+0
4.510485E+0
4.693957E+0
4.877430E+0
4.877430E+0
4.693957E+0
4.510485E+0
4.327012E+0
4.693957E+0
5.060902E+0
5.244374E+0
5.060902E+0
5.060902E+0
5.427846E+0
5.794792E+0
6.161736E+0
6.161736E+0
5.978263E+0
5.794792E+0
5.244374E+0
4.877430E+0
4.510485E+0
4.693957E+0
4.877430E+0
4.877430E+0
5.060902E+0
5.060902E+0
5.060902E+0
5.244374E+0
5.060902E+0
4.877430E+0
4.693957E+0
4.877430E+0
5.427846E+0
5.427846E+0
5.060902E+0
4.510485E+0
4.693957E+0
5.244374E+0
5.611319E+0
5.244374E+0
4.877430E+0
4.693957E+0
4.877430E+0
5.244374E+0
5.244374E+0
5.060902E+0
4.877430E+0
5.060902E+0
5.244374E+0
5.244374E+0
5.244374E+0
5.244374E+0
5.060902E+0
4.877430E+0
4.693957E+0
4.877430E+0
5.244374E+0
5.427846E+0
5.794792E+0
5.794792E+0
5.244374E+0
4.327012E+0
3.960067E+0
4.510485E+0
5.244374E+0
5.611319E+0
5.427846E+0
5.244374E+0
5.427846E+0
5.427846E+0
5.244374E+0
5.060902E+0
5.060902E+0
5.244374E+0
5.244374E+0
5.060902E+0
4.877430E+0
4.877430E+0
5.244374E+0
5.427846E+0
5.611319E+0
5.794792E+0
5.794792E+0
5.427846E+0
4.877430E+0
4.693957E+0
4.877430E+0
5.244374E+0
5.611319E+0
6.161736E+0
6.161736E+0
5.794792E+0
5.427846E+0
5.611319E+0
5.794792E+0
5.611319E+0
5.244374E+0
5.427846E+0
5.794792E+0
5.978263E+0
5.794792E+0
5.611319E+0
5.611319E+0
5.794792E+0
6.345208E+0
6.528681E+0
6.161736E+0
5.611319E+0
5.060902E+0
4.877430E+0
5.244374E+0
5.611319E+0
5.978263E+0
6.161736E+0
6.345208E+0
6.161736E+0
5.978263E+0
5.611319E+0
5.427846E+0
5.794792E+0
5.978263E+0
5.978263E+0
5.978263E+0
5.611319E+0
5.244374E+0
4.693957E+0
4.510485E+0
4.693957E+0
5.060902E+0
5.060902E+0
5.060902E+0
4.877430E+0
5.060902E+0
5.427846E+0
5.427846E+0
5.244374E+0
4.877430E+0
4.877430E+0
5.244374E+0
5.060902E+0
4.693957E+0
4.327012E+0
4.510485E+0
4.510485E+0
4.327012E+0
4.510485E+0
4.877430E+0
4.877430E+0
4.877430E+0
5.060902E+0
5.060902E+0
5.244374E+0
5.427846E+0
5.611319E+0
5.244374E+0
4.693957E+0
4.510485E+0
4.877430E+0
5.244374E+0
5.244374E+0
5.060902E+0
4.693957E+0
4.693957E+0
4.877430E+0
4.877430E+0
4.877430E+0
4.693957E+0
4.693957E+0
5.060902E+0
5.244374E+0
4.877430E+0
4.510485E+0
4.510485E+0
4.877430E+0
5.244374E+0
5.060902E+0
4.877430E+0
5.060902E+0
5.060902E+0
5.244374E+0
5.244374E+0
4.877430E+0
4.327012E+0
4.327012E+0
5.060902E+0
6.161736E+0
6.345208E+0
5.794792E+0
4.877430E+0
4.510485E+0
4.877430E+0
5.244374E+0
5.427846E+0
5.611319E+0
5.794792E+0
5.794792E+0
5.611319E+0
5.427846E+0
5.244374E+0
5.244374E+0
5.611319E+0
5.794792E+0
5.794792E+0
5.060902E+0
4.510485E+0
4.327012E+0
4.693957E+0
5.427846E+0
5.611319E+0
5.060902E+0
4.510485E+0
4.510485E+0
5.060902E+0
5.427846E+0
5.427846E+0
5.060902E+0
4.877430E+0
4.693957E+0
4.693957E+0
4.877430E+0
4.693957E+0
4.510485E+0
4.693957E+0
5.244374E+0
5.611319E+0
5.427846E+0
5.427846E+0
5.244374E+0
5.060902E+0
4.693957E+0
4.510485E+0
4.510485E+0
4.693957E+0
5.060902E+0
5.244374E+0
4.877430E+0
4.327012E+0
4.143540E+0
4.693957E+0
5.060902E+0
5.060902E+0
4.693957E+0
4.510485E+0
4.327012E+0
3.776596E+0
3.226178E+0
3.226178E+0
3.776596E+0
4.327012E+0
4.327012E+0
4.143540E+0
4.143540E+0
4.327012E+0
4.510485E+0
4.327012E+0
3.776596E+0
3.593123E+0
3.776596E+0
3.960067E+0
3.960067E+0
4.143540E+0
4.327012E+0
4.143540E+0
3.776596E+0
3.776596E+0
3.960067E+0
4.327012E+0
4.327012E+0
3.960067E+0
3.409650E+0
3.409650E+0
3.593123E+0
3.776596E+0
3.776596E+0
3.960067E+0
3.960067E+0
3.960067E+0
4.143540E+0
4.143540E+0
3.593123E+0
2.859233E+0
2.675761E+0
2.675761E+0
3.042706E+0
3.226178E+0
3.226178E+0
2.675761E+0
2.675761E+0
3.226178E+0
3.960067E+0
3.776596E+0
2.859233E+0
2.125344E+0
2.308817E+0
3.226178E+0
3.226178E+0
2.308817E+0
1.941871E+0
2.492289E+0
3.409650E+0
3.776596E+0
3.409650E+0
2.859233E+0
2.675761E+0
2.859233E+0
2.859233E+0
2.492289E+0
2.492289E+0
3.042706E+0
3.409650E+0
3.226178E+0
2.675761E+0
2.125344E+0
1.941871E+0
1.758399E+0
1.391454E+0
6.575650E-1
2.906201E-1
4.740926E-1
1.024510E+0
1.758399E+0
1.941871E+0
1.574927E+0
1.391454E+0
1.574927E+0
1.758399E+0
1.391454E+0
8.410374E-1
2.906201E-1
2.906201E-1
4.740926E-1
8.410374E-1
8.410374E-1
6.575650E-1
1.071477E-1
-6.267419E-1
-9.936858E-1
-1.544104E+0
-2.461465E+0
-3.745771E+0
-5.213550E+0
-6.130912E+0
-6.497857E+0
-7.231747E+0
-7.782164E+0
-7.415219E+0
-6.130912E+0
-4.846606E+0
-4.479662E+0
-4.846606E+0
-5.580496E+0
-5.763968E+0
-6.130912E+0
-6.864801E+0
-7.415219E+0
-7.598692E+0
-7.598692E+0
-7.598692E+0
-8.149109E+0
-8.699526E+0
-8.882999E+0
-8.699526E+0
-8.516054E+0
-9.066471E+0
-9.983831E+0
-1.071772E+1
-1.126814E+1
-1.145161E+1
-1.163508E+1
-1.126814E+1
-1.108467E+1
-1.108467E+1
-1.126814E+1
-1.163508E+1
-1.200203E+1
-1.273592E+1
-1.310286E+1
-1.328633E+1
-1.346981E+1
-1.383675E+1
-1.420370E+1
-1.457064E+1
-1.512106E+1
-1.622189E+1
-1.695578E+1
-1.713925E+1
-1.658884E+1
-1.622189E+1
-1.585495E+1
-1.548800E+1
-1.548800E+1
-1.530453E+1
-1.530453E+1
-1.512106E+1
-1.493759E+1
-1.493759E+1
-1.512106E+1
-1.567148E+1
-1.640537E+1
-1.677231E+1
-1.658884E+1
-1.640537E+1
-1.640537E+1
-1.640537E+1
-1.622189E+1
-1.603842E+1
-1.640537E+1
-1.732273E+1
-1.787314E+1
-1.750620E+1
-1.695578E+1
-1.677231E+1
-1.713925E+1
-1.750620E+1
-1.713925E+1
-1.658884E+1
-1.603842E+1
-1.622189E+1
-1.658884E+1
-1.677231E+1
-1.640537E+1
-1.603842E+1
-1.585495E+1
-1.603842E+1
-1.603842E+1
-1.603842E+1
-1.603842E+1
-1.585495E+1
-1.603842E+1
-1.622189E+1
-1.640537E+1
-1.622189E+1
-1.603842E+1
-1.622189E+1
-1.658884E+1
-1.677231E+1
-1.713925E+1
-1.732273E+1
-1.732273E+1
-1.677231E+1
-1.640537E+1
-1.640537E+1
-1.658884E+1
-1.695578E+1
-1.732273E+1
-1.732273E+1
-1.695578E+1
-1.658884E+1
-1.658884E+1
-1.695578E+1
-1.713925E+1
-1.732273E+1
-1.750620E+1
-1.732273E+1
-1.677231E+1
-1.658884E+1
-1.677231E+1
-1.732273E+1
-1.732273E+1
-1.640537E+1
-1.567148E+1
-1.530453E+1
-1.530453E+1
-1.567148E+1
-1.585495E+1
-1.548800E+1
-1.493759E+1
-1.438717E+1
-1.438717E+1
-1.457064E+1
-1.457064E+1
-1.457064E+1
-1.457064E+1
-1.420370E+1
-1.402022E+1
-1.402022E+1
-1.402022E+1
-1.402022E+1
-1.420370E+1
-1.438717E+1
-1.383675E+1
-1.328633E+1
-1.310286E+1
-1.346981E+1
-1.383675E+1
-1.365328E+1
-1.291939E+1
-1.200203E+1
-1.218550E+1
-1.255245E+1
-1.255245E+1
-1.200203E+1
-1.163508E+1
-1.145161E+1
-1.126814E+1
-1.071772E+1
-9.983831E+0
-9.433414E+0
-9.616886E+0
-9.800359E+0
-9.433414E+0
-8.516054E+0
-7.598692E+0
-7.048274E+0
-7.048274E+0
-7.231747E+0
-6.681330E+0
-5.947440E+0
-5.213550E+0
-5.030078E+0
-4.846606E+0
-4.479662E+0
-4.112716E+0
-3.562300E+0
-3.011882E+0
-2.644938E+0
-2.461465E+0
-2.277993E+0
-1.727576E+0
-1.177158E+0
-4.432695E-1
-7.632375E-2
1.071477E-1
2.906201E-1
6.575650E-1
1.024510E+0
1.207982E+0
1.207982E+0
1.391454E+0
1.574927E+0
2.125344E+0
3.226178E+0
4.143540E+0
4.510485E+0
4.327012E+0
4.693957E+0
5.244374E+0
5.978263E+0
5.794792E+0
5.427846E+0
5.611319E+0
6.345208E+0
7.079098E+0
7.629515E+0
7.996460E+0
7.812987E+0
7.446042E+0
7.262570E+0
7.446042E+0
7.629515E+0
7.812987E+0
8.179932E+0
7.996460E+0
7.446042E+0
7.079098E+0
7.446042E+0
7.996460E+0
8.179932E+0
7.812987E+0
7.446042E+0
7.629515E+0
8.363404E+0
8.730349E+0
8.546877E+0
7.996460E+0
7.996460E+0
7.996460E+0
7.629515E+0
7.262570E+0
7.446042E+0
7.812987E+0
7.996460E+0
7.629515E+0
7.629515E+0
8.179932E+0
8.179932E+0
7.812987E+0
7.262570E+0
6.712153E+0
6.712153E+0
7.079098E+0
7.446042E+0
7.629515E+0
7.262570E+0
6.712153E+0
6.528681E+0
6.345208E+0
6.161736E+0
5.794792E+0
5.611319E+0
5.244374E+0
5.060902E+0
5.060902E+0
5.244374E+0
5.427846E+0
5.244374E+0
5.244374E+0
5.244374E+0
5.427846E+0
5.060902E+0
4.877430E+0
5.060902E+0
5.427846E+0
5.978263E+0
6.161736E+0
5.978263E+0
5.794792E+0
5.611319E+0
5.427846E+0
5.244374E+0
5.244374E+0
5.978263E+0
6.528681E+0
6.528681E+0
6.161736E+0
5.611319E+0
5.611319E+0
5.978263E+0
6.528681E+0
6.712153E+0
6.895626E+0
6.895626E+0
6.528681E+0
6.161736E+0
6.345208E+0
7.079098E+0
7.812987E+0
8.179932E+0
7.812987E+0
7.629515E+0
7.446042E+0
7.446042E+0
7.629515E+0
7.812987E+0
7.996460E+0
8.179932E+0
8.363404E+0
8.730349E+0
8.730349E+0
8.913822E+0
8.913822E+0
8.730349E+0
8.913822E+0
9.280766E+0
1.001466E+1
1.038160E+1
9.831183E+0
9.464239E+0
9.464239E+0
1.001466E+1
1.001466E+1
9.831183E+0
1.001466E+1
1.001466E+1
9.831183E+0
1.001466E+1
1.038160E+1
1.038160E+1
1.019813E+1
1.001466E+1
1.001466E+1
1.038160E+1
1.093202E+1
1.074855E+1
1.038160E+1
1.038160E+1
1.093202E+1
1.093202E+1
1.056507E+1
1.038160E+1
1.038160E+1
1.056507E+1
1.056507E+1
1.038160E+1
1.038160E+1
1.074855E+1
1.093202E+1
1.056507E+1
9.831183E+0
9.647710E+0
9.831183E+0
9.831183E+0
9.647710E+0
9.647710E+0
9.647710E+0
9.464239E+0
9.280766E+0
9.097294E+0
8.913822E+0
8.730349E+0
8.730349E+0
9.097294E+0
9.647710E+0
9.647710E+0
9.464239E+0
9.097294E+0
9.097294E+0
8.913822E+0
8.363404E+0
7.812987E+0
7.629515E+0
7.996460E+0
7.996460E+0
7.446042E+0
6.895626E+0
6.528681E+0
6.161736E+0
5.794792E+0
5.611319E+0
5.978263E+0
6.161736E+0
5.794792E+0
5.244374E+0
4.877430E+0
4.693957E+0
5.060902E+0
5.060902E+0
4.877430E+0
4.510485E+0
4.143540E+0
3.960067E+0
4.143540E+0
3.960067E+0
3.409650E+0
2.675761E+0
2.859233E+0
3.042706E+0
2.859233E+0
2.125344E+0
1.758399E+0
1.758399E+0
1.758399E+0
1.758399E+0
1.207982E+0
8.410374E-1
8.410374E-1
6.575650E-1
2.906201E-1
1.071477E-1
-7.632375E-2
-7.632375E-2
1.071477E-1
1.071477E-1
1.071477E-1
-7.632375E-2
-6.267419E-1
-1.544104E+0
-2.094520E+0
-2.094520E+0
-1.911048E+0
-1.727576E+0
-1.727576E+0
-2.094520E+0
-2.461465E+0
-3.011882E+0
-3.011882E+0
-3.195355E+0
-3.562300E+0
-3.745771E+0
-3.562300E+0
-3.011882E+0
-3.011882E+0
-3.378827E+0
-3.929243E+0
-4.112716E+0
-3.929243E+0
-4.112716E+0
-4.663134E+0
-5.397023E+0
-6.130912E+0
-6.314385E+0
-6.314385E+0
-6.314385E+0
-6.314385E+0
-6.497857E+0
-6.497857E+0
-6.864801E+0
-7.415219E+0
-7.965636E+0
-7.965636E+0
-7.598692E+0
-7.598692E+0
-7.965636E+0
-8.332581E+0
-8.516054E+0
-8.516054E+0
-8.699526E+0
-9.249941E+0
-9.433414E+0
-9.066471E+0
-8.882999E+0
-9.433414E+0
-9.800359E+0
-9.983831E+0
-1.035078E+1
-1.071772E+1
-1.053425E+1
-9.983831E+0
-9.800359E+0
-9.983831E+0
-1.035078E+1
-1.090120E+1
-1.126814E+1
-1.126814E+1
-1.090120E+1
-1.071772E+1
-1.090120E+1
-1.126814E+1
-1.126814E+1
-1.053425E+1
-9.983831E+0
-1.016730E+1
-1.053425E+1
-1.108467E+1
-1.163508E+1
-1.200203E+1
-1.200203E+1
-1.145161E+1
-1.126814E+1
-1.126814E+1
-1.145161E+1
-1.200203E+1
-1.273592E+1
-1.328633E+1
-1.365328E+1
-1.383675E+1
-1.420370E+1
-1.457064E+1
-1.493759E+1
-1.512106E+1
-1.530453E+1
-1.603842E+1
-1.713925E+1
-1.787314E+1
-1.787314E+1
-1.750620E+1
-1.732273E+1
-1.713925E+1
-1.732273E+1
-1.713925E+1
-1.677231E+1
-1.658884E+1
-1.622189E+1
-1.567148E+1
-1.512106E+1
-1.475411E+1
-1.475411E+1
-1.512106E+1
-1.548800E+1
-1.567148E+1
-1.585495E+1
-1.585495E+1
-1.585495E+1
-1.640537E+1
-1.677231E+1
-1.677231E+1
-1.677231E+1
-1.732273E+1
-1.768967E+1
-1.768967E+1
-1.750620E+1
-1.695578E+1
-1.695578E+1
-1.713925E+1
-1.713925E+1
-1.713925E+1
-1.695578E+1
-1.695578E+1
-1.713925E+1
-1.713925E+1
-1.658884E+1
-1.585495E+1
-1.548800E+1
-1.567148E+1
-1.603842E+1
-1.548800E+1
-1.457064E+1
-1.438717E+1
-1.475411E+1
-1.548800E+1
-1.530453E+1
-1.475411E+1
-1.402022E+1
-1.365328E+1
-1.365328E+1
-1.365328E+1
-1.346981E+1
-1.310286E+1
-1.273592E+1
-1.236897E+1
-1.200203E+1
-1.108467E+1
-1.053425E+1
-1.053425E+1
-1.071772E+1
-1.126814E+1
-1.163508E+1
-1.145161E+1
-1.145161E+1
-1.255245E+1
-1.383675E+1
-1.475411E+1
-1.457064E+1
-1.346981E+1
-1.200203E+1
-1.145161E+1
-1.145161E+1
-1.145161E+1
-1.053425E+1
-8.699526E+0
-6.130912E+0
-3.745771E+0
-2.461465E+0
-2.828409E+0
-3.745771E+0
-4.663134E+0
-5.580496E+0
-6.314385E+0
-6.497857E+0
-6.497857E+0
-6.681330E+0
-7.231747E+0
-7.415219E+0
-7.048274E+0
-6.497857E+0
-4.846606E+0
-3.195355E+0
-4.479662E+0
-8.149109E+0
-9.433414E+0
-6.681330E+0
-3.195355E+0
-1.727576E+0
-1.727576E+0
-2.461465E+0
-2.828409E+0
-2.277993E+0
-1.911048E+0
-1.911048E+0
-2.094520E+0
-1.727576E+0
-1.177158E+0
-6.267419E-1
-6.267419E-1
-9.936858E-1
-1.360631E+0
-1.911048E+0
-2.277993E+0
-2.277993E+0
-1.544104E+0
-6.267419E-1
-7.632375E-2
-7.632375E-2
-7.632375E-2
-2.597971E-1
-2.597971E-1
1.071477E-1
8.410374E-1
1.391454E+0
1.574927E+0
1.391454E+0
1.207982E+0
1.207982E+0
1.391454E+0
1.391454E+0
1.207982E+0
4.740926E-1
1.071477E-1
2.906201E-1
6.575650E-1
4.740926E-1
6.575650E-1
8.410374E-1
1.207982E+0
1.574927E+0
1.574927E+0
1.574927E+0
1.207982E+0
1.207982E+0
1.574927E+0
2.125344E+0
1.941871E+0
1.391454E+0
1.207982E+0
1.391454E+0
1.391454E+0
1.024510E+0
4.740926E-1
2.906201E-1
4.740926E-1
1.024510E+0
1.391454E+0
1.391454E+0
1.574927E+0
1.391454E+0
1.207982E+0
1.024510E+0
1.024510E+0
1.024510E+0
1.207982E+0
1.024510E+0
2.906201E-1
-6.267419E-1
-9.936858E-1
-6.267419E-1
-4.432695E-1
-6.267419E-1
-9.936858E-1
-9.936858E-1
-9.936858E-1
-9.936858E-1
-8.102143E-1
-4.432695E-1
-8.102143E-1
-1.544104E+0
-1.911048E+0
-1.727576E+0
-1.360631E+0
-1.177158E+0
-1.911048E+0
-2.644938E+0
-2.644938E+0
-2.461465E+0
-2.277993E+0
-2.094520E+0
-2.461465E+0
-2.828409E+0
-3.011882E+0
-3.195355E+0
-3.195355E+0
-3.562300E+0
-3.929243E+0
-4.112716E+0
-4.296189E+0
-4.296189E+0
-4.479662E+0
-4.846606E+0
-5.030078E+0
-4.846606E+0
-4.663134E+0
-4.846606E+0
-5.030078E+0
-5.213550E+0
-5.763968E+0
-6.130912E+0
-5.947440E+0
-5.947440E+0
-6.497857E+0
-7.415219E+0
-7.598692E+0
-6.864801E+0
-6.130912E+0
-6.130912E+0
-6.864801E+0
-7.598692E+0
-7.782164E+0
-7.782164E+0
-7.598692E+0
-7.782164E+0
-7.965636E+0
-7.782164E+0
-7.782164E+0
-7.965636E+0
-8.332581E+0
-8.699526E+0
-8.699526E+0
-8.516054E+0
-8.332581E+0
-8.149109E+0
-8.332581E+0
-8.516054E+0
-8.699526E+0
-8.882999E+0
-9.066471E+0
-9.066471E+0
-8.699526E+0
-8.516054E+0
-8.516054E+0
-8.882999E+0
-9.066471E+0
-9.249941E+0
-9.616886E+0
-9.800359E+0
-9.983831E+0
-9.800359E+0
-9.616886E+0
-9.616886E+0
-9.800359E+0
-9.800359E+0
-9.616886E+0
-9.433414E+0
-9.433414E+0
-9.433414E+0
-8.882999E+0
-8.882999E+0
-9.433414E+0
-9.800359E+0
-9.616886E+0
-9.249941E+0
-9.433414E+0
-1.016730E+1
-1.108467E+1
-1.126814E+1
-1.071772E+1
-1.035078E+1
-1.053425E+1
-1.071772E+1
-1.053425E+1
-9.983831E+0
-9.249941E+0
-9.066471E+0
-9.433414E+0
-9.616886E+0
-9.433414E+0
-9.066471E+0
-9.249941E+0
-9.983831E+0
-9.983831E+0
-9.433414E+0
-8.882999E+0
-8.882999E+0
-9.616886E+0
-1.035078E+1
-1.035078E+1
-9.983831E+0
-9.433414E+0
-9.066471E+0
-9.066471E+0
-9.249941E+0
-9.616886E+0
-9.800359E+0
-9.800359E+0
-9.066471E+0
-8.516054E+0
-8.516054E+0
-9.433414E+0
-9.983831E+0
-9.616886E+0
-8.699526E+0
-8.332581E+0
-8.699526E+0
-9.249941E+0
-9.066471E+0
-8.699526E+0
-8.882999E+0
-8.882999E+0
-8.516054E+0
-7.598692E+0
-7.048274E+0
-7.598692E+0
-8.332581E+0
-8.516054E+0
-8.332581E+0
-8.149109E+0
-7.965636E+0
-7.965636E+0
-7.782164E+0
-7.415219E+0
-7.048274E+0
-7.048274E+0
-7.782164E+0
-8.332581E+0
-8.332581E+0
-7.782164E+0
-7.598692E+0
-7.415219E+0
-7.598692E+0
-7.598692E+0
-7.965636E+0
-8.332581E+0
-7.965636E+0
-7.048274E+0
-6.130912E+0
-6.130912E+0
-6.864801E+0
-7.231747E+0
-6.864801E+0
-6.497857E+0
-6.130912E+0
-6.314385E+0
-6.497857E+0
-6.864801E+0
-6.864801E+0
-6.497857E+0
-6.314385E+0
-6.497857E+0
-6.497857E+0
-6.497857E+0
-6.497857E+0
-6.497857E+0
-6.497857E+0
-6.314385E+0
-5.947440E+0
-5.763968E+0
-5.763968E+0
-5.580496E+0
-5.030078E+0
-4.663134E+0
-4.663134E+0
-4.846606E+0
-4.846606E+0
-4.846606E+0
-5.213550E+0
-5.580496E+0
-5.763968E+0
-5.580496E+0
-5.580496E+0
-5.763968E+0
-5.763968E+0
-5.397023E+0
-5.030078E+0
-5.030078E+0
-5.213550E+0
-5.213550E+0
-5.030078E+0
-4.663134E+0
-4.296189E+0
-4.479662E+0
-5.030078E+0
-5.213550E+0
-4.846606E+0
-4.479662E+0
-4.112716E+0
-4.112716E+0
-4.479662E+0
-5.030078E+0
-4.846606E+0
-4.663134E+0
-4.479662E+0
-4.296189E+0
-4.112716E+0
-3.929243E+0
-3.562300E+0
-3.195355E+0
-2.828409E+0
-2.828409E+0
-3.378827E+0
-4.112716E+0
-4.112716E+0
-3.378827E+0
-2.461465E+0
-2.644938E+0
-3.562300E+0
-4.479662E+0
-4.663134E+0
-4.112716E+0
-3.378827E+0
-3.195355E+0
-3.562300E+0
-3.745771E+0
-3.378827E+0
-3.011882E+0
-2.828409E+0
-2.277993E+0
-1.911048E+0
-1.727576E+0
-2.094520E+0
-2.461465E+0
-2.644938E+0
-2.277993E+0
-2.094520E+0
-2.644938E+0
-3.378827E+0
-3.378827E+0
-2.828409E+0
-2.277993E+0
-2.094520E+0
-2.277993E+0
-1.911048E+0
-1.911048E+0
-2.094520E+0
-2.094520E+0
-2.094520E+0
-1.911048E+0
-2.094520E+0
-2.277993E+0
-2.094520E+0
-2.094520E+0
-1.911048E+0
-1.544104E+0
-1.544104E+0
-1.544104E+0
-1.727576E+0
-1.544104E+0
-1.177158E+0
-8.102143E-1
-6.267419E-1
-9.936858E-1
-1.544104E+0
-1.544104E+0
-1.544104E+0
-1.544104E+0
-1.360631E+0
-1.177158E+0
-1.177158E+0
-1.177158E+0
-9.936858E-1
-1.177158E+0
-1.360631E+0
-1.360631E+0
-1.544104E+0
-1.544104E+0
-1.544104E+0
-9.936858E-1
-4.432695E-1
-2.597971E-1
-8.102143E-1
-9.936858E-1
-9.936858E-1
-6.267419E-1
-4.432695E-1
-4.432695E-1
-6.267419E-1
-9.936858E-1
-9.936858E-1
-8.102143E-1
-4.432695E-1
1.071477E-1
2.906201E-1
1.071477E-1
-7.632375E-2
-2.597971E-1
-4.432695E-1
-7.632375E-2
4.740926E-1
6.575650E-1
1.071477E-1
-7.632375E-2
-7.632375E-2
1.071477E-1
1.071477E-1
-7.632375E-2
-2.597971E-1
-7.632375E-2
2.906201E-1
4.740926E-1
1.071477E-1
-4.432695E-1
-4.432695E-1
-2.597971E-1
-2.597971E-1
-2.597971E-1
2.906201E-1
8.410374E-1
8.410374E-1
4.740926E-1
-7.632375E-2
-4.432695E-1
-4.432695E-1
-7.632375E-2
1.071477E-1
-7.632375E-2
-2.597971E-1
-2.597971E-1
-7.632375E-2
1.071477E-1
-2.597971E-1
-6.267419E-1
-4.432695E-1
-2.597971E-1
-7.632375E-2
-7.632375E-2
-7.632375E-2
-2.597971E-1
-4.432695E-1
-2.597971E-1
1.071477E-1
-2.597971E-1
-8.102143E-1
-1.360631E+0
-1.177158E+0
-8.102143E-1
-7.632375E-2
2.906201E-1
-7.632375E-2
-6.267419E-1
-8.102143E-1
-6.267419E-1
-7.632375E-2
1.071477E-1
-2.597971E-1
-8.102143E-1
-9.936858E-1
-8.102143E-1
-6.267419E-1
-4.432695E-1
-8.102143E-1
-1.544104E+0
-1.544104E+0
-9.936858E-1
-4.432695E-1
-6.267419E-1
-1.177158E+0
-1.360631E+0
-9.936858E-1
-9.936858E-1
-1.360631E+0
-1.544104E+0
-1.360631E+0
-1.177158E+0
-9.936858E-1
-1.177158E+0
-1.544104E+0
-1.727576E+0
-1.360631E+0
-8.102143E-1
-4.432695E-1
-2.597971E-1
-7.632375E-2
-2.597971E-1
-8.102143E-1
-1.177158E+0
-8.102143E-1
-2.597971E-1
-4.432695E-1
-9.936858E-1
-1.360631E+0
-1.544104E+0
-1.360631E+0
-9.936858E-1
-6.267419E-1
-8.102143E-1
-1.177158E+0
-1.360631E+0
-9.936858E-1
-6.267419E-1
-6.267419E-1
-9.936858E-1
-1.360631E+0
-1.360631E+0
-9.936858E-1
-8.102143E-1
-8.102143E-1
-8.102143E-1
-9.936858E-1
-1.360631E+0
-1.544104E+0
-1.727576E+0
-1.544104E+0
-9.936858E-1
-6.267419E-1
-6.267419E-1
-1.177158E+0
-1.911048E+0
-2.094520E+0
-1.911048E+0
-1.911048E+0
-1.911048E+0
-1.911048E+0
-1.727576E+0
-1.544104E+0
-1.544104E+0
-1.544104E+0
-1.360631E+0
-1.544104E+0
-1.544104E+0
-9.936858E-1
-4.432695E-1
-4.432695E-1
-8.102143E-1
-1.360631E+0
-1.544104E+0
-1.177158E+0
-8.102143E-1
-9.936858E-1
-1.360631E+0
-1.727576E+0
-2.094520E+0
-2.094520E+0
-1.727576E+0
-1.360631E+0
-1.177158E+0
-1.360631E+0
-1.544104E+0
-1.544104E+0
-1.360631E+0
-9.936858E-1
-9.936858E-1
-1.544104E+0
-1.360631E+0
-9.936858E-1
-8.102143E-1
-9.936858E-1
-1.360631E+0
-1.360631E+0
-1.177158E+0
-9.936858E-1
-9.936858E-1
-9.936858E-1
-9.936858E-1
-6.267419E-1
-6.267419E-1
-6.267419E-1
-1.177158E+0
-1.544104E+0
-1.360631E+0
-6.267419E-1
-7.632375E-2
-2.597971E-1
-4.432695E-1
-6.267419E-1
-8.102143E-1
-9.936858E-1
-1.360631E+0
-1.360631E+0
-8.102143E-1
1.071477E-1
4.740926E-1
-7.632375E-2
-8.102143E-1
-8.102143E-1
-7.632375E-2
2.906201E-1
2.906201E-1
-7.632375E-2
-2.597971E-1
-2.597971E-1
-7.632375E-2
-7.632375E-2
-2.597971E-1
-2.597971E-1
-4.432695E-1
-4.432695E-1
-4.432695E-1
-2.597971E-1
-7.632375E-2
-7.632375E-2
-6.267419E-1
-8.102143E-1
-4.432695E-1
-2.597971E-1
-4.432695E-1
-6.267419E-1
-4.432695E-1
-7.632375E-2
1.071477E-1
-2.597971E-1
-4.432695E-1
-2.597971E-1
4.740926E-1
8.410374E-1
6.575650E-1
2.906201E-1
1.071477E-1
-7.632375E-2
-7.632375E-2
-7.632375E-2
1.071477E-1
4.740926E-1
4.740926E-1
6.575650E-1
1.024510E+0
1.574927E+0
1.574927E+0
1.391454E+0
1.207982E+0
1.024510E+0
1.024510E+0
1.024510E+0
1.024510E+0
1.207982E+0
1.024510E+0
6.575650E-1
4.740926E-1
6.575650E-1
1.024510E+0
1.207982E+0
1.024510E+0
6.575650E-1
2.906201E-1
4.740926E-1
6.575650E-1
6.575650E-1
6.575650E-1
8.410374E-1
1.207982E+0
1.391454E+0
1.207982E+0
8.410374E-1
-7.632375E-2
-6.267419E-1
-2.597971E-1
6.575650E-1
1.024510E+0
6.575650E-1
6.575650E-1
1.024510E+0
1.024510E+0
8.410374E-1
6.575650E-1
8.410374E-1
1.207982E+0
1.024510E+0
8.410374E-1
8.410374E-1
1.024510E+0
1.391454E+0
1.207982E+0
4.740926E-1
-7.632375E-2
1.071477E-1
4.740926E-1
4.740926E-1
4.740926E-1
6.575650E-1
4.740926E-1
1.071477E-1
-2.597971E-1
4.740926E-1
1.391454E+0
1.574927E+0
8.410374E-1
-7.632375E-2
1.071477E-1
1.024510E+0
1.941871E+0
1.758399E+0
1.024510E+0
4.740926E-1
8.410374E-1
1.391454E+0
1.574927E+0
1.391454E+0
1.024510E+0
4.740926E-1
1.071477E-1
1.071477E-1
1.071477E-1
4.740926E-1
8.410374E-1
1.024510E+0
8.410374E-1
8.410374E-1
1.024510E+0
1.391454E+0
1.391454E+0
1.391454E+0
1.024510E+0
8.410374E-1
6.575650E-1
6.575650E-1
8.410374E-1
8.410374E-1
1.024510E+0
1.024510E+0
1.024510E+0
1.024510E+0
1.024510E+0
1.391454E+0
1.758399E+0
1.758399E+0
1.391454E+0
8.410374E-1
6.575650E-1
8.410374E-1
1.574927E+0
1.941871E+0
1.758399E+0
1.574927E+0
1.758399E+0
1.941871E+0
1.391454E+0
1.024510E+0
8.410374E-1
1.024510E+0
1.207982E+0
1.391454E+0
1.574927E+0
1.574927E+0
1.574927E+0
1.207982E+0
1.024510E+0
1.574927E+0
2.492289E+0
2.675761E+0
2.125344E+0
1.207982E+0
1.207982E+0
1.574927E+0
1.758399E+0
1.758399E+0
1.758399E+0
1.574927E+0
1.207982E+0
8.410374E-1
1.024510E+0
1.574927E+0
1.941871E+0
2.125344E+0
2.308817E+0
2.492289E+0
2.492289E+0
1.941871E+0
1.758399E+0
2.125344E+0
2.859233E+0
3.409650E+0
3.409650E+0
2.859233E+0
2.125344E+0
1.941871E+0
2.492289E+0
3.042706E+0
2.859233E+0
2.492289E+0
2.308817E+0
2.308817E+0
1.941871E+0
2.125344E+0
2.675761E+0
3.226178E+0
3.226178E+0
2.675761E+0
2.125344E+0
2.308817E+0
3.226178E+0
3.776596E+0
3.226178E+0
2.492289E+0
2.675761E+0
3.409650E+0
4.143540E+0
4.143540E+0
3.776596E+0
3.593123E+0
4.143540E+0
4.510485E+0
4.510485E+0
3.960067E+0
3.593123E+0
3.593123E+0
3.776596E+0
3.960067E+0
4.143540E+0
4.327012E+0
4.143540E+0
3.960067E+0
3.960067E+0
4.510485E+0
4.877430E+0
4.877430E+0
4.877430E+0
4.693957E+0
4.143540E+0
3.776596E+0
3.960067E+0
4.693957E+0
5.427846E+0
5.427846E+0
4.693957E+0
3.960067E+0
3.776596E+0
4.143540E+0
4.877430E+0
5.427846E+0
5.794792E+0
5.794792E+0
5.427846E+0
4.693957E+0
4.327012E+0
4.693957E+0
5.427846E+0
6.161736E+0
6.345208E+0
5.794792E+0
5.060902E+0
4.510485E+0
4.510485E+0
5.060902E+0
5.611319E+0
5.794792E+0
5.794792E+0
5.611319E+0
5.427846E+0
5.427846E+0
5.427846E+0
5.611319E+0
6.161736E+0
6.345208E+0
6.161736E+0
5.611319E+0
5.244374E+0
5.060902E+0
4.877430E+0
5.060902E+0
5.244374E+0
5.427846E+0
5.794792E+0
5.978263E+0
5.611319E+0
5.244374E+0
4.877430E+0
4.693957E+0
4.877430E+0
5.427846E+0
5.611319E+0
5.427846E+0
4.877430E+0
4.693957E+0
5.060902E+0
5.427846E+0
5.427846E+0
5.244374E+0
5.244374E+0
5.611319E+0
5.978263E+0
5.794792E+0
5.427846E+0
5.244374E+0
5.244374E+0
5.060902E+0
4.877430E+0
5.060902E+0
5.244374E+0
5.427846E+0
5.244374E+0
5.244374E+0
5.244374E+0
4.877430E+0
4.327012E+0
4.327012E+0
5.060902E+0
5.611319E+0
5.427846E+0
4.877430E+0
4.327012E+0
4.327012E+0
4.693957E+0
5.244374E+0
5.978263E+0
6.528681E+0
6.161736E+0
5.244374E+0
4.327012E+0
4.510485E+0
5.244374E+0
5.611319E+0
5.244374E+0
4.510485E+0
4.143540E+0
4.510485E+0
4.693957E+0
4.510485E+0
4.143540E+0
4.327012E+0
4.693957E+0
5.060902E+0
5.060902E+0
4.693957E+0
4.327012E+0
4.327012E+0
4.327012E+0
4.510485E+0
4.693957E+0
4.693957E+0
4.510485E+0
4.143540E+0
4.143540E+0
4.327012E+0
4.510485E+0
4.693957E+0
4.510485E+0
4.327012E+0
4.510485E+0
5.060902E+0
5.611319E+0
5.427846E+0
4.877430E+0
4.143540E+0
3.960067E+0
4.143540E+0
4.327012E+0
4.327012E+0
4.510485E+0
4.877430E+0
5.060902E+0
5.060902E+0
4.877430E+0
4.693957E+0
4.510485E+0
4.327012E+0
4.693957E+0
5.244374E+0
5.611319E+0
5.611319E+0
5.244374E+0
5.060902E+0
4.693957E+0
4.327012E+0
4.327012E+0
4.510485E+0
4.877430E+0
5.060902E+0
5.060902E+0
4.877430E+0
4.693957E+0
4.693957E+0
4.877430E+0
5.060902E+0
5.060902E+0
5.060902E+0
5.427846E+0
5.244374E+0
4.877430E+0
4.327012E+0
4.327012E+0
4.510485E+0
5.060902E+0
5.611319E+0
5.794792E+0
5.427846E+0
5.060902E+0
5.244374E+0
5.794792E+0
6.161736E+0
6.161736E+0
5.611319E+0
4.693957E+0
4.327012E+0
4.877430E+0
5.978263E+0
6.161736E+0
5.794792E+0
5.060902E+0
4.877430E+0
5.427846E+0
6.161736E+0
6.161736E+0
5.794792E+0
6.161736E+0
6.712153E+0
6.895626E+0
6.528681E+0
5.978263E+0
5.794792E+0
6.345208E+0
6.528681E+0
6.345208E+0
5.978263E+0
6.161736E+0
6.345208E+0
6.528681E+0
6.528681E+0
6.345208E+0
6.161736E+0
6.161736E+0
5.794792E+0
5.427846E+0
5.427846E+0
5.794792E+0
6.528681E+0
6.895626E+0
7.079098E+0
6.895626E+0
7.079098E+0
7.079098E+0
7.262570E+0
6.895626E+0
6.528681E+0
6.895626E+0
7.629515E+0
7.996460E+0
7.629515E+0
7.446042E+0
7.262570E+0
7.262570E+0
6.895626E+0
6.712153E+0
6.895626E+0
7.446042E+0
7.996460E+0
7.996460E+0
7.629515E+0
7.262570E+0
7.262570E+0
7.262570E+0
7.262570E+0
7.629515E+0
7.812987E+0
7.812987E+0
7.629515E+0
7.262570E+0
7.079098E+0
7.079098E+0
7.262570E+0
7.629515E+0
8.179932E+0
8.363404E+0
8.179932E+0
8.179932E+0
8.179932E+0
8.546877E+0
8.913822E+0
8.730349E+0
8.363404E+0
7.812987E+0
7.629515E+0
8.179932E+0
8.363404E+0
8.179932E+0
8.179932E+0
8.546877E+0
8.730349E+0
8.730349E+0
8.546877E+0
8.179932E+0
7.996460E+0
7.996460E+0
8.179932E+0
8.546877E+0
8.730349E+0
8.913822E+0
9.280766E+0
9.464239E+0
9.464239E+0
8.913822E+0
8.363404E+0
8.179932E+0
8.363404E+0
8.730349E+0
9.280766E+0
9.464239E+0
9.464239E+0
9.280766E+0
9.280766E+0
9.280766E+0
9.097294E+0
8.913822E+0
8.913822E+0
9.097294E+0
9.280766E+0
9.280766E+0
9.280766E+0
9.464239E+0
9.831183E+0
9.647710E+0
9.280766E+0
9.464239E+0
1.001466E+1
1.019813E+1
1.001466E+1
9.831183E+0
9.831183E+0
9.647710E+0
9.647710E+0
9.831183E+0
1.001466E+1
1.038160E+1
1.019813E+1
1.001466E+1
9.831183E+0
1.001466E+1
1.038160E+1
1.038160E+1
1.001466E+1
1.001466E+1
1.001466E+1
9.831183E+0
9.464239E+0
9.464239E+0
9.831183E+0
1.019813E+1
1.038160E+1
1.019813E+1
1.001466E+1
1.019813E+1
1.056507E+1
1.056507E+1
1.038160E+1
1.019813E+1
1.038160E+1
1.074855E+1
1.093202E+1
1.093202E+1
1.111549E+1
1.111549E+1
1.074855E+1
1.056507E+1
1.074855E+1
1.111549E+1
1.093202E+1
1.056507E+1
1.056507E+1
1.111549E+1
1.148243E+1
1.148243E+1
1.148243E+1
1.148243E+1
1.148243E+1
1.093202E+1
1.038160E+1
1.056507E+1
1.093202E+1
1.111549E+1
1.111549E+1
1.093202E+1
1.056507E+1
1.019813E+1
1.001466E+1
1.019813E+1
1.056507E+1
1.056507E+1
1.056507E+1
1.056507E+1
1.056507E+1
1.093202E+1
1.129896E+1
1.148243E+1
1.129896E+1
1.093202E+1
1.074855E+1
1.111549E+1
1.166591E+1
1.166591E+1
1.111549E+1
1.038160E+1
1.019813E+1
1.093202E+1
1.166591E+1
1.203285E+1
1.221632E+1
1.184938E+1
1.093202E+1
1.056507E+1
1.093202E+1
1.148243E+1
1.166591E+1
1.129896E+1
1.074855E+1
1.056507E+1
1.038160E+1
1.056507E+1
1.093202E+1
1.111549E+1
1.093202E+1
1.093202E+1
1.093202E+1
1.111549E+1
1.129896E+1
1.166591E+1
1.203285E+1
1.184938E+1
1.129896E+1
1.111549E+1
1.184938E+1
1.258327E+1
1.313369E+1
1.258327E+1
1.166591E+1
1.111549E+1
1.129896E+1
1.184938E+1
1.203285E+1
1.203285E+1
1.166591E+1
1.148243E+1
1.148243E+1
1.166591E+1
1.166591E+1
1.184938E+1
1.203285E+1
1.221632E+1
1.203285E+1
1.184938E+1
1.184938E+1
1.221632E+1
1.221632E+1
1.184938E+1
1.166591E+1
1.221632E+1
1.295021E+1
1.331716E+1
1.295021E+1
1.258327E+1
1.258327E+1
1.258327E+1
1.239980E+1
1.203285E+1
1.203285E+1
1.221632E+1
1.258327E+1
1.258327E+1
1.258327E+1
1.276674E+1
1.331716E+1
1.368410E+1
1.368410E+1
1.350063E+1
1.331716E+1
1.331716E+1
1.331716E+1
1.331716E+1
1.313369E+1
1.276674E+1
1.239980E+1
1.276674E+1
1.331716E+1
1.368410E+1
1.331716E+1
1.276674E+1
1.295021E+1
1.331716E+1
1.350063E+1
1.331716E+1
1.313369E+1
1.331716E+1
1.331716E+1
1.313369E+1
1.295021E+1
1.331716E+1
1.368410E+1
1.386758E+1
1.386758E+1
1.405105E+1
1.423452E+1
1.405105E+1
1.386758E+1
1.386758E+1
1.405105E+1
1.423452E+1
1.405105E+1
1.386758E+1
1.350063E+1
1.331716E+1
1.331716E+1
1.386758E+1
1.441799E+1
1.441799E+1
1.423452E+1
1.441799E+1
1.441799E+1
1.423452E+1
1.405105E+1
1.405105E+1
1.405105E+1
1.405105E+1
1.423452E+1
1.460147E+1
1.478494E+1
1.478494E+1
1.460147E+1
1.478494E+1
1.496841E+1
1.460147E+1
1.405105E+1
1.386758E+1
1.423452E+1
1.478494E+1
1.496841E+1
1.496841E+1
1.496841E+1
1.515188E+1
1.533535E+1
1.551883E+1
1.533535E+1
1.515188E+1
1.478494E+1
1.460147E+1
1.478494E+1
1.515188E+1
1.551883E+1
1.551883E+1
1.478494E+1
1.405105E+1
1.423452E+1
1.496841E+1
1.588577E+1
1.625272E+1
1.606924E+1
1.551883E+1
1.478494E+1
1.441799E+1
1.478494E+1
1.533535E+1
1.533535E+1
1.496841E+1
1.478494E+1
1.478494E+1
1.478494E+1
1.496841E+1
1.515188E+1
1.570230E+1
1.570230E+1
1.515188E+1
1.478494E+1
1.478494E+1
1.515188E+1
1.570230E+1
1.606924E+1
1.606924E+1
1.606924E+1
1.588577E+1
1.551883E+1
1.515188E+1
1.533535E+1
1.551883E+1
1.551883E+1
1.533535E+1
1.478494E+1
1.441799E+1
1.478494E+1
1.551883E+1
1.570230E+1
1.551883E+1
1.515188E+1
1.496841E+1
1.478494E+1
1.478494E+1
1.515188E+1
1.533535E+1
1.533535E+1
1.533535E+1
1.551883E+1
1.570230E+1
1.588577E+1
1.606924E+1
1.551883E+1
1.496841E+1
1.441799E+1
1.441799E+1
1.496841E+1
1.570230E+1
1.588577E+1
1.570230E+1
1.551883E+1
1.515188E+1
1.496841E+1
1.515188E+1
1.551883E+1
1.551883E+1
1.570230E+1
1.570230E+1
1.533535E+1
1.478494E+1
1.478494E+1
1.496841E+1
1.515188E+1
1.515188E+1
1.478494E+1
1.496841E+1
1.496841E+1
1.478494E+1
1.496841E+1
1.515188E+1
1.478494E+1
1.441799E+1
1.423452E+1
1.441799E+1
1.478494E+1
1.515188E+1
1.551883E+1
1.551883E+1
1.551883E+1
1.515188E+1
1.478494E+1
1.460147E+1
1.441799E+1
1.478494E+1
1.533535E+1
1.533535E+1
1.460147E+1
1.478494E+1
1.570230E+1
1.625272E+1
1.606924E+1
1.570230E+1
1.551883E+1
1.515188E+1
1.478494E+1
1.460147E+1
1.460147E+1
1.441799E+1
1.423452E+1
1.441799E+1
1.460147E+1
1.496841E+1
1.533535E+1
1.588577E+1
1.606924E+1
1.588577E+1
1.533535E+1
1.460147E+1
1.441799E+1
1.441799E+1
1.478494E+1
1.496841E+1
1.478494E+1
1.478494E+1
1.496841E+1
1.533535E+1
1.551883E+1
1.551883E+1
1.551883E+1
1.533535E+1
1.515188E+1
1.533535E+1
1.551883E+1
1.533535E+1
1.478494E+1
1.460147E+1
1.515188E+1
1.533535E+1
1.533535E+1
1.496841E+1
1.460147E+1
1.478494E+1
1.496841E+1
1.496841E+1
1.496841E+1
1.460147E+1
1.423452E+1
1.423452E+1
1.441799E+1
1.478494E+1
1.515188E+1
1.533535E+1
1.460147E+1
1.386758E+1
1.350063E+1
1.386758E+1
1.441799E+1
1.460147E+1
1.441799E+1
1.423452E+1
1.405105E+1
1.350063E+1
1.295021E+1
1.313369E+1
1.405105E+1
1.460147E+1
1.441799E+1
1.423452E+1
1.441799E+1
1.460147E+1
1.441799E+1
1.386758E+1
1.368410E+1
1.405105E+1
1.386758E+1
1.368410E+1
1.368410E+1
1.386758E+1
1.405105E+1
1.350063E+1
1.313369E+1
1.368410E+1
1.441799E+1
1.423452E+1
1.331716E+1
1.276674E+1
1.276674E+1
1.331716E+1
1.368410E+1
1.331716E+1
1.258327E+1
1.239980E+1
1.276674E+1
1.331716E+1
1.368410E+1
1.350063E+1
1.276674E+1
1.203285E+1
1.166591E+1
1.166591E+1
1.221632E+1
1.276674E+1
1.276674E+1
1.276674E+1
1.276674E+1
1.276674E+1
1.258327E+1
1.239980E+1
1.258327E+1
1.295021E+1
1.295021E+1
1.276674E+1
1.258327E+1
1.276674E+1
1.295021E+1
1.313369E+1
1.295021E+1
1.258327E+1
1.258327E+1
1.276674E+1
1.313369E+1
1.350063E+1
1.331716E+1
1.295021E+1
1.276674E+1
1.313369E+1
1.331716E+1
1.331716E+1
1.331716E+1
1.350063E+1
1.350063E+1
1.350063E+1
1.368410E+1
1.368410E+1
1.350063E+1
1.331716E+1
1.350063E+1
1.368410E+1
1.423452E+1
1.478494E+1
1.496841E+1
1.496841E+1
1.496841E+1
1.478494E+1
1.423452E+1
1.405105E+1
1.423452E+1
1.460147E+1
1.405105E+1
1.368410E+1
1.405105E+1
1.478494E+1
1.533535E+1
1.533535E+1
1.478494E+1
1.460147E+1
1.496841E+1
1.496841E+1
1.496841E+1
1.515188E+1
1.551883E+1
1.551883E+1
1.496841E+1
1.460147E+1
1.496841E+1
1.570230E+1
1.643619E+1
1.625272E+1
1.551883E+1
1.515188E+1
1.533535E+1
1.570230E+1
1.570230E+1
1.551883E+1
1.551883E+1
1.570230E+1
1.551883E+1
1.533535E+1
1.551883E+1
1.570230E+1
1.551883E+1
1.515188E+1
1.478494E+1
1.533535E+1
1.588577E+1
1.588577E+1
1.533535E+1
1.441799E+1
1.405105E+1
1.441799E+1
1.478494E+1
1.478494E+1
1.441799E+1
1.423452E+1
1.405105E+1
1.423452E+1
1.460147E+1
1.478494E+1
1.441799E+1
1.386758E+1
1.368410E+1
1.350063E+1
1.350063E+1
1.405105E+1
1.478494E+1
1.496841E+1
1.441799E+1
1.368410E+1
1.350063E+1
1.350063E+1
1.350063E+1
1.368410E+1
1.368410E+1
1.313369E+1
1.295021E+1
1.331716E+1
1.350063E+1
1.295021E+1
1.239980E+1
1.239980E+1
1.276674E+1
1.295021E+1
1.276674E+1
1.295021E+1
1.331716E+1
1.295021E+1
1.239980E+1
1.203285E+1
1.221632E+1
1.239980E+1
1.258327E+1
1.258327E+1
1.221632E+1
1.184938E+1
1.184938E+1
1.221632E+1
1.221632E+1
1.184938E+1
1.129896E+1
1.111549E+1
1.148243E+1
1.221632E+1
1.239980E+1
1.203285E+1
1.148243E+1
1.148243E+1
1.184938E+1
1.203285E+1
1.184938E+1
1.111549E+1
1.093202E+1
1.111549E+1
1.129896E+1
1.148243E+1
1.148243E+1
1.148243E+1
1.093202E+1
1.038160E+1
1.038160E+1
1.111549E+1
1.148243E+1
1.129896E+1
1.093202E+1
1.111549E+1
1.148243E+1
1.166591E+1
1.166591E+1
1.129896E+1
1.111549E+1
1.129896E+1
1.148243E+1
1.093202E+1
1.056507E+1
1.074855E+1
1.166591E+1
1.221632E+1
1.221632E+1
1.129896E+1
1.093202E+1
1.148243E+1
1.221632E+1
1.239980E+1
1.203285E+1
1.203285E+1
1.221632E+1
1.239980E+1
1.258327E+1
1.295021E+1
1.295021E+1
1.276674E+1
1.239980E+1
1.221632E+1
1.221632E+1
1.258327E+1
1.258327E+1
1.258327E+1
1.295021E+1
1.350063E+1
1.405105E+1
1.423452E+1
1.350063E+1
1.276674E+1
1.295021E+1
1.386758E+1
1.423452E+1
1.386758E+1
1.313369E+1
1.295021E+1
1.350063E+1
1.405105E+1
1.441799E+1
1.460147E+1
1.478494E+1
1.460147E+1
1.460147E+1
1.460147E+1
1.460147E+1
1.423452E+1
1.441799E+1
1.478494E+1
1.515188E+1
1.515188E+1
1.551883E+1
1.588577E+1
1.588577E+1
1.570230E+1
1.570230E+1
1.588577E+1
1.588577E+1
1.533535E+1
1.478494E+1
1.478494E+1
1.515188E+1
1.551883E+1
1.551883E+1
1.533535E+1
1.551883E+1
1.606924E+1
1.661966E+1
1.680313E+1
1.698661E+1
1.661966E+1
1.606924E+1
1.588577E+1
1.625272E+1
1.661966E+1
1.698661E+1
1.753702E+1
1.772049E+1
1.753702E+1
1.717008E+1
1.698661E+1
1.698661E+1
1.698661E+1
1.717008E+1
1.753702E+1
1.772049E+1
1.735355E+1
1.698661E+1
1.680313E+1
1.717008E+1
1.735355E+1
1.717008E+1
1.698661E+1
1.680313E+1
1.680313E+1
1.661966E+1
1.661966E+1
1.680313E+1
1.680313E+1
1.680313E+1
1.698661E+1
1.717008E+1
1.753702E+1
1.772049E+1
1.753702E+1
1.717008E+1
1.680313E+1
1.680313E+1
1.717008E+1
1.772049E+1
1.772049E+1
1.717008E+1
1.698661E+1
1.717008E+1
1.772049E+1
1.790397E+1
1.753702E+1
1.753702E+1
1.790397E+1
1.790397E+1
1.772049E+1
1.772049E+1
1.772049E+1
1.772049E+1
1.772049E+1
1.772049E+1
1.753702E+1
1.698661E+1
1.680313E+1
1.643619E+1
1.643619E+1
1.698661E+1
1.735355E+1
1.735355E+1
1.698661E+1
1.698661E+1
1.717008E+1
1.717008E+1
1.717008E+1
1.698661E+1
1.680313E+1
1.717008E+1
1.735355E+1
1.698661E+1
1.661966E+1
1.625272E+1
1.606924E+1
1.588577E+1
1.551883E+1
1.588577E+1
1.643619E+1
1.661966E+1
1.588577E+1
1.533535E+1
1.570230E+1
1.625272E+1
1.661966E+1
1.625272E+1
1.588577E+1
1.588577E+1
1.588577E+1
1.588577E+1
1.588577E+1
1.570230E+1
1.551883E+1
1.570230E+1
1.588577E+1
1.588577E+1
1.533535E+1
1.496841E+1
1.478494E+1
1.478494E+1
1.460147E+1
1.496841E+1
1.533535E+1
1.551883E+1
1.515188E+1
1.478494E+1
1.496841E+1
1.533535E+1
1.533535E+1
1.515188E+1
1.515188E+1
1.515188E+1
1.460147E+1
1.441799E+1
1.423452E+1
1.441799E+1
1.405105E+1
1.386758E+1
1.441799E+1
1.515188E+1
1.533535E+1
1.478494E+1
1.423452E+1
1.423452E+1
1.441799E+1
1.460147E+1
1.441799E+1
1.405105E+1
1.386758E+1
1.386758E+1
1.405105E+1
1.386758E+1
1.386758E+1
1.405105E+1
1.405105E+1
1.368410E+1
1.350063E+1
1.368410E+1
1.405105E+1
1.405105E+1
1.386758E+1
1.368410E+1
1.368410E+1
1.386758E+1
1.386758E+1
1.368410E+1
1.386758E+1
1.405105E+1
1.386758E+1
1.350063E+1
1.350063E+1
1.350063E+1
1.368410E+1
1.368410E+1
1.350063E+1
1.350063E+1
1.386758E+1
1.423452E+1
1.405105E+1
1.350063E+1
1.295021E+1
1.258327E+1
1.258327E+1
1.295021E+1
1.331716E+1
1.368410E+1
1.368410E+1
1.386758E+1
1.386758E+1
1.368410E+1
1.368410E+1
1.368410E+1
1.386758E+1
1.386758E+1
1.386758E+1
1.386758E+1
1.405105E+1
1.405105E+1
1.350063E+1
1.350063E+1
1.386758E+1
1.423452E+1
1.405105E+1
1.350063E+1
1.313369E+1
1.331716E+1
1.386758E+1
1.405105E+1
1.405105E+1
1.386758E+1
1.405105E+1
1.441799E+1
1.423452E+1
1.368410E+1
1.350063E+1
1.386758E+1
1.423452E+1
1.405105E+1
1.386758E+1
1.386758E+1
1.423452E+1
1.441799E+1
1.423452E+1
1.350063E+1
1.313369E+1
1.350063E+1
1.441799E+1
1.496841E+1
1.478494E+1
1.478494E+1
1.496841E+1
1.515188E+1
1.478494E+1
1.405105E+1
1.350063E+1
1.368410E+1
1.423452E+1
1.460147E+1
1.460147E+1
1.460147E+1
1.478494E+1
1.460147E+1
1.423452E+1
1.386758E+1
1.405105E+1
1.423452E+1
1.441799E+1
1.478494E+1
1.460147E+1
1.423452E+1
1.405105E+1
1.441799E+1
1.496841E+1
1.533535E+1
1.551883E+1
1.551883E+1
1.496841E+1
1.423452E+1
1.423452E+1
1.460147E+1
1.478494E+1
1.478494E+1
1.478494E+1
1.515188E+1
1.533535E+1
1.533535E+1
1.496841E+1
1.441799E+1
1.441799E+1
1.478494E+1
1.533535E+1
1.551883E+1
1.533535E+1
1.496841E+1
1.460147E+1
1.460147E+1
1.496841E+1
1.515188E+1
1.496841E+1
1.478494E+1
1.496841E+1
1.570230E+1
1.606924E+1
1.588577E+1
1.533535E+1
1.496841E+1
1.478494E+1
1.478494E+1
1.515188E+1
1.551883E+1
1.570230E+1
1.570230E+1
1.533535E+1
1.515188E+1
1.496841E+1
1.496841E+1
1.496841E+1
1.496841E+1
1.533535E+1
1.551883E+1
1.570230E+1
1.533535E+1
1.515188E+1
1.515188E+1
1.515188E+1
1.496841E+1
1.460147E+1
1.460147E+1
1.460147E+1
1.496841E+1
1.515188E+1
1.551883E+1
1.533535E+1
1.533535E+1
1.551883E+1
1.551883E+1
1.515188E+1
1.441799E+1
1.460147E+1
1.496841E+1
1.533535E+1
1.515188E+1
1.515188E+1
1.515188E+1
1.515188E+1
1.533535E+1
1.496841E+1
1.441799E+1
1.405105E+1
1.478494E+1
1.606924E+1
1.643619E+1
1.570230E+1
1.478494E+1
1.441799E+1
1.478494E+1
1.496841E+1
1.478494E+1
1.441799E+1
1.441799E+1
1.460147E+1
1.478494E+1
1.515188E+1
1.533535E+1
1.533535E+1
1.496841E+1
1.478494E+1
1.496841E+1
1.515188E+1
1.496841E+1
1.460147E+1
1.441799E+1
1.441799E+1
1.478494E+1
1.515188E+1
1.496841E+1
1.441799E+1
1.405105E+1
1.423452E+1
1.478494E+1
1.533535E+1
1.515188E+1
1.478494E+1
1.441799E+1
1.460147E+1
1.496841E+1
1.496841E+1
1.478494E+1
1.441799E+1
1.441799E+1
1.460147E+1
1.460147E+1
1.423452E+1
1.405105E+1
1.423452E+1
1.441799E+1
1.441799E+1
1.405105E+1
1.386758E+1
1.405105E+1
1.478494E+1
1.496841E+1
1.460147E+1
1.423452E+1
1.441799E+1
1.478494E+1
1.478494E+1
1.441799E+1
1.441799E+1
1.423452E+1
1.405105E+1
1.441799E+1
1.478494E+1
1.460147E+1
1.423452E+1
1.386758E+1
1.405105E+1
1.423452E+1
1.441799E+1
1.441799E+1
1.441799E+1
1.441799E+1
1.478494E+1
1.496841E+1
1.533535E+1
1.551883E+1
1.496841E+1
1.423452E+1
1.386758E+1
1.405105E+1
1.441799E+1
1.441799E+1
1.441799E+1
1.478494E+1
1.515188E+1
1.515188E+1
1.515188E+1
1.551883E+1
1.570230E+1
1.478494E+1
1.331716E+1
1.276674E+1
1.331716E+1
1.368410E+1
1.295021E+1
1.239980E+1
1.313369E+1
1.460147E+1
1.570230E+1
1.588577E+1
1.551883E+1
1.496841E+1
1.460147E+1
1.441799E+1
1.478494E+1
1.533535E+1
1.533535E+1
1.460147E+1
1.405105E+1
1.386758E+1
1.423452E+1
1.551883E+1
1.680313E+1
1.643619E+1
1.496841E+1
1.368410E+1
1.368410E+1
1.405105E+1
1.405105E+1
1.368410E+1
1.405105E+1
1.496841E+1
1.551883E+1
1.570230E+1
1.533535E+1
1.515188E+1
1.515188E+1
1.515188E+1
1.478494E+1
1.423452E+1
1.405105E+1
1.423452E+1
1.478494E+1
1.515188E+1
1.496841E+1
1.460147E+1
1.441799E+1
1.441799E+1
1.478494E+1
1.515188E+1
1.515188E+1
1.496841E+1
1.460147E+1
1.423452E+1
1.460147E+1
1.570230E+1
1.643619E+1
1.606924E+1
1.533535E+1
1.496841E+1
1.515188E+1
1.478494E+1
1.423452E+1
1.405105E+1
1.460147E+1
1.551883E+1
1.551883E+1
1.515188E+1
1.478494E+1
1.478494E+1
1.515188E+1
1.515188E+1
1.496841E+1
1.460147E+1
1.423452E+1
1.441799E+1
1.515188E+1
1.533535E+1
1.515188E+1
1.496841E+1
1.496841E+1
1.533535E+1
1.515188E+1
1.496841E+1
1.496841E+1
1.515188E+1
1.551883E+1
1.551883E+1
1.533535E+1
1.533535E+1
1.496841E+1
1.460147E+1
1.423452E+1
1.478494E+1
1.551883E+1
1.570230E+1
1.533535E+1
1.515188E+1
1.551883E+1
1.588577E+1
1.588577E+1
1.515188E+1
1.423452E+1
1.405105E+1
1.478494E+1
1.551883E+1
1.588577E+1
1.570230E+1
1.533535E+1
1.533535E+1
1.551883E+1
1.588577E+1
1.570230E+1
1.533535E+1
1.496841E+1
1.496841E+1
1.551883E+1
1.570230E+1
1.551883E+1
1.533535E+1
1.533535E+1
1.570230E+1
1.625272E+1
1.625272E+1
1.588577E+1
1.551883E+1
1.515188E+1
1.533535E+1
1.570230E+1
1.588577E+1
1.570230E+1
1.533535E+1
1.533535E+1
1.551883E+1
1.588577E+1
1.588577E+1
1.551883E+1
1.533535E+1
1.533535E+1
1.551883E+1
1.533535E+1
1.478494E+1
1.478494E+1
1.533535E+1
1.606924E+1
1.643619E+1
1.625272E+1
1.588577E+1
1.570230E+1
1.533535E+1
1.515188E+1
1.515188E+1
1.533535E+1
1.515188E+1
1.533535E+1
1.588577E+1
1.643619E+1
1.643619E+1
1.588577E+1
1.551883E+1
1.496841E+1
1.478494E+1
1.515188E+1
1.588577E+1
1.606924E+1
1.588577E+1
1.551883E+1
1.570230E+1
1.625272E+1
1.661966E+1
1.625272E+1
1.588577E+1
1.588577E+1
1.570230E+1
1.551883E+1
1.533535E+1
1.551883E+1
1.570230E+1
1.570230E+1
1.533535E+1
1.515188E+1
1.496841E+1
1.496841E+1
1.496841E+1
1.515188E+1
1.496841E+1
1.515188E+1
1.515188E+1
1.533535E+1
1.588577E+1
1.643619E+1
1.680313E+1
1.680313E+1
1.643619E+1
1.588577E+1
1.570230E+1
1.533535E+1
1.478494E+1
1.496841E+1
1.551883E+1
1.625272E+1
1.625272E+1
1.570230E+1
1.551883E+1
1.551883E+1
1.551883E+1
1.496841E+1
1.423452E+1
1.423452E+1
1.496841E+1
1.588577E+1
1.625272E+1
1.625272E+1
1.643619E+1
1.643619E+1
1.606924E+1
1.570230E+1
1.551883E+1
1.533535E+1
1.515188E+1
1.515188E+1
1.496841E+1
1.515188E+1
1.551883E+1
1.606924E+1
1.606924E+1
1.588577E+1
1.515188E+1
1.478494E+1
1.478494E+1
1.515188E+1
1.551883E+1
1.551883E+1
1.515188E+1
1.496841E+1
1.533535E+1
1.570230E+1
1.570230E+1
1.515188E+1
1.515188E+1
1.533535E+1
1.551883E+1
1.570230E+1
1.570230E+1
1.570230E+1
1.570230E+1
1.606924E+1
1.625272E+1
1.661966E+1
1.661966E+1
1.625272E+1
1.570230E+1
1.533535E+1
1.551883E+1
1.570230E+1
1.606924E+1
1.606924E+1
1.588577E+1
1.570230E+1
1.570230E+1
1.588577E+1
1.606924E+1
1.570230E+1
1.515188E+1
1.496841E+1
1.533535E+1
1.570230E+1
1.606924E+1
1.588577E+1
1.533535E+1
1.496841E+1
1.515188E+1
1.570230E+1
1.606924E+1
1.588577E+1
1.551883E+1
1.533535E+1
1.533535E+1
1.551883E+1
1.533535E+1
1.551883E+1
1.570230E+1
1.606924E+1
1.625272E+1
1.606924E+1
1.570230E+1
1.533535E+1
1.533535E+1
1.551883E+1
1.551883E+1
1.551883E+1
1.570230E+1
1.606924E+1
1.588577E+1
1.515188E+1
1.478494E+1
1.496841E+1
1.533535E+1
1.551883E+1
1.570230E+1
1.570230E+1
1.570230E+1
1.570230E+1
1.570230E+1
1.551883E+1
1.551883E+1
1.570230E+1
1.570230E+1
1.588577E+1
1.588577E+1
1.588577E+1
1.570230E+1
1.551883E+1
1.533535E+1
1.496841E+1
1.478494E+1
1.515188E+1
1.570230E+1
1.606924E+1
1.625272E+1
1.625272E+1
1.606924E+1
1.570230E+1
1.570230E+1
1.606924E+1
1.643619E+1
1.680313E+1
1.661966E+1
1.625272E+1
1.606924E+1
1.606924E+1
1.643619E+1
1.643619E+1
1.625272E+1
1.588577E+1
1.533535E+1
1.515188E+1
1.515188E+1
1.515188E+1
1.515188E+1
1.551883E+1
1.588577E+1
1.570230E+1
1.515188E+1
1.478494E+1
1.496841E+1
1.515188E+1
1.533535E+1
1.570230E+1
1.570230E+1
1.533535E+1
1.478494E+1
1.478494E+1
1.515188E+1
1.515188E+1
1.496841E+1
1.496841E+1
1.478494E+1
1.478494E+1
1.460147E+1
1.423452E+1
1.423452E+1
1.423452E+1
1.405105E+1
1.386758E+1
1.350063E+1
1.331716E+1
1.331716E+1
1.368410E+1
1.423452E+1
1.423452E+1
1.386758E+1
1.350063E+1
1.368410E+1
1.423452E+1
1.460147E+1
1.460147E+1
1.460147E+1
1.460147E+1
1.478494E+1
1.478494E+1
1.441799E+1
1.405105E+1
1.423452E+1
1.441799E+1
1.441799E+1
1.423452E+1
1.423452E+1
1.423452E+1
1.441799E+1
1.441799E+1
1.423452E+1
1.441799E+1
1.478494E+1
1.515188E+1
1.496841E+1
1.460147E+1
1.460147E+1
1.515188E+1
1.551883E+1
1.533535E+1
1.478494E+1
1.460147E+1
1.478494E+1
1.496841E+1
1.460147E+1
1.460147E+1
1.460147E+1
1.478494E+1
1.496841E+1
1.496841E+1
1.478494E+1
1.496841E+1
1.515188E+1
1.496841E+1
1.441799E+1
1.386758E+1
1.368410E+1
1.405105E+1
1.460147E+1
1.515188E+1
1.533535E+1
1.533535E+1
1.496841E+1
1.478494E+1
1.496841E+1
1.478494E+1
1.441799E+1
1.386758E+1
1.368410E+1
1.386758E+1
1.368410E+1
1.350063E+1
1.350063E+1
1.368410E+1
1.405105E+1
1.423452E+1
1.441799E+1
1.441799E+1
1.405105E+1
1.368410E+1
1.423452E+1
1.496841E+1
1.515188E+1
1.515188E+1
1.496841E+1
1.496841E+1
1.496841E+1
1.496841E+1
1.478494E+1
1.478494E+1
1.478494E+1
1.533535E+1
1.551883E+1
1.515188E+1
1.478494E+1
1.478494E+1
1.496841E+1
1.496841E+1
1.478494E+1
1.460147E+1
1.478494E+1
1.496841E+1
1.460147E+1
1.423452E+1
1.386758E+1
1.423452E+1
1.478494E+1
1.551883E+1
1.606924E+1
1.606924E+1
1.606924E+1
1.588577E+1
1.551883E+1
1.515188E+1
1.533535E+1
1.588577E+1
1.625272E+1
1.606924E+1
1.551883E+1
1.496841E+1
1.478494E+1
1.478494E+1
1.515188E+1
1.551883E+1
1.551883E+1
1.551883E+1
1.551883E+1
1.570230E+1
1.551883E+1
1.551883E+1
1.551883E+1
1.551883E+1
1.533535E+1
1.533535E+1
1.515188E+1
1.515188E+1
1.515188E+1
1.533535E+1
1.533535E+1
1.496841E+1
1.496841E+1
1.551883E+1
1.588577E+1
1.588577E+1
1.551883E+1
1.496841E+1
1.478494E+1
1.515188E+1
1.551883E+1
1.551883E+1
1.533535E+1
1.533535E+1
1.570230E+1
1.551883E+1
1.515188E+1
1.515188E+1
1.551883E+1
1.643619E+1
1.735355E+1
1.753702E+1
1.717008E+1
1.680313E+1
1.680313E+1
1.735355E+1
1.753702E+1
1.717008E+1
1.643619E+1
1.606924E+1
1.643619E+1
1.661966E+1
1.625272E+1
1.588577E+1
1.588577E+1
1.625272E+1
1.661966E+1
1.680313E+1
1.661966E+1
1.661966E+1
1.680313E+1
1.661966E+1
1.661966E+1
1.661966E+1
1.643619E+1
1.625272E+1
1.606924E+1
1.606924E+1
1.661966E+1
1.698661E+1
1.680313E+1
1.625272E+1
1.606924E+1
1.606924E+1
1.606924E+1
1.588577E+1
1.533535E+1
1.533535E+1
1.570230E+1
1.625272E+1
1.643619E+1
1.606924E+1
1.570230E+1
1.606924E+1
1.643619E+1
1.643619E+1
1.606924E+1
1.551883E+1
1.533535E+1
1.570230E+1
1.625272E+1
1.643619E+1
1.606924E+1
1.533535E+1
1.478494E+1
1.460147E+1
1.478494E+1
1.515188E+1
1.570230E+1
1.588577E+1
1.588577E+1
1.570230E+1
1.606924E+1
1.625272E+1
1.606924E+1
1.551883E+1
1.515188E+1
1.533535E+1
1.570230E+1
1.588577E+1
1.606924E+1
1.643619E+1
1.643619E+1
1.606924E+1
1.551883E+1
1.515188E+1
1.570230E+1
1.625272E+1
1.625272E+1
1.551883E+1
1.478494E+1
1.460147E+1
1.478494E+1
1.515188E+1
1.515188E+1
1.496841E+1
1.496841E+1
1.515188E+1
1.533535E+1
1.551883E+1
1.570230E+1
1.588577E+1
1.606924E+1
1.625272E+1
1.625272E+1
1.606924E+1
1.570230E+1
1.551883E+1
1.533535E+1
1.496841E+1
1.460147E+1
1.405105E+1
1.405105E+1
1.460147E+1
1.551883E+1
1.570230E+1
1.533535E+1
1.496841E+1
1.460147E+1
1.478494E+1
1.533535E+1
1.570230E+1
1.551883E+1
1.496841E+1
1.478494E+1
1.515188E+1
1.533535E+1
1.533535E+1
1.533535E+1
1.533535E+1
1.533535E+1
1.533535E+1
1.533535E+1
1.533535E+1
1.551883E+1
1.570230E+1
1.606924E+1
1.588577E+1
1.533535E+1
1.478494E+1
1.496841E+1
1.533535E+1
1.551883E+1
1.533535E+1
1.515188E+1
1.515188E+1
1.478494E+1
1.423452E+1
1.460147E+1
1.533535E+1
1.570230E+1
1.570230E+1
1.533535E+1
1.515188E+1
1.551883E+1
1.551883E+1
1.515188E+1
1.478494E+1
1.460147E+1
1.478494E+1
1.496841E+1
1.478494E+1
1.441799E+1
1.423452E+1
1.423452E+1
1.460147E+1
1.478494E+1
1.460147E+1
1.441799E+1
1.423452E+1
1.405105E+1
1.368410E+1
1.386758E+1
1.423452E+1
1.460147E+1
1.478494E+1
1.460147E+1
1.441799E+1
1.460147E+1
1.496841E+1
1.496841E+1
1.496841E+1
1.496841E+1
1.515188E+1
1.496841E+1
1.478494E+1
1.515188E+1
1.533535E+1
1.533535E+1
1.496841E+1
1.460147E+1
1.405105E+1
1.423452E+1
1.460147E+1
1.460147E+1
1.423452E+1
1.386758E+1
1.386758E+1
1.423452E+1
1.460147E+1
1.478494E+1
1.496841E+1
1.515188E+1
1.551883E+1
1.588577E+1
1.606924E+1
1.588577E+1
1.533535E+1
1.496841E+1
1.515188E+1
1.570230E+1
1.680313E+1
1.753702E+1
1.772049E+1
1.753702E+1
1.753702E+1
1.735355E+1
1.698661E+1
1.643619E+1
1.588577E+1
1.588577E+1
1.625272E+1
1.606924E+1
1.570230E+1
1.588577E+1
1.680313E+1
1.717008E+1
1.643619E+1
1.570230E+1
1.588577E+1
1.680313E+1
1.772049E+1
1.808744E+1
1.790397E+1
1.790397E+1
1.845438E+1
1.863786E+1
1.845438E+1
1.845438E+1
1.845438E+1
1.845438E+1
1.845438E+1
1.845438E+1
1.845438E+1
1.808744E+1
1.772049E+1
1.772049E+1
1.808744E+1
1.863786E+1
1.863786E+1
1.863786E+1
1.863786E+1
1.882133E+1
1.900480E+1
1.900480E+1
1.900480E+1
1.882133E+1
1.845438E+1
1.863786E+1
1.882133E+1
1.863786E+1
1.827091E+1
1.808744E+1
1.827091E+1
1.827091E+1
1.845438E+1
1.882133E+1
1.937175E+1
1.955522E+1
1.900480E+1
1.827091E+1
1.772049E+1
1.827091E+1
1.900480E+1
1.937175E+1
1.863786E+1
1.772049E+1
1.753702E+1
1.808744E+1
1.882133E+1
1.918827E+1
1.918827E+1
1.882133E+1
1.827091E+1
1.790397E+1
1.790397E+1
1.808744E+1
1.827091E+1
1.808744E+1
1.790397E+1
1.772049E+1
1.753702E+1
1.717008E+1
1.680313E+1
1.625272E+1
1.625272E+1
1.643619E+1
1.680313E+1
1.698661E+1
1.698661E+1
1.698661E+1
1.717008E+1
1.698661E+1
1.680313E+1
1.680313E+1
1.680313E+1
1.698661E+1
1.680313E+1
1.643619E+1
1.606924E+1
1.606924E+1
1.588577E+1
1.588577E+1
1.606924E+1
1.606924E+1
1.606924E+1
1.606924E+1
1.625272E+1
1.588577E+1
1.515188E+1
1.496841E+1
1.533535E+1
1.588577E+1
1.570230E+1
1.551883E+1
1.515188E+1
1.515188E+1
1.533535E+1
1.533535E+1
1.496841E+1
1.460147E+1
1.441799E+1
1.423452E+1
1.423452E+1
1.441799E+1
1.441799E+1
1.423452E+1
1.423452E+1
1.441799E+1
1.441799E+1
1.423452E+1
1.441799E+1
1.478494E+1
1.478494E+1
1.423452E+1
1.368410E+1
1.350063E+1
1.313369E+1
1.276674E+1
1.276674E+1
1.331716E+1
1.441799E+1
1.496841E+1
1.460147E+1
1.350063E+1
1.239980E+1
1.239980E+1
1.295021E+1
1.368410E+1
1.368410E+1
1.295021E+1
1.203285E+1
1.184938E+1
1.203285E+1
1.276674E+1
1.313369E+1
1.313369E+1
1.276674E+1
1.276674E+1
1.295021E+1
1.295021E+1
1.276674E+1
1.239980E+1
1.239980E+1
1.258327E+1
1.258327E+1
1.221632E+1
1.221632E+1
1.258327E+1
1.295021E+1
1.295021E+1
1.276674E+1
1.368410E+1
1.423452E+1
1.331716E+1
1.129896E+1
1.038160E+1
1.129896E+1
1.276674E+1
1.313369E+1
1.258327E+1
1.203285E+1
1.203285E+1
1.203285E+1
1.221632E+1
1.239980E+1
1.239980E+1
1.239980E+1
1.239980E+1
1.221632E+1
1.221632E+1
1.239980E+1
1.276674E+1
1.258327E+1
1.221632E+1
1.203285E+1
1.203285E+1
1.221632E+1
1.258327E+1
1.295021E+1
1.313369E+1
1.295021E+1
1.276674E+1
1.276674E+1
1.276674E+1
1.276674E+1
1.276674E+1
1.276674E+1
1.295021E+1
1.295021E+1
1.258327E+1
1.203285E+1
1.221632E+1
1.276674E+1
1.331716E+1
1.313369E+1
1.276674E+1
1.258327E+1
1.239980E+1
1.258327E+1
1.258327E+1
1.258327E+1
1.276674E+1
1.295021E+1
1.295021E+1
1.295021E+1
1.295021E+1
1.258327E+1
1.239980E+1
1.221632E+1
1.239980E+1
1.258327E+1
1.295021E+1
1.313369E+1
1.313369E+1
1.295021E+1
1.295021E+1
1.295021E+1
1.276674E+1
1.276674E+1
1.276674E+1
1.313369E+1
1.313369E+1
1.331716E+1
1.350063E+1
1.368410E+1
1.368410E+1
1.386758E+1
1.386758E+1
1.386758E+1
1.386758E+1
1.405105E+1
1.405105E+1
1.423452E+1
1.460147E+1
1.478494E+1
1.460147E+1
1.368410E+1
1.295021E+1
1.313369E+1
1.350063E+1
1.350063E+1
1.368410E+1
1.368410E+1
1.331716E+1
1.276674E+1
1.258327E+1
1.313369E+1
1.386758E+1
1.423452E+1
1.441799E+1
1.441799E+1
1.405105E+1
1.368410E+1
1.350063E+1
1.386758E+1
1.423452E+1
1.441799E+1
1.423452E+1
1.405105E+1
1.386758E+1
1.350063E+1
1.331716E+1
1.350063E+1
1.386758E+1
1.405105E+1
1.350063E+1
1.331716E+1
1.368410E+1
1.423452E+1
1.405105E+1
1.331716E+1
1.295021E+1
1.350063E+1
1.405105E+1
1.386758E+1
1.350063E+1
1.295021E+1
1.295021E+1
1.313369E+1
1.368410E+1
1.386758E+1
1.386758E+1
1.368410E+1
1.368410E+1
1.350063E+1
1.350063E+1
1.350063E+1
1.368410E+1
1.386758E+1
1.368410E+1
1.368410E+1
1.405105E+1
1.441799E+1
1.423452E+1
1.405105E+1
1.368410E+1
1.368410E+1
1.331716E+1
1.331716E+1
1.331716E+1
1.331716E+1
1.350063E+1
1.386758E+1
1.368410E+1
1.350063E+1
1.350063E+1
1.368410E+1
1.350063E+1
1.313369E+1
1.276674E+1
1.258327E+1
1.295021E+1
1.331716E+1
1.331716E+1
1.295021E+1
1.313369E+1
1.350063E+1
1.350063E+1
1.331716E+1
1.295021E+1
1.295021E+1
1.313369E+1
1.350063E+1
1.350063E+1
1.331716E+1
1.313369E+1
1.331716E+1
1.368410E+1
1.368410E+1
1.313369E+1
1.239980E+1
1.166591E+1
1.148243E+1
1.184938E+1
1.258327E+1
1.295021E+1
1.295021E+1
1.258327E+1
1.239980E+1
1.276674E+1
1.313369E+1
1.313369E+1
1.258327E+1
1.203285E+1
1.184938E+1
1.184938E+1
1.203285E+1
1.221632E+1
1.239980E+1
1.203285E+1
1.184938E+1
1.166591E+1
1.221632E+1
1.258327E+1
1.276674E+1
1.258327E+1
1.203285E+1
1.166591E+1
1.166591E+1
1.184938E+1
1.184938E+1
1.166591E+1
1.166591E+1
1.203285E+1
1.221632E+1
1.221632E+1
1.203285E+1
1.203285E+1
1.203285E+1
1.184938E+1
1.184938E+1
1.184938E+1
1.166591E+1
1.166591E+1
1.166591E+1
1.166591E+1
1.129896E+1
1.111549E+1
1.129896E+1
1.184938E+1
1.221632E+1
1.203285E+1
1.166591E+1
1.166591E+1
1.148243E+1
1.129896E+1
1.111549E+1
1.129896E+1
1.129896E+1
1.129896E+1
1.129896E+1
1.148243E+1
1.148243E+1
1.148243E+1
1.111549E+1
1.074855E+1
1.093202E+1
1.111549E+1
1.111549E+1
1.093202E+1
1.093202E+1
1.093202E+1
1.074855E+1
1.074855E+1
1.093202E+1
1.129896E+1
1.129896E+1
1.111549E+1
1.074855E+1
1.038160E+1
1.038160E+1
1.074855E+1
1.111549E+1
1.111549E+1
1.074855E+1
1.038160E+1
1.038160E+1
1.019813E+1
1.001466E+1
9.831183E+0
9.831183E+0
1.019813E+1
1.093202E+1
1.148243E+1
1.148243E+1
1.111549E+1
1.056507E+1
1.038160E+1
1.056507E+1
1.056507E+1
1.038160E+1
1.001466E+1
1.001466E+1
1.038160E+1
1.074855E+1
1.074855E+1
1.038160E+1
1.001466E+1
1.001466E+1
1.019813E+1
1.056507E+1
1.056507E+1
1.019813E+1
9.831183E+0
9.831183E+0
1.019813E+1
1.038160E+1
1.074855E+1
1.093202E+1
1.093202E+1
1.074855E+1
1.038160E+1
1.019813E+1
1.038160E+1
1.038160E+1
1.074855E+1
1.093202E+1
1.093202E+1
1.056507E+1
1.001466E+1
9.831183E+0
1.019813E+1
1.093202E+1
1.111549E+1
1.093202E+1
1.056507E+1
1.038160E+1
1.038160E+1
1.038160E+1
1.056507E+1
1.093202E+1
1.111549E+1
1.111549E+1
1.129896E+1
1.148243E+1
1.148243E+1
1.093202E+1
1.019813E+1
1.001466E+1
1.038160E+1
1.074855E+1
1.093202E+1
1.093202E+1
1.093202E+1
1.111549E+1
1.148243E+1
1.166591E+1
1.111549E+1
1.019813E+1
9.647710E+0
9.647710E+0
1.019813E+1
1.019813E+1
1.001466E+1
1.001466E+1
1.038160E+1
1.074855E+1
1.074855E+1
1.038160E+1
1.001466E+1
1.001466E+1
1.019813E+1
1.056507E+1
1.038160E+1
1.001466E+1
9.464239E+0
9.647710E+0
1.019813E+1
1.056507E+1
1.038160E+1
1.001466E+1
9.647710E+0
9.831183E+0
1.019813E+1
1.056507E+1
1.038160E+1
9.831183E+0
9.647710E+0
9.647710E+0
9.831183E+0
9.647710E+0
9.647710E+0
9.464239E+0
9.647710E+0
9.647710E+0
9.280766E+0
9.097294E+0
9.097294E+0
9.280766E+0
9.831183E+0
1.019813E+1
1.038160E+1
1.019813E+1
1.038160E+1
1.056507E+1
1.038160E+1
9.647710E+0
8.913822E+0
9.097294E+0
9.464239E+0
9.464239E+0
9.097294E+0
8.913822E+0
8.913822E+0
8.730349E+0
8.730349E+0
8.730349E+0
8.730349E+0
8.730349E+0
8.730349E+0
9.097294E+0
9.097294E+0
8.546877E+0
7.812987E+0
7.446042E+0
7.629515E+0
8.179932E+0
8.363404E+0
7.996460E+0
7.812987E+0
7.996460E+0
7.812987E+0
7.629515E+0
7.629515E+0
7.996460E+0
7.996460E+0
7.446042E+0
6.895626E+0
6.895626E+0
7.262570E+0
7.629515E+0
7.996460E+0
8.363404E+0
8.730349E+0
8.546877E+0
7.629515E+0
6.712153E+0
6.528681E+0
7.079098E+0
7.629515E+0
7.446042E+0
7.262570E+0
7.446042E+0
7.629515E+0
7.446042E+0
7.262570E+0
7.262570E+0
7.629515E+0
7.812987E+0
7.446042E+0
7.079098E+0
7.262570E+0
7.446042E+0
7.262570E+0
6.895626E+0
7.262570E+0
7.629515E+0
7.812987E+0
7.446042E+0
6.895626E+0
6.161736E+0
6.161736E+0
6.712153E+0
7.262570E+0
7.262570E+0
6.895626E+0
6.528681E+0
6.161736E+0
5.978263E+0
5.978263E+0
6.345208E+0
6.712153E+0
6.528681E+0
6.345208E+0
6.161736E+0
6.161736E+0
6.345208E+0
6.528681E+0
6.712153E+0
6.528681E+0
5.978263E+0
5.978263E+0
6.345208E+0
6.528681E+0
6.161736E+0
5.794792E+0
5.794792E+0
5.794792E+0
5.611319E+0
5.611319E+0
5.794792E+0
6.161736E+0
6.161736E+0
5.611319E+0
5.060902E+0
4.693957E+0
4.877430E+0
5.244374E+0
5.611319E+0
5.978263E+0
5.794792E+0
4.877430E+0
4.510485E+0
4.693957E+0
5.244374E+0
5.244374E+0
4.877430E+0
4.693957E+0
4.877430E+0
5.060902E+0
5.427846E+0
5.427846E+0
5.244374E+0
5.244374E+0
5.244374E+0
5.060902E+0
5.060902E+0
5.427846E+0
5.611319E+0
5.244374E+0
4.693957E+0
4.327012E+0
4.693957E+0
5.060902E+0
5.244374E+0
5.060902E+0
4.877430E+0
4.693957E+0
4.510485E+0
4.143540E+0
3.960067E+0
3.960067E+0
3.960067E+0
3.960067E+0
3.776596E+0
3.593123E+0
3.960067E+0
4.327012E+0
4.327012E+0
4.510485E+0
4.143540E+0
3.776596E+0
3.593123E+0
3.960067E+0
4.327012E+0
4.510485E+0
4.510485E+0
4.510485E+0
4.510485E+0
4.693957E+0
4.327012E+0
3.593123E+0
3.409650E+0
3.776596E+0
4.327012E+0
4.877430E+0
5.060902E+0
4.693957E+0
4.327012E+0
4.143540E+0
4.327012E+0
3.960067E+0
3.409650E+0
3.409650E+0
3.593123E+0
3.776596E+0
3.593123E+0
3.409650E+0
2.859233E+0
2.675761E+0
2.675761E+0
2.675761E+0
2.859233E+0
3.409650E+0
3.776596E+0
3.593123E+0
3.409650E+0
3.409650E+0
3.409650E+0
3.409650E+0
3.226178E+0
3.226178E+0
3.409650E+0
3.409650E+0
3.226178E+0
2.859233E+0
2.492289E+0
2.308817E+0
2.308817E+0
2.675761E+0
3.042706E+0
3.226178E+0
3.226178E+0
3.042706E+0
2.675761E+0
2.308817E+0
2.308817E+0
2.492289E+0
2.308817E+0
2.125344E+0
2.492289E+0
2.859233E+0
3.042706E+0
3.042706E+0
2.859233E+0
2.675761E+0
2.492289E+0
2.492289E+0
2.859233E+0
3.409650E+0
4.327012E+0
4.693957E+0
4.510485E+0
3.776596E+0
3.593123E+0
3.960067E+0
4.877430E+0
5.244374E+0
4.877430E+0
4.143540E+0
3.409650E+0
3.042706E+0
3.226178E+0
3.042706E+0
2.492289E+0
2.308817E+0
2.308817E+0
2.859233E+0
3.409650E+0
2.859233E+0
1.574927E+0
1.207982E+0
1.574927E+0
2.492289E+0
2.859233E+0
4.740926E-1
-2.828409E+0
-3.378827E+0
-8.102143E-1
1.574927E+0
1.574927E+0
-7.632375E-2
-1.177158E+0
-1.177158E+0
-2.597971E-1
2.906201E-1
-2.597971E-1
-8.102143E-1
-1.177158E+0
-8.102143E-1
-2.597971E-1
1.071477E-1
-7.632375E-2
-9.936858E-1
-1.360631E+0
-1.177158E+0
-8.102143E-1
-8.102143E-1
-1.177158E+0
-1.360631E+0
-9.936858E-1
-8.102143E-1
-1.177158E+0
-1.911048E+0
-3.562300E+0
-4.846606E+0
-4.846606E+0
-3.378827E+0
-2.094520E+0
-2.094520E+0
-2.828409E+0
-3.562300E+0
-4.112716E+0
-4.296189E+0
-4.479662E+0
-3.929243E+0
-2.277993E+0
-1.177158E+0
-2.644938E+0
-4.112716E+0
-3.562300E+0
-2.277993E+0
-2.277993E+0
-3.562300E+0
-4.296189E+0
-3.745771E+0
-3.745771E+0
-5.213550E+0
-6.314385E+0
-7.048274E+0
-7.782164E+0
-7.782164E+0
-6.314385E+0
-4.663134E+0
-4.112716E+0
-4.479662E+0
-4.663134E+0
-4.296189E+0
-3.745771E+0
-3.195355E+0
-3.562300E+0
-5.213550E+0
-7.231747E+0
-8.332581E+0
-8.149109E+0
-7.415219E+0
-6.681330E+0
-6.497857E+0
-6.681330E+0
-6.130912E+0
-5.397023E+0
-5.213550E+0
-6.130912E+0
-7.965636E+0
-9.616886E+0
-1.090120E+1
-1.145161E+1
-1.071772E+1
-9.433414E+0
-8.699526E+0
-8.516054E+0
-8.516054E+0
-8.516054E+0
-8.149109E+0
-7.598692E+0
-6.864801E+0
-6.497857E+0
-6.681330E+0
-7.782164E+0
-8.882999E+0
-9.433414E+0
-9.616886E+0
-9.800359E+0
-1.016730E+1
-1.035078E+1
-1.035078E+1
-1.035078E+1
-1.071772E+1
-1.108467E+1
-1.145161E+1
-1.145161E+1
-1.200203E+1
-1.310286E+1
-1.420370E+1
-1.438717E+1
-1.365328E+1
-1.255245E+1
-1.218550E+1
-1.218550E+1
-1.200203E+1
-1.090120E+1
-9.983831E+0
-9.800359E+0
-1.090120E+1
-1.218550E+1
-1.255245E+1
-1.236897E+1
-1.255245E+1
-1.310286E+1
-1.310286E+1
-1.291939E+1
-1.255245E+1
-1.255245E+1
-1.291939E+1
-1.346981E+1
-1.438717E+1
-1.530453E+1
-1.567148E+1
-1.512106E+1
-1.457064E+1
-1.438717E+1
-1.420370E+1
-1.383675E+1
-1.310286E+1
-1.255245E+1
-1.236897E+1
-1.310286E+1
-1.383675E+1
-1.420370E+1
-1.438717E+1
-1.457064E+1
-1.475411E+1
-1.512106E+1
-1.530453E+1
-1.512106E+1
-1.457064E+1
-1.402022E+1
-1.402022E+1
-1.493759E+1
-1.622189E+1
-1.713925E+1
-1.732273E+1
-1.732273E+1
-1.732273E+1
-1.713925E+1
-1.695578E+1
-1.658884E+1
-1.677231E+1
-1.695578E+1
-1.677231E+1
-1.658884E+1
-1.695578E+1
-1.750620E+1
-1.750620E+1
-1.713925E+1
-1.713925E+1
-1.768967E+1
-1.860704E+1
-1.989134E+1
-2.080870E+1
-2.172606E+1
-2.245995E+1
-2.301037E+1
-2.245995E+1
-2.135912E+1
-2.062523E+1
-2.080870E+1
-2.245995E+1
-2.521204E+1
-2.796412E+1
-2.869801E+1
-2.576246E+1
-2.117565E+1
-1.897398E+1
-1.952440E+1
-2.117565E+1
-2.209301E+1
-2.264343E+1
-2.319384E+1
-2.337731E+1
-2.337731E+1
-2.411120E+1
-2.411120E+1
-2.319384E+1
-2.245995E+1
-2.319384E+1
-2.429468E+1
-2.502856E+1
-2.521204E+1
-2.521204E+1
-2.649635E+1
-2.869801E+1
-3.071621E+1
-3.089969E+1
-2.998232E+1
-2.869801E+1
-2.778065E+1
-2.686329E+1
-2.667982E+1
-2.704676E+1
-2.778065E+1
-2.833107E+1
-2.851454E+1
-2.833107E+1
-2.833107E+1
-2.851454E+1
-2.851454E+1
-2.888149E+1
-2.943190E+1
-2.979885E+1
-2.979885E+1
-2.961538E+1
-2.943190E+1
-2.943190E+1
-2.943190E+1
-2.943190E+1
-2.979885E+1
-2.998232E+1
-2.979885E+1
-2.979885E+1
-3.016579E+1
-3.071621E+1
-3.071621E+1
-3.053274E+1
-3.053274E+1
-3.071621E+1
-3.034926E+1
-2.998232E+1
-3.034926E+1
-3.089969E+1
-3.089969E+1
-3.053274E+1
-2.998232E+1
-2.979885E+1
-2.961538E+1
-2.961538E+1
-2.961538E+1
-2.998232E+1
-3.071621E+1
-3.126663E+1
-3.089969E+1
-2.979885E+1
-2.924843E+1
-2.943190E+1
-3.034926E+1
-3.089969E+1
-3.089969E+1
-3.126663E+1
-3.236746E+1
-3.346830E+1
-3.328482E+1
-3.163358E+1
-2.961538E+1
-2.906496E+1
-2.998232E+1
-3.108316E+1
-3.126663E+1
-3.145010E+1
-3.163358E+1
-3.181705E+1
-3.163358E+1
-3.126663E+1
-3.163358E+1
-3.255094E+1
-3.273441E+1
-3.181705E+1
-3.071621E+1
-3.016579E+1
-3.034926E+1
-3.126663E+1
-3.200052E+1
-3.163358E+1
-3.163358E+1
-3.291788E+1
-3.291788E+1
-3.181705E+1
-3.218399E+1
-3.401871E+1
-3.493607E+1
-3.383524E+1
-3.053274E+1
-2.576246E+1
-2.723024E+1
-3.530302E+1
-4.099066E+1
-3.988983E+1
-3.585344E+1
-3.365177E+1
-3.475260E+1
-3.658733E+1
-3.732122E+1
-3.713774E+1
-3.713774E+1
-3.695427E+1
-3.677080E+1
-3.695427E+1
-3.713774E+1
-3.787163E+1
-3.860552E+1
-3.897247E+1
-3.860552E+1
-3.860552E+1
-3.878899E+1
-3.952288E+1
-4.007330E+1
-4.099066E+1
-4.209150E+1
-4.245844E+1
-4.209150E+1
-4.190803E+1
-4.264192E+1
-4.392622E+1
-4.484358E+1
-4.484358E+1
-4.502706E+1
-4.576094E+1
-4.704525E+1
-4.814608E+1
-4.832956E+1
-4.814608E+1
-4.814608E+1
-4.869650E+1
-4.943039E+1
-4.998081E+1
-5.034775E+1
-5.108164E+1
-5.218248E+1
-5.291637E+1
-5.291637E+1
-5.291637E+1
-5.328331E+1
-5.420067E+1
-5.493457E+1
-5.548498E+1
-5.621887E+1
-5.676929E+1
-5.731970E+1
-5.750318E+1
-5.768665E+1
-5.823707E+1
-5.915443E+1
-5.970484E+1
-5.988832E+1
-6.007179E+1
-6.043873E+1
-6.135609E+1
-6.245693E+1
-6.374123E+1
-6.465860E+1
-6.502554E+1
-6.539248E+1
-6.612637E+1
-6.686026E+1
-6.741068E+1
-6.777763E+1
-6.832804E+1
-6.924541E+1
-6.997930E+1
-6.997930E+1
-6.906193E+1
-6.906193E+1
-7.071319E+1
-7.218096E+1
-7.236444E+1
-7.199749E+1
-7.163055E+1
-7.144707E+1
-7.163055E+1
-7.273138E+1
-7.401568E+1
-7.493305E+1
-7.493305E+1
-7.419916E+1
-7.328180E+1
-7.273138E+1
-7.291485E+1
-7.291485E+1
-7.236444E+1
-7.199749E+1
-7.199749E+1
-7.236444E+1
-7.236444E+1
-7.181402E+1
-7.071319E+1
-7.163055E+1
-7.566693E+1
-7.933638E+1
-7.860249E+1
-7.456610E+1
-7.254791E+1
-7.548346E+1
-7.915291E+1
-7.933638E+1
-7.713471E+1
-7.529999E+1
-7.511652E+1
-7.529999E+1
-7.493305E+1
-7.401568E+1
-7.328180E+1
-7.291485E+1
-7.291485E+1
-7.291485E+1
-7.273138E+1
-7.291485E+1
-7.309832E+1
-7.291485E+1
-7.236444E+1
-7.199749E+1
-7.071319E+1
-6.906193E+1
-6.924541E+1
-7.163055E+1
-7.383221E+1
-7.328180E+1
-6.961235E+1
-6.502554E+1
-6.208998E+1
-6.208998E+1
-6.392471E+1
-6.575943E+1
-6.649332E+1
-6.649332E+1
-6.575943E+1
-6.539248E+1
-6.520902E+1
-6.300734E+1
-5.933790E+1
-5.860401E+1
-6.172304E+1
-6.447512E+1
-6.447512E+1
-6.208998E+1
-5.988832E+1
-5.897095E+1
-5.823707E+1
-5.603540E+1
-5.309984E+1
-5.071470E+1
-4.924692E+1
-4.796261E+1
-4.722872E+1
-4.924692E+1
-5.236595E+1
-5.291637E+1
-4.961386E+1
-4.502706E+1
-4.062372E+1
-3.713774E+1
-3.603691E+1
-3.566996E+1
-3.328482E+1
-2.649635E+1
-1.677231E+1
-1.255245E+1
-1.805662E+1
-2.172606E+1
-1.346981E+1
2.906201E-1
8.363404E+0
1.093202E+1
1.405105E+1
1.845438E+1
2.065605E+1
2.175689E+1
2.487592E+1
3.001314E+1
3.459995E+1
3.845287E+1
4.322315E+1
4.964468E+1
5.735052E+1
6.395553E+1
6.909276E+1
7.367957E+1
7.716554E+1
7.881679E+1
7.955068E+1
8.083499E+1
8.340360E+1
8.688958E+1
9.055902E+1
9.404500E+1
9.753098E+1
1.012004E+2
1.050533E+2
1.083559E+2
1.118418E+2
1.160617E+2
1.210154E+2
1.257857E+2
1.307395E+2
1.364271E+2
1.452338E+2
1.668835E+2
2.107334E+2
2.567850E+2
2.663256E+2
2.327501E+2
1.933036E+2
1.846803E+2
2.077979E+2
2.345848E+2
2.461436E+2
2.455932E+2
2.439419E+2
2.472444E+2
2.496296E+2
2.421072E+2
2.255947E+2
2.136690E+2
2.169715E+2
2.316493E+2
2.455932E+2
2.527486E+2
2.542164E+2
2.527486E+2
2.512808E+2
2.509139E+2
2.562346E+2
2.782513E+2
3.272384E+2
3.859495E+2
4.231944E+2
4.437433E+2
4.780527E+2
5.220860E+2
5.374977E+2
5.009867E+2
4.312672E+2
3.698040E+2
3.424666E+2
3.435674E+2
3.531080E+2
3.542088E+2
3.422831E+2
3.237524E+2
3.110928E+2
3.136614E+2
3.305409E+2
3.503559E+2
3.628320E+2
3.672354E+2
3.698040E+2
3.760420E+2
3.852156E+2
3.925545E+2
3.943893E+2
3.925545E+2
3.931049E+2
4.004438E+2
4.120026E+2
4.217266E+2
4.253961E+2
4.231944E+2
4.178737E+2
4.116357E+2
4.048472E+2
3.978752E+2
3.899859E+2
3.815462E+2
3.734734E+2
3.663180E+2
3.608138E+2
3.565940E+2
3.531080E+2
3.499889E+2
3.466864E+2
3.441178E+2
3.419161E+2
3.400815E+2
3.386137E+2
3.375128E+2
3.367789E+2
3.365955E+2
3.375128E+2
3.393475E+2
3.406319E+2
3.389806E+2
3.329260E+2
3.226516E+2
3.105424E+2
2.997175E+2
2.916448E+2
2.863241E+2
2.824711E+2
2.780678E+2
2.723801E+2
2.652247E+2
2.577024E+2
2.512808E+2
2.468775E+2
2.437584E+2
2.406394E+2
2.364196E+2
2.307319E+2
2.248608E+2
2.193566E+2
2.144029E+2
2.092656E+2
2.035780E+2
1.980738E+2
1.923862E+2
1.870655E+2
1.821117E+2
1.773415E+2
1.727547E+2
1.679844E+2
1.630306E+2
1.578934E+2
1.531231E+2
1.485363E+2
1.439495E+2
1.389957E+2
1.333081E+2
1.263361E+2
1.197311E+2
1.149609E+2
1.122088E+2
1.096402E+2
1.059707E+2
1.015674E+2
9.716403E+1
9.386153E+1
9.110944E+1
8.817389E+1
8.432096E+1
7.881679E+1
7.056054E+1
5.955219E+1
4.689260E+1
3.478342E+1
2.450897E+1
1.753702E+1
1.588577E+1
1.937175E+1
2.469244E+1
2.762801E+1
2.597675E+1
2.065605E+1
1.423452E+1
8.730349E+0
5.427846E+0
4.510485E+0
5.244374E+0
7.629515E+0
1.258327E+1
2.010564E+1
2.872884E+1
3.056356E+1
5.244374E+0
-5.640234E+1
-1.270392E+2
-1.622659E+2
-1.422674E+2
-8.410667E+1
-2.374426E+1
1.184938E+1
1.588577E+1
-1.236897E+1
-7.346527E+1
-1.501567E+2
-2.035472E+2
-2.011620E+2
-1.503402E+2
-9.676626E+1
-8.759264E+1
-1.274061E+2
-1.817140E+2
-2.118034E+2
-2.037306E+2
-1.721734E+2
-1.422674E+2
-1.275896E+2
-1.308921E+2
-1.470377E+2
-1.624494E+2
-1.670362E+2
-1.639171E+2
-1.648345E+2
-1.730908E+2
-1.802462E+2
-1.806131E+2
-1.811636E+2
-1.936397E+2
-2.218944E+2
-2.640930E+2
-3.064752E+2
-3.174835E+2
-2.785874E+2
-2.160233E+2
-1.807966E+2
-1.967587E+2
-2.411590E+2
-2.732667E+2
-2.740006E+2
-2.562037E+2
-2.428103E+2
-2.475805E+2
-2.672121E+2
-2.870271E+2
-2.947330E+2
-2.906965E+2
-2.853758E+2
-2.881279E+2
-2.996867E+2
-3.141810E+2
-3.246389E+2
-3.290423E+2
-3.301431E+2
-3.321613E+2
-3.358308E+2
-3.404176E+2
-3.437201E+2
-3.448209E+2
-3.440870E+2
-3.420688E+2
-3.407845E+2
-3.415184E+2
-3.440870E+2
-3.468391E+2
-3.484904E+2
-3.492242E+2
-3.497746E+2
-3.517928E+2
-3.549119E+2
-3.583978E+2
-3.605995E+2
-3.620673E+2
-3.633516E+2
-3.646359E+2
-3.662871E+2
-3.673880E+2
-3.672045E+2
-3.661037E+2
-3.648194E+2
-3.637185E+2
-3.624342E+2
-3.605995E+2
-3.583978E+2
-3.554623E+2
-3.527102E+2
-3.508755E+2
-3.499581E+2
-3.492242E+2
-3.484904E+2
-3.477565E+2
-3.468391E+2
-3.459217E+2
-3.448209E+2
-3.442705E+2
-3.437201E+2
-3.429862E+2
-3.420688E+2
-3.407845E+2
-3.389498E+2
-3.369316E+2
-3.354638E+2
-3.345465E+2
-3.332621E+2
-3.308770E+2
-3.290423E+2
-3.281249E+2
-3.272076E+2
-3.259232E+2
-3.242720E+2
-3.226207E+2
-3.209695E+2
-3.196852E+2
-3.187678E+2
-3.182174E+2
-3.173000E+2
-3.156488E+2
-3.138141E+2
-3.116124E+2
-3.086768E+2
-3.055578E+2
-3.026223E+2
-3.004206E+2
-2.987693E+2
-2.967511E+2
-2.949164E+2
-2.934486E+2
-2.923478E+2
-2.917974E+2
-2.910635E+2
-2.897792E+2
-2.883114E+2
-2.870271E+2
-2.862932E+2
-2.859263E+2
-2.859263E+2
-2.861098E+2
-2.859263E+2
-2.855593E+2
-2.850089E+2
-2.846420E+2
-2.840916E+2
-2.839081E+2
-2.837246E+2
-2.833577E+2
-2.824403E+2
-2.811560E+2
-2.804221E+2
-2.800551E+2
-2.798717E+2
-2.796882E+2
-2.795047E+2
-2.795047E+2
-2.791378E+2
-2.787709E+2
-2.787709E+2
-2.787709E+2
-2.785874E+2
-2.787709E+2
-2.793213E+2
-2.798717E+2
-2.802386E+2
-2.806056E+2
-2.811560E+2
-2.818899E+2
-2.826238E+2
-2.826238E+2
-2.829907E+2
-2.839081E+2
-2.853758E+2
-2.862932E+2
-2.864767E+2
-2.862932E+2
-2.866602E+2
-2.875775E+2
-2.886784E+2
-2.894123E+2
-2.899627E+2
-2.905131E+2
-2.910635E+2
-2.910635E+2
-2.910635E+2
-2.916139E+2
-2.921643E+2
-2.923478E+2
-2.927147E+2
-2.932652E+2
-2.939991E+2
-2.945495E+2
-2.952834E+2
-2.960172E+2
-2.967511E+2
-2.973016E+2
-2.980354E+2
-2.987693E+2
-2.995032E+2
-3.002371E+2
-3.009710E+2
-3.013379E+2
-3.015214E+2
-3.017049E+2
-3.018884E+2
-3.026223E+2
-3.033561E+2
-3.035396E+2
-3.031727E+2
-3.029892E+2
-3.035396E+2
-3.040900E+2
-3.039066E+2
-3.033561E+2
-3.029892E+2
-3.033561E+2
-3.040900E+2
-3.044570E+2
-3.040900E+2
-3.039066E+2
-3.040900E+2
-3.046404E+2
-3.050074E+2
-3.050074E+2
-3.044570E+2
-3.037231E+2
-3.033561E+2
-3.033561E+2
-3.031727E+2
-3.026223E+2
-3.018884E+2
-3.013379E+2
-3.011545E+2
-3.009710E+2
-3.002371E+2
-2.991363E+2
-2.980354E+2
-2.974850E+2
-2.973016E+2
-2.969346E+2
-2.962007E+2
-2.950999E+2
-2.941825E+2
-2.934486E+2
-2.928982E+2
-2.923478E+2
-2.914304E+2
-2.903296E+2
-2.894123E+2
-2.892288E+2
-2.892288E+2
-2.886784E+2
-2.879445E+2
-2.873940E+2
-2.868436E+2
-2.861098E+2
-2.853758E+2
-2.848254E+2
-2.844585E+2
-2.835411E+2
-2.822568E+2
-2.813395E+2
-2.807891E+2
-2.802386E+2
-2.791378E+2
-2.780370E+2
-2.773031E+2
-2.769361E+2
-2.763857E+2
-2.754684E+2
-2.743675E+2
-2.730832E+2
-2.721658E+2
-2.714319E+2
-2.708815E+2
-2.701477E+2
-2.694137E+2
-2.684964E+2
-2.677625E+2
-2.670286E+2
-2.657443E+2
-2.640930E+2
-2.626253E+2
-2.611575E+2
-2.595063E+2
-2.584054E+2
-2.582219E+2
-2.584054E+2
-2.580385E+2
-2.571211E+2
-2.556533E+2
-2.547360E+2
-2.545525E+2
-2.545525E+2
-2.543690E+2
-2.534517E+2
-2.525343E+2
-2.514335E+2
-2.501492E+2
-2.492318E+2
-2.486814E+2
-2.483144E+2
-2.473971E+2
-2.459293E+2
-2.448285E+2
-2.442780E+2
-2.442780E+2
-2.439111E+2
-2.431772E+2
-2.424433E+2
-2.415260E+2
-2.404251E+2
-2.396912E+2
-2.396912E+2
-2.398747E+2
-2.396912E+2
-2.391408E+2
-2.387739E+2
-2.384069E+2
-2.378565E+2
-2.374896E+2
-2.374896E+2
-2.380400E+2
-2.382235E+2
-2.380400E+2
-2.378565E+2
-2.380400E+2
-2.385904E+2
-2.389574E+2
-2.391408E+2
-2.391408E+2
-2.389574E+2
-2.387739E+2
-2.387739E+2
-2.391408E+2
-2.395078E+2
-2.398747E+2
-2.402417E+2
-2.404251E+2
-2.407921E+2
-2.413425E+2
-2.415260E+2
-2.415260E+2
-2.415260E+2
-2.424433E+2
-2.435441E+2
-2.444615E+2
-2.448285E+2
-2.453789E+2
-2.464797E+2
-2.477640E+2
-2.484979E+2
-2.483144E+2
-2.479475E+2
-2.483144E+2
-2.490483E+2
-2.501492E+2
-2.510665E+2
-2.519839E+2
-2.525343E+2
-2.532682E+2
-2.538186E+2
-2.545525E+2
-2.554699E+2
-2.563872E+2
-2.571211E+2
-2.578550E+2
-2.585889E+2
-2.591393E+2
-2.595063E+2
-2.600567E+2
-2.613410E+2
-2.628088E+2
-2.635426E+2
-2.637261E+2
-2.637261E+2
-2.642765E+2
-2.653774E+2
-2.664782E+2
-2.672121E+2
-2.675790E+2
-2.679460E+2
-2.684964E+2
-2.695972E+2
-2.706981E+2
-2.712485E+2
-2.716154E+2
-2.721658E+2
-2.728997E+2
-2.736336E+2
-2.738171E+2
-2.740006E+2
-2.741840E+2
-2.745510E+2
-2.751014E+2
-2.758353E+2
-2.763857E+2
-2.767526E+2
-2.769361E+2
-2.771196E+2
-2.773031E+2
-2.778535E+2
-2.787709E+2
-2.793213E+2
-2.793213E+2
-2.787709E+2
-2.784039E+2
-2.782204E+2
-2.785874E+2
-2.789543E+2
-2.789543E+2
-2.785874E+2
-2.780370E+2
-2.776700E+2
-2.773031E+2
-2.769361E+2
-2.767526E+2
-2.765692E+2
-2.765692E+2
-2.765692E+2
-2.762022E+2
-2.758353E+2
-2.754684E+2
-2.752849E+2
-2.747344E+2
-2.738171E+2
-2.732667E+2
-2.728997E+2
-2.725328E+2
-2.717989E+2
-2.708815E+2
-2.705146E+2
-2.695972E+2
-2.684964E+2
-2.673956E+2
-2.664782E+2
-2.659278E+2
-2.653774E+2
-2.642765E+2
-2.629922E+2
-2.620749E+2
-2.615244E+2
-2.611575E+2
-2.602401E+2
-2.589558E+2
-2.574880E+2
-2.558368E+2
-2.541856E+2
-2.527178E+2
-2.514335E+2
-2.499657E+2
-2.486814E+2
-2.468467E+2
-2.448285E+2
-2.428103E+2
-2.411590E+2
-2.400582E+2
-2.387739E+2
-2.371226E+2
-2.349210E+2
-2.332697E+2
-2.319854E+2
-2.305176E+2
-2.286829E+2
-2.270316E+2
-2.255639E+2
-2.240961E+2
-2.220779E+2
-2.200597E+2
-2.178580E+2
-2.154729E+2
-2.132712E+2
-2.116200E+2
-2.099687E+2
-2.083175E+2
-2.062993E+2
-2.042811E+2
-2.020794E+2
-2.000612E+2
-1.978595E+2
-1.960248E+2
-1.945570E+2
-1.932727E+2
-1.916215E+2
-1.894198E+2
-1.872181E+2
-1.853834E+2
-1.835487E+2
-1.820809E+2
-1.806131E+2
-1.791453E+2
-1.776776E+2
-1.762098E+2
-1.749255E+2
-1.738246E+2
-1.723569E+2
-1.708891E+2
-1.694213E+2
-1.677701E+2
-1.661188E+2
-1.644676E+2
-1.626328E+2
-1.607981E+2
-1.593303E+2
-1.584130E+2
-1.574956E+2
-1.562113E+2
-1.543766E+2
-1.523584E+2
-1.507071E+2
-1.494228E+2
-1.485055E+2
-1.470377E+2
-1.452030E+2
-1.435517E+2
-1.424509E+2
-1.413501E+2
-1.398823E+2
-1.382310E+2
-1.373137E+2
-1.365798E+2
-1.358459E+2
-1.349285E+2
-1.338277E+2
-1.329103E+2
-1.314425E+2
-1.297913E+2
-1.285070E+2
-1.279566E+2
-1.272227E+2
-1.259384E+2
-1.244706E+2
-1.230028E+2
-1.215350E+2
-1.204342E+2
-1.197003E+2
-1.189664E+2
-1.176821E+2
-1.158474E+2
-1.143796E+2
-1.136457E+2
-1.129118E+2
-1.116275E+2
-1.099763E+2
-1.088754E+2
-1.081415E+2
-1.070407E+2
-1.059399E+2
-1.052060E+2
-1.046556E+2
-1.037382E+2
-1.026374E+2
-1.017200E+2
-1.011696E+2
-1.008027E+2
-9.988529E+1
-9.896793E+1
-9.823404E+1
-9.750015E+1
-9.621584E+1
-9.493153E+1
-9.419765E+1
-9.383070E+1
-9.328029E+1
-9.272987E+1
-9.217946E+1
-9.144556E+1
-9.052820E+1
-8.979431E+1
-8.942737E+1
-8.887694E+1
-8.777611E+1
-8.685874E+1
-8.612486E+1
-8.557444E+1
-8.520750E+1
-8.520750E+1
-8.484055E+1
-8.373972E+1
-8.263889E+1
-8.208847E+1
-8.190500E+1
-8.172152E+1
-8.117110E+1
-8.043721E+1
-7.988680E+1
-7.933638E+1
-7.896943E+1
-7.860249E+1
-7.805208E+1
-7.713471E+1
-7.676777E+1
-7.658430E+1
-7.621735E+1
-7.548346E+1
-7.474957E+1
-7.438263E+1
-7.438263E+1
-7.401568E+1
-7.309832E+1
-7.236444E+1
-7.181402E+1
-7.181402E+1
-7.181402E+1
-7.163055E+1
-7.144707E+1
-7.108013E+1
-7.034624E+1
-6.961235E+1
-6.942887E+1
-6.924541E+1
-6.906193E+1
-6.851152E+1
-6.814457E+1
-6.759415E+1
-6.722721E+1
-6.686026E+1
-6.630985E+1
-6.594291E+1
-6.557596E+1
-6.484206E+1
-6.392471E+1
-6.355776E+1
-6.355776E+1
-6.374123E+1
-6.355776E+1
-6.282387E+1
-6.190651E+1
-6.117262E+1
-6.062221E+1
-5.988832E+1
-5.933790E+1
-5.933790E+1
-5.933790E+1
-5.897095E+1
-5.842054E+1
-5.787012E+1
-5.750318E+1
-5.695276E+1
-5.640234E+1
-5.603540E+1
-5.566846E+1
-5.530151E+1
-5.511804E+1
-5.420067E+1
-5.309984E+1
-5.236595E+1
-5.218248E+1
-5.218248E+1
-5.181553E+1
-5.108164E+1
-5.053122E+1
-5.053122E+1
-5.016428E+1
-4.943039E+1
-4.851303E+1
-4.796261E+1
-4.759567E+1
-4.704525E+1
-4.631136E+1
-4.557747E+1
-4.557747E+1
-4.576094E+1
-4.521053E+1
-4.429317E+1
-4.319233E+1
-4.282539E+1
-4.282539E+1
-4.245844E+1
-4.190803E+1
-4.117413E+1
-4.062372E+1
-4.025677E+1
-3.988983E+1
-3.933941E+1
-3.897247E+1
-3.860552E+1
-3.805510E+1
-3.732122E+1
-3.640385E+1
-3.585344E+1
-3.548649E+1
-3.548649E+1
-3.548649E+1
-3.530302E+1
-3.456913E+1
-3.365177E+1
-3.310135E+1
-3.291788E+1
-3.273441E+1
-3.236746E+1
-3.145010E+1
-3.071621E+1
-3.071621E+1
-3.108316E+1
-3.126663E+1
-3.071621E+1
-3.016579E+1
-2.961538E+1
-2.888149E+1
-2.833107E+1
-2.796412E+1
-2.741371E+1
-2.723024E+1
-2.723024E+1
-2.723024E+1
-2.741371E+1
-2.741371E+1
-2.723024E+1
-2.686329E+1
-2.667982E+1
-2.667982E+1
-2.667982E+1
-2.631287E+1
-2.576246E+1
-2.539551E+1
-2.539551E+1
-2.557899E+1
-2.539551E+1
-2.466162E+1
-2.411120E+1
-2.392773E+1
-2.411120E+1
-2.429468E+1
-2.411120E+1
-2.411120E+1
-2.411120E+1
-2.392773E+1
-2.374426E+1
-2.337731E+1
-2.319384E+1
-2.319384E+1
-2.356079E+1
-2.374426E+1
-2.374426E+1
-2.337731E+1
-2.301037E+1
-2.282690E+1
-2.301037E+1
-2.319384E+1
-2.337731E+1
-2.319384E+1
-2.282690E+1
-2.264343E+1
-2.245995E+1
-2.264343E+1
-2.301037E+1
-2.319384E+1
-2.282690E+1
-2.209301E+1
-2.209301E+1
-2.282690E+1
-2.337731E+1
-2.337731E+1
-2.301037E+1
-2.301037E+1
-2.319384E+1
-2.337731E+1
-2.356079E+1
-2.337731E+1
-2.337731E+1
-2.356079E+1
-2.374426E+1
-2.356079E+1
-2.319384E+1
-2.319384E+1
-2.356079E+1
-2.392773E+1
-2.429468E+1
-2.447815E+1
-2.429468E+1
-2.429468E+1
-2.429468E+1
-2.447815E+1
-2.447815E+1
-2.502856E+1
-2.557899E+1
-2.557899E+1
-2.484509E+1
-2.429468E+1
-2.411120E+1
-2.411120E+1
-2.411120E+1
-2.411120E+1
-2.484509E+1
-2.539551E+1
-2.539551E+1
-2.557899E+1
-2.576246E+1
-2.594593E+1
-2.649635E+1
-2.686329E+1
-2.667982E+1
-2.612940E+1
-2.612940E+1
-2.649635E+1
-2.704676E+1
-2.723024E+1
-2.723024E+1
-2.723024E+1
-2.741371E+1
-2.759718E+1
-2.796412E+1
-2.814760E+1
-2.814760E+1
-2.796412E+1
-2.796412E+1
-2.796412E+1
-2.814760E+1
-2.851454E+1
-2.851454E+1
-2.869801E+1
-2.888149E+1
-2.906496E+1
-2.961538E+1
-2.979885E+1
-2.979885E+1
-2.998232E+1
-3.053274E+1
-3.053274E+1
-3.016579E+1
-2.979885E+1
-2.979885E+1
-3.016579E+1
-3.016579E+1
-2.998232E+1
-3.034926E+1
-3.108316E+1
-3.163358E+1
-3.163358E+1
-3.108316E+1
-3.071621E+1
-3.071621E+1
-3.126663E+1
-3.181705E+1
-3.200052E+1
-3.181705E+1
-3.145010E+1
-3.126663E+1
-3.108316E+1
-3.071621E+1
-3.053274E+1
-3.108316E+1
-3.163358E+1
-3.200052E+1
-3.163358E+1
-3.145010E+1
-3.145010E+1
-3.200052E+1
-3.218399E+1
-3.200052E+1
-3.163358E+1
-3.163358E+1
-3.181705E+1
-3.200052E+1
-3.181705E+1
-3.145010E+1
-3.108316E+1
-3.108316E+1
-3.108316E+1
-3.108316E+1
-3.071621E+1
-3.053274E+1
-3.108316E+1
-3.218399E+1
-3.291788E+1
-3.273441E+1
-3.145010E+1
-3.034926E+1
-2.998232E+1
-3.016579E+1
-3.053274E+1
-3.071621E+1
-3.089969E+1
-3.071621E+1
-3.053274E+1
-3.034926E+1
-2.998232E+1
-2.979885E+1
-2.979885E+1
-3.016579E+1
-3.034926E+1
-3.016579E+1
-2.961538E+1
-2.943190E+1
-2.979885E+1
-3.016579E+1
-2.943190E+1
-2.833107E+1
-2.796412E+1
-2.851454E+1
-2.851454E+1
-2.814760E+1
-2.759718E+1
-2.741371E+1
-2.778065E+1
-2.851454E+1
-2.833107E+1
-2.741371E+1
-2.667982E+1
-2.686329E+1
-2.723024E+1
-2.723024E+1
-2.649635E+1
-2.594593E+1
-2.594593E+1
-2.594593E+1
-2.557899E+1
-2.557899E+1
-2.557899E+1
-2.557899E+1
-2.557899E+1
-2.557899E+1
-2.539551E+1
-2.502856E+1
-2.447815E+1
-2.392773E+1
-2.374426E+1
-2.392773E+1
-2.429468E+1
-2.429468E+1
-2.411120E+1
-2.392773E+1
-2.411120E+1
-2.447815E+1
-2.447815E+1
-2.411120E+1
-2.374426E+1
-2.337731E+1
-2.337731E+1
-2.337731E+1
-2.319384E+1
-2.301037E+1
-2.282690E+1
-2.282690E+1
-2.282690E+1
-2.319384E+1
-2.337731E+1
-2.356079E+1
-2.337731E+1
-2.319384E+1
-2.301037E+1
-2.301037E+1
-2.282690E+1
-2.282690E+1
-2.301037E+1
-2.264343E+1
-2.227648E+1
-2.209301E+1
-2.245995E+1
-2.282690E+1
-2.301037E+1
-2.301037E+1
-2.301037E+1
-2.301037E+1
-2.301037E+1
-2.301037E+1
-2.301037E+1
-2.301037E+1
-2.282690E+1
-2.282690E+1
-2.319384E+1
-2.374426E+1
-2.411120E+1
-2.392773E+1
-2.337731E+1
-2.282690E+1
-2.319384E+1
-2.392773E+1
-2.447815E+1
-2.447815E+1
-2.392773E+1
-2.337731E+1
-2.356079E+1
-2.429468E+1
-2.521204E+1
-2.539551E+1
-2.521204E+1
-2.502856E+1
-2.539551E+1
-2.594593E+1
-2.594593E+1
-2.557899E+1
-2.521204E+1
-2.521204E+1
-2.557899E+1
-2.631287E+1
-2.667982E+1
-2.667982E+1
-2.631287E+1
-2.631287E+1
-2.667982E+1
-2.723024E+1
-2.759718E+1
-2.796412E+1
-2.796412E+1
-2.796412E+1
-2.833107E+1
-2.869801E+1
-2.869801E+1
-2.833107E+1
-2.814760E+1
-2.851454E+1
-2.906496E+1
-2.906496E+1
-2.888149E+1
-2.869801E+1
-2.888149E+1
-2.906496E+1
-2.924843E+1
-2.924843E+1
-2.943190E+1
-2.961538E+1
-3.016579E+1
-3.053274E+1
-3.034926E+1
-3.016579E+1
-3.053274E+1
-3.108316E+1
-3.126663E+1
-3.126663E+1
-3.126663E+1
-3.126663E+1
-3.126663E+1
-3.108316E+1
-3.126663E+1
-3.145010E+1
-3.126663E+1
-3.108316E+1
-3.163358E+1
-3.236746E+1
-3.255094E+1
-3.255094E+1
-3.255094E+1
-3.255094E+1
-3.236746E+1
-3.218399E+1
-3.236746E+1
-3.273441E+1
-3.328482E+1
-3.346830E+1
-3.346830E+1
-3.346830E+1
-3.346830E+1
-3.328482E+1
-3.310135E+1
-3.346830E+1
-3.383524E+1
-3.383524E+1
-3.365177E+1
-3.401871E+1
-3.438566E+1
-3.475260E+1
-3.438566E+1
-3.420219E+1
-3.420219E+1
-3.438566E+1
-3.475260E+1
-3.511955E+1
-3.548649E+1
-3.603691E+1
-3.585344E+1
-3.530302E+1
-3.511955E+1
-3.511955E+1
-3.511955E+1
-3.530302E+1
-3.548649E+1
-3.566996E+1
-3.530302E+1
-3.493607E+1
-3.493607E+1
-3.530302E+1
-3.548649E+1
-3.511955E+1
-3.475260E+1
-3.493607E+1
-3.548649E+1
-3.585344E+1
-3.548649E+1
-3.511955E+1
-3.511955E+1
-3.548649E+1
-3.585344E+1
-3.585344E+1
-3.530302E+1
-3.493607E+1
-3.493607E+1
-3.530302E+1
-3.511955E+1
-3.456913E+1
-3.438566E+1
-3.475260E+1
-3.493607E+1
-3.475260E+1
-3.493607E+1
-3.511955E+1
-3.511955E+1
-3.456913E+1
-3.420219E+1
-3.420219E+1
-3.420219E+1
-3.401871E+1
-3.365177E+1
-3.365177E+1
-3.365177E+1
-3.383524E+1
-3.365177E+1
-3.365177E+1
-3.328482E+1
-3.255094E+1
-3.218399E+1
-3.200052E+1
-3.200052E+1
-3.181705E+1
-3.163358E+1
-3.163358E+1
-3.145010E+1
-3.108316E+1
-3.053274E+1
-2.998232E+1
-2.961538E+1
-2.943190E+1
-2.906496E+1
-2.869801E+1
-2.833107E+1
-2.814760E+1
-2.814760E+1
-2.796412E+1
-2.704676E+1
-2.594593E+1
-2.557899E+1
-2.576246E+1
-2.576246E+1
-2.502856E+1
-2.447815E+1
-2.447815E+1
-2.466162E+1
-2.411120E+1
-2.319384E+1
-2.264343E+1
-2.264343E+1
-2.264343E+1
-2.227648E+1
-2.135912E+1
-2.025829E+1
-1.952440E+1
-1.934092E+1
-1.934092E+1
-1.897398E+1
-1.824009E+1
-1.750620E+1
-1.713925E+1
-1.695578E+1
-1.622189E+1
-1.548800E+1
-1.457064E+1
-1.383675E+1
-1.310286E+1
-1.273592E+1
-1.273592E+1
-1.273592E+1
-1.273592E+1
-1.200203E+1
-1.108467E+1
-9.983831E+0
-9.066471E+0
-8.699526E+0
-8.699526E+0
-8.332581E+0
-7.598692E+0
-6.681330E+0
-5.947440E+0
-5.580496E+0
-5.397023E+0
-5.030078E+0
-4.296189E+0
-3.562300E+0
-3.011882E+0
-2.277993E+0
-1.544104E+0
-1.360631E+0
-1.177158E+0
-1.177158E+0
-9.936858E-1
-2.597971E-1
6.575650E-1
1.391454E+0
1.758399E+0
2.125344E+0
2.675761E+0
3.409650E+0
3.960067E+0
4.143540E+0
4.327012E+0
4.327012E+0
3.960067E+0
4.143540E+0
5.060902E+0
6.161736E+0
6.895626E+0
7.262570E+0
7.262570E+0
7.629515E+0
8.363404E+0
8.913822E+0
9.097294E+0
9.097294E+0
9.280766E+0
9.647710E+0
1.019813E+1
1.056507E+1
1.093202E+1
1.129896E+1
1.148243E+1
1.166591E+1
1.203285E+1
1.221632E+1
1.258327E+1
1.258327E+1
1.239980E+1
1.239980E+1
1.295021E+1
1.386758E+1
1.441799E+1
1.460147E+1
1.460147E+1
1.478494E+1
1.515188E+1
1.551883E+1
1.570230E+1
1.588577E+1
1.606924E+1
1.643619E+1
1.680313E+1
1.717008E+1
1.735355E+1
1.735355E+1
1.735355E+1
1.753702E+1
1.753702E+1
1.753702E+1
1.772049E+1
1.845438E+1
1.918827E+1
1.937175E+1
1.918827E+1
1.863786E+1
1.863786E+1
1.882133E+1
1.937175E+1
1.955522E+1
1.918827E+1
1.882133E+1
1.863786E+1
1.918827E+1
2.010564E+1
2.047258E+1
2.065605E+1
2.083952E+1
2.083952E+1
2.102300E+1
2.102300E+1
2.120647E+1
2.102300E+1
2.120647E+1
2.157342E+1
2.212383E+1
2.249078E+1
2.230730E+1
2.194036E+1
2.212383E+1
2.230730E+1
2.194036E+1
2.138994E+1
2.138994E+1
2.194036E+1
2.249078E+1
2.249078E+1
2.249078E+1
2.230730E+1
2.230730E+1
2.230730E+1
2.267425E+1
2.267425E+1
2.249078E+1
2.230730E+1
2.267425E+1
2.304119E+1
2.322467E+1
2.304119E+1
2.285772E+1
2.230730E+1
2.157342E+1
2.157342E+1
2.212383E+1
2.304119E+1
2.322467E+1
2.249078E+1
2.175689E+1
2.175689E+1
2.249078E+1
2.304119E+1
2.322467E+1
2.304119E+1
2.304119E+1
2.285772E+1
2.249078E+1
2.230730E+1
2.230730E+1
2.249078E+1
2.285772E+1
2.285772E+1
2.249078E+1
2.212383E+1
2.212383E+1
2.230730E+1
2.230730E+1
2.194036E+1
2.194036E+1
2.249078E+1
2.249078E+1
2.249078E+1
2.249078E+1
2.267425E+1
2.267425E+1
2.267425E+1
2.304119E+1
2.304119E+1
2.285772E+1
2.267425E+1
2.285772E+1
2.267425E+1
2.249078E+1
2.249078E+1
2.267425E+1
2.322467E+1
2.359161E+1
2.377508E+1
2.395856E+1
2.395856E+1
2.395856E+1
2.395856E+1
2.414203E+1
2.432550E+1
2.432550E+1
2.450897E+1
2.487592E+1
2.505939E+1
2.524286E+1
2.505939E+1
2.505939E+1
2.487592E+1
2.450897E+1
2.450897E+1
2.450897E+1
2.450897E+1
2.469244E+1
2.487592E+1
2.542634E+1
2.597675E+1
2.634370E+1
2.634370E+1
2.634370E+1
2.652717E+1
2.671064E+1
2.726106E+1
2.762801E+1
2.817842E+1
2.854537E+1
2.891231E+1
2.891231E+1
2.909578E+1
2.964620E+1
3.056356E+1
3.111398E+1
3.111398E+1
3.111398E+1
3.184787E+1
3.294870E+1
3.386606E+1
3.459995E+1
3.496690E+1
3.515037E+1
3.515037E+1
3.551732E+1
3.625120E+1
3.661815E+1
3.643468E+1
3.588426E+1
3.588426E+1
3.661815E+1
3.771898E+1
3.845287E+1
3.863635E+1
3.826940E+1
3.790245E+1
3.808593E+1
3.881982E+1
3.955371E+1
3.973718E+1
3.918676E+1
3.881982E+1
3.918676E+1
3.937024E+1
3.918676E+1
3.863635E+1
3.881982E+1
3.955371E+1
4.028760E+1
4.065454E+1
4.083801E+1
4.102149E+1
4.175538E+1
4.212232E+1
4.230579E+1
4.248926E+1
4.267274E+1
4.267274E+1
4.285621E+1
4.303968E+1
4.359010E+1
4.414051E+1
4.450746E+1
4.432399E+1
4.395704E+1
4.395704E+1
4.414051E+1
4.414051E+1
4.395704E+1
4.359010E+1
4.340662E+1
4.359010E+1
4.377357E+1
4.395704E+1
4.359010E+1
4.340662E+1
4.377357E+1
4.432399E+1
4.469093E+1
4.469093E+1
4.469093E+1
4.524135E+1
4.652566E+1
4.799343E+1
4.927774E+1
4.964468E+1
4.927774E+1
4.836038E+1
4.762649E+1
4.762649E+1
4.780996E+1
4.762649E+1
4.707607E+1
4.670913E+1
4.615871E+1
4.560829E+1
4.505788E+1
4.432399E+1
4.359010E+1
4.303968E+1
4.285621E+1
4.285621E+1
4.212232E+1
4.065454E+1
3.937024E+1
3.900329E+1
3.881982E+1
3.881982E+1
3.863635E+1
3.863635E+1
3.863635E+1
3.863635E+1
3.845287E+1
3.790245E+1
3.735204E+1
3.698509E+1
3.716857E+1
3.753551E+1
3.735204E+1
3.661815E+1
3.588426E+1
3.606773E+1
3.680162E+1
3.790245E+1
3.881982E+1
4.010412E+1
4.138843E+1
4.267274E+1
4.359010E+1
4.377357E+1
4.395704E+1
4.432399E+1
4.450746E+1
4.414051E+1
4.303968E+1
4.212232E+1
4.193885E+1
4.285621E+1
4.450746E+1
4.597524E+1
4.670913E+1
4.707607E+1
4.744302E+1
4.927774E+1
5.239677E+1
5.569927E+1
5.881830E+1
6.175386E+1
6.377206E+1
6.468942E+1
6.560678E+1
6.689109E+1
6.799193E+1
6.927623E+1
7.037706E+1
7.092749E+1
7.037706E+1
6.854234E+1
6.615720E+1
6.432247E+1
6.322164E+1
6.267122E+1
6.267122E+1
6.322164E+1
6.432247E+1
6.523984E+1
6.652415E+1
6.817540E+1
7.019359E+1
7.184485E+1
7.202832E+1
7.166138E+1
7.184485E+1
7.257874E+1
7.386304E+1
7.533082E+1
7.716554E+1
7.863332E+1
7.955068E+1
8.028457E+1
8.083499E+1
8.175235E+1
8.266971E+1
8.322013E+1
8.395402E+1
8.505485E+1
8.578874E+1
8.578874E+1
8.615569E+1
8.670611E+1
8.744000E+1
8.780694E+1
8.799041E+1
8.854083E+1
8.945819E+1
9.000861E+1
9.037555E+1
9.037555E+1
9.019208E+1
8.982513E+1
9.000861E+1
9.074250E+1
9.184333E+1
9.294417E+1
9.404500E+1
9.477889E+1
9.496237E+1
9.496237E+1
9.514583E+1
9.514583E+1
9.496237E+1
9.441194E+1
9.386153E+1
9.422848E+1
9.532931E+1
9.624668E+1
9.734751E+1
9.918223E+1
1.010170E+2
1.024847E+2
1.035856E+2
1.046864E+2
1.052368E+2
1.056038E+2
1.063377E+2
1.070715E+2
1.078054E+2
1.079889E+2
1.078054E+2
1.076220E+2
1.074385E+2
1.068881E+2
1.063377E+2
1.063377E+2
1.068881E+2
1.072550E+2
1.068881E+2
1.061542E+2
1.059707E+2
1.063377E+2
1.063377E+2
1.057872E+2
1.052368E+2
1.052368E+2
1.054203E+2
1.054203E+2
1.048699E+2
1.043195E+2
1.041360E+2
1.043195E+2
1.043195E+2
1.039525E+2
1.037690E+2
1.043195E+2
1.048699E+2
1.050533E+2
1.045029E+2
1.043195E+2
1.045029E+2
1.046864E+2
1.046864E+2
1.041360E+2
1.037690E+2
1.037690E+2
1.037690E+2
1.037690E+2
1.035856E+2
1.032186E+2
1.028517E+2
1.021178E+2
1.010170E+2
1.004665E+2
1.008335E+2
1.013839E+2
1.012004E+2
1.004665E+2
1.000996E+2
1.004665E+2
1.010170E+2
1.012004E+2
1.010170E+2
1.006500E+2
1.004665E+2
1.006500E+2
1.004665E+2
1.002831E+2
9.991612E+1
9.954917E+1
9.936570E+1
9.936570E+1
9.936570E+1
9.936570E+1
9.881529E+1
9.844834E+1
9.826487E+1
9.844834E+1
9.826487E+1
9.734751E+1
9.661362E+1
9.606320E+1
9.606320E+1
9.587972E+1
9.532931E+1
9.496237E+1
9.496237E+1
9.496237E+1
9.477889E+1
9.404500E+1
9.349459E+1
9.294417E+1
9.239375E+1
9.202681E+1
9.221028E+1
9.221028E+1
9.184333E+1
9.092598E+1
9.037555E+1
9.037555E+1
9.037555E+1
9.055902E+1
9.019208E+1
8.982513E+1
8.964167E+1
8.945819E+1
8.890778E+1
8.854083E+1
8.835735E+1
8.799041E+1
8.799041E+1
8.799041E+1
8.799041E+1
8.799041E+1
8.762347E+1
8.688958E+1
8.597222E+1
8.542180E+1
8.505485E+1
8.505485E+1
8.505485E+1
8.468791E+1
8.432096E+1
8.377054E+1
8.358708E+1
8.377054E+1
8.395402E+1
8.377054E+1
8.303665E+1
8.248624E+1
8.230276E+1
8.248624E+1
8.285319E+1
8.285319E+1
8.248624E+1
8.193582E+1
8.193582E+1
8.175235E+1
8.138541E+1
8.065152E+1
8.028457E+1
8.028457E+1
8.028457E+1
8.028457E+1
8.028457E+1
8.010110E+1
7.991763E+1
7.973415E+1
7.973415E+1
8.010110E+1
8.028457E+1
8.010110E+1
7.936721E+1
7.900026E+1
7.918374E+1
7.973415E+1
8.046804E+1
8.065152E+1
7.991763E+1
7.900026E+1
7.881679E+1
7.900026E+1
7.936721E+1
7.918374E+1
7.900026E+1
7.918374E+1
7.955068E+1
7.991763E+1
8.010110E+1
8.028457E+1
8.028457E+1
8.010110E+1
7.973415E+1
7.936721E+1
7.918374E+1
7.936721E+1
7.955068E+1
7.955068E+1
7.973415E+1
7.991763E+1
7.991763E+1
8.010110E+1
8.046804E+1
8.065152E+1
8.028457E+1
7.955068E+1
7.936721E+1
7.955068E+1
8.010110E+1
8.065152E+1
8.083499E+1
8.046804E+1
8.046804E+1
8.065152E+1
8.120193E+1
8.138541E+1
8.156888E+1
8.138541E+1
8.120193E+1
8.156888E+1
8.193582E+1
8.211930E+1
8.211930E+1
8.211930E+1
8.193582E+1
8.175235E+1
8.175235E+1
8.248624E+1
8.340360E+1
8.358708E+1
8.358708E+1
8.413749E+1
8.487138E+1
8.487138E+1
8.450443E+1
8.450443E+1
8.487138E+1
8.487138E+1
8.468791E+1
8.487138E+1
8.523832E+1
8.578874E+1
8.597222E+1
8.615569E+1
8.670611E+1
8.744000E+1
8.762347E+1
8.725652E+1
8.688958E+1
8.707305E+1
8.744000E+1
8.744000E+1
8.744000E+1
8.780694E+1
8.835735E+1
8.872430E+1
8.854083E+1
8.854083E+1
8.890778E+1
8.964167E+1
9.000861E+1
8.982513E+1
8.982513E+1
9.000861E+1
9.019208E+1
9.037555E+1
9.019208E+1
9.037555E+1
9.074250E+1
9.110944E+1
9.165987E+1
9.184333E+1
9.184333E+1
9.165987E+1
9.184333E+1
9.239375E+1
9.276070E+1
9.276070E+1
9.294417E+1
9.404500E+1
9.496237E+1
9.496237E+1
9.441194E+1
9.441194E+1
9.514583E+1
9.569625E+1
9.569625E+1
9.551278E+1
9.551278E+1
9.587972E+1
9.661362E+1
9.698056E+1
9.661362E+1
9.643014E+1
9.679709E+1
9.716403E+1
9.734751E+1
9.734751E+1
9.771445E+1
9.808140E+1
9.808140E+1
9.771445E+1
9.789792E+1
9.863181E+1
9.954917E+1
1.000996E+2
1.000996E+2
9.991612E+1
9.954917E+1
9.918223E+1
9.936570E+1
9.973264E+1
1.000996E+2
1.002831E+2
1.002831E+2
1.004665E+2
1.008335E+2
1.010170E+2
1.010170E+2
1.012004E+2
1.008335E+2
1.004665E+2
1.006500E+2
1.013839E+2
1.013839E+2
1.012004E+2
1.013839E+2
1.021178E+2
1.030352E+2
1.028517E+2
1.017508E+2
1.012004E+2
1.015674E+2
1.023013E+2
1.026682E+2
1.026682E+2
1.024847E+2
1.024847E+2
1.030352E+2
1.034021E+2
1.035856E+2
1.035856E+2
1.034021E+2
1.032186E+2
1.030352E+2
1.030352E+2
1.032186E+2
1.034021E+2
1.035856E+2
1.037690E+2
1.037690E+2
1.032186E+2
1.026682E+2
1.026682E+2
1.032186E+2
1.030352E+2
1.010170E+2
9.808140E+1
9.643014E+1
9.698056E+1
9.936570E+1
1.023013E+2
1.059707E+2
1.107410E+2
1.151443E+2
1.178964E+2
1.182634E+2
1.158782E+2
1.118418E+2
1.074385E+2
1.050533E+2
1.050533E+2
1.054203E+2
1.037690E+2
1.010170E+2
9.918223E+1
9.808140E+1
9.679709E+1
9.496237E+1
9.367805E+1
9.532931E+1
1.006500E+2
1.076220E+2
1.120253E+2
1.111079E+2
1.063377E+2
1.030352E+2
1.032186E+2
1.039525E+2
1.021178E+2
1.013839E+2
1.056038E+2
1.118418E+2
1.134931E+2
1.090897E+2
1.023013E+2
9.789792E+1
9.477889E+1
9.092598E+1
9.092598E+1
9.624668E+1
1.012004E+2
1.004665E+2
9.661362E+1
9.514583E+1
9.771445E+1
1.008335E+2
1.021178E+2
1.015674E+2
1.010170E+2
1.010170E+2
1.017508E+2
1.026682E+2
1.032186E+2
1.045029E+2
1.083559E+2
1.109245E+2
1.068881E+2
9.973264E+1
9.661362E+1
9.918223E+1
1.028517E+2
1.034021E+2
1.013839E+2
1.010170E+2
1.068881E+2
1.138600E+2
1.125757E+2
1.032186E+2
9.422848E+1
9.184333E+1
9.532931E+1
1.004665E+2
1.041360E+2
1.054203E+2
1.052368E+2
1.059707E+2
1.089063E+2
1.116584E+2
1.114749E+2
1.087228E+2
1.070715E+2
1.081724E+2
1.092732E+2
1.070715E+2
1.023013E+2
9.899876E+1
9.881529E+1
1.002831E+2
1.019343E+2
1.034021E+2
1.045029E+2
1.057872E+2
1.070715E+2
1.085393E+2
1.094567E+2
1.101906E+2
1.112914E+2
1.123922E+2
1.127592E+2
1.120253E+2
1.109245E+2
1.103740E+2
1.100071E+2
1.100071E+2
1.098236E+2
1.098236E+2
1.100071E+2
1.101906E+2
1.101906E+2
1.103740E+2
1.107410E+2
1.107410E+2
1.105575E+2
1.103740E+2
1.094567E+2
1.076220E+2
1.068881E+2
1.092732E+2
1.133096E+2
1.155113E+2
1.149609E+2
1.134931E+2
1.131261E+2
1.136766E+2
1.142270E+2
1.142270E+2
1.142270E+2
1.144104E+2
1.149609E+2
1.155113E+2
1.153278E+2
1.147774E+2
1.147774E+2
1.155113E+2
1.160617E+2
1.158782E+2
1.156947E+2
1.160617E+2
1.169791E+2
1.178964E+2
1.180799E+2
1.171625E+2
1.158782E+2
1.151443E+2
1.151443E+2
1.149609E+2
1.144104E+2
1.144104E+2
1.149609E+2
1.151443E+2
1.147774E+2
1.151443E+2
1.166121E+2
1.177129E+2
1.175295E+2
1.171625E+2
1.173460E+2
1.180799E+2
1.184468E+2
1.180799E+2
1.175295E+2
1.171625E+2
1.169791E+2
1.175295E+2
1.186303E+2
1.199146E+2
1.204650E+2
1.206485E+2
1.204650E+2
1.200981E+2
1.197311E+2
1.197311E+2
1.195477E+2
1.189972E+2
1.189972E+2
1.193642E+2
1.195477E+2
1.188138E+2
1.178964E+2
1.167956E+2
1.151443E+2
1.138600E+2
1.142270E+2
1.164286E+2
1.184468E+2
1.197311E+2
1.204650E+2
1.208320E+2
1.208320E+2
1.206485E+2
1.204650E+2
1.200981E+2
1.186303E+2
1.153278E+2
1.107410E+2
1.059707E+2
1.023013E+2
1.000996E+2
9.899876E+1
9.881529E+1
9.899876E+1
9.899876E+1
9.918223E+1
1.004665E+2
1.023013E+2
1.030352E+2
1.030352E+2
1.030352E+2
1.041360E+2
1.061542E+2
1.087228E+2
1.107410E+2
1.116584E+2
1.118418E+2
1.116584E+2
1.111079E+2
1.100071E+2
1.083559E+2
1.065211E+2
1.048699E+2
1.034021E+2
1.021178E+2
1.006500E+2
9.936570E+1
9.844834E+1
9.753098E+1
9.661362E+1
9.551278E+1
9.459542E+1
9.422848E+1
9.422848E+1
9.404500E+1
9.331111E+1
9.312764E+1
9.367805E+1
9.441194E+1
9.496237E+1
9.514583E+1
9.496237E+1
9.477889E+1
9.441194E+1
9.422848E+1
9.422848E+1
9.459542E+1
9.459542E+1
9.386153E+1
9.294417E+1
9.221028E+1
9.165987E+1
9.110944E+1
9.092598E+1
9.092598E+1
9.092598E+1
9.055902E+1
8.945819E+1
8.817389E+1
8.799041E+1
8.872430E+1
8.945819E+1
8.927472E+1
8.817389E+1
8.744000E+1
8.744000E+1
8.799041E+1
8.835735E+1
8.780694E+1
8.707305E+1
8.652263E+1
8.633916E+1
8.652263E+1
8.615569E+1
8.560528E+1
8.487138E+1
8.450443E+1
8.450443E+1
8.450443E+1
8.432096E+1
8.395402E+1
8.395402E+1
8.413749E+1
8.450443E+1
8.450443E+1
8.413749E+1
8.395402E+1
8.432096E+1
8.468791E+1
8.505485E+1
8.505485E+1
8.505485E+1
8.487138E+1
8.468791E+1
8.450443E+1
8.450443E+1
8.468791E+1
8.450443E+1
8.432096E+1
8.432096E+1
8.432096E+1
8.413749E+1
8.413749E+1
8.377054E+1
8.358708E+1
8.322013E+1
8.266971E+1
8.211930E+1
8.211930E+1
8.248624E+1
8.285319E+1
8.322013E+1
8.340360E+1
8.340360E+1
8.322013E+1
8.340360E+1
8.322013E+1
8.266971E+1
8.193582E+1
8.175235E+1
8.193582E+1
8.211930E+1
8.193582E+1
8.211930E+1
8.248624E+1
8.285319E+1
8.285319E+1
8.285319E+1
8.266971E+1
8.266971E+1
8.248624E+1
8.230276E+1
8.193582E+1
8.175235E+1
8.193582E+1
8.266971E+1
8.303665E+1
8.322013E+1
8.266971E+1
8.230276E+1
8.211930E+1
8.230276E+1
8.211930E+1
8.193582E+1
8.175235E+1
8.175235E+1
8.193582E+1
8.211930E+1
8.230276E+1
8.248624E+1
8.211930E+1
8.156888E+1
8.101846E+1
8.101846E+1
8.175235E+1
8.230276E+1
8.230276E+1
8.175235E+1
8.156888E+1
8.175235E+1
8.175235E+1
8.156888E+1
8.120193E+1
8.101846E+1
8.101846E+1
8.120193E+1
8.156888E+1
8.156888E+1
8.101846E+1
8.065152E+1
8.046804E+1
8.083499E+1
8.101846E+1
8.083499E+1
8.065152E+1
8.046804E+1
8.065152E+1
8.101846E+1
8.120193E+1
8.083499E+1
8.046804E+1
7.991763E+1
7.973415E+1
7.973415E+1
8.010110E+1
7.991763E+1
7.955068E+1
7.955068E+1
7.973415E+1
8.010110E+1
8.028457E+1
8.028457E+1
8.010110E+1
8.010110E+1
7.991763E+1
7.991763E+1
8.010110E+1
7.991763E+1
7.936721E+1
7.918374E+1
7.900026E+1
7.881679E+1
7.863332E+1
7.881679E+1
7.900026E+1
7.881679E+1
7.826638E+1
7.771596E+1
7.789943E+1
7.826638E+1
7.863332E+1
7.881679E+1
7.826638E+1
7.734902E+1
7.698207E+1
7.753249E+1
7.808290E+1
7.808290E+1
7.789943E+1
7.771596E+1
7.771596E+1
7.771596E+1
7.753249E+1
7.753249E+1
7.771596E+1
7.734902E+1
7.661513E+1
7.606471E+1
7.588124E+1
7.606471E+1
7.624818E+1
7.661513E+1
7.679860E+1
7.643165E+1
7.624818E+1
7.624818E+1
7.643165E+1
7.643165E+1
7.624818E+1
7.569777E+1
7.514735E+1
7.496388E+1
7.496388E+1
7.496388E+1
7.533082E+1
7.533082E+1
7.514735E+1
7.514735E+1
7.514735E+1
7.533082E+1
7.533082E+1
7.514735E+1
7.478041E+1
7.404652E+1
7.349610E+1
7.349610E+1
7.367957E+1
7.386304E+1
7.404652E+1
7.404652E+1
7.404652E+1
7.404652E+1
7.404652E+1
7.404652E+1
7.367957E+1
7.331263E+1
7.331263E+1
7.349610E+1
7.331263E+1
7.312915E+1
7.312915E+1
7.312915E+1
7.331263E+1
7.331263E+1
7.294568E+1
7.239526E+1
7.257874E+1
7.276221E+1
7.276221E+1
7.257874E+1
7.257874E+1
7.257874E+1
7.276221E+1
7.294568E+1
7.276221E+1
7.276221E+1
7.276221E+1
7.257874E+1
7.221179E+1
7.202832E+1
7.184485E+1
7.202832E+1
7.239526E+1
7.276221E+1
7.276221E+1
7.276221E+1
7.294568E+1
7.331263E+1
7.312915E+1
7.276221E+1
7.257874E+1
7.276221E+1
7.294568E+1
7.294568E+1
7.257874E+1
7.221179E+1
7.257874E+1
7.294568E+1
7.312915E+1
7.312915E+1
7.276221E+1
7.276221E+1
7.294568E+1
7.294568E+1
7.257874E+1
7.221179E+1
7.276221E+1
7.331263E+1
7.367957E+1
7.367957E+1
7.349610E+1
7.367957E+1
7.331263E+1
7.294568E+1
7.239526E+1
7.221179E+1
7.257874E+1
7.294568E+1
7.349610E+1
7.331263E+1
7.294568E+1
7.257874E+1
7.276221E+1
7.331263E+1
7.367957E+1
7.367957E+1
7.312915E+1
7.276221E+1
7.312915E+1
7.367957E+1
7.367957E+1
7.331263E+1
7.294568E+1
7.276221E+1
7.276221E+1
7.294568E+1
7.331263E+1
7.331263E+1
7.312915E+1
7.276221E+1
7.294568E+1
7.312915E+1
7.312915E+1
7.331263E+1
7.404652E+1
7.422999E+1
7.367957E+1
7.257874E+1
7.184485E+1
7.276221E+1
7.404652E+1
7.441346E+1
7.367957E+1
7.312915E+1
7.276221E+1
7.276221E+1
7.276221E+1
7.276221E+1
7.294568E+1
7.312915E+1
7.276221E+1
7.202832E+1
7.147790E+1
7.129443E+1
7.221179E+1
7.331263E+1
7.386304E+1
7.349610E+1
7.312915E+1
7.331263E+1
7.312915E+1
7.257874E+1
7.184485E+1
7.202832E+1
7.331263E+1
7.459693E+1
7.441346E+1
7.257874E+1
7.129443E+1
7.202832E+1
7.312915E+1
7.331263E+1
7.239526E+1
7.184485E+1
7.221179E+1
7.312915E+1
7.367957E+1
7.331263E+1
7.221179E+1
7.147790E+1
7.166138E+1
7.257874E+1
7.294568E+1
7.257874E+1
7.202832E+1
7.184485E+1
7.202832E+1
7.221179E+1
7.202832E+1
7.147790E+1
7.129443E+1
7.147790E+1
7.147790E+1
7.147790E+1
7.166138E+1
7.184485E+1
7.202832E+1
7.184485E+1
7.166138E+1
7.166138E+1
7.147790E+1
7.147790E+1
7.184485E+1
7.221179E+1
7.202832E+1
7.129443E+1
7.074401E+1
7.092749E+1
7.147790E+1
7.166138E+1
7.166138E+1
7.092749E+1
7.056054E+1
7.056054E+1
7.074401E+1
7.074401E+1
7.056054E+1
7.037706E+1
7.056054E+1
7.074401E+1
7.074401E+1
7.056054E+1
7.019359E+1
6.964318E+1
6.945970E+1
6.945970E+1
6.945970E+1
6.909276E+1
6.909276E+1
6.927623E+1
6.945970E+1
6.945970E+1
6.964318E+1
6.945970E+1
6.872581E+1
6.799193E+1
6.854234E+1
7.037706E+1
7.166138E+1
7.037706E+1
6.817540E+1
6.725804E+1
6.817540E+1
6.927623E+1
6.909276E+1
6.835887E+1
6.817540E+1
6.817540E+1
6.835887E+1
6.872581E+1
6.890929E+1
6.909276E+1
6.872581E+1
6.817540E+1
6.799193E+1
6.817540E+1
6.817540E+1
6.799193E+1
6.780845E+1
6.762498E+1
6.762498E+1
6.762498E+1
6.780845E+1
6.744151E+1
6.707456E+1
6.670762E+1
6.670762E+1
6.670762E+1
6.670762E+1
6.652415E+1
6.652415E+1
6.670762E+1
6.689109E+1
6.670762E+1
6.652415E+1
6.670762E+1
6.707456E+1
6.725804E+1
6.707456E+1
6.634067E+1
6.542331E+1
6.505636E+1
6.560678E+1
6.615720E+1
6.652415E+1
6.652415E+1
6.615720E+1
6.615720E+1
6.615720E+1
6.615720E+1
6.597373E+1
6.597373E+1
6.615720E+1
6.579025E+1
6.523984E+1
6.487289E+1
6.505636E+1
6.505636E+1
6.505636E+1
6.487289E+1
6.505636E+1
6.523984E+1
6.505636E+1
6.487289E+1
6.450595E+1
6.432247E+1
6.450595E+1
6.450595E+1
6.413900E+1
6.358859E+1
6.377206E+1
6.450595E+1
6.468942E+1
6.395553E+1
6.340511E+1
6.340511E+1
6.358859E+1
6.322164E+1
6.285470E+1
6.303817E+1
6.377206E+1
6.413900E+1
6.395553E+1
6.322164E+1
6.267122E+1
6.248775E+1
6.248775E+1
6.267122E+1
6.267122E+1
6.230428E+1
6.193734E+1
6.157039E+1
6.157039E+1
6.175386E+1
6.193734E+1
6.157039E+1
6.101997E+1
6.065302E+1
6.065302E+1
6.083650E+1
6.083650E+1
6.028608E+1
5.991914E+1
5.991914E+1
5.991914E+1
6.010261E+1
5.973566E+1
5.955219E+1
5.955219E+1
5.991914E+1
5.991914E+1
5.973566E+1
5.936872E+1
5.918525E+1
5.918525E+1
5.881830E+1
5.863483E+1
5.826789E+1
5.808441E+1
5.771747E+1
5.753400E+1
5.735052E+1
5.680011E+1
5.624969E+1
5.643316E+1
5.661663E+1
5.624969E+1
5.569927E+1
5.551580E+1
5.588275E+1
5.588275E+1
5.569927E+1
5.588275E+1
5.588275E+1
5.569927E+1
5.551580E+1
5.514886E+1
5.478191E+1
5.441497E+1
5.386455E+1
5.404802E+1
5.459844E+1
5.478191E+1
5.441497E+1
5.368108E+1
5.349761E+1
5.331413E+1
5.294719E+1
5.276372E+1
5.258024E+1
5.258024E+1
5.294719E+1
5.313066E+1
5.331413E+1
5.313066E+1
5.258024E+1
5.184636E+1
5.166288E+1
5.202983E+1
5.239677E+1
5.202983E+1
5.111247E+1
5.056205E+1
5.092899E+1
5.111247E+1
5.092899E+1
5.074552E+1
5.074552E+1
5.074552E+1
5.056205E+1
5.037858E+1
5.019510E+1
5.019510E+1
5.001163E+1
4.982816E+1
4.964468E+1
4.946121E+1
4.927774E+1
4.909427E+1
4.909427E+1
4.927774E+1
4.909427E+1
4.909427E+1
4.909427E+1
4.946121E+1
4.946121E+1
4.891079E+1
4.854385E+1
4.836038E+1
4.836038E+1
4.854385E+1
4.854385E+1
4.854385E+1
4.872732E+1
4.872732E+1
4.836038E+1
4.817691E+1
4.817691E+1
4.836038E+1
4.854385E+1
4.891079E+1
4.909427E+1
4.909427E+1
4.891079E+1
4.909427E+1
4.891079E+1
4.854385E+1
4.799343E+1
4.817691E+1
4.836038E+1
4.854385E+1
4.872732E+1
4.927774E+1
4.982816E+1
5.001163E+1
4.964468E+1
4.891079E+1
4.836038E+1
4.836038E+1
4.854385E+1
4.854385E+1
4.872732E+1
4.872732E+1
4.891079E+1
4.891079E+1
4.891079E+1
4.872732E+1
4.817691E+1
4.780996E+1
4.762649E+1
4.780996E+1
4.836038E+1
4.836038E+1
4.817691E+1
4.780996E+1
4.780996E+1
4.817691E+1
4.854385E+1
4.836038E+1
4.817691E+1
4.836038E+1
4.854385E+1
4.836038E+1
4.780996E+1
4.762649E+1
4.799343E+1
4.854385E+1
4.854385E+1
4.817691E+1
4.780996E+1
4.762649E+1
4.817691E+1
4.854385E+1
4.817691E+1
4.725954E+1
4.689260E+1
4.689260E+1
4.689260E+1
4.707607E+1
4.707607E+1
4.670913E+1
4.597524E+1
4.542482E+1
4.542482E+1
4.579177E+1
4.634218E+1
4.615871E+1
4.560829E+1
4.487440E+1
4.450746E+1
4.432399E+1
4.432399E+1
4.414051E+1
4.395704E+1
4.359010E+1
4.322315E+1
4.322315E+1
4.340662E+1
4.340662E+1
4.303968E+1
4.248926E+1
4.193885E+1
4.175538E+1
4.175538E+1
4.248926E+1
4.303968E+1
4.285621E+1
4.230579E+1
4.193885E+1
4.120496E+1
4.065454E+1
4.010412E+1
4.010412E+1
4.047107E+1
4.065454E+1
4.010412E+1
3.955371E+1
3.973718E+1
3.992065E+1
3.973718E+1
3.937024E+1
3.918676E+1
3.937024E+1
3.918676E+1
3.863635E+1
3.826940E+1
3.808593E+1
3.790245E+1
3.753551E+1
3.716857E+1
3.716857E+1
3.753551E+1
3.790245E+1
3.790245E+1
3.716857E+1
3.661815E+1
3.661815E+1
3.698509E+1
3.698509E+1
3.643468E+1
3.588426E+1
3.570079E+1
3.570079E+1
3.551732E+1
3.551732E+1
3.533384E+1
3.551732E+1
3.570079E+1
3.570079E+1
3.551732E+1
3.515037E+1
3.533384E+1
3.551732E+1
3.533384E+1
3.478342E+1
3.441648E+1
3.423301E+1
3.459995E+1
3.459995E+1
3.459995E+1
3.459995E+1
3.459995E+1
3.478342E+1
3.496690E+1
3.459995E+1
3.441648E+1
3.478342E+1
3.533384E+1
3.551732E+1
3.533384E+1
3.515037E+1
3.551732E+1
3.570079E+1
3.551732E+1
3.515037E+1
3.515037E+1
3.551732E+1
3.570079E+1
3.551732E+1
3.496690E+1
3.515037E+1
3.588426E+1
3.643468E+1
3.643468E+1
3.588426E+1
3.570079E+1
3.588426E+1
3.625120E+1
3.606773E+1
3.588426E+1
3.588426E+1
3.643468E+1
3.661815E+1
3.661815E+1
3.643468E+1
3.625120E+1
3.606773E+1
3.625120E+1
3.606773E+1
3.570079E+1
3.533384E+1
3.551732E+1
3.570079E+1
3.551732E+1
3.533384E+1
3.515037E+1
3.533384E+1
3.533384E+1
3.515037E+1
3.533384E+1
3.588426E+1
3.606773E+1
3.588426E+1
3.533384E+1
3.496690E+1
3.515037E+1
3.551732E+1
3.551732E+1
3.478342E+1
3.404953E+1
3.423301E+1
3.478342E+1
3.459995E+1
3.349912E+1
3.294870E+1
3.349912E+1
3.404953E+1
3.423301E+1
3.386606E+1
3.386606E+1
3.368259E+1
3.349912E+1
3.313217E+1
3.294870E+1
3.294870E+1
3.258175E+1
3.221481E+1
3.221481E+1
3.203134E+1
3.166439E+1
3.129745E+1
3.111398E+1
3.148092E+1
3.184787E+1
3.166439E+1
3.111398E+1
3.056356E+1
3.056356E+1
3.074703E+1
3.074703E+1
3.019662E+1
2.964620E+1
2.964620E+1
2.982967E+1
2.982967E+1
2.927925E+1
2.872884E+1
2.854537E+1
2.854537E+1
2.872884E+1
2.891231E+1
2.872884E+1
2.817842E+1
2.781148E+1
2.762801E+1
2.744453E+1
2.689411E+1
2.671064E+1
2.652717E+1
2.671064E+1
2.671064E+1
2.652717E+1
2.634370E+1
2.597675E+1
2.524286E+1
2.432550E+1
2.395856E+1
2.432550E+1
2.487592E+1
2.487592E+1
2.432550E+1
2.377508E+1
2.359161E+1
2.359161E+1
2.359161E+1
2.322467E+1
2.285772E+1
2.285772E+1
2.304119E+1
2.304119E+1
2.267425E+1
2.249078E+1
2.249078E+1
2.212383E+1
2.175689E+1
2.102300E+1
2.028911E+1
1.992216E+1
1.992216E+1
2.010564E+1
1.973869E+1
1.882133E+1
1.827091E+1
1.827091E+1
1.827091E+1
1.790397E+1
1.772049E+1
1.772049E+1
1.790397E+1
1.772049E+1
1.753702E+1
1.698661E+1
1.661966E+1
1.606924E+1
1.588577E+1
1.551883E+1
1.496841E+1
1.460147E+1
1.423452E+1
1.423452E+1
1.441799E+1
1.496841E+1
1.551883E+1
1.533535E+1
1.441799E+1
1.368410E+1
1.295021E+1
1.258327E+1
1.258327E+1
1.258327E+1
1.239980E+1
1.184938E+1
1.129896E+1
1.074855E+1
1.056507E+1
1.056507E+1
1.056507E+1
1.038160E+1
1.019813E+1
1.129896E+1
1.496841E+1
1.992216E+1
2.377508E+1
2.395856E+1
1.955522E+1
1.221632E+1
5.060902E+0
1.071477E-1
-6.267419E-1
1.941871E+0
5.611319E+0
8.363404E+0
9.464239E+0
9.280766E+0
8.730349E+0
8.179932E+0
7.079098E+0
5.427846E+0
4.327012E+0
3.776596E+0
3.593123E+0
3.776596E+0
4.510485E+0
6.161736E+0
7.446042E+0
7.629515E+0
7.262570E+0
7.446042E+0
7.996460E+0
7.996460E+0
7.996460E+0
9.280766E+0
1.295021E+1
1.955522E+1
2.762801E+1
3.184787E+1
2.836189E+1
1.900480E+1
1.019813E+1
6.345208E+0
7.629515E+0
1.074855E+1
1.203285E+1
1.129896E+1
1.001466E+1
9.464239E+0
9.097294E+0
7.996460E+0
6.528681E+0
5.427846E+0
5.427846E+0
7.079098E+0
9.647710E+0
1.386758E+1
1.882133E+1
2.267425E+1
2.340814E+1
2.102300E+1
1.698661E+1
1.368410E+1
1.258327E+1
1.276674E+1
1.368410E+1
1.533535E+1
1.735355E+1
1.882133E+1
1.955522E+1
2.010564E+1
2.047258E+1
2.047258E+1
2.028911E+1
2.010564E+1
2.065605E+1
2.157342E+1
2.249078E+1
2.340814E+1
2.469244E+1
2.616022E+1
2.616022E+1
1.882133E+1
2.308817E+0
-1.383675E+1
-1.658884E+1
-3.011882E+0
1.570230E+1
2.744453E+1
2.799495E+1
2.285772E+1
1.845438E+1
1.790397E+1
1.937175E+1
2.138994E+1
2.322467E+1
2.542634E+1
2.891231E+1
3.368259E+1
3.771898E+1
3.955371E+1
3.790245E+1
3.404953E+1
3.019662E+1
2.726106E+1
2.487592E+1
2.322467E+1
2.267425E+1
2.359161E+1
2.524286E+1
2.616022E+1
2.616022E+1
2.616022E+1
2.652717E+1
2.726106E+1
2.762801E+1
2.817842E+1
2.909578E+1
2.964620E+1
3.001314E+1
3.038009E+1
3.074703E+1
3.074703E+1
3.019662E+1
2.946273E+1
2.854537E+1
2.817842E+1
2.836189E+1
2.927925E+1
3.038009E+1
3.074703E+1
3.019662E+1
2.946273E+1
2.946273E+1
3.001314E+1
3.019662E+1
3.019662E+1
3.019662E+1
3.019662E+1
3.038009E+1
3.038009E+1
3.038009E+1
3.056356E+1
3.111398E+1
3.166439E+1
3.148092E+1
3.093050E+1
3.074703E+1
3.111398E+1
3.129745E+1
3.129745E+1
3.111398E+1
3.111398E+1
3.111398E+1
3.111398E+1
3.129745E+1
3.184787E+1
3.221481E+1
3.184787E+1
3.148092E+1
3.166439E+1
3.258175E+1
3.404953E+1
3.515037E+1
3.515037E+1
3.496690E+1
3.551732E+1
3.606773E+1
3.606773E+1
3.588426E+1
3.606773E+1
3.606773E+1
3.606773E+1
3.588426E+1
3.606773E+1
3.863635E+1
4.450746E+1
5.147941E+1
5.624969E+1
5.735052E+1
5.606622E+1
5.478191E+1
5.478191E+1
5.496538E+1
5.459844E+1
5.331413E+1
5.239677E+1
5.184636E+1
5.111247E+1
5.019510E+1
4.909427E+1
4.799343E+1
4.670913E+1
4.579177E+1
4.505788E+1
4.505788E+1
4.597524E+1
4.725954E+1
4.854385E+1
4.982816E+1
5.092899E+1
5.202983E+1
5.386455E+1
5.624969E+1
5.845136E+1
5.991914E+1
6.083650E+1
6.157039E+1
6.230428E+1
6.303817E+1
6.340511E+1
6.358859E+1
6.377206E+1
6.395553E+1
6.413900E+1
6.450595E+1
6.450595E+1
6.432247E+1
6.395553E+1
6.395553E+1
6.395553E+1
6.377206E+1
6.340511E+1
6.267122E+1
6.248775E+1
6.285470E+1
6.395553E+1
6.487289E+1
6.523984E+1
6.560678E+1
6.597373E+1
6.634067E+1
6.652415E+1
6.634067E+1
6.634067E+1
6.670762E+1
6.725804E+1
6.744151E+1
6.707456E+1
6.670762E+1
6.689109E+1
6.689109E+1
6.670762E+1
6.652415E+1
6.615720E+1
6.560678E+1
6.579025E+1
6.634067E+1
6.689109E+1
6.689109E+1
6.615720E+1
6.523984E+1
6.487289E+1
6.487289E+1
6.487289E+1
6.505636E+1
6.505636E+1
6.487289E+1
6.432247E+1
6.395553E+1
6.340511E+1
6.285470E+1
6.212081E+1
6.193734E+1
6.175386E+1
6.175386E+1
6.138692E+1
6.083650E+1
6.010261E+1
5.936872E+1
5.845136E+1
5.808441E+1
5.808441E+1
5.826789E+1
5.808441E+1
5.771747E+1
5.716705E+1
5.680011E+1
5.643316E+1
5.588275E+1
5.514886E+1
5.459844E+1
5.459844E+1
5.441497E+1
5.368108E+1
5.276372E+1
5.239677E+1
5.202983E+1
5.129594E+1
5.074552E+1
5.056205E+1
5.019510E+1
4.927774E+1
4.854385E+1
4.854385E+1
4.891079E+1
4.872732E+1
4.817691E+1
4.725954E+1
4.670913E+1
4.634218E+1
4.560829E+1
4.469093E+1
4.395704E+1
4.340662E+1
4.322315E+1
4.303968E+1
4.285621E+1
4.285621E+1
4.267274E+1
4.230579E+1
4.193885E+1
4.193885E+1
4.212232E+1
4.175538E+1
4.083801E+1
4.010412E+1
4.010412E+1
4.047107E+1
4.047107E+1
3.992065E+1
3.918676E+1
3.881982E+1
3.845287E+1
3.845287E+1
3.863635E+1
3.881982E+1
3.863635E+1
3.808593E+1
3.771898E+1
3.753551E+1
3.771898E+1
3.771898E+1
3.716857E+1
3.680162E+1
3.643468E+1
3.661815E+1
3.680162E+1
3.680162E+1
3.625120E+1
3.606773E+1
3.625120E+1
3.643468E+1
3.606773E+1
3.588426E+1
3.625120E+1
3.625120E+1
3.588426E+1
3.551732E+1
3.551732E+1
3.570079E+1
3.588426E+1
3.606773E+1
3.625120E+1
3.606773E+1
3.588426E+1
3.588426E+1
3.606773E+1
3.606773E+1
3.625120E+1
3.625120E+1
3.625120E+1
3.606773E+1
3.606773E+1
3.661815E+1
3.735204E+1
3.753551E+1
3.716857E+1
3.680162E+1
3.716857E+1
3.790245E+1
3.863635E+1
3.863635E+1
3.863635E+1
3.863635E+1
3.863635E+1
3.863635E+1
3.863635E+1
3.918676E+1
4.028760E+1
4.120496E+1
4.157190E+1
4.120496E+1
4.065454E+1
4.047107E+1
4.102149E+1
4.212232E+1
4.285621E+1
4.285621E+1
4.267274E+1
4.285621E+1
4.340662E+1
4.395704E+1
4.432399E+1
4.432399E+1
4.432399E+1
4.469093E+1
4.524135E+1
4.560829E+1
4.615871E+1
4.670913E+1
4.725954E+1
4.762649E+1
4.744302E+1
4.762649E+1
4.817691E+1
4.854385E+1
4.872732E+1
4.891079E+1
4.909427E+1
4.927774E+1
4.964468E+1
5.056205E+1
5.129594E+1
5.166288E+1
5.184636E+1
5.221330E+1
5.221330E+1
5.239677E+1
5.258024E+1
5.313066E+1
5.368108E+1
5.386455E+1
5.368108E+1
5.404802E+1
5.459844E+1
5.533233E+1
5.569927E+1
5.569927E+1
5.588275E+1
5.624969E+1
5.698358E+1
5.735052E+1
5.753400E+1
5.771747E+1
5.790094E+1
5.826789E+1
5.863483E+1
5.863483E+1
5.863483E+1
5.881830E+1
5.881830E+1
5.863483E+1
5.863483E+1
5.863483E+1
5.900177E+1
5.955219E+1
6.010261E+1
6.046955E+1
6.065302E+1
6.046955E+1
6.046955E+1
6.065302E+1
6.138692E+1
6.157039E+1
6.157039E+1
6.157039E+1
6.175386E+1
6.175386E+1
6.175386E+1
6.175386E+1
6.193734E+1
6.212081E+1
6.212081E+1
6.193734E+1
6.175386E+1
6.175386E+1
6.193734E+1
6.193734E+1
6.212081E+1
6.212081E+1
6.230428E+1
6.212081E+1
6.212081E+1
6.248775E+1
6.285470E+1
6.285470E+1
6.267122E+1
6.248775E+1
6.230428E+1
6.212081E+1
6.193734E+1
6.230428E+1
6.248775E+1
6.267122E+1
6.267122E+1
6.248775E+1
6.248775E+1
6.248775E+1
6.230428E+1
6.193734E+1
6.157039E+1
6.138692E+1
6.157039E+1
6.175386E+1
6.175386E+1
6.193734E+1
6.175386E+1
6.175386E+1
6.157039E+1
6.157039E+1
6.120345E+1
6.101997E+1
6.065302E+1
6.028608E+1
5.991914E+1
6.010261E+1
6.046955E+1
6.046955E+1
5.991914E+1
5.936872E+1
5.936872E+1
6.010261E+1
6.101997E+1
6.120345E+1
6.028608E+1
5.918525E+1
5.881830E+1
5.900177E+1
5.900177E+1
5.881830E+1
5.826789E+1
5.790094E+1
5.808441E+1
5.863483E+1
5.881830E+1
5.845136E+1
5.808441E+1
5.790094E+1
5.753400E+1
5.735052E+1
5.716705E+1
5.716705E+1
5.735052E+1
5.753400E+1
5.716705E+1
5.698358E+1
5.716705E+1
5.716705E+1
5.680011E+1
5.624969E+1
5.606622E+1
5.643316E+1
5.698358E+1
5.680011E+1
5.588275E+1
5.514886E+1
5.533233E+1
5.606622E+1
5.643316E+1
5.606622E+1
5.514886E+1
5.459844E+1
5.441497E+1
5.478191E+1
5.478191E+1
5.441497E+1
5.441497E+1
5.478191E+1
5.514886E+1
5.478191E+1
5.404802E+1
5.313066E+1
5.258024E+1
5.276372E+1
5.331413E+1
5.386455E+1
5.404802E+1
5.404802E+1
5.368108E+1
5.313066E+1
5.294719E+1
5.276372E+1
5.276372E+1
5.276372E+1
5.313066E+1
5.349761E+1
5.331413E+1
5.331413E+1
5.368108E+1
5.404802E+1
5.441497E+1
5.441497E+1
5.349761E+1
5.221330E+1
5.202983E+1
5.276372E+1
5.313066E+1
5.294719E+1
5.258024E+1
5.258024E+1
5.294719E+1
5.294719E+1
5.276372E+1
5.239677E+1
5.221330E+1
5.221330E+1
5.239677E+1
5.221330E+1
5.202983E+1
5.221330E+1
5.239677E+1
5.202983E+1
5.202983E+1
5.221330E+1
5.258024E+1
5.276372E+1
5.276372E+1
5.221330E+1
5.147941E+1
5.111247E+1
5.147941E+1
5.202983E+1
5.221330E+1
5.184636E+1
5.166288E+1
5.184636E+1
5.239677E+1
5.258024E+1
5.258024E+1
5.202983E+1
5.147941E+1
5.129594E+1
5.184636E+1
5.239677E+1
5.239677E+1
5.202983E+1
5.221330E+1
5.239677E+1
5.239677E+1
5.239677E+1
5.239677E+1
5.239677E+1
5.258024E+1
5.258024E+1
5.239677E+1
5.184636E+1
5.184636E+1
5.221330E+1
5.276372E+1
5.276372E+1
5.239677E+1
5.239677E+1
5.239677E+1
5.258024E+1
5.294719E+1
5.294719E+1
5.294719E+1
5.294719E+1
5.313066E+1
5.368108E+1
5.404802E+1
5.349761E+1
5.276372E+1
5.258024E+1
5.294719E+1
5.331413E+1
5.331413E+1
5.331413E+1
5.349761E+1
5.349761E+1
5.386455E+1
5.423150E+1
5.423150E+1
5.386455E+1
5.368108E+1
5.349761E+1
5.331413E+1
5.349761E+1
5.386455E+1
5.423150E+1
5.459844E+1
5.459844E+1
5.441497E+1
5.423150E+1
5.459844E+1
5.496538E+1
5.514886E+1
5.514886E+1
5.533233E+1
5.533233E+1
5.514886E+1
5.533233E+1
5.588275E+1
5.624969E+1
5.606622E+1
5.569927E+1
5.551580E+1
5.606622E+1
5.661663E+1
5.643316E+1
5.606622E+1
5.569927E+1
5.588275E+1
5.624969E+1
5.661663E+1
5.661663E+1
5.698358E+1
5.753400E+1
5.808441E+1
5.808441E+1
5.753400E+1
5.716705E+1
5.716705E+1
5.716705E+1
5.753400E+1
5.771747E+1
5.790094E+1
5.826789E+1
5.826789E+1
5.826789E+1
5.845136E+1
5.900177E+1
5.936872E+1
5.955219E+1
5.936872E+1
5.918525E+1
5.918525E+1
5.955219E+1
5.991914E+1
6.010261E+1
5.991914E+1
5.936872E+1
5.918525E+1
5.936872E+1
6.010261E+1
6.046955E+1
6.065302E+1
6.083650E+1
6.138692E+1
6.193734E+1
6.230428E+1
6.212081E+1
6.193734E+1
6.193734E+1
6.230428E+1
6.267122E+1
6.267122E+1
6.248775E+1
6.267122E+1
6.285470E+1
6.303817E+1
6.322164E+1
6.322164E+1
6.322164E+1
6.303817E+1
6.322164E+1
6.395553E+1
6.487289E+1
6.505636E+1
6.487289E+1
6.487289E+1
6.487289E+1
6.505636E+1
6.542331E+1
6.579025E+1
6.560678E+1
6.505636E+1
6.505636E+1
6.542331E+1
6.615720E+1
6.689109E+1
6.744151E+1
6.744151E+1
6.707456E+1
6.707456E+1
6.762498E+1
6.780845E+1
6.744151E+1
6.744151E+1
6.780845E+1
6.835887E+1
6.890929E+1
6.945970E+1
6.964318E+1
6.927623E+1
6.890929E+1
6.909276E+1
7.001012E+1
7.074401E+1
7.129443E+1
7.111096E+1
7.111096E+1
7.129443E+1
7.202832E+1
7.239526E+1
7.221179E+1
7.147790E+1
7.147790E+1
7.202832E+1
7.257874E+1
7.257874E+1
7.276221E+1
7.331263E+1
7.386304E+1
7.386304E+1
7.367957E+1
7.367957E+1
7.386304E+1
7.422999E+1
7.441346E+1
7.459693E+1
7.459693E+1
7.478041E+1
7.514735E+1
7.569777E+1
7.588124E+1
7.569777E+1
7.514735E+1
7.496388E+1
7.533082E+1
7.551429E+1
7.588124E+1
7.661513E+1
7.716554E+1
7.734902E+1
7.734902E+1
7.734902E+1
7.753249E+1
7.753249E+1
7.789943E+1
7.844985E+1
7.881679E+1
7.881679E+1
7.863332E+1
7.863332E+1
7.900026E+1
7.936721E+1
7.936721E+1
7.918374E+1
7.900026E+1
7.881679E+1
7.918374E+1
7.955068E+1
8.010110E+1
8.010110E+1
7.955068E+1
7.900026E+1
7.918374E+1
8.010110E+1
8.083499E+1
8.065152E+1
8.010110E+1
8.010110E+1
8.046804E+1
8.046804E+1
8.010110E+1
8.010110E+1
7.991763E+1
8.010110E+1
8.083499E+1
8.120193E+1
8.101846E+1
8.046804E+1
8.028457E+1
8.083499E+1
8.138541E+1
8.175235E+1
8.156888E+1
8.101846E+1
8.083499E+1
8.101846E+1
8.175235E+1
8.193582E+1
8.175235E+1
8.156888E+1
8.156888E+1
8.156888E+1
8.101846E+1
8.028457E+1
8.010110E+1
8.065152E+1
8.138541E+1
8.211930E+1
8.193582E+1
8.101846E+1
8.046804E+1
8.083499E+1
8.138541E+1
8.156888E+1
8.120193E+1
8.083499E+1
8.065152E+1
8.028457E+1
8.010110E+1
8.046804E+1
8.120193E+1
8.156888E+1
8.120193E+1
8.046804E+1
8.010110E+1
8.028457E+1
8.046804E+1
8.028457E+1
7.973415E+1
7.936721E+1
7.936721E+1
7.973415E+1
8.010110E+1
7.991763E+1
7.955068E+1
7.900026E+1
7.881679E+1
7.881679E+1
7.881679E+1
7.863332E+1
7.826638E+1
7.826638E+1
7.844985E+1
7.826638E+1
7.808290E+1
7.808290E+1
7.789943E+1
7.771596E+1
7.771596E+1
7.771596E+1
7.771596E+1
7.716554E+1
7.679860E+1
7.679860E+1
7.716554E+1
7.716554E+1
7.661513E+1
7.624818E+1
7.624818E+1
7.661513E+1
7.716554E+1
7.716554E+1
7.643165E+1
7.551429E+1
7.514735E+1
7.496388E+1
7.496388E+1
7.496388E+1
7.496388E+1
7.478041E+1
7.459693E+1
7.441346E+1
7.422999E+1
7.404652E+1
7.386304E+1
7.386304E+1
7.386304E+1
7.386304E+1
7.386304E+1
7.404652E+1
7.386304E+1
7.331263E+1
7.276221E+1
7.257874E+1
7.276221E+1
7.312915E+1
7.294568E+1
7.257874E+1
7.202832E+1
7.202832E+1
7.202832E+1
7.184485E+1
7.184485E+1
7.166138E+1
7.166138E+1
7.166138E+1
7.166138E+1
7.129443E+1
7.074401E+1
7.056054E+1
7.056054E+1
7.056054E+1
7.074401E+1
7.092749E+1
7.074401E+1
7.056054E+1
7.037706E+1
7.037706E+1
7.001012E+1
6.945970E+1
6.909276E+1
6.945970E+1
7.001012E+1
7.037706E+1
7.019359E+1
6.982665E+1
6.927623E+1
6.909276E+1
6.945970E+1
7.001012E+1
7.019359E+1
6.982665E+1
6.927623E+1
6.890929E+1
6.890929E+1
6.909276E+1
6.927623E+1
6.909276E+1
6.890929E+1
6.890929E+1
6.890929E+1
6.890929E+1
6.890929E+1
6.927623E+1
6.964318E+1
6.927623E+1
6.872581E+1
6.780845E+1
6.707456E+1
6.689109E+1
6.744151E+1
6.854234E+1
6.909276E+1
6.890929E+1
6.817540E+1
6.799193E+1
6.854234E+1
6.872581E+1
6.835887E+1
6.762498E+1
6.744151E+1
6.799193E+1
6.890929E+1
6.872581E+1
6.780845E+1
6.689109E+1
6.670762E+1
6.744151E+1
6.817540E+1
6.799193E+1
6.744151E+1
6.725804E+1
6.780845E+1
6.817540E+1
6.762498E+1
6.780845E+1
6.872581E+1
6.909276E+1
6.780845E+1
6.615720E+1
6.542331E+1
6.579025E+1
6.615720E+1
6.615720E+1
6.615720E+1
6.615720E+1
6.634067E+1
6.652415E+1
6.689109E+1
6.689109E+1
6.670762E+1
6.652415E+1
6.634067E+1
6.634067E+1
6.670762E+1
6.725804E+1
6.707456E+1
6.652415E+1
6.597373E+1
6.615720E+1
6.689109E+1
6.762498E+1
6.780845E+1
6.744151E+1
6.707456E+1
6.707456E+1
6.707456E+1
6.725804E+1
6.744151E+1
6.744151E+1
6.725804E+1
6.707456E+1
6.652415E+1
6.634067E+1
6.652415E+1
6.689109E+1
6.670762E+1
6.597373E+1
6.560678E+1
6.560678E+1
6.579025E+1
6.597373E+1
6.615720E+1
6.597373E+1
6.560678E+1
6.523984E+1
6.505636E+1
6.542331E+1
6.597373E+1
6.634067E+1
6.597373E+1
6.542331E+1
6.505636E+1
6.487289E+1
6.487289E+1
6.487289E+1
6.487289E+1
6.523984E+1
6.579025E+1
6.579025E+1
6.523984E+1
6.468942E+1
6.432247E+1
6.413900E+1
6.432247E+1
6.450595E+1
6.468942E+1
6.505636E+1
6.523984E+1
6.505636E+1
6.468942E+1
6.468942E+1
6.505636E+1
6.505636E+1
6.487289E+1
6.432247E+1
6.377206E+1
6.358859E+1
6.413900E+1
6.505636E+1
6.560678E+1
6.560678E+1
6.542331E+1
6.487289E+1
6.450595E+1
6.450595E+1
6.468942E+1
6.413900E+1
6.358859E+1
6.358859E+1
6.395553E+1
6.432247E+1
6.413900E+1
6.377206E+1
6.358859E+1
6.395553E+1
6.450595E+1
6.450595E+1
6.413900E+1
6.358859E+1
6.340511E+1
6.358859E+1
6.395553E+1
6.395553E+1
6.377206E+1
6.340511E+1
6.322164E+1
6.322164E+1
6.377206E+1
6.395553E+1
6.395553E+1
6.413900E+1
6.450595E+1
6.468942E+1
6.487289E+1
6.542331E+1
6.579025E+1
6.560678E+1
6.579025E+1
6.634067E+1
6.670762E+1
6.634067E+1
6.560678E+1
6.542331E+1
6.597373E+1
6.634067E+1
6.597373E+1
6.505636E+1
6.395553E+1
6.340511E+1
6.340511E+1
6.358859E+1
6.413900E+1
6.432247E+1
6.450595E+1
6.468942E+1
6.487289E+1
6.505636E+1
6.523984E+1
6.542331E+1
6.560678E+1
6.542331E+1
6.542331E+1
6.560678E+1
6.597373E+1
6.634067E+1
6.652415E+1
6.615720E+1
6.615720E+1
6.652415E+1
6.689109E+1
6.670762E+1
6.597373E+1
6.523984E+1
6.542331E+1
6.579025E+1
6.597373E+1
6.579025E+1
6.560678E+1
6.542331E+1
6.542331E+1
6.523984E+1
6.487289E+1
6.468942E+1
6.505636E+1
6.579025E+1
6.634067E+1
6.652415E+1
6.634067E+1
6.579025E+1
6.560678E+1
6.579025E+1
6.615720E+1
6.670762E+1
6.670762E+1
6.634067E+1
6.560678E+1
6.523984E+1
6.523984E+1
6.560678E+1
6.597373E+1
6.597373E+1
6.579025E+1
6.523984E+1
6.487289E+1
6.487289E+1
6.542331E+1
6.615720E+1
6.634067E+1
6.579025E+1
6.523984E+1
6.468942E+1
6.487289E+1
6.542331E+1
6.560678E+1
6.542331E+1
6.523984E+1
6.523984E+1
6.487289E+1
6.432247E+1
6.395553E+1
6.413900E+1
6.468942E+1
6.468942E+1
6.450595E+1
6.413900E+1
6.413900E+1
6.432247E+1
6.468942E+1
6.432247E+1
6.377206E+1
6.322164E+1
6.303817E+1
6.340511E+1
6.395553E+1
6.395553E+1
6.377206E+1
6.340511E+1
6.322164E+1
6.340511E+1
6.358859E+1
6.358859E+1
6.340511E+1
6.322164E+1
6.303817E+1
6.303817E+1
6.303817E+1
6.285470E+1
6.267122E+1
6.248775E+1
6.267122E+1
6.285470E+1
6.322164E+1
6.340511E+1
6.303817E+1
6.248775E+1
6.248775E+1
6.285470E+1
6.303817E+1
6.285470E+1
6.230428E+1
6.212081E+1
6.212081E+1
6.248775E+1
6.303817E+1
6.340511E+1
6.340511E+1
6.322164E+1
6.285470E+1
6.267122E+1
6.248775E+1
6.267122E+1
6.303817E+1
6.358859E+1
6.358859E+1
6.303817E+1
6.212081E+1
6.175386E+1
6.193734E+1
6.212081E+1
6.212081E+1
6.193734E+1
6.175386E+1
6.212081E+1
6.285470E+1
6.340511E+1
6.340511E+1
6.267122E+1
6.175386E+1
6.120345E+1
6.120345E+1
6.157039E+1
6.193734E+1
6.212081E+1
6.193734E+1
6.175386E+1
6.175386E+1
6.212081E+1
6.267122E+1
6.285470E+1
6.248775E+1
6.193734E+1
6.175386E+1
6.193734E+1
6.248775E+1
6.285470E+1
6.267122E+1
6.212081E+1
6.157039E+1
6.157039E+1
6.157039E+1
6.193734E+1
6.193734E+1
6.175386E+1
6.193734E+1
6.212081E+1
6.212081E+1
6.193734E+1
6.212081E+1
6.248775E+1
6.248775E+1
6.212081E+1
6.193734E+1
6.175386E+1
6.193734E+1
6.193734E+1
6.230428E+1
6.248775E+1
6.267122E+1
6.267122E+1
6.248775E+1
6.248775E+1
6.248775E+1
6.230428E+1
6.230428E+1
6.230428E+1
6.230428E+1
6.248775E+1
6.267122E+1
6.285470E+1
6.267122E+1
6.230428E+1
6.193734E+1
6.193734E+1
6.248775E+1
6.340511E+1
6.377206E+1
6.340511E+1
6.267122E+1
6.248775E+1
6.285470E+1
6.322164E+1
6.340511E+1
6.322164E+1
6.285470E+1
6.285470E+1
6.267122E+1
6.303817E+1
6.322164E+1
6.322164E+1
6.340511E+1
6.340511E+1
6.322164E+1
6.322164E+1
6.340511E+1
6.340511E+1
6.358859E+1
6.413900E+1
6.450595E+1
6.432247E+1
6.413900E+1
6.395553E+1
6.413900E+1
6.450595E+1
6.468942E+1
6.487289E+1
6.468942E+1
6.432247E+1
6.432247E+1
6.450595E+1
6.468942E+1
6.468942E+1
6.450595E+1
6.450595E+1
6.450595E+1
6.432247E+1
6.413900E+1
6.432247E+1
6.505636E+1
6.523984E+1
6.468942E+1
6.395553E+1
6.340511E+1
6.340511E+1
6.395553E+1
6.450595E+1
6.468942E+1
6.450595E+1
6.432247E+1
6.432247E+1
6.432247E+1
6.432247E+1
6.395553E+1
6.395553E+1
6.413900E+1
6.413900E+1
6.413900E+1
6.413900E+1
6.450595E+1
6.468942E+1
6.468942E+1
6.432247E+1
6.413900E+1
6.395553E+1
6.395553E+1
6.413900E+1
6.432247E+1
6.432247E+1
6.432247E+1
6.432247E+1
6.450595E+1
6.450595E+1
6.432247E+1
6.395553E+1
6.358859E+1
6.340511E+1
6.358859E+1
6.413900E+1
6.450595E+1
6.413900E+1
6.322164E+1
6.285470E+1
6.322164E+1
6.358859E+1
6.432247E+1
6.505636E+1
6.505636E+1
6.432247E+1
6.395553E+1
6.395553E+1
6.432247E+1
6.487289E+1
6.487289E+1
6.487289E+1
6.487289E+1
6.468942E+1
6.450595E+1
6.432247E+1
6.432247E+1
6.432247E+1
6.432247E+1
6.432247E+1
6.450595E+1
6.432247E+1
6.395553E+1
6.395553E+1
6.377206E+1
6.340511E+1
6.303817E+1
6.285470E+1
6.285470E+1
6.267122E+1
6.248775E+1
6.248775E+1
6.285470E+1
6.303817E+1
6.285470E+1
6.267122E+1
6.248775E+1
6.230428E+1
6.212081E+1
6.212081E+1
6.230428E+1
6.267122E+1
6.303817E+1
6.285470E+1
6.267122E+1
6.248775E+1
6.248775E+1
6.230428E+1
6.193734E+1
6.175386E+1
6.193734E+1
6.248775E+1
6.267122E+1
6.248775E+1
6.230428E+1
6.212081E+1
6.212081E+1
6.212081E+1
6.175386E+1
6.138692E+1
6.175386E+1
6.230428E+1
6.230428E+1
6.175386E+1
6.157039E+1
6.138692E+1
6.138692E+1
6.138692E+1
6.138692E+1
6.157039E+1
6.193734E+1
6.193734E+1
6.157039E+1
6.138692E+1
6.120345E+1
6.083650E+1
6.010261E+1
5.900177E+1
5.790094E+1
5.716705E+1
5.698358E+1
5.716705E+1
5.735052E+1
5.753400E+1
5.716705E+1
5.588275E+1
5.423150E+1
5.239677E+1
5.056205E+1
4.909427E+1
4.817691E+1
4.725954E+1
4.670913E+1
4.689260E+1
4.817691E+1
4.982816E+1
5.129594E+1
5.276372E+1
5.368108E+1
5.368108E+1
5.258024E+1
5.111247E+1
4.964468E+1
4.891079E+1
4.854385E+1
4.762649E+1
4.670913E+1
4.579177E+1
4.432399E+1
4.230579E+1
3.992065E+1
3.790245E+1
3.698509E+1
3.771898E+1
3.955371E+1
4.065454E+1
4.065454E+1
3.992065E+1
3.881982E+1
3.735204E+1
3.496690E+1
3.221481E+1
2.946273E+1
2.707759E+1
2.487592E+1
2.267425E+1
2.083952E+1
1.918827E+1
1.772049E+1
1.680313E+1
1.717008E+1
1.808744E+1
1.918827E+1
2.010564E+1
2.102300E+1
2.212383E+1
2.267425E+1
2.267425E+1
2.249078E+1
2.175689E+1
2.010564E+1
1.827091E+1
1.661966E+1
1.551883E+1
1.460147E+1
1.386758E+1
1.313369E+1
1.239980E+1
1.184938E+1
1.203285E+1
1.184938E+1
1.093202E+1
9.280766E+0
7.996460E+0
7.262570E+0
6.712153E+0
6.528681E+0
7.079098E+0
7.812987E+0
8.363404E+0
8.363404E+0
8.363404E+0
8.363404E+0
8.546877E+0
8.546877E+0
8.546877E+0
8.546877E+0
8.730349E+0
8.179932E+0
7.629515E+0
7.446042E+0
7.996460E+0
8.363404E+0
8.363404E+0
8.179932E+0
7.996460E+0
8.546877E+0
9.647710E+0
1.038160E+1
1.019813E+1
1.019813E+1
1.074855E+1
1.203285E+1
1.276674E+1
1.313369E+1
1.368410E+1
1.478494E+1
1.570230E+1
1.606924E+1
1.588577E+1
1.551883E+1
1.515188E+1
1.496841E+1
1.533535E+1
1.588577E+1
1.661966E+1
1.698661E+1
1.735355E+1
1.772049E+1
1.845438E+1
1.955522E+1
2.028911E+1
2.065605E+1
2.120647E+1
2.175689E+1
2.249078E+1
2.285772E+1
2.322467E+1
2.377508E+1
2.450897E+1
2.542634E+1
2.652717E+1
2.762801E+1
2.891231E+1
3.019662E+1
3.129745E+1
3.221481E+1
3.294870E+1
3.349912E+1
3.404953E+1
3.459995E+1
3.551732E+1
3.625120E+1
3.661815E+1
3.680162E+1
3.698509E+1
3.753551E+1
3.826940E+1
3.900329E+1
3.918676E+1
3.955371E+1
4.028760E+1
4.138843E+1
4.193885E+1
4.175538E+1
4.138843E+1
4.138843E+1
4.193885E+1
4.340662E+1
4.450746E+1
4.524135E+1
4.560829E+1
4.579177E+1
4.615871E+1
4.707607E+1
4.799343E+1
4.854385E+1
4.891079E+1
4.927774E+1
4.982816E+1
5.037858E+1
5.092899E+1
5.129594E+1
5.129594E+1
5.129594E+1
5.166288E+1
5.221330E+1
5.239677E+1
5.276372E+1
5.331413E+1
5.368108E+1
5.349761E+1
5.368108E+1
5.459844E+1
5.533233E+1
5.514886E+1
5.441497E+1
5.404802E+1
5.459844E+1
5.551580E+1
5.606622E+1
5.606622E+1
5.588275E+1
5.533233E+1
5.496538E+1
5.551580E+1
5.588275E+1
5.588275E+1
5.551580E+1
5.533233E+1
5.533233E+1
5.551580E+1
5.569927E+1
5.588275E+1
5.606622E+1
5.588275E+1
5.569927E+1
5.551580E+1
5.514886E+1
5.533233E+1
5.569927E+1
5.569927E+1
5.514886E+1
5.478191E+1
5.478191E+1
5.533233E+1
5.588275E+1
5.588275E+1
5.533233E+1
5.478191E+1
5.441497E+1
5.441497E+1
5.423150E+1
5.441497E+1
5.459844E+1
5.441497E+1
5.368108E+1
5.294719E+1
5.258024E+1
5.239677E+1
5.184636E+1
5.111247E+1
5.056205E+1
5.056205E+1
5.092899E+1
5.129594E+1
5.147941E+1
5.147941E+1
5.166288E+1
5.129594E+1
5.056205E+1
4.982816E+1
4.964468E+1
5.001163E+1
5.019510E+1
4.964468E+1
4.854385E+1
4.762649E+1
4.725954E+1
4.725954E+1
4.707607E+1
4.652566E+1
4.634218E+1
4.615871E+1
4.597524E+1
4.560829E+1
4.542482E+1
4.579177E+1
4.615871E+1
4.615871E+1
4.542482E+1
4.450746E+1
4.414051E+1
4.414051E+1
4.414051E+1
4.395704E+1
4.395704E+1
4.395704E+1
4.395704E+1
4.340662E+1
4.248926E+1
4.157190E+1
4.120496E+1
4.138843E+1
4.175538E+1
4.175538E+1
4.138843E+1
4.083801E+1
4.065454E+1
4.065454E+1
4.083801E+1
4.047107E+1
3.992065E+1
3.973718E+1
4.010412E+1
4.047107E+1
4.028760E+1
3.955371E+1
3.918676E+1
3.955371E+1
3.955371E+1
3.918676E+1
3.881982E+1
3.863635E+1
3.881982E+1
3.900329E+1
3.900329E+1
3.881982E+1
3.826940E+1
3.808593E+1
3.845287E+1
3.863635E+1
3.863635E+1
3.863635E+1
3.845287E+1
3.790245E+1
3.771898E+1
3.771898E+1
3.716857E+1
3.680162E+1
3.680162E+1
3.698509E+1
3.716857E+1
3.716857E+1
3.735204E+1
3.753551E+1
3.735204E+1
3.735204E+1
3.716857E+1
3.698509E+1
3.661815E+1
3.680162E+1
3.716857E+1
3.735204E+1
3.716857E+1
3.680162E+1
3.680162E+1
3.716857E+1
3.771898E+1
3.753551E+1
3.661815E+1
3.588426E+1
3.588426E+1
3.625120E+1
3.643468E+1
3.680162E+1
3.680162E+1
3.661815E+1
3.661815E+1
3.661815E+1
3.698509E+1
3.753551E+1
3.771898E+1
3.771898E+1
3.771898E+1
3.771898E+1
3.753551E+1
3.698509E+1
3.661815E+1
3.680162E+1
3.680162E+1
3.680162E+1
3.680162E+1
3.735204E+1
3.808593E+1
3.863635E+1
3.845287E+1
3.790245E+1
3.771898E+1
3.790245E+1
3.790245E+1
3.790245E+1
3.790245E+1
3.753551E+1
3.716857E+1
3.753551E+1
3.845287E+1
3.881982E+1
3.826940E+1
3.808593E+1
3.808593E+1
3.790245E+1
3.771898E+1
3.771898E+1
3.808593E+1
3.863635E+1
3.900329E+1
3.881982E+1
3.845287E+1
3.826940E+1
3.845287E+1
3.845287E+1
3.826940E+1
3.845287E+1
3.863635E+1
3.863635E+1
3.845287E+1
3.845287E+1
3.845287E+1
3.808593E+1
3.790245E+1
3.771898E+1
3.771898E+1
3.735204E+1
3.716857E+1
3.735204E+1
3.735204E+1
3.735204E+1
3.716857E+1
3.716857E+1
3.735204E+1
3.753551E+1
3.735204E+1
3.698509E+1
3.698509E+1
3.753551E+1
3.808593E+1
3.790245E+1
3.753551E+1
3.753551E+1
3.771898E+1
3.753551E+1
3.735204E+1
3.753551E+1
3.753551E+1
3.735204E+1
3.735204E+1
3.698509E+1
3.643468E+1
3.606773E+1
3.625120E+1
3.680162E+1
3.698509E+1
3.680162E+1
3.643468E+1
3.625120E+1
3.643468E+1
3.661815E+1
3.661815E+1
3.643468E+1
3.643468E+1
3.643468E+1
3.606773E+1
3.533384E+1
3.478342E+1
3.478342E+1
3.551732E+1
3.588426E+1
3.570079E+1
3.551732E+1
3.551732E+1
3.515037E+1
3.459995E+1
3.441648E+1
3.459995E+1
3.459995E+1
3.423301E+1
3.404953E+1
3.404953E+1
3.423301E+1
3.441648E+1
3.459995E+1
3.459995E+1
3.441648E+1
3.404953E+1
3.423301E+1
3.441648E+1
3.441648E+1
3.423301E+1
3.386606E+1
3.386606E+1
3.368259E+1
3.386606E+1
3.404953E+1
3.386606E+1
3.368259E+1
3.368259E+1
3.404953E+1
3.404953E+1
3.368259E+1
3.331565E+1
3.368259E+1
3.441648E+1
3.441648E+1
3.423301E+1
3.386606E+1
3.349912E+1
3.294870E+1
3.258175E+1
3.258175E+1
3.258175E+1
3.239828E+1
3.239828E+1
3.276523E+1
3.276523E+1
3.258175E+1
3.203134E+1
3.184787E+1
3.166439E+1
3.093050E+1
3.001314E+1
2.964620E+1
3.019662E+1
3.129745E+1
3.294870E+1
3.478342E+1
3.643468E+1
3.753551E+1
3.808593E+1
3.808593E+1
3.753551E+1
3.643468E+1
3.496690E+1
3.423301E+1
3.404953E+1
3.368259E+1
3.331565E+1
3.294870E+1
3.276523E+1
3.239828E+1
3.239828E+1
3.276523E+1
3.294870E+1
3.239828E+1
3.203134E+1
3.258175E+1
3.331565E+1
3.386606E+1
3.404953E+1
3.423301E+1
3.441648E+1
3.459995E+1
3.515037E+1
3.551732E+1
3.570079E+1
3.588426E+1
3.606773E+1
3.570079E+1
3.533384E+1
3.515037E+1
3.533384E+1
3.551732E+1
3.533384E+1
3.496690E+1
3.441648E+1
3.441648E+1
3.515037E+1
3.588426E+1
3.625120E+1
3.588426E+1
3.533384E+1
3.515037E+1
3.551732E+1
3.625120E+1
3.661815E+1
3.661815E+1
3.661815E+1
3.680162E+1
3.716857E+1
3.735204E+1
3.716857E+1
3.716857E+1
3.753551E+1
3.753551E+1
3.716857E+1
3.661815E+1
3.661815E+1
3.680162E+1
3.716857E+1
3.735204E+1
3.735204E+1
3.716857E+1
3.716857E+1
3.753551E+1
3.790245E+1
3.808593E+1
3.790245E+1
3.808593E+1
3.826940E+1
3.826940E+1
3.808593E+1
3.790245E+1
3.771898E+1
3.771898E+1
3.808593E+1
3.845287E+1
3.881982E+1
3.881982E+1
3.845287E+1
3.808593E+1
3.771898E+1
3.753551E+1
3.753551E+1
3.753551E+1
3.753551E+1
3.771898E+1
3.826940E+1
3.863635E+1
3.900329E+1
3.918676E+1
3.900329E+1
3.863635E+1
3.790245E+1
3.735204E+1
3.735204E+1
3.771898E+1
3.771898E+1
3.808593E+1
3.863635E+1
3.900329E+1
3.881982E+1
3.826940E+1
3.808593E+1
3.845287E+1
3.863635E+1
3.863635E+1
3.845287E+1
3.863635E+1
3.863635E+1
3.863635E+1
3.845287E+1
3.845287E+1
3.826940E+1
3.845287E+1
3.881982E+1
3.881982E+1
3.863635E+1
3.845287E+1
3.826940E+1
3.845287E+1
3.845287E+1
3.845287E+1
3.826940E+1
3.826940E+1
3.845287E+1
3.863635E+1
3.826940E+1
3.790245E+1
3.771898E+1
3.753551E+1
3.735204E+1
3.735204E+1
3.753551E+1
3.790245E+1
3.790245E+1
3.771898E+1
3.790245E+1
3.826940E+1
3.826940E+1
3.771898E+1
3.698509E+1
3.680162E+1
3.680162E+1
3.716857E+1
3.716857E+1
3.735204E+1
3.753551E+1
3.808593E+1
3.808593E+1
3.771898E+1
3.735204E+1
3.716857E+1
3.735204E+1
3.735204E+1
3.698509E+1
3.698509E+1
3.753551E+1
3.808593E+1
3.808593E+1
3.790245E+1
3.753551E+1
3.716857E+1
3.716857E+1
3.735204E+1
3.735204E+1
3.680162E+1
3.625120E+1
3.625120E+1
3.680162E+1
3.698509E+1
3.661815E+1
3.625120E+1
3.625120E+1
3.661815E+1
3.661815E+1
3.625120E+1
3.588426E+1
3.606773E+1
3.643468E+1
3.643468E+1
3.643468E+1
3.680162E+1
3.735204E+1
3.735204E+1
3.698509E+1
3.643468E+1
3.606773E+1
3.625120E+1
3.661815E+1
3.698509E+1
3.680162E+1
3.698509E+1
3.735204E+1
3.716857E+1
3.661815E+1
3.625120E+1
3.661815E+1
3.735204E+1
3.771898E+1
3.753551E+1
3.716857E+1
3.698509E+1
3.698509E+1
3.716857E+1
3.716857E+1
3.698509E+1
3.680162E+1
3.661815E+1
3.680162E+1
3.716857E+1
3.716857E+1
3.716857E+1
3.680162E+1
3.661815E+1
3.698509E+1
3.771898E+1
3.826940E+1
3.863635E+1
3.826940E+1
3.790245E+1
3.771898E+1
3.808593E+1
3.845287E+1
3.863635E+1
3.826940E+1
3.808593E+1
3.808593E+1
3.845287E+1
3.845287E+1
3.826940E+1
3.826940E+1
3.863635E+1
3.918676E+1
3.937024E+1
3.900329E+1
3.845287E+1
3.863635E+1
3.918676E+1
4.010412E+1
4.028760E+1
4.010412E+1
3.955371E+1
3.918676E+1
3.918676E+1
3.973718E+1
4.010412E+1
4.028760E+1
3.992065E+1
3.918676E+1
3.863635E+1
3.900329E+1
4.010412E+1
4.065454E+1
4.065454E+1
4.047107E+1
4.010412E+1
3.992065E+1
3.992065E+1
4.010412E+1
4.010412E+1
4.010412E+1
4.047107E+1
4.065454E+1
4.065454E+1
4.028760E+1
4.028760E+1
4.083801E+1
4.102149E+1
4.083801E+1
4.065454E+1
4.065454E+1
4.102149E+1
4.138843E+1
4.138843E+1
4.157190E+1
4.193885E+1
4.248926E+1
4.267274E+1
4.248926E+1
4.230579E+1
4.212232E+1
4.230579E+1
4.285621E+1
4.303968E+1
4.248926E+1
4.193885E+1
4.193885E+1
4.230579E+1
4.230579E+1
4.248926E+1
4.285621E+1
4.303968E+1
4.303968E+1
4.322315E+1
4.322315E+1
4.322315E+1
4.340662E+1
4.359010E+1
4.395704E+1
4.450746E+1
4.487440E+1
4.450746E+1
4.395704E+1
4.359010E+1
4.377357E+1
4.432399E+1
4.469093E+1
4.450746E+1
4.414051E+1
4.377357E+1
4.377357E+1
4.395704E+1
4.432399E+1
4.469093E+1
4.450746E+1
4.414051E+1
4.377357E+1
4.395704E+1
4.469093E+1
4.542482E+1
4.542482E+1
4.469093E+1
4.450746E+1
4.487440E+1
4.524135E+1
4.505788E+1
4.487440E+1
4.487440E+1
4.505788E+1
4.560829E+1
4.560829E+1
4.505788E+1
4.395704E+1
4.359010E+1
4.432399E+1
4.505788E+1
4.505788E+1
4.487440E+1
4.487440E+1
4.487440E+1
4.450746E+1
4.395704E+1
4.359010E+1
4.377357E+1
4.395704E+1
4.414051E+1
4.414051E+1
4.432399E+1
4.450746E+1
4.450746E+1
4.414051E+1
4.414051E+1
4.414051E+1
4.395704E+1
4.395704E+1
4.414051E+1
4.469093E+1
4.469093E+1
4.450746E+1
4.432399E+1
4.450746E+1
4.450746E+1
4.469093E+1
4.469093E+1
4.450746E+1
4.395704E+1
4.359010E+1
4.377357E+1
4.395704E+1
4.395704E+1
4.359010E+1
4.340662E+1
4.340662E+1
4.377357E+1
4.432399E+1
4.450746E+1
4.432399E+1
4.377357E+1
4.340662E+1
4.340662E+1
4.395704E+1
4.450746E+1
4.450746E+1
4.450746E+1
4.450746E+1
4.450746E+1
4.395704E+1
4.359010E+1
4.377357E+1
4.432399E+1
4.469093E+1
4.432399E+1
4.377357E+1
4.377357E+1
4.432399E+1
4.469093E+1
4.450746E+1
4.414051E+1
4.377357E+1
4.359010E+1
4.340662E+1
4.322315E+1
4.359010E+1
4.395704E+1
4.414051E+1
4.395704E+1
4.377357E+1
4.395704E+1
4.432399E+1
4.432399E+1
4.359010E+1
4.285621E+1
4.303968E+1
4.359010E+1
4.395704E+1
4.395704E+1
4.359010E+1
4.340662E+1
4.377357E+1
4.432399E+1
4.450746E+1
4.395704E+1
4.285621E+1
4.230579E+1
4.248926E+1
4.322315E+1
4.340662E+1
4.285621E+1
4.212232E+1
4.193885E+1
4.212232E+1
4.267274E+1
4.285621E+1
4.303968E+1
4.322315E+1
4.340662E+1
4.322315E+1
4.303968E+1
4.303968E+1
4.340662E+1
4.359010E+1
4.303968E+1
4.248926E+1
4.267274E+1
4.285621E+1
4.285621E+1
4.248926E+1
4.212232E+1
4.193885E+1
4.175538E+1
4.138843E+1
4.138843E+1
4.138843E+1
4.175538E+1
4.175538E+1
4.175538E+1
4.175538E+1
4.138843E+1
4.102149E+1
4.065454E+1
4.065454E+1
4.083801E+1
4.102149E+1
4.102149E+1
4.102149E+1
4.120496E+1
4.138843E+1
4.120496E+1
4.047107E+1
3.973718E+1
3.992065E+1
4.047107E+1
4.065454E+1
3.992065E+1
3.937024E+1
3.937024E+1
3.973718E+1
4.010412E+1
4.010412E+1
4.010412E+1
3.992065E+1
3.973718E+1
3.973718E+1
3.992065E+1
3.992065E+1
3.973718E+1
3.955371E+1
3.918676E+1
3.900329E+1
3.918676E+1
3.955371E+1
3.973718E+1
3.955371E+1
3.918676E+1
3.900329E+1
3.918676E+1
3.937024E+1
3.937024E+1
3.918676E+1
3.900329E+1
3.918676E+1
3.937024E+1
3.900329E+1
3.863635E+1
3.790245E+1
3.735204E+1
3.680162E+1
3.606773E+1
3.551732E+1
3.588426E+1
3.680162E+1
3.790245E+1
3.881982E+1
3.937024E+1
3.955371E+1
3.937024E+1
3.881982E+1
3.845287E+1
3.845287E+1
3.900329E+1
3.918676E+1
3.881982E+1
3.845287E+1
3.790245E+1
3.771898E+1
3.771898E+1
3.790245E+1
3.808593E+1
3.808593E+1
3.790245E+1
3.771898E+1
3.753551E+1
3.771898E+1
3.790245E+1
3.808593E+1
3.826940E+1
3.790245E+1
3.716857E+1
3.680162E+1
3.716857E+1
3.753551E+1
3.790245E+1
3.753551E+1
3.716857E+1
3.716857E+1
3.753551E+1
3.771898E+1
3.790245E+1
3.790245E+1
3.753551E+1
3.698509E+1
3.680162E+1
3.698509E+1
3.753551E+1
3.808593E+1
3.808593E+1
3.753551E+1
3.735204E+1
3.735204E+1
3.735204E+1
3.735204E+1
3.735204E+1
3.790245E+1
3.845287E+1
3.808593E+1
3.753551E+1
3.716857E+1
3.716857E+1
3.753551E+1
3.790245E+1
3.808593E+1
3.771898E+1
3.716857E+1
3.680162E+1
3.698509E+1
3.771898E+1
3.826940E+1
3.808593E+1
3.716857E+1
3.661815E+1
3.680162E+1
3.735204E+1
3.771898E+1
3.771898E+1
3.790245E+1
3.790245E+1
3.790245E+1
3.771898E+1
3.753551E+1
3.753551E+1
3.771898E+1
3.771898E+1
3.771898E+1
3.790245E+1
3.845287E+1
3.900329E+1
3.918676E+1
3.863635E+1
3.771898E+1
3.735204E+1
3.771898E+1
3.826940E+1
3.845287E+1
3.808593E+1
3.808593E+1
3.845287E+1
3.918676E+1
3.937024E+1
3.900329E+1
3.881982E+1
3.918676E+1
3.973718E+1
3.992065E+1
3.973718E+1
3.973718E+1
4.010412E+1
4.065454E+1
4.102149E+1
4.083801E+1
4.047107E+1
4.028760E+1
4.047107E+1
4.065454E+1
4.083801E+1
4.102149E+1
4.083801E+1
4.083801E+1
4.102149E+1
4.138843E+1
4.175538E+1
4.175538E+1
4.157190E+1
4.175538E+1
4.212232E+1
4.248926E+1
4.267274E+1
4.285621E+1
4.303968E+1
4.303968E+1
4.303968E+1
4.303968E+1
4.285621E+1
4.267274E+1
4.285621E+1
4.322315E+1
4.359010E+1
4.377357E+1
4.359010E+1
4.359010E+1
4.395704E+1
4.414051E+1
4.414051E+1
4.395704E+1
4.414051E+1
4.432399E+1
4.414051E+1
4.414051E+1
4.432399E+1
4.469093E+1
4.469093E+1
4.432399E+1
4.414051E+1
4.450746E+1
4.469093E+1
4.505788E+1
4.560829E+1
4.597524E+1
4.579177E+1
4.505788E+1
4.469093E+1
4.487440E+1
4.542482E+1
4.579177E+1
4.597524E+1
4.560829E+1
4.524135E+1
4.469093E+1
4.450746E+1
4.432399E+1
4.432399E+1
4.450746E+1
4.487440E+1
4.505788E+1
4.469093E+1
4.432399E+1
4.432399E+1
4.487440E+1
4.524135E+1
4.505788E+1
4.469093E+1
4.487440E+1
4.505788E+1
4.505788E+1
4.524135E+1
4.505788E+1
4.469093E+1
4.414051E+1
4.377357E+1
4.414051E+1
4.469093E+1
4.505788E+1
4.505788E+1
4.469093E+1
4.432399E+1
4.377357E+1
4.340662E+1
4.377357E+1
4.450746E+1
4.469093E+1
4.450746E+1
4.395704E+1
4.377357E+1
4.395704E+1
4.377357E+1
4.359010E+1
4.303968E+1
4.285621E+1
4.322315E+1
4.359010E+1
4.395704E+1
4.377357E+1
4.359010E+1
4.359010E+1
4.359010E+1
4.322315E+1
4.285621E+1
4.267274E+1
4.248926E+1
4.212232E+1
4.193885E+1
4.212232E+1
4.248926E+1
4.230579E+1
4.175538E+1
4.120496E+1
4.083801E+1
4.047107E+1
4.028760E+1
4.028760E+1
4.028760E+1
4.028760E+1
4.047107E+1
4.047107E+1
4.047107E+1
4.028760E+1
3.992065E+1
3.955371E+1
3.918676E+1
3.937024E+1
3.918676E+1
3.881982E+1
3.845287E+1
3.845287E+1
3.863635E+1
3.881982E+1
3.918676E+1
3.973718E+1
3.955371E+1
3.881982E+1
3.826940E+1
3.790245E+1
3.790245E+1
3.790245E+1
3.790245E+1
3.790245E+1
3.790245E+1
3.790245E+1
3.771898E+1
3.735204E+1
3.680162E+1
3.643468E+1
3.625120E+1
3.643468E+1
3.643468E+1
3.625120E+1
3.606773E+1
3.625120E+1
3.625120E+1
3.625120E+1
3.606773E+1
3.625120E+1
3.661815E+1
3.643468E+1
3.588426E+1
3.515037E+1
3.496690E+1
3.551732E+1
3.570079E+1
3.551732E+1
3.496690E+1
3.478342E+1
3.496690E+1
3.533384E+1
3.515037E+1
3.478342E+1
3.459995E+1
3.441648E+1
3.404953E+1
3.386606E+1
3.386606E+1
3.441648E+1
3.478342E+1
3.478342E+1
3.423301E+1
3.404953E+1
3.368259E+1
3.331565E+1
3.294870E+1
3.294870E+1
3.331565E+1
3.386606E+1
3.404953E+1
3.368259E+1
3.349912E+1
3.313217E+1
3.294870E+1
3.276523E+1
3.276523E+1
3.313217E+1
3.313217E+1
3.331565E+1
3.331565E+1
3.349912E+1
3.349912E+1
3.368259E+1
3.386606E+1
3.368259E+1
3.331565E+1
3.294870E+1
3.294870E+1
3.313217E+1
3.331565E+1
3.313217E+1
3.294870E+1
3.276523E+1
3.239828E+1
3.221481E+1
3.221481E+1
3.239828E+1
3.221481E+1
3.203134E+1
3.239828E+1
3.276523E+1
3.276523E+1
3.239828E+1
3.221481E+1
3.203134E+1
3.203134E+1
3.221481E+1
3.239828E+1
3.258175E+1
3.276523E+1
3.258175E+1
3.258175E+1
3.239828E+1
3.239828E+1
3.221481E+1
3.203134E+1
3.166439E+1
3.129745E+1
3.129745E+1
3.166439E+1
3.203134E+1
3.239828E+1
3.239828E+1
3.203134E+1
3.166439E+1
3.166439E+1
3.221481E+1
3.258175E+1
3.239828E+1
3.166439E+1
3.111398E+1
3.111398E+1
3.166439E+1
3.184787E+1
3.184787E+1
3.203134E+1
3.276523E+1
3.276523E+1
3.203134E+1
3.129745E+1
3.184787E+1
3.258175E+1
3.276523E+1
3.221481E+1
3.166439E+1
3.166439E+1
3.148092E+1
3.148092E+1
3.184787E+1
3.239828E+1
3.258175E+1
3.239828E+1
3.239828E+1
3.258175E+1
3.258175E+1
3.221481E+1
3.148092E+1
3.111398E+1
3.129745E+1
3.166439E+1
3.203134E+1
3.221481E+1
3.221481E+1
3.203134E+1
3.184787E+1
3.166439E+1
3.166439E+1
3.203134E+1
3.239828E+1
3.258175E+1
3.239828E+1
3.184787E+1
3.203134E+1
3.276523E+1
3.313217E+1
3.294870E+1
3.294870E+1
3.294870E+1
3.276523E+1
3.258175E+1
3.239828E+1
3.276523E+1
3.331565E+1
3.349912E+1
3.294870E+1
3.239828E+1
3.258175E+1
3.294870E+1
3.294870E+1
3.258175E+1
3.258175E+1
3.294870E+1
3.313217E+1
3.331565E+1
3.349912E+1
3.349912E+1
3.368259E+1
3.386606E+1
3.404953E+1
3.386606E+1
3.331565E+1
3.294870E+1
3.294870E+1
3.331565E+1
3.386606E+1
3.423301E+1
3.386606E+1
3.313217E+1
3.276523E+1
3.276523E+1
3.294870E+1
3.294870E+1
3.313217E+1
3.386606E+1
3.423301E+1
3.459995E+1
3.459995E+1
3.459995E+1
3.441648E+1
3.404953E+1
3.386606E+1
3.386606E+1
3.423301E+1
3.459995E+1
3.478342E+1
3.459995E+1
3.441648E+1
3.441648E+1
3.515037E+1
3.570079E+1
3.551732E+1
3.496690E+1
3.441648E+1
3.404953E+1
3.404953E+1
3.441648E+1
3.478342E+1
3.478342E+1
3.441648E+1
3.404953E+1
3.423301E+1
3.459995E+1
3.496690E+1
3.478342E+1
3.441648E+1
3.459995E+1
3.478342E+1
3.496690E+1
3.478342E+1
3.478342E+1
3.496690E+1
3.496690E+1
3.459995E+1
3.404953E+1
3.404953E+1
3.423301E+1
3.386606E+1
3.258175E+1
3.074703E+1
2.909578E+1
2.817842E+1
2.836189E+1
2.872884E+1
2.909578E+1
2.891231E+1
2.891231E+1
2.946273E+1
3.056356E+1
3.184787E+1
3.294870E+1
3.313217E+1
3.294870E+1
3.276523E+1
3.276523E+1
3.294870E+1
3.276523E+1
3.184787E+1
3.093050E+1
3.038009E+1
3.019662E+1
3.019662E+1
3.019662E+1
3.019662E+1
3.001314E+1
2.964620E+1
2.909578E+1
2.909578E+1
2.927925E+1
2.946273E+1
2.964620E+1
2.946273E+1
2.964620E+1
3.001314E+1
3.038009E+1
3.019662E+1
3.001314E+1
2.982967E+1
2.946273E+1
2.909578E+1
2.872884E+1
2.854537E+1
2.909578E+1
3.001314E+1
3.019662E+1
2.946273E+1
2.891231E+1
2.872884E+1
2.891231E+1
2.909578E+1
2.927925E+1
2.946273E+1
2.946273E+1
2.909578E+1
2.872884E+1
2.891231E+1
2.946273E+1
2.982967E+1
3.019662E+1
3.019662E+1
3.001314E+1
2.982967E+1
2.946273E+1
2.946273E+1
2.964620E+1
2.982967E+1
2.982967E+1
2.964620E+1
2.946273E+1
2.927925E+1
2.964620E+1
3.056356E+1
3.129745E+1
3.129745E+1
3.074703E+1
3.001314E+1
2.982967E+1
3.001314E+1
3.056356E+1
3.056356E+1
3.038009E+1
3.019662E+1
3.056356E+1
3.129745E+1
3.148092E+1
3.111398E+1
3.093050E+1
3.148092E+1
3.184787E+1
3.148092E+1
3.093050E+1
3.074703E+1
3.093050E+1
3.129745E+1
3.166439E+1
3.203134E+1
3.203134E+1
3.184787E+1
3.203134E+1
3.221481E+1
3.221481E+1
3.203134E+1
3.184787E+1
3.184787E+1
3.203134E+1
3.239828E+1
3.276523E+1
3.294870E+1
3.294870E+1
3.294870E+1
3.276523E+1
3.239828E+1
3.203134E+1
3.221481E+1
3.276523E+1
3.331565E+1
3.349912E+1
3.294870E+1
3.239828E+1
3.239828E+1
3.276523E+1
3.313217E+1
3.294870E+1
3.221481E+1
3.221481E+1
3.313217E+1
3.404953E+1
3.404953E+1
3.331565E+1
3.294870E+1
3.313217E+1
3.349912E+1
3.386606E+1
3.404953E+1
3.441648E+1
3.441648E+1
3.441648E+1
3.459995E+1
3.459995E+1
3.441648E+1
3.404953E+1
3.368259E+1
3.331565E+1
3.331565E+1
3.349912E+1
3.386606E+1
3.459995E+1
3.533384E+1
3.570079E+1
3.606773E+1
3.625120E+1
3.588426E+1
3.533384E+1
3.496690E+1
3.551732E+1
3.643468E+1
3.716857E+1
3.716857E+1
3.680162E+1
3.625120E+1
3.625120E+1
3.643468E+1
3.680162E+1
3.680162E+1
3.661815E+1
3.661815E+1
3.625120E+1
3.551732E+1
3.478342E+1
3.441648E+1
3.478342E+1
3.515037E+1
3.533384E+1
3.533384E+1
3.533384E+1
3.515037E+1
3.533384E+1
3.551732E+1
3.588426E+1
3.606773E+1
3.588426E+1
3.570079E+1
3.570079E+1
3.551732E+1
3.515037E+1
3.515037E+1
3.588426E+1
3.680162E+1
3.680162E+1
3.570079E+1
3.478342E+1
3.459995E+1
3.478342E+1
3.515037E+1
3.533384E+1
3.515037E+1
3.496690E+1
3.496690E+1
3.551732E+1
3.551732E+1
3.515037E+1
3.459995E+1
3.441648E+1
3.459995E+1
3.478342E+1
3.459995E+1
3.441648E+1
3.386606E+1
3.331565E+1
3.294870E+1
3.276523E+1
3.294870E+1
3.349912E+1
3.368259E+1
3.331565E+1
3.313217E+1
3.313217E+1
3.349912E+1
3.331565E+1
3.331565E+1
3.331565E+1
3.349912E+1
3.331565E+1
3.313217E+1
3.294870E+1
3.294870E+1
3.258175E+1
3.239828E+1
3.239828E+1
3.239828E+1
3.239828E+1
3.184787E+1
3.129745E+1
3.111398E+1
3.129745E+1
3.166439E+1
3.166439E+1
3.111398E+1
3.093050E+1
3.111398E+1
3.111398E+1
3.074703E+1
3.019662E+1
2.982967E+1
2.982967E+1
3.001314E+1
3.038009E+1
3.056356E+1
3.019662E+1
2.946273E+1
2.909578E+1
2.964620E+1
3.019662E+1
3.038009E+1
2.982967E+1
2.909578E+1
2.854537E+1
2.817842E+1
2.836189E+1
2.854537E+1
2.854537E+1
2.836189E+1
2.836189E+1
2.836189E+1
2.836189E+1
2.854537E+1
2.891231E+1
2.909578E+1
2.872884E+1
2.836189E+1
2.781148E+1
2.762801E+1
2.781148E+1
2.799495E+1
2.817842E+1
2.817842E+1
2.799495E+1
2.817842E+1
2.799495E+1
2.762801E+1
2.726106E+1
2.707759E+1
2.707759E+1
2.689411E+1
2.671064E+1
2.671064E+1
2.707759E+1
2.726106E+1
2.762801E+1
2.744453E+1
2.689411E+1
2.671064E+1
2.671064E+1
2.671064E+1
2.671064E+1
2.689411E+1
2.726106E+1
2.744453E+1
2.707759E+1
2.634370E+1
2.560981E+1
2.542634E+1
2.542634E+1
2.597675E+1
2.652717E+1
2.652717E+1
2.616022E+1
2.542634E+1
2.524286E+1
2.560981E+1
2.597675E+1
2.616022E+1
2.616022E+1
2.616022E+1
2.634370E+1
2.634370E+1
2.616022E+1
2.597675E+1
2.634370E+1
2.652717E+1
2.616022E+1
2.542634E+1
2.505939E+1
2.542634E+1
2.597675E+1
2.616022E+1
2.579328E+1
2.542634E+1
2.542634E+1
2.560981E+1
2.542634E+1
2.542634E+1
2.542634E+1
2.542634E+1
2.505939E+1
2.487592E+1
2.487592E+1
2.524286E+1
2.542634E+1
2.542634E+1
2.524286E+1
2.505939E+1
2.487592E+1
2.487592E+1
2.505939E+1
2.505939E+1
2.524286E+1
2.524286E+1
2.542634E+1
2.579328E+1
2.579328E+1
2.542634E+1
2.469244E+1
2.395856E+1
2.395856E+1
2.414203E+1
2.432550E+1
2.432550E+1
2.432550E+1
2.395856E+1
2.359161E+1
2.065605E+1
9.464239E+0
-1.145161E+1
-3.163358E+1
-3.622038E+1
-2.190954E+1
1.024510E+0
1.863786E+1
2.414203E+1
2.285772E+1
2.359161E+1
2.597675E+1
2.469244E+1
1.735355E+1
9.831183E+0
7.812987E+0
1.184938E+1
1.735355E+1
1.992216E+1
1.790397E+1
1.239980E+1
5.060902E+0
-9.936858E-1
-4.846606E+0
-6.130912E+0
-5.213550E+0
-2.461465E+0
4.740926E-1
1.941871E+0
6.575650E-1
-2.094520E+0
-4.296189E+0
-4.846606E+0
-4.296189E+0
-2.461465E+0
4.740926E-1
3.776596E+0
6.345208E+0
6.712153E+0
5.244374E+0
3.042706E+0
1.024510E+0
-7.632375E-2
-8.102143E-1
-1.911048E+0
-3.745771E+0
-4.663134E+0
-4.296189E+0
-3.745771E+0
-3.562300E+0
-3.929243E+0
-3.745771E+0
-3.011882E+0
-2.094520E+0
-1.727576E+0
-1.727576E+0
-1.544104E+0
-1.360631E+0
-8.102143E-1
1.071477E-1
1.024510E+0
1.207982E+0
1.024510E+0
8.410374E-1
8.410374E-1
1.024510E+0
8.410374E-1
4.740926E-1
2.906201E-1
4.740926E-1
8.410374E-1
1.391454E+0
2.125344E+0
2.675761E+0
3.042706E+0
3.409650E+0
4.143540E+0
5.427846E+0
6.345208E+0
6.895626E+0
7.079098E+0
7.262570E+0
7.446042E+0
7.446042E+0
7.446042E+0
7.812987E+0
8.363404E+0
8.546877E+0
8.363404E+0
8.730349E+0
9.831183E+0
1.093202E+1
1.129896E+1
1.111549E+1
1.111549E+1
1.184938E+1
1.295021E+1
1.368410E+1
1.405105E+1
1.423452E+1
1.478494E+1
1.551883E+1
1.588577E+1
1.588577E+1
1.625272E+1
1.717008E+1
1.790397E+1
1.863786E+1
1.900480E+1
1.918827E+1
1.973869E+1
2.065605E+1
2.120647E+1
2.120647E+1
2.138994E+1
2.175689E+1
2.230730E+1
2.304119E+1
2.322467E+1
2.322467E+1
2.322467E+1
2.377508E+1
2.450897E+1
2.505939E+1
2.487592E+1
2.487592E+1
2.487592E+1
2.524286E+1
2.579328E+1
2.671064E+1
2.744453E+1
2.781148E+1
2.781148E+1
2.744453E+1
2.744453E+1
2.799495E+1
2.891231E+1
2.982967E+1
3.056356E+1
3.093050E+1
3.056356E+1
3.038009E+1
3.056356E+1
3.056356E+1
3.019662E+1
3.001314E+1
2.964620E+1
3.001314E+1
3.074703E+1
3.129745E+1
3.166439E+1
3.166439E+1
3.129745E+1
3.093050E+1
3.111398E+1
3.166439E+1
3.203134E+1
3.184787E+1
3.184787E+1
3.166439E+1
3.166439E+1
3.184787E+1
3.221481E+1
3.239828E+1
3.184787E+1
3.166439E+1
3.166439E+1
3.166439E+1
3.184787E+1
3.203134E+1
3.239828E+1
3.239828E+1
3.203134E+1
3.129745E+1
3.093050E+1
3.093050E+1
3.111398E+1
3.148092E+1
3.148092E+1
3.111398E+1
3.074703E+1
3.074703E+1
3.111398E+1
3.129745E+1
3.093050E+1
3.019662E+1
2.982967E+1
3.019662E+1
3.056356E+1
3.056356E+1
3.038009E+1
2.982967E+1
2.909578E+1
2.854537E+1
2.854537E+1
2.891231E+1
2.891231E+1
2.836189E+1
2.799495E+1
2.781148E+1
2.762801E+1
2.762801E+1
2.762801E+1
2.781148E+1
2.762801E+1
2.707759E+1
2.652717E+1
2.634370E+1
2.616022E+1
2.597675E+1
2.579328E+1
2.597675E+1
2.634370E+1
2.616022E+1
2.579328E+1
2.505939E+1
2.450897E+1
2.469244E+1
2.505939E+1
2.505939E+1
2.450897E+1
2.395856E+1
2.359161E+1
2.359161E+1
2.340814E+1
2.322467E+1
2.322467E+1
2.304119E+1
2.267425E+1
2.212383E+1
2.194036E+1
2.212383E+1
2.212383E+1
2.175689E+1
2.175689E+1
2.212383E+1
2.230730E+1
2.194036E+1
2.120647E+1
2.047258E+1
1.992216E+1
1.973869E+1
2.010564E+1
2.047258E+1
2.047258E+1
2.010564E+1
1.992216E+1
1.992216E+1
2.010564E+1
1.992216E+1
1.992216E+1
1.973869E+1
1.955522E+1
1.955522E+1
1.955522E+1
1.918827E+1
1.827091E+1
1.790397E+1
1.808744E+1
1.863786E+1
1.863786E+1
1.827091E+1
1.772049E+1
1.772049E+1
1.808744E+1
1.845438E+1
1.863786E+1
1.845438E+1
1.827091E+1
1.845438E+1
1.863786E+1
1.882133E+1
1.863786E+1
1.827091E+1
1.808744E+1
1.808744E+1
1.808744E+1
1.772049E+1
1.790397E+1
1.808744E+1
1.827091E+1
1.790397E+1
1.772049E+1
1.772049E+1
1.753702E+1
1.753702E+1
1.772049E+1
1.808744E+1
1.772049E+1
1.735355E+1
1.735355E+1
1.753702E+1
1.790397E+1
1.808744E+1
1.808744E+1
1.808744E+1
1.808744E+1
1.827091E+1
1.845438E+1
1.827091E+1
1.808744E+1
1.772049E+1
1.753702E+1
1.735355E+1
1.735355E+1
1.717008E+1
1.717008E+1
1.735355E+1
1.717008E+1
1.698661E+1
1.717008E+1
1.772049E+1
1.827091E+1
1.827091E+1
1.790397E+1
1.735355E+1
1.680313E+1
1.680313E+1
1.698661E+1
1.735355E+1
1.772049E+1
1.808744E+1
1.790397E+1
1.790397E+1
1.790397E+1
1.808744E+1
1.772049E+1
1.735355E+1
1.735355E+1
1.753702E+1
1.753702E+1
1.753702E+1
1.735355E+1
1.735355E+1
1.717008E+1
1.735355E+1
1.753702E+1
1.717008E+1
1.698661E+1
1.717008E+1
1.735355E+1
1.753702E+1
1.735355E+1
1.735355E+1
1.735355E+1
1.717008E+1
1.680313E+1
1.661966E+1
1.661966E+1
1.661966E+1
1.698661E+1
1.717008E+1
1.698661E+1
1.643619E+1
1.643619E+1
1.661966E+1
1.698661E+1
1.698661E+1
1.698661E+1
1.680313E+1
1.698661E+1
1.717008E+1
1.698661E+1
1.680313E+1
1.680313E+1
1.717008E+1
1.735355E+1
1.717008E+1
1.717008E+1
1.680313E+1
1.680313E+1
1.680313E+1
1.643619E+1
1.606924E+1
1.643619E+1
1.698661E+1
1.717008E+1
1.680313E+1
1.661966E+1
1.680313E+1
1.680313E+1
1.643619E+1
1.588577E+1
1.551883E+1
1.551883E+1
1.588577E+1
1.606924E+1
1.625272E+1
1.588577E+1
1.570230E+1
1.588577E+1
1.606924E+1
1.606924E+1
1.570230E+1
1.551883E+1
1.551883E+1
1.570230E+1
1.588577E+1
1.570230E+1
1.570230E+1
1.551883E+1
1.515188E+1
1.460147E+1
1.423452E+1
1.441799E+1
1.515188E+1
1.551883E+1
1.533535E+1
1.496841E+1
1.496841E+1
1.533535E+1
1.570230E+1
1.551883E+1
1.515188E+1
1.515188E+1
1.551883E+1
1.570230E+1
1.551883E+1
1.496841E+1
1.460147E+1
1.478494E+1
1.533535E+1
1.551883E+1
1.533535E+1
1.515188E+1
1.551883E+1
1.570230E+1
1.533535E+1
1.478494E+1
1.460147E+1
1.496841E+1
1.551883E+1
1.533535E+1
1.478494E+1
1.460147E+1
1.441799E+1
1.423452E+1
1.441799E+1
1.460147E+1
1.423452E+1
1.441799E+1
1.478494E+1
1.551883E+1
1.570230E+1
1.588577E+1
1.588577E+1
1.588577E+1
1.570230E+1
1.533535E+1
1.533535E+1
1.570230E+1
1.570230E+1
1.533535E+1
1.515188E+1
1.551883E+1
1.625272E+1
1.588577E+1
1.515188E+1
1.496841E+1
1.551883E+1
1.588577E+1
1.588577E+1
1.533535E+1
1.496841E+1
1.515188E+1
1.551883E+1
1.551883E+1
1.570230E+1
1.606924E+1
1.625272E+1
1.643619E+1
1.680313E+1
1.698661E+1
1.698661E+1
1.661966E+1
1.606924E+1
1.570230E+1
1.570230E+1
1.588577E+1
1.606924E+1
1.625272E+1
1.625272E+1
1.643619E+1
1.680313E+1
1.698661E+1
1.680313E+1
1.680313E+1
1.698661E+1
1.717008E+1
1.680313E+1
1.606924E+1
1.588577E+1
1.625272E+1
1.661966E+1
1.680313E+1
1.698661E+1
1.698661E+1
1.680313E+1
1.698661E+1
1.698661E+1
1.661966E+1
1.661966E+1
1.680313E+1
1.698661E+1
1.698661E+1
1.661966E+1
1.643619E+1
1.661966E+1
1.680313E+1
1.698661E+1
1.717008E+1
1.717008E+1
1.717008E+1
1.698661E+1
1.661966E+1
1.661966E+1
1.717008E+1
1.790397E+1
1.808744E+1
1.772049E+1
1.735355E+1
1.735355E+1
1.790397E+1
1.808744E+1
1.808744E+1
1.772049E+1
1.753702E+1
1.735355E+1
1.753702E+1
1.772049E+1
1.753702E+1
1.735355E+1
1.735355E+1
1.735355E+1
1.753702E+1
1.772049E+1
1.808744E+1
1.790397E+1
1.772049E+1
1.735355E+1
1.735355E+1
1.735355E+1
1.735355E+1
1.717008E+1
1.680313E+1
1.643619E+1
1.661966E+1
1.753702E+1
1.772049E+1
1.698661E+1
1.606924E+1
1.588577E+1
1.661966E+1
1.735355E+1
1.772049E+1
1.735355E+1
1.680313E+1
1.661966E+1
1.661966E+1
1.661966E+1
1.661966E+1
1.680313E+1
1.661966E+1
1.643619E+1
1.643619E+1
1.643619E+1
1.606924E+1
1.588577E+1
1.606924E+1
1.643619E+1
1.680313E+1
1.698661E+1
1.698661E+1
1.680313E+1
1.643619E+1
1.570230E+1
1.515188E+1
1.496841E+1
1.533535E+1
1.606924E+1
1.643619E+1
1.588577E+1
1.515188E+1
1.515188E+1
1.551883E+1
1.606924E+1
1.588577E+1
1.570230E+1
1.515188E+1
1.478494E+1
1.460147E+1
1.496841E+1
1.551883E+1
1.570230E+1
1.551883E+1
1.533535E+1
1.533535E+1
1.515188E+1
1.496841E+1
1.460147E+1
1.478494E+1
1.515188E+1
1.551883E+1
1.551883E+1
1.533535E+1
1.478494E+1
1.423452E+1
1.423452E+1
1.441799E+1
1.423452E+1
1.405105E+1
1.368410E+1
1.386758E+1
1.423452E+1
1.441799E+1
1.460147E+1
1.441799E+1
1.405105E+1
1.386758E+1
1.386758E+1
1.386758E+1
1.368410E+1
1.331716E+1
1.331716E+1
1.350063E+1
1.368410E+1
1.368410E+1
1.386758E+1
1.368410E+1
1.350063E+1
1.350063E+1
1.368410E+1
1.368410E+1
1.331716E+1
1.313369E+1
1.295021E+1
1.276674E+1
1.258327E+1
1.276674E+1
1.295021E+1
1.276674E+1
1.239980E+1
1.221632E+1
1.203285E+1
1.203285E+1
1.258327E+1
1.276674E+1
1.258327E+1
1.221632E+1
1.184938E+1
1.148243E+1
1.129896E+1
1.166591E+1
1.221632E+1
1.258327E+1
1.221632E+1
1.203285E+1
1.203285E+1
1.203285E+1
1.166591E+1
1.111549E+1
1.111549E+1
1.148243E+1
1.166591E+1
1.148243E+1
1.148243E+1
1.184938E+1
1.239980E+1
1.258327E+1
1.221632E+1
1.148243E+1
1.111549E+1
1.148243E+1
1.148243E+1
1.093202E+1
1.038160E+1
1.038160E+1
1.074855E+1
1.093202E+1
1.111549E+1
1.111549E+1
1.148243E+1
1.203285E+1
1.203285E+1
1.166591E+1
1.129896E+1
1.111549E+1
1.129896E+1
1.148243E+1
1.129896E+1
1.074855E+1
1.038160E+1
1.093202E+1
1.148243E+1
1.111549E+1
1.038160E+1
1.038160E+1
1.093202E+1
1.111549E+1
1.056507E+1
1.019813E+1
1.038160E+1
1.056507E+1
1.111549E+1
1.148243E+1
1.129896E+1
1.093202E+1
1.074855E+1
1.093202E+1
1.129896E+1
1.184938E+1
1.203285E+1
1.184938E+1
1.148243E+1
1.111549E+1
1.093202E+1
1.056507E+1
1.056507E+1
1.074855E+1
1.093202E+1
1.093202E+1
1.074855E+1
1.038160E+1
1.038160E+1
1.111549E+1
1.129896E+1
1.111549E+1
1.056507E+1
1.074855E+1
1.148243E+1
1.148243E+1
1.093202E+1
1.038160E+1
1.019813E+1
1.056507E+1
1.111549E+1
1.111549E+1
1.093202E+1
1.093202E+1
1.129896E+1
1.184938E+1
1.203285E+1
1.166591E+1
1.129896E+1
1.111549E+1
1.129896E+1
1.148243E+1
1.111549E+1
1.093202E+1
1.074855E+1
1.074855E+1
1.111549E+1
1.148243E+1
1.129896E+1
1.111549E+1
1.093202E+1
1.093202E+1
1.111549E+1
1.129896E+1
1.148243E+1
1.148243E+1
1.148243E+1
1.129896E+1
1.166591E+1
1.203285E+1
1.221632E+1
1.203285E+1
1.166591E+1
1.093202E+1
1.074855E+1
1.111549E+1
1.129896E+1
1.148243E+1
1.166591E+1
1.166591E+1
1.203285E+1
1.203285E+1
1.166591E+1
1.093202E+1
1.074855E+1
1.129896E+1
1.203285E+1
1.203285E+1
1.148243E+1
1.111549E+1
1.148243E+1
1.221632E+1
1.239980E+1
1.166591E+1
1.129896E+1
1.166591E+1
1.258327E+1
1.295021E+1
1.276674E+1
1.239980E+1
1.203285E+1
1.184938E+1
1.203285E+1
1.203285E+1
1.221632E+1
1.239980E+1
1.258327E+1
1.239980E+1
1.184938E+1
1.111549E+1
1.111549E+1
1.148243E+1
1.221632E+1
1.313369E+1
1.331716E+1
1.295021E+1
1.203285E+1
1.148243E+1
1.148243E+1
1.203285E+1
1.276674E+1
1.313369E+1
1.313369E+1
1.295021E+1
1.313369E+1
1.313369E+1
1.276674E+1
1.258327E+1
1.258327E+1
1.239980E+1
1.184938E+1
1.148243E+1
1.129896E+1
1.093202E+1
1.093202E+1
1.093202E+1
1.093202E+1
1.093202E+1
1.074855E+1
1.038160E+1
1.019813E+1
1.019813E+1
1.001466E+1
1.001466E+1
1.001466E+1
9.647710E+0
9.647710E+0
9.647710E+0
9.647710E+0
9.280766E+0
8.730349E+0
8.546877E+0
8.546877E+0
8.546877E+0
8.363404E+0
8.363404E+0
8.546877E+0
8.730349E+0
8.363404E+0
7.812987E+0
7.446042E+0
7.446042E+0
7.446042E+0
7.262570E+0
6.895626E+0
6.895626E+0
6.895626E+0
6.528681E+0
6.161736E+0
6.161736E+0
5.978263E+0
5.611319E+0
5.427846E+0
5.427846E+0
5.794792E+0
5.794792E+0
5.794792E+0
5.794792E+0
5.794792E+0
5.427846E+0
5.060902E+0
5.244374E+0
5.978263E+0
6.345208E+0
6.528681E+0
6.345208E+0
5.794792E+0
5.427846E+0
5.244374E+0
5.611319E+0
6.161736E+0
6.528681E+0
6.528681E+0
6.528681E+0
6.712153E+0
7.079098E+0
7.079098E+0
7.079098E+0
6.895626E+0
7.079098E+0
6.895626E+0
6.895626E+0
7.079098E+0
7.629515E+0
8.363404E+0
8.363404E+0
7.996460E+0
7.996460E+0
8.913822E+0
9.831183E+0
1.001466E+1
9.831183E+0
9.464239E+0
9.097294E+0
8.363404E+0
7.996460E+0
8.179932E+0
8.546877E+0
8.730349E+0
8.546877E+0
7.996460E+0
7.629515E+0
7.446042E+0
7.629515E+0
7.996460E+0
8.179932E+0
7.996460E+0
7.446042E+0
7.262570E+0
7.079098E+0
6.895626E+0
6.528681E+0
6.345208E+0
6.345208E+0
6.345208E+0
5.978263E+0
5.611319E+0
5.427846E+0
5.427846E+0
5.978263E+0
6.345208E+0
5.794792E+0
4.693957E+0
4.327012E+0
4.877430E+0
5.244374E+0
4.693957E+0
3.776596E+0
3.226178E+0
3.042706E+0
3.042706E+0
3.042706E+0
3.042706E+0
2.308817E+0
1.024510E+0
-8.102143E-1
-2.277993E+0
-3.011882E+0
-3.195355E+0
-2.094520E+0
4.740926E-1
3.226178E+0
5.060902E+0
5.244374E+0
4.143540E+0
2.675761E+0
1.207982E+0
2.906201E-1
-7.632375E-2
1.071477E-1
1.391454E+0
2.675761E+0
3.226178E+0
2.492289E+0
1.391454E+0
4.740926E-1
-2.597971E-1
-9.936858E-1
-1.727576E+0
-1.911048E+0
-1.544104E+0
-9.936858E-1
-6.267419E-1
-2.597971E-1
-7.632375E-2
-7.632375E-2
-7.632375E-2
-2.597971E-1
-6.267419E-1
-1.177158E+0
-1.727576E+0
-1.911048E+0
-1.727576E+0
-1.727576E+0
-1.727576E+0
-1.911048E+0
-2.094520E+0
-1.911048E+0
-1.727576E+0
-1.544104E+0
-1.544104E+0
-1.544104E+0
-1.727576E+0
-1.911048E+0
-2.277993E+0
-2.461465E+0
-2.461465E+0
-2.644938E+0
-3.195355E+0
-3.378827E+0
-3.011882E+0
-2.277993E+0
-1.911048E+0
-2.277993E+0
-2.461465E+0
-2.644938E+0
-2.828409E+0
-3.011882E+0
-3.378827E+0
-3.011882E+0
-2.644938E+0
-2.828409E+0
-3.378827E+0
-3.562300E+0
-3.011882E+0
-2.277993E+0
-2.277993E+0
-2.644938E+0
-2.828409E+0
-3.011882E+0
-3.011882E+0
-2.644938E+0
-2.461465E+0
-2.277993E+0
-2.094520E+0
-1.911048E+0
-2.094520E+0
-2.461465E+0
-2.644938E+0
-2.644938E+0
-2.094520E+0
-1.727576E+0
-1.544104E+0
-1.544104E+0
-1.360631E+0
-1.177158E+0
-1.544104E+0
-1.911048E+0
-1.911048E+0
-1.544104E+0
-1.360631E+0
-9.936858E-1
-9.936858E-1
-9.936858E-1
-8.102143E-1
-6.267419E-1
-4.432695E-1
-2.597971E-1
-7.632375E-2
-2.597971E-1
-4.432695E-1
-4.432695E-1
-7.632375E-2
2.906201E-1
4.740926E-1
1.071477E-1
2.906201E-1
6.575650E-1
1.391454E+0
1.941871E+0
2.308817E+0
2.675761E+0
2.675761E+0
2.492289E+0
2.125344E+0
1.941871E+0
2.308817E+0
2.492289E+0
2.308817E+0
2.308817E+0
2.675761E+0
3.226178E+0
3.409650E+0
3.042706E+0
2.492289E+0
2.492289E+0
2.859233E+0
3.593123E+0
3.776596E+0
3.776596E+0
3.776596E+0
3.776596E+0
3.226178E+0
2.859233E+0
2.675761E+0
2.859233E+0
3.226178E+0
3.409650E+0
3.226178E+0
3.042706E+0
3.226178E+0
3.226178E+0
3.042706E+0
2.859233E+0
2.492289E+0
2.125344E+0
2.125344E+0
2.492289E+0
2.492289E+0
2.675761E+0
2.859233E+0
2.859233E+0
2.675761E+0
2.308817E+0
2.492289E+0
2.859233E+0
3.042706E+0
2.675761E+0
1.758399E+0
1.207982E+0
1.207982E+0
1.391454E+0
1.207982E+0
1.207982E+0
1.207982E+0
1.207982E+0
6.575650E-1
-7.632375E-2
-2.597971E-1
-4.432695E-1
-6.267419E-1
-8.102143E-1
-6.267419E-1
-6.267419E-1
-8.102143E-1
-1.177158E+0
-1.544104E+0
-1.544104E+0
-1.727576E+0
-1.911048E+0
-2.461465E+0
-2.828409E+0
-3.378827E+0
-3.562300E+0
-3.378827E+0
-3.378827E+0
-3.562300E+0
-3.929243E+0
-3.929243E+0
-4.296189E+0
-4.846606E+0
-5.763968E+0
-5.947440E+0
-5.580496E+0
-5.030078E+0
-5.030078E+0
-5.580496E+0
-6.130912E+0
-6.314385E+0
-6.497857E+0
-6.497857E+0
-6.864801E+0
-7.782164E+0
-8.516054E+0
-8.882999E+0
-8.882999E+0
-9.066471E+0
-9.433414E+0
-9.433414E+0
-9.433414E+0
-9.616886E+0
-9.983831E+0
-1.016730E+1
-1.016730E+1
-1.053425E+1
-1.090120E+1
-1.126814E+1
-1.145161E+1
-1.145161E+1
-1.145161E+1
-1.181856E+1
-1.181856E+1
-1.181856E+1
-1.200203E+1
-1.218550E+1
-1.218550E+1
-1.255245E+1
-1.273592E+1
-1.273592E+1
-1.255245E+1
-1.255245E+1
-1.291939E+1
-1.328633E+1
-1.328633E+1
-1.346981E+1
-1.383675E+1
-1.402022E+1
-1.420370E+1
-1.420370E+1
-1.402022E+1
-1.420370E+1
-1.438717E+1
-1.438717E+1
-1.420370E+1
-1.438717E+1
-1.475411E+1
-1.475411E+1
-1.457064E+1
-1.438717E+1
-1.475411E+1
-1.493759E+1
-1.493759E+1
-1.475411E+1
-1.493759E+1
-1.512106E+1
-1.512106E+1
-1.512106E+1
-1.548800E+1
-1.548800E+1
-1.512106E+1
-1.475411E+1
-1.457064E+1
-1.475411E+1
-1.493759E+1
-1.475411E+1
-1.457064E+1
-1.475411E+1
-1.493759E+1
-1.512106E+1
-1.493759E+1
-1.475411E+1
-1.457064E+1
-1.457064E+1
-1.457064E+1
-1.457064E+1
-1.457064E+1
-1.457064E+1
-1.457064E+1
-1.475411E+1
-1.438717E+1
-1.402022E+1
-1.383675E+1
-1.383675E+1
-1.365328E+1
-1.346981E+1
-1.328633E+1
-1.328633E+1
-1.328633E+1
-1.328633E+1
-1.365328E+1
-1.438717E+1
-1.493759E+1
-1.438717E+1
-1.346981E+1
-1.273592E+1
-1.255245E+1
-1.236897E+1
-1.273592E+1
-1.273592E+1
-1.273592E+1
-1.273592E+1
-1.273592E+1
-1.273592E+1
-1.273592E+1
-1.236897E+1
-1.181856E+1
-1.181856E+1
-1.218550E+1
-1.255245E+1
-1.218550E+1
-1.126814E+1
-1.071772E+1
-1.071772E+1
-1.090120E+1
-1.108467E+1
-1.126814E+1
-1.145161E+1
-1.145161E+1
-1.126814E+1
-1.126814E+1
-1.145161E+1
-1.163508E+1
-1.126814E+1
-1.035078E+1
-9.983831E+0
-1.016730E+1
-1.016730E+1
-1.035078E+1
-1.071772E+1
-1.090120E+1
-1.053425E+1
-9.983831E+0
-9.616886E+0
-9.983831E+0
-1.016730E+1
-9.800359E+0
-9.249941E+0
-9.066471E+0
-9.433414E+0
-9.616886E+0
-9.800359E+0
-9.983831E+0
-9.983831E+0
-9.800359E+0
-9.433414E+0
-9.433414E+0
-9.433414E+0
-9.433414E+0
-9.249941E+0
-9.066471E+0
-8.516054E+0
-8.149109E+0
-8.332581E+0
-8.516054E+0
-8.699526E+0
-8.699526E+0
-8.516054E+0
-8.516054E+0
-8.516054E+0
-8.699526E+0
-8.882999E+0
-8.882999E+0
-8.882999E+0
-8.882999E+0
-8.882999E+0
-8.699526E+0
-8.332581E+0
-8.149109E+0
-8.149109E+0
-8.332581E+0
-8.332581E+0
-8.332581E+0
-8.516054E+0
-8.699526E+0
-8.882999E+0
-8.516054E+0
-8.149109E+0
-7.782164E+0
-7.598692E+0
-7.782164E+0
-8.149109E+0
-8.332581E+0
-8.149109E+0
-7.598692E+0
-7.231747E+0
-7.598692E+0
-7.965636E+0
-8.149109E+0
-7.965636E+0
-7.782164E+0
-7.598692E+0
-7.415219E+0
-7.048274E+0
-7.231747E+0
-7.782164E+0
-7.965636E+0
-7.782164E+0
-7.231747E+0
-7.048274E+0
-7.048274E+0
-7.048274E+0
-7.598692E+0
-8.332581E+0
-8.699526E+0
-8.882999E+0
-8.699526E+0
-8.699526E+0
-8.516054E+0
-8.149109E+0
-7.782164E+0
-7.782164E+0
-7.782164E+0
-7.965636E+0
-8.149109E+0
-8.332581E+0
-8.516054E+0
-8.332581E+0
-7.965636E+0
-8.149109E+0
-8.516054E+0
-8.699526E+0
-8.332581E+0
-8.149109E+0
-8.149109E+0
-8.332581E+0
-8.516054E+0
-8.516054E+0
-8.332581E+0
-8.149109E+0
-8.149109E+0
-7.782164E+0
-7.782164E+0
-7.782164E+0
-7.598692E+0
-7.598692E+0
-7.782164E+0
-7.782164E+0
-7.782164E+0
-7.782164E+0
-8.149109E+0
-8.516054E+0
-8.699526E+0
-8.516054E+0
-8.332581E+0
-8.332581E+0
-8.332581E+0
-8.149109E+0
-7.782164E+0
-7.965636E+0
-8.149109E+0
-7.965636E+0
-7.598692E+0
-7.598692E+0
-7.965636E+0
-8.699526E+0
-9.066471E+0
-8.699526E+0
-8.149109E+0
-7.965636E+0
-8.149109E+0
-8.516054E+0
-8.332581E+0
-8.149109E+0
-7.965636E+0
-7.965636E+0
-7.782164E+0
-7.965636E+0
-8.332581E+0
-8.699526E+0
-8.516054E+0
-7.598692E+0
-7.048274E+0
-7.415219E+0
-7.965636E+0
-8.332581E+0
-8.332581E+0
-8.149109E+0
-7.965636E+0
-8.149109E+0
-7.965636E+0
-7.782164E+0
-7.782164E+0
-8.149109E+0
-8.332581E+0
-7.965636E+0
-7.415219E+0
-7.048274E+0
-7.048274E+0
-7.598692E+0
-8.516054E+0
-8.516054E+0
-7.598692E+0
-6.681330E+0
-6.497857E+0
-6.864801E+0
-7.048274E+0
-7.048274E+0
-6.681330E+0
-6.681330E+0
-7.231747E+0
-7.415219E+0
-7.231747E+0
-6.681330E+0
-6.130912E+0
-5.947440E+0
-6.314385E+0
-6.681330E+0
-7.048274E+0
-7.415219E+0
-7.598692E+0
-7.782164E+0
-7.598692E+0
-7.598692E+0
-7.415219E+0
-7.965636E+0
-8.516054E+0
-8.699526E+0
-8.699526E+0
-8.332581E+0
-8.149109E+0
-8.332581E+0
-8.516054E+0
-8.699526E+0
-8.149109E+0
-7.598692E+0
-7.415219E+0
-7.415219E+0
-7.782164E+0
-8.149109E+0
-8.149109E+0
-7.598692E+0
-7.231747E+0
-7.598692E+0
-8.332581E+0
-8.699526E+0
-8.516054E+0
-8.516054E+0
-8.699526E+0
-9.066471E+0
-9.433414E+0
-9.433414E+0
-8.882999E+0
-8.149109E+0
-7.782164E+0
-8.149109E+0
-8.699526E+0
-8.882999E+0
-9.066471E+0
-9.249941E+0
-9.249941E+0
-9.066471E+0
-9.066471E+0
-9.249941E+0
-9.249941E+0
-9.066471E+0
-8.699526E+0
-8.332581E+0
-7.782164E+0
-7.965636E+0
-8.516054E+0
-9.066471E+0
-9.066471E+0
-8.699526E+0
-8.149109E+0
-7.782164E+0
-8.149109E+0
-8.332581E+0
-8.699526E+0
-9.066471E+0
-9.249941E+0
-9.249941E+0
-9.066471E+0
-8.699526E+0
-8.332581E+0
-8.149109E+0
-8.516054E+0
-8.699526E+0
-8.882999E+0
-9.249941E+0
-9.433414E+0
-9.249941E+0
-8.699526E+0
-8.332581E+0
-8.699526E+0
-9.066471E+0
-9.249941E+0
-9.249941E+0
-9.066471E+0
-8.882999E+0
-8.882999E+0
-8.882999E+0
-9.066471E+0
-9.249941E+0
-9.066471E+0
-8.699526E+0
-8.332581E+0
-8.882999E+0
-9.616886E+0
-9.616886E+0
-9.066471E+0
-8.699526E+0
-8.882999E+0
-9.433414E+0
-9.616886E+0
-9.433414E+0
-8.699526E+0
-8.332581E+0
-8.332581E+0
-8.332581E+0
-8.516054E+0
-8.882999E+0
-8.882999E+0
-8.699526E+0
-8.332581E+0
-8.332581E+0
-8.516054E+0
-8.882999E+0
-9.066471E+0
-9.066471E+0
-8.882999E+0
-8.516054E+0
-8.332581E+0
-8.516054E+0
-8.699526E+0
-8.516054E+0
-8.332581E+0
-8.149109E+0
-8.332581E+0
-8.332581E+0
-8.332581E+0
-8.149109E+0
-7.965636E+0
-7.965636E+0
-8.149109E+0
-8.332581E+0
-8.149109E+0
-7.965636E+0
-7.965636E+0
-8.332581E+0
-8.699526E+0
-8.332581E+0
-7.782164E+0
-7.782164E+0
-8.332581E+0
-8.699526E+0
-8.149109E+0
-7.598692E+0
-7.598692E+0
-7.965636E+0
-8.332581E+0
-8.332581E+0
-7.782164E+0
-7.598692E+0
-7.965636E+0
-8.699526E+0
-8.699526E+0
-8.149109E+0
-7.782164E+0
-7.965636E+0
-7.965636E+0
-7.782164E+0
-7.782164E+0
-7.965636E+0
-8.516054E+0
-8.699526E+0
-8.332581E+0
-7.965636E+0
-7.782164E+0
-7.782164E+0
-7.782164E+0
-7.598692E+0
-7.231747E+0
-7.231747E+0
-7.415219E+0
-7.598692E+0
-7.598692E+0
-7.231747E+0
-6.864801E+0
-7.048274E+0
-7.782164E+0
-7.965636E+0
-7.598692E+0
-6.864801E+0
-6.314385E+0
-6.497857E+0
-7.048274E+0
-7.782164E+0
-7.782164E+0
-7.598692E+0
-7.415219E+0
-7.231747E+0
-7.048274E+0
-7.231747E+0
-7.415219E+0
-7.782164E+0
-7.782164E+0
-7.782164E+0
-7.782164E+0
-7.598692E+0
-7.231747E+0
-6.864801E+0
-6.864801E+0
-6.864801E+0
-6.864801E+0
-7.231747E+0
-7.782164E+0
-7.782164E+0
-7.415219E+0
-6.681330E+0
-6.314385E+0
-6.497857E+0
-7.048274E+0
-7.231747E+0
-7.231747E+0
-6.864801E+0
-6.497857E+0
-6.497857E+0
-7.048274E+0
-7.415219E+0
-7.231747E+0
-6.681330E+0
-6.681330E+0
-6.864801E+0
-7.048274E+0
-7.048274E+0
-6.864801E+0
-7.048274E+0
-7.415219E+0
-7.598692E+0
-7.415219E+0
-6.864801E+0
-6.681330E+0
-7.048274E+0
-7.415219E+0
-7.415219E+0
-7.415219E+0
-7.231747E+0
-7.048274E+0
-7.048274E+0
-7.415219E+0
-7.598692E+0
-7.782164E+0
-7.415219E+0
-7.231747E+0
-7.048274E+0
-7.231747E+0
-7.231747E+0
-7.415219E+0
-7.782164E+0
-7.965636E+0
-7.598692E+0
-7.415219E+0
-7.415219E+0
-7.415219E+0
-7.415219E+0
-7.415219E+0
-7.598692E+0
-7.598692E+0
-7.598692E+0
-7.415219E+0
-7.048274E+0
-6.681330E+0
-6.864801E+0
-7.231747E+0
-7.598692E+0
-7.598692E+0
-7.782164E+0
-8.149109E+0
-8.332581E+0
-8.516054E+0
-8.332581E+0
-7.965636E+0
-7.598692E+0
-7.415219E+0
-7.782164E+0
-8.332581E+0
-8.699526E+0
-8.332581E+0
-7.782164E+0
-7.598692E+0
-7.965636E+0
-8.332581E+0
-8.516054E+0
-8.332581E+0
-7.965636E+0
-7.782164E+0
-7.598692E+0
-7.782164E+0
-7.782164E+0
-7.782164E+0
-7.965636E+0
-8.516054E+0
-8.882999E+0
-8.516054E+0
-7.782164E+0
-7.415219E+0
-7.598692E+0
-8.332581E+0
-8.882999E+0
-9.066471E+0
-8.882999E+0
-8.699526E+0
-8.882999E+0
-8.882999E+0
-8.699526E+0
-8.516054E+0
-8.516054E+0
-8.882999E+0
-9.433414E+0
-9.800359E+0
-9.616886E+0
-9.066471E+0
-8.699526E+0
-8.699526E+0
-8.882999E+0
-8.882999E+0
-8.882999E+0
-9.433414E+0
-9.983831E+0
-1.016730E+1
-1.016730E+1
-1.016730E+1
-9.983831E+0
-9.800359E+0
-9.800359E+0
-9.983831E+0
-1.035078E+1
-1.053425E+1
-1.090120E+1
-1.071772E+1
-1.035078E+1
-1.016730E+1
-1.016730E+1
-1.053425E+1
-1.090120E+1
-1.108467E+1
-1.145161E+1
-1.126814E+1
-1.090120E+1
-1.035078E+1
-1.053425E+1
-1.126814E+1
-1.181856E+1
-1.181856E+1
-1.145161E+1
-1.126814E+1
-1.126814E+1
-1.145161E+1
-1.181856E+1
-1.218550E+1
-1.218550E+1
-1.200203E+1
-1.181856E+1
-1.181856E+1
-1.218550E+1
-1.255245E+1
-1.291939E+1
-1.291939E+1
-1.273592E+1
-1.218550E+1
-1.218550E+1
-1.236897E+1
-1.273592E+1
-1.310286E+1
-1.328633E+1
-1.310286E+1
-1.291939E+1
-1.310286E+1
-1.365328E+1
-1.402022E+1
-1.420370E+1
-1.402022E+1
-1.346981E+1
-1.328633E+1
-1.328633E+1
-1.365328E+1
-1.383675E+1
-1.365328E+1
-1.346981E+1
-1.402022E+1
-1.493759E+1
-1.530453E+1
-1.475411E+1
-1.402022E+1
-1.420370E+1
-1.493759E+1
-1.548800E+1
-1.512106E+1
-1.493759E+1
-1.475411E+1
-1.475411E+1
-1.512106E+1
-1.548800E+1
-1.567148E+1
-1.530453E+1
-1.512106E+1
-1.530453E+1
-1.585495E+1
-1.622189E+1
-1.622189E+1
-1.622189E+1
-1.585495E+1
-1.567148E+1
-1.548800E+1
-1.548800E+1
-1.548800E+1
-1.585495E+1
-1.622189E+1
-1.658884E+1
-1.677231E+1
-1.695578E+1
-1.658884E+1
-1.603842E+1
-1.567148E+1
-1.603842E+1
-1.640537E+1
-1.658884E+1
-1.640537E+1
-1.622189E+1
-1.585495E+1
-1.585495E+1
-1.622189E+1
-1.640537E+1
-1.622189E+1
-1.567148E+1
-1.530453E+1
-1.585495E+1
-1.640537E+1
-1.640537E+1
-1.603842E+1
-1.585495E+1
-1.603842E+1
-1.603842E+1
-1.603842E+1
-1.603842E+1
-1.622189E+1
-1.603842E+1
-1.622189E+1
-1.603842E+1
-1.567148E+1
-1.548800E+1
-1.585495E+1
-1.658884E+1
-1.677231E+1
-1.640537E+1
-1.567148E+1
-1.512106E+1
-1.475411E+1
-1.475411E+1
-1.512106E+1
-1.585495E+1
-1.603842E+1
-1.530453E+1
-1.457064E+1
-1.457064E+1
-1.493759E+1
-1.548800E+1
-1.548800E+1
-1.530453E+1
-1.512106E+1
-1.493759E+1
-1.475411E+1
-1.457064E+1
-1.457064E+1
-1.475411E+1
-1.493759E+1
-1.475411E+1
-1.457064E+1
-1.438717E+1
-1.438717E+1
-1.457064E+1
-1.493759E+1
-1.512106E+1
-1.512106E+1
-1.512106E+1
-1.475411E+1
-1.438717E+1
-1.402022E+1
-1.402022E+1
-1.420370E+1
-1.438717E+1
-1.420370E+1
-1.420370E+1
-1.402022E+1
-1.402022E+1
-1.402022E+1
-1.420370E+1
-1.475411E+1
-1.475411E+1
-1.457064E+1
-1.438717E+1
-1.402022E+1
-1.402022E+1
-1.402022E+1
-1.402022E+1
-1.383675E+1
-1.383675E+1
-1.383675E+1
-1.402022E+1
-1.420370E+1
-1.420370E+1
-1.383675E+1
-1.365328E+1
-1.383675E+1
-1.402022E+1
-1.438717E+1
-1.475411E+1
-1.530453E+1
-1.530453E+1
-1.475411E+1
-1.420370E+1
-1.402022E+1
-1.420370E+1
-1.420370E+1
-1.457064E+1
-1.493759E+1
-1.530453E+1
-1.493759E+1
-1.420370E+1
-1.383675E+1
-1.438717E+1
-1.530453E+1
-1.585495E+1
-1.567148E+1
-1.512106E+1
-1.457064E+1
-1.475411E+1
-1.493759E+1
-1.512106E+1
-1.512106E+1
-1.530453E+1
-1.548800E+1
-1.603842E+1
-1.622189E+1
-1.640537E+1
-1.622189E+1
-1.585495E+1
-1.567148E+1
-1.548800E+1
-1.530453E+1
-1.512106E+1
-1.567148E+1
-1.640537E+1
-1.658884E+1
-1.622189E+1
-1.622189E+1
-1.677231E+1
-1.713925E+1
-1.713925E+1
-1.658884E+1
-1.622189E+1
-1.603842E+1
-1.603842E+1
-1.622189E+1
-1.622189E+1
-1.658884E+1
-1.732273E+1
-1.805662E+1
-1.787314E+1
-1.695578E+1
-1.640537E+1
-1.658884E+1
-1.732273E+1
-1.750620E+1
-1.713925E+1
-1.603842E+1
-1.585495E+1
-1.640537E+1
-1.750620E+1
-1.805662E+1
-1.824009E+1
-1.805662E+1
-1.805662E+1
-1.787314E+1
-1.768967E+1
-1.750620E+1
-1.750620E+1
-1.768967E+1
-1.768967E+1
-1.787314E+1
-1.787314E+1
-1.805662E+1
-1.824009E+1
-1.824009E+1
-1.768967E+1
-1.713925E+1
-1.695578E+1
-1.713925E+1
-1.732273E+1
-1.768967E+1
-1.768967E+1
-1.750620E+1
-1.713925E+1
-1.713925E+1
-1.732273E+1
-1.768967E+1
-1.750620E+1
-1.713925E+1
-1.695578E+1
-1.732273E+1
-1.768967E+1
-1.768967E+1
-1.750620E+1
-1.750620E+1
-1.787314E+1
-1.805662E+1
-1.805662E+1
-1.805662E+1
-1.787314E+1
-1.787314E+1
-1.750620E+1
-1.713925E+1
-1.695578E+1
-1.713925E+1
-1.732273E+1
-1.750620E+1
-1.750620E+1
-1.713925E+1
-1.695578E+1
-1.695578E+1
-1.713925E+1
-1.713925E+1
-1.695578E+1
-1.677231E+1
-1.695578E+1
[truncated: 105,787 more chars]
