# Supplementary material for: Performances of the PIPER scalable child human body model in accident reconstruction
Source: PLoS One. 2017 Nov 14;12(11):e0187916. doi: 10.1371/journal.pone.0187916 (PMC5685610; doi:10.1371/journal.pone.0187916)
Supplement: S1 Data — This zip folder contains input accelerations for reproducibility of the accident reconstruction. Also, the readings from the dummy sensor are reported for reproducibility of the calculations. (ZIP) [file pone.0187916.s009.zip › Channel/Channel/CCN_2012_001.053]

Test object number          :1
Name of the channel         :Neck Upper Moment X {MO}
Laboratory channel code     :16NECKUP00Q3MOXP
Customer channel code       :16NECKUP00Q3MOXP
Channel code                :16NECKUP00Q3MOXP
Direction                   :X
Dimension                   :MO
Channel frequency class     :2000
Unit                        :Nm
Reference system            :NOVALUE
Transducer type             :Q3NS-114/X/MO
Transducer id               :NOVALUE
Pre-filter type             :4000Hz 6pole Butterworth (device internal)
Cut off frequency           :4000
Channel amplitude class     :150
Sampling interval           :5E-5
Bit resolution              :16
Time of first sample        :-0.38835156
Number of samples           :40480
Reference channel           :implicit
Reference channel name      :NOVALUE
Data source                 :transducer
Data status                 :ok
First global maximum value  :1.464068E+1
Time of maximum value       :1.466984E-1
First global minimum value  :-1.112568E+1
Time of minimum value       :9.239844E-2
Start offset interval       :-1.000000E-1
End offset interval         :-5.000000E-2
.ValidationRemark           :Seulement la gamme [-6.0 sec; 35.363 sec] a �t� lue. Gamme demand�e: [-6.0 sec; 40.0 sec].
1.651421E-1
1.651421E-1
1.605597E-1
1.559774E-1
1.513951E-1
1.513951E-1
1.513951E-1
1.513951E-1
1.513951E-1
1.559774E-1
1.559774E-1
1.559774E-1
1.605597E-1
1.651421E-1
1.651421E-1
1.605597E-1
1.559774E-1
1.513951E-1
1.468128E-1
1.468128E-1
1.513951E-1
1.513951E-1
1.513951E-1
1.513951E-1
1.559774E-1
1.559774E-1
1.513951E-1
1.422305E-1
1.422305E-1
1.468128E-1
1.513951E-1
1.513951E-1
1.468128E-1
1.422305E-1
1.376482E-1
1.376482E-1
1.376482E-1
1.422305E-1
1.422305E-1
1.422305E-1
1.376482E-1
1.376482E-1
1.422305E-1
1.422305E-1
1.422305E-1
1.376482E-1
1.330659E-1
1.330659E-1
1.330659E-1
1.376482E-1
1.330659E-1
1.330659E-1
1.330659E-1
1.330659E-1
1.330659E-1
1.330659E-1
1.330659E-1
1.330659E-1
1.330659E-1
1.330659E-1
1.284835E-1
1.239012E-1
1.193189E-1
1.193189E-1
1.239012E-1
1.284835E-1
1.284835E-1
1.193189E-1
1.193189E-1
1.239012E-1
1.330659E-1
1.330659E-1
1.284835E-1
1.193189E-1
1.193189E-1
1.239012E-1
1.193189E-1
1.147366E-1
1.147366E-1
1.147366E-1
1.193189E-1
1.147366E-1
1.101543E-1
1.055720E-1
1.055720E-1
1.055720E-1
1.193189E-1
1.284835E-1
1.239012E-1
1.055720E-1
1.009897E-1
1.055720E-1
1.193189E-1
1.239012E-1
1.147366E-1
1.055720E-1
1.009897E-1
1.055720E-1
1.055720E-1
1.055720E-1
1.009897E-1
9.640732E-2
9.640732E-2
1.009897E-1
1.055720E-1
1.009897E-1
1.009897E-1
1.009897E-1
1.055720E-1
1.055720E-1
1.055720E-1
1.009897E-1
9.640732E-2
9.640732E-2
9.182502E-2
8.724271E-2
9.182502E-2
9.640732E-2
1.055720E-1
1.055720E-1
1.009897E-1
9.640732E-2
9.640732E-2
1.009897E-1
1.009897E-1
9.640732E-2
8.724271E-2
8.724271E-2
9.182502E-2
9.640732E-2
9.182502E-2
9.182502E-2
9.182502E-2
9.640732E-2
9.640732E-2
9.640732E-2
9.182502E-2
8.266038E-2
8.266038E-2
8.724271E-2
8.724271E-2
9.182502E-2
8.724271E-2
8.266038E-2
7.807807E-2
8.266038E-2
8.724271E-2
9.640732E-2
9.640732E-2
9.182502E-2
8.724271E-2
8.266038E-2
8.266038E-2
8.266038E-2
7.807807E-2
7.807807E-2
7.349575E-2
7.807807E-2
8.266038E-2
8.266038E-2
8.266038E-2
8.724271E-2
8.724271E-2
8.724271E-2
8.724271E-2
8.724271E-2
8.724271E-2
7.807807E-2
7.349575E-2
7.349575E-2
7.807807E-2
8.266038E-2
8.266038E-2
8.266038E-2
8.266038E-2
7.807807E-2
7.807807E-2
8.266038E-2
8.266038E-2
8.266038E-2
8.724271E-2
8.266038E-2
7.807807E-2
7.807807E-2
8.266038E-2
8.266038E-2
7.807807E-2
7.807807E-2
7.349575E-2
7.807807E-2
7.807807E-2
7.807807E-2
7.807807E-2
8.266038E-2
8.724271E-2
8.724271E-2
8.266038E-2
7.807807E-2
7.349575E-2
7.349575E-2
7.807807E-2
8.724271E-2
8.724271E-2
8.266038E-2
8.266038E-2
8.266038E-2
8.266038E-2
8.266038E-2
7.807807E-2
8.266038E-2
8.724271E-2
8.724271E-2
8.724271E-2
8.266038E-2
8.266038E-2
7.807807E-2
7.807807E-2
7.807807E-2
7.807807E-2
8.266038E-2
8.724271E-2
8.724271E-2
8.266038E-2
8.266038E-2
7.807807E-2
7.807807E-2
8.266038E-2
8.724271E-2
9.182502E-2
9.182502E-2
9.182502E-2
8.724271E-2
8.266038E-2
7.807807E-2
8.724271E-2
9.182502E-2
9.182502E-2
8.724271E-2
8.266038E-2
8.724271E-2
8.266038E-2
8.724271E-2
9.182502E-2
9.182502E-2
8.724271E-2
8.724271E-2
9.182502E-2
9.640732E-2
9.182502E-2
8.266038E-2
8.266038E-2
8.724271E-2
8.724271E-2
7.807807E-2
6.891345E-2
7.349575E-2
8.724271E-2
9.182502E-2
9.640732E-2
9.182502E-2
9.182502E-2
9.182502E-2
8.724271E-2
8.724271E-2
8.266038E-2
8.724271E-2
8.266038E-2
7.807807E-2
7.807807E-2
8.724271E-2
9.640732E-2
1.009897E-1
9.182502E-2
8.266038E-2
7.807807E-2
7.807807E-2
8.724271E-2
9.182502E-2
9.182502E-2
9.640732E-2
1.009897E-1
1.009897E-1
9.640732E-2
9.182502E-2
8.724271E-2
8.724271E-2
8.724271E-2
9.182502E-2
9.182502E-2
8.724271E-2
8.724271E-2
8.724271E-2
9.182502E-2
9.182502E-2
9.182502E-2
9.182502E-2
9.182502E-2
9.640732E-2
9.640732E-2
9.640732E-2
9.640732E-2
9.182502E-2
9.182502E-2
9.182502E-2
9.182502E-2
9.640732E-2
9.640732E-2
9.640732E-2
9.640732E-2
9.640732E-2
9.640732E-2
9.640732E-2
1.009897E-1
9.640732E-2
9.640732E-2
1.009897E-1
1.009897E-1
1.009897E-1
9.640732E-2
9.182502E-2
9.182502E-2
9.182502E-2
9.182502E-2
9.182502E-2
9.182502E-2
9.640732E-2
1.009897E-1
1.009897E-1
1.009897E-1
9.640732E-2
9.640732E-2
1.009897E-1
1.055720E-1
1.055720E-1
1.009897E-1
9.640732E-2
9.182502E-2
9.182502E-2
9.640732E-2
1.009897E-1
9.640732E-2
9.182502E-2
9.182502E-2
1.009897E-1
1.009897E-1
9.640732E-2
9.182502E-2
9.640732E-2
1.055720E-1
1.055720E-1
1.009897E-1
9.640732E-2
9.640732E-2
9.640732E-2
1.009897E-1
1.055720E-1
1.055720E-1
1.009897E-1
9.182502E-2
8.724271E-2
9.182502E-2
1.009897E-1
1.055720E-1
1.055720E-1
1.055720E-1
1.101543E-1
1.147366E-1
1.147366E-1
1.101543E-1
1.009897E-1
9.640732E-2
9.182502E-2
9.640732E-2
9.640732E-2
1.009897E-1
1.055720E-1
1.101543E-1
1.055720E-1
1.055720E-1
1.009897E-1
1.009897E-1
1.009897E-1
1.055720E-1
1.101543E-1
1.101543E-1
1.055720E-1
1.009897E-1
1.055720E-1
1.101543E-1
1.147366E-1
1.193189E-1
1.193189E-1
1.101543E-1
1.055720E-1
1.101543E-1
1.101543E-1
1.055720E-1
1.009897E-1
1.009897E-1
1.055720E-1
1.147366E-1
1.239012E-1
1.193189E-1
1.147366E-1
1.055720E-1
1.055720E-1
1.101543E-1
1.147366E-1
1.147366E-1
1.147366E-1
1.147366E-1
1.193189E-1
1.239012E-1
1.193189E-1
1.147366E-1
1.147366E-1
1.147366E-1
1.147366E-1
1.147366E-1
1.193189E-1
1.193189E-1
1.147366E-1
1.147366E-1
1.147366E-1
1.147366E-1
1.193189E-1
1.239012E-1
1.239012E-1
1.239012E-1
1.239012E-1
1.193189E-1
1.193189E-1
1.147366E-1
1.147366E-1
1.147366E-1
1.193189E-1
1.239012E-1
1.239012E-1
1.193189E-1
1.147366E-1
1.147366E-1
1.101543E-1
1.147366E-1
1.193189E-1
1.239012E-1
1.239012E-1
1.193189E-1
1.193189E-1
1.147366E-1
1.147366E-1
1.147366E-1
1.147366E-1
1.193189E-1
1.193189E-1
1.193189E-1
1.239012E-1
1.239012E-1
1.284835E-1
1.284835E-1
1.284835E-1
1.239012E-1
1.284835E-1
1.330659E-1
1.330659E-1
1.284835E-1
1.284835E-1
1.284835E-1
1.330659E-1
1.376482E-1
1.330659E-1
1.330659E-1
1.284835E-1
1.284835E-1
1.330659E-1
1.330659E-1
1.330659E-1
1.330659E-1
1.330659E-1
1.330659E-1
1.376482E-1
1.422305E-1
1.422305E-1
1.468128E-1
1.422305E-1
1.376482E-1
1.330659E-1
1.376482E-1
1.468128E-1
1.513951E-1
1.513951E-1
1.468128E-1
1.376482E-1
1.376482E-1
1.376482E-1
1.422305E-1
1.376482E-1
1.376482E-1
1.422305E-1
1.513951E-1
1.559774E-1
1.559774E-1
1.422305E-1
1.376482E-1
1.468128E-1
1.559774E-1
1.559774E-1
1.468128E-1
1.422305E-1
1.468128E-1
1.513951E-1
1.559774E-1
1.559774E-1
1.513951E-1
1.513951E-1
1.513951E-1
1.559774E-1
1.559774E-1
1.559774E-1
1.513951E-1
1.513951E-1
1.513951E-1
1.605597E-1
1.651421E-1
1.605597E-1
1.559774E-1
1.513951E-1
1.513951E-1
1.559774E-1
1.559774E-1
1.605597E-1
1.605597E-1
1.605597E-1
1.605597E-1
1.651421E-1
1.651421E-1
1.697244E-1
1.651421E-1
1.605597E-1
1.605597E-1
1.605597E-1
1.651421E-1
1.651421E-1
1.605597E-1
1.605597E-1
1.697244E-1
1.743067E-1
1.743067E-1
1.651421E-1
1.605597E-1
1.651421E-1
1.697244E-1
1.697244E-1
1.697244E-1
1.697244E-1
1.743067E-1
1.743067E-1
1.743067E-1
1.743067E-1
1.788890E-1
1.834713E-1
1.834713E-1
1.743067E-1
1.697244E-1
1.697244E-1
1.697244E-1
1.743067E-1
1.743067E-1
1.743067E-1
1.788890E-1
1.788890E-1
1.788890E-1
1.834713E-1
1.788890E-1
1.788890E-1
1.788890E-1
1.834713E-1
1.834713E-1
1.834713E-1
1.880536E-1
1.880536E-1
1.834713E-1
1.880536E-1
1.880536E-1
1.926360E-1
1.926360E-1
1.926360E-1
1.926360E-1
1.926360E-1
1.926360E-1
1.880536E-1
1.834713E-1
1.788890E-1
1.834713E-1
1.880536E-1
1.926360E-1
1.926360E-1
1.926360E-1
1.926360E-1
1.926360E-1
1.880536E-1
1.926360E-1
1.972183E-1
2.018006E-1
2.018006E-1
1.972183E-1
2.018006E-1
2.063829E-1
2.018006E-1
2.018006E-1
2.018006E-1
2.018006E-1
2.063829E-1
2.063829E-1
2.063829E-1
2.063829E-1
2.063829E-1
2.018006E-1
2.018006E-1
2.063829E-1
2.109652E-1
2.109652E-1
2.109652E-1
2.109652E-1
2.109652E-1
2.063829E-1
2.063829E-1
2.063829E-1
2.063829E-1
2.109652E-1
2.109652E-1
2.109652E-1
2.109652E-1
2.109652E-1
2.109652E-1
2.155475E-1
2.201299E-1
2.201299E-1
2.201299E-1
2.247122E-1
2.201299E-1
2.155475E-1
2.155475E-1
2.201299E-1
2.247122E-1
2.247122E-1
2.201299E-1
2.201299E-1
2.201299E-1
2.155475E-1
2.155475E-1
2.247122E-1
2.338768E-1
2.338768E-1
2.292945E-1
2.247122E-1
2.292945E-1
2.338768E-1
2.338768E-1
2.292945E-1
2.247122E-1
2.201299E-1
2.201299E-1
2.201299E-1
2.201299E-1
2.247122E-1
2.292945E-1
2.338768E-1
2.384591E-1
2.384591E-1
2.292945E-1
2.247122E-1
2.292945E-1
2.292945E-1
2.292945E-1
2.292945E-1
2.292945E-1
2.292945E-1
2.292945E-1
2.292945E-1
2.338768E-1
2.338768E-1
2.338768E-1
2.338768E-1
2.338768E-1
2.384591E-1
2.430414E-1
2.476237E-1
2.522061E-1
2.430414E-1
2.338768E-1
2.292945E-1
2.247122E-1
2.247122E-1
2.247122E-1
2.292945E-1
2.384591E-1
2.476237E-1
2.476237E-1
2.430414E-1
2.384591E-1
2.292945E-1
2.292945E-1
2.384591E-1
2.430414E-1
2.476237E-1
2.476237E-1
2.476237E-1
2.430414E-1
2.384591E-1
2.384591E-1
2.430414E-1
2.430414E-1
2.476237E-1
2.476237E-1
2.476237E-1
2.476237E-1
2.430414E-1
2.430414E-1
2.476237E-1
2.522061E-1
2.522061E-1
2.476237E-1
2.430414E-1
2.430414E-1
2.430414E-1
2.430414E-1
2.430414E-1
2.430414E-1
2.430414E-1
2.430414E-1
2.430414E-1
2.430414E-1
2.430414E-1
2.476237E-1
2.522061E-1
2.522061E-1
2.567884E-1
2.522061E-1
2.476237E-1
2.430414E-1
2.430414E-1
2.476237E-1
2.430414E-1
2.430414E-1
2.430414E-1
2.476237E-1
2.476237E-1
2.476237E-1
2.384591E-1
2.384591E-1
2.430414E-1
2.476237E-1
2.476237E-1
2.476237E-1
2.476237E-1
2.430414E-1
2.430414E-1
2.476237E-1
2.522061E-1
2.567884E-1
2.522061E-1
2.522061E-1
2.522061E-1
2.522061E-1
2.567884E-1
2.522061E-1
2.476237E-1
2.476237E-1
2.522061E-1
2.567884E-1
2.567884E-1
2.567884E-1
2.567884E-1
2.567884E-1
2.522061E-1
2.476237E-1
2.430414E-1
2.430414E-1
2.476237E-1
2.522061E-1
2.522061E-1
2.522061E-1
2.522061E-1
2.522061E-1
2.476237E-1
2.430414E-1
2.430414E-1
2.476237E-1
2.476237E-1
2.476237E-1
2.430414E-1
2.430414E-1
2.430414E-1
2.430414E-1
2.476237E-1
2.522061E-1
2.476237E-1
2.430414E-1
2.430414E-1
2.430414E-1
2.430414E-1
2.430414E-1
2.384591E-1
2.338768E-1
2.338768E-1
2.384591E-1
2.430414E-1
2.430414E-1
2.384591E-1
2.384591E-1
2.430414E-1
2.476237E-1
2.430414E-1
2.384591E-1
2.384591E-1
2.430414E-1
2.430414E-1
2.430414E-1
2.338768E-1
2.292945E-1
2.338768E-1
2.384591E-1
2.430414E-1
2.430414E-1
2.338768E-1
2.338768E-1
2.430414E-1
2.476237E-1
2.430414E-1
2.384591E-1
2.338768E-1
2.384591E-1
2.384591E-1
2.384591E-1
2.292945E-1
2.247122E-1
2.292945E-1
2.338768E-1
2.338768E-1
2.292945E-1
2.247122E-1
2.247122E-1
2.292945E-1
2.384591E-1
2.384591E-1
2.292945E-1
2.201299E-1
2.155475E-1
2.201299E-1
2.292945E-1
2.384591E-1
2.384591E-1
2.384591E-1
2.338768E-1
2.292945E-1
2.247122E-1
2.201299E-1
2.155475E-1
2.155475E-1
2.155475E-1
2.201299E-1
2.155475E-1
2.155475E-1
2.109652E-1
2.109652E-1
2.109652E-1
2.063829E-1
2.109652E-1
2.109652E-1
2.155475E-1
2.155475E-1
2.109652E-1
2.109652E-1
2.201299E-1
2.292945E-1
2.292945E-1
2.201299E-1
2.155475E-1
2.155475E-1
2.109652E-1
2.063829E-1
2.109652E-1
2.109652E-1
2.109652E-1
2.155475E-1
2.109652E-1
2.109652E-1
2.063829E-1
1.972183E-1
2.018006E-1
2.063829E-1
2.063829E-1
2.063829E-1
2.018006E-1
2.018006E-1
2.018006E-1
1.972183E-1
1.972183E-1
2.063829E-1
2.109652E-1
2.109652E-1
2.109652E-1
2.109652E-1
2.063829E-1
2.018006E-1
1.972183E-1
1.972183E-1
2.018006E-1
2.018006E-1
1.972183E-1
1.972183E-1
1.972183E-1
1.972183E-1
2.018006E-1
2.018006E-1
1.972183E-1
1.880536E-1
1.834713E-1
1.834713E-1
1.834713E-1
1.880536E-1
1.926360E-1
1.926360E-1
1.926360E-1
1.880536E-1
1.926360E-1
1.972183E-1
2.018006E-1
2.018006E-1
1.926360E-1
1.834713E-1
1.788890E-1
1.834713E-1
1.880536E-1
1.880536E-1
1.834713E-1
1.834713E-1
1.834713E-1
1.880536E-1
1.880536E-1
1.880536E-1
1.834713E-1
1.788890E-1
1.788890E-1
1.834713E-1
1.834713E-1
1.880536E-1
1.880536E-1
1.880536E-1
1.880536E-1
1.834713E-1
1.743067E-1
1.697244E-1
1.697244E-1
1.788890E-1
1.834713E-1
1.834713E-1
1.788890E-1
1.743067E-1
1.743067E-1
1.788890E-1
1.788890E-1
1.788890E-1
1.788890E-1
1.834713E-1
1.926360E-1
1.926360E-1
1.834713E-1
1.743067E-1
1.697244E-1
1.743067E-1
1.743067E-1
1.743067E-1
1.697244E-1
1.697244E-1
1.697244E-1
1.697244E-1
1.697244E-1
1.697244E-1
1.697244E-1
1.697244E-1
1.697244E-1
1.697244E-1
1.697244E-1
1.697244E-1
1.788890E-1
1.788890E-1
1.788890E-1
1.697244E-1
1.605597E-1
1.605597E-1
1.651421E-1
1.651421E-1
1.651421E-1
1.697244E-1
1.697244E-1
1.651421E-1
1.605597E-1
1.605597E-1
1.651421E-1
1.651421E-1
1.651421E-1
1.651421E-1
1.651421E-1
1.605597E-1
1.605597E-1
1.651421E-1
1.697244E-1
1.651421E-1
1.605597E-1
1.559774E-1
1.605597E-1
1.605597E-1
1.559774E-1
1.513951E-1
1.513951E-1
1.559774E-1
1.605597E-1
1.605597E-1
1.559774E-1
1.559774E-1
1.559774E-1
1.513951E-1
1.468128E-1
1.468128E-1
1.468128E-1
1.422305E-1
1.376482E-1
1.376482E-1
1.376482E-1
1.330659E-1
1.330659E-1
1.376482E-1
1.422305E-1
1.422305E-1
1.422305E-1
1.422305E-1
1.376482E-1
1.376482E-1
1.330659E-1
1.376482E-1
1.422305E-1
1.422305E-1
1.376482E-1
1.284835E-1
1.239012E-1
1.239012E-1
1.284835E-1
1.330659E-1
1.376482E-1
1.376482E-1
1.330659E-1
1.284835E-1
1.193189E-1
1.147366E-1
1.147366E-1
1.239012E-1
1.284835E-1
1.284835E-1
1.239012E-1
1.239012E-1
1.239012E-1
1.193189E-1
1.147366E-1
1.147366E-1
1.101543E-1
1.101543E-1
1.147366E-1
1.147366E-1
1.147366E-1
1.147366E-1
1.101543E-1
1.055720E-1
1.055720E-1
1.055720E-1
1.009897E-1
1.009897E-1
1.009897E-1
9.640732E-2
9.182502E-2
9.182502E-2
9.182502E-2
9.640732E-2
1.009897E-1
9.640732E-2
9.182502E-2
8.724271E-2
9.182502E-2
1.009897E-1
1.009897E-1
9.640732E-2
9.182502E-2
8.724271E-2
8.724271E-2
8.724271E-2
8.724271E-2
9.182502E-2
9.182502E-2
8.724271E-2
8.266038E-2
8.266038E-2
7.807807E-2
7.349575E-2
7.349575E-2
8.266038E-2
9.182502E-2
9.182502E-2
8.724271E-2
7.807807E-2
7.349575E-2
7.349575E-2
7.807807E-2
8.266038E-2
8.266038E-2
8.266038E-2
7.807807E-2
7.349575E-2
6.891345E-2
6.433112E-2
6.433112E-2
6.891345E-2
6.891345E-2
6.891345E-2
6.433112E-2
5.974881E-2
5.974881E-2
5.974881E-2
6.433112E-2
6.433112E-2
6.433112E-2
6.891345E-2
6.891345E-2
6.891345E-2
5.974881E-2
5.974881E-2
5.516649E-2
5.974881E-2
6.433112E-2
6.433112E-2
6.433112E-2
5.974881E-2
5.058418E-2
5.058418E-2
5.516649E-2
5.974881E-2
6.433112E-2
5.974881E-2
5.516649E-2
5.058418E-2
5.516649E-2
5.974881E-2
6.433112E-2
5.974881E-2
5.058418E-2
4.141954E-2
4.141954E-2
5.058418E-2
6.433112E-2
6.891345E-2
6.433112E-2
5.516649E-2
5.516649E-2
5.516649E-2
5.516649E-2
5.516649E-2
5.974881E-2
6.433112E-2
6.891345E-2
6.433112E-2
5.516649E-2
4.141954E-2
3.683723E-2
4.141954E-2
5.058418E-2
5.058418E-2
4.600186E-2
4.600186E-2
4.141954E-2
4.600186E-2
4.600186E-2
4.600186E-2
4.600186E-2
4.600186E-2
5.516649E-2
5.516649E-2
5.516649E-2
5.058418E-2
4.600186E-2
4.600186E-2
5.058418E-2
4.600186E-2
4.600186E-2
4.600186E-2
5.058418E-2
5.516649E-2
5.516649E-2
5.058418E-2
4.600186E-2
4.141954E-2
4.141954E-2
4.600186E-2
5.058418E-2
5.516649E-2
5.974881E-2
5.516649E-2
5.516649E-2
5.516649E-2
5.516649E-2
5.516649E-2
5.516649E-2
5.058418E-2
4.600186E-2
4.141954E-2
4.141954E-2
4.600186E-2
5.516649E-2
5.974881E-2
6.433112E-2
6.433112E-2
6.433112E-2
5.974881E-2
5.516649E-2
4.600186E-2
4.141954E-2
4.141954E-2
5.058418E-2
5.516649E-2
5.516649E-2
5.516649E-2
5.058418E-2
4.600186E-2
5.058418E-2
5.974881E-2
5.974881E-2
5.516649E-2
5.058418E-2
5.058418E-2
5.058418E-2
5.058418E-2
5.058418E-2
4.600186E-2
4.600186E-2
5.058418E-2
5.974881E-2
5.974881E-2
5.058418E-2
5.058418E-2
5.058418E-2
5.516649E-2
5.058418E-2
4.600186E-2
4.141954E-2
4.600186E-2
5.058418E-2
5.058418E-2
4.600186E-2
4.141954E-2
3.683723E-2
3.683723E-2
3.225492E-2
3.225492E-2
3.683723E-2
4.141954E-2
3.683723E-2
3.225492E-2
2.309029E-2
2.309029E-2
2.767260E-2
2.767260E-2
3.225492E-2
3.225492E-2
3.225492E-2
3.225492E-2
2.767260E-2
2.767260E-2
2.767260E-2
3.225492E-2
2.767260E-2
2.309029E-2
2.309029E-2
2.767260E-2
2.767260E-2
2.767260E-2
2.309029E-2
1.850797E-2
1.392566E-2
9.343341E-3
1.392566E-2
1.850797E-2
1.850797E-2
1.850797E-2
1.392566E-2
1.392566E-2
1.850797E-2
1.392566E-2
4.761025E-3
1.787096E-4
1.787096E-4
1.787096E-4
4.761025E-3
4.761025E-3
9.343341E-3
9.343341E-3
4.761025E-3
1.787096E-4
-4.403606E-3
-8.985922E-3
-8.985922E-3
-4.403606E-3
-4.403606E-3
1.787096E-4
1.787096E-4
4.761025E-3
-4.403606E-3
-1.356824E-2
-2.273287E-2
-2.273287E-2
-1.815055E-2
-1.356824E-2
-1.356824E-2
-1.356824E-2
-1.815055E-2
-1.815055E-2
-1.815055E-2
-2.273287E-2
-2.731518E-2
-2.731518E-2
-2.273287E-2
-2.273287E-2
-3.189750E-2
-3.647982E-2
-3.189750E-2
-1.815055E-2
-1.356824E-2
-1.815055E-2
-2.731518E-2
-4.106213E-2
-4.106213E-2
-3.189750E-2
-2.731518E-2
-3.189750E-2
-3.647982E-2
-3.647982E-2
-3.647982E-2
-3.189750E-2
-3.189750E-2
-3.647982E-2
-4.106213E-2
-4.106213E-2
-3.647982E-2
-4.106213E-2
-4.564445E-2
-4.564445E-2
-4.106213E-2
-4.106213E-2
-4.564445E-2
-5.480906E-2
-5.022675E-2
-4.564445E-2
-4.106213E-2
-4.106213E-2
-5.022675E-2
-5.480906E-2
-5.480906E-2
-5.480906E-2
-5.022675E-2
-5.480906E-2
-5.939139E-2
-5.939139E-2
-5.480906E-2
-5.480906E-2
-5.939139E-2
-5.939139E-2
-5.939139E-2
-5.939139E-2
-6.397371E-2
-6.855603E-2
-6.855603E-2
-6.855603E-2
-6.397371E-2
-6.397371E-2
-6.855603E-2
-6.855603E-2
-6.855603E-2
-6.855603E-2
-6.855603E-2
-6.855603E-2
-7.313834E-2
-7.772066E-2
-7.772066E-2
-7.313834E-2
-6.397371E-2
-6.855603E-2
-7.313834E-2
-6.855603E-2
-6.855603E-2
-7.772066E-2
-8.688527E-2
-8.688527E-2
-7.772066E-2
-6.855603E-2
-7.313834E-2
-8.230296E-2
-8.688527E-2
-7.772066E-2
-7.313834E-2
-7.313834E-2
-8.230296E-2
-8.688527E-2
-8.688527E-2
-8.230296E-2
-7.772066E-2
-7.313834E-2
-7.313834E-2
-7.772066E-2
-8.230296E-2
-8.688527E-2
-9.146759E-2
-9.604991E-2
-9.146759E-2
-9.146759E-2
-9.146759E-2
-9.146759E-2
-9.146759E-2
-9.604991E-2
-9.146759E-2
-8.688527E-2
-8.688527E-2
-9.146759E-2
-9.604991E-2
-9.604991E-2
-9.146759E-2
-8.688527E-2
-8.688527E-2
-8.688527E-2
-8.688527E-2
-9.146759E-2
-9.604991E-2
-9.604991E-2
-9.604991E-2
-9.604991E-2
-1.006322E-1
-9.604991E-2
-9.146759E-2
-9.146759E-2
-9.604991E-2
-1.006322E-1
-1.006322E-1
-1.006322E-1
-9.604991E-2
-9.604991E-2
-9.604991E-2
-1.006322E-1
-1.006322E-1
-1.006322E-1
-1.052146E-1
-1.143792E-1
-1.189615E-1
-1.189615E-1
-1.097969E-1
-1.006322E-1
-1.052146E-1
-1.097969E-1
-1.052146E-1
-1.006322E-1
-1.006322E-1
-1.052146E-1
-1.097969E-1
-1.143792E-1
-1.189615E-1
-1.189615E-1
-1.189615E-1
-1.189615E-1
-1.189615E-1
-1.189615E-1
-1.143792E-1
-1.143792E-1
-1.097969E-1
-1.097969E-1
-1.097969E-1
-1.097969E-1
-1.097969E-1
-1.097969E-1
-1.189615E-1
-1.189615E-1
-1.189615E-1
-1.143792E-1
-1.143792E-1
-1.097969E-1
-1.097969E-1
-1.097969E-1
-1.097969E-1
-1.143792E-1
-1.189615E-1
-1.235438E-1
-1.235438E-1
-1.189615E-1
-1.189615E-1
-1.189615E-1
-1.189615E-1
-1.143792E-1
-1.143792E-1
-1.143792E-1
-1.189615E-1
-1.235438E-1
-1.235438E-1
-1.189615E-1
-1.143792E-1
-1.189615E-1
-1.235438E-1
-1.281261E-1
-1.281261E-1
-1.281261E-1
-1.327085E-1
-1.281261E-1
-1.189615E-1
-1.143792E-1
-1.143792E-1
-1.143792E-1
-1.143792E-1
-1.143792E-1
-1.097969E-1
-1.097969E-1
-1.143792E-1
-1.235438E-1
-1.235438E-1
-1.235438E-1
-1.235438E-1
-1.235438E-1
-1.235438E-1
-1.235438E-1
-1.189615E-1
-1.097969E-1
-1.052146E-1
-1.097969E-1
-1.143792E-1
-1.143792E-1
-1.097969E-1
-1.143792E-1
-1.189615E-1
-1.189615E-1
-1.097969E-1
-1.097969E-1
-1.143792E-1
-1.189615E-1
-1.189615E-1
-1.143792E-1
-1.143792E-1
-1.143792E-1
-1.143792E-1
-1.143792E-1
-1.143792E-1
-1.143792E-1
-1.189615E-1
-1.143792E-1
-1.143792E-1
-1.143792E-1
-1.189615E-1
-1.235438E-1
-1.281261E-1
-1.235438E-1
-1.143792E-1
-1.052146E-1
-1.052146E-1
-1.052146E-1
-1.006322E-1
-1.006322E-1
-1.006322E-1
-1.097969E-1
-1.143792E-1
-1.189615E-1
-1.143792E-1
-1.097969E-1
-1.052146E-1
-1.052146E-1
-1.006322E-1
-1.006322E-1
-1.006322E-1
-1.006322E-1
-1.052146E-1
-1.143792E-1
-1.189615E-1
-1.143792E-1
-1.052146E-1
-1.052146E-1
-1.143792E-1
-1.189615E-1
-1.235438E-1
-1.189615E-1
-1.143792E-1
-1.143792E-1
-1.189615E-1
-1.189615E-1
-1.143792E-1
-1.097969E-1
-1.143792E-1
-1.189615E-1
-1.143792E-1
-1.052146E-1
-1.006322E-1
-1.052146E-1
-1.143792E-1
-1.189615E-1
-1.189615E-1
-1.143792E-1
-1.143792E-1
-1.143792E-1
-1.143792E-1
-1.143792E-1
-1.143792E-1
-1.143792E-1
-1.189615E-1
-1.189615E-1
-1.143792E-1
-1.143792E-1
-1.143792E-1
-1.143792E-1
-1.143792E-1
-1.143792E-1
-1.143792E-1
-1.189615E-1
-1.235438E-1
-1.281261E-1
-1.281261E-1
-1.281261E-1
-1.235438E-1
-1.189615E-1
-1.143792E-1
-1.189615E-1
-1.235438E-1
-1.235438E-1
-1.189615E-1
-1.189615E-1
-1.189615E-1
-1.235438E-1
-1.235438E-1
-1.235438E-1
-1.189615E-1
-1.189615E-1
-1.235438E-1
-1.235438E-1
-1.281261E-1
-1.281261E-1
-1.281261E-1
-1.281261E-1
-1.327085E-1
-1.327085E-1
-1.327085E-1
-1.281261E-1
-1.281261E-1
-1.327085E-1
-1.372908E-1
-1.372908E-1
-1.327085E-1
-1.327085E-1
-1.281261E-1
-1.281261E-1
-1.327085E-1
-1.327085E-1
-1.372908E-1
-1.372908E-1
-1.372908E-1
-1.418731E-1
-1.372908E-1
-1.372908E-1
-1.372908E-1
-1.418731E-1
-1.418731E-1
-1.418731E-1
-1.372908E-1
-1.327085E-1
-1.327085E-1
-1.372908E-1
-1.372908E-1
-1.372908E-1
-1.418731E-1
-1.418731E-1
-1.464554E-1
-1.464554E-1
-1.372908E-1
-1.327085E-1
-1.372908E-1
-1.418731E-1
-1.418731E-1
-1.372908E-1
-1.372908E-1
-1.418731E-1
-1.464554E-1
-1.418731E-1
-1.372908E-1
-1.418731E-1
-1.510377E-1
-1.510377E-1
-1.418731E-1
-1.372908E-1
-1.372908E-1
-1.418731E-1
-1.464554E-1
-1.510377E-1
-1.510377E-1
-1.464554E-1
-1.464554E-1
-1.418731E-1
-1.418731E-1
-1.418731E-1
-1.464554E-1
-1.464554E-1
-1.418731E-1
-1.418731E-1
-1.418731E-1
-1.418731E-1
-1.418731E-1
-1.372908E-1
-1.327085E-1
-1.327085E-1
-1.372908E-1
-1.418731E-1
-1.418731E-1
-1.418731E-1
-1.418731E-1
-1.418731E-1
-1.372908E-1
-1.372908E-1
-1.418731E-1
-1.418731E-1
-1.418731E-1
-1.464554E-1
-1.464554E-1
-1.464554E-1
-1.464554E-1
-1.418731E-1
-1.372908E-1
-1.372908E-1
-1.372908E-1
-1.418731E-1
-1.464554E-1
-1.464554E-1
-1.464554E-1
-1.464554E-1
-1.464554E-1
-1.464554E-1
-1.418731E-1
-1.327085E-1
-1.327085E-1
-1.372908E-1
-1.418731E-1
-1.372908E-1
-1.372908E-1
-1.464554E-1
-1.510377E-1
-1.464554E-1
-1.372908E-1
-1.372908E-1
-1.372908E-1
-1.418731E-1
-1.418731E-1
-1.418731E-1
-1.372908E-1
-1.372908E-1
-1.372908E-1
-1.418731E-1
-1.372908E-1
-1.327085E-1
-1.372908E-1
-1.418731E-1
-1.464554E-1
-1.418731E-1
-1.372908E-1
-1.372908E-1
-1.418731E-1
-1.464554E-1
-1.464554E-1
-1.464554E-1
-1.464554E-1
-1.418731E-1
-1.418731E-1
-1.418731E-1
-1.464554E-1
-1.418731E-1
-1.418731E-1
-1.372908E-1
-1.372908E-1
-1.418731E-1
-1.464554E-1
-1.556200E-1
-1.510377E-1
-1.510377E-1
-1.464554E-1
-1.464554E-1
-1.464554E-1
-1.510377E-1
-1.510377E-1
-1.510377E-1
-1.464554E-1
-1.464554E-1
-1.464554E-1
-1.418731E-1
-1.464554E-1
-1.464554E-1
-1.510377E-1
-1.510377E-1
-1.464554E-1
-1.418731E-1
-1.372908E-1
-1.418731E-1
-1.418731E-1
-1.372908E-1
-1.281261E-1
-1.189615E-1
-1.189615E-1
-1.235438E-1
-1.281261E-1
-1.327085E-1
-1.327085E-1
-1.372908E-1
-1.418731E-1
-1.418731E-1
-1.372908E-1
-1.327085E-1
-1.281261E-1
-1.281261E-1
-1.327085E-1
-1.372908E-1
-1.327085E-1
-1.281261E-1
-1.281261E-1
-1.281261E-1
-1.281261E-1
-1.281261E-1
-1.327085E-1
-1.327085E-1
-1.372908E-1
-1.372908E-1
-1.372908E-1
-1.372908E-1
-1.281261E-1
-1.235438E-1
-1.281261E-1
-1.327085E-1
-1.372908E-1
-1.372908E-1
-1.372908E-1
-1.372908E-1
-1.327085E-1
-1.281261E-1
-1.281261E-1
-1.327085E-1
-1.372908E-1
-1.372908E-1
-1.327085E-1
-1.327085E-1
-1.327085E-1
-1.327085E-1
-1.372908E-1
-1.464554E-1
-1.418731E-1
-1.372908E-1
-1.281261E-1
-1.281261E-1
-1.281261E-1
-1.327085E-1
-1.327085E-1
-1.327085E-1
-1.327085E-1
-1.281261E-1
-1.281261E-1
-1.327085E-1
-1.327085E-1
-1.327085E-1
-1.281261E-1
-1.281261E-1
-1.281261E-1
-1.281261E-1
-1.235438E-1
-1.235438E-1
-1.235438E-1
-1.235438E-1
-1.235438E-1
-1.281261E-1
-1.327085E-1
-1.372908E-1
-1.372908E-1
-1.327085E-1
-1.235438E-1
-1.235438E-1
-1.327085E-1
-1.418731E-1
-1.418731E-1
-1.372908E-1
-1.281261E-1
-1.281261E-1
-1.281261E-1
-1.281261E-1
-1.235438E-1
-1.235438E-1
-1.235438E-1
-1.281261E-1
-1.281261E-1
-1.235438E-1
-1.189615E-1
-1.235438E-1
-1.281261E-1
-1.327085E-1
-1.372908E-1
-1.418731E-1
-1.372908E-1
-1.327085E-1
-1.327085E-1
-1.327085E-1
-1.281261E-1
-1.235438E-1
-1.189615E-1
-1.189615E-1
-1.189615E-1
-1.281261E-1
-1.327085E-1
-1.281261E-1
-1.189615E-1
-1.189615E-1
-1.235438E-1
-1.281261E-1
-1.281261E-1
-1.281261E-1
-1.327085E-1
-1.327085E-1
-1.281261E-1
-1.235438E-1
-1.189615E-1
-1.189615E-1
-1.189615E-1
-1.235438E-1
-1.189615E-1
-1.189615E-1
-1.189615E-1
-1.189615E-1
-1.235438E-1
-1.235438E-1
-1.235438E-1
-1.189615E-1
-1.189615E-1
-1.235438E-1
-1.281261E-1
-1.235438E-1
-1.189615E-1
-1.235438E-1
-1.281261E-1
-1.327085E-1
-1.327085E-1
-1.281261E-1
-1.235438E-1
-1.235438E-1
-1.235438E-1
-1.189615E-1
-1.143792E-1
-1.189615E-1
-1.235438E-1
-1.189615E-1
-1.143792E-1
-1.189615E-1
-1.235438E-1
-1.235438E-1
-1.189615E-1
-1.189615E-1
-1.189615E-1
-1.189615E-1
-1.189615E-1
-1.189615E-1
-1.189615E-1
-1.235438E-1
-1.189615E-1
-1.143792E-1
-1.143792E-1
-1.143792E-1
-1.189615E-1
-1.235438E-1
-1.235438E-1
-1.143792E-1
-1.143792E-1
-1.189615E-1
-1.235438E-1
-1.235438E-1
-1.189615E-1
-1.143792E-1
-1.097969E-1
-1.097969E-1
-1.097969E-1
-1.097969E-1
-1.143792E-1
-1.189615E-1
-1.189615E-1
-1.143792E-1
-1.097969E-1
-1.097969E-1
-1.143792E-1
-1.189615E-1
-1.189615E-1
-1.143792E-1
-1.143792E-1
-1.189615E-1
-1.235438E-1
-1.235438E-1
-1.189615E-1
-1.143792E-1
-1.143792E-1
-1.189615E-1
-1.189615E-1
-1.189615E-1
-1.143792E-1
-1.097969E-1
-1.097969E-1
-1.143792E-1
-1.143792E-1
-1.189615E-1
-1.143792E-1
-1.143792E-1
-1.143792E-1
-1.189615E-1
-1.189615E-1
-1.189615E-1
-1.143792E-1
-1.143792E-1
-1.097969E-1
-1.097969E-1
-1.097969E-1
-1.097969E-1
-1.097969E-1
-1.097969E-1
-1.143792E-1
-1.143792E-1
-1.189615E-1
-1.189615E-1
-1.189615E-1
-1.189615E-1
-1.189615E-1
-1.143792E-1
-1.143792E-1
-1.143792E-1
-1.189615E-1
-1.235438E-1
-1.235438E-1
-1.189615E-1
-1.143792E-1
-1.143792E-1
-1.143792E-1
-1.143792E-1
-1.097969E-1
-1.097969E-1
-1.143792E-1
-1.189615E-1
-1.189615E-1
-1.189615E-1
-1.143792E-1
-1.143792E-1
-1.143792E-1
-1.189615E-1
-1.235438E-1
-1.235438E-1
-1.189615E-1
-1.143792E-1
-1.143792E-1
-1.189615E-1
-1.189615E-1
-1.235438E-1
-1.235438E-1
-1.235438E-1
-1.189615E-1
-1.143792E-1
-1.189615E-1
-1.235438E-1
-1.235438E-1
-1.143792E-1
-1.052146E-1
-1.006322E-1
-1.097969E-1
-1.189615E-1
-1.189615E-1
-1.143792E-1
-1.097969E-1
-1.097969E-1
-1.143792E-1
-1.189615E-1
-1.189615E-1
-1.189615E-1
-1.143792E-1
-1.143792E-1
-1.189615E-1
-1.235438E-1
-1.235438E-1
-1.143792E-1
-1.143792E-1
-1.143792E-1
-1.235438E-1
-1.281261E-1
-1.235438E-1
-1.189615E-1
-1.189615E-1
-1.235438E-1
-1.235438E-1
-1.235438E-1
-1.235438E-1
-1.281261E-1
-1.281261E-1
-1.235438E-1
-1.189615E-1
-1.189615E-1
-1.235438E-1
-1.281261E-1
-1.235438E-1
-1.189615E-1
-1.189615E-1
-1.235438E-1
-1.281261E-1
-1.327085E-1
-1.281261E-1
-1.281261E-1
-1.235438E-1
-1.189615E-1
-1.143792E-1
-1.143792E-1
-1.189615E-1
-1.235438E-1
-1.281261E-1
-1.281261E-1
-1.281261E-1
-1.281261E-1
-1.281261E-1
-1.281261E-1
-1.235438E-1
-1.235438E-1
-1.235438E-1
-1.235438E-1
-1.189615E-1
-1.189615E-1
-1.235438E-1
-1.327085E-1
-1.327085E-1
-1.281261E-1
-1.235438E-1
-1.281261E-1
-1.327085E-1
-1.327085E-1
-1.327085E-1
-1.327085E-1
-1.281261E-1
-1.281261E-1
-1.327085E-1
-1.327085E-1
-1.327085E-1
-1.327085E-1
-1.281261E-1
-1.281261E-1
-1.281261E-1
-1.372908E-1
-1.418731E-1
-1.418731E-1
-1.327085E-1
-1.235438E-1
-1.189615E-1
-1.189615E-1
-1.235438E-1
-1.235438E-1
-1.281261E-1
-1.327085E-1
-1.281261E-1
-1.235438E-1
-1.189615E-1
-1.189615E-1
-1.189615E-1
-1.235438E-1
-1.235438E-1
-1.235438E-1
-1.235438E-1
-1.235438E-1
-1.235438E-1
-1.235438E-1
-1.281261E-1
-1.372908E-1
-1.327085E-1
-1.235438E-1
-1.143792E-1
-1.143792E-1
-1.235438E-1
-1.235438E-1
-1.235438E-1
-1.281261E-1
-1.327085E-1
-1.372908E-1
-1.372908E-1
-1.327085E-1
-1.281261E-1
-1.235438E-1
-1.281261E-1
-1.327085E-1
-1.327085E-1
-1.327085E-1
-1.372908E-1
-1.372908E-1
-1.327085E-1
-1.235438E-1
-1.235438E-1
-1.281261E-1
-1.281261E-1
-1.281261E-1
-1.281261E-1
-1.281261E-1
-1.281261E-1
-1.281261E-1
-1.281261E-1
-1.327085E-1
-1.327085E-1
-1.281261E-1
-1.189615E-1
-1.143792E-1
-1.143792E-1
-1.189615E-1
-1.281261E-1
-1.327085E-1
-1.327085E-1
-1.281261E-1
-1.235438E-1
-1.235438E-1
-1.235438E-1
-1.235438E-1
-1.235438E-1
-1.235438E-1
-1.235438E-1
-1.235438E-1
-1.281261E-1
-1.281261E-1
-1.235438E-1
-1.189615E-1
-1.235438E-1
-1.281261E-1
-1.281261E-1
-1.281261E-1
-1.235438E-1
-1.235438E-1
-1.281261E-1
-1.327085E-1
-1.372908E-1
-1.372908E-1
-1.372908E-1
-1.372908E-1
-1.327085E-1
-1.235438E-1
-1.235438E-1
-1.235438E-1
-1.281261E-1
-1.281261E-1
-1.281261E-1
-1.327085E-1
-1.372908E-1
-1.327085E-1
-1.281261E-1
-1.327085E-1
-1.372908E-1
-1.418731E-1
-1.418731E-1
-1.372908E-1
-1.327085E-1
-1.281261E-1
-1.235438E-1
-1.281261E-1
-1.327085E-1
-1.418731E-1
-1.372908E-1
-1.281261E-1
-1.281261E-1
-1.327085E-1
-1.372908E-1
-1.372908E-1
-1.372908E-1
-1.372908E-1
-1.418731E-1
-1.418731E-1
-1.464554E-1
-1.418731E-1
-1.372908E-1
-1.372908E-1
-1.372908E-1
-1.418731E-1
-1.372908E-1
-1.327085E-1
-1.327085E-1
-1.327085E-1
-1.372908E-1
-1.418731E-1
-1.418731E-1
-1.372908E-1
-1.327085E-1
-1.327085E-1
-1.418731E-1
-1.510377E-1
-1.510377E-1
-1.464554E-1
-1.418731E-1
-1.464554E-1
-1.510377E-1
-1.556200E-1
-1.510377E-1
-1.510377E-1
-1.510377E-1
-1.510377E-1
-1.464554E-1
-1.464554E-1
-1.464554E-1
-1.464554E-1
-1.464554E-1
-1.510377E-1
-1.556200E-1
-1.602023E-1
-1.556200E-1
-1.510377E-1
-1.464554E-1
-1.464554E-1
-1.464554E-1
-1.510377E-1
-1.510377E-1
-1.556200E-1
-1.556200E-1
-1.556200E-1
-1.556200E-1
-1.556200E-1
-1.602023E-1
-1.602023E-1
-1.602023E-1
-1.556200E-1
-1.556200E-1
-1.602023E-1
-1.647847E-1
-1.602023E-1
-1.602023E-1
-1.602023E-1
-1.602023E-1
-1.647847E-1
-1.647847E-1
-1.647847E-1
-1.693670E-1
-1.693670E-1
-1.647847E-1
-1.602023E-1
-1.602023E-1
-1.693670E-1
-1.739493E-1
-1.693670E-1
-1.647847E-1
-1.647847E-1
-1.693670E-1
-1.739493E-1
-1.739493E-1
-1.739493E-1
-1.693670E-1
-1.693670E-1
-1.785316E-1
-1.785316E-1
-1.739493E-1
-1.647847E-1
-1.647847E-1
-1.739493E-1
-1.785316E-1
-1.831139E-1
-1.831139E-1
-1.831139E-1
-1.785316E-1
-1.785316E-1
-1.831139E-1
-1.831139E-1
-1.876962E-1
-1.831139E-1
-1.831139E-1
-1.831139E-1
-1.831139E-1
-1.785316E-1
-1.785316E-1
-1.831139E-1
-1.876962E-1
-1.922786E-1
-1.922786E-1
-1.922786E-1
-1.922786E-1
-1.876962E-1
-1.876962E-1
-1.922786E-1
-2.014432E-1
-2.014432E-1
-2.014432E-1
-1.922786E-1
-1.922786E-1
-1.968608E-1
-2.014432E-1
-2.014432E-1
-1.968608E-1
-1.922786E-1
-1.922786E-1
-1.968608E-1
-2.060255E-1
-2.106078E-1
-2.060255E-1
-2.014432E-1
-2.014432E-1
-2.060255E-1
-2.060255E-1
-2.014432E-1
-1.968608E-1
-1.968608E-1
-1.968608E-1
-1.968608E-1
-2.014432E-1
-2.060255E-1
-2.106078E-1
-2.151901E-1
-2.106078E-1
-2.060255E-1
-2.014432E-1
-2.014432E-1
-2.060255E-1
-2.106078E-1
-2.106078E-1
-2.106078E-1
-2.106078E-1
-2.060255E-1
-2.060255E-1
-2.060255E-1
-2.014432E-1
-1.968608E-1
-1.922786E-1
-1.922786E-1
-1.968608E-1
-2.014432E-1
-2.060255E-1
-2.060255E-1
-2.014432E-1
-1.968608E-1
-1.968608E-1
-2.014432E-1
-2.060255E-1
-2.014432E-1
-1.968608E-1
-1.922786E-1
-1.922786E-1
-1.968608E-1
-1.968608E-1
-1.968608E-1
-1.968608E-1
-1.968608E-1
-2.014432E-1
-1.968608E-1
-1.876962E-1
-1.876962E-1
-1.968608E-1
-2.014432E-1
-2.060255E-1
-2.060255E-1
-2.060255E-1
-2.060255E-1
-1.968608E-1
-1.922786E-1
-1.876962E-1
-1.922786E-1
-1.968608E-1
-1.968608E-1
-1.968608E-1
-1.968608E-1
-1.968608E-1
-1.922786E-1
-1.876962E-1
-1.831139E-1
-1.876962E-1
-1.922786E-1
-1.968608E-1
-1.968608E-1
-2.014432E-1
-1.968608E-1
-1.968608E-1
-1.968608E-1
-1.968608E-1
-1.922786E-1
-1.876962E-1
-1.831139E-1
-1.876962E-1
-1.922786E-1
-1.876962E-1
-1.785316E-1
-1.785316E-1
-1.831139E-1
-1.922786E-1
-1.922786E-1
-1.831139E-1
-1.785316E-1
-1.785316E-1
-1.831139E-1
-1.876962E-1
-1.876962E-1
-1.876962E-1
-1.876962E-1
-1.876962E-1
-1.876962E-1
-1.922786E-1
-1.922786E-1
-1.876962E-1
-1.876962E-1
-1.876962E-1
-1.876962E-1
-1.876962E-1
-1.831139E-1
-1.831139E-1
-1.831139E-1
-1.785316E-1
-1.785316E-1
-1.831139E-1
-1.831139E-1
-1.831139E-1
-1.831139E-1
-1.831139E-1
-1.876962E-1
-1.831139E-1
-1.831139E-1
-1.831139E-1
-1.831139E-1
-1.831139E-1
-1.831139E-1
-1.739493E-1
-1.693670E-1
-1.739493E-1
-1.831139E-1
-1.831139E-1
-1.831139E-1
-1.785316E-1
-1.739493E-1
-1.785316E-1
-1.831139E-1
-1.876962E-1
-1.831139E-1
-1.693670E-1
-1.693670E-1
-1.739493E-1
-1.785316E-1
-1.785316E-1
-1.739493E-1
-1.693670E-1
-1.739493E-1
-1.831139E-1
-1.876962E-1
-1.831139E-1
-1.739493E-1
-1.693670E-1
-1.693670E-1
-1.739493E-1
-1.831139E-1
-1.831139E-1
-1.785316E-1
-1.785316E-1
-1.785316E-1
-1.739493E-1
-1.693670E-1
-1.693670E-1
-1.693670E-1
-1.693670E-1
-1.693670E-1
-1.785316E-1
-1.831139E-1
-1.785316E-1
-1.785316E-1
-1.785316E-1
-1.785316E-1
-1.785316E-1
-1.831139E-1
-1.831139E-1
-1.831139E-1
-1.831139E-1
-1.739493E-1
-1.693670E-1
-1.647847E-1
-1.739493E-1
-1.785316E-1
-1.785316E-1
-1.647847E-1
-1.602023E-1
-1.556200E-1
-1.602023E-1
-1.647847E-1
-1.693670E-1
-1.693670E-1
-1.647847E-1
-1.602023E-1
-1.602023E-1
-1.647847E-1
-1.647847E-1
-1.556200E-1
-1.556200E-1
-1.556200E-1
-1.647847E-1
-1.693670E-1
-1.647847E-1
-1.602023E-1
-1.556200E-1
-1.556200E-1
-1.602023E-1
-1.602023E-1
-1.556200E-1
-1.556200E-1
-1.556200E-1
-1.510377E-1
-1.510377E-1
-1.556200E-1
-1.602023E-1
-1.602023E-1
-1.602023E-1
-1.510377E-1
-1.464554E-1
-1.510377E-1
-1.556200E-1
-1.647847E-1
-1.602023E-1
-1.510377E-1
-1.418731E-1
-1.418731E-1
-1.510377E-1
-1.556200E-1
-1.556200E-1
-1.464554E-1
-1.418731E-1
-1.372908E-1
-1.418731E-1
-1.418731E-1
-1.464554E-1
-1.464554E-1
-1.418731E-1
-1.418731E-1
-1.372908E-1
-1.327085E-1
-1.327085E-1
-1.372908E-1
-1.372908E-1
-1.372908E-1
-1.372908E-1
-1.372908E-1
-1.327085E-1
-1.281261E-1
-1.281261E-1
-1.327085E-1
-1.327085E-1
-1.327085E-1
-1.327085E-1
-1.327085E-1
-1.327085E-1
-1.281261E-1
-1.281261E-1
-1.281261E-1
-1.281261E-1
-1.235438E-1
-1.235438E-1
-1.189615E-1
-1.235438E-1
-1.327085E-1
-1.327085E-1
-1.281261E-1
-1.189615E-1
-1.097969E-1
-1.097969E-1
-1.143792E-1
-1.235438E-1
-1.281261E-1
-1.281261E-1
-1.235438E-1
-1.189615E-1
-1.097969E-1
-1.097969E-1
-1.189615E-1
-1.235438E-1
-1.281261E-1
-1.235438E-1
-1.189615E-1
-1.097969E-1
-1.097969E-1
-1.143792E-1
-1.189615E-1
-1.235438E-1
-1.143792E-1
-1.097969E-1
-1.097969E-1
-1.143792E-1
-1.189615E-1
-1.143792E-1
-1.097969E-1
-1.052146E-1
-1.097969E-1
-1.097969E-1
-1.097969E-1
-1.052146E-1
-1.052146E-1
-1.006322E-1
-1.006322E-1
-9.604991E-2
-9.146759E-2
-9.604991E-2
-9.604991E-2
-1.052146E-1
-1.052146E-1
-1.052146E-1
-9.604991E-2
-9.604991E-2
-9.604991E-2
-9.604991E-2
-9.604991E-2
-9.146759E-2
-9.146759E-2
-9.146759E-2
-9.604991E-2
-1.006322E-1
-1.006322E-1
-9.604991E-2
-9.146759E-2
-8.688527E-2
-9.146759E-2
-9.604991E-2
-9.146759E-2
-8.688527E-2
-8.230296E-2
-8.230296E-2
-8.688527E-2
-9.146759E-2
-9.146759E-2
-9.146759E-2
-9.604991E-2
-9.604991E-2
-8.688527E-2
-8.230296E-2
-8.688527E-2
-9.146759E-2
-8.688527E-2
-7.772066E-2
-7.772066E-2
-8.688527E-2
-9.146759E-2
-8.688527E-2
-7.313834E-2
-6.855603E-2
-7.313834E-2
-8.230296E-2
-8.688527E-2
-8.230296E-2
-7.772066E-2
-7.772066E-2
-7.313834E-2
-7.313834E-2
-7.313834E-2
-7.772066E-2
-8.230296E-2
-8.230296E-2
-7.313834E-2
-6.397371E-2
-5.939139E-2
-6.397371E-2
-7.313834E-2
-7.313834E-2
-6.855603E-2
-6.855603E-2
-7.313834E-2
-7.313834E-2
-6.855603E-2
-6.855603E-2
-6.855603E-2
-6.855603E-2
-6.855603E-2
-6.855603E-2
-6.855603E-2
-6.855603E-2
-6.397371E-2
-5.939139E-2
-5.480906E-2
-5.939139E-2
-6.397371E-2
-6.855603E-2
-6.397371E-2
-5.939139E-2
-5.939139E-2
-5.939139E-2
-5.939139E-2
-5.939139E-2
-5.939139E-2
-5.939139E-2
-6.397371E-2
-6.855603E-2
-6.855603E-2
-5.939139E-2
-4.564445E-2
-4.564445E-2
-5.022675E-2
-5.480906E-2
-5.022675E-2
-5.022675E-2
-5.022675E-2
-5.480906E-2
-5.480906E-2
-5.022675E-2
-5.480906E-2
-5.480906E-2
-5.022675E-2
-4.564445E-2
-3.647982E-2
-3.647982E-2
-4.106213E-2
-5.022675E-2
-5.022675E-2
-4.564445E-2
-4.106213E-2
-4.106213E-2
-4.106213E-2
-4.564445E-2
-4.106213E-2
-3.647982E-2
-3.647982E-2
-3.647982E-2
-4.106213E-2
-4.564445E-2
-3.647982E-2
-3.189750E-2
-3.189750E-2
-3.189750E-2
-3.189750E-2
-2.731518E-2
-2.731518E-2
-2.731518E-2
-3.189750E-2
-2.731518E-2
-1.815055E-2
-1.356824E-2
-1.356824E-2
-2.273287E-2
-2.731518E-2
-2.731518E-2
-2.273287E-2
-1.815055E-2
-1.356824E-2
-1.356824E-2
-8.985922E-3
-4.403606E-3
-4.403606E-3
-8.985922E-3
-4.403606E-3
-4.403606E-3
1.787096E-4
4.761025E-3
1.787096E-4
1.787096E-4
1.787096E-4
1.787096E-4
4.761025E-3
4.761025E-3
4.761025E-3
9.343341E-3
1.392566E-2
9.343341E-3
4.761025E-3
4.761025E-3
4.761025E-3
9.343341E-3
1.392566E-2
1.850797E-2
1.392566E-2
1.850797E-2
2.309029E-2
2.767260E-2
2.767260E-2
2.309029E-2
2.767260E-2
3.225492E-2
3.683723E-2
3.225492E-2
3.225492E-2
3.683723E-2
4.600186E-2
4.600186E-2
4.141954E-2
3.683723E-2
3.683723E-2
4.600186E-2
5.058418E-2
5.058418E-2
5.058418E-2
5.058418E-2
5.974881E-2
5.974881E-2
5.974881E-2
5.974881E-2
5.974881E-2
5.974881E-2
6.433112E-2
6.433112E-2
6.433112E-2
7.349575E-2
7.807807E-2
7.807807E-2
7.349575E-2
6.891345E-2
6.433112E-2
6.433112E-2
6.433112E-2
6.891345E-2
7.349575E-2
7.807807E-2
6.891345E-2
6.433112E-2
6.433112E-2
7.349575E-2
7.807807E-2
8.724271E-2
9.182502E-2
9.182502E-2
9.182502E-2
8.266038E-2
7.807807E-2
8.266038E-2
9.182502E-2
9.640732E-2
9.182502E-2
8.724271E-2
9.182502E-2
9.640732E-2
9.640732E-2
9.640732E-2
9.640732E-2
1.009897E-1
1.009897E-1
1.009897E-1
1.055720E-1
1.101543E-1
1.101543E-1
1.101543E-1
1.193189E-1
1.193189E-1
1.147366E-1
1.055720E-1
1.055720E-1
1.101543E-1
1.193189E-1
1.239012E-1
1.239012E-1
1.239012E-1
1.284835E-1
1.330659E-1
1.284835E-1
1.239012E-1
1.193189E-1
1.193189E-1
1.147366E-1
1.101543E-1
1.147366E-1
1.193189E-1
1.239012E-1
1.239012E-1
1.239012E-1
1.284835E-1
1.284835E-1
1.239012E-1
1.193189E-1
1.239012E-1
1.330659E-1
1.376482E-1
1.330659E-1
1.330659E-1
1.330659E-1
1.330659E-1
1.376482E-1
1.376482E-1
1.376482E-1
1.376482E-1
1.376482E-1
1.422305E-1
1.468128E-1
1.468128E-1
1.468128E-1
1.468128E-1
1.376482E-1
1.376482E-1
1.422305E-1
1.468128E-1
1.468128E-1
1.422305E-1
1.376482E-1
1.422305E-1
1.468128E-1
1.468128E-1
1.422305E-1
1.376482E-1
1.422305E-1
1.422305E-1
1.376482E-1
1.330659E-1
1.376482E-1
1.513951E-1
1.513951E-1
1.468128E-1
1.376482E-1
1.376482E-1
1.422305E-1
1.422305E-1
1.376482E-1
1.330659E-1
1.330659E-1
1.376482E-1
1.422305E-1
1.376482E-1
1.284835E-1
1.284835E-1
1.330659E-1
1.376482E-1
1.468128E-1
1.559774E-1
1.559774E-1
1.513951E-1
1.468128E-1
1.422305E-1
1.422305E-1
1.376482E-1
1.376482E-1
1.376482E-1
1.376482E-1
1.376482E-1
1.376482E-1
1.422305E-1
1.468128E-1
1.468128E-1
1.376482E-1
1.330659E-1
1.330659E-1
1.422305E-1
1.422305E-1
1.422305E-1
1.376482E-1
1.376482E-1
1.422305E-1
1.422305E-1
1.330659E-1
1.330659E-1
1.330659E-1
1.330659E-1
1.376482E-1
1.376482E-1
1.330659E-1
1.330659E-1
1.376482E-1
1.376482E-1
1.376482E-1
1.376482E-1
1.422305E-1
1.422305E-1
1.376482E-1
1.330659E-1
1.330659E-1
1.376482E-1
1.376482E-1
1.376482E-1
1.330659E-1
1.330659E-1
1.284835E-1
1.330659E-1
1.376482E-1
1.376482E-1
1.330659E-1
1.330659E-1
1.376482E-1
1.376482E-1
1.376482E-1
1.330659E-1
1.330659E-1
1.284835E-1
1.239012E-1
1.284835E-1
1.330659E-1
1.330659E-1
1.284835E-1
1.330659E-1
1.376482E-1
1.376482E-1
1.330659E-1
1.239012E-1
1.193189E-1
1.239012E-1
1.284835E-1
1.284835E-1
1.284835E-1
1.284835E-1
1.330659E-1
1.330659E-1
1.330659E-1
1.239012E-1
1.193189E-1
1.193189E-1
1.284835E-1
1.376482E-1
1.376482E-1
1.376482E-1
1.330659E-1
1.330659E-1
1.330659E-1
1.330659E-1
1.284835E-1
1.284835E-1
1.284835E-1
1.330659E-1
1.376482E-1
1.376482E-1
1.330659E-1
1.330659E-1
1.330659E-1
1.330659E-1
1.330659E-1
1.330659E-1
1.330659E-1
1.284835E-1
1.239012E-1
1.193189E-1
1.239012E-1
1.284835E-1
1.330659E-1
1.330659E-1
1.330659E-1
1.330659E-1
1.330659E-1
1.330659E-1
1.330659E-1
1.330659E-1
1.284835E-1
1.239012E-1
1.239012E-1
1.284835E-1
1.239012E-1
1.239012E-1
1.239012E-1
1.239012E-1
1.284835E-1
1.239012E-1
1.239012E-1
1.239012E-1
1.239012E-1
1.239012E-1
1.284835E-1
1.330659E-1
1.330659E-1
1.284835E-1
1.284835E-1
1.330659E-1
1.330659E-1
1.284835E-1
1.330659E-1
1.330659E-1
1.284835E-1
1.239012E-1
1.284835E-1
1.330659E-1
1.330659E-1
1.284835E-1
1.284835E-1
1.330659E-1
1.330659E-1
1.330659E-1
1.376482E-1
1.376482E-1
1.330659E-1
1.330659E-1
1.330659E-1
1.330659E-1
1.239012E-1
1.239012E-1
1.239012E-1
1.239012E-1
1.239012E-1
1.239012E-1
1.284835E-1
1.330659E-1
1.330659E-1
1.239012E-1
1.239012E-1
1.239012E-1
1.284835E-1
1.376482E-1
1.376482E-1
1.376482E-1
1.330659E-1
1.330659E-1
1.284835E-1
1.330659E-1
1.330659E-1
1.330659E-1
1.330659E-1
1.330659E-1
1.330659E-1
1.376482E-1
1.376482E-1
1.376482E-1
1.330659E-1
1.330659E-1
1.330659E-1
1.330659E-1
1.330659E-1
1.284835E-1
1.284835E-1
1.284835E-1
1.284835E-1
1.284835E-1
1.330659E-1
1.376482E-1
1.376482E-1
1.330659E-1
1.284835E-1
1.284835E-1
1.284835E-1
1.330659E-1
1.376482E-1
1.376482E-1
1.330659E-1
1.330659E-1
1.330659E-1
1.330659E-1
1.330659E-1
1.284835E-1
1.193189E-1
1.147366E-1
1.147366E-1
1.193189E-1
1.193189E-1
1.239012E-1
1.239012E-1
1.284835E-1
1.330659E-1
1.376482E-1
1.330659E-1
1.330659E-1
1.330659E-1
1.330659E-1
1.284835E-1
1.239012E-1
1.239012E-1
1.284835E-1
1.330659E-1
1.376482E-1
1.330659E-1
1.330659E-1
1.330659E-1
1.376482E-1
1.330659E-1
1.193189E-1
1.147366E-1
1.147366E-1
1.239012E-1
1.330659E-1
1.376482E-1
1.330659E-1
1.330659E-1
1.284835E-1
1.284835E-1
1.239012E-1
1.239012E-1
1.239012E-1
1.284835E-1
1.330659E-1
1.284835E-1
1.239012E-1
1.284835E-1
1.330659E-1
1.376482E-1
1.330659E-1
1.239012E-1
1.239012E-1
1.284835E-1
1.284835E-1
1.239012E-1
1.193189E-1
1.239012E-1
1.376482E-1
1.513951E-1
1.513951E-1
1.422305E-1
1.330659E-1
1.330659E-1
1.330659E-1
1.422305E-1
1.376482E-1
1.330659E-1
1.284835E-1
1.330659E-1
1.422305E-1
1.468128E-1
1.513951E-1
1.513951E-1
1.468128E-1
1.468128E-1
1.513951E-1
1.513951E-1
1.468128E-1
1.422305E-1
1.422305E-1
1.468128E-1
1.605597E-1
1.651421E-1
1.605597E-1
1.513951E-1
1.513951E-1
1.559774E-1
1.605597E-1
1.559774E-1
1.605597E-1
1.651421E-1
1.697244E-1
1.697244E-1
1.651421E-1
1.605597E-1
1.605597E-1
1.651421E-1
1.697244E-1
1.743067E-1
1.788890E-1
1.788890E-1
1.788890E-1
1.788890E-1
1.788890E-1
1.788890E-1
1.788890E-1
1.834713E-1
1.880536E-1
1.972183E-1
2.018006E-1
1.972183E-1
1.926360E-1
1.926360E-1
1.926360E-1
1.926360E-1
1.926360E-1
1.926360E-1
1.926360E-1
1.972183E-1
1.972183E-1
1.926360E-1
1.926360E-1
2.018006E-1
2.109652E-1
2.109652E-1
2.109652E-1
2.063829E-1
2.109652E-1
2.109652E-1
2.155475E-1
2.155475E-1
2.201299E-1
2.247122E-1
2.292945E-1
2.247122E-1
2.247122E-1
2.292945E-1
2.338768E-1
2.384591E-1
2.384591E-1
2.338768E-1
2.292945E-1
2.247122E-1
2.292945E-1
2.384591E-1
2.476237E-1
2.522061E-1
2.476237E-1
2.430414E-1
2.430414E-1
2.522061E-1
2.567884E-1
2.613707E-1
2.567884E-1
2.522061E-1
2.476237E-1
2.476237E-1
2.522061E-1
2.567884E-1
2.613707E-1
2.613707E-1
2.613707E-1
2.613707E-1
2.659530E-1
2.613707E-1
2.659530E-1
2.705353E-1
2.797000E-1
2.842823E-1
2.842823E-1
2.751176E-1
2.705353E-1
2.659530E-1
2.705353E-1
2.705353E-1
2.751176E-1
2.797000E-1
2.797000E-1
2.797000E-1
2.797000E-1
2.797000E-1
2.842823E-1
2.842823E-1
2.797000E-1
2.797000E-1
2.842823E-1
2.934469E-1
2.980292E-1
3.026115E-1
2.980292E-1
2.980292E-1
3.026115E-1
3.071939E-1
3.071939E-1
3.071939E-1
3.026115E-1
2.980292E-1
3.026115E-1
3.071939E-1
3.071939E-1
3.026115E-1
2.980292E-1
2.980292E-1
3.071939E-1
3.071939E-1
3.071939E-1
3.026115E-1
3.026115E-1
3.071939E-1
3.071939E-1
3.071939E-1
3.071939E-1
3.117762E-1
3.071939E-1
3.026115E-1
3.026115E-1
3.071939E-1
3.163585E-1
3.163585E-1
3.163585E-1
3.209408E-1
3.255231E-1
3.255231E-1
3.209408E-1
3.163585E-1
3.163585E-1
3.209408E-1
3.163585E-1
3.163585E-1
3.209408E-1
3.255231E-1
3.301054E-1
3.255231E-1
3.209408E-1
3.163585E-1
3.163585E-1
3.255231E-1
3.255231E-1
3.301054E-1
3.255231E-1
3.209408E-1
3.209408E-1
3.209408E-1
3.255231E-1
3.301054E-1
3.255231E-1
3.255231E-1
3.255231E-1
3.301054E-1
3.301054E-1
3.301054E-1
3.346877E-1
3.392701E-1
3.392701E-1
3.346877E-1
3.301054E-1
3.301054E-1
3.346877E-1
3.346877E-1
3.346877E-1
3.346877E-1
3.301054E-1
3.301054E-1
3.346877E-1
3.346877E-1
3.346877E-1
3.346877E-1
3.392701E-1
3.392701E-1
3.346877E-1
3.301054E-1
3.346877E-1
3.346877E-1
3.392701E-1
3.438524E-1
3.438524E-1
3.392701E-1
3.392701E-1
3.392701E-1
3.392701E-1
3.346877E-1
3.346877E-1
3.392701E-1
3.392701E-1
3.392701E-1
3.392701E-1
3.392701E-1
3.438524E-1
3.392701E-1
3.392701E-1
3.392701E-1
3.392701E-1
3.392701E-1
3.392701E-1
3.392701E-1
3.346877E-1
3.301054E-1
3.255231E-1
3.301054E-1
3.346877E-1
3.392701E-1
3.392701E-1
3.392701E-1
3.346877E-1
3.346877E-1
3.301054E-1
3.301054E-1
3.301054E-1
3.301054E-1
3.346877E-1
3.346877E-1
3.346877E-1
3.346877E-1
3.346877E-1
3.301054E-1
3.301054E-1
3.301054E-1
3.346877E-1
3.346877E-1
3.346877E-1
3.255231E-1
3.255231E-1
3.255231E-1
3.301054E-1
3.301054E-1
3.301054E-1
3.301054E-1
3.301054E-1
3.301054E-1
3.301054E-1
3.301054E-1
3.255231E-1
3.255231E-1
3.301054E-1
3.301054E-1
3.255231E-1
3.163585E-1
3.163585E-1
3.255231E-1
3.346877E-1
3.392701E-1
3.346877E-1
3.301054E-1
3.255231E-1
3.301054E-1
3.346877E-1
3.346877E-1
3.301054E-1
3.255231E-1
3.255231E-1
3.301054E-1
3.301054E-1
3.301054E-1
3.255231E-1
3.255231E-1
3.255231E-1
3.209408E-1
3.209408E-1
3.255231E-1
3.209408E-1
3.163585E-1
3.163585E-1
3.255231E-1
3.301054E-1
3.209408E-1
3.209408E-1
3.255231E-1
3.301054E-1
3.301054E-1
3.255231E-1
3.255231E-1
3.255231E-1
3.301054E-1
3.346877E-1
3.301054E-1
3.209408E-1
3.209408E-1
3.209408E-1
3.301054E-1
3.346877E-1
3.346877E-1
3.346877E-1
3.346877E-1
3.301054E-1
3.255231E-1
3.255231E-1
3.301054E-1
3.255231E-1
3.209408E-1
3.209408E-1
3.255231E-1
3.346877E-1
3.392701E-1
3.392701E-1
3.301054E-1
3.301054E-1
3.301054E-1
3.255231E-1
3.301054E-1
3.346877E-1
3.301054E-1
3.255231E-1
3.209408E-1
3.301054E-1
3.392701E-1
3.392701E-1
3.346877E-1
3.301054E-1
3.392701E-1
3.438524E-1
3.484347E-1
3.484347E-1
3.484347E-1
3.392701E-1
3.346877E-1
3.346877E-1
3.438524E-1
3.438524E-1
3.392701E-1
3.392701E-1
3.484347E-1
3.575993E-1
3.621816E-1
3.575993E-1
3.484347E-1
3.392701E-1
3.392701E-1
3.484347E-1
3.575993E-1
3.575993E-1
3.575993E-1
3.530170E-1
3.484347E-1
3.438524E-1
3.484347E-1
3.575993E-1
3.575993E-1
3.575993E-1
3.575993E-1
3.575993E-1
3.621816E-1
3.621816E-1
3.621816E-1
3.530170E-1
3.530170E-1
3.621816E-1
3.667640E-1
3.667640E-1
3.621816E-1
3.621816E-1
3.621816E-1
3.621816E-1
3.621816E-1
3.621816E-1
3.667640E-1
3.713462E-1
3.713462E-1
3.713462E-1
3.713462E-1
3.713462E-1
3.759286E-1
3.759286E-1
3.759286E-1
3.713462E-1
3.713462E-1
3.713462E-1
3.759286E-1
3.759286E-1
3.805109E-1
3.759286E-1
3.713462E-1
3.759286E-1
3.850932E-1
3.896755E-1
3.942578E-1
3.942578E-1
3.942578E-1
3.942578E-1
3.942578E-1
3.896755E-1
3.850932E-1
3.805109E-1
3.850932E-1
3.850932E-1
3.896755E-1
3.850932E-1
3.850932E-1
3.896755E-1
3.942578E-1
3.988401E-1
3.942578E-1
3.850932E-1
3.805109E-1
3.805109E-1
3.896755E-1
3.942578E-1
3.988401E-1
3.942578E-1
3.942578E-1
3.988401E-1
4.034225E-1
4.034225E-1
4.034225E-1
4.034225E-1
4.080048E-1
4.125871E-1
4.171694E-1
4.125871E-1
4.125871E-1
4.125871E-1
4.125871E-1
4.080048E-1
4.080048E-1
4.034225E-1
4.034225E-1
3.988401E-1
4.034225E-1
4.080048E-1
4.125871E-1
4.171694E-1
4.171694E-1
4.171694E-1
4.125871E-1
4.080048E-1
4.125871E-1
4.171694E-1
4.171694E-1
4.217517E-1
4.171694E-1
4.171694E-1
4.171694E-1
4.171694E-1
4.125871E-1
4.125871E-1
4.125871E-1
4.171694E-1
4.217517E-1
4.263340E-1
4.263340E-1
4.217517E-1
4.217517E-1
4.263340E-1
4.263340E-1
4.217517E-1
4.217517E-1
4.217517E-1
4.263340E-1
4.309164E-1
4.309164E-1
4.263340E-1
4.217517E-1
4.217517E-1
4.217517E-1
4.171694E-1
4.217517E-1
4.263340E-1
4.309164E-1
4.309164E-1
4.354987E-1
4.354987E-1
4.309164E-1
4.263340E-1
4.263340E-1
4.263340E-1
4.309164E-1
4.309164E-1
4.309164E-1
4.263340E-1
4.263340E-1
4.263340E-1
4.263340E-1
4.263340E-1
4.263340E-1
4.263340E-1
4.309164E-1
4.354987E-1
4.400810E-1
4.354987E-1
4.309164E-1
4.309164E-1
4.354987E-1
4.400810E-1
4.400810E-1
4.400810E-1
4.354987E-1
4.354987E-1
4.309164E-1
4.309164E-1
4.263340E-1
4.263340E-1
4.263340E-1
4.354987E-1
4.354987E-1
4.354987E-1
4.354987E-1
4.309164E-1
4.309164E-1
4.354987E-1
4.446633E-1
4.446633E-1
4.400810E-1
4.400810E-1
4.400810E-1
4.446633E-1
4.446633E-1
4.400810E-1
4.400810E-1
4.400810E-1
4.354987E-1
4.309164E-1
4.309164E-1
4.354987E-1
4.400810E-1
4.400810E-1
4.400810E-1
4.446633E-1
4.446633E-1
4.354987E-1
4.309164E-1
4.263340E-1
4.309164E-1
4.400810E-1
4.446633E-1
4.446633E-1
4.400810E-1
4.400810E-1
4.400810E-1
4.400810E-1
4.400810E-1
4.354987E-1
4.309164E-1
4.263340E-1
4.263340E-1
4.309164E-1
4.354987E-1
4.354987E-1
4.354987E-1
4.354987E-1
4.354987E-1
4.309164E-1
4.354987E-1
4.354987E-1
4.354987E-1
4.309164E-1
4.263340E-1
4.309164E-1
4.309164E-1
4.263340E-1
4.263340E-1
4.309164E-1
4.309164E-1
4.354987E-1
4.309164E-1
4.309164E-1
4.263340E-1
4.263340E-1
4.263340E-1
4.263340E-1
4.217517E-1
4.171694E-1
4.171694E-1
4.263340E-1
4.309164E-1
4.354987E-1
4.309164E-1
4.263340E-1
4.263340E-1
4.263340E-1
4.309164E-1
4.354987E-1
4.354987E-1
4.309164E-1
4.309164E-1
4.354987E-1
4.309164E-1
4.309164E-1
4.263340E-1
4.263340E-1
4.309164E-1
4.354987E-1
4.309164E-1
4.263340E-1
4.263340E-1
4.263340E-1
4.263340E-1
4.263340E-1
4.309164E-1
4.263340E-1
4.263340E-1
4.263340E-1
4.263340E-1
4.309164E-1
4.309164E-1
4.309164E-1
4.309164E-1
4.309164E-1
4.354987E-1
4.354987E-1
4.400810E-1
4.446633E-1
4.446633E-1
4.400810E-1
4.354987E-1
4.400810E-1
4.446633E-1
4.492456E-1
4.446633E-1
4.354987E-1
4.309164E-1
4.309164E-1
4.263340E-1
4.217517E-1
4.217517E-1
4.309164E-1
4.354987E-1
4.354987E-1
4.354987E-1
4.354987E-1
4.354987E-1
4.354987E-1
4.354987E-1
4.354987E-1
4.354987E-1
4.354987E-1
4.354987E-1
4.400810E-1
4.400810E-1
4.400810E-1
4.354987E-1
4.400810E-1
4.446633E-1
4.492456E-1
4.446633E-1
4.400810E-1
4.400810E-1
4.446633E-1
4.446633E-1
4.446633E-1
4.446633E-1
4.446633E-1
4.492456E-1
4.446633E-1
4.446633E-1
4.446633E-1
4.492456E-1
4.538279E-1
4.538279E-1
4.492456E-1
4.492456E-1
4.492456E-1
4.446633E-1
4.492456E-1
4.492456E-1
4.538279E-1
4.538279E-1
4.538279E-1
4.538279E-1
4.538279E-1
4.492456E-1
4.492456E-1
4.492456E-1
4.492456E-1
4.446633E-1
4.400810E-1
4.400810E-1
4.446633E-1
4.446633E-1
4.400810E-1
4.400810E-1
4.400810E-1
4.446633E-1
4.446633E-1
4.446633E-1
4.446633E-1
4.446633E-1
4.492456E-1
4.492456E-1
4.492456E-1
4.446633E-1
4.446633E-1
4.400810E-1
4.354987E-1
4.400810E-1
4.446633E-1
4.446633E-1
4.446633E-1
4.400810E-1
4.400810E-1
4.446633E-1
4.492456E-1
4.446633E-1
4.400810E-1
4.446633E-1
4.446633E-1
4.446633E-1
4.354987E-1
4.354987E-1
4.354987E-1
4.400810E-1
4.400810E-1
4.400810E-1
4.400810E-1
4.354987E-1
4.354987E-1
4.354987E-1
4.309164E-1
4.309164E-1
4.354987E-1
4.354987E-1
4.400810E-1
4.400810E-1
4.400810E-1
4.400810E-1
4.354987E-1
4.354987E-1
4.400810E-1
4.446633E-1
4.354987E-1
4.309164E-1
4.309164E-1
4.400810E-1
4.446633E-1
4.492456E-1
4.446633E-1
4.400810E-1
4.354987E-1
4.400810E-1
4.400810E-1
4.400810E-1
4.354987E-1
4.354987E-1
4.400810E-1
4.446633E-1
4.400810E-1
4.400810E-1
4.354987E-1
4.400810E-1
4.446633E-1
4.446633E-1
4.446633E-1
4.446633E-1
4.492456E-1
4.584103E-1
4.629926E-1
4.584103E-1
4.492456E-1
4.446633E-1
4.492456E-1
4.538279E-1
4.584103E-1
4.584103E-1
4.584103E-1
4.584103E-1
4.584103E-1
4.584103E-1
4.584103E-1
4.629926E-1
4.675749E-1
4.675749E-1
4.721572E-1
4.721572E-1
4.767395E-1
4.721572E-1
4.675749E-1
4.675749E-1
4.675749E-1
4.721572E-1
4.767395E-1
4.721572E-1
4.721572E-1
4.767395E-1
4.813218E-1
4.859042E-1
4.813218E-1
4.813218E-1
4.813218E-1
4.859042E-1
4.859042E-1
4.859042E-1
4.859042E-1
4.859042E-1
4.859042E-1
4.904864E-1
4.904864E-1
4.904864E-1
4.904864E-1
4.859042E-1
4.859042E-1
4.904864E-1
4.859042E-1
4.859042E-1
4.859042E-1
4.904864E-1
4.904864E-1
4.904864E-1
4.904864E-1
4.859042E-1
4.859042E-1
4.904864E-1
4.904864E-1
4.904864E-1
4.904864E-1
4.950688E-1
4.950688E-1
4.904864E-1
4.859042E-1
4.767395E-1
4.813218E-1
4.904864E-1
4.996511E-1
4.996511E-1
4.950688E-1
4.904864E-1
4.813218E-1
4.859042E-1
4.859042E-1
4.904864E-1
4.904864E-1
4.904864E-1
4.904864E-1
4.904864E-1
4.950688E-1
4.904864E-1
4.904864E-1
4.904864E-1
4.904864E-1
4.859042E-1
4.859042E-1
4.859042E-1
4.859042E-1
4.859042E-1
4.904864E-1
4.904864E-1
4.904864E-1
4.904864E-1
4.904864E-1
4.904864E-1
4.859042E-1
4.859042E-1
4.904864E-1
4.950688E-1
4.950688E-1
4.904864E-1
4.859042E-1
4.813218E-1
4.813218E-1
4.767395E-1
4.767395E-1
4.813218E-1
4.813218E-1
4.813218E-1
4.721572E-1
4.675749E-1
4.675749E-1
4.675749E-1
4.721572E-1
4.675749E-1
4.721572E-1
4.767395E-1
4.767395E-1
4.721572E-1
4.675749E-1
4.584103E-1
4.584103E-1
4.629926E-1
4.675749E-1
4.721572E-1
4.675749E-1
4.629926E-1
4.629926E-1
4.629926E-1
4.629926E-1
4.584103E-1
4.538279E-1
4.538279E-1
4.584103E-1
4.584103E-1
4.584103E-1
4.538279E-1
4.492456E-1
4.492456E-1
4.538279E-1
4.538279E-1
4.538279E-1
4.492456E-1
4.446633E-1
4.446633E-1
4.492456E-1
4.492456E-1
4.446633E-1
4.400810E-1
4.400810E-1
4.446633E-1
4.446633E-1
4.446633E-1
4.400810E-1
4.354987E-1
4.354987E-1
4.400810E-1
4.400810E-1
4.309164E-1
4.217517E-1
4.263340E-1
4.354987E-1
4.354987E-1
4.354987E-1
4.309164E-1
4.354987E-1
4.354987E-1
4.309164E-1
4.309164E-1
4.354987E-1
4.354987E-1
4.309164E-1
4.263340E-1
4.263340E-1
4.263340E-1
4.263340E-1
4.217517E-1
4.217517E-1
4.171694E-1
4.125871E-1
4.171694E-1
4.217517E-1
4.309164E-1
4.263340E-1
4.171694E-1
4.080048E-1
4.080048E-1
4.125871E-1
4.125871E-1
4.125871E-1
4.171694E-1
4.217517E-1
4.263340E-1
4.217517E-1
4.171694E-1
4.125871E-1
4.080048E-1
4.080048E-1
4.080048E-1
4.125871E-1
4.125871E-1
4.125871E-1
4.080048E-1
4.080048E-1
4.080048E-1
4.080048E-1
4.080048E-1
4.080048E-1
4.080048E-1
4.080048E-1
4.034225E-1
4.034225E-1
4.034225E-1
4.034225E-1
3.988401E-1
3.988401E-1
4.034225E-1
4.034225E-1
4.034225E-1
3.942578E-1
3.850932E-1
3.805109E-1
3.805109E-1
3.805109E-1
3.713462E-1
3.667640E-1
3.667640E-1
3.713462E-1
3.759286E-1
3.667640E-1
3.575993E-1
3.575993E-1
3.621816E-1
3.713462E-1
3.759286E-1
3.759286E-1
3.713462E-1
3.667640E-1
3.621816E-1
3.575993E-1
3.484347E-1
3.438524E-1
3.438524E-1
3.438524E-1
3.438524E-1
3.484347E-1
3.530170E-1
3.484347E-1
3.392701E-1
3.301054E-1
3.346877E-1
3.392701E-1
3.438524E-1
3.484347E-1
3.392701E-1
3.301054E-1
3.255231E-1
3.163585E-1
3.026115E-1
2.934469E-1
2.888646E-1
3.026115E-1
3.163585E-1
3.301054E-1
3.346877E-1
3.346877E-1
3.301054E-1
3.209408E-1
3.163585E-1
3.117762E-1
3.071939E-1
3.071939E-1
3.071939E-1
3.071939E-1
3.026115E-1
3.026115E-1
2.980292E-1
2.888646E-1
2.888646E-1
2.980292E-1
3.026115E-1
2.980292E-1
2.888646E-1
2.751176E-1
2.705353E-1
2.659530E-1
2.567884E-1
2.476237E-1
2.430414E-1
2.522061E-1
2.613707E-1
2.751176E-1
2.751176E-1
2.751176E-1
2.659530E-1
2.613707E-1
2.567884E-1
2.476237E-1
2.430414E-1
2.384591E-1
2.384591E-1
2.430414E-1
2.430414E-1
2.384591E-1
2.430414E-1
2.430414E-1
2.430414E-1
2.430414E-1
2.430414E-1
2.430414E-1
2.384591E-1
2.384591E-1
2.384591E-1
2.384591E-1
2.338768E-1
2.292945E-1
2.247122E-1
2.247122E-1
2.247122E-1
2.201299E-1
2.063829E-1
1.926360E-1
1.834713E-1
1.788890E-1
1.743067E-1
1.651421E-1
1.605597E-1
1.559774E-1
1.468128E-1
1.422305E-1
1.376482E-1
1.422305E-1
1.422305E-1
1.422305E-1
1.376482E-1
1.330659E-1
1.330659E-1
1.284835E-1
1.193189E-1
1.055720E-1
9.640732E-2
9.640732E-2
9.182502E-2
9.182502E-2
8.724271E-2
8.724271E-2
8.724271E-2
8.266038E-2
7.807807E-2
7.349575E-2
7.807807E-2
8.266038E-2
9.182502E-2
8.724271E-2
8.266038E-2
8.266038E-2
8.266038E-2
8.266038E-2
8.266038E-2
7.807807E-2
8.724271E-2
9.182502E-2
9.640732E-2
9.182502E-2
8.724271E-2
8.266038E-2
8.266038E-2
7.807807E-2
7.349575E-2
6.433112E-2
6.433112E-2
6.891345E-2
6.891345E-2
6.433112E-2
6.433112E-2
6.433112E-2
6.891345E-2
6.891345E-2
6.891345E-2
6.433112E-2
6.891345E-2
7.349575E-2
7.807807E-2
7.807807E-2
7.349575E-2
7.349575E-2
7.349575E-2
7.349575E-2
6.891345E-2
6.891345E-2
7.349575E-2
8.266038E-2
8.724271E-2
8.724271E-2
9.182502E-2
8.724271E-2
8.724271E-2
9.182502E-2
1.009897E-1
1.055720E-1
1.055720E-1
1.055720E-1
1.009897E-1
1.055720E-1
1.055720E-1
1.147366E-1
1.193189E-1
1.239012E-1
1.239012E-1
1.193189E-1
1.193189E-1
1.193189E-1
1.284835E-1
1.376482E-1
1.376482E-1
1.376482E-1
1.330659E-1
1.330659E-1
1.376482E-1
1.468128E-1
1.559774E-1
1.605597E-1
1.559774E-1
1.559774E-1
1.559774E-1
1.559774E-1
1.559774E-1
1.605597E-1
1.605597E-1
1.559774E-1
1.605597E-1
1.697244E-1
1.743067E-1
1.788890E-1
1.743067E-1
1.743067E-1
1.743067E-1
1.788890E-1
1.834713E-1
1.880536E-1
1.880536E-1
1.880536E-1
1.926360E-1
2.018006E-1
1.972183E-1
1.926360E-1
1.926360E-1
2.018006E-1
2.109652E-1
2.109652E-1
2.063829E-1
2.063829E-1
2.109652E-1
2.109652E-1
2.109652E-1
2.063829E-1
2.063829E-1
2.109652E-1
2.155475E-1
2.201299E-1
2.201299E-1
2.201299E-1
2.155475E-1
2.155475E-1
2.155475E-1
2.109652E-1
2.109652E-1
2.109652E-1
2.155475E-1
2.155475E-1
2.109652E-1
2.018006E-1
2.018006E-1
2.063829E-1
2.109652E-1
2.155475E-1
2.201299E-1
2.201299E-1
2.201299E-1
2.155475E-1
2.201299E-1
2.247122E-1
2.247122E-1
2.201299E-1
2.109652E-1
2.109652E-1
2.155475E-1
2.155475E-1
2.109652E-1
2.063829E-1
2.109652E-1
2.155475E-1
2.155475E-1
2.155475E-1
2.155475E-1
2.155475E-1
2.109652E-1
2.109652E-1
2.155475E-1
2.201299E-1
2.201299E-1
2.155475E-1
2.155475E-1
2.155475E-1
2.155475E-1
2.201299E-1
2.201299E-1
2.201299E-1
2.201299E-1
2.247122E-1
2.247122E-1
2.155475E-1
2.155475E-1
2.155475E-1
2.201299E-1
2.247122E-1
2.247122E-1
2.201299E-1
2.247122E-1
2.247122E-1
2.247122E-1
2.247122E-1
2.247122E-1
2.247122E-1
2.247122E-1
2.201299E-1
2.201299E-1
2.201299E-1
2.247122E-1
2.247122E-1
2.247122E-1
2.292945E-1
2.292945E-1
2.247122E-1
2.201299E-1
2.201299E-1
2.247122E-1
2.247122E-1
2.247122E-1
2.247122E-1
2.247122E-1
2.292945E-1
2.292945E-1
2.247122E-1
2.247122E-1
2.247122E-1
2.201299E-1
2.201299E-1
2.201299E-1
2.201299E-1
2.247122E-1
2.247122E-1
2.247122E-1
2.247122E-1
2.247122E-1
2.292945E-1
2.338768E-1
2.247122E-1
2.155475E-1
2.109652E-1
2.155475E-1
2.201299E-1
2.201299E-1
2.201299E-1
2.201299E-1
2.201299E-1
2.201299E-1
2.201299E-1
2.201299E-1
2.201299E-1
2.247122E-1
2.201299E-1
2.201299E-1
2.201299E-1
2.247122E-1
2.247122E-1
2.201299E-1
2.201299E-1
2.155475E-1
2.109652E-1
2.063829E-1
2.063829E-1
2.109652E-1
2.201299E-1
2.292945E-1
2.247122E-1
2.155475E-1
2.155475E-1
2.155475E-1
2.155475E-1
2.109652E-1
2.063829E-1
1.972183E-1
1.972183E-1
1.972183E-1
2.063829E-1
2.155475E-1
2.201299E-1
2.155475E-1
2.063829E-1
2.018006E-1
2.063829E-1
2.155475E-1
2.109652E-1
2.063829E-1
2.018006E-1
2.063829E-1
2.155475E-1
2.155475E-1
2.109652E-1
2.109652E-1
2.109652E-1
2.109652E-1
2.063829E-1
2.063829E-1
2.063829E-1
2.063829E-1
2.063829E-1
2.018006E-1
2.018006E-1
2.109652E-1
2.155475E-1
2.109652E-1
2.018006E-1
2.018006E-1
2.018006E-1
2.063829E-1
2.063829E-1
2.109652E-1
2.109652E-1
2.109652E-1
2.063829E-1
2.063829E-1
2.063829E-1
2.109652E-1
2.155475E-1
2.109652E-1
2.018006E-1
1.972183E-1
1.972183E-1
1.972183E-1
1.972183E-1
1.926360E-1
1.834713E-1
1.651421E-1
1.468128E-1
1.330659E-1
1.193189E-1
1.055720E-1
9.640732E-2
1.009897E-1
1.147366E-1
1.284835E-1
1.376482E-1
1.376482E-1
1.422305E-1
1.468128E-1
1.468128E-1
1.468128E-1
1.422305E-1
1.376482E-1
1.330659E-1
1.330659E-1
1.284835E-1
1.193189E-1
1.101543E-1
1.009897E-1
1.009897E-1
1.009897E-1
1.009897E-1
9.640732E-2
8.724271E-2
8.724271E-2
8.724271E-2
8.724271E-2
8.266038E-2
8.266038E-2
8.724271E-2
9.182502E-2
9.640732E-2
9.640732E-2
9.640732E-2
9.640732E-2
9.182502E-2
8.266038E-2
7.349575E-2
6.433112E-2
5.516649E-2
5.058418E-2
4.600186E-2
3.683723E-2
2.767260E-2
2.309029E-2
1.850797E-2
1.392566E-2
1.392566E-2
1.392566E-2
1.392566E-2
1.392566E-2
1.392566E-2
9.343341E-3
9.343341E-3
9.343341E-3
9.343341E-3
1.787096E-4
-8.985922E-3
-1.356824E-2
-8.985922E-3
-4.403606E-3
-4.403606E-3
-8.985922E-3
-1.356824E-2
-1.356824E-2
-8.985922E-3
-8.985922E-3
-1.356824E-2
-1.356824E-2
-8.985922E-3
-8.985922E-3
-8.985922E-3
-4.403606E-3
1.787096E-4
4.761025E-3
1.787096E-4
1.787096E-4
-4.403606E-3
-4.403606E-3
1.787096E-4
1.392566E-2
2.309029E-2
2.767260E-2
3.683723E-2
3.683723E-2
3.683723E-2
4.141954E-2
4.141954E-2
3.683723E-2
2.767260E-2
1.850797E-2
1.850797E-2
2.309029E-2
2.309029E-2
2.309029E-2
2.309029E-2
1.850797E-2
1.850797E-2
2.309029E-2
2.767260E-2
4.141954E-2
4.600186E-2
5.516649E-2
5.516649E-2
5.516649E-2
5.516649E-2
5.516649E-2
5.516649E-2
5.516649E-2
5.516649E-2
5.974881E-2
5.974881E-2
6.433112E-2
6.433112E-2
7.349575E-2
7.807807E-2
8.724271E-2
9.182502E-2
9.640732E-2
1.009897E-1
1.055720E-1
1.055720E-1
1.009897E-1
1.055720E-1
1.101543E-1
1.147366E-1
1.239012E-1
1.284835E-1
1.284835E-1
1.284835E-1
1.376482E-1
1.468128E-1
1.559774E-1
1.513951E-1
1.468128E-1
1.468128E-1
1.513951E-1
1.605597E-1
1.697244E-1
1.697244E-1
1.651421E-1
1.651421E-1
1.697244E-1
1.834713E-1
1.926360E-1
1.880536E-1
1.880536E-1
1.880536E-1
1.926360E-1
1.880536E-1
1.926360E-1
1.972183E-1
2.018006E-1
2.018006E-1
1.972183E-1
1.972183E-1
2.018006E-1
2.155475E-1
2.201299E-1
2.155475E-1
2.155475E-1
2.247122E-1
2.384591E-1
2.384591E-1
2.338768E-1
2.338768E-1
2.338768E-1
2.384591E-1
2.430414E-1
2.476237E-1
2.430414E-1
2.430414E-1
2.476237E-1
2.567884E-1
2.522061E-1
2.522061E-1
2.522061E-1
2.613707E-1
2.659530E-1
2.659530E-1
2.613707E-1
2.613707E-1
2.613707E-1
2.705353E-1
2.751176E-1
2.751176E-1
2.705353E-1
2.659530E-1
2.659530E-1
2.705353E-1
2.797000E-1
2.842823E-1
2.842823E-1
2.751176E-1
2.705353E-1
2.705353E-1
2.797000E-1
2.797000E-1
2.751176E-1
2.751176E-1
2.797000E-1
2.888646E-1
2.888646E-1
2.797000E-1
2.751176E-1
2.751176E-1
2.797000E-1
2.842823E-1
2.842823E-1
2.888646E-1
2.888646E-1
2.888646E-1
2.842823E-1
2.842823E-1
2.888646E-1
2.934469E-1
2.934469E-1
2.934469E-1
2.934469E-1
2.934469E-1
2.888646E-1
2.842823E-1
2.888646E-1
2.934469E-1
2.980292E-1
2.980292E-1
2.980292E-1
3.026115E-1
3.026115E-1
2.980292E-1
2.934469E-1
2.980292E-1
3.026115E-1
3.026115E-1
2.980292E-1
2.980292E-1
2.980292E-1
2.980292E-1
2.980292E-1
2.980292E-1
2.934469E-1
2.934469E-1
2.980292E-1
3.026115E-1
3.071939E-1
3.026115E-1
3.026115E-1
3.026115E-1
2.980292E-1
2.980292E-1
2.980292E-1
3.026115E-1
3.026115E-1
3.026115E-1
3.026115E-1
3.026115E-1
3.026115E-1
3.026115E-1
3.026115E-1
3.026115E-1
3.026115E-1
3.026115E-1
2.980292E-1
2.980292E-1
2.980292E-1
3.026115E-1
3.026115E-1
3.026115E-1
3.026115E-1
3.026115E-1
3.026115E-1
3.026115E-1
3.071939E-1
3.071939E-1
2.980292E-1
2.934469E-1
2.888646E-1
2.934469E-1
2.980292E-1
3.026115E-1
2.980292E-1
2.934469E-1
2.980292E-1
3.026115E-1
3.071939E-1
3.071939E-1
3.026115E-1
2.888646E-1
2.842823E-1
2.888646E-1
2.980292E-1
3.026115E-1
2.980292E-1
2.980292E-1
3.026115E-1
2.980292E-1
2.980292E-1
2.980292E-1
2.980292E-1
2.980292E-1
2.934469E-1
2.888646E-1
2.888646E-1
2.934469E-1
2.934469E-1
2.934469E-1
2.888646E-1
2.888646E-1
2.842823E-1
2.842823E-1
2.842823E-1
2.888646E-1
2.888646E-1
2.842823E-1
2.751176E-1
2.751176E-1
2.797000E-1
2.842823E-1
2.842823E-1
2.797000E-1
2.751176E-1
2.751176E-1
2.751176E-1
2.751176E-1
2.751176E-1
2.705353E-1
2.705353E-1
2.705353E-1
2.751176E-1
2.751176E-1
2.705353E-1
2.751176E-1
2.797000E-1
2.797000E-1
2.751176E-1
2.659530E-1
2.659530E-1
2.705353E-1
2.705353E-1
2.659530E-1
2.567884E-1
2.613707E-1
2.705353E-1
2.751176E-1
2.705353E-1
2.613707E-1
2.567884E-1
2.613707E-1
2.705353E-1
2.751176E-1
2.659530E-1
2.613707E-1
2.567884E-1
2.613707E-1
2.613707E-1
2.522061E-1
2.476237E-1
2.522061E-1
2.567884E-1
2.567884E-1
2.522061E-1
2.476237E-1
2.430414E-1
2.430414E-1
2.384591E-1
2.338768E-1
2.338768E-1
2.430414E-1
2.476237E-1
2.430414E-1
2.430414E-1
2.384591E-1
2.384591E-1
2.384591E-1
2.384591E-1
2.384591E-1
2.338768E-1
2.338768E-1
2.338768E-1
2.384591E-1
2.430414E-1
2.430414E-1
2.384591E-1
2.292945E-1
2.292945E-1
2.292945E-1
2.384591E-1
2.384591E-1
2.292945E-1
2.292945E-1
2.338768E-1
2.338768E-1
2.338768E-1
2.247122E-1
2.247122E-1
2.292945E-1
2.384591E-1
2.338768E-1
2.201299E-1
2.155475E-1
2.155475E-1
2.247122E-1
2.292945E-1
2.292945E-1
2.247122E-1
2.247122E-1
2.292945E-1
2.338768E-1
2.338768E-1
2.201299E-1
2.063829E-1
2.018006E-1
2.109652E-1
2.155475E-1
2.155475E-1
2.109652E-1
2.109652E-1
2.155475E-1
2.155475E-1
2.201299E-1
2.201299E-1
2.155475E-1
2.109652E-1
2.155475E-1
2.201299E-1
2.201299E-1
2.155475E-1
2.063829E-1
2.063829E-1
2.155475E-1
2.201299E-1
2.155475E-1
2.109652E-1
2.063829E-1
2.063829E-1
2.155475E-1
2.201299E-1
2.201299E-1
2.155475E-1
2.109652E-1
2.155475E-1
2.155475E-1
2.155475E-1
2.155475E-1
2.155475E-1
2.201299E-1
2.201299E-1
2.201299E-1
2.155475E-1
2.109652E-1
2.018006E-1
1.926360E-1
1.972183E-1
2.063829E-1
2.063829E-1
2.018006E-1
1.972183E-1
2.018006E-1
2.109652E-1
2.155475E-1
2.155475E-1
2.109652E-1
2.063829E-1
1.972183E-1
2.018006E-1
2.063829E-1
2.109652E-1
2.063829E-1
2.018006E-1
2.018006E-1
2.018006E-1
2.063829E-1
2.109652E-1
2.109652E-1
2.063829E-1
2.063829E-1
2.109652E-1
2.109652E-1
2.063829E-1
2.018006E-1
2.018006E-1
1.972183E-1
1.926360E-1
1.972183E-1
2.063829E-1
2.201299E-1
2.201299E-1
2.155475E-1
2.018006E-1
1.972183E-1
1.972183E-1
1.972183E-1
1.972183E-1
1.926360E-1
1.880536E-1
1.926360E-1
1.972183E-1
2.063829E-1
2.063829E-1
2.018006E-1
1.926360E-1
1.880536E-1
1.926360E-1
2.018006E-1
1.972183E-1
1.972183E-1
1.926360E-1
1.972183E-1
1.972183E-1
1.972183E-1
1.972183E-1
1.926360E-1
1.880536E-1
1.880536E-1
1.972183E-1
2.063829E-1
2.018006E-1
1.972183E-1
1.926360E-1
1.972183E-1
1.926360E-1
1.926360E-1
1.926360E-1
2.018006E-1
2.018006E-1
1.926360E-1
1.880536E-1
1.834713E-1
1.834713E-1
1.926360E-1
1.972183E-1
1.926360E-1
1.880536E-1
1.880536E-1
1.926360E-1
1.972183E-1
1.926360E-1
1.880536E-1
1.834713E-1
1.834713E-1
1.788890E-1
1.788890E-1
1.788890E-1
1.834713E-1
1.880536E-1
1.880536E-1
1.834713E-1
1.788890E-1
1.788890E-1
1.880536E-1
1.880536E-1
1.788890E-1
1.743067E-1
1.743067E-1
1.788890E-1
1.834713E-1
1.834713E-1
1.743067E-1
1.697244E-1
1.743067E-1
1.788890E-1
1.788890E-1
1.788890E-1
1.743067E-1
1.697244E-1
1.651421E-1
1.651421E-1
1.651421E-1
1.697244E-1
1.651421E-1
1.651421E-1
1.697244E-1
1.697244E-1
1.697244E-1
1.697244E-1
1.697244E-1
1.651421E-1
1.651421E-1
1.651421E-1
1.651421E-1
1.651421E-1
1.697244E-1
1.651421E-1
1.605597E-1
1.559774E-1
1.559774E-1
1.559774E-1
1.513951E-1
1.513951E-1
1.513951E-1
1.468128E-1
1.468128E-1
1.513951E-1
1.559774E-1
1.605597E-1
1.559774E-1
1.513951E-1
1.468128E-1
1.468128E-1
1.513951E-1
1.513951E-1
1.513951E-1
1.468128E-1
1.468128E-1
1.422305E-1
1.330659E-1
1.284835E-1
1.284835E-1
1.330659E-1
1.376482E-1
1.376482E-1
1.330659E-1
1.330659E-1
1.284835E-1
1.239012E-1
1.193189E-1
1.239012E-1
1.284835E-1
1.284835E-1
1.193189E-1
1.101543E-1
1.055720E-1
1.101543E-1
1.147366E-1
1.147366E-1
1.101543E-1
1.055720E-1
1.055720E-1
1.147366E-1
1.193189E-1
1.193189E-1
1.101543E-1
1.009897E-1
9.640732E-2
1.009897E-1
1.055720E-1
1.147366E-1
1.147366E-1
1.101543E-1
1.009897E-1
8.724271E-2
8.266038E-2
8.724271E-2
9.182502E-2
9.640732E-2
9.182502E-2
8.266038E-2
8.266038E-2
8.724271E-2
8.266038E-2
7.807807E-2
7.807807E-2
7.807807E-2
8.266038E-2
8.266038E-2
7.807807E-2
6.891345E-2
5.974881E-2
5.516649E-2
5.516649E-2
5.974881E-2
6.891345E-2
6.891345E-2
6.433112E-2
5.516649E-2
5.058418E-2
5.058418E-2
5.516649E-2
5.516649E-2
5.058418E-2
5.058418E-2
5.058418E-2
4.600186E-2
4.141954E-2
3.683723E-2
3.683723E-2
3.683723E-2
4.141954E-2
4.141954E-2
3.683723E-2
3.225492E-2
3.225492E-2
3.683723E-2
3.683723E-2
3.683723E-2
3.225492E-2
2.767260E-2
2.309029E-2
2.309029E-2
2.309029E-2
2.767260E-2
2.309029E-2
1.850797E-2
1.392566E-2
1.392566E-2
1.392566E-2
1.392566E-2
1.392566E-2
1.392566E-2
1.850797E-2
1.850797E-2
1.392566E-2
9.343341E-3
9.343341E-3
1.392566E-2
1.392566E-2
4.761025E-3
-4.403606E-3
-8.985922E-3
-4.403606E-3
-4.403606E-3
-8.985922E-3
-8.985922E-3
-8.985922E-3
-8.985922E-3
-1.356824E-2
-1.815055E-2
-1.815055E-2
-1.356824E-2
-1.356824E-2
-1.815055E-2
-2.273287E-2
-2.273287E-2
-2.273287E-2
-2.273287E-2
-2.273287E-2
-2.731518E-2
-3.189750E-2
-3.647982E-2
-3.189750E-2
-2.273287E-2
-2.273287E-2
-3.189750E-2
-3.647982E-2
-4.106213E-2
-3.647982E-2
-2.731518E-2
-2.731518E-2
-3.647982E-2
-4.106213E-2
-3.647982E-2
-3.647982E-2
-3.647982E-2
-3.647982E-2
-4.106213E-2
-4.564445E-2
-4.564445E-2
-4.564445E-2
-5.022675E-2
-4.564445E-2
-4.106213E-2
-3.189750E-2
-3.647982E-2
-4.106213E-2
-5.022675E-2
-5.480906E-2
-5.022675E-2
-5.022675E-2
-5.480906E-2
-5.480906E-2
-5.022675E-2
-5.022675E-2
-5.022675E-2
-5.022675E-2
-5.022675E-2
-5.480906E-2
-5.480906E-2
-5.939139E-2
-5.480906E-2
-5.480906E-2
-5.939139E-2
-6.397371E-2
-6.397371E-2
-6.397371E-2
-6.855603E-2
-6.397371E-2
-6.397371E-2
-5.939139E-2
-6.397371E-2
-6.855603E-2
-7.313834E-2
-7.313834E-2
-6.397371E-2
-5.939139E-2
-5.939139E-2
-6.397371E-2
-6.855603E-2
-6.855603E-2
-6.397371E-2
-6.397371E-2
-6.855603E-2
-6.855603E-2
-7.313834E-2
-7.313834E-2
-7.313834E-2
-7.313834E-2
-6.855603E-2
-6.855603E-2
-6.855603E-2
-6.855603E-2
-6.855603E-2
-6.855603E-2
-6.855603E-2
-7.313834E-2
-7.313834E-2
-6.397371E-2
-5.939139E-2
-5.939139E-2
-6.397371E-2
-6.855603E-2
-6.855603E-2
-6.855603E-2
-6.855603E-2
-7.313834E-2
-7.313834E-2
-6.855603E-2
-6.397371E-2
-6.397371E-2
-7.313834E-2
-8.230296E-2
-8.230296E-2
-6.855603E-2
-5.939139E-2
-5.939139E-2
-6.397371E-2
-6.855603E-2
-6.397371E-2
-5.939139E-2
-5.939139E-2
-5.939139E-2
-6.855603E-2
-7.313834E-2
-7.313834E-2
-6.855603E-2
-6.397371E-2
-6.397371E-2
-6.855603E-2
-6.855603E-2
-6.855603E-2
-6.855603E-2
-6.855603E-2
-6.855603E-2
-6.397371E-2
-5.939139E-2
-6.397371E-2
-7.313834E-2
-7.313834E-2
-6.397371E-2
-5.939139E-2
-6.397371E-2
-6.855603E-2
-6.855603E-2
-6.397371E-2
-5.939139E-2
-5.480906E-2
-5.939139E-2
-6.397371E-2
-6.397371E-2
-6.397371E-2
-5.939139E-2
-6.397371E-2
-6.855603E-2
-6.855603E-2
-6.397371E-2
-5.939139E-2
-5.939139E-2
-6.397371E-2
-6.397371E-2
-5.939139E-2
-5.939139E-2
-5.939139E-2
-6.397371E-2
-6.855603E-2
-6.855603E-2
-6.855603E-2
-5.939139E-2
-5.480906E-2
-5.480906E-2
-5.939139E-2
-6.397371E-2
-5.939139E-2
-5.480906E-2
-5.480906E-2
-5.480906E-2
-5.939139E-2
-5.939139E-2
-5.939139E-2
-5.939139E-2
-5.939139E-2
-5.480906E-2
-5.480906E-2
-5.480906E-2
-6.397371E-2
-6.855603E-2
-6.397371E-2
-5.939139E-2
-5.480906E-2
-5.480906E-2
-5.939139E-2
-5.939139E-2
-5.939139E-2
-6.397371E-2
-6.397371E-2
-6.397371E-2
-5.480906E-2
-5.022675E-2
-5.022675E-2
-5.480906E-2
-6.397371E-2
-5.939139E-2
-5.022675E-2
-4.106213E-2
-4.106213E-2
-4.564445E-2
-5.480906E-2
-5.939139E-2
-5.939139E-2
-5.939139E-2
-6.855603E-2
-6.855603E-2
-6.397371E-2
-5.480906E-2
-4.564445E-2
-5.022675E-2
-5.939139E-2
-6.397371E-2
-5.480906E-2
-4.564445E-2
-4.564445E-2
-5.939139E-2
-5.939139E-2
-5.939139E-2
-5.939139E-2
-5.939139E-2
-5.939139E-2
-5.939139E-2
-5.939139E-2
-5.022675E-2
-5.022675E-2
-5.022675E-2
-5.939139E-2
-6.397371E-2
-6.855603E-2
-5.939139E-2
-5.480906E-2
-5.480906E-2
-5.939139E-2
-6.397371E-2
-6.855603E-2
-6.397371E-2
-5.939139E-2
-5.480906E-2
-5.022675E-2
-5.022675E-2
-5.022675E-2
-5.480906E-2
-6.397371E-2
-7.313834E-2
-6.855603E-2
-5.939139E-2
-5.480906E-2
-5.480906E-2
-5.939139E-2
-5.939139E-2
-5.939139E-2
-5.939139E-2
-6.397371E-2
-6.397371E-2
-5.939139E-2
-5.480906E-2
-5.480906E-2
-5.939139E-2
-5.939139E-2
-5.939139E-2
-5.939139E-2
-6.397371E-2
-6.855603E-2
-6.397371E-2
-5.480906E-2
-5.022675E-2
-5.480906E-2
-6.397371E-2
-6.397371E-2
-5.480906E-2
-5.480906E-2
-5.939139E-2
-6.397371E-2
-6.397371E-2
-5.480906E-2
-5.022675E-2
-5.939139E-2
-6.397371E-2
-6.855603E-2
-6.397371E-2
-5.939139E-2
-5.939139E-2
-5.480906E-2
-5.022675E-2
-5.022675E-2
-5.480906E-2
-5.939139E-2
-6.397371E-2
-6.397371E-2
-6.397371E-2
-6.397371E-2
-6.397371E-2
-6.855603E-2
-6.855603E-2
-6.397371E-2
-5.480906E-2
-5.022675E-2
-5.480906E-2
-5.939139E-2
-6.397371E-2
-6.397371E-2
-6.397371E-2
-6.397371E-2
-6.397371E-2
-5.939139E-2
-5.939139E-2
-5.939139E-2
-5.939139E-2
-5.939139E-2
-5.939139E-2
-5.939139E-2
-5.480906E-2
-5.480906E-2
-5.480906E-2
-5.939139E-2
-5.939139E-2
-5.939139E-2
-5.480906E-2
-5.939139E-2
-5.939139E-2
-5.480906E-2
-4.564445E-2
-4.564445E-2
-5.022675E-2
-5.480906E-2
-5.939139E-2
-5.939139E-2
-5.480906E-2
-5.022675E-2
-5.480906E-2
-5.480906E-2
-5.022675E-2
-5.022675E-2
-5.480906E-2
-5.939139E-2
-5.939139E-2
-5.939139E-2
-5.480906E-2
-5.022675E-2
-5.480906E-2
-5.939139E-2
-6.397371E-2
-5.939139E-2
-5.480906E-2
-5.480906E-2
-5.022675E-2
-5.022675E-2
-5.480906E-2
-5.480906E-2
-5.022675E-2
-4.564445E-2
-4.564445E-2
-5.480906E-2
-5.939139E-2
-5.480906E-2
-5.022675E-2
-5.022675E-2
-5.480906E-2
-5.480906E-2
-5.022675E-2
-4.564445E-2
-4.564445E-2
-5.022675E-2
-5.480906E-2
-5.480906E-2
-5.022675E-2
-4.564445E-2
-3.647982E-2
-3.189750E-2
-3.647982E-2
-4.106213E-2
-4.564445E-2
-5.480906E-2
-5.939139E-2
-5.480906E-2
-5.022675E-2
-4.106213E-2
-4.106213E-2
-4.564445E-2
-4.564445E-2
-3.647982E-2
-3.189750E-2
-3.647982E-2
-4.106213E-2
-4.564445E-2
-4.106213E-2
-3.189750E-2
-2.731518E-2
-3.189750E-2
-4.106213E-2
-4.106213E-2
-3.647982E-2
-3.647982E-2
-3.647982E-2
-4.106213E-2
-4.106213E-2
-2.731518E-2
-1.815055E-2
-1.815055E-2
-2.731518E-2
-3.647982E-2
-4.106213E-2
-4.106213E-2
-4.564445E-2
-5.022675E-2
-5.022675E-2
-4.564445E-2
-4.106213E-2
-3.647982E-2
-3.647982E-2
-3.189750E-2
-2.731518E-2
-3.189750E-2
-3.647982E-2
-3.189750E-2
-2.731518E-2
-1.815055E-2
-2.273287E-2
-2.273287E-2
-2.731518E-2
-2.731518E-2
-2.731518E-2
-2.731518E-2
-2.731518E-2
-2.731518E-2
-2.273287E-2
-2.273287E-2
-1.815055E-2
-1.356824E-2
-1.356824E-2
-1.815055E-2
-2.731518E-2
-3.189750E-2
-3.189750E-2
-2.731518E-2
-2.273287E-2
-2.273287E-2
-1.356824E-2
-8.985922E-3
-8.985922E-3
-1.356824E-2
-1.356824E-2
-1.356824E-2
-2.273287E-2
-2.731518E-2
-2.731518E-2
-2.273287E-2
-1.815055E-2
-1.815055E-2
-2.273287E-2
-2.273287E-2
-1.815055E-2
-1.356824E-2
-1.356824E-2
-1.356824E-2
-1.815055E-2
-2.273287E-2
-2.273287E-2
-1.815055E-2
-1.815055E-2
-1.356824E-2
-1.356824E-2
-1.356824E-2
-1.356824E-2
-1.356824E-2
-1.815055E-2
-2.273287E-2
-2.273287E-2
-2.273287E-2
-2.273287E-2
-2.273287E-2
-1.815055E-2
-1.356824E-2
-1.356824E-2
-1.356824E-2
-1.356824E-2
-8.985922E-3
-8.985922E-3
-8.985922E-3
-1.356824E-2
-1.815055E-2
-1.356824E-2
-8.985922E-3
-8.985922E-3
-4.403606E-3
-4.403606E-3
-8.985922E-3
-1.815055E-2
-2.273287E-2
-2.731518E-2
-2.731518E-2
-2.273287E-2
-2.273287E-2
-2.273287E-2
-1.815055E-2
-1.356824E-2
-1.356824E-2
-1.356824E-2
-8.985922E-3
-8.985922E-3
-8.985922E-3
-1.356824E-2
-1.356824E-2
-8.985922E-3
-8.985922E-3
-8.985922E-3
-8.985922E-3
-8.985922E-3
-4.403606E-3
-8.985922E-3
-1.356824E-2
-1.356824E-2
-1.356824E-2
-8.985922E-3
-8.985922E-3
-8.985922E-3
-8.985922E-3
-8.985922E-3
-1.356824E-2
-8.985922E-3
-8.985922E-3
-4.403606E-3
-4.403606E-3
-4.403606E-3
-8.985922E-3
-8.985922E-3
-4.403606E-3
1.787096E-4
1.787096E-4
1.787096E-4
-4.403606E-3
-8.985922E-3
-8.985922E-3
-4.403606E-3
-8.985922E-3
-1.356824E-2
-1.815055E-2
-1.815055E-2
-1.356824E-2
-1.356824E-2
-1.356824E-2
-1.356824E-2
-4.403606E-3
-4.403606E-3
-4.403606E-3
-4.403606E-3
-4.403606E-3
-4.403606E-3
-4.403606E-3
-4.403606E-3
1.787096E-4
-4.403606E-3
-8.985922E-3
-8.985922E-3
-1.356824E-2
-1.815055E-2
-2.273287E-2
-1.815055E-2
-1.356824E-2
-1.356824E-2
-1.815055E-2
-2.273287E-2
-1.356824E-2
-8.985922E-3
-4.403606E-3
-8.985922E-3
-1.356824E-2
-1.356824E-2
-8.985922E-3
-4.403606E-3
1.787096E-4
-8.985922E-3
-2.273287E-2
-2.273287E-2
-1.356824E-2
-8.985922E-3
-1.356824E-2
-2.273287E-2
-2.731518E-2
-1.815055E-2
-8.985922E-3
-8.985922E-3
-1.356824E-2
-1.815055E-2
-1.356824E-2
-8.985922E-3
-8.985922E-3
-1.356824E-2
-1.815055E-2
-1.815055E-2
-1.356824E-2
-8.985922E-3
-1.356824E-2
-1.815055E-2
-2.273287E-2
-2.731518E-2
-2.273287E-2
-1.815055E-2
-1.356824E-2
-1.356824E-2
-1.815055E-2
-2.273287E-2
-2.273287E-2
-2.273287E-2
-2.273287E-2
-1.815055E-2
-1.815055E-2
-1.356824E-2
-1.356824E-2
-1.356824E-2
-8.985922E-3
-8.985922E-3
-1.815055E-2
-2.273287E-2
-2.273287E-2
-2.273287E-2
-1.815055E-2
-1.815055E-2
-1.815055E-2
-2.273287E-2
-2.731518E-2
-2.731518E-2
-2.273287E-2
-1.356824E-2
-1.356824E-2
-1.815055E-2
-1.815055E-2
-8.985922E-3
-4.403606E-3
-8.985922E-3
-8.985922E-3
-1.356824E-2
-2.273287E-2
-2.273287E-2
-2.731518E-2
-3.189750E-2
-2.731518E-2
-2.731518E-2
-2.731518E-2
-3.189750E-2
-2.273287E-2
-1.356824E-2
-8.985922E-3
-8.985922E-3
-1.356824E-2
-1.356824E-2
-1.815055E-2
-2.273287E-2
-2.273287E-2
-1.815055E-2
-1.356824E-2
-8.985922E-3
-1.356824E-2
-1.356824E-2
-1.815055E-2
-2.273287E-2
-3.189750E-2
-2.731518E-2
-1.815055E-2
-1.815055E-2
-2.731518E-2
-3.189750E-2
-2.731518E-2
-2.273287E-2
-2.731518E-2
-2.731518E-2
-2.731518E-2
-2.273287E-2
-2.273287E-2
-2.273287E-2
-2.273287E-2
-2.731518E-2
-2.731518E-2
-2.273287E-2
-2.273287E-2
-2.731518E-2
-2.731518E-2
-2.731518E-2
-2.273287E-2
-1.356824E-2
-1.356824E-2
-2.273287E-2
-3.189750E-2
-3.647982E-2
-3.189750E-2
-2.273287E-2
-1.815055E-2
-1.815055E-2
-2.273287E-2
-1.815055E-2
-1.815055E-2
-1.356824E-2
-1.815055E-2
-2.273287E-2
-2.273287E-2
-2.273287E-2
-1.815055E-2
-1.815055E-2
-1.356824E-2
-1.815055E-2
-2.273287E-2
-1.815055E-2
-1.815055E-2
-1.815055E-2
-2.273287E-2
-2.273287E-2
-2.273287E-2
-2.731518E-2
-2.731518E-2
-3.189750E-2
-3.189750E-2
-3.189750E-2
-3.189750E-2
-2.731518E-2
-2.731518E-2
-2.731518E-2
-2.731518E-2
-3.189750E-2
-3.189750E-2
-2.731518E-2
-2.731518E-2
-2.731518E-2
-3.189750E-2
-3.189750E-2
-2.273287E-2
-1.815055E-2
-1.815055E-2
-1.815055E-2
-1.815055E-2
-1.356824E-2
-8.985922E-3
-1.356824E-2
-1.815055E-2
-1.815055E-2
-1.815055E-2
-1.356824E-2
-8.985922E-3
-8.985922E-3
-8.985922E-3
-8.985922E-3
-1.356824E-2
-1.356824E-2
-1.356824E-2
-1.815055E-2
-1.815055E-2
-2.273287E-2
-2.273287E-2
-2.273287E-2
-2.273287E-2
-2.731518E-2
-2.273287E-2
-1.815055E-2
-1.356824E-2
-8.985922E-3
-8.985922E-3
-4.403606E-3
-4.403606E-3
-8.985922E-3
-1.815055E-2
-1.815055E-2
-1.815055E-2
-1.356824E-2
-8.985922E-3
-8.985922E-3
-1.356824E-2
-1.815055E-2
-1.356824E-2
-4.403606E-3
-4.403606E-3
-8.985922E-3
-8.985922E-3
-8.985922E-3
-8.985922E-3
-8.985922E-3
-4.403606E-3
1.787096E-4
1.787096E-4
4.761025E-3
4.761025E-3
1.787096E-4
-8.985922E-3
-4.403606E-3
1.787096E-4
4.761025E-3
4.761025E-3
4.761025E-3
4.761025E-3
4.761025E-3
9.343341E-3
1.392566E-2
1.392566E-2
9.343341E-3
4.761025E-3
1.392566E-2
1.850797E-2
1.392566E-2
1.787096E-4
1.787096E-4
4.761025E-3
4.761025E-3
4.761025E-3
4.761025E-3
4.761025E-3
9.343341E-3
9.343341E-3
4.761025E-3
1.787096E-4
1.787096E-4
4.761025E-3
9.343341E-3
9.343341E-3
4.761025E-3
1.787096E-4
1.787096E-4
9.343341E-3
1.392566E-2
1.392566E-2
4.761025E-3
1.787096E-4
4.761025E-3
1.392566E-2
1.850797E-2
1.392566E-2
4.761025E-3
1.787096E-4
4.761025E-3
1.392566E-2
9.343341E-3
4.761025E-3
1.787096E-4
1.787096E-4
4.761025E-3
4.761025E-3
1.392566E-2
1.850797E-2
1.850797E-2
1.392566E-2
1.392566E-2
1.392566E-2
1.850797E-2
1.392566E-2
4.761025E-3
-4.403606E-3
-8.985922E-3
-8.985922E-3
1.787096E-4
9.343341E-3
1.392566E-2
4.761025E-3
-4.403606E-3
-4.403606E-3
1.787096E-4
9.343341E-3
1.392566E-2
9.343341E-3
1.787096E-4
1.787096E-4
1.787096E-4
1.787096E-4
-4.403606E-3
-4.403606E-3
-4.403606E-3
-4.403606E-3
-8.985922E-3
-1.356824E-2
-8.985922E-3
-4.403606E-3
-4.403606E-3
-4.403606E-3
-4.403606E-3
-4.403606E-3
-4.403606E-3
-4.403606E-3
-8.985922E-3
-1.356824E-2
-8.985922E-3
-4.403606E-3
-4.403606E-3
-4.403606E-3
1.787096E-4
1.787096E-4
-4.403606E-3
-8.985922E-3
-8.985922E-3
-4.403606E-3
-4.403606E-3
-8.985922E-3
-8.985922E-3
-1.356824E-2
-1.356824E-2
-8.985922E-3
-8.985922E-3
-8.985922E-3
-1.356824E-2
-1.815055E-2
-1.356824E-2
-4.403606E-3
1.787096E-4
1.787096E-4
-4.403606E-3
-1.815055E-2
-2.273287E-2
-1.815055E-2
-1.356824E-2
-8.985922E-3
-8.985922E-3
-8.985922E-3
-8.985922E-3
-1.356824E-2
-1.815055E-2
-2.731518E-2
-2.273287E-2
-1.356824E-2
-1.356824E-2
-1.356824E-2
-1.815055E-2
-1.815055E-2
-1.815055E-2
-1.815055E-2
-1.815055E-2
-1.815055E-2
-1.356824E-2
-8.985922E-3
-8.985922E-3
-8.985922E-3
-1.356824E-2
-2.273287E-2
-2.273287E-2
-1.815055E-2
-1.815055E-2
-2.273287E-2
-3.189750E-2
-3.189750E-2
-2.731518E-2
-2.273287E-2
-2.273287E-2
-2.273287E-2
-1.815055E-2
-1.815055E-2
-2.273287E-2
-2.273287E-2
-2.273287E-2
-2.273287E-2
-2.273287E-2
-2.273287E-2
-2.731518E-2
-3.189750E-2
-2.731518E-2
-2.273287E-2
-1.815055E-2
-1.356824E-2
-1.356824E-2
-1.815055E-2
-2.273287E-2
-1.815055E-2
-1.815055E-2
-1.815055E-2
-1.815055E-2
-1.815055E-2
-1.815055E-2
-1.356824E-2
-1.356824E-2
-1.356824E-2
-1.815055E-2
-2.273287E-2
-2.731518E-2
-2.731518E-2
-1.815055E-2
-1.356824E-2
-1.356824E-2
-2.273287E-2
-3.189750E-2
-3.189750E-2
-3.189750E-2
-2.731518E-2
-2.731518E-2
-2.731518E-2
-3.647982E-2
-4.106213E-2
-3.647982E-2
-2.731518E-2
-2.273287E-2
-1.815055E-2
-1.815055E-2
-2.731518E-2
-3.647982E-2
-4.106213E-2
-4.106213E-2
-3.189750E-2
-2.731518E-2
-2.731518E-2
-3.189750E-2
-4.106213E-2
-4.564445E-2
-4.564445E-2
-4.106213E-2
-3.647982E-2
-3.647982E-2
-3.647982E-2
-4.564445E-2
-5.022675E-2
-5.480906E-2
-5.022675E-2
-4.564445E-2
-4.564445E-2
-4.564445E-2
-4.564445E-2
-4.564445E-2
-4.106213E-2
-4.106213E-2
-4.564445E-2
-4.564445E-2
-5.022675E-2
-5.022675E-2
-5.022675E-2
-5.480906E-2
-5.939139E-2
-6.397371E-2
-5.939139E-2
-5.939139E-2
-5.480906E-2
-5.480906E-2
-5.022675E-2
-4.564445E-2
-4.106213E-2
-4.106213E-2
-3.647982E-2
-2.731518E-2
-2.273287E-2
-2.731518E-2
-3.647982E-2
-3.647982E-2
-3.189750E-2
-3.189750E-2
-3.189750E-2
-3.647982E-2
-4.106213E-2
-4.106213E-2
-4.564445E-2
-4.564445E-2
-5.022675E-2
-4.564445E-2
-4.106213E-2
-3.189750E-2
-3.189750E-2
-3.189750E-2
-3.647982E-2
-3.189750E-2
-2.731518E-2
-2.731518E-2
-3.189750E-2
-3.647982E-2
-3.647982E-2
-3.189750E-2
-2.273287E-2
-1.815055E-2
-1.815055E-2
-1.815055E-2
-1.356824E-2
-8.985922E-3
-1.356824E-2
-1.356824E-2
-1.356824E-2
-4.403606E-3
-4.403606E-3
-4.403606E-3
-8.985922E-3
-8.985922E-3
-4.403606E-3
4.761025E-3
9.343341E-3
9.343341E-3
9.343341E-3
4.761025E-3
4.761025E-3
1.787096E-4
1.787096E-4
1.787096E-4
4.761025E-3
4.761025E-3
4.761025E-3
4.761025E-3
9.343341E-3
1.392566E-2
1.850797E-2
1.850797E-2
1.850797E-2
1.392566E-2
1.392566E-2
1.392566E-2
1.850797E-2
2.309029E-2
2.767260E-2
2.767260E-2
2.767260E-2
3.225492E-2
4.141954E-2
4.141954E-2
3.683723E-2
3.225492E-2
3.225492E-2
3.683723E-2
3.683723E-2
4.141954E-2
4.141954E-2
4.141954E-2
4.141954E-2
4.141954E-2
5.058418E-2
5.516649E-2
5.516649E-2
5.516649E-2
5.516649E-2
5.974881E-2
5.974881E-2
5.974881E-2
5.516649E-2
5.974881E-2
6.433112E-2
6.891345E-2
6.891345E-2
6.891345E-2
6.891345E-2
6.891345E-2
6.891345E-2
6.891345E-2
6.433112E-2
6.433112E-2
6.433112E-2
6.891345E-2
7.807807E-2
7.807807E-2
7.349575E-2
6.891345E-2
6.891345E-2
7.349575E-2
7.807807E-2
7.807807E-2
7.807807E-2
7.349575E-2
7.349575E-2
6.891345E-2
7.349575E-2
7.807807E-2
7.807807E-2
7.349575E-2
7.349575E-2
6.891345E-2
7.349575E-2
7.807807E-2
7.349575E-2
6.891345E-2
6.891345E-2
7.349575E-2
7.807807E-2
7.349575E-2
7.807807E-2
8.266038E-2
8.266038E-2
7.349575E-2
6.433112E-2
6.891345E-2
7.349575E-2
7.349575E-2
6.433112E-2
6.433112E-2
6.433112E-2
7.349575E-2
7.349575E-2
6.433112E-2
5.974881E-2
6.433112E-2
6.891345E-2
7.349575E-2
7.807807E-2
7.807807E-2
7.807807E-2
6.891345E-2
6.433112E-2
5.516649E-2
5.974881E-2
6.891345E-2
7.349575E-2
7.349575E-2
5.974881E-2
5.058418E-2
5.058418E-2
5.516649E-2
6.433112E-2
6.433112E-2
6.433112E-2
6.433112E-2
6.433112E-2
6.891345E-2
6.891345E-2
6.433112E-2
5.516649E-2
5.516649E-2
5.516649E-2
5.516649E-2
5.058418E-2
5.058418E-2
5.058418E-2
5.516649E-2
5.516649E-2
5.058418E-2
4.600186E-2
4.600186E-2
5.058418E-2
5.516649E-2
5.516649E-2
5.516649E-2
5.058418E-2
4.600186E-2
4.600186E-2
4.600186E-2
4.600186E-2
4.141954E-2
3.225492E-2
3.225492E-2
3.225492E-2
3.225492E-2
3.683723E-2
3.683723E-2
3.683723E-2
2.767260E-2
2.767260E-2
3.225492E-2
3.683723E-2
3.683723E-2
3.225492E-2
3.225492E-2
3.683723E-2
4.141954E-2
3.683723E-2
3.683723E-2
3.683723E-2
3.683723E-2
3.683723E-2
3.683723E-2
4.141954E-2
4.600186E-2
4.141954E-2
3.225492E-2
2.767260E-2
2.309029E-2
2.309029E-2
2.309029E-2
2.767260E-2
3.225492E-2
3.225492E-2
3.225492E-2
3.683723E-2
4.141954E-2
4.141954E-2
3.683723E-2
2.767260E-2
2.309029E-2
2.309029E-2
3.225492E-2
3.683723E-2
3.225492E-2
2.309029E-2
1.850797E-2
1.850797E-2
2.309029E-2
3.225492E-2
3.683723E-2
3.683723E-2
3.683723E-2
3.225492E-2
3.225492E-2
3.225492E-2
3.683723E-2
4.141954E-2
4.141954E-2
3.683723E-2
3.225492E-2
3.683723E-2
3.683723E-2
4.141954E-2
3.683723E-2
3.225492E-2
3.225492E-2
3.683723E-2
3.683723E-2
3.225492E-2
2.767260E-2
3.225492E-2
3.683723E-2
4.141954E-2
3.683723E-2
3.225492E-2
2.767260E-2
2.767260E-2
3.225492E-2
4.141954E-2
4.600186E-2
4.600186E-2
4.141954E-2
3.683723E-2
4.141954E-2
4.600186E-2
4.600186E-2
4.141954E-2
3.683723E-2
3.683723E-2
4.141954E-2
4.141954E-2
4.600186E-2
5.058418E-2
5.516649E-2
5.058418E-2
5.058418E-2
4.600186E-2
4.600186E-2
4.141954E-2
4.600186E-2
4.600186E-2
5.058418E-2
5.516649E-2
5.974881E-2
5.974881E-2
5.516649E-2
5.516649E-2
5.516649E-2
5.516649E-2
5.516649E-2
5.516649E-2
5.974881E-2
5.974881E-2
5.516649E-2
5.516649E-2
5.974881E-2
6.433112E-2
5.974881E-2
5.974881E-2
6.891345E-2
7.349575E-2
7.807807E-2
7.349575E-2
6.433112E-2
6.433112E-2
6.433112E-2
6.891345E-2
6.891345E-2
6.891345E-2
6.433112E-2
6.433112E-2
5.974881E-2
5.516649E-2
5.974881E-2
6.433112E-2
7.349575E-2
7.807807E-2
7.349575E-2
7.349575E-2
7.349575E-2
7.349575E-2
6.891345E-2
6.433112E-2
6.433112E-2
6.891345E-2
7.349575E-2
6.891345E-2
6.433112E-2
5.516649E-2
5.516649E-2
5.974881E-2
6.433112E-2
6.433112E-2
5.974881E-2
5.516649E-2
5.516649E-2
5.974881E-2
5.974881E-2
5.516649E-2
5.516649E-2
6.433112E-2
6.891345E-2
6.891345E-2
5.974881E-2
5.974881E-2
6.433112E-2
6.433112E-2
6.433112E-2
5.974881E-2
5.974881E-2
6.433112E-2
6.891345E-2
6.891345E-2
6.433112E-2
5.974881E-2
5.974881E-2
5.974881E-2
5.516649E-2
5.516649E-2
5.974881E-2
5.974881E-2
5.974881E-2
5.516649E-2
5.058418E-2
4.600186E-2
4.600186E-2
5.058418E-2
5.516649E-2
5.516649E-2
5.058418E-2
4.600186E-2
3.683723E-2
3.225492E-2
3.225492E-2
3.683723E-2
3.683723E-2
3.683723E-2
3.683723E-2
4.141954E-2
4.141954E-2
3.225492E-2
2.309029E-2
2.309029E-2
2.309029E-2
2.309029E-2
2.767260E-2
2.767260E-2
2.767260E-2
2.309029E-2
1.850797E-2
1.850797E-2
1.850797E-2
1.850797E-2
1.392566E-2
1.392566E-2
1.850797E-2
2.309029E-2
1.850797E-2
4.761025E-3
1.787096E-4
9.343341E-3
1.850797E-2
1.392566E-2
4.761025E-3
1.787096E-4
4.761025E-3
9.343341E-3
1.392566E-2
1.392566E-2
1.392566E-2
9.343341E-3
9.343341E-3
4.761025E-3
-4.403606E-3
-8.985922E-3
-1.356824E-2
-8.985922E-3
-8.985922E-3
-1.815055E-2
-2.273287E-2
-2.273287E-2
-1.356824E-2
-8.985922E-3
-1.356824E-2
-1.815055E-2
-2.273287E-2
-2.273287E-2
-2.273287E-2
-2.273287E-2
-1.815055E-2
-1.815055E-2
-2.273287E-2
-3.189750E-2
-3.189750E-2
-2.731518E-2
-2.273287E-2
-2.273287E-2
-2.731518E-2
-3.189750E-2
-3.647982E-2
-3.647982E-2
-3.189750E-2
-2.731518E-2
-2.731518E-2
-2.731518E-2
-3.189750E-2
-3.189750E-2
-3.647982E-2
-3.647982E-2
-4.106213E-2
-4.106213E-2
-4.564445E-2
-5.022675E-2
-5.480906E-2
-5.022675E-2
-4.106213E-2
-3.647982E-2
-4.106213E-2
-4.564445E-2
-5.022675E-2
-4.564445E-2
-4.106213E-2
-4.106213E-2
-4.564445E-2
-4.564445E-2
-4.106213E-2
-3.647982E-2
-3.189750E-2
-3.189750E-2
-3.647982E-2
-4.106213E-2
-4.564445E-2
-5.022675E-2
-5.022675E-2
-5.022675E-2
-4.564445E-2
-5.022675E-2
-5.480906E-2
-4.564445E-2
-4.106213E-2
-4.106213E-2
-4.106213E-2
-4.106213E-2
-4.106213E-2
-4.106213E-2
-4.564445E-2
-4.564445E-2
-4.564445E-2
-4.564445E-2
-4.564445E-2
-4.564445E-2
-4.106213E-2
-4.564445E-2
-5.022675E-2
-5.022675E-2
-5.022675E-2
-4.564445E-2
-5.022675E-2
-5.480906E-2
-5.480906E-2
-4.564445E-2
-4.106213E-2
-4.106213E-2
-4.564445E-2
-5.022675E-2
-5.022675E-2
-4.564445E-2
-4.106213E-2
-4.106213E-2
-4.564445E-2
-5.022675E-2
-5.022675E-2
-4.564445E-2
-4.106213E-2
-3.647982E-2
-3.189750E-2
-2.273287E-2
-8.985922E-3
1.392566E-2
3.683723E-2
5.516649E-2
6.433112E-2
6.891345E-2
6.891345E-2
6.891345E-2
6.891345E-2
6.891345E-2
5.974881E-2
5.058418E-2
4.141954E-2
3.683723E-2
4.141954E-2
5.058418E-2
5.516649E-2
5.974881E-2
6.433112E-2
6.433112E-2
6.891345E-2
7.807807E-2
8.724271E-2
8.724271E-2
8.724271E-2
9.182502E-2
9.640732E-2
1.009897E-1
1.009897E-1
1.009897E-1
1.009897E-1
1.009897E-1
9.182502E-2
9.640732E-2
1.009897E-1
1.101543E-1
1.147366E-1
1.147366E-1
1.147366E-1
1.239012E-1
1.330659E-1
1.468128E-1
1.559774E-1
1.605597E-1
1.605597E-1
1.651421E-1
1.651421E-1
1.651421E-1
1.651421E-1
1.743067E-1
1.834713E-1
1.880536E-1
1.834713E-1
1.834713E-1
1.880536E-1
1.926360E-1
1.926360E-1
1.972183E-1
2.018006E-1
2.063829E-1
2.109652E-1
2.109652E-1
2.109652E-1
2.109652E-1
2.155475E-1
2.155475E-1
2.109652E-1
2.063829E-1
2.018006E-1
2.063829E-1
2.109652E-1
2.109652E-1
2.109652E-1
2.063829E-1
2.018006E-1
2.018006E-1
2.018006E-1
2.018006E-1
2.063829E-1
2.109652E-1
2.109652E-1
2.109652E-1
2.109652E-1
2.155475E-1
2.155475E-1
2.201299E-1
2.247122E-1
2.292945E-1
2.247122E-1
2.201299E-1
2.155475E-1
2.201299E-1
2.292945E-1
2.292945E-1
2.247122E-1
2.247122E-1
2.247122E-1
2.338768E-1
2.384591E-1
2.384591E-1
2.338768E-1
2.338768E-1
2.292945E-1
2.292945E-1
2.247122E-1
2.247122E-1
2.292945E-1
2.292945E-1
2.247122E-1
2.247122E-1
2.292945E-1
2.292945E-1
2.247122E-1
2.201299E-1
2.247122E-1
2.247122E-1
2.201299E-1
2.109652E-1
2.109652E-1
2.109652E-1
2.109652E-1
2.109652E-1
2.109652E-1
2.155475E-1
2.155475E-1
2.109652E-1
2.063829E-1
2.063829E-1
2.109652E-1
2.109652E-1
2.109652E-1
2.063829E-1
2.063829E-1
2.063829E-1
2.063829E-1
1.972183E-1
1.926360E-1
1.972183E-1
2.063829E-1
2.109652E-1
2.063829E-1
1.972183E-1
1.880536E-1
1.880536E-1
1.926360E-1
1.972183E-1
2.018006E-1
1.972183E-1
1.926360E-1
1.880536E-1
1.880536E-1
1.926360E-1
1.972183E-1
1.972183E-1
1.880536E-1
1.788890E-1
1.743067E-1
1.743067E-1
1.788890E-1
1.834713E-1
1.926360E-1
1.926360E-1
1.880536E-1
1.788890E-1
1.788890E-1
1.788890E-1
1.834713E-1
1.834713E-1
1.743067E-1
1.651421E-1
1.651421E-1
1.651421E-1
1.697244E-1
1.651421E-1
1.605597E-1
1.605597E-1
1.605597E-1
1.605597E-1
1.559774E-1
1.559774E-1
1.605597E-1
1.605597E-1
1.605597E-1
1.697244E-1
1.743067E-1
1.834713E-1
1.834713E-1
1.880536E-1
1.834713E-1
1.788890E-1
1.743067E-1
1.743067E-1
1.788890E-1
1.788890E-1
1.788890E-1
1.788890E-1
1.743067E-1
1.697244E-1
1.605597E-1
1.605597E-1
1.697244E-1
1.788890E-1
1.788890E-1
1.743067E-1
1.697244E-1
1.743067E-1
1.834713E-1
1.834713E-1
1.743067E-1
1.651421E-1
1.605597E-1
1.605597E-1
1.651421E-1
1.743067E-1
1.697244E-1
1.651421E-1
1.559774E-1
1.513951E-1
1.559774E-1
1.559774E-1
1.605597E-1
1.605597E-1
1.605597E-1
1.651421E-1
1.651421E-1
1.605597E-1
1.605597E-1
1.605597E-1
1.605597E-1
1.605597E-1
1.605597E-1
1.559774E-1
1.559774E-1
1.605597E-1
1.651421E-1
1.651421E-1
1.697244E-1
1.743067E-1
1.743067E-1
1.697244E-1
1.651421E-1
1.697244E-1
1.788890E-1
1.880536E-1
1.880536E-1
1.880536E-1
1.834713E-1
1.834713E-1
1.926360E-1
1.972183E-1
1.972183E-1
1.972183E-1
1.972183E-1
1.926360E-1
1.880536E-1
1.880536E-1
1.926360E-1
1.926360E-1
1.880536E-1
1.880536E-1
1.880536E-1
1.926360E-1
1.926360E-1
1.926360E-1
1.880536E-1
1.834713E-1
1.880536E-1
1.880536E-1
1.926360E-1
1.926360E-1
1.972183E-1
1.972183E-1
1.926360E-1
1.926360E-1
1.926360E-1
2.018006E-1
2.018006E-1
1.926360E-1
1.926360E-1
1.972183E-1
2.018006E-1
2.063829E-1
2.109652E-1
2.109652E-1
2.109652E-1
2.063829E-1
2.109652E-1
2.201299E-1
2.247122E-1
2.247122E-1
2.292945E-1
2.292945E-1
2.201299E-1
2.155475E-1
2.155475E-1
2.201299E-1
2.247122E-1
2.292945E-1
2.292945E-1
2.292945E-1
2.247122E-1
2.247122E-1
2.247122E-1
2.292945E-1
2.384591E-1
2.430414E-1
2.430414E-1
2.384591E-1
2.338768E-1
2.292945E-1
2.247122E-1
2.201299E-1
2.247122E-1
2.292945E-1
2.338768E-1
2.338768E-1
2.338768E-1
2.384591E-1
2.476237E-1
2.522061E-1
2.476237E-1
2.430414E-1
2.384591E-1
2.338768E-1
2.338768E-1
2.292945E-1
2.338768E-1
2.384591E-1
2.430414E-1
2.476237E-1
2.430414E-1
2.430414E-1
2.476237E-1
2.476237E-1
2.522061E-1
2.476237E-1
2.384591E-1
2.338768E-1
2.384591E-1
2.430414E-1
2.476237E-1
2.476237E-1
2.430414E-1
2.384591E-1
2.430414E-1
2.430414E-1
2.430414E-1
2.430414E-1
2.430414E-1
2.476237E-1
2.476237E-1
2.430414E-1
2.384591E-1
2.430414E-1
2.522061E-1
2.522061E-1
2.476237E-1
2.430414E-1
2.430414E-1
2.430414E-1
2.430414E-1
2.476237E-1
2.476237E-1
2.476237E-1
2.384591E-1
2.338768E-1
2.338768E-1
2.430414E-1
2.430414E-1
2.384591E-1
2.338768E-1
2.292945E-1
2.292945E-1
2.338768E-1
2.384591E-1
2.384591E-1
2.338768E-1
2.338768E-1
2.338768E-1
2.292945E-1
2.292945E-1
2.292945E-1
2.338768E-1
2.338768E-1
2.338768E-1
2.338768E-1
2.384591E-1
2.384591E-1
2.338768E-1
2.292945E-1
2.247122E-1
2.247122E-1
2.247122E-1
2.292945E-1
2.338768E-1
2.338768E-1
2.292945E-1
2.247122E-1
2.292945E-1
2.292945E-1
2.247122E-1
2.247122E-1
2.247122E-1
2.247122E-1
2.247122E-1
2.247122E-1
2.247122E-1
2.247122E-1
2.247122E-1
2.247122E-1
2.201299E-1
2.201299E-1
2.155475E-1
2.155475E-1
2.155475E-1
2.247122E-1
2.292945E-1
2.247122E-1
2.201299E-1
2.201299E-1
2.201299E-1
2.247122E-1
2.247122E-1
2.247122E-1
2.201299E-1
2.201299E-1
2.155475E-1
2.201299E-1
2.247122E-1
2.292945E-1
2.247122E-1
2.201299E-1
2.201299E-1
2.201299E-1
2.201299E-1
2.155475E-1
2.155475E-1
2.155475E-1
2.201299E-1
2.247122E-1
2.247122E-1
2.201299E-1
2.247122E-1
2.247122E-1
2.247122E-1
2.247122E-1
2.247122E-1
2.155475E-1
2.109652E-1
2.109652E-1
2.063829E-1
2.063829E-1
2.063829E-1
2.109652E-1
2.109652E-1
2.063829E-1
2.063829E-1
2.109652E-1
2.155475E-1
2.155475E-1
2.201299E-1
2.201299E-1
2.155475E-1
2.155475E-1
2.109652E-1
2.109652E-1
2.109652E-1
2.155475E-1
2.155475E-1
2.155475E-1
2.155475E-1
2.155475E-1
2.201299E-1
2.247122E-1
2.247122E-1
2.155475E-1
2.109652E-1
2.109652E-1
2.155475E-1
2.247122E-1
2.292945E-1
2.292945E-1
2.292945E-1
2.247122E-1
2.201299E-1
2.109652E-1
2.109652E-1
2.063829E-1
2.109652E-1
2.155475E-1
2.155475E-1
2.155475E-1
2.201299E-1
2.155475E-1
2.155475E-1
2.155475E-1
2.155475E-1
2.201299E-1
2.201299E-1
2.155475E-1
2.201299E-1
2.201299E-1
2.201299E-1
2.201299E-1
2.201299E-1
2.247122E-1
2.292945E-1
2.338768E-1
2.292945E-1
2.247122E-1
2.247122E-1
2.292945E-1
2.292945E-1
2.292945E-1
2.247122E-1
2.247122E-1
2.247122E-1
2.247122E-1
2.292945E-1
2.292945E-1
2.292945E-1
2.247122E-1
2.201299E-1
2.201299E-1
2.247122E-1
2.292945E-1
2.338768E-1
2.338768E-1
2.247122E-1
2.201299E-1
2.247122E-1
2.247122E-1
2.247122E-1
2.247122E-1
2.247122E-1
2.247122E-1
2.247122E-1
2.247122E-1
2.247122E-1
2.247122E-1
2.247122E-1
2.292945E-1
2.292945E-1
2.292945E-1
2.247122E-1
2.292945E-1
2.292945E-1
2.292945E-1
2.292945E-1
2.292945E-1
2.292945E-1
2.247122E-1
2.247122E-1
2.292945E-1
2.292945E-1
2.292945E-1
2.292945E-1
2.292945E-1
2.292945E-1
2.292945E-1
2.338768E-1
2.338768E-1
2.384591E-1
2.384591E-1
2.338768E-1
2.384591E-1
2.430414E-1
2.430414E-1
2.384591E-1
2.384591E-1
2.338768E-1
2.384591E-1
2.384591E-1
2.430414E-1
2.384591E-1
2.384591E-1
2.430414E-1
2.430414E-1
2.430414E-1
2.430414E-1
2.430414E-1
2.476237E-1
2.476237E-1
2.476237E-1
2.522061E-1
2.522061E-1
2.476237E-1
2.384591E-1
2.384591E-1
2.476237E-1
2.567884E-1
2.567884E-1
2.522061E-1
2.476237E-1
2.476237E-1
2.476237E-1
2.476237E-1
2.476237E-1
2.430414E-1
2.430414E-1
2.384591E-1
2.430414E-1
2.430414E-1
2.476237E-1
2.567884E-1
2.659530E-1
2.659530E-1
2.567884E-1
2.476237E-1
2.522061E-1
2.613707E-1
2.659530E-1
2.613707E-1
2.567884E-1
2.567884E-1
2.567884E-1
2.613707E-1
2.567884E-1
2.522061E-1
2.522061E-1
2.567884E-1
2.567884E-1
2.567884E-1
2.567884E-1
2.613707E-1
2.613707E-1
2.567884E-1
2.567884E-1
2.613707E-1
2.659530E-1
2.659530E-1
2.659530E-1
2.659530E-1
2.705353E-1
2.659530E-1
2.659530E-1
2.705353E-1
2.751176E-1
2.705353E-1
2.705353E-1
2.659530E-1
2.705353E-1
2.751176E-1
2.705353E-1
2.705353E-1
2.705353E-1
2.751176E-1
2.751176E-1
2.751176E-1
2.705353E-1
2.751176E-1
2.751176E-1
2.797000E-1
2.751176E-1
2.797000E-1
2.842823E-1
2.842823E-1
2.751176E-1
2.705353E-1
2.751176E-1
2.797000E-1
2.842823E-1
2.934469E-1
2.888646E-1
2.888646E-1
2.888646E-1
2.980292E-1
2.980292E-1
2.934469E-1
2.842823E-1
2.842823E-1
2.842823E-1
2.888646E-1
2.888646E-1
2.934469E-1
2.980292E-1
2.980292E-1
2.980292E-1
2.934469E-1
2.934469E-1
2.934469E-1
2.980292E-1
2.980292E-1
2.934469E-1
2.934469E-1
2.888646E-1
2.934469E-1
2.980292E-1
3.026115E-1
2.980292E-1
2.934469E-1
2.888646E-1
2.888646E-1
2.934469E-1
3.026115E-1
3.071939E-1
3.071939E-1
2.980292E-1
2.888646E-1
2.842823E-1
2.888646E-1
2.980292E-1
3.026115E-1
3.026115E-1
3.026115E-1
3.071939E-1
3.071939E-1
3.117762E-1
3.117762E-1
3.117762E-1
3.026115E-1
2.980292E-1
3.026115E-1
3.071939E-1
3.117762E-1
3.117762E-1
3.071939E-1
3.071939E-1
3.117762E-1
3.163585E-1
3.163585E-1
3.117762E-1
3.117762E-1
3.117762E-1
3.117762E-1
3.163585E-1
3.163585E-1
3.163585E-1
3.163585E-1
3.117762E-1
3.163585E-1
3.209408E-1
3.163585E-1
3.117762E-1
3.117762E-1
3.163585E-1
3.209408E-1
3.255231E-1
3.209408E-1
3.209408E-1
3.209408E-1
3.209408E-1
3.209408E-1
3.209408E-1
3.163585E-1
3.117762E-1
3.163585E-1
3.209408E-1
3.255231E-1
3.301054E-1
3.301054E-1
3.301054E-1
3.301054E-1
3.301054E-1
3.301054E-1
3.301054E-1
3.301054E-1
3.255231E-1
3.209408E-1
3.209408E-1
3.255231E-1
3.301054E-1
3.255231E-1
3.209408E-1
3.163585E-1
3.117762E-1
3.163585E-1
3.209408E-1
3.209408E-1
3.209408E-1
3.255231E-1
3.255231E-1
3.255231E-1
3.209408E-1
3.209408E-1
3.255231E-1
3.301054E-1
3.255231E-1
3.163585E-1
3.117762E-1
3.117762E-1
3.163585E-1
3.209408E-1
3.163585E-1
3.209408E-1
3.209408E-1
3.209408E-1
3.163585E-1
3.209408E-1
3.301054E-1
3.301054E-1
3.209408E-1
3.117762E-1
3.163585E-1
3.209408E-1
3.255231E-1
3.255231E-1
3.163585E-1
3.117762E-1
3.163585E-1
3.209408E-1
3.209408E-1
3.209408E-1
3.163585E-1
3.163585E-1
3.209408E-1
3.209408E-1
3.209408E-1
3.255231E-1
3.255231E-1
3.209408E-1
3.163585E-1
3.117762E-1
3.163585E-1
3.209408E-1
3.163585E-1
3.071939E-1
2.980292E-1
3.026115E-1
3.117762E-1
3.117762E-1
3.117762E-1
3.163585E-1
3.209408E-1
3.255231E-1
3.209408E-1
3.163585E-1
3.117762E-1
3.071939E-1
3.026115E-1
3.026115E-1
3.026115E-1
3.071939E-1
3.117762E-1
3.071939E-1
3.026115E-1
2.980292E-1
3.026115E-1
3.071939E-1
3.071939E-1
3.026115E-1
2.934469E-1
2.934469E-1
2.980292E-1
3.071939E-1
3.071939E-1
3.071939E-1
3.026115E-1
2.980292E-1
3.026115E-1
3.026115E-1
3.026115E-1
3.026115E-1
3.026115E-1
3.026115E-1
3.026115E-1
3.026115E-1
3.026115E-1
3.026115E-1
2.980292E-1
2.934469E-1
2.934469E-1
3.026115E-1
3.071939E-1
2.980292E-1
2.888646E-1
2.842823E-1
2.888646E-1
2.980292E-1
3.026115E-1
2.980292E-1
2.980292E-1
2.980292E-1
2.980292E-1
2.934469E-1
2.842823E-1
2.842823E-1
2.888646E-1
2.888646E-1
2.934469E-1
2.888646E-1
2.934469E-1
2.980292E-1
2.980292E-1
2.934469E-1
2.842823E-1
2.842823E-1
2.842823E-1
2.842823E-1
2.842823E-1
2.842823E-1
2.842823E-1
2.842823E-1
2.797000E-1
2.797000E-1
2.842823E-1
2.842823E-1
2.797000E-1
2.797000E-1
2.842823E-1
2.751176E-1
2.659530E-1
2.659530E-1
2.705353E-1
2.751176E-1
2.751176E-1
2.705353E-1
2.659530E-1
2.659530E-1
2.659530E-1
2.705353E-1
2.751176E-1
2.705353E-1
2.705353E-1
2.659530E-1
2.705353E-1
2.705353E-1
2.705353E-1
2.705353E-1
2.705353E-1
2.659530E-1
2.659530E-1
2.659530E-1
2.659530E-1
2.659530E-1
2.659530E-1
2.613707E-1
2.613707E-1
2.659530E-1
2.659530E-1
2.613707E-1
2.613707E-1
2.613707E-1
2.659530E-1
2.705353E-1
2.659530E-1
2.659530E-1
2.705353E-1
2.659530E-1
2.567884E-1
2.567884E-1
2.567884E-1
2.613707E-1
2.659530E-1
2.659530E-1
2.613707E-1
2.613707E-1
2.567884E-1
2.522061E-1
2.476237E-1
2.476237E-1
2.476237E-1
2.522061E-1
2.522061E-1
2.567884E-1
2.567884E-1
2.567884E-1
2.567884E-1
2.567884E-1
2.567884E-1
2.567884E-1
2.567884E-1
2.522061E-1
2.476237E-1
2.430414E-1
2.476237E-1
2.522061E-1
2.567884E-1
2.567884E-1
2.476237E-1
2.430414E-1
2.430414E-1
2.476237E-1
2.476237E-1
2.476237E-1
2.476237E-1
2.476237E-1
2.430414E-1
2.384591E-1
2.338768E-1
2.338768E-1
2.384591E-1
2.522061E-1
2.522061E-1
2.476237E-1
2.476237E-1
2.476237E-1
2.522061E-1
2.476237E-1
2.430414E-1
2.476237E-1
2.567884E-1
2.522061E-1
2.430414E-1
2.338768E-1
2.338768E-1
2.338768E-1
2.338768E-1
2.338768E-1
2.430414E-1
2.476237E-1
2.476237E-1
2.430414E-1
2.430414E-1
2.430414E-1
2.476237E-1
2.476237E-1
2.476237E-1
2.476237E-1
2.430414E-1
2.384591E-1
2.384591E-1
2.384591E-1
2.430414E-1
2.476237E-1
2.476237E-1
2.476237E-1
2.476237E-1
2.476237E-1
2.430414E-1
2.338768E-1
2.292945E-1
2.292945E-1
2.292945E-1
2.338768E-1
2.384591E-1
2.430414E-1
2.476237E-1
2.522061E-1
2.567884E-1
2.522061E-1
2.522061E-1
2.476237E-1
2.430414E-1
2.430414E-1
2.476237E-1
2.522061E-1
2.522061E-1
2.476237E-1
2.476237E-1
2.522061E-1
2.522061E-1
2.522061E-1
2.476237E-1
2.522061E-1
2.567884E-1
2.522061E-1
2.522061E-1
2.430414E-1
2.430414E-1
2.430414E-1
2.522061E-1
2.613707E-1
2.567884E-1
2.522061E-1
2.522061E-1
2.567884E-1
2.567884E-1
2.567884E-1
2.522061E-1
2.522061E-1
2.567884E-1
2.613707E-1
2.567884E-1
2.567884E-1
2.567884E-1
2.613707E-1
2.659530E-1
2.705353E-1
2.751176E-1
2.705353E-1
2.613707E-1
2.567884E-1
2.613707E-1
2.659530E-1
2.705353E-1
2.659530E-1
2.613707E-1
2.567884E-1
2.613707E-1
2.659530E-1
2.705353E-1
2.705353E-1
2.659530E-1
2.659530E-1
2.705353E-1
2.751176E-1
2.797000E-1
2.751176E-1
2.705353E-1
2.659530E-1
2.705353E-1
2.705353E-1
2.705353E-1
2.705353E-1
2.751176E-1
2.751176E-1
2.751176E-1
2.751176E-1
2.797000E-1
2.797000E-1
2.797000E-1
2.797000E-1
2.842823E-1
2.888646E-1
2.934469E-1
2.888646E-1
2.842823E-1
2.842823E-1
2.888646E-1
2.888646E-1
2.888646E-1
2.888646E-1
2.888646E-1
2.934469E-1
2.934469E-1
2.934469E-1
2.888646E-1
2.888646E-1
2.888646E-1
2.934469E-1
2.980292E-1
2.980292E-1
2.934469E-1
2.934469E-1
2.934469E-1
2.980292E-1
3.026115E-1
3.026115E-1
3.026115E-1
3.026115E-1
3.026115E-1
3.071939E-1
3.071939E-1
2.980292E-1
2.934469E-1
2.934469E-1
2.980292E-1
3.026115E-1
3.026115E-1
3.026115E-1
3.071939E-1
3.071939E-1
3.071939E-1
3.071939E-1
3.438524E-1
4.034225E-1
4.263340E-1
3.667640E-1
2.797000E-1
2.384591E-1
2.430414E-1
2.018006E-1
1.239012E-1
1.239012E-1
2.522061E-1
4.309164E-1
5.683858E-1
5.775505E-1
4.492456E-1
2.888646E-1
2.018006E-1
2.018006E-1
1.788890E-1
1.284835E-1
1.605597E-1
2.980292E-1
4.400810E-1
4.859042E-1
4.171694E-1
3.301054E-1
3.071939E-1
3.255231E-1
3.438524E-1
3.392701E-1
3.071939E-1
2.980292E-1
3.117762E-1
3.117762E-1
3.026115E-1
3.026115E-1
3.117762E-1
3.163585E-1
3.163585E-1
3.163585E-1
3.209408E-1
3.163585E-1
3.117762E-1
3.117762E-1
3.163585E-1
3.163585E-1
3.163585E-1
3.117762E-1
3.117762E-1
3.117762E-1
3.163585E-1
3.255231E-1
3.301054E-1
3.255231E-1
3.209408E-1
3.209408E-1
3.163585E-1
3.117762E-1
3.071939E-1
3.117762E-1
3.163585E-1
3.209408E-1
3.209408E-1
3.209408E-1
3.163585E-1
3.209408E-1
3.209408E-1
3.163585E-1
3.117762E-1
3.117762E-1
3.163585E-1
3.163585E-1
3.163585E-1
3.117762E-1
3.071939E-1
3.117762E-1
3.163585E-1
3.163585E-1
3.163585E-1
3.163585E-1
3.163585E-1
3.209408E-1
3.209408E-1
3.255231E-1
3.209408E-1
3.255231E-1
3.255231E-1
3.209408E-1
3.209408E-1
3.209408E-1
3.163585E-1
3.163585E-1
3.163585E-1
3.163585E-1
3.255231E-1
3.301054E-1
3.255231E-1
3.255231E-1
3.209408E-1
3.255231E-1
3.301054E-1
3.301054E-1
3.255231E-1
3.209408E-1
3.209408E-1
3.255231E-1
3.301054E-1
3.346877E-1
3.346877E-1
3.301054E-1
3.301054E-1
3.301054E-1
3.346877E-1
3.301054E-1
3.255231E-1
3.301054E-1
3.346877E-1
3.346877E-1
3.346877E-1
3.438524E-1
3.759286E-1
4.492456E-1
4.904864E-1
4.354987E-1
2.659530E-1
1.055720E-1
1.468128E-1
3.805109E-1
5.454742E-1
5.042334E-1
3.530170E-1
2.567884E-1
2.659530E-1
3.255231E-1
3.530170E-1
3.484347E-1
3.346877E-1
3.301054E-1
3.438524E-1
3.530170E-1
3.530170E-1
3.484347E-1
3.484347E-1
3.484347E-1
3.575993E-1
3.667640E-1
3.621816E-1
3.575993E-1
3.575993E-1
3.667640E-1
3.667640E-1
3.575993E-1
3.484347E-1
3.575993E-1
3.621816E-1
3.071939E-1
1.743067E-1
1.009897E-1
2.018006E-1
4.034225E-1
5.546389E-1
5.912974E-1
5.363096E-1
4.629926E-1
3.988401E-1
3.530170E-1
3.621816E-1
4.080048E-1
3.896755E-1
3.117762E-1
2.888646E-1
3.896755E-1
5.408919E-1
5.912974E-1
4.950688E-1
3.392701E-1
1.559774E-1
3.683723E-2
9.182502E-2
3.117762E-1
5.225627E-1
6.279559E-1
6.462852E-1
5.958797E-1
4.859042E-1
3.713462E-1
3.071939E-1
3.026115E-1
3.255231E-1
3.346877E-1
3.346877E-1
3.438524E-1
3.621816E-1
3.759286E-1
3.759286E-1
3.805109E-1
3.896755E-1
3.988401E-1
3.988401E-1
3.896755E-1
3.805109E-1
3.805109E-1
3.896755E-1
4.080048E-1
4.171694E-1
4.080048E-1
4.034225E-1
3.988401E-1
3.988401E-1
4.034225E-1
4.034225E-1
3.988401E-1
3.988401E-1
4.034225E-1
4.125871E-1
4.171694E-1
4.125871E-1
4.034225E-1
4.034225E-1
3.850932E-1
2.751176E-1
1.376482E-1
2.430414E-1
5.775505E-1
8.066662E-1
7.241845E-1
4.813218E-1
3.163585E-1
3.117762E-1
3.759286E-1
4.080048E-1
3.942578E-1
3.759286E-1
3.850932E-1
4.034225E-1
4.125871E-1
4.125871E-1
4.080048E-1
4.125871E-1
4.217517E-1
4.309164E-1
4.263340E-1
4.263340E-1
4.263340E-1
4.217517E-1
4.171694E-1
4.125871E-1
4.171694E-1
4.217517E-1
4.354987E-1
4.400810E-1
4.400810E-1
4.354987E-1
4.309164E-1
4.309164E-1
4.354987E-1
4.400810E-1
4.446633E-1
4.400810E-1
4.309164E-1
4.263340E-1
4.309164E-1
4.354987E-1
4.446633E-1
4.492456E-1
4.492456E-1
4.446633E-1
4.400810E-1
4.400810E-1
4.400810E-1
4.400810E-1
4.400810E-1
4.446633E-1
4.446633E-1
4.492456E-1
4.492456E-1
4.446633E-1
4.400810E-1
4.446633E-1
4.492456E-1
4.538279E-1
4.492456E-1
4.492456E-1
4.492456E-1
4.492456E-1
4.446633E-1
4.446633E-1
4.034225E-1
2.430414E-1
7.807807E-2
1.605597E-1
4.996511E-1
8.020839E-1
8.433247E-1
6.829437E-1
4.859042E-1
3.850932E-1
3.896755E-1
4.400810E-1
4.675749E-1
4.629926E-1
4.492456E-1
4.538279E-1
4.629926E-1
4.629926E-1
4.584103E-1
4.538279E-1
4.538279E-1
4.629926E-1
4.675749E-1
4.675749E-1
4.584103E-1
4.584103E-1
4.950688E-1
5.775505E-1
6.325383E-1
5.912974E-1
4.125871E-1
2.430414E-1
2.842823E-1
4.813218E-1
6.004620E-1
5.408919E-1
4.080048E-1
3.438524E-1
3.575993E-1
3.942578E-1
4.080048E-1
4.125871E-1
4.217517E-1
4.263340E-1
4.263340E-1
4.217517E-1
4.171694E-1
4.217517E-1
4.309164E-1
4.309164E-1
4.309164E-1
4.217517E-1
4.171694E-1
4.171694E-1
4.171694E-1
4.125871E-1
4.034225E-1
3.988401E-1
3.942578E-1
3.484347E-1
2.247122E-1
1.147366E-1
1.559774E-1
3.621816E-1
5.958797E-1
6.921083E-1
6.187913E-1
4.904864E-1
4.125871E-1
3.988401E-1
3.988401E-1
3.896755E-1
4.263340E-1
4.629926E-1
3.942578E-1
2.659530E-1
2.430414E-1
3.713462E-1
5.133981E-1
5.179803E-1
3.667640E-1
1.834713E-1
1.422305E-1
2.522061E-1
3.896755E-1
4.400810E-1
4.080048E-1
3.667640E-1
3.530170E-1
3.621816E-1
3.575993E-1
3.346877E-1
3.255231E-1
3.209408E-1
3.301054E-1
3.392701E-1
3.438524E-1
3.346877E-1
3.163585E-1
3.026115E-1
3.071939E-1
3.163585E-1
3.255231E-1
3.209408E-1
3.071939E-1
2.888646E-1
2.842823E-1
2.888646E-1
2.934469E-1
2.888646E-1
2.797000E-1
2.797000E-1
2.842823E-1
2.842823E-1
2.797000E-1
2.751176E-1
2.751176E-1
2.705353E-1
2.659530E-1
2.659530E-1
2.659530E-1
2.659530E-1
2.567884E-1
2.430414E-1
2.384591E-1
2.430414E-1
2.567884E-1
2.842823E-1
2.980292E-1
2.751176E-1
2.430414E-1
2.247122E-1
2.063829E-1
1.926360E-1
2.063829E-1
2.476237E-1
2.659530E-1
2.247122E-1
1.788890E-1
1.972183E-1
2.613707E-1
2.842823E-1
2.155475E-1
1.284835E-1
1.193189E-1
1.972183E-1
2.659530E-1
2.751176E-1
2.384591E-1
2.063829E-1
1.926360E-1
1.972183E-1
2.109652E-1
2.247122E-1
2.292945E-1
2.063829E-1
1.697244E-1
1.468128E-1
1.559774E-1
1.743067E-1
1.880536E-1
1.834713E-1
1.743067E-1
1.697244E-1
1.697244E-1
1.697244E-1
1.605597E-1
1.513951E-1
1.559774E-1
1.559774E-1
1.559774E-1
1.468128E-1
1.468128E-1
1.468128E-1
1.468128E-1
1.376482E-1
1.330659E-1
1.330659E-1
1.422305E-1
1.468128E-1
1.422305E-1
1.284835E-1
1.193189E-1
1.147366E-1
1.239012E-1
1.284835E-1
1.284835E-1
1.239012E-1
1.193189E-1
1.055720E-1
9.182502E-2
8.724271E-2
1.239012E-1
1.651421E-1
1.605597E-1
1.055720E-1
5.516649E-2
4.600186E-2
6.891345E-2
9.182502E-2
1.055720E-1
1.009897E-1
8.724271E-2
7.807807E-2
7.807807E-2
8.724271E-2
8.724271E-2
5.058418E-2
9.343341E-3
4.141954E-2
1.193189E-1
1.376482E-1
1.392566E-2
-1.418731E-1
-3.647982E-2
2.751176E-1
4.034225E-1
2.109652E-1
-5.480906E-2
-1.372908E-1
-4.106213E-2
6.891345E-2
1.009897E-1
7.349575E-2
5.058418E-2
2.767260E-2
-1.815055E-2
-9.146759E-2
-3.189750E-2
2.430414E-1
4.675749E-1
3.301054E-1
-1.815055E-2
-2.014432E-1
-1.097969E-1
9.640732E-2
1.743067E-1
7.807807E-2
-3.189750E-2
-4.106213E-2
9.343341E-3
1.009897E-1
2.338768E-1
2.659530E-1
1.330659E-1
-2.273287E-2
-5.480906E-2
1.850797E-2
9.182502E-2
9.182502E-2
6.433112E-2
5.974881E-2
7.807807E-2
9.182502E-2
8.724271E-2
7.807807E-2
7.807807E-2
8.724271E-2
8.724271E-2
6.891345E-2
6.433112E-2
7.807807E-2
8.724271E-2
8.724271E-2
8.266038E-2
8.266038E-2
8.724271E-2
7.349575E-2
5.516649E-2
5.058418E-2
7.807807E-2
1.101543E-1
1.101543E-1
9.182502E-2
7.807807E-2
7.807807E-2
8.266038E-2
6.433112E-2
-5.022675E-2
-1.143792E-1
1.239012E-1
4.446633E-1
4.309164E-1
1.193189E-1
-1.235438E-1
-1.052146E-1
4.141954E-2
1.239012E-1
1.055720E-1
6.433112E-2
6.433112E-2
9.640732E-2
1.101543E-1
1.147366E-1
1.330659E-1
1.468128E-1
1.376482E-1
-8.985922E-3
-1.968608E-1
-6.397371E-2
3.392701E-1
5.683858E-1
4.125871E-1
1.193189E-1
-8.985922E-3
9.182502E-2
2.476237E-1
2.659530E-1
1.513951E-1
5.516649E-2
6.433112E-2
1.376482E-1
1.880536E-1
1.743067E-1
7.349575E-2
-2.273287E-2
7.807807E-2
3.484347E-1
4.767395E-1
3.163585E-1
4.141954E-2
-8.688527E-2
-2.731518E-2
8.724271E-2
1.513951E-1
1.559774E-1
1.559774E-1
1.559774E-1
1.468128E-1
1.101543E-1
1.392566E-2
-4.564445E-2
1.392566E-2
9.640732E-2
5.974881E-2
-8.688527E-2
-1.647847E-1
-6.397371E-2
7.807807E-2
1.009897E-1
2.309029E-2
-2.273287E-2
1.787096E-4
4.141954E-2
3.683723E-2
-8.985922E-3
-5.939139E-2
-8.688527E-2
-1.006322E-1
-1.143792E-1
-1.052146E-1
-3.647982E-2
5.058418E-2
5.058418E-2
-2.273287E-2
-7.772066E-2
-1.052146E-1
-1.602023E-1
-2.243548E-1
-2.243548E-1
-1.327085E-1
-2.731518E-2
1.392566E-2
-4.106213E-2
-1.143792E-1
-1.235438E-1
-7.313834E-2
-5.480906E-2
-1.097969E-1
-1.647847E-1
-1.693670E-1
-1.556200E-1
-1.739493E-1
-1.968608E-1
-2.014432E-1
-1.876962E-1
-1.372908E-1
-3.647982E-2
1.787096E-4
-1.739493E-1
-4.443059E-1
-4.947114E-1
-2.518486E-1
-2.731518E-2
-1.097969E-1
-3.251657E-1
-3.618242E-1
-2.381017E-1
-1.785316E-1
-2.610133E-1
-3.664065E-1
-4.030651E-1
-3.939005E-1
-3.709889E-1
-3.664065E-1
-4.076474E-1
-4.397236E-1
-4.030651E-1
-3.160011E-1
-2.289370E-1
-2.243548E-1
-3.480773E-1
-4.992937E-1
-5.313699E-1
-4.534705E-1
-3.709889E-1
-3.572419E-1
-3.847358E-1
-4.076474E-1
-4.122297E-1
-4.259766E-1
-4.626352E-1
-4.947114E-1
-4.855468E-1
-4.626352E-1
-4.488882E-1
-4.626352E-1
-4.855468E-1
-4.947114E-1
-4.901291E-1
-4.901291E-1
-4.947114E-1
-5.130406E-1
-5.222052E-1
-5.222052E-1
-5.222052E-1
-5.222052E-1
-5.267876E-1
-5.313699E-1
-5.359522E-1
-5.405345E-1
-5.405345E-1
-5.496992E-1
-5.588638E-1
-5.634461E-1
-5.634461E-1
-5.634461E-1
-5.680285E-1
-5.726107E-1
-5.817754E-1
-5.909400E-1
-6.092693E-1
-6.230162E-1
-6.275985E-1
-6.275985E-1
-6.275985E-1
-6.413454E-1
-6.642571E-1
-6.825863E-1
-6.917509E-1
-6.917509E-1
-6.917509E-1
-6.963332E-1
-7.009156E-1
-7.054979E-1
-7.100802E-1
-7.146626E-1
-7.238271E-1
-7.329918E-1
-7.421564E-1
-7.513211E-1
-7.604857E-1
-7.604857E-1
-7.696503E-1
-7.742326E-1
-7.833973E-1
-7.879795E-1
-7.879795E-1
-7.833973E-1
-7.833973E-1
-7.833973E-1
-7.925619E-1
-8.063088E-1
-8.154735E-1
-8.246381E-1
-8.292204E-1
-8.292204E-1
-8.338028E-1
-8.383850E-1
-8.429673E-1
-8.475497E-1
-8.475497E-1
-8.521319E-1
-8.567143E-1
-8.567143E-1
-8.612966E-1
-8.704612E-1
-8.750436E-1
-8.704612E-1
-8.612966E-1
-8.567143E-1
-8.658790E-1
-8.750436E-1
-8.887904E-1
-8.933728E-1
-8.933728E-1
-8.933728E-1
-8.979551E-1
-9.025374E-1
-8.979551E-1
-8.842081E-1
-8.658790E-1
-8.612966E-1
-8.704612E-1
-8.750436E-1
-8.796259E-1
-8.796259E-1
-8.842081E-1
-8.887904E-1
-8.933728E-1
-8.887904E-1
-8.796259E-1
-8.704612E-1
-8.567143E-1
-8.429673E-1
-8.292204E-1
-8.154735E-1
-8.017265E-1
-7.925619E-1
-7.879795E-1
-7.788149E-1
-7.650680E-1
-7.559033E-1
-7.467387E-1
-7.284095E-1
-7.054979E-1
-6.917509E-1
-6.825863E-1
-6.642571E-1
-6.413454E-1
-6.138516E-1
-5.863577E-1
-5.634461E-1
-5.405345E-1
-5.084583E-1
-4.809644E-1
-4.580528E-1
-4.305589E-1
-3.984827E-1
-3.618242E-1
-3.343303E-1
-3.068364E-1
-2.793425E-1
-2.518486E-1
-2.197724E-1
-1.922786E-1
-1.510377E-1
-1.097969E-1
-6.855603E-2
-3.189750E-2
1.787096E-4
3.225492E-2
7.349575E-2
1.147366E-1
1.513951E-1
1.834713E-1
2.201299E-1
2.613707E-1
3.026115E-1
3.484347E-1
3.942578E-1
4.400810E-1
4.904864E-1
5.363096E-1
5.775505E-1
6.233736E-1
6.691967E-1
7.196022E-1
7.700077E-1
8.112485E-1
8.479071E-1
8.891479E-1
9.395534E-1
9.853765E-1
1.035782E+0
1.086188E+0
1.136593E+0
1.191581E+0
1.241986E+0
1.301556E+0
1.361126E+0
1.416114E+0
1.457355E+0
1.498596E+0
1.553584E+0
1.613154E+0
1.668142E+0
1.713965E+0
1.759788E+0
1.805611E+0
1.860599E+0
1.924751E+0
1.979739E+0
2.025562E+0
2.066803E+0
2.112626E+0
2.167614E+0
2.236349E+0
2.300501E+0
2.346324E+0
2.392147E+0
2.442553E+0
2.502123E+0
2.561693E+0
2.607516E+0
2.648757E+0
2.689998E+0
2.731239E+0
2.767897E+0
2.813721E+0
2.864126E+0
2.923696E+0
2.969519E+0
3.010760E+0
3.042836E+0
3.079495E+0
3.116153E+0
3.152812E+0
3.194053E+0
3.235293E+0
3.271952E+0
3.308610E+0
3.345269E+0
3.386510E+0
3.427751E+0
3.459827E+0
3.491903E+0
3.523979E+0
3.556055E+0
3.583550E+0
3.606461E+0
3.620208E+0
3.643120E+0
3.670614E+0
3.711854E+0
3.785171E+0
3.876818E+0
3.867653E+0
3.725601E+0
3.638537E+0
3.734766E+0
3.913476E+0
4.028034E+0
4.032616E+0
3.973046E+0
3.931806E+0
3.982211E+0
4.101351E+0
4.174668E+0
4.138010E+0
3.991376E+0
3.863071E+0
3.922641E+0
4.138010E+0
4.330467E+0
4.362543E+0
4.266314E+0
4.183833E+0
4.192997E+0
4.266314E+0
4.325884E+0
4.353378E+0
4.367126E+0
4.367126E+0
4.330467E+0
4.316720E+0
4.371708E+0
4.467936E+0
4.555000E+0
4.600823E+0
4.559583E+0
4.454189E+0
4.367126E+0
4.344214E+0
4.380872E+0
4.426695E+0
4.454189E+0
4.458772E+0
4.454189E+0
4.399201E+0
4.280061E+0
4.289226E+0
4.518342E+0
4.761205E+0
4.802445E+0
4.669558E+0
4.545836E+0
4.518342E+0
4.555000E+0
4.582494E+0
4.582494E+0
4.573329E+0
4.573329E+0
4.587076E+0
4.605406E+0
4.619153E+0
4.637482E+0
4.646647E+0
4.646647E+0
4.646647E+0
4.655811E+0
4.669558E+0
4.683305E+0
4.692470E+0
4.701634E+0
4.706217E+0
4.719964E+0
4.738293E+0
4.761205E+0
4.774952E+0
4.788698E+0
4.802445E+0
4.829939E+0
4.862015E+0
4.880345E+0
4.898674E+0
4.917003E+0
4.944497E+0
4.976573E+0
5.008649E+0
5.036144E+0
5.063637E+0
5.095714E+0
5.132372E+0
5.164448E+0
5.191942E+0
5.224019E+0
5.265259E+0
5.311082E+0
5.356906E+0
5.393564E+0
5.430223E+0
5.466881E+0
5.498957E+0
5.535616E+0
5.581439E+0
5.631844E+0
5.686832E+0
5.741820E+0
5.796808E+0
5.847213E+0
5.888454E+0
5.938860E+0
5.989265E+0
6.039671E+0
6.090076E+0
6.135899E+0
6.190887E+0
6.241293E+0
6.296280E+0
6.355850E+0
6.415420E+0
6.470408E+0
6.525396E+0
6.580383E+0
6.635371E+0
6.685777E+0
6.745347E+0
6.800335E+0
6.841576E+0
6.864487E+0
6.896564E+0
6.946969E+0
7.001957E+0
7.038615E+0
7.052362E+0
7.052362E+0
7.075274E+0
7.121097E+0
7.166920E+0
7.185249E+0
7.185249E+0
7.180667E+0
7.185249E+0
7.189831E+0
7.189831E+0
7.185249E+0
7.185249E+0
7.180667E+0
7.176085E+0
7.166920E+0
7.157755E+0
7.148591E+0
7.144009E+0
7.134844E+0
7.125680E+0
7.116515E+0
7.102768E+0
7.079856E+0
7.052362E+0
7.020286E+0
6.988210E+0
6.965298E+0
6.979045E+0
7.029450E+0
7.107350E+0
7.176085E+0
7.198996E+0
7.162337E+0
7.098186E+0
7.047780E+0
7.029450E+0
7.047780E+0
7.075274E+0
7.066109E+0
7.020286E+0
6.983627E+0
6.946969E+0
6.905728E+0
6.905728E+0
6.965298E+0
7.015704E+0
6.992792E+0
6.928640E+0
6.891981E+0
6.887399E+0
6.855322E+0
6.782006E+0
6.713271E+0
6.685777E+0
6.676612E+0
6.662866E+0
6.644536E+0
6.617042E+0
6.598713E+0
6.575801E+0
6.557472E+0
6.534561E+0
6.497902E+0
6.442914E+0
6.369597E+0
6.287116E+0
6.204634E+0
6.135899E+0
6.085494E+0
6.058000E+0
6.035088E+0
6.007595E+0
5.984683E+0
5.966353E+0
5.943442E+0
5.906783E+0
5.865542E+0
5.824301E+0
5.796808E+0
5.760149E+0
5.691414E+0
5.618098E+0
5.586021E+0
5.581439E+0
5.586021E+0
5.572274E+0
5.535616E+0
5.489793E+0
5.416476E+0
5.292753E+0
5.173613E+0
5.109460E+0
5.081966E+0
5.077385E+0
5.077385E+0
5.086549E+0
5.109460E+0
5.136954E+0
5.155284E+0
5.164448E+0
5.150702E+0
5.114043E+0
5.054472E+0
4.985738E+0
4.967409E+0
5.054472E+0
5.242347E+0
5.471463E+0
5.691414E+0
5.865542E+0
6.012177E+0
6.126735E+0
6.135899E+0
6.025923E+0
5.833466E+0
5.627262E+0
5.370652E+0
5.008649E+0
4.632900E+0
4.399201E+0
4.348796E+0
4.403784E+0
4.481683E+0
4.577912E+0
4.719964E+0
4.903256E+0
5.054472E+0
5.123207E+0
5.114043E+0
5.059055E+0
5.004067E+0
4.958244E+0
4.917003E+0
4.862015E+0
4.765787E+0
4.628317E+0
4.481683E+0
4.371708E+0
4.325884E+0
4.325884E+0
4.344214E+0
4.371708E+0
4.399201E+0
4.408366E+0
4.390037E+0
4.362543E+0
4.353378E+0
4.385455E+0
4.445025E+0
4.513760E+0
4.573329E+0
4.614570E+0
4.642065E+0
4.660393E+0
4.669558E+0
4.664976E+0
4.655811E+0
4.651229E+0
4.655811E+0
4.664976E+0
4.655811E+0
4.642065E+0
4.642065E+0
4.655811E+0
4.678723E+0
4.692470E+0
4.706217E+0
4.724546E+0
4.747458E+0
4.765787E+0
4.779533E+0
4.788698E+0
4.793281E+0
4.788698E+0
4.788698E+0
4.784116E+0
4.779533E+0
4.774952E+0
4.770369E+0
4.788698E+0
4.816192E+0
4.848269E+0
4.875763E+0
4.884927E+0
4.862015E+0
4.816192E+0
4.765787E+0
4.724546E+0
4.692470E+0
4.669558E+0
4.651229E+0
4.637482E+0
4.628317E+0
4.623735E+0
4.632900E+0
4.642065E+0
4.660393E+0
4.683305E+0
4.697052E+0
4.697052E+0
4.697052E+0
4.706217E+0
4.724546E+0
4.752040E+0
4.774952E+0
4.774952E+0
4.761205E+0
4.747458E+0
4.756622E+0
4.793281E+0
4.839104E+0
4.871180E+0
4.889509E+0
4.912421E+0
4.944497E+0
4.981155E+0
5.008649E+0
5.031561E+0
5.063637E+0
5.104878E+0
5.159866E+0
5.224019E+0
5.288171E+0
5.352323E+0
5.411893E+0
5.462299E+0
5.503540E+0
5.535616E+0
5.553945E+0
5.558528E+0
5.549363E+0
5.526451E+0
5.489793E+0
5.448552E+0
5.402729E+0
5.361488E+0
5.311082E+0
5.265259E+0
5.224019E+0
5.191942E+0
5.164448E+0
5.141537E+0
5.123207E+0
5.104878E+0
5.081966E+0
5.054472E+0
5.031561E+0
5.008649E+0
4.976573E+0
4.944497E+0
4.907839E+0
4.880345E+0
4.852850E+0
4.829939E+0
4.807027E+0
4.788698E+0
4.774952E+0
4.752040E+0
4.724546E+0
4.697052E+0
4.674141E+0
4.651229E+0
4.628317E+0
4.600823E+0
4.577912E+0
4.559583E+0
4.541253E+0
4.518342E+0
4.486266E+0
4.454189E+0
4.417531E+0
4.385455E+0
4.357961E+0
4.330467E+0
4.307555E+0
4.280061E+0
4.247985E+0
4.220491E+0
4.211327E+0
4.206744E+0
4.183833E+0
4.119680E+0
4.037199E+0
3.963882E+0
3.918059E+0
3.885982E+0
3.849324E+0
3.798919E+0
3.743930E+0
3.684360E+0
3.611043E+0
3.537726E+0
3.468992E+0
3.409422E+0
3.340687E+0
3.267370E+0
3.184888E+0
3.111571E+0
3.042836E+0
2.969519E+0
2.882455E+0
2.781644E+0
2.680833E+0
2.593769E+0
2.515870E+0
2.424224E+0
2.332577E+0
2.236349E+0
2.153867E+0
2.071385E+0
1.988904E+0
1.906422E+0
1.833105E+0
1.768952E+0
1.709382E+0
1.649812E+0
1.585660E+0
1.530672E+0
1.484849E+0
1.448190E+0
1.411532E+0
1.374873E+0
1.324468E+0
1.260316E+0
1.196163E+0
1.150340E+0
1.122846E+0
1.095352E+0
1.049529E+0
9.762119E-1
8.937302E-1
8.249955E-1
7.791723E-1
7.425138E-1
6.921083E-1
6.233736E-1
5.363096E-1
4.446633E-1
3.805109E-1
3.301054E-1
2.842823E-1
2.155475E-1
1.284835E-1
4.600186E-2
-2.731518E-2
-9.604991E-2
-1.693670E-1
-2.426840E-1
-3.251657E-1
-4.076474E-1
-4.947114E-1
-5.863577E-1
-6.825863E-1
-7.742326E-1
-8.704612E-1
-9.666898E-1
-1.053754E+0
-1.136236E+0
-1.209553E+0
-1.292034E+0
-1.379098E+0
-1.475327E+0
-1.562391E+0
-1.644873E+0
-1.722772E+0
-1.796089E+0
-1.864824E+0
-1.928976E+0
-1.997711E+0
-2.075610E+0
-2.153509E+0
-2.222244E+0
-2.286397E+0
-2.341384E+0
-2.400955E+0
-2.455942E+0
-2.510930E+0
-2.565918E+0
-2.625488E+0
-2.689641E+0
-2.744628E+0
-2.795034E+0
-2.840857E+0
-2.891262E+0
-2.946250E+0
-2.996656E+0
-3.042479E+0
-3.083720E+0
-3.124960E+0
-3.170784E+0
-3.216607E+0
-3.267012E+0
-3.312835E+0
-3.349494E+0
-3.386152E+0
-3.427393E+0
-3.473216E+0
-3.514457E+0
-3.555698E+0
-3.592356E+0
-3.633597E+0
-3.674838E+0
-3.716079E+0
-3.752738E+0
-3.803143E+0
-3.853549E+0
-3.913118E+0
-3.977271E+0
-4.027676E+0
-4.055171E+0
-4.064335E+0
-4.036841E+0
-3.963524E+0
-3.867296E+0
-3.798561E+0
-3.766484E+0
-3.729826E+0
-3.670256E+0
-3.638180E+0
-3.743573E+0
-4.013930E+0
-4.371350E+0
-4.742518E+0
-5.099938E+0
-5.439030E+0
-5.732298E+0
-5.906426E+0
-5.892679E+0
-5.686475E+0
-5.379460E+0
-5.022039E+0
-4.559225E+0
-3.968106E+0
-3.381570E+0
-2.909591E+0
-2.680476E+0
-2.973744E+0
-3.711497E+0
-4.146817E+0
-3.738991E+0
-3.267012E+0
-4.178893E+0
-6.758737E+0
-9.645596E+0
-1.112568E+1
-1.062163E+1
-8.884931E+0
-6.804559E+0
-4.545478E+0
-2.071028E+0
1.193189E-1
1.168669E+0
6.462852E-1
-9.391959E-1
-2.492601E+0
-3.276177E+0
-3.473216E+0
-3.734408E+0
-4.307198E+0
-4.806670E+0
-4.779176E+0
-4.201805E+0
-3.436558E+0
-2.831692E+0
-2.561336E+0
-2.570500E+0
-2.726299E+0
-2.909591E+0
-3.056226E+0
-3.147872E+0
-3.184530E+0
-3.170784E+0
-3.152454E+0
-3.124960E+0
-3.065390E+0
-2.932503E+0
-2.689641E+0
-2.378043E+0
-2.093939E+0
-1.910647E+0
-1.823583E+0
-1.754848E+0
-1.676949E+0
-1.589885E+0
-1.511985E+0
-1.434086E+0
-1.365351E+0
-1.324110E+0
-1.273705E+0
-1.154565E+0
-9.804367E-1
-8.750436E-1
-9.575252E-1
-1.172894E+0
-1.347022E+0
-1.324110E+0
-1.136236E+0
-9.162844E-1
-7.742326E-1
-6.825863E-1
-5.680285E-1
-4.122297E-1
-2.610133E-1
-1.831139E-1
-1.876962E-1
-2.610133E-1
-3.618242E-1
-4.397236E-1
-4.580528E-1
-4.305589E-1
-4.122297E-1
-4.259766E-1
-4.213944E-1
-3.664065E-1
-2.655956E-1
-1.556200E-1
-6.397371E-2
1.850797E-2
1.009897E-1
2.018006E-1
3.346877E-1
4.996511E-1
6.508675E-1
7.425138E-1
7.608430E-1
7.058553E-1
6.921083E-1
1.393203E+0
3.510232E+0
6.351268E+0
8.042142E+0
7.396036E+0
5.026979E+0
2.584605E+0
1.232822E+0
1.022035E+0
1.411532E+0
1.892675E+0
2.250096E+0
2.525034E+0
2.790809E+0
3.074912E+0
3.331522E+0
3.482738E+0
3.491903E+0
3.441498E+0
3.473574E+0
3.647702E+0
3.904311E+0
4.165504E+0
4.376290E+0
4.509177E+0
4.605406E+0
4.674141E+0
4.683305E+0
4.596241E+0
4.408366E+0
4.179251E+0
4.023451E+0
3.995958E+0
4.087604E+0
4.215909E+0
4.339632E+0
4.426695E+0
4.481683E+0
4.504595E+0
4.495430E+0
4.467936E+0
4.426695E+0
4.371708E+0
4.316720E+0
4.275479E+0
4.270896E+0
4.284644E+0
4.280061E+0
4.238821E+0
4.151756E+0
4.050946E+0
3.977629E+0
3.927223E+0
3.872235E+0
3.780589E+0
3.652284E+0
3.514815E+0
3.391092E+0
3.294864E+0
3.235293E+0
3.198635E+0
3.166559E+0
3.102406E+0
3.001596E+0
2.877873E+0
2.735821E+0
2.598352E+0
2.470047E+0
2.355489E+0
2.231766E+0
2.094297E+0
1.952245E+0
1.814776E+0
1.672724E+0
1.530672E+0
1.388620E+0
1.264898E+0
1.154922E+0
1.058694E+0
9.716296E-1
8.983125E-1
8.387424E-1
7.929192E-1
7.425138E-1
6.875260E-1
6.279559E-1
5.683858E-1
5.133981E-1
4.629926E-1
4.125871E-1
3.575993E-1
2.980292E-1
2.338768E-1
1.743067E-1
1.101543E-1
4.141954E-2
-3.189750E-2
-1.006322E-1
-1.693670E-1
-2.426840E-1
-3.251657E-1
-4.076474E-1
-4.901291E-1
-5.680285E-1
-6.321809E-1
-6.871686E-1
-7.375740E-1
-7.833973E-1
-8.246381E-1
-8.704612E-1
-9.300314E-1
-9.896014E-1
-1.049171E+0
-1.104159E+0
-1.163729E+0
-1.232464E+0
-1.305781E+0
-1.374516E+0
-1.443251E+0
-1.511985E+0
-1.580720E+0
-1.654037E+0
-1.727354E+0
-1.805254E+0
-1.883153E+0
-1.961052E+0
-2.038952E+0
-2.112269E+0
-2.185586E+0
-2.258903E+0
-2.323055E+0
-2.373461E+0
-2.423866E+0
-2.465107E+0
-2.510930E+0
-2.556753E+0
-2.602576E+0
-2.643817E+0
-2.680476E+0
-2.707970E+0
-2.735463E+0
-2.767540E+0
-2.804198E+0
-2.840857E+0
-2.872933E+0
-2.905009E+0
-2.937085E+0
-2.978326E+0
-3.014985E+0
-3.047061E+0
-3.069973E+0
-3.092884E+0
-3.124960E+0
-3.161619E+0
-3.193695E+0
-3.216607E+0
-3.230354E+0
-3.244100E+0
-3.257847E+0
-3.262430E+0
-3.244100E+0
-3.212025E+0
-3.212025E+0
-3.267012E+0
-3.390735E+0
-3.560281E+0
-3.766484E+0
-3.995600E+0
-4.224716E+0
-4.462997E+0
-4.692112E+0
-4.879987E+0
-4.980798E+0
-4.962469E+0
-4.884569E+0
-4.829582E+0
-4.847911E+0
-4.925810E+0
-5.040368E+0
-5.196167E+0
-5.388624E+0
-5.617740E+0
-5.842274E+0
-6.016401E+0
-6.117212E+0
-6.140124E+0
-6.117212E+0
-6.098883E+0
-6.117212E+0
-6.135541E+0
-6.176783E+0
-6.098883E+0
-5.324472E+0
-3.697750E+0
-2.135180E+0
-1.562391E+0
-1.846494E+0
-2.181003E+0
-2.162674E+0
-2.203915E+0
-2.753793E+0
-3.596939E+0
-4.123905E+0
-4.091829E+0
-3.899372E+0
-4.123905E+0
-4.806670E+0
-5.393206E+0
-5.319890E+0
-4.591301E+0
-3.702332E+0
-3.111213E+0
-2.891262E+0
-2.886680E+0
-2.959997E+0
-3.092884E+0
-3.312835E+0
-3.592356E+0
-3.848966E+0
-4.018512E+0
-4.073500E+0
-4.009347E+0
-3.844384E+0
-3.601521E+0
-3.335747E+0
-3.102049E+0
-2.978326E+0
-3.010402E+0
-3.170784E+0
-3.404482E+0
-3.638180E+0
-3.848966E+0
-4.013930E+0
-4.123905E+0
-4.151399E+0
-4.091829E+0
-3.968106E+0
-3.816890E+0
-3.679421E+0
-3.587774E+0
-3.560281E+0
-3.596939E+0
-3.688585E+0
-3.807725E+0
-3.908536E+0
-3.968106E+0
-3.977271E+0
-3.968106E+0
-3.949777E+0
-3.926866E+0
-3.890207E+0
-3.830637E+0
-3.748155E+0
-3.661091E+0
-3.606103E+0
-3.583192E+0
-3.560281E+0
-3.505292E+0
-3.409064E+0
-3.299089E+0
-3.198278E+0
-3.124960E+0
-3.051643E+0
-2.982909E+0
-2.923339E+0
-2.877515E+0
-2.831692E+0
-2.776704E+0
-2.717134E+0
-2.657564E+0
-2.611741E+0
-2.561336E+0
-2.501766E+0
-2.437613E+0
-2.368878E+0
-2.304726E+0
-2.235991E+0
-2.176421E+0
-2.126016E+0
-2.080192E+0
-2.043534E+0
-2.016040E+0
-1.988546E+0
-1.961052E+0
-1.924394E+0
-1.892318E+0
-1.860241E+0
-1.823583E+0
-1.786924E+0
-1.754848E+0
-1.731937E+0
-1.713607E+0
-1.699860E+0
-1.686113E+0
-1.672366E+0
-1.658619E+0
-1.640290E+0
-1.621961E+0
-1.599049E+0
-1.571555E+0
-1.544062E+0
-1.521150E+0
-1.502821E+0
-1.479909E+0
-1.456998E+0
-1.434086E+0
-1.415757E+0
-1.397427E+0
-1.379098E+0
-1.360769E+0
-1.337857E+0
-1.305781E+0
-1.264540E+0
-1.209553E+0
-1.159147E+0
-1.127071E+0
-1.104159E+0
-1.081248E+0
-1.049171E+0
-1.012513E+0
-9.712722E-1
-9.391959E-1
-9.025374E-1
-8.612966E-1
-8.200557E-1
-7.788149E-1
-7.467387E-1
-7.192449E-1
-6.871686E-1
-6.505101E-1
-6.138516E-1
-5.863577E-1
-5.634461E-1
-5.405345E-1
-5.176230E-1
-4.947114E-1
-4.717998E-1
-4.488882E-1
-4.305589E-1
-4.122297E-1
-3.939005E-1
-3.709889E-1
-3.526596E-1
-3.434950E-1
-3.343303E-1
-3.205833E-1
-3.114187E-1
-3.022541E-1
-2.976718E-1
-2.839248E-1
-2.747603E-1
-2.701779E-1
-2.701779E-1
-2.655956E-1
-2.564310E-1
-2.518486E-1
-2.564310E-1
-2.564310E-1
-2.564310E-1
-2.518486E-1
-2.518486E-1
-2.610133E-1
-2.655956E-1
-2.610133E-1
-2.564310E-1
-2.518486E-1
-2.518486E-1
-2.518486E-1
-2.472663E-1
-2.426840E-1
-2.381017E-1
-2.335194E-1
-2.335194E-1
-2.335194E-1
-2.243548E-1
-2.151901E-1
-2.060255E-1
-1.968608E-1
-1.876962E-1
-1.785316E-1
-1.693670E-1
-1.693670E-1
-1.647847E-1
-1.510377E-1
-1.327085E-1
-1.189615E-1
-1.052146E-1
-9.604991E-2
-8.230296E-2
-6.855603E-2
-5.480906E-2
-4.564445E-2
-3.189750E-2
-1.815055E-2
-8.985922E-3
4.761025E-3
1.392566E-2
2.309029E-2
3.225492E-2
4.141954E-2
5.058418E-2
5.058418E-2
5.058418E-2
5.974881E-2
7.349575E-2
8.266038E-2
8.266038E-2
7.807807E-2
8.266038E-2
8.724271E-2
9.640732E-2
1.009897E-1
1.009897E-1
9.640732E-2
8.266038E-2
7.349575E-2
6.891345E-2
6.433112E-2
6.433112E-2
5.974881E-2
4.600186E-2
2.767260E-2
1.850797E-2
1.392566E-2
1.392566E-2
1.787096E-4
-1.356824E-2
-1.815055E-2
-1.356824E-2
-1.356824E-2
-2.273287E-2
-3.647982E-2
-4.564445E-2
-5.480906E-2
-6.855603E-2
-8.688527E-2
-1.052146E-1
-1.143792E-1
-1.189615E-1
-1.281261E-1
-1.418731E-1
-1.556200E-1
-1.602023E-1
-1.602023E-1
-1.647847E-1
-1.831139E-1
-1.922786E-1
-1.922786E-1
-1.922786E-1
-1.968608E-1
-2.060255E-1
-2.151901E-1
-2.243548E-1
-2.335194E-1
-2.426840E-1
-2.610133E-1
-2.747603E-1
-2.793425E-1
-2.839248E-1
-2.839248E-1
-2.976718E-1
-3.114187E-1
-3.160011E-1
-3.022541E-1
-2.655956E-1
-2.151901E-1
-1.739493E-1
-1.418731E-1
-1.143792E-1
-9.146759E-2
-6.397371E-2
-3.189750E-2
-4.403606E-3
1.850797E-2
3.683723E-2
6.433112E-2
9.182502E-2
1.193189E-1
1.376482E-1
1.513951E-1
1.605597E-1
1.834713E-1
2.155475E-1
2.476237E-1
2.567884E-1
2.430414E-1
2.338768E-1
2.705353E-1
3.301054E-1
3.621816E-1
3.117762E-1
1.651421E-1
1.850797E-2
4.600186E-2
3.026115E-1
6.050443E-1
6.921083E-1
4.813218E-1
9.182502E-2
-3.022541E-1
-6.092693E-1
-8.338028E-1
-9.666898E-1
-9.666898E-1
-8.429673E-1
-6.871686E-1
-6.275985E-1
-7.146626E-1
-8.887904E-1
-1.040007E+0
-1.076665E+0
-9.850192E-1
-8.292204E-1
-6.825863E-1
-5.955223E-1
-5.588638E-1
-5.451168E-1
-5.588638E-1
-6.046869E-1
-6.642571E-1
-7.192449E-1
-7.421564E-1
-7.559033E-1
-8.017265E-1
-8.933728E-1
-1.017095E+0
-1.122489E+0
-1.186641E+0
-1.218717E+0
-1.237047E+0
-1.255376E+0
-1.278287E+0
-1.301199E+0
-1.333275E+0
-1.383681E+0
-1.424921E+0
-1.456998E+0
-1.475327E+0
-1.493656E+0
-1.511985E+0
-1.539479E+0
-1.580720E+0
-1.640290E+0
-1.704443E+0
-1.722772E+0
-1.667784E+0
-1.566973E+0
-1.456998E+0
-1.337857E+0
-1.214135E+0
-1.099577E+0
-1.030842E+0
-1.021678E+0
-1.072083E+0
-1.163729E+0
-1.292034E+0
-1.447833E+0
-1.617379E+0
-1.773177E+0
-1.901482E+0
-1.993128E+0
-2.052698E+0
-2.084775E+0
-2.089357E+0
-2.071028E+0
-2.034369E+0
-1.993128E+0
-1.951888E+0
-1.924394E+0
-1.906065E+0
-1.915229E+0
-1.951888E+0
-2.011458E+0
-2.075610E+0
-2.153509E+0
-2.235991E+0
-2.313891E+0
-2.382625E+0
-2.437613E+0
-2.478854E+0
-2.506348E+0
-2.533842E+0
-2.552171E+0
-2.565918E+0
-2.579665E+0
-2.588830E+0
-2.588830E+0
-2.565918E+0
-2.543006E+0
-2.524677E+0
-2.510930E+0
-2.460525E+0
-2.345967E+0
-2.148927E+0
-1.864824E+0
-1.525732E+0
-1.246211E+0
-1.163729E+0
-1.324110E+0
-1.631126E+0
-1.961052E+0
-2.258903E+0
-2.529259E+0
-2.762958E+0
-2.886680E+0
-2.827110E+0
-2.602576E+0
-2.309308E+0
-2.043534E+0
-1.855659E+0
-1.741101E+0
-1.676949E+0
-1.686113E+0
-1.754848E+0
-1.837330E+0
-1.883153E+0
-1.873988E+0
-1.837330E+0
-1.786924E+0
-1.750266E+0
-1.727354E+0
-1.713607E+0
-1.699860E+0
-1.681531E+0
-1.663202E+0
-1.640290E+0
-1.617379E+0
-1.594467E+0
-1.580720E+0
-1.580720E+0
-1.589885E+0
-1.603632E+0
-1.617379E+0
-1.617379E+0
-1.599049E+0
-1.566973E+0
-1.521150E+0
-1.475327E+0
-1.424921E+0
-1.379098E+0
-1.333275E+0
-1.287452E+0
-1.241629E+0
-1.200388E+0
-1.159147E+0
-1.131653E+0
-1.108742E+0
-1.085830E+0
-1.049171E+0
-1.007931E+0
-9.621076E-1
-9.162844E-1
-8.567143E-1
-7.833973E-1
-7.100802E-1
-6.550924E-1
-6.092693E-1
-5.542815E-1
-4.763821E-1
-3.251657E-1
-4.106213E-2
3.850932E-1
7.837546E-1
8.662363E-1
4.538279E-1
-2.930895E-1
-9.208667E-1
-1.058336E+0
-6.963332E-1
-1.968608E-1
7.807807E-2
6.891345E-2
-5.939139E-2
-1.739493E-1
-2.610133E-1
-3.434950E-1
-3.572419E-1
-2.197724E-1
7.807807E-2
4.492456E-1
7.470961E-1
8.616540E-1
8.112485E-1
7.287669E-1
7.379315E-1
8.616540E-1
1.008288E+0
1.049529E+0
9.487180E-1
7.791723E-1
6.462852E-1
6.050443E-1
6.279559E-1
6.829437E-1
7.516784E-1
8.387424E-1
9.533003E-1
1.077023E+0
1.196163E+0
1.292392E+0
1.361126E+0
1.406950E+0
1.434444E+0
1.457355E+0
1.484849E+0
1.503178E+0
1.516925E+0
1.526090E+0
1.535254E+0
1.558166E+0
1.585660E+0
1.626901E+0
1.691053E+0
1.773535E+0
1.837687E+0
1.878928E+0
1.915587E+0
1.970574E+0
2.039309E+0
2.103462E+0
2.158449E+0
2.204273E+0
2.254678E+0
2.314248E+0
2.373818E+0
2.428806E+0
2.483794E+0
2.547946E+0
2.616681E+0
2.685416E+0
2.726656E+0
2.744986E+0
2.777062E+0
2.813721E+0
2.827467E+0
2.818303E+0
2.818303E+0
2.854961E+0
2.900785E+0
2.937443E+0
2.946608E+0
2.932861E+0
2.919114E+0
2.932861E+0
2.960355E+0
2.974101E+0
3.024507E+0
3.271952E+0
3.679778E+0
3.982211E+0
4.115098E+0
4.183833E+0
4.128845E+0
3.853906E+0
3.436915E+0
3.033672E+0
2.786227E+0
2.694580E+0
2.689998E+0
2.754150E+0
2.873290E+0
2.987848E+0
3.047418E+0
3.047418E+0
3.001596E+0
2.951190E+0
2.928278E+0
2.951190E+0
3.015342E+0
3.056583E+0
3.033672E+0
2.955772E+0
2.877873E+0
2.854961E+0
2.868708E+0
2.877873E+0
2.859544E+0
2.809138E+0
2.763315E+0
2.735821E+0
2.735821E+0
2.740403E+0
2.731239E+0
2.712910E+0
2.699163E+0
2.694580E+0
2.689998E+0
2.694580E+0
2.703745E+0
2.712910E+0
2.708327E+0
2.685416E+0
2.644175E+0
2.612099E+0
2.584605E+0
2.566275E+0
2.557111E+0
2.552528E+0
2.547946E+0
2.547946E+0
2.543364E+0
2.543364E+0
2.552528E+0
2.570858E+0
2.602934E+0
2.639592E+0
2.680833E+0
2.722074E+0
2.758733E+0
2.799974E+0
2.841214E+0
2.873290E+0
2.905367E+0
2.928278E+0
2.942025E+0
2.951190E+0
2.955772E+0
2.964937E+0
2.955772E+0
2.942025E+0
2.919114E+0
2.909949E+0
2.905367E+0
2.905367E+0
2.905367E+0
2.905367E+0
2.909949E+0
2.905367E+0
2.900785E+0
2.896202E+0
2.891620E+0
2.887038E+0
2.887038E+0
2.891620E+0
2.905367E+0
2.923696E+0
2.946608E+0
2.964937E+0
2.978684E+0
2.992431E+0
3.015342E+0
3.042836E+0
3.070330E+0
3.102406E+0
3.134482E+0
3.175723E+0
3.216964E+0
3.253623E+0
3.290281E+0
3.331522E+0
3.381928E+0
3.427751E+0
3.478156E+0
3.523979E+0
3.574385E+0
3.620208E+0
3.679778E+0
3.743930E+0
3.821830E+0
3.890564E+0
3.954717E+0
4.014287E+0
4.083022E+0
4.165504E+0
4.257150E+0
4.344214E+0
4.426695E+0
4.504595E+0
4.591659E+0
4.687888E+0
4.779533E+0
4.871180E+0
4.953662E+0
5.040726E+0
5.132372E+0
5.224019E+0
5.320247E+0
5.402729E+0
5.480628E+0
5.563109E+0
5.650174E+0
5.746402E+0
5.842631E+0
5.929695E+0
6.012177E+0
6.094658E+0
6.181722E+0
6.277951E+0
6.369597E+0
6.456661E+0
6.543726E+0
6.630789E+0
6.722436E+0
6.814082E+0
6.910310E+0
6.997375E+0
7.089021E+0
7.176085E+0
7.267731E+0
7.363960E+0
7.464770E+0
7.565581E+0
7.666393E+0
7.771785E+0
7.877179E+0
7.987155E+0
8.092547E+0
8.193358E+0
8.298752E+0
8.399563E+0
8.500374E+0
8.610349E+0
8.720325E+0
8.834883E+0
8.949441E+0
9.059417E+0
9.169392E+0
9.274785E+0
9.375596E+0
9.480989E+0
9.590965E+0
9.700940E+0
9.806334E+0
9.902562E+0
9.998791E+0
1.009960E+1
1.020041E+1
1.030122E+1
1.039287E+1
1.048910E+1
1.058533E+1
1.068156E+1
1.077320E+1
1.086485E+1
1.096566E+1
1.106647E+1
1.116270E+1
1.124976E+1
1.133224E+1
1.141931E+1
1.150637E+1
1.159802E+1
1.168050E+1
1.176298E+1
1.185463E+1
1.194169E+1
1.202876E+1
1.211582E+1
1.219830E+1
1.227620E+1
1.234952E+1
1.242742E+1
1.250532E+1
1.258322E+1
1.266112E+1
1.274360E+1
1.282150E+1
1.289481E+1
1.296813E+1
1.303228E+1
1.310102E+1
1.317434E+1
1.325223E+1
1.331639E+1
1.337596E+1
1.344469E+1
1.350884E+1
1.357758E+1
1.363715E+1
1.368755E+1
1.374254E+1
1.379753E+1
1.384794E+1
1.389834E+1
1.394875E+1
1.399915E+1
1.404498E+1
1.409080E+1
1.413662E+1
1.418245E+1
1.422369E+1
1.426034E+1
1.429242E+1
1.432450E+1
1.435199E+1
1.437948E+1
1.441156E+1
1.444364E+1
1.446655E+1
1.448946E+1
1.450779E+1
1.452154E+1
1.453987E+1
1.456278E+1
1.458569E+1
1.459485E+1
1.460402E+1
1.461318E+1
1.462235E+1
1.463609E+1
1.463609E+1
1.463609E+1
1.463609E+1
1.464068E+1
1.463609E+1
1.462693E+1
1.462235E+1
1.461318E+1
1.460860E+1
1.460402E+1
1.459485E+1
1.458569E+1
1.457652E+1
1.456736E+1
1.457194E+1
1.458569E+1
1.456736E+1
1.452154E+1
1.445738E+1
1.440240E+1
1.438865E+1
1.440698E+1
1.442531E+1
1.442073E+1
1.439323E+1
1.435199E+1
1.431075E+1
1.427867E+1
1.425118E+1
1.421452E+1
1.417786E+1
1.414120E+1
1.410913E+1
1.407705E+1
1.404039E+1
1.400374E+1
1.396708E+1
1.393500E+1
1.390292E+1
1.386626E+1
1.382502E+1
1.378837E+1
1.374713E+1
1.370130E+1
1.365548E+1
1.361424E+1
1.357300E+1
1.353634E+1
1.349510E+1
1.344927E+1
1.339887E+1
1.334846E+1
1.330264E+1
1.325682E+1
1.321099E+1
1.316059E+1
1.311477E+1
1.306436E+1
1.301395E+1
1.296355E+1
1.292231E+1
1.288107E+1
1.283983E+1
1.278484E+1
1.272527E+1
1.267486E+1
1.263362E+1
1.259238E+1
1.254198E+1
1.248241E+1
1.242742E+1
1.238160E+1
1.233577E+1
1.228537E+1
1.223496E+1
1.218456E+1
1.213415E+1
1.208375E+1
1.203792E+1
1.199210E+1
1.194628E+1
1.189129E+1
1.183630E+1
1.178589E+1
1.174924E+1
1.170799E+1
1.165301E+1
1.159802E+1
1.154303E+1
1.149721E+1
1.145139E+1
1.140098E+1
1.135974E+1
1.131392E+1
1.127268E+1
1.123602E+1
1.119936E+1
1.116270E+1
1.112604E+1
1.108480E+1
1.104356E+1
1.099315E+1
1.093817E+1
1.087860E+1
1.081444E+1
1.075487E+1
1.069989E+1
1.064948E+1
1.060366E+1
1.056242E+1
1.052117E+1
1.048452E+1
1.044786E+1
1.041578E+1
1.038829E+1
1.035621E+1
1.031955E+1
1.028289E+1
1.025082E+1
1.022333E+1
1.019583E+1
1.016375E+1
1.012251E+1
1.007669E+1
1.003087E+1
9.994209E+0
9.957550E+0
9.911727E+0
9.861321E+0
9.810916E+0
9.765093E+0
9.728435E+0
9.700940E+0
9.678029E+0
9.650535E+0
9.613876E+0
9.581800E+0
9.549725E+0
9.517648E+0
9.485572E+0
9.448913E+0
9.416837E+0
9.384761E+0
9.348102E+0
9.316026E+0
9.288532E+0
9.256456E+0
9.215216E+0
9.164810E+0
9.128151E+0
9.105240E+0
9.091493E+0
9.063998E+0
9.031922E+0
8.999846E+0
8.981517E+0
8.963187E+0
8.940276E+0
8.912782E+0
8.885288E+0
8.862377E+0
8.844048E+0
8.825718E+0
8.798224E+0
8.770731E+0
8.738654E+0
8.711161E+0
8.683666E+0
8.656173E+0
8.628678E+0
8.605767E+0
8.587438E+0
8.564527E+0
8.541615E+0
8.523286E+0
8.500374E+0
8.482044E+0
8.459133E+0
8.431639E+0
8.404145E+0
8.385817E+0
8.367487E+0
8.344575E+0
8.321664E+0
8.294169E+0
8.271258E+0
8.252929E+0
8.234599E+0
8.207106E+0
8.184194E+0
8.161283E+0
8.138371E+0
8.115459E+0
8.092547E+0
8.069636E+0
8.051307E+0
8.032977E+0
8.019230E+0
8.000901E+0
7.973408E+0
7.950496E+0
7.932167E+0
7.918420E+0
7.904673E+0
7.881761E+0
7.858850E+0
7.835939E+0
7.813026E+0
7.794698E+0
7.776368E+0
7.762621E+0
7.744292E+0
7.725963E+0
7.707634E+0
7.684722E+0
7.661810E+0
7.638899E+0
7.615986E+0
7.593075E+0
7.574746E+0
7.551835E+0
7.533505E+0
7.506011E+0
7.483100E+0
7.464770E+0
7.437276E+0
7.409783E+0
7.382289E+0
7.350213E+0
7.322719E+0
7.295225E+0
7.272314E+0
7.249402E+0
7.226490E+0
7.198996E+0
7.171502E+0
7.144009E+0
7.111932E+0
7.084439E+0
7.056945E+0
7.034032E+0
7.011121E+0
6.983627E+0
6.946969E+0
6.910310E+0
6.882816E+0
6.859905E+0
6.832411E+0
6.795752E+0
6.759094E+0
6.722436E+0
6.690360E+0
6.662866E+0
6.639954E+0
6.612460E+0
6.575801E+0
6.543726E+0
6.507067E+0
6.474990E+0
6.433750E+0
6.401673E+0
6.369597E+0
6.346685E+0
6.314610E+0
6.277951E+0
6.241293E+0
6.204634E+0
6.167975E+0
6.131317E+0
6.090076E+0
6.058000E+0
6.021341E+0
5.980100E+0
5.938860E+0
5.902201E+0
5.870125E+0
5.833466E+0
5.796808E+0
5.760149E+0
5.728073E+0
5.695997E+0
5.668503E+0
5.631844E+0
5.590603E+0
5.544780E+0
5.498957E+0
5.453134E+0
5.407311E+0
5.370652E+0
5.333994E+0
5.301918E+0
5.269842E+0
5.228601E+0
5.182777E+0
5.141537E+0
5.095714E+0
5.054472E+0
5.017814E+0
4.985738E+0
4.944497E+0
4.898674E+0
4.852850E+0
4.816192E+0
4.779533E+0
4.738293E+0
4.692470E+0
4.651229E+0
4.609988E+0
4.573329E+0
4.532089E+0
4.490848E+0
4.440443E+0
4.399201E+0
4.367126E+0
4.330467E+0
4.289226E+0
4.243403E+0
4.197579E+0
4.156339E+0
4.119680E+0
4.078439E+0
4.032616E+0
3.986793E+0
3.950135E+0
3.913476E+0
3.881400E+0
3.840159E+0
3.794336E+0
3.748513E+0
3.711854E+0
3.679778E+0
3.647702E+0
3.606461E+0
3.560638E+0
3.505650E+0
3.464409E+0
3.427751E+0
3.391092E+0
3.354434E+0
3.313193E+0
3.271952E+0
3.230711E+0
3.184888E+0
3.139065E+0
3.097824E+0
3.052001E+0
3.015342E+0
2.974101E+0
2.932861E+0
2.891620E+0
2.859544E+0
2.832050E+0
2.795391E+0
2.749568E+0
2.703745E+0
2.662504E+0
2.630428E+0
2.593769E+0
2.557111E+0
2.515870E+0
2.474629E+0
2.437971E+0
2.401312E+0
2.360071E+0
2.323413E+0
2.286754E+0
2.245513E+0
2.204273E+0
2.163032E+0
2.121791E+0
2.085132E+0
2.048474E+0
2.011815E+0
1.975157E+0
1.933916E+0
1.897257E+0
1.865181E+0
1.837687E+0
1.801029E+0
1.759788E+0
1.718547E+0
1.677306E+0
1.645230E+0
1.613154E+0
1.571913E+0
1.530672E+0
1.494014E+0
1.457355E+0
1.429861E+0
1.393203E+0
1.356544E+0
1.319886E+0
1.278645E+0
1.241986E+0
1.205328E+0
1.168669E+0
1.132011E+0
1.104517E+0
1.067858E+0
1.026617E+0
9.899589E-1
9.578826E-1
9.303887E-1
8.937302E-1
8.570716E-1
8.204132E-1
7.929192E-1
7.562608E-1
7.150199E-1
6.737791E-1
6.462852E-1
6.233736E-1
5.912974E-1
5.592212E-1
5.271450E-1
4.950688E-1
4.584103E-1
4.217517E-1
3.850932E-1
3.484347E-1
3.209408E-1
2.934469E-1
2.613707E-1
2.201299E-1
1.788890E-1
1.376482E-1
1.009897E-1
6.891345E-2
3.225492E-2
-4.403606E-3
-4.106213E-2
-7.313834E-2
-1.097969E-1
-1.464554E-1
-1.876962E-1
-2.243548E-1
-2.564310E-1
-2.747603E-1
-2.930895E-1
-3.068364E-1
-3.205833E-1
-3.343303E-1
-3.526596E-1
-3.755711E-1
-3.984827E-1
-4.168120E-1
-4.351413E-1
-4.488882E-1
-4.672175E-1
-4.763821E-1
-4.855468E-1
-4.947114E-1
-5.038760E-1
-5.084583E-1
-5.222052E-1
-5.405345E-1
-5.542815E-1
-5.634461E-1
-5.680285E-1
-5.817754E-1
-6.001046E-1
-6.092693E-1
-6.184339E-1
-6.275985E-1
-6.459278E-1
-6.871686E-1
-7.467387E-1
-8.246381E-1
-9.071198E-1
-9.804367E-1
-1.053754E+0
-1.127071E+0
-1.200388E+0
-1.269123E+0
-1.342440E+0
-1.415757E+0
-1.489074E+0
-1.539479E+0
-1.571555E+0
-1.576138E+0
-1.566973E+0
-1.539479E+0
-1.502821E+0
-1.461580E+0
-1.424921E+0
-1.392845E+0
-1.369934E+0
-1.356187E+0
-1.356187E+0
-1.365351E+0
-1.383681E+0
-1.411174E+0
-1.447833E+0
-1.493656E+0
-1.548644E+0
-1.599049E+0
-1.640290E+0
-1.676949E+0
-1.713607E+0
-1.741101E+0
-1.764013E+0
-1.777760E+0
-1.782342E+0
-1.773177E+0
-1.768595E+0
-1.759430E+0
-1.750266E+0
-1.736519E+0
-1.718190E+0
-1.709025E+0
-1.704443E+0
-1.704443E+0
-1.704443E+0
-1.713607E+0
-1.727354E+0
-1.745683E+0
-1.759430E+0
-1.782342E+0
-1.800671E+0
-1.823583E+0
-1.841912E+0
-1.864824E+0
-1.883153E+0
-1.901482E+0
-1.910647E+0
-1.924394E+0
-1.947305E+0
-1.970217E+0
-1.983964E+0
-1.988546E+0
-1.997711E+0
-2.011458E+0
-2.029787E+0
-2.043534E+0
-2.048116E+0
-2.057281E+0
-2.075610E+0
-2.089357E+0
-2.098522E+0
-2.103104E+0
-2.107686E+0
-2.116851E+0
-2.126016E+0
-2.126016E+0
-2.126016E+0
-2.130598E+0
-2.144345E+0
-2.148927E+0
-2.153509E+0
-2.148927E+0
-2.144345E+0
-2.139763E+0
-2.139763E+0
-2.144345E+0
-2.144345E+0
-2.130598E+0
-2.116851E+0
-2.107686E+0
-2.103104E+0
-2.107686E+0
-2.107686E+0
-2.103104E+0
-2.098522E+0
-2.084775E+0
-2.071028E+0
-2.061863E+0
-2.066446E+0
-2.066446E+0
-2.061863E+0
-2.057281E+0
-2.052698E+0
-2.043534E+0
-2.038952E+0
-2.038952E+0
-2.043534E+0
-2.038952E+0
-2.029787E+0
-2.025205E+0
-2.029787E+0
-2.029787E+0
-2.025205E+0
-2.020622E+0
-2.020622E+0
-2.016040E+0
-1.993128E+0
-1.979382E+0
-1.983964E+0
-2.002293E+0
-2.011458E+0
-2.011458E+0
-2.002293E+0
-1.993128E+0
-1.979382E+0
-1.974799E+0
-1.970217E+0
-1.970217E+0
-1.965635E+0
-1.956470E+0
-1.956470E+0
-1.988546E+0
-2.006876E+0
-1.974799E+0
-1.901482E+0
-1.837330E+0
-1.814418E+0
-1.814418E+0
-1.791507E+0
-1.745683E+0
-1.736519E+0
-1.777760E+0
-1.832747E+0
-1.846494E+0
-1.832747E+0
-1.832747E+0
-1.828165E+0
-1.759430E+0
-1.635708E+0
-1.562391E+0
-1.599049E+0
-1.658619E+0
-1.654037E+0
-1.608214E+0
-1.580720E+0
-1.585303E+0
-1.594467E+0
-1.585303E+0
-1.562391E+0
-1.539479E+0
-1.511985E+0
-1.484492E+0
-1.466162E+0
-1.443251E+0
-1.420339E+0
-1.402010E+0
-1.388263E+0
-1.379098E+0
-1.365351E+0
-1.347022E+0
-1.324110E+0
-1.305781E+0
-1.292034E+0
-1.278287E+0
-1.259958E+0
-1.232464E+0
-1.209553E+0
-1.195806E+0
-1.186641E+0
-1.177476E+0
-1.154565E+0
-1.140818E+0
-1.131653E+0
-1.122489E+0
-1.113324E+0
-1.104159E+0
-1.090412E+0
-1.067501E+0
-1.053754E+0
-1.049171E+0
-1.044589E+0
-1.030842E+0
-1.012513E+0
-9.941838E-1
-9.804367E-1
-9.712722E-1
-9.621076E-1
-9.483605E-1
-9.346137E-1
-9.208667E-1
-8.979551E-1
-8.612966E-1
-8.246381E-1
-8.063088E-1
-8.017265E-1
-7.925619E-1
-7.833973E-1
-7.833973E-1
-7.833973E-1
-7.696503E-1
-7.421564E-1
-7.054979E-1
-6.780040E-1
-6.734216E-1
-6.734216E-1
-6.688394E-1
-6.459278E-1
-6.184339E-1
-5.955223E-1
-5.771930E-1
-5.680285E-1
-5.542815E-1
-5.359522E-1
-5.176230E-1
-4.992937E-1
-4.855468E-1
-4.717998E-1
-4.626352E-1
-4.488882E-1
-4.397236E-1
-4.259766E-1
-4.076474E-1
-3.984827E-1
-3.847358E-1
-3.664065E-1
-3.526596E-1
-3.389127E-1
-3.297480E-1
-3.251657E-1
-3.205833E-1
-3.114187E-1
-2.976718E-1
-2.747603E-1
-2.564310E-1
-2.289370E-1
-2.014432E-1
-1.739493E-1
-1.510377E-1
-1.418731E-1
-1.464554E-1
-1.464554E-1
-1.418731E-1
-1.327085E-1
-1.327085E-1
-1.464554E-1
-1.510377E-1
-1.464554E-1
-1.464554E-1
-1.510377E-1
-1.372908E-1
-1.097969E-1
-8.688527E-2
-8.688527E-2
-1.052146E-1
-1.189615E-1
-1.281261E-1
-1.281261E-1
-1.235438E-1
-1.189615E-1
-1.189615E-1
-1.143792E-1
-1.097969E-1
-1.097969E-1
-1.097969E-1
-1.189615E-1
-1.281261E-1
-1.327085E-1
-1.235438E-1
-1.235438E-1
-1.372908E-1
-1.556200E-1
-1.602023E-1
-1.556200E-1
-1.602023E-1
-1.739493E-1
-1.922786E-1
-1.922786E-1
-1.785316E-1
-1.693670E-1
-1.785316E-1
-1.968608E-1
-2.060255E-1
-2.151901E-1
-2.289370E-1
-2.472663E-1
-2.747603E-1
-2.976718E-1
-2.930895E-1
-2.701779E-1
-2.518486E-1
-2.518486E-1
-2.701779E-1
-2.885072E-1
-3.022541E-1
-3.160011E-1
-3.297480E-1
-3.434950E-1
-3.572419E-1
-3.709889E-1
-3.847358E-1
-4.030651E-1
-4.259766E-1
-4.488882E-1
-4.626352E-1
-4.763821E-1
-4.992937E-1
-5.222052E-1
-5.405345E-1
-5.542815E-1
-5.680285E-1
-5.726107E-1
-5.726107E-1
-5.909400E-1
-6.367632E-1
-6.963332E-1
-7.421564E-1
-7.604857E-1
-7.650680E-1
-7.696503E-1
-7.971442E-1
-8.475497E-1
-8.842081E-1
-8.796259E-1
-8.567143E-1
-8.521319E-1
-8.750436E-1
-9.117021E-1
-9.437783E-1
-9.758545E-1
-1.007931E+0
-1.044589E+0
-1.076665E+0
-1.104159E+0
-1.131653E+0
-1.159147E+0
-1.191223E+0
-1.223300E+0
-1.255376E+0
-1.282870E+0
-1.305781E+0
-1.333275E+0
-1.360769E+0
-1.388263E+0
-1.406592E+0
-1.420339E+0
-1.438668E+0
-1.466162E+0
-1.498238E+0
-1.525732E+0
-1.544062E+0
-1.562391E+0
-1.585303E+0
-1.603632E+0
-1.631126E+0
-1.654037E+0
-1.681531E+0
-1.709025E+0
-1.731937E+0
-1.754848E+0
-1.777760E+0
-1.796089E+0
-1.809836E+0
-1.828165E+0
-1.851077E+0
-1.878571E+0
-1.910647E+0
-1.951888E+0
-1.997711E+0
-2.043534E+0
-2.089357E+0
-2.126016E+0
-2.148927E+0
-2.153509E+0
-2.144345E+0
-2.139763E+0
-2.158092E+0
-2.194750E+0
-2.240574E+0
-2.272650E+0
-2.290979E+0
-2.304726E+0
-2.318473E+0
-2.309308E+0
-2.258903E+0
-2.176421E+0
-2.093939E+0
-2.029787E+0
-2.002293E+0
-2.002293E+0
-2.034369E+0
-2.112269E+0
-2.208497E+0
-2.286397E+0
-2.336802E+0
-2.428448E+0
-2.625488E+0
-2.868351E+0
-3.037897E+0
-3.074555E+0
-3.033314E+0
-3.001238E+0
-3.019567E+0
-3.065390E+0
-3.074555E+0
-3.019567E+0
-2.932503E+0
-2.886680E+0
-2.905009E+0
-2.955415E+0
-3.010402E+0
-3.024149E+0
-2.969162E+0
-2.891262E+0
-2.854604E+0
-2.872933E+0
-2.914174E+0
-2.955415E+0
-2.987491E+0
-2.996656E+0
-2.982909E+0
-2.946250E+0
-2.895845E+0
-2.845439E+0
-2.808781E+0
-2.785869E+0
-2.776704E+0
-2.795034E+0
-2.836274E+0
-2.882098E+0
-2.923339E+0
-2.969162E+0
-3.014985E+0
-3.060808E+0
-3.092884E+0
-3.069973E+0
-2.969162E+0
-2.836274E+0
-2.721717E+0
-2.648400E+0
-2.597994E+0
-2.538424E+0
-2.474272E+0
-2.414702E+0
-2.359714E+0
-2.304726E+0
-2.235991E+0
-2.148927E+0
-2.057281E+0
-1.979382E+0
-1.928976E+0
-1.901482E+0
-1.901482E+0
-1.906065E+0
-1.915229E+0
-1.915229E+0
-1.910647E+0
-1.901482E+0
-1.878571E+0
-1.841912E+0
-1.782342E+0
-1.709025E+0
-1.626543E+0
-1.548644E+0
-1.466162E+0
-1.383681E+0
-1.310363E+0
-1.250793E+0
-1.195806E+0
-1.127071E+0
-1.053754E+0
-9.896014E-1
-9.346137E-1
-8.796259E-1
-8.108912E-1
-7.238271E-1
-6.413454E-1
-5.542815E-1
-4.672175E-1
-3.755711E-1
-2.839248E-1
-1.968608E-1
-1.006322E-1
-4.403606E-3
9.182502E-2
1.834713E-1
2.659530E-1
3.575993E-1
4.492456E-1
5.454742E-1
6.325383E-1
7.196022E-1
8.158308E-1
9.212241E-1
1.031200E+0
1.136593E+0
1.241986E+0
1.347380E+0
1.452773E+0
1.549001E+0
1.631483E+0
1.718547E+0
1.924751E+0
2.396730E+0
3.070330E+0
3.647702E+0
3.908894E+0
3.945552E+0
3.973046E+0
4.096768E+0
4.238821E+0
4.284644E+0
4.197579E+0
4.060110E+0
3.950135E+0
3.895147E+0
3.890564E+0
3.936388E+0
4.055528E+0
4.238821E+0
4.449607E+0
4.651229E+0
4.857433E+0
5.086549E+0
5.347741E+0
5.631844E+0
5.911366E+0
6.126735E+0
6.245874E+0
6.291698E+0
6.314610E+0
6.355850E+0
6.392509E+0
6.387927E+0
6.337521E+0
6.291698E+0
6.323774E+0
6.474990E+0
6.704106E+0
6.956134E+0
7.198996E+0
7.437276E+0
7.684722E+0
7.932167E+0
8.152118E+0
8.312499E+0
8.404145E+0
8.436222E+0
8.417892E+0
8.381233E+0
8.353740E+0
8.367487E+0
8.445386E+0
8.569108E+0
8.729489E+0
8.899035E+0
9.068581E+0
9.233544E+0
9.393926E+0
9.535977E+0
9.645952E+0
9.737599E+0
9.842992E+0
9.962132E+0
1.009502E+1
1.020500E+1
1.026915E+1
1.030122E+1
1.032414E+1
1.035621E+1
1.039745E+1
1.044786E+1
1.050743E+1
1.058533E+1
1.068156E+1
1.080070E+1
1.092900E+1
1.105731E+1
1.117645E+1
1.128184E+1
1.137349E+1
1.145139E+1
1.151554E+1
1.154761E+1
1.154761E+1
1.152470E+1
1.150637E+1
1.150179E+1
1.151096E+1
1.152470E+1
1.155220E+1
1.159802E+1
1.165301E+1
1.172174E+1
1.178589E+1
1.184547E+1
1.188212E+1
1.190045E+1
1.191420E+1
1.192336E+1
1.193253E+1
1.194169E+1
1.195086E+1
1.196002E+1
1.196919E+1
1.197377E+1
1.198293E+1
1.200585E+1
1.203792E+1
1.205625E+1
1.206083E+1
1.206542E+1
1.207458E+1
1.208833E+1
1.210207E+1
1.211582E+1
1.213415E+1
1.216164E+1
1.218456E+1
1.218914E+1
1.217539E+1
1.213873E+1
1.209291E+1
1.203792E+1
1.197835E+1
1.191878E+1
1.186838E+1
1.183630E+1
1.182255E+1
1.182255E+1
1.182255E+1
1.181797E+1
1.180422E+1
1.178131E+1
1.175840E+1
1.173091E+1
1.169425E+1
1.164384E+1
1.159344E+1
1.153387E+1
1.147430E+1
1.141473E+1
1.135516E+1
1.130017E+1
1.124518E+1
1.118561E+1
1.113062E+1
1.108022E+1
1.103439E+1
1.098399E+1
1.092900E+1
1.087860E+1
1.082361E+1
1.077320E+1
1.072280E+1
1.067239E+1
1.062199E+1
1.056700E+1
1.050285E+1
1.044328E+1
1.037912E+1
1.031497E+1
1.025082E+1
1.017750E+1
1.011335E+1
1.005378E+1
9.998791E+0
9.939220E+0
9.879651E+0
9.824663E+0
9.774257E+0
9.728435E+0
9.678029E+0
9.618459E+0
9.563471E+0
9.517648E+0
9.471825E+0
9.412254E+0
9.352685E+0
9.293115E+0
9.238127E+0
9.183139E+0
9.128151E+0
9.068581E+0
9.013593E+0
8.954022E+0
8.889871E+0
8.816553E+0
8.743237E+0
8.679084E+0
8.619514E+0
8.559944E+0
8.500374E+0
8.440804E+0
8.376652E+0
8.303334E+0
8.220853E+0
8.138371E+0
8.060472E+0
7.977990E+0
7.881761E+0
7.776368E+0
7.661810E+0
7.533505E+0
7.382289E+0
7.212743E+0
7.043197E+0
6.882816E+0
6.736182E+0
6.598713E+0
6.465826E+0
6.351268E+0
6.255039E+0
6.172557E+0
6.108405E+0
6.053417E+0
6.007595E+0
5.961771E+0
5.911366E+0
5.865542E+0
5.824301E+0
5.787643E+0
5.760149E+0
5.723491E+0
5.677668E+0
5.622680E+0
5.563109E+0
5.489793E+0
5.407311E+0
5.324829E+0
5.251512E+0
5.178195E+0
5.095714E+0
5.008649E+0
4.921586E+0
4.839104E+0
4.747458E+0
4.655811E+0
4.568748E+0
4.495430E+0
4.426695E+0
4.362543E+0
4.302973E+0
4.247985E+0
4.202162E+0
4.151756E+0
4.101351E+0
4.060110E+0
4.018869E+0
3.982211E+0
3.954717E+0
3.922641E+0
3.890564E+0
3.849324E+0
3.808083E+0
3.762260E+0
3.716437E+0
3.670614E+0
3.629373E+0
3.592714E+0
3.546891E+0
3.496485E+0
3.441498E+0
3.377345E+0
3.313193E+0
3.239876E+0
3.175723E+0
3.120736E+0
3.070330E+0
3.019925E+0
2.969519E+0
2.937443E+0
2.905367E+0
2.877873E+0
2.854961E+0
2.827467E+0
2.795391E+0
2.763315E+0
2.731239E+0
2.703745E+0
2.689998E+0
2.657922E+0
2.511288E+0
2.309666E+0
2.163032E+0
2.094297E+0
2.057638E+0
2.053056E+0
2.112626E+0
2.172196E+0
2.153867E+0
1.952245E+0
1.448190E+0
6.417029E-1
-2.289370E-1
-8.383850E-1
-1.003348E+0
-7.192449E-1
-8.688527E-2
6.691967E-1
1.251151E+0
1.507761E+0
1.484849E+0
1.356544E+0
1.365709E+0
1.640648E+0
2.048474E+0
2.387565E+0
2.520452E+0
2.405894E+0
2.149285E+0
1.920169E+0
1.810193E+0
1.819358E+0
1.865181E+0
1.851434E+0
1.755206E+0
1.636065E+0
1.526090E+0
1.439026E+0
1.370291E+0
1.310721E+0
1.232822E+0
1.127428E+0
1.040364E+0
1.040364E+0
1.141175E+0
1.310721E+0
1.471102E+0
1.585660E+0
1.658977E+0
1.727712E+0
1.819358E+0
1.933916E+0
2.048474E+0
2.130955E+0
2.163032E+0
2.158449E+0
2.130955E+0
2.098879E+0
2.071385E+0
2.062221E+0
2.062221E+0
2.071385E+0
2.075968E+0
2.071385E+0
2.057638E+0
2.034727E+0
2.002651E+0
1.975157E+0
1.965992E+0
1.970574E+0
1.975157E+0
1.975157E+0
1.984321E+0
2.002651E+0
2.030145E+0
2.057638E+0
2.085132E+0
2.112626E+0
2.140120E+0
2.167614E+0
2.204273E+0
2.245513E+0
2.295919E+0
2.360071E+0
2.433388E+0
2.506705E+0
2.584605E+0
2.662504E+0
2.744986E+0
2.822885E+0
2.900785E+0
2.969519E+0
3.033672E+0
3.088659E+0
3.143647E+0
3.194053E+0
3.244458E+0
3.294864E+0
3.349851E+0
3.400257E+0
3.455245E+0
3.501068E+0
3.551473E+0
3.606461E+0
3.661449E+0
3.721019E+0
3.776007E+0
3.830994E+0
3.885982E+0
3.940970E+0
3.991376E+0
4.032616E+0
4.069274E+0
4.110516E+0
4.156339E+0
4.202162E+0
4.243403E+0
4.284644E+0
4.325884E+0
4.362543E+0
4.403784E+0
4.440443E+0
4.472518E+0
4.504595E+0
4.545836E+0
4.587076E+0
4.637482E+0
4.687888E+0
4.742875E+0
4.811610E+0
4.884927E+0
4.949080E+0
5.004067E+0
5.049890E+0
5.100296E+0
5.136954E+0
5.164448E+0
5.178195E+0
5.196524E+0
5.219436E+0
5.242347E+0
5.260677E+0
5.274424E+0
5.288171E+0
5.320247E+0
5.370652E+0
5.448552E+0
5.531034E+0
5.613515E+0
5.691414E+0
5.760149E+0
5.815137E+0
5.865542E+0
5.911366E+0
5.961771E+0
6.021341E+0
6.090076E+0
6.149646E+0
6.190887E+0
6.213798E+0
6.227545E+0
6.236710E+0
6.255039E+0
6.291698E+0
6.332939E+0
6.378762E+0
6.429167E+0
6.497902E+0
6.562055E+0
6.607877E+0
6.630789E+0
6.649118E+0
6.672030E+0
6.704106E+0
6.745347E+0
6.795752E+0
6.855322E+0
6.924057E+0
6.988210E+0
7.047780E+0
7.098186E+0
7.130261E+0
7.144009E+0
7.139426E+0
7.139426E+0
7.157755E+0
7.185249E+0
7.217326E+0
7.244820E+0
7.263149E+0
7.286060E+0
7.308971E+0
7.336466E+0
7.359377E+0
7.382289E+0
7.396036E+0
7.414365E+0
7.432694E+0
7.451024E+0
7.469353E+0
7.483100E+0
7.501429E+0
7.524341E+0
7.542670E+0
7.560999E+0
7.574746E+0
7.597658E+0
7.620569E+0
7.643481E+0
7.661810E+0
7.675558E+0
7.684722E+0
7.698469E+0
7.707634E+0
7.716798E+0
7.730545E+0
7.739709E+0
7.744292E+0
7.753456E+0
7.771785E+0
7.794698E+0
7.803862E+0
7.803862E+0
7.808444E+0
7.813026E+0
7.822191E+0
7.826774E+0
7.831356E+0
7.835939E+0
7.845103E+0
7.854268E+0
7.858850E+0
7.863432E+0
7.863432E+0
7.854268E+0
7.840520E+0
7.831356E+0
7.822191E+0
7.826774E+0
7.835939E+0
7.840520E+0
7.840520E+0
7.840520E+0
7.835939E+0
7.826774E+0
7.813026E+0
7.799280E+0
7.790115E+0
7.780950E+0
7.771785E+0
7.758039E+0
7.748874E+0
7.739709E+0
7.721380E+0
7.703051E+0
7.684722E+0
7.657228E+0
7.629734E+0
7.606823E+0
7.583911E+0
7.560999E+0
7.528923E+0
7.501429E+0
7.483100E+0
7.464770E+0
7.446441E+0
7.423530E+0
7.400619E+0
7.377707E+0
7.359377E+0
7.336466E+0
7.308971E+0
7.281478E+0
7.263149E+0
7.244820E+0
7.221908E+0
7.194414E+0
7.162337E+0
7.134844E+0
7.107350E+0
7.079856E+0
7.047780E+0
7.020286E+0
6.992792E+0
6.960716E+0
6.928640E+0
6.901146E+0
6.873652E+0
6.841576E+0
6.809500E+0
6.772841E+0
6.740765E+0
6.708688E+0
6.681195E+0
6.644536E+0
6.607877E+0
6.571219E+0
6.534561E+0
6.497902E+0
6.461243E+0
6.433750E+0
6.401673E+0
6.365015E+0
6.328356E+0
6.291698E+0
6.259622E+0
6.227545E+0
6.195469E+0
6.158811E+0
6.122152E+0
6.080912E+0
6.035088E+0
5.993847E+0
5.957189E+0
5.920530E+0
5.883872E+0
5.851796E+0
5.815137E+0
5.778479E+0
5.732656E+0
5.691414E+0
5.654756E+0
5.613515E+0
5.576857E+0
5.531034E+0
5.489793E+0
5.448552E+0
5.407311E+0
5.366070E+0
5.329412E+0
5.288171E+0
5.246930E+0
5.205689E+0
5.169031E+0
5.132372E+0
5.091131E+0
5.049890E+0
5.013232E+0
4.976573E+0
4.935332E+0
4.898674E+0
4.866598E+0
4.829939E+0
4.793281E+0
4.752040E+0
4.710799E+0
4.669558E+0
4.632900E+0
4.596241E+0
4.555000E+0
4.518342E+0
4.481683E+0
4.449607E+0
4.417531E+0
4.385455E+0
4.348796E+0
4.312138E+0
4.275479E+0
4.243403E+0
4.206744E+0
4.165504E+0
4.133427E+0
4.105933E+0
4.078439E+0
4.046363E+0
4.018869E+0
3.986793E+0
3.959299E+0
3.927223E+0
3.890564E+0
3.853906E+0
3.821830E+0
3.798919E+0
3.776007E+0
3.743930E+0
3.707272E+0
3.675196E+0
3.647702E+0
3.624790E+0
3.606461E+0
3.578967E+0
3.546891E+0
3.510232E+0
3.478156E+0
3.455245E+0
3.432333E+0
3.409422E+0
3.386510E+0
3.359016E+0
3.331522E+0
3.294864E+0
3.267370E+0
3.253623E+0
3.235293E+0
3.207799E+0
3.175723E+0
3.148229E+0
3.129900E+0
3.111571E+0
3.093242E+0
3.070330E+0
3.047418E+0
3.029089E+0
3.006178E+0
2.983266E+0
2.960355E+0
2.937443E+0
2.919114E+0
2.905367E+0
2.887038E+0
2.864126E+0
2.836632E+0
2.809138E+0
2.786227E+0
2.777062E+0
2.772480E+0
2.767897E+0
2.763315E+0
2.744986E+0
2.722074E+0
2.699163E+0
2.685416E+0
2.671669E+0
2.657922E+0
2.648757E+0
2.630428E+0
2.612099E+0
2.598352E+0
2.589187E+0
2.580022E+0
2.566275E+0
2.552528E+0
2.543364E+0
2.534199E+0
2.520452E+0
2.506705E+0
2.492958E+0
2.479212E+0
2.470047E+0
2.460882E+0
2.451717E+0
2.442553E+0
2.433388E+0
2.419641E+0
2.401312E+0
2.387565E+0
2.378401E+0
2.369236E+0
2.360071E+0
2.346324E+0
2.332577E+0
2.323413E+0
2.318830E+0
2.314248E+0
2.305084E+0
2.291336E+0
2.277590E+0
2.263843E+0
2.254678E+0
2.245513E+0
2.240931E+0
2.236349E+0
2.231766E+0
2.222602E+0
2.218020E+0
2.208855E+0
2.199690E+0
2.185943E+0
2.167614E+0
2.158449E+0
2.153867E+0
2.149285E+0
2.144702E+0
2.135538E+0
2.121791E+0
2.108044E+0
2.098879E+0
2.094297E+0
2.094297E+0
2.089715E+0
2.075968E+0
2.066803E+0
2.053056E+0
2.043891E+0
2.034727E+0
2.025562E+0
2.011815E+0
1.993486E+0
1.984321E+0
1.988904E+0
1.993486E+0
1.988904E+0
1.970574E+0
1.956828E+0
1.947663E+0
1.938498E+0
1.924751E+0
1.911004E+0
1.901840E+0
1.897257E+0
1.892675E+0
1.878928E+0
1.860599E+0
1.842270E+0
1.837687E+0
1.837687E+0
1.833105E+0
1.828523E+0
1.819358E+0
1.801029E+0
1.782700E+0
1.764370E+0
1.750623E+0
1.736876E+0
1.723129E+0
1.709382E+0
1.691053E+0
1.672724E+0
1.658977E+0
1.645230E+0
1.631483E+0
1.613154E+0
1.594824E+0
1.581078E+0
1.567331E+0
1.553584E+0
1.535254E+0
1.512343E+0
1.484849E+0
1.466520E+0
1.457355E+0
1.452773E+0
1.443608E+0
1.425279E+0
1.406950E+0
1.384038E+0
1.365709E+0
1.351962E+0
1.329050E+0
1.310721E+0
1.292392E+0
1.274062E+0
1.260316E+0
1.246569E+0
1.232822E+0
1.223657E+0
1.209910E+0
1.191581E+0
1.173252E+0
1.150340E+0
1.127428E+0
1.113681E+0
1.109099E+0
1.113681E+0
1.122846E+0
1.127428E+0
1.122846E+0
1.099935E+0
1.072441E+0
1.054111E+0
1.040364E+0
1.031200E+0
1.012870E+0
9.853765E-1
9.624649E-1
9.441356E-1
9.212241E-1
9.028949E-1
8.891479E-1
8.754009E-1
8.616540E-1
8.479071E-1
8.295778E-1
8.020839E-1
7.791723E-1
7.654254E-1
7.562608E-1
7.562608E-1
7.470961E-1
7.333492E-1
7.196022E-1
7.058553E-1
6.875260E-1
6.737791E-1
6.600322E-1
6.508675E-1
6.325383E-1
6.050443E-1
5.638035E-1
5.271450E-1
4.996511E-1
4.859042E-1
4.767395E-1
4.675749E-1
4.538279E-1
4.400810E-1
4.263340E-1
3.988401E-1
3.667640E-1
3.392701E-1
3.346877E-1
3.484347E-1
3.575993E-1
3.530170E-1
3.346877E-1
3.163585E-1
2.980292E-1
2.705353E-1
2.063829E-1
8.266038E-2
-8.688527E-2
-2.472663E-1
-3.389127E-1
-3.434950E-1
-2.930895E-1
-2.381017E-1
-1.922786E-1
-1.602023E-1
-1.464554E-1
-1.647847E-1
-2.197724E-1
-2.930895E-1
-3.755711E-1
-4.488882E-1
-5.084583E-1
-5.634461E-1
-6.184339E-1
-6.642571E-1
-6.963332E-1
-7.238271E-1
-7.559033E-1
-7.879795E-1
-8.200557E-1
-8.475497E-1
-8.750436E-1
-8.887904E-1
-8.979551E-1
-8.979551E-1
-8.979551E-1
-9.025374E-1
-9.117021E-1
-9.162844E-1
-9.254491E-1
-9.437783E-1
-9.758545E-1
-1.017095E+0
-1.062918E+0
-1.094995E+0
-1.122489E+0
-1.159147E+0
-1.195806E+0
-1.232464E+0
-1.269123E+0
-1.310363E+0
-1.351604E+0
-1.388263E+0
-1.411174E+0
-1.434086E+0
-1.452415E+0
-1.479909E+0
-1.507403E+0
-1.534897E+0
-1.553226E+0
-1.576138E+0
-1.603632E+0
-1.635708E+0
-1.667784E+0
-1.695278E+0
-1.727354E+0
-1.759430E+0
-1.796089E+0
-1.832747E+0
-1.864824E+0
-1.901482E+0
-1.947305E+0
-1.988546E+0
-2.034369E+0
-2.071028E+0
-2.112269E+0
-2.148927E+0
-2.185586E+0
-2.222244E+0
-2.249738E+0
-2.277232E+0
-2.304726E+0
-2.332220E+0
-2.355131E+0
-2.378043E+0
-2.400955E+0
-2.428448E+0
-2.465107E+0
-2.497183E+0
-2.529259E+0
-2.556753E+0
-2.588830E+0
-2.616323E+0
-2.643817E+0
-2.666729E+0
-2.694223E+0
-2.721717E+0
-2.744628E+0
-2.762958E+0
-2.790451E+0
-2.822528E+0
-2.859186E+0
-2.882098E+0
-2.905009E+0
-2.927921E+0
-2.950832E+0
-2.973744E+0
-2.996656E+0
-3.028732E+0
-3.060808E+0
-3.088302E+0
-3.120378E+0
-3.152454E+0
-3.184530E+0
-3.216607E+0
-3.244100E+0
-3.271595E+0
-3.303670E+0
-3.335747E+0
-3.376988E+0
-3.409064E+0
-3.436558E+0
-3.450305E+0
-3.473216E+0
-3.505292E+0
-3.532786E+0
-3.560281E+0
-3.583192E+0
-3.610686E+0
-3.642762E+0
-3.665674E+0
-3.679421E+0
-3.693168E+0
-3.711497E+0
-3.738991E+0
-3.761902E+0
-3.784814E+0
-3.803143E+0
-3.821472E+0
-3.830637E+0
-3.844384E+0
-3.853549E+0
-3.862713E+0
-3.871878E+0
-3.885625E+0
-3.899372E+0
-3.913118E+0
-3.922283E+0
-3.926866E+0
-3.936030E+0
-3.940613E+0
-3.949777E+0
-3.954359E+0
-3.958942E+0
-3.963524E+0
-3.963524E+0
-3.963524E+0
-3.963524E+0
-3.968106E+0
-3.977271E+0
-3.977271E+0
-3.977271E+0
-3.972689E+0
-3.972689E+0
-3.977271E+0
-3.981854E+0
-3.977271E+0
-3.972689E+0
-3.963524E+0
-3.963524E+0
-3.963524E+0
-3.968106E+0
-3.963524E+0
-3.963524E+0
-3.963524E+0
-3.963524E+0
-3.954359E+0
-3.945195E+0
-3.931448E+0
-3.922283E+0
-3.917701E+0
-3.917701E+0
-3.913118E+0
-3.899372E+0
-3.890207E+0
-3.885625E+0
-3.876460E+0
-3.862713E+0
-3.848966E+0
-3.844384E+0
-3.839802E+0
-3.830637E+0
-3.821472E+0
-3.807725E+0
-3.793979E+0
-3.775649E+0
-3.761902E+0
-3.752738E+0
-3.734408E+0
-3.716079E+0
-3.697750E+0
-3.679421E+0
-3.661091E+0
-3.642762E+0
-3.624433E+0
-3.615268E+0
-3.596939E+0
-3.583192E+0
-3.569445E+0
-3.546533E+0
-3.523622E+0
-3.505292E+0
-3.491546E+0
-3.482381E+0
-3.464052E+0
-3.441140E+0
-3.422811E+0
-3.409064E+0
-3.386152E+0
-3.363241E+0
-3.335747E+0
-3.322000E+0
-3.308253E+0
-3.294506E+0
-3.271595E+0
-3.239518E+0
-3.216607E+0
-3.198278E+0
-3.184530E+0
-3.170784E+0
-3.152454E+0
-3.129543E+0
-3.102049E+0
-3.079137E+0
-3.056226E+0
-3.033314E+0
-3.014985E+0
-2.996656E+0
-2.978326E+0
-2.959997E+0
-2.937085E+0
-2.909591E+0
-2.877515E+0
-2.850021E+0
-2.827110E+0
-2.804198E+0
-2.781287E+0
-2.753793E+0
-2.730881E+0
-2.717134E+0
-2.698805E+0
-2.675893E+0
-2.648400E+0
-2.616323E+0
-2.593412E+0
-2.570500E+0
-2.547589E+0
-2.520095E+0
-2.497183E+0
-2.469689E+0
-2.446778E+0
-2.419284E+0
-2.396372E+0
-2.373461E+0
-2.355131E+0
-2.332220E+0
-2.309308E+0
-2.286397E+0
-2.258903E+0
-2.240574E+0
-2.217662E+0
-2.194750E+0
-2.167256E+0
-2.135180E+0
-2.103104E+0
-2.080192E+0
-2.057281E+0
-2.025205E+0
-1.997711E+0
-1.974799E+0
-1.951888E+0
-1.924394E+0
-1.892318E+0
-1.869406E+0
-1.846494E+0
-1.823583E+0
-1.796089E+0
-1.768595E+0
-1.745683E+0
-1.722772E+0
-1.704443E+0
-1.676949E+0
-1.649455E+0
-1.621961E+0
-1.594467E+0
-1.566973E+0
-1.544062E+0
-1.530315E+0
-1.507403E+0
-1.484492E+0
-1.452415E+0
-1.424921E+0
-1.402010E+0
-1.379098E+0
-1.356187E+0
-1.333275E+0
-1.314946E+0
-1.292034E+0
-1.269123E+0
-1.246211E+0
-1.227882E+0
-1.214135E+0
-1.191223E+0
-1.168312E+0
-1.140818E+0
-1.117906E+0
-1.104159E+0
-1.090412E+0
-1.067501E+0
-1.035425E+0
-1.012513E+0
-9.987660E-1
-9.896014E-1
-9.804367E-1
-9.621076E-1
-9.437783E-1
-9.346137E-1
-9.162844E-1
-8.979551E-1
-8.796259E-1
-8.658790E-1
-8.567143E-1
-8.475497E-1
-8.383850E-1
-8.246381E-1
-8.154735E-1
-8.063088E-1
-7.925619E-1
-7.788149E-1
-7.650680E-1
-7.604857E-1
-7.559033E-1
-7.513211E-1
-7.421564E-1
-7.284095E-1
-7.238271E-1
-7.146626E-1
-7.146626E-1
-7.192449E-1
-7.238271E-1
-7.238271E-1
-7.238271E-1
-7.238271E-1
-7.329918E-1
-7.513211E-1
-7.650680E-1
-7.788149E-1
-7.925619E-1
-7.971442E-1
-7.971442E-1
-7.971442E-1
-8.063088E-1
-8.200557E-1
-8.338028E-1
-8.475497E-1
-8.612966E-1
-8.750436E-1
-8.887904E-1
-9.025374E-1
-9.208667E-1
-9.391959E-1
-9.575252E-1
-9.712722E-1
-9.850192E-1
-9.987660E-1
-1.021678E+0
-1.040007E+0
-1.053754E+0
-1.067501E+0
-1.085830E+0
-1.108742E+0
-1.127071E+0
-1.145400E+0
-1.163729E+0
-1.177476E+0
-1.195806E+0
-1.218717E+0
-1.241629E+0
-1.259958E+0
-1.278287E+0
-1.301199E+0
-1.324110E+0
-1.347022E+0
-1.369934E+0
-1.392845E+0
-1.415757E+0
-1.434086E+0
-1.452415E+0
-1.470745E+0
-1.493656E+0
-1.521150E+0
-1.544062E+0
-1.562391E+0
-1.580720E+0
-1.603632E+0
-1.626543E+0
-1.654037E+0
-1.667784E+0
-1.681531E+0
-1.699860E+0
-1.718190E+0
-1.736519E+0
-1.736519E+0
-1.722772E+0
-1.727354E+0
-1.768595E+0
-1.819001E+0
-1.855659E+0
-1.846494E+0
-1.786924E+0
-1.704443E+0
-1.631126E+0
-1.580720E+0
-1.539479E+0
-1.516568E+0
-1.539479E+0
-1.589885E+0
-1.654037E+0
-1.722772E+0
-1.782342E+0
-1.828165E+0
-1.869406E+0
-1.906065E+0
-1.924394E+0
-1.924394E+0
-1.906065E+0
-1.883153E+0
-1.869406E+0
-1.869406E+0
-1.883153E+0
-1.896900E+0
-1.919811E+0
-1.942723E+0
-1.965635E+0
-1.993128E+0
-2.011458E+0
-2.020622E+0
-2.029787E+0
-2.043534E+0
-2.061863E+0
-2.066446E+0
-2.071028E+0
-2.075610E+0
-2.089357E+0
-2.126016E+0
-2.162674E+0
-2.185586E+0
-2.190168E+0
-2.148927E+0
-2.016040E+0
-1.718190E+0
-1.282870E+0
-9.025374E-1
-8.017265E-1
-1.044589E+0
-1.443251E+0
-1.704443E+0
-1.667784E+0
-1.438668E+0
-1.241629E+0
-1.232464E+0
-1.374516E+0
-1.534897E+0
-1.621961E+0
-1.644873E+0
-1.663202E+0
-1.704443E+0
-1.741101E+0
-1.727354E+0
-1.635708E+0
-1.498238E+0
-1.356187E+0
-1.232464E+0
-1.140818E+0
-1.062918E+0
-9.896014E-1
-9.300314E-1
-8.933728E-1
-8.979551E-1
-9.391959E-1
-1.007931E+0
-1.085830E+0
-1.159147E+0
-1.227882E+0
-1.264540E+0
-1.241629E+0
-1.159147E+0
-1.030842E+0
-9.071198E-1
-8.246381E-1
-7.879795E-1
-7.742326E-1
-7.467387E-1
-7.192449E-1
-7.146626E-1
-7.375740E-1
-7.650680E-1
-7.650680E-1
-7.284095E-1
-6.642571E-1
-6.001046E-1
-5.542815E-1
-5.222052E-1
-4.992937E-1
-4.672175E-1
-4.213944E-1
-3.801535E-1
-3.389127E-1
-3.114187E-1
-2.839248E-1
-2.610133E-1
-2.335194E-1
-2.060255E-1
-1.785316E-1
-1.464554E-1
-1.143792E-1
-8.688527E-2
-5.939139E-2
-3.189750E-2
4.761025E-3
4.141954E-2
7.807807E-2
1.101543E-1
1.330659E-1
1.559774E-1
1.788890E-1
1.926360E-1
2.109652E-1
2.292945E-1
2.430414E-1
2.567884E-1
2.705353E-1
2.934469E-1
3.163585E-1
3.392701E-1
3.530170E-1
3.667640E-1
3.896755E-1
4.171694E-1
4.354987E-1
4.538279E-1
4.675749E-1
4.767395E-1
4.904864E-1
5.042334E-1
5.225627E-1
5.408919E-1
5.592212E-1
5.775505E-1
5.912974E-1
6.050443E-1
6.233736E-1
6.417029E-1
6.646144E-1
6.783614E-1
6.921083E-1
7.058553E-1
7.241845E-1
7.425138E-1
7.608430E-1
7.745900E-1
7.929192E-1
8.066662E-1
8.249955E-1
8.387424E-1
8.616540E-1
8.754009E-1
8.891479E-1
9.028949E-1
9.212241E-1
9.441356E-1
9.624649E-1
9.762119E-1
9.899589E-1
1.003706E+0
1.017453E+0
1.031200E+0
1.044947E+0
1.054111E+0
1.063276E+0
1.077023E+0
1.081605E+0
1.095352E+0
1.109099E+0
1.122846E+0
1.132011E+0
1.141175E+0
1.145758E+0
1.150340E+0
1.164087E+0
1.177834E+0
1.186998E+0
1.196163E+0
1.200746E+0
1.205328E+0
1.214492E+0
1.219075E+0
1.223657E+0
1.228239E+0
1.237404E+0
1.251151E+0
1.260316E+0
1.264898E+0
1.264898E+0
1.269480E+0
1.278645E+0
1.287809E+0
1.287809E+0
1.292392E+0
1.296974E+0
1.306139E+0
1.315303E+0
1.319886E+0
1.329050E+0
1.342797E+0
1.351962E+0
1.356544E+0
1.351962E+0
1.347380E+0
1.342797E+0
1.347380E+0
1.356544E+0
1.365709E+0
1.370291E+0
1.374873E+0
1.374873E+0
1.374873E+0
1.384038E+0
1.388620E+0
1.393203E+0
1.393203E+0
1.388620E+0
1.388620E+0
1.388620E+0
1.393203E+0
1.388620E+0
1.384038E+0
1.388620E+0
1.393203E+0
1.397785E+0
1.397785E+0
1.397785E+0
1.402367E+0
1.397785E+0
1.388620E+0
1.384038E+0
1.384038E+0
1.388620E+0
1.388620E+0
1.379456E+0
1.379456E+0
1.379456E+0
1.379456E+0
1.374873E+0
1.365709E+0
1.356544E+0
1.351962E+0
1.347380E+0
1.347380E+0
1.342797E+0
1.338215E+0
1.342797E+0
1.347380E+0
1.342797E+0
1.333633E+0
1.324468E+0
1.315303E+0
1.310721E+0
1.310721E+0
1.306139E+0
1.301556E+0
1.296974E+0
1.292392E+0
1.292392E+0
1.292392E+0
1.287809E+0
1.283227E+0
1.274062E+0
1.274062E+0
1.269480E+0
1.264898E+0
1.251151E+0
1.246569E+0
1.246569E+0
1.246569E+0
1.246569E+0
1.237404E+0
1.228239E+0
1.219075E+0
1.214492E+0
1.209910E+0
1.209910E+0
1.214492E+0
1.209910E+0
1.200746E+0
1.186998E+0
1.182416E+0
1.177834E+0
1.182416E+0
1.177834E+0
1.173252E+0
1.168669E+0
1.159505E+0
1.154922E+0
1.150340E+0
1.154922E+0
1.159505E+0
1.145758E+0
1.132011E+0
1.118264E+0
1.118264E+0
1.113681E+0
1.109099E+0
1.109099E+0
1.104517E+0
1.099935E+0
1.095352E+0
1.086188E+0
1.086188E+0
1.081605E+0
1.081605E+0
1.072441E+0
1.067858E+0
1.058694E+0
1.054111E+0
1.049529E+0
1.044947E+0
1.040364E+0
1.031200E+0
1.026617E+0
1.022035E+0
1.022035E+0
1.022035E+0
1.017453E+0
1.008288E+0
1.003706E+0
9.945411E-1
9.899589E-1
9.899589E-1
9.899589E-1
9.899589E-1
9.899589E-1
9.807942E-1
9.716296E-1
9.670473E-1
9.670473E-1
9.670473E-1
9.624649E-1
9.533003E-1
9.487180E-1
9.441356E-1
9.441356E-1
9.487180E-1
9.487180E-1
9.395534E-1
9.303887E-1
9.258064E-1
9.258064E-1
9.303887E-1
9.303887E-1
9.258064E-1
9.166418E-1
9.166418E-1
9.212241E-1
9.258064E-1
9.258064E-1
9.258064E-1
9.166418E-1
9.074771E-1
8.983125E-1
9.028949E-1
9.120595E-1
9.120595E-1
9.074771E-1
8.983125E-1
8.983125E-1
9.120595E-1
9.166418E-1
9.166418E-1
9.120595E-1
9.074771E-1
9.074771E-1
9.074771E-1
9.120595E-1
9.120595E-1
9.074771E-1
9.074771E-1
9.074771E-1
9.074771E-1
9.074771E-1
9.074771E-1
9.120595E-1
9.212241E-1
9.303887E-1
9.349710E-1
9.258064E-1
9.212241E-1
9.212241E-1
9.303887E-1
9.395534E-1
9.487180E-1
9.441356E-1
9.441356E-1
9.441356E-1
9.533003E-1
9.533003E-1
9.533003E-1
9.578826E-1
9.624649E-1
9.716296E-1
9.762119E-1
9.762119E-1
9.807942E-1
9.853765E-1
9.899589E-1
9.945411E-1
9.945411E-1
9.991235E-1
1.003706E+0
1.003706E+0
1.008288E+0
1.012870E+0
1.017453E+0
1.022035E+0
1.031200E+0
1.040364E+0
1.040364E+0
1.040364E+0
1.044947E+0
1.058694E+0
1.067858E+0
1.072441E+0
1.063276E+0
1.058694E+0
1.063276E+0
1.077023E+0
1.090770E+0
1.099935E+0
1.099935E+0
1.099935E+0
1.104517E+0
1.109099E+0
1.113681E+0
1.109099E+0
1.099935E+0
1.095352E+0
1.099935E+0
1.113681E+0
1.122846E+0
1.127428E+0
1.122846E+0
1.127428E+0
1.132011E+0
1.136593E+0
1.145758E+0
1.154922E+0
1.159505E+0
1.159505E+0
1.159505E+0
1.159505E+0
1.168669E+0
1.177834E+0
1.191581E+0
1.191581E+0
1.182416E+0
1.182416E+0
1.191581E+0
1.200746E+0
1.205328E+0
1.200746E+0
1.196163E+0
1.196163E+0
1.200746E+0
1.205328E+0
1.214492E+0
1.219075E+0
1.223657E+0
1.223657E+0
1.223657E+0
1.228239E+0
1.232822E+0
1.237404E+0
1.237404E+0
1.241986E+0
1.246569E+0
1.255733E+0
1.260316E+0
1.255733E+0
1.251151E+0
1.255733E+0
1.264898E+0
1.274062E+0
1.283227E+0
1.278645E+0
1.274062E+0
1.274062E+0
1.283227E+0
1.287809E+0
1.287809E+0
1.287809E+0
1.287809E+0
1.287809E+0
1.292392E+0
1.292392E+0
1.292392E+0
1.292392E+0
1.292392E+0
1.301556E+0
1.310721E+0
1.315303E+0
1.315303E+0
1.310721E+0
1.306139E+0
1.306139E+0
1.310721E+0
1.315303E+0
1.315303E+0
1.324468E+0
1.338215E+0
1.342797E+0
1.333633E+0
1.324468E+0
1.329050E+0
1.338215E+0
1.347380E+0
1.347380E+0
1.338215E+0
1.333633E+0
1.338215E+0
1.342797E+0
1.351962E+0
1.351962E+0
1.347380E+0
1.347380E+0
1.347380E+0
1.351962E+0
1.356544E+0
1.356544E+0
1.356544E+0
1.356544E+0
1.356544E+0
1.356544E+0
1.356544E+0
1.356544E+0
1.356544E+0
1.365709E+0
1.365709E+0
1.361126E+0
1.351962E+0
1.351962E+0
1.356544E+0
1.361126E+0
1.361126E+0
1.356544E+0
1.356544E+0
1.361126E+0
1.361126E+0
1.356544E+0
1.351962E+0
1.356544E+0
1.356544E+0
1.351962E+0
1.347380E+0
1.342797E+0
1.342797E+0
1.338215E+0
1.338215E+0
1.333633E+0
1.338215E+0
1.342797E+0
1.347380E+0
1.338215E+0
1.333633E+0
1.329050E+0
1.329050E+0
1.329050E+0
1.329050E+0
1.333633E+0
1.338215E+0
1.338215E+0
1.329050E+0
1.324468E+0
1.324468E+0
1.329050E+0
1.329050E+0
1.319886E+0
1.310721E+0
1.310721E+0
1.315303E+0
1.315303E+0
1.315303E+0
1.310721E+0
1.306139E+0
1.301556E+0
1.296974E+0
1.301556E+0
1.301556E+0
1.301556E+0
1.292392E+0
1.292392E+0
1.296974E+0
1.292392E+0
1.287809E+0
1.283227E+0
1.283227E+0
1.287809E+0
1.292392E+0
1.292392E+0
1.292392E+0
1.292392E+0
1.287809E+0
1.283227E+0
1.278645E+0
1.278645E+0
1.283227E+0
1.283227E+0
1.278645E+0
1.278645E+0
1.283227E+0
1.292392E+0
1.292392E+0
1.287809E+0
1.283227E+0
1.292392E+0
1.301556E+0
1.301556E+0
1.292392E+0
1.292392E+0
1.296974E+0
1.301556E+0
1.301556E+0
1.296974E+0
1.296974E+0
1.301556E+0
1.306139E+0
1.310721E+0
1.310721E+0
1.315303E+0
1.310721E+0
1.306139E+0
1.306139E+0
1.306139E+0
1.315303E+0
1.319886E+0
1.319886E+0
1.319886E+0
1.324468E+0
1.329050E+0
1.329050E+0
1.338215E+0
1.351962E+0
1.361126E+0
1.365709E+0
1.361126E+0
1.351962E+0
1.356544E+0
1.365709E+0
1.374873E+0
1.374873E+0
1.374873E+0
1.374873E+0
1.379456E+0
1.384038E+0
1.388620E+0
1.393203E+0
1.397785E+0
1.402367E+0
1.406950E+0
1.416114E+0
1.429861E+0
1.439026E+0
1.443608E+0
1.443608E+0
1.439026E+0
1.439026E+0
1.452773E+0
1.480267E+0
1.507761E+0
1.521508E+0
1.526090E+0
1.530672E+0
1.507761E+0
1.388620E+0
1.141175E+0
8.983125E-1
8.891479E-1
1.232822E+0
1.768952E+0
2.185943E+0
2.318830E+0
2.227184E+0
2.043891E+0
1.833105E+0
1.594824E+0
1.370291E+0
1.241986E+0
1.264898E+0
1.370291E+0
1.457355E+0
1.494014E+0
1.549001E+0
1.663559E+0
1.805611E+0
1.892675E+0
1.897257E+0
1.846852E+0
1.791864E+0
1.778117E+0
1.810193E+0
1.878928E+0
1.965992E+0
2.048474E+0
2.108044E+0
2.140120E+0
2.144702E+0
2.121791E+0
2.062221E+0
1.956828E+0
1.819358E+0
1.700218E+0
1.654395E+0
1.691053E+0
1.796446E+0
1.924751E+0
2.048474E+0
2.163032E+0
2.254678E+0
2.309666E+0
2.327995E+0
2.305084E+0
2.259260E+0
2.195108E+0
2.117209E+0
2.039309E+0
1.979739E+0
1.961410E+0
1.979739E+0
2.016398E+0
2.057638E+0
2.117209E+0
2.176779E+0
2.236349E+0
2.273007E+0
2.300501E+0
2.318830E+0
2.318830E+0
2.309666E+0
2.300501E+0
2.286754E+0
2.268425E+0
2.259260E+0
2.259260E+0
2.268425E+0
2.282172E+0
2.295919E+0
2.309666E+0
2.323413E+0
2.341742E+0
2.369236E+0
2.396730E+0
2.428806E+0
2.456300E+0
2.474629E+0
2.492958E+0
2.506705E+0
2.515870E+0
2.529617E+0
2.547946E+0
2.566275E+0
2.580022E+0
2.589187E+0
2.598352E+0
2.621263E+0
2.653339E+0
2.685416E+0
2.712910E+0
2.740403E+0
2.758733E+0
2.781644E+0
2.804556E+0
2.832050E+0
2.850379E+0
2.868708E+0
2.882455E+0
2.896202E+0
2.914531E+0
2.937443E+0
2.955772E+0
2.964937E+0
2.983266E+0
3.010760E+0
3.042836E+0
3.070330E+0
3.088659E+0
3.097824E+0
3.097824E+0
3.111571E+0
3.134482E+0
3.152812E+0
3.166559E+0
3.180306E+0
3.194053E+0
3.207799E+0
3.221546E+0
3.235293E+0
3.253623E+0
3.271952E+0
3.290281E+0
3.308610E+0
3.322357E+0
3.340687E+0
3.359016E+0
3.381928E+0
3.409422E+0
3.436915E+0
3.455245E+0
3.468992E+0
3.482738E+0
3.491903E+0
3.510232E+0
3.533144E+0
3.556055E+0
3.574385E+0
3.597297E+0
3.624790E+0
3.656867E+0
3.684360E+0
3.702690E+0
3.711854E+0
3.730184E+0
3.748513E+0
3.762260E+0
3.780589E+0
3.803500E+0
3.830994E+0
3.853906E+0
3.872235E+0
3.890564E+0
3.904311E+0
3.918059E+0
3.927223E+0
3.936388E+0
3.945552E+0
3.959299E+0
3.982211E+0
4.000540E+0
4.018869E+0
4.028034E+0
4.037199E+0
4.046363E+0
4.055528E+0
4.069274E+0
4.078439E+0
4.087604E+0
4.096768E+0
4.101351E+0
4.105933E+0
4.105933E+0
4.110516E+0
4.119680E+0
4.124263E+0
4.124263E+0
4.124263E+0
4.128845E+0
4.128845E+0
4.138010E+0
4.142592E+0
4.142592E+0
4.147174E+0
4.142592E+0
4.138010E+0
4.133427E+0
4.138010E+0
4.138010E+0
4.138010E+0
4.133427E+0
4.124263E+0
4.115098E+0
4.110516E+0
4.110516E+0
4.105933E+0
4.105933E+0
4.105933E+0
4.096768E+0
4.087604E+0
4.087604E+0
4.087604E+0
4.083022E+0
4.069274E+0
4.060110E+0
4.055528E+0
4.055528E+0
4.055528E+0
4.050946E+0
4.037199E+0
4.018869E+0
4.000540E+0
3.986793E+0
3.977629E+0
3.968464E+0
3.963882E+0
3.954717E+0
3.945552E+0
3.936388E+0
3.918059E+0
3.904311E+0
3.895147E+0
3.890564E+0
3.876818E+0
3.858489E+0
3.840159E+0
3.821830E+0
3.808083E+0
3.785171E+0
3.762260E+0
3.739348E+0
3.716437E+0
3.698107E+0
3.679778E+0
3.661449E+0
3.643120E+0
3.620208E+0
3.592714E+0
3.569803E+0
3.542308E+0
3.514815E+0
3.487321E+0
3.459827E+0
3.432333E+0
3.404839E+0
3.381928E+0
3.349851E+0
3.317775E+0
3.285699E+0
3.258205E+0
3.235293E+0
3.212382E+0
3.184888E+0
3.157394E+0
3.129900E+0
3.097824E+0
3.065748E+0
3.029089E+0
3.001596E+0
2.974101E+0
2.942025E+0
2.905367E+0
2.868708E+0
2.836632E+0
2.804556E+0
2.767897E+0
2.731239E+0
2.703745E+0
2.685416E+0
2.662504E+0
2.625845E+0
2.584605E+0
2.547946E+0
2.511288E+0
2.479212E+0
2.447135E+0
2.410477E+0
2.373818E+0
2.341742E+0
2.314248E+0
2.277590E+0
2.245513E+0
2.213437E+0
2.181361E+0
2.144702E+0
2.108044E+0
2.071385E+0
2.039309E+0
2.002651E+0
1.970574E+0
1.938498E+0
1.906422E+0
1.865181E+0
1.828523E+0
1.796446E+0
1.759788E+0
1.718547E+0
1.677306E+0
1.636065E+0
1.599407E+0
1.562748E+0
1.535254E+0
1.498596E+0
1.457355E+0
1.416114E+0
1.379456E+0
1.347380E+0
1.306139E+0
1.264898E+0
1.219075E+0
1.182416E+0
1.154922E+0
1.127428E+0
1.090770E+0
1.049529E+0
1.003706E+0
9.716296E-1
9.395534E-1
9.120595E-1
8.799833E-1
8.479071E-1
8.066662E-1
7.700077E-1
7.379315E-1
7.058553E-1
6.737791E-1
6.371205E-1
6.050443E-1
5.775505E-1
5.454742E-1
5.088157E-1
4.767395E-1
4.492456E-1
4.171694E-1
3.896755E-1
3.575993E-1
3.301054E-1
3.071939E-1
2.842823E-1
2.567884E-1
2.247122E-1
1.926360E-1
1.651421E-1
1.422305E-1
1.147366E-1
8.266038E-2
5.516649E-2
3.683723E-2
2.309029E-2
1.787096E-4
-2.731518E-2
-5.939139E-2
-8.688527E-2
-1.097969E-1
-1.327085E-1
-1.510377E-1
-1.647847E-1
-1.831139E-1
-2.060255E-1
-2.335194E-1
-2.564310E-1
-2.701779E-1
-2.839248E-1
-3.022541E-1
-3.251657E-1
-3.389127E-1
-3.526596E-1
-3.664065E-1
-3.801535E-1
-3.893181E-1
-4.030651E-1
-4.168120E-1
-4.305589E-1
-4.397236E-1
-4.534705E-1
-4.626352E-1
-4.763821E-1
-4.855468E-1
-4.947114E-1
-4.992937E-1
-4.992937E-1
-5.038760E-1
-5.038760E-1
-5.084583E-1
-5.176230E-1
-5.222052E-1
-5.222052E-1
-5.222052E-1
-5.222052E-1
-5.267876E-1
-5.313699E-1
-5.313699E-1
-5.222052E-1
-5.176230E-1
-5.130406E-1
-5.130406E-1
-5.038760E-1
-4.947114E-1
-4.855468E-1
-4.809644E-1
-4.763821E-1
-4.626352E-1
-4.534705E-1
-4.443059E-1
-4.443059E-1
-4.397236E-1
-4.351413E-1
-4.213944E-1
-4.030651E-1
-3.893181E-1
-3.709889E-1
-3.618242E-1
-3.572419E-1
-3.526596E-1
-3.389127E-1
-3.205833E-1
-3.022541E-1
-2.930895E-1
-2.793425E-1
-2.655956E-1
-2.518486E-1
-2.381017E-1
-2.243548E-1
-2.106078E-1
-1.876962E-1
-1.693670E-1
-1.556200E-1
-1.464554E-1
-1.281261E-1
-1.143792E-1
-9.146759E-2
-7.313834E-2
-5.939139E-2
-4.564445E-2
-2.731518E-2
-1.356824E-2
4.761025E-3
1.850797E-2
3.683723E-2
5.516649E-2
6.891345E-2
8.724271E-2
1.055720E-1
1.330659E-1
1.559774E-1
1.743067E-1
1.880536E-1
2.109652E-1
2.338768E-1
2.567884E-1
2.751176E-1
2.980292E-1
3.209408E-1
3.392701E-1
3.530170E-1
3.713462E-1
3.942578E-1
4.217517E-1
4.446633E-1
4.629926E-1
4.767395E-1
4.996511E-1
5.271450E-1
5.546389E-1
5.729681E-1
5.912974E-1
6.096267E-1
6.371205E-1
6.646144E-1
6.875260E-1
7.058553E-1
7.287669E-1
7.425138E-1
7.562608E-1
7.745900E-1
7.975016E-1
8.204132E-1
8.479071E-1
8.708186E-1
8.891479E-1
9.120595E-1
9.303887E-1
9.441356E-1
9.624649E-1
9.807942E-1
9.991235E-1
1.012870E+0
1.026617E+0
1.049529E+0
1.077023E+0
1.104517E+0
1.122846E+0
1.132011E+0
1.145758E+0
1.154922E+0
1.168669E+0
1.182416E+0
1.200746E+0
1.228239E+0
1.255733E+0
1.274062E+0
1.287809E+0
1.301556E+0
1.315303E+0
1.333633E+0
1.351962E+0
1.365709E+0
1.374873E+0
1.393203E+0
1.411532E+0
1.429861E+0
1.443608E+0
1.457355E+0
1.466520E+0
1.475684E+0
1.484849E+0
1.494014E+0
1.507761E+0
1.516925E+0
1.526090E+0
1.535254E+0
1.544419E+0
1.553584E+0
1.553584E+0
1.558166E+0
1.562748E+0
1.576495E+0
1.594824E+0
1.608572E+0
1.613154E+0
1.608572E+0
1.603989E+0
1.608572E+0
1.617736E+0
1.626901E+0
1.636065E+0
1.631483E+0
1.631483E+0
1.636065E+0
1.640648E+0
1.640648E+0
1.636065E+0
1.631483E+0
1.626901E+0
1.626901E+0
1.631483E+0
1.636065E+0
1.636065E+0
1.626901E+0
1.626901E+0
1.626901E+0
1.631483E+0
1.631483E+0
1.636065E+0
1.640648E+0
1.658977E+0
1.695635E+0
1.782700E+0
1.933916E+0
2.112626E+0
2.263843E+0
2.350907E+0
2.337160E+0
2.222602E+0
2.011815E+0
1.764370E+0
1.558166E+0
1.448190E+0
1.429861E+0
1.452773E+0
1.480267E+0
1.503178E+0
1.530672E+0
1.553584E+0
1.571913E+0
1.590242E+0
1.622318E+0
1.663559E+0
1.709382E+0
1.741459E+0
1.750623E+0
1.727712E+0
1.691053E+0
1.649812E+0
1.613154E+0
1.576495E+0
1.539837E+0
1.507761E+0
1.475684E+0
1.443608E+0
1.416114E+0
1.402367E+0
1.397785E+0
1.402367E+0
1.411532E+0
1.420697E+0
1.429861E+0
1.452773E+0
1.480267E+0
1.498596E+0
1.507761E+0
1.512343E+0
1.516925E+0
1.516925E+0
1.516925E+0
1.503178E+0
1.484849E+0
1.466520E+0
1.448190E+0
1.425279E+0
1.397785E+0
1.384038E+0
1.370291E+0
1.356544E+0
1.342797E+0
1.347380E+0
1.370291E+0
1.384038E+0
1.393203E+0
1.397785E+0
1.402367E+0
1.406950E+0
1.411532E+0
1.406950E+0
1.397785E+0
1.384038E+0
1.374873E+0
1.365709E+0
1.351962E+0
1.342797E+0
1.333633E+0
1.324468E+0
1.319886E+0
1.324468E+0
1.333633E+0
1.338215E+0
1.342797E+0
1.347380E+0
1.342797E+0
1.338215E+0
1.329050E+0
1.315303E+0
1.292392E+0
1.264898E+0
1.241986E+0
1.232822E+0
1.223657E+0
1.200746E+0
1.164087E+0
1.127428E+0
1.104517E+0
1.118264E+0
1.159505E+0
1.200746E+0
1.177834E+0
1.058694E+0
8.937302E-1
7.196022E-1
5.729681E-1
4.767395E-1
4.675749E-1
5.683858E-1
7.700077E-1
1.012870E+0
1.209910E+0
1.301556E+0
1.301556E+0
1.251151E+0
1.196163E+0
1.145758E+0
1.095352E+0
1.044947E+0
9.945411E-1
9.303887E-1
8.524894E-1
7.883369E-1
7.608430E-1
7.791723E-1
8.387424E-1
9.303887E-1
1.026617E+0
1.122846E+0
1.191581E+0
1.214492E+0
1.177834E+0
1.077023E+0
9.487180E-1
8.433247E-1
7.929192E-1
7.791723E-1
7.608430E-1
7.287669E-1
7.012730E-1
6.966906E-1
7.012730E-1
6.417029E-1
4.629926E-1
1.834713E-1
-1.006322E-1
-3.160011E-1
-4.122297E-1
-4.168120E-1
-3.801535E-1
-3.618242E-1
-3.755711E-1
-4.122297E-1
-4.534705E-1
-4.901291E-1
-5.313699E-1
-5.680285E-1
-6.001046E-1
-6.138516E-1
-6.138516E-1
-5.955223E-1
-5.588638E-1
-5.130406E-1
-4.672175E-1
-4.397236E-1
-4.351413E-1
-4.397236E-1
-4.534705E-1
-4.763821E-1
-5.130406E-1
-5.542815E-1
-6.092693E-1
-6.734216E-1
-7.421564E-1
-8.063088E-1
-8.704612E-1
-9.254491E-1
-9.712722E-1
-9.987660E-1
-1.017095E+0
-1.040007E+0
-1.058336E+0
-1.076665E+0
-1.094995E+0
-1.113324E+0
-1.140818E+0
-1.177476E+0
-1.223300E+0
-1.264540E+0
-1.296617E+0
-1.328693E+0
-1.365351E+0
-1.415757E+0
-1.466162E+0
-1.516568E+0
-1.571555E+0
-1.626543E+0
-1.686113E+0
-1.754848E+0
-1.823583E+0
-1.892318E+0
-1.961052E+0
-2.029787E+0
-2.084775E+0
-2.135180E+0
-2.181003E+0
-2.226826E+0
-2.263485E+0
-2.295561E+0
-2.323055E+0
-2.355131E+0
-2.382625E+0
-2.405537E+0
-2.428448E+0
-2.446778E+0
-2.469689E+0
-2.501766E+0
-2.533842E+0
-2.561336E+0
-2.584247E+0
-2.602576E+0
-2.630070E+0
-2.662147E+0
-2.685058E+0
-2.698805E+0
-2.712552E+0
-2.730881E+0
-2.749211E+0
-2.753793E+0
-2.758375E+0
-2.762958E+0
-2.772122E+0
-2.781287E+0
-2.785869E+0
-2.795034E+0
-2.808781E+0
-2.827110E+0
-2.850021E+0
-2.863768E+0
-2.877515E+0
-2.895845E+0
-2.923339E+0
-2.946250E+0
-2.964579E+0
-2.978326E+0
-2.996656E+0
-3.028732E+0
-3.056226E+0
-3.083720E+0
-3.106631E+0
-3.129543E+0
-3.152454E+0
-3.175366E+0
-3.189113E+0
-3.198278E+0
-3.207442E+0
-3.230354E+0
-3.253265E+0
-3.271595E+0
-3.285342E+0
-3.299089E+0
-3.317417E+0
-3.331165E+0
-3.344912E+0
-3.363241E+0
-3.381570E+0
-3.399899E+0
-3.413646E+0
-3.418229E+0
-3.422811E+0
-3.431976E+0
-3.445722E+0
-3.454887E+0
-3.454887E+0
-3.450305E+0
-3.450305E+0
-3.454887E+0
-3.464052E+0
-3.477799E+0
-3.477799E+0
-3.468634E+0
-3.459469E+0
-3.454887E+0
-3.464052E+0
-3.473216E+0
-3.482381E+0
-3.486963E+0
-3.486963E+0
-3.482381E+0
-3.477799E+0
-3.477799E+0
-3.482381E+0
-3.486963E+0
-3.491546E+0
-3.496128E+0
-3.496128E+0
-3.491546E+0
-3.486963E+0
-3.491546E+0
-3.500710E+0
-3.505292E+0
-3.505292E+0
-3.500710E+0
-3.505292E+0
-3.509875E+0
-3.519039E+0
-3.523622E+0
-3.523622E+0
-3.528204E+0
-3.532786E+0
-3.541951E+0
-3.541951E+0
-3.537369E+0
-3.541951E+0
-3.541951E+0
-3.541951E+0
-3.541951E+0
-3.537369E+0
-3.537369E+0
-3.532786E+0
-3.532786E+0
-3.537369E+0
-3.537369E+0
-3.537369E+0
-3.532786E+0
-3.528204E+0
-3.523622E+0
-3.519039E+0
-3.514457E+0
-3.514457E+0
-3.514457E+0
-3.505292E+0
-3.496128E+0
-3.496128E+0
-3.491546E+0
-3.491546E+0
-3.486963E+0
-3.482381E+0
-3.477799E+0
-3.473216E+0
-3.459469E+0
-3.450305E+0
-3.450305E+0
-3.454887E+0
-3.450305E+0
-3.441140E+0
-3.431976E+0
-3.431976E+0
-3.427393E+0
-3.422811E+0
-3.418229E+0
-3.413646E+0
-3.413646E+0
-3.409064E+0
-3.409064E+0
-3.409064E+0
-3.404482E+0
-3.404482E+0
-3.404482E+0
-3.404482E+0
-3.395317E+0
-3.386152E+0
-3.386152E+0
-3.390735E+0
-3.395317E+0
-3.390735E+0
-3.381570E+0
-3.376988E+0
-3.376988E+0
-3.376988E+0
-3.372405E+0
-3.372405E+0
-3.376988E+0
-3.376988E+0
-3.376988E+0
-3.372405E+0
-3.363241E+0
-3.358659E+0
-3.354076E+0
-3.354076E+0
-3.358659E+0
-3.363241E+0
-3.367823E+0
-3.363241E+0
-3.363241E+0
-3.363241E+0
-3.363241E+0
-3.354076E+0
-3.349494E+0
-3.349494E+0
-3.349494E+0
-3.354076E+0
-3.358659E+0
-3.363241E+0
-3.358659E+0
-3.349494E+0
-3.344912E+0
-3.344912E+0
-3.354076E+0
-3.354076E+0
-3.354076E+0
-3.358659E+0
-3.363241E+0
-3.363241E+0
-3.358659E+0
-3.354076E+0
-3.349494E+0
-3.354076E+0
-3.363241E+0
-3.372405E+0
-3.376988E+0
-3.372405E+0
-3.372405E+0
-3.367823E+0
-3.372405E+0
-3.372405E+0
-3.367823E+0
-3.363241E+0
-3.367823E+0
-3.372405E+0
-3.381570E+0
-3.390735E+0
-3.399899E+0
-3.395317E+0
-3.390735E+0
-3.390735E+0
-3.390735E+0
-3.390735E+0
-3.390735E+0
-3.390735E+0
-3.395317E+0
-3.404482E+0
-3.413646E+0
-3.413646E+0
-3.413646E+0
-3.413646E+0
-3.422811E+0
-3.431976E+0
-3.431976E+0
-3.427393E+0
-3.427393E+0
-3.431976E+0
-3.436558E+0
-3.436558E+0
-3.436558E+0
-3.441140E+0
-3.450305E+0
-3.450305E+0
-3.450305E+0
-3.450305E+0
-3.454887E+0
-3.464052E+0
-3.468634E+0
-3.468634E+0
-3.464052E+0
-3.473216E+0
-3.482381E+0
-3.496128E+0
-3.500710E+0
-3.496128E+0
-3.491546E+0
-3.496128E+0
-3.505292E+0
-3.514457E+0
-3.519039E+0
-3.519039E+0
-3.519039E+0
-3.528204E+0
-3.532786E+0
-3.532786E+0
-3.537369E+0
-3.546533E+0
-3.555698E+0
-3.560281E+0
-3.564863E+0
-3.564863E+0
-3.569445E+0
-3.583192E+0
-3.592356E+0
-3.592356E+0
-3.592356E+0
-3.596939E+0
-3.606103E+0
-3.615268E+0
-3.615268E+0
-3.619851E+0
-3.619851E+0
-3.629015E+0
-3.638180E+0
-3.642762E+0
-3.647344E+0
-3.656509E+0
-3.665674E+0
-3.674838E+0
-3.674838E+0
-3.674838E+0
-3.684003E+0
-3.697750E+0
-3.702332E+0
-3.702332E+0
-3.697750E+0
-3.702332E+0
-3.711497E+0
-3.716079E+0
-3.716079E+0
-3.720661E+0
-3.734408E+0
-3.748155E+0
-3.752738E+0
-3.761902E+0
-3.761902E+0
-3.766484E+0
-3.766484E+0
-3.771067E+0
-3.780232E+0
-3.793979E+0
-3.803143E+0
-3.807725E+0
-3.812308E+0
-3.816890E+0
-3.826054E+0
-3.835219E+0
-3.844384E+0
-3.848966E+0
-3.853549E+0
-3.858131E+0
-3.862713E+0
-3.871878E+0
-3.885625E+0
-3.890207E+0
-3.894789E+0
-3.903954E+0
-3.908536E+0
-3.908536E+0
-3.913118E+0
-3.917701E+0
-3.917701E+0
-3.922283E+0
-3.926866E+0
-3.931448E+0
-3.936030E+0
-3.940613E+0
-3.940613E+0
-3.945195E+0
-3.954359E+0
-3.958942E+0
-3.963524E+0
-3.963524E+0
-3.972689E+0
-3.986435E+0
-4.000183E+0
-4.000183E+0
-3.995600E+0
-3.991018E+0
-4.000183E+0
-4.013930E+0
-4.027676E+0
-4.041423E+0
-4.046006E+0
-4.050588E+0
-4.050588E+0
-4.055171E+0
-4.064335E+0
-4.073500E+0
-4.078082E+0
-4.082665E+0
-4.087246E+0
-4.096411E+0
-4.100994E+0
-4.105576E+0
-4.114740E+0
-4.119323E+0
-4.119323E+0
-4.119323E+0
-4.123905E+0
-4.133070E+0
-4.146817E+0
-4.155981E+0
-4.165146E+0
-4.169728E+0
-4.178893E+0
-4.183475E+0
-4.183475E+0
-4.183475E+0
-4.188057E+0
-4.201805E+0
-4.210969E+0
-4.210969E+0
-4.206387E+0
-4.210969E+0
-4.215551E+0
-4.224716E+0
-4.233881E+0
-4.238463E+0
-4.243045E+0
-4.243045E+0
-4.243045E+0
-4.247628E+0
-4.252210E+0
-4.256792E+0
-4.265957E+0
-4.265957E+0
-4.270539E+0
-4.275122E+0
-4.279704E+0
-4.279704E+0
-4.284286E+0
-4.293451E+0
-4.307198E+0
-4.311780E+0
-4.311780E+0
-4.311780E+0
-4.316362E+0
-4.320945E+0
-4.330110E+0
-4.334692E+0
-4.339274E+0
-4.343856E+0
-4.343856E+0
-4.343856E+0
-4.348438E+0
-4.357603E+0
-4.366768E+0
-4.371350E+0
-4.371350E+0
-4.375932E+0
-4.380515E+0
-4.380515E+0
-4.380515E+0
-4.375932E+0
-4.371350E+0
-4.371350E+0
-4.375932E+0
-4.394262E+0
-4.403427E+0
-4.398844E+0
-4.389679E+0
-4.380515E+0
-4.385097E+0
-4.394262E+0
-4.398844E+0
-4.398844E+0
-4.398844E+0
-4.398844E+0
-4.403427E+0
-4.403427E+0
-4.403427E+0
-4.403427E+0
-4.403427E+0
-4.403427E+0
-4.403427E+0
-4.408009E+0
-4.412591E+0
-4.417173E+0
-4.417173E+0
-4.421755E+0
-4.417173E+0
-4.412591E+0
-4.412591E+0
-4.412591E+0
-4.421755E+0
-4.426338E+0
-4.421755E+0
-4.417173E+0
-4.421755E+0
-4.421755E+0
-4.421755E+0
-4.417173E+0
-4.408009E+0
-4.408009E+0
-4.412591E+0
-4.417173E+0
-4.408009E+0
-4.403427E+0
-4.398844E+0
-4.398844E+0
-4.403427E+0
-4.403427E+0
-4.403427E+0
-4.403427E+0
-4.403427E+0
-4.398844E+0
-4.398844E+0
-4.398844E+0
-4.394262E+0
-4.389679E+0
-4.380515E+0
-4.380515E+0
-4.380515E+0
-4.380515E+0
-4.375932E+0
-4.375932E+0
-4.371350E+0
-4.366768E+0
-4.366768E+0
-4.366768E+0
-4.362186E+0
-4.357603E+0
-4.353021E+0
-4.343856E+0
-4.334692E+0
-4.334692E+0
-4.334692E+0
-4.339274E+0
-4.330110E+0
-4.320945E+0
-4.307198E+0
-4.307198E+0
-4.307198E+0
-4.307198E+0
-4.298033E+0
-4.288868E+0
-4.279704E+0
-4.279704E+0
-4.279704E+0
-4.270539E+0
-4.261375E+0
-4.252210E+0
-4.247628E+0
-4.247628E+0
-4.247628E+0
-4.243045E+0
-4.233881E+0
-4.229298E+0
-4.224716E+0
-4.220134E+0
-4.215551E+0
-4.210969E+0
-4.201805E+0
-4.192640E+0
-4.188057E+0
-4.183475E+0
-4.178893E+0
-4.174311E+0
-4.165146E+0
-4.155981E+0
-4.146817E+0
-4.142234E+0
-4.137652E+0
-4.128488E+0
-4.123905E+0
-4.119323E+0
-4.114740E+0
-4.110158E+0
-4.105576E+0
-4.096411E+0
-4.087246E+0
-4.078082E+0
-4.068917E+0
-4.059753E+0
-4.050588E+0
-4.050588E+0
-4.046006E+0
-4.041423E+0
-4.027676E+0
-4.018512E+0
-4.009347E+0
-4.004765E+0
-3.995600E+0
-3.986435E+0
-3.977271E+0
-3.963524E+0
-3.958942E+0
-3.954359E+0
-3.945195E+0
-3.940613E+0
-3.931448E+0
-3.922283E+0
-3.913118E+0
-3.908536E+0
-3.903954E+0
-3.890207E+0
-3.876460E+0
-3.871878E+0
-3.871878E+0
-3.867296E+0
-3.858131E+0
-3.848966E+0
-3.839802E+0
-3.830637E+0
-3.826054E+0
-3.816890E+0
-3.807725E+0
-3.798561E+0
-3.793979E+0
-3.789396E+0
-3.784814E+0
-3.771067E+0
-3.752738E+0
-3.738991E+0
-3.734408E+0
-3.729826E+0
-3.720661E+0
-3.711497E+0
-3.706914E+0
-3.702332E+0
-3.688585E+0
-3.679421E+0
-3.665674E+0
-3.661091E+0
-3.656509E+0
-3.651927E+0
-3.642762E+0
-3.633597E+0
-3.619851E+0
-3.610686E+0
-3.601521E+0
-3.596939E+0
-3.583192E+0
-3.574027E+0
-3.574027E+0
-3.569445E+0
-3.564863E+0
-3.551116E+0
-3.537369E+0
-3.528204E+0
-3.523622E+0
-3.514457E+0
-3.505292E+0
-3.496128E+0
-3.491546E+0
-3.491546E+0
-3.477799E+0
-3.464052E+0
-3.450305E+0
-3.441140E+0
-3.441140E+0
-3.431976E+0
-3.422811E+0
-3.413646E+0
-3.413646E+0
-3.399899E+0
-3.386152E+0
-3.372405E+0
-3.363241E+0
-3.363241E+0
-3.358659E+0
-3.349494E+0
-3.340329E+0
-3.331165E+0
-3.322000E+0
-3.312835E+0
-3.303670E+0
-3.294506E+0
-3.280759E+0
-3.262430E+0
-3.253265E+0
-3.248683E+0
-3.253265E+0
-3.253265E+0
-3.239518E+0
-3.225771E+0
-3.212025E+0
-3.202860E+0
-3.193695E+0
-3.184530E+0
-3.179948E+0
-3.170784E+0
-3.161619E+0
-3.157037E+0
-3.147872E+0
-3.138707E+0
-3.129543E+0
-3.120378E+0
-3.106631E+0
-3.092884E+0
-3.088302E+0
-3.088302E+0
-3.083720E+0
-3.069973E+0
-3.056226E+0
-3.047061E+0
-3.037897E+0
-3.028732E+0
-3.019567E+0
-3.010402E+0
-3.005820E+0
-2.996656E+0
-2.982909E+0
-2.973744E+0
-2.969162E+0
-2.964579E+0
-2.950832E+0
-2.937085E+0
-2.927921E+0
-2.923339E+0
-2.909591E+0
-2.895845E+0
-2.886680E+0
-2.877515E+0
-2.872933E+0
-2.872933E+0
-2.863768E+0
-2.850021E+0
-2.840857E+0
-2.836274E+0
-2.827110E+0
-2.813363E+0
-2.799616E+0
-2.785869E+0
-2.776704E+0
-2.772122E+0
-2.762958E+0
-2.753793E+0
-2.744628E+0
-2.740046E+0
-2.726299E+0
-2.717134E+0
-2.703387E+0
-2.703387E+0
-2.698805E+0
-2.689641E+0
-2.675893E+0
-2.662147E+0
-2.652982E+0
-2.639235E+0
-2.630070E+0
-2.620906E+0
-2.611741E+0
-2.607159E+0
-2.602576E+0
-2.588830E+0
-2.579665E+0
-2.565918E+0
-2.556753E+0
-2.547589E+0
-2.543006E+0
-2.533842E+0
-2.524677E+0
-2.520095E+0
-2.520095E+0
-2.510930E+0
-2.497183E+0
-2.478854E+0
-2.465107E+0
-2.455942E+0
-2.451360E+0
-2.451360E+0
-2.442195E+0
-2.433031E+0
-2.419284E+0
-2.400955E+0
-2.391790E+0
-2.387208E+0
-2.382625E+0
-2.382625E+0
-2.373461E+0
-2.355131E+0
-2.341384E+0
-2.332220E+0
-2.327637E+0
-2.323055E+0
-2.318473E+0
-2.309308E+0
-2.295561E+0
-2.277232E+0
-2.263485E+0
-2.258903E+0
-2.258903E+0
-2.254320E+0
-2.245156E+0
-2.235991E+0
-2.226826E+0
-2.217662E+0
-2.208497E+0
-2.194750E+0
-2.185586E+0
-2.171839E+0
-2.167256E+0
-2.153509E+0
-2.139763E+0
-2.135180E+0
-2.130598E+0
-2.121433E+0
-2.107686E+0
-2.093939E+0
-2.080192E+0
-2.071028E+0
-2.066446E+0
-2.061863E+0
-2.052698E+0
-2.043534E+0
-2.029787E+0
-2.020622E+0
-2.020622E+0
-2.011458E+0
-1.997711E+0
-1.979382E+0
-1.970217E+0
-1.965635E+0
-1.961052E+0
-1.947305E+0
-1.933558E+0
-1.919811E+0
-1.915229E+0
-1.906065E+0
-1.892318E+0
-1.878571E+0
-1.869406E+0
-1.860241E+0
-1.860241E+0
-1.846494E+0
-1.832747E+0
-1.823583E+0
-1.819001E+0
-1.809836E+0
-1.800671E+0
-1.786924E+0
-1.777760E+0
-1.768595E+0
-1.754848E+0
-1.741101E+0
-1.731937E+0
-1.727354E+0
-1.718190E+0
-1.713607E+0
-1.704443E+0
-1.690696E+0
-1.672366E+0
-1.663202E+0
-1.649455E+0
-1.640290E+0
-1.635708E+0
-1.631126E+0
-1.621961E+0
-1.608214E+0
-1.594467E+0
-1.589885E+0
-1.580720E+0
-1.571555E+0
-1.557809E+0
-1.544062E+0
-1.534897E+0
-1.525732E+0
-1.521150E+0
-1.516568E+0
-1.502821E+0
-1.493656E+0
-1.484492E+0
-1.475327E+0
-1.466162E+0
-1.452415E+0
-1.443251E+0
-1.429504E+0
-1.420339E+0
-1.406592E+0
-1.392845E+0
-1.392845E+0
-1.388263E+0
-1.383681E+0
-1.369934E+0
-1.356187E+0
-1.342440E+0
-1.333275E+0
-1.328693E+0
-1.319528E+0
-1.310363E+0
-1.301199E+0
-1.287452E+0
-1.282870E+0
-1.273705E+0
-1.259958E+0
-1.246211E+0
-1.232464E+0
-1.223300E+0
-1.218717E+0
-1.204970E+0
-1.191223E+0
-1.177476E+0
-1.168312E+0
-1.159147E+0
-1.154565E+0
-1.154565E+0
-1.145400E+0
-1.136236E+0
-1.122489E+0
-1.113324E+0
-1.108742E+0
-1.094995E+0
-1.081248E+0
-1.067501E+0
-1.053754E+0
-1.040007E+0
-1.030842E+0
-1.021678E+0
-1.017095E+0
-1.017095E+0
-1.007931E+0
-9.941838E-1
-9.758545E-1
-9.621076E-1
-9.575252E-1
-9.529429E-1
-9.437783E-1
-9.300314E-1
-9.208667E-1
-9.117021E-1
-9.025374E-1
-8.979551E-1
-8.842081E-1
-8.750436E-1
-8.612966E-1
-8.475497E-1
-8.383850E-1
-8.338028E-1
-8.292204E-1
-8.246381E-1
-8.200557E-1
-8.108912E-1
-7.925619E-1
-7.788149E-1
-7.742326E-1
-7.696503E-1
-7.650680E-1
-7.513211E-1
-7.375740E-1
-7.238271E-1
-7.192449E-1
-7.146626E-1
-7.054979E-1
-6.963332E-1
-6.871686E-1
-6.825863E-1
-6.734216E-1
-6.596747E-1
-6.505101E-1
-6.367632E-1
-6.321809E-1
-6.321809E-1
-6.230162E-1
-6.138516E-1
-6.046869E-1
-6.001046E-1
-5.909400E-1
-5.817754E-1
-5.680285E-1
-5.634461E-1
-5.588638E-1
-5.542815E-1
-5.405345E-1
-5.222052E-1
-5.176230E-1
-5.222052E-1
-5.267876E-1
-5.176230E-1
-5.038760E-1
-4.947114E-1
-4.947114E-1
-4.901291E-1
-4.809644E-1
-4.717998E-1
-4.626352E-1
-4.626352E-1
-4.626352E-1
-4.534705E-1
-4.443059E-1
-4.351413E-1
-4.305589E-1
-4.213944E-1
-4.168120E-1
-4.076474E-1
-4.076474E-1
-4.076474E-1
-4.030651E-1
-3.939005E-1
-3.893181E-1
-3.847358E-1
-3.755711E-1
-3.709889E-1
-3.618242E-1
-3.572419E-1
-3.526596E-1
-3.389127E-1
-3.297480E-1
-3.205833E-1
-3.160011E-1
-3.068364E-1
-2.976718E-1
-2.839248E-1
-2.747603E-1
-2.655956E-1
-2.564310E-1
-2.472663E-1
-2.335194E-1
-2.243548E-1
-2.151901E-1
-2.014432E-1
-1.876962E-1
-1.785316E-1
-1.785316E-1
-1.785316E-1
-1.785316E-1
-1.693670E-1
-1.556200E-1
-1.510377E-1
-1.510377E-1
-1.510377E-1
-1.464554E-1
-1.327085E-1
-1.235438E-1
-1.189615E-1
-1.189615E-1
-1.189615E-1
-1.143792E-1
-1.052146E-1
-9.604991E-2
-9.146759E-2
-8.688527E-2
-8.688527E-2
-8.230296E-2
-8.230296E-2
-7.313834E-2
-6.397371E-2
-6.397371E-2
-5.939139E-2
-5.480906E-2
-5.480906E-2
-5.480906E-2
-5.480906E-2
-5.022675E-2
-3.647982E-2
-3.189750E-2
-3.189750E-2
-3.189750E-2
-2.273287E-2
-1.815055E-2
-1.815055E-2
-2.273287E-2
-1.815055E-2
-8.985922E-3
4.761025E-3
1.392566E-2
1.850797E-2
2.309029E-2
2.767260E-2
3.225492E-2
3.225492E-2
3.225492E-2
2.767260E-2
3.225492E-2
3.683723E-2
4.600186E-2
5.058418E-2
5.058418E-2
5.058418E-2
5.516649E-2
5.974881E-2
5.974881E-2
6.891345E-2
7.807807E-2
8.724271E-2
8.724271E-2
8.266038E-2
8.266038E-2
8.724271E-2
9.182502E-2
8.724271E-2
8.724271E-2
9.182502E-2
8.724271E-2
8.266038E-2
8.266038E-2
8.724271E-2
9.182502E-2
9.640732E-2
9.182502E-2
8.724271E-2
9.182502E-2
9.640732E-2
1.009897E-1
1.009897E-1
9.182502E-2
9.182502E-2
8.724271E-2
8.724271E-2
9.182502E-2
9.640732E-2
1.009897E-1
1.009897E-1
9.640732E-2
8.724271E-2
8.266038E-2
8.266038E-2
8.724271E-2
9.182502E-2
9.640732E-2
9.182502E-2
8.724271E-2
8.724271E-2
8.724271E-2
8.724271E-2
8.724271E-2
8.724271E-2
9.182502E-2
9.640732E-2
9.182502E-2
8.266038E-2
7.807807E-2
7.807807E-2
8.724271E-2
9.182502E-2
8.724271E-2
8.266038E-2
7.807807E-2
7.807807E-2
7.807807E-2
7.807807E-2
7.349575E-2
6.891345E-2
6.891345E-2
6.891345E-2
6.891345E-2
6.433112E-2
5.974881E-2
5.974881E-2
5.974881E-2
5.974881E-2
5.516649E-2
5.516649E-2
5.974881E-2
5.974881E-2
5.974881E-2
5.974881E-2
5.974881E-2
5.974881E-2
5.516649E-2
5.516649E-2
5.516649E-2
5.974881E-2
6.433112E-2
6.433112E-2
5.974881E-2
5.516649E-2
5.058418E-2
5.058418E-2
5.516649E-2
5.974881E-2
6.433112E-2
6.891345E-2
6.891345E-2
6.891345E-2
6.891345E-2
6.433112E-2
5.974881E-2
5.974881E-2
5.974881E-2
6.433112E-2
6.891345E-2
6.891345E-2
6.433112E-2
6.433112E-2
6.891345E-2
6.891345E-2
7.349575E-2
7.807807E-2
8.724271E-2
8.724271E-2
8.266038E-2
7.807807E-2
8.266038E-2
8.724271E-2
9.182502E-2
9.182502E-2
9.182502E-2
9.182502E-2
9.182502E-2
9.640732E-2
9.640732E-2
9.640732E-2
1.009897E-1
1.055720E-1
1.147366E-1
1.147366E-1
1.147366E-1
1.101543E-1
1.101543E-1
1.101543E-1
1.147366E-1
1.193189E-1
1.239012E-1
1.284835E-1
1.330659E-1
1.422305E-1
1.422305E-1
1.422305E-1
1.376482E-1
1.422305E-1
1.468128E-1
1.605597E-1
1.651421E-1
1.651421E-1
1.651421E-1
1.605597E-1
1.651421E-1
1.788890E-1
1.926360E-1
1.926360E-1
1.926360E-1
1.972183E-1
2.018006E-1
2.109652E-1
2.201299E-1
2.247122E-1
2.247122E-1
2.247122E-1
2.292945E-1
2.384591E-1
2.522061E-1
2.613707E-1
2.659530E-1
2.705353E-1
2.751176E-1
2.888646E-1
2.888646E-1
2.888646E-1
2.888646E-1
2.980292E-1
3.117762E-1
3.163585E-1
3.163585E-1
3.255231E-1
3.346877E-1
3.438524E-1
3.530170E-1
3.575993E-1
3.713462E-1
3.805109E-1
3.850932E-1
3.896755E-1
3.896755E-1
3.942578E-1
3.988401E-1
4.034225E-1
4.125871E-1
4.171694E-1
4.125871E-1
4.125871E-1
4.171694E-1
4.217517E-1
4.217517E-1
4.125871E-1
4.034225E-1
3.988401E-1
3.988401E-1
3.988401E-1
3.942578E-1
3.942578E-1
3.942578E-1
3.942578E-1
3.896755E-1
3.850932E-1
3.805109E-1
3.759286E-1
3.759286E-1
3.759286E-1
3.805109E-1
3.896755E-1
4.034225E-1
4.080048E-1
3.988401E-1
3.942578E-1
3.988401E-1
3.988401E-1
3.942578E-1
3.896755E-1
3.805109E-1
3.667640E-1
3.438524E-1
3.117762E-1
2.842823E-1
2.567884E-1
2.430414E-1
2.338768E-1
2.338768E-1
2.338768E-1
2.430414E-1
2.567884E-1
2.705353E-1
2.842823E-1
2.980292E-1
3.117762E-1
3.301054E-1
3.575993E-1
4.263340E-1
5.912974E-1
8.295778E-1
1.012870E+0
1.008288E+0
8.158308E-1
5.546389E-1
3.759286E-1
3.530170E-1
4.354987E-1
5.317273E-1
6.050443E-1
6.371205E-1
6.279559E-1
5.775505E-1
5.042334E-1
4.584103E-1
4.492456E-1
4.675749E-1
5.088157E-1
5.912974E-1
6.921083E-1
7.608430E-1
7.516784E-1
6.783614E-1
5.821328E-1
5.179803E-1
5.042334E-1
5.317273E-1
5.775505E-1
6.187913E-1
6.371205E-1
6.371205E-1
6.325383E-1
6.233736E-1
6.187913E-1
6.279559E-1
6.417029E-1
6.554498E-1
6.646144E-1
6.691967E-1
6.783614E-1
6.966906E-1
7.058553E-1
7.012730E-1
6.966906E-1
6.875260E-1
6.875260E-1
6.921083E-1
6.921083E-1
6.691967E-1
6.325383E-1
5.912974E-1
5.500566E-1
5.225627E-1
5.133981E-1
5.408919E-1
5.912974E-1
6.554498E-1
7.150199E-1
7.608430E-1
8.020839E-1
8.341601E-1
8.662363E-1
8.983125E-1
9.441356E-1
9.991235E-1
1.063276E+0
1.118264E+0
1.150340E+0
1.164087E+0
1.154922E+0
1.127428E+0
1.090770E+0
1.035782E+0
9.670473E-1
8.937302E-1
8.341601E-1
7.929192E-1
7.654254E-1
7.516784E-1
7.470961E-1
7.654254E-1
8.020839E-1
8.387424E-1
8.799833E-1
9.258064E-1
9.670473E-1
1.008288E+0
1.035782E+0
1.054111E+0
1.044947E+0
1.022035E+0
9.945411E-1
9.578826E-1
9.258064E-1
8.891479E-1
8.570716E-1
8.341601E-1
8.204132E-1
8.112485E-1
8.204132E-1
8.387424E-1
8.570716E-1
8.754009E-1
9.028949E-1
9.395534E-1
9.762119E-1
1.012870E+0
1.040364E+0
1.063276E+0
1.072441E+0
1.077023E+0
1.081605E+0
1.077023E+0
1.063276E+0
1.044947E+0
1.026617E+0
1.022035E+0
1.022035E+0
1.031200E+0
1.040364E+0
1.044947E+0
1.058694E+0
1.072441E+0
1.086188E+0
1.099935E+0
1.109099E+0
1.118264E+0
1.122846E+0
1.132011E+0
1.141175E+0
1.150340E+0
1.154922E+0
1.150340E+0
1.145758E+0
1.136593E+0
1.132011E+0
1.127428E+0
1.118264E+0
1.113681E+0
1.109099E+0
1.113681E+0
1.118264E+0
1.113681E+0
1.113681E+0
1.118264E+0
1.118264E+0
1.122846E+0
1.122846E+0
1.127428E+0
1.132011E+0
1.136593E+0
1.136593E+0
1.127428E+0
1.127428E+0
1.127428E+0
1.127428E+0
1.127428E+0
1.122846E+0
1.127428E+0
1.122846E+0
1.118264E+0
1.113681E+0
1.113681E+0
1.113681E+0
1.109099E+0
1.104517E+0
1.104517E+0
1.104517E+0
1.113681E+0
1.113681E+0
1.118264E+0
1.113681E+0
1.109099E+0
1.104517E+0
1.104517E+0
1.104517E+0
1.104517E+0
1.099935E+0
1.095352E+0
1.095352E+0
1.086188E+0
1.081605E+0
1.077023E+0
1.077023E+0
1.077023E+0
1.077023E+0
1.067858E+0
1.063276E+0
1.058694E+0
1.054111E+0
1.049529E+0
1.049529E+0
1.049529E+0
1.054111E+0
1.054111E+0
1.054111E+0
1.049529E+0
1.040364E+0
1.035782E+0
1.031200E+0
1.022035E+0
1.017453E+0
1.012870E+0
1.012870E+0
1.022035E+0
1.022035E+0
1.012870E+0
1.008288E+0
1.008288E+0
1.008288E+0
1.008288E+0
1.003706E+0
9.945411E-1
9.899589E-1
9.853765E-1
9.853765E-1
9.853765E-1
9.853765E-1
9.853765E-1
9.807942E-1
9.670473E-1
9.578826E-1
9.487180E-1
9.487180E-1
9.487180E-1
9.441356E-1
9.395534E-1
9.349710E-1
9.349710E-1
9.349710E-1
9.303887E-1
9.258064E-1
9.258064E-1
9.258064E-1
9.212241E-1
9.212241E-1
9.120595E-1
9.074771E-1
9.028949E-1
9.028949E-1
9.028949E-1
8.983125E-1
8.891479E-1
8.891479E-1
8.891479E-1
8.845656E-1
8.799833E-1
8.754009E-1
8.754009E-1
8.799833E-1
8.845656E-1
8.799833E-1
8.708186E-1
8.616540E-1
8.570716E-1
8.570716E-1
8.570716E-1
8.524894E-1
8.433247E-1
8.387424E-1
8.387424E-1
8.341601E-1
8.295778E-1
8.295778E-1
8.341601E-1
8.341601E-1
8.295778E-1
8.204132E-1
8.158308E-1
8.112485E-1
8.066662E-1
8.020839E-1
8.020839E-1
8.112485E-1
8.112485E-1
8.066662E-1
8.020839E-1
8.020839E-1
8.020839E-1
7.975016E-1
7.837546E-1
7.791723E-1
7.837546E-1
7.837546E-1
7.791723E-1
7.745900E-1
7.654254E-1
7.608430E-1
7.608430E-1
7.654254E-1
7.608430E-1
7.562608E-1
7.516784E-1
7.470961E-1
7.470961E-1
7.470961E-1
7.470961E-1
7.379315E-1
7.287669E-1
7.150199E-1
7.104375E-1
7.104375E-1
7.104375E-1
7.104375E-1
7.104375E-1
7.104375E-1
7.012730E-1
6.875260E-1
6.829437E-1
6.783614E-1
6.783614E-1
6.783614E-1
6.737791E-1
6.691967E-1
6.600322E-1
6.508675E-1
6.417029E-1
6.371205E-1
6.371205E-1
6.371205E-1
6.325383E-1
6.279559E-1
6.233736E-1
6.187913E-1
6.142089E-1
6.142089E-1
6.187913E-1
6.142089E-1
6.004620E-1
5.867151E-1
5.821328E-1
5.821328E-1
5.821328E-1
5.775505E-1
5.638035E-1
5.546389E-1
5.500566E-1
5.500566E-1
5.408919E-1
5.363096E-1
5.317273E-1
5.271450E-1
5.179803E-1
5.088157E-1
4.996511E-1
4.950688E-1
4.950688E-1
4.950688E-1
4.904864E-1
4.813218E-1
4.721572E-1
4.675749E-1
4.675749E-1
4.629926E-1
4.538279E-1
4.492456E-1
4.492456E-1
4.492456E-1
4.446633E-1
4.263340E-1
4.171694E-1
4.125871E-1
4.171694E-1
4.171694E-1
4.080048E-1
3.988401E-1
3.942578E-1
3.988401E-1
4.034225E-1
3.942578E-1
3.850932E-1
3.805109E-1
3.805109E-1
3.759286E-1
3.713462E-1
3.667640E-1
3.621816E-1
3.621816E-1
3.621816E-1
3.621816E-1
3.575993E-1
3.484347E-1
3.438524E-1
3.484347E-1
3.484347E-1
3.438524E-1
3.392701E-1
3.346877E-1
3.301054E-1
3.255231E-1
3.209408E-1
3.163585E-1
3.163585E-1
3.117762E-1
3.117762E-1
3.071939E-1
3.071939E-1
3.071939E-1
3.071939E-1
3.026115E-1
2.934469E-1
2.888646E-1
2.888646E-1
2.934469E-1
2.934469E-1
2.934469E-1
2.934469E-1
2.934469E-1
2.980292E-1
2.980292E-1
2.980292E-1
2.980292E-1
2.980292E-1
2.934469E-1
2.934469E-1
2.934469E-1
2.980292E-1
2.980292E-1
3.026115E-1
3.163585E-1
3.255231E-1
3.163585E-1
3.071939E-1
3.026115E-1
3.071939E-1
3.117762E-1
3.117762E-1
3.117762E-1
3.071939E-1
3.026115E-1
2.980292E-1
2.934469E-1
2.934469E-1
3.026115E-1
3.071939E-1
3.071939E-1
3.071939E-1
3.117762E-1
3.071939E-1
2.934469E-1
2.842823E-1
2.888646E-1
3.071939E-1
3.255231E-1
3.301054E-1
3.301054E-1
3.346877E-1
3.392701E-1
3.438524E-1
3.621816E-1
3.942578E-1
4.125871E-1
4.171694E-1
4.080048E-1
4.034225E-1
4.034225E-1
3.988401E-1
3.942578E-1
4.171694E-1
4.721572E-1
5.271450E-1
5.592212E-1
5.821328E-1
5.912974E-1
6.050443E-1
6.233736E-1
6.371205E-1
6.462852E-1
6.600322E-1
6.737791E-1
6.921083E-1
7.058553E-1
7.058553E-1
7.058553E-1
7.058553E-1
7.104375E-1
7.196022E-1
7.287669E-1
7.333492E-1
7.287669E-1
7.333492E-1
7.379315E-1
7.470961E-1
7.562608E-1
7.654254E-1
7.700077E-1
7.745900E-1
7.883369E-1
8.020839E-1
8.249955E-1
8.387424E-1
8.433247E-1
8.524894E-1
8.662363E-1
8.754009E-1
8.891479E-1
9.028949E-1
9.166418E-1
9.258064E-1
9.303887E-1
9.349710E-1
9.441356E-1
9.578826E-1
9.624649E-1
9.670473E-1
9.670473E-1
9.716296E-1
9.853765E-1
1.003706E+0
1.017453E+0
1.031200E+0
1.040364E+0
1.049529E+0
1.063276E+0
1.077023E+0
1.090770E+0
1.095352E+0
1.104517E+0
1.113681E+0
1.127428E+0
1.136593E+0
1.141175E+0
1.145758E+0
1.145758E+0
1.145758E+0
1.145758E+0
1.145758E+0
1.145758E+0
1.141175E+0
1.141175E+0
1.145758E+0
1.154922E+0
1.164087E+0
1.168669E+0
1.164087E+0
1.164087E+0
1.168669E+0
1.173252E+0
1.177834E+0
1.177834E+0
1.182416E+0
1.186998E+0
1.186998E+0
1.182416E+0
1.173252E+0
1.168669E+0
1.173252E+0
1.186998E+0
1.191581E+0
1.182416E+0
1.168669E+0
1.168669E+0
1.173252E+0
1.182416E+0
1.182416E+0
1.186998E+0
1.191581E+0
1.191581E+0
1.191581E+0
1.182416E+0
1.173252E+0
1.168669E+0
1.173252E+0
1.168669E+0
1.164087E+0
1.164087E+0
1.168669E+0
1.173252E+0
1.173252E+0
1.168669E+0
1.164087E+0
1.159505E+0
1.150340E+0
1.145758E+0
1.141175E+0
1.136593E+0
1.132011E+0
1.127428E+0
1.122846E+0
1.118264E+0
1.109099E+0
1.099935E+0
1.086188E+0
1.081605E+0
1.081605E+0
1.077023E+0
1.072441E+0
1.063276E+0
1.049529E+0
1.040364E+0
1.035782E+0
1.031200E+0
1.022035E+0
1.012870E+0
9.991235E-1
9.899589E-1
9.853765E-1
9.762119E-1
9.670473E-1
9.624649E-1
9.578826E-1
9.533003E-1
9.441356E-1
9.303887E-1
9.212241E-1
9.166418E-1
9.166418E-1
9.120595E-1
9.028949E-1
8.891479E-1
8.845656E-1
8.754009E-1
8.708186E-1
8.616540E-1
8.524894E-1
8.433247E-1
8.341601E-1
8.295778E-1
8.204132E-1
8.112485E-1
7.975016E-1
7.837546E-1
7.745900E-1
7.700077E-1
7.700077E-1
7.654254E-1
7.516784E-1
7.333492E-1
7.196022E-1
7.104375E-1
7.012730E-1
6.875260E-1
6.875260E-1
6.829437E-1
6.737791E-1
6.600322E-1
6.508675E-1
6.508675E-1
6.417029E-1
6.325383E-1
6.142089E-1
6.050443E-1
5.958797E-1
5.821328E-1
5.729681E-1
5.683858E-1
5.683858E-1
5.592212E-1
5.500566E-1
5.454742E-1
5.408919E-1
5.408919E-1
5.271450E-1
5.133981E-1
4.996511E-1
4.996511E-1
4.950688E-1
4.859042E-1
4.767395E-1
4.675749E-1
4.584103E-1
4.538279E-1
4.446633E-1
4.354987E-1
4.309164E-1
4.217517E-1
4.125871E-1
4.080048E-1
4.080048E-1
4.034225E-1
3.942578E-1
3.896755E-1
3.805109E-1
3.713462E-1
3.667640E-1
3.621816E-1
3.530170E-1
3.438524E-1
3.346877E-1
3.346877E-1
3.346877E-1
3.301054E-1
3.209408E-1
3.163585E-1
3.163585E-1
3.117762E-1
3.071939E-1
2.980292E-1
2.888646E-1
2.797000E-1
2.751176E-1
2.751176E-1
2.797000E-1
2.797000E-1
2.751176E-1
2.705353E-1
2.613707E-1
2.567884E-1
2.522061E-1
2.476237E-1
2.430414E-1
2.430414E-1
2.430414E-1
2.338768E-1
2.338768E-1
2.338768E-1
2.338768E-1
2.338768E-1
2.292945E-1
2.247122E-1
2.201299E-1
2.201299E-1
2.201299E-1
2.201299E-1
2.155475E-1
2.155475E-1
2.155475E-1
2.155475E-1
2.109652E-1
2.063829E-1
2.063829E-1
2.018006E-1
1.972183E-1
1.926360E-1
1.880536E-1
1.926360E-1
1.972183E-1
2.018006E-1
2.063829E-1
2.018006E-1
1.972183E-1
1.926360E-1
1.926360E-1
2.018006E-1
2.063829E-1
2.018006E-1
1.926360E-1
1.834713E-1
1.788890E-1
1.788890E-1
1.788890E-1
1.834713E-1
1.834713E-1
1.834713E-1
1.834713E-1
1.834713E-1
1.834713E-1
1.834713E-1
1.880536E-1
1.926360E-1
1.880536E-1
1.834713E-1
1.788890E-1
1.788890E-1
1.788890E-1
1.834713E-1
1.834713E-1
1.834713E-1
1.880536E-1
1.926360E-1
1.926360E-1
1.880536E-1
1.834713E-1
1.834713E-1
1.880536E-1
1.880536E-1
1.880536E-1
1.880536E-1
1.880536E-1
1.834713E-1
1.834713E-1
1.972183E-1
2.063829E-1
2.018006E-1
1.972183E-1
1.972183E-1
1.972183E-1
1.972183E-1
1.926360E-1
1.926360E-1
1.926360E-1
1.926360E-1
1.972183E-1
1.972183E-1
1.972183E-1
1.972183E-1
1.972183E-1
1.972183E-1
1.972183E-1
1.972183E-1
1.972183E-1
1.972183E-1
2.018006E-1
2.018006E-1
1.972183E-1
1.972183E-1
1.972183E-1
2.018006E-1
2.063829E-1
2.018006E-1
1.972183E-1
1.972183E-1
2.018006E-1
2.109652E-1
2.063829E-1
1.926360E-1
1.834713E-1
1.834713E-1
1.834713E-1
1.880536E-1
1.880536E-1
1.834713E-1
1.788890E-1
1.834713E-1
1.880536E-1
1.926360E-1
1.926360E-1
1.880536E-1
1.880536E-1
1.880536E-1
1.880536E-1
1.880536E-1
1.834713E-1
1.788890E-1
1.743067E-1
1.743067E-1
1.743067E-1
1.743067E-1
1.743067E-1
1.697244E-1
1.651421E-1
1.605597E-1
1.605597E-1
1.651421E-1
1.651421E-1
1.605597E-1
1.513951E-1
1.422305E-1
1.376482E-1
1.422305E-1
1.513951E-1
1.513951E-1
1.468128E-1
1.422305E-1
1.330659E-1
1.239012E-1
1.147366E-1
1.147366E-1
1.101543E-1
1.101543E-1
1.055720E-1
1.055720E-1
1.055720E-1
1.101543E-1
1.147366E-1
1.055720E-1
9.640732E-2
8.724271E-2
8.266038E-2
8.266038E-2
8.266038E-2
7.807807E-2
7.349575E-2
6.891345E-2
6.891345E-2
7.349575E-2
6.891345E-2
5.516649E-2
4.600186E-2
3.683723E-2
3.683723E-2
3.225492E-2
3.225492E-2
3.683723E-2
3.683723E-2
2.767260E-2
1.850797E-2
4.761025E-3
-4.403606E-3
-8.985922E-3
-4.403606E-3
-4.403606E-3
-1.356824E-2
-2.273287E-2
-3.189750E-2
-3.189750E-2
-3.189750E-2
-3.647982E-2
-4.564445E-2
-5.480906E-2
-5.480906E-2
-5.480906E-2
-5.480906E-2
-5.939139E-2
-6.855603E-2
-7.772066E-2
-8.230296E-2
-8.688527E-2
-9.146759E-2
-9.604991E-2
-1.052146E-1
-1.052146E-1
-1.097969E-1
-1.189615E-1
-1.235438E-1
-1.281261E-1
-1.327085E-1
-1.372908E-1
-1.464554E-1
-1.510377E-1
-1.510377E-1
-1.602023E-1
-1.693670E-1
-1.785316E-1
-1.785316E-1
-1.785316E-1
-1.831139E-1
-1.922786E-1
-2.014432E-1
-2.014432E-1
-2.060255E-1
-2.197724E-1
-2.243548E-1
-2.243548E-1
-2.197724E-1
-2.243548E-1
-2.335194E-1
-2.426840E-1
-2.472663E-1
-2.472663E-1
-2.518486E-1
-2.655956E-1
-2.747603E-1
-2.793425E-1
-2.793425E-1
-2.839248E-1
-2.930895E-1
-3.022541E-1
-3.022541E-1
-2.976718E-1
-2.976718E-1
-3.068364E-1
-3.205833E-1
-3.251657E-1
-3.297480E-1
-3.297480E-1
-3.343303E-1
-3.434950E-1
-3.526596E-1
-3.572419E-1
-3.572419E-1
-3.572419E-1
-3.572419E-1
-3.526596E-1
-3.618242E-1
-3.709889E-1
-3.801535E-1
-3.801535E-1
-3.893181E-1
-3.939005E-1
-4.030651E-1
-4.076474E-1
-4.076474E-1
-4.076474E-1
-4.122297E-1
-4.168120E-1
-4.213944E-1
-4.213944E-1
-4.213944E-1
-4.259766E-1
-4.305589E-1
-4.305589E-1
-4.305589E-1
-4.305589E-1
-4.351413E-1
-4.443059E-1
-4.488882E-1
-4.488882E-1
-4.534705E-1
-4.580528E-1
-4.626352E-1
-4.626352E-1
-4.626352E-1
-4.672175E-1
-4.672175E-1
-4.717998E-1
-4.672175E-1
-4.672175E-1
-4.717998E-1
-4.763821E-1
-4.809644E-1
-4.809644E-1
-4.809644E-1
-4.809644E-1
-4.809644E-1
-4.763821E-1
-4.763821E-1
-4.855468E-1
-4.992937E-1
-5.038760E-1
-4.992937E-1
-4.992937E-1
-5.038760E-1
-5.130406E-1
-5.130406E-1
-5.084583E-1
-5.084583E-1
-5.130406E-1
-5.130406E-1
-5.130406E-1
-5.130406E-1
-5.176230E-1
-5.222052E-1
-5.267876E-1
-5.313699E-1
-5.359522E-1
-5.405345E-1
-5.405345E-1
-5.359522E-1
-5.313699E-1
-5.313699E-1
-5.313699E-1
-5.405345E-1
-5.451168E-1
-5.496992E-1
-5.496992E-1
-5.451168E-1
-5.451168E-1
-5.451168E-1
-5.496992E-1
-5.588638E-1
-5.588638E-1
-5.588638E-1
-5.588638E-1
-5.634461E-1
-5.634461E-1
-5.634461E-1
-5.588638E-1
-5.542815E-1
-5.588638E-1
-5.634461E-1
-5.680285E-1
-5.680285E-1
-5.634461E-1
-5.680285E-1
-5.771930E-1
-5.771930E-1
-5.680285E-1
-5.680285E-1
-5.771930E-1
-5.909400E-1
-5.955223E-1
-5.909400E-1
-5.863577E-1
-5.817754E-1
-5.817754E-1
-5.863577E-1
-5.909400E-1
-5.955223E-1
-5.955223E-1
-5.909400E-1
-5.863577E-1
-5.863577E-1
-5.909400E-1
-6.001046E-1
-6.046869E-1
-6.046869E-1
-5.955223E-1
-5.909400E-1
-5.909400E-1
-5.955223E-1
-6.001046E-1
-6.001046E-1
-5.955223E-1
-5.955223E-1
-5.955223E-1
-6.001046E-1
-6.046869E-1
-6.046869E-1
-6.046869E-1
-6.046869E-1
-6.092693E-1
-6.138516E-1
-6.092693E-1
-6.046869E-1
-6.046869E-1
-6.092693E-1
-6.138516E-1
-6.138516E-1
-6.092693E-1
-6.092693E-1
-6.138516E-1
-6.138516E-1
-6.138516E-1
-6.138516E-1
-6.138516E-1
-6.138516E-1
-6.184339E-1
-6.184339E-1
-6.138516E-1
-6.138516E-1
-6.138516E-1
-6.138516E-1
-6.092693E-1
-6.092693E-1
-6.138516E-1
-6.184339E-1
-6.230162E-1
-6.184339E-1
-6.184339E-1
-6.138516E-1
-6.138516E-1
-6.138516E-1
-6.184339E-1
-6.230162E-1
-6.275985E-1
-6.275985E-1
-6.275985E-1
-6.275985E-1
-6.275985E-1
-6.275985E-1
-6.230162E-1
-6.138516E-1
-6.184339E-1
-6.230162E-1
-6.275985E-1
-6.275985E-1
-6.230162E-1
-6.184339E-1
-6.138516E-1
-6.184339E-1
-6.184339E-1
-6.184339E-1
-6.230162E-1
-6.184339E-1
-6.138516E-1
-6.138516E-1
-6.184339E-1
-6.184339E-1
-6.184339E-1
-6.230162E-1
-6.275985E-1
-6.275985E-1
-6.184339E-1
-6.092693E-1
-6.138516E-1
-6.184339E-1
-6.184339E-1
-6.138516E-1
-6.138516E-1
-6.184339E-1
-6.230162E-1
-6.230162E-1
-6.184339E-1
-6.230162E-1
-6.230162E-1
-6.230162E-1
-6.230162E-1
-6.184339E-1
-6.184339E-1
-6.184339E-1
-6.230162E-1
-6.230162E-1
-6.184339E-1
-6.138516E-1
-6.138516E-1
-6.092693E-1
-6.001046E-1
-6.001046E-1
-6.092693E-1
-6.230162E-1
-6.230162E-1
-6.184339E-1
-6.092693E-1
-6.001046E-1
-6.046869E-1
-6.138516E-1
-6.138516E-1
-6.138516E-1
-6.092693E-1
-6.092693E-1
-6.046869E-1
-6.001046E-1
-6.001046E-1
-6.046869E-1
-6.092693E-1
-6.092693E-1
-6.046869E-1
-6.001046E-1
-5.955223E-1
-5.955223E-1
-6.001046E-1
-6.001046E-1
-6.046869E-1
-6.001046E-1
-5.955223E-1
-5.955223E-1
-5.955223E-1
-5.909400E-1
-5.863577E-1
-5.863577E-1
-5.909400E-1
-5.909400E-1
-5.909400E-1
-5.909400E-1
-5.909400E-1
-5.955223E-1
-5.955223E-1
-5.955223E-1
-5.909400E-1
-5.863577E-1
-5.771930E-1
-5.726107E-1
-5.771930E-1
-5.771930E-1
-5.817754E-1
-5.817754E-1
-5.817754E-1
-5.863577E-1
-5.909400E-1
-5.863577E-1
-5.863577E-1
-5.817754E-1
-5.771930E-1
-5.771930E-1
-5.771930E-1
-5.817754E-1
-5.817754E-1
-5.817754E-1
-5.817754E-1
-5.817754E-1
-5.771930E-1
-5.726107E-1
-5.726107E-1
-5.771930E-1
-5.726107E-1
-5.680285E-1
-5.680285E-1
-5.726107E-1
-5.817754E-1
-5.863577E-1
-5.817754E-1
-5.680285E-1
-5.634461E-1
-5.680285E-1
-5.726107E-1
-5.726107E-1
-5.726107E-1
-5.680285E-1
-5.680285E-1
-5.634461E-1
-5.680285E-1
-5.680285E-1
-5.680285E-1
-5.680285E-1
-5.726107E-1
-5.771930E-1
-5.726107E-1
-5.634461E-1
-5.588638E-1
-5.588638E-1
-5.634461E-1
-5.634461E-1
-5.588638E-1
-5.588638E-1
-5.588638E-1
-5.634461E-1
-5.588638E-1
-5.542815E-1
-5.542815E-1
-5.542815E-1
-5.588638E-1
-5.588638E-1
-5.542815E-1
-5.451168E-1
-5.405345E-1
-5.451168E-1
-5.542815E-1
-5.542815E-1
-5.451168E-1
-5.359522E-1
-5.267876E-1
-5.222052E-1
-5.222052E-1
-5.130406E-1
-5.084583E-1
-5.084583E-1
-5.084583E-1
-5.084583E-1
-4.992937E-1
-4.947114E-1
-4.901291E-1
-4.855468E-1
-4.809644E-1
-4.763821E-1
-4.763821E-1
-4.763821E-1
-4.809644E-1
-4.809644E-1
-4.809644E-1
-4.763821E-1
-4.809644E-1
-4.763821E-1
-4.672175E-1
-4.534705E-1
-4.488882E-1
-4.534705E-1
-4.534705E-1
-4.488882E-1
-4.443059E-1
-4.534705E-1
-4.672175E-1
-4.672175E-1
-4.626352E-1
-4.626352E-1
-4.717998E-1
-4.809644E-1
-4.901291E-1
-5.038760E-1
-5.038760E-1
-4.992937E-1
-4.717998E-1
-4.213944E-1
-3.526596E-1
-2.793425E-1
-2.335194E-1
-2.289370E-1
-2.930895E-1
-4.259766E-1
-6.001046E-1
-7.650680E-1
-8.658790E-1
-8.887904E-1
-8.383850E-1
-7.375740E-1
-6.459278E-1
-5.955223E-1
-5.863577E-1
-6.001046E-1
-6.092693E-1
-6.230162E-1
-6.413454E-1
-6.642571E-1
-6.871686E-1
-7.100802E-1
-7.329918E-1
-7.559033E-1
-7.742326E-1
-7.833973E-1
-7.925619E-1
-8.108912E-1
-8.383850E-1
-8.842081E-1
-9.346137E-1
-9.804367E-1
-9.941838E-1
-9.758545E-1
-9.300314E-1
-8.842081E-1
-8.521319E-1
-8.429673E-1
-8.567143E-1
-8.887904E-1
-9.254491E-1
-9.621076E-1
-9.850192E-1
-9.941838E-1
-9.941838E-1
-9.850192E-1
-9.804367E-1
-9.804367E-1
-9.896014E-1
-1.003348E+0
-1.021678E+0
-1.030842E+0
-1.030842E+0
-1.030842E+0
-1.026260E+0
-1.030842E+0
-1.040007E+0
-1.053754E+0
-1.067501E+0
-1.081248E+0
-1.085830E+0
-1.094995E+0
-1.104159E+0
-1.113324E+0
-1.122489E+0
-1.131653E+0
-1.136236E+0
-1.140818E+0
-1.154565E+0
-1.168312E+0
-1.191223E+0
-1.204970E+0
-1.214135E+0
-1.218717E+0
-1.223300E+0
-1.237047E+0
-1.255376E+0
-1.273705E+0
-1.287452E+0
-1.296617E+0
-1.301199E+0
-1.301199E+0
-1.310363E+0
-1.319528E+0
-1.324110E+0
-1.324110E+0
-1.319528E+0
-1.319528E+0
-1.314946E+0
-1.319528E+0
-1.328693E+0
-1.342440E+0
-1.342440E+0
-1.337857E+0
-1.333275E+0
-1.342440E+0
-1.360769E+0
-1.365351E+0
-1.356187E+0
-1.347022E+0
-1.342440E+0
-1.347022E+0
-1.356187E+0
-1.356187E+0
-1.351604E+0
-1.342440E+0
-1.342440E+0
-1.342440E+0
-1.347022E+0
-1.337857E+0
-1.333275E+0
-1.324110E+0
-1.319528E+0
-1.319528E+0
-1.314946E+0
-1.314946E+0
-1.310363E+0
-1.310363E+0
-1.310363E+0
-1.310363E+0
-1.310363E+0
-1.310363E+0
-1.310363E+0
-1.314946E+0
-1.314946E+0
-1.319528E+0
-1.314946E+0
-1.310363E+0
-1.310363E+0
-1.310363E+0
-1.310363E+0
-1.310363E+0
-1.301199E+0
-1.292034E+0
-1.287452E+0
-1.282870E+0
-1.282870E+0
-1.282870E+0
-1.278287E+0
-1.269123E+0
-1.259958E+0
-1.246211E+0
-1.237047E+0
-1.227882E+0
-1.218717E+0
-1.214135E+0
-1.214135E+0
-1.204970E+0
-1.200388E+0
-1.186641E+0
-1.177476E+0
-1.177476E+0
-1.177476E+0
-1.172894E+0
-1.163729E+0
-1.154565E+0
-1.149983E+0
-1.140818E+0
-1.140818E+0
-1.145400E+0
-1.145400E+0
-1.131653E+0
-1.117906E+0
-1.104159E+0
-1.094995E+0
-1.090412E+0
-1.090412E+0
-1.085830E+0
-1.076665E+0
-1.072083E+0
-1.067501E+0
-1.067501E+0
-1.067501E+0
-1.062918E+0
-1.053754E+0
-1.040007E+0
-1.035425E+0
-1.030842E+0
-1.026260E+0
-1.021678E+0
-1.021678E+0
-1.021678E+0
-1.021678E+0
-1.021678E+0
-1.021678E+0
-1.026260E+0
-1.026260E+0
-1.026260E+0
-1.026260E+0
-1.026260E+0
-1.026260E+0
-1.026260E+0
-1.030842E+0
-1.021678E+0
-1.007931E+0
-9.987660E-1
-9.896014E-1
-9.896014E-1
-9.896014E-1
-9.850192E-1
-9.712722E-1
-9.529429E-1
-9.391959E-1
-9.346137E-1
-9.346137E-1
-9.346137E-1
-9.346137E-1
-9.300314E-1
-9.300314E-1
-9.300314E-1
-9.300314E-1
-9.254491E-1
-9.208667E-1
-9.162844E-1
-9.117021E-1
-9.025374E-1
-9.025374E-1
-9.025374E-1
-9.025374E-1
-9.025374E-1
-8.979551E-1
-8.887904E-1
-8.887904E-1
-8.842081E-1
-8.842081E-1
-8.796259E-1
-8.750436E-1
-8.750436E-1
-8.796259E-1
-8.796259E-1
-8.796259E-1
-8.750436E-1
-8.704612E-1
-8.750436E-1
-8.842081E-1
-8.796259E-1
-8.704612E-1
-8.658790E-1
-8.704612E-1
-8.750436E-1
-8.704612E-1
-8.658790E-1
-8.612966E-1
-8.612966E-1
-8.658790E-1
-8.612966E-1
-8.567143E-1
-8.521319E-1
-8.475497E-1
-8.521319E-1
-8.521319E-1
-8.475497E-1
-8.383850E-1
-8.338028E-1
-8.338028E-1
-8.338028E-1
-8.292204E-1
-8.246381E-1
-8.200557E-1
-8.246381E-1
-8.246381E-1
-8.200557E-1
-8.200557E-1
-8.200557E-1
-8.108912E-1
-8.017265E-1
-7.925619E-1
-7.879795E-1
-7.833973E-1
-7.833973E-1
-7.879795E-1
-7.879795E-1
-7.879795E-1
-7.833973E-1
-7.879795E-1
-7.925619E-1
-7.925619E-1
-7.971442E-1
-8.063088E-1
-8.200557E-1
-8.200557E-1
-8.154735E-1
-8.154735E-1
-8.154735E-1
-8.246381E-1
-8.292204E-1
-8.246381E-1
-8.200557E-1
-8.154735E-1
-8.108912E-1
-8.108912E-1
-8.108912E-1
-8.108912E-1
-8.154735E-1
-8.154735E-1
-8.108912E-1
-8.063088E-1
-8.063088E-1
-8.063088E-1
-8.063088E-1
-8.063088E-1
-8.108912E-1
-8.108912E-1
-8.108912E-1
-8.063088E-1
-8.017265E-1
-8.017265E-1
-8.017265E-1
-7.971442E-1
-7.971442E-1
-7.971442E-1
-8.017265E-1
-8.017265E-1
-8.017265E-1
-7.925619E-1
-7.833973E-1
-7.788149E-1
-7.879795E-1
-7.971442E-1
-7.971442E-1
-7.925619E-1
-7.879795E-1
-7.833973E-1
-7.833973E-1
-7.879795E-1
-7.971442E-1
-8.063088E-1
-8.017265E-1
-7.925619E-1
-7.925619E-1
-7.971442E-1
-8.063088E-1
-8.108912E-1
-8.108912E-1
-8.017265E-1
-8.017265E-1
-8.017265E-1
-8.017265E-1
-8.108912E-1
-8.200557E-1
-8.200557E-1
-8.108912E-1
-8.063088E-1
-8.108912E-1
-8.108912E-1
-8.108912E-1
-8.108912E-1
-8.108912E-1
-8.108912E-1
-8.108912E-1
-8.154735E-1
-8.200557E-1
-8.200557E-1
-8.154735E-1
-8.108912E-1
-8.108912E-1
-8.108912E-1
-8.108912E-1
-8.017265E-1
-8.017265E-1
-8.063088E-1
-8.108912E-1
-8.200557E-1
-8.246381E-1
-8.246381E-1
-8.200557E-1
-8.108912E-1
-8.063088E-1
-8.108912E-1
-8.200557E-1
-8.154735E-1
-8.108912E-1
-8.063088E-1
-8.108912E-1
-8.154735E-1
-8.200557E-1
-8.200557E-1
-8.246381E-1
-8.246381E-1
-8.292204E-1
-8.246381E-1
-8.200557E-1
-8.246381E-1
-8.292204E-1
-8.338028E-1
-8.338028E-1
-8.292204E-1
-8.292204E-1
-8.292204E-1
-8.292204E-1
-8.246381E-1
-8.338028E-1
-8.429673E-1
-8.429673E-1
-8.383850E-1
-8.338028E-1
-8.292204E-1
-8.338028E-1
-8.383850E-1
-8.429673E-1
-8.429673E-1
-8.383850E-1
-8.292204E-1
-8.292204E-1
-8.338028E-1
-8.429673E-1
-8.383850E-1
-8.338028E-1
-8.292204E-1
-8.338028E-1
-8.383850E-1
-8.383850E-1
-8.292204E-1
-8.292204E-1
-8.292204E-1
-8.383850E-1
-8.383850E-1
-8.383850E-1
-8.338028E-1
-8.292204E-1
-8.292204E-1
-8.338028E-1
-8.383850E-1
-8.383850E-1
-8.338028E-1
-8.338028E-1
-8.338028E-1
-8.338028E-1
-8.338028E-1
-8.292204E-1
-8.292204E-1
-8.383850E-1
-8.475497E-1
-8.429673E-1
-8.383850E-1
-8.338028E-1
-8.292204E-1
-8.338028E-1
-8.292204E-1
-8.292204E-1
-8.292204E-1
-8.338028E-1
-8.338028E-1
-8.338028E-1
-8.292204E-1
-8.292204E-1
-8.292204E-1
-8.338028E-1
-8.383850E-1
-8.338028E-1
-8.292204E-1
-8.292204E-1
-8.292204E-1
-8.292204E-1
-8.292204E-1
-8.246381E-1
-8.246381E-1
-8.246381E-1
-8.292204E-1
-8.338028E-1
-8.338028E-1
-8.292204E-1
-8.246381E-1
-8.246381E-1
-8.246381E-1
-8.246381E-1
-8.246381E-1
-8.246381E-1
-8.246381E-1
-8.246381E-1
-8.200557E-1
-8.154735E-1
-8.154735E-1
-8.154735E-1
-8.246381E-1
-8.246381E-1
-8.200557E-1
-8.154735E-1
-8.154735E-1
-8.108912E-1
-8.108912E-1
-8.108912E-1
-8.154735E-1
-8.154735E-1
-8.108912E-1
-8.108912E-1
-8.154735E-1
-8.154735E-1
-8.108912E-1
-8.063088E-1
-8.063088E-1
-8.063088E-1
-8.063088E-1
-8.063088E-1
-8.108912E-1
-8.154735E-1
-8.200557E-1
-8.200557E-1
-8.246381E-1
-8.154735E-1
-8.063088E-1
-7.971442E-1
-8.017265E-1
-8.108912E-1
-8.108912E-1
-8.108912E-1
-8.017265E-1
-7.971442E-1
-7.971442E-1
-8.017265E-1
-8.063088E-1
-8.108912E-1
-8.017265E-1
-7.925619E-1
-7.879795E-1
-7.925619E-1
-7.971442E-1
-8.017265E-1
-8.063088E-1
-8.063088E-1
-8.063088E-1
-8.017265E-1
-8.017265E-1
-8.017265E-1
-8.017265E-1
-7.971442E-1
-7.971442E-1
-7.925619E-1
-7.925619E-1
-7.925619E-1
-7.971442E-1
-7.925619E-1
-7.971442E-1
-8.017265E-1
-8.017265E-1
-8.017265E-1
-7.971442E-1
-7.879795E-1
-7.879795E-1
-7.925619E-1
-8.017265E-1
-8.017265E-1
-8.017265E-1
-7.971442E-1
-7.925619E-1
-7.879795E-1
-7.833973E-1
-7.879795E-1
-7.925619E-1
-7.971442E-1
-7.925619E-1
-7.925619E-1
-7.925619E-1
-7.925619E-1
-7.925619E-1
-7.879795E-1
-7.833973E-1
-7.879795E-1
-7.925619E-1
-7.925619E-1
-7.925619E-1
-7.879795E-1
-7.879795E-1
-7.879795E-1
-7.833973E-1
-7.833973E-1
-7.833973E-1
-7.879795E-1
-7.879795E-1
-7.879795E-1
-7.833973E-1
-7.788149E-1
-7.788149E-1
-7.788149E-1
-7.788149E-1
-7.788149E-1
-7.788149E-1
-7.742326E-1
-7.742326E-1
-7.788149E-1
-7.833973E-1
-7.833973E-1
-7.788149E-1
-7.696503E-1
-7.696503E-1
-7.696503E-1
-7.788149E-1
-7.788149E-1
-7.696503E-1
-7.696503E-1
-7.742326E-1
-7.788149E-1
-7.788149E-1
-7.742326E-1
-7.696503E-1
-7.742326E-1
-7.788149E-1
-7.788149E-1
-7.788149E-1
-7.742326E-1
-7.742326E-1
-7.696503E-1
-7.650680E-1
-7.559033E-1
-7.559033E-1
-7.650680E-1
-7.788149E-1
-7.788149E-1
-7.696503E-1
-7.696503E-1
-7.650680E-1
-7.650680E-1
-7.650680E-1
-7.604857E-1
-7.559033E-1
-7.513211E-1
-7.559033E-1
-7.650680E-1
-7.696503E-1
-7.696503E-1
-7.650680E-1
-7.604857E-1
-7.559033E-1
-7.559033E-1
-7.559033E-1
-7.559033E-1
-7.559033E-1
-7.513211E-1
-7.559033E-1
-7.604857E-1
-7.604857E-1
-7.559033E-1
-7.513211E-1
-7.513211E-1
-7.513211E-1
-7.467387E-1
-7.467387E-1
-7.467387E-1
-7.513211E-1
-7.513211E-1
-7.467387E-1
-7.467387E-1
-7.467387E-1
-7.467387E-1
-7.467387E-1
-7.467387E-1
-7.421564E-1
-7.375740E-1
-7.329918E-1
-7.329918E-1
-7.329918E-1
-7.284095E-1
-7.284095E-1
-7.238271E-1
-7.284095E-1
-7.284095E-1
-7.284095E-1
-7.238271E-1
-7.284095E-1
-7.284095E-1
-7.284095E-1
-7.192449E-1
-7.146626E-1
-7.146626E-1
-7.146626E-1
-7.192449E-1
-7.238271E-1
-7.192449E-1
-7.146626E-1
-7.100802E-1
-7.100802E-1
-7.146626E-1
-7.146626E-1
-7.146626E-1
-7.100802E-1
-7.009156E-1
-7.009156E-1
-7.009156E-1
-7.009156E-1
-6.963332E-1
-6.917509E-1
-6.917509E-1
-6.963332E-1
-7.009156E-1
-7.054979E-1
-6.963332E-1
-6.825863E-1
-6.780040E-1
-6.825863E-1
-6.917509E-1
-6.963332E-1
-6.871686E-1
-6.780040E-1
-6.688394E-1
-6.688394E-1
-6.780040E-1
-6.871686E-1
-6.825863E-1
-6.734216E-1
-6.688394E-1
-6.688394E-1
-6.642571E-1
-6.642571E-1
-6.642571E-1
-6.642571E-1
-6.688394E-1
-6.688394E-1
-6.642571E-1
-6.642571E-1
-6.688394E-1
-6.642571E-1
-6.596747E-1
-6.596747E-1
-6.596747E-1
-6.596747E-1
-6.550924E-1
-6.550924E-1
-6.505101E-1
-6.505101E-1
-6.596747E-1
-6.642571E-1
-6.550924E-1
-6.459278E-1
-6.505101E-1
-6.596747E-1
-6.596747E-1
-6.505101E-1
-6.413454E-1
-6.413454E-1
-6.459278E-1
-6.505101E-1
-6.505101E-1
-6.505101E-1
-6.505101E-1
-6.459278E-1
-6.459278E-1
-6.459278E-1
-6.459278E-1
-6.459278E-1
-6.367632E-1
-6.321809E-1
-6.367632E-1
-6.413454E-1
-6.413454E-1
-6.367632E-1
-6.367632E-1
-6.367632E-1
-6.367632E-1
-6.367632E-1
-6.321809E-1
-6.321809E-1
-6.321809E-1
-6.321809E-1
-6.367632E-1
-6.367632E-1
-6.321809E-1
-6.321809E-1
-6.275985E-1
-6.321809E-1
-6.321809E-1
-6.321809E-1
-6.275985E-1
-6.275985E-1
-6.321809E-1
-6.321809E-1
-6.367632E-1
-6.367632E-1
-6.367632E-1
-6.275985E-1
-6.230162E-1
-6.184339E-1
-6.184339E-1
-6.230162E-1
-6.230162E-1
-6.230162E-1
-6.275985E-1
-6.275985E-1
-6.230162E-1
-6.138516E-1
-6.046869E-1
-6.046869E-1
-6.046869E-1
-6.092693E-1
-6.092693E-1
-6.092693E-1
-6.138516E-1
-6.138516E-1
-6.138516E-1
-6.138516E-1
-6.138516E-1
-6.138516E-1
-6.138516E-1
-6.138516E-1
-6.092693E-1
-6.046869E-1
-6.001046E-1
-5.955223E-1
-5.955223E-1
-5.909400E-1
-5.909400E-1
-5.909400E-1
-5.863577E-1
-5.863577E-1
-5.863577E-1
-5.863577E-1
-5.817754E-1
-5.817754E-1
-5.863577E-1
-5.817754E-1
-5.771930E-1
-5.680285E-1
-5.588638E-1
-5.588638E-1
-5.634461E-1
-5.726107E-1
-5.680285E-1
-5.588638E-1
-5.542815E-1
-5.496992E-1
-5.496992E-1
-5.496992E-1
-5.496992E-1
-5.496992E-1
-5.451168E-1
-5.405345E-1
-5.359522E-1
-5.359522E-1
-5.405345E-1
-5.451168E-1
-5.405345E-1
-5.267876E-1
-5.267876E-1
-5.313699E-1
-5.359522E-1
-5.313699E-1
-5.176230E-1
-5.084583E-1
-5.038760E-1
-5.084583E-1
-5.038760E-1
-4.992937E-1
-4.947114E-1
-4.947114E-1
-4.947114E-1
-4.947114E-1
-4.947114E-1
-4.947114E-1
-4.901291E-1
-4.855468E-1
-4.809644E-1
-4.763821E-1
-4.672175E-1
-4.626352E-1
-4.626352E-1
-4.626352E-1
-4.626352E-1
-4.672175E-1
-4.580528E-1
-4.534705E-1
-4.443059E-1
-4.488882E-1
-4.488882E-1
-4.488882E-1
-4.443059E-1
-4.443059E-1
-4.397236E-1
-4.305589E-1
-4.213944E-1
-4.259766E-1
-4.305589E-1
-4.305589E-1
-4.259766E-1
-4.213944E-1
-4.213944E-1
-4.213944E-1
-4.213944E-1
-4.213944E-1
-4.213944E-1
-4.259766E-1
-4.259766E-1
-4.168120E-1
-4.122297E-1
-4.076474E-1
-4.076474E-1
-4.076474E-1
-4.076474E-1
-4.076474E-1
-4.076474E-1
-4.122297E-1
-4.076474E-1
-3.984827E-1
-3.847358E-1
-3.755711E-1
-3.709889E-1
-3.664065E-1
-3.572419E-1
-3.480773E-1
-3.389127E-1
-3.297480E-1
-3.205833E-1
-3.114187E-1
-3.022541E-1
-2.930895E-1
-2.839248E-1
-2.793425E-1
-2.701779E-1
-2.610133E-1
-2.564310E-1
-2.564310E-1
-2.518486E-1
-2.472663E-1
-2.381017E-1
-2.335194E-1
-2.335194E-1
-2.335194E-1
-2.243548E-1
-2.197724E-1
-2.151901E-1
-2.106078E-1
-2.060255E-1
-2.014432E-1
-1.968608E-1
-1.922786E-1
-1.876962E-1
-1.831139E-1
-1.785316E-1
-1.693670E-1
-1.556200E-1
-1.510377E-1
-1.464554E-1
-1.418731E-1
-1.372908E-1
-1.327085E-1
-1.281261E-1
-1.281261E-1
-1.281261E-1
-1.281261E-1
-1.235438E-1
-1.097969E-1
-1.052146E-1
-1.052146E-1
-1.052146E-1
-1.006322E-1
-8.688527E-2
-7.772066E-2
-7.313834E-2
-6.397371E-2
-5.480906E-2
-5.480906E-2
-5.022675E-2
-4.106213E-2
-2.731518E-2
-1.815055E-2
-2.273287E-2
-2.731518E-2
-2.731518E-2
-1.815055E-2
-1.356824E-2
1.787096E-4
9.343341E-3
2.309029E-2
2.767260E-2
2.309029E-2
2.767260E-2
3.225492E-2
3.683723E-2
3.683723E-2
3.225492E-2
3.225492E-2
3.683723E-2
4.600186E-2
5.974881E-2
6.433112E-2
5.974881E-2
5.974881E-2
5.974881E-2
6.433112E-2
6.891345E-2
7.349575E-2
7.807807E-2
7.807807E-2
8.266038E-2
9.182502E-2
8.724271E-2
8.266038E-2
8.266038E-2
8.266038E-2
8.266038E-2
8.724271E-2
8.266038E-2
7.807807E-2
7.807807E-2
7.807807E-2
7.807807E-2
8.266038E-2
9.182502E-2
9.640732E-2
9.182502E-2
9.182502E-2
9.182502E-2
9.640732E-2
1.009897E-1
1.009897E-1
1.009897E-1
9.640732E-2
9.182502E-2
9.640732E-2
1.009897E-1
1.055720E-1
1.055720E-1
1.009897E-1
9.640732E-2
9.182502E-2
9.182502E-2
8.724271E-2
8.724271E-2
8.724271E-2
9.182502E-2
9.640732E-2
9.640732E-2
8.724271E-2
8.266038E-2
8.724271E-2
9.182502E-2
9.640732E-2
8.724271E-2
7.349575E-2
6.433112E-2
5.974881E-2
5.974881E-2
6.433112E-2
6.891345E-2
6.891345E-2
6.433112E-2
5.516649E-2
5.058418E-2
5.516649E-2
5.516649E-2
5.058418E-2
5.058418E-2
5.058418E-2
5.058418E-2
5.058418E-2
4.141954E-2
3.225492E-2
2.767260E-2
3.225492E-2
2.767260E-2
2.309029E-2
1.392566E-2
9.343341E-3
9.343341E-3
1.392566E-2
1.392566E-2
9.343341E-3
4.761025E-3
-4.403606E-3
-8.985922E-3
-1.356824E-2
-1.356824E-2
-1.815055E-2
-2.273287E-2
-2.731518E-2
-3.189750E-2
-3.647982E-2
-4.106213E-2
-3.647982E-2
-4.106213E-2
-4.564445E-2
-5.480906E-2
-5.939139E-2
-5.939139E-2
-6.397371E-2
-6.855603E-2
-7.772066E-2
-8.230296E-2
-8.230296E-2
-8.230296E-2
-8.688527E-2
-9.146759E-2
-1.006322E-1
-1.052146E-1
-1.097969E-1
-1.189615E-1
-1.281261E-1
-1.372908E-1
-1.372908E-1
-1.372908E-1
-1.418731E-1
-1.464554E-1
-1.510377E-1
-1.556200E-1
-1.556200E-1
-1.556200E-1
-1.602023E-1
-1.647847E-1
-1.693670E-1
-1.693670E-1
-1.739493E-1
-1.831139E-1
-1.876962E-1
-1.922786E-1
-1.922786E-1
-1.968608E-1
-2.014432E-1
-2.060255E-1
-2.106078E-1
-2.197724E-1
-2.243548E-1
-2.289370E-1
-2.289370E-1
-2.335194E-1
-2.426840E-1
-2.472663E-1
-2.472663E-1
-2.518486E-1
-2.610133E-1
-2.701779E-1
-2.701779E-1
-2.701779E-1
-2.655956E-1
-2.655956E-1
-2.701779E-1
-2.747603E-1
-2.793425E-1
-2.839248E-1
-2.885072E-1
-2.930895E-1
-2.976718E-1
-2.976718E-1
-3.022541E-1
-3.022541E-1
-3.022541E-1
-2.976718E-1
-3.022541E-1
-3.114187E-1
-3.251657E-1
-3.297480E-1
-3.297480E-1
-3.297480E-1
-3.297480E-1
-3.343303E-1
-3.343303E-1
-3.343303E-1
-3.389127E-1
-3.480773E-1
-3.480773E-1
-3.480773E-1
-3.480773E-1
-3.480773E-1
-3.480773E-1
-3.526596E-1
-3.618242E-1
-3.664065E-1
-3.664065E-1
-3.664065E-1
-3.709889E-1
-3.755711E-1
-3.755711E-1
-3.755711E-1
-3.755711E-1
-3.801535E-1
-3.801535E-1
-3.801535E-1
-3.801535E-1
-3.801535E-1
-3.801535E-1
-3.847358E-1
-3.893181E-1
-3.939005E-1
-3.939005E-1
-3.893181E-1
-3.893181E-1
-3.893181E-1
-3.893181E-1
-3.939005E-1
-3.984827E-1
-4.030651E-1
-4.030651E-1
-4.030651E-1
-4.030651E-1
-4.076474E-1
-4.122297E-1
-4.168120E-1
-4.122297E-1
-4.122297E-1
-4.076474E-1
-4.030651E-1
-4.030651E-1
-4.030651E-1
-4.076474E-1
-4.122297E-1
-4.168120E-1
-4.168120E-1
-4.168120E-1
-4.122297E-1
-4.076474E-1
-3.984827E-1
-3.984827E-1
-4.030651E-1
-4.076474E-1
-4.076474E-1
-4.076474E-1
-4.030651E-1
-4.030651E-1
-4.030651E-1
-4.030651E-1
-3.984827E-1
-3.939005E-1
-3.984827E-1
-4.076474E-1
-4.168120E-1
-4.122297E-1
-3.984827E-1
-3.939005E-1
-3.939005E-1
-3.939005E-1
-3.984827E-1
-3.984827E-1
-3.984827E-1
-3.984827E-1
-3.939005E-1
-3.893181E-1
-3.847358E-1
-3.847358E-1
-3.893181E-1
-3.939005E-1
-3.893181E-1
-3.801535E-1
-3.755711E-1
-3.801535E-1
-3.847358E-1
-3.801535E-1
-3.709889E-1
-3.664065E-1
-3.709889E-1
-3.709889E-1
-3.709889E-1
-3.664065E-1
-3.709889E-1
-3.755711E-1
-3.755711E-1
-3.664065E-1
-3.572419E-1
-3.572419E-1
-3.572419E-1
-3.526596E-1
-3.526596E-1
-3.526596E-1
-3.526596E-1
-3.526596E-1
-3.526596E-1
-3.526596E-1
-3.526596E-1
-3.526596E-1
-3.480773E-1
-3.434950E-1
-3.434950E-1
-3.434950E-1
-3.480773E-1
-3.434950E-1
-3.343303E-1
-3.297480E-1
-3.297480E-1
-3.297480E-1
-3.297480E-1
-3.297480E-1
-3.343303E-1
-3.297480E-1
-3.251657E-1
-3.160011E-1
-3.114187E-1
-3.114187E-1
-3.160011E-1
-3.114187E-1
-3.114187E-1
-3.160011E-1
-3.205833E-1
-3.205833E-1
-3.160011E-1
-3.068364E-1
-3.022541E-1
-2.930895E-1
-2.930895E-1
-2.930895E-1
-3.022541E-1
-3.022541E-1
-2.976718E-1
-2.930895E-1
-2.885072E-1
-2.885072E-1
-2.839248E-1
-2.793425E-1
-2.793425E-1
-2.839248E-1
-2.885072E-1
-2.885072E-1
-2.839248E-1
-2.793425E-1
-2.793425E-1
-2.793425E-1
-2.793425E-1
-2.747603E-1
-2.701779E-1
-2.655956E-1
-2.655956E-1
-2.701779E-1
-2.747603E-1
-2.701779E-1
-2.610133E-1
-2.610133E-1
-2.610133E-1
-2.655956E-1
-2.701779E-1
-2.701779E-1
-2.610133E-1
-2.518486E-1
-2.518486E-1
-2.518486E-1
-2.564310E-1
-2.610133E-1
-2.610133E-1
-2.610133E-1
-2.564310E-1
-2.564310E-1
-2.564310E-1
-2.564310E-1
-2.564310E-1
-2.564310E-1
-2.610133E-1
-2.610133E-1
-2.610133E-1
-2.610133E-1
-2.610133E-1
-2.610133E-1
-2.655956E-1
-2.701779E-1
-2.701779E-1
-2.655956E-1
-2.564310E-1
-2.610133E-1
-2.655956E-1
-2.655956E-1
-2.655956E-1
-2.610133E-1
-2.610133E-1
-2.655956E-1
-2.655956E-1
-2.610133E-1
-2.564310E-1
-2.610133E-1
-2.701779E-1
-2.747603E-1
-2.747603E-1
-2.701779E-1
-2.655956E-1
-2.610133E-1
-2.655956E-1
-2.747603E-1
-2.839248E-1
-2.839248E-1
-2.747603E-1
-2.701779E-1
-2.701779E-1
-2.701779E-1
-2.747603E-1
-2.701779E-1
-2.747603E-1
-2.793425E-1
-2.885072E-1
-2.930895E-1
-2.839248E-1
-2.793425E-1
-2.839248E-1
-2.930895E-1
-2.976718E-1
-2.930895E-1
-2.930895E-1
-2.976718E-1
-2.976718E-1
-2.976718E-1
-2.976718E-1
-2.976718E-1
-2.976718E-1
-2.976718E-1
-3.022541E-1
-3.022541E-1
-3.022541E-1
-3.022541E-1
-3.022541E-1
-2.976718E-1
-3.022541E-1
-3.022541E-1
-3.068364E-1
-3.068364E-1
-3.068364E-1
-3.068364E-1
-3.068364E-1
-3.068364E-1
-3.160011E-1
-3.205833E-1
-3.251657E-1
-3.251657E-1
-3.251657E-1
-3.205833E-1
-3.205833E-1
-3.205833E-1
-3.251657E-1
-3.251657E-1
-3.205833E-1
-3.160011E-1
-3.205833E-1
-3.251657E-1
-3.343303E-1
-3.297480E-1
-3.205833E-1
-3.160011E-1
-3.205833E-1
-3.297480E-1
-3.297480E-1
-3.343303E-1
-3.343303E-1
-3.343303E-1
-3.343303E-1
-3.297480E-1
-3.251657E-1
-3.251657E-1
-3.343303E-1
-3.434950E-1
-3.434950E-1
-3.389127E-1
-3.389127E-1
-3.389127E-1
-3.389127E-1
-3.343303E-1
-3.343303E-1
-3.389127E-1
-3.389127E-1
-3.389127E-1
-3.389127E-1
-3.343303E-1
-3.343303E-1
-3.389127E-1
-3.389127E-1
-3.343303E-1
-3.297480E-1
-3.251657E-1
-3.297480E-1
-3.343303E-1
-3.389127E-1
-3.297480E-1
-3.251657E-1
-3.297480E-1
-3.343303E-1
-3.389127E-1
-3.297480E-1
-3.160011E-1
-3.068364E-1
-3.114187E-1
-3.205833E-1
-3.297480E-1
-3.205833E-1
-3.114187E-1
-3.114187E-1
-3.160011E-1
-3.205833E-1
-3.205833E-1
-3.205833E-1
-3.160011E-1
-3.068364E-1
-3.022541E-1
-2.976718E-1
-2.976718E-1
-3.022541E-1
-3.068364E-1
-3.022541E-1
-2.976718E-1
-2.930895E-1
-2.885072E-1
-2.839248E-1
-2.839248E-1
-2.839248E-1
-2.839248E-1
-2.885072E-1
-2.885072E-1
-2.839248E-1
-2.793425E-1
-2.747603E-1
-2.655956E-1
-2.564310E-1
-2.472663E-1
-2.472663E-1
-2.518486E-1
-2.518486E-1
-2.518486E-1
-2.472663E-1
-2.426840E-1
-2.381017E-1
-2.381017E-1
-2.381017E-1
-2.335194E-1
-2.289370E-1
-2.243548E-1
-2.197724E-1
-2.151901E-1
-2.106078E-1
-2.060255E-1
-2.060255E-1
-2.106078E-1
-2.060255E-1
-2.014432E-1
-1.968608E-1
-1.922786E-1
-1.922786E-1
-1.876962E-1
-1.876962E-1
-1.876962E-1
-1.831139E-1
-1.693670E-1
-1.602023E-1
-1.556200E-1
-1.556200E-1
-1.556200E-1
-1.556200E-1
-1.556200E-1
-1.510377E-1
-1.510377E-1
-1.418731E-1
-1.372908E-1
-1.372908E-1
-1.327085E-1
-1.281261E-1
-1.235438E-1
-1.235438E-1
-1.235438E-1
-1.189615E-1
-1.097969E-1
-1.006322E-1
-9.146759E-2
-9.146759E-2
-9.604991E-2
-9.604991E-2
-9.146759E-2
-8.230296E-2
-7.313834E-2
-7.313834E-2
-7.313834E-2
-6.855603E-2
-6.397371E-2
-5.939139E-2
-5.939139E-2
-5.480906E-2
-5.022675E-2
-4.106213E-2
-3.189750E-2
-2.273287E-2
-2.731518E-2
-3.189750E-2
-3.189750E-2
-2.273287E-2
-1.356824E-2
-4.403606E-3
-4.403606E-3
-8.985922E-3
-8.985922E-3
-8.985922E-3
1.787096E-4
4.761025E-3
1.392566E-2
1.850797E-2
2.767260E-2
3.225492E-2
3.683723E-2
3.683723E-2
3.683723E-2
4.141954E-2
5.058418E-2
5.516649E-2
6.891345E-2
7.807807E-2
7.807807E-2
8.266038E-2
8.724271E-2
9.182502E-2
9.182502E-2
9.640732E-2
1.009897E-1
1.101543E-1
1.147366E-1
1.193189E-1
1.284835E-1
1.376482E-1
1.422305E-1
1.376482E-1
1.376482E-1
1.468128E-1
1.605597E-1
1.651421E-1
1.651421E-1
1.605597E-1
1.651421E-1
1.743067E-1
1.788890E-1
1.834713E-1
1.880536E-1
1.926360E-1
1.926360E-1
1.880536E-1
1.880536E-1
1.880536E-1
1.926360E-1
1.926360E-1
1.972183E-1
1.972183E-1
1.972183E-1
1.926360E-1
1.926360E-1
1.880536E-1
1.834713E-1
1.788890E-1
1.834713E-1
1.880536E-1
1.926360E-1
1.972183E-1
1.972183E-1
1.926360E-1
1.880536E-1
1.880536E-1
1.880536E-1
1.880536E-1
1.926360E-1
1.972183E-1
1.972183E-1
1.972183E-1
1.926360E-1
1.880536E-1
1.926360E-1
2.018006E-1
2.018006E-1
2.018006E-1
2.018006E-1
2.109652E-1
2.201299E-1
2.247122E-1
2.292945E-1
2.338768E-1
2.476237E-1
2.613707E-1
2.842823E-1
3.117762E-1
3.392701E-1
3.621816E-1
3.759286E-1
3.850932E-1
3.850932E-1
3.759286E-1
3.530170E-1
3.255231E-1
3.071939E-1
3.026115E-1
3.117762E-1
3.255231E-1
3.346877E-1
3.438524E-1
3.438524E-1
3.438524E-1
3.438524E-1
3.484347E-1
3.530170E-1
3.530170E-1
3.575993E-1
3.667640E-1
3.713462E-1
3.713462E-1
3.713462E-1
3.805109E-1
3.850932E-1
3.896755E-1
3.896755E-1
3.988401E-1
4.034225E-1
4.080048E-1
4.080048E-1
4.080048E-1
4.080048E-1
4.080048E-1
4.125871E-1
4.309164E-1
4.538279E-1
4.721572E-1
4.767395E-1
4.767395E-1
4.904864E-1
5.088157E-1
5.317273E-1
5.408919E-1
5.454742E-1
5.546389E-1
5.638035E-1
5.729681E-1
5.775505E-1
5.729681E-1
5.592212E-1
5.500566E-1
5.454742E-1
5.454742E-1
5.546389E-1
5.729681E-1
5.867151E-1
5.958797E-1
6.050443E-1
6.142089E-1
6.233736E-1
6.279559E-1
6.325383E-1
6.325383E-1
6.325383E-1
6.325383E-1
6.325383E-1
6.325383E-1
6.371205E-1
6.417029E-1
6.417029E-1
6.417029E-1
6.371205E-1
6.417029E-1
6.417029E-1
6.371205E-1
6.325383E-1
6.325383E-1
6.417029E-1
6.462852E-1
6.462852E-1
6.462852E-1
6.508675E-1
6.554498E-1
6.600322E-1
6.646144E-1
6.691967E-1
6.783614E-1
6.875260E-1
6.921083E-1
6.921083E-1
6.966906E-1
6.966906E-1
6.966906E-1
6.966906E-1
6.921083E-1
6.966906E-1
7.012730E-1
7.104375E-1
7.104375E-1
7.104375E-1
7.150199E-1
7.150199E-1
7.150199E-1
7.196022E-1
7.241845E-1
7.333492E-1
7.333492E-1
7.333492E-1
7.333492E-1
7.333492E-1
7.241845E-1
7.196022E-1
7.196022E-1
7.196022E-1
7.196022E-1
7.196022E-1
7.241845E-1
7.333492E-1
7.333492E-1
7.241845E-1
7.104375E-1
7.058553E-1
7.150199E-1
7.196022E-1
7.196022E-1
7.104375E-1
7.058553E-1
7.058553E-1
7.104375E-1
7.150199E-1
7.150199E-1
7.150199E-1
7.150199E-1
7.150199E-1
7.196022E-1
7.196022E-1
7.196022E-1
7.241845E-1
7.241845E-1
7.196022E-1
7.150199E-1
7.104375E-1
7.150199E-1
7.241845E-1
7.287669E-1
7.241845E-1
7.150199E-1
7.196022E-1
7.241845E-1
7.287669E-1
7.287669E-1
7.287669E-1
7.379315E-1
7.379315E-1
7.379315E-1
7.333492E-1
7.333492E-1
7.379315E-1
7.379315E-1
7.425138E-1
7.516784E-1
7.562608E-1
7.562608E-1
7.516784E-1
7.470961E-1
7.516784E-1
7.562608E-1
7.562608E-1
7.562608E-1
7.516784E-1
7.562608E-1
7.608430E-1
7.608430E-1
7.608430E-1
7.608430E-1
7.608430E-1
7.562608E-1
7.608430E-1
7.608430E-1
7.608430E-1
7.562608E-1
7.562608E-1
7.516784E-1
7.516784E-1
7.516784E-1
7.562608E-1
7.562608E-1
7.562608E-1
7.608430E-1
7.608430E-1
7.608430E-1
7.608430E-1
7.608430E-1
7.654254E-1
7.745900E-1
7.791723E-1
7.837546E-1
7.883369E-1
7.837546E-1
7.745900E-1
7.700077E-1
7.700077E-1
7.745900E-1
7.791723E-1
7.791723E-1
7.745900E-1
7.700077E-1
7.654254E-1
7.608430E-1
7.608430E-1
7.654254E-1
7.654254E-1
7.654254E-1
7.608430E-1
7.562608E-1
7.516784E-1
7.516784E-1
7.562608E-1
7.608430E-1
7.562608E-1
7.470961E-1
7.425138E-1
7.425138E-1
7.470961E-1
7.425138E-1
7.379315E-1
7.287669E-1
7.196022E-1
7.104375E-1
7.012730E-1
6.921083E-1
6.875260E-1
6.921083E-1
6.921083E-1
6.875260E-1
6.783614E-1
6.783614E-1
6.875260E-1
6.966906E-1
6.966906E-1
6.921083E-1
6.783614E-1
6.691967E-1
6.691967E-1
6.691967E-1
6.691967E-1
6.691967E-1
6.691967E-1
6.646144E-1
6.600322E-1
6.508675E-1
6.462852E-1
6.462852E-1
6.462852E-1
6.462852E-1
6.462852E-1
6.417029E-1
6.371205E-1
6.279559E-1
6.279559E-1
6.325383E-1
6.371205E-1
6.371205E-1
6.325383E-1
6.371205E-1
6.462852E-1
6.508675E-1
6.462852E-1
6.371205E-1
6.325383E-1
6.371205E-1
6.371205E-1
6.279559E-1
6.233736E-1
6.233736E-1
6.233736E-1
6.233736E-1
6.233736E-1
6.187913E-1
6.142089E-1
6.233736E-1
6.325383E-1
6.371205E-1
6.325383E-1
6.279559E-1
6.279559E-1
6.233736E-1
6.279559E-1
6.279559E-1
6.325383E-1
6.325383E-1
6.325383E-1
6.325383E-1
6.325383E-1
6.325383E-1
6.371205E-1
6.417029E-1
6.371205E-1
6.279559E-1
6.233736E-1
6.233736E-1
6.325383E-1
6.417029E-1
6.462852E-1
6.417029E-1
6.371205E-1
6.325383E-1
6.279559E-1
6.279559E-1
6.325383E-1
6.371205E-1
6.325383E-1
6.325383E-1
6.325383E-1
6.371205E-1
6.371205E-1
6.325383E-1
6.325383E-1
6.371205E-1
6.417029E-1
6.371205E-1
6.371205E-1
6.417029E-1
6.417029E-1
6.417029E-1
6.371205E-1
6.371205E-1
6.417029E-1
6.371205E-1
6.325383E-1
6.371205E-1
6.417029E-1
6.462852E-1
6.462852E-1
6.417029E-1
6.371205E-1
6.371205E-1
6.371205E-1
6.462852E-1
6.508675E-1
6.508675E-1
6.508675E-1
6.554498E-1
6.554498E-1
6.600322E-1
6.646144E-1
6.691967E-1
6.691967E-1
6.646144E-1
6.646144E-1
6.691967E-1
6.737791E-1
6.737791E-1
6.691967E-1
6.646144E-1
6.646144E-1
6.691967E-1
6.737791E-1
6.783614E-1
6.737791E-1
6.737791E-1
6.737791E-1
6.783614E-1
6.829437E-1
6.737791E-1
6.646144E-1
6.600322E-1
6.646144E-1
6.783614E-1
6.829437E-1
6.829437E-1
6.737791E-1
6.691967E-1
6.646144E-1
6.691967E-1
6.737791E-1
6.829437E-1
6.829437E-1
6.829437E-1
6.737791E-1
6.691967E-1
6.783614E-1
6.829437E-1
6.783614E-1
6.737791E-1
6.737791E-1
6.829437E-1
6.921083E-1
6.966906E-1
6.921083E-1
6.921083E-1
6.921083E-1
6.921083E-1
6.966906E-1
6.966906E-1
7.012730E-1
7.012730E-1
6.966906E-1
6.921083E-1
6.921083E-1
6.966906E-1
7.012730E-1
7.104375E-1
7.150199E-1
7.150199E-1
7.058553E-1
7.058553E-1
7.150199E-1
7.196022E-1
7.241845E-1
7.241845E-1
7.241845E-1
7.241845E-1
7.287669E-1
7.333492E-1
7.333492E-1
7.287669E-1
7.287669E-1
7.333492E-1
7.379315E-1
7.425138E-1
7.425138E-1
7.425138E-1
7.470961E-1
7.516784E-1
7.516784E-1
7.470961E-1
7.425138E-1
7.333492E-1
7.333492E-1
7.379315E-1
7.470961E-1
7.516784E-1
7.562608E-1
7.608430E-1
7.608430E-1
7.562608E-1
7.516784E-1
7.516784E-1
7.608430E-1
7.700077E-1
7.745900E-1
7.745900E-1
7.700077E-1
7.700077E-1
7.654254E-1
7.654254E-1
7.654254E-1
7.700077E-1
7.700077E-1
7.654254E-1
7.654254E-1
7.700077E-1
7.700077E-1
7.700077E-1
7.654254E-1
7.608430E-1
7.654254E-1
7.700077E-1
7.745900E-1
7.700077E-1
7.700077E-1
7.700077E-1
7.700077E-1
7.654254E-1
7.654254E-1
7.608430E-1
7.608430E-1
7.608430E-1
7.608430E-1
7.608430E-1
7.654254E-1
7.700077E-1
7.745900E-1
7.700077E-1
7.608430E-1
7.562608E-1
7.516784E-1
7.425138E-1
7.379315E-1
7.333492E-1
7.333492E-1
7.196022E-1
6.966906E-1
6.737791E-1
6.508675E-1
6.279559E-1
6.004620E-1
5.683858E-1
5.408919E-1
5.179803E-1
4.950688E-1
4.675749E-1
4.492456E-1
4.354987E-1
4.263340E-1
4.217517E-1
4.125871E-1
3.988401E-1
3.896755E-1
3.896755E-1
3.896755E-1
3.850932E-1
3.805109E-1
3.713462E-1
3.667640E-1
3.621816E-1
3.575993E-1
3.530170E-1
3.484347E-1
3.392701E-1
3.301054E-1
3.163585E-1
3.117762E-1
3.071939E-1
3.026115E-1
3.026115E-1
2.980292E-1
2.980292E-1
2.934469E-1
2.934469E-1
2.934469E-1
2.888646E-1
2.797000E-1
2.705353E-1
2.659530E-1
2.659530E-1
2.659530E-1
2.613707E-1
2.476237E-1
2.384591E-1
2.384591E-1
2.384591E-1
2.338768E-1
2.201299E-1
2.109652E-1
2.109652E-1
2.109652E-1
2.063829E-1
1.926360E-1
1.834713E-1
1.788890E-1
1.743067E-1
1.697244E-1
1.605597E-1
1.513951E-1
1.559774E-1
1.559774E-1
1.513951E-1
1.422305E-1
1.330659E-1
1.330659E-1
1.284835E-1
1.239012E-1
1.101543E-1
8.724271E-2
4.600186E-2
-1.815055E-2
-8.688527E-2
-1.464554E-1
-1.876962E-1
-2.106078E-1
-2.151901E-1
-2.106078E-1
-1.968608E-1
-1.876962E-1
-1.785316E-1
-1.739493E-1
-1.647847E-1
-1.647847E-1
-1.785316E-1
-2.014432E-1
-2.243548E-1
-2.518486E-1
-2.747603E-1
-3.022541E-1
-3.297480E-1
-3.480773E-1
-3.664065E-1
-3.755711E-1
-3.847358E-1
-3.847358E-1
-3.801535E-1
-3.709889E-1
-3.618242E-1
-3.572419E-1
-3.480773E-1
-3.389127E-1
-3.251657E-1
-3.251657E-1
-3.297480E-1
-3.297480E-1
-3.343303E-1
-3.434950E-1
-3.480773E-1
-3.526596E-1
-3.572419E-1
-3.618242E-1
-3.709889E-1
-3.755711E-1
-3.847358E-1
-3.939005E-1
-4.030651E-1
-4.030651E-1
-4.122297E-1
-4.213944E-1
-4.351413E-1
-4.534705E-1
-4.626352E-1
-4.717998E-1
-4.809644E-1
-4.947114E-1
-5.038760E-1
-5.084583E-1
-5.130406E-1
-5.222052E-1
-5.267876E-1
-5.313699E-1
-5.496992E-1
-5.634461E-1
-5.771930E-1
-5.863577E-1
-5.955223E-1
-6.001046E-1
-6.046869E-1
-6.046869E-1
-6.138516E-1
-6.230162E-1
-6.275985E-1
-6.275985E-1
-6.367632E-1
-6.459278E-1
-6.505101E-1
-6.550924E-1
-6.505101E-1
-6.505101E-1
-6.505101E-1
-6.505101E-1
-6.505101E-1
-6.505101E-1
-6.505101E-1
-6.550924E-1
-6.642571E-1
-6.688394E-1
-6.688394E-1
-6.642571E-1
-6.688394E-1
-6.642571E-1
-6.688394E-1
-6.780040E-1
-6.780040E-1
-6.780040E-1
-6.734216E-1
-6.780040E-1
-6.780040E-1
-6.734216E-1
-6.642571E-1
-6.596747E-1
-6.642571E-1
-6.642571E-1
-6.688394E-1
-6.688394E-1
-6.596747E-1
-6.550924E-1
-6.596747E-1
-6.688394E-1
-6.688394E-1
-6.642571E-1
-6.642571E-1
-6.688394E-1
-6.688394E-1
-6.688394E-1
-6.642571E-1
-6.688394E-1
-6.688394E-1
-6.596747E-1
-6.505101E-1
-6.413454E-1
-6.459278E-1
-6.459278E-1
-6.459278E-1
-6.367632E-1
-6.321809E-1
-6.275985E-1
-6.230162E-1
-6.184339E-1
-6.184339E-1
-6.138516E-1
-6.138516E-1
-6.138516E-1
-6.138516E-1
-6.184339E-1
-6.138516E-1
-6.046869E-1
-6.001046E-1
-5.909400E-1
-5.909400E-1
-5.955223E-1
-6.001046E-1
-6.001046E-1
-5.863577E-1
-5.771930E-1
-5.771930E-1
-5.817754E-1
-5.817754E-1
-5.817754E-1
-5.817754E-1
-5.817754E-1
-5.771930E-1
-5.680285E-1
-5.680285E-1
-5.680285E-1
-5.680285E-1
-5.634461E-1
-5.588638E-1
-5.588638E-1
-5.634461E-1
-5.588638E-1
-5.542815E-1
-5.542815E-1
-5.542815E-1
-5.496992E-1
-5.451168E-1
-5.405345E-1
-5.359522E-1
-5.359522E-1
-5.359522E-1
-5.359522E-1
-5.359522E-1
-5.313699E-1
-5.267876E-1
-5.222052E-1
-5.222052E-1
-5.222052E-1
-5.130406E-1
-5.084583E-1
-5.084583E-1
-5.130406E-1
-5.130406E-1
-5.038760E-1
-4.992937E-1
-4.947114E-1
-4.901291E-1
-4.901291E-1
-4.855468E-1
-4.855468E-1
-4.855468E-1
-4.809644E-1
-4.763821E-1
-4.717998E-1
-4.672175E-1
-4.626352E-1
-4.626352E-1
-4.626352E-1
-4.626352E-1
-4.580528E-1
-4.534705E-1
-4.488882E-1
-4.443059E-1
-4.488882E-1
-4.488882E-1
-4.443059E-1
-4.397236E-1
-4.351413E-1
-4.351413E-1
-4.397236E-1
-4.351413E-1
-4.351413E-1
-4.305589E-1
-4.305589E-1
-4.305589E-1
-4.259766E-1
-4.213944E-1
-4.213944E-1
-4.213944E-1
-4.259766E-1
-4.351413E-1
-4.305589E-1
-4.259766E-1
-4.259766E-1
-4.259766E-1
-4.213944E-1
-4.213944E-1
-4.213944E-1
-4.213944E-1
-4.122297E-1
-4.076474E-1
-4.030651E-1
-4.030651E-1
-4.030651E-1
-4.030651E-1
-4.076474E-1
-4.076474E-1
-4.076474E-1
-4.030651E-1
-4.030651E-1
-4.030651E-1
-4.030651E-1
-4.030651E-1
-3.984827E-1
-3.984827E-1
-4.030651E-1
-4.076474E-1
-4.076474E-1
-4.030651E-1
-3.984827E-1
-3.984827E-1
-4.030651E-1
-4.076474E-1
-4.122297E-1
-4.122297E-1
-4.122297E-1
-4.122297E-1
-4.122297E-1
-4.122297E-1
-4.168120E-1
-4.168120E-1
-4.213944E-1
-4.213944E-1
-4.213944E-1
-4.168120E-1
-4.168120E-1
-4.122297E-1
-4.122297E-1
-4.168120E-1
-4.213944E-1
-4.259766E-1
-4.259766E-1
-4.259766E-1
-4.305589E-1
-4.305589E-1
-4.305589E-1
-4.305589E-1
-4.305589E-1
-4.305589E-1
-4.351413E-1
-4.397236E-1
-4.443059E-1
-4.443059E-1
-4.443059E-1
-4.488882E-1
-4.534705E-1
-4.580528E-1
-4.580528E-1
-4.580528E-1
-4.672175E-1
-4.717998E-1
-4.717998E-1
-4.672175E-1
-4.717998E-1
-4.763821E-1
-4.809644E-1
-4.763821E-1
-4.717998E-1
-4.717998E-1
-4.809644E-1
-4.901291E-1
-4.947114E-1
-4.992937E-1
-5.038760E-1
-5.038760E-1
-5.038760E-1
-5.084583E-1
-5.176230E-1
-5.222052E-1
-5.222052E-1
-5.267876E-1
-5.313699E-1
-5.313699E-1
-5.313699E-1
-5.313699E-1
-5.359522E-1
-5.405345E-1
-5.496992E-1
-5.542815E-1
-5.542815E-1
-5.542815E-1
-5.542815E-1
-5.588638E-1
-5.634461E-1
-5.680285E-1
-5.634461E-1
-5.634461E-1
-5.726107E-1
-5.817754E-1
-5.909400E-1
-5.909400E-1
-5.955223E-1
-5.955223E-1
-5.955223E-1
-6.001046E-1
-6.046869E-1
-6.092693E-1
-6.046869E-1
-6.092693E-1
-6.138516E-1
-6.275985E-1
-6.367632E-1
-6.367632E-1
-6.367632E-1
-6.367632E-1
-6.413454E-1
-6.459278E-1
-6.505101E-1
-6.596747E-1
-6.642571E-1
-6.642571E-1
-6.642571E-1
-6.688394E-1
-6.734216E-1
-6.780040E-1
-6.825863E-1
-6.871686E-1
-6.917509E-1
-6.917509E-1
-6.871686E-1
-6.871686E-1
-6.917509E-1
-7.054979E-1
-7.100802E-1
-7.100802E-1
-7.146626E-1
-7.146626E-1
-7.192449E-1
-7.238271E-1
-7.329918E-1
-7.329918E-1
-7.329918E-1
-7.375740E-1
-7.421564E-1
-7.467387E-1
-7.421564E-1
-7.375740E-1
-7.421564E-1
-7.513211E-1
-7.604857E-1
-7.604857E-1
-7.604857E-1
-7.650680E-1
-7.742326E-1
-7.833973E-1
-7.833973E-1
-7.788149E-1
-7.742326E-1
-7.788149E-1
-7.879795E-1
-7.971442E-1
-7.971442E-1
-8.017265E-1
-7.971442E-1
-8.017265E-1
-8.017265E-1
-8.063088E-1
-8.063088E-1
-8.063088E-1
-8.108912E-1
-8.200557E-1
-8.246381E-1
-8.292204E-1
-8.292204E-1
-8.292204E-1
-8.338028E-1
-8.383850E-1
-8.383850E-1
-8.383850E-1
-8.383850E-1
-8.429673E-1
-8.475497E-1
-8.475497E-1
-8.475497E-1
-8.475497E-1
-8.567143E-1
-8.612966E-1
-8.658790E-1
-8.658790E-1
-8.567143E-1
-8.521319E-1
-8.521319E-1
-8.612966E-1
-8.658790E-1
-8.704612E-1
-8.704612E-1
-8.750436E-1
-8.796259E-1
-8.796259E-1
-8.796259E-1
-8.796259E-1
-8.842081E-1
-8.887904E-1
-8.887904E-1
-8.887904E-1
-8.887904E-1
-8.979551E-1
-8.979551E-1
-8.933728E-1
-8.933728E-1
-8.887904E-1
-8.887904E-1
-8.933728E-1
-8.933728E-1
-8.933728E-1
-8.933728E-1
-8.887904E-1
-8.887904E-1
-8.933728E-1
-8.979551E-1
-9.025374E-1
-9.025374E-1
-8.979551E-1
-8.979551E-1
-8.979551E-1
-9.071198E-1
-9.117021E-1
-9.117021E-1
-9.025374E-1
-8.979551E-1
-8.979551E-1
-8.933728E-1
-8.979551E-1
-9.025374E-1
-9.071198E-1
-9.071198E-1
-9.071198E-1
-9.071198E-1
-9.071198E-1
-9.025374E-1
-9.025374E-1
-9.025374E-1
-9.025374E-1
-9.025374E-1
-9.025374E-1
-8.979551E-1
-8.979551E-1
-8.979551E-1
-9.025374E-1
-9.071198E-1
-9.025374E-1
-8.933728E-1
-8.842081E-1
-8.842081E-1
-8.887904E-1
-8.933728E-1
-8.933728E-1
-8.933728E-1
-8.887904E-1
-8.887904E-1
-8.842081E-1
-8.796259E-1
-8.750436E-1
-8.704612E-1
-8.704612E-1
-8.704612E-1
-8.750436E-1
-8.796259E-1
-8.796259E-1
-8.796259E-1
-8.796259E-1
-8.796259E-1
-8.796259E-1
-8.796259E-1
-8.750436E-1
-8.704612E-1
-8.704612E-1
-8.658790E-1
-8.567143E-1
-8.521319E-1
-8.567143E-1
-8.567143E-1
-8.567143E-1
-8.567143E-1
-8.521319E-1
-8.521319E-1
-8.521319E-1
-8.567143E-1
-8.521319E-1
-8.475497E-1
-8.429673E-1
-8.383850E-1
-8.383850E-1
-8.338028E-1
-8.338028E-1
-8.338028E-1
-8.383850E-1
-8.383850E-1
-8.338028E-1
-8.292204E-1
-8.200557E-1
-8.200557E-1
-8.154735E-1
-8.200557E-1
-8.200557E-1
-8.200557E-1
-8.200557E-1
-8.154735E-1
-8.108912E-1
-8.063088E-1
-8.063088E-1
-8.063088E-1
-8.017265E-1
-7.971442E-1
-7.925619E-1
-7.925619E-1
-7.925619E-1
-7.925619E-1
-7.925619E-1
-7.879795E-1
-7.788149E-1
-7.696503E-1
-7.650680E-1
-7.696503E-1
-7.788149E-1
-7.788149E-1
-7.696503E-1
-7.559033E-1
-7.513211E-1
-7.559033E-1
-7.604857E-1
-7.559033E-1
-7.513211E-1
-7.513211E-1
-7.467387E-1
-7.467387E-1
-7.467387E-1
-7.375740E-1
-7.329918E-1
-7.284095E-1
-7.238271E-1
-7.238271E-1
-7.238271E-1
-7.238271E-1
-7.192449E-1
-7.146626E-1
-7.100802E-1
-7.054979E-1
-7.054979E-1
-7.100802E-1
-7.146626E-1
-7.054979E-1
-6.963332E-1
-6.871686E-1
-6.871686E-1
-6.871686E-1
-6.871686E-1
-6.780040E-1
-6.734216E-1
-6.780040E-1
-6.825863E-1
-6.825863E-1
-6.734216E-1
-6.642571E-1
-6.596747E-1
-6.642571E-1
-6.642571E-1
-6.642571E-1
-6.596747E-1
-6.505101E-1
-6.413454E-1
-6.413454E-1
-6.413454E-1
-6.413454E-1
-6.413454E-1
-6.459278E-1
-6.413454E-1
-6.367632E-1
-6.367632E-1
-6.321809E-1
-6.275985E-1
-6.184339E-1
-6.138516E-1
-6.092693E-1
-6.184339E-1
-6.275985E-1
-6.321809E-1
-6.230162E-1
-6.138516E-1
-6.046869E-1
-6.092693E-1
-6.092693E-1
-6.046869E-1
-6.001046E-1
-5.955223E-1
-5.955223E-1
-6.001046E-1
-6.046869E-1
-5.955223E-1
-5.909400E-1
-5.863577E-1
-5.863577E-1
-5.863577E-1
-5.863577E-1
-5.863577E-1
-5.863577E-1
-5.817754E-1
-5.771930E-1
-5.726107E-1
-5.771930E-1
-5.817754E-1
-5.817754E-1
-5.771930E-1
-5.726107E-1
-5.634461E-1
-5.542815E-1
-5.496992E-1
-5.542815E-1
-5.634461E-1
-5.680285E-1
-5.634461E-1
-5.634461E-1
-5.588638E-1
-5.588638E-1
-5.542815E-1
-5.542815E-1
-5.542815E-1
-5.542815E-1
-5.496992E-1
-5.496992E-1
-5.451168E-1
-5.405345E-1
-5.405345E-1
-5.359522E-1
-5.359522E-1
-5.359522E-1
-5.359522E-1
-5.451168E-1
-5.496992E-1
-5.451168E-1
-5.405345E-1
-5.359522E-1
-5.359522E-1
-5.405345E-1
-5.405345E-1
-5.313699E-1
-5.222052E-1
-5.176230E-1
-5.267876E-1
-5.405345E-1
-5.405345E-1
-5.313699E-1
-5.313699E-1
-5.313699E-1
-5.313699E-1
-5.267876E-1
-5.222052E-1
-5.176230E-1
-5.176230E-1
-5.130406E-1
-5.084583E-1
-5.084583E-1
-5.130406E-1
-5.176230E-1
-5.222052E-1
-5.313699E-1
-5.313699E-1
-5.222052E-1
-5.038760E-1
-4.992937E-1
-5.038760E-1
-5.130406E-1
-5.130406E-1
-5.038760E-1
-5.038760E-1
-5.084583E-1
-5.176230E-1
-5.176230E-1
-5.130406E-1
-5.084583E-1
-5.038760E-1
-5.038760E-1
-5.038760E-1
-5.084583E-1
-5.038760E-1
-4.992937E-1
-4.947114E-1
-4.947114E-1
-4.947114E-1
-4.947114E-1
-4.947114E-1
-4.947114E-1
-4.947114E-1
-4.947114E-1
-4.901291E-1
-4.855468E-1
-4.855468E-1
-4.901291E-1
-4.855468E-1
-4.763821E-1
-4.809644E-1
-4.855468E-1
-4.855468E-1
-4.809644E-1
-4.763821E-1
-4.763821E-1
-4.809644E-1
-4.809644E-1
-4.763821E-1
-4.717998E-1
-4.672175E-1
-4.672175E-1
-4.626352E-1
-4.580528E-1
-4.534705E-1
-4.580528E-1
-4.626352E-1
-4.672175E-1
-4.626352E-1
-4.534705E-1
-4.488882E-1
-4.534705E-1
-4.626352E-1
-4.626352E-1
-4.580528E-1
-4.580528E-1
-4.580528E-1
-4.534705E-1
-4.443059E-1
-4.397236E-1
-4.443059E-1
-4.488882E-1
-4.488882E-1
-4.443059E-1
-4.443059E-1
-4.443059E-1
-4.397236E-1
-4.351413E-1
-4.351413E-1
-4.351413E-1
-4.305589E-1
-4.259766E-1
-4.213944E-1
-4.213944E-1
-4.259766E-1
-4.259766E-1
-4.213944E-1
-4.168120E-1
-4.076474E-1
-4.076474E-1
-4.122297E-1
-4.168120E-1
-4.259766E-1
-4.259766E-1
-4.168120E-1
-4.122297E-1
-4.076474E-1
-4.122297E-1
-4.076474E-1
-4.076474E-1
-4.076474E-1
-4.076474E-1
-4.030651E-1
-4.030651E-1
-3.984827E-1
-3.939005E-1
-3.893181E-1
-3.939005E-1
-3.984827E-1
-3.984827E-1
-3.893181E-1
-3.847358E-1
-3.847358E-1
-3.847358E-1
-3.893181E-1
-3.893181E-1
-3.801535E-1
-3.755711E-1
-3.709889E-1
-3.755711E-1
-3.801535E-1
-3.755711E-1
-3.709889E-1
-3.664065E-1
-3.664065E-1
-3.709889E-1
-3.709889E-1
-3.709889E-1
-3.618242E-1
-3.572419E-1
-3.618242E-1
-3.618242E-1
-3.572419E-1
-3.572419E-1
-3.526596E-1
-3.526596E-1
-3.480773E-1
-3.526596E-1
-3.572419E-1
-3.618242E-1
-3.618242E-1
-3.572419E-1
-3.526596E-1
-3.480773E-1
-3.526596E-1
-3.526596E-1
-3.526596E-1
-3.480773E-1
-3.480773E-1
-3.480773E-1
-3.480773E-1
-3.526596E-1
-3.526596E-1
-3.572419E-1
-3.572419E-1
-3.572419E-1
-3.480773E-1
-3.480773E-1
-3.480773E-1
-3.526596E-1
-3.526596E-1
-3.480773E-1
-3.434950E-1
-3.434950E-1
-3.434950E-1
-3.480773E-1
-3.480773E-1
-3.434950E-1
-3.389127E-1
-3.434950E-1
-3.434950E-1
-3.389127E-1
-3.389127E-1
-3.389127E-1
-3.480773E-1
-3.526596E-1
-3.572419E-1
-3.480773E-1
-3.434950E-1
-3.389127E-1
-3.389127E-1
-3.434950E-1
-3.480773E-1
-3.480773E-1
-3.526596E-1
-3.526596E-1
-3.480773E-1
-3.434950E-1
-3.434950E-1
-3.434950E-1
-3.480773E-1
-3.434950E-1
-3.434950E-1
-3.480773E-1
-3.526596E-1
-3.526596E-1
-3.526596E-1
-3.526596E-1
-3.480773E-1
-3.434950E-1
-3.434950E-1
-3.480773E-1
-3.526596E-1
-3.526596E-1
-3.526596E-1
-3.480773E-1
-3.434950E-1
-3.480773E-1
-3.526596E-1
-3.480773E-1
-3.480773E-1
-3.434950E-1
-3.434950E-1
-3.480773E-1
-3.526596E-1
-3.480773E-1
-3.389127E-1
-3.343303E-1
-3.434950E-1
-3.526596E-1
-3.572419E-1
-3.572419E-1
-3.526596E-1
-3.526596E-1
-3.526596E-1
-3.572419E-1
-3.618242E-1
-3.618242E-1
-3.572419E-1
-3.526596E-1
-3.480773E-1
-3.480773E-1
-3.526596E-1
-3.572419E-1
-3.572419E-1
-3.572419E-1
-3.526596E-1
-3.572419E-1
-3.618242E-1
-3.618242E-1
-3.618242E-1
-3.618242E-1
-3.618242E-1
-3.618242E-1
-3.572419E-1
-3.572419E-1
-3.618242E-1
-3.709889E-1
-3.709889E-1
-3.709889E-1
-3.664065E-1
-3.664065E-1
-3.664065E-1
-3.664065E-1
-3.664065E-1
-3.709889E-1
-3.755711E-1
-3.801535E-1
-3.801535E-1
-3.709889E-1
-3.664065E-1
-3.664065E-1
-3.755711E-1
-3.801535E-1
-3.755711E-1
-3.709889E-1
-3.709889E-1
-3.755711E-1
-3.755711E-1
-3.709889E-1
-3.755711E-1
-3.755711E-1
-3.755711E-1
-3.709889E-1
-3.709889E-1
-3.709889E-1
-3.755711E-1
-3.755711E-1
-3.755711E-1
-3.847358E-1
-3.847358E-1
-3.847358E-1
-3.801535E-1
-3.847358E-1
-3.893181E-1
-3.893181E-1
-3.847358E-1
-3.847358E-1
-3.847358E-1
-3.847358E-1
-3.847358E-1
-3.847358E-1
-3.939005E-1
-3.984827E-1
-3.984827E-1
-3.939005E-1
-3.939005E-1
-3.939005E-1
-3.939005E-1
-3.893181E-1
-3.893181E-1
-3.939005E-1
-3.939005E-1
-3.939005E-1
-3.984827E-1
-3.984827E-1
-3.939005E-1
-3.939005E-1
-3.984827E-1
-3.984827E-1
-3.984827E-1
-3.984827E-1
-3.984827E-1
-4.030651E-1
-4.030651E-1
-3.984827E-1
-3.984827E-1
-4.030651E-1
-4.030651E-1
-3.984827E-1
-3.984827E-1
-4.030651E-1
-4.030651E-1
-4.030651E-1
-4.030651E-1
-4.030651E-1
-4.076474E-1
-4.122297E-1
-4.076474E-1
-4.076474E-1
-4.122297E-1
-4.122297E-1
-4.076474E-1
-4.076474E-1
-4.168120E-1
-4.213944E-1
-4.213944E-1
-4.168120E-1
-4.168120E-1
-4.213944E-1
-4.213944E-1
-4.168120E-1
-4.213944E-1
-4.259766E-1
-4.259766E-1
-4.213944E-1
-4.213944E-1
-4.259766E-1
-4.259766E-1
-4.213944E-1
-4.213944E-1
-4.213944E-1
-4.168120E-1
-4.168120E-1
-4.213944E-1
-4.259766E-1
-4.305589E-1
-4.259766E-1
-4.213944E-1
-4.259766E-1
-4.351413E-1
-4.443059E-1
-4.397236E-1
-4.397236E-1
-4.397236E-1
-4.351413E-1
-4.351413E-1
-4.351413E-1
-4.351413E-1
-4.397236E-1
-4.443059E-1
-4.488882E-1
-4.488882E-1
-4.488882E-1
-4.443059E-1
-4.443059E-1
-4.443059E-1
-4.443059E-1
-4.397236E-1
-4.397236E-1
-4.488882E-1
-4.488882E-1
-4.397236E-1
-4.397236E-1
-4.397236E-1
-4.488882E-1
-4.534705E-1
-4.626352E-1
-4.626352E-1
-4.626352E-1
-4.580528E-1
-4.488882E-1
-4.488882E-1
-4.534705E-1
-4.626352E-1
-4.672175E-1
-4.672175E-1
-4.672175E-1
-4.626352E-1
-4.672175E-1
-4.672175E-1
-4.672175E-1
-4.672175E-1
-4.672175E-1
-4.717998E-1
-4.763821E-1
-4.763821E-1
-4.717998E-1
-4.672175E-1
-4.717998E-1
-4.763821E-1
-4.763821E-1
-4.763821E-1
-4.717998E-1
-4.717998E-1
-4.763821E-1
-4.809644E-1
-4.855468E-1
-4.901291E-1
-4.901291E-1
-4.809644E-1
-4.809644E-1
-4.855468E-1
-4.901291E-1
-4.947114E-1
-4.992937E-1
-4.992937E-1
-4.947114E-1
-4.947114E-1
-4.901291E-1
-4.947114E-1
-5.038760E-1
-5.130406E-1
-5.084583E-1
-5.038760E-1
-4.992937E-1
-5.038760E-1
-5.084583E-1
-5.084583E-1
-5.130406E-1
-5.176230E-1
-5.176230E-1
-5.084583E-1
-5.038760E-1
-5.084583E-1
-5.176230E-1
-5.222052E-1
-5.222052E-1
-5.222052E-1
-5.222052E-1
-5.222052E-1
-5.222052E-1
-5.267876E-1
-5.267876E-1
-5.313699E-1
-5.359522E-1
-5.359522E-1
-5.359522E-1
-5.359522E-1
-5.359522E-1
-5.359522E-1
-5.405345E-1
-5.451168E-1
-5.451168E-1
-5.451168E-1
-5.451168E-1
-5.451168E-1
-5.496992E-1
-5.542815E-1
-5.588638E-1
-5.588638E-1
-5.588638E-1
-5.496992E-1
-5.451168E-1
-5.496992E-1
-5.542815E-1
-5.588638E-1
-5.588638E-1
-5.588638E-1
-5.588638E-1
-5.588638E-1
-5.588638E-1
-5.634461E-1
-5.680285E-1
-5.680285E-1
-5.634461E-1
-5.634461E-1
-5.634461E-1
-5.634461E-1
-5.680285E-1
-5.680285E-1
-5.771930E-1
-5.771930E-1
-5.771930E-1
-5.726107E-1
-5.726107E-1
-5.817754E-1
-5.863577E-1
-5.909400E-1
-5.909400E-1
-5.909400E-1
-5.909400E-1
-5.909400E-1
-5.955223E-1
-5.955223E-1
-5.909400E-1
-5.909400E-1
-5.909400E-1
-6.001046E-1
-6.001046E-1
-6.001046E-1
-6.001046E-1
-6.001046E-1
-6.001046E-1
-5.955223E-1
-5.955223E-1
-6.001046E-1
-6.046869E-1
-6.046869E-1
-6.046869E-1
-6.046869E-1
-6.092693E-1
-6.092693E-1
-6.092693E-1
-6.092693E-1
-6.092693E-1
-6.092693E-1
-6.138516E-1
-6.138516E-1
-6.184339E-1
-6.230162E-1
-6.230162E-1
-6.230162E-1
-6.184339E-1
-6.230162E-1
-6.275985E-1
-6.275985E-1
-6.230162E-1
-6.184339E-1
-6.184339E-1
-6.230162E-1
-6.230162E-1
-6.230162E-1
-6.275985E-1
-6.230162E-1
-6.184339E-1
-6.184339E-1
-6.275985E-1
-6.321809E-1
-6.321809E-1
-6.275985E-1
-6.275985E-1
-6.367632E-1
-6.413454E-1
-6.367632E-1
-6.367632E-1
-6.413454E-1
-6.413454E-1
-6.413454E-1
-6.367632E-1
-6.321809E-1
-6.367632E-1
-6.459278E-1
-6.459278E-1
-6.413454E-1
-6.367632E-1
-6.413454E-1
-6.459278E-1
-6.459278E-1
-6.459278E-1
-6.459278E-1
-6.505101E-1
-6.596747E-1
-6.642571E-1
-6.642571E-1
-6.642571E-1
-6.642571E-1
-6.642571E-1
-6.642571E-1
-6.596747E-1
-6.596747E-1
-6.642571E-1
-6.688394E-1
-6.688394E-1
-6.688394E-1
-6.688394E-1
-6.688394E-1
-6.642571E-1
-6.550924E-1
-6.596747E-1
-6.688394E-1
-6.780040E-1
-6.734216E-1
-6.688394E-1
-6.734216E-1
-6.825863E-1
-6.871686E-1
-6.871686E-1
-6.825863E-1
-6.734216E-1
-6.734216E-1
-6.688394E-1
-6.688394E-1
-6.780040E-1
-6.871686E-1
-6.871686E-1
-6.871686E-1
-6.871686E-1
-6.871686E-1
-6.917509E-1
-6.917509E-1
-6.917509E-1
-6.917509E-1
-6.963332E-1
-6.963332E-1
-7.009156E-1
-7.009156E-1
-6.963332E-1
-6.917509E-1
-6.871686E-1
-6.917509E-1
-7.009156E-1
-7.100802E-1
-7.100802E-1
-7.054979E-1
-7.054979E-1
-7.100802E-1
-7.100802E-1
-7.146626E-1
-7.146626E-1
-7.146626E-1
-7.146626E-1
-7.192449E-1
-7.192449E-1
-7.146626E-1
-7.146626E-1
-7.146626E-1
-7.192449E-1
-7.238271E-1
-7.192449E-1
-7.146626E-1
-7.146626E-1
-7.238271E-1
-7.329918E-1
-7.329918E-1
-7.192449E-1
-7.146626E-1
-7.192449E-1
-7.284095E-1
-7.329918E-1
-7.375740E-1
-7.375740E-1
-7.375740E-1
-7.329918E-1
-7.329918E-1
-7.329918E-1
-7.375740E-1
-7.375740E-1
-7.329918E-1
-7.284095E-1
-7.284095E-1
-7.329918E-1
-7.421564E-1
-7.467387E-1
-7.421564E-1
-7.329918E-1
-7.329918E-1
-7.375740E-1
-7.421564E-1
-7.421564E-1
-7.375740E-1
-7.421564E-1
-7.421564E-1
-7.421564E-1
-7.421564E-1
-7.467387E-1
-7.513211E-1
-7.559033E-1
-7.513211E-1
-7.467387E-1
-7.467387E-1
-7.513211E-1
-7.513211E-1
-7.513211E-1
-7.513211E-1
-7.559033E-1
-7.604857E-1
-7.650680E-1
-7.650680E-1
-7.650680E-1
-7.650680E-1
-7.604857E-1
-7.559033E-1
-7.513211E-1
-7.513211E-1
-7.604857E-1
-7.604857E-1
-7.604857E-1
-7.650680E-1
-7.650680E-1
-7.696503E-1
-7.650680E-1
-7.650680E-1
-7.650680E-1
-7.650680E-1
-7.650680E-1
-7.650680E-1
-7.604857E-1
-7.559033E-1
-7.604857E-1
-7.604857E-1
-7.604857E-1
-7.604857E-1
-7.604857E-1
-7.650680E-1
-7.696503E-1
-7.696503E-1
-7.696503E-1
-7.696503E-1
-7.696503E-1
-7.650680E-1
-7.604857E-1
-7.604857E-1
-7.696503E-1
-7.742326E-1
-7.742326E-1
-7.696503E-1
-7.696503E-1
-7.742326E-1
-7.742326E-1
-7.742326E-1
-7.742326E-1
-7.742326E-1
-7.742326E-1
-7.833973E-1
-7.833973E-1
-7.833973E-1
-7.788149E-1
-7.742326E-1
-7.696503E-1
-7.696503E-1
-7.742326E-1
-7.788149E-1
-7.879795E-1
-7.879795E-1
-7.833973E-1
-7.788149E-1
-7.696503E-1
-7.696503E-1
-7.696503E-1
-7.742326E-1
-7.788149E-1
-7.833973E-1
-7.833973E-1
-7.788149E-1
-7.833973E-1
-7.833973E-1
-7.833973E-1
-7.788149E-1
-7.788149E-1
-7.788149E-1
-7.788149E-1
-7.788149E-1
-7.788149E-1
-7.833973E-1
-7.879795E-1
-7.833973E-1
-7.788149E-1
-7.833973E-1
-7.879795E-1
-7.879795E-1
-7.879795E-1
-7.788149E-1
-7.788149E-1
-7.788149E-1
-7.833973E-1
-7.833973E-1
-7.833973E-1
-7.833973E-1
-7.833973E-1
-7.833973E-1
-7.833973E-1
-7.788149E-1
-7.788149E-1
-7.879795E-1
-7.971442E-1
-8.017265E-1
-7.925619E-1
-7.879795E-1
-7.879795E-1
-7.925619E-1
-7.925619E-1
-7.925619E-1
-7.925619E-1
-7.879795E-1
-7.833973E-1
-7.925619E-1
-7.925619E-1
-7.879795E-1
-7.879795E-1
-7.879795E-1
-7.925619E-1
-7.925619E-1
-7.833973E-1
-7.788149E-1
-7.833973E-1
-7.925619E-1
-8.017265E-1
-8.017265E-1
-8.017265E-1
-7.971442E-1
-8.017265E-1
-8.017265E-1
-8.017265E-1
-8.063088E-1
-8.108912E-1
-8.108912E-1
-8.063088E-1
-8.063088E-1
-8.108912E-1
-8.154735E-1
-8.200557E-1
-8.292204E-1
-8.383850E-1
-8.475497E-1
-8.521319E-1
-8.475497E-1
-8.429673E-1
-8.383850E-1
-8.429673E-1
-8.475497E-1
-8.521319E-1
-8.521319E-1
-8.521319E-1
-8.475497E-1
-8.521319E-1
-8.567143E-1
-8.567143E-1
-8.567143E-1
-8.567143E-1
-8.612966E-1
-8.612966E-1
-8.658790E-1
-8.750436E-1
-8.796259E-1
-8.796259E-1
-8.796259E-1
-8.796259E-1
-8.796259E-1
-8.796259E-1
-8.704612E-1
-8.658790E-1
-8.704612E-1
-8.796259E-1
-8.887904E-1
-8.933728E-1
-8.933728E-1
-8.933728E-1
-8.887904E-1
-8.842081E-1
-8.887904E-1
-8.887904E-1
-8.887904E-1
-8.887904E-1
-8.979551E-1
-9.025374E-1
-9.025374E-1
-9.025374E-1
-9.071198E-1
-9.117021E-1
-9.071198E-1
-9.071198E-1
-9.071198E-1
-9.117021E-1
-9.162844E-1
-9.162844E-1
-9.162844E-1
-9.162844E-1
-9.117021E-1
-9.071198E-1
-9.071198E-1
-9.162844E-1
-9.254491E-1
-9.254491E-1
-9.208667E-1
-9.254491E-1
-9.346137E-1
-9.346137E-1
-9.346137E-1
-9.300314E-1
-9.254491E-1
-9.300314E-1
-9.346137E-1
-9.346137E-1
-9.346137E-1
-9.300314E-1
-9.300314E-1
-9.300314E-1
-9.254491E-1
-9.208667E-1
-9.254491E-1
-9.300314E-1
-9.300314E-1
-9.254491E-1
-9.300314E-1
-9.391959E-1
-9.346137E-1
-9.346137E-1
-9.346137E-1
-9.346137E-1
-9.300314E-1
-9.300314E-1
-9.300314E-1
-9.300314E-1
-9.300314E-1
-9.300314E-1
-9.391959E-1
-9.437783E-1
-9.391959E-1
-9.346137E-1
-9.300314E-1
-9.346137E-1
-9.346137E-1
-9.391959E-1
-9.437783E-1
-9.483605E-1
-9.483605E-1
-9.437783E-1
-9.437783E-1
-9.483605E-1
-9.437783E-1
-9.391959E-1
-9.391959E-1
-9.391959E-1
-9.437783E-1
-9.437783E-1
-9.391959E-1
-9.391959E-1
-9.437783E-1
-9.483605E-1
-9.529429E-1
-9.529429E-1
-9.575252E-1
-9.529429E-1
-9.437783E-1
-9.391959E-1
-9.346137E-1
-9.346137E-1
-9.346137E-1
-9.437783E-1
-9.529429E-1
-9.529429E-1
-9.483605E-1
-9.483605E-1
-9.483605E-1
-9.483605E-1
-9.437783E-1
-9.437783E-1
-9.529429E-1
-9.575252E-1
-9.575252E-1
-9.575252E-1
-9.529429E-1
-9.529429E-1
-9.529429E-1
-9.575252E-1
-9.575252E-1
-9.575252E-1
-9.529429E-1
-9.483605E-1
-9.483605E-1
-9.529429E-1
-9.575252E-1
-9.666898E-1
-9.666898E-1
-9.621076E-1
-9.575252E-1
-9.621076E-1
-9.712722E-1
-9.758545E-1
-9.758545E-1
-9.758545E-1
-9.758545E-1
-9.804367E-1
-9.804367E-1
-9.804367E-1
-9.758545E-1
-9.712722E-1
-9.712722E-1
-9.666898E-1
-9.666898E-1
-9.666898E-1
-9.758545E-1
-9.804367E-1
-9.804367E-1
-9.758545E-1
-9.758545E-1
-9.804367E-1
-9.850192E-1
-9.896014E-1
-9.850192E-1
-9.804367E-1
-9.758545E-1
-9.758545E-1
-9.804367E-1
-9.896014E-1
-9.941838E-1
-9.941838E-1
-9.941838E-1
-9.896014E-1
-9.896014E-1
-9.941838E-1
-9.987660E-1
-1.003348E+0
-9.987660E-1
-9.987660E-1
-1.003348E+0
-1.007931E+0
-1.007931E+0
-1.007931E+0
-1.003348E+0
-1.007931E+0
-1.012513E+0
-1.007931E+0
-1.003348E+0
-1.003348E+0
-1.012513E+0
-1.017095E+0
-1.012513E+0
-1.012513E+0
-1.012513E+0
-1.021678E+0
-1.030842E+0
-1.035425E+0
-1.030842E+0
-1.021678E+0
-1.017095E+0
-1.017095E+0
-1.017095E+0
-1.026260E+0
-1.026260E+0
-1.021678E+0
-1.017095E+0
-1.017095E+0
-1.021678E+0
-1.026260E+0
-1.021678E+0
-1.017095E+0
-1.017095E+0
-1.021678E+0
-1.030842E+0
-1.030842E+0
-1.026260E+0
-1.026260E+0
-1.030842E+0
-1.035425E+0
-1.040007E+0
-1.035425E+0
-1.030842E+0
-1.026260E+0
-1.030842E+0
-1.030842E+0
-1.030842E+0
-1.030842E+0
-1.030842E+0
-1.030842E+0
-1.030842E+0
-1.035425E+0
-1.035425E+0
-1.040007E+0
-1.040007E+0
-1.035425E+0
-1.035425E+0
-1.040007E+0
-1.040007E+0
-1.040007E+0
-1.040007E+0
-1.035425E+0
-1.040007E+0
-1.040007E+0
-1.044589E+0
-1.040007E+0
-1.035425E+0
-1.030842E+0
-1.030842E+0
-1.040007E+0
-1.044589E+0
-1.040007E+0
-1.035425E+0
-1.026260E+0
-1.026260E+0
-1.030842E+0
-1.030842E+0
-1.035425E+0
-1.035425E+0
-1.035425E+0
-1.040007E+0
-1.040007E+0
-1.035425E+0
-1.030842E+0
-1.026260E+0
-1.026260E+0
-1.026260E+0
-1.026260E+0
-1.026260E+0
-1.026260E+0
-1.026260E+0
-1.021678E+0
-1.026260E+0
-1.026260E+0
-1.026260E+0
-1.026260E+0
-1.026260E+0
-1.021678E+0
-1.021678E+0
-1.021678E+0
-1.026260E+0
-1.030842E+0
-1.026260E+0
-1.021678E+0
-1.017095E+0
-1.017095E+0
-1.026260E+0
-1.026260E+0
-1.026260E+0
-1.021678E+0
-1.017095E+0
-1.017095E+0
-1.021678E+0
-1.021678E+0
-1.017095E+0
-1.017095E+0
-1.017095E+0
-1.012513E+0
-1.012513E+0
-1.007931E+0
-1.007931E+0
-1.007931E+0
-1.012513E+0
-1.012513E+0
-1.007931E+0
-1.003348E+0
-9.987660E-1
-9.987660E-1
-9.941838E-1
-9.896014E-1
-9.896014E-1
-9.896014E-1
-9.941838E-1
-9.987660E-1
-9.941838E-1
-9.941838E-1
-9.896014E-1
-9.896014E-1
-9.850192E-1
-9.850192E-1
-9.758545E-1
-9.758545E-1
-9.804367E-1
-9.850192E-1
-9.896014E-1
-9.896014E-1
-9.850192E-1
-9.804367E-1
-9.804367E-1
-9.712722E-1
-9.621076E-1
-9.666898E-1
-9.712722E-1
-9.712722E-1
-9.712722E-1
-9.666898E-1
-9.621076E-1
-9.621076E-1
-9.575252E-1
-9.575252E-1
-9.666898E-1
-9.712722E-1
-9.666898E-1
-9.575252E-1
-9.483605E-1
-9.483605E-1
-9.483605E-1
-9.483605E-1
-9.483605E-1
-9.483605E-1
-9.483605E-1
-9.483605E-1
-9.529429E-1
-9.529429E-1
-9.437783E-1
-9.391959E-1
-9.346137E-1
-9.346137E-1
-9.391959E-1
-9.391959E-1
-9.300314E-1
-9.254491E-1
-9.254491E-1
-9.346137E-1
-9.437783E-1
-9.437783E-1
-9.346137E-1
-9.300314E-1
-9.300314E-1
-9.346137E-1
-9.346137E-1
-9.300314E-1
-9.254491E-1
-9.300314E-1
-9.300314E-1
-9.300314E-1
-9.300314E-1
-9.300314E-1
-9.300314E-1
-9.300314E-1
-9.254491E-1
-9.162844E-1
-9.162844E-1
-9.162844E-1
-9.208667E-1
-9.208667E-1
-9.208667E-1
-9.162844E-1
-9.162844E-1
-9.162844E-1
-9.254491E-1
-9.300314E-1
-9.300314E-1
-9.254491E-1
-9.208667E-1
-9.208667E-1
-9.208667E-1
-9.208667E-1
-9.208667E-1
-9.208667E-1
-9.254491E-1
-9.254491E-1
-9.254491E-1
-9.208667E-1
-9.208667E-1
-9.254491E-1
-9.254491E-1
-9.254491E-1
-9.208667E-1
-9.162844E-1
-9.162844E-1
-9.208667E-1
-9.254491E-1
-9.254491E-1
-9.254491E-1
-9.254491E-1
-9.208667E-1
-9.254491E-1
-9.300314E-1
-9.391959E-1
-9.391959E-1
-9.346137E-1
-9.300314E-1
-9.300314E-1
-9.300314E-1
-9.300314E-1
-9.300314E-1
-9.254491E-1
-9.208667E-1
-9.208667E-1
-9.254491E-1
-9.300314E-1
-9.346137E-1
-9.346137E-1
-9.391959E-1
-9.346137E-1
-9.300314E-1
-9.254491E-1
-9.254491E-1
-9.300314E-1
-9.300314E-1
-9.300314E-1
-9.300314E-1
-9.300314E-1
-9.391959E-1
-9.391959E-1
-9.391959E-1
-9.391959E-1
-9.391959E-1
-9.391959E-1
-9.346137E-1
-9.346137E-1
-9.391959E-1
-9.391959E-1
-9.391959E-1
-9.437783E-1
-9.483605E-1
-9.529429E-1
-9.575252E-1
-9.575252E-1
-9.575252E-1
-9.529429E-1
-9.437783E-1
-9.346137E-1
-9.391959E-1
-9.483605E-1
-9.529429E-1
-9.529429E-1
-9.483605E-1
-9.529429E-1
-9.529429E-1
-9.621076E-1
-9.712722E-1
-9.712722E-1
-9.666898E-1
-9.621076E-1
-9.666898E-1
-9.666898E-1
-9.666898E-1
-9.621076E-1
-9.621076E-1
-9.621076E-1
-9.712722E-1
-9.758545E-1
-9.712722E-1
-9.712722E-1
-9.758545E-1
-9.850192E-1
-9.850192E-1
-9.804367E-1
-9.804367E-1
-9.804367E-1
-9.758545E-1
-9.804367E-1
-9.850192E-1
-9.896014E-1
-9.896014E-1
-9.850192E-1
-9.804367E-1
-9.850192E-1
-9.896014E-1
-9.896014E-1
-9.896014E-1
-9.941838E-1
-9.987660E-1
-1.003348E+0
-1.003348E+0
-1.007931E+0
-1.007931E+0
-1.003348E+0
-1.003348E+0
-1.007931E+0
-1.003348E+0
-1.003348E+0
-1.007931E+0
-1.012513E+0
-1.012513E+0
-1.007931E+0
-1.003348E+0
-1.003348E+0
-1.012513E+0
-1.012513E+0
-1.007931E+0
-1.007931E+0
-1.012513E+0
-1.021678E+0
-1.026260E+0
-1.026260E+0
-1.021678E+0
-1.017095E+0
-1.012513E+0
-1.012513E+0
-1.012513E+0
-1.012513E+0
-1.012513E+0
-1.017095E+0
-1.026260E+0
-1.030842E+0
-1.035425E+0
-1.035425E+0
-1.035425E+0
-1.035425E+0
-1.035425E+0
-1.030842E+0
-1.021678E+0
-1.021678E+0
-1.026260E+0
-1.035425E+0
-1.035425E+0
-1.030842E+0
-1.026260E+0
-1.026260E+0
-1.030842E+0
-1.030842E+0
-1.035425E+0
-1.040007E+0
-1.044589E+0
-1.049171E+0
-1.049171E+0
-1.044589E+0
-1.044589E+0
-1.040007E+0
-1.035425E+0
-1.035425E+0
-1.035425E+0
-1.035425E+0
-1.040007E+0
-1.044589E+0
-1.044589E+0
-1.040007E+0
-1.040007E+0
-1.040007E+0
-1.040007E+0
-1.044589E+0
-1.040007E+0
-1.040007E+0
-1.040007E+0
-1.040007E+0
-1.040007E+0
-1.035425E+0
-1.035425E+0
-1.035425E+0
-1.040007E+0
-1.040007E+0
-1.040007E+0
-1.040007E+0
-1.040007E+0
-1.040007E+0
-1.040007E+0
-1.040007E+0
-1.035425E+0
-1.035425E+0
-1.040007E+0
-1.044589E+0
-1.044589E+0
-1.035425E+0
-1.030842E+0
-1.035425E+0
-1.040007E+0
-1.035425E+0
-1.035425E+0
-1.035425E+0
-1.035425E+0
-1.040007E+0
-1.035425E+0
-1.030842E+0
-1.026260E+0
-1.026260E+0
-1.030842E+0
-1.030842E+0
-1.026260E+0
-1.021678E+0
-1.021678E+0
-1.030842E+0
-1.035425E+0
-1.030842E+0
-1.026260E+0
-1.026260E+0
-1.026260E+0
-1.026260E+0
-1.021678E+0
-1.021678E+0
-1.026260E+0
-1.035425E+0
-1.035425E+0
-1.026260E+0
-1.017095E+0
-1.021678E+0
-1.026260E+0
-1.030842E+0
-1.026260E+0
-1.021678E+0
-1.017095E+0
-1.017095E+0
-1.017095E+0
-1.021678E+0
-1.026260E+0
-1.030842E+0
-1.026260E+0
-1.021678E+0
-1.017095E+0
-1.017095E+0
-1.021678E+0
-1.026260E+0
-1.021678E+0
-1.012513E+0
-1.012513E+0
-1.012513E+0
-1.017095E+0
-1.017095E+0
-1.012513E+0
-1.007931E+0
-1.003348E+0
-1.003348E+0
-1.007931E+0
-1.007931E+0
-1.003348E+0
-9.987660E-1
-1.007931E+0
-1.017095E+0
-1.017095E+0
-1.012513E+0
-1.003348E+0
-1.003348E+0
-1.012513E+0
-1.017095E+0
-1.012513E+0
-1.007931E+0
-1.003348E+0
-1.003348E+0
-1.012513E+0
-1.017095E+0
-1.021678E+0
-1.017095E+0
-1.007931E+0
-1.003348E+0
-1.007931E+0
-1.012513E+0
-1.044589E+0
-1.085830E+0
-1.090412E+0
-1.030842E+0
-9.575252E-1
-9.162844E-1
-9.300314E-1
-9.437783E-1
-9.208667E-1
-9.025374E-1
-9.391959E-1
-1.007931E+0
-1.053754E+0
-1.053754E+0
-1.030842E+0
-1.017095E+0
-1.012513E+0
-1.007931E+0
-1.003348E+0
-9.987660E-1
-9.987660E-1
-1.003348E+0
-9.987660E-1
-9.804367E-1
-9.758545E-1
-1.012513E+0
-1.072083E+0
-1.085830E+0
-1.026260E+0
-9.529429E-1
-9.208667E-1
-9.346137E-1
-9.483605E-1
-9.529429E-1
-9.529429E-1
-9.666898E-1
-9.850192E-1
-9.987660E-1
-9.987660E-1
-9.896014E-1
-9.804367E-1
-9.712722E-1
-9.758545E-1
-9.804367E-1
-9.850192E-1
-9.850192E-1
-9.804367E-1
-9.758545E-1
-9.712722E-1
-9.712722E-1
-9.758545E-1
-9.804367E-1
-9.804367E-1
-9.758545E-1
-9.712722E-1
-9.712722E-1
-9.712722E-1
-9.758545E-1
-9.712722E-1
-9.621076E-1
-9.575252E-1
-9.575252E-1
-9.666898E-1
-9.666898E-1
-9.621076E-1
-9.575252E-1
-9.529429E-1
-9.575252E-1
-9.621076E-1
-9.621076E-1
-9.575252E-1
-9.575252E-1
-9.575252E-1
-9.575252E-1
-9.621076E-1
-9.621076E-1
-9.621076E-1
-9.575252E-1
-9.483605E-1
-9.437783E-1
-9.483605E-1
-9.529429E-1
-9.529429E-1
-9.529429E-1
-9.483605E-1
-9.483605E-1
-9.529429E-1
-9.575252E-1
-9.529429E-1
-9.483605E-1
-9.437783E-1
-9.437783E-1
-9.483605E-1
-9.483605E-1
-9.346137E-1
-9.208667E-1
-9.117021E-1
-9.254491E-1
-9.437783E-1
-9.483605E-1
-9.437783E-1
-9.346137E-1
-9.300314E-1
-9.300314E-1
-9.346137E-1
-9.391959E-1
-9.346137E-1
-9.346137E-1
-9.254491E-1
-9.208667E-1
-9.208667E-1
-9.208667E-1
-9.208667E-1
-9.254491E-1
-9.254491E-1
-9.254491E-1
-9.254491E-1
-9.208667E-1
-9.208667E-1
-9.208667E-1
-9.208667E-1
-9.208667E-1
-9.162844E-1
-9.162844E-1
-9.162844E-1
-9.162844E-1
-9.117021E-1
-9.025374E-1
-9.025374E-1
-9.117021E-1
-9.208667E-1
-9.254491E-1
-9.162844E-1
-9.071198E-1
-9.025374E-1
-9.071198E-1
-9.162844E-1
-9.117021E-1
-9.071198E-1
-9.025374E-1
-8.979551E-1
-9.025374E-1
-9.025374E-1
-9.025374E-1
-8.979551E-1
-8.933728E-1
-8.933728E-1
-8.933728E-1
-8.979551E-1
-9.025374E-1
-8.979551E-1
-8.887904E-1
-8.887904E-1
-8.887904E-1
-8.842081E-1
-8.796259E-1
-8.750436E-1
-8.704612E-1
-8.750436E-1
-8.842081E-1
-8.842081E-1
-8.750436E-1
-8.704612E-1
-8.704612E-1
-8.704612E-1
-8.704612E-1
-8.704612E-1
-8.750436E-1
-8.796259E-1
-8.796259E-1
-8.658790E-1
-8.612966E-1
-8.612966E-1
-8.612966E-1
-8.612966E-1
-8.612966E-1
-8.612966E-1
-8.612966E-1
-8.658790E-1
-8.658790E-1
-8.612966E-1
-8.567143E-1
-8.521319E-1
-8.521319E-1
-8.567143E-1
-8.612966E-1
-8.567143E-1
-8.521319E-1
-8.475497E-1
-8.475497E-1
-8.521319E-1
-8.521319E-1
-8.521319E-1
-8.475497E-1
-8.383850E-1
-8.338028E-1
-8.338028E-1
-8.338028E-1
-8.338028E-1
-8.383850E-1
-8.383850E-1
-8.383850E-1
-8.383850E-1
-8.338028E-1
-8.338028E-1
-8.246381E-1
-8.246381E-1
-8.246381E-1
-8.292204E-1
-8.246381E-1
-8.200557E-1
-8.200557E-1
-8.200557E-1
-8.200557E-1
-8.246381E-1
-8.200557E-1
-8.200557E-1
-8.200557E-1
-8.154735E-1
-8.108912E-1
-8.063088E-1
-8.017265E-1
-8.063088E-1
-8.063088E-1
-8.063088E-1
-8.017265E-1
-7.971442E-1
-8.017265E-1
-8.108912E-1
-8.108912E-1
-8.063088E-1
-7.971442E-1
-7.925619E-1
-7.833973E-1
-7.833973E-1
-7.879795E-1
-7.925619E-1
-7.925619E-1
-7.879795E-1
-7.879795E-1
-7.879795E-1
-7.879795E-1
-7.879795E-1
-7.879795E-1
-7.833973E-1
-7.788149E-1
-7.788149E-1
-7.788149E-1
-7.788149E-1
-7.788149E-1
-7.788149E-1
-7.788149E-1
-7.788149E-1
-7.788149E-1
-7.742326E-1
-7.696503E-1
-7.650680E-1
-7.604857E-1
-7.650680E-1
-7.650680E-1
-7.604857E-1
-7.513211E-1
-7.467387E-1
-7.513211E-1
-7.513211E-1
-7.467387E-1
-7.467387E-1
-7.513211E-1
-7.559033E-1
-7.604857E-1
-7.604857E-1
-7.513211E-1
-7.421564E-1
-7.375740E-1
-7.421564E-1
-7.467387E-1
-7.513211E-1
-7.467387E-1
-7.421564E-1
-7.421564E-1
-7.421564E-1
-7.375740E-1
-7.375740E-1
-7.375740E-1
-7.329918E-1
-7.329918E-1
-7.375740E-1
-7.467387E-1
-7.421564E-1
-7.329918E-1
-7.284095E-1
-7.284095E-1
-7.284095E-1
-7.284095E-1
-7.192449E-1
-7.146626E-1
-7.192449E-1
-7.284095E-1
-7.238271E-1
-7.192449E-1
-7.146626E-1
-7.146626E-1
-7.192449E-1
-7.238271E-1
-7.329918E-1
-7.284095E-1
-7.192449E-1
-7.100802E-1
-7.100802E-1
-7.100802E-1
-7.100802E-1
-7.100802E-1
-7.009156E-1
-7.009156E-1
-7.009156E-1
-7.009156E-1
-7.009156E-1
-7.009156E-1
-6.963332E-1
-6.963332E-1
-7.009156E-1
-7.100802E-1
-7.146626E-1
-7.100802E-1
-7.009156E-1
-6.963332E-1
-6.963332E-1
-6.963332E-1
-6.963332E-1
-6.963332E-1
-6.917509E-1
-6.871686E-1
-6.871686E-1
-6.917509E-1
-6.917509E-1
-6.871686E-1
-6.871686E-1
-6.963332E-1
-7.009156E-1
-7.009156E-1
-6.963332E-1
-6.917509E-1
-6.963332E-1
-7.009156E-1
-6.963332E-1
-6.917509E-1
-6.917509E-1
-6.963332E-1
-6.917509E-1
-6.825863E-1
-6.825863E-1
-6.871686E-1
-6.917509E-1
-6.917509E-1
-6.917509E-1
-6.917509E-1
-6.963332E-1
-7.009156E-1
-7.009156E-1
-7.054979E-1
-7.009156E-1
-7.009156E-1
-6.963332E-1
-7.009156E-1
-7.009156E-1
-7.009156E-1
-6.963332E-1
-6.917509E-1
-6.871686E-1
-6.917509E-1
-6.963332E-1
-6.963332E-1
-6.963332E-1
-6.963332E-1
-6.963332E-1
-6.871686E-1
-6.825863E-1
-6.871686E-1
-6.917509E-1
-6.963332E-1
-6.917509E-1
-6.871686E-1
-6.871686E-1
-6.917509E-1
-6.917509E-1
-6.917509E-1
-6.917509E-1
-6.917509E-1
-6.917509E-1
-6.871686E-1
-6.917509E-1
-6.963332E-1
-7.009156E-1
-7.054979E-1
-7.054979E-1
-7.054979E-1
-6.963332E-1
-6.917509E-1
-6.871686E-1
-6.917509E-1
-6.963332E-1
-6.963332E-1
-6.963332E-1
-6.871686E-1
-6.780040E-1
-6.780040E-1
-6.825863E-1
-6.871686E-1
-6.871686E-1
-6.871686E-1
-6.917509E-1
-6.963332E-1
-7.054979E-1
-7.146626E-1
-7.146626E-1
-7.100802E-1
-7.100802E-1
-7.054979E-1
-7.009156E-1
-7.009156E-1
-7.054979E-1
-7.100802E-1
-7.100802E-1
-7.054979E-1
-7.054979E-1
-7.054979E-1
-7.009156E-1
-7.009156E-1
-6.963332E-1
-6.917509E-1
-6.963332E-1
-6.963332E-1
-6.963332E-1
-6.963332E-1
-7.009156E-1
-7.054979E-1
-7.054979E-1
-7.100802E-1
-7.100802E-1
-7.054979E-1
-7.054979E-1
-7.054979E-1
-7.100802E-1
-7.146626E-1
-7.192449E-1
-7.146626E-1
-7.054979E-1
-7.054979E-1
-7.100802E-1
-7.100802E-1
-7.100802E-1
-7.054979E-1
-7.009156E-1
-7.009156E-1
-7.100802E-1
-7.192449E-1
-7.192449E-1
-7.146626E-1
-7.054979E-1
-7.054979E-1
-7.054979E-1
-7.054979E-1
-7.054979E-1
-7.054979E-1
-7.100802E-1
-7.100802E-1
-7.146626E-1
-7.100802E-1
-7.100802E-1
-7.100802E-1
-7.100802E-1
-7.054979E-1
-7.009156E-1
-7.054979E-1
-7.100802E-1
-7.054979E-1
-7.054979E-1
-7.054979E-1
-7.054979E-1
-7.146626E-1
-7.238271E-1
-7.238271E-1
-7.192449E-1
-7.146626E-1
-7.146626E-1
-7.146626E-1
-7.146626E-1
-7.146626E-1
-7.192449E-1
-7.192449E-1
-7.100802E-1
-6.963332E-1
-6.917509E-1
-7.009156E-1
-7.054979E-1
-7.054979E-1
-7.009156E-1
-7.009156E-1
-7.009156E-1
-7.054979E-1
-7.146626E-1
-7.192449E-1
-7.146626E-1
-7.100802E-1
-7.054979E-1
-7.054979E-1
-7.054979E-1
-7.054979E-1
-7.054979E-1
-7.054979E-1
-7.100802E-1
-7.146626E-1
-7.100802E-1
-7.054979E-1
-7.009156E-1
-7.054979E-1
-7.100802E-1
-7.100802E-1
-7.100802E-1
-7.054979E-1
-7.009156E-1
-6.963332E-1
-7.009156E-1
-7.054979E-1
-7.009156E-1
-6.917509E-1
-6.917509E-1
-6.963332E-1
-7.054979E-1
-7.100802E-1
-7.009156E-1
-6.963332E-1
-7.009156E-1
-7.009156E-1
-6.963332E-1
-6.871686E-1
-6.780040E-1
-6.825863E-1
-6.917509E-1
-7.054979E-1
-7.100802E-1
-7.100802E-1
-7.100802E-1
-7.100802E-1
-7.054979E-1
-7.054979E-1
-7.054979E-1
-7.100802E-1
-7.146626E-1
-7.146626E-1
-7.192449E-1
-7.192449E-1
-7.238271E-1
-7.238271E-1
-7.238271E-1
-7.192449E-1
-7.146626E-1
-7.192449E-1
-7.192449E-1
-7.192449E-1
-7.192449E-1
-7.192449E-1
-7.238271E-1
-7.238271E-1
-7.238271E-1
-7.238271E-1
-7.284095E-1
-7.329918E-1
-7.284095E-1
-7.238271E-1
-7.238271E-1
-7.238271E-1
-7.192449E-1
-7.146626E-1
-7.146626E-1
-7.238271E-1
-7.284095E-1
-7.284095E-1
-7.284095E-1
-7.284095E-1
-7.284095E-1
-7.329918E-1
-7.329918E-1
-7.375740E-1
-7.329918E-1
-7.284095E-1
-7.238271E-1
-7.238271E-1
-7.329918E-1
-7.375740E-1
-7.421564E-1
-7.421564E-1
-7.421564E-1
-7.421564E-1
-7.421564E-1
-7.375740E-1
-7.375740E-1
-7.421564E-1
-7.467387E-1
-7.513211E-1
-7.513211E-1
-7.467387E-1
-7.467387E-1
-7.467387E-1
-7.467387E-1
-7.421564E-1
-7.467387E-1
-7.467387E-1
-7.513211E-1
-7.513211E-1
-7.559033E-1
-7.559033E-1
-7.559033E-1
-7.604857E-1
-7.604857E-1
-7.559033E-1
-7.513211E-1
-7.513211E-1
-7.513211E-1
-7.559033E-1
-7.513211E-1
-7.513211E-1
-7.513211E-1
-7.467387E-1
-7.467387E-1
-7.513211E-1
-7.513211E-1
-7.513211E-1
-7.513211E-1
-7.467387E-1
-7.467387E-1
-7.467387E-1
-7.421564E-1
-7.421564E-1
-7.467387E-1
-7.513211E-1
-7.513211E-1
-7.559033E-1
-7.559033E-1
-7.513211E-1
-7.467387E-1
-7.421564E-1
-7.467387E-1
-7.467387E-1
-7.467387E-1
-7.421564E-1
-7.421564E-1
-7.421564E-1
-7.421564E-1
-7.421564E-1
-7.421564E-1
-7.421564E-1
-7.467387E-1
-7.467387E-1
-7.421564E-1
-7.375740E-1
-7.375740E-1
-7.421564E-1
-7.421564E-1
-7.375740E-1
-7.375740E-1
-7.375740E-1
-7.284095E-1
-7.284095E-1
-7.284095E-1
-7.329918E-1
-7.375740E-1
-7.375740E-1
-7.284095E-1
-7.238271E-1
-7.238271E-1
-7.329918E-1
-7.329918E-1
-7.329918E-1
-7.329918E-1
-7.329918E-1
-7.284095E-1
-7.238271E-1
-7.192449E-1
-7.284095E-1
-7.375740E-1
-7.375740E-1
-7.284095E-1
-7.192449E-1
-7.192449E-1
-7.238271E-1
-7.238271E-1
-7.146626E-1
-7.054979E-1
-7.100802E-1
-7.146626E-1
-7.192449E-1
-7.146626E-1
-7.100802E-1
-7.100802E-1
-7.146626E-1
-7.146626E-1
-7.146626E-1
-7.100802E-1
-7.100802E-1
-7.054979E-1
-7.054979E-1
-7.054979E-1
-7.054979E-1
-7.054979E-1
-6.963332E-1
-6.917509E-1
-6.917509E-1
-7.009156E-1
-7.009156E-1
-7.009156E-1
-6.963332E-1
-6.917509E-1
-6.917509E-1
-6.963332E-1
-6.963332E-1
-6.963332E-1
-6.825863E-1
-6.688394E-1
-6.734216E-1
-6.825863E-1
-6.780040E-1
-6.734216E-1
-6.688394E-1
-6.642571E-1
-6.505101E-1
-6.413454E-1
-6.321809E-1
-6.275985E-1
-6.230162E-1
-6.184339E-1
-6.184339E-1
-6.184339E-1
-6.184339E-1
-6.275985E-1
-6.688394E-1
-7.146626E-1
-6.459278E-1
-4.901291E-1
-4.213944E-1
-5.084583E-1
-6.596747E-1
-7.146626E-1
-6.688394E-1
-6.001046E-1
-5.726107E-1
-5.817754E-1
-5.955223E-1
-5.909400E-1
-5.817754E-1
-5.726107E-1
-5.680285E-1
-5.634461E-1
-5.634461E-1
-5.634461E-1
-5.680285E-1
-5.680285E-1
-5.680285E-1
-5.680285E-1
-5.634461E-1
-5.634461E-1
-5.588638E-1
-5.588638E-1
-5.496992E-1
-5.451168E-1
-5.496992E-1
-5.496992E-1
-5.451168E-1
-5.359522E-1
-5.222052E-1
-5.176230E-1
-5.176230E-1
-5.222052E-1
-5.222052E-1
-5.130406E-1
-4.992937E-1
-4.901291E-1
-4.947114E-1
-4.992937E-1
-4.992937E-1
-4.947114E-1
-4.855468E-1
-4.855468E-1
-4.855468E-1
-4.855468E-1
-4.809644E-1
-4.763821E-1
-4.717998E-1
-4.763821E-1
-4.763821E-1
-4.717998E-1
-4.626352E-1
-4.580528E-1
-4.580528E-1
-4.580528E-1
-4.534705E-1
-4.488882E-1
-4.443059E-1
-4.443059E-1
-4.488882E-1
-4.534705E-1
-4.488882E-1
-4.397236E-1
-4.351413E-1
-4.351413E-1
-4.351413E-1
-4.305589E-1
-4.305589E-1
-4.259766E-1
-4.213944E-1
-4.213944E-1
-4.259766E-1
-4.259766E-1
-4.213944E-1
-4.168120E-1
-4.168120E-1
-4.305589E-1
-4.259766E-1
-3.939005E-1
-3.755711E-1
-3.893181E-1
-4.076474E-1
-4.122297E-1
-4.030651E-1
-3.893181E-1
-3.893181E-1
-3.984827E-1
-4.076474E-1
-4.030651E-1
-3.984827E-1
-3.984827E-1
-4.076474E-1
-4.076474E-1
-4.030651E-1
-3.939005E-1
-3.893181E-1
-3.847358E-1
-3.893181E-1
-3.893181E-1
-3.939005E-1
-3.939005E-1
-3.893181E-1
-3.801535E-1
-3.801535E-1
-3.755711E-1
-3.755711E-1
-3.709889E-1
-3.664065E-1
-3.709889E-1
-3.847358E-1
-3.801535E-1
-3.526596E-1
-3.480773E-1
-3.709889E-1
-3.939005E-1
-3.893181E-1
-3.709889E-1
-3.572419E-1
-3.526596E-1
-3.526596E-1
-3.480773E-1
-3.434950E-1
-3.480773E-1
-3.526596E-1
-3.526596E-1
-3.526596E-1
-3.526596E-1
-3.526596E-1
-3.526596E-1
-3.480773E-1
-3.480773E-1
-3.480773E-1
-3.434950E-1
-3.389127E-1
-3.389127E-1
-3.480773E-1
-3.480773E-1
-3.434950E-1
-3.297480E-1
-3.205833E-1
-3.251657E-1
-3.297480E-1
-3.251657E-1
-3.297480E-1
-3.343303E-1
-3.343303E-1
-3.389127E-1
-3.572419E-1
-4.030651E-1
-4.855468E-1
-5.222052E-1
-4.397236E-1
-2.839248E-1
-1.831139E-1
-1.327085E-1
-3.647982E-2
3.225492E-2
-9.604991E-2
-4.122297E-1
-6.138516E-1
-5.267876E-1
-3.389127E-1
-2.747603E-1
-3.434950E-1
-4.030651E-1
-3.801535E-1
-3.205833E-1
-2.839248E-1
-2.885072E-1
-3.022541E-1
-3.068364E-1
-2.976718E-1
-2.976718E-1
-3.022541E-1
-3.068364E-1
-3.068364E-1
-3.068364E-1
-2.976718E-1
-2.976718E-1
-3.022541E-1
-3.022541E-1
-2.930895E-1
-2.885072E-1
-2.839248E-1
-2.839248E-1
-2.885072E-1
-2.930895E-1
-2.885072E-1
-2.885072E-1
-2.839248E-1
-2.839248E-1
-2.885072E-1
-2.930895E-1
-2.930895E-1
-2.930895E-1
-2.885072E-1
-2.839248E-1
-2.747603E-1
-2.747603E-1
-2.793425E-1
-2.793425E-1
-2.747603E-1
-2.701779E-1
-2.655956E-1
-2.655956E-1
-2.701779E-1
-2.747603E-1
-2.793425E-1
-2.793425E-1
-2.747603E-1
-2.701779E-1
-2.655956E-1
-2.701779E-1
-2.747603E-1
-2.701779E-1
-2.655956E-1
-2.610133E-1
-2.655956E-1
-2.701779E-1
-2.701779E-1
-2.655956E-1
-2.655956E-1
-2.610133E-1
-2.610133E-1
-2.564310E-1
-2.610133E-1
-2.610133E-1
-2.610133E-1
-2.610133E-1
-2.564310E-1
-2.564310E-1
-2.518486E-1
-2.518486E-1
-2.518486E-1
-2.518486E-1
-2.472663E-1
-2.426840E-1
-2.426840E-1
-2.426840E-1
-2.472663E-1
-2.472663E-1
-2.472663E-1
-2.472663E-1
-2.472663E-1
-2.472663E-1
-2.426840E-1
-2.426840E-1
-2.381017E-1
-2.381017E-1
-2.472663E-1
-2.518486E-1
-2.518486E-1
-2.426840E-1
-2.381017E-1
-2.335194E-1
-2.335194E-1
-2.335194E-1
-2.381017E-1
-2.472663E-1
-2.518486E-1
-2.472663E-1
-2.335194E-1
-2.289370E-1
-2.335194E-1
-2.426840E-1
-2.518486E-1
-2.518486E-1
-2.426840E-1
-2.381017E-1
-2.426840E-1
-2.472663E-1
-2.472663E-1
-2.426840E-1
-2.381017E-1
-2.335194E-1
-2.381017E-1
-2.381017E-1
-2.335194E-1
-2.289370E-1
-2.335194E-1
-2.335194E-1
-2.335194E-1
-2.289370E-1
-2.335194E-1
-2.381017E-1
-2.426840E-1
-2.381017E-1
-2.335194E-1
-2.335194E-1
-2.381017E-1
-2.381017E-1
-2.335194E-1
-2.381017E-1
-2.381017E-1
-2.381017E-1
-2.381017E-1
-2.426840E-1
-2.426840E-1
-2.335194E-1
-2.243548E-1
-2.289370E-1
-2.381017E-1
-2.381017E-1
-2.289370E-1
-2.197724E-1
-2.151901E-1
-2.197724E-1
-2.289370E-1
-2.335194E-1
-2.289370E-1
-2.243548E-1
-2.197724E-1
-2.243548E-1
-2.381017E-1
-2.610133E-1
-2.426840E-1
-1.922786E-1
-1.739493E-1
-2.060255E-1
-2.472663E-1
-2.518486E-1
-2.335194E-1
-2.151901E-1
-2.106078E-1
-2.151901E-1
-2.197724E-1
-2.289370E-1
-2.335194E-1
-2.289370E-1
-2.243548E-1
-2.197724E-1
-2.197724E-1
-2.151901E-1
-2.106078E-1
-2.106078E-1
-2.197724E-1
-2.243548E-1
-2.243548E-1
-2.197724E-1
-2.151901E-1
-2.151901E-1
-2.106078E-1
-2.106078E-1
-2.106078E-1
-2.060255E-1
-2.106078E-1
-2.106078E-1
-2.106078E-1
-2.106078E-1
-2.106078E-1
-2.106078E-1
-2.106078E-1
-2.106078E-1
-2.106078E-1
-2.106078E-1
-2.106078E-1
-2.060255E-1
-2.106078E-1
-2.106078E-1
-2.106078E-1
-2.060255E-1
-1.922786E-1
-1.876962E-1
-1.922786E-1
-1.968608E-1
-1.922786E-1
-1.922786E-1
-1.968608E-1
-2.014432E-1
-1.968608E-1
-1.922786E-1
-1.876962E-1
-1.876962E-1
-1.922786E-1
-1.922786E-1
-1.922786E-1
-1.922786E-1
-1.922786E-1
-1.876962E-1
-1.876962E-1
-1.831139E-1
-1.831139E-1
-1.785316E-1
-1.785316E-1
-1.785316E-1
-1.831139E-1
-1.831139E-1
-1.831139E-1
-1.785316E-1
-1.785316E-1
-1.785316E-1
-1.739493E-1
-1.693670E-1
-1.647847E-1
-1.647847E-1
-1.647847E-1
-1.647847E-1
-1.693670E-1
-1.647847E-1
-1.602023E-1
-1.602023E-1
-1.602023E-1
-1.647847E-1
-1.647847E-1
-1.602023E-1
-1.602023E-1
-1.556200E-1
-1.556200E-1
-1.556200E-1
-1.556200E-1
-1.510377E-1
-1.464554E-1
-1.464554E-1
-1.464554E-1
-1.464554E-1
-1.418731E-1
-1.464554E-1
-1.510377E-1
-1.510377E-1
-1.464554E-1
-1.464554E-1
-1.464554E-1
-1.418731E-1
-1.327085E-1
-1.281261E-1
-1.281261E-1
-1.372908E-1
-1.372908E-1
-1.281261E-1
-1.235438E-1
-1.189615E-1
-1.189615E-1
-1.189615E-1
-1.189615E-1
-1.189615E-1
-1.189615E-1
-1.143792E-1
-1.189615E-1
-1.189615E-1
-1.143792E-1
-1.052146E-1
-1.052146E-1
-1.097969E-1
-1.097969E-1
-1.052146E-1
-9.604991E-2
-9.146759E-2
-9.604991E-2
-9.604991E-2
-9.604991E-2
-9.146759E-2
-8.230296E-2
-8.688527E-2
-8.688527E-2
-8.688527E-2
-8.688527E-2
-8.688527E-2
-8.230296E-2
-7.772066E-2
-7.313834E-2
-7.313834E-2
-7.772066E-2
-7.772066E-2
-7.313834E-2
-6.397371E-2
-6.397371E-2
-6.397371E-2
-6.397371E-2
-6.397371E-2
-5.939139E-2
-5.939139E-2
-5.939139E-2
-5.480906E-2
-5.022675E-2
-5.480906E-2
-5.939139E-2
-5.939139E-2
-5.939139E-2
-5.480906E-2
-5.022675E-2
-4.564445E-2
-4.106213E-2
-4.106213E-2
-4.106213E-2
-3.647982E-2
-3.189750E-2
-2.731518E-2
-2.731518E-2
-2.731518E-2
-2.731518E-2
-2.273287E-2
-2.273287E-2
-2.273287E-2
-2.731518E-2
-2.731518E-2
-1.815055E-2
-1.356824E-2
-8.985922E-3
-1.356824E-2
-1.815055E-2
-1.356824E-2
-4.403606E-3
1.787096E-4
1.787096E-4
1.787096E-4
1.787096E-4
1.787096E-4
1.787096E-4
4.761025E-3
9.343341E-3
1.392566E-2
1.392566E-2
1.392566E-2
9.343341E-3
9.343341E-3
1.850797E-2
2.767260E-2
3.683723E-2
3.225492E-2
2.767260E-2
2.767260E-2
2.767260E-2
3.225492E-2
4.141954E-2
4.600186E-2
4.600186E-2
4.141954E-2
3.683723E-2
3.683723E-2
4.141954E-2
4.141954E-2
4.141954E-2
4.141954E-2
5.058418E-2
5.974881E-2
6.433112E-2
5.974881E-2
5.058418E-2
5.516649E-2
5.974881E-2
6.891345E-2
7.349575E-2
6.891345E-2
6.891345E-2
6.891345E-2
7.349575E-2
7.807807E-2
7.807807E-2
7.349575E-2
7.807807E-2
8.724271E-2
8.724271E-2
8.724271E-2
8.266038E-2
8.266038E-2
8.724271E-2
9.182502E-2
9.182502E-2
8.724271E-2
9.182502E-2
9.640732E-2
1.009897E-1
1.101543E-1
1.147366E-1
1.101543E-1
1.055720E-1
1.009897E-1
1.055720E-1
1.101543E-1
1.101543E-1
1.101543E-1
1.193189E-1
1.193189E-1
1.193189E-1
1.193189E-1
1.239012E-1
1.239012E-1
1.284835E-1
1.284835E-1
1.284835E-1
1.284835E-1
1.284835E-1
1.284835E-1
1.239012E-1
1.239012E-1
1.239012E-1
1.284835E-1
1.284835E-1
1.284835E-1
1.330659E-1
1.376482E-1
1.422305E-1
1.376482E-1
1.330659E-1
1.330659E-1
1.376482E-1
1.376482E-1
1.376482E-1
1.330659E-1
1.376482E-1
1.422305E-1
1.468128E-1
1.422305E-1
1.422305E-1
1.376482E-1
1.376482E-1
1.422305E-1
1.513951E-1
1.559774E-1
1.559774E-1
1.559774E-1
1.559774E-1
1.559774E-1
1.513951E-1
1.468128E-1
1.468128E-1
1.468128E-1
1.513951E-1
1.559774E-1
1.559774E-1
1.513951E-1
1.513951E-1
1.468128E-1
1.513951E-1
1.559774E-1
1.559774E-1
1.513951E-1
1.468128E-1
1.468128E-1
1.513951E-1
1.513951E-1
1.513951E-1
1.468128E-1
1.422305E-1
1.468128E-1
1.513951E-1
1.513951E-1
1.513951E-1
1.468128E-1
1.468128E-1
1.559774E-1
1.559774E-1
1.513951E-1
1.468128E-1
1.468128E-1
1.513951E-1
1.468128E-1
1.468128E-1
1.468128E-1
1.513951E-1
1.559774E-1
1.605597E-1
1.559774E-1
1.513951E-1
1.422305E-1
1.422305E-1
1.468128E-1
1.468128E-1
1.513951E-1
1.468128E-1
1.422305E-1
1.376482E-1
1.422305E-1
1.513951E-1
1.559774E-1
1.513951E-1
1.468128E-1
1.468128E-1
1.513951E-1
1.513951E-1
1.513951E-1
1.513951E-1
1.605597E-1
1.697244E-1
1.743067E-1
1.743067E-1
1.697244E-1
1.651421E-1
1.605597E-1
1.559774E-1
1.513951E-1
1.513951E-1
1.468128E-1
1.376482E-1
1.376482E-1
1.422305E-1
1.513951E-1
1.513951E-1
1.513951E-1
1.468128E-1
1.468128E-1
1.513951E-1
1.605597E-1
1.605597E-1
1.605597E-1
1.605597E-1
1.605597E-1
1.651421E-1
1.651421E-1
1.651421E-1
1.651421E-1
1.697244E-1
1.697244E-1
1.651421E-1
1.559774E-1
1.513951E-1
1.513951E-1
1.513951E-1
1.559774E-1
1.559774E-1
1.559774E-1
1.605597E-1
1.559774E-1
1.559774E-1
1.605597E-1
1.559774E-1
1.559774E-1
1.513951E-1
1.513951E-1
1.513951E-1
1.605597E-1
1.651421E-1
1.651421E-1
1.651421E-1
1.605597E-1
1.651421E-1
1.651421E-1
1.651421E-1
1.651421E-1
1.605597E-1
1.605597E-1
1.605597E-1
1.605597E-1
1.651421E-1
1.651421E-1
1.651421E-1
1.697244E-1
1.743067E-1
1.697244E-1
1.605597E-1
1.605597E-1
1.605597E-1
1.651421E-1
1.651421E-1
1.651421E-1
1.651421E-1
1.697244E-1
1.697244E-1
1.697244E-1
1.697244E-1
1.697244E-1
1.651421E-1
1.651421E-1
1.697244E-1
1.743067E-1
1.697244E-1
1.697244E-1
1.743067E-1
1.788890E-1
1.880536E-1
1.880536E-1
1.880536E-1
1.880536E-1
1.834713E-1
1.834713E-1
1.834713E-1
1.834713E-1
1.880536E-1
1.880536E-1
1.834713E-1
1.834713E-1
1.834713E-1
1.834713E-1
1.834713E-1
1.788890E-1
1.743067E-1
1.743067E-1
1.743067E-1
1.743067E-1
1.743067E-1
1.697244E-1
1.697244E-1
1.697244E-1
1.743067E-1
1.697244E-1
1.697244E-1
1.651421E-1
1.651421E-1
1.697244E-1
1.743067E-1
1.788890E-1
1.788890E-1
1.788890E-1
1.743067E-1
1.743067E-1
1.743067E-1
1.743067E-1
1.743067E-1
1.697244E-1
1.697244E-1
1.697244E-1
1.605597E-1
1.559774E-1
1.559774E-1
1.559774E-1
1.559774E-1
1.513951E-1
1.605597E-1
1.697244E-1
1.743067E-1
1.743067E-1
1.697244E-1
1.651421E-1
1.697244E-1
1.697244E-1
1.697244E-1
1.697244E-1
1.697244E-1
1.651421E-1
1.605597E-1
1.605597E-1
1.651421E-1
1.697244E-1
1.697244E-1
1.697244E-1
1.743067E-1
1.743067E-1
1.697244E-1
1.697244E-1
1.697244E-1
1.743067E-1
1.697244E-1
1.697244E-1
1.697244E-1
1.651421E-1
1.697244E-1
1.834713E-1
1.880536E-1
1.743067E-1
1.605597E-1
1.559774E-1
1.605597E-1
1.697244E-1
1.743067E-1
1.697244E-1
1.651421E-1
1.697244E-1
1.651421E-1
1.605597E-1
1.513951E-1
1.468128E-1
1.468128E-1
1.559774E-1
1.605597E-1
1.559774E-1
1.468128E-1
1.468128E-1
1.513951E-1
1.513951E-1
1.513951E-1
1.559774E-1
1.559774E-1
1.559774E-1
1.513951E-1
1.468128E-1
1.422305E-1
1.468128E-1
1.513951E-1
1.513951E-1
1.468128E-1
1.468128E-1
1.422305E-1
1.422305E-1
1.376482E-1
1.330659E-1
1.330659E-1
1.330659E-1
1.330659E-1
1.330659E-1
1.330659E-1
1.376482E-1
1.376482E-1
1.330659E-1
1.239012E-1
1.147366E-1
1.193189E-1
1.239012E-1
1.239012E-1
1.239012E-1
1.239012E-1
1.284835E-1
1.284835E-1
1.284835E-1
1.284835E-1
1.330659E-1
1.284835E-1
1.239012E-1
1.193189E-1
1.193189E-1
1.147366E-1
1.101543E-1
1.055720E-1
1.101543E-1
1.193189E-1
1.193189E-1
1.101543E-1
1.009897E-1
1.009897E-1
1.009897E-1
9.182502E-2
8.724271E-2
8.266038E-2
7.807807E-2
7.807807E-2
7.807807E-2
7.807807E-2
7.807807E-2
7.349575E-2
7.349575E-2
7.349575E-2
6.433112E-2
5.516649E-2
5.058418E-2
5.058418E-2
5.516649E-2
5.516649E-2
5.058418E-2
4.600186E-2
3.683723E-2
2.767260E-2
2.309029E-2
1.850797E-2
1.850797E-2
1.850797E-2
1.850797E-2
1.850797E-2
2.309029E-2
2.767260E-2
3.225492E-2
2.767260E-2
2.309029E-2
2.309029E-2
2.309029E-2
1.850797E-2
4.761025E-3
-4.403606E-3
-4.403606E-3
4.761025E-3
9.343341E-3
1.787096E-4
-8.985922E-3
-1.815055E-2
-3.189750E-2
-5.022675E-2
-6.397371E-2
-6.855603E-2
-7.313834E-2
-7.772066E-2
-8.230296E-2
-8.230296E-2
-8.230296E-2
-8.688527E-2
-9.604991E-2
-1.006322E-1
-9.604991E-2
-8.688527E-2
-7.772066E-2
-8.688527E-2
-9.146759E-2
-9.604991E-2
-1.006322E-1
-1.052146E-1
-1.097969E-1
-1.143792E-1
-1.143792E-1
-1.143792E-1
-1.189615E-1
-1.281261E-1
-1.418731E-1
-1.510377E-1
-1.556200E-1
-1.510377E-1
-1.510377E-1
-1.556200E-1
-1.556200E-1
-1.602023E-1
-1.647847E-1
-1.693670E-1
-1.739493E-1
-1.693670E-1
-1.693670E-1
-1.739493E-1
-1.785316E-1
-1.785316E-1
-1.785316E-1
-1.831139E-1
-1.831139E-1
-1.831139E-1
-1.876962E-1
-1.922786E-1
-1.968608E-1
-1.968608E-1
-1.968608E-1
-1.968608E-1
-2.014432E-1
-2.060255E-1
-2.060255E-1
-2.060255E-1
-2.060255E-1
-2.060255E-1
-2.106078E-1
-2.151901E-1
-2.151901E-1
-2.151901E-1
-2.151901E-1
-2.151901E-1
-2.151901E-1
-2.151901E-1
-2.151901E-1
-2.197724E-1
-2.197724E-1
-2.243548E-1
-2.289370E-1
-2.243548E-1
-2.197724E-1
-2.197724E-1
-2.243548E-1
-2.289370E-1
-2.243548E-1
-2.151901E-1
-2.151901E-1
-2.151901E-1
-2.106078E-1
-2.014432E-1
-1.922786E-1
-1.922786E-1
-1.922786E-1
-1.968608E-1
-1.922786E-1
-1.739493E-1
-1.510377E-1
-1.189615E-1
-8.688527E-2
-5.939139E-2
-4.564445E-2
-5.022675E-2
-7.772066E-2
-1.143792E-1
-1.418731E-1
-1.602023E-1
-1.647847E-1
-1.556200E-1
-1.418731E-1
-1.235438E-1
-9.604991E-2
-7.313834E-2
-4.564445E-2
-2.731518E-2
-2.273287E-2
-3.647982E-2
-5.480906E-2
-7.313834E-2
-8.230296E-2
-7.313834E-2
-6.397371E-2
-5.480906E-2
-4.564445E-2
-3.647982E-2
-2.731518E-2
-1.356824E-2
-1.356824E-2
-2.273287E-2
-3.189750E-2
-3.647982E-2
-2.273287E-2
1.787096E-4
3.225492E-2
5.974881E-2
7.349575E-2
7.349575E-2
5.516649E-2
3.683723E-2
2.309029E-2
1.850797E-2
1.392566E-2
1.850797E-2
3.683723E-2
6.433112E-2
9.182502E-2
1.101543E-1
1.193189E-1
1.239012E-1
1.284835E-1
1.330659E-1
1.330659E-1
1.284835E-1
1.330659E-1
1.422305E-1
1.513951E-1
1.559774E-1
1.651421E-1
1.788890E-1
1.926360E-1
1.972183E-1
2.018006E-1
2.063829E-1
2.063829E-1
2.018006E-1
1.972183E-1
2.018006E-1
2.109652E-1
2.201299E-1
2.247122E-1
2.338768E-1
2.476237E-1
2.567884E-1
2.567884E-1
2.522061E-1
2.476237E-1
2.476237E-1
2.476237E-1
2.522061E-1
2.659530E-1
2.751176E-1
2.797000E-1
2.751176E-1
2.751176E-1
2.797000E-1
2.888646E-1
2.888646E-1
2.888646E-1
2.934469E-1
3.026115E-1
3.163585E-1
3.209408E-1
3.255231E-1
3.301054E-1
3.438524E-1
3.621816E-1
3.850932E-1
4.080048E-1
4.354987E-1
4.584103E-1
4.767395E-1
4.859042E-1
4.859042E-1
4.904864E-1
4.950688E-1
4.996511E-1
5.042334E-1
5.088157E-1
5.179803E-1
5.271450E-1
5.454742E-1
5.638035E-1
5.821328E-1
5.958797E-1
6.096267E-1
6.233736E-1
6.417029E-1
6.554498E-1
6.600322E-1
6.646144E-1
6.737791E-1
6.829437E-1
6.875260E-1
6.829437E-1
6.783614E-1
6.783614E-1
6.829437E-1
6.875260E-1
6.829437E-1
6.829437E-1
6.921083E-1
7.012730E-1
7.241845E-1
7.516784E-1
7.837546E-1
8.066662E-1
8.295778E-1
8.479071E-1
8.616540E-1
8.754009E-1
8.937302E-1
9.120595E-1
9.303887E-1
9.349710E-1
9.258064E-1
9.212241E-1
9.258064E-1
9.258064E-1
9.258064E-1
9.212241E-1
9.074771E-1
8.983125E-1
8.937302E-1
8.983125E-1
9.166418E-1
9.303887E-1
9.533003E-1
9.807942E-1
9.991235E-1
1.008288E+0
1.008288E+0
1.003706E+0
9.991235E-1
9.853765E-1
9.807942E-1
9.762119E-1
9.670473E-1
9.578826E-1
9.441356E-1
9.349710E-1
9.349710E-1
9.349710E-1
9.349710E-1
9.395534E-1
9.487180E-1
9.487180E-1
9.395534E-1
9.258064E-1
9.212241E-1
9.303887E-1
9.395534E-1
9.487180E-1
9.578826E-1
9.716296E-1
9.853765E-1
9.945411E-1
9.991235E-1
9.991235E-1
1.003706E+0
1.003706E+0
9.899589E-1
9.624649E-1
9.349710E-1
9.120595E-1
9.074771E-1
9.120595E-1
9.212241E-1
9.303887E-1
9.303887E-1
9.166418E-1
8.983125E-1
8.845656E-1
8.754009E-1
8.708186E-1
8.799833E-1
9.120595E-1
9.853765E-1
1.095352E+0
1.219075E+0
1.347380E+0
1.448190E+0
1.503178E+0
1.480267E+0
1.393203E+0
1.292392E+0
1.214492E+0
1.177834E+0
1.182416E+0
1.214492E+0
1.251151E+0
1.292392E+0
1.315303E+0
1.310721E+0
1.278645E+0
1.232822E+0
1.205328E+0
1.196163E+0
1.196163E+0
1.196163E+0
1.191581E+0
1.186998E+0
1.168669E+0
1.141175E+0
1.113681E+0
1.086188E+0
1.077023E+0
1.072441E+0
1.054111E+0
1.017453E+0
9.670473E-1
9.120595E-1
8.616540E-1
8.158308E-1
7.837546E-1
7.425138E-1
6.921083E-1
6.921083E-1
8.066662E-1
1.017453E+0
1.173252E+0
1.095352E+0
7.700077E-1
3.942578E-1
2.201299E-1
2.522061E-1
3.346877E-1
3.484347E-1
3.117762E-1
3.896755E-1
7.058553E-1
1.168669E+0
1.549001E+0
1.668142E+0
1.507761E+0
1.219075E+0
9.899589E-1
8.570716E-1
7.608430E-1
7.058553E-1
7.196022E-1
8.891479E-1
1.374873E+0
2.291336E+0
3.468992E+0
4.179251E+0
3.271952E+0
6.004620E-1
-2.139763E+0
-2.909591E+0
-1.374516E+0
9.945411E-1
2.515870E+0
2.680833E+0
2.030145E+0
1.269480E+0
7.608430E-1
5.454742E-1
4.950688E-1
5.179803E-1
5.958797E-1
7.562608E-1
9.578826E-1
1.099935E+0
1.145758E+0
1.145758E+0
1.154922E+0
1.191581E+0
1.219075E+0
1.186998E+0
1.049529E+0
8.249955E-1
5.912974E-1
4.400810E-1
4.080048E-1
4.629926E-1
5.408919E-1
6.096267E-1
6.737791E-1
7.516784E-1
8.341601E-1
9.120595E-1
9.578826E-1
9.578826E-1
9.120595E-1
8.570716E-1
8.433247E-1
8.708186E-1
9.166418E-1
9.578826E-1
9.899589E-1
1.022035E+0
1.040364E+0
1.022035E+0
9.670473E-1
8.799833E-1
7.470961E-1
5.729681E-1
4.080048E-1
3.209408E-1
3.438524E-1
4.492456E-1
5.912974E-1
7.196022E-1
8.158308E-1
8.845656E-1
9.487180E-1
1.012870E+0
1.072441E+0
1.109099E+0
1.099935E+0
1.044947E+0
9.578826E-1
8.570716E-1
7.654254E-1
6.875260E-1
6.279559E-1
5.775505E-1
5.317273E-1
5.042334E-1
4.904864E-1
4.950688E-1
4.996511E-1
4.996511E-1
4.904864E-1
4.721572E-1
4.446633E-1
4.171694E-1
3.896755E-1
3.621816E-1
3.438524E-1
3.346877E-1
3.346877E-1
3.301054E-1
3.255231E-1
3.346877E-1
3.850932E-1
4.904864E-1
6.325383E-1
7.562608E-1
8.479071E-1
8.983125E-1
9.258064E-1
9.395534E-1
9.349710E-1
9.120595E-1
8.708186E-1
8.341601E-1
8.066662E-1
7.837546E-1
7.654254E-1
7.562608E-1
7.516784E-1
7.379315E-1
7.196022E-1
6.829437E-1
6.279559E-1
5.683858E-1
5.271450E-1
5.179803E-1
5.225627E-1
5.408919E-1
5.546389E-1
5.500566E-1
5.408919E-1
5.317273E-1
5.179803E-1
4.996511E-1
4.538279E-1
3.850932E-1
3.117762E-1
3.988401E-1
1.118264E+0
2.726656E+0
4.541253E+0
5.421058E+0
4.889509E+0
3.409422E+0
1.846852E+0
8.524894E-1
5.912974E-1
9.624649E-1
1.713965E+0
2.424224E+0
2.667086E+0
2.332577E+0
1.562748E+0
6.875260E-1
6.891345E-2
-2.747603E-1
-7.375740E-1
-1.521150E+0
-2.217662E+0
-2.268067E+0
-1.663202E+0
-9.346137E-1
-6.275985E-1
-8.246381E-1
-1.108742E+0
-1.040007E+0
-6.688394E-1
-4.213944E-1
-4.992937E-1
-6.596747E-1
-7.009156E-1
-7.146626E-1
-9.025374E-1
-1.269123E+0
-1.443251E+0
-9.437783E-1
1.009897E-1
9.212241E-1
9.991235E-1
5.408919E-1
4.600186E-2
-1.785316E-1
-1.968608E-1
-2.610133E-1
-5.176230E-1
-8.612966E-1
-1.090412E+0
-1.127071E+0
-1.062918E+0
-9.987660E-1
-9.391959E-1
-8.154735E-1
-6.092693E-1
-3.801535E-1
-2.381017E-1
-2.197724E-1
-2.839248E-1
-3.618242E-1
-4.580528E-1
-5.909400E-1
-7.375740E-1
-8.658790E-1
-9.666898E-1
-1.049171E+0
-1.108742E+0
-1.159147E+0
-1.214135E+0
-1.305781E+0
-1.424921E+0
-1.557809E+0
-1.686113E+0
-1.823583E+0
-1.974799E+0
-2.126016E+0
-2.245156E+0
-2.341384E+0
-2.419284E+0
-2.497183E+0
-2.570500E+0
-2.643817E+0
-2.707970E+0
-2.762958E+0
-2.799616E+0
-2.813363E+0
-2.822528E+0
-2.836274E+0
-2.845439E+0
-2.850021E+0
-2.850021E+0
-2.854604E+0
-2.868351E+0
-2.872933E+0
-2.868351E+0
-2.859186E+0
-2.854604E+0
-2.854604E+0
-2.854604E+0
-2.850021E+0
-2.836274E+0
-2.817945E+0
-2.799616E+0
-2.772122E+0
-2.735463E+0
-2.698805E+0
-2.662147E+0
-2.630070E+0
-2.593412E+0
-2.552171E+0
-2.520095E+0
-2.497183E+0
-2.492601E+0
-2.478854E+0
-2.460525E+0
-2.437613E+0
-2.423866E+0
-2.419284E+0
-2.423866E+0
-2.423866E+0
-2.423866E+0
-2.433031E+0
-2.455942E+0
-2.506348E+0
-2.579665E+0
-2.666729E+0
-2.749211E+0
-2.822528E+0
-2.882098E+0
-2.932503E+0
-2.973744E+0
-3.001238E+0
-3.014985E+0
-3.019567E+0
-3.028732E+0
-3.033314E+0
-3.033314E+0
-3.019567E+0
-3.001238E+0
-2.982909E+0
-2.964579E+0
-2.941668E+0
-2.914174E+0
-2.891262E+0
-2.868351E+0
-2.840857E+0
-2.808781E+0
-2.781287E+0
-2.758375E+0
-2.744628E+0
-2.735463E+0
-2.707970E+0
-2.666729E+0
-2.639235E+0
-2.634653E+0
-2.634653E+0
-2.625488E+0
-2.602576E+0
-2.579665E+0
-2.556753E+0
-2.529259E+0
-2.501766E+0
-2.469689E+0
-2.442195E+0
-2.419284E+0
-2.391790E+0
-2.364296E+0
-2.327637E+0
-2.300144E+0
-2.272650E+0
-2.254320E+0
-2.226826E+0
-2.190168E+0
-2.162674E+0
-2.153509E+0
-2.148927E+0
-2.139763E+0
-2.121433E+0
-2.107686E+0
-2.089357E+0
-2.080192E+0
-2.071028E+0
-2.066446E+0
-2.057281E+0
-2.048116E+0
-2.038952E+0
-2.029787E+0
-2.016040E+0
-1.997711E+0
-1.983964E+0
-1.965635E+0
-1.951888E+0
-1.938141E+0
-1.919811E+0
-1.896900E+0
-1.873988E+0
-1.846494E+0
-1.823583E+0
-1.791507E+0
-1.764013E+0
-1.736519E+0
-1.704443E+0
-1.663202E+0
-1.626543E+0
-1.599049E+0
-1.571555E+0
-1.534897E+0
-1.489074E+0
-1.456998E+0
-1.438668E+0
-1.415757E+0
-1.383681E+0
-1.347022E+0
-1.319528E+0
-1.292034E+0
-1.259958E+0
-1.223300E+0
-1.186641E+0
-1.154565E+0
-1.117906E+0
-1.076665E+0
-1.021678E+0
-9.666898E-1
-9.117021E-1
-8.567143E-1
-8.017265E-1
-7.467387E-1
-7.054979E-1
-6.734216E-1
-6.505101E-1
-6.275985E-1
-6.092693E-1
-5.955223E-1
-5.863577E-1
-5.817754E-1
-5.726107E-1
-5.588638E-1
-5.405345E-1
-5.176230E-1
-4.947114E-1
-4.672175E-1
-4.351413E-1
-4.030651E-1
-3.709889E-1
-3.389127E-1
-3.068364E-1
-2.655956E-1
-2.289370E-1
-1.922786E-1
-1.647847E-1
-1.372908E-1
-1.097969E-1
-8.230296E-2
-5.480906E-2
-2.731518E-2
1.787096E-4
2.767260E-2
5.058418E-2
7.349575E-2
1.009897E-1
1.376482E-1
1.743067E-1
2.063829E-1
2.430414E-1
2.751176E-1
3.117762E-1
3.392701E-1
3.667640E-1
3.942578E-1
4.263340E-1
4.584103E-1
4.950688E-1
5.317273E-1
5.592212E-1
5.821328E-1
6.050443E-1
6.325383E-1
6.600322E-1
6.829437E-1
6.966906E-1
7.150199E-1
7.379315E-1
7.562608E-1
7.654254E-1
7.791723E-1
8.066662E-1
8.433247E-1
8.845656E-1
9.166418E-1
9.487180E-1
9.807942E-1
1.003706E+0
1.031200E+0
1.058694E+0
1.081605E+0
1.104517E+0
1.122846E+0
1.150340E+0
1.182416E+0
1.209910E+0
1.232822E+0
1.260316E+0
1.287809E+0
1.310721E+0
1.329050E+0
1.351962E+0
1.384038E+0
1.425279E+0
1.452773E+0
1.480267E+0
1.512343E+0
1.539837E+0
1.571913E+0
1.594824E+0
1.626901E+0
1.663559E+0
1.695635E+0
1.723129E+0
1.750623E+0
1.782700E+0
1.814776E+0
1.846852E+0
1.874346E+0
1.906422E+0
1.943080E+0
1.979739E+0
2.011815E+0
2.039309E+0
2.062221E+0
2.089715E+0
2.121791E+0
2.149285E+0
2.181361E+0
2.213437E+0
2.240931E+0
2.263843E+0
2.291336E+0
2.318830E+0
2.346324E+0
2.373818E+0
2.396730E+0
2.415059E+0
2.442553E+0
2.474629E+0
2.502123E+0
2.525034E+0
2.552528E+0
2.580022E+0
2.602934E+0
2.625845E+0
2.653339E+0
2.680833E+0
2.712910E+0
2.740403E+0
2.767897E+0
2.795391E+0
2.822885E+0
2.841214E+0
2.864126E+0
2.891620E+0
2.919114E+0
2.942025E+0
2.964937E+0
2.987848E+0
3.015342E+0
3.047418E+0
3.079495E+0
3.102406E+0
3.125318E+0
3.148229E+0
3.175723E+0
3.198635E+0
3.230711E+0
3.258205E+0
3.285699E+0
3.308610E+0
3.331522E+0
3.359016E+0
3.381928E+0
3.409422E+0
3.432333E+0
3.455245E+0
3.482738E+0
3.510232E+0
3.533144E+0
3.560638E+0
3.583550E+0
3.611043E+0
3.633955E+0
3.656867E+0
3.684360E+0
3.716437E+0
3.739348E+0
3.762260E+0
3.785171E+0
3.812665E+0
3.840159E+0
3.867653E+0
3.895147E+0
3.922641E+0
3.950135E+0
3.977629E+0
4.000540E+0
4.023451E+0
4.050946E+0
4.078439E+0
4.101351E+0
4.128845E+0
4.156339E+0
4.183833E+0
4.211327E+0
4.238821E+0
4.270896E+0
4.298391E+0
4.330467E+0
4.357961E+0
4.385455E+0
4.412949E+0
4.435860E+0
4.467936E+0
4.495430E+0
4.527506E+0
4.555000E+0
4.582494E+0
4.605406E+0
4.623735E+0
4.651229E+0
4.687888E+0
4.724546E+0
4.756622E+0
4.779533E+0
4.807027E+0
4.839104E+0
4.875763E+0
4.903256E+0
4.926168E+0
4.944497E+0
4.967409E+0
4.994903E+0
5.026979E+0
5.054472E+0
5.068220E+0
5.086549E+0
5.114043E+0
5.150702E+0
5.182777E+0
5.210271E+0
5.228601E+0
5.251512E+0
5.283588E+0
5.315664E+0
5.352323E+0
5.379817E+0
5.411893E+0
5.439387E+0
5.466881E+0
5.489793E+0
5.508122E+0
5.531034E+0
5.553945E+0
5.576857E+0
5.595186E+0
5.618098E+0
5.636426E+0
5.663920E+0
5.691414E+0
5.714326E+0
5.732656E+0
5.746402E+0
5.764731E+0
5.787643E+0
5.815137E+0
5.847213E+0
5.874707E+0
5.897619E+0
5.915948E+0
5.929695E+0
5.952606E+0
5.980100E+0
6.007595E+0
6.030506E+0
6.048835E+0
6.067164E+0
6.080912E+0
6.108405E+0
6.135899E+0
6.158811E+0
6.177140E+0
6.190887E+0
6.209216E+0
6.222963E+0
6.236710E+0
6.250457E+0
6.264204E+0
6.277951E+0
6.287116E+0
6.296280E+0
6.305445E+0
6.319192E+0
6.328356E+0
6.342104E+0
6.355850E+0
6.365015E+0
6.374179E+0
6.378762E+0
6.387927E+0
6.392509E+0
6.397091E+0
6.401673E+0
6.410838E+0
6.420003E+0
6.433750E+0
6.438332E+0
6.438332E+0
6.442914E+0
6.447496E+0
6.456661E+0
6.461243E+0
6.465826E+0
6.465826E+0
6.470408E+0
6.465826E+0
6.465826E+0
6.461243E+0
6.456661E+0
6.456661E+0
6.461243E+0
6.456661E+0
6.447496E+0
6.442914E+0
6.442914E+0
6.442914E+0
6.433750E+0
6.424585E+0
6.415420E+0
6.415420E+0
6.415420E+0
6.415420E+0
6.415420E+0
6.415420E+0
6.410838E+0
6.406256E+0
6.401673E+0
6.397091E+0
6.383344E+0
6.374179E+0
6.369597E+0
6.369597E+0
6.365015E+0
6.360433E+0
6.355850E+0
6.346685E+0
6.342104E+0
6.332939E+0
6.319192E+0
6.305445E+0
6.296280E+0
6.291698E+0
6.282533E+0
6.273369E+0
6.264204E+0
6.255039E+0
6.245874E+0
6.227545E+0
6.213798E+0
6.200052E+0
6.200052E+0
6.200052E+0
6.195469E+0
6.181722E+0
6.172557E+0
6.163393E+0
6.154228E+0
6.145064E+0
6.131317E+0
6.112988E+0
6.094658E+0
6.085494E+0
6.076329E+0
6.067164E+0
6.058000E+0
6.039671E+0
6.025923E+0
6.012177E+0
6.003012E+0
5.984683E+0
5.970936E+0
5.957189E+0
5.943442E+0
5.925113E+0
5.911366E+0
5.906783E+0
5.897619E+0
5.888454E+0
5.874707E+0
5.865542E+0
5.851796E+0
5.838049E+0
5.824301E+0
5.815137E+0
5.801390E+0
5.783061E+0
5.769314E+0
5.764731E+0
5.755567E+0
5.741820E+0
5.723491E+0
5.714326E+0
5.705161E+0
5.691414E+0
5.673085E+0
5.654756E+0
5.645591E+0
5.636426E+0
5.627262E+0
5.604351E+0
5.590603E+0
5.590603E+0
5.590603E+0
5.581439E+0
5.563109E+0
5.544780E+0
5.531034E+0
5.526451E+0
5.517286E+0
5.503540E+0
5.494375E+0
5.485210E+0
5.480628E+0
5.476046E+0
5.471463E+0
5.462299E+0
5.453134E+0
5.439387E+0
5.425640E+0
5.411893E+0
5.402729E+0
5.398146E+0
5.393564E+0
5.388982E+0
5.375235E+0
5.366070E+0
5.356906E+0
5.352323E+0
5.347741E+0
5.338576E+0
5.324829E+0
5.315664E+0
5.311082E+0
5.311082E+0
5.311082E+0
5.306500E+0
5.301918E+0
5.292753E+0
5.283588E+0
5.274424E+0
5.269842E+0
5.265259E+0
5.265259E+0
5.265259E+0
5.260677E+0
5.251512E+0
5.242347E+0
5.242347E+0
5.242347E+0
5.242347E+0
5.233183E+0
5.224019E+0
5.219436E+0
5.219436E+0
5.214854E+0
5.214854E+0
5.214854E+0
5.214854E+0
5.214854E+0
5.210271E+0
5.210271E+0
5.205689E+0
5.205689E+0
5.201107E+0
5.201107E+0
5.201107E+0
5.201107E+0
5.201107E+0
5.196524E+0
5.191942E+0
5.196524E+0
5.201107E+0
5.201107E+0
5.196524E+0
5.191942E+0
5.191942E+0
5.191942E+0
5.196524E+0
5.196524E+0
5.201107E+0
5.196524E+0
5.191942E+0
5.191942E+0
5.196524E+0
5.205689E+0
5.210271E+0
5.205689E+0
5.201107E+0
5.201107E+0
5.205689E+0
5.210271E+0
5.205689E+0
5.201107E+0
5.196524E+0
5.205689E+0
5.214854E+0
5.219436E+0
5.219436E+0
5.219436E+0
5.219436E+0
5.219436E+0
5.219436E+0
5.219436E+0
5.224019E+0
5.228601E+0
5.224019E+0
5.219436E+0
5.214854E+0
5.219436E+0
5.219436E+0
5.219436E+0
5.219436E+0
5.224019E+0
5.233183E+0
5.237765E+0
5.242347E+0
5.237765E+0
5.233183E+0
5.228601E+0
5.233183E+0
5.233183E+0
5.237765E+0
5.242347E+0
5.237765E+0
5.237765E+0
5.237765E+0
5.242347E+0
5.246930E+0
5.242347E+0
5.237765E+0
5.242347E+0
5.251512E+0
5.256095E+0
5.256095E+0
5.251512E+0
5.246930E+0
5.246930E+0
5.246930E+0
5.251512E+0
5.256095E+0
5.260677E+0
5.265259E+0
5.265259E+0
5.265259E+0
5.260677E+0
5.256095E+0
5.251512E+0
5.246930E+0
5.246930E+0
5.251512E+0
5.256095E+0
5.256095E+0
5.256095E+0
5.251512E+0
5.251512E+0
5.251512E+0
5.256095E+0
5.256095E+0
5.251512E+0
5.246930E+0
5.251512E+0
5.256095E+0
5.260677E+0
5.260677E+0
5.256095E+0
5.251512E+0
5.251512E+0
5.251512E+0
5.251512E+0
5.246930E+0
5.246930E+0
5.246930E+0
5.251512E+0
5.251512E+0
5.251512E+0
5.246930E+0
5.246930E+0
5.246930E+0
5.246930E+0
5.246930E+0
5.251512E+0
5.256095E+0
5.260677E+0
5.260677E+0
5.265259E+0
5.260677E+0
5.256095E+0
5.251512E+0
5.251512E+0
5.256095E+0
5.260677E+0
5.256095E+0
5.251512E+0
5.251512E+0
5.260677E+0
5.269842E+0
5.265259E+0
5.256095E+0
5.246930E+0
5.242347E+0
5.246930E+0
5.251512E+0
5.260677E+0
5.256095E+0
5.251512E+0
5.251512E+0
5.256095E+0
5.269842E+0
5.274424E+0
5.269842E+0
5.265259E+0
5.260677E+0
5.256095E+0
5.260677E+0
5.260677E+0
5.265259E+0
5.260677E+0
5.260677E+0
5.260677E+0
5.260677E+0
5.260677E+0
5.260677E+0
5.260677E+0
5.265259E+0
5.269842E+0
5.274424E+0
5.269842E+0
5.265259E+0
5.265259E+0
5.274424E+0
5.288171E+0
5.292753E+0
5.283588E+0
5.283588E+0
5.288171E+0
5.292753E+0
5.288171E+0
5.283588E+0
5.283588E+0
5.283588E+0
5.292753E+0
5.297336E+0
5.301918E+0
5.311082E+0
5.311082E+0
5.306500E+0
5.301918E+0
5.306500E+0
5.311082E+0
5.320247E+0
5.320247E+0
5.320247E+0
5.324829E+0
5.333994E+0
5.338576E+0
5.333994E+0
5.343159E+0
5.347741E+0
5.347741E+0
5.343159E+0
5.343159E+0
5.352323E+0
5.370652E+0
5.379817E+0
5.384399E+0
5.388982E+0
5.398146E+0
5.398146E+0
5.393564E+0
5.398146E+0
5.407311E+0
5.416476E+0
5.425640E+0
5.430223E+0
5.434804E+0
5.434804E+0
5.439387E+0
5.448552E+0
5.462299E+0
5.466881E+0
5.466881E+0
5.471463E+0
5.480628E+0
5.489793E+0
5.498957E+0
5.503540E+0
5.508122E+0
5.512704E+0
5.521869E+0
5.535616E+0
5.549363E+0
5.549363E+0
5.549363E+0
5.549363E+0
5.563109E+0
5.576857E+0
5.586021E+0
5.595186E+0
5.599768E+0
5.599768E+0
5.604351E+0
5.608933E+0
5.622680E+0
5.631844E+0
5.645591E+0
5.654756E+0
5.663920E+0
5.677668E+0
5.691414E+0
5.695997E+0
5.705161E+0
5.714326E+0
5.728073E+0
5.737238E+0
5.741820E+0
5.750985E+0
5.760149E+0
5.769314E+0
5.778479E+0
5.787643E+0
5.792225E+0
5.796808E+0
5.805973E+0
5.824301E+0
5.838049E+0
5.847213E+0
5.856378E+0
5.860960E+0
5.870125E+0
5.879290E+0
5.893036E+0
5.911366E+0
5.920530E+0
5.929695E+0
5.929695E+0
5.929695E+0
5.943442E+0
5.961771E+0
5.975518E+0
5.980100E+0
5.984683E+0
5.989265E+0
6.003012E+0
6.016759E+0
6.025923E+0
6.039671E+0
6.048835E+0
6.058000E+0
6.062582E+0
6.071747E+0
6.080912E+0
6.090076E+0
6.103823E+0
6.117570E+0
6.126735E+0
6.140482E+0
6.145064E+0
6.154228E+0
6.163393E+0
6.167975E+0
6.172557E+0
6.181722E+0
6.200052E+0
6.213798E+0
6.218381E+0
6.227545E+0
6.236710E+0
6.245874E+0
6.255039E+0
6.259622E+0
6.273369E+0
6.287116E+0
6.300862E+0
6.310027E+0
6.314610E+0
6.323774E+0
6.332939E+0
6.332939E+0
6.332939E+0
6.332939E+0
6.342104E+0
6.360433E+0
6.378762E+0
6.387927E+0
6.392509E+0
6.397091E+0
6.406256E+0
6.420003E+0
6.424585E+0
6.429167E+0
6.433750E+0
6.442914E+0
6.456661E+0
6.465826E+0
6.465826E+0
6.470408E+0
6.470408E+0
6.474990E+0
6.484155E+0
6.497902E+0
6.511649E+0
6.516232E+0
6.516232E+0
6.520814E+0
6.534561E+0
6.543726E+0
6.548307E+0
6.548307E+0
6.548307E+0
6.548307E+0
6.557472E+0
6.575801E+0
6.589548E+0
6.594131E+0
6.594131E+0
6.594131E+0
6.598713E+0
6.603295E+0
6.612460E+0
6.621625E+0
6.626207E+0
6.626207E+0
6.630789E+0
6.635371E+0
6.639954E+0
6.649118E+0
6.662866E+0
6.667448E+0
6.667448E+0
6.662866E+0
6.667448E+0
6.672030E+0
6.676612E+0
6.681195E+0
6.685777E+0
6.690360E+0
6.694942E+0
6.699524E+0
6.713271E+0
6.717853E+0
6.717853E+0
6.713271E+0
6.713271E+0
6.713271E+0
6.717853E+0
6.722436E+0
6.727017E+0
6.736182E+0
6.740765E+0
6.745347E+0
6.740765E+0
6.740765E+0
6.745347E+0
6.749929E+0
6.754511E+0
6.749929E+0
6.745347E+0
6.754511E+0
6.768258E+0
6.772841E+0
6.768258E+0
6.763676E+0
6.759094E+0
6.759094E+0
6.763676E+0
6.772841E+0
6.777423E+0
6.777423E+0
6.772841E+0
6.768258E+0
6.768258E+0
6.772841E+0
6.777423E+0
6.777423E+0
6.772841E+0
6.772841E+0
6.777423E+0
6.772841E+0
6.768258E+0
6.763676E+0
6.759094E+0
6.759094E+0
6.763676E+0
6.763676E+0
6.763676E+0
6.759094E+0
6.759094E+0
6.754511E+0
6.754511E+0
6.745347E+0
6.740765E+0
6.740765E+0
6.745347E+0
6.745347E+0
6.740765E+0
6.731600E+0
6.722436E+0
6.717853E+0
6.717853E+0
6.713271E+0
6.708688E+0
6.704106E+0
6.699524E+0
6.699524E+0
6.694942E+0
6.685777E+0
6.681195E+0
6.676612E+0
6.672030E+0
6.667448E+0
6.658283E+0
6.649118E+0
6.644536E+0
6.639954E+0
6.635371E+0
6.630789E+0
6.621625E+0
6.612460E+0
6.603295E+0
6.598713E+0
6.594131E+0
6.589548E+0
6.580383E+0
6.571219E+0
6.562055E+0
6.557472E+0
6.557472E+0
6.557472E+0
6.543726E+0
6.529978E+0
6.516232E+0
6.511649E+0
6.502485E+0
6.497902E+0
6.493320E+0
6.488737E+0
6.474990E+0
6.465826E+0
6.461243E+0
6.452079E+0
6.442914E+0
6.433750E+0
6.420003E+0
6.406256E+0
6.397091E+0
6.387927E+0
6.383344E+0
6.378762E+0
6.365015E+0
6.351268E+0
6.342104E+0
6.328356E+0
6.323774E+0
6.323774E+0
6.319192E+0
6.305445E+0
6.291698E+0
6.282533E+0
6.273369E+0
6.264204E+0
6.255039E+0
6.245874E+0
6.236710E+0
6.232128E+0
6.222963E+0
6.209216E+0
6.200052E+0
6.186305E+0
6.181722E+0
6.172557E+0
6.167975E+0
6.154228E+0
6.135899E+0
6.117570E+0
6.103823E+0
6.094658E+0
6.085494E+0
6.076329E+0
6.067164E+0
6.062582E+0
6.058000E+0
6.044253E+0
6.025923E+0
6.012177E+0
6.012177E+0
6.007595E+0
5.998430E+0
5.980100E+0
5.961771E+0
5.948024E+0
5.938860E+0
5.929695E+0
5.920530E+0
5.911366E+0
5.897619E+0
5.883872E+0
5.870125E+0
5.856378E+0
5.847213E+0
5.833466E+0
5.828884E+0
5.819719E+0
5.805973E+0
5.792225E+0
5.787643E+0
5.783061E+0
5.773896E+0
5.760149E+0
5.746402E+0
5.737238E+0
5.728073E+0
5.718908E+0
5.705161E+0
5.695997E+0
5.691414E+0
5.686832E+0
5.677668E+0
5.663920E+0
5.654756E+0
5.645591E+0
5.636426E+0
5.627262E+0
5.618098E+0
5.608933E+0
5.604351E+0
5.599768E+0
5.590603E+0
5.576857E+0
5.567692E+0
5.563109E+0
5.558528E+0
5.553945E+0
5.544780E+0
5.531034E+0
5.517286E+0
5.508122E+0
5.503540E+0
5.503540E+0
5.498957E+0
5.485210E+0
5.476046E+0
5.466881E+0
5.462299E+0
5.462299E+0
5.453134E+0
5.448552E+0
5.439387E+0
5.434804E+0
5.430223E+0
5.425640E+0
5.421058E+0
5.411893E+0
5.402729E+0
5.393564E+0
5.388982E+0
5.379817E+0
5.370652E+0
5.361488E+0
5.356906E+0
5.352323E+0
5.352323E+0
5.343159E+0
5.333994E+0
5.324829E+0
5.315664E+0
5.315664E+0
5.315664E+0
5.311082E+0
5.301918E+0
5.283588E+0
5.279006E+0
5.274424E+0
5.269842E+0
5.265259E+0
5.260677E+0
5.256095E+0
5.251512E+0
5.242347E+0
5.233183E+0
5.224019E+0
5.214854E+0
5.210271E+0
5.205689E+0
5.201107E+0
5.201107E+0
5.196524E+0
5.182777E+0
5.169031E+0
5.164448E+0
5.164448E+0
5.159866E+0
5.155284E+0
5.150702E+0
5.146119E+0
5.146119E+0
5.146119E+0
5.141537E+0
5.132372E+0
5.118625E+0
5.109460E+0
5.100296E+0
5.100296E+0
5.095714E+0
5.095714E+0
5.086549E+0
5.081966E+0
5.077385E+0
5.077385E+0
5.077385E+0
5.072802E+0
5.063637E+0
5.059055E+0
5.059055E+0
5.054472E+0
5.049890E+0
5.049890E+0
5.049890E+0
5.045308E+0
5.036144E+0
5.022397E+0
5.017814E+0
5.013232E+0
5.017814E+0
5.013232E+0
5.004067E+0
4.999485E+0
4.994903E+0
4.994903E+0
4.990320E+0
4.976573E+0
4.967409E+0
4.962826E+0
4.962826E+0
4.962826E+0
4.958244E+0
4.944497E+0
4.930750E+0
4.921586E+0
4.926168E+0
4.926168E+0
4.921586E+0
4.912421E+0
4.903256E+0
4.894092E+0
4.884927E+0
4.880345E+0
4.875763E+0
4.871180E+0
4.866598E+0
4.857433E+0
4.852850E+0
4.848269E+0
4.843686E+0
4.839104E+0
4.834522E+0
4.829939E+0
4.825357E+0
4.825357E+0
4.829939E+0
4.829939E+0
4.825357E+0
4.820775E+0
4.816192E+0
4.811610E+0
4.811610E+0
4.816192E+0
4.825357E+0
4.829939E+0
4.829939E+0
4.825357E+0
4.825357E+0
4.834522E+0
4.839104E+0
4.843686E+0
4.843686E+0
4.843686E+0
4.843686E+0
4.843686E+0
4.839104E+0
4.829939E+0
4.820775E+0
4.820775E+0
4.820775E+0
4.816192E+0
4.807027E+0
4.797863E+0
4.797863E+0
4.802445E+0
4.797863E+0
4.788698E+0
4.779533E+0
4.770369E+0
4.765787E+0
4.765787E+0
4.761205E+0
4.756622E+0
4.747458E+0
4.738293E+0
4.729128E+0
4.724546E+0
4.719964E+0
4.710799E+0
4.706217E+0
4.706217E+0
4.701634E+0
4.697052E+0
4.683305E+0
4.669558E+0
4.664976E+0
4.660393E+0
4.655811E+0
4.651229E+0
4.642065E+0
4.628317E+0
4.623735E+0
4.619153E+0
4.609988E+0
4.596241E+0
4.582494E+0
4.577912E+0
4.568748E+0
4.559583E+0
4.550418E+0
4.541253E+0
4.536671E+0
4.527506E+0
4.518342E+0
4.509177E+0
4.495430E+0
4.486266E+0
4.477101E+0
4.481683E+0
4.481683E+0
4.486266E+0
4.490848E+0
4.495430E+0
4.495430E+0
4.486266E+0
4.467936E+0
4.449607E+0
4.431278E+0
4.417531E+0
4.403784E+0
4.394619E+0
4.380872E+0
4.357961E+0
4.335049E+0
4.316720E+0
4.298391E+0
4.280061E+0
4.261732E+0
4.243403E+0
4.220491E+0
4.192997E+0
4.170086E+0
4.151756E+0
4.138010E+0
4.128845E+0
4.115098E+0
4.101351E+0
4.083022E+0
4.064692E+0
4.050946E+0
4.037199E+0
4.023451E+0
4.023451E+0
4.018869E+0
4.018869E+0
4.014287E+0
4.009705E+0
4.000540E+0
3.995958E+0
3.982211E+0
3.963882E+0
3.936388E+0
3.899729E+0
3.849324E+0
3.798919E+0
3.753095E+0
3.721019E+0
3.702690E+0
3.688943E+0
3.684360E+0
3.693525E+0
3.711854E+0
3.725601E+0
3.739348E+0
3.753095E+0
3.762260E+0
3.771424E+0
3.794336E+0
3.844741E+0
3.913476E+0
3.973046E+0
4.005122E+0
4.005122E+0
3.968464E+0
3.908894E+0
3.835577E+0
3.771424E+0
3.725601E+0
3.707272E+0
3.698107E+0
3.688943E+0
3.661449E+0
3.611043E+0
3.546891E+0
3.482738E+0
3.436915E+0
3.404839E+0
3.395675E+0
3.404839E+0
3.432333E+0
3.468992E+0
3.496485E+0
3.505650E+0
3.501068E+0
3.487321E+0
3.478156E+0
3.473574E+0
3.473574E+0
3.468992E+0
3.450662E+0
3.427751E+0
3.404839E+0
3.395675E+0
3.386510E+0
3.377345E+0
3.363598E+0
3.349851E+0
3.336104E+0
3.322357E+0
3.313193E+0
3.299446E+0
3.294864E+0
3.294864E+0
3.290281E+0
3.285699E+0
3.285699E+0
3.285699E+0
3.290281E+0
3.290281E+0
3.281117E+0
3.271952E+0
3.262787E+0
3.258205E+0
3.258205E+0
3.253623E+0
3.253623E+0
3.249040E+0
3.239876E+0
3.226129E+0
3.212382E+0
3.194053E+0
3.180306E+0
3.171141E+0
3.161976E+0
3.152812E+0
3.143647E+0
3.139065E+0
3.139065E+0
3.139065E+0
3.125318E+0
3.102406E+0
3.070330E+0
3.033672E+0
3.001596E+0
2.978684E+0
2.955772E+0
2.923696E+0
2.891620E+0
2.854961E+0
2.827467E+0
2.804556E+0
2.790809E+0
2.781644E+0
2.772480E+0
2.763315E+0
2.754150E+0
2.740403E+0
2.726656E+0
2.712910E+0
2.699163E+0
2.685416E+0
2.676251E+0
2.667086E+0
2.662504E+0
2.662504E+0
2.653339E+0
2.639592E+0
2.621263E+0
2.602934E+0
2.589187E+0
2.575440E+0
2.561693E+0
2.547946E+0
2.534199E+0
2.525034E+0
2.511288E+0
2.502123E+0
2.497541E+0
2.483794E+0
2.465464E+0
2.447135E+0
2.433388E+0
2.424224E+0
2.405894E+0
2.378401E+0
2.355489E+0
2.341742E+0
2.337160E+0
2.327995E+0
2.305084E+0
2.282172E+0
2.263843E+0
2.245513E+0
2.227184E+0
2.213437E+0
2.204273E+0
2.195108E+0
2.176779E+0
2.149285E+0
2.126373E+0
2.103462E+0
2.085132E+0
2.071385E+0
2.053056E+0
2.034727E+0
2.016398E+0
1.998068E+0
1.979739E+0
1.956828E+0
1.943080E+0
1.929333E+0
1.920169E+0
1.901840E+0
1.878928E+0
1.856017E+0
1.842270E+0
1.828523E+0
1.819358E+0
1.805611E+0
1.787282E+0
1.768952E+0
1.750623E+0
1.736876E+0
1.727712E+0
1.723129E+0
1.709382E+0
1.695635E+0
1.681889E+0
1.668142E+0
1.649812E+0
1.636065E+0
1.622318E+0
1.613154E+0
1.594824E+0
1.576495E+0
1.558166E+0
1.544419E+0
1.539837E+0
1.535254E+0
1.526090E+0
1.512343E+0
1.498596E+0
1.480267E+0
1.461937E+0
1.448190E+0
1.439026E+0
1.425279E+0
1.416114E+0
1.397785E+0
1.379456E+0
1.361126E+0
1.342797E+0
1.329050E+0
1.319886E+0
1.310721E+0
1.301556E+0
1.283227E+0
1.260316E+0
1.241986E+0
1.223657E+0
1.209910E+0
1.200746E+0
1.186998E+0
1.168669E+0
1.154922E+0
1.145758E+0
1.132011E+0
1.113681E+0
1.090770E+0
1.077023E+0
1.067858E+0
1.058694E+0
1.044947E+0
1.026617E+0
1.008288E+0
9.945411E-1
9.853765E-1
9.716296E-1
9.578826E-1
9.441356E-1
9.303887E-1
9.120595E-1
8.983125E-1
8.891479E-1
8.754009E-1
8.570716E-1
8.387424E-1
8.249955E-1
8.158308E-1
8.112485E-1
7.975016E-1
7.837546E-1
7.700077E-1
7.562608E-1
7.425138E-1
7.287669E-1
7.196022E-1
7.104375E-1
6.966906E-1
6.829437E-1
6.737791E-1
6.600322E-1
6.462852E-1
6.325383E-1
6.187913E-1
6.050443E-1
5.912974E-1
5.821328E-1
5.683858E-1
5.592212E-1
5.546389E-1
5.363096E-1
5.133981E-1
4.950688E-1
4.859042E-1
4.767395E-1
4.675749E-1
4.538279E-1
4.400810E-1
4.263340E-1
4.125871E-1
4.034225E-1
3.942578E-1
3.850932E-1
3.713462E-1
3.575993E-1
3.438524E-1
3.346877E-1
3.209408E-1
3.026115E-1
2.888646E-1
2.797000E-1
2.705353E-1
2.567884E-1
2.384591E-1
2.247122E-1
2.109652E-1
1.972183E-1
1.926360E-1
1.880536E-1
1.788890E-1
1.697244E-1
1.559774E-1
1.422305E-1
1.193189E-1
1.009897E-1
8.724271E-2
8.266038E-2
7.349575E-2
5.974881E-2
4.600186E-2
3.225492E-2
2.309029E-2
9.343341E-3
1.787096E-4
-1.356824E-2
-2.731518E-2
-4.106213E-2
-5.480906E-2
-7.313834E-2
-8.688527E-2
-1.006322E-1
-1.097969E-1
-1.143792E-1
-1.281261E-1
-1.464554E-1
-1.647847E-1
-1.785316E-1
-1.876962E-1
-1.968608E-1
-2.060255E-1
-2.243548E-1
-2.381017E-1
-2.610133E-1
-2.793425E-1
-2.976718E-1
-3.068364E-1
-3.114187E-1
-3.205833E-1
-3.343303E-1
-3.526596E-1
-3.709889E-1
-3.847358E-1
-3.939005E-1
-4.030651E-1
-4.168120E-1
-4.397236E-1
-4.580528E-1
-4.763821E-1
-4.947114E-1
-5.084583E-1
-5.222052E-1
-5.359522E-1
-5.542815E-1
-5.680285E-1
-5.817754E-1
-5.955223E-1
-6.046869E-1
-6.230162E-1
-6.367632E-1
-6.459278E-1
-6.596747E-1
-6.780040E-1
-6.917509E-1
-7.054979E-1
-7.192449E-1
-7.329918E-1
-7.467387E-1
-7.559033E-1
-7.742326E-1
-7.879795E-1
-8.017265E-1
-8.108912E-1
-8.246381E-1
-8.383850E-1
-8.612966E-1
-8.796259E-1
-8.933728E-1
-9.025374E-1
-9.117021E-1
-9.300314E-1
-9.529429E-1
-9.712722E-1
-9.941838E-1
-1.003348E+0
-1.012513E+0
-1.026260E+0
-1.040007E+0
-1.053754E+0
-1.067501E+0
-1.085830E+0
-1.104159E+0
-1.127071E+0
-1.145400E+0
-1.159147E+0
-1.168312E+0
-1.182059E+0
-1.191223E+0
-1.209553E+0
-1.227882E+0
-1.246211E+0
-1.259958E+0
-1.278287E+0
-1.292034E+0
-1.310363E+0
-1.319528E+0
-1.328693E+0
-1.347022E+0
-1.374516E+0
-1.397427E+0
-1.411174E+0
-1.415757E+0
-1.424921E+0
-1.438668E+0
-1.456998E+0
-1.470745E+0
-1.479909E+0
-1.489074E+0
-1.502821E+0
-1.516568E+0
-1.534897E+0
-1.553226E+0
-1.566973E+0
-1.576138E+0
-1.580720E+0
-1.589885E+0
-1.608214E+0
-1.626543E+0
-1.644873E+0
-1.654037E+0
-1.663202E+0
-1.672366E+0
-1.681531E+0
-1.695278E+0
-1.713607E+0
-1.731937E+0
-1.741101E+0
-1.750266E+0
-1.773177E+0
-1.814418E+0
-1.864824E+0
-1.887735E+0
-1.869406E+0
-1.832747E+0
-1.800671E+0
-1.754848E+0
-1.667784E+0
-1.534897E+0
-1.388263E+0
-1.273705E+0
-1.209553E+0
-1.200388E+0
-1.227882E+0
-1.301199E+0
-1.424921E+0
-1.589885E+0
-1.773177E+0
-1.915229E+0
-1.997711E+0
-2.011458E+0
-1.993128E+0
-1.979382E+0
-1.983964E+0
-1.988546E+0
-1.979382E+0
-1.965635E+0
-1.951888E+0
-1.919811E+0
-1.860241E+0
-1.791507E+0
-1.750266E+0
-1.750266E+0
-1.796089E+0
-1.864824E+0
-1.938141E+0
-1.988546E+0
-2.020622E+0
-2.038952E+0
-2.048116E+0
-2.057281E+0
-2.066446E+0
-2.075610E+0
-2.084775E+0
-2.103104E+0
-2.130598E+0
-2.162674E+0
-2.181003E+0
-2.185586E+0
-2.181003E+0
-2.181003E+0
-2.181003E+0
-2.171839E+0
-2.167256E+0
-2.171839E+0
-2.185586E+0
-2.194750E+0
-2.199333E+0
-2.199333E+0
-2.190168E+0
-2.181003E+0
-2.171839E+0
-2.167256E+0
-2.171839E+0
-2.176421E+0
-2.181003E+0
-2.181003E+0
-2.185586E+0
-2.199333E+0
-2.208497E+0
-2.217662E+0
-2.222244E+0
-2.226826E+0
-2.235991E+0
-2.240574E+0
-2.245156E+0
-2.249738E+0
-2.254320E+0
-2.263485E+0
-2.268067E+0
-2.268067E+0
-2.263485E+0
-2.268067E+0
-2.277232E+0
-2.286397E+0
-2.300144E+0
-2.304726E+0
-2.309308E+0
-2.318473E+0
-2.332220E+0
-2.350549E+0
-2.368878E+0
-2.382625E+0
-2.396372E+0
-2.414702E+0
-2.433031E+0
-2.446778E+0
-2.455942E+0
-2.469689E+0
-2.488019E+0
-2.492601E+0
-2.492601E+0
-2.488019E+0
-2.488019E+0
-2.497183E+0
-2.501766E+0
-2.506348E+0
-2.506348E+0
-2.510930E+0
-2.515513E+0
-2.520095E+0
-2.520095E+0
-2.524677E+0
-2.533842E+0
-2.543006E+0
-2.547589E+0
-2.552171E+0
-2.561336E+0
-2.570500E+0
-2.584247E+0
-2.593412E+0
-2.602576E+0
-2.607159E+0
-2.597994E+0
-2.597994E+0
-2.602576E+0
-2.611741E+0
-2.616323E+0
-2.620906E+0
-2.620906E+0
-2.616323E+0
-2.611741E+0
-2.616323E+0
-2.625488E+0
-2.630070E+0
-2.634653E+0
-2.639235E+0
-2.652982E+0
-2.666729E+0
-2.675893E+0
-2.680476E+0
-2.680476E+0
-2.680476E+0
-2.689641E+0
-2.698805E+0
-2.712552E+0
-2.730881E+0
-2.744628E+0
-2.749211E+0
-2.753793E+0
-2.762958E+0
-2.772122E+0
-2.790451E+0
-2.804198E+0
-2.813363E+0
-2.817945E+0
-2.831692E+0
-2.845439E+0
-2.854604E+0
-2.859186E+0
-2.863768E+0
-2.863768E+0
-2.859186E+0
-2.863768E+0
-2.868351E+0
-2.863768E+0
-2.859186E+0
-2.859186E+0
-2.868351E+0
-2.877515E+0
-2.882098E+0
-2.877515E+0
-2.872933E+0
-2.872933E+0
-2.863768E+0
-2.859186E+0
-2.863768E+0
-2.868351E+0
-2.872933E+0
-2.872933E+0
-2.868351E+0
-2.872933E+0
-2.882098E+0
-2.877515E+0
-2.872933E+0
-2.868351E+0
-2.872933E+0
-2.882098E+0
-2.886680E+0
-2.882098E+0
-2.877515E+0
-2.886680E+0
-2.900427E+0
-2.914174E+0
-2.909591E+0
-2.905009E+0
-2.914174E+0
-2.955415E+0
-3.024149E+0
-3.092884E+0
-3.129543E+0
-3.129543E+0
-3.111213E+0
-3.097467E+0
-3.097467E+0
-3.111213E+0
-3.147872E+0
-3.193695E+0
-3.239518E+0
-3.257847E+0
-3.262430E+0
-3.244100E+0
-3.221189E+0
-3.202860E+0
-3.193695E+0
-3.189113E+0
-3.189113E+0
-3.198278E+0
-3.216607E+0
-3.244100E+0
-3.271595E+0
-3.294506E+0
-3.303670E+0
-3.299089E+0
-3.294506E+0
-3.299089E+0
-3.303670E+0
-3.312835E+0
-3.312835E+0
-3.308253E+0
-3.312835E+0
-3.317417E+0
-3.317417E+0
-3.317417E+0
-3.312835E+0
-3.308253E+0
-3.312835E+0
-3.326582E+0
-3.340329E+0
-3.349494E+0
-3.358659E+0
-3.376988E+0
-3.390735E+0
-3.399899E+0
-3.404482E+0
-3.413646E+0
-3.427393E+0
-3.436558E+0
-3.441140E+0
-3.441140E+0
-3.441140E+0
-3.450305E+0
-3.459469E+0
-3.464052E+0
-3.464052E+0
-3.468634E+0
-3.477799E+0
-3.482381E+0
-3.486963E+0
-3.486963E+0
-3.500710E+0
-3.514457E+0
-3.528204E+0
-3.532786E+0
-3.537369E+0
-3.546533E+0
-3.560281E+0
-3.578610E+0
-3.592356E+0
-3.601521E+0
-3.610686E+0
-3.615268E+0
-3.624433E+0
-3.629015E+0
-3.624433E+0
-3.619851E+0
-3.624433E+0
-3.638180E+0
-3.647344E+0
-3.651927E+0
-3.647344E+0
-3.642762E+0
-3.642762E+0
-3.647344E+0
-3.656509E+0
-3.661091E+0
-3.665674E+0
-3.661091E+0
-3.661091E+0
-3.670256E+0
-3.679421E+0
-3.684003E+0
-3.688585E+0
-3.688585E+0
-3.693168E+0
-3.697750E+0
-3.697750E+0
-3.697750E+0
-3.702332E+0
-3.702332E+0
-3.706914E+0
-3.711497E+0
-3.716079E+0
-3.720661E+0
-3.725244E+0
-3.725244E+0
-3.725244E+0
-3.725244E+0
-3.729826E+0
-3.738991E+0
-3.738991E+0
-3.738991E+0
-3.743573E+0
-3.743573E+0
-3.748155E+0
-3.752738E+0
-3.761902E+0
-3.766484E+0
-3.771067E+0
-3.771067E+0
-3.775649E+0
-3.780232E+0
-3.784814E+0
-3.784814E+0
-3.780232E+0
-3.784814E+0
-3.789396E+0
-3.798561E+0
-3.803143E+0
-3.807725E+0
-3.816890E+0
-3.821472E+0
-3.821472E+0
-3.816890E+0
-3.816890E+0
-3.821472E+0
-3.830637E+0
-3.830637E+0
-3.830637E+0
-3.830637E+0
-3.835219E+0
-3.839802E+0
-3.844384E+0
-3.844384E+0
-3.844384E+0
-3.839802E+0
-3.835219E+0
-3.835219E+0
-3.844384E+0
-3.848966E+0
-3.853549E+0
-3.853549E+0
-3.848966E+0
-3.844384E+0
-3.848966E+0
-3.848966E+0
-3.848966E+0
-3.844384E+0
-3.844384E+0
-3.853549E+0
-3.862713E+0
-3.867296E+0
-3.867296E+0
-3.862713E+0
-3.858131E+0
-3.853549E+0
-3.853549E+0
-3.862713E+0
-3.871878E+0
-3.871878E+0
-3.867296E+0
-3.858131E+0
-3.853549E+0
-3.858131E+0
-3.862713E+0
-3.867296E+0
-3.867296E+0
-3.867296E+0
-3.867296E+0
-3.867296E+0
-3.867296E+0
-3.867296E+0
-3.867296E+0
-3.862713E+0
-3.862713E+0
-3.862713E+0
-3.862713E+0
-3.862713E+0
-3.867296E+0
-3.871878E+0
-3.867296E+0
-3.862713E+0
-3.867296E+0
-3.871878E+0
-3.867296E+0
-3.862713E+0
-3.858131E+0
-3.862713E+0
-3.867296E+0
-3.871878E+0
-3.871878E+0
-3.871878E+0
-3.871878E+0
-3.881043E+0
-3.885625E+0
-3.881043E+0
-3.871878E+0
-3.867296E+0
-3.871878E+0
-3.871878E+0
-3.871878E+0
-3.871878E+0
-3.876460E+0
-3.871878E+0
-3.867296E+0
-3.867296E+0
-3.876460E+0
-3.881043E+0
-3.885625E+0
-3.881043E+0
-3.881043E+0
-3.876460E+0
-3.871878E+0
-3.871878E+0
-3.871878E+0
-3.876460E+0
-3.876460E+0
-3.876460E+0
-3.871878E+0
-3.871878E+0
-3.871878E+0
-3.871878E+0
-3.876460E+0
-3.885625E+0
-3.885625E+0
-3.885625E+0
-3.881043E+0
-3.881043E+0
-3.885625E+0
-3.890207E+0
-3.894789E+0
-3.890207E+0
-3.885625E+0
-3.885625E+0
-3.885625E+0
-3.890207E+0
-3.894789E+0
-3.894789E+0
-3.899372E+0
-3.899372E+0
-3.899372E+0
-3.894789E+0
-3.894789E+0
-3.894789E+0
-3.899372E+0
-3.899372E+0
-3.899372E+0
-3.899372E+0
-3.903954E+0
-3.908536E+0
-3.913118E+0
-3.917701E+0
-3.917701E+0
-3.917701E+0
-3.917701E+0
-3.917701E+0
-3.913118E+0
-3.913118E+0
-3.908536E+0
-3.908536E+0
-3.913118E+0
-3.913118E+0
-3.913118E+0
-3.917701E+0
-3.922283E+0
-3.917701E+0
-3.917701E+0
-3.917701E+0
-3.926866E+0
-3.931448E+0
-3.931448E+0
-3.926866E+0
-3.917701E+0
-3.922283E+0
-3.926866E+0
-3.936030E+0
-3.945195E+0
-3.945195E+0
-3.940613E+0
-3.936030E+0
-3.931448E+0
-3.931448E+0
-3.936030E+0
-3.940613E+0
-3.945195E+0
-3.945195E+0
-3.940613E+0
-3.940613E+0
-3.940613E+0
-3.945195E+0
-3.945195E+0
-3.954359E+0
-3.958942E+0
-3.958942E+0
-3.949777E+0
-3.945195E+0
-3.949777E+0
-3.954359E+0
-3.958942E+0
-3.963524E+0
-3.963524E+0
-3.958942E+0
-3.958942E+0
-3.963524E+0
-3.968106E+0
-3.963524E+0
-3.958942E+0
-3.954359E+0
-3.963524E+0
-3.972689E+0
-3.972689E+0
-3.968106E+0
-3.958942E+0
-3.954359E+0
-3.958942E+0
-3.958942E+0
-3.963524E+0
-3.963524E+0
-3.972689E+0
-3.981854E+0
-3.977271E+0
-3.972689E+0
-3.968106E+0
-3.972689E+0
-3.968106E+0
-3.963524E+0
-3.963524E+0
-3.963524E+0
-3.968106E+0
-3.972689E+0
-3.972689E+0
-3.968106E+0
-3.968106E+0
-3.972689E+0
-3.968106E+0
-3.968106E+0
-3.968106E+0
-3.968106E+0
-3.963524E+0
-3.958942E+0
-3.958942E+0
-3.963524E+0
-3.968106E+0
-3.981854E+0
-4.009347E+0
-3.995600E+0
-3.926866E+0
-3.894789E+0
-3.931448E+0
-4.000183E+0
-4.050588E+0
-4.000183E+0
-3.894789E+0
-3.853549E+0
-3.913118E+0
-3.986435E+0
-4.000183E+0
-3.963524E+0
-3.936030E+0
-3.940613E+0
-3.954359E+0
-3.958942E+0
-3.949777E+0
-3.945195E+0
-3.991018E+0
-4.073500E+0
-4.087246E+0
-3.995600E+0
-3.871878E+0
-3.816890E+0
-3.835219E+0
-3.876460E+0
-3.899372E+0
-3.903954E+0
-3.913118E+0
-3.908536E+0
-3.830637E+0
-3.734408E+0
-3.757320E+0
-3.913118E+0
-4.032259E+0
-3.981854E+0
-3.871878E+0
-3.858131E+0
-3.931448E+0
-3.986435E+0
-3.972689E+0
-3.913118E+0
-3.867296E+0
-3.853549E+0
-3.853549E+0
-3.858131E+0
-3.858131E+0
-3.853549E+0
-3.853549E+0
-3.853549E+0
-3.853549E+0
-3.848966E+0
-3.848966E+0
-3.848966E+0
-3.844384E+0
-3.830637E+0
-3.821472E+0
-3.816890E+0
-3.816890E+0
-3.816890E+0
-3.812308E+0
-3.807725E+0
-3.803143E+0
-3.798561E+0
-3.789396E+0
-3.780232E+0
-3.766484E+0
-3.761902E+0
-3.761902E+0
-3.766484E+0
-3.766484E+0
-3.761902E+0
-3.752738E+0
-3.748155E+0
-3.748155E+0
-3.743573E+0
-3.729826E+0
-3.720661E+0
-3.720661E+0
-3.716079E+0
-3.720661E+0
-3.720661E+0
-3.716079E+0
-3.702332E+0
-3.688585E+0
-3.679421E+0
-3.679421E+0
-3.679421E+0
-3.670256E+0
-3.665674E+0
-3.661091E+0
-3.651927E+0
-3.642762E+0
-3.642762E+0
-3.638180E+0
-3.624433E+0
-3.615268E+0
-3.619851E+0
-3.619851E+0
-3.615268E+0
-3.647344E+0
-3.716079E+0
-3.706914E+0
-3.532786E+0
-3.340329E+0
-3.358659E+0
-3.569445E+0
-3.684003E+0
-3.610686E+0
-3.505292E+0
-3.505292E+0
-3.560281E+0
-3.587774E+0
-3.564863E+0
-3.532786E+0
-3.509875E+0
-3.505292E+0
-3.505292E+0
-3.496128E+0
-3.482381E+0
-3.473216E+0
-3.468634E+0
-3.468634E+0
-3.468634E+0
-3.459469E+0
-3.450305E+0
-3.441140E+0
-3.441140E+0
-3.441140E+0
-3.436558E+0
-3.427393E+0
-3.413646E+0
-3.409064E+0
-3.404482E+0
-3.399899E+0
-3.399899E+0
-3.395317E+0
-3.386152E+0
-3.367823E+0
-3.358659E+0
-3.354076E+0
-3.354076E+0
-3.349494E+0
-3.344912E+0
-3.340329E+0
-3.331165E+0
-3.322000E+0
-3.317417E+0
-3.312835E+0
-3.303670E+0
-3.294506E+0
-3.289924E+0
-3.285342E+0
-3.280759E+0
-3.271595E+0
-3.262430E+0
-3.257847E+0
-3.253265E+0
-3.248683E+0
-3.244100E+0
-3.230354E+0
-3.221189E+0
-3.216607E+0
-3.216607E+0
-3.216607E+0
-3.207442E+0
-3.198278E+0
-3.198278E+0
-3.202860E+0
-3.193695E+0
-3.175366E+0
-3.161619E+0
-3.152454E+0
-3.147872E+0
-3.138707E+0
-3.129543E+0
-3.124960E+0
-3.124960E+0
-3.124960E+0
-3.120378E+0
-3.111213E+0
-3.102049E+0
-3.092884E+0
-3.083720E+0
-3.079137E+0
-3.074555E+0
-3.074555E+0
-3.069973E+0
-3.065390E+0
-3.051643E+0
-3.037897E+0
-3.028732E+0
-3.028732E+0
-3.024149E+0
-3.019567E+0
-3.014985E+0
-3.005820E+0
-3.001238E+0
-2.987491E+0
-2.978326E+0
-2.973744E+0
-2.978326E+0
-2.982909E+0
-2.978326E+0
-2.959997E+0
-2.950832E+0
-2.946250E+0
-2.946250E+0
-2.941668E+0
-2.932503E+0
-2.923339E+0
-2.918756E+0
-2.918756E+0
-2.914174E+0
-2.909591E+0
-2.895845E+0
-2.891262E+0
-2.886680E+0
-2.886680E+0
-2.877515E+0
-2.872933E+0
-2.868351E+0
-2.868351E+0
-2.859186E+0
-2.854604E+0
-2.850021E+0
-2.850021E+0
-2.845439E+0
-2.836274E+0
-2.827110E+0
-2.817945E+0
-2.813363E+0
-2.813363E+0
-2.813363E+0
-2.808781E+0
-2.804198E+0
-2.795034E+0
-2.790451E+0
-2.785869E+0
-2.776704E+0
-2.767540E+0
-2.758375E+0
-2.753793E+0
-2.744628E+0
-2.744628E+0
-2.744628E+0
-2.744628E+0
-2.735463E+0
-2.726299E+0
-2.717134E+0
-2.712552E+0
-2.707970E+0
-2.698805E+0
-2.694223E+0
-2.694223E+0
-2.689641E+0
-2.680476E+0
-2.671311E+0
-2.666729E+0
-2.657564E+0
-2.648400E+0
-2.643817E+0
-2.643817E+0
-2.643817E+0
-2.639235E+0
-2.625488E+0
-2.616323E+0
-2.616323E+0
-2.611741E+0
-2.607159E+0
-2.593412E+0
-2.579665E+0
-2.570500E+0
-2.565918E+0
-2.570500E+0
-2.575083E+0
-2.570500E+0
-2.561336E+0
-2.547589E+0
-2.533842E+0
-2.529259E+0
-2.524677E+0
-2.520095E+0
-2.515513E+0
-2.506348E+0
-2.492601E+0
-2.488019E+0
-2.483436E+0
-2.474272E+0
-2.465107E+0
-2.460525E+0
-2.455942E+0
-2.451360E+0
-2.442195E+0
-2.433031E+0
-2.428448E+0
-2.423866E+0
-2.419284E+0
-2.414702E+0
-2.405537E+0
-2.396372E+0
-2.382625E+0
-2.378043E+0
-2.368878E+0
-2.359714E+0
-2.350549E+0
-2.345967E+0
-2.345967E+0
-2.336802E+0
-2.318473E+0
-2.304726E+0
-2.300144E+0
-2.295561E+0
-2.286397E+0
-2.277232E+0
-2.263485E+0
-2.249738E+0
-2.245156E+0
-2.240574E+0
-2.231409E+0
-2.222244E+0
-2.213080E+0
-2.208497E+0
-2.208497E+0
-2.199333E+0
-2.190168E+0
-2.181003E+0
-2.171839E+0
-2.167256E+0
-2.158092E+0
-2.148927E+0
-2.144345E+0
-2.144345E+0
-2.139763E+0
-2.135180E+0
-2.126016E+0
-2.116851E+0
-2.112269E+0
-2.103104E+0
-2.098522E+0
-2.093939E+0
-2.089357E+0
-2.084775E+0
-2.075610E+0
-2.061863E+0
-2.052698E+0
-2.043534E+0
-2.034369E+0
-2.034369E+0
-2.029787E+0
-2.020622E+0
-2.006876E+0
-1.997711E+0
-1.988546E+0
-1.983964E+0
-1.979382E+0
-1.979382E+0
-1.970217E+0
-1.965635E+0
-1.961052E+0
-1.956470E+0
-1.942723E+0
-1.928976E+0
-1.919811E+0
-1.919811E+0
-1.919811E+0
-1.910647E+0
-1.901482E+0
-1.896900E+0
-1.887735E+0
-1.878571E+0
-1.873988E+0
-1.873988E+0
-1.873988E+0
-1.869406E+0
-1.860241E+0
-1.846494E+0
-1.837330E+0
-1.832747E+0
-1.828165E+0
-1.823583E+0
-1.819001E+0
-1.809836E+0
-1.805254E+0
-1.796089E+0
-1.791507E+0
-1.786924E+0
-1.786924E+0
-1.782342E+0
-1.768595E+0
-1.759430E+0
-1.750266E+0
-1.745683E+0
-1.745683E+0
-1.741101E+0
-1.731937E+0
-1.727354E+0
-1.718190E+0
-1.718190E+0
-1.722772E+0
-1.713607E+0
-1.699860E+0
-1.686113E+0
-1.676949E+0
-1.663202E+0
-1.658619E+0
-1.654037E+0
-1.649455E+0
-1.644873E+0
-1.640290E+0
-1.631126E+0
-1.621961E+0
-1.617379E+0
-1.612796E+0
-1.608214E+0
-1.599049E+0
-1.594467E+0
-1.589885E+0
-1.580720E+0
-1.571555E+0
-1.562391E+0
-1.553226E+0
-1.548644E+0
-1.539479E+0
-1.530315E+0
-1.521150E+0
-1.511985E+0
-1.502821E+0
-1.493656E+0
-1.489074E+0
-1.484492E+0
-1.475327E+0
-1.466162E+0
-1.461580E+0
-1.456998E+0
-1.447833E+0
-1.434086E+0
-1.415757E+0
-1.406592E+0
-1.402010E+0
-1.397427E+0
-1.392845E+0
-1.383681E+0
-1.379098E+0
-1.369934E+0
-1.360769E+0
-1.347022E+0
-1.333275E+0
-1.328693E+0
-1.319528E+0
-1.314946E+0
-1.301199E+0
-1.287452E+0
-1.282870E+0
-1.273705E+0
-1.264540E+0
-1.250793E+0
-1.232464E+0
-1.218717E+0
-1.209553E+0
-1.204970E+0
-1.195806E+0
-1.182059E+0
-1.168312E+0
-1.163729E+0
-1.154565E+0
-1.145400E+0
-1.127071E+0
-1.113324E+0
-1.099577E+0
-1.085830E+0
-1.076665E+0
-1.072083E+0
-1.067501E+0
-1.058336E+0
-1.049171E+0
-1.040007E+0
-1.030842E+0
-1.017095E+0
-1.003348E+0
-9.987660E-1
-9.896014E-1
-9.804367E-1
-9.712722E-1
-9.621076E-1
-9.575252E-1
-9.529429E-1
-9.391959E-1
-9.300314E-1
-9.208667E-1
-9.117021E-1
-9.071198E-1
-8.979551E-1
-8.933728E-1
-8.887904E-1
-8.842081E-1
-8.750436E-1
-8.658790E-1
-8.567143E-1
-8.521319E-1
-8.429673E-1
-8.383850E-1
-8.292204E-1
-8.200557E-1
-8.108912E-1
-8.063088E-1
-7.971442E-1
-7.879795E-1
-7.788149E-1
-7.742326E-1
-7.696503E-1
-7.650680E-1
-7.513211E-1
-7.375740E-1
-7.284095E-1
-7.284095E-1
-7.238271E-1
-7.146626E-1
-7.009156E-1
-6.871686E-1
-6.688394E-1
-6.596747E-1
-6.642571E-1
-6.642571E-1
-6.596747E-1
-6.413454E-1
-6.230162E-1
-6.092693E-1
-6.001046E-1
-5.909400E-1
-5.863577E-1
-5.771930E-1
-5.726107E-1
-5.588638E-1
-5.496992E-1
-5.405345E-1
-5.359522E-1
-5.313699E-1
-5.222052E-1
-5.130406E-1
-5.038760E-1
-4.947114E-1
-4.901291E-1
-4.809644E-1
-4.763821E-1
-4.672175E-1
-4.580528E-1
-4.488882E-1
-4.351413E-1
-4.259766E-1
-4.168120E-1
-4.122297E-1
-4.030651E-1
-3.939005E-1
-3.847358E-1
-3.755711E-1
-3.664065E-1
-3.572419E-1
-3.434950E-1
-3.343303E-1
-3.297480E-1
-3.160011E-1
-3.068364E-1
-3.022541E-1
-2.930895E-1
-2.839248E-1
-2.747603E-1
-2.701779E-1
-2.610133E-1
-2.472663E-1
-2.381017E-1
-2.243548E-1
-2.151901E-1
-2.151901E-1
-2.106078E-1
-2.014432E-1
-1.831139E-1
-1.693670E-1
-1.693670E-1
-1.693670E-1
-1.602023E-1
-1.464554E-1
-1.327085E-1
-1.189615E-1
-1.052146E-1
-9.604991E-2
-9.146759E-2
-8.688527E-2
-7.772066E-2
-6.397371E-2
-4.564445E-2
-3.647982E-2
-3.189750E-2
-2.731518E-2
-2.273287E-2
-1.356824E-2
-8.985922E-3
1.787096E-4
4.761025E-3
1.392566E-2
1.850797E-2
1.850797E-2
2.309029E-2
3.225492E-2
4.600186E-2
5.058418E-2
5.516649E-2
5.974881E-2
6.891345E-2
7.349575E-2
7.349575E-2
6.891345E-2
7.807807E-2
8.724271E-2
1.009897E-1
1.101543E-1
1.101543E-1
1.101543E-1
1.055720E-1
1.101543E-1
1.147366E-1
1.239012E-1
1.239012E-1
1.193189E-1
1.193189E-1
1.101543E-1
9.640732E-2
7.807807E-2
8.266038E-2
1.193189E-1
1.880536E-1
2.842823E-1
3.805109E-1
4.584103E-1
4.813218E-1
4.354987E-1
3.484347E-1
2.751176E-1
2.384591E-1
2.430414E-1
2.705353E-1
3.071939E-1
3.392701E-1
3.713462E-1
4.034225E-1
4.400810E-1
4.538279E-1
4.492456E-1
4.309164E-1
4.125871E-1
3.988401E-1
3.942578E-1
3.942578E-1
3.942578E-1
3.942578E-1
4.034225E-1
4.171694E-1
4.309164E-1
4.492456E-1
4.629926E-1
4.904864E-1
5.408919E-1
6.050443E-1
6.600322E-1
6.875260E-1
6.783614E-1
6.279559E-1
5.454742E-1
4.675749E-1
4.217517E-1
4.125871E-1
4.309164E-1
4.629926E-1
4.996511E-1
5.408919E-1
5.821328E-1
6.096267E-1
6.233736E-1
6.187913E-1
5.958797E-1
5.638035E-1
5.363096E-1
5.363096E-1
5.408919E-1
5.454742E-1
5.592212E-1
5.729681E-1
5.775505E-1
5.729681E-1
5.592212E-1
5.363096E-1
5.133981E-1
4.904864E-1
4.767395E-1
4.675749E-1
4.675749E-1
4.629926E-1
4.675749E-1
4.721572E-1
4.767395E-1
4.813218E-1
4.950688E-1
5.088157E-1
5.317273E-1
5.912974E-1
8.066662E-1
1.269480E+0
1.787282E+0
2.020980E+0
1.883510E+0
1.553584E+0
1.274062E+0
1.136593E+0
1.081605E+0
1.035782E+0
1.003706E+0
9.991235E-1
1.026617E+0
1.067858E+0
1.095352E+0
1.095352E+0
1.077023E+0
1.067858E+0
1.081605E+0
1.122846E+0
1.177834E+0
1.246569E+0
1.324468E+0
1.402367E+0
1.475684E+0
1.535254E+0
1.567331E+0
1.567331E+0
1.549001E+0
1.521508E+0
1.484849E+0
1.452773E+0
1.425279E+0
1.406950E+0
1.393203E+0
1.384038E+0
1.384038E+0
1.388620E+0
1.397785E+0
1.397785E+0
1.393203E+0
1.397785E+0
1.420697E+0
1.443608E+0
1.457355E+0
1.461937E+0
1.480267E+0
1.512343E+0
1.553584E+0
1.599407E+0
1.640648E+0
1.677306E+0
1.718547E+0
1.755206E+0
1.778117E+0
1.791864E+0
1.791864E+0
1.791864E+0
1.791864E+0
1.796446E+0
1.805611E+0
1.828523E+0
1.851434E+0
1.851434E+0
1.851434E+0
1.869763E+0
1.906422E+0
1.947663E+0
1.979739E+0
2.002651E+0
2.030145E+0
2.062221E+0
2.085132E+0
2.108044E+0
2.117209E+0
2.121791E+0
2.135538E+0
2.153867E+0
2.181361E+0
2.204273E+0
2.218020E+0
2.231766E+0
2.254678E+0
2.273007E+0
2.305084E+0
2.332577E+0
2.346324E+0
2.355489E+0
2.373818E+0
2.382983E+0
2.378401E+0
2.387565E+0
2.424224E+0
2.502123E+0
2.635010E+0
2.781644E+0
2.887038E+0
2.919114E+0
2.891620E+0
2.836632E+0
2.790809E+0
2.740403E+0
2.685416E+0
2.625845E+0
2.580022E+0
2.552528E+0
2.552528E+0
2.575440E+0
2.616681E+0
2.667086E+0
2.717492E+0
2.763315E+0
2.809138E+0
2.845797E+0
2.864126E+0
2.859544E+0
2.845797E+0
2.854961E+0
2.873290E+0
2.887038E+0
2.896202E+0
2.914531E+0
2.942025E+0
2.969519E+0
2.987848E+0
2.987848E+0
2.983266E+0
2.978684E+0
2.983266E+0
2.983266E+0
2.983266E+0
2.987848E+0
2.997013E+0
3.015342E+0
3.042836E+0
3.074912E+0
3.106988E+0
3.129900E+0
3.148229E+0
3.171141E+0
3.189470E+0
3.207799E+0
3.212382E+0
3.216964E+0
3.221546E+0
3.235293E+0
3.249040E+0
3.262787E+0
3.281117E+0
3.294864E+0
3.308610E+0
3.322357E+0
3.331522E+0
3.340687E+0
3.354434E+0
3.359016E+0
3.368181E+0
3.377345E+0
3.381928E+0
3.381928E+0
3.381928E+0
3.386510E+0
3.386510E+0
3.386510E+0
3.377345E+0
3.368181E+0
3.368181E+0
3.377345E+0
3.391092E+0
3.395675E+0
3.391092E+0
3.381928E+0
3.381928E+0
3.386510E+0
3.391092E+0
3.395675E+0
3.391092E+0
3.391092E+0
3.386510E+0
3.386510E+0
3.391092E+0
3.395675E+0
3.400257E+0
3.400257E+0
3.404839E+0
3.404839E+0
3.414004E+0
3.418586E+0
3.423168E+0
3.423168E+0
3.427751E+0
3.432333E+0
3.441498E+0
3.446080E+0
3.446080E+0
3.441498E+0
3.441498E+0
3.441498E+0
3.446080E+0
3.446080E+0
3.441498E+0
3.441498E+0
3.441498E+0
3.441498E+0
3.446080E+0
3.446080E+0
3.450662E+0
3.446080E+0
3.450662E+0
3.450662E+0
3.450662E+0
3.446080E+0
3.446080E+0
3.441498E+0
3.436915E+0
3.436915E+0
3.436915E+0
3.441498E+0
3.441498E+0
3.441498E+0
3.446080E+0
3.446080E+0
3.441498E+0
3.441498E+0
3.441498E+0
3.446080E+0
3.441498E+0
3.436915E+0
3.436915E+0
3.441498E+0
3.450662E+0
3.450662E+0
3.441498E+0
3.441498E+0
3.450662E+0
3.450662E+0
3.450662E+0
3.450662E+0
3.450662E+0
3.450662E+0
3.455245E+0
3.459827E+0
3.464409E+0
3.468992E+0
3.473574E+0
3.487321E+0
3.491903E+0
3.491903E+0
3.491903E+0
3.491903E+0
3.491903E+0
3.496485E+0
3.501068E+0
3.505650E+0
3.505650E+0
3.505650E+0
3.510232E+0
3.514815E+0
3.519397E+0
3.519397E+0
3.510232E+0
3.514815E+0
3.528562E+0
3.533144E+0
3.533144E+0
3.528562E+0
3.528562E+0
3.528562E+0
3.528562E+0
3.533144E+0
3.537726E+0
3.542308E+0
3.537726E+0
3.537726E+0
3.537726E+0
3.542308E+0
3.542308E+0
3.542308E+0
3.537726E+0
3.533144E+0
3.533144E+0
3.537726E+0
3.537726E+0
3.537726E+0
3.533144E+0
3.533144E+0
3.537726E+0
3.537726E+0
3.537726E+0
3.528562E+0
3.523979E+0
3.528562E+0
3.542308E+0
3.546891E+0
3.546891E+0
3.542308E+0
3.542308E+0
3.537726E+0
3.537726E+0
3.537726E+0
3.537726E+0
3.537726E+0
3.533144E+0
3.537726E+0
3.542308E+0
3.542308E+0
3.542308E+0
3.542308E+0
3.546891E+0
3.556055E+0
3.556055E+0
3.546891E+0
3.542308E+0
3.546891E+0
3.560638E+0
3.569803E+0
3.569803E+0
3.565220E+0
3.560638E+0
3.556055E+0
3.556055E+0
3.560638E+0
3.560638E+0
3.560638E+0
3.560638E+0
3.560638E+0
3.556055E+0
3.556055E+0
3.551473E+0
3.556055E+0
3.560638E+0
3.565220E+0
3.565220E+0
3.560638E+0
3.560638E+0
3.565220E+0
3.574385E+0
3.578967E+0
3.588132E+0
3.588132E+0
3.583550E+0
3.583550E+0
3.588132E+0
3.592714E+0
3.597297E+0
3.597297E+0
3.592714E+0
3.588132E+0
3.597297E+0
3.611043E+0
3.620208E+0
3.624790E+0
3.620208E+0
3.615625E+0
3.620208E+0
3.629373E+0
3.633955E+0
3.633955E+0
3.633955E+0
3.638537E+0
3.647702E+0
3.652284E+0
3.652284E+0
3.647702E+0
3.656867E+0
3.661449E+0
3.670614E+0
3.679778E+0
3.688943E+0
3.693525E+0
3.698107E+0
3.702690E+0
3.702690E+0
3.707272E+0
3.711854E+0
3.716437E+0
3.721019E+0
3.725601E+0
3.730184E+0
3.734766E+0
3.739348E+0
3.753095E+0
3.762260E+0
3.771424E+0
3.776007E+0
3.780589E+0
3.785171E+0
3.789754E+0
3.803500E+0
3.812665E+0
3.817247E+0
3.821830E+0
3.826412E+0
3.840159E+0
3.849324E+0
3.849324E+0
3.849324E+0
3.853906E+0
3.867653E+0
3.881400E+0
3.890564E+0
3.899729E+0
3.908894E+0
3.913476E+0
3.922641E+0
3.927223E+0
3.931806E+0
3.940970E+0
3.950135E+0
3.954717E+0
3.963882E+0
3.963882E+0
3.968464E+0
3.982211E+0
3.995958E+0
4.005122E+0
4.009705E+0
4.014287E+0
4.018869E+0
4.028034E+0
4.041781E+0
4.050946E+0
4.055528E+0
4.060110E+0
4.064692E+0
4.078439E+0
4.087604E+0
4.092187E+0
4.092187E+0
4.092187E+0
4.101351E+0
4.115098E+0
4.133427E+0
4.142592E+0
4.147174E+0
4.147174E+0
4.151756E+0
4.156339E+0
4.165504E+0
4.165504E+0
4.170086E+0
4.188415E+0
4.202162E+0
4.211327E+0
4.211327E+0
4.211327E+0
4.215909E+0
4.220491E+0
4.220491E+0
4.229656E+0
4.238821E+0
4.243403E+0
4.247985E+0
4.247985E+0
4.252568E+0
4.261732E+0
4.270896E+0
4.275479E+0
4.275479E+0
4.275479E+0
4.280061E+0
4.284644E+0
4.293809E+0
4.302973E+0
4.307555E+0
4.312138E+0
4.307555E+0
4.302973E+0
4.302973E+0
4.312138E+0
4.321302E+0
4.330467E+0
4.335049E+0
4.339632E+0
4.339632E+0
4.339632E+0
4.339632E+0
4.344214E+0
4.344214E+0
4.344214E+0
4.348796E+0
4.353378E+0
4.362543E+0
4.367126E+0
4.362543E+0
4.362543E+0
4.357961E+0
4.362543E+0
4.367126E+0
4.367126E+0
4.371708E+0
4.371708E+0
4.376290E+0
4.376290E+0
4.376290E+0
4.371708E+0
4.367126E+0
4.371708E+0
4.371708E+0
4.376290E+0
4.371708E+0
4.371708E+0
4.371708E+0
4.367126E+0
4.362543E+0
4.357961E+0
4.353378E+0
4.353378E+0
4.357961E+0
4.357961E+0
4.357961E+0
4.353378E+0
4.348796E+0
4.344214E+0
4.339632E+0
4.339632E+0
4.339632E+0
4.335049E+0
4.330467E+0
4.325884E+0
4.330467E+0
4.330467E+0
4.325884E+0
4.316720E+0
4.302973E+0
4.298391E+0
4.298391E+0
4.298391E+0
4.298391E+0
4.293809E+0
4.289226E+0
4.275479E+0
4.266314E+0
4.261732E+0
4.257150E+0
4.257150E+0
4.252568E+0
4.243403E+0
4.234238E+0
4.225073E+0
4.220491E+0
4.215909E+0
4.215909E+0
4.211327E+0
4.206744E+0
4.197579E+0
4.188415E+0
4.179251E+0
4.170086E+0
4.160921E+0
4.156339E+0
4.147174E+0
4.142592E+0
4.133427E+0
4.124263E+0
4.115098E+0
4.105933E+0
4.096768E+0
4.083022E+0
4.073857E+0
4.069274E+0
4.064692E+0
4.055528E+0
4.050946E+0
4.041781E+0
4.032616E+0
4.023451E+0
4.018869E+0
4.009705E+0
3.995958E+0
3.982211E+0
3.968464E+0
3.963882E+0
3.959299E+0
3.950135E+0
3.940970E+0
3.927223E+0
3.913476E+0
3.895147E+0
3.885982E+0
3.881400E+0
3.872235E+0
3.863071E+0
3.849324E+0
3.840159E+0
3.830994E+0
3.817247E+0
3.803500E+0
3.785171E+0
3.776007E+0
3.766842E+0
3.762260E+0
3.748513E+0
3.730184E+0
3.721019E+0
3.716437E+0
3.707272E+0
3.693525E+0
3.675196E+0
3.656867E+0
3.643120E+0
3.633955E+0
3.624790E+0
3.615625E+0
3.606461E+0
3.597297E+0
3.583550E+0
3.565220E+0
3.551473E+0
3.546891E+0
3.542308E+0
3.528562E+0
3.505650E+0
3.491903E+0
3.482738E+0
3.478156E+0
3.464409E+0
3.450662E+0
3.432333E+0
3.418586E+0
3.404839E+0
3.400257E+0
3.391092E+0
3.372763E+0
3.354434E+0
3.336104E+0
3.326940E+0
3.326940E+0
3.317775E+0
3.304028E+0
3.285699E+0
3.267370E+0
3.249040E+0
3.230711E+0
3.216964E+0
3.207799E+0
3.203217E+0
3.194053E+0
3.184888E+0
3.166559E+0
3.148229E+0
3.134482E+0
3.125318E+0
3.111571E+0
3.097824E+0
3.079495E+0
3.070330E+0
3.056583E+0
3.042836E+0
3.024507E+0
3.010760E+0
3.001596E+0
2.992431E+0
2.978684E+0
2.960355E+0
2.951190E+0
2.942025E+0
2.928278E+0
2.914531E+0
2.900785E+0
2.891620E+0
2.877873E+0
2.864126E+0
2.850379E+0
2.836632E+0
2.827467E+0
2.813721E+0
2.799974E+0
2.786227E+0
2.772480E+0
2.758733E+0
2.744986E+0
2.726656E+0
2.717492E+0
2.708327E+0
2.699163E+0
2.689998E+0
2.676251E+0
2.657922E+0
2.639592E+0
2.625845E+0
2.612099E+0
2.598352E+0
2.589187E+0
2.580022E+0
2.570858E+0
2.552528E+0
2.534199E+0
2.515870E+0
2.506705E+0
2.502123E+0
2.492958E+0
2.479212E+0
2.456300E+0
2.442553E+0
2.433388E+0
2.424224E+0
2.415059E+0
2.396730E+0
2.382983E+0
2.364654E+0
2.350907E+0
2.337160E+0
2.327995E+0
2.323413E+0
2.314248E+0
2.305084E+0
2.282172E+0
2.268425E+0
2.259260E+0
2.254678E+0
2.245513E+0
2.231766E+0
2.213437E+0
2.199690E+0
2.195108E+0
2.190526E+0
2.172196E+0
2.158449E+0
2.144702E+0
2.140120E+0
2.135538E+0
2.121791E+0
2.108044E+0
2.094297E+0
2.080550E+0
2.066803E+0
2.053056E+0
2.039309E+0
2.034727E+0
2.025562E+0
2.016398E+0
2.002651E+0
1.988904E+0
1.979739E+0
1.970574E+0
1.961410E+0
1.952245E+0
1.952245E+0
1.943080E+0
1.938498E+0
1.924751E+0
1.915587E+0
1.901840E+0
1.897257E+0
1.883510E+0
1.869763E+0
1.851434E+0
1.837687E+0
1.828523E+0
1.823940E+0
1.828523E+0
1.828523E+0
1.814776E+0
1.796446E+0
1.778117E+0
1.764370E+0
1.759788E+0
1.746041E+0
1.732294E+0
1.718547E+0
1.723129E+0
1.727712E+0
1.723129E+0
1.709382E+0
1.681889E+0
1.654395E+0
1.654395E+0
1.681889E+0
1.691053E+0
1.668142E+0
1.631483E+0
1.608572E+0
1.603989E+0
1.599407E+0
1.594824E+0
1.585660E+0
1.576495E+0
1.567331E+0
1.558166E+0
1.549001E+0
1.535254E+0
1.530672E+0
1.521508E+0
1.512343E+0
1.503178E+0
1.489431E+0
1.475684E+0
1.471102E+0
1.466520E+0
1.457355E+0
1.448190E+0
1.443608E+0
1.434444E+0
1.425279E+0
1.416114E+0
1.406950E+0
1.397785E+0
1.393203E+0
1.384038E+0
1.370291E+0
1.361126E+0
1.351962E+0
1.342797E+0
1.333633E+0
1.324468E+0
1.319886E+0
1.310721E+0
1.301556E+0
1.292392E+0
1.283227E+0
1.278645E+0
1.274062E+0
1.264898E+0
1.251151E+0
1.241986E+0
1.241986E+0
1.237404E+0
1.228239E+0
1.214492E+0
1.209910E+0
1.205328E+0
1.191581E+0
1.177834E+0
1.164087E+0
1.154922E+0
1.150340E+0
1.141175E+0
1.132011E+0
1.118264E+0
1.113681E+0
1.109099E+0
1.099935E+0
1.086188E+0
1.077023E+0
1.063276E+0
1.054111E+0
1.040364E+0
1.035782E+0
1.026617E+0
1.022035E+0
1.012870E+0
1.003706E+0
9.945411E-1
9.853765E-1
9.762119E-1
9.624649E-1
9.487180E-1
9.395534E-1
9.349710E-1
9.258064E-1
9.212241E-1
9.166418E-1
9.028949E-1
8.891479E-1
8.754009E-1
8.662363E-1
8.616540E-1
8.524894E-1
8.341601E-1
8.249955E-1
8.249955E-1
8.341601E-1
8.249955E-1
8.066662E-1
7.929192E-1
7.745900E-1
7.608430E-1
7.516784E-1
7.425138E-1
7.425138E-1
7.379315E-1
7.333492E-1
7.241845E-1
7.104375E-1
6.966906E-1
6.829437E-1
6.737791E-1
6.646144E-1
6.600322E-1
6.600322E-1
6.508675E-1
6.371205E-1
6.279559E-1
6.187913E-1
6.050443E-1
5.912974E-1
5.775505E-1
5.683858E-1
5.638035E-1
5.546389E-1
5.454742E-1
5.363096E-1
5.271450E-1
5.179803E-1
5.133981E-1
5.042334E-1
4.996511E-1
4.904864E-1
4.767395E-1
4.721572E-1
4.629926E-1
4.538279E-1
4.446633E-1
4.309164E-1
4.217517E-1
4.125871E-1
3.988401E-1
3.896755E-1
3.896755E-1
3.850932E-1
3.759286E-1
3.621816E-1
3.484347E-1
3.346877E-1
3.255231E-1
3.209408E-1
3.163585E-1
3.071939E-1
2.980292E-1
2.888646E-1
2.430414E-1
1.697244E-1
1.422305E-1
1.972183E-1
2.842823E-1
3.392701E-1
3.346877E-1
2.934469E-1
2.476237E-1
2.155475E-1
2.018006E-1
2.018006E-1
1.972183E-1
1.880536E-1
1.788890E-1
1.651421E-1
1.559774E-1
1.513951E-1
1.422305E-1
1.284835E-1
1.239012E-1
1.147366E-1
1.055720E-1
8.724271E-2
7.807807E-2
8.724271E-2
9.182502E-2
8.266038E-2
1.147366E-1
1.880536E-1
1.880536E-1
5.974881E-2
-1.006322E-1
-1.372908E-1
-5.939139E-2
4.761025E-3
1.787096E-4
-4.564445E-2
-6.855603E-2
-6.855603E-2
-5.939139E-2
-5.480906E-2
-5.022675E-2
-5.022675E-2
-5.480906E-2
-6.397371E-2
-7.772066E-2
-9.146759E-2
-1.006322E-1
-1.097969E-1
-1.143792E-1
-1.235438E-1
-1.281261E-1
-1.372908E-1
-1.464554E-1
-1.556200E-1
-1.556200E-1
-1.556200E-1
-1.693670E-1
-1.831139E-1
-1.922786E-1
-2.014432E-1
-2.014432E-1
-2.060255E-1
-2.151901E-1
-2.243548E-1
-2.335194E-1
-2.426840E-1
-2.472663E-1
-2.564310E-1
-2.610133E-1
-2.655956E-1
-2.747603E-1
-2.839248E-1
-2.885072E-1
-2.885072E-1
-2.976718E-1
-3.068364E-1
-3.160011E-1
-3.251657E-1
-3.297480E-1
-3.343303E-1
-3.389127E-1
-3.480773E-1
-3.572419E-1
-3.664065E-1
-3.664065E-1
-3.618242E-1
-3.664065E-1
-3.801535E-1
-3.847358E-1
-3.847358E-1
-3.893181E-1
-3.984827E-1
-4.122297E-1
-4.168120E-1
-4.259766E-1
-4.305589E-1
-4.305589E-1
-4.351413E-1
-4.443059E-1
-4.580528E-1
-4.672175E-1
-4.717998E-1
-4.672175E-1
-4.717998E-1
-4.809644E-1
-4.855468E-1
-4.901291E-1
-4.947114E-1
-4.992937E-1
-5.084583E-1
-5.130406E-1
-5.222052E-1
-5.222052E-1
-5.267876E-1
-5.313699E-1
-5.451168E-1
-5.542815E-1
-5.680285E-1
-5.680285E-1
-5.680285E-1
-5.726107E-1
-5.771930E-1
-5.817754E-1
-5.817754E-1
-5.863577E-1
-5.909400E-1
-6.001046E-1
-6.092693E-1
-6.138516E-1
-6.138516E-1
-6.184339E-1
-6.230162E-1
-6.275985E-1
-6.275985E-1
-6.321809E-1
-6.413454E-1
-6.550924E-1
-6.596747E-1
-6.596747E-1
-6.642571E-1
-6.688394E-1
-6.734216E-1
-6.780040E-1
-6.825863E-1
-6.871686E-1
-6.871686E-1
-6.825863E-1
-6.734216E-1
-6.688394E-1
-6.642571E-1
-6.642571E-1
-6.688394E-1
-6.780040E-1
-6.780040E-1
-6.825863E-1
-6.871686E-1
-7.054979E-1
-7.238271E-1
-7.467387E-1
-7.559033E-1
-7.559033E-1
-7.604857E-1
-7.696503E-1
-7.833973E-1
-7.879795E-1
-7.879795E-1
-7.833973E-1
-7.879795E-1
-7.971442E-1
-8.017265E-1
-8.017265E-1
-8.017265E-1
-8.017265E-1
-8.063088E-1
-8.200557E-1
-8.292204E-1
-8.383850E-1
-8.383850E-1
-8.475497E-1
-8.567143E-1
-8.658790E-1
-8.704612E-1
-8.750436E-1
-8.796259E-1
-8.842081E-1
-8.842081E-1
-8.933728E-1
-8.979551E-1
-9.025374E-1
-9.025374E-1
-9.025374E-1
-8.979551E-1
-9.025374E-1
-9.117021E-1
-9.254491E-1
-9.300314E-1
-9.300314E-1
-9.300314E-1
-9.300314E-1
-9.300314E-1
-9.254491E-1
-9.254491E-1
-9.391959E-1
-9.483605E-1
-9.529429E-1
-9.483605E-1
-9.483605E-1
-9.529429E-1
-9.621076E-1
-9.621076E-1
-9.666898E-1
-9.712722E-1
-9.804367E-1
-9.850192E-1
-9.896014E-1
-9.941838E-1
-1.007931E+0
-1.007931E+0
-9.896014E-1
-9.850192E-1
-1.007931E+0
-1.030842E+0
-1.035425E+0
-1.026260E+0
-1.021678E+0
-1.030842E+0
-1.044589E+0
-1.044589E+0
-1.044589E+0
-1.049171E+0
-1.049171E+0
-1.053754E+0
-1.053754E+0
-1.058336E+0
-1.067501E+0
-1.076665E+0
-1.076665E+0
-1.076665E+0
-1.076665E+0
-1.076665E+0
-1.085830E+0
-1.090412E+0
-1.094995E+0
-1.094995E+0
-1.094995E+0
-1.104159E+0
-1.113324E+0
-1.113324E+0
-1.108742E+0
-1.104159E+0
-1.108742E+0
-1.117906E+0
-1.127071E+0
-1.127071E+0
-1.127071E+0
-1.131653E+0
-1.131653E+0
-1.127071E+0
-1.122489E+0
-1.131653E+0
-1.140818E+0
-1.145400E+0
-1.140818E+0
-1.136236E+0
-1.140818E+0
-1.149983E+0
-1.154565E+0
-1.163729E+0
-1.168312E+0
-1.172894E+0
-1.168312E+0
-1.163729E+0
-1.163729E+0
-1.168312E+0
-1.172894E+0
-1.172894E+0
-1.177476E+0
-1.182059E+0
-1.182059E+0
-1.186641E+0
-1.186641E+0
-1.191223E+0
-1.191223E+0
-1.200388E+0
-1.204970E+0
-1.204970E+0
-1.200388E+0
-1.200388E+0
-1.200388E+0
-1.200388E+0
-1.204970E+0
-1.209553E+0
-1.214135E+0
-1.223300E+0
-1.223300E+0
-1.223300E+0
-1.218717E+0
-1.218717E+0
-1.218717E+0
-1.227882E+0
-1.232464E+0
-1.237047E+0
-1.237047E+0
-1.237047E+0
-1.241629E+0
-1.246211E+0
-1.250793E+0
-1.255376E+0
-1.259958E+0
-1.259958E+0
-1.264540E+0
-1.264540E+0
-1.269123E+0
-1.264540E+0
-1.259958E+0
-1.264540E+0
-1.273705E+0
-1.278287E+0
-1.278287E+0
-1.278287E+0
-1.282870E+0
-1.287452E+0
-1.287452E+0
-1.292034E+0
-1.296617E+0
-1.296617E+0
-1.296617E+0
-1.301199E+0
-1.305781E+0
-1.305781E+0
-1.301199E+0
-1.296617E+0
-1.301199E+0
-1.310363E+0
-1.319528E+0
-1.328693E+0
-1.328693E+0
-1.328693E+0
-1.333275E+0
-1.333275E+0
-1.333275E+0
-1.333275E+0
-1.333275E+0
-1.337857E+0
-1.347022E+0
-1.351604E+0
-1.351604E+0
-1.351604E+0
-1.351604E+0
-1.351604E+0
-1.360769E+0
-1.369934E+0
-1.374516E+0
-1.374516E+0
-1.379098E+0
-1.374516E+0
-1.374516E+0
-1.379098E+0
-1.388263E+0
-1.392845E+0
-1.397427E+0
-1.392845E+0
-1.392845E+0
-1.402010E+0
-1.411174E+0
-1.411174E+0
-1.411174E+0
-1.411174E+0
-1.415757E+0
-1.420339E+0
-1.424921E+0
-1.429504E+0
-1.434086E+0
-1.434086E+0
-1.434086E+0
-1.438668E+0
-1.443251E+0
-1.443251E+0
-1.438668E+0
-1.443251E+0
-1.452415E+0
-1.456998E+0
-1.461580E+0
-1.456998E+0
-1.456998E+0
-1.456998E+0
-1.456998E+0
-1.456998E+0
-1.461580E+0
-1.466162E+0
-1.475327E+0
-1.479909E+0
-1.479909E+0
-1.484492E+0
-1.484492E+0
-1.479909E+0
-1.475327E+0
-1.479909E+0
-1.484492E+0
-1.489074E+0
-1.489074E+0
-1.489074E+0
-1.489074E+0
-1.493656E+0
-1.498238E+0
-1.498238E+0
-1.498238E+0
-1.498238E+0
-1.493656E+0
-1.493656E+0
-1.498238E+0
-1.498238E+0
-1.502821E+0
-1.502821E+0
-1.507403E+0
-1.507403E+0
-1.507403E+0
-1.507403E+0
-1.511985E+0
-1.511985E+0
-1.511985E+0
-1.511985E+0
-1.511985E+0
-1.516568E+0
-1.516568E+0
-1.521150E+0
-1.521150E+0
-1.521150E+0
-1.521150E+0
-1.525732E+0
-1.534897E+0
-1.539479E+0
-1.539479E+0
-1.534897E+0
-1.534897E+0
-1.534897E+0
-1.534897E+0
-1.539479E+0
-1.539479E+0
-1.544062E+0
-1.544062E+0
-1.544062E+0
-1.539479E+0
-1.539479E+0
-1.539479E+0
-1.548644E+0
-1.562391E+0
-1.571555E+0
-1.571555E+0
-1.562391E+0
-1.562391E+0
-1.566973E+0
-1.571555E+0
-1.571555E+0
-1.576138E+0
-1.576138E+0
-1.571555E+0
-1.566973E+0
-1.562391E+0
-1.562391E+0
-1.562391E+0
-1.562391E+0
-1.562391E+0
-1.562391E+0
-1.566973E+0
-1.566973E+0
-1.571555E+0
-1.580720E+0
-1.580720E+0
-1.580720E+0
-1.580720E+0
-1.585303E+0
-1.589885E+0
-1.594467E+0
-1.594467E+0
-1.594467E+0
-1.594467E+0
-1.594467E+0
-1.594467E+0
-1.594467E+0
-1.589885E+0
-1.589885E+0
-1.585303E+0
-1.594467E+0
-1.608214E+0
-1.612796E+0
-1.608214E+0
-1.608214E+0
-1.612796E+0
-1.621961E+0
-1.617379E+0
-1.608214E+0
-1.603632E+0
-1.608214E+0
-1.612796E+0
-1.608214E+0
-1.603632E+0
-1.603632E+0
-1.612796E+0
-1.617379E+0
-1.612796E+0
-1.599049E+0
-1.594467E+0
-1.603632E+0
-1.612796E+0
-1.612796E+0
-1.608214E+0
-1.603632E+0
-1.603632E+0
-1.603632E+0
-1.603632E+0
-1.603632E+0
-1.603632E+0
-1.599049E+0
-1.594467E+0
-1.594467E+0
-1.594467E+0
-1.594467E+0
-1.599049E+0
-1.608214E+0
-1.612796E+0
-1.612796E+0
-1.617379E+0
-1.621961E+0
-1.626543E+0
-1.621961E+0
-1.617379E+0
-1.617379E+0
-1.621961E+0
-1.635708E+0
-1.654037E+0
-1.672366E+0
-1.686113E+0
-1.699860E+0
-1.704443E+0
-1.699860E+0
-1.695278E+0
-1.699860E+0
-1.718190E+0
-1.745683E+0
-1.773177E+0
-1.791507E+0
-1.800671E+0
-1.796089E+0
-1.796089E+0
-1.791507E+0
-1.782342E+0
-1.777760E+0
-1.777760E+0
-1.791507E+0
-1.814418E+0
-1.869406E+0
-1.938141E+0
-1.997711E+0
-2.002293E+0
-1.965635E+0
-1.915229E+0
-1.878571E+0
-1.869406E+0
-1.878571E+0
-1.896900E+0
-1.924394E+0
-1.947305E+0
-1.961052E+0
-1.970217E+0
-1.970217E+0
-1.974799E+0
-1.979382E+0
-1.979382E+0
-1.979382E+0
-1.997711E+0
-2.029787E+0
-2.061863E+0
-2.089357E+0
-2.121433E+0
-2.162674E+0
-2.208497E+0
-2.240574E+0
-2.254320E+0
-2.249738E+0
-2.240574E+0
-2.231409E+0
-2.226826E+0
-2.222244E+0
-2.222244E+0
-2.231409E+0
-2.240574E+0
-2.254320E+0
-2.272650E+0
-2.295561E+0
-2.323055E+0
-2.345967E+0
-2.368878E+0
-2.391790E+0
-2.410119E+0
-2.423866E+0
-2.433031E+0
-2.437613E+0
-2.437613E+0
-2.437613E+0
-2.437613E+0
-2.446778E+0
-2.451360E+0
-2.451360E+0
-2.455942E+0
-2.465107E+0
-2.483436E+0
-2.501766E+0
-2.520095E+0
-2.533842E+0
-2.543006E+0
-2.547589E+0
-2.547589E+0
-2.547589E+0
-2.556753E+0
-2.561336E+0
-2.565918E+0
-2.565918E+0
-2.565918E+0
-2.565918E+0
-2.570500E+0
-2.579665E+0
-2.588830E+0
-2.588830E+0
-2.593412E+0
-2.593412E+0
-2.602576E+0
-2.607159E+0
-2.616323E+0
-2.630070E+0
-2.639235E+0
-2.643817E+0
-2.648400E+0
-2.657564E+0
-2.666729E+0
-2.666729E+0
-2.666729E+0
-2.671311E+0
-2.680476E+0
-2.685058E+0
-2.689641E+0
-2.694223E+0
-2.698805E+0
-2.703387E+0
-2.712552E+0
-2.726299E+0
-2.730881E+0
-2.730881E+0
-2.730881E+0
-2.730881E+0
-2.730881E+0
-2.735463E+0
-2.735463E+0
-2.735463E+0
-2.730881E+0
-2.721717E+0
-2.717134E+0
-2.721717E+0
-2.721717E+0
-2.717134E+0
-2.712552E+0
-2.712552E+0
-2.712552E+0
-2.707970E+0
-2.698805E+0
-2.689641E+0
-2.680476E+0
-2.675893E+0
-2.675893E+0
-2.680476E+0
-2.675893E+0
-2.671311E+0
-2.666729E+0
-2.666729E+0
-2.662147E+0
-2.662147E+0
-2.666729E+0
-2.662147E+0
-2.648400E+0
-2.634653E+0
-2.625488E+0
-2.616323E+0
-2.611741E+0
-2.611741E+0
-2.611741E+0
-2.611741E+0
-2.616323E+0
-2.620906E+0
-2.620906E+0
-2.611741E+0
-2.597994E+0
-2.593412E+0
-2.593412E+0
-2.593412E+0
-2.593412E+0
-2.593412E+0
-2.584247E+0
-2.575083E+0
-2.570500E+0
-2.565918E+0
-2.565918E+0
-2.565918E+0
-2.565918E+0
-2.552171E+0
-2.543006E+0
-2.538424E+0
-2.538424E+0
-2.543006E+0
-2.538424E+0
-2.533842E+0
-2.538424E+0
-2.538424E+0
-2.538424E+0
-2.524677E+0
-2.515513E+0
-2.510930E+0
-2.510930E+0
-2.506348E+0
-2.501766E+0
-2.497183E+0
-2.488019E+0
-2.478854E+0
-2.469689E+0
-2.460525E+0
-2.460525E+0
-2.465107E+0
-2.460525E+0
-2.455942E+0
-2.451360E+0
-2.451360E+0
-2.446778E+0
-2.437613E+0
-2.428448E+0
-2.419284E+0
-2.414702E+0
-2.410119E+0
-2.400955E+0
-2.387208E+0
-2.368878E+0
-2.350549E+0
-2.336802E+0
-2.323055E+0
-2.318473E+0
-2.313891E+0
-2.313891E+0
-2.318473E+0
-2.318473E+0
-2.318473E+0
-2.313891E+0
-2.313891E+0
-2.309308E+0
-2.304726E+0
-2.300144E+0
-2.295561E+0
-2.281814E+0
-2.268067E+0
-2.263485E+0
-2.258903E+0
-2.249738E+0
-2.240574E+0
-2.222244E+0
-2.213080E+0
-2.208497E+0
-2.208497E+0
-2.199333E+0
-2.190168E+0
-2.181003E+0
-2.176421E+0
-2.171839E+0
-2.171839E+0
-2.167256E+0
-2.162674E+0
-2.148927E+0
-2.144345E+0
-2.139763E+0
-2.135180E+0
-2.126016E+0
-2.112269E+0
-2.103104E+0
-2.098522E+0
-2.089357E+0
-2.084775E+0
-2.071028E+0
-2.061863E+0
-2.052698E+0
-2.043534E+0
-2.034369E+0
-2.029787E+0
-2.034369E+0
-2.029787E+0
-2.025205E+0
-2.016040E+0
-2.016040E+0
-2.020622E+0
-2.016040E+0
-2.006876E+0
-1.993128E+0
-1.983964E+0
-1.979382E+0
-1.979382E+0
-1.974799E+0
-1.970217E+0
-1.970217E+0
-1.961052E+0
-1.951888E+0
-1.942723E+0
-1.938141E+0
-1.938141E+0
-1.942723E+0
-1.942723E+0
-1.938141E+0
-1.928976E+0
-1.928976E+0
-1.928976E+0
-1.928976E+0
-1.919811E+0
-1.910647E+0
-1.906065E+0
-1.906065E+0
-1.906065E+0
-1.901482E+0
-1.892318E+0
-1.887735E+0
-1.883153E+0
-1.878571E+0
-1.873988E+0
-1.864824E+0
-1.860241E+0
-1.855659E+0
-1.851077E+0
-1.851077E+0
-1.851077E+0
-1.851077E+0
-1.851077E+0
-1.841912E+0
-1.837330E+0
-1.837330E+0
-1.832747E+0
-1.828165E+0
-1.823583E+0
-1.819001E+0
-1.814418E+0
-1.809836E+0
-1.800671E+0
-1.800671E+0
-1.805254E+0
-1.805254E+0
-1.809836E+0
-1.805254E+0
-1.805254E+0
-1.805254E+0
-1.800671E+0
-1.800671E+0
-1.800671E+0
-1.796089E+0
-1.791507E+0
-1.786924E+0
-1.791507E+0
-1.791507E+0
-1.791507E+0
-1.786924E+0
-1.782342E+0
-1.777760E+0
-1.773177E+0
-1.768595E+0
-1.768595E+0
-1.768595E+0
-1.764013E+0
-1.764013E+0
-1.759430E+0
-1.759430E+0
-1.759430E+0
-1.759430E+0
-1.759430E+0
-1.754848E+0
-1.750266E+0
-1.745683E+0
-1.750266E+0
-1.754848E+0
-1.759430E+0
-1.759430E+0
-1.750266E+0
-1.741101E+0
-1.736519E+0
-1.736519E+0
-1.736519E+0
-1.745683E+0
-1.745683E+0
-1.736519E+0
-1.722772E+0
-1.722772E+0
-1.727354E+0
-1.736519E+0
-1.736519E+0
-1.736519E+0
-1.731937E+0
-1.727354E+0
-1.727354E+0
-1.727354E+0
-1.727354E+0
-1.718190E+0
-1.718190E+0
-1.718190E+0
-1.718190E+0
-1.718190E+0
-1.718190E+0
-1.718190E+0
-1.718190E+0
-1.718190E+0
-1.713607E+0
-1.709025E+0
-1.709025E+0
-1.709025E+0
-1.709025E+0
-1.709025E+0
-1.709025E+0
-1.713607E+0
-1.713607E+0
-1.718190E+0
-1.718190E+0
-1.713607E+0
-1.704443E+0
-1.699860E+0
-1.695278E+0
-1.690696E+0
-1.686113E+0
-1.686113E+0
-1.686113E+0
-1.686113E+0
-1.686113E+0
-1.690696E+0
-1.695278E+0
-1.695278E+0
-1.690696E+0
-1.686113E+0
-1.681531E+0
-1.676949E+0
-1.676949E+0
-1.676949E+0
-1.681531E+0
-1.676949E+0
-1.672366E+0
-1.672366E+0
-1.676949E+0
-1.681531E+0
-1.676949E+0
-1.672366E+0
-1.672366E+0
-1.672366E+0
-1.672366E+0
-1.667784E+0
-1.672366E+0
-1.672366E+0
-1.663202E+0
-1.658619E+0
-1.658619E+0
-1.658619E+0
-1.654037E+0
-1.649455E+0
-1.649455E+0
-1.654037E+0
-1.658619E+0
-1.658619E+0
-1.663202E+0
-1.658619E+0
-1.654037E+0
-1.640290E+0
-1.635708E+0
-1.635708E+0
-1.635708E+0
-1.635708E+0
-1.635708E+0
-1.631126E+0
-1.631126E+0
-1.626543E+0
-1.626543E+0
-1.621961E+0
-1.621961E+0
-1.621961E+0
-1.621961E+0
-1.617379E+0
-1.617379E+0
-1.612796E+0
-1.612796E+0
-1.612796E+0
-1.608214E+0
-1.603632E+0
-1.603632E+0
-1.608214E+0
-1.612796E+0
-1.612796E+0
-1.608214E+0
-1.599049E+0
-1.589885E+0
-1.589885E+0
-1.594467E+0
-1.599049E+0
-1.599049E+0
-1.594467E+0
-1.585303E+0
-1.580720E+0
-1.571555E+0
-1.571555E+0
-1.576138E+0
-1.571555E+0
-1.562391E+0
-1.557809E+0
-1.562391E+0
-1.557809E+0
-1.544062E+0
-1.525732E+0
-1.516568E+0
-1.521150E+0
-1.516568E+0
-1.507403E+0
-1.493656E+0
-1.493656E+0
-1.502821E+0
-1.516568E+0
-1.516568E+0
-1.511985E+0
-1.507403E+0
-1.498238E+0
-1.484492E+0
-1.475327E+0
-1.470745E+0
-1.470745E+0
-1.470745E+0
-1.470745E+0
-1.470745E+0
-1.470745E+0
-1.470745E+0
-1.475327E+0
-1.484492E+0
-1.484492E+0
-1.479909E+0
-1.475327E+0
-1.466162E+0
-1.456998E+0
-1.447833E+0
-1.447833E+0
-1.447833E+0
-1.438668E+0
-1.429504E+0
-1.420339E+0
-1.415757E+0
-1.420339E+0
-1.420339E+0
-1.420339E+0
-1.415757E+0
-1.411174E+0
-1.406592E+0
-1.402010E+0
-1.402010E+0
-1.402010E+0
-1.402010E+0
-1.397427E+0
-1.388263E+0
-1.379098E+0
-1.379098E+0
-1.379098E+0
-1.369934E+0
-1.356187E+0
-1.342440E+0
-1.333275E+0
-1.337857E+0
-1.337857E+0
-1.337857E+0
-1.324110E+0
-1.310363E+0
-1.301199E+0
-1.296617E+0
-1.301199E+0
-1.301199E+0
-1.301199E+0
-1.296617E+0
-1.292034E+0
-1.282870E+0
-1.278287E+0
-1.278287E+0
-1.278287E+0
-1.278287E+0
-1.273705E+0
-1.269123E+0
-1.269123E+0
-1.264540E+0
-1.259958E+0
-1.255376E+0
-1.255376E+0
-1.250793E+0
-1.250793E+0
-1.246211E+0
-1.237047E+0
-1.232464E+0
-1.232464E+0
-1.241629E+0
-1.241629E+0
-1.232464E+0
-1.218717E+0
-1.214135E+0
-1.218717E+0
-1.218717E+0
-1.214135E+0
-1.204970E+0
-1.191223E+0
-1.191223E+0
-1.191223E+0
-1.191223E+0
-1.182059E+0
-1.172894E+0
-1.168312E+0
-1.168312E+0
-1.168312E+0
-1.163729E+0
-1.159147E+0
-1.154565E+0
-1.149983E+0
-1.145400E+0
-1.145400E+0
-1.140818E+0
-1.136236E+0
-1.127071E+0
-1.117906E+0
-1.113324E+0
-1.108742E+0
-1.104159E+0
-1.099577E+0
-1.099577E+0
-1.094995E+0
-1.090412E+0
-1.081248E+0
-1.076665E+0
-1.076665E+0
-1.076665E+0
-1.076665E+0
-1.072083E+0
-1.067501E+0
-1.058336E+0
-1.053754E+0
-1.053754E+0
-1.058336E+0
-1.058336E+0
-1.049171E+0
-1.040007E+0
-1.030842E+0
-1.026260E+0
-1.026260E+0
-1.021678E+0
-1.021678E+0
-1.012513E+0
-1.003348E+0
-9.987660E-1
-1.003348E+0
-1.007931E+0
-1.003348E+0
-9.896014E-1
-9.758545E-1
-9.712722E-1
-9.666898E-1
-9.666898E-1
-9.621076E-1
-9.621076E-1
-9.621076E-1
-9.621076E-1
-9.575252E-1
-9.483605E-1
-9.437783E-1
-9.346137E-1
-9.300314E-1
-9.254491E-1
-9.208667E-1
-9.208667E-1
-9.162844E-1
-9.071198E-1
-9.025374E-1
-9.025374E-1
-9.025374E-1
-9.025374E-1
-8.933728E-1
-8.842081E-1
-8.842081E-1
-8.887904E-1
-8.796259E-1
-8.658790E-1
-8.521319E-1
-8.521319E-1
-8.567143E-1
-8.567143E-1
-8.521319E-1
-8.475497E-1
-8.475497E-1
-8.475497E-1
-8.383850E-1
-8.338028E-1
-8.338028E-1
-8.338028E-1
-8.292204E-1
-8.200557E-1
-8.108912E-1
-8.063088E-1
-7.971442E-1
-7.971442E-1
-8.017265E-1
-8.017265E-1
-7.971442E-1
-7.879795E-1
-7.833973E-1
-7.788149E-1
-7.788149E-1
-7.788149E-1
-7.742326E-1
-7.696503E-1
-7.650680E-1
-7.604857E-1
-7.559033E-1
-7.513211E-1
-7.467387E-1
-7.421564E-1
-7.375740E-1
-7.329918E-1
-7.284095E-1
-7.284095E-1
-7.238271E-1
-7.192449E-1
-7.146626E-1
-7.100802E-1
-7.054979E-1
-7.009156E-1
-7.009156E-1
-6.963332E-1
-6.871686E-1
-6.780040E-1
-6.734216E-1
-6.734216E-1
-6.734216E-1
-6.780040E-1
-6.734216E-1
-6.688394E-1
-6.642571E-1
-6.596747E-1
-6.642571E-1
-6.596747E-1
-6.550924E-1
-6.459278E-1
-6.459278E-1
-6.505101E-1
-6.550924E-1
-6.505101E-1
-6.413454E-1
-6.367632E-1
-6.321809E-1
-6.230162E-1
-6.184339E-1
-6.138516E-1
-6.184339E-1
-6.138516E-1
-6.092693E-1
-6.046869E-1
-6.046869E-1
-6.001046E-1
-5.955223E-1
-5.909400E-1
-5.955223E-1
-5.955223E-1
-5.955223E-1
-5.909400E-1
-5.863577E-1
-5.771930E-1
-5.680285E-1
-5.634461E-1
-5.680285E-1
-5.726107E-1
-5.771930E-1
-5.771930E-1
-5.680285E-1
-5.588638E-1
-5.588638E-1
-5.542815E-1
-5.496992E-1
-5.451168E-1
-5.405345E-1
-5.359522E-1
-5.313699E-1
-5.267876E-1
-5.222052E-1
-5.176230E-1
-5.176230E-1
-5.130406E-1
-5.084583E-1
-5.038760E-1
-5.038760E-1
-5.038760E-1
-5.038760E-1
-4.992937E-1
-4.947114E-1
-4.901291E-1
-4.855468E-1
-4.855468E-1
-4.855468E-1
-4.809644E-1
-4.717998E-1
-4.672175E-1
-4.672175E-1
-4.672175E-1
-4.626352E-1
-4.580528E-1
-4.534705E-1
-4.488882E-1
-4.397236E-1
-4.397236E-1
-4.351413E-1
-4.351413E-1
-4.305589E-1
-4.259766E-1
-4.259766E-1
-4.213944E-1
-4.259766E-1
-4.213944E-1
-4.168120E-1
-4.076474E-1
-3.984827E-1
-3.984827E-1
-3.939005E-1
-3.893181E-1
-3.847358E-1
-3.847358E-1
-3.847358E-1
-3.801535E-1
-3.755711E-1
-3.709889E-1
-3.664065E-1
-3.618242E-1
-3.526596E-1
-3.434950E-1
-3.434950E-1
-3.434950E-1
-3.389127E-1
-3.343303E-1
-3.251657E-1
-3.251657E-1
-3.297480E-1
-3.297480E-1
-3.297480E-1
-3.205833E-1
-3.114187E-1
-3.114187E-1
-3.160011E-1
-3.114187E-1
-3.022541E-1
-2.885072E-1
-2.839248E-1
-2.747603E-1
-2.747603E-1
-2.701779E-1
-2.701779E-1
-2.747603E-1
-2.747603E-1
-2.701779E-1
-2.655956E-1
-2.655956E-1
-2.610133E-1
-2.564310E-1
-2.564310E-1
-2.564310E-1
-2.564310E-1
-2.564310E-1
-2.518486E-1
-2.426840E-1
-2.381017E-1
-2.426840E-1
-2.381017E-1
-2.381017E-1
-2.335194E-1
-2.289370E-1
-2.243548E-1
-2.197724E-1
-2.197724E-1
-2.243548E-1
-2.243548E-1
-2.197724E-1
-2.197724E-1
-2.151901E-1
-2.106078E-1
-2.106078E-1
-2.106078E-1
-2.106078E-1
-2.106078E-1
-2.014432E-1
-1.968608E-1
-1.922786E-1
-1.922786E-1
-1.876962E-1
-1.831139E-1
-1.785316E-1
-1.739493E-1
-1.739493E-1
-1.831139E-1
-1.876962E-1
-1.831139E-1
-1.693670E-1
-1.602023E-1
-1.556200E-1
-1.556200E-1
-1.556200E-1
-1.556200E-1
-1.510377E-1
-1.418731E-1
-1.418731E-1
-1.464554E-1
-1.464554E-1
-1.418731E-1
-1.372908E-1
-1.327085E-1
-1.327085E-1
-1.281261E-1
-1.189615E-1
-1.097969E-1
-1.143792E-1
-1.189615E-1
-1.281261E-1
-1.235438E-1
-1.143792E-1
-1.097969E-1
-1.097969E-1
-1.052146E-1
-1.052146E-1
-1.006322E-1
-1.052146E-1
-1.052146E-1
-9.604991E-2
-9.146759E-2
-9.146759E-2
-8.688527E-2
-8.688527E-2
-8.230296E-2
-7.772066E-2
-7.772066E-2
-7.313834E-2
-7.313834E-2
-6.855603E-2
-7.313834E-2
-7.772066E-2
-7.772066E-2
-7.313834E-2
-7.313834E-2
-6.855603E-2
-6.855603E-2
-6.855603E-2
-6.397371E-2
-6.397371E-2
-6.855603E-2
-7.313834E-2
-7.313834E-2
-6.397371E-2
-6.397371E-2
-5.939139E-2
-5.480906E-2
-5.022675E-2
-4.564445E-2
-5.022675E-2
-5.939139E-2
-5.939139E-2
-5.480906E-2
-4.564445E-2
-4.106213E-2
-3.647982E-2
-4.106213E-2
-4.106213E-2
-3.647982E-2
-3.647982E-2
-3.647982E-2
-3.647982E-2
-4.106213E-2
-3.647982E-2
-3.647982E-2
-3.189750E-2
-3.647982E-2
-3.647982E-2
-3.189750E-2
-2.731518E-2
-2.273287E-2
-2.273287E-2
-2.273287E-2
-2.731518E-2
-2.731518E-2
-3.189750E-2
-2.731518E-2
-2.731518E-2
-2.731518E-2
-2.731518E-2
-2.273287E-2
-1.356824E-2
-1.356824E-2
-1.356824E-2
-8.985922E-3
-4.403606E-3
-4.403606E-3
-4.403606E-3
-4.403606E-3
-4.403606E-3
1.787096E-4
-4.403606E-3
-8.985922E-3
-8.985922E-3
1.787096E-4
4.761025E-3
1.787096E-4
-8.985922E-3
-4.403606E-3
1.787096E-4
1.787096E-4
4.761025E-3
4.761025E-3
9.343341E-3
4.761025E-3
1.787096E-4
4.761025E-3
4.761025E-3
4.761025E-3
4.761025E-3
4.761025E-3
9.343341E-3
1.392566E-2
1.392566E-2
9.343341E-3
1.392566E-2
2.767260E-2
4.600186E-2
6.433112E-2
7.349575E-2
7.349575E-2
6.891345E-2
5.974881E-2
5.058418E-2
4.600186E-2
4.141954E-2
4.600186E-2
4.600186E-2
5.058418E-2
5.058418E-2
4.600186E-2
5.058418E-2
5.516649E-2
5.974881E-2
5.516649E-2
5.974881E-2
5.974881E-2
6.433112E-2
6.433112E-2
6.433112E-2
6.433112E-2
6.891345E-2
6.433112E-2
5.974881E-2
5.974881E-2
5.974881E-2
5.974881E-2
5.516649E-2
5.516649E-2
5.974881E-2
6.891345E-2
6.891345E-2
5.974881E-2
5.516649E-2
5.516649E-2
5.058418E-2
4.600186E-2
4.141954E-2
4.141954E-2
4.600186E-2
4.600186E-2
4.600186E-2
4.600186E-2
4.600186E-2
4.600186E-2
4.600186E-2
5.058418E-2
5.058418E-2
4.600186E-2
3.683723E-2
3.683723E-2
3.683723E-2
3.225492E-2
2.309029E-2
2.309029E-2
2.309029E-2
1.850797E-2
1.392566E-2
1.850797E-2
2.309029E-2
2.309029E-2
1.850797E-2
9.343341E-3
4.761025E-3
4.761025E-3
9.343341E-3
4.761025E-3
4.761025E-3
-4.403606E-3
-8.985922E-3
-1.356824E-2
-8.985922E-3
-4.403606E-3
4.761025E-3
1.787096E-4
-8.985922E-3
-1.815055E-2
-1.815055E-2
-1.356824E-2
-1.815055E-2
-2.731518E-2
-3.189750E-2
-3.189750E-2
-3.189750E-2
-3.647982E-2
-4.106213E-2
-4.106213E-2
-4.106213E-2
-4.564445E-2
-5.480906E-2
-5.480906E-2
-5.480906E-2
-5.480906E-2
-5.480906E-2
-5.939139E-2
-6.397371E-2
-7.313834E-2
-8.230296E-2
-9.146759E-2
-1.006322E-1
-1.097969E-1
-1.189615E-1
-1.235438E-1
-1.189615E-1
-1.189615E-1
-1.281261E-1
-1.372908E-1
-1.418731E-1
-1.464554E-1
-1.556200E-1
-1.693670E-1
-1.693670E-1
-1.693670E-1
-1.693670E-1
-1.785316E-1
-1.876962E-1
-1.968608E-1
-2.014432E-1
-2.014432E-1
-2.014432E-1
-2.060255E-1
-2.106078E-1
-2.106078E-1
-2.151901E-1
-2.197724E-1
-2.289370E-1
-2.289370E-1
-2.197724E-1
-2.151901E-1
-2.197724E-1
-2.289370E-1
-2.335194E-1
-2.335194E-1
-2.335194E-1
-2.426840E-1
-2.472663E-1
-2.426840E-1
-2.381017E-1
-2.381017E-1
-2.381017E-1
-2.426840E-1
-2.518486E-1
-2.610133E-1
-2.610133E-1
-2.610133E-1
-2.610133E-1
-2.655956E-1
-2.701779E-1
-2.655956E-1
-2.610133E-1
-2.610133E-1
-2.701779E-1
-2.793425E-1
-2.885072E-1
-2.930895E-1
-2.885072E-1
-2.839248E-1
-2.839248E-1
-2.885072E-1
-2.930895E-1
-2.976718E-1
-2.976718E-1
-2.976718E-1
-3.022541E-1
-3.022541E-1
-3.068364E-1
-3.068364E-1
-3.068364E-1
-3.114187E-1
-3.160011E-1
-3.205833E-1
-3.205833E-1
-3.160011E-1
-3.114187E-1
-3.160011E-1
-3.251657E-1
-3.251657E-1
-3.251657E-1
-3.251657E-1
-3.251657E-1
-3.251657E-1
-3.205833E-1
-3.205833E-1
-3.251657E-1
-3.297480E-1
-3.343303E-1
-3.297480E-1
-3.297480E-1
-3.343303E-1
-3.343303E-1
-3.297480E-1
-3.205833E-1
-3.160011E-1
-3.160011E-1
-3.205833E-1
-3.205833E-1
-3.160011E-1
-3.160011E-1
-3.160011E-1
-3.205833E-1
-3.251657E-1
-3.297480E-1
-3.205833E-1
-3.160011E-1
-3.114187E-1
-3.160011E-1
-3.251657E-1
-3.297480E-1
-3.343303E-1
-3.297480E-1
-3.251657E-1
-3.205833E-1
-3.160011E-1
-3.160011E-1
-3.160011E-1
-3.114187E-1
-3.068364E-1
-3.022541E-1
-3.022541E-1
-3.068364E-1
-3.114187E-1
-3.114187E-1
-3.068364E-1
-3.068364E-1
-2.930895E-1
-2.885072E-1
-2.885072E-1
-3.022541E-1
-3.114187E-1
-3.114187E-1
-3.022541E-1
-2.976718E-1
-2.976718E-1
-3.022541E-1
-3.022541E-1
-2.976718E-1
-2.885072E-1
-2.839248E-1
-2.839248E-1
-2.885072E-1
-2.885072E-1
-2.839248E-1
-2.793425E-1
-2.701779E-1
-2.701779E-1
-2.747603E-1
-2.793425E-1
-2.793425E-1
-2.747603E-1
-2.655956E-1
-2.610133E-1
-2.610133E-1
-2.655956E-1
-2.655956E-1
-2.610133E-1
-2.610133E-1
-2.564310E-1
-2.610133E-1
-2.655956E-1
-2.655956E-1
-2.610133E-1
-2.564310E-1
-2.610133E-1
-2.610133E-1
-2.610133E-1
-2.518486E-1
-2.472663E-1
-2.472663E-1
-2.472663E-1
-2.518486E-1
-2.518486E-1
-2.472663E-1
-2.472663E-1
-2.426840E-1
-2.381017E-1
-2.381017E-1
-2.381017E-1
-2.381017E-1
-2.381017E-1
-2.335194E-1
-2.335194E-1
-2.381017E-1
-2.381017E-1
-2.335194E-1
-2.289370E-1
-2.289370E-1
-2.289370E-1
-2.289370E-1
-2.243548E-1
-2.197724E-1
-2.197724E-1
-2.197724E-1
-2.106078E-1
-2.060255E-1
-2.014432E-1
-1.968608E-1
-1.922786E-1
-1.876962E-1
-1.785316E-1
-1.693670E-1
-1.739493E-1
-1.831139E-1
-1.876962E-1
-1.876962E-1
-1.785316E-1
-1.785316E-1
-1.831139E-1
-1.831139E-1
-1.785316E-1
-1.785316E-1
-1.831139E-1
-1.831139E-1
-1.785316E-1
-1.785316E-1
-1.785316E-1
-1.785316E-1
-1.785316E-1
-1.739493E-1
-1.785316E-1
-1.785316E-1
-1.785316E-1
-1.785316E-1
-1.739493E-1
-1.785316E-1
-1.785316E-1
-1.831139E-1
-1.876962E-1
-1.922786E-1
-1.922786E-1
-1.876962E-1
-1.876962E-1
-1.831139E-1
-1.831139E-1
-1.831139E-1
-1.876962E-1
-1.876962E-1
-1.831139E-1
-1.831139E-1
-1.831139E-1
-1.785316E-1
-1.785316E-1
-1.785316E-1
-1.785316E-1
-1.739493E-1
-1.739493E-1
-1.739493E-1
-1.831139E-1
-1.876962E-1
-1.922786E-1
-1.922786E-1
-1.922786E-1
-1.876962E-1
-1.831139E-1
-1.831139E-1
-1.876962E-1
-1.968608E-1
-1.922786E-1
-1.876962E-1
-1.831139E-1
-1.831139E-1
-1.922786E-1
-1.922786E-1
-1.922786E-1
-1.876962E-1
-1.922786E-1
-1.968608E-1
-2.014432E-1
-1.922786E-1
-1.922786E-1
-1.968608E-1
-2.060255E-1
-2.106078E-1
-2.060255E-1
-2.014432E-1
-2.014432E-1
-1.968608E-1
-1.968608E-1
-2.014432E-1
-2.060255E-1
-2.106078E-1
-2.106078E-1
-2.106078E-1
-2.106078E-1
-2.106078E-1
-2.151901E-1
-2.197724E-1
-2.243548E-1
-2.289370E-1
-2.335194E-1
-2.289370E-1
-2.243548E-1
-2.289370E-1
-2.289370E-1
-2.289370E-1
-2.243548E-1
-2.289370E-1
-2.335194E-1
-2.335194E-1
-2.381017E-1
-2.426840E-1
-2.518486E-1
-2.518486E-1
-2.472663E-1
-2.472663E-1
-2.518486E-1
-2.564310E-1
-2.564310E-1
-2.518486E-1
-2.518486E-1
-2.610133E-1
-2.701779E-1
-2.793425E-1
-2.747603E-1
-2.747603E-1
-2.839248E-1
-2.885072E-1
-2.885072E-1
-2.793425E-1
-2.747603E-1
-2.793425E-1
-2.793425E-1
-2.793425E-1
-2.839248E-1
-2.976718E-1
-3.068364E-1
-2.976718E-1
-2.885072E-1
-2.930895E-1
-3.022541E-1
-3.068364E-1
-3.068364E-1
-3.068364E-1
-3.114187E-1
-3.160011E-1
-3.114187E-1
-3.068364E-1
-3.068364E-1
-3.114187E-1
-3.160011E-1
-3.160011E-1
-3.205833E-1
-3.205833E-1
-3.160011E-1
-3.160011E-1
-3.205833E-1
-3.205833E-1
-3.251657E-1
-3.251657E-1
-3.251657E-1
-3.297480E-1
-3.297480E-1
-3.297480E-1
-3.343303E-1
-3.389127E-1
-3.389127E-1
-3.343303E-1
-3.297480E-1
-3.343303E-1
-3.389127E-1
-3.389127E-1
-3.434950E-1
-3.434950E-1
-3.434950E-1
-3.434950E-1
-3.389127E-1
-3.434950E-1
-3.526596E-1
-3.526596E-1
-3.480773E-1
-3.434950E-1
-3.434950E-1
-3.389127E-1
-3.389127E-1
-3.434950E-1
-3.526596E-1
-3.572419E-1
-3.618242E-1
-3.572419E-1
-3.572419E-1
-3.572419E-1
-3.572419E-1
-3.618242E-1
-3.618242E-1
-3.618242E-1
-3.572419E-1
-3.480773E-1
-3.434950E-1
-3.343303E-1
-3.251657E-1
-3.160011E-1
-3.114187E-1
-3.068364E-1
-2.930895E-1
-2.701779E-1
-2.564310E-1
-2.472663E-1
-2.426840E-1
-2.472663E-1
-2.564310E-1
-2.655956E-1
-2.885072E-1
-3.114187E-1
-3.343303E-1
-3.526596E-1
-3.709889E-1
-3.801535E-1
-3.893181E-1
-3.847358E-1
-3.755711E-1
-3.572419E-1
-3.434950E-1
-3.343303E-1
-3.205833E-1
-3.114187E-1
-2.976718E-1
-2.839248E-1
-2.793425E-1
-2.839248E-1
-2.930895E-1
-3.022541E-1
-3.068364E-1
-3.114187E-1
-3.205833E-1
-3.297480E-1
-3.343303E-1
-3.434950E-1
-3.434950E-1
-3.434950E-1
-3.389127E-1
-3.389127E-1
-3.434950E-1
-3.480773E-1
-3.389127E-1
-3.251657E-1
-3.160011E-1
-3.160011E-1
-3.160011E-1
-3.114187E-1
-3.022541E-1
-2.976718E-1
-2.976718E-1
-3.022541E-1
-3.068364E-1
-3.068364E-1
-3.022541E-1
-3.022541E-1
-3.160011E-1
-3.251657E-1
-3.343303E-1
-3.343303E-1
-3.389127E-1
-3.434950E-1
-3.434950E-1
-3.526596E-1
-3.572419E-1
-3.572419E-1
-3.572419E-1
-3.526596E-1
-3.526596E-1
-3.618242E-1
-3.664065E-1
-3.618242E-1
-3.526596E-1
-3.480773E-1
-3.526596E-1
-3.572419E-1
-3.572419E-1
-3.526596E-1
-3.480773E-1
-3.526596E-1
-3.618242E-1
-3.618242E-1
-3.618242E-1
-3.618242E-1
-3.664065E-1
-3.709889E-1
-3.755711E-1
-3.801535E-1
-3.847358E-1
-3.893181E-1
-3.847358E-1
-3.755711E-1
-3.709889E-1
-3.709889E-1
-3.709889E-1
-3.709889E-1
-3.709889E-1
-3.664065E-1
-3.664065E-1
-3.618242E-1
-3.618242E-1
-3.664065E-1
-3.709889E-1
-3.801535E-1
-3.847358E-1
-3.801535E-1
-3.755711E-1
-3.755711E-1
-3.847358E-1
-3.984827E-1
-4.076474E-1
-4.076474E-1
-4.030651E-1
-4.030651E-1
-3.984827E-1
-3.984827E-1
-3.984827E-1
-4.030651E-1
-4.030651E-1
-3.939005E-1
-3.893181E-1
-3.847358E-1
-3.847358E-1
-3.893181E-1
-3.893181E-1
-3.893181E-1
-3.893181E-1
-3.893181E-1
-3.893181E-1
-3.893181E-1
-3.984827E-1
-3.984827E-1
-3.984827E-1
-3.984827E-1
-3.984827E-1
-3.984827E-1
-3.984827E-1
-3.984827E-1
-4.030651E-1
-4.076474E-1
-4.076474E-1
-4.076474E-1
-4.030651E-1
-4.030651E-1
-3.984827E-1
-3.984827E-1
-3.984827E-1
-4.030651E-1
-4.076474E-1
-4.168120E-1
-4.259766E-1
-4.351413E-1
-4.443059E-1
-4.534705E-1
-4.580528E-1
-4.580528E-1
-4.626352E-1
-4.626352E-1
-4.672175E-1
-4.672175E-1
-4.672175E-1
-4.717998E-1
-4.717998E-1
-4.763821E-1
-4.809644E-1
-4.809644E-1
-4.809644E-1
-4.763821E-1
-4.672175E-1
-4.672175E-1
-4.717998E-1
-4.763821E-1
-4.717998E-1
-4.717998E-1
-4.717998E-1
-4.809644E-1
-4.901291E-1
-4.901291E-1
-4.901291E-1
-4.901291E-1
-4.901291E-1
-4.901291E-1
-4.901291E-1
-4.901291E-1
-4.947114E-1
-4.947114E-1
-4.901291E-1
-4.855468E-1
-4.901291E-1
-4.992937E-1
-5.084583E-1
-5.084583E-1
-5.084583E-1
-5.084583E-1
-5.130406E-1
-5.176230E-1
-5.222052E-1
-5.222052E-1
-5.176230E-1
-5.176230E-1
-5.267876E-1
-5.313699E-1
-5.359522E-1
-5.359522E-1
-5.313699E-1
-5.267876E-1
-5.267876E-1
-5.313699E-1
-5.313699E-1
-5.313699E-1
-5.359522E-1
-5.359522E-1
-5.359522E-1
-5.313699E-1
-5.359522E-1
-5.405345E-1
-5.451168E-1
-5.359522E-1
-5.267876E-1
-5.267876E-1
-5.359522E-1
-5.405345E-1
-5.405345E-1
-5.405345E-1
-5.405345E-1
-5.405345E-1
-5.359522E-1
-5.267876E-1
-5.222052E-1
-5.222052E-1
-5.267876E-1
-5.267876E-1
-5.313699E-1
-5.313699E-1
-5.359522E-1
-5.359522E-1
-5.405345E-1
-5.359522E-1
-5.313699E-1
-5.267876E-1
-5.313699E-1
-5.313699E-1
-5.313699E-1
-5.267876E-1
-5.267876E-1
-5.222052E-1
-5.176230E-1
-5.176230E-1
-5.222052E-1
-5.313699E-1
-5.313699E-1
-5.222052E-1
-5.176230E-1
-5.222052E-1
-5.267876E-1
-5.267876E-1
-5.176230E-1
-5.130406E-1
-5.130406E-1
-5.176230E-1
-5.130406E-1
-5.038760E-1
-5.038760E-1
-5.084583E-1
-5.084583E-1
-5.084583E-1
-5.038760E-1
-4.992937E-1
-4.947114E-1
-4.901291E-1
-4.901291E-1
-4.901291E-1
-4.855468E-1
-4.855468E-1
-4.855468E-1
-4.809644E-1
-4.763821E-1
-4.672175E-1
-4.626352E-1
-4.626352E-1
-4.626352E-1
-4.626352E-1
-4.626352E-1
-4.672175E-1
-4.626352E-1
-4.580528E-1
-4.534705E-1
-4.534705E-1
-4.534705E-1
-4.488882E-1
-4.397236E-1
-4.397236E-1
-4.397236E-1
-4.443059E-1
-4.488882E-1
-4.443059E-1
-4.351413E-1
-4.305589E-1
-4.259766E-1
-4.259766E-1
-4.259766E-1
-4.259766E-1
-4.305589E-1
-4.305589E-1
-4.213944E-1
-4.122297E-1
-4.076474E-1
-4.076474E-1
-4.122297E-1
-4.168120E-1
-4.168120E-1
-4.122297E-1
-4.076474E-1
-4.030651E-1
-4.030651E-1
-4.030651E-1
-4.030651E-1
-4.030651E-1
-4.030651E-1
-4.076474E-1
-4.076474E-1
-4.030651E-1
-3.984827E-1
-3.939005E-1
-3.893181E-1
-3.893181E-1
-3.893181E-1
-3.893181E-1
-3.939005E-1
-3.939005E-1
-3.984827E-1
-3.984827E-1
-3.939005E-1
-3.847358E-1
-3.801535E-1
-3.847358E-1
-3.939005E-1
-3.939005E-1
-3.893181E-1
-3.847358E-1
-3.847358E-1
-3.847358E-1
-3.847358E-1
-3.847358E-1
-3.801535E-1
-3.847358E-1
-3.847358E-1
-3.801535E-1
-3.801535E-1
-3.755711E-1
-3.801535E-1
-3.801535E-1
-3.801535E-1
-3.801535E-1
-3.801535E-1
-3.801535E-1
-3.755711E-1
-3.709889E-1
-3.755711E-1
-3.801535E-1
-3.847358E-1
-3.847358E-1
-3.755711E-1
-3.801535E-1
-3.939005E-1
-4.626352E-1
-6.871686E-1
-1.104159E+0
-1.470745E+0
-1.484492E+0
-1.094995E+0
-5.359522E-1
-1.372908E-1
-7.772066E-2
-2.564310E-1
-4.672175E-1
-6.734216E-1
-9.208667E-1
-1.177476E+0
-1.310363E+0
-1.214135E+0
-9.437783E-1
-6.550924E-1
-4.809644E-1
-4.580528E-1
-5.634461E-1
-7.329918E-1
-9.162844E-1
-1.053754E+0
-1.104159E+0
-1.053754E+0
-9.483605E-1
-8.475497E-1
-7.971442E-1
-8.108912E-1
-8.704612E-1
-9.300314E-1
-9.621076E-1
-9.529429E-1
-9.162844E-1
-8.796259E-1
-8.704612E-1
-8.979551E-1
-9.437783E-1
-9.896014E-1
-1.017095E+0
-1.035425E+0
-1.044589E+0
-1.053754E+0
-1.067501E+0
-1.090412E+0
-1.113324E+0
-1.131653E+0
-1.145400E+0
-1.149983E+0
-1.154565E+0
-1.163729E+0
-1.182059E+0
-1.195806E+0
-1.214135E+0
-1.232464E+0
-1.259958E+0
-1.278287E+0
-1.296617E+0
-1.310363E+0
-1.319528E+0
-1.324110E+0
-1.337857E+0
-1.351604E+0
-1.365351E+0
-1.379098E+0
-1.392845E+0
-1.397427E+0
-1.397427E+0
-1.388263E+0
-1.383681E+0
-1.383681E+0
-1.383681E+0
-1.383681E+0
-1.383681E+0
-1.383681E+0
-1.388263E+0
-1.392845E+0
-1.397427E+0
-1.402010E+0
-1.406592E+0
-1.402010E+0
-1.402010E+0
-1.402010E+0
-1.411174E+0
-1.415757E+0
-1.420339E+0
-1.420339E+0
-1.420339E+0
-1.424921E+0
-1.434086E+0
-1.434086E+0
-1.434086E+0
-1.438668E+0
-1.447833E+0
-1.452415E+0
-1.456998E+0
-1.452415E+0
-1.456998E+0
-1.470745E+0
-1.484492E+0
-1.489074E+0
-1.484492E+0
-1.484492E+0
-1.489074E+0
-1.498238E+0
-1.498238E+0
-1.502821E+0
-1.502821E+0
-1.493656E+0
-1.489074E+0
-1.489074E+0
-1.489074E+0
-1.489074E+0
-1.479909E+0
-1.475327E+0
-1.466162E+0
-1.461580E+0
-1.461580E+0
-1.461580E+0
-1.452415E+0
-1.447833E+0
-1.443251E+0
-1.438668E+0
-1.429504E+0
-1.424921E+0
-1.420339E+0
-1.415757E+0
-1.406592E+0
-1.397427E+0
-1.392845E+0
-1.388263E+0
-1.388263E+0
-1.388263E+0
-1.379098E+0
-1.374516E+0
-1.365351E+0
-1.356187E+0
-1.351604E+0
-1.347022E+0
-1.347022E+0
-1.342440E+0
-1.337857E+0
-1.333275E+0
-1.328693E+0
-1.324110E+0
-1.324110E+0
-1.319528E+0
-1.319528E+0
-1.324110E+0
-1.328693E+0
-1.324110E+0
-1.310363E+0
-1.301199E+0
-1.301199E+0
-1.301199E+0
-1.292034E+0
-1.282870E+0
-1.273705E+0
-1.264540E+0
-1.259958E+0
-1.250793E+0
-1.246211E+0
-1.241629E+0
-1.241629E+0
-1.232464E+0
-1.223300E+0
-1.214135E+0
-1.200388E+0
-1.195806E+0
-1.195806E+0
-1.191223E+0
-1.182059E+0
-1.172894E+0
-1.163729E+0
-1.159147E+0
-1.145400E+0
-1.140818E+0
-1.136236E+0
-1.127071E+0
-1.122489E+0
-1.117906E+0
-1.113324E+0
-1.108742E+0
-1.104159E+0
-1.094995E+0
-1.090412E+0
-1.081248E+0
-1.072083E+0
-1.067501E+0
-1.072083E+0
-1.072083E+0
-1.072083E+0
-1.067501E+0
-1.062918E+0
-1.053754E+0
-1.044589E+0
-1.035425E+0
-1.035425E+0
-1.035425E+0
-1.035425E+0
-1.035425E+0
-1.035425E+0
-1.035425E+0
-1.026260E+0
-1.021678E+0
-1.017095E+0
-1.021678E+0
-1.021678E+0
-1.012513E+0
-1.003348E+0
-9.987660E-1
-1.003348E+0
-1.003348E+0
-9.987660E-1
-9.896014E-1
-9.941838E-1
-9.941838E-1
-9.941838E-1
-9.896014E-1
-9.896014E-1
-9.850192E-1
-9.758545E-1
-9.712722E-1
-9.666898E-1
-9.712722E-1
-9.712722E-1
-9.666898E-1
-9.621076E-1
-9.621076E-1
-9.621076E-1
-9.621076E-1
-9.621076E-1
-9.621076E-1
-9.575252E-1
-9.575252E-1
-9.575252E-1
-9.575252E-1
-9.575252E-1
-9.575252E-1
-9.575252E-1
-9.575252E-1
-9.575252E-1
-9.575252E-1
-9.575252E-1
-9.575252E-1
-9.575252E-1
-9.621076E-1
-9.666898E-1
-9.666898E-1
-9.621076E-1
-9.621076E-1
-9.621076E-1
-9.666898E-1
-9.666898E-1
-9.666898E-1
-9.666898E-1
-9.712722E-1
-9.758545E-1
-9.758545E-1
-9.712722E-1
-9.712722E-1
-9.712722E-1
-9.758545E-1
-9.804367E-1
-9.758545E-1
-9.712722E-1
-9.666898E-1
-9.712722E-1
-9.804367E-1
-9.850192E-1
-9.896014E-1
-9.941838E-1
-9.941838E-1
-9.896014E-1
-9.850192E-1
-9.804367E-1
-9.850192E-1
-9.896014E-1
-9.896014E-1
-9.896014E-1
-9.896014E-1
-9.941838E-1
-9.941838E-1
-9.987660E-1
-9.987660E-1
-1.003348E+0
-1.007931E+0
-1.012513E+0
-1.012513E+0
-1.012513E+0
-1.012513E+0
-1.012513E+0
-1.017095E+0
-1.021678E+0
-1.021678E+0
-1.026260E+0
-1.030842E+0
-1.030842E+0
-1.030842E+0
-1.035425E+0
-1.035425E+0
-1.040007E+0
-1.040007E+0
-1.035425E+0
-1.035425E+0
-1.044589E+0
-1.049171E+0
-1.049171E+0
-1.044589E+0
-1.044589E+0
-1.053754E+0
-1.062918E+0
-1.062918E+0
-1.062918E+0
-1.058336E+0
-1.062918E+0
-1.072083E+0
-1.081248E+0
-1.081248E+0
-1.076665E+0
-1.076665E+0
-1.076665E+0
-1.085830E+0
-1.090412E+0
-1.090412E+0
-1.085830E+0
-1.081248E+0
-1.085830E+0
-1.090412E+0
-1.090412E+0
-1.090412E+0
-1.085830E+0
-1.090412E+0
-1.094995E+0
-1.104159E+0
-1.108742E+0
-1.108742E+0
-1.108742E+0
-1.108742E+0
-1.113324E+0
-1.113324E+0
-1.108742E+0
-1.104159E+0
-1.104159E+0
-1.117906E+0
-1.131653E+0
-1.131653E+0
-1.122489E+0
-1.117906E+0
-1.117906E+0
-1.127071E+0
-1.131653E+0
-1.127071E+0
-1.127071E+0
-1.131653E+0
-1.136236E+0
-1.140818E+0
-1.145400E+0
-1.145400E+0
-1.145400E+0
-1.145400E+0
-1.145400E+0
-1.140818E+0
-1.140818E+0
-1.136236E+0
-1.136236E+0
-1.136236E+0
-1.136236E+0
-1.136236E+0
-1.131653E+0
-1.136236E+0
-1.136236E+0
-1.136236E+0
-1.140818E+0
-1.145400E+0
-1.149983E+0
-1.149983E+0
-1.149983E+0
-1.145400E+0
-1.140818E+0
-1.136236E+0
-1.140818E+0
-1.140818E+0
-1.145400E+0
-1.140818E+0
-1.136236E+0
-1.136236E+0
-1.145400E+0
-1.149983E+0
-1.149983E+0
-1.149983E+0
-1.145400E+0
-1.145400E+0
-1.140818E+0
-1.145400E+0
-1.149983E+0
-1.145400E+0
-1.140818E+0
-1.140818E+0
-1.140818E+0
-1.140818E+0
-1.136236E+0
-1.131653E+0
-1.131653E+0
-1.136236E+0
-1.131653E+0
-1.131653E+0
-1.136236E+0
-1.140818E+0
-1.136236E+0
-1.131653E+0
-1.127071E+0
-1.127071E+0
-1.127071E+0
-1.127071E+0
-1.122489E+0
-1.122489E+0
-1.122489E+0
-1.122489E+0
-1.122489E+0
-1.122489E+0
-1.117906E+0
-1.117906E+0
-1.117906E+0
-1.117906E+0
-1.117906E+0
-1.113324E+0
-1.113324E+0
-1.113324E+0
-1.108742E+0
-1.108742E+0
-1.104159E+0
-1.099577E+0
-1.099577E+0
-1.104159E+0
-1.108742E+0
-1.104159E+0
-1.099577E+0
-1.094995E+0
-1.094995E+0
-1.099577E+0
-1.094995E+0
-1.085830E+0
-1.085830E+0
-1.085830E+0
-1.090412E+0
-1.090412E+0
-1.090412E+0
-1.085830E+0
-1.076665E+0
-1.072083E+0
-1.067501E+0
-1.067501E+0
-1.072083E+0
-1.076665E+0
-1.072083E+0
-1.072083E+0
-1.067501E+0
-1.062918E+0
-1.062918E+0
-1.062918E+0
-1.062918E+0
-1.062918E+0
-1.062918E+0
-1.058336E+0
-1.058336E+0
-1.053754E+0
-1.049171E+0
-1.049171E+0
-1.053754E+0
-1.053754E+0
-1.053754E+0
-1.058336E+0
-1.058336E+0
-1.049171E+0
-1.040007E+0
-1.040007E+0
-1.040007E+0
-1.035425E+0
-1.035425E+0
-1.030842E+0
-1.035425E+0
-1.035425E+0
-1.040007E+0
-1.040007E+0
-1.035425E+0
-1.030842E+0
-1.026260E+0
-1.021678E+0
-1.021678E+0
-1.021678E+0
-1.026260E+0
-1.026260E+0
-1.017095E+0
-1.012513E+0
-1.012513E+0
-1.017095E+0
-1.017095E+0
-1.012513E+0
-1.007931E+0
-1.007931E+0
-1.007931E+0
-1.007931E+0
-1.003348E+0
-9.987660E-1
-9.987660E-1
-9.987660E-1
-1.003348E+0
-1.003348E+0
-9.941838E-1
-9.896014E-1
-9.896014E-1
-9.896014E-1
-9.941838E-1
-9.896014E-1
-9.850192E-1
-9.804367E-1
-9.712722E-1
-9.712722E-1
-9.758545E-1
-9.804367E-1
-9.850192E-1
-9.850192E-1
-9.758545E-1
-9.666898E-1
-9.621076E-1
-9.621076E-1
-9.621076E-1
-9.621076E-1
-9.575252E-1
-9.575252E-1
-9.529429E-1
-9.483605E-1
-9.437783E-1
-9.391959E-1
-9.437783E-1
-9.483605E-1
-9.483605E-1
-9.437783E-1
-9.437783E-1
-9.483605E-1
-9.483605E-1
-9.483605E-1
-9.391959E-1
-9.254491E-1
-9.254491E-1
-9.300314E-1
-9.346137E-1
-9.300314E-1
-9.254491E-1
-9.208667E-1
-9.162844E-1
-9.117021E-1
-9.117021E-1
-9.117021E-1
-9.071198E-1
-9.025374E-1
-9.025374E-1
-9.025374E-1
-9.025374E-1
-9.025374E-1
-9.025374E-1
-9.025374E-1
-8.979551E-1
-8.933728E-1
-8.887904E-1
-8.842081E-1
-8.842081E-1
-8.842081E-1
-8.842081E-1
-8.750436E-1
-8.704612E-1
-8.704612E-1
-8.704612E-1
-8.704612E-1
-8.658790E-1
-8.521319E-1
-8.429673E-1
-8.429673E-1
-8.429673E-1
-8.429673E-1
-8.383850E-1
-8.383850E-1
-8.429673E-1
-8.383850E-1
-8.292204E-1
-8.246381E-1
-8.246381E-1
-8.292204E-1
-8.338028E-1
-8.338028E-1
-8.246381E-1
-8.108912E-1
-8.017265E-1
-8.017265E-1
-8.017265E-1
-8.017265E-1
-7.971442E-1
-7.879795E-1
-7.833973E-1
-7.833973E-1
-7.788149E-1
-7.696503E-1
-7.696503E-1
-7.696503E-1
-7.742326E-1
-7.696503E-1
-7.604857E-1
-7.513211E-1
-7.513211E-1
-7.513211E-1
-7.467387E-1
-7.329918E-1
-7.238271E-1
-7.238271E-1
-7.284095E-1
-7.238271E-1
-7.146626E-1
-7.100802E-1
-7.054979E-1
-7.054979E-1
-7.009156E-1
-7.009156E-1
-7.009156E-1
-6.963332E-1
-6.825863E-1
-6.780040E-1
-6.825863E-1
-6.825863E-1
-6.734216E-1
-6.596747E-1
-6.550924E-1
-6.505101E-1
-6.505101E-1
-6.459278E-1
-6.459278E-1
-6.413454E-1
-6.367632E-1
-6.321809E-1
-6.230162E-1
-6.184339E-1
-6.138516E-1
-6.092693E-1
-6.001046E-1
-6.001046E-1
-6.001046E-1
-6.001046E-1
-5.909400E-1
-5.817754E-1
-5.817754E-1
-5.817754E-1
-5.771930E-1
-5.680285E-1
-5.588638E-1
-5.496992E-1
-5.496992E-1
-5.496992E-1
-5.496992E-1
-5.496992E-1
-5.405345E-1
-5.313699E-1
-5.313699E-1
-5.313699E-1
-5.313699E-1
-5.222052E-1
-5.176230E-1
-5.130406E-1
-5.130406E-1
-5.130406E-1
-5.130406E-1
-5.038760E-1
-4.901291E-1
-4.809644E-1
-4.809644E-1
-4.809644E-1
-4.763821E-1
-4.672175E-1
-4.580528E-1
-4.580528E-1
-4.580528E-1
-4.580528E-1
-4.534705E-1
-4.488882E-1
-4.443059E-1
-4.351413E-1
-4.305589E-1
-4.259766E-1
-4.259766E-1
-4.213944E-1
-4.168120E-1
-4.168120E-1
-4.076474E-1
-3.939005E-1
-3.847358E-1
-3.847358E-1
-3.893181E-1
-3.893181E-1
-3.755711E-1
-3.709889E-1
-3.664065E-1
-3.618242E-1
-3.618242E-1
-3.618242E-1
-3.618242E-1
-3.526596E-1
-3.480773E-1
-3.480773E-1
-3.434950E-1
-3.343303E-1
-3.297480E-1
-3.297480E-1
-3.297480E-1
-3.297480E-1
-3.251657E-1
-3.114187E-1
-3.068364E-1
-3.022541E-1
-3.068364E-1
-3.114187E-1
-3.114187E-1
-3.022541E-1
-2.976718E-1
-2.885072E-1
-2.839248E-1
-2.839248E-1
-2.885072E-1
-2.885072E-1
-2.793425E-1
-2.701779E-1
-2.701779E-1
-2.747603E-1
-2.747603E-1
-2.655956E-1
-2.518486E-1
-2.518486E-1
-2.564310E-1
-2.655956E-1
-2.655956E-1
-2.655956E-1
-2.655956E-1
-2.564310E-1
-2.472663E-1
-2.472663E-1
-2.472663E-1
-2.518486E-1
-2.472663E-1
-2.426840E-1
-2.472663E-1
-2.472663E-1
-2.426840E-1
-2.426840E-1
-2.381017E-1
-2.381017E-1
-2.381017E-1
-2.289370E-1
-2.243548E-1
-2.243548E-1
-2.289370E-1
-2.335194E-1
-2.335194E-1
-2.335194E-1
-2.289370E-1
-2.289370E-1
-2.335194E-1
-2.381017E-1
-2.335194E-1
-2.243548E-1
-2.289370E-1
-2.335194E-1
-2.335194E-1
-2.289370E-1
-2.197724E-1
-2.197724E-1
-2.243548E-1
-2.243548E-1
-2.243548E-1
-2.197724E-1
-2.151901E-1
-2.151901E-1
-2.197724E-1
-2.197724E-1
-2.197724E-1
-2.197724E-1
-2.151901E-1
-2.106078E-1
-2.106078E-1
-2.151901E-1
-2.197724E-1
-2.151901E-1
-2.060255E-1
-2.014432E-1
-1.968608E-1
-2.014432E-1
-2.106078E-1
-2.106078E-1
-2.060255E-1
-2.060255E-1
-2.060255E-1
-2.060255E-1
-2.060255E-1
-1.968608E-1
-1.968608E-1
-1.968608E-1
-2.014432E-1
-2.014432E-1
-2.014432E-1
-2.014432E-1
-1.922786E-1
-1.876962E-1
-1.831139E-1
-1.831139E-1
-1.831139E-1
-1.831139E-1
-1.785316E-1
-1.739493E-1
-1.739493E-1
-1.739493E-1
-1.739493E-1
-1.785316E-1
-1.785316E-1
-1.693670E-1
-1.602023E-1
-1.602023E-1
-1.556200E-1
-1.556200E-1
-1.556200E-1
-1.556200E-1
-1.510377E-1
-1.510377E-1
-1.464554E-1
-1.372908E-1
-1.327085E-1
-1.281261E-1
-1.281261E-1
-1.281261E-1
-1.189615E-1
-1.143792E-1
-1.143792E-1
-1.189615E-1
-1.189615E-1
-1.189615E-1
-1.143792E-1
-1.097969E-1
-1.052146E-1
-9.604991E-2
-9.146759E-2
-9.146759E-2
-9.146759E-2
-9.146759E-2
-8.688527E-2
-8.688527E-2
-8.688527E-2
-9.146759E-2
-9.146759E-2
-8.230296E-2
-7.313834E-2
-6.855603E-2
-6.397371E-2
-6.397371E-2
-6.397371E-2
-6.855603E-2
-6.855603E-2
-5.939139E-2
-5.022675E-2
-4.564445E-2
-5.022675E-2
-5.022675E-2
-5.022675E-2
-3.647982E-2
-3.189750E-2
-2.731518E-2
-2.731518E-2
-2.273287E-2
-1.356824E-2
-8.985922E-3
1.787096E-4
9.343341E-3
1.850797E-2
2.309029E-2
2.767260E-2
4.141954E-2
5.058418E-2
5.516649E-2
5.974881E-2
7.349575E-2
8.724271E-2
1.009897E-1
1.101543E-1
1.147366E-1
1.193189E-1
1.284835E-1
1.376482E-1
1.468128E-1
1.605597E-1
1.788890E-1
1.972183E-1
2.063829E-1
2.155475E-1
2.338768E-1
2.476237E-1
2.613707E-1
2.659530E-1
2.797000E-1
2.934469E-1
3.163585E-1
3.346877E-1
3.438524E-1
3.484347E-1
3.484347E-1
3.484347E-1
3.484347E-1
3.438524E-1
3.346877E-1
3.301054E-1
3.346877E-1
3.438524E-1
3.484347E-1
3.575993E-1
3.621816E-1
3.621816E-1
3.575993E-1
3.530170E-1
3.530170E-1
3.575993E-1
3.621816E-1
3.621816E-1
3.621816E-1
3.575993E-1
3.575993E-1
3.575993E-1
3.530170E-1
3.484347E-1
3.484347E-1
3.575993E-1
3.575993E-1
3.575993E-1
3.530170E-1
3.484347E-1
3.438524E-1
3.438524E-1
3.438524E-1
3.392701E-1
3.392701E-1
3.346877E-1
3.346877E-1
3.438524E-1
3.484347E-1
3.713462E-1
4.263340E-1
5.225627E-1
6.187913E-1
6.875260E-1
7.058553E-1
6.829437E-1
6.417029E-1
6.050443E-1
5.867151E-1
5.912974E-1
6.279559E-1
6.783614E-1
7.333492E-1
7.700077E-1
7.791723E-1
7.700077E-1
7.470961E-1
7.241845E-1
7.058553E-1
7.012730E-1
7.104375E-1
7.333492E-1
7.654254E-1
7.929192E-1
8.112485E-1
8.204132E-1
8.295778E-1
8.295778E-1
8.295778E-1
8.295778E-1
8.295778E-1
8.249955E-1
8.158308E-1
8.066662E-1
8.066662E-1
8.066662E-1
8.158308E-1
8.249955E-1
8.341601E-1
8.295778E-1
8.295778E-1
8.341601E-1
8.479071E-1
8.570716E-1
8.662363E-1
8.662363E-1
8.662363E-1
8.754009E-1
8.937302E-1
9.028949E-1
8.983125E-1
8.983125E-1
8.983125E-1
9.074771E-1
9.120595E-1
9.120595E-1
9.074771E-1
8.983125E-1
9.028949E-1
9.166418E-1
9.303887E-1
9.395534E-1
9.441356E-1
9.441356E-1
9.441356E-1
9.487180E-1
9.578826E-1
9.624649E-1
9.624649E-1
9.624649E-1
9.670473E-1
9.716296E-1
9.807942E-1
9.807942E-1
9.762119E-1
9.670473E-1
9.716296E-1
9.807942E-1
9.853765E-1
9.762119E-1
9.670473E-1
9.670473E-1
9.716296E-1
9.716296E-1
9.716296E-1
9.716296E-1
9.762119E-1
9.762119E-1
9.762119E-1
9.670473E-1
9.624649E-1
9.624649E-1
9.578826E-1
9.487180E-1
9.487180E-1
9.533003E-1
9.624649E-1
9.670473E-1
9.624649E-1
9.578826E-1
9.533003E-1
9.578826E-1
9.578826E-1
9.578826E-1
9.533003E-1
9.487180E-1
9.441356E-1
9.349710E-1
9.349710E-1
9.303887E-1
9.349710E-1
9.349710E-1
9.303887E-1
9.166418E-1
9.028949E-1
8.983125E-1
8.983125E-1
9.028949E-1
9.028949E-1
8.891479E-1
8.754009E-1
8.708186E-1
8.662363E-1
8.662363E-1
8.616540E-1
8.524894E-1
8.387424E-1
8.341601E-1
8.341601E-1
8.341601E-1
8.295778E-1
8.204132E-1
8.158308E-1
8.112485E-1
8.066662E-1
8.020839E-1
7.975016E-1
7.929192E-1
7.883369E-1
7.837546E-1
7.745900E-1
7.654254E-1
7.608430E-1
7.608430E-1
7.608430E-1
7.654254E-1
7.608430E-1
7.562608E-1
7.562608E-1
7.516784E-1
7.470961E-1
7.333492E-1
7.287669E-1
7.333492E-1
7.333492E-1
7.241845E-1
7.104375E-1
7.058553E-1
7.150199E-1
7.196022E-1
7.150199E-1
7.104375E-1
7.058553E-1
7.058553E-1
7.012730E-1
6.966906E-1
6.875260E-1
6.829437E-1
6.875260E-1
6.875260E-1
6.829437E-1
6.737791E-1
6.691967E-1
6.600322E-1
6.508675E-1
6.417029E-1
6.371205E-1
6.325383E-1
6.325383E-1
6.279559E-1
6.233736E-1
6.142089E-1
6.050443E-1
6.004620E-1
5.912974E-1
5.867151E-1
5.821328E-1
5.775505E-1
5.775505E-1
5.729681E-1
5.638035E-1
5.546389E-1
5.454742E-1
5.408919E-1
5.454742E-1
5.500566E-1
5.546389E-1
5.454742E-1
5.363096E-1
5.271450E-1
5.225627E-1
5.271450E-1
5.317273E-1
5.271450E-1
5.133981E-1
5.088157E-1
5.133981E-1
5.179803E-1
5.133981E-1
5.088157E-1
5.042334E-1
4.996511E-1
4.950688E-1
4.950688E-1
4.950688E-1
4.904864E-1
4.904864E-1
4.904864E-1
4.904864E-1
4.859042E-1
4.813218E-1
4.721572E-1
4.675749E-1
4.675749E-1
4.629926E-1
4.629926E-1
4.629926E-1
4.629926E-1
4.584103E-1
4.584103E-1
4.629926E-1
4.629926E-1
4.538279E-1
4.446633E-1
4.400810E-1
4.400810E-1
4.400810E-1
4.354987E-1
4.263340E-1
4.217517E-1
4.217517E-1
4.263340E-1
4.263340E-1
4.217517E-1
4.125871E-1
4.125871E-1
4.125871E-1
4.125871E-1
4.125871E-1
4.080048E-1
4.034225E-1
4.034225E-1
3.988401E-1
3.988401E-1
3.988401E-1
3.988401E-1
4.034225E-1
4.034225E-1
4.034225E-1
3.988401E-1
3.988401E-1
3.942578E-1
3.942578E-1
3.896755E-1
3.942578E-1
3.942578E-1
3.896755E-1
3.850932E-1
3.896755E-1
3.942578E-1
3.942578E-1
3.896755E-1
3.896755E-1
3.896755E-1
3.896755E-1
3.896755E-1
3.805109E-1
3.805109E-1
3.805109E-1
3.896755E-1
3.850932E-1
3.805109E-1
3.713462E-1
3.713462E-1
3.759286E-1
3.759286E-1
3.759286E-1
3.805109E-1
3.805109E-1
3.805109E-1
3.759286E-1
3.713462E-1
3.667640E-1
3.667640E-1
3.667640E-1
3.667640E-1
3.621816E-1
3.621816E-1
3.621816E-1
3.621816E-1
3.621816E-1
3.575993E-1
3.575993E-1
3.575993E-1
3.575993E-1
3.575993E-1
3.575993E-1
3.530170E-1
3.530170E-1
3.530170E-1
3.484347E-1
3.438524E-1
3.438524E-1
3.484347E-1
3.484347E-1
3.438524E-1
3.392701E-1
3.392701E-1
3.484347E-1
3.484347E-1
3.438524E-1
3.346877E-1
3.255231E-1
3.255231E-1
3.255231E-1
3.209408E-1
3.163585E-1
3.117762E-1
3.071939E-1
3.026115E-1
3.026115E-1
3.071939E-1
3.071939E-1
2.980292E-1
2.934469E-1
2.980292E-1
2.980292E-1
2.888646E-1
2.797000E-1
2.751176E-1
2.842823E-1
2.842823E-1
2.797000E-1
2.613707E-1
2.522061E-1
2.522061E-1
2.567884E-1
2.522061E-1
2.430414E-1
2.338768E-1
2.292945E-1
2.292945E-1
2.292945E-1
2.338768E-1
2.247122E-1
2.155475E-1
2.109652E-1
2.109652E-1
2.109652E-1
2.018006E-1
1.926360E-1
1.834713E-1
1.743067E-1
1.697244E-1
1.743067E-1
1.743067E-1
1.743067E-1
1.697244E-1
1.651421E-1
1.651421E-1
1.605597E-1
1.513951E-1
1.376482E-1
1.330659E-1
1.330659E-1
1.284835E-1
1.193189E-1
1.147366E-1
1.101543E-1
1.055720E-1
9.640732E-2
9.182502E-2
8.266038E-2
7.807807E-2
7.349575E-2
7.349575E-2
6.433112E-2
5.974881E-2
5.058418E-2
4.600186E-2
3.683723E-2
3.225492E-2
2.767260E-2
1.392566E-2
1.787096E-4
-4.403606E-3
-4.403606E-3
1.787096E-4
-8.985922E-3
-2.273287E-2
-3.189750E-2
-3.647982E-2
-4.564445E-2
-5.480906E-2
-5.939139E-2
-5.939139E-2
-6.397371E-2
-6.855603E-2
-7.772066E-2
-8.230296E-2
-9.146759E-2
-1.097969E-1
-1.189615E-1
-1.235438E-1
-1.281261E-1
-1.327085E-1
-1.418731E-1
-1.464554E-1
-1.510377E-1
-1.602023E-1
-1.647847E-1
-1.693670E-1
-1.831139E-1
-1.876962E-1
-1.876962E-1
-1.922786E-1
-2.060255E-1
-2.106078E-1
-2.151901E-1
-2.197724E-1
-2.243548E-1
-2.289370E-1
-2.381017E-1
-2.518486E-1
-2.655956E-1
-2.747603E-1
-2.793425E-1
-2.885072E-1
-2.930895E-1
-2.930895E-1
-2.976718E-1
-3.068364E-1
-3.205833E-1
-3.297480E-1
-3.343303E-1
-3.389127E-1
-3.434950E-1
-3.526596E-1
-3.618242E-1
-3.664065E-1
-3.755711E-1
-3.847358E-1
-3.939005E-1
-4.030651E-1
-4.030651E-1
-4.076474E-1
-4.122297E-1
-4.168120E-1
-4.213944E-1
-4.259766E-1
-4.397236E-1
-4.488882E-1
-4.534705E-1
-4.580528E-1
-4.672175E-1
-4.809644E-1
-4.901291E-1
-4.901291E-1
-4.901291E-1
-4.992937E-1
-5.084583E-1
-5.130406E-1
-5.222052E-1
-5.267876E-1
-5.359522E-1
-5.451168E-1
-5.542815E-1
-5.588638E-1
-5.588638E-1
-5.680285E-1
-5.771930E-1
-5.863577E-1
-5.863577E-1
-5.817754E-1
-5.863577E-1
-5.955223E-1
-6.046869E-1
-6.138516E-1
-6.184339E-1
-6.275985E-1
-6.367632E-1
-6.459278E-1
-6.550924E-1
-6.550924E-1
-6.505101E-1
-6.550924E-1
-6.642571E-1
-6.734216E-1
-6.825863E-1
-6.917509E-1
-6.963332E-1
-7.009156E-1
-7.009156E-1
-7.054979E-1
-7.146626E-1
-7.238271E-1
-7.284095E-1
-7.329918E-1
-7.375740E-1
-7.421564E-1
-7.559033E-1
-7.650680E-1
-7.742326E-1
-7.788149E-1
-7.925619E-1
-8.063088E-1
-8.200557E-1
-8.338028E-1
-8.429673E-1
-8.612966E-1
-8.842081E-1
-9.071198E-1
-9.254491E-1
-9.346137E-1
-9.437783E-1
-9.621076E-1
-9.804367E-1
-9.941838E-1
-9.987660E-1
-1.003348E+0
-1.012513E+0
-1.030842E+0
-1.040007E+0
-1.049171E+0
-1.044589E+0
-1.049171E+0
-1.058336E+0
-1.072083E+0
-1.081248E+0
-1.090412E+0
-1.094995E+0
-1.104159E+0
-1.117906E+0
-1.122489E+0
-1.127071E+0
-1.127071E+0
-1.131653E+0
-1.140818E+0
-1.149983E+0
-1.159147E+0
-1.168312E+0
-1.172894E+0
-1.182059E+0
-1.191223E+0
-1.204970E+0
-1.209553E+0
-1.214135E+0
-1.223300E+0
-1.232464E+0
-1.241629E+0
-1.246211E+0
-1.250793E+0
-1.269123E+0
-1.282870E+0
-1.287452E+0
-1.292034E+0
-1.301199E+0
-1.314946E+0
-1.324110E+0
-1.337857E+0
-1.347022E+0
-1.360769E+0
-1.369934E+0
-1.383681E+0
-1.392845E+0
-1.406592E+0
-1.415757E+0
-1.420339E+0
-1.429504E+0
-1.443251E+0
-1.456998E+0
-1.466162E+0
-1.470745E+0
-1.484492E+0
-1.493656E+0
-1.502821E+0
-1.516568E+0
-1.525732E+0
-1.530315E+0
-1.539479E+0
-1.553226E+0
-1.562391E+0
-1.571555E+0
-1.576138E+0
-1.576138E+0
-1.585303E+0
-1.594467E+0
-1.603632E+0
-1.603632E+0
-1.608214E+0
-1.608214E+0
-1.621961E+0
-1.635708E+0
-1.640290E+0
-1.640290E+0
-1.640290E+0
-1.649455E+0
-1.667784E+0
-1.676949E+0
-1.676949E+0
-1.676949E+0
-1.681531E+0
-1.681531E+0
-1.686113E+0
-1.695278E+0
-1.709025E+0
-1.722772E+0
-1.731937E+0
-1.727354E+0
-1.731937E+0
-1.741101E+0
-1.750266E+0
-1.759430E+0
-1.759430E+0
-1.768595E+0
-1.777760E+0
-1.786924E+0
-1.796089E+0
-1.796089E+0
-1.800671E+0
-1.805254E+0
-1.814418E+0
-1.823583E+0
-1.828165E+0
-1.837330E+0
-1.841912E+0
-1.846494E+0
-1.851077E+0
-1.855659E+0
-1.869406E+0
-1.878571E+0
-1.883153E+0
-1.887735E+0
-1.892318E+0
-1.896900E+0
-1.896900E+0
-1.896900E+0
-1.901482E+0
-1.915229E+0
-1.924394E+0
-1.928976E+0
-1.933558E+0
-1.942723E+0
-1.947305E+0
-1.951888E+0
-1.951888E+0
-1.956470E+0
-1.961052E+0
-1.965635E+0
-1.970217E+0
-1.970217E+0
-1.974799E+0
-1.979382E+0
-1.983964E+0
-1.993128E+0
-2.002293E+0
-2.006876E+0
-2.006876E+0
-2.006876E+0
-2.011458E+0
-2.016040E+0
-2.020622E+0
-2.029787E+0
-2.034369E+0
-2.038952E+0
-2.048116E+0
-2.057281E+0
-2.061863E+0
-2.061863E+0
-2.061863E+0
-2.066446E+0
-2.075610E+0
-2.084775E+0
-2.089357E+0
-2.098522E+0
-2.098522E+0
-2.098522E+0
-2.103104E+0
-2.107686E+0
-2.107686E+0
-2.098522E+0
-2.103104E+0
-2.112269E+0
-2.116851E+0
-2.126016E+0
-2.121433E+0
-2.116851E+0
-2.116851E+0
-2.121433E+0
-2.135180E+0
-2.148927E+0
-2.148927E+0
-2.144345E+0
-2.135180E+0
-2.139763E+0
-2.148927E+0
-2.153509E+0
-2.158092E+0
-2.162674E+0
-2.167256E+0
-2.171839E+0
-2.176421E+0
-2.176421E+0
-2.176421E+0
-2.176421E+0
-2.176421E+0
-2.181003E+0
-2.194750E+0
-2.199333E+0
-2.194750E+0
-2.194750E+0
-2.199333E+0
-2.208497E+0
-2.213080E+0
-2.208497E+0
-2.203915E+0
-2.208497E+0
-2.217662E+0
-2.226826E+0
-2.226826E+0
-2.231409E+0
-2.235991E+0
-2.240574E+0
-2.245156E+0
-2.245156E+0
-2.240574E+0
-2.235991E+0
-2.240574E+0
-2.245156E+0
-2.249738E+0
-2.258903E+0
-2.263485E+0
-2.272650E+0
-2.268067E+0
-2.268067E+0
-2.272650E+0
-2.281814E+0
-2.290979E+0
-2.290979E+0
-2.290979E+0
-2.295561E+0
-2.300144E+0
-2.300144E+0
-2.304726E+0
-2.304726E+0
-2.313891E+0
-2.313891E+0
-2.313891E+0
-2.318473E+0
-2.327637E+0
-2.336802E+0
-2.336802E+0
-2.332220E+0
-2.332220E+0
-2.336802E+0
-2.345967E+0
-2.350549E+0
-2.355131E+0
-2.359714E+0
-2.364296E+0
-2.368878E+0
-2.368878E+0
-2.368878E+0
-2.373461E+0
-2.378043E+0
-2.382625E+0
-2.387208E+0
-2.387208E+0
-2.391790E+0
-2.396372E+0
-2.396372E+0
-2.400955E+0
-2.400955E+0
-2.405537E+0
-2.410119E+0
-2.414702E+0
-2.419284E+0
-2.419284E+0
-2.419284E+0
-2.419284E+0
-2.423866E+0
-2.433031E+0
-2.442195E+0
-2.451360E+0
-2.455942E+0
-2.455942E+0
-2.455942E+0
-2.455942E+0
-2.455942E+0
-2.455942E+0
-2.465107E+0
-2.469689E+0
-2.474272E+0
-2.474272E+0
-2.474272E+0
-2.478854E+0
-2.483436E+0
-2.488019E+0
-2.488019E+0
-2.488019E+0
-2.492601E+0
-2.497183E+0
-2.501766E+0
-2.510930E+0
-2.515513E+0
-2.515513E+0
[truncated: 109,510 more chars]
