# Supplementary material for: Performances of the PIPER scalable child human body model in accident reconstruction
Source: PLoS One. 2017 Nov 14;12(11):e0187916. doi: 10.1371/journal.pone.0187916 (PMC5685610; doi:10.1371/journal.pone.0187916)
Supplement: S1 Data — This zip folder contains input accelerations for reproducibility of the accident reconstruction. Also, the readings from the dummy sensor are reported for reproducibility of the calculations. (ZIP) [file pone.0187916.s009.zip › Channel/Channel/CCN_2012_001.054]

Test object number          :1
Name of the channel         :Neck Upper Moment Y {MO}
Laboratory channel code     :16NECKUP00Q3MOYP
Customer channel code       :16NECKUP00Q3MOYP
Channel code                :16NECKUP00Q3MOYP
Direction                   :Y
Dimension                   :MO
Channel frequency class     :2000
Unit                        :Nm
Reference system            :NOVALUE
Transducer type             :Q3NS-114/Y/MO
Transducer id               :NOVALUE
Pre-filter type             :4000Hz 6pole Butterworth (device internal)
Cut off frequency           :4000
Channel amplitude class     :250
Sampling interval           :5E-5
Bit resolution              :16
Time of first sample        :-0.38835156
Number of samples           :40480
Reference channel           :implicit
Reference channel name      :NOVALUE
Data source                 :transducer
Data status                 :ok
First global maximum value  :4.733897E+1
Time of maximum value       :9.814844E-2
First global minimum value  :-3.927277E+1
Time of minimum value       :8.574844E-2
Start offset interval       :-1.000000E-1
End offset interval         :-5.000000E-2
.ValidationRemark           :Seulement la gamme [-6.0 sec; 35.363 sec] a �t� lue. Gamme demand�e: [-6.0 sec; 40.0 sec].
-3.904967E-2
-3.904967E-2
-3.904967E-2
-3.904967E-2
-3.138085E-2
-3.904967E-2
-3.904967E-2
-4.671850E-2
-4.671850E-2
-4.671850E-2
-3.904967E-2
-3.138085E-2
-3.138085E-2
-3.904967E-2
-3.904967E-2
-3.904967E-2
-3.904967E-2
-3.904967E-2
-4.671850E-2
-4.671850E-2
-3.904967E-2
-3.904967E-2
-4.671850E-2
-4.671850E-2
-4.671850E-2
-3.904967E-2
-3.904967E-2
-3.138085E-2
-2.371202E-2
-3.138085E-2
-3.138085E-2
-3.904967E-2
-4.671850E-2
-3.904967E-2
-3.904967E-2
-3.904967E-2
-3.904967E-2
-3.904967E-2
-3.904967E-2
-3.904967E-2
-3.904967E-2
-3.904967E-2
-3.138085E-2
-3.138085E-2
-3.904967E-2
-4.671850E-2
-3.904967E-2
-3.138085E-2
-2.371202E-2
-2.371202E-2
-3.138085E-2
-3.138085E-2
-3.138085E-2
-2.371202E-2
-2.371202E-2
-2.371202E-2
-3.138085E-2
-3.138085E-2
-2.371202E-2
-2.371202E-2
-2.371202E-2
-3.138085E-2
-3.904967E-2
-3.904967E-2
-3.138085E-2
-3.138085E-2
-2.371202E-2
-1.604319E-2
-2.371202E-2
-3.904967E-2
-4.671850E-2
-4.671850E-2
-3.138085E-2
-1.604319E-2
-1.604319E-2
-1.604319E-2
-2.371202E-2
-3.138085E-2
-2.371202E-2
-2.371202E-2
-1.604319E-2
-2.371202E-2
-3.138085E-2
-3.138085E-2
-3.138085E-2
-3.138085E-2
-3.138085E-2
-2.371202E-2
-2.371202E-2
-2.371202E-2
-3.138085E-2
-3.138085E-2
-3.138085E-2
-2.371202E-2
-2.371202E-2
-2.371202E-2
-2.371202E-2
-2.371202E-2
-1.604319E-2
-1.604319E-2
-8.374363E-3
-8.374363E-3
-8.374363E-3
-8.374363E-3
-1.604319E-2
-1.604319E-2
-8.374363E-3
-8.374363E-3
-8.374363E-3
-1.604319E-2
-1.604319E-2
-8.374363E-3
-8.374363E-3
-1.604319E-2
-1.604319E-2
-8.374363E-3
-7.055327E-4
-7.055327E-4
-7.055327E-4
-8.374363E-3
-8.374363E-3
-8.374363E-3
-7.055327E-4
-7.055327E-4
-8.374363E-3
-8.374363E-3
-7.055327E-4
6.963298E-3
6.963298E-3
-7.055327E-4
-8.374363E-3
-7.055327E-4
1.463213E-2
1.463213E-2
-7.055327E-4
-8.374363E-3
-8.374363E-3
-7.055327E-4
6.963298E-3
1.463213E-2
6.963298E-3
-7.055327E-4
-7.055327E-4
-7.055327E-4
6.963298E-3
1.463213E-2
1.463213E-2
1.463213E-2
6.963298E-3
6.963298E-3
6.963298E-3
1.463213E-2
1.463213E-2
1.463213E-2
2.230096E-2
2.230096E-2
2.230096E-2
1.463213E-2
1.463213E-2
2.230096E-2
2.996979E-2
2.996979E-2
2.230096E-2
2.230096E-2
2.230096E-2
2.230096E-2
2.996979E-2
2.996979E-2
3.763861E-2
3.763861E-2
2.996979E-2
2.996979E-2
2.996979E-2
2.996979E-2
2.230096E-2
2.996979E-2
2.996979E-2
3.763861E-2
3.763861E-2
3.763861E-2
3.763861E-2
3.763861E-2
3.763861E-2
3.763861E-2
4.530744E-2
5.297627E-2
6.064510E-2
5.297627E-2
3.763861E-2
4.530744E-2
5.297627E-2
6.064510E-2
5.297627E-2
4.530744E-2
4.530744E-2
5.297627E-2
5.297627E-2
5.297627E-2
5.297627E-2
6.064510E-2
6.064510E-2
6.064510E-2
6.064510E-2
6.064510E-2
6.064510E-2
6.064510E-2
6.064510E-2
6.064510E-2
6.064510E-2
6.064510E-2
6.064510E-2
6.831393E-2
6.064510E-2
6.064510E-2
6.064510E-2
6.831393E-2
7.598276E-2
7.598276E-2
7.598276E-2
7.598276E-2
7.598276E-2
7.598276E-2
7.598276E-2
7.598276E-2
7.598276E-2
7.598276E-2
7.598276E-2
8.365158E-2
8.365158E-2
9.132040E-2
9.132040E-2
8.365158E-2
7.598276E-2
8.365158E-2
8.365158E-2
9.132040E-2
9.898924E-2
9.898924E-2
9.898924E-2
9.898924E-2
8.365158E-2
8.365158E-2
9.132040E-2
9.132040E-2
9.898924E-2
9.898924E-2
9.898924E-2
9.898924E-2
9.898924E-2
9.898924E-2
1.066581E-1
1.066581E-1
1.066581E-1
1.066581E-1
9.898924E-2
9.898924E-2
9.898924E-2
9.898924E-2
9.898924E-2
1.066581E-1
1.066581E-1
1.066581E-1
1.066581E-1
1.066581E-1
1.143269E-1
1.219957E-1
1.296645E-1
1.219957E-1
1.143269E-1
1.143269E-1
1.143269E-1
1.143269E-1
1.143269E-1
1.219957E-1
1.219957E-1
1.296645E-1
1.373334E-1
1.373334E-1
1.296645E-1
1.296645E-1
1.296645E-1
1.373334E-1
1.373334E-1
1.373334E-1
1.296645E-1
1.219957E-1
1.143269E-1
1.219957E-1
1.296645E-1
1.296645E-1
1.296645E-1
1.296645E-1
1.373334E-1
1.373334E-1
1.373334E-1
1.373334E-1
1.373334E-1
1.450022E-1
1.373334E-1
1.373334E-1
1.373334E-1
1.373334E-1
1.373334E-1
1.373334E-1
1.373334E-1
1.373334E-1
1.450022E-1
1.450022E-1
1.526710E-1
1.526710E-1
1.526710E-1
1.526710E-1
1.450022E-1
1.450022E-1
1.450022E-1
1.526710E-1
1.526710E-1
1.526710E-1
1.450022E-1
1.450022E-1
1.526710E-1
1.526710E-1
1.526710E-1
1.526710E-1
1.526710E-1
1.526710E-1
1.526710E-1
1.526710E-1
1.603399E-1
1.603399E-1
1.680087E-1
1.680087E-1
1.680087E-1
1.680087E-1
1.680087E-1
1.680087E-1
1.680087E-1
1.603399E-1
1.680087E-1
1.680087E-1
1.756775E-1
1.756775E-1
1.680087E-1
1.680087E-1
1.603399E-1
1.603399E-1
1.680087E-1
1.680087E-1
1.756775E-1
1.833464E-1
1.756775E-1
1.756775E-1
1.756775E-1
1.756775E-1
1.756775E-1
1.680087E-1
1.603399E-1
1.680087E-1
1.756775E-1
1.910152E-1
1.910152E-1
1.910152E-1
1.833464E-1
1.756775E-1
1.756775E-1
1.833464E-1
1.910152E-1
1.910152E-1
1.833464E-1
1.833464E-1
1.910152E-1
1.910152E-1
1.910152E-1
1.833464E-1
1.833464E-1
1.833464E-1
1.833464E-1
1.833464E-1
1.910152E-1
1.986840E-1
1.910152E-1
1.833464E-1
1.833464E-1
1.910152E-1
1.986840E-1
2.063528E-1
2.063528E-1
1.986840E-1
1.986840E-1
1.986840E-1
1.986840E-1
1.986840E-1
2.063528E-1
2.063528E-1
2.063528E-1
1.986840E-1
1.986840E-1
1.986840E-1
1.986840E-1
1.986840E-1
2.063528E-1
2.063528E-1
2.063528E-1
2.063528E-1
2.063528E-1
2.063528E-1
2.063528E-1
2.140217E-1
2.140217E-1
2.140217E-1
2.063528E-1
2.063528E-1
2.140217E-1
2.140217E-1
2.216905E-1
2.216905E-1
2.216905E-1
2.216905E-1
2.216905E-1
2.293593E-1
2.293593E-1
2.216905E-1
2.140217E-1
2.140217E-1
2.140217E-1
2.140217E-1
2.140217E-1
2.216905E-1
2.293593E-1
2.216905E-1
2.140217E-1
2.140217E-1
2.216905E-1
2.293593E-1
2.293593E-1
2.293593E-1
2.293593E-1
2.293593E-1
2.293593E-1
2.293593E-1
2.293593E-1
2.293593E-1
2.293593E-1
2.293593E-1
2.293593E-1
2.293593E-1
2.293593E-1
2.370282E-1
2.446970E-1
2.446970E-1
2.370282E-1
2.370282E-1
2.370282E-1
2.446970E-1
2.446970E-1
2.370282E-1
2.370282E-1
2.446970E-1
2.523658E-1
2.446970E-1
2.446970E-1
2.370282E-1
2.370282E-1
2.370282E-1
2.370282E-1
2.446970E-1
2.446970E-1
2.446970E-1
2.523658E-1
2.523658E-1
2.523658E-1
2.523658E-1
2.523658E-1
2.523658E-1
2.446970E-1
2.523658E-1
2.523658E-1
2.600346E-1
2.600346E-1
2.600346E-1
2.523658E-1
2.523658E-1
2.523658E-1
2.600346E-1
2.677034E-1
2.677034E-1
2.753723E-1
2.677034E-1
2.677034E-1
2.753723E-1
2.753723E-1
2.677034E-1
2.677034E-1
2.600346E-1
2.600346E-1
2.600346E-1
2.677034E-1
2.677034E-1
2.677034E-1
2.600346E-1
2.600346E-1
2.677034E-1
2.753723E-1
2.830411E-1
2.830411E-1
2.830411E-1
2.753723E-1
2.753723E-1
2.677034E-1
2.677034E-1
2.677034E-1
2.677034E-1
2.753723E-1
2.830411E-1
2.830411E-1
2.830411E-1
2.830411E-1
2.830411E-1
2.830411E-1
2.830411E-1
2.907099E-1
2.830411E-1
2.830411E-1
2.830411E-1
2.830411E-1
2.830411E-1
2.830411E-1
2.907099E-1
2.907099E-1
2.907099E-1
2.830411E-1
2.830411E-1
2.907099E-1
2.983788E-1
2.907099E-1
2.830411E-1
2.907099E-1
2.983788E-1
3.060476E-1
3.060476E-1
3.060476E-1
2.983788E-1
2.983788E-1
2.983788E-1
3.137164E-1
3.137164E-1
3.137164E-1
3.060476E-1
3.060476E-1
3.060476E-1
2.983788E-1
3.060476E-1
3.060476E-1
3.137164E-1
3.137164E-1
3.137164E-1
3.060476E-1
3.060476E-1
3.060476E-1
2.983788E-1
3.060476E-1
3.137164E-1
3.213853E-1
3.213853E-1
3.137164E-1
3.060476E-1
3.137164E-1
3.213853E-1
3.290541E-1
3.213853E-1
3.137164E-1
3.137164E-1
3.137164E-1
3.213853E-1
3.213853E-1
3.137164E-1
3.060476E-1
3.137164E-1
3.137164E-1
3.213853E-1
3.213853E-1
3.213853E-1
3.213853E-1
3.137164E-1
3.137164E-1
3.137164E-1
3.213853E-1
3.290541E-1
3.290541E-1
3.213853E-1
3.213853E-1
3.290541E-1
3.290541E-1
3.290541E-1
3.290541E-1
3.213853E-1
3.213853E-1
3.213853E-1
3.290541E-1
3.290541E-1
3.213853E-1
3.213853E-1
3.213853E-1
3.213853E-1
3.213853E-1
3.290541E-1
3.290541E-1
3.290541E-1
3.137164E-1
3.137164E-1
3.213853E-1
3.290541E-1
3.213853E-1
3.137164E-1
3.060476E-1
3.213853E-1
3.367229E-1
3.367229E-1
3.367229E-1
3.290541E-1
3.290541E-1
3.213853E-1
3.213853E-1
3.213853E-1
3.290541E-1
3.290541E-1
3.290541E-1
3.213853E-1
3.290541E-1
3.290541E-1
3.367229E-1
3.290541E-1
3.290541E-1
3.213853E-1
3.137164E-1
3.137164E-1
3.213853E-1
3.290541E-1
3.367229E-1
3.367229E-1
3.290541E-1
3.290541E-1
3.290541E-1
3.290541E-1
3.290541E-1
3.213853E-1
3.137164E-1
3.137164E-1
3.213853E-1
3.213853E-1
3.213853E-1
3.213853E-1
3.213853E-1
3.213853E-1
3.213853E-1
3.213853E-1
3.213853E-1
3.213853E-1
3.213853E-1
3.213853E-1
3.137164E-1
3.060476E-1
3.137164E-1
3.213853E-1
3.290541E-1
3.213853E-1
3.137164E-1
3.137164E-1
3.137164E-1
3.213853E-1
3.213853E-1
3.213853E-1
3.213853E-1
3.213853E-1
3.137164E-1
3.137164E-1
3.137164E-1
3.137164E-1
3.137164E-1
3.137164E-1
3.060476E-1
3.137164E-1
3.137164E-1
3.137164E-1
3.060476E-1
3.060476E-1
3.060476E-1
3.137164E-1
3.137164E-1
3.137164E-1
3.060476E-1
3.060476E-1
3.060476E-1
3.137164E-1
3.137164E-1
3.060476E-1
3.060476E-1
3.060476E-1
3.060476E-1
3.060476E-1
2.983788E-1
2.983788E-1
2.983788E-1
3.060476E-1
2.983788E-1
2.907099E-1
2.830411E-1
2.907099E-1
2.983788E-1
3.060476E-1
3.060476E-1
3.060476E-1
3.060476E-1
3.060476E-1
2.983788E-1
2.907099E-1
2.907099E-1
2.983788E-1
2.907099E-1
2.907099E-1
2.830411E-1
2.830411E-1
2.830411E-1
2.907099E-1
2.907099E-1
2.907099E-1
2.830411E-1
2.830411E-1
2.830411E-1
2.830411E-1
2.830411E-1
2.830411E-1
2.830411E-1
2.830411E-1
2.830411E-1
2.830411E-1
2.907099E-1
2.907099E-1
2.830411E-1
2.753723E-1
2.753723E-1
2.753723E-1
2.753723E-1
2.753723E-1
2.753723E-1
2.753723E-1
2.677034E-1
2.677034E-1
2.677034E-1
2.753723E-1
2.753723E-1
2.753723E-1
2.753723E-1
2.677034E-1
2.600346E-1
2.677034E-1
2.753723E-1
2.753723E-1
2.677034E-1
2.677034E-1
2.600346E-1
2.523658E-1
2.523658E-1
2.600346E-1
2.677034E-1
2.677034E-1
2.600346E-1
2.523658E-1
2.523658E-1
2.523658E-1
2.523658E-1
2.523658E-1
2.523658E-1
2.446970E-1
2.446970E-1
2.523658E-1
2.523658E-1
2.523658E-1
2.446970E-1
2.523658E-1
2.523658E-1
2.523658E-1
2.446970E-1
2.446970E-1
2.446970E-1
2.446970E-1
2.446970E-1
2.446970E-1
2.446970E-1
2.293593E-1
2.293593E-1
2.370282E-1
2.370282E-1
2.370282E-1
2.293593E-1
2.370282E-1
2.446970E-1
2.446970E-1
2.293593E-1
2.216905E-1
2.216905E-1
2.293593E-1
2.293593E-1
2.216905E-1
2.140217E-1
2.216905E-1
2.293593E-1
2.293593E-1
2.293593E-1
2.140217E-1
2.140217E-1
2.216905E-1
2.216905E-1
2.216905E-1
2.140217E-1
2.140217E-1
2.140217E-1
2.140217E-1
2.063528E-1
2.063528E-1
2.063528E-1
2.063528E-1
2.063528E-1
2.063528E-1
2.063528E-1
2.140217E-1
2.140217E-1
2.140217E-1
2.063528E-1
1.986840E-1
1.986840E-1
1.986840E-1
1.910152E-1
1.910152E-1
1.986840E-1
1.986840E-1
1.986840E-1
1.910152E-1
1.833464E-1
1.910152E-1
2.063528E-1
2.063528E-1
1.986840E-1
1.910152E-1
1.833464E-1
1.910152E-1
1.910152E-1
1.986840E-1
1.986840E-1
1.910152E-1
1.833464E-1
1.756775E-1
1.756775E-1
1.833464E-1
1.833464E-1
1.833464E-1
1.756775E-1
1.680087E-1
1.680087E-1
1.680087E-1
1.680087E-1
1.680087E-1
1.680087E-1
1.680087E-1
1.756775E-1
1.680087E-1
1.603399E-1
1.603399E-1
1.680087E-1
1.680087E-1
1.680087E-1
1.680087E-1
1.603399E-1
1.603399E-1
1.680087E-1
1.680087E-1
1.680087E-1
1.603399E-1
1.526710E-1
1.526710E-1
1.526710E-1
1.526710E-1
1.526710E-1
1.526710E-1
1.603399E-1
1.603399E-1
1.526710E-1
1.450022E-1
1.373334E-1
1.373334E-1
1.373334E-1
1.373334E-1
1.296645E-1
1.219957E-1
1.296645E-1
1.373334E-1
1.450022E-1
1.373334E-1
1.373334E-1
1.296645E-1
1.373334E-1
1.373334E-1
1.296645E-1
1.219957E-1
1.219957E-1
1.219957E-1
1.296645E-1
1.373334E-1
1.296645E-1
1.219957E-1
1.143269E-1
1.143269E-1
1.143269E-1
1.143269E-1
1.143269E-1
1.143269E-1
1.066581E-1
1.066581E-1
1.066581E-1
1.066581E-1
1.066581E-1
1.143269E-1
1.143269E-1
1.143269E-1
1.066581E-1
1.066581E-1
1.143269E-1
1.143269E-1
1.143269E-1
1.143269E-1
1.066581E-1
1.066581E-1
9.898924E-2
9.898924E-2
9.898924E-2
9.898924E-2
1.066581E-1
9.898924E-2
9.898924E-2
9.132040E-2
9.132040E-2
9.132040E-2
9.132040E-2
9.132040E-2
9.898924E-2
9.132040E-2
9.132040E-2
8.365158E-2
8.365158E-2
8.365158E-2
9.132040E-2
9.132040E-2
9.132040E-2
9.132040E-2
9.132040E-2
8.365158E-2
7.598276E-2
7.598276E-2
7.598276E-2
7.598276E-2
6.831393E-2
6.831393E-2
6.831393E-2
7.598276E-2
7.598276E-2
6.831393E-2
6.831393E-2
6.831393E-2
7.598276E-2
6.831393E-2
6.831393E-2
6.064510E-2
6.064510E-2
5.297627E-2
6.064510E-2
6.064510E-2
6.064510E-2
6.064510E-2
6.064510E-2
6.064510E-2
6.064510E-2
5.297627E-2
5.297627E-2
5.297627E-2
5.297627E-2
5.297627E-2
4.530744E-2
4.530744E-2
4.530744E-2
3.763861E-2
3.763861E-2
3.763861E-2
3.763861E-2
3.763861E-2
4.530744E-2
5.297627E-2
4.530744E-2
3.763861E-2
2.996979E-2
3.763861E-2
3.763861E-2
2.996979E-2
2.996979E-2
3.763861E-2
2.996979E-2
2.996979E-2
2.996979E-2
2.996979E-2
2.996979E-2
2.996979E-2
2.230096E-2
1.463213E-2
1.463213E-2
1.463213E-2
2.230096E-2
2.230096E-2
1.463213E-2
6.963298E-3
6.963298E-3
6.963298E-3
6.963298E-3
6.963298E-3
6.963298E-3
-7.055327E-4
-7.055327E-4
-7.055327E-4
-8.374363E-3
-8.374363E-3
-8.374363E-3
-7.055327E-4
-7.055327E-4
-8.374363E-3
-8.374363E-3
-1.604319E-2
-1.604319E-2
-1.604319E-2
-1.604319E-2
-1.604319E-2
-1.604319E-2
-1.604319E-2
-1.604319E-2
-2.371202E-2
-2.371202E-2
-2.371202E-2
-2.371202E-2
-2.371202E-2
-2.371202E-2
-2.371202E-2
-2.371202E-2
-3.138085E-2
-3.138085E-2
-3.138085E-2
-3.904967E-2
-4.671850E-2
-3.904967E-2
-3.904967E-2
-3.904967E-2
-3.904967E-2
-3.904967E-2
-3.904967E-2
-3.138085E-2
-3.138085E-2
-3.904967E-2
-3.904967E-2
-3.904967E-2
-4.671850E-2
-5.438733E-2
-6.205616E-2
-5.438733E-2
-4.671850E-2
-3.904967E-2
-3.904967E-2
-5.438733E-2
-6.205616E-2
-6.205616E-2
-5.438733E-2
-5.438733E-2
-4.671850E-2
-5.438733E-2
-6.205616E-2
-6.972498E-2
-6.972498E-2
-6.205616E-2
-5.438733E-2
-5.438733E-2
-6.205616E-2
-6.972498E-2
-7.739382E-2
-7.739382E-2
-7.739382E-2
-6.972498E-2
-6.205616E-2
-6.972498E-2
-6.972498E-2
-7.739382E-2
-7.739382E-2
-6.972498E-2
-6.972498E-2
-6.972498E-2
-6.972498E-2
-7.739382E-2
-7.739382E-2
-7.739382E-2
-7.739382E-2
-7.739382E-2
-8.506265E-2
-8.506265E-2
-8.506265E-2
-7.739382E-2
-6.972498E-2
-7.739382E-2
-8.506265E-2
-9.273148E-2
-9.273148E-2
-9.273148E-2
-9.273148E-2
-8.506265E-2
-7.739382E-2
-7.739382E-2
-7.739382E-2
-8.506265E-2
-7.739382E-2
-7.739382E-2
-8.506265E-2
-9.273148E-2
-9.273148E-2
-9.273148E-2
-8.506265E-2
-8.506265E-2
-9.273148E-2
-9.273148E-2
-9.273148E-2
-8.506265E-2
-9.273148E-2
-1.004003E-1
-1.004003E-1
-1.004003E-1
-9.273148E-2
-1.004003E-1
-1.004003E-1
-1.004003E-1
-9.273148E-2
-9.273148E-2
-8.506265E-2
-8.506265E-2
-8.506265E-2
-9.273148E-2
-1.004003E-1
-1.080691E-1
-1.004003E-1
-1.004003E-1
-9.273148E-2
-9.273148E-2
-1.004003E-1
-1.080691E-1
-1.080691E-1
-1.080691E-1
-1.004003E-1
-1.004003E-1
-1.080691E-1
-1.157380E-1
-1.157380E-1
-1.157380E-1
-1.157380E-1
-1.080691E-1
-1.080691E-1
-1.157380E-1
-1.157380E-1
-1.157380E-1
-1.157380E-1
-1.157380E-1
-1.157380E-1
-1.080691E-1
-1.157380E-1
-1.157380E-1
-1.234068E-1
-1.234068E-1
-1.234068E-1
-1.234068E-1
-1.234068E-1
-1.234068E-1
-1.234068E-1
-1.234068E-1
-1.157380E-1
-1.080691E-1
-1.157380E-1
-1.310756E-1
-1.310756E-1
-1.310756E-1
-1.310756E-1
-1.310756E-1
-1.387444E-1
-1.387444E-1
-1.387444E-1
-1.310756E-1
-1.310756E-1
-1.310756E-1
-1.387444E-1
-1.387444E-1
-1.387444E-1
-1.387444E-1
-1.464133E-1
-1.464133E-1
-1.464133E-1
-1.387444E-1
-1.310756E-1
-1.234068E-1
-1.310756E-1
-1.387444E-1
-1.387444E-1
-1.387444E-1
-1.387444E-1
-1.464133E-1
-1.464133E-1
-1.464133E-1
-1.464133E-1
-1.464133E-1
-1.464133E-1
-1.464133E-1
-1.464133E-1
-1.464133E-1
-1.464133E-1
-1.540821E-1
-1.540821E-1
-1.464133E-1
-1.464133E-1
-1.464133E-1
-1.540821E-1
-1.540821E-1
-1.464133E-1
-1.464133E-1
-1.387444E-1
-1.387444E-1
-1.464133E-1
-1.540821E-1
-1.464133E-1
-1.464133E-1
-1.464133E-1
-1.464133E-1
-1.540821E-1
-1.464133E-1
-1.464133E-1
-1.464133E-1
-1.540821E-1
-1.617509E-1
-1.540821E-1
-1.540821E-1
-1.540821E-1
-1.617509E-1
-1.617509E-1
-1.617509E-1
-1.617509E-1
-1.617509E-1
-1.694198E-1
-1.694198E-1
-1.694198E-1
-1.617509E-1
-1.540821E-1
-1.617509E-1
-1.617509E-1
-1.694198E-1
-1.770886E-1
-1.770886E-1
-1.770886E-1
-1.770886E-1
-1.770886E-1
-1.847574E-1
-1.770886E-1
-1.770886E-1
-1.770886E-1
-1.770886E-1
-1.770886E-1
-1.770886E-1
-1.770886E-1
-1.847574E-1
-1.924262E-1
-1.924262E-1
-1.924262E-1
-1.847574E-1
-1.847574E-1
-1.924262E-1
-2.000951E-1
-2.000951E-1
-2.000951E-1
-2.077639E-1
-2.077639E-1
-2.000951E-1
-2.000951E-1
-1.924262E-1
-1.924262E-1
-2.077639E-1
-2.154327E-1
-2.231016E-1
-2.154327E-1
-2.077639E-1
-2.077639E-1
-2.077639E-1
-2.077639E-1
-2.000951E-1
-2.000951E-1
-2.077639E-1
-2.077639E-1
-2.077639E-1
-2.077639E-1
-2.077639E-1
-2.154327E-1
-2.154327E-1
-2.154327E-1
-2.231016E-1
-2.231016E-1
-2.231016E-1
-2.231016E-1
-2.231016E-1
-2.231016E-1
-2.307704E-1
-2.307704E-1
-2.307704E-1
-2.307704E-1
-2.307704E-1
-2.307704E-1
-2.231016E-1
-2.307704E-1
-2.307704E-1
-2.384392E-1
-2.307704E-1
-2.307704E-1
-2.307704E-1
-2.307704E-1
-2.307704E-1
-2.307704E-1
-2.384392E-1
-2.384392E-1
-2.307704E-1
-2.231016E-1
-2.231016E-1
-2.307704E-1
-2.384392E-1
-2.461081E-1
-2.461081E-1
-2.384392E-1
-2.384392E-1
-2.384392E-1
-2.461081E-1
-2.461081E-1
-2.384392E-1
-2.384392E-1
-2.461081E-1
-2.461081E-1
-2.461081E-1
-2.384392E-1
-2.384392E-1
-2.384392E-1
-2.461081E-1
-2.461081E-1
-2.461081E-1
-2.384392E-1
-2.384392E-1
-2.461081E-1
-2.537769E-1
-2.537769E-1
-2.537769E-1
-2.537769E-1
-2.537769E-1
-2.614457E-1
-2.691145E-1
-2.614457E-1
-2.614457E-1
-2.614457E-1
-2.691145E-1
-2.691145E-1
-2.614457E-1
-2.537769E-1
-2.537769E-1
-2.614457E-1
-2.691145E-1
-2.614457E-1
-2.537769E-1
-2.537769E-1
-2.537769E-1
-2.614457E-1
-2.537769E-1
-2.537769E-1
-2.537769E-1
-2.537769E-1
-2.537769E-1
-2.537769E-1
-2.614457E-1
-2.614457E-1
-2.691145E-1
-2.691145E-1
-2.691145E-1
-2.691145E-1
-2.691145E-1
-2.614457E-1
-2.461081E-1
-2.537769E-1
-2.614457E-1
-2.767834E-1
-2.691145E-1
-2.614457E-1
-2.614457E-1
-2.614457E-1
-2.537769E-1
-2.537769E-1
-2.614457E-1
-2.614457E-1
-2.691145E-1
-2.691145E-1
-2.691145E-1
-2.614457E-1
-2.614457E-1
-2.537769E-1
-2.614457E-1
-2.614457E-1
-2.614457E-1
-2.614457E-1
-2.537769E-1
-2.461081E-1
-2.537769E-1
-2.614457E-1
-2.614457E-1
-2.614457E-1
-2.537769E-1
-2.537769E-1
-2.537769E-1
-2.614457E-1
-2.691145E-1
-2.691145E-1
-2.614457E-1
-2.537769E-1
-2.537769E-1
-2.537769E-1
-2.614457E-1
-2.614457E-1
-2.614457E-1
-2.614457E-1
-2.691145E-1
-2.614457E-1
-2.614457E-1
-2.537769E-1
-2.537769E-1
-2.461081E-1
-2.461081E-1
-2.537769E-1
-2.614457E-1
-2.614457E-1
-2.537769E-1
-2.537769E-1
-2.537769E-1
-2.537769E-1
-2.537769E-1
-2.537769E-1
-2.537769E-1
-2.614457E-1
-2.614457E-1
-2.537769E-1
-2.537769E-1
-2.461081E-1
-2.461081E-1
-2.537769E-1
-2.614457E-1
-2.537769E-1
-2.537769E-1
-2.537769E-1
-2.537769E-1
-2.614457E-1
-2.537769E-1
-2.461081E-1
-2.537769E-1
-2.614457E-1
-2.614457E-1
-2.537769E-1
-2.537769E-1
-2.461081E-1
-2.537769E-1
-2.537769E-1
-2.537769E-1
-2.461081E-1
-2.384392E-1
-2.384392E-1
-2.384392E-1
-2.384392E-1
-2.461081E-1
-2.461081E-1
-2.461081E-1
-2.461081E-1
-2.537769E-1
-2.461081E-1
-2.384392E-1
-2.307704E-1
-2.384392E-1
-2.384392E-1
-2.384392E-1
-2.384392E-1
-2.384392E-1
-2.384392E-1
-2.384392E-1
-2.307704E-1
-2.307704E-1
-2.307704E-1
-2.231016E-1
-2.307704E-1
-2.307704E-1
-2.307704E-1
-2.231016E-1
-2.307704E-1
-2.307704E-1
-2.307704E-1
-2.231016E-1
-2.231016E-1
-2.231016E-1
-2.231016E-1
-2.231016E-1
-2.154327E-1
-2.154327E-1
-2.231016E-1
-2.307704E-1
-2.307704E-1
-2.307704E-1
-2.307704E-1
-2.231016E-1
-2.154327E-1
-2.154327E-1
-2.154327E-1
-2.231016E-1
-2.154327E-1
-2.154327E-1
-2.077639E-1
-2.077639E-1
-2.077639E-1
-2.077639E-1
-2.077639E-1
-2.154327E-1
-2.154327E-1
-2.154327E-1
-2.154327E-1
-2.077639E-1
-2.077639E-1
-2.077639E-1
-2.000951E-1
-1.924262E-1
-1.924262E-1
-2.000951E-1
-2.000951E-1
-2.000951E-1
-1.924262E-1
-1.924262E-1
-2.000951E-1
-2.000951E-1
-2.077639E-1
-2.077639E-1
-2.000951E-1
-2.000951E-1
-2.000951E-1
-1.924262E-1
-1.847574E-1
-1.770886E-1
-1.847574E-1
-1.924262E-1
-1.924262E-1
-1.847574E-1
-1.770886E-1
-1.770886E-1
-1.770886E-1
-1.847574E-1
-1.847574E-1
-1.847574E-1
-1.770886E-1
-1.694198E-1
-1.694198E-1
-1.770886E-1
-1.770886E-1
-1.847574E-1
-1.770886E-1
-1.770886E-1
-1.770886E-1
-1.770886E-1
-1.694198E-1
-1.694198E-1
-1.694198E-1
-1.694198E-1
-1.770886E-1
-1.770886E-1
-1.770886E-1
-1.694198E-1
-1.694198E-1
-1.694198E-1
-1.617509E-1
-1.617509E-1
-1.617509E-1
-1.617509E-1
-1.617509E-1
-1.540821E-1
-1.540821E-1
-1.617509E-1
-1.694198E-1
-1.694198E-1
-1.617509E-1
-1.540821E-1
-1.464133E-1
-1.540821E-1
-1.464133E-1
-1.464133E-1
-1.387444E-1
-1.387444E-1
-1.464133E-1
-1.464133E-1
-1.464133E-1
-1.387444E-1
-1.387444E-1
-1.387444E-1
-1.310756E-1
-1.310756E-1
-1.310756E-1
-1.387444E-1
-1.310756E-1
-1.310756E-1
-1.310756E-1
-1.310756E-1
-1.310756E-1
-1.310756E-1
-1.234068E-1
-1.234068E-1
-1.310756E-1
-1.387444E-1
-1.387444E-1
-1.310756E-1
-1.234068E-1
-1.157380E-1
-1.157380E-1
-1.157380E-1
-1.157380E-1
-1.157380E-1
-1.157380E-1
-1.157380E-1
-1.157380E-1
-1.080691E-1
-1.004003E-1
-1.004003E-1
-1.080691E-1
-1.157380E-1
-1.157380E-1
-1.157380E-1
-1.080691E-1
-9.273148E-2
-8.506265E-2
-8.506265E-2
-8.506265E-2
-9.273148E-2
-1.004003E-1
-1.004003E-1
-1.004003E-1
-9.273148E-2
-9.273148E-2
-9.273148E-2
-9.273148E-2
-9.273148E-2
-8.506265E-2
-8.506265E-2
-8.506265E-2
-8.506265E-2
-8.506265E-2
-7.739382E-2
-7.739382E-2
-7.739382E-2
-7.739382E-2
-7.739382E-2
-6.972498E-2
-7.739382E-2
-7.739382E-2
-7.739382E-2
-6.972498E-2
-6.972498E-2
-6.205616E-2
-6.205616E-2
-5.438733E-2
-5.438733E-2
-6.205616E-2
-6.972498E-2
-6.205616E-2
-5.438733E-2
-5.438733E-2
-5.438733E-2
-4.671850E-2
-4.671850E-2
-4.671850E-2
-4.671850E-2
-5.438733E-2
-4.671850E-2
-4.671850E-2
-3.904967E-2
-3.904967E-2
-3.904967E-2
-4.671850E-2
-4.671850E-2
-4.671850E-2
-3.904967E-2
-3.138085E-2
-3.138085E-2
-3.904967E-2
-3.904967E-2
-3.904967E-2
-3.904967E-2
-3.904967E-2
-3.904967E-2
-3.138085E-2
-2.371202E-2
-2.371202E-2
-2.371202E-2
-2.371202E-2
-2.371202E-2
-2.371202E-2
-2.371202E-2
-2.371202E-2
-1.604319E-2
-8.374363E-3
-7.055327E-4
-8.374363E-3
-1.604319E-2
-1.604319E-2
-1.604319E-2
-8.374363E-3
-7.055327E-4
6.963298E-3
6.963298E-3
6.963298E-3
-7.055327E-4
-7.055327E-4
-7.055327E-4
6.963298E-3
6.963298E-3
1.463213E-2
1.463213E-2
1.463213E-2
2.230096E-2
2.230096E-2
1.463213E-2
1.463213E-2
1.463213E-2
1.463213E-2
2.230096E-2
2.230096E-2
2.996979E-2
3.763861E-2
3.763861E-2
2.996979E-2
2.230096E-2
2.230096E-2
2.996979E-2
3.763861E-2
3.763861E-2
3.763861E-2
2.996979E-2
2.996979E-2
3.763861E-2
3.763861E-2
3.763861E-2
3.763861E-2
4.530744E-2
4.530744E-2
5.297627E-2
5.297627E-2
5.297627E-2
5.297627E-2
5.297627E-2
5.297627E-2
5.297627E-2
5.297627E-2
5.297627E-2
5.297627E-2
5.297627E-2
6.064510E-2
6.064510E-2
6.064510E-2
6.064510E-2
6.831393E-2
6.831393E-2
7.598276E-2
7.598276E-2
7.598276E-2
8.365158E-2
7.598276E-2
7.598276E-2
6.831393E-2
7.598276E-2
9.132040E-2
9.898924E-2
9.898924E-2
9.132040E-2
9.132040E-2
9.898924E-2
1.066581E-1
1.143269E-1
1.143269E-1
1.143269E-1
1.219957E-1
1.296645E-1
1.373334E-1
1.373334E-1
1.450022E-1
1.450022E-1
1.526710E-1
1.526710E-1
1.603399E-1
1.603399E-1
1.603399E-1
1.603399E-1
1.756775E-1
1.833464E-1
1.833464E-1
1.833464E-1
1.833464E-1
1.910152E-1
1.986840E-1
2.063528E-1
2.063528E-1
2.063528E-1
2.063528E-1
2.063528E-1
2.063528E-1
2.140217E-1
2.216905E-1
2.216905E-1
2.216905E-1
2.293593E-1
2.293593E-1
2.293593E-1
2.293593E-1
2.293593E-1
2.370282E-1
2.446970E-1
2.523658E-1
2.523658E-1
2.446970E-1
2.446970E-1
2.523658E-1
2.600346E-1
2.677034E-1
2.677034E-1
2.677034E-1
2.677034E-1
2.600346E-1
2.677034E-1
2.677034E-1
2.753723E-1
2.830411E-1
2.907099E-1
2.907099E-1
2.983788E-1
2.983788E-1
2.983788E-1
2.907099E-1
2.907099E-1
2.983788E-1
3.060476E-1
3.137164E-1
3.137164E-1
3.137164E-1
3.213853E-1
3.290541E-1
3.290541E-1
3.290541E-1
3.213853E-1
3.213853E-1
3.290541E-1
3.290541E-1
3.367229E-1
3.367229E-1
3.443918E-1
3.443918E-1
3.520606E-1
3.520606E-1
3.520606E-1
3.443918E-1
3.443918E-1
3.443918E-1
3.520606E-1
3.520606E-1
3.520606E-1
3.520606E-1
3.597294E-1
3.673982E-1
3.673982E-1
3.673982E-1
3.597294E-1
3.597294E-1
3.673982E-1
3.673982E-1
3.673982E-1
3.750671E-1
3.673982E-1
3.673982E-1
3.673982E-1
3.750671E-1
3.827359E-1
3.827359E-1
3.827359E-1
3.827359E-1
3.827359E-1
3.827359E-1
3.904047E-1
3.827359E-1
3.827359E-1
3.827359E-1
3.904047E-1
3.904047E-1
3.904047E-1
3.904047E-1
3.904047E-1
3.904047E-1
3.904047E-1
3.904047E-1
3.904047E-1
3.904047E-1
3.980736E-1
4.057424E-1
3.980736E-1
3.904047E-1
3.904047E-1
4.057424E-1
4.057424E-1
4.057424E-1
4.057424E-1
4.134112E-1
4.134112E-1
4.057424E-1
4.057424E-1
4.057424E-1
4.134112E-1
4.134112E-1
4.134112E-1
4.134112E-1
4.134112E-1
4.210800E-1
4.287489E-1
4.287489E-1
4.210800E-1
4.210800E-1
4.210800E-1
4.210800E-1
4.210800E-1
4.210800E-1
4.210800E-1
4.210800E-1
4.210800E-1
4.210800E-1
4.134112E-1
4.057424E-1
4.134112E-1
4.210800E-1
4.210800E-1
4.210800E-1
4.134112E-1
4.134112E-1
4.057424E-1
4.134112E-1
4.210800E-1
4.210800E-1
4.210800E-1
4.210800E-1
4.210800E-1
4.134112E-1
4.134112E-1
4.134112E-1
4.210800E-1
4.210800E-1
4.210800E-1
4.134112E-1
4.134112E-1
4.134112E-1
4.210800E-1
4.210800E-1
4.134112E-1
4.057424E-1
4.057424E-1
4.134112E-1
4.134112E-1
4.057424E-1
4.057424E-1
4.134112E-1
4.134112E-1
4.057424E-1
4.057424E-1
4.057424E-1
4.134112E-1
4.134112E-1
4.134112E-1
4.057424E-1
3.980736E-1
4.057424E-1
4.057424E-1
4.134112E-1
4.057424E-1
4.057424E-1
4.057424E-1
4.057424E-1
4.057424E-1
4.057424E-1
4.134112E-1
4.057424E-1
4.057424E-1
4.057424E-1
4.134112E-1
4.134112E-1
4.057424E-1
3.980736E-1
3.980736E-1
3.980736E-1
3.980736E-1
3.980736E-1
3.827359E-1
3.827359E-1
3.827359E-1
3.827359E-1
3.827359E-1
3.827359E-1
3.827359E-1
3.904047E-1
3.904047E-1
3.980736E-1
3.904047E-1
3.904047E-1
3.827359E-1
3.827359E-1
3.827359E-1
3.827359E-1
3.827359E-1
3.827359E-1
3.827359E-1
3.750671E-1
3.750671E-1
3.827359E-1
3.904047E-1
3.827359E-1
3.750671E-1
3.673982E-1
3.750671E-1
3.750671E-1
3.827359E-1
3.750671E-1
3.750671E-1
3.750671E-1
3.750671E-1
3.750671E-1
3.750671E-1
3.750671E-1
3.673982E-1
3.750671E-1
3.750671E-1
3.750671E-1
3.750671E-1
3.673982E-1
3.673982E-1
3.673982E-1
3.673982E-1
3.597294E-1
3.520606E-1
3.597294E-1
3.673982E-1
3.673982E-1
3.597294E-1
3.597294E-1
3.673982E-1
3.673982E-1
3.673982E-1
3.597294E-1
3.597294E-1
3.597294E-1
3.597294E-1
3.597294E-1
3.597294E-1
3.673982E-1
3.673982E-1
3.597294E-1
3.597294E-1
3.597294E-1
3.597294E-1
3.520606E-1
3.443918E-1
3.443918E-1
3.443918E-1
3.520606E-1
3.520606E-1
3.520606E-1
3.520606E-1
3.520606E-1
3.520606E-1
3.520606E-1
3.520606E-1
3.520606E-1
3.520606E-1
3.443918E-1
3.520606E-1
3.520606E-1
3.597294E-1
3.597294E-1
3.520606E-1
3.443918E-1
3.443918E-1
3.443918E-1
3.443918E-1
3.443918E-1
3.443918E-1
3.443918E-1
3.443918E-1
3.443918E-1
3.443918E-1
3.443918E-1
3.443918E-1
3.443918E-1
3.367229E-1
3.290541E-1
3.290541E-1
3.290541E-1
3.367229E-1
3.367229E-1
3.290541E-1
3.290541E-1
3.367229E-1
3.367229E-1
3.367229E-1
3.367229E-1
3.290541E-1
3.290541E-1
3.290541E-1
3.367229E-1
3.367229E-1
3.367229E-1
3.367229E-1
3.367229E-1
3.290541E-1
3.213853E-1
3.213853E-1
3.213853E-1
3.213853E-1
3.290541E-1
3.367229E-1
3.367229E-1
3.367229E-1
3.367229E-1
3.290541E-1
3.290541E-1
3.290541E-1
3.213853E-1
3.213853E-1
3.290541E-1
3.290541E-1
3.367229E-1
3.290541E-1
3.290541E-1
3.213853E-1
3.290541E-1
3.213853E-1
3.213853E-1
3.137164E-1
3.137164E-1
3.137164E-1
3.213853E-1
3.137164E-1
3.137164E-1
3.137164E-1
3.137164E-1
3.137164E-1
3.137164E-1
3.213853E-1
3.290541E-1
3.213853E-1
3.137164E-1
3.060476E-1
3.060476E-1
3.060476E-1
3.060476E-1
2.983788E-1
2.983788E-1
2.983788E-1
3.060476E-1
3.060476E-1
2.983788E-1
2.983788E-1
2.983788E-1
2.983788E-1
3.060476E-1
3.060476E-1
2.983788E-1
2.907099E-1
2.907099E-1
2.907099E-1
2.907099E-1
2.830411E-1
2.907099E-1
2.907099E-1
2.907099E-1
2.907099E-1
2.907099E-1
2.907099E-1
2.983788E-1
2.907099E-1
2.830411E-1
2.830411E-1
2.830411E-1
2.830411E-1
2.830411E-1
2.753723E-1
2.753723E-1
2.753723E-1
2.830411E-1
2.830411E-1
2.830411E-1
2.753723E-1
2.753723E-1
2.753723E-1
2.753723E-1
2.677034E-1
2.600346E-1
2.600346E-1
2.677034E-1
2.677034E-1
2.677034E-1
2.600346E-1
2.600346E-1
2.600346E-1
2.600346E-1
2.523658E-1
2.370282E-1
2.446970E-1
2.523658E-1
2.600346E-1
2.600346E-1
2.523658E-1
2.446970E-1
2.370282E-1
2.446970E-1
2.446970E-1
2.446970E-1
2.446970E-1
2.446970E-1
2.370282E-1
2.370282E-1
2.446970E-1
2.370282E-1
2.293593E-1
2.293593E-1
2.293593E-1
2.370282E-1
2.370282E-1
2.370282E-1
2.293593E-1
2.293593E-1
2.293593E-1
2.293593E-1
2.293593E-1
2.293593E-1
2.293593E-1
2.216905E-1
2.140217E-1
2.140217E-1
2.140217E-1
2.140217E-1
2.140217E-1
2.063528E-1
2.063528E-1
2.063528E-1
2.063528E-1
2.063528E-1
2.063528E-1
1.986840E-1
1.986840E-1
1.910152E-1
1.910152E-1
1.986840E-1
1.986840E-1
1.986840E-1
1.910152E-1
1.833464E-1
1.833464E-1
1.833464E-1
1.910152E-1
1.910152E-1
1.833464E-1
1.833464E-1
1.833464E-1
1.833464E-1
1.756775E-1
1.756775E-1
1.680087E-1
1.680087E-1
1.603399E-1
1.603399E-1
1.603399E-1
1.603399E-1
1.603399E-1
1.526710E-1
1.450022E-1
1.526710E-1
1.526710E-1
1.526710E-1
1.450022E-1
1.450022E-1
1.373334E-1
1.450022E-1
1.373334E-1
1.373334E-1
1.373334E-1
1.450022E-1
1.450022E-1
1.450022E-1
1.296645E-1
1.219957E-1
1.219957E-1
1.219957E-1
1.143269E-1
1.143269E-1
1.143269E-1
1.219957E-1
1.219957E-1
1.219957E-1
1.143269E-1
1.066581E-1
1.066581E-1
1.143269E-1
1.066581E-1
1.066581E-1
1.066581E-1
1.066581E-1
9.898924E-2
9.132040E-2
9.898924E-2
9.898924E-2
9.898924E-2
9.898924E-2
9.898924E-2
9.132040E-2
9.132040E-2
8.365158E-2
8.365158E-2
8.365158E-2
7.598276E-2
7.598276E-2
6.831393E-2
6.064510E-2
6.064510E-2
6.831393E-2
7.598276E-2
7.598276E-2
6.831393E-2
6.064510E-2
5.297627E-2
6.064510E-2
6.831393E-2
6.831393E-2
6.064510E-2
5.297627E-2
4.530744E-2
5.297627E-2
5.297627E-2
5.297627E-2
5.297627E-2
5.297627E-2
5.297627E-2
5.297627E-2
5.297627E-2
4.530744E-2
3.763861E-2
3.763861E-2
3.763861E-2
3.763861E-2
2.996979E-2
4.530744E-2
5.297627E-2
4.530744E-2
3.763861E-2
2.996979E-2
2.230096E-2
2.230096E-2
2.230096E-2
2.230096E-2
2.230096E-2
2.230096E-2
2.230096E-2
2.230096E-2
2.996979E-2
2.996979E-2
2.996979E-2
2.230096E-2
2.230096E-2
1.463213E-2
1.463213E-2
2.230096E-2
2.230096E-2
1.463213E-2
1.463213E-2
1.463213E-2
6.963298E-3
6.963298E-3
1.463213E-2
1.463213E-2
1.463213E-2
1.463213E-2
1.463213E-2
1.463213E-2
1.463213E-2
1.463213E-2
1.463213E-2
6.963298E-3
6.963298E-3
6.963298E-3
6.963298E-3
-7.055327E-4
-7.055327E-4
-8.374363E-3
-7.055327E-4
1.463213E-2
1.463213E-2
6.963298E-3
-7.055327E-4
-8.374363E-3
-7.055327E-4
-7.055327E-4
-7.055327E-4
-7.055327E-4
-7.055327E-4
-8.374363E-3
-7.055327E-4
-7.055327E-4
6.963298E-3
6.963298E-3
-7.055327E-4
-8.374363E-3
-8.374363E-3
-8.374363E-3
-7.055327E-4
-7.055327E-4
-8.374363E-3
-1.604319E-2
-2.371202E-2
-2.371202E-2
-1.604319E-2
-8.374363E-3
-8.374363E-3
-8.374363E-3
-8.374363E-3
-8.374363E-3
-8.374363E-3
-1.604319E-2
-1.604319E-2
-2.371202E-2
-2.371202E-2
-1.604319E-2
-8.374363E-3
-8.374363E-3
-8.374363E-3
-1.604319E-2
-2.371202E-2
-2.371202E-2
-1.604319E-2
-1.604319E-2
-1.604319E-2
-1.604319E-2
-1.604319E-2
-1.604319E-2
-2.371202E-2
-2.371202E-2
-2.371202E-2
-2.371202E-2
-2.371202E-2
-3.138085E-2
-3.138085E-2
-2.371202E-2
-2.371202E-2
-3.138085E-2
-3.138085E-2
-3.138085E-2
-2.371202E-2
-2.371202E-2
-2.371202E-2
-2.371202E-2
-1.604319E-2
-8.374363E-3
-1.604319E-2
-2.371202E-2
-3.904967E-2
-3.904967E-2
-3.904967E-2
-3.138085E-2
-3.138085E-2
-3.904967E-2
-3.904967E-2
-3.138085E-2
-3.138085E-2
-3.138085E-2
-3.904967E-2
-3.904967E-2
-3.904967E-2
-3.138085E-2
-3.138085E-2
-3.138085E-2
-3.138085E-2
-3.904967E-2
-3.904967E-2
-4.671850E-2
-3.904967E-2
-3.138085E-2
-3.138085E-2
-3.904967E-2
-3.904967E-2
-4.671850E-2
-4.671850E-2
-4.671850E-2
-4.671850E-2
-4.671850E-2
-4.671850E-2
-5.438733E-2
-4.671850E-2
-4.671850E-2
-3.904967E-2
-3.904967E-2
-4.671850E-2
-5.438733E-2
-5.438733E-2
-5.438733E-2
-5.438733E-2
-5.438733E-2
-6.205616E-2
-6.205616E-2
-5.438733E-2
-5.438733E-2
-5.438733E-2
-5.438733E-2
-4.671850E-2
-4.671850E-2
-4.671850E-2
-5.438733E-2
-5.438733E-2
-6.205616E-2
-6.205616E-2
-6.205616E-2
-5.438733E-2
-5.438733E-2
-6.205616E-2
-6.972498E-2
-6.972498E-2
-6.972498E-2
-6.972498E-2
-6.972498E-2
-6.972498E-2
-6.205616E-2
-6.205616E-2
-6.205616E-2
-6.972498E-2
-6.972498E-2
-7.739382E-2
-7.739382E-2
-7.739382E-2
-7.739382E-2
-6.972498E-2
-6.972498E-2
-6.972498E-2
-7.739382E-2
-6.972498E-2
-6.972498E-2
-6.972498E-2
-6.972498E-2
-6.972498E-2
-6.972498E-2
-6.205616E-2
-6.205616E-2
-6.972498E-2
-6.972498E-2
-6.972498E-2
-6.972498E-2
-7.739382E-2
-8.506265E-2
-8.506265E-2
-7.739382E-2
-6.972498E-2
-7.739382E-2
-7.739382E-2
-8.506265E-2
-7.739382E-2
-7.739382E-2
-7.739382E-2
-8.506265E-2
-8.506265E-2
-9.273148E-2
-9.273148E-2
-9.273148E-2
-9.273148E-2
-9.273148E-2
-9.273148E-2
-9.273148E-2
-9.273148E-2
-9.273148E-2
-9.273148E-2
-8.506265E-2
-8.506265E-2
-7.739382E-2
-8.506265E-2
-9.273148E-2
-1.004003E-1
-1.004003E-1
-9.273148E-2
-9.273148E-2
-9.273148E-2
-9.273148E-2
-1.004003E-1
-1.080691E-1
-1.004003E-1
-1.004003E-1
-1.004003E-1
-1.004003E-1
-1.080691E-1
-1.080691E-1
-1.080691E-1
-9.273148E-2
-9.273148E-2
-1.004003E-1
-1.004003E-1
-1.080691E-1
-1.157380E-1
-1.157380E-1
-1.157380E-1
-1.080691E-1
-1.004003E-1
-1.080691E-1
-1.080691E-1
-1.080691E-1
-1.080691E-1
-1.080691E-1
-1.004003E-1
-1.004003E-1
-1.080691E-1
-1.157380E-1
-1.080691E-1
-1.080691E-1
-1.157380E-1
-1.157380E-1
-1.157380E-1
-1.157380E-1
-1.157380E-1
-1.157380E-1
-1.157380E-1
-1.157380E-1
-1.080691E-1
-1.080691E-1
-1.157380E-1
-1.234068E-1
-1.234068E-1
-1.157380E-1
-1.080691E-1
-1.080691E-1
-1.157380E-1
-1.157380E-1
-1.234068E-1
-1.234068E-1
-1.234068E-1
-1.234068E-1
-1.234068E-1
-1.157380E-1
-1.157380E-1
-1.157380E-1
-1.157380E-1
-1.157380E-1
-1.157380E-1
-1.234068E-1
-1.234068E-1
-1.234068E-1
-1.234068E-1
-1.234068E-1
-1.234068E-1
-1.157380E-1
-1.157380E-1
-1.234068E-1
-1.234068E-1
-1.157380E-1
-1.157380E-1
-1.157380E-1
-1.157380E-1
-1.080691E-1
-1.080691E-1
-1.080691E-1
-1.080691E-1
-1.157380E-1
-1.157380E-1
-1.157380E-1
-1.080691E-1
-1.080691E-1
-1.080691E-1
-1.080691E-1
-1.157380E-1
-1.080691E-1
-1.080691E-1
-1.004003E-1
-1.080691E-1
-1.157380E-1
-1.080691E-1
-1.004003E-1
-1.004003E-1
-1.080691E-1
-1.080691E-1
-1.004003E-1
-1.004003E-1
-1.004003E-1
-1.004003E-1
-1.004003E-1
-9.273148E-2
-9.273148E-2
-1.004003E-1
-1.080691E-1
-1.080691E-1
-1.004003E-1
-9.273148E-2
-9.273148E-2
-1.004003E-1
-1.004003E-1
-1.004003E-1
-9.273148E-2
-8.506265E-2
-8.506265E-2
-7.739382E-2
-7.739382E-2
-9.273148E-2
-9.273148E-2
-9.273148E-2
-9.273148E-2
-9.273148E-2
-9.273148E-2
-9.273148E-2
-8.506265E-2
-8.506265E-2
-7.739382E-2
-7.739382E-2
-7.739382E-2
-7.739382E-2
-7.739382E-2
-7.739382E-2
-6.972498E-2
-6.972498E-2
-6.972498E-2
-6.972498E-2
-7.739382E-2
-7.739382E-2
-6.972498E-2
-5.438733E-2
-5.438733E-2
-6.972498E-2
-7.739382E-2
-7.739382E-2
-6.205616E-2
-5.438733E-2
-5.438733E-2
-5.438733E-2
-5.438733E-2
-5.438733E-2
-5.438733E-2
-6.205616E-2
-6.205616E-2
-6.205616E-2
-5.438733E-2
-5.438733E-2
-5.438733E-2
-5.438733E-2
-5.438733E-2
-5.438733E-2
-5.438733E-2
-6.205616E-2
-6.205616E-2
-6.205616E-2
-4.671850E-2
-4.671850E-2
-4.671850E-2
-4.671850E-2
-5.438733E-2
-5.438733E-2
-4.671850E-2
-4.671850E-2
-4.671850E-2
-5.438733E-2
-5.438733E-2
-5.438733E-2
-4.671850E-2
-3.904967E-2
-3.904967E-2
-3.904967E-2
-3.904967E-2
-4.671850E-2
-3.904967E-2
-3.904967E-2
-3.138085E-2
-3.138085E-2
-2.371202E-2
-2.371202E-2
-3.138085E-2
-3.904967E-2
-3.138085E-2
-3.138085E-2
-3.904967E-2
-3.904967E-2
-3.138085E-2
-3.138085E-2
-3.138085E-2
-2.371202E-2
-2.371202E-2
-2.371202E-2
-3.138085E-2
-3.138085E-2
-2.371202E-2
-2.371202E-2
-2.371202E-2
-2.371202E-2
-2.371202E-2
-3.138085E-2
-2.371202E-2
-1.604319E-2
-1.604319E-2
-1.604319E-2
-2.371202E-2
-2.371202E-2
-2.371202E-2
-2.371202E-2
-2.371202E-2
-2.371202E-2
-3.138085E-2
-2.371202E-2
-1.604319E-2
-1.604319E-2
-1.604319E-2
-1.604319E-2
-1.604319E-2
-1.604319E-2
-1.604319E-2
-2.371202E-2
-3.138085E-2
-3.138085E-2
-2.371202E-2
-2.371202E-2
-2.371202E-2
-2.371202E-2
-1.604319E-2
-1.604319E-2
-1.604319E-2
-1.604319E-2
-1.604319E-2
-1.604319E-2
-1.604319E-2
-1.604319E-2
-1.604319E-2
-1.604319E-2
-8.374363E-3
-8.374363E-3
-8.374363E-3
-8.374363E-3
-8.374363E-3
-7.055327E-4
-7.055327E-4
-8.374363E-3
-8.374363E-3
-8.374363E-3
-7.055327E-4
6.963298E-3
6.963298E-3
6.963298E-3
6.963298E-3
6.963298E-3
-7.055327E-4
6.963298E-3
6.963298E-3
1.463213E-2
2.230096E-2
2.230096E-2
1.463213E-2
1.463213E-2
2.996979E-2
3.763861E-2
3.763861E-2
2.996979E-2
2.996979E-2
4.530744E-2
5.297627E-2
6.064510E-2
6.064510E-2
6.064510E-2
6.064510E-2
6.064510E-2
6.064510E-2
6.831393E-2
7.598276E-2
7.598276E-2
7.598276E-2
7.598276E-2
8.365158E-2
8.365158E-2
7.598276E-2
6.831393E-2
6.831393E-2
7.598276E-2
8.365158E-2
9.132040E-2
9.898924E-2
9.898924E-2
9.132040E-2
9.132040E-2
9.132040E-2
9.898924E-2
1.066581E-1
1.066581E-1
1.066581E-1
9.898924E-2
1.066581E-1
1.066581E-1
1.143269E-1
1.219957E-1
1.219957E-1
1.219957E-1
1.219957E-1
1.219957E-1
1.296645E-1
1.373334E-1
1.373334E-1
1.450022E-1
1.450022E-1
1.450022E-1
1.450022E-1
1.526710E-1
1.526710E-1
1.526710E-1
1.526710E-1
1.603399E-1
1.603399E-1
1.603399E-1
1.603399E-1
1.603399E-1
1.603399E-1
1.526710E-1
1.603399E-1
1.680087E-1
1.680087E-1
1.680087E-1
1.680087E-1
1.680087E-1
1.680087E-1
1.680087E-1
1.680087E-1
1.680087E-1
1.756775E-1
1.756775E-1
1.833464E-1
1.833464E-1
1.833464E-1
1.756775E-1
1.756775E-1
1.756775E-1
1.756775E-1
1.756775E-1
1.833464E-1
1.833464E-1
1.833464E-1
1.833464E-1
1.833464E-1
1.910152E-1
1.910152E-1
1.986840E-1
1.986840E-1
1.910152E-1
1.910152E-1
1.910152E-1
1.910152E-1
1.910152E-1
1.910152E-1
1.986840E-1
1.986840E-1
1.986840E-1
1.986840E-1
1.910152E-1
1.910152E-1
1.986840E-1
1.986840E-1
2.063528E-1
2.063528E-1
2.063528E-1
2.063528E-1
2.063528E-1
2.063528E-1
2.063528E-1
2.063528E-1
2.216905E-1
2.293593E-1
2.216905E-1
2.140217E-1
2.140217E-1
2.216905E-1
2.293593E-1
2.370282E-1
2.293593E-1
2.293593E-1
2.216905E-1
2.293593E-1
2.293593E-1
2.293593E-1
2.293593E-1
2.293593E-1
2.293593E-1
2.293593E-1
2.293593E-1
2.293593E-1
2.370282E-1
2.370282E-1
2.370282E-1
2.370282E-1
2.293593E-1
2.293593E-1
2.370282E-1
2.370282E-1
2.370282E-1
2.370282E-1
2.370282E-1
2.446970E-1
2.446970E-1
2.446970E-1
2.370282E-1
2.370282E-1
2.446970E-1
2.523658E-1
2.523658E-1
2.446970E-1
2.446970E-1
2.446970E-1
2.446970E-1
2.446970E-1
2.523658E-1
2.523658E-1
2.523658E-1
2.600346E-1
2.600346E-1
2.523658E-1
2.523658E-1
2.600346E-1
2.677034E-1
2.753723E-1
2.677034E-1
2.600346E-1
2.600346E-1
2.523658E-1
2.600346E-1
2.677034E-1
2.677034E-1
2.677034E-1
2.600346E-1
2.600346E-1
2.600346E-1
2.677034E-1
2.677034E-1
2.677034E-1
2.600346E-1
2.600346E-1
2.677034E-1
2.677034E-1
2.677034E-1
2.677034E-1
2.677034E-1
2.753723E-1
2.753723E-1
2.753723E-1
2.753723E-1
2.830411E-1
2.830411E-1
2.753723E-1
2.753723E-1
2.753723E-1
2.677034E-1
2.677034E-1
2.753723E-1
2.753723E-1
2.753723E-1
2.753723E-1
2.753723E-1
2.830411E-1
2.830411E-1
2.907099E-1
2.907099E-1
2.907099E-1
2.830411E-1
2.753723E-1
2.753723E-1
2.830411E-1
2.907099E-1
2.907099E-1
2.907099E-1
2.983788E-1
2.983788E-1
3.060476E-1
2.983788E-1
2.983788E-1
2.907099E-1
2.983788E-1
3.060476E-1
3.060476E-1
2.983788E-1
2.907099E-1
2.907099E-1
2.907099E-1
2.983788E-1
2.983788E-1
2.983788E-1
2.983788E-1
3.060476E-1
3.137164E-1
3.137164E-1
3.137164E-1
3.137164E-1
3.060476E-1
3.060476E-1
3.060476E-1
3.137164E-1
3.213853E-1
3.213853E-1
3.213853E-1
3.137164E-1
3.137164E-1
3.213853E-1
3.213853E-1
3.213853E-1
3.137164E-1
3.137164E-1
3.213853E-1
3.290541E-1
3.213853E-1
3.213853E-1
3.213853E-1
3.213853E-1
3.213853E-1
3.137164E-1
3.060476E-1
3.137164E-1
3.213853E-1
3.213853E-1
3.213853E-1
3.290541E-1
3.367229E-1
3.290541E-1
3.290541E-1
3.213853E-1
3.290541E-1
3.290541E-1
3.290541E-1
3.367229E-1
3.367229E-1
3.443918E-1
3.367229E-1
3.290541E-1
3.290541E-1
3.367229E-1
3.367229E-1
3.443918E-1
3.367229E-1
3.290541E-1
3.290541E-1
3.290541E-1
3.367229E-1
3.443918E-1
3.520606E-1
3.520606E-1
3.443918E-1
3.443918E-1
3.520606E-1
3.520606E-1
3.520606E-1
3.520606E-1
3.520606E-1
3.443918E-1
3.520606E-1
3.597294E-1
3.673982E-1
3.673982E-1
3.673982E-1
3.673982E-1
3.673982E-1
3.673982E-1
3.597294E-1
3.520606E-1
3.597294E-1
3.673982E-1
3.673982E-1
3.673982E-1
3.673982E-1
3.673982E-1
3.750671E-1
3.673982E-1
3.673982E-1
3.673982E-1
3.750671E-1
3.750671E-1
3.750671E-1
3.673982E-1
3.673982E-1
3.750671E-1
3.827359E-1
3.827359E-1
3.904047E-1
3.827359E-1
3.827359E-1
3.750671E-1
3.750671E-1
3.827359E-1
3.980736E-1
3.980736E-1
3.980736E-1
3.904047E-1
3.904047E-1
3.904047E-1
3.904047E-1
3.904047E-1
3.904047E-1
3.904047E-1
3.980736E-1
3.980736E-1
4.057424E-1
4.057424E-1
4.057424E-1
3.980736E-1
3.980736E-1
4.057424E-1
4.057424E-1
4.057424E-1
4.057424E-1
4.134112E-1
4.210800E-1
4.210800E-1
4.210800E-1
4.134112E-1
4.134112E-1
4.210800E-1
4.287489E-1
4.287489E-1
4.210800E-1
4.134112E-1
4.134112E-1
4.287489E-1
4.287489E-1
4.287489E-1
4.287489E-1
4.287489E-1
4.287489E-1
4.364177E-1
4.364177E-1
4.364177E-1
4.364177E-1
4.364177E-1
4.440865E-1
4.440865E-1
4.440865E-1
4.440865E-1
4.440865E-1
4.440865E-1
4.440865E-1
4.440865E-1
4.517554E-1
4.517554E-1
4.517554E-1
4.517554E-1
4.517554E-1
4.440865E-1
4.440865E-1
4.440865E-1
4.517554E-1
4.517554E-1
4.594242E-1
4.594242E-1
4.594242E-1
4.594242E-1
4.594242E-1
4.670930E-1
4.747618E-1
4.747618E-1
4.670930E-1
4.594242E-1
4.594242E-1
4.594242E-1
4.594242E-1
4.670930E-1
4.670930E-1
4.594242E-1
4.594242E-1
4.670930E-1
4.670930E-1
4.670930E-1
4.594242E-1
4.594242E-1
4.594242E-1
4.670930E-1
4.670930E-1
4.747618E-1
4.747618E-1
4.747618E-1
4.747618E-1
4.747618E-1
4.747618E-1
4.747618E-1
4.670930E-1
4.670930E-1
4.670930E-1
4.670930E-1
4.670930E-1
4.670930E-1
4.747618E-1
4.824307E-1
4.824307E-1
4.747618E-1
4.670930E-1
4.670930E-1
4.747618E-1
4.824307E-1
4.824307E-1
4.824307E-1
4.747618E-1
4.747618E-1
4.747618E-1
4.747618E-1
4.747618E-1
4.747618E-1
4.824307E-1
4.824307E-1
4.747618E-1
4.747618E-1
4.824307E-1
4.900995E-1
4.977683E-1
4.900995E-1
4.824307E-1
4.824307E-1
4.824307E-1
4.824307E-1
4.824307E-1
4.824307E-1
4.824307E-1
4.824307E-1
4.900995E-1
4.900995E-1
4.900995E-1
4.900995E-1
4.900995E-1
4.900995E-1
4.900995E-1
4.977683E-1
5.054372E-1
5.054372E-1
4.977683E-1
4.977683E-1
4.977683E-1
5.054372E-1
5.054372E-1
4.977683E-1
4.977683E-1
5.054372E-1
5.054372E-1
5.054372E-1
5.054372E-1
5.054372E-1
5.131060E-1
5.131060E-1
5.131060E-1
5.054372E-1
5.131060E-1
5.207748E-1
5.207748E-1
5.131060E-1
5.131060E-1
5.207748E-1
5.207748E-1
5.284436E-1
5.284436E-1
5.284436E-1
5.284436E-1
5.284436E-1
5.284436E-1
5.361125E-1
5.361125E-1
5.437813E-1
5.514501E-1
5.437813E-1
5.437813E-1
5.437813E-1
5.514501E-1
5.591190E-1
5.667878E-1
5.744566E-1
5.744566E-1
5.744566E-1
5.821254E-1
5.821254E-1
5.744566E-1
5.821254E-1
5.821254E-1
5.897943E-1
5.821254E-1
5.821254E-1
5.897943E-1
5.974631E-1
5.974631E-1
5.974631E-1
6.051319E-1
6.128008E-1
6.128008E-1
6.128008E-1
6.204696E-1
6.204696E-1
6.204696E-1
6.204696E-1
6.204696E-1
6.204696E-1
6.281384E-1
6.281384E-1
6.358073E-1
6.358073E-1
6.358073E-1
6.434761E-1
6.511449E-1
6.588137E-1
6.588137E-1
6.588137E-1
6.588137E-1
6.741514E-1
6.741514E-1
6.741514E-1
6.741514E-1
6.818202E-1
6.894891E-1
6.971579E-1
6.894891E-1
6.894891E-1
7.048267E-1
7.124955E-1
7.124955E-1
7.124955E-1
7.201644E-1
7.278332E-1
7.278332E-1
7.278332E-1
7.278332E-1
7.278332E-1
7.355020E-1
7.355020E-1
7.355020E-1
7.431709E-1
7.431709E-1
7.431709E-1
7.508397E-1
7.585085E-1
7.661774E-1
7.661774E-1
7.661774E-1
7.661774E-1
7.585085E-1
7.661774E-1
7.661774E-1
7.661774E-1
7.661774E-1
7.738462E-1
7.815149E-1
7.891839E-1
7.891839E-1
7.968527E-1
7.968527E-1
7.968527E-1
7.968527E-1
7.968527E-1
8.045214E-1
8.045214E-1
7.968527E-1
7.968527E-1
8.045214E-1
8.121904E-1
8.121904E-1
8.121904E-1
8.121904E-1
8.121904E-1
8.121904E-1
8.198592E-1
8.198592E-1
8.275280E-1
8.275280E-1
8.275280E-1
8.275280E-1
8.275280E-1
8.198592E-1
8.275280E-1
8.275280E-1
8.351968E-1
8.428656E-1
8.428656E-1
8.428656E-1
8.351968E-1
8.275280E-1
8.275280E-1
8.351968E-1
8.351968E-1
8.351968E-1
8.351968E-1
8.428656E-1
8.428656E-1
8.428656E-1
8.428656E-1
8.428656E-1
8.351968E-1
8.351968E-1
8.351968E-1
8.351968E-1
8.428656E-1
8.428656E-1
8.351968E-1
8.351968E-1
8.351968E-1
8.351968E-1
8.351968E-1
8.351968E-1
8.275280E-1
8.198592E-1
8.275280E-1
8.275280E-1
8.275280E-1
8.275280E-1
8.275280E-1
8.275280E-1
8.275280E-1
8.198592E-1
8.198592E-1
8.198592E-1
8.198592E-1
8.198592E-1
8.198592E-1
8.121904E-1
8.045214E-1
8.045214E-1
8.121904E-1
8.121904E-1
8.045214E-1
8.045214E-1
8.045214E-1
7.968527E-1
7.968527E-1
7.968527E-1
7.968527E-1
7.891839E-1
7.891839E-1
7.891839E-1
7.968527E-1
7.968527E-1
7.891839E-1
7.815149E-1
7.738462E-1
7.738462E-1
7.738462E-1
7.661774E-1
7.661774E-1
7.738462E-1
7.738462E-1
7.738462E-1
7.585085E-1
7.508397E-1
7.508397E-1
7.585085E-1
7.585085E-1
7.585085E-1
7.508397E-1
7.508397E-1
7.508397E-1
7.431709E-1
7.431709E-1
7.355020E-1
7.355020E-1
7.355020E-1
7.355020E-1
7.278332E-1
7.278332E-1
7.278332E-1
7.201644E-1
7.201644E-1
7.278332E-1
7.278332E-1
7.278332E-1
7.201644E-1
7.201644E-1
7.124955E-1
7.048267E-1
6.971579E-1
6.971579E-1
7.048267E-1
7.048267E-1
7.048267E-1
6.971579E-1
6.971579E-1
6.894891E-1
6.818202E-1
6.818202E-1
6.818202E-1
6.894891E-1
6.894891E-1
6.818202E-1
6.741514E-1
6.664826E-1
6.741514E-1
6.741514E-1
6.741514E-1
6.664826E-1
6.664826E-1
6.664826E-1
6.664826E-1
6.588137E-1
6.588137E-1
6.511449E-1
6.511449E-1
6.511449E-1
6.511449E-1
6.511449E-1
6.511449E-1
6.434761E-1
6.434761E-1
6.434761E-1
6.434761E-1
6.434761E-1
6.358073E-1
6.358073E-1
6.358073E-1
6.358073E-1
6.358073E-1
6.358073E-1
6.281384E-1
6.358073E-1
6.358073E-1
6.281384E-1
6.204696E-1
6.204696E-1
6.281384E-1
6.358073E-1
6.358073E-1
6.281384E-1
6.204696E-1
6.204696E-1
6.204696E-1
6.281384E-1
6.281384E-1
6.281384E-1
6.204696E-1
6.204696E-1
6.204696E-1
6.204696E-1
6.128008E-1
6.128008E-1
6.128008E-1
6.204696E-1
6.204696E-1
6.128008E-1
6.051319E-1
6.128008E-1
6.128008E-1
6.128008E-1
6.051319E-1
5.974631E-1
5.974631E-1
6.051319E-1
6.051319E-1
6.051319E-1
6.128008E-1
6.128008E-1
6.051319E-1
5.974631E-1
5.897943E-1
5.974631E-1
6.051319E-1
6.128008E-1
6.051319E-1
6.051319E-1
5.974631E-1
6.051319E-1
6.051319E-1
6.051319E-1
6.051319E-1
6.051319E-1
6.051319E-1
5.974631E-1
5.974631E-1
5.974631E-1
5.974631E-1
5.974631E-1
5.974631E-1
5.974631E-1
6.051319E-1
6.051319E-1
5.974631E-1
5.974631E-1
5.974631E-1
5.974631E-1
5.974631E-1
5.974631E-1
5.974631E-1
5.974631E-1
6.051319E-1
6.051319E-1
5.974631E-1
5.974631E-1
5.974631E-1
5.974631E-1
5.974631E-1
5.974631E-1
6.051319E-1
6.051319E-1
5.974631E-1
5.974631E-1
5.897943E-1
5.974631E-1
5.974631E-1
5.974631E-1
5.974631E-1
5.974631E-1
5.974631E-1
5.974631E-1
6.051319E-1
6.051319E-1
6.128008E-1
6.051319E-1
6.051319E-1
5.974631E-1
5.974631E-1
5.974631E-1
5.974631E-1
5.974631E-1
6.051319E-1
6.051319E-1
5.974631E-1
5.974631E-1
5.974631E-1
5.974631E-1
5.974631E-1
5.974631E-1
5.974631E-1
5.974631E-1
5.974631E-1
5.974631E-1
5.974631E-1
5.974631E-1
5.974631E-1
5.974631E-1
5.974631E-1
5.974631E-1
5.974631E-1
6.051319E-1
6.051319E-1
6.051319E-1
6.051319E-1
5.974631E-1
5.974631E-1
5.974631E-1
5.974631E-1
5.974631E-1
5.974631E-1
5.974631E-1
5.974631E-1
5.974631E-1
5.974631E-1
5.974631E-1
5.974631E-1
6.051319E-1
6.051319E-1
5.974631E-1
5.897943E-1
5.897943E-1
5.897943E-1
5.897943E-1
5.974631E-1
6.051319E-1
6.051319E-1
5.974631E-1
5.974631E-1
5.897943E-1
5.897943E-1
5.897943E-1
5.897943E-1
5.974631E-1
5.974631E-1
5.974631E-1
5.974631E-1
5.897943E-1
5.897943E-1
5.974631E-1
5.974631E-1
5.897943E-1
5.897943E-1
5.821254E-1
5.897943E-1
5.897943E-1
5.821254E-1
5.821254E-1
5.744566E-1
5.821254E-1
5.897943E-1
5.897943E-1
5.897943E-1
5.821254E-1
5.744566E-1
5.744566E-1
5.744566E-1
5.821254E-1
5.821254E-1
5.744566E-1
5.821254E-1
5.744566E-1
5.667878E-1
5.591190E-1
5.591190E-1
5.667878E-1
5.667878E-1
5.667878E-1
5.591190E-1
5.591190E-1
5.667878E-1
5.667878E-1
5.667878E-1
5.667878E-1
5.591190E-1
5.667878E-1
5.591190E-1
5.514501E-1
5.437813E-1
5.514501E-1
5.591190E-1
5.591190E-1
5.591190E-1
5.591190E-1
5.591190E-1
5.514501E-1
5.514501E-1
5.514501E-1
5.437813E-1
5.437813E-1
5.437813E-1
5.437813E-1
5.437813E-1
5.437813E-1
5.361125E-1
5.361125E-1
5.361125E-1
5.361125E-1
5.284436E-1
5.284436E-1
5.284436E-1
5.361125E-1
5.361125E-1
5.361125E-1
5.284436E-1
5.207748E-1
5.131060E-1
5.131060E-1
5.131060E-1
5.131060E-1
5.054372E-1
4.977683E-1
5.054372E-1
5.054372E-1
5.054372E-1
4.977683E-1
4.900995E-1
4.900995E-1
4.900995E-1
4.900995E-1
4.900995E-1
4.900995E-1
4.824307E-1
4.824307E-1
4.824307E-1
4.900995E-1
4.900995E-1
4.900995E-1
4.824307E-1
4.824307E-1
4.747618E-1
4.747618E-1
4.670930E-1
4.594242E-1
4.594242E-1
4.670930E-1
4.747618E-1
4.747618E-1
4.670930E-1
4.594242E-1
4.670930E-1
4.670930E-1
4.594242E-1
4.517554E-1
4.517554E-1
4.594242E-1
4.594242E-1
4.594242E-1
4.440865E-1
4.364177E-1
4.364177E-1
4.364177E-1
4.440865E-1
4.440865E-1
4.364177E-1
4.364177E-1
4.364177E-1
4.364177E-1
4.287489E-1
4.287489E-1
4.210800E-1
4.134112E-1
4.057424E-1
4.057424E-1
4.057424E-1
3.980736E-1
3.980736E-1
3.904047E-1
3.904047E-1
3.980736E-1
3.904047E-1
3.827359E-1
3.673982E-1
3.673982E-1
3.597294E-1
3.597294E-1
3.520606E-1
3.443918E-1
3.367229E-1
3.290541E-1
3.213853E-1
3.213853E-1
3.060476E-1
3.060476E-1
2.983788E-1
2.983788E-1
2.983788E-1
2.983788E-1
2.983788E-1
2.983788E-1
2.983788E-1
2.907099E-1
2.830411E-1
2.753723E-1
2.753723E-1
2.830411E-1
2.830411E-1
2.753723E-1
2.600346E-1
2.600346E-1
2.523658E-1
2.523658E-1
2.446970E-1
2.446970E-1
2.370282E-1
2.370282E-1
2.370282E-1
2.370282E-1
2.293593E-1
2.216905E-1
2.216905E-1
2.216905E-1
2.140217E-1
2.063528E-1
1.986840E-1
1.986840E-1
1.986840E-1
1.910152E-1
1.756775E-1
1.680087E-1
1.680087E-1
1.756775E-1
1.756775E-1
1.680087E-1
1.603399E-1
1.603399E-1
1.680087E-1
1.603399E-1
1.526710E-1
1.450022E-1
1.373334E-1
1.373334E-1
1.373334E-1
1.373334E-1
1.296645E-1
1.296645E-1
1.219957E-1
1.219957E-1
1.219957E-1
1.219957E-1
1.219957E-1
1.219957E-1
1.219957E-1
1.143269E-1
1.066581E-1
1.066581E-1
1.143269E-1
1.219957E-1
1.219957E-1
1.143269E-1
1.066581E-1
9.898924E-2
9.132040E-2
9.132040E-2
9.898924E-2
9.898924E-2
9.132040E-2
8.365158E-2
7.598276E-2
7.598276E-2
8.365158E-2
7.598276E-2
7.598276E-2
6.831393E-2
6.831393E-2
6.831393E-2
6.831393E-2
6.064510E-2
6.064510E-2
6.064510E-2
5.297627E-2
5.297627E-2
5.297627E-2
6.064510E-2
6.064510E-2
5.297627E-2
4.530744E-2
4.530744E-2
4.530744E-2
4.530744E-2
4.530744E-2
4.530744E-2
4.530744E-2
3.763861E-2
2.996979E-2
2.996979E-2
2.996979E-2
2.996979E-2
2.996979E-2
2.996979E-2
2.996979E-2
2.996979E-2
2.230096E-2
1.463213E-2
2.230096E-2
2.230096E-2
2.230096E-2
2.230096E-2
1.463213E-2
1.463213E-2
6.963298E-3
6.963298E-3
6.963298E-3
1.463213E-2
6.963298E-3
6.963298E-3
-7.055327E-4
-7.055327E-4
6.963298E-3
-7.055327E-4
-1.604319E-2
-1.604319E-2
-1.604319E-2
-8.374363E-3
-1.604319E-2
-2.371202E-2
-2.371202E-2
-2.371202E-2
-1.604319E-2
-1.604319E-2
-3.138085E-2
-3.138085E-2
-3.138085E-2
-2.371202E-2
-2.371202E-2
-2.371202E-2
-3.138085E-2
-3.138085E-2
-3.138085E-2
-3.904967E-2
-4.671850E-2
-4.671850E-2
-3.904967E-2
-3.904967E-2
-3.904967E-2
-4.671850E-2
-4.671850E-2
-3.904967E-2
-3.138085E-2
-3.904967E-2
-4.671850E-2
-5.438733E-2
-5.438733E-2
-4.671850E-2
-5.438733E-2
-6.205616E-2
-6.205616E-2
-6.205616E-2
-6.205616E-2
-6.205616E-2
-5.438733E-2
-6.205616E-2
-6.205616E-2
-6.972498E-2
-6.205616E-2
-5.438733E-2
-6.205616E-2
-6.972498E-2
-6.972498E-2
-6.205616E-2
-6.205616E-2
-6.972498E-2
-7.739382E-2
-6.972498E-2
-6.972498E-2
-6.972498E-2
-6.972498E-2
-7.739382E-2
-8.506265E-2
-7.739382E-2
-7.739382E-2
-7.739382E-2
-8.506265E-2
-9.273148E-2
-9.273148E-2
-9.273148E-2
-9.273148E-2
-9.273148E-2
-9.273148E-2
-9.273148E-2
-1.004003E-1
-1.080691E-1
-1.080691E-1
-1.080691E-1
-1.157380E-1
-1.157380E-1
-1.157380E-1
-1.157380E-1
-1.157380E-1
-1.157380E-1
-1.157380E-1
-1.157380E-1
-1.234068E-1
-1.234068E-1
-1.234068E-1
-1.157380E-1
-1.234068E-1
-1.234068E-1
-1.310756E-1
-1.310756E-1
-1.310756E-1
-1.310756E-1
-1.310756E-1
-1.310756E-1
-1.387444E-1
-1.387444E-1
-1.387444E-1
-1.464133E-1
-1.464133E-1
-1.464133E-1
-1.464133E-1
-1.464133E-1
-1.540821E-1
-1.540821E-1
-1.617509E-1
-1.694198E-1
-1.694198E-1
-1.694198E-1
-1.694198E-1
-1.694198E-1
-1.770886E-1
-1.770886E-1
-1.694198E-1
-1.694198E-1
-1.694198E-1
-1.770886E-1
-1.847574E-1
-1.924262E-1
-1.924262E-1
-2.000951E-1
-2.000951E-1
-2.077639E-1
-2.077639E-1
-2.154327E-1
-2.154327E-1
-2.154327E-1
-2.154327E-1
-2.154327E-1
-2.154327E-1
-2.154327E-1
-2.231016E-1
-2.307704E-1
-2.307704E-1
-2.307704E-1
-2.307704E-1
-2.307704E-1
-2.384392E-1
-2.461081E-1
-2.461081E-1
-2.537769E-1
-2.461081E-1
-2.461081E-1
-2.537769E-1
-2.537769E-1
-2.537769E-1
-2.461081E-1
-2.461081E-1
-2.537769E-1
-2.614457E-1
-2.614457E-1
-2.537769E-1
-2.537769E-1
-2.614457E-1
-2.691145E-1
-2.691145E-1
-2.691145E-1
-2.691145E-1
-2.614457E-1
-2.691145E-1
-2.767834E-1
-2.767834E-1
-2.767834E-1
-2.767834E-1
-2.767834E-1
-2.844522E-1
-2.844522E-1
-2.844522E-1
-2.844522E-1
-2.844522E-1
-2.921210E-1
-2.997899E-1
-3.074587E-1
-3.074587E-1
-3.074587E-1
-2.997899E-1
-3.074587E-1
-3.074587E-1
-3.151275E-1
-3.151275E-1
-3.227963E-1
-3.304652E-1
-3.304652E-1
-3.381340E-1
-3.381340E-1
-3.381340E-1
-3.381340E-1
-3.458028E-1
-3.458028E-1
-3.534716E-1
-3.534716E-1
-3.534716E-1
-3.611405E-1
-3.611405E-1
-3.688093E-1
-3.611405E-1
-3.611405E-1
-3.611405E-1
-3.611405E-1
-3.611405E-1
-3.611405E-1
-3.688093E-1
-3.688093E-1
-3.764781E-1
-3.841470E-1
-3.918158E-1
-3.918158E-1
-3.841470E-1
-3.841470E-1
-3.841470E-1
-3.841470E-1
-3.918158E-1
-3.918158E-1
-3.918158E-1
-3.918158E-1
-3.918158E-1
-3.918158E-1
-3.994846E-1
-3.994846E-1
-4.148223E-1
-4.224911E-1
-4.378288E-1
-4.378288E-1
-4.301600E-1
-4.378288E-1
-4.454976E-1
-4.685041E-1
-4.761729E-1
-4.761729E-1
-4.761729E-1
-4.761729E-1
-4.761729E-1
-4.838418E-1
-4.838418E-1
-4.915105E-1
-4.915105E-1
-4.991794E-1
-4.991794E-1
-4.991794E-1
-4.991794E-1
-5.068482E-1
-4.991794E-1
-4.915105E-1
-4.915105E-1
-4.991794E-1
-4.991794E-1
-5.068482E-1
-5.068482E-1
-5.068482E-1
-5.145171E-1
-5.221859E-1
-5.221859E-1
-5.221859E-1
-5.221859E-1
-5.221859E-1
-5.298547E-1
-5.298547E-1
-5.221859E-1
-5.068482E-1
-4.991794E-1
-4.991794E-1
-5.068482E-1
-5.221859E-1
-5.298547E-1
-5.298547E-1
-5.375235E-1
-5.528612E-1
-5.605300E-1
-5.681989E-1
-5.605300E-1
-5.451924E-1
-5.221859E-1
-5.068482E-1
-5.068482E-1
-4.991794E-1
-4.991794E-1
-4.991794E-1
-5.068482E-1
-5.145171E-1
-5.221859E-1
-5.221859E-1
-5.145171E-1
-5.221859E-1
-5.298547E-1
-5.298547E-1
-5.221859E-1
-5.068482E-1
-5.068482E-1
-5.068482E-1
-4.991794E-1
-4.915105E-1
-4.838418E-1
-4.838418E-1
-4.915105E-1
-4.991794E-1
-5.145171E-1
-5.145171E-1
-5.145171E-1
-5.145171E-1
-5.221859E-1
-5.298547E-1
-5.298547E-1
-5.221859E-1
-5.221859E-1
-5.221859E-1
-5.221859E-1
-5.221859E-1
-5.145171E-1
-5.145171E-1
-5.068482E-1
-4.991794E-1
-5.068482E-1
-5.068482E-1
-4.991794E-1
-4.915105E-1
-4.838418E-1
-4.915105E-1
-4.991794E-1
-5.068482E-1
-4.991794E-1
-4.991794E-1
-4.915105E-1
-4.915105E-1
-4.915105E-1
-4.915105E-1
-4.915105E-1
-4.915105E-1
-4.838418E-1
-4.838418E-1
-4.761729E-1
-4.685041E-1
-4.685041E-1
-4.685041E-1
-4.685041E-1
-4.685041E-1
-4.761729E-1
-4.761729E-1
-4.761729E-1
-4.685041E-1
-4.608353E-1
-4.685041E-1
-4.685041E-1
-4.685041E-1
-4.685041E-1
-4.685041E-1
-4.608353E-1
-4.608353E-1
-4.608353E-1
-4.608353E-1
-4.685041E-1
-4.685041E-1
-4.685041E-1
-4.761729E-1
-4.761729E-1
-4.761729E-1
-4.761729E-1
-4.685041E-1
-4.685041E-1
-4.685041E-1
-4.685041E-1
-4.685041E-1
-4.685041E-1
-4.685041E-1
-4.761729E-1
-4.761729E-1
-4.838418E-1
-4.761729E-1
-4.761729E-1
-4.685041E-1
-4.685041E-1
-4.761729E-1
-4.838418E-1
-4.838418E-1
-4.838418E-1
-4.761729E-1
-4.761729E-1
-4.761729E-1
-4.838418E-1
-4.838418E-1
-4.838418E-1
-4.838418E-1
-4.761729E-1
-4.761729E-1
-4.761729E-1
-4.761729E-1
-4.685041E-1
-4.761729E-1
-4.761729E-1
-4.838418E-1
-4.838418E-1
-4.838418E-1
-4.838418E-1
-4.838418E-1
-4.838418E-1
-4.915105E-1
-4.991794E-1
-4.991794E-1
-4.915105E-1
-4.838418E-1
-4.838418E-1
-4.915105E-1
-4.915105E-1
-4.991794E-1
-4.915105E-1
-4.915105E-1
-4.915105E-1
-4.991794E-1
-5.068482E-1
-5.068482E-1
-5.068482E-1
-4.991794E-1
-4.991794E-1
-4.991794E-1
-5.068482E-1
-5.068482E-1
-5.145171E-1
-5.221859E-1
-5.221859E-1
-5.221859E-1
-5.221859E-1
-5.221859E-1
-5.221859E-1
-5.221859E-1
-5.221859E-1
-5.221859E-1
-5.221859E-1
-5.221859E-1
-5.145171E-1
-5.145171E-1
-5.221859E-1
-5.298547E-1
-5.298547E-1
-5.298547E-1
-5.298547E-1
-5.298547E-1
-5.298547E-1
-5.298547E-1
-5.298547E-1
-5.298547E-1
-5.298547E-1
-5.375235E-1
-5.375235E-1
-5.375235E-1
-5.298547E-1
-5.375235E-1
-5.375235E-1
-5.451924E-1
-5.451924E-1
-5.528612E-1
-5.528612E-1
-5.451924E-1
-5.451924E-1
-5.528612E-1
-5.605300E-1
-5.605300E-1
-5.605300E-1
-5.605300E-1
-5.528612E-1
-5.528612E-1
-5.528612E-1
-5.605300E-1
-5.681989E-1
-5.681989E-1
-5.681989E-1
-5.681989E-1
-5.681989E-1
-5.605300E-1
-5.605300E-1
-5.605300E-1
-5.605300E-1
-5.605300E-1
-5.605300E-1
-5.605300E-1
-5.681989E-1
-5.758677E-1
-5.681989E-1
-5.681989E-1
-5.605300E-1
-5.681989E-1
-5.681989E-1
-5.681989E-1
-5.681989E-1
-5.681989E-1
-5.758677E-1
-5.758677E-1
-5.758677E-1
-5.681989E-1
-5.681989E-1
-5.681989E-1
-5.681989E-1
-5.681989E-1
-5.758677E-1
-5.758677E-1
-5.758677E-1
-5.758677E-1
-5.681989E-1
-5.681989E-1
-5.681989E-1
-5.681989E-1
-5.758677E-1
-5.835365E-1
-5.835365E-1
-5.835365E-1
-5.758677E-1
-5.758677E-1
-5.835365E-1
-5.912053E-1
-5.912053E-1
-5.912053E-1
-5.835365E-1
-5.912053E-1
-5.912053E-1
-5.988742E-1
-5.988742E-1
-5.835365E-1
-5.835365E-1
-5.835365E-1
-5.912053E-1
-5.912053E-1
-5.912053E-1
-5.835365E-1
-5.835365E-1
-5.835365E-1
-5.912053E-1
-5.988742E-1
-5.988742E-1
-5.912053E-1
-5.912053E-1
-5.912053E-1
-5.835365E-1
-5.835365E-1
-5.835365E-1
-5.835365E-1
-5.912053E-1
-5.988742E-1
-5.988742E-1
-5.988742E-1
-5.912053E-1
-5.912053E-1
-5.912053E-1
-5.912053E-1
-5.912053E-1
-5.912053E-1
-5.912053E-1
-5.988742E-1
-5.988742E-1
-5.988742E-1
-5.988742E-1
-5.988742E-1
-5.912053E-1
-5.912053E-1
-5.835365E-1
-5.912053E-1
-5.988742E-1
-5.988742E-1
-5.912053E-1
-5.912053E-1
-5.912053E-1
-5.835365E-1
-5.835365E-1
-5.912053E-1
-5.988742E-1
-5.912053E-1
-5.835365E-1
-5.835365E-1
-5.835365E-1
-5.835365E-1
-5.912053E-1
-5.912053E-1
-5.912053E-1
-5.835365E-1
-5.835365E-1
-5.835365E-1
-5.835365E-1
-5.758677E-1
-5.758677E-1
-5.758677E-1
-5.835365E-1
-5.835365E-1
-5.835365E-1
-5.835365E-1
-5.758677E-1
-5.758677E-1
-5.758677E-1
-5.835365E-1
-5.758677E-1
-5.681989E-1
-5.681989E-1
-5.681989E-1
-5.681989E-1
-5.758677E-1
-5.681989E-1
-5.758677E-1
-5.758677E-1
-5.758677E-1
-5.681989E-1
-5.681989E-1
-5.758677E-1
-5.681989E-1
-5.681989E-1
-5.605300E-1
-5.681989E-1
-5.681989E-1
-5.681989E-1
-5.681989E-1
-5.681989E-1
-5.681989E-1
-5.681989E-1
-5.681989E-1
-5.681989E-1
-5.681989E-1
-5.605300E-1
-5.528612E-1
-5.451924E-1
-5.451924E-1
-5.528612E-1
-5.605300E-1
-5.605300E-1
-5.605300E-1
-5.605300E-1
-5.605300E-1
-5.605300E-1
-5.605300E-1
-5.528612E-1
-5.528612E-1
-5.528612E-1
-5.605300E-1
-5.605300E-1
-5.528612E-1
-5.451924E-1
-5.375235E-1
-5.375235E-1
-5.375235E-1
-5.451924E-1
-5.451924E-1
-5.451924E-1
-5.451924E-1
-5.375235E-1
-5.451924E-1
-5.451924E-1
-5.528612E-1
-5.528612E-1
-5.451924E-1
-5.375235E-1
-5.375235E-1
-5.451924E-1
-5.451924E-1
-5.375235E-1
-5.298547E-1
-5.221859E-1
-5.145171E-1
-4.991794E-1
-4.915105E-1
-4.761729E-1
-4.608353E-1
-4.608353E-1
-4.685041E-1
-4.685041E-1
-4.761729E-1
-4.761729E-1
-4.838418E-1
-4.838418E-1
-4.915105E-1
-4.915105E-1
-4.991794E-1
-4.991794E-1
-4.915105E-1
-4.761729E-1
-4.761729E-1
-4.685041E-1
-4.685041E-1
-4.608353E-1
-4.531664E-1
-4.454976E-1
-4.454976E-1
-4.378288E-1
-4.454976E-1
-4.454976E-1
-4.454976E-1
-4.454976E-1
-4.454976E-1
-4.531664E-1
-4.531664E-1
-4.454976E-1
-4.378288E-1
-4.378288E-1
-4.454976E-1
-4.454976E-1
-4.454976E-1
-4.378288E-1
-4.301600E-1
-4.301600E-1
-4.224911E-1
-4.224911E-1
-4.071535E-1
-4.071535E-1
-3.994846E-1
-3.918158E-1
-3.841470E-1
-3.841470E-1
-3.841470E-1
-3.841470E-1
-3.841470E-1
-3.764781E-1
-3.688093E-1
-3.764781E-1
-3.764781E-1
-3.764781E-1
-3.688093E-1
-3.688093E-1
-3.611405E-1
-3.611405E-1
-3.534716E-1
-3.534716E-1
-3.534716E-1
-3.534716E-1
-3.534716E-1
-3.534716E-1
-3.534716E-1
-3.534716E-1
-3.534716E-1
-3.534716E-1
-3.534716E-1
-3.534716E-1
-3.534716E-1
-3.534716E-1
-3.534716E-1
-3.458028E-1
-3.458028E-1
-3.381340E-1
-3.381340E-1
-3.381340E-1
-3.381340E-1
-3.227963E-1
-3.074587E-1
-2.997899E-1
-2.921210E-1
-2.921210E-1
-2.844522E-1
-2.844522E-1
-2.844522E-1
-2.767834E-1
-2.767834E-1
-2.691145E-1
-2.614457E-1
-2.614457E-1
-2.537769E-1
-2.537769E-1
-2.537769E-1
-2.537769E-1
-2.614457E-1
-2.614457E-1
-2.614457E-1
-2.461081E-1
-2.384392E-1
-2.384392E-1
-2.461081E-1
-2.461081E-1
-2.537769E-1
-2.461081E-1
-2.461081E-1
-2.461081E-1
-2.461081E-1
-2.384392E-1
-2.384392E-1
-2.307704E-1
-2.384392E-1
-2.384392E-1
-2.461081E-1
-2.384392E-1
-2.384392E-1
-2.384392E-1
-2.384392E-1
-2.384392E-1
-2.307704E-1
-2.231016E-1
-2.231016E-1
-2.307704E-1
-2.307704E-1
-2.307704E-1
-2.231016E-1
-2.231016E-1
-2.231016E-1
-2.154327E-1
-2.154327E-1
-2.077639E-1
-2.077639E-1
-2.077639E-1
-2.000951E-1
-2.000951E-1
-2.000951E-1
-2.077639E-1
-2.077639E-1
-2.000951E-1
-1.924262E-1
-1.924262E-1
-1.924262E-1
-2.000951E-1
-1.924262E-1
-1.847574E-1
-1.770886E-1
-1.770886E-1
-1.847574E-1
-1.847574E-1
-1.847574E-1
-1.770886E-1
-1.770886E-1
-1.694198E-1
-1.694198E-1
-1.694198E-1
-1.694198E-1
-1.694198E-1
-1.694198E-1
-1.617509E-1
-1.617509E-1
-1.617509E-1
-1.694198E-1
-1.694198E-1
-1.617509E-1
-1.540821E-1
-1.540821E-1
-1.464133E-1
-1.464133E-1
-1.540821E-1
-1.540821E-1
-1.464133E-1
-1.464133E-1
-1.387444E-1
-1.387444E-1
-1.387444E-1
-1.464133E-1
-1.464133E-1
-1.387444E-1
-1.387444E-1
-1.387444E-1
-1.387444E-1
-1.310756E-1
-1.310756E-1
-1.310756E-1
-1.310756E-1
-1.310756E-1
-1.234068E-1
-1.234068E-1
-1.234068E-1
-1.310756E-1
-1.387444E-1
-1.310756E-1
-1.234068E-1
-1.157380E-1
-1.080691E-1
-1.080691E-1
-1.157380E-1
-1.080691E-1
-1.080691E-1
-1.080691E-1
-1.157380E-1
-1.157380E-1
-1.157380E-1
-1.080691E-1
-1.157380E-1
-1.157380E-1
-1.157380E-1
-1.080691E-1
-1.080691E-1
-1.080691E-1
-1.080691E-1
-1.080691E-1
-1.004003E-1
-1.004003E-1
-1.080691E-1
-1.157380E-1
-1.080691E-1
-1.080691E-1
-1.004003E-1
-1.004003E-1
-1.004003E-1
-1.004003E-1
-1.004003E-1
-1.004003E-1
-9.273148E-2
-9.273148E-2
-9.273148E-2
-9.273148E-2
-9.273148E-2
-9.273148E-2
-9.273148E-2
-8.506265E-2
-7.739382E-2
-8.506265E-2
-8.506265E-2
-8.506265E-2
-7.739382E-2
-7.739382E-2
-7.739382E-2
-8.506265E-2
-8.506265E-2
-6.972498E-2
-6.205616E-2
-6.205616E-2
-6.205616E-2
-6.205616E-2
-6.205616E-2
-6.205616E-2
-6.205616E-2
-5.438733E-2
-5.438733E-2
-4.671850E-2
-4.671850E-2
-5.438733E-2
-5.438733E-2
-5.438733E-2
-4.671850E-2
-4.671850E-2
-3.904967E-2
-3.904967E-2
-3.138085E-2
-2.371202E-2
-3.138085E-2
-3.138085E-2
-3.138085E-2
-3.138085E-2
-2.371202E-2
-1.604319E-2
-8.374363E-3
-1.604319E-2
-1.604319E-2
-1.604319E-2
-8.374363E-3
-8.374363E-3
-8.374363E-3
-1.604319E-2
-8.374363E-3
-8.374363E-3
-8.374363E-3
-7.055327E-4
-7.055327E-4
-7.055327E-4
-7.055327E-4
6.963298E-3
6.963298E-3
1.463213E-2
1.463213E-2
1.463213E-2
1.463213E-2
1.463213E-2
1.463213E-2
1.463213E-2
1.463213E-2
1.463213E-2
1.463213E-2
1.463213E-2
2.230096E-2
2.996979E-2
2.230096E-2
2.230096E-2
2.996979E-2
3.763861E-2
4.530744E-2
3.763861E-2
3.763861E-2
4.530744E-2
5.297627E-2
5.297627E-2
4.530744E-2
4.530744E-2
5.297627E-2
6.064510E-2
6.064510E-2
6.831393E-2
6.831393E-2
7.598276E-2
7.598276E-2
8.365158E-2
9.132040E-2
9.898924E-2
9.898924E-2
9.898924E-2
9.898924E-2
9.898924E-2
9.898924E-2
1.066581E-1
1.066581E-1
1.066581E-1
1.066581E-1
1.066581E-1
1.066581E-1
1.066581E-1
1.066581E-1
1.143269E-1
1.219957E-1
1.219957E-1
1.219957E-1
1.296645E-1
1.296645E-1
1.373334E-1
1.450022E-1
1.450022E-1
1.450022E-1
1.373334E-1
1.450022E-1
1.526710E-1
1.603399E-1
1.526710E-1
1.450022E-1
1.450022E-1
1.450022E-1
1.526710E-1
1.603399E-1
1.680087E-1
1.603399E-1
1.603399E-1
1.680087E-1
1.756775E-1
1.756775E-1
1.756775E-1
1.756775E-1
1.833464E-1
1.833464E-1
1.833464E-1
1.910152E-1
1.986840E-1
1.986840E-1
1.986840E-1
1.986840E-1
2.063528E-1
2.140217E-1
2.140217E-1
2.140217E-1
2.140217E-1
2.216905E-1
2.293593E-1
2.370282E-1
2.446970E-1
2.370282E-1
2.446970E-1
2.446970E-1
2.523658E-1
2.446970E-1
2.370282E-1
2.446970E-1
2.523658E-1
2.600346E-1
2.600346E-1
2.600346E-1
2.600346E-1
2.677034E-1
2.677034E-1
2.677034E-1
2.677034E-1
2.753723E-1
2.753723E-1
2.830411E-1
2.830411E-1
2.830411E-1
2.830411E-1
2.830411E-1
2.753723E-1
2.753723E-1
2.677034E-1
2.677034E-1
2.753723E-1
2.753723E-1
2.753723E-1
2.830411E-1
2.830411E-1
2.830411E-1
2.753723E-1
2.830411E-1
2.907099E-1
2.983788E-1
2.983788E-1
2.907099E-1
2.830411E-1
2.830411E-1
2.830411E-1
2.907099E-1
2.983788E-1
2.983788E-1
3.060476E-1
3.060476E-1
2.983788E-1
2.983788E-1
2.983788E-1
2.983788E-1
3.060476E-1
3.137164E-1
3.137164E-1
3.137164E-1
3.137164E-1
3.137164E-1
3.213853E-1
3.213853E-1
3.213853E-1
3.213853E-1
3.290541E-1
3.290541E-1
3.213853E-1
3.213853E-1
3.213853E-1
3.213853E-1
3.290541E-1
3.290541E-1
3.290541E-1
3.290541E-1
3.290541E-1
3.290541E-1
3.367229E-1
3.290541E-1
3.213853E-1
3.213853E-1
3.213853E-1
3.213853E-1
3.213853E-1
3.213853E-1
3.213853E-1
3.290541E-1
3.290541E-1
3.290541E-1
3.213853E-1
3.213853E-1
3.290541E-1
3.367229E-1
3.367229E-1
3.290541E-1
3.213853E-1
3.137164E-1
3.137164E-1
3.213853E-1
3.213853E-1
3.213853E-1
3.213853E-1
3.213853E-1
3.213853E-1
3.213853E-1
3.213853E-1
3.213853E-1
3.213853E-1
3.290541E-1
3.290541E-1
3.290541E-1
3.367229E-1
3.443918E-1
3.367229E-1
3.290541E-1
3.290541E-1
3.213853E-1
3.213853E-1
3.213853E-1
3.213853E-1
3.213853E-1
3.213853E-1
3.213853E-1
3.290541E-1
3.290541E-1
3.367229E-1
3.290541E-1
3.290541E-1
3.290541E-1
3.213853E-1
3.213853E-1
3.137164E-1
3.213853E-1
3.213853E-1
3.137164E-1
3.060476E-1
3.060476E-1
3.060476E-1
3.137164E-1
3.137164E-1
3.137164E-1
3.137164E-1
3.137164E-1
3.137164E-1
3.060476E-1
3.060476E-1
3.060476E-1
3.137164E-1
3.213853E-1
3.213853E-1
3.213853E-1
3.137164E-1
3.137164E-1
3.060476E-1
3.060476E-1
3.060476E-1
3.060476E-1
3.060476E-1
3.060476E-1
3.060476E-1
3.137164E-1
3.060476E-1
3.060476E-1
2.983788E-1
3.060476E-1
3.137164E-1
3.137164E-1
3.137164E-1
3.060476E-1
3.060476E-1
2.983788E-1
2.983788E-1
2.983788E-1
3.060476E-1
3.060476E-1
3.060476E-1
3.060476E-1
3.060476E-1
3.060476E-1
3.060476E-1
3.060476E-1
2.983788E-1
2.983788E-1
2.983788E-1
3.060476E-1
3.060476E-1
3.060476E-1
3.060476E-1
3.060476E-1
3.060476E-1
2.983788E-1
2.983788E-1
2.983788E-1
3.060476E-1
3.060476E-1
3.060476E-1
3.060476E-1
3.060476E-1
3.060476E-1
3.060476E-1
3.060476E-1
3.060476E-1
3.137164E-1
3.137164E-1
3.137164E-1
3.137164E-1
3.137164E-1
3.137164E-1
3.060476E-1
2.983788E-1
3.060476E-1
3.137164E-1
3.137164E-1
3.137164E-1
3.060476E-1
3.060476E-1
3.137164E-1
3.137164E-1
3.213853E-1
3.137164E-1
3.137164E-1
3.060476E-1
3.060476E-1
3.137164E-1
3.213853E-1
3.213853E-1
3.213853E-1
3.213853E-1
3.290541E-1
3.290541E-1
3.290541E-1
3.290541E-1
3.213853E-1
3.137164E-1
3.213853E-1
3.290541E-1
3.290541E-1
3.213853E-1
3.213853E-1
3.290541E-1
3.290541E-1
3.290541E-1
3.290541E-1
3.213853E-1
3.290541E-1
3.290541E-1
3.367229E-1
3.367229E-1
3.367229E-1
3.367229E-1
3.367229E-1
3.367229E-1
3.367229E-1
3.367229E-1
3.367229E-1
3.443918E-1
3.443918E-1
3.443918E-1
3.443918E-1
3.443918E-1
3.443918E-1
3.520606E-1
3.520606E-1
3.520606E-1
3.597294E-1
3.597294E-1
3.520606E-1
3.520606E-1
3.520606E-1
3.597294E-1
3.597294E-1
3.597294E-1
3.597294E-1
3.597294E-1
3.597294E-1
3.597294E-1
3.597294E-1
3.597294E-1
3.597294E-1
3.673982E-1
3.750671E-1
3.750671E-1
3.827359E-1
3.750671E-1
3.673982E-1
3.673982E-1
3.750671E-1
3.827359E-1
3.904047E-1
3.904047E-1
3.827359E-1
3.750671E-1
3.827359E-1
3.904047E-1
3.980736E-1
3.980736E-1
3.904047E-1
3.827359E-1
3.827359E-1
3.904047E-1
3.980736E-1
4.057424E-1
3.980736E-1
3.980736E-1
4.057424E-1
4.057424E-1
4.057424E-1
4.057424E-1
4.057424E-1
4.057424E-1
4.134112E-1
4.134112E-1
4.134112E-1
4.057424E-1
4.134112E-1
4.210800E-1
4.210800E-1
4.210800E-1
4.134112E-1
4.057424E-1
4.134112E-1
4.210800E-1
4.210800E-1
4.210800E-1
4.210800E-1
4.287489E-1
4.364177E-1
4.364177E-1
4.287489E-1
4.210800E-1
4.287489E-1
4.287489E-1
4.287489E-1
4.364177E-1
4.440865E-1
4.440865E-1
4.517554E-1
4.517554E-1
4.440865E-1
4.440865E-1
4.440865E-1
4.594242E-1
4.594242E-1
4.517554E-1
4.517554E-1
4.594242E-1
4.670930E-1
4.594242E-1
4.517554E-1
4.440865E-1
4.517554E-1
4.594242E-1
4.670930E-1
4.747618E-1
4.670930E-1
4.594242E-1
4.670930E-1
4.670930E-1
4.670930E-1
4.670930E-1
4.670930E-1
4.747618E-1
4.747618E-1
4.747618E-1
4.747618E-1
4.824307E-1
4.824307E-1
4.824307E-1
4.824307E-1
4.747618E-1
4.747618E-1
4.747618E-1
4.824307E-1
4.824307E-1
4.747618E-1
4.824307E-1
4.900995E-1
4.900995E-1
4.900995E-1
4.900995E-1
4.900995E-1
4.977683E-1
4.977683E-1
4.900995E-1
4.824307E-1
4.824307E-1
4.900995E-1
4.977683E-1
4.977683E-1
4.977683E-1
4.900995E-1
4.900995E-1
4.900995E-1
4.900995E-1
4.900995E-1
4.977683E-1
4.977683E-1
4.977683E-1
4.977683E-1
4.977683E-1
5.054372E-1
5.054372E-1
5.054372E-1
5.054372E-1
5.054372E-1
5.054372E-1
5.054372E-1
5.054372E-1
5.054372E-1
5.131060E-1
5.131060E-1
5.131060E-1
5.131060E-1
5.131060E-1
5.131060E-1
5.131060E-1
5.131060E-1
5.131060E-1
5.131060E-1
5.131060E-1
5.131060E-1
5.131060E-1
5.207748E-1
5.131060E-1
5.131060E-1
5.131060E-1
5.207748E-1
5.207748E-1
5.207748E-1
5.207748E-1
5.131060E-1
5.131060E-1
5.131060E-1
5.207748E-1
5.207748E-1
5.207748E-1
5.207748E-1
5.207748E-1
5.131060E-1
5.131060E-1
5.207748E-1
5.284436E-1
5.361125E-1
5.284436E-1
5.207748E-1
5.131060E-1
5.207748E-1
5.207748E-1
5.207748E-1
5.131060E-1
5.131060E-1
5.207748E-1
5.284436E-1
5.284436E-1
5.284436E-1
5.207748E-1
5.207748E-1
5.284436E-1
5.284436E-1
5.284436E-1
5.284436E-1
5.284436E-1
5.284436E-1
5.207748E-1
5.131060E-1
5.131060E-1
5.207748E-1
5.361125E-1
5.361125E-1
5.361125E-1
5.284436E-1
5.131060E-1
5.131060E-1
5.131060E-1
5.207748E-1
5.284436E-1
5.361125E-1
5.361125E-1
5.361125E-1
5.284436E-1
5.284436E-1
5.361125E-1
5.361125E-1
5.361125E-1
5.361125E-1
5.361125E-1
5.361125E-1
5.361125E-1
5.361125E-1
5.361125E-1
5.361125E-1
5.437813E-1
5.437813E-1
5.361125E-1
5.361125E-1
5.361125E-1
5.361125E-1
5.361125E-1
5.361125E-1
5.361125E-1
5.361125E-1
5.361125E-1
5.361125E-1
5.361125E-1
5.361125E-1
5.361125E-1
5.361125E-1
5.284436E-1
5.284436E-1
5.284436E-1
5.361125E-1
5.361125E-1
5.361125E-1
5.361125E-1
5.284436E-1
5.284436E-1
5.361125E-1
5.361125E-1
5.361125E-1
5.361125E-1
5.361125E-1
5.514501E-1
5.514501E-1
5.437813E-1
5.437813E-1
5.437813E-1
5.437813E-1
5.437813E-1
5.437813E-1
5.437813E-1
5.361125E-1
5.437813E-1
5.437813E-1
5.514501E-1
5.514501E-1
5.514501E-1
5.514501E-1
5.514501E-1
5.514501E-1
5.514501E-1
5.514501E-1
5.437813E-1
5.437813E-1
5.437813E-1
5.437813E-1
5.437813E-1
5.437813E-1
5.514501E-1
5.514501E-1
5.514501E-1
5.514501E-1
5.514501E-1
5.514501E-1
5.514501E-1
5.437813E-1
5.437813E-1
5.514501E-1
5.514501E-1
5.514501E-1
5.514501E-1
5.514501E-1
5.591190E-1
5.667878E-1
5.591190E-1
5.591190E-1
5.514501E-1
5.514501E-1
5.514501E-1
5.514501E-1
5.514501E-1
5.591190E-1
5.591190E-1
5.514501E-1
5.514501E-1
5.514501E-1
5.514501E-1
5.591190E-1
5.514501E-1
5.437813E-1
5.514501E-1
5.591190E-1
5.667878E-1
5.667878E-1
5.667878E-1
5.591190E-1
5.514501E-1
5.514501E-1
5.514501E-1
5.514501E-1
5.591190E-1
5.591190E-1
5.591190E-1
5.591190E-1
5.591190E-1
5.591190E-1
5.591190E-1
5.591190E-1
5.591190E-1
5.667878E-1
5.667878E-1
5.667878E-1
5.591190E-1
5.591190E-1
5.591190E-1
5.591190E-1
5.591190E-1
5.591190E-1
5.591190E-1
5.591190E-1
5.591190E-1
5.667878E-1
5.667878E-1
5.744566E-1
5.744566E-1
5.667878E-1
5.591190E-1
5.591190E-1
5.591190E-1
5.667878E-1
5.591190E-1
5.591190E-1
5.591190E-1
5.591190E-1
5.667878E-1
5.667878E-1
5.667878E-1
5.667878E-1
5.591190E-1
5.591190E-1
5.591190E-1
5.591190E-1
5.514501E-1
5.514501E-1
5.514501E-1
5.591190E-1
5.667878E-1
5.591190E-1
5.667878E-1
5.667878E-1
5.667878E-1
5.667878E-1
5.667878E-1
5.744566E-1
5.744566E-1
5.744566E-1
5.667878E-1
5.667878E-1
5.667878E-1
5.667878E-1
5.667878E-1
5.667878E-1
5.667878E-1
5.667878E-1
5.667878E-1
5.667878E-1
5.667878E-1
5.667878E-1
5.667878E-1
5.591190E-1
5.591190E-1
5.591190E-1
5.667878E-1
5.667878E-1
5.591190E-1
5.591190E-1
5.591190E-1
5.591190E-1
5.591190E-1
5.591190E-1
5.591190E-1
5.667878E-1
5.744566E-1
5.744566E-1
5.667878E-1
5.667878E-1
5.591190E-1
5.667878E-1
5.667878E-1
5.667878E-1
5.667878E-1
5.591190E-1
5.591190E-1
5.591190E-1
5.667878E-1
5.744566E-1
5.744566E-1
5.667878E-1
5.591190E-1
5.591190E-1
5.667878E-1
5.667878E-1
5.667878E-1
5.591190E-1
5.591190E-1
5.667878E-1
5.744566E-1
5.744566E-1
5.667878E-1
5.591190E-1
5.591190E-1
5.667878E-1
5.667878E-1
5.667878E-1
5.667878E-1
5.744566E-1
5.744566E-1
5.667878E-1
5.591190E-1
5.591190E-1
5.667878E-1
5.744566E-1
5.744566E-1
5.667878E-1
5.667878E-1
5.667878E-1
5.667878E-1
5.591190E-1
5.514501E-1
5.514501E-1
5.591190E-1
5.667878E-1
5.667878E-1
5.667878E-1
5.591190E-1
5.591190E-1
5.514501E-1
5.591190E-1
5.591190E-1
5.591190E-1
5.667878E-1
5.667878E-1
5.591190E-1
5.514501E-1
5.591190E-1
5.667878E-1
5.667878E-1
5.744566E-1
5.744566E-1
5.667878E-1
5.591190E-1
5.591190E-1
5.591190E-1
5.591190E-1
5.591190E-1
5.591190E-1
5.591190E-1
5.591190E-1
5.591190E-1
5.591190E-1
5.591190E-1
5.667878E-1
5.667878E-1
5.591190E-1
5.591190E-1
5.667878E-1
5.667878E-1
5.667878E-1
5.591190E-1
5.514501E-1
5.514501E-1
5.514501E-1
5.591190E-1
5.591190E-1
5.514501E-1
5.437813E-1
5.437813E-1
5.437813E-1
5.514501E-1
5.591190E-1
5.514501E-1
5.514501E-1
5.437813E-1
5.514501E-1
5.514501E-1
5.514501E-1
5.591190E-1
5.591190E-1
5.591190E-1
5.591190E-1
5.591190E-1
5.591190E-1
5.591190E-1
5.514501E-1
5.437813E-1
5.437813E-1
5.361125E-1
5.437813E-1
5.437813E-1
5.514501E-1
5.514501E-1
5.514501E-1
5.514501E-1
5.437813E-1
5.437813E-1
5.361125E-1
5.361125E-1
5.437813E-1
5.437813E-1
5.437813E-1
5.361125E-1
5.437813E-1
5.437813E-1
5.437813E-1
5.361125E-1
5.284436E-1
5.284436E-1
5.284436E-1
5.361125E-1
5.361125E-1
5.361125E-1
5.361125E-1
5.361125E-1
5.361125E-1
5.361125E-1
5.284436E-1
5.284436E-1
5.284436E-1
5.361125E-1
5.361125E-1
5.361125E-1
5.284436E-1
5.207748E-1
5.207748E-1
5.207748E-1
5.284436E-1
5.284436E-1
5.284436E-1
5.284436E-1
5.284436E-1
5.207748E-1
5.131060E-1
5.131060E-1
5.131060E-1
5.131060E-1
5.131060E-1
5.131060E-1
5.207748E-1
5.207748E-1
5.131060E-1
5.131060E-1
5.131060E-1
5.131060E-1
5.131060E-1
5.054372E-1
5.054372E-1
5.054372E-1
5.131060E-1
5.131060E-1
5.054372E-1
4.977683E-1
4.977683E-1
5.054372E-1
5.054372E-1
4.977683E-1
4.977683E-1
4.900995E-1
4.977683E-1
4.977683E-1
5.054372E-1
4.977683E-1
4.900995E-1
4.900995E-1
4.900995E-1
4.977683E-1
4.977683E-1
4.977683E-1
4.900995E-1
4.900995E-1
4.900995E-1
4.900995E-1
4.900995E-1
4.900995E-1
4.900995E-1
4.824307E-1
4.747618E-1
4.747618E-1
4.747618E-1
4.824307E-1
4.824307E-1
4.747618E-1
4.747618E-1
4.747618E-1
4.824307E-1
4.747618E-1
4.747618E-1
4.670930E-1
4.670930E-1
4.670930E-1
4.747618E-1
4.747618E-1
4.670930E-1
4.670930E-1
4.594242E-1
4.517554E-1
4.594242E-1
4.594242E-1
4.594242E-1
4.517554E-1
4.517554E-1
4.517554E-1
4.517554E-1
4.517554E-1
4.517554E-1
4.594242E-1
4.594242E-1
4.517554E-1
4.440865E-1
4.440865E-1
4.440865E-1
4.517554E-1
4.517554E-1
4.440865E-1
4.364177E-1
4.287489E-1
4.287489E-1
4.364177E-1
4.440865E-1
4.440865E-1
4.440865E-1
4.364177E-1
4.364177E-1
4.364177E-1
4.364177E-1
4.364177E-1
4.364177E-1
4.287489E-1
4.287489E-1
4.287489E-1
4.287489E-1
4.287489E-1
4.287489E-1
4.210800E-1
4.210800E-1
4.134112E-1
4.134112E-1
4.057424E-1
4.057424E-1
4.134112E-1
4.134112E-1
4.134112E-1
4.057424E-1
4.134112E-1
4.134112E-1
4.134112E-1
4.134112E-1
4.057424E-1
4.057424E-1
3.980736E-1
3.904047E-1
3.904047E-1
3.980736E-1
3.980736E-1
3.980736E-1
3.980736E-1
3.980736E-1
3.904047E-1
3.827359E-1
3.827359E-1
3.827359E-1
3.827359E-1
3.827359E-1
3.827359E-1
3.750671E-1
3.673982E-1
3.597294E-1
3.597294E-1
3.673982E-1
3.673982E-1
3.673982E-1
3.673982E-1
3.673982E-1
3.750671E-1
3.750671E-1
3.750671E-1
3.750671E-1
3.673982E-1
3.597294E-1
3.520606E-1
3.520606E-1
3.597294E-1
3.520606E-1
3.443918E-1
3.443918E-1
3.443918E-1
3.520606E-1
3.520606E-1
3.520606E-1
3.520606E-1
3.520606E-1
3.520606E-1
3.443918E-1
3.367229E-1
3.367229E-1
3.367229E-1
3.443918E-1
3.367229E-1
3.290541E-1
3.213853E-1
3.213853E-1
3.213853E-1
3.213853E-1
3.213853E-1
3.290541E-1
3.290541E-1
3.290541E-1
3.137164E-1
3.137164E-1
3.060476E-1
3.137164E-1
3.137164E-1
3.137164E-1
3.137164E-1
3.060476E-1
3.060476E-1
2.983788E-1
2.983788E-1
2.983788E-1
3.060476E-1
3.060476E-1
3.060476E-1
2.983788E-1
2.983788E-1
2.983788E-1
2.983788E-1
2.907099E-1
2.983788E-1
2.907099E-1
2.907099E-1
2.830411E-1
2.830411E-1
2.753723E-1
2.753723E-1
2.753723E-1
2.753723E-1
2.753723E-1
2.753723E-1
2.677034E-1
2.600346E-1
2.600346E-1
2.523658E-1
2.523658E-1
2.600346E-1
2.600346E-1
2.600346E-1
2.523658E-1
2.523658E-1
2.446970E-1
2.446970E-1
2.446970E-1
2.523658E-1
2.523658E-1
2.523658E-1
2.446970E-1
2.446970E-1
2.370282E-1
2.293593E-1
2.293593E-1
2.293593E-1
2.293593E-1
2.293593E-1
2.216905E-1
2.216905E-1
2.216905E-1
2.216905E-1
2.140217E-1
2.063528E-1
2.063528E-1
2.063528E-1
2.063528E-1
1.986840E-1
1.833464E-1
1.756775E-1
1.756775E-1
1.833464E-1
1.833464E-1
1.756775E-1
1.680087E-1
1.680087E-1
1.603399E-1
1.603399E-1
1.526710E-1
1.526710E-1
1.526710E-1
1.603399E-1
1.603399E-1
1.603399E-1
1.603399E-1
1.603399E-1
1.526710E-1
1.450022E-1
1.450022E-1
1.373334E-1
1.450022E-1
1.526710E-1
1.450022E-1
1.373334E-1
1.296645E-1
1.219957E-1
1.219957E-1
1.296645E-1
1.219957E-1
1.143269E-1
1.143269E-1
1.219957E-1
1.219957E-1
1.219957E-1
1.219957E-1
1.219957E-1
1.143269E-1
1.066581E-1
9.898924E-2
9.898924E-2
1.066581E-1
1.143269E-1
1.066581E-1
9.898924E-2
9.132040E-2
9.132040E-2
9.898924E-2
9.132040E-2
9.132040E-2
8.365158E-2
8.365158E-2
8.365158E-2
8.365158E-2
7.598276E-2
6.831393E-2
6.831393E-2
6.831393E-2
6.064510E-2
6.831393E-2
6.831393E-2
6.831393E-2
5.297627E-2
4.530744E-2
4.530744E-2
4.530744E-2
4.530744E-2
5.297627E-2
5.297627E-2
4.530744E-2
3.763861E-2
2.996979E-2
2.996979E-2
3.763861E-2
3.763861E-2
3.763861E-2
2.996979E-2
2.230096E-2
2.230096E-2
2.230096E-2
2.230096E-2
2.230096E-2
1.463213E-2
6.963298E-3
6.963298E-3
6.963298E-3
6.963298E-3
6.963298E-3
-7.055327E-4
-7.055327E-4
6.963298E-3
6.963298E-3
-7.055327E-4
-1.604319E-2
-1.604319E-2
-8.374363E-3
-8.374363E-3
-1.604319E-2
-1.604319E-2
-2.371202E-2
-3.138085E-2
-3.138085E-2
-3.138085E-2
-2.371202E-2
-2.371202E-2
-3.138085E-2
-3.904967E-2
-3.904967E-2
-3.904967E-2
-3.904967E-2
-4.671850E-2
-4.671850E-2
-4.671850E-2
-4.671850E-2
-5.438733E-2
-6.205616E-2
-6.972498E-2
-6.205616E-2
-6.205616E-2
-5.438733E-2
-5.438733E-2
-5.438733E-2
-6.205616E-2
-6.972498E-2
-6.972498E-2
-7.739382E-2
-8.506265E-2
-1.004003E-1
-9.273148E-2
-8.506265E-2
-7.739382E-2
-8.506265E-2
-9.273148E-2
-9.273148E-2
-1.004003E-1
-1.004003E-1
-1.004003E-1
-1.004003E-1
-1.004003E-1
-1.004003E-1
-1.080691E-1
-1.080691E-1
-1.080691E-1
-1.080691E-1
-1.080691E-1
-1.157380E-1
-1.157380E-1
-1.080691E-1
-1.080691E-1
-1.080691E-1
-1.080691E-1
-1.157380E-1
-1.234068E-1
-1.310756E-1
-1.234068E-1
-1.234068E-1
-1.234068E-1
-1.310756E-1
-1.310756E-1
-1.234068E-1
-1.234068E-1
-1.234068E-1
-1.310756E-1
-1.234068E-1
-1.310756E-1
-1.310756E-1
-1.387444E-1
-1.387444E-1
-1.310756E-1
-1.310756E-1
-1.387444E-1
-1.464133E-1
-1.387444E-1
-1.387444E-1
-1.464133E-1
-1.540821E-1
-1.540821E-1
-1.540821E-1
-1.540821E-1
-1.464133E-1
-1.464133E-1
-1.540821E-1
-1.617509E-1
-1.694198E-1
-1.694198E-1
-1.694198E-1
-1.617509E-1
-1.540821E-1
-1.540821E-1
-1.540821E-1
-1.617509E-1
-1.694198E-1
-1.617509E-1
-1.617509E-1
-1.694198E-1
-1.694198E-1
-1.694198E-1
-1.617509E-1
-1.617509E-1
-1.694198E-1
-1.770886E-1
-1.847574E-1
-1.847574E-1
-1.847574E-1
-1.770886E-1
-1.770886E-1
-1.770886E-1
-1.847574E-1
-1.847574E-1
-1.847574E-1
-1.847574E-1
-1.847574E-1
-1.847574E-1
-1.847574E-1
-1.924262E-1
-2.000951E-1
-2.000951E-1
-2.000951E-1
-1.924262E-1
-1.847574E-1
-1.847574E-1
-1.847574E-1
-2.000951E-1
-2.077639E-1
-2.077639E-1
-2.000951E-1
-1.924262E-1
-1.924262E-1
-1.924262E-1
-2.000951E-1
-2.077639E-1
-2.077639E-1
-2.000951E-1
-1.924262E-1
-1.924262E-1
-2.000951E-1
-2.077639E-1
-2.154327E-1
-2.154327E-1
-2.154327E-1
-2.154327E-1
-2.231016E-1
-2.231016E-1
-2.231016E-1
-2.231016E-1
-2.231016E-1
-2.231016E-1
-2.154327E-1
-2.154327E-1
-2.231016E-1
-2.307704E-1
-2.307704E-1
-2.307704E-1
-2.307704E-1
-2.307704E-1
-2.384392E-1
-2.461081E-1
-2.461081E-1
-2.461081E-1
-2.384392E-1
-2.461081E-1
-2.461081E-1
-2.537769E-1
-2.461081E-1
-2.461081E-1
-2.461081E-1
-2.537769E-1
-2.614457E-1
-2.614457E-1
-2.614457E-1
-2.614457E-1
-2.767834E-1
-2.844522E-1
-2.767834E-1
-2.691145E-1
-2.691145E-1
-2.844522E-1
-2.921210E-1
-2.997899E-1
-3.074587E-1
-3.074587E-1
-3.074587E-1
-3.074587E-1
-3.074587E-1
-3.074587E-1
-2.997899E-1
-2.997899E-1
-3.074587E-1
-3.151275E-1
-3.151275E-1
-3.151275E-1
-3.151275E-1
-3.151275E-1
-3.151275E-1
-3.227963E-1
-3.304652E-1
-3.304652E-1
-3.304652E-1
-3.304652E-1
-3.304652E-1
-3.304652E-1
-3.304652E-1
-3.304652E-1
-3.304652E-1
-3.381340E-1
-3.381340E-1
-3.458028E-1
-3.458028E-1
-3.458028E-1
-3.381340E-1
-3.458028E-1
-3.534716E-1
-3.611405E-1
-3.534716E-1
-3.458028E-1
-3.458028E-1
-3.458028E-1
-3.534716E-1
-3.688093E-1
-3.688093E-1
-3.688093E-1
-3.688093E-1
-3.688093E-1
-3.764781E-1
-3.841470E-1
-3.841470E-1
-3.841470E-1
-3.841470E-1
-3.841470E-1
-3.918158E-1
-3.994846E-1
-4.071535E-1
-4.071535E-1
-4.071535E-1
-4.071535E-1
-4.071535E-1
-4.148223E-1
-4.148223E-1
-4.224911E-1
-4.148223E-1
-4.071535E-1
-4.071535E-1
-4.071535E-1
-4.148223E-1
-4.148223E-1
-4.148223E-1
-4.148223E-1
-4.224911E-1
-4.224911E-1
-4.301600E-1
-4.378288E-1
-4.378288E-1
-4.378288E-1
-4.301600E-1
-4.301600E-1
-4.378288E-1
-4.378288E-1
-4.378288E-1
-4.301600E-1
-4.224911E-1
-4.224911E-1
-4.224911E-1
-4.301600E-1
-4.301600E-1
-4.301600E-1
-4.378288E-1
-4.454976E-1
-4.454976E-1
-4.454976E-1
-4.454976E-1
-4.454976E-1
-4.454976E-1
-4.531664E-1
-4.608353E-1
-4.608353E-1
-4.608353E-1
-4.531664E-1
-4.531664E-1
-4.531664E-1
-4.531664E-1
-4.685041E-1
-4.685041E-1
-4.685041E-1
-4.608353E-1
-4.608353E-1
-4.531664E-1
-4.531664E-1
-4.531664E-1
-4.531664E-1
-4.608353E-1
-4.608353E-1
-4.608353E-1
-4.608353E-1
-4.608353E-1
-4.608353E-1
-4.608353E-1
-4.608353E-1
-4.608353E-1
-4.608353E-1
-4.608353E-1
-4.531664E-1
-4.454976E-1
-4.531664E-1
-4.531664E-1
-4.531664E-1
-4.531664E-1
-4.531664E-1
-4.608353E-1
-4.608353E-1
-4.608353E-1
-4.608353E-1
-4.608353E-1
-4.531664E-1
-4.531664E-1
-4.531664E-1
-4.608353E-1
-4.608353E-1
-4.608353E-1
-4.608353E-1
-4.608353E-1
-4.608353E-1
-4.608353E-1
-4.608353E-1
-4.608353E-1
-4.608353E-1
-4.531664E-1
-4.531664E-1
-4.531664E-1
-4.531664E-1
-4.454976E-1
-4.454976E-1
-4.531664E-1
-4.531664E-1
-4.531664E-1
-4.454976E-1
-4.454976E-1
-4.531664E-1
-4.608353E-1
-4.608353E-1
-4.608353E-1
-4.608353E-1
-4.608353E-1
-4.608353E-1
-4.608353E-1
-4.608353E-1
-4.531664E-1
-4.454976E-1
-4.454976E-1
-4.531664E-1
-4.531664E-1
-4.531664E-1
-4.454976E-1
-4.454976E-1
-4.531664E-1
-4.531664E-1
-4.531664E-1
-4.531664E-1
-4.531664E-1
-4.531664E-1
-4.531664E-1
-4.531664E-1
-4.531664E-1
-4.531664E-1
-4.531664E-1
-4.531664E-1
-4.531664E-1
-4.531664E-1
-4.531664E-1
-4.531664E-1
-4.454976E-1
-4.454976E-1
-4.531664E-1
-4.608353E-1
-4.608353E-1
-4.531664E-1
-4.454976E-1
-4.531664E-1
-4.608353E-1
-4.608353E-1
-4.608353E-1
-4.608353E-1
-4.608353E-1
-4.685041E-1
-4.685041E-1
-4.685041E-1
-4.685041E-1
-4.685041E-1
-4.685041E-1
-4.761729E-1
-4.761729E-1
-4.685041E-1
-4.685041E-1
-4.685041E-1
-4.685041E-1
-4.761729E-1
-4.761729E-1
-4.761729E-1
-4.761729E-1
-4.761729E-1
-4.685041E-1
-4.685041E-1
-4.761729E-1
-4.838418E-1
-4.838418E-1
-4.838418E-1
-4.761729E-1
-4.761729E-1
-4.838418E-1
-4.838418E-1
-4.838418E-1
-4.761729E-1
-4.838418E-1
-4.838418E-1
-4.838418E-1
-4.838418E-1
-4.838418E-1
-4.838418E-1
-4.915105E-1
-4.915105E-1
-4.915105E-1
-4.838418E-1
-4.838418E-1
-4.838418E-1
-4.838418E-1
-4.915105E-1
-4.991794E-1
-4.915105E-1
-4.915105E-1
-4.915105E-1
-4.915105E-1
-4.991794E-1
-4.991794E-1
-4.915105E-1
-4.915105E-1
-4.915105E-1
-4.991794E-1
-4.991794E-1
-4.991794E-1
-4.991794E-1
-4.991794E-1
-5.068482E-1
-5.145171E-1
-5.145171E-1
-5.068482E-1
-4.915105E-1
-4.915105E-1
-4.991794E-1
-5.145171E-1
-5.145171E-1
-5.145171E-1
-5.068482E-1
-5.068482E-1
-5.068482E-1
-5.068482E-1
-5.068482E-1
-5.068482E-1
-5.145171E-1
-5.145171E-1
-5.145171E-1
-5.068482E-1
-5.068482E-1
-5.068482E-1
-5.145171E-1
-5.145171E-1
-5.145171E-1
-5.145171E-1
-5.145171E-1
-5.145171E-1
-5.145171E-1
-5.145171E-1
-5.145171E-1
-5.145171E-1
-5.145171E-1
-5.145171E-1
-5.145171E-1
-5.221859E-1
-5.221859E-1
-5.221859E-1
-5.221859E-1
-5.145171E-1
-5.145171E-1
-5.221859E-1
-5.221859E-1
-5.145171E-1
-5.221859E-1
-5.221859E-1
-5.221859E-1
-5.221859E-1
-5.221859E-1
-5.298547E-1
-5.298547E-1
-5.221859E-1
-5.221859E-1
-5.298547E-1
-5.375235E-1
-5.375235E-1
-5.298547E-1
-5.375235E-1
-5.451924E-1
-5.451924E-1
-5.375235E-1
-5.375235E-1
-5.451924E-1
-5.451924E-1
-5.451924E-1
-5.451924E-1
-5.451924E-1
-5.375235E-1
-5.375235E-1
-5.451924E-1
-5.451924E-1
-5.451924E-1
-5.451924E-1
-5.451924E-1
-5.528612E-1
-5.528612E-1
-5.528612E-1
-5.451924E-1
-5.451924E-1
-5.451924E-1
-5.451924E-1
-5.451924E-1
-5.451924E-1
-5.451924E-1
-5.451924E-1
-5.451924E-1
-5.528612E-1
-5.528612E-1
-5.528612E-1
-5.451924E-1
-5.375235E-1
-5.375235E-1
-5.375235E-1
-5.528612E-1
-5.605300E-1
-5.605300E-1
-5.605300E-1
-5.605300E-1
-5.605300E-1
-5.528612E-1
-5.605300E-1
-5.605300E-1
-5.605300E-1
-5.605300E-1
-5.681989E-1
-5.681989E-1
-5.605300E-1
-5.528612E-1
-5.528612E-1
-5.605300E-1
-5.605300E-1
-5.605300E-1
-5.605300E-1
-5.528612E-1
-5.528612E-1
-5.528612E-1
-5.605300E-1
-5.605300E-1
-5.605300E-1
-5.528612E-1
-5.528612E-1
-5.605300E-1
-5.605300E-1
-5.528612E-1
-5.528612E-1
-5.528612E-1
-5.605300E-1
-5.605300E-1
-5.605300E-1
-5.605300E-1
-5.605300E-1
-5.605300E-1
-5.605300E-1
-5.528612E-1
-5.528612E-1
-5.528612E-1
-5.528612E-1
-5.528612E-1
-5.528612E-1
-5.528612E-1
-5.451924E-1
-5.375235E-1
-5.298547E-1
-5.298547E-1
-5.298547E-1
-5.298547E-1
-5.221859E-1
-5.145171E-1
-5.145171E-1
-5.145171E-1
-5.221859E-1
-5.221859E-1
-5.221859E-1
-5.221859E-1
-5.221859E-1
-5.145171E-1
-5.068482E-1
-5.068482E-1
-5.068482E-1
-5.068482E-1
-5.068482E-1
-4.991794E-1
-4.991794E-1
-4.991794E-1
-5.068482E-1
-5.068482E-1
-5.068482E-1
-4.991794E-1
-4.991794E-1
-4.991794E-1
-4.991794E-1
-4.991794E-1
-4.991794E-1
-4.991794E-1
-4.915105E-1
-4.838418E-1
-4.838418E-1
-4.838418E-1
-4.838418E-1
-4.838418E-1
-4.838418E-1
-4.915105E-1
-4.838418E-1
-4.838418E-1
-4.761729E-1
-4.761729E-1
-4.761729E-1
-4.761729E-1
-4.761729E-1
-4.761729E-1
-4.761729E-1
-4.761729E-1
-4.761729E-1
-4.685041E-1
-4.608353E-1
-4.608353E-1
-4.608353E-1
-4.608353E-1
-4.531664E-1
-4.531664E-1
-4.454976E-1
-4.454976E-1
-4.531664E-1
-4.531664E-1
-4.608353E-1
-4.531664E-1
-4.454976E-1
-4.454976E-1
-4.454976E-1
-4.454976E-1
-4.378288E-1
-4.301600E-1
-4.301600E-1
-4.301600E-1
-4.378288E-1
-4.378288E-1
-4.378288E-1
-4.301600E-1
-4.301600E-1
-4.224911E-1
-4.224911E-1
-4.224911E-1
-4.224911E-1
-4.224911E-1
-4.224911E-1
-4.224911E-1
-4.148223E-1
-4.148223E-1
-4.071535E-1
-4.071535E-1
-4.071535E-1
-4.148223E-1
-4.148223E-1
-4.148223E-1
-4.071535E-1
-4.071535E-1
-4.071535E-1
-3.994846E-1
-3.994846E-1
-3.994846E-1
-3.918158E-1
-3.918158E-1
-3.841470E-1
-3.841470E-1
-3.841470E-1
-3.841470E-1
-3.764781E-1
-3.764781E-1
-3.764781E-1
-3.764781E-1
-3.764781E-1
-3.764781E-1
-3.764781E-1
-3.764781E-1
-3.688093E-1
-3.611405E-1
-3.611405E-1
-3.688093E-1
-3.688093E-1
-3.688093E-1
-3.688093E-1
-3.688093E-1
-3.688093E-1
-3.611405E-1
-3.534716E-1
-3.611405E-1
-3.534716E-1
-3.534716E-1
-3.458028E-1
-3.458028E-1
-3.458028E-1
-3.458028E-1
-3.381340E-1
-3.381340E-1
-3.381340E-1
-3.381340E-1
-3.381340E-1
-3.381340E-1
-3.381340E-1
-3.381340E-1
-3.304652E-1
-3.227963E-1
-3.151275E-1
-3.074587E-1
-2.997899E-1
-2.997899E-1
-2.997899E-1
-2.921210E-1
-2.844522E-1
-2.844522E-1
-2.767834E-1
-2.614457E-1
-2.537769E-1
-2.537769E-1
-2.537769E-1
-2.461081E-1
-2.307704E-1
-2.307704E-1
-2.307704E-1
-2.384392E-1
-2.384392E-1
-2.307704E-1
-2.231016E-1
-2.154327E-1
-2.154327E-1
-2.154327E-1
-2.154327E-1
-2.077639E-1
-2.077639E-1
-2.077639E-1
-2.000951E-1
-1.924262E-1
-1.924262E-1
-1.924262E-1
-1.924262E-1
-1.924262E-1
-1.924262E-1
-1.924262E-1
-1.847574E-1
-1.847574E-1
-1.847574E-1
-1.847574E-1
-1.847574E-1
-1.847574E-1
-1.770886E-1
-1.694198E-1
-1.617509E-1
-1.617509E-1
-1.540821E-1
-1.540821E-1
-1.464133E-1
-1.464133E-1
-1.540821E-1
-1.540821E-1
-1.540821E-1
-1.464133E-1
-1.387444E-1
-1.387444E-1
-1.387444E-1
-1.387444E-1
-1.387444E-1
-1.387444E-1
-1.387444E-1
-1.387444E-1
-1.310756E-1
-1.310756E-1
-1.310756E-1
-1.234068E-1
-1.234068E-1
-1.234068E-1
-1.310756E-1
-1.310756E-1
-1.234068E-1
-1.157380E-1
-1.080691E-1
-1.080691E-1
-1.080691E-1
-1.080691E-1
-1.080691E-1
-1.080691E-1
-1.080691E-1
-1.080691E-1
-1.157380E-1
-1.080691E-1
-1.080691E-1
-1.080691E-1
-1.080691E-1
-1.080691E-1
-1.080691E-1
-1.004003E-1
-1.004003E-1
-9.273148E-2
-9.273148E-2
-9.273148E-2
-1.004003E-1
-1.004003E-1
-9.273148E-2
-8.506265E-2
-8.506265E-2
-8.506265E-2
-8.506265E-2
-8.506265E-2
-7.739382E-2
-7.739382E-2
-6.972498E-2
-6.972498E-2
-6.972498E-2
-6.972498E-2
-6.972498E-2
-6.205616E-2
-6.205616E-2
-6.972498E-2
-6.972498E-2
-6.205616E-2
-4.671850E-2
-3.904967E-2
-3.904967E-2
-3.904967E-2
-4.671850E-2
-4.671850E-2
-4.671850E-2
-3.904967E-2
-3.904967E-2
-3.138085E-2
-3.138085E-2
-3.138085E-2
-3.138085E-2
-3.138085E-2
-3.904967E-2
-3.138085E-2
-2.371202E-2
-1.604319E-2
-8.374363E-3
-8.374363E-3
-8.374363E-3
-8.374363E-3
-8.374363E-3
-7.055327E-4
6.963298E-3
6.963298E-3
6.963298E-3
-7.055327E-4
-7.055327E-4
-7.055327E-4
6.963298E-3
6.963298E-3
1.463213E-2
1.463213E-2
1.463213E-2
1.463213E-2
1.463213E-2
1.463213E-2
1.463213E-2
1.463213E-2
2.230096E-2
2.996979E-2
3.763861E-2
2.996979E-2
2.996979E-2
3.763861E-2
4.530744E-2
5.297627E-2
4.530744E-2
4.530744E-2
4.530744E-2
4.530744E-2
4.530744E-2
4.530744E-2
4.530744E-2
4.530744E-2
5.297627E-2
6.064510E-2
6.831393E-2
7.598276E-2
7.598276E-2
7.598276E-2
7.598276E-2
8.365158E-2
8.365158E-2
9.898924E-2
1.066581E-1
1.143269E-1
1.143269E-1
1.143269E-1
1.219957E-1
1.296645E-1
1.373334E-1
1.373334E-1
1.373334E-1
1.450022E-1
1.450022E-1
1.450022E-1
1.450022E-1
1.526710E-1
1.526710E-1
1.603399E-1
1.603399E-1
1.603399E-1
1.680087E-1
1.756775E-1
1.833464E-1
1.833464E-1
1.833464E-1
1.910152E-1
1.910152E-1
1.986840E-1
1.986840E-1
1.910152E-1
1.910152E-1
1.910152E-1
1.986840E-1
1.986840E-1
2.063528E-1
2.063528E-1
2.140217E-1
2.140217E-1
2.216905E-1
2.293593E-1
2.293593E-1
2.293593E-1
2.293593E-1
2.370282E-1
2.446970E-1
2.446970E-1
2.446970E-1
2.523658E-1
2.600346E-1
2.677034E-1
2.677034E-1
2.677034E-1
2.677034E-1
2.753723E-1
2.753723E-1
2.830411E-1
2.907099E-1
2.907099E-1
2.983788E-1
3.060476E-1
3.137164E-1
3.137164E-1
3.137164E-1
3.213853E-1
3.290541E-1
3.290541E-1
3.367229E-1
3.443918E-1
3.520606E-1
3.597294E-1
3.597294E-1
3.597294E-1
3.597294E-1
3.597294E-1
3.673982E-1
3.673982E-1
3.673982E-1
3.750671E-1
3.750671E-1
3.827359E-1
3.827359E-1
3.827359E-1
3.827359E-1
3.904047E-1
3.904047E-1
3.904047E-1
3.904047E-1
3.904047E-1
3.904047E-1
3.904047E-1
3.904047E-1
3.980736E-1
4.057424E-1
4.057424E-1
3.980736E-1
3.980736E-1
3.980736E-1
4.057424E-1
4.134112E-1
4.134112E-1
4.134112E-1
4.134112E-1
4.134112E-1
4.210800E-1
4.210800E-1
4.210800E-1
4.210800E-1
4.287489E-1
4.287489E-1
4.287489E-1
4.364177E-1
4.364177E-1
4.440865E-1
4.517554E-1
4.440865E-1
4.440865E-1
4.440865E-1
4.517554E-1
4.517554E-1
4.517554E-1
4.517554E-1
4.517554E-1
4.517554E-1
4.594242E-1
4.594242E-1
4.594242E-1
4.594242E-1
4.594242E-1
4.670930E-1
4.747618E-1
4.747618E-1
4.747618E-1
4.747618E-1
4.747618E-1
4.747618E-1
4.747618E-1
4.747618E-1
4.747618E-1
4.747618E-1
4.747618E-1
4.824307E-1
4.824307E-1
4.900995E-1
4.977683E-1
4.900995E-1
4.824307E-1
4.824307E-1
4.900995E-1
4.977683E-1
5.054372E-1
4.977683E-1
4.900995E-1
4.900995E-1
4.900995E-1
4.977683E-1
5.054372E-1
5.054372E-1
5.054372E-1
5.054372E-1
5.054372E-1
5.054372E-1
5.131060E-1
5.207748E-1
5.207748E-1
5.207748E-1
5.131060E-1
5.131060E-1
5.131060E-1
5.207748E-1
5.207748E-1
5.207748E-1
5.284436E-1
5.207748E-1
5.207748E-1
5.207748E-1
5.207748E-1
5.207748E-1
5.207748E-1
5.207748E-1
5.207748E-1
5.207748E-1
5.284436E-1
5.361125E-1
5.361125E-1
5.361125E-1
5.361125E-1
5.361125E-1
5.361125E-1
5.361125E-1
5.437813E-1
5.514501E-1
5.437813E-1
5.437813E-1
5.361125E-1
5.437813E-1
5.437813E-1
5.437813E-1
5.437813E-1
5.514501E-1
5.514501E-1
5.591190E-1
5.591190E-1
5.591190E-1
5.591190E-1
5.591190E-1
5.591190E-1
5.591190E-1
5.591190E-1
5.591190E-1
5.591190E-1
5.591190E-1
5.591190E-1
5.591190E-1
5.667878E-1
5.667878E-1
5.591190E-1
5.667878E-1
5.667878E-1
5.744566E-1
5.744566E-1
5.744566E-1
5.667878E-1
5.667878E-1
5.744566E-1
5.821254E-1
5.821254E-1
5.821254E-1
5.744566E-1
5.744566E-1
5.744566E-1
5.821254E-1
5.821254E-1
5.744566E-1
5.744566E-1
5.744566E-1
5.821254E-1
5.821254E-1
5.821254E-1
5.821254E-1
5.821254E-1
5.897943E-1
5.974631E-1
5.974631E-1
5.974631E-1
5.974631E-1
5.821254E-1
5.744566E-1
5.744566E-1
5.821254E-1
5.897943E-1
5.897943E-1
5.821254E-1
5.821254E-1
5.897943E-1
5.897943E-1
5.897943E-1
5.897943E-1
5.974631E-1
5.974631E-1
5.974631E-1
5.974631E-1
5.974631E-1
6.051319E-1
6.051319E-1
6.051319E-1
5.974631E-1
5.974631E-1
5.974631E-1
5.974631E-1
5.974631E-1
5.974631E-1
5.974631E-1
5.974631E-1
5.974631E-1
6.051319E-1
6.051319E-1
5.974631E-1
5.974631E-1
6.051319E-1
6.128008E-1
6.128008E-1
6.128008E-1
6.204696E-1
6.128008E-1
6.051319E-1
6.051319E-1
5.974631E-1
6.051319E-1
6.128008E-1
6.204696E-1
6.204696E-1
6.204696E-1
6.128008E-1
6.204696E-1
6.281384E-1
6.281384E-1
6.281384E-1
6.204696E-1
6.204696E-1
6.128008E-1
6.204696E-1
6.204696E-1
6.204696E-1
6.204696E-1
6.128008E-1
6.204696E-1
6.204696E-1
6.204696E-1
6.128008E-1
6.128008E-1
6.128008E-1
6.204696E-1
6.204696E-1
6.281384E-1
6.204696E-1
6.204696E-1
6.281384E-1
6.358073E-1
6.358073E-1
6.281384E-1
6.281384E-1
6.204696E-1
6.128008E-1
6.204696E-1
6.281384E-1
6.281384E-1
6.281384E-1
6.281384E-1
6.204696E-1
6.204696E-1
6.204696E-1
6.281384E-1
6.281384E-1
6.281384E-1
6.204696E-1
6.204696E-1
6.204696E-1
6.281384E-1
6.281384E-1
6.281384E-1
6.281384E-1
6.281384E-1
6.281384E-1
6.281384E-1
6.204696E-1
6.204696E-1
6.281384E-1
6.358073E-1
6.358073E-1
6.281384E-1
6.281384E-1
6.281384E-1
6.281384E-1
6.358073E-1
6.281384E-1
6.281384E-1
6.204696E-1
6.281384E-1
6.281384E-1
6.204696E-1
6.204696E-1
6.281384E-1
6.358073E-1
6.358073E-1
6.358073E-1
6.358073E-1
6.358073E-1
6.281384E-1
6.281384E-1
6.281384E-1
6.281384E-1
6.281384E-1
6.281384E-1
6.281384E-1
6.204696E-1
6.204696E-1
6.204696E-1
6.281384E-1
6.281384E-1
6.281384E-1
6.204696E-1
6.204696E-1
6.204696E-1
6.281384E-1
6.204696E-1
6.204696E-1
6.128008E-1
6.128008E-1
6.128008E-1
6.128008E-1
6.128008E-1
6.204696E-1
6.204696E-1
6.204696E-1
6.204696E-1
6.128008E-1
6.128008E-1
6.128008E-1
6.204696E-1
6.204696E-1
6.204696E-1
6.204696E-1
6.281384E-1
6.281384E-1
6.281384E-1
6.204696E-1
6.204696E-1
6.204696E-1
6.204696E-1
6.204696E-1
6.128008E-1
6.204696E-1
6.204696E-1
6.204696E-1
6.128008E-1
6.128008E-1
6.128008E-1
6.281384E-1
6.281384E-1
6.204696E-1
6.128008E-1
6.051319E-1
6.051319E-1
6.128008E-1
6.204696E-1
6.204696E-1
6.128008E-1
6.128008E-1
6.204696E-1
6.204696E-1
6.204696E-1
6.204696E-1
6.128008E-1
6.128008E-1
6.128008E-1
6.128008E-1
6.128008E-1
6.204696E-1
6.128008E-1
6.128008E-1
6.051319E-1
6.051319E-1
6.051319E-1
6.128008E-1
6.128008E-1
6.128008E-1
6.051319E-1
6.051319E-1
6.051319E-1
6.051319E-1
6.051319E-1
6.051319E-1
6.128008E-1
6.128008E-1
6.128008E-1
6.128008E-1
6.051319E-1
5.974631E-1
5.974631E-1
5.897943E-1
5.974631E-1
6.128008E-1
6.128008E-1
6.051319E-1
5.897943E-1
5.897943E-1
5.897943E-1
5.974631E-1
5.974631E-1
5.974631E-1
6.051319E-1
6.051319E-1
6.051319E-1
6.051319E-1
6.051319E-1
6.051319E-1
6.051319E-1
6.051319E-1
5.974631E-1
5.974631E-1
5.974631E-1
6.051319E-1
5.974631E-1
5.974631E-1
5.897943E-1
5.897943E-1
5.897943E-1
5.974631E-1
5.974631E-1
5.974631E-1
5.974631E-1
5.897943E-1
5.897943E-1
5.897943E-1
5.974631E-1
5.974631E-1
5.974631E-1
6.051319E-1
6.051319E-1
5.974631E-1
5.897943E-1
5.821254E-1
5.821254E-1
5.897943E-1
5.897943E-1
5.897943E-1
5.897943E-1
5.821254E-1
5.897943E-1
5.897943E-1
5.897943E-1
5.897943E-1
5.821254E-1
5.744566E-1
5.667878E-1
5.744566E-1
5.821254E-1
5.897943E-1
5.897943E-1
5.821254E-1
5.821254E-1
5.821254E-1
5.821254E-1
5.821254E-1
5.744566E-1
5.744566E-1
5.744566E-1
5.744566E-1
5.744566E-1
5.744566E-1
5.744566E-1
5.744566E-1
5.744566E-1
5.744566E-1
5.667878E-1
5.667878E-1
5.667878E-1
5.744566E-1
5.744566E-1
5.744566E-1
5.744566E-1
5.744566E-1
5.744566E-1
5.744566E-1
5.744566E-1
5.744566E-1
5.744566E-1
5.667878E-1
5.591190E-1
5.591190E-1
5.591190E-1
5.591190E-1
5.514501E-1
5.514501E-1
5.514501E-1
5.667878E-1
5.744566E-1
5.744566E-1
5.591190E-1
5.437813E-1
5.361125E-1
5.437813E-1
5.514501E-1
5.591190E-1
5.667878E-1
5.667878E-1
5.514501E-1
5.514501E-1
5.514501E-1
5.514501E-1
5.514501E-1
5.514501E-1
5.514501E-1
5.514501E-1
5.514501E-1
5.437813E-1
5.437813E-1
5.437813E-1
5.437813E-1
5.514501E-1
5.514501E-1
5.437813E-1
5.361125E-1
5.361125E-1
5.284436E-1
5.284436E-1
5.284436E-1
5.361125E-1
5.361125E-1
5.361125E-1
5.284436E-1
5.284436E-1
5.284436E-1
5.361125E-1
5.361125E-1
5.284436E-1
5.284436E-1
5.284436E-1
5.207748E-1
5.207748E-1
5.207748E-1
5.207748E-1
5.207748E-1
5.207748E-1
5.207748E-1
5.131060E-1
5.131060E-1
5.131060E-1
5.207748E-1
5.207748E-1
5.131060E-1
5.131060E-1
5.054372E-1
5.054372E-1
5.131060E-1
5.054372E-1
5.054372E-1
5.054372E-1
5.054372E-1
5.054372E-1
5.054372E-1
5.054372E-1
5.054372E-1
5.054372E-1
5.054372E-1
5.054372E-1
4.977683E-1
4.900995E-1
4.824307E-1
4.824307E-1
4.824307E-1
4.900995E-1
4.977683E-1
4.977683E-1
4.977683E-1
4.977683E-1
4.900995E-1
4.900995E-1
4.824307E-1
4.900995E-1
4.900995E-1
4.977683E-1
4.900995E-1
4.824307E-1
4.747618E-1
4.747618E-1
4.747618E-1
4.824307E-1
4.900995E-1
4.824307E-1
4.824307E-1
4.747618E-1
4.747618E-1
4.747618E-1
4.747618E-1
4.670930E-1
4.670930E-1
4.670930E-1
4.670930E-1
4.670930E-1
4.670930E-1
4.670930E-1
4.670930E-1
4.594242E-1
4.594242E-1
4.594242E-1
4.594242E-1
4.517554E-1
4.440865E-1
4.440865E-1
4.517554E-1
4.517554E-1
4.440865E-1
4.440865E-1
4.440865E-1
4.364177E-1
4.287489E-1
4.287489E-1
4.287489E-1
4.364177E-1
4.364177E-1
4.364177E-1
4.364177E-1
4.287489E-1
4.210800E-1
4.210800E-1
4.210800E-1
4.210800E-1
4.134112E-1
4.134112E-1
4.057424E-1
4.057424E-1
4.057424E-1
4.057424E-1
4.134112E-1
4.134112E-1
4.134112E-1
4.134112E-1
4.057424E-1
3.980736E-1
4.057424E-1
4.057424E-1
4.057424E-1
3.980736E-1
3.980736E-1
3.980736E-1
3.980736E-1
3.980736E-1
3.904047E-1
3.904047E-1
3.904047E-1
3.904047E-1
3.904047E-1
3.827359E-1
3.750671E-1
3.750671E-1
3.750671E-1
3.750671E-1
3.750671E-1
3.673982E-1
3.597294E-1
3.597294E-1
3.673982E-1
3.673982E-1
3.673982E-1
3.597294E-1
3.520606E-1
3.520606E-1
3.520606E-1
3.520606E-1
3.520606E-1
3.443918E-1
3.520606E-1
3.520606E-1
3.520606E-1
3.443918E-1
3.367229E-1
3.367229E-1
3.367229E-1
3.290541E-1
3.213853E-1
3.213853E-1
3.213853E-1
3.290541E-1
3.290541E-1
3.290541E-1
3.290541E-1
3.213853E-1
3.213853E-1
3.137164E-1
3.137164E-1
3.213853E-1
3.213853E-1
3.290541E-1
3.290541E-1
3.213853E-1
3.060476E-1
3.060476E-1
3.137164E-1
3.137164E-1
3.137164E-1
3.137164E-1
3.060476E-1
3.060476E-1
3.060476E-1
3.060476E-1
3.060476E-1
3.137164E-1
3.137164E-1
3.060476E-1
2.983788E-1
2.983788E-1
2.983788E-1
2.907099E-1
2.907099E-1
2.907099E-1
2.983788E-1
2.983788E-1
2.983788E-1
2.907099E-1
2.907099E-1
2.983788E-1
2.983788E-1
2.983788E-1
2.907099E-1
2.830411E-1
2.830411E-1
2.830411E-1
2.830411E-1
2.753723E-1
2.753723E-1
2.830411E-1
2.907099E-1
2.907099E-1
2.830411E-1
2.753723E-1
2.753723E-1
2.753723E-1
2.753723E-1
2.830411E-1
2.753723E-1
2.677034E-1
2.600346E-1
2.600346E-1
2.600346E-1
2.600346E-1
2.677034E-1
2.753723E-1
2.677034E-1
2.677034E-1
2.600346E-1
2.523658E-1
2.523658E-1
2.600346E-1
2.677034E-1
2.677034E-1
2.600346E-1
2.523658E-1
2.523658E-1
2.600346E-1
2.677034E-1
2.677034E-1
2.600346E-1
2.523658E-1
2.523658E-1
2.523658E-1
2.446970E-1
2.446970E-1
2.446970E-1
2.446970E-1
2.523658E-1
2.446970E-1
2.446970E-1
2.370282E-1
2.370282E-1
2.370282E-1
2.370282E-1
2.446970E-1
2.446970E-1
2.446970E-1
2.370282E-1
2.293593E-1
2.370282E-1
2.446970E-1
2.446970E-1
2.446970E-1
2.370282E-1
2.293593E-1
2.370282E-1
2.370282E-1
2.293593E-1
2.293593E-1
2.293593E-1
2.216905E-1
2.216905E-1
2.216905E-1
2.140217E-1
2.216905E-1
2.293593E-1
2.293593E-1
2.216905E-1
2.140217E-1
2.140217E-1
2.216905E-1
2.140217E-1
2.063528E-1
2.063528E-1
2.063528E-1
2.063528E-1
2.063528E-1
2.063528E-1
2.063528E-1
2.140217E-1
2.140217E-1
2.063528E-1
2.063528E-1
2.063528E-1
1.986840E-1
1.910152E-1
1.910152E-1
1.986840E-1
1.986840E-1
1.986840E-1
1.910152E-1
1.910152E-1
1.910152E-1
1.833464E-1
1.833464E-1
1.833464E-1
1.833464E-1
1.833464E-1
1.833464E-1
1.910152E-1
1.833464E-1
1.833464E-1
1.756775E-1
1.756775E-1
1.756775E-1
1.756775E-1
1.756775E-1
1.756775E-1
1.756775E-1
1.680087E-1
1.603399E-1
1.603399E-1
1.603399E-1
1.603399E-1
1.603399E-1
1.526710E-1
1.450022E-1
1.526710E-1
1.526710E-1
1.526710E-1
1.526710E-1
1.526710E-1
1.450022E-1
1.450022E-1
1.526710E-1
1.526710E-1
1.526710E-1
1.450022E-1
1.450022E-1
1.450022E-1
1.526710E-1
1.526710E-1
1.450022E-1
1.373334E-1
1.373334E-1
1.373334E-1
1.373334E-1
1.373334E-1
1.373334E-1
1.373334E-1
1.373334E-1
1.296645E-1
1.219957E-1
1.296645E-1
1.373334E-1
1.450022E-1
1.450022E-1
1.373334E-1
1.296645E-1
1.219957E-1
1.219957E-1
1.219957E-1
1.296645E-1
1.296645E-1
1.219957E-1
1.143269E-1
1.143269E-1
1.143269E-1
1.219957E-1
1.219957E-1
1.219957E-1
1.219957E-1
1.219957E-1
1.219957E-1
1.219957E-1
1.219957E-1
1.143269E-1
1.143269E-1
1.143269E-1
1.143269E-1
1.219957E-1
1.296645E-1
1.219957E-1
1.143269E-1
1.066581E-1
7.598276E-2
1.463213E-2
-8.374363E-3
5.297627E-2
1.296645E-1
1.680087E-1
1.603399E-1
2.063528E-1
2.907099E-1
2.907099E-1
1.603399E-1
-1.604319E-2
-1.464133E-1
-1.540821E-1
-3.138085E-2
1.143269E-1
1.910152E-1
1.986840E-1
2.293593E-1
2.907099E-1
2.600346E-1
1.219957E-1
-3.138085E-2
-7.739382E-2
-8.374363E-3
7.598276E-2
9.898924E-2
8.365158E-2
5.297627E-2
6.064510E-2
8.365158E-2
1.066581E-1
9.898924E-2
9.132040E-2
9.132040E-2
7.598276E-2
6.831393E-2
6.831393E-2
7.598276E-2
7.598276E-2
6.831393E-2
6.064510E-2
6.831393E-2
6.831393E-2
6.064510E-2
6.064510E-2
6.064510E-2
6.831393E-2
6.831393E-2
6.831393E-2
6.064510E-2
4.530744E-2
3.763861E-2
4.530744E-2
6.064510E-2
6.831393E-2
6.064510E-2
5.297627E-2
5.297627E-2
5.297627E-2
5.297627E-2
5.297627E-2
4.530744E-2
3.763861E-2
3.763861E-2
3.763861E-2
4.530744E-2
4.530744E-2
4.530744E-2
4.530744E-2
4.530744E-2
4.530744E-2
3.763861E-2
3.763861E-2
3.763861E-2
3.763861E-2
3.763861E-2
3.763861E-2
2.996979E-2
2.230096E-2
2.230096E-2
2.230096E-2
2.230096E-2
2.230096E-2
1.463213E-2
1.463213E-2
1.463213E-2
2.230096E-2
2.230096E-2
2.230096E-2
2.230096E-2
1.463213E-2
1.463213E-2
1.463213E-2
1.463213E-2
1.463213E-2
1.463213E-2
6.963298E-3
6.963298E-3
6.963298E-3
-7.055327E-4
-8.374363E-3
-8.374363E-3
-8.374363E-3
-7.055327E-4
6.963298E-3
-7.055327E-4
-8.374363E-3
-1.604319E-2
-1.604319E-2
-1.604319E-2
-1.604319E-2
-2.371202E-2
-2.371202E-2
-1.604319E-2
-1.604319E-2
-1.604319E-2
-1.604319E-2
-2.371202E-2
-2.371202E-2
-6.972498E-2
-1.540821E-1
-2.077639E-1
-1.464133E-1
5.297627E-2
2.370282E-1
1.833464E-1
-6.972498E-2
-2.461081E-1
-1.924262E-1
-3.904967E-2
5.297627E-2
3.763861E-2
-2.371202E-2
-4.671850E-2
-3.138085E-2
-1.604319E-2
-2.371202E-2
-3.138085E-2
-4.671850E-2
-4.671850E-2
-5.438733E-2
-5.438733E-2
-5.438733E-2
-6.205616E-2
-6.205616E-2
-6.205616E-2
-5.438733E-2
-5.438733E-2
-6.205616E-2
-6.205616E-2
-6.205616E-2
-6.205616E-2
-6.972498E-2
-7.739382E-2
-8.374363E-3
1.296645E-1
2.063528E-1
9.132040E-2
-1.234068E-1
-2.844522E-1
-3.227963E-1
-2.614457E-1
-1.847574E-1
-1.157380E-1
-6.972498E-2
-7.739382E-2
-1.234068E-1
-9.273148E-2
-8.374363E-3
6.963298E-3
-1.080691E-1
-2.767834E-1
-3.227963E-1
-2.077639E-1
-3.138085E-2
1.526710E-1
2.677034E-1
1.910152E-1
-3.904967E-2
-2.537769E-1
-3.688093E-1
-3.918158E-1
-3.381340E-1
-2.154327E-1
-9.273148E-2
-2.371202E-2
-2.371202E-2
-4.671850E-2
-6.205616E-2
-6.205616E-2
-6.972498E-2
-8.506265E-2
-1.004003E-1
-1.080691E-1
-1.157380E-1
-1.234068E-1
-1.234068E-1
-1.234068E-1
-1.157380E-1
-1.080691E-1
-1.157380E-1
-1.157380E-1
-1.234068E-1
-1.310756E-1
-1.310756E-1
-1.234068E-1
-1.234068E-1
-1.310756E-1
-1.234068E-1
-1.157380E-1
-1.234068E-1
-1.310756E-1
-1.464133E-1
-1.464133E-1
-1.387444E-1
-1.310756E-1
-1.234068E-1
-1.234068E-1
-1.157380E-1
-8.374363E-3
1.143269E-1
6.963298E-3
-3.074587E-1
-5.068482E-1
-4.148223E-1
-1.924262E-1
-5.438733E-2
-6.205616E-2
-1.157380E-1
-1.310756E-1
-1.080691E-1
-1.080691E-1
-1.234068E-1
-1.387444E-1
-1.387444E-1
-1.387444E-1
-1.387444E-1
-1.464133E-1
-1.540821E-1
-1.540821E-1
-1.540821E-1
-1.540821E-1
-1.540821E-1
-1.617509E-1
-1.617509E-1
-1.617509E-1
-1.540821E-1
-1.540821E-1
-1.617509E-1
-1.694198E-1
-1.770886E-1
-1.770886E-1
-1.770886E-1
-1.770886E-1
-1.770886E-1
-1.694198E-1
-1.694198E-1
-1.694198E-1
-1.694198E-1
-1.770886E-1
-1.770886E-1
-1.770886E-1
-1.847574E-1
-1.924262E-1
-1.924262E-1
-1.924262E-1
-1.924262E-1
-1.924262E-1
-2.000951E-1
-2.077639E-1
-2.077639E-1
-2.154327E-1
-2.077639E-1
-2.154327E-1
-2.154327E-1
-2.231016E-1
-2.231016E-1
-2.154327E-1
-2.077639E-1
-2.077639E-1
-2.154327E-1
-2.231016E-1
-2.307704E-1
-2.384392E-1
-2.307704E-1
-2.307704E-1
-2.077639E-1
-1.080691E-1
-1.604319E-2
-6.972498E-2
-2.691145E-1
-4.531664E-1
-4.761729E-1
-3.764781E-1
-2.614457E-1
-2.000951E-1
-2.077639E-1
-2.384392E-1
-2.537769E-1
-2.537769E-1
-2.537769E-1
-2.537769E-1
-2.614457E-1
-2.691145E-1
-2.691145E-1
-2.691145E-1
-2.691145E-1
-2.767834E-1
-2.844522E-1
-2.844522E-1
-2.767834E-1
-2.767834E-1
-2.997899E-1
-3.381340E-1
-3.688093E-1
-3.458028E-1
-2.691145E-1
-2.077639E-1
-2.461081E-1
-3.458028E-1
-3.994846E-1
-3.688093E-1
-3.227963E-1
-3.151275E-1
-3.304652E-1
-3.534716E-1
-3.611405E-1
-3.688093E-1
-3.841470E-1
-3.994846E-1
-3.994846E-1
-3.994846E-1
-4.071535E-1
-4.071535E-1
-4.071535E-1
-4.071535E-1
-4.071535E-1
-4.071535E-1
-4.148223E-1
-4.071535E-1
-4.071535E-1
-3.994846E-1
-3.994846E-1
-4.071535E-1
-4.148223E-1
-4.071535E-1
-3.688093E-1
-3.381340E-1
-3.534716E-1
-4.301600E-1
-5.145171E-1
-5.528612E-1
-5.298547E-1
-4.838418E-1
-4.685041E-1
-4.685041E-1
-4.685041E-1
-4.685041E-1
-4.915105E-1
-5.221859E-1
-5.068482E-1
-4.608353E-1
-4.531664E-1
-4.915105E-1
-5.375235E-1
-5.451924E-1
-5.145171E-1
-4.761729E-1
-4.685041E-1
-5.068482E-1
-5.451924E-1
-5.681989E-1
-5.605300E-1
-5.528612E-1
-5.451924E-1
-5.605300E-1
-5.681989E-1
-5.681989E-1
-5.681989E-1
-5.681989E-1
-5.681989E-1
-5.758677E-1
-5.758677E-1
-5.681989E-1
-5.605300E-1
-5.605300E-1
-5.681989E-1
-5.758677E-1
-5.758677E-1
-5.681989E-1
-5.605300E-1
-5.528612E-1
-5.528612E-1
-5.605300E-1
-5.605300E-1
-5.528612E-1
-5.528612E-1
-5.528612E-1
-5.528612E-1
-5.528612E-1
-5.528612E-1
-5.528612E-1
-5.528612E-1
-5.605300E-1
-5.605300E-1
-5.528612E-1
-5.528612E-1
-5.451924E-1
-5.451924E-1
-5.451924E-1
-5.451924E-1
-5.451924E-1
-5.451924E-1
-5.451924E-1
-5.451924E-1
-5.375235E-1
-5.375235E-1
-5.375235E-1
-5.528612E-1
-5.605300E-1
-5.528612E-1
-5.451924E-1
-5.451924E-1
-5.605300E-1
-5.681989E-1
-5.605300E-1
-5.451924E-1
-5.375235E-1
-5.605300E-1
-5.758677E-1
-5.681989E-1
-5.528612E-1
-5.375235E-1
-5.375235E-1
-5.451924E-1
-5.528612E-1
-5.605300E-1
-5.528612E-1
-5.375235E-1
-5.145171E-1
-5.068482E-1
-5.298547E-1
-5.758677E-1
-5.912053E-1
-5.835365E-1
-5.451924E-1
-5.298547E-1
-5.221859E-1
-5.221859E-1
-5.221859E-1
-5.221859E-1
-5.375235E-1
-5.451924E-1
-5.451924E-1
-5.451924E-1
-5.451924E-1
-5.451924E-1
-5.298547E-1
-5.221859E-1
-5.221859E-1
-5.221859E-1
-5.221859E-1
-5.145171E-1
-5.221859E-1
-5.298547E-1
-5.451924E-1
-5.375235E-1
-5.221859E-1
-5.145171E-1
-5.145171E-1
-5.221859E-1
-5.298547E-1
-5.375235E-1
-5.375235E-1
-5.298547E-1
-5.221859E-1
-5.145171E-1
-5.145171E-1
-5.451924E-1
-5.912053E-1
-5.835365E-1
-5.298547E-1
-4.761729E-1
-4.685041E-1
-4.991794E-1
-5.221859E-1
-5.375235E-1
-5.451924E-1
-5.298547E-1
-5.221859E-1
-5.221859E-1
-5.375235E-1
-5.451924E-1
-5.221859E-1
-4.915105E-1
-5.145171E-1
-5.681989E-1
-5.912053E-1
-4.915105E-1
-3.688093E-1
-4.531664E-1
-6.985689E-1
-8.059325E-1
-6.602247E-1
-4.454976E-1
-3.764781E-1
-4.531664E-1
-5.451924E-1
-5.681989E-1
-5.375235E-1
-5.221859E-1
-5.068482E-1
-4.838418E-1
-4.378288E-1
-4.685041E-1
-6.525559E-1
-8.059325E-1
-7.139065E-1
-4.838418E-1
-3.534716E-1
-4.224911E-1
-5.681989E-1
-6.295494E-1
-5.528612E-1
-4.608353E-1
-4.531664E-1
-4.915105E-1
-5.605300E-1
-6.525559E-1
-6.755624E-1
-5.912053E-1
-4.838418E-1
-4.531664E-1
-5.068482E-1
-5.605300E-1
-5.681989E-1
-5.451924E-1
-5.375235E-1
-5.528612E-1
-5.605300E-1
-5.605300E-1
-5.528612E-1
-5.605300E-1
-5.758677E-1
-5.758677E-1
-5.681989E-1
-5.528612E-1
-5.605300E-1
-5.605300E-1
-5.528612E-1
-5.528612E-1
-5.528612E-1
-5.605300E-1
-5.605300E-1
-5.528612E-1
-5.605300E-1
-5.758677E-1
-5.835365E-1
-5.835365E-1
-5.758677E-1
-5.681989E-1
-5.681989E-1
-5.681989E-1
-5.681989E-1
-5.221859E-1
-4.991794E-1
-6.295494E-1
-7.982637E-1
-7.905949E-1
-6.218807E-1
-4.838418E-1
-4.838418E-1
-5.605300E-1
-6.142118E-1
-6.065429E-1
-5.758677E-1
-5.605300E-1
-5.681989E-1
-5.835365E-1
-5.912053E-1
-6.065429E-1
-6.142118E-1
-6.065429E-1
-5.451924E-1
-4.838418E-1
-5.605300E-1
-7.369131E-1
-8.289390E-1
-7.599195E-1
-6.372183E-1
-5.835365E-1
-6.295494E-1
-6.985689E-1
-7.139065E-1
-6.755624E-1
-6.448871E-1
-6.525559E-1
-6.755624E-1
-6.985689E-1
-6.985689E-1
-6.909001E-1
-6.832312E-1
-7.139065E-1
-7.829260E-1
-8.136013E-1
-7.829260E-1
-7.445819E-1
-7.215754E-1
-7.139065E-1
-7.139065E-1
-7.215754E-1
-7.369131E-1
-7.675883E-1
-8.059325E-1
-8.289390E-1
-8.519455E-1
-8.672832E-1
-8.749520E-1
-8.749520E-1
-8.519455E-1
-8.442767E-1
-8.519455E-1
-8.596143E-1
-8.442767E-1
-8.136013E-1
-8.136013E-1
-8.442767E-1
-8.672832E-1
-8.519455E-1
-8.289390E-1
-8.136013E-1
-8.136013E-1
-8.059325E-1
-8.212702E-1
-8.366078E-1
-8.519455E-1
-8.826208E-1
-9.286338E-1
-9.823155E-1
-9.823155E-1
-9.516403E-1
-9.363026E-1
-9.439714E-1
-9.286338E-1
-9.132961E-1
-9.056273E-1
-9.286338E-1
-9.516403E-1
-9.516403E-1
-9.286338E-1
-9.132961E-1
-9.132961E-1
-9.439714E-1
-9.746468E-1
-9.976533E-1
-1.005322E+0
-1.035997E+0
-1.059004E+0
-1.074342E+0
-1.074342E+0
-1.082010E+0
-1.097348E+0
-1.120355E+0
-1.151030E+0
-1.158699E+0
-1.105017E+0
-1.028329E+0
-1.020660E+0
-1.097348E+0
-1.158699E+0
-1.120355E+0
-1.066673E+0
-1.089679E+0
-1.151030E+0
-1.181705E+0
-1.158699E+0
-1.135692E+0
-1.151030E+0
-1.166367E+0
-1.181705E+0
-1.189374E+0
-1.174036E+0
-1.174036E+0
-1.197043E+0
-1.250725E+0
-1.312075E+0
-1.327413E+0
-1.258393E+0
-1.166367E+0
-1.151030E+0
-1.227718E+0
-1.312075E+0
-1.342750E+0
-1.327413E+0
-1.312075E+0
-1.327413E+0
-1.342750E+0
-1.312075E+0
-1.296738E+0
-1.335082E+0
-1.427108E+0
-1.496127E+0
-1.480789E+0
-1.388763E+0
-1.327413E+0
-1.335082E+0
-1.388763E+0
-1.427108E+0
-1.419439E+0
-1.388763E+0
-1.381095E+0
-1.388763E+0
-1.404101E+0
-1.419439E+0
-1.427108E+0
-1.442445E+0
-1.442445E+0
-1.442445E+0
-1.457783E+0
-1.473121E+0
-1.480789E+0
-1.473121E+0
-1.465452E+0
-1.465452E+0
-1.473121E+0
-1.488458E+0
-1.488458E+0
-1.480789E+0
-1.480789E+0
-1.473121E+0
-1.473121E+0
-1.473121E+0
-1.473121E+0
-1.473121E+0
-1.465452E+0
-1.450114E+0
-1.442445E+0
-1.442445E+0
-1.442445E+0
-1.450114E+0
-1.457783E+0
-1.473121E+0
-1.480789E+0
-1.488458E+0
-1.488458E+0
-1.488458E+0
-1.488458E+0
-1.480789E+0
-1.465452E+0
-1.457783E+0
-1.450114E+0
-1.434776E+0
-1.419439E+0
-1.411770E+0
-1.396432E+0
-1.381095E+0
-1.381095E+0
-1.381095E+0
-1.396432E+0
-1.404101E+0
-1.404101E+0
-1.404101E+0
-1.396432E+0
-1.388763E+0
-1.381095E+0
-1.373426E+0
-1.373426E+0
-1.365757E+0
-1.358088E+0
-1.350419E+0
-1.335082E+0
-1.327413E+0
-1.319744E+0
-1.312075E+0
-1.312075E+0
-1.304406E+0
-1.281400E+0
-1.266062E+0
-1.258393E+0
-1.258393E+0
-1.243056E+0
-1.227718E+0
-1.204712E+0
-1.204712E+0
-1.189374E+0
-1.158699E+0
-1.120355E+0
-1.105017E+0
-1.097348E+0
-1.105017E+0
-1.089679E+0
-1.066673E+0
-1.051335E+0
-1.035997E+0
-1.020660E+0
-1.005322E+0
-9.899844E-1
-9.669780E-1
-9.363026E-1
-9.132961E-1
-8.979584E-1
-8.902896E-1
-8.672832E-1
-8.442767E-1
-8.212702E-1
-7.905949E-1
-7.752572E-1
-7.599195E-1
-7.522507E-1
-7.369131E-1
-7.215754E-1
-6.985689E-1
-6.755624E-1
-6.448871E-1
-6.142118E-1
-5.912053E-1
-5.681989E-1
-5.375235E-1
-5.068482E-1
-4.685041E-1
-4.454976E-1
-4.224911E-1
-4.071535E-1
-3.764781E-1
-3.458028E-1
-3.227963E-1
-3.074587E-1
-2.844522E-1
-2.614457E-1
-2.307704E-1
-2.077639E-1
-1.924262E-1
-1.617509E-1
-1.310756E-1
-1.004003E-1
-6.972498E-2
-6.205616E-2
-4.671850E-2
-2.371202E-2
1.463213E-2
4.530744E-2
7.598276E-2
9.898924E-2
1.296645E-1
1.603399E-1
1.910152E-1
2.216905E-1
2.370282E-1
2.523658E-1
2.600346E-1
2.830411E-1
3.137164E-1
3.597294E-1
4.057424E-1
4.517554E-1
4.900995E-1
5.207748E-1
5.591190E-1
5.974631E-1
6.204696E-1
6.511449E-1
6.818202E-1
7.201644E-1
7.508397E-1
7.738462E-1
7.968527E-1
8.351968E-1
8.735409E-1
9.195539E-1
9.578981E-1
9.809046E-1
9.962422E-1
1.011580E+0
1.034586E+0
1.065262E+0
1.103606E+0
1.141950E+0
1.180294E+0
1.218638E+0
1.256982E+0
1.287658E+0
1.310664E+0
1.333671E+0
1.356677E+0
1.395021E+0
1.425697E+0
1.456372E+0
1.464041E+0
1.479378E+0
1.502385E+0
1.533060E+0
1.571404E+0
1.602080E+0
1.625086E+0
1.648093E+0
1.663430E+0
1.678768E+0
1.701775E+0
1.717112E+0
1.732450E+0
1.732450E+0
1.732450E+0
1.732450E+0
1.740119E+0
1.747788E+0
1.755456E+0
1.763125E+0
1.763125E+0
1.763125E+0
1.778463E+0
1.793800E+0
1.809138E+0
1.816807E+0
1.816807E+0
1.809138E+0
1.801469E+0
1.809138E+0
1.832145E+0
1.855151E+0
1.855151E+0
1.847482E+0
1.809138E+0
1.755456E+0
1.793800E+0
1.962515E+0
2.069878E+0
2.016197E+0
1.878157E+0
1.778463E+0
1.763125E+0
1.801469E+0
1.855151E+0
1.839813E+0
1.763125E+0
1.732450E+0
1.816807E+0
1.993190E+0
2.131229E+0
2.069878E+0
1.847482E+0
1.663430E+0
1.632755E+0
1.740119E+0
1.839813E+0
1.832145E+0
1.763125E+0
1.717112E+0
1.709443E+0
1.701775E+0
1.694106E+0
1.709443E+0
1.747788E+0
1.763125E+0
1.701775E+0
1.563736E+0
1.425697E+0
1.425697E+0
1.548398E+0
1.671099E+0
1.701775E+0
1.648093E+0
1.556067E+0
1.487047E+0
1.479378E+0
1.494716E+0
1.563736E+0
1.686437E+0
1.632755E+0
1.333671E+0
1.003911E+0
9.195539E-1
1.072931E+0
1.272320E+0
1.341340E+0
1.302995E+0
1.241645E+0
1.218638E+0
1.226307E+0
1.210969E+0
1.180294E+0
1.149619E+0
1.149619E+0
1.157288E+0
1.157288E+0
1.149619E+0
1.149619E+0
1.149619E+0
1.157288E+0
1.149619E+0
1.141950E+0
1.149619E+0
1.180294E+0
1.218638E+0
1.241645E+0
1.241645E+0
1.233976E+0
1.249314E+0
1.272320E+0
1.302995E+0
1.310664E+0
1.318333E+0
1.326002E+0
1.356677E+0
1.395021E+0
1.433366E+0
1.479378E+0
1.517723E+0
1.556067E+0
1.586742E+0
1.625086E+0
1.671099E+0
1.724781E+0
1.786132E+0
1.855151E+0
1.916502E+0
1.970184E+0
2.023865E+0
2.085216E+0
2.154235E+0
2.223255E+0
2.284605E+0
2.353625E+0
2.430313E+0
2.507001E+0
2.583690E+0
2.668047E+0
2.752404E+0
2.836761E+0
2.905780E+0
2.982469E+0
3.051488E+0
3.120508E+0
3.189527E+0
3.250878E+0
3.312228E+0
3.365910E+0
3.427261E+0
3.503949E+0
3.595975E+0
3.695670E+0
3.787696E+0
3.872053E+0
3.971748E+0
4.086780E+0
4.240157E+0
4.424208E+0
4.600591E+0
4.761637E+0
4.876669E+0
4.976364E+0
5.083727E+0
5.206429E+0
5.329130E+0
5.405819E+0
5.444162E+0
5.474838E+0
5.520851E+0
5.582202E+0
5.651221E+0
5.712572E+0
5.766254E+0
5.819935E+0
5.873617E+0
5.927299E+0
5.973312E+0
6.019325E+0
6.073006E+0
6.111351E+0
6.126689E+0
6.142026E+0
6.157363E+0
6.172701E+0
6.157363E+0
6.142026E+0
6.180370E+0
6.341415E+0
6.663506E+0
7.100630E+0
7.530084E+0
7.890519E+0
8.181934E+0
8.442676E+0
8.672740E+0
8.856792E+0
8.964155E+0
8.964155E+0
8.841454E+0
8.588383E+0
8.289298E+0
8.013221E+0
7.867513E+0
7.821499E+0
7.821499E+0
7.821499E+0
7.852175E+0
7.898188E+0
7.959539E+0
8.051565E+0
8.235617E+0
8.488688E+0
8.741759E+0
8.987162E+0
9.171214E+0
9.263240E+0
9.293915E+0
9.316921E+0
9.362934E+0
9.431953E+0
9.500974E+0
9.562324E+0
9.600668E+0
9.600668E+0
9.562324E+0
9.477967E+0
9.370604E+0
9.255570E+0
9.148207E+0
9.063850E+0
9.010168E+0
8.987162E+0
9.002500E+0
9.040843E+0
9.102195E+0
9.186551E+0
9.293915E+0
9.408947E+0
9.508642E+0
9.592999E+0
9.662019E+0
9.715700E+0
9.746376E+0
9.769382E+0
9.784720E+0
9.784720E+0
9.769382E+0
9.731038E+0
9.708032E+0
9.692695E+0
9.654350E+0
9.585331E+0
9.531649E+0
9.523979E+0
9.531649E+0
9.531649E+0
9.523979E+0
9.516311E+0
9.539317E+0
9.569993E+0
9.600668E+0
9.608336E+0
9.577662E+0
9.531649E+0
9.500974E+0
9.477967E+0
9.477967E+0
9.454960E+0
9.416616E+0
9.355266E+0
9.293915E+0
9.201889E+0
9.017838E+0
8.749428E+0
8.435006E+0
8.105247E+0
7.767818E+0
7.415051E+0
7.085292E+0
6.839889E+0
6.671175E+0
6.487123E+0
6.195708E+0
5.796928E+0
5.428825E+0
5.198760E+0
5.129740E+0
5.152747E+0
5.206429E+0
5.260111E+0
5.329130E+0
5.428825E+0
5.543858E+0
5.620545E+0
5.620545E+0
5.520851E+0
5.359805E+0
5.145078E+0
4.884338E+0
4.600591E+0
4.309176E+0
4.017761E+0
3.726345E+0
3.457936E+0
3.220202E+0
3.005475E+0
2.813755E+0
2.645040E+0
2.499332E+0
2.368963E+0
2.246261E+0
2.123560E+0
2.008528E+0
1.885826E+0
1.740119E+0
1.586742E+0
1.433366E+0
1.279989E+0
1.118944E+0
9.348916E-1
7.355020E-1
5.207748E-1
3.060476E-1
9.132040E-2
-1.157380E-1
-3.151275E-1
-5.298547E-1
-7.445819E-1
-9.593090E-1
-1.158699E+0
-1.365757E+0
-1.572815E+0
-1.787543E+0
-1.994601E+0
-2.193991E+0
-2.385711E+0
-2.608107E+0
-2.876516E+0
-3.175601E+0
-3.467016E+0
-3.750763E+0
-4.011503E+0
-4.256906E+0
-4.509977E+0
-4.778386E+0
-5.046795E+0
-5.299866E+0
-5.529931E+0
-5.759996E+0
-6.013067E+0
-6.266139E+0
-6.488535E+0
-6.687924E+0
-6.894982E+0
-7.117379E+0
-7.378119E+0
-7.638859E+0
-7.884262E+0
-8.091319E+0
-8.283040E+0
-8.490099E+0
-8.720163E+0
-8.927221E+0
-9.111274E+0
-9.279987E+0
-9.471708E+0
-9.694104E+0
-9.916501E+0
-1.010822E+1
-1.027694E+1
-1.047633E+1
-1.070639E+1
-1.095179E+1
-1.119720E+1
-1.143493E+1
-1.168033E+1
-1.191807E+1
-1.217114E+1
-1.243955E+1
-1.269262E+1
-1.291501E+1
-1.310673E+1
-1.329079E+1
-1.345183E+1
-1.358987E+1
-1.369723E+1
-1.382760E+1
-1.398098E+1
-1.415736E+1
-1.435675E+1
-1.457915E+1
-1.481688E+1
-1.509296E+1
-1.539971E+1
-1.572181E+1
-1.605923E+1
-1.640433E+1
-1.675710E+1
-1.711753E+1
-1.747797E+1
-1.783840E+1
-1.818350E+1
-1.852860E+1
-1.885836E+1
-1.917278E+1
-1.947953E+1
-1.977095E+1
-2.006236E+1
-2.034611E+1
-2.062985E+1
-2.090593E+1
-2.118201E+1
-2.147343E+1
-2.176484E+1
-2.207159E+1
-2.237068E+1
-2.266976E+1
-2.297652E+1
-2.329094E+1
-2.360536E+1
-2.391978E+1
-2.422654E+1
-2.454096E+1
-2.485538E+1
-2.516980E+1
-2.547656E+1
-2.577564E+1
-2.608239E+1
-2.639681E+1
-2.671124E+1
-2.703333E+1
-2.736309E+1
-2.769285E+1
-2.803028E+1
-2.836770E+1
-2.871280E+1
-2.905023E+1
-2.939533E+1
-2.974809E+1
-3.009319E+1
-3.044596E+1
-3.079872E+1
-3.115916E+1
-3.152726E+1
-3.189537E+1
-3.224813E+1
-3.259322E+1
-3.293065E+1
-3.326808E+1
-3.360551E+1
-3.395828E+1
-3.431104E+1
-3.467915E+1
-3.502424E+1
-3.535400E+1
-3.566843E+1
-3.599052E+1
-3.629727E+1
-3.658868E+1
-3.686477E+1
-3.712550E+1
-3.734790E+1
-3.755496E+1
-3.776968E+1
-3.799208E+1
-3.819914E+1
-3.839086E+1
-3.855957E+1
-3.870528E+1
-3.883565E+1
-3.895068E+1
-3.905805E+1
-3.915007E+1
-3.921909E+1
-3.925744E+1
-3.927277E+1
-3.927277E+1
-3.925744E+1
-3.922676E+1
-3.915007E+1
-3.905805E+1
-3.894302E+1
-3.883565E+1
-3.871295E+1
-3.857491E+1
-3.842154E+1
-3.826816E+1
-3.812245E+1
-3.798441E+1
-3.786171E+1
-3.775435E+1
-3.765465E+1
-3.756263E+1
-3.745527E+1
-3.736324E+1
-3.728655E+1
-3.722520E+1
-3.714084E+1
-3.703348E+1
-3.691077E+1
-3.680341E+1
-3.670372E+1
-3.661936E+1
-3.655034E+1
-3.648132E+1
-3.639697E+1
-3.630494E+1
-3.622825E+1
-3.618224E+1
-3.612856E+1
-3.605187E+1
-3.595984E+1
-3.587548E+1
-3.580647E+1
-3.576045E+1
-3.572211E+1
-3.567609E+1
-3.563008E+1
-3.556873E+1
-3.549204E+1
-3.542302E+1
-3.535400E+1
-3.528499E+1
-3.520830E+1
-3.513161E+1
-3.504725E+1
-3.497056E+1
-3.490154E+1
-3.482486E+1
-3.474817E+1
-3.465614E+1
-3.457178E+1
-3.449509E+1
-3.440307E+1
-3.430338E+1
-3.418834E+1
-3.408098E+1
-3.398128E+1
-3.387392E+1
-3.375889E+1
-3.364386E+1
-3.353649E+1
-3.343680E+1
-3.332943E+1
-3.320673E+1
-3.309170E+1
-3.297667E+1
-3.286163E+1
-3.274660E+1
-3.262390E+1
-3.249353E+1
-3.237083E+1
-3.224813E+1
-3.212543E+1
-3.200273E+1
-3.188003E+1
-3.174199E+1
-3.161162E+1
-3.148125E+1
-3.134321E+1
-3.119750E+1
-3.106713E+1
-3.094443E+1
-3.082173E+1
-3.070670E+1
-3.058399E+1
-3.045362E+1
-3.031559E+1
-3.018522E+1
-3.004718E+1
-2.990147E+1
-2.974042E+1
-2.954870E+1
-2.931097E+1
-2.898888E+1
-2.855942E+1
-2.800727E+1
-2.737842E+1
-2.671891E+1
-2.609006E+1
-2.553791E+1
-2.509311E+1
-2.474035E+1
-2.442592E+1
-2.405015E+1
-2.354401E+1
-2.283848E+1
-2.190288E+1
-2.075256E+1
-1.941051E+1
-1.791509E+1
-1.628163E+1
-1.447945E+1
-1.244721E+1
-9.862819E+0
-6.726268E+0
-4.111198E+0
-2.945536E+0
-2.600438E+0
-1.035997E+0
3.396585E+0
9.792388E+0
1.483081E+1
1.601948E+1
1.449338E+1
1.351177E+1
1.439369E+1
1.535229E+1
1.426332E+1
1.134149E+1
8.519363E+0
6.985597E+0
6.326078E+0
5.413487E+0
3.718676E+0
1.740119E+0
3.904047E-1
1.373334E-1
7.585085E-1
1.717112E+0
2.744735E+0
4.155799E+0
6.272396E+0
9.017838E+0
1.200868E+1
1.476179E+1
1.693207E+1
1.861154E+1
2.014531E+1
2.164073E+1
2.279105E+1
2.329720E+1
2.318983E+1
2.276805E+1
2.228491E+1
2.182478E+1
2.145668E+1
2.130330E+1
2.153337E+1
2.218522E+1
2.319750E+1
2.455488E+1
2.637240E+1
2.862703E+1
3.108106E+1
3.342005E+1
3.547530E+1
3.723912E+1
3.879590E+1
4.019162E+1
4.138796E+1
4.226988E+1
4.273768E+1
4.279903E+1
4.266866E+1
4.268399E+1
4.295240E+1
4.316713E+1
4.295240E+1
4.222387E+1
4.131894E+1
4.065176E+1
4.042169E+1
4.050605E+1
4.065943E+1
4.072844E+1
4.067476E+1
4.049071E+1
4.019930E+1
3.986953E+1
3.950910E+1
3.910265E+1
3.861952E+1
3.806736E+1
3.746152E+1
3.687869E+1
3.635721E+1
3.590475E+1
3.549830E+1
3.512253E+1
3.480044E+1
3.455504E+1
3.441700E+1
3.440933E+1
3.447835E+1
3.450135E+1
3.442467E+1
3.434798E+1
3.440933E+1
3.468541E+1
3.522990E+1
3.624985E+1
3.799834E+1
4.019930E+1
4.220853E+1
4.344321E+1
4.367328E+1
4.305977E+1
4.205515E+1
4.121158E+1
4.087415E+1
4.101219E+1
4.142631E+1
4.201680E+1
4.285271E+1
4.390334E+1
4.496931E+1
4.582055E+1
4.643405E+1
4.685584E+1
4.710891E+1
4.714726E+1
4.702455E+1
4.687885E+1
4.681749E+1
4.684817E+1
4.695553E+1
4.710124E+1
4.720860E+1
4.726996E+1
4.728529E+1
4.730063E+1
4.733131E+1
4.733897E+1
4.730063E+1
4.721627E+1
4.711658E+1
4.702455E+1
4.690952E+1
4.673314E+1
4.648773E+1
4.618865E+1
4.587423E+1
4.559048E+1
4.535275E+1
4.516870E+1
4.503066E+1
4.491562E+1
4.481593E+1
4.470090E+1
4.457820E+1
4.446317E+1
4.435580E+1
4.424844E+1
4.414874E+1
4.404905E+1
4.396469E+1
4.390334E+1
4.386499E+1
4.385733E+1
4.386499E+1
4.385733E+1
4.382665E+1
4.377297E+1
4.368861E+1
4.358892E+1
4.347389E+1
4.336652E+1
4.326683E+1
4.316713E+1
4.307511E+1
4.299075E+1
4.289105E+1
4.276835E+1
4.262264E+1
4.245393E+1
4.225454E+1
4.203214E+1
4.180208E+1
4.157202E+1
4.133428E+1
4.108888E+1
4.083581E+1
4.058274E+1
4.032967E+1
4.006892E+1
3.980819E+1
3.954744E+1
3.927903E+1
3.900296E+1
3.872688E+1
3.845080E+1
3.816706E+1
3.787564E+1
3.758423E+1
3.730048E+1
3.701673E+1
3.673299E+1
3.645691E+1
3.618083E+1
3.589708E+1
3.560567E+1
3.530658E+1
3.500750E+1
3.470841E+1
3.441700E+1
3.412558E+1
3.383417E+1
3.355042E+1
3.325900E+1
3.296759E+1
3.267617E+1
3.238476E+1
3.210101E+1
3.182493E+1
3.154885E+1
3.126511E+1
3.096602E+1
3.065160E+1
3.033718E+1
3.001509E+1
2.969300E+1
2.937857E+1
2.905648E+1
2.874206E+1
2.841997E+1
2.808254E+1
2.774512E+1
2.740769E+1
2.707026E+1
2.671749E+1
2.637240E+1
2.601196E+1
2.565920E+1
2.529876E+1
2.494599E+1
2.458556E+1
2.421746E+1
2.383401E+1
2.345824E+1
2.308247E+1
2.269903E+1
2.230792E+1
2.192448E+1
2.154103E+1
2.115759E+1
2.077415E+1
2.039838E+1
2.002261E+1
1.963916E+1
1.924805E+1
1.884927E+1
1.845050E+1
1.805939E+1
1.768361E+1
1.730784E+1
1.693207E+1
1.654863E+1
1.614985E+1
1.577408E+1
1.543665E+1
1.516824E+1
1.493817E+1
1.471578E+1
1.447037E+1
1.422497E+1
1.401024E+1
1.381086E+1
1.357312E+1
1.327404E+1
1.290593E+1
1.250715E+1
1.212371E+1
1.177862E+1
1.148720E+1
1.125713E+1
1.106541E+1
1.087369E+1
1.064363E+1
1.036755E+1
1.008380E+1
9.830733E+0
9.616006E+0
9.393610E+0
9.163545E+0
8.979493E+0
8.849123E+0
8.680409E+0
8.442676E+0
8.158929E+0
7.921194E+0
7.752480E+0
7.606772E+0
7.369039E+0
6.916577E+0
6.333747E+0
5.589871E+0
4.401202E+0
2.706391E+0
8.351968E-1
-6.372183E-1
-1.434776E+0
-1.764536E+0
-2.040614E+0
-2.508412E+0
-3.037562E+0
-3.313639E+0
-3.106581E+0
-2.493075E+0
-1.856562E+0
-1.434776E+0
-1.181705E+0
-8.826208E-1
-4.685041E-1
-9.273148E-2
2.996979E-2
-1.310756E-1
-5.068482E-1
-9.746468E-1
-1.519134E+0
-2.147977E+0
-2.861179E+0
-3.605055E+0
-4.371938E+0
-5.184834E+0
-6.020736E+0
-6.795288E+0
-7.439470E+0
-7.945612E+0
-8.359729E+0
-8.697157E+0
-8.965566E+0
-9.157287E+0
-9.295325E+0
-9.379683E+0
-9.425695E+0
-9.448702E+0
-9.456371E+0
-9.464039E+0
-9.479377E+0
-9.533059E+0
-9.609748E+0
-9.763124E+0
-1.000086E+1
-1.033062E+1
-1.072173E+1
-1.113584E+1
-1.157297E+1
-1.203310E+1
-1.251623E+1
-1.299170E+1
-1.344416E+1
-1.387362E+1
-1.428006E+1
-1.465584E+1
-1.499326E+1
-1.527701E+1
-1.551475E+1
-1.570647E+1
-1.589052E+1
-1.606690E+1
-1.624329E+1
-1.641200E+1
-1.658838E+1
-1.678010E+1
-1.698716E+1
-1.720956E+1
-1.743962E+1
-1.770036E+1
-1.797644E+1
-1.827552E+1
-1.858228E+1
-1.888136E+1
-1.918045E+1
-1.946419E+1
-1.976328E+1
-2.006236E+1
-2.034611E+1
-2.061452E+1
-2.087526E+1
-2.112833E+1
-2.138140E+1
-2.162680E+1
-2.185687E+1
-2.206393E+1
-2.225565E+1
-2.243203E+1
-2.260841E+1
-2.277713E+1
-2.291517E+1
-2.304554E+1
-2.316824E+1
-2.329094E+1
-2.341364E+1
-2.353634E+1
-2.365904E+1
-2.377408E+1
-2.389678E+1
-2.402715E+1
-2.415752E+1
-2.428789E+1
-2.440292E+1
-2.451795E+1
-2.463298E+1
-2.475569E+1
-2.487839E+1
-2.499342E+1
-2.510845E+1
-2.521581E+1
-2.530784E+1
-2.539987E+1
-2.549956E+1
-2.560692E+1
-2.570662E+1
-2.580631E+1
-2.589067E+1
-2.596736E+1
-2.604405E+1
-2.610540E+1
-2.617442E+1
-2.624344E+1
-2.632013E+1
-2.638915E+1
-2.646583E+1
-2.653485E+1
-2.660387E+1
-2.666522E+1
-2.672657E+1
-2.679559E+1
-2.686461E+1
-2.692596E+1
-2.697965E+1
-2.704100E+1
-2.708701E+1
-2.714069E+1
-2.718671E+1
-2.724039E+1
-2.727873E+1
-2.730941E+1
-2.734008E+1
-2.737075E+1
-2.739376E+1
-2.741677E+1
-2.743211E+1
-2.744744E+1
-2.745511E+1
-2.746278E+1
-2.746278E+1
-2.746278E+1
-2.746278E+1
-2.745511E+1
-2.744744E+1
-2.742444E+1
-2.740910E+1
-2.739376E+1
-2.736309E+1
-2.731707E+1
-2.727873E+1
-2.723272E+1
-2.718671E+1
-2.714836E+1
-2.710235E+1
-2.704100E+1
-2.698731E+1
-2.692596E+1
-2.685694E+1
-2.679559E+1
-2.673424E+1
-2.667289E+1
-2.661154E+1
-2.655786E+1
-2.649651E+1
-2.644283E+1
-2.638148E+1
-2.632013E+1
-2.625878E+1
-2.619742E+1
-2.614374E+1
-2.607472E+1
-2.600570E+1
-2.592901E+1
-2.586000E+1
-2.579098E+1
-2.573730E+1
-2.567594E+1
-2.560692E+1
-2.553024E+1
-2.545355E+1
-2.538453E+1
-2.531551E+1
-2.523882E+1
-2.516980E+1
-2.509311E+1
-2.501642E+1
-2.493207E+1
-2.485538E+1
-2.477102E+1
-2.468667E+1
-2.460231E+1
-2.451028E+1
-2.442592E+1
-2.434157E+1
-2.425721E+1
-2.416518E+1
-2.406549E+1
-2.398113E+1
-2.389678E+1
-2.381242E+1
-2.372806E+1
-2.363604E+1
-2.354401E+1
-2.345965E+1
-2.336763E+1
-2.326793E+1
-2.318358E+1
-2.309155E+1
-2.299952E+1
-2.289983E+1
-2.280014E+1
-2.270811E+1
-2.261608E+1
-2.253173E+1
-2.243970E+1
-2.234767E+1
-2.224798E+1
-2.214828E+1
-2.205626E+1
-2.196423E+1
-2.187220E+1
-2.177251E+1
-2.167282E+1
-2.157312E+1
-2.148109E+1
-2.138907E+1
-2.129704E+1
-2.119735E+1
-2.109765E+1
-2.100563E+1
-2.091360E+1
-2.081391E+1
-2.072188E+1
-2.063752E+1
-2.055317E+1
-2.046881E+1
-2.037678E+1
-2.029243E+1
-2.021574E+1
-2.013138E+1
-2.005469E+1
-1.997800E+1
-1.990899E+1
-1.983230E+1
-1.976328E+1
-1.968659E+1
-1.960990E+1
-1.953321E+1
-1.945652E+1
-1.937984E+1
-1.929548E+1
-1.922646E+1
-1.915744E+1
-1.908075E+1
-1.899639E+1
-1.892738E+1
-1.886602E+1
-1.881234E+1
-1.876633E+1
-1.872799E+1
-1.869731E+1
-1.866663E+1
-1.864363E+1
-1.862062E+1
-1.858228E+1
-1.854393E+1
-1.850559E+1
-1.846725E+1
-1.843657E+1
-1.839823E+1
-1.835221E+1
-1.830620E+1
-1.825252E+1
-1.819117E+1
-1.813749E+1
-1.809147E+1
-1.806080E+1
-1.806080E+1
-1.803012E+1
-1.794577E+1
-1.783840E+1
-1.774638E+1
-1.764668E+1
-1.750864E+1
-1.729392E+1
-1.695649E+1
-1.646568E+1
-1.591353E+1
-1.549941E+1
-1.530769E+1
-1.529235E+1
-1.534603E+1
-1.546873E+1
-1.571414E+1
-1.608224E+1
-1.644268E+1
-1.667274E+1
-1.674943E+1
-1.676477E+1
-1.679544E+1
-1.684145E+1
-1.685679E+1
-1.683379E+1
-1.677243E+1
-1.668041E+1
-1.655771E+1
-1.640433E+1
-1.623562E+1
-1.605923E+1
-1.588285E+1
-1.572181E+1
-1.559910E+1
-1.553008E+1
-1.549941E+1
-1.549941E+1
-1.550708E+1
-1.553008E+1
-1.558376E+1
-1.564512E+1
-1.570647E+1
-1.573714E+1
-1.575248E+1
-1.576015E+1
-1.575248E+1
-1.570647E+1
-1.562978E+1
-1.552242E+1
-1.539971E+1
-1.527701E+1
-1.515431E+1
-1.502394E+1
-1.490124E+1
-1.478621E+1
-1.469418E+1
-1.463283E+1
-1.460215E+1
-1.457915E+1
-1.454847E+1
-1.451780E+1
-1.450246E+1
-1.450246E+1
-1.452547E+1
-1.454847E+1
-1.456381E+1
-1.454847E+1
-1.451780E+1
-1.446412E+1
-1.438743E+1
-1.428773E+1
-1.417270E+1
-1.404233E+1
-1.391963E+1
-1.379693E+1
-1.368190E+1
-1.356686E+1
-1.346717E+1
-1.338281E+1
-1.329845E+1
-1.322177E+1
-1.314508E+1
-1.306072E+1
-1.296103E+1
-1.286900E+1
-1.277697E+1
-1.266961E+1
-1.254691E+1
-1.240887E+1
-1.227083E+1
-1.214046E+1
-1.200242E+1
-1.186438E+1
-1.174168E+1
-1.162665E+1
-1.152696E+1
-1.142726E+1
-1.132757E+1
-1.123554E+1
-1.114351E+1
-1.105149E+1
-1.095179E+1
-1.084443E+1
-1.073707E+1
-1.062203E+1
-1.048399E+1
-1.033062E+1
-1.018491E+1
-1.005454E+1
-9.954844E+0
-9.878157E+0
-9.832144E+0
-9.816806E+0
-9.862819E+0
-9.954844E+0
-1.005454E+1
-1.012356E+1
-1.011589E+1
-1.002387E+1
-9.878157E+0
-9.724780E+0
-9.556066E+0
-9.387351E+0
-9.187962E+0
-8.965566E+0
-8.727832E+0
-8.490099E+0
-8.252365E+0
-8.022301E+0
-7.776898E+0
-7.523827E+0
-7.270755E+0
-7.033022E+0
-6.825963E+0
-6.657249E+0
-6.511541E+0
-6.381171E+0
-6.266139E+0
-6.174113E+0
-6.097425E+0
-6.020736E+0
-5.951716E+0
-5.875029E+0
-5.783002E+0
-5.675639E+0
-5.545269E+0
-5.391892E+0
-5.223178E+0
-5.039126E+0
-4.839737E+0
-4.625010E+0
-4.394945E+0
-4.149542E+0
-3.904139E+0
-3.658737E+0
-3.413334E+0
-3.160263E+0
-2.907192E+0
-2.661789E+0
-2.408718E+0
-2.147977E+0
-1.894906E+0
-1.657172E+0
-1.434776E+0
-1.220049E+0
-9.899844E-1
-7.292442E-1
-4.224911E-1
-6.972498E-2
2.907099E-1
6.204696E-1
9.195539E-1
1.149619E+0
1.264651E+0
1.134281E+0
7.278332E-1
1.143269E-1
-5.605300E-1
-1.143361E+0
-1.557478E+0
-1.703185E+0
-1.511465E+0
-9.746468E-1
-2.154327E-1
5.744566E-1
1.249314E+0
1.770794E+0
2.161904E+0
2.491664E+0
2.790748E+0
3.074495E+0
3.289222E+0
3.388917E+0
3.358241E+0
3.258546E+0
3.158852E+0
3.135845E+0
3.197196E+0
3.319897E+0
3.488612E+0
3.703339E+0
3.979416E+0
4.293839E+0
4.592923E+0
4.853663E+0
5.053052E+0
5.221767E+0
5.390481E+0
5.566864E+0
5.720240E+0
5.842941E+0
5.965643E+0
6.103682E+0
6.287734E+0
6.494792E+0
6.709519E+0
6.908909E+0
7.092961E+0
7.292350E+0
7.499408E+0
7.706467E+0
7.898188E+0
8.082240E+0
8.243285E+0
8.404331E+0
8.573045E+0
8.741759E+0
8.895136E+0
9.017838E+0
9.140538E+0
9.263240E+0
9.393610E+0
9.523979E+0
9.631343E+0
9.731038E+0
9.830733E+0
9.922759E+0
1.001479E+1
1.009147E+1
1.016816E+1
1.025252E+1
1.033688E+1
1.041356E+1
1.048258E+1
1.055160E+1
1.064363E+1
1.074332E+1
1.082001E+1
1.088903E+1
1.096572E+1
1.105008E+1
1.112677E+1
1.118812E+1
1.124180E+1
1.130315E+1
1.137217E+1
1.145653E+1
1.154088E+1
1.159456E+1
1.165591E+1
1.177095E+1
1.199334E+1
1.233077E+1
1.275256E+1
1.315901E+1
1.355012E+1
1.397190E+1
1.436301E+1
1.457007E+1
1.447037E+1
1.414062E+1
1.381852E+1
1.371883E+1
1.384153E+1
1.402558E+1
1.415595E+1
1.425565E+1
1.437068E+1
1.455473E+1
1.477713E+1
1.499952E+1
1.518358E+1
1.532161E+1
1.542131E+1
1.552100E+1
1.562837E+1
1.574340E+1
1.582776E+1
1.587377E+1
1.590445E+1
1.592745E+1
1.595813E+1
1.599647E+1
1.602715E+1
1.605015E+1
1.608083E+1
1.611150E+1
1.616518E+1
1.621120E+1
1.625721E+1
1.628789E+1
1.631856E+1
1.636457E+1
1.641826E+1
1.647194E+1
1.653329E+1
1.658697E+1
1.663298E+1
1.666366E+1
1.669433E+1
1.671734E+1
1.674801E+1
1.677869E+1
1.680170E+1
1.682471E+1
1.685538E+1
1.689372E+1
1.694741E+1
1.700876E+1
1.706244E+1
1.712379E+1
1.718514E+1
1.725416E+1
1.733085E+1
1.740753E+1
1.749189E+1
1.756091E+1
1.762226E+1
1.769128E+1
1.776030E+1
1.782932E+1
1.790601E+1
1.798270E+1
1.805939E+1
1.813607E+1
1.820509E+1
1.828178E+1
1.836614E+1
1.845816E+1
1.854252E+1
1.861921E+1
1.870357E+1
1.878792E+1
1.887228E+1
1.894897E+1
1.901799E+1
1.907934E+1
1.914069E+1
1.919437E+1
1.926339E+1
1.934008E+1
1.940910E+1
1.946278E+1
1.951646E+1
1.957781E+1
1.963916E+1
1.970051E+1
1.975420E+1
1.980788E+1
1.986923E+1
1.993058E+1
1.997659E+1
2.002261E+1
2.007629E+1
2.013764E+1
2.020666E+1
2.026034E+1
2.031402E+1
2.037537E+1
2.044439E+1
2.051341E+1
2.058243E+1
2.064378E+1
2.071280E+1
2.078949E+1
2.085851E+1
2.091986E+1
2.098888E+1
2.106557E+1
2.114225E+1
2.122661E+1
2.130330E+1
2.137999E+1
2.144134E+1
2.151036E+1
2.158705E+1
2.167140E+1
2.174809E+1
2.182478E+1
2.190914E+1
2.198583E+1
2.205484E+1
2.212387E+1
2.219288E+1
2.226957E+1
2.234626E+1
2.243062E+1
2.250731E+1
2.258399E+1
2.265301E+1
2.272970E+1
2.280639E+1
2.288308E+1
2.295977E+1
2.303646E+1
2.311314E+1
2.319750E+1
2.327419E+1
2.334321E+1
2.341990E+1
2.348892E+1
2.355793E+1
2.362696E+1
2.370364E+1
2.377266E+1
2.384168E+1
2.391070E+1
2.399506E+1
2.407942E+1
2.415610E+1
2.423279E+1
2.430181E+1
2.437850E+1
2.445519E+1
2.453188E+1
2.459323E+1
2.465458E+1
2.471593E+1
2.479262E+1
2.486164E+1
2.493833E+1
2.500734E+1
2.507636E+1
2.515305E+1
2.522207E+1
2.529109E+1
2.536778E+1
2.543680E+1
2.550582E+1
2.557484E+1
2.563619E+1
2.570521E+1
2.577423E+1
2.585092E+1
2.592760E+1
2.600429E+1
2.608098E+1
2.615000E+1
2.621902E+1
2.629571E+1
2.636473E+1
2.643374E+1
2.649510E+1
2.655645E+1
2.663314E+1
2.671749E+1
2.678651E+1
2.685553E+1
2.692455E+1
2.699357E+1
2.706259E+1
2.712394E+1
2.718529E+1
2.724664E+1
2.730032E+1
2.736167E+1
2.742303E+1
2.747671E+1
2.753806E+1
2.759941E+1
2.766076E+1
2.771444E+1
2.776812E+1
2.782180E+1
2.788315E+1
2.794451E+1
2.799819E+1
2.805187E+1
2.809021E+1
2.813623E+1
2.818224E+1
2.823592E+1
2.828960E+1
2.834329E+1
2.838930E+1
2.843531E+1
2.848132E+1
2.852734E+1
2.857335E+1
2.861169E+1
2.865004E+1
2.868838E+1
2.873439E+1
2.877274E+1
2.881108E+1
2.883409E+1
2.887243E+1
2.891078E+1
2.895679E+1
2.899513E+1
2.902581E+1
2.906415E+1
2.910250E+1
2.913317E+1
2.916385E+1
2.919453E+1
2.922520E+1
2.926354E+1
2.929422E+1
2.932489E+1
2.934790E+1
2.938624E+1
2.942459E+1
2.946293E+1
2.949361E+1
2.951662E+1
2.954729E+1
2.957797E+1
2.960864E+1
2.963932E+1
2.966232E+1
2.968533E+1
2.971601E+1
2.974668E+1
2.976202E+1
2.978503E+1
2.980803E+1
2.983104E+1
2.985404E+1
2.987705E+1
2.990773E+1
2.992306E+1
2.993840E+1
2.994607E+1
2.995374E+1
2.996907E+1
2.999208E+1
3.001509E+1
3.003043E+1
3.003043E+1
3.003810E+1
3.004576E+1
3.005343E+1
3.006110E+1
3.006877E+1
3.006877E+1
3.007644E+1
3.007644E+1
3.007644E+1
3.007644E+1
3.006877E+1
3.006877E+1
3.006877E+1
3.006877E+1
3.006110E+1
3.005343E+1
3.004576E+1
3.003810E+1
3.003043E+1
3.002276E+1
3.000742E+1
2.999208E+1
2.998441E+1
2.996907E+1
2.996141E+1
2.996141E+1
2.995374E+1
2.993840E+1
2.992306E+1
2.990773E+1
2.989239E+1
2.986938E+1
2.984638E+1
2.981570E+1
2.980036E+1
2.978503E+1
2.976202E+1
2.974668E+1
2.972367E+1
2.970067E+1
2.967766E+1
2.965465E+1
2.963165E+1
2.960864E+1
2.957797E+1
2.955496E+1
2.951662E+1
2.948594E+1
2.945526E+1
2.943226E+1
2.940925E+1
2.937857E+1
2.934790E+1
2.931723E+1
2.927888E+1
2.924054E+1
2.920986E+1
2.917919E+1
2.914851E+1
2.910250E+1
2.904882E+1
2.900280E+1
2.895679E+1
2.891845E+1
2.888010E+1
2.884176E+1
2.879574E+1
2.875740E+1
2.871906E+1
2.868838E+1
2.865004E+1
2.861936E+1
2.858102E+1
2.855034E+1
2.851200E+1
2.846598E+1
2.841230E+1
2.835095E+1
2.828960E+1
2.822058E+1
2.815923E+1
2.810555E+1
2.804420E+1
2.799052E+1
2.793683E+1
2.788315E+1
2.782947E+1
2.778346E+1
2.773745E+1
2.768376E+1
2.763008E+1
2.758407E+1
2.753039E+1
2.748438E+1
2.743070E+1
2.737701E+1
2.732333E+1
2.727732E+1
2.723130E+1
2.717762E+1
2.711627E+1
2.704725E+1
2.698590E+1
2.693222E+1
2.687087E+1
2.680952E+1
2.674817E+1
2.669449E+1
2.664080E+1
2.658712E+1
2.652577E+1
2.645675E+1
2.638773E+1
2.632638E+1
2.624970E+1
2.618067E+1
2.612699E+1
2.608098E+1
2.603497E+1
2.598129E+1
2.591227E+1
2.585858E+1
2.581257E+1
2.575889E+1
2.569754E+1
2.563619E+1
2.558251E+1
2.552883E+1
2.546747E+1
2.540612E+1
2.534477E+1
2.529109E+1
2.523741E+1
2.517606E+1
2.512238E+1
2.506870E+1
2.500734E+1
2.494599E+1
2.488464E+1
2.482329E+1
2.476194E+1
2.470826E+1
2.464691E+1
2.460090E+1
2.454721E+1
2.449353E+1
2.442451E+1
2.436316E+1
2.430181E+1
2.424813E+1
2.419445E+1
2.414843E+1
2.409475E+1
2.403340E+1
2.397972E+1
2.392604E+1
2.387236E+1
2.381868E+1
2.376499E+1
2.371131E+1
2.365763E+1
2.360395E+1
2.355027E+1
2.350425E+1
2.345057E+1
2.340456E+1
2.335088E+1
2.330487E+1
2.325118E+1
2.320517E+1
2.314382E+1
2.309014E+1
2.303646E+1
2.299044E+1
2.293676E+1
2.289075E+1
2.283707E+1
2.278338E+1
2.273737E+1
2.269136E+1
2.265301E+1
2.260700E+1
2.255332E+1
2.249964E+1
2.244596E+1
2.239994E+1
2.235393E+1
2.230792E+1
2.226190E+1
2.221589E+1
2.216221E+1
2.210853E+1
2.206251E+1
2.201650E+1
2.196282E+1
2.191681E+1
2.187079E+1
2.181711E+1
2.177110E+1
2.172508E+1
2.167140E+1
2.162539E+1
2.157938E+1
2.152570E+1
2.147968E+1
2.143367E+1
2.139533E+1
2.135698E+1
2.130330E+1
2.125729E+1
2.121127E+1
2.116526E+1
2.111925E+1
2.107324E+1
2.102722E+1
2.098121E+1
2.093520E+1
2.088918E+1
2.085084E+1
2.081249E+1
2.075881E+1
2.071280E+1
2.066679E+1
2.062077E+1
2.058243E+1
2.052875E+1
2.048274E+1
2.043672E+1
2.039838E+1
2.036770E+1
2.032169E+1
2.026801E+1
2.020666E+1
2.016065E+1
2.012230E+1
2.009929E+1
2.006095E+1
2.000727E+1
1.995359E+1
1.991524E+1
1.987690E+1
1.983089E+1
1.977720E+1
1.973119E+1
1.970051E+1
1.966217E+1
1.962383E+1
1.957781E+1
1.953180E+1
1.949346E+1
1.945511E+1
1.940910E+1
1.937075E+1
1.932474E+1
1.927873E+1
1.922505E+1
1.917903E+1
1.913302E+1
1.909468E+1
1.905633E+1
1.901032E+1
1.896431E+1
1.891830E+1
1.887228E+1
1.883394E+1
1.880326E+1
1.876492E+1
1.872657E+1
1.868823E+1
1.864222E+1
1.860387E+1
1.857320E+1
1.853485E+1
1.849651E+1
1.845050E+1
1.840448E+1
1.837381E+1
1.834313E+1
1.830479E+1
1.827411E+1
1.823577E+1
1.819742E+1
1.815908E+1
1.812074E+1
1.808239E+1
1.805172E+1
1.801337E+1
1.797503E+1
1.793668E+1
1.789834E+1
1.786000E+1
1.782165E+1
1.778331E+1
1.773730E+1
1.769128E+1
1.765294E+1
1.762226E+1
1.759159E+1
1.754557E+1
1.749956E+1
1.745355E+1
1.741520E+1
1.737686E+1
1.733851E+1
1.730017E+1
1.725416E+1
1.721581E+1
1.717747E+1
1.713913E+1
1.710078E+1
1.706244E+1
1.702409E+1
1.697808E+1
1.693974E+1
1.690906E+1
1.687839E+1
1.683237E+1
1.679403E+1
1.675568E+1
1.671734E+1
1.668667E+1
1.665599E+1
1.661765E+1
1.657930E+1
1.654096E+1
1.650261E+1
1.647194E+1
1.643359E+1
1.639525E+1
1.634924E+1
1.631089E+1
1.627255E+1
1.624954E+1
1.621887E+1
1.617285E+1
1.612684E+1
1.608083E+1
1.603482E+1
1.600414E+1
1.597346E+1
1.594279E+1
1.590445E+1
1.585843E+1
1.582009E+1
1.578174E+1
1.574340E+1
1.571272E+1
1.566671E+1
1.562837E+1
1.559002E+1
1.555168E+1
1.552100E+1
1.547499E+1
1.543665E+1
1.540597E+1
1.536763E+1
1.532161E+1
1.528327E+1
1.524493E+1
1.521425E+1
1.517591E+1
1.514523E+1
1.509922E+1
1.505321E+1
1.500719E+1
1.496885E+1
1.493050E+1
1.489216E+1
1.485382E+1
1.481547E+1
1.477713E+1
1.473111E+1
1.468510E+1
1.463909E+1
1.460074E+1
1.456240E+1
1.452406E+1
1.448571E+1
1.444737E+1
1.440136E+1
1.436301E+1
1.431700E+1
1.427099E+1
1.422497E+1
1.419430E+1
1.415595E+1
1.411761E+1
1.407160E+1
1.402558E+1
1.398724E+1
1.395656E+1
1.392589E+1
1.387987E+1
1.382619E+1
1.378018E+1
1.374184E+1
1.370349E+1
1.366515E+1
1.361913E+1
1.358079E+1
1.354245E+1
1.351177E+1
1.347343E+1
1.342741E+1
1.338907E+1
1.335840E+1
1.332772E+1
1.328937E+1
1.325103E+1
1.322036E+1
1.318201E+1
1.315134E+1
1.311299E+1
1.307465E+1
1.304397E+1
1.300563E+1
1.295195E+1
1.289060E+1
1.284458E+1
1.279857E+1
1.274489E+1
1.269887E+1
1.264519E+1
1.259918E+1
1.255317E+1
1.250715E+1
1.246114E+1
1.240746E+1
1.236912E+1
1.233077E+1
1.229243E+1
1.224641E+1
1.219273E+1
1.214672E+1
1.209304E+1
1.204703E+1
1.200101E+1
1.195500E+1
1.191665E+1
1.187831E+1
1.183997E+1
1.178628E+1
1.172493E+1
1.166358E+1
1.160990E+1
1.156389E+1
1.152554E+1
1.149487E+1
1.147186E+1
1.143352E+1
1.139517E+1
1.135683E+1
1.131849E+1
1.128014E+1
1.124180E+1
1.121112E+1
1.117278E+1
1.114210E+1
1.111910E+1
1.108842E+1
1.105775E+1
1.101940E+1
1.098873E+1
1.094271E+1
1.090437E+1
1.086603E+1
1.083535E+1
1.079701E+1
1.074332E+1
1.068964E+1
1.064363E+1
1.060529E+1
1.058228E+1
1.055160E+1
1.051326E+1
1.045958E+1
1.041356E+1
1.036755E+1
1.032921E+1
1.028319E+1
1.023718E+1
1.019117E+1
1.015282E+1
1.010681E+1
1.006080E+1
1.001479E+1
9.968772E+0
9.938096E+0
9.899752E+0
9.853740E+0
9.815395E+0
9.769382E+0
9.731038E+0
9.700362E+0
9.669687E+0
9.631343E+0
9.585331E+0
9.546987E+0
9.508642E+0
9.477967E+0
9.439623E+0
9.401279E+0
9.370604E+0
9.332259E+0
9.293915E+0
9.255570E+0
9.217226E+0
9.186551E+0
9.148207E+0
9.109863E+0
9.071519E+0
9.040843E+0
9.010168E+0
8.979493E+0
8.941149E+0
8.902804E+0
8.872129E+0
8.841454E+0
8.810779E+0
8.772434E+0
8.734091E+0
8.695746E+0
8.665071E+0
8.634396E+0
8.596051E+0
8.557707E+0
8.519363E+0
8.488688E+0
8.465681E+0
8.435006E+0
8.404331E+0
8.373655E+0
8.335312E+0
8.304636E+0
8.273960E+0
8.243285E+0
8.212610E+0
8.174266E+0
8.143591E+0
8.112915E+0
8.089909E+0
8.051565E+0
8.013221E+0
7.982544E+0
7.959539E+0
7.928863E+0
7.890519E+0
7.859844E+0
7.829168E+0
7.790824E+0
7.752480E+0
7.714136E+0
7.683460E+0
7.660454E+0
7.629778E+0
7.599103E+0
7.568428E+0
7.537753E+0
7.507077E+0
7.468733E+0
7.430389E+0
7.407383E+0
7.399714E+0
7.376708E+0
7.346032E+0
7.307687E+0
7.269344E+0
7.246337E+0
7.215662E+0
7.192656E+0
7.161980E+0
7.131305E+0
7.108298E+0
7.085292E+0
7.077623E+0
7.069954E+0
7.023941E+0
6.962591E+0
6.908909E+0
6.885902E+0
6.862896E+0
6.824551E+0
6.778539E+0
6.763201E+0
6.778539E+0
6.786208E+0
6.770870E+0
6.732525E+0
6.717188E+0
6.709519E+0
6.663506E+0
6.586818E+0
6.533136E+0
6.540805E+0
6.556142E+0
6.533136E+0
6.487123E+0
6.464117E+0
6.456448E+0
6.441110E+0
6.418104E+0
6.395097E+0
6.372091E+0
6.349084E+0
6.318409E+0
6.295403E+0
6.272396E+0
6.264727E+0
6.241721E+0
6.218714E+0
6.195708E+0
6.172701E+0
6.157363E+0
6.142026E+0
6.119020E+0
6.096013E+0
6.073006E+0
6.050000E+0
6.026994E+0
6.003987E+0
5.988649E+0
5.980981E+0
5.973312E+0
5.950305E+0
5.927299E+0
5.904292E+0
5.888954E+0
5.873617E+0
5.850610E+0
5.835273E+0
5.812266E+0
5.804597E+0
5.804597E+0
5.789260E+0
5.773922E+0
5.750916E+0
5.735578E+0
5.720240E+0
5.704903E+0
5.689565E+0
5.681896E+0
5.674227E+0
5.658890E+0
5.635883E+0
5.620545E+0
5.597539E+0
5.582202E+0
5.559195E+0
5.543858E+0
5.528520E+0
5.528520E+0
5.528520E+0
5.520851E+0
5.490176E+0
5.459500E+0
5.436494E+0
5.421156E+0
5.413487E+0
5.405819E+0
5.390481E+0
5.375143E+0
5.367474E+0
5.352137E+0
5.336799E+0
5.321461E+0
5.313792E+0
5.298455E+0
5.290786E+0
5.275448E+0
5.267779E+0
5.252442E+0
5.237104E+0
5.221767E+0
5.214098E+0
5.214098E+0
5.198760E+0
5.191091E+0
5.175754E+0
5.175754E+0
5.168085E+0
5.152747E+0
5.137409E+0
5.129740E+0
5.129740E+0
5.114403E+0
5.106734E+0
5.099065E+0
5.099065E+0
5.106734E+0
5.099065E+0
5.091396E+0
5.091396E+0
5.091396E+0
5.083727E+0
5.068390E+0
5.037715E+0
5.014708E+0
5.007040E+0
5.014708E+0
5.007040E+0
5.007040E+0
5.007040E+0
4.999371E+0
4.984033E+0
4.976364E+0
4.984033E+0
4.991702E+0
5.007040E+0
5.014708E+0
5.014708E+0
4.999371E+0
4.991702E+0
4.991702E+0
4.999371E+0
4.999371E+0
4.991702E+0
4.984033E+0
4.976364E+0
4.976364E+0
4.976364E+0
4.968695E+0
4.968695E+0
4.976364E+0
4.991702E+0
4.984033E+0
4.976364E+0
4.968695E+0
4.976364E+0
4.991702E+0
4.984033E+0
4.968695E+0
4.961026E+0
4.961026E+0
4.976364E+0
4.976364E+0
4.976364E+0
4.968695E+0
4.976364E+0
4.999371E+0
5.014708E+0
5.014708E+0
4.999371E+0
4.984033E+0
4.976364E+0
4.976364E+0
4.984033E+0
4.984033E+0
4.991702E+0
4.999371E+0
5.007040E+0
5.007040E+0
5.007040E+0
5.007040E+0
5.007040E+0
5.007040E+0
5.007040E+0
5.007040E+0
5.007040E+0
4.999371E+0
4.999371E+0
4.999371E+0
4.999371E+0
4.999371E+0
4.991702E+0
4.976364E+0
4.976364E+0
4.991702E+0
5.022377E+0
5.030046E+0
5.030046E+0
5.022377E+0
5.014708E+0
5.022377E+0
5.045384E+0
5.045384E+0
5.022377E+0
4.991702E+0
4.976364E+0
4.976364E+0
4.984033E+0
4.984033E+0
4.984033E+0
4.984033E+0
4.976364E+0
4.976364E+0
4.968695E+0
4.953358E+0
4.938020E+0
4.930351E+0
4.922682E+0
4.915013E+0
4.907344E+0
4.899676E+0
4.892007E+0
4.884338E+0
4.869000E+0
4.845994E+0
4.830657E+0
4.830657E+0
4.830657E+0
4.822988E+0
4.822988E+0
4.815319E+0
4.807650E+0
4.792312E+0
4.769306E+0
4.753968E+0
4.746299E+0
4.746299E+0
4.738630E+0
4.723293E+0
4.707955E+0
4.692617E+0
4.677280E+0
4.661942E+0
4.654273E+0
4.661942E+0
4.677280E+0
4.707955E+0
4.769306E+0
4.876669E+0
5.037715E+0
5.198760E+0
5.306124E+0
5.321461E+0
5.244773E+0
5.145078E+0
5.076058E+0
5.060721E+0
5.114403E+0
5.191091E+0
5.260111E+0
5.298455E+0
5.306124E+0
5.321461E+0
5.390481E+0
5.520851E+0
5.697234E+0
5.865948E+0
5.988649E+0
6.057669E+0
6.088344E+0
6.096013E+0
6.103682E+0
6.088344E+0
6.026994E+0
5.934968E+0
5.850610E+0
5.804597E+0
5.773922E+0
5.720240E+0
5.635883E+0
5.559195E+0
5.513182E+0
5.520851E+0
5.551526E+0
5.589871E+0
5.620545E+0
5.674227E+0
5.781591E+0
5.911961E+0
6.011656E+0
6.026994E+0
5.934968E+0
5.773922E+0
5.620545E+0
5.543858E+0
5.528520E+0
5.513182E+0
5.505513E+0
5.536189E+0
5.582202E+0
5.628214E+0
5.651221E+0
5.681896E+0
5.735578E+0
5.804597E+0
5.850610E+0
5.858279E+0
5.835273E+0
5.812266E+0
5.773922E+0
5.727909E+0
5.689565E+0
5.666558E+0
5.689565E+0
5.743247E+0
5.781591E+0
5.789260E+0
5.781591E+0
5.789260E+0
5.835273E+0
5.911961E+0
5.973312E+0
6.011656E+0
6.026994E+0
6.042331E+0
6.065337E+0
6.096013E+0
6.119020E+0
6.126689E+0
6.134358E+0
6.134358E+0
6.142026E+0
6.172701E+0
6.226383E+0
6.280065E+0
6.349084E+0
6.410435E+0
6.471786E+0
6.540805E+0
6.586818E+0
6.632831E+0
6.655837E+0
6.671175E+0
6.686513E+0
6.694181E+0
6.717188E+0
6.732525E+0
6.740194E+0
6.747863E+0
6.755532E+0
6.763201E+0
6.763201E+0
6.755532E+0
6.747863E+0
6.755532E+0
6.763201E+0
6.778539E+0
6.786208E+0
6.793877E+0
6.816883E+0
6.847558E+0
6.885902E+0
6.924246E+0
6.962591E+0
7.008604E+0
7.046948E+0
7.092961E+0
7.138973E+0
7.177318E+0
7.207993E+0
7.223331E+0
7.223331E+0
7.238668E+0
7.254006E+0
7.284682E+0
7.307687E+0
7.315356E+0
7.315356E+0
7.323025E+0
7.338363E+0
7.361370E+0
7.376708E+0
7.346032E+0
7.261675E+0
7.223331E+0
7.384377E+0
7.767818E+0
8.197272E+0
8.473351E+0
8.542370E+0
8.496357E+0
8.465681E+0
8.519363E+0
8.611389E+0
8.657402E+0
8.626727E+0
8.573045E+0
8.588383E+0
8.703415E+0
8.887467E+0
9.132869E+0
9.462629E+0
9.823064E+0
1.012215E+1
1.025252E+1
1.024485E+1
1.020651E+1
1.023718E+1
1.031387E+1
1.037522E+1
1.038289E+1
1.032921E+1
1.028319E+1
1.029086E+1
1.035988E+1
1.045191E+1
1.055927E+1
1.066664E+1
1.081234E+1
1.099640E+1
1.121112E+1
1.141051E+1
1.158690E+1
1.172493E+1
1.182463E+1
1.190899E+1
1.197034E+1
1.201635E+1
1.205469E+1
1.207770E+1
1.210838E+1
1.214672E+1
1.221574E+1
1.230776E+1
1.243047E+1
1.257617E+1
1.273722E+1
1.289826E+1
1.308999E+1
1.331238E+1
1.355778E+1
1.379552E+1
1.398724E+1
1.409460E+1
1.413295E+1
1.414062E+1
1.415595E+1
1.418663E+1
1.423264E+1
1.428632E+1
1.434767E+1
1.442436E+1
1.452406E+1
1.465443E+1
1.480780E+1
1.496885E+1
1.513756E+1
1.529094E+1
1.542131E+1
1.552100E+1
1.558236E+1
1.560536E+1
1.562070E+1
1.565137E+1
1.570506E+1
1.578941E+1
1.587377E+1
1.593512E+1
1.598880E+1
1.605015E+1
1.613451E+1
1.624187E+1
1.636457E+1
1.650261E+1
1.664832E+1
1.678636E+1
1.691673E+1
1.702409E+1
1.710078E+1
1.716213E+1
1.720048E+1
1.722348E+1
1.723882E+1
1.723882E+1
1.723115E+1
1.722348E+1
1.722348E+1
1.723115E+1
1.724649E+1
1.726950E+1
1.731551E+1
1.737686E+1
1.745355E+1
1.753791E+1
1.762226E+1
1.769895E+1
1.776797E+1
1.782165E+1
1.786766E+1
1.789834E+1
1.791368E+1
1.792902E+1
1.792902E+1
1.793668E+1
1.794435E+1
1.795202E+1
1.795969E+1
1.798270E+1
1.802104E+1
1.805939E+1
1.810540E+1
1.815141E+1
1.819742E+1
1.823577E+1
1.826644E+1
1.828945E+1
1.831246E+1
1.832013E+1
1.832780E+1
1.833546E+1
1.833546E+1
1.832013E+1
1.829712E+1
1.827411E+1
1.825877E+1
1.825111E+1
1.824344E+1
1.823577E+1
1.822043E+1
1.821276E+1
1.820509E+1
1.820509E+1
1.819742E+1
1.817442E+1
1.815141E+1
1.812841E+1
1.811307E+1
1.809006E+1
1.805939E+1
1.802104E+1
1.798270E+1
1.794435E+1
1.790601E+1
1.786000E+1
1.781398E+1
1.777564E+1
1.772963E+1
1.769128E+1
1.763760E+1
1.758392E+1
1.753791E+1
1.749189E+1
1.745355E+1
1.740753E+1
1.734618E+1
1.726950E+1
1.720048E+1
1.713913E+1
1.708544E+1
1.701642E+1
1.694741E+1
1.687072E+1
1.680170E+1
1.674035E+1
1.667900E+1
1.662532E+1
1.657163E+1
1.651028E+1
1.644893E+1
1.638758E+1
1.632623E+1
1.625721E+1
1.619586E+1
1.611917E+1
1.604248E+1
1.597346E+1
1.591211E+1
1.586610E+1
1.582776E+1
1.579708E+1
1.577408E+1
1.574340E+1
1.572039E+1
1.569739E+1
1.566671E+1
1.562837E+1
1.557469E+1
1.550567E+1
1.543665E+1
1.535996E+1
1.527560E+1
1.519124E+1
1.512222E+1
1.506087E+1
1.499952E+1
1.493050E+1
1.485382E+1
1.477713E+1
1.470044E+1
1.460074E+1
1.449338E+1
1.438602E+1
1.427865E+1
1.417129E+1
1.407160E+1
1.396423E+1
1.385687E+1
1.374951E+1
1.364981E+1
1.355778E+1
1.346576E+1
1.337373E+1
1.328171E+1
1.319735E+1
1.312066E+1
1.304397E+1
1.296728E+1
1.286759E+1
1.277556E+1
1.269121E+1
1.261452E+1
1.253016E+1
1.244580E+1
1.236912E+1
1.230010E+1
1.223108E+1
1.216206E+1
1.207770E+1
1.200101E+1
1.193199E+1
1.186297E+1
1.180162E+1
1.173260E+1
1.166358E+1
1.160223E+1
1.154855E+1
1.148720E+1
1.141818E+1
1.135683E+1
1.130315E+1
1.124947E+1
1.118812E+1
1.112677E+1
1.105775E+1
1.098873E+1
1.093504E+1
1.088136E+1
1.082001E+1
1.075866E+1
1.070498E+1
1.064363E+1
1.058228E+1
1.052093E+1
1.044424E+1
1.037522E+1
1.030620E+1
1.023718E+1
1.017583E+1
1.012215E+1
1.004546E+1
9.915090E+0
9.662019E+0
9.286246E+0
8.849123E+0
8.465681E+0
8.189604E+0
7.951870E+0
7.599103E+0
7.054617E+0
6.395097E+0
5.720240E+0
5.267779E+0
5.329130E+0
6.126689E+0
7.514746E+0
8.925812E+0
9.623674E+0
9.293915E+0
8.266292E+0
7.177318E+0
6.579149E+0
6.663506E+0
7.077623E+0
7.415051E+0
7.744811E+0
8.250955E+0
8.688077E+0
8.573045E+0
7.859844E+0
7.046948E+0
6.579149E+0
6.425773E+0
6.303072E+0
6.142026E+0
6.149694E+0
6.510130E+0
7.023941E+0
7.330694E+0
7.254006E+0
6.947253E+0
6.709519E+0
6.663506E+0
6.717188E+0
6.701850E+0
6.579149E+0
6.448779E+0
6.418104E+0
6.464117E+0
6.502461E+0
6.487123E+0
6.410435E+0
6.318409E+0
6.249389E+0
6.203377E+0
6.165032E+0
6.142026E+0
6.126689E+0
6.096013E+0
6.050000E+0
5.996318E+0
5.942636E+0
5.888954E+0
5.835273E+0
5.796928E+0
5.773922E+0
5.750916E+0
5.704903E+0
5.635883E+0
5.551526E+0
5.467169E+0
5.413487E+0
5.382812E+0
5.375143E+0
5.382812E+0
5.398150E+0
5.421156E+0
5.436494E+0
5.444162E+0
5.451831E+0
5.451831E+0
5.467169E+0
5.490176E+0
5.513182E+0
5.528520E+0
5.559195E+0
5.589871E+0
5.635883E+0
5.674227E+0
5.704903E+0
5.727909E+0
5.766254E+0
5.804597E+0
5.835273E+0
5.858279E+0
5.873617E+0
5.904292E+0
5.950305E+0
6.003987E+0
6.042331E+0
6.073006E+0
6.096013E+0
6.126689E+0
6.165032E+0
6.203377E+0
6.234052E+0
6.257058E+0
6.287734E+0
6.326078E+0
6.372091E+0
6.410435E+0
6.448779E+0
6.487123E+0
6.525467E+0
6.556142E+0
6.579149E+0
6.617494E+0
6.663506E+0
6.709519E+0
6.747863E+0
6.778539E+0
6.809214E+0
6.847558E+0
6.893571E+0
6.939584E+0
6.985597E+0
7.023941E+0
7.062285E+0
7.092961E+0
7.123636E+0
7.146642E+0
7.184987E+0
7.238668E+0
7.300019E+0
7.353701E+0
7.407383E+0
7.453396E+0
7.514746E+0
7.576097E+0
7.637447E+0
7.698798E+0
7.752480E+0
7.813830E+0
7.875181E+0
7.951870E+0
8.036227E+0
8.128253E+0
8.212610E+0
8.289298E+0
8.358317E+0
8.427338E+0
8.496357E+0
8.557707E+0
8.619059E+0
8.680409E+0
8.764766E+0
8.841454E+0
8.902804E+0
8.941149E+0
8.948817E+0
8.956487E+0
8.987162E+0
9.025505E+0
9.086857E+0
9.148207E+0
9.201889E+0
9.247902E+0
9.309253E+0
9.355266E+0
9.401279E+0
9.439623E+0
9.462629E+0
9.477967E+0
9.477967E+0
9.477967E+0
9.485636E+0
9.508642E+0
9.546987E+0
9.600668E+0
9.654350E+0
9.708032E+0
9.761714E+0
9.800057E+0
9.846070E+0
9.884415E+0
9.922759E+0
9.953434E+0
9.984109E+0
9.991778E+0
1.001479E+1
1.004546E+1
1.009147E+1
1.012982E+1
1.016816E+1
1.019884E+1
1.023718E+1
1.027553E+1
1.032154E+1
1.035221E+1
1.039056E+1
1.042890E+1
1.047492E+1
1.051326E+1
1.055160E+1
1.058995E+1
1.063596E+1
1.068197E+1
1.072032E+1
1.074332E+1
1.076633E+1
1.078167E+1
1.081234E+1
1.084302E+1
1.086603E+1
1.088903E+1
1.090437E+1
1.091204E+1
1.092738E+1
1.094271E+1
1.095805E+1
1.096572E+1
1.097339E+1
1.098106E+1
1.098873E+1
1.099640E+1
1.099640E+1
1.099640E+1
1.099640E+1
1.100406E+1
1.100406E+1
1.099640E+1
1.098873E+1
1.098873E+1
1.098873E+1
1.100406E+1
1.101173E+1
1.100406E+1
1.099640E+1
1.099640E+1
1.100406E+1
1.101173E+1
1.100406E+1
1.099640E+1
1.098106E+1
1.096572E+1
1.095805E+1
1.095038E+1
1.094271E+1
1.094271E+1
1.094271E+1
1.093504E+1
1.093504E+1
1.093504E+1
1.094271E+1
1.095038E+1
1.095805E+1
1.095805E+1
1.096572E+1
1.095805E+1
1.094271E+1
1.093504E+1
1.092738E+1
1.091971E+1
1.091204E+1
1.091204E+1
1.090437E+1
1.089670E+1
1.088903E+1
1.087369E+1
1.086603E+1
1.085836E+1
1.084302E+1
1.083535E+1
1.082768E+1
1.082001E+1
1.080467E+1
1.078167E+1
1.075866E+1
1.073566E+1
1.071265E+1
1.069731E+1
1.068197E+1
1.065897E+1
1.063596E+1
1.059762E+1
1.057461E+1
1.055160E+1
1.053627E+1
1.051326E+1
1.048258E+1
1.045958E+1
1.043657E+1
1.041356E+1
1.039056E+1
1.036755E+1
1.034454E+1
1.032921E+1
1.030620E+1
1.027553E+1
1.025252E+1
1.023718E+1
1.021417E+1
1.019117E+1
1.016816E+1
1.014516E+1
1.012215E+1
1.009914E+1
1.007614E+1
1.006080E+1
1.003779E+1
1.001479E+1
9.991778E+0
9.976441E+0
9.953434E+0
9.930428E+0
9.907421E+0
9.884415E+0
9.869078E+0
9.853740E+0
9.830733E+0
9.807726E+0
9.792388E+0
9.769382E+0
9.754045E+0
9.731038E+0
9.708032E+0
9.692695E+0
9.685025E+0
9.669687E+0
9.646681E+0
9.616006E+0
9.600668E+0
9.585331E+0
9.569993E+0
9.554655E+0
9.531649E+0
9.516311E+0
9.493304E+0
9.477967E+0
9.470298E+0
9.454960E+0
9.431953E+0
9.416616E+0
9.393610E+0
9.378272E+0
9.362934E+0
9.355266E+0
9.332259E+0
9.316921E+0
9.301584E+0
9.293915E+0
9.278578E+0
9.263240E+0
9.263240E+0
9.255570E+0
9.240232E+0
9.217226E+0
9.201889E+0
9.194221E+0
9.194221E+0
9.186551E+0
9.171214E+0
9.163545E+0
9.155876E+0
9.148207E+0
9.132869E+0
9.125200E+0
9.117532E+0
9.102195E+0
9.094525E+0
9.094525E+0
9.094525E+0
9.094525E+0
9.086857E+0
9.079187E+0
9.079187E+0
9.071519E+0
9.079187E+0
9.079187E+0
9.079187E+0
9.071519E+0
9.063850E+0
9.056181E+0
9.056181E+0
9.056181E+0
9.056181E+0
9.056181E+0
9.063850E+0
9.063850E+0
9.079187E+0
9.086857E+0
9.086857E+0
9.086857E+0
9.079187E+0
9.079187E+0
9.086857E+0
9.094525E+0
9.102195E+0
9.109863E+0
9.117532E+0
9.109863E+0
9.109863E+0
9.117532E+0
9.132869E+0
9.148207E+0
9.155876E+0
9.163545E+0
9.171214E+0
9.178883E+0
9.194221E+0
9.209559E+0
9.217226E+0
9.217226E+0
9.232564E+0
9.240232E+0
9.255570E+0
9.263240E+0
9.278578E+0
9.286246E+0
9.293915E+0
9.301584E+0
9.301584E+0
9.301584E+0
9.309253E+0
9.316921E+0
9.332259E+0
9.347596E+0
9.355266E+0
9.370604E+0
9.378272E+0
9.393610E+0
9.408947E+0
9.424285E+0
9.439623E+0
9.439623E+0
9.447291E+0
9.462629E+0
9.477967E+0
9.485636E+0
9.500974E+0
9.508642E+0
9.516311E+0
9.531649E+0
9.546987E+0
9.569993E+0
9.585331E+0
9.592999E+0
9.608336E+0
9.623674E+0
9.639012E+0
9.646681E+0
9.654350E+0
9.669687E+0
9.692695E+0
9.708032E+0
9.715700E+0
9.723370E+0
9.731038E+0
9.738707E+0
9.754045E+0
9.769382E+0
9.784720E+0
9.807726E+0
9.815395E+0
9.823064E+0
9.830733E+0
9.838402E+0
9.846070E+0
9.846070E+0
9.853740E+0
9.869078E+0
9.899752E+0
9.922759E+0
9.938096E+0
9.938096E+0
9.930428E+0
9.938096E+0
9.945766E+0
9.961103E+0
9.976441E+0
9.976441E+0
9.984109E+0
9.991778E+0
1.000712E+1
1.001479E+1
1.003012E+1
1.003779E+1
1.004546E+1
1.005313E+1
1.005313E+1
1.006080E+1
1.006847E+1
1.008380E+1
1.009147E+1
1.009147E+1
1.009147E+1
1.009914E+1
1.010681E+1
1.011448E+1
1.012215E+1
1.012215E+1
1.012215E+1
1.012982E+1
1.013749E+1
1.014516E+1
1.013749E+1
1.014516E+1
1.016049E+1
1.016816E+1
1.016049E+1
1.014516E+1
1.012215E+1
1.012215E+1
1.012215E+1
1.013749E+1
1.014516E+1
1.016049E+1
1.016049E+1
1.016049E+1
1.015282E+1
1.015282E+1
1.014516E+1
1.014516E+1
1.014516E+1
1.014516E+1
1.015282E+1
1.015282E+1
1.014516E+1
1.013749E+1
1.012982E+1
1.012982E+1
1.012982E+1
1.012982E+1
1.011448E+1
1.009914E+1
1.009147E+1
1.009147E+1
1.008380E+1
1.007614E+1
1.006847E+1
1.006847E+1
1.006080E+1
1.004546E+1
1.003012E+1
1.003012E+1
1.002245E+1
1.001479E+1
9.999447E+0
9.991778E+0
9.999447E+0
1.001479E+1
1.003779E+1
1.006847E+1
1.010681E+1
1.011448E+1
1.010681E+1
1.006847E+1
1.002245E+1
9.984109E+0
9.945766E+0
9.915090E+0
9.876746E+0
9.838402E+0
9.807726E+0
9.784720E+0
9.777051E+0
9.777051E+0
9.792388E+0
9.807726E+0
9.823064E+0
9.830733E+0
9.830733E+0
9.838402E+0
9.838402E+0
9.838402E+0
9.823064E+0
9.792388E+0
9.761714E+0
9.738707E+0
9.723370E+0
9.723370E+0
9.715700E+0
9.715700E+0
9.723370E+0
9.731038E+0
9.746376E+0
9.761714E+0
9.777051E+0
9.800057E+0
9.815395E+0
9.823064E+0
9.830733E+0
9.830733E+0
9.815395E+0
9.800057E+0
9.777051E+0
9.761714E+0
9.746376E+0
9.715700E+0
9.692695E+0
9.669687E+0
9.654350E+0
9.639012E+0
9.623674E+0
9.616006E+0
9.608336E+0
9.608336E+0
9.608336E+0
9.600668E+0
9.592999E+0
9.600668E+0
9.662019E+0
9.761714E+0
9.838402E+0
9.838402E+0
9.800057E+0
9.784720E+0
9.777051E+0
9.746376E+0
9.662019E+0
9.554655E+0
9.462629E+0
9.408947E+0
9.385942E+0
9.370604E+0
9.362934E+0
9.385942E+0
9.431953E+0
9.477967E+0
9.508642E+0
9.516311E+0
9.500974E+0
9.485636E+0
9.470298E+0
9.447291E+0
9.416616E+0
9.378272E+0
9.347596E+0
9.339928E+0
9.339928E+0
9.332259E+0
9.324590E+0
9.316921E+0
9.286246E+0
9.270908E+0
9.278578E+0
9.316921E+0
9.362934E+0
9.370604E+0
9.347596E+0
9.309253E+0
9.293915E+0
9.293915E+0
9.301584E+0
9.301584E+0
9.293915E+0
9.286246E+0
9.270908E+0
9.255570E+0
9.247902E+0
9.232564E+0
9.232564E+0
9.232564E+0
9.232564E+0
9.232564E+0
9.224896E+0
9.224896E+0
9.217226E+0
9.201889E+0
9.201889E+0
9.194221E+0
9.186551E+0
9.178883E+0
9.163545E+0
9.148207E+0
9.132869E+0
9.125200E+0
9.117532E+0
9.117532E+0
9.117532E+0
9.094525E+0
9.079187E+0
9.071519E+0
9.063850E+0
9.056181E+0
9.040843E+0
9.025505E+0
9.025505E+0
9.017838E+0
9.010168E+0
8.994831E+0
8.987162E+0
8.987162E+0
8.987162E+0
8.979493E+0
8.956487E+0
8.933479E+0
8.925812E+0
8.925812E+0
8.925812E+0
8.925812E+0
8.925812E+0
8.918142E+0
8.910474E+0
8.902804E+0
8.902804E+0
8.910474E+0
8.902804E+0
8.887467E+0
8.887467E+0
8.895136E+0
8.902804E+0
8.902804E+0
8.910474E+0
8.910474E+0
8.918142E+0
8.918142E+0
8.910474E+0
8.902804E+0
8.902804E+0
8.910474E+0
8.918142E+0
8.925812E+0
8.925812E+0
8.918142E+0
8.918142E+0
8.925812E+0
8.933479E+0
8.933479E+0
8.933479E+0
8.933479E+0
8.941149E+0
8.948817E+0
8.948817E+0
8.948817E+0
8.956487E+0
8.956487E+0
8.964155E+0
8.964155E+0
8.964155E+0
8.971824E+0
8.979493E+0
8.987162E+0
9.002500E+0
9.010168E+0
9.010168E+0
9.017838E+0
9.025505E+0
9.040843E+0
9.048512E+0
9.063850E+0
9.071519E+0
9.071519E+0
9.079187E+0
9.094525E+0
9.109863E+0
9.125200E+0
9.132869E+0
9.148207E+0
9.163545E+0
9.178883E+0
9.186551E+0
9.194221E+0
9.201889E+0
9.217226E+0
9.232564E+0
9.247902E+0
9.263240E+0
9.278578E+0
9.286246E+0
9.301584E+0
9.316921E+0
9.324590E+0
9.324590E+0
9.339928E+0
9.355266E+0
9.370604E+0
9.378272E+0
9.385942E+0
9.393610E+0
9.408947E+0
9.424285E+0
9.431953E+0
9.447291E+0
9.462629E+0
9.477967E+0
9.477967E+0
9.493304E+0
9.500974E+0
9.516311E+0
9.531649E+0
9.539317E+0
9.546987E+0
9.554655E+0
9.554655E+0
9.562324E+0
9.562324E+0
9.569993E+0
9.585331E+0
9.592999E+0
9.592999E+0
9.600668E+0
9.608336E+0
9.608336E+0
9.608336E+0
9.616006E+0
9.616006E+0
9.623674E+0
9.631343E+0
9.639012E+0
9.639012E+0
9.639012E+0
9.631343E+0
9.639012E+0
9.639012E+0
9.639012E+0
9.639012E+0
9.639012E+0
9.639012E+0
9.639012E+0
9.639012E+0
9.631343E+0
9.623674E+0
9.616006E+0
9.616006E+0
9.616006E+0
9.616006E+0
9.608336E+0
9.600668E+0
9.592999E+0
9.592999E+0
9.592999E+0
9.585331E+0
9.569993E+0
9.546987E+0
9.539317E+0
9.531649E+0
9.523979E+0
9.508642E+0
9.493304E+0
9.485636E+0
9.470298E+0
9.454960E+0
9.431953E+0
9.416616E+0
9.401279E+0
9.393610E+0
9.378272E+0
9.362934E+0
9.339928E+0
9.316921E+0
9.293915E+0
9.270908E+0
9.247902E+0
9.232564E+0
9.217226E+0
9.194221E+0
9.171214E+0
9.155876E+0
9.140538E+0
9.125200E+0
9.094525E+0
9.063850E+0
9.033175E+0
9.017838E+0
8.994831E+0
8.964155E+0
8.933479E+0
8.902804E+0
8.864460E+0
8.826117E+0
8.795441E+0
8.764766E+0
8.741759E+0
8.711084E+0
8.680409E+0
8.642064E+0
8.603721E+0
8.565376E+0
8.534701E+0
8.504025E+0
8.481019E+0
8.450343E+0
8.419668E+0
8.381324E+0
8.342980E+0
8.304636E+0
8.258623E+0
8.220279E+0
8.181934E+0
8.151259E+0
8.112915E+0
8.066902E+0
8.028559E+0
7.982544E+0
7.951870E+0
7.921194E+0
7.882850E+0
7.836837E+0
7.798492E+0
7.752480E+0
7.714136E+0
7.675792E+0
7.645116E+0
7.599103E+0
7.553091E+0
7.499408E+0
7.453396E+0
7.415051E+0
7.376708E+0
7.330694E+0
7.284682E+0
7.238668E+0
7.184987E+0
7.138973E+0
7.085292E+0
7.046948E+0
7.008604E+0
6.962591E+0
6.916577E+0
6.870565E+0
6.824551E+0
6.786208E+0
6.740194E+0
6.701850E+0
6.648169E+0
6.602156E+0
6.556142E+0
6.502461E+0
6.448779E+0
6.395097E+0
6.349084E+0
6.295403E+0
6.249389E+0
6.195708E+0
6.142026E+0
6.096013E+0
6.042331E+0
5.996318E+0
5.942636E+0
5.896623E+0
5.842941E+0
5.789260E+0
5.735578E+0
5.681896E+0
5.628214E+0
5.574533E+0
5.520851E+0
5.467169E+0
5.413487E+0
5.367474E+0
5.321461E+0
5.267779E+0
5.214098E+0
5.175754E+0
5.137409E+0
5.099065E+0
5.060721E+0
5.014708E+0
4.984033E+0
4.945689E+0
4.915013E+0
4.876669E+0
4.838325E+0
4.792312E+0
4.753968E+0
4.715624E+0
4.677280E+0
4.631267E+0
4.592923E+0
4.562247E+0
4.523903E+0
4.485559E+0
4.447215E+0
4.416539E+0
4.378195E+0
4.347520E+0
4.309176E+0
4.270832E+0
4.240157E+0
4.209481E+0
4.171137E+0
4.140461E+0
4.102118E+0
4.071442E+0
4.040767E+0
4.002423E+0
3.956410E+0
3.925735E+0
3.895059E+0
3.856715E+0
3.810702E+0
3.772358E+0
3.734014E+0
3.703339E+0
3.664995E+0
3.626651E+0
3.595975E+0
3.557631E+0
3.526956E+0
3.488612E+0
3.450267E+0
3.411923E+0
3.381248E+0
3.350572E+0
3.319897E+0
3.281553E+0
3.243209E+0
3.204865E+0
3.166521E+0
3.135845E+0
3.105170E+0
3.082164E+0
3.051488E+0
3.020813E+0
2.997807E+0
2.967131E+0
2.921118E+0
2.875105E+0
2.829092E+0
2.775410E+0
2.698722E+0
2.591359E+0
2.483995E+0
2.407307E+0
2.376632E+0
2.407307E+0
2.476326E+0
2.553014E+0
2.606696E+0
2.637372E+0
2.645040E+0
2.645040E+0
2.629703E+0
2.583690E+0
2.514670E+0
2.422644E+0
2.345956E+0
2.292274E+0
2.253930E+0
2.230924E+0
2.223255E+0
2.215586E+0
2.207917E+0
2.200248E+0
2.177242E+0
2.154235E+0
2.123560E+0
2.092885E+0
2.054541E+0
2.023865E+0
1.993190E+0
1.954846E+0
1.908833E+0
1.870489E+0
1.847482E+0
1.839813E+0
1.816807E+0
1.786132E+0
1.747788E+0
1.724781E+0
1.701775E+0
1.678768E+0
1.640424E+0
1.602080E+0
1.540729E+0
1.418028E+0
1.226307E+0
9.962422E-1
7.508397E-1
5.207748E-1
3.213853E-1
2.140217E-1
2.293593E-1
3.673982E-1
5.514501E-1
7.048267E-1
7.968527E-1
8.582033E-1
9.195539E-1
9.809046E-1
1.003911E+0
9.655669E-1
8.658721E-1
7.431709E-1
6.128008E-1
4.977683E-1
3.980736E-1
2.983788E-1
1.910152E-1
9.898924E-2
2.230096E-2
-2.371202E-2
-3.904967E-2
-5.438733E-2
-6.972498E-2
-8.506265E-2
-9.273148E-2
-9.273148E-2
-1.004003E-1
-1.310756E-1
-1.770886E-1
-2.231016E-1
-2.691145E-1
-3.151275E-1
-3.611405E-1
-4.148223E-1
-4.608353E-1
-5.145171E-1
-5.605300E-1
-6.065429E-1
-6.525559E-1
-7.062377E-1
-7.675883E-1
-8.212702E-1
-8.596143E-1
-9.056273E-1
-9.593090E-1
-1.028329E+0
-1.089679E+0
-1.143361E+0
-1.197043E+0
-1.250725E+0
-1.296738E+0
-1.342750E+0
-1.388763E+0
-1.434776E+0
-1.480789E+0
-1.534471E+0
-1.580484E+0
-1.634166E+0
-1.680179E+0
-1.726192E+0
-1.779874E+0
-1.833556E+0
-1.887237E+0
-1.933250E+0
-1.979263E+0
-2.025276E+0
-2.071289E+0
-2.117302E+0
-2.155646E+0
-2.201659E+0
-2.240004E+0
-2.278348E+0
-2.316692E+0
-2.339698E+0
-2.370374E+0
-2.393380E+0
-2.424055E+0
-2.447062E+0
-2.477737E+0
-2.508412E+0
-2.531419E+0
-2.562094E+0
-2.592770E+0
-2.623445E+0
-2.646452E+0
-2.669458E+0
-2.707802E+0
-2.746146E+0
-2.784490E+0
-2.815166E+0
-2.845841E+0
-2.876516E+0
-2.907192E+0
-2.953205E+0
-2.991549E+0
-3.029893E+0
-3.068237E+0
-3.098912E+0
-3.137256E+0
-3.175601E+0
-3.213944E+0
-3.244620E+0
-3.282964E+0
-3.313639E+0
-3.351984E+0
-3.390328E+0
-3.421003E+0
-3.451678E+0
-3.482354E+0
-3.520698E+0
-3.543705E+0
-3.574380E+0
-3.612724E+0
-3.651068E+0
-3.681743E+0
-3.720087E+0
-3.750763E+0
-3.789107E+0
-3.827451E+0
-3.865795E+0
-3.904139E+0
-3.934815E+0
-3.965490E+0
-4.003834E+0
-4.042178E+0
-4.080523E+0
-4.118867E+0
-4.149542E+0
-4.180217E+0
-4.210893E+0
-4.241568E+0
-4.272243E+0
-4.302918E+0
-4.341263E+0
-4.364269E+0
-4.387276E+0
-4.417951E+0
-4.448627E+0
-4.471633E+0
-4.502308E+0
-4.532983E+0
-4.555990E+0
-4.586665E+0
-4.617341E+0
-4.648016E+0
-4.678691E+0
-4.709366E+0
-4.740042E+0
-4.763048E+0
-4.793724E+0
-4.824399E+0
-4.862743E+0
-4.901087E+0
-4.939431E+0
-4.977776E+0
-5.008451E+0
-5.039126E+0
-5.069801E+0
-5.100477E+0
-5.138821E+0
-5.161828E+0
-5.192503E+0
-5.223178E+0
-5.253853E+0
-5.276860E+0
-5.307535E+0
-5.338211E+0
-5.376555E+0
-5.422567E+0
-5.453243E+0
-5.483918E+0
-5.506925E+0
-5.529931E+0
-5.560607E+0
-5.591282E+0
-5.621957E+0
-5.652633E+0
-5.690977E+0
-5.729321E+0
-5.767665E+0
-5.806009E+0
-5.844353E+0
-5.875029E+0
-5.905704E+0
-5.928711E+0
-5.967054E+0
-6.005398E+0
-6.036074E+0
-6.066749E+0
-6.105093E+0
-6.143437E+0
-6.181781E+0
-6.212457E+0
-6.250801E+0
-6.289146E+0
-6.327489E+0
-6.358165E+0
-6.388840E+0
-6.419515E+0
-6.450191E+0
-6.488535E+0
-6.519210E+0
-6.549885E+0
-6.588229E+0
-6.618905E+0
-6.649580E+0
-6.680256E+0
-6.718599E+0
-6.756944E+0
-6.795288E+0
-6.825963E+0
-6.864307E+0
-6.894982E+0
-6.933327E+0
-6.971671E+0
-7.010015E+0
-7.040690E+0
-7.079034E+0
-7.117379E+0
-7.155723E+0
-7.186398E+0
-7.209405E+0
-7.240080E+0
-7.278424E+0
-7.316768E+0
-7.362781E+0
-7.401125E+0
-7.439470E+0
-7.477813E+0
-7.516158E+0
-7.546833E+0
-7.577508E+0
-7.608184E+0
-7.646527E+0
-7.692541E+0
-7.730885E+0
-7.776898E+0
-7.807573E+0
-7.845917E+0
-7.876593E+0
-7.914937E+0
-7.945612E+0
-7.983956E+0
-8.022301E+0
-8.060644E+0
-8.098989E+0
-8.129663E+0
-8.160338E+0
-8.198683E+0
-8.229358E+0
-8.267702E+0
-8.306047E+0
-8.344391E+0
-8.382735E+0
-8.421079E+0
-8.451755E+0
-8.490099E+0
-8.520774E+0
-8.559118E+0
-8.582125E+0
-8.612800E+0
-8.651144E+0
-8.697157E+0
-8.735501E+0
-8.766176E+0
-8.796851E+0
-8.835196E+0
-8.873540E+0
-8.904215E+0
-8.934891E+0
-8.965566E+0
-9.003910E+0
-9.049923E+0
-9.088266E+0
-9.118942E+0
-9.149618E+0
-9.187962E+0
-9.226306E+0
-9.256982E+0
-9.279987E+0
-9.310663E+0
-9.341338E+0
-9.379683E+0
-9.425695E+0
-9.464039E+0
-9.502384E+0
-9.533059E+0
-9.571403E+0
-9.609748E+0
-9.648092E+0
-9.678766E+0
-9.709442E+0
-9.740118E+0
-9.770793E+0
-9.809137E+0
-9.847481E+0
-9.878157E+0
-9.908832E+0
-9.939508E+0
-9.977851E+0
-1.001620E+1
-1.004687E+1
-1.006988E+1
-1.010055E+1
-1.014657E+1
-1.019258E+1
-1.023092E+1
-1.025393E+1
-1.027694E+1
-1.030761E+1
-1.034596E+1
-1.038430E+1
-1.041498E+1
-1.043798E+1
-1.046099E+1
-1.049933E+1
-1.053768E+1
-1.057602E+1
-1.059903E+1
-1.062970E+1
-1.065271E+1
-1.069105E+1
-1.072173E+1
-1.075240E+1
-1.078308E+1
-1.081375E+1
-1.083676E+1
-1.086744E+1
-1.089811E+1
-1.092879E+1
-1.095946E+1
-1.099014E+1
-1.102081E+1
-1.105149E+1
-1.107449E+1
-1.110517E+1
-1.113584E+1
-1.117419E+1
-1.120486E+1
-1.123554E+1
-1.126621E+1
-1.128922E+1
-1.131990E+1
-1.135057E+1
-1.138125E+1
-1.140425E+1
-1.142726E+1
-1.145794E+1
-1.148861E+1
-1.151929E+1
-1.154229E+1
-1.156530E+1
-1.158830E+1
-1.161131E+1
-1.164966E+1
-1.168033E+1
-1.171101E+1
-1.173401E+1
-1.175702E+1
-1.178003E+1
-1.181070E+1
-1.182604E+1
-1.184905E+1
-1.187205E+1
-1.190273E+1
-1.192573E+1
-1.194874E+1
-1.195641E+1
-1.197942E+1
-1.200242E+1
-1.203310E+1
-1.206377E+1
-1.207911E+1
-1.210212E+1
-1.213279E+1
-1.215580E+1
-1.217114E+1
-1.219414E+1
-1.221715E+1
-1.224016E+1
-1.226316E+1
-1.227850E+1
-1.230151E+1
-1.233218E+1
-1.235519E+1
-1.237820E+1
-1.239353E+1
-1.240887E+1
-1.242421E+1
-1.244721E+1
-1.246255E+1
-1.248556E+1
-1.250856E+1
-1.252390E+1
-1.254691E+1
-1.256225E+1
-1.257758E+1
-1.260059E+1
-1.262360E+1
-1.263894E+1
-1.265427E+1
-1.267728E+1
-1.269262E+1
-1.270795E+1
-1.272329E+1
-1.273863E+1
-1.275397E+1
-1.276931E+1
-1.279231E+1
-1.280765E+1
-1.283066E+1
-1.285366E+1
-1.286900E+1
-1.287667E+1
-1.288434E+1
-1.289201E+1
-1.290734E+1
-1.293035E+1
-1.293802E+1
-1.295336E+1
-1.296870E+1
-1.299170E+1
-1.300704E+1
-1.302238E+1
-1.303005E+1
-1.303771E+1
-1.306072E+1
-1.307606E+1
-1.309140E+1
-1.310673E+1
-1.312207E+1
-1.312974E+1
-1.314508E+1
-1.316042E+1
-1.317575E+1
-1.319876E+1
-1.320643E+1
-1.321410E+1
-1.322944E+1
-1.323710E+1
-1.325244E+1
-1.326778E+1
-1.328312E+1
-1.329079E+1
-1.330612E+1
-1.331379E+1
-1.332913E+1
-1.334447E+1
-1.336747E+1
-1.339048E+1
-1.339815E+1
-1.339815E+1
-1.341349E+1
-1.342882E+1
-1.344416E+1
-1.345183E+1
-1.345950E+1
-1.346717E+1
-1.347484E+1
-1.349017E+1
-1.351318E+1
-1.352852E+1
-1.353619E+1
-1.354386E+1
-1.355153E+1
-1.356686E+1
-1.357453E+1
-1.358987E+1
-1.360521E+1
-1.360521E+1
-1.362055E+1
-1.362821E+1
-1.364355E+1
-1.365122E+1
-1.366656E+1
-1.368190E+1
-1.368956E+1
-1.369723E+1
-1.370490E+1
-1.371257E+1
-1.372791E+1
-1.373558E+1
-1.374325E+1
-1.375858E+1
-1.377392E+1
-1.378159E+1
-1.378926E+1
-1.379693E+1
-1.381227E+1
-1.382760E+1
-1.384294E+1
-1.384294E+1
-1.384294E+1
-1.385828E+1
-1.387362E+1
-1.388895E+1
-1.389662E+1
-1.389662E+1
-1.390429E+1
-1.391196E+1
-1.392730E+1
-1.393497E+1
-1.395031E+1
-1.395797E+1
-1.396564E+1
-1.398098E+1
-1.398865E+1
-1.398865E+1
-1.399632E+1
-1.399632E+1
-1.400399E+1
-1.401932E+1
-1.402699E+1
-1.403466E+1
-1.405000E+1
-1.405767E+1
-1.406534E+1
-1.406534E+1
-1.407301E+1
-1.408067E+1
-1.408834E+1
-1.410368E+1
-1.410368E+1
-1.410368E+1
-1.410368E+1
-1.411902E+1
-1.413436E+1
-1.414969E+1
-1.414969E+1
-1.415736E+1
-1.416503E+1
-1.417270E+1
-1.418037E+1
-1.418037E+1
-1.418804E+1
-1.418804E+1
-1.419571E+1
-1.420338E+1
-1.421104E+1
-1.421871E+1
-1.422638E+1
-1.422638E+1
-1.423405E+1
-1.424172E+1
-1.424939E+1
-1.425706E+1
-1.425706E+1
-1.426473E+1
-1.427240E+1
-1.428773E+1
-1.429540E+1
-1.429540E+1
-1.430307E+1
-1.431074E+1
-1.431841E+1
-1.433375E+1
-1.433375E+1
-1.433375E+1
-1.434141E+1
-1.434908E+1
-1.435675E+1
-1.436442E+1
-1.436442E+1
-1.437209E+1
-1.437976E+1
-1.437976E+1
-1.438743E+1
-1.439510E+1
-1.440276E+1
-1.440276E+1
-1.441043E+1
-1.441810E+1
-1.442577E+1
-1.442577E+1
-1.443344E+1
-1.444111E+1
-1.444111E+1
-1.444111E+1
-1.444111E+1
-1.444111E+1
-1.445645E+1
-1.446412E+1
-1.447179E+1
-1.447179E+1
-1.447945E+1
-1.448712E+1
-1.449479E+1
-1.449479E+1
-1.450246E+1
-1.450246E+1
-1.451013E+1
-1.451780E+1
-1.453314E+1
-1.454081E+1
-1.454847E+1
-1.454847E+1
-1.454081E+1
-1.454081E+1
-1.454847E+1
-1.456381E+1
-1.457148E+1
-1.457148E+1
-1.457915E+1
-1.457915E+1
-1.458682E+1
-1.460215E+1
-1.460982E+1
-1.462516E+1
-1.463283E+1
-1.464050E+1
-1.464817E+1
-1.466351E+1
-1.467884E+1
-1.469418E+1
-1.470952E+1
-1.471719E+1
-1.472486E+1
-1.473253E+1
-1.474786E+1
-1.476320E+1
-1.477854E+1
-1.479388E+1
-1.482455E+1
-1.483989E+1
-1.483989E+1
-1.479388E+1
-1.466351E+1
-1.447179E+1
-1.427240E+1
-1.417270E+1
-1.421871E+1
-1.437209E+1
-1.451013E+1
-1.452547E+1
-1.444111E+1
-1.431841E+1
-1.425706E+1
-1.429540E+1
-1.441043E+1
-1.455614E+1
-1.467117E+1
-1.470185E+1
-1.465584E+1
-1.454081E+1
-1.441043E+1
-1.429540E+1
-1.420338E+1
-1.411135E+1
-1.398865E+1
-1.382760E+1
-1.366656E+1
-1.354386E+1
-1.349784E+1
-1.349017E+1
-1.351318E+1
-1.352852E+1
-1.354386E+1
-1.354386E+1
-1.353619E+1
-1.350551E+1
-1.345183E+1
-1.339048E+1
-1.333680E+1
-1.329845E+1
-1.326011E+1
-1.321410E+1
-1.316808E+1
-1.313741E+1
-1.311440E+1
-1.309140E+1
-1.305305E+1
-1.299937E+1
-1.294569E+1
-1.288434E+1
-1.281532E+1
-1.273863E+1
-1.264660E+1
-1.256992E+1
-1.250856E+1
-1.247022E+1
-1.243188E+1
-1.238586E+1
-1.233218E+1
-1.228617E+1
-1.224016E+1
-1.219414E+1
-1.214813E+1
-1.209445E+1
-1.204843E+1
-1.201009E+1
-1.197942E+1
-1.194874E+1
-1.191807E+1
-1.188739E+1
-1.185671E+1
-1.182604E+1
-1.178770E+1
-1.175702E+1
-1.171101E+1
-1.166499E+1
-1.161898E+1
-1.158064E+1
-1.153462E+1
-1.149628E+1
-1.146560E+1
-1.144260E+1
-1.141959E+1
-1.140425E+1
-1.138892E+1
-1.138125E+1
-1.138125E+1
-1.138892E+1
-1.138892E+1
-1.138892E+1
-1.138125E+1
-1.138125E+1
-1.137358E+1
-1.135824E+1
-1.133523E+1
-1.131223E+1
-1.128155E+1
-1.124321E+1
-1.120486E+1
-1.117419E+1
-1.115118E+1
-1.112818E+1
-1.111284E+1
-1.109750E+1
-1.108216E+1
-1.107449E+1
-1.107449E+1
-1.108216E+1
-1.108216E+1
-1.108983E+1
-1.110517E+1
-1.111284E+1
-1.112051E+1
-1.112051E+1
-1.112051E+1
-1.112818E+1
-1.113584E+1
-1.114351E+1
-1.114351E+1
-1.115118E+1
-1.115885E+1
-1.115885E+1
-1.116652E+1
-1.118186E+1
-1.119720E+1
-1.121253E+1
-1.122787E+1
-1.125855E+1
-1.128922E+1
-1.131990E+1
-1.135057E+1
-1.137358E+1
-1.140425E+1
-1.143493E+1
-1.146560E+1
-1.149628E+1
-1.152696E+1
-1.155763E+1
-1.158064E+1
-1.159597E+1
-1.160364E+1
-1.161131E+1
-1.161898E+1
-1.163432E+1
-1.163432E+1
-1.164199E+1
-1.165733E+1
-1.166499E+1
-1.168800E+1
-1.171101E+1
-1.172634E+1
-1.174935E+1
-1.176469E+1
-1.178003E+1
-1.180303E+1
-1.182604E+1
-1.184138E+1
-1.185671E+1
-1.187205E+1
-1.187972E+1
-1.189506E+1
-1.189506E+1
-1.189506E+1
-1.189506E+1
-1.189506E+1
-1.191040E+1
-1.191807E+1
-1.193340E+1
-1.194874E+1
-1.196408E+1
-1.197942E+1
-1.198708E+1
-1.198708E+1
-1.200242E+1
-1.202543E+1
-1.204843E+1
-1.205610E+1
-1.206377E+1
-1.207911E+1
-1.209445E+1
-1.210212E+1
-1.210979E+1
-1.210979E+1
-1.211746E+1
-1.212512E+1
-1.214046E+1
-1.214813E+1
-1.215580E+1
-1.215580E+1
-1.216347E+1
-1.217880E+1
-1.217880E+1
-1.217880E+1
-1.217880E+1
-1.217880E+1
-1.217880E+1
-1.217880E+1
-1.217880E+1
-1.215580E+1
-1.214046E+1
-1.213279E+1
-1.212512E+1
-1.210979E+1
-1.208678E+1
-1.205610E+1
-1.202543E+1
-1.199475E+1
-1.195641E+1
-1.192573E+1
-1.188739E+1
-1.184905E+1
-1.181070E+1
-1.176469E+1
-1.173401E+1
-1.169567E+1
-1.165733E+1
-1.161898E+1
-1.158064E+1
-1.153462E+1
-1.148861E+1
-1.143493E+1
-1.138125E+1
-1.132757E+1
-1.128155E+1
-1.123554E+1
-1.118186E+1
-1.112818E+1
-1.107449E+1
-1.102081E+1
-1.096713E+1
-1.090578E+1
-1.084443E+1
-1.079075E+1
-1.073707E+1
-1.069105E+1
-1.063737E+1
-1.058369E+1
-1.053001E+1
-1.049166E+1
-1.045332E+1
-1.041498E+1
-1.036129E+1
-1.030761E+1
-1.025393E+1
-1.021559E+1
-1.016190E+1
-1.010822E+1
-1.003920E+1
-9.985520E+0
-9.931838E+0
-9.885825E+0
-9.824474E+0
-9.763124E+0
-9.701774E+0
-9.655760E+0
-9.609748E+0
-9.556066E+0
-9.502384E+0
-9.441033E+0
-9.395021E+0
-9.356676E+0
-9.302994E+0
-9.241644E+0
-9.180293E+0
-9.126611E+0
-9.072929E+0
-9.019247E+0
-8.957897E+0
-8.896546E+0
-8.835196E+0
-8.766176E+0
-8.704825E+0
-8.651144E+0
-8.582125E+0
-8.513104E+0
-8.444085E+0
-8.382735E+0
-8.321383E+0
-8.267702E+0
-8.206352E+0
-8.137332E+0
-8.083651E+0
-8.022301E+0
-7.968618E+0
-7.899599E+0
-7.845917E+0
-7.784567E+0
-7.730885E+0
-7.677203E+0
-7.615853E+0
-7.562171E+0
-7.500820E+0
-7.447139E+0
-7.401125E+0
-7.347444E+0
-7.293762E+0
-7.232411E+0
-7.186398E+0
-7.132716E+0
-7.079034E+0
-7.033022E+0
-6.987008E+0
-6.933327E+0
-6.879644E+0
-6.825963E+0
-6.772282E+0
-6.726268E+0
-6.687924E+0
-6.649580E+0
-6.603567E+0
-6.557554E+0
-6.519210E+0
-6.480866E+0
-6.450191E+0
-6.411846E+0
-6.381171E+0
-6.335158E+0
-6.296814E+0
-6.250801E+0
-6.220125E+0
-6.181781E+0
-6.151106E+0
-6.120431E+0
-6.082087E+0
-6.043743E+0
-6.013067E+0
-5.982392E+0
-5.944048E+0
-5.905704E+0
-5.867360E+0
-5.836684E+0
-5.813678E+0
-5.783002E+0
-5.752327E+0
-5.721652E+0
-5.690977E+0
-5.667970E+0
-5.644964E+0
-5.621957E+0
-5.591282E+0
-5.560607E+0
-5.529931E+0
-5.506925E+0
-5.483918E+0
-5.453243E+0
-5.430236E+0
-5.407230E+0
-5.384224E+0
-5.353548E+0
-5.330542E+0
-5.315204E+0
-5.284529E+0
-5.253853E+0
-5.230847E+0
-5.215509E+0
-5.200172E+0
-5.177165E+0
-5.154159E+0
-5.131152E+0
-5.115815E+0
-5.100477E+0
-5.077470E+0
-5.054464E+0
-5.039126E+0
-5.016120E+0
-5.008451E+0
-5.000782E+0
-4.985444E+0
-4.970107E+0
-4.947100E+0
-4.931763E+0
-4.916425E+0
-4.893418E+0
-4.878081E+0
-4.862743E+0
-4.847405E+0
-4.832068E+0
-4.816730E+0
-4.809061E+0
-4.793724E+0
-4.786055E+0
-4.770717E+0
-4.747710E+0
-4.724704E+0
-4.709366E+0
-4.709366E+0
-4.701697E+0
-4.686360E+0
-4.663353E+0
-4.648016E+0
-4.640347E+0
-4.625010E+0
-4.602003E+0
-4.586665E+0
-4.571328E+0
-4.555990E+0
-4.548321E+0
-4.532983E+0
-4.509977E+0
-4.502308E+0
-4.494639E+0
-4.486970E+0
-4.471633E+0
-4.448627E+0
-4.433289E+0
-4.417951E+0
-4.394945E+0
-4.371938E+0
-4.356600E+0
-4.348932E+0
-4.333594E+0
-4.310587E+0
-4.287581E+0
-4.272243E+0
-4.256906E+0
-4.233899E+0
-4.210893E+0
-4.187886E+0
-4.172548E+0
-4.157211E+0
-4.134204E+0
-4.111198E+0
-4.088191E+0
-4.072854E+0
-4.057516E+0
-4.034509E+0
-4.011503E+0
-3.988496E+0
-3.973159E+0
-3.957821E+0
-3.942483E+0
-3.919477E+0
-3.888801E+0
-3.865795E+0
-3.842789E+0
-3.819782E+0
-3.796776E+0
-3.773769E+0
-3.743094E+0
-3.720087E+0
-3.697081E+0
-3.674074E+0
-3.643399E+0
-3.612724E+0
-3.589717E+0
-3.566711E+0
-3.543705E+0
-3.513029E+0
-3.482354E+0
-3.451678E+0
-3.413334E+0
-3.390328E+0
-3.367321E+0
-3.336646E+0
-3.305971E+0
-3.275295E+0
-3.252289E+0
-3.221613E+0
-3.183269E+0
-3.144925E+0
-3.121919E+0
-3.091244E+0
-3.060568E+0
-3.022224E+0
-2.991549E+0
-2.960873E+0
-2.930198E+0
-2.891854E+0
-2.853510E+0
-2.822834E+0
-2.792159E+0
-2.761484E+0
-2.730809E+0
-2.692464E+0
-2.654120E+0
-2.623445E+0
-2.592770E+0
-2.562094E+0
-2.523750E+0
-2.493075E+0
-2.454731E+0
-2.416386E+0
-2.378043E+0
-2.332029E+0
-2.293685E+0
-2.255341E+0
-2.224666E+0
-2.186322E+0
-2.147977E+0
-2.109633E+0
-2.071289E+0
-2.040614E+0
-2.002270E+0
-1.963926E+0
-1.933250E+0
-1.894906E+0
-1.864231E+0
-1.825887E+0
-1.779874E+0
-1.741530E+0
-1.703185E+0
-1.672510E+0
-1.634166E+0
-1.603491E+0
-1.565147E+0
-1.526802E+0
-1.480789E+0
-1.442445E+0
-1.404101E+0
-1.381095E+0
-1.342750E+0
-1.296738E+0
-1.258393E+0
-1.220049E+0
-1.197043E+0
-1.166367E+0
-1.128023E+0
-1.097348E+0
-1.074342E+0
-1.043666E+0
-1.005322E+0
-9.669780E-1
-9.286338E-1
-8.979584E-1
-8.672832E-1
-8.289390E-1
-7.905949E-1
-7.522507E-1
-7.215754E-1
-6.909001E-1
-6.602247E-1
-6.295494E-1
-5.912053E-1
-5.528612E-1
-5.221859E-1
-4.915105E-1
-4.608353E-1
-4.301600E-1
-4.071535E-1
-3.688093E-1
-3.381340E-1
-3.074587E-1
-2.767834E-1
-2.461081E-1
-2.077639E-1
-1.770886E-1
-1.464133E-1
-1.080691E-1
-6.972498E-2
-4.671850E-2
-2.371202E-2
6.963298E-3
3.763861E-2
7.598276E-2
9.898924E-2
1.296645E-1
1.680087E-1
1.986840E-1
2.293593E-1
2.600346E-1
3.367229E-1
4.364177E-1
5.131060E-1
5.437813E-1
5.591190E-1
6.128008E-1
7.431709E-1
8.965474E-1
1.026918E+0
1.088268E+0
1.080599E+0
1.049924E+0
1.026918E+0
1.019249E+0
1.011580E+0
1.011580E+0
1.034586E+0
1.095937E+0
1.164956E+0
1.226307E+0
1.256982E+0
1.279989E+0
1.310664E+0
1.349008E+0
1.387353E+0
1.410359E+0
1.425697E+0
1.441034E+0
1.456372E+0
1.471710E+0
1.471710E+0
1.464041E+0
1.464041E+0
1.464041E+0
1.471710E+0
1.487047E+0
1.502385E+0
1.517723E+0
1.540729E+0
1.556067E+0
1.579073E+0
1.594411E+0
1.609749E+0
1.632755E+0
1.655762E+0
1.678768E+0
1.694106E+0
1.701775E+0
1.709443E+0
1.717112E+0
1.732450E+0
1.747788E+0
1.755456E+0
1.763125E+0
1.770794E+0
1.778463E+0
1.786132E+0
1.801469E+0
1.809138E+0
1.832145E+0
1.855151E+0
1.885826E+0
1.916502E+0
1.939508E+0
1.962515E+0
1.977852E+0
1.993190E+0
2.008528E+0
2.023865E+0
2.039203E+0
2.054541E+0
2.069878E+0
2.069878E+0
2.085216E+0
2.092885E+0
2.108223E+0
2.131229E+0
2.154235E+0
2.169573E+0
2.184911E+0
2.207917E+0
2.230924E+0
2.261599E+0
2.284605E+0
2.299943E+0
2.315281E+0
2.322950E+0
2.330618E+0
2.353625E+0
2.368963E+0
2.376632E+0
2.399638E+0
2.414975E+0
2.422644E+0
2.422644E+0
2.414975E+0
2.437982E+0
2.499332E+0
2.560683E+0
2.591359E+0
2.545346E+0
2.437982E+0
2.315281E+0
2.246261E+0
2.253930E+0
2.330618E+0
2.445651E+0
2.560683E+0
2.660378E+0
2.737066E+0
2.798417E+0
2.829092E+0
2.821423E+0
2.798417E+0
2.783079E+0
2.806086E+0
2.836761E+0
2.859767E+0
2.852099E+0
2.829092E+0
2.813755E+0
2.844430E+0
2.921118E+0
3.043819E+0
3.174189E+0
3.296891E+0
3.419592E+0
3.549962E+0
3.680332E+0
3.795365E+0
3.841378E+0
3.810702E+0
3.726345E+0
3.634319E+0
3.595975E+0
3.626651E+0
3.688001E+0
3.772358E+0
3.872053E+0
4.040767E+0
4.247825E+0
4.385864E+0
4.339851E+0
4.194143E+0
4.102118E+0
4.148130E+0
4.263163E+0
4.332182E+0
4.301507E+0
4.247825E+0
4.224819E+0
4.270832E+0
4.347520E+0
4.416539E+0
4.462553E+0
4.493228E+0
4.531572E+0
4.569916E+0
4.615929E+0
4.669611E+0
4.707955E+0
4.723293E+0
4.738630E+0
4.761637E+0
4.807650E+0
4.853663E+0
4.892007E+0
4.907344E+0
4.922682E+0
4.945689E+0
4.984033E+0
5.030046E+0
5.076058E+0
5.122072E+0
5.175754E+0
5.221767E+0
5.260111E+0
5.283117E+0
5.306124E+0
5.344468E+0
5.390481E+0
5.444162E+0
5.497844E+0
5.536189E+0
5.574533E+0
5.605208E+0
5.643552E+0
5.697234E+0
5.743247E+0
5.789260E+0
5.827604E+0
5.858279E+0
5.896623E+0
5.927299E+0
5.965643E+0
5.996318E+0
6.026994E+0
6.057669E+0
6.096013E+0
6.126689E+0
6.149694E+0
6.172701E+0
6.195708E+0
6.226383E+0
6.249389E+0
6.280065E+0
6.295403E+0
6.318409E+0
6.349084E+0
6.379759E+0
6.402766E+0
6.425773E+0
6.441110E+0
6.464117E+0
6.487123E+0
6.517799E+0
6.540805E+0
6.556142E+0
6.571480E+0
6.586818E+0
6.609825E+0
6.632831E+0
6.655837E+0
6.678844E+0
6.686513E+0
6.709519E+0
6.732525E+0
6.755532E+0
6.778539E+0
6.809214E+0
6.839889E+0
6.862896E+0
6.885902E+0
6.908909E+0
6.924246E+0
6.939584E+0
6.970259E+0
7.000935E+0
7.016272E+0
7.039279E+0
7.054617E+0
7.077623E+0
7.100630E+0
7.123636E+0
7.138973E+0
7.154311E+0
7.177318E+0
7.200325E+0
7.223331E+0
7.246337E+0
7.261675E+0
7.284682E+0
7.307687E+0
7.323025E+0
7.338363E+0
7.361370E+0
7.384377E+0
7.415051E+0
7.430389E+0
7.445727E+0
7.453396E+0
7.468733E+0
7.499408E+0
7.522415E+0
7.545422E+0
7.553091E+0
7.568428E+0
7.583766E+0
7.614441E+0
7.637447E+0
7.652785E+0
7.660454E+0
7.675792E+0
7.698798E+0
7.729474E+0
7.744811E+0
7.752480E+0
7.767818E+0
7.790824E+0
7.813830E+0
7.836837E+0
7.852175E+0
7.867513E+0
7.882850E+0
7.905856E+0
7.913525E+0
7.928863E+0
7.951870E+0
7.974876E+0
7.997882E+0
8.005551E+0
8.020889E+0
8.036227E+0
8.059234E+0
8.082240E+0
8.105247E+0
8.112915E+0
8.120585E+0
8.135922E+0
8.158929E+0
8.181934E+0
8.197272E+0
8.204941E+0
8.220279E+0
8.235617E+0
8.258623E+0
8.266292E+0
8.281630E+0
8.296968E+0
8.312305E+0
8.327642E+0
8.342980E+0
8.350649E+0
8.358317E+0
8.373655E+0
8.388993E+0
8.404331E+0
8.419668E+0
8.435006E+0
8.442676E+0
8.450343E+0
8.465681E+0
8.481019E+0
8.496357E+0
8.511695E+0
8.519363E+0
8.527032E+0
8.542370E+0
8.550038E+0
8.557707E+0
8.565376E+0
8.565376E+0
8.580713E+0
8.588383E+0
8.596051E+0
8.603721E+0
8.611389E+0
8.619059E+0
8.634396E+0
8.642064E+0
8.649733E+0
8.649733E+0
8.649733E+0
8.657402E+0
8.672740E+0
8.680409E+0
8.680409E+0
8.688077E+0
8.688077E+0
8.680409E+0
8.688077E+0
8.695746E+0
8.703415E+0
8.711084E+0
8.711084E+0
8.718753E+0
8.718753E+0
8.718753E+0
8.726422E+0
8.726422E+0
8.734091E+0
8.726422E+0
8.718753E+0
8.718753E+0
8.726422E+0
8.726422E+0
8.726422E+0
8.734091E+0
8.734091E+0
8.726422E+0
8.718753E+0
8.718753E+0
8.718753E+0
8.726422E+0
8.726422E+0
8.718753E+0
8.711084E+0
8.711084E+0
8.703415E+0
8.703415E+0
8.703415E+0
8.703415E+0
8.703415E+0
8.695746E+0
8.695746E+0
8.688077E+0
8.680409E+0
8.672740E+0
8.672740E+0
8.665071E+0
8.657402E+0
8.657402E+0
8.649733E+0
8.634396E+0
8.626727E+0
8.619059E+0
8.619059E+0
8.611389E+0
8.603721E+0
8.596051E+0
8.588383E+0
8.580713E+0
8.573045E+0
8.565376E+0
8.557707E+0
8.550038E+0
8.542370E+0
8.534701E+0
8.527032E+0
8.511695E+0
8.496357E+0
8.488688E+0
8.488688E+0
8.481019E+0
8.473351E+0
8.465681E+0
8.450343E+0
8.435006E+0
8.427338E+0
8.427338E+0
8.419668E+0
8.404331E+0
8.396662E+0
8.381324E+0
8.373655E+0
8.358317E+0
8.350649E+0
8.335312E+0
8.335312E+0
8.335312E+0
8.327642E+0
8.312305E+0
8.296968E+0
8.281630E+0
8.273960E+0
8.266292E+0
8.250955E+0
8.243285E+0
8.235617E+0
8.227948E+0
8.204941E+0
8.189604E+0
8.181934E+0
8.174266E+0
8.158929E+0
8.151259E+0
8.143591E+0
8.128253E+0
8.112915E+0
8.097577E+0
8.089909E+0
8.082240E+0
8.074571E+0
8.059234E+0
8.043896E+0
8.028559E+0
8.028559E+0
8.028559E+0
8.020889E+0
8.005551E+0
7.990213E+0
7.974876E+0
7.959539E+0
7.951870E+0
7.951870E+0
7.944201E+0
7.936532E+0
7.921194E+0
7.913525E+0
7.898188E+0
7.882850E+0
7.875181E+0
7.875181E+0
7.867513E+0
7.852175E+0
7.844506E+0
7.836837E+0
7.829168E+0
7.821499E+0
7.813830E+0
7.798492E+0
7.790824E+0
7.783155E+0
7.775487E+0
7.767818E+0
7.760149E+0
7.752480E+0
7.744811E+0
7.744811E+0
7.737142E+0
7.721805E+0
7.714136E+0
7.698798E+0
7.698798E+0
7.691129E+0
7.691129E+0
7.675792E+0
7.668123E+0
7.660454E+0
7.652785E+0
7.645116E+0
7.637447E+0
7.629778E+0
7.622110E+0
7.614441E+0
7.614441E+0
7.606772E+0
7.606772E+0
7.599103E+0
7.591434E+0
7.583766E+0
7.576097E+0
7.568428E+0
7.568428E+0
7.560760E+0
7.553091E+0
7.553091E+0
7.553091E+0
7.553091E+0
7.545422E+0
7.537753E+0
7.522415E+0
7.514746E+0
7.514746E+0
7.507077E+0
7.507077E+0
7.499408E+0
7.499408E+0
7.491739E+0
7.491739E+0
7.484071E+0
7.484071E+0
7.491739E+0
7.484071E+0
7.476402E+0
7.468733E+0
7.476402E+0
7.484071E+0
7.484071E+0
7.468733E+0
7.468733E+0
7.468733E+0
7.468733E+0
7.476402E+0
7.476402E+0
7.476402E+0
7.476402E+0
7.468733E+0
7.461064E+0
7.461064E+0
7.453396E+0
7.461064E+0
7.468733E+0
7.476402E+0
7.468733E+0
7.468733E+0
7.461064E+0
7.453396E+0
7.453396E+0
7.461064E+0
7.468733E+0
7.468733E+0
7.468733E+0
7.461064E+0
7.453396E+0
7.453396E+0
7.461064E+0
7.468733E+0
7.468733E+0
7.468733E+0
7.468733E+0
7.468733E+0
7.468733E+0
7.476402E+0
7.484071E+0
7.484071E+0
7.484071E+0
7.484071E+0
7.484071E+0
7.491739E+0
7.499408E+0
7.507077E+0
7.507077E+0
7.514746E+0
7.514746E+0
7.522415E+0
7.522415E+0
7.530084E+0
7.530084E+0
7.537753E+0
7.545422E+0
7.553091E+0
7.553091E+0
7.568428E+0
7.576097E+0
7.583766E+0
7.583766E+0
7.591434E+0
7.599103E+0
7.606772E+0
7.614441E+0
7.622110E+0
7.629778E+0
7.629778E+0
7.637447E+0
7.637447E+0
7.652785E+0
7.660454E+0
7.668123E+0
7.675792E+0
7.683460E+0
7.691129E+0
7.698798E+0
7.698798E+0
7.714136E+0
7.721805E+0
7.729474E+0
7.737142E+0
7.744811E+0
7.760149E+0
7.767818E+0
7.775487E+0
7.775487E+0
7.783155E+0
7.790824E+0
7.798492E+0
7.806161E+0
7.821499E+0
7.836837E+0
7.844506E+0
7.844506E+0
7.852175E+0
7.859844E+0
7.867513E+0
7.882850E+0
7.898188E+0
7.905856E+0
7.921194E+0
7.936532E+0
7.951870E+0
7.959539E+0
7.959539E+0
7.974876E+0
7.982544E+0
7.997882E+0
8.005551E+0
8.020889E+0
8.028559E+0
8.043896E+0
8.051565E+0
8.059234E+0
8.066902E+0
8.082240E+0
8.105247E+0
8.112915E+0
8.120585E+0
8.128253E+0
8.135922E+0
8.143591E+0
8.158929E+0
8.174266E+0
8.181934E+0
8.189604E+0
8.204941E+0
8.220279E+0
8.227948E+0
8.235617E+0
8.250955E+0
8.258623E+0
8.273960E+0
8.289298E+0
8.304636E+0
8.319974E+0
8.327642E+0
8.335312E+0
8.342980E+0
8.358317E+0
8.373655E+0
8.388993E+0
8.396662E+0
8.412000E+0
8.427338E+0
8.442676E+0
8.458013E+0
8.465681E+0
8.473351E+0
8.481019E+0
8.488688E+0
8.504025E+0
8.519363E+0
8.534701E+0
8.550038E+0
8.557707E+0
8.565376E+0
8.565376E+0
8.580713E+0
8.596051E+0
8.611389E+0
8.626727E+0
8.634396E+0
8.642064E+0
8.657402E+0
8.665071E+0
8.680409E+0
8.695746E+0
8.711084E+0
8.718753E+0
8.726422E+0
8.734091E+0
8.741759E+0
8.757096E+0
8.764766E+0
8.772434E+0
8.787772E+0
8.795441E+0
8.810779E+0
8.818448E+0
8.833785E+0
8.849123E+0
8.849123E+0
8.864460E+0
8.879798E+0
8.895136E+0
8.910474E+0
8.910474E+0
8.918142E+0
8.925812E+0
8.933479E+0
8.948817E+0
8.964155E+0
8.971824E+0
8.979493E+0
8.979493E+0
8.987162E+0
9.002500E+0
9.010168E+0
9.017838E+0
9.033175E+0
9.048512E+0
9.063850E+0
9.071519E+0
9.071519E+0
9.071519E+0
9.071519E+0
9.079187E+0
9.086857E+0
9.102195E+0
9.109863E+0
9.117532E+0
9.125200E+0
9.132869E+0
9.132869E+0
9.132869E+0
9.140538E+0
9.140538E+0
9.155876E+0
9.171214E+0
9.178883E+0
9.186551E+0
9.186551E+0
9.186551E+0
9.194221E+0
9.201889E+0
9.201889E+0
9.201889E+0
9.209559E+0
9.217226E+0
9.232564E+0
9.240232E+0
9.240232E+0
9.240232E+0
9.247902E+0
9.247902E+0
9.255570E+0
9.255570E+0
9.263240E+0
9.263240E+0
9.263240E+0
9.263240E+0
9.263240E+0
9.270908E+0
9.270908E+0
9.270908E+0
9.270908E+0
9.278578E+0
9.278578E+0
9.278578E+0
9.278578E+0
9.278578E+0
9.278578E+0
9.278578E+0
9.278578E+0
9.278578E+0
9.278578E+0
9.278578E+0
9.278578E+0
9.278578E+0
9.278578E+0
9.270908E+0
9.270908E+0
9.270908E+0
9.270908E+0
9.270908E+0
9.270908E+0
9.263240E+0
9.263240E+0
9.255570E+0
9.255570E+0
9.255570E+0
9.247902E+0
9.240232E+0
9.240232E+0
9.240232E+0
9.232564E+0
9.224896E+0
9.224896E+0
9.217226E+0
9.217226E+0
9.217226E+0
9.224896E+0
9.217226E+0
9.201889E+0
9.194221E+0
9.186551E+0
9.178883E+0
9.178883E+0
9.178883E+0
9.171214E+0
9.163545E+0
9.155876E+0
9.148207E+0
9.140538E+0
9.132869E+0
9.125200E+0
9.117532E+0
9.109863E+0
9.102195E+0
9.094525E+0
9.079187E+0
9.071519E+0
9.071519E+0
9.071519E+0
9.063850E+0
9.056181E+0
9.048512E+0
9.040843E+0
9.033175E+0
9.025505E+0
9.010168E+0
9.002500E+0
8.987162E+0
8.979493E+0
8.971824E+0
8.964155E+0
8.948817E+0
8.933479E+0
8.925812E+0
8.918142E+0
8.910474E+0
8.902804E+0
8.887467E+0
8.879798E+0
8.864460E+0
8.849123E+0
8.841454E+0
8.841454E+0
8.826117E+0
8.803110E+0
8.787772E+0
8.772434E+0
8.757096E+0
8.757096E+0
8.741759E+0
8.734091E+0
8.718753E+0
8.711084E+0
8.703415E+0
8.695746E+0
8.672740E+0
8.649733E+0
8.634396E+0
8.626727E+0
8.619059E+0
8.603721E+0
8.596051E+0
8.580713E+0
8.565376E+0
8.550038E+0
8.534701E+0
8.519363E+0
8.511695E+0
8.496357E+0
8.473351E+0
8.458013E+0
8.450343E+0
8.442676E+0
8.427338E+0
8.404331E+0
8.396662E+0
8.381324E+0
8.373655E+0
8.358317E+0
8.335312E+0
8.312305E+0
8.289298E+0
8.273960E+0
8.266292E+0
8.258623E+0
8.243285E+0
8.227948E+0
8.204941E+0
8.189604E+0
8.181934E+0
8.166596E+0
8.151259E+0
8.128253E+0
8.105247E+0
8.089909E+0
8.074571E+0
8.066902E+0
8.051565E+0
8.036227E+0
8.020889E+0
8.005551E+0
7.997882E+0
7.990213E+0
7.974876E+0
7.951870E+0
7.928863E+0
7.913525E+0
7.898188E+0
7.882850E+0
7.867513E+0
7.852175E+0
7.836837E+0
7.813830E+0
7.790824E+0
7.775487E+0
7.760149E+0
7.737142E+0
7.721805E+0
7.714136E+0
7.698798E+0
7.675792E+0
7.660454E+0
7.645116E+0
7.629778E+0
7.614441E+0
7.591434E+0
7.568428E+0
7.553091E+0
7.537753E+0
7.522415E+0
7.514746E+0
7.499408E+0
7.476402E+0
7.453396E+0
7.430389E+0
7.415051E+0
7.407383E+0
7.392046E+0
7.369039E+0
7.346032E+0
7.323025E+0
7.315356E+0
7.300019E+0
7.284682E+0
7.269344E+0
7.254006E+0
7.238668E+0
7.215662E+0
7.200325E+0
7.177318E+0
7.169649E+0
7.161980E+0
7.146642E+0
7.131305E+0
7.108298E+0
7.085292E+0
7.077623E+0
7.062285E+0
7.046948E+0
7.031610E+0
7.008604E+0
6.985597E+0
6.970259E+0
6.962591E+0
6.947253E+0
6.924246E+0
6.908909E+0
6.893571E+0
6.885902E+0
6.862896E+0
6.839889E+0
6.824551E+0
6.809214E+0
6.801545E+0
6.786208E+0
6.770870E+0
6.747863E+0
6.732525E+0
6.717188E+0
6.701850E+0
6.686513E+0
6.671175E+0
6.655837E+0
6.640500E+0
6.625163E+0
6.609825E+0
6.594487E+0
6.579149E+0
6.563811E+0
6.548473E+0
6.533136E+0
6.517799E+0
6.510130E+0
6.494792E+0
6.479455E+0
6.464117E+0
6.448779E+0
6.441110E+0
6.425773E+0
6.410435E+0
6.402766E+0
6.387428E+0
6.364422E+0
6.349084E+0
6.333747E+0
6.326078E+0
6.310741E+0
6.295403E+0
6.287734E+0
6.280065E+0
6.264727E+0
6.249389E+0
6.234052E+0
6.218714E+0
6.203377E+0
6.188039E+0
6.180370E+0
6.172701E+0
6.157363E+0
6.142026E+0
6.134358E+0
6.126689E+0
6.111351E+0
6.103682E+0
6.088344E+0
6.073006E+0
6.065337E+0
6.057669E+0
6.050000E+0
6.034662E+0
6.019325E+0
6.003987E+0
5.996318E+0
5.996318E+0
5.988649E+0
5.980981E+0
5.965643E+0
5.950305E+0
5.942636E+0
5.934968E+0
5.919630E+0
5.911961E+0
5.896623E+0
5.896623E+0
5.888954E+0
5.881286E+0
5.873617E+0
5.865948E+0
5.850610E+0
5.835273E+0
5.827604E+0
5.819935E+0
5.819935E+0
5.812266E+0
5.804597E+0
5.789260E+0
5.781591E+0
5.781591E+0
5.773922E+0
5.766254E+0
5.750916E+0
5.735578E+0
5.727909E+0
5.735578E+0
5.735578E+0
5.720240E+0
5.712572E+0
5.697234E+0
5.697234E+0
5.689565E+0
5.681896E+0
5.674227E+0
5.666558E+0
5.658890E+0
5.651221E+0
5.643552E+0
5.643552E+0
5.643552E+0
5.643552E+0
5.635883E+0
5.628214E+0
5.628214E+0
5.620545E+0
5.612876E+0
5.597539E+0
5.589871E+0
5.582202E+0
5.582202E+0
5.582202E+0
5.582202E+0
5.574533E+0
5.574533E+0
5.566864E+0
5.559195E+0
5.559195E+0
5.551526E+0
5.543858E+0
5.536189E+0
5.536189E+0
5.528520E+0
5.520851E+0
5.513182E+0
5.520851E+0
5.520851E+0
5.513182E+0
5.513182E+0
5.505513E+0
5.505513E+0
5.497844E+0
5.490176E+0
5.490176E+0
5.490176E+0
5.490176E+0
5.482507E+0
5.474838E+0
5.474838E+0
5.467169E+0
5.467169E+0
5.459500E+0
5.459500E+0
5.459500E+0
5.451831E+0
5.444162E+0
5.436494E+0
5.436494E+0
5.428825E+0
5.428825E+0
5.428825E+0
5.421156E+0
5.413487E+0
5.413487E+0
5.405819E+0
5.405819E+0
5.405819E+0
5.405819E+0
5.405819E+0
5.398150E+0
5.398150E+0
5.390481E+0
5.390481E+0
5.390481E+0
5.382812E+0
5.375143E+0
5.375143E+0
5.375143E+0
5.382812E+0
5.375143E+0
5.359805E+0
5.352137E+0
5.359805E+0
5.367474E+0
5.375143E+0
5.367474E+0
5.359805E+0
5.352137E+0
5.352137E+0
5.359805E+0
5.367474E+0
5.367474E+0
5.359805E+0
5.344468E+0
5.344468E+0
5.352137E+0
5.352137E+0
5.352137E+0
5.352137E+0
5.344468E+0
5.344468E+0
5.344468E+0
5.344468E+0
5.344468E+0
5.344468E+0
5.344468E+0
5.344468E+0
5.344468E+0
5.344468E+0
5.344468E+0
5.336799E+0
5.336799E+0
5.336799E+0
5.336799E+0
5.336799E+0
5.336799E+0
5.329130E+0
5.336799E+0
5.336799E+0
5.336799E+0
5.336799E+0
5.336799E+0
5.336799E+0
5.336799E+0
5.336799E+0
5.344468E+0
5.344468E+0
5.344468E+0
5.344468E+0
5.336799E+0
5.336799E+0
5.336799E+0
5.336799E+0
5.344468E+0
5.344468E+0
5.344468E+0
5.352137E+0
5.359805E+0
5.375143E+0
5.375143E+0
5.375143E+0
5.367474E+0
5.367474E+0
5.367474E+0
5.367474E+0
5.375143E+0
5.382812E+0
5.390481E+0
5.390481E+0
5.398150E+0
5.398150E+0
5.390481E+0
5.390481E+0
5.390481E+0
5.398150E+0
5.405819E+0
5.413487E+0
5.413487E+0
5.421156E+0
5.421156E+0
5.421156E+0
5.421156E+0
5.421156E+0
5.421156E+0
5.428825E+0
5.436494E+0
5.444162E+0
5.444162E+0
5.444162E+0
5.444162E+0
5.444162E+0
5.444162E+0
5.451831E+0
5.459500E+0
5.459500E+0
5.459500E+0
5.451831E+0
5.451831E+0
5.451831E+0
5.444162E+0
5.451831E+0
5.451831E+0
5.459500E+0
5.459500E+0
5.467169E+0
5.467169E+0
5.467169E+0
5.467169E+0
5.467169E+0
5.467169E+0
5.467169E+0
5.467169E+0
5.459500E+0
5.459500E+0
5.459500E+0
5.451831E+0
5.451831E+0
5.451831E+0
5.444162E+0
5.444162E+0
5.436494E+0
5.428825E+0
5.421156E+0
5.421156E+0
5.428825E+0
5.428825E+0
5.421156E+0
5.413487E+0
5.398150E+0
5.390481E+0
5.382812E+0
5.367474E+0
5.359805E+0
5.352137E+0
5.352137E+0
5.352137E+0
5.336799E+0
5.321461E+0
5.306124E+0
5.306124E+0
5.298455E+0
5.283117E+0
5.267779E+0
5.252442E+0
5.244773E+0
5.237104E+0
5.221767E+0
5.206429E+0
5.183422E+0
5.168085E+0
5.152747E+0
5.137409E+0
5.122072E+0
5.106734E+0
5.083727E+0
5.060721E+0
5.045384E+0
5.037715E+0
5.022377E+0
4.999371E+0
4.976364E+0
4.961026E+0
4.938020E+0
4.915013E+0
4.892007E+0
4.869000E+0
4.845994E+0
4.822988E+0
4.799981E+0
4.776975E+0
4.753968E+0
4.730962E+0
4.707955E+0
4.677280E+0
4.654273E+0
4.623598E+0
4.592923E+0
4.569916E+0
4.546909E+0
4.523903E+0
4.485559E+0
4.454884E+0
4.416539E+0
4.385864E+0
4.362857E+0
4.339851E+0
4.309176E+0
4.278501E+0
4.247825E+0
4.209481E+0
4.178806E+0
4.155799E+0
4.117455E+0
4.079111E+0
4.033098E+0
4.002423E+0
3.979416E+0
3.941072E+0
3.902728E+0
3.864384E+0
3.826040E+0
3.787696E+0
3.749352E+0
3.711008E+0
3.672664E+0
3.634319E+0
3.603644E+0
3.565300E+0
3.526956E+0
3.488612E+0
3.457936E+0
3.419592E+0
3.381248E+0
3.342904E+0
3.296891E+0
3.258546E+0
3.220202E+0
3.189527E+0
3.151183E+0
3.112839E+0
3.066826E+0
3.028482E+0
2.997807E+0
2.959462E+0
2.921118E+0
2.882774E+0
2.844430E+0
2.806086E+0
2.775410E+0
2.744735E+0
2.706391E+0
2.668047E+0
2.629703E+0
2.599027E+0
2.560683E+0
2.514670E+0
2.476326E+0
2.437982E+0
2.399638E+0
2.361294E+0
2.322950E+0
2.284605E+0
2.246261E+0
2.207917E+0
2.169573E+0
2.123560E+0
2.085216E+0
2.046872E+0
2.000859E+0
1.954846E+0
1.916502E+0
1.878157E+0
1.832145E+0
1.786132E+0
1.732450E+0
1.671099E+0
1.625086E+0
1.586742E+0
1.548398E+0
1.502385E+0
1.456372E+0
1.418028E+0
1.387353E+0
1.364346E+0
1.333671E+0
1.310664E+0
1.279989E+0
1.249314E+0
1.218638E+0
1.180294E+0
1.141950E+0
1.111275E+0
1.065262E+0
1.011580E+0
9.578981E-1
9.042162E-1
8.505345E-1
7.968527E-1
7.508397E-1
7.201644E-1
6.894891E-1
6.664826E-1
6.664826E-1
6.741514E-1
6.818202E-1
6.741514E-1
6.664826E-1
6.588137E-1
6.511449E-1
6.511449E-1
6.434761E-1
6.434761E-1
6.358073E-1
6.204696E-1
5.897943E-1
5.514501E-1
5.054372E-1
4.747618E-1
4.517554E-1
4.440865E-1
4.440865E-1
4.594242E-1
4.670930E-1
4.747618E-1
4.747618E-1
4.747618E-1
4.824307E-1
4.977683E-1
5.131060E-1
5.207748E-1
5.284436E-1
5.514501E-1
5.974631E-1
6.358073E-1
5.974631E-1
4.747618E-1
3.137164E-1
2.140217E-1
1.986840E-1
2.446970E-1
2.830411E-1
2.753723E-1
2.216905E-1
1.450022E-1
6.064510E-2
-8.374363E-3
-4.671850E-2
-6.972498E-2
-8.506265E-2
-1.234068E-1
-2.077639E-1
-3.381340E-1
-4.761729E-1
-5.375235E-1
-4.838418E-1
-3.688093E-1
-2.767834E-1
-2.767834E-1
-3.458028E-1
-4.378288E-1
-4.991794E-1
-5.068482E-1
-4.761729E-1
-4.301600E-1
-3.841470E-1
-3.534716E-1
-3.381340E-1
-3.381340E-1
-3.534716E-1
-3.611405E-1
-3.611405E-1
-3.841470E-1
-4.071535E-1
-4.378288E-1
-4.454976E-1
-4.531664E-1
-4.685041E-1
-4.838418E-1
-5.068482E-1
-5.145171E-1
-5.298547E-1
-5.528612E-1
-5.988742E-1
-6.602247E-1
-7.445819E-1
-8.366078E-1
-9.209649E-1
-9.976533E-1
-1.051335E+0
-1.074342E+0
-1.059004E+0
-9.976533E-1
-9.132961E-1
-8.289390E-1
-7.675883E-1
-7.445819E-1
-7.445819E-1
-7.599195E-1
-7.829260E-1
-8.136013E-1
-8.596143E-1
-9.132961E-1
-9.746468E-1
-1.028329E+0
-1.082010E+0
-1.135692E+0
-1.189374E+0
-1.250725E+0
-1.304406E+0
-1.350419E+0
-1.388763E+0
-1.404101E+0
-1.419439E+0
-1.427108E+0
-1.419439E+0
-1.404101E+0
-1.381095E+0
-1.358088E+0
-1.335082E+0
-1.327413E+0
-1.335082E+0
-1.358088E+0
-1.373426E+0
-1.396432E+0
-1.427108E+0
-1.473121E+0
-1.534471E+0
-1.580484E+0
-1.618828E+0
-1.657172E+0
-1.687848E+0
-1.710854E+0
-1.718523E+0
-1.718523E+0
-1.710854E+0
-1.695517E+0
-1.687848E+0
-1.687848E+0
-1.680179E+0
-1.672510E+0
-1.672510E+0
-1.680179E+0
-1.695517E+0
-1.710854E+0
-1.733861E+0
-1.764536E+0
-1.795211E+0
-1.818218E+0
-1.841224E+0
-1.856562E+0
-1.864231E+0
-1.879569E+0
-1.894906E+0
-1.902575E+0
-1.902575E+0
-1.894906E+0
-1.894906E+0
-1.894906E+0
-1.894906E+0
-1.894906E+0
-1.894906E+0
-1.902575E+0
-1.910244E+0
-1.910244E+0
-1.917913E+0
-1.917913E+0
-1.933250E+0
-1.956257E+0
-1.963926E+0
-1.971595E+0
-1.979263E+0
-1.979263E+0
-1.979263E+0
-1.971595E+0
-1.971595E+0
-1.971595E+0
-1.971595E+0
-1.971595E+0
-1.963926E+0
-1.963926E+0
-1.971595E+0
-1.971595E+0
-1.971595E+0
-1.963926E+0
-1.956257E+0
-1.956257E+0
-1.956257E+0
-1.963926E+0
-1.963926E+0
-1.971595E+0
-1.971595E+0
-1.971595E+0
-1.963926E+0
-1.956257E+0
-1.956257E+0
-1.956257E+0
-1.956257E+0
-1.948588E+0
-1.948588E+0
-1.948588E+0
-1.948588E+0
-1.940919E+0
-1.933250E+0
-1.925582E+0
-1.917913E+0
-1.917913E+0
-1.917913E+0
-1.910244E+0
-1.910244E+0
-1.902575E+0
-1.902575E+0
-1.902575E+0
-1.894906E+0
-1.887237E+0
-1.887237E+0
-1.879569E+0
-1.879569E+0
-1.879569E+0
-1.879569E+0
-1.871900E+0
-1.856562E+0
-1.848893E+0
-1.841224E+0
-1.841224E+0
-1.833556E+0
-1.825887E+0
-1.825887E+0
-1.818218E+0
-1.810549E+0
-1.802880E+0
-1.795211E+0
-1.795211E+0
-1.787543E+0
-1.779874E+0
-1.779874E+0
-1.772205E+0
-1.772205E+0
-1.756867E+0
-1.749198E+0
-1.741530E+0
-1.733861E+0
-1.726192E+0
-1.718523E+0
-1.718523E+0
-1.710854E+0
-1.710854E+0
-1.710854E+0
-1.695517E+0
-1.687848E+0
-1.680179E+0
-1.672510E+0
-1.672510E+0
-1.664841E+0
-1.657172E+0
-1.641835E+0
-1.634166E+0
-1.626497E+0
-1.626497E+0
-1.618828E+0
-1.618828E+0
-1.611160E+0
-1.603491E+0
-1.595822E+0
-1.588153E+0
-1.588153E+0
-1.580484E+0
-1.572815E+0
-1.565147E+0
-1.557478E+0
-1.557478E+0
-1.549809E+0
-1.542140E+0
-1.534471E+0
-1.526802E+0
-1.519134E+0
-1.511465E+0
-1.503796E+0
-1.503796E+0
-1.496127E+0
-1.488458E+0
-1.488458E+0
-1.473121E+0
-1.457783E+0
-1.457783E+0
-1.450114E+0
-1.450114E+0
-1.434776E+0
-1.427108E+0
-1.419439E+0
-1.427108E+0
-1.419439E+0
-1.411770E+0
-1.404101E+0
-1.396432E+0
-1.388763E+0
-1.381095E+0
-1.373426E+0
-1.365757E+0
-1.358088E+0
-1.350419E+0
-1.342750E+0
-1.335082E+0
-1.319744E+0
-1.304406E+0
-1.296738E+0
-1.304406E+0
-1.304406E+0
-1.289069E+0
-1.281400E+0
-1.273731E+0
-1.266062E+0
-1.258393E+0
-1.250725E+0
-1.243056E+0
-1.235387E+0
-1.227718E+0
-1.220049E+0
-1.220049E+0
-1.212380E+0
-1.204712E+0
-1.189374E+0
-1.181705E+0
-1.174036E+0
-1.166367E+0
-1.158699E+0
-1.158699E+0
-1.158699E+0
-1.143361E+0
-1.135692E+0
-1.120355E+0
-1.112686E+0
-1.105017E+0
-1.097348E+0
-1.089679E+0
-1.082010E+0
-1.074342E+0
-1.066673E+0
-1.059004E+0
-1.051335E+0
-1.051335E+0
-1.043666E+0
-1.035997E+0
-1.020660E+0
-1.005322E+0
-9.976533E-1
-9.976533E-1
-9.899844E-1
-9.823155E-1
-9.746468E-1
-9.593090E-1
-9.516403E-1
-9.439714E-1
-9.363026E-1
-9.286338E-1
-9.286338E-1
-9.209649E-1
-9.132961E-1
-9.056273E-1
-8.902896E-1
-8.902896E-1
-8.826208E-1
-8.826208E-1
-8.672832E-1
-8.596143E-1
-8.596143E-1
-8.596143E-1
-8.519455E-1
-8.442767E-1
-8.366078E-1
-8.212702E-1
-8.136013E-1
-8.059325E-1
-7.982637E-1
-7.905949E-1
-7.829260E-1
-7.752572E-1
-7.675883E-1
-7.599195E-1
-7.522507E-1
-7.445819E-1
-7.369131E-1
-7.369131E-1
-7.292442E-1
-7.215754E-1
-7.139065E-1
-7.062377E-1
-6.985689E-1
-6.909001E-1
-6.832312E-1
-6.755624E-1
-6.678936E-1
-6.755624E-1
-6.755624E-1
-6.678936E-1
-6.602247E-1
-6.602247E-1
-6.525559E-1
-6.448871E-1
-6.372183E-1
-6.295494E-1
-6.295494E-1
-6.295494E-1
-6.295494E-1
-6.218807E-1
-6.142118E-1
-6.065429E-1
-5.988742E-1
-5.988742E-1
-5.988742E-1
-5.988742E-1
-5.912053E-1
-5.835365E-1
-5.912053E-1
-5.912053E-1
-5.835365E-1
-5.681989E-1
-5.605300E-1
-5.681989E-1
-5.681989E-1
-5.681989E-1
-5.681989E-1
-5.605300E-1
-5.528612E-1
-5.605300E-1
-5.605300E-1
-5.605300E-1
-5.605300E-1
-5.605300E-1
-5.528612E-1
-5.528612E-1
-5.528612E-1
-5.605300E-1
-5.605300E-1
-5.528612E-1
-5.528612E-1
-5.451924E-1
-5.451924E-1
-5.451924E-1
-5.375235E-1
-5.298547E-1
-5.298547E-1
-5.298547E-1
-5.298547E-1
-5.221859E-1
-5.221859E-1
-5.221859E-1
-5.145171E-1
-5.145171E-1
-5.145171E-1
-5.145171E-1
-5.068482E-1
-5.145171E-1
-5.145171E-1
-5.145171E-1
-5.145171E-1
-5.145171E-1
-5.221859E-1
-5.221859E-1
-5.298547E-1
-5.298547E-1
-5.298547E-1
-5.375235E-1
-5.451924E-1
-5.451924E-1
-5.298547E-1
-5.298547E-1
-5.298547E-1
-5.298547E-1
-5.221859E-1
-5.068482E-1
-4.991794E-1
-4.915105E-1
-4.838418E-1
-4.838418E-1
-4.761729E-1
-4.685041E-1
-4.608353E-1
-4.531664E-1
-4.454976E-1
-4.454976E-1
-4.301600E-1
-4.301600E-1
-4.301600E-1
-4.378288E-1
-4.454976E-1
-4.608353E-1
-4.761729E-1
-4.991794E-1
-5.145171E-1
-5.298547E-1
-5.451924E-1
-5.528612E-1
-5.605300E-1
-5.758677E-1
-5.912053E-1
-6.065429E-1
-6.142118E-1
-6.218807E-1
-6.295494E-1
-6.448871E-1
-6.448871E-1
-6.448871E-1
-6.448871E-1
-6.295494E-1
-6.218807E-1
-6.142118E-1
-6.142118E-1
-6.218807E-1
-6.218807E-1
-6.142118E-1
-6.142118E-1
-6.142118E-1
-6.142118E-1
-6.218807E-1
-6.218807E-1
-6.295494E-1
-6.295494E-1
-6.295494E-1
-6.372183E-1
-6.525559E-1
-6.602247E-1
-6.678936E-1
-6.678936E-1
-6.755624E-1
-6.755624E-1
-6.678936E-1
-6.678936E-1
-6.678936E-1
-6.678936E-1
-6.755624E-1
-6.755624E-1
-6.755624E-1
-6.755624E-1
-6.755624E-1
-6.755624E-1
-6.755624E-1
-6.832312E-1
-6.755624E-1
-6.755624E-1
-6.755624E-1
-6.832312E-1
-6.909001E-1
-6.909001E-1
-6.985689E-1
-7.062377E-1
-7.139065E-1
-7.215754E-1
-7.445819E-1
-7.599195E-1
-7.752572E-1
-7.829260E-1
-7.905949E-1
-7.982637E-1
-8.136013E-1
-8.212702E-1
-8.289390E-1
-8.289390E-1
-8.366078E-1
-8.442767E-1
-8.519455E-1
-8.519455E-1
-8.596143E-1
-8.596143E-1
-8.672832E-1
-8.672832E-1
-8.672832E-1
-8.672832E-1
-8.672832E-1
-8.672832E-1
-8.672832E-1
-8.596143E-1
-8.596143E-1
-8.519455E-1
-8.519455E-1
-8.519455E-1
-8.596143E-1
-8.596143E-1
-8.672832E-1
-8.672832E-1
-8.672832E-1
-8.672832E-1
-8.749520E-1
-8.826208E-1
-8.902896E-1
-8.979584E-1
-8.979584E-1
-8.979584E-1
-8.979584E-1
-9.056273E-1
-9.132961E-1
-9.286338E-1
-9.286338E-1
-9.286338E-1
-9.286338E-1
-9.286338E-1
-9.286338E-1
-9.363026E-1
-9.363026E-1
-9.439714E-1
-9.439714E-1
-9.516403E-1
-9.593090E-1
-9.669780E-1
-9.746468E-1
-9.823155E-1
-9.823155E-1
-9.899844E-1
-9.976533E-1
-1.012991E+0
-1.028329E+0
-1.028329E+0
-1.028329E+0
-1.028329E+0
-1.035997E+0
-1.043666E+0
-1.051335E+0
-1.059004E+0
-1.074342E+0
-1.074342E+0
-1.074342E+0
-1.074342E+0
-1.082010E+0
-1.097348E+0
-1.105017E+0
-1.112686E+0
-1.120355E+0
-1.128023E+0
-1.135692E+0
-1.135692E+0
-1.135692E+0
-1.143361E+0
-1.151030E+0
-1.151030E+0
-1.158699E+0
-1.166367E+0
-1.174036E+0
-1.189374E+0
-1.189374E+0
-1.189374E+0
-1.197043E+0
-1.204712E+0
-1.212380E+0
-1.220049E+0
-1.220049E+0
-1.220049E+0
-1.227718E+0
-1.250725E+0
-1.258393E+0
-1.266062E+0
-1.266062E+0
-1.273731E+0
-1.273731E+0
-1.281400E+0
-1.281400E+0
-1.289069E+0
-1.296738E+0
-1.312075E+0
-1.319744E+0
-1.327413E+0
-1.327413E+0
-1.335082E+0
-1.342750E+0
-1.350419E+0
-1.350419E+0
-1.350419E+0
-1.358088E+0
-1.365757E+0
-1.381095E+0
-1.388763E+0
-1.388763E+0
-1.396432E+0
-1.404101E+0
-1.411770E+0
-1.411770E+0
-1.419439E+0
-1.427108E+0
-1.419439E+0
-1.419439E+0
-1.419439E+0
-1.427108E+0
-1.442445E+0
-1.450114E+0
-1.442445E+0
-1.442445E+0
-1.450114E+0
-1.457783E+0
-1.465452E+0
-1.473121E+0
-1.473121E+0
-1.473121E+0
-1.480789E+0
-1.488458E+0
-1.496127E+0
-1.496127E+0
-1.496127E+0
-1.496127E+0
-1.496127E+0
-1.503796E+0
-1.511465E+0
-1.511465E+0
-1.511465E+0
-1.511465E+0
-1.511465E+0
-1.519134E+0
-1.519134E+0
-1.526802E+0
-1.534471E+0
-1.534471E+0
-1.534471E+0
-1.534471E+0
-1.534471E+0
-1.534471E+0
-1.534471E+0
-1.542140E+0
-1.542140E+0
-1.549809E+0
-1.549809E+0
-1.542140E+0
-1.534471E+0
-1.534471E+0
-1.534471E+0
-1.542140E+0
-1.542140E+0
-1.549809E+0
-1.549809E+0
-1.549809E+0
-1.557478E+0
-1.557478E+0
-1.549809E+0
-1.549809E+0
-1.549809E+0
-1.549809E+0
-1.549809E+0
-1.549809E+0
-1.549809E+0
-1.549809E+0
-1.542140E+0
-1.542140E+0
-1.542140E+0
-1.549809E+0
-1.542140E+0
-1.534471E+0
-1.526802E+0
-1.526802E+0
-1.534471E+0
-1.542140E+0
-1.542140E+0
-1.542140E+0
-1.534471E+0
-1.526802E+0
-1.526802E+0
-1.519134E+0
-1.519134E+0
-1.526802E+0
-1.526802E+0
-1.526802E+0
-1.519134E+0
-1.519134E+0
-1.511465E+0
-1.496127E+0
-1.503796E+0
-1.511465E+0
-1.511465E+0
-1.503796E+0
-1.496127E+0
-1.496127E+0
-1.496127E+0
-1.488458E+0
-1.480789E+0
-1.480789E+0
-1.480789E+0
-1.480789E+0
-1.473121E+0
-1.473121E+0
-1.473121E+0
-1.473121E+0
-1.465452E+0
-1.465452E+0
-1.465452E+0
-1.465452E+0
-1.457783E+0
-1.450114E+0
-1.442445E+0
-1.442445E+0
-1.442445E+0
-1.442445E+0
-1.442445E+0
-1.434776E+0
-1.434776E+0
-1.427108E+0
-1.427108E+0
-1.427108E+0
-1.419439E+0
-1.411770E+0
-1.411770E+0
-1.411770E+0
-1.411770E+0
-1.411770E+0
-1.411770E+0
-1.411770E+0
-1.404101E+0
-1.396432E+0
-1.388763E+0
-1.381095E+0
-1.381095E+0
-1.381095E+0
-1.381095E+0
-1.373426E+0
-1.373426E+0
-1.373426E+0
-1.373426E+0
-1.373426E+0
-1.365757E+0
-1.350419E+0
-1.350419E+0
-1.350419E+0
-1.350419E+0
-1.350419E+0
-1.350419E+0
-1.342750E+0
-1.342750E+0
-1.335082E+0
-1.335082E+0
-1.335082E+0
-1.335082E+0
-1.335082E+0
-1.335082E+0
-1.327413E+0
-1.319744E+0
-1.319744E+0
-1.319744E+0
-1.327413E+0
-1.319744E+0
-1.312075E+0
-1.312075E+0
-1.304406E+0
-1.304406E+0
-1.296738E+0
-1.289069E+0
-1.289069E+0
-1.289069E+0
-1.296738E+0
-1.304406E+0
-1.304406E+0
-1.296738E+0
-1.281400E+0
-1.281400E+0
-1.281400E+0
-1.281400E+0
-1.281400E+0
-1.281400E+0
-1.281400E+0
-1.281400E+0
-1.281400E+0
-1.281400E+0
-1.281400E+0
-1.281400E+0
-1.273731E+0
-1.266062E+0
-1.258393E+0
-1.258393E+0
-1.258393E+0
-1.273731E+0
-1.273731E+0
-1.273731E+0
-1.266062E+0
-1.258393E+0
-1.250725E+0
-1.250725E+0
-1.250725E+0
-1.243056E+0
-1.243056E+0
-1.235387E+0
-1.235387E+0
-1.243056E+0
-1.243056E+0
-1.243056E+0
-1.243056E+0
-1.235387E+0
-1.235387E+0
-1.235387E+0
-1.243056E+0
-1.243056E+0
-1.243056E+0
-1.250725E+0
-1.250725E+0
-1.235387E+0
-1.227718E+0
-1.227718E+0
-1.227718E+0
-1.235387E+0
-1.235387E+0
-1.235387E+0
-1.227718E+0
-1.220049E+0
-1.220049E+0
-1.220049E+0
-1.227718E+0
-1.227718E+0
-1.227718E+0
-1.227718E+0
-1.227718E+0
-1.227718E+0
-1.227718E+0
-1.220049E+0
-1.220049E+0
-1.227718E+0
-1.227718E+0
-1.227718E+0
-1.220049E+0
-1.220049E+0
-1.212380E+0
-1.212380E+0
-1.212380E+0
-1.212380E+0
-1.212380E+0
-1.212380E+0
-1.212380E+0
-1.212380E+0
-1.212380E+0
-1.212380E+0
-1.204712E+0
-1.204712E+0
-1.212380E+0
-1.212380E+0
-1.212380E+0
-1.212380E+0
-1.212380E+0
-1.212380E+0
-1.204712E+0
-1.197043E+0
-1.189374E+0
-1.197043E+0
-1.204712E+0
-1.212380E+0
-1.212380E+0
-1.204712E+0
-1.197043E+0
-1.197043E+0
-1.204712E+0
-1.204712E+0
-1.204712E+0
-1.197043E+0
-1.197043E+0
-1.197043E+0
-1.197043E+0
-1.197043E+0
-1.189374E+0
-1.181705E+0
-1.181705E+0
-1.189374E+0
-1.189374E+0
-1.189374E+0
-1.189374E+0
-1.197043E+0
-1.189374E+0
-1.181705E+0
-1.181705E+0
-1.189374E+0
-1.197043E+0
-1.197043E+0
-1.189374E+0
-1.189374E+0
-1.189374E+0
-1.189374E+0
-1.189374E+0
-1.181705E+0
-1.181705E+0
-1.174036E+0
-1.181705E+0
-1.181705E+0
-1.181705E+0
-1.181705E+0
-1.181705E+0
-1.181705E+0
-1.174036E+0
-1.174036E+0
-1.174036E+0
-1.181705E+0
-1.181705E+0
-1.181705E+0
-1.174036E+0
-1.174036E+0
-1.181705E+0
-1.174036E+0
-1.166367E+0
-1.158699E+0
-1.158699E+0
-1.166367E+0
-1.166367E+0
-1.166367E+0
-1.166367E+0
-1.166367E+0
-1.174036E+0
-1.181705E+0
-1.174036E+0
-1.166367E+0
-1.158699E+0
-1.158699E+0
-1.166367E+0
-1.174036E+0
-1.174036E+0
-1.174036E+0
-1.174036E+0
-1.174036E+0
-1.166367E+0
-1.166367E+0
-1.158699E+0
-1.151030E+0
-1.151030E+0
-1.158699E+0
-1.158699E+0
-1.158699E+0
-1.151030E+0
-1.151030E+0
-1.158699E+0
-1.158699E+0
-1.151030E+0
-1.151030E+0
-1.143361E+0
-1.143361E+0
-1.143361E+0
-1.143361E+0
-1.143361E+0
-1.143361E+0
-1.143361E+0
-1.151030E+0
-1.151030E+0
-1.143361E+0
-1.135692E+0
-1.143361E+0
-1.143361E+0
-1.143361E+0
-1.135692E+0
-1.128023E+0
-1.128023E+0
-1.128023E+0
-1.128023E+0
-1.128023E+0
-1.128023E+0
-1.128023E+0
-1.135692E+0
-1.128023E+0
-1.128023E+0
-1.128023E+0
-1.120355E+0
-1.120355E+0
-1.120355E+0
-1.120355E+0
-1.120355E+0
-1.120355E+0
-1.120355E+0
-1.112686E+0
-1.112686E+0
-1.105017E+0
-1.105017E+0
-1.105017E+0
-1.112686E+0
-1.112686E+0
-1.112686E+0
-1.105017E+0
-1.105017E+0
-1.112686E+0
-1.112686E+0
-1.112686E+0
-1.105017E+0
-1.105017E+0
-1.105017E+0
-1.105017E+0
-1.105017E+0
-1.105017E+0
-1.097348E+0
-1.089679E+0
-1.082010E+0
-1.082010E+0
-1.089679E+0
-1.089679E+0
-1.089679E+0
-1.082010E+0
-1.082010E+0
-1.074342E+0
-1.074342E+0
-1.074342E+0
-1.074342E+0
-1.074342E+0
-1.074342E+0
-1.066673E+0
-1.059004E+0
-1.059004E+0
-1.051335E+0
-1.051335E+0
-1.051335E+0
-1.051335E+0
-1.051335E+0
-1.051335E+0
-1.051335E+0
-1.051335E+0
-1.051335E+0
-1.043666E+0
-1.043666E+0
-1.035997E+0
-1.028329E+0
-1.020660E+0
-1.020660E+0
-1.035997E+0
-1.043666E+0
-1.043666E+0
-1.035997E+0
-1.028329E+0
-1.028329E+0
-1.028329E+0
-1.028329E+0
-1.028329E+0
-1.028329E+0
-1.020660E+0
-1.020660E+0
-1.020660E+0
-1.020660E+0
-1.020660E+0
-1.012991E+0
-1.005322E+0
-1.012991E+0
-1.012991E+0
-1.005322E+0
-9.976533E-1
-9.899844E-1
-9.976533E-1
-9.976533E-1
-9.899844E-1
-9.899844E-1
-9.899844E-1
-9.899844E-1
-9.899844E-1
-9.823155E-1
-9.746468E-1
-9.746468E-1
-9.746468E-1
-9.669780E-1
-9.593090E-1
-9.593090E-1
-9.593090E-1
-9.593090E-1
-9.516403E-1
-9.516403E-1
-9.439714E-1
-9.439714E-1
-9.439714E-1
-9.363026E-1
-9.363026E-1
-9.286338E-1
-9.209649E-1
-9.132961E-1
-9.209649E-1
-9.132961E-1
-9.132961E-1
-9.132961E-1
-9.132961E-1
-9.209649E-1
-9.132961E-1
-9.056273E-1
-8.979584E-1
-8.902896E-1
-8.902896E-1
-8.902896E-1
-8.902896E-1
-8.826208E-1
-8.749520E-1
-8.749520E-1
-8.749520E-1
-8.672832E-1
-8.596143E-1
-8.596143E-1
-8.596143E-1
-8.596143E-1
-8.596143E-1
-8.519455E-1
-8.519455E-1
-8.442767E-1
-8.366078E-1
-8.366078E-1
-8.289390E-1
-8.212702E-1
-8.212702E-1
-8.212702E-1
-8.212702E-1
-8.212702E-1
-8.136013E-1
-8.059325E-1
-7.982637E-1
-7.982637E-1
-7.982637E-1
-7.905949E-1
-7.905949E-1
-7.829260E-1
-7.829260E-1
-7.752572E-1
-7.752572E-1
-7.675883E-1
-7.599195E-1
-7.522507E-1
-7.522507E-1
-7.522507E-1
-7.445819E-1
-7.369131E-1
-7.292442E-1
-7.292442E-1
-7.215754E-1
-7.139065E-1
-7.139065E-1
-7.139065E-1
-7.139065E-1
-7.139065E-1
-7.062377E-1
-7.062377E-1
-6.985689E-1
-6.909001E-1
-6.832312E-1
-6.755624E-1
-6.755624E-1
-6.755624E-1
-6.678936E-1
-6.678936E-1
-6.602247E-1
-6.602247E-1
-6.602247E-1
-6.525559E-1
-6.448871E-1
-6.372183E-1
-6.372183E-1
-6.372183E-1
-6.372183E-1
-6.295494E-1
-6.218807E-1
-6.218807E-1
-6.218807E-1
-6.142118E-1
-5.988742E-1
-5.988742E-1
-5.988742E-1
-5.912053E-1
-5.912053E-1
-5.835365E-1
-5.758677E-1
-5.758677E-1
-5.681989E-1
-5.681989E-1
-5.681989E-1
-5.681989E-1
-5.605300E-1
-5.528612E-1
-5.451924E-1
-5.451924E-1
-5.375235E-1
-5.298547E-1
-5.221859E-1
-5.221859E-1
-5.298547E-1
-5.298547E-1
-5.298547E-1
-5.145171E-1
-5.068482E-1
-5.068482E-1
-5.145171E-1
-5.068482E-1
-4.915105E-1
-4.838418E-1
-4.838418E-1
-4.838418E-1
-4.838418E-1
-4.838418E-1
-4.761729E-1
-4.761729E-1
-4.685041E-1
-4.685041E-1
-4.608353E-1
-4.531664E-1
-4.531664E-1
-4.531664E-1
-4.531664E-1
-4.531664E-1
-4.454976E-1
-4.378288E-1
-4.378288E-1
-4.454976E-1
-4.454976E-1
-4.378288E-1
-4.301600E-1
-4.224911E-1
-4.224911E-1
-4.224911E-1
-4.148223E-1
-4.071535E-1
-4.071535E-1
-3.994846E-1
-4.071535E-1
-4.148223E-1
-4.148223E-1
-4.071535E-1
-3.918158E-1
-3.841470E-1
-3.841470E-1
-3.841470E-1
-3.918158E-1
-3.918158E-1
-3.994846E-1
-3.918158E-1
-3.918158E-1
-3.918158E-1
-3.994846E-1
-3.994846E-1
-3.994846E-1
-3.994846E-1
-4.071535E-1
-4.071535E-1
-4.071535E-1
-4.071535E-1
-3.994846E-1
-3.918158E-1
-3.918158E-1
-3.918158E-1
-3.918158E-1
-3.918158E-1
-3.841470E-1
-3.764781E-1
-3.611405E-1
-3.611405E-1
-3.611405E-1
-3.611405E-1
-3.688093E-1
-3.688093E-1
-3.688093E-1
-3.611405E-1
-3.534716E-1
-3.458028E-1
-3.458028E-1
-3.534716E-1
-3.534716E-1
-3.611405E-1
-3.611405E-1
-3.688093E-1
-3.764781E-1
-3.918158E-1
-4.071535E-1
-4.301600E-1
-4.531664E-1
-4.761729E-1
-4.838418E-1
-4.838418E-1
-4.838418E-1
-4.838418E-1
-4.838418E-1
-4.761729E-1
-4.838418E-1
-5.451924E-1
-6.295494E-1
-7.062377E-1
-7.139065E-1
-6.448871E-1
-5.375235E-1
-4.378288E-1
-3.841470E-1
-3.918158E-1
-4.378288E-1
-5.145171E-1
-5.912053E-1
-6.602247E-1
-6.832312E-1
-6.602247E-1
-6.295494E-1
-6.065429E-1
-6.065429E-1
-6.295494E-1
-6.525559E-1
-6.602247E-1
-6.602247E-1
-6.602247E-1
-6.678936E-1
-6.755624E-1
-6.755624E-1
-6.602247E-1
-6.525559E-1
-6.372183E-1
-6.218807E-1
-5.988742E-1
-5.758677E-1
-5.375235E-1
-4.991794E-1
-4.454976E-1
-4.071535E-1
-3.841470E-1
-3.764781E-1
-3.764781E-1
-3.611405E-1
-3.458028E-1
-3.304652E-1
-3.227963E-1
-3.227963E-1
-3.227963E-1
-3.151275E-1
-3.074587E-1
-2.997899E-1
-2.997899E-1
-2.997899E-1
-3.074587E-1
-3.151275E-1
-3.151275E-1
-3.151275E-1
-3.151275E-1
-3.151275E-1
-3.074587E-1
-3.074587E-1
-3.074587E-1
-3.074587E-1
-3.074587E-1
-2.997899E-1
-2.997899E-1
-2.997899E-1
-2.997899E-1
-3.074587E-1
-3.074587E-1
-3.074587E-1
-2.997899E-1
-2.997899E-1
-2.997899E-1
-2.921210E-1
-2.921210E-1
-2.844522E-1
-2.844522E-1
-2.767834E-1
-2.691145E-1
-2.691145E-1
-2.614457E-1
-2.614457E-1
-2.461081E-1
-2.384392E-1
-2.231016E-1
-2.000951E-1
-1.847574E-1
-1.770886E-1
-1.694198E-1
-1.540821E-1
-1.464133E-1
-1.387444E-1
-1.234068E-1
-1.080691E-1
-9.273148E-2
-8.506265E-2
-7.739382E-2
-6.972498E-2
-5.438733E-2
-3.904967E-2
-2.371202E-2
-1.604319E-2
-7.055327E-4
6.963298E-3
2.230096E-2
2.996979E-2
3.763861E-2
4.530744E-2
5.297627E-2
6.064510E-2
7.598276E-2
7.598276E-2
7.598276E-2
7.598276E-2
8.365158E-2
9.898924E-2
1.066581E-1
1.143269E-1
1.296645E-1
1.373334E-1
1.296645E-1
1.296645E-1
1.296645E-1
1.373334E-1
1.450022E-1
1.450022E-1
1.526710E-1
1.526710E-1
1.526710E-1
1.603399E-1
1.603399E-1
1.680087E-1
1.680087E-1
1.680087E-1
1.680087E-1
1.756775E-1
1.910152E-1
1.986840E-1
2.063528E-1
2.063528E-1
2.140217E-1
2.216905E-1
2.293593E-1
2.293593E-1
2.370282E-1
2.523658E-1
2.600346E-1
2.677034E-1
2.677034E-1
2.677034E-1
2.753723E-1
2.830411E-1
2.830411E-1
2.830411E-1
2.907099E-1
2.983788E-1
3.060476E-1
3.060476E-1
3.060476E-1
3.060476E-1
3.137164E-1
3.290541E-1
3.367229E-1
3.443918E-1
3.520606E-1
3.443918E-1
3.443918E-1
3.443918E-1
3.520606E-1
3.597294E-1
3.750671E-1
3.827359E-1
3.904047E-1
4.057424E-1
4.210800E-1
4.364177E-1
4.517554E-1
4.747618E-1
4.900995E-1
4.977683E-1
5.054372E-1
5.131060E-1
5.284436E-1
5.437813E-1
5.514501E-1
5.591190E-1
5.667878E-1
5.744566E-1
5.821254E-1
5.974631E-1
6.051319E-1
6.204696E-1
6.204696E-1
6.281384E-1
6.358073E-1
6.434761E-1
6.511449E-1
6.588137E-1
6.588137E-1
6.511449E-1
6.511449E-1
6.588137E-1
6.664826E-1
6.818202E-1
6.894891E-1
6.894891E-1
6.894891E-1
6.894891E-1
6.894891E-1
6.894891E-1
6.894891E-1
6.971579E-1
6.971579E-1
6.894891E-1
6.894891E-1
6.971579E-1
7.048267E-1
7.124955E-1
7.124955E-1
7.124955E-1
7.124955E-1
7.124955E-1
7.201644E-1
7.201644E-1
7.201644E-1
7.201644E-1
7.278332E-1
7.355020E-1
7.431709E-1
7.431709E-1
7.508397E-1
7.585085E-1
7.585085E-1
7.661774E-1
7.585085E-1
7.585085E-1
7.661774E-1
7.738462E-1
7.891839E-1
7.891839E-1
7.891839E-1
7.968527E-1
8.121904E-1
8.198592E-1
8.198592E-1
8.198592E-1
8.198592E-1
8.275280E-1
8.428656E-1
8.505345E-1
8.658721E-1
8.812098E-1
8.965474E-1
9.118851E-1
9.348916E-1
9.578981E-1
9.732357E-1
9.732357E-1
9.732357E-1
9.809046E-1
9.885733E-1
9.962422E-1
9.962422E-1
9.962422E-1
1.003911E+0
1.011580E+0
1.019249E+0
1.019249E+0
1.026918E+0
1.026918E+0
1.019249E+0
1.011580E+0
1.019249E+0
1.026918E+0
1.034586E+0
1.042255E+0
1.042255E+0
1.042255E+0
1.042255E+0
1.034586E+0
1.034586E+0
1.034586E+0
1.034586E+0
1.034586E+0
1.034586E+0
1.034586E+0
1.042255E+0
1.049924E+0
1.057593E+0
1.057593E+0
1.057593E+0
1.065262E+0
1.065262E+0
1.072931E+0
1.072931E+0
1.072931E+0
1.080599E+0
1.095937E+0
1.103606E+0
1.118944E+0
1.126612E+0
1.126612E+0
1.126612E+0
1.134281E+0
1.149619E+0
1.164956E+0
1.164956E+0
1.172625E+0
1.172625E+0
1.187963E+0
1.195632E+0
1.203301E+0
1.210969E+0
1.218638E+0
1.226307E+0
1.226307E+0
1.226307E+0
1.233976E+0
1.249314E+0
1.256982E+0
1.264651E+0
1.264651E+0
1.264651E+0
1.264651E+0
1.264651E+0
1.272320E+0
1.279989E+0
1.279989E+0
1.279989E+0
1.279989E+0
1.279989E+0
1.287658E+0
1.287658E+0
1.287658E+0
1.287658E+0
1.287658E+0
1.295327E+0
1.302995E+0
1.302995E+0
1.295327E+0
1.287658E+0
1.295327E+0
1.302995E+0
1.302995E+0
1.302995E+0
1.310664E+0
1.318333E+0
1.326002E+0
1.326002E+0
1.333671E+0
1.333671E+0
1.333671E+0
1.333671E+0
1.341340E+0
1.349008E+0
1.349008E+0
1.356677E+0
1.364346E+0
1.364346E+0
1.364346E+0
1.364346E+0
1.372015E+0
1.372015E+0
1.379684E+0
1.387353E+0
1.387353E+0
1.395021E+0
1.402690E+0
1.410359E+0
1.410359E+0
1.410359E+0
1.410359E+0
1.418028E+0
1.425697E+0
1.425697E+0
1.425697E+0
1.425697E+0
1.433366E+0
1.448703E+0
1.448703E+0
1.448703E+0
1.448703E+0
1.448703E+0
1.456372E+0
1.464041E+0
1.464041E+0
1.464041E+0
1.464041E+0
1.464041E+0
1.456372E+0
1.456372E+0
1.464041E+0
1.471710E+0
1.479378E+0
1.487047E+0
1.487047E+0
1.479378E+0
1.487047E+0
1.494716E+0
1.494716E+0
1.494716E+0
1.487047E+0
1.487047E+0
1.494716E+0
1.502385E+0
1.517723E+0
1.525391E+0
1.525391E+0
1.525391E+0
1.525391E+0
1.525391E+0
1.540729E+0
1.548398E+0
1.548398E+0
1.548398E+0
1.540729E+0
1.540729E+0
1.548398E+0
1.556067E+0
1.563736E+0
1.571404E+0
1.571404E+0
1.563736E+0
1.571404E+0
1.571404E+0
1.586742E+0
1.594411E+0
1.594411E+0
1.586742E+0
1.586742E+0
1.594411E+0
1.594411E+0
1.594411E+0
1.594411E+0
1.594411E+0
1.609749E+0
1.617417E+0
1.617417E+0
1.617417E+0
1.617417E+0
1.617417E+0
1.617417E+0
1.625086E+0
1.640424E+0
1.640424E+0
1.632755E+0
1.625086E+0
1.617417E+0
1.632755E+0
1.640424E+0
1.655762E+0
1.648093E+0
1.648093E+0
1.640424E+0
1.648093E+0
1.663430E+0
1.671099E+0
1.663430E+0
1.663430E+0
1.671099E+0
1.678768E+0
1.686437E+0
1.686437E+0
1.686437E+0
1.686437E+0
1.686437E+0
1.686437E+0
1.686437E+0
1.694106E+0
1.701775E+0
1.709443E+0
1.709443E+0
1.701775E+0
1.709443E+0
1.724781E+0
1.732450E+0
1.732450E+0
1.732450E+0
1.732450E+0
1.732450E+0
1.732450E+0
1.732450E+0
1.732450E+0
1.740119E+0
1.747788E+0
1.747788E+0
1.740119E+0
1.740119E+0
1.747788E+0
1.755456E+0
1.763125E+0
1.763125E+0
1.763125E+0
1.763125E+0
1.763125E+0
1.770794E+0
1.770794E+0
1.778463E+0
1.786132E+0
1.793800E+0
1.793800E+0
1.793800E+0
1.801469E+0
1.801469E+0
1.801469E+0
1.801469E+0
1.801469E+0
1.809138E+0
1.809138E+0
1.816807E+0
1.816807E+0
1.824476E+0
1.824476E+0
1.824476E+0
1.824476E+0
1.824476E+0
1.832145E+0
1.839813E+0
1.847482E+0
1.847482E+0
1.847482E+0
1.847482E+0
1.847482E+0
1.855151E+0
1.862820E+0
1.870489E+0
1.870489E+0
1.878157E+0
1.878157E+0
1.870489E+0
1.870489E+0
1.878157E+0
1.885826E+0
1.893495E+0
1.893495E+0
1.893495E+0
1.893495E+0
1.901164E+0
1.901164E+0
1.901164E+0
1.908833E+0
1.916502E+0
1.924170E+0
1.924170E+0
1.924170E+0
1.924170E+0
1.924170E+0
1.931839E+0
1.924170E+0
1.924170E+0
1.931839E+0
1.939508E+0
1.939508E+0
1.947177E+0
1.954846E+0
1.954846E+0
1.954846E+0
1.954846E+0
1.954846E+0
1.962515E+0
1.977852E+0
1.985521E+0
1.985521E+0
1.977852E+0
1.977852E+0
1.985521E+0
1.993190E+0
2.000859E+0
2.000859E+0
1.993190E+0
1.985521E+0
1.993190E+0
2.000859E+0
2.008528E+0
2.016197E+0
2.016197E+0
2.016197E+0
2.016197E+0
2.023865E+0
2.031534E+0
2.039203E+0
2.031534E+0
2.031534E+0
2.031534E+0
2.039203E+0
2.039203E+0
2.039203E+0
2.054541E+0
2.062209E+0
2.069878E+0
2.062209E+0
2.062209E+0
2.069878E+0
2.069878E+0
2.077547E+0
2.085216E+0
2.085216E+0
2.085216E+0
2.085216E+0
2.092885E+0
2.100554E+0
2.108223E+0
2.108223E+0
2.108223E+0
2.108223E+0
2.115891E+0
2.123560E+0
2.123560E+0
2.123560E+0
2.131229E+0
2.131229E+0
2.138898E+0
2.138898E+0
2.131229E+0
2.131229E+0
2.138898E+0
2.146566E+0
2.146566E+0
2.146566E+0
2.154235E+0
2.161904E+0
2.161904E+0
2.161904E+0
2.169573E+0
2.169573E+0
2.169573E+0
2.177242E+0
2.184911E+0
2.192580E+0
2.192580E+0
2.184911E+0
2.192580E+0
2.192580E+0
2.200248E+0
2.200248E+0
2.200248E+0
2.207917E+0
2.207917E+0
2.215586E+0
2.223255E+0
2.230924E+0
2.230924E+0
2.230924E+0
2.230924E+0
2.230924E+0
2.230924E+0
2.230924E+0
2.230924E+0
2.238592E+0
2.238592E+0
2.238592E+0
2.246261E+0
2.246261E+0
2.246261E+0
2.246261E+0
2.253930E+0
2.269268E+0
2.269268E+0
2.269268E+0
2.269268E+0
2.269268E+0
2.276937E+0
2.276937E+0
2.276937E+0
2.276937E+0
2.269268E+0
2.284605E+0
2.299943E+0
2.307612E+0
2.299943E+0
2.292274E+0
2.292274E+0
2.299943E+0
2.299943E+0
2.307612E+0
2.307612E+0
2.307612E+0
2.315281E+0
2.315281E+0
2.315281E+0
2.315281E+0
2.315281E+0
2.315281E+0
2.322950E+0
2.330618E+0
2.330618E+0
2.330618E+0
2.330618E+0
2.330618E+0
2.338287E+0
2.345956E+0
2.338287E+0
2.338287E+0
2.338287E+0
2.338287E+0
2.345956E+0
2.345956E+0
2.345956E+0
2.353625E+0
2.361294E+0
2.361294E+0
2.361294E+0
2.361294E+0
2.368963E+0
2.368963E+0
2.368963E+0
2.368963E+0
2.376632E+0
2.376632E+0
2.376632E+0
2.376632E+0
2.368963E+0
2.368963E+0
2.368963E+0
2.376632E+0
2.384300E+0
2.384300E+0
2.384300E+0
2.391969E+0
2.391969E+0
2.391969E+0
2.391969E+0
2.399638E+0
2.407307E+0
2.399638E+0
2.399638E+0
2.399638E+0
2.407307E+0
2.399638E+0
2.399638E+0
2.407307E+0
2.407307E+0
2.407307E+0
2.407307E+0
2.407307E+0
2.407307E+0
2.407307E+0
2.407307E+0
2.414975E+0
2.422644E+0
2.422644E+0
2.422644E+0
2.414975E+0
2.414975E+0
2.407307E+0
2.407307E+0
2.414975E+0
2.414975E+0
2.422644E+0
2.422644E+0
2.422644E+0
2.430313E+0
2.437982E+0
2.430313E+0
2.422644E+0
2.414975E+0
2.414975E+0
2.414975E+0
2.422644E+0
2.422644E+0
2.430313E+0
2.430313E+0
2.430313E+0
2.422644E+0
2.414975E+0
2.414975E+0
2.422644E+0
2.430313E+0
2.430313E+0
2.437982E+0
2.437982E+0
2.430313E+0
2.430313E+0
2.422644E+0
2.422644E+0
2.430313E+0
2.437982E+0
2.445651E+0
2.445651E+0
2.437982E+0
2.437982E+0
2.437982E+0
2.437982E+0
2.430313E+0
2.430313E+0
2.430313E+0
2.445651E+0
2.453320E+0
2.453320E+0
2.445651E+0
2.445651E+0
2.445651E+0
2.453320E+0
2.445651E+0
2.445651E+0
2.437982E+0
2.453320E+0
2.453320E+0
2.453320E+0
2.453320E+0
2.445651E+0
2.445651E+0
2.453320E+0
2.453320E+0
2.453320E+0
2.453320E+0
2.453320E+0
2.453320E+0
2.453320E+0
2.453320E+0
2.453320E+0
2.453320E+0
2.460989E+0
2.460989E+0
2.460989E+0
2.468657E+0
2.468657E+0
2.460989E+0
2.460989E+0
2.460989E+0
2.468657E+0
2.468657E+0
2.460989E+0
2.453320E+0
2.453320E+0
2.460989E+0
2.468657E+0
2.468657E+0
2.468657E+0
2.468657E+0
2.460989E+0
2.460989E+0
2.460989E+0
2.468657E+0
2.468657E+0
2.460989E+0
2.460989E+0
2.460989E+0
2.468657E+0
2.468657E+0
2.468657E+0
2.468657E+0
2.460989E+0
2.460989E+0
2.453320E+0
2.460989E+0
2.460989E+0
2.468657E+0
2.468657E+0
2.468657E+0
2.460989E+0
2.460989E+0
2.460989E+0
2.468657E+0
2.468657E+0
2.460989E+0
2.468657E+0
2.468657E+0
2.460989E+0
2.453320E+0
2.453320E+0
2.460989E+0
2.468657E+0
2.460989E+0
2.460989E+0
2.453320E+0
2.453320E+0
2.460989E+0
2.460989E+0
2.460989E+0
2.460989E+0
2.453320E+0
2.437982E+0
2.437982E+0
2.445651E+0
2.460989E+0
2.460989E+0
2.453320E+0
2.453320E+0
2.453320E+0
2.445651E+0
2.445651E+0
2.437982E+0
2.437982E+0
2.437982E+0
2.437982E+0
2.445651E+0
2.453320E+0
2.453320E+0
2.453320E+0
2.445651E+0
2.445651E+0
2.445651E+0
2.445651E+0
2.453320E+0
2.453320E+0
2.453320E+0
2.453320E+0
2.453320E+0
2.460989E+0
2.460989E+0
2.453320E+0
2.460989E+0
2.460989E+0
2.453320E+0
2.453320E+0
2.453320E+0
2.453320E+0
2.460989E+0
2.460989E+0
2.453320E+0
2.453320E+0
2.453320E+0
2.445651E+0
2.437982E+0
2.437982E+0
2.437982E+0
2.437982E+0
2.430313E+0
2.437982E+0
2.437982E+0
2.430313E+0
2.430313E+0
2.430313E+0
2.430313E+0
2.430313E+0
2.430313E+0
2.422644E+0
2.422644E+0
2.430313E+0
2.430313E+0
2.430313E+0
2.414975E+0
2.407307E+0
2.407307E+0
2.407307E+0
2.414975E+0
2.414975E+0
2.407307E+0
2.407307E+0
2.407307E+0
2.414975E+0
2.414975E+0
2.407307E+0
2.407307E+0
2.399638E+0
2.407307E+0
2.407307E+0
2.407307E+0
2.407307E+0
2.399638E+0
2.391969E+0
2.384300E+0
2.384300E+0
2.391969E+0
2.399638E+0
2.391969E+0
2.391969E+0
2.391969E+0
2.391969E+0
2.384300E+0
2.376632E+0
2.368963E+0
2.368963E+0
2.368963E+0
2.361294E+0
2.353625E+0
2.353625E+0
2.345956E+0
2.345956E+0
2.345956E+0
2.338287E+0
2.338287E+0
2.338287E+0
2.345956E+0
2.345956E+0
2.330618E+0
2.322950E+0
2.315281E+0
2.307612E+0
2.307612E+0
2.307612E+0
2.307612E+0
2.299943E+0
2.299943E+0
2.284605E+0
2.284605E+0
2.276937E+0
2.276937E+0
2.276937E+0
2.276937E+0
2.261599E+0
2.253930E+0
2.246261E+0
2.238592E+0
2.238592E+0
2.238592E+0
2.230924E+0
2.223255E+0
2.207917E+0
2.207917E+0
2.207917E+0
2.207917E+0
2.207917E+0
2.207917E+0
2.200248E+0
2.192580E+0
2.177242E+0
2.169573E+0
2.169573E+0
2.161904E+0
2.161904E+0
2.146566E+0
2.146566E+0
2.138898E+0
2.131229E+0
2.123560E+0
2.123560E+0
2.115891E+0
2.115891E+0
2.108223E+0
2.100554E+0
2.085216E+0
2.077547E+0
2.069878E+0
2.069878E+0
2.069878E+0
2.062209E+0
2.046872E+0
2.039203E+0
2.031534E+0
2.023865E+0
2.016197E+0
2.016197E+0
2.016197E+0
2.016197E+0
2.008528E+0
2.000859E+0
1.993190E+0
1.985521E+0
1.977852E+0
1.970184E+0
1.970184E+0
1.970184E+0
1.962515E+0
1.954846E+0
1.947177E+0
1.931839E+0
1.924170E+0
1.916502E+0
1.916502E+0
1.908833E+0
1.893495E+0
1.893495E+0
1.893495E+0
1.893495E+0
1.878157E+0
1.870489E+0
1.862820E+0
1.862820E+0
1.855151E+0
1.847482E+0
1.847482E+0
1.839813E+0
1.839813E+0
1.832145E+0
1.832145E+0
1.824476E+0
1.816807E+0
1.809138E+0
1.801469E+0
1.793800E+0
1.793800E+0
1.786132E+0
1.778463E+0
1.770794E+0
1.763125E+0
1.763125E+0
1.755456E+0
1.755456E+0
1.740119E+0
1.732450E+0
1.732450E+0
1.732450E+0
1.724781E+0
1.717112E+0
1.709443E+0
1.701775E+0
1.694106E+0
1.694106E+0
1.694106E+0
1.686437E+0
1.671099E+0
1.671099E+0
1.671099E+0
1.663430E+0
1.655762E+0
1.648093E+0
1.648093E+0
1.648093E+0
1.640424E+0
1.632755E+0
1.632755E+0
1.625086E+0
1.617417E+0
1.609749E+0
1.602080E+0
1.594411E+0
1.602080E+0
1.602080E+0
1.602080E+0
1.586742E+0
1.571404E+0
1.571404E+0
1.571404E+0
1.563736E+0
1.556067E+0
1.548398E+0
1.540729E+0
1.533060E+0
1.533060E+0
1.533060E+0
1.533060E+0
1.533060E+0
1.525391E+0
1.525391E+0
1.517723E+0
1.510054E+0
1.510054E+0
1.510054E+0
1.502385E+0
1.487047E+0
1.471710E+0
1.464041E+0
1.464041E+0
1.464041E+0
1.456372E+0
1.448703E+0
1.441034E+0
1.441034E+0
1.441034E+0
1.433366E+0
1.425697E+0
1.425697E+0
1.425697E+0
1.425697E+0
1.418028E+0
1.410359E+0
1.410359E+0
1.402690E+0
1.395021E+0
1.387353E+0
1.379684E+0
1.379684E+0
1.379684E+0
1.364346E+0
1.356677E+0
1.349008E+0
1.356677E+0
1.356677E+0
1.349008E+0
1.341340E+0
1.333671E+0
1.326002E+0
1.326002E+0
1.318333E+0
1.318333E+0
1.318333E+0
1.310664E+0
1.310664E+0
1.310664E+0
1.302995E+0
1.287658E+0
1.279989E+0
1.272320E+0
1.272320E+0
1.264651E+0
1.264651E+0
1.256982E+0
1.256982E+0
1.256982E+0
1.249314E+0
1.241645E+0
1.233976E+0
1.233976E+0
1.226307E+0
1.218638E+0
1.218638E+0
1.218638E+0
1.218638E+0
1.210969E+0
1.203301E+0
1.203301E+0
1.203301E+0
1.203301E+0
1.195632E+0
1.180294E+0
1.180294E+0
1.180294E+0
1.172625E+0
1.172625E+0
1.164956E+0
1.157288E+0
1.149619E+0
1.149619E+0
1.157288E+0
1.149619E+0
1.141950E+0
1.134281E+0
1.134281E+0
1.134281E+0
1.126612E+0
1.118944E+0
1.111275E+0
1.111275E+0
1.103606E+0
1.095937E+0
1.095937E+0
1.095937E+0
1.095937E+0
1.088268E+0
1.080599E+0
1.080599E+0
1.072931E+0
1.072931E+0
1.072931E+0
1.065262E+0
1.057593E+0
1.049924E+0
1.049924E+0
1.049924E+0
1.049924E+0
1.049924E+0
1.049924E+0
1.042255E+0
1.042255E+0
1.034586E+0
1.026918E+0
1.019249E+0
1.019249E+0
1.019249E+0
1.011580E+0
1.003911E+0
1.003911E+0
9.962422E-1
9.962422E-1
9.962422E-1
9.962422E-1
9.962422E-1
9.809046E-1
9.732357E-1
9.809046E-1
9.809046E-1
9.809046E-1
9.732357E-1
9.655669E-1
9.655669E-1
9.732357E-1
9.732357E-1
9.655669E-1
9.502292E-1
9.425604E-1
9.425604E-1
9.425604E-1
9.348916E-1
9.272227E-1
9.195539E-1
9.195539E-1
9.195539E-1
9.272227E-1
9.272227E-1
9.195539E-1
9.118851E-1
9.042162E-1
9.042162E-1
9.042162E-1
9.042162E-1
8.965474E-1
8.965474E-1
8.965474E-1
8.965474E-1
8.888786E-1
8.812098E-1
8.735409E-1
8.735409E-1
8.735409E-1
8.735409E-1
8.658721E-1
8.582033E-1
8.582033E-1
8.582033E-1
8.582033E-1
8.505345E-1
8.505345E-1
8.505345E-1
8.505345E-1
8.428656E-1
8.351968E-1
8.351968E-1
8.351968E-1
8.275280E-1
8.275280E-1
8.275280E-1
8.275280E-1
8.275280E-1
8.198592E-1
8.198592E-1
8.198592E-1
8.121904E-1
8.121904E-1
8.045214E-1
8.045214E-1
7.891839E-1
7.891839E-1
7.891839E-1
7.968527E-1
7.968527E-1
7.891839E-1
7.815149E-1
7.815149E-1
7.738462E-1
7.661774E-1
7.661774E-1
7.585085E-1
7.585085E-1
7.508397E-1
7.508397E-1
7.508397E-1
7.431709E-1
7.355020E-1
7.355020E-1
7.278332E-1
7.278332E-1
7.278332E-1
7.278332E-1
7.278332E-1
7.201644E-1
7.201644E-1
7.201644E-1
7.201644E-1
7.124955E-1
7.124955E-1
7.048267E-1
6.971579E-1
6.894891E-1
6.894891E-1
6.894891E-1
6.894891E-1
6.894891E-1
6.818202E-1
6.741514E-1
6.664826E-1
6.664826E-1
6.664826E-1
6.664826E-1
6.588137E-1
6.588137E-1
6.511449E-1
6.511449E-1
6.434761E-1
6.358073E-1
6.358073E-1
6.281384E-1
6.281384E-1
6.281384E-1
6.204696E-1
6.204696E-1
6.128008E-1
6.128008E-1
6.051319E-1
5.974631E-1
5.974631E-1
5.974631E-1
5.974631E-1
5.897943E-1
5.897943E-1
5.897943E-1
5.821254E-1
5.744566E-1
5.667878E-1
5.667878E-1
5.667878E-1
5.591190E-1
5.591190E-1
5.514501E-1
5.514501E-1
5.437813E-1
5.437813E-1
5.361125E-1
5.284436E-1
5.284436E-1
5.284436E-1
5.207748E-1
5.207748E-1
5.131060E-1
5.054372E-1
5.054372E-1
5.054372E-1
5.054372E-1
4.977683E-1
4.900995E-1
4.900995E-1
4.900995E-1
4.900995E-1
4.900995E-1
4.824307E-1
4.747618E-1
4.670930E-1
4.594242E-1
4.670930E-1
4.670930E-1
4.670930E-1
4.594242E-1
4.517554E-1
4.440865E-1
4.440865E-1
4.440865E-1
4.364177E-1
4.287489E-1
4.287489E-1
4.210800E-1
4.210800E-1
4.210800E-1
4.134112E-1
4.057424E-1
4.057424E-1
4.057424E-1
3.980736E-1
3.904047E-1
3.827359E-1
3.827359E-1
3.827359E-1
3.750671E-1
3.750671E-1
3.750671E-1
3.673982E-1
3.597294E-1
3.520606E-1
3.520606E-1
3.520606E-1
3.520606E-1
3.443918E-1
3.367229E-1
3.290541E-1
3.290541E-1
3.290541E-1
3.290541E-1
3.290541E-1
3.213853E-1
3.213853E-1
3.137164E-1
3.137164E-1
3.137164E-1
3.060476E-1
3.060476E-1
2.983788E-1
2.907099E-1
2.830411E-1
2.830411E-1
2.830411E-1
2.830411E-1
2.753723E-1
2.753723E-1
2.677034E-1
2.677034E-1
2.600346E-1
2.600346E-1
2.600346E-1
2.523658E-1
2.523658E-1
2.446970E-1
2.446970E-1
2.370282E-1
2.293593E-1
2.216905E-1
2.216905E-1
2.216905E-1
2.216905E-1
2.216905E-1
2.216905E-1
2.140217E-1
2.140217E-1
2.140217E-1
2.063528E-1
1.910152E-1
1.833464E-1
1.833464E-1
1.910152E-1
1.833464E-1
1.756775E-1
1.756775E-1
1.833464E-1
1.833464E-1
1.756775E-1
1.680087E-1
1.603399E-1
1.526710E-1
1.526710E-1
1.450022E-1
1.450022E-1
1.450022E-1
1.526710E-1
1.526710E-1
1.450022E-1
1.373334E-1
1.296645E-1
1.296645E-1
1.296645E-1
1.296645E-1
1.296645E-1
1.219957E-1
1.219957E-1
1.143269E-1
1.143269E-1
1.066581E-1
1.066581E-1
1.143269E-1
1.143269E-1
1.066581E-1
9.898924E-2
9.132040E-2
8.365158E-2
7.598276E-2
8.365158E-2
8.365158E-2
8.365158E-2
7.598276E-2
7.598276E-2
7.598276E-2
7.598276E-2
7.598276E-2
6.831393E-2
6.831393E-2
6.064510E-2
6.064510E-2
5.297627E-2
5.297627E-2
5.297627E-2
4.530744E-2
4.530744E-2
3.763861E-2
3.763861E-2
3.763861E-2
4.530744E-2
3.763861E-2
2.996979E-2
2.230096E-2
2.996979E-2
2.996979E-2
2.996979E-2
2.230096E-2
1.463213E-2
1.463213E-2
1.463213E-2
1.463213E-2
6.963298E-3
6.963298E-3
6.963298E-3
6.963298E-3
-7.055327E-4
-8.374363E-3
-8.374363E-3
-8.374363E-3
-8.374363E-3
-8.374363E-3
-1.604319E-2
-1.604319E-2
-2.371202E-2
-2.371202E-2
-2.371202E-2
-2.371202E-2
-3.138085E-2
-3.138085E-2
-3.138085E-2
-2.371202E-2
-2.371202E-2
-2.371202E-2
-3.138085E-2
-3.904967E-2
-3.904967E-2
-3.904967E-2
-4.671850E-2
-4.671850E-2
-4.671850E-2
-4.671850E-2
-3.904967E-2
-3.904967E-2
-3.904967E-2
-3.904967E-2
-3.904967E-2
-4.671850E-2
-4.671850E-2
-4.671850E-2
-4.671850E-2
-4.671850E-2
-4.671850E-2
-4.671850E-2
-4.671850E-2
-4.671850E-2
-4.671850E-2
-4.671850E-2
-5.438733E-2
-4.671850E-2
-4.671850E-2
-4.671850E-2
-3.904967E-2
-3.904967E-2
-3.904967E-2
-4.671850E-2
-5.438733E-2
-4.671850E-2
-3.904967E-2
-2.371202E-2
-2.371202E-2
-2.371202E-2
-3.138085E-2
-3.138085E-2
-3.138085E-2
-3.138085E-2
-3.138085E-2
-3.138085E-2
-3.138085E-2
-3.138085E-2
-3.138085E-2
-3.138085E-2
-3.904967E-2
-4.671850E-2
-3.904967E-2
-3.138085E-2
-2.371202E-2
-2.371202E-2
-2.371202E-2
-2.371202E-2
-3.138085E-2
-3.138085E-2
-3.138085E-2
-3.138085E-2
-3.138085E-2
-2.371202E-2
-2.371202E-2
-2.371202E-2
-2.371202E-2
-3.138085E-2
-3.138085E-2
-3.138085E-2
-3.138085E-2
-3.904967E-2
-3.904967E-2
-3.904967E-2
-3.138085E-2
-3.138085E-2
-4.671850E-2
-6.205616E-2
-7.739382E-2
-9.273148E-2
-1.004003E-1
-1.157380E-1
-1.387444E-1
-1.540821E-1
-1.694198E-1
-1.770886E-1
-1.847574E-1
-1.924262E-1
-1.924262E-1
-2.000951E-1
-2.000951E-1
-2.077639E-1
-2.077639E-1
-2.077639E-1
-2.077639E-1
-2.077639E-1
-2.154327E-1
-2.231016E-1
-2.307704E-1
-2.307704E-1
-2.231016E-1
-2.154327E-1
-2.231016E-1
-2.307704E-1
-2.307704E-1
-2.307704E-1
-2.307704E-1
-2.307704E-1
-2.307704E-1
-2.307704E-1
-2.231016E-1
-2.307704E-1
-2.384392E-1
-2.461081E-1
-2.461081E-1
-2.461081E-1
-2.461081E-1
-2.537769E-1
-2.614457E-1
-2.614457E-1
-2.691145E-1
-2.844522E-1
-2.997899E-1
-3.151275E-1
-3.304652E-1
-3.534716E-1
-3.764781E-1
-4.071535E-1
-4.378288E-1
-4.685041E-1
-4.991794E-1
-5.375235E-1
-5.681989E-1
-5.988742E-1
-6.218807E-1
-6.218807E-1
-6.142118E-1
-6.142118E-1
-6.142118E-1
-6.065429E-1
-6.065429E-1
-5.988742E-1
-5.988742E-1
-5.988742E-1
-6.065429E-1
-6.142118E-1
-6.218807E-1
-6.295494E-1
-6.448871E-1
-6.525559E-1
-6.602247E-1
-6.678936E-1
-6.755624E-1
-6.832312E-1
-6.909001E-1
-6.985689E-1
-7.062377E-1
-7.139065E-1
-7.062377E-1
-7.062377E-1
-6.985689E-1
-6.909001E-1
-6.909001E-1
-6.909001E-1
-6.985689E-1
-7.139065E-1
-7.215754E-1
-7.215754E-1
-7.215754E-1
-7.215754E-1
-7.292442E-1
-7.369131E-1
-7.445819E-1
-7.599195E-1
-7.599195E-1
-7.675883E-1
-7.829260E-1
-7.905949E-1
-7.982637E-1
-8.059325E-1
-8.059325E-1
-7.982637E-1
-7.982637E-1
-7.982637E-1
-7.982637E-1
-7.982637E-1
-7.905949E-1
-7.982637E-1
-7.982637E-1
-8.059325E-1
-7.982637E-1
-7.982637E-1
-7.905949E-1
-7.982637E-1
-7.982637E-1
-7.982637E-1
-7.982637E-1
-7.905949E-1
-7.905949E-1
-7.905949E-1
-7.829260E-1
-7.829260E-1
-7.905949E-1
-7.905949E-1
-7.905949E-1
-7.905949E-1
-7.982637E-1
-7.905949E-1
-7.829260E-1
-7.752572E-1
-7.752572E-1
-7.752572E-1
-7.829260E-1
-7.829260E-1
-7.752572E-1
-7.675883E-1
-7.599195E-1
-7.599195E-1
-7.599195E-1
-7.599195E-1
-7.599195E-1
-7.599195E-1
-7.522507E-1
-7.369131E-1
-7.292442E-1
-7.292442E-1
-7.292442E-1
-7.215754E-1
-7.215754E-1
-7.139065E-1
-7.062377E-1
-7.062377E-1
-6.985689E-1
-6.985689E-1
-6.909001E-1
-6.832312E-1
-6.832312E-1
-6.755624E-1
-6.602247E-1
-6.525559E-1
-6.448871E-1
-6.448871E-1
-6.525559E-1
-6.448871E-1
-6.372183E-1
-6.372183E-1
-6.295494E-1
-6.295494E-1
-6.295494E-1
-6.218807E-1
-6.142118E-1
-6.142118E-1
-6.142118E-1
-6.065429E-1
-5.988742E-1
-5.835365E-1
-5.835365E-1
-5.912053E-1
-5.835365E-1
-5.835365E-1
-5.835365E-1
-5.835365E-1
-5.835365E-1
-5.758677E-1
-5.681989E-1
-5.681989E-1
-5.681989E-1
-5.681989E-1
-5.605300E-1
-5.605300E-1
-5.528612E-1
-5.528612E-1
-5.528612E-1
-5.528612E-1
-5.451924E-1
-5.375235E-1
-5.375235E-1
-5.375235E-1
-5.298547E-1
-5.145171E-1
-4.991794E-1
-4.838418E-1
-4.761729E-1
-4.761729E-1
-4.685041E-1
-4.531664E-1
-4.454976E-1
-4.378288E-1
-4.301600E-1
-4.301600E-1
-4.301600E-1
-4.224911E-1
-4.071535E-1
-3.994846E-1
-3.841470E-1
-3.764781E-1
-3.688093E-1
-3.534716E-1
-3.458028E-1
-3.381340E-1
-3.304652E-1
-3.227963E-1
-3.151275E-1
-2.997899E-1
-2.921210E-1
-2.844522E-1
-2.844522E-1
-2.844522E-1
-2.844522E-1
-2.844522E-1
-2.767834E-1
-2.691145E-1
-2.691145E-1
-2.614457E-1
-2.614457E-1
-2.614457E-1
-2.537769E-1
-2.384392E-1
-2.384392E-1
-2.384392E-1
-2.384392E-1
-2.384392E-1
-2.231016E-1
-2.154327E-1
-2.077639E-1
-2.077639E-1
-2.000951E-1
-1.924262E-1
-1.847574E-1
-1.770886E-1
-1.694198E-1
-1.617509E-1
-1.617509E-1
-1.540821E-1
-1.464133E-1
-1.387444E-1
-1.387444E-1
-1.310756E-1
-1.234068E-1
-1.080691E-1
-1.004003E-1
-8.506265E-2
-6.972498E-2
-5.438733E-2
-4.671850E-2
-4.671850E-2
-3.904967E-2
-3.138085E-2
-3.138085E-2
-2.371202E-2
-2.371202E-2
-2.371202E-2
-1.604319E-2
-1.604319E-2
-1.604319E-2
-8.374363E-3
-8.374363E-3
-7.055327E-4
-7.055327E-4
-7.055327E-4
-7.055327E-4
6.963298E-3
1.463213E-2
2.230096E-2
2.996979E-2
3.763861E-2
4.530744E-2
5.297627E-2
5.297627E-2
4.530744E-2
4.530744E-2
5.297627E-2
6.064510E-2
6.064510E-2
6.831393E-2
6.831393E-2
7.598276E-2
8.365158E-2
8.365158E-2
8.365158E-2
9.132040E-2
9.132040E-2
9.132040E-2
9.132040E-2
9.898924E-2
9.898924E-2
1.066581E-1
1.066581E-1
1.143269E-1
1.143269E-1
1.296645E-1
1.373334E-1
1.373334E-1
1.373334E-1
1.373334E-1
1.450022E-1
1.526710E-1
1.526710E-1
1.526710E-1
1.603399E-1
1.680087E-1
1.756775E-1
1.756775E-1
1.756775E-1
1.756775E-1
1.756775E-1
1.756775E-1
1.756775E-1
1.833464E-1
1.833464E-1
1.910152E-1
1.986840E-1
1.986840E-1
1.986840E-1
1.910152E-1
1.986840E-1
2.063528E-1
2.140217E-1
2.216905E-1
2.216905E-1
2.140217E-1
2.140217E-1
2.140217E-1
2.140217E-1
2.140217E-1
2.216905E-1
2.216905E-1
2.293593E-1
2.293593E-1
2.293593E-1
2.293593E-1
2.293593E-1
2.293593E-1
2.216905E-1
2.216905E-1
2.293593E-1
2.293593E-1
2.293593E-1
2.216905E-1
2.216905E-1
2.216905E-1
2.216905E-1
2.293593E-1
2.370282E-1
2.293593E-1
2.216905E-1
2.216905E-1
2.216905E-1
2.216905E-1
2.140217E-1
2.140217E-1
2.140217E-1
2.140217E-1
2.140217E-1
2.140217E-1
2.063528E-1
2.063528E-1
2.140217E-1
2.216905E-1
2.216905E-1
2.216905E-1
2.140217E-1
2.216905E-1
2.216905E-1
2.293593E-1
2.293593E-1
2.293593E-1
2.293593E-1
2.216905E-1
2.216905E-1
2.216905E-1
2.216905E-1
2.293593E-1
2.216905E-1
2.216905E-1
2.216905E-1
2.216905E-1
2.216905E-1
2.293593E-1
2.293593E-1
2.293593E-1
2.216905E-1
2.216905E-1
2.293593E-1
2.370282E-1
2.370282E-1
2.293593E-1
2.293593E-1
2.293593E-1
2.370282E-1
2.523658E-1
2.523658E-1
2.523658E-1
2.523658E-1
2.600346E-1
2.600346E-1
2.600346E-1
2.600346E-1
2.600346E-1
2.600346E-1
2.600346E-1
2.677034E-1
2.753723E-1
2.907099E-1
2.983788E-1
2.983788E-1
2.907099E-1
2.983788E-1
3.060476E-1
3.137164E-1
3.137164E-1
3.137164E-1
3.213853E-1
3.213853E-1
3.290541E-1
3.367229E-1
3.443918E-1
3.443918E-1
3.520606E-1
3.597294E-1
3.673982E-1
3.750671E-1
3.827359E-1
3.904047E-1
4.057424E-1
4.134112E-1
4.210800E-1
4.287489E-1
4.364177E-1
4.440865E-1
4.517554E-1
4.594242E-1
4.594242E-1
4.594242E-1
4.670930E-1
4.747618E-1
4.824307E-1
4.977683E-1
5.054372E-1
5.131060E-1
5.131060E-1
5.207748E-1
5.207748E-1
5.284436E-1
5.437813E-1
5.514501E-1
5.514501E-1
5.514501E-1
5.514501E-1
5.591190E-1
5.744566E-1
5.897943E-1
6.051319E-1
6.128008E-1
6.128008E-1
6.128008E-1
6.281384E-1
6.434761E-1
6.664826E-1
6.818202E-1
6.971579E-1
7.124955E-1
7.278332E-1
7.355020E-1
7.508397E-1
7.738462E-1
7.968527E-1
8.198592E-1
8.428656E-1
8.582033E-1
8.735409E-1
8.888786E-1
9.042162E-1
9.118851E-1
9.195539E-1
9.272227E-1
9.425604E-1
9.578981E-1
9.655669E-1
9.732357E-1
9.885733E-1
9.962422E-1
1.003911E+0
1.019249E+0
1.034586E+0
1.042255E+0
1.057593E+0
1.065262E+0
1.065262E+0
1.072931E+0
1.072931E+0
1.080599E+0
1.088268E+0
1.095937E+0
1.111275E+0
1.111275E+0
1.118944E+0
1.126612E+0
1.134281E+0
1.141950E+0
1.141950E+0
1.141950E+0
1.149619E+0
1.164956E+0
1.172625E+0
1.172625E+0
1.180294E+0
1.187963E+0
1.195632E+0
1.210969E+0
1.218638E+0
1.218638E+0
1.226307E+0
1.241645E+0
1.256982E+0
1.256982E+0
1.249314E+0
1.256982E+0
1.272320E+0
1.279989E+0
1.287658E+0
1.287658E+0
1.279989E+0
1.287658E+0
1.295327E+0
1.310664E+0
1.310664E+0
1.310664E+0
1.310664E+0
1.310664E+0
1.326002E+0
1.333671E+0
1.333671E+0
1.333671E+0
1.333671E+0
1.341340E+0
1.356677E+0
1.379684E+0
1.410359E+0
1.448703E+0
1.464041E+0
1.441034E+0
1.402690E+0
1.364346E+0
1.372015E+0
1.418028E+0
1.471710E+0
1.517723E+0
1.525391E+0
1.517723E+0
1.510054E+0
1.502385E+0
1.510054E+0
1.525391E+0
1.525391E+0
1.517723E+0
1.502385E+0
1.487047E+0
1.487047E+0
1.487047E+0
1.494716E+0
1.502385E+0
1.510054E+0
1.517723E+0
1.517723E+0
1.525391E+0
1.525391E+0
1.533060E+0
1.540729E+0
1.540729E+0
1.540729E+0
1.533060E+0
1.533060E+0
1.525391E+0
1.525391E+0
1.525391E+0
1.525391E+0
1.533060E+0
1.533060E+0
1.540729E+0
1.556067E+0
1.556067E+0
1.556067E+0
1.563736E+0
1.563736E+0
1.579073E+0
1.586742E+0
1.594411E+0
1.594411E+0
1.594411E+0
1.594411E+0
1.594411E+0
1.602080E+0
1.602080E+0
1.602080E+0
1.609749E+0
1.617417E+0
1.625086E+0
1.640424E+0
1.648093E+0
1.648093E+0
1.655762E+0
1.663430E+0
1.671099E+0
1.671099E+0
1.678768E+0
1.686437E+0
1.686437E+0
1.694106E+0
1.694106E+0
1.686437E+0
1.686437E+0
1.686437E+0
1.686437E+0
1.686437E+0
1.686437E+0
1.686437E+0
1.678768E+0
1.678768E+0
1.678768E+0
1.678768E+0
1.686437E+0
1.678768E+0
1.671099E+0
1.671099E+0
1.678768E+0
1.678768E+0
1.678768E+0
1.678768E+0
1.678768E+0
1.671099E+0
1.663430E+0
1.655762E+0
1.655762E+0
1.663430E+0
1.671099E+0
1.671099E+0
1.671099E+0
1.663430E+0
1.663430E+0
1.655762E+0
1.655762E+0
1.655762E+0
1.655762E+0
1.655762E+0
1.655762E+0
1.655762E+0
1.663430E+0
1.663430E+0
1.663430E+0
1.663430E+0
1.663430E+0
1.663430E+0
1.663430E+0
1.655762E+0
1.648093E+0
1.648093E+0
1.655762E+0
1.655762E+0
1.648093E+0
1.648093E+0
1.648093E+0
1.640424E+0
1.640424E+0
1.640424E+0
1.640424E+0
1.632755E+0
1.625086E+0
1.617417E+0
1.617417E+0
1.625086E+0
1.617417E+0
1.609749E+0
1.609749E+0
1.602080E+0
1.602080E+0
1.594411E+0
1.594411E+0
1.586742E+0
1.586742E+0
1.586742E+0
1.586742E+0
1.579073E+0
1.571404E+0
1.563736E+0
1.563736E+0
1.563736E+0
1.556067E+0
1.556067E+0
1.548398E+0
1.548398E+0
1.540729E+0
1.540729E+0
1.540729E+0
1.533060E+0
1.533060E+0
1.525391E+0
1.525391E+0
1.525391E+0
1.525391E+0
1.525391E+0
1.525391E+0
1.525391E+0
1.510054E+0
1.510054E+0
1.510054E+0
1.510054E+0
1.502385E+0
1.502385E+0
1.494716E+0
1.494716E+0
1.494716E+0
1.487047E+0
1.479378E+0
1.471710E+0
1.479378E+0
1.479378E+0
1.487047E+0
1.479378E+0
1.471710E+0
1.464041E+0
1.456372E+0
1.448703E+0
1.448703E+0
1.448703E+0
1.448703E+0
1.448703E+0
1.441034E+0
1.433366E+0
1.433366E+0
1.433366E+0
1.441034E+0
1.441034E+0
1.441034E+0
1.425697E+0
1.418028E+0
1.418028E+0
1.418028E+0
1.418028E+0
1.418028E+0
1.418028E+0
1.425697E+0
1.418028E+0
1.410359E+0
1.402690E+0
1.402690E+0
1.402690E+0
1.402690E+0
1.395021E+0
1.395021E+0
1.395021E+0
1.395021E+0
1.395021E+0
1.387353E+0
1.387353E+0
1.387353E+0
1.387353E+0
1.387353E+0
1.387353E+0
1.387353E+0
1.379684E+0
1.372015E+0
1.364346E+0
1.372015E+0
1.379684E+0
1.379684E+0
1.379684E+0
1.372015E+0
1.372015E+0
1.372015E+0
1.372015E+0
1.372015E+0
1.364346E+0
1.364346E+0
1.364346E+0
1.364346E+0
1.364346E+0
1.364346E+0
1.364346E+0
1.372015E+0
1.364346E+0
1.364346E+0
1.356677E+0
1.356677E+0
1.349008E+0
1.356677E+0
1.364346E+0
1.372015E+0
1.372015E+0
1.372015E+0
1.372015E+0
1.364346E+0
1.364346E+0
1.372015E+0
1.372015E+0
1.379684E+0
1.379684E+0
1.372015E+0
1.372015E+0
1.372015E+0
1.379684E+0
1.379684E+0
1.379684E+0
1.379684E+0
1.379684E+0
1.379684E+0
1.379684E+0
1.387353E+0
1.395021E+0
1.395021E+0
1.395021E+0
1.395021E+0
1.395021E+0
1.402690E+0
1.402690E+0
1.402690E+0
1.395021E+0
1.395021E+0
1.402690E+0
1.410359E+0
1.418028E+0
1.425697E+0
1.418028E+0
1.418028E+0
1.425697E+0
1.425697E+0
1.425697E+0
1.425697E+0
1.425697E+0
1.433366E+0
1.433366E+0
1.441034E+0
1.441034E+0
1.441034E+0
1.448703E+0
1.464041E+0
1.464041E+0
1.464041E+0
1.456372E+0
1.456372E+0
1.464041E+0
1.471710E+0
1.471710E+0
1.464041E+0
1.471710E+0
1.479378E+0
1.487047E+0
1.487047E+0
1.487047E+0
1.487047E+0
1.502385E+0
1.510054E+0
1.510054E+0
1.510054E+0
1.510054E+0
1.510054E+0
1.510054E+0
1.510054E+0
1.517723E+0
1.525391E+0
1.525391E+0
1.533060E+0
1.533060E+0
1.533060E+0
1.533060E+0
1.540729E+0
1.548398E+0
1.556067E+0
1.556067E+0
1.556067E+0
1.556067E+0
1.548398E+0
1.556067E+0
1.571404E+0
1.571404E+0
1.571404E+0
1.571404E+0
1.579073E+0
1.586742E+0
1.594411E+0
1.586742E+0
1.586742E+0
1.594411E+0
1.594411E+0
1.594411E+0
1.602080E+0
1.609749E+0
1.602080E+0
1.602080E+0
1.609749E+0
1.617417E+0
1.617417E+0
1.617417E+0
1.617417E+0
1.625086E+0
1.625086E+0
1.625086E+0
1.625086E+0
1.632755E+0
1.632755E+0
1.640424E+0
1.648093E+0
1.648093E+0
1.648093E+0
1.640424E+0
1.648093E+0
1.648093E+0
1.655762E+0
1.663430E+0
1.663430E+0
1.671099E+0
1.671099E+0
1.663430E+0
1.655762E+0
1.663430E+0
1.663430E+0
1.671099E+0
1.671099E+0
1.671099E+0
1.678768E+0
1.678768E+0
1.678768E+0
1.678768E+0
1.678768E+0
1.678768E+0
1.678768E+0
1.678768E+0
1.678768E+0
1.686437E+0
1.686437E+0
1.678768E+0
1.678768E+0
1.678768E+0
1.678768E+0
1.686437E+0
1.694106E+0
1.694106E+0
1.686437E+0
1.694106E+0
1.694106E+0
1.701775E+0
1.701775E+0
1.694106E+0
1.686437E+0
1.686437E+0
1.686437E+0
1.686437E+0
1.686437E+0
1.686437E+0
1.694106E+0
1.694106E+0
1.694106E+0
1.694106E+0
1.686437E+0
1.686437E+0
1.686437E+0
1.694106E+0
1.694106E+0
1.701775E+0
1.694106E+0
1.694106E+0
1.686437E+0
1.686437E+0
1.686437E+0
1.678768E+0
1.686437E+0
1.694106E+0
1.694106E+0
1.694106E+0
1.678768E+0
1.671099E+0
1.655762E+0
1.663430E+0
1.671099E+0
1.678768E+0
1.678768E+0
1.671099E+0
1.671099E+0
1.671099E+0
1.663430E+0
1.663430E+0
1.663430E+0
1.663430E+0
1.671099E+0
1.678768E+0
1.671099E+0
1.655762E+0
1.655762E+0
1.655762E+0
1.663430E+0
1.655762E+0
1.640424E+0
1.640424E+0
1.648093E+0
1.648093E+0
1.648093E+0
1.640424E+0
1.640424E+0
1.640424E+0
1.640424E+0
1.632755E+0
1.625086E+0
1.625086E+0
1.625086E+0
1.625086E+0
1.625086E+0
1.625086E+0
1.625086E+0
1.625086E+0
1.617417E+0
1.609749E+0
1.609749E+0
1.609749E+0
1.602080E+0
1.602080E+0
1.602080E+0
1.602080E+0
1.602080E+0
1.594411E+0
1.579073E+0
1.579073E+0
1.586742E+0
1.586742E+0
1.586742E+0
1.586742E+0
1.579073E+0
1.579073E+0
1.579073E+0
1.571404E+0
1.563736E+0
1.563736E+0
1.556067E+0
1.548398E+0
1.548398E+0
1.540729E+0
1.548398E+0
1.556067E+0
1.556067E+0
1.548398E+0
1.540729E+0
1.533060E+0
1.525391E+0
1.525391E+0
1.525391E+0
1.525391E+0
1.517723E+0
1.510054E+0
1.510054E+0
1.502385E+0
1.502385E+0
1.502385E+0
1.502385E+0
1.502385E+0
1.502385E+0
1.494716E+0
1.494716E+0
1.494716E+0
1.487047E+0
1.479378E+0
1.471710E+0
1.471710E+0
1.471710E+0
1.464041E+0
1.456372E+0
1.456372E+0
1.456372E+0
1.464041E+0
1.464041E+0
1.448703E+0
1.441034E+0
1.441034E+0
1.441034E+0
1.441034E+0
1.433366E+0
1.425697E+0
1.425697E+0
1.425697E+0
1.418028E+0
1.410359E+0
1.410359E+0
1.418028E+0
1.418028E+0
1.418028E+0
1.410359E+0
1.395021E+0
1.395021E+0
1.402690E+0
1.402690E+0
1.402690E+0
1.395021E+0
1.387353E+0
1.387353E+0
1.379684E+0
1.379684E+0
1.379684E+0
1.372015E+0
1.364346E+0
1.364346E+0
1.356677E+0
1.364346E+0
1.372015E+0
1.364346E+0
1.356677E+0
1.349008E+0
1.349008E+0
1.349008E+0
1.349008E+0
1.349008E+0
1.349008E+0
1.341340E+0
1.333671E+0
1.326002E+0
1.318333E+0
1.318333E+0
1.318333E+0
1.318333E+0
1.310664E+0
1.310664E+0
1.310664E+0
1.310664E+0
1.302995E+0
1.295327E+0
1.295327E+0
1.295327E+0
1.295327E+0
1.287658E+0
1.287658E+0
1.279989E+0
1.279989E+0
1.279989E+0
1.272320E+0
1.264651E+0
1.256982E+0
1.264651E+0
1.264651E+0
1.264651E+0
1.249314E+0
1.241645E+0
1.241645E+0
1.241645E+0
1.241645E+0
1.249314E+0
1.249314E+0
1.241645E+0
1.241645E+0
1.233976E+0
1.233976E+0
1.226307E+0
1.226307E+0
1.218638E+0
1.218638E+0
1.226307E+0
1.226307E+0
1.210969E+0
1.195632E+0
1.195632E+0
1.195632E+0
1.203301E+0
1.203301E+0
1.195632E+0
1.195632E+0
1.187963E+0
1.187963E+0
1.187963E+0
1.187963E+0
1.187963E+0
1.180294E+0
1.180294E+0
1.180294E+0
1.172625E+0
1.172625E+0
1.164956E+0
1.164956E+0
1.164956E+0
1.164956E+0
1.157288E+0
1.157288E+0
1.157288E+0
1.157288E+0
1.149619E+0
1.149619E+0
1.141950E+0
1.141950E+0
1.141950E+0
1.141950E+0
1.134281E+0
1.134281E+0
1.134281E+0
1.126612E+0
1.118944E+0
1.118944E+0
1.118944E+0
1.118944E+0
1.118944E+0
1.118944E+0
1.118944E+0
1.118944E+0
1.111275E+0
1.111275E+0
1.118944E+0
1.118944E+0
1.111275E+0
1.103606E+0
1.103606E+0
1.103606E+0
1.095937E+0
1.095937E+0
1.095937E+0
1.103606E+0
1.103606E+0
1.103606E+0
1.095937E+0
1.095937E+0
1.088268E+0
1.080599E+0
1.072931E+0
1.072931E+0
1.072931E+0
1.080599E+0
1.072931E+0
1.072931E+0
1.072931E+0
1.072931E+0
1.072931E+0
1.072931E+0
1.065262E+0
1.065262E+0
1.065262E+0
1.065262E+0
1.065262E+0
1.065262E+0
1.065262E+0
1.065262E+0
1.065262E+0
1.065262E+0
1.057593E+0
1.057593E+0
1.049924E+0
1.057593E+0
1.057593E+0
1.049924E+0
1.049924E+0
1.042255E+0
1.042255E+0
1.034586E+0
1.034586E+0
1.034586E+0
1.042255E+0
1.042255E+0
1.034586E+0
1.034586E+0
1.042255E+0
1.042255E+0
1.034586E+0
1.034586E+0
1.034586E+0
1.034586E+0
1.034586E+0
1.034586E+0
1.034586E+0
1.026918E+0
1.026918E+0
1.019249E+0
1.011580E+0
1.011580E+0
1.011580E+0
1.019249E+0
1.026918E+0
1.019249E+0
1.003911E+0
1.003911E+0
1.011580E+0
1.019249E+0
1.011580E+0
1.011580E+0
1.011580E+0
1.003911E+0
1.003911E+0
1.003911E+0
9.962422E-1
9.962422E-1
1.003911E+0
1.003911E+0
1.003911E+0
1.003911E+0
1.003911E+0
1.003911E+0
9.962422E-1
9.962422E-1
9.962422E-1
9.885733E-1
9.809046E-1
9.809046E-1
9.885733E-1
9.885733E-1
9.885733E-1
9.809046E-1
9.809046E-1
9.809046E-1
9.809046E-1
9.885733E-1
9.885733E-1
9.809046E-1
9.809046E-1
9.732357E-1
9.655669E-1
9.655669E-1
9.655669E-1
9.655669E-1
9.655669E-1
9.655669E-1
9.655669E-1
9.655669E-1
9.655669E-1
9.655669E-1
9.655669E-1
9.655669E-1
9.578981E-1
9.502292E-1
9.425604E-1
9.425604E-1
9.425604E-1
9.425604E-1
9.425604E-1
9.348916E-1
9.348916E-1
9.272227E-1
9.272227E-1
9.272227E-1
9.348916E-1
9.348916E-1
9.348916E-1
9.348916E-1
9.272227E-1
9.272227E-1
9.272227E-1
9.195539E-1
9.195539E-1
9.195539E-1
9.195539E-1
9.195539E-1
9.118851E-1
9.042162E-1
8.965474E-1
8.965474E-1
9.042162E-1
9.042162E-1
8.965474E-1
8.965474E-1
8.965474E-1
8.965474E-1
8.888786E-1
8.888786E-1
8.888786E-1
8.812098E-1
8.812098E-1
8.812098E-1
8.735409E-1
8.735409E-1
8.735409E-1
8.735409E-1
8.658721E-1
8.582033E-1
8.582033E-1
8.582033E-1
8.505345E-1
8.582033E-1
8.582033E-1
8.658721E-1
8.658721E-1
8.582033E-1
8.505345E-1
8.505345E-1
8.428656E-1
8.428656E-1
8.428656E-1
8.428656E-1
8.428656E-1
8.351968E-1
8.351968E-1
8.351968E-1
8.351968E-1
8.275280E-1
8.198592E-1
8.198592E-1
8.045214E-1
7.968527E-1
7.968527E-1
8.045214E-1
8.121904E-1
8.121904E-1
8.045214E-1
8.045214E-1
8.121904E-1
8.121904E-1
7.968527E-1
7.891839E-1
7.815149E-1
7.815149E-1
7.738462E-1
7.738462E-1
7.815149E-1
7.815149E-1
7.738462E-1
7.661774E-1
7.738462E-1
7.738462E-1
7.738462E-1
7.661774E-1
7.585085E-1
7.585085E-1
7.508397E-1
7.508397E-1
7.508397E-1
7.585085E-1
7.585085E-1
7.508397E-1
7.355020E-1
7.278332E-1
7.355020E-1
7.508397E-1
7.585085E-1
7.585085E-1
7.431709E-1
7.355020E-1
7.278332E-1
7.278332E-1
7.278332E-1
7.201644E-1
7.201644E-1
7.124955E-1
7.124955E-1
7.124955E-1
7.201644E-1
7.048267E-1
6.971579E-1
6.971579E-1
7.048267E-1
7.048267E-1
7.048267E-1
6.971579E-1
6.971579E-1
7.048267E-1
7.048267E-1
7.048267E-1
7.048267E-1
6.971579E-1
6.894891E-1
6.818202E-1
6.818202E-1
6.818202E-1
6.741514E-1
6.741514E-1
6.741514E-1
6.818202E-1
6.818202E-1
6.818202E-1
6.741514E-1
6.741514E-1
6.741514E-1
6.741514E-1
6.664826E-1
6.664826E-1
6.664826E-1
6.664826E-1
6.664826E-1
6.664826E-1
6.588137E-1
6.588137E-1
6.511449E-1
6.511449E-1
6.511449E-1
6.588137E-1
6.511449E-1
6.434761E-1
6.434761E-1
6.434761E-1
6.511449E-1
6.434761E-1
6.358073E-1
6.281384E-1
6.281384E-1
6.358073E-1
6.358073E-1
6.358073E-1
6.358073E-1
6.358073E-1
6.281384E-1
6.204696E-1
6.204696E-1
6.204696E-1
6.281384E-1
6.281384E-1
6.204696E-1
6.204696E-1
6.204696E-1
6.281384E-1
6.281384E-1
6.281384E-1
6.204696E-1
6.204696E-1
6.204696E-1
6.204696E-1
6.204696E-1
6.204696E-1
6.128008E-1
6.128008E-1
6.128008E-1
6.204696E-1
6.204696E-1
6.128008E-1
6.128008E-1
6.128008E-1
6.128008E-1
6.128008E-1
6.128008E-1
6.128008E-1
6.128008E-1
6.128008E-1
6.128008E-1
6.128008E-1
6.051319E-1
6.051319E-1
5.974631E-1
6.051319E-1
6.051319E-1
5.974631E-1
5.974631E-1
5.974631E-1
5.974631E-1
5.897943E-1
5.897943E-1
5.897943E-1
5.897943E-1
5.897943E-1
5.974631E-1
5.974631E-1
5.974631E-1
5.974631E-1
5.974631E-1
5.974631E-1
5.897943E-1
5.897943E-1
5.897943E-1
5.897943E-1
5.821254E-1
5.744566E-1
5.744566E-1
5.821254E-1
5.821254E-1
5.821254E-1
5.744566E-1
5.744566E-1
5.821254E-1
5.821254E-1
5.897943E-1
5.821254E-1
5.744566E-1
5.667878E-1
5.744566E-1
5.821254E-1
5.821254E-1
5.744566E-1
5.667878E-1
5.667878E-1
5.744566E-1
5.821254E-1
5.821254E-1
5.744566E-1
5.744566E-1
5.744566E-1
5.744566E-1
5.667878E-1
5.667878E-1
5.667878E-1
5.744566E-1
5.744566E-1
5.744566E-1
5.667878E-1
5.667878E-1
5.667878E-1
5.667878E-1
5.667878E-1
5.591190E-1
5.591190E-1
5.591190E-1
5.667878E-1
5.744566E-1
5.744566E-1
5.744566E-1
5.591190E-1
5.514501E-1
5.437813E-1
5.514501E-1
5.591190E-1
5.514501E-1
5.514501E-1
5.437813E-1
5.437813E-1
5.514501E-1
5.514501E-1
5.514501E-1
5.437813E-1
5.514501E-1
5.514501E-1
5.591190E-1
5.591190E-1
5.514501E-1
5.437813E-1
5.437813E-1
5.437813E-1
5.437813E-1
5.437813E-1
5.361125E-1
5.361125E-1
5.361125E-1
5.361125E-1
5.361125E-1
5.361125E-1
5.361125E-1
5.361125E-1
5.361125E-1
5.284436E-1
5.284436E-1
5.284436E-1
5.284436E-1
5.284436E-1
5.284436E-1
5.284436E-1
5.284436E-1
5.284436E-1
5.284436E-1
5.284436E-1
5.207748E-1
5.207748E-1
5.207748E-1
5.207748E-1
5.284436E-1
5.284436E-1
5.284436E-1
5.207748E-1
5.207748E-1
5.131060E-1
5.131060E-1
5.131060E-1
5.207748E-1
5.207748E-1
5.131060E-1
5.131060E-1
5.131060E-1
5.131060E-1
5.131060E-1
5.054372E-1
5.054372E-1
5.131060E-1
5.207748E-1
5.207748E-1
5.131060E-1
5.054372E-1
5.054372E-1
5.131060E-1
5.131060E-1
5.131060E-1
5.131060E-1
5.054372E-1
5.054372E-1
4.977683E-1
4.977683E-1
4.977683E-1
4.977683E-1
4.900995E-1
4.900995E-1
4.900995E-1
4.900995E-1
4.900995E-1
4.900995E-1
4.900995E-1
4.900995E-1
4.900995E-1
4.900995E-1
4.900995E-1
4.824307E-1
4.824307E-1
4.824307E-1
4.824307E-1
4.824307E-1
4.824307E-1
4.824307E-1
4.824307E-1
4.824307E-1
4.900995E-1
4.900995E-1
4.824307E-1
4.747618E-1
4.747618E-1
4.747618E-1
4.747618E-1
4.747618E-1
4.747618E-1
4.747618E-1
4.824307E-1
4.747618E-1
4.670930E-1
4.670930E-1
4.670930E-1
4.670930E-1
4.594242E-1
4.517554E-1
4.517554E-1
4.517554E-1
4.517554E-1
4.517554E-1
4.517554E-1
4.517554E-1
4.594242E-1
4.594242E-1
4.594242E-1
4.517554E-1
4.517554E-1
4.517554E-1
4.517554E-1
4.517554E-1
4.517554E-1
4.517554E-1
4.517554E-1
4.517554E-1
4.517554E-1
4.517554E-1
4.440865E-1
4.364177E-1
4.440865E-1
4.440865E-1
4.440865E-1
4.364177E-1
4.364177E-1
4.364177E-1
4.364177E-1
4.364177E-1
4.364177E-1
4.364177E-1
4.364177E-1
4.440865E-1
4.440865E-1
4.287489E-1
4.210800E-1
4.134112E-1
4.210800E-1
4.287489E-1
4.287489E-1
4.210800E-1
4.210800E-1
4.210800E-1
4.210800E-1
4.210800E-1
4.134112E-1
4.134112E-1
4.134112E-1
4.134112E-1
4.134112E-1
4.134112E-1
4.134112E-1
4.134112E-1
4.057424E-1
4.057424E-1
4.057424E-1
4.134112E-1
4.134112E-1
4.134112E-1
4.134112E-1
4.057424E-1
4.057424E-1
3.980736E-1
3.904047E-1
3.827359E-1
3.904047E-1
3.980736E-1
4.057424E-1
3.980736E-1
3.980736E-1
3.904047E-1
3.904047E-1
3.904047E-1
3.904047E-1
3.980736E-1
3.980736E-1
3.980736E-1
3.904047E-1
3.827359E-1
3.827359E-1
3.827359E-1
3.827359E-1
3.750671E-1
3.750671E-1
3.827359E-1
3.827359E-1
3.827359E-1
3.827359E-1
3.827359E-1
3.827359E-1
3.750671E-1
3.750671E-1
3.750671E-1
3.750671E-1
3.750671E-1
3.827359E-1
3.750671E-1
3.673982E-1
3.597294E-1
3.597294E-1
3.597294E-1
3.597294E-1
3.673982E-1
3.750671E-1
3.750671E-1
3.673982E-1
3.520606E-1
3.520606E-1
3.597294E-1
3.673982E-1
3.597294E-1
3.520606E-1
3.597294E-1
3.597294E-1
3.597294E-1
3.597294E-1
3.597294E-1
3.597294E-1
3.520606E-1
3.520606E-1
3.520606E-1
3.520606E-1
3.520606E-1
3.443918E-1
3.443918E-1
3.520606E-1
3.520606E-1
3.520606E-1
3.443918E-1
3.443918E-1
3.443918E-1
3.443918E-1
3.443918E-1
3.367229E-1
3.367229E-1
3.443918E-1
3.520606E-1
3.520606E-1
3.443918E-1
3.367229E-1
3.367229E-1
3.367229E-1
3.367229E-1
3.367229E-1
3.367229E-1
3.367229E-1
3.367229E-1
3.443918E-1
3.443918E-1
3.367229E-1
3.290541E-1
3.213853E-1
3.213853E-1
3.290541E-1
3.367229E-1
3.367229E-1
3.290541E-1
3.367229E-1
3.367229E-1
3.443918E-1
3.367229E-1
3.367229E-1
3.290541E-1
3.290541E-1
3.290541E-1
3.213853E-1
3.213853E-1
3.213853E-1
3.290541E-1
3.290541E-1
3.290541E-1
3.290541E-1
3.290541E-1
3.290541E-1
3.213853E-1
3.290541E-1
3.290541E-1
3.367229E-1
3.290541E-1
3.290541E-1
3.213853E-1
3.213853E-1
3.213853E-1
3.213853E-1
3.213853E-1
3.213853E-1
3.213853E-1
3.137164E-1
3.137164E-1
3.137164E-1
3.213853E-1
3.137164E-1
3.137164E-1
3.137164E-1
3.213853E-1
3.213853E-1
3.290541E-1
3.213853E-1
3.213853E-1
3.213853E-1
3.213853E-1
3.137164E-1
3.137164E-1
3.137164E-1
3.137164E-1
3.213853E-1
3.137164E-1
3.137164E-1
3.137164E-1
3.137164E-1
3.060476E-1
3.060476E-1
3.060476E-1
3.137164E-1
3.137164E-1
3.137164E-1
3.060476E-1
3.060476E-1
2.983788E-1
2.983788E-1
3.060476E-1
3.137164E-1
3.137164E-1
3.137164E-1
3.060476E-1
3.060476E-1
3.060476E-1
3.060476E-1
3.137164E-1
3.137164E-1
3.137164E-1
3.137164E-1
3.137164E-1
3.060476E-1
3.060476E-1
2.983788E-1
2.983788E-1
2.983788E-1
2.983788E-1
3.060476E-1
3.060476E-1
3.060476E-1
3.060476E-1
3.060476E-1
3.060476E-1
3.060476E-1
2.983788E-1
2.983788E-1
2.983788E-1
2.983788E-1
2.907099E-1
2.907099E-1
2.907099E-1
2.983788E-1
3.060476E-1
3.060476E-1
3.060476E-1
2.907099E-1
2.830411E-1
2.830411E-1
2.907099E-1
2.907099E-1
2.907099E-1
2.907099E-1
2.907099E-1
2.907099E-1
2.830411E-1
2.907099E-1
2.907099E-1
2.907099E-1
2.907099E-1
2.907099E-1
2.907099E-1
2.907099E-1
2.830411E-1
2.830411E-1
2.830411E-1
2.830411E-1
2.907099E-1
2.907099E-1
2.907099E-1
2.907099E-1
2.830411E-1
2.753723E-1
2.753723E-1
2.753723E-1
2.753723E-1
2.753723E-1
2.830411E-1
2.830411E-1
2.830411E-1
2.753723E-1
2.753723E-1
2.830411E-1
2.907099E-1
2.907099E-1
2.830411E-1
2.753723E-1
2.753723E-1
2.753723E-1
2.753723E-1
2.753723E-1
2.753723E-1
2.753723E-1
2.753723E-1
2.753723E-1
2.830411E-1
2.753723E-1
2.677034E-1
2.677034E-1
2.677034E-1
2.753723E-1
2.753723E-1
2.753723E-1
2.677034E-1
2.600346E-1
2.600346E-1
2.677034E-1
2.600346E-1
2.600346E-1
2.523658E-1
2.523658E-1
2.523658E-1
2.523658E-1
2.600346E-1
2.677034E-1
2.677034E-1
2.600346E-1
2.600346E-1
2.600346E-1
2.600346E-1
2.523658E-1
2.446970E-1
2.446970E-1
2.446970E-1
2.446970E-1
2.370282E-1
2.293593E-1
2.293593E-1
2.216905E-1
2.216905E-1
2.216905E-1
2.216905E-1
2.140217E-1
2.063528E-1
2.063528E-1
1.986840E-1
1.910152E-1
1.833464E-1
1.833464E-1
1.833464E-1
1.833464E-1
1.756775E-1
1.756775E-1
1.680087E-1
1.603399E-1
1.603399E-1
1.603399E-1
1.603399E-1
1.603399E-1
1.603399E-1
1.526710E-1
1.603399E-1
1.603399E-1
1.526710E-1
1.526710E-1
1.450022E-1
1.450022E-1
1.450022E-1
1.450022E-1
1.450022E-1
1.450022E-1
1.450022E-1
1.373334E-1
1.373334E-1
1.373334E-1
1.373334E-1
1.373334E-1
1.296645E-1
1.296645E-1
1.296645E-1
1.296645E-1
1.296645E-1
1.219957E-1
1.219957E-1
1.143269E-1
1.143269E-1
1.143269E-1
1.143269E-1
1.066581E-1
1.066581E-1
9.898924E-2
9.898924E-2
9.898924E-2
9.898924E-2
9.898924E-2
9.898924E-2
9.898924E-2
9.898924E-2
9.898924E-2
9.898924E-2
9.898924E-2
9.898924E-2
9.132040E-2
8.365158E-2
7.598276E-2
8.365158E-2
8.365158E-2
8.365158E-2
8.365158E-2
8.365158E-2
8.365158E-2
9.132040E-2
8.365158E-2
7.598276E-2
7.598276E-2
8.365158E-2
9.132040E-2
9.132040E-2
8.365158E-2
8.365158E-2
8.365158E-2
7.598276E-2
8.365158E-2
8.365158E-2
8.365158E-2
7.598276E-2
8.365158E-2
8.365158E-2
8.365158E-2
8.365158E-2
8.365158E-2
8.365158E-2
7.598276E-2
7.598276E-2
7.598276E-2
6.831393E-2
6.064510E-2
6.064510E-2
6.831393E-2
6.831393E-2
6.831393E-2
6.831393E-2
6.831393E-2
7.598276E-2
6.831393E-2
6.064510E-2
5.297627E-2
5.297627E-2
6.064510E-2
6.831393E-2
6.831393E-2
6.831393E-2
6.831393E-2
6.064510E-2
6.064510E-2
6.064510E-2
6.064510E-2
5.297627E-2
5.297627E-2
5.297627E-2
5.297627E-2
5.297627E-2
4.530744E-2
4.530744E-2
4.530744E-2
4.530744E-2
4.530744E-2
4.530744E-2
3.763861E-2
3.763861E-2
2.996979E-2
2.996979E-2
2.996979E-2
2.230096E-2
2.230096E-2
2.230096E-2
1.463213E-2
1.463213E-2
6.963298E-3
-7.055327E-4
-8.374363E-3
-1.604319E-2
-2.371202E-2
-2.371202E-2
-3.904967E-2
-4.671850E-2
-5.438733E-2
-6.205616E-2
-6.205616E-2
-6.972498E-2
-7.739382E-2
-8.506265E-2
-8.506265E-2
-9.273148E-2
-1.004003E-1
-1.004003E-1
-1.080691E-1
-1.080691E-1
-1.157380E-1
-1.157380E-1
-1.157380E-1
-1.157380E-1
-1.234068E-1
-1.310756E-1
-1.310756E-1
-1.234068E-1
-1.234068E-1
-1.310756E-1
-1.387444E-1
-1.387444E-1
-1.387444E-1
-1.387444E-1
-1.387444E-1
-1.464133E-1
-1.464133E-1
-1.387444E-1
-1.464133E-1
-1.540821E-1
-1.617509E-1
-1.694198E-1
-1.694198E-1
-1.694198E-1
-1.694198E-1
-1.694198E-1
-1.617509E-1
-1.617509E-1
-1.770886E-1
-1.924262E-1
-1.924262E-1
-1.924262E-1
-1.924262E-1
-1.924262E-1
-2.000951E-1
-2.077639E-1
-2.077639E-1
-2.077639E-1
-2.154327E-1
-2.231016E-1
-2.231016E-1
-2.231016E-1
-2.231016E-1
-2.231016E-1
-2.231016E-1
-2.231016E-1
-2.307704E-1
-2.307704E-1
-2.384392E-1
-2.384392E-1
-2.384392E-1
-2.461081E-1
-2.461081E-1
-2.461081E-1
-2.461081E-1
-2.384392E-1
-2.461081E-1
-2.461081E-1
-2.537769E-1
-2.461081E-1
-2.461081E-1
-2.461081E-1
-2.537769E-1
-2.537769E-1
-2.537769E-1
-2.461081E-1
-2.384392E-1
-2.384392E-1
-2.461081E-1
-2.461081E-1
-2.461081E-1
-2.461081E-1
-2.461081E-1
-2.537769E-1
-2.537769E-1
-2.537769E-1
-2.537769E-1
-2.537769E-1
-2.461081E-1
-2.461081E-1
-2.461081E-1
-2.537769E-1
-2.537769E-1
-2.537769E-1
-2.537769E-1
-2.461081E-1
-2.461081E-1
-2.537769E-1
-2.537769E-1
-2.537769E-1
-2.537769E-1
-2.537769E-1
-2.537769E-1
-2.537769E-1
-2.537769E-1
-2.537769E-1
-2.614457E-1
-2.614457E-1
-2.537769E-1
-2.537769E-1
-2.614457E-1
-2.614457E-1
-2.537769E-1
-2.537769E-1
-2.461081E-1
-2.461081E-1
-2.461081E-1
-2.461081E-1
-2.461081E-1
-2.461081E-1
-2.461081E-1
-2.461081E-1
-2.461081E-1
-2.461081E-1
-2.537769E-1
-2.461081E-1
-2.384392E-1
-2.384392E-1
-2.461081E-1
-2.537769E-1
-2.461081E-1
-2.461081E-1
-2.384392E-1
-2.384392E-1
-2.384392E-1
-2.384392E-1
-2.384392E-1
-2.384392E-1
-2.384392E-1
-2.384392E-1
-2.384392E-1
-2.384392E-1
-2.384392E-1
-2.384392E-1
-2.384392E-1
-2.307704E-1
-2.307704E-1
-2.307704E-1
-2.307704E-1
-2.307704E-1
-2.307704E-1
-2.231016E-1
-2.154327E-1
-2.154327E-1
-2.154327E-1
-2.231016E-1
-2.231016E-1
-2.154327E-1
-2.154327E-1
-2.154327E-1
-2.154327E-1
-2.154327E-1
-2.077639E-1
-2.077639E-1
-2.077639E-1
-2.077639E-1
-2.154327E-1
-2.077639E-1
-2.000951E-1
-2.000951E-1
-1.924262E-1
-1.924262E-1
-2.000951E-1
-1.924262E-1
-1.924262E-1
-1.847574E-1
-1.770886E-1
-1.847574E-1
-1.847574E-1
-1.847574E-1
-1.847574E-1
-1.847574E-1
-1.847574E-1
-1.770886E-1
-1.694198E-1
-1.770886E-1
-1.847574E-1
-1.847574E-1
-1.770886E-1
-1.694198E-1
-1.694198E-1
-1.770886E-1
-1.770886E-1
-1.694198E-1
-1.617509E-1
-1.540821E-1
-1.540821E-1
-1.540821E-1
-1.540821E-1
-1.540821E-1
-1.617509E-1
-1.540821E-1
-1.540821E-1
-1.464133E-1
-1.464133E-1
-1.464133E-1
-1.540821E-1
-1.464133E-1
-1.464133E-1
-1.387444E-1
-1.310756E-1
-1.234068E-1
-1.234068E-1
-1.234068E-1
-1.234068E-1
-1.234068E-1
-1.234068E-1
-1.234068E-1
-1.234068E-1
-1.234068E-1
-1.157380E-1
-1.080691E-1
-1.080691E-1
-1.080691E-1
-1.157380E-1
-1.157380E-1
-1.080691E-1
-1.004003E-1
-9.273148E-2
-1.004003E-1
-1.004003E-1
-9.273148E-2
-8.506265E-2
-7.739382E-2
-7.739382E-2
-7.739382E-2
-7.739382E-2
-7.739382E-2
-7.739382E-2
-7.739382E-2
-7.739382E-2
-7.739382E-2
-6.972498E-2
-6.972498E-2
-6.972498E-2
-6.205616E-2
-6.205616E-2
-6.205616E-2
-5.438733E-2
-4.671850E-2
-5.438733E-2
-5.438733E-2
-4.671850E-2
-4.671850E-2
-3.904967E-2
-3.904967E-2
-3.138085E-2
-3.904967E-2
-3.904967E-2
-3.138085E-2
-3.138085E-2
-2.371202E-2
-2.371202E-2
-2.371202E-2
-2.371202E-2
-2.371202E-2
-2.371202E-2
-1.604319E-2
-8.374363E-3
-7.055327E-4
-7.055327E-4
-8.374363E-3
-1.604319E-2
-8.374363E-3
-7.055327E-4
6.963298E-3
1.463213E-2
1.463213E-2
1.463213E-2
1.463213E-2
1.463213E-2
1.463213E-2
2.230096E-2
1.463213E-2
1.463213E-2
2.230096E-2
2.996979E-2
2.996979E-2
2.230096E-2
2.230096E-2
2.996979E-2
2.996979E-2
3.763861E-2
2.996979E-2
3.763861E-2
3.763861E-2
4.530744E-2
5.297627E-2
5.297627E-2
4.530744E-2
4.530744E-2
4.530744E-2
5.297627E-2
5.297627E-2
5.297627E-2
6.064510E-2
6.064510E-2
6.064510E-2
6.064510E-2
6.064510E-2
6.064510E-2
6.831393E-2
6.831393E-2
6.831393E-2
6.831393E-2
6.831393E-2
7.598276E-2
7.598276E-2
7.598276E-2
7.598276E-2
7.598276E-2
7.598276E-2
7.598276E-2
8.365158E-2
8.365158E-2
9.132040E-2
9.132040E-2
9.132040E-2
9.132040E-2
8.365158E-2
9.132040E-2
9.898924E-2
1.066581E-1
1.143269E-1
1.066581E-1
9.898924E-2
9.898924E-2
1.066581E-1
1.143269E-1
1.143269E-1
1.143269E-1
1.143269E-1
1.143269E-1
1.143269E-1
1.219957E-1
1.219957E-1
1.219957E-1
1.143269E-1
1.143269E-1
1.143269E-1
1.219957E-1
1.296645E-1
1.296645E-1
1.219957E-1
1.219957E-1
1.296645E-1
1.373334E-1
1.450022E-1
1.450022E-1
1.450022E-1
1.373334E-1
1.373334E-1
1.296645E-1
1.296645E-1
1.296645E-1
1.373334E-1
1.450022E-1
1.450022E-1
1.373334E-1
1.373334E-1
1.450022E-1
1.526710E-1
1.603399E-1
1.603399E-1
1.526710E-1
1.450022E-1
1.373334E-1
1.373334E-1
1.373334E-1
1.450022E-1
1.526710E-1
1.603399E-1
1.603399E-1
1.526710E-1
1.450022E-1
1.526710E-1
1.526710E-1
1.526710E-1
1.526710E-1
1.526710E-1
1.526710E-1
1.603399E-1
1.603399E-1
1.603399E-1
1.526710E-1
1.450022E-1
1.526710E-1
1.680087E-1
1.756775E-1
1.756775E-1
1.680087E-1
1.603399E-1
1.603399E-1
1.603399E-1
1.603399E-1
1.603399E-1
1.603399E-1
1.680087E-1
1.756775E-1
1.756775E-1
1.756775E-1
1.756775E-1
1.756775E-1
1.756775E-1
1.756775E-1
1.756775E-1
1.756775E-1
1.680087E-1
1.680087E-1
1.756775E-1
1.756775E-1
1.756775E-1
1.680087E-1
1.680087E-1
1.756775E-1
1.756775E-1
1.756775E-1
1.756775E-1
1.680087E-1
1.680087E-1
1.680087E-1
1.756775E-1
1.756775E-1
1.756775E-1
1.756775E-1
1.756775E-1
1.756775E-1
1.756775E-1
1.680087E-1
1.680087E-1
1.680087E-1
1.680087E-1
1.680087E-1
1.680087E-1
1.756775E-1
1.756775E-1
1.756775E-1
1.756775E-1
1.833464E-1
1.833464E-1
1.756775E-1
1.756775E-1
1.680087E-1
1.680087E-1
1.756775E-1
1.833464E-1
1.833464E-1
1.756775E-1
1.680087E-1
1.680087E-1
1.756775E-1
1.756775E-1
1.680087E-1
1.680087E-1
1.680087E-1
1.756775E-1
1.756775E-1
1.756775E-1
1.680087E-1
1.680087E-1
1.756775E-1
1.756775E-1
1.680087E-1
1.680087E-1
1.680087E-1
1.833464E-1
1.833464E-1
1.756775E-1
1.680087E-1
1.680087E-1
1.680087E-1
1.680087E-1
1.680087E-1
1.680087E-1
1.680087E-1
1.756775E-1
1.680087E-1
1.603399E-1
1.526710E-1
1.603399E-1
1.680087E-1
1.680087E-1
1.603399E-1
1.603399E-1
1.603399E-1
1.680087E-1
1.756775E-1
1.756775E-1
1.680087E-1
1.680087E-1
1.603399E-1
1.603399E-1
1.603399E-1
1.603399E-1
1.603399E-1
1.603399E-1
1.603399E-1
1.603399E-1
1.603399E-1
1.603399E-1
1.526710E-1
1.526710E-1
1.526710E-1
1.603399E-1
1.603399E-1
1.603399E-1
1.526710E-1
1.603399E-1
1.603399E-1
1.526710E-1
1.526710E-1
1.526710E-1
1.603399E-1
1.603399E-1
1.603399E-1
1.526710E-1
1.450022E-1
1.526710E-1
1.526710E-1
1.526710E-1
1.450022E-1
1.373334E-1
1.450022E-1
1.526710E-1
1.526710E-1
1.373334E-1
1.373334E-1
1.373334E-1
1.450022E-1
1.526710E-1
1.526710E-1
1.450022E-1
1.450022E-1
1.450022E-1
1.373334E-1
1.450022E-1
1.526710E-1
1.526710E-1
1.373334E-1
1.296645E-1
1.219957E-1
1.219957E-1
1.143269E-1
1.143269E-1
1.296645E-1
1.373334E-1
1.373334E-1
1.373334E-1
1.296645E-1
1.296645E-1
1.296645E-1
1.296645E-1
1.296645E-1
1.296645E-1
1.296645E-1
1.296645E-1
1.219957E-1
1.219957E-1
1.219957E-1
1.296645E-1
1.296645E-1
1.296645E-1
1.219957E-1
1.066581E-1
1.066581E-1
1.143269E-1
1.219957E-1
1.219957E-1
1.143269E-1
1.066581E-1
1.066581E-1
1.143269E-1
1.219957E-1
1.219957E-1
1.143269E-1
1.143269E-1
1.066581E-1
1.066581E-1
1.066581E-1
1.143269E-1
1.143269E-1
1.066581E-1
1.066581E-1
9.898924E-2
9.898924E-2
9.898924E-2
9.898924E-2
9.132040E-2
9.132040E-2
9.132040E-2
9.132040E-2
9.132040E-2
9.132040E-2
9.898924E-2
1.066581E-1
9.898924E-2
9.132040E-2
8.365158E-2
9.132040E-2
9.132040E-2
8.365158E-2
8.365158E-2
9.132040E-2
9.132040E-2
9.132040E-2
8.365158E-2
8.365158E-2
9.132040E-2
9.132040E-2
9.132040E-2
9.132040E-2
9.132040E-2
8.365158E-2
8.365158E-2
7.598276E-2
8.365158E-2
8.365158E-2
8.365158E-2
7.598276E-2
7.598276E-2
7.598276E-2
7.598276E-2
8.365158E-2
8.365158E-2
8.365158E-2
8.365158E-2
7.598276E-2
7.598276E-2
7.598276E-2
7.598276E-2
7.598276E-2
6.831393E-2
6.831393E-2
6.831393E-2
6.831393E-2
6.831393E-2
6.831393E-2
7.598276E-2
7.598276E-2
8.365158E-2
7.598276E-2
6.831393E-2
6.831393E-2
6.831393E-2
6.831393E-2
6.831393E-2
7.598276E-2
6.831393E-2
6.831393E-2
6.831393E-2
7.598276E-2
7.598276E-2
7.598276E-2
6.831393E-2
6.831393E-2
6.831393E-2
6.831393E-2
7.598276E-2
7.598276E-2
7.598276E-2
6.831393E-2
6.064510E-2
6.831393E-2
6.831393E-2
6.831393E-2
6.831393E-2
7.598276E-2
7.598276E-2
6.831393E-2
6.064510E-2
6.064510E-2
6.064510E-2
6.831393E-2
6.831393E-2
6.831393E-2
6.831393E-2
6.831393E-2
6.831393E-2
6.831393E-2
6.831393E-2
6.831393E-2
6.831393E-2
7.598276E-2
7.598276E-2
6.831393E-2
6.064510E-2
6.064510E-2
6.064510E-2
6.064510E-2
5.297627E-2
5.297627E-2
6.064510E-2
7.598276E-2
7.598276E-2
6.831393E-2
5.297627E-2
5.297627E-2
6.064510E-2
6.064510E-2
6.064510E-2
6.064510E-2
6.064510E-2
6.064510E-2
6.064510E-2
6.064510E-2
6.064510E-2
6.831393E-2
6.831393E-2
6.064510E-2
5.297627E-2
5.297627E-2
6.064510E-2
6.831393E-2
6.831393E-2
6.064510E-2
6.064510E-2
6.064510E-2
6.064510E-2
6.064510E-2
6.064510E-2
6.064510E-2
6.064510E-2
6.064510E-2
6.064510E-2
6.064510E-2
6.064510E-2
6.831393E-2
6.831393E-2
6.064510E-2
6.064510E-2
5.297627E-2
6.064510E-2
6.064510E-2
6.064510E-2
6.064510E-2
6.064510E-2
6.064510E-2
6.064510E-2
6.064510E-2
6.064510E-2
5.297627E-2
6.064510E-2
6.064510E-2
6.831393E-2
6.831393E-2
6.831393E-2
6.831393E-2
7.598276E-2
6.831393E-2
6.064510E-2
6.064510E-2
6.064510E-2
6.064510E-2
6.831393E-2
6.831393E-2
6.064510E-2
6.064510E-2
6.831393E-2
6.831393E-2
6.831393E-2
6.831393E-2
6.831393E-2
7.598276E-2
6.831393E-2
6.831393E-2
6.064510E-2
6.831393E-2
7.598276E-2
8.365158E-2
7.598276E-2
6.831393E-2
7.598276E-2
7.598276E-2
7.598276E-2
6.831393E-2
6.831393E-2
6.831393E-2
6.831393E-2
6.831393E-2
7.598276E-2
7.598276E-2
8.365158E-2
7.598276E-2
7.598276E-2
8.365158E-2
8.365158E-2
8.365158E-2
7.598276E-2
7.598276E-2
7.598276E-2
8.365158E-2
8.365158E-2
7.598276E-2
6.831393E-2
6.831393E-2
7.598276E-2
8.365158E-2
8.365158E-2
8.365158E-2
7.598276E-2
7.598276E-2
7.598276E-2
8.365158E-2
8.365158E-2
8.365158E-2
7.598276E-2
6.831393E-2
7.598276E-2
8.365158E-2
8.365158E-2
8.365158E-2
7.598276E-2
8.365158E-2
9.132040E-2
9.132040E-2
9.132040E-2
8.365158E-2
7.598276E-2
8.365158E-2
8.365158E-2
9.132040E-2
8.365158E-2
8.365158E-2
8.365158E-2
9.132040E-2
9.132040E-2
9.898924E-2
9.898924E-2
9.132040E-2
9.132040E-2
9.132040E-2
9.132040E-2
9.132040E-2
9.132040E-2
9.132040E-2
9.898924E-2
9.898924E-2
9.132040E-2
9.132040E-2
9.132040E-2
9.132040E-2
9.132040E-2
9.132040E-2
9.898924E-2
9.898924E-2
9.898924E-2
9.898924E-2
9.898924E-2
9.132040E-2
8.365158E-2
9.132040E-2
9.898924E-2
9.898924E-2
9.898924E-2
9.898924E-2
1.066581E-1
1.066581E-1
1.066581E-1
9.898924E-2
9.132040E-2
9.132040E-2
9.132040E-2
9.132040E-2
9.898924E-2
9.898924E-2
9.898924E-2
9.898924E-2
9.132040E-2
9.132040E-2
9.132040E-2
9.132040E-2
9.898924E-2
9.898924E-2
9.132040E-2
9.132040E-2
8.365158E-2
8.365158E-2
8.365158E-2
9.132040E-2
8.365158E-2
8.365158E-2
8.365158E-2
9.132040E-2
8.365158E-2
8.365158E-2
7.598276E-2
7.598276E-2
6.831393E-2
6.831393E-2
6.064510E-2
6.064510E-2
6.831393E-2
6.831393E-2
7.598276E-2
7.598276E-2
7.598276E-2
7.598276E-2
7.598276E-2
7.598276E-2
7.598276E-2
7.598276E-2
6.831393E-2
6.064510E-2
6.064510E-2
6.064510E-2
6.064510E-2
6.064510E-2
6.064510E-2
6.831393E-2
6.831393E-2
6.064510E-2
6.064510E-2
6.064510E-2
6.831393E-2
6.831393E-2
6.064510E-2
5.297627E-2
5.297627E-2
6.064510E-2
6.831393E-2
6.831393E-2
6.064510E-2
6.064510E-2
6.831393E-2
6.064510E-2
6.064510E-2
6.064510E-2
6.064510E-2
6.064510E-2
5.297627E-2
5.297627E-2
5.297627E-2
5.297627E-2
5.297627E-2
5.297627E-2
5.297627E-2
6.064510E-2
6.064510E-2
5.297627E-2
4.530744E-2
4.530744E-2
4.530744E-2
6.064510E-2
6.064510E-2
5.297627E-2
5.297627E-2
5.297627E-2
5.297627E-2
4.530744E-2
4.530744E-2
5.297627E-2
6.064510E-2
5.297627E-2
5.297627E-2
4.530744E-2
5.297627E-2
6.064510E-2
5.297627E-2
5.297627E-2
5.297627E-2
5.297627E-2
5.297627E-2
5.297627E-2
5.297627E-2
5.297627E-2
4.530744E-2
3.763861E-2
3.763861E-2
4.530744E-2
6.064510E-2
6.064510E-2
5.297627E-2
4.530744E-2
4.530744E-2
4.530744E-2
4.530744E-2
4.530744E-2
4.530744E-2
4.530744E-2
4.530744E-2
4.530744E-2
4.530744E-2
5.297627E-2
5.297627E-2
5.297627E-2
5.297627E-2
5.297627E-2
5.297627E-2
5.297627E-2
6.064510E-2
6.064510E-2
6.064510E-2
6.064510E-2
6.064510E-2
6.064510E-2
6.064510E-2
6.064510E-2
6.064510E-2
5.297627E-2
5.297627E-2
6.064510E-2
6.831393E-2
6.831393E-2
6.064510E-2
6.064510E-2
6.831393E-2
7.598276E-2
7.598276E-2
7.598276E-2
7.598276E-2
7.598276E-2
8.365158E-2
8.365158E-2
8.365158E-2
8.365158E-2
9.132040E-2
9.132040E-2
9.898924E-2
9.898924E-2
9.898924E-2
9.898924E-2
1.066581E-1
1.066581E-1
1.066581E-1
1.066581E-1
1.066581E-1
1.143269E-1
1.143269E-1
1.143269E-1
1.066581E-1
1.143269E-1
1.143269E-1
1.219957E-1
1.219957E-1
1.219957E-1
1.219957E-1
1.296645E-1
1.296645E-1
1.373334E-1
1.296645E-1
1.296645E-1
1.219957E-1
1.296645E-1
1.373334E-1
1.373334E-1
1.450022E-1
1.450022E-1
1.373334E-1
1.373334E-1
1.450022E-1
1.526710E-1
1.603399E-1
1.603399E-1
1.603399E-1
1.603399E-1
1.603399E-1
1.680087E-1
1.756775E-1
1.756775E-1
1.756775E-1
1.756775E-1
1.756775E-1
1.833464E-1
1.910152E-1
1.986840E-1
2.063528E-1
2.063528E-1
1.986840E-1
1.986840E-1
1.986840E-1
2.063528E-1
2.063528E-1
2.063528E-1
2.063528E-1
2.063528E-1
2.063528E-1
2.063528E-1
2.063528E-1
2.063528E-1
2.140217E-1
2.140217E-1
2.216905E-1
2.216905E-1
2.140217E-1
2.140217E-1
2.140217E-1
2.216905E-1
2.216905E-1
2.216905E-1
2.140217E-1
2.216905E-1
2.216905E-1
2.293593E-1
2.293593E-1
2.293593E-1
2.293593E-1
2.370282E-1
2.293593E-1
2.216905E-1
2.140217E-1
2.216905E-1
2.293593E-1
2.293593E-1
2.293593E-1
2.293593E-1
2.216905E-1
2.216905E-1
2.216905E-1
2.293593E-1
2.370282E-1
2.370282E-1
2.370282E-1
2.293593E-1
2.370282E-1
2.446970E-1
2.446970E-1
2.446970E-1
2.446970E-1
2.370282E-1
2.370282E-1
2.370282E-1
2.446970E-1
2.446970E-1
2.446970E-1
2.446970E-1
2.370282E-1
2.370282E-1
2.293593E-1
2.216905E-1
2.370282E-1
2.446970E-1
2.446970E-1
2.370282E-1
2.293593E-1
2.370282E-1
2.370282E-1
2.446970E-1
2.446970E-1
2.446970E-1
2.446970E-1
2.523658E-1
2.523658E-1
2.446970E-1
2.446970E-1
2.370282E-1
2.446970E-1
2.446970E-1
2.523658E-1
2.600346E-1
2.600346E-1
2.600346E-1
2.523658E-1
2.523658E-1
2.446970E-1
2.446970E-1
2.446970E-1
2.446970E-1
2.446970E-1
2.446970E-1
2.446970E-1
2.446970E-1
2.446970E-1
2.446970E-1
2.446970E-1
2.523658E-1
2.523658E-1
2.446970E-1
2.446970E-1
2.446970E-1
2.446970E-1
2.446970E-1
2.370282E-1
2.446970E-1
2.446970E-1
2.523658E-1
2.600346E-1
2.600346E-1
2.523658E-1
2.523658E-1
2.446970E-1
2.523658E-1
2.523658E-1
2.523658E-1
2.523658E-1
2.523658E-1
2.523658E-1
2.600346E-1
2.600346E-1
2.677034E-1
2.677034E-1
2.600346E-1
2.600346E-1
2.600346E-1
2.600346E-1
2.523658E-1
2.523658E-1
2.523658E-1
2.600346E-1
2.677034E-1
2.600346E-1
2.523658E-1
2.523658E-1
2.523658E-1
2.523658E-1
2.523658E-1
2.523658E-1
2.523658E-1
2.523658E-1
2.523658E-1
2.600346E-1
2.600346E-1
2.523658E-1
2.523658E-1
2.523658E-1
2.523658E-1
2.523658E-1
2.446970E-1
2.446970E-1
2.446970E-1
2.523658E-1
2.523658E-1
2.600346E-1
2.523658E-1
2.523658E-1
2.446970E-1
2.446970E-1
2.446970E-1
2.523658E-1
2.523658E-1
2.523658E-1
2.523658E-1
2.523658E-1
2.446970E-1
2.446970E-1
2.446970E-1
2.523658E-1
2.446970E-1
2.370282E-1
2.293593E-1
2.370282E-1
2.446970E-1
2.523658E-1
2.446970E-1
2.446970E-1
2.370282E-1
2.370282E-1
2.446970E-1
2.446970E-1
2.446970E-1
2.523658E-1
2.677034E-1
2.600346E-1
2.446970E-1
2.370282E-1
2.370282E-1
2.523658E-1
2.753723E-1
2.830411E-1
2.830411E-1
2.830411E-1
2.753723E-1
2.830411E-1
2.830411E-1
2.830411E-1
2.830411E-1
2.830411E-1
2.753723E-1
2.753723E-1
2.830411E-1
3.060476E-1
3.367229E-1
3.060476E-1
2.370282E-1
2.063528E-1
2.523658E-1
3.290541E-1
3.673982E-1
3.443918E-1
3.137164E-1
2.983788E-1
3.060476E-1
3.137164E-1
3.213853E-1
3.213853E-1
3.137164E-1
3.137164E-1
3.137164E-1
3.137164E-1
3.060476E-1
3.137164E-1
3.213853E-1
3.290541E-1
3.290541E-1
3.213853E-1
3.213853E-1
3.213853E-1
3.290541E-1
3.367229E-1
3.367229E-1
3.290541E-1
3.367229E-1
3.367229E-1
3.367229E-1
3.367229E-1
3.443918E-1
3.520606E-1
3.520606E-1
3.443918E-1
3.443918E-1
3.443918E-1
3.520606E-1
3.520606E-1
3.597294E-1
3.597294E-1
3.673982E-1
3.673982E-1
3.597294E-1
3.597294E-1
3.597294E-1
3.673982E-1
3.673982E-1
3.673982E-1
3.673982E-1
3.673982E-1
3.673982E-1
3.673982E-1
3.673982E-1
3.673982E-1
3.597294E-1
3.520606E-1
3.520606E-1
3.597294E-1
3.597294E-1
3.673982E-1
3.673982E-1
3.673982E-1
3.597294E-1
3.520606E-1
3.520606E-1
3.597294E-1
3.597294E-1
3.520606E-1
3.520606E-1
3.443918E-1
3.443918E-1
3.520606E-1
3.520606E-1
3.443918E-1
3.443918E-1
3.443918E-1
3.597294E-1
3.597294E-1
3.443918E-1
3.367229E-1
3.367229E-1
3.443918E-1
3.443918E-1
3.443918E-1
3.367229E-1
3.367229E-1
3.367229E-1
3.367229E-1
3.367229E-1
3.290541E-1
3.290541E-1
3.213853E-1
3.213853E-1
3.290541E-1
3.290541E-1
3.213853E-1
3.213853E-1
3.137164E-1
3.137164E-1
3.137164E-1
3.137164E-1
3.060476E-1
3.060476E-1
3.060476E-1
3.137164E-1
3.137164E-1
3.060476E-1
3.060476E-1
2.983788E-1
3.060476E-1
2.983788E-1
2.830411E-1
2.677034E-1
2.753723E-1
2.830411E-1
2.907099E-1
2.830411E-1
2.830411E-1
2.830411E-1
2.753723E-1
2.830411E-1
2.830411E-1
2.830411E-1
2.753723E-1
2.677034E-1
2.677034E-1
2.600346E-1
2.600346E-1
2.600346E-1
2.600346E-1
2.523658E-1
2.523658E-1
2.523658E-1
2.523658E-1
2.446970E-1
2.446970E-1
2.446970E-1
2.446970E-1
2.370282E-1
2.370282E-1
2.370282E-1
2.293593E-1
2.216905E-1
2.216905E-1
2.216905E-1
2.140217E-1
2.140217E-1
2.216905E-1
2.370282E-1
2.753723E-1
2.983788E-1
2.600346E-1
1.986840E-1
1.450022E-1
1.143269E-1
6.064510E-2
2.996979E-2
9.132040E-2
2.293593E-1
3.213853E-1
2.830411E-1
1.986840E-1
1.603399E-1
1.833464E-1
2.140217E-1
2.140217E-1
1.910152E-1
1.680087E-1
1.680087E-1
1.680087E-1
1.680087E-1
1.680087E-1
1.680087E-1
1.603399E-1
1.603399E-1
1.603399E-1
1.526710E-1
1.526710E-1
1.526710E-1
1.526710E-1
1.526710E-1
1.526710E-1
1.450022E-1
1.450022E-1
1.373334E-1
1.373334E-1
1.373334E-1
1.373334E-1
1.373334E-1
1.373334E-1
1.296645E-1
1.296645E-1
1.296645E-1
1.296645E-1
1.296645E-1
1.296645E-1
1.219957E-1
1.143269E-1
1.143269E-1
1.143269E-1
1.219957E-1
1.219957E-1
1.219957E-1
1.143269E-1
1.143269E-1
1.143269E-1
1.066581E-1
9.898924E-2
9.898924E-2
1.066581E-1
1.066581E-1
1.066581E-1
9.898924E-2
9.898924E-2
9.898924E-2
9.898924E-2
9.132040E-2
9.132040E-2
9.132040E-2
9.898924E-2
9.898924E-2
9.132040E-2
8.365158E-2
8.365158E-2
8.365158E-2
9.132040E-2
9.132040E-2
8.365158E-2
8.365158E-2
8.365158E-2
8.365158E-2
8.365158E-2
8.365158E-2
8.365158E-2
7.598276E-2
7.598276E-2
7.598276E-2
7.598276E-2
7.598276E-2
7.598276E-2
7.598276E-2
6.831393E-2
6.064510E-2
6.064510E-2
6.064510E-2
6.831393E-2
7.598276E-2
7.598276E-2
7.598276E-2
7.598276E-2
7.598276E-2
7.598276E-2
7.598276E-2
7.598276E-2
6.831393E-2
6.064510E-2
6.064510E-2
6.064510E-2
6.831393E-2
6.831393E-2
6.831393E-2
6.064510E-2
6.064510E-2
6.064510E-2
6.831393E-2
7.598276E-2
7.598276E-2
6.831393E-2
6.064510E-2
6.831393E-2
7.598276E-2
6.831393E-2
6.064510E-2
6.064510E-2
6.831393E-2
6.831393E-2
6.064510E-2
5.297627E-2
5.297627E-2
6.831393E-2
7.598276E-2
6.831393E-2
6.064510E-2
6.064510E-2
6.064510E-2
6.064510E-2
6.831393E-2
7.598276E-2
7.598276E-2
6.831393E-2
6.064510E-2
6.064510E-2
5.297627E-2
5.297627E-2
5.297627E-2
6.064510E-2
6.064510E-2
5.297627E-2
5.297627E-2
5.297627E-2
5.297627E-2
6.064510E-2
6.064510E-2
6.064510E-2
5.297627E-2
5.297627E-2
5.297627E-2
5.297627E-2
5.297627E-2
5.297627E-2
5.297627E-2
6.064510E-2
6.831393E-2
6.831393E-2
6.831393E-2
6.064510E-2
3.763861E-2
3.763861E-2
5.297627E-2
6.831393E-2
6.831393E-2
6.064510E-2
6.064510E-2
6.064510E-2
5.297627E-2
5.297627E-2
6.064510E-2
6.064510E-2
6.064510E-2
6.064510E-2
6.064510E-2
6.064510E-2
6.064510E-2
6.064510E-2
6.064510E-2
6.064510E-2
6.064510E-2
5.297627E-2
5.297627E-2
5.297627E-2
5.297627E-2
5.297627E-2
5.297627E-2
5.297627E-2
5.297627E-2
5.297627E-2
5.297627E-2
5.297627E-2
6.064510E-2
5.297627E-2
5.297627E-2
5.297627E-2
6.064510E-2
5.297627E-2
4.530744E-2
4.530744E-2
5.297627E-2
6.064510E-2
6.064510E-2
5.297627E-2
5.297627E-2
5.297627E-2
5.297627E-2
6.064510E-2
6.064510E-2
5.297627E-2
6.064510E-2
6.064510E-2
6.064510E-2
6.831393E-2
6.831393E-2
6.831393E-2
6.831393E-2
6.064510E-2
6.064510E-2
6.064510E-2
6.831393E-2
7.598276E-2
6.831393E-2
6.831393E-2
6.831393E-2
6.831393E-2
6.831393E-2
6.831393E-2
6.831393E-2
6.831393E-2
6.831393E-2
6.831393E-2
6.831393E-2
6.831393E-2
6.831393E-2
6.831393E-2
6.831393E-2
6.831393E-2
6.064510E-2
6.064510E-2
6.831393E-2
6.831393E-2
6.831393E-2
7.598276E-2
7.598276E-2
7.598276E-2
7.598276E-2
7.598276E-2
8.365158E-2
8.365158E-2
7.598276E-2
6.831393E-2
6.831393E-2
7.598276E-2
8.365158E-2
8.365158E-2
8.365158E-2
7.598276E-2
8.365158E-2
8.365158E-2
8.365158E-2
7.598276E-2
8.365158E-2
8.365158E-2
9.132040E-2
9.132040E-2
8.365158E-2
9.132040E-2
9.132040E-2
9.898924E-2
9.898924E-2
9.898924E-2
9.132040E-2
9.132040E-2
9.132040E-2
9.898924E-2
9.898924E-2
9.132040E-2
8.365158E-2
8.365158E-2
8.365158E-2
9.132040E-2
9.898924E-2
9.898924E-2
9.898924E-2
9.898924E-2
9.132040E-2
9.132040E-2
9.898924E-2
9.898924E-2
9.898924E-2
9.898924E-2
9.898924E-2
9.898924E-2
9.898924E-2
9.898924E-2
9.898924E-2
1.066581E-1
1.066581E-1
1.143269E-1
1.066581E-1
9.898924E-2
9.898924E-2
1.066581E-1
1.143269E-1
1.143269E-1
1.066581E-1
1.066581E-1
1.066581E-1
1.066581E-1
1.066581E-1
1.066581E-1
1.066581E-1
1.066581E-1
9.898924E-2
9.898924E-2
1.143269E-1
1.219957E-1
1.219957E-1
1.143269E-1
1.143269E-1
1.143269E-1
1.143269E-1
1.219957E-1
1.143269E-1
1.066581E-1
1.066581E-1
1.066581E-1
1.143269E-1
1.219957E-1
1.143269E-1
1.143269E-1
1.219957E-1
1.296645E-1
1.296645E-1
1.219957E-1
1.143269E-1
1.143269E-1
1.219957E-1
1.296645E-1
1.219957E-1
1.143269E-1
1.143269E-1
1.143269E-1
1.219957E-1
1.219957E-1
1.219957E-1
1.219957E-1
1.219957E-1
1.296645E-1
1.219957E-1
1.143269E-1
1.066581E-1
1.143269E-1
1.219957E-1
1.219957E-1
1.143269E-1
1.143269E-1
1.219957E-1
1.219957E-1
1.219957E-1
1.143269E-1
1.143269E-1
1.219957E-1
1.219957E-1
1.219957E-1
1.143269E-1
1.143269E-1
1.219957E-1
1.296645E-1
1.296645E-1
1.296645E-1
1.219957E-1
1.219957E-1
1.219957E-1
1.219957E-1
1.296645E-1
1.219957E-1
1.143269E-1
1.066581E-1
1.066581E-1
1.143269E-1
1.219957E-1
1.219957E-1
1.219957E-1
1.143269E-1
1.143269E-1
1.143269E-1
1.143269E-1
1.143269E-1
1.143269E-1
1.143269E-1
1.143269E-1
1.143269E-1
1.219957E-1
1.219957E-1
1.143269E-1
1.066581E-1
1.066581E-1
1.066581E-1
1.143269E-1
1.219957E-1
1.143269E-1
1.143269E-1
1.143269E-1
1.066581E-1
1.066581E-1
1.066581E-1
1.143269E-1
1.219957E-1
1.143269E-1
1.066581E-1
9.898924E-2
1.066581E-1
1.143269E-1
1.143269E-1
1.143269E-1
1.066581E-1
1.066581E-1
1.066581E-1
1.143269E-1
1.143269E-1
1.066581E-1
1.066581E-1
1.066581E-1
1.066581E-1
1.066581E-1
9.898924E-2
9.132040E-2
9.132040E-2
9.132040E-2
1.066581E-1
1.143269E-1
1.066581E-1
9.898924E-2
9.898924E-2
9.898924E-2
9.898924E-2
9.898924E-2
9.898924E-2
9.898924E-2
9.898924E-2
9.898924E-2
9.898924E-2
1.066581E-1
1.066581E-1
1.066581E-1
9.898924E-2
9.898924E-2
9.898924E-2
9.132040E-2
9.132040E-2
8.365158E-2
8.365158E-2
9.132040E-2
9.132040E-2
9.898924E-2
9.898924E-2
9.898924E-2
9.132040E-2
8.365158E-2
8.365158E-2
9.132040E-2
9.898924E-2
9.898924E-2
9.898924E-2
9.898924E-2
9.132040E-2
9.132040E-2
9.132040E-2
9.132040E-2
9.132040E-2
9.132040E-2
9.132040E-2
9.132040E-2
8.365158E-2
8.365158E-2
9.132040E-2
8.365158E-2
8.365158E-2
8.365158E-2
8.365158E-2
8.365158E-2
8.365158E-2
8.365158E-2
8.365158E-2
9.132040E-2
9.132040E-2
9.898924E-2
9.898924E-2
9.132040E-2
8.365158E-2
8.365158E-2
8.365158E-2
7.598276E-2
7.598276E-2
8.365158E-2
8.365158E-2
7.598276E-2
7.598276E-2
7.598276E-2
8.365158E-2
8.365158E-2
8.365158E-2
7.598276E-2
7.598276E-2
7.598276E-2
7.598276E-2
7.598276E-2
7.598276E-2
8.365158E-2
8.365158E-2
8.365158E-2
7.598276E-2
7.598276E-2
7.598276E-2
7.598276E-2
7.598276E-2
6.831393E-2
7.598276E-2
7.598276E-2
7.598276E-2
7.598276E-2
6.831393E-2
6.064510E-2
6.831393E-2
6.831393E-2
7.598276E-2
7.598276E-2
7.598276E-2
6.831393E-2
6.831393E-2
7.598276E-2
6.831393E-2
6.831393E-2
6.831393E-2
7.598276E-2
7.598276E-2
8.365158E-2
8.365158E-2
7.598276E-2
7.598276E-2
7.598276E-2
7.598276E-2
8.365158E-2
7.598276E-2
7.598276E-2
7.598276E-2
7.598276E-2
8.365158E-2
8.365158E-2
7.598276E-2
6.831393E-2
6.831393E-2
7.598276E-2
7.598276E-2
7.598276E-2
7.598276E-2
7.598276E-2
6.831393E-2
6.831393E-2
7.598276E-2
8.365158E-2
8.365158E-2
8.365158E-2
7.598276E-2
6.831393E-2
6.831393E-2
6.831393E-2
6.831393E-2
6.831393E-2
7.598276E-2
7.598276E-2
7.598276E-2
8.365158E-2
8.365158E-2
7.598276E-2
7.598276E-2
8.365158E-2
8.365158E-2
8.365158E-2
8.365158E-2
7.598276E-2
8.365158E-2
8.365158E-2
8.365158E-2
8.365158E-2
8.365158E-2
8.365158E-2
8.365158E-2
7.598276E-2
7.598276E-2
7.598276E-2
7.598276E-2
8.365158E-2
8.365158E-2
8.365158E-2
8.365158E-2
8.365158E-2
8.365158E-2
8.365158E-2
8.365158E-2
7.598276E-2
7.598276E-2
7.598276E-2
7.598276E-2
7.598276E-2
7.598276E-2
8.365158E-2
8.365158E-2
8.365158E-2
8.365158E-2
7.598276E-2
7.598276E-2
8.365158E-2
9.132040E-2
9.898924E-2
9.898924E-2
9.132040E-2
8.365158E-2
8.365158E-2
8.365158E-2
8.365158E-2
8.365158E-2
8.365158E-2
9.132040E-2
9.898924E-2
9.898924E-2
9.132040E-2
9.132040E-2
9.132040E-2
8.365158E-2
8.365158E-2
9.132040E-2
9.898924E-2
1.066581E-1
1.066581E-1
9.898924E-2
9.132040E-2
9.898924E-2
1.143269E-1
1.066581E-1
1.066581E-1
9.898924E-2
1.066581E-1
1.066581E-1
1.066581E-1
1.143269E-1
1.219957E-1
1.219957E-1
1.143269E-1
1.066581E-1
1.143269E-1
1.219957E-1
1.296645E-1
1.296645E-1
1.219957E-1
1.143269E-1
1.143269E-1
1.296645E-1
1.373334E-1
1.450022E-1
1.450022E-1
1.526710E-1
1.450022E-1
1.450022E-1
1.450022E-1
1.526710E-1
1.526710E-1
1.526710E-1
1.603399E-1
1.680087E-1
1.756775E-1
1.680087E-1
1.680087E-1
1.603399E-1
1.680087E-1
1.756775E-1
1.910152E-1
1.986840E-1
1.910152E-1
1.833464E-1
1.910152E-1
1.986840E-1
2.063528E-1
2.140217E-1
2.140217E-1
2.140217E-1
2.140217E-1
2.216905E-1
2.293593E-1
2.370282E-1
2.370282E-1
2.293593E-1
2.293593E-1
2.370282E-1
2.446970E-1
2.446970E-1
2.523658E-1
2.600346E-1
2.523658E-1
2.523658E-1
2.523658E-1
2.677034E-1
2.753723E-1
2.753723E-1
2.677034E-1
2.677034E-1
2.830411E-1
2.983788E-1
3.060476E-1
3.060476E-1
2.983788E-1
2.907099E-1
2.907099E-1
2.983788E-1
2.983788E-1
3.060476E-1
3.060476E-1
3.060476E-1
3.137164E-1
3.213853E-1
3.290541E-1
3.367229E-1
3.367229E-1
3.367229E-1
3.367229E-1
3.367229E-1
3.367229E-1
3.367229E-1
3.443918E-1
3.443918E-1
3.443918E-1
3.443918E-1
3.520606E-1
3.520606E-1
3.597294E-1
3.597294E-1
3.597294E-1
3.597294E-1
3.673982E-1
3.673982E-1
3.673982E-1
3.750671E-1
3.750671E-1
3.673982E-1
3.673982E-1
3.673982E-1
3.750671E-1
3.750671E-1
3.750671E-1
3.750671E-1
3.750671E-1
3.750671E-1
3.750671E-1
3.827359E-1
3.827359E-1
3.827359E-1
3.827359E-1
3.827359E-1
3.827359E-1
3.827359E-1
3.827359E-1
3.827359E-1
3.827359E-1
3.827359E-1
3.827359E-1
3.827359E-1
3.827359E-1
3.750671E-1
3.750671E-1
3.673982E-1
3.673982E-1
3.750671E-1
3.750671E-1
3.673982E-1
3.597294E-1
3.597294E-1
3.597294E-1
3.673982E-1
3.673982E-1
3.673982E-1
3.673982E-1
3.673982E-1
3.673982E-1
3.520606E-1
3.443918E-1
3.443918E-1
3.520606E-1
3.520606E-1
3.520606E-1
3.443918E-1
3.367229E-1
3.367229E-1
3.367229E-1
3.443918E-1
3.443918E-1
3.367229E-1
3.213853E-1
3.060476E-1
2.907099E-1
2.677034E-1
2.523658E-1
2.370282E-1
2.370282E-1
2.370282E-1
2.370282E-1
2.370282E-1
2.293593E-1
2.293593E-1
2.293593E-1
2.293593E-1
2.293593E-1
2.293593E-1
2.293593E-1
2.293593E-1
2.293593E-1
2.293593E-1
2.293593E-1
2.293593E-1
2.216905E-1
2.140217E-1
2.140217E-1
2.216905E-1
2.293593E-1
2.293593E-1
2.293593E-1
2.216905E-1
2.140217E-1
2.140217E-1
2.216905E-1
2.216905E-1
2.216905E-1
2.216905E-1
2.140217E-1
2.216905E-1
2.216905E-1
2.293593E-1
2.216905E-1
2.140217E-1
2.140217E-1
2.216905E-1
2.216905E-1
2.140217E-1
2.140217E-1
2.140217E-1
2.140217E-1
2.140217E-1
2.140217E-1
2.140217E-1
2.063528E-1
1.986840E-1
1.986840E-1
2.063528E-1
2.063528E-1
1.986840E-1
1.986840E-1
1.910152E-1
1.833464E-1
1.833464E-1
1.833464E-1
1.910152E-1
1.910152E-1
1.910152E-1
1.986840E-1
1.910152E-1
1.910152E-1
1.910152E-1
1.910152E-1
1.910152E-1
1.910152E-1
1.833464E-1
1.833464E-1
1.910152E-1
1.910152E-1
1.986840E-1
1.986840E-1
1.986840E-1
1.986840E-1
1.986840E-1
2.063528E-1
2.063528E-1
2.063528E-1
2.063528E-1
2.140217E-1
2.216905E-1
2.216905E-1
2.140217E-1
1.986840E-1
1.910152E-1
1.910152E-1
1.986840E-1
2.063528E-1
2.140217E-1
2.140217E-1
2.063528E-1
1.910152E-1
1.833464E-1
1.833464E-1
1.833464E-1
1.910152E-1
1.910152E-1
1.910152E-1
1.833464E-1
1.833464E-1
1.833464E-1
1.833464E-1
1.910152E-1
1.833464E-1
1.833464E-1
1.756775E-1
1.680087E-1
1.526710E-1
1.450022E-1
1.373334E-1
1.373334E-1
1.373334E-1
1.219957E-1
1.066581E-1
9.898924E-2
9.132040E-2
9.132040E-2
9.898924E-2
1.066581E-1
1.066581E-1
1.143269E-1
1.219957E-1
1.296645E-1
1.296645E-1
1.296645E-1
1.373334E-1
1.373334E-1
1.450022E-1
1.450022E-1
1.450022E-1
1.450022E-1
1.526710E-1
1.603399E-1
1.603399E-1
1.603399E-1
1.680087E-1
1.756775E-1
1.756775E-1
1.756775E-1
1.756775E-1
1.833464E-1
1.833464E-1
1.833464E-1
1.833464E-1
1.833464E-1
1.833464E-1
1.833464E-1
1.756775E-1
1.756775E-1
1.756775E-1
1.756775E-1
1.680087E-1
1.603399E-1
1.603399E-1
1.603399E-1
1.603399E-1
1.680087E-1
1.680087E-1
1.680087E-1
1.603399E-1
1.526710E-1
1.603399E-1
1.526710E-1
1.450022E-1
1.373334E-1
1.296645E-1
1.373334E-1
1.373334E-1
1.373334E-1
1.296645E-1
1.143269E-1
1.066581E-1
1.066581E-1
1.066581E-1
1.143269E-1
1.066581E-1
9.132040E-2
7.598276E-2
7.598276E-2
7.598276E-2
7.598276E-2
6.064510E-2
5.297627E-2
4.530744E-2
4.530744E-2
5.297627E-2
5.297627E-2
5.297627E-2
5.297627E-2
5.297627E-2
4.530744E-2
4.530744E-2
3.763861E-2
4.530744E-2
4.530744E-2
3.763861E-2
3.763861E-2
2.996979E-2
2.230096E-2
2.230096E-2
2.230096E-2
1.463213E-2
1.463213E-2
2.230096E-2
2.230096E-2
2.230096E-2
1.463213E-2
6.963298E-3
1.463213E-2
2.230096E-2
2.230096E-2
1.463213E-2
1.463213E-2
1.463213E-2
1.463213E-2
1.463213E-2
2.996979E-2
3.763861E-2
4.530744E-2
5.297627E-2
5.297627E-2
5.297627E-2
5.297627E-2
6.064510E-2
6.831393E-2
7.598276E-2
7.598276E-2
7.598276E-2
7.598276E-2
7.598276E-2
7.598276E-2
8.365158E-2
9.898924E-2
1.066581E-1
1.066581E-1
1.066581E-1
9.898924E-2
9.898924E-2
1.066581E-1
1.219957E-1
1.296645E-1
1.373334E-1
1.450022E-1
1.603399E-1
1.603399E-1
1.680087E-1
1.833464E-1
1.986840E-1
2.063528E-1
2.140217E-1
2.216905E-1
2.446970E-1
2.677034E-1
3.060476E-1
3.367229E-1
3.750671E-1
4.134112E-1
4.594242E-1
5.131060E-1
5.437813E-1
5.667878E-1
5.821254E-1
5.974631E-1
6.204696E-1
6.358073E-1
6.434761E-1
6.511449E-1
6.588137E-1
6.664826E-1
6.894891E-1
7.124955E-1
7.355020E-1
7.585085E-1
7.891839E-1
8.121904E-1
8.428656E-1
8.658721E-1
8.965474E-1
9.195539E-1
9.272227E-1
9.348916E-1
9.502292E-1
9.732357E-1
1.011580E+0
1.049924E+0
1.088268E+0
1.126612E+0
1.172625E+0
1.249314E+0
1.356677E+0
1.471710E+0
1.594411E+0
1.709443E+0
1.793800E+0
1.824476E+0
1.793800E+0
1.740119E+0
1.701775E+0
1.709443E+0
1.755456E+0
1.839813E+0
1.947177E+0
2.062209E+0
2.184911E+0
2.292274E+0
2.384300E+0
2.445651E+0
2.483995E+0
2.491664E+0
2.491664E+0
2.499332E+0
2.514670E+0
2.537677E+0
2.576021E+0
2.622034E+0
2.668047E+0
2.721729E+0
2.783079E+0
2.836761E+0
2.882774E+0
2.913449E+0
2.951793E+0
2.982469E+0
3.020813E+0
3.059157E+0
3.120508E+0
3.273884E+0
3.741683E+0
4.730962E+0
5.796928E+0
6.126689E+0
5.513182E+0
4.615929E+0
4.224819E+0
4.470221E+0
4.930351E+0
5.191091E+0
5.237104E+0
5.260111E+0
5.375143E+0
5.505513E+0
5.513182E+0
5.390481E+0
5.283117E+0
5.344468E+0
5.528520E+0
5.704903E+0
5.758585E+0
5.712572E+0
5.620545E+0
5.528520E+0
5.444162E+0
5.382812E+0
5.367474E+0
5.359805E+0
5.175754E+0
4.700286E+0
4.040767E+0
3.473274E+0
3.120508E+0
2.890443E+0
2.744735E+0
2.698722E+0
2.852099E+0
3.281553E+0
3.971748E+0
4.730962E+0
5.260111E+0
5.390481E+0
5.229435E+0
5.076058E+0
5.152747E+0
5.398150E+0
5.612876E+0
5.674227E+0
5.589871E+0
5.459500E+0
5.382812E+0
5.375143E+0
5.352137E+0
5.260111E+0
5.137409E+0
5.068390E+0
5.106734E+0
5.214098E+0
5.313792E+0
5.359805E+0
5.375143E+0
5.421156E+0
5.520851E+0
5.666558E+0
5.812266E+0
5.934968E+0
6.011656E+0
6.088344E+0
6.157363E+0
6.226383E+0
6.272396E+0
6.303072E+0
6.295403E+0
6.272396E+0
6.234052E+0
6.172701E+0
6.103682E+0
6.011656E+0
5.904292E+0
5.781591E+0
5.681896E+0
5.620545E+0
5.597539E+0
5.612876E+0
5.651221E+0
5.681896E+0
5.689565E+0
5.651221E+0
5.589871E+0
5.513182E+0
5.436494E+0
5.359805E+0
5.275448E+0
5.191091E+0
5.106734E+0
5.037715E+0
4.999371E+0
4.991702E+0
4.991702E+0
4.991702E+0
4.984033E+0
4.961026E+0
4.938020E+0
4.930351E+0
4.930351E+0
4.922682E+0
4.915013E+0
4.899676E+0
4.876669E+0
4.869000E+0
4.876669E+0
4.876669E+0
4.876669E+0
4.845994E+0
4.799981E+0
4.746299E+0
4.684948E+0
4.631267E+0
4.569916E+0
4.500897E+0
4.401202E+0
4.293839E+0
4.240157E+0
4.232488E+0
4.247825E+0
4.224819E+0
4.163468E+0
4.071442E+0
3.979416E+0
3.895059E+0
3.826040E+0
3.749352E+0
3.680332E+0
3.626651E+0
3.611313E+0
3.641988E+0
3.680332E+0
3.649657E+0
3.511618E+0
3.281553E+0
3.051488E+0
2.913449E+0
2.890443E+0
2.928787E+0
2.921118E+0
2.836761E+0
2.714060E+0
2.591359E+0
2.514670E+0
2.460989E+0
2.391969E+0
2.276937E+0
2.092885E+0
1.878157E+0
1.694106E+0
1.632755E+0
1.824476E+0
2.345956E+0
3.059157E+0
3.618982E+0
3.703339E+0
3.273884E+0
2.599027E+0
1.993190E+0
1.694106E+0
1.947177E+0
3.013144E+0
4.554578E+0
5.628214E+0
5.497844E+0
4.339851E+0
3.197196E+0
3.066826E+0
3.948741E+0
5.014708E+0
5.375143E+0
4.845994E+0
3.964079E+0
3.220202E+0
2.706391E+0
2.430313E+0
2.345956E+0
2.307612E+0
2.177242E+0
1.916502E+0
1.594411E+0
1.372015E+0
1.379684E+0
1.655762E+0
2.008528E+0
2.315281E+0
2.606696E+0
2.982469E+0
3.388917E+0
3.588306E+0
3.419592E+0
3.105170E+0
3.043819E+0
3.350572E+0
3.680332E+0
3.649657E+0
3.327566E+0
3.043819E+0
2.967131E+0
3.036151E+0
3.128177E+0
3.120508E+0
2.997807E+0
2.821423E+0
2.683384E+0
2.614365E+0
2.622034E+0
2.698722E+0
2.859767E+0
3.105170E+0
3.381248E+0
3.634319E+0
3.856715E+0
4.071442E+0
4.278501E+0
4.439546E+0
4.562247E+0
4.654273E+0
4.738630E+0
4.822988E+0
4.892007E+0
4.945689E+0
4.968695E+0
4.961026E+0
4.938020E+0
4.892007E+0
4.861332E+0
4.845994E+0
4.838325E+0
4.838325E+0
4.838325E+0
4.853663E+0
4.876669E+0
4.907344E+0
4.945689E+0
4.984033E+0
5.022377E+0
5.053052E+0
5.068390E+0
5.083727E+0
5.099065E+0
5.106734E+0
5.099065E+0
5.091396E+0
5.083727E+0
5.076058E+0
5.076058E+0
5.076058E+0
5.083727E+0
5.114403E+0
5.145078E+0
5.191091E+0
5.237104E+0
5.290786E+0
5.344468E+0
5.413487E+0
5.474838E+0
5.543858E+0
5.612876E+0
5.674227E+0
5.735578E+0
5.804597E+0
5.873617E+0
5.950305E+0
6.019325E+0
6.080675E+0
6.142026E+0
6.195708E+0
6.257058E+0
6.310741E+0
6.364422E+0
6.425773E+0
6.479455E+0
6.525467E+0
6.563811E+0
6.594487E+0
6.632831E+0
6.671175E+0
6.701850E+0
6.724856E+0
6.747863E+0
6.786208E+0
6.824551E+0
6.862896E+0
6.901240E+0
6.931915E+0
6.954922E+0
6.977928E+0
7.008604E+0
7.046948E+0
7.077623E+0
7.100630E+0
7.123636E+0
7.146642E+0
7.169649E+0
7.192656E+0
7.207993E+0
7.231000E+0
7.269344E+0
7.315356E+0
7.369039E+0
7.415051E+0
7.453396E+0
7.468733E+0
7.491739E+0
7.530084E+0
7.576097E+0
7.622110E+0
7.660454E+0
7.714136E+0
7.767818E+0
7.821499E+0
7.875181E+0
7.928863E+0
7.982544E+0
8.028559E+0
8.082240E+0
8.143591E+0
8.197272E+0
8.250955E+0
8.304636E+0
8.365987E+0
8.419668E+0
8.458013E+0
8.496357E+0
8.534701E+0
8.580713E+0
8.619059E+0
8.657402E+0
8.695746E+0
8.734091E+0
8.780104E+0
8.826117E+0
8.856792E+0
8.895136E+0
8.925812E+0
8.956487E+0
8.994831E+0
9.033175E+0
9.071519E+0
9.102195E+0
9.132869E+0
9.163545E+0
9.194221E+0
9.217226E+0
9.247902E+0
9.278578E+0
9.309253E+0
9.332259E+0
9.355266E+0
9.378272E+0
9.401279E+0
9.424285E+0
9.447291E+0
9.470298E+0
9.500974E+0
9.531649E+0
9.554655E+0
9.577662E+0
9.592999E+0
9.616006E+0
9.646681E+0
9.669687E+0
9.692695E+0
9.715700E+0
9.731038E+0
9.754045E+0
9.769382E+0
9.800057E+0
9.830733E+0
9.861408E+0
9.892083E+0
9.922759E+0
9.938096E+0
9.968772E+0
9.991778E+0
1.001479E+1
1.003012E+1
1.003779E+1
1.005313E+1
1.006847E+1
1.007614E+1
1.008380E+1
1.009914E+1
1.010681E+1
1.012982E+1
1.014516E+1
1.015282E+1
1.016049E+1
1.016816E+1
1.017583E+1
1.019117E+1
1.021417E+1
1.022951E+1
1.025252E+1
1.026786E+1
1.028319E+1
1.030620E+1
1.031387E+1
1.032154E+1
1.032921E+1
1.033688E+1
1.034454E+1
1.035221E+1
1.035988E+1
1.036755E+1
1.037522E+1
1.038289E+1
1.038289E+1
1.039056E+1
1.039823E+1
1.040590E+1
1.040590E+1
1.041356E+1
1.042123E+1
1.042890E+1
1.044424E+1
1.045958E+1
1.045958E+1
1.045958E+1
1.045958E+1
1.046725E+1
1.048258E+1
1.049025E+1
1.049792E+1
1.050559E+1
1.051326E+1
1.051326E+1
1.052093E+1
1.052093E+1
1.052860E+1
1.054393E+1
1.055160E+1
1.056694E+1
1.057461E+1
1.058228E+1
1.057461E+1
1.057461E+1
1.057461E+1
1.057461E+1
1.057461E+1
1.056694E+1
1.056694E+1
1.055927E+1
1.055160E+1
1.054393E+1
1.054393E+1
1.055160E+1
1.055160E+1
1.053627E+1
1.052093E+1
1.051326E+1
1.051326E+1
1.051326E+1
1.050559E+1
1.049792E+1
1.049025E+1
1.049025E+1
1.049025E+1
1.049025E+1
1.048258E+1
1.047492E+1
1.046725E+1
1.046725E+1
1.045958E+1
1.045191E+1
1.045191E+1
1.044424E+1
1.044424E+1
1.043657E+1
1.043657E+1
1.042890E+1
1.042890E+1
1.042890E+1
1.042123E+1
1.041356E+1
1.041356E+1
1.041356E+1
1.041356E+1
1.040590E+1
1.040590E+1
1.039823E+1
1.039823E+1
1.039823E+1
1.039823E+1
1.039823E+1
1.039056E+1
1.039056E+1
1.039056E+1
1.039056E+1
1.039056E+1
1.038289E+1
1.038289E+1
1.037522E+1
1.037522E+1
1.037522E+1
1.036755E+1
1.036755E+1
1.037522E+1
1.037522E+1
1.036755E+1
1.035988E+1
1.035221E+1
1.034454E+1
1.033688E+1
1.032921E+1
1.032921E+1
1.032154E+1
1.030620E+1
1.029853E+1
1.029853E+1
1.029853E+1
1.029086E+1
1.028319E+1
1.026786E+1
1.025252E+1
1.025252E+1
1.024485E+1
1.023718E+1
1.023718E+1
1.022951E+1
1.022184E+1
1.021417E+1
1.019884E+1
1.018350E+1
1.017583E+1
1.016816E+1
1.016049E+1
1.015282E+1
1.014516E+1
1.012982E+1
1.012982E+1
1.012215E+1
1.011448E+1
1.009914E+1
1.009147E+1
1.007614E+1
1.006847E+1
1.006080E+1
1.006080E+1
1.005313E+1
1.003779E+1
1.002245E+1
1.001479E+1
1.000712E+1
1.000712E+1
9.999447E+0
9.984109E+0
9.968772E+0
9.953434E+0
9.945766E+0
9.938096E+0
9.930428E+0
9.915090E+0
9.899752E+0
9.884415E+0
9.869078E+0
9.861408E+0
9.846070E+0
9.846070E+0
9.838402E+0
9.815395E+0
9.800057E+0
9.777051E+0
9.754045E+0
9.746376E+0
9.738707E+0
9.723370E+0
9.708032E+0
9.692695E+0
9.677357E+0
9.662019E+0
9.654350E+0
9.631343E+0
9.608336E+0
9.585331E+0
9.569993E+0
9.554655E+0
9.546987E+0
9.531649E+0
9.516311E+0
9.500974E+0
9.485636E+0
9.470298E+0
9.447291E+0
9.431953E+0
9.416616E+0
9.401279E+0
9.385942E+0
9.378272E+0
9.362934E+0
9.347596E+0
9.324590E+0
9.301584E+0
9.286246E+0
9.270908E+0
9.255570E+0
9.232564E+0
9.209559E+0
9.194221E+0
9.171214E+0
9.155876E+0
9.132869E+0
9.117532E+0
9.102195E+0
9.079187E+0
9.063850E+0
9.040843E+0
9.033175E+0
9.017838E+0
9.010168E+0
8.987162E+0
8.971824E+0
8.956487E+0
8.941149E+0
8.925812E+0
8.902804E+0
8.887467E+0
8.872129E+0
8.864460E+0
8.856792E+0
8.849123E+0
8.833785E+0
8.818448E+0
8.803110E+0
8.787772E+0
8.780104E+0
8.764766E+0
8.741759E+0
8.726422E+0
8.726422E+0
8.726422E+0
8.718753E+0
8.711084E+0
8.703415E+0
8.695746E+0
8.688077E+0
8.680409E+0
8.672740E+0
8.672740E+0
8.665071E+0
8.665071E+0
8.665071E+0
8.665071E+0
8.665071E+0
8.649733E+0
8.642064E+0
8.649733E+0
8.649733E+0
8.649733E+0
8.649733E+0
8.657402E+0
8.657402E+0
8.665071E+0
8.657402E+0
8.657402E+0
8.657402E+0
8.665071E+0
8.672740E+0
8.680409E+0
8.680409E+0
8.688077E+0
8.703415E+0
8.711084E+0
8.711084E+0
8.718753E+0
8.718753E+0
8.726422E+0
8.734091E+0
8.741759E+0
8.741759E+0
8.749428E+0
8.749428E+0
8.749428E+0
8.757096E+0
8.757096E+0
8.772434E+0
8.780104E+0
8.795441E+0
8.803110E+0
8.810779E+0
8.826117E+0
8.841454E+0
8.833785E+0
8.833785E+0
8.841454E+0
8.856792E+0
8.864460E+0
8.872129E+0
8.879798E+0
8.887467E+0
8.895136E+0
8.910474E+0
8.925812E+0
8.941149E+0
8.948817E+0
8.956487E+0
8.964155E+0
8.964155E+0
8.971824E+0
8.979493E+0
9.002500E+0
9.010168E+0
9.017838E+0
9.017838E+0
9.017838E+0
9.025505E+0
9.040843E+0
9.048512E+0
9.056181E+0
9.063850E+0
9.071519E+0
9.079187E+0
9.086857E+0
9.086857E+0
9.086857E+0
9.094525E+0
9.102195E+0
9.109863E+0
9.109863E+0
9.117532E+0
9.125200E+0
9.125200E+0
9.132869E+0
9.140538E+0
9.148207E+0
9.155876E+0
9.155876E+0
9.155876E+0
9.155876E+0
9.163545E+0
9.163545E+0
9.163545E+0
9.171214E+0
9.171214E+0
9.171214E+0
9.171214E+0
9.178883E+0
9.178883E+0
9.178883E+0
9.171214E+0
9.178883E+0
9.186551E+0
9.186551E+0
9.178883E+0
9.178883E+0
9.171214E+0
9.171214E+0
9.163545E+0
9.163545E+0
9.163545E+0
9.171214E+0
9.171214E+0
9.171214E+0
9.163545E+0
9.155876E+0
9.155876E+0
9.155876E+0
9.155876E+0
9.148207E+0
9.148207E+0
9.148207E+0
9.148207E+0
9.148207E+0
9.140538E+0
9.132869E+0
9.132869E+0
9.132869E+0
9.125200E+0
9.125200E+0
9.109863E+0
9.102195E+0
9.094525E+0
9.094525E+0
9.086857E+0
9.079187E+0
9.063850E+0
9.063850E+0
9.063850E+0
9.056181E+0
9.056181E+0
9.048512E+0
9.040843E+0
9.033175E+0
9.025505E+0
9.025505E+0
9.017838E+0
9.010168E+0
8.994831E+0
8.987162E+0
8.987162E+0
8.979493E+0
8.964155E+0
8.956487E+0
8.941149E+0
8.933479E+0
8.933479E+0
8.933479E+0
8.925812E+0
8.910474E+0
8.895136E+0
8.887467E+0
8.887467E+0
8.879798E+0
8.864460E+0
8.849123E+0
8.841454E+0
8.841454E+0
8.833785E+0
8.818448E+0
8.803110E+0
8.795441E+0
8.795441E+0
8.780104E+0
8.764766E+0
8.757096E+0
8.749428E+0
8.741759E+0
8.734091E+0
8.726422E+0
8.703415E+0
8.688077E+0
8.672740E+0
8.672740E+0
8.672740E+0
8.657402E+0
8.649733E+0
8.634396E+0
8.619059E+0
8.603721E+0
8.596051E+0
8.588383E+0
8.580713E+0
8.573045E+0
8.557707E+0
8.542370E+0
8.527032E+0
8.519363E+0
8.504025E+0
8.496357E+0
8.496357E+0
8.488688E+0
8.473351E+0
8.450343E+0
8.427338E+0
8.419668E+0
8.419668E+0
8.412000E+0
8.396662E+0
8.388993E+0
8.373655E+0
8.365987E+0
8.358317E+0
8.342980E+0
8.335312E+0
8.319974E+0
8.304636E+0
8.296968E+0
8.281630E+0
8.273960E+0
8.266292E+0
8.258623E+0
8.243285E+0
8.220279E+0
8.212610E+0
8.212610E+0
8.204941E+0
8.189604E+0
8.174266E+0
8.158929E+0
8.151259E+0
8.143591E+0
8.135922E+0
8.120585E+0
8.105247E+0
8.097577E+0
8.089909E+0
8.082240E+0
8.066902E+0
8.051565E+0
8.036227E+0
8.020889E+0
8.013221E+0
8.013221E+0
8.005551E+0
7.990213E+0
7.974876E+0
7.959539E+0
7.951870E+0
7.944201E+0
7.928863E+0
7.921194E+0
7.921194E+0
7.913525E+0
7.898188E+0
7.882850E+0
7.867513E+0
7.852175E+0
7.836837E+0
7.829168E+0
7.821499E+0
7.813830E+0
7.790824E+0
7.783155E+0
7.775487E+0
7.767818E+0
7.760149E+0
7.752480E+0
7.744811E+0
7.729474E+0
7.714136E+0
7.706467E+0
7.706467E+0
7.698798E+0
7.683460E+0
7.675792E+0
7.660454E+0
7.652785E+0
7.645116E+0
7.637447E+0
7.622110E+0
7.614441E+0
7.606772E+0
7.599103E+0
7.583766E+0
7.576097E+0
7.576097E+0
7.576097E+0
7.568428E+0
7.553091E+0
7.545422E+0
7.537753E+0
7.530084E+0
7.522415E+0
7.514746E+0
7.514746E+0
7.514746E+0
7.507077E+0
7.499408E+0
7.491739E+0
7.476402E+0
7.476402E+0
7.468733E+0
7.468733E+0
7.461064E+0
7.461064E+0
7.445727E+0
7.438058E+0
7.430389E+0
7.438058E+0
7.438058E+0
7.430389E+0
7.407383E+0
7.392046E+0
7.392046E+0
7.399714E+0
7.399714E+0
7.384377E+0
7.376708E+0
7.384377E+0
7.392046E+0
7.384377E+0
7.376708E+0
7.376708E+0
7.369039E+0
7.369039E+0
7.376708E+0
7.369039E+0
7.361370E+0
7.361370E+0
7.361370E+0
7.361370E+0
7.361370E+0
7.353701E+0
7.346032E+0
7.346032E+0
7.353701E+0
7.353701E+0
7.353701E+0
7.353701E+0
7.361370E+0
7.353701E+0
7.353701E+0
7.353701E+0
7.346032E+0
7.346032E+0
7.353701E+0
7.353701E+0
7.361370E+0
7.361370E+0
7.361370E+0
7.353701E+0
7.353701E+0
7.353701E+0
7.361370E+0
7.369039E+0
7.361370E+0
7.353701E+0
7.353701E+0
7.369039E+0
7.369039E+0
7.376708E+0
7.376708E+0
7.384377E+0
7.376708E+0
7.369039E+0
7.376708E+0
7.384377E+0
7.384377E+0
7.384377E+0
7.384377E+0
7.384377E+0
7.384377E+0
7.384377E+0
7.392046E+0
7.399714E+0
7.407383E+0
7.407383E+0
7.415051E+0
7.415051E+0
7.415051E+0
7.415051E+0
7.415051E+0
7.415051E+0
7.422720E+0
7.430389E+0
7.438058E+0
7.438058E+0
7.438058E+0
7.445727E+0
7.453396E+0
7.453396E+0
7.461064E+0
7.468733E+0
7.476402E+0
7.476402E+0
7.476402E+0
7.476402E+0
7.476402E+0
7.484071E+0
7.499408E+0
7.507077E+0
7.514746E+0
7.514746E+0
7.514746E+0
7.514746E+0
7.530084E+0
7.537753E+0
7.537753E+0
7.537753E+0
7.537753E+0
7.545422E+0
7.560760E+0
7.568428E+0
7.568428E+0
7.576097E+0
7.583766E+0
7.591434E+0
7.599103E+0
7.606772E+0
7.606772E+0
7.606772E+0
7.606772E+0
7.606772E+0
7.614441E+0
7.622110E+0
7.637447E+0
7.645116E+0
7.652785E+0
7.652785E+0
7.660454E+0
7.668123E+0
7.675792E+0
7.683460E+0
7.683460E+0
7.683460E+0
7.691129E+0
7.698798E+0
7.706467E+0
7.706467E+0
7.706467E+0
7.714136E+0
7.721805E+0
7.729474E+0
7.737142E+0
7.744811E+0
7.760149E+0
7.760149E+0
7.760149E+0
7.760149E+0
7.767818E+0
7.775487E+0
7.783155E+0
7.783155E+0
7.790824E+0
7.806161E+0
7.813830E+0
7.821499E+0
7.821499E+0
7.821499E+0
7.829168E+0
7.836837E+0
7.844506E+0
7.844506E+0
7.844506E+0
7.852175E+0
7.859844E+0
7.867513E+0
7.867513E+0
7.867513E+0
7.875181E+0
7.890519E+0
7.898188E+0
7.890519E+0
7.890519E+0
7.898188E+0
7.913525E+0
7.921194E+0
7.921194E+0
7.921194E+0
7.921194E+0
7.928863E+0
7.936532E+0
7.936532E+0
7.936532E+0
7.936532E+0
7.936532E+0
7.944201E+0
7.951870E+0
7.959539E+0
7.967207E+0
7.967207E+0
7.967207E+0
7.959539E+0
7.967207E+0
7.974876E+0
7.982544E+0
7.982544E+0
7.982544E+0
7.990213E+0
7.990213E+0
7.990213E+0
7.997882E+0
7.997882E+0
8.005551E+0
8.005551E+0
8.005551E+0
8.013221E+0
8.013221E+0
8.013221E+0
8.013221E+0
8.013221E+0
8.013221E+0
8.020889E+0
8.020889E+0
8.020889E+0
8.020889E+0
8.020889E+0
8.020889E+0
8.020889E+0
8.013221E+0
8.013221E+0
8.013221E+0
8.020889E+0
8.020889E+0
8.013221E+0
8.013221E+0
8.013221E+0
8.013221E+0
8.020889E+0
8.020889E+0
8.013221E+0
8.013221E+0
8.013221E+0
8.013221E+0
8.013221E+0
8.005551E+0
8.005551E+0
7.997882E+0
7.997882E+0
7.997882E+0
7.997882E+0
7.997882E+0
7.990213E+0
7.990213E+0
7.982544E+0
7.982544E+0
7.974876E+0
7.967207E+0
7.967207E+0
7.967207E+0
7.967207E+0
7.959539E+0
7.959539E+0
7.951870E+0
7.951870E+0
7.951870E+0
7.944201E+0
7.936532E+0
7.928863E+0
7.928863E+0
7.921194E+0
7.913525E+0
7.913525E+0
7.905856E+0
7.898188E+0
7.890519E+0
7.882850E+0
7.882850E+0
7.882850E+0
7.882850E+0
7.875181E+0
7.867513E+0
7.852175E+0
7.844506E+0
7.844506E+0
7.844506E+0
7.836837E+0
7.829168E+0
7.813830E+0
7.806161E+0
7.798492E+0
7.798492E+0
7.798492E+0
7.798492E+0
7.783155E+0
7.767818E+0
7.752480E+0
7.744811E+0
7.744811E+0
7.744811E+0
7.737142E+0
7.721805E+0
7.706467E+0
7.698798E+0
7.698798E+0
7.683460E+0
7.668123E+0
7.668123E+0
7.660454E+0
7.652785E+0
7.637447E+0
7.629778E+0
7.629778E+0
7.622110E+0
7.614441E+0
7.606772E+0
7.591434E+0
7.576097E+0
7.560760E+0
7.545422E+0
7.537753E+0
7.530084E+0
7.522415E+0
7.514746E+0
7.507077E+0
7.499408E+0
7.491739E+0
7.476402E+0
7.461064E+0
7.445727E+0
7.438058E+0
7.422720E+0
7.407383E+0
7.392046E+0
7.384377E+0
7.369039E+0
7.361370E+0
7.346032E+0
7.338363E+0
7.323025E+0
7.307687E+0
7.292350E+0
7.284682E+0
7.269344E+0
7.254006E+0
7.231000E+0
7.215662E+0
7.207993E+0
7.192656E+0
7.184987E+0
7.177318E+0
7.154311E+0
7.138973E+0
7.123636E+0
7.108298E+0
7.100630E+0
7.085292E+0
7.069954E+0
7.054617E+0
7.039279E+0
7.023941E+0
7.008604E+0
6.985597E+0
6.977928E+0
6.962591E+0
6.947253E+0
6.931915E+0
6.916577E+0
6.901240E+0
6.885902E+0
6.878233E+0
6.862896E+0
6.847558E+0
6.824551E+0
6.801545E+0
6.786208E+0
6.763201E+0
6.755532E+0
6.740194E+0
6.732525E+0
6.724856E+0
6.709519E+0
6.686513E+0
6.663506E+0
6.640500E+0
6.625163E+0
6.602156E+0
6.586818E+0
6.579149E+0
6.563811E+0
6.548473E+0
6.533136E+0
6.517799E+0
6.502461E+0
6.479455E+0
6.464117E+0
6.448779E+0
6.433442E+0
6.418104E+0
6.402766E+0
6.387428E+0
6.364422E+0
6.349084E+0
6.333747E+0
6.318409E+0
6.303072E+0
6.272396E+0
6.257058E+0
6.234052E+0
6.218714E+0
6.203377E+0
6.188039E+0
6.172701E+0
6.157363E+0
6.134358E+0
6.111351E+0
6.088344E+0
6.073006E+0
6.057669E+0
6.042331E+0
6.026994E+0
6.011656E+0
5.988649E+0
5.965643E+0
5.950305E+0
5.934968E+0
5.919630E+0
5.896623E+0
5.881286E+0
5.858279E+0
5.842941E+0
5.827604E+0
5.812266E+0
5.789260E+0
5.766254E+0
5.750916E+0
5.735578E+0
5.720240E+0
5.704903E+0
5.681896E+0
5.658890E+0
5.643552E+0
5.628214E+0
5.612876E+0
5.589871E+0
5.566864E+0
5.551526E+0
5.536189E+0
5.520851E+0
5.490176E+0
5.474838E+0
5.459500E+0
5.436494E+0
5.421156E+0
5.405819E+0
5.390481E+0
5.375143E+0
5.352137E+0
5.329130E+0
5.313792E+0
5.298455E+0
5.275448E+0
5.244773E+0
5.229435E+0
5.206429E+0
5.191091E+0
5.168085E+0
5.145078E+0
5.122072E+0
5.106734E+0
5.091396E+0
5.068390E+0
5.045384E+0
5.030046E+0
5.007040E+0
4.991702E+0
4.968695E+0
4.953358E+0
4.938020E+0
4.922682E+0
4.892007E+0
4.869000E+0
4.845994E+0
4.822988E+0
4.807650E+0
4.792312E+0
4.776975E+0
4.761637E+0
4.738630E+0
4.715624E+0
4.692617E+0
4.677280E+0
4.661942E+0
4.638936E+0
4.623598E+0
4.600591E+0
4.585254E+0
4.562247E+0
4.546909E+0
4.531572E+0
4.516234E+0
4.500897E+0
4.477890E+0
4.462553E+0
4.447215E+0
4.431877E+0
4.416539E+0
4.393533E+0
4.378195E+0
4.362857E+0
4.339851E+0
4.324513E+0
4.301507E+0
4.293839E+0
4.278501E+0
4.263163E+0
4.240157E+0
4.224819E+0
4.209481E+0
4.201812E+0
4.194143E+0
4.171137E+0
4.155799E+0
4.140461E+0
4.125124E+0
4.102118E+0
4.079111E+0
4.063774E+0
4.040767E+0
4.033098E+0
4.017761E+0
4.010092E+0
3.987085E+0
3.964079E+0
3.948741E+0
3.941072E+0
3.933403E+0
3.910397E+0
3.887390E+0
3.864384E+0
3.841378E+0
3.826040E+0
3.810702E+0
3.795365E+0
3.780027E+0
3.764689E+0
3.749352E+0
3.726345E+0
3.703339E+0
3.688001E+0
3.680332E+0
3.664995E+0
3.641988E+0
3.618982E+0
3.595975E+0
3.580638E+0
3.572969E+0
3.557631E+0
3.549962E+0
3.534625E+0
3.511618E+0
3.496280E+0
3.480943E+0
3.457936E+0
3.442599E+0
3.427261E+0
3.419592E+0
3.411923E+0
3.404254E+0
3.388917E+0
3.381248E+0
3.365910E+0
3.350572E+0
3.335235E+0
3.319897E+0
3.296891E+0
3.281553E+0
3.273884E+0
3.258546E+0
3.250878E+0
3.243209E+0
3.227871E+0
3.212534E+0
3.204865E+0
3.189527E+0
3.174189E+0
3.151183E+0
3.135845E+0
3.120508E+0
3.105170E+0
3.089832E+0
3.074495E+0
3.059157E+0
3.036151E+0
3.020813E+0
3.005475E+0
2.982469E+0
2.967131E+0
2.944125E+0
2.921118E+0
2.898112E+0
2.875105E+0
2.844430E+0
2.821423E+0
2.790748E+0
2.760073E+0
2.737066E+0
2.714060E+0
2.698722E+0
2.683384E+0
2.668047E+0
2.645040E+0
2.622034E+0
2.614365E+0
2.599027E+0
2.583690E+0
2.560683E+0
2.545346E+0
2.522339E+0
2.507001E+0
2.491664E+0
2.476326E+0
2.460989E+0
2.445651E+0
2.437982E+0
2.430313E+0
2.407307E+0
2.391969E+0
2.384300E+0
2.376632E+0
2.376632E+0
2.361294E+0
2.345956E+0
2.330618E+0
2.322950E+0
2.307612E+0
2.292274E+0
2.276937E+0
2.253930E+0
2.238592E+0
2.223255E+0
2.215586E+0
2.200248E+0
2.192580E+0
2.184911E+0
2.177242E+0
2.169573E+0
2.154235E+0
2.138898E+0
2.123560E+0
2.108223E+0
2.092885E+0
2.077547E+0
2.054541E+0
2.046872E+0
2.046872E+0
2.039203E+0
2.023865E+0
2.008528E+0
1.993190E+0
1.977852E+0
1.954846E+0
1.931839E+0
1.908833E+0
1.885826E+0
1.855151E+0
1.816807E+0
1.793800E+0
1.778463E+0
1.755456E+0
1.740119E+0
1.724781E+0
1.717112E+0
1.717112E+0
1.717112E+0
1.717112E+0
1.717112E+0
1.709443E+0
1.709443E+0
1.701775E+0
1.701775E+0
1.694106E+0
1.686437E+0
1.686437E+0
1.686437E+0
1.694106E+0
1.701775E+0
1.701775E+0
1.701775E+0
1.701775E+0
1.701775E+0
1.701775E+0
1.701775E+0
1.701775E+0
1.701775E+0
1.701775E+0
1.717112E+0
1.724781E+0
1.724781E+0
1.717112E+0
1.724781E+0
1.732450E+0
1.732450E+0
1.732450E+0
1.732450E+0
1.732450E+0
1.724781E+0
1.709443E+0
1.686437E+0
1.663430E+0
1.632755E+0
1.602080E+0
1.579073E+0
1.533060E+0
1.487047E+0
1.448703E+0
1.410359E+0
1.395021E+0
1.379684E+0
1.364346E+0
1.356677E+0
1.356677E+0
1.356677E+0
1.356677E+0
1.341340E+0
1.326002E+0
1.302995E+0
1.272320E+0
1.226307E+0
1.180294E+0
1.111275E+0
1.026918E+0
9.425604E-1
8.735409E-1
8.198592E-1
7.661774E-1
7.201644E-1
6.741514E-1
6.281384E-1
5.974631E-1
5.667878E-1
5.437813E-1
5.361125E-1
5.361125E-1
5.284436E-1
5.131060E-1
5.054372E-1
5.054372E-1
5.207748E-1
5.284436E-1
5.361125E-1
5.437813E-1
5.437813E-1
5.437813E-1
5.437813E-1
5.361125E-1
5.361125E-1
5.284436E-1
5.131060E-1
4.900995E-1
4.670930E-1
4.364177E-1
4.134112E-1
3.904047E-1
3.750671E-1
3.520606E-1
3.290541E-1
3.060476E-1
2.830411E-1
2.677034E-1
2.446970E-1
2.063528E-1
1.756775E-1
1.526710E-1
1.296645E-1
1.066581E-1
7.598276E-2
4.530744E-2
2.230096E-2
-7.055327E-4
-2.371202E-2
-5.438733E-2
-9.273148E-2
-1.310756E-1
-1.617509E-1
-1.847574E-1
-2.077639E-1
-2.307704E-1
-2.384392E-1
-2.537769E-1
-2.691145E-1
-2.844522E-1
-2.997899E-1
-3.074587E-1
-3.227963E-1
-3.458028E-1
-3.688093E-1
-3.994846E-1
-4.378288E-1
-4.608353E-1
-4.915105E-1
-5.221859E-1
-5.681989E-1
-6.218807E-1
-6.832312E-1
-7.445819E-1
-7.982637E-1
-8.519455E-1
-9.056273E-1
-9.593090E-1
-1.005322E+0
-1.051335E+0
-1.082010E+0
-1.112686E+0
-1.151030E+0
-1.189374E+0
-1.212380E+0
-1.227718E+0
-1.235387E+0
-1.235387E+0
-1.243056E+0
-1.250725E+0
-1.258393E+0
-1.266062E+0
-1.273731E+0
-1.266062E+0
-1.266062E+0
-1.266062E+0
-1.273731E+0
-1.281400E+0
-1.289069E+0
-1.304406E+0
-1.319744E+0
-1.342750E+0
-1.365757E+0
-1.388763E+0
-1.411770E+0
-1.427108E+0
-1.457783E+0
-1.488458E+0
-1.519134E+0
-1.542140E+0
-1.565147E+0
-1.588153E+0
-1.611160E+0
-1.634166E+0
-1.657172E+0
-1.680179E+0
-1.695517E+0
-1.718523E+0
-1.733861E+0
-1.749198E+0
-1.772205E+0
-1.787543E+0
-1.802880E+0
-1.818218E+0
-1.833556E+0
-1.848893E+0
-1.879569E+0
-1.902575E+0
-1.933250E+0
-1.956257E+0
-1.986932E+0
-2.017608E+0
-2.048283E+0
-2.086627E+0
-2.117302E+0
-2.155646E+0
-2.186322E+0
-2.216997E+0
-2.247672E+0
-2.278348E+0
-2.309023E+0
-2.347367E+0
-2.378043E+0
-2.408718E+0
-2.439393E+0
-2.470068E+0
-2.500744E+0
-2.523750E+0
-2.539088E+0
-2.554425E+0
-2.577432E+0
-2.600438E+0
-2.623445E+0
-2.638783E+0
-2.661789E+0
-2.677127E+0
-2.692464E+0
-2.707802E+0
-2.723140E+0
-2.738477E+0
-2.753815E+0
-2.776821E+0
-2.792159E+0
-2.807497E+0
-2.822834E+0
-2.845841E+0
-2.861179E+0
-2.876516E+0
-2.891854E+0
-2.914860E+0
-2.945536E+0
-2.960873E+0
-2.976211E+0
-2.991549E+0
-3.006886E+0
-3.029893E+0
-3.060568E+0
-3.083575E+0
-3.106581E+0
-3.121919E+0
-3.144925E+0
-3.160263E+0
-3.183269E+0
-3.198607E+0
-3.221613E+0
-3.236951E+0
-3.267626E+0
-3.290633E+0
-3.313639E+0
-3.328977E+0
-3.344315E+0
-3.359652E+0
-3.382659E+0
-3.405665E+0
-3.428672E+0
-3.451678E+0
-3.474685E+0
-3.497691E+0
-3.513029E+0
-3.536036E+0
-3.551373E+0
-3.574380E+0
-3.605055E+0
-3.628062E+0
-3.643399E+0
-3.658737E+0
-3.674074E+0
-3.704750E+0
-3.720087E+0
-3.743094E+0
-3.758431E+0
-3.773769E+0
-3.789107E+0
-3.804444E+0
-3.819782E+0
-3.835120E+0
-3.850457E+0
-3.865795E+0
-3.873464E+0
-3.888801E+0
-3.911808E+0
-3.934815E+0
-3.950152E+0
-3.957821E+0
-3.973159E+0
-3.988496E+0
-4.011503E+0
-4.026840E+0
-4.042178E+0
-4.057516E+0
-4.080523E+0
-4.095860E+0
-4.103529E+0
-4.118867E+0
-4.134204E+0
-4.149542E+0
-4.164880E+0
-4.187886E+0
-4.210893E+0
-4.226230E+0
-4.233899E+0
-4.233899E+0
-4.249237E+0
-4.272243E+0
-4.295250E+0
-4.310587E+0
-4.318256E+0
-4.325925E+0
-4.341263E+0
-4.364269E+0
-4.387276E+0
-4.402614E+0
-4.410282E+0
-4.425620E+0
-4.440958E+0
-4.456296E+0
-4.471633E+0
-4.479302E+0
-4.494639E+0
-4.517646E+0
-4.532983E+0
-4.548321E+0
-4.563659E+0
-4.571328E+0
-4.586665E+0
-4.609672E+0
-4.625010E+0
-4.625010E+0
-4.632678E+0
-4.648016E+0
-4.671022E+0
-4.686360E+0
-4.694029E+0
-4.701697E+0
-4.724704E+0
-4.740042E+0
-4.755379E+0
-4.763048E+0
-4.770717E+0
-4.778386E+0
-4.793724E+0
-4.809061E+0
-4.816730E+0
-4.832068E+0
-4.839737E+0
-4.855074E+0
-4.870412E+0
-4.878081E+0
-4.885750E+0
-4.901087E+0
-4.908756E+0
-4.924094E+0
-4.939431E+0
-4.947100E+0
-4.954769E+0
-4.970107E+0
-4.977776E+0
-4.985444E+0
-4.993113E+0
-5.016120E+0
-5.031457E+0
-5.039126E+0
-5.031457E+0
-5.039126E+0
-5.062133E+0
-5.085139E+0
-5.092808E+0
-5.100477E+0
-5.108146E+0
-5.115815E+0
-5.131152E+0
-5.131152E+0
-5.138821E+0
-5.146490E+0
-5.154159E+0
-5.161828E+0
-5.169496E+0
-5.177165E+0
-5.192503E+0
-5.200172E+0
-5.207840E+0
-5.215509E+0
-5.223178E+0
-5.238515E+0
-5.246184E+0
-5.246184E+0
-5.253853E+0
-5.269191E+0
-5.276860E+0
-5.284529E+0
-5.284529E+0
-5.284529E+0
-5.292197E+0
-5.307535E+0
-5.315204E+0
-5.322873E+0
-5.315204E+0
-5.322873E+0
-5.330542E+0
-5.338211E+0
-5.338211E+0
-5.338211E+0
-5.345879E+0
-5.361217E+0
-5.368886E+0
-5.376555E+0
-5.368886E+0
-5.368886E+0
-5.384224E+0
-5.391892E+0
-5.399561E+0
-5.399561E+0
-5.407230E+0
-5.414898E+0
-5.422567E+0
-5.414898E+0
-5.414898E+0
-5.414898E+0
-5.422567E+0
-5.430236E+0
-5.430236E+0
-5.430236E+0
-5.445574E+0
-5.453243E+0
-5.460912E+0
-5.468580E+0
-5.476249E+0
-5.476249E+0
-5.476249E+0
-5.468580E+0
-5.468580E+0
-5.476249E+0
-5.491587E+0
-5.491587E+0
-5.499256E+0
-5.499256E+0
-5.499256E+0
-5.499256E+0
-5.506925E+0
-5.514593E+0
-5.514593E+0
-5.514593E+0
-5.522262E+0
-5.529931E+0
-5.537600E+0
-5.537600E+0
-5.537600E+0
-5.537600E+0
-5.537600E+0
-5.545269E+0
-5.545269E+0
-5.545269E+0
-5.545269E+0
-5.545269E+0
-5.552938E+0
-5.560607E+0
-5.568275E+0
-5.560607E+0
-5.560607E+0
-5.560607E+0
-5.568275E+0
-5.568275E+0
-5.575944E+0
-5.583613E+0
-5.583613E+0
-5.583613E+0
-5.575944E+0
-5.568275E+0
-5.560607E+0
-5.552938E+0
-5.537600E+0
-5.529931E+0
-5.522262E+0
-5.522262E+0
-5.514593E+0
-5.483918E+0
-5.437905E+0
-5.384224E+0
-5.322873E+0
-5.261522E+0
-5.200172E+0
-5.138821E+0
-5.085139E+0
-5.062133E+0
-5.069801E+0
-5.108146E+0
-5.184834E+0
-5.284529E+0
-5.391892E+0
-5.491587E+0
-5.568275E+0
-5.621957E+0
-5.652633E+0
-5.667970E+0
-5.652633E+0
-5.614288E+0
-5.560607E+0
-5.514593E+0
-5.476249E+0
-5.422567E+0
-5.361217E+0
-5.315204E+0
-5.292197E+0
-5.276860E+0
-5.276860E+0
-5.276860E+0
-5.292197E+0
-5.315204E+0
-5.353548E+0
-5.391892E+0
-5.437905E+0
-5.476249E+0
-5.499256E+0
-5.514593E+0
-5.529931E+0
-5.537600E+0
-5.537600E+0
-5.522262E+0
-5.506925E+0
-5.483918E+0
-5.468580E+0
-5.437905E+0
-5.414898E+0
-5.391892E+0
-5.376555E+0
-5.353548E+0
-5.338211E+0
-5.330542E+0
-5.322873E+0
-5.315204E+0
-5.315204E+0
-5.315204E+0
-5.330542E+0
-5.345879E+0
-5.353548E+0
-5.353548E+0
-5.361217E+0
-5.368886E+0
-5.368886E+0
-5.361217E+0
-5.345879E+0
-5.345879E+0
-5.345879E+0
-5.338211E+0
-5.338211E+0
-5.330542E+0
-5.322873E+0
-5.315204E+0
-5.315204E+0
-5.307535E+0
-5.315204E+0
-5.322873E+0
-5.330542E+0
-5.345879E+0
-5.353548E+0
-5.361217E+0
-5.361217E+0
-5.368886E+0
-5.384224E+0
-5.399561E+0
-5.407230E+0
-5.414898E+0
-5.414898E+0
-5.414898E+0
-5.414898E+0
-5.422567E+0
-5.430236E+0
-5.430236E+0
-5.414898E+0
-5.407230E+0
-5.407230E+0
-5.414898E+0
-5.414898E+0
-5.414898E+0
-5.414898E+0
-5.414898E+0
-5.414898E+0
-5.414898E+0
-5.422567E+0
-5.422567E+0
-5.414898E+0
-5.414898E+0
-5.414898E+0
-5.422567E+0
-5.430236E+0
-5.437905E+0
-5.437905E+0
-5.430236E+0
-5.422567E+0
-5.422567E+0
-5.430236E+0
-5.430236E+0
-5.430236E+0
-5.422567E+0
-5.414898E+0
-5.407230E+0
-5.407230E+0
-5.407230E+0
-5.414898E+0
-5.422567E+0
-5.422567E+0
-5.414898E+0
-5.407230E+0
-5.414898E+0
-5.422567E+0
-5.422567E+0
-5.422567E+0
-5.414898E+0
-5.422567E+0
-5.430236E+0
-5.437905E+0
-5.430236E+0
-5.422567E+0
-5.422567E+0
-5.422567E+0
-5.422567E+0
-5.414898E+0
-5.399561E+0
-5.391892E+0
-5.384224E+0
-5.376555E+0
-5.368886E+0
-5.368886E+0
-5.368886E+0
-5.376555E+0
-5.376555E+0
-5.384224E+0
-5.384224E+0
-5.399561E+0
-5.407230E+0
-5.407230E+0
-5.407230E+0
-5.407230E+0
-5.407230E+0
-5.407230E+0
-5.407230E+0
-5.407230E+0
-5.407230E+0
-5.414898E+0
-5.399561E+0
-5.391892E+0
-5.376555E+0
-5.376555E+0
-5.376555E+0
-5.376555E+0
-5.376555E+0
-5.376555E+0
-5.376555E+0
-5.376555E+0
-5.376555E+0
-5.376555E+0
-5.368886E+0
-5.361217E+0
-5.353548E+0
-5.345879E+0
-5.345879E+0
-5.345879E+0
-5.345879E+0
-5.338211E+0
-5.338211E+0
-5.322873E+0
-5.322873E+0
-5.330542E+0
-5.353548E+0
-5.376555E+0
-5.376555E+0
-5.338211E+0
-5.261522E+0
-5.169496E+0
-5.077470E+0
-4.993113E+0
-4.924094E+0
-4.862743E+0
-4.824399E+0
-4.801392E+0
-4.809061E+0
-4.847405E+0
-4.885750E+0
-4.916425E+0
-4.947100E+0
-4.977776E+0
-5.008451E+0
-5.039126E+0
-5.069801E+0
-5.085139E+0
-5.108146E+0
-5.115815E+0
-5.108146E+0
-5.077470E+0
-5.046795E+0
-5.016120E+0
-4.985444E+0
-4.947100E+0
-4.908756E+0
-4.862743E+0
-4.824399E+0
-4.793724E+0
-4.778386E+0
-4.770717E+0
-4.770717E+0
-4.770717E+0
-4.770717E+0
-4.770717E+0
-4.770717E+0
-4.778386E+0
-4.786055E+0
-4.793724E+0
-4.801392E+0
-4.816730E+0
-4.809061E+0
-4.801392E+0
-4.786055E+0
-4.770717E+0
-4.763048E+0
-4.755379E+0
-4.732373E+0
-4.709366E+0
-4.686360E+0
-4.663353E+0
-4.640347E+0
-4.617341E+0
-4.602003E+0
-4.586665E+0
-4.571328E+0
-4.548321E+0
-4.532983E+0
-4.509977E+0
-4.502308E+0
-4.486970E+0
-4.471633E+0
-4.463964E+0
-4.448627E+0
-4.440958E+0
-4.433289E+0
-4.417951E+0
-4.402614E+0
-4.387276E+0
-4.371938E+0
-4.364269E+0
-4.348932E+0
-4.333594E+0
-4.318256E+0
-4.302918E+0
-4.295250E+0
-4.287581E+0
-4.279912E+0
-4.264575E+0
-4.256906E+0
-4.256906E+0
-4.256906E+0
-4.249237E+0
-4.241568E+0
-4.226230E+0
-4.226230E+0
-4.226230E+0
-4.226230E+0
-4.226230E+0
-4.210893E+0
-4.203224E+0
-4.187886E+0
-4.180217E+0
-4.172548E+0
-4.164880E+0
-4.157211E+0
-4.141873E+0
-4.126535E+0
-4.118867E+0
-4.111198E+0
-4.095860E+0
-4.080523E+0
-4.065185E+0
-4.057516E+0
-4.057516E+0
-4.042178E+0
-4.026840E+0
-4.019172E+0
-4.011503E+0
-4.003834E+0
-3.988496E+0
-3.973159E+0
-3.957821E+0
-3.950152E+0
-3.934815E+0
-3.927146E+0
-3.919477E+0
-3.919477E+0
-3.904139E+0
-3.896470E+0
-3.881133E+0
-3.865795E+0
-3.858126E+0
-3.842789E+0
-3.835120E+0
-3.827451E+0
-3.812113E+0
-3.804444E+0
-3.804444E+0
-3.789107E+0
-3.773769E+0
-3.766100E+0
-3.758431E+0
-3.750763E+0
-3.735425E+0
-3.727756E+0
-3.712419E+0
-3.704750E+0
-3.704750E+0
-3.697081E+0
-3.689412E+0
-3.674074E+0
-3.658737E+0
-3.651068E+0
-3.635730E+0
-3.635730E+0
-3.635730E+0
-3.628062E+0
-3.620393E+0
-3.612724E+0
-3.605055E+0
-3.597386E+0
-3.597386E+0
-3.589717E+0
-3.574380E+0
-3.559042E+0
-3.551373E+0
-3.543705E+0
-3.543705E+0
-3.536036E+0
-3.520698E+0
-3.513029E+0
-3.505360E+0
-3.497691E+0
-3.490023E+0
-3.474685E+0
-3.467016E+0
-3.459347E+0
-3.451678E+0
-3.428672E+0
-3.413334E+0
-3.405665E+0
-3.405665E+0
-3.397997E+0
-3.382659E+0
-3.367321E+0
-3.359652E+0
-3.351984E+0
-3.344315E+0
-3.344315E+0
-3.328977E+0
-3.321308E+0
-3.305971E+0
-3.305971E+0
-3.298302E+0
-3.282964E+0
-3.275295E+0
-3.267626E+0
-3.267626E+0
-3.259958E+0
-3.252289E+0
-3.244620E+0
-3.229282E+0
-3.213944E+0
-3.206276E+0
-3.198607E+0
-3.190938E+0
-3.175601E+0
-3.167932E+0
-3.167932E+0
-3.167932E+0
-3.160263E+0
-3.152594E+0
-3.144925E+0
-3.129587E+0
-3.114250E+0
-3.106581E+0
-3.114250E+0
-3.121919E+0
-3.114250E+0
-3.106581E+0
-3.091244E+0
-3.083575E+0
-3.075906E+0
-3.068237E+0
-3.060568E+0
-3.052899E+0
-3.045230E+0
-3.045230E+0
-3.037562E+0
-3.037562E+0
-3.029893E+0
-3.022224E+0
-3.006886E+0
-3.006886E+0
-2.999218E+0
-2.991549E+0
-2.983880E+0
-2.976211E+0
-2.968542E+0
-2.968542E+0
-2.960873E+0
-2.953205E+0
-2.945536E+0
-2.937867E+0
-2.930198E+0
-2.930198E+0
-2.922529E+0
-2.922529E+0
-2.922529E+0
-2.922529E+0
-2.914860E+0
-2.899523E+0
-2.891854E+0
-2.891854E+0
-2.891854E+0
-2.891854E+0
-2.884185E+0
-2.884185E+0
-2.876516E+0
-2.876516E+0
-2.884185E+0
-2.876516E+0
-2.876516E+0
-2.861179E+0
-2.853510E+0
-2.845841E+0
-2.853510E+0
-2.853510E+0
-2.853510E+0
-2.845841E+0
-2.838172E+0
-2.838172E+0
-2.845841E+0
-2.845841E+0
-2.838172E+0
-2.830503E+0
-2.830503E+0
-2.830503E+0
-2.830503E+0
-2.838172E+0
-2.830503E+0
-2.822834E+0
-2.822834E+0
-2.822834E+0
-2.830503E+0
-2.830503E+0
-2.830503E+0
-2.822834E+0
-2.815166E+0
-2.815166E+0
-2.815166E+0
-2.815166E+0
-2.807497E+0
-2.815166E+0
-2.822834E+0
-2.815166E+0
-2.815166E+0
-2.815166E+0
-2.815166E+0
-2.815166E+0
-2.807497E+0
-2.807497E+0
-2.807497E+0
-2.807497E+0
-2.815166E+0
-2.807497E+0
-2.807497E+0
-2.799828E+0
-2.799828E+0
-2.799828E+0
-2.799828E+0
-2.799828E+0
-2.799828E+0
-2.807497E+0
-2.807497E+0
-2.815166E+0
-2.807497E+0
-2.807497E+0
-2.807497E+0
-2.815166E+0
-2.815166E+0
-2.815166E+0
-2.815166E+0
-2.815166E+0
-2.815166E+0
-2.815166E+0
-2.815166E+0
-2.822834E+0
-2.822834E+0
-2.822834E+0
-2.822834E+0
-2.815166E+0
-2.815166E+0
-2.815166E+0
-2.822834E+0
-2.830503E+0
-2.830503E+0
-2.830503E+0
-2.830503E+0
-2.822834E+0
-2.822834E+0
-2.830503E+0
-2.838172E+0
-2.838172E+0
-2.838172E+0
-2.838172E+0
-2.830503E+0
-2.822834E+0
-2.822834E+0
-2.830503E+0
-2.830503E+0
-2.830503E+0
-2.830503E+0
-2.830503E+0
-2.838172E+0
-2.830503E+0
-2.830503E+0
-2.830503E+0
-2.830503E+0
-2.822834E+0
-2.815166E+0
-2.807497E+0
-2.822834E+0
-2.861179E+0
-2.876516E+0
-2.845841E+0
-2.799828E+0
-2.776821E+0
-2.799828E+0
-2.853510E+0
-2.868847E+0
-2.838172E+0
-2.799828E+0
-2.784490E+0
-2.799828E+0
-2.815166E+0
-2.822834E+0
-2.815166E+0
-2.807497E+0
-2.807497E+0
-2.807497E+0
-2.784490E+0
-2.738477E+0
-2.723140E+0
-2.769152E+0
-2.838172E+0
-2.868847E+0
-2.853510E+0
-2.822834E+0
-2.807497E+0
-2.799828E+0
-2.792159E+0
-2.799828E+0
-2.830503E+0
-2.868847E+0
-2.853510E+0
-2.769152E+0
-2.707802E+0
-2.730809E+0
-2.776821E+0
-2.784490E+0
-2.746146E+0
-2.707802E+0
-2.707802E+0
-2.730809E+0
-2.753815E+0
-2.761484E+0
-2.753815E+0
-2.753815E+0
-2.746146E+0
-2.738477E+0
-2.730809E+0
-2.723140E+0
-2.723140E+0
-2.715471E+0
-2.715471E+0
-2.715471E+0
-2.715471E+0
-2.707802E+0
-2.707802E+0
-2.692464E+0
-2.684795E+0
-2.677127E+0
-2.669458E+0
-2.669458E+0
-2.661789E+0
-2.654120E+0
-2.646452E+0
-2.646452E+0
-2.646452E+0
-2.638783E+0
-2.638783E+0
-2.631114E+0
-2.623445E+0
-2.623445E+0
-2.615776E+0
-2.600438E+0
-2.585101E+0
-2.585101E+0
-2.592770E+0
-2.592770E+0
-2.585101E+0
-2.569763E+0
-2.554425E+0
-2.546757E+0
-2.539088E+0
-2.539088E+0
-2.539088E+0
-2.539088E+0
-2.531419E+0
-2.523750E+0
-2.516081E+0
-2.516081E+0
-2.508412E+0
-2.493075E+0
-2.485406E+0
-2.477737E+0
-2.477737E+0
-2.485406E+0
-2.477737E+0
-2.462400E+0
-2.447062E+0
-2.439393E+0
-2.416386E+0
-2.362705E+0
-2.362705E+0
-2.447062E+0
-2.546757E+0
-2.523750E+0
-2.408718E+0
-2.339698E+0
-2.362705E+0
-2.408718E+0
-2.401049E+0
-2.355036E+0
-2.316692E+0
-2.324361E+0
-2.332029E+0
-2.339698E+0
-2.339698E+0
-2.339698E+0
-2.332029E+0
-2.316692E+0
-2.309023E+0
-2.301354E+0
-2.293685E+0
-2.293685E+0
-2.286017E+0
-2.278348E+0
-2.263010E+0
-2.255341E+0
-2.247672E+0
-2.240004E+0
-2.232335E+0
-2.232335E+0
-2.224666E+0
-2.216997E+0
-2.201659E+0
-2.201659E+0
-2.193991E+0
-2.193991E+0
-2.186322E+0
-2.178653E+0
-2.163315E+0
-2.155646E+0
-2.147977E+0
-2.140309E+0
-2.132640E+0
-2.132640E+0
-2.124971E+0
-2.109633E+0
-2.101965E+0
-2.101965E+0
-2.094296E+0
-2.086627E+0
-2.071289E+0
-2.063620E+0
-2.063620E+0
-2.055952E+0
-2.055952E+0
-2.048283E+0
-2.040614E+0
-2.032945E+0
-2.025276E+0
-2.017608E+0
-2.009939E+0
-1.994601E+0
-1.986932E+0
-1.986932E+0
-1.979263E+0
-1.963926E+0
-1.956257E+0
-1.948588E+0
-1.948588E+0
-1.948588E+0
-1.940919E+0
-1.933250E+0
-1.917913E+0
-1.910244E+0
-1.894906E+0
-1.887237E+0
-1.879569E+0
-1.871900E+0
-1.871900E+0
-1.871900E+0
-1.864231E+0
-1.856562E+0
-1.848893E+0
-1.833556E+0
-1.825887E+0
-1.810549E+0
-1.810549E+0
-1.810549E+0
-1.802880E+0
-1.795211E+0
-1.787543E+0
-1.772205E+0
-1.764536E+0
-1.749198E+0
-1.733861E+0
-1.733861E+0
-1.726192E+0
-1.718523E+0
-1.710854E+0
-1.703185E+0
-1.695517E+0
-1.695517E+0
-1.687848E+0
-1.672510E+0
-1.657172E+0
-1.641835E+0
-1.641835E+0
-1.634166E+0
-1.626497E+0
-1.611160E+0
-1.603491E+0
-1.595822E+0
-1.588153E+0
-1.580484E+0
-1.572815E+0
-1.557478E+0
-1.549809E+0
-1.542140E+0
-1.534471E+0
-1.526802E+0
-1.519134E+0
-1.503796E+0
-1.496127E+0
-1.488458E+0
-1.480789E+0
-1.473121E+0
-1.465452E+0
-1.457783E+0
-1.450114E+0
-1.434776E+0
-1.434776E+0
-1.434776E+0
-1.427108E+0
-1.411770E+0
-1.396432E+0
-1.381095E+0
-1.381095E+0
-1.373426E+0
-1.365757E+0
-1.358088E+0
-1.350419E+0
-1.335082E+0
-1.327413E+0
-1.312075E+0
-1.304406E+0
-1.296738E+0
-1.296738E+0
-1.296738E+0
-1.289069E+0
-1.281400E+0
-1.273731E+0
-1.258393E+0
-1.243056E+0
-1.235387E+0
-1.235387E+0
-1.227718E+0
-1.220049E+0
-1.212380E+0
-1.204712E+0
-1.197043E+0
-1.181705E+0
-1.174036E+0
-1.166367E+0
-1.151030E+0
-1.143361E+0
-1.135692E+0
-1.128023E+0
-1.120355E+0
-1.112686E+0
-1.105017E+0
-1.097348E+0
-1.082010E+0
-1.082010E+0
-1.074342E+0
-1.082010E+0
-1.074342E+0
-1.066673E+0
-1.051335E+0
-1.035997E+0
-1.028329E+0
-1.020660E+0
-1.012991E+0
-1.005322E+0
-9.976533E-1
-9.899844E-1
-9.899844E-1
-9.823155E-1
-9.746468E-1
-9.669780E-1
-9.669780E-1
-9.516403E-1
-9.439714E-1
-9.439714E-1
-9.363026E-1
-9.286338E-1
-9.286338E-1
-9.209649E-1
-9.132961E-1
-8.979584E-1
-8.902896E-1
-8.826208E-1
-8.826208E-1
-8.826208E-1
-8.749520E-1
-8.672832E-1
-8.596143E-1
-8.596143E-1
-8.519455E-1
-8.442767E-1
-8.366078E-1
-8.289390E-1
-8.289390E-1
-8.212702E-1
-8.212702E-1
-8.059325E-1
-7.982637E-1
-7.982637E-1
-7.905949E-1
-7.905949E-1
-7.829260E-1
-7.829260E-1
-7.752572E-1
-7.675883E-1
-7.675883E-1
-7.599195E-1
-7.522507E-1
-7.445819E-1
-7.445819E-1
-7.292442E-1
-7.215754E-1
-7.215754E-1
-7.215754E-1
-7.215754E-1
-7.139065E-1
-7.062377E-1
-7.062377E-1
-6.985689E-1
-6.985689E-1
-6.909001E-1
-6.755624E-1
-6.678936E-1
-6.678936E-1
-6.755624E-1
-6.755624E-1
-6.678936E-1
-6.602247E-1
-6.525559E-1
-6.602247E-1
-6.525559E-1
-6.448871E-1
-6.372183E-1
-6.372183E-1
-6.448871E-1
-6.372183E-1
-6.295494E-1
-6.218807E-1
-6.142118E-1
-6.142118E-1
-6.142118E-1
-6.142118E-1
-6.065429E-1
-6.065429E-1
-5.988742E-1
-5.988742E-1
-5.912053E-1
-5.912053E-1
-5.835365E-1
-5.835365E-1
-5.835365E-1
-5.758677E-1
-5.758677E-1
-5.758677E-1
-5.758677E-1
-5.758677E-1
-5.681989E-1
-5.681989E-1
-5.605300E-1
-5.605300E-1
-5.605300E-1
-5.681989E-1
-5.681989E-1
-5.681989E-1
-5.681989E-1
-5.605300E-1
-5.528612E-1
-5.451924E-1
-5.451924E-1
-5.451924E-1
-5.451924E-1
-5.528612E-1
-5.528612E-1
-5.528612E-1
-5.375235E-1
-5.375235E-1
-5.451924E-1
-5.451924E-1
-5.451924E-1
-5.375235E-1
-5.298547E-1
-5.375235E-1
-5.451924E-1
-5.451924E-1
-5.375235E-1
-5.451924E-1
-5.451924E-1
-5.451924E-1
-5.375235E-1
-5.298547E-1
-5.298547E-1
-5.298547E-1
-5.298547E-1
-5.298547E-1
-5.298547E-1
-5.298547E-1
-5.298547E-1
-5.221859E-1
-5.221859E-1
-5.221859E-1
-5.221859E-1
-5.221859E-1
-5.221859E-1
-5.221859E-1
-5.221859E-1
-5.145171E-1
-5.145171E-1
-5.145171E-1
-5.145171E-1
-5.145171E-1
-5.145171E-1
-5.145171E-1
-5.068482E-1
-4.991794E-1
-4.991794E-1
-4.991794E-1
-5.068482E-1
-5.145171E-1
-5.145171E-1
-5.068482E-1
-5.068482E-1
-5.068482E-1
-5.068482E-1
-5.068482E-1
-5.068482E-1
-5.068482E-1
-5.068482E-1
-4.991794E-1
-4.991794E-1
-4.991794E-1
-5.068482E-1
-5.068482E-1
-5.068482E-1
-4.991794E-1
-4.915105E-1
-4.915105E-1
-4.915105E-1
-4.838418E-1
-4.838418E-1
-4.838418E-1
-4.838418E-1
-4.761729E-1
-4.685041E-1
-4.685041E-1
-4.761729E-1
-4.761729E-1
-4.761729E-1
-4.761729E-1
-4.685041E-1
-4.685041E-1
-4.685041E-1
-4.685041E-1
-4.685041E-1
-4.685041E-1
-4.608353E-1
-4.608353E-1
-4.685041E-1
-4.685041E-1
-4.608353E-1
-4.531664E-1
-4.531664E-1
-4.454976E-1
-4.454976E-1
-4.454976E-1
-4.454976E-1
-4.378288E-1
-4.454976E-1
-4.531664E-1
-4.531664E-1
-4.454976E-1
-4.454976E-1
-4.378288E-1
-4.301600E-1
-4.301600E-1
-4.301600E-1
-4.224911E-1
-4.224911E-1
-4.224911E-1
-4.301600E-1
-4.301600E-1
-4.224911E-1
-4.148223E-1
-4.148223E-1
-4.224911E-1
-4.224911E-1
-4.148223E-1
-4.148223E-1
-4.224911E-1
-4.224911E-1
-4.301600E-1
-4.224911E-1
-4.224911E-1
-4.148223E-1
-4.148223E-1
-4.148223E-1
-4.148223E-1
-4.071535E-1
-4.071535E-1
-4.148223E-1
-4.148223E-1
-4.148223E-1
-4.071535E-1
-3.994846E-1
-3.918158E-1
-3.994846E-1
-4.071535E-1
-4.071535E-1
-4.071535E-1
-3.994846E-1
-3.918158E-1
-3.918158E-1
-3.918158E-1
-3.918158E-1
-3.918158E-1
-3.918158E-1
-3.918158E-1
-3.918158E-1
-3.918158E-1
-3.918158E-1
-3.918158E-1
-3.918158E-1
-3.918158E-1
-3.994846E-1
-4.071535E-1
-4.148223E-1
-4.071535E-1
-4.071535E-1
-3.994846E-1
-3.918158E-1
-3.841470E-1
-3.841470E-1
-3.918158E-1
-3.918158E-1
-3.918158E-1
-3.918158E-1
-3.994846E-1
-3.994846E-1
-3.994846E-1
-3.918158E-1
-3.918158E-1
-3.918158E-1
-3.918158E-1
-3.918158E-1
-3.918158E-1
-3.918158E-1
-3.918158E-1
-3.994846E-1
-3.918158E-1
-3.841470E-1
-3.688093E-1
-3.764781E-1
-3.841470E-1
-3.841470E-1
-3.841470E-1
-3.841470E-1
-3.764781E-1
-3.688093E-1
-3.611405E-1
-3.611405E-1
-3.611405E-1
-3.688093E-1
-3.688093E-1
-3.611405E-1
-3.611405E-1
-3.611405E-1
-3.611405E-1
-3.611405E-1
-3.458028E-1
-3.381340E-1
-3.381340E-1
-3.381340E-1
-3.381340E-1
-3.381340E-1
-3.458028E-1
-3.534716E-1
-3.534716E-1
-3.458028E-1
-3.381340E-1
-3.381340E-1
-3.381340E-1
-3.381340E-1
-3.381340E-1
-3.381340E-1
-3.381340E-1
-3.381340E-1
-3.381340E-1
-3.458028E-1
-3.458028E-1
-3.458028E-1
-3.458028E-1
-3.458028E-1
-3.381340E-1
-3.304652E-1
-3.381340E-1
-3.458028E-1
-3.458028E-1
-3.458028E-1
-3.381340E-1
-3.304652E-1
-3.304652E-1
-3.381340E-1
-3.381340E-1
-3.534716E-1
-3.918158E-1
-4.608353E-1
-5.221859E-1
-5.068482E-1
-4.148223E-1
-2.997899E-1
-2.537769E-1
-3.074587E-1
-4.224911E-1
-5.528612E-1
-6.295494E-1
-6.372183E-1
-5.912053E-1
-5.145171E-1
-4.685041E-1
-4.685041E-1
-4.838418E-1
-4.915105E-1
-4.915105E-1
-4.915105E-1
-4.991794E-1
-5.068482E-1
-5.145171E-1
-5.145171E-1
-5.145171E-1
-4.991794E-1
-4.915105E-1
-4.838418E-1
-4.915105E-1
-4.838418E-1
-4.838418E-1
-4.761729E-1
-4.685041E-1
-4.608353E-1
-4.224911E-1
-3.227963E-1
-1.464133E-1
6.831393E-2
1.986840E-1
1.526710E-1
-3.904967E-2
-2.307704E-1
-3.304652E-1
-3.381340E-1
-3.151275E-1
-3.151275E-1
-3.458028E-1
-3.764781E-1
-3.841470E-1
-3.918158E-1
-4.071535E-1
-4.148223E-1
-4.148223E-1
-3.994846E-1
-3.764781E-1
-3.151275E-1
-2.231016E-1
-1.157380E-1
-5.438733E-2
-5.438733E-2
-1.080691E-1
-1.847574E-1
-2.384392E-1
-2.691145E-1
-2.767834E-1
-2.691145E-1
-2.614457E-1
-2.537769E-1
-2.461081E-1
-2.307704E-1
-2.154327E-1
-2.077639E-1
-2.077639E-1
-2.154327E-1
-2.154327E-1
-2.000951E-1
-1.770886E-1
-1.540821E-1
-1.234068E-1
-8.506265E-2
-5.438733E-2
-3.138085E-2
-3.138085E-2
-6.205616E-2
-3.138085E-2
1.143269E-1
3.520606E-1
5.284436E-1
5.591190E-1
4.440865E-1
2.907099E-1
1.756775E-1
1.373334E-1
1.526710E-1
1.756775E-1
1.986840E-1
2.370282E-1
3.060476E-1
3.904047E-1
4.670930E-1
5.131060E-1
5.131060E-1
4.900995E-1
4.594242E-1
4.517554E-1
4.517554E-1
4.670930E-1
4.747618E-1
4.824307E-1
4.900995E-1
4.900995E-1
4.824307E-1
4.670930E-1
4.440865E-1
4.287489E-1
4.210800E-1
4.134112E-1
3.980736E-1
3.904047E-1
3.904047E-1
3.980736E-1
4.057424E-1
4.057424E-1
3.827359E-1
3.597294E-1
3.443918E-1
3.367229E-1
3.520606E-1
3.673982E-1
3.904047E-1
3.980736E-1
4.057424E-1
4.134112E-1
4.134112E-1
4.210800E-1
4.210800E-1
4.210800E-1
4.210800E-1
4.210800E-1
4.210800E-1
4.210800E-1
4.287489E-1
4.287489E-1
4.287489E-1
4.210800E-1
4.210800E-1
4.210800E-1
4.210800E-1
4.287489E-1
4.364177E-1
4.440865E-1
4.594242E-1
4.747618E-1
4.747618E-1
4.747618E-1
4.670930E-1
4.517554E-1
4.364177E-1
4.287489E-1
4.134112E-1
3.980736E-1
3.980736E-1
3.980736E-1
4.057424E-1
4.134112E-1
4.057424E-1
3.904047E-1
3.750671E-1
3.597294E-1
3.367229E-1
3.213853E-1
3.060476E-1
2.983788E-1
2.830411E-1
2.600346E-1
2.293593E-1
1.910152E-1
1.373334E-1
6.064510E-2
-3.138085E-2
-1.157380E-1
-1.924262E-1
-2.461081E-1
-2.844522E-1
-3.074587E-1
-3.304652E-1
-3.534716E-1
-3.688093E-1
-3.764781E-1
-3.688093E-1
-3.458028E-1
-3.227963E-1
-3.074587E-1
-2.997899E-1
-2.997899E-1
-2.997899E-1
-3.074587E-1
-3.227963E-1
-3.304652E-1
-3.381340E-1
-3.534716E-1
-3.764781E-1
-3.994846E-1
-4.148223E-1
-4.301600E-1
-4.454976E-1
-4.685041E-1
-4.991794E-1
-5.221859E-1
-5.528612E-1
-5.758677E-1
-5.988742E-1
-6.218807E-1
-6.525559E-1
-6.678936E-1
-6.832312E-1
-6.985689E-1
-7.062377E-1
-7.215754E-1
-7.292442E-1
-7.445819E-1
-7.599195E-1
-7.752572E-1
-7.982637E-1
-8.136013E-1
-8.289390E-1
-8.519455E-1
-8.749520E-1
-9.056273E-1
-9.286338E-1
-9.516403E-1
-9.746468E-1
-9.976533E-1
-1.020660E+0
-1.051335E+0
-1.082010E+0
-1.112686E+0
-1.143361E+0
-1.166367E+0
-1.197043E+0
-1.220049E+0
-1.250725E+0
-1.273731E+0
-1.296738E+0
-1.312075E+0
-1.327413E+0
-1.342750E+0
-1.373426E+0
-1.396432E+0
-1.419439E+0
-1.427108E+0
-1.442445E+0
-1.457783E+0
-1.480789E+0
-1.496127E+0
-1.511465E+0
-1.519134E+0
-1.526802E+0
-1.526802E+0
-1.534471E+0
-1.534471E+0
-1.534471E+0
-1.542140E+0
-1.549809E+0
-1.557478E+0
-1.565147E+0
-1.572815E+0
-1.580484E+0
-1.580484E+0
-1.588153E+0
-1.588153E+0
-1.588153E+0
-1.603491E+0
-1.611160E+0
-1.626497E+0
-1.641835E+0
-1.649504E+0
-1.649504E+0
-1.657172E+0
-1.672510E+0
-1.680179E+0
-1.687848E+0
-1.687848E+0
-1.703185E+0
-1.710854E+0
-1.718523E+0
-1.726192E+0
-1.726192E+0
-1.733861E+0
-1.749198E+0
-1.756867E+0
-1.756867E+0
-1.764536E+0
-1.772205E+0
-1.787543E+0
-1.795211E+0
-1.802880E+0
-1.802880E+0
-1.810549E+0
-1.825887E+0
-1.833556E+0
-1.841224E+0
-1.841224E+0
-1.841224E+0
-1.856562E+0
-1.864231E+0
-1.871900E+0
-1.871900E+0
-1.879569E+0
-1.887237E+0
-1.902575E+0
-1.910244E+0
-1.917913E+0
-1.910244E+0
-1.910244E+0
-1.917913E+0
-1.933250E+0
-1.940919E+0
-1.940919E+0
-1.940919E+0
-1.940919E+0
-1.948588E+0
-1.956257E+0
-1.956257E+0
-1.956257E+0
-1.956257E+0
-1.956257E+0
-1.963926E+0
-1.971595E+0
-1.971595E+0
-1.971595E+0
-1.963926E+0
-1.963926E+0
-1.971595E+0
-1.979263E+0
-1.986932E+0
-1.986932E+0
-1.986932E+0
-1.986932E+0
-2.002270E+0
-2.009939E+0
-2.017608E+0
-2.009939E+0
-2.009939E+0
-2.009939E+0
-2.017608E+0
-2.025276E+0
-2.017608E+0
-2.017608E+0
-2.009939E+0
-2.017608E+0
-2.032945E+0
-2.040614E+0
-2.040614E+0
-2.048283E+0
-2.048283E+0
-2.040614E+0
-2.040614E+0
-2.048283E+0
-2.048283E+0
-2.048283E+0
-2.048283E+0
-2.055952E+0
-2.055952E+0
-2.063620E+0
-2.055952E+0
-2.055952E+0
-2.055952E+0
-2.055952E+0
-2.063620E+0
-2.071289E+0
-2.078958E+0
-2.078958E+0
-2.071289E+0
-2.071289E+0
-2.071289E+0
-2.078958E+0
-2.071289E+0
-2.063620E+0
-2.063620E+0
-2.071289E+0
-2.078958E+0
-2.078958E+0
-2.071289E+0
-2.063620E+0
-2.063620E+0
-2.063620E+0
-2.063620E+0
-2.063620E+0
-2.063620E+0
-2.071289E+0
-2.071289E+0
-2.071289E+0
-2.063620E+0
-2.063620E+0
-2.063620E+0
-2.063620E+0
-2.063620E+0
-2.071289E+0
-2.071289E+0
-2.063620E+0
-2.055952E+0
-2.055952E+0
-2.055952E+0
-2.055952E+0
-2.055952E+0
-2.055952E+0
-2.048283E+0
-2.055952E+0
-2.055952E+0
-2.055952E+0
-2.055952E+0
-2.055952E+0
-2.055952E+0
-2.048283E+0
-2.040614E+0
-2.040614E+0
-2.040614E+0
-2.040614E+0
-2.032945E+0
-2.017608E+0
-2.009939E+0
-2.009939E+0
-2.009939E+0
-2.009939E+0
-2.009939E+0
-2.002270E+0
-1.994601E+0
-1.994601E+0
-1.994601E+0
-1.986932E+0
-1.986932E+0
-1.979263E+0
-1.971595E+0
-1.963926E+0
-1.963926E+0
-1.963926E+0
-1.956257E+0
-1.948588E+0
-1.948588E+0
-1.948588E+0
-1.940919E+0
-1.925582E+0
-1.917913E+0
-1.910244E+0
-1.910244E+0
-1.902575E+0
-1.894906E+0
-1.887237E+0
-1.879569E+0
-1.871900E+0
-1.871900E+0
-1.864231E+0
-1.856562E+0
-1.848893E+0
-1.848893E+0
-1.848893E+0
-1.841224E+0
-1.841224E+0
-1.825887E+0
-1.810549E+0
-1.795211E+0
-1.795211E+0
-1.795211E+0
-1.795211E+0
-1.787543E+0
-1.772205E+0
-1.764536E+0
-1.756867E+0
-1.749198E+0
-1.741530E+0
-1.726192E+0
-1.718523E+0
-1.718523E+0
-1.718523E+0
-1.710854E+0
-1.703185E+0
-1.695517E+0
-1.687848E+0
-1.672510E+0
-1.657172E+0
-1.641835E+0
-1.641835E+0
-1.641835E+0
-1.641835E+0
-1.641835E+0
-1.634166E+0
-1.618828E+0
-1.603491E+0
-1.603491E+0
-1.595822E+0
-1.588153E+0
-1.572815E+0
-1.565147E+0
-1.557478E+0
-1.557478E+0
-1.549809E+0
-1.542140E+0
-1.534471E+0
-1.526802E+0
-1.519134E+0
-1.503796E+0
-1.503796E+0
-1.496127E+0
-1.496127E+0
-1.496127E+0
-1.488458E+0
-1.480789E+0
-1.473121E+0
-1.465452E+0
-1.465452E+0
-1.457783E+0
-1.457783E+0
-1.450114E+0
-1.442445E+0
-1.427108E+0
-1.419439E+0
-1.411770E+0
-1.419439E+0
-1.419439E+0
-1.419439E+0
-1.411770E+0
-1.411770E+0
-1.404101E+0
-1.396432E+0
-1.381095E+0
-1.373426E+0
-1.381095E+0
-1.381095E+0
-1.381095E+0
-1.365757E+0
-1.358088E+0
-1.365757E+0
-1.365757E+0
-1.365757E+0
-1.358088E+0
-1.350419E+0
-1.350419E+0
-1.350419E+0
-1.358088E+0
-1.358088E+0
-1.350419E+0
-1.342750E+0
-1.342750E+0
-1.342750E+0
-1.335082E+0
-1.327413E+0
-1.319744E+0
-1.319744E+0
-1.327413E+0
-1.327413E+0
-1.327413E+0
-1.319744E+0
-1.312075E+0
-1.312075E+0
-1.319744E+0
-1.319744E+0
-1.319744E+0
-1.319744E+0
-1.319744E+0
-1.319744E+0
-1.312075E+0
-1.312075E+0
-1.312075E+0
-1.312075E+0
-1.319744E+0
-1.319744E+0
-1.319744E+0
-1.319744E+0
-1.312075E+0
-1.312075E+0
-1.319744E+0
-1.327413E+0
-1.327413E+0
-1.327413E+0
-1.327413E+0
-1.335082E+0
-1.335082E+0
-1.335082E+0
-1.335082E+0
-1.327413E+0
-1.327413E+0
-1.335082E+0
-1.342750E+0
-1.342750E+0
-1.342750E+0
-1.342750E+0
-1.342750E+0
-1.342750E+0
-1.342750E+0
-1.350419E+0
-1.350419E+0
-1.350419E+0
-1.350419E+0
-1.350419E+0
-1.350419E+0
-1.358088E+0
-1.358088E+0
-1.358088E+0
-1.365757E+0
-1.365757E+0
-1.365757E+0
-1.358088E+0
-1.350419E+0
-1.358088E+0
-1.365757E+0
-1.365757E+0
-1.373426E+0
-1.373426E+0
-1.365757E+0
-1.373426E+0
-1.373426E+0
-1.373426E+0
-1.373426E+0
-1.373426E+0
-1.381095E+0
-1.373426E+0
-1.373426E+0
-1.373426E+0
-1.373426E+0
-1.381095E+0
-1.381095E+0
-1.373426E+0
-1.381095E+0
-1.381095E+0
-1.381095E+0
-1.381095E+0
-1.388763E+0
-1.388763E+0
-1.388763E+0
-1.381095E+0
-1.381095E+0
-1.388763E+0
-1.388763E+0
-1.381095E+0
-1.373426E+0
-1.373426E+0
-1.381095E+0
-1.381095E+0
-1.373426E+0
-1.365757E+0
-1.373426E+0
-1.373426E+0
-1.373426E+0
-1.373426E+0
-1.373426E+0
-1.373426E+0
-1.365757E+0
-1.365757E+0
-1.373426E+0
-1.365757E+0
-1.365757E+0
-1.350419E+0
-1.350419E+0
-1.342750E+0
-1.350419E+0
-1.350419E+0
-1.350419E+0
-1.350419E+0
-1.342750E+0
-1.335082E+0
-1.335082E+0
-1.335082E+0
-1.335082E+0
-1.327413E+0
-1.312075E+0
-1.312075E+0
-1.319744E+0
-1.319744E+0
-1.319744E+0
-1.312075E+0
-1.304406E+0
-1.312075E+0
-1.312075E+0
-1.304406E+0
-1.296738E+0
-1.289069E+0
-1.281400E+0
-1.273731E+0
-1.266062E+0
-1.266062E+0
-1.266062E+0
-1.273731E+0
-1.266062E+0
-1.258393E+0
-1.243056E+0
-1.243056E+0
-1.243056E+0
-1.243056E+0
-1.235387E+0
-1.227718E+0
-1.220049E+0
-1.220049E+0
-1.220049E+0
-1.204712E+0
-1.197043E+0
-1.189374E+0
-1.189374E+0
-1.189374E+0
-1.189374E+0
-1.189374E+0
-1.174036E+0
-1.166367E+0
-1.166367E+0
-1.166367E+0
-1.158699E+0
-1.143361E+0
-1.135692E+0
-1.128023E+0
-1.128023E+0
-1.128023E+0
-1.120355E+0
-1.105017E+0
-1.097348E+0
-1.097348E+0
-1.089679E+0
-1.089679E+0
-1.089679E+0
-1.089679E+0
-1.074342E+0
-1.066673E+0
-1.059004E+0
-1.059004E+0
-1.059004E+0
-1.051335E+0
-1.035997E+0
-1.035997E+0
-1.028329E+0
-1.020660E+0
-1.012991E+0
-1.005322E+0
-9.976533E-1
-9.976533E-1
-9.899844E-1
-9.823155E-1
-9.746468E-1
-9.746468E-1
-9.593090E-1
-9.516403E-1
-9.439714E-1
-9.439714E-1
-9.363026E-1
-9.363026E-1
-9.286338E-1
-9.286338E-1
-9.132961E-1
-8.979584E-1
-8.902896E-1
-8.826208E-1
-8.902896E-1
-8.902896E-1
-8.902896E-1
-8.902896E-1
-8.749520E-1
-8.672832E-1
-8.596143E-1
-8.519455E-1
-8.519455E-1
-8.519455E-1
-8.442767E-1
-8.366078E-1
-8.289390E-1
-8.289390E-1
-8.212702E-1
-8.136013E-1
-8.059325E-1
-7.982637E-1
-7.905949E-1
-7.829260E-1
-7.829260E-1
-7.829260E-1
-7.752572E-1
-7.675883E-1
-7.522507E-1
-7.522507E-1
-7.522507E-1
-7.522507E-1
-7.445819E-1
-7.445819E-1
-7.369131E-1
-7.369131E-1
-7.292442E-1
-7.215754E-1
-7.139065E-1
-7.139065E-1
-7.062377E-1
-7.062377E-1
-7.062377E-1
-7.139065E-1
-7.139065E-1
-6.985689E-1
-6.832312E-1
-6.832312E-1
-6.832312E-1
-6.832312E-1
-6.755624E-1
-6.678936E-1
-6.602247E-1
-6.602247E-1
-6.602247E-1
-6.525559E-1
-6.525559E-1
-6.525559E-1
-6.525559E-1
-6.525559E-1
-6.525559E-1
-6.525559E-1
-6.448871E-1
-6.372183E-1
-6.372183E-1
-6.295494E-1
-6.218807E-1
-6.218807E-1
-6.218807E-1
-6.218807E-1
-6.218807E-1
-6.218807E-1
-6.218807E-1
-6.218807E-1
-6.142118E-1
-6.142118E-1
-6.065429E-1
-6.065429E-1
-6.065429E-1
-6.065429E-1
-6.142118E-1
-6.065429E-1
-6.065429E-1
-6.065429E-1
-6.065429E-1
-5.988742E-1
-5.988742E-1
-5.912053E-1
-5.988742E-1
-6.065429E-1
-6.065429E-1
-5.988742E-1
-5.988742E-1
-5.988742E-1
-5.988742E-1
-6.065429E-1
-6.065429E-1
-6.142118E-1
-6.142118E-1
-6.142118E-1
-6.065429E-1
-6.065429E-1
-6.065429E-1
-5.988742E-1
-6.065429E-1
-6.218807E-1
-6.295494E-1
-6.295494E-1
-6.142118E-1
-6.065429E-1
-6.065429E-1
-6.065429E-1
-6.142118E-1
-6.142118E-1
-6.142118E-1
-6.142118E-1
-6.142118E-1
-6.065429E-1
-6.065429E-1
-6.065429E-1
-6.065429E-1
-6.142118E-1
-6.218807E-1
-6.218807E-1
-6.142118E-1
-6.142118E-1
-6.142118E-1
-6.218807E-1
-6.218807E-1
-6.142118E-1
-6.218807E-1
-6.218807E-1
-6.218807E-1
-6.218807E-1
-6.218807E-1
-6.295494E-1
-6.372183E-1
-6.372183E-1
-6.295494E-1
-6.295494E-1
-6.295494E-1
-6.295494E-1
-6.372183E-1
-6.448871E-1
-6.448871E-1
-6.448871E-1
-6.372183E-1
-6.372183E-1
-6.372183E-1
-6.448871E-1
-6.448871E-1
-6.448871E-1
-6.448871E-1
-6.448871E-1
-6.525559E-1
-6.525559E-1
-6.525559E-1
-6.525559E-1
-6.525559E-1
-6.602247E-1
-6.602247E-1
-6.602247E-1
-6.602247E-1
-6.525559E-1
-6.525559E-1
-6.525559E-1
-6.525559E-1
-6.525559E-1
-6.602247E-1
-6.678936E-1
-6.755624E-1
-6.755624E-1
-6.755624E-1
-6.602247E-1
-6.525559E-1
-6.602247E-1
-6.755624E-1
-6.832312E-1
-6.832312E-1
-6.678936E-1
-6.678936E-1
-6.755624E-1
-6.832312E-1
-6.832312E-1
-6.678936E-1
-6.602247E-1
-6.678936E-1
-6.832312E-1
-6.909001E-1
-6.909001E-1
-6.832312E-1
-6.832312E-1
-6.755624E-1
-6.755624E-1
-6.832312E-1
-6.909001E-1
-6.909001E-1
-6.832312E-1
-6.832312E-1
-6.909001E-1
-6.985689E-1
-6.985689E-1
-6.985689E-1
-6.985689E-1
-6.985689E-1
-6.985689E-1
-6.909001E-1
-6.832312E-1
-6.909001E-1
-6.985689E-1
-7.062377E-1
-7.062377E-1
-6.985689E-1
-6.909001E-1
-6.985689E-1
-7.062377E-1
-7.139065E-1
-7.139065E-1
-7.139065E-1
-7.062377E-1
-7.062377E-1
-7.139065E-1
-7.215754E-1
-7.139065E-1
-7.139065E-1
-7.139065E-1
-7.139065E-1
-7.062377E-1
-7.062377E-1
-7.062377E-1
-7.139065E-1
-7.139065E-1
-7.215754E-1
-7.292442E-1
-7.292442E-1
-7.292442E-1
-7.215754E-1
-7.215754E-1
-7.215754E-1
-7.139065E-1
-7.139065E-1
-7.215754E-1
-7.292442E-1
-7.369131E-1
-7.292442E-1
-7.215754E-1
-7.215754E-1
-7.292442E-1
-7.292442E-1
-7.292442E-1
-7.292442E-1
-7.292442E-1
-7.292442E-1
-7.292442E-1
-7.292442E-1
-7.292442E-1
-7.292442E-1
-7.292442E-1
-6.985689E-1
-6.678936E-1
-6.525559E-1
-6.832312E-1
-7.369131E-1
-7.829260E-1
-7.905949E-1
-7.752572E-1
-7.522507E-1
-7.369131E-1
-7.292442E-1
-7.292442E-1
-7.292442E-1
-7.215754E-1
-7.215754E-1
-7.215754E-1
-7.292442E-1
-7.292442E-1
-7.215754E-1
-7.215754E-1
-7.215754E-1
-7.139065E-1
-7.139065E-1
-7.139065E-1
-7.139065E-1
-7.139065E-1
-7.215754E-1
-7.215754E-1
-7.522507E-1
-7.982637E-1
-8.059325E-1
-7.292442E-1
-6.372183E-1
-6.142118E-1
-6.678936E-1
-7.062377E-1
-7.062377E-1
-6.832312E-1
-6.755624E-1
-6.755624E-1
-6.832312E-1
-6.909001E-1
-6.985689E-1
-6.985689E-1
-6.985689E-1
-6.909001E-1
-6.909001E-1
-6.909001E-1
-6.909001E-1
-6.909001E-1
-6.832312E-1
-6.678936E-1
-6.602247E-1
-6.602247E-1
-6.678936E-1
-6.755624E-1
-6.678936E-1
-6.602247E-1
-6.525559E-1
-6.448871E-1
-6.448871E-1
-6.525559E-1
-6.602247E-1
-6.602247E-1
-6.448871E-1
-6.372183E-1
-6.372183E-1
-6.448871E-1
-6.448871E-1
-6.372183E-1
-6.372183E-1
-6.372183E-1
-6.372183E-1
-6.295494E-1
-6.218807E-1
-6.218807E-1
-6.218807E-1
-6.218807E-1
-6.142118E-1
-6.065429E-1
-5.988742E-1
-5.988742E-1
-5.988742E-1
-5.988742E-1
-5.988742E-1
-5.912053E-1
-5.912053E-1
-5.912053E-1
-5.912053E-1
-5.835365E-1
-5.835365E-1
-5.758677E-1
-5.758677E-1
-5.758677E-1
-5.758677E-1
-5.681989E-1
-5.681989E-1
-5.605300E-1
-5.605300E-1
-5.451924E-1
-5.375235E-1
-5.375235E-1
-5.451924E-1
-5.451924E-1
-5.375235E-1
-5.298547E-1
-5.221859E-1
-5.145171E-1
-5.145171E-1
-5.221859E-1
-5.298547E-1
-5.221859E-1
-5.145171E-1
-5.145171E-1
-5.068482E-1
-5.068482E-1
-4.991794E-1
-4.915105E-1
-4.915105E-1
-4.915105E-1
-4.915105E-1
-4.838418E-1
-4.838418E-1
-4.838418E-1
-4.761729E-1
-4.761729E-1
-4.685041E-1
-4.685041E-1
-4.685041E-1
-4.685041E-1
-4.531664E-1
-4.454976E-1
-4.454976E-1
-4.454976E-1
-4.531664E-1
-4.531664E-1
-4.454976E-1
-4.454976E-1
-4.531664E-1
-4.531664E-1
-4.454976E-1
-4.378288E-1
-4.301600E-1
-4.378288E-1
-4.454976E-1
-4.531664E-1
-4.531664E-1
-4.531664E-1
-4.685041E-1
-4.838418E-1
-4.915105E-1
-4.915105E-1
-4.838418E-1
-4.761729E-1
-4.761729E-1
-4.761729E-1
-4.761729E-1
-4.761729E-1
-4.761729E-1
-4.761729E-1
-4.685041E-1
-4.685041E-1
-4.685041E-1
-4.685041E-1
-4.608353E-1
-4.531664E-1
-4.531664E-1
-4.608353E-1
-4.608353E-1
-4.531664E-1
-4.454976E-1
-4.454976E-1
-4.531664E-1
-4.531664E-1
-4.531664E-1
-4.454976E-1
-4.531664E-1
-4.608353E-1
-4.608353E-1
-4.608353E-1
-4.608353E-1
-4.608353E-1
-4.531664E-1
-4.531664E-1
-4.531664E-1
-4.608353E-1
-4.608353E-1
-4.531664E-1
-4.531664E-1
-4.531664E-1
-4.608353E-1
-4.685041E-1
-4.608353E-1
-4.531664E-1
-4.531664E-1
-4.531664E-1
-4.608353E-1
-4.608353E-1
-4.608353E-1
-4.685041E-1
-4.685041E-1
-4.761729E-1
-4.761729E-1
-4.761729E-1
-4.761729E-1
-4.761729E-1
-4.761729E-1
-4.838418E-1
-4.838418E-1
-4.838418E-1
-4.838418E-1
-4.838418E-1
-4.838418E-1
-4.838418E-1
-4.915105E-1
-4.915105E-1
-4.915105E-1
-4.838418E-1
-4.838418E-1
-4.838418E-1
-4.915105E-1
-4.991794E-1
-4.991794E-1
-4.838418E-1
-4.838418E-1
-4.838418E-1
-4.915105E-1
-4.915105E-1
-4.915105E-1
-4.838418E-1
-4.838418E-1
-4.838418E-1
-4.838418E-1
-4.838418E-1
-4.838418E-1
-4.838418E-1
-4.761729E-1
-4.761729E-1
-4.685041E-1
-4.685041E-1
-4.761729E-1
-4.838418E-1
-4.838418E-1
-4.761729E-1
-4.685041E-1
-4.685041E-1
-4.761729E-1
-4.838418E-1
-4.915105E-1
-4.838418E-1
-4.838418E-1
-4.838418E-1
-4.915105E-1
-4.915105E-1
-4.915105E-1
-4.915105E-1
-4.915105E-1
-4.915105E-1
-4.915105E-1
-4.915105E-1
-4.915105E-1
-4.838418E-1
-4.838418E-1
-4.915105E-1
-4.915105E-1
-4.991794E-1
-4.991794E-1
-4.991794E-1
-4.991794E-1
-4.991794E-1
-4.915105E-1
-4.915105E-1
-4.915105E-1
-4.915105E-1
-4.991794E-1
-5.068482E-1
-4.991794E-1
-4.991794E-1
-4.915105E-1
-4.915105E-1
-4.915105E-1
-4.991794E-1
-4.991794E-1
-4.915105E-1
-4.915105E-1
-4.915105E-1
-4.991794E-1
-4.991794E-1
-4.915105E-1
-4.915105E-1
-4.915105E-1
-4.991794E-1
-4.991794E-1
-5.068482E-1
-4.991794E-1
-4.991794E-1
-4.991794E-1
-4.991794E-1
-5.068482E-1
-5.068482E-1
-5.068482E-1
-4.991794E-1
-4.991794E-1
-5.068482E-1
-5.068482E-1
-5.068482E-1
-4.991794E-1
-4.991794E-1
-5.068482E-1
-5.068482E-1
-5.068482E-1
-4.991794E-1
-4.991794E-1
-4.991794E-1
-5.068482E-1
-5.145171E-1
-5.145171E-1
-5.145171E-1
-5.068482E-1
-5.145171E-1
-5.221859E-1
-5.221859E-1
-5.221859E-1
-5.221859E-1
-5.145171E-1
-5.145171E-1
-5.221859E-1
-5.298547E-1
-5.221859E-1
-5.221859E-1
-5.145171E-1
-5.145171E-1
-5.221859E-1
-5.221859E-1
-5.221859E-1
-5.145171E-1
-5.221859E-1
-5.221859E-1
-5.298547E-1
-5.298547E-1
-5.298547E-1
-5.298547E-1
-5.221859E-1
-5.145171E-1
-5.145171E-1
-5.145171E-1
-5.145171E-1
-5.145171E-1
-5.221859E-1
-5.221859E-1
-5.298547E-1
-5.298547E-1
-5.298547E-1
-5.298547E-1
-5.221859E-1
-5.221859E-1
-5.298547E-1
-5.298547E-1
-5.221859E-1
-5.221859E-1
-5.221859E-1
-5.221859E-1
-5.221859E-1
-5.221859E-1
-5.221859E-1
-5.221859E-1
-5.221859E-1
-5.221859E-1
-5.221859E-1
-5.145171E-1
-5.221859E-1
-5.221859E-1
-5.221859E-1
-5.221859E-1
-5.221859E-1
-5.221859E-1
-5.221859E-1
-5.221859E-1
-5.145171E-1
-5.068482E-1
-5.145171E-1
-5.221859E-1
-5.221859E-1
-5.145171E-1
-5.145171E-1
-5.145171E-1
-5.145171E-1
-5.145171E-1
-5.145171E-1
-5.068482E-1
-5.068482E-1
-5.068482E-1
-5.145171E-1
-5.145171E-1
-5.145171E-1
-5.068482E-1
-5.068482E-1
-5.068482E-1
-5.068482E-1
-5.068482E-1
-5.068482E-1
-5.068482E-1
-4.991794E-1
-4.991794E-1
-5.068482E-1
-4.991794E-1
-4.991794E-1
-4.991794E-1
-4.915105E-1
-4.915105E-1
-4.991794E-1
-4.915105E-1
-4.915105E-1
-4.991794E-1
-5.068482E-1
-5.068482E-1
-4.991794E-1
-4.915105E-1
-4.915105E-1
-4.915105E-1
-4.991794E-1
-4.991794E-1
-4.915105E-1
-4.838418E-1
-4.838418E-1
-4.915105E-1
-4.838418E-1
-4.838418E-1
-4.761729E-1
-4.761729E-1
-4.761729E-1
-4.761729E-1
-4.761729E-1
-4.685041E-1
-4.685041E-1
-4.685041E-1
-4.685041E-1
-4.685041E-1
-4.685041E-1
-4.531664E-1
-4.531664E-1
-4.608353E-1
-4.685041E-1
-4.685041E-1
-4.685041E-1
-4.685041E-1
-4.685041E-1
-4.685041E-1
-4.685041E-1
-4.685041E-1
-4.608353E-1
-4.608353E-1
-4.608353E-1
-4.608353E-1
-4.608353E-1
-4.608353E-1
-4.531664E-1
-4.531664E-1
-4.531664E-1
-4.454976E-1
-4.454976E-1
-4.378288E-1
-4.378288E-1
-4.454976E-1
-4.531664E-1
-4.531664E-1
-4.531664E-1
-4.531664E-1
-4.608353E-1
-4.761729E-1
-4.915105E-1
-4.915105E-1
-4.915105E-1
-4.838418E-1
-4.838418E-1
-4.915105E-1
-4.991794E-1
-4.991794E-1
-4.991794E-1
-4.838418E-1
-4.838418E-1
-4.838418E-1
-4.838418E-1
-4.838418E-1
-4.915105E-1
-4.838418E-1
-4.838418E-1
-4.761729E-1
-4.838418E-1
-4.915105E-1
-5.068482E-1
-5.068482E-1
-5.145171E-1
-5.145171E-1
-5.145171E-1
-5.068482E-1
-5.068482E-1
-4.991794E-1
-4.991794E-1
-5.068482E-1
-5.068482E-1
-5.068482E-1
-5.068482E-1
-5.068482E-1
-5.068482E-1
-4.991794E-1
-4.991794E-1
-4.991794E-1
-5.068482E-1
-5.068482E-1
-5.068482E-1
-5.068482E-1
-5.068482E-1
-5.145171E-1
-5.145171E-1
-5.145171E-1
-5.145171E-1
-5.068482E-1
-5.068482E-1
-5.068482E-1
-5.221859E-1
-5.451924E-1
-5.681989E-1
-5.835365E-1
-5.988742E-1
-6.065429E-1
-6.065429E-1
-5.912053E-1
-5.912053E-1
-5.912053E-1
-5.988742E-1
-6.218807E-1
-6.525559E-1
-6.755624E-1
-6.832312E-1
-6.755624E-1
-6.755624E-1
-6.832312E-1
-6.985689E-1
-6.985689E-1
-6.832312E-1
-6.678936E-1
-6.525559E-1
-6.602247E-1
-6.678936E-1
-6.909001E-1
-6.985689E-1
-7.139065E-1
-7.215754E-1
-7.215754E-1
-7.215754E-1
-7.215754E-1
-7.292442E-1
-7.445819E-1
-7.829260E-1
-8.289390E-1
-8.519455E-1
-8.442767E-1
-8.059325E-1
-7.522507E-1
-7.062377E-1
-6.909001E-1
-6.985689E-1
-7.139065E-1
-7.292442E-1
-7.522507E-1
-7.675883E-1
-7.675883E-1
-7.445819E-1
-7.062377E-1
-6.602247E-1
-6.218807E-1
-5.835365E-1
-5.451924E-1
-5.068482E-1
-4.761729E-1
-4.531664E-1
-4.454976E-1
-4.454976E-1
-4.378288E-1
-4.301600E-1
-4.148223E-1
-4.148223E-1
-4.071535E-1
-3.994846E-1
-3.918158E-1
-3.841470E-1
-3.764781E-1
-3.688093E-1
-3.688093E-1
-3.688093E-1
-3.611405E-1
-3.534716E-1
-3.534716E-1
-3.534716E-1
-3.611405E-1
-3.534716E-1
-3.381340E-1
-3.381340E-1
-3.381340E-1
-3.381340E-1
-3.304652E-1
-3.227963E-1
-3.151275E-1
-3.227963E-1
-3.227963E-1
-3.227963E-1
-3.227963E-1
-3.227963E-1
-3.227963E-1
-3.227963E-1
-3.151275E-1
-3.151275E-1
-3.074587E-1
-2.997899E-1
-2.997899E-1
-2.921210E-1
-2.997899E-1
-2.997899E-1
-2.997899E-1
-2.997899E-1
-2.921210E-1
-2.921210E-1
-2.844522E-1
-2.844522E-1
-2.844522E-1
-2.844522E-1
-2.844522E-1
-2.844522E-1
-2.767834E-1
-2.691145E-1
-2.537769E-1
-2.384392E-1
-2.231016E-1
-2.154327E-1
-2.000951E-1
-1.770886E-1
-1.617509E-1
-1.540821E-1
-1.464133E-1
-1.387444E-1
-1.234068E-1
-1.157380E-1
-1.004003E-1
-1.004003E-1
-9.273148E-2
-8.506265E-2
-7.739382E-2
-6.972498E-2
-5.438733E-2
-4.671850E-2
-3.138085E-2
-1.604319E-2
6.963298E-3
2.996979E-2
5.297627E-2
7.598276E-2
9.132040E-2
1.066581E-1
1.066581E-1
1.066581E-1
1.143269E-1
1.219957E-1
1.296645E-1
1.373334E-1
1.373334E-1
1.450022E-1
1.526710E-1
1.603399E-1
1.526710E-1
1.526710E-1
1.450022E-1
1.450022E-1
1.450022E-1
1.450022E-1
1.450022E-1
1.450022E-1
1.450022E-1
1.526710E-1
1.680087E-1
1.756775E-1
1.833464E-1
1.833464E-1
1.910152E-1
2.063528E-1
2.140217E-1
2.216905E-1
2.293593E-1
2.370282E-1
2.523658E-1
2.753723E-1
2.907099E-1
2.907099E-1
2.983788E-1
3.060476E-1
3.213853E-1
3.367229E-1
3.367229E-1
3.443918E-1
3.597294E-1
3.750671E-1
3.904047E-1
4.057424E-1
4.210800E-1
4.287489E-1
4.364177E-1
4.517554E-1
4.594242E-1
4.594242E-1
4.594242E-1
4.594242E-1
4.517554E-1
4.594242E-1
4.670930E-1
4.670930E-1
4.670930E-1
4.670930E-1
4.594242E-1
4.517554E-1
4.517554E-1
4.517554E-1
4.440865E-1
4.440865E-1
4.440865E-1
4.364177E-1
4.364177E-1
4.287489E-1
4.210800E-1
4.134112E-1
4.134112E-1
4.134112E-1
4.134112E-1
3.980736E-1
3.904047E-1
3.980736E-1
3.980736E-1
4.057424E-1
4.134112E-1
4.210800E-1
4.287489E-1
4.364177E-1
4.440865E-1
4.594242E-1
4.747618E-1
4.824307E-1
4.747618E-1
4.747618E-1
4.670930E-1
4.670930E-1
4.670930E-1
4.670930E-1
4.670930E-1
4.670930E-1
4.747618E-1
4.824307E-1
4.900995E-1
5.054372E-1
5.131060E-1
5.207748E-1
5.284436E-1
5.284436E-1
5.361125E-1
5.361125E-1
5.284436E-1
5.207748E-1
5.207748E-1
5.207748E-1
5.207748E-1
5.207748E-1
5.131060E-1
5.054372E-1
5.054372E-1
5.054372E-1
5.054372E-1
5.131060E-1
5.131060E-1
5.131060E-1
5.131060E-1
5.131060E-1
5.131060E-1
5.207748E-1
5.284436E-1
5.361125E-1
5.361125E-1
5.361125E-1
5.284436E-1
5.284436E-1
5.284436E-1
5.361125E-1
5.361125E-1
5.361125E-1
5.437813E-1
5.437813E-1
5.437813E-1
5.514501E-1
5.591190E-1
5.667878E-1
5.667878E-1
5.667878E-1
5.667878E-1
5.744566E-1
5.744566E-1
5.744566E-1
5.821254E-1
5.821254E-1
5.821254E-1
5.821254E-1
5.821254E-1
5.821254E-1
5.821254E-1
5.897943E-1
5.897943E-1
5.897943E-1
5.897943E-1
5.897943E-1
5.821254E-1
5.821254E-1
5.821254E-1
5.821254E-1
5.897943E-1
5.897943E-1
5.821254E-1
5.744566E-1
5.667878E-1
5.744566E-1
5.744566E-1
5.744566E-1
5.667878E-1
5.667878E-1
5.591190E-1
5.591190E-1
5.591190E-1
5.591190E-1
5.591190E-1
5.514501E-1
5.514501E-1
5.514501E-1
5.514501E-1
5.514501E-1
5.514501E-1
5.591190E-1
5.591190E-1
5.591190E-1
5.437813E-1
5.437813E-1
5.361125E-1
5.361125E-1
5.361125E-1
5.361125E-1
5.361125E-1
5.361125E-1
5.361125E-1
5.284436E-1
5.284436E-1
5.284436E-1
5.207748E-1
5.131060E-1
5.131060E-1
5.131060E-1
5.207748E-1
5.207748E-1
5.207748E-1
5.131060E-1
5.054372E-1
5.054372E-1
5.131060E-1
5.131060E-1
5.131060E-1
5.054372E-1
4.977683E-1
4.900995E-1
4.900995E-1
4.900995E-1
4.900995E-1
4.977683E-1
4.977683E-1
4.900995E-1
4.824307E-1
4.824307E-1
4.824307E-1
4.900995E-1
4.900995E-1
4.900995E-1
4.824307E-1
4.747618E-1
4.747618E-1
4.747618E-1
4.747618E-1
4.747618E-1
4.747618E-1
4.747618E-1
4.747618E-1
4.670930E-1
4.747618E-1
4.747618E-1
4.824307E-1
4.747618E-1
4.747618E-1
4.670930E-1
4.747618E-1
4.747618E-1
4.824307E-1
4.747618E-1
4.747618E-1
4.670930E-1
4.670930E-1
4.747618E-1
4.747618E-1
4.747618E-1
4.747618E-1
4.747618E-1
4.670930E-1
4.670930E-1
4.670930E-1
4.670930E-1
4.747618E-1
4.824307E-1
4.824307E-1
4.824307E-1
4.824307E-1
4.747618E-1
4.747618E-1
4.747618E-1
4.824307E-1
4.824307E-1
4.824307E-1
4.747618E-1
4.747618E-1
4.747618E-1
4.747618E-1
4.747618E-1
4.747618E-1
4.747618E-1
4.824307E-1
4.824307E-1
4.824307E-1
4.747618E-1
4.747618E-1
4.747618E-1
4.824307E-1
4.824307E-1
4.824307E-1
4.824307E-1
4.747618E-1
4.747618E-1
4.747618E-1
4.747618E-1
4.747618E-1
4.824307E-1
4.824307E-1
4.824307E-1
4.747618E-1
4.747618E-1
4.747618E-1
4.747618E-1
4.747618E-1
4.747618E-1
4.824307E-1
4.900995E-1
4.824307E-1
4.747618E-1
4.747618E-1
4.824307E-1
4.824307E-1
4.824307E-1
4.824307E-1
4.747618E-1
4.747618E-1
4.824307E-1
4.747618E-1
4.747618E-1
4.747618E-1
4.824307E-1
4.900995E-1
4.900995E-1
4.824307E-1
4.824307E-1
4.824307E-1
4.824307E-1
4.824307E-1
4.824307E-1
4.824307E-1
4.824307E-1
4.900995E-1
4.977683E-1
4.977683E-1
4.900995E-1
4.824307E-1
4.824307E-1
4.824307E-1
4.900995E-1
4.824307E-1
4.747618E-1
4.670930E-1
4.670930E-1
4.670930E-1
4.670930E-1
4.747618E-1
4.747618E-1
4.747618E-1
4.747618E-1
4.747618E-1
4.670930E-1
4.670930E-1
4.670930E-1
4.747618E-1
4.747618E-1
4.670930E-1
4.670930E-1
4.747618E-1
4.824307E-1
4.824307E-1
4.747618E-1
4.747618E-1
4.747618E-1
4.900995E-1
5.054372E-1
5.284436E-1
5.437813E-1
5.591190E-1
5.744566E-1
5.974631E-1
6.204696E-1
6.204696E-1
6.128008E-1
6.051319E-1
5.974631E-1
5.974631E-1
5.974631E-1
5.897943E-1
5.821254E-1
5.744566E-1
5.744566E-1
5.821254E-1
5.821254E-1
5.821254E-1
5.744566E-1
5.667878E-1
5.667878E-1
5.667878E-1
5.591190E-1
5.514501E-1
5.514501E-1
5.591190E-1
5.591190E-1
5.591190E-1
5.591190E-1
5.514501E-1
5.514501E-1
5.591190E-1
5.667878E-1
5.744566E-1
5.744566E-1
5.744566E-1
5.667878E-1
5.591190E-1
5.591190E-1
5.591190E-1
5.591190E-1
5.591190E-1
5.591190E-1
5.667878E-1
5.744566E-1
5.821254E-1
5.821254E-1
5.821254E-1
5.821254E-1
5.897943E-1
5.974631E-1
6.051319E-1
6.128008E-1
6.204696E-1
6.281384E-1
6.281384E-1
6.358073E-1
6.434761E-1
6.434761E-1
6.511449E-1
6.511449E-1
6.588137E-1
6.664826E-1
6.664826E-1
6.664826E-1
6.664826E-1
6.588137E-1
6.588137E-1
6.664826E-1
6.741514E-1
6.741514E-1
6.664826E-1
6.588137E-1
6.588137E-1
6.588137E-1
6.588137E-1
6.511449E-1
6.434761E-1
6.358073E-1
6.358073E-1
6.434761E-1
6.434761E-1
6.434761E-1
6.358073E-1
6.358073E-1
6.281384E-1
6.281384E-1
6.281384E-1
6.204696E-1
6.204696E-1
6.281384E-1
6.358073E-1
6.358073E-1
6.358073E-1
6.434761E-1
6.434761E-1
6.358073E-1
6.281384E-1
6.358073E-1
6.434761E-1
6.434761E-1
6.434761E-1
6.434761E-1
6.434761E-1
6.434761E-1
6.358073E-1
6.434761E-1
6.511449E-1
6.511449E-1
6.511449E-1
6.511449E-1
6.434761E-1
6.358073E-1
6.358073E-1
6.434761E-1
6.434761E-1
6.434761E-1
6.434761E-1
6.434761E-1
6.434761E-1
6.434761E-1
6.358073E-1
6.358073E-1
6.281384E-1
6.358073E-1
6.358073E-1
6.281384E-1
6.281384E-1
6.281384E-1
6.281384E-1
6.204696E-1
6.128008E-1
6.128008E-1
6.128008E-1
6.051319E-1
6.051319E-1
6.051319E-1
6.051319E-1
6.051319E-1
6.051319E-1
5.974631E-1
5.897943E-1
5.897943E-1
5.897943E-1
5.897943E-1
5.897943E-1
5.974631E-1
5.974631E-1
6.051319E-1
6.051319E-1
6.051319E-1
5.974631E-1
5.821254E-1
5.744566E-1
5.744566E-1
5.897943E-1
5.897943E-1
5.897943E-1
5.821254E-1
5.744566E-1
5.821254E-1
5.821254E-1
5.821254E-1
5.821254E-1
5.821254E-1
5.821254E-1
5.744566E-1
5.744566E-1
5.744566E-1
5.744566E-1
5.667878E-1
5.667878E-1
5.591190E-1
5.667878E-1
5.667878E-1
5.591190E-1
5.591190E-1
5.514501E-1
5.514501E-1
5.514501E-1
5.514501E-1
5.437813E-1
5.437813E-1
5.437813E-1
5.361125E-1
5.361125E-1
5.361125E-1
5.361125E-1
5.361125E-1
5.284436E-1
5.284436E-1
5.207748E-1
5.207748E-1
5.207748E-1
5.207748E-1
5.207748E-1
5.207748E-1
5.207748E-1
5.131060E-1
5.131060E-1
5.054372E-1
4.977683E-1
5.054372E-1
5.054372E-1
5.131060E-1
5.131060E-1
5.054372E-1
5.054372E-1
4.977683E-1
4.977683E-1
4.900995E-1
4.900995E-1
4.900995E-1
4.900995E-1
4.900995E-1
4.900995E-1
4.900995E-1
4.900995E-1
4.900995E-1
4.824307E-1
4.747618E-1
4.747618E-1
4.670930E-1
4.747618E-1
4.747618E-1
4.670930E-1
4.670930E-1
4.594242E-1
4.594242E-1
4.594242E-1
4.594242E-1
4.594242E-1
4.594242E-1
4.517554E-1
4.517554E-1
4.517554E-1
4.517554E-1
4.594242E-1
4.594242E-1
4.517554E-1
4.440865E-1
4.364177E-1
4.287489E-1
4.364177E-1
4.364177E-1
4.287489E-1
4.364177E-1
4.364177E-1
4.440865E-1
4.364177E-1
4.287489E-1
4.287489E-1
4.287489E-1
4.287489E-1
4.210800E-1
4.134112E-1
4.134112E-1
4.134112E-1
4.134112E-1
4.134112E-1
4.057424E-1
4.134112E-1
4.134112E-1
4.134112E-1
4.134112E-1
4.057424E-1
3.980736E-1
4.057424E-1
4.134112E-1
4.134112E-1
4.057424E-1
3.904047E-1
3.904047E-1
3.904047E-1
3.980736E-1
3.980736E-1
3.980736E-1
3.980736E-1
3.980736E-1
3.904047E-1
3.827359E-1
3.827359E-1
3.827359E-1
3.827359E-1
3.827359E-1
3.904047E-1
3.904047E-1
3.904047E-1
3.827359E-1
3.750671E-1
3.750671E-1
3.750671E-1
3.750671E-1
3.827359E-1
3.827359E-1
3.827359E-1
3.827359E-1
3.750671E-1
3.750671E-1
3.750671E-1
3.750671E-1
3.673982E-1
3.673982E-1
3.750671E-1
3.750671E-1
3.750671E-1
3.750671E-1
3.750671E-1
3.827359E-1
3.750671E-1
3.673982E-1
3.597294E-1
3.597294E-1
3.673982E-1
3.750671E-1
3.750671E-1
3.673982E-1
3.597294E-1
3.597294E-1
3.597294E-1
3.597294E-1
3.597294E-1
3.597294E-1
3.597294E-1
3.597294E-1
3.597294E-1
3.597294E-1
3.597294E-1
3.673982E-1
3.673982E-1
3.597294E-1
3.520606E-1
3.520606E-1
3.443918E-1
3.520606E-1
3.597294E-1
3.673982E-1
3.750671E-1
3.750671E-1
3.673982E-1
3.597294E-1
3.597294E-1
3.673982E-1
3.750671E-1
3.750671E-1
3.673982E-1
3.750671E-1
3.750671E-1
3.827359E-1
3.827359E-1
3.904047E-1
3.904047E-1
3.904047E-1
3.980736E-1
3.980736E-1
3.980736E-1
3.980736E-1
3.904047E-1
3.904047E-1
3.904047E-1
3.904047E-1
3.980736E-1
3.980736E-1
3.980736E-1
3.980736E-1
3.980736E-1
3.980736E-1
3.980736E-1
4.057424E-1
4.057424E-1
4.057424E-1
4.057424E-1
4.057424E-1
3.980736E-1
3.980736E-1
3.980736E-1
4.057424E-1
4.057424E-1
4.134112E-1
4.134112E-1
4.134112E-1
4.134112E-1
4.134112E-1
4.134112E-1
4.134112E-1
4.134112E-1
4.134112E-1
4.134112E-1
4.057424E-1
4.134112E-1
4.134112E-1
4.210800E-1
4.210800E-1
4.210800E-1
4.210800E-1
4.210800E-1
4.210800E-1
4.210800E-1
4.134112E-1
4.134112E-1
4.134112E-1
4.134112E-1
4.134112E-1
4.210800E-1
4.210800E-1
4.210800E-1
4.134112E-1
4.134112E-1
4.134112E-1
4.210800E-1
4.210800E-1
4.210800E-1
4.134112E-1
4.134112E-1
4.134112E-1
4.210800E-1
4.210800E-1
4.134112E-1
4.057424E-1
3.980736E-1
3.980736E-1
3.980736E-1
4.057424E-1
4.057424E-1
4.134112E-1
4.057424E-1
3.980736E-1
3.904047E-1
3.980736E-1
4.057424E-1
4.057424E-1
3.980736E-1
3.980736E-1
3.980736E-1
3.980736E-1
3.980736E-1
3.904047E-1
3.904047E-1
3.904047E-1
3.904047E-1
3.904047E-1
3.904047E-1
3.904047E-1
3.827359E-1
3.827359E-1
3.827359E-1
3.827359E-1
3.904047E-1
3.904047E-1
3.827359E-1
3.750671E-1
3.827359E-1
3.827359E-1
3.827359E-1
3.750671E-1
3.750671E-1
3.673982E-1
3.673982E-1
3.673982E-1
3.673982E-1
3.597294E-1
3.597294E-1
3.673982E-1
3.673982E-1
3.597294E-1
3.520606E-1
3.520606E-1
3.597294E-1
3.597294E-1
3.597294E-1
3.443918E-1
3.443918E-1
3.367229E-1
3.367229E-1
3.367229E-1
3.367229E-1
3.367229E-1
3.367229E-1
3.290541E-1
3.290541E-1
3.290541E-1
3.290541E-1
3.213853E-1
3.213853E-1
3.213853E-1
3.213853E-1
3.213853E-1
3.213853E-1
3.213853E-1
3.137164E-1
3.137164E-1
3.137164E-1
3.060476E-1
3.060476E-1
3.060476E-1
2.983788E-1
2.983788E-1
2.983788E-1
2.983788E-1
2.983788E-1
2.983788E-1
2.983788E-1
2.907099E-1
2.907099E-1
2.907099E-1
2.830411E-1
2.830411E-1
2.830411E-1
2.830411E-1
2.830411E-1
2.830411E-1
2.907099E-1
2.983788E-1
3.060476E-1
3.060476E-1
2.907099E-1
2.753723E-1
2.677034E-1
2.677034E-1
2.677034E-1
2.600346E-1
2.600346E-1
2.677034E-1
2.677034E-1
2.677034E-1
2.677034E-1
2.600346E-1
2.600346E-1
2.677034E-1
2.677034E-1
2.600346E-1
2.523658E-1
2.523658E-1
2.523658E-1
2.523658E-1
2.523658E-1
2.600346E-1
2.523658E-1
2.446970E-1
2.370282E-1
2.370282E-1
2.370282E-1
2.293593E-1
2.293593E-1
2.293593E-1
2.293593E-1
2.293593E-1
2.293593E-1
2.216905E-1
2.293593E-1
2.293593E-1
2.293593E-1
2.293593E-1
2.293593E-1
2.293593E-1
2.216905E-1
2.216905E-1
2.216905E-1
2.216905E-1
2.216905E-1
2.216905E-1
2.140217E-1
2.140217E-1
2.140217E-1
2.216905E-1
2.216905E-1
2.216905E-1
2.216905E-1
2.216905E-1
2.293593E-1
2.293593E-1
2.293593E-1
2.293593E-1
2.293593E-1
2.293593E-1
2.293593E-1
2.216905E-1
2.216905E-1
2.216905E-1
2.293593E-1
2.293593E-1
2.293593E-1
2.293593E-1
2.293593E-1
2.216905E-1
2.216905E-1
2.216905E-1
2.216905E-1
2.216905E-1
2.216905E-1
2.140217E-1
2.216905E-1
2.293593E-1
2.446970E-1
2.446970E-1
2.370282E-1
2.293593E-1
2.216905E-1
2.216905E-1
2.293593E-1
2.293593E-1
2.293593E-1
2.293593E-1
2.370282E-1
2.370282E-1
2.370282E-1
2.370282E-1
2.370282E-1
2.446970E-1
2.446970E-1
2.370282E-1
2.293593E-1
2.293593E-1
2.293593E-1
2.216905E-1
2.140217E-1
2.063528E-1
2.140217E-1
2.293593E-1
2.293593E-1
2.140217E-1
2.063528E-1
2.063528E-1
2.063528E-1
2.063528E-1
1.986840E-1
1.910152E-1
1.910152E-1
1.910152E-1
1.910152E-1
1.833464E-1
1.833464E-1
1.756775E-1
1.833464E-1
1.833464E-1
1.833464E-1
1.833464E-1
1.833464E-1
1.756775E-1
1.756775E-1
1.756775E-1
1.756775E-1
1.680087E-1
1.680087E-1
1.756775E-1
1.756775E-1
1.756775E-1
1.756775E-1
1.680087E-1
1.756775E-1
1.833464E-1
1.833464E-1
1.756775E-1
1.833464E-1
1.833464E-1
1.833464E-1
1.833464E-1
1.756775E-1
1.756775E-1
1.756775E-1
1.756775E-1
1.756775E-1
1.756775E-1
1.680087E-1
1.680087E-1
1.680087E-1
1.680087E-1
1.603399E-1
1.526710E-1
1.526710E-1
1.526710E-1
1.603399E-1
1.603399E-1
1.526710E-1
1.450022E-1
1.450022E-1
1.450022E-1
1.373334E-1
1.373334E-1
1.296645E-1
1.219957E-1
1.143269E-1
1.143269E-1
1.143269E-1
1.143269E-1
1.143269E-1
1.143269E-1
1.143269E-1
1.219957E-1
1.219957E-1
1.219957E-1
1.143269E-1
1.143269E-1
1.066581E-1
1.066581E-1
1.066581E-1
1.143269E-1
1.066581E-1
1.066581E-1
1.066581E-1
1.143269E-1
1.143269E-1
1.143269E-1
1.219957E-1
1.219957E-1
1.143269E-1
1.066581E-1
1.066581E-1
1.066581E-1
1.066581E-1
1.143269E-1
1.143269E-1
1.066581E-1
1.066581E-1
1.143269E-1
1.143269E-1
1.143269E-1
1.066581E-1
9.132040E-2
9.132040E-2
9.132040E-2
9.898924E-2
9.898924E-2
9.898924E-2
9.898924E-2
9.132040E-2
9.898924E-2
9.898924E-2
1.066581E-1
9.898924E-2
9.132040E-2
9.132040E-2
9.898924E-2
1.066581E-1
1.066581E-1
9.898924E-2
9.132040E-2
9.132040E-2
9.132040E-2
8.365158E-2
7.598276E-2
8.365158E-2
9.132040E-2
8.365158E-2
8.365158E-2
8.365158E-2
9.132040E-2
9.898924E-2
9.132040E-2
8.365158E-2
8.365158E-2
7.598276E-2
7.598276E-2
8.365158E-2
8.365158E-2
8.365158E-2
8.365158E-2
8.365158E-2
8.365158E-2
8.365158E-2
8.365158E-2
8.365158E-2
8.365158E-2
9.132040E-2
9.132040E-2
7.598276E-2
6.831393E-2
6.831393E-2
6.831393E-2
6.831393E-2
6.831393E-2
6.831393E-2
7.598276E-2
6.831393E-2
6.831393E-2
6.064510E-2
6.831393E-2
6.831393E-2
7.598276E-2
6.831393E-2
5.297627E-2
4.530744E-2
4.530744E-2
5.297627E-2
6.064510E-2
6.064510E-2
6.064510E-2
6.064510E-2
6.064510E-2
6.064510E-2
5.297627E-2
5.297627E-2
4.530744E-2
5.297627E-2
5.297627E-2
3.763861E-2
2.996979E-2
3.763861E-2
4.530744E-2
4.530744E-2
4.530744E-2
2.996979E-2
2.996979E-2
2.996979E-2
3.763861E-2
4.530744E-2
4.530744E-2
4.530744E-2
3.763861E-2
2.996979E-2
2.230096E-2
2.230096E-2
2.230096E-2
2.996979E-2
3.763861E-2
3.763861E-2
3.763861E-2
2.230096E-2
1.463213E-2
1.463213E-2
6.963298E-3
6.963298E-3
6.963298E-3
6.963298E-3
6.963298E-3
6.963298E-3
-7.055327E-4
-7.055327E-4
-7.055327E-4
-8.374363E-3
-8.374363E-3
-8.374363E-3
-7.055327E-4
-7.055327E-4
-8.374363E-3
-1.604319E-2
-1.604319E-2
-8.374363E-3
-7.055327E-4
-7.055327E-4
-8.374363E-3
-8.374363E-3
-1.604319E-2
-1.604319E-2
-2.371202E-2
-1.604319E-2
-1.604319E-2
-1.604319E-2
-1.604319E-2
-1.604319E-2
-1.604319E-2
-2.371202E-2
-1.604319E-2
-1.604319E-2
-8.374363E-3
-1.604319E-2
-1.604319E-2
-1.604319E-2
-2.371202E-2
-1.604319E-2
-1.604319E-2
-1.604319E-2
-1.604319E-2
-1.604319E-2
-2.371202E-2
-1.604319E-2
-1.604319E-2
-1.604319E-2
-1.604319E-2
-1.604319E-2
-8.374363E-3
-8.374363E-3
-1.604319E-2
-1.604319E-2
-2.371202E-2
-2.371202E-2
-2.371202E-2
-3.138085E-2
-3.138085E-2
-3.138085E-2
-2.371202E-2
-2.371202E-2
-2.371202E-2
-2.371202E-2
-2.371202E-2
-2.371202E-2
-2.371202E-2
-2.371202E-2
-1.604319E-2
-1.604319E-2
-1.604319E-2
-1.604319E-2
-1.604319E-2
-1.604319E-2
-1.604319E-2
-1.604319E-2
-1.604319E-2
-1.604319E-2
-2.371202E-2
-3.138085E-2
-3.138085E-2
-3.138085E-2
-3.904967E-2
-3.904967E-2
-3.138085E-2
-1.604319E-2
-8.374363E-3
-1.604319E-2
-2.371202E-2
-2.371202E-2
-2.371202E-2
-3.138085E-2
-2.371202E-2
-2.371202E-2
-2.371202E-2
-2.371202E-2
-2.371202E-2
-2.371202E-2
-2.371202E-2
-2.371202E-2
-2.371202E-2
-2.371202E-2
-2.371202E-2
-2.371202E-2
-2.371202E-2
-3.138085E-2
-3.904967E-2
-3.904967E-2
-3.904967E-2
-3.904967E-2
-3.138085E-2
-2.371202E-2
-2.371202E-2
-2.371202E-2
-3.138085E-2
-3.138085E-2
-3.138085E-2
-2.371202E-2
-2.371202E-2
-3.904967E-2
-3.904967E-2
-3.904967E-2
-3.138085E-2
-3.904967E-2
-3.904967E-2
-4.671850E-2
-5.438733E-2
-5.438733E-2
-5.438733E-2
-5.438733E-2
-5.438733E-2
-5.438733E-2
-5.438733E-2
-5.438733E-2
-5.438733E-2
-5.438733E-2
-5.438733E-2
-5.438733E-2
-5.438733E-2
-5.438733E-2
-5.438733E-2
-4.671850E-2
-4.671850E-2
-5.438733E-2
-5.438733E-2
-5.438733E-2
-5.438733E-2
-5.438733E-2
-6.205616E-2
-6.205616E-2
-6.205616E-2
-6.972498E-2
-6.972498E-2
-6.972498E-2
-6.972498E-2
-6.205616E-2
-6.972498E-2
-6.972498E-2
-7.739382E-2
-6.972498E-2
-6.972498E-2
-6.972498E-2
-7.739382E-2
-7.739382E-2
-7.739382E-2
-6.972498E-2
-7.739382E-2
-8.506265E-2
-8.506265E-2
-7.739382E-2
-7.739382E-2
-7.739382E-2
-7.739382E-2
-7.739382E-2
-8.506265E-2
-9.273148E-2
-9.273148E-2
-9.273148E-2
-7.739382E-2
-6.972498E-2
-6.972498E-2
-7.739382E-2
-6.205616E-2
-3.138085E-2
-1.604319E-2
-2.371202E-2
-4.671850E-2
-6.205616E-2
-6.972498E-2
-7.739382E-2
-9.273148E-2
-1.080691E-1
-1.157380E-1
-1.157380E-1
-1.234068E-1
-1.310756E-1
-1.464133E-1
-1.540821E-1
-1.540821E-1
-1.540821E-1
-1.540821E-1
-1.617509E-1
-1.617509E-1
-1.540821E-1
-1.464133E-1
-1.387444E-1
-1.310756E-1
-1.310756E-1
-1.310756E-1
-1.157380E-1
-1.157380E-1
-1.157380E-1
-1.157380E-1
-1.234068E-1
-1.310756E-1
-1.310756E-1
-1.464133E-1
-1.540821E-1
-1.694198E-1
-1.694198E-1
-1.694198E-1
-1.694198E-1
-1.694198E-1
-1.770886E-1
-1.770886E-1
-1.770886E-1
-1.770886E-1
-1.770886E-1
-1.694198E-1
-1.694198E-1
-1.617509E-1
-1.540821E-1
-1.540821E-1
-1.540821E-1
-1.540821E-1
-1.540821E-1
-1.540821E-1
-1.540821E-1
-1.540821E-1
-1.694198E-1
-1.847574E-1
-1.847574E-1
-1.847574E-1
-1.770886E-1
-1.847574E-1
-1.847574E-1
-1.924262E-1
-1.924262E-1
-1.924262E-1
-1.924262E-1
-1.924262E-1
-1.924262E-1
-1.924262E-1
-1.847574E-1
-1.770886E-1
-1.770886E-1
-1.770886E-1
-1.770886E-1
-1.694198E-1
-1.694198E-1
-1.617509E-1
-1.617509E-1
-1.617509E-1
-1.617509E-1
-1.617509E-1
-1.617509E-1
-1.617509E-1
-1.540821E-1
-1.540821E-1
-1.540821E-1
-1.617509E-1
-1.617509E-1
-1.540821E-1
-1.464133E-1
-1.387444E-1
-1.464133E-1
-1.464133E-1
-1.464133E-1
-1.464133E-1
-1.387444E-1
-1.310756E-1
-1.234068E-1
-1.234068E-1
-1.157380E-1
-1.234068E-1
-1.234068E-1
-1.234068E-1
-1.157380E-1
-1.080691E-1
-1.157380E-1
-1.234068E-1
-1.234068E-1
-1.234068E-1
-1.234068E-1
-1.234068E-1
-1.234068E-1
-1.157380E-1
-1.157380E-1
-1.080691E-1
-1.004003E-1
-1.080691E-1
-1.157380E-1
-1.080691E-1
-1.004003E-1
-9.273148E-2
-8.506265E-2
-9.273148E-2
-1.004003E-1
-1.080691E-1
-1.004003E-1
-8.506265E-2
-7.739382E-2
-7.739382E-2
-9.273148E-2
-9.273148E-2
-1.004003E-1
-9.273148E-2
-9.273148E-2
-9.273148E-2
-9.273148E-2
-9.273148E-2
-8.506265E-2
-8.506265E-2
-8.506265E-2
-9.273148E-2
-9.273148E-2
-9.273148E-2
-8.506265E-2
-8.506265E-2
-8.506265E-2
-7.739382E-2
-7.739382E-2
-7.739382E-2
-8.506265E-2
-9.273148E-2
-9.273148E-2
-8.506265E-2
-8.506265E-2
-8.506265E-2
-9.273148E-2
-9.273148E-2
-8.506265E-2
-8.506265E-2
-8.506265E-2
-7.739382E-2
-7.739382E-2
-7.739382E-2
-8.506265E-2
-8.506265E-2
-8.506265E-2
-7.739382E-2
-7.739382E-2
-7.739382E-2
-7.739382E-2
-8.506265E-2
-8.506265E-2
-8.506265E-2
-9.273148E-2
-9.273148E-2
-9.273148E-2
-9.273148E-2
-8.506265E-2
-8.506265E-2
-8.506265E-2
-7.739382E-2
-8.506265E-2
-8.506265E-2
-9.273148E-2
-8.506265E-2
-8.506265E-2
-7.739382E-2
-7.739382E-2
-8.506265E-2
-9.273148E-2
-8.506265E-2
-6.972498E-2
-6.972498E-2
-7.739382E-2
-8.506265E-2
-8.506265E-2
-8.506265E-2
-8.506265E-2
-9.273148E-2
-9.273148E-2
-9.273148E-2
-1.004003E-1
-1.004003E-1
-1.080691E-1
-1.004003E-1
-1.004003E-1
-9.273148E-2
-1.004003E-1
-1.004003E-1
-1.004003E-1
-1.004003E-1
-1.004003E-1
-1.004003E-1
-1.080691E-1
-1.157380E-1
-1.080691E-1
-1.004003E-1
-9.273148E-2
-1.004003E-1
-1.004003E-1
-1.004003E-1
-1.004003E-1
-1.080691E-1
-1.157380E-1
-1.157380E-1
-1.157380E-1
-1.157380E-1
-1.080691E-1
-1.004003E-1
-1.004003E-1
-1.080691E-1
-1.080691E-1
-1.157380E-1
-1.157380E-1
-1.234068E-1
-1.157380E-1
-1.080691E-1
-1.080691E-1
-1.157380E-1
-1.234068E-1
-1.310756E-1
-1.234068E-1
-1.234068E-1
-1.157380E-1
-1.234068E-1
-1.310756E-1
-1.234068E-1
-1.157380E-1
-1.157380E-1
-1.157380E-1
-1.234068E-1
-1.310756E-1
-1.387444E-1
-1.387444E-1
-1.387444E-1
-1.310756E-1
-1.310756E-1
-1.387444E-1
-1.310756E-1
-1.310756E-1
-1.234068E-1
-1.234068E-1
-1.234068E-1
-1.310756E-1
-1.310756E-1
-1.310756E-1
-1.234068E-1
-1.234068E-1
-1.234068E-1
-1.234068E-1
-1.310756E-1
-1.310756E-1
-1.234068E-1
-1.157380E-1
-1.157380E-1
-1.157380E-1
-1.157380E-1
-1.080691E-1
-1.080691E-1
-1.157380E-1
-1.157380E-1
-1.080691E-1
-1.080691E-1
-1.080691E-1
-1.080691E-1
-1.004003E-1
-1.004003E-1
-1.080691E-1
-1.157380E-1
-1.157380E-1
-1.080691E-1
-1.004003E-1
-9.273148E-2
-9.273148E-2
-1.004003E-1
-1.004003E-1
-9.273148E-2
-8.506265E-2
-8.506265E-2
-9.273148E-2
-1.004003E-1
-9.273148E-2
-9.273148E-2
-8.506265E-2
-9.273148E-2
-9.273148E-2
-9.273148E-2
-9.273148E-2
-1.004003E-1
-9.273148E-2
-9.273148E-2
-8.506265E-2
-8.506265E-2
-8.506265E-2
-8.506265E-2
-8.506265E-2
-9.273148E-2
-8.506265E-2
-8.506265E-2
-7.739382E-2
-7.739382E-2
-7.739382E-2
-8.506265E-2
-8.506265E-2
-8.506265E-2
-7.739382E-2
-7.739382E-2
-7.739382E-2
-8.506265E-2
-9.273148E-2
-8.506265E-2
-7.739382E-2
-7.739382E-2
-7.739382E-2
-8.506265E-2
-8.506265E-2
-7.739382E-2
-8.506265E-2
-8.506265E-2
-9.273148E-2
-8.506265E-2
-7.739382E-2
-7.739382E-2
-7.739382E-2
-7.739382E-2
-7.739382E-2
-7.739382E-2
-7.739382E-2
-8.506265E-2
-8.506265E-2
-7.739382E-2
-7.739382E-2
-7.739382E-2
-8.506265E-2
-7.739382E-2
-7.739382E-2
-8.506265E-2
-8.506265E-2
-7.739382E-2
-6.972498E-2
-6.205616E-2
-6.972498E-2
-7.739382E-2
-7.739382E-2
-6.972498E-2
-1.604319E-2
1.526710E-1
4.517554E-1
7.508397E-1
8.428656E-1
6.434761E-1
2.677034E-1
-3.904967E-2
-1.234068E-1
-3.904967E-2
6.831393E-2
1.526710E-1
2.753723E-1
4.440865E-1
5.897943E-1
6.204696E-1
5.207748E-1
3.750671E-1
2.677034E-1
2.446970E-1
2.983788E-1
3.827359E-1
4.747618E-1
5.361125E-1
5.514501E-1
5.284436E-1
4.900995E-1
4.517554E-1
4.364177E-1
4.440865E-1
4.670930E-1
4.900995E-1
5.054372E-1
5.131060E-1
5.054372E-1
4.977683E-1
5.054372E-1
5.207748E-1
5.514501E-1
5.821254E-1
6.204696E-1
6.511449E-1
6.664826E-1
6.741514E-1
6.818202E-1
6.894891E-1
7.048267E-1
7.201644E-1
7.355020E-1
7.431709E-1
7.508397E-1
7.585085E-1
7.661774E-1
7.738462E-1
7.891839E-1
8.045214E-1
8.121904E-1
8.121904E-1
8.198592E-1
8.351968E-1
8.428656E-1
8.505345E-1
8.582033E-1
8.735409E-1
8.888786E-1
9.042162E-1
9.118851E-1
9.118851E-1
9.042162E-1
9.042162E-1
9.118851E-1
9.118851E-1
9.118851E-1
9.118851E-1
9.118851E-1
9.118851E-1
9.042162E-1
9.042162E-1
8.965474E-1
8.965474E-1
8.965474E-1
8.965474E-1
8.965474E-1
9.042162E-1
9.042162E-1
9.042162E-1
9.042162E-1
9.042162E-1
9.118851E-1
9.118851E-1
9.118851E-1
9.118851E-1
9.118851E-1
9.118851E-1
9.195539E-1
9.195539E-1
9.195539E-1
9.195539E-1
9.272227E-1
9.272227E-1
9.272227E-1
9.272227E-1
9.348916E-1
9.348916E-1
9.425604E-1
9.425604E-1
9.502292E-1
9.578981E-1
9.578981E-1
9.578981E-1
9.578981E-1
9.655669E-1
9.809046E-1
9.885733E-1
9.885733E-1
9.809046E-1
9.732357E-1
9.732357E-1
9.809046E-1
9.885733E-1
9.885733E-1
9.885733E-1
9.885733E-1
9.962422E-1
9.962422E-1
9.962422E-1
1.003911E+0
1.003911E+0
1.011580E+0
1.011580E+0
1.011580E+0
1.019249E+0
1.026918E+0
1.026918E+0
1.026918E+0
1.026918E+0
1.042255E+0
1.049924E+0
1.049924E+0
1.049924E+0
1.057593E+0
1.072931E+0
1.080599E+0
1.080599E+0
1.088268E+0
1.088268E+0
1.088268E+0
1.088268E+0
1.088268E+0
1.095937E+0
1.103606E+0
1.111275E+0
1.118944E+0
1.118944E+0
1.118944E+0
1.126612E+0
1.126612E+0
1.134281E+0
1.141950E+0
1.157288E+0
1.157288E+0
1.164956E+0
1.164956E+0
1.172625E+0
1.187963E+0
1.187963E+0
1.180294E+0
1.180294E+0
1.187963E+0
1.203301E+0
1.203301E+0
1.203301E+0
1.203301E+0
1.210969E+0
1.226307E+0
1.226307E+0
1.226307E+0
1.226307E+0
1.233976E+0
1.241645E+0
1.249314E+0
1.249314E+0
1.249314E+0
1.249314E+0
1.249314E+0
1.256982E+0
1.264651E+0
1.272320E+0
1.272320E+0
1.272320E+0
1.279989E+0
1.279989E+0
1.279989E+0
1.287658E+0
1.287658E+0
1.287658E+0
1.287658E+0
1.287658E+0
1.295327E+0
1.302995E+0
1.302995E+0
1.295327E+0
1.295327E+0
1.302995E+0
1.310664E+0
1.310664E+0
1.310664E+0
1.302995E+0
1.302995E+0
1.310664E+0
1.302995E+0
1.302995E+0
1.295327E+0
1.302995E+0
1.310664E+0
1.310664E+0
1.310664E+0
1.302995E+0
1.302995E+0
1.302995E+0
1.302995E+0
1.302995E+0
1.302995E+0
1.302995E+0
1.295327E+0
1.287658E+0
1.287658E+0
1.295327E+0
1.295327E+0
1.287658E+0
1.279989E+0
1.279989E+0
1.279989E+0
1.272320E+0
1.272320E+0
1.264651E+0
1.264651E+0
1.264651E+0
1.256982E+0
1.256982E+0
1.249314E+0
1.249314E+0
1.249314E+0
1.249314E+0
1.241645E+0
1.233976E+0
1.233976E+0
1.233976E+0
1.233976E+0
1.226307E+0
1.226307E+0
1.226307E+0
1.218638E+0
1.203301E+0
1.195632E+0
1.187963E+0
1.195632E+0
1.195632E+0
1.187963E+0
1.180294E+0
1.172625E+0
1.172625E+0
1.164956E+0
1.157288E+0
1.149619E+0
1.141950E+0
1.141950E+0
1.141950E+0
1.134281E+0
1.134281E+0
1.126612E+0
1.126612E+0
1.126612E+0
1.118944E+0
1.118944E+0
1.103606E+0
1.095937E+0
1.095937E+0
1.088268E+0
1.088268E+0
1.080599E+0
1.072931E+0
1.065262E+0
1.065262E+0
1.072931E+0
1.065262E+0
1.057593E+0
1.042255E+0
1.042255E+0
1.042255E+0
1.034586E+0
1.026918E+0
1.019249E+0
1.026918E+0
1.026918E+0
1.026918E+0
1.011580E+0
1.003911E+0
9.962422E-1
9.962422E-1
9.885733E-1
9.962422E-1
1.003911E+0
1.003911E+0
9.962422E-1
9.809046E-1
9.732357E-1
9.732357E-1
9.732357E-1
9.655669E-1
9.655669E-1
9.655669E-1
9.655669E-1
9.578981E-1
9.502292E-1
9.578981E-1
9.578981E-1
9.578981E-1
9.502292E-1
9.348916E-1
9.272227E-1
9.272227E-1
9.272227E-1
9.272227E-1
9.348916E-1
9.348916E-1
9.348916E-1
9.348916E-1
9.348916E-1
9.348916E-1
9.348916E-1
9.348916E-1
9.195539E-1
9.195539E-1
9.195539E-1
9.195539E-1
9.195539E-1
9.118851E-1
9.118851E-1
9.118851E-1
9.118851E-1
9.195539E-1
9.195539E-1
9.195539E-1
9.118851E-1
9.118851E-1
9.042162E-1
9.118851E-1
9.195539E-1
9.272227E-1
9.272227E-1
9.272227E-1
9.195539E-1
9.272227E-1
9.272227E-1
9.272227E-1
9.272227E-1
9.272227E-1
9.272227E-1
9.348916E-1
9.348916E-1
9.348916E-1
9.348916E-1
9.348916E-1
9.425604E-1
9.502292E-1
9.578981E-1
9.578981E-1
9.578981E-1
9.502292E-1
9.502292E-1
9.502292E-1
9.578981E-1
9.655669E-1
9.655669E-1
9.732357E-1
9.732357E-1
9.809046E-1
9.809046E-1
9.885733E-1
9.962422E-1
1.003911E+0
1.003911E+0
1.003911E+0
9.885733E-1
9.885733E-1
1.003911E+0
1.011580E+0
1.026918E+0
1.019249E+0
1.019249E+0
1.011580E+0
1.019249E+0
1.026918E+0
1.026918E+0
1.034586E+0
1.042255E+0
1.042255E+0
1.049924E+0
1.057593E+0
1.057593E+0
1.065262E+0
1.065262E+0
1.065262E+0
1.072931E+0
1.080599E+0
1.080599E+0
1.088268E+0
1.088268E+0
1.095937E+0
1.095937E+0
1.095937E+0
1.103606E+0
1.103606E+0
1.111275E+0
1.111275E+0
1.118944E+0
1.118944E+0
1.126612E+0
1.126612E+0
1.126612E+0
1.134281E+0
1.141950E+0
1.157288E+0
1.157288E+0
1.157288E+0
1.157288E+0
1.164956E+0
1.172625E+0
1.180294E+0
1.180294E+0
1.180294E+0
1.180294E+0
1.187963E+0
1.195632E+0
1.203301E+0
1.203301E+0
1.195632E+0
1.195632E+0
1.203301E+0
1.203301E+0
1.210969E+0
1.226307E+0
1.233976E+0
1.233976E+0
1.233976E+0
1.233976E+0
1.241645E+0
1.241645E+0
1.249314E+0
1.256982E+0
1.264651E+0
1.272320E+0
1.272320E+0
1.272320E+0
1.264651E+0
1.264651E+0
1.279989E+0
1.287658E+0
1.295327E+0
1.295327E+0
1.295327E+0
1.302995E+0
1.302995E+0
1.302995E+0
1.310664E+0
1.310664E+0
1.318333E+0
1.326002E+0
1.333671E+0
1.333671E+0
1.326002E+0
1.326002E+0
1.333671E+0
1.341340E+0
1.349008E+0
1.356677E+0
1.356677E+0
1.356677E+0
1.356677E+0
1.356677E+0
1.364346E+0
1.364346E+0
1.356677E+0
1.364346E+0
1.364346E+0
1.379684E+0
1.387353E+0
1.395021E+0
1.402690E+0
1.402690E+0
1.402690E+0
1.402690E+0
1.402690E+0
1.402690E+0
1.395021E+0
1.395021E+0
1.402690E+0
1.410359E+0
1.410359E+0
1.402690E+0
1.402690E+0
1.410359E+0
1.425697E+0
1.433366E+0
1.433366E+0
1.425697E+0
1.425697E+0
1.433366E+0
1.441034E+0
1.441034E+0
1.441034E+0
1.441034E+0
1.441034E+0
1.448703E+0
1.448703E+0
1.456372E+0
1.448703E+0
1.448703E+0
1.456372E+0
1.464041E+0
1.464041E+0
1.464041E+0
1.464041E+0
1.456372E+0
1.456372E+0
1.464041E+0
1.479378E+0
1.479378E+0
1.487047E+0
1.487047E+0
1.487047E+0
1.487047E+0
1.479378E+0
1.479378E+0
1.479378E+0
1.487047E+0
1.494716E+0
1.494716E+0
1.487047E+0
1.487047E+0
1.487047E+0
1.494716E+0
1.494716E+0
1.494716E+0
1.494716E+0
1.494716E+0
1.494716E+0
1.502385E+0
1.502385E+0
1.510054E+0
1.502385E+0
1.502385E+0
1.502385E+0
1.510054E+0
1.510054E+0
1.510054E+0
1.510054E+0
1.502385E+0
1.494716E+0
1.502385E+0
1.510054E+0
1.510054E+0
1.510054E+0
1.510054E+0
1.510054E+0
1.517723E+0
1.517723E+0
1.517723E+0
1.510054E+0
1.510054E+0
1.510054E+0
1.517723E+0
1.525391E+0
1.525391E+0
1.525391E+0
1.525391E+0
1.517723E+0
1.517723E+0
1.517723E+0
1.525391E+0
1.525391E+0
1.525391E+0
1.525391E+0
1.525391E+0
1.525391E+0
1.517723E+0
1.517723E+0
1.517723E+0
1.525391E+0
1.525391E+0
1.525391E+0
1.525391E+0
1.533060E+0
1.533060E+0
1.525391E+0
1.525391E+0
1.525391E+0
1.525391E+0
1.533060E+0
1.533060E+0
1.533060E+0
1.533060E+0
1.533060E+0
1.533060E+0
1.533060E+0
1.533060E+0
1.525391E+0
1.517723E+0
1.517723E+0
1.517723E+0
1.517723E+0
1.517723E+0
1.510054E+0
1.517723E+0
1.525391E+0
1.525391E+0
1.525391E+0
1.517723E+0
1.510054E+0
1.510054E+0
1.517723E+0
1.517723E+0
1.517723E+0
1.510054E+0
1.517723E+0
1.510054E+0
1.502385E+0
1.502385E+0
1.510054E+0
1.517723E+0
1.517723E+0
1.502385E+0
1.502385E+0
1.502385E+0
1.510054E+0
1.510054E+0
1.510054E+0
1.510054E+0
1.510054E+0
1.502385E+0
1.494716E+0
1.487047E+0
1.487047E+0
1.494716E+0
1.502385E+0
1.502385E+0
1.494716E+0
1.487047E+0
1.487047E+0
1.487047E+0
1.487047E+0
1.487047E+0
1.487047E+0
1.487047E+0
1.494716E+0
1.494716E+0
1.494716E+0
1.494716E+0
1.479378E+0
1.471710E+0
1.464041E+0
1.464041E+0
1.471710E+0
1.471710E+0
1.479378E+0
1.471710E+0
1.471710E+0
1.471710E+0
1.479378E+0
1.479378E+0
1.479378E+0
1.479378E+0
1.471710E+0
1.471710E+0
1.471710E+0
1.464041E+0
1.456372E+0
1.456372E+0
1.456372E+0
1.456372E+0
1.456372E+0
1.456372E+0
1.456372E+0
1.456372E+0
1.456372E+0
1.441034E+0
1.433366E+0
1.433366E+0
1.441034E+0
1.441034E+0
1.448703E+0
1.448703E+0
1.441034E+0
1.441034E+0
1.441034E+0
1.441034E+0
1.441034E+0
1.433366E+0
1.433366E+0
1.425697E+0
1.425697E+0
1.425697E+0
1.425697E+0
1.425697E+0
1.433366E+0
1.433366E+0
1.425697E+0
1.425697E+0
1.418028E+0
1.425697E+0
1.425697E+0
1.418028E+0
1.410359E+0
1.410359E+0
1.418028E+0
1.418028E+0
1.418028E+0
1.410359E+0
1.410359E+0
1.402690E+0
1.402690E+0
1.410359E+0
1.410359E+0
1.410359E+0
1.402690E+0
1.402690E+0
1.395021E+0
1.395021E+0
1.395021E+0
1.395021E+0
1.395021E+0
1.395021E+0
1.395021E+0
1.395021E+0
1.402690E+0
1.402690E+0
1.395021E+0
1.387353E+0
1.387353E+0
1.387353E+0
1.387353E+0
1.379684E+0
1.379684E+0
1.387353E+0
1.387353E+0
1.395021E+0
1.395021E+0
1.395021E+0
1.387353E+0
1.387353E+0
1.379684E+0
1.379684E+0
1.379684E+0
1.379684E+0
1.379684E+0
1.379684E+0
1.379684E+0
1.379684E+0
1.387353E+0
1.395021E+0
1.387353E+0
1.387353E+0
1.387353E+0
1.387353E+0
1.395021E+0
1.395021E+0
1.387353E+0
1.379684E+0
1.372015E+0
1.379684E+0
1.387353E+0
1.379684E+0
1.379684E+0
1.372015E+0
1.372015E+0
1.379684E+0
1.379684E+0
1.379684E+0
1.379684E+0
1.387353E+0
1.387353E+0
1.387353E+0
1.387353E+0
1.387353E+0
1.387353E+0
1.379684E+0
1.379684E+0
1.379684E+0
1.387353E+0
1.395021E+0
1.387353E+0
1.379684E+0
1.372015E+0
1.379684E+0
1.387353E+0
1.395021E+0
1.402690E+0
1.395021E+0
1.387353E+0
1.387353E+0
1.395021E+0
1.395021E+0
1.395021E+0
1.387353E+0
1.387353E+0
1.387353E+0
1.395021E+0
1.402690E+0
1.402690E+0
1.402690E+0
1.402690E+0
1.402690E+0
1.402690E+0
1.402690E+0
1.410359E+0
1.410359E+0
1.402690E+0
1.402690E+0
1.410359E+0
1.418028E+0
1.425697E+0
1.418028E+0
1.418028E+0
1.418028E+0
1.418028E+0
1.425697E+0
1.425697E+0
1.418028E+0
1.418028E+0
1.433366E+0
1.441034E+0
1.433366E+0
1.425697E+0
1.425697E+0
1.433366E+0
1.448703E+0
1.448703E+0
1.448703E+0
1.448703E+0
1.448703E+0
1.441034E+0
1.441034E+0
1.441034E+0
1.441034E+0
1.441034E+0
1.441034E+0
1.441034E+0
1.433366E+0
1.441034E+0
1.441034E+0
1.433366E+0
1.425697E+0
1.425697E+0
1.425697E+0
1.433366E+0
1.433366E+0
1.433366E+0
1.418028E+0
1.410359E+0
1.410359E+0
1.418028E+0
1.418028E+0
1.418028E+0
1.410359E+0
1.410359E+0
1.410359E+0
1.410359E+0
1.402690E+0
1.402690E+0
1.395021E+0
1.402690E+0
1.402690E+0
1.395021E+0
1.387353E+0
1.387353E+0
1.387353E+0
1.387353E+0
1.372015E+0
1.364346E+0
1.364346E+0
1.364346E+0
1.356677E+0
1.341340E+0
1.341340E+0
1.333671E+0
1.333671E+0
1.326002E+0
1.318333E+0
1.310664E+0
1.302995E+0
1.295327E+0
1.287658E+0
1.272320E+0
1.264651E+0
1.264651E+0
1.256982E+0
1.241645E+0
1.233976E+0
1.226307E+0
1.218638E+0
1.210969E+0
1.203301E+0
1.187963E+0
1.180294E+0
1.180294E+0
1.172625E+0
1.172625E+0
1.164956E+0
1.164956E+0
1.164956E+0
1.157288E+0
1.141950E+0
1.126612E+0
1.118944E+0
1.118944E+0
1.118944E+0
1.126612E+0
1.126612E+0
1.118944E+0
1.111275E+0
1.103606E+0
1.095937E+0
1.088268E+0
1.080599E+0
1.088268E+0
1.088268E+0
1.080599E+0
1.080599E+0
1.080599E+0
1.080599E+0
1.088268E+0
1.080599E+0
1.072931E+0
1.065262E+0
1.065262E+0
1.072931E+0
1.072931E+0
1.065262E+0
1.057593E+0
1.057593E+0
1.057593E+0
1.057593E+0
1.057593E+0
1.057593E+0
1.057593E+0
1.049924E+0
1.042255E+0
1.049924E+0
1.072931E+0
1.088268E+0
1.095937E+0
1.103606E+0
1.095937E+0
1.095937E+0
1.072931E+0
1.042255E+0
1.026918E+0
1.026918E+0
1.042255E+0
1.072931E+0
1.095937E+0
1.103606E+0
1.103606E+0
1.080599E+0
1.057593E+0
1.034586E+0
1.011580E+0
9.885733E-1
9.809046E-1
9.809046E-1
9.885733E-1
1.003911E+0
1.019249E+0
1.034586E+0
1.049924E+0
1.057593E+0
1.057593E+0
1.042255E+0
1.042255E+0
1.042255E+0
1.042255E+0
1.042255E+0
1.042255E+0
1.034586E+0
1.034586E+0
1.034586E+0
1.042255E+0
1.049924E+0
1.057593E+0
1.072931E+0
1.088268E+0
1.088268E+0
1.088268E+0
1.095937E+0
1.103606E+0
1.111275E+0
1.118944E+0
1.126612E+0
1.126612E+0
1.134281E+0
1.141950E+0
1.149619E+0
1.141950E+0
1.149619E+0
1.157288E+0
1.172625E+0
1.187963E+0
1.195632E+0
1.203301E+0
1.210969E+0
1.210969E+0
1.210969E+0
1.218638E+0
1.226307E+0
1.226307E+0
1.226307E+0
1.218638E+0
1.210969E+0
1.210969E+0
1.218638E+0
1.226307E+0
1.218638E+0
1.210969E+0
1.203301E+0
1.210969E+0
1.210969E+0
1.210969E+0
1.210969E+0
1.210969E+0
1.203301E+0
1.203301E+0
1.203301E+0
1.203301E+0
1.210969E+0
1.210969E+0
1.210969E+0
1.218638E+0
1.218638E+0
1.210969E+0
1.210969E+0
1.210969E+0
1.218638E+0
1.218638E+0
1.226307E+0
1.233976E+0
1.241645E+0
1.249314E+0
1.249314E+0
1.249314E+0
1.249314E+0
1.249314E+0
1.249314E+0
1.256982E+0
1.264651E+0
1.264651E+0
1.264651E+0
1.272320E+0
1.272320E+0
1.272320E+0
1.272320E+0
1.287658E+0
1.287658E+0
1.279989E+0
1.279989E+0
1.279989E+0
1.279989E+0
1.287658E+0
1.279989E+0
1.279989E+0
1.279989E+0
1.287658E+0
1.287658E+0
1.287658E+0
1.287658E+0
1.279989E+0
1.279989E+0
1.287658E+0
1.287658E+0
1.287658E+0
1.287658E+0
1.287658E+0
1.287658E+0
1.279989E+0
1.279989E+0
1.287658E+0
1.295327E+0
1.295327E+0
1.287658E+0
1.279989E+0
1.272320E+0
1.272320E+0
1.279989E+0
1.287658E+0
1.287658E+0
1.287658E+0
1.279989E+0
1.279989E+0
1.287658E+0
1.287658E+0
1.287658E+0
1.279989E+0
1.279989E+0
1.287658E+0
1.287658E+0
1.287658E+0
1.287658E+0
1.287658E+0
1.287658E+0
1.295327E+0
1.295327E+0
1.295327E+0
1.295327E+0
1.287658E+0
1.287658E+0
1.295327E+0
1.295327E+0
1.295327E+0
1.295327E+0
1.287658E+0
1.295327E+0
1.302995E+0
1.310664E+0
1.310664E+0
1.310664E+0
1.302995E+0
1.302995E+0
1.302995E+0
1.302995E+0
1.310664E+0
1.310664E+0
1.310664E+0
1.310664E+0
1.318333E+0
1.318333E+0
1.310664E+0
1.302995E+0
1.302995E+0
1.318333E+0
1.326002E+0
1.333671E+0
1.326002E+0
1.318333E+0
1.318333E+0
1.333671E+0
1.333671E+0
1.333671E+0
1.326002E+0
1.326002E+0
1.333671E+0
1.341340E+0
1.349008E+0
1.349008E+0
1.341340E+0
1.341340E+0
1.341340E+0
1.349008E+0
1.349008E+0
1.356677E+0
1.356677E+0
1.356677E+0
1.356677E+0
1.356677E+0
1.356677E+0
1.356677E+0
1.364346E+0
1.364346E+0
1.364346E+0
1.364346E+0
1.364346E+0
1.364346E+0
1.364346E+0
1.372015E+0
1.372015E+0
1.372015E+0
1.372015E+0
1.372015E+0
1.379684E+0
1.379684E+0
1.379684E+0
1.379684E+0
1.379684E+0
1.379684E+0
1.379684E+0
1.379684E+0
1.379684E+0
1.379684E+0
1.387353E+0
1.387353E+0
1.387353E+0
1.387353E+0
1.387353E+0
1.379684E+0
1.379684E+0
1.387353E+0
1.387353E+0
1.387353E+0
1.379684E+0
1.379684E+0
1.379684E+0
1.395021E+0
1.395021E+0
1.395021E+0
1.395021E+0
1.402690E+0
1.402690E+0
1.402690E+0
1.402690E+0
1.395021E+0
1.395021E+0
1.395021E+0
1.402690E+0
1.402690E+0
1.402690E+0
1.395021E+0
1.395021E+0
1.395021E+0
1.395021E+0
1.395021E+0
1.395021E+0
1.402690E+0
1.402690E+0
1.402690E+0
1.402690E+0
1.402690E+0
1.402690E+0
1.395021E+0
1.402690E+0
1.402690E+0
1.402690E+0
1.402690E+0
1.402690E+0
1.410359E+0
1.410359E+0
1.410359E+0
1.410359E+0
1.410359E+0
1.410359E+0
1.410359E+0
1.410359E+0
1.402690E+0
1.402690E+0
1.402690E+0
1.402690E+0
1.402690E+0
1.410359E+0
1.410359E+0
1.410359E+0
1.418028E+0
1.418028E+0
1.418028E+0
1.425697E+0
1.425697E+0
1.425697E+0
1.425697E+0
1.425697E+0
1.425697E+0
1.418028E+0
1.418028E+0
1.418028E+0
1.418028E+0
1.425697E+0
1.425697E+0
1.425697E+0
1.425697E+0
1.425697E+0
1.433366E+0
1.433366E+0
1.433366E+0
1.433366E+0
1.433366E+0
1.433366E+0
1.441034E+0
1.441034E+0
1.441034E+0
1.448703E+0
1.448703E+0
1.456372E+0
1.456372E+0
1.456372E+0
1.456372E+0
1.456372E+0
1.464041E+0
1.456372E+0
1.456372E+0
1.456372E+0
1.464041E+0
1.471710E+0
1.479378E+0
1.471710E+0
1.471710E+0
1.471710E+0
1.479378E+0
1.479378E+0
1.487047E+0
1.487047E+0
1.487047E+0
1.494716E+0
1.502385E+0
1.502385E+0
1.502385E+0
1.502385E+0
1.502385E+0
1.502385E+0
1.510054E+0
1.517723E+0
1.517723E+0
1.525391E+0
1.525391E+0
1.525391E+0
1.525391E+0
1.525391E+0
1.533060E+0
1.540729E+0
1.540729E+0
1.540729E+0
1.548398E+0
1.548398E+0
1.548398E+0
1.548398E+0
1.556067E+0
1.556067E+0
1.556067E+0
1.571404E+0
1.579073E+0
1.586742E+0
1.586742E+0
1.579073E+0
1.579073E+0
1.586742E+0
1.594411E+0
1.594411E+0
1.594411E+0
1.594411E+0
1.594411E+0
1.602080E+0
1.609749E+0
1.617417E+0
1.617417E+0
1.617417E+0
1.617417E+0
1.625086E+0
1.625086E+0
1.625086E+0
1.632755E+0
1.640424E+0
1.648093E+0
1.640424E+0
1.640424E+0
1.640424E+0
1.648093E+0
1.648093E+0
1.648093E+0
1.655762E+0
1.663430E+0
1.671099E+0
1.671099E+0
1.663430E+0
1.663430E+0
1.671099E+0
1.678768E+0
1.678768E+0
1.678768E+0
1.678768E+0
1.686437E+0
1.694106E+0
1.694106E+0
1.694106E+0
1.694106E+0
1.694106E+0
1.701775E+0
1.709443E+0
1.709443E+0
1.717112E+0
1.717112E+0
1.717112E+0
1.717112E+0
1.717112E+0
1.724781E+0
1.732450E+0
1.732450E+0
1.732450E+0
1.732450E+0
1.740119E+0
1.747788E+0
1.747788E+0
1.747788E+0
1.740119E+0
1.740119E+0
1.755456E+0
1.763125E+0
1.770794E+0
1.770794E+0
1.763125E+0
1.763125E+0
1.770794E+0
1.778463E+0
1.778463E+0
1.778463E+0
1.778463E+0
1.786132E+0
1.793800E+0
1.793800E+0
1.801469E+0
1.793800E+0
1.793800E+0
1.793800E+0
1.801469E+0
1.809138E+0
1.809138E+0
1.801469E+0
1.801469E+0
1.809138E+0
1.816807E+0
1.832145E+0
1.832145E+0
1.824476E+0
1.816807E+0
1.816807E+0
1.824476E+0
1.832145E+0
1.839813E+0
1.847482E+0
1.839813E+0
1.832145E+0
1.839813E+0
1.839813E+0
1.847482E+0
1.847482E+0
1.847482E+0
1.839813E+0
1.839813E+0
1.839813E+0
1.847482E+0
1.855151E+0
1.862820E+0
1.862820E+0
1.862820E+0
1.855151E+0
1.862820E+0
1.870489E+0
1.870489E+0
1.878157E+0
1.878157E+0
1.878157E+0
1.870489E+0
1.870489E+0
1.878157E+0
1.885826E+0
1.885826E+0
1.878157E+0
1.878157E+0
1.885826E+0
1.893495E+0
1.893495E+0
1.893495E+0
1.893495E+0
1.893495E+0
1.893495E+0
1.901164E+0
1.908833E+0
1.908833E+0
1.908833E+0
1.908833E+0
1.908833E+0
1.916502E+0
1.924170E+0
1.931839E+0
1.931839E+0
1.931839E+0
1.931839E+0
1.939508E+0
1.954846E+0
1.962515E+0
1.962515E+0
1.962515E+0
1.954846E+0
1.947177E+0
1.954846E+0
1.962515E+0
1.962515E+0
1.962515E+0
1.962515E+0
1.962515E+0
1.962515E+0
1.970184E+0
1.970184E+0
1.970184E+0
1.962515E+0
1.962515E+0
1.970184E+0
1.985521E+0
1.985521E+0
1.985521E+0
1.993190E+0
1.993190E+0
1.993190E+0
1.993190E+0
1.993190E+0
1.993190E+0
2.000859E+0
1.993190E+0
1.985521E+0
1.985521E+0
1.993190E+0
1.993190E+0
2.000859E+0
2.008528E+0
2.008528E+0
2.008528E+0
2.016197E+0
2.023865E+0
2.023865E+0
2.023865E+0
2.023865E+0
2.016197E+0
2.016197E+0
2.023865E+0
2.031534E+0
2.039203E+0
2.039203E+0
2.039203E+0
2.039203E+0
2.039203E+0
2.046872E+0
2.054541E+0
2.054541E+0
2.054541E+0
2.062209E+0
2.062209E+0
2.062209E+0
2.062209E+0
2.062209E+0
2.069878E+0
2.085216E+0
2.085216E+0
2.077547E+0
2.069878E+0
2.069878E+0
2.077547E+0
2.085216E+0
2.092885E+0
2.092885E+0
2.085216E+0
2.085216E+0
2.092885E+0
2.100554E+0
2.100554E+0
2.092885E+0
2.092885E+0
2.092885E+0
2.092885E+0
2.100554E+0
2.100554E+0
2.108223E+0
2.108223E+0
2.108223E+0
2.108223E+0
2.115891E+0
2.115891E+0
2.115891E+0
2.115891E+0
2.123560E+0
2.123560E+0
2.131229E+0
2.131229E+0
2.131229E+0
2.131229E+0
2.123560E+0
2.131229E+0
2.138898E+0
2.154235E+0
2.161904E+0
2.154235E+0
2.146566E+0
2.146566E+0
2.146566E+0
2.146566E+0
2.146566E+0
2.146566E+0
2.161904E+0
2.169573E+0
2.169573E+0
2.161904E+0
2.161904E+0
2.169573E+0
2.177242E+0
2.192580E+0
2.184911E+0
2.184911E+0
2.184911E+0
2.184911E+0
2.184911E+0
2.184911E+0
2.184911E+0
2.184911E+0
2.192580E+0
2.192580E+0
2.200248E+0
2.207917E+0
2.207917E+0
2.207917E+0
2.200248E+0
2.200248E+0
2.200248E+0
2.207917E+0
2.215586E+0
2.215586E+0
2.215586E+0
2.215586E+0
2.223255E+0
2.223255E+0
2.230924E+0
2.223255E+0
2.223255E+0
2.230924E+0
2.238592E+0
2.238592E+0
2.238592E+0
2.238592E+0
2.246261E+0
2.246261E+0
2.253930E+0
2.246261E+0
2.238592E+0
2.238592E+0
2.246261E+0
2.253930E+0
2.253930E+0
2.253930E+0
2.253930E+0
2.261599E+0
2.261599E+0
2.269268E+0
2.269268E+0
2.261599E+0
2.269268E+0
2.276937E+0
2.276937E+0
2.276937E+0
2.276937E+0
2.276937E+0
2.284605E+0
2.284605E+0
2.284605E+0
2.284605E+0
2.292274E+0
2.292274E+0
2.292274E+0
2.299943E+0
2.307612E+0
2.315281E+0
2.315281E+0
2.307612E+0
2.299943E+0
2.299943E+0
2.307612E+0
2.322950E+0
2.322950E+0
2.322950E+0
2.315281E+0
2.315281E+0
2.322950E+0
2.330618E+0
2.330618E+0
2.330618E+0
2.322950E+0
2.330618E+0
2.345956E+0
2.353625E+0
2.353625E+0
2.353625E+0
2.345956E+0
2.345956E+0
2.345956E+0
2.353625E+0
2.361294E+0
2.361294E+0
2.361294E+0
2.361294E+0
2.368963E+0
2.368963E+0
2.376632E+0
2.376632E+0
2.376632E+0
2.376632E+0
2.376632E+0
2.384300E+0
2.391969E+0
2.391969E+0
2.399638E+0
2.407307E+0
2.399638E+0
2.399638E+0
2.399638E+0
2.399638E+0
2.407307E+0
2.414975E+0
2.414975E+0
2.414975E+0
2.414975E+0
2.414975E+0
2.422644E+0
2.422644E+0
2.430313E+0
2.430313E+0
2.430313E+0
2.430313E+0
2.437982E+0
2.445651E+0
2.453320E+0
2.445651E+0
2.437982E+0
2.437982E+0
2.437982E+0
2.437982E+0
2.437982E+0
2.437982E+0
2.445651E+0
2.445651E+0
2.445651E+0
2.445651E+0
2.453320E+0
2.460989E+0
2.460989E+0
2.460989E+0
2.460989E+0
2.460989E+0
2.460989E+0
2.468657E+0
2.468657E+0
2.460989E+0
2.460989E+0
2.460989E+0
2.468657E+0
2.476326E+0
2.476326E+0
2.483995E+0
2.483995E+0
2.483995E+0
2.476326E+0
2.476326E+0
2.483995E+0
2.491664E+0
2.499332E+0
2.499332E+0
2.491664E+0
2.491664E+0
2.491664E+0
2.499332E+0
2.499332E+0
2.507001E+0
2.507001E+0
2.507001E+0
2.499332E+0
2.507001E+0
2.507001E+0
2.514670E+0
2.514670E+0
2.514670E+0
2.514670E+0
2.522339E+0
2.522339E+0
2.522339E+0
2.522339E+0
2.522339E+0
2.522339E+0
2.522339E+0
2.522339E+0
2.522339E+0
2.522339E+0
2.522339E+0
2.530008E+0
2.530008E+0
2.537677E+0
2.537677E+0
2.537677E+0
2.545346E+0
2.545346E+0
2.545346E+0
2.545346E+0
2.545346E+0
2.545346E+0
2.545346E+0
2.553014E+0
2.553014E+0
2.553014E+0
2.553014E+0
2.560683E+0
2.560683E+0
2.560683E+0
2.560683E+0
2.560683E+0
2.560683E+0
2.568352E+0
2.568352E+0
2.568352E+0
2.560683E+0
2.560683E+0
2.568352E+0
2.568352E+0
2.568352E+0
2.568352E+0
2.576021E+0
2.576021E+0
2.583690E+0
2.591359E+0
2.591359E+0
2.583690E+0
2.583690E+0
2.591359E+0
2.599027E+0
2.599027E+0
2.599027E+0
2.599027E+0
2.599027E+0
2.599027E+0
2.606696E+0
2.606696E+0
2.614365E+0
2.614365E+0
2.622034E+0
2.622034E+0
2.622034E+0
2.622034E+0
2.629703E+0
2.629703E+0
2.637372E+0
2.637372E+0
2.645040E+0
2.645040E+0
2.645040E+0
2.645040E+0
2.645040E+0
2.652709E+0
2.652709E+0
2.660378E+0
2.652709E+0
2.652709E+0
2.660378E+0
2.660378E+0
2.660378E+0
2.660378E+0
2.660378E+0
2.668047E+0
2.675716E+0
2.675716E+0
2.675716E+0
2.675716E+0
2.675716E+0
2.683384E+0
2.683384E+0
2.683384E+0
2.691053E+0
2.691053E+0
2.691053E+0
2.691053E+0
2.691053E+0
2.698722E+0
2.706391E+0
2.706391E+0
2.706391E+0
2.698722E+0
2.698722E+0
2.706391E+0
2.714060E+0
2.721729E+0
2.729398E+0
2.721729E+0
2.714060E+0
2.714060E+0
2.721729E+0
2.729398E+0
2.737066E+0
2.744735E+0
2.737066E+0
2.737066E+0
2.737066E+0
2.744735E+0
2.744735E+0
2.737066E+0
2.737066E+0
2.744735E+0
2.744735E+0
2.752404E+0
2.752404E+0
2.760073E+0
2.760073E+0
2.767741E+0
2.767741E+0
2.760073E+0
2.760073E+0
2.760073E+0
2.767741E+0
2.775410E+0
2.775410E+0
2.775410E+0
2.775410E+0
2.775410E+0
2.775410E+0
2.775410E+0
2.775410E+0
2.783079E+0
2.790748E+0
2.790748E+0
2.790748E+0
2.798417E+0
2.798417E+0
2.806086E+0
2.806086E+0
2.790748E+0
2.783079E+0
2.783079E+0
2.798417E+0
2.806086E+0
2.813755E+0
2.806086E+0
2.806086E+0
2.806086E+0
2.806086E+0
2.813755E+0
2.806086E+0
2.813755E+0
2.813755E+0
2.813755E+0
2.821423E+0
2.821423E+0
2.821423E+0
2.821423E+0
2.829092E+0
2.836761E+0
2.844430E+0
2.844430E+0
2.844430E+0
2.844430E+0
2.844430E+0
2.844430E+0
2.852099E+0
2.852099E+0
2.859767E+0
2.867436E+0
2.875105E+0
2.867436E+0
2.867436E+0
2.859767E+0
2.867436E+0
2.867436E+0
2.875105E+0
2.882774E+0
2.882774E+0
2.890443E+0
2.890443E+0
2.890443E+0
2.890443E+0
2.898112E+0
2.898112E+0
2.898112E+0
2.898112E+0
2.905780E+0
2.913449E+0
2.921118E+0
2.921118E+0
2.921118E+0
2.921118E+0
2.928787E+0
2.944125E+0
2.944125E+0
2.944125E+0
2.951793E+0
2.951793E+0
2.951793E+0
2.959462E+0
2.967131E+0
2.974800E+0
2.967131E+0
2.967131E+0
2.974800E+0
2.982469E+0
2.982469E+0
2.982469E+0
2.990138E+0
2.997807E+0
2.997807E+0
2.997807E+0
2.997807E+0
2.997807E+0
3.005475E+0
3.013144E+0
3.020813E+0
3.028482E+0
3.036151E+0
3.036151E+0
3.036151E+0
3.036151E+0
3.036151E+0
3.036151E+0
3.043819E+0
3.043819E+0
3.051488E+0
3.051488E+0
3.059157E+0
3.066826E+0
3.074495E+0
3.074495E+0
3.082164E+0
3.089832E+0
3.089832E+0
3.089832E+0
3.089832E+0
3.089832E+0
3.089832E+0
3.105170E+0
3.112839E+0
3.112839E+0
3.112839E+0
3.120508E+0
3.128177E+0
3.128177E+0
3.135845E+0
3.135845E+0
3.143514E+0
3.143514E+0
3.151183E+0
3.158852E+0
3.158852E+0
3.174189E+0
3.181858E+0
3.181858E+0
3.181858E+0
3.181858E+0
3.181858E+0
3.181858E+0
3.189527E+0
3.189527E+0
3.189527E+0
3.189527E+0
3.197196E+0
3.212534E+0
3.220202E+0
3.220202E+0
3.220202E+0
3.220202E+0
3.212534E+0
3.220202E+0
3.235540E+0
3.250878E+0
3.258546E+0
3.258546E+0
3.258546E+0
3.258546E+0
3.258546E+0
3.258546E+0
3.258546E+0
3.266215E+0
3.273884E+0
3.273884E+0
3.273884E+0
3.281553E+0
3.281553E+0
3.289222E+0
3.296891E+0
3.296891E+0
3.296891E+0
3.296891E+0
3.304560E+0
3.312228E+0
3.319897E+0
3.319897E+0
3.319897E+0
3.327566E+0
3.335235E+0
3.342904E+0
3.350572E+0
3.350572E+0
3.350572E+0
3.350572E+0
3.358241E+0
3.365910E+0
3.365910E+0
3.373579E+0
3.373579E+0
3.373579E+0
3.373579E+0
3.388917E+0
3.396585E+0
3.396585E+0
3.388917E+0
3.388917E+0
3.396585E+0
3.411923E+0
3.411923E+0
3.411923E+0
3.419592E+0
3.427261E+0
3.427261E+0
3.427261E+0
3.427261E+0
3.434930E+0
3.442599E+0
3.450267E+0
3.450267E+0
3.450267E+0
3.450267E+0
3.457936E+0
3.457936E+0
3.457936E+0
3.457936E+0
3.450267E+0
3.465605E+0
3.473274E+0
3.488612E+0
3.488612E+0
3.488612E+0
3.488612E+0
3.496280E+0
3.503949E+0
3.503949E+0
3.503949E+0
3.511618E+0
3.519287E+0
3.511618E+0
3.511618E+0
3.519287E+0
3.526956E+0
3.534625E+0
3.534625E+0
3.534625E+0
3.534625E+0
3.542293E+0
3.549962E+0
3.557631E+0
3.549962E+0
3.549962E+0
3.557631E+0
3.565300E+0
3.572969E+0
3.572969E+0
3.572969E+0
3.572969E+0
3.580638E+0
3.588306E+0
3.595975E+0
3.595975E+0
3.595975E+0
3.595975E+0
3.595975E+0
3.603644E+0
3.603644E+0
3.603644E+0
3.611313E+0
3.618982E+0
3.618982E+0
3.618982E+0
3.611313E+0
3.611313E+0
3.618982E+0
3.634319E+0
3.641988E+0
3.641988E+0
3.641988E+0
3.641988E+0
3.649657E+0
3.649657E+0
3.657326E+0
3.657326E+0
3.657326E+0
3.664995E+0
3.672664E+0
3.680332E+0
3.672664E+0
3.672664E+0
3.680332E+0
3.680332E+0
3.688001E+0
[truncated: 101,969 more chars]
