# Supplementary material for: Performances of the PIPER scalable child human body model in accident reconstruction
Source: PLoS One. 2017 Nov 14;12(11):e0187916. doi: 10.1371/journal.pone.0187916 (PMC5685610; doi:10.1371/journal.pone.0187916)
Supplement: S1 Data — This zip folder contains input accelerations for reproducibility of the accident reconstruction. Also, the readings from the dummy sensor are reported for reproducibility of the calculations. (ZIP) [file pone.0187916.s009.zip › Channel/Channel/CCN_2012_001.055]

Test object number          :1
Name of the channel         :Neck Upper Moment Z {MO}
Laboratory channel code     :16NECKUP00Q3MOZP
Customer channel code       :16NECKUP00Q3MOZP
Channel code                :16NECKUP00Q3MOZP
Direction                   :Z
Dimension                   :MO
Channel frequency class     :2000
Unit                        :Nm
Reference system            :NOVALUE
Transducer type             :Q3NS-114/Z/MO
Transducer id               :NOVALUE
Pre-filter type             :4000Hz 6pole Butterworth (device internal)
Cut off frequency           :4000
Channel amplitude class     :80
Sampling interval           :5E-5
Bit resolution              :16
Time of first sample        :-0.38835156
Number of samples           :40480
Reference channel           :implicit
Reference channel name      :NOVALUE
Data source                 :transducer
Data status                 :ok
First global maximum value  :7.916013E+0
Time of maximum value       :9.229844E-2
First global minimum value  :-1.083673E+1
Time of minimum value       :9.209844E-2
Start offset interval       :-1.000000E-1
End offset interval         :-5.000000E-2
.ValidationRemark           :Seulement la gamme [-6.0 sec; 35.363 sec] a �t� lue. Gamme demand�e: [-6.0 sec; 40.0 sec].
1.999393E-2
2.244688E-2
2.244688E-2
1.999393E-2
1.999393E-2
1.999393E-2
1.999393E-2
2.244688E-2
2.489981E-2
2.489981E-2
1.999393E-2
1.508805E-2
1.508805E-2
1.999393E-2
2.489981E-2
2.244688E-2
1.999393E-2
1.754098E-2
1.999393E-2
2.244688E-2
2.244688E-2
1.754098E-2
1.999393E-2
1.999393E-2
1.999393E-2
1.999393E-2
1.999393E-2
2.244688E-2
2.244688E-2
2.244688E-2
1.999393E-2
1.999393E-2
2.244688E-2
1.999393E-2
1.754098E-2
1.754098E-2
1.754098E-2
1.754098E-2
1.754098E-2
1.754098E-2
1.999393E-2
2.244688E-2
2.244688E-2
2.244688E-2
1.999393E-2
1.754098E-2
1.754098E-2
1.754098E-2
1.754098E-2
1.754098E-2
1.754098E-2
1.999393E-2
1.999393E-2
1.999393E-2
1.754098E-2
1.508805E-2
1.508805E-2
1.999393E-2
2.244688E-2
2.244688E-2
1.754098E-2
1.508805E-2
1.508805E-2
1.999393E-2
2.244688E-2
1.999393E-2
1.508805E-2
1.263510E-2
1.263510E-2
1.754098E-2
1.754098E-2
1.754098E-2
1.999393E-2
1.999393E-2
1.999393E-2
1.999393E-2
1.999393E-2
1.999393E-2
1.754098E-2
1.754098E-2
1.999393E-2
1.999393E-2
1.754098E-2
1.508805E-2
1.754098E-2
1.754098E-2
1.754098E-2
1.754098E-2
1.754098E-2
1.754098E-2
1.508805E-2
1.263510E-2
1.263510E-2
1.754098E-2
1.754098E-2
1.754098E-2
1.508805E-2
1.754098E-2
1.754098E-2
1.754098E-2
1.754098E-2
1.999393E-2
1.999393E-2
1.999393E-2
1.508805E-2
1.263510E-2
1.263510E-2
1.508805E-2
1.754098E-2
1.754098E-2
2.244688E-2
2.244688E-2
1.999393E-2
1.754098E-2
1.508805E-2
1.263510E-2
1.263510E-2
1.508805E-2
1.754098E-2
1.754098E-2
1.508805E-2
1.508805E-2
1.508805E-2
1.754098E-2
1.754098E-2
1.999393E-2
1.999393E-2
1.999393E-2
1.754098E-2
1.754098E-2
1.999393E-2
1.999393E-2
1.754098E-2
1.754098E-2
1.508805E-2
1.508805E-2
1.754098E-2
1.754098E-2
1.754098E-2
1.754098E-2
1.754098E-2
1.999393E-2
1.999393E-2
1.999393E-2
1.754098E-2
1.263510E-2
1.263510E-2
1.508805E-2
1.754098E-2
1.754098E-2
1.508805E-2
1.508805E-2
1.508805E-2
1.508805E-2
1.508805E-2
1.508805E-2
1.508805E-2
1.754098E-2
1.999393E-2
1.999393E-2
1.508805E-2
1.263510E-2
1.263510E-2
1.508805E-2
1.754098E-2
1.754098E-2
1.754098E-2
1.508805E-2
1.508805E-2
1.508805E-2
1.999393E-2
1.999393E-2
1.754098E-2
1.508805E-2
1.508805E-2
1.754098E-2
1.999393E-2
1.754098E-2
1.754098E-2
1.999393E-2
2.244688E-2
1.999393E-2
1.754098E-2
1.754098E-2
1.754098E-2
1.754098E-2
1.508805E-2
1.508805E-2
1.508805E-2
1.754098E-2
1.999393E-2
1.999393E-2
1.999393E-2
1.999393E-2
1.754098E-2
1.754098E-2
1.999393E-2
1.999393E-2
1.999393E-2
1.754098E-2
1.754098E-2
1.999393E-2
1.999393E-2
1.999393E-2
1.754098E-2
1.508805E-2
1.263510E-2
1.508805E-2
1.754098E-2
1.999393E-2
1.999393E-2
1.754098E-2
1.754098E-2
1.508805E-2
1.754098E-2
1.999393E-2
1.999393E-2
1.999393E-2
2.244688E-2
1.999393E-2
1.999393E-2
1.999393E-2
1.999393E-2
1.999393E-2
1.999393E-2
1.999393E-2
1.999393E-2
1.754098E-2
1.999393E-2
1.999393E-2
1.999393E-2
1.754098E-2
1.754098E-2
1.999393E-2
1.999393E-2
2.244688E-2
1.999393E-2
1.999393E-2
1.754098E-2
1.754098E-2
2.244688E-2
2.489981E-2
2.489981E-2
2.244688E-2
2.244688E-2
2.244688E-2
2.244688E-2
2.244688E-2
2.489981E-2
2.489981E-2
2.489981E-2
1.999393E-2
1.754098E-2
1.999393E-2
2.244688E-2
2.735275E-2
2.735275E-2
2.735275E-2
2.489981E-2
2.489981E-2
2.489981E-2
2.489981E-2
2.980570E-2
3.225864E-2
3.225864E-2
2.735275E-2
2.489981E-2
2.489981E-2
2.980570E-2
2.980570E-2
2.735275E-2
2.489981E-2
2.244688E-2
2.244688E-2
2.489981E-2
2.735275E-2
2.980570E-2
2.735275E-2
2.489981E-2
2.489981E-2
2.980570E-2
3.225864E-2
3.225864E-2
3.225864E-2
3.225864E-2
3.225864E-2
2.980570E-2
2.735275E-2
2.489981E-2
2.489981E-2
2.735275E-2
2.980570E-2
2.980570E-2
2.980570E-2
2.980570E-2
2.980570E-2
2.980570E-2
2.980570E-2
2.980570E-2
2.980570E-2
2.735275E-2
2.735275E-2
2.980570E-2
3.225864E-2
3.225864E-2
2.980570E-2
2.980570E-2
2.980570E-2
2.980570E-2
3.225864E-2
3.225864E-2
3.471158E-2
3.471158E-2
3.471158E-2
3.225864E-2
3.225864E-2
3.471158E-2
3.471158E-2
3.471158E-2
3.225864E-2
3.471158E-2
3.716452E-2
3.716452E-2
3.471158E-2
3.471158E-2
3.471158E-2
3.716452E-2
3.961746E-2
3.961746E-2
4.207040E-2
4.207040E-2
4.207040E-2
3.471158E-2
3.225864E-2
3.225864E-2
3.471158E-2
3.716452E-2
3.716452E-2
3.716452E-2
3.716452E-2
3.961746E-2
3.961746E-2
3.961746E-2
3.961746E-2
3.961746E-2
3.961746E-2
3.471158E-2
3.471158E-2
3.716452E-2
3.961746E-2
3.716452E-2
3.716452E-2
3.716452E-2
3.961746E-2
4.207040E-2
4.207040E-2
4.207040E-2
4.207040E-2
4.207040E-2
4.207040E-2
3.961746E-2
3.961746E-2
3.961746E-2
4.207040E-2
4.207040E-2
4.207040E-2
4.207040E-2
4.207040E-2
4.452335E-2
4.452335E-2
4.207040E-2
4.207040E-2
4.207040E-2
4.452335E-2
4.697629E-2
4.697629E-2
4.697629E-2
4.697629E-2
4.697629E-2
4.697629E-2
4.452335E-2
4.452335E-2
4.697629E-2
5.188217E-2
5.188217E-2
4.942923E-2
4.697629E-2
4.942923E-2
4.942923E-2
4.942923E-2
4.942923E-2
4.697629E-2
4.942923E-2
4.942923E-2
4.697629E-2
4.697629E-2
4.942923E-2
4.942923E-2
4.697629E-2
4.697629E-2
4.942923E-2
5.433511E-2
5.433511E-2
5.188217E-2
4.697629E-2
4.697629E-2
4.942923E-2
5.188217E-2
5.188217E-2
4.942923E-2
4.942923E-2
5.433511E-2
5.924100E-2
5.678806E-2
5.188217E-2
5.188217E-2
5.433511E-2
5.678806E-2
5.433511E-2
5.188217E-2
5.188217E-2
5.433511E-2
5.678806E-2
5.678806E-2
5.433511E-2
5.188217E-2
5.433511E-2
5.678806E-2
5.924100E-2
5.924100E-2
5.433511E-2
5.188217E-2
5.188217E-2
5.433511E-2
5.678806E-2
5.924100E-2
5.924100E-2
5.678806E-2
5.678806E-2
5.678806E-2
5.678806E-2
5.924100E-2
5.924100E-2
5.924100E-2
5.924100E-2
6.169394E-2
6.169394E-2
6.169394E-2
5.924100E-2
5.924100E-2
6.169394E-2
6.414688E-2
6.414688E-2
6.169394E-2
6.169394E-2
6.169394E-2
6.169394E-2
6.169394E-2
6.169394E-2
6.414688E-2
6.414688E-2
6.414688E-2
6.414688E-2
6.414688E-2
6.169394E-2
6.414688E-2
6.414688E-2
6.169394E-2
6.169394E-2
6.169394E-2
6.169394E-2
6.414688E-2
6.169394E-2
5.924100E-2
6.169394E-2
6.414688E-2
6.659982E-2
6.414688E-2
6.414688E-2
6.414688E-2
6.414688E-2
6.659982E-2
6.659982E-2
6.905276E-2
6.659982E-2
6.414688E-2
6.414688E-2
6.414688E-2
6.659982E-2
6.659982E-2
6.414688E-2
6.414688E-2
6.414688E-2
6.905276E-2
6.905276E-2
6.659982E-2
6.905276E-2
7.395864E-2
7.641159E-2
7.395864E-2
7.150570E-2
6.905276E-2
6.905276E-2
7.150570E-2
7.150570E-2
6.905276E-2
6.414688E-2
6.169394E-2
6.659982E-2
6.905276E-2
7.150570E-2
7.395864E-2
7.395864E-2
7.395864E-2
7.395864E-2
7.395864E-2
7.150570E-2
6.905276E-2
6.905276E-2
7.150570E-2
7.395864E-2
7.641159E-2
7.395864E-2
7.150570E-2
7.395864E-2
7.641159E-2
7.641159E-2
7.641159E-2
7.395864E-2
7.395864E-2
7.395864E-2
7.395864E-2
7.395864E-2
7.641159E-2
7.641159E-2
7.395864E-2
7.395864E-2
7.395864E-2
7.150570E-2
7.150570E-2
7.395864E-2
7.886453E-2
7.886453E-2
7.641159E-2
7.395864E-2
7.395864E-2
7.395864E-2
7.395864E-2
7.395864E-2
7.641159E-2
7.886453E-2
7.886453E-2
7.886453E-2
7.886453E-2
8.131747E-2
8.131747E-2
8.377041E-2
8.131747E-2
7.886453E-2
7.886453E-2
8.131747E-2
8.131747E-2
7.641159E-2
7.641159E-2
7.641159E-2
7.641159E-2
7.886453E-2
7.886453E-2
7.886453E-2
7.886453E-2
7.886453E-2
7.886453E-2
8.131747E-2
8.131747E-2
7.886453E-2
7.886453E-2
7.886453E-2
8.131747E-2
8.131747E-2
8.131747E-2
8.131747E-2
7.886453E-2
7.886453E-2
7.886453E-2
7.886453E-2
8.131747E-2
8.377041E-2
8.377041E-2
8.131747E-2
7.886453E-2
7.886453E-2
7.886453E-2
8.131747E-2
8.622336E-2
8.867630E-2
8.867630E-2
8.377041E-2
8.131747E-2
8.131747E-2
8.131747E-2
8.377041E-2
8.622336E-2
8.377041E-2
8.131747E-2
8.131747E-2
8.131747E-2
8.131747E-2
8.131747E-2
8.377041E-2
8.377041E-2
8.131747E-2
7.886453E-2
7.886453E-2
8.377041E-2
8.622336E-2
8.622336E-2
8.622336E-2
8.131747E-2
7.886453E-2
8.131747E-2
8.377041E-2
8.377041E-2
8.377041E-2
8.622336E-2
8.622336E-2
8.377041E-2
8.131747E-2
8.131747E-2
8.131747E-2
8.131747E-2
8.377041E-2
8.622336E-2
8.377041E-2
8.377041E-2
8.377041E-2
8.377041E-2
8.377041E-2
8.377041E-2
8.377041E-2
8.377041E-2
8.377041E-2
8.377041E-2
8.131747E-2
8.131747E-2
8.377041E-2
8.622336E-2
8.622336E-2
8.622336E-2
8.377041E-2
8.377041E-2
8.131747E-2
8.131747E-2
8.377041E-2
8.622336E-2
8.622336E-2
8.131747E-2
7.886453E-2
7.886453E-2
8.131747E-2
8.131747E-2
8.131747E-2
8.131747E-2
8.131747E-2
8.131747E-2
7.641159E-2
7.641159E-2
7.886453E-2
8.131747E-2
8.377041E-2
8.131747E-2
7.886453E-2
7.886453E-2
7.886453E-2
7.886453E-2
8.131747E-2
8.377041E-2
8.377041E-2
8.377041E-2
8.377041E-2
8.377041E-2
8.131747E-2
8.131747E-2
8.131747E-2
8.377041E-2
8.377041E-2
8.131747E-2
7.886453E-2
7.886453E-2
7.641159E-2
7.886453E-2
7.886453E-2
8.131747E-2
8.131747E-2
7.886453E-2
7.886453E-2
7.886453E-2
8.131747E-2
7.886453E-2
7.641159E-2
7.395864E-2
7.641159E-2
7.641159E-2
7.886453E-2
8.131747E-2
7.886453E-2
7.886453E-2
7.886453E-2
8.131747E-2
8.377041E-2
8.377041E-2
8.377041E-2
8.131747E-2
8.131747E-2
7.641159E-2
7.395864E-2
7.395864E-2
7.641159E-2
8.131747E-2
8.377041E-2
8.131747E-2
7.641159E-2
7.395864E-2
7.641159E-2
7.886453E-2
7.886453E-2
7.641159E-2
7.395864E-2
7.641159E-2
7.886453E-2
7.641159E-2
7.395864E-2
7.641159E-2
7.886453E-2
8.131747E-2
7.886453E-2
7.395864E-2
7.641159E-2
7.641159E-2
7.886453E-2
7.641159E-2
7.395864E-2
7.641159E-2
7.886453E-2
7.886453E-2
7.395864E-2
6.905276E-2
7.150570E-2
7.395864E-2
7.886453E-2
7.886453E-2
7.641159E-2
7.395864E-2
7.395864E-2
7.395864E-2
7.395864E-2
7.395864E-2
7.641159E-2
7.395864E-2
7.150570E-2
6.659982E-2
6.659982E-2
6.659982E-2
6.905276E-2
7.150570E-2
7.150570E-2
7.150570E-2
7.150570E-2
6.905276E-2
6.659982E-2
6.659982E-2
6.659982E-2
6.659982E-2
6.905276E-2
6.905276E-2
7.150570E-2
7.150570E-2
7.150570E-2
6.905276E-2
6.414688E-2
6.659982E-2
7.150570E-2
7.395864E-2
7.395864E-2
7.150570E-2
6.905276E-2
6.905276E-2
6.905276E-2
6.659982E-2
6.659982E-2
6.659982E-2
6.905276E-2
6.905276E-2
6.659982E-2
6.414688E-2
6.169394E-2
6.414688E-2
6.659982E-2
6.659982E-2
6.414688E-2
6.414688E-2
6.659982E-2
6.659982E-2
6.659982E-2
6.169394E-2
6.169394E-2
6.169394E-2
6.414688E-2
6.414688E-2
6.414688E-2
6.169394E-2
6.169394E-2
6.414688E-2
6.659982E-2
6.659982E-2
6.414688E-2
6.169394E-2
5.678806E-2
5.678806E-2
5.678806E-2
5.678806E-2
5.678806E-2
5.924100E-2
5.924100E-2
5.924100E-2
5.924100E-2
5.924100E-2
5.924100E-2
6.169394E-2
5.924100E-2
5.924100E-2
5.678806E-2
5.433511E-2
5.433511E-2
5.678806E-2
5.924100E-2
5.924100E-2
5.678806E-2
5.188217E-2
5.188217E-2
5.433511E-2
5.433511E-2
5.433511E-2
5.188217E-2
5.188217E-2
5.433511E-2
5.678806E-2
5.678806E-2
5.188217E-2
4.697629E-2
4.452335E-2
4.942923E-2
5.433511E-2
5.188217E-2
4.697629E-2
4.697629E-2
4.942923E-2
5.433511E-2
5.433511E-2
5.188217E-2
4.942923E-2
4.942923E-2
4.942923E-2
4.942923E-2
4.942923E-2
5.188217E-2
5.188217E-2
5.188217E-2
4.942923E-2
4.697629E-2
4.697629E-2
4.697629E-2
4.697629E-2
4.942923E-2
4.942923E-2
4.942923E-2
4.697629E-2
4.697629E-2
4.452335E-2
4.452335E-2
4.207040E-2
4.207040E-2
4.207040E-2
4.697629E-2
4.697629E-2
4.697629E-2
4.207040E-2
3.961746E-2
3.961746E-2
4.452335E-2
4.697629E-2
4.697629E-2
4.697629E-2
4.697629E-2
4.452335E-2
4.452335E-2
4.207040E-2
3.961746E-2
3.716452E-2
3.716452E-2
3.961746E-2
3.961746E-2
3.716452E-2
3.471158E-2
3.471158E-2
3.716452E-2
3.471158E-2
3.471158E-2
3.471158E-2
3.471158E-2
3.471158E-2
3.716452E-2
3.961746E-2
3.961746E-2
3.471158E-2
3.225864E-2
3.471158E-2
3.471158E-2
3.471158E-2
3.225864E-2
3.225864E-2
3.225864E-2
3.225864E-2
3.471158E-2
3.225864E-2
3.225864E-2
3.225864E-2
3.225864E-2
3.225864E-2
3.225864E-2
3.471158E-2
3.471158E-2
3.471158E-2
3.225864E-2
2.980570E-2
2.980570E-2
2.980570E-2
2.980570E-2
2.980570E-2
3.225864E-2
3.471158E-2
3.225864E-2
2.735275E-2
2.489981E-2
2.489981E-2
2.489981E-2
2.735275E-2
2.980570E-2
2.980570E-2
2.735275E-2
2.735275E-2
2.735275E-2
2.489981E-2
2.489981E-2
2.489981E-2
2.735275E-2
2.980570E-2
2.980570E-2
2.980570E-2
2.735275E-2
2.489981E-2
2.489981E-2
2.489981E-2
2.489981E-2
2.244688E-2
1.999393E-2
1.999393E-2
2.244688E-2
2.244688E-2
1.999393E-2
1.999393E-2
2.244688E-2
2.489981E-2
2.489981E-2
2.489981E-2
2.489981E-2
2.244688E-2
1.999393E-2
1.999393E-2
1.999393E-2
2.244688E-2
2.489981E-2
2.735275E-2
2.735275E-2
2.735275E-2
2.489981E-2
2.489981E-2
2.489981E-2
2.244688E-2
1.999393E-2
1.999393E-2
1.999393E-2
1.999393E-2
1.999393E-2
1.754098E-2
1.754098E-2
1.754098E-2
1.999393E-2
2.489981E-2
2.244688E-2
2.244688E-2
1.999393E-2
2.244688E-2
2.244688E-2
2.244688E-2
1.999393E-2
1.999393E-2
1.999393E-2
1.999393E-2
2.244688E-2
2.489981E-2
1.999393E-2
1.754098E-2
1.999393E-2
2.244688E-2
2.244688E-2
1.999393E-2
2.244688E-2
2.489981E-2
2.244688E-2
2.244688E-2
1.999393E-2
2.244688E-2
2.244688E-2
2.244688E-2
1.999393E-2
1.754098E-2
1.754098E-2
1.999393E-2
2.244688E-2
2.244688E-2
1.999393E-2
1.754098E-2
1.508805E-2
1.754098E-2
1.999393E-2
1.999393E-2
2.244688E-2
1.999393E-2
1.754098E-2
1.508805E-2
1.754098E-2
1.999393E-2
2.244688E-2
2.489981E-2
2.244688E-2
1.754098E-2
1.508805E-2
1.754098E-2
1.999393E-2
1.999393E-2
1.754098E-2
1.754098E-2
1.754098E-2
1.999393E-2
1.999393E-2
1.999393E-2
2.244688E-2
2.244688E-2
1.999393E-2
1.999393E-2
2.244688E-2
2.244688E-2
1.999393E-2
1.508805E-2
1.263510E-2
1.263510E-2
1.508805E-2
1.754098E-2
1.999393E-2
1.999393E-2
1.999393E-2
1.999393E-2
1.999393E-2
2.244688E-2
2.244688E-2
1.999393E-2
1.754098E-2
1.508805E-2
1.263510E-2
1.754098E-2
2.244688E-2
2.489981E-2
2.244688E-2
1.999393E-2
1.754098E-2
1.754098E-2
1.754098E-2
1.754098E-2
1.754098E-2
1.999393E-2
1.754098E-2
1.754098E-2
1.999393E-2
1.999393E-2
1.999393E-2
1.754098E-2
1.754098E-2
1.754098E-2
1.999393E-2
1.999393E-2
1.754098E-2
1.754098E-2
1.754098E-2
1.508805E-2
1.754098E-2
1.754098E-2
1.999393E-2
1.754098E-2
1.999393E-2
1.999393E-2
1.508805E-2
1.508805E-2
1.754098E-2
1.754098E-2
1.508805E-2
1.263510E-2
1.508805E-2
1.508805E-2
1.508805E-2
1.508805E-2
1.263510E-2
1.263510E-2
1.263510E-2
1.508805E-2
1.508805E-2
1.754098E-2
1.754098E-2
1.508805E-2
1.018217E-2
1.018217E-2
1.018217E-2
1.508805E-2
1.754098E-2
1.508805E-2
1.263510E-2
1.018217E-2
1.018217E-2
1.018217E-2
1.263510E-2
1.263510E-2
1.018217E-2
1.018217E-2
1.263510E-2
1.508805E-2
1.508805E-2
1.263510E-2
1.018217E-2
7.729217E-3
7.729217E-3
1.018217E-2
1.018217E-2
7.729217E-3
7.729217E-3
5.276285E-3
7.729217E-3
1.018217E-2
1.263510E-2
1.263510E-2
1.018217E-2
7.729217E-3
5.276285E-3
2.823338E-3
3.703982E-4
2.823338E-3
5.276285E-3
5.276285E-3
5.276285E-3
5.276285E-3
5.276285E-3
7.729217E-3
7.729217E-3
5.276285E-3
5.276285E-3
7.729217E-3
1.263510E-2
1.018217E-2
7.729217E-3
5.276285E-3
2.823338E-3
2.823338E-3
2.823338E-3
5.276285E-3
7.729217E-3
7.729217E-3
1.018217E-2
7.729217E-3
2.823338E-3
3.703982E-4
2.823338E-3
5.276285E-3
7.729217E-3
7.729217E-3
5.276285E-3
5.276285E-3
5.276285E-3
5.276285E-3
5.276285E-3
2.823338E-3
3.703982E-4
3.703982E-4
3.703982E-4
2.823338E-3
5.276285E-3
2.823338E-3
3.703982E-4
2.823338E-3
5.276285E-3
5.276285E-3
2.823338E-3
2.823338E-3
2.823338E-3
2.823338E-3
2.823338E-3
3.703982E-4
-2.082542E-3
-2.082542E-3
-2.082542E-3
-2.082542E-3
-2.082542E-3
-2.082542E-3
3.703982E-4
3.703982E-4
3.703982E-4
-2.082542E-3
3.703982E-4
3.703982E-4
3.703982E-4
3.703982E-4
-2.082542E-3
-2.082542E-3
-2.082542E-3
-2.082542E-3
3.703982E-4
3.703982E-4
3.703982E-4
3.703982E-4
3.703982E-4
-2.082542E-3
-4.535481E-3
-2.082542E-3
3.703982E-4
2.823338E-3
3.703982E-4
-2.082542E-3
-4.535481E-3
-6.988429E-3
-4.535481E-3
-4.535481E-3
-2.082542E-3
2.823338E-3
5.276285E-3
2.823338E-3
3.703982E-4
-2.082542E-3
-2.082542E-3
-2.082542E-3
-2.082542E-3
-4.535481E-3
-2.082542E-3
-2.082542E-3
-2.082542E-3
-4.535481E-3
-2.082542E-3
3.703982E-4
-2.082542E-3
-2.082542E-3
3.703982E-4
3.703982E-4
-2.082542E-3
-2.082542E-3
-2.082542E-3
-2.082542E-3
3.703982E-4
3.703982E-4
-4.535481E-3
-6.988429E-3
-6.988429E-3
-4.535481E-3
-2.082542E-3
-4.535481E-3
-6.988429E-3
-6.988429E-3
-4.535481E-3
-2.082542E-3
-2.082542E-3
-2.082542E-3
-4.535481E-3
-4.535481E-3
-6.988429E-3
-6.988429E-3
-9.441368E-3
-9.441368E-3
-9.441368E-3
-6.988429E-3
-2.082542E-3
3.703982E-4
3.703982E-4
-4.535481E-3
-9.441368E-3
-1.189431E-2
-6.988429E-3
-4.535481E-3
-2.082542E-3
-6.988429E-3
-9.441368E-3
-9.441368E-3
-6.988429E-3
-4.535481E-3
-4.535481E-3
-6.988429E-3
-6.988429E-3
-9.441368E-3
-6.988429E-3
-4.535481E-3
3.703982E-4
3.703982E-4
-4.535481E-3
-6.988429E-3
-6.988429E-3
-6.988429E-3
-6.988429E-3
-6.988429E-3
-6.988429E-3
-4.535481E-3
-6.988429E-3
-9.441368E-3
-6.988429E-3
-6.988429E-3
-6.988429E-3
-9.441368E-3
-9.441368E-3
-9.441368E-3
-6.988429E-3
-6.988429E-3
-6.988429E-3
-4.535481E-3
-6.988429E-3
-9.441368E-3
-1.189431E-2
-1.434726E-2
-1.434726E-2
-1.434726E-2
-1.189431E-2
-1.189431E-2
-1.189431E-2
-1.189431E-2
-9.441368E-3
-9.441368E-3
-9.441368E-3
-9.441368E-3
-9.441368E-3
-1.434726E-2
-1.434726E-2
-1.189431E-2
-1.189431E-2
-1.434726E-2
-1.680020E-2
-1.680020E-2
-1.925314E-2
-2.170608E-2
-1.925314E-2
-1.680020E-2
-1.925314E-2
-2.170608E-2
-2.170608E-2
-1.925314E-2
-1.680020E-2
-1.925314E-2
-2.415902E-2
-2.661195E-2
-2.661195E-2
-2.661195E-2
-2.415902E-2
-2.415902E-2
-2.415902E-2
-2.415902E-2
-2.415902E-2
-2.661195E-2
-2.661195E-2
-2.906491E-2
-2.906491E-2
-2.906491E-2
-2.661195E-2
-2.415902E-2
-2.415902E-2
-2.415902E-2
-2.415902E-2
-2.415902E-2
-2.415902E-2
-2.170608E-2
-2.415902E-2
-2.415902E-2
-2.415902E-2
-2.415902E-2
-2.170608E-2
-2.415902E-2
-2.415902E-2
-2.415902E-2
-2.170608E-2
-1.925314E-2
-1.925314E-2
-2.170608E-2
-2.170608E-2
-2.170608E-2
-1.925314E-2
-1.680020E-2
-1.434726E-2
-1.680020E-2
-1.680020E-2
-1.925314E-2
-2.170608E-2
-2.415902E-2
-2.415902E-2
-2.170608E-2
-2.415902E-2
-2.415902E-2
-2.415902E-2
-2.415902E-2
-2.415902E-2
-2.415902E-2
-2.170608E-2
-2.415902E-2
-2.415902E-2
-2.415902E-2
-2.415902E-2
-2.415902E-2
-2.415902E-2
-2.661195E-2
-2.661195E-2
-2.906491E-2
-2.661195E-2
-2.661195E-2
-2.661195E-2
-2.415902E-2
-2.415902E-2
-2.415902E-2
-2.661195E-2
-2.906491E-2
-2.906491E-2
-2.661195E-2
-2.661195E-2
-2.661195E-2
-2.415902E-2
-2.170608E-2
-2.170608E-2
-2.170608E-2
-2.415902E-2
-2.661195E-2
-2.906491E-2
-2.906491E-2
-2.906491E-2
-3.151784E-2
-3.151784E-2
-2.906491E-2
-2.906491E-2
-2.661195E-2
-2.661195E-2
-2.661195E-2
-2.661195E-2
-2.661195E-2
-2.661195E-2
-2.415902E-2
-2.170608E-2
-2.415902E-2
-2.661195E-2
-2.906491E-2
-2.906491E-2
-2.906491E-2
-2.661195E-2
-2.415902E-2
-2.661195E-2
-2.661195E-2
-2.661195E-2
-2.661195E-2
-2.906491E-2
-3.151784E-2
-3.397078E-2
-3.642373E-2
-3.151784E-2
-2.661195E-2
-2.415902E-2
-2.906491E-2
-3.397078E-2
-3.642373E-2
-3.151784E-2
-2.661195E-2
-2.415902E-2
-3.151784E-2
-3.642373E-2
-3.642373E-2
-3.397078E-2
-3.151784E-2
-3.397078E-2
-3.397078E-2
-3.151784E-2
-2.906491E-2
-3.151784E-2
-3.151784E-2
-3.151784E-2
-3.151784E-2
-3.151784E-2
-3.151784E-2
-3.151784E-2
-2.906491E-2
-2.661195E-2
-2.661195E-2
-2.906491E-2
-3.151784E-2
-3.397078E-2
-3.397078E-2
-3.397078E-2
-3.397078E-2
-3.151784E-2
-2.906491E-2
-2.906491E-2
-2.661195E-2
-2.661195E-2
-2.415902E-2
-2.661195E-2
-2.906491E-2
-2.906491E-2
-3.151784E-2
-3.397078E-2
-3.397078E-2
-3.397078E-2
-2.906491E-2
-2.661195E-2
-2.661195E-2
-3.151784E-2
-3.642373E-2
-3.642373E-2
-3.151784E-2
-2.906491E-2
-2.906491E-2
-3.151784E-2
-3.397078E-2
-3.397078E-2
-3.397078E-2
-3.397078E-2
-3.642373E-2
-3.397078E-2
-3.397078E-2
-3.397078E-2
-3.397078E-2
-3.642373E-2
-3.397078E-2
-3.151784E-2
-3.151784E-2
-3.151784E-2
-3.151784E-2
-3.397078E-2
-3.397078E-2
-3.397078E-2
-3.397078E-2
-3.151784E-2
-3.397078E-2
-3.642373E-2
-3.642373E-2
-3.397078E-2
-3.151784E-2
-3.151784E-2
-3.397078E-2
-3.642373E-2
-3.397078E-2
-3.151784E-2
-3.642373E-2
-4.132961E-2
-4.132961E-2
-3.642373E-2
-3.397078E-2
-3.397078E-2
-3.642373E-2
-3.642373E-2
-3.642373E-2
-3.642373E-2
-3.642373E-2
-3.887667E-2
-4.132961E-2
-4.132961E-2
-3.642373E-2
-3.151784E-2
-3.151784E-2
-3.397078E-2
-3.887667E-2
-3.642373E-2
-3.397078E-2
-3.642373E-2
-3.887667E-2
-3.887667E-2
-3.887667E-2
-3.642373E-2
-3.642373E-2
-3.642373E-2
-3.887667E-2
-3.887667E-2
-4.132961E-2
-3.887667E-2
-3.642373E-2
-3.642373E-2
-3.642373E-2
-3.642373E-2
-3.642373E-2
-3.642373E-2
-3.887667E-2
-3.887667E-2
-4.132961E-2
-4.132961E-2
-3.887667E-2
-3.887667E-2
-3.887667E-2
-3.642373E-2
-3.642373E-2
-3.887667E-2
-4.378256E-2
-4.378256E-2
-4.132961E-2
-4.132961E-2
-4.378256E-2
-4.378256E-2
-4.623549E-2
-4.623549E-2
-4.623549E-2
-4.378256E-2
-4.132961E-2
-3.642373E-2
-3.642373E-2
-3.887667E-2
-4.132961E-2
-4.378256E-2
-4.378256E-2
-4.378256E-2
-4.132961E-2
-4.132961E-2
-4.378256E-2
-4.378256E-2
-4.132961E-2
-3.887667E-2
-3.642373E-2
-3.887667E-2
-4.132961E-2
-4.132961E-2
-3.887667E-2
-3.642373E-2
-3.642373E-2
-3.887667E-2
-4.378256E-2
-4.623549E-2
-4.623549E-2
-4.378256E-2
-4.132961E-2
-4.132961E-2
-4.378256E-2
-4.623549E-2
-4.623549E-2
-4.378256E-2
-4.378256E-2
-4.623549E-2
-4.623549E-2
-4.623549E-2
-4.378256E-2
-4.378256E-2
-4.378256E-2
-4.378256E-2
-4.623549E-2
-4.868843E-2
-5.359431E-2
-5.114137E-2
-4.623549E-2
-4.378256E-2
-4.378256E-2
-4.132961E-2
-4.132961E-2
-4.378256E-2
-4.623549E-2
-4.868843E-2
-4.868843E-2
-5.114137E-2
-5.114137E-2
-5.359431E-2
-5.114137E-2
-4.868843E-2
-4.623549E-2
-4.623549E-2
-4.868843E-2
-5.114137E-2
-5.114137E-2
-5.114137E-2
-4.868843E-2
-4.623549E-2
-4.623549E-2
-5.114137E-2
-5.114137E-2
-5.114137E-2
-5.359431E-2
-5.359431E-2
-5.359431E-2
-4.868843E-2
-4.623549E-2
-4.623549E-2
-4.868843E-2
-5.114137E-2
-5.359431E-2
-5.359431E-2
-5.114137E-2
-5.114137E-2
-5.114137E-2
-5.114137E-2
-5.359431E-2
-5.359431E-2
-5.359431E-2
-5.359431E-2
-5.359431E-2
-5.359431E-2
-5.359431E-2
-5.359431E-2
-5.359431E-2
-5.114137E-2
-5.114137E-2
-5.114137E-2
-5.359431E-2
-5.359431E-2
-5.604727E-2
-5.604727E-2
-5.604727E-2
-5.604727E-2
-5.850021E-2
-5.359431E-2
-5.359431E-2
-5.604727E-2
-5.850021E-2
-5.604727E-2
-5.114137E-2
-5.359431E-2
-5.850021E-2
-6.095313E-2
-6.095313E-2
-6.095313E-2
-5.850021E-2
-5.604727E-2
-5.359431E-2
-5.604727E-2
-5.850021E-2
-6.340609E-2
-6.095313E-2
-5.850021E-2
-5.604727E-2
-5.850021E-2
-6.095313E-2
-6.340609E-2
-6.095313E-2
-6.095313E-2
-6.095313E-2
-5.604727E-2
-5.114137E-2
-4.868843E-2
-5.114137E-2
-5.604727E-2
-5.604727E-2
-5.604727E-2
-5.359431E-2
-5.114137E-2
-5.114137E-2
-4.868843E-2
-5.114137E-2
-5.114137E-2
-5.359431E-2
-5.359431E-2
-5.604727E-2
-5.604727E-2
-5.604727E-2
-5.850021E-2
-5.850021E-2
-5.850021E-2
-6.095313E-2
-6.340609E-2
-6.340609E-2
-6.095313E-2
-6.095313E-2
-6.095313E-2
-6.340609E-2
-6.340609E-2
-6.340609E-2
-6.340609E-2
-6.340609E-2
-6.585903E-2
-6.831197E-2
-7.076491E-2
-7.321785E-2
-7.076491E-2
-6.831197E-2
-6.831197E-2
-7.076491E-2
-7.076491E-2
-6.831197E-2
-6.831197E-2
-7.076491E-2
-7.321785E-2
-7.321785E-2
-7.076491E-2
-7.076491E-2
-7.321785E-2
-7.812374E-2
-7.812374E-2
-7.567080E-2
-7.076491E-2
-7.076491E-2
-7.321785E-2
-7.567080E-2
-7.567080E-2
-7.321785E-2
-7.076491E-2
-7.076491E-2
-7.321785E-2
-7.812374E-2
-7.812374E-2
-7.567080E-2
-7.321785E-2
-7.567080E-2
-7.812374E-2
-7.812374E-2
-7.567080E-2
-7.812374E-2
-7.812374E-2
-7.812374E-2
-7.567080E-2
-7.321785E-2
-7.076491E-2
-7.321785E-2
-7.567080E-2
-7.567080E-2
-7.321785E-2
-7.076491E-2
-7.076491E-2
-7.567080E-2
-7.812374E-2
-7.812374E-2
-7.812374E-2
-7.567080E-2
-7.567080E-2
-7.567080E-2
-7.567080E-2
-7.567080E-2
-7.567080E-2
-7.812374E-2
-8.057668E-2
-8.302962E-2
-8.793550E-2
-8.793550E-2
-8.302962E-2
-8.057668E-2
-8.057668E-2
-8.302962E-2
-8.548256E-2
-8.548256E-2
-8.548256E-2
-8.548256E-2
-8.548256E-2
-8.302962E-2
-8.302962E-2
-8.793550E-2
-9.284138E-2
-9.529432E-2
-9.529432E-2
-9.284138E-2
-9.038844E-2
-8.548256E-2
-8.302962E-2
-8.302962E-2
-8.548256E-2
-8.548256E-2
-8.793550E-2
-8.793550E-2
-8.793550E-2
-8.548256E-2
-8.548256E-2
-8.793550E-2
-8.793550E-2
-8.548256E-2
-8.548256E-2
-8.793550E-2
-8.793550E-2
-8.793550E-2
-8.793550E-2
-9.038844E-2
-9.038844E-2
-8.793550E-2
-8.793550E-2
-8.793550E-2
-8.793550E-2
-8.793550E-2
-8.793550E-2
-8.793550E-2
-9.038844E-2
-9.038844E-2
-9.284138E-2
-9.284138E-2
-9.284138E-2
-9.284138E-2
-9.284138E-2
-9.038844E-2
-9.038844E-2
-9.038844E-2
-9.284138E-2
-9.284138E-2
-9.038844E-2
-9.038844E-2
-9.284138E-2
-9.284138E-2
-9.529432E-2
-9.284138E-2
-9.284138E-2
-9.284138E-2
-9.284138E-2
-9.284138E-2
-9.284138E-2
-9.284138E-2
-9.529432E-2
-9.774727E-2
-9.774727E-2
-9.529432E-2
-9.284138E-2
-9.284138E-2
-9.529432E-2
-1.002002E-1
-1.002002E-1
-9.774727E-2
-9.284138E-2
-9.284138E-2
-9.284138E-2
-9.529432E-2
-9.529432E-2
-9.284138E-2
-9.284138E-2
-9.529432E-2
-1.002002E-1
-1.026531E-1
-1.026531E-1
-1.002002E-1
-9.774727E-2
-9.529432E-2
-9.529432E-2
-9.774727E-2
-9.774727E-2
-9.774727E-2
-9.529432E-2
-9.774727E-2
-9.774727E-2
-9.529432E-2
-9.284138E-2
-9.284138E-2
-9.529432E-2
-9.774727E-2
-9.529432E-2
-9.284138E-2
-9.284138E-2
-9.774727E-2
-1.002002E-1
-1.002002E-1
-9.774727E-2
-9.529432E-2
-9.529432E-2
-9.774727E-2
-1.002002E-1
-1.002002E-1
-9.529432E-2
-9.284138E-2
-9.284138E-2
-9.774727E-2
-1.026531E-1
-1.026531E-1
-1.026531E-1
-1.002002E-1
-1.002002E-1
-1.002002E-1
-1.026531E-1
-1.002002E-1
-1.002002E-1
-1.002002E-1
-1.026531E-1
-1.026531E-1
-1.002002E-1
-1.002002E-1
-1.026531E-1
-1.051061E-1
-1.026531E-1
-1.002002E-1
-1.002002E-1
-1.026531E-1
-1.026531E-1
-1.051061E-1
-1.051061E-1
-1.026531E-1
-1.026531E-1
-1.002002E-1
-1.002002E-1
-1.002002E-1
-9.774727E-2
-9.529432E-2
-9.529432E-2
-9.529432E-2
-9.774727E-2
-1.002002E-1
-1.026531E-1
-1.026531E-1
-1.002002E-1
-1.002002E-1
-9.774727E-2
-9.774727E-2
-9.774727E-2
-1.002002E-1
-1.002002E-1
-1.002002E-1
-1.002002E-1
-1.002002E-1
-9.774727E-2
-9.529432E-2
-9.774727E-2
-1.026531E-1
-1.051061E-1
-1.026531E-1
-1.026531E-1
-1.051061E-1
-1.051061E-1
-1.026531E-1
-1.002002E-1
-9.774727E-2
-1.002002E-1
-1.026531E-1
-1.002002E-1
-1.002002E-1
-1.026531E-1
-1.002002E-1
-9.774727E-2
-9.774727E-2
-1.002002E-1
-1.002002E-1
-1.026531E-1
-1.026531E-1
-1.002002E-1
-1.002002E-1
-1.002002E-1
-1.026531E-1
-1.026531E-1
-1.002002E-1
-9.529432E-2
-9.529432E-2
-9.529432E-2
-1.002002E-1
-1.051061E-1
-1.100120E-1
-1.100120E-1
-1.075590E-1
-1.026531E-1
-1.002002E-1
-1.002002E-1
-1.002002E-1
-1.026531E-1
-1.026531E-1
-1.026531E-1
-1.051061E-1
-1.075590E-1
-1.051061E-1
-1.051061E-1
-1.026531E-1
-1.002002E-1
-1.002002E-1
-1.026531E-1
-1.051061E-1
-1.026531E-1
-1.002002E-1
-1.002002E-1
-1.002002E-1
-1.026531E-1
-1.051061E-1
-1.051061E-1
-1.051061E-1
-1.075590E-1
-1.075590E-1
-1.100120E-1
-1.075590E-1
-1.051061E-1
-1.026531E-1
-1.026531E-1
-1.026531E-1
-1.026531E-1
-1.026531E-1
-1.026531E-1
-1.026531E-1
-1.051061E-1
-1.026531E-1
-1.002002E-1
-1.002002E-1
-1.026531E-1
-1.051061E-1
-1.075590E-1
-1.051061E-1
-1.026531E-1
-1.026531E-1
-1.026531E-1
-1.026531E-1
-1.026531E-1
-1.051061E-1
-1.051061E-1
-1.026531E-1
-1.002002E-1
-1.002002E-1
-1.026531E-1
-1.051061E-1
-1.026531E-1
-1.002002E-1
-1.002002E-1
-1.026531E-1
-1.026531E-1
-1.026531E-1
-1.026531E-1
-1.051061E-1
-1.051061E-1
-1.026531E-1
-1.002002E-1
-1.002002E-1
-1.026531E-1
-1.026531E-1
-1.026531E-1
-1.026531E-1
-1.026531E-1
-1.026531E-1
-1.026531E-1
-1.026531E-1
-1.026531E-1
-1.026531E-1
-1.051061E-1
-1.051061E-1
-1.051061E-1
-1.002002E-1
-9.774727E-2
-9.774727E-2
-9.774727E-2
-1.002002E-1
-1.026531E-1
-1.051061E-1
-1.026531E-1
-1.002002E-1
-1.002002E-1
-1.051061E-1
-1.051061E-1
-1.051061E-1
-1.026531E-1
-1.026531E-1
-1.002002E-1
-1.002002E-1
-1.026531E-1
-1.026531E-1
-1.002002E-1
-1.002002E-1
-1.026531E-1
-1.051061E-1
-1.051061E-1
-1.051061E-1
-1.051061E-1
-1.051061E-1
-1.051061E-1
-1.026531E-1
-9.774727E-2
-9.774727E-2
-9.774727E-2
-1.026531E-1
-1.026531E-1
-1.026531E-1
-1.026531E-1
-1.002002E-1
-1.002002E-1
-1.026531E-1
-1.051061E-1
-1.051061E-1
-1.075590E-1
-1.051061E-1
-1.026531E-1
-1.002002E-1
-1.002002E-1
-1.051061E-1
-1.075590E-1
-1.075590E-1
-1.075590E-1
-1.051061E-1
-1.002002E-1
-1.002002E-1
-1.026531E-1
-1.026531E-1
-1.026531E-1
-1.002002E-1
-9.774727E-2
-1.002002E-1
-1.051061E-1
-1.075590E-1
-1.075590E-1
-1.051061E-1
-1.051061E-1
-1.051061E-1
-1.026531E-1
-1.002002E-1
-9.774727E-2
-1.002002E-1
-1.026531E-1
-1.051061E-1
-1.026531E-1
-1.002002E-1
-1.026531E-1
-1.051061E-1
-1.051061E-1
-1.026531E-1
-1.026531E-1
-1.051061E-1
-1.051061E-1
-1.026531E-1
-1.002002E-1
-9.774727E-2
-9.774727E-2
-1.002002E-1
-9.774727E-2
-9.529432E-2
-9.774727E-2
-1.026531E-1
-1.026531E-1
-1.026531E-1
-1.002002E-1
-1.002002E-1
-1.002002E-1
-1.026531E-1
-1.026531E-1
-1.002002E-1
-1.002002E-1
-1.002002E-1
-1.002002E-1
-1.002002E-1
-9.774727E-2
-9.774727E-2
-9.774727E-2
-1.002002E-1
-9.774727E-2
-9.774727E-2
-9.774727E-2
-1.002002E-1
-1.026531E-1
-1.051061E-1
-1.026531E-1
-1.026531E-1
-1.026531E-1
-1.026531E-1
-1.002002E-1
-9.529432E-2
-9.284138E-2
-9.774727E-2
-1.002002E-1
-1.002002E-1
-1.002002E-1
-1.002002E-1
-1.026531E-1
-1.051061E-1
-1.051061E-1
-1.002002E-1
-9.774727E-2
-9.529432E-2
-9.529432E-2
-9.529432E-2
-9.774727E-2
-1.002002E-1
-1.002002E-1
-9.529432E-2
-9.284138E-2
-9.529432E-2
-9.774727E-2
-1.002002E-1
-9.774727E-2
-9.529432E-2
-9.529432E-2
-9.774727E-2
-9.774727E-2
-9.529432E-2
-9.284138E-2
-9.284138E-2
-9.529432E-2
-9.774727E-2
-9.774727E-2
-9.529432E-2
-9.284138E-2
-9.529432E-2
-9.529432E-2
-9.774727E-2
-9.774727E-2
-9.774727E-2
-9.774727E-2
-9.774727E-2
-9.529432E-2
-9.284138E-2
-9.284138E-2
-9.284138E-2
-9.529432E-2
-9.529432E-2
-9.529432E-2
-9.774727E-2
-1.002002E-1
-1.002002E-1
-9.529432E-2
-9.284138E-2
-9.284138E-2
-9.284138E-2
-9.284138E-2
-9.038844E-2
-9.038844E-2
-9.038844E-2
-9.038844E-2
-9.038844E-2
-9.038844E-2
-9.529432E-2
-9.529432E-2
-9.038844E-2
-9.038844E-2
-9.038844E-2
-9.284138E-2
-9.038844E-2
-8.793550E-2
-8.793550E-2
-8.548256E-2
-8.548256E-2
-8.793550E-2
-9.038844E-2
-9.284138E-2
-9.038844E-2
-8.548256E-2
-8.548256E-2
-8.548256E-2
-8.793550E-2
-9.038844E-2
-9.038844E-2
-8.793550E-2
-8.548256E-2
-8.548256E-2
-8.793550E-2
-8.793550E-2
-8.793550E-2
-8.548256E-2
-8.302962E-2
-8.057668E-2
-8.057668E-2
-8.302962E-2
-8.302962E-2
-8.057668E-2
-8.057668E-2
-8.302962E-2
-8.302962E-2
-8.302962E-2
-8.302962E-2
-8.302962E-2
-8.302962E-2
-8.302962E-2
-8.057668E-2
-8.057668E-2
-7.812374E-2
-8.057668E-2
-8.057668E-2
-8.057668E-2
-7.812374E-2
-7.812374E-2
-7.812374E-2
-7.812374E-2
-7.567080E-2
-7.321785E-2
-7.076491E-2
-6.831197E-2
-7.076491E-2
-7.567080E-2
-7.567080E-2
-7.321785E-2
-6.831197E-2
-7.076491E-2
-7.321785E-2
-7.321785E-2
-7.076491E-2
-7.076491E-2
-6.831197E-2
-7.076491E-2
-7.076491E-2
-7.076491E-2
-6.831197E-2
-6.831197E-2
-6.831197E-2
-6.585903E-2
-6.340609E-2
-6.340609E-2
-6.095313E-2
-6.095313E-2
-6.340609E-2
-6.340609E-2
-6.340609E-2
-6.340609E-2
-6.340609E-2
-6.340609E-2
-6.095313E-2
-5.850021E-2
-5.850021E-2
-5.850021E-2
-5.850021E-2
-5.850021E-2
-5.604727E-2
-5.604727E-2
-5.850021E-2
-5.850021E-2
-5.850021E-2
-5.850021E-2
-5.850021E-2
-5.850021E-2
-5.359431E-2
-5.114137E-2
-5.604727E-2
-5.850021E-2
-5.850021E-2
-5.604727E-2
-5.359431E-2
-5.114137E-2
-5.114137E-2
-5.114137E-2
-5.114137E-2
-4.868843E-2
-4.623549E-2
-4.623549E-2
-4.868843E-2
-5.114137E-2
-5.114137E-2
-4.868843E-2
-4.623549E-2
-4.623549E-2
-4.623549E-2
-4.378256E-2
-4.378256E-2
-4.623549E-2
-4.623549E-2
-4.623549E-2
-4.378256E-2
-4.132961E-2
-3.887667E-2
-3.887667E-2
-4.132961E-2
-4.378256E-2
-4.378256E-2
-4.132961E-2
-4.132961E-2
-4.132961E-2
-4.378256E-2
-4.378256E-2
-4.623549E-2
-4.378256E-2
-4.132961E-2
-3.887667E-2
-3.887667E-2
-4.132961E-2
-3.887667E-2
-3.642373E-2
-3.397078E-2
-3.642373E-2
-3.887667E-2
-3.887667E-2
-3.642373E-2
-3.397078E-2
-3.151784E-2
-3.397078E-2
-3.642373E-2
-3.642373E-2
-3.397078E-2
-3.151784E-2
-3.151784E-2
-3.151784E-2
-3.151784E-2
-3.397078E-2
-3.397078E-2
-3.397078E-2
-2.906491E-2
-2.415902E-2
-2.415902E-2
-2.661195E-2
-3.151784E-2
-3.397078E-2
-3.151784E-2
-2.906491E-2
-2.661195E-2
-2.661195E-2
-2.661195E-2
-2.661195E-2
-2.170608E-2
-2.170608E-2
-2.170608E-2
-2.170608E-2
-2.170608E-2
-2.170608E-2
-2.415902E-2
-2.661195E-2
-2.415902E-2
-2.170608E-2
-2.170608E-2
-2.170608E-2
-2.170608E-2
-1.680020E-2
-1.680020E-2
-1.680020E-2
-1.680020E-2
-1.925314E-2
-1.925314E-2
-1.680020E-2
-1.189431E-2
-9.441368E-3
-1.189431E-2
-1.189431E-2
-1.189431E-2
-1.434726E-2
-1.680020E-2
-1.925314E-2
-1.925314E-2
-1.680020E-2
-1.434726E-2
-1.434726E-2
-1.680020E-2
-1.680020E-2
-1.189431E-2
-9.441368E-3
-9.441368E-3
-1.434726E-2
-1.434726E-2
-1.189431E-2
-9.441368E-3
-9.441368E-3
-9.441368E-3
-9.441368E-3
-9.441368E-3
-6.988429E-3
-4.535481E-3
-6.988429E-3
-9.441368E-3
-9.441368E-3
-9.441368E-3
-9.441368E-3
-9.441368E-3
-9.441368E-3
-6.988429E-3
-6.988429E-3
-4.535481E-3
-2.082542E-3
-2.082542E-3
-4.535481E-3
-6.988429E-3
-9.441368E-3
-4.535481E-3
3.703982E-4
2.823338E-3
3.703982E-4
-4.535481E-3
-4.535481E-3
-2.082542E-3
-2.082542E-3
-2.082542E-3
3.703982E-4
2.823338E-3
2.823338E-3
3.703982E-4
-2.082542E-3
-2.082542E-3
-2.082542E-3
-2.082542E-3
-2.082542E-3
3.703982E-4
3.703982E-4
3.703982E-4
3.703982E-4
2.823338E-3
2.823338E-3
2.823338E-3
2.823338E-3
3.703982E-4
3.703982E-4
2.823338E-3
7.729217E-3
1.018217E-2
7.729217E-3
5.276285E-3
2.823338E-3
5.276285E-3
7.729217E-3
5.276285E-3
5.276285E-3
5.276285E-3
7.729217E-3
1.018217E-2
7.729217E-3
7.729217E-3
1.018217E-2
1.018217E-2
1.018217E-2
7.729217E-3
7.729217E-3
1.263510E-2
1.508805E-2
1.508805E-2
1.018217E-2
7.729217E-3
1.018217E-2
1.754098E-2
2.244688E-2
2.244688E-2
1.754098E-2
1.508805E-2
1.263510E-2
1.508805E-2
1.999393E-2
2.244688E-2
2.244688E-2
2.244688E-2
1.999393E-2
1.754098E-2
1.754098E-2
2.244688E-2
2.489981E-2
2.489981E-2
2.489981E-2
2.244688E-2
1.754098E-2
1.754098E-2
1.999393E-2
2.489981E-2
2.489981E-2
2.735275E-2
2.735275E-2
2.735275E-2
2.735275E-2
2.735275E-2
2.980570E-2
3.225864E-2
3.225864E-2
2.980570E-2
2.489981E-2
2.244688E-2
2.489981E-2
2.735275E-2
2.735275E-2
2.489981E-2
2.489981E-2
2.489981E-2
2.735275E-2
2.980570E-2
2.980570E-2
2.980570E-2
3.225864E-2
3.225864E-2
3.471158E-2
3.716452E-2
3.716452E-2
3.471158E-2
2.980570E-2
2.980570E-2
3.471158E-2
3.961746E-2
4.207040E-2
3.961746E-2
3.716452E-2
3.961746E-2
3.961746E-2
4.207040E-2
4.207040E-2
4.207040E-2
3.961746E-2
3.716452E-2
3.961746E-2
4.452335E-2
4.452335E-2
4.207040E-2
3.716452E-2
3.471158E-2
3.716452E-2
4.207040E-2
4.697629E-2
4.697629E-2
4.452335E-2
4.452335E-2
4.697629E-2
4.697629E-2
4.697629E-2
4.697629E-2
4.697629E-2
4.697629E-2
4.697629E-2
4.452335E-2
4.207040E-2
4.207040E-2
4.452335E-2
4.942923E-2
5.433511E-2
5.188217E-2
4.697629E-2
4.452335E-2
4.697629E-2
4.942923E-2
5.433511E-2
5.678806E-2
5.678806E-2
5.678806E-2
5.678806E-2
5.433511E-2
5.433511E-2
5.188217E-2
5.188217E-2
5.433511E-2
5.433511E-2
5.433511E-2
5.433511E-2
5.433511E-2
5.433511E-2
5.433511E-2
5.433511E-2
5.433511E-2
5.433511E-2
5.433511E-2
5.433511E-2
5.433511E-2
5.678806E-2
5.433511E-2
5.433511E-2
5.188217E-2
5.188217E-2
5.188217E-2
5.433511E-2
5.433511E-2
5.188217E-2
5.188217E-2
5.188217E-2
5.188217E-2
5.678806E-2
5.678806E-2
5.433511E-2
5.433511E-2
5.188217E-2
5.188217E-2
5.188217E-2
5.433511E-2
5.188217E-2
4.942923E-2
4.942923E-2
5.188217E-2
5.188217E-2
4.942923E-2
5.188217E-2
5.678806E-2
5.924100E-2
5.924100E-2
5.924100E-2
5.678806E-2
5.433511E-2
5.433511E-2
5.188217E-2
5.188217E-2
5.188217E-2
5.188217E-2
5.433511E-2
5.678806E-2
5.678806E-2
5.433511E-2
5.433511E-2
5.433511E-2
5.433511E-2
5.188217E-2
5.188217E-2
5.188217E-2
5.433511E-2
5.433511E-2
5.678806E-2
5.678806E-2
5.678806E-2
5.678806E-2
5.433511E-2
5.188217E-2
5.188217E-2
5.188217E-2
5.188217E-2
5.188217E-2
5.188217E-2
5.433511E-2
5.433511E-2
5.433511E-2
5.188217E-2
5.188217E-2
5.188217E-2
5.433511E-2
5.433511E-2
5.433511E-2
5.188217E-2
5.188217E-2
5.188217E-2
4.942923E-2
4.942923E-2
4.942923E-2
4.942923E-2
4.942923E-2
4.697629E-2
4.452335E-2
4.452335E-2
4.452335E-2
4.697629E-2
4.697629E-2
4.697629E-2
4.452335E-2
4.207040E-2
3.961746E-2
4.207040E-2
4.942923E-2
5.188217E-2
4.942923E-2
4.697629E-2
4.452335E-2
4.452335E-2
4.697629E-2
4.697629E-2
4.452335E-2
3.961746E-2
4.207040E-2
4.452335E-2
4.452335E-2
4.452335E-2
4.207040E-2
4.207040E-2
4.452335E-2
4.207040E-2
4.207040E-2
3.961746E-2
3.716452E-2
3.471158E-2
3.716452E-2
3.961746E-2
4.207040E-2
4.207040E-2
3.961746E-2
3.961746E-2
3.961746E-2
3.961746E-2
3.961746E-2
3.961746E-2
3.716452E-2
3.471158E-2
3.225864E-2
3.225864E-2
3.471158E-2
3.961746E-2
4.207040E-2
3.961746E-2
3.471158E-2
3.471158E-2
3.471158E-2
3.716452E-2
3.471158E-2
3.225864E-2
3.225864E-2
3.225864E-2
3.471158E-2
3.471158E-2
3.471158E-2
3.716452E-2
3.471158E-2
2.980570E-2
2.980570E-2
3.225864E-2
3.225864E-2
3.471158E-2
3.471158E-2
3.225864E-2
3.471158E-2
3.471158E-2
3.471158E-2
3.471158E-2
3.471158E-2
3.225864E-2
2.980570E-2
2.735275E-2
2.735275E-2
2.735275E-2
3.225864E-2
3.471158E-2
2.980570E-2
2.735275E-2
2.735275E-2
3.225864E-2
3.225864E-2
3.225864E-2
3.225864E-2
3.225864E-2
3.225864E-2
2.980570E-2
2.735275E-2
2.735275E-2
2.735275E-2
2.735275E-2
2.735275E-2
2.735275E-2
2.980570E-2
2.980570E-2
2.980570E-2
2.980570E-2
3.225864E-2
3.225864E-2
3.225864E-2
2.980570E-2
2.980570E-2
3.225864E-2
2.980570E-2
2.735275E-2
2.980570E-2
3.471158E-2
3.716452E-2
3.471158E-2
3.471158E-2
3.471158E-2
3.716452E-2
3.716452E-2
3.471158E-2
2.980570E-2
2.735275E-2
2.489981E-2
2.489981E-2
2.735275E-2
2.735275E-2
2.735275E-2
2.980570E-2
2.980570E-2
2.980570E-2
2.735275E-2
2.244688E-2
2.244688E-2
2.244688E-2
2.244688E-2
2.244688E-2
2.244688E-2
2.244688E-2
1.999393E-2
1.754098E-2
1.754098E-2
2.244688E-2
2.489981E-2
2.489981E-2
2.244688E-2
1.999393E-2
1.999393E-2
2.244688E-2
2.489981E-2
2.489981E-2
2.244688E-2
1.999393E-2
1.999393E-2
2.244688E-2
2.489981E-2
2.244688E-2
2.244688E-2
2.244688E-2
2.244688E-2
2.489981E-2
2.735275E-2
2.735275E-2
2.489981E-2
2.244688E-2
2.244688E-2
1.999393E-2
1.754098E-2
1.508805E-2
1.754098E-2
1.999393E-2
2.244688E-2
1.999393E-2
1.754098E-2
1.999393E-2
2.489981E-2
2.980570E-2
2.980570E-2
2.489981E-2
1.999393E-2
1.999393E-2
2.244688E-2
2.489981E-2
2.489981E-2
2.244688E-2
2.244688E-2
2.489981E-2
2.735275E-2
2.489981E-2
1.999393E-2
1.999393E-2
2.244688E-2
2.244688E-2
2.244688E-2
1.999393E-2
1.999393E-2
1.999393E-2
1.999393E-2
1.999393E-2
1.999393E-2
1.999393E-2
1.999393E-2
2.244688E-2
2.489981E-2
2.244688E-2
2.244688E-2
2.244688E-2
2.489981E-2
2.489981E-2
2.244688E-2
1.999393E-2
2.244688E-2
2.489981E-2
2.735275E-2
2.735275E-2
2.735275E-2
2.489981E-2
2.489981E-2
2.244688E-2
2.244688E-2
2.489981E-2
2.489981E-2
2.735275E-2
2.735275E-2
2.489981E-2
2.489981E-2
2.244688E-2
2.244688E-2
2.244688E-2
2.244688E-2
2.489981E-2
2.735275E-2
2.489981E-2
2.244688E-2
2.244688E-2
2.489981E-2
2.980570E-2
3.225864E-2
2.980570E-2
2.489981E-2
2.244688E-2
2.489981E-2
2.735275E-2
2.735275E-2
2.489981E-2
2.489981E-2
2.735275E-2
2.980570E-2
2.980570E-2
2.980570E-2
2.980570E-2
2.980570E-2
2.980570E-2
2.735275E-2
2.735275E-2
3.225864E-2
3.471158E-2
3.225864E-2
2.980570E-2
2.735275E-2
2.735275E-2
2.980570E-2
2.980570E-2
2.735275E-2
2.735275E-2
2.980570E-2
3.225864E-2
2.980570E-2
2.735275E-2
2.980570E-2
3.471158E-2
3.716452E-2
3.471158E-2
3.225864E-2
3.225864E-2
3.471158E-2
3.471158E-2
3.471158E-2
3.471158E-2
3.716452E-2
3.716452E-2
3.716452E-2
3.471158E-2
3.471158E-2
3.716452E-2
3.716452E-2
3.225864E-2
3.225864E-2
3.471158E-2
3.961746E-2
3.961746E-2
3.716452E-2
3.471158E-2
3.716452E-2
3.961746E-2
3.961746E-2
3.716452E-2
3.471158E-2
3.471158E-2
3.716452E-2
3.716452E-2
3.961746E-2
3.961746E-2
4.207040E-2
4.207040E-2
4.207040E-2
3.961746E-2
3.961746E-2
4.207040E-2
3.961746E-2
3.716452E-2
3.716452E-2
4.207040E-2
4.697629E-2
4.942923E-2
4.452335E-2
4.207040E-2
4.207040E-2
4.452335E-2
4.697629E-2
4.942923E-2
4.697629E-2
4.452335E-2
4.207040E-2
4.452335E-2
4.697629E-2
4.942923E-2
4.697629E-2
4.697629E-2
4.697629E-2
4.697629E-2
4.697629E-2
4.942923E-2
5.188217E-2
4.942923E-2
4.697629E-2
4.452335E-2
4.452335E-2
4.942923E-2
5.188217E-2
5.188217E-2
4.942923E-2
4.697629E-2
4.697629E-2
4.942923E-2
5.188217E-2
5.188217E-2
5.188217E-2
5.188217E-2
5.188217E-2
5.433511E-2
5.678806E-2
5.678806E-2
5.433511E-2
5.433511E-2
5.678806E-2
5.433511E-2
4.942923E-2
4.942923E-2
5.188217E-2
5.678806E-2
5.678806E-2
5.678806E-2
5.433511E-2
5.433511E-2
5.433511E-2
5.433511E-2
5.433511E-2
5.433511E-2
5.678806E-2
5.678806E-2
5.678806E-2
5.924100E-2
5.924100E-2
5.678806E-2
5.188217E-2
5.188217E-2
5.188217E-2
5.433511E-2
5.924100E-2
5.924100E-2
5.678806E-2
5.678806E-2
5.678806E-2
5.924100E-2
6.169394E-2
6.414688E-2
6.414688E-2
5.924100E-2
5.678806E-2
5.678806E-2
5.924100E-2
5.924100E-2
6.169394E-2
5.924100E-2
5.678806E-2
5.924100E-2
6.169394E-2
6.414688E-2
6.169394E-2
5.924100E-2
5.678806E-2
5.924100E-2
6.169394E-2
6.414688E-2
6.169394E-2
6.169394E-2
6.169394E-2
5.924100E-2
5.678806E-2
5.678806E-2
5.678806E-2
5.924100E-2
6.169394E-2
6.169394E-2
5.924100E-2
5.924100E-2
5.924100E-2
5.924100E-2
5.924100E-2
5.678806E-2
5.678806E-2
5.924100E-2
5.924100E-2
5.924100E-2
5.678806E-2
5.678806E-2
5.678806E-2
5.433511E-2
5.433511E-2
5.188217E-2
5.678806E-2
6.169394E-2
6.169394E-2
5.924100E-2
5.433511E-2
5.188217E-2
5.433511E-2
5.678806E-2
5.924100E-2
5.924100E-2
5.433511E-2
4.942923E-2
4.942923E-2
5.188217E-2
5.433511E-2
5.678806E-2
5.433511E-2
5.188217E-2
5.188217E-2
5.433511E-2
5.433511E-2
5.433511E-2
5.188217E-2
5.188217E-2
5.188217E-2
5.188217E-2
5.433511E-2
5.678806E-2
5.433511E-2
4.942923E-2
4.942923E-2
5.188217E-2
5.433511E-2
5.188217E-2
4.942923E-2
5.188217E-2
5.188217E-2
5.188217E-2
4.942923E-2
4.942923E-2
5.188217E-2
5.188217E-2
5.188217E-2
4.942923E-2
4.942923E-2
4.942923E-2
4.942923E-2
4.942923E-2
4.697629E-2
4.697629E-2
4.697629E-2
4.942923E-2
4.942923E-2
4.697629E-2
4.942923E-2
5.188217E-2
5.433511E-2
5.433511E-2
5.188217E-2
4.942923E-2
4.942923E-2
4.942923E-2
5.188217E-2
5.188217E-2
4.942923E-2
4.697629E-2
4.697629E-2
4.697629E-2
4.942923E-2
4.942923E-2
5.188217E-2
5.188217E-2
5.188217E-2
5.188217E-2
4.942923E-2
4.942923E-2
4.942923E-2
4.697629E-2
4.452335E-2
4.697629E-2
5.188217E-2
5.678806E-2
5.924100E-2
5.678806E-2
5.678806E-2
5.433511E-2
5.188217E-2
5.188217E-2
5.433511E-2
5.433511E-2
5.188217E-2
5.188217E-2
5.188217E-2
4.942923E-2
4.942923E-2
4.942923E-2
4.942923E-2
4.942923E-2
4.697629E-2
4.452335E-2
4.452335E-2
4.942923E-2
5.433511E-2
5.433511E-2
5.433511E-2
5.188217E-2
4.942923E-2
5.188217E-2
5.188217E-2
5.188217E-2
5.188217E-2
5.188217E-2
5.433511E-2
5.433511E-2
5.433511E-2
5.188217E-2
5.188217E-2
5.188217E-2
5.433511E-2
5.433511E-2
5.678806E-2
5.924100E-2
5.924100E-2
5.433511E-2
5.188217E-2
5.433511E-2
5.924100E-2
5.924100E-2
5.678806E-2
5.188217E-2
5.188217E-2
5.433511E-2
5.678806E-2
5.678806E-2
5.433511E-2
5.188217E-2
5.188217E-2
5.678806E-2
5.924100E-2
5.924100E-2
5.433511E-2
5.188217E-2
5.433511E-2
5.678806E-2
5.433511E-2
5.433511E-2
5.188217E-2
5.433511E-2
5.678806E-2
5.678806E-2
5.678806E-2
5.678806E-2
5.678806E-2
5.678806E-2
5.924100E-2
6.169394E-2
6.414688E-2
6.414688E-2
5.924100E-2
5.678806E-2
5.678806E-2
5.924100E-2
5.924100E-2
5.924100E-2
5.678806E-2
5.924100E-2
5.924100E-2
5.924100E-2
5.924100E-2
5.924100E-2
6.169394E-2
6.414688E-2
6.414688E-2
6.169394E-2
6.414688E-2
6.414688E-2
6.659982E-2
6.414688E-2
6.169394E-2
6.169394E-2
6.169394E-2
6.659982E-2
6.905276E-2
6.905276E-2
6.905276E-2
6.905276E-2
6.905276E-2
6.659982E-2
6.659982E-2
6.414688E-2
6.414688E-2
6.414688E-2
6.414688E-2
6.414688E-2
6.414688E-2
6.169394E-2
6.414688E-2
6.905276E-2
7.395864E-2
7.395864E-2
7.395864E-2
7.395864E-2
7.641159E-2
7.641159E-2
7.641159E-2
7.395864E-2
7.395864E-2
7.395864E-2
7.641159E-2
7.886453E-2
7.886453E-2
7.886453E-2
7.886453E-2
7.641159E-2
7.395864E-2
7.395864E-2
7.641159E-2
7.886453E-2
7.886453E-2
7.886453E-2
7.641159E-2
7.641159E-2
7.395864E-2
7.395864E-2
7.641159E-2
7.886453E-2
8.131747E-2
8.131747E-2
7.886453E-2
7.886453E-2
7.641159E-2
7.641159E-2
7.641159E-2
7.886453E-2
8.131747E-2
8.131747E-2
7.886453E-2
7.886453E-2
7.886453E-2
8.131747E-2
8.131747E-2
8.131747E-2
8.131747E-2
8.131747E-2
8.377041E-2
8.622336E-2
8.131747E-2
7.886453E-2
7.886453E-2
8.131747E-2
8.377041E-2
8.377041E-2
8.377041E-2
8.131747E-2
8.131747E-2
8.131747E-2
8.377041E-2
8.622336E-2
8.867630E-2
8.867630E-2
8.622336E-2
8.622336E-2
8.622336E-2
8.377041E-2
8.377041E-2
8.622336E-2
8.867630E-2
9.112924E-2
9.112924E-2
9.112924E-2
8.867630E-2
8.867630E-2
9.112924E-2
9.603512E-2
9.603512E-2
9.112924E-2
8.867630E-2
9.112924E-2
9.603512E-2
9.848806E-2
9.358218E-2
8.867630E-2
8.867630E-2
9.112924E-2
9.603512E-2
9.603512E-2
9.358218E-2
9.358218E-2
9.603512E-2
9.603512E-2
9.603512E-2
9.603512E-2
9.603512E-2
1.009410E-1
1.033939E-1
1.033939E-1
1.009410E-1
9.848806E-2
9.603512E-2
9.603512E-2
9.603512E-2
9.603512E-2
9.603512E-2
9.848806E-2
9.848806E-2
9.848806E-2
1.009410E-1
1.033939E-1
1.033939E-1
1.033939E-1
1.033939E-1
1.033939E-1
1.082998E-1
1.082998E-1
1.058469E-1
1.033939E-1
1.033939E-1
1.058469E-1
1.082998E-1
1.058469E-1
1.033939E-1
1.058469E-1
1.107528E-1
1.132057E-1
1.132057E-1
1.107528E-1
1.058469E-1
1.058469E-1
1.082998E-1
1.107528E-1
1.107528E-1
1.058469E-1
1.033939E-1
1.058469E-1
1.132057E-1
1.156587E-1
1.156587E-1
1.107528E-1
1.058469E-1
1.058469E-1
1.082998E-1
1.107528E-1
1.107528E-1
1.107528E-1
1.107528E-1
1.132057E-1
1.156587E-1
1.156587E-1
1.156587E-1
1.181116E-1
1.181116E-1
1.181116E-1
1.205645E-1
1.205645E-1
1.230175E-1
1.205645E-1
1.181116E-1
1.181116E-1
1.230175E-1
1.230175E-1
1.254704E-1
1.230175E-1
1.230175E-1
1.230175E-1
1.254704E-1
1.254704E-1
1.254704E-1
1.254704E-1
1.254704E-1
1.254704E-1
1.254704E-1
1.230175E-1
1.205645E-1
1.230175E-1
1.279234E-1
1.279234E-1
1.254704E-1
1.230175E-1
1.254704E-1
1.279234E-1
1.303763E-1
1.328293E-1
1.303763E-1
1.303763E-1
1.328293E-1
1.352822E-1
1.352822E-1
1.377351E-1
1.377351E-1
1.352822E-1
1.352822E-1
1.352822E-1
1.328293E-1
1.352822E-1
1.352822E-1
1.377351E-1
1.377351E-1
1.377351E-1
1.377351E-1
1.377351E-1
1.377351E-1
1.377351E-1
1.401881E-1
1.377351E-1
1.377351E-1
1.401881E-1
1.426410E-1
1.426410E-1
1.426410E-1
1.426410E-1
1.426410E-1
1.426410E-1
1.426410E-1
1.426410E-1
1.475469E-1
1.475469E-1
1.450940E-1
1.426410E-1
1.401881E-1
1.401881E-1
1.426410E-1
1.475469E-1
1.499998E-1
1.475469E-1
1.450940E-1
1.475469E-1
1.499998E-1
1.499998E-1
1.475469E-1
1.475469E-1
1.524528E-1
1.549057E-1
1.524528E-1
1.475469E-1
1.426410E-1
1.426410E-1
1.499998E-1
1.549057E-1
1.573587E-1
1.549057E-1
1.524528E-1
1.499998E-1
1.524528E-1
1.524528E-1
1.524528E-1
1.524528E-1
1.549057E-1
1.524528E-1
1.549057E-1
1.573587E-1
1.573587E-1
1.598116E-1
1.573587E-1
1.549057E-1
1.549057E-1
1.549057E-1
1.549057E-1
1.573587E-1
1.622646E-1
1.647175E-1
1.647175E-1
1.622646E-1
1.598116E-1
1.598116E-1
1.622646E-1
1.647175E-1
1.647175E-1
1.647175E-1
1.622646E-1
1.622646E-1
1.598116E-1
1.622646E-1
1.622646E-1
1.647175E-1
1.671704E-1
1.671704E-1
1.647175E-1
1.647175E-1
1.647175E-1
1.647175E-1
1.647175E-1
1.671704E-1
1.696234E-1
1.720763E-1
1.720763E-1
1.696234E-1
1.671704E-1
1.671704E-1
1.696234E-1
1.671704E-1
1.671704E-1
1.696234E-1
1.696234E-1
1.696234E-1
1.671704E-1
1.671704E-1
1.671704E-1
1.696234E-1
1.745293E-1
1.745293E-1
1.745293E-1
1.745293E-1
1.720763E-1
1.696234E-1
1.696234E-1
1.745293E-1
1.769822E-1
1.769822E-1
1.745293E-1
1.720763E-1
1.745293E-1
1.769822E-1
1.794351E-1
1.794351E-1
1.769822E-1
1.745293E-1
1.745293E-1
1.769822E-1
1.769822E-1
1.769822E-1
1.794351E-1
1.794351E-1
1.818881E-1
1.843410E-1
1.843410E-1
1.818881E-1
1.794351E-1
1.794351E-1
1.794351E-1
1.818881E-1
1.818881E-1
1.818881E-1
1.843410E-1
1.867940E-1
1.867940E-1
1.843410E-1
1.843410E-1
1.843410E-1
1.843410E-1
1.843410E-1
1.818881E-1
1.818881E-1
1.818881E-1
1.843410E-1
1.843410E-1
1.867940E-1
1.867940E-1
1.892469E-1
1.892469E-1
1.892469E-1
1.892469E-1
1.892469E-1
1.892469E-1
1.892469E-1
1.892469E-1
1.892469E-1
1.892469E-1
1.892469E-1
1.916999E-1
1.892469E-1
1.867940E-1
1.867940E-1
1.867940E-1
1.892469E-1
1.892469E-1
1.892469E-1
1.892469E-1
1.892469E-1
1.867940E-1
1.867940E-1
1.916999E-1
1.916999E-1
1.892469E-1
1.892469E-1
1.941528E-1
1.966057E-1
1.941528E-1
1.941528E-1
1.941528E-1
1.916999E-1
1.892469E-1
1.916999E-1
1.966057E-1
1.966057E-1
1.941528E-1
1.916999E-1
1.941528E-1
1.966057E-1
1.966057E-1
1.941528E-1
1.941528E-1
1.941528E-1
1.990587E-1
1.990587E-1
1.990587E-1
1.990587E-1
1.966057E-1
1.966057E-1
1.941528E-1
1.941528E-1
1.966057E-1
1.941528E-1
1.941528E-1
1.941528E-1
1.941528E-1
1.990587E-1
2.039646E-1
2.039646E-1
1.990587E-1
1.941528E-1
1.966057E-1
1.990587E-1
2.015116E-1
2.015116E-1
1.990587E-1
1.990587E-1
1.990587E-1
2.015116E-1
2.039646E-1
2.015116E-1
1.990587E-1
2.015116E-1
2.039646E-1
2.064175E-1
2.039646E-1
2.039646E-1
2.039646E-1
2.039646E-1
2.039646E-1
2.039646E-1
2.015116E-1
2.039646E-1
2.039646E-1
2.039646E-1
2.039646E-1
2.039646E-1
2.039646E-1
2.015116E-1
1.990587E-1
1.990587E-1
2.015116E-1
2.015116E-1
2.039646E-1
2.039646E-1
2.039646E-1
2.015116E-1
2.015116E-1
2.039646E-1
2.064175E-1
2.064175E-1
2.015116E-1
2.015116E-1
2.039646E-1
2.064175E-1
2.064175E-1
2.064175E-1
2.039646E-1
2.064175E-1
2.064175E-1
2.064175E-1
2.039646E-1
2.015116E-1
2.015116E-1
2.015116E-1
2.064175E-1
2.064175E-1
2.039646E-1
2.039646E-1
2.064175E-1
2.064175E-1
2.039646E-1
1.990587E-1
1.990587E-1
2.039646E-1
2.088704E-1
2.088704E-1
2.064175E-1
2.039646E-1
2.039646E-1
2.039646E-1
2.015116E-1
1.990587E-1
1.966057E-1
1.990587E-1
1.990587E-1
1.966057E-1
1.916999E-1
1.867940E-1
1.843410E-1
1.867940E-1
1.892469E-1
1.892469E-1
1.843410E-1
1.818881E-1
1.843410E-1
1.867940E-1
1.892469E-1
1.867940E-1
1.843410E-1
1.843410E-1
1.843410E-1
1.867940E-1
1.867940E-1
1.843410E-1
1.843410E-1
1.843410E-1
1.867940E-1
1.916999E-1
1.941528E-1
1.916999E-1
1.916999E-1
1.916999E-1
1.916999E-1
1.892469E-1
1.843410E-1
1.843410E-1
1.843410E-1
1.843410E-1
1.818881E-1
1.794351E-1
1.818881E-1
1.843410E-1
1.818881E-1
1.794351E-1
1.745293E-1
1.769822E-1
1.769822E-1
1.769822E-1
1.745293E-1
1.720763E-1
1.696234E-1
1.671704E-1
1.671704E-1
1.671704E-1
1.671704E-1
1.671704E-1
1.647175E-1
1.598116E-1
1.598116E-1
1.573587E-1
1.573587E-1
1.549057E-1
1.549057E-1
1.549057E-1
1.524528E-1
1.499998E-1
1.475469E-1
1.450940E-1
1.426410E-1
1.426410E-1
1.450940E-1
1.450940E-1
1.426410E-1
1.401881E-1
1.401881E-1
1.377351E-1
1.401881E-1
1.401881E-1
1.401881E-1
1.377351E-1
1.352822E-1
1.352822E-1
1.352822E-1
1.377351E-1
1.377351E-1
1.401881E-1
1.401881E-1
1.377351E-1
1.377351E-1
1.377351E-1
1.352822E-1
1.303763E-1
1.279234E-1
1.303763E-1
1.328293E-1
1.328293E-1
1.303763E-1
1.279234E-1
1.254704E-1
1.303763E-1
1.328293E-1
1.303763E-1
1.279234E-1
1.254704E-1
1.279234E-1
1.279234E-1
1.254704E-1
1.254704E-1
1.254704E-1
1.230175E-1
1.230175E-1
1.205645E-1
1.205645E-1
1.205645E-1
1.205645E-1
1.230175E-1
1.230175E-1
1.230175E-1
1.230175E-1
1.230175E-1
1.230175E-1
1.230175E-1
1.230175E-1
1.181116E-1
1.181116E-1
1.181116E-1
1.181116E-1
1.156587E-1
1.181116E-1
1.205645E-1
1.230175E-1
1.230175E-1
1.181116E-1
1.132057E-1
1.156587E-1
1.205645E-1
1.230175E-1
1.230175E-1
1.230175E-1
1.205645E-1
1.181116E-1
1.181116E-1
1.181116E-1
1.181116E-1
1.132057E-1
1.107528E-1
1.107528E-1
1.107528E-1
1.156587E-1
1.181116E-1
1.156587E-1
1.132057E-1
1.107528E-1
1.082998E-1
1.107528E-1
1.132057E-1
1.156587E-1
1.156587E-1
1.156587E-1
1.132057E-1
1.132057E-1
1.107528E-1
1.107528E-1
1.107528E-1
1.107528E-1
1.107528E-1
1.132057E-1
1.156587E-1
1.132057E-1
1.107528E-1
1.132057E-1
1.156587E-1
1.156587E-1
1.156587E-1
1.156587E-1
1.181116E-1
1.156587E-1
1.132057E-1
1.132057E-1
1.156587E-1
1.181116E-1
1.181116E-1
1.156587E-1
1.132057E-1
1.156587E-1
1.181116E-1
1.181116E-1
1.181116E-1
1.181116E-1
1.181116E-1
1.181116E-1
1.205645E-1
1.230175E-1
1.279234E-1
1.279234E-1
1.254704E-1
1.230175E-1
1.254704E-1
1.279234E-1
1.279234E-1
1.254704E-1
1.254704E-1
1.254704E-1
1.279234E-1
1.328293E-1
1.352822E-1
1.328293E-1
1.328293E-1
1.328293E-1
1.328293E-1
1.303763E-1
1.328293E-1
1.328293E-1
1.303763E-1
1.303763E-1
1.303763E-1
1.352822E-1
1.377351E-1
1.401881E-1
1.401881E-1
1.401881E-1
1.377351E-1
1.352822E-1
1.352822E-1
1.352822E-1
1.352822E-1
1.377351E-1
1.377351E-1
1.426410E-1
1.426410E-1
1.401881E-1
1.401881E-1
1.401881E-1
1.401881E-1
1.401881E-1
1.377351E-1
1.377351E-1
1.377351E-1
1.401881E-1
1.426410E-1
1.426410E-1
1.426410E-1
1.450940E-1
1.426410E-1
1.426410E-1
1.426410E-1
1.450940E-1
1.475469E-1
1.475469E-1
1.450940E-1
1.450940E-1
1.450940E-1
1.450940E-1
1.450940E-1
1.450940E-1
1.450940E-1
1.450940E-1
1.426410E-1
1.426410E-1
1.450940E-1
1.450940E-1
1.426410E-1
1.401881E-1
1.401881E-1
1.401881E-1
1.401881E-1
1.401881E-1
1.377351E-1
1.377351E-1
1.401881E-1
1.401881E-1
1.401881E-1
1.401881E-1
1.377351E-1
1.377351E-1
1.377351E-1
1.377351E-1
1.377351E-1
1.377351E-1
1.352822E-1
1.352822E-1
1.352822E-1
1.377351E-1
1.352822E-1
1.328293E-1
1.303763E-1
1.303763E-1
1.303763E-1
1.303763E-1
1.254704E-1
1.254704E-1
1.303763E-1
1.328293E-1
1.303763E-1
1.254704E-1
1.230175E-1
1.230175E-1
1.254704E-1
1.279234E-1
1.279234E-1
1.230175E-1
1.181116E-1
1.205645E-1
1.230175E-1
1.254704E-1
1.254704E-1
1.254704E-1
1.230175E-1
1.230175E-1
1.254704E-1
1.254704E-1
1.254704E-1
1.230175E-1
1.181116E-1
1.132057E-1
1.132057E-1
1.156587E-1
1.181116E-1
1.205645E-1
1.230175E-1
1.230175E-1
1.230175E-1
1.230175E-1
1.205645E-1
1.181116E-1
1.181116E-1
1.181116E-1
1.181116E-1
1.156587E-1
1.132057E-1
1.132057E-1
1.107528E-1
1.107528E-1
1.107528E-1
1.082998E-1
1.082998E-1
1.082998E-1
1.058469E-1
1.009410E-1
9.848806E-2
1.009410E-1
1.033939E-1
1.009410E-1
9.848806E-2
9.848806E-2
1.033939E-1
1.058469E-1
1.058469E-1
1.009410E-1
9.848806E-2
9.848806E-2
9.603512E-2
9.603512E-2
9.358218E-2
9.603512E-2
9.358218E-2
9.358218E-2
9.358218E-2
9.603512E-2
9.848806E-2
9.603512E-2
9.112924E-2
8.622336E-2
8.622336E-2
8.867630E-2
8.622336E-2
8.377041E-2
8.377041E-2
8.131747E-2
7.886453E-2
8.131747E-2
8.377041E-2
7.886453E-2
6.659982E-2
5.924100E-2
5.678806E-2
5.678806E-2
5.678806E-2
5.678806E-2
5.188217E-2
4.697629E-2
4.942923E-2
5.433511E-2
5.188217E-2
5.188217E-2
5.188217E-2
5.433511E-2
5.433511E-2
5.188217E-2
4.697629E-2
4.207040E-2
4.207040E-2
3.716452E-2
3.225864E-2
3.225864E-2
3.471158E-2
3.716452E-2
3.716452E-2
3.471158E-2
2.489981E-2
7.729217E-3
-1.680020E-2
-4.132961E-2
-7.567080E-2
-1.026531E-1
-1.075590E-1
-8.793550E-2
-5.604727E-2
-2.170608E-2
1.018217E-2
3.471158E-2
4.697629E-2
5.188217E-2
5.188217E-2
5.188217E-2
4.697629E-2
3.716452E-2
2.489981E-2
1.508805E-2
1.508805E-2
1.754098E-2
1.263510E-2
1.018217E-2
1.018217E-2
1.018217E-2
1.018217E-2
1.754098E-2
2.244688E-2
3.471158E-2
5.188217E-2
7.395864E-2
9.848806E-2
1.328293E-1
1.696234E-1
1.843410E-1
1.745293E-1
1.598116E-1
1.475469E-1
1.156587E-1
6.414688E-2
1.508805E-2
-1.189431E-2
-1.680020E-2
-1.434726E-2
-1.680020E-2
-2.415902E-2
-2.906491E-2
-3.151784E-2
-3.151784E-2
-3.397078E-2
-3.642373E-2
-3.887667E-2
-3.887667E-2
-3.397078E-2
-2.906491E-2
-2.661195E-2
-2.415902E-2
-1.925314E-2
-1.680020E-2
-9.441368E-3
-4.535481E-3
-2.082542E-3
-2.082542E-3
-2.082542E-3
-2.082542E-3
-4.535481E-3
-6.988429E-3
-9.441368E-3
-1.189431E-2
-1.434726E-2
-2.170608E-2
-2.415902E-2
-2.415902E-2
-2.170608E-2
-1.680020E-2
-1.434726E-2
-1.189431E-2
-6.988429E-3
-2.082542E-3
2.823338E-3
5.276285E-3
5.276285E-3
7.729217E-3
1.018217E-2
1.508805E-2
1.508805E-2
1.508805E-2
1.508805E-2
1.263510E-2
1.018217E-2
1.018217E-2
1.263510E-2
1.018217E-2
1.018217E-2
7.729217E-3
7.729217E-3
5.276285E-3
2.823338E-3
2.823338E-3
5.276285E-3
5.276285E-3
2.823338E-3
-2.082542E-3
-6.988429E-3
-9.441368E-3
-1.189431E-2
-1.189431E-2
-1.434726E-2
-1.434726E-2
-1.680020E-2
-1.925314E-2
-1.925314E-2
-1.680020E-2
-1.434726E-2
-1.189431E-2
-1.189431E-2
-1.434726E-2
-1.434726E-2
-9.441368E-3
-6.988429E-3
-6.988429E-3
-6.988429E-3
-9.441368E-3
-9.441368E-3
-6.988429E-3
-4.535481E-3
-4.535481E-3
-4.535481E-3
-4.535481E-3
-4.535481E-3
3.703982E-4
2.823338E-3
2.823338E-3
3.703982E-4
3.703982E-4
3.703982E-4
2.823338E-3
2.823338E-3
3.703982E-4
3.703982E-4
3.703982E-4
3.703982E-4
-2.082542E-3
-2.082542E-3
3.703982E-4
3.703982E-4
3.703982E-4
3.703982E-4
-2.082542E-3
-2.082542E-3
3.703982E-4
2.823338E-3
2.823338E-3
3.703982E-4
3.703982E-4
-2.082542E-3
-2.082542E-3
-4.535481E-3
-6.988429E-3
-6.988429E-3
-6.988429E-3
-4.535481E-3
-6.988429E-3
-6.988429E-3
-4.535481E-3
-4.535481E-3
-2.082542E-3
3.703982E-4
3.703982E-4
3.703982E-4
3.703982E-4
-2.082542E-3
3.703982E-4
3.703982E-4
2.823338E-3
7.729217E-3
7.729217E-3
7.729217E-3
5.276285E-3
3.703982E-4
3.703982E-4
2.823338E-3
5.276285E-3
7.729217E-3
7.729217E-3
5.276285E-3
5.276285E-3
7.729217E-3
1.018217E-2
1.018217E-2
7.729217E-3
5.276285E-3
5.276285E-3
5.276285E-3
5.276285E-3
5.276285E-3
5.276285E-3
5.276285E-3
5.276285E-3
5.276285E-3
2.823338E-3
2.823338E-3
2.823338E-3
2.823338E-3
2.823338E-3
2.823338E-3
2.823338E-3
2.823338E-3
2.823338E-3
5.276285E-3
5.276285E-3
2.823338E-3
3.703982E-4
-4.535481E-3
-4.535481E-3
-2.082542E-3
2.823338E-3
2.823338E-3
2.823338E-3
5.276285E-3
7.729217E-3
7.729217E-3
2.823338E-3
2.823338E-3
5.276285E-3
7.729217E-3
5.276285E-3
2.823338E-3
2.823338E-3
2.823338E-3
3.703982E-4
3.703982E-4
2.823338E-3
7.729217E-3
1.018217E-2
1.263510E-2
1.018217E-2
7.729217E-3
7.729217E-3
7.729217E-3
1.018217E-2
7.729217E-3
5.276285E-3
5.276285E-3
7.729217E-3
1.018217E-2
1.018217E-2
7.729217E-3
1.018217E-2
1.018217E-2
1.018217E-2
1.018217E-2
1.018217E-2
1.018217E-2
7.729217E-3
7.729217E-3
1.018217E-2
1.018217E-2
1.018217E-2
7.729217E-3
1.018217E-2
1.018217E-2
7.729217E-3
7.729217E-3
7.729217E-3
1.018217E-2
1.018217E-2
7.729217E-3
5.276285E-3
7.729217E-3
1.018217E-2
1.018217E-2
7.729217E-3
5.276285E-3
5.276285E-3
7.729217E-3
7.729217E-3
7.729217E-3
7.729217E-3
5.276285E-3
2.823338E-3
2.823338E-3
2.823338E-3
7.729217E-3
7.729217E-3
7.729217E-3
7.729217E-3
1.018217E-2
1.263510E-2
1.018217E-2
5.276285E-3
5.276285E-3
5.276285E-3
5.276285E-3
2.823338E-3
5.276285E-3
5.276285E-3
7.729217E-3
1.018217E-2
7.729217E-3
5.276285E-3
2.823338E-3
5.276285E-3
5.276285E-3
7.729217E-3
5.276285E-3
2.823338E-3
3.703982E-4
2.823338E-3
5.276285E-3
7.729217E-3
7.729217E-3
7.729217E-3
5.276285E-3
2.823338E-3
2.823338E-3
2.823338E-3
5.276285E-3
5.276285E-3
2.823338E-3
2.823338E-3
2.823338E-3
5.276285E-3
5.276285E-3
5.276285E-3
5.276285E-3
5.276285E-3
7.729217E-3
7.729217E-3
1.018217E-2
1.263510E-2
1.018217E-2
5.276285E-3
2.823338E-3
5.276285E-3
5.276285E-3
2.823338E-3
3.703982E-4
2.823338E-3
5.276285E-3
7.729217E-3
7.729217E-3
5.276285E-3
5.276285E-3
2.823338E-3
3.703982E-4
2.823338E-3
5.276285E-3
7.729217E-3
7.729217E-3
5.276285E-3
3.703982E-4
3.703982E-4
2.823338E-3
5.276285E-3
1.018217E-2
7.729217E-3
2.823338E-3
3.703982E-4
-2.082542E-3
3.703982E-4
2.823338E-3
3.703982E-4
-2.082542E-3
-4.535481E-3
-2.082542E-3
3.703982E-4
5.276285E-3
5.276285E-3
5.276285E-3
2.823338E-3
3.703982E-4
3.703982E-4
2.823338E-3
5.276285E-3
5.276285E-3
2.823338E-3
3.703982E-4
-2.082542E-3
-2.082542E-3
3.703982E-4
2.823338E-3
2.823338E-3
3.703982E-4
3.703982E-4
5.276285E-3
5.276285E-3
3.703982E-4
-2.082542E-3
3.703982E-4
2.823338E-3
3.703982E-4
-2.082542E-3
-6.988429E-3
-1.189431E-2
-1.680020E-2
-1.680020E-2
-9.441368E-3
3.703982E-4
1.263510E-2
2.244688E-2
2.735275E-2
2.980570E-2
2.980570E-2
2.489981E-2
1.508805E-2
5.276285E-3
-4.535481E-3
-1.434726E-2
-1.925314E-2
-2.415902E-2
-2.415902E-2
-2.170608E-2
-1.925314E-2
-1.434726E-2
-9.441368E-3
-4.535481E-3
2.823338E-3
1.018217E-2
1.508805E-2
1.263510E-2
7.729217E-3
7.729217E-3
7.729217E-3
5.276285E-3
3.703982E-4
-6.988429E-3
-9.441368E-3
-1.189431E-2
-9.441368E-3
-9.441368E-3
-6.988429E-3
-6.988429E-3
-6.988429E-3
-4.535481E-3
-2.082542E-3
-2.082542E-3
-4.535481E-3
-4.535481E-3
-4.535481E-3
-2.082542E-3
-4.535481E-3
-4.535481E-3
-4.535481E-3
-2.082542E-3
2.823338E-3
2.823338E-3
2.823338E-3
-2.082542E-3
-4.535481E-3
-4.535481E-3
-4.535481E-3
-4.535481E-3
-4.535481E-3
-2.082542E-3
3.703982E-4
2.823338E-3
2.823338E-3
3.703982E-4
3.703982E-4
-2.082542E-3
-4.535481E-3
-4.535481E-3
-4.535481E-3
-2.082542E-3
3.703982E-4
3.703982E-4
-2.082542E-3
-6.988429E-3
-9.441368E-3
-6.988429E-3
-4.535481E-3
-2.082542E-3
3.703982E-4
-2.082542E-3
-4.535481E-3
-6.988429E-3
-4.535481E-3
-4.535481E-3
-2.082542E-3
-2.082542E-3
-2.082542E-3
-4.535481E-3
-6.988429E-3
-9.441368E-3
-9.441368E-3
-4.535481E-3
3.703982E-4
2.823338E-3
3.703982E-4
3.703982E-4
-2.082542E-3
-2.082542E-3
3.703982E-4
3.703982E-4
-2.082542E-3
-4.535481E-3
-9.441368E-3
-9.441368E-3
-4.535481E-3
-2.082542E-3
3.703982E-4
3.703982E-4
3.703982E-4
-2.082542E-3
-4.535481E-3
-4.535481E-3
-2.082542E-3
3.703982E-4
2.823338E-3
2.823338E-3
3.703982E-4
3.703982E-4
2.823338E-3
3.703982E-4
-2.082542E-3
-4.535481E-3
-4.535481E-3
-4.535481E-3
-2.082542E-3
3.703982E-4
3.703982E-4
3.703982E-4
-2.082542E-3
-2.082542E-3
-2.082542E-3
-2.082542E-3
-2.082542E-3
-2.082542E-3
-2.082542E-3
-2.082542E-3
-4.535481E-3
-4.535481E-3
-6.988429E-3
-9.441368E-3
-1.189431E-2
-1.189431E-2
-9.441368E-3
-6.988429E-3
-6.988429E-3
-9.441368E-3
-9.441368E-3
-6.988429E-3
-2.082542E-3
3.703982E-4
3.703982E-4
3.703982E-4
2.823338E-3
2.823338E-3
-4.535481E-3
-6.988429E-3
-6.988429E-3
-6.988429E-3
-4.535481E-3
-4.535481E-3
-4.535481E-3
-2.082542E-3
-2.082542E-3
-2.082542E-3
-4.535481E-3
-4.535481E-3
-2.082542E-3
3.703982E-4
2.823338E-3
3.703982E-4
-4.535481E-3
-6.988429E-3
-6.988429E-3
-2.082542E-3
-2.082542E-3
-2.082542E-3
-6.988429E-3
-6.988429E-3
-6.988429E-3
-6.988429E-3
-6.988429E-3
-6.988429E-3
-6.988429E-3
-6.988429E-3
-9.441368E-3
-9.441368E-3
-1.189431E-2
-9.441368E-3
-6.988429E-3
-6.988429E-3
-9.441368E-3
-1.189431E-2
-1.189431E-2
-1.189431E-2
-1.189431E-2
-1.189431E-2
-1.434726E-2
-1.434726E-2
-1.434726E-2
-1.189431E-2
-1.189431E-2
-1.189431E-2
-1.434726E-2
-1.434726E-2
-1.189431E-2
-6.988429E-3
-6.988429E-3
-6.988429E-3
-9.441368E-3
-9.441368E-3
-9.441368E-3
-6.988429E-3
-4.535481E-3
-6.988429E-3
-9.441368E-3
-1.434726E-2
-1.680020E-2
-1.680020E-2
-1.189431E-2
-9.441368E-3
-1.189431E-2
-1.189431E-2
-1.189431E-2
-9.441368E-3
-9.441368E-3
-1.189431E-2
-1.680020E-2
-1.680020E-2
-1.434726E-2
-1.189431E-2
-1.189431E-2
-1.189431E-2
-1.434726E-2
-1.680020E-2
-1.680020E-2
-1.434726E-2
-1.680020E-2
-1.680020E-2
-1.680020E-2
-1.680020E-2
-1.680020E-2
-1.680020E-2
-1.680020E-2
-1.925314E-2
-1.925314E-2
-1.680020E-2
-1.434726E-2
-1.434726E-2
-2.170608E-2
-2.170608E-2
-1.925314E-2
-1.434726E-2
-1.434726E-2
-1.680020E-2
-1.680020E-2
-1.680020E-2
-1.680020E-2
-1.680020E-2
-1.925314E-2
-1.925314E-2
-2.170608E-2
-2.170608E-2
-1.925314E-2
-1.925314E-2
-2.170608E-2
-2.170608E-2
-1.680020E-2
-1.434726E-2
-1.680020E-2
-2.170608E-2
-2.170608E-2
-1.680020E-2
-1.434726E-2
-1.434726E-2
-1.925314E-2
-1.925314E-2
-1.680020E-2
-1.434726E-2
-1.680020E-2
-1.925314E-2
-2.415902E-2
-2.415902E-2
-2.415902E-2
-2.415902E-2
-1.925314E-2
-1.680020E-2
-1.434726E-2
-1.680020E-2
-1.680020E-2
-1.434726E-2
-1.434726E-2
-1.680020E-2
-1.925314E-2
-1.925314E-2
-1.680020E-2
-1.680020E-2
-1.680020E-2
-1.925314E-2
-1.925314E-2
-1.680020E-2
-1.680020E-2
-1.680020E-2
-1.925314E-2
-1.680020E-2
-1.680020E-2
-1.925314E-2
-1.925314E-2
-1.680020E-2
-1.680020E-2
-1.680020E-2
-2.170608E-2
-2.415902E-2
-2.415902E-2
-2.170608E-2
-1.680020E-2
-1.680020E-2
-1.925314E-2
-2.170608E-2
-2.415902E-2
-2.661195E-2
-2.906491E-2
-2.906491E-2
-2.661195E-2
-2.415902E-2
-2.415902E-2
-2.661195E-2
-2.661195E-2
-2.415902E-2
-2.170608E-2
-2.170608E-2
-1.925314E-2
-2.170608E-2
-2.415902E-2
-2.415902E-2
-2.415902E-2
-2.170608E-2
-1.925314E-2
-2.415902E-2
-2.906491E-2
-2.661195E-2
-2.170608E-2
-2.170608E-2
-2.170608E-2
-2.415902E-2
-2.661195E-2
-2.661195E-2
-2.170608E-2
-1.925314E-2
-1.680020E-2
-1.925314E-2
-2.170608E-2
-2.170608E-2
-2.170608E-2
-2.170608E-2
-1.925314E-2
-1.925314E-2
-1.925314E-2
-1.925314E-2
-2.170608E-2
-1.925314E-2
-1.680020E-2
-1.925314E-2
-1.925314E-2
-1.925314E-2
-1.925314E-2
-2.170608E-2
-2.661195E-2
-2.661195E-2
-2.170608E-2
-1.925314E-2
-1.925314E-2
-2.415902E-2
-2.415902E-2
-2.170608E-2
-1.925314E-2
-2.170608E-2
-2.661195E-2
-2.661195E-2
-2.415902E-2
-2.415902E-2
-2.170608E-2
-2.415902E-2
-2.415902E-2
-2.415902E-2
-2.415902E-2
-2.170608E-2
-2.415902E-2
-2.906491E-2
-3.151784E-2
-2.906491E-2
-2.415902E-2
-2.415902E-2
-2.661195E-2
-2.661195E-2
-2.415902E-2
-2.170608E-2
-2.170608E-2
-2.415902E-2
-2.415902E-2
-2.415902E-2
-2.415902E-2
-2.170608E-2
-2.170608E-2
-2.170608E-2
-2.415902E-2
-2.661195E-2
-2.661195E-2
-2.661195E-2
-2.661195E-2
-2.661195E-2
-2.415902E-2
-2.661195E-2
-2.661195E-2
-2.415902E-2
-2.170608E-2
-1.925314E-2
-1.680020E-2
-2.170608E-2
-2.415902E-2
-2.661195E-2
-2.415902E-2
-2.170608E-2
-2.415902E-2
-2.661195E-2
-2.415902E-2
-2.170608E-2
-1.925314E-2
-1.925314E-2
-2.170608E-2
-2.415902E-2
-2.415902E-2
-2.170608E-2
-2.415902E-2
-2.661195E-2
-2.661195E-2
-2.661195E-2
-2.415902E-2
-2.415902E-2
-2.415902E-2
-2.661195E-2
-2.906491E-2
-2.661195E-2
-2.661195E-2
-2.415902E-2
-2.170608E-2
-1.925314E-2
-1.925314E-2
-2.415902E-2
-2.661195E-2
-2.906491E-2
-2.661195E-2
-2.661195E-2
-2.661195E-2
-2.661195E-2
-2.415902E-2
-2.415902E-2
-2.661195E-2
-2.661195E-2
-2.661195E-2
-2.415902E-2
-2.415902E-2
-2.415902E-2
-2.661195E-2
-2.906491E-2
-2.906491E-2
-2.906491E-2
-2.906491E-2
-2.906491E-2
-2.906491E-2
-2.661195E-2
-2.415902E-2
-2.415902E-2
-2.415902E-2
-2.415902E-2
-2.661195E-2
-2.661195E-2
-2.906491E-2
-2.906491E-2
-3.151784E-2
-2.906491E-2
-2.906491E-2
-2.661195E-2
-2.661195E-2
-2.661195E-2
-2.661195E-2
-2.661195E-2
-2.906491E-2
-2.906491E-2
-2.906491E-2
-2.906491E-2
-2.906491E-2
-2.906491E-2
-2.906491E-2
-2.661195E-2
-2.661195E-2
-2.661195E-2
-2.661195E-2
-2.661195E-2
-2.906491E-2
-3.151784E-2
-3.397078E-2
-3.397078E-2
-2.906491E-2
-2.661195E-2
-2.661195E-2
-2.661195E-2
-2.906491E-2
-3.151784E-2
-2.906491E-2
-2.661195E-2
-2.661195E-2
-2.661195E-2
-2.415902E-2
-2.415902E-2
-2.415902E-2
-2.661195E-2
-2.906491E-2
-3.151784E-2
-2.906491E-2
-2.661195E-2
-2.906491E-2
-2.906491E-2
-2.906491E-2
-2.661195E-2
-2.415902E-2
-2.661195E-2
-2.906491E-2
-3.151784E-2
-3.397078E-2
-3.397078E-2
-3.151784E-2
-2.906491E-2
-2.661195E-2
-2.906491E-2
-3.151784E-2
-3.397078E-2
-3.397078E-2
-3.397078E-2
-3.397078E-2
-3.151784E-2
-2.906491E-2
-2.906491E-2
-3.151784E-2
-3.151784E-2
-2.906491E-2
-2.661195E-2
-2.906491E-2
-3.151784E-2
-3.151784E-2
-2.906491E-2
-2.661195E-2
-2.661195E-2
-3.151784E-2
-3.151784E-2
-2.906491E-2
-2.661195E-2
-2.415902E-2
-2.415902E-2
-2.661195E-2
-3.151784E-2
-3.151784E-2
-3.151784E-2
-2.906491E-2
-2.906491E-2
-3.151784E-2
-3.151784E-2
-2.906491E-2
-2.906491E-2
-2.906491E-2
-2.661195E-2
-2.906491E-2
-3.151784E-2
-3.397078E-2
-3.151784E-2
-2.906491E-2
-2.906491E-2
-3.151784E-2
-3.151784E-2
-3.397078E-2
-3.397078E-2
-3.151784E-2
-2.906491E-2
-2.661195E-2
-2.906491E-2
-2.906491E-2
-2.906491E-2
-2.661195E-2
-2.661195E-2
-2.906491E-2
-3.151784E-2
-3.397078E-2
-3.642373E-2
-3.397078E-2
-3.397078E-2
-3.151784E-2
-3.151784E-2
-2.906491E-2
-2.906491E-2
-2.906491E-2
-2.906491E-2
-3.151784E-2
-3.151784E-2
-3.397078E-2
-3.397078E-2
-3.397078E-2
-3.397078E-2
-3.397078E-2
-3.397078E-2
-3.397078E-2
-3.397078E-2
-3.397078E-2
-3.151784E-2
-2.906491E-2
-2.906491E-2
-3.151784E-2
-3.151784E-2
-3.151784E-2
-2.906491E-2
-3.151784E-2
-3.397078E-2
-3.642373E-2
-3.642373E-2
-3.397078E-2
-3.151784E-2
-2.906491E-2
-3.151784E-2
-3.397078E-2
-3.397078E-2
-3.151784E-2
-3.151784E-2
-3.151784E-2
-3.397078E-2
-3.397078E-2
-3.151784E-2
-2.906491E-2
-2.906491E-2
-3.397078E-2
-3.887667E-2
-3.887667E-2
-3.642373E-2
-3.397078E-2
-3.397078E-2
-3.151784E-2
-3.397078E-2
-3.397078E-2
-3.642373E-2
-3.642373E-2
-3.642373E-2
-3.397078E-2
-3.151784E-2
-3.151784E-2
-3.397078E-2
-3.642373E-2
-3.887667E-2
-3.642373E-2
-3.397078E-2
-3.151784E-2
-3.397078E-2
-3.397078E-2
-3.397078E-2
-3.151784E-2
-3.151784E-2
-3.397078E-2
-3.642373E-2
-3.642373E-2
-3.887667E-2
-3.887667E-2
-3.642373E-2
-3.642373E-2
-3.642373E-2
-3.642373E-2
-3.642373E-2
-3.397078E-2
-3.151784E-2
-3.151784E-2
-3.151784E-2
-3.397078E-2
-3.642373E-2
-3.887667E-2
-3.887667E-2
-3.642373E-2
-3.397078E-2
-3.397078E-2
-3.397078E-2
-3.397078E-2
-3.642373E-2
-3.642373E-2
-3.397078E-2
-3.397078E-2
-3.397078E-2
-3.397078E-2
-3.397078E-2
-3.397078E-2
-3.397078E-2
-3.397078E-2
-3.397078E-2
-3.397078E-2
-3.642373E-2
-3.887667E-2
-3.642373E-2
-3.642373E-2
-3.642373E-2
-3.642373E-2
-3.642373E-2
-3.642373E-2
-3.887667E-2
-3.642373E-2
-3.642373E-2
-3.642373E-2
-3.887667E-2
-4.378256E-2
-4.378256E-2
-4.132961E-2
-3.887667E-2
-3.642373E-2
-3.397078E-2
-3.151784E-2
-3.151784E-2
-3.151784E-2
-3.642373E-2
-3.887667E-2
-3.887667E-2
-3.887667E-2
-3.887667E-2
-3.642373E-2
-3.397078E-2
-3.397078E-2
-3.642373E-2
-3.642373E-2
-3.642373E-2
-3.642373E-2
-3.397078E-2
-3.151784E-2
-3.151784E-2
-3.151784E-2
-3.397078E-2
-3.642373E-2
-3.642373E-2
-3.642373E-2
-3.642373E-2
-3.642373E-2
-3.642373E-2
-3.642373E-2
-3.642373E-2
-3.887667E-2
-3.642373E-2
-3.397078E-2
-3.397078E-2
-3.642373E-2
-3.642373E-2
-3.397078E-2
-3.151784E-2
-2.906491E-2
-3.151784E-2
-3.642373E-2
-3.887667E-2
-3.887667E-2
-3.397078E-2
-3.151784E-2
-3.151784E-2
-3.397078E-2
-3.887667E-2
-3.887667E-2
-3.642373E-2
-3.397078E-2
-3.642373E-2
-3.642373E-2
-3.397078E-2
-3.397078E-2
-3.397078E-2
-3.397078E-2
-3.397078E-2
-3.397078E-2
-3.397078E-2
-3.642373E-2
-3.887667E-2
-3.642373E-2
-3.397078E-2
-3.151784E-2
-3.397078E-2
-3.642373E-2
-3.642373E-2
-3.397078E-2
-3.151784E-2
-2.906491E-2
-2.906491E-2
-3.397078E-2
-3.397078E-2
-3.151784E-2
-2.906491E-2
-2.906491E-2
-3.151784E-2
-3.397078E-2
-3.642373E-2
-3.397078E-2
-3.151784E-2
-2.906491E-2
-3.151784E-2
-3.397078E-2
-3.397078E-2
-3.151784E-2
-2.906491E-2
-2.906491E-2
-3.151784E-2
-3.151784E-2
-3.397078E-2
-3.397078E-2
-3.397078E-2
-3.397078E-2
-3.151784E-2
-3.151784E-2
-3.151784E-2
-3.151784E-2
-2.906491E-2
-2.906491E-2
-2.906491E-2
-3.397078E-2
-3.151784E-2
-2.661195E-2
-2.661195E-2
-2.906491E-2
-3.642373E-2
-3.642373E-2
-3.397078E-2
-3.151784E-2
-2.906491E-2
-2.661195E-2
-2.661195E-2
-2.661195E-2
-2.906491E-2
-3.151784E-2
-3.151784E-2
-2.661195E-2
-2.415902E-2
-2.661195E-2
-2.906491E-2
-3.151784E-2
-2.906491E-2
-2.661195E-2
-2.906491E-2
-3.151784E-2
-3.151784E-2
-2.661195E-2
-2.415902E-2
-2.661195E-2
-2.661195E-2
-2.661195E-2
-2.661195E-2
-2.415902E-2
-2.415902E-2
-2.415902E-2
-2.661195E-2
-2.661195E-2
-2.906491E-2
-2.661195E-2
-2.415902E-2
-2.661195E-2
-2.906491E-2
-2.661195E-2
-2.170608E-2
-1.925314E-2
-2.170608E-2
-2.661195E-2
-2.906491E-2
-3.151784E-2
-2.661195E-2
-2.170608E-2
-1.925314E-2
-2.170608E-2
-2.415902E-2
-2.415902E-2
-2.170608E-2
-1.925314E-2
-1.680020E-2
-1.925314E-2
-2.170608E-2
-2.170608E-2
-1.925314E-2
-1.925314E-2
-2.170608E-2
-2.415902E-2
-2.906491E-2
-2.906491E-2
-2.415902E-2
-1.925314E-2
-1.680020E-2
-2.170608E-2
-2.661195E-2
-2.906491E-2
-2.415902E-2
-1.925314E-2
-1.925314E-2
-1.925314E-2
-1.925314E-2
-1.925314E-2
-1.925314E-2
-2.170608E-2
-2.170608E-2
-2.415902E-2
-2.170608E-2
-1.925314E-2
-1.680020E-2
-1.680020E-2
-1.925314E-2
-2.170608E-2
-2.170608E-2
-2.170608E-2
-1.680020E-2
-1.434726E-2
-1.434726E-2
-1.925314E-2
-2.170608E-2
-1.925314E-2
-1.680020E-2
-1.680020E-2
-1.925314E-2
-2.170608E-2
-2.170608E-2
-1.680020E-2
-1.434726E-2
-1.434726E-2
-1.680020E-2
-1.925314E-2
-1.680020E-2
-1.434726E-2
-1.434726E-2
-1.434726E-2
-1.434726E-2
-1.680020E-2
-1.925314E-2
-1.925314E-2
-1.925314E-2
-1.680020E-2
-1.680020E-2
-1.680020E-2
-1.925314E-2
-1.925314E-2
-1.925314E-2
-1.680020E-2
-1.189431E-2
-1.189431E-2
-9.441368E-3
-9.441368E-3
-9.441368E-3
-9.441368E-3
-1.189431E-2
-1.434726E-2
-1.680020E-2
-1.434726E-2
-1.189431E-2
-1.189431E-2
-1.189431E-2
-1.434726E-2
-1.434726E-2
-1.434726E-2
-1.189431E-2
-9.441368E-3
-9.441368E-3
-1.189431E-2
-1.189431E-2
-1.189431E-2
-1.434726E-2
-1.434726E-2
-1.434726E-2
-1.434726E-2
-1.434726E-2
-1.434726E-2
-1.189431E-2
-1.189431E-2
-1.189431E-2
-1.434726E-2
-1.434726E-2
-1.434726E-2
-1.189431E-2
-9.441368E-3
-6.988429E-3
-9.441368E-3
-1.189431E-2
-9.441368E-3
-6.988429E-3
-6.988429E-3
-6.988429E-3
-9.441368E-3
-9.441368E-3
-1.189431E-2
-1.189431E-2
-9.441368E-3
-9.441368E-3
-9.441368E-3
-1.189431E-2
-1.189431E-2
-1.189431E-2
-6.988429E-3
-4.535481E-3
-4.535481E-3
-9.441368E-3
-1.189431E-2
-9.441368E-3
-6.988429E-3
-6.988429E-3
-6.988429E-3
-9.441368E-3
-9.441368E-3
-6.988429E-3
-4.535481E-3
-6.988429E-3
-1.189431E-2
-1.189431E-2
-6.988429E-3
-4.535481E-3
3.703982E-4
3.703982E-4
-2.082542E-3
-4.535481E-3
-6.988429E-3
-4.535481E-3
-4.535481E-3
-4.535481E-3
-6.988429E-3
-4.535481E-3
-2.082542E-3
-2.082542E-3
-2.082542E-3
-2.082542E-3
-2.082542E-3
-2.082542E-3
-4.535481E-3
-4.535481E-3
3.703982E-4
3.703982E-4
3.703982E-4
-2.082542E-3
-4.535481E-3
-4.535481E-3
-6.988429E-3
-6.988429E-3
-6.988429E-3
-4.535481E-3
-4.535481E-3
3.703982E-4
2.823338E-3
2.823338E-3
-2.082542E-3
-6.988429E-3
-9.441368E-3
-6.988429E-3
-2.082542E-3
3.703982E-4
3.703982E-4
3.703982E-4
-2.082542E-3
-2.082542E-3
-4.535481E-3
-4.535481E-3
-4.535481E-3
-2.082542E-3
-2.082542E-3
3.703982E-4
3.703982E-4
3.703982E-4
2.823338E-3
3.703982E-4
-2.082542E-3
-2.082542E-3
-2.082542E-3
-2.082542E-3
-4.535481E-3
-2.082542E-3
3.703982E-4
3.703982E-4
3.703982E-4
3.703982E-4
-2.082542E-3
3.703982E-4
3.703982E-4
3.703982E-4
2.823338E-3
5.276285E-3
5.276285E-3
5.276285E-3
2.823338E-3
3.703982E-4
-2.082542E-3
-2.082542E-3
-2.082542E-3
3.703982E-4
-2.082542E-3
-2.082542E-3
-2.082542E-3
2.823338E-3
2.823338E-3
2.823338E-3
3.703982E-4
3.703982E-4
3.703982E-4
2.823338E-3
2.823338E-3
2.823338E-3
2.823338E-3
2.823338E-3
2.823338E-3
2.823338E-3
2.823338E-3
2.823338E-3
2.823338E-3
7.729217E-3
7.729217E-3
5.276285E-3
3.703982E-4
-2.082542E-3
-2.082542E-3
2.823338E-3
2.823338E-3
2.823338E-3
2.823338E-3
2.823338E-3
2.823338E-3
2.823338E-3
2.823338E-3
2.823338E-3
2.823338E-3
5.276285E-3
7.729217E-3
5.276285E-3
2.823338E-3
3.703982E-4
2.823338E-3
5.276285E-3
7.729217E-3
5.276285E-3
2.823338E-3
2.823338E-3
5.276285E-3
5.276285E-3
5.276285E-3
5.276285E-3
7.729217E-3
7.729217E-3
5.276285E-3
5.276285E-3
2.823338E-3
2.823338E-3
2.823338E-3
2.823338E-3
2.823338E-3
2.823338E-3
5.276285E-3
5.276285E-3
5.276285E-3
7.729217E-3
1.018217E-2
1.018217E-2
1.018217E-2
7.729217E-3
7.729217E-3
5.276285E-3
2.823338E-3
5.276285E-3
5.276285E-3
5.276285E-3
7.729217E-3
7.729217E-3
7.729217E-3
5.276285E-3
2.823338E-3
2.823338E-3
2.823338E-3
2.823338E-3
2.823338E-3
2.823338E-3
5.276285E-3
5.276285E-3
7.729217E-3
1.018217E-2
1.018217E-2
7.729217E-3
5.276285E-3
7.729217E-3
7.729217E-3
5.276285E-3
2.823338E-3
2.823338E-3
5.276285E-3
1.018217E-2
1.018217E-2
7.729217E-3
1.018217E-2
7.729217E-3
7.729217E-3
2.823338E-3
3.703982E-4
2.823338E-3
5.276285E-3
2.823338E-3
3.703982E-4
3.703982E-4
2.823338E-3
2.823338E-3
5.276285E-3
7.729217E-3
1.018217E-2
7.729217E-3
5.276285E-3
2.823338E-3
2.823338E-3
3.703982E-4
3.703982E-4
5.276285E-3
1.263510E-2
1.508805E-2
1.263510E-2
5.276285E-3
2.823338E-3
2.823338E-3
5.276285E-3
7.729217E-3
7.729217E-3
5.276285E-3
2.823338E-3
2.823338E-3
2.823338E-3
2.823338E-3
2.823338E-3
2.823338E-3
5.276285E-3
7.729217E-3
7.729217E-3
5.276285E-3
5.276285E-3
2.823338E-3
5.276285E-3
5.276285E-3
5.276285E-3
2.823338E-3
2.823338E-3
5.276285E-3
5.276285E-3
2.823338E-3
2.823338E-3
5.276285E-3
5.276285E-3
5.276285E-3
2.823338E-3
2.823338E-3
2.823338E-3
2.823338E-3
2.823338E-3
2.823338E-3
2.823338E-3
5.276285E-3
7.729217E-3
7.729217E-3
2.823338E-3
3.703982E-4
2.823338E-3
5.276285E-3
7.729217E-3
5.276285E-3
5.276285E-3
3.703982E-4
3.703982E-4
3.703982E-4
3.703982E-4
3.703982E-4
2.823338E-3
7.729217E-3
5.276285E-3
3.703982E-4
-2.082542E-3
-4.535481E-3
-2.082542E-3
3.703982E-4
2.823338E-3
2.823338E-3
3.703982E-4
3.703982E-4
2.823338E-3
2.823338E-3
3.703982E-4
-2.082542E-3
-2.082542E-3
2.823338E-3
2.823338E-3
5.276285E-3
2.823338E-3
3.703982E-4
3.703982E-4
3.703982E-4
3.703982E-4
-2.082542E-3
-2.082542E-3
-2.082542E-3
-2.082542E-3
3.703982E-4
3.703982E-4
3.703982E-4
-2.082542E-3
-2.082542E-3
-2.082542E-3
3.703982E-4
3.703982E-4
3.703982E-4
3.703982E-4
3.703982E-4
3.703982E-4
2.823338E-3
2.823338E-3
-2.082542E-3
-4.535481E-3
-4.535481E-3
-4.535481E-3
3.703982E-4
3.703982E-4
3.703982E-4
-2.082542E-3
-4.535481E-3
-4.535481E-3
-4.535481E-3
-4.535481E-3
-4.535481E-3
-6.988429E-3
-4.535481E-3
3.703982E-4
3.703982E-4
-2.082542E-3
-4.535481E-3
-4.535481E-3
-4.535481E-3
-6.988429E-3
-6.988429E-3
-6.988429E-3
-4.535481E-3
-4.535481E-3
-6.988429E-3
-6.988429E-3
-6.988429E-3
-6.988429E-3
-6.988429E-3
-4.535481E-3
-2.082542E-3
-4.535481E-3
-4.535481E-3
-6.988429E-3
-4.535481E-3
-4.535481E-3
-4.535481E-3
-6.988429E-3
-6.988429E-3
-6.988429E-3
-6.988429E-3
-6.988429E-3
-6.988429E-3
-6.988429E-3
-9.441368E-3
-1.189431E-2
-1.189431E-2
-9.441368E-3
-4.535481E-3
-2.082542E-3
-2.082542E-3
-6.988429E-3
-6.988429E-3
-6.988429E-3
-6.988429E-3
-6.988429E-3
-4.535481E-3
-4.535481E-3
-2.082542E-3
-2.082542E-3
-4.535481E-3
-9.441368E-3
-9.441368E-3
-6.988429E-3
-4.535481E-3
-6.988429E-3
-9.441368E-3
-9.441368E-3
-6.988429E-3
-6.988429E-3
-6.988429E-3
-6.988429E-3
-4.535481E-3
-2.082542E-3
-6.988429E-3
-9.441368E-3
-9.441368E-3
-6.988429E-3
-6.988429E-3
-6.988429E-3
-6.988429E-3
-4.535481E-3
-4.535481E-3
-9.441368E-3
-1.434726E-2
-1.434726E-2
-1.189431E-2
-9.441368E-3
-9.441368E-3
-1.189431E-2
-1.189431E-2
-1.189431E-2
-1.189431E-2
-1.434726E-2
-1.434726E-2
-1.189431E-2
-9.441368E-3
-9.441368E-3
-1.189431E-2
-1.680020E-2
-1.680020E-2
-1.680020E-2
-1.434726E-2
-1.189431E-2
-1.434726E-2
-1.680020E-2
-1.925314E-2
-1.680020E-2
-1.189431E-2
-9.441368E-3
-1.189431E-2
-1.434726E-2
-1.434726E-2
-1.434726E-2
-1.189431E-2
-1.189431E-2
-9.441368E-3
-1.189431E-2
-1.434726E-2
-1.434726E-2
-1.434726E-2
-1.189431E-2
-1.189431E-2
-1.434726E-2
-1.680020E-2
-1.925314E-2
-1.680020E-2
-1.680020E-2
-1.925314E-2
-2.170608E-2
-2.170608E-2
-1.925314E-2
-1.434726E-2
-1.434726E-2
-1.434726E-2
-1.680020E-2
-1.680020E-2
-1.434726E-2
-1.189431E-2
-1.189431E-2
-1.680020E-2
-1.680020E-2
-1.680020E-2
-1.434726E-2
-1.189431E-2
-1.189431E-2
-1.434726E-2
-1.680020E-2
-1.680020E-2
-1.680020E-2
-1.925314E-2
-1.925314E-2
-1.925314E-2
-1.925314E-2
-1.925314E-2
-1.925314E-2
-1.925314E-2
-1.925314E-2
-1.925314E-2
-2.170608E-2
-1.925314E-2
-1.925314E-2
-2.170608E-2
-2.170608E-2
-2.170608E-2
-1.925314E-2
-2.170608E-2
-1.925314E-2
-1.925314E-2
-1.925314E-2
-1.925314E-2
-1.680020E-2
-1.680020E-2
-1.925314E-2
-2.170608E-2
-2.415902E-2
-2.415902E-2
-2.170608E-2
-2.170608E-2
-2.170608E-2
-2.170608E-2
-1.925314E-2
-1.680020E-2
-1.925314E-2
-2.170608E-2
-2.170608E-2
-2.170608E-2
-1.925314E-2
-2.170608E-2
-2.661195E-2
-2.661195E-2
-2.415902E-2
-2.170608E-2
-1.925314E-2
-2.170608E-2
-2.415902E-2
-2.661195E-2
-2.661195E-2
-2.415902E-2
-2.170608E-2
-2.170608E-2
-2.170608E-2
-2.170608E-2
-2.170608E-2
-2.170608E-2
-2.170608E-2
-1.925314E-2
-1.925314E-2
-2.170608E-2
-2.170608E-2
-2.170608E-2
-1.925314E-2
-1.680020E-2
-1.680020E-2
-1.925314E-2
-2.170608E-2
-2.170608E-2
-1.925314E-2
-1.925314E-2
-2.170608E-2
-2.170608E-2
-1.925314E-2
-1.925314E-2
-2.170608E-2
-2.415902E-2
-2.170608E-2
-1.925314E-2
-2.415902E-2
-2.661195E-2
-2.661195E-2
-2.170608E-2
-1.925314E-2
-1.925314E-2
-2.170608E-2
-2.170608E-2
-2.170608E-2
-2.415902E-2
-2.661195E-2
-2.661195E-2
-2.661195E-2
-2.661195E-2
-2.415902E-2
-2.170608E-2
-2.415902E-2
-2.661195E-2
-2.906491E-2
-2.906491E-2
-2.661195E-2
-2.415902E-2
-2.415902E-2
-2.661195E-2
-2.661195E-2
-2.415902E-2
-2.415902E-2
-2.415902E-2
-2.415902E-2
-2.415902E-2
-2.415902E-2
-2.170608E-2
-2.170608E-2
-2.170608E-2
-2.170608E-2
-2.415902E-2
-2.661195E-2
-2.906491E-2
-2.906491E-2
-2.906491E-2
-2.906491E-2
-2.906491E-2
-2.415902E-2
-2.170608E-2
-2.415902E-2
-2.415902E-2
-2.415902E-2
-2.415902E-2
-2.415902E-2
-2.415902E-2
-2.415902E-2
-2.661195E-2
-2.661195E-2
-2.906491E-2
-2.906491E-2
-2.661195E-2
-2.415902E-2
-2.170608E-2
-2.170608E-2
-2.415902E-2
-2.415902E-2
-2.415902E-2
-2.415902E-2
-2.170608E-2
-2.170608E-2
-2.170608E-2
-2.170608E-2
-2.170608E-2
-2.415902E-2
-2.906491E-2
-3.151784E-2
-2.906491E-2
-2.415902E-2
-2.170608E-2
-2.415902E-2
-2.906491E-2
-3.151784E-2
-2.661195E-2
-2.170608E-2
-2.170608E-2
-2.661195E-2
-3.397078E-2
-3.397078E-2
-3.151784E-2
-2.661195E-2
-2.415902E-2
-2.661195E-2
-3.151784E-2
-3.151784E-2
-3.151784E-2
-3.151784E-2
-2.906491E-2
-2.906491E-2
-2.906491E-2
-2.906491E-2
-2.906491E-2
-3.151784E-2
-3.151784E-2
-2.906491E-2
-2.661195E-2
-2.415902E-2
-2.415902E-2
-2.661195E-2
-2.661195E-2
-2.906491E-2
-2.906491E-2
-2.661195E-2
-2.661195E-2
-2.661195E-2
-2.415902E-2
-2.415902E-2
-2.661195E-2
-2.661195E-2
-2.661195E-2
-2.661195E-2
-2.661195E-2
-2.415902E-2
-2.415902E-2
-2.415902E-2
-2.661195E-2
-2.661195E-2
-2.415902E-2
-2.170608E-2
-2.170608E-2
-2.170608E-2
-2.170608E-2
-1.925314E-2
-1.680020E-2
-1.925314E-2
-2.170608E-2
-1.925314E-2
-1.680020E-2
-1.680020E-2
-2.170608E-2
-2.415902E-2
-2.415902E-2
-2.661195E-2
-2.661195E-2
-2.906491E-2
-2.661195E-2
-2.415902E-2
-2.415902E-2
-2.415902E-2
-2.415902E-2
-2.661195E-2
-2.661195E-2
-2.415902E-2
-2.415902E-2
-2.661195E-2
-2.415902E-2
-2.415902E-2
-2.170608E-2
-2.170608E-2
-2.415902E-2
-2.415902E-2
-2.661195E-2
-2.661195E-2
-2.415902E-2
-2.415902E-2
-2.170608E-2
-2.170608E-2
-1.925314E-2
-1.925314E-2
-1.925314E-2
-1.925314E-2
-1.680020E-2
-1.680020E-2
-1.925314E-2
-1.925314E-2
-1.680020E-2
-1.680020E-2
-1.680020E-2
-1.680020E-2
-1.434726E-2
-1.434726E-2
-1.434726E-2
-1.434726E-2
-1.434726E-2
-1.434726E-2
-1.680020E-2
-1.434726E-2
-1.189431E-2
-1.189431E-2
-1.189431E-2
-1.434726E-2
-1.189431E-2
-1.434726E-2
-1.680020E-2
-2.170608E-2
-2.661195E-2
-2.906491E-2
-3.151784E-2
-3.397078E-2
-3.887667E-2
-4.132961E-2
-3.887667E-2
-3.397078E-2
-2.906491E-2
-2.906491E-2
-2.906491E-2
-2.661195E-2
-2.415902E-2
-2.170608E-2
-1.680020E-2
-1.680020E-2
-2.170608E-2
-2.170608E-2
-2.170608E-2
-1.925314E-2
-2.170608E-2
-2.415902E-2
-2.415902E-2
-2.170608E-2
-2.170608E-2
-2.170608E-2
-2.170608E-2
-2.415902E-2
-2.415902E-2
-2.415902E-2
-2.170608E-2
-1.925314E-2
-2.170608E-2
-2.170608E-2
-2.170608E-2
-1.925314E-2
-1.680020E-2
-1.680020E-2
-1.925314E-2
-1.925314E-2
-1.434726E-2
-1.189431E-2
-1.189431E-2
-1.434726E-2
-1.434726E-2
-1.434726E-2
-1.189431E-2
-9.441368E-3
-6.988429E-3
-4.535481E-3
-4.535481E-3
-4.535481E-3
-4.535481E-3
-4.535481E-3
-4.535481E-3
-2.082542E-3
-2.082542E-3
-2.082542E-3
-6.988429E-3
-1.189431E-2
-1.680020E-2
-1.925314E-2
-2.170608E-2
-2.415902E-2
-2.415902E-2
-2.415902E-2
-2.415902E-2
-2.415902E-2
-2.415902E-2
-2.170608E-2
-1.925314E-2
-2.170608E-2
-2.170608E-2
-1.925314E-2
-1.680020E-2
-1.680020E-2
-1.434726E-2
-1.434726E-2
-1.434726E-2
-1.189431E-2
-1.434726E-2
-1.680020E-2
-1.434726E-2
-1.434726E-2
-1.189431E-2
-1.189431E-2
-1.434726E-2
-1.680020E-2
-1.680020E-2
-1.434726E-2
-9.441368E-3
-6.988429E-3
-6.988429E-3
-4.535481E-3
-4.535481E-3
-6.988429E-3
-6.988429E-3
-2.082542E-3
3.703982E-4
3.703982E-4
-2.082542E-3
-4.535481E-3
-2.082542E-3
2.823338E-3
7.729217E-3
7.729217E-3
5.276285E-3
5.276285E-3
5.276285E-3
5.276285E-3
5.276285E-3
5.276285E-3
5.276285E-3
5.276285E-3
7.729217E-3
1.018217E-2
1.018217E-2
7.729217E-3
5.276285E-3
7.729217E-3
1.018217E-2
1.263510E-2
1.508805E-2
1.263510E-2
1.263510E-2
1.018217E-2
1.263510E-2
1.263510E-2
1.018217E-2
1.018217E-2
1.018217E-2
1.508805E-2
1.508805E-2
1.754098E-2
1.508805E-2
1.508805E-2
1.754098E-2
1.754098E-2
1.754098E-2
1.508805E-2
1.508805E-2
1.754098E-2
1.999393E-2
2.244688E-2
2.244688E-2
2.244688E-2
2.489981E-2
2.735275E-2
2.735275E-2
2.489981E-2
2.489981E-2
2.244688E-2
2.244688E-2
2.244688E-2
2.735275E-2
3.225864E-2
3.225864E-2
2.980570E-2
2.735275E-2
2.244688E-2
2.244688E-2
2.244688E-2
2.489981E-2
2.735275E-2
2.735275E-2
2.735275E-2
2.735275E-2
2.735275E-2
2.489981E-2
2.489981E-2
2.489981E-2
2.735275E-2
2.980570E-2
2.980570E-2
2.980570E-2
2.980570E-2
3.225864E-2
3.471158E-2
3.471158E-2
3.225864E-2
2.735275E-2
2.735275E-2
3.225864E-2
3.961746E-2
4.207040E-2
3.961746E-2
3.471158E-2
3.471158E-2
3.471158E-2
3.471158E-2
3.225864E-2
3.471158E-2
3.716452E-2
3.961746E-2
3.961746E-2
3.471158E-2
3.225864E-2
3.471158E-2
3.961746E-2
3.961746E-2
3.716452E-2
3.716452E-2
3.471158E-2
3.471158E-2
3.716452E-2
3.961746E-2
3.961746E-2
3.716452E-2
3.716452E-2
3.961746E-2
4.207040E-2
4.207040E-2
4.207040E-2
4.452335E-2
4.697629E-2
4.697629E-2
4.452335E-2
3.961746E-2
3.961746E-2
4.452335E-2
4.697629E-2
4.942923E-2
4.942923E-2
4.942923E-2
4.942923E-2
4.942923E-2
4.942923E-2
4.697629E-2
4.942923E-2
4.942923E-2
4.942923E-2
5.188217E-2
4.942923E-2
4.697629E-2
4.452335E-2
4.697629E-2
4.942923E-2
4.697629E-2
4.697629E-2
4.697629E-2
4.942923E-2
5.188217E-2
4.942923E-2
4.942923E-2
5.188217E-2
5.433511E-2
5.678806E-2
5.678806E-2
5.678806E-2
5.433511E-2
4.942923E-2
4.697629E-2
4.452335E-2
4.452335E-2
4.452335E-2
4.697629E-2
4.942923E-2
5.188217E-2
5.188217E-2
4.942923E-2
4.942923E-2
4.942923E-2
4.697629E-2
4.452335E-2
4.207040E-2
4.207040E-2
4.452335E-2
4.697629E-2
4.697629E-2
4.942923E-2
4.697629E-2
4.697629E-2
4.697629E-2
4.452335E-2
4.697629E-2
4.697629E-2
4.697629E-2
4.452335E-2
4.452335E-2
4.697629E-2
4.942923E-2
4.697629E-2
4.452335E-2
4.207040E-2
4.452335E-2
4.697629E-2
4.697629E-2
4.697629E-2
4.697629E-2
4.697629E-2
4.697629E-2
4.697629E-2
4.697629E-2
4.452335E-2
4.452335E-2
4.452335E-2
4.697629E-2
4.942923E-2
5.188217E-2
5.188217E-2
4.942923E-2
4.942923E-2
4.697629E-2
4.697629E-2
4.452335E-2
4.942923E-2
5.188217E-2
5.433511E-2
5.188217E-2
4.697629E-2
4.452335E-2
4.207040E-2
4.207040E-2
4.452335E-2
4.452335E-2
4.452335E-2
4.452335E-2
4.452335E-2
4.452335E-2
4.207040E-2
3.961746E-2
3.961746E-2
3.961746E-2
3.961746E-2
3.961746E-2
3.961746E-2
3.961746E-2
3.961746E-2
4.207040E-2
4.207040E-2
4.207040E-2
3.961746E-2
3.716452E-2
3.471158E-2
3.471158E-2
3.471158E-2
3.716452E-2
3.716452E-2
3.471158E-2
3.471158E-2
3.471158E-2
3.961746E-2
3.961746E-2
3.716452E-2
3.716452E-2
3.716452E-2
3.716452E-2
3.961746E-2
4.207040E-2
4.207040E-2
4.207040E-2
3.961746E-2
3.716452E-2
3.716452E-2
3.961746E-2
4.207040E-2
4.452335E-2
4.452335E-2
4.207040E-2
4.207040E-2
4.207040E-2
3.961746E-2
3.716452E-2
3.716452E-2
3.961746E-2
4.207040E-2
3.961746E-2
3.961746E-2
4.207040E-2
4.207040E-2
4.207040E-2
3.961746E-2
3.716452E-2
3.716452E-2
3.716452E-2
3.716452E-2
3.961746E-2
3.961746E-2
3.961746E-2
3.716452E-2
3.471158E-2
3.225864E-2
3.225864E-2
3.225864E-2
3.471158E-2
3.716452E-2
3.716452E-2
3.961746E-2
3.961746E-2
3.716452E-2
3.471158E-2
3.716452E-2
3.961746E-2
3.961746E-2
3.471158E-2
3.471158E-2
3.471158E-2
3.471158E-2
3.225864E-2
3.225864E-2
3.471158E-2
3.471158E-2
3.471158E-2
3.225864E-2
3.471158E-2
3.961746E-2
3.961746E-2
3.716452E-2
3.471158E-2
3.716452E-2
3.961746E-2
3.961746E-2
3.961746E-2
3.716452E-2
3.716452E-2
3.961746E-2
4.207040E-2
4.452335E-2
4.207040E-2
3.716452E-2
3.225864E-2
3.225864E-2
3.225864E-2
3.225864E-2
2.980570E-2
3.225864E-2
3.471158E-2
3.716452E-2
3.716452E-2
3.225864E-2
3.225864E-2
3.716452E-2
3.961746E-2
3.716452E-2
3.471158E-2
3.225864E-2
3.471158E-2
3.471158E-2
3.225864E-2
3.225864E-2
3.471158E-2
3.471158E-2
3.471158E-2
3.225864E-2
3.225864E-2
3.225864E-2
3.471158E-2
3.471158E-2
3.471158E-2
3.225864E-2
3.225864E-2
3.471158E-2
3.471158E-2
3.716452E-2
3.716452E-2
3.716452E-2
3.716452E-2
3.716452E-2
3.471158E-2
3.225864E-2
3.225864E-2
3.471158E-2
3.716452E-2
3.716452E-2
3.471158E-2
3.471158E-2
3.471158E-2
3.716452E-2
3.961746E-2
3.961746E-2
3.961746E-2
3.961746E-2
3.961746E-2
4.207040E-2
4.207040E-2
4.207040E-2
4.207040E-2
4.452335E-2
4.452335E-2
4.207040E-2
4.207040E-2
3.961746E-2
3.961746E-2
4.207040E-2
4.207040E-2
4.207040E-2
4.207040E-2
4.207040E-2
4.207040E-2
3.961746E-2
3.961746E-2
3.961746E-2
3.716452E-2
3.961746E-2
3.961746E-2
3.961746E-2
3.961746E-2
4.207040E-2
4.452335E-2
4.452335E-2
3.961746E-2
3.716452E-2
3.961746E-2
4.207040E-2
4.207040E-2
4.452335E-2
4.697629E-2
4.697629E-2
4.697629E-2
4.452335E-2
4.697629E-2
4.697629E-2
4.942923E-2
4.942923E-2
4.697629E-2
4.942923E-2
5.188217E-2
5.678806E-2
5.678806E-2
5.188217E-2
4.942923E-2
4.697629E-2
4.942923E-2
5.188217E-2
5.188217E-2
5.188217E-2
5.188217E-2
5.433511E-2
5.433511E-2
5.433511E-2
5.678806E-2
5.433511E-2
5.433511E-2
5.433511E-2
5.678806E-2
5.924100E-2
5.678806E-2
5.188217E-2
5.188217E-2
5.433511E-2
5.924100E-2
5.924100E-2
5.924100E-2
5.678806E-2
5.678806E-2
5.924100E-2
5.678806E-2
5.678806E-2
5.924100E-2
6.169394E-2
6.169394E-2
5.924100E-2
5.678806E-2
5.433511E-2
5.433511E-2
5.678806E-2
6.169394E-2
6.414688E-2
6.659982E-2
6.659982E-2
6.659982E-2
6.659982E-2
6.659982E-2
6.659982E-2
6.414688E-2
6.659982E-2
6.659982E-2
6.905276E-2
7.395864E-2
7.641159E-2
7.886453E-2
7.886453E-2
7.641159E-2
7.641159E-2
7.395864E-2
7.395864E-2
7.150570E-2
7.395864E-2
7.395864E-2
7.641159E-2
7.641159E-2
7.641159E-2
7.641159E-2
7.886453E-2
7.886453E-2
8.131747E-2
8.131747E-2
8.131747E-2
8.131747E-2
8.131747E-2
8.131747E-2
8.131747E-2
8.131747E-2
8.131747E-2
8.131747E-2
8.131747E-2
8.131747E-2
7.886453E-2
7.641159E-2
7.395864E-2
7.395864E-2
7.641159E-2
7.641159E-2
7.641159E-2
7.395864E-2
7.150570E-2
6.905276E-2
6.905276E-2
7.150570E-2
7.395864E-2
7.395864E-2
7.395864E-2
7.395864E-2
7.641159E-2
8.131747E-2
8.131747E-2
7.886453E-2
7.641159E-2
7.886453E-2
8.377041E-2
8.867630E-2
8.622336E-2
8.131747E-2
7.886453E-2
7.886453E-2
8.131747E-2
8.377041E-2
8.377041E-2
8.131747E-2
7.886453E-2
7.641159E-2
7.886453E-2
8.131747E-2
8.131747E-2
7.886453E-2
7.886453E-2
7.886453E-2
8.131747E-2
8.131747E-2
8.131747E-2
7.886453E-2
7.886453E-2
7.886453E-2
7.886453E-2
8.131747E-2
8.131747E-2
8.131747E-2
8.131747E-2
7.886453E-2
7.886453E-2
7.886453E-2
7.886453E-2
7.886453E-2
7.886453E-2
8.131747E-2
8.131747E-2
8.131747E-2
8.131747E-2
8.131747E-2
7.886453E-2
7.886453E-2
7.641159E-2
7.886453E-2
8.131747E-2
8.131747E-2
7.886453E-2
7.395864E-2
7.395864E-2
7.641159E-2
7.886453E-2
8.131747E-2
8.131747E-2
7.886453E-2
7.886453E-2
7.886453E-2
7.886453E-2
7.641159E-2
7.395864E-2
7.150570E-2
7.395864E-2
7.395864E-2
7.395864E-2
7.641159E-2
7.886453E-2
7.886453E-2
7.886453E-2
7.395864E-2
6.905276E-2
6.905276E-2
7.150570E-2
7.395864E-2
7.641159E-2
7.395864E-2
6.905276E-2
6.659982E-2
6.905276E-2
7.150570E-2
7.641159E-2
7.395864E-2
7.150570E-2
7.150570E-2
7.395864E-2
7.641159E-2
7.641159E-2
7.886453E-2
7.886453E-2
7.886453E-2
7.641159E-2
7.641159E-2
7.395864E-2
7.395864E-2
7.395864E-2
7.641159E-2
7.641159E-2
7.641159E-2
7.641159E-2
7.641159E-2
7.641159E-2
7.641159E-2
8.131747E-2
8.377041E-2
8.867630E-2
8.867630E-2
8.867630E-2
8.867630E-2
8.867630E-2
8.622336E-2
8.622336E-2
8.622336E-2
8.867630E-2
8.867630E-2
8.867630E-2
8.622336E-2
8.867630E-2
8.867630E-2
9.112924E-2
9.358218E-2
9.112924E-2
8.867630E-2
8.377041E-2
8.377041E-2
8.867630E-2
9.358218E-2
9.358218E-2
8.867630E-2
8.131747E-2
8.131747E-2
8.377041E-2
8.377041E-2
8.377041E-2
8.377041E-2
7.886453E-2
7.395864E-2
6.905276E-2
7.150570E-2
7.395864E-2
7.641159E-2
7.886453E-2
8.131747E-2
8.131747E-2
7.886453E-2
7.886453E-2
8.131747E-2
8.131747E-2
8.131747E-2
7.886453E-2
7.641159E-2
7.641159E-2
7.641159E-2
7.886453E-2
7.886453E-2
8.131747E-2
8.377041E-2
8.131747E-2
7.886453E-2
7.641159E-2
7.886453E-2
8.131747E-2
8.622336E-2
8.622336E-2
8.622336E-2
8.377041E-2
8.131747E-2
8.131747E-2
8.377041E-2
8.622336E-2
8.867630E-2
9.112924E-2
9.112924E-2
8.867630E-2
8.867630E-2
9.112924E-2
9.358218E-2
9.358218E-2
9.603512E-2
9.848806E-2
9.848806E-2
9.848806E-2
9.848806E-2
9.358218E-2
9.358218E-2
9.603512E-2
9.848806E-2
9.603512E-2
9.603512E-2
9.603512E-2
9.848806E-2
9.848806E-2
9.603512E-2
9.603512E-2
9.603512E-2
9.603512E-2
9.603512E-2
9.603512E-2
9.848806E-2
9.603512E-2
9.603512E-2
9.603512E-2
9.848806E-2
1.009410E-1
1.033939E-1
1.033939E-1
1.009410E-1
1.033939E-1
1.058469E-1
1.058469E-1
1.033939E-1
9.848806E-2
9.848806E-2
1.033939E-1
1.058469E-1
1.033939E-1
1.033939E-1
1.009410E-1
1.009410E-1
1.033939E-1
1.033939E-1
1.009410E-1
1.009410E-1
1.033939E-1
1.058469E-1
1.033939E-1
1.058469E-1
1.082998E-1
1.082998E-1
1.082998E-1
1.082998E-1
1.082998E-1
1.058469E-1
1.058469E-1
1.082998E-1
1.107528E-1
1.107528E-1
1.107528E-1
1.082998E-1
1.082998E-1
1.082998E-1
1.058469E-1
1.058469E-1
1.082998E-1
1.082998E-1
1.132057E-1
1.181116E-1
1.181116E-1
1.181116E-1
1.156587E-1
1.156587E-1
1.181116E-1
1.181116E-1
1.156587E-1
1.132057E-1
1.132057E-1
1.156587E-1
1.156587E-1
1.156587E-1
1.132057E-1
1.107528E-1
1.132057E-1
1.156587E-1
1.181116E-1
1.181116E-1
1.181116E-1
1.181116E-1
1.205645E-1
1.205645E-1
1.205645E-1
1.181116E-1
1.156587E-1
1.132057E-1
1.132057E-1
1.156587E-1
1.181116E-1
1.181116E-1
1.205645E-1
1.230175E-1
1.230175E-1
1.205645E-1
1.156587E-1
1.181116E-1
1.205645E-1
1.230175E-1
1.205645E-1
1.181116E-1
1.181116E-1
1.230175E-1
1.230175E-1
1.205645E-1
1.205645E-1
1.205645E-1
1.254704E-1
1.254704E-1
1.254704E-1
1.230175E-1
1.205645E-1
1.230175E-1
1.254704E-1
1.254704E-1
1.230175E-1
1.230175E-1
1.230175E-1
1.230175E-1
1.230175E-1
1.254704E-1
1.279234E-1
1.303763E-1
1.279234E-1
1.254704E-1
1.230175E-1
1.254704E-1
1.254704E-1
1.230175E-1
1.230175E-1
1.205645E-1
1.205645E-1
1.254704E-1
1.279234E-1
1.279234E-1
1.230175E-1
1.230175E-1
1.254704E-1
1.254704E-1
1.230175E-1
1.230175E-1
1.254704E-1
1.279234E-1
1.303763E-1
1.279234E-1
1.254704E-1
1.230175E-1
1.254704E-1
1.254704E-1
1.279234E-1
1.279234E-1
1.303763E-1
1.328293E-1
1.328293E-1
1.303763E-1
1.303763E-1
1.303763E-1
1.303763E-1
1.279234E-1
1.279234E-1
1.279234E-1
1.303763E-1
1.328293E-1
1.328293E-1
1.328293E-1
1.328293E-1
1.328293E-1
1.328293E-1
1.303763E-1
1.303763E-1
1.279234E-1
1.279234E-1
1.328293E-1
1.352822E-1
1.328293E-1
1.303763E-1
1.254704E-1
1.254704E-1
1.303763E-1
1.352822E-1
1.352822E-1
1.328293E-1
1.328293E-1
1.328293E-1
1.328293E-1
1.328293E-1
1.328293E-1
1.328293E-1
1.328293E-1
1.328293E-1
1.352822E-1
1.352822E-1
1.352822E-1
1.352822E-1
1.352822E-1
1.352822E-1
1.328293E-1
1.352822E-1
1.377351E-1
1.401881E-1
1.377351E-1
1.377351E-1
1.352822E-1
1.352822E-1
1.377351E-1
1.401881E-1
1.401881E-1
1.377351E-1
1.377351E-1
1.377351E-1
1.401881E-1
1.401881E-1
1.426410E-1
1.426410E-1
1.426410E-1
1.401881E-1
1.401881E-1
1.401881E-1
1.401881E-1
1.401881E-1
1.401881E-1
1.377351E-1
1.352822E-1
1.352822E-1
1.377351E-1
1.401881E-1
1.426410E-1
1.426410E-1
1.426410E-1
1.426410E-1
1.401881E-1
1.377351E-1
1.401881E-1
1.426410E-1
1.450940E-1
1.450940E-1
1.426410E-1
1.401881E-1
1.401881E-1
1.377351E-1
1.401881E-1
1.426410E-1
1.450940E-1
1.426410E-1
1.401881E-1
1.401881E-1
1.401881E-1
1.426410E-1
1.426410E-1
1.450940E-1
1.426410E-1
1.426410E-1
1.450940E-1
1.450940E-1
1.450940E-1
1.450940E-1
1.450940E-1
1.475469E-1
1.475469E-1
1.426410E-1
1.426410E-1
1.426410E-1
1.450940E-1
1.499998E-1
1.499998E-1
1.475469E-1
1.475469E-1
1.475469E-1
1.475469E-1
1.475469E-1
1.499998E-1
1.499998E-1
1.450940E-1
1.401881E-1
1.401881E-1
1.450940E-1
1.475469E-1
1.450940E-1
1.426410E-1
1.426410E-1
1.450940E-1
1.450940E-1
1.426410E-1
1.450940E-1
1.450940E-1
1.475469E-1
1.475469E-1
1.475469E-1
1.499998E-1
1.499998E-1
1.499998E-1
1.499998E-1
1.499998E-1
1.499998E-1
1.499998E-1
1.499998E-1
1.475469E-1
1.475469E-1
1.499998E-1
1.524528E-1
1.524528E-1
1.499998E-1
1.524528E-1
1.524528E-1
1.524528E-1
1.475469E-1
1.450940E-1
1.450940E-1
1.475469E-1
1.475469E-1
1.524528E-1
1.573587E-1
1.573587E-1
1.524528E-1
1.499998E-1
1.499998E-1
1.524528E-1
1.524528E-1
1.475469E-1
1.450940E-1
1.475469E-1
1.475469E-1
1.475469E-1
1.475469E-1
1.475469E-1
1.475469E-1
1.475469E-1
1.499998E-1
1.499998E-1
1.499998E-1
1.499998E-1
1.499998E-1
1.524528E-1
1.524528E-1
1.524528E-1
1.475469E-1
1.450940E-1
1.475469E-1
1.549057E-1
1.573587E-1
1.549057E-1
1.499998E-1
1.499998E-1
1.499998E-1
1.524528E-1
1.499998E-1
1.450940E-1
1.450940E-1
1.475469E-1
1.499998E-1
1.499998E-1
1.450940E-1
1.426410E-1
1.450940E-1
1.475469E-1
1.475469E-1
1.499998E-1
1.524528E-1
1.524528E-1
1.499998E-1
1.499998E-1
1.499998E-1
1.499998E-1
1.475469E-1
1.499998E-1
1.524528E-1
1.524528E-1
1.475469E-1
1.450940E-1
1.475469E-1
1.499998E-1
1.524528E-1
1.499998E-1
1.475469E-1
1.426410E-1
1.426410E-1
1.475469E-1
1.499998E-1
1.499998E-1
1.450940E-1
1.450940E-1
1.475469E-1
1.475469E-1
1.475469E-1
1.450940E-1
1.426410E-1
1.450940E-1
1.475469E-1
1.475469E-1
1.499998E-1
1.499998E-1
1.499998E-1
1.450940E-1
1.426410E-1
1.401881E-1
1.401881E-1
1.426410E-1
1.426410E-1
1.450940E-1
1.475469E-1
1.499998E-1
1.475469E-1
1.475469E-1
1.475469E-1
1.475469E-1
1.450940E-1
1.475469E-1
1.475469E-1
1.450940E-1
1.450940E-1
1.450940E-1
1.450940E-1
1.450940E-1
1.450940E-1
1.450940E-1
1.426410E-1
1.426410E-1
1.450940E-1
1.450940E-1
1.450940E-1
1.450940E-1
1.475469E-1
1.450940E-1
1.426410E-1
1.426410E-1
1.450940E-1
1.450940E-1
1.426410E-1
1.401881E-1
1.401881E-1
1.426410E-1
1.450940E-1
1.450940E-1
1.450940E-1
1.475469E-1
1.475469E-1
1.450940E-1
1.426410E-1
1.426410E-1
1.426410E-1
1.426410E-1
1.401881E-1
1.401881E-1
1.401881E-1
1.401881E-1
1.401881E-1
1.377351E-1
1.377351E-1
1.401881E-1
1.401881E-1
1.401881E-1
1.401881E-1
1.426410E-1
1.426410E-1
1.426410E-1
1.401881E-1
1.377351E-1
1.377351E-1
1.352822E-1
1.377351E-1
1.377351E-1
1.377351E-1
1.352822E-1
1.352822E-1
1.377351E-1
1.426410E-1
1.401881E-1
1.377351E-1
1.377351E-1
1.401881E-1
1.401881E-1
1.377351E-1
1.377351E-1
1.377351E-1
1.377351E-1
1.377351E-1
1.352822E-1
1.352822E-1
1.352822E-1
1.352822E-1
1.352822E-1
1.352822E-1
1.352822E-1
1.352822E-1
1.377351E-1
1.377351E-1
1.352822E-1
1.352822E-1
1.377351E-1
1.426410E-1
1.426410E-1
1.401881E-1
1.377351E-1
1.352822E-1
1.352822E-1
1.352822E-1
1.352822E-1
1.352822E-1
1.377351E-1
1.377351E-1
1.401881E-1
1.426410E-1
1.401881E-1
1.377351E-1
1.377351E-1
1.352822E-1
1.352822E-1
1.352822E-1
1.352822E-1
1.328293E-1
1.303763E-1
1.279234E-1
1.303763E-1
1.328293E-1
1.328293E-1
1.328293E-1
1.328293E-1
1.328293E-1
1.352822E-1
1.377351E-1
1.377351E-1
1.377351E-1
1.352822E-1
1.328293E-1
1.328293E-1
1.328293E-1
1.352822E-1
1.328293E-1
1.328293E-1
1.303763E-1
1.328293E-1
1.352822E-1
1.352822E-1
1.328293E-1
1.279234E-1
1.254704E-1
1.279234E-1
1.328293E-1
1.352822E-1
1.377351E-1
1.377351E-1
1.377351E-1
1.377351E-1
1.377351E-1
1.352822E-1
1.328293E-1
1.328293E-1
1.352822E-1
1.352822E-1
1.328293E-1
1.328293E-1
1.303763E-1
1.303763E-1
1.279234E-1
1.303763E-1
1.328293E-1
1.328293E-1
1.303763E-1
1.303763E-1
1.328293E-1
1.352822E-1
1.352822E-1
1.352822E-1
1.328293E-1
1.328293E-1
1.303763E-1
1.303763E-1
1.328293E-1
1.303763E-1
1.279234E-1
1.254704E-1
1.254704E-1
1.279234E-1
1.303763E-1
1.328293E-1
1.328293E-1
1.303763E-1
1.303763E-1
1.279234E-1
1.279234E-1
1.279234E-1
1.279234E-1
1.279234E-1
1.279234E-1
1.279234E-1
1.279234E-1
1.279234E-1
1.279234E-1
1.254704E-1
1.254704E-1
1.230175E-1
1.254704E-1
1.279234E-1
1.279234E-1
1.279234E-1
1.254704E-1
1.279234E-1
1.328293E-1
1.352822E-1
1.352822E-1
1.328293E-1
1.279234E-1
1.279234E-1
1.279234E-1
1.279234E-1
1.279234E-1
1.279234E-1
1.279234E-1
1.254704E-1
1.254704E-1
1.279234E-1
1.303763E-1
1.303763E-1
1.279234E-1
1.279234E-1
1.279234E-1
1.328293E-1
1.328293E-1
1.328293E-1
1.328293E-1
1.328293E-1
1.303763E-1
1.279234E-1
1.279234E-1
1.279234E-1
1.303763E-1
1.303763E-1
1.303763E-1
1.303763E-1
1.254704E-1
1.230175E-1
1.254704E-1
1.279234E-1
1.279234E-1
1.279234E-1
1.254704E-1
1.254704E-1
1.254704E-1
1.254704E-1
1.230175E-1
1.230175E-1
1.254704E-1
1.279234E-1
1.303763E-1
1.303763E-1
1.279234E-1
1.279234E-1
1.303763E-1
1.303763E-1
1.279234E-1
1.254704E-1
1.254704E-1
1.254704E-1
1.254704E-1
1.254704E-1
1.254704E-1
1.230175E-1
1.230175E-1
1.254704E-1
1.254704E-1
1.254704E-1
1.254704E-1
1.254704E-1
1.254704E-1
1.254704E-1
1.254704E-1
1.254704E-1
1.230175E-1
1.230175E-1
1.230175E-1
1.205645E-1
1.205645E-1
1.230175E-1
1.254704E-1
1.230175E-1
1.230175E-1
1.230175E-1
1.254704E-1
1.279234E-1
1.254704E-1
1.254704E-1
1.279234E-1
1.303763E-1
1.279234E-1
1.254704E-1
1.230175E-1
1.230175E-1
1.254704E-1
1.254704E-1
1.254704E-1
1.254704E-1
1.279234E-1
1.303763E-1
1.303763E-1
1.279234E-1
1.230175E-1
1.205645E-1
1.205645E-1
1.254704E-1
1.279234E-1
1.279234E-1
1.254704E-1
1.230175E-1
1.205645E-1
1.254704E-1
1.279234E-1
1.279234E-1
1.230175E-1
1.205645E-1
1.205645E-1
1.205645E-1
1.230175E-1
1.230175E-1
1.230175E-1
1.230175E-1
1.230175E-1
1.230175E-1
1.205645E-1
1.205645E-1
1.230175E-1
1.230175E-1
1.205645E-1
1.205645E-1
1.230175E-1
1.254704E-1
1.254704E-1
1.254704E-1
1.230175E-1
1.205645E-1
1.230175E-1
1.254704E-1
1.279234E-1
1.279234E-1
1.279234E-1
1.254704E-1
1.205645E-1
1.205645E-1
1.230175E-1
1.254704E-1
1.254704E-1
1.205645E-1
1.205645E-1
1.230175E-1
1.254704E-1
1.230175E-1
1.205645E-1
1.205645E-1
1.230175E-1
1.230175E-1
1.230175E-1
1.205645E-1
1.205645E-1
1.205645E-1
1.205645E-1
1.230175E-1
1.254704E-1
1.254704E-1
1.230175E-1
1.205645E-1
1.205645E-1
1.230175E-1
1.254704E-1
1.279234E-1
1.230175E-1
1.205645E-1
1.205645E-1
1.205645E-1
1.254704E-1
1.279234E-1
1.254704E-1
1.230175E-1
1.205645E-1
1.205645E-1
1.205645E-1
1.230175E-1
1.230175E-1
1.230175E-1
1.230175E-1
1.230175E-1
1.230175E-1
1.254704E-1
1.254704E-1
1.254704E-1
1.230175E-1
1.230175E-1
1.230175E-1
1.205645E-1
1.205645E-1
1.181116E-1
1.205645E-1
1.205645E-1
1.205645E-1
1.205645E-1
1.181116E-1
1.156587E-1
1.156587E-1
1.205645E-1
1.254704E-1
1.279234E-1
1.279234E-1
1.230175E-1
1.205645E-1
1.205645E-1
1.230175E-1
1.230175E-1
1.230175E-1
1.254704E-1
1.230175E-1
1.205645E-1
1.205645E-1
1.230175E-1
1.230175E-1
1.205645E-1
1.181116E-1
1.205645E-1
1.205645E-1
1.230175E-1
1.205645E-1
1.156587E-1
1.132057E-1
1.132057E-1
1.156587E-1
1.205645E-1
1.230175E-1
1.230175E-1
1.205645E-1
1.205645E-1
1.254704E-1
1.303763E-1
1.279234E-1
1.205645E-1
1.181116E-1
1.205645E-1
1.230175E-1
1.205645E-1
1.181116E-1
1.181116E-1
1.230175E-1
1.254704E-1
1.254704E-1
1.254704E-1
1.279234E-1
1.303763E-1
1.303763E-1
1.279234E-1
1.254704E-1
1.230175E-1
1.230175E-1
1.254704E-1
1.254704E-1
1.230175E-1
1.205645E-1
1.181116E-1
1.181116E-1
1.230175E-1
1.254704E-1
1.254704E-1
1.230175E-1
1.230175E-1
1.254704E-1
1.230175E-1
1.205645E-1
1.181116E-1
1.205645E-1
1.205645E-1
1.230175E-1
1.279234E-1
1.303763E-1
1.279234E-1
1.230175E-1
1.205645E-1
1.230175E-1
1.230175E-1
1.205645E-1
1.181116E-1
1.181116E-1
1.205645E-1
1.230175E-1
1.205645E-1
1.181116E-1
1.181116E-1
1.230175E-1
1.254704E-1
1.254704E-1
1.230175E-1
1.230175E-1
1.230175E-1
1.230175E-1
1.205645E-1
1.132057E-1
1.107528E-1
1.107528E-1
1.181116E-1
1.254704E-1
1.303763E-1
1.328293E-1
1.328293E-1
1.254704E-1
1.156587E-1
1.082998E-1
1.009410E-1
1.009410E-1
1.082998E-1
1.205645E-1
1.279234E-1
1.254704E-1
1.254704E-1
1.328293E-1
1.328293E-1
1.230175E-1
1.107528E-1
1.082998E-1
1.156587E-1
1.230175E-1
1.230175E-1
1.181116E-1
1.181116E-1
1.181116E-1
1.205645E-1
1.230175E-1
1.205645E-1
1.205645E-1
1.205645E-1
1.205645E-1
1.181116E-1
1.156587E-1
1.156587E-1
1.156587E-1
1.156587E-1
1.156587E-1
1.156587E-1
1.156587E-1
1.181116E-1
1.205645E-1
1.205645E-1
1.205645E-1
1.205645E-1
1.181116E-1
1.181116E-1
1.205645E-1
1.205645E-1
1.205645E-1
1.205645E-1
1.205645E-1
1.181116E-1
1.205645E-1
1.205645E-1
1.181116E-1
1.132057E-1
1.132057E-1
1.156587E-1
1.181116E-1
1.205645E-1
1.181116E-1
1.181116E-1
1.181116E-1
1.181116E-1
1.181116E-1
1.181116E-1
1.181116E-1
1.205645E-1
1.205645E-1
1.205645E-1
1.181116E-1
1.181116E-1
1.181116E-1
1.205645E-1
1.230175E-1
1.205645E-1
1.156587E-1
1.156587E-1
1.181116E-1
1.181116E-1
1.156587E-1
1.156587E-1
1.181116E-1
1.205645E-1
1.230175E-1
1.205645E-1
1.181116E-1
1.156587E-1
1.156587E-1
1.156587E-1
1.156587E-1
1.156587E-1
1.156587E-1
1.156587E-1
1.156587E-1
1.205645E-1
1.205645E-1
1.205645E-1
1.181116E-1
1.156587E-1
1.181116E-1
1.181116E-1
1.181116E-1
1.181116E-1
1.205645E-1
1.181116E-1
1.156587E-1
1.132057E-1
1.132057E-1
1.156587E-1
1.181116E-1
1.181116E-1
1.181116E-1
1.156587E-1
1.181116E-1
1.181116E-1
1.107528E-1
1.058469E-1
1.082998E-1
1.205645E-1
1.328293E-1
1.303763E-1
1.156587E-1
1.058469E-1
1.107528E-1
1.205645E-1
1.230175E-1
1.230175E-1
1.181116E-1
1.156587E-1
1.181116E-1
1.181116E-1
1.205645E-1
1.181116E-1
1.156587E-1
1.156587E-1
1.205645E-1
1.205645E-1
1.181116E-1
1.156587E-1
1.156587E-1
1.156587E-1
1.156587E-1
1.156587E-1
1.156587E-1
1.132057E-1
1.107528E-1
1.132057E-1
1.181116E-1
1.181116E-1
1.205645E-1
1.279234E-1
1.352822E-1
1.303763E-1
1.181116E-1
1.058469E-1
1.009410E-1
1.009410E-1
1.058469E-1
1.107528E-1
1.156587E-1
1.156587E-1
1.156587E-1
1.156587E-1
1.205645E-1
1.205645E-1
1.107528E-1
1.009410E-1
9.848806E-2
1.033939E-1
1.181116E-1
1.328293E-1
1.426410E-1
1.401881E-1
1.230175E-1
1.033939E-1
9.358218E-2
9.112924E-2
9.358218E-2
1.033939E-1
1.132057E-1
1.205645E-1
1.205645E-1
1.181116E-1
1.156587E-1
1.156587E-1
1.156587E-1
1.156587E-1
1.132057E-1
1.082998E-1
1.058469E-1
1.058469E-1
1.107528E-1
1.156587E-1
1.132057E-1
1.082998E-1
1.058469E-1
1.058469E-1
1.058469E-1
1.082998E-1
1.107528E-1
1.107528E-1
1.107528E-1
1.082998E-1
1.082998E-1
1.107528E-1
1.132057E-1
1.132057E-1
1.107528E-1
1.107528E-1
1.107528E-1
1.107528E-1
1.107528E-1
1.107528E-1
1.132057E-1
1.279234E-1
1.475469E-1
1.352822E-1
9.112924E-2
5.678806E-2
6.169394E-2
9.358218E-2
1.181116E-1
1.205645E-1
1.107528E-1
1.058469E-1
1.058469E-1
1.107528E-1
1.107528E-1
1.058469E-1
1.033939E-1
1.058469E-1
1.082998E-1
1.082998E-1
1.082998E-1
1.107528E-1
1.107528E-1
1.082998E-1
1.058469E-1
1.058469E-1
1.082998E-1
1.058469E-1
1.009410E-1
1.009410E-1
1.058469E-1
1.082998E-1
1.082998E-1
1.058469E-1
1.033939E-1
1.033939E-1
1.058469E-1
1.058469E-1
1.033939E-1
1.033939E-1
1.033939E-1
1.033939E-1
1.033939E-1
1.033939E-1
1.009410E-1
1.009410E-1
1.009410E-1
1.009410E-1
1.009410E-1
1.009410E-1
1.009410E-1
1.033939E-1
1.033939E-1
1.009410E-1
1.033939E-1
1.033939E-1
1.009410E-1
1.009410E-1
9.848806E-2
9.848806E-2
9.848806E-2
9.848806E-2
9.848806E-2
9.603512E-2
9.848806E-2
9.848806E-2
9.848806E-2
9.848806E-2
1.082998E-1
1.549057E-1
2.039646E-1
1.867940E-1
9.358218E-2
3.703982E-4
-1.680020E-2
2.735275E-2
8.622336E-2
1.181116E-1
1.181116E-1
1.058469E-1
9.358218E-2
9.358218E-2
9.848806E-2
1.009410E-1
9.848806E-2
9.358218E-2
8.867630E-2
8.867630E-2
9.112924E-2
9.112924E-2
8.867630E-2
8.622336E-2
8.622336E-2
8.622336E-2
7.395864E-2
4.697629E-2
2.735275E-2
3.961746E-2
9.848806E-2
1.573587E-1
1.401881E-1
7.150570E-2
2.735275E-2
4.452335E-2
8.622336E-2
1.058469E-1
9.603512E-2
8.131747E-2
7.395864E-2
7.150570E-2
6.905276E-2
6.659982E-2
6.169394E-2
5.678806E-2
5.678806E-2
6.414688E-2
6.659982E-2
6.659982E-2
6.414688E-2
6.414688E-2
6.659982E-2
6.659982E-2
6.659982E-2
7.150570E-2
7.886453E-2
8.377041E-2
7.886453E-2
9.112924E-2
1.352822E-1
1.769822E-1
1.647175E-1
8.622336E-2
-2.082542E-3
-3.642373E-2
-9.441368E-3
3.961746E-2
6.659982E-2
7.395864E-2
7.641159E-2
7.886453E-2
6.169394E-2
4.207040E-2
6.905276E-2
1.205645E-1
1.303763E-1
7.886453E-2
1.999393E-2
1.018217E-2
6.659982E-2
1.303763E-1
1.426410E-1
9.603512E-2
3.961746E-2
1.508805E-2
2.489981E-2
4.207040E-2
4.697629E-2
4.207040E-2
4.207040E-2
4.452335E-2
4.452335E-2
4.452335E-2
4.207040E-2
3.961746E-2
3.716452E-2
3.961746E-2
4.697629E-2
4.942923E-2
4.697629E-2
3.961746E-2
3.716452E-2
3.716452E-2
4.207040E-2
4.942923E-2
5.188217E-2
4.697629E-2
4.452335E-2
4.697629E-2
4.942923E-2
4.942923E-2
5.188217E-2
5.188217E-2
5.188217E-2
4.942923E-2
4.942923E-2
4.942923E-2
5.433511E-2
5.924100E-2
5.924100E-2
5.433511E-2
5.433511E-2
5.188217E-2
4.942923E-2
4.452335E-2
3.471158E-2
1.508805E-2
3.703982E-4
5.276285E-3
1.754098E-2
2.980570E-2
4.207040E-2
5.678806E-2
5.678806E-2
3.225864E-2
1.508805E-2
2.735275E-2
4.697629E-2
3.961746E-2
5.276285E-3
-6.988429E-3
2.980570E-2
7.886453E-2
8.377041E-2
4.452335E-2
7.729217E-3
3.703982E-4
1.263510E-2
2.244688E-2
2.489981E-2
2.489981E-2
2.244688E-2
1.754098E-2
1.508805E-2
2.980570E-2
5.433511E-2
6.659982E-2
5.678806E-2
3.716452E-2
2.489981E-2
2.244688E-2
1.999393E-2
1.508805E-2
1.263510E-2
2.244688E-2
2.980570E-2
3.225864E-2
2.735275E-2
2.489981E-2
2.489981E-2
2.489981E-2
2.735275E-2
2.735275E-2
2.980570E-2
2.980570E-2
2.980570E-2
2.980570E-2
2.735275E-2
2.489981E-2
2.489981E-2
2.244688E-2
1.754098E-2
1.754098E-2
1.999393E-2
2.244688E-2
2.244688E-2
1.999393E-2
1.754098E-2
1.754098E-2
1.999393E-2
2.244688E-2
2.244688E-2
1.754098E-2
1.508805E-2
1.999393E-2
2.489981E-2
2.735275E-2
2.735275E-2
2.244688E-2
2.244688E-2
2.489981E-2
2.980570E-2
3.225864E-2
3.225864E-2
3.225864E-2
2.980570E-2
3.471158E-2
3.961746E-2
3.225864E-2
1.754098E-2
1.754098E-2
4.697629E-2
8.377041E-2
5.924100E-2
-6.988429E-3
-3.397078E-2
1.263510E-2
7.150570E-2
9.112924E-2
6.659982E-2
3.961746E-2
3.471158E-2
4.452335E-2
5.188217E-2
5.678806E-2
6.905276E-2
8.867630E-2
7.150570E-2
-2.082542E-3
-5.850021E-2
-2.170608E-2
6.659982E-2
1.107528E-1
7.886453E-2
2.244688E-2
2.823338E-3
3.225864E-2
6.659982E-2
6.905276E-2
5.188217E-2
2.244688E-2
-1.434726E-2
-2.170608E-2
1.508805E-2
5.924100E-2
6.905276E-2
4.942923E-2
2.980570E-2
2.980570E-2
3.961746E-2
4.452335E-2
3.961746E-2
3.471158E-2
3.471158E-2
3.471158E-2
3.716452E-2
3.716452E-2
3.716452E-2
4.207040E-2
4.697629E-2
4.452335E-2
4.207040E-2
4.207040E-2
4.207040E-2
3.961746E-2
3.716452E-2
3.716452E-2
4.207040E-2
3.716452E-2
2.735275E-2
2.244688E-2
2.980570E-2
3.716452E-2
4.207040E-2
4.207040E-2
3.716452E-2
4.207040E-2
8.867630E-2
1.205645E-1
3.961746E-2
-7.812374E-2
-7.567080E-2
3.716452E-2
1.205645E-1
1.082998E-1
4.697629E-2
1.263510E-2
1.754098E-2
3.225864E-2
3.961746E-2
3.471158E-2
3.716452E-2
4.207040E-2
3.225864E-2
2.244688E-2
2.735275E-2
9.358218E-2
1.843410E-1
1.352822E-1
-4.623549E-2
-1.566179E-1
-9.284138E-2
4.207040E-2
1.107528E-1
7.641159E-2
1.263510E-2
1.263510E-2
6.659982E-2
1.082998E-1
1.033939E-1
7.886453E-2
6.414688E-2
6.905276E-2
1.181116E-1
1.696234E-1
1.107528E-1
-4.623549E-2
-1.247296E-1
-2.906491E-2
1.303763E-1
1.990587E-1
1.598116E-1
9.112924E-2
5.678806E-2
5.678806E-2
5.678806E-2
4.697629E-2
3.471158E-2
4.452335E-2
9.358218E-2
1.132057E-1
3.961746E-2
-4.868843E-2
-3.151784E-2
8.377041E-2
1.549057E-1
9.358218E-2
-9.441368E-3
-1.925314E-2
4.452335E-2
8.131747E-2
6.169394E-2
2.735275E-2
2.244688E-2
3.471158E-2
4.452335E-2
5.188217E-2
5.433511E-2
5.188217E-2
4.207040E-2
1.999393E-2
3.703982E-4
5.276285E-3
2.489981E-2
3.471158E-2
3.471158E-2
5.188217E-2
8.131747E-2
8.867630E-2
5.924100E-2
2.244688E-2
5.276285E-3
2.489981E-2
5.678806E-2
5.924100E-2
3.225864E-2
1.754098E-2
3.716452E-2
5.433511E-2
4.697629E-2
2.735275E-2
2.489981E-2
2.735275E-2
2.489981E-2
1.754098E-2
-2.082542E-3
-5.359431E-2
-7.567080E-2
7.729217E-3
1.401881E-1
1.696234E-1
4.452335E-2
-7.812374E-2
-5.114137E-2
5.188217E-2
7.150570E-2
1.018217E-2
-2.661195E-2
2.823338E-3
5.433511E-2
9.112924E-2
1.132057E-1
1.009410E-1
5.924100E-2
3.471158E-2
3.716452E-2
3.225864E-2
5.276285E-3
-3.397078E-2
-4.623549E-2
-6.988429E-3
4.207040E-2
5.678806E-2
2.735275E-2
-4.535481E-3
-1.434726E-2
-2.082542E-3
1.018217E-2
1.508805E-2
7.729217E-3
-1.189431E-2
-2.415902E-2
-2.415902E-2
-1.189431E-2
3.703982E-4
5.276285E-3
2.823338E-3
5.276285E-3
1.018217E-2
1.018217E-2
7.729217E-3
1.018217E-2
1.754098E-2
2.735275E-2
3.225864E-2
3.225864E-2
2.489981E-2
1.754098E-2
1.508805E-2
1.508805E-2
1.508805E-2
7.729217E-3
-2.082542E-3
-4.535481E-3
-2.082542E-3
-4.535481E-3
-6.988429E-3
-9.441368E-3
-9.441368E-3
-6.988429E-3
-4.535481E-3
3.703982E-4
2.823338E-3
2.823338E-3
-4.535481E-3
-1.680020E-2
-2.661195E-2
-3.151784E-2
-2.415902E-2
-1.680020E-2
-1.189431E-2
-1.925314E-2
-3.397078E-2
-4.378256E-2
-4.378256E-2
-3.887667E-2
-3.397078E-2
-3.397078E-2
-4.132961E-2
-5.114137E-2
-5.114137E-2
-3.887667E-2
-2.661195E-2
-2.661195E-2
-3.887667E-2
-5.114137E-2
-5.359431E-2
-4.378256E-2
-3.397078E-2
-2.661195E-2
-1.925314E-2
-1.434726E-2
-1.434726E-2
-1.434726E-2
-1.189431E-2
-1.189431E-2
-1.434726E-2
-1.680020E-2
-1.680020E-2
-1.189431E-2
-4.535481E-3
3.703982E-4
5.276285E-3
1.018217E-2
1.018217E-2
5.276285E-3
-2.082542E-3
-9.441368E-3
-1.680020E-2
-1.925314E-2
-2.170608E-2
-3.397078E-2
-5.114137E-2
-5.359431E-2
-3.887667E-2
-1.925314E-2
-6.988429E-3
-2.082542E-3
-4.535481E-3
-2.082542E-3
-2.082542E-3
-6.988429E-3
-9.441368E-3
-2.082542E-3
1.754098E-2
3.716452E-2
4.697629E-2
5.188217E-2
4.942923E-2
4.207040E-2
3.225864E-2
2.489981E-2
2.489981E-2
2.980570E-2
3.716452E-2
4.452335E-2
4.942923E-2
4.942923E-2
3.961746E-2
2.980570E-2
2.735275E-2
3.225864E-2
3.716452E-2
4.207040E-2
4.452335E-2
4.697629E-2
4.942923E-2
5.678806E-2
5.924100E-2
5.678806E-2
5.433511E-2
5.188217E-2
5.924100E-2
6.659982E-2
7.150570E-2
7.150570E-2
6.905276E-2
7.150570E-2
7.886453E-2
8.622336E-2
8.622336E-2
8.131747E-2
8.377041E-2
9.848806E-2
1.107528E-1
1.230175E-1
1.328293E-1
1.426410E-1
1.450940E-1
1.450940E-1
1.450940E-1
1.475469E-1
1.524528E-1
1.573587E-1
1.647175E-1
1.720763E-1
1.769822E-1
1.818881E-1
1.818881E-1
1.794351E-1
1.818881E-1
1.867940E-1
1.916999E-1
1.990587E-1
2.088704E-1
2.137763E-1
2.162293E-1
2.186822E-1
2.211351E-1
2.235881E-1
2.309469E-1
2.383057E-1
2.309469E-1
2.162293E-1
2.088704E-1
2.186822E-1
2.333999E-1
2.407587E-1
2.407587E-1
2.383057E-1
2.432116E-1
2.505705E-1
2.579293E-1
2.628351E-1
2.652881E-1
2.726469E-1
2.824587E-1
2.898175E-1
2.873646E-1
2.800057E-1
2.775528E-1
2.800057E-1
2.873646E-1
2.996293E-1
3.118940E-1
3.241587E-1
3.315175E-1
3.266116E-1
3.192528E-1
3.167999E-1
3.192528E-1
3.192528E-1
3.192528E-1
3.217057E-1
3.266116E-1
3.290646E-1
3.290646E-1
3.290646E-1
3.315175E-1
3.339705E-1
3.339705E-1
3.290646E-1
3.241587E-1
3.266116E-1
3.339705E-1
3.437823E-1
3.511411E-1
3.535940E-1
3.584999E-1
3.658587E-1
3.732175E-1
3.756705E-1
3.732175E-1
3.707646E-1
3.732175E-1
3.732175E-1
3.707646E-1
3.683116E-1
3.707646E-1
3.781234E-1
3.830293E-1
3.805764E-1
3.756705E-1
3.732175E-1
3.683116E-1
3.634058E-1
3.560469E-1
3.609528E-1
3.781234E-1
3.879352E-1
3.732175E-1
3.486881E-1
3.339705E-1
3.388764E-1
3.486881E-1
3.486881E-1
3.364234E-1
3.167999E-1
3.020822E-1
2.971763E-1
2.996293E-1
2.971763E-1
2.922705E-1
2.873646E-1
2.898175E-1
2.996293E-1
3.045352E-1
3.094410E-1
3.241587E-1
3.388764E-1
3.118940E-1
2.677410E-1
2.505705E-1
2.726469E-1
3.069881E-1
3.167999E-1
2.947234E-1
2.432116E-1
1.892469E-1
1.573587E-1
1.696234E-1
2.260410E-1
2.824587E-1
2.922705E-1
2.800057E-1
2.922705E-1
3.290646E-1
3.511411E-1
3.437823E-1
3.266116E-1
3.167999E-1
3.167999E-1
3.217057E-1
3.241587E-1
3.167999E-1
3.167999E-1
3.290646E-1
3.462352E-1
3.535940E-1
3.535940E-1
3.609528E-1
3.854823E-1
4.198234E-1
4.468058E-1
4.615234E-1
4.615234E-1
4.590705E-1
4.664293E-1
4.909587E-1
5.203940E-1
5.498294E-1
5.669999E-1
5.694528E-1
5.669999E-1
5.694528E-1
5.743587E-1
5.841705E-1
5.915294E-1
5.988882E-1
6.037940E-1
6.037940E-1
6.037940E-1
6.062470E-1
6.136058E-1
6.209647E-1
6.283234E-1
6.356823E-1
6.430411E-1
6.528528E-1
6.651176E-1
6.749294E-1
6.798353E-1
6.822882E-1
6.871941E-1
6.970058E-1
7.117235E-1
7.215353E-1
7.288941E-1
7.313470E-1
7.337999E-1
7.362529E-1
7.436117E-1
7.509705E-1
7.558764E-1
7.583294E-1
7.558764E-1
7.509705E-1
7.509705E-1
7.534235E-1
7.583294E-1
7.583294E-1
7.607823E-1
7.607823E-1
7.607823E-1
7.632353E-1
7.656882E-1
7.632353E-1
7.583294E-1
7.485176E-1
7.337999E-1
7.215353E-1
7.190823E-1
7.215353E-1
7.215353E-1
7.190823E-1
7.166294E-1
7.117235E-1
7.092705E-1
7.092705E-1
7.117235E-1
7.141764E-1
7.239882E-1
7.485176E-1
7.853117E-1
8.172000E-1
8.368235E-1
8.441823E-1
8.515412E-1
8.711646E-1
8.932412E-1
9.128647E-1
9.324882E-1
9.594706E-1
9.913588E-1
1.023247E+0
1.055135E+0
1.084571E+0
1.118912E+0
1.150800E+0
1.182688E+0
1.209671E+0
1.239106E+0
1.268541E+0
1.283259E+0
1.280806E+0
1.278353E+0
1.293071E+0
1.310241E+0
1.295524E+0
1.202312E+0
1.018341E+0
7.558764E-1
4.517117E-1
1.524528E-1
-9.529432E-2
-2.645473E-1
-3.087002E-1
-1.369943E-1
2.824587E-1
8.245588E-1
1.258729E+0
1.410812E+0
1.293071E+0
1.077212E+0
9.300352E-1
9.079588E-1
9.643765E-1
1.015888E+0
1.008529E+0
9.619235E-1
9.226764E-1
9.128647E-1
8.932412E-1
8.417294E-1
8.000294E-1
8.073882E-1
8.490882E-1
8.834294E-1
8.785235E-1
8.613529E-1
8.589000E-1
8.736176E-1
8.981471E-1
9.104117E-1
9.030529E-1
8.956941E-1
9.030529E-1
9.153177E-1
9.177706E-1
9.202235E-1
9.251294E-1
9.324882E-1
9.398471E-1
9.496588E-1
9.741883E-1
1.003624E+0
1.035512E+0
1.052682E+0
1.057588E+0
1.057588E+0
1.064947E+0
1.079665E+0
1.094382E+0
1.084571E+0
1.050229E+0
1.028153E+0
1.028153E+0
1.020794E+0
9.790941E-1
9.349412E-1
9.324882E-1
9.815471E-1
1.033059E+0
1.042871E+0
1.025700E+0
1.025700E+0
1.045324E+0
1.069853E+0
1.087024E+0
1.099288E+0
1.094382E+0
1.069853E+0
1.037965E+0
1.008529E+0
9.692823E-1
9.128647E-1
8.564470E-1
8.270117E-1
8.343706E-1
8.343706E-1
7.607823E-1
6.160587E-1
4.541646E-1
3.535940E-1
3.486881E-1
4.345411E-1
5.964353E-1
8.098412E-1
1.015888E+0
1.155706E+0
1.194953E+0
1.138535E+0
1.023247E+0
9.055059E-1
8.343706E-1
8.368235E-1
9.030529E-1
1.003624E+0
1.099288E+0
1.145894E+0
1.114006E+0
9.962647E-1
8.172000E-1
6.454940E-1
5.547352E-1
5.817176E-1
6.994588E-1
8.490882E-1
9.840000E-1
1.060041E+0
1.052682E+0
9.619235E-1
8.466353E-1
7.730470E-1
7.705941E-1
8.270117E-1
9.079588E-1
9.766412E-1
1.008529E+0
9.987177E-1
9.619235E-1
9.153177E-1
8.662588E-1
8.245588E-1
8.000294E-1
7.975764E-1
8.122941E-1
8.392764E-1
8.662588E-1
8.809765E-1
8.858823E-1
8.883353E-1
8.883353E-1
8.834294E-1
8.785235E-1
8.711646E-1
8.638058E-1
8.564470E-1
8.466353E-1
8.368235E-1
8.245588E-1
8.122941E-1
8.049353E-1
8.049353E-1
8.122941E-1
8.196529E-1
8.245588E-1
8.221058E-1
8.098412E-1
7.926706E-1
7.754999E-1
7.632353E-1
7.460647E-1
7.239882E-1
7.068176E-1
7.117235E-1
7.387058E-1
7.705941E-1
8.000294E-1
8.172000E-1
8.270117E-1
8.319176E-1
8.343706E-1
8.368235E-1
8.417294E-1
8.466353E-1
8.466353E-1
8.441823E-1
8.490882E-1
8.589000E-1
8.711646E-1
8.809765E-1
8.883353E-1
8.883353E-1
8.907883E-1
8.956941E-1
9.030529E-1
9.153177E-1
9.373941E-1
9.594706E-1
9.741883E-1
9.790941E-1
9.717353E-1
9.619235E-1
9.594706E-1
9.619235E-1
9.643765E-1
9.619235E-1
9.619235E-1
9.570176E-1
9.570176E-1
9.766412E-1
1.035512E+0
1.116459E+0
1.192500E+0
1.248918E+0
1.288165E+0
1.329865E+0
1.369112E+0
1.398547E+0
1.418171E+0
1.435341E+0
1.445153E+0
1.445153E+0
1.432888E+0
1.418171E+0
1.413265E+0
1.418171E+0
1.418171E+0
1.405906E+0
1.388735E+0
1.366659E+0
1.347035E+0
1.324959E+0
1.307788E+0
1.295524E+0
1.288165E+0
1.275900E+0
1.258729E+0
1.234200E+0
1.214577E+0
1.199859E+0
1.185141E+0
1.167971E+0
1.145894E+0
1.121365E+0
1.094382E+0
1.069853E+0
1.047777E+0
1.033059E+0
1.020794E+0
1.003624E+0
9.815471E-1
9.619235E-1
9.472058E-1
9.423000E-1
9.349412E-1
9.251294E-1
9.153177E-1
9.104117E-1
9.079588E-1
9.079588E-1
9.030529E-1
8.956941E-1
8.907883E-1
8.858823E-1
8.785235E-1
8.687118E-1
8.539941E-1
8.368235E-1
8.245588E-1
8.245588E-1
8.343706E-1
8.417294E-1
8.343706E-1
8.098412E-1
7.877647E-1
7.754999E-1
7.730470E-1
7.730470E-1
7.730470E-1
7.681412E-1
7.632353E-1
7.534235E-1
7.387058E-1
7.239882E-1
7.190823E-1
7.215353E-1
7.264411E-1
7.313470E-1
7.387058E-1
7.387058E-1
7.288941E-1
7.068176E-1
6.847411E-1
6.675705E-1
6.577587E-1
6.503999E-1
6.430411E-1
6.307764E-1
6.185117E-1
6.086999E-1
6.013411E-1
5.915294E-1
5.792646E-1
5.694528E-1
5.596411E-1
5.547352E-1
5.547352E-1
5.596411E-1
5.620940E-1
5.596411E-1
5.547352E-1
5.522823E-1
5.498294E-1
5.498294E-1
5.498294E-1
5.547352E-1
5.645469E-1
5.768117E-1
5.841705E-1
5.841705E-1
5.939823E-1
6.160587E-1
6.405882E-1
6.528528E-1
6.602117E-1
6.773823E-1
7.019117E-1
7.215353E-1
7.337999E-1
7.460647E-1
7.656882E-1
7.853117E-1
8.073882E-1
8.221058E-1
8.343706E-1
8.490882E-1
8.687118E-1
8.858823E-1
9.006000E-1
9.104117E-1
9.153177E-1
9.226764E-1
9.349412E-1
9.496588E-1
9.619235E-1
9.692823E-1
9.766412E-1
9.864529E-1
9.938117E-1
1.001171E+0
1.010982E+0
1.023247E+0
1.037965E+0
1.050229E+0
1.055135E+0
1.057588E+0
1.060041E+0
1.055135E+0
1.042871E+0
1.023247E+0
1.006077E+0
9.987177E-1
1.006077E+0
1.013435E+0
1.018341E+0
1.020794E+0
1.025700E+0
1.025700E+0
1.020794E+0
1.010982E+0
1.003624E+0
1.001171E+0
1.001171E+0
9.987177E-1
9.938117E-1
9.889059E-1
9.889059E-1
9.938117E-1
9.987177E-1
9.987177E-1
9.913588E-1
9.815471E-1
9.741883E-1
9.717353E-1
9.766412E-1
9.790941E-1
9.840000E-1
9.864529E-1
9.889059E-1
9.938117E-1
1.008529E+0
1.028153E+0
1.047777E+0
1.057588E+0
1.060041E+0
1.062494E+0
1.074759E+0
1.101741E+0
1.140988E+0
1.172877E+0
1.192500E+0
1.197406E+0
1.185141E+0
1.143441E+0
1.082118E+0
1.040418E+0
1.062494E+0
1.165518E+0
1.302882E+0
1.408359E+0
1.454965E+0
1.467230E+0
1.472135E+0
1.496665E+0
1.582518E+0
1.764035E+0
2.046124E+0
2.423877E+0
2.882577E+0
3.314295E+0
3.601289E+0
3.772995E+0
3.986401E+0
4.270941E+0
4.624165E+0
5.239854E+0
5.708365E+0
4.550577E+0
5.669999E-1
-5.616866E+0
-1.070917E+1
-1.083673E+1
-5.518749E+0
1.584971E+0
6.444248E+0
7.916013E+0
7.001065E+0
4.683036E+0
1.592330E+0
-1.245724E+0
-2.545783E+0
-1.746124E+0
3.903881E-1
2.379724E+0
3.289765E+0
3.218630E+0
2.686342E+0
2.112353E+0
1.732147E+0
1.683088E+0
1.908759E+0
2.127071E+0
2.041218E+0
1.614406E+0
1.109100E+0
9.202235E-1
1.251371E+0
1.854794E+0
2.257077E+0
2.188395E+0
1.761582E+0
1.275900E+0
9.570176E-1
8.687118E-1
9.619235E-1
1.185141E+0
1.467230E+0
1.675730E+0
1.692900E+0
1.533459E+0
1.344582E+0
1.278353E+0
1.376471E+0
1.543271E+0
1.641388E+0
1.624218E+0
1.582518E+0
1.614406E+0
1.739506E+0
1.906306E+0
2.016688E+0
1.974989E+0
1.739506E+0
1.364206E+0
9.766412E-1
7.264411E-1
6.920999E-1
8.098412E-1
9.423000E-1
1.028153E+0
1.104194E+0
1.209671E+0
1.305335E+0
1.329865E+0
1.305335E+0
1.334771E+0
1.508930E+0
1.781206E+0
1.987253E+0
1.997065E+0
1.818000E+0
1.582518E+0
1.415718E+0
1.356847E+0
1.349488E+0
1.334771E+0
1.315147E+0
1.347035E+0
1.452512E+0
1.589877E+0
1.687994E+0
1.732147E+0
1.768941E+0
1.808188E+0
1.815547E+0
1.756677E+0
1.614406E+0
1.366659E+0
1.023247E+0
7.092705E-1
5.179411E-1
5.203940E-1
8.245588E-1
1.401000E+0
1.970083E+0
2.151600E+0
1.705165E+0
7.804058E-1
-3.151784E-2
-3.642373E-2
9.864529E-1
2.492559E+0
3.483547E+0
3.267689E+0
2.001971E+0
5.547352E-1
-2.228473E-1
-1.002002E-1
5.473764E-1
1.187594E+0
1.496665E+0
1.442700E+0
1.136082E+0
7.509705E-1
5.032234E-1
5.032234E-1
6.822882E-1
8.834294E-1
1.003624E+0
1.025700E+0
9.840000E-1
9.226764E-1
8.883353E-1
9.006000E-1
9.447529E-1
1.003624E+0
1.052682E+0
1.089477E+0
1.096835E+0
1.077212E+0
1.040418E+0
1.018341E+0
1.040418E+0
1.116459E+0
1.229294E+0
1.329865E+0
1.369112E+0
1.327412E+0
1.239106E+0
1.175329E+0
1.177782E+0
1.236653E+0
1.305335E+0
1.339677E+0
1.332318E+0
1.300430E+0
1.270994E+0
1.246465E+0
1.221935E+0
1.194953E+0
1.177782E+0
1.180235E+0
1.194953E+0
1.199859E+0
1.182688E+0
1.148347E+0
1.109100E+0
1.087024E+0
1.082118E+0
1.082118E+0
1.077212E+0
1.062494E+0
1.047777E+0
1.030606E+0
1.018341E+0
1.013435E+0
1.008529E+0
9.987177E-1
9.840000E-1
9.717353E-1
9.717353E-1
9.741883E-1
9.717353E-1
9.643765E-1
9.521118E-1
9.423000E-1
9.349412E-1
9.349412E-1
9.349412E-1
9.300352E-1
9.177706E-1
8.981471E-1
8.809765E-1
8.736176E-1
8.736176E-1
8.736176E-1
8.711646E-1
8.613529E-1
8.490882E-1
8.392764E-1
8.270117E-1
8.172000E-1
8.024823E-1
7.877647E-1
7.754999E-1
7.632353E-1
7.509705E-1
7.362529E-1
7.190823E-1
7.019117E-1
6.871941E-1
6.798353E-1
6.773823E-1
6.675705E-1
6.528528E-1
6.356823E-1
6.136058E-1
5.915294E-1
5.669999E-1
5.473764E-1
5.375646E-1
5.326587E-1
5.277528E-1
5.154881E-1
4.958646E-1
4.762411E-1
4.664293E-1
4.566175E-1
4.468058E-1
4.369940E-1
4.271823E-1
4.149175E-1
3.952940E-1
3.707646E-1
3.535940E-1
3.413293E-1
3.364234E-1
3.290646E-1
3.167999E-1
3.020822E-1
2.849116E-1
2.701940E-1
2.603822E-1
2.554763E-1
2.456646E-1
2.333999E-1
2.211351E-1
2.113234E-1
2.015116E-1
1.916999E-1
1.843410E-1
1.745293E-1
1.598116E-1
1.450940E-1
1.377351E-1
1.426410E-1
1.524528E-1
1.647175E-1
1.867940E-1
2.113234E-1
2.260410E-1
2.113234E-1
1.720763E-1
1.230175E-1
7.150570E-2
2.823338E-3
-9.529432E-2
-2.277532E-1
-3.700238E-1
-5.172003E-1
-6.741886E-1
-8.311768E-1
-9.391062E-1
-9.317474E-1
-7.894768E-1
-5.711650E-1
-3.749297E-1
-2.817179E-1
-3.013414E-1
-4.019120E-1
-5.368238E-1
-6.594709E-1
-7.330591E-1
-7.551357E-1
-7.575885E-1
-7.502297E-1
-7.060768E-1
-6.300356E-1
-5.662592E-1
-5.956944E-1
-6.962650E-1
-8.360827E-1
-1.260442E+0
-1.932548E+0
-2.221995E+0
-1.795183E+0
-9.538239E-1
-4.868843E-2
6.553058E-1
8.760706E-1
5.743587E-1
4.452335E-2
-3.528532E-1
-3.970061E-1
-9.038844E-2
2.628351E-1
2.505705E-1
-2.547355E-1
-8.704239E-1
-1.110812E+0
-9.734474E-1
-8.826886E-1
-1.108359E+0
-1.510642E+0
-1.765748E+0
-1.719142E+0
-1.471395E+0
-1.191759E+0
-9.759004E-1
-8.287239E-1
-7.355121E-1
-7.109826E-1
-7.821180E-1
-9.489179E-1
-1.162324E+0
-1.331577E+0
-1.385542E+0
-1.338936E+0
-1.257989E+0
-1.194212E+0
-1.154965E+0
-1.123077E+0
-1.091189E+0
-1.074018E+0
-1.086283E+0
-1.132889E+0
-1.199118E+0
-1.275159E+0
-1.343842E+0
-1.397806E+0
-1.437053E+0
-1.461583E+0
-1.459130E+0
-1.432148E+0
-1.395353E+0
-1.380636E+0
-1.410071E+0
-1.481206E+0
-1.559701E+0
-1.611212E+0
-1.628383E+0
-1.630836E+0
-1.630836E+0
-1.633289E+0
-1.643101E+0
-1.643101E+0
-1.623477E+0
-1.574418E+0
-1.515548E+0
-1.471395E+0
-1.461583E+0
-1.486112E+0
-1.530265E+0
-1.581777E+0
-1.635742E+0
-1.689706E+0
-1.741218E+0
-1.778012E+0
-1.792730E+0
-1.782918E+0
-1.765748E+0
-1.758389E+0
-1.765748E+0
-1.778012E+0
-1.778012E+0
-1.758389E+0
-1.731407E+0
-1.721595E+0
-1.746124E+0
-1.792730E+0
-1.831977E+0
-1.844242E+0
-1.834430E+0
-1.829524E+0
-1.836883E+0
-1.858959E+0
-1.878583E+0
-1.888395E+0
-1.888395E+0
-1.893301E+0
-1.905565E+0
-1.930095E+0
-1.949718E+0
-1.959530E+0
-1.966889E+0
-1.979154E+0
-2.001230E+0
-2.025759E+0
-2.045383E+0
-2.062553E+0
-2.077271E+0
-2.096895E+0
-2.123877E+0
-2.150859E+0
-2.172936E+0
-2.190106E+0
-2.207277E+0
-2.229353E+0
-2.253883E+0
-2.273506E+0
-2.288224E+0
-2.298036E+0
-2.307848E+0
-2.317659E+0
-2.334830E+0
-2.354453E+0
-2.374077E+0
-2.393701E+0
-2.410871E+0
-2.430495E+0
-2.452571E+0
-2.479554E+0
-2.501630E+0
-2.518801E+0
-2.538424E+0
-2.560501E+0
-2.582577E+0
-2.602201E+0
-2.621824E+0
-2.643901E+0
-2.665977E+0
-2.688054E+0
-2.710130E+0
-2.729754E+0
-2.746924E+0
-2.764095E+0
-2.783718E+0
-2.803342E+0
-2.825418E+0
-2.842589E+0
-2.854854E+0
-2.872024E+0
-2.889195E+0
-2.913724E+0
-2.935801E+0
-2.957877E+0
-2.977501E+0
-2.997124E+0
-3.021654E+0
-3.043730E+0
-3.063354E+0
-3.082977E+0
-3.105054E+0
-3.129583E+0
-3.149207E+0
-3.171283E+0
-3.190907E+0
-3.215436E+0
-3.237512E+0
-3.262042E+0
-3.286571E+0
-3.308648E+0
-3.330724E+0
-3.350348E+0
-3.369972E+0
-3.389595E+0
-3.411671E+0
-3.433748E+0
-3.453372E+0
-3.475448E+0
-3.495071E+0
-3.519601E+0
-3.541677E+0
-3.563754E+0
-3.583377E+0
-3.603001E+0
-3.622624E+0
-3.642248E+0
-3.664324E+0
-3.683948E+0
-3.706024E+0
-3.728101E+0
-3.752631E+0
-3.774707E+0
-3.796783E+0
-3.816407E+0
-3.836030E+0
-3.855654E+0
-3.875277E+0
-3.894901E+0
-3.914524E+0
-3.934148E+0
-3.956225E+0
-3.983207E+0
-4.005283E+0
-4.024907E+0
-4.042078E+0
-4.061701E+0
-4.081325E+0
-4.103401E+0
-4.123025E+0
-4.142648E+0
-4.162272E+0
-4.186801E+0
-4.208878E+0
-4.223595E+0
-4.233407E+0
-4.245672E+0
-4.262842E+0
-4.284919E+0
-4.304542E+0
-4.321713E+0
-4.336431E+0
-4.356054E+0
-4.378130E+0
-4.402660E+0
-4.422284E+0
-4.439454E+0
-4.454172E+0
-4.466436E+0
-4.481154E+0
-4.498325E+0
-4.517949E+0
-4.537572E+0
-4.557195E+0
-4.574366E+0
-4.586630E+0
-4.598895E+0
-4.608707E+0
-4.620972E+0
-4.635689E+0
-4.652860E+0
-4.667578E+0
-4.674936E+0
-4.679843E+0
-4.684748E+0
-4.692107E+0
-4.701919E+0
-4.711731E+0
-4.719090E+0
-4.726449E+0
-4.733807E+0
-4.743619E+0
-4.753431E+0
-4.765696E+0
-4.775508E+0
-4.790225E+0
-4.804943E+0
-4.824566E+0
-4.839284E+0
-4.849095E+0
-4.854001E+0
-4.861360E+0
-4.866266E+0
-4.873625E+0
-4.878531E+0
-4.871172E+0
-4.861360E+0
-4.858907E+0
-4.866266E+0
-4.876078E+0
-4.883436E+0
-4.876078E+0
-4.858907E+0
-4.846643E+0
-4.844189E+0
-4.856454E+0
-4.871172E+0
-4.885890E+0
-4.903060E+0
-4.917778E+0
-4.934948E+0
-4.944760E+0
-4.952119E+0
-4.959477E+0
-4.974196E+0
-4.993819E+0
-5.008536E+0
-5.015895E+0
-5.018348E+0
-5.023254E+0
-5.045331E+0
-5.104201E+0
-5.214584E+0
-5.396102E+0
-5.626678E+0
-5.854801E+0
-6.041225E+0
-6.193307E+0
-6.374826E+0
-6.629931E+0
-6.958625E+0
-7.272602E+0
-7.360908E+0
-6.985608E+0
-6.112360E+0
-5.074766E+0
-4.417378E+0
-4.486060E+0
-5.143448E+0
-5.913672E+0
-6.379731E+0
-6.441054E+0
-6.227648E+0
-5.901407E+0
-5.582525E+0
-5.351948E+0
-5.280813E+0
-5.405913E+0
-5.670831E+0
-5.948013E+0
-6.105001E+0
-6.080473E+0
-5.921031E+0
-5.744419E+0
-5.661019E+0
-5.710078E+0
-5.835178E+0
-5.940654E+0
-5.970089E+0
-5.930842E+0
-5.864613E+0
-5.805743E+0
-5.768949E+0
-5.761590E+0
-5.781213E+0
-5.820460E+0
-5.859707E+0
-5.867066E+0
-5.842537E+0
-5.808196E+0
-5.793478E+0
-5.803290E+0
-5.820460E+0
-5.827819E+0
-5.832725E+0
-5.844990E+0
-5.859707E+0
-5.859707E+0
-5.840084E+0
-5.815555E+0
-5.810648E+0
-5.835178E+0
-5.879331E+0
-5.911219E+0
-5.918578E+0
-5.928390E+0
-5.967637E+0
-6.046131E+0
-6.134437E+0
-6.188402E+0
-6.183496E+0
-6.136890E+0
-6.068207E+0
-6.001978E+0
-5.938201E+0
-5.874425E+0
-5.818007E+0
-5.776308E+0
-5.756684E+0
-5.759137E+0
-5.781213E+0
-5.822913E+0
-5.876878E+0
-5.935749E+0
-5.997072E+0
-6.055943E+0
-6.100095E+0
-6.122172E+0
-6.114813E+0
-6.092737E+0
-6.065754E+0
-6.046131E+0
-6.026507E+0
-6.001978E+0
-5.974996E+0
-5.952919E+0
-5.940654E+0
-5.933295E+0
-5.935749E+0
-5.943107E+0
-5.952919E+0
-5.960278E+0
-5.962731E+0
-5.970089E+0
-5.984808E+0
-5.999525E+0
-6.009337E+0
-6.009337E+0
-5.999525E+0
-5.982354E+0
-5.955372E+0
-5.906313E+0
-5.822913E+0
-5.692907E+0
-5.499125E+0
-5.246472E+0
-5.006084E+0
-4.893248E+0
-4.993819E+0
-5.273454E+0
-5.587431E+0
-5.781213E+0
-5.805743E+0
-5.707625E+0
-5.575166E+0
-5.457425E+0
-5.364213E+0
-5.293078E+0
-5.261190E+0
-5.283266E+0
-5.369119E+0
-5.484407E+0
-5.594790E+0
-5.668378E+0
-5.700266E+0
-5.690455E+0
-5.643848E+0
-5.572713E+0
-5.501578E+0
-5.454972E+0
-5.440254E+0
-5.447613E+0
-5.464784E+0
-5.481955E+0
-5.494219E+0
-5.494219E+0
-5.484407E+0
-5.469690E+0
-5.452519E+0
-5.435349E+0
-5.420631E+0
-5.401007E+0
-5.374025E+0
-5.339684E+0
-5.295531E+0
-5.244019E+0
-5.182695E+0
-5.118919E+0
-5.045331E+0
-4.969289E+0
-4.895701E+0
-4.824566E+0
-4.753431E+0
-4.672483E+0
-4.584178E+0
-4.493419E+0
-4.405113E+0
-4.316807E+0
-4.233407E+0
-4.162272E+0
-4.096042E+0
-4.032266E+0
-3.990566E+0
-4.027360E+0
-4.159819E+0
-4.387942E+0
-4.861360E+0
-5.815555E+0
-7.167126E+0
-8.457373E+0
-9.286466E+0
-9.526855E+0
-9.082871E+0
-7.822061E+0
-6.028960E+0
-4.579272E+0
-4.162272E+0
-4.527760E+0
-4.878531E+0
-4.731354E+0
-4.238313E+0
-3.840936E+0
-3.799236E+0
-4.061701E+0
-4.407566E+0
-4.699466E+0
-4.942307E+0
-5.192507E+0
-5.457425E+0
-5.692907E+0
-5.837631E+0
-5.879331E+0
-5.854801E+0
-5.793478E+0
-5.688002E+0
-5.484407E+0
-5.185149E+0
-4.871172E+0
-4.657766E+0
-4.616066E+0
-4.736260E+0
-4.939854E+0
-5.128731E+0
-5.244019E+0
-5.268549E+0
-5.226848E+0
-5.167978E+0
-5.123825E+0
-5.091937E+0
-5.064954E+0
-5.035519E+0
-5.003631E+0
-4.984007E+0
-4.981554E+0
-4.986460E+0
-4.988913E+0
-4.981554E+0
-4.964384E+0
-4.942307E+0
-4.922684E+0
-4.905513E+0
-4.876078E+0
-4.827019E+0
-4.763242E+0
-4.701919E+0
-4.655313E+0
-4.633236E+0
-4.628331E+0
-4.628331E+0
-4.630784E+0
-4.625877E+0
-4.613613E+0
-4.598895E+0
-4.584178E+0
-4.576819E+0
-4.571913E+0
-4.559648E+0
-4.544931E+0
-4.532666E+0
-4.535119E+0
-4.554742E+0
-4.544931E+0
-4.488513E+0
-4.434548E+0
-4.437001E+0
-4.478701E+0
-4.503231E+0
-4.481154E+0
-4.407566E+0
-4.309448E+0
-4.253030E+0
-4.275107E+0
-4.341336E+0
-4.441907E+0
-4.760789E+0
-5.359307E+0
-5.879331E+0
-5.997072E+0
-5.876878E+0
-5.729702E+0
-5.496672E+0
-5.136090E+0
-4.748525E+0
-4.407566E+0
-4.199066E+0
-4.233407E+0
-4.498325E+0
-4.782866E+0
-4.866266E+0
-4.748525E+0
-4.589084E+0
-4.535119E+0
-4.601348E+0
-4.714183E+0
-4.809848E+0
-4.885890E+0
-4.944760E+0
-4.949666E+0
-4.844189E+0
-4.625877E+0
-4.387942E+0
-4.243219E+0
-4.240766E+0
-4.346242E+0
-4.476248E+0
-4.564554E+0
-4.601348E+0
-4.593989E+0
-4.557195E+0
-4.493419E+0
-4.412472E+0
-4.336431E+0
-4.287372E+0
-4.275107E+0
-4.280013E+0
-4.292277E+0
-4.299636E+0
-4.292277E+0
-4.272654E+0
-4.243219E+0
-4.221142E+0
-4.203972E+0
-4.194160E+0
-4.179442E+0
-4.162272E+0
-4.145101E+0
-4.130384E+0
-4.115666E+0
-4.103401E+0
-4.091137E+0
-4.078872E+0
-4.071513E+0
-4.066607E+0
-4.064154E+0
-4.061701E+0
-4.059248E+0
-4.064154E+0
-4.071513E+0
-4.078872E+0
-4.081325E+0
-4.076419E+0
-4.073966E+0
-4.071513E+0
-4.073966E+0
-4.073966E+0
-4.066607E+0
-4.056795E+0
-4.046983E+0
-4.034719E+0
-4.020001E+0
-4.007736E+0
-3.997924E+0
-3.990566E+0
-3.985660E+0
-3.978301E+0
-3.968489E+0
-3.956225E+0
-3.943960E+0
-3.926789E+0
-3.912072E+0
-3.897354E+0
-3.887542E+0
-3.880183E+0
-3.870371E+0
-3.860560E+0
-3.848295E+0
-3.838483E+0
-3.831124E+0
-3.826218E+0
-3.823766E+0
-3.818860E+0
-3.809048E+0
-3.799236E+0
-3.791878E+0
-3.786972E+0
-3.779612E+0
-3.769801E+0
-3.759989E+0
-3.752631E+0
-3.747725E+0
-3.740366E+0
-3.733007E+0
-3.728101E+0
-3.723195E+0
-3.720742E+0
-3.710930E+0
-3.698666E+0
-3.688854E+0
-3.688854E+0
-3.693760E+0
-3.698666E+0
-3.698666E+0
-3.691307E+0
-3.683948E+0
-3.681495E+0
-3.683948E+0
-3.686401E+0
-3.688854E+0
-3.688854E+0
-3.691307E+0
-3.698666E+0
-3.703572E+0
-3.706024E+0
-3.710930E+0
-3.713383E+0
-3.710930E+0
-3.708477E+0
-3.708477E+0
-3.710930E+0
-3.710930E+0
-3.710930E+0
-3.710930E+0
-3.713383E+0
-3.713383E+0
-3.713383E+0
-3.713383E+0
-3.713383E+0
-3.715836E+0
-3.718289E+0
-3.718289E+0
-3.720742E+0
-3.730554E+0
-3.742819E+0
-3.750177E+0
-3.750177E+0
-3.745271E+0
-3.747725E+0
-3.755083E+0
-3.764895E+0
-3.772254E+0
-3.774707E+0
-3.779612E+0
-3.786972E+0
-3.794330E+0
-3.804142E+0
-3.809048E+0
-3.813954E+0
-3.821313E+0
-3.831124E+0
-3.838483E+0
-3.840936E+0
-3.845842E+0
-3.855654E+0
-3.865465E+0
-3.870371E+0
-3.875277E+0
-3.877730E+0
-3.882636E+0
-3.887542E+0
-3.892448E+0
-3.894901E+0
-3.897354E+0
-3.902260E+0
-3.907166E+0
-3.909618E+0
-3.912072E+0
-3.912072E+0
-3.914524E+0
-3.914524E+0
-3.916977E+0
-3.912072E+0
-3.909618E+0
-3.912072E+0
-3.912072E+0
-3.912072E+0
-3.914524E+0
-3.914524E+0
-3.914524E+0
-3.912072E+0
-3.907166E+0
-3.899807E+0
-3.899807E+0
-3.902260E+0
-3.904712E+0
-3.904712E+0
-3.904712E+0
-3.904712E+0
-3.904712E+0
-3.902260E+0
-3.897354E+0
-3.897354E+0
-3.899807E+0
-3.899807E+0
-3.899807E+0
-3.897354E+0
-3.894901E+0
-3.897354E+0
-3.899807E+0
-3.904712E+0
-3.904712E+0
-3.904712E+0
-3.904712E+0
-3.907166E+0
-3.909618E+0
-3.912072E+0
-3.914524E+0
-3.909618E+0
-3.904712E+0
-3.902260E+0
-3.904712E+0
-3.907166E+0
-3.909618E+0
-3.909618E+0
-3.907166E+0
-3.904712E+0
-3.899807E+0
-3.894901E+0
-3.889995E+0
-3.882636E+0
-3.880183E+0
-3.880183E+0
-3.877730E+0
-3.875277E+0
-3.870371E+0
-3.863013E+0
-3.858107E+0
-3.855654E+0
-3.853201E+0
-3.850748E+0
-3.843389E+0
-3.840936E+0
-3.836030E+0
-3.828671E+0
-3.818860E+0
-3.816407E+0
-3.816407E+0
-3.813954E+0
-3.806595E+0
-3.799236E+0
-3.791878E+0
-3.786972E+0
-3.782066E+0
-3.777160E+0
-3.772254E+0
-3.767348E+0
-3.762442E+0
-3.757536E+0
-3.752631E+0
-3.747725E+0
-3.745271E+0
-3.745271E+0
-3.745271E+0
-3.745271E+0
-3.752631E+0
-3.759989E+0
-3.750177E+0
-3.713383E+0
-3.671683E+0
-3.647154E+0
-3.652060E+0
-3.679042E+0
-3.706024E+0
-3.710930E+0
-3.701119E+0
-3.686401E+0
-3.676589E+0
-3.671683E+0
-3.669230E+0
-3.664324E+0
-3.654513E+0
-3.644701E+0
-3.639795E+0
-3.637342E+0
-3.629983E+0
-3.622624E+0
-3.617719E+0
-3.612813E+0
-3.605454E+0
-3.600548E+0
-3.595642E+0
-3.590736E+0
-3.588283E+0
-3.583377E+0
-3.578471E+0
-3.573566E+0
-3.568660E+0
-3.561301E+0
-3.553942E+0
-3.549036E+0
-3.549036E+0
-3.546583E+0
-3.541677E+0
-3.534319E+0
-3.529413E+0
-3.526959E+0
-3.522054E+0
-3.514695E+0
-3.507336E+0
-3.502430E+0
-3.499977E+0
-3.499977E+0
-3.499977E+0
-3.497524E+0
-3.487712E+0
-3.482807E+0
-3.482807E+0
-3.485260E+0
-3.482807E+0
-3.477901E+0
-3.470542E+0
-3.470542E+0
-3.472995E+0
-3.472995E+0
-3.468089E+0
-3.460730E+0
-3.458277E+0
-3.458277E+0
-3.460730E+0
-3.458277E+0
-3.453372E+0
-3.453372E+0
-3.455824E+0
-3.458277E+0
-3.458277E+0
-3.453372E+0
-3.448466E+0
-3.446012E+0
-3.446012E+0
-3.453372E+0
-3.458277E+0
-3.458277E+0
-3.453372E+0
-3.450918E+0
-3.453372E+0
-3.455824E+0
-3.455824E+0
-3.453372E+0
-3.448466E+0
-3.443560E+0
-3.441107E+0
-3.441107E+0
-3.443560E+0
-3.443560E+0
-3.443560E+0
-3.443560E+0
-3.441107E+0
-3.438654E+0
-3.436201E+0
-3.436201E+0
-3.441107E+0
-3.450918E+0
-3.460730E+0
-3.470542E+0
-3.475448E+0
-3.475448E+0
-3.477901E+0
-3.485260E+0
-3.495071E+0
-3.497524E+0
-3.497524E+0
-3.497524E+0
-3.499977E+0
-3.507336E+0
-3.512242E+0
-3.517148E+0
-3.519601E+0
-3.524507E+0
-3.526959E+0
-3.529413E+0
-3.531865E+0
-3.536771E+0
-3.539224E+0
-3.541677E+0
-3.546583E+0
-3.553942E+0
-3.558848E+0
-3.563754E+0
-3.568660E+0
-3.576018E+0
-3.583377E+0
-3.588283E+0
-3.593189E+0
-3.595642E+0
-3.603001E+0
-3.610359E+0
-3.615265E+0
-3.620171E+0
-3.627530E+0
-3.634889E+0
-3.642248E+0
-3.644701E+0
-3.644701E+0
-3.644701E+0
-3.652060E+0
-3.664324E+0
-3.676589E+0
-3.686401E+0
-3.691307E+0
-3.693760E+0
-3.698666E+0
-3.706024E+0
-3.713383E+0
-3.720742E+0
-3.723195E+0
-3.723195E+0
-3.728101E+0
-3.737913E+0
-3.742819E+0
-3.747725E+0
-3.752631E+0
-3.759989E+0
-3.767348E+0
-3.774707E+0
-3.782066E+0
-3.782066E+0
-3.784518E+0
-3.789424E+0
-3.801689E+0
-3.811501E+0
-3.821313E+0
-3.828671E+0
-3.836030E+0
-3.843389E+0
-3.850748E+0
-3.853201E+0
-3.855654E+0
-3.860560E+0
-3.872824E+0
-3.882636E+0
-3.889995E+0
-3.892448E+0
-3.897354E+0
-3.904712E+0
-3.912072E+0
-3.919430E+0
-3.926789E+0
-3.934148E+0
-3.939054E+0
-3.943960E+0
-3.948865E+0
-3.956225E+0
-3.963583E+0
-3.970942E+0
-3.973395E+0
-3.978301E+0
-3.983207E+0
-3.993018E+0
-4.000378E+0
-4.007736E+0
-4.015095E+0
-4.017548E+0
-4.020001E+0
-4.027360E+0
-4.037172E+0
-4.046983E+0
-4.051889E+0
-4.056795E+0
-4.061701E+0
-4.066607E+0
-4.073966E+0
-4.076419E+0
-4.081325E+0
-4.086231E+0
-4.091137E+0
-4.098496E+0
-4.105854E+0
-4.110760E+0
-4.113213E+0
-4.115666E+0
-4.120572E+0
-4.123025E+0
-4.127931E+0
-4.132836E+0
-4.135290E+0
-4.137743E+0
-4.145101E+0
-4.152460E+0
-4.157366E+0
-4.159819E+0
-4.162272E+0
-4.167178E+0
-4.172083E+0
-4.176989E+0
-4.181895E+0
-4.184348E+0
-4.186801E+0
-4.191707E+0
-4.196613E+0
-4.203972E+0
-4.206425E+0
-4.208878E+0
-4.211330E+0
-4.208878E+0
-4.208878E+0
-4.211330E+0
-4.216236E+0
-4.216236E+0
-4.216236E+0
-4.218689E+0
-4.223595E+0
-4.228501E+0
-4.240766E+0
-4.260389E+0
-4.275107E+0
-4.275107E+0
-4.260389E+0
-4.243219E+0
-4.238313E+0
-4.250578E+0
-4.270201E+0
-4.282466E+0
-4.284919E+0
-4.287372E+0
-4.297184E+0
-4.304542E+0
-4.304542E+0
-4.299636E+0
-4.299636E+0
-4.306995E+0
-4.314354E+0
-4.314354E+0
-4.314354E+0
-4.314354E+0
-4.314354E+0
-4.316807E+0
-4.316807E+0
-4.316807E+0
-4.316807E+0
-4.324166E+0
-4.329072E+0
-4.331524E+0
-4.336431E+0
-4.341336E+0
-4.348695E+0
-4.351148E+0
-4.353601E+0
-4.360960E+0
-4.365866E+0
-4.370772E+0
-4.370772E+0
-4.365866E+0
-4.365866E+0
-4.373225E+0
-4.380583E+0
-4.383037E+0
-4.385490E+0
-4.390395E+0
-4.395301E+0
-4.397754E+0
-4.402660E+0
-4.407566E+0
-4.414925E+0
-4.417378E+0
-4.417378E+0
-4.419831E+0
-4.424737E+0
-4.432096E+0
-4.434548E+0
-4.434548E+0
-4.439454E+0
-4.446813E+0
-4.451719E+0
-4.454172E+0
-4.454172E+0
-4.454172E+0
-4.456625E+0
-4.456625E+0
-4.459078E+0
-4.461531E+0
-4.463984E+0
-4.463984E+0
-4.466436E+0
-4.471343E+0
-4.478701E+0
-4.478701E+0
-4.478701E+0
-4.476248E+0
-4.481154E+0
-4.488513E+0
-4.493419E+0
-4.495872E+0
-4.495872E+0
-4.500778E+0
-4.505683E+0
-4.508137E+0
-4.505683E+0
-4.503231E+0
-4.500778E+0
-4.505683E+0
-4.508137E+0
-4.513042E+0
-4.517949E+0
-4.520401E+0
-4.520401E+0
-4.520401E+0
-4.522854E+0
-4.525307E+0
-4.530213E+0
-4.537572E+0
-4.537572E+0
-4.535119E+0
-4.532666E+0
-4.537572E+0
-4.542478E+0
-4.547384E+0
-4.552290E+0
-4.554742E+0
-4.557195E+0
-4.559648E+0
-4.559648E+0
-4.562101E+0
-4.564554E+0
-4.567007E+0
-4.571913E+0
-4.574366E+0
-4.576819E+0
-4.576819E+0
-4.576819E+0
-4.579272E+0
-4.579272E+0
-4.581725E+0
-4.584178E+0
-4.586630E+0
-4.589084E+0
-4.589084E+0
-4.591537E+0
-4.596442E+0
-4.598895E+0
-4.598895E+0
-4.598895E+0
-4.601348E+0
-4.603801E+0
-4.603801E+0
-4.603801E+0
-4.601348E+0
-4.593989E+0
-4.593989E+0
-4.596442E+0
-4.601348E+0
-4.603801E+0
-4.601348E+0
-4.598895E+0
-4.596442E+0
-4.596442E+0
-4.598895E+0
-4.598895E+0
-4.593989E+0
-4.591537E+0
-4.589084E+0
-4.591537E+0
-4.593989E+0
-4.596442E+0
-4.598895E+0
-4.598895E+0
-4.596442E+0
-4.596442E+0
-4.598895E+0
-4.598895E+0
-4.598895E+0
-4.596442E+0
-4.593989E+0
-4.593989E+0
-4.596442E+0
-4.601348E+0
-4.603801E+0
-4.606254E+0
-4.603801E+0
-4.596442E+0
-4.593989E+0
-4.593989E+0
-4.593989E+0
-4.593989E+0
-4.591537E+0
-4.589084E+0
-4.593989E+0
-4.596442E+0
-4.596442E+0
-4.591537E+0
-4.586630E+0
-4.581725E+0
-4.581725E+0
-4.579272E+0
-4.581725E+0
-4.586630E+0
-4.596442E+0
-4.606254E+0
-4.616066E+0
-4.620972E+0
-4.620972E+0
-4.618519E+0
-4.616066E+0
-4.613613E+0
-4.608707E+0
-4.608707E+0
-4.611160E+0
-4.616066E+0
-4.618519E+0
-4.618519E+0
-4.620972E+0
-4.625877E+0
-4.628331E+0
-4.628331E+0
-4.625877E+0
-4.628331E+0
-4.638142E+0
-4.650407E+0
-4.662672E+0
-4.672483E+0
-4.677390E+0
-4.682295E+0
-4.677390E+0
-4.652860E+0
-4.608707E+0
-4.557195E+0
-4.520401E+0
-4.508137E+0
-4.522854E+0
-4.552290E+0
-4.581725E+0
-4.603801E+0
-4.613613E+0
-4.616066E+0
-4.611160E+0
-4.603801E+0
-4.596442E+0
-4.591537E+0
-4.589084E+0
-4.596442E+0
-4.608707E+0
-4.623425E+0
-4.633236E+0
-4.638142E+0
-4.635689E+0
-4.628331E+0
-4.623425E+0
-4.616066E+0
-4.613613E+0
-4.613613E+0
-4.608707E+0
-4.606254E+0
-4.603801E+0
-4.606254E+0
-4.608707E+0
-4.608707E+0
-4.603801E+0
-4.598895E+0
-4.596442E+0
-4.593989E+0
-4.596442E+0
-4.603801E+0
-4.611160E+0
-4.618519E+0
-4.625877E+0
-4.628331E+0
-4.630784E+0
-4.630784E+0
-4.625877E+0
-4.618519E+0
-4.613613E+0
-4.608707E+0
-4.606254E+0
-4.603801E+0
-4.601348E+0
-4.596442E+0
-4.593989E+0
-4.591537E+0
-4.586630E+0
-4.579272E+0
-4.571913E+0
-4.569460E+0
-4.567007E+0
-4.567007E+0
-4.567007E+0
-4.567007E+0
-4.564554E+0
-4.559648E+0
-4.559648E+0
-4.559648E+0
-4.559648E+0
-4.562101E+0
-4.562101E+0
-4.562101E+0
-4.562101E+0
-4.564554E+0
-4.567007E+0
-4.567007E+0
-4.564554E+0
-4.567007E+0
-4.569460E+0
-4.574366E+0
-4.576819E+0
-4.576819E+0
-4.579272E+0
-4.576819E+0
-4.574366E+0
-4.574366E+0
-4.576819E+0
-4.581725E+0
-4.584178E+0
-4.581725E+0
-4.579272E+0
-4.576819E+0
-4.576819E+0
-4.574366E+0
-4.571913E+0
-4.567007E+0
-4.564554E+0
-4.562101E+0
-4.559648E+0
-4.557195E+0
-4.557195E+0
-4.557195E+0
-4.554742E+0
-4.549836E+0
-4.547384E+0
-4.542478E+0
-4.537572E+0
-4.532666E+0
-4.525307E+0
-4.520401E+0
-4.517949E+0
-4.517949E+0
-4.525307E+0
-4.532666E+0
-4.530213E+0
-4.515495E+0
-4.498325E+0
-4.488513E+0
-4.490966E+0
-4.495872E+0
-4.495872E+0
-4.493419E+0
-4.486060E+0
-4.478701E+0
-4.478701E+0
-4.478701E+0
-4.476248E+0
-4.466436E+0
-4.449266E+0
-4.439454E+0
-4.444360E+0
-4.461531E+0
-4.471343E+0
-4.468890E+0
-4.461531E+0
-4.466436E+0
-4.478701E+0
-4.476248E+0
-4.456625E+0
-4.434548E+0
-4.424737E+0
-4.422284E+0
-4.414925E+0
-4.407566E+0
-4.417378E+0
-4.444360E+0
-4.454172E+0
-4.437001E+0
-4.410019E+0
-4.400207E+0
-4.402660E+0
-4.402660E+0
-4.397754E+0
-4.390395E+0
-4.385490E+0
-4.378130E+0
-4.373225E+0
-4.370772E+0
-4.368319E+0
-4.365866E+0
-4.360960E+0
-4.356054E+0
-4.351148E+0
-4.346242E+0
-4.341336E+0
-4.336431E+0
-4.329072E+0
-4.324166E+0
-4.321713E+0
-4.319260E+0
-4.314354E+0
-4.309448E+0
-4.302089E+0
-4.294731E+0
-4.284919E+0
-4.280013E+0
-4.272654E+0
-4.265295E+0
-4.257937E+0
-4.255483E+0
-4.253030E+0
-4.245672E+0
-4.233407E+0
-4.226048E+0
-4.221142E+0
-4.218689E+0
-4.211330E+0
-4.201519E+0
-4.194160E+0
-4.186801E+0
-4.176989E+0
-4.169631E+0
-4.164725E+0
-4.164725E+0
-4.164725E+0
-4.159819E+0
-4.152460E+0
-4.145101E+0
-4.142648E+0
-4.142648E+0
-4.140195E+0
-4.137743E+0
-4.135290E+0
-4.130384E+0
-4.123025E+0
-4.115666E+0
-4.108307E+0
-4.105854E+0
-4.105854E+0
-4.100948E+0
-4.093589E+0
-4.086231E+0
-4.081325E+0
-4.073966E+0
-4.069060E+0
-4.061701E+0
-4.054342E+0
-4.044530E+0
-4.037172E+0
-4.032266E+0
-4.027360E+0
-4.020001E+0
-4.015095E+0
-4.012642E+0
-4.007736E+0
-4.000378E+0
-3.990566E+0
-3.985660E+0
-3.983207E+0
-3.978301E+0
-3.968489E+0
-3.961130E+0
-3.956225E+0
-3.951319E+0
-3.943960E+0
-3.939054E+0
-3.934148E+0
-3.929242E+0
-3.924336E+0
-3.919430E+0
-3.912072E+0
-3.902260E+0
-3.892448E+0
-3.885089E+0
-3.875277E+0
-3.865465E+0
-3.855654E+0
-3.848295E+0
-3.843389E+0
-3.840936E+0
-3.831124E+0
-3.813954E+0
-3.801689E+0
-3.794330E+0
-3.786972E+0
-3.777160E+0
-3.772254E+0
-3.769801E+0
-3.764895E+0
-3.752631E+0
-3.733007E+0
-3.720742E+0
-3.710930E+0
-3.706024E+0
-3.698666E+0
-3.693760E+0
-3.686401E+0
-3.679042E+0
-3.671683E+0
-3.664324E+0
-3.661871E+0
-3.654513E+0
-3.642248E+0
-3.632436E+0
-3.625077E+0
-3.617719E+0
-3.605454E+0
-3.593189E+0
-3.585830E+0
-3.580924E+0
-3.576018E+0
-3.568660E+0
-3.561301E+0
-3.553942E+0
-3.551489E+0
-3.544130E+0
-3.531865E+0
-3.517148E+0
-3.504883E+0
-3.499977E+0
-3.492618E+0
-3.480354E+0
-3.465636E+0
-3.453372E+0
-3.450918E+0
-3.448466E+0
-3.446012E+0
-3.441107E+0
-3.433748E+0
-3.426389E+0
-3.416577E+0
-3.406766E+0
-3.394501E+0
-3.379783E+0
-3.369972E+0
-3.362613E+0
-3.357707E+0
-3.347895E+0
-3.335630E+0
-3.325818E+0
-3.320913E+0
-3.316007E+0
-3.308648E+0
-3.301289E+0
-3.291477E+0
-3.279213E+0
-3.271854E+0
-3.269401E+0
-3.266948E+0
-3.257136E+0
-3.235060E+0
-3.210530E+0
-3.193359E+0
-3.183548E+0
-3.178642E+0
-3.168830E+0
-3.156565E+0
-3.139395E+0
-3.127130E+0
-3.124677E+0
-3.127130E+0
-3.122224E+0
-3.107506E+0
-3.090336E+0
-3.075619E+0
-3.063354E+0
-3.051089E+0
-3.036371E+0
-3.024107E+0
-3.016748E+0
-3.006936E+0
-2.999577E+0
-2.989765E+0
-2.984860E+0
-2.977501E+0
-2.975048E+0
-2.970142E+0
-2.965236E+0
-2.957877E+0
-2.945612E+0
-2.935801E+0
-2.928442E+0
-2.921083E+0
-2.908818E+0
-2.894101E+0
-2.881836E+0
-2.869571E+0
-2.859759E+0
-2.852401E+0
-2.845042E+0
-2.837683E+0
-2.830324E+0
-2.827871E+0
-2.825418E+0
-2.822965E+0
-2.818059E+0
-2.810701E+0
-2.808248E+0
-2.808248E+0
-2.810701E+0
-2.818059E+0
-2.825418E+0
-2.835230E+0
-2.845042E+0
-2.854854E+0
-2.852401E+0
-2.830324E+0
-2.776360E+0
-2.695412E+0
-2.607106E+0
-2.535971E+0
-2.496724E+0
-2.499177E+0
-2.535971E+0
-2.594842E+0
-2.661071E+0
-2.727301E+0
-2.818059E+0
-2.952971E+0
-3.075619E+0
-3.122224E+0
-3.080524E+0
-2.994671E+0
-2.901460E+0
-2.822965E+0
-2.786171E+0
-2.781266E+0
-2.788624E+0
-2.793530E+0
-2.803342E+0
-2.822965E+0
-2.840136E+0
-2.849948E+0
-2.864665E+0
-2.891648E+0
-2.916177E+0
-2.911271E+0
-2.862212E+0
-2.773907E+0
-2.665977E+0
-2.570312E+0
-2.511442E+0
-2.504083E+0
-2.526159E+0
-2.540877E+0
-2.516348E+0
-2.469742E+0
-2.459930E+0
-2.526159E+0
-2.661071E+0
-2.818059E+0
-2.962783E+0
-3.092789E+0
-3.193359E+0
-3.210530E+0
-3.117318E+0
-2.967689E+0
-2.825418E+0
-2.710130E+0
-2.619371E+0
-2.553142E+0
-2.521253E+0
-2.508989E+0
-2.508989E+0
-2.516348E+0
-2.540877E+0
-2.592389E+0
-2.656165E+0
-2.710130E+0
-2.737112E+0
-2.739565E+0
-2.732207E+0
-2.712583E+0
-2.675789E+0
-2.624277E+0
-2.558048E+0
-2.479554E+0
-2.410871E+0
-2.374077E+0
-2.371624E+0
-2.393701E+0
-2.432948E+0
-2.489365E+0
-2.548236E+0
-2.587483E+0
-2.592389E+0
-2.570312E+0
-2.535971E+0
-2.501630E+0
-2.469742E+0
-2.435401E+0
-2.403512E+0
-2.374077E+0
-2.349548E+0
-2.332377E+0
-2.320112E+0
-2.310301E+0
-2.307848E+0
-2.312753E+0
-2.325018E+0
-2.342189E+0
-2.361812E+0
-2.374077E+0
-2.378983E+0
-2.371624E+0
-2.354453E+0
-2.329924E+0
-2.307848E+0
-2.293130E+0
-2.288224E+0
-2.290677E+0
-2.298036E+0
-2.302942E+0
-2.302942E+0
-2.300489E+0
-2.295583E+0
-2.288224E+0
-2.273506E+0
-2.251430E+0
-2.224448E+0
-2.202371E+0
-2.192559E+0
-2.190106E+0
-2.192559E+0
-2.199918E+0
-2.214636E+0
-2.231807E+0
-2.244071E+0
-2.246524E+0
-2.234259E+0
-2.212183E+0
-2.185201E+0
-2.155765E+0
-2.128783E+0
-2.104254E+0
-2.089536E+0
-2.094442E+0
-2.118971E+0
-2.163124E+0
-2.209730E+0
-2.207277E+0
-2.128783E+0
-2.006136E+0
-1.910471E+0
-1.868771E+0
-1.863865E+0
-1.883489E+0
-1.949718E+0
-2.069912E+0
-2.195012E+0
-2.241618E+0
-2.175389E+0
-2.050289E+0
-1.944812E+0
-1.908018E+0
-1.925189E+0
-1.947265E+0
-1.912924E+0
-1.795183E+0
-1.652912E+0
-1.601401E+0
-1.694612E+0
-1.858959E+0
-1.964436E+0
-1.925189E+0
-1.785371E+0
-1.665177E+0
-1.655365E+0
-1.741218E+0
-1.839336E+0
-1.863865E+0
-1.812354E+0
-1.741218E+0
-1.706877E+0
-1.714236E+0
-1.724048E+0
-1.704424E+0
-1.662724E+0
-1.621024E+0
-1.601401E+0
-1.594042E+0
-1.591589E+0
-1.601401E+0
-1.618571E+0
-1.640648E+0
-1.662724E+0
-1.682348E+0
-1.699518E+0
-1.704424E+0
-1.687254E+0
-1.648006E+0
-1.603854E+0
-1.564606E+0
-1.544983E+0
-1.547436E+0
-1.569512E+0
-1.601401E+0
-1.618571E+0
-1.613665E+0
-1.581777E+0
-1.540077E+0
-1.500830E+0
-1.471395E+0
-1.449318E+0
-1.434601E+0
-1.429695E+0
-1.427242E+0
-1.424789E+0
-1.414977E+0
-1.397806E+0
-1.378183E+0
-1.365918E+0
-1.361012E+0
-1.368371E+0
-1.378183E+0
-1.383089E+0
-1.383089E+0
-1.375730E+0
-1.361012E+0
-1.348748E+0
-1.341389E+0
-1.336483E+0
-1.329124E+0
-1.311953E+0
-1.292330E+0
-1.280065E+0
-1.280065E+0
-1.284971E+0
-1.275159E+0
-1.238365E+0
-1.177042E+0
-1.115718E+0
-1.081377E+0
-1.081377E+0
-1.098548E+0
-1.108359E+0
-1.098548E+0
-1.069112E+0
-1.029865E+0
-9.930710E-1
-9.636356E-1
-9.513709E-1
-9.489179E-1
-9.538239E-1
-9.513709E-1
-9.342004E-1
-8.974063E-1
-8.508004E-1
-8.091003E-1
-7.772121E-1
-7.649474E-1
-7.674004E-1
-7.772121E-1
-7.821180E-1
-7.747592E-1
-7.575885E-1
-7.330591E-1
-7.085298E-1
-6.913592E-1
-6.840003E-1
-6.790944E-1
-6.741886E-1
-6.619238E-1
-6.423003E-1
-6.177709E-1
-5.981474E-1
-5.809767E-1
-5.736179E-1
-5.662592E-1
-5.564473E-1
-5.490885E-1
-5.392767E-1
-5.245591E-1
-5.049356E-1
-4.755003E-1
-4.460650E-1
-4.215356E-1
-4.019120E-1
-3.921002E-1
-3.871944E-1
-3.773826E-1
-3.626650E-1
-3.430414E-1
-3.209650E-1
-3.013414E-1
-2.866238E-1
-2.743591E-1
-2.620944E-1
-2.473767E-1
-2.375650E-1
-2.228473E-1
-2.056767E-1
-1.860532E-1
-1.688826E-1
-1.566179E-1
-1.492590E-1
-1.369943E-1
-1.222767E-1
-1.100120E-1
-1.002002E-1
-8.793550E-2
-7.076491E-2
-4.623549E-2
-2.906491E-2
-1.925314E-2
-1.434726E-2
-6.988429E-3
-2.082542E-3
2.823338E-3
1.263510E-2
2.244688E-2
3.961746E-2
5.678806E-2
7.150570E-2
8.131747E-2
9.358218E-2
1.107528E-1
1.303763E-1
1.499998E-1
1.671704E-1
1.818881E-1
1.916999E-1
1.966057E-1
2.064175E-1
2.260410E-1
2.652881E-1
3.069881E-1
3.413293E-1
3.683116E-1
3.854823E-1
3.952940E-1
4.026528E-1
4.124646E-1
4.271823E-1
4.566175E-1
4.983175E-1
5.400176E-1
5.817176E-1
6.258705E-1
6.700234E-1
7.092705E-1
7.411588E-1
7.681412E-1
7.926706E-1
8.221058E-1
8.539941E-1
8.736176E-1
8.809765E-1
8.736176E-1
8.638058E-1
8.589000E-1
8.662588E-1
8.834294E-1
9.006000E-1
9.177706E-1
9.324882E-1
9.447529E-1
9.545646E-1
9.717353E-1
9.962647E-1
1.025700E+0
1.055135E+0
1.079665E+0
1.099288E+0
1.114006E+0
1.131177E+0
1.150800E+0
1.175329E+0
1.197406E+0
1.212124E+0
1.226841E+0
1.239106E+0
1.246465E+0
1.246465E+0
1.236653E+0
1.224388E+0
1.212124E+0
1.207218E+0
1.204765E+0
1.204765E+0
1.199859E+0
1.197406E+0
1.194953E+0
1.192500E+0
1.190047E+0
1.185141E+0
1.180235E+0
1.177782E+0
1.177782E+0
1.177782E+0
1.180235E+0
1.180235E+0
1.180235E+0
1.182688E+0
1.185141E+0
1.192500E+0
1.199859E+0
1.207218E+0
1.209671E+0
1.207218E+0
1.207218E+0
1.212124E+0
1.214577E+0
1.209671E+0
1.207218E+0
1.212124E+0
1.214577E+0
1.202312E+0
1.185141E+0
1.177782E+0
1.180235E+0
1.170424E+0
1.153253E+0
1.131177E+0
1.101741E+0
1.055135E+0
1.104194E+0
1.204765E+0
9.619235E-1
4.222764E-1
1.941528E-1
5.351117E-1
1.133629E+0
1.945553E+0
3.424677E+0
5.632324E+0
7.552977E+0
7.790913E+0
6.019889E+0
3.284859E+0
1.069853E+0
2.137763E-1
6.185117E-1
1.702712E+0
2.912012E+0
3.905453E+0
4.364153E+0
4.052630E+0
3.051830E+0
1.756677E+0
6.773823E-1
2.186822E-1
4.737881E-1
1.128724E+0
1.795924E+0
2.382177E+0
2.975789E+0
3.490907E+0
3.652801E+0
3.324106E+0
2.703512E+0
2.134430E+0
1.818000E+0
1.761582E+0
1.869512E+0
2.058389E+0
2.303683E+0
2.558789E+0
2.710871E+0
2.698606E+0
2.548977E+0
2.362553E+0
2.232547E+0
2.193300E+0
2.227641E+0
2.291418E+0
2.360100E+0
2.431236E+0
2.495012E+0
2.526900E+0
2.521995E+0
2.497465E+0
2.465577E+0
2.438594E+0
2.423877E+0
2.426330E+0
2.450859E+0
2.495012E+0
2.551430E+0
2.607848E+0
2.647095E+0
2.661812E+0
2.656906E+0
2.647095E+0
2.649547E+0
2.666718E+0
2.701059E+0
2.745212E+0
2.796724E+0
2.848236E+0
2.887483E+0
2.909559E+0
2.914465E+0
2.916918E+0
2.924277E+0
2.943900E+0
2.973336E+0
3.005224E+0
3.037112E+0
3.064095E+0
3.086171E+0
3.103342E+0
3.113154E+0
3.120512E+0
3.122965E+0
3.118059E+0
3.118059E+0
3.127871E+0
3.152401E+0
3.179383E+0
3.196554E+0
3.211271E+0
3.225989E+0
3.238253E+0
3.248065E+0
3.248065E+0
3.240706E+0
3.233347E+0
3.238253E+0
3.252971E+0
3.267689E+0
3.284859E+0
3.297124E+0
3.306936E+0
3.316748E+0
3.319201E+0
3.324106E+0
3.331465E+0
3.343730E+0
3.351089E+0
3.353541E+0
3.358447E+0
3.373165E+0
3.392789E+0
3.407506E+0
3.417318E+0
3.427130E+0
3.436942E+0
3.446754E+0
3.459018E+0
3.473736E+0
3.486001E+0
3.500718E+0
3.517889E+0
3.532606E+0
3.547324E+0
3.559589E+0
3.574307E+0
3.589024E+0
3.606195E+0
3.623365E+0
3.638083E+0
3.652801E+0
3.665065E+0
3.674877E+0
3.677330E+0
3.677330E+0
3.677330E+0
3.677330E+0
3.684689E+0
3.699407E+0
3.716577E+0
3.738653E+0
3.760730E+0
3.785259E+0
3.812242E+0
3.836771E+0
3.856395E+0
3.871112E+0
3.885830E+0
3.900548E+0
3.920171E+0
3.934889E+0
3.944701E+0
3.942248E+0
3.934889E+0
3.922624E+0
3.910359E+0
3.898095E+0
3.890736E+0
3.890736E+0
3.898095E+0
3.912813E+0
3.925077E+0
3.944701E+0
3.988854E+0
4.074706E+0
4.182636E+0
4.283207E+0
4.349436E+0
4.373965E+0
4.359247E+0
4.324906E+0
4.283207E+0
4.236600E+0
4.197353E+0
4.167918E+0
4.158106E+0
4.165465E+0
4.182636E+0
4.197353E+0
4.212071E+0
4.229242E+0
4.253771E+0
4.280753E+0
4.310188E+0
4.334718E+0
4.351889E+0
4.356794E+0
4.356794E+0
4.356794E+0
4.359247E+0
4.361701E+0
4.371512E+0
4.386230E+0
4.400948E+0
4.408306E+0
4.413212E+0
4.418118E+0
4.423024E+0
4.427930E+0
4.437742E+0
4.447554E+0
4.454912E+0
4.459818E+0
4.464724E+0
4.472083E+0
4.484347E+0
4.496613E+0
4.508877E+0
4.521142E+0
4.533406E+0
4.548124E+0
4.560389E+0
4.572653E+0
4.580012E+0
4.587371E+0
4.594730E+0
4.604541E+0
4.609448E+0
4.616807E+0
4.626618E+0
4.638883E+0
4.643788E+0
4.648695E+0
4.660959E+0
4.673224E+0
4.685489E+0
4.692847E+0
4.702659E+0
4.714924E+0
4.724736E+0
4.734548E+0
4.741906E+0
4.756624E+0
4.771342E+0
4.786059E+0
4.798324E+0
4.810589E+0
4.822854E+0
4.832665E+0
4.844930E+0
4.857195E+0
4.864554E+0
4.869460E+0
4.879271E+0
4.889083E+0
4.896442E+0
4.898895E+0
4.901348E+0
4.908706E+0
4.918518E+0
4.928330E+0
4.940595E+0
4.950407E+0
4.965124E+0
4.979842E+0
4.994559E+0
5.004371E+0
5.011730E+0
5.016636E+0
5.026447E+0
5.036259E+0
5.046071E+0
5.055883E+0
5.060789E+0
5.065695E+0
5.070601E+0
5.075506E+0
5.080412E+0
5.087771E+0
5.097583E+0
5.104942E+0
5.109848E+0
5.117207E+0
5.122112E+0
5.129471E+0
5.139283E+0
5.149095E+0
5.158907E+0
5.168718E+0
5.178530E+0
5.183436E+0
5.188342E+0
5.190795E+0
5.198154E+0
5.205512E+0
5.212872E+0
5.215324E+0
5.220230E+0
5.227589E+0
5.237401E+0
5.242307E+0
5.244759E+0
5.249665E+0
5.254571E+0
5.259477E+0
5.266836E+0
5.279101E+0
5.288913E+0
5.298724E+0
5.303630E+0
5.306083E+0
5.308536E+0
5.318348E+0
5.328159E+0
5.335518E+0
5.340424E+0
5.347783E+0
5.357595E+0
5.364954E+0
5.369859E+0
5.372313E+0
5.374765E+0
5.379671E+0
5.384577E+0
5.389483E+0
5.391936E+0
5.396842E+0
5.401748E+0
5.404201E+0
5.409107E+0
5.414012E+0
5.418918E+0
5.423824E+0
5.428730E+0
5.428730E+0
5.431183E+0
5.438542E+0
5.443448E+0
5.448354E+0
5.448354E+0
5.448354E+0
5.453260E+0
5.455712E+0
5.458165E+0
5.460619E+0
5.465524E+0
5.470430E+0
5.475336E+0
5.475336E+0
5.475336E+0
5.477789E+0
5.480242E+0
5.480242E+0
5.482695E+0
5.487601E+0
5.492507E+0
5.492507E+0
5.492507E+0
5.494959E+0
5.499866E+0
5.504771E+0
5.509677E+0
5.509677E+0
5.512130E+0
5.512130E+0
5.509677E+0
5.509677E+0
5.512130E+0
5.517036E+0
5.519489E+0
5.521942E+0
5.521942E+0
5.521942E+0
5.521942E+0
5.521942E+0
5.524395E+0
5.526848E+0
5.526848E+0
5.526848E+0
5.529301E+0
5.531754E+0
5.531754E+0
5.529301E+0
5.534206E+0
5.539112E+0
5.541565E+0
5.541565E+0
5.539112E+0
5.534206E+0
5.534206E+0
5.536660E+0
5.536660E+0
5.536660E+0
5.536660E+0
5.534206E+0
5.531754E+0
5.534206E+0
5.536660E+0
5.536660E+0
5.536660E+0
5.531754E+0
5.526848E+0
5.524395E+0
5.526848E+0
5.526848E+0
5.526848E+0
5.526848E+0
5.526848E+0
5.524395E+0
5.521942E+0
5.519489E+0
5.517036E+0
5.514583E+0
5.517036E+0
5.519489E+0
5.517036E+0
5.512130E+0
5.504771E+0
5.499866E+0
5.499866E+0
5.499866E+0
5.502318E+0
5.499866E+0
5.499866E+0
5.497413E+0
5.497413E+0
5.494959E+0
5.492507E+0
5.487601E+0
5.485148E+0
5.485148E+0
5.482695E+0
5.480242E+0
5.475336E+0
5.472883E+0
5.470430E+0
5.470430E+0
5.467977E+0
5.460619E+0
5.455712E+0
5.455712E+0
5.455712E+0
5.453260E+0
5.450807E+0
5.448354E+0
5.448354E+0
5.448354E+0
5.443448E+0
5.440995E+0
5.433636E+0
5.426277E+0
5.418918E+0
5.416465E+0
5.418918E+0
5.416465E+0
5.414012E+0
5.411560E+0
5.411560E+0
5.409107E+0
5.404201E+0
5.401748E+0
5.399295E+0
5.399295E+0
5.394389E+0
5.384577E+0
5.377218E+0
5.374765E+0
5.377218E+0
5.382124E+0
5.384577E+0
5.379671E+0
5.374765E+0
5.369859E+0
5.367406E+0
5.360048E+0
5.352689E+0
5.345330E+0
5.337971E+0
5.335518E+0
5.330612E+0
5.328159E+0
5.325707E+0
5.320800E+0
5.318348E+0
5.315895E+0
5.310989E+0
5.308536E+0
5.303630E+0
5.301177E+0
5.293818E+0
5.288913E+0
5.286459E+0
5.288913E+0
5.288913E+0
5.281553E+0
5.269289E+0
5.259477E+0
5.257024E+0
5.257024E+0
5.254571E+0
5.252118E+0
5.247212E+0
5.244759E+0
5.242307E+0
5.239854E+0
5.234948E+0
5.230042E+0
5.227589E+0
5.222683E+0
5.215324E+0
5.205512E+0
5.193248E+0
5.185889E+0
5.185889E+0
5.188342E+0
5.188342E+0
5.180983E+0
5.176077E+0
5.168718E+0
5.161359E+0
5.156454E+0
5.154001E+0
5.149095E+0
5.146642E+0
5.141736E+0
5.136830E+0
5.131924E+0
5.131924E+0
5.129471E+0
5.127019E+0
5.122112E+0
5.117207E+0
5.112300E+0
5.109848E+0
5.107395E+0
5.107395E+0
5.104942E+0
5.100036E+0
5.092677E+0
5.085318E+0
5.077960E+0
5.075506E+0
5.073053E+0
5.070601E+0
5.065695E+0
5.063242E+0
5.058336E+0
5.055883E+0
5.053430E+0
5.053430E+0
5.050977E+0
5.046071E+0
5.038713E+0
5.033806E+0
5.028901E+0
5.026447E+0
5.026447E+0
5.023994E+0
5.014183E+0
4.999466E+0
4.979842E+0
4.965124E+0
4.962671E+0
4.967577E+0
4.974936E+0
4.977389E+0
4.977389E+0
4.974936E+0
4.972483E+0
4.967577E+0
4.960218E+0
4.950407E+0
4.938141E+0
4.923424E+0
4.903801E+0
4.886630E+0
4.874365E+0
4.867006E+0
4.859648E+0
4.852289E+0
4.842477E+0
4.835118E+0
4.832665E+0
4.835118E+0
4.840024E+0
4.844930E+0
4.842477E+0
4.837571E+0
4.830213E+0
4.825306E+0
4.815495E+0
4.808136E+0
4.798324E+0
4.786059E+0
4.776248E+0
4.768889E+0
4.763983E+0
4.754171E+0
4.746812E+0
4.739453E+0
4.739453E+0
4.744360E+0
4.751718E+0
4.756624E+0
4.754171E+0
4.751718E+0
4.741906E+0
4.724736E+0
4.700206E+0
4.670771E+0
4.641336E+0
4.619259E+0
4.606995E+0
4.594730E+0
4.575106E+0
4.535860E+0
4.481895E+0
4.435288E+0
4.420571E+0
4.447554E+0
4.501518E+0
4.567748E+0
4.641336E+0
4.700206E+0
4.722283E+0
4.697753E+0
4.636430E+0
4.562842E+0
4.494159E+0
4.440195E+0
4.415665E+0
4.418118E+0
4.437742E+0
4.467177E+0
4.499065E+0
4.526048E+0
4.540765E+0
4.538312E+0
4.521142E+0
4.491706E+0
4.457365E+0
4.425477E+0
4.398495E+0
4.376418E+0
4.371512E+0
4.396041E+0
4.425477E+0
4.423024E+0
4.388683E+0
4.346983E+0
4.322454E+0
4.320000E+0
4.322454E+0
4.322454E+0
4.307736E+0
4.290565E+0
4.278301E+0
4.270941E+0
4.268489E+0
4.263583E+0
4.261130E+0
4.256224E+0
4.251318E+0
4.243959E+0
4.239053E+0
4.229242E+0
4.219430E+0
4.209618E+0
4.194900E+0
4.180183E+0
4.167918E+0
4.155654E+0
4.145842E+0
4.140936E+0
4.136030E+0
4.131124E+0
4.123765E+0
4.116406E+0
4.111500E+0
4.104142E+0
4.094330E+0
4.082065E+0
4.072253E+0
4.064895E+0
4.059989E+0
4.052630E+0
4.040365E+0
4.033007E+0
4.028101E+0
4.020742E+0
4.003571E+0
3.986401E+0
3.974136E+0
3.964324E+0
3.956965E+0
3.944701E+0
3.927530E+0
3.915265E+0
3.907907E+0
3.905453E+0
3.893189E+0
3.873565E+0
3.856395E+0
3.844130E+0
3.831865E+0
3.819601E+0
3.804883E+0
3.790165E+0
3.772995E+0
3.760730E+0
3.750918E+0
3.741106E+0
3.733748E+0
3.721483E+0
3.709218E+0
3.692047E+0
3.677330E+0
3.662612E+0
3.647895E+0
3.635630E+0
3.625818E+0
3.616006E+0
3.606195E+0
3.598836E+0
3.586571E+0
3.571853E+0
3.557136E+0
3.542418E+0
3.530154E+0
3.515436E+0
3.503171E+0
3.488453E+0
3.473736E+0
3.461471E+0
3.451659E+0
3.439395E+0
3.424677E+0
3.407506E+0
3.392789E+0
3.380524E+0
3.370712E+0
3.355995E+0
3.341277E+0
3.324106E+0
3.314295E+0
3.302030E+0
3.287312E+0
3.267689E+0
3.248065E+0
3.235801E+0
3.223536E+0
3.208818E+0
3.191648E+0
3.172024E+0
3.154853E+0
3.137683E+0
3.120512E+0
3.103342E+0
3.088624E+0
3.071453E+0
3.054283E+0
3.037112E+0
3.024848E+0
3.010130E+0
2.992959E+0
2.975789E+0
2.958618E+0
2.943900E+0
2.926730E+0
2.912012E+0
2.897295E+0
2.880124E+0
2.860501E+0
2.843330E+0
2.826159E+0
2.808989E+0
2.794271E+0
2.777100E+0
2.762383E+0
2.745212E+0
2.730495E+0
2.715777E+0
2.698606E+0
2.681436E+0
2.664265E+0
2.649547E+0
2.634830E+0
2.620112E+0
2.607848E+0
2.590677E+0
2.573506E+0
2.556336E+0
2.541618E+0
2.531806E+0
2.517089E+0
2.499918E+0
2.480295E+0
2.463124E+0
2.445953E+0
2.428783E+0
2.416518E+0
2.404253E+0
2.389536E+0
2.374818E+0
2.357647E+0
2.340477E+0
2.323306E+0
2.308589E+0
2.293871E+0
2.276700E+0
2.259530E+0
2.242359E+0
2.222736E+0
2.208018E+0
2.195753E+0
2.183489E+0
2.168771E+0
2.154053E+0
2.136883E+0
2.119712E+0
2.102541E+0
2.087824E+0
2.073106E+0
2.058389E+0
2.046124E+0
2.031406E+0
2.016688E+0
2.004424E+0
1.987253E+0
1.970083E+0
1.955365E+0
1.940647E+0
1.923477E+0
1.906306E+0
1.891588E+0
1.879324E+0
1.864606E+0
1.849888E+0
1.835171E+0
1.822906E+0
1.808188E+0
1.795924E+0
1.778753E+0
1.764035E+0
1.746865E+0
1.732147E+0
1.719882E+0
1.705165E+0
1.692900E+0
1.678182E+0
1.663465E+0
1.646294E+0
1.631577E+0
1.616859E+0
1.607047E+0
1.594782E+0
1.582518E+0
1.567800E+0
1.553082E+0
1.540818E+0
1.526100E+0
1.513835E+0
1.496665E+0
1.481947E+0
1.472135E+0
1.464777E+0
1.454965E+0
1.440247E+0
1.425530E+0
1.413265E+0
1.398547E+0
1.383830E+0
1.369112E+0
1.354394E+0
1.344582E+0
1.334771E+0
1.322506E+0
1.305335E+0
1.288165E+0
1.273447E+0
1.261182E+0
1.248918E+0
1.234200E+0
1.219482E+0
1.204765E+0
1.192500E+0
1.180235E+0
1.165518E+0
1.153253E+0
1.140988E+0
1.126271E+0
1.111553E+0
1.096835E+0
1.077212E+0
1.062494E+0
1.050229E+0
1.040418E+0
1.025700E+0
1.010982E+0
9.938117E-1
9.790941E-1
9.692823E-1
9.570176E-1
9.423000E-1
9.275824E-1
9.128647E-1
9.006000E-1
8.883353E-1
8.736176E-1
8.589000E-1
8.441823E-1
8.319176E-1
8.196529E-1
8.049353E-1
7.902176E-1
7.754999E-1
7.632353E-1
7.509705E-1
7.362529E-1
7.215353E-1
7.043647E-1
6.896470E-1
6.773823E-1
6.651176E-1
6.503999E-1
6.356823E-1
6.209647E-1
6.062470E-1
5.939823E-1
5.817176E-1
5.669999E-1
5.473764E-1
5.326587E-1
5.179411E-1
5.081293E-1
4.958646E-1
4.860528E-1
4.762411E-1
4.639764E-1
4.517117E-1
4.418999E-1
4.320881E-1
4.222764E-1
4.100117E-1
3.977470E-1
3.854823E-1
3.707646E-1
3.584999E-1
3.462352E-1
3.339705E-1
3.266116E-1
3.192528E-1
3.118940E-1
2.996293E-1
2.849116E-1
2.775528E-1
2.726469E-1
2.677410E-1
2.554763E-1
2.432116E-1
2.309469E-1
2.211351E-1
2.113234E-1
2.015116E-1
1.892469E-1
1.745293E-1
1.598116E-1
1.499998E-1
1.450940E-1
1.401881E-1
1.328293E-1
1.230175E-1
1.107528E-1
9.603512E-2
8.131747E-2
6.905276E-2
5.924100E-2
5.188217E-2
4.207040E-2
2.980570E-2
1.508805E-2
3.703982E-4
-1.434726E-2
-2.906491E-2
-4.132961E-2
-5.359431E-2
-6.585903E-2
-7.812374E-2
-9.038844E-2
-1.026531E-1
-1.149179E-1
-1.271826E-1
-1.394473E-1
-1.492590E-1
-1.590708E-1
-1.688826E-1
-1.836002E-1
-2.007708E-1
-2.154885E-1
-2.277532E-1
-2.375650E-1
-2.547355E-1
-2.694532E-1
-2.866238E-1
-2.988885E-1
-3.136061E-1
-3.307767E-1
-3.454944E-1
-3.602120E-1
-3.773826E-1
-3.921002E-1
-4.043650E-1
-4.117238E-1
-4.215356E-1
-4.313473E-1
-4.436120E-1
-4.534238E-1
-4.632356E-1
-4.730473E-1
-4.828591E-1
-5.000297E-1
-5.589003E-1
-6.913592E-1
-8.777826E-1
-1.059300E+0
-1.194212E+0
-1.282518E+0
-1.329124E+0
-1.314406E+0
-1.245724E+0
-1.137795E+0
-1.020053E+0
-9.292944E-1
-8.753298E-1
-8.262709E-1
-7.772121E-1
-7.600415E-1
-7.772121E-1
-8.017415E-1
-8.262709E-1
-8.532533E-1
-8.802356E-1
-9.023121E-1
-9.219356E-1
-9.391062E-1
-9.489179E-1
-9.562768E-1
-9.636356E-1
-9.685416E-1
-9.685416E-1
-9.709945E-1
-9.783533E-1
-9.832593E-1
-9.857121E-1
-9.906181E-1
-9.955240E-1
-1.002883E+0
-1.010242E+0
-1.015147E+0
-1.017600E+0
-1.020053E+0
-1.032318E+0
-1.047036E+0
-1.051942E+0
-1.047036E+0
-1.044583E+0
-1.051942E+0
-1.056848E+0
-1.061753E+0
-1.069112E+0
-1.105906E+0
-1.226100E+0
-1.471395E+0
-1.807448E+0
-2.148406E+0
-2.383889E+0
-2.420683E+0
-2.214636E+0
-1.817259E+0
-1.375730E+0
-1.042130E+0
-8.925003E-1
-9.121239E-1
-1.022506E+0
-1.130436E+0
-1.177042E+0
-1.186853E+0
-1.218742E+0
-1.309501E+0
-1.454224E+0
-1.633289E+0
-1.822165E+0
-1.996324E+0
-2.131236E+0
-2.187653E+0
-2.136142E+0
-1.979154E+0
-1.748577E+0
-1.527812E+0
-1.397806E+0
-1.395353E+0
-1.491018E+0
-1.628383E+0
-1.755936E+0
-1.851601E+0
-1.910471E+0
-1.939907E+0
-1.947265E+0
-1.937454E+0
-1.912924E+0
-1.885942E+0
-1.868771E+0
-1.866318E+0
-1.873677E+0
-1.878583E+0
-1.883489E+0
-1.895754E+0
-1.915377E+0
-1.935001E+0
-1.949718E+0
-1.959530E+0
-1.969342E+0
-1.988965E+0
-2.011042E+0
-2.030665E+0
-2.047836E+0
-2.060101E+0
-2.069912E+0
-2.082177E+0
-2.091989E+0
-2.101800E+0
-2.111612E+0
-2.121424E+0
-2.133689E+0
-2.143501E+0
-2.160671E+0
-2.177842E+0
-2.197465E+0
-2.217089E+0
-2.236712E+0
-2.258789E+0
-2.275960E+0
-2.288224E+0
-2.300489E+0
-2.310301E+0
-2.320112E+0
-2.327471E+0
-2.337283E+0
-2.347095E+0
-2.361812E+0
-2.374077E+0
-2.388795E+0
-2.398607E+0
-2.408418E+0
-2.418230E+0
-2.432948E+0
-2.447666E+0
-2.462383E+0
-2.474648E+0
-2.484459E+0
-2.494271E+0
-2.506536E+0
-2.518801E+0
-2.531065E+0
-2.543330E+0
-2.558048E+0
-2.572765E+0
-2.589936E+0
-2.602201E+0
-2.612012E+0
-2.621824E+0
-2.634089E+0
-2.651259E+0
-2.665977E+0
-2.675789E+0
-2.685601E+0
-2.695412E+0
-2.707677E+0
-2.717489E+0
-2.727301E+0
-2.739565E+0
-2.751830E+0
-2.764095E+0
-2.776360E+0
-2.786171E+0
-2.795983E+0
-2.808248E+0
-2.822965E+0
-2.840136E+0
-2.852401E+0
-2.859759E+0
-2.869571E+0
-2.881836E+0
-2.894101E+0
-2.908818E+0
-2.923536E+0
-2.935801E+0
-2.940707E+0
-2.948066E+0
-2.960330E+0
-2.975048E+0
-2.987312E+0
-2.994671E+0
-3.004483E+0
-3.016748E+0
-3.029012E+0
-3.041277E+0
-3.053542E+0
-3.065807E+0
-3.078071E+0
-3.090336E+0
-3.100148E+0
-3.109960E+0
-3.127130E+0
-3.141848E+0
-3.154112E+0
-3.161471E+0
-3.171283E+0
-3.178642E+0
-3.186001E+0
-3.198265E+0
-3.212983E+0
-3.227701E+0
-3.237512E+0
-3.244871E+0
-3.252230E+0
-3.264495E+0
-3.279213E+0
-3.291477E+0
-3.301289E+0
-3.311101E+0
-3.323365E+0
-3.335630E+0
-3.345442E+0
-3.355254E+0
-3.362613E+0
-3.369972E+0
-3.379783E+0
-3.392048E+0
-3.401860E+0
-3.416577E+0
-3.433748E+0
-3.448466E+0
-3.463183E+0
-3.470542E+0
-3.472995E+0
-3.477901E+0
-3.485260E+0
-3.497524E+0
-3.512242E+0
-3.526959E+0
-3.539224E+0
-3.551489E+0
-3.556395E+0
-3.561301E+0
-3.571112E+0
-3.580924E+0
-3.593189E+0
-3.603001E+0
-3.615265E+0
-3.627530E+0
-3.639795E+0
-3.652060E+0
-3.661871E+0
-3.666777E+0
-3.671683E+0
-3.681495E+0
-3.693760E+0
-3.708477E+0
-3.718289E+0
-3.725648E+0
-3.735460E+0
-3.742819E+0
-3.755083E+0
-3.764895E+0
-3.772254E+0
-3.782066E+0
-3.791878E+0
-3.801689E+0
-3.809048E+0
-3.813954E+0
-3.821313E+0
-3.833577E+0
-3.845842E+0
-3.853201E+0
-3.858107E+0
-3.865465E+0
-3.875277E+0
-3.887542E+0
-3.899807E+0
-3.907166E+0
-3.912072E+0
-3.919430E+0
-3.931695E+0
-3.943960E+0
-3.951319E+0
-3.958677E+0
-3.966036E+0
-3.973395E+0
-3.983207E+0
-3.990566E+0
-3.997924E+0
-4.005283E+0
-4.015095E+0
-4.022454E+0
-4.029813E+0
-4.037172E+0
-4.044530E+0
-4.054342E+0
-4.064154E+0
-4.073966E+0
-4.083777E+0
-4.091137E+0
-4.098496E+0
-4.105854E+0
-4.113213E+0
-4.118119E+0
-4.125478E+0
-4.135290E+0
-4.147554E+0
-4.157366E+0
-4.164725E+0
-4.169631E+0
-4.174537E+0
-4.181895E+0
-4.191707E+0
-4.201519E+0
-4.208878E+0
-4.216236E+0
-4.223595E+0
-4.230954E+0
-4.240766E+0
-4.248125E+0
-4.253030E+0
-4.260389E+0
-4.267748E+0
-4.277560E+0
-4.284919E+0
-4.294731E+0
-4.302089E+0
-4.309448E+0
-4.311901E+0
-4.316807E+0
-4.326619E+0
-4.336431E+0
-4.346242E+0
-4.351148E+0
-4.353601E+0
-4.360960E+0
-4.370772E+0
-4.378130E+0
-4.383037E+0
-4.387942E+0
-4.392849E+0
-4.400207E+0
-4.407566E+0
-4.414925E+0
-4.422284E+0
-4.432096E+0
-4.439454E+0
-4.441907E+0
-4.446813E+0
-4.454172E+0
-4.461531E+0
-4.468890E+0
-4.473795E+0
-4.476248E+0
-4.481154E+0
-4.486060E+0
-4.493419E+0
-4.500778E+0
-4.505683E+0
-4.508137E+0
-4.513042E+0
-4.520401E+0
-4.527760E+0
-4.535119E+0
-4.542478E+0
-4.547384E+0
-4.554742E+0
-4.559648E+0
-4.564554E+0
-4.571913E+0
-4.576819E+0
-4.581725E+0
-4.589084E+0
-4.593989E+0
-4.598895E+0
-4.601348E+0
-4.606254E+0
-4.616066E+0
-4.623425E+0
-4.628331E+0
-4.633236E+0
-4.635689E+0
-4.640595E+0
-4.645501E+0
-4.647954E+0
-4.652860E+0
-4.657766E+0
-4.665124E+0
-4.670031E+0
-4.674936E+0
-4.682295E+0
-4.687201E+0
-4.692107E+0
-4.697013E+0
-4.699466E+0
-4.701919E+0
-4.704372E+0
-4.709278E+0
-4.716637E+0
-4.721542E+0
-4.723995E+0
-4.728901E+0
-4.731354E+0
-4.736260E+0
-4.741166E+0
-4.746072E+0
-4.748525E+0
-4.753431E+0
-4.758337E+0
-4.763242E+0
-4.768148E+0
-4.770601E+0
-4.770601E+0
-4.773054E+0
-4.775508E+0
-4.782866E+0
-4.785319E+0
-4.787772E+0
-4.792678E+0
-4.802490E+0
-4.809848E+0
-4.812301E+0
-4.807395E+0
-4.804943E+0
-4.809848E+0
-4.817207E+0
-4.822113E+0
-4.822113E+0
-4.824566E+0
-4.831925E+0
-4.836831E+0
-4.839284E+0
-4.841737E+0
-4.846643E+0
-4.851549E+0
-4.856454E+0
-4.858907E+0
-4.858907E+0
-4.861360E+0
-4.863813E+0
-4.868719E+0
-4.873625E+0
-4.876078E+0
-4.876078E+0
-4.878531E+0
-4.880984E+0
-4.883436E+0
-4.885890E+0
-4.885890E+0
-4.890795E+0
-4.893248E+0
-4.898154E+0
-4.903060E+0
-4.903060E+0
-4.905513E+0
-4.905513E+0
-4.907966E+0
-4.910419E+0
-4.912872E+0
-4.915325E+0
-4.920230E+0
-4.925137E+0
-4.927589E+0
-4.925137E+0
-4.925137E+0
-4.927589E+0
-4.932495E+0
-4.934948E+0
-4.937401E+0
-4.939854E+0
-4.942307E+0
-4.944760E+0
-4.942307E+0
-4.942307E+0
-4.947213E+0
-4.952119E+0
-4.954572E+0
-4.954572E+0
-4.954572E+0
-4.957025E+0
-4.959477E+0
-4.961931E+0
-4.961931E+0
-4.959477E+0
-4.961931E+0
-4.966837E+0
-4.971743E+0
-4.974196E+0
-4.976648E+0
-4.976648E+0
-4.976648E+0
-4.976648E+0
-4.979101E+0
-4.979101E+0
-4.984007E+0
-4.986460E+0
-4.988913E+0
-4.988913E+0
-4.988913E+0
-4.988913E+0
-4.988913E+0
-4.988913E+0
-4.991366E+0
-4.993819E+0
-4.996272E+0
-4.998725E+0
-4.998725E+0
-4.998725E+0
-5.001178E+0
-5.003631E+0
-5.006084E+0
-5.006084E+0
-5.006084E+0
-5.006084E+0
-5.003631E+0
-5.003631E+0
-5.006084E+0
-5.010990E+0
-5.015895E+0
-5.015895E+0
-5.013443E+0
-5.010990E+0
-5.010990E+0
-5.015895E+0
-5.018348E+0
-5.018348E+0
-5.015895E+0
-5.013443E+0
-5.013443E+0
-5.013443E+0
-5.013443E+0
-5.013443E+0
-5.013443E+0
-5.015895E+0
-5.015895E+0
-5.015895E+0
-5.010990E+0
-5.008536E+0
-5.008536E+0
-5.008536E+0
-5.010990E+0
-5.010990E+0
-5.010990E+0
-5.010990E+0
-5.013443E+0
-5.015895E+0
-5.015895E+0
-5.015895E+0
-5.013443E+0
-5.013443E+0
-5.013443E+0
-5.013443E+0
-5.013443E+0
-5.010990E+0
-5.006084E+0
-5.003631E+0
-5.003631E+0
-5.003631E+0
-5.006084E+0
-5.003631E+0
-5.001178E+0
-5.001178E+0
-5.006084E+0
-5.010990E+0
-5.008536E+0
-5.003631E+0
-5.001178E+0
-5.003631E+0
-5.001178E+0
-4.998725E+0
-4.996272E+0
-4.993819E+0
-4.991366E+0
-4.991366E+0
-4.988913E+0
-4.988913E+0
-4.988913E+0
-4.986460E+0
-4.986460E+0
-4.986460E+0
-4.986460E+0
-4.986460E+0
-4.986460E+0
-4.986460E+0
-4.984007E+0
-4.981554E+0
-4.979101E+0
-4.974196E+0
-4.971743E+0
-4.966837E+0
-4.964384E+0
-4.964384E+0
-4.961931E+0
-4.959477E+0
-4.954572E+0
-4.952119E+0
-4.952119E+0
-4.952119E+0
-4.952119E+0
-4.952119E+0
-4.947213E+0
-4.942307E+0
-4.937401E+0
-4.934948E+0
-4.934948E+0
-4.932495E+0
-4.930042E+0
-4.927589E+0
-4.925137E+0
-4.922684E+0
-4.922684E+0
-4.920230E+0
-4.917778E+0
-4.915325E+0
-4.912872E+0
-4.910419E+0
-4.910419E+0
-4.907966E+0
-4.903060E+0
-4.898154E+0
-4.895701E+0
-4.895701E+0
-4.893248E+0
-4.885890E+0
-4.878531E+0
-4.876078E+0
-4.873625E+0
-4.873625E+0
-4.868719E+0
-4.866266E+0
-4.863813E+0
-4.861360E+0
-4.858907E+0
-4.856454E+0
-4.851549E+0
-4.849095E+0
-4.844189E+0
-4.836831E+0
-4.829472E+0
-4.827019E+0
-4.827019E+0
-4.824566E+0
-4.822113E+0
-4.817207E+0
-4.812301E+0
-4.807395E+0
-4.802490E+0
-4.797584E+0
-4.795131E+0
-4.790225E+0
-4.785319E+0
-4.777960E+0
-4.775508E+0
-4.773054E+0
-4.770601E+0
-4.765696E+0
-4.760789E+0
-4.755884E+0
-4.750978E+0
-4.743619E+0
-4.741166E+0
-4.736260E+0
-4.731354E+0
-4.723995E+0
-4.714183E+0
-4.709278E+0
-4.709278E+0
-4.706825E+0
-4.706825E+0
-4.701919E+0
-4.692107E+0
-4.682295E+0
-4.674936E+0
-4.674936E+0
-4.674936E+0
-4.670031E+0
-4.660219E+0
-4.647954E+0
-4.640595E+0
-4.633236E+0
-4.628331E+0
-4.623425E+0
-4.623425E+0
-4.628331E+0
-4.625877E+0
-4.618519E+0
-4.618519E+0
-4.640595E+0
-4.672483E+0
-4.657766E+0
-4.552290E+0
-4.370772E+0
-4.194160E+0
-4.137743E+0
-4.260389E+0
-4.522854E+0
-4.800036E+0
-4.930042E+0
-4.797584E+0
-4.422284E+0
-4.022454E+0
-3.865465E+0
-4.044530E+0
-4.392849E+0
-4.643048E+0
-4.672483E+0
-4.547384E+0
-4.405113E+0
-4.329072E+0
-4.314354E+0
-4.331524E+0
-4.343790E+0
-4.319260E+0
-4.235860E+0
-4.132836E+0
-4.073966E+0
-4.105854E+0
-4.211330E+0
-4.321713E+0
-4.363413E+0
-4.306995E+0
-4.199066E+0
-4.115666E+0
-4.098496E+0
-4.130384E+0
-4.159819E+0
-4.157366E+0
-4.132836E+0
-4.108307E+0
-4.093589E+0
-4.076419E+0
-4.051889E+0
-4.037172E+0
-4.046983E+0
-4.076419E+0
-4.105854E+0
-4.113213E+0
-4.096042E+0
-4.061701E+0
-4.024907E+0
-3.995471E+0
-3.968489E+0
-3.951319E+0
-3.943960E+0
-3.946413E+0
-3.956225E+0
-3.973395E+0
-3.983207E+0
-3.980754E+0
-3.966036E+0
-3.946413E+0
-3.934148E+0
-3.929242E+0
-3.929242E+0
-3.926789E+0
-3.914524E+0
-3.897354E+0
-3.875277E+0
-3.855654E+0
-3.843389E+0
-3.838483E+0
-3.843389E+0
-3.850748E+0
-3.858107E+0
-3.860560E+0
-3.853201E+0
-3.840936E+0
-3.833577E+0
-3.828671E+0
-3.823766E+0
-3.813954E+0
-3.801689E+0
-3.786972E+0
-3.774707E+0
-3.767348E+0
-3.759989E+0
-3.752631E+0
-3.742819E+0
-3.737913E+0
-3.737913E+0
-3.735460E+0
-3.730554E+0
-3.723195E+0
-3.713383E+0
-3.708477E+0
-3.703572E+0
-3.698666E+0
-3.686401E+0
-3.674136E+0
-3.664324E+0
-3.656966E+0
-3.652060E+0
-3.649607E+0
-3.642248E+0
-3.629983E+0
-3.617719E+0
-3.610359E+0
-3.605454E+0
-3.598095E+0
-3.590736E+0
-3.585830E+0
-3.583377E+0
-3.578471E+0
-3.573566E+0
-3.561301E+0
-3.544130E+0
-3.529413E+0
-3.519601E+0
-3.517148E+0
-3.514695E+0
-3.504883E+0
-3.492618E+0
-3.480354E+0
-3.470542E+0
-3.460730E+0
-3.446012E+0
-3.431295E+0
-3.419030E+0
-3.411671E+0
-3.404313E+0
-3.392048E+0
-3.377330E+0
-3.365066E+0
-3.350348E+0
-3.335630E+0
-3.318460E+0
-3.303742E+0
-3.291477E+0
-3.286571E+0
-3.286571E+0
-3.289024E+0
-3.291477E+0
-3.286571E+0
-3.271854E+0
-3.249777E+0
-3.230154E+0
-3.217889E+0
-3.215436E+0
-3.210530E+0
-3.203171E+0
-3.188453E+0
-3.173736E+0
-3.159018E+0
-3.146754E+0
-3.136942E+0
-3.129583E+0
-3.122224E+0
-3.114866E+0
-3.102601E+0
-3.090336E+0
-3.080524E+0
-3.075619E+0
-3.073165E+0
-3.065807E+0
-3.058448E+0
-3.053542E+0
-3.048636E+0
-3.043730E+0
-3.036371E+0
-3.029012E+0
-3.021654E+0
-3.016748E+0
-3.011842E+0
-3.009389E+0
-3.006936E+0
-3.002030E+0
-2.997124E+0
-2.989765E+0
-2.979954E+0
-2.970142E+0
-2.962783E+0
-2.960330E+0
-2.955424E+0
-2.950518E+0
-2.940707E+0
-2.930895E+0
-2.923536E+0
-2.918630E+0
-2.911271E+0
-2.901460E+0
-2.894101E+0
-2.889195E+0
-2.884289E+0
-2.876930E+0
-2.869571E+0
-2.859759E+0
-2.852401E+0
-2.845042E+0
-2.835230E+0
-2.825418E+0
-2.815607E+0
-2.803342E+0
-2.793530E+0
-2.783718E+0
-2.776360E+0
-2.771454E+0
-2.766548E+0
-2.756736E+0
-2.744471E+0
-2.732207E+0
-2.719942E+0
-2.712583E+0
-2.705224E+0
-2.692959E+0
-2.680695E+0
-2.670883E+0
-2.661071E+0
-2.653712E+0
-2.646354E+0
-2.636542E+0
-2.629183E+0
-2.621824E+0
-2.616918E+0
-2.609560E+0
-2.604654E+0
-2.594842E+0
-2.587483E+0
-2.580124E+0
-2.575218E+0
-2.570312E+0
-2.567859E+0
-2.562954E+0
-2.553142E+0
-2.545783E+0
-2.540877E+0
-2.533518E+0
-2.526159E+0
-2.516348E+0
-2.506536E+0
-2.499177E+0
-2.494271E+0
-2.484459E+0
-2.474648E+0
-2.469742E+0
-2.462383E+0
-2.452571E+0
-2.440306E+0
-2.425589E+0
-2.418230E+0
-2.413324E+0
-2.405965E+0
-2.398607E+0
-2.388795E+0
-2.383889E+0
-2.376530E+0
-2.366718E+0
-2.354453E+0
-2.344642E+0
-2.337283E+0
-2.327471E+0
-2.312753E+0
-2.300489E+0
-2.293130E+0
-2.285771E+0
-2.280865E+0
-2.273506E+0
-2.266148E+0
-2.256336E+0
-2.246524E+0
-2.239165E+0
-2.226901E+0
-2.214636E+0
-2.204824E+0
-2.197465E+0
-2.192559E+0
-2.185201E+0
-2.177842E+0
-2.170483E+0
-2.165577E+0
-2.160671E+0
-2.153312E+0
-2.145953E+0
-2.133689E+0
-2.123877E+0
-2.118971E+0
-2.111612E+0
-2.104254E+0
-2.099348E+0
-2.089536E+0
-2.082177E+0
-2.072365E+0
-2.065007E+0
-2.060101E+0
-2.052742E+0
-2.042930E+0
-2.035571E+0
-2.028212E+0
-2.020853E+0
-2.013495E+0
-2.003683E+0
-1.996324E+0
-1.988965E+0
-1.981606E+0
-1.974248E+0
-1.969342E+0
-1.964436E+0
-1.957077E+0
-1.952171E+0
-1.944812E+0
-1.937454E+0
-1.925189E+0
-1.912924E+0
-1.900659E+0
-1.888395E+0
-1.881036E+0
-1.876130E+0
-1.871224E+0
-1.861412E+0
-1.851601E+0
-1.844242E+0
-1.834430E+0
-1.827071E+0
-1.817259E+0
-1.809901E+0
-1.800089E+0
-1.792730E+0
-1.785371E+0
-1.775559E+0
-1.765748E+0
-1.755936E+0
-1.746124E+0
-1.738765E+0
-1.731407E+0
-1.724048E+0
-1.716689E+0
-1.706877E+0
-1.697065E+0
-1.687254E+0
-1.677442E+0
-1.670083E+0
-1.660271E+0
-1.648006E+0
-1.638195E+0
-1.630836E+0
-1.625930E+0
-1.618571E+0
-1.606306E+0
-1.596495E+0
-1.586683E+0
-1.579324E+0
-1.569512E+0
-1.562154E+0
-1.557248E+0
-1.547436E+0
-1.537624E+0
-1.530265E+0
-1.520454E+0
-1.508189E+0
-1.498377E+0
-1.491018E+0
-1.483659E+0
-1.471395E+0
-1.461583E+0
-1.451771E+0
-1.441959E+0
-1.429695E+0
-1.419883E+0
-1.410071E+0
-1.402712E+0
-1.392901E+0
-1.385542E+0
-1.375730E+0
-1.365918E+0
-1.353653E+0
-1.343842E+0
-1.334030E+0
-1.324218E+0
-1.311953E+0
-1.297236E+0
-1.284971E+0
-1.275159E+0
-1.265348E+0
-1.255536E+0
-1.243271E+0
-1.228553E+0
-1.218742E+0
-1.208930E+0
-1.196665E+0
-1.184400E+0
-1.172136E+0
-1.159871E+0
-1.145153E+0
-1.132889E+0
-1.120624E+0
-1.113265E+0
-1.105906E+0
-1.093642E+0
-1.078924E+0
-1.064206E+0
-1.051942E+0
-1.042130E+0
-1.029865E+0
-1.017600E+0
-1.005336E+0
-9.955240E-1
-9.832593E-1
-9.685416E-1
-9.513709E-1
-9.415591E-1
-9.342004E-1
-9.243886E-1
-9.072180E-1
-8.925003E-1
-8.826886E-1
-8.753298E-1
-8.630651E-1
-8.508004E-1
-8.409885E-1
-8.311768E-1
-8.189121E-1
-8.041945E-1
-7.894768E-1
-7.772121E-1
-7.698532E-1
-7.600415E-1
-7.453238E-1
-7.281533E-1
-7.158886E-1
-7.060768E-1
-6.962650E-1
-6.840003E-1
-6.717356E-1
-6.594709E-1
-6.472062E-1
-6.373944E-1
-6.226767E-1
-6.079592E-1
-5.956944E-1
-5.883356E-1
-5.760709E-1
-5.638062E-1
-5.490885E-1
-5.343708E-1
-5.196533E-1
-5.073885E-1
-4.975767E-1
-4.877650E-1
-4.755003E-1
-4.632356E-1
-4.509708E-1
-4.411591E-1
-4.264414E-1
-4.117238E-1
-3.945532E-1
-3.798356E-1
-3.675709E-1
-3.553061E-1
-3.454944E-1
-3.356826E-1
-3.258708E-1
-3.087002E-1
-2.939826E-1
-2.792650E-1
-2.694532E-1
-2.620944E-1
-2.473767E-1
-2.326590E-1
-2.179414E-1
-2.056767E-1
-1.958650E-1
-1.836002E-1
-1.713355E-1
-1.566179E-1
-1.443532E-1
-1.320885E-1
-1.198238E-1
-1.100120E-1
-1.002002E-1
-8.793550E-2
-7.567080E-2
-5.850021E-2
-4.378256E-2
-2.906491E-2
-2.170608E-2
-9.441368E-3
3.703982E-4
1.263510E-2
2.244688E-2
3.225864E-2
4.697629E-2
6.169394E-2
7.395864E-2
8.377041E-2
9.112924E-2
1.009410E-1
1.107528E-1
1.230175E-1
1.303763E-1
1.426410E-1
1.573587E-1
1.696234E-1
1.818881E-1
1.892469E-1
1.966057E-1
2.064175E-1
2.162293E-1
2.235881E-1
2.333999E-1
2.432116E-1
2.505705E-1
2.554763E-1
2.579293E-1
2.652881E-1
2.726469E-1
2.775528E-1
2.849116E-1
2.898175E-1
2.898175E-1
2.898175E-1
2.898175E-1
2.898175E-1
2.922705E-1
2.971763E-1
3.045352E-1
3.094410E-1
3.167999E-1
3.241587E-1
3.290646E-1
3.315175E-1
3.339705E-1
3.339705E-1
3.364234E-1
3.413293E-1
3.462352E-1
3.511411E-1
3.584999E-1
3.658587E-1
3.707646E-1
3.756705E-1
3.830293E-1
3.952940E-1
4.051058E-1
4.124646E-1
4.198234E-1
4.271823E-1
4.345411E-1
4.418999E-1
4.517117E-1
4.639764E-1
4.786940E-1
4.934117E-1
5.105823E-1
5.277528E-1
5.498294E-1
5.719058E-1
6.136058E-1
7.337999E-1
9.938117E-1
1.349488E+0
1.663465E+0
1.822906E+0
1.803283E+0
1.631577E+0
1.359300E+0
1.074759E+0
8.687118E-1
7.705941E-1
7.362529E-1
7.092705E-1
6.651176E-1
6.258705E-1
6.185117E-1
6.454940E-1
6.945528E-1
7.632353E-1
8.539941E-1
9.496588E-1
1.018341E+0
1.045324E+0
1.042871E+0
1.035512E+0
1.040418E+0
1.057588E+0
1.072306E+0
1.067400E+0
1.040418E+0
1.006077E+0
9.741883E-1
9.545646E-1
9.472058E-1
9.496588E-1
9.521118E-1
9.545646E-1
9.570176E-1
9.619235E-1
9.717353E-1
9.913588E-1
1.013435E+0
1.040418E+0
1.067400E+0
1.091929E+0
1.114006E+0
1.131177E+0
1.143441E+0
1.150800E+0
1.150800E+0
1.150800E+0
1.145894E+0
1.138535E+0
1.136082E+0
1.136082E+0
1.131177E+0
1.126271E+0
1.128724E+0
1.133629E+0
1.138535E+0
1.148347E+0
1.167971E+0
1.192500E+0
1.219482E+0
1.241559E+0
1.258729E+0
1.270994E+0
1.283259E+0
1.297977E+0
1.307788E+0
1.312694E+0
1.315147E+0
1.315147E+0
1.317600E+0
1.322506E+0
1.324959E+0
1.329865E+0
1.334771E+0
1.347035E+0
1.361753E+0
1.374018E+0
1.391188E+0
1.415718E+0
1.440247E+0
1.459871E+0
1.489306E+0
1.523647E+0
1.538365E+0
1.531006E+0
1.533459E+0
1.570253E+0
1.641388E+0
1.712524E+0
1.729694E+0
1.697806E+0
1.658559E+0
1.658559E+0
1.739506E+0
1.923477E+0
2.136883E+0
2.259530E+0
2.301230E+0
2.303683E+0
2.198206E+0
1.950459E+0
1.673277E+0
1.496665E+0
1.427982E+0
1.388735E+0
1.342129E+0
1.310241E+0
1.347035E+0
1.462324E+0
1.607047E+0
1.722335E+0
1.803283E+0
1.869512E+0
1.913665E+0
1.913665E+0
1.881777E+0
1.840077E+0
1.793471E+0
1.737053E+0
1.670824E+0
1.607047E+0
1.560441E+0
1.548177E+0
1.577612E+0
1.638935E+0
1.717429E+0
1.793471E+0
1.842530E+0
1.864606E+0
1.879324E+0
1.913665E+0
1.972536E+0
2.031406E+0
2.065747E+0
2.065747E+0
2.033859E+0
1.982347E+0
1.916118E+0
1.837624E+0
1.773847E+0
1.756677E+0
1.800830E+0
1.881777E+0
1.960271E+0
2.024047E+0
2.068200E+0
2.087824E+0
2.058389E+0
1.982347E+0
1.898947E+0
1.847435E+0
1.842530E+0
1.874418E+0
1.925930E+0
1.979894E+0
2.026500E+0
2.060841E+0
2.085371E+0
2.095183E+0
2.090277E+0
2.075559E+0
2.058389E+0
2.041218E+0
2.038765E+0
2.041218E+0
2.051029E+0
2.065747E+0
2.082918E+0
2.095183E+0
2.102541E+0
2.104994E+0
2.100088E+0
2.090277E+0
2.085371E+0
2.080465E+0
2.082918E+0
2.090277E+0
2.097636E+0
2.104994E+0
2.114806E+0
2.119712E+0
2.119712E+0
2.114806E+0
2.107447E+0
2.104994E+0
2.112353E+0
2.122165E+0
2.134430E+0
2.144241E+0
2.149147E+0
2.156506E+0
2.158959E+0
2.161412E+0
2.163865E+0
2.166318E+0
2.176130E+0
2.188395E+0
2.205565E+0
2.217830E+0
2.227641E+0
2.232547E+0
2.237453E+0
2.242359E+0
2.247265E+0
2.252171E+0
2.261983E+0
2.269342E+0
2.276700E+0
2.281606E+0
2.286512E+0
2.288965E+0
2.293871E+0
2.296324E+0
2.301230E+0
2.303683E+0
2.303683E+0
2.306136E+0
2.308589E+0
2.308589E+0
2.308589E+0
2.308589E+0
2.311042E+0
2.315947E+0
2.318400E+0
2.323306E+0
2.325759E+0
2.330665E+0
2.335571E+0
2.338024E+0
2.340477E+0
2.345383E+0
2.350289E+0
2.355195E+0
2.360100E+0
2.367459E+0
2.374818E+0
2.379724E+0
2.384630E+0
2.384630E+0
2.387083E+0
2.394441E+0
2.401800E+0
2.409159E+0
2.414065E+0
2.416518E+0
2.418971E+0
2.421424E+0
2.426330E+0
2.433688E+0
2.443500E+0
2.448406E+0
2.453312E+0
2.455765E+0
2.460671E+0
2.465577E+0
2.470483E+0
2.472936E+0
2.477842E+0
2.480295E+0
2.485200E+0
2.490106E+0
2.492559E+0
2.497465E+0
2.499918E+0
2.504824E+0
2.504824E+0
2.507277E+0
2.509730E+0
2.512183E+0
2.517089E+0
2.519542E+0
2.519542E+0
2.524447E+0
2.531806E+0
2.539165E+0
2.539165E+0
2.539165E+0
2.539165E+0
2.541618E+0
2.546524E+0
2.548977E+0
2.553883E+0
2.558789E+0
2.563695E+0
2.566147E+0
2.566147E+0
2.566147E+0
2.566147E+0
2.568600E+0
2.573506E+0
2.575959E+0
2.580865E+0
2.585771E+0
2.588224E+0
2.593130E+0
2.598036E+0
2.602942E+0
2.605394E+0
2.602942E+0
2.602942E+0
2.605394E+0
2.610300E+0
2.615206E+0
2.617659E+0
2.617659E+0
2.620112E+0
2.625018E+0
2.627471E+0
2.627471E+0
2.629924E+0
2.634830E+0
2.642189E+0
2.647095E+0
2.647095E+0
2.647095E+0
2.649547E+0
2.652000E+0
2.654453E+0
2.661812E+0
2.669171E+0
2.671624E+0
2.671624E+0
2.671624E+0
2.671624E+0
2.678983E+0
2.683889E+0
2.688795E+0
2.688795E+0
2.686342E+0
2.686342E+0
2.691248E+0
2.693701E+0
2.696153E+0
2.696153E+0
2.698606E+0
2.701059E+0
2.703512E+0
2.703512E+0
2.705965E+0
2.705965E+0
2.708418E+0
2.715777E+0
2.720683E+0
2.723136E+0
2.725589E+0
2.728042E+0
2.730495E+0
2.730495E+0
2.730495E+0
2.730495E+0
2.732947E+0
2.737853E+0
2.740306E+0
2.740306E+0
2.742759E+0
2.745212E+0
2.752571E+0
2.755024E+0
2.757477E+0
2.757477E+0
2.759930E+0
2.762383E+0
2.767288E+0
2.772194E+0
2.772194E+0
2.769742E+0
2.772194E+0
2.777100E+0
2.779553E+0
2.782006E+0
2.782006E+0
2.784459E+0
2.786912E+0
2.791818E+0
2.796724E+0
2.799177E+0
2.799177E+0
2.801630E+0
2.804083E+0
2.806536E+0
2.806536E+0
2.806536E+0
2.811442E+0
2.813895E+0
2.816347E+0
2.816347E+0
2.816347E+0
2.818800E+0
2.821253E+0
2.826159E+0
2.828612E+0
2.831065E+0
2.831065E+0
2.828612E+0
2.828612E+0
2.831065E+0
2.835971E+0
2.840877E+0
2.840877E+0
2.840877E+0
2.843330E+0
2.843330E+0
2.848236E+0
2.853142E+0
2.855595E+0
2.855595E+0
2.855595E+0
2.855595E+0
2.860501E+0
2.862953E+0
2.865406E+0
2.865406E+0
2.865406E+0
2.865406E+0
2.870312E+0
2.872765E+0
2.877671E+0
2.880124E+0
2.877671E+0
2.875218E+0
2.875218E+0
2.877671E+0
2.882577E+0
2.885030E+0
2.887483E+0
2.892389E+0
2.899747E+0
2.899747E+0
2.897295E+0
2.894842E+0
2.894842E+0
2.897295E+0
2.899747E+0
2.902201E+0
2.904653E+0
2.904653E+0
2.902201E+0
2.904653E+0
2.909559E+0
2.914465E+0
2.916918E+0
2.912012E+0
2.909559E+0
2.912012E+0
2.916918E+0
2.921824E+0
2.921824E+0
2.921824E+0
2.919371E+0
2.921824E+0
2.924277E+0
2.926730E+0
2.926730E+0
2.924277E+0
2.924277E+0
2.929183E+0
2.929183E+0
2.931636E+0
2.934089E+0
2.936542E+0
2.938994E+0
2.936542E+0
2.931636E+0
2.931636E+0
2.936542E+0
2.941448E+0
2.938994E+0
2.936542E+0
2.934089E+0
2.936542E+0
2.938994E+0
2.941448E+0
2.941448E+0
2.941448E+0
2.941448E+0
2.943900E+0
2.943900E+0
2.946353E+0
2.946353E+0
2.948806E+0
2.951259E+0
2.951259E+0
2.951259E+0
2.951259E+0
2.951259E+0
2.951259E+0
2.951259E+0
2.951259E+0
2.951259E+0
2.951259E+0
2.956165E+0
2.958618E+0
2.958618E+0
2.956165E+0
2.953712E+0
2.951259E+0
2.951259E+0
2.953712E+0
2.958618E+0
2.961071E+0
2.961071E+0
2.958618E+0
2.956165E+0
2.956165E+0
2.956165E+0
2.958618E+0
2.961071E+0
2.961071E+0
2.961071E+0
2.961071E+0
2.961071E+0
2.956165E+0
2.953712E+0
2.956165E+0
2.958618E+0
2.963524E+0
2.965977E+0
2.968430E+0
2.968430E+0
2.965977E+0
2.963524E+0
2.961071E+0
2.965977E+0
2.970883E+0
2.973336E+0
2.970883E+0
2.965977E+0
2.961071E+0
2.961071E+0
2.963524E+0
2.963524E+0
2.963524E+0
2.963524E+0
2.961071E+0
2.963524E+0
2.965977E+0
2.965977E+0
2.961071E+0
2.956165E+0
2.953712E+0
2.958618E+0
2.961071E+0
2.961071E+0
2.961071E+0
2.961071E+0
2.961071E+0
2.958618E+0
2.953712E+0
2.953712E+0
2.958618E+0
2.965977E+0
2.970883E+0
2.968430E+0
2.961071E+0
2.953712E+0
2.948806E+0
2.951259E+0
2.956165E+0
2.956165E+0
2.951259E+0
2.946353E+0
2.946353E+0
2.943900E+0
2.943900E+0
2.943900E+0
2.943900E+0
2.946353E+0
2.946353E+0
2.946353E+0
2.946353E+0
2.941448E+0
2.936542E+0
2.931636E+0
2.931636E+0
2.931636E+0
2.934089E+0
2.934089E+0
2.934089E+0
2.931636E+0
2.931636E+0
2.931636E+0
2.931636E+0
2.931636E+0
2.931636E+0
2.929183E+0
2.924277E+0
2.919371E+0
2.916918E+0
2.916918E+0
2.914465E+0
2.909559E+0
2.904653E+0
2.907106E+0
2.907106E+0
2.907106E+0
2.904653E+0
2.902201E+0
2.904653E+0
2.904653E+0
2.902201E+0
2.894842E+0
2.889936E+0
2.889936E+0
2.892389E+0
2.889936E+0
2.889936E+0
2.887483E+0
2.885030E+0
2.880124E+0
2.880124E+0
2.877671E+0
2.877671E+0
2.877671E+0
2.877671E+0
2.872765E+0
2.870312E+0
2.865406E+0
2.862953E+0
2.860501E+0
2.853142E+0
2.850689E+0
2.848236E+0
2.848236E+0
2.848236E+0
2.845783E+0
2.843330E+0
2.840877E+0
2.838424E+0
2.838424E+0
2.835971E+0
2.831065E+0
2.826159E+0
2.821253E+0
2.818800E+0
2.816347E+0
2.813895E+0
2.813895E+0
2.811442E+0
2.808989E+0
2.806536E+0
2.801630E+0
2.799177E+0
2.799177E+0
2.794271E+0
2.789365E+0
2.784459E+0
2.782006E+0
2.779553E+0
2.777100E+0
2.772194E+0
2.769742E+0
2.767288E+0
2.764836E+0
2.762383E+0
2.757477E+0
2.752571E+0
2.747665E+0
2.742759E+0
2.740306E+0
2.740306E+0
2.735400E+0
2.732947E+0
2.730495E+0
2.728042E+0
2.720683E+0
2.718230E+0
2.715777E+0
2.715777E+0
2.710871E+0
2.705965E+0
2.701059E+0
2.698606E+0
2.696153E+0
2.693701E+0
2.686342E+0
2.681436E+0
2.676530E+0
2.671624E+0
2.666718E+0
2.661812E+0
2.659359E+0
2.656906E+0
2.654453E+0
2.649547E+0
2.644642E+0
2.639736E+0
2.634830E+0
2.629924E+0
2.627471E+0
2.625018E+0
2.617659E+0
2.612753E+0
2.610300E+0
2.607848E+0
2.605394E+0
2.600488E+0
2.593130E+0
2.585771E+0
2.580865E+0
2.575959E+0
2.573506E+0
2.571053E+0
2.566147E+0
2.558789E+0
2.553883E+0
2.551430E+0
2.551430E+0
2.548977E+0
2.541618E+0
2.536712E+0
2.529353E+0
2.521995E+0
2.517089E+0
2.512183E+0
2.509730E+0
2.507277E+0
2.502371E+0
2.495012E+0
2.490106E+0
2.490106E+0
2.487653E+0
2.482747E+0
2.475389E+0
2.468030E+0
2.460671E+0
2.455765E+0
2.453312E+0
2.448406E+0
2.441047E+0
2.436142E+0
2.433688E+0
2.428783E+0
2.423877E+0
2.418971E+0
2.414065E+0
2.406706E+0
2.399347E+0
2.396895E+0
2.391989E+0
2.389536E+0
2.384630E+0
2.379724E+0
2.374818E+0
2.372365E+0
2.369912E+0
2.362553E+0
2.355195E+0
2.347836E+0
2.342930E+0
2.340477E+0
2.335571E+0
2.330665E+0
2.325759E+0
2.318400E+0
2.313494E+0
2.311042E+0
2.308589E+0
2.303683E+0
2.296324E+0
2.288965E+0
2.279153E+0
2.271794E+0
2.266888E+0
2.261983E+0
2.259530E+0
2.254624E+0
2.249718E+0
2.244812E+0
2.237453E+0
2.232547E+0
2.230094E+0
2.225189E+0
2.215377E+0
2.210471E+0
2.205565E+0
2.200659E+0
2.195753E+0
2.190847E+0
2.185942E+0
2.181036E+0
2.178583E+0
2.173677E+0
2.168771E+0
2.161412E+0
2.154053E+0
2.146694E+0
2.139336E+0
2.131977E+0
2.124618E+0
2.119712E+0
2.117259E+0
2.117259E+0
2.114806E+0
2.109900E+0
2.102541E+0
2.095183E+0
2.090277E+0
2.085371E+0
2.080465E+0
2.073106E+0
2.065747E+0
2.063294E+0
2.060841E+0
2.055935E+0
2.048577E+0
2.041218E+0
2.033859E+0
2.028953E+0
2.026500E+0
2.021594E+0
2.014236E+0
2.004424E+0
1.999518E+0
1.997065E+0
1.992159E+0
1.987253E+0
1.982347E+0
1.977441E+0
1.974989E+0
1.970083E+0
1.962724E+0
1.955365E+0
1.945553E+0
1.938194E+0
1.933288E+0
1.930835E+0
1.928383E+0
1.923477E+0
1.916118E+0
1.908759E+0
1.903853E+0
1.901400E+0
1.896494E+0
1.886682E+0
1.879324E+0
1.874418E+0
1.871965E+0
1.864606E+0
1.857247E+0
1.849888E+0
1.844982E+0
1.842530E+0
1.835171E+0
1.830265E+0
1.827812E+0
1.822906E+0
1.818000E+0
1.810641E+0
1.803283E+0
1.798377E+0
1.793471E+0
1.791018E+0
1.783659E+0
1.776300E+0
1.768941E+0
1.764035E+0
1.756677E+0
1.751771E+0
1.746865E+0
1.741959E+0
1.739506E+0
1.734600E+0
1.729694E+0
1.719882E+0
1.710071E+0
1.705165E+0
1.700259E+0
1.697806E+0
1.695353E+0
1.690447E+0
1.687994E+0
1.680635E+0
1.670824E+0
1.661012E+0
1.656106E+0
1.648747E+0
1.641388E+0
1.634030E+0
1.629124E+0
1.626671E+0
1.626671E+0
1.624218E+0
1.616859E+0
1.609500E+0
1.602141E+0
1.597235E+0
1.592330E+0
1.587424E+0
1.580065E+0
1.577612E+0
1.575159E+0
1.570253E+0
1.562894E+0
1.555535E+0
1.550630E+0
1.543271E+0
1.538365E+0
1.535912E+0
1.531006E+0
1.526100E+0
1.521194E+0
1.516288E+0
1.508930E+0
1.499118E+0
1.486853E+0
1.481947E+0
1.479494E+0
1.479494E+0
1.474588E+0
1.467230E+0
1.457418E+0
1.452512E+0
1.445153E+0
1.440247E+0
1.430435E+0
1.425530E+0
1.420624E+0
1.418171E+0
1.418171E+0
1.415718E+0
1.410812E+0
1.403453E+0
1.396094E+0
1.391188E+0
1.383830E+0
1.378924E+0
1.374018E+0
1.371565E+0
1.369112E+0
1.364206E+0
1.354394E+0
1.347035E+0
1.342129E+0
1.334771E+0
1.329865E+0
1.324959E+0
1.320053E+0
1.315147E+0
1.307788E+0
1.300430E+0
1.293071E+0
1.285712E+0
1.283259E+0
1.280806E+0
1.275900E+0
1.268541E+0
1.263635E+0
1.258729E+0
1.256277E+0
1.251371E+0
1.241559E+0
1.234200E+0
1.231747E+0
1.226841E+0
1.219482E+0
1.212124E+0
1.204765E+0
1.199859E+0
1.194953E+0
1.190047E+0
1.185141E+0
1.180235E+0
1.175329E+0
1.167971E+0
1.163065E+0
1.158159E+0
1.153253E+0
1.148347E+0
1.143441E+0
1.136082E+0
1.128724E+0
1.123818E+0
1.118912E+0
1.114006E+0
1.111553E+0
1.106647E+0
1.099288E+0
1.094382E+0
1.087024E+0
1.079665E+0
1.074759E+0
1.069853E+0
1.064947E+0
1.060041E+0
1.055135E+0
1.047777E+0
1.045324E+0
1.042871E+0
1.037965E+0
1.030606E+0
1.023247E+0
1.018341E+0
1.013435E+0
1.008529E+0
1.006077E+0
9.987177E-1
9.889059E-1
9.815471E-1
9.766412E-1
9.717353E-1
9.692823E-1
9.668294E-1
9.594706E-1
9.521118E-1
9.447529E-1
9.423000E-1
9.398471E-1
9.349412E-1
9.300352E-1
9.226764E-1
9.177706E-1
9.128647E-1
9.055059E-1
9.006000E-1
8.956941E-1
8.907883E-1
8.834294E-1
8.809765E-1
8.785235E-1
8.736176E-1
8.638058E-1
8.539941E-1
8.466353E-1
8.441823E-1
8.417294E-1
8.392764E-1
8.343706E-1
8.270117E-1
8.196529E-1
8.147470E-1
8.122941E-1
8.073882E-1
8.024823E-1
7.975764E-1
7.926706E-1
7.853117E-1
7.804058E-1
7.754999E-1
7.705941E-1
7.632353E-1
7.583294E-1
7.509705E-1
7.460647E-1
7.411588E-1
7.387058E-1
7.362529E-1
7.313470E-1
7.215353E-1
7.166294E-1
7.117235E-1
7.092705E-1
7.068176E-1
7.019117E-1
6.945528E-1
6.896470E-1
6.847411E-1
6.798353E-1
6.773823E-1
6.749294E-1
6.700234E-1
6.626647E-1
6.577587E-1
6.503999E-1
6.454940E-1
6.430411E-1
6.405882E-1
6.332294E-1
6.258705E-1
6.209647E-1
6.185117E-1
6.136058E-1
6.086999E-1
6.037940E-1
5.988882E-1
5.988882E-1
5.964353E-1
5.915294E-1
5.866234E-1
5.768117E-1
5.669999E-1
5.596411E-1
5.571882E-1
5.571882E-1
5.571882E-1
5.547352E-1
5.473764E-1
5.400176E-1
5.351117E-1
5.302058E-1
5.252999E-1
5.203940E-1
5.154881E-1
5.130352E-1
5.081293E-1
5.007705E-1
4.983175E-1
4.934117E-1
4.909587E-1
4.885058E-1
4.835999E-1
4.811470E-1
4.737881E-1
4.688823E-1
4.639764E-1
4.590705E-1
4.541646E-1
4.517117E-1
4.468058E-1
4.394470E-1
4.320881E-1
4.296352E-1
4.271823E-1
4.222764E-1
4.173705E-1
4.149175E-1
4.124646E-1
4.075587E-1
4.026528E-1
4.001999E-1
3.952940E-1
3.903881E-1
3.830293E-1
3.756705E-1
3.732175E-1
3.732175E-1
3.707646E-1
3.658587E-1
3.584999E-1
3.535940E-1
3.511411E-1
3.486881E-1
3.462352E-1
3.413293E-1
3.364234E-1
3.290646E-1
3.241587E-1
3.217057E-1
3.192528E-1
3.167999E-1
3.118940E-1
3.094410E-1
3.045352E-1
2.996293E-1
2.971763E-1
2.947234E-1
2.922705E-1
2.898175E-1
2.873646E-1
2.849116E-1
2.800057E-1
2.726469E-1
2.677410E-1
2.677410E-1
2.652881E-1
2.628351E-1
2.603822E-1
2.554763E-1
2.505705E-1
2.481175E-1
2.456646E-1
2.407587E-1
2.358528E-1
2.309469E-1
2.284940E-1
2.284940E-1
2.260410E-1
2.235881E-1
2.186822E-1
2.137763E-1
2.137763E-1
2.137763E-1
2.113234E-1
2.064175E-1
2.064175E-1
2.039646E-1
1.990587E-1
1.941528E-1
1.916999E-1
1.941528E-1
1.892469E-1
1.843410E-1
1.818881E-1
1.818881E-1
1.794351E-1
1.745293E-1
1.720763E-1
1.696234E-1
1.671704E-1
1.622646E-1
1.573587E-1
1.549057E-1
1.524528E-1
1.499998E-1
1.450940E-1
1.426410E-1
1.377351E-1
1.377351E-1
1.377351E-1
1.377351E-1
1.377351E-1
1.352822E-1
1.328293E-1
1.279234E-1
1.254704E-1
1.254704E-1
1.279234E-1
1.254704E-1
1.205645E-1
1.181116E-1
1.132057E-1
1.107528E-1
1.107528E-1
1.107528E-1
1.107528E-1
1.058469E-1
1.009410E-1
9.848806E-2
9.603512E-2
9.603512E-2
9.603512E-2
9.358218E-2
9.358218E-2
9.358218E-2
9.112924E-2
8.867630E-2
8.622336E-2
8.377041E-2
8.377041E-2
8.131747E-2
7.641159E-2
6.905276E-2
6.905276E-2
6.659982E-2
6.659982E-2
6.659982E-2
6.659982E-2
6.414688E-2
6.169394E-2
5.678806E-2
4.942923E-2
4.697629E-2
4.452335E-2
4.452335E-2
4.452335E-2
4.207040E-2
3.716452E-2
2.980570E-2
2.735275E-2
2.489981E-2
2.489981E-2
2.244688E-2
1.999393E-2
1.508805E-2
1.263510E-2
1.018217E-2
7.729217E-3
5.276285E-3
5.276285E-3
5.276285E-3
2.823338E-3
3.703982E-4
-2.082542E-3
-2.082542E-3
-2.082542E-3
-4.535481E-3
-6.988429E-3
-1.189431E-2
-1.434726E-2
-1.680020E-2
-1.680020E-2
-1.925314E-2
-1.925314E-2
-1.925314E-2
-1.925314E-2
-2.170608E-2
-2.415902E-2
-2.415902E-2
-2.415902E-2
-2.661195E-2
-2.906491E-2
-3.151784E-2
-3.887667E-2
-4.378256E-2
-4.378256E-2
-4.132961E-2
-3.887667E-2
-4.378256E-2
-4.623549E-2
-4.868843E-2
-4.868843E-2
-5.359431E-2
-5.850021E-2
-5.850021E-2
-5.604727E-2
-5.604727E-2
-6.095313E-2
-6.585903E-2
-6.831197E-2
-6.831197E-2
-7.076491E-2
-7.567080E-2
-7.812374E-2
-7.812374E-2
-7.812374E-2
-8.057668E-2
-8.057668E-2
-8.302962E-2
-8.548256E-2
-8.793550E-2
-9.038844E-2
-9.529432E-2
-9.774727E-2
-9.774727E-2
-1.002002E-1
-1.026531E-1
-1.051061E-1
-1.075590E-1
-1.075590E-1
-1.124649E-1
-1.149179E-1
-1.149179E-1
-1.124649E-1
-1.173708E-1
-1.222767E-1
-1.271826E-1
-1.271826E-1
-1.296355E-1
-1.320885E-1
-1.345414E-1
-1.345414E-1
-1.345414E-1
-1.345414E-1
-1.369943E-1
-1.369943E-1
-1.369943E-1
-1.369943E-1
-1.419002E-1
-1.468061E-1
-1.492590E-1
-1.492590E-1
-1.468061E-1
-1.468061E-1
-1.517120E-1
-1.566179E-1
-1.615238E-1
-1.615238E-1
-1.615238E-1
-1.615238E-1
-1.590708E-1
-1.639767E-1
-1.688826E-1
-1.737885E-1
-1.737885E-1
-1.713355E-1
-1.713355E-1
-1.737885E-1
-1.762414E-1
-1.762414E-1
-1.786943E-1
-1.811473E-1
-1.811473E-1
-1.811473E-1
-1.811473E-1
-1.860532E-1
-1.860532E-1
-1.860532E-1
-1.836002E-1
-1.860532E-1
-1.909590E-1
-1.958650E-1
-1.934120E-1
-1.909590E-1
-1.909590E-1
-1.909590E-1
-1.885061E-1
-1.860532E-1
-1.885061E-1
-1.958650E-1
-1.983179E-1
-1.983179E-1
-1.934120E-1
-1.909590E-1
-1.909590E-1
-1.909590E-1
-1.909590E-1
-1.909590E-1
-1.885061E-1
-1.885061E-1
-1.860532E-1
-1.836002E-1
-1.786943E-1
-1.762414E-1
-1.762414E-1
-1.762414E-1
-1.762414E-1
-1.737885E-1
-1.737885E-1
-1.713355E-1
-1.688826E-1
-1.664296E-1
-1.615238E-1
-1.566179E-1
-1.517120E-1
-1.492590E-1
-1.468061E-1
-1.419002E-1
-1.320885E-1
-1.247296E-1
-1.222767E-1
-1.198238E-1
-1.173708E-1
-1.124649E-1
-1.100120E-1
-1.075590E-1
-1.075590E-1
-1.026531E-1
-1.002002E-1
-9.774727E-2
-9.284138E-2
-8.548256E-2
-8.057668E-2
-7.812374E-2
-7.812374E-2
-7.812374E-2
-7.812374E-2
-8.302962E-2
-9.038844E-2
-9.774727E-2
-1.075590E-1
-1.173708E-1
-1.320885E-1
-1.492590E-1
-1.664296E-1
-1.811473E-1
-2.007708E-1
-2.203943E-1
-2.375650E-1
-2.522826E-1
-2.743591E-1
-3.037944E-1
-3.479473E-1
-3.970061E-1
-4.411591E-1
-4.730473E-1
-5.000297E-1
-5.221062E-1
-5.392767E-1
-5.441827E-1
-5.417297E-1
-5.294650E-1
-5.122944E-1
-4.902179E-1
-4.632356E-1
-4.338003E-1
-4.068179E-1
-3.822885E-1
-3.577591E-1
-3.332297E-1
-3.160591E-1
-2.915297E-1
-2.498297E-1
-1.934120E-1
-1.443532E-1
-1.124649E-1
-8.793550E-2
-6.095313E-2
-3.887667E-2
-3.397078E-2
-3.642373E-2
-3.642373E-2
-4.132961E-2
-6.095313E-2
-9.038844E-2
-1.124649E-1
-1.173708E-1
-1.149179E-1
-1.075590E-1
-1.051061E-1
-1.247296E-1
-1.737885E-1
-2.228473E-1
-2.326590E-1
-1.885061E-1
-1.002002E-1
-2.661195E-2
-1.680020E-2
-7.321785E-2
-1.541649E-1
-2.473767E-1
-3.577591E-1
-4.583297E-1
-5.000297E-1
-4.730473E-1
-4.166297E-1
-3.651179E-1
-3.283238E-1
-2.988885E-1
-2.670002E-1
-2.351120E-1
-2.130355E-1
-2.032237E-1
-2.056767E-1
-2.105826E-1
-2.056767E-1
-1.713355E-1
-1.173708E-1
-6.585903E-2
-4.378256E-2
-5.114137E-2
-8.057668E-2
-1.149179E-1
-1.492590E-1
-1.786943E-1
-2.056767E-1
-2.302061E-1
-2.498297E-1
-2.571885E-1
-2.571885E-1
-2.449237E-1
-2.326590E-1
-2.253002E-1
-2.277532E-1
-2.326590E-1
-2.400179E-1
-2.473767E-1
-2.473767E-1
-2.522826E-1
-2.792650E-1
-3.405885E-1
-4.239885E-1
-5.147473E-1
-6.079592E-1
-6.889062E-1
-7.379650E-1
-7.526827E-1
-7.379650E-1
-6.962650E-1
-6.398474E-1
-5.711650E-1
-5.000297E-1
-4.338003E-1
-3.700238E-1
-3.087002E-1
-2.498297E-1
-2.032237E-1
-1.737885E-1
-1.664296E-1
-1.688826E-1
-1.860532E-1
-2.154885E-1
-2.645473E-1
-3.185120E-1
-3.651179E-1
-3.994591E-1
-4.239885E-1
-4.485179E-1
-4.705944E-1
-4.853120E-1
-4.853120E-1
-4.632356E-1
-4.239885E-1
-3.798356E-1
-3.356826E-1
-2.964355E-1
-2.571885E-1
-2.130355E-1
-1.762414E-1
-1.590708E-1
-1.639767E-1
-1.860532E-1
-2.154885E-1
-2.498297E-1
-2.890767E-1
-3.332297E-1
-3.700238E-1
-3.945532E-1
-4.019120E-1
-3.994591E-1
-3.921002E-1
-3.822885E-1
-3.749297E-1
-3.577591E-1
-3.332297E-1
-3.013414E-1
-2.694532E-1
-2.473767E-1
-2.400179E-1
-2.400179E-1
-2.449237E-1
-2.571885E-1
-2.792650E-1
-3.062473E-1
-3.332297E-1
-3.577591E-1
-3.798356E-1
-3.970061E-1
-4.043650E-1
-4.092709E-1
-4.141767E-1
-4.141767E-1
-4.092709E-1
-3.994591E-1
-3.871944E-1
-3.749297E-1
-3.651179E-1
-3.577591E-1
-3.528532E-1
-3.504002E-1
-3.528532E-1
-3.577591E-1
-3.651179E-1
-3.724767E-1
-3.773826E-1
-3.822885E-1
-3.871944E-1
-3.945532E-1
-3.970061E-1
-3.994591E-1
-3.994591E-1
-3.994591E-1
-3.945532E-1
-3.896473E-1
-3.847414E-1
-3.822885E-1
-3.822885E-1
-3.822885E-1
-3.773826E-1
-3.724767E-1
-3.700238E-1
-3.700238E-1
-3.724767E-1
-3.773826E-1
-3.822885E-1
-3.847414E-1
-3.847414E-1
-3.871944E-1
-3.896473E-1
-3.921002E-1
-3.945532E-1
-3.921002E-1
-3.945532E-1
-3.945532E-1
-3.945532E-1
-3.921002E-1
-3.921002E-1
-3.896473E-1
-3.896473E-1
-3.896473E-1
-3.921002E-1
-3.945532E-1
-3.945532E-1
-3.921002E-1
-3.896473E-1
-3.970061E-1
-4.019120E-1
-4.019120E-1
-3.994591E-1
-3.970061E-1
-4.019120E-1
-4.092709E-1
-4.141767E-1
-4.166297E-1
-4.141767E-1
-4.092709E-1
-4.117238E-1
-4.166297E-1
-4.190826E-1
-4.166297E-1
-4.117238E-1
-4.092709E-1
-4.092709E-1
-4.092709E-1
-4.117238E-1
-4.117238E-1
-4.092709E-1
-4.092709E-1
-4.117238E-1
-4.117238E-1
-4.141767E-1
-4.141767E-1
-4.166297E-1
-4.166297E-1
-4.166297E-1
-4.166297E-1
-4.166297E-1
-4.190826E-1
-4.166297E-1
-4.141767E-1
-4.092709E-1
-4.068179E-1
-4.092709E-1
-4.117238E-1
-4.166297E-1
-4.166297E-1
-4.141767E-1
-4.117238E-1
-4.117238E-1
-4.141767E-1
-4.141767E-1
-4.166297E-1
-4.166297E-1
-4.190826E-1
-4.190826E-1
-4.215356E-1
-4.190826E-1
-4.190826E-1
-4.190826E-1
-4.190826E-1
-4.166297E-1
-4.166297E-1
-4.166297E-1
-4.190826E-1
-4.190826E-1
-4.190826E-1
-4.166297E-1
-4.166297E-1
-4.166297E-1
-4.190826E-1
-4.166297E-1
-4.166297E-1
-4.166297E-1
-4.190826E-1
-4.215356E-1
-4.239885E-1
-4.239885E-1
-4.215356E-1
-4.215356E-1
-4.215356E-1
-4.239885E-1
-4.215356E-1
-4.190826E-1
-4.166297E-1
-4.141767E-1
-4.166297E-1
-4.166297E-1
-4.166297E-1
-4.166297E-1
-4.166297E-1
-4.190826E-1
-4.215356E-1
-4.239885E-1
-4.215356E-1
-4.215356E-1
-4.190826E-1
-4.190826E-1
-4.190826E-1
-4.190826E-1
-4.190826E-1
-4.190826E-1
-4.166297E-1
-4.166297E-1
-4.166297E-1
-4.166297E-1
-4.190826E-1
-4.215356E-1
-4.215356E-1
-4.190826E-1
-4.141767E-1
-4.117238E-1
-4.141767E-1
-4.190826E-1
-4.215356E-1
-4.190826E-1
-4.141767E-1
-4.117238E-1
-4.092709E-1
-4.141767E-1
-4.190826E-1
-4.190826E-1
-4.166297E-1
-4.166297E-1
-4.141767E-1
-4.092709E-1
-4.068179E-1
-4.092709E-1
-4.166297E-1
-4.215356E-1
-4.190826E-1
-4.141767E-1
-4.141767E-1
-4.141767E-1
-4.190826E-1
-4.190826E-1
-4.166297E-1
-4.117238E-1
-4.092709E-1
-4.092709E-1
-4.092709E-1
-4.092709E-1
-4.117238E-1
-4.117238E-1
-4.117238E-1
-4.092709E-1
-4.092709E-1
-4.117238E-1
-4.141767E-1
-4.141767E-1
-4.117238E-1
-4.092709E-1
-4.117238E-1
-4.141767E-1
-4.117238E-1
-4.068179E-1
-4.043650E-1
-4.043650E-1
-4.043650E-1
-4.043650E-1
-4.068179E-1
-4.068179E-1
-4.092709E-1
-4.068179E-1
-4.043650E-1
-4.019120E-1
-3.994591E-1
-3.994591E-1
-4.019120E-1
-4.043650E-1
-4.019120E-1
-3.994591E-1
-3.994591E-1
-4.019120E-1
-4.019120E-1
-4.019120E-1
-3.970061E-1
-3.921002E-1
-3.921002E-1
-3.945532E-1
-3.970061E-1
-3.970061E-1
-3.970061E-1
-3.970061E-1
-3.970061E-1
-3.945532E-1
-3.945532E-1
-3.921002E-1
-3.921002E-1
-3.921002E-1
-3.921002E-1
-3.896473E-1
-3.896473E-1
-3.921002E-1
-3.945532E-1
-3.970061E-1
-3.994591E-1
-3.970061E-1
-3.945532E-1
-3.896473E-1
-3.896473E-1
-3.896473E-1
-3.945532E-1
-3.970061E-1
-3.970061E-1
-3.921002E-1
-3.871944E-1
-3.847414E-1
-3.822885E-1
-3.847414E-1
-3.847414E-1
-3.847414E-1
-3.847414E-1
-3.822885E-1
-3.798356E-1
-3.798356E-1
-3.773826E-1
-3.749297E-1
-3.700238E-1
-3.700238E-1
-3.724767E-1
-3.749297E-1
-3.724767E-1
-3.700238E-1
-3.700238E-1
-3.700238E-1
-3.675709E-1
-3.626650E-1
-3.602120E-1
-3.602120E-1
-3.602120E-1
-3.577591E-1
-3.577591E-1
-3.553061E-1
-3.528532E-1
-3.504002E-1
-3.504002E-1
-3.504002E-1
-3.454944E-1
-3.381355E-1
-3.332297E-1
-3.332297E-1
-3.307767E-1
-3.283238E-1
-3.234179E-1
-3.209650E-1
-3.209650E-1
-3.209650E-1
-3.185120E-1
-3.160591E-1
-3.160591E-1
-3.209650E-1
-3.234179E-1
-3.160591E-1
-3.087002E-1
-3.062473E-1
-3.087002E-1
-3.111532E-1
-3.160591E-1
-3.258708E-1
-3.283238E-1
-3.185120E-1
-3.037944E-1
-2.964355E-1
-2.964355E-1
-2.964355E-1
-2.964355E-1
-2.939826E-1
-2.939826E-1
-2.964355E-1
-2.939826E-1
-2.890767E-1
-2.792650E-1
-2.743591E-1
-2.743591E-1
-2.743591E-1
-2.719061E-1
-2.694532E-1
-2.670002E-1
-2.670002E-1
-2.670002E-1
-2.694532E-1
-2.694532E-1
-2.694532E-1
-2.645473E-1
-2.620944E-1
-2.670002E-1
-2.694532E-1
-2.719061E-1
-2.792650E-1
-2.915297E-1
-2.988885E-1
-2.988885E-1
-2.939826E-1
-2.964355E-1
-3.037944E-1
-3.136061E-1
-3.209650E-1
-3.234179E-1
-3.234179E-1
-3.234179E-1
-3.234179E-1
-3.160591E-1
-3.087002E-1
-3.013414E-1
-2.964355E-1
-2.915297E-1
-2.890767E-1
-2.841708E-1
-2.817179E-1
-2.768120E-1
-2.719061E-1
-2.670002E-1
-2.645473E-1
-2.620944E-1
-2.645473E-1
-2.694532E-1
-2.743591E-1
-2.768120E-1
-2.768120E-1
-2.743591E-1
-2.743591E-1
-2.768120E-1
-2.792650E-1
-2.817179E-1
-2.841708E-1
-2.841708E-1
-2.817179E-1
-2.792650E-1
-2.768120E-1
-2.743591E-1
-2.719061E-1
-2.719061E-1
-2.694532E-1
-2.694532E-1
-2.645473E-1
-2.596414E-1
-2.571885E-1
-2.547355E-1
-2.522826E-1
-2.473767E-1
-2.449237E-1
-2.449237E-1
-2.473767E-1
-2.473767E-1
-2.473767E-1
-2.449237E-1
-2.449237E-1
-2.449237E-1
-2.473767E-1
-2.449237E-1
-2.424708E-1
-2.375650E-1
-2.351120E-1
-2.302061E-1
-2.228473E-1
-2.154885E-1
-2.130355E-1
-2.105826E-1
-2.105826E-1
-2.081296E-1
-2.032237E-1
-2.007708E-1
-2.007708E-1
-2.056767E-1
-2.081296E-1
-2.130355E-1
-2.179414E-1
-2.179414E-1
-2.179414E-1
-2.179414E-1
-2.203943E-1
-2.228473E-1
-2.253002E-1
-2.228473E-1
-2.203943E-1
-2.179414E-1
-2.203943E-1
-2.203943E-1
-2.203943E-1
-2.130355E-1
-2.105826E-1
-2.130355E-1
-2.179414E-1
-2.228473E-1
-2.228473E-1
-2.203943E-1
-2.179414E-1
-2.179414E-1
-2.179414E-1
-2.228473E-1
-2.253002E-1
-2.277532E-1
-2.302061E-1
-2.277532E-1
-2.277532E-1
-2.277532E-1
-2.326590E-1
-2.351120E-1
-2.351120E-1
-2.375650E-1
-2.351120E-1
-2.326590E-1
-2.302061E-1
-2.326590E-1
-2.326590E-1
-2.326590E-1
-2.326590E-1
-2.326590E-1
-2.326590E-1
-2.351120E-1
-2.375650E-1
-2.375650E-1
-2.351120E-1
-2.302061E-1
-2.277532E-1
-2.277532E-1
-2.302061E-1
-2.326590E-1
-2.326590E-1
-2.326590E-1
-2.326590E-1
-2.302061E-1
-2.302061E-1
-2.277532E-1
-2.253002E-1
-2.277532E-1
-2.277532E-1
-2.277532E-1
-2.277532E-1
-2.253002E-1
-2.228473E-1
-2.253002E-1
-2.277532E-1
-2.277532E-1
-2.277532E-1
-2.302061E-1
-2.302061E-1
-2.277532E-1
-2.277532E-1
-2.277532E-1
-2.302061E-1
-2.302061E-1
-2.302061E-1
-2.277532E-1
-2.277532E-1
-2.302061E-1
-2.326590E-1
-2.326590E-1
-2.326590E-1
-2.326590E-1
-2.326590E-1
-2.351120E-1
-2.375650E-1
-2.375650E-1
-2.351120E-1
-2.351120E-1
-2.351120E-1
-2.351120E-1
-2.351120E-1
-2.351120E-1
-2.326590E-1
-2.326590E-1
-2.351120E-1
-2.351120E-1
-2.351120E-1
-2.326590E-1
-2.302061E-1
-2.277532E-1
-2.277532E-1
-2.277532E-1
-2.302061E-1
-2.326590E-1
-2.326590E-1
-2.302061E-1
-2.277532E-1
-2.277532E-1
-2.302061E-1
-2.302061E-1
-2.277532E-1
-2.277532E-1
-2.253002E-1
-2.253002E-1
-2.277532E-1
-2.253002E-1
-2.228473E-1
-2.228473E-1
-2.228473E-1
-2.228473E-1
-2.228473E-1
-2.228473E-1
-2.228473E-1
-2.203943E-1
-2.228473E-1
-2.277532E-1
-2.277532E-1
-2.277532E-1
-2.253002E-1
-2.228473E-1
-2.228473E-1
-2.203943E-1
-2.203943E-1
-2.228473E-1
-2.228473E-1
-2.228473E-1
-2.228473E-1
-2.203943E-1
-2.228473E-1
-2.228473E-1
-2.228473E-1
-2.203943E-1
-2.154885E-1
-2.154885E-1
-2.179414E-1
-2.253002E-1
-2.277532E-1
-2.253002E-1
-2.154885E-1
-2.081296E-1
-2.056767E-1
-2.081296E-1
-2.130355E-1
-2.179414E-1
-2.179414E-1
-2.154885E-1
-2.081296E-1
-2.081296E-1
-2.105826E-1
-2.130355E-1
-2.154885E-1
-2.130355E-1
-2.105826E-1
-2.081296E-1
-2.081296E-1
-2.105826E-1
-2.130355E-1
-2.130355E-1
-2.105826E-1
-2.056767E-1
-2.056767E-1
-2.056767E-1
-2.056767E-1
-2.032237E-1
-2.032237E-1
-2.032237E-1
-2.056767E-1
-2.056767E-1
-1.983179E-1
-1.958650E-1
-1.958650E-1
-2.007708E-1
-2.056767E-1
-2.056767E-1
-2.032237E-1
-1.983179E-1
-1.958650E-1
-1.934120E-1
-1.958650E-1
-1.958650E-1
-1.983179E-1
-1.958650E-1
-1.958650E-1
-1.958650E-1
-1.958650E-1
-1.934120E-1
-1.909590E-1
-1.909590E-1
-1.909590E-1
-1.934120E-1
-1.934120E-1
-1.934120E-1
-1.909590E-1
-1.909590E-1
-1.909590E-1
-1.885061E-1
-1.860532E-1
-1.860532E-1
-1.885061E-1
-1.860532E-1
-1.836002E-1
-1.811473E-1
-1.811473E-1
-1.860532E-1
-1.909590E-1
-1.909590E-1
-1.885061E-1
-1.860532E-1
-1.836002E-1
-1.811473E-1
-1.811473E-1
-1.836002E-1
-1.836002E-1
-1.811473E-1
-1.762414E-1
-1.737885E-1
-1.688826E-1
-1.688826E-1
-1.737885E-1
-1.762414E-1
-1.762414E-1
-1.737885E-1
-1.713355E-1
-1.737885E-1
-1.737885E-1
-1.713355E-1
-1.664296E-1
-1.615238E-1
-1.615238E-1
-1.639767E-1
-1.688826E-1
-1.688826E-1
-1.664296E-1
-1.664296E-1
-1.664296E-1
-1.664296E-1
-1.639767E-1
-1.590708E-1
-1.566179E-1
-1.590708E-1
-1.615238E-1
-1.615238E-1
-1.566179E-1
-1.541649E-1
-1.541649E-1
-1.590708E-1
-1.615238E-1
-1.566179E-1
-1.517120E-1
-1.492590E-1
-1.541649E-1
-1.541649E-1
-1.517120E-1
-1.468061E-1
-1.468061E-1
-1.468061E-1
-1.492590E-1
-1.468061E-1
-1.443532E-1
-1.394473E-1
-1.394473E-1
-1.419002E-1
-1.443532E-1
-1.443532E-1
-1.419002E-1
-1.369943E-1
-1.369943E-1
-1.394473E-1
-1.419002E-1
-1.394473E-1
-1.369943E-1
-1.320885E-1
-1.320885E-1
-1.345414E-1
-1.345414E-1
-1.320885E-1
-1.320885E-1
-1.320885E-1
-1.320885E-1
-1.296355E-1
-1.271826E-1
-1.271826E-1
-1.247296E-1
-1.222767E-1
-1.198238E-1
-1.198238E-1
-1.198238E-1
-1.222767E-1
-1.198238E-1
-1.198238E-1
-1.198238E-1
-1.173708E-1
-1.149179E-1
-1.173708E-1
-1.173708E-1
-1.149179E-1
-1.124649E-1
-1.100120E-1
-1.100120E-1
-1.124649E-1
-1.100120E-1
-1.100120E-1
-1.075590E-1
-1.075590E-1
-1.075590E-1
-1.075590E-1
-1.075590E-1
-1.075590E-1
-1.026531E-1
-1.002002E-1
-9.529432E-2
-9.284138E-2
-9.529432E-2
-9.774727E-2
-1.002002E-1
-9.529432E-2
-9.284138E-2
-8.793550E-2
-8.793550E-2
-8.793550E-2
-9.038844E-2
-9.038844E-2
-8.793550E-2
-8.548256E-2
-8.302962E-2
-8.302962E-2
-8.302962E-2
-8.302962E-2
-8.302962E-2
-8.302962E-2
-8.302962E-2
-8.302962E-2
-8.057668E-2
-7.567080E-2
-7.567080E-2
-7.567080E-2
-7.812374E-2
-7.812374E-2
-7.321785E-2
-7.076491E-2
-6.831197E-2
-6.585903E-2
-6.831197E-2
-7.076491E-2
-6.831197E-2
-6.340609E-2
-5.850021E-2
-5.604727E-2
-5.850021E-2
-6.095313E-2
-6.095313E-2
-5.850021E-2
-5.604727E-2
-5.604727E-2
-5.359431E-2
-5.359431E-2
-5.114137E-2
-4.868843E-2
-4.623549E-2
-4.868843E-2
-4.868843E-2
-4.623549E-2
-4.378256E-2
-4.378256E-2
-4.378256E-2
-4.378256E-2
-4.378256E-2
-4.132961E-2
-3.887667E-2
-3.887667E-2
-3.642373E-2
-3.642373E-2
-3.397078E-2
-3.151784E-2
-3.151784E-2
-3.397078E-2
-3.397078E-2
-3.151784E-2
-2.661195E-2
-2.415902E-2
-2.415902E-2
-2.170608E-2
-2.170608E-2
-2.170608E-2
-2.170608E-2
-1.925314E-2
-1.434726E-2
-1.189431E-2
-1.189431E-2
-1.434726E-2
-1.680020E-2
-1.434726E-2
-1.189431E-2
-9.441368E-3
-6.988429E-3
-6.988429E-3
-6.988429E-3
-6.988429E-3
-4.535481E-3
-2.082542E-3
3.703982E-4
3.703982E-4
3.703982E-4
3.703982E-4
2.823338E-3
3.703982E-4
3.703982E-4
3.703982E-4
5.276285E-3
7.729217E-3
7.729217E-3
5.276285E-3
2.823338E-3
5.276285E-3
1.018217E-2
1.754098E-2
2.244688E-2
2.244688E-2
1.999393E-2
1.999393E-2
1.999393E-2
2.244688E-2
2.244688E-2
1.999393E-2
1.754098E-2
1.754098E-2
2.244688E-2
2.489981E-2
2.735275E-2
2.980570E-2
3.225864E-2
3.225864E-2
3.225864E-2
2.980570E-2
2.980570E-2
2.980570E-2
3.471158E-2
3.716452E-2
3.961746E-2
3.961746E-2
3.716452E-2
3.716452E-2
3.716452E-2
3.961746E-2
4.207040E-2
4.697629E-2
4.697629E-2
4.697629E-2
4.452335E-2
4.452335E-2
4.697629E-2
4.942923E-2
4.942923E-2
4.942923E-2
4.697629E-2
4.697629E-2
5.188217E-2
5.433511E-2
5.678806E-2
5.433511E-2
5.433511E-2
5.433511E-2
5.678806E-2
5.924100E-2
6.169394E-2
6.169394E-2
6.414688E-2
6.414688E-2
6.659982E-2
6.414688E-2
6.414688E-2
6.659982E-2
7.150570E-2
7.641159E-2
7.641159E-2
7.641159E-2
7.641159E-2
7.641159E-2
7.886453E-2
8.131747E-2
8.131747E-2
8.377041E-2
8.377041E-2
8.377041E-2
8.377041E-2
8.622336E-2
8.622336E-2
8.622336E-2
8.622336E-2
8.867630E-2
9.358218E-2
9.358218E-2
9.358218E-2
9.358218E-2
9.358218E-2
9.603512E-2
9.603512E-2
9.358218E-2
9.358218E-2
9.848806E-2
1.009410E-1
1.033939E-1
1.009410E-1
1.009410E-1
1.033939E-1
1.033939E-1
1.033939E-1
1.009410E-1
1.009410E-1
1.033939E-1
1.058469E-1
1.082998E-1
1.082998E-1
1.107528E-1
1.107528E-1
1.107528E-1
1.082998E-1
1.082998E-1
1.107528E-1
1.156587E-1
1.181116E-1
1.181116E-1
1.205645E-1
1.205645E-1
1.205645E-1
1.205645E-1
1.205645E-1
1.230175E-1
1.230175E-1
1.230175E-1
1.230175E-1
1.254704E-1
1.279234E-1
1.303763E-1
1.328293E-1
1.303763E-1
1.303763E-1
1.303763E-1
1.328293E-1
1.377351E-1
1.377351E-1
1.401881E-1
1.401881E-1
1.426410E-1
1.426410E-1
1.426410E-1
1.426410E-1
1.426410E-1
1.426410E-1
1.401881E-1
1.401881E-1
1.426410E-1
1.475469E-1
1.475469E-1
1.450940E-1
1.450940E-1
1.475469E-1
1.499998E-1
1.549057E-1
1.549057E-1
1.549057E-1
1.524528E-1
1.499998E-1
1.524528E-1
1.573587E-1
1.573587E-1
1.549057E-1
1.524528E-1
1.524528E-1
1.549057E-1
1.549057E-1
1.549057E-1
1.549057E-1
1.573587E-1
1.573587E-1
1.598116E-1
1.573587E-1
1.573587E-1
1.598116E-1
1.622646E-1
1.598116E-1
1.598116E-1
1.622646E-1
1.671704E-1
1.671704E-1
1.671704E-1
1.647175E-1
1.647175E-1
1.671704E-1
1.671704E-1
1.671704E-1
1.671704E-1
1.647175E-1
1.622646E-1
1.647175E-1
1.696234E-1
1.696234E-1
1.671704E-1
1.671704E-1
1.696234E-1
1.720763E-1
1.720763E-1
1.696234E-1
1.696234E-1
1.696234E-1
1.720763E-1
1.720763E-1
1.745293E-1
1.769822E-1
1.794351E-1
1.769822E-1
1.769822E-1
1.745293E-1
1.720763E-1
1.720763E-1
1.745293E-1
1.745293E-1
1.745293E-1
1.769822E-1
1.794351E-1
1.794351E-1
1.769822E-1
1.745293E-1
1.745293E-1
1.769822E-1
1.794351E-1
1.818881E-1
1.818881E-1
1.818881E-1
1.794351E-1
1.769822E-1
1.769822E-1
1.794351E-1
1.794351E-1
1.769822E-1
1.769822E-1
1.769822E-1
1.794351E-1
1.794351E-1
1.818881E-1
1.794351E-1
1.818881E-1
1.818881E-1
1.818881E-1
1.818881E-1
1.818881E-1
1.818881E-1
1.794351E-1
1.818881E-1
1.843410E-1
1.867940E-1
1.867940E-1
1.843410E-1
1.818881E-1
1.818881E-1
1.818881E-1
1.818881E-1
1.794351E-1
1.794351E-1
1.818881E-1
1.818881E-1
1.794351E-1
1.769822E-1
1.745293E-1
1.745293E-1
1.769822E-1
1.769822E-1
1.745293E-1
1.696234E-1
1.647175E-1
1.647175E-1
1.671704E-1
1.671704E-1
1.671704E-1
1.622646E-1
1.573587E-1
1.573587E-1
1.573587E-1
1.549057E-1
1.549057E-1
1.549057E-1
1.524528E-1
1.499998E-1
1.499998E-1
1.499998E-1
1.475469E-1
1.450940E-1
1.401881E-1
1.377351E-1
1.377351E-1
1.377351E-1
1.377351E-1
1.377351E-1
1.352822E-1
1.303763E-1
1.254704E-1
1.254704E-1
1.254704E-1
1.279234E-1
1.254704E-1
1.205645E-1
1.181116E-1
1.156587E-1
1.156587E-1
1.156587E-1
1.132057E-1
1.082998E-1
1.058469E-1
1.058469E-1
1.082998E-1
1.058469E-1
1.033939E-1
1.009410E-1
9.848806E-2
9.848806E-2
9.848806E-2
9.848806E-2
9.358218E-2
8.622336E-2
8.131747E-2
8.377041E-2
8.622336E-2
9.112924E-2
8.867630E-2
8.131747E-2
7.395864E-2
6.659982E-2
5.678806E-2
4.942923E-2
3.961746E-2
3.471158E-2
3.225864E-2
2.980570E-2
2.980570E-2
2.980570E-2
2.980570E-2
2.735275E-2
2.489981E-2
1.999393E-2
1.754098E-2
1.508805E-2
1.508805E-2
1.263510E-2
1.018217E-2
7.729217E-3
7.729217E-3
7.729217E-3
7.729217E-3
7.729217E-3
5.276285E-3
2.823338E-3
2.823338E-3
2.823338E-3
5.276285E-3
5.276285E-3
7.729217E-3
7.729217E-3
5.276285E-3
2.823338E-3
2.823338E-3
3.703982E-4
3.703982E-4
2.823338E-3
2.489981E-2
6.414688E-2
7.150570E-2
3.716452E-2
1.754098E-2
4.452335E-2
8.867630E-2
1.499998E-1
2.849116E-1
5.179411E-1
7.779529E-1
9.373941E-1
8.662588E-1
5.522823E-1
1.769822E-1
-5.114137E-2
-7.321785E-2
1.263510E-2
8.622336E-2
1.082998E-1
9.603512E-2
8.377041E-2
7.641159E-2
5.924100E-2
4.697629E-2
5.924100E-2
9.848806E-2
1.401881E-1
1.671704E-1
1.794351E-1
1.745293E-1
1.524528E-1
1.279234E-1
1.033939E-1
8.131747E-2
6.659982E-2
5.924100E-2
5.188217E-2
4.942923E-2
4.942923E-2
4.697629E-2
4.207040E-2
3.471158E-2
2.244688E-2
2.823338E-3
-1.925314E-2
-2.906491E-2
-2.906491E-2
-2.661195E-2
-2.170608E-2
-1.925314E-2
-1.189431E-2
-6.988429E-3
-4.535481E-3
-1.189431E-2
-2.415902E-2
-3.151784E-2
-3.151784E-2
-2.415902E-2
-6.988429E-3
1.263510E-2
3.225864E-2
4.697629E-2
5.433511E-2
5.433511E-2
5.188217E-2
4.942923E-2
5.188217E-2
5.924100E-2
6.659982E-2
7.395864E-2
7.641159E-2
7.641159E-2
7.641159E-2
7.886453E-2
7.886453E-2
7.641159E-2
7.641159E-2
7.641159E-2
7.641159E-2
7.641159E-2
7.395864E-2
7.150570E-2
7.150570E-2
7.395864E-2
7.395864E-2
7.150570E-2
6.905276E-2
7.150570E-2
7.641159E-2
8.377041E-2
8.622336E-2
8.377041E-2
7.886453E-2
8.131747E-2
9.112924E-2
9.603512E-2
9.848806E-2
9.848806E-2
9.848806E-2
9.848806E-2
9.848806E-2
9.603512E-2
9.112924E-2
8.867630E-2
8.867630E-2
8.867630E-2
8.867630E-2
8.622336E-2
8.131747E-2
7.886453E-2
7.886453E-2
7.886453E-2
7.886453E-2
7.886453E-2
7.886453E-2
8.131747E-2
8.622336E-2
8.867630E-2
9.112924E-2
9.112924E-2
9.112924E-2
9.358218E-2
9.603512E-2
1.009410E-1
1.009410E-1
1.009410E-1
1.009410E-1
1.033939E-1
1.082998E-1
1.132057E-1
1.132057E-1
1.132057E-1
1.156587E-1
1.181116E-1
1.205645E-1
1.254704E-1
1.279234E-1
1.352822E-1
1.377351E-1
1.401881E-1
1.401881E-1
1.377351E-1
1.377351E-1
1.401881E-1
1.426410E-1
1.475469E-1
1.475469E-1
1.475469E-1
1.450940E-1
1.450940E-1
1.426410E-1
1.426410E-1
1.401881E-1
1.426410E-1
1.401881E-1
1.401881E-1
1.401881E-1
1.401881E-1
1.426410E-1
1.450940E-1
1.450940E-1
1.450940E-1
1.475469E-1
1.499998E-1
1.549057E-1
1.573587E-1
1.573587E-1
1.573587E-1
1.573587E-1
1.598116E-1
1.622646E-1
1.647175E-1
1.647175E-1
1.622646E-1
1.622646E-1
1.647175E-1
1.671704E-1
1.696234E-1
1.696234E-1
1.696234E-1
1.671704E-1
1.671704E-1
1.671704E-1
1.671704E-1
1.696234E-1
1.696234E-1
1.720763E-1
1.720763E-1
1.745293E-1
1.794351E-1
1.818881E-1
1.818881E-1
1.843410E-1
1.867940E-1
1.916999E-1
1.941528E-1
1.990587E-1
2.015116E-1
2.088704E-1
2.162293E-1
2.235881E-1
2.284940E-1
2.284940E-1
2.284940E-1
2.284940E-1
2.260410E-1
2.235881E-1
2.235881E-1
2.235881E-1
2.260410E-1
2.235881E-1
2.235881E-1
2.235881E-1
2.235881E-1
2.235881E-1
2.235881E-1
2.235881E-1
2.260410E-1
2.235881E-1
2.235881E-1
2.235881E-1
2.235881E-1
2.235881E-1
2.235881E-1
2.260410E-1
2.284940E-1
2.309469E-1
2.333999E-1
2.333999E-1
2.383057E-1
2.407587E-1
2.407587E-1
2.383057E-1
2.358528E-1
2.358528E-1
2.383057E-1
2.407587E-1
2.432116E-1
2.432116E-1
2.407587E-1
2.407587E-1
2.432116E-1
2.456646E-1
2.432116E-1
2.383057E-1
2.358528E-1
2.358528E-1
2.383057E-1
2.383057E-1
2.383057E-1
2.407587E-1
2.432116E-1
2.456646E-1
2.481175E-1
2.481175E-1
2.481175E-1
2.456646E-1
2.456646E-1
2.481175E-1
2.481175E-1
2.456646E-1
2.456646E-1
2.456646E-1
2.432116E-1
2.407587E-1
2.407587E-1
2.383057E-1
2.358528E-1
2.333999E-1
2.333999E-1
2.333999E-1
2.407587E-1
2.505705E-1
2.628351E-1
2.750999E-1
2.849116E-1
2.947234E-1
2.971763E-1
2.922705E-1
2.849116E-1
2.750999E-1
2.701940E-1
2.701940E-1
2.701940E-1
2.701940E-1
2.652881E-1
2.603822E-1
2.603822E-1
2.628351E-1
2.677410E-1
2.677410E-1
2.677410E-1
2.677410E-1
2.701940E-1
2.701940E-1
2.701940E-1
2.701940E-1
2.701940E-1
2.701940E-1
2.726469E-1
2.726469E-1
2.726469E-1
2.750999E-1
2.750999E-1
2.775528E-1
2.775528E-1
2.775528E-1
2.800057E-1
2.800057E-1
2.800057E-1
2.800057E-1
2.824587E-1
2.849116E-1
2.849116E-1
2.824587E-1
2.800057E-1
2.800057E-1
2.824587E-1
2.800057E-1
2.775528E-1
2.750999E-1
2.775528E-1
2.775528E-1
2.750999E-1
2.750999E-1
2.775528E-1
2.824587E-1
2.849116E-1
2.849116E-1
2.824587E-1
2.824587E-1
2.824587E-1
2.849116E-1
2.873646E-1
2.873646E-1
2.898175E-1
2.873646E-1
2.849116E-1
2.849116E-1
2.849116E-1
2.898175E-1
2.947234E-1
2.971763E-1
3.020822E-1
3.020822E-1
2.996293E-1
2.971763E-1
2.971763E-1
2.996293E-1
2.996293E-1
2.971763E-1
2.947234E-1
2.947234E-1
2.971763E-1
2.971763E-1
2.947234E-1
2.922705E-1
2.922705E-1
2.947234E-1
2.971763E-1
2.971763E-1
2.971763E-1
2.996293E-1
2.996293E-1
2.971763E-1
2.971763E-1
2.971763E-1
2.971763E-1
2.971763E-1
2.971763E-1
2.996293E-1
3.020822E-1
3.045352E-1
3.020822E-1
3.020822E-1
3.020822E-1
3.020822E-1
3.020822E-1
3.020822E-1
3.045352E-1
3.069881E-1
3.045352E-1
3.045352E-1
3.020822E-1
3.045352E-1
3.045352E-1
3.069881E-1
3.069881E-1
3.069881E-1
3.045352E-1
3.020822E-1
2.996293E-1
3.020822E-1
3.045352E-1
3.045352E-1
3.069881E-1
3.069881E-1
3.045352E-1
3.045352E-1
3.094410E-1
3.118940E-1
3.094410E-1
3.069881E-1
3.069881E-1
3.069881E-1
3.069881E-1
3.118940E-1
3.143469E-1
3.143469E-1
3.118940E-1
3.069881E-1
3.045352E-1
3.118940E-1
3.167999E-1
3.167999E-1
3.143469E-1
3.143469E-1
3.143469E-1
3.143469E-1
3.143469E-1
3.143469E-1
3.167999E-1
3.167999E-1
3.167999E-1
3.143469E-1
3.094410E-1
3.118940E-1
3.143469E-1
3.143469E-1
3.167999E-1
3.167999E-1
3.143469E-1
3.143469E-1
3.143469E-1
3.118940E-1
3.118940E-1
3.167999E-1
3.192528E-1
3.217057E-1
3.217057E-1
3.217057E-1
3.192528E-1
3.217057E-1
3.217057E-1
3.217057E-1
3.217057E-1
3.217057E-1
3.192528E-1
3.167999E-1
3.167999E-1
3.192528E-1
3.217057E-1
3.266116E-1
3.266116E-1
3.241587E-1
3.217057E-1
3.217057E-1
3.217057E-1
3.241587E-1
3.217057E-1
3.192528E-1
3.192528E-1
3.217057E-1
3.241587E-1
3.241587E-1
3.241587E-1
3.217057E-1
3.192528E-1
3.217057E-1
3.241587E-1
3.241587E-1
3.241587E-1
3.241587E-1
3.217057E-1
3.217057E-1
3.217057E-1
3.217057E-1
3.241587E-1
3.266116E-1
3.241587E-1
3.217057E-1
3.192528E-1
3.192528E-1
3.192528E-1
3.192528E-1
3.217057E-1
3.241587E-1
3.217057E-1
3.167999E-1
3.167999E-1
3.217057E-1
3.241587E-1
3.266116E-1
3.266116E-1
3.266116E-1
3.241587E-1
3.266116E-1
3.266116E-1
3.241587E-1
3.217057E-1
3.217057E-1
3.217057E-1
3.241587E-1
3.266116E-1
3.266116E-1
3.266116E-1
3.241587E-1
3.266116E-1
3.290646E-1
3.290646E-1
3.266116E-1
3.266116E-1
3.266116E-1
3.290646E-1
3.266116E-1
3.241587E-1
3.217057E-1
3.217057E-1
3.241587E-1
3.217057E-1
3.192528E-1
3.217057E-1
3.241587E-1
3.266116E-1
3.266116E-1
3.241587E-1
3.241587E-1
3.217057E-1
3.241587E-1
3.241587E-1
3.217057E-1
3.217057E-1
3.217057E-1
3.192528E-1
3.167999E-1
3.167999E-1
3.217057E-1
3.241587E-1
3.241587E-1
3.217057E-1
3.217057E-1
3.217057E-1
3.217057E-1
3.217057E-1
3.217057E-1
3.192528E-1
3.192528E-1
3.192528E-1
3.217057E-1
3.192528E-1
3.167999E-1
3.167999E-1
3.192528E-1
3.217057E-1
3.217057E-1
3.192528E-1
3.167999E-1
3.167999E-1
3.167999E-1
3.167999E-1
3.143469E-1
3.143469E-1
3.167999E-1
3.192528E-1
3.192528E-1
3.167999E-1
3.143469E-1
3.143469E-1
3.143469E-1
3.118940E-1
3.143469E-1
3.167999E-1
3.167999E-1
3.167999E-1
3.167999E-1
3.167999E-1
3.167999E-1
3.118940E-1
3.094410E-1
3.094410E-1
3.094410E-1
3.094410E-1
3.094410E-1
3.094410E-1
3.094410E-1
3.069881E-1
3.045352E-1
3.045352E-1
3.020822E-1
3.045352E-1
3.045352E-1
3.045352E-1
3.069881E-1
3.118940E-1
3.118940E-1
3.094410E-1
3.045352E-1
3.020822E-1
3.045352E-1
3.069881E-1
3.045352E-1
3.020822E-1
3.020822E-1
2.996293E-1
2.996293E-1
2.996293E-1
2.996293E-1
2.971763E-1
2.996293E-1
3.020822E-1
3.045352E-1
3.045352E-1
3.045352E-1
3.045352E-1
3.020822E-1
2.971763E-1
2.971763E-1
2.996293E-1
2.996293E-1
2.971763E-1
2.922705E-1
2.922705E-1
2.947234E-1
2.971763E-1
2.971763E-1
2.922705E-1
2.873646E-1
2.849116E-1
2.849116E-1
2.873646E-1
2.922705E-1
2.922705E-1
2.922705E-1
2.922705E-1
2.922705E-1
2.898175E-1
2.873646E-1
2.849116E-1
2.824587E-1
2.824587E-1
2.849116E-1
2.873646E-1
2.873646E-1
2.849116E-1
2.849116E-1
2.849116E-1
2.849116E-1
2.849116E-1
2.849116E-1
2.824587E-1
2.800057E-1
2.800057E-1
2.824587E-1
2.800057E-1
2.775528E-1
2.750999E-1
2.750999E-1
2.775528E-1
2.800057E-1
2.750999E-1
2.726469E-1
2.701940E-1
2.726469E-1
2.750999E-1
2.726469E-1
2.701940E-1
2.677410E-1
2.701940E-1
2.726469E-1
2.726469E-1
2.701940E-1
2.701940E-1
2.701940E-1
2.701940E-1
2.677410E-1
2.652881E-1
2.628351E-1
2.603822E-1
2.603822E-1
2.603822E-1
2.603822E-1
2.579293E-1
2.579293E-1
2.579293E-1
2.603822E-1
2.628351E-1
2.652881E-1
2.628351E-1
2.554763E-1
2.530234E-1
2.530234E-1
2.554763E-1
2.530234E-1
2.481175E-1
2.481175E-1
2.505705E-1
2.530234E-1
2.530234E-1
2.530234E-1
2.481175E-1
2.432116E-1
2.432116E-1
2.505705E-1
2.530234E-1
2.530234E-1
2.481175E-1
2.432116E-1
2.432116E-1
2.456646E-1
2.456646E-1
2.456646E-1
2.456646E-1
2.432116E-1
2.432116E-1
2.407587E-1
2.407587E-1
2.383057E-1
2.383057E-1
2.407587E-1
2.407587E-1
2.407587E-1
2.383057E-1
2.358528E-1
2.333999E-1
2.333999E-1
2.333999E-1
2.333999E-1
2.333999E-1
2.358528E-1
2.358528E-1
2.358528E-1
2.333999E-1
2.284940E-1
2.284940E-1
2.309469E-1
2.309469E-1
2.309469E-1
2.309469E-1
2.284940E-1
2.284940E-1
2.284940E-1
2.284940E-1
2.284940E-1
2.309469E-1
2.284940E-1
2.260410E-1
2.260410E-1
2.260410E-1
2.260410E-1
2.235881E-1
2.211351E-1
2.211351E-1
2.186822E-1
2.186822E-1
2.162293E-1
2.162293E-1
2.162293E-1
2.137763E-1
2.113234E-1
2.137763E-1
2.137763E-1
2.137763E-1
2.088704E-1
2.064175E-1
2.064175E-1
2.088704E-1
2.113234E-1
2.113234E-1
2.088704E-1
2.064175E-1
2.064175E-1
2.064175E-1
2.064175E-1
2.039646E-1
2.015116E-1
2.015116E-1
2.015116E-1
2.015116E-1
2.015116E-1
1.990587E-1
1.966057E-1
1.941528E-1
1.941528E-1
1.966057E-1
1.941528E-1
1.916999E-1
1.916999E-1
1.916999E-1
1.892469E-1
1.867940E-1
1.867940E-1
1.867940E-1
1.892469E-1
1.867940E-1
1.843410E-1
1.843410E-1
1.818881E-1
1.794351E-1
1.794351E-1
1.794351E-1
1.794351E-1
1.794351E-1
1.818881E-1
1.818881E-1
1.794351E-1
1.769822E-1
1.720763E-1
1.720763E-1
1.696234E-1
1.671704E-1
1.671704E-1
1.696234E-1
1.720763E-1
1.696234E-1
1.671704E-1
1.647175E-1
1.647175E-1
1.671704E-1
1.671704E-1
1.647175E-1
1.622646E-1
1.622646E-1
1.622646E-1
1.647175E-1
1.647175E-1
1.622646E-1
1.573587E-1
1.524528E-1
1.524528E-1
1.573587E-1
1.598116E-1
1.573587E-1
1.549057E-1
1.524528E-1
1.524528E-1
1.549057E-1
1.549057E-1
1.524528E-1
1.499998E-1
1.499998E-1
1.499998E-1
1.475469E-1
1.450940E-1
1.426410E-1
1.426410E-1
1.450940E-1
1.450940E-1
1.475469E-1
1.450940E-1
1.426410E-1
1.426410E-1
1.450940E-1
1.450940E-1
1.401881E-1
1.377351E-1
1.352822E-1
1.352822E-1
1.328293E-1
1.303763E-1
1.303763E-1
1.303763E-1
1.328293E-1
1.377351E-1
1.377351E-1
1.328293E-1
1.279234E-1
1.254704E-1
1.254704E-1
1.254704E-1
1.254704E-1
1.230175E-1
1.230175E-1
1.230175E-1
1.205645E-1
1.205645E-1
1.205645E-1
1.205645E-1
1.205645E-1
1.181116E-1
1.156587E-1
1.132057E-1
1.107528E-1
1.132057E-1
1.156587E-1
1.132057E-1
1.107528E-1
1.082998E-1
1.058469E-1
1.058469E-1
1.058469E-1
1.033939E-1
1.009410E-1
1.009410E-1
1.033939E-1
1.009410E-1
9.848806E-2
9.603512E-2
9.603512E-2
9.358218E-2
9.358218E-2
9.358218E-2
9.112924E-2
9.112924E-2
9.112924E-2
9.112924E-2
8.867630E-2
8.377041E-2
8.377041E-2
8.622336E-2
8.622336E-2
8.131747E-2
7.886453E-2
7.641159E-2
7.886453E-2
8.131747E-2
8.377041E-2
8.377041E-2
8.131747E-2
8.377041E-2
8.622336E-2
9.112924E-2
8.867630E-2
8.377041E-2
8.131747E-2
7.886453E-2
7.641159E-2
7.641159E-2
7.641159E-2
7.395864E-2
7.150570E-2
6.659982E-2
6.414688E-2
6.414688E-2
6.659982E-2
6.659982E-2
6.659982E-2
6.659982E-2
6.659982E-2
6.659982E-2
6.659982E-2
6.414688E-2
6.414688E-2
6.414688E-2
6.414688E-2
6.414688E-2
6.414688E-2
6.414688E-2
6.169394E-2
5.924100E-2
5.678806E-2
5.678806E-2
5.678806E-2
5.678806E-2
5.678806E-2
5.433511E-2
5.188217E-2
4.942923E-2
5.188217E-2
5.188217E-2
5.188217E-2
5.188217E-2
5.188217E-2
5.188217E-2
5.188217E-2
4.942923E-2
4.942923E-2
4.942923E-2
5.188217E-2
4.942923E-2
4.452335E-2
4.207040E-2
3.961746E-2
4.452335E-2
4.452335E-2
4.452335E-2
3.961746E-2
3.961746E-2
3.961746E-2
3.961746E-2
3.961746E-2
3.471158E-2
3.225864E-2
3.225864E-2
3.225864E-2
3.225864E-2
3.471158E-2
3.225864E-2
2.980570E-2
2.735275E-2
2.489981E-2
2.735275E-2
2.735275E-2
2.489981E-2
1.999393E-2
1.754098E-2
1.754098E-2
1.999393E-2
2.244688E-2
2.244688E-2
1.999393E-2
1.508805E-2
1.018217E-2
1.018217E-2
1.018217E-2
1.018217E-2
7.729217E-3
7.729217E-3
7.729217E-3
1.018217E-2
1.018217E-2
1.018217E-2
7.729217E-3
5.276285E-3
2.823338E-3
3.703982E-4
3.703982E-4
-2.082542E-3
-4.535481E-3
-6.988429E-3
-4.535481E-3
-2.082542E-3
3.703982E-4
-2.082542E-3
-6.988429E-3
-9.441368E-3
-9.441368E-3
-1.189431E-2
-1.189431E-2
-1.189431E-2
-1.680020E-2
-1.925314E-2
-1.925314E-2
-1.680020E-2
-1.434726E-2
-1.680020E-2
-1.925314E-2
-2.170608E-2
-2.415902E-2
-2.906491E-2
-3.151784E-2
-3.151784E-2
-2.906491E-2
-2.661195E-2
-2.906491E-2
-3.151784E-2
-3.642373E-2
-3.642373E-2
-3.397078E-2
-3.397078E-2
-3.642373E-2
-4.132961E-2
-4.132961E-2
-3.887667E-2
-3.642373E-2
-3.642373E-2
-3.887667E-2
-4.132961E-2
-4.378256E-2
-4.623549E-2
-4.868843E-2
-5.359431E-2
-5.604727E-2
-5.604727E-2
-5.604727E-2
-5.604727E-2
-5.604727E-2
-5.604727E-2
-5.604727E-2
-5.850021E-2
-5.850021E-2
-6.340609E-2
-6.585903E-2
-6.585903E-2
-6.585903E-2
-6.585903E-2
-6.831197E-2
-6.585903E-2
-6.831197E-2
-6.831197E-2
-7.076491E-2
-7.321785E-2
-7.321785E-2
-7.321785E-2
-7.812374E-2
-8.057668E-2
-7.812374E-2
-7.812374E-2
-7.812374E-2
-8.057668E-2
-8.302962E-2
-8.302962E-2
-8.302962E-2
-8.302962E-2
-8.793550E-2
-9.284138E-2
-9.529432E-2
-9.529432E-2
-9.529432E-2
-9.529432E-2
-9.774727E-2
-9.529432E-2
-9.529432E-2
-9.774727E-2
-1.002002E-1
-1.002002E-1
-1.026531E-1
-1.026531E-1
-1.026531E-1
-1.026531E-1
-1.051061E-1
-1.075590E-1
-1.100120E-1
-1.100120E-1
-1.124649E-1
-1.124649E-1
-1.100120E-1
-1.100120E-1
-1.124649E-1
-1.173708E-1
-1.198238E-1
-1.198238E-1
-1.198238E-1
-1.222767E-1
-1.222767E-1
-1.222767E-1
-1.222767E-1
-1.222767E-1
-1.247296E-1
-1.222767E-1
-1.222767E-1
-1.222767E-1
-1.247296E-1
-1.296355E-1
-1.320885E-1
-1.320885E-1
-1.320885E-1
-1.345414E-1
-1.369943E-1
-1.369943E-1
-1.394473E-1
-1.394473E-1
-1.394473E-1
-1.394473E-1
-1.394473E-1
-1.394473E-1
-1.419002E-1
-1.443532E-1
-1.468061E-1
-1.443532E-1
-1.443532E-1
-1.468061E-1
-1.468061E-1
-1.468061E-1
-1.492590E-1
-1.492590E-1
-1.492590E-1
-1.492590E-1
-1.517120E-1
-1.541649E-1
-1.566179E-1
-1.590708E-1
-1.615238E-1
-1.639767E-1
-1.664296E-1
-1.639767E-1
-1.639767E-1
-1.664296E-1
-1.688826E-1
-1.737885E-1
-1.737885E-1
-1.713355E-1
-1.713355E-1
-1.713355E-1
-1.762414E-1
-1.786943E-1
-1.811473E-1
-1.786943E-1
-1.762414E-1
-1.786943E-1
-1.786943E-1
-1.786943E-1
-1.811473E-1
-1.836002E-1
-1.836002E-1
-1.860532E-1
-1.860532E-1
-1.836002E-1
-1.860532E-1
-1.885061E-1
-1.909590E-1
-1.885061E-1
-1.836002E-1
-1.836002E-1
-1.860532E-1
-1.885061E-1
-1.885061E-1
-1.860532E-1
-1.836002E-1
-1.860532E-1
-1.860532E-1
-1.885061E-1
-1.909590E-1
-1.934120E-1
-1.909590E-1
-1.909590E-1
-1.909590E-1
-1.934120E-1
-1.934120E-1
-1.909590E-1
-1.885061E-1
-1.909590E-1
-1.934120E-1
-1.983179E-1
-2.007708E-1
-2.007708E-1
-2.007708E-1
-2.007708E-1
-2.007708E-1
-2.032237E-1
-2.032237E-1
-2.032237E-1
-2.032237E-1
-2.007708E-1
-1.958650E-1
-1.958650E-1
-2.007708E-1
-2.056767E-1
-2.081296E-1
-2.081296E-1
-2.056767E-1
-2.056767E-1
-2.056767E-1
-2.032237E-1
-2.032237E-1
-2.056767E-1
-2.081296E-1
-2.105826E-1
-2.105826E-1
-2.130355E-1
-2.154885E-1
-2.179414E-1
-2.179414E-1
-2.179414E-1
-2.154885E-1
-2.154885E-1
-2.179414E-1
-2.203943E-1
-2.179414E-1
-2.154885E-1
-2.130355E-1
-2.130355E-1
-2.154885E-1
-2.154885E-1
-2.179414E-1
-2.253002E-1
-2.302061E-1
-2.277532E-1
-2.228473E-1
-2.179414E-1
-2.179414E-1
-2.179414E-1
-2.179414E-1
-2.179414E-1
-2.203943E-1
-2.228473E-1
-2.277532E-1
-2.277532E-1
-2.253002E-1
-2.228473E-1
-2.253002E-1
-2.277532E-1
-2.302061E-1
-2.302061E-1
-2.277532E-1
-2.277532E-1
-2.277532E-1
-2.302061E-1
-2.326590E-1
-2.326590E-1
-2.302061E-1
-2.277532E-1
-2.302061E-1
-2.351120E-1
-2.351120E-1
-2.326590E-1
-2.351120E-1
-2.375650E-1
-2.375650E-1
-2.351120E-1
-2.326590E-1
-2.351120E-1
-2.375650E-1
-2.400179E-1
-2.424708E-1
-2.400179E-1
-2.400179E-1
-2.375650E-1
-2.375650E-1
-2.400179E-1
-2.424708E-1
-2.400179E-1
-2.400179E-1
-2.424708E-1
-2.424708E-1
-2.449237E-1
-2.449237E-1
-2.449237E-1
-2.449237E-1
-2.449237E-1
-2.424708E-1
-2.400179E-1
-2.400179E-1
-2.424708E-1
-2.449237E-1
-2.473767E-1
-2.473767E-1
-2.473767E-1
-2.473767E-1
-2.473767E-1
-2.449237E-1
-2.449237E-1
-2.449237E-1
-2.498297E-1
-2.498297E-1
-2.498297E-1
-2.498297E-1
-2.498297E-1
-2.498297E-1
-2.498297E-1
-2.522826E-1
-2.522826E-1
-2.522826E-1
-2.498297E-1
-2.473767E-1
-2.473767E-1
-2.473767E-1
-2.498297E-1
-2.522826E-1
-2.522826E-1
-2.522826E-1
-2.498297E-1
-2.522826E-1
-2.547355E-1
-2.571885E-1
-2.571885E-1
-2.547355E-1
-2.522826E-1
-2.522826E-1
-2.547355E-1
-2.571885E-1
-2.571885E-1
-2.571885E-1
-2.596414E-1
-2.596414E-1
-2.571885E-1
-2.571885E-1
-2.547355E-1
-2.547355E-1
-2.522826E-1
-2.522826E-1
-2.547355E-1
-2.571885E-1
-2.596414E-1
-2.596414E-1
-2.596414E-1
-2.571885E-1
-2.571885E-1
-2.596414E-1
-2.596414E-1
-2.620944E-1
-2.596414E-1
-2.596414E-1
-2.571885E-1
-2.571885E-1
-2.596414E-1
-2.596414E-1
-2.620944E-1
-2.645473E-1
-2.645473E-1
-2.620944E-1
-2.596414E-1
-2.596414E-1
-2.596414E-1
-2.620944E-1
-2.620944E-1
-2.596414E-1
-2.596414E-1
-2.571885E-1
-2.596414E-1
-2.645473E-1
-2.670002E-1
-2.645473E-1
-2.645473E-1
-2.620944E-1
-2.620944E-1
-2.596414E-1
-2.596414E-1
-2.596414E-1
-2.596414E-1
-2.620944E-1
-2.645473E-1
-2.670002E-1
-2.645473E-1
-2.645473E-1
-2.620944E-1
-2.596414E-1
-2.596414E-1
-2.620944E-1
-2.620944E-1
-2.596414E-1
-2.620944E-1
-2.620944E-1
-2.645473E-1
-2.670002E-1
-2.645473E-1
-2.620944E-1
-2.620944E-1
-2.645473E-1
-2.645473E-1
-2.645473E-1
-2.596414E-1
-2.571885E-1
-2.571885E-1
-2.571885E-1
-2.596414E-1
-2.620944E-1
-2.596414E-1
-2.596414E-1
-2.596414E-1
-2.620944E-1
-2.620944E-1
-2.620944E-1
-2.596414E-1
-2.571885E-1
-2.547355E-1
-2.547355E-1
-2.547355E-1
-2.547355E-1
-2.571885E-1
-2.596414E-1
-2.596414E-1
-2.571885E-1
-2.547355E-1
-2.547355E-1
-2.547355E-1
-2.547355E-1
-2.547355E-1
-2.547355E-1
-2.571885E-1
-2.571885E-1
-2.547355E-1
-2.498297E-1
-2.498297E-1
-2.498297E-1
-2.547355E-1
-2.547355E-1
-2.571885E-1
-2.547355E-1
-2.522826E-1
-2.522826E-1
-2.522826E-1
-2.522826E-1
-2.498297E-1
-2.473767E-1
-2.449237E-1
-2.449237E-1
-2.424708E-1
-2.449237E-1
-2.498297E-1
-2.522826E-1
-2.498297E-1
-2.473767E-1
-2.449237E-1
-2.473767E-1
-2.498297E-1
-2.498297E-1
-2.473767E-1
-2.473767E-1
-2.498297E-1
-2.547355E-1
-2.547355E-1
-2.522826E-1
-2.473767E-1
-2.449237E-1
-2.449237E-1
-2.424708E-1
-2.449237E-1
-2.449237E-1
-2.473767E-1
-2.449237E-1
-2.449237E-1
-2.449237E-1
-2.449237E-1
-2.424708E-1
-2.375650E-1
-2.375650E-1
-2.424708E-1
-2.473767E-1
-2.473767E-1
-2.424708E-1
-2.375650E-1
-2.351120E-1
-2.351120E-1
-2.351120E-1
-2.351120E-1
-2.375650E-1
-2.375650E-1
-2.326590E-1
-2.302061E-1
-2.302061E-1
-2.302061E-1
-2.302061E-1
-2.277532E-1
-2.277532E-1
-2.277532E-1
-2.302061E-1
-2.277532E-1
-2.253002E-1
-2.228473E-1
-2.228473E-1
-2.253002E-1
-2.277532E-1
-2.253002E-1
-2.253002E-1
-2.253002E-1
-2.253002E-1
-2.228473E-1
-2.228473E-1
-2.203943E-1
-2.179414E-1
-2.203943E-1
-2.203943E-1
-2.179414E-1
-2.154885E-1
-2.154885E-1
-2.154885E-1
-2.154885E-1
-2.203943E-1
-2.253002E-1
-2.203943E-1
-2.130355E-1
-2.130355E-1
-2.130355E-1
-2.154885E-1
-2.154885E-1
-2.130355E-1
-2.130355E-1
-2.154885E-1
-2.179414E-1
-2.154885E-1
-2.105826E-1
-2.056767E-1
-2.056767E-1
-2.105826E-1
-2.154885E-1
-2.154885E-1
-2.105826E-1
-2.081296E-1
-2.081296E-1
-2.056767E-1
-2.032237E-1
-2.007708E-1
-2.032237E-1
-2.056767E-1
-2.056767E-1
-2.032237E-1
-2.007708E-1
-2.007708E-1
-2.007708E-1
-2.032237E-1
-2.032237E-1
-2.032237E-1
-2.007708E-1
-2.007708E-1
-2.007708E-1
-2.007708E-1
-2.032237E-1
-1.983179E-1
-1.934120E-1
-1.934120E-1
-1.958650E-1
-1.934120E-1
-1.909590E-1
-1.909590E-1
-1.934120E-1
-1.934120E-1
-1.909590E-1
-1.885061E-1
-1.885061E-1
-1.909590E-1
-1.909590E-1
-1.909590E-1
-1.909590E-1
-1.934120E-1
-1.909590E-1
-1.860532E-1
-1.811473E-1
-1.786943E-1
-1.786943E-1
-1.811473E-1
-1.811473E-1
-1.737885E-1
-1.688826E-1
-1.688826E-1
-1.688826E-1
-1.664296E-1
-1.639767E-1
-1.615238E-1
-1.639767E-1
-1.664296E-1
-1.688826E-1
-1.664296E-1
-1.615238E-1
-1.590708E-1
-1.566179E-1
-1.590708E-1
-1.590708E-1
-1.541649E-1
-1.517120E-1
-1.517120E-1
-1.517120E-1
-1.517120E-1
-1.492590E-1
-1.492590E-1
-1.492590E-1
-1.492590E-1
-1.492590E-1
-1.492590E-1
-1.492590E-1
-1.468061E-1
-1.468061E-1
-1.492590E-1
-1.492590E-1
-1.492590E-1
-1.468061E-1
-1.419002E-1
-1.394473E-1
-1.369943E-1
-1.345414E-1
-1.296355E-1
-1.247296E-1
-1.222767E-1
-1.222767E-1
-1.222767E-1
-1.222767E-1
-1.222767E-1
-1.222767E-1
-1.222767E-1
-1.198238E-1
-1.198238E-1
-1.222767E-1
-1.222767E-1
-1.222767E-1
-1.198238E-1
-1.173708E-1
-1.173708E-1
-1.247296E-1
-1.320885E-1
-1.419002E-1
-1.566179E-1
-1.786943E-1
-2.007708E-1
-2.203943E-1
-2.228473E-1
-2.154885E-1
-2.032237E-1
-1.909590E-1
-1.762414E-1
-1.688826E-1
-1.737885E-1
-1.786943E-1
-1.786943E-1
-1.737885E-1
-1.762414E-1
-1.836002E-1
-1.909590E-1
-1.934120E-1
-1.909590E-1
-1.860532E-1
-1.811473E-1
-1.762414E-1
-1.737885E-1
-1.688826E-1
-1.615238E-1
-1.517120E-1
-1.468061E-1
-1.394473E-1
-1.345414E-1
-1.271826E-1
-1.222767E-1
-1.222767E-1
-1.198238E-1
-1.198238E-1
-1.173708E-1
-1.149179E-1
-1.149179E-1
-1.173708E-1
-1.198238E-1
-1.198238E-1
-1.173708E-1
-1.149179E-1
-1.173708E-1
-1.198238E-1
-1.198238E-1
-1.198238E-1
-1.222767E-1
-1.271826E-1
-1.320885E-1
-1.369943E-1
-1.419002E-1
-1.492590E-1
-1.590708E-1
-1.713355E-1
-1.786943E-1
-1.836002E-1
-1.885061E-1
-1.909590E-1
-1.958650E-1
-1.983179E-1
-1.983179E-1
-1.958650E-1
-1.885061E-1
-1.786943E-1
-1.688826E-1
-1.590708E-1
-1.541649E-1
-1.517120E-1
-1.468061E-1
-1.419002E-1
-1.394473E-1
-1.419002E-1
-1.492590E-1
-1.566179E-1
-1.664296E-1
-1.688826E-1
-1.713355E-1
-1.737885E-1
-1.762414E-1
-1.762414E-1
-1.688826E-1
-1.615238E-1
-1.566179E-1
-1.566179E-1
-1.566179E-1
-1.541649E-1
-1.492590E-1
-1.443532E-1
-1.394473E-1
-1.345414E-1
-1.320885E-1
-1.271826E-1
-1.222767E-1
-1.173708E-1
-1.124649E-1
-1.124649E-1
-1.124649E-1
-1.100120E-1
-1.051061E-1
-1.026531E-1
-1.026531E-1
-1.002002E-1
-9.774727E-2
-1.002002E-1
-1.026531E-1
-1.051061E-1
-1.026531E-1
-1.026531E-1
-1.026531E-1
-1.026531E-1
-1.026531E-1
-1.026531E-1
-1.051061E-1
-1.075590E-1
-1.100120E-1
-1.124649E-1
-1.173708E-1
-1.247296E-1
-1.271826E-1
-1.271826E-1
-1.296355E-1
-1.345414E-1
-1.419002E-1
-1.492590E-1
-1.541649E-1
-1.590708E-1
-1.639767E-1
-1.713355E-1
-1.737885E-1
-1.762414E-1
-1.786943E-1
-1.786943E-1
-1.786943E-1
-1.786943E-1
-1.786943E-1
-1.762414E-1
-1.762414E-1
-1.737885E-1
-1.713355E-1
-1.664296E-1
-1.590708E-1
-1.541649E-1
-1.541649E-1
-1.541649E-1
-1.541649E-1
-1.517120E-1
-1.468061E-1
-1.419002E-1
-1.369943E-1
-1.345414E-1
-1.345414E-1
-1.369943E-1
-1.369943E-1
-1.345414E-1
-1.296355E-1
-1.271826E-1
-1.271826E-1
-1.271826E-1
-1.271826E-1
-1.247296E-1
-1.271826E-1
-1.271826E-1
-1.271826E-1
-1.222767E-1
-1.198238E-1
-1.173708E-1
-1.149179E-1
-1.149179E-1
-1.149179E-1
-1.173708E-1
-1.149179E-1
-1.149179E-1
-1.149179E-1
-1.124649E-1
-1.100120E-1
-1.075590E-1
-1.075590E-1
-1.100120E-1
-1.124649E-1
-1.100120E-1
-1.124649E-1
-1.149179E-1
-1.173708E-1
-1.198238E-1
-1.198238E-1
-1.222767E-1
-1.247296E-1
-1.271826E-1
-1.271826E-1
-1.247296E-1
-1.247296E-1
-1.222767E-1
-1.247296E-1
-1.271826E-1
-1.247296E-1
-1.222767E-1
-1.222767E-1
-1.247296E-1
-1.222767E-1
-1.149179E-1
-1.075590E-1
-1.026531E-1
-1.002002E-1
-1.002002E-1
-9.774727E-2
-9.529432E-2
-9.284138E-2
-9.038844E-2
-8.793550E-2
-8.302962E-2
-8.302962E-2
-8.548256E-2
-8.548256E-2
-8.548256E-2
-8.548256E-2
-8.793550E-2
-8.793550E-2
-8.793550E-2
-8.793550E-2
-8.793550E-2
-8.548256E-2
-8.548256E-2
-8.302962E-2
-8.302962E-2
-8.302962E-2
-8.302962E-2
-8.302962E-2
-8.548256E-2
-8.793550E-2
-8.548256E-2
-8.302962E-2
-8.302962E-2
-8.548256E-2
-9.038844E-2
-9.284138E-2
-9.529432E-2
-9.774727E-2
-1.002002E-1
-1.002002E-1
-1.002002E-1
-1.026531E-1
-1.051061E-1
-1.051061E-1
-1.002002E-1
-9.529432E-2
-9.529432E-2
-9.529432E-2
-9.529432E-2
-9.038844E-2
-9.038844E-2
-9.038844E-2
-9.284138E-2
-9.284138E-2
-9.038844E-2
-8.793550E-2
-8.548256E-2
-8.793550E-2
-8.793550E-2
-8.793550E-2
-8.793550E-2
-9.038844E-2
-8.793550E-2
-8.302962E-2
-8.057668E-2
-8.057668E-2
-8.057668E-2
-7.812374E-2
-7.076491E-2
-6.340609E-2
-6.095313E-2
-5.850021E-2
-5.850021E-2
-5.850021E-2
-5.850021E-2
-6.095313E-2
-6.095313E-2
-5.850021E-2
-6.095313E-2
-6.585903E-2
-7.076491E-2
-7.321785E-2
-7.567080E-2
-7.567080E-2
-7.567080E-2
-8.057668E-2
-8.057668E-2
-8.057668E-2
-7.812374E-2
-7.812374E-2
-7.812374E-2
-7.812374E-2
-7.567080E-2
-7.321785E-2
-6.831197E-2
-6.831197E-2
-6.585903E-2
-6.585903E-2
-6.585903E-2
-6.831197E-2
-6.831197E-2
-6.585903E-2
-6.831197E-2
-6.831197E-2
-7.076491E-2
-6.831197E-2
-6.585903E-2
-6.831197E-2
-7.076491E-2
-7.321785E-2
-7.567080E-2
-7.567080E-2
-7.567080E-2
-7.321785E-2
-7.076491E-2
-7.076491E-2
-7.076491E-2
-7.321785E-2
-7.321785E-2
-7.076491E-2
-6.831197E-2
-6.585903E-2
-6.585903E-2
-6.585903E-2
-6.585903E-2
-6.340609E-2
-6.585903E-2
-6.831197E-2
-6.585903E-2
-6.340609E-2
-6.340609E-2
-6.340609E-2
-6.340609E-2
-6.340609E-2
-6.340609E-2
-6.340609E-2
-6.340609E-2
-6.095313E-2
-6.340609E-2
-6.585903E-2
-7.076491E-2
-7.076491E-2
-6.831197E-2
-6.585903E-2
-6.585903E-2
-6.831197E-2
-6.831197E-2
-6.831197E-2
-6.831197E-2
-6.831197E-2
-6.831197E-2
-7.076491E-2
-7.076491E-2
-7.076491E-2
-7.567080E-2
-8.057668E-2
-8.548256E-2
-8.302962E-2
-7.812374E-2
-7.812374E-2
-8.057668E-2
-8.057668E-2
-7.812374E-2
-7.321785E-2
-7.321785E-2
-7.567080E-2
-7.812374E-2
-7.567080E-2
-7.076491E-2
-6.831197E-2
-6.831197E-2
-7.321785E-2
-7.567080E-2
-7.321785E-2
-7.076491E-2
-6.831197E-2
-7.076491E-2
-7.076491E-2
-7.076491E-2
-6.585903E-2
-6.585903E-2
-6.831197E-2
-7.321785E-2
-7.567080E-2
-7.567080E-2
-7.321785E-2
-7.321785E-2
-7.567080E-2
-7.812374E-2
-7.812374E-2
-7.812374E-2
-7.812374E-2
-7.812374E-2
-8.057668E-2
-8.302962E-2
-8.793550E-2
-8.793550E-2
-8.548256E-2
-8.548256E-2
-8.793550E-2
-9.284138E-2
-9.774727E-2
-9.774727E-2
-9.529432E-2
-9.284138E-2
-9.284138E-2
-9.529432E-2
-9.774727E-2
-9.774727E-2
-1.002002E-1
-1.002002E-1
-1.026531E-1
-1.051061E-1
-1.100120E-1
-1.075590E-1
-1.051061E-1
-1.026531E-1
-1.075590E-1
-1.100120E-1
-1.124649E-1
-1.100120E-1
-1.051061E-1
-1.026531E-1
-1.026531E-1
-1.051061E-1
-1.100120E-1
-1.100120E-1
-1.100120E-1
-1.075590E-1
-1.100120E-1
-1.124649E-1
-1.149179E-1
-1.124649E-1
-1.100120E-1
-1.149179E-1
-1.198238E-1
-1.247296E-1
-1.247296E-1
-1.247296E-1
-1.271826E-1
-1.271826E-1
-1.296355E-1
-1.296355E-1
-1.320885E-1
-1.320885E-1
-1.320885E-1
-1.296355E-1
-1.271826E-1
-1.247296E-1
-1.222767E-1
-1.198238E-1
-1.198238E-1
-1.222767E-1
-1.247296E-1
-1.222767E-1
-1.198238E-1
-1.222767E-1
-1.247296E-1
-1.271826E-1
-1.296355E-1
-1.320885E-1
-1.320885E-1
-1.345414E-1
-1.345414E-1
-1.345414E-1
-1.345414E-1
-1.345414E-1
-1.320885E-1
-1.320885E-1
-1.320885E-1
-1.320885E-1
-1.320885E-1
-1.320885E-1
-1.320885E-1
-1.345414E-1
-1.345414E-1
-1.369943E-1
-1.394473E-1
-1.394473E-1
-1.394473E-1
-1.394473E-1
-1.394473E-1
-1.419002E-1
-1.394473E-1
-1.345414E-1
-1.320885E-1
-1.271826E-1
-1.222767E-1
-1.222767E-1
-1.198238E-1
-1.198238E-1
-1.124649E-1
-1.051061E-1
-9.774727E-2
-8.793550E-2
-7.812374E-2
-7.567080E-2
-7.812374E-2
-8.302962E-2
-8.548256E-2
-9.038844E-2
-1.002002E-1
-1.100120E-1
-1.173708E-1
-1.222767E-1
-1.271826E-1
-1.320885E-1
-1.345414E-1
-1.345414E-1
-1.345414E-1
-1.345414E-1
-1.369943E-1
-1.394473E-1
-1.369943E-1
-1.345414E-1
-1.320885E-1
-1.345414E-1
-1.369943E-1
-1.394473E-1
-1.394473E-1
-1.394473E-1
-1.369943E-1
-1.369943E-1
-1.345414E-1
-1.369943E-1
-1.369943E-1
-1.369943E-1
-1.369943E-1
-1.345414E-1
-1.320885E-1
-1.320885E-1
-1.345414E-1
-1.369943E-1
-1.369943E-1
-1.369943E-1
-1.369943E-1
-1.419002E-1
-1.492590E-1
-1.541649E-1
-1.566179E-1
-1.541649E-1
-1.517120E-1
-1.517120E-1
-1.541649E-1
-1.566179E-1
-1.615238E-1
-1.639767E-1
-1.639767E-1
-1.615238E-1
-1.590708E-1
-1.615238E-1
-1.639767E-1
-1.664296E-1
-1.688826E-1
-1.688826E-1
-1.688826E-1
-1.688826E-1
-1.688826E-1
-1.664296E-1
-1.615238E-1
-1.566179E-1
-1.517120E-1
-1.492590E-1
-1.468061E-1
-1.443532E-1
-1.419002E-1
-1.345414E-1
-1.173708E-1
-1.026531E-1
-9.038844E-2
-8.548256E-2
-7.812374E-2
-7.321785E-2
-7.321785E-2
-8.302962E-2
-9.774727E-2
-1.149179E-1
-1.296355E-1
-1.443532E-1
-1.590708E-1
-1.737885E-1
-1.860532E-1
-1.983179E-1
-2.105826E-1
-2.228473E-1
-2.302061E-1
-2.277532E-1
-2.179414E-1
-2.081296E-1
-1.983179E-1
-1.860532E-1
-1.688826E-1
-1.566179E-1
-1.517120E-1
-1.541649E-1
-1.566179E-1
-1.639767E-1
-1.737885E-1
-1.860532E-1
-1.934120E-1
-2.007708E-1
-2.081296E-1
-2.130355E-1
-2.130355E-1
-2.105826E-1
-2.105826E-1
-2.081296E-1
-2.081296E-1
-2.056767E-1
-2.032237E-1
-2.032237E-1
-2.007708E-1
-1.983179E-1
-1.983179E-1
-1.983179E-1
-2.007708E-1
-2.032237E-1
-2.032237E-1
-1.983179E-1
-1.958650E-1
-1.958650E-1
-1.934120E-1
-1.934120E-1
-1.934120E-1
-1.909590E-1
-1.885061E-1
-1.885061E-1
-1.909590E-1
-1.909590E-1
-1.909590E-1
-1.909590E-1
-1.909590E-1
-1.885061E-1
-1.909590E-1
-1.934120E-1
-1.934120E-1
-1.909590E-1
-1.860532E-1
-1.836002E-1
-1.786943E-1
-1.786943E-1
-1.762414E-1
-1.737885E-1
-1.737885E-1
-1.737885E-1
-1.762414E-1
-1.762414E-1
-1.762414E-1
-1.762414E-1
-1.786943E-1
-1.836002E-1
-1.860532E-1
-1.885061E-1
-1.885061E-1
-1.885061E-1
-1.885061E-1
-1.885061E-1
-1.885061E-1
-1.860532E-1
-1.836002E-1
-1.836002E-1
-1.860532E-1
-1.934120E-1
-1.958650E-1
-1.934120E-1
-1.909590E-1
-1.885061E-1
-1.885061E-1
-1.909590E-1
-1.885061E-1
-1.909590E-1
-1.909590E-1
-1.860532E-1
-1.811473E-1
-1.786943E-1
-1.811473E-1
-1.836002E-1
-1.836002E-1
-1.786943E-1
-1.786943E-1
-1.811473E-1
-1.836002E-1
-1.836002E-1
-1.811473E-1
-1.811473E-1
-1.811473E-1
-1.786943E-1
-1.762414E-1
-1.737885E-1
-1.737885E-1
-1.737885E-1
-1.762414E-1
-1.786943E-1
-1.811473E-1
-1.836002E-1
-1.836002E-1
-1.811473E-1
-1.811473E-1
-1.811473E-1
-1.786943E-1
-1.786943E-1
-1.811473E-1
-1.811473E-1
-1.786943E-1
-1.786943E-1
-1.786943E-1
-1.762414E-1
-1.762414E-1
-1.762414E-1
-1.762414E-1
-1.762414E-1
-1.762414E-1
-1.762414E-1
-1.762414E-1
-1.762414E-1
-1.762414E-1
-1.762414E-1
-1.762414E-1
-1.762414E-1
-1.786943E-1
-1.786943E-1
-1.786943E-1
-1.786943E-1
-1.786943E-1
-1.786943E-1
-1.786943E-1
-1.786943E-1
-1.811473E-1
-1.786943E-1
-1.786943E-1
-1.762414E-1
-1.762414E-1
-1.762414E-1
-1.762414E-1
-1.762414E-1
-1.737885E-1
-1.737885E-1
-1.737885E-1
-1.713355E-1
-1.688826E-1
-1.664296E-1
-1.664296E-1
-1.688826E-1
-1.713355E-1
-1.737885E-1
-1.737885E-1
-1.737885E-1
-1.762414E-1
-1.762414E-1
-1.762414E-1
-1.762414E-1
-1.737885E-1
-1.713355E-1
-1.688826E-1
-1.688826E-1
-1.688826E-1
-1.713355E-1
-1.737885E-1
-1.713355E-1
-1.688826E-1
-1.688826E-1
-1.688826E-1
-1.713355E-1
-1.737885E-1
-1.713355E-1
-1.713355E-1
-1.688826E-1
-1.664296E-1
-1.639767E-1
-1.664296E-1
-1.688826E-1
-1.688826E-1
-1.664296E-1
-1.639767E-1
-1.615238E-1
-1.639767E-1
-1.639767E-1
-1.615238E-1
-1.590708E-1
-1.615238E-1
-1.664296E-1
-1.688826E-1
-1.664296E-1
-1.615238E-1
-1.566179E-1
-1.590708E-1
-1.664296E-1
-1.688826E-1
-1.664296E-1
-1.615238E-1
-1.590708E-1
-1.590708E-1
-1.590708E-1
-1.615238E-1
-1.615238E-1
-1.615238E-1
-1.615238E-1
-1.615238E-1
-1.639767E-1
-1.664296E-1
-1.664296E-1
-1.664296E-1
-1.664296E-1
-1.639767E-1
-1.639767E-1
-1.639767E-1
-1.639767E-1
-1.615238E-1
-1.639767E-1
-1.639767E-1
-1.664296E-1
-1.639767E-1
-1.615238E-1
-1.615238E-1
-1.639767E-1
-1.664296E-1
-1.664296E-1
-1.615238E-1
-1.590708E-1
-1.615238E-1
-1.664296E-1
-1.713355E-1
-1.713355E-1
-1.688826E-1
-1.688826E-1
-1.688826E-1
-1.664296E-1
-1.664296E-1
-1.664296E-1
-1.664296E-1
-1.688826E-1
-1.688826E-1
-1.688826E-1
-1.664296E-1
-1.688826E-1
-1.737885E-1
-1.786943E-1
-1.762414E-1
-1.688826E-1
-1.688826E-1
-1.713355E-1
-1.713355E-1
-1.713355E-1
-1.688826E-1
-1.688826E-1
-1.713355E-1
-1.737885E-1
-1.762414E-1
-1.737885E-1
-1.713355E-1
-1.688826E-1
-1.713355E-1
-1.762414E-1
-1.762414E-1
-1.762414E-1
-1.737885E-1
-1.737885E-1
-1.762414E-1
-1.811473E-1
-1.786943E-1
-1.737885E-1
-1.713355E-1
-1.713355E-1
-1.762414E-1
-1.762414E-1
-1.737885E-1
-1.737885E-1
-1.762414E-1
-1.762414E-1
-1.762414E-1
-1.786943E-1
-1.786943E-1
-1.786943E-1
-1.811473E-1
-1.811473E-1
-1.811473E-1
-1.811473E-1
-1.811473E-1
-1.811473E-1
-1.811473E-1
-1.811473E-1
-1.860532E-1
-1.860532E-1
-1.860532E-1
-1.860532E-1
-1.860532E-1
-1.836002E-1
-1.836002E-1
-1.836002E-1
-1.836002E-1
-1.836002E-1
-1.860532E-1
-1.860532E-1
-1.860532E-1
-1.885061E-1
-1.885061E-1
-1.885061E-1
-1.860532E-1
-1.836002E-1
-1.885061E-1
-1.934120E-1
-1.934120E-1
-1.934120E-1
-1.909590E-1
-1.909590E-1
-1.909590E-1
-1.934120E-1
-1.958650E-1
-1.958650E-1
-1.958650E-1
-1.958650E-1
-1.983179E-1
-1.958650E-1
-1.934120E-1
-1.983179E-1
-2.007708E-1
-2.032237E-1
-2.007708E-1
-1.983179E-1
-1.983179E-1
-1.983179E-1
-1.983179E-1
-1.958650E-1
-1.983179E-1
-2.032237E-1
-2.081296E-1
-2.105826E-1
-2.081296E-1
-2.056767E-1
-2.007708E-1
-2.007708E-1
-2.032237E-1
-2.081296E-1
-2.105826E-1
-2.130355E-1
-2.130355E-1
-2.105826E-1
-2.056767E-1
-2.032237E-1
-2.056767E-1
-2.081296E-1
-2.081296E-1
-2.081296E-1
-2.105826E-1
-2.130355E-1
-2.130355E-1
-2.130355E-1
-2.105826E-1
-2.130355E-1
-2.130355E-1
-2.130355E-1
-2.105826E-1
-2.105826E-1
-2.154885E-1
-2.154885E-1
-2.154885E-1
-2.154885E-1
-2.154885E-1
-2.179414E-1
-2.179414E-1
-2.179414E-1
-2.154885E-1
-2.203943E-1
-2.228473E-1
-2.253002E-1
-2.203943E-1
-2.179414E-1
-2.154885E-1
-2.154885E-1
-2.154885E-1
-2.154885E-1
-2.179414E-1
-2.203943E-1
-2.253002E-1
-2.277532E-1
-2.228473E-1
-2.203943E-1
-2.203943E-1
-2.228473E-1
-2.253002E-1
-2.228473E-1
-2.179414E-1
-2.179414E-1
-2.228473E-1
-2.277532E-1
-2.277532E-1
-2.253002E-1
-2.228473E-1
-2.228473E-1
-2.253002E-1
-2.253002E-1
-2.253002E-1
-2.253002E-1
-2.277532E-1
-2.277532E-1
-2.277532E-1
-2.302061E-1
-2.302061E-1
-2.253002E-1
-2.228473E-1
-2.253002E-1
-2.302061E-1
-2.326590E-1
-2.326590E-1
-2.326590E-1
-2.326590E-1
-2.326590E-1
-2.302061E-1
-2.302061E-1
-2.277532E-1
-2.277532E-1
-2.302061E-1
-2.302061E-1
-2.302061E-1
-2.302061E-1
-2.277532E-1
-2.277532E-1
-2.277532E-1
-2.277532E-1
-2.277532E-1
-2.302061E-1
-2.302061E-1
-2.302061E-1
-2.302061E-1
-2.302061E-1
-2.326590E-1
-2.326590E-1
-2.326590E-1
-2.326590E-1
-2.326590E-1
-2.302061E-1
-2.302061E-1
-2.302061E-1
-2.302061E-1
-2.302061E-1
-2.302061E-1
-2.326590E-1
-2.351120E-1
-2.351120E-1
-2.326590E-1
-2.302061E-1
-2.302061E-1
-2.302061E-1
-2.326590E-1
-2.326590E-1
-2.351120E-1
-2.351120E-1
-2.326590E-1
-2.326590E-1
-2.326590E-1
-2.351120E-1
-2.326590E-1
-2.277532E-1
-2.277532E-1
-2.302061E-1
-2.351120E-1
-2.375650E-1
-2.375650E-1
-2.351120E-1
-2.326590E-1
-2.302061E-1
-2.326590E-1
-2.351120E-1
-2.326590E-1
-2.302061E-1
-2.277532E-1
-2.302061E-1
-2.351120E-1
-2.375650E-1
-2.375650E-1
-2.351120E-1
-2.302061E-1
-2.302061E-1
-2.302061E-1
-2.302061E-1
-2.326590E-1
-2.326590E-1
-2.302061E-1
-2.302061E-1
-2.302061E-1
-2.302061E-1
-2.302061E-1
-2.277532E-1
-2.277532E-1
-2.277532E-1
-2.277532E-1
-2.277532E-1
-2.302061E-1
-2.302061E-1
-2.302061E-1
-2.277532E-1
-2.277532E-1
-2.277532E-1
-2.277532E-1
-2.302061E-1
-2.302061E-1
-2.302061E-1
-2.326590E-1
-2.326590E-1
-2.302061E-1
-2.277532E-1
-2.277532E-1
-2.277532E-1
-2.302061E-1
-2.302061E-1
-2.302061E-1
-2.277532E-1
-2.253002E-1
-2.253002E-1
-2.253002E-1
-2.253002E-1
-2.277532E-1
-2.277532E-1
-2.277532E-1
-2.277532E-1
-2.277532E-1
-2.277532E-1
-2.277532E-1
-2.277532E-1
-2.277532E-1
-2.253002E-1
-2.253002E-1
-2.253002E-1
-2.253002E-1
-2.277532E-1
-2.302061E-1
-2.277532E-1
-2.253002E-1
-2.228473E-1
-2.228473E-1
-2.228473E-1
-2.228473E-1
-2.228473E-1
-2.228473E-1
-2.228473E-1
-2.228473E-1
-2.253002E-1
-2.253002E-1
-2.277532E-1
-2.277532E-1
-2.277532E-1
-2.253002E-1
-2.253002E-1
-2.253002E-1
-2.253002E-1
-2.228473E-1
-2.228473E-1
-2.228473E-1
-2.228473E-1
-2.228473E-1
-2.228473E-1
-2.228473E-1
-2.228473E-1
-2.253002E-1
-2.277532E-1
-2.277532E-1
-2.253002E-1
-2.203943E-1
-2.179414E-1
-2.203943E-1
-2.203943E-1
-2.203943E-1
-2.179414E-1
-2.154885E-1
-2.179414E-1
-2.228473E-1
-2.253002E-1
-2.253002E-1
-2.228473E-1
-2.203943E-1
-2.179414E-1
-2.179414E-1
-2.203943E-1
-2.228473E-1
-2.203943E-1
-2.203943E-1
-2.228473E-1
-2.228473E-1
-2.228473E-1
-2.228473E-1
-2.228473E-1
-2.228473E-1
-2.203943E-1
-2.179414E-1
-2.179414E-1
-2.203943E-1
-2.203943E-1
-2.203943E-1
-2.203943E-1
-2.179414E-1
-2.179414E-1
-2.154885E-1
-2.130355E-1
-2.105826E-1
-2.130355E-1
-2.154885E-1
-2.154885E-1
-2.154885E-1
-2.154885E-1
-2.154885E-1
-2.179414E-1
-2.203943E-1
-2.179414E-1
-2.130355E-1
-2.130355E-1
-2.154885E-1
-2.179414E-1
-2.203943E-1
-2.203943E-1
-2.179414E-1
-2.179414E-1
-2.154885E-1
-2.179414E-1
-2.179414E-1
-2.154885E-1
-2.105826E-1
-2.105826E-1
-2.130355E-1
-2.154885E-1
-2.130355E-1
-2.105826E-1
-2.130355E-1
-2.154885E-1
-2.154885E-1
-2.179414E-1
-2.179414E-1
-2.154885E-1
-2.130355E-1
-2.105826E-1
-2.130355E-1
-2.130355E-1
-2.130355E-1
-2.130355E-1
-2.105826E-1
-2.105826E-1
-2.105826E-1
-2.130355E-1
-2.154885E-1
-2.130355E-1
-2.105826E-1
-2.081296E-1
-2.081296E-1
-2.130355E-1
-2.179414E-1
-2.203943E-1
-2.203943E-1
-2.154885E-1
-2.105826E-1
-2.081296E-1
-2.130355E-1
-2.154885E-1
-2.154885E-1
-2.105826E-1
-2.081296E-1
-2.081296E-1
-2.081296E-1
-2.081296E-1
-2.105826E-1
-2.105826E-1
-2.105826E-1
-2.081296E-1
-2.081296E-1
-2.081296E-1
-2.081296E-1
-2.081296E-1
-2.105826E-1
-2.130355E-1
-2.130355E-1
-2.130355E-1
-2.105826E-1
-2.105826E-1
-2.105826E-1
-2.105826E-1
-2.105826E-1
-2.081296E-1
-2.081296E-1
-2.081296E-1
-2.081296E-1
-2.081296E-1
-2.081296E-1
-2.081296E-1
-2.056767E-1
-2.056767E-1
-2.032237E-1
-2.056767E-1
-2.081296E-1
-2.081296E-1
-2.032237E-1
-2.007708E-1
-2.032237E-1
-2.056767E-1
-2.056767E-1
-2.032237E-1
-2.007708E-1
-2.007708E-1
-2.032237E-1
-2.056767E-1
-2.105826E-1
-2.105826E-1
-2.105826E-1
-2.056767E-1
-2.007708E-1
-2.007708E-1
-2.007708E-1
-2.032237E-1
-2.007708E-1
-2.007708E-1
-2.032237E-1
-2.032237E-1
-2.056767E-1
-2.056767E-1
-2.032237E-1
-2.007708E-1
-2.032237E-1
-2.056767E-1
-2.081296E-1
-2.056767E-1
-2.007708E-1
-2.007708E-1
-2.007708E-1
-2.032237E-1
-2.032237E-1
-2.032237E-1
-2.007708E-1
-1.983179E-1
-1.983179E-1
-1.983179E-1
-1.983179E-1
-2.007708E-1
-2.032237E-1
-2.032237E-1
-2.032237E-1
-2.007708E-1
-2.007708E-1
-2.007708E-1
-2.007708E-1
-2.007708E-1
-1.983179E-1
-1.958650E-1
-1.958650E-1
-1.983179E-1
-1.983179E-1
-1.983179E-1
-2.007708E-1
-1.983179E-1
-1.983179E-1
-1.958650E-1
-1.934120E-1
-1.934120E-1
-1.958650E-1
-1.958650E-1
-1.958650E-1
-1.958650E-1
-1.934120E-1
-1.958650E-1
-1.983179E-1
-2.032237E-1
-2.007708E-1
-1.909590E-1
-1.860532E-1
-1.860532E-1
-1.885061E-1
-1.909590E-1
-1.909590E-1
-1.885061E-1
-1.885061E-1
-1.909590E-1
-1.909590E-1
-1.885061E-1
-1.885061E-1
-1.885061E-1
-1.909590E-1
-1.909590E-1
-1.885061E-1
-1.885061E-1
-1.860532E-1
-1.860532E-1
-1.860532E-1
-1.885061E-1
-1.909590E-1
-1.909590E-1
-1.885061E-1
-1.836002E-1
-1.836002E-1
-1.836002E-1
-1.836002E-1
-1.836002E-1
-1.836002E-1
-1.836002E-1
-1.836002E-1
-1.860532E-1
-1.860532E-1
-1.836002E-1
-1.811473E-1
-1.786943E-1
-1.786943E-1
-1.786943E-1
-1.786943E-1
-1.786943E-1
-1.786943E-1
-1.762414E-1
-1.786943E-1
-1.811473E-1
-1.811473E-1
-1.786943E-1
-1.762414E-1
-1.737885E-1
-1.737885E-1
-1.737885E-1
-1.713355E-1
-1.713355E-1
-1.713355E-1
-1.737885E-1
-1.737885E-1
-1.737885E-1
-1.737885E-1
-1.737885E-1
-1.737885E-1
-1.688826E-1
-1.688826E-1
-1.713355E-1
-1.737885E-1
-1.737885E-1
-1.688826E-1
-1.688826E-1
-1.688826E-1
-1.713355E-1
-1.713355E-1
-1.688826E-1
-1.664296E-1
-1.688826E-1
-1.688826E-1
-1.688826E-1
-1.688826E-1
-1.688826E-1
-1.688826E-1
-1.688826E-1
-1.688826E-1
-1.639767E-1
-1.615238E-1
-1.615238E-1
-1.639767E-1
-1.664296E-1
-1.664296E-1
-1.688826E-1
-1.688826E-1
-1.639767E-1
-1.615238E-1
-1.639767E-1
-1.639767E-1
-1.639767E-1
-1.639767E-1
-1.639767E-1
-1.639767E-1
-1.639767E-1
-1.615238E-1
-1.615238E-1
-1.615238E-1
-1.639767E-1
-1.615238E-1
-1.590708E-1
-1.590708E-1
-1.615238E-1
-1.639767E-1
-1.615238E-1
-1.590708E-1
-1.590708E-1
-1.590708E-1
-1.590708E-1
-1.566179E-1
-1.566179E-1
-1.541649E-1
-1.541649E-1
-1.566179E-1
-1.566179E-1
-1.590708E-1
-1.590708E-1
-1.566179E-1
-1.541649E-1
-1.517120E-1
-1.517120E-1
-1.541649E-1
-1.566179E-1
-1.566179E-1
-1.590708E-1
-1.590708E-1
-1.590708E-1
-1.566179E-1
-1.541649E-1
-1.541649E-1
-1.541649E-1
-1.541649E-1
-1.541649E-1
-1.517120E-1
-1.517120E-1
-1.517120E-1
-1.566179E-1
-1.566179E-1
-1.566179E-1
-1.541649E-1
-1.517120E-1
-1.517120E-1
-1.517120E-1
-1.492590E-1
-1.492590E-1
-1.492590E-1
-1.517120E-1
-1.492590E-1
-1.492590E-1
-1.468061E-1
-1.468061E-1
-1.492590E-1
-1.492590E-1
-1.492590E-1
-1.492590E-1
-1.468061E-1
-1.443532E-1
-1.419002E-1
-1.419002E-1
-1.419002E-1
-1.443532E-1
-1.468061E-1
-1.492590E-1
-1.468061E-1
-1.443532E-1
-1.443532E-1
-1.443532E-1
-1.443532E-1
-1.419002E-1
-1.394473E-1
-1.394473E-1
-1.419002E-1
-1.443532E-1
-1.468061E-1
-1.468061E-1
-1.468061E-1
-1.443532E-1
-1.394473E-1
-1.394473E-1
-1.394473E-1
-1.419002E-1
-1.419002E-1
-1.419002E-1
-1.394473E-1
-1.394473E-1
-1.394473E-1
-1.394473E-1
-1.394473E-1
-1.394473E-1
-1.419002E-1
-1.394473E-1
-1.369943E-1
-1.419002E-1
-1.443532E-1
-1.419002E-1
-1.369943E-1
-1.320885E-1
-1.345414E-1
-1.369943E-1
-1.369943E-1
-1.394473E-1
-1.369943E-1
-1.369943E-1
-1.320885E-1
-1.296355E-1
-1.320885E-1
-1.345414E-1
-1.369943E-1
-1.345414E-1
-1.296355E-1
-1.320885E-1
-1.345414E-1
-1.345414E-1
-1.320885E-1
-1.296355E-1
-1.271826E-1
-1.271826E-1
-1.271826E-1
-1.271826E-1
-1.296355E-1
-1.320885E-1
-1.320885E-1
-1.320885E-1
-1.296355E-1
-1.271826E-1
-1.247296E-1
-1.247296E-1
-1.247296E-1
-1.271826E-1
-1.296355E-1
-1.320885E-1
-1.296355E-1
-1.271826E-1
-1.271826E-1
-1.271826E-1
-1.271826E-1
-1.247296E-1
-1.247296E-1
-1.271826E-1
-1.296355E-1
-1.296355E-1
-1.271826E-1
-1.222767E-1
-1.198238E-1
-1.173708E-1
-1.198238E-1
-1.222767E-1
-1.222767E-1
-1.222767E-1
-1.222767E-1
-1.222767E-1
-1.198238E-1
-1.173708E-1
-1.198238E-1
-1.222767E-1
-1.222767E-1
-1.198238E-1
-1.173708E-1
-1.173708E-1
-1.173708E-1
-1.198238E-1
-1.198238E-1
-1.173708E-1
-1.149179E-1
-1.173708E-1
-1.173708E-1
-1.173708E-1
-1.173708E-1
-1.149179E-1
-1.149179E-1
-1.149179E-1
-1.149179E-1
-1.173708E-1
-1.173708E-1
-1.149179E-1
-1.124649E-1
-1.075590E-1
-1.051061E-1
-1.075590E-1
-1.149179E-1
-1.198238E-1
-1.198238E-1
-1.149179E-1
-1.100120E-1
-1.075590E-1
-1.100120E-1
-1.100120E-1
-1.124649E-1
-1.124649E-1
-1.124649E-1
-1.075590E-1
-1.051061E-1
-1.026531E-1
-1.051061E-1
-1.075590E-1
-1.100120E-1
-1.100120E-1
-1.075590E-1
-1.026531E-1
-1.002002E-1
-1.026531E-1
-1.075590E-1
-1.100120E-1
-1.075590E-1
-1.026531E-1
-1.002002E-1
-1.002002E-1
-1.051061E-1
-1.100120E-1
-1.100120E-1
-1.075590E-1
-1.026531E-1
-1.002002E-1
-1.002002E-1
-1.026531E-1
-1.051061E-1
-1.051061E-1
-1.051061E-1
-1.051061E-1
-1.051061E-1
-1.051061E-1
-1.051061E-1
-1.026531E-1
-1.002002E-1
-1.002002E-1
-1.002002E-1
-1.002002E-1
-9.774727E-2
-9.774727E-2
-1.002002E-1
-1.026531E-1
-1.051061E-1
-1.051061E-1
-1.026531E-1
-9.774727E-2
-9.774727E-2
-9.774727E-2
-9.774727E-2
-9.774727E-2
-9.529432E-2
-9.284138E-2
-9.284138E-2
-9.284138E-2
-9.529432E-2
-9.774727E-2
-9.774727E-2
-9.774727E-2
-9.774727E-2
-1.002002E-1
-9.774727E-2
-9.529432E-2
-9.284138E-2
-9.284138E-2
-9.529432E-2
-9.774727E-2
-9.774727E-2
-9.774727E-2
-9.529432E-2
-9.284138E-2
-9.038844E-2
-9.038844E-2
-9.038844E-2
-9.284138E-2
-9.284138E-2
-9.284138E-2
-9.529432E-2
-9.529432E-2
-9.529432E-2
-9.284138E-2
-9.529432E-2
-9.529432E-2
-9.529432E-2
-9.284138E-2
-9.038844E-2
-9.038844E-2
-9.038844E-2
-9.038844E-2
-9.038844E-2
-9.038844E-2
-9.038844E-2
-8.793550E-2
-8.548256E-2
-8.302962E-2
-8.302962E-2
-8.548256E-2
-8.793550E-2
-8.548256E-2
-8.548256E-2
-8.548256E-2
-8.548256E-2
-8.793550E-2
-8.793550E-2
-8.548256E-2
-8.302962E-2
-8.302962E-2
-8.548256E-2
-9.038844E-2
-9.038844E-2
-9.038844E-2
-8.548256E-2
-8.548256E-2
-8.548256E-2
-8.793550E-2
-8.793550E-2
-8.793550E-2
-8.548256E-2
-8.548256E-2
-8.548256E-2
-8.302962E-2
-8.302962E-2
-8.302962E-2
-8.548256E-2
-8.793550E-2
-8.793550E-2
-8.793550E-2
-8.548256E-2
-8.302962E-2
-8.302962E-2
-8.302962E-2
-8.057668E-2
-7.812374E-2
-7.321785E-2
-7.567080E-2
-8.057668E-2
-8.302962E-2
-8.057668E-2
-8.057668E-2
-8.302962E-2
-8.302962E-2
-8.302962E-2
-8.057668E-2
-8.057668E-2
-8.057668E-2
-8.302962E-2
-8.302962E-2
-8.057668E-2
-7.812374E-2
-7.812374E-2
-8.057668E-2
-8.302962E-2
-8.302962E-2
-8.057668E-2
-7.812374E-2
-7.812374E-2
-8.057668E-2
-8.057668E-2
-8.057668E-2
-8.057668E-2
-7.812374E-2
-7.567080E-2
-7.567080E-2
-7.812374E-2
-7.812374E-2
-7.321785E-2
-7.321785E-2
-7.321785E-2
-7.567080E-2
-7.812374E-2
-7.812374E-2
-7.812374E-2
-7.567080E-2
-7.567080E-2
-7.567080E-2
-7.567080E-2
-7.321785E-2
-7.076491E-2
-6.831197E-2
-7.076491E-2
-7.321785E-2
-7.567080E-2
-7.321785E-2
-7.076491E-2
-6.831197E-2
-7.076491E-2
-7.076491E-2
-7.076491E-2
-7.321785E-2
-7.076491E-2
-7.076491E-2
-6.831197E-2
-7.076491E-2
-7.076491E-2
-7.076491E-2
-7.076491E-2
-7.076491E-2
-7.076491E-2
-7.076491E-2
-7.076491E-2
-7.076491E-2
-6.831197E-2
-7.076491E-2
-7.321785E-2
-7.321785E-2
-7.076491E-2
-6.831197E-2
-6.831197E-2
-7.076491E-2
-7.076491E-2
-6.831197E-2
-6.585903E-2
-6.831197E-2
-7.076491E-2
-7.076491E-2
-6.831197E-2
-6.585903E-2
-6.585903E-2
-6.585903E-2
-6.831197E-2
-6.585903E-2
-6.585903E-2
-6.585903E-2
-6.585903E-2
-6.585903E-2
-6.831197E-2
-6.831197E-2
-6.831197E-2
-6.585903E-2
-6.340609E-2
-6.585903E-2
-6.831197E-2
-6.831197E-2
-6.585903E-2
-6.340609E-2
-6.585903E-2
-6.585903E-2
-6.585903E-2
-6.585903E-2
-6.340609E-2
-6.340609E-2
-6.340609E-2
-6.831197E-2
-7.076491E-2
-6.831197E-2
-6.585903E-2
-6.340609E-2
-6.585903E-2
-6.585903E-2
-6.340609E-2
-6.095313E-2
-6.095313E-2
-6.340609E-2
-6.585903E-2
-6.831197E-2
-6.585903E-2
-6.585903E-2
-6.585903E-2
-6.831197E-2
-6.585903E-2
-6.340609E-2
-6.340609E-2
-6.340609E-2
-6.585903E-2
-6.585903E-2
-6.340609E-2
-6.095313E-2
-6.095313E-2
-6.095313E-2
-6.095313E-2
-5.850021E-2
-5.850021E-2
-5.850021E-2
-6.095313E-2
-6.095313E-2
-6.340609E-2
-6.340609E-2
-6.340609E-2
-6.340609E-2
-6.340609E-2
-6.340609E-2
-6.340609E-2
-6.095313E-2
-6.095313E-2
-5.850021E-2
-5.850021E-2
-5.850021E-2
-5.850021E-2
-6.095313E-2
-5.850021E-2
-5.604727E-2
-5.604727E-2
-5.604727E-2
-5.850021E-2
-5.850021E-2
-5.604727E-2
-5.604727E-2
-5.604727E-2
-5.604727E-2
-5.359431E-2
-5.359431E-2
-5.359431E-2
-5.604727E-2
-5.850021E-2
-6.095313E-2
-5.850021E-2
-5.850021E-2
-5.850021E-2
-6.095313E-2
-5.850021E-2
-5.850021E-2
-5.604727E-2
-5.850021E-2
-5.850021E-2
-5.604727E-2
-5.359431E-2
-5.359431E-2
-5.114137E-2
-5.114137E-2
-5.359431E-2
-5.604727E-2
-5.850021E-2
-5.850021E-2
-5.850021E-2
-6.095313E-2
-6.095313E-2
-6.095313E-2
-5.850021E-2
-5.359431E-2
-5.114137E-2
-5.604727E-2
-5.850021E-2
-5.850021E-2
-5.604727E-2
-5.359431E-2
-5.359431E-2
-5.604727E-2
-6.095313E-2
-6.095313E-2
-5.850021E-2
-5.604727E-2
-5.359431E-2
-5.604727E-2
-5.604727E-2
-5.359431E-2
-5.359431E-2
-5.359431E-2
-5.604727E-2
-5.604727E-2
-5.604727E-2
-5.359431E-2
-5.359431E-2
-5.359431E-2
-5.604727E-2
-5.850021E-2
-5.604727E-2
-5.604727E-2
-5.604727E-2
-5.604727E-2
-5.604727E-2
-5.604727E-2
-5.604727E-2
-5.604727E-2
-5.604727E-2
-5.359431E-2
-5.359431E-2
-5.359431E-2
-5.359431E-2
-5.604727E-2
-5.850021E-2
-6.095313E-2
-5.850021E-2
-5.359431E-2
-4.868843E-2
-4.623549E-2
-4.868843E-2
-5.604727E-2
-5.850021E-2
-5.850021E-2
-5.850021E-2
-5.604727E-2
-5.359431E-2
-5.114137E-2
-5.114137E-2
-5.604727E-2
-5.850021E-2
-5.850021E-2
-5.850021E-2
-5.604727E-2
-5.850021E-2
-6.095313E-2
-6.095313E-2
-5.604727E-2
-5.359431E-2
-5.604727E-2
-5.604727E-2
-5.604727E-2
-5.114137E-2
-5.114137E-2
-5.359431E-2
-5.850021E-2
-6.095313E-2
-5.850021E-2
-5.604727E-2
-5.359431E-2
-5.359431E-2
-5.114137E-2
-5.114137E-2
-5.359431E-2
-5.604727E-2
-5.604727E-2
-5.359431E-2
-4.868843E-2
-4.868843E-2
-4.868843E-2
-4.868843E-2
-4.868843E-2
-4.623549E-2
-4.623549E-2
-4.623549E-2
-4.378256E-2
-3.887667E-2
-3.397078E-2
-3.151784E-2
-3.397078E-2
-3.151784E-2
-3.151784E-2
-2.906491E-2
-2.661195E-2
-2.661195E-2
-2.415902E-2
-2.415902E-2
-2.170608E-2
-1.925314E-2
-1.680020E-2
-2.170608E-2
-2.661195E-2
-3.151784E-2
-3.151784E-2
-3.151784E-2
-3.151784E-2
-3.151784E-2
-3.397078E-2
-3.397078E-2
-3.151784E-2
-2.906491E-2
-2.661195E-2
-2.415902E-2
-2.415902E-2
-2.661195E-2
-2.906491E-2
-2.906491E-2
-2.906491E-2
-3.151784E-2
-3.397078E-2
-3.397078E-2
-3.151784E-2
-3.151784E-2
-3.397078E-2
-3.642373E-2
-3.887667E-2
-3.887667E-2
-3.642373E-2
-3.397078E-2
-3.151784E-2
-3.397078E-2
-3.397078E-2
-3.151784E-2
-3.151784E-2
-3.151784E-2
-3.397078E-2
-3.151784E-2
-2.906491E-2
-2.906491E-2
-2.906491E-2
-2.906491E-2
-2.906491E-2
-2.906491E-2
-3.151784E-2
-3.397078E-2
-3.151784E-2
-2.906491E-2
-2.906491E-2
-3.151784E-2
-2.906491E-2
-2.906491E-2
-2.906491E-2
-2.661195E-2
-2.415902E-2
-2.661195E-2
-2.661195E-2
-2.661195E-2
-2.661195E-2
-2.906491E-2
-2.906491E-2
-2.661195E-2
-2.661195E-2
-2.661195E-2
-2.661195E-2
-2.906491E-2
-2.661195E-2
-2.661195E-2
-2.415902E-2
-2.415902E-2
-2.170608E-2
-2.170608E-2
-1.680020E-2
-1.434726E-2
-1.434726E-2
-1.434726E-2
-1.434726E-2
-1.189431E-2
-9.441368E-3
-4.535481E-3
-2.082542E-3
3.703982E-4
2.823338E-3
7.729217E-3
1.263510E-2
1.999393E-2
2.244688E-2
2.735275E-2
2.980570E-2
2.980570E-2
3.225864E-2
2.980570E-2
2.735275E-2
2.244688E-2
1.754098E-2
1.508805E-2
1.508805E-2
1.263510E-2
1.018217E-2
7.729217E-3
2.823338E-3
3.703982E-4
-2.082542E-3
-4.535481E-3
-4.535481E-3
-4.535481E-3
-4.535481E-3
-2.082542E-3
-2.082542E-3
3.703982E-4
5.276285E-3
7.729217E-3
5.276285E-3
-2.082542E-3
-4.535481E-3
-4.535481E-3
-2.082542E-3
3.703982E-4
2.823338E-3
2.823338E-3
3.703982E-4
3.703982E-4
3.703982E-4
2.823338E-3
7.729217E-3
7.729217E-3
5.276285E-3
2.823338E-3
2.823338E-3
2.823338E-3
5.276285E-3
1.018217E-2
1.018217E-2
1.018217E-2
1.018217E-2
1.263510E-2
1.508805E-2
1.754098E-2
1.999393E-2
2.489981E-2
2.735275E-2
2.980570E-2
2.980570E-2
2.980570E-2
2.980570E-2
2.980570E-2
2.980570E-2
2.980570E-2
2.980570E-2
3.225864E-2
2.980570E-2
2.489981E-2
2.244688E-2
1.999393E-2
2.244688E-2
2.489981E-2
2.735275E-2
2.735275E-2
2.489981E-2
2.489981E-2
2.735275E-2
2.980570E-2
2.980570E-2
2.735275E-2
2.735275E-2
2.980570E-2
2.980570E-2
2.980570E-2
2.735275E-2
2.980570E-2
3.225864E-2
3.225864E-2
2.980570E-2
2.735275E-2
2.980570E-2
3.716452E-2
3.471158E-2
2.980570E-2
2.489981E-2
2.735275E-2
3.225864E-2
3.716452E-2
3.716452E-2
3.471158E-2
3.225864E-2
3.225864E-2
3.716452E-2
3.961746E-2
3.961746E-2
3.716452E-2
3.471158E-2
3.961746E-2
4.207040E-2
4.452335E-2
4.207040E-2
3.961746E-2
3.961746E-2
3.961746E-2
4.207040E-2
4.452335E-2
4.697629E-2
4.942923E-2
4.942923E-2
4.697629E-2
4.697629E-2
4.942923E-2
5.188217E-2
5.188217E-2
4.942923E-2
4.942923E-2
4.697629E-2
4.697629E-2
4.942923E-2
5.188217E-2
5.433511E-2
5.433511E-2
5.433511E-2
5.433511E-2
5.188217E-2
5.188217E-2
5.188217E-2
5.433511E-2
5.678806E-2
5.924100E-2
5.678806E-2
5.678806E-2
5.678806E-2
5.924100E-2
5.924100E-2
5.924100E-2
5.924100E-2
5.924100E-2
5.924100E-2
5.924100E-2
6.169394E-2
6.414688E-2
6.414688E-2
6.169394E-2
5.924100E-2
5.924100E-2
6.169394E-2
6.414688E-2
6.659982E-2
6.905276E-2
7.395864E-2
7.395864E-2
6.905276E-2
6.414688E-2
6.659982E-2
7.150570E-2
7.395864E-2
7.641159E-2
7.641159E-2
7.395864E-2
7.395864E-2
7.641159E-2
7.886453E-2
8.131747E-2
7.886453E-2
7.641159E-2
7.641159E-2
7.395864E-2
7.641159E-2
7.886453E-2
8.131747E-2
7.886453E-2
7.641159E-2
7.886453E-2
8.377041E-2
8.622336E-2
8.622336E-2
8.377041E-2
8.131747E-2
8.131747E-2
8.377041E-2
8.622336E-2
8.622336E-2
8.377041E-2
8.131747E-2
8.377041E-2
8.867630E-2
9.112924E-2
9.112924E-2
8.867630E-2
8.377041E-2
8.377041E-2
8.867630E-2
9.358218E-2
9.358218E-2
8.867630E-2
8.867630E-2
8.867630E-2
9.358218E-2
9.358218E-2
9.358218E-2
9.112924E-2
8.867630E-2
9.112924E-2
9.358218E-2
9.603512E-2
9.603512E-2
9.603512E-2
9.603512E-2
9.358218E-2
9.358218E-2
9.603512E-2
9.603512E-2
9.603512E-2
9.603512E-2
9.603512E-2
9.603512E-2
9.603512E-2
9.848806E-2
1.009410E-1
1.009410E-1
1.009410E-1
1.009410E-1
1.033939E-1
1.082998E-1
1.082998E-1
1.082998E-1
1.058469E-1
1.082998E-1
1.082998E-1
1.058469E-1
1.033939E-1
1.009410E-1
1.009410E-1
1.058469E-1
1.107528E-1
1.107528E-1
1.107528E-1
1.082998E-1
1.082998E-1
1.082998E-1
1.107528E-1
1.132057E-1
1.132057E-1
1.132057E-1
1.107528E-1
1.107528E-1
1.132057E-1
1.156587E-1
1.156587E-1
1.156587E-1
1.132057E-1
1.156587E-1
1.181116E-1
1.156587E-1
1.132057E-1
1.132057E-1
1.132057E-1
1.132057E-1
1.132057E-1
1.156587E-1
1.181116E-1
1.181116E-1
1.181116E-1
1.181116E-1
1.205645E-1
1.181116E-1
1.181116E-1
1.181116E-1
1.205645E-1
1.230175E-1
1.230175E-1
1.230175E-1
1.230175E-1
1.230175E-1
1.230175E-1
1.254704E-1
1.230175E-1
1.230175E-1
1.230175E-1
1.230175E-1
1.230175E-1
1.230175E-1
1.230175E-1
1.230175E-1
1.205645E-1
1.205645E-1
1.230175E-1
1.279234E-1
1.303763E-1
1.303763E-1
1.279234E-1
1.254704E-1
1.303763E-1
1.303763E-1
1.279234E-1
1.279234E-1
1.279234E-1
1.303763E-1
1.303763E-1
1.303763E-1
1.303763E-1
1.279234E-1
1.303763E-1
1.328293E-1
1.352822E-1
1.377351E-1
1.377351E-1
1.352822E-1
1.352822E-1
1.328293E-1
1.328293E-1
1.328293E-1
1.352822E-1
1.352822E-1
1.352822E-1
1.377351E-1
1.401881E-1
1.401881E-1
1.401881E-1
1.377351E-1
1.401881E-1
1.401881E-1
1.426410E-1
1.401881E-1
1.352822E-1
1.328293E-1
1.328293E-1
1.352822E-1
1.377351E-1
1.401881E-1
1.401881E-1
1.377351E-1
1.377351E-1
1.401881E-1
1.426410E-1
1.426410E-1
1.426410E-1
1.401881E-1
1.401881E-1
1.401881E-1
1.401881E-1
1.426410E-1
1.450940E-1
1.450940E-1
1.450940E-1
1.450940E-1
1.450940E-1
1.426410E-1
1.401881E-1
1.352822E-1
1.352822E-1
1.377351E-1
1.426410E-1
1.450940E-1
1.450940E-1
1.401881E-1
1.401881E-1
1.401881E-1
1.401881E-1
1.401881E-1
1.401881E-1
1.426410E-1
1.450940E-1
1.450940E-1
1.475469E-1
1.475469E-1
1.499998E-1
1.475469E-1
1.450940E-1
1.475469E-1
1.475469E-1
1.426410E-1
1.401881E-1
1.401881E-1
1.426410E-1
1.426410E-1
1.426410E-1
1.401881E-1
1.401881E-1
1.426410E-1
1.450940E-1
1.450940E-1
1.450940E-1
1.450940E-1
1.426410E-1
1.401881E-1
1.401881E-1
1.401881E-1
1.426410E-1
1.426410E-1
1.401881E-1
1.426410E-1
1.475469E-1
1.475469E-1
1.426410E-1
1.401881E-1
1.401881E-1
1.450940E-1
1.475469E-1
1.475469E-1
1.475469E-1
1.450940E-1
1.426410E-1
1.450940E-1
1.450940E-1
1.426410E-1
1.426410E-1
1.426410E-1
1.426410E-1
1.426410E-1
1.450940E-1
1.475469E-1
1.499998E-1
1.499998E-1
1.475469E-1
1.426410E-1
1.401881E-1
1.426410E-1
1.426410E-1
1.426410E-1
1.426410E-1
1.426410E-1
1.426410E-1
1.401881E-1
1.377351E-1
1.377351E-1
1.450940E-1
1.475469E-1
1.475469E-1
1.401881E-1
1.377351E-1
1.401881E-1
1.475469E-1
1.475469E-1
1.475469E-1
1.426410E-1
1.426410E-1
1.426410E-1
1.401881E-1
1.377351E-1
1.401881E-1
1.426410E-1
1.450940E-1
1.426410E-1
1.401881E-1
1.401881E-1
1.401881E-1
1.426410E-1
1.426410E-1
1.401881E-1
1.377351E-1
1.377351E-1
1.426410E-1
1.426410E-1
1.401881E-1
1.426410E-1
1.450940E-1
1.450940E-1
1.426410E-1
1.401881E-1
1.377351E-1
1.401881E-1
1.401881E-1
1.401881E-1
1.401881E-1
1.401881E-1
1.426410E-1
1.401881E-1
1.377351E-1
1.352822E-1
1.377351E-1
1.377351E-1
1.377351E-1
1.352822E-1
1.352822E-1
1.352822E-1
1.377351E-1
1.377351E-1
1.377351E-1
1.352822E-1
1.352822E-1
1.352822E-1
1.352822E-1
1.352822E-1
1.377351E-1
1.377351E-1
1.377351E-1
1.352822E-1
1.352822E-1
1.352822E-1
1.352822E-1
1.352822E-1
1.328293E-1
1.328293E-1
1.328293E-1
1.328293E-1
1.303763E-1
1.279234E-1
1.279234E-1
1.279234E-1
1.279234E-1
1.303763E-1
1.303763E-1
1.328293E-1
1.303763E-1
1.279234E-1
1.254704E-1
1.279234E-1
1.254704E-1
1.230175E-1
1.230175E-1
1.254704E-1
1.279234E-1
1.303763E-1
1.303763E-1
1.254704E-1
1.230175E-1
1.205645E-1
1.230175E-1
1.254704E-1
1.254704E-1
1.230175E-1
1.205645E-1
1.205645E-1
1.205645E-1
1.205645E-1
1.205645E-1
1.205645E-1
1.205645E-1
1.230175E-1
1.230175E-1
1.205645E-1
1.181116E-1
1.181116E-1
1.181116E-1
1.156587E-1
1.132057E-1
1.132057E-1
1.132057E-1
1.156587E-1
1.156587E-1
1.156587E-1
1.132057E-1
1.132057E-1
1.156587E-1
1.181116E-1
1.181116E-1
1.181116E-1
1.156587E-1
1.132057E-1
1.132057E-1
1.132057E-1
1.132057E-1
1.107528E-1
1.082998E-1
1.033939E-1
1.033939E-1
1.058469E-1
1.082998E-1
1.107528E-1
1.107528E-1
1.082998E-1
1.033939E-1
1.009410E-1
1.033939E-1
1.082998E-1
1.082998E-1
1.058469E-1
1.033939E-1
9.848806E-2
1.009410E-1
1.033939E-1
1.033939E-1
9.848806E-2
9.603512E-2
9.603512E-2
9.848806E-2
9.848806E-2
9.848806E-2
9.848806E-2
1.009410E-1
1.009410E-1
1.009410E-1
9.603512E-2
9.358218E-2
9.358218E-2
9.358218E-2
9.358218E-2
9.603512E-2
1.009410E-1
1.156587E-1
1.352822E-1
1.352822E-1
1.058469E-1
6.905276E-2
4.942923E-2
5.433511E-2
5.924100E-2
4.697629E-2
3.716452E-2
5.678806E-2
9.358218E-2
1.205645E-1
1.181116E-1
1.033939E-1
9.112924E-2
9.112924E-2
9.112924E-2
8.867630E-2
8.867630E-2
8.867630E-2
9.112924E-2
8.867630E-2
7.886453E-2
7.395864E-2
9.358218E-2
1.279234E-1
1.352822E-1
1.009410E-1
5.433511E-2
3.225864E-2
4.207040E-2
5.924100E-2
6.659982E-2
6.659982E-2
7.150570E-2
7.886453E-2
8.131747E-2
7.641159E-2
6.905276E-2
6.905276E-2
6.905276E-2
6.905276E-2
7.150570E-2
6.905276E-2
6.905276E-2
6.905276E-2
6.659982E-2
6.414688E-2
6.414688E-2
6.659982E-2
6.905276E-2
6.905276E-2
6.905276E-2
6.659982E-2
6.414688E-2
6.414688E-2
6.414688E-2
6.414688E-2
6.169394E-2
5.924100E-2
5.924100E-2
6.169394E-2
6.659982E-2
6.659982E-2
6.169394E-2
5.433511E-2
5.188217E-2
5.188217E-2
5.188217E-2
5.188217E-2
5.188217E-2
5.188217E-2
5.188217E-2
4.942923E-2
4.942923E-2
4.942923E-2
4.697629E-2
4.697629E-2
4.942923E-2
5.433511E-2
5.678806E-2
5.188217E-2
4.697629E-2
4.452335E-2
4.452335E-2
4.452335E-2
4.452335E-2
4.207040E-2
4.207040E-2
4.207040E-2
4.207040E-2
4.207040E-2
4.207040E-2
3.716452E-2
3.225864E-2
2.980570E-2
2.980570E-2
3.471158E-2
3.716452E-2
3.716452E-2
3.471158E-2
3.225864E-2
3.225864E-2
3.225864E-2
2.980570E-2
2.980570E-2
2.735275E-2
2.489981E-2
2.489981E-2
2.735275E-2
2.735275E-2
2.735275E-2
2.489981E-2
2.489981E-2
2.244688E-2
1.999393E-2
1.999393E-2
2.244688E-2
2.244688E-2
1.999393E-2
1.754098E-2
1.508805E-2
1.508805E-2
1.754098E-2
1.754098E-2
1.508805E-2
1.508805E-2
1.508805E-2
1.754098E-2
1.999393E-2
1.754098E-2
1.018217E-2
5.276285E-3
2.823338E-3
5.276285E-3
7.729217E-3
7.729217E-3
7.729217E-3
5.276285E-3
2.823338E-3
3.703982E-4
3.703982E-4
3.703982E-4
-2.082542E-3
-4.535481E-3
-4.535481E-3
-4.535481E-3
-4.535481E-3
-4.535481E-3
-4.535481E-3
-6.988429E-3
-6.988429E-3
-2.082542E-3
-2.082542E-3
-6.988429E-3
-1.189431E-2
-1.680020E-2
-1.189431E-2
-6.988429E-3
-9.441368E-3
-1.434726E-2
-1.680020E-2
-1.680020E-2
-1.680020E-2
-1.925314E-2
-1.925314E-2
-1.680020E-2
-1.680020E-2
-1.680020E-2
-1.925314E-2
-2.170608E-2
-2.415902E-2
-2.415902E-2
-2.415902E-2
-2.661195E-2
-2.661195E-2
-2.661195E-2
-2.415902E-2
-2.415902E-2
-2.661195E-2
-2.661195E-2
-2.906491E-2
-2.906491E-2
-2.906491E-2
-2.906491E-2
-2.906491E-2
-3.151784E-2
-3.397078E-2
-3.397078E-2
-3.151784E-2
-3.151784E-2
-3.151784E-2
-3.397078E-2
-3.642373E-2
-3.887667E-2
-4.132961E-2
-4.132961E-2
-4.132961E-2
-4.132961E-2
-4.132961E-2
-4.132961E-2
-4.378256E-2
-4.623549E-2
-4.868843E-2
-4.868843E-2
-5.114137E-2
-5.114137E-2
-5.114137E-2
-5.114137E-2
-5.114137E-2
-5.114137E-2
-5.359431E-2
-5.604727E-2
-5.850021E-2
-5.850021E-2
-5.850021E-2
-6.095313E-2
-6.340609E-2
-6.340609E-2
-6.340609E-2
-5.850021E-2
-5.850021E-2
-6.095313E-2
-6.831197E-2
-7.076491E-2
-7.076491E-2
-6.831197E-2
-6.831197E-2
-7.076491E-2
-7.076491E-2
-7.076491E-2
-7.076491E-2
-7.076491E-2
-7.076491E-2
-7.321785E-2
-7.567080E-2
-7.321785E-2
-7.321785E-2
-7.567080E-2
-7.812374E-2
-7.812374E-2
-8.057668E-2
-8.057668E-2
-8.057668E-2
-8.057668E-2
-8.057668E-2
-8.057668E-2
-8.302962E-2
-8.548256E-2
-8.793550E-2
-8.793550E-2
-8.548256E-2
-8.548256E-2
-8.302962E-2
-8.548256E-2
-8.548256E-2
-8.793550E-2
-8.793550E-2
-8.793550E-2
-9.038844E-2
-9.284138E-2
-9.529432E-2
-9.529432E-2
-9.529432E-2
-9.284138E-2
-9.284138E-2
-9.284138E-2
-9.529432E-2
-9.774727E-2
-1.026531E-1
-1.026531E-1
-1.002002E-1
-1.002002E-1
-1.002002E-1
-1.002002E-1
-1.026531E-1
-1.051061E-1
-1.100120E-1
-1.100120E-1
-1.100120E-1
-1.075590E-1
-1.075590E-1
-1.075590E-1
-1.124649E-1
-1.124649E-1
-1.075590E-1
-1.075590E-1
-1.149179E-1
-1.222767E-1
-1.247296E-1
-1.198238E-1
-1.149179E-1
-1.149179E-1
-1.173708E-1
-1.222767E-1
-1.247296E-1
-1.247296E-1
-1.247296E-1
-1.271826E-1
-1.271826E-1
-1.271826E-1
-1.247296E-1
-1.271826E-1
-1.296355E-1
-1.296355E-1
-1.320885E-1
-1.296355E-1
-1.271826E-1
-1.271826E-1
-1.296355E-1
-1.320885E-1
-1.296355E-1
-1.296355E-1
-1.320885E-1
-1.345414E-1
-1.345414E-1
-1.320885E-1
-1.271826E-1
-1.271826E-1
-1.320885E-1
-1.345414E-1
-1.345414E-1
-1.345414E-1
-1.369943E-1
-1.394473E-1
-1.394473E-1
-1.369943E-1
-1.369943E-1
-1.394473E-1
-1.419002E-1
-1.443532E-1
-1.443532E-1
-1.468061E-1
-1.468061E-1
-1.419002E-1
-1.369943E-1
-1.369943E-1
-1.394473E-1
-1.443532E-1
-1.443532E-1
-1.443532E-1
-1.468061E-1
-1.517120E-1
-1.517120E-1
-1.492590E-1
-1.468061E-1
-1.443532E-1
-1.492590E-1
-1.541649E-1
-1.590708E-1
-1.639767E-1
-1.664296E-1
-1.664296E-1
-1.639767E-1
-1.615238E-1
-1.615238E-1
-1.639767E-1
-1.688826E-1
-1.737885E-1
-1.762414E-1
-1.762414E-1
-1.786943E-1
-1.811473E-1
-1.811473E-1
-1.786943E-1
-1.786943E-1
-1.786943E-1
-1.786943E-1
-1.762414E-1
-1.737885E-1
-1.737885E-1
-1.762414E-1
-1.762414E-1
-1.762414E-1
-1.786943E-1
-1.811473E-1
-1.836002E-1
-1.836002E-1
-1.836002E-1
-1.811473E-1
-1.811473E-1
-1.811473E-1
-1.811473E-1
-1.836002E-1
-1.836002E-1
-1.885061E-1
-1.909590E-1
-1.909590E-1
-1.885061E-1
-1.860532E-1
-1.860532E-1
-1.860532E-1
-1.885061E-1
-1.885061E-1
-1.885061E-1
-1.885061E-1
-1.885061E-1
-1.885061E-1
-1.885061E-1
-1.909590E-1
-1.909590E-1
-1.909590E-1
-1.909590E-1
-1.934120E-1
-1.909590E-1
-1.909590E-1
-1.909590E-1
-1.934120E-1
-1.958650E-1
-1.983179E-1
-1.983179E-1
-1.958650E-1
-1.958650E-1
-1.983179E-1
-1.983179E-1
-1.983179E-1
-2.007708E-1
-2.007708E-1
-2.007708E-1
-2.007708E-1
-2.007708E-1
-2.007708E-1
-2.032237E-1
-2.032237E-1
-2.032237E-1
-2.056767E-1
-2.032237E-1
-2.032237E-1
-2.032237E-1
-2.056767E-1
-2.081296E-1
-2.105826E-1
-2.130355E-1
-2.154885E-1
-2.203943E-1
-2.253002E-1
-2.277532E-1
-2.253002E-1
-2.203943E-1
-2.179414E-1
-2.179414E-1
-2.179414E-1
-2.154885E-1
-2.154885E-1
-2.154885E-1
-2.203943E-1
-2.228473E-1
-2.228473E-1
-2.228473E-1
-2.277532E-1
-2.302061E-1
-2.302061E-1
-2.277532E-1
-2.253002E-1
-2.302061E-1
-2.326590E-1
-2.302061E-1
-2.277532E-1
-2.302061E-1
-2.326590E-1
-2.351120E-1
-2.351120E-1
-2.351120E-1
-2.351120E-1
-2.375650E-1
-2.400179E-1
-2.375650E-1
-2.375650E-1
-2.375650E-1
-2.375650E-1
-2.375650E-1
-2.400179E-1
-2.400179E-1
-2.400179E-1
-2.424708E-1
-2.424708E-1
-2.449237E-1
-2.449237E-1
-2.473767E-1
-2.473767E-1
-2.449237E-1
-2.449237E-1
-2.473767E-1
-2.473767E-1
-2.498297E-1
-2.498297E-1
-2.498297E-1
-2.522826E-1
-2.498297E-1
-2.498297E-1
-2.522826E-1
-2.522826E-1
-2.522826E-1
-2.522826E-1
-2.547355E-1
-2.571885E-1
-2.571885E-1
-2.547355E-1
-2.522826E-1
-2.522826E-1
-2.547355E-1
-2.571885E-1
-2.596414E-1
-2.596414E-1
-2.571885E-1
-2.547355E-1
-2.547355E-1
-2.571885E-1
-2.596414E-1
-2.596414E-1
-2.596414E-1
-2.571885E-1
-2.571885E-1
-2.596414E-1
-2.596414E-1
-2.596414E-1
-2.596414E-1
-2.571885E-1
-2.547355E-1
-2.522826E-1
-2.547355E-1
-2.571885E-1
-2.596414E-1
-2.596414E-1
-2.596414E-1
-2.571885E-1
-2.596414E-1
-2.620944E-1
-2.620944E-1
-2.645473E-1
-2.694532E-1
-2.694532E-1
-2.670002E-1
-2.620944E-1
-2.620944E-1
-2.620944E-1
-2.670002E-1
-2.670002E-1
-2.694532E-1
-2.670002E-1
-2.670002E-1
-2.670002E-1
-2.645473E-1
-2.645473E-1
-2.645473E-1
-2.645473E-1
-2.670002E-1
-2.645473E-1
-2.645473E-1
-2.670002E-1
-2.670002E-1
-2.694532E-1
-2.694532E-1
-2.694532E-1
-2.670002E-1
-2.645473E-1
-2.670002E-1
-2.694532E-1
-2.694532E-1
-2.694532E-1
-2.670002E-1
-2.670002E-1
-2.670002E-1
-2.670002E-1
-2.694532E-1
-2.694532E-1
-2.694532E-1
-2.670002E-1
-2.645473E-1
-2.645473E-1
-2.645473E-1
-2.670002E-1
-2.694532E-1
-2.694532E-1
-2.694532E-1
-2.670002E-1
-2.670002E-1
-2.694532E-1
-2.719061E-1
-2.743591E-1
-2.768120E-1
-2.743591E-1
-2.719061E-1
-2.694532E-1
-2.670002E-1
-2.694532E-1
-2.719061E-1
-2.743591E-1
-2.743591E-1
-2.719061E-1
-2.719061E-1
-2.719061E-1
-2.719061E-1
-2.743591E-1
-2.743591E-1
-2.743591E-1
-2.743591E-1
-2.743591E-1
-2.719061E-1
-2.719061E-1
-2.743591E-1
-2.792650E-1
-2.817179E-1
-2.792650E-1
-2.768120E-1
-2.743591E-1
-2.743591E-1
-2.743591E-1
-2.792650E-1
-2.817179E-1
-2.792650E-1
-2.743591E-1
-2.719061E-1
-2.719061E-1
-2.743591E-1
-2.743591E-1
-2.743591E-1
-2.694532E-1
-2.670002E-1
-2.694532E-1
-2.719061E-1
-2.768120E-1
-2.768120E-1
-2.743591E-1
-2.719061E-1
-2.743591E-1
-2.743591E-1
-2.768120E-1
-2.743591E-1
-2.719061E-1
-2.719061E-1
-2.719061E-1
-2.694532E-1
-2.694532E-1
-2.694532E-1
-2.694532E-1
-2.694532E-1
-2.719061E-1
-2.768120E-1
-2.768120E-1
-2.719061E-1
-2.719061E-1
-2.719061E-1
-2.719061E-1
-2.694532E-1
-2.670002E-1
-2.645473E-1
-2.670002E-1
-2.694532E-1
-2.694532E-1
-2.694532E-1
-2.694532E-1
-2.694532E-1
-2.670002E-1
-2.670002E-1
-2.670002E-1
-2.694532E-1
-2.694532E-1
-2.694532E-1
-2.694532E-1
-2.670002E-1
-2.670002E-1
-2.694532E-1
-2.694532E-1
-2.670002E-1
-2.645473E-1
-2.670002E-1
-2.719061E-1
-2.743591E-1
-2.694532E-1
-2.645473E-1
-2.645473E-1
-2.645473E-1
-2.670002E-1
-2.694532E-1
-2.694532E-1
-2.670002E-1
-2.620944E-1
-2.620944E-1
-2.645473E-1
-2.694532E-1
-2.719061E-1
-2.694532E-1
-2.670002E-1
-2.645473E-1
-2.670002E-1
-2.694532E-1
-2.694532E-1
-2.670002E-1
-2.645473E-1
-2.670002E-1
-2.670002E-1
-2.670002E-1
-2.645473E-1
-2.620944E-1
-2.596414E-1
-2.596414E-1
-2.620944E-1
-2.645473E-1
-2.670002E-1
-2.645473E-1
-2.645473E-1
-2.670002E-1
-2.694532E-1
-2.645473E-1
-2.620944E-1
-2.620944E-1
-2.645473E-1
-2.645473E-1
-2.645473E-1
-2.596414E-1
-2.547355E-1
-2.547355E-1
-2.596414E-1
-2.620944E-1
-2.620944E-1
-2.645473E-1
-2.645473E-1
-2.620944E-1
-2.547355E-1
-2.522826E-1
-2.547355E-1
-2.596414E-1
-2.620944E-1
-2.620944E-1
-2.596414E-1
-2.596414E-1
-2.620944E-1
-2.645473E-1
-2.670002E-1
-2.645473E-1
-2.620944E-1
-2.596414E-1
-2.522826E-1
-2.302061E-1
-2.105826E-1
-2.449237E-1
-3.160591E-1
-3.454944E-1
-2.964355E-1
-2.302061E-1
-2.032237E-1
-2.228473E-1
-2.522826E-1
-2.645473E-1
-2.620944E-1
-2.571885E-1
-2.596414E-1
-2.645473E-1
-2.670002E-1
-2.694532E-1
-2.694532E-1
-2.670002E-1
-2.670002E-1
-2.670002E-1
-2.645473E-1
-2.620944E-1
-2.620944E-1
-2.620944E-1
-2.596414E-1
-2.596414E-1
-2.596414E-1
-2.620944E-1
-2.620944E-1
-2.596414E-1
-2.571885E-1
-2.547355E-1
-2.571885E-1
-2.596414E-1
-2.596414E-1
-2.596414E-1
-2.596414E-1
-2.571885E-1
-2.596414E-1
-2.596414E-1
-2.596414E-1
-2.596414E-1
-2.571885E-1
-2.596414E-1
-2.596414E-1
-2.571885E-1
-2.571885E-1
-2.596414E-1
-2.620944E-1
-2.620944E-1
-2.571885E-1
-2.547355E-1
-2.522826E-1
-2.547355E-1
-2.571885E-1
-2.571885E-1
-2.571885E-1
-2.547355E-1
-2.547355E-1
-2.547355E-1
-2.547355E-1
-2.522826E-1
-2.522826E-1
-2.522826E-1
-2.522826E-1
-2.522826E-1
-2.522826E-1
-2.547355E-1
-2.547355E-1
-2.522826E-1
-2.498297E-1
-2.498297E-1
-2.547355E-1
-2.571885E-1
-2.596414E-1
-2.571885E-1
-2.571885E-1
-2.571885E-1
-2.571885E-1
-2.522826E-1
-2.449237E-1
-2.473767E-1
-2.620944E-1
-2.694532E-1
-2.596414E-1
-2.498297E-1
-2.498297E-1
-2.547355E-1
-2.571885E-1
-2.547355E-1
-2.522826E-1
-2.498297E-1
-2.522826E-1
-2.547355E-1
-2.571885E-1
-2.522826E-1
-2.498297E-1
-2.498297E-1
-2.522826E-1
-2.571885E-1
-2.571885E-1
-2.547355E-1
-2.547355E-1
-2.547355E-1
-2.571885E-1
-2.596414E-1
-2.571885E-1
-2.522826E-1
-2.498297E-1
-2.522826E-1
-2.547355E-1
-2.571885E-1
-2.522826E-1
-2.449237E-1
-2.498297E-1
-2.670002E-1
-2.670002E-1
-2.547355E-1
-2.449237E-1
-2.449237E-1
-2.522826E-1
-2.522826E-1
-2.547355E-1
-2.547355E-1
-2.571885E-1
-2.547355E-1
-2.498297E-1
-2.498297E-1
-2.522826E-1
-2.547355E-1
-2.547355E-1
-2.522826E-1
-2.522826E-1
-2.547355E-1
-2.522826E-1
-2.498297E-1
-2.449237E-1
-2.449237E-1
-2.449237E-1
-2.473767E-1
-2.522826E-1
-2.571885E-1
-2.571885E-1
-2.522826E-1
-2.498297E-1
-2.522826E-1
-2.547355E-1
-2.522826E-1
-2.498297E-1
-2.498297E-1
-2.498297E-1
-2.424708E-1
-2.228473E-1
-1.836002E-1
-1.639767E-1
-1.983179E-1
-2.670002E-1
-3.136061E-1
-3.381355E-1
-3.822885E-1
-4.166297E-1
-3.577591E-1
-2.130355E-1
-1.173708E-1
-1.492590E-1
-2.326590E-1
-2.645473E-1
-2.375650E-1
-2.130355E-1
-2.203943E-1
-2.449237E-1
-2.596414E-1
-2.547355E-1
-2.473767E-1
-2.473767E-1
-2.498297E-1
-2.498297E-1
-2.473767E-1
-2.449237E-1
-2.473767E-1
-2.498297E-1
-2.498297E-1
-2.473767E-1
-2.449237E-1
-2.449237E-1
-2.449237E-1
-2.449237E-1
-2.449237E-1
-2.424708E-1
-2.424708E-1
-2.449237E-1
-2.449237E-1
-2.424708E-1
-2.400179E-1
-2.375650E-1
-2.400179E-1
-2.449237E-1
-2.449237E-1
-2.449237E-1
-2.400179E-1
-2.375650E-1
-2.351120E-1
-2.375650E-1
-2.400179E-1
-2.424708E-1
-2.424708E-1
-2.424708E-1
-2.424708E-1
-2.424708E-1
-2.424708E-1
-2.400179E-1
-2.375650E-1
-2.375650E-1
-2.351120E-1
-2.351120E-1
-2.351120E-1
-2.375650E-1
-2.375650E-1
-2.375650E-1
-2.351120E-1
-2.375650E-1
-2.375650E-1
-2.375650E-1
-2.351120E-1
-2.351120E-1
-2.351120E-1
-2.326590E-1
-2.302061E-1
-2.302061E-1
-2.302061E-1
-2.326590E-1
-2.326590E-1
-2.351120E-1
-2.351120E-1
-2.326590E-1
-2.277532E-1
-2.302061E-1
-2.326590E-1
-2.326590E-1
-2.302061E-1
-2.277532E-1
-2.277532E-1
-2.277532E-1
-2.302061E-1
-2.302061E-1
-2.302061E-1
-2.302061E-1
-2.277532E-1
-2.277532E-1
-2.277532E-1
-2.253002E-1
-2.253002E-1
-2.253002E-1
-2.277532E-1
-2.253002E-1
-2.253002E-1
-2.277532E-1
-2.302061E-1
-2.302061E-1
-2.277532E-1
-2.253002E-1
-2.203943E-1
-2.203943E-1
-2.179414E-1
-2.179414E-1
-2.203943E-1
-2.253002E-1
-2.277532E-1
-2.277532E-1
-2.253002E-1
-2.253002E-1
-2.228473E-1
-2.203943E-1
-2.203943E-1
-2.179414E-1
-2.203943E-1
-2.228473E-1
-2.228473E-1
-2.203943E-1
-2.154885E-1
-2.130355E-1
-2.130355E-1
-2.179414E-1
-2.228473E-1
-2.203943E-1
-2.179414E-1
-2.154885E-1
-2.154885E-1
-2.154885E-1
-2.154885E-1
-2.130355E-1
-2.130355E-1
-2.130355E-1
-2.130355E-1
-2.130355E-1
-2.130355E-1
-2.154885E-1
-2.154885E-1
-2.130355E-1
-2.105826E-1
-2.056767E-1
-2.081296E-1
-2.105826E-1
-2.130355E-1
-2.105826E-1
-2.081296E-1
-2.081296E-1
-2.081296E-1
-2.081296E-1
-2.081296E-1
-2.081296E-1
-2.056767E-1
-2.056767E-1
-2.056767E-1
-2.032237E-1
-2.032237E-1
-2.032237E-1
-2.007708E-1
-1.909590E-1
-1.958650E-1
-2.130355E-1
-2.179414E-1
-2.032237E-1
-1.885061E-1
-1.909590E-1
-1.983179E-1
-2.032237E-1
-1.983179E-1
-1.958650E-1
-1.958650E-1
-1.983179E-1
-1.958650E-1
-1.958650E-1
-1.934120E-1
-1.934120E-1
-1.909590E-1
-1.909590E-1
-1.934120E-1
-1.958650E-1
-1.958650E-1
-1.934120E-1
-1.909590E-1
-1.909590E-1
-1.934120E-1
-1.958650E-1
-1.958650E-1
-1.983179E-1
-1.983179E-1
-1.983179E-1
-1.958650E-1
-1.958650E-1
-1.934120E-1
-1.909590E-1
-1.885061E-1
-1.860532E-1
-1.885061E-1
-1.885061E-1
-1.885061E-1
-1.860532E-1
-1.860532E-1
-1.885061E-1
-1.909590E-1
-1.885061E-1
-1.885061E-1
-1.885061E-1
-1.860532E-1
-1.811473E-1
-1.786943E-1
-1.811473E-1
-1.836002E-1
-1.860532E-1
-1.860532E-1
-1.811473E-1
-1.786943E-1
-1.786943E-1
-1.811473E-1
-1.836002E-1
-1.786943E-1
-1.737885E-1
-1.737885E-1
-1.762414E-1
-1.811473E-1
-1.811473E-1
-1.786943E-1
-1.762414E-1
-1.737885E-1
-1.713355E-1
-1.688826E-1
-1.713355E-1
-1.737885E-1
-1.762414E-1
-1.762414E-1
-1.713355E-1
-1.664296E-1
-1.688826E-1
-1.713355E-1
-1.737885E-1
-1.688826E-1
-1.664296E-1
-1.639767E-1
-1.615238E-1
-1.615238E-1
-1.664296E-1
-1.688826E-1
-1.688826E-1
-1.688826E-1
-1.664296E-1
-1.664296E-1
-1.639767E-1
-1.639767E-1
-1.615238E-1
-1.615238E-1
-1.615238E-1
-1.590708E-1
-1.590708E-1
-1.590708E-1
-1.590708E-1
-1.590708E-1
-1.590708E-1
-1.566179E-1
-1.541649E-1
-1.541649E-1
-1.541649E-1
-1.541649E-1
-1.517120E-1
-1.517120E-1
-1.517120E-1
-1.492590E-1
-1.517120E-1
-1.517120E-1
-1.541649E-1
-1.541649E-1
-1.492590E-1
-1.443532E-1
-1.419002E-1
-1.443532E-1
-1.492590E-1
-1.517120E-1
-1.492590E-1
-1.443532E-1
-1.419002E-1
-1.419002E-1
-1.419002E-1
-1.419002E-1
-1.419002E-1
-1.419002E-1
-1.394473E-1
-1.369943E-1
-1.369943E-1
-1.369943E-1
-1.394473E-1
-1.369943E-1
-1.320885E-1
-1.320885E-1
-1.320885E-1
-1.320885E-1
-1.296355E-1
-1.320885E-1
-1.296355E-1
-1.296355E-1
-1.296355E-1
-1.296355E-1
-1.296355E-1
-1.296355E-1
-1.271826E-1
-1.222767E-1
-1.222767E-1
-1.198238E-1
-1.198238E-1
-1.222767E-1
-1.222767E-1
-1.222767E-1
-1.173708E-1
-1.149179E-1
-1.173708E-1
-1.198238E-1
-1.198238E-1
-1.173708E-1
-1.149179E-1
-1.124649E-1
-1.100120E-1
-1.100120E-1
-1.100120E-1
-1.075590E-1
-1.075590E-1
-1.100120E-1
-1.124649E-1
-1.124649E-1
-1.124649E-1
-1.100120E-1
-1.075590E-1
-1.075590E-1
-1.075590E-1
-1.100120E-1
-1.124649E-1
-1.100120E-1
-1.051061E-1
-1.026531E-1
-1.051061E-1
-1.026531E-1
-1.002002E-1
-9.529432E-2
-9.284138E-2
-9.284138E-2
-9.284138E-2
-9.284138E-2
-9.284138E-2
-9.284138E-2
-9.038844E-2
-9.038844E-2
-9.038844E-2
-9.038844E-2
-9.038844E-2
-8.793550E-2
-8.548256E-2
-8.548256E-2
-8.548256E-2
-8.793550E-2
-8.302962E-2
-8.057668E-2
-7.812374E-2
-8.057668E-2
-7.812374E-2
-7.567080E-2
-7.076491E-2
-7.321785E-2
-7.321785E-2
-7.321785E-2
-7.076491E-2
-7.076491E-2
-7.321785E-2
-7.321785E-2
-7.321785E-2
-7.076491E-2
-6.831197E-2
-6.831197E-2
-7.076491E-2
-7.076491E-2
-6.831197E-2
-6.340609E-2
-6.340609E-2
-6.340609E-2
-6.340609E-2
-6.095313E-2
-5.850021E-2
-5.850021E-2
-6.095313E-2
-6.340609E-2
-6.340609E-2
-6.095313E-2
-5.850021E-2
-5.604727E-2
-5.359431E-2
-5.604727E-2
-5.604727E-2
-5.604727E-2
-5.359431E-2
-4.868843E-2
-4.623549E-2
-4.623549E-2
-4.623549E-2
-4.868843E-2
-4.623549E-2
-4.132961E-2
-4.132961E-2
-4.132961E-2
-4.132961E-2
-4.132961E-2
-3.887667E-2
-3.642373E-2
-3.642373E-2
-3.397078E-2
-3.151784E-2
-3.151784E-2
-2.906491E-2
-3.151784E-2
-3.397078E-2
-3.397078E-2
-3.397078E-2
-3.151784E-2
-2.661195E-2
-2.170608E-2
-2.170608E-2
-2.170608E-2
-2.415902E-2
-2.170608E-2
-1.925314E-2
-1.434726E-2
-1.680020E-2
-1.925314E-2
-1.925314E-2
-1.925314E-2
-1.925314E-2
-1.680020E-2
-1.434726E-2
-1.189431E-2
-9.441368E-3
-6.988429E-3
-6.988429E-3
-9.441368E-3
-9.441368E-3
-6.988429E-3
-6.988429E-3
-9.441368E-3
-9.441368E-3
-6.988429E-3
-4.535481E-3
-4.535481E-3
-4.535481E-3
-4.535481E-3
-4.535481E-3
-2.082542E-3
3.703982E-4
2.823338E-3
5.276285E-3
5.276285E-3
5.276285E-3
7.729217E-3
7.729217E-3
5.276285E-3
5.276285E-3
5.276285E-3
7.729217E-3
1.018217E-2
1.263510E-2
1.018217E-2
1.018217E-2
1.018217E-2
1.263510E-2
1.263510E-2
1.263510E-2
1.263510E-2
1.508805E-2
1.754098E-2
1.508805E-2
1.508805E-2
1.754098E-2
1.754098E-2
1.754098E-2
1.999393E-2
1.999393E-2
2.244688E-2
2.244688E-2
2.244688E-2
2.244688E-2
2.244688E-2
2.489981E-2
2.735275E-2
2.735275E-2
2.489981E-2
2.489981E-2
2.735275E-2
2.735275E-2
2.489981E-2
2.489981E-2
2.735275E-2
2.980570E-2
2.980570E-2
2.735275E-2
2.735275E-2
2.980570E-2
3.225864E-2
3.471158E-2
3.471158E-2
3.471158E-2
3.225864E-2
2.980570E-2
2.980570E-2
3.225864E-2
3.716452E-2
3.471158E-2
3.225864E-2
3.471158E-2
4.207040E-2
4.452335E-2
4.452335E-2
4.207040E-2
3.961746E-2
4.207040E-2
4.207040E-2
3.961746E-2
3.961746E-2
3.716452E-2
3.961746E-2
4.207040E-2
4.452335E-2
4.207040E-2
3.961746E-2
3.716452E-2
3.961746E-2
4.207040E-2
4.452335E-2
4.697629E-2
4.942923E-2
5.188217E-2
5.188217E-2
4.942923E-2
4.942923E-2
4.942923E-2
5.188217E-2
5.188217E-2
5.188217E-2
5.188217E-2
5.433511E-2
5.678806E-2
5.924100E-2
5.678806E-2
5.678806E-2
5.924100E-2
5.924100E-2
5.678806E-2
5.433511E-2
5.188217E-2
5.433511E-2
5.924100E-2
6.169394E-2
6.169394E-2
6.169394E-2
6.414688E-2
6.414688E-2
6.414688E-2
6.414688E-2
6.659982E-2
6.414688E-2
5.924100E-2
5.924100E-2
6.169394E-2
6.414688E-2
6.659982E-2
6.905276E-2
7.150570E-2
7.150570E-2
6.905276E-2
6.659982E-2
6.659982E-2
6.659982E-2
6.905276E-2
7.150570E-2
7.395864E-2
7.395864E-2
7.150570E-2
6.905276E-2
6.905276E-2
7.150570E-2
7.395864E-2
7.395864E-2
7.641159E-2
7.641159E-2
7.150570E-2
6.905276E-2
6.905276E-2
7.395864E-2
7.886453E-2
8.131747E-2
8.622336E-2
9.358218E-2
1.033939E-1
1.132057E-1
1.205645E-1
1.279234E-1
1.377351E-1
1.426410E-1
1.450940E-1
1.450940E-1
1.475469E-1
1.475469E-1
1.450940E-1
1.401881E-1
1.352822E-1
1.352822E-1
1.303763E-1
1.230175E-1
1.156587E-1
1.082998E-1
1.033939E-1
1.009410E-1
1.009410E-1
1.033939E-1
1.058469E-1
1.033939E-1
1.009410E-1
9.848806E-2
9.603512E-2
9.603512E-2
9.848806E-2
1.009410E-1
1.009410E-1
1.009410E-1
1.009410E-1
1.033939E-1
1.033939E-1
1.058469E-1
1.082998E-1
1.058469E-1
1.058469E-1
1.082998E-1
1.132057E-1
1.132057E-1
1.107528E-1
1.082998E-1
1.082998E-1
1.107528E-1
1.132057E-1
1.132057E-1
1.132057E-1
1.107528E-1
1.082998E-1
1.107528E-1
1.132057E-1
1.132057E-1
1.132057E-1
1.156587E-1
1.181116E-1
1.205645E-1
1.205645E-1
1.181116E-1
1.205645E-1
1.230175E-1
1.205645E-1
1.205645E-1
1.205645E-1
1.230175E-1
1.254704E-1
1.254704E-1
1.254704E-1
1.254704E-1
1.254704E-1
1.254704E-1
1.254704E-1
1.279234E-1
1.279234E-1
1.254704E-1
1.254704E-1
1.279234E-1
1.328293E-1
1.377351E-1
1.352822E-1
1.328293E-1
1.328293E-1
1.303763E-1
1.254704E-1
1.254704E-1
1.303763E-1
1.352822E-1
1.352822E-1
1.328293E-1
1.303763E-1
1.303763E-1
1.328293E-1
1.377351E-1
1.352822E-1
1.328293E-1
1.303763E-1
1.303763E-1
1.352822E-1
1.401881E-1
1.450940E-1
1.426410E-1
1.401881E-1
1.377351E-1
1.377351E-1
1.401881E-1
1.426410E-1
1.450940E-1
1.450940E-1
1.475469E-1
1.499998E-1
1.499998E-1
1.475469E-1
1.475469E-1
1.475469E-1
1.499998E-1
1.499998E-1
1.475469E-1
1.450940E-1
1.450940E-1
1.475469E-1
1.499998E-1
1.499998E-1
1.499998E-1
1.499998E-1
1.475469E-1
1.475469E-1
1.499998E-1
1.499998E-1
1.499998E-1
1.524528E-1
1.573587E-1
1.573587E-1
1.573587E-1
1.573587E-1
1.598116E-1
1.598116E-1
1.622646E-1
1.622646E-1
1.598116E-1
1.549057E-1
1.549057E-1
1.573587E-1
1.573587E-1
1.598116E-1
1.598116E-1
1.622646E-1
1.598116E-1
1.622646E-1
1.622646E-1
1.647175E-1
1.622646E-1
1.598116E-1
1.598116E-1
1.622646E-1
1.647175E-1
1.647175E-1
1.622646E-1
1.622646E-1
1.647175E-1
1.696234E-1
1.696234E-1
1.696234E-1
1.671704E-1
1.671704E-1
1.696234E-1
1.696234E-1
1.696234E-1
1.720763E-1
1.745293E-1
1.769822E-1
1.794351E-1
1.794351E-1
1.794351E-1
1.794351E-1
1.794351E-1
1.794351E-1
1.794351E-1
1.745293E-1
1.720763E-1
1.696234E-1
1.745293E-1
1.769822E-1
1.769822E-1
1.745293E-1
1.696234E-1
1.671704E-1
1.696234E-1
1.720763E-1
1.720763E-1
1.745293E-1
1.745293E-1
1.745293E-1
1.745293E-1
1.745293E-1
1.794351E-1
1.818881E-1
1.867940E-1
1.867940E-1
1.867940E-1
1.892469E-1
1.916999E-1
1.966057E-1
2.015116E-1
2.039646E-1
1.990587E-1
1.966057E-1
1.966057E-1
1.990587E-1
2.039646E-1
2.113234E-1
2.162293E-1
2.186822E-1
2.162293E-1
2.162293E-1
2.211351E-1
2.260410E-1
2.284940E-1
2.284940E-1
2.260410E-1
2.211351E-1
2.162293E-1
2.137763E-1
2.113234E-1
2.088704E-1
2.113234E-1
2.113234E-1
2.113234E-1
2.064175E-1
2.039646E-1
2.015116E-1
2.039646E-1
2.039646E-1
2.039646E-1
2.039646E-1
2.039646E-1
2.039646E-1
2.064175E-1
2.064175E-1
2.039646E-1
2.015116E-1
2.015116E-1
2.015116E-1
2.039646E-1
2.039646E-1
2.039646E-1
2.039646E-1
2.064175E-1
2.064175E-1
2.015116E-1
1.990587E-1
1.941528E-1
1.916999E-1
1.892469E-1
1.892469E-1
1.941528E-1
1.966057E-1
1.966057E-1
1.941528E-1
1.892469E-1
1.892469E-1
1.867940E-1
1.892469E-1
1.916999E-1
1.941528E-1
1.966057E-1
1.990587E-1
1.990587E-1
1.966057E-1
1.966057E-1
1.990587E-1
2.039646E-1
2.039646E-1
2.039646E-1
1.966057E-1
1.941528E-1
1.941528E-1
1.941528E-1
1.966057E-1
1.966057E-1
1.966057E-1
1.966057E-1
1.966057E-1
1.990587E-1
2.015116E-1
2.015116E-1
2.015116E-1
1.990587E-1
1.990587E-1
2.015116E-1
2.015116E-1
2.039646E-1
2.064175E-1
2.064175E-1
2.039646E-1
2.039646E-1
2.064175E-1
2.088704E-1
2.064175E-1
2.015116E-1
1.990587E-1
1.941528E-1
1.916999E-1
1.867940E-1
1.892469E-1
1.966057E-1
2.162293E-1
2.284940E-1
2.186822E-1
2.088704E-1
2.211351E-1
2.383057E-1
2.456646E-1
2.505705E-1
2.677410E-1
2.849116E-1
2.898175E-1
2.922705E-1
3.069881E-1
3.388764E-1
3.830293E-1
4.149175E-1
4.198234E-1
4.075587E-1
3.952940E-1
3.805764E-1
3.683116E-1
3.609528E-1
3.560469E-1
3.437823E-1
3.217057E-1
3.020822E-1
2.849116E-1
2.726469E-1
2.677410E-1
2.628351E-1
2.603822E-1
2.628351E-1
2.677410E-1
2.726469E-1
2.775528E-1
2.800057E-1
2.849116E-1
2.849116E-1
2.824587E-1
2.775528E-1
2.750999E-1
2.726469E-1
2.701940E-1
2.701940E-1
2.726469E-1
2.750999E-1
2.750999E-1
2.750999E-1
2.775528E-1
2.824587E-1
2.873646E-1
2.873646E-1
2.873646E-1
2.873646E-1
2.873646E-1
2.873646E-1
2.898175E-1
2.922705E-1
2.898175E-1
2.898175E-1
2.922705E-1
2.971763E-1
3.045352E-1
3.094410E-1
3.118940E-1
3.094410E-1
3.094410E-1
3.094410E-1
3.094410E-1
3.143469E-1
3.217057E-1
3.290646E-1
3.364234E-1
3.388764E-1
3.388764E-1
3.437823E-1
3.535940E-1
3.634058E-1
3.707646E-1
3.756705E-1
3.805764E-1
3.830293E-1
3.830293E-1
3.781234E-1
3.781234E-1
3.781234E-1
3.781234E-1
3.781234E-1
3.781234E-1
3.830293E-1
3.903881E-1
3.977470E-1
3.977470E-1
4.001999E-1
4.026528E-1
4.051058E-1
4.075587E-1
4.075587E-1
4.075587E-1
4.100117E-1
4.124646E-1
4.124646E-1
4.124646E-1
4.198234E-1
4.271823E-1
4.345411E-1
4.394470E-1
4.443528E-1
4.517117E-1
4.590705E-1
4.639764E-1
4.664293E-1
4.688823E-1
4.664293E-1
4.664293E-1
4.688823E-1
4.713352E-1
4.713352E-1
4.713352E-1
4.688823E-1
4.713352E-1
4.762411E-1
4.786940E-1
4.811470E-1
4.860528E-1
4.958646E-1
5.056764E-1
5.179411E-1
5.252999E-1
5.326587E-1
5.424705E-1
5.547352E-1
5.620940E-1
5.645469E-1
5.669999E-1
5.719058E-1
5.768117E-1
5.841705E-1
5.866234E-1
5.866234E-1
5.817176E-1
5.768117E-1
5.694528E-1
5.645469E-1
5.620940E-1
5.645469E-1
5.743587E-1
5.817176E-1
5.890764E-1
5.964353E-1
6.062470E-1
6.160587E-1
6.209647E-1
6.258705E-1
6.283234E-1
6.283234E-1
6.307764E-1
6.283234E-1
6.283234E-1
6.283234E-1
6.258705E-1
6.209647E-1
6.136058E-1
6.086999E-1
6.086999E-1
6.111528E-1
6.209647E-1
6.332294E-1
6.503999E-1
6.651176E-1
6.798353E-1
6.945528E-1
7.068176E-1
7.190823E-1
7.288941E-1
7.362529E-1
7.387058E-1
7.362529E-1
7.387058E-1
7.411588E-1
7.436117E-1
7.411588E-1
7.362529E-1
7.313470E-1
7.411588E-1
7.902176E-1
8.760706E-1
9.643765E-1
1.020794E+0
1.045324E+0
1.055135E+0
1.069853E+0
1.099288E+0
1.140988E+0
1.192500E+0
1.253824E+0
1.305335E+0
1.327412E+0
1.307788E+0
1.261182E+0
1.224388E+0
1.214577E+0
1.229294E+0
1.258729E+0
1.307788E+0
1.366659E+0
1.425530E+0
1.477041E+0
1.511382E+0
1.523647E+0
1.521194E+0
1.511382E+0
1.501571E+0
1.486853E+0
1.469682E+0
1.457418E+0
1.459871E+0
1.474588E+0
1.494212E+0
1.518741E+0
1.545724E+0
1.567800E+0
1.589877E+0
1.611953E+0
1.629124E+0
1.641388E+0
1.651200E+0
1.673277E+0
1.717429E+0
1.700259E+0
1.501571E+0
1.028153E+0
3.732175E-1
-1.075590E-1
-1.124649E-1
2.603822E-1
6.111528E-1
6.920999E-1
6.479470E-1
7.436117E-1
9.864529E-1
1.197406E+0
1.297977E+0
1.398547E+0
1.562894E+0
1.737053E+0
1.874418E+0
1.982347E+0
2.026500E+0
1.930835E+0
1.722335E+0
1.543271E+0
1.496665E+0
1.533459E+0
1.575159E+0
1.607047E+0
1.687994E+0
1.827812E+0
1.979894E+0
2.082918E+0
2.141789E+0
2.131977E+0
1.879324E+0
1.334771E+0
8.711646E-1
9.594706E-1
1.572706E+0
2.232547E+0
2.526900E+0
2.387083E+0
1.903853E+0
1.283259E+0
8.785235E-1
8.466353E-1
9.962647E-1
1.106647E+0
1.165518E+0
1.241559E+0
1.396094E+0
1.638935E+0
1.896494E+0
2.041218E+0
2.031406E+0
1.943100E+0
1.869512E+0
1.844982E+0
1.857247E+0
1.854794E+0
1.810641E+0
1.749318E+0
1.717429E+0
1.751771E+0
1.842530E+0
1.925930E+0
1.945553E+0
1.894041E+0
1.810641E+0
1.737053E+0
1.685541E+0
1.648747E+0
1.614406E+0
1.587424E+0
1.577612E+0
1.599688E+0
1.668371E+0
1.788565E+0
1.945553E+0
2.109900E+0
2.274247E+0
2.448406E+0
2.600488E+0
2.676530E+0
2.674077E+0
2.622565E+0
2.524447E+0
2.387083E+0
2.230094E+0
2.090277E+0
2.016688E+0
2.036312E+0
2.114806E+0
2.203112E+0
2.281606E+0
2.355195E+0
2.438594E+0
2.526900E+0
2.593130E+0
2.600488E+0
2.544071E+0
2.445953E+0
2.357647E+0
2.318400E+0
2.340477E+0
2.409159E+0
2.480295E+0
2.521995E+0
2.521995E+0
2.512183E+0
2.512183E+0
2.529353E+0
2.551430E+0
2.563695E+0
2.556336E+0
2.539165E+0
2.529353E+0
2.536712E+0
2.561241E+0
2.590677E+0
2.612753E+0
2.625018E+0
2.625018E+0
2.620112E+0
2.615206E+0
2.622565E+0
2.632377E+0
2.629924E+0
2.610300E+0
2.573506E+0
2.531806E+0
2.502371E+0
2.490106E+0
2.507277E+0
2.553883E+0
2.642189E+0
2.779553E+0
2.995412E+0
3.331465E+0
3.738653E+0
3.983948E+0
3.849036E+0
3.439395E+0
3.103342E+0
3.027301E+0
3.113154E+0
3.174477E+0
3.149947E+0
3.073906E+0
2.990506E+0
2.921824E+0
2.853142E+0
2.782006E+0
2.681436E+0
2.499918E+0
2.237453E+0
2.011783E+0
1.943100E+0
1.925930E+0
1.719882E+0
1.420624E+0
1.474588E+0
2.075559E+0
2.813895E+0
3.083718E+0
2.730495E+0
2.166318E+0
1.894041E+0
2.210471E+0
2.951259E+0
3.385430E+0
2.965977E+0
2.134430E+0
1.759130E+0
1.918571E+0
2.055935E+0
2.063294E+0
2.247265E+0
2.524447E+0
2.593130E+0
2.622565E+0
2.988053E+0
3.669971E+0
4.528500E+0
5.494959E+0
6.164613E+0
6.027248E+0
5.119659E+0
4.072253E+0
3.515436E+0
3.581665E+0
3.920171E+0
4.086971E+0
3.929983E+0
3.591477E+0
3.174477E+0
2.649547E+0
2.154053E+0
1.987253E+0
2.308589E+0
2.956165E+0
3.562042E+0
3.868660E+0
3.858848E+0
3.687142E+0
3.547324E+0
3.527700E+0
3.564495E+0
3.579212E+0
3.579212E+0
3.596383E+0
3.633177E+0
3.667518E+0
3.679783E+0
3.669971E+0
3.642989E+0
3.601289E+0
3.552230E+0
3.512983E+0
3.493359E+0
3.493359E+0
3.505624E+0
3.510530E+0
3.493359E+0
3.471283E+0
3.463924E+0
3.471283E+0
3.483547E+0
3.493359E+0
3.508077E+0
3.535060E+0
3.569401E+0
3.606195E+0
3.640536E+0
3.667518E+0
3.674877E+0
3.662612E+0
3.647895E+0
3.650348E+0
3.674877E+0
3.709218E+0
3.743559E+0
3.775448E+0
3.802430E+0
3.831865E+0
3.861301E+0
3.890736E+0
3.910359E+0
3.922624E+0
3.925077E+0
3.927530E+0
3.937342E+0
3.947154E+0
3.954512E+0
3.956965E+0
3.964324E+0
3.981495E+0
4.001118E+0
4.023195E+0
4.042818E+0
4.062442E+0
4.079612E+0
4.089424E+0
4.094330E+0
4.096783E+0
4.096783E+0
4.094330E+0
4.091877E+0
4.084518E+0
4.079612E+0
4.079612E+0
4.084518E+0
4.086971E+0
4.091877E+0
4.099236E+0
4.109047E+0
4.118859E+0
4.123765E+0
4.126218E+0
4.128671E+0
4.133577E+0
4.140936E+0
4.153201E+0
4.167918E+0
4.185089E+0
4.202260E+0
4.221883E+0
4.243959E+0
4.268489E+0
4.295471E+0
4.315095E+0
4.327359E+0
4.327359E+0
4.315095E+0
4.300377E+0
4.290565E+0
4.290565E+0
4.297924E+0
4.312642E+0
4.327359E+0
4.344530E+0
4.371512E+0
4.403400E+0
4.432836E+0
4.447554E+0
4.452459E+0
4.447554E+0
4.442648E+0
4.447554E+0
4.457365E+0
4.464724E+0
4.481895E+0
4.503971E+0
4.526048E+0
4.540765E+0
4.545671E+0
4.548124E+0
4.550577E+0
4.553030E+0
4.557936E+0
4.562842E+0
4.567748E+0
4.572653E+0
4.577559E+0
4.587371E+0
4.597183E+0
4.606995E+0
4.614353E+0
4.621712E+0
4.629071E+0
4.633977E+0
4.638883E+0
4.648695E+0
4.660959E+0
4.668318E+0
4.673224E+0
4.678130E+0
4.685489E+0
4.695301E+0
4.707565E+0
4.717377E+0
4.722283E+0
4.729641E+0
4.739453E+0
4.749265E+0
4.759077E+0
4.766436E+0
4.771342E+0
4.778700E+0
4.786059E+0
4.795871E+0
4.803230E+0
4.810589E+0
4.815495E+0
4.820401E+0
4.825306E+0
4.830213E+0
4.835118E+0
4.842477E+0
4.849836E+0
4.854742E+0
4.857195E+0
4.859648E+0
4.867006E+0
4.874365E+0
4.876818E+0
4.876818E+0
4.884177E+0
4.889083E+0
4.893989E+0
4.896442E+0
4.898895E+0
4.906254E+0
4.916065E+0
4.925877E+0
4.933236E+0
4.943048E+0
4.947953E+0
4.952859E+0
4.960218E+0
4.967577E+0
4.972483E+0
4.977389E+0
4.987200E+0
4.997012E+0
5.011730E+0
5.026447E+0
5.043618E+0
5.053430E+0
5.058336E+0
5.058336E+0
5.060789E+0
5.063242E+0
5.073053E+0
5.082865E+0
5.092677E+0
5.095130E+0
5.097583E+0
5.104942E+0
5.112300E+0
5.114754E+0
5.117207E+0
5.119659E+0
5.124565E+0
5.131924E+0
5.139283E+0
5.149095E+0
5.156454E+0
5.166265E+0
5.173624E+0
5.183436E+0
5.190795E+0
5.198154E+0
5.205512E+0
5.212872E+0
5.220230E+0
5.222683E+0
5.222683E+0
5.225136E+0
5.232495E+0
5.242307E+0
5.249665E+0
5.249665E+0
5.249665E+0
5.254571E+0
5.261930E+0
5.271742E+0
5.281553E+0
5.288913E+0
5.296271E+0
5.303630E+0
5.310989E+0
5.320800E+0
5.328159E+0
5.333066E+0
5.337971E+0
5.352689E+0
5.374765E+0
5.396842E+0
5.409107E+0
5.406653E+0
5.396842E+0
5.384577E+0
5.379671E+0
5.379671E+0
5.379671E+0
5.374765E+0
5.364954E+0
5.360048E+0
5.360048E+0
5.369859E+0
5.379671E+0
5.389483E+0
5.399295E+0
5.411560E+0
5.421372E+0
5.431183E+0
5.433636E+0
5.433636E+0
5.433636E+0
5.436089E+0
5.443448E+0
5.448354E+0
5.453260E+0
5.455712E+0
5.458165E+0
5.463071E+0
5.467977E+0
5.472883E+0
5.475336E+0
5.482695E+0
5.490054E+0
5.494959E+0
5.497413E+0
5.497413E+0
5.497413E+0
5.499866E+0
5.507224E+0
5.514583E+0
5.519489E+0
5.524395E+0
5.531754E+0
5.539112E+0
5.544018E+0
5.546472E+0
5.551377E+0
5.558736E+0
5.563642E+0
5.568548E+0
5.571001E+0
5.573454E+0
5.578359E+0
5.583265E+0
5.588171E+0
5.597983E+0
5.602889E+0
5.607795E+0
5.612701E+0
5.617607E+0
5.624965E+0
5.632324E+0
5.639683E+0
5.644589E+0
5.644589E+0
5.649495E+0
5.654400E+0
5.661759E+0
5.669118E+0
5.674024E+0
5.676477E+0
5.678930E+0
5.683836E+0
5.693648E+0
5.701006E+0
5.705913E+0
5.708365E+0
5.713271E+0
5.718177E+0
5.725536E+0
5.730442E+0
5.735348E+0
5.735348E+0
5.740253E+0
5.745160E+0
5.754972E+0
5.762330E+0
5.767236E+0
5.769689E+0
5.772142E+0
5.777048E+0
5.784407E+0
5.789312E+0
5.791766E+0
5.796671E+0
5.801577E+0
5.806483E+0
5.811389E+0
5.816295E+0
5.818748E+0
5.821201E+0
5.826107E+0
5.828559E+0
5.833466E+0
5.838371E+0
5.843277E+0
5.848183E+0
5.853089E+0
5.857995E+0
5.860448E+0
5.860448E+0
5.860448E+0
5.865354E+0
5.872712E+0
5.880072E+0
5.884977E+0
5.887430E+0
5.889883E+0
5.889883E+0
5.889883E+0
5.892336E+0
5.897242E+0
5.899695E+0
5.904601E+0
5.907054E+0
5.909507E+0
5.911959E+0
5.911959E+0
5.916865E+0
5.919318E+0
5.921771E+0
5.921771E+0
5.921771E+0
5.924224E+0
5.926677E+0
5.926677E+0
5.929130E+0
5.931583E+0
5.931583E+0
5.934036E+0
5.934036E+0
5.934036E+0
5.934036E+0
5.934036E+0
5.934036E+0
5.934036E+0
5.934036E+0
5.931583E+0
5.931583E+0
5.929130E+0
5.926677E+0
5.924224E+0
5.921771E+0
5.924224E+0
5.926677E+0
5.931583E+0
5.931583E+0
5.929130E+0
5.924224E+0
5.921771E+0
5.921771E+0
5.919318E+0
5.914413E+0
5.909507E+0
5.907054E+0
5.904601E+0
5.902148E+0
5.897242E+0
5.894789E+0
5.892336E+0
5.889883E+0
5.889883E+0
5.887430E+0
5.880072E+0
5.875166E+0
5.875166E+0
5.877618E+0
5.875166E+0
5.870260E+0
5.862901E+0
5.860448E+0
5.857995E+0
5.855542E+0
5.850636E+0
5.845730E+0
5.845730E+0
5.840824E+0
5.833466E+0
5.828559E+0
5.828559E+0
5.826107E+0
5.823654E+0
5.818748E+0
5.813842E+0
5.811389E+0
5.811389E+0
5.808936E+0
5.806483E+0
5.801577E+0
5.796671E+0
5.794219E+0
5.791766E+0
5.789312E+0
5.781954E+0
5.774595E+0
5.772142E+0
5.774595E+0
5.774595E+0
5.772142E+0
5.767236E+0
5.764783E+0
5.764783E+0
5.764783E+0
5.764783E+0
5.759877E+0
5.754972E+0
5.752518E+0
5.747613E+0
5.740253E+0
5.735348E+0
5.737801E+0
5.742707E+0
5.745160E+0
5.745160E+0
5.745160E+0
5.745160E+0
5.742707E+0
5.742707E+0
5.742707E+0
5.742707E+0
5.740253E+0
5.737801E+0
5.735348E+0
5.732895E+0
5.730442E+0
5.727989E+0
5.727989E+0
5.727989E+0
5.730442E+0
5.727989E+0
5.727989E+0
5.727989E+0
5.725536E+0
5.723083E+0
5.720630E+0
5.718177E+0
5.718177E+0
5.718177E+0
5.718177E+0
5.715725E+0
5.713271E+0
5.710818E+0
5.708365E+0
5.708365E+0
5.705913E+0
5.705913E+0
5.703459E+0
5.703459E+0
5.701006E+0
5.698554E+0
5.698554E+0
5.698554E+0
5.698554E+0
5.701006E+0
5.698554E+0
5.693648E+0
5.688742E+0
5.688742E+0
5.691195E+0
5.691195E+0
5.691195E+0
5.686289E+0
5.683836E+0
5.683836E+0
5.683836E+0
5.683836E+0
5.686289E+0
5.683836E+0
5.678930E+0
5.676477E+0
5.678930E+0
5.681383E+0
5.683836E+0
5.681383E+0
5.678930E+0
5.676477E+0
5.676477E+0
5.676477E+0
5.676477E+0
5.676477E+0
5.674024E+0
5.674024E+0
5.674024E+0
5.676477E+0
5.676477E+0
5.676477E+0
5.676477E+0
5.671571E+0
5.666666E+0
5.666666E+0
5.669118E+0
5.671571E+0
5.671571E+0
5.666666E+0
5.664212E+0
5.659307E+0
5.659307E+0
5.661759E+0
5.661759E+0
5.659307E+0
5.654400E+0
5.649495E+0
5.644589E+0
5.642136E+0
5.642136E+0
5.642136E+0
5.637230E+0
5.632324E+0
5.629871E+0
5.629871E+0
5.627418E+0
5.624965E+0
5.620060E+0
5.615153E+0
5.612701E+0
5.610248E+0
5.605342E+0
5.602889E+0
5.602889E+0
5.602889E+0
5.602889E+0
5.600436E+0
5.597983E+0
5.593077E+0
5.588171E+0
5.585718E+0
5.580813E+0
5.575907E+0
5.573454E+0
5.568548E+0
5.566095E+0
5.563642E+0
5.558736E+0
5.556283E+0
5.553830E+0
5.548924E+0
5.541565E+0
5.536660E+0
5.531754E+0
5.529301E+0
5.526848E+0
5.524395E+0
5.519489E+0
5.517036E+0
5.514583E+0
5.509677E+0
5.502318E+0
5.497413E+0
5.492507E+0
5.492507E+0
5.492507E+0
5.490054E+0
5.482695E+0
5.475336E+0
5.472883E+0
5.472883E+0
5.470430E+0
5.463071E+0
5.458165E+0
5.455712E+0
5.453260E+0
5.445900E+0
5.440995E+0
5.438542E+0
5.438542E+0
5.433636E+0
5.423824E+0
5.416465E+0
5.411560E+0
5.411560E+0
5.409107E+0
5.409107E+0
5.404201E+0
5.394389E+0
5.387030E+0
5.382124E+0
5.379671E+0
5.377218E+0
5.374765E+0
5.372313E+0
5.367406E+0
5.357595E+0
5.350236E+0
5.345330E+0
5.345330E+0
5.342877E+0
5.337971E+0
5.333066E+0
5.328159E+0
5.323254E+0
5.320800E+0
5.318348E+0
5.310989E+0
5.303630E+0
5.296271E+0
5.293818E+0
5.291365E+0
5.284007E+0
5.276648E+0
5.269289E+0
5.264383E+0
5.261930E+0
5.259477E+0
5.254571E+0
5.249665E+0
5.244759E+0
5.237401E+0
5.234948E+0
5.230042E+0
5.225136E+0
5.215324E+0
5.207965E+0
5.203060E+0
5.200606E+0
5.195700E+0
5.190795E+0
5.183436E+0
5.178530E+0
5.176077E+0
5.168718E+0
5.163813E+0
5.154001E+0
5.144189E+0
5.136830E+0
5.131924E+0
5.129471E+0
5.127019E+0
5.124565E+0
5.122112E+0
5.114754E+0
5.102489E+0
5.092677E+0
5.087771E+0
5.085318E+0
5.080412E+0
5.073053E+0
5.065695E+0
5.058336E+0
5.053430E+0
5.048524E+0
5.043618E+0
5.038713E+0
5.031354E+0
5.028901E+0
5.026447E+0
5.021542E+0
5.014183E+0
5.009277E+0
5.001918E+0
4.997012E+0
4.989654E+0
4.984747E+0
4.979842E+0
4.972483E+0
4.965124E+0
4.960218E+0
4.955312E+0
4.950407E+0
4.943048E+0
4.935689E+0
4.930783E+0
4.928330E+0
4.923424E+0
4.916065E+0
4.908706E+0
4.901348E+0
4.896442E+0
4.891536E+0
4.886630E+0
4.881724E+0
4.879271E+0
4.874365E+0
4.864554E+0
4.854742E+0
4.847383E+0
4.844930E+0
4.842477E+0
4.837571E+0
4.832665E+0
4.825306E+0
4.820401E+0
4.813042E+0
4.808136E+0
4.800777E+0
4.793418E+0
4.788512E+0
4.783607E+0
4.778700E+0
4.773795E+0
4.766436E+0
4.761530E+0
4.756624E+0
4.751718E+0
4.746812E+0
4.739453E+0
4.729641E+0
4.722283E+0
4.717377E+0
4.712471E+0
4.705113E+0
4.700206E+0
4.697753E+0
4.692847E+0
4.687942E+0
4.680583E+0
4.673224E+0
4.665865E+0
4.658506E+0
4.648695E+0
4.641336E+0
4.638883E+0
4.636430E+0
4.633977E+0
4.629071E+0
4.624165E+0
4.614353E+0
4.606995E+0
4.599636E+0
4.594730E+0
4.589824E+0
4.584918E+0
4.577559E+0
4.572653E+0
4.570200E+0
4.565295E+0
4.555483E+0
4.545671E+0
4.540765E+0
4.535860E+0
4.533406E+0
4.526048E+0
4.521142E+0
4.518689E+0
4.513783E+0
4.506424E+0
4.499065E+0
4.494159E+0
4.489254E+0
4.484347E+0
4.476989E+0
4.469630E+0
4.462271E+0
4.457365E+0
4.452459E+0
4.450007E+0
4.447554E+0
4.440195E+0
4.432836E+0
4.425477E+0
4.418118E+0
4.410759E+0
4.405853E+0
4.403400E+0
4.398495E+0
4.396041E+0
4.388683E+0
4.381324E+0
4.373965E+0
4.371512E+0
4.369059E+0
4.364153E+0
4.359247E+0
4.351889E+0
4.344530E+0
4.339624E+0
4.337171E+0
4.334718E+0
4.327359E+0
4.317547E+0
4.310188E+0
4.307736E+0
4.305283E+0
4.300377E+0
4.293018E+0
4.285659E+0
4.280753E+0
4.275847E+0
4.270941E+0
4.268489E+0
4.263583E+0
4.256224E+0
4.248865E+0
4.241506E+0
4.236600E+0
4.236600E+0
4.236600E+0
4.229242E+0
4.221883E+0
4.216977E+0
4.212071E+0
4.207165E+0
4.197353E+0
4.189994E+0
4.189994E+0
4.187542E+0
4.185089E+0
4.177730E+0
4.170371E+0
4.165465E+0
4.160559E+0
4.158106E+0
4.150747E+0
4.140936E+0
4.131124E+0
4.126218E+0
4.123765E+0
4.121312E+0
4.113954E+0
4.106595E+0
4.096783E+0
4.091877E+0
4.089424E+0
4.086971E+0
4.084518E+0
4.079612E+0
4.072253E+0
4.064895E+0
4.059989E+0
4.057536E+0
4.052630E+0
4.047724E+0
4.037912E+0
4.028101E+0
4.025647E+0
4.023195E+0
4.020742E+0
4.015836E+0
4.010930E+0
4.006024E+0
3.998665E+0
3.993760E+0
3.986401E+0
3.981495E+0
3.979042E+0
3.979042E+0
3.976589E+0
3.971683E+0
3.959418E+0
3.954512E+0
3.949607E+0
3.949607E+0
3.944701E+0
3.937342E+0
3.932436E+0
3.925077E+0
3.920171E+0
3.915265E+0
3.912813E+0
3.907907E+0
3.903001E+0
3.898095E+0
3.890736E+0
3.885830E+0
3.880924E+0
3.876018E+0
3.873565E+0
3.866206E+0
3.858848E+0
3.851489E+0
3.846583E+0
3.844130E+0
3.839224E+0
3.834318E+0
3.829413E+0
3.826959E+0
3.822053E+0
3.817148E+0
3.809789E+0
3.802430E+0
3.795071E+0
3.792618E+0
3.787712E+0
3.782806E+0
3.777901E+0
3.772995E+0
3.765636E+0
3.758277E+0
3.750918E+0
3.748465E+0
3.743559E+0
3.738653E+0
3.731295E+0
3.726389E+0
3.726389E+0
3.721483E+0
3.716577E+0
3.706765E+0
3.701859E+0
3.694501E+0
3.689595E+0
3.687142E+0
3.682236E+0
3.677330E+0
3.672424E+0
3.669971E+0
3.669971E+0
3.665065E+0
3.657706E+0
3.650348E+0
3.640536E+0
3.633177E+0
3.628271E+0
3.625818E+0
3.620912E+0
3.616006E+0
3.611101E+0
3.608648E+0
3.601289E+0
3.593930E+0
3.586571E+0
3.584118E+0
3.579212E+0
3.571853E+0
3.564495E+0
3.562042E+0
3.559589E+0
3.552230E+0
3.544871E+0
3.542418E+0
3.539965E+0
3.537512E+0
3.530154E+0
3.522795E+0
3.515436E+0
3.510530E+0
3.505624E+0
3.503171E+0
3.500718E+0
3.495812E+0
3.488453E+0
3.481095E+0
3.473736E+0
3.468830E+0
3.466377E+0
3.463924E+0
3.456565E+0
3.449206E+0
3.444300E+0
3.439395E+0
3.434489E+0
3.427130E+0
3.419771E+0
3.419771E+0
3.414865E+0
3.407506E+0
3.400147E+0
3.392789E+0
3.390336E+0
3.385430E+0
3.378071E+0
3.373165E+0
3.365807E+0
3.360901E+0
3.355995E+0
3.351089E+0
3.346183E+0
3.343730E+0
3.338824E+0
3.333918E+0
3.329012E+0
3.324106E+0
3.319201E+0
3.311842E+0
3.306936E+0
3.304483E+0
3.299577E+0
3.294671E+0
3.287312E+0
3.282406E+0
3.275048E+0
3.272595E+0
3.267689E+0
3.260330E+0
3.252971E+0
3.248065E+0
3.245612E+0
3.243159E+0
3.235801E+0
3.225989E+0
3.221083E+0
3.221083E+0
3.216177E+0
3.208818E+0
3.201459E+0
3.194100E+0
3.189194E+0
3.184289E+0
3.181836E+0
3.176930E+0
3.172024E+0
3.167118E+0
3.159759E+0
3.154853E+0
3.152401E+0
3.149947E+0
3.145042E+0
3.140136E+0
3.130324E+0
3.122965E+0
3.118059E+0
3.113154E+0
3.105794E+0
3.098436E+0
3.091077E+0
3.086171E+0
3.083718E+0
3.083718E+0
3.081265E+0
3.073906E+0
3.066547E+0
3.061642E+0
3.054283E+0
3.049377E+0
3.042018E+0
3.037112E+0
3.029753E+0
3.027301E+0
3.024848E+0
3.017489E+0
3.007677E+0
3.000318E+0
3.000318E+0
2.997865E+0
2.992959E+0
2.985601E+0
2.980695E+0
2.973336E+0
2.965977E+0
2.961071E+0
2.953712E+0
2.946353E+0
2.943900E+0
2.943900E+0
2.938994E+0
2.929183E+0
2.924277E+0
2.919371E+0
2.914465E+0
2.907106E+0
2.899747E+0
2.892389E+0
2.887483E+0
2.885030E+0
2.880124E+0
2.875218E+0
2.870312E+0
2.862953E+0
2.853142E+0
2.845783E+0
2.840877E+0
2.838424E+0
2.831065E+0
2.823706E+0
2.818800E+0
2.818800E+0
2.818800E+0
2.811442E+0
2.801630E+0
2.791818E+0
2.784459E+0
2.782006E+0
2.779553E+0
2.777100E+0
2.769742E+0
2.762383E+0
2.755024E+0
2.750118E+0
2.747665E+0
2.742759E+0
2.737853E+0
2.732947E+0
2.725589E+0
2.718230E+0
2.713324E+0
2.710871E+0
2.705965E+0
2.701059E+0
2.698606E+0
2.691248E+0
2.683889E+0
2.678983E+0
2.671624E+0
2.664265E+0
2.656906E+0
2.649547E+0
2.647095E+0
2.647095E+0
2.644642E+0
2.639736E+0
2.632377E+0
2.622565E+0
2.617659E+0
2.612753E+0
2.607848E+0
2.598036E+0
2.590677E+0
2.585771E+0
2.585771E+0
2.580865E+0
2.573506E+0
2.566147E+0
2.558789E+0
2.553883E+0
2.553883E+0
2.548977E+0
2.541618E+0
2.531806E+0
2.524447E+0
2.519542E+0
2.514636E+0
2.509730E+0
2.504824E+0
2.495012E+0
2.490106E+0
2.487653E+0
2.485200E+0
2.482747E+0
2.475389E+0
2.468030E+0
2.460671E+0
2.455765E+0
2.448406E+0
2.443500E+0
2.436142E+0
2.433688E+0
2.431236E+0
2.428783E+0
2.423877E+0
2.416518E+0
2.411612E+0
2.406706E+0
2.401800E+0
2.396895E+0
2.394441E+0
2.387083E+0
2.377271E+0
2.369912E+0
2.367459E+0
2.365006E+0
2.360100E+0
2.350289E+0
2.342930E+0
2.338024E+0
2.333118E+0
2.328212E+0
2.320853E+0
2.313494E+0
2.306136E+0
2.298777E+0
2.296324E+0
2.293871E+0
2.291418E+0
2.288965E+0
2.281606E+0
2.274247E+0
2.264436E+0
2.257077E+0
2.252171E+0
2.249718E+0
2.244812E+0
2.239906E+0
2.235000E+0
2.230094E+0
2.222736E+0
2.215377E+0
2.210471E+0
2.205565E+0
2.200659E+0
2.195753E+0
2.193300E+0
2.188395E+0
2.183489E+0
2.178583E+0
2.171224E+0
2.168771E+0
2.163865E+0
2.158959E+0
2.151600E+0
2.144241E+0
2.139336E+0
2.136883E+0
2.134430E+0
2.129524E+0
2.122165E+0
2.112353E+0
2.107447E+0
2.102541E+0
2.100088E+0
2.097636E+0
2.092730E+0
2.085371E+0
2.080465E+0
2.075559E+0
2.073106E+0
2.068200E+0
2.060841E+0
2.055935E+0
2.051029E+0
2.048577E+0
2.043671E+0
2.033859E+0
2.026500E+0
2.021594E+0
2.019141E+0
2.016688E+0
2.014236E+0
2.006877E+0
1.999518E+0
1.994612E+0
1.987253E+0
1.982347E+0
1.977441E+0
1.974989E+0
1.972536E+0
1.967630E+0
1.960271E+0
1.952912E+0
1.950459E+0
1.945553E+0
1.938194E+0
1.933288E+0
1.930835E+0
1.928383E+0
1.923477E+0
1.918571E+0
1.911212E+0
1.908759E+0
1.906306E+0
1.903853E+0
1.901400E+0
1.898947E+0
1.891588E+0
1.884229E+0
1.876871E+0
1.874418E+0
1.874418E+0
1.871965E+0
1.869512E+0
1.864606E+0
1.859700E+0
1.854794E+0
1.847435E+0
1.844982E+0
1.842530E+0
1.840077E+0
1.835171E+0
1.830265E+0
1.825359E+0
1.822906E+0
1.820453E+0
1.815547E+0
1.808188E+0
1.803283E+0
1.798377E+0
1.793471E+0
1.788565E+0
1.786112E+0
1.783659E+0
1.781206E+0
1.776300E+0
1.771394E+0
1.764035E+0
1.759130E+0
1.754224E+0
1.754224E+0
1.751771E+0
1.744412E+0
1.737053E+0
1.729694E+0
1.724788E+0
1.724788E+0
1.722335E+0
1.717429E+0
1.712524E+0
1.705165E+0
1.702712E+0
1.697806E+0
1.695353E+0
1.687994E+0
1.685541E+0
1.680635E+0
1.678182E+0
1.670824E+0
1.665918E+0
1.661012E+0
1.661012E+0
1.661012E+0
1.658559E+0
1.651200E+0
1.643841E+0
1.638935E+0
1.636483E+0
1.631577E+0
1.626671E+0
1.619312E+0
1.614406E+0
1.609500E+0
1.604594E+0
1.599688E+0
1.594782E+0
1.587424E+0
1.577612E+0
1.570253E+0
1.567800E+0
1.565347E+0
1.560441E+0
1.553082E+0
1.550630E+0
1.550630E+0
1.548177E+0
1.543271E+0
1.535912E+0
1.531006E+0
1.528553E+0
1.526100E+0
1.521194E+0
1.513835E+0
1.508930E+0
1.504024E+0
1.496665E+0
1.491759E+0
1.486853E+0
1.484400E+0
1.479494E+0
1.474588E+0
1.469682E+0
1.462324E+0
1.457418E+0
1.452512E+0
1.447606E+0
1.445153E+0
1.440247E+0
1.435341E+0
1.427982E+0
1.420624E+0
1.415718E+0
1.410812E+0
1.405906E+0
1.401000E+0
1.393641E+0
1.391188E+0
1.386282E+0
1.383830E+0
1.378924E+0
1.374018E+0
1.371565E+0
1.369112E+0
1.369112E+0
1.364206E+0
1.354394E+0
1.344582E+0
1.337224E+0
1.337224E+0
1.337224E+0
1.332318E+0
1.327412E+0
1.320053E+0
1.312694E+0
1.305335E+0
1.297977E+0
1.295524E+0
1.297977E+0
1.297977E+0
1.290618E+0
1.275900E+0
1.263635E+0
1.253824E+0
1.246465E+0
1.241559E+0
1.236653E+0
1.234200E+0
1.231747E+0
1.229294E+0
1.229294E+0
1.226841E+0
1.226841E+0
1.226841E+0
1.224388E+0
1.214577E+0
1.202312E+0
1.192500E+0
1.185141E+0
1.182688E+0
1.180235E+0
1.172877E+0
1.163065E+0
1.148347E+0
1.136082E+0
1.118912E+0
1.101741E+0
1.079665E+0
1.060041E+0
1.042871E+0
1.030606E+0
1.025700E+0
1.033059E+0
1.060041E+0
1.096835E+0
1.140988E+0
1.182688E+0
1.204765E+0
1.204765E+0
1.182688E+0
1.143441E+0
1.094382E+0
1.047777E+0
1.010982E+0
9.913588E-1
9.864529E-1
9.938117E-1
1.003624E+0
1.015888E+0
1.025700E+0
1.030606E+0
1.030606E+0
1.028153E+0
1.033059E+0
1.045324E+0
1.064947E+0
1.067400E+0
1.033059E+0
9.619235E-1
8.736176E-1
7.951235E-1
7.460647E-1
7.313470E-1
7.485176E-1
7.853117E-1
8.368235E-1
9.030529E-1
9.717353E-1
1.018341E+0
1.025700E+0
9.913588E-1
9.324882E-1
8.687118E-1
8.172000E-1
7.804058E-1
7.607823E-1
7.583294E-1
7.730470E-1
7.975764E-1
8.196529E-1
8.270117E-1
8.172000E-1
7.975764E-1
7.754999E-1
7.558764E-1
7.387058E-1
7.288941E-1
7.264411E-1
7.337999E-1
7.436117E-1
7.509705E-1
7.485176E-1
7.411588E-1
7.288941E-1
7.117235E-1
6.970058E-1
6.896470E-1
6.847411E-1
6.798353E-1
6.724764E-1
6.675705E-1
6.602117E-1
6.553058E-1
6.479470E-1
6.405882E-1
6.307764E-1
6.209647E-1
6.160587E-1
6.136058E-1
6.136058E-1
6.111528E-1
6.062470E-1
6.013411E-1
5.915294E-1
5.817176E-1
5.694528E-1
5.596411E-1
5.498294E-1
5.400176E-1
5.375646E-1
5.424705E-1
5.498294E-1
5.571882E-1
5.596411E-1
5.571882E-1
5.571882E-1
5.571882E-1
5.522823E-1
5.424705E-1
5.326587E-1
5.228469E-1
5.130352E-1
4.983175E-1
4.835999E-1
4.664293E-1
4.492587E-1
4.320881E-1
4.149175E-1
4.051058E-1
3.928411E-1
3.805764E-1
3.658587E-1
3.486881E-1
3.315175E-1
3.192528E-1
3.118940E-1
3.094410E-1
3.069881E-1
3.118940E-1
3.217057E-1
3.315175E-1
3.364234E-1
3.339705E-1
3.241587E-1
3.094410E-1
2.971763E-1
2.898175E-1
2.849116E-1
2.775528E-1
2.726469E-1
2.652881E-1
2.603822E-1
2.579293E-1
2.530234E-1
2.456646E-1
2.383057E-1
2.309469E-1
2.235881E-1
2.162293E-1
2.088704E-1
1.966057E-1
1.892469E-1
1.818881E-1
1.769822E-1
1.720763E-1
1.671704E-1
1.622646E-1
1.524528E-1
1.377351E-1
1.205645E-1
1.107528E-1
1.107528E-1
1.156587E-1
1.156587E-1
1.107528E-1
1.009410E-1
8.867630E-2
8.377041E-2
8.377041E-2
8.131747E-2
7.395864E-2
6.169394E-2
5.433511E-2
4.942923E-2
4.452335E-2
3.961746E-2
3.225864E-2
2.735275E-2
1.999393E-2
1.263510E-2
2.823338E-3
-4.535481E-3
-1.189431E-2
-1.925314E-2
-2.415902E-2
-2.906491E-2
-3.887667E-2
-4.868843E-2
-5.850021E-2
-6.585903E-2
-6.831197E-2
-7.567080E-2
-8.548256E-2
-9.529432E-2
-1.026531E-1
-1.100120E-1
-1.173708E-1
-1.271826E-1
-1.320885E-1
-1.345414E-1
-1.394473E-1
-1.517120E-1
-1.639767E-1
-1.762414E-1
-1.836002E-1
-1.885061E-1
-1.934120E-1
-1.983179E-1
-2.056767E-1
-2.130355E-1
-2.203943E-1
-2.302061E-1
-2.400179E-1
-2.449237E-1
-2.522826E-1
-2.596414E-1
-2.694532E-1
-2.743591E-1
-2.817179E-1
-2.890767E-1
-2.988885E-1
-3.062473E-1
-3.136061E-1
-3.209650E-1
-3.283238E-1
-3.332297E-1
-3.405885E-1
-3.479473E-1
-3.553061E-1
-3.626650E-1
-3.700238E-1
-3.749297E-1
-3.798356E-1
-3.871944E-1
-3.945532E-1
-4.043650E-1
-4.117238E-1
-4.190826E-1
-4.264414E-1
-4.338003E-1
-4.436120E-1
-4.509708E-1
-4.583297E-1
-4.607826E-1
-4.656885E-1
-4.730473E-1
-4.804062E-1
-4.902179E-1
-4.975767E-1
-5.024827E-1
-5.098414E-1
-5.172003E-1
-5.221062E-1
-5.294650E-1
-5.392767E-1
-5.466356E-1
-5.539944E-1
-5.589003E-1
-5.662592E-1
-5.736179E-1
-5.834297E-1
-5.907885E-1
-5.981474E-1
-6.055062E-1
-6.104121E-1
-6.153179E-1
-6.226767E-1
-6.300356E-1
-6.398474E-1
-6.472062E-1
-6.570180E-1
-6.619238E-1
-6.692827E-1
-6.741886E-1
-6.790944E-1
-6.889062E-1
-6.962650E-1
-7.036238E-1
-7.109826E-1
-7.183415E-1
-7.257003E-1
-7.330591E-1
-7.379650E-1
-7.428709E-1
-7.502297E-1
-7.575885E-1
-7.649474E-1
-7.698532E-1
-7.747592E-1
-7.796651E-1
-7.845709E-1
-7.919298E-1
-7.968356E-1
-8.041945E-1
-8.115533E-1
-8.189121E-1
-8.262709E-1
-8.336297E-1
-8.385357E-1
-8.434415E-1
-8.508004E-1
-8.581592E-1
-8.655180E-1
-8.704239E-1
-8.753298E-1
-8.802356E-1
-8.875945E-1
-8.974063E-1
-9.047651E-1
-9.096710E-1
-9.145768E-1
-9.194828E-1
-9.268416E-1
-9.317474E-1
-9.366532E-1
-9.415591E-1
-9.464651E-1
-9.513709E-1
-9.587298E-1
-9.660886E-1
-9.709945E-1
-9.783533E-1
-9.857121E-1
-9.906181E-1
-9.930710E-1
-9.955240E-1
-1.000430E+0
-1.007789E+0
-1.012695E+0
-1.017600E+0
-1.024959E+0
-1.029865E+0
-1.037224E+0
-1.042130E+0
-1.049489E+0
-1.054395E+0
-1.059300E+0
-1.066659E+0
-1.074018E+0
-1.078924E+0
-1.083830E+0
-1.086283E+0
-1.088736E+0
-1.096095E+0
-1.103453E+0
-1.108359E+0
-1.113265E+0
-1.120624E+0
-1.127983E+0
-1.132889E+0
-1.142700E+0
-1.150059E+0
-1.152512E+0
-1.154965E+0
-1.159871E+0
-1.169683E+0
-1.177042E+0
-1.181948E+0
-1.184400E+0
-1.189306E+0
-1.196665E+0
-1.204024E+0
-1.208930E+0
-1.211383E+0
-1.213836E+0
-1.221195E+0
-1.231006E+0
-1.238365E+0
-1.248177E+0
-1.253083E+0
-1.260442E+0
-1.267801E+0
-1.275159E+0
-1.277612E+0
-1.280065E+0
-1.280065E+0
-1.287424E+0
-1.297236E+0
-1.304595E+0
-1.307048E+0
-1.307048E+0
-1.311953E+0
-1.316859E+0
-1.326671E+0
-1.334030E+0
-1.336483E+0
-1.341389E+0
-1.348748E+0
-1.353653E+0
-1.356106E+0
-1.361012E+0
-1.363465E+0
-1.365918E+0
-1.370824E+0
-1.375730E+0
-1.380636E+0
-1.385542E+0
-1.392901E+0
-1.397806E+0
-1.402712E+0
-1.405165E+0
-1.410071E+0
-1.414977E+0
-1.422336E+0
-1.422336E+0
-1.422336E+0
-1.424789E+0
-1.427242E+0
-1.434601E+0
-1.439506E+0
-1.441959E+0
-1.444412E+0
-1.446865E+0
-1.449318E+0
-1.454224E+0
-1.456677E+0
-1.459130E+0
-1.464036E+0
-1.468942E+0
-1.473848E+0
-1.478753E+0
-1.483659E+0
-1.486112E+0
-1.491018E+0
-1.495924E+0
-1.500830E+0
-1.503283E+0
-1.505736E+0
-1.510642E+0
-1.510642E+0
-1.513095E+0
-1.515548E+0
-1.522906E+0
-1.527812E+0
-1.530265E+0
-1.532718E+0
-1.535171E+0
-1.537624E+0
-1.542530E+0
-1.549889E+0
-1.554795E+0
-1.559701E+0
-1.564606E+0
-1.574418E+0
-1.598948E+0
-1.630836E+0
-1.657818E+0
-1.670083E+0
-1.677442E+0
-1.706877E+0
-1.795183E+0
-1.949718E+0
-2.138595E+0
-2.290677E+0
-2.359359E+0
-2.327471E+0
-2.224448E+0
-2.089536E+0
-1.947265E+0
-1.800089E+0
-1.657818E+0
-1.537624E+0
-1.466489E+0
-1.456677E+0
-1.491018E+0
-1.549889E+0
-1.625930E+0
-1.724048E+0
-1.839336E+0
-1.957077E+0
-2.040477E+0
-2.069912E+0
-2.040477E+0
-1.959530E+0
-1.846695E+0
-1.733859E+0
-1.662724E+0
-1.652912E+0
-1.699518E+0
-1.768201E+0
-1.829524E+0
-1.866318E+0
-1.868771E+0
-1.846695E+0
-1.822165E+0
-1.817259E+0
-1.831977E+0
-1.854054E+0
-1.866318E+0
-1.873677E+0
-1.878583E+0
-1.890848E+0
-1.898207E+0
-1.898207E+0
-1.888395E+0
-1.873677E+0
-1.863865E+0
-1.856507E+0
-1.858959E+0
-1.871224E+0
-1.885942E+0
-1.900659E+0
-1.910471E+0
-1.915377E+0
-1.922736E+0
-1.930095E+0
-1.939907E+0
-1.947265E+0
-1.954624E+0
-1.966889E+0
-1.976701E+0
-1.984060E+0
-1.991418E+0
-1.998777E+0
-2.008589E+0
-2.018401E+0
-2.023306E+0
-2.028212E+0
-2.033118E+0
-2.038024E+0
-2.045383E+0
-2.050289E+0
-2.057648E+0
-2.065007E+0
-2.069912E+0
-2.074818E+0
-2.084630E+0
-2.094442E+0
-2.101800E+0
-2.109160E+0
-2.116518E+0
-2.126330E+0
-2.133689E+0
-2.138595E+0
-2.141048E+0
-2.145953E+0
-2.150859E+0
-2.153312E+0
-2.155765E+0
-2.155765E+0
-2.158218E+0
-2.160671E+0
-2.163124E+0
-2.165577E+0
-2.168030E+0
-2.172936E+0
-2.177842E+0
-2.185201E+0
-2.192559E+0
-2.199918E+0
-2.207277E+0
-2.214636E+0
-2.221995E+0
-2.229353E+0
-2.231807E+0
-2.234259E+0
-2.239165E+0
-2.244071E+0
-2.248977E+0
-2.251430E+0
-2.253883E+0
-2.261242E+0
-2.268601E+0
-2.273506E+0
-2.275960E+0
-2.283318E+0
-2.293130E+0
-2.302942E+0
-2.302942E+0
-2.302942E+0
-2.307848E+0
-2.317659E+0
-2.327471E+0
-2.332377E+0
-2.339736E+0
-2.347095E+0
-2.352001E+0
-2.359359E+0
-2.364265E+0
-2.371624E+0
-2.378983E+0
-2.386342E+0
-2.391248E+0
-2.393701E+0
-2.393701E+0
-2.393701E+0
-2.401059E+0
-2.410871E+0
-2.420683E+0
-2.428042E+0
-2.432948E+0
-2.442760E+0
-2.455024E+0
-2.469742E+0
-2.482007E+0
-2.479554E+0
-2.472195E+0
-2.467289E+0
-2.474648E+0
-2.489365E+0
-2.499177E+0
-2.496724E+0
-2.484459E+0
-2.477101E+0
-2.477101E+0
-2.482007E+0
-2.486912E+0
-2.491818E+0
-2.499177E+0
-2.506536E+0
-2.508989E+0
-2.504083E+0
-2.491818E+0
-2.479554E+0
-2.477101E+0
-2.484459E+0
-2.491818E+0
-2.496724E+0
-2.496724E+0
-2.496724E+0
-2.504083E+0
-2.516348E+0
-2.528612E+0
-2.535971E+0
-2.531065E+0
-2.523706E+0
-2.516348E+0
-2.518801E+0
-2.531065E+0
-2.550689E+0
-2.575218E+0
-2.602201E+0
-2.616918E+0
-2.602201E+0
-2.560501E+0
-2.521253E+0
-2.508989E+0
-2.531065E+0
-2.565407E+0
-2.592389E+0
-2.616918E+0
-2.670883E+0
-2.793530E+0
-2.960330E+0
-3.082977E+0
-3.085430E+0
-2.967689E+0
-2.793530E+0
-2.641448E+0
-2.562954E+0
-2.555595E+0
-2.589936E+0
-2.643901E+0
-2.700318E+0
-2.759189E+0
-2.810701E+0
-2.842589E+0
-2.842589E+0
-2.815607E+0
-2.771454E+0
-2.729754E+0
-2.707677E+0
-2.712583E+0
-2.734659E+0
-2.764095E+0
-2.786171E+0
-2.793530E+0
-2.788624E+0
-2.773907E+0
-2.754283E+0
-2.742018E+0
-2.739565E+0
-2.754283E+0
-2.776360E+0
-2.793530E+0
-2.805795E+0
-2.808248E+0
-2.810701E+0
-2.813154E+0
-2.818059E+0
-2.822965E+0
-2.827871E+0
-2.832777E+0
-2.835230E+0
-2.840136E+0
-2.845042E+0
-2.845042E+0
-2.842589E+0
-2.840136E+0
-2.840136E+0
-2.842589E+0
-2.849948E+0
-2.857307E+0
-2.862212E+0
-2.864665E+0
-2.867118E+0
-2.869571E+0
-2.874477E+0
-2.881836E+0
-2.891648E+0
-2.899007E+0
-2.903912E+0
-2.908818E+0
-2.913724E+0
-2.918630E+0
-2.923536E+0
-2.933348E+0
-2.940707E+0
-2.943160E+0
-2.940707E+0
-2.935801E+0
-2.935801E+0
-2.940707E+0
-2.950518E+0
-2.957877E+0
-2.962783E+0
-2.962783E+0
-2.960330E+0
-2.955424E+0
-2.952971E+0
-2.957877E+0
-2.965236E+0
-2.975048E+0
-2.982407E+0
-2.987312E+0
-2.987312E+0
-2.989765E+0
-2.997124E+0
-3.004483E+0
-3.006936E+0
-3.006936E+0
-3.006936E+0
-3.006936E+0
-3.011842E+0
-3.016748E+0
-3.021654E+0
-3.026560E+0
-3.029012E+0
-3.031466E+0
-3.033918E+0
-3.038824E+0
-3.038824E+0
-3.041277E+0
-3.046183E+0
-3.051089E+0
-3.053542E+0
-3.053542E+0
-3.051089E+0
-3.055995E+0
-3.063354E+0
-3.073165E+0
-3.075619E+0
-3.070713E+0
-3.068260E+0
-3.070713E+0
-3.075619E+0
-3.080524E+0
-3.085430E+0
-3.092789E+0
-3.097695E+0
-3.100148E+0
-3.100148E+0
-3.102601E+0
-3.107506E+0
-3.112412E+0
-3.117318E+0
-3.119772E+0
-3.122224E+0
-3.124677E+0
-3.124677E+0
-3.129583E+0
-3.129583E+0
-3.132036E+0
-3.132036E+0
-3.134489E+0
-3.139395E+0
-3.144301E+0
-3.144301E+0
-3.146754E+0
-3.151660E+0
-3.154112E+0
-3.154112E+0
-3.149207E+0
-3.149207E+0
-3.151660E+0
-3.159018E+0
-3.161471E+0
-3.163924E+0
-3.163924E+0
-3.163924E+0
-3.166377E+0
-3.168830E+0
-3.171283E+0
-3.173736E+0
-3.176189E+0
-3.181095E+0
-3.181095E+0
-3.178642E+0
-3.178642E+0
-3.181095E+0
-3.183548E+0
-3.188453E+0
-3.193359E+0
-3.195813E+0
-3.195813E+0
-3.198265E+0
-3.200718E+0
-3.205624E+0
-3.208077E+0
-3.210530E+0
-3.212983E+0
-3.212983E+0
-3.215436E+0
-3.215436E+0
-3.217889E+0
-3.220342E+0
-3.222795E+0
-3.227701E+0
-3.232606E+0
-3.235060E+0
-3.232606E+0
-3.230154E+0
-3.230154E+0
-3.230154E+0
-3.232606E+0
-3.235060E+0
-3.237512E+0
-3.237512E+0
-3.239965E+0
-3.239965E+0
-3.239965E+0
-3.242418E+0
-3.242418E+0
-3.242418E+0
-3.242418E+0
-3.239965E+0
-3.242418E+0
-3.247324E+0
-3.249777E+0
-3.252230E+0
-3.254683E+0
-3.254683E+0
-3.254683E+0
-3.257136E+0
-3.257136E+0
-3.259589E+0
-3.262042E+0
-3.259589E+0
-3.259589E+0
-3.259589E+0
-3.262042E+0
-3.264495E+0
-3.266948E+0
-3.264495E+0
-3.264495E+0
-3.269401E+0
-3.271854E+0
-3.271854E+0
-3.271854E+0
-3.271854E+0
-3.271854E+0
-3.269401E+0
-3.271854E+0
-3.274307E+0
-3.276759E+0
-3.279213E+0
-3.279213E+0
-3.276759E+0
-3.276759E+0
-3.279213E+0
-3.281665E+0
-3.284118E+0
-3.284118E+0
-3.281665E+0
-3.279213E+0
-3.276759E+0
-3.276759E+0
-3.279213E+0
-3.284118E+0
-3.284118E+0
-3.286571E+0
-3.286571E+0
-3.286571E+0
-3.284118E+0
-3.281665E+0
-3.284118E+0
-3.286571E+0
-3.289024E+0
-3.289024E+0
-3.286571E+0
-3.286571E+0
-3.289024E+0
-3.289024E+0
-3.289024E+0
-3.289024E+0
-3.289024E+0
-3.286571E+0
-3.286571E+0
-3.286571E+0
-3.289024E+0
-3.291477E+0
-3.289024E+0
-3.286571E+0
-3.284118E+0
-3.284118E+0
-3.286571E+0
-3.286571E+0
-3.284118E+0
-3.284118E+0
-3.284118E+0
-3.284118E+0
-3.284118E+0
-3.284118E+0
-3.284118E+0
-3.286571E+0
-3.289024E+0
-3.286571E+0
-3.281665E+0
-3.276759E+0
-3.276759E+0
-3.279213E+0
-3.279213E+0
-3.281665E+0
-3.281665E+0
-3.281665E+0
-3.279213E+0
-3.276759E+0
-3.274307E+0
-3.271854E+0
-3.274307E+0
-3.276759E+0
-3.276759E+0
-3.276759E+0
-3.274307E+0
-3.271854E+0
-3.269401E+0
-3.269401E+0
-3.266948E+0
-3.264495E+0
-3.262042E+0
-3.262042E+0
-3.259589E+0
-3.262042E+0
-3.262042E+0
-3.259589E+0
-3.257136E+0
-3.254683E+0
-3.254683E+0
-3.254683E+0
-3.254683E+0
-3.252230E+0
-3.249777E+0
-3.247324E+0
-3.244871E+0
-3.247324E+0
-3.244871E+0
-3.239965E+0
-3.237512E+0
-3.239965E+0
-3.237512E+0
-3.237512E+0
-3.237512E+0
-3.232606E+0
-3.230154E+0
-3.227701E+0
-3.227701E+0
-3.230154E+0
-3.227701E+0
-3.222795E+0
-3.217889E+0
-3.215436E+0
-3.212983E+0
-3.210530E+0
-3.210530E+0
-3.210530E+0
-3.205624E+0
-3.203171E+0
-3.203171E+0
-3.203171E+0
-3.203171E+0
-3.195813E+0
-3.190907E+0
-3.190907E+0
-3.190907E+0
-3.188453E+0
-3.186001E+0
-3.183548E+0
-3.181095E+0
-3.178642E+0
-3.176189E+0
-3.171283E+0
-3.168830E+0
-3.166377E+0
-3.163924E+0
-3.161471E+0
-3.156565E+0
-3.154112E+0
-3.146754E+0
-3.136942E+0
-3.141848E+0
-3.163924E+0
-3.168830E+0
-3.151660E+0
-3.122224E+0
-3.102601E+0
-3.119772E+0
-3.156565E+0
-3.168830E+0
-3.141848E+0
-3.107506E+0
-3.095242E+0
-3.102601E+0
-3.112412E+0
-3.109960E+0
-3.102601E+0
-3.097695E+0
-3.097695E+0
-3.095242E+0
-3.075619E+0
-3.038824E+0
-3.029012E+0
-3.060901E+0
-3.102601E+0
-3.122224E+0
-3.109960E+0
-3.090336E+0
-3.075619E+0
-3.070713E+0
-3.063354E+0
-3.060901E+0
-3.087883E+0
-3.117318E+0
-3.105054E+0
-3.038824E+0
-2.989765E+0
-3.004483E+0
-3.041277E+0
-3.043730E+0
-3.014295E+0
-2.987312E+0
-2.989765E+0
-3.006936E+0
-3.016748E+0
-3.014295E+0
-3.004483E+0
-2.999577E+0
-2.999577E+0
-2.999577E+0
-2.997124E+0
-2.989765E+0
-2.982407E+0
-2.977501E+0
-2.975048E+0
-2.972595E+0
-2.967689E+0
-2.965236E+0
-2.962783E+0
-2.957877E+0
-2.952971E+0
-2.945612E+0
-2.943160E+0
-2.938254E+0
-2.935801E+0
-2.930895E+0
-2.925989E+0
-2.923536E+0
-2.921083E+0
-2.916177E+0
-2.908818E+0
-2.903912E+0
-2.899007E+0
-2.894101E+0
-2.886742E+0
-2.879383E+0
-2.876930E+0
-2.876930E+0
-2.876930E+0
-2.874477E+0
-2.867118E+0
-2.859759E+0
-2.854854E+0
-2.852401E+0
-2.847495E+0
-2.840136E+0
-2.835230E+0
-2.827871E+0
-2.822965E+0
-2.818059E+0
-2.815607E+0
-2.813154E+0
-2.810701E+0
-2.805795E+0
-2.800889E+0
-2.793530E+0
-2.793530E+0
-2.793530E+0
-2.793530E+0
-2.783718E+0
-2.773907E+0
-2.764095E+0
-2.742018E+0
-2.710130E+0
-2.712583E+0
-2.773907E+0
-2.840136E+0
-2.825418E+0
-2.737112E+0
-2.688054E+0
-2.710130E+0
-2.744471E+0
-2.737112E+0
-2.707677E+0
-2.690507E+0
-2.690507E+0
-2.697865E+0
-2.697865E+0
-2.695412E+0
-2.688054E+0
-2.683148E+0
-2.678242E+0
-2.673336E+0
-2.668430E+0
-2.663524E+0
-2.661071E+0
-2.656165E+0
-2.651259E+0
-2.646354E+0
-2.641448E+0
-2.636542E+0
-2.629183E+0
-2.621824E+0
-2.619371E+0
-2.616918E+0
-2.609560E+0
-2.604654E+0
-2.599748E+0
-2.594842E+0
-2.592389E+0
-2.589936E+0
-2.585030E+0
-2.577671E+0
-2.570312E+0
-2.565407E+0
-2.560501E+0
-2.558048E+0
-2.558048E+0
-2.555595E+0
-2.550689E+0
-2.543330E+0
-2.533518E+0
-2.526159E+0
-2.518801E+0
-2.516348E+0
-2.518801E+0
-2.516348E+0
-2.508989E+0
-2.501630E+0
-2.496724E+0
-2.494271E+0
-2.491818E+0
-2.486912E+0
-2.479554E+0
-2.472195E+0
-2.467289E+0
-2.462383E+0
-2.457477E+0
-2.452571E+0
-2.447666E+0
-2.442760E+0
-2.435401E+0
-2.430495E+0
-2.425589E+0
-2.423136E+0
-2.415777E+0
-2.405965E+0
-2.401059E+0
-2.398607E+0
-2.396154E+0
-2.391248E+0
-2.383889E+0
-2.376530E+0
-2.371624E+0
-2.366718E+0
-2.361812E+0
-2.356906E+0
-2.352001E+0
-2.347095E+0
-2.342189E+0
-2.337283E+0
-2.332377E+0
-2.327471E+0
-2.322565E+0
-2.315206E+0
-2.310301E+0
-2.300489E+0
-2.295583E+0
-2.290677E+0
-2.288224E+0
-2.285771E+0
-2.280865E+0
-2.273506E+0
-2.268601E+0
-2.263695E+0
-2.258789E+0
-2.251430E+0
-2.246524E+0
-2.241618E+0
-2.236712E+0
-2.231807E+0
-2.221995E+0
-2.214636E+0
-2.209730E+0
-2.204824E+0
-2.199918E+0
-2.195012E+0
-2.192559E+0
-2.190106E+0
-2.185201E+0
-2.175389E+0
-2.168030E+0
-2.163124E+0
-2.163124E+0
-2.160671E+0
-2.153312E+0
-2.143501E+0
-2.133689E+0
-2.131236E+0
-2.128783E+0
-2.123877E+0
-2.114065E+0
-2.104254E+0
-2.099348E+0
-2.091989E+0
-2.087083E+0
-2.082177E+0
-2.077271E+0
-2.069912E+0
-2.065007E+0
-2.060101E+0
-2.060101E+0
-2.055195E+0
-2.047836E+0
-2.038024E+0
-2.028212E+0
-2.020853E+0
-2.018401E+0
-2.015948E+0
-2.013495E+0
-2.006136E+0
-1.996324E+0
-1.986512E+0
-1.981606E+0
-1.981606E+0
-1.979154E+0
-1.976701E+0
-1.969342E+0
-1.961983E+0
-1.954624E+0
-1.947265E+0
-1.939907E+0
-1.935001E+0
-1.930095E+0
-1.922736E+0
-1.915377E+0
-1.910471E+0
-1.905565E+0
-1.898207E+0
-1.893301E+0
-1.888395E+0
-1.883489E+0
-1.878583E+0
-1.871224E+0
-1.863865E+0
-1.856507E+0
-1.851601E+0
-1.846695E+0
-1.839336E+0
-1.831977E+0
-1.824618E+0
-1.817259E+0
-1.814807E+0
-1.809901E+0
-1.804995E+0
-1.795183E+0
-1.787824E+0
-1.782918E+0
-1.775559E+0
-1.768201E+0
-1.763295E+0
-1.755936E+0
-1.751030E+0
-1.748577E+0
-1.743671E+0
-1.738765E+0
-1.731407E+0
-1.724048E+0
-1.714236E+0
-1.706877E+0
-1.701971E+0
-1.699518E+0
-1.697065E+0
-1.687254E+0
-1.679895E+0
-1.674989E+0
-1.672536E+0
-1.667630E+0
-1.660271E+0
-1.650459E+0
-1.640648E+0
-1.635742E+0
-1.628383E+0
-1.621024E+0
-1.616118E+0
-1.611212E+0
-1.606306E+0
-1.598948E+0
-1.589136E+0
-1.581777E+0
-1.571965E+0
-1.567059E+0
-1.562154E+0
-1.559701E+0
-1.554795E+0
-1.547436E+0
-1.537624E+0
-1.525359E+0
-1.518001E+0
-1.513095E+0
-1.505736E+0
-1.500830E+0
-1.493471E+0
-1.486112E+0
-1.478753E+0
-1.471395E+0
-1.466489E+0
-1.459130E+0
-1.449318E+0
-1.441959E+0
-1.439506E+0
-1.439506E+0
-1.434601E+0
-1.427242E+0
-1.417430E+0
-1.407618E+0
-1.402712E+0
-1.395353E+0
-1.390448E+0
-1.385542E+0
-1.383089E+0
-1.383089E+0
-1.378183E+0
-1.370824E+0
-1.363465E+0
-1.356106E+0
-1.346295E+0
-1.334030E+0
-1.324218E+0
-1.314406E+0
-1.307048E+0
-1.299689E+0
-1.294783E+0
-1.289877E+0
-1.284971E+0
-1.280065E+0
-1.272706E+0
-1.265348E+0
-1.255536E+0
-1.245724E+0
-1.235912E+0
-1.228553E+0
-1.223648E+0
-1.218742E+0
-1.216289E+0
-1.206477E+0
-1.199118E+0
-1.196665E+0
-1.194212E+0
-1.186853E+0
-1.177042E+0
-1.167230E+0
-1.159871E+0
-1.154965E+0
-1.150059E+0
-1.145153E+0
-1.137795E+0
-1.127983E+0
-1.123077E+0
-1.118171E+0
-1.113265E+0
-1.103453E+0
-1.096095E+0
-1.091189E+0
-1.081377E+0
-1.076471E+0
-1.071565E+0
-1.064206E+0
-1.056848E+0
-1.044583E+0
-1.037224E+0
-1.029865E+0
-1.024959E+0
-1.020053E+0
-1.012695E+0
-1.007789E+0
-1.002883E+0
-9.930710E-1
-9.832593E-1
-9.759004E-1
-9.709945E-1
-9.636356E-1
-9.562768E-1
-9.489179E-1
-9.464651E-1
-9.415591E-1
-9.342004E-1
-9.268416E-1
-9.194828E-1
-9.145768E-1
-9.072180E-1
-8.998592E-1
-8.925003E-1
-8.851416E-1
-8.802356E-1
-8.728768E-1
-8.630651E-1
-8.581592E-1
-8.557062E-1
-8.483474E-1
-8.385357E-1
-8.311768E-1
-8.238180E-1
-8.164592E-1
-8.115533E-1
-8.041945E-1
-7.968356E-1
-7.894768E-1
-7.845709E-1
-7.772121E-1
-7.698532E-1
-7.649474E-1
-7.575885E-1
-7.502297E-1
-7.428709E-1
-7.355121E-1
-7.281533E-1
-7.183415E-1
-7.109826E-1
-7.036238E-1
-6.962650E-1
-6.913592E-1
-6.864532E-1
-6.815474E-1
-6.741886E-1
-6.668297E-1
-6.594709E-1
-6.496592E-1
-6.423003E-1
-6.373944E-1
-6.300356E-1
-6.226767E-1
-6.128650E-1
-6.030533E-1
-5.956944E-1
-5.932415E-1
-5.883356E-1
-5.834297E-1
-5.736179E-1
-5.613533E-1
-5.515415E-1
-5.466356E-1
-5.466356E-1
-5.417297E-1
-5.343708E-1
-5.245591E-1
-5.172003E-1
-5.073885E-1
-5.000297E-1
-4.926708E-1
-4.877650E-1
-4.779533E-1
-4.705944E-1
-4.583297E-1
-4.485179E-1
-4.436120E-1
-4.362533E-1
-4.313473E-1
-4.215356E-1
-4.117238E-1
-4.019120E-1
-3.921002E-1
-3.896473E-1
-3.847414E-1
-3.773826E-1
-3.700238E-1
-3.626650E-1
-3.553061E-1
-3.479473E-1
-3.430414E-1
-3.356826E-1
-3.258708E-1
-3.185120E-1
-3.087002E-1
-3.013414E-1
-2.939826E-1
-2.841708E-1
-2.768120E-1
-2.719061E-1
-2.645473E-1
-2.571885E-1
-2.473767E-1
-2.424708E-1
-2.375650E-1
-2.351120E-1
-2.302061E-1
-2.228473E-1
-2.154885E-1
-2.105826E-1
-2.056767E-1
-2.032237E-1
-1.983179E-1
-1.909590E-1
-1.860532E-1
-1.811473E-1
-1.786943E-1
-1.762414E-1
-1.713355E-1
-1.590708E-1
-1.492590E-1
-1.443532E-1
-1.419002E-1
-1.369943E-1
-1.296355E-1
-1.222767E-1
-1.124649E-1
-1.051061E-1
-9.774727E-2
-9.038844E-2
-8.793550E-2
-8.302962E-2
-7.812374E-2
-7.076491E-2
-6.585903E-2
-6.095313E-2
-5.359431E-2
-4.623549E-2
-3.887667E-2
-3.397078E-2
-3.397078E-2
-3.151784E-2
-2.661195E-2
-1.925314E-2
-1.434726E-2
-9.441368E-3
-4.535481E-3
3.703982E-4
2.823338E-3
5.276285E-3
1.018217E-2
1.754098E-2
2.244688E-2
2.489981E-2
2.489981E-2
2.735275E-2
3.225864E-2
3.716452E-2
3.961746E-2
4.207040E-2
4.697629E-2
5.188217E-2
5.924100E-2
6.414688E-2
6.905276E-2
6.905276E-2
6.905276E-2
7.150570E-2
7.641159E-2
8.377041E-2
9.112924E-2
9.358218E-2
9.603512E-2
9.848806E-2
1.009410E-1
9.848806E-2
9.848806E-2
9.848806E-2
1.033939E-1
1.058469E-1
1.033939E-1
1.058469E-1
1.082998E-1
1.082998E-1
1.082998E-1
1.082998E-1
1.082998E-1
1.082998E-1
1.107528E-1
1.107528E-1
1.082998E-1
1.082998E-1
1.082998E-1
1.107528E-1
1.107528E-1
1.156587E-1
1.181116E-1
1.156587E-1
1.107528E-1
1.082998E-1
1.082998E-1
1.107528E-1
1.156587E-1
1.181116E-1
1.156587E-1
1.082998E-1
1.082998E-1
1.082998E-1
1.082998E-1
1.107528E-1
1.156587E-1
1.156587E-1
1.058469E-1
1.107528E-1
1.279234E-1
1.426410E-1
1.499998E-1
1.720763E-1
2.211351E-1
2.750999E-1
3.094410E-1
2.947234E-1
2.800057E-1
3.903881E-1
6.896470E-1
1.047777E+0
1.268541E+0
1.229294E+0
9.373941E-1
5.302058E-1
2.284940E-1
1.745293E-1
2.677410E-1
3.241587E-1
3.241587E-1
3.437823E-1
3.928411E-1
4.418999E-1
4.737881E-1
4.811470E-1
4.639764E-1
4.468058E-1
4.394470E-1
4.222764E-1
4.001999E-1
3.903881E-1
3.879352E-1
3.879352E-1
3.928411E-1
4.075587E-1
4.173705E-1
4.198234E-1
4.369940E-1
4.885058E-1
5.792646E-1
6.896470E-1
7.804058E-1
8.049353E-1
7.485176E-1
6.258705E-1
4.811470E-1
3.683116E-1
3.118940E-1
2.922705E-1
3.020822E-1
3.388764E-1
4.026528E-1
4.737881E-1
5.302058E-1
5.694528E-1
5.988882E-1
6.209647E-1
6.356823E-1
6.160587E-1
5.841705E-1
6.062470E-1
6.528528E-1
6.381353E-1
5.988882E-1
6.185117E-1
6.822882E-1
7.264411E-1
7.705941E-1
8.294647E-1
8.613529E-1
8.564470E-1
8.368235E-1
8.098412E-1
7.779529E-1
7.509705E-1
7.264411E-1
6.994588E-1
6.945528E-1
7.239882E-1
7.754999E-1
8.294647E-1
8.883353E-1
9.324882E-1
9.202235E-1
8.270117E-1
7.117235E-1
6.970058E-1
8.196529E-1
9.741883E-1
1.001171E+0
8.564470E-1
6.651176E-1
5.669999E-1
5.792646E-1
6.381353E-1
6.822882E-1
7.166294E-1
7.754999E-1
8.539941E-1
9.128647E-1
9.226764E-1
8.981471E-1
8.711646E-1
8.466353E-1
8.147470E-1
7.779529E-1
7.509705E-1
7.460647E-1
7.632353E-1
7.779529E-1
7.853117E-1
7.804058E-1
7.754999E-1
7.754999E-1
7.828588E-1
7.975764E-1
8.196529E-1
8.490882E-1
8.736176E-1
8.981471E-1
9.275824E-1
9.815471E-1
1.040418E+0
1.077212E+0
1.077212E+0
1.057588E+0
1.035512E+0
1.010982E+0
9.987177E-1
9.987177E-1
1.003624E+0
1.010982E+0
1.028153E+0
1.045324E+0
1.060041E+0
1.072306E+0
1.084571E+0
1.091929E+0
1.096835E+0
1.094382E+0
1.094382E+0
1.096835E+0
1.101741E+0
1.109100E+0
1.116459E+0
1.121365E+0
1.123818E+0
1.126271E+0
1.126271E+0
1.126271E+0
1.131177E+0
1.145894E+0
1.160612E+0
1.172877E+0
1.172877E+0
1.167971E+0
1.165518E+0
1.160612E+0
1.153253E+0
1.145894E+0
1.145894E+0
1.153253E+0
1.165518E+0
1.175329E+0
1.187594E+0
1.197406E+0
1.207218E+0
1.209671E+0
1.212124E+0
1.217029E+0
1.226841E+0
1.234200E+0
1.246465E+0
1.253824E+0
1.253824E+0
1.261182E+0
1.280806E+0
1.317600E+0
1.361753E+0
1.405906E+0
1.427982E+0
1.408359E+0
1.351941E+0
1.285712E+0
1.231747E+0
1.194953E+0
1.175329E+0
1.175329E+0
1.202312E+0
1.251371E+0
1.322506E+0
1.401000E+0
1.469682E+0
1.516288E+0
1.535912E+0
1.533459E+0
1.523647E+0
1.494212E+0
1.437794E+0
1.369112E+0
1.312694E+0
1.288165E+0
1.300430E+0
1.334771E+0
1.369112E+0
1.396094E+0
1.420624E+0
1.457418E+0
1.496665E+0
1.521194E+0
1.523647E+0
1.506477E+0
1.486853E+0
1.477041E+0
1.474588E+0
1.472135E+0
1.467230E+0
1.467230E+0
1.477041E+0
1.494212E+0
1.516288E+0
1.531006E+0
1.533459E+0
1.531006E+0
1.526100E+0
1.523647E+0
1.518741E+0
1.513835E+0
1.508930E+0
1.511382E+0
1.516288E+0
1.526100E+0
1.538365E+0
1.550630E+0
1.557988E+0
1.557988E+0
1.555535E+0
1.553082E+0
1.557988E+0
1.570253E+0
1.580065E+0
1.584971E+0
1.594782E+0
1.607047E+0
1.619312E+0
1.626671E+0
1.636483E+0
1.646294E+0
1.656106E+0
1.661012E+0
1.663465E+0
1.668371E+0
1.675730E+0
1.680635E+0
1.687994E+0
1.692900E+0
1.700259E+0
1.707618E+0
1.712524E+0
1.717429E+0
1.722335E+0
1.724788E+0
1.727241E+0
1.729694E+0
1.732147E+0
1.734600E+0
1.737053E+0
1.737053E+0
1.739506E+0
1.741959E+0
1.744412E+0
1.746865E+0
1.749318E+0
1.754224E+0
1.756677E+0
1.759130E+0
1.764035E+0
1.766488E+0
1.768941E+0
1.771394E+0
1.773847E+0
1.778753E+0
1.778753E+0
1.781206E+0
1.786112E+0
1.788565E+0
1.793471E+0
1.795924E+0
1.795924E+0
1.800830E+0
1.803283E+0
1.808188E+0
1.810641E+0
1.810641E+0
1.813094E+0
1.815547E+0
1.820453E+0
1.822906E+0
1.825359E+0
1.827812E+0
1.830265E+0
1.835171E+0
1.837624E+0
1.842530E+0
1.844982E+0
1.849888E+0
1.857247E+0
1.862153E+0
1.864606E+0
1.867059E+0
1.869512E+0
1.874418E+0
1.879324E+0
1.881777E+0
1.884229E+0
1.886682E+0
1.889135E+0
1.891588E+0
1.894041E+0
1.894041E+0
1.896494E+0
1.896494E+0
1.901400E+0
1.906306E+0
1.911212E+0
1.911212E+0
1.908759E+0
1.906306E+0
1.908759E+0
1.911212E+0
1.916118E+0
1.916118E+0
1.916118E+0
1.913665E+0
1.916118E+0
1.921024E+0
1.923477E+0
1.921024E+0
1.918571E+0
1.921024E+0
1.923477E+0
1.925930E+0
1.925930E+0
1.925930E+0
1.925930E+0
1.925930E+0
1.923477E+0
1.925930E+0
1.928383E+0
1.933288E+0
1.935741E+0
1.935741E+0
1.933288E+0
1.933288E+0
1.930835E+0
1.933288E+0
1.938194E+0
1.943100E+0
1.948006E+0
1.948006E+0
1.948006E+0
1.948006E+0
1.948006E+0
1.948006E+0
1.948006E+0
1.950459E+0
1.950459E+0
1.952912E+0
1.952912E+0
1.955365E+0
1.957818E+0
1.962724E+0
1.967630E+0
1.967630E+0
1.967630E+0
1.972536E+0
1.974989E+0
1.979894E+0
1.979894E+0
1.982347E+0
1.984800E+0
1.987253E+0
1.987253E+0
1.989706E+0
1.989706E+0
1.989706E+0
1.989706E+0
1.989706E+0
1.994612E+0
1.997065E+0
2.001971E+0
2.001971E+0
2.001971E+0
2.001971E+0
2.001971E+0
2.004424E+0
2.004424E+0
2.004424E+0
2.004424E+0
2.004424E+0
2.006877E+0
2.009330E+0
2.014236E+0
2.019141E+0
2.019141E+0
2.016688E+0
2.016688E+0
2.019141E+0
2.024047E+0
2.026500E+0
2.026500E+0
2.026500E+0
2.026500E+0
2.026500E+0
2.026500E+0
2.026500E+0
2.021594E+0
2.021594E+0
2.024047E+0
2.026500E+0
2.026500E+0
2.026500E+0
2.026500E+0
2.028953E+0
2.028953E+0
2.031406E+0
2.031406E+0
2.033859E+0
2.033859E+0
2.033859E+0
2.028953E+0
2.026500E+0
2.026500E+0
2.028953E+0
2.031406E+0
2.031406E+0
2.031406E+0
2.031406E+0
2.033859E+0
2.036312E+0
2.036312E+0
2.036312E+0
2.036312E+0
2.038765E+0
2.038765E+0
2.036312E+0
2.033859E+0
2.031406E+0
2.033859E+0
2.041218E+0
2.043671E+0
2.043671E+0
2.043671E+0
2.038765E+0
2.036312E+0
2.033859E+0
2.033859E+0
2.038765E+0
2.043671E+0
2.043671E+0
2.043671E+0
2.038765E+0
2.033859E+0
2.031406E+0
2.031406E+0
2.033859E+0
2.038765E+0
2.038765E+0
2.036312E+0
2.031406E+0
2.028953E+0
2.028953E+0
2.031406E+0
2.031406E+0
2.028953E+0
2.026500E+0
2.024047E+0
2.024047E+0
2.026500E+0
2.024047E+0
2.021594E+0
2.016688E+0
2.019141E+0
2.021594E+0
2.026500E+0
2.026500E+0
2.024047E+0
2.021594E+0
2.016688E+0
2.014236E+0
2.014236E+0
2.016688E+0
2.019141E+0
2.016688E+0
2.014236E+0
2.011783E+0
2.014236E+0
2.019141E+0
2.019141E+0
2.011783E+0
2.006877E+0
2.001971E+0
2.001971E+0
2.001971E+0
2.001971E+0
2.001971E+0
1.999518E+0
1.994612E+0
1.994612E+0
1.994612E+0
1.994612E+0
1.994612E+0
1.992159E+0
1.989706E+0
1.987253E+0
1.984800E+0
1.982347E+0
1.979894E+0
1.979894E+0
1.979894E+0
1.977441E+0
1.974989E+0
1.974989E+0
1.974989E+0
1.972536E+0
1.970083E+0
1.965177E+0
1.962724E+0
1.960271E+0
1.962724E+0
1.962724E+0
1.957818E+0
1.952912E+0
1.945553E+0
1.943100E+0
1.943100E+0
1.943100E+0
1.940647E+0
1.938194E+0
1.938194E+0
1.938194E+0
1.938194E+0
1.940647E+0
1.940647E+0
1.935741E+0
1.933288E+0
1.928383E+0
1.925930E+0
1.925930E+0
1.925930E+0
1.925930E+0
1.925930E+0
1.923477E+0
1.921024E+0
1.921024E+0
1.921024E+0
1.921024E+0
1.921024E+0
1.921024E+0
1.918571E+0
1.913665E+0
1.911212E+0
1.911212E+0
1.911212E+0
1.906306E+0
1.903853E+0
1.898947E+0
1.898947E+0
1.901400E+0
1.903853E+0
1.901400E+0
1.896494E+0
1.891588E+0
1.889135E+0
1.889135E+0
1.886682E+0
1.881777E+0
1.876871E+0
1.874418E+0
1.874418E+0
1.871965E+0
1.867059E+0
1.862153E+0
1.859700E+0
1.862153E+0
1.859700E+0
1.854794E+0
1.852341E+0
1.849888E+0
1.849888E+0
1.849888E+0
1.844982E+0
1.840077E+0
1.837624E+0
1.835171E+0
1.835171E+0
1.830265E+0
1.825359E+0
1.822906E+0
1.825359E+0
1.825359E+0
1.822906E+0
1.820453E+0
1.818000E+0
1.815547E+0
1.813094E+0
1.813094E+0
1.813094E+0
1.810641E+0
1.808188E+0
1.805736E+0
1.803283E+0
1.800830E+0
1.795924E+0
1.791018E+0
1.791018E+0
1.793471E+0
1.793471E+0
1.786112E+0
1.781206E+0
1.778753E+0
1.778753E+0
1.776300E+0
1.773847E+0
1.771394E+0
1.766488E+0
1.761582E+0
1.756677E+0
1.754224E+0
1.754224E+0
1.754224E+0
1.754224E+0
1.751771E+0
1.744412E+0
1.741959E+0
1.739506E+0
1.741959E+0
1.739506E+0
1.737053E+0
1.729694E+0
1.724788E+0
1.719882E+0
1.717429E+0
1.714976E+0
1.712524E+0
1.710071E+0
1.712524E+0
1.710071E+0
1.707618E+0
1.702712E+0
1.700259E+0
1.697806E+0
1.695353E+0
1.692900E+0
1.687994E+0
1.685541E+0
1.683088E+0
1.680635E+0
1.675730E+0
1.670824E+0
1.668371E+0
1.668371E+0
1.668371E+0
1.665918E+0
1.661012E+0
1.656106E+0
1.656106E+0
1.656106E+0
1.653653E+0
1.648747E+0
1.646294E+0
1.643841E+0
1.641388E+0
1.636483E+0
1.631577E+0
1.626671E+0
1.624218E+0
1.621765E+0
1.619312E+0
1.616859E+0
1.611953E+0
1.611953E+0
1.611953E+0
1.607047E+0
1.602141E+0
1.594782E+0
1.592330E+0
1.592330E+0
1.589877E+0
1.587424E+0
1.584971E+0
1.587424E+0
1.584971E+0
1.580065E+0
1.572706E+0
1.565347E+0
1.560441E+0
1.557988E+0
1.557988E+0
1.555535E+0
1.553082E+0
1.550630E+0
1.548177E+0
1.545724E+0
1.540818E+0
1.535912E+0
1.531006E+0
1.528553E+0
1.526100E+0
1.523647E+0
1.523647E+0
1.521194E+0
1.516288E+0
1.511382E+0
1.506477E+0
1.506477E+0
1.504024E+0
1.504024E+0
1.499118E+0
1.496665E+0
1.494212E+0
1.491759E+0
1.486853E+0
1.481947E+0
1.477041E+0
1.474588E+0
1.474588E+0
1.469682E+0
1.467230E+0
1.464777E+0
1.464777E+0
1.462324E+0
1.454965E+0
1.447606E+0
1.442700E+0
1.440247E+0
1.442700E+0
1.442700E+0
1.442700E+0
1.437794E+0
1.427982E+0
1.423077E+0
1.423077E+0
1.425530E+0
1.425530E+0
1.420624E+0
1.418171E+0
1.413265E+0
1.410812E+0
1.408359E+0
1.405906E+0
1.403453E+0
1.398547E+0
1.393641E+0
1.391188E+0
1.388735E+0
1.383830E+0
1.378924E+0
1.378924E+0
1.378924E+0
1.378924E+0
1.376471E+0
1.371565E+0
1.366659E+0
1.364206E+0
1.361753E+0
1.359300E+0
1.351941E+0
1.342129E+0
1.337224E+0
1.339677E+0
1.339677E+0
1.337224E+0
1.334771E+0
1.329865E+0
1.327412E+0
1.327412E+0
1.324959E+0
1.322506E+0
1.317600E+0
1.315147E+0
1.312694E+0
1.312694E+0
1.312694E+0
1.310241E+0
1.302882E+0
1.297977E+0
1.293071E+0
1.290618E+0
1.288165E+0
1.283259E+0
1.280806E+0
1.278353E+0
1.280806E+0
1.280806E+0
1.275900E+0
1.268541E+0
1.266088E+0
1.263635E+0
1.263635E+0
1.258729E+0
1.253824E+0
1.251371E+0
1.251371E+0
1.248918E+0
1.248918E+0
1.244012E+0
1.239106E+0
1.239106E+0
1.236653E+0
1.234200E+0
1.231747E+0
1.229294E+0
1.221935E+0
1.217029E+0
1.214577E+0
1.212124E+0
1.209671E+0
1.209671E+0
1.204765E+0
1.202312E+0
1.197406E+0
1.197406E+0
1.197406E+0
1.197406E+0
1.192500E+0
1.187594E+0
1.182688E+0
1.177782E+0
1.177782E+0
1.177782E+0
1.177782E+0
1.177782E+0
1.170424E+0
1.163065E+0
1.160612E+0
1.163065E+0
1.165518E+0
1.163065E+0
1.155706E+0
1.153253E+0
1.150800E+0
1.153253E+0
1.150800E+0
1.145894E+0
1.143441E+0
1.138535E+0
1.136082E+0
1.136082E+0
1.140988E+0
1.140988E+0
1.126271E+0
1.114006E+0
1.116459E+0
1.123818E+0
1.126271E+0
1.121365E+0
1.111553E+0
1.109100E+0
1.109100E+0
1.109100E+0
1.104194E+0
1.099288E+0
1.096835E+0
1.096835E+0
1.096835E+0
1.094382E+0
1.094382E+0
1.091929E+0
1.089477E+0
1.087024E+0
1.084571E+0
1.079665E+0
1.077212E+0
1.074759E+0
1.072306E+0
1.067400E+0
1.062494E+0
1.062494E+0
1.060041E+0
1.060041E+0
1.055135E+0
1.052682E+0
1.047777E+0
1.045324E+0
1.045324E+0
1.042871E+0
1.042871E+0
1.042871E+0
1.040418E+0
1.037965E+0
1.035512E+0
1.033059E+0
1.028153E+0
1.023247E+0
1.020794E+0
1.020794E+0
1.020794E+0
1.020794E+0
1.015888E+0
1.010982E+0
1.010982E+0
1.010982E+0
1.010982E+0
1.006077E+0
9.987177E-1
9.962647E-1
9.938117E-1
9.962647E-1
9.962647E-1
9.938117E-1
9.889059E-1
9.864529E-1
9.864529E-1
9.840000E-1
9.840000E-1
9.815471E-1
9.790941E-1
9.741883E-1
9.717353E-1
9.692823E-1
9.692823E-1
9.668294E-1
9.643765E-1
9.594706E-1
9.570176E-1
9.570176E-1
9.570176E-1
9.545646E-1
9.496588E-1
9.472058E-1
9.423000E-1
9.398471E-1
9.398471E-1
9.423000E-1
9.423000E-1
9.398471E-1
9.349412E-1
9.300352E-1
9.300352E-1
9.275824E-1
9.275824E-1
9.275824E-1
9.251294E-1
9.202235E-1
9.153177E-1
9.128647E-1
9.128647E-1
9.128647E-1
9.104117E-1
9.055059E-1
9.006000E-1
9.006000E-1
9.030529E-1
9.030529E-1
9.006000E-1
8.981471E-1
8.932412E-1
8.932412E-1
8.956941E-1
8.956941E-1
8.907883E-1
8.834294E-1
8.785235E-1
8.760706E-1
8.785235E-1
8.809765E-1
8.785235E-1
8.760706E-1
8.760706E-1
8.736176E-1
8.711646E-1
8.687118E-1
8.638058E-1
8.638058E-1
8.638058E-1
8.638058E-1
8.638058E-1
8.638058E-1
8.638058E-1
8.613529E-1
8.589000E-1
8.539941E-1
8.515412E-1
8.490882E-1
8.515412E-1
8.490882E-1
8.441823E-1
8.417294E-1
8.417294E-1
8.417294E-1
8.417294E-1
8.368235E-1
8.319176E-1
8.294647E-1
8.294647E-1
8.294647E-1
8.319176E-1
8.294647E-1
8.245588E-1
8.245588E-1
8.221058E-1
8.196529E-1
8.196529E-1
8.319176E-1
8.515412E-1
8.564470E-1
8.343706E-1
7.975764E-1
7.730470E-1
7.705941E-1
7.828588E-1
7.926706E-1
8.000294E-1
8.024823E-1
8.024823E-1
7.975764E-1
7.951235E-1
7.926706E-1
7.902176E-1
7.902176E-1
7.902176E-1
7.902176E-1
7.877647E-1
7.877647E-1
7.877647E-1
7.853117E-1
7.828588E-1
7.828588E-1
7.804058E-1
7.779529E-1
7.804058E-1
7.607823E-1
7.288941E-1
7.215353E-1
7.607823E-1
8.147470E-1
8.270117E-1
7.975764E-1
7.681412E-1
7.632353E-1
7.730470E-1
7.779529E-1
7.754999E-1
7.656882E-1
7.583294E-1
7.558764E-1
7.509705E-1
7.485176E-1
7.509705E-1
7.509705E-1
7.509705E-1
7.509705E-1
7.485176E-1
7.460647E-1
7.436117E-1
7.411588E-1
7.411588E-1
7.387058E-1
7.362529E-1
7.387058E-1
7.387058E-1
7.387058E-1
7.337999E-1
7.288941E-1
7.313470E-1
7.313470E-1
7.337999E-1
7.313470E-1
7.264411E-1
7.239882E-1
7.239882E-1
7.239882E-1
7.239882E-1
7.215353E-1
7.190823E-1
7.166294E-1
7.141764E-1
7.141764E-1
7.141764E-1
7.117235E-1
7.092705E-1
7.092705E-1
7.068176E-1
7.068176E-1
7.092705E-1
7.117235E-1
7.092705E-1
7.068176E-1
7.019117E-1
6.994588E-1
7.019117E-1
7.019117E-1
7.019117E-1
6.970058E-1
6.945528E-1
6.970058E-1
6.994588E-1
6.994588E-1
6.970058E-1
6.945528E-1
6.920999E-1
6.920999E-1
6.920999E-1
6.896470E-1
6.896470E-1
6.920999E-1
6.896470E-1
6.871941E-1
6.822882E-1
6.798353E-1
6.749294E-1
6.724764E-1
6.724764E-1
6.724764E-1
6.724764E-1
6.724764E-1
6.749294E-1
6.749294E-1
6.724764E-1
6.700234E-1
6.651176E-1
6.626647E-1
6.626647E-1
6.675705E-1
6.724764E-1
6.700234E-1
6.626647E-1
6.577587E-1
6.577587E-1
6.577587E-1
6.577587E-1
6.553058E-1
6.553058E-1
6.553058E-1
6.553058E-1
6.528528E-1
6.503999E-1
6.479470E-1
6.479470E-1
6.479470E-1
6.479470E-1
6.479470E-1
6.430411E-1
6.356823E-1
6.307764E-1
6.283234E-1
6.258705E-1
6.234176E-1
6.185117E-1
6.136058E-1
6.062470E-1
6.013411E-1
5.964353E-1
5.964353E-1
5.939823E-1
5.915294E-1
5.915294E-1
5.939823E-1
5.988882E-1
6.086999E-1
6.160587E-1
6.234176E-1
6.209647E-1
6.185117E-1
6.185117E-1
6.185117E-1
6.209647E-1
6.209647E-1
6.234176E-1
6.234176E-1
6.234176E-1
6.185117E-1
6.136058E-1
6.111528E-1
6.111528E-1
6.160587E-1
6.136058E-1
6.062470E-1
6.013411E-1
5.988882E-1
6.013411E-1
6.037940E-1
6.037940E-1
6.037940E-1
6.037940E-1
6.037940E-1
6.037940E-1
6.037940E-1
6.013411E-1
6.013411E-1
6.037940E-1
6.013411E-1
6.013411E-1
6.013411E-1
6.013411E-1
5.988882E-1
5.964353E-1
5.939823E-1
5.939823E-1
5.915294E-1
5.890764E-1
5.890764E-1
5.890764E-1
5.890764E-1
5.915294E-1
5.915294E-1
5.890764E-1
5.841705E-1
5.817176E-1
5.792646E-1
5.792646E-1
5.768117E-1
5.743587E-1
5.743587E-1
5.719058E-1
5.719058E-1
5.719058E-1
5.743587E-1
5.743587E-1
5.719058E-1
5.694528E-1
5.694528E-1
5.669999E-1
5.571882E-1
5.522823E-1
5.596411E-1
5.669999E-1
5.669999E-1
5.620940E-1
5.571882E-1
5.571882E-1
5.596411E-1
5.571882E-1
5.547352E-1
5.547352E-1
5.547352E-1
5.571882E-1
5.571882E-1
5.596411E-1
5.571882E-1
5.522823E-1
5.449234E-1
5.424705E-1
5.449234E-1
5.449234E-1
5.424705E-1
5.400176E-1
5.400176E-1
5.400176E-1
5.375646E-1
5.400176E-1
5.400176E-1
5.400176E-1
5.375646E-1
5.375646E-1
5.351117E-1
5.326587E-1
5.277528E-1
5.252999E-1
5.228469E-1
5.252999E-1
5.252999E-1
5.277528E-1
5.228469E-1
5.203940E-1
5.179411E-1
5.179411E-1
5.179411E-1
5.154881E-1
5.130352E-1
5.130352E-1
5.105823E-1
5.081293E-1
5.056764E-1
5.032234E-1
5.032234E-1
5.032234E-1
5.032234E-1
4.983175E-1
4.958646E-1
4.909587E-1
4.909587E-1
4.885058E-1
4.885058E-1
4.885058E-1
4.860528E-1
4.835999E-1
4.835999E-1
4.860528E-1
4.885058E-1
4.885058E-1
4.860528E-1
4.835999E-1
4.811470E-1
4.786940E-1
4.737881E-1
4.713352E-1
4.688823E-1
4.688823E-1
4.688823E-1
4.664293E-1
4.639764E-1
4.639764E-1
4.664293E-1
4.639764E-1
4.590705E-1
4.541646E-1
4.566175E-1
4.566175E-1
4.541646E-1
4.517117E-1
4.492587E-1
4.492587E-1
4.517117E-1
4.541646E-1
4.517117E-1
4.468058E-1
4.394470E-1
4.369940E-1
4.394470E-1
4.394470E-1
4.394470E-1
4.369940E-1
4.345411E-1
4.296352E-1
4.271823E-1
4.271823E-1
4.271823E-1
4.247293E-1
4.222764E-1
4.198234E-1
4.173705E-1
4.173705E-1
4.173705E-1
4.149175E-1
4.124646E-1
4.075587E-1
4.051058E-1
4.051058E-1
4.051058E-1
4.026528E-1
3.977470E-1
3.952940E-1
3.952940E-1
3.928411E-1
3.903881E-1
3.903881E-1
3.879352E-1
3.879352E-1
3.854823E-1
3.805764E-1
3.781234E-1
3.756705E-1
3.756705E-1
3.732175E-1
3.707646E-1
3.683116E-1
3.634058E-1
3.609528E-1
3.634058E-1
3.658587E-1
3.658587E-1
3.609528E-1
3.560469E-1
3.535940E-1
3.511411E-1
3.486881E-1
3.462352E-1
3.413293E-1
3.388764E-1
3.364234E-1
3.339705E-1
3.315175E-1
3.339705E-1
3.315175E-1
3.290646E-1
3.217057E-1
3.192528E-1
3.167999E-1
3.143469E-1
3.143469E-1
3.143469E-1
3.143469E-1
3.118940E-1
3.118940E-1
3.069881E-1
3.045352E-1
3.020822E-1
2.996293E-1
2.971763E-1
2.971763E-1
2.947234E-1
2.922705E-1
2.898175E-1
2.873646E-1
2.849116E-1
2.849116E-1
2.824587E-1
2.775528E-1
2.750999E-1
2.750999E-1
2.726469E-1
2.701940E-1
2.652881E-1
2.628351E-1
2.628351E-1
2.628351E-1
2.628351E-1
2.628351E-1
2.603822E-1
2.554763E-1
2.530234E-1
2.530234E-1
2.505705E-1
2.481175E-1
2.456646E-1
2.432116E-1
2.407587E-1
2.383057E-1
2.333999E-1
2.309469E-1
2.284940E-1
2.284940E-1
2.260410E-1
2.260410E-1
2.235881E-1
2.235881E-1
2.235881E-1
2.211351E-1
2.186822E-1
2.162293E-1
2.113234E-1
2.088704E-1
2.064175E-1
2.064175E-1
2.064175E-1
2.064175E-1
2.088704E-1
2.064175E-1
2.064175E-1
2.064175E-1
2.113234E-1
2.162293E-1
2.211351E-1
2.186822E-1
2.162293E-1
2.137763E-1
2.088704E-1
2.039646E-1
2.015116E-1
1.966057E-1
1.892469E-1
1.818881E-1
1.745293E-1
1.696234E-1
1.671704E-1
1.647175E-1
1.622646E-1
1.622646E-1
1.622646E-1
1.598116E-1
1.598116E-1
1.622646E-1
1.647175E-1
1.720763E-1
1.769822E-1
1.769822E-1
1.769822E-1
1.769822E-1
1.745293E-1
1.720763E-1
1.671704E-1
1.671704E-1
1.720763E-1
1.720763E-1
1.671704E-1
1.622646E-1
1.622646E-1
1.622646E-1
1.622646E-1
1.598116E-1
1.573587E-1
1.573587E-1
1.573587E-1
1.549057E-1
1.524528E-1
1.499998E-1
1.499998E-1
1.499998E-1
1.499998E-1
1.475469E-1
1.475469E-1
1.450940E-1
1.401881E-1
1.377351E-1
1.328293E-1
1.279234E-1
1.254704E-1
1.230175E-1
1.230175E-1
1.205645E-1
1.230175E-1
1.230175E-1
1.205645E-1
1.181116E-1
1.132057E-1
1.107528E-1
1.107528E-1
1.107528E-1
1.082998E-1
1.033939E-1
1.009410E-1
9.603512E-2
9.112924E-2
9.112924E-2
9.112924E-2
8.867630E-2
8.377041E-2
8.131747E-2
8.377041E-2
8.867630E-2
9.112924E-2
9.358218E-2
9.848806E-2
1.082998E-1
1.181116E-1
1.230175E-1
1.279234E-1
1.303763E-1
1.303763E-1
1.279234E-1
1.279234E-1
1.303763E-1
1.426410E-1
1.671704E-1
2.064175E-1
2.358528E-1
2.407587E-1
2.260410E-1
2.088704E-1
1.843410E-1
1.475469E-1
1.058469E-1
7.395864E-2
5.924100E-2
5.188217E-2
5.188217E-2
5.678806E-2
5.924100E-2
6.169394E-2
6.905276E-2
7.886453E-2
8.377041E-2
8.867630E-2
8.867630E-2
8.377041E-2
8.131747E-2
7.395864E-2
5.678806E-2
2.980570E-2
1.018217E-2
1.018217E-2
3.471158E-2
6.169394E-2
7.395864E-2
5.678806E-2
1.018217E-2
-5.850021E-2
-1.345414E-1
-1.909590E-1
-2.203943E-1
-2.400179E-1
-2.596414E-1
-2.694532E-1
-2.596414E-1
-2.424708E-1
-2.302061E-1
-2.081296E-1
-1.639767E-1
-1.051061E-1
-5.114137E-2
-1.434726E-2
5.276285E-3
1.263510E-2
1.754098E-2
2.735275E-2
3.961746E-2
5.188217E-2
6.169394E-2
6.414688E-2
5.433511E-2
3.716452E-2
1.754098E-2
-2.082542E-3
-2.170608E-2
-3.887667E-2
-4.868843E-2
-4.623549E-2
-4.132961E-2
-3.887667E-2
-4.132961E-2
-4.623549E-2
-4.623549E-2
-4.378256E-2
-4.132961E-2
-4.132961E-2
-4.132961E-2
-4.378256E-2
-4.623549E-2
-4.868843E-2
-4.868843E-2
-5.114137E-2
-5.359431E-2
-5.850021E-2
-6.095313E-2
-6.340609E-2
-6.340609E-2
-6.585903E-2
-7.076491E-2
-7.812374E-2
-8.302962E-2
-9.038844E-2
-9.774727E-2
-1.026531E-1
-1.051061E-1
-1.100120E-1
-1.198238E-1
-1.296355E-1
-1.345414E-1
-1.369943E-1
-1.394473E-1
-1.468061E-1
-1.517120E-1
-1.541649E-1
-1.590708E-1
-1.664296E-1
-1.786943E-1
-1.860532E-1
-1.860532E-1
-1.860532E-1
-1.836002E-1
-1.811473E-1
-1.762414E-1
-1.688826E-1
-1.639767E-1
-1.590708E-1
-1.517120E-1
-1.443532E-1
-1.394473E-1
-1.394473E-1
-1.443532E-1
-1.492590E-1
-1.541649E-1
-1.615238E-1
-1.713355E-1
-1.762414E-1
-1.811473E-1
-1.836002E-1
-1.885061E-1
-1.885061E-1
-1.909590E-1
-1.958650E-1
-2.007708E-1
-2.032237E-1
-2.007708E-1
-2.007708E-1
-2.032237E-1
-2.081296E-1
-2.154885E-1
-2.203943E-1
-2.203943E-1
-2.203943E-1
-2.154885E-1
-2.154885E-1
-2.154885E-1
-2.179414E-1
-2.203943E-1
-2.179414E-1
-2.203943E-1
-2.253002E-1
-2.302061E-1
-2.326590E-1
-2.375650E-1
-2.424708E-1
-2.498297E-1
-2.547355E-1
-2.571885E-1
-2.571885E-1
-2.571885E-1
-2.620944E-1
-2.645473E-1
-2.645473E-1
-2.620944E-1
-2.620944E-1
-2.620944E-1
-2.620944E-1
-2.645473E-1
-2.620944E-1
-2.645473E-1
-2.645473E-1
-2.645473E-1
-2.670002E-1
-2.670002E-1
-2.645473E-1
-2.620944E-1
-2.596414E-1
-2.571885E-1
-2.571885E-1
-2.571885E-1
-2.596414E-1
-2.596414E-1
-2.596414E-1
-2.620944E-1
-2.670002E-1
-2.719061E-1
-2.743591E-1
-2.743591E-1
-2.768120E-1
-2.817179E-1
-2.866238E-1
-2.890767E-1
-2.890767E-1
-2.890767E-1
-2.866238E-1
-2.866238E-1
-2.866238E-1
-2.915297E-1
-2.964355E-1
-3.013414E-1
-3.037944E-1
-3.062473E-1
-3.062473E-1
-3.062473E-1
-3.062473E-1
-3.136061E-1
-3.209650E-1
-3.258708E-1
-3.258708E-1
-3.258708E-1
-3.283238E-1
-3.283238E-1
-3.234179E-1
-3.160591E-1
-3.111532E-1
-3.111532E-1
-3.136061E-1
-3.160591E-1
-3.185120E-1
-3.258708E-1
-3.381355E-1
-3.479473E-1
-3.553061E-1
-3.626650E-1
-3.700238E-1
-3.773826E-1
-3.871944E-1
-3.945532E-1
-3.994591E-1
-3.994591E-1
-3.970061E-1
-3.970061E-1
-3.970061E-1
-3.945532E-1
-3.896473E-1
-3.847414E-1
-3.822885E-1
-3.822885E-1
-3.871944E-1
-3.896473E-1
-3.921002E-1
-3.921002E-1
-3.945532E-1
-3.970061E-1
-3.994591E-1
-4.019120E-1
-4.019120E-1
-4.019120E-1
-4.019120E-1
-4.019120E-1
-3.970061E-1
-3.921002E-1
-3.871944E-1
-3.871944E-1
-3.921002E-1
-3.945532E-1
-3.970061E-1
-3.945532E-1
-3.945532E-1
-3.970061E-1
-4.019120E-1
-4.068179E-1
-4.068179E-1
-4.068179E-1
-4.068179E-1
-4.068179E-1
-4.068179E-1
-4.092709E-1
-4.117238E-1
-4.141767E-1
-4.166297E-1
-4.166297E-1
-4.190826E-1
-4.215356E-1
-4.239885E-1
-4.264414E-1
-4.313473E-1
-4.313473E-1
-4.288944E-1
-4.288944E-1
-4.313473E-1
-4.362533E-1
-4.387062E-1
-4.387062E-1
-4.387062E-1
-4.411591E-1
-4.460650E-1
-4.509708E-1
-4.509708E-1
-4.509708E-1
-4.485179E-1
-4.485179E-1
-4.509708E-1
-4.534238E-1
-4.534238E-1
-4.509708E-1
-4.509708E-1
-4.509708E-1
-4.534238E-1
-4.558767E-1
-4.583297E-1
-4.607826E-1
-4.607826E-1
-4.607826E-1
-4.632356E-1
-4.656885E-1
-4.656885E-1
-4.681414E-1
-4.656885E-1
-4.632356E-1
-4.656885E-1
-4.681414E-1
-4.705944E-1
-4.705944E-1
-4.705944E-1
-4.755003E-1
-4.755003E-1
-4.755003E-1
-4.755003E-1
-4.755003E-1
-4.755003E-1
-4.779533E-1
-4.804062E-1
-4.828591E-1
-4.804062E-1
-4.804062E-1
-4.804062E-1
-4.853120E-1
-4.877650E-1
-4.877650E-1
-4.853120E-1
-4.877650E-1
-4.902179E-1
-4.902179E-1
-4.853120E-1
-4.828591E-1
-4.877650E-1
-4.926708E-1
-4.975767E-1
-4.975767E-1
-4.975767E-1
-4.951238E-1
-4.951238E-1
-5.000297E-1
-5.024827E-1
-5.049356E-1
-5.024827E-1
-5.073885E-1
-5.196533E-1
-5.221062E-1
-5.122944E-1
-5.000297E-1
-5.000297E-1
-5.098414E-1
-5.172003E-1
-5.196533E-1
-5.172003E-1
-5.172003E-1
-5.172003E-1
-5.196533E-1
-5.196533E-1
-5.196533E-1
-5.196533E-1
-5.221062E-1
-5.270121E-1
-5.343708E-1
-5.343708E-1
-5.294650E-1
-5.245591E-1
-5.270121E-1
-5.319179E-1
-5.343708E-1
-5.343708E-1
-5.319179E-1
-5.319179E-1
-5.368238E-1
-5.417297E-1
-5.441827E-1
-5.417297E-1
-5.417297E-1
-5.392767E-1
-5.392767E-1
-5.392767E-1
-5.417297E-1
-5.466356E-1
-5.515415E-1
-5.515415E-1
-5.515415E-1
-5.564473E-1
-5.589003E-1
-5.539944E-1
-5.466356E-1
-5.466356E-1
-5.515415E-1
-5.539944E-1
-5.539944E-1
-5.564473E-1
-5.564473E-1
-5.589003E-1
-5.613533E-1
-5.638062E-1
-5.638062E-1
-5.662592E-1
-5.638062E-1
-5.613533E-1
-5.589003E-1
-5.589003E-1
-5.613533E-1
-5.662592E-1
-5.687121E-1
-5.711650E-1
-5.711650E-1
-5.687121E-1
-5.711650E-1
-5.711650E-1
-5.736179E-1
-5.736179E-1
-5.760709E-1
-5.785238E-1
-5.809767E-1
-5.809767E-1
-5.809767E-1
-5.785238E-1
-5.785238E-1
-5.834297E-1
-5.883356E-1
-5.858827E-1
-5.809767E-1
-5.809767E-1
-5.858827E-1
-5.883356E-1
-5.883356E-1
-5.883356E-1
-5.907885E-1
-5.956944E-1
-5.956944E-1
-5.932415E-1
-5.907885E-1
-5.932415E-1
-5.956944E-1
-5.981474E-1
-5.981474E-1
-5.981474E-1
-5.981474E-1
-5.981474E-1
-5.981474E-1
-6.006003E-1
-6.030533E-1
-6.055062E-1
-6.104121E-1
-6.104121E-1
-6.079592E-1
-6.030533E-1
-6.030533E-1
-6.055062E-1
-6.079592E-1
-6.104121E-1
-6.128650E-1
-6.153179E-1
-6.153179E-1
-6.128650E-1
-6.128650E-1
-6.153179E-1
-6.153179E-1
-6.153179E-1
-6.153179E-1
-6.153179E-1
-6.177709E-1
-6.202238E-1
-6.202238E-1
-6.202238E-1
-6.202238E-1
-6.202238E-1
-6.226767E-1
-6.275827E-1
-6.324886E-1
-6.324886E-1
-6.300356E-1
-6.300356E-1
-6.349415E-1
-6.496592E-1
-6.668297E-1
-6.790944E-1
-6.864532E-1
-6.864532E-1
-6.938121E-1
-7.060768E-1
-7.232474E-1
-7.355121E-1
-7.330591E-1
-7.183415E-1
-7.011709E-1
-6.889062E-1
-6.840003E-1
-6.840003E-1
-6.840003E-1
-6.864532E-1
-6.913592E-1
-7.011709E-1
-7.109826E-1
-7.158886E-1
-7.183415E-1
-7.207945E-1
-7.257003E-1
-7.232474E-1
-7.158886E-1
-7.060768E-1
-6.962650E-1
-6.889062E-1
-6.790944E-1
-6.741886E-1
-6.766415E-1
-6.840003E-1
-6.889062E-1
-6.938121E-1
-6.938121E-1
-6.938121E-1
-6.938121E-1
-6.987180E-1
-7.036238E-1
-7.060768E-1
-7.060768E-1
-7.060768E-1
-7.036238E-1
-7.036238E-1
-7.060768E-1
-7.060768E-1
-7.036238E-1
-7.011709E-1
-7.011709E-1
-7.011709E-1
-7.036238E-1
-7.060768E-1
-7.109826E-1
-7.109826E-1
-7.109826E-1
-7.134356E-1
-7.158886E-1
-7.183415E-1
-7.207945E-1
-7.232474E-1
-7.281533E-1
-7.330591E-1
-7.379650E-1
-7.428709E-1
-7.428709E-1
-7.428709E-1
-7.453238E-1
-7.502297E-1
-7.551357E-1
-7.551357E-1
-7.551357E-1
-7.551357E-1
-7.575885E-1
-7.600415E-1
-7.600415E-1
-7.600415E-1
-7.624944E-1
-7.649474E-1
-7.649474E-1
-7.649474E-1
-7.674004E-1
-7.698532E-1
-7.723062E-1
-7.698532E-1
-7.674004E-1
-7.649474E-1
-7.674004E-1
-7.723062E-1
-7.772121E-1
-7.747592E-1
-7.698532E-1
-7.674004E-1
-7.698532E-1
-7.723062E-1
-7.747592E-1
-7.747592E-1
-7.772121E-1
-7.772121E-1
-7.772121E-1
-7.772121E-1
-7.772121E-1
-7.796651E-1
-7.845709E-1
-7.894768E-1
-7.943826E-1
-7.943826E-1
-7.919298E-1
-7.919298E-1
-7.919298E-1
-7.943826E-1
-7.943826E-1
-7.943826E-1
-7.943826E-1
-7.992886E-1
-8.041945E-1
-8.066474E-1
-8.066474E-1
-8.066474E-1
-8.091003E-1
-8.115533E-1
-8.140062E-1
-8.140062E-1
-8.140062E-1
-8.164592E-1
-8.164592E-1
-8.164592E-1
-8.164592E-1
-8.189121E-1
-8.213651E-1
-8.238180E-1
-8.238180E-1
-8.262709E-1
-8.311768E-1
-8.311768E-1
-8.262709E-1
-8.238180E-1
-8.238180E-1
-8.262709E-1
-8.287239E-1
-8.287239E-1
-8.287239E-1
-8.311768E-1
-8.336297E-1
-8.311768E-1
-8.287239E-1
-8.287239E-1
-8.311768E-1
-8.336297E-1
-8.360827E-1
-8.360827E-1
-8.360827E-1
-8.360827E-1
-8.360827E-1
-8.385357E-1
-8.385357E-1
-8.409885E-1
-8.409885E-1
-8.434415E-1
-8.483474E-1
-8.508004E-1
-8.508004E-1
-8.458945E-1
-8.458945E-1
-8.483474E-1
-8.532533E-1
-8.557062E-1
-8.557062E-1
-8.557062E-1
-8.581592E-1
-8.630651E-1
-8.655180E-1
-8.630651E-1
-8.606121E-1
-8.606121E-1
-8.630651E-1
-8.655180E-1
-8.655180E-1
-8.630651E-1
-8.655180E-1
-8.655180E-1
-8.679709E-1
-8.679709E-1
-8.704239E-1
-8.728768E-1
-8.728768E-1
-8.704239E-1
-8.704239E-1
-8.704239E-1
-8.704239E-1
-8.728768E-1
-8.728768E-1
-8.728768E-1
-8.753298E-1
-8.753298E-1
-8.777826E-1
-8.802356E-1
-8.802356E-1
-8.802356E-1
-8.777826E-1
-8.753298E-1
-8.777826E-1
-8.777826E-1
-8.753298E-1
-8.728768E-1
-8.728768E-1
-8.777826E-1
-8.826886E-1
-8.826886E-1
-8.802356E-1
-8.802356E-1
-8.802356E-1
-8.826886E-1
-8.851416E-1
-8.875945E-1
-8.851416E-1
-8.851416E-1
-8.851416E-1
-8.851416E-1
-8.851416E-1
-8.851416E-1
-8.875945E-1
-8.925003E-1
-8.949533E-1
-8.949533E-1
-8.949533E-1
-8.925003E-1
-8.949533E-1
-8.974063E-1
-8.974063E-1
-8.974063E-1
-8.974063E-1
-8.998592E-1
-8.998592E-1
-8.974063E-1
-8.974063E-1
-8.998592E-1
-8.998592E-1
-8.974063E-1
-8.925003E-1
-8.925003E-1
-8.974063E-1
-9.023121E-1
-9.047651E-1
-9.023121E-1
-8.998592E-1
-8.998592E-1
-8.998592E-1
-9.023121E-1
-9.047651E-1
-9.047651E-1
-9.023121E-1
-9.047651E-1
-9.072180E-1
-9.096710E-1
-9.121239E-1
-9.096710E-1
-9.121239E-1
-9.121239E-1
-9.121239E-1
-9.121239E-1
-9.096710E-1
-9.096710E-1
-9.121239E-1
-9.170297E-1
-9.219356E-1
-9.194828E-1
-9.194828E-1
-9.194828E-1
-9.194828E-1
-9.194828E-1
-9.194828E-1
-9.194828E-1
-9.194828E-1
-9.170297E-1
-9.145768E-1
-9.121239E-1
-9.121239E-1
-9.121239E-1
-9.121239E-1
-9.145768E-1
-9.145768E-1
-9.145768E-1
-9.170297E-1
-9.170297E-1
-9.170297E-1
-9.145768E-1
-9.145768E-1
-9.170297E-1
-9.219356E-1
-9.219356E-1
-9.170297E-1
-9.121239E-1
-9.121239E-1
-9.145768E-1
-9.170297E-1
-9.170297E-1
-9.170297E-1
-9.170297E-1
-9.170297E-1
-9.194828E-1
-9.219356E-1
-9.219356E-1
-9.219356E-1
-9.194828E-1
-9.194828E-1
-9.170297E-1
-9.170297E-1
-9.170297E-1
-9.170297E-1
-9.170297E-1
-9.170297E-1
-9.170297E-1
-9.170297E-1
-9.194828E-1
-9.219356E-1
-9.219356E-1
-9.219356E-1
-9.194828E-1
-9.194828E-1
-9.219356E-1
-9.194828E-1
-9.170297E-1
-9.121239E-1
-9.121239E-1
-9.170297E-1
-9.219356E-1
-9.219356E-1
-9.194828E-1
-9.194828E-1
-9.219356E-1
-9.219356E-1
-9.243886E-1
-9.219356E-1
-9.194828E-1
-9.194828E-1
-9.194828E-1
-9.194828E-1
-9.194828E-1
-9.194828E-1
-9.194828E-1
-9.194828E-1
-9.219356E-1
-9.219356E-1
-9.243886E-1
-9.219356E-1
-9.219356E-1
-9.219356E-1
-9.243886E-1
-9.243886E-1
-9.268416E-1
-9.268416E-1
-9.268416E-1
-9.243886E-1
-9.219356E-1
-9.219356E-1
-9.194828E-1
-9.194828E-1
-9.170297E-1
-9.170297E-1
-9.170297E-1
-9.170297E-1
-9.121239E-1
-9.072180E-1
-9.072180E-1
-9.121239E-1
-9.145768E-1
-9.145768E-1
-9.121239E-1
-9.096710E-1
-9.121239E-1
-9.121239E-1
-9.121239E-1
-9.096710E-1
-9.096710E-1
-9.121239E-1
-9.145768E-1
-9.145768E-1
-9.145768E-1
-9.145768E-1
-9.145768E-1
-9.145768E-1
-9.121239E-1
-9.121239E-1
-9.121239E-1
-9.121239E-1
-9.096710E-1
-9.072180E-1
-9.047651E-1
-9.072180E-1
-9.096710E-1
-9.096710E-1
-9.047651E-1
-8.998592E-1
-9.023121E-1
-9.047651E-1
-9.047651E-1
-9.023121E-1
-9.047651E-1
-9.072180E-1
-9.072180E-1
-9.072180E-1
-9.023121E-1
-8.998592E-1
-8.998592E-1
-9.023121E-1
-9.023121E-1
-8.998592E-1
-8.998592E-1
-8.998592E-1
-8.974063E-1
-8.949533E-1
-8.974063E-1
-8.974063E-1
-8.974063E-1
-8.974063E-1
-8.949533E-1
-8.949533E-1
-8.949533E-1
-8.925003E-1
-8.900474E-1
-8.875945E-1
-8.851416E-1
-8.826886E-1
-8.826886E-1
-8.826886E-1
-8.851416E-1
-8.826886E-1
-8.826886E-1
-8.802356E-1
-8.777826E-1
-8.777826E-1
-8.753298E-1
-8.728768E-1
-8.728768E-1
-8.728768E-1
-8.728768E-1
-8.753298E-1
-8.753298E-1
-8.728768E-1
-8.704239E-1
-8.679709E-1
-8.704239E-1
-8.704239E-1
-8.655180E-1
-8.630651E-1
-8.606121E-1
-8.630651E-1
-8.630651E-1
-8.630651E-1
-8.606121E-1
-8.630651E-1
-8.630651E-1
-8.606121E-1
-8.581592E-1
-8.557062E-1
-8.557062E-1
-8.557062E-1
-8.557062E-1
-8.557062E-1
-8.557062E-1
-8.532533E-1
-8.508004E-1
-8.483474E-1
-8.458945E-1
-8.458945E-1
-8.458945E-1
-8.458945E-1
-8.458945E-1
-8.458945E-1
-8.458945E-1
-8.434415E-1
-8.434415E-1
-8.409885E-1
-8.409885E-1
-8.360827E-1
-8.311768E-1
-8.287239E-1
-8.287239E-1
-8.311768E-1
-8.311768E-1
-8.311768E-1
-8.311768E-1
-8.287239E-1
-8.262709E-1
-8.262709E-1
-8.238180E-1
-8.213651E-1
-8.189121E-1
-8.189121E-1
-8.164592E-1
-8.140062E-1
-8.140062E-1
-8.164592E-1
-8.164592E-1
-8.115533E-1
-8.091003E-1
-8.115533E-1
-8.115533E-1
-8.066474E-1
-8.017415E-1
-8.017415E-1
-8.017415E-1
-8.017415E-1
-7.968356E-1
-7.919298E-1
-7.919298E-1
-7.943826E-1
-7.943826E-1
-7.919298E-1
-7.894768E-1
-7.870238E-1
-7.845709E-1
-7.821180E-1
-7.796651E-1
-7.772121E-1
-7.772121E-1
-7.796651E-1
-7.796651E-1
-7.772121E-1
-7.723062E-1
-7.698532E-1
-7.723062E-1
-7.772121E-1
-7.796651E-1
-7.796651E-1
-7.796651E-1
-7.796651E-1
-7.772121E-1
-7.723062E-1
-7.674004E-1
-7.624944E-1
-7.575885E-1
-7.575885E-1
-7.551357E-1
-7.477768E-1
-7.428709E-1
-7.453238E-1
-7.477768E-1
-7.526827E-1
-7.526827E-1
-7.526827E-1
-7.502297E-1
-7.453238E-1
-7.428709E-1
-7.379650E-1
-7.355121E-1
-7.330591E-1
-7.306062E-1
-7.306062E-1
-7.281533E-1
-7.281533E-1
-7.281533E-1
-7.257003E-1
-7.207945E-1
-7.183415E-1
-7.183415E-1
-7.183415E-1
-7.134356E-1
-7.109826E-1
-7.109826E-1
-7.109826E-1
-7.109826E-1
-7.085298E-1
-7.060768E-1
-7.060768E-1
-7.060768E-1
-7.036238E-1
-7.036238E-1
-7.011709E-1
-7.011709E-1
-6.987180E-1
-6.987180E-1
-6.987180E-1
-6.962650E-1
-6.962650E-1
-6.938121E-1
-6.913592E-1
-6.889062E-1
-6.889062E-1
-6.889062E-1
-6.889062E-1
-6.889062E-1
-6.864532E-1
-6.840003E-1
-6.815474E-1
-6.815474E-1
-6.790944E-1
-6.766415E-1
-6.717356E-1
-6.692827E-1
-6.668297E-1
-6.668297E-1
-6.668297E-1
-6.643767E-1
-6.619238E-1
-6.570180E-1
-6.545650E-1
-6.545650E-1
-6.570180E-1
-6.570180E-1
-6.521121E-1
-6.472062E-1
-6.447533E-1
-6.447533E-1
-6.423003E-1
-6.423003E-1
-6.423003E-1
-6.398474E-1
-6.349415E-1
-6.300356E-1
-6.275827E-1
-6.300356E-1
-6.300356E-1
-6.275827E-1
-6.226767E-1
-6.177709E-1
-6.153179E-1
-6.177709E-1
-6.177709E-1
-6.177709E-1
-6.128650E-1
-6.079592E-1
-6.055062E-1
-6.030533E-1
-6.030533E-1
-6.006003E-1
-5.981474E-1
-5.932415E-1
-5.932415E-1
-5.932415E-1
-5.907885E-1
-5.883356E-1
-5.834297E-1
-5.785238E-1
-5.711650E-1
-5.662592E-1
-5.662592E-1
-5.662592E-1
-5.638062E-1
-5.638062E-1
-5.638062E-1
-5.638062E-1
-5.613533E-1
-5.589003E-1
-5.564473E-1
-5.564473E-1
-5.539944E-1
-5.490885E-1
-5.466356E-1
-5.441827E-1
-5.466356E-1
-5.441827E-1
-5.441827E-1
-5.441827E-1
-5.441827E-1
-5.441827E-1
-5.417297E-1
-5.392767E-1
-5.368238E-1
-5.343708E-1
-5.319179E-1
-5.319179E-1
-5.319179E-1
-5.270121E-1
-5.245591E-1
-5.245591E-1
-5.221062E-1
-5.221062E-1
-5.221062E-1
-5.221062E-1
-5.172003E-1
-5.147473E-1
-5.147473E-1
-5.122944E-1
-5.098414E-1
-5.049356E-1
-5.024827E-1
-5.024827E-1
-5.000297E-1
-4.975767E-1
-4.975767E-1
-4.975767E-1
-4.951238E-1
-4.926708E-1
-4.902179E-1
-4.877650E-1
-4.853120E-1
-4.828591E-1
-4.804062E-1
-4.755003E-1
-4.730473E-1
-4.730473E-1
-4.681414E-1
-4.656885E-1
-4.607826E-1
-4.607826E-1
-4.607826E-1
-4.632356E-1
-4.632356E-1
-4.583297E-1
-4.485179E-1
-4.411591E-1
-4.387062E-1
-4.387062E-1
-4.387062E-1
-4.362533E-1
-4.338003E-1
-4.313473E-1
-4.288944E-1
-4.288944E-1
-4.264414E-1
-4.239885E-1
-4.215356E-1
-4.190826E-1
-4.166297E-1
-4.166297E-1
-4.141767E-1
-4.117238E-1
-4.117238E-1
-4.117238E-1
-4.117238E-1
-4.068179E-1
-4.019120E-1
-3.970061E-1
-3.970061E-1
-3.970061E-1
-3.970061E-1
-3.921002E-1
-3.896473E-1
-3.896473E-1
-3.921002E-1
-3.896473E-1
-3.822885E-1
-3.798356E-1
-3.773826E-1
-3.773826E-1
-3.773826E-1
-3.749297E-1
-3.724767E-1
-3.675709E-1
-3.651179E-1
-3.651179E-1
-3.675709E-1
-3.651179E-1
-3.626650E-1
-3.577591E-1
-3.553061E-1
-3.528532E-1
-3.528532E-1
-3.528532E-1
-3.504002E-1
-3.430414E-1
-3.405885E-1
-3.405885E-1
-3.405885E-1
-3.405885E-1
-3.381355E-1
-3.332297E-1
-3.258708E-1
-3.209650E-1
-3.209650E-1
-3.209650E-1
-3.209650E-1
-3.209650E-1
-3.185120E-1
-3.136061E-1
-3.111532E-1
-3.111532E-1
-3.111532E-1
-3.087002E-1
-3.062473E-1
-3.037944E-1
-3.013414E-1
-3.013414E-1
-2.964355E-1
-2.939826E-1
-2.915297E-1
-2.915297E-1
-2.890767E-1
-2.841708E-1
-2.817179E-1
-2.817179E-1
-2.841708E-1
-2.817179E-1
-2.768120E-1
-2.719061E-1
-2.743591E-1
-2.768120E-1
-2.768120E-1
-2.743591E-1
-2.670002E-1
-2.645473E-1
-2.620944E-1
-2.620944E-1
-2.620944E-1
-2.620944E-1
-2.620944E-1
-2.620944E-1
-2.620944E-1
-2.596414E-1
-2.547355E-1
-2.498297E-1
-2.498297E-1
-2.498297E-1
-2.449237E-1
-2.424708E-1
-2.424708E-1
-2.400179E-1
-2.375650E-1
-2.326590E-1
-2.302061E-1
-2.253002E-1
-2.253002E-1
-2.253002E-1
-2.228473E-1
-2.154885E-1
-2.081296E-1
-2.056767E-1
-2.032237E-1
-2.032237E-1
-2.007708E-1
-1.983179E-1
-1.934120E-1
-1.909590E-1
-1.885061E-1
-1.885061E-1
-1.860532E-1
-1.860532E-1
-1.860532E-1
-1.885061E-1
-1.909590E-1
-1.958650E-1
-1.958650E-1
-1.934120E-1
-1.885061E-1
-1.836002E-1
-1.836002E-1
-1.836002E-1
-1.836002E-1
-1.811473E-1
-1.786943E-1
-1.762414E-1
-1.737885E-1
-1.713355E-1
-1.664296E-1
-1.639767E-1
-1.615238E-1
-1.566179E-1
-1.566179E-1
-1.566179E-1
-1.566179E-1
-1.541649E-1
-1.517120E-1
-1.492590E-1
-1.492590E-1
-1.492590E-1
-1.468061E-1
-1.468061E-1
-1.443532E-1
-1.443532E-1
-1.443532E-1
-1.394473E-1
-1.369943E-1
-1.369943E-1
-1.369943E-1
-1.394473E-1
-1.369943E-1
-1.345414E-1
-1.320885E-1
-1.271826E-1
-1.247296E-1
-1.222767E-1
-1.247296E-1
-1.271826E-1
-1.271826E-1
-1.247296E-1
-1.222767E-1
-1.198238E-1
-1.173708E-1
-1.149179E-1
-1.149179E-1
-1.149179E-1
-1.149179E-1
-1.149179E-1
-1.124649E-1
-1.100120E-1
-1.100120E-1
-1.100120E-1
-1.075590E-1
-1.051061E-1
-1.051061E-1
-1.051061E-1
-1.051061E-1
-1.075590E-1
-1.100120E-1
-1.075590E-1
-1.026531E-1
-1.026531E-1
-1.051061E-1
-1.051061E-1
-1.026531E-1
-9.774727E-2
-9.529432E-2
-9.529432E-2
-9.529432E-2
-9.774727E-2
-9.529432E-2
-9.284138E-2
-9.284138E-2
-9.529432E-2
-9.284138E-2
-8.793550E-2
-8.793550E-2
-9.038844E-2
-9.284138E-2
-9.284138E-2
-9.284138E-2
-9.038844E-2
-9.038844E-2
-8.793550E-2
-8.548256E-2
-8.548256E-2
-8.302962E-2
-8.302962E-2
-8.302962E-2
-8.302962E-2
-8.548256E-2
-8.793550E-2
-9.038844E-2
-8.793550E-2
-8.302962E-2
-8.548256E-2
-8.793550E-2
-9.038844E-2
-8.793550E-2
-8.793550E-2
-9.038844E-2
-9.284138E-2
-9.529432E-2
-9.284138E-2
-9.038844E-2
-9.038844E-2
-9.038844E-2
-9.284138E-2
-9.284138E-2
-8.793550E-2
-8.302962E-2
-8.302962E-2
-8.057668E-2
-8.057668E-2
-8.548256E-2
-9.038844E-2
-9.038844E-2
-8.548256E-2
-8.302962E-2
-8.057668E-2
-8.548256E-2
-8.548256E-2
-8.548256E-2
-8.548256E-2
-8.548256E-2
-8.793550E-2
-9.038844E-2
-9.038844E-2
-8.548256E-2
-8.302962E-2
-8.548256E-2
-8.548256E-2
-8.548256E-2
-8.548256E-2
-8.302962E-2
-7.812374E-2
-7.567080E-2
-7.812374E-2
-8.302962E-2
-8.548256E-2
-8.548256E-2
-8.057668E-2
-8.057668E-2
-8.057668E-2
-8.302962E-2
-8.302962E-2
-8.548256E-2
-8.793550E-2
-8.793550E-2
-8.548256E-2
-8.548256E-2
-8.548256E-2
-8.793550E-2
-8.793550E-2
-8.548256E-2
-8.548256E-2
-8.302962E-2
-8.057668E-2
-8.302962E-2
-8.302962E-2
-8.548256E-2
-8.302962E-2
-8.302962E-2
-8.302962E-2
-8.302962E-2
-8.302962E-2
-8.302962E-2
-8.302962E-2
-8.057668E-2
-8.302962E-2
-8.548256E-2
-8.302962E-2
-7.567080E-2
-6.831197E-2
-5.604727E-2
-4.132961E-2
-1.680020E-2
1.999393E-2
6.414688E-2
9.603512E-2
1.082998E-1
1.058469E-1
9.603512E-2
8.377041E-2
6.659982E-2
4.942923E-2
2.735275E-2
5.276285E-3
-1.189431E-2
-2.170608E-2
-3.397078E-2
-4.623549E-2
-5.850021E-2
-6.831197E-2
-7.567080E-2
-8.057668E-2
-7.812374E-2
-7.567080E-2
-7.321785E-2
-7.321785E-2
-6.831197E-2
-6.340609E-2
-5.604727E-2
-5.114137E-2
-4.868843E-2
-4.623549E-2
-4.378256E-2
-4.132961E-2
-3.887667E-2
-4.132961E-2
-4.378256E-2
-4.378256E-2
-4.623549E-2
-4.868843E-2
-5.604727E-2
-6.095313E-2
-6.340609E-2
-6.585903E-2
-6.585903E-2
-6.585903E-2
-6.831197E-2
-6.831197E-2
-6.585903E-2
-6.095313E-2
-5.604727E-2
-5.114137E-2
-4.868843E-2
-4.623549E-2
-3.887667E-2
-3.151784E-2
-2.415902E-2
-2.415902E-2
-2.415902E-2
-2.415902E-2
-2.661195E-2
-2.661195E-2
-2.906491E-2
-3.151784E-2
-3.642373E-2
-3.642373E-2
-3.887667E-2
-4.378256E-2
-4.623549E-2
-4.623549E-2
-4.378256E-2
-4.132961E-2
-3.887667E-2
-3.887667E-2
-3.887667E-2
-3.397078E-2
-2.661195E-2
-2.170608E-2
-1.680020E-2
-1.434726E-2
-1.434726E-2
-1.189431E-2
-9.441368E-3
-6.988429E-3
-6.988429E-3
-1.189431E-2
-1.434726E-2
-1.434726E-2
-1.680020E-2
-1.925314E-2
-2.415902E-2
-2.906491E-2
-3.151784E-2
-3.151784E-2
-2.661195E-2
-2.170608E-2
-2.170608E-2
-2.170608E-2
-2.170608E-2
-1.925314E-2
-1.434726E-2
-1.189431E-2
-9.441368E-3
-6.988429E-3
-6.988429E-3
-4.535481E-3
-2.082542E-3
-2.082542E-3
-2.082542E-3
-2.082542E-3
-4.535481E-3
-6.988429E-3
-9.441368E-3
-9.441368E-3
-6.988429E-3
-6.988429E-3
-9.441368E-3
-9.441368E-3
-6.988429E-3
-4.535481E-3
-2.082542E-3
2.823338E-3
5.276285E-3
7.729217E-3
7.729217E-3
5.276285E-3
7.729217E-3
1.018217E-2
1.263510E-2
1.263510E-2
1.018217E-2
1.018217E-2
1.263510E-2
1.018217E-2
7.729217E-3
5.276285E-3
7.729217E-3
1.018217E-2
1.263510E-2
1.018217E-2
7.729217E-3
7.729217E-3
1.018217E-2
1.018217E-2
7.729217E-3
7.729217E-3
5.276285E-3
5.276285E-3
5.276285E-3
7.729217E-3
1.018217E-2
1.263510E-2
1.508805E-2
1.508805E-2
1.263510E-2
1.263510E-2
1.263510E-2
1.508805E-2
2.244688E-2
2.735275E-2
2.980570E-2
3.471158E-2
3.716452E-2
3.716452E-2
3.961746E-2
3.961746E-2
4.207040E-2
4.207040E-2
4.207040E-2
4.207040E-2
3.961746E-2
3.716452E-2
3.225864E-2
2.735275E-2
1.999393E-2
1.508805E-2
7.729217E-3
5.276285E-3
3.703982E-4
-2.082542E-3
-2.082542E-3
-2.082542E-3
2.823338E-3
7.729217E-3
1.018217E-2
7.729217E-3
5.276285E-3
1.018217E-2
1.508805E-2
1.999393E-2
2.244688E-2
2.489981E-2
2.980570E-2
3.225864E-2
3.471158E-2
3.225864E-2
3.225864E-2
3.471158E-2
3.716452E-2
3.961746E-2
3.716452E-2
3.471158E-2
3.716452E-2
3.716452E-2
3.961746E-2
3.716452E-2
3.471158E-2
3.471158E-2
3.471158E-2
3.716452E-2
3.716452E-2
3.961746E-2
3.961746E-2
4.207040E-2
4.452335E-2
4.942923E-2
5.188217E-2
4.942923E-2
4.697629E-2
5.188217E-2
5.924100E-2
6.414688E-2
6.414688E-2
6.169394E-2
6.169394E-2
6.414688E-2
6.659982E-2
6.659982E-2
6.659982E-2
6.414688E-2
6.169394E-2
6.169394E-2
6.169394E-2
6.169394E-2
6.169394E-2
6.169394E-2
6.414688E-2
6.169394E-2
6.169394E-2
6.414688E-2
6.659982E-2
6.905276E-2
6.659982E-2
6.414688E-2
6.414688E-2
6.659982E-2
7.150570E-2
7.395864E-2
7.395864E-2
7.395864E-2
7.641159E-2
7.886453E-2
8.131747E-2
8.131747E-2
7.641159E-2
7.395864E-2
7.641159E-2
8.131747E-2
8.377041E-2
8.131747E-2
8.131747E-2
8.377041E-2
8.622336E-2
8.867630E-2
8.622336E-2
8.377041E-2
8.377041E-2
8.377041E-2
8.377041E-2
8.131747E-2
8.131747E-2
8.377041E-2
8.377041E-2
8.377041E-2
8.622336E-2
8.867630E-2
8.867630E-2
8.867630E-2
8.867630E-2
9.112924E-2
9.112924E-2
9.112924E-2
8.867630E-2
9.112924E-2
9.358218E-2
9.603512E-2
9.603512E-2
9.603512E-2
9.848806E-2
1.009410E-1
1.033939E-1
1.033939E-1
1.033939E-1
1.033939E-1
1.082998E-1
1.107528E-1
1.132057E-1
1.132057E-1
1.132057E-1
1.156587E-1
1.181116E-1
1.205645E-1
1.230175E-1
1.254704E-1
1.279234E-1
1.303763E-1
1.303763E-1
1.303763E-1
1.303763E-1
1.303763E-1
1.328293E-1
1.377351E-1
1.401881E-1
1.377351E-1
1.352822E-1
1.377351E-1
1.401881E-1
1.426410E-1
1.450940E-1
1.450940E-1
1.450940E-1
1.475469E-1
1.475469E-1
1.524528E-1
1.573587E-1
1.598116E-1
1.573587E-1
1.549057E-1
1.549057E-1
1.573587E-1
1.549057E-1
1.524528E-1
1.524528E-1
1.573587E-1
1.598116E-1
1.598116E-1
1.573587E-1
1.573587E-1
1.622646E-1
1.671704E-1
1.671704E-1
1.671704E-1
1.696234E-1
1.696234E-1
1.720763E-1
1.720763E-1
1.720763E-1
1.696234E-1
1.696234E-1
1.696234E-1
1.696234E-1
1.647175E-1
1.647175E-1
1.696234E-1
1.769822E-1
1.794351E-1
1.769822E-1
1.745293E-1
1.769822E-1
1.769822E-1
1.794351E-1
1.818881E-1
1.818881E-1
1.818881E-1
1.843410E-1
1.843410E-1
1.843410E-1
1.818881E-1
1.843410E-1
1.892469E-1
1.892469E-1
1.867940E-1
1.794351E-1
1.671704E-1
1.450940E-1
1.279234E-1
1.279234E-1
1.303763E-1
1.254704E-1
1.254704E-1
1.426410E-1
1.794351E-1
2.333999E-1
2.996293E-1
3.462352E-1
3.486881E-1
2.996293E-1
2.284940E-1
1.794351E-1
1.745293E-1
1.916999E-1
2.064175E-1
2.088704E-1
2.137763E-1
2.137763E-1
2.113234E-1
2.162293E-1
2.235881E-1
2.284940E-1
2.284940E-1
2.284940E-1
2.284940E-1
2.284940E-1
2.284940E-1
2.235881E-1
2.186822E-1
2.162293E-1
2.113234E-1
2.088704E-1
2.088704E-1
2.162293E-1
2.186822E-1
2.186822E-1
2.137763E-1
2.088704E-1
2.064175E-1
2.088704E-1
2.186822E-1
2.309469E-1
2.383057E-1
2.358528E-1
2.309469E-1
2.309469E-1
2.333999E-1
2.383057E-1
2.383057E-1
2.309469E-1
2.284940E-1
2.333999E-1
2.383057E-1
2.383057E-1
2.358528E-1
2.309469E-1
2.284940E-1
2.284940E-1
2.309469E-1
2.333999E-1
2.309469E-1
2.284940E-1
2.284940E-1
2.309469E-1
2.333999E-1
2.358528E-1
2.383057E-1
2.407587E-1
2.456646E-1
2.481175E-1
2.530234E-1
2.530234E-1
2.530234E-1
2.530234E-1
2.554763E-1
2.579293E-1
2.603822E-1
2.579293E-1
2.554763E-1
2.554763E-1
2.554763E-1
2.579293E-1
2.603822E-1
2.603822E-1
2.628351E-1
2.652881E-1
2.652881E-1
2.603822E-1
2.579293E-1
2.579293E-1
2.603822E-1
2.628351E-1
2.652881E-1
2.652881E-1
2.652881E-1
2.628351E-1
2.628351E-1
2.652881E-1
2.677410E-1
2.677410E-1
2.677410E-1
2.652881E-1
2.652881E-1
2.652881E-1
2.677410E-1
2.726469E-1
2.726469E-1
2.726469E-1
2.701940E-1
2.726469E-1
2.775528E-1
2.775528E-1
2.775528E-1
2.800057E-1
2.824587E-1
2.849116E-1
2.873646E-1
2.873646E-1
2.849116E-1
2.824587E-1
2.824587E-1
2.849116E-1
2.849116E-1
2.824587E-1
2.800057E-1
2.775528E-1
2.775528E-1
2.800057E-1
2.849116E-1
2.849116E-1
2.824587E-1
2.824587E-1
2.849116E-1
2.898175E-1
2.922705E-1
2.922705E-1
2.898175E-1
2.898175E-1
2.947234E-1
3.020822E-1
3.045352E-1
3.020822E-1
2.996293E-1
2.971763E-1
3.020822E-1
3.020822E-1
3.020822E-1
2.971763E-1
2.971763E-1
2.996293E-1
3.020822E-1
3.045352E-1
3.020822E-1
2.996293E-1
2.996293E-1
3.020822E-1
3.045352E-1
3.069881E-1
3.094410E-1
3.118940E-1
3.118940E-1
3.094410E-1
3.069881E-1
3.069881E-1
3.069881E-1
3.094410E-1
3.069881E-1
3.069881E-1
3.069881E-1
3.094410E-1
3.094410E-1
3.143469E-1
3.143469E-1
3.143469E-1
3.143469E-1
3.167999E-1
3.167999E-1
3.167999E-1
3.143469E-1
3.143469E-1
3.167999E-1
3.217057E-1
3.241587E-1
3.241587E-1
3.241587E-1
3.241587E-1
3.241587E-1
3.241587E-1
3.266116E-1
3.266116E-1
3.266116E-1
3.266116E-1
3.266116E-1
3.266116E-1
3.266116E-1
3.290646E-1
3.315175E-1
3.339705E-1
3.315175E-1
3.315175E-1
3.315175E-1
3.339705E-1
3.364234E-1
3.388764E-1
3.364234E-1
3.339705E-1
3.339705E-1
3.364234E-1
3.364234E-1
3.364234E-1
3.339705E-1
3.315175E-1
3.315175E-1
3.315175E-1
3.364234E-1
3.413293E-1
3.413293E-1
3.388764E-1
3.364234E-1
3.388764E-1
3.413293E-1
3.437823E-1
3.462352E-1
3.437823E-1
3.413293E-1
3.413293E-1
3.437823E-1
3.462352E-1
3.462352E-1
3.437823E-1
3.413293E-1
3.413293E-1
3.437823E-1
3.486881E-1
3.511411E-1
3.486881E-1
3.486881E-1
3.511411E-1
3.511411E-1
3.486881E-1
3.486881E-1
3.511411E-1
3.511411E-1
3.462352E-1
3.462352E-1
3.486881E-1
3.535940E-1
3.584999E-1
3.560469E-1
3.511411E-1
3.511411E-1
3.535940E-1
3.584999E-1
3.584999E-1
3.560469E-1
3.535940E-1
3.560469E-1
3.584999E-1
3.609528E-1
3.584999E-1
3.560469E-1
3.584999E-1
3.584999E-1
3.584999E-1
3.609528E-1
3.609528E-1
3.609528E-1
3.609528E-1
3.609528E-1
3.609528E-1
3.584999E-1
3.584999E-1
3.584999E-1
3.609528E-1
3.609528E-1
3.609528E-1
3.609528E-1
3.609528E-1
3.609528E-1
3.609528E-1
3.609528E-1
3.634058E-1
3.658587E-1
3.658587E-1
3.634058E-1
3.609528E-1
3.609528E-1
3.584999E-1
3.584999E-1
3.584999E-1
3.584999E-1
3.609528E-1
3.634058E-1
3.634058E-1
3.609528E-1
3.584999E-1
3.584999E-1
3.634058E-1
3.658587E-1
3.658587E-1
3.609528E-1
3.609528E-1
3.609528E-1
3.634058E-1
3.609528E-1
3.609528E-1
3.634058E-1
3.658587E-1
3.683116E-1
3.707646E-1
3.683116E-1
3.634058E-1
3.609528E-1
3.609528E-1
3.609528E-1
3.634058E-1
3.634058E-1
3.634058E-1
3.609528E-1
3.634058E-1
3.609528E-1
3.609528E-1
3.584999E-1
3.560469E-1
3.560469E-1
3.584999E-1
3.584999E-1
3.584999E-1
3.584999E-1
3.584999E-1
3.609528E-1
3.609528E-1
3.584999E-1
3.584999E-1
3.584999E-1
3.584999E-1
3.584999E-1
3.560469E-1
3.560469E-1
3.584999E-1
3.560469E-1
3.560469E-1
3.535940E-1
3.535940E-1
3.560469E-1
3.584999E-1
3.609528E-1
3.584999E-1
3.560469E-1
3.535940E-1
3.511411E-1
3.535940E-1
3.535940E-1
3.511411E-1
3.486881E-1
3.486881E-1
3.535940E-1
3.560469E-1
3.560469E-1
3.535940E-1
3.486881E-1
3.462352E-1
3.462352E-1
3.486881E-1
3.511411E-1
3.511411E-1
3.486881E-1
3.462352E-1
3.437823E-1
3.437823E-1
3.462352E-1
3.462352E-1
3.462352E-1
3.437823E-1
3.413293E-1
3.413293E-1
3.413293E-1
3.437823E-1
3.437823E-1
3.462352E-1
3.462352E-1
3.437823E-1
3.388764E-1
3.364234E-1
3.388764E-1
3.413293E-1
3.437823E-1
3.437823E-1
3.413293E-1
3.388764E-1
3.364234E-1
3.339705E-1
3.339705E-1
3.339705E-1
3.339705E-1
3.339705E-1
3.315175E-1
3.315175E-1
3.315175E-1
3.266116E-1
3.241587E-1
3.217057E-1
3.241587E-1
3.266116E-1
3.290646E-1
3.290646E-1
3.266116E-1
3.266116E-1
3.241587E-1
3.217057E-1
3.217057E-1
3.241587E-1
3.241587E-1
3.241587E-1
3.192528E-1
3.167999E-1
3.192528E-1
3.192528E-1
3.167999E-1
3.167999E-1
3.167999E-1
3.192528E-1
3.167999E-1
3.143469E-1
3.143469E-1
3.143469E-1
3.118940E-1
3.118940E-1
3.118940E-1
3.094410E-1
3.069881E-1
3.069881E-1
3.069881E-1
3.069881E-1
3.069881E-1
3.069881E-1
3.045352E-1
3.020822E-1
3.020822E-1
3.020822E-1
3.020822E-1
3.020822E-1
3.020822E-1
2.996293E-1
2.947234E-1
2.947234E-1
2.971763E-1
2.971763E-1
2.971763E-1
2.947234E-1
2.947234E-1
2.922705E-1
2.873646E-1
2.849116E-1
2.898175E-1
2.922705E-1
2.898175E-1
2.873646E-1
2.849116E-1
2.849116E-1
2.873646E-1
2.849116E-1
2.800057E-1
2.775528E-1
2.775528E-1
2.800057E-1
2.824587E-1
2.824587E-1
2.800057E-1
2.775528E-1
2.750999E-1
2.726469E-1
2.726469E-1
2.750999E-1
2.750999E-1
2.726469E-1
2.726469E-1
2.726469E-1
2.750999E-1
2.726469E-1
2.677410E-1
2.652881E-1
2.652881E-1
2.652881E-1
2.652881E-1
2.652881E-1
2.603822E-1
2.603822E-1
2.603822E-1
2.628351E-1
2.628351E-1
2.579293E-1
2.554763E-1
2.530234E-1
2.554763E-1
2.554763E-1
2.554763E-1
2.530234E-1
2.505705E-1
2.530234E-1
2.530234E-1
2.530234E-1
2.505705E-1
2.481175E-1
2.456646E-1
2.407587E-1
2.407587E-1
2.432116E-1
2.432116E-1
2.407587E-1
2.383057E-1
2.383057E-1
2.383057E-1
2.358528E-1
2.358528E-1
2.383057E-1
2.383057E-1
2.358528E-1
2.358528E-1
2.333999E-1
2.333999E-1
2.309469E-1
2.309469E-1
2.260410E-1
2.260410E-1
2.260410E-1
2.260410E-1
2.284940E-1
2.284940E-1
2.260410E-1
2.211351E-1
2.186822E-1
2.162293E-1
2.162293E-1
2.186822E-1
2.186822E-1
2.162293E-1
2.113234E-1
2.088704E-1
2.088704E-1
2.113234E-1
2.113234E-1
2.088704E-1
2.088704E-1
2.064175E-1
2.039646E-1
2.015116E-1
2.015116E-1
2.015116E-1
2.015116E-1
1.990587E-1
1.990587E-1
1.990587E-1
1.990587E-1
2.015116E-1
2.015116E-1
2.015116E-1
1.990587E-1
1.966057E-1
1.916999E-1
1.892469E-1
1.892469E-1
1.892469E-1
1.867940E-1
1.818881E-1
1.818881E-1
1.843410E-1
1.867940E-1
1.843410E-1
1.818881E-1
1.769822E-1
1.745293E-1
1.745293E-1
1.769822E-1
1.794351E-1
1.794351E-1
1.745293E-1
1.720763E-1
1.745293E-1
1.745293E-1
1.720763E-1
1.671704E-1
1.647175E-1
1.671704E-1
1.696234E-1
1.671704E-1
1.622646E-1
1.598116E-1
1.598116E-1
1.622646E-1
1.622646E-1
1.622646E-1
1.598116E-1
1.573587E-1
1.524528E-1
1.499998E-1
1.524528E-1
1.524528E-1
1.524528E-1
1.499998E-1
1.499998E-1
1.475469E-1
1.475469E-1
1.450940E-1
1.450940E-1
1.426410E-1
1.401881E-1
1.377351E-1
1.377351E-1
1.401881E-1
1.377351E-1
1.352822E-1
1.352822E-1
1.352822E-1
1.352822E-1
1.328293E-1
1.328293E-1
1.303763E-1
1.303763E-1
1.303763E-1
1.303763E-1
1.303763E-1
1.303763E-1
1.279234E-1
1.230175E-1
1.205645E-1
1.230175E-1
1.230175E-1
1.205645E-1
1.181116E-1
1.156587E-1
1.156587E-1
1.181116E-1
1.181116E-1
1.156587E-1
1.156587E-1
1.156587E-1
1.156587E-1
1.156587E-1
1.132057E-1
1.132057E-1
1.132057E-1
1.132057E-1
1.132057E-1
1.132057E-1
1.107528E-1
1.082998E-1
1.082998E-1
1.058469E-1
1.058469E-1
1.033939E-1
1.033939E-1
1.058469E-1
1.082998E-1
1.082998E-1
1.082998E-1
1.033939E-1
1.009410E-1
9.848806E-2
9.603512E-2
9.848806E-2
9.848806E-2
9.848806E-2
9.603512E-2
9.112924E-2
9.112924E-2
9.358218E-2
9.848806E-2
9.848806E-2
9.603512E-2
9.112924E-2
8.867630E-2
9.112924E-2
8.867630E-2
8.622336E-2
8.622336E-2
8.867630E-2
8.622336E-2
8.377041E-2
8.131747E-2
8.131747E-2
7.886453E-2
7.886453E-2
7.886453E-2
7.641159E-2
7.641159E-2
7.641159E-2
7.641159E-2
7.150570E-2
6.414688E-2
6.414688E-2
6.414688E-2
6.659982E-2
6.414688E-2
5.924100E-2
5.924100E-2
6.414688E-2
6.905276E-2
6.905276E-2
6.905276E-2
6.659982E-2
6.414688E-2
6.169394E-2
5.924100E-2
5.924100E-2
5.924100E-2
5.924100E-2
5.678806E-2
5.188217E-2
4.942923E-2
4.942923E-2
4.697629E-2
4.697629E-2
4.942923E-2
4.942923E-2
4.942923E-2
4.697629E-2
4.697629E-2
4.697629E-2
4.697629E-2
4.697629E-2
4.942923E-2
4.942923E-2
4.942923E-2
4.942923E-2
4.697629E-2
4.697629E-2
4.942923E-2
4.697629E-2
4.452335E-2
4.207040E-2
4.207040E-2
4.452335E-2
4.452335E-2
4.207040E-2
3.961746E-2
3.716452E-2
3.716452E-2
3.471158E-2
3.716452E-2
3.716452E-2
3.716452E-2
3.716452E-2
3.716452E-2
3.716452E-2
3.471158E-2
3.471158E-2
3.471158E-2
3.225864E-2
2.980570E-2
2.735275E-2
2.980570E-2
2.980570E-2
2.980570E-2
2.735275E-2
2.489981E-2
1.999393E-2
1.999393E-2
1.999393E-2
1.999393E-2
1.999393E-2
1.999393E-2
1.754098E-2
1.754098E-2
1.508805E-2
1.508805E-2
1.508805E-2
1.508805E-2
1.263510E-2
1.263510E-2
1.508805E-2
1.508805E-2
1.508805E-2
1.018217E-2
1.018217E-2
1.018217E-2
1.018217E-2
7.729217E-3
7.729217E-3
7.729217E-3
5.276285E-3
2.823338E-3
2.823338E-3
2.823338E-3
3.703982E-4
-2.082542E-3
-4.535481E-3
-6.988429E-3
-6.988429E-3
-1.189431E-2
-1.434726E-2
-1.189431E-2
-6.988429E-3
-6.988429E-3
-1.189431E-2
-1.680020E-2
-1.925314E-2
-1.925314E-2
-1.680020E-2
-1.680020E-2
-1.925314E-2
-2.415902E-2
-2.661195E-2
-2.661195E-2
-2.415902E-2
-2.415902E-2
-2.906491E-2
-2.906491E-2
-2.661195E-2
-2.415902E-2
-2.661195E-2
-3.151784E-2
-3.151784E-2
-3.642373E-2
-3.887667E-2
-4.132961E-2
-4.132961E-2
-3.887667E-2
-3.642373E-2
-3.642373E-2
-3.887667E-2
-3.887667E-2
-4.132961E-2
-4.132961E-2
-4.378256E-2
-4.378256E-2
-4.623549E-2
-4.623549E-2
-4.623549E-2
-4.378256E-2
-4.132961E-2
-4.132961E-2
-4.132961E-2
-4.378256E-2
-4.378256E-2
-4.378256E-2
-4.378256E-2
-4.378256E-2
-4.378256E-2
-4.378256E-2
-4.132961E-2
-4.132961E-2
-4.132961E-2
-4.378256E-2
-4.623549E-2
-4.868843E-2
-4.623549E-2
-4.378256E-2
-4.132961E-2
-4.378256E-2
-4.378256E-2
-4.378256E-2
-4.378256E-2
-4.623549E-2
-4.868843E-2
-4.868843E-2
-4.868843E-2
-4.868843E-2
-4.868843E-2
-5.359431E-2
-5.359431E-2
-5.114137E-2
-4.868843E-2
-4.868843E-2
-4.868843E-2
-5.114137E-2
-5.359431E-2
-5.359431E-2
-5.114137E-2
-5.114137E-2
-5.114137E-2
-5.114137E-2
-5.359431E-2
-5.359431E-2
-5.604727E-2
-5.604727E-2
-5.359431E-2
-5.359431E-2
-5.604727E-2
-5.604727E-2
-5.604727E-2
-5.604727E-2
-5.850021E-2
-6.095313E-2
-5.850021E-2
-5.850021E-2
-5.850021E-2
-6.095313E-2
-6.095313E-2
-6.095313E-2
-5.850021E-2
-5.850021E-2
-5.604727E-2
-5.604727E-2
-5.359431E-2
-5.114137E-2
-4.623549E-2
-4.623549E-2
-4.623549E-2
-4.623549E-2
-4.132961E-2
-3.642373E-2
-3.397078E-2
-3.642373E-2
-3.887667E-2
-3.887667E-2
-3.642373E-2
-3.397078E-2
-3.642373E-2
-3.642373E-2
-3.642373E-2
-3.642373E-2
-3.642373E-2
-3.887667E-2
-3.887667E-2
-3.642373E-2
-3.397078E-2
-3.151784E-2
-2.906491E-2
-2.661195E-2
-2.415902E-2
-2.170608E-2
-2.170608E-2
-2.415902E-2
-2.415902E-2
-2.661195E-2
-2.661195E-2
-2.661195E-2
-2.415902E-2
-2.415902E-2
-2.170608E-2
-2.170608E-2
-2.661195E-2
-2.906491E-2
-3.151784E-2
-3.151784E-2
-3.151784E-2
-3.151784E-2
-3.397078E-2
-3.887667E-2
-4.623549E-2
-6.095313E-2
-9.284138E-2
-1.443532E-1
-1.885061E-1
-2.032237E-1
-1.885061E-1
-1.688826E-1
-1.615238E-1
-1.639767E-1
-1.688826E-1
-1.762414E-1
-1.836002E-1
-1.811473E-1
-1.639767E-1
-1.419002E-1
-1.198238E-1
-1.100120E-1
-1.124649E-1
-1.271826E-1
-1.345414E-1
-1.345414E-1
-1.247296E-1
-1.173708E-1
-1.222767E-1
-1.345414E-1
-1.419002E-1
-1.468061E-1
-1.443532E-1
-1.443532E-1
-1.443532E-1
-1.443532E-1
-1.394473E-1
-1.345414E-1
-1.296355E-1
-1.296355E-1
-1.296355E-1
-1.296355E-1
-1.271826E-1
-1.247296E-1
-1.271826E-1
-1.320885E-1
-1.369943E-1
-1.394473E-1
-1.394473E-1
-1.369943E-1
-1.296355E-1
-1.296355E-1
-1.320885E-1
-1.345414E-1
-1.345414E-1
-1.320885E-1
-1.296355E-1
-1.345414E-1
-1.419002E-1
-1.517120E-1
-1.566179E-1
-1.615238E-1
-1.615238E-1
-1.639767E-1
-1.688826E-1
-1.737885E-1
-1.762414E-1
-1.713355E-1
-1.713355E-1
-1.737885E-1
-1.786943E-1
-1.836002E-1
-1.909590E-1
-1.958650E-1
-1.983179E-1
-2.007708E-1
-2.007708E-1
-2.007708E-1
-2.007708E-1
-2.007708E-1
-1.983179E-1
-1.983179E-1
-1.958650E-1
-1.983179E-1
-2.007708E-1
-2.032237E-1
-2.007708E-1
-2.007708E-1
-2.032237E-1
-2.081296E-1
-2.130355E-1
-2.154885E-1
-2.130355E-1
-2.105826E-1
-2.105826E-1
-2.154885E-1
-2.203943E-1
-2.203943E-1
-2.179414E-1
-2.179414E-1
-2.203943E-1
-2.253002E-1
-2.277532E-1
-2.277532E-1
-2.277532E-1
-2.253002E-1
-2.253002E-1
-2.277532E-1
-2.302061E-1
-2.302061E-1
-2.326590E-1
-2.351120E-1
-2.400179E-1
-2.449237E-1
-2.473767E-1
-2.473767E-1
-2.473767E-1
-2.473767E-1
-2.498297E-1
-2.547355E-1
-2.547355E-1
-2.571885E-1
-2.571885E-1
-2.596414E-1
-2.620944E-1
-2.645473E-1
-2.645473E-1
-2.645473E-1
-2.645473E-1
-2.670002E-1
-2.719061E-1
-2.743591E-1
-2.768120E-1
-2.768120E-1
-2.743591E-1
-2.743591E-1
-2.743591E-1
-2.792650E-1
-2.792650E-1
-2.792650E-1
-2.792650E-1
-2.817179E-1
-2.841708E-1
-2.866238E-1
-2.915297E-1
-2.890767E-1
-2.890767E-1
-2.890767E-1
-2.939826E-1
-2.964355E-1
-2.964355E-1
-2.964355E-1
-2.988885E-1
-3.013414E-1
-3.037944E-1
-3.013414E-1
-2.988885E-1
-2.988885E-1
-3.037944E-1
-3.111532E-1
-3.136061E-1
-3.160591E-1
-3.160591E-1
-3.160591E-1
-3.160591E-1
-3.185120E-1
-3.234179E-1
-3.234179E-1
-3.258708E-1
-3.258708E-1
-3.307767E-1
-3.332297E-1
-3.356826E-1
-3.381355E-1
-3.381355E-1
-3.381355E-1
-3.405885E-1
-3.454944E-1
-3.504002E-1
-3.504002E-1
-3.479473E-1
-3.479473E-1
-3.479473E-1
-3.528532E-1
-3.553061E-1
-3.577591E-1
-3.602120E-1
-3.602120E-1
-3.651179E-1
-3.700238E-1
-3.724767E-1
-3.700238E-1
-3.675709E-1
-3.675709E-1
-3.724767E-1
-3.749297E-1
-3.773826E-1
-3.749297E-1
-3.749297E-1
-3.773826E-1
-3.798356E-1
-3.798356E-1
-3.847414E-1
-3.871944E-1
-3.896473E-1
-3.871944E-1
-3.896473E-1
-3.921002E-1
-3.945532E-1
-3.945532E-1
-3.945532E-1
-3.970061E-1
-3.994591E-1
-4.019120E-1
-4.019120E-1
-4.043650E-1
-4.043650E-1
-4.043650E-1
-4.068179E-1
-4.117238E-1
-4.141767E-1
-4.166297E-1
-4.190826E-1
-4.190826E-1
-4.215356E-1
-4.190826E-1
-4.215356E-1
-4.264414E-1
-4.313473E-1
-4.313473E-1
-4.288944E-1
-4.288944E-1
-4.362533E-1
-4.411591E-1
-4.436120E-1
-4.436120E-1
-4.436120E-1
-4.460650E-1
-4.460650E-1
-4.485179E-1
-4.485179E-1
-4.509708E-1
-4.509708E-1
-4.509708E-1
-4.509708E-1
-4.534238E-1
-4.558767E-1
-4.583297E-1
-4.632356E-1
-4.632356E-1
-4.632356E-1
-4.632356E-1
-4.656885E-1
-4.681414E-1
-4.705944E-1
-4.730473E-1
-4.730473E-1
-4.730473E-1
-4.705944E-1
-4.705944E-1
-4.755003E-1
-4.779533E-1
-4.804062E-1
-4.779533E-1
-4.779533E-1
-4.779533E-1
-4.828591E-1
-4.877650E-1
-4.902179E-1
-4.902179E-1
-4.877650E-1
-4.877650E-1
-4.926708E-1
-4.975767E-1
-5.000297E-1
-4.975767E-1
-4.975767E-1
-5.000297E-1
-5.049356E-1
-5.098414E-1
-5.098414E-1
-5.098414E-1
-5.098414E-1
-5.122944E-1
-5.147473E-1
-5.172003E-1
-5.172003E-1
-5.172003E-1
-5.147473E-1
-5.172003E-1
-5.196533E-1
-5.221062E-1
-5.221062E-1
-5.245591E-1
-5.270121E-1
-5.270121E-1
-5.270121E-1
-5.294650E-1
-5.343708E-1
-5.368238E-1
-5.343708E-1
-5.319179E-1
-5.343708E-1
-5.392767E-1
-5.392767E-1
-5.392767E-1
-5.392767E-1
-5.392767E-1
-5.417297E-1
-5.441827E-1
-5.441827E-1
-5.466356E-1
-5.441827E-1
-5.441827E-1
-5.490885E-1
-5.564473E-1
-5.589003E-1
-5.589003E-1
-5.564473E-1
-5.589003E-1
-5.589003E-1
-5.613533E-1
-5.613533E-1
-5.638062E-1
-5.662592E-1
-5.638062E-1
-5.638062E-1
-5.687121E-1
-5.736179E-1
-5.736179E-1
-5.736179E-1
-5.711650E-1
-5.736179E-1
-5.760709E-1
-5.785238E-1
-5.785238E-1
-5.785238E-1
-5.785238E-1
-5.785238E-1
-5.834297E-1
-5.858827E-1
-5.858827E-1
-5.858827E-1
-5.858827E-1
-5.883356E-1
-5.907885E-1
-5.956944E-1
-5.956944E-1
-5.932415E-1
-5.932415E-1
-5.956944E-1
-5.981474E-1
-5.981474E-1
-5.981474E-1
-5.981474E-1
-6.030533E-1
-6.030533E-1
-6.030533E-1
-6.006003E-1
-6.030533E-1
-6.055062E-1
-6.079592E-1
-6.104121E-1
-6.104121E-1
-6.104121E-1
-6.079592E-1
-6.055062E-1
-6.104121E-1
-6.153179E-1
-6.177709E-1
-6.177709E-1
-6.153179E-1
-6.128650E-1
-6.153179E-1
-6.153179E-1
-6.177709E-1
-6.202238E-1
-6.177709E-1
-6.177709E-1
-6.202238E-1
-6.251297E-1
-6.275827E-1
-6.251297E-1
-6.226767E-1
-6.226767E-1
-6.226767E-1
-6.251297E-1
-6.275827E-1
-6.324886E-1
-6.349415E-1
-6.349415E-1
-6.349415E-1
-6.349415E-1
-6.349415E-1
-6.373944E-1
-6.373944E-1
-6.398474E-1
-6.398474E-1
-6.398474E-1
-6.398474E-1
-6.373944E-1
-6.373944E-1
-6.373944E-1
-6.398474E-1
-6.447533E-1
-6.472062E-1
-6.472062E-1
-6.472062E-1
-6.472062E-1
-6.472062E-1
-6.472062E-1
-6.447533E-1
-6.447533E-1
-6.472062E-1
-6.496592E-1
-6.521121E-1
-6.521121E-1
-6.521121E-1
-6.521121E-1
-6.545650E-1
-6.570180E-1
-6.570180E-1
-6.521121E-1
-6.545650E-1
-6.594709E-1
-6.619238E-1
-6.594709E-1
-6.570180E-1
-6.594709E-1
-6.643767E-1
-6.643767E-1
-6.619238E-1
-6.619238E-1
-6.643767E-1
-6.668297E-1
-6.692827E-1
-6.692827E-1
-6.692827E-1
-6.692827E-1
-6.692827E-1
-6.717356E-1
-6.741886E-1
-6.741886E-1
-6.741886E-1
-6.717356E-1
-6.692827E-1
-6.717356E-1
-6.741886E-1
-6.766415E-1
-6.790944E-1
-6.790944E-1
-6.815474E-1
-6.815474E-1
-6.815474E-1
-6.815474E-1
-6.815474E-1
-6.815474E-1
-6.815474E-1
-6.815474E-1
-6.815474E-1
-6.840003E-1
-6.864532E-1
-6.864532E-1
-6.864532E-1
-6.889062E-1
-6.913592E-1
-6.938121E-1
-6.938121E-1
-6.913592E-1
-6.864532E-1
-6.864532E-1
-6.864532E-1
-6.889062E-1
-6.913592E-1
-6.913592E-1
-6.938121E-1
-6.962650E-1
-6.987180E-1
-6.987180E-1
-7.011709E-1
-7.011709E-1
-7.011709E-1
-7.011709E-1
-7.011709E-1
-7.011709E-1
-7.011709E-1
-7.011709E-1
-7.011709E-1
-7.036238E-1
-7.011709E-1
-7.011709E-1
-7.036238E-1
-7.085298E-1
-7.109826E-1
-7.109826E-1
-7.109826E-1
-7.134356E-1
-7.158886E-1
-7.183415E-1
-7.183415E-1
-7.158886E-1
-7.158886E-1
-7.158886E-1
-7.134356E-1
-7.134356E-1
-7.134356E-1
-7.183415E-1
-7.207945E-1
-7.232474E-1
-7.232474E-1
-7.232474E-1
-7.232474E-1
-7.232474E-1
-7.232474E-1
-7.257003E-1
-7.281533E-1
-7.281533E-1
-7.281533E-1
-7.257003E-1
-7.257003E-1
-7.257003E-1
-7.257003E-1
-7.257003E-1
-7.232474E-1
-7.207945E-1
-7.207945E-1
-7.207945E-1
-7.207945E-1
-7.183415E-1
-7.158886E-1
-7.134356E-1
-7.134356E-1
-7.158886E-1
-7.183415E-1
-7.183415E-1
-7.207945E-1
-7.232474E-1
-7.281533E-1
-7.330591E-1
-7.355121E-1
-7.355121E-1
-7.379650E-1
-7.379650E-1
-7.404180E-1
-7.404180E-1
-7.404180E-1
-7.428709E-1
-7.453238E-1
-7.477768E-1
-7.477768E-1
-7.477768E-1
-7.477768E-1
-7.477768E-1
-7.526827E-1
-7.551357E-1
-7.575885E-1
-7.600415E-1
-7.624944E-1
-7.649474E-1
-7.624944E-1
-7.600415E-1
-7.600415E-1
-7.624944E-1
-7.649474E-1
-7.649474E-1
-7.649474E-1
-7.649474E-1
-7.674004E-1
-7.649474E-1
-7.674004E-1
-7.674004E-1
-7.698532E-1
-7.698532E-1
-7.723062E-1
-7.747592E-1
-7.747592E-1
-7.723062E-1
-7.723062E-1
-7.723062E-1
-7.723062E-1
-7.698532E-1
-7.723062E-1
-7.723062E-1
-7.747592E-1
-7.723062E-1
-7.723062E-1
-7.698532E-1
-7.698532E-1
-7.698532E-1
-7.723062E-1
-7.747592E-1
-7.772121E-1
-7.747592E-1
-7.698532E-1
-7.698532E-1
-7.698532E-1
-7.723062E-1
-7.747592E-1
-7.723062E-1
-7.698532E-1
-7.674004E-1
-7.723062E-1
-7.747592E-1
-7.747592E-1
-7.747592E-1
-7.747592E-1
-7.747592E-1
-7.772121E-1
-7.772121E-1
-7.772121E-1
-7.747592E-1
-7.772121E-1
-7.821180E-1
-7.845709E-1
-7.845709E-1
-7.796651E-1
-7.796651E-1
-7.796651E-1
-7.821180E-1
-7.821180E-1
-7.845709E-1
-7.845709E-1
-7.821180E-1
-7.796651E-1
-7.796651E-1
-7.821180E-1
-7.845709E-1
-7.845709E-1
-7.845709E-1
-7.845709E-1
-7.845709E-1
-7.821180E-1
-7.796651E-1
-7.772121E-1
-7.772121E-1
-7.796651E-1
-7.821180E-1
-7.845709E-1
-7.845709E-1
-7.821180E-1
-7.821180E-1
-7.796651E-1
-7.796651E-1
-7.821180E-1
-7.821180E-1
-7.796651E-1
-7.772121E-1
-7.796651E-1
-7.796651E-1
-7.821180E-1
-7.796651E-1
-7.772121E-1
-7.747592E-1
-7.772121E-1
-7.796651E-1
-7.821180E-1
-7.796651E-1
-7.772121E-1
-7.772121E-1
-7.772121E-1
-7.747592E-1
-7.747592E-1
-7.772121E-1
-7.772121E-1
-7.796651E-1
-7.796651E-1
-7.772121E-1
-7.772121E-1
-7.772121E-1
-7.772121E-1
-7.772121E-1
-7.772121E-1
-7.747592E-1
-7.723062E-1
-7.747592E-1
-7.772121E-1
-7.772121E-1
-7.772121E-1
-7.747592E-1
-7.772121E-1
-7.796651E-1
-7.772121E-1
-7.747592E-1
-7.723062E-1
-7.698532E-1
-7.723062E-1
-7.723062E-1
-7.723062E-1
-7.723062E-1
-7.723062E-1
-7.747592E-1
-7.747592E-1
-7.723062E-1
-7.698532E-1
-7.698532E-1
-7.698532E-1
-7.674004E-1
-7.674004E-1
-7.674004E-1
-7.674004E-1
-7.649474E-1
-7.649474E-1
-7.649474E-1
-7.674004E-1
-7.674004E-1
-7.649474E-1
-7.624944E-1
-7.624944E-1
-7.624944E-1
-7.624944E-1
-7.624944E-1
-7.624944E-1
-7.624944E-1
-7.600415E-1
-7.575885E-1
-7.575885E-1
-7.575885E-1
-7.575885E-1
-7.575885E-1
-7.575885E-1
-7.551357E-1
-7.575885E-1
-7.575885E-1
-7.600415E-1
-7.600415E-1
-7.575885E-1
-7.551357E-1
-7.502297E-1
-7.502297E-1
-7.526827E-1
-7.526827E-1
-7.551357E-1
-7.502297E-1
-7.477768E-1
-7.453238E-1
-7.453238E-1
-7.477768E-1
-7.502297E-1
-7.526827E-1
-7.502297E-1
-7.453238E-1
-7.404180E-1
-7.428709E-1
-7.453238E-1
-7.453238E-1
-7.453238E-1
-7.428709E-1
-7.404180E-1
-7.404180E-1
-7.428709E-1
-7.453238E-1
-7.453238E-1
-7.453238E-1
-7.428709E-1
-7.404180E-1
-7.379650E-1
-7.379650E-1
-7.404180E-1
-7.404180E-1
-7.404180E-1
-7.404180E-1
-7.379650E-1
-7.330591E-1
-7.306062E-1
-7.355121E-1
-7.404180E-1
-7.428709E-1
-7.379650E-1
-7.330591E-1
-7.281533E-1
-7.257003E-1
-7.257003E-1
-7.257003E-1
-7.281533E-1
-7.281533E-1
-7.306062E-1
-7.281533E-1
-7.281533E-1
-7.257003E-1
-7.232474E-1
-7.207945E-1
-7.207945E-1
-7.232474E-1
-7.232474E-1
-7.257003E-1
-7.232474E-1
-7.207945E-1
-7.183415E-1
-7.158886E-1
-7.158886E-1
-7.183415E-1
-7.183415E-1
-7.183415E-1
-7.183415E-1
-7.158886E-1
-7.158886E-1
-7.134356E-1
-7.109826E-1
-7.134356E-1
-7.158886E-1
-7.158886E-1
-7.134356E-1
-7.085298E-1
-7.085298E-1
-7.109826E-1
-7.134356E-1
-7.109826E-1
-7.060768E-1
-7.036238E-1
-7.036238E-1
-7.036238E-1
-7.036238E-1
-7.036238E-1
-7.036238E-1
-7.060768E-1
-7.085298E-1
-7.085298E-1
-7.060768E-1
-6.987180E-1
-6.962650E-1
-6.962650E-1
-6.962650E-1
-7.011709E-1
-7.011709E-1
-6.987180E-1
-6.962650E-1
-6.962650E-1
-6.987180E-1
-6.987180E-1
-6.987180E-1
-6.962650E-1
-6.962650E-1
-6.913592E-1
-6.913592E-1
-6.913592E-1
-6.938121E-1
-6.938121E-1
-6.913592E-1
-6.913592E-1
-6.913592E-1
-6.913592E-1
-6.938121E-1
-6.913592E-1
-6.913592E-1
-6.938121E-1
-6.938121E-1
-6.962650E-1
-6.938121E-1
-6.938121E-1
-6.913592E-1
-6.889062E-1
-6.864532E-1
-6.864532E-1
-6.889062E-1
-6.889062E-1
-6.889062E-1
-6.889062E-1
-6.889062E-1
-6.864532E-1
-6.864532E-1
-6.840003E-1
-6.840003E-1
-6.840003E-1
-6.840003E-1
-6.815474E-1
-6.815474E-1
-6.815474E-1
-6.815474E-1
-6.815474E-1
-6.840003E-1
-6.840003E-1
-6.864532E-1
-6.864532E-1
-6.864532E-1
-6.840003E-1
-6.815474E-1
-6.790944E-1
-6.766415E-1
-6.766415E-1
-6.815474E-1
-6.815474E-1
-6.790944E-1
-6.766415E-1
-6.766415E-1
-6.766415E-1
-6.766415E-1
-6.741886E-1
-6.741886E-1
-6.741886E-1
-6.766415E-1
-6.741886E-1
-6.717356E-1
-6.692827E-1
-6.692827E-1
-6.692827E-1
-6.668297E-1
-6.692827E-1
-6.668297E-1
[truncated: 107,793 more chars]
