# Supplementary material for: Performances of the PIPER scalable child human body model in accident reconstruction
Source: PLoS One. 2017 Nov 14;12(11):e0187916. doi: 10.1371/journal.pone.0187916 (PMC5685610; doi:10.1371/journal.pone.0187916)
Supplement: S1 Data — This zip folder contains input accelerations for reproducibility of the accident reconstruction. Also, the readings from the dummy sensor are reported for reproducibility of the calculations. (ZIP) [file pone.0187916.s009.zip › Channel/Channel/CCN_2012_001.056]

Test object number          :1
Name of the channel         :Chest Acceleration X {AC}
Laboratory channel code     :16CHST0000Q3ACXP
Customer channel code       :16CHST0000Q3ACXP
Channel code                :16THSP0000Q3ACXP
Direction                   :X
Dimension                   :AC
Channel frequency class     :2000
Unit                        :m/(s*s)
Reference system            :NOVALUE
Transducer type             :GY2577
Transducer id               :NOVALUE
Pre-filter type             :4000Hz 6pole Butterworth (device internal)
Cut off frequency           :4000
Channel amplitude class     :2500
Sampling interval           :5E-5
Bit resolution              :16
Time of first sample        :-0.38835156
Number of samples           :40480
Reference channel           :implicit
Reference channel name      :NOVALUE
Data source                 :transducer
Data status                 :ok
First global maximum value  :3.042397E+2
Time of maximum value       :7.880484E-1
First global minimum value  :-2.498503E+3
Time of minimum value       :9.464844E-2
Start offset interval       :-1.000000E-1
End offset interval         :-5.000000E-2
.ValidationRemark           :Seulement la gamme [-6.0 sec; 35.363 sec] a �t� lue. Gamme demand�e: [-6.0 sec; 40.0 sec].; 3 valeurs d�passent la limite CAC choisie dans [0.09465 sec; 0.09475 sec]
4.813577E-1
4.813577E-1
4.050365E-1
4.050365E-1
4.050365E-1
4.050365E-1
4.050365E-1
3.287154E-1
3.287154E-1
4.050365E-1
4.050365E-1
4.813577E-1
4.813577E-1
4.813577E-1
4.813577E-1
4.813577E-1
4.813577E-1
4.813577E-1
4.813577E-1
4.813577E-1
4.813577E-1
4.813577E-1
4.813577E-1
5.576789E-1
6.340001E-1
6.340001E-1
4.813577E-1
4.050365E-1
4.050365E-1
4.813577E-1
5.576789E-1
5.576789E-1
5.576789E-1
4.813577E-1
4.813577E-1
4.813577E-1
4.813577E-1
4.813577E-1
4.050365E-1
4.050365E-1
4.050365E-1
4.813577E-1
4.813577E-1
4.813577E-1
4.050365E-1
4.813577E-1
4.813577E-1
5.576789E-1
5.576789E-1
4.813577E-1
5.576789E-1
5.576789E-1
6.340001E-1
6.340001E-1
5.576789E-1
5.576789E-1
5.576789E-1
5.576789E-1
5.576789E-1
5.576789E-1
6.340001E-1
6.340001E-1
6.340001E-1
6.340001E-1
5.576789E-1
6.340001E-1
7.103213E-1
7.103213E-1
7.103213E-1
6.340001E-1
6.340001E-1
6.340001E-1
6.340001E-1
6.340001E-1
7.103213E-1
7.866425E-1
8.629637E-1
7.866425E-1
7.866425E-1
7.866425E-1
7.866425E-1
7.866425E-1
7.866425E-1
7.866425E-1
7.866425E-1
7.866425E-1
7.866425E-1
7.866425E-1
7.866425E-1
7.866425E-1
8.629637E-1
8.629637E-1
8.629637E-1
8.629637E-1
7.866425E-1
8.629637E-1
8.629637E-1
8.629637E-1
8.629637E-1
8.629637E-1
8.629637E-1
8.629637E-1
8.629637E-1
9.392848E-1
1.015606E+0
1.015606E+0
1.015606E+0
9.392848E-1
9.392848E-1
9.392848E-1
1.015606E+0
1.015606E+0
1.015606E+0
1.015606E+0
1.091927E+0
1.091927E+0
1.091927E+0
1.015606E+0
1.015606E+0
1.015606E+0
1.091927E+0
1.091927E+0
1.091927E+0
1.091927E+0
1.091927E+0
1.091927E+0
1.168248E+0
1.168248E+0
1.091927E+0
1.091927E+0
1.168248E+0
1.244570E+0
1.244570E+0
1.244570E+0
1.244570E+0
1.244570E+0
1.244570E+0
1.244570E+0
1.244570E+0
1.244570E+0
1.244570E+0
1.244570E+0
1.168248E+0
1.168248E+0
1.244570E+0
1.320891E+0
1.320891E+0
1.320891E+0
1.320891E+0
1.397212E+0
1.397212E+0
1.397212E+0
1.397212E+0
1.397212E+0
1.320891E+0
1.320891E+0
1.320891E+0
1.320891E+0
1.397212E+0
1.473533E+0
1.397212E+0
1.397212E+0
1.320891E+0
1.320891E+0
1.473533E+0
1.473533E+0
1.473533E+0
1.473533E+0
1.473533E+0
1.549854E+0
1.549854E+0
1.549854E+0
1.397212E+0
1.397212E+0
1.397212E+0
1.397212E+0
1.397212E+0
1.473533E+0
1.549854E+0
1.626176E+0
1.626176E+0
1.626176E+0
1.549854E+0
1.549854E+0
1.626176E+0
1.626176E+0
1.702497E+0
1.702497E+0
1.702497E+0
1.702497E+0
1.778818E+0
1.778818E+0
1.778818E+0
1.778818E+0
1.778818E+0
1.778818E+0
1.778818E+0
1.855139E+0
1.855139E+0
1.855139E+0
1.855139E+0
1.855139E+0
1.855139E+0
1.855139E+0
1.855139E+0
1.855139E+0
1.855139E+0
1.855139E+0
1.855139E+0
1.855139E+0
1.855139E+0
1.855139E+0
1.855139E+0
1.855139E+0
1.931460E+0
2.007782E+0
2.007782E+0
2.007782E+0
2.007782E+0
2.007782E+0
2.084103E+0
2.084103E+0
2.160424E+0
2.084103E+0
2.084103E+0
2.160424E+0
2.160424E+0
2.084103E+0
2.084103E+0
2.084103E+0
2.084103E+0
2.084103E+0
2.160424E+0
2.160424E+0
2.236745E+0
2.236745E+0
2.160424E+0
2.160424E+0
2.160424E+0
2.236745E+0
2.313066E+0
2.313066E+0
2.389387E+0
2.389387E+0
2.389387E+0
2.313066E+0
2.389387E+0
2.389387E+0
2.465709E+0
2.465709E+0
2.465709E+0
2.542030E+0
2.542030E+0
2.542030E+0
2.542030E+0
2.542030E+0
2.542030E+0
2.465709E+0
2.465709E+0
2.465709E+0
2.542030E+0
2.542030E+0
2.618351E+0
2.542030E+0
2.542030E+0
2.465709E+0
2.542030E+0
2.618351E+0
2.694672E+0
2.694672E+0
2.694672E+0
2.694672E+0
2.694672E+0
2.694672E+0
2.694672E+0
2.770993E+0
2.923636E+0
2.999957E+0
2.923636E+0
2.847314E+0
2.847314E+0
2.847314E+0
2.923636E+0
2.923636E+0
2.923636E+0
2.847314E+0
2.847314E+0
2.923636E+0
2.923636E+0
2.923636E+0
2.923636E+0
2.923636E+0
2.999957E+0
2.999957E+0
3.076278E+0
3.076278E+0
3.076278E+0
2.999957E+0
2.999957E+0
3.076278E+0
3.076278E+0
3.076278E+0
3.076278E+0
3.076278E+0
3.076278E+0
3.152599E+0
3.228921E+0
3.152599E+0
3.152599E+0
3.152599E+0
3.228921E+0
3.305242E+0
3.305242E+0
3.228921E+0
3.228921E+0
3.228921E+0
3.228921E+0
3.228921E+0
3.305242E+0
3.381563E+0
3.457884E+0
3.457884E+0
3.457884E+0
3.457884E+0
3.381563E+0
3.381563E+0
3.381563E+0
3.457884E+0
3.457884E+0
3.457884E+0
3.457884E+0
3.381563E+0
3.457884E+0
3.457884E+0
3.534205E+0
3.534205E+0
3.534205E+0
3.534205E+0
3.534205E+0
3.457884E+0
3.457884E+0
3.457884E+0
3.534205E+0
3.610527E+0
3.610527E+0
3.610527E+0
3.686847E+0
3.686847E+0
3.763169E+0
3.763169E+0
3.763169E+0
3.763169E+0
3.763169E+0
3.763169E+0
3.839490E+0
3.839490E+0
3.839490E+0
3.839490E+0
3.763169E+0
3.763169E+0
3.763169E+0
3.839490E+0
3.839490E+0
3.839490E+0
3.839490E+0
3.763169E+0
3.839490E+0
3.915811E+0
3.992132E+0
3.992132E+0
3.915811E+0
3.915811E+0
3.992132E+0
4.068454E+0
3.992132E+0
3.992132E+0
3.992132E+0
3.992132E+0
3.992132E+0
3.992132E+0
3.992132E+0
4.068454E+0
4.144774E+0
4.144774E+0
4.068454E+0
4.068454E+0
4.068454E+0
4.144774E+0
4.144774E+0
4.144774E+0
4.144774E+0
4.144774E+0
4.144774E+0
4.221096E+0
4.297418E+0
4.297418E+0
4.297418E+0
4.221096E+0
4.297418E+0
4.297418E+0
4.297418E+0
4.297418E+0
4.297418E+0
4.297418E+0
4.373738E+0
4.373738E+0
4.373738E+0
4.297418E+0
4.297418E+0
4.297418E+0
4.297418E+0
4.297418E+0
4.297418E+0
4.297418E+0
4.373738E+0
4.450060E+0
4.450060E+0
4.373738E+0
4.373738E+0
4.373738E+0
4.450060E+0
4.450060E+0
4.450060E+0
4.450060E+0
4.373738E+0
4.373738E+0
4.450060E+0
4.450060E+0
4.450060E+0
4.450060E+0
4.450060E+0
4.526381E+0
4.602702E+0
4.679023E+0
4.602702E+0
4.526381E+0
4.526381E+0
4.526381E+0
4.526381E+0
4.526381E+0
4.526381E+0
4.450060E+0
4.526381E+0
4.602702E+0
4.602702E+0
4.602702E+0
4.679023E+0
4.679023E+0
4.602702E+0
4.602702E+0
4.602702E+0
4.602702E+0
4.679023E+0
4.602702E+0
4.602702E+0
4.602702E+0
4.679023E+0
4.679023E+0
4.679023E+0
4.602702E+0
4.602702E+0
4.602702E+0
4.679023E+0
4.679023E+0
4.755344E+0
4.755344E+0
4.755344E+0
4.679023E+0
4.679023E+0
4.679023E+0
4.679023E+0
4.755344E+0
4.755344E+0
4.831665E+0
4.831665E+0
4.831665E+0
4.831665E+0
4.831665E+0
4.755344E+0
4.755344E+0
4.831665E+0
4.907987E+0
4.831665E+0
4.755344E+0
4.679023E+0
4.679023E+0
4.755344E+0
4.831665E+0
4.831665E+0
4.831665E+0
4.831665E+0
4.831665E+0
4.831665E+0
4.831665E+0
4.831665E+0
4.755344E+0
4.755344E+0
4.755344E+0
4.831665E+0
4.831665E+0
4.831665E+0
4.907987E+0
4.907987E+0
4.907987E+0
4.907987E+0
4.907987E+0
4.907987E+0
4.907987E+0
4.907987E+0
4.907987E+0
4.907987E+0
4.907987E+0
4.831665E+0
4.831665E+0
4.831665E+0
4.831665E+0
4.907987E+0
4.907987E+0
4.831665E+0
4.831665E+0
4.831665E+0
4.907987E+0
4.907987E+0
4.907987E+0
4.831665E+0
4.831665E+0
4.907987E+0
4.907987E+0
4.984308E+0
4.907987E+0
4.907987E+0
4.907987E+0
4.907987E+0
4.831665E+0
4.831665E+0
4.831665E+0
4.907987E+0
4.907987E+0
4.907987E+0
4.907987E+0
4.984308E+0
4.984308E+0
4.907987E+0
4.831665E+0
4.907987E+0
4.984308E+0
5.060629E+0
5.060629E+0
5.060629E+0
4.984308E+0
4.984308E+0
4.984308E+0
4.984308E+0
5.060629E+0
4.984308E+0
4.907987E+0
4.831665E+0
4.907987E+0
4.984308E+0
4.984308E+0
4.984308E+0
4.907987E+0
4.907987E+0
4.831665E+0
4.907987E+0
4.984308E+0
4.984308E+0
4.907987E+0
4.907987E+0
4.907987E+0
4.907987E+0
4.984308E+0
4.984308E+0
4.984308E+0
4.907987E+0
4.907987E+0
4.984308E+0
5.060629E+0
5.136951E+0
5.060629E+0
5.060629E+0
4.984308E+0
4.984308E+0
4.984308E+0
4.984308E+0
4.984308E+0
4.984308E+0
4.984308E+0
4.984308E+0
5.060629E+0
5.060629E+0
5.060629E+0
5.060629E+0
5.060629E+0
5.060629E+0
5.060629E+0
5.060629E+0
5.060629E+0
5.060629E+0
4.984308E+0
4.907987E+0
4.907987E+0
4.907987E+0
4.907987E+0
4.984308E+0
4.984308E+0
4.984308E+0
4.907987E+0
4.907987E+0
4.831665E+0
4.831665E+0
4.831665E+0
4.831665E+0
4.831665E+0
4.831665E+0
4.831665E+0
4.831665E+0
4.831665E+0
4.907987E+0
4.984308E+0
4.907987E+0
4.831665E+0
4.831665E+0
4.907987E+0
4.907987E+0
4.907987E+0
4.831665E+0
4.755344E+0
4.755344E+0
4.755344E+0
4.755344E+0
4.831665E+0
4.831665E+0
4.907987E+0
4.907987E+0
4.907987E+0
4.907987E+0
4.907987E+0
4.831665E+0
4.831665E+0
4.755344E+0
4.755344E+0
4.755344E+0
4.755344E+0
4.755344E+0
4.755344E+0
4.755344E+0
4.755344E+0
4.755344E+0
4.755344E+0
4.755344E+0
4.755344E+0
4.755344E+0
4.831665E+0
4.907987E+0
4.907987E+0
4.831665E+0
4.831665E+0
4.755344E+0
4.755344E+0
4.755344E+0
4.755344E+0
4.755344E+0
4.755344E+0
4.831665E+0
4.831665E+0
4.831665E+0
4.679023E+0
4.679023E+0
4.679023E+0
4.679023E+0
4.755344E+0
4.755344E+0
4.679023E+0
4.602702E+0
4.602702E+0
4.679023E+0
4.755344E+0
4.755344E+0
4.602702E+0
4.526381E+0
4.602702E+0
4.679023E+0
4.679023E+0
4.602702E+0
4.602702E+0
4.602702E+0
4.526381E+0
4.450060E+0
4.450060E+0
4.450060E+0
4.450060E+0
4.450060E+0
4.526381E+0
4.526381E+0
4.450060E+0
4.526381E+0
4.526381E+0
4.526381E+0
4.526381E+0
4.526381E+0
4.526381E+0
4.526381E+0
4.526381E+0
4.602702E+0
4.602702E+0
4.602702E+0
4.526381E+0
4.450060E+0
4.450060E+0
4.450060E+0
4.450060E+0
4.450060E+0
4.526381E+0
4.526381E+0
4.526381E+0
4.450060E+0
4.373738E+0
4.297418E+0
4.373738E+0
4.526381E+0
4.450060E+0
4.373738E+0
4.373738E+0
4.373738E+0
4.373738E+0
4.373738E+0
4.373738E+0
4.297418E+0
4.297418E+0
4.297418E+0
4.297418E+0
4.297418E+0
4.297418E+0
4.297418E+0
4.297418E+0
4.297418E+0
4.297418E+0
4.297418E+0
4.297418E+0
4.297418E+0
4.297418E+0
4.297418E+0
4.297418E+0
4.221096E+0
4.221096E+0
4.221096E+0
4.144774E+0
4.068454E+0
4.068454E+0
4.068454E+0
4.068454E+0
4.144774E+0
4.144774E+0
4.221096E+0
4.221096E+0
4.221096E+0
4.221096E+0
4.144774E+0
4.144774E+0
4.144774E+0
4.068454E+0
4.144774E+0
4.144774E+0
4.144774E+0
4.068454E+0
4.068454E+0
3.992132E+0
3.992132E+0
3.992132E+0
3.992132E+0
3.992132E+0
3.992132E+0
3.992132E+0
3.992132E+0
3.992132E+0
3.915811E+0
3.915811E+0
3.839490E+0
3.839490E+0
3.839490E+0
3.915811E+0
3.915811E+0
3.915811E+0
3.915811E+0
3.915811E+0
3.915811E+0
3.915811E+0
3.839490E+0
3.839490E+0
3.839490E+0
3.915811E+0
3.915811E+0
3.839490E+0
3.839490E+0
3.839490E+0
3.839490E+0
3.915811E+0
3.839490E+0
3.763169E+0
3.686847E+0
3.686847E+0
3.686847E+0
3.686847E+0
3.686847E+0
3.610527E+0
3.610527E+0
3.686847E+0
3.686847E+0
3.686847E+0
3.686847E+0
3.610527E+0
3.686847E+0
3.686847E+0
3.610527E+0
3.610527E+0
3.610527E+0
3.610527E+0
3.610527E+0
3.610527E+0
3.534205E+0
3.534205E+0
3.534205E+0
3.534205E+0
3.534205E+0
3.534205E+0
3.534205E+0
3.534205E+0
3.457884E+0
3.457884E+0
3.457884E+0
3.457884E+0
3.381563E+0
3.381563E+0
3.381563E+0
3.381563E+0
3.381563E+0
3.381563E+0
3.457884E+0
3.457884E+0
3.457884E+0
3.381563E+0
3.305242E+0
3.228921E+0
3.228921E+0
3.228921E+0
3.305242E+0
3.305242E+0
3.381563E+0
3.381563E+0
3.457884E+0
3.381563E+0
3.305242E+0
3.228921E+0
3.305242E+0
3.228921E+0
3.228921E+0
3.152599E+0
3.228921E+0
3.228921E+0
3.228921E+0
3.228921E+0
3.152599E+0
3.152599E+0
3.152599E+0
3.076278E+0
3.076278E+0
3.076278E+0
3.076278E+0
3.152599E+0
3.076278E+0
3.076278E+0
2.999957E+0
2.999957E+0
2.999957E+0
2.999957E+0
3.076278E+0
3.076278E+0
3.076278E+0
3.076278E+0
3.076278E+0
2.999957E+0
2.923636E+0
2.999957E+0
3.076278E+0
3.076278E+0
2.999957E+0
2.923636E+0
2.923636E+0
2.923636E+0
2.923636E+0
2.923636E+0
2.923636E+0
2.847314E+0
2.847314E+0
2.847314E+0
2.847314E+0
2.847314E+0
2.770993E+0
2.770993E+0
2.770993E+0
2.847314E+0
2.847314E+0
2.770993E+0
2.694672E+0
2.694672E+0
2.694672E+0
2.694672E+0
2.770993E+0
2.694672E+0
2.694672E+0
2.694672E+0
2.618351E+0
2.618351E+0
2.618351E+0
2.694672E+0
2.694672E+0
2.694672E+0
2.618351E+0
2.618351E+0
2.542030E+0
2.542030E+0
2.542030E+0
2.542030E+0
2.542030E+0
2.542030E+0
2.542030E+0
2.542030E+0
2.542030E+0
2.542030E+0
2.542030E+0
2.465709E+0
2.465709E+0
2.389387E+0
2.389387E+0
2.465709E+0
2.465709E+0
2.465709E+0
2.389387E+0
2.389387E+0
2.389387E+0
2.389387E+0
2.465709E+0
2.465709E+0
2.389387E+0
2.389387E+0
2.389387E+0
2.389387E+0
2.389387E+0
2.313066E+0
2.236745E+0
2.236745E+0
2.236745E+0
2.160424E+0
2.236745E+0
2.236745E+0
2.236745E+0
2.236745E+0
2.160424E+0
2.160424E+0
2.160424E+0
2.160424E+0
2.084103E+0
2.084103E+0
2.160424E+0
2.160424E+0
2.160424E+0
2.084103E+0
2.084103E+0
2.084103E+0
2.084103E+0
2.084103E+0
2.007782E+0
1.931460E+0
1.931460E+0
1.931460E+0
1.931460E+0
2.007782E+0
2.007782E+0
1.931460E+0
1.931460E+0
1.931460E+0
2.007782E+0
1.931460E+0
1.931460E+0
1.855139E+0
1.778818E+0
1.778818E+0
1.778818E+0
1.855139E+0
1.855139E+0
1.778818E+0
1.778818E+0
1.778818E+0
1.855139E+0
1.778818E+0
1.778818E+0
1.778818E+0
1.778818E+0
1.778818E+0
1.702497E+0
1.626176E+0
1.626176E+0
1.626176E+0
1.626176E+0
1.626176E+0
1.549854E+0
1.626176E+0
1.626176E+0
1.626176E+0
1.626176E+0
1.626176E+0
1.626176E+0
1.626176E+0
1.626176E+0
1.549854E+0
1.549854E+0
1.549854E+0
1.549854E+0
1.473533E+0
1.473533E+0
1.473533E+0
1.473533E+0
1.473533E+0
1.549854E+0
1.549854E+0
1.549854E+0
1.473533E+0
1.397212E+0
1.320891E+0
1.320891E+0
1.320891E+0
1.397212E+0
1.473533E+0
1.473533E+0
1.473533E+0
1.473533E+0
1.397212E+0
1.397212E+0
1.397212E+0
1.320891E+0
1.320891E+0
1.320891E+0
1.320891E+0
1.320891E+0
1.244570E+0
1.244570E+0
1.168248E+0
1.244570E+0
1.168248E+0
1.168248E+0
1.168248E+0
1.091927E+0
1.091927E+0
1.091927E+0
1.091927E+0
1.091927E+0
1.091927E+0
1.091927E+0
1.091927E+0
1.091927E+0
1.091927E+0
1.015606E+0
1.015606E+0
9.392848E-1
9.392848E-1
9.392848E-1
8.629637E-1
8.629637E-1
9.392848E-1
9.392848E-1
9.392848E-1
8.629637E-1
8.629637E-1
8.629637E-1
8.629637E-1
8.629637E-1
8.629637E-1
8.629637E-1
8.629637E-1
7.866425E-1
7.866425E-1
7.103213E-1
7.103213E-1
7.103213E-1
7.103213E-1
7.103213E-1
7.103213E-1
6.340001E-1
5.576789E-1
6.340001E-1
6.340001E-1
5.576789E-1
5.576789E-1
5.576789E-1
4.813577E-1
4.813577E-1
4.050365E-1
3.287154E-1
3.287154E-1
4.050365E-1
4.050365E-1
4.050365E-1
4.050365E-1
4.050365E-1
3.287154E-1
2.523941E-1
1.760730E-1
1.760730E-1
1.760730E-1
1.760730E-1
9.975179E-2
9.975179E-2
2.343060E-2
2.343060E-2
2.343060E-2
9.975179E-2
9.975179E-2
9.975179E-2
2.343060E-2
2.343060E-2
-5.289059E-2
-5.289059E-2
-5.289059E-2
-1.292118E-1
-1.292118E-1
-1.292118E-1
-1.292118E-1
-1.292118E-1
-1.292118E-1
-5.289059E-2
-1.292118E-1
-1.292118E-1
-1.292118E-1
-5.289059E-2
-5.289059E-2
-5.289059E-2
-1.292118E-1
-2.055330E-1
-2.055330E-1
-1.292118E-1
-5.289059E-2
-5.289059E-2
-5.289059E-2
-1.292118E-1
-2.055330E-1
-2.818542E-1
-2.055330E-1
-2.055330E-1
-2.055330E-1
-2.818542E-1
-2.818542E-1
-2.055330E-1
-2.055330E-1
-2.055330E-1
-2.818542E-1
-2.818542E-1
-2.818542E-1
-2.818542E-1
-2.818542E-1
-3.581753E-1
-3.581753E-1
-3.581753E-1
-2.818542E-1
-2.818542E-1
-2.818542E-1
-2.818542E-1
-2.055330E-1
-2.055330E-1
-2.818542E-1
-2.818542E-1
-2.818542E-1
-2.818542E-1
-2.818542E-1
-2.818542E-1
-2.818542E-1
-2.818542E-1
-3.581753E-1
-3.581753E-1
-3.581753E-1
-3.581753E-1
-3.581753E-1
-3.581753E-1
-3.581753E-1
-4.344965E-1
-4.344965E-1
-4.344965E-1
-4.344965E-1
-3.581753E-1
-3.581753E-1
-4.344965E-1
-5.108177E-1
-5.871389E-1
-5.108177E-1
-4.344965E-1
-4.344965E-1
-4.344965E-1
-5.871389E-1
-6.634601E-1
-6.634601E-1
-5.871389E-1
-5.871389E-1
-6.634601E-1
-6.634601E-1
-5.871389E-1
-5.871389E-1
-5.871389E-1
-6.634601E-1
-6.634601E-1
-7.397813E-1
-7.397813E-1
-8.161025E-1
-8.161025E-1
-8.161025E-1
-8.161025E-1
-8.924236E-1
-8.924236E-1
-8.924236E-1
-8.924236E-1
-8.924236E-1
-9.687449E-1
-1.045066E+0
-9.687449E-1
-9.687449E-1
-9.687449E-1
-9.687449E-1
-9.687449E-1
-9.687449E-1
-1.045066E+0
-1.045066E+0
-1.045066E+0
-1.121387E+0
-1.121387E+0
-1.121387E+0
-1.197708E+0
-1.197708E+0
-1.121387E+0
-1.121387E+0
-1.121387E+0
-1.121387E+0
-1.197708E+0
-1.197708E+0
-1.274030E+0
-1.274030E+0
-1.274030E+0
-1.274030E+0
-1.274030E+0
-1.197708E+0
-1.197708E+0
-1.197708E+0
-1.274030E+0
-1.350351E+0
-1.350351E+0
-1.350351E+0
-1.350351E+0
-1.350351E+0
-1.274030E+0
-1.197708E+0
-1.274030E+0
-1.350351E+0
-1.426672E+0
-1.350351E+0
-1.274030E+0
-1.350351E+0
-1.426672E+0
-1.426672E+0
-1.350351E+0
-1.197708E+0
-1.197708E+0
-1.274030E+0
-1.274030E+0
-1.350351E+0
-1.350351E+0
-1.426672E+0
-1.426672E+0
-1.426672E+0
-1.274030E+0
-1.274030E+0
-1.274030E+0
-1.274030E+0
-1.274030E+0
-1.274030E+0
-1.274030E+0
-1.274030E+0
-1.350351E+0
-1.350351E+0
-1.274030E+0
-1.197708E+0
-1.197708E+0
-1.197708E+0
-1.197708E+0
-1.121387E+0
-1.197708E+0
-1.197708E+0
-1.274030E+0
-1.274030E+0
-1.197708E+0
-1.197708E+0
-1.197708E+0
-1.197708E+0
-1.197708E+0
-1.274030E+0
-1.274030E+0
-1.274030E+0
-1.274030E+0
-1.274030E+0
-1.274030E+0
-1.350351E+0
-1.350351E+0
-1.350351E+0
-1.426672E+0
-1.502993E+0
-1.579314E+0
-1.579314E+0
-1.502993E+0
-1.426672E+0
-1.502993E+0
-1.579314E+0
-1.655636E+0
-1.655636E+0
-1.502993E+0
-1.502993E+0
-1.502993E+0
-1.655636E+0
-1.731957E+0
-1.731957E+0
-1.731957E+0
-1.731957E+0
-1.731957E+0
-1.731957E+0
-1.808278E+0
-1.808278E+0
-1.808278E+0
-1.808278E+0
-1.884599E+0
-1.960920E+0
-1.960920E+0
-1.884599E+0
-1.884599E+0
-1.960920E+0
-1.960920E+0
-1.960920E+0
-1.960920E+0
-1.960920E+0
-1.960920E+0
-1.960920E+0
-1.960920E+0
-1.960920E+0
-1.960920E+0
-1.884599E+0
-1.884599E+0
-1.960920E+0
-1.960920E+0
-1.960920E+0
-1.960920E+0
-1.960920E+0
-1.884599E+0
-1.960920E+0
-2.037242E+0
-2.113563E+0
-2.113563E+0
-2.037242E+0
-1.960920E+0
-1.960920E+0
-1.960920E+0
-1.884599E+0
-1.884599E+0
-1.884599E+0
-1.960920E+0
-1.960920E+0
-1.960920E+0
-1.960920E+0
-2.037242E+0
-2.037242E+0
-1.960920E+0
-1.960920E+0
-1.960920E+0
-1.960920E+0
-1.960920E+0
-1.808278E+0
-1.808278E+0
-1.731957E+0
-1.808278E+0
-1.808278E+0
-1.808278E+0
-1.808278E+0
-1.884599E+0
-1.884599E+0
-1.808278E+0
-1.808278E+0
-1.731957E+0
-1.731957E+0
-1.808278E+0
-1.808278E+0
-1.808278E+0
-1.808278E+0
-1.808278E+0
-1.808278E+0
-1.731957E+0
-1.731957E+0
-1.655636E+0
-1.655636E+0
-1.655636E+0
-1.731957E+0
-1.731957E+0
-1.731957E+0
-1.808278E+0
-1.808278E+0
-1.808278E+0
-1.731957E+0
-1.731957E+0
-1.731957E+0
-1.808278E+0
-1.884599E+0
-1.884599E+0
-1.884599E+0
-1.808278E+0
-1.731957E+0
-1.808278E+0
-1.884599E+0
-1.884599E+0
-1.884599E+0
-1.884599E+0
-1.960920E+0
-1.960920E+0
-1.960920E+0
-1.884599E+0
-1.884599E+0
-1.884599E+0
-1.884599E+0
-1.884599E+0
-1.884599E+0
-1.884599E+0
-1.960920E+0
-1.884599E+0
-1.884599E+0
-1.884599E+0
-1.884599E+0
-1.960920E+0
-1.960920E+0
-1.960920E+0
-1.960920E+0
-1.960920E+0
-2.037242E+0
-2.037242E+0
-2.037242E+0
-2.037242E+0
-1.960920E+0
-1.960920E+0
-1.960920E+0
-2.037242E+0
-2.037242E+0
-2.037242E+0
-1.960920E+0
-1.960920E+0
-1.960920E+0
-1.960920E+0
-1.960920E+0
-1.884599E+0
-1.960920E+0
-1.960920E+0
-2.037242E+0
-1.960920E+0
-1.960920E+0
-1.960920E+0
-1.960920E+0
-1.960920E+0
-1.960920E+0
-2.037242E+0
-1.960920E+0
-1.960920E+0
-1.884599E+0
-1.884599E+0
-1.884599E+0
-1.884599E+0
-1.960920E+0
-1.960920E+0
-1.960920E+0
-1.884599E+0
-1.884599E+0
-1.960920E+0
-1.960920E+0
-1.960920E+0
-1.884599E+0
-1.884599E+0
-1.808278E+0
-1.808278E+0
-1.808278E+0
-1.884599E+0
-1.884599E+0
-1.808278E+0
-1.808278E+0
-1.884599E+0
-1.884599E+0
-1.884599E+0
-1.884599E+0
-1.884599E+0
-1.808278E+0
-1.808278E+0
-1.808278E+0
-1.731957E+0
-1.731957E+0
-1.655636E+0
-1.579314E+0
-1.579314E+0
-1.655636E+0
-1.731957E+0
-1.808278E+0
-1.808278E+0
-1.655636E+0
-1.579314E+0
-1.579314E+0
-1.655636E+0
-1.655636E+0
-1.655636E+0
-1.655636E+0
-1.655636E+0
-1.579314E+0
-1.502993E+0
-1.502993E+0
-1.502993E+0
-1.502993E+0
-1.502993E+0
-1.502993E+0
-1.502993E+0
-1.579314E+0
-1.579314E+0
-1.502993E+0
-1.502993E+0
-1.502993E+0
-1.502993E+0
-1.426672E+0
-1.350351E+0
-1.274030E+0
-1.274030E+0
-1.274030E+0
-1.350351E+0
-1.274030E+0
-1.274030E+0
-1.274030E+0
-1.350351E+0
-1.197708E+0
-1.121387E+0
-1.045066E+0
-1.045066E+0
-1.045066E+0
-1.045066E+0
-1.045066E+0
-1.121387E+0
-1.045066E+0
-1.045066E+0
-9.687449E-1
-9.687449E-1
-9.687449E-1
-8.924236E-1
-8.161025E-1
-8.161025E-1
-7.397813E-1
-7.397813E-1
-8.161025E-1
-7.397813E-1
-7.397813E-1
-7.397813E-1
-7.397813E-1
-6.634601E-1
-6.634601E-1
-5.871389E-1
-6.634601E-1
-7.397813E-1
-6.634601E-1
-5.871389E-1
-5.108177E-1
-4.344965E-1
-4.344965E-1
-5.108177E-1
-5.108177E-1
-5.108177E-1
-4.344965E-1
-3.581753E-1
-3.581753E-1
-3.581753E-1
-3.581753E-1
-2.818542E-1
-2.818542E-1
-2.818542E-1
-2.818542E-1
-2.818542E-1
-2.818542E-1
-2.055330E-1
-1.292118E-1
-1.292118E-1
-2.055330E-1
-1.292118E-1
-1.292118E-1
-5.289059E-2
-1.292118E-1
-2.055330E-1
-2.055330E-1
-1.292118E-1
-5.289059E-2
2.343060E-2
2.343060E-2
2.343060E-2
2.343060E-2
2.343060E-2
2.343060E-2
9.975179E-2
9.975179E-2
2.343060E-2
2.343060E-2
2.343060E-2
9.975179E-2
1.760730E-1
2.523941E-1
1.760730E-1
1.760730E-1
1.760730E-1
1.760730E-1
1.760730E-1
1.760730E-1
1.760730E-1
9.975179E-2
1.760730E-1
1.760730E-1
2.523941E-1
2.523941E-1
2.523941E-1
2.523941E-1
2.523941E-1
2.523941E-1
3.287154E-1
3.287154E-1
4.050365E-1
4.050365E-1
4.050365E-1
4.813577E-1
4.813577E-1
5.576789E-1
5.576789E-1
4.813577E-1
4.813577E-1
5.576789E-1
6.340001E-1
7.103213E-1
7.103213E-1
7.103213E-1
7.103213E-1
7.103213E-1
6.340001E-1
7.103213E-1
7.866425E-1
8.629637E-1
8.629637E-1
8.629637E-1
8.629637E-1
8.629637E-1
8.629637E-1
9.392848E-1
9.392848E-1
9.392848E-1
9.392848E-1
1.015606E+0
1.091927E+0
1.091927E+0
1.015606E+0
1.015606E+0
1.015606E+0
1.091927E+0
1.091927E+0
1.168248E+0
1.168248E+0
1.168248E+0
1.168248E+0
1.244570E+0
1.320891E+0
1.320891E+0
1.320891E+0
1.320891E+0
1.320891E+0
1.397212E+0
1.473533E+0
1.549854E+0
1.473533E+0
1.473533E+0
1.473533E+0
1.549854E+0
1.702497E+0
1.702497E+0
1.626176E+0
1.626176E+0
1.626176E+0
1.702497E+0
1.778818E+0
1.778818E+0
1.778818E+0
1.778818E+0
1.778818E+0
1.855139E+0
1.855139E+0
1.855139E+0
1.778818E+0
1.778818E+0
1.778818E+0
1.778818E+0
1.778818E+0
1.778818E+0
1.778818E+0
1.855139E+0
1.931460E+0
1.931460E+0
2.007782E+0
2.007782E+0
2.007782E+0
2.007782E+0
2.084103E+0
2.084103E+0
2.084103E+0
2.084103E+0
2.084103E+0
2.084103E+0
2.084103E+0
2.084103E+0
2.084103E+0
2.160424E+0
2.160424E+0
2.160424E+0
2.160424E+0
2.236745E+0
2.236745E+0
2.236745E+0
2.236745E+0
2.160424E+0
2.236745E+0
2.236745E+0
2.313066E+0
2.313066E+0
2.389387E+0
2.389387E+0
2.389387E+0
2.389387E+0
2.389387E+0
2.313066E+0
2.313066E+0
2.313066E+0
2.389387E+0
2.465709E+0
2.389387E+0
2.313066E+0
2.389387E+0
2.465709E+0
2.618351E+0
2.542030E+0
2.465709E+0
2.465709E+0
2.465709E+0
2.542030E+0
2.542030E+0
2.542030E+0
2.618351E+0
2.694672E+0
2.770993E+0
2.847314E+0
2.847314E+0
2.923636E+0
2.923636E+0
2.847314E+0
2.847314E+0
2.847314E+0
2.923636E+0
2.999957E+0
3.076278E+0
3.076278E+0
2.999957E+0
2.999957E+0
2.999957E+0
2.999957E+0
3.076278E+0
2.999957E+0
2.999957E+0
3.076278E+0
3.076278E+0
3.152599E+0
3.152599E+0
3.152599E+0
3.152599E+0
3.152599E+0
3.076278E+0
3.076278E+0
3.152599E+0
3.228921E+0
3.228921E+0
3.228921E+0
3.305242E+0
3.305242E+0
3.305242E+0
3.228921E+0
3.228921E+0
3.228921E+0
3.228921E+0
3.305242E+0
3.381563E+0
3.381563E+0
3.457884E+0
3.381563E+0
3.381563E+0
3.381563E+0
3.305242E+0
3.305242E+0
3.381563E+0
3.381563E+0
3.381563E+0
3.381563E+0
3.457884E+0
3.457884E+0
3.381563E+0
3.305242E+0
3.228921E+0
3.228921E+0
3.228921E+0
3.228921E+0
3.152599E+0
2.999957E+0
2.923636E+0
2.770993E+0
2.770993E+0
2.694672E+0
2.694672E+0
2.694672E+0
2.694672E+0
2.618351E+0
2.618351E+0
2.618351E+0
2.618351E+0
2.694672E+0
2.618351E+0
2.618351E+0
2.618351E+0
2.618351E+0
2.618351E+0
2.694672E+0
2.770993E+0
2.770993E+0
2.847314E+0
2.923636E+0
2.923636E+0
2.999957E+0
3.152599E+0
3.152599E+0
3.152599E+0
3.152599E+0
3.228921E+0
3.305242E+0
3.305242E+0
3.381563E+0
3.457884E+0
3.457884E+0
3.534205E+0
3.534205E+0
3.610527E+0
3.610527E+0
3.610527E+0
3.534205E+0
3.534205E+0
3.610527E+0
3.686847E+0
3.686847E+0
3.686847E+0
3.686847E+0
3.686847E+0
3.686847E+0
3.686847E+0
3.686847E+0
3.686847E+0
3.763169E+0
3.839490E+0
3.915811E+0
3.992132E+0
4.068454E+0
3.992132E+0
3.992132E+0
4.068454E+0
4.068454E+0
4.068454E+0
4.144774E+0
4.221096E+0
4.297418E+0
4.297418E+0
4.297418E+0
4.297418E+0
4.297418E+0
4.297418E+0
4.297418E+0
4.373738E+0
4.450060E+0
4.450060E+0
4.373738E+0
4.297418E+0
4.221096E+0
4.297418E+0
4.297418E+0
4.221096E+0
4.221096E+0
4.221096E+0
4.221096E+0
4.144774E+0
4.144774E+0
4.144774E+0
4.221096E+0
4.297418E+0
4.297418E+0
4.297418E+0
4.221096E+0
4.221096E+0
4.297418E+0
4.297418E+0
4.373738E+0
4.450060E+0
4.450060E+0
4.450060E+0
4.450060E+0
4.526381E+0
4.602702E+0
4.526381E+0
4.526381E+0
4.526381E+0
4.602702E+0
4.602702E+0
4.679023E+0
4.679023E+0
4.679023E+0
4.679023E+0
4.679023E+0
4.755344E+0
4.755344E+0
4.755344E+0
4.679023E+0
4.679023E+0
4.679023E+0
4.755344E+0
4.831665E+0
4.755344E+0
4.755344E+0
4.679023E+0
4.755344E+0
4.755344E+0
4.755344E+0
4.679023E+0
4.602702E+0
4.602702E+0
4.679023E+0
4.755344E+0
4.831665E+0
4.755344E+0
4.755344E+0
4.755344E+0
4.755344E+0
4.831665E+0
4.831665E+0
4.907987E+0
4.907987E+0
4.907987E+0
4.907987E+0
4.831665E+0
4.831665E+0
4.831665E+0
4.831665E+0
4.831665E+0
4.831665E+0
4.831665E+0
4.907987E+0
4.907987E+0
4.907987E+0
4.907987E+0
4.907987E+0
4.907987E+0
4.907987E+0
4.907987E+0
4.907987E+0
4.984308E+0
5.060629E+0
5.060629E+0
5.060629E+0
5.060629E+0
5.060629E+0
5.060629E+0
5.060629E+0
5.136951E+0
5.136951E+0
5.136951E+0
5.136951E+0
5.213271E+0
5.213271E+0
5.289593E+0
5.213271E+0
5.213271E+0
5.213271E+0
5.213271E+0
5.213271E+0
5.289593E+0
5.289593E+0
5.289593E+0
5.289593E+0
5.213271E+0
5.289593E+0
5.289593E+0
5.289593E+0
5.213271E+0
5.213271E+0
5.213271E+0
5.213271E+0
5.213271E+0
5.136951E+0
5.136951E+0
5.136951E+0
5.136951E+0
5.213271E+0
5.213271E+0
5.213271E+0
5.213271E+0
5.213271E+0
5.213271E+0
5.136951E+0
5.136951E+0
5.136951E+0
5.213271E+0
5.136951E+0
5.136951E+0
5.136951E+0
5.136951E+0
5.136951E+0
5.136951E+0
5.136951E+0
5.136951E+0
5.213271E+0
5.213271E+0
5.213271E+0
5.213271E+0
5.213271E+0
5.213271E+0
5.213271E+0
5.136951E+0
5.136951E+0
5.136951E+0
5.136951E+0
5.136951E+0
5.060629E+0
5.060629E+0
5.060629E+0
5.060629E+0
5.060629E+0
4.984308E+0
4.984308E+0
4.984308E+0
4.984308E+0
4.984308E+0
4.907987E+0
4.831665E+0
4.831665E+0
4.907987E+0
4.984308E+0
4.984308E+0
4.984308E+0
4.984308E+0
4.984308E+0
4.984308E+0
4.907987E+0
4.831665E+0
4.831665E+0
4.831665E+0
4.907987E+0
4.907987E+0
4.907987E+0
4.831665E+0
4.831665E+0
4.755344E+0
4.755344E+0
4.755344E+0
4.755344E+0
4.755344E+0
4.755344E+0
4.679023E+0
4.602702E+0
4.526381E+0
4.526381E+0
4.602702E+0
4.602702E+0
4.679023E+0
4.602702E+0
4.602702E+0
4.526381E+0
4.602702E+0
4.602702E+0
4.526381E+0
4.526381E+0
4.450060E+0
4.450060E+0
4.373738E+0
4.373738E+0
4.373738E+0
4.297418E+0
4.297418E+0
4.221096E+0
4.297418E+0
4.297418E+0
4.221096E+0
4.144774E+0
4.144774E+0
4.144774E+0
4.221096E+0
4.297418E+0
4.297418E+0
4.221096E+0
4.144774E+0
4.068454E+0
4.068454E+0
4.068454E+0
4.068454E+0
4.068454E+0
3.992132E+0
3.992132E+0
3.992132E+0
3.915811E+0
3.839490E+0
3.839490E+0
3.915811E+0
3.839490E+0
3.763169E+0
3.686847E+0
3.686847E+0
3.686847E+0
3.686847E+0
3.610527E+0
3.610527E+0
3.686847E+0
3.686847E+0
3.686847E+0
3.534205E+0
3.534205E+0
3.534205E+0
3.534205E+0
3.457884E+0
3.381563E+0
3.381563E+0
3.381563E+0
3.381563E+0
3.381563E+0
3.305242E+0
3.305242E+0
3.305242E+0
3.305242E+0
3.228921E+0
3.228921E+0
3.228921E+0
3.152599E+0
3.076278E+0
3.076278E+0
3.076278E+0
3.076278E+0
2.999957E+0
2.999957E+0
2.999957E+0
2.999957E+0
2.923636E+0
2.847314E+0
2.847314E+0
2.847314E+0
2.847314E+0
2.770993E+0
2.770993E+0
2.694672E+0
2.694672E+0
2.694672E+0
2.694672E+0
2.618351E+0
2.618351E+0
2.694672E+0
2.618351E+0
2.618351E+0
2.618351E+0
2.618351E+0
2.618351E+0
2.542030E+0
2.465709E+0
2.389387E+0
2.389387E+0
2.389387E+0
2.389387E+0
2.389387E+0
2.465709E+0
2.465709E+0
2.465709E+0
2.389387E+0
2.313066E+0
2.313066E+0
2.313066E+0
2.389387E+0
2.313066E+0
2.313066E+0
2.313066E+0
2.313066E+0
2.236745E+0
2.160424E+0
2.084103E+0
2.084103E+0
2.160424E+0
2.160424E+0
2.084103E+0
2.007782E+0
2.007782E+0
2.007782E+0
2.007782E+0
1.931460E+0
1.931460E+0
1.855139E+0
1.855139E+0
1.931460E+0
1.855139E+0
1.855139E+0
1.855139E+0
1.778818E+0
1.778818E+0
1.702497E+0
1.702497E+0
1.702497E+0
1.702497E+0
1.778818E+0
1.778818E+0
1.702497E+0
1.626176E+0
1.626176E+0
1.626176E+0
1.626176E+0
1.549854E+0
1.549854E+0
1.473533E+0
1.473533E+0
1.473533E+0
1.473533E+0
1.397212E+0
1.397212E+0
1.397212E+0
1.397212E+0
1.397212E+0
1.397212E+0
1.397212E+0
1.320891E+0
1.320891E+0
1.320891E+0
1.244570E+0
1.244570E+0
1.244570E+0
1.244570E+0
1.244570E+0
1.244570E+0
1.168248E+0
1.168248E+0
1.091927E+0
1.015606E+0
1.015606E+0
9.392848E-1
1.015606E+0
1.015606E+0
1.015606E+0
1.015606E+0
9.392848E-1
9.392848E-1
8.629637E-1
8.629637E-1
7.866425E-1
7.866425E-1
8.629637E-1
8.629637E-1
8.629637E-1
7.866425E-1
7.103213E-1
7.103213E-1
6.340001E-1
5.576789E-1
5.576789E-1
5.576789E-1
5.576789E-1
6.340001E-1
6.340001E-1
5.576789E-1
5.576789E-1
5.576789E-1
5.576789E-1
5.576789E-1
4.813577E-1
4.813577E-1
4.813577E-1
4.813577E-1
4.050365E-1
4.050365E-1
3.287154E-1
3.287154E-1
3.287154E-1
3.287154E-1
2.523941E-1
2.523941E-1
2.523941E-1
2.523941E-1
2.523941E-1
2.523941E-1
3.287154E-1
3.287154E-1
3.287154E-1
2.523941E-1
1.760730E-1
1.760730E-1
9.975179E-2
9.975179E-2
1.760730E-1
1.760730E-1
1.760730E-1
9.975179E-2
9.975179E-2
9.975179E-2
9.975179E-2
2.343060E-2
2.343060E-2
2.343060E-2
2.343060E-2
-5.289059E-2
-5.289059E-2
-5.289059E-2
-5.289059E-2
-1.292118E-1
-1.292118E-1
-1.292118E-1
-1.292118E-1
-5.289059E-2
-1.292118E-1
-2.055330E-1
-2.818542E-1
-2.818542E-1
-3.581753E-1
-3.581753E-1
-3.581753E-1
-3.581753E-1
-3.581753E-1
-3.581753E-1
-3.581753E-1
-2.818542E-1
-2.818542E-1
-2.818542E-1
-2.818542E-1
-3.581753E-1
-4.344965E-1
-4.344965E-1
-5.108177E-1
-5.108177E-1
-5.871389E-1
-5.108177E-1
-5.108177E-1
-5.871389E-1
-5.871389E-1
-5.871389E-1
-6.634601E-1
-6.634601E-1
-6.634601E-1
-6.634601E-1
-6.634601E-1
-5.871389E-1
-5.871389E-1
-6.634601E-1
-6.634601E-1
-6.634601E-1
-6.634601E-1
-6.634601E-1
-6.634601E-1
-8.161025E-1
-8.161025E-1
-8.161025E-1
-8.161025E-1
-8.924236E-1
-9.687449E-1
-8.924236E-1
-8.161025E-1
-8.161025E-1
-8.924236E-1
-9.687449E-1
-9.687449E-1
-9.687449E-1
-9.687449E-1
-9.687449E-1
-9.687449E-1
-9.687449E-1
-9.687449E-1
-1.045066E+0
-1.045066E+0
-1.045066E+0
-1.121387E+0
-1.197708E+0
-1.197708E+0
-1.197708E+0
-1.274030E+0
-1.274030E+0
-1.274030E+0
-1.274030E+0
-1.274030E+0
-1.274030E+0
-1.350351E+0
-1.426672E+0
-1.502993E+0
-1.426672E+0
-1.426672E+0
-1.426672E+0
-1.502993E+0
-1.502993E+0
-1.502993E+0
-1.426672E+0
-1.426672E+0
-1.426672E+0
-1.426672E+0
-1.502993E+0
-1.579314E+0
-1.655636E+0
-1.655636E+0
-1.655636E+0
-1.655636E+0
-1.731957E+0
-1.731957E+0
-1.655636E+0
-1.655636E+0
-1.655636E+0
-1.655636E+0
-1.731957E+0
-1.655636E+0
-1.655636E+0
-1.731957E+0
-1.731957E+0
-1.808278E+0
-1.808278E+0
-1.808278E+0
-1.731957E+0
-1.808278E+0
-1.808278E+0
-1.884599E+0
-1.884599E+0
-1.884599E+0
-1.884599E+0
-1.808278E+0
-1.808278E+0
-1.884599E+0
-1.884599E+0
-1.884599E+0
-1.884599E+0
-1.884599E+0
-1.960920E+0
-1.960920E+0
-1.960920E+0
-1.884599E+0
-1.884599E+0
-1.884599E+0
-1.960920E+0
-1.960920E+0
-1.960920E+0
-1.884599E+0
-1.884599E+0
-1.884599E+0
-1.884599E+0
-1.884599E+0
-1.884599E+0
-1.884599E+0
-1.960920E+0
-1.960920E+0
-1.884599E+0
-1.808278E+0
-1.808278E+0
-1.884599E+0
-1.884599E+0
-1.808278E+0
-1.808278E+0
-1.808278E+0
-1.808278E+0
-1.884599E+0
-1.884599E+0
-1.884599E+0
-1.808278E+0
-1.731957E+0
-1.731957E+0
-1.655636E+0
-1.731957E+0
-1.731957E+0
-1.731957E+0
-1.731957E+0
-1.731957E+0
-1.731957E+0
-1.655636E+0
-1.655636E+0
-1.655636E+0
-1.731957E+0
-1.731957E+0
-1.808278E+0
-1.808278E+0
-1.808278E+0
-1.808278E+0
-1.731957E+0
-1.731957E+0
-1.731957E+0
-1.731957E+0
-1.655636E+0
-1.655636E+0
-1.655636E+0
-1.731957E+0
-1.808278E+0
-1.808278E+0
-1.808278E+0
-1.731957E+0
-1.731957E+0
-1.808278E+0
-1.731957E+0
-1.731957E+0
-1.655636E+0
-1.655636E+0
-1.655636E+0
-1.808278E+0
-1.808278E+0
-1.808278E+0
-1.731957E+0
-1.808278E+0
-1.808278E+0
-1.808278E+0
-1.808278E+0
-1.808278E+0
-1.808278E+0
-1.808278E+0
-1.808278E+0
-1.808278E+0
-1.808278E+0
-1.731957E+0
-1.731957E+0
-1.808278E+0
-1.808278E+0
-1.808278E+0
-1.808278E+0
-1.731957E+0
-1.808278E+0
-1.808278E+0
-1.884599E+0
-1.884599E+0
-1.808278E+0
-1.808278E+0
-1.808278E+0
-1.884599E+0
-1.884599E+0
-1.884599E+0
-1.808278E+0
-1.884599E+0
-1.884599E+0
-1.960920E+0
-1.960920E+0
-1.960920E+0
-1.960920E+0
-1.884599E+0
-1.808278E+0
-1.808278E+0
-1.884599E+0
-1.884599E+0
-1.884599E+0
-1.884599E+0
-1.884599E+0
-1.960920E+0
-1.960920E+0
-1.960920E+0
-1.960920E+0
-1.960920E+0
-2.037242E+0
-2.037242E+0
-2.113563E+0
-2.113563E+0
-2.037242E+0
-1.960920E+0
-2.037242E+0
-2.113563E+0
-2.113563E+0
-2.113563E+0
-2.037242E+0
-2.037242E+0
-2.037242E+0
-2.113563E+0
-2.037242E+0
-2.037242E+0
-2.037242E+0
-2.113563E+0
-2.113563E+0
-2.189884E+0
-2.189884E+0
-2.113563E+0
-2.113563E+0
-2.113563E+0
-2.113563E+0
-2.189884E+0
-2.266205E+0
-2.342526E+0
-2.266205E+0
-2.266205E+0
-2.189884E+0
-2.266205E+0
-2.266205E+0
-2.266205E+0
-2.266205E+0
-2.189884E+0
-2.189884E+0
-2.189884E+0
-2.189884E+0
-2.189884E+0
-2.189884E+0
-2.189884E+0
-2.189884E+0
-2.189884E+0
-2.266205E+0
-2.266205E+0
-2.266205E+0
-2.266205E+0
-2.189884E+0
-2.189884E+0
-2.189884E+0
-2.113563E+0
-2.113563E+0
-2.113563E+0
-2.189884E+0
-2.189884E+0
-2.189884E+0
-2.189884E+0
-2.189884E+0
-2.113563E+0
-2.113563E+0
-2.113563E+0
-2.113563E+0
-2.113563E+0
-2.037242E+0
-2.037242E+0
-2.037242E+0
-2.113563E+0
-2.113563E+0
-2.113563E+0
-2.113563E+0
-2.113563E+0
-2.113563E+0
-2.113563E+0
-2.037242E+0
-2.037242E+0
-1.960920E+0
-1.960920E+0
-1.960920E+0
-2.037242E+0
-2.037242E+0
-2.037242E+0
-2.037242E+0
-1.960920E+0
-2.037242E+0
-2.113563E+0
-2.113563E+0
-2.113563E+0
-2.037242E+0
-2.037242E+0
-2.113563E+0
-2.113563E+0
-2.113563E+0
-2.037242E+0
-2.037242E+0
-2.113563E+0
-2.113563E+0
-2.113563E+0
-2.037242E+0
-2.037242E+0
-2.037242E+0
-2.037242E+0
-2.113563E+0
-2.037242E+0
-1.960920E+0
-2.037242E+0
-2.037242E+0
-2.037242E+0
-2.037242E+0
-1.960920E+0
-1.960920E+0
-2.037242E+0
-2.037242E+0
-2.113563E+0
-2.113563E+0
-2.037242E+0
-2.037242E+0
-2.037242E+0
-2.113563E+0
-2.113563E+0
-2.113563E+0
-2.113563E+0
-2.113563E+0
-2.113563E+0
-2.113563E+0
-2.113563E+0
-2.113563E+0
-2.189884E+0
-2.189884E+0
-2.189884E+0
-2.189884E+0
-2.113563E+0
-2.037242E+0
-2.113563E+0
-2.189884E+0
-2.189884E+0
-2.189884E+0
-2.189884E+0
-2.189884E+0
-2.266205E+0
-2.342526E+0
-2.266205E+0
-2.266205E+0
-2.266205E+0
-2.342526E+0
-2.418847E+0
-2.418847E+0
-2.418847E+0
-2.418847E+0
-2.418847E+0
-2.418847E+0
-2.418847E+0
-2.342526E+0
-2.342526E+0
-2.342526E+0
-2.418847E+0
-2.571490E+0
-2.647811E+0
-2.571490E+0
-2.571490E+0
-2.495169E+0
-2.571490E+0
-2.571490E+0
-2.647811E+0
-2.724132E+0
-2.724132E+0
-2.647811E+0
-2.571490E+0
-2.571490E+0
-2.571490E+0
-2.647811E+0
-2.647811E+0
-2.724132E+0
-2.724132E+0
-2.724132E+0
-2.724132E+0
-2.724132E+0
-2.724132E+0
-2.724132E+0
-2.724132E+0
-2.800453E+0
-2.724132E+0
-2.724132E+0
-2.800453E+0
-2.800453E+0
-2.876775E+0
-2.876775E+0
-2.800453E+0
-2.800453E+0
-2.800453E+0
-2.876775E+0
-2.953096E+0
-3.029417E+0
-2.953096E+0
-2.876775E+0
-2.876775E+0
-2.953096E+0
-2.953096E+0
-2.953096E+0
-2.876775E+0
-2.876775E+0
-2.953096E+0
-2.953096E+0
-2.953096E+0
-2.953096E+0
-2.953096E+0
-2.953096E+0
-2.953096E+0
-3.029417E+0
-3.029417E+0
-2.953096E+0
-2.953096E+0
-2.953096E+0
-3.029417E+0
-2.953096E+0
-2.953096E+0
-2.876775E+0
-2.953096E+0
-2.953096E+0
-3.029417E+0
-2.953096E+0
-2.953096E+0
-2.953096E+0
-3.029417E+0
-3.029417E+0
-2.953096E+0
-2.953096E+0
-2.953096E+0
-2.953096E+0
-2.953096E+0
-2.953096E+0
-3.029417E+0
-3.029417E+0
-3.105738E+0
-3.105738E+0
-3.182059E+0
-3.258380E+0
-3.334702E+0
-3.411023E+0
-3.487344E+0
-3.639987E+0
-3.792629E+0
-3.945271E+0
-4.021593E+0
-4.021593E+0
-3.945271E+0
-3.945271E+0
-3.945271E+0
-4.021593E+0
-4.021593E+0
-4.097914E+0
-4.097914E+0
-4.021593E+0
-3.945271E+0
-3.792629E+0
-3.716308E+0
-3.716308E+0
-3.639987E+0
-3.563665E+0
-3.563665E+0
-3.487344E+0
-3.411023E+0
-3.334702E+0
-3.182059E+0
-3.182059E+0
-3.105738E+0
-3.029417E+0
-3.029417E+0
-2.953096E+0
-2.876775E+0
-2.800453E+0
-2.800453E+0
-2.724132E+0
-2.724132E+0
-2.647811E+0
-2.495169E+0
-2.418847E+0
-2.342526E+0
-2.342526E+0
-2.418847E+0
-2.418847E+0
-2.342526E+0
-2.266205E+0
-2.189884E+0
-2.189884E+0
-2.189884E+0
-2.189884E+0
-2.189884E+0
-2.189884E+0
-2.189884E+0
-2.266205E+0
-2.266205E+0
-2.266205E+0
-2.266205E+0
-2.266205E+0
-2.266205E+0
-2.266205E+0
-2.266205E+0
-2.266205E+0
-2.266205E+0
-2.266205E+0
-2.342526E+0
-2.418847E+0
-2.342526E+0
-2.342526E+0
-2.418847E+0
-2.495169E+0
-2.495169E+0
-2.495169E+0
-2.418847E+0
-2.495169E+0
-2.571490E+0
-2.647811E+0
-2.647811E+0
-2.647811E+0
-2.724132E+0
-2.800453E+0
-2.800453E+0
-2.800453E+0
-2.800453E+0
-2.876775E+0
-3.029417E+0
-3.182059E+0
-3.334702E+0
-3.334702E+0
-3.334702E+0
-3.334702E+0
-3.411023E+0
-3.487344E+0
-3.563665E+0
-3.716308E+0
-3.792629E+0
-3.868950E+0
-3.945271E+0
-4.021593E+0
-4.021593E+0
-4.021593E+0
-4.021593E+0
-4.021593E+0
-4.021593E+0
-4.021593E+0
-4.021593E+0
-3.945271E+0
-3.945271E+0
-3.945271E+0
-3.868950E+0
-3.792629E+0
-3.639987E+0
-3.563665E+0
-3.487344E+0
-3.487344E+0
-3.411023E+0
-3.334702E+0
-3.182059E+0
-3.105738E+0
-3.029417E+0
-2.953096E+0
-2.953096E+0
-2.953096E+0
-2.953096E+0
-2.876775E+0
-2.800453E+0
-2.724132E+0
-2.800453E+0
-2.876775E+0
-2.876775E+0
-2.876775E+0
-2.800453E+0
-2.800453E+0
-2.800453E+0
-2.800453E+0
-2.800453E+0
-2.876775E+0
-2.953096E+0
-2.953096E+0
-3.029417E+0
-3.029417E+0
-3.029417E+0
-3.029417E+0
-3.029417E+0
-3.029417E+0
-3.029417E+0
-2.953096E+0
-2.953096E+0
-2.953096E+0
-2.953096E+0
-2.876775E+0
-2.800453E+0
-2.724132E+0
-2.724132E+0
-2.724132E+0
-2.800453E+0
-2.800453E+0
-2.724132E+0
-2.571490E+0
-2.571490E+0
-2.571490E+0
-2.571490E+0
-2.647811E+0
-2.647811E+0
-2.647811E+0
-2.724132E+0
-2.724132E+0
-2.647811E+0
-2.647811E+0
-2.571490E+0
-2.647811E+0
-2.647811E+0
-2.724132E+0
-2.800453E+0
-2.800453E+0
-2.724132E+0
-2.647811E+0
-2.647811E+0
-2.724132E+0
-2.800453E+0
-2.876775E+0
-2.876775E+0
-2.800453E+0
-2.724132E+0
-2.724132E+0
-2.724132E+0
-2.647811E+0
-2.647811E+0
-2.647811E+0
-2.724132E+0
-2.724132E+0
-2.724132E+0
-2.724132E+0
-2.724132E+0
-2.724132E+0
-2.647811E+0
-2.647811E+0
-2.647811E+0
-2.647811E+0
-2.571490E+0
-2.647811E+0
-2.647811E+0
-2.571490E+0
-2.571490E+0
-2.571490E+0
-2.571490E+0
-2.647811E+0
-2.647811E+0
-2.724132E+0
-2.647811E+0
-2.647811E+0
-2.571490E+0
-2.571490E+0
-2.647811E+0
-2.571490E+0
-2.571490E+0
-2.495169E+0
-2.495169E+0
-2.571490E+0
-2.647811E+0
-2.647811E+0
-2.647811E+0
-2.571490E+0
-2.495169E+0
-2.495169E+0
-2.571490E+0
-2.571490E+0
-2.495169E+0
-2.495169E+0
-2.495169E+0
-2.495169E+0
-2.495169E+0
-2.418847E+0
-2.418847E+0
-2.418847E+0
-2.418847E+0
-2.342526E+0
-2.342526E+0
-2.266205E+0
-2.266205E+0
-2.189884E+0
-2.266205E+0
-2.266205E+0
-2.266205E+0
-2.266205E+0
-2.266205E+0
-2.266205E+0
-2.266205E+0
-2.189884E+0
-2.189884E+0
-2.189884E+0
-2.189884E+0
-2.266205E+0
-2.189884E+0
-2.189884E+0
-2.113563E+0
-2.037242E+0
-2.037242E+0
-2.113563E+0
-2.113563E+0
-2.113563E+0
-2.037242E+0
-1.960920E+0
-1.960920E+0
-1.960920E+0
-2.037242E+0
-2.037242E+0
-2.037242E+0
-2.037242E+0
-2.037242E+0
-1.960920E+0
-1.960920E+0
-1.960920E+0
-1.960920E+0
-1.960920E+0
-1.960920E+0
-1.884599E+0
-1.884599E+0
-1.884599E+0
-1.884599E+0
-1.884599E+0
-1.884599E+0
-1.884599E+0
-1.808278E+0
-1.808278E+0
-1.808278E+0
-1.808278E+0
-1.884599E+0
-1.884599E+0
-1.731957E+0
-1.731957E+0
-1.655636E+0
-1.731957E+0
-1.731957E+0
-1.731957E+0
-1.655636E+0
-1.655636E+0
-1.655636E+0
-1.655636E+0
-1.655636E+0
-1.731957E+0
-1.731957E+0
-1.655636E+0
-1.579314E+0
-1.579314E+0
-1.579314E+0
-1.579314E+0
-1.579314E+0
-1.502993E+0
-1.502993E+0
-1.426672E+0
-1.426672E+0
-1.502993E+0
-1.579314E+0
-1.579314E+0
-1.426672E+0
-1.350351E+0
-1.350351E+0
-1.426672E+0
-1.502993E+0
-1.426672E+0
-1.350351E+0
-1.350351E+0
-1.426672E+0
-1.426672E+0
-1.426672E+0
-1.426672E+0
-1.426672E+0
-1.426672E+0
-1.350351E+0
-1.350351E+0
-1.350351E+0
-1.426672E+0
-1.350351E+0
-1.350351E+0
-1.350351E+0
-1.426672E+0
-1.350351E+0
-1.274030E+0
-1.197708E+0
-1.197708E+0
-1.197708E+0
-1.197708E+0
-1.197708E+0
-1.197708E+0
-1.274030E+0
-1.274030E+0
-1.274030E+0
-1.197708E+0
-1.197708E+0
-1.197708E+0
-1.121387E+0
-1.121387E+0
-1.121387E+0
-1.197708E+0
-1.121387E+0
-1.045066E+0
-1.045066E+0
-9.687449E-1
-1.045066E+0
-1.045066E+0
-1.045066E+0
-1.045066E+0
-9.687449E-1
-9.687449E-1
-9.687449E-1
-9.687449E-1
-9.687449E-1
-9.687449E-1
-9.687449E-1
-9.687449E-1
-8.924236E-1
-8.924236E-1
-8.161025E-1
-8.161025E-1
-8.161025E-1
-8.161025E-1
-8.161025E-1
-7.397813E-1
-7.397813E-1
-6.634601E-1
-6.634601E-1
-6.634601E-1
-6.634601E-1
-6.634601E-1
-5.871389E-1
-5.871389E-1
-5.871389E-1
-5.871389E-1
-5.871389E-1
-5.871389E-1
-5.871389E-1
-5.108177E-1
-5.108177E-1
-4.344965E-1
-4.344965E-1
-4.344965E-1
-4.344965E-1
-5.108177E-1
-5.108177E-1
-4.344965E-1
-3.581753E-1
-2.818542E-1
-2.818542E-1
-2.818542E-1
-2.818542E-1
-2.818542E-1
-2.818542E-1
-2.818542E-1
-2.055330E-1
-2.055330E-1
-2.055330E-1
-1.292118E-1
-1.292118E-1
-5.289059E-2
-5.289059E-2
-5.289059E-2
2.343060E-2
-5.289059E-2
-1.292118E-1
-1.292118E-1
-5.289059E-2
-5.289059E-2
2.343060E-2
2.343060E-2
9.975179E-2
9.975179E-2
9.975179E-2
9.975179E-2
9.975179E-2
9.975179E-2
9.975179E-2
9.975179E-2
9.975179E-2
9.975179E-2
9.975179E-2
1.760730E-1
1.760730E-1
1.760730E-1
1.760730E-1
1.760730E-1
9.975179E-2
9.975179E-2
9.975179E-2
1.760730E-1
2.523941E-1
2.523941E-1
2.523941E-1
2.523941E-1
2.523941E-1
2.523941E-1
2.523941E-1
2.523941E-1
2.523941E-1
1.760730E-1
1.760730E-1
2.523941E-1
3.287154E-1
3.287154E-1
3.287154E-1
3.287154E-1
4.050365E-1
4.813577E-1
4.813577E-1
4.813577E-1
4.813577E-1
4.050365E-1
4.813577E-1
4.813577E-1
4.813577E-1
4.813577E-1
4.050365E-1
4.050365E-1
4.050365E-1
4.813577E-1
4.813577E-1
4.813577E-1
4.050365E-1
4.813577E-1
4.813577E-1
6.340001E-1
6.340001E-1
6.340001E-1
5.576789E-1
5.576789E-1
5.576789E-1
5.576789E-1
5.576789E-1
5.576789E-1
6.340001E-1
6.340001E-1
7.103213E-1
7.103213E-1
7.103213E-1
7.103213E-1
7.866425E-1
7.103213E-1
7.103213E-1
6.340001E-1
6.340001E-1
7.103213E-1
7.866425E-1
8.629637E-1
8.629637E-1
8.629637E-1
8.629637E-1
8.629637E-1
8.629637E-1
8.629637E-1
8.629637E-1
8.629637E-1
9.392848E-1
9.392848E-1
9.392848E-1
9.392848E-1
9.392848E-1
9.392848E-1
1.015606E+0
1.015606E+0
1.015606E+0
1.015606E+0
1.091927E+0
1.091927E+0
1.091927E+0
1.091927E+0
1.091927E+0
1.091927E+0
1.091927E+0
1.168248E+0
1.091927E+0
1.091927E+0
1.015606E+0
1.015606E+0
1.015606E+0
1.091927E+0
1.091927E+0
1.168248E+0
1.168248E+0
1.168248E+0
1.091927E+0
1.091927E+0
1.091927E+0
1.091927E+0
1.091927E+0
1.091927E+0
1.168248E+0
1.244570E+0
1.320891E+0
1.320891E+0
1.244570E+0
1.168248E+0
1.168248E+0
1.244570E+0
1.320891E+0
1.320891E+0
1.320891E+0
1.244570E+0
1.168248E+0
1.244570E+0
1.320891E+0
1.320891E+0
1.320891E+0
1.244570E+0
1.244570E+0
1.244570E+0
1.244570E+0
1.244570E+0
1.244570E+0
1.244570E+0
1.244570E+0
1.168248E+0
1.244570E+0
1.244570E+0
1.397212E+0
1.473533E+0
1.473533E+0
1.397212E+0
1.397212E+0
1.397212E+0
1.473533E+0
1.473533E+0
1.473533E+0
1.549854E+0
1.549854E+0
1.473533E+0
1.473533E+0
1.473533E+0
1.473533E+0
1.549854E+0
1.549854E+0
1.549854E+0
1.549854E+0
1.549854E+0
1.473533E+0
1.397212E+0
1.397212E+0
1.320891E+0
1.320891E+0
1.397212E+0
1.397212E+0
1.397212E+0
1.320891E+0
1.244570E+0
1.244570E+0
1.244570E+0
1.244570E+0
1.244570E+0
1.244570E+0
1.244570E+0
1.244570E+0
1.168248E+0
1.168248E+0
1.168248E+0
1.091927E+0
1.091927E+0
1.091927E+0
1.091927E+0
1.015606E+0
1.015606E+0
1.091927E+0
1.168248E+0
1.168248E+0
1.091927E+0
1.091927E+0
1.091927E+0
1.091927E+0
1.168248E+0
1.168248E+0
1.168248E+0
1.168248E+0
1.091927E+0
1.091927E+0
1.091927E+0
1.168248E+0
1.244570E+0
1.244570E+0
1.244570E+0
1.168248E+0
1.168248E+0
1.168248E+0
1.091927E+0
1.015606E+0
1.015606E+0
1.015606E+0
1.015606E+0
1.015606E+0
9.392848E-1
9.392848E-1
9.392848E-1
8.629637E-1
8.629637E-1
8.629637E-1
8.629637E-1
9.392848E-1
9.392848E-1
8.629637E-1
8.629637E-1
7.866425E-1
8.629637E-1
8.629637E-1
7.866425E-1
7.866425E-1
8.629637E-1
8.629637E-1
8.629637E-1
8.629637E-1
8.629637E-1
9.392848E-1
8.629637E-1
8.629637E-1
7.866425E-1
7.866425E-1
7.866425E-1
8.629637E-1
8.629637E-1
8.629637E-1
8.629637E-1
9.392848E-1
9.392848E-1
9.392848E-1
9.392848E-1
9.392848E-1
9.392848E-1
8.629637E-1
8.629637E-1
8.629637E-1
9.392848E-1
9.392848E-1
8.629637E-1
8.629637E-1
9.392848E-1
9.392848E-1
9.392848E-1
8.629637E-1
7.866425E-1
7.866425E-1
8.629637E-1
8.629637E-1
7.866425E-1
8.629637E-1
8.629637E-1
9.392848E-1
9.392848E-1
8.629637E-1
7.866425E-1
7.866425E-1
7.866425E-1
8.629637E-1
8.629637E-1
8.629637E-1
9.392848E-1
9.392848E-1
1.015606E+0
1.015606E+0
1.015606E+0
1.015606E+0
1.015606E+0
1.015606E+0
1.015606E+0
1.015606E+0
1.091927E+0
1.091927E+0
1.015606E+0
1.015606E+0
1.015606E+0
1.091927E+0
1.091927E+0
1.168248E+0
1.244570E+0
1.244570E+0
1.320891E+0
1.244570E+0
1.168248E+0
1.168248E+0
1.244570E+0
1.244570E+0
1.244570E+0
1.244570E+0
1.244570E+0
1.320891E+0
1.320891E+0
1.320891E+0
1.320891E+0
1.320891E+0
1.397212E+0
1.397212E+0
1.320891E+0
1.320891E+0
1.397212E+0
1.473533E+0
1.473533E+0
1.397212E+0
1.397212E+0
1.473533E+0
1.549854E+0
1.549854E+0
1.549854E+0
1.626176E+0
1.702497E+0
1.778818E+0
1.855139E+0
1.855139E+0
1.778818E+0
1.778818E+0
1.778818E+0
1.855139E+0
1.931460E+0
1.931460E+0
1.931460E+0
1.931460E+0
2.007782E+0
2.084103E+0
2.160424E+0
2.160424E+0
2.160424E+0
2.160424E+0
2.160424E+0
2.160424E+0
2.236745E+0
2.236745E+0
2.160424E+0
2.160424E+0
2.160424E+0
2.160424E+0
2.236745E+0
2.236745E+0
2.160424E+0
2.160424E+0
2.236745E+0
2.313066E+0
2.313066E+0
2.313066E+0
2.389387E+0
2.389387E+0
2.389387E+0
2.465709E+0
2.465709E+0
2.465709E+0
2.465709E+0
2.465709E+0
2.465709E+0
2.542030E+0
2.542030E+0
2.618351E+0
2.618351E+0
2.618351E+0
2.618351E+0
2.618351E+0
2.694672E+0
2.694672E+0
2.694672E+0
2.770993E+0
2.770993E+0
2.694672E+0
2.694672E+0
2.694672E+0
2.694672E+0
2.694672E+0
2.694672E+0
2.694672E+0
2.770993E+0
2.770993E+0
2.847314E+0
2.770993E+0
2.770993E+0
2.770993E+0
2.770993E+0
2.847314E+0
2.847314E+0
2.923636E+0
2.923636E+0
2.847314E+0
2.847314E+0
2.847314E+0
2.847314E+0
2.770993E+0
2.770993E+0
2.770993E+0
2.770993E+0
2.694672E+0
2.694672E+0
2.770993E+0
2.770993E+0
2.770993E+0
2.770993E+0
2.694672E+0
2.694672E+0
2.694672E+0
2.694672E+0
2.770993E+0
2.770993E+0
2.770993E+0
2.694672E+0
2.618351E+0
2.618351E+0
2.770993E+0
2.770993E+0
2.770993E+0
2.694672E+0
2.542030E+0
2.542030E+0
2.618351E+0
2.694672E+0
2.694672E+0
2.694672E+0
2.694672E+0
2.618351E+0
2.618351E+0
2.618351E+0
2.618351E+0
2.694672E+0
2.694672E+0
2.618351E+0
2.542030E+0
2.542030E+0
2.618351E+0
2.618351E+0
2.618351E+0
2.618351E+0
2.542030E+0
2.542030E+0
2.542030E+0
2.542030E+0
2.542030E+0
2.465709E+0
2.465709E+0
2.465709E+0
2.465709E+0
2.465709E+0
2.389387E+0
2.389387E+0
2.465709E+0
2.465709E+0
2.465709E+0
2.465709E+0
2.465709E+0
2.542030E+0
2.542030E+0
2.465709E+0
2.465709E+0
2.389387E+0
2.389387E+0
2.313066E+0
2.236745E+0
2.313066E+0
2.389387E+0
2.389387E+0
2.389387E+0
2.389387E+0
2.389387E+0
2.389387E+0
2.389387E+0
2.389387E+0
2.313066E+0
2.313066E+0
2.236745E+0
2.236745E+0
2.313066E+0
2.313066E+0
2.313066E+0
2.313066E+0
2.236745E+0
2.236745E+0
2.236745E+0
2.236745E+0
2.313066E+0
2.236745E+0
2.236745E+0
2.236745E+0
2.236745E+0
2.313066E+0
2.313066E+0
2.313066E+0
2.313066E+0
2.313066E+0
2.236745E+0
2.236745E+0
2.236745E+0
2.236745E+0
2.236745E+0
2.236745E+0
2.236745E+0
2.236745E+0
2.236745E+0
2.313066E+0
2.389387E+0
2.313066E+0
2.236745E+0
2.160424E+0
2.160424E+0
2.160424E+0
2.313066E+0
2.389387E+0
2.389387E+0
2.389387E+0
2.313066E+0
2.313066E+0
2.389387E+0
2.389387E+0
2.313066E+0
2.236745E+0
2.313066E+0
2.313066E+0
2.389387E+0
2.389387E+0
2.389387E+0
2.465709E+0
2.542030E+0
2.542030E+0
2.465709E+0
2.389387E+0
2.389387E+0
2.465709E+0
2.465709E+0
2.465709E+0
2.465709E+0
2.465709E+0
2.465709E+0
2.465709E+0
2.618351E+0
2.694672E+0
2.694672E+0
2.618351E+0
2.542030E+0
2.542030E+0
2.542030E+0
2.542030E+0
2.542030E+0
2.542030E+0
2.542030E+0
2.618351E+0
2.618351E+0
2.618351E+0
2.618351E+0
2.542030E+0
2.618351E+0
2.694672E+0
2.694672E+0
2.618351E+0
2.618351E+0
2.542030E+0
2.618351E+0
2.694672E+0
2.770993E+0
2.847314E+0
2.770993E+0
2.770993E+0
2.770993E+0
2.770993E+0
2.770993E+0
2.847314E+0
2.770993E+0
2.770993E+0
2.847314E+0
2.923636E+0
2.847314E+0
2.847314E+0
2.847314E+0
2.847314E+0
2.847314E+0
2.770993E+0
2.847314E+0
2.847314E+0
2.847314E+0
2.770993E+0
2.770993E+0
2.847314E+0
2.923636E+0
2.923636E+0
2.923636E+0
2.923636E+0
2.923636E+0
2.923636E+0
2.923636E+0
2.923636E+0
2.999957E+0
2.999957E+0
3.076278E+0
2.999957E+0
2.923636E+0
2.923636E+0
2.923636E+0
2.923636E+0
2.923636E+0
2.923636E+0
2.999957E+0
3.076278E+0
3.076278E+0
2.999957E+0
2.999957E+0
2.923636E+0
2.999957E+0
3.076278E+0
2.999957E+0
2.999957E+0
2.923636E+0
2.923636E+0
2.923636E+0
2.923636E+0
2.923636E+0
2.923636E+0
2.923636E+0
2.923636E+0
2.923636E+0
2.923636E+0
2.923636E+0
2.923636E+0
2.923636E+0
2.999957E+0
2.999957E+0
2.999957E+0
2.999957E+0
2.923636E+0
2.923636E+0
2.923636E+0
2.923636E+0
2.923636E+0
2.847314E+0
2.923636E+0
2.923636E+0
2.999957E+0
2.923636E+0
2.847314E+0
2.847314E+0
2.847314E+0
2.847314E+0
2.923636E+0
2.847314E+0
2.847314E+0
2.770993E+0
2.770993E+0
2.847314E+0
2.847314E+0
2.770993E+0
2.770993E+0
2.694672E+0
2.770993E+0
2.770993E+0
2.770993E+0
2.694672E+0
2.694672E+0
2.694672E+0
2.618351E+0
2.542030E+0
2.542030E+0
2.618351E+0
2.694672E+0
2.770993E+0
2.847314E+0
2.770993E+0
2.694672E+0
2.618351E+0
2.694672E+0
2.770993E+0
2.847314E+0
2.770993E+0
2.694672E+0
2.618351E+0
2.618351E+0
2.542030E+0
2.465709E+0
2.389387E+0
2.389387E+0
2.389387E+0
2.313066E+0
2.236745E+0
2.236745E+0
2.236745E+0
2.236745E+0
2.160424E+0
2.160424E+0
2.160424E+0
2.236745E+0
2.236745E+0
2.313066E+0
2.389387E+0
2.465709E+0
2.542030E+0
2.694672E+0
2.847314E+0
2.923636E+0
2.999957E+0
3.076278E+0
3.228921E+0
3.305242E+0
3.381563E+0
3.457884E+0
3.457884E+0
3.534205E+0
3.534205E+0
3.457884E+0
3.457884E+0
3.381563E+0
3.381563E+0
3.381563E+0
3.228921E+0
3.152599E+0
2.999957E+0
2.847314E+0
2.694672E+0
2.618351E+0
2.542030E+0
2.542030E+0
2.465709E+0
2.313066E+0
2.236745E+0
2.236745E+0
2.236745E+0
2.236745E+0
2.160424E+0
2.236745E+0
2.313066E+0
2.389387E+0
2.389387E+0
2.389387E+0
2.389387E+0
2.389387E+0
2.465709E+0
2.542030E+0
2.618351E+0
2.694672E+0
2.694672E+0
2.694672E+0
2.694672E+0
2.770993E+0
2.770993E+0
2.694672E+0
2.618351E+0
2.618351E+0
2.618351E+0
2.618351E+0
2.618351E+0
2.542030E+0
2.542030E+0
2.465709E+0
2.465709E+0
2.465709E+0
2.389387E+0
2.313066E+0
2.236745E+0
2.236745E+0
2.160424E+0
2.160424E+0
2.160424E+0
2.160424E+0
2.084103E+0
2.007782E+0
1.931460E+0
1.931460E+0
2.007782E+0
2.007782E+0
1.931460E+0
1.931460E+0
1.931460E+0
2.007782E+0
2.007782E+0
2.084103E+0
2.084103E+0
2.007782E+0
2.007782E+0
2.007782E+0
2.084103E+0
2.160424E+0
2.160424E+0
2.084103E+0
2.007782E+0
2.007782E+0
2.007782E+0
2.007782E+0
2.007782E+0
2.007782E+0
2.007782E+0
2.007782E+0
1.931460E+0
1.855139E+0
1.855139E+0
1.855139E+0
1.855139E+0
1.855139E+0
1.778818E+0
1.778818E+0
1.702497E+0
1.702497E+0
1.702497E+0
1.702497E+0
1.702497E+0
1.702497E+0
1.626176E+0
1.549854E+0
1.549854E+0
1.626176E+0
1.626176E+0
1.626176E+0
1.626176E+0
1.626176E+0
1.626176E+0
1.549854E+0
1.549854E+0
1.549854E+0
1.549854E+0
1.626176E+0
1.626176E+0
1.549854E+0
1.549854E+0
1.473533E+0
1.549854E+0
1.473533E+0
1.473533E+0
1.397212E+0
1.320891E+0
1.244570E+0
1.244570E+0
1.244570E+0
1.244570E+0
1.244570E+0
1.244570E+0
1.244570E+0
1.168248E+0
1.244570E+0
1.244570E+0
1.168248E+0
1.091927E+0
1.015606E+0
1.015606E+0
1.091927E+0
1.015606E+0
1.015606E+0
9.392848E-1
8.629637E-1
7.866425E-1
7.866425E-1
7.866425E-1
7.866425E-1
7.103213E-1
7.103213E-1
6.340001E-1
6.340001E-1
6.340001E-1
6.340001E-1
5.576789E-1
4.813577E-1
4.813577E-1
4.813577E-1
4.813577E-1
4.813577E-1
4.813577E-1
4.813577E-1
4.050365E-1
3.287154E-1
3.287154E-1
3.287154E-1
3.287154E-1
2.523941E-1
1.760730E-1
1.760730E-1
1.760730E-1
1.760730E-1
9.975179E-2
2.343060E-2
2.343060E-2
2.343060E-2
-5.289059E-2
-5.289059E-2
-1.292118E-1
-1.292118E-1
-1.292118E-1
-2.055330E-1
-2.055330E-1
-2.055330E-1
-2.055330E-1
-2.055330E-1
-2.818542E-1
-2.818542E-1
-2.818542E-1
-3.581753E-1
-3.581753E-1
-3.581753E-1
-3.581753E-1
-2.818542E-1
-3.581753E-1
-3.581753E-1
-3.581753E-1
-3.581753E-1
-3.581753E-1
-3.581753E-1
-3.581753E-1
-3.581753E-1
-4.344965E-1
-4.344965E-1
-4.344965E-1
-4.344965E-1
-5.108177E-1
-5.108177E-1
-5.108177E-1
-5.108177E-1
-4.344965E-1
-4.344965E-1
-4.344965E-1
-5.108177E-1
-5.871389E-1
-5.871389E-1
-5.108177E-1
-5.108177E-1
-5.871389E-1
-5.871389E-1
-5.871389E-1
-5.108177E-1
-5.871389E-1
-6.634601E-1
-7.397813E-1
-7.397813E-1
-7.397813E-1
-6.634601E-1
-7.397813E-1
-7.397813E-1
-8.161025E-1
-7.397813E-1
-7.397813E-1
-8.161025E-1
-9.687449E-1
-9.687449E-1
-9.687449E-1
-9.687449E-1
-8.924236E-1
-8.924236E-1
-8.924236E-1
-8.924236E-1
-8.924236E-1
-8.924236E-1
-8.161025E-1
-7.397813E-1
-7.397813E-1
-8.161025E-1
-8.924236E-1
-8.924236E-1
-8.161025E-1
-7.397813E-1
-6.634601E-1
-7.397813E-1
-8.161025E-1
-8.161025E-1
-8.161025E-1
-8.161025E-1
-8.161025E-1
-8.924236E-1
-8.924236E-1
-9.687449E-1
-9.687449E-1
-8.924236E-1
-8.924236E-1
-9.687449E-1
-1.121387E+0
-1.121387E+0
-1.121387E+0
-1.197708E+0
-1.274030E+0
-1.274030E+0
-1.350351E+0
-1.426672E+0
-1.579314E+0
-1.655636E+0
-1.655636E+0
-1.731957E+0
-1.808278E+0
-1.884599E+0
-1.960920E+0
-1.960920E+0
-1.960920E+0
-1.960920E+0
-1.960920E+0
-1.960920E+0
-2.037242E+0
-2.113563E+0
-2.189884E+0
-2.113563E+0
-2.037242E+0
-1.960920E+0
-1.960920E+0
-1.960920E+0
-1.960920E+0
-1.884599E+0
-1.808278E+0
-1.731957E+0
-1.731957E+0
-1.731957E+0
-1.655636E+0
-1.502993E+0
-1.350351E+0
-1.274030E+0
-1.274030E+0
-1.197708E+0
-1.045066E+0
-8.924236E-1
-8.161025E-1
-7.397813E-1
-7.397813E-1
-6.634601E-1
-6.634601E-1
-5.871389E-1
-5.871389E-1
-5.108177E-1
-4.344965E-1
-5.108177E-1
-5.108177E-1
-6.634601E-1
-6.634601E-1
-7.397813E-1
-7.397813E-1
-8.161025E-1
-9.687449E-1
-1.045066E+0
-1.045066E+0
-1.121387E+0
-1.121387E+0
-1.274030E+0
-1.426672E+0
-1.502993E+0
-1.579314E+0
-1.655636E+0
-1.731957E+0
-1.808278E+0
-1.884599E+0
-1.960920E+0
-2.037242E+0
-2.037242E+0
-2.037242E+0
-2.037242E+0
-2.037242E+0
-1.960920E+0
-1.960920E+0
-1.960920E+0
-1.960920E+0
-1.884599E+0
-1.731957E+0
-1.655636E+0
-1.579314E+0
-1.502993E+0
-1.502993E+0
-1.502993E+0
-1.502993E+0
-1.350351E+0
-1.197708E+0
-1.197708E+0
-1.274030E+0
-1.274030E+0
-1.274030E+0
-1.197708E+0
-1.274030E+0
-1.350351E+0
-1.426672E+0
-1.502993E+0
-1.655636E+0
-1.808278E+0
-1.808278E+0
-1.884599E+0
-1.884599E+0
-2.037242E+0
-2.113563E+0
-2.113563E+0
-1.960920E+0
-1.884599E+0
-1.808278E+0
-1.808278E+0
-1.808278E+0
-1.884599E+0
-1.960920E+0
-2.037242E+0
-2.266205E+0
-2.571490E+0
-2.800453E+0
-2.953096E+0
-3.105738E+0
-3.182059E+0
-3.258380E+0
-3.258380E+0
-3.258380E+0
-3.182059E+0
-3.105738E+0
-3.029417E+0
-3.029417E+0
-3.029417E+0
-3.105738E+0
-3.182059E+0
-3.182059E+0
-3.105738E+0
-3.105738E+0
-3.105738E+0
-3.182059E+0
-3.182059E+0
-3.258380E+0
-3.334702E+0
-3.411023E+0
-3.639987E+0
-3.868950E+0
-4.250556E+0
-4.555841E+0
-4.784804E+0
-5.013768E+0
-5.319053E+0
-5.548017E+0
-5.624337E+0
-5.700659E+0
-5.700659E+0
-5.700659E+0
-5.700659E+0
-5.700659E+0
-5.624337E+0
-5.471695E+0
-5.395373E+0
-5.395373E+0
-5.395373E+0
-5.395373E+0
-5.471695E+0
-5.395373E+0
-5.395373E+0
-5.319053E+0
-5.319053E+0
-5.319053E+0
-5.319053E+0
-5.319053E+0
-5.471695E+0
-5.548017E+0
-5.624337E+0
-5.700659E+0
-5.776979E+0
-5.853301E+0
-5.929622E+0
-6.005943E+0
-6.158586E+0
-6.234907E+0
-6.311228E+0
-6.387549E+0
-6.463870E+0
-6.463870E+0
-6.387549E+0
-6.311228E+0
-6.311228E+0
-6.234907E+0
-6.234907E+0
-6.234907E+0
-6.234907E+0
-6.158586E+0
-6.158586E+0
-6.082265E+0
-6.005943E+0
-5.853301E+0
-5.853301E+0
-5.853301E+0
-5.853301E+0
-5.853301E+0
-5.776979E+0
-5.776979E+0
-5.776979E+0
-5.776979E+0
-5.700659E+0
-5.548017E+0
-5.471695E+0
-5.471695E+0
-5.395373E+0
-5.395373E+0
-5.319053E+0
-5.166410E+0
-5.166410E+0
-5.166410E+0
-5.166410E+0
-5.166410E+0
-5.166410E+0
-5.090089E+0
-4.937447E+0
-4.937447E+0
-4.937447E+0
-4.861126E+0
-4.861126E+0
-4.708483E+0
-4.708483E+0
-4.632162E+0
-4.555841E+0
-4.403198E+0
-4.250556E+0
-4.174235E+0
-4.097914E+0
-4.097914E+0
-4.021593E+0
-4.021593E+0
-3.945271E+0
-3.868950E+0
-3.792629E+0
-3.792629E+0
-3.792629E+0
-3.868950E+0
-3.868950E+0
-3.868950E+0
-3.792629E+0
-3.792629E+0
-3.792629E+0
-3.792629E+0
-3.792629E+0
-3.716308E+0
-3.716308E+0
-3.639987E+0
-3.639987E+0
-3.639987E+0
-3.639987E+0
-3.639987E+0
-3.639987E+0
-3.639987E+0
-3.487344E+0
-3.411023E+0
-3.334702E+0
-3.258380E+0
-3.182059E+0
-3.182059E+0
-3.105738E+0
-3.029417E+0
-2.953096E+0
-2.876775E+0
-2.876775E+0
-2.876775E+0
-2.876775E+0
-2.876775E+0
-2.800453E+0
-2.800453E+0
-2.800453E+0
-2.724132E+0
-2.571490E+0
-2.495169E+0
-2.418847E+0
-2.495169E+0
-2.495169E+0
-2.495169E+0
-2.495169E+0
-2.418847E+0
-2.418847E+0
-2.418847E+0
-2.418847E+0
-2.418847E+0
-2.418847E+0
-2.342526E+0
-2.342526E+0
-2.418847E+0
-2.495169E+0
-2.495169E+0
-2.495169E+0
-2.418847E+0
-2.342526E+0
-2.342526E+0
-2.342526E+0
-2.342526E+0
-2.342526E+0
-2.418847E+0
-2.495169E+0
-2.495169E+0
-2.418847E+0
-2.342526E+0
-2.342526E+0
-2.342526E+0
-2.418847E+0
-2.418847E+0
-2.418847E+0
-2.418847E+0
-2.495169E+0
-2.495169E+0
-2.495169E+0
-2.571490E+0
-2.571490E+0
-2.571490E+0
-2.571490E+0
-2.647811E+0
-2.724132E+0
-2.724132E+0
-2.800453E+0
-2.800453E+0
-2.876775E+0
-2.800453E+0
-2.876775E+0
-2.953096E+0
-3.029417E+0
-3.029417E+0
-3.029417E+0
-3.029417E+0
-3.105738E+0
-3.105738E+0
-3.182059E+0
-3.182059E+0
-3.258380E+0
-3.334702E+0
-3.334702E+0
-3.258380E+0
-3.258380E+0
-3.334702E+0
-3.334702E+0
-3.411023E+0
-3.411023E+0
-3.487344E+0
-3.411023E+0
-3.334702E+0
-3.334702E+0
-3.334702E+0
-3.334702E+0
-3.334702E+0
-3.411023E+0
-3.411023E+0
-3.487344E+0
-3.487344E+0
-3.487344E+0
-3.411023E+0
-3.411023E+0
-3.334702E+0
-3.334702E+0
-3.258380E+0
-3.182059E+0
-3.182059E+0
-3.182059E+0
-3.182059E+0
-3.105738E+0
-3.105738E+0
-3.029417E+0
-3.029417E+0
-2.953096E+0
-2.876775E+0
-2.800453E+0
-2.800453E+0
-2.876775E+0
-2.800453E+0
-2.724132E+0
-2.647811E+0
-2.647811E+0
-2.647811E+0
-2.571490E+0
-2.571490E+0
-2.495169E+0
-2.495169E+0
-2.418847E+0
-2.342526E+0
-2.266205E+0
-2.266205E+0
-2.266205E+0
-2.189884E+0
-2.113563E+0
-2.037242E+0
-1.960920E+0
-1.960920E+0
-2.037242E+0
-2.037242E+0
-2.037242E+0
-1.960920E+0
-1.884599E+0
-1.884599E+0
-1.884599E+0
-1.808278E+0
-1.808278E+0
-1.731957E+0
-1.731957E+0
-1.731957E+0
-1.731957E+0
-1.808278E+0
-1.731957E+0
-1.731957E+0
-1.655636E+0
-1.655636E+0
-1.655636E+0
-1.579314E+0
-1.579314E+0
-1.655636E+0
-1.731957E+0
-1.655636E+0
-1.579314E+0
-1.502993E+0
-1.426672E+0
-1.426672E+0
-1.426672E+0
-1.426672E+0
-1.426672E+0
-1.426672E+0
-1.350351E+0
-1.350351E+0
-1.350351E+0
-1.350351E+0
-1.274030E+0
-1.274030E+0
-1.197708E+0
-1.197708E+0
-1.197708E+0
-1.121387E+0
-1.121387E+0
-1.045066E+0
-1.045066E+0
-1.121387E+0
-1.121387E+0
-1.121387E+0
-1.045066E+0
-8.924236E-1
-8.161025E-1
-7.397813E-1
-7.397813E-1
-7.397813E-1
-7.397813E-1
-7.397813E-1
-7.397813E-1
-6.634601E-1
-6.634601E-1
-5.871389E-1
-5.871389E-1
-5.108177E-1
-5.108177E-1
-4.344965E-1
-4.344965E-1
-3.581753E-1
-3.581753E-1
-3.581753E-1
-3.581753E-1
-3.581753E-1
-2.818542E-1
-2.055330E-1
-2.055330E-1
-1.292118E-1
-1.292118E-1
-5.289059E-2
-5.289059E-2
-5.289059E-2
-5.289059E-2
2.343060E-2
2.343060E-2
2.343060E-2
9.975179E-2
9.975179E-2
1.760730E-1
1.760730E-1
9.975179E-2
9.975179E-2
9.975179E-2
1.760730E-1
2.523941E-1
2.523941E-1
1.760730E-1
1.760730E-1
2.523941E-1
3.287154E-1
4.050365E-1
3.287154E-1
2.523941E-1
2.523941E-1
2.523941E-1
2.523941E-1
2.523941E-1
9.975179E-2
2.343060E-2
-1.292118E-1
-2.818542E-1
-5.108177E-1
-6.634601E-1
-8.161025E-1
-8.924236E-1
-9.687449E-1
-1.045066E+0
-1.045066E+0
-1.045066E+0
-1.045066E+0
-1.121387E+0
-1.197708E+0
-1.197708E+0
-1.197708E+0
-1.274030E+0
-1.502993E+0
-1.655636E+0
-1.884599E+0
-2.037242E+0
-2.189884E+0
-2.266205E+0
-2.418847E+0
-2.571490E+0
-2.724132E+0
-2.724132E+0
-2.724132E+0
-2.724132E+0
-2.724132E+0
-2.724132E+0
-2.647811E+0
-2.495169E+0
-2.342526E+0
-2.266205E+0
-2.189884E+0
-2.113563E+0
-1.960920E+0
-1.884599E+0
-1.808278E+0
-1.731957E+0
-1.655636E+0
-1.655636E+0
-1.655636E+0
-1.731957E+0
-1.731957E+0
-1.731957E+0
-1.655636E+0
-1.655636E+0
-1.655636E+0
-1.731957E+0
-1.808278E+0
-1.731957E+0
-1.655636E+0
-1.502993E+0
-1.426672E+0
-1.426672E+0
-1.426672E+0
-1.350351E+0
-1.350351E+0
-1.426672E+0
-1.502993E+0
-1.502993E+0
-1.502993E+0
-1.426672E+0
-1.350351E+0
-1.350351E+0
-1.426672E+0
-1.502993E+0
-1.502993E+0
-1.502993E+0
-1.350351E+0
-1.274030E+0
-1.197708E+0
-1.197708E+0
-1.121387E+0
-1.045066E+0
-8.924236E-1
-8.924236E-1
-8.161025E-1
-7.397813E-1
-6.634601E-1
-5.871389E-1
-5.871389E-1
-5.871389E-1
-5.871389E-1
-5.871389E-1
-5.871389E-1
-5.871389E-1
-5.871389E-1
-5.871389E-1
-5.871389E-1
-5.871389E-1
-5.871389E-1
-5.871389E-1
-5.871389E-1
-5.108177E-1
-5.108177E-1
-5.108177E-1
-5.871389E-1
-6.634601E-1
-8.161025E-1
-8.924236E-1
-9.687449E-1
-1.045066E+0
-1.045066E+0
-1.121387E+0
-1.197708E+0
-1.197708E+0
-1.197708E+0
-1.274030E+0
-1.274030E+0
-1.274030E+0
-1.197708E+0
-1.197708E+0
-1.121387E+0
-1.121387E+0
-9.687449E-1
-8.161025E-1
-7.397813E-1
-5.871389E-1
-4.344965E-1
-2.818542E-1
-2.055330E-1
-1.292118E-1
-5.289059E-2
9.975179E-2
1.760730E-1
2.523941E-1
4.050365E-1
4.813577E-1
4.813577E-1
5.576789E-1
6.340001E-1
7.103213E-1
7.103213E-1
7.103213E-1
7.103213E-1
7.103213E-1
6.340001E-1
6.340001E-1
7.103213E-1
8.629637E-1
9.392848E-1
9.392848E-1
9.392848E-1
9.392848E-1
1.015606E+0
1.015606E+0
1.015606E+0
1.015606E+0
1.091927E+0
1.091927E+0
1.091927E+0
1.091927E+0
1.168248E+0
1.168248E+0
1.168248E+0
1.244570E+0
1.320891E+0
1.320891E+0
1.244570E+0
1.168248E+0
1.168248E+0
1.168248E+0
1.168248E+0
1.168248E+0
1.168248E+0
1.091927E+0
1.015606E+0
1.015606E+0
1.015606E+0
9.392848E-1
8.629637E-1
7.866425E-1
7.103213E-1
6.340001E-1
6.340001E-1
7.103213E-1
6.340001E-1
5.576789E-1
4.813577E-1
4.813577E-1
5.576789E-1
5.576789E-1
4.813577E-1
4.050365E-1
4.050365E-1
4.050365E-1
4.050365E-1
4.050365E-1
4.050365E-1
4.050365E-1
4.050365E-1
4.050365E-1
4.050365E-1
4.050365E-1
4.813577E-1
4.813577E-1
4.813577E-1
5.576789E-1
5.576789E-1
4.813577E-1
4.813577E-1
4.813577E-1
4.813577E-1
5.576789E-1
5.576789E-1
5.576789E-1
6.340001E-1
6.340001E-1
7.103213E-1
7.103213E-1
7.866425E-1
8.629637E-1
8.629637E-1
8.629637E-1
8.629637E-1
8.629637E-1
9.392848E-1
9.392848E-1
1.015606E+0
1.091927E+0
1.091927E+0
1.091927E+0
1.091927E+0
1.168248E+0
1.168248E+0
1.244570E+0
1.244570E+0
1.244570E+0
1.320891E+0
1.397212E+0
1.397212E+0
1.397212E+0
1.320891E+0
1.320891E+0
1.320891E+0
1.320891E+0
1.397212E+0
1.397212E+0
1.397212E+0
1.320891E+0
1.397212E+0
1.473533E+0
1.473533E+0
1.320891E+0
1.244570E+0
1.244570E+0
1.320891E+0
1.320891E+0
1.320891E+0
1.244570E+0
1.168248E+0
1.168248E+0
1.244570E+0
1.168248E+0
1.091927E+0
1.015606E+0
1.015606E+0
9.392848E-1
8.629637E-1
7.866425E-1
7.866425E-1
7.866425E-1
7.866425E-1
8.629637E-1
8.629637E-1
8.629637E-1
8.629637E-1
7.866425E-1
7.866425E-1
7.103213E-1
7.866425E-1
7.866425E-1
7.866425E-1
7.866425E-1
8.629637E-1
8.629637E-1
7.866425E-1
7.866425E-1
7.866425E-1
7.866425E-1
7.866425E-1
7.866425E-1
8.629637E-1
8.629637E-1
8.629637E-1
8.629637E-1
8.629637E-1
9.392848E-1
1.015606E+0
1.091927E+0
1.168248E+0
1.168248E+0
1.168248E+0
1.168248E+0
1.244570E+0
1.320891E+0
1.397212E+0
1.397212E+0
1.397212E+0
1.397212E+0
1.473533E+0
1.549854E+0
1.626176E+0
1.702497E+0
1.702497E+0
1.626176E+0
1.626176E+0
1.702497E+0
1.778818E+0
1.855139E+0
1.855139E+0
1.778818E+0
1.778818E+0
1.855139E+0
1.931460E+0
1.931460E+0
1.931460E+0
1.931460E+0
1.931460E+0
1.931460E+0
1.855139E+0
1.855139E+0
1.855139E+0
1.855139E+0
1.855139E+0
1.778818E+0
1.702497E+0
1.702497E+0
1.626176E+0
1.549854E+0
1.473533E+0
1.397212E+0
1.320891E+0
1.320891E+0
1.244570E+0
1.244570E+0
1.168248E+0
1.091927E+0
1.015606E+0
1.015606E+0
1.015606E+0
9.392848E-1
8.629637E-1
8.629637E-1
8.629637E-1
8.629637E-1
8.629637E-1
8.629637E-1
9.392848E-1
1.015606E+0
1.015606E+0
1.015606E+0
1.015606E+0
1.015606E+0
1.015606E+0
1.015606E+0
1.015606E+0
1.015606E+0
1.015606E+0
1.015606E+0
1.015606E+0
1.015606E+0
1.015606E+0
1.015606E+0
1.091927E+0
1.091927E+0
1.168248E+0
1.168248E+0
1.168248E+0
1.091927E+0
1.091927E+0
1.091927E+0
1.168248E+0
1.244570E+0
1.244570E+0
1.244570E+0
1.244570E+0
1.244570E+0
1.320891E+0
1.320891E+0
1.320891E+0
1.397212E+0
1.397212E+0
1.320891E+0
1.320891E+0
1.397212E+0
1.397212E+0
1.473533E+0
1.473533E+0
1.473533E+0
1.473533E+0
1.549854E+0
1.549854E+0
1.549854E+0
1.473533E+0
1.397212E+0
1.397212E+0
1.397212E+0
1.397212E+0
1.397212E+0
1.397212E+0
1.397212E+0
1.320891E+0
1.320891E+0
1.244570E+0
1.168248E+0
1.091927E+0
1.091927E+0
1.091927E+0
1.168248E+0
1.244570E+0
1.244570E+0
1.244570E+0
1.244570E+0
1.320891E+0
1.320891E+0
1.397212E+0
1.473533E+0
1.549854E+0
1.549854E+0
1.549854E+0
1.626176E+0
1.702497E+0
1.702497E+0
1.702497E+0
1.702497E+0
1.702497E+0
1.778818E+0
1.855139E+0
1.855139E+0
1.855139E+0
1.778818E+0
1.855139E+0
1.855139E+0
1.931460E+0
1.855139E+0
1.855139E+0
1.855139E+0
1.855139E+0
1.778818E+0
1.778818E+0
1.855139E+0
1.855139E+0
1.778818E+0
1.778818E+0
1.778818E+0
1.778818E+0
1.778818E+0
1.778818E+0
1.855139E+0
1.855139E+0
1.931460E+0
1.931460E+0
1.931460E+0
1.931460E+0
1.855139E+0
1.855139E+0
1.855139E+0
1.855139E+0
1.855139E+0
1.931460E+0
1.931460E+0
1.931460E+0
1.931460E+0
1.855139E+0
1.855139E+0
1.931460E+0
2.007782E+0
2.160424E+0
2.160424E+0
2.160424E+0
2.084103E+0
2.084103E+0
2.160424E+0
2.160424E+0
2.160424E+0
2.084103E+0
2.160424E+0
2.160424E+0
2.236745E+0
2.236745E+0
2.236745E+0
2.160424E+0
2.160424E+0
2.160424E+0
2.236745E+0
2.236745E+0
2.313066E+0
2.313066E+0
2.236745E+0
2.236745E+0
2.236745E+0
2.236745E+0
2.313066E+0
2.236745E+0
2.160424E+0
2.160424E+0
2.160424E+0
2.160424E+0
2.236745E+0
2.236745E+0
2.160424E+0
2.160424E+0
2.160424E+0
2.160424E+0
2.160424E+0
2.236745E+0
2.236745E+0
2.236745E+0
2.236745E+0
2.236745E+0
2.236745E+0
2.313066E+0
2.389387E+0
2.313066E+0
2.236745E+0
2.236745E+0
2.313066E+0
2.313066E+0
2.313066E+0
2.313066E+0
2.313066E+0
2.313066E+0
2.313066E+0
2.313066E+0
2.313066E+0
2.313066E+0
2.313066E+0
2.389387E+0
2.465709E+0
2.465709E+0
2.465709E+0
2.465709E+0
2.465709E+0
2.465709E+0
2.389387E+0
2.389387E+0
2.465709E+0
2.465709E+0
2.465709E+0
2.465709E+0
2.465709E+0
2.465709E+0
2.465709E+0
2.465709E+0
2.465709E+0
2.465709E+0
2.465709E+0
2.465709E+0
2.389387E+0
2.389387E+0
2.389387E+0
2.465709E+0
2.465709E+0
2.465709E+0
2.465709E+0
2.542030E+0
2.465709E+0
2.465709E+0
2.389387E+0
2.465709E+0
2.542030E+0
2.542030E+0
2.542030E+0
2.542030E+0
2.542030E+0
2.542030E+0
2.542030E+0
2.465709E+0
2.465709E+0
2.465709E+0
2.465709E+0
2.465709E+0
2.465709E+0
2.465709E+0
2.542030E+0
2.542030E+0
2.542030E+0
2.465709E+0
2.465709E+0
2.465709E+0
2.389387E+0
2.389387E+0
2.313066E+0
2.389387E+0
2.465709E+0
2.465709E+0
2.389387E+0
2.389387E+0
2.465709E+0
2.542030E+0
2.465709E+0
2.465709E+0
2.389387E+0
2.465709E+0
2.465709E+0
2.389387E+0
2.389387E+0
2.389387E+0
2.389387E+0
2.389387E+0
2.465709E+0
2.465709E+0
2.389387E+0
2.389387E+0
2.389387E+0
2.389387E+0
2.465709E+0
2.389387E+0
2.389387E+0
2.389387E+0
2.389387E+0
2.465709E+0
2.465709E+0
2.465709E+0
2.389387E+0
2.389387E+0
2.389387E+0
2.389387E+0
2.389387E+0
2.389387E+0
2.389387E+0
2.389387E+0
2.389387E+0
2.389387E+0
2.389387E+0
2.389387E+0
2.389387E+0
2.465709E+0
2.465709E+0
2.465709E+0
2.465709E+0
2.465709E+0
2.465709E+0
2.389387E+0
2.389387E+0
2.389387E+0
2.389387E+0
2.389387E+0
2.389387E+0
2.313066E+0
2.313066E+0
2.236745E+0
2.236745E+0
2.236745E+0
2.389387E+0
2.389387E+0
2.389387E+0
2.236745E+0
2.160424E+0
2.160424E+0
2.313066E+0
2.313066E+0
2.236745E+0
2.160424E+0
2.236745E+0
2.236745E+0
2.236745E+0
2.236745E+0
2.236745E+0
2.236745E+0
2.313066E+0
2.313066E+0
2.236745E+0
2.160424E+0
2.160424E+0
2.236745E+0
2.236745E+0
2.236745E+0
2.160424E+0
2.084103E+0
2.160424E+0
2.236745E+0
2.236745E+0
2.160424E+0
2.084103E+0
2.084103E+0
2.160424E+0
2.160424E+0
2.160424E+0
2.160424E+0
2.236745E+0
2.236745E+0
2.236745E+0
2.236745E+0
2.160424E+0
2.084103E+0
2.084103E+0
2.160424E+0
2.160424E+0
2.160424E+0
2.160424E+0
2.084103E+0
2.160424E+0
2.160424E+0
2.160424E+0
2.160424E+0
2.084103E+0
2.084103E+0
2.084103E+0
2.160424E+0
2.236745E+0
2.236745E+0
2.160424E+0
2.084103E+0
2.160424E+0
2.160424E+0
2.160424E+0
2.160424E+0
2.236745E+0
2.236745E+0
2.160424E+0
2.160424E+0
2.084103E+0
2.084103E+0
2.160424E+0
2.160424E+0
2.160424E+0
2.160424E+0
2.160424E+0
2.160424E+0
2.160424E+0
2.160424E+0
2.236745E+0
2.313066E+0
2.313066E+0
2.313066E+0
2.236745E+0
2.236745E+0
2.236745E+0
2.236745E+0
2.236745E+0
2.236745E+0
2.313066E+0
2.313066E+0
2.236745E+0
2.236745E+0
2.236745E+0
2.313066E+0
2.236745E+0
2.313066E+0
2.313066E+0
2.313066E+0
2.313066E+0
2.236745E+0
2.236745E+0
2.313066E+0
2.389387E+0
2.389387E+0
2.313066E+0
2.313066E+0
2.313066E+0
2.389387E+0
2.389387E+0
2.389387E+0
2.389387E+0
2.313066E+0
2.313066E+0
2.313066E+0
2.236745E+0
2.313066E+0
2.313066E+0
2.389387E+0
2.465709E+0
2.465709E+0
2.389387E+0
2.389387E+0
2.465709E+0
2.465709E+0
2.465709E+0
2.465709E+0
2.465709E+0
2.465709E+0
2.465709E+0
2.465709E+0
2.542030E+0
2.542030E+0
2.542030E+0
2.465709E+0
2.465709E+0
2.542030E+0
2.618351E+0
2.618351E+0
2.618351E+0
2.542030E+0
2.465709E+0
2.465709E+0
2.542030E+0
2.618351E+0
2.618351E+0
2.618351E+0
2.542030E+0
2.542030E+0
2.542030E+0
2.542030E+0
2.618351E+0
2.694672E+0
2.618351E+0
2.542030E+0
2.542030E+0
2.618351E+0
2.694672E+0
2.770993E+0
2.770993E+0
2.770993E+0
2.770993E+0
2.770993E+0
2.770993E+0
2.770993E+0
2.694672E+0
2.694672E+0
2.770993E+0
2.847314E+0
2.847314E+0
2.847314E+0
2.847314E+0
2.847314E+0
2.923636E+0
2.923636E+0
2.923636E+0
2.923636E+0
2.923636E+0
2.923636E+0
2.999957E+0
3.076278E+0
2.999957E+0
2.923636E+0
2.923636E+0
2.999957E+0
2.999957E+0
2.999957E+0
2.999957E+0
2.923636E+0
2.999957E+0
3.076278E+0
3.076278E+0
3.076278E+0
3.076278E+0
3.076278E+0
3.076278E+0
3.076278E+0
3.076278E+0
3.076278E+0
2.999957E+0
2.923636E+0
2.999957E+0
3.076278E+0
3.152599E+0
3.228921E+0
3.152599E+0
3.152599E+0
3.152599E+0
3.228921E+0
3.305242E+0
3.228921E+0
3.228921E+0
3.228921E+0
3.228921E+0
3.228921E+0
3.228921E+0
3.228921E+0
3.152599E+0
3.152599E+0
3.152599E+0
3.152599E+0
3.152599E+0
3.152599E+0
3.152599E+0
3.228921E+0
3.228921E+0
3.305242E+0
3.305242E+0
3.305242E+0
3.305242E+0
3.305242E+0
3.305242E+0
3.305242E+0
3.228921E+0
3.152599E+0
3.152599E+0
3.228921E+0
3.228921E+0
3.228921E+0
3.228921E+0
3.228921E+0
3.228921E+0
3.228921E+0
3.305242E+0
3.305242E+0
3.305242E+0
3.305242E+0
3.305242E+0
3.305242E+0
3.305242E+0
3.305242E+0
3.305242E+0
3.305242E+0
3.381563E+0
3.457884E+0
3.457884E+0
3.457884E+0
3.381563E+0
3.381563E+0
3.381563E+0
3.457884E+0
3.457884E+0
3.381563E+0
3.457884E+0
3.457884E+0
3.381563E+0
3.381563E+0
3.381563E+0
3.457884E+0
3.457884E+0
3.457884E+0
3.381563E+0
3.381563E+0
3.305242E+0
3.381563E+0
3.381563E+0
3.457884E+0
3.457884E+0
3.457884E+0
3.457884E+0
3.381563E+0
3.381563E+0
3.381563E+0
3.381563E+0
3.457884E+0
3.457884E+0
3.457884E+0
3.457884E+0
3.457884E+0
3.457884E+0
3.457884E+0
3.534205E+0
3.534205E+0
3.610527E+0
3.534205E+0
3.534205E+0
3.457884E+0
3.534205E+0
3.534205E+0
3.610527E+0
3.610527E+0
3.610527E+0
3.686847E+0
3.686847E+0
3.610527E+0
3.610527E+0
3.610527E+0
3.686847E+0
3.686847E+0
3.610527E+0
3.610527E+0
3.610527E+0
3.610527E+0
3.610527E+0
3.610527E+0
3.610527E+0
3.534205E+0
3.534205E+0
3.610527E+0
3.610527E+0
3.610527E+0
3.686847E+0
3.686847E+0
3.686847E+0
3.686847E+0
3.686847E+0
3.610527E+0
3.610527E+0
3.610527E+0
3.686847E+0
3.763169E+0
3.763169E+0
3.763169E+0
3.763169E+0
3.763169E+0
3.763169E+0
3.686847E+0
3.686847E+0
3.763169E+0
3.763169E+0
3.763169E+0
3.763169E+0
3.839490E+0
3.839490E+0
3.839490E+0
3.763169E+0
3.839490E+0
3.839490E+0
3.839490E+0
3.763169E+0
3.763169E+0
3.763169E+0
3.763169E+0
3.763169E+0
3.763169E+0
3.686847E+0
3.686847E+0
3.839490E+0
3.915811E+0
3.915811E+0
3.763169E+0
3.763169E+0
3.763169E+0
3.763169E+0
3.839490E+0
3.915811E+0
3.839490E+0
3.839490E+0
3.763169E+0
3.686847E+0
3.686847E+0
3.763169E+0
3.763169E+0
3.763169E+0
3.686847E+0
3.763169E+0
3.763169E+0
3.763169E+0
3.763169E+0
3.686847E+0
3.686847E+0
3.686847E+0
3.763169E+0
3.763169E+0
3.763169E+0
3.839490E+0
3.839490E+0
3.839490E+0
3.839490E+0
3.763169E+0
3.763169E+0
3.763169E+0
3.763169E+0
3.763169E+0
3.763169E+0
3.763169E+0
3.839490E+0
3.839490E+0
3.839490E+0
3.839490E+0
3.839490E+0
3.839490E+0
3.763169E+0
3.763169E+0
3.763169E+0
3.839490E+0
3.839490E+0
3.839490E+0
3.839490E+0
3.839490E+0
3.915811E+0
3.992132E+0
3.992132E+0
3.915811E+0
3.915811E+0
3.915811E+0
3.915811E+0
3.915811E+0
3.915811E+0
3.915811E+0
3.915811E+0
3.839490E+0
3.839490E+0
3.763169E+0
3.763169E+0
3.839490E+0
3.915811E+0
3.915811E+0
3.839490E+0
3.763169E+0
3.763169E+0
3.763169E+0
3.839490E+0
3.839490E+0
3.839490E+0
3.915811E+0
3.992132E+0
3.992132E+0
3.992132E+0
3.915811E+0
3.839490E+0
3.763169E+0
3.763169E+0
3.839490E+0
3.915811E+0
3.915811E+0
3.839490E+0
3.839490E+0
3.839490E+0
3.915811E+0
3.839490E+0
3.839490E+0
3.763169E+0
3.763169E+0
3.763169E+0
3.763169E+0
3.763169E+0
3.839490E+0
3.839490E+0
3.915811E+0
3.915811E+0
3.839490E+0
3.763169E+0
3.763169E+0
3.839490E+0
3.839490E+0
3.839490E+0
3.839490E+0
3.839490E+0
3.839490E+0
3.839490E+0
3.839490E+0
3.839490E+0
3.839490E+0
3.763169E+0
3.763169E+0
3.686847E+0
3.763169E+0
3.839490E+0
3.839490E+0
3.763169E+0
3.763169E+0
3.839490E+0
3.839490E+0
3.839490E+0
3.839490E+0
3.763169E+0
3.763169E+0
3.763169E+0
3.839490E+0
3.839490E+0
3.839490E+0
3.839490E+0
3.763169E+0
3.763169E+0
3.763169E+0
3.763169E+0
3.686847E+0
3.686847E+0
3.686847E+0
3.763169E+0
3.763169E+0
3.763169E+0
3.686847E+0
3.610527E+0
3.686847E+0
3.763169E+0
3.763169E+0
3.763169E+0
3.686847E+0
3.686847E+0
3.686847E+0
3.686847E+0
3.686847E+0
3.686847E+0
3.763169E+0
3.763169E+0
3.763169E+0
3.763169E+0
3.763169E+0
3.763169E+0
3.763169E+0
3.763169E+0
3.686847E+0
3.686847E+0
3.763169E+0
3.763169E+0
3.686847E+0
3.686847E+0
3.763169E+0
3.763169E+0
3.763169E+0
3.763169E+0
3.686847E+0
3.686847E+0
3.686847E+0
3.686847E+0
3.686847E+0
3.686847E+0
3.686847E+0
3.763169E+0
3.763169E+0
3.763169E+0
3.763169E+0
3.686847E+0
3.686847E+0
3.686847E+0
3.686847E+0
3.686847E+0
3.686847E+0
3.763169E+0
3.763169E+0
3.686847E+0
3.686847E+0
3.686847E+0
3.686847E+0
3.686847E+0
3.686847E+0
3.686847E+0
3.610527E+0
3.610527E+0
3.686847E+0
3.686847E+0
3.686847E+0
3.686847E+0
3.610527E+0
3.610527E+0
3.610527E+0
3.610527E+0
3.610527E+0
3.610527E+0
3.610527E+0
3.610527E+0
3.610527E+0
3.686847E+0
3.686847E+0
3.686847E+0
3.610527E+0
3.610527E+0
3.534205E+0
3.534205E+0
3.534205E+0
3.534205E+0
3.610527E+0
3.610527E+0
3.610527E+0
3.534205E+0
3.534205E+0
3.534205E+0
3.610527E+0
3.610527E+0
3.534205E+0
3.534205E+0
3.534205E+0
3.610527E+0
3.534205E+0
3.534205E+0
3.534205E+0
3.610527E+0
3.610527E+0
3.534205E+0
3.534205E+0
3.534205E+0
3.534205E+0
3.457884E+0
3.457884E+0
3.457884E+0
3.534205E+0
3.534205E+0
3.534205E+0
3.457884E+0
3.457884E+0
3.534205E+0
3.534205E+0
3.534205E+0
3.457884E+0
3.457884E+0
3.457884E+0
3.457884E+0
3.381563E+0
3.381563E+0
3.381563E+0
3.457884E+0
3.457884E+0
3.457884E+0
3.457884E+0
3.381563E+0
3.305242E+0
3.305242E+0
3.305242E+0
3.305242E+0
3.305242E+0
3.305242E+0
3.305242E+0
3.305242E+0
3.305242E+0
3.305242E+0
3.228921E+0
3.152599E+0
3.228921E+0
3.228921E+0
3.305242E+0
3.305242E+0
3.228921E+0
3.228921E+0
3.228921E+0
3.305242E+0
3.305242E+0
3.228921E+0
3.228921E+0
3.152599E+0
3.076278E+0
3.076278E+0
3.076278E+0
3.152599E+0
3.152599E+0
3.152599E+0
3.152599E+0
3.152599E+0
3.076278E+0
3.076278E+0
3.076278E+0
3.076278E+0
2.999957E+0
2.923636E+0
2.999957E+0
3.076278E+0
3.076278E+0
3.076278E+0
3.076278E+0
2.999957E+0
2.999957E+0
2.999957E+0
2.923636E+0
2.999957E+0
2.999957E+0
2.999957E+0
2.999957E+0
2.923636E+0
2.847314E+0
2.847314E+0
2.847314E+0
2.847314E+0
2.847314E+0
2.847314E+0
2.770993E+0
2.770993E+0
2.847314E+0
2.847314E+0
2.770993E+0
2.694672E+0
2.694672E+0
2.770993E+0
2.770993E+0
2.770993E+0
2.770993E+0
2.694672E+0
2.694672E+0
2.770993E+0
2.770993E+0
2.770993E+0
2.618351E+0
2.618351E+0
2.618351E+0
2.618351E+0
2.618351E+0
2.618351E+0
2.542030E+0
2.618351E+0
2.618351E+0
2.618351E+0
2.618351E+0
2.618351E+0
2.542030E+0
2.542030E+0
2.465709E+0
2.542030E+0
2.542030E+0
2.542030E+0
2.542030E+0
2.542030E+0
2.542030E+0
2.465709E+0
2.465709E+0
2.465709E+0
2.389387E+0
2.389387E+0
2.389387E+0
2.465709E+0
2.465709E+0
2.465709E+0
2.465709E+0
2.389387E+0
2.313066E+0
2.313066E+0
2.313066E+0
2.389387E+0
2.313066E+0
2.236745E+0
2.236745E+0
2.236745E+0
2.236745E+0
2.236745E+0
2.236745E+0
2.236745E+0
2.160424E+0
2.160424E+0
2.084103E+0
2.160424E+0
2.160424E+0
2.160424E+0
2.160424E+0
2.084103E+0
2.084103E+0
2.084103E+0
2.084103E+0
2.007782E+0
2.007782E+0
2.007782E+0
2.084103E+0
2.084103E+0
2.084103E+0
2.007782E+0
2.007782E+0
2.007782E+0
2.007782E+0
2.007782E+0
1.931460E+0
1.855139E+0
1.855139E+0
1.931460E+0
1.931460E+0
1.931460E+0
1.931460E+0
1.931460E+0
1.931460E+0
1.855139E+0
1.855139E+0
1.778818E+0
1.778818E+0
1.855139E+0
1.855139E+0
1.855139E+0
1.855139E+0
1.778818E+0
1.778818E+0
1.778818E+0
1.778818E+0
1.778818E+0
1.702497E+0
1.702497E+0
1.702497E+0
1.626176E+0
1.626176E+0
1.702497E+0
1.702497E+0
1.702497E+0
1.626176E+0
1.549854E+0
1.549854E+0
1.473533E+0
1.473533E+0
1.473533E+0
1.473533E+0
1.473533E+0
1.473533E+0
1.397212E+0
1.473533E+0
1.397212E+0
1.397212E+0
1.397212E+0
1.397212E+0
1.473533E+0
1.549854E+0
1.549854E+0
1.473533E+0
1.397212E+0
1.397212E+0
1.397212E+0
1.473533E+0
1.549854E+0
1.549854E+0
1.549854E+0
1.549854E+0
1.626176E+0
1.626176E+0
1.626176E+0
1.549854E+0
1.549854E+0
1.549854E+0
1.473533E+0
1.473533E+0
1.473533E+0
1.473533E+0
1.397212E+0
1.397212E+0
1.397212E+0
1.320891E+0
1.244570E+0
1.244570E+0
1.244570E+0
1.244570E+0
1.244570E+0
1.168248E+0
1.091927E+0
1.015606E+0
1.015606E+0
1.015606E+0
1.015606E+0
1.015606E+0
9.392848E-1
9.392848E-1
9.392848E-1
8.629637E-1
8.629637E-1
8.629637E-1
8.629637E-1
9.392848E-1
9.392848E-1
9.392848E-1
8.629637E-1
7.866425E-1
7.866425E-1
8.629637E-1
8.629637E-1
8.629637E-1
8.629637E-1
8.629637E-1
8.629637E-1
8.629637E-1
7.866425E-1
7.103213E-1
7.103213E-1
7.103213E-1
7.866425E-1
8.629637E-1
7.866425E-1
7.866425E-1
7.866425E-1
7.866425E-1
7.103213E-1
6.340001E-1
6.340001E-1
7.103213E-1
7.103213E-1
6.340001E-1
5.576789E-1
4.813577E-1
5.576789E-1
6.340001E-1
6.340001E-1
5.576789E-1
4.813577E-1
5.576789E-1
6.340001E-1
6.340001E-1
6.340001E-1
5.576789E-1
5.576789E-1
5.576789E-1
5.576789E-1
5.576789E-1
5.576789E-1
5.576789E-1
5.576789E-1
4.813577E-1
4.813577E-1
4.050365E-1
4.050365E-1
4.050365E-1
4.050365E-1
3.287154E-1
3.287154E-1
3.287154E-1
4.050365E-1
4.050365E-1
3.287154E-1
3.287154E-1
2.523941E-1
1.760730E-1
1.760730E-1
9.975179E-2
9.975179E-2
9.975179E-2
9.975179E-2
9.975179E-2
2.343060E-2
9.975179E-2
9.975179E-2
9.975179E-2
-5.289059E-2
-1.292118E-1
-1.292118E-1
-5.289059E-2
-5.289059E-2
-5.289059E-2
-1.292118E-1
-2.055330E-1
-2.818542E-1
-2.818542E-1
-2.818542E-1
-3.581753E-1
-3.581753E-1
-3.581753E-1
-3.581753E-1
-4.344965E-1
-4.344965E-1
-4.344965E-1
-4.344965E-1
-4.344965E-1
-4.344965E-1
-4.344965E-1
-4.344965E-1
-5.108177E-1
-5.108177E-1
-5.871389E-1
-5.871389E-1
-5.871389E-1
-5.871389E-1
-5.871389E-1
-5.871389E-1
-5.108177E-1
-5.108177E-1
-5.871389E-1
-6.634601E-1
-7.397813E-1
-7.397813E-1
-7.397813E-1
-7.397813E-1
-7.397813E-1
-8.161025E-1
-9.687449E-1
-9.687449E-1
-8.924236E-1
-8.161025E-1
-8.161025E-1
-8.924236E-1
-9.687449E-1
-1.045066E+0
-1.045066E+0
-9.687449E-1
-9.687449E-1
-8.924236E-1
-8.924236E-1
-8.924236E-1
-9.687449E-1
-1.045066E+0
-1.045066E+0
-1.045066E+0
-1.121387E+0
-1.197708E+0
-1.197708E+0
-1.197708E+0
-1.197708E+0
-1.121387E+0
-1.121387E+0
-1.121387E+0
-1.197708E+0
-1.274030E+0
-1.274030E+0
-1.274030E+0
-1.350351E+0
-1.350351E+0
-1.426672E+0
-1.350351E+0
-1.350351E+0
-1.350351E+0
-1.426672E+0
-1.502993E+0
-1.502993E+0
-1.502993E+0
-1.426672E+0
-1.502993E+0
-1.502993E+0
-1.579314E+0
-1.502993E+0
-1.426672E+0
-1.426672E+0
-1.502993E+0
-1.579314E+0
-1.655636E+0
-1.655636E+0
-1.579314E+0
-1.579314E+0
-1.502993E+0
-1.502993E+0
-1.502993E+0
-1.502993E+0
-1.502993E+0
-1.502993E+0
-1.502993E+0
-1.502993E+0
-1.502993E+0
-1.502993E+0
-1.502993E+0
-1.502993E+0
-1.502993E+0
-1.502993E+0
-1.502993E+0
-1.426672E+0
-1.426672E+0
-1.350351E+0
-1.350351E+0
-1.350351E+0
-1.350351E+0
-1.350351E+0
-1.426672E+0
-1.426672E+0
-1.426672E+0
-1.502993E+0
-1.502993E+0
-1.502993E+0
-1.579314E+0
-1.579314E+0
-1.579314E+0
-1.579314E+0
-1.579314E+0
-1.579314E+0
-1.579314E+0
-1.579314E+0
-1.655636E+0
-1.655636E+0
-1.655636E+0
-1.655636E+0
-1.731957E+0
-1.731957E+0
-1.731957E+0
-1.731957E+0
-1.731957E+0
-1.731957E+0
-1.731957E+0
-1.731957E+0
-1.808278E+0
-1.884599E+0
-1.808278E+0
-1.731957E+0
-1.655636E+0
-1.655636E+0
-1.731957E+0
-1.808278E+0
-1.884599E+0
-1.960920E+0
-2.037242E+0
-2.037242E+0
-1.960920E+0
-1.884599E+0
-1.884599E+0
-1.960920E+0
-2.037242E+0
-1.960920E+0
-1.884599E+0
-1.884599E+0
-1.808278E+0
-1.808278E+0
-1.808278E+0
-1.808278E+0
-1.884599E+0
-1.884599E+0
-1.884599E+0
-1.884599E+0
-1.884599E+0
-2.037242E+0
-2.113563E+0
-2.113563E+0
-2.113563E+0
-2.189884E+0
-2.266205E+0
-2.266205E+0
-2.342526E+0
-2.418847E+0
-2.495169E+0
-2.571490E+0
-2.647811E+0
-2.724132E+0
-2.724132E+0
-2.800453E+0
-2.876775E+0
-2.953096E+0
-3.105738E+0
-3.182059E+0
-3.258380E+0
-3.334702E+0
-3.411023E+0
-3.487344E+0
-3.487344E+0
-3.487344E+0
-3.563665E+0
-3.639987E+0
-3.639987E+0
-3.639987E+0
-3.639987E+0
-3.639987E+0
-3.716308E+0
-3.716308E+0
-3.792629E+0
-3.792629E+0
-3.792629E+0
-3.716308E+0
-3.639987E+0
-3.639987E+0
-3.639987E+0
-3.563665E+0
-3.563665E+0
-3.487344E+0
-3.563665E+0
-3.563665E+0
-3.563665E+0
-3.563665E+0
-3.563665E+0
-3.487344E+0
-3.411023E+0
-3.334702E+0
-3.334702E+0
-3.334702E+0
-3.334702E+0
-3.334702E+0
-3.258380E+0
-3.258380E+0
-3.334702E+0
-3.334702E+0
-3.411023E+0
-3.411023E+0
-3.411023E+0
-3.411023E+0
-3.411023E+0
-3.487344E+0
-3.487344E+0
-3.487344E+0
-3.487344E+0
-3.563665E+0
-3.563665E+0
-3.487344E+0
-3.487344E+0
-3.563665E+0
-3.639987E+0
-3.639987E+0
-3.639987E+0
-3.639987E+0
-3.639987E+0
-3.639987E+0
-3.563665E+0
-3.563665E+0
-3.563665E+0
-3.563665E+0
-3.639987E+0
-3.716308E+0
-3.716308E+0
-3.716308E+0
-3.716308E+0
-3.792629E+0
-3.792629E+0
-3.792629E+0
-3.716308E+0
-3.716308E+0
-3.792629E+0
-3.868950E+0
-3.945271E+0
-3.868950E+0
-3.868950E+0
-3.868950E+0
-3.792629E+0
-3.868950E+0
-3.868950E+0
-3.945271E+0
-3.945271E+0
-4.021593E+0
-4.021593E+0
-4.097914E+0
-4.097914E+0
-4.097914E+0
-4.097914E+0
-4.097914E+0
-4.250556E+0
-4.250556E+0
-4.250556E+0
-4.250556E+0
-4.250556E+0
-4.250556E+0
-4.250556E+0
-4.250556E+0
-4.250556E+0
-4.250556E+0
-4.250556E+0
-4.250556E+0
-4.250556E+0
-4.326877E+0
-4.326877E+0
-4.326877E+0
-4.250556E+0
-4.326877E+0
-4.326877E+0
-4.403198E+0
-4.403198E+0
-4.326877E+0
-4.250556E+0
-4.250556E+0
-4.250556E+0
-4.326877E+0
-4.326877E+0
-4.326877E+0
-4.250556E+0
-4.250556E+0
-4.250556E+0
-4.326877E+0
-4.326877E+0
-4.326877E+0
-4.250556E+0
-4.326877E+0
-4.403198E+0
-4.403198E+0
-4.403198E+0
-4.326877E+0
-4.326877E+0
-4.326877E+0
-4.326877E+0
-4.326877E+0
-4.250556E+0
-4.250556E+0
-4.250556E+0
-4.250556E+0
-4.250556E+0
-4.174235E+0
-4.174235E+0
-4.174235E+0
-4.174235E+0
-4.174235E+0
-4.174235E+0
-4.174235E+0
-4.250556E+0
-4.250556E+0
-4.250556E+0
-4.250556E+0
-4.250556E+0
-4.174235E+0
-4.174235E+0
-4.097914E+0
-4.097914E+0
-4.097914E+0
-4.097914E+0
-4.097914E+0
-4.021593E+0
-4.021593E+0
-4.021593E+0
-3.945271E+0
-3.945271E+0
-3.945271E+0
-4.021593E+0
-4.021593E+0
-3.945271E+0
-3.945271E+0
-3.945271E+0
-3.868950E+0
-3.792629E+0
-3.716308E+0
-3.716308E+0
-3.716308E+0
-3.716308E+0
-3.563665E+0
-3.487344E+0
-3.411023E+0
-3.487344E+0
-3.411023E+0
-3.334702E+0
-3.258380E+0
-3.182059E+0
-3.182059E+0
-3.258380E+0
-3.182059E+0
-3.105738E+0
-3.029417E+0
-3.029417E+0
-3.105738E+0
-3.105738E+0
-3.029417E+0
-3.029417E+0
-3.029417E+0
-3.029417E+0
-3.029417E+0
-3.029417E+0
-3.105738E+0
-3.105738E+0
-3.105738E+0
-3.029417E+0
-3.029417E+0
-3.105738E+0
-3.182059E+0
-3.258380E+0
-3.258380E+0
-3.258380E+0
-3.258380E+0
-3.334702E+0
-3.334702E+0
-3.334702E+0
-3.411023E+0
-3.411023E+0
-3.487344E+0
-3.563665E+0
-3.563665E+0
-3.563665E+0
-3.563665E+0
-3.639987E+0
-3.716308E+0
-3.716308E+0
-3.716308E+0
-3.716308E+0
-3.716308E+0
-3.716308E+0
-3.716308E+0
-3.716308E+0
-3.792629E+0
-3.792629E+0
-3.868950E+0
-3.945271E+0
-3.945271E+0
-4.021593E+0
-4.021593E+0
-4.097914E+0
-4.097914E+0
-4.097914E+0
-4.097914E+0
-4.174235E+0
-4.174235E+0
-4.250556E+0
-4.250556E+0
-4.326877E+0
-4.250556E+0
-4.174235E+0
-4.021593E+0
-3.945271E+0
-3.945271E+0
-4.021593E+0
-4.097914E+0
-4.097914E+0
-4.021593E+0
-4.097914E+0
-4.174235E+0
-4.250556E+0
-4.250556E+0
-4.174235E+0
-4.097914E+0
-4.021593E+0
-4.097914E+0
-4.097914E+0
-4.097914E+0
-4.021593E+0
-4.021593E+0
-4.021593E+0
-4.097914E+0
-4.097914E+0
-3.945271E+0
-3.792629E+0
-3.716308E+0
-3.716308E+0
-3.639987E+0
-3.639987E+0
-3.639987E+0
-3.563665E+0
-3.487344E+0
-3.487344E+0
-3.487344E+0
-3.563665E+0
-3.563665E+0
-3.563665E+0
-3.487344E+0
-3.411023E+0
-3.334702E+0
-3.334702E+0
-3.334702E+0
-3.411023E+0
-3.411023E+0
-3.411023E+0
-3.411023E+0
-3.334702E+0
-3.334702E+0
-3.334702E+0
-3.334702E+0
-3.334702E+0
-3.334702E+0
-3.334702E+0
-3.411023E+0
-3.411023E+0
-3.411023E+0
-3.411023E+0
-3.334702E+0
-3.334702E+0
-3.334702E+0
-3.334702E+0
-3.411023E+0
-3.487344E+0
-3.563665E+0
-3.563665E+0
-3.487344E+0
-3.411023E+0
-3.411023E+0
-3.411023E+0
-3.334702E+0
-3.334702E+0
-3.258380E+0
-3.334702E+0
-3.334702E+0
-3.334702E+0
-3.334702E+0
-3.334702E+0
-3.258380E+0
-3.182059E+0
-3.105738E+0
-3.105738E+0
-3.105738E+0
-3.182059E+0
-3.258380E+0
-3.182059E+0
-3.182059E+0
-3.182059E+0
-3.258380E+0
-3.334702E+0
-3.334702E+0
-3.334702E+0
-3.258380E+0
-3.258380E+0
-3.334702E+0
-3.334702E+0
-3.334702E+0
-3.411023E+0
-3.411023E+0
-3.411023E+0
-3.411023E+0
-3.334702E+0
-3.334702E+0
-3.334702E+0
-3.334702E+0
-3.334702E+0
-3.334702E+0
-3.334702E+0
-3.334702E+0
-3.334702E+0
-3.334702E+0
-3.258380E+0
-3.182059E+0
-3.182059E+0
-3.258380E+0
-3.182059E+0
-3.182059E+0
-3.182059E+0
-3.182059E+0
-3.258380E+0
-3.258380E+0
-3.182059E+0
-3.182059E+0
-3.258380E+0
-3.334702E+0
-3.334702E+0
-3.258380E+0
-3.258380E+0
-3.258380E+0
-3.334702E+0
-3.411023E+0
-3.487344E+0
-3.487344E+0
-3.487344E+0
-3.487344E+0
-3.563665E+0
-3.639987E+0
-3.716308E+0
-3.716308E+0
-3.716308E+0
-3.792629E+0
-3.868950E+0
-3.868950E+0
-3.868950E+0
-3.792629E+0
-3.716308E+0
-3.716308E+0
-3.716308E+0
-3.792629E+0
-3.868950E+0
-3.868950E+0
-3.792629E+0
-3.639987E+0
-3.563665E+0
-3.563665E+0
-3.487344E+0
-3.487344E+0
-3.411023E+0
-3.334702E+0
-3.258380E+0
-3.182059E+0
-3.105738E+0
-3.029417E+0
-2.876775E+0
-2.800453E+0
-2.800453E+0
-2.724132E+0
-2.647811E+0
-2.647811E+0
-2.647811E+0
-2.571490E+0
-2.495169E+0
-2.418847E+0
-2.342526E+0
-2.266205E+0
-2.189884E+0
-2.037242E+0
-2.037242E+0
-2.037242E+0
-2.113563E+0
-2.037242E+0
-1.960920E+0
-1.884599E+0
-1.808278E+0
-1.808278E+0
-1.731957E+0
-1.655636E+0
-1.655636E+0
-1.655636E+0
-1.655636E+0
-1.655636E+0
-1.502993E+0
-1.426672E+0
-1.426672E+0
-1.426672E+0
-1.350351E+0
-1.350351E+0
-1.274030E+0
-1.274030E+0
-1.197708E+0
-1.121387E+0
-1.197708E+0
-1.197708E+0
-1.197708E+0
-1.197708E+0
-1.197708E+0
-1.121387E+0
-1.121387E+0
-1.121387E+0
-1.121387E+0
-1.121387E+0
-1.121387E+0
-1.121387E+0
-1.121387E+0
-1.197708E+0
-1.197708E+0
-1.197708E+0
-1.197708E+0
-1.274030E+0
-1.197708E+0
-1.197708E+0
-1.197708E+0
-1.197708E+0
-1.274030E+0
-1.274030E+0
-1.274030E+0
-1.274030E+0
-1.197708E+0
-1.121387E+0
-1.197708E+0
-1.274030E+0
-1.274030E+0
-1.274030E+0
-1.274030E+0
-1.197708E+0
-1.274030E+0
-1.274030E+0
-1.274030E+0
-1.274030E+0
-1.274030E+0
-1.197708E+0
-1.197708E+0
-1.197708E+0
-1.274030E+0
-1.274030E+0
-1.197708E+0
-1.121387E+0
-1.121387E+0
-1.121387E+0
-1.121387E+0
-1.121387E+0
-1.121387E+0
-1.121387E+0
-1.045066E+0
-9.687449E-1
-1.045066E+0
-1.121387E+0
-1.197708E+0
-1.121387E+0
-1.121387E+0
-1.197708E+0
-1.197708E+0
-1.274030E+0
-1.350351E+0
-1.350351E+0
-1.426672E+0
-1.579314E+0
-1.655636E+0
-1.731957E+0
-1.655636E+0
-1.579314E+0
-1.579314E+0
-1.655636E+0
-1.731957E+0
-1.655636E+0
-1.655636E+0
-1.655636E+0
-1.731957E+0
-1.884599E+0
-2.037242E+0
-2.189884E+0
-2.266205E+0
-2.342526E+0
-2.495169E+0
-2.571490E+0
-2.724132E+0
-2.876775E+0
-3.029417E+0
-3.105738E+0
-3.105738E+0
-3.182059E+0
-3.258380E+0
-3.258380E+0
-3.258380E+0
-3.182059E+0
-3.105738E+0
-3.029417E+0
-2.953096E+0
-2.876775E+0
-2.724132E+0
-2.647811E+0
-2.571490E+0
-2.495169E+0
-2.418847E+0
-2.342526E+0
-2.189884E+0
-2.113563E+0
-2.037242E+0
-2.037242E+0
-1.960920E+0
-1.884599E+0
-1.731957E+0
-1.655636E+0
-1.579314E+0
-1.502993E+0
-1.426672E+0
-1.350351E+0
-1.274030E+0
-1.197708E+0
-1.045066E+0
-9.687449E-1
-8.161025E-1
-7.397813E-1
-7.397813E-1
-6.634601E-1
-5.108177E-1
-4.344965E-1
-2.818542E-1
-2.055330E-1
-1.292118E-1
-5.289059E-2
2.343060E-2
9.975179E-2
2.523941E-1
4.050365E-1
4.813577E-1
5.576789E-1
7.103213E-1
8.629637E-1
9.392848E-1
1.091927E+0
1.168248E+0
1.320891E+0
1.397212E+0
1.473533E+0
1.473533E+0
1.473533E+0
1.549854E+0
1.626176E+0
1.626176E+0
1.626176E+0
1.702497E+0
1.778818E+0
1.778818E+0
1.778818E+0
1.702497E+0
1.702497E+0
1.702497E+0
1.702497E+0
1.626176E+0
1.626176E+0
1.702497E+0
1.702497E+0
1.702497E+0
1.702497E+0
1.702497E+0
1.626176E+0
1.626176E+0
1.702497E+0
1.702497E+0
1.778818E+0
1.702497E+0
1.702497E+0
1.778818E+0
1.778818E+0
1.778818E+0
1.702497E+0
1.702497E+0
1.778818E+0
1.778818E+0
1.778818E+0
1.626176E+0
1.626176E+0
1.626176E+0
1.702497E+0
1.702497E+0
1.702497E+0
1.702497E+0
1.702497E+0
1.702497E+0
1.702497E+0
1.702497E+0
1.702497E+0
1.702497E+0
1.778818E+0
1.855139E+0
1.855139E+0
1.855139E+0
1.778818E+0
1.778818E+0
1.778818E+0
1.855139E+0
1.855139E+0
1.855139E+0
1.855139E+0
1.855139E+0
1.855139E+0
1.855139E+0
1.855139E+0
1.931460E+0
1.931460E+0
1.931460E+0
1.855139E+0
1.931460E+0
2.007782E+0
2.084103E+0
2.160424E+0
2.084103E+0
2.084103E+0
2.084103E+0
2.084103E+0
2.084103E+0
2.160424E+0
2.160424E+0
2.160424E+0
2.160424E+0
2.160424E+0
2.160424E+0
2.160424E+0
2.160424E+0
2.160424E+0
2.160424E+0
2.236745E+0
2.160424E+0
2.160424E+0
2.160424E+0
2.160424E+0
2.160424E+0
2.160424E+0
2.160424E+0
2.160424E+0
2.160424E+0
2.160424E+0
2.160424E+0
2.084103E+0
2.084103E+0
2.084103E+0
2.007782E+0
1.931460E+0
1.855139E+0
1.778818E+0
1.702497E+0
1.626176E+0
1.626176E+0
1.549854E+0
1.549854E+0
1.473533E+0
1.320891E+0
1.168248E+0
1.091927E+0
1.091927E+0
1.091927E+0
1.091927E+0
1.091927E+0
1.015606E+0
9.392848E-1
8.629637E-1
7.866425E-1
7.866425E-1
7.866425E-1
7.866425E-1
8.629637E-1
9.392848E-1
1.015606E+0
1.091927E+0
1.168248E+0
1.168248E+0
1.320891E+0
1.397212E+0
1.397212E+0
1.473533E+0
1.473533E+0
1.549854E+0
1.626176E+0
1.702497E+0
1.778818E+0
1.855139E+0
1.855139E+0
1.931460E+0
1.931460E+0
1.931460E+0
1.931460E+0
1.931460E+0
2.007782E+0
2.084103E+0
2.160424E+0
2.236745E+0
2.236745E+0
2.236745E+0
2.236745E+0
2.236745E+0
2.236745E+0
2.313066E+0
2.389387E+0
2.465709E+0
2.542030E+0
2.542030E+0
2.542030E+0
2.618351E+0
2.618351E+0
2.618351E+0
2.618351E+0
2.618351E+0
2.618351E+0
2.618351E+0
2.694672E+0
2.694672E+0
2.618351E+0
2.618351E+0
2.542030E+0
2.542030E+0
2.465709E+0
2.465709E+0
2.465709E+0
2.465709E+0
2.389387E+0
2.313066E+0
2.236745E+0
2.160424E+0
2.236745E+0
2.313066E+0
2.389387E+0
2.389387E+0
2.465709E+0
2.542030E+0
2.542030E+0
2.465709E+0
2.465709E+0
2.542030E+0
2.618351E+0
2.694672E+0
2.770993E+0
2.770993E+0
2.770993E+0
2.847314E+0
2.923636E+0
2.923636E+0
2.999957E+0
2.999957E+0
2.999957E+0
2.999957E+0
2.999957E+0
3.076278E+0
3.076278E+0
3.076278E+0
2.999957E+0
2.999957E+0
3.076278E+0
3.076278E+0
3.076278E+0
3.076278E+0
3.076278E+0
3.076278E+0
3.152599E+0
3.076278E+0
3.076278E+0
3.076278E+0
3.152599E+0
3.076278E+0
3.076278E+0
3.076278E+0
3.076278E+0
3.152599E+0
3.152599E+0
3.152599E+0
3.152599E+0
3.228921E+0
3.228921E+0
3.228921E+0
3.228921E+0
3.152599E+0
3.228921E+0
3.228921E+0
3.305242E+0
3.381563E+0
3.381563E+0
3.381563E+0
3.305242E+0
3.228921E+0
3.305242E+0
3.381563E+0
3.381563E+0
3.305242E+0
3.228921E+0
3.228921E+0
3.305242E+0
3.381563E+0
3.305242E+0
3.152599E+0
3.152599E+0
3.152599E+0
3.152599E+0
3.152599E+0
3.152599E+0
3.152599E+0
3.076278E+0
3.076278E+0
2.999957E+0
3.076278E+0
3.076278E+0
3.076278E+0
3.076278E+0
3.076278E+0
3.152599E+0
3.228921E+0
3.228921E+0
3.152599E+0
3.076278E+0
3.076278E+0
3.228921E+0
3.228921E+0
3.228921E+0
3.152599E+0
3.152599E+0
3.152599E+0
3.228921E+0
3.228921E+0
3.305242E+0
3.305242E+0
3.381563E+0
3.381563E+0
3.381563E+0
3.305242E+0
3.305242E+0
3.305242E+0
3.305242E+0
3.305242E+0
3.305242E+0
3.305242E+0
3.305242E+0
3.381563E+0
3.381563E+0
3.305242E+0
3.305242E+0
3.381563E+0
3.381563E+0
3.457884E+0
3.457884E+0
3.381563E+0
3.381563E+0
3.381563E+0
3.457884E+0
3.457884E+0
3.457884E+0
3.457884E+0
3.457884E+0
3.534205E+0
3.534205E+0
3.457884E+0
3.457884E+0
3.457884E+0
3.457884E+0
3.534205E+0
3.534205E+0
3.534205E+0
3.534205E+0
3.534205E+0
3.534205E+0
3.610527E+0
3.610527E+0
3.610527E+0
3.610527E+0
3.610527E+0
3.534205E+0
3.534205E+0
3.534205E+0
3.534205E+0
3.534205E+0
3.457884E+0
3.457884E+0
3.457884E+0
3.457884E+0
3.457884E+0
3.457884E+0
3.457884E+0
3.534205E+0
3.534205E+0
3.457884E+0
3.534205E+0
3.534205E+0
3.534205E+0
3.457884E+0
3.457884E+0
3.457884E+0
3.457884E+0
3.457884E+0
3.457884E+0
3.457884E+0
3.457884E+0
3.457884E+0
3.534205E+0
3.610527E+0
3.534205E+0
3.534205E+0
3.457884E+0
3.457884E+0
3.457884E+0
3.534205E+0
3.534205E+0
3.610527E+0
3.534205E+0
3.534205E+0
3.457884E+0
3.457884E+0
3.457884E+0
3.457884E+0
3.457884E+0
3.457884E+0
3.457884E+0
3.457884E+0
3.457884E+0
3.457884E+0
3.457884E+0
3.457884E+0
3.381563E+0
3.305242E+0
3.305242E+0
3.305242E+0
3.381563E+0
3.381563E+0
3.305242E+0
3.305242E+0
3.305242E+0
3.305242E+0
3.381563E+0
3.305242E+0
3.228921E+0
3.228921E+0
3.228921E+0
3.305242E+0
3.305242E+0
3.228921E+0
3.152599E+0
3.152599E+0
3.152599E+0
3.152599E+0
3.228921E+0
3.228921E+0
3.228921E+0
3.228921E+0
3.228921E+0
3.152599E+0
3.076278E+0
3.076278E+0
3.076278E+0
3.152599E+0
3.152599E+0
3.076278E+0
3.076278E+0
2.999957E+0
2.999957E+0
2.999957E+0
2.999957E+0
2.999957E+0
2.999957E+0
2.999957E+0
3.076278E+0
3.076278E+0
3.152599E+0
3.076278E+0
3.076278E+0
3.076278E+0
3.076278E+0
3.076278E+0
3.076278E+0
3.076278E+0
2.999957E+0
2.999957E+0
3.076278E+0
3.076278E+0
3.076278E+0
3.076278E+0
3.076278E+0
3.076278E+0
2.999957E+0
2.999957E+0
2.999957E+0
3.076278E+0
3.076278E+0
3.076278E+0
3.076278E+0
2.999957E+0
2.999957E+0
2.999957E+0
3.076278E+0
3.076278E+0
3.076278E+0
3.152599E+0
3.152599E+0
3.076278E+0
3.076278E+0
3.152599E+0
3.152599E+0
3.152599E+0
3.076278E+0
3.076278E+0
3.152599E+0
3.228921E+0
3.152599E+0
3.076278E+0
3.076278E+0
3.076278E+0
3.152599E+0
3.152599E+0
3.228921E+0
3.152599E+0
3.152599E+0
2.999957E+0
2.999957E+0
3.076278E+0
3.076278E+0
3.076278E+0
3.076278E+0
2.999957E+0
3.076278E+0
3.152599E+0
3.152599E+0
3.152599E+0
3.152599E+0
3.152599E+0
3.228921E+0
3.228921E+0
3.152599E+0
3.076278E+0
3.076278E+0
3.076278E+0
3.152599E+0
3.076278E+0
3.076278E+0
3.076278E+0
3.152599E+0
3.152599E+0
3.152599E+0
3.152599E+0
3.152599E+0
3.152599E+0
3.152599E+0
3.152599E+0
3.152599E+0
3.152599E+0
3.152599E+0
3.152599E+0
3.152599E+0
3.228921E+0
3.228921E+0
3.228921E+0
3.228921E+0
3.152599E+0
3.076278E+0
3.076278E+0
3.076278E+0
3.152599E+0
3.228921E+0
3.152599E+0
3.076278E+0
3.076278E+0
2.999957E+0
2.999957E+0
3.076278E+0
3.076278E+0
3.076278E+0
3.076278E+0
3.076278E+0
2.999957E+0
2.999957E+0
2.999957E+0
3.076278E+0
3.152599E+0
3.076278E+0
3.076278E+0
3.076278E+0
3.076278E+0
2.999957E+0
2.999957E+0
2.999957E+0
2.999957E+0
3.076278E+0
3.152599E+0
3.152599E+0
3.152599E+0
3.076278E+0
3.076278E+0
3.076278E+0
3.076278E+0
3.076278E+0
3.076278E+0
2.999957E+0
2.999957E+0
2.999957E+0
2.923636E+0
2.923636E+0
2.999957E+0
2.999957E+0
3.076278E+0
2.999957E+0
2.923636E+0
2.923636E+0
2.923636E+0
2.999957E+0
2.999957E+0
2.999957E+0
2.923636E+0
2.923636E+0
2.999957E+0
3.076278E+0
3.076278E+0
2.999957E+0
2.923636E+0
2.923636E+0
2.999957E+0
2.999957E+0
2.923636E+0
2.923636E+0
2.847314E+0
2.923636E+0
2.923636E+0
2.999957E+0
2.923636E+0
2.847314E+0
2.847314E+0
2.847314E+0
2.847314E+0
2.923636E+0
2.847314E+0
2.847314E+0
2.847314E+0
2.847314E+0
2.923636E+0
2.847314E+0
2.847314E+0
2.770993E+0
2.770993E+0
2.770993E+0
2.847314E+0
2.847314E+0
2.847314E+0
2.923636E+0
2.923636E+0
2.847314E+0
2.770993E+0
2.770993E+0
2.847314E+0
2.847314E+0
2.847314E+0
2.847314E+0
2.770993E+0
2.770993E+0
2.770993E+0
2.770993E+0
2.770993E+0
2.694672E+0
2.694672E+0
2.770993E+0
2.770993E+0
2.770993E+0
2.694672E+0
2.694672E+0
2.694672E+0
2.694672E+0
2.694672E+0
2.694672E+0
2.694672E+0
2.770993E+0
2.770993E+0
2.847314E+0
2.847314E+0
2.694672E+0
2.618351E+0
2.618351E+0
2.618351E+0
2.694672E+0
2.694672E+0
2.770993E+0
2.770993E+0
2.694672E+0
2.694672E+0
2.694672E+0
2.618351E+0
2.618351E+0
2.618351E+0
2.694672E+0
2.694672E+0
2.618351E+0
2.618351E+0
2.618351E+0
2.694672E+0
2.618351E+0
2.618351E+0
2.542030E+0
2.542030E+0
2.618351E+0
2.618351E+0
2.694672E+0
2.694672E+0
2.770993E+0
2.770993E+0
2.770993E+0
2.694672E+0
2.694672E+0
2.618351E+0
2.618351E+0
2.618351E+0
2.618351E+0
2.618351E+0
2.618351E+0
2.542030E+0
2.618351E+0
2.618351E+0
2.542030E+0
2.542030E+0
2.542030E+0
2.618351E+0
2.618351E+0
2.618351E+0
2.465709E+0
2.389387E+0
2.389387E+0
2.465709E+0
2.465709E+0
2.465709E+0
2.465709E+0
2.542030E+0
2.542030E+0
2.465709E+0
2.465709E+0
2.465709E+0
2.542030E+0
2.542030E+0
2.465709E+0
2.465709E+0
2.389387E+0
2.465709E+0
2.465709E+0
2.465709E+0
2.465709E+0
2.465709E+0
2.542030E+0
2.542030E+0
2.542030E+0
2.542030E+0
2.542030E+0
2.542030E+0
2.465709E+0
2.465709E+0
2.389387E+0
2.389387E+0
2.389387E+0
2.313066E+0
2.389387E+0
2.465709E+0
2.542030E+0
2.542030E+0
2.465709E+0
2.465709E+0
2.465709E+0
2.389387E+0
2.389387E+0
2.465709E+0
2.465709E+0
2.465709E+0
2.465709E+0
2.465709E+0
2.465709E+0
2.465709E+0
2.389387E+0
2.313066E+0
2.313066E+0
2.389387E+0
2.389387E+0
2.389387E+0
2.465709E+0
2.465709E+0
2.465709E+0
2.389387E+0
2.313066E+0
2.313066E+0
2.313066E+0
2.389387E+0
2.465709E+0
2.465709E+0
2.389387E+0
2.313066E+0
2.313066E+0
2.313066E+0
2.313066E+0
2.313066E+0
2.313066E+0
2.313066E+0
2.313066E+0
2.236745E+0
2.160424E+0
2.160424E+0
2.160424E+0
2.160424E+0
2.160424E+0
2.160424E+0
2.160424E+0
2.084103E+0
2.084103E+0
2.084103E+0
2.084103E+0
2.084103E+0
2.007782E+0
2.007782E+0
2.084103E+0
2.084103E+0
2.160424E+0
2.160424E+0
2.084103E+0
2.084103E+0
2.084103E+0
2.084103E+0
2.160424E+0
2.160424E+0
2.160424E+0
2.160424E+0
2.236745E+0
2.313066E+0
2.313066E+0
2.236745E+0
2.236745E+0
2.236745E+0
2.236745E+0
2.236745E+0
2.236745E+0
2.160424E+0
2.160424E+0
2.160424E+0
2.160424E+0
2.160424E+0
2.084103E+0
2.084103E+0
2.084103E+0
2.084103E+0
2.007782E+0
2.007782E+0
1.931460E+0
1.931460E+0
1.931460E+0
1.931460E+0
1.931460E+0
2.007782E+0
2.007782E+0
1.931460E+0
1.855139E+0
1.855139E+0
1.931460E+0
1.931460E+0
2.007782E+0
2.007782E+0
2.007782E+0
2.007782E+0
2.007782E+0
2.007782E+0
1.931460E+0
1.931460E+0
1.931460E+0
2.007782E+0
2.007782E+0
2.007782E+0
1.931460E+0
1.855139E+0
1.778818E+0
1.778818E+0
1.778818E+0
1.778818E+0
1.702497E+0
1.778818E+0
1.778818E+0
1.855139E+0
1.855139E+0
1.855139E+0
1.931460E+0
1.931460E+0
1.855139E+0
1.855139E+0
1.855139E+0
1.931460E+0
1.855139E+0
1.855139E+0
1.778818E+0
1.855139E+0
1.855139E+0
1.855139E+0
1.855139E+0
1.855139E+0
1.778818E+0
1.702497E+0
1.702497E+0
1.702497E+0
1.702497E+0
1.778818E+0
1.778818E+0
1.702497E+0
1.778818E+0
1.778818E+0
1.778818E+0
1.702497E+0
1.626176E+0
1.626176E+0
1.702497E+0
1.778818E+0
1.778818E+0
1.626176E+0
1.549854E+0
1.473533E+0
1.473533E+0
1.549854E+0
1.549854E+0
1.626176E+0
1.702497E+0
1.702497E+0
1.549854E+0
1.397212E+0
1.397212E+0
1.473533E+0
1.549854E+0
1.473533E+0
1.397212E+0
1.397212E+0
1.397212E+0
1.473533E+0
1.397212E+0
1.320891E+0
1.320891E+0
1.320891E+0
1.397212E+0
1.320891E+0
1.320891E+0
1.320891E+0
1.244570E+0
1.168248E+0
1.168248E+0
1.168248E+0
1.091927E+0
1.015606E+0
1.015606E+0
9.392848E-1
9.392848E-1
8.629637E-1
9.392848E-1
9.392848E-1
1.015606E+0
9.392848E-1
8.629637E-1
8.629637E-1
7.866425E-1
7.866425E-1
7.103213E-1
7.103213E-1
7.103213E-1
6.340001E-1
6.340001E-1
6.340001E-1
7.103213E-1
6.340001E-1
5.576789E-1
5.576789E-1
5.576789E-1
6.340001E-1
6.340001E-1
6.340001E-1
5.576789E-1
4.813577E-1
4.050365E-1
4.050365E-1
4.050365E-1
3.287154E-1
2.523941E-1
2.523941E-1
2.523941E-1
3.287154E-1
3.287154E-1
3.287154E-1
3.287154E-1
2.523941E-1
1.760730E-1
9.975179E-2
9.975179E-2
2.343060E-2
2.343060E-2
2.343060E-2
9.975179E-2
1.760730E-1
1.760730E-1
1.760730E-1
2.523941E-1
3.287154E-1
4.050365E-1
4.050365E-1
4.050365E-1
3.287154E-1
3.287154E-1
2.523941E-1
1.760730E-1
1.760730E-1
1.760730E-1
1.760730E-1
3.287154E-1
3.287154E-1
2.523941E-1
2.523941E-1
1.760730E-1
1.760730E-1
1.760730E-1
1.760730E-1
2.523941E-1
3.287154E-1
3.287154E-1
3.287154E-1
2.523941E-1
2.523941E-1
2.523941E-1
2.523941E-1
2.523941E-1
2.523941E-1
2.523941E-1
1.760730E-1
1.760730E-1
9.975179E-2
9.975179E-2
2.343060E-2
9.975179E-2
9.975179E-2
9.975179E-2
9.975179E-2
2.343060E-2
2.343060E-2
2.343060E-2
2.343060E-2
2.343060E-2
-5.289059E-2
-5.289059E-2
-1.292118E-1
-1.292118E-1
-1.292118E-1
-2.818542E-1
-3.581753E-1
-3.581753E-1
-3.581753E-1
-4.344965E-1
-5.108177E-1
-5.108177E-1
-5.108177E-1
-5.108177E-1
-5.108177E-1
-5.108177E-1
-5.871389E-1
-5.871389E-1
-7.397813E-1
-8.161025E-1
-8.161025E-1
-8.161025E-1
-8.161025E-1
-8.924236E-1
-9.687449E-1
-1.045066E+0
-1.045066E+0
-1.045066E+0
-9.687449E-1
-9.687449E-1
-1.045066E+0
-1.045066E+0
-9.687449E-1
-9.687449E-1
-1.045066E+0
-1.197708E+0
-1.274030E+0
-1.274030E+0
-1.197708E+0
-1.121387E+0
-1.197708E+0
-1.350351E+0
-1.350351E+0
-1.350351E+0
-1.274030E+0
-1.197708E+0
-1.274030E+0
-1.350351E+0
-1.350351E+0
-1.350351E+0
-1.350351E+0
-1.350351E+0
-1.350351E+0
-1.274030E+0
-1.197708E+0
-1.197708E+0
-1.197708E+0
-1.274030E+0
-1.350351E+0
-1.426672E+0
-1.426672E+0
-1.426672E+0
-1.502993E+0
-1.655636E+0
-1.731957E+0
-1.808278E+0
-1.731957E+0
-1.655636E+0
-1.655636E+0
-1.579314E+0
-1.579314E+0
-1.426672E+0
-1.274030E+0
-1.274030E+0
-1.502993E+0
-1.579314E+0
-1.579314E+0
-1.426672E+0
-1.426672E+0
-1.426672E+0
-1.502993E+0
-1.426672E+0
-1.350351E+0
-1.274030E+0
-1.350351E+0
-1.426672E+0
-1.502993E+0
-1.426672E+0
-1.426672E+0
-1.426672E+0
-1.426672E+0
-1.426672E+0
-1.426672E+0
-1.426672E+0
-1.350351E+0
-1.350351E+0
-1.350351E+0
-1.426672E+0
-1.502993E+0
-1.502993E+0
-1.502993E+0
-1.502993E+0
-1.502993E+0
-1.426672E+0
-1.350351E+0
-1.426672E+0
-1.502993E+0
-1.579314E+0
-1.579314E+0
-1.579314E+0
-1.502993E+0
-1.502993E+0
-1.502993E+0
-1.579314E+0
-1.579314E+0
-1.502993E+0
-1.502993E+0
-1.579314E+0
-1.579314E+0
-1.731957E+0
-1.808278E+0
-1.884599E+0
-1.884599E+0
-1.884599E+0
-1.960920E+0
-1.960920E+0
-1.884599E+0
-1.884599E+0
-1.960920E+0
-1.960920E+0
-1.808278E+0
-1.579314E+0
-1.426672E+0
-1.655636E+0
-2.113563E+0
-2.495169E+0
-2.647811E+0
-2.571490E+0
-2.342526E+0
-2.189884E+0
-2.113563E+0
-2.113563E+0
-2.189884E+0
-2.342526E+0
-2.418847E+0
-2.571490E+0
-2.647811E+0
-2.724132E+0
-2.800453E+0
-2.876775E+0
-2.953096E+0
-3.029417E+0
-3.029417E+0
-3.105738E+0
-3.105738E+0
-3.182059E+0
-3.182059E+0
-3.105738E+0
-3.029417E+0
-2.953096E+0
-2.953096E+0
-2.953096E+0
-2.876775E+0
-2.800453E+0
-2.724132E+0
-2.724132E+0
-2.800453E+0
-2.800453E+0
-2.876775E+0
-3.029417E+0
-3.105738E+0
-3.105738E+0
-3.029417E+0
-3.029417E+0
-3.105738E+0
-3.182059E+0
-3.258380E+0
-3.258380E+0
-3.182059E+0
-3.182059E+0
-3.258380E+0
-3.258380E+0
-3.334702E+0
-3.411023E+0
-3.563665E+0
-3.563665E+0
-3.487344E+0
-3.487344E+0
-3.487344E+0
-3.563665E+0
-3.639987E+0
-3.639987E+0
-3.639987E+0
-3.716308E+0
-3.716308E+0
-3.792629E+0
-3.792629E+0
-3.868950E+0
-3.945271E+0
-3.945271E+0
-3.945271E+0
-3.868950E+0
-3.792629E+0
-3.945271E+0
-4.250556E+0
-4.555841E+0
-4.708483E+0
-4.632162E+0
-4.403198E+0
-4.250556E+0
-4.097914E+0
-3.868950E+0
-3.639987E+0
-3.411023E+0
-3.334702E+0
-3.487344E+0
-3.563665E+0
-3.563665E+0
-3.563665E+0
-3.716308E+0
-4.021593E+0
-4.250556E+0
-4.250556E+0
-4.174235E+0
-4.021593E+0
-3.945271E+0
-3.945271E+0
-3.945271E+0
-3.945271E+0
-3.945271E+0
-4.021593E+0
-4.097914E+0
-4.021593E+0
-4.021593E+0
-4.021593E+0
-4.174235E+0
-4.250556E+0
-4.326877E+0
-4.403198E+0
-4.326877E+0
-4.326877E+0
-4.250556E+0
-4.250556E+0
-4.326877E+0
-4.555841E+0
-4.784804E+0
-4.861126E+0
-4.937447E+0
-4.937447E+0
-4.937447E+0
-4.937447E+0
-5.013768E+0
-5.090089E+0
-5.166410E+0
-5.242731E+0
-5.319053E+0
-5.319053E+0
-5.166410E+0
-5.090089E+0
-5.090089E+0
-5.090089E+0
-5.090089E+0
-5.090089E+0
-5.090089E+0
-5.090089E+0
-5.242731E+0
-5.395373E+0
-5.548017E+0
-5.700659E+0
-5.853301E+0
-5.853301E+0
-5.853301E+0
-5.853301E+0
-5.853301E+0
-5.929622E+0
-6.158586E+0
-6.311228E+0
-6.387549E+0
-6.311228E+0
-6.158586E+0
-6.082265E+0
-6.158586E+0
-6.311228E+0
-6.692834E+0
-7.303403E+0
-7.913973E+0
-8.142937E+0
-8.066615E+0
-7.608687E+0
-7.074440E+0
-6.616512E+0
-6.616512E+0
-6.769156E+0
-6.845476E+0
-6.692834E+0
-6.463870E+0
-6.387549E+0
-6.540192E+0
-6.692834E+0
-6.845476E+0
-6.921798E+0
-6.998118E+0
-7.074440E+0
-6.921798E+0
-6.616512E+0
-6.311228E+0
-6.234907E+0
-6.234907E+0
-6.234907E+0
-6.082265E+0
-5.853301E+0
-5.624337E+0
-5.548017E+0
-5.471695E+0
-5.548017E+0
-5.624337E+0
-6.769156E+0
-1.226428E+1
-1.867526E+1
-1.608034E+1
-4.021593E+0
6.739695E+0
7.655549E+0
9.975179E-2
-7.761331E+0
-1.012729E+1
-7.532367E+0
-4.479519E+0
-3.639987E+0
-4.326877E+0
-5.166410E+0
-5.929622E+0
-6.463870E+0
-6.616512E+0
-6.311228E+0
-6.082265E+0
-5.853301E+0
-5.395373E+0
-5.013768E+0
-4.861126E+0
-4.937447E+0
-4.861126E+0
-4.403198E+0
-3.868950E+0
-3.563665E+0
-3.563665E+0
-3.945271E+0
-4.326877E+0
-4.479519E+0
-4.479519E+0
-4.250556E+0
-4.021593E+0
-3.716308E+0
-3.411023E+0
-3.105738E+0
-3.029417E+0
-3.182059E+0
-3.334702E+0
-3.487344E+0
-3.563665E+0
-3.716308E+0
-3.945271E+0
-4.097914E+0
-4.174235E+0
-4.250556E+0
-4.250556E+0
-4.326877E+0
-4.479519E+0
-4.479519E+0
-4.555841E+0
-4.784804E+0
-5.013768E+0
-4.861126E+0
-4.632162E+0
-4.708483E+0
-5.013768E+0
-5.242731E+0
-5.242731E+0
-5.013768E+0
-4.861126E+0
-4.937447E+0
-5.013768E+0
-5.013768E+0
-4.784804E+0
-4.479519E+0
-4.403198E+0
-4.708483E+0
-5.319053E+0
-5.853301E+0
-6.158586E+0
-6.005943E+0
-5.700659E+0
-5.166410E+0
-4.784804E+0
-4.555841E+0
-4.632162E+0
-4.937447E+0
-5.242731E+0
-5.471695E+0
-5.471695E+0
-5.319053E+0
-5.090089E+0
-5.013768E+0
-4.937447E+0
-4.708483E+0
-4.403198E+0
-4.097914E+0
-4.097914E+0
-4.403198E+0
-4.632162E+0
-4.784804E+0
-4.784804E+0
-4.632162E+0
-4.403198E+0
-4.097914E+0
-4.021593E+0
-4.097914E+0
-4.326877E+0
-4.555841E+0
-4.708483E+0
-4.632162E+0
-4.326877E+0
-4.250556E+0
-4.555841E+0
-5.090089E+0
-5.471695E+0
-5.700659E+0
-5.853301E+0
-6.005943E+0
-6.158586E+0
-6.234907E+0
-6.387549E+0
-6.540192E+0
-6.692834E+0
-6.692834E+0
-6.540192E+0
-6.311228E+0
-6.234907E+0
-6.387549E+0
-6.616512E+0
-6.692834E+0
-6.769156E+0
-7.074440E+0
-7.532367E+0
-8.066615E+0
-8.371900E+0
-8.219257E+0
-7.608687E+0
-6.921798E+0
-6.387549E+0
-5.929622E+0
-5.548017E+0
-5.471695E+0
-5.395373E+0
-5.548017E+0
-6.540192E+0
-7.990295E+0
-8.906148E+0
-8.982470E+0
-8.906148E+0
-9.593039E+0
-1.050889E+1
-1.073786E+1
-1.020361E+1
-9.364075E+0
-8.677185E+0
-8.677185E+0
-9.287754E+0
-1.020361E+1
-1.073786E+1
-1.073786E+1
-1.027993E+1
-9.745682E+0
-9.593039E+0
-9.974645E+0
-1.066154E+1
-1.127210E+1
-1.150107E+1
-1.134843E+1
-1.119578E+1
-1.157739E+1
-1.226428E+1
-1.279853E+1
-1.279853E+1
-1.241692E+1
-1.195900E+1
-1.150107E+1
-1.119578E+1
-1.111946E+1
-1.142475E+1
-1.180635E+1
-1.211164E+1
-1.211164E+1
-1.188267E+1
-1.203532E+1
-1.256957E+1
-1.325646E+1
-1.333278E+1
-1.295117E+1
-1.249324E+1
-1.226428E+1
-1.272221E+1
-1.379070E+1
-1.470656E+1
-1.493552E+1
-1.470656E+1
-1.447760E+1
-1.447760E+1
-1.455392E+1
-1.463024E+1
-1.478288E+1
-1.493552E+1
-1.524081E+1
-1.569873E+1
-1.592770E+1
-1.600402E+1
-1.737780E+1
-2.012536E+1
-1.997272E+1
-1.447760E+1
-8.142937E+0
-7.761331E+0
-1.348542E+1
-1.928583E+1
-2.195707E+1
-2.180443E+1
-1.714884E+1
-8.066615E+0
-1.731957E+0
-4.403198E+0
-1.027993E+1
-9.822002E+0
-4.555841E+0
-4.403198E+0
-1.295117E+1
-2.394142E+1
-2.989447E+1
-2.859702E+1
-2.287293E+1
-1.638563E+1
-1.188267E+1
-9.898323E+0
-1.020361E+1
-1.249324E+1
-1.516449E+1
-1.623298E+1
-1.524081E+1
-1.386703E+1
-1.379070E+1
-1.470656E+1
-1.493552E+1
-1.417231E+1
-1.356174E+1
-1.356174E+1
-1.401967E+1
-1.440127E+1
-1.432495E+1
-1.409599E+1
-1.409599E+1
-1.447760E+1
-1.508816E+1
-1.546977E+1
-1.539345E+1
-1.455392E+1
-1.318013E+1
-1.234060E+1
-1.363806E+1
-1.669091E+1
-1.829365E+1
-1.653827E+1
-1.348542E+1
-1.218796E+1
-1.333278E+1
-1.501184E+1
-1.592770E+1
-1.608034E+1
-1.638563E+1
-1.722516E+1
-1.760676E+1
-1.661459E+1
-1.485920E+1
-1.409599E+1
-1.524081E+1
-1.707252E+1
-1.791205E+1
-1.775941E+1
-1.730148E+1
-1.730148E+1
-1.768308E+1
-1.814101E+1
-1.836998E+1
-1.844630E+1
-1.852262E+1
-1.875158E+1
-1.859894E+1
-1.768308E+1
-1.516449E+1
-1.264589E+1
-1.455392E+1
-2.027801E+1
-2.455199E+1
-2.447567E+1
-2.241500E+1
-2.111754E+1
-2.065961E+1
-2.065961E+1
-2.142282E+1
-2.256764E+1
-2.294925E+1
-2.218604E+1
-2.226236E+1
-2.417039E+1
-2.470463E+1
-2.111754E+1
-1.630930E+1
-1.546977E+1
-1.997272E+1
-2.523888E+1
-2.653634E+1
-2.455199E+1
-2.325453E+1
-2.424671E+1
-2.584945E+1
-2.630738E+1
-2.539152E+1
-2.439935E+1
-2.439935E+1
-2.539152E+1
-2.676531E+1
-2.829173E+1
-2.928391E+1
-2.913126E+1
-2.844437E+1
-2.798645E+1
-2.646002E+1
-2.127018E+1
-1.531713E+1
-1.623298E+1
-2.607842E+1
-3.622913E+1
-3.691602E+1
-2.928391E+1
-2.287293E+1
-2.401774E+1
-3.004712E+1
-3.401582E+1
-3.218411E+1
-2.676531E+1
-2.310189E+1
-2.432303E+1
-2.844437E+1
-3.164986E+1
-3.180250E+1
-2.989447E+1
-3.004712E+1
-3.477903E+1
-3.996887E+1
-4.035048E+1
-3.554224E+1
-2.951287E+1
-2.653634E+1
-2.775748E+1
-3.134458E+1
-3.393950E+1
-3.409214E+1
-3.325261E+1
-3.325261E+1
-3.378686E+1
-3.470271E+1
-3.706867E+1
-3.996887E+1
-4.050312E+1
-3.706867E+1
-3.187882E+1
-2.874966E+1
-2.905494E+1
-3.081033E+1
-3.210779E+1
-3.271836E+1
-3.287100E+1
-3.256572E+1
-3.142090E+1
-3.058137E+1
-3.103929E+1
-3.203147E+1
-3.233675E+1
-3.203147E+1
-3.172619E+1
-3.149722E+1
-3.126826E+1
-3.142090E+1
-3.279468E+1
-3.500800E+1
-3.645810E+1
-3.592385E+1
-3.355789E+1
-3.142090E+1
-3.134458E+1
-3.271836E+1
-3.378686E+1
-3.378686E+1
-3.348157E+1
-3.363421E+1
-3.393950E+1
-3.325261E+1
-3.187882E+1
-3.134458E+1
-3.256572E+1
-3.447375E+1
-3.531328E+1
-3.477903E+1
-3.401582E+1
-3.409214E+1
-3.439742E+1
-3.401582E+1
-3.409214E+1
-3.409214E+1
-3.233675E+1
-3.019976E+1
-2.966551E+1
-3.042872E+1
-3.157354E+1
-3.218411E+1
-3.157354E+1
-3.042872E+1
-3.050505E+1
-3.187882E+1
-3.378686E+1
-3.577121E+1
-3.760291E+1
-3.828981E+1
-3.638178E+1
-3.218411E+1
-2.867333E+1
-2.783380E+1
-2.859702E+1
-2.905494E+1
-2.829173E+1
-2.691795E+1
-2.584945E+1
-2.684163E+1
-2.936023E+1
-3.050505E+1
-2.951287E+1
-2.791012E+1
-2.615474E+1
-2.355982E+1
-2.081225E+1
-2.043065E+1
-2.287293E+1
-2.439935E+1
-2.157546E+1
-1.653827E+1
-1.348542E+1
-1.379070E+1
-1.608034E+1
-1.875158E+1
-2.065961E+1
-2.081225E+1
-1.997272E+1
-1.920951E+1
-1.867526E+1
-1.836998E+1
-1.791205E+1
-1.714884E+1
-1.691987E+1
-1.791205E+1
-2.020169E+1
-2.302557E+1
-2.424671E+1
-2.180443E+1
-1.669091E+1
-1.325646E+1
-1.409599E+1
-1.485920E+1
-1.081418E+1
-5.090089E+0
-4.097914E+0
-7.913973E+0
-1.203532E+1
-1.348542E+1
-1.241692E+1
-9.745682E+0
-7.150761E+0
-6.616512E+0
-8.677185E+0
-1.226428E+1
-1.516449E+1
-1.585138E+1
-1.455392E+1
-1.249324E+1
-1.066154E+1
-9.440396E+0
-9.669360E+0
-1.127210E+1
-1.333278E+1
-1.455392E+1
-1.501184E+1
-1.585138E+1
-1.753044E+1
-1.898055E+1
-1.974376E+1
-2.012536E+1
-2.058329E+1
-2.119386E+1
-2.172811E+1
-2.210971E+1
-2.256764E+1
-2.272028E+1
-2.165179E+1
-2.043065E+1
-2.058329E+1
-2.180443E+1
-2.272028E+1
-2.325453E+1
-2.363614E+1
-2.317821E+1
-2.165179E+1
-2.218604E+1
-2.584945E+1
-2.783380E+1
-2.439935E+1
-1.928583E+1
-1.775941E+1
-1.997272E+1
-2.226236E+1
-2.272028E+1
-2.210971E+1
-2.119386E+1
-2.012536E+1
-1.920951E+1
-1.890422E+1
-1.882790E+1
-1.852262E+1
-1.852262E+1
-1.890422E+1
-1.936215E+1
-2.012536E+1
-2.111754E+1
-2.188075E+1
-2.226236E+1
-2.210971E+1
-2.157546E+1
-2.088858E+1
-2.027801E+1
-2.058329E+1
-2.180443E+1
-2.302557E+1
-2.371246E+1
-2.409407E+1
-2.447567E+1
-2.439935E+1
-2.325453E+1
-2.203339E+1
-2.180443E+1
-2.226236E+1
-2.287293E+1
-2.302557E+1
-2.272028E+1
-2.264396E+1
-2.310189E+1
-2.333085E+1
-2.256764E+1
-2.088858E+1
-1.913319E+1
-1.859894E+1
-2.004904E+1
-2.294925E+1
-2.508624E+1
-2.478095E+1
-2.279660E+1
-2.104122E+1
-2.035433E+1
-2.027801E+1
-1.997272E+1
-1.859894E+1
-1.745412E+1
-1.783573E+1
-1.943847E+1
-2.081225E+1
-2.149914E+1
-2.188075E+1
-2.218604E+1
-2.272028E+1
-2.348350E+1
-2.386510E+1
-2.340717E+1
-2.218604E+1
-2.088858E+1
-2.050697E+1
-2.081225E+1
-2.081225E+1
-2.027801E+1
-1.898055E+1
-1.707252E+1
-1.340910E+1
-1.035625E+1
-1.173003E+1
-1.676723E+1
-2.081225E+1
-2.096490E+1
-1.836998E+1
-1.508816E+1
-1.089050E+1
-8.219257E+0
-1.050889E+1
-1.524081E+1
-1.737780E+1
-1.661459E+1
-1.562241E+1
-1.569873E+1
-1.630930E+1
-1.699619E+1
-1.859894E+1
-2.043065E+1
-1.982008E+1
-1.653827E+1
-1.455392E+1
-1.653827E+1
-2.081225E+1
-2.371246E+1
-2.401774E+1
-2.340717E+1
-2.424671E+1
-2.684163E+1
-3.050505E+1
-3.393950E+1
-3.592385E+1
-3.775556E+1
-4.149530E+1
-4.554032E+1
-4.653249E+1
-4.515871E+1
-4.546400E+1
-4.912742E+1
-5.416461E+1
-5.775171E+1
-5.943077E+1
-6.065191E+1
-6.179673E+1
-6.286523E+1
-6.446797E+1
-6.721554E+1
-7.072631E+1
-7.339755E+1
-7.454237E+1
-7.561086E+1
-7.736625E+1
-8.026646E+1
-8.469309E+1
-8.858546E+1
-8.904340E+1
-8.782226E+1
-9.003558E+1
-9.736240E+1
-1.060630E+2
-1.119398E+2
-1.139241E+2
-1.139241E+2
-1.130846E+2
-1.117108E+2
-1.126267E+2
-1.179691E+2
-1.256776E+2
-1.315543E+2
-1.339966E+2
-1.344545E+2
-1.352177E+2
-1.379653E+2
-1.433078E+2
-1.497951E+2
-1.543743E+2
-1.555192E+2
-1.554428E+2
-1.566640E+2
-1.590299E+2
-1.605564E+2
-1.617012E+2
-1.642198E+2
-1.686464E+2
-1.736073E+2
-1.771181E+2
-1.786445E+2
-1.795603E+2
-1.824605E+2
-1.867345E+2
-1.891768E+2
-1.881083E+2
-1.852844E+2
-1.842922E+2
-1.870398E+2
-1.917717E+2
-1.955115E+2
-1.979537E+2
-2.010066E+2
-2.046700E+2
-2.072649E+2
-2.079518E+2
-2.074176E+2
-2.065017E+2
-2.050516E+2
-2.036015E+2
-2.044410E+2
-2.126074E+2
-2.338247E+2
-2.510733E+2
-2.332905E+2
-1.986406E+2
-1.833764E+2
-1.911612E+2
-2.038305E+2
-1.968089E+2
-1.768128E+2
-1.745231E+2
-1.939850E+2
-2.122258E+2
-2.113863E+2
-1.963510E+2
-1.855897E+2
-1.887952E+2
-1.997855E+2
-2.087914E+2
-2.132943E+2
-2.153550E+2
-2.172630E+2
-2.170340E+2
-2.116152E+2
-2.039831E+2
-2.010066E+2
-2.031436E+2
-2.007776E+2
-1.872688E+2
-1.720809E+2
-1.722335E+2
-1.907796E+2
-2.068070E+2
-2.006250E+2
-1.815447E+2
-1.695623E+2
-1.702492E+2
-1.742178E+2
-1.697149E+2
-1.543743E+2
-1.372784E+2
-1.297989E+2
-1.344545E+2
-1.431551E+2
-1.464369E+2
-1.422393E+2
-1.365152E+2
-1.336150E+2
-1.320886E+2
-1.298752E+2
-1.271277E+2
-1.241511E+2
-1.217852E+2
-1.216325E+2
-1.244564E+2
-1.271277E+2
-1.254486E+2
-1.194192E+2
-1.128556E+2
-1.093448E+2
-1.086579E+2
-1.079711E+2
-1.052235E+2
-1.009495E+2
-9.652287E+1
-9.293578E+1
-9.049349E+1
-8.797490E+1
-8.423516E+1
-7.881636E+1
-7.293962E+1
-6.866563E+1
-6.698657E+1
-6.706290E+1
-6.767346E+1
-6.813139E+1
-6.744450E+1
-6.339948E+1
-5.500415E+1
-4.393758E+1
-3.462639E+1
-3.058137E+1
-3.126826E+1
-3.325261E+1
-3.493168E+1
-3.554224E+1
-3.004712E+1
-1.775941E+1
-7.456046E+0
-7.913973E+0
-1.623298E+1
-2.310189E+1
-2.378878E+1
-2.088858E+1
-1.844630E+1
-1.691987E+1
-1.401967E+1
-8.677185E+0
-4.250556E+0
-5.700659E+0
-1.340910E+1
-2.325453E+1
-2.882598E+1
-2.577313E+1
-1.646195E+1
-8.066615E+0
-6.158586E+0
-1.104314E+1
-1.630930E+1
-1.676723E+1
-1.417231E+1
-1.325646E+1
-1.409599E+1
-1.302749E+1
-1.089050E+1
-1.134843E+1
-1.432495E+1
-1.661459E+1
-1.684355E+1
-1.707252E+1
-1.829365E+1
-1.936215E+1
-1.928583E+1
-1.898055E+1
-2.065961E+1
-2.439935E+1
-2.859702E+1
-3.256572E+1
-3.668706E+1
-4.057944E+1
-4.370861E+1
-4.637985E+1
-4.889845E+1
-5.073016E+1
-5.286715E+1
-5.737010E+1
-6.423901E+1
-6.935253E+1
-7.011575E+1
-6.813139E+1
-6.691025E+1
-6.782611E+1
-7.011575E+1
-7.232906E+1
-7.385548E+1
-7.522926E+1
-7.645040E+1
-7.690833E+1
-7.591615E+1
-7.141320E+1
-6.469694E+1
-6.385740E+1
-7.156584E+1
-8.019014E+1
-8.225081E+1
-7.858740E+1
-7.492397E+1
-7.561086E+1
-8.095335E+1
-8.789858E+1
-9.255418E+1
-9.453852E+1
-9.614127E+1
-9.988100E+1
-1.064446E+2
-1.142294E+2
-1.215562E+2
-1.263645E+2
-1.267461E+2
-1.240748E+2
-1.221668E+2
-1.237695E+2
-1.291884E+2
-1.359809E+2
-1.405602E+2
-1.409418E+2
-1.388811E+2
-1.372784E+2
-1.375074E+2
-1.384995E+2
-1.391101E+2
-1.420866E+2
-1.498714E+2
-1.584957E+2
-1.636092E+2
-1.652883E+2
-1.642961E+2
-1.629223E+2
-1.653646E+2
-1.721572E+2
-1.806288E+2
-1.847502E+2
-1.805525E+2
-1.736836E+2
-1.731494E+2
-1.814684E+2
-1.926876E+2
-1.986406E+2
-1.975721E+2
-1.942903E+2
-1.920007E+2
-1.905506E+2
-1.989459E+2
-2.293218E+2
-2.630557E+2
-2.609950E+2
-2.177209E+2
-1.755153E+2
-1.807052E+2
-2.325272E+2
-2.840440E+2
-2.938895E+2
-2.648111E+2
-2.299323E+2
-2.170340E+2
-2.358854E+2
-2.754197E+2
-3.028190E+2
-2.956449E+2
-2.691614E+2
-2.565684E+2
-2.691614E+2
-2.931263E+2
-3.055666E+2
-2.989266E+2
-2.905313E+2
-2.924394E+2
-3.015979E+2
-3.123592E+2
-3.179306E+2
-3.109854E+2
-2.935078E+2
-2.835098E+2
-2.963318E+2
-3.224336E+2
-3.338054E+2
-3.130461E+2
-2.748855E+2
-2.537445E+2
-2.661086E+2
-2.941184E+2
-3.080852E+2
-2.984687E+2
-2.781673E+2
-2.619872E+2
-2.545077E+2
-2.525997E+2
-2.495469E+2
-2.426016E+2
-2.360380E+2
-2.341300E+2
-2.343590E+2
-2.316114E+2
-2.253530E+2
-2.186368E+2
-2.134470E+2
-2.100888E+2
-2.074939E+2
-2.054332E+2
-2.038305E+2
-2.023041E+2
-2.000907E+2
-1.969616E+2
-1.943666E+2
-1.936034E+2
-1.949009E+2
-1.970379E+2
-1.987933E+2
-1.994038E+2
-1.990222E+2
-1.979537E+2
-1.968852E+2
-1.960457E+2
-1.952825E+2
-1.960457E+2
-1.990986E+2
-2.026093E+2
-2.043647E+2
-2.039068E+2
-2.024567E+2
-2.010829E+2
-2.000144E+2
-2.002434E+2
-2.019224E+2
-2.042121E+2
-2.057385E+2
-2.058911E+2
-2.054332E+2
-2.058148E+2
-2.073413E+2
-2.087150E+2
-2.086387E+2
-2.072649E+2
-2.057385E+2
-2.045174E+2
-2.032962E+2
-2.024567E+2
-2.029146E+2
-2.004723E+2
-1.902453E+2
-1.804762E+2
-1.846738E+2
-2.019224E+2
-2.160419E+2
-2.148207E+2
-2.029146E+2
-1.939087E+2
-1.942903E+2
-1.994802E+2
-2.035252E+2
-2.052043E+2
-2.058911E+2
-2.056622E+2
-2.033725E+2
-1.990222E+2
-1.956641E+2
-1.958931E+2
-1.990222E+2
-2.016172E+2
-2.010066E+2
-1.981827E+2
-1.955115E+2
-1.953588E+2
-1.985643E+2
-2.019224E+2
-1.995565E+2
-1.926113E+2
-1.895584E+2
-1.948246E+2
-2.038305E+2
-2.106231E+2
-2.126837E+2
-2.081045E+2
-1.983353E+2
-1.907796E+2
-1.913138E+2
-1.971142E+2
-2.014645E+2
-2.014645E+2
-1.990222E+2
-1.971142E+2
-1.969616E+2
-1.979537E+2
-1.990222E+2
-2.000144E+2
-2.011592E+2
-2.016935E+2
-2.005487E+2
-1.982590E+2
-1.974195E+2
-1.993275E+2
-2.028383E+2
-2.060438E+2
-2.082571E+2
-2.100125E+2
-2.116915E+2
-2.129890E+2
-2.137522E+2
-2.136759E+2
-2.132943E+2
-2.124548E+2
-2.087914E+2
-2.012356E+2
-1.934508E+2
-1.900163E+2
-1.922296E+2
-1.961984E+2
-1.981064E+2
-1.970379E+2
-1.939087E+2
-1.896347E+2
-1.854371E+2
-1.822316E+2
-1.794840E+2
-1.768891E+2
-1.746758E+2
-1.730730E+2
-1.716993E+2
-1.700202E+2
-1.677306E+2
-1.645251E+2
-1.601748E+2
-1.553665E+2
-1.517031E+2
-1.507873E+2
-1.525426E+2
-1.549086E+2
-1.555955E+2
-1.534585E+2
-1.497951E+2
-1.465133E+2
-1.442999E+2
-1.425446E+2
-1.410945E+2
-1.407128E+2
-1.414761E+2
-1.413997E+2
-1.389575E+2
-1.356756E+2
-1.340729E+2
-1.342255E+2
-1.337676E+2
-1.320886E+2
-1.304858E+2
-1.297989E+2
-1.300279E+2
-1.310964E+2
-1.320886E+2
-1.320122E+2
-1.308674E+2
-1.288068E+2
-1.261355E+2
-1.243038E+2
-1.228537E+2
-1.200298E+2
-1.168243E+2
-1.160611E+2
-1.180455E+2
-1.198008E+2
-1.185797E+2
-1.148400E+2
-1.108713E+2
-1.075131E+2
-1.041550E+2
-1.005679E+2
-9.751505E+1
-9.545438E+1
-9.453852E+1
-9.385163E+1
-9.194360E+1
-8.858546E+1
-8.537998E+1
-8.400620E+1
-8.438780E+1
-8.309035E+1
-7.721361E+1
-7.057366E+1
-7.057366E+1
-7.851107E+1
-8.660111E+1
-8.713537E+1
-8.080071E+1
-7.454237E+1
-7.347387E+1
-7.622144E+1
-7.843475E+1
-7.835843E+1
-7.728993E+1
-7.698464E+1
-7.645040E+1
-7.293962E+1
-6.843667E+1
-6.820771E+1
-7.232906E+1
-7.637408E+1
-7.652673E+1
-7.347387E+1
-7.072631E+1
-7.011575E+1
-7.133688E+1
-7.286330E+1
-7.438973E+1
-7.576351E+1
-7.698464E+1
-7.797682E+1
-7.881636E+1
-7.965588E+1
-8.026646E+1
-8.057175E+1
-8.102967E+1
-8.209817E+1
-8.370091E+1
-8.583791E+1
-8.721169E+1
-8.644847E+1
-8.537998E+1
-8.652480E+1
-8.797490E+1
-8.606686E+1
-8.263242E+1
-8.240345E+1
-8.713537E+1
-9.339370E+1
-9.591230E+1
-9.415691E+1
-9.209625E+1
-9.201992E+1
-9.331738E+1
-9.438588E+1
-9.461485E+1
-9.392795E+1
-9.324106E+1
-9.331738E+1
-9.423324E+1
-9.713344E+1
-1.026286E+2
-1.098791E+2
-1.153742E+2
-1.160611E+2
-1.133135E+2
-1.118634E+2
-1.149926E+2
-1.210220E+2
-1.252196E+2
-1.255249E+2
-1.243801E+2
-1.242275E+2
-1.251433E+2
-1.279672E+2
-1.346835E+2
-1.442236E+2
-1.522373E+2
-1.559008E+2
-1.564350E+2
-1.570456E+2
-1.605564E+2
-1.667384E+2
-1.724625E+2
-1.755916E+2
-1.762022E+2
-1.740652E+2
-1.695623E+2
-1.655172E+2
-1.660515E+2
-1.716229E+2
-1.782629E+2
-1.815447E+2
-1.804762E+2
-1.774997E+2
-1.755153E+2
-1.760496E+2
-1.794077E+2
-1.830711E+2
-1.829948E+2
-1.779576E+2
-1.717756E+2
-1.699439E+2
-1.738362E+2
-1.806288E+2
-1.857424E+2
-1.869635E+2
-1.868109E+2
-1.899400E+2
-1.973432E+2
-2.058148E+2
-2.119968E+2
-2.158129E+2
-2.197816E+2
-2.268795E+2
-2.368775E+2
-2.474099E+2
-2.578658E+2
-2.721379E+2
-2.943474E+2
-3.250285E+2
-3.606705E+2
-3.966941E+2
-4.310386E+2
-4.657647E+2
-5.049176E+2
-5.508629E+2
-6.039824E+2
-6.638182E+2
-7.289202E+2
-7.985252E+2
-8.704197E+2
-9.455197E+2
-1.027031E+3
-1.119380E+3
-1.220658E+3
-1.335216E+3
-1.454887E+3
-1.546091E+3
-1.618138E+3
-1.722241E+3
-1.871906E+3
-2.007911E+3
-2.094306E+3
-2.151013E+3
-2.205430E+3
-2.267174E+3
-2.329070E+3
-2.385701E+3
-2.435080E+3
-2.461411E+3
-2.460495E+3
-2.452253E+3
-2.432409E+3
-2.354867E+3
-2.198179E+3
-1.993257E+3
-1.874196E+3
-1.999134E+3
-2.306784E+3
-2.498503E+3
-2.498503E+3
-2.498503E+3
-2.342960E+3
-1.967232E+3
-1.424512E+3
-1.052904E+3
-1.147389E+3
-1.610354E+3
-2.029739E+3
-2.068586E+3
-1.724225E+3
-1.244470E+3
-9.046879E+2
-8.550029E+2
-1.066260E+3
-1.348801E+3
-1.462596E+3
-1.291560E+3
-9.346821E+2
-6.081801E+2
-4.719468E+2
-5.459783E+2
-7.400631E+2
-9.250657E+2
-9.962733E+2
-9.221655E+2
-7.585328E+2
-6.045167E+2
-5.326984E+2
-5.497944E+2
-6.155070E+2
-6.831275E+2
-7.212881E+2
-7.192275E+2
-6.857224E+2
-6.422194E+2
-6.121488E+2
-6.055851E+2
-6.101644E+2
-6.061957E+2
-5.948239E+2
-5.958924E+2
-6.152017E+2
-6.310765E+2
-6.195519E+2
-5.794070E+2
-5.306378E+2
-4.966748E+2
-4.927062E+2
-5.198002E+2
-5.629980E+2
-5.955872E+2
-5.956635E+2
-5.620057E+2
-5.124733E+2
-4.708783E+2
-4.550035E+2
-4.695045E+2
-5.018647E+2
-5.292640E+2
-5.359802E+2
-5.228530E+2
-5.036964E+2
-4.940036E+2
-5.018647E+2
-5.241505E+2
-5.500997E+2
-5.686458E+2
-5.744461E+2
-5.693326E+2
-5.584951E+2
-5.479627E+2
-5.436887E+2
-5.497181E+2
-5.628453E+2
-5.718512E+2
-5.670430E+2
-5.481153E+2
-5.240742E+2
-5.036201E+2
-4.907218E+2
-4.846161E+2
-4.801131E+2
-4.708783E+2
-4.537060E+2
-4.286727E+2
-4.007391E+2
-3.776901E+2
-3.631891E+2
-3.543359E+2
-3.460931E+2
-3.351029E+2
-3.189228E+2
-2.974765E+2
-2.750381E+2
-2.575606E+2
-2.468756E+2
-2.413042E+2
-2.379460E+2
-2.331378E+2
-2.245135E+2
-2.135233E+2
-2.051279E+2
-2.042121E+2
-2.111573E+2
-2.210027E+2
-2.256583E+2
-2.208501E+2
-2.099362E+2
-2.005487E+2
-1.990986E+2
-2.081045E+2
-2.247425E+2
-2.425253E+2
-2.549657E+2
-2.598502E+2
-2.600792E+2
-2.612240E+2
-2.668718E+2
-2.774041E+2
-2.898444E+2
-3.005294E+2
-3.073220E+2
-3.099932E+2
-3.100696E+2
-3.099169E+2
-3.117486E+2
-3.167858E+2
-3.247232E+2
-3.330422E+2
-3.391479E+2
-3.422007E+2
-3.438798E+2
-3.463221E+2
-3.505198E+2
-3.552517E+2
-3.583809E+2
-3.596020E+2
-3.603652E+2
-3.615100E+2
-3.619680E+2
-3.602126E+2
-3.573887E+2
-3.563965E+2
-3.589915E+2
-3.639523E+2
-3.666236E+2
-3.619680E+2
-3.512067E+2
-3.435746E+2
-3.451010E+2
-3.513593E+2
-3.548701E+2
-3.529620E+2
-3.469327E+2
-3.399875E+2
-3.362477E+2
-3.380031E+2
-3.420481E+2
-3.422771E+2
-3.359424E+2
-3.265549E+2
-3.231968E+2
-3.309816E+2
-3.425060E+2
-3.438798E+2
-3.324317E+2
-3.201440E+2
-3.183886E+2
-3.247995E+2
-3.306763E+2
-3.341870E+2
-3.383847E+2
-3.424297E+2
-3.420481E+2
-3.370109E+2
-3.321264E+2
-3.299894E+2
-3.280050E+2
-3.229678E+2
-3.169385E+2
-3.138093E+2
-3.135803E+2
-3.138093E+2
-3.148015E+2
-3.187702E+2
-3.244942E+2
-3.276234E+2
-3.255627E+2
-3.207545E+2
-3.161752E+2
-3.122829E+2
-3.082378E+2
-3.047271E+2
-3.044218E+2
-3.083142E+2
-3.147252E+2
-3.209072E+2
-3.257154E+2
-3.285393E+2
-3.293025E+2
-3.304473E+2
-3.341870E+2
-3.359424E+2
-3.264023E+2
-3.056429E+2
-2.877075E+2
-2.848073E+2
-2.944237E+2
-3.071693E+2
-3.173201E+2
-3.234258E+2
-3.247995E+2
-3.212888E+2
-3.173964E+2
-3.169385E+2
-3.178543E+2
-3.146488E+2
-3.070930E+2
-3.001478E+2
-2.971713E+2
-2.990793E+2
-3.065588E+2
-3.183122E+2
-3.285393E+2
-3.309816E+2
-3.255627E+2
-3.172437E+2
-3.102985E+2
-3.059482E+2
-3.048034E+2
-3.067114E+2
-3.093063E+2
-3.108328E+2
-3.124355E+2
-3.161752E+2
-3.211361E+2
-3.234258E+2
-3.215941E+2
-3.186175E+2
-3.164805E+2
-3.146488E+2
-3.119776E+2
-3.094590E+2
-3.093063E+2
-3.122065E+2
-3.157936E+2
-3.172437E+2
-3.160989E+2
-3.135803E+2
-3.112144E+2
-3.095353E+2
-3.085431E+2
-3.074746E+2
-3.054140E+2
-3.004531E+2
-2.946527E+2
-2.941947E+2
-2.998425E+2
-3.060245E+2
-3.080852E+2
-3.069404E+2
-3.044218E+2
-3.004531E+2
-2.951106E+2
-2.895391E+2
-2.836624E+2
-2.765645E+2
-2.685508E+2
-2.617582E+2
-2.572553E+2
-2.540498E+2
-2.501574E+2
-2.438991E+2
-2.355038E+2
-2.274900E+2
-2.223765E+2
-2.197816E+2
-2.164235E+2
-2.110810E+2
-2.081045E+2
-2.120732E+2
-2.201632E+2
-2.238266E+2
-2.194763E+2
-2.125311E+2
-2.097072E+2
-2.116152E+2
-2.143628E+2
-2.153550E+2
-2.163471E+2
-2.197816E+2
-2.255820E+2
-2.310771E+2
-2.327562E+2
-2.270321E+2
-2.145154E+2
-2.042121E+2
-2.038305E+2
-2.093256E+2
-2.090966E+2
-2.002434E+2
-1.923823E+2
-1.927639E+2
-1.981827E+2
-2.012356E+2
-1.986406E+2
-1.914665E+2
-1.808578E+2
-1.691807E+2
-1.599458E+2
-1.546796E+2
-1.518557E+2
-1.494135E+2
-1.458264E+2
-1.408655E+2
-1.354467E+2
-1.307911E+2
-1.271277E+2
-1.233879E+2
-1.182744E+2
-1.113292E+2
-1.028575E+2
-9.469116E+1
-8.904340E+1
-8.683008E+1
-8.713537E+1
-8.751698E+1
-8.599055E+1
-8.278506E+1
-7.866371E+1
-7.377916E+1
-6.881828E+1
-6.423901E+1
-5.973606E+1
-5.408829E+1
-4.676146E+1
-3.928198E+1
-3.332893E+1
-2.913126E+1
-2.615474E+1
-2.340717E+1
-2.004904E+1
-1.539345E+1
-9.440396E+0
-3.334702E+0
1.397212E+0
4.679023E+0
8.037155E+0
1.254011E+1
1.780627E+1
2.261450E+1
2.688849E+1
3.085719E+1
3.452061E+1
3.726817E+1
3.887091E+1
4.062631E+1
4.451868E+1
5.009013E+1
5.573790E+1
5.901971E+1
5.879075E+1
5.695904E+1
5.711168E+1
5.970660E+1
6.237784E+1
6.321738E+1
6.321738E+1
6.466747E+1
6.756768E+1
7.054421E+1
7.229960E+1
7.283384E+1
7.229960E+1
7.146006E+1
7.069685E+1
7.039157E+1
7.000996E+1
6.993364E+1
7.062053E+1
7.153639E+1
7.199431E+1
7.146006E+1
6.955203E+1
6.695712E+1
6.512540E+1
6.428587E+1
6.382794E+1
6.359898E+1
6.245416E+1
6.016452E+1
6.001188E+1
6.558334E+1
7.626830E+1
8.405306E+1
7.901586E+1
6.123303E+1
4.291594E+1
3.589439E+1
4.192376E+1
5.390619E+1
6.207256E+1
6.054614E+1
5.215080E+1
4.505293E+1
4.444236E+1
4.848739E+1
5.062438E+1
4.734257E+1
4.123687E+1
3.635232E+1
3.375740E+1
3.223097E+1
3.139144E+1
3.055191E+1
2.864388E+1
2.612528E+1
2.398828E+1
2.215657E+1
1.994326E+1
1.750098E+1
1.582192E+1
1.505870E+1
1.376125E+1
1.025047E+1
5.136951E+0
-5.871389E-1
-5.929622E+0
-7.685009E+0
-5.395373E+0
-3.487344E+0
-6.158586E+0
-1.234060E+1
-1.821733E+1
-2.210971E+1
-2.455199E+1
-2.592577E+1
-2.729956E+1
-2.928391E+1
-3.203147E+1
-3.508432E+1
-3.851877E+1
-4.233483E+1
-4.538768E+1
-4.699042E+1
-4.813524E+1
-4.981430E+1
-5.134073E+1
-5.172234E+1
-5.164602E+1
-5.240923E+1
-5.424093E+1
-5.607264E+1
-5.714114E+1
-5.912548E+1
-6.393372E+1
-7.080263E+1
-7.698464E+1
-8.072439E+1
-8.232713E+1
-8.316666E+1
-8.454044E+1
-8.614319E+1
-8.751698E+1
-8.927236E+1
-9.125671E+1
-9.339370E+1
-9.606494E+1
-9.919412E+1
-1.020180E+2
-1.036971E+2
-1.052235E+2
-1.078184E+2
-1.114055E+2
-1.152216E+2
-1.177402E+2
-1.185034E+2
-1.184271E+2
-1.191139E+2
-1.215562E+2
-1.256012E+2
-1.296463E+2
-1.325465E+2
-1.340729E+2
-1.343019E+2
-1.338440E+2
-1.344545E+2
-1.371258E+2
-1.412471E+2
-1.455211E+2
-1.485739E+2
-1.499477E+2
-1.499477E+2
-1.497188E+2
-1.509399E+2
-1.539164E+2
-1.571982E+2
-1.593352E+2
-1.606327E+2
-1.628460E+2
-1.656699E+2
-1.663568E+2
-1.636092E+2
-1.613196E+2
-1.649067E+2
-1.746758E+2
-1.842922E+2
-1.868872E+2
-1.819263E+2
-1.750574E+2
-1.722335E+2
-1.744468E+2
-1.786445E+2
-1.812394E+2
-1.809341E+2
-1.778813E+2
-1.734546E+2
-1.704781E+2
-1.696386E+2
-1.704018E+2
-1.754390E+2
-1.822316E+2
-1.804762E+2
-1.680358E+2
-1.555955E+2
-1.519321E+2
-1.568166E+2
-1.620065E+2
-1.617012E+2
-1.575798E+2
-1.525426E+2
-1.484213E+2
-1.470475E+2
-1.479634E+2
-1.481160E+2
-1.461317E+2
-1.428498E+2
-1.389575E+2
-1.359809E+2
-1.351414E+2
-1.356756E+2
-1.360573E+2
-1.349124E+2
-1.317833E+2
-1.278146E+2
-1.243801E+2
-1.214799E+2
-1.190376E+2
-1.178928E+2
-1.176638E+2
-1.174349E+2
-1.170533E+2
-1.165190E+2
-1.160611E+2
-1.156032E+2
-1.152979E+2
-1.155269E+2
-1.159848E+2
-1.159848E+2
-1.149926E+2
-1.136188E+2
-1.122450E+2
-1.111765E+2
-1.099554E+2
-1.074368E+2
-1.036207E+2
-9.957571E+1
-9.568333E+1
-9.133303E+1
-8.667744E+1
-8.278506E+1
-8.064806E+1
-7.935060E+1
-7.721361E+1
-7.332123E+1
-6.874196E+1
-6.462061E+1
-6.118617E+1
-5.813332E+1
-5.485151E+1
-5.134073E+1
-4.775363E+1
-4.401390E+1
-4.057944E+1
-3.790820E+1
-3.561857E+1
-3.287100E+1
-2.890230E+1
-2.386510E+1
-1.898055E+1
-1.524081E+1
-1.211164E+1
-8.448220E+0
-4.250556E+0
-2.055330E-1
3.152599E+0
6.129126E+0
9.258294E+0
1.345596E+1
1.856948E+1
2.375932E+1
2.849123E+1
3.268890E+1
3.589439E+1
3.803138E+1
3.978677E+1
4.245801E+1
4.673200E+1
5.260873E+1
5.901971E+1
6.436219E+1
6.764401E+1
6.955203E+1
7.146006E+1
7.474188E+1
7.924483E+1
8.367146E+1
8.634269E+1
8.664798E+1
8.496891E+1
8.298457E+1
8.367146E+1
8.954819E+1
9.893569E+1
1.071784E+2
1.108418E+2
1.099259E+2
1.058809E+2
1.018359E+2
1.016833E+2
1.067205E+2
1.147342E+2
1.215268E+2
1.252665E+2
1.274035E+2
1.297694E+2
1.328986E+2
1.367910E+2
1.415992E+2
1.473233E+2
1.521316E+2
1.546502E+2
1.556423E+2
1.579320E+2
1.632744E+2
1.701433E+2
1.760964E+2
1.802941E+2
1.827364E+2
1.835759E+2
1.832706E+2
1.838812E+2
1.870867E+2
1.925055E+2
1.977716E+2
2.007482E+2
2.007482E+2
1.989164E+2
1.967031E+2
1.951767E+2
1.941082E+2
1.935740E+2
1.938792E+2
1.951004E+2
1.961689E+2
1.967794E+2
1.979243E+2
2.007482E+2
2.046405E+2
2.079223E+2
2.098304E+2
2.102120E+2
2.099830E+2
2.104409E+2
2.125779E+2
2.165466E+2
2.207443E+2
2.232629E+2
2.234155E+2
2.224234E+2
2.222707E+2
2.232629E+2
2.242551E+2
2.241024E+2
2.224997E+2
2.197521E+2
2.169282E+2
2.153255E+2
2.155545E+2
2.166230E+2
2.165466E+2
2.144097E+2
2.112805E+2
2.083039E+2
2.054038E+2
2.025035E+2
2.006718E+2
1.997560E+2
1.982295E+2
1.951767E+2
1.918186E+2
1.897579E+2
1.883841E+2
1.863998E+2
1.836522E+2
1.807520E+2
1.777755E+2
1.740357E+2
1.696091E+2
1.657167E+2
1.628928E+2
1.598400E+2
1.550318E+2
1.485445E+2
1.419045E+2
1.360278E+2
1.310669E+2
1.262587E+2
1.210688E+2
1.152684E+2
1.087811E+2
1.023701E+2
9.672237E+1
9.206679E+1
8.870865E+1
8.626637E+1
8.359513E+1
7.985539E+1
7.550508E+1
7.184167E+1
6.924675E+1
6.749136E+1
6.619390E+1
6.489644E+1
6.314106E+1
6.115670E+1
6.008820E+1
6.039349E+1
6.039349E+1
5.848546E+1
5.497469E+1
5.169288E+1
4.940324E+1
4.741889E+1
4.520557E+1
4.245801E+1
3.909988E+1
3.581807E+1
3.322315E+1
3.116248E+1
2.902548E+1
2.581999E+1
2.169865E+1
1.734834E+1
1.315068E+1
9.487258E+0
6.739695E+0
4.984308E+0
3.305242E+0
8.629637E-1
-2.342526E+0
-5.853301E+0
-8.906148E+0
-1.066154E+1
-1.119578E+1
-1.157739E+1
-1.363806E+1
-1.768308E+1
-2.188075E+1
-2.409407E+1
-2.424671E+1
-2.394142E+1
-2.462831E+1
-2.653634E+1
-2.806277E+1
-2.806277E+1
-2.714691E+1
-2.638370E+1
-2.623106E+1
-2.646002E+1
-2.676531E+1
-2.699427E+1
-2.714691E+1
-2.676531E+1
-2.592577E+1
-2.508624E+1
-2.439935E+1
-2.317821E+1
-2.127018E+1
-1.898055E+1
-1.714884E+1
-1.623298E+1
-1.592770E+1
-1.539345E+1
-1.417231E+1
-1.272221E+1
-1.157739E+1
-1.066154E+1
-9.440396E+0
-7.608687E+0
-6.082265E+0
-5.013768E+0
-3.868950E+0
-1.884599E+0
1.015606E+0
3.915811E+0
5.976483E+0
7.197621E+0
8.189798E+0
9.334616E+0
1.063208E+1
1.139529E+1
1.147161E+1
1.078472E+1
9.563580E+0
8.342440E+0
7.731871E+0
8.037155E+0
8.953010E+0
9.639900E+0
9.410937E+0
8.571404E+0
8.037155E+0
8.647725E+0
1.055576E+1
1.315068E+1
1.574560E+1
1.689041E+1
1.589824E+1
1.437181E+1
1.475342E+1
1.765363E+1
2.124072E+1
2.383564E+1
2.589632E+1
2.810963E+1
3.009398E+1
3.184937E+1
3.421532E+1
3.742082E+1
4.093159E+1
4.444236E+1
4.802946E+1
5.085334E+1
5.253241E+1
5.421148E+1
5.749329E+1
6.222520E+1
6.703343E+1
7.046788E+1
7.245224E+1
7.405499E+1
7.687887E+1
8.115286E+1
8.649533E+1
9.191414E+1
9.603548E+1
9.855409E+1
1.004621E+2
1.026754E+2
1.058809E+2
1.098496E+2
1.138946E+2
1.171765E+2
1.193134E+2
1.200767E+2
1.201530E+2
1.206109E+2
1.223663E+2
1.250375E+2
1.270982E+2
1.270219E+2
1.250375E+2
1.231295E+2
1.226716E+2
1.229005E+2
1.228242E+2
1.220610E+2
1.209162E+2
1.196951E+2
1.186266E+2
1.175581E+2
1.163369E+2
1.150395E+2
1.137420E+2
1.127498E+2
1.122919E+2
1.120629E+2
1.116813E+2
1.114524E+2
1.119866E+2
1.125972E+2
1.131314E+2
1.149631E+2
1.187029E+2
1.230532E+2
1.257244E+2
1.250375E+2
1.212978E+2
1.164132E+2
1.133604E+2
1.136657E+2
1.170238E+2
1.218321E+2
1.255718E+2
1.264113E+2
1.248849E+2
1.232822E+2
1.235874E+2
1.255718E+2
1.272509E+2
1.275561E+2
1.269456E+2
1.259534E+2
1.251139E+2
1.245033E+2
1.243507E+2
1.248849E+2
1.262587E+2
1.274798E+2
1.271745E+2
1.251902E+2
1.230532E+2
1.224426E+2
1.233585E+2
1.245033E+2
1.246559E+2
1.241980E+2
1.243507E+2
1.255718E+2
1.273272E+2
1.287773E+2
1.291589E+2
1.278614E+2
1.258007E+2
1.256481E+2
1.283193E+2
1.307616E+2
1.286246E+2
1.222137E+2
1.167185E+2
1.165659E+2
1.208399E+2
1.250375E+2
1.259534E+2
1.232822E+2
1.190082E+2
1.164896E+2
1.182450E+2
1.229769E+2
1.266403E+2
1.267166E+2
1.238164E+2
1.202293E+2
1.179397E+2
1.179397E+2
1.197714E+2
1.218321E+2
1.227479E+2
1.228242E+2
1.234348E+2
1.247323E+2
1.254955E+2
1.245796E+2
1.221373E+2
1.196187E+2
1.180923E+2
1.181686E+2
1.195424E+2
1.210688E+2
1.215268E+2
1.207635E+2
1.193134E+2
1.176344E+2
1.161080E+2
1.148105E+2
1.135894E+2
1.124445E+2
1.112997E+2
1.098496E+2
1.080179E+2
1.063388E+2
1.056520E+2
1.051940E+2
1.040492E+2
1.019885E+2
9.939362E+1
9.702766E+1
9.504330E+1
9.359321E+1
9.229575E+1
9.115093E+1
9.054036E+1
9.023508E+1
8.962450E+1
8.817441E+1
8.596109E+1
8.359513E+1
8.138182E+1
7.939746E+1
7.825265E+1
7.779472E+1
7.733679E+1
7.611565E+1
7.436027E+1
7.283384E+1
7.207063E+1
7.168903E+1
7.077317E+1
6.901778E+1
6.649918E+1
6.359898E+1
6.077510E+1
5.894339E+1
5.848546E+1
5.917236E+1
6.016452E+1
6.039349E+1
5.932499E+1
5.741697E+1
5.619583E+1
5.711168E+1
5.940131E+1
5.932499E+1
5.444044E+1
4.833474E+1
4.627407E+1
5.016645E+1
5.703536E+1
6.207256E+1
6.161463E+1
5.634847E+1
5.047174E+1
4.787682E+1
4.940324E+1
5.260873E+1
5.489837E+1
5.581422E+1
5.611950E+1
5.680639E+1
5.764593E+1
5.810386E+1
5.787489E+1
5.657743E+1
5.421148E+1
5.169288E+1
5.039542E+1
5.070070E+1
5.192184E+1
5.299034E+1
5.344826E+1
5.329562E+1
5.268505E+1
5.222712E+1
5.161655E+1
4.993749E+1
4.734257E+1
4.512925E+1
4.444236E+1
4.505293E+1
4.604511E+1
4.680832E+1
4.741889E+1
4.780050E+1
4.780050E+1
4.696096E+1
4.581614E+1
4.566350E+1
4.665567E+1
4.703728E+1
4.581614E+1
4.383180E+1
4.291594E+1
4.383180E+1
4.604511E+1
4.833474E+1
4.970853E+1
4.978484E+1
4.932692E+1
4.902163E+1
4.902163E+1
4.925060E+1
4.955588E+1
5.009013E+1
5.131127E+1
5.352458E+1
5.642479E+1
5.848546E+1
5.818018E+1
5.566158E+1
5.306666E+1
5.222712E+1
5.382987E+1
5.650111E+1
5.848546E+1
5.901971E+1
5.894339E+1
5.917236E+1
6.046981E+1
6.245416E+1
6.413322E+1
6.428587E+1
6.275945E+1
6.062246E+1
5.909603E+1
5.909603E+1
6.062246E+1
6.268313E+1
6.428587E+1
6.474380E+1
6.489644E+1
6.489644E+1
6.550701E+1
4.222905E+1
-7.698464E+1
-2.555762E+2
-2.696193E+2
-2.172811E+1
2.598208E+2
3.027133E+2
9.183782E+1
-1.494135E+2
-1.971142E+2
-2.462831E+1
2.043353E+2
3.039344E+2
2.202101E+2
4.459501E+1
-8.118231E+1
-7.194745E+1
4.963220E+1
1.787676E+2
2.179204E+2
1.515973E+2
3.009398E+1
-8.408251E+1
-1.178928E+2
-4.202954E+1
7.588669E+1
1.444994E+2
1.155737E+2
8.418761E+0
-7.492397E+1
-3.920566E+1
8.443466E+1
1.709829E+2
1.455679E+2
4.864003E+1
-2.943655E+1
-3.546592E+1
2.505678E+1
1.035150E+2
1.415992E+2
1.167185E+2
5.795121E+1
1.956166E+1
3.093351E+1
7.222327E+1
1.039729E+2
1.048887E+2
8.069492E+1
5.024277E+1
3.452061E+1
4.635039E+1
7.825265E+1
1.054993E+2
1.079416E+2
8.733487E+1
6.184359E+1
4.734257E+1
4.955588E+1
6.596494E+1
8.710590E+1
9.901202E+1
9.374585E+1
7.695519E+1
6.207256E+1
5.932499E+1
6.848354E+1
8.107653E+1
8.886129E+1
8.779280E+1
7.955010E+1
7.069685E+1
6.779665E+1
7.115478E+1
7.619198E+1
7.962643E+1
8.092389E+1
8.023700E+1
7.687887E+1
7.176535E+1
6.802561E+1
6.840721E+1
7.268120E+1
7.764208E+1
7.932115E+1
7.603934E+1
6.947572E+1
6.375162E+1
6.268313E+1
6.657551E+1
7.214696E+1
7.481820E+1
7.245224E+1
6.649918E+1
6.077510E+1
5.856178E+1
6.069878E+1
6.565965E+1
7.031525E+1
7.176535E+1
6.939939E+1
6.535437E+1
6.207256E+1
6.100406E+1
6.245416E+1
6.497276E+1
6.672815E+1
6.596494E+1
6.291209E+1
5.955396E+1
5.825650E+1
5.955396E+1
6.222520E+1
6.466747E+1
6.573598E+1
6.504908E+1
6.314106E+1
6.153830E+1
6.108038E+1
6.153830E+1
6.199624E+1
6.222520E+1
6.214888E+1
6.153830E+1
6.039349E+1
5.955396E+1
5.947763E+1
6.031717E+1
6.153830E+1
6.268313E+1
6.321738E+1
6.298841E+1
6.260680E+1
6.260680E+1
6.291209E+1
6.329370E+1
6.375162E+1
6.413322E+1
6.428587E+1
6.405691E+1
6.367530E+1
6.344634E+1
6.375162E+1
6.489644E+1
6.649918E+1
6.810194E+1
6.909411E+1
6.924675E+1
6.878882E+1
6.855985E+1
6.924675E+1
7.046788E+1
7.191799E+1
7.329177E+1
7.413130E+1
7.466556E+1
7.565773E+1
7.664990E+1
7.664990E+1
7.611565E+1
7.619198E+1
7.718415E+1
7.871058E+1
8.000803E+1
8.092389E+1
8.122918E+1
8.145814E+1
8.214503E+1
8.321352E+1
8.420570E+1
8.466363E+1
8.504524E+1
8.573212E+1
8.680062E+1
8.786912E+1
8.870865E+1
8.901393E+1
8.870865E+1
8.847968E+1
8.878497E+1
8.970083E+1
9.054036E+1
9.107461E+1
9.137989E+1
9.183782E+1
9.244840E+1
9.298264E+1
9.336424E+1
9.374585E+1
9.405113E+1
9.428010E+1
9.450906E+1
9.466171E+1
9.458538E+1
9.458538E+1
9.496700E+1
9.580652E+1
9.634077E+1
9.573020E+1
9.466171E+1
9.450906E+1
9.550124E+1
9.664606E+1
9.718031E+1
9.687502E+1
9.603548E+1
9.527227E+1
9.504330E+1
9.542491E+1
9.603548E+1
9.634077E+1
9.588284E+1
9.511963E+1
9.473803E+1
9.496700E+1
9.527227E+1
9.504330E+1
9.458538E+1
9.435642E+1
9.428010E+1
9.428010E+1
9.443274E+1
9.443274E+1
9.389849E+1
9.321160E+1
9.290631E+1
9.313528E+1
9.359321E+1
9.382217E+1
9.313528E+1
9.160886E+1
9.015875E+1
8.954819E+1
8.954819E+1
8.916658E+1
8.817441E+1
8.687694E+1
8.603742E+1
8.557948E+1
8.512156E+1
8.451099E+1
8.405306E+1
8.367146E+1
8.313721E+1
8.245031E+1
8.237399E+1
8.260296E+1
8.183975E+1
7.993171E+1
7.810001E+1
7.703151E+1
7.657359E+1
7.626830E+1
7.603934E+1
7.573405E+1
7.535244E+1
7.474188E+1
7.397866E+1
7.283384E+1
7.161270E+1
7.092581E+1
7.084949E+1
7.100214E+1
7.092581E+1
7.031525E+1
6.932307E+1
6.833089E+1
6.764401E+1
6.710976E+1
6.680447E+1
6.649918E+1
6.588862E+1
6.520173E+1
6.474380E+1
6.443852E+1
6.398058E+1
6.359898E+1
6.344634E+1
6.344634E+1
6.337002E+1
6.298841E+1
6.222520E+1
6.138567E+1
6.054614E+1
5.978292E+1
5.909603E+1
5.833282E+1
5.749329E+1
5.650111E+1
5.543261E+1
5.451676E+1
5.375355E+1
5.306666E+1
5.237977E+1
5.161655E+1
5.123495E+1
5.131127E+1
5.169288E+1
5.184552E+1
5.184552E+1
5.161655E+1
5.161655E+1
5.207448E+1
5.291402E+1
5.382987E+1
5.459308E+1
5.505101E+1
5.512733E+1
5.482204E+1
5.474572E+1
5.566158E+1
5.726432E+1
5.848546E+1
5.863810E+1
5.825650E+1
5.833282E+1
5.901971E+1
5.932499E+1
5.894339E+1
5.840914E+1
5.810386E+1
5.810386E+1
5.825650E+1
5.848546E+1
5.863810E+1
5.871442E+1
5.886707E+1
5.886707E+1
5.856178E+1
5.818018E+1
5.810386E+1
5.833282E+1
5.863810E+1
5.894339E+1
5.932499E+1
5.963028E+1
5.978292E+1
6.001188E+1
6.046981E+1
6.123303E+1
6.199624E+1
6.245416E+1
6.268313E+1
6.298841E+1
6.352266E+1
6.398058E+1
6.420955E+1
6.451483E+1
6.512540E+1
6.581229E+1
6.642286E+1
6.680447E+1
6.688079E+1
6.680447E+1
6.726240E+1
6.863618E+1
7.069685E+1
7.229960E+1
7.275752E+1
7.214696E+1
7.153639E+1
7.084949E+1
6.985732E+1
6.962836E+1
7.077317E+1
7.222327E+1
7.268120E+1
7.291016E+1
7.374970E+1
7.428395E+1
7.390234E+1
7.344441E+1
7.359705E+1
7.413130E+1
7.481820E+1
7.550508E+1
7.626830E+1
7.672623E+1
7.687887E+1
7.687887E+1
7.710783E+1
7.764208E+1
7.787104E+1
7.741311E+1
7.664990E+1
7.626830E+1
7.672623E+1
7.779472E+1
7.901586E+1
7.947379E+1
7.893955E+1
7.817632E+1
7.802368E+1
7.848161E+1
7.909219E+1
7.955010E+1
7.993171E+1
8.016068E+1
7.993171E+1
7.939746E+1
7.893955E+1
7.901586E+1
7.939746E+1
7.962643E+1
7.962643E+1
7.985539E+1
8.023700E+1
7.977907E+1
7.832897E+1
7.703151E+1
7.649726E+1
7.619198E+1
7.550508E+1
7.443659E+1
7.344441E+1
7.298648E+1
7.252856E+1
7.184167E+1
7.107845E+1
7.046788E+1
7.008628E+1
6.978100E+1
6.970467E+1
6.993364E+1
7.016261E+1
7.046788E+1
7.069685E+1
7.046788E+1
6.970467E+1
6.909411E+1
6.932307E+1
7.000996E+1
7.062053E+1
7.084949E+1
7.031525E+1
6.932307E+1
6.825457E+1
6.733872E+1
6.680447E+1
6.649918E+1
6.611758E+1
6.543069E+1
6.466747E+1
6.390426E+1
6.321738E+1
6.260680E+1
6.191991E+1
6.115670E+1
6.054614E+1
6.001188E+1
5.947763E+1
5.917236E+1
5.909603E+1
5.901971E+1
5.863810E+1
5.772225E+1
5.680639E+1
5.604318E+1
5.527997E+1
5.444044E+1
5.375355E+1
5.329562E+1
5.276137E+1
5.230344E+1
5.199816E+1
5.169288E+1
5.138759E+1
5.115863E+1
5.085334E+1
5.031909E+1
4.970853E+1
4.894531E+1
4.833474E+1
4.795314E+1
4.772417E+1
4.711361E+1
4.612143E+1
4.520557E+1
4.451868E+1
4.421340E+1
4.398444E+1
4.367915E+1
4.314490E+1
4.261065E+1
4.207641E+1
4.161848E+1
4.131319E+1
4.100791E+1
4.070263E+1
4.047366E+1
4.032102E+1
4.009205E+1
3.986309E+1
4.024470E+1
4.146584E+1
4.169480E+1
4.009205E+1
3.803138E+1
3.757345E+1
3.879459E+1
3.986309E+1
3.963413E+1
3.864195E+1
3.826035E+1
3.856563E+1
3.848931E+1
3.780242E+1
3.787874E+1
3.902356E+1
3.955781E+1
3.864195E+1
3.703921E+1
3.619968E+1
3.635232E+1
3.673392E+1
3.681024E+1
3.650496E+1
3.642864E+1
3.658128E+1
3.673392E+1
3.688657E+1
3.726817E+1
3.780242E+1
3.826035E+1
3.826035E+1
3.803138E+1
3.780242E+1
3.772610E+1
3.772610E+1
3.780242E+1
3.795506E+1
3.810770E+1
3.818403E+1
3.826035E+1
3.841299E+1
3.848931E+1
3.848931E+1
3.864195E+1
3.902356E+1
3.940516E+1
3.955781E+1
3.955781E+1
3.971045E+1
4.024470E+1
4.077895E+1
4.108423E+1
4.093159E+1
4.077895E+1
4.085526E+1
4.116055E+1
4.146584E+1
4.192376E+1
4.238169E+1
4.261065E+1
4.245801E+1
4.222905E+1
4.215273E+1
4.230537E+1
4.245801E+1
4.238169E+1
4.245801E+1
4.283962E+1
4.345019E+1
4.367915E+1
4.367915E+1
4.375547E+1
4.398444E+1
4.413708E+1
4.398444E+1
4.390812E+1
4.375547E+1
4.345019E+1
4.314490E+1
4.329754E+1
4.406076E+1
4.497661E+1
4.558718E+1
4.596878E+1
4.604511E+1
4.589246E+1
4.573982E+1
4.558718E+1
4.566350E+1
4.589246E+1
4.635039E+1
4.696096E+1
4.741889E+1
4.749521E+1
4.726625E+1
4.718993E+1
4.734257E+1
4.749521E+1
4.802946E+1
4.925060E+1
4.993749E+1
4.932692E+1
4.833474E+1
4.802946E+1
4.825842E+1
4.871635E+1
4.902163E+1
4.940324E+1
4.986116E+1
5.024277E+1
5.054806E+1
5.085334E+1
5.123495E+1
5.161655E+1
5.169288E+1
5.161655E+1
5.169288E+1
5.199816E+1
5.306666E+1
5.459308E+1
5.543261E+1
5.527997E+1
5.459308E+1
5.444044E+1
5.497469E+1
5.573790E+1
5.634847E+1
5.673007E+1
5.695904E+1
5.718800E+1
5.734065E+1
5.756960E+1
5.787489E+1
5.825650E+1
5.856178E+1
5.894339E+1
5.924868E+1
5.940131E+1
5.963028E+1
6.001188E+1
6.039349E+1
6.062246E+1
6.062246E+1
6.046981E+1
6.039349E+1
6.039349E+1
6.062246E+1
6.130935E+1
6.184359E+1
6.207256E+1
6.191991E+1
6.176727E+1
6.169095E+1
6.184359E+1
6.199624E+1
6.214888E+1
6.237784E+1
6.268313E+1
6.291209E+1
6.298841E+1
6.291209E+1
6.329370E+1
6.466747E+1
6.573598E+1
6.565965E+1
6.482012E+1
6.413322E+1
6.428587E+1
6.474380E+1
6.497276E+1
6.497276E+1
6.512540E+1
6.550701E+1
6.573598E+1
6.558334E+1
6.512540E+1
6.497276E+1
6.535437E+1
6.604125E+1
6.649918E+1
6.642286E+1
6.619390E+1
6.634654E+1
6.680447E+1
6.688079E+1
6.642286E+1
6.604125E+1
6.596494E+1
6.627022E+1
6.642286E+1
6.642286E+1
6.619390E+1
6.604125E+1
6.611758E+1
6.634654E+1
6.611758E+1
6.573598E+1
6.588862E+1
6.657551E+1
6.710976E+1
6.649918E+1
6.527805E+1
6.443852E+1
6.451483E+1
6.512540E+1
6.573598E+1
6.588862E+1
6.550701E+1
6.497276E+1
6.459116E+1
6.413322E+1
6.344634E+1
6.275945E+1
6.260680E+1
6.283577E+1
6.321738E+1
6.329370E+1
6.321738E+1
6.283577E+1
6.222520E+1
6.161463E+1
6.100406E+1
6.069878E+1
6.054614E+1
6.039349E+1
6.008820E+1
5.970660E+1
5.917236E+1
5.871442E+1
5.856178E+1
5.840914E+1
5.795121E+1
5.726432E+1
5.680639E+1
5.703536E+1
5.779857E+1
5.833282E+1
5.863810E+1
5.886707E+1
5.917236E+1
5.932499E+1
5.924868E+1
5.901971E+1
5.901971E+1
5.901971E+1
5.879075E+1
5.825650E+1
5.795121E+1
5.818018E+1
5.894339E+1
5.985924E+1
6.039349E+1
6.054614E+1
6.024085E+1
5.970660E+1
5.924868E+1
5.940131E+1
6.039349E+1
6.138567E+1
6.153830E+1
6.108038E+1
6.077510E+1
6.092774E+1
6.153830E+1
6.222520E+1
6.237784E+1
6.207256E+1
6.191991E+1
6.207256E+1
6.253048E+1
6.291209E+1
6.367530E+1
6.489644E+1
6.558334E+1
6.489644E+1
6.367530E+1
6.298841E+1
6.314106E+1
6.359898E+1
6.413322E+1
6.451483E+1
6.489644E+1
6.512540E+1
6.520173E+1
6.535437E+1
6.573598E+1
6.642286E+1
6.718607E+1
6.794929E+1
6.863618E+1
6.932307E+1
7.031525E+1
7.153639E+1
7.268120E+1
7.367338E+1
7.443659E+1
7.504716E+1
7.558141E+1
7.642094E+1
7.756576E+1
7.863425E+1
7.939746E+1
8.008436E+1
8.061861E+1
8.092389E+1
8.161078E+1
8.290824E+1
8.443466E+1
8.565581E+1
8.641901E+1
8.695326E+1
8.756384E+1
8.809808E+1
8.855601E+1
8.893761E+1
8.909026E+1
8.924290E+1
8.977715E+1
9.015875E+1
9.015875E+1
8.962450E+1
8.886129E+1
8.802176E+1
8.710590E+1
8.634269E+1
8.557948E+1
8.473995E+1
8.374778E+1
8.298457E+1
8.260296E+1
8.298457E+1
8.367146E+1
8.390041E+1
8.351881E+1
8.328985E+1
8.405306E+1
8.527420E+1
8.603742E+1
8.611372E+1
8.619005E+1
8.672430E+1
8.741119E+1
8.794544E+1
8.825073E+1
8.840337E+1
8.870865E+1
8.916658E+1
8.931922E+1
8.893761E+1
8.832704E+1
8.779280E+1
8.741119E+1
8.710590E+1
8.687694E+1
8.641901E+1
8.580845E+1
8.496891E+1
8.397673E+1
8.344249E+1
8.344249E+1
8.374778E+1
8.390041E+1
8.298457E+1
8.145814E+1
8.054228E+1
8.077125E+1
8.130550E+1
8.130550E+1
8.054228E+1
7.932115E+1
7.832897E+1
7.787104E+1
7.779472E+1
7.733679E+1
7.626830E+1
7.504716E+1
7.405499E+1
7.321545E+1
7.222327E+1
7.100214E+1
6.955203E+1
6.779665E+1
6.604125E+1
6.466747E+1
6.344634E+1
6.184359E+1
5.985924E+1
5.795121E+1
5.619583E+1
5.428779E+1
5.207448E+1
4.986116E+1
4.818210E+1
4.703728E+1
4.581614E+1
4.421340E+1
4.207641E+1
3.993941E+1
3.787874E+1
3.566542E+1
3.352843E+1
3.177305E+1
3.017030E+1
2.887284E+1
2.734642E+1
2.520942E+1
2.299611E+1
2.131704E+1
2.024855E+1
1.910373E+1
1.742466E+1
1.559295E+1
1.399021E+1
1.307435E+1
1.238746E+1
1.162425E+1
1.063208E+1
9.487258E+0
8.495083E+0
7.655549E+0
6.816016E+0
5.747520E+0
4.297418E+0
2.618351E+0
6.340001E-1
-1.426672E+0
-3.334702E+0
-5.166410E+0
-7.227082E+0
-9.745682E+0
-1.234060E+1
-1.463024E+1
-1.646195E+1
-1.798837E+1
-1.951479E+1
-2.127018E+1
-2.317821E+1
-2.508624E+1
-2.668898E+1
-2.806277E+1
-2.928391E+1
-3.050505E+1
-3.149722E+1
-3.241307E+1
-3.302364E+1
-3.332893E+1
-3.386318E+1
-3.470271E+1
-3.592385E+1
-3.722131E+1
-3.844245E+1
-3.951094E+1
-4.050312E+1
-4.157162E+1
-4.332700E+1
-4.584560E+1
-4.866949E+1
-5.118809E+1
-5.271451E+1
-5.378301E+1
-5.492783E+1
-5.630161E+1
-5.759906E+1
-5.843860E+1
-5.866756E+1
-5.882021E+1
-5.897285E+1
-5.897285E+1
-5.882021E+1
-5.851492E+1
-5.805699E+1
-5.744642E+1
-5.691217E+1
-5.645425E+1
-5.576736E+1
-5.500415E+1
-5.416461E+1
-5.324876E+1
-5.218026E+1
-5.095912E+1
-4.973798E+1
-4.821156E+1
-4.645617E+1
-4.470079E+1
-4.286908E+1
-4.119001E+1
-3.981623E+1
-3.966359E+1
-4.149530E+1
-4.409021E+1
-4.454814E+1
-4.073208E+1
-3.378686E+1
-2.684163E+1
-2.325453E+1
-2.462831E+1
-2.844437E+1
-3.088665E+1
-3.027608E+1
-2.783380E+1
-2.569681E+1
-2.439935E+1
-2.355982E+1
-2.256764E+1
-2.142282E+1
-2.050697E+1
-2.004904E+1
-2.012536E+1
-2.012536E+1
-1.936215E+1
-1.798837E+1
-1.630930E+1
-1.440127E+1
-1.279853E+1
-1.195900E+1
-1.188267E+1
-1.195900E+1
-1.165371E+1
-1.050889E+1
-8.524542E+0
-5.929622E+0
-3.105738E+0
-5.871389E-1
1.549854E+0
3.457884E+0
5.365913E+0
7.044980E+0
8.418761E+0
9.334616E+0
1.040311E+1
1.162425E+1
1.299803E+1
1.437181E+1
1.566927E+1
1.681409E+1
1.818787E+1
1.986694E+1
2.124072E+1
2.185129E+1
2.200393E+1
2.238554E+1
2.330139E+1
2.429357E+1
2.536207E+1
2.650688E+1
2.780434E+1
2.917813E+1
3.032294E+1
3.131512E+1
3.230729E+1
3.322315E+1
3.368108E+1
3.375740E+1
3.375740E+1
3.375740E+1
3.398636E+1
3.474957E+1
3.581807E+1
3.665760E+1
3.711553E+1
3.726817E+1
3.742082E+1
3.787874E+1
3.810770E+1
3.772610E+1
3.711553E+1
3.696289E+1
3.719185E+1
3.749713E+1
3.749713E+1
3.734449E+1
3.734449E+1
3.711553E+1
3.650496E+1
3.581807E+1
3.551278E+1
3.558910E+1
3.520750E+1
3.398636E+1
3.253626E+1
3.154408E+1
3.139144E+1
3.162040E+1
3.184937E+1
3.146776E+1
3.055191E+1
2.925445E+1
2.818595E+1
2.772802E+1
2.772802E+1
2.757538E+1
2.688849E+1
2.551471E+1
2.421725E+1
2.360668E+1
2.375932E+1
2.436989E+1
2.452253E+1
2.391196E+1
2.291979E+1
2.208026E+1
2.185129E+1
2.230922E+1
2.299611E+1
2.307243E+1
2.230922E+1
2.131704E+1
2.085912E+1
2.108808E+1
2.162233E+1
2.185129E+1
2.177497E+1
2.177497E+1
2.185129E+1
2.162233E+1
2.116440E+1
2.070647E+1
2.024855E+1
1.971430E+1
1.940901E+1
1.925637E+1
1.895108E+1
1.826419E+1
1.742466E+1
1.658513E+1
1.574560E+1
1.467710E+1
1.345596E+1
1.231114E+1
1.109000E+1
9.716221E+0
8.342440E+0
7.197621E+0
6.129126E+0
4.984308E+0
3.610527E+0
2.007782E+0
1.760730E-1
-1.579314E+0
-2.876775E+0
-3.639987E+0
-4.097914E+0
-4.861126E+0
-6.311228E+0
-7.990295E+0
-9.364075E+0
-1.005097E+1
-1.035625E+1
-1.066154E+1
-1.150107E+1
-1.272221E+1
-1.409599E+1
-1.524081E+1
-1.592770E+1
-1.608034E+1
-1.608034E+1
-1.615666E+1
-1.638563E+1
-1.669091E+1
-1.661459E+1
-1.608034E+1
-1.531713E+1
-1.485920E+1
-1.447760E+1
-1.409599E+1
-1.340910E+1
-1.264589E+1
-1.195900E+1
-1.134843E+1
-1.058522E+1
-9.440396E+0
-7.990295E+0
-6.463870E+0
-5.242731E+0
-4.403198E+0
-3.411023E+0
-2.266205E+0
-9.687449E-1
1.760730E-1
1.244570E+0
2.236745E+0
3.152599E+0
4.221096E+0
5.518556E+0
6.892338E+0
7.960835E+0
8.800367E+0
9.716221E+0
1.101368E+1
1.238746E+1
1.353228E+1
1.452446E+1
1.528767E+1
1.612720E+1
1.727202E+1
1.864580E+1
2.017222E+1
2.185129E+1
2.353036E+1
2.505678E+1
2.620160E+1
2.719377E+1
2.818595E+1
2.948341E+1
3.116248E+1
3.291787E+1
3.429164E+1
3.490221E+1
3.490221E+1
3.444429E+1
3.352843E+1
3.169672E+1
2.887284E+1
2.513310E+1
2.124072E+1
1.795891E+1
1.612720E+1
1.620352E+1
1.826419E+1
2.192761E+1
2.681217E+1
3.253626E+1
3.909988E+1
4.650303E+1
5.382987E+1
5.970660E+1
6.382794E+1
6.688079E+1
6.955203E+1
7.222327E+1
7.489452E+1
7.718415E+1
7.886322E+1
7.970275E+1
8.000803E+1
8.008436E+1
8.000803E+1
7.962643E+1
7.878690E+1
7.779472E+1
7.718415E+1
7.687887E+1
7.726047E+1
7.832897E+1
7.886322E+1
7.825265E+1
7.726047E+1
7.687887E+1
7.718415E+1
7.787104E+1
7.863425E+1
7.932115E+1
8.008436E+1
8.100021E+1
8.252663E+1
8.458730E+1
8.634269E+1
8.756384E+1
8.870865E+1
8.977715E+1
9.031140E+1
9.046404E+1
9.076932E+1
9.145622E+1
9.206679E+1
9.237207E+1
9.252471E+1
9.313528E+1
9.412746E+1
9.489067E+1
9.511963E+1
9.473803E+1
9.458538E+1
9.519595E+1
9.618813E+1
9.695134E+1
9.725662E+1
9.718031E+1
9.679870E+1
9.672237E+1
9.725662E+1
9.817248E+1
9.901202E+1
9.962257E+1
1.003095E+2
1.011490E+2
1.013017E+2
1.008437E+2
1.001568E+2
9.939362E+1
9.855409E+1
9.771455E+1
9.702766E+1
9.672237E+1
9.672237E+1
9.679870E+1
9.626445E+1
9.511963E+1
9.359321E+1
9.206679E+1
9.099828E+1
9.046404E+1
8.985347E+1
8.855601E+1
8.672430E+1
8.535052E+1
8.473995E+1
8.428202E+1
8.328985E+1
8.191606E+1
8.054228E+1
7.947379E+1
7.855793E+1
7.733679E+1
7.558141E+1
7.367338E+1
7.252856E+1
7.199431E+1
7.130742E+1
7.000996E+1
6.840721E+1
6.710976E+1
6.634654E+1
6.604125E+1
6.611758E+1
6.550701E+1
6.367530E+1
6.146199E+1
5.978292E+1
5.901971E+1
5.840914E+1
5.749329E+1
5.634847E+1
5.497469E+1
5.367723E+1
5.245609E+1
5.138759E+1
5.039542E+1
4.963220E+1
4.902163E+1
4.856371E+1
4.841106E+1
4.818210E+1
4.764785E+1
4.688464E+1
4.627407E+1
4.566350E+1
4.512925E+1
4.512925E+1
4.505293E+1
4.413708E+1
4.268697E+1
4.131319E+1
4.054998E+1
4.001573E+1
3.917620E+1
3.780242E+1
3.665760E+1
3.597071E+1
3.528382E+1
3.452061E+1
3.375740E+1
3.307050E+1
3.238361E+1
3.169672E+1
3.093351E+1
3.024662E+1
2.963605E+1
2.902548E+1
2.833859E+1
2.788067E+1
2.749906E+1
2.688849E+1
2.658320E+1
2.688849E+1
2.780434E+1
2.856755E+1
2.803331E+1
2.681217E+1
2.612528E+1
2.612528E+1
2.627792E+1
2.620160E+1
2.627792E+1
2.696481E+1
2.734642E+1
2.734642E+1
2.734642E+1
2.772802E+1
2.810963E+1
2.833859E+1
2.849123E+1
2.879652E+1
2.902548E+1
2.955973E+1
3.062823E+1
3.078087E+1
2.948341E+1
2.795699E+1
2.734642E+1
2.749906E+1
2.780434E+1
2.772802E+1
2.742274E+1
2.704113E+1
2.665953E+1
2.604895E+1
2.482782E+1
2.368300E+1
2.330139E+1
2.345404E+1
2.345404E+1
2.299611E+1
2.238554E+1
2.185129E+1
2.154601E+1
2.124072E+1
2.063015E+1
1.994326E+1
1.963798E+1
1.948533E+1
1.910373E+1
1.841684E+1
1.780627E+1
1.757731E+1
1.772995E+1
1.795891E+1
1.795891E+1
1.780627E+1
1.750098E+1
1.734834E+1
1.734834E+1
1.765363E+1
1.849316E+1
1.963798E+1
1.963798E+1
1.864580E+1
1.811155E+1
1.879844E+1
1.979062E+1
2.017222E+1
2.009590E+1
2.009590E+1
2.047751E+1
2.078279E+1
2.085912E+1
2.078279E+1
2.078279E+1
2.101176E+1
2.177497E+1
2.261450E+1
2.246186E+1
2.162233E+1
2.085912E+1
2.070647E+1
2.055383E+1
2.078279E+1
2.223290E+1
2.337771E+1
2.276714E+1
2.154601E+1
2.139336E+1
2.223290E+1
2.276714E+1
2.215657E+1
2.101176E+1
2.032487E+1
2.024855E+1
2.040119E+1
2.047751E+1
2.040119E+1
2.032487E+1
2.009590E+1
1.971430E+1
1.971430E+1
2.009590E+1
2.040119E+1
2.085912E+1
2.124072E+1
2.131704E+1
2.131704E+1
2.116440E+1
2.101176E+1
2.108808E+1
2.108808E+1
2.108808E+1
2.116440E+1
2.131704E+1
2.154601E+1
2.192761E+1
2.223290E+1
2.253818E+1
2.291979E+1
2.307243E+1
2.299611E+1
2.299611E+1
2.299611E+1
2.284347E+1
2.307243E+1
2.368300E+1
2.444621E+1
2.482782E+1
2.505678E+1
2.513310E+1
2.566735E+1
2.681217E+1
2.757538E+1
2.734642E+1
2.696481E+1
2.727009E+1
2.795699E+1
2.826227E+1
2.810963E+1
2.810963E+1
2.872020E+1
2.940709E+1
2.994134E+1
3.009398E+1
3.009398E+1
3.039926E+1
3.085719E+1
3.146776E+1
3.215465E+1
3.284154E+1
3.337579E+1
3.368108E+1
3.375740E+1
3.368108E+1
3.368108E+1
3.383372E+1
3.421532E+1
3.474957E+1
3.497854E+1
3.482589E+1
3.467325E+1
3.467325E+1
3.505486E+1
3.566542E+1
3.627600E+1
3.635232E+1
3.612335E+1
3.581807E+1
3.566542E+1
3.558910E+1
3.566542E+1
3.581807E+1
3.627600E+1
3.673392E+1
3.726817E+1
3.749713E+1
3.749713E+1
3.742082E+1
3.742082E+1
3.734449E+1
3.696289E+1
3.665760E+1
3.688657E+1
3.818403E+1
3.986309E+1
4.024470E+1
3.864195E+1
3.650496E+1
3.581807E+1
3.665760E+1
3.810770E+1
3.894724E+1
3.902356E+1
3.864195E+1
3.841299E+1
3.841299E+1
3.833667E+1
3.810770E+1
3.810770E+1
3.848931E+1
3.917620E+1
3.963413E+1
3.986309E+1
3.993941E+1
3.955781E+1
3.887091E+1
3.810770E+1
3.780242E+1
3.795506E+1
3.826035E+1
3.841299E+1
3.841299E+1
3.833667E+1
3.772610E+1
3.642864E+1
3.566542E+1
3.658128E+1
3.856563E+1
3.978677E+1
4.009205E+1
4.016838E+1
3.993941E+1
3.948149E+1
3.879459E+1
3.833667E+1
3.810770E+1
3.795506E+1
3.757345E+1
3.734449E+1
3.742082E+1
3.787874E+1
3.833667E+1
3.833667E+1
3.810770E+1
3.787874E+1
3.795506E+1
3.864195E+1
3.909988E+1
3.894724E+1
3.826035E+1
3.795506E+1
3.795506E+1
3.803138E+1
3.810770E+1
3.864195E+1
3.940516E+1
3.986309E+1
3.963413E+1
3.909988E+1
3.856563E+1
3.833667E+1
3.848931E+1
3.826035E+1
3.749713E+1
3.711553E+1
3.772610E+1
3.848931E+1
3.848931E+1
3.787874E+1
3.749713E+1
3.749713E+1
3.787874E+1
3.818403E+1
3.841299E+1
3.879459E+1
3.932884E+1
3.986309E+1
4.024470E+1
4.032102E+1
4.024470E+1
4.001573E+1
3.978677E+1
3.986309E+1
4.032102E+1
4.085526E+1
4.108423E+1
4.077895E+1
3.993941E+1
3.879459E+1
3.780242E+1
3.719185E+1
3.711553E+1
3.764978E+1
3.841299E+1
3.917620E+1
3.963413E+1
3.971045E+1
3.955781E+1
3.948149E+1
3.940516E+1
3.917620E+1
3.887091E+1
3.871827E+1
3.841299E+1
3.810770E+1
3.803138E+1
3.833667E+1
3.856563E+1
3.848931E+1
3.826035E+1
3.787874E+1
3.757345E+1
3.719185E+1
3.681024E+1
3.650496E+1
3.619968E+1
3.589439E+1
3.543646E+1
3.497854E+1
3.459693E+1
3.436797E+1
3.421532E+1
3.391004E+1
3.329947E+1
3.284154E+1
3.245993E+1
3.223097E+1
3.200201E+1
3.200201E+1
3.207833E+1
3.207833E+1
3.200201E+1
3.207833E+1
3.207833E+1
3.146776E+1
3.039926E+1
2.963605E+1
2.933077E+1
2.917813E+1
2.910180E+1
2.948341E+1
3.039926E+1
3.146776E+1
3.207833E+1
3.192569E+1
3.139144E+1
3.108615E+1
3.162040E+1
3.245993E+1
3.276522E+1
3.238361E+1
3.192569E+1
3.162040E+1
3.139144E+1
3.139144E+1
3.146776E+1
3.131512E+1
3.100983E+1
3.062823E+1
3.009398E+1
2.986501E+1
2.994134E+1
3.772610E+1
5.176920E+1
5.543261E+1
4.360283E+1
2.963605E+1
2.589632E+1
3.055191E+1
3.505486E+1
3.505486E+1
3.276522E+1
3.169672E+1
3.230729E+1
3.375740E+1
3.490221E+1
3.513118E+1
3.490221E+1
3.490221E+1
3.513118E+1
3.536014E+1
3.536014E+1
3.536014E+1
3.566542E+1
3.597071E+1
3.627600E+1
3.673392E+1
3.719185E+1
3.742082E+1
3.772610E+1
3.841299E+1
3.917620E+1
3.986309E+1
4.024470E+1
4.077895E+1
4.146584E+1
4.177112E+1
4.131319E+1
4.047366E+1
3.993941E+1
4.009205E+1
4.039734E+1
4.032102E+1
3.978677E+1
3.932884E+1
3.925252E+1
3.948149E+1
3.986309E+1
4.024470E+1
4.070263E+1
4.138952E+1
4.207641E+1
4.276330E+1
4.322122E+1
4.337386E+1
4.360283E+1
4.375547E+1
4.406076E+1
4.436604E+1
4.451868E+1
4.467133E+1
4.497661E+1
4.520557E+1
4.528190E+1
4.512925E+1
4.467133E+1
4.398444E+1
4.352651E+1
4.367915E+1
4.398444E+1
4.428972E+1
4.467133E+1
4.543454E+1
4.635039E+1
4.703728E+1
4.696096E+1
4.635039E+1
4.573982E+1
4.566350E+1
4.581614E+1
4.566350E+1
4.528190E+1
4.490029E+1
4.451868E+1
4.413708E+1
4.352651E+1
4.268697E+1
4.177112E+1
4.093159E+1
4.054998E+1
4.047366E+1
4.062631E+1
4.085526E+1
4.070263E+1
4.001573E+1
3.948149E+1
3.986309E+1
4.070263E+1
4.123687E+1
4.123687E+1
4.093159E+1
4.123687E+1
4.230537E+1
4.345019E+1
4.375547E+1
4.322122E+1
4.261065E+1
4.261065E+1
4.352651E+1
4.505293E+1
4.680832E+1
4.833474E+1
4.963220E+1
5.054806E+1
5.100598E+1
5.108231E+1
5.108231E+1
5.108231E+1
5.146391E+1
5.230344E+1
5.352458E+1
5.505101E+1
5.673007E+1
5.818018E+1
5.955396E+1
6.069878E+1
6.176727E+1
6.291209E+1
6.428587E+1
6.588862E+1
6.756768E+1
6.886514E+1
6.970467E+1
7.062053E+1
7.268120E+1
7.542876E+1
7.703151E+1
7.726047E+1
7.726047E+1
7.771840E+1
7.871058E+1
7.977907E+1
8.107653E+1
8.283192E+1
8.481627E+1
8.634269E+1
8.687694E+1
8.611372E+1
8.443466E+1
8.283192E+1
8.214503E+1
8.283192E+1
8.473995E+1
8.748751E+1
9.008244E+1
9.199046E+1
9.298264E+1
9.328792E+1
9.328792E+1
9.328792E+1
9.321160E+1
9.305895E+1
9.290631E+1
9.298264E+1
9.344056E+1
9.435642E+1
9.534860E+1
9.595916E+1
9.595916E+1
9.550124E+1
9.504330E+1
9.481435E+1
9.519595E+1
9.618813E+1
9.740926E+1
9.840144E+1
9.885937E+1
9.855409E+1
9.809615E+1
9.809615E+1
9.832512E+1
9.801984E+1
9.679870E+1
9.527227E+1
9.443274E+1
9.458538E+1
9.527227E+1
9.611181E+1
9.664606E+1
9.672237E+1
9.618813E+1
9.504330E+1
9.366953E+1
9.267735E+1
9.206679E+1
9.153253E+1
9.084564E+1
9.008244E+1
8.939554E+1
8.886129E+1
8.847968E+1
8.817441E+1
8.756384E+1
8.649533E+1
8.504524E+1
8.359513E+1
8.245031E+1
8.168710E+1
8.122918E+1
8.092389E+1
8.061861E+1
8.023700E+1
7.962643E+1
7.901586E+1
7.825265E+1
7.726047E+1
7.634462E+1
7.558141E+1
7.451291E+1
7.344441E+1
7.252856E+1
7.207063E+1
7.176535E+1
7.130742E+1
7.077317E+1
7.000996E+1
6.917043E+1
6.810194E+1
6.695712E+1
6.596494E+1
6.527805E+1
6.459116E+1
6.359898E+1
6.245416E+1
6.130935E+1
6.039349E+1
5.978292E+1
5.917236E+1
5.840914E+1
5.741697E+1
5.650111E+1
5.558526E+1
5.459308E+1
5.352458E+1
5.260873E+1
5.169288E+1
5.092966E+1
5.024277E+1
4.940324E+1
4.841106E+1
4.749521E+1
4.680832E+1
4.612143E+1
4.551086E+1
4.497661E+1
4.436604E+1
4.360283E+1
4.268697E+1
4.200008E+1
4.177112E+1
4.169480E+1
4.138952E+1
4.085526E+1
4.009205E+1
3.940516E+1
3.902356E+1
3.879459E+1
3.848931E+1
3.826035E+1
3.810770E+1
3.818403E+1
3.841299E+1
3.848931E+1
3.826035E+1
3.787874E+1
3.780242E+1
3.795506E+1
3.833667E+1
3.864195E+1
3.879459E+1
3.894724E+1
3.909988E+1
3.917620E+1
3.932884E+1
3.971045E+1
4.009205E+1
4.047366E+1
4.070263E+1
4.085526E+1
4.100791E+1
4.131319E+1
4.184744E+1
4.238169E+1
4.291594E+1
4.367915E+1
4.436604E+1
4.436604E+1
4.413708E+1
4.406076E+1
4.444236E+1
4.497661E+1
4.543454E+1
4.581614E+1
4.612143E+1
4.642671E+1
4.680832E+1
4.726625E+1
4.780050E+1
4.833474E+1
4.886899E+1
4.947956E+1
5.009013E+1
5.077702E+1
5.146391E+1
5.230344E+1
5.321930E+1
5.382987E+1
5.421148E+1
5.451676E+1
5.497469E+1
5.550893E+1
5.611950E+1
5.673007E+1
5.749329E+1
5.833282E+1
5.917236E+1
6.001188E+1
6.062246E+1
6.100406E+1
6.123303E+1
6.176727E+1
6.253048E+1
6.321738E+1
6.398058E+1
6.512540E+1
6.627022E+1
6.680447E+1
6.657551E+1
6.634654E+1
6.657551E+1
6.703343E+1
6.741504E+1
6.756768E+1
6.787297E+1
6.825457E+1
6.878882E+1
6.909411E+1
6.917043E+1
6.917043E+1
6.924675E+1
6.939939E+1
6.985732E+1
7.039157E+1
7.062053E+1
7.039157E+1
7.008628E+1
6.985732E+1
6.993364E+1
7.008628E+1
7.023893E+1
7.062053E+1
7.077317E+1
7.054421E+1
7.000996E+1
6.970467E+1
6.962836E+1
6.970467E+1
6.978100E+1
7.000996E+1
7.046788E+1
7.084949E+1
7.107845E+1
7.123109E+1
7.153639E+1
7.176535E+1
7.161270E+1
7.130742E+1
7.123109E+1
7.123109E+1
7.153639E+1
7.222327E+1
7.283384E+1
7.275752E+1
7.245224E+1
7.237592E+1
7.237592E+1
7.260488E+1
7.298648E+1
7.306281E+1
7.298648E+1
7.275752E+1
7.268120E+1
7.275752E+1
7.291016E+1
7.283384E+1
7.260488E+1
7.214696E+1
7.176535E+1
7.176535E+1
7.191799E+1
7.207063E+1
7.222327E+1
7.237592E+1
7.260488E+1
7.260488E+1
7.245224E+1
7.207063E+1
7.176535E+1
7.153639E+1
7.138374E+1
7.123109E+1
7.107845E+1
7.100214E+1
7.100214E+1
7.092581E+1
7.077317E+1
7.039157E+1
7.000996E+1
6.978100E+1
6.962836E+1
6.978100E+1
6.993364E+1
7.016261E+1
7.023893E+1
6.993364E+1
6.955203E+1
6.947572E+1
6.962836E+1
6.962836E+1
6.939939E+1
6.917043E+1
6.909411E+1
6.917043E+1
6.917043E+1
6.901778E+1
6.894146E+1
6.878882E+1
6.863618E+1
6.863618E+1
6.871250E+1
6.863618E+1
6.825457E+1
6.779665E+1
6.749136E+1
6.741504E+1
6.733872E+1
6.718607E+1
6.680447E+1
6.657551E+1
6.649918E+1
6.619390E+1
6.558334E+1
6.482012E+1
6.474380E+1
6.504908E+1
6.489644E+1
6.382794E+1
6.260680E+1
6.176727E+1
6.138567E+1
6.108038E+1
6.046981E+1
5.978292E+1
5.917236E+1
5.856178E+1
5.795121E+1
5.718800E+1
5.650111E+1
5.581422E+1
5.520365E+1
5.466940E+1
5.413516E+1
5.367723E+1
5.314298E+1
5.253241E+1
5.192184E+1
5.131127E+1
5.070070E+1
5.031909E+1
5.009013E+1
5.016645E+1
5.016645E+1
4.970853E+1
4.886899E+1
4.810578E+1
4.764785E+1
4.734257E+1
4.696096E+1
4.673200E+1
4.657935E+1
4.642671E+1
4.604511E+1
4.558718E+1
4.520557E+1
4.497661E+1
4.467133E+1
4.428972E+1
4.375547E+1
4.306858E+1
4.238169E+1
4.177112E+1
4.108423E+1
4.054998E+1
3.993941E+1
3.932884E+1
3.902356E+1
3.925252E+1
3.971045E+1
3.978677E+1
3.963413E+1
3.986309E+1
4.054998E+1
4.138952E+1
4.184744E+1
4.207641E+1
4.207641E+1
4.215273E+1
4.238169E+1
4.268697E+1
4.291594E+1
4.291594E+1
4.283962E+1
4.268697E+1
4.268697E+1
4.268697E+1
4.245801E+1
4.222905E+1
4.207641E+1
4.192376E+1
4.184744E+1
4.161848E+1
4.116055E+1
4.093159E+1
4.116055E+1
4.154216E+1
4.184744E+1
4.215273E+1
4.268697E+1
4.345019E+1
4.444236E+1
4.581614E+1
4.749521E+1
4.947956E+1
5.161655E+1
5.405883E+1
5.673007E+1
5.932499E+1
6.176727E+1
6.382794E+1
6.543069E+1
6.642286E+1
6.703343E+1
6.718607E+1
6.710976E+1
6.688079E+1
6.649918E+1
6.642286E+1
6.657551E+1
6.710976E+1
6.703343E+1
6.581229E+1
6.588862E+1
6.833089E+1
7.184167E+1
7.428395E+1
7.527612E+1
7.519980E+1
7.527612E+1
7.695519E+1
7.970275E+1
8.191606E+1
8.283192E+1
8.283192E+1
8.267928E+1
8.260296E+1
8.252663E+1
8.214503E+1
8.161078E+1
8.092389E+1
8.016068E+1
7.939746E+1
7.863425E+1
7.779472E+1
7.703151E+1
7.642094E+1
7.581037E+1
7.535244E+1
7.504716E+1
7.481820E+1
7.458923E+1
7.428395E+1
7.397866E+1
7.374970E+1
7.359705E+1
7.352074E+1
7.321545E+1
7.291016E+1
7.260488E+1
7.245224E+1
7.229960E+1
7.199431E+1
7.153639E+1
7.100214E+1
7.046788E+1
6.993364E+1
6.955203E+1
6.924675E+1
6.886514E+1
6.848354E+1
6.810194E+1
6.772033E+1
6.749136E+1
6.726240E+1
6.703343E+1
6.680447E+1
6.642286E+1
6.596494E+1
6.558334E+1
6.520173E+1
6.474380E+1
6.428587E+1
6.390426E+1
6.367530E+1
6.359898E+1
6.352266E+1
6.306473E+1
6.237784E+1
6.138567E+1
6.054614E+1
5.993556E+1
5.940131E+1
5.879075E+1
5.818018E+1
5.749329E+1
5.665375E+1
5.581422E+1
5.497469E+1
5.428779E+1
5.360090E+1
5.299034E+1
5.215080E+1
5.077702E+1
4.940324E+1
4.818210E+1
4.741889E+1
4.680832E+1
4.589246E+1
4.467133E+1
4.360283E+1
4.276330E+1
4.207641E+1
4.123687E+1
4.016838E+1
3.917620E+1
3.826035E+1
3.757345E+1
3.688657E+1
3.619968E+1
3.551278E+1
3.482589E+1
3.421532E+1
3.352843E+1
3.284154E+1
3.223097E+1
3.154408E+1
3.108615E+1
3.078087E+1
3.070455E+1
3.093351E+1
3.116248E+1
3.131512E+1
3.108615E+1
3.078087E+1
3.078087E+1
3.078087E+1
3.024662E+1
2.894916E+1
2.749906E+1
2.620160E+1
2.528574E+1
2.459885E+1
2.406461E+1
2.360668E+1
2.314875E+1
2.253818E+1
2.177497E+1
2.101176E+1
2.001958E+1
1.887476E+1
1.757731E+1
1.620352E+1
1.498238E+1
1.406653E+1
1.360860E+1
1.353228E+1
1.353228E+1
1.337964E+1
1.292171E+1
1.215850E+1
1.109000E+1
9.792542E+0
8.647725E+0
7.731871E+0
7.044980E+0
6.739695E+0
6.663374E+0
6.434410E+0
5.823841E+0
4.984308E+0
4.297418E+0
3.686847E+0
2.999957E+0
2.236745E+0
1.473533E+0
7.866425E-1
3.287154E-1
2.343060E-2
-2.055330E-1
-5.108177E-1
-9.687449E-1
-1.579314E+0
-2.189884E+0
-2.800453E+0
-3.411023E+0
-4.021593E+0
-4.555841E+0
-4.861126E+0
-5.166410E+0
-5.471695E+0
-5.776979E+0
-6.158586E+0
-6.540192E+0
-6.998118E+0
-7.379725E+0
-7.837652E+0
-8.142937E+0
-8.295579E+0
-8.677185E+0
-9.364075E+0
-1.012729E+1
-1.043257E+1
-1.035625E+1
-1.035625E+1
-1.081418E+1
-1.142475E+1
-1.188267E+1
-1.188267E+1
-1.157739E+1
-1.142475E+1
-1.211164E+1
-1.447760E+1
-1.775941E+1
-1.982008E+1
-1.898055E+1
-1.562241E+1
-1.203532E+1
-1.073786E+1
-1.195900E+1
-1.424863E+1
-1.569873E+1
-1.585138E+1
-1.539345E+1
-1.539345E+1
-1.577506E+1
-1.615666E+1
-1.600402E+1
-1.569873E+1
-1.554609E+1
-1.569873E+1
-1.592770E+1
-1.623298E+1
-1.638563E+1
-1.646195E+1
-1.661459E+1
-1.699619E+1
-1.730148E+1
-1.730148E+1
-1.714884E+1
-1.714884E+1
-1.722516E+1
-1.737780E+1
-1.745412E+1
-1.753044E+1
-1.798837E+1
-1.852262E+1
-1.875158E+1
-1.882790E+1
-1.875158E+1
-1.852262E+1
-1.836998E+1
-1.821733E+1
-1.836998E+1
-1.867526E+1
-1.913319E+1
-1.951479E+1
-1.974376E+1
-1.982008E+1
-1.997272E+1
-2.020169E+1
-2.004904E+1
-1.966744E+1
-1.920951E+1
-1.890422E+1
-1.882790E+1
-1.890422E+1
-1.905687E+1
-1.920951E+1
-1.943847E+1
-1.951479E+1
-1.966744E+1
-1.974376E+1
-1.974376E+1
-1.951479E+1
-1.913319E+1
-1.882790E+1
-1.859894E+1
-1.867526E+1
-1.890422E+1
-1.920951E+1
-1.959111E+1
-1.989640E+1
-2.004904E+1
-1.997272E+1
-1.989640E+1
-1.982008E+1
-1.982008E+1
-1.982008E+1
-1.989640E+1
-2.012536E+1
-2.043065E+1
-2.073593E+1
-2.104122E+1
-2.134650E+1
-2.157546E+1
-2.188075E+1
-2.218604E+1
-2.233868E+1
-2.233868E+1
-2.226236E+1
-2.218604E+1
-2.226236E+1
-2.218604E+1
-2.195707E+1
-2.188075E+1
-2.218604E+1
-2.272028E+1
-2.294925E+1
-2.294925E+1
-2.279660E+1
-2.279660E+1
-2.279660E+1
-2.287293E+1
-2.279660E+1
-2.264396E+1
-2.241500E+1
-2.241500E+1
-2.249132E+1
-2.256764E+1
-2.256764E+1
-2.256764E+1
-2.249132E+1
-2.249132E+1
-2.256764E+1
-2.256764E+1
-2.256764E+1
-2.256764E+1
-2.272028E+1
-2.294925E+1
-2.317821E+1
-2.333085E+1
-2.340717E+1
-2.348350E+1
-2.355982E+1
-2.371246E+1
-2.386510E+1
-2.401774E+1
-2.417039E+1
-2.432303E+1
-2.462831E+1
-2.493360E+1
-2.523888E+1
-2.554417E+1
-2.562049E+1
-2.577313E+1
-2.592577E+1
-2.615474E+1
-2.646002E+1
-2.676531E+1
-2.714691E+1
-2.768116E+1
-2.821541E+1
-2.844437E+1
-2.844437E+1
-2.859702E+1
-2.874966E+1
-2.890230E+1
-2.905494E+1
-2.951287E+1
-2.989447E+1
-3.004712E+1
-3.012344E+1
-3.035240E+1
-3.065768E+1
-3.073401E+1
-3.096297E+1
-3.142090E+1
-3.210779E+1
-3.256572E+1
-3.279468E+1
-3.287100E+1
-3.309996E+1
-3.332893E+1
-3.355789E+1
-3.401582E+1
-3.523696E+1
-3.699234E+1
-3.813717E+1
-3.813717E+1
-3.729763E+1
-3.645810E+1
-3.653442E+1
-3.729763E+1
-3.806084E+1
-3.851877E+1
-3.851877E+1
-3.851877E+1
-3.882406E+1
-3.935830E+1
-3.996887E+1
-4.042680E+1
-4.073208E+1
-4.080840E+1
-4.096104E+1
-4.119001E+1
-4.149530E+1
-4.195322E+1
-4.233483E+1
-4.264011E+1
-4.286908E+1
-4.302172E+1
-4.325068E+1
-4.355597E+1
-4.393758E+1
-4.424286E+1
-4.454814E+1
-4.470079E+1
-4.485343E+1
-4.492975E+1
-4.515871E+1
-4.554032E+1
-4.599825E+1
-4.637985E+1
-4.668514E+1
-4.691410E+1
-4.699042E+1
-4.691410E+1
-4.699042E+1
-4.721939E+1
-4.760099E+1
-4.798260E+1
-4.813524E+1
-4.821156E+1
-4.828788E+1
-4.836420E+1
-4.851684E+1
-4.859316E+1
-4.859316E+1
-4.851684E+1
-4.836420E+1
-4.836420E+1
-4.844053E+1
-4.874581E+1
-4.920374E+1
-4.966166E+1
-4.989063E+1
-4.981430E+1
-4.958534E+1
-4.950902E+1
-4.966166E+1
-4.989063E+1
-5.027223E+1
-5.050120E+1
-5.080648E+1
-5.111176E+1
-5.141705E+1
-5.172234E+1
-5.210394E+1
-5.233291E+1
-5.263819E+1
-5.294347E+1
-5.332508E+1
-5.363036E+1
-5.385933E+1
-5.408829E+1
-5.439357E+1
-5.469886E+1
-5.500415E+1
-5.508047E+1
-5.515679E+1
-5.530943E+1
-5.546207E+1
-5.576736E+1
-5.592000E+1
-5.607264E+1
-5.599632E+1
-5.592000E+1
-5.584368E+1
-5.592000E+1
-5.607264E+1
-5.630161E+1
-5.653057E+1
-5.653057E+1
-5.622529E+1
-5.584368E+1
-5.553840E+1
-5.553840E+1
-5.576736E+1
-5.599632E+1
-5.614896E+1
-5.614896E+1
-5.607264E+1
-5.599632E+1
-5.592000E+1
-5.576736E+1
-5.569104E+1
-5.569104E+1
-5.569104E+1
-5.584368E+1
-5.592000E+1
-5.607264E+1
-5.622529E+1
-5.630161E+1
-5.622529E+1
-5.576736E+1
-5.530943E+1
-5.477518E+1
-5.446990E+1
-5.439357E+1
-5.462254E+1
-5.485151E+1
-5.515679E+1
-5.530943E+1
-5.530943E+1
-5.523311E+1
-5.508047E+1
-5.508047E+1
-5.515679E+1
-5.530943E+1
-5.538575E+1
-5.546207E+1
-5.538575E+1
-5.530943E+1
-5.523311E+1
-5.515679E+1
-5.500415E+1
-5.469886E+1
-5.439357E+1
-5.431725E+1
-5.439357E+1
-5.446990E+1
-5.424093E+1
-5.401197E+1
-5.393565E+1
-5.393565E+1
-5.378301E+1
-5.355404E+1
-5.324876E+1
-5.301979E+1
-5.294347E+1
-5.301979E+1
-5.309612E+1
-5.294347E+1
-5.263819E+1
-5.248555E+1
-5.248555E+1
-5.263819E+1
-5.279083E+1
-5.286715E+1
-5.279083E+1
-5.263819E+1
-5.225658E+1
-5.202762E+1
-5.218026E+1
-5.248555E+1
-5.256187E+1
-5.256187E+1
-5.248555E+1
-5.248555E+1
-5.256187E+1
-5.248555E+1
-5.218026E+1
-5.202762E+1
-5.202762E+1
-5.210394E+1
-5.202762E+1
-5.179866E+1
-5.149337E+1
-5.134073E+1
-5.134073E+1
-5.141705E+1
-5.141705E+1
-5.134073E+1
-5.126441E+1
-5.103544E+1
-5.073016E+1
-5.050120E+1
-5.050120E+1
-5.065384E+1
-5.073016E+1
-5.073016E+1
-5.065384E+1
-5.065384E+1
-5.065384E+1
-5.073016E+1
-5.080648E+1
-5.080648E+1
-5.080648E+1
-5.080648E+1
-5.088280E+1
-5.095912E+1
-5.088280E+1
-5.080648E+1
-5.065384E+1
-5.057752E+1
-5.080648E+1
-5.118809E+1
-5.141705E+1
-5.149337E+1
-5.141705E+1
-5.141705E+1
-5.134073E+1
-5.126441E+1
-5.134073E+1
-5.149337E+1
-5.172234E+1
-5.187497E+1
-5.187497E+1
-5.187497E+1
-5.187497E+1
-5.195130E+1
-5.202762E+1
-5.202762E+1
-5.195130E+1
-5.187497E+1
-5.179866E+1
-5.179866E+1
-5.187497E+1
-5.187497E+1
-5.195130E+1
-5.187497E+1
-5.172234E+1
-5.149337E+1
-5.134073E+1
-5.118809E+1
-5.111176E+1
-5.095912E+1
-5.095912E+1
-5.095912E+1
-5.080648E+1
-5.057752E+1
-5.050120E+1
-5.050120E+1
-5.057752E+1
-5.050120E+1
-5.034855E+1
-5.019591E+1
-5.011959E+1
-4.989063E+1
-4.958534E+1
-4.905109E+1
-4.828788E+1
-4.729571E+1
-4.622721E+1
-4.500607E+1
-4.378493E+1
-4.286908E+1
-4.264011E+1
-4.294540E+1
-4.370861E+1
-4.485343E+1
-4.637985E+1
-4.790628E+1
-4.905109E+1
-4.966166E+1
-4.989063E+1
-4.996695E+1
-4.989063E+1
-4.973798E+1
-4.928006E+1
-4.882213E+1
-4.874581E+1
-4.912742E+1
-4.989063E+1
-5.095912E+1
-5.202762E+1
-5.294347E+1
-5.385933E+1
-5.500415E+1
-5.607264E+1
-5.653057E+1
-5.653057E+1
-5.660689E+1
-5.691217E+1
-5.744642E+1
-5.813332E+1
-5.897285E+1
-5.988870E+1
-6.088088E+1
-6.194937E+1
-6.309419E+1
-6.416269E+1
-6.515486E+1
-6.622336E+1
-6.736818E+1
-6.866563E+1
-6.981046E+1
-7.080263E+1
-7.187113E+1
-7.316859E+1
-7.446605E+1
-7.576351E+1
-7.683201E+1
-7.782418E+1
-7.881636E+1
-7.973221E+1
-8.064806E+1
-8.164024E+1
-8.247977E+1
-8.309035E+1
-8.362460E+1
-8.408251E+1
-8.461677E+1
-8.522734E+1
-8.583791E+1
-8.667744E+1
-8.751698E+1
-8.828018E+1
-8.896707E+1
-8.973029E+1
-9.056982E+1
-9.133303E+1
-9.194360E+1
-9.255418E+1
-9.362267E+1
-9.484380E+1
-9.591230E+1
-9.652287E+1
-9.690448E+1
-9.736240E+1
-9.797298E+1
-9.835458E+1
-9.850723E+1
-9.850723E+1
-9.865987E+1
-9.873619E+1
-9.858354E+1
-9.789665E+1
-9.713344E+1
-9.652287E+1
-9.591230E+1
-9.514909E+1
-9.392795E+1
-9.247785E+1
-9.110407E+1
-8.988293E+1
-8.866179E+1
-8.721169E+1
-8.537998E+1
-8.301402E+1
-8.057175E+1
-7.843475E+1
-7.667937E+1
-7.492397E+1
-7.278698E+1
-7.034470E+1
-6.774979E+1
-6.515486E+1
-6.286523E+1
-6.057559E+1
-5.828596E+1
-5.607264E+1
-5.393565E+1
-5.187497E+1
-4.973798E+1
-4.760099E+1
-4.554032E+1
-4.355597E+1
-4.141898E+1
-3.912934E+1
-3.691602E+1
-3.477903E+1
-3.287100E+1
-3.103929E+1
-2.920758E+1
-2.729956E+1
-2.531521E+1
-2.325453E+1
-2.127018E+1
-1.928583E+1
-1.707252E+1
-1.478288E+1
-1.256957E+1
-1.050889E+1
-8.524542E+0
-6.463870E+0
-4.326877E+0
-2.037242E+0
2.523941E-1
2.542030E+0
4.602702E+0
6.663374E+0
8.800367E+0
1.116632E+1
1.345596E+1
1.582192E+1
1.803523E+1
2.024855E+1
2.246186E+1
2.467518E+1
2.681217E+1
2.879652E+1
3.062823E+1
3.230729E+1
3.398636E+1
3.589439E+1
3.818403E+1
4.062631E+1
4.291594E+1
4.474765E+1
4.596878E+1
4.688464E+1
4.787682E+1
4.902163E+1
4.970853E+1
4.955588E+1
4.902163E+1
4.902163E+1
4.978484E+1
5.108231E+1
5.222712E+1
5.299034E+1
5.344826E+1
5.390619E+1
5.459308E+1
5.589054E+1
5.741697E+1
5.871442E+1
5.932499E+1
5.924868E+1
5.825650E+1
5.650111E+1
5.527997E+1
5.566158E+1
5.718800E+1
5.871442E+1
5.940131E+1
5.924868E+1
5.856178E+1
5.749329E+1
5.665375E+1
5.596686E+1
5.535629E+1
5.474572E+1
5.428779E+1
5.398251E+1
5.360090E+1
5.337194E+1
5.314298E+1
5.283769E+1
5.230344E+1
5.123495E+1
4.947956E+1
4.749521E+1
4.566350E+1
4.428972E+1
4.314490E+1
4.207641E+1
4.123687E+1
4.054998E+1
3.986309E+1
3.887091E+1
3.757345E+1
3.612335E+1
3.467325E+1
3.329947E+1
3.192569E+1
3.062823E+1
2.925445E+1
2.803331E+1
2.673585E+1
2.559103E+1
2.475150E+1
2.421725E+1
2.368300E+1
2.307243E+1
2.261450E+1
2.200393E+1
2.063015E+1
1.895108E+1
1.750098E+1
1.666145E+1
1.597456E+1
1.505870E+1
1.383757E+1
1.238746E+1
1.078472E+1
8.953010E+0
6.892338E+0
4.907987E+0
3.228921E+0
1.778818E+0
5.576789E-1
-5.871389E-1
-1.884599E+0
-3.563665E+0
-5.395373E+0
-7.150761E+0
-8.906148E+0
-1.073786E+1
-1.264589E+1
-1.485920E+1
-1.737780E+1
-1.997272E+1
-2.210971E+1
-2.371246E+1
-2.508624E+1
-2.653634E+1
-2.821541E+1
-2.981815E+1
-3.149722E+1
-3.309996E+1
-3.470271E+1
-3.638178E+1
-3.806084E+1
-3.966359E+1
-4.119001E+1
-4.256379E+1
-4.386125E+1
-4.508239E+1
-4.637985E+1
-4.752467E+1
-4.851684E+1
-4.950902E+1
-5.042487E+1
-5.118809E+1
-5.172234E+1
-5.210394E+1
-5.248555E+1
-5.279083E+1
-5.294347E+1
-5.309612E+1
-5.355404E+1
-5.431725E+1
-5.530943E+1
-5.630161E+1
-5.714114E+1
-5.790435E+1
-5.866756E+1
-5.935445E+1
-6.004134E+1
-6.049927E+1
-6.072824E+1
-6.103352E+1
-6.149144E+1
-6.194937E+1
-6.217834E+1
-6.255994E+1
-6.294155E+1
-6.324684E+1
-6.339948E+1
-6.339948E+1
-6.332316E+1
-6.332316E+1
-6.339948E+1
-6.355212E+1
-6.370476E+1
-6.370476E+1
-6.355212E+1
-6.347580E+1
-6.347580E+1
-6.347580E+1
-6.339948E+1
-6.317051E+1
-6.294155E+1
-6.248362E+1
-6.187305E+1
-6.126249E+1
-6.088088E+1
-6.057559E+1
-6.011766E+1
-5.950709E+1
-5.889653E+1
-5.843860E+1
-5.798067E+1
-5.752274E+1
-5.706482E+1
-5.645425E+1
-5.576736E+1
-5.492783E+1
-5.431725E+1
-5.393565E+1
-5.363036E+1
-5.347772E+1
-5.332508E+1
-5.301979E+1
-5.256187E+1
-5.202762E+1
-5.164602E+1
-5.118809E+1
-5.065384E+1
-5.004327E+1
-4.943270E+1
-4.882213E+1
-4.821156E+1
-4.760099E+1
-4.714306E+1
-4.660881E+1
-4.599825E+1
-4.515871E+1
-4.439550E+1
-4.386125E+1
-4.355597E+1
-4.309804E+1
-4.225851E+1
-4.119001E+1
-4.035048E+1
-3.981623E+1
-3.928198E+1
-3.851877E+1
-3.752659E+1
-3.661074E+1
-3.554224E+1
-3.447375E+1
-3.340525E+1
-3.241307E+1
-3.157354E+1
-3.065768E+1
-2.974183E+1
-2.882598E+1
-2.798645E+1
-2.722323E+1
-2.638370E+1
-2.539152E+1
-2.439935E+1
-2.348350E+1
-2.256764E+1
-2.165179E+1
-2.073593E+1
-1.989640E+1
-1.905687E+1
-1.821733E+1
-1.737780E+1
-1.653827E+1
-1.577506E+1
-1.501184E+1
-1.409599E+1
-1.325646E+1
-1.249324E+1
-1.165371E+1
-1.066154E+1
-9.745682E+0
-8.829827E+0
-8.066615E+0
-7.379725E+0
-6.540192E+0
-5.548017E+0
-4.632162E+0
-3.716308E+0
-2.876775E+0
-2.189884E+0
-1.426672E+0
-5.108177E-1
4.813577E-1
1.168248E+0
1.702497E+0
2.236745E+0
3.076278E+0
4.221096E+0
5.136951E+0
5.671199E+0
6.129126E+0
6.663374E+0
7.350265E+0
8.113477E+0
8.800367E+0
9.487258E+0
1.009783E+1
1.055576E+1
1.109000E+1
1.170057E+1
1.231114E+1
1.292171E+1
1.345596E+1
1.399021E+1
1.444813E+1
1.482974E+1
1.521135E+1
1.559295E+1
1.597456E+1
1.627984E+1
1.658513E+1
1.696674E+1
1.734834E+1
1.772995E+1
1.788259E+1
1.795891E+1
1.811155E+1
1.826419E+1
1.856948E+1
1.879844E+1
1.910373E+1
1.933269E+1
1.956166E+1
1.979062E+1
2.017222E+1
2.047751E+1
2.047751E+1
2.032487E+1
2.032487E+1
2.070647E+1
2.101176E+1
2.101176E+1
2.101176E+1
2.108808E+1
2.131704E+1
2.154601E+1
2.169865E+1
2.177497E+1
2.185129E+1
2.200393E+1
2.200393E+1
2.192761E+1
2.185129E+1
2.200393E+1
2.230922E+1
2.253818E+1
2.246186E+1
2.230922E+1
2.208026E+1
2.185129E+1
2.162233E+1
2.131704E+1
2.108808E+1
2.093544E+1
2.078279E+1
2.070647E+1
2.063015E+1
2.032487E+1
1.986694E+1
1.902741E+1
1.856948E+1
1.856948E+1
1.872212E+1
1.841684E+1
1.772995E+1
1.696674E+1
1.658513E+1
1.627984E+1
1.574560E+1
1.544031E+1
1.536399E+1
1.536399E+1
1.505870E+1
1.460078E+1
1.421917E+1
1.399021E+1
1.391389E+1
1.391389E+1
1.391389E+1
1.376125E+1
1.345596E+1
1.322700E+1
1.315068E+1
1.330332E+1
1.337964E+1
1.322700E+1
1.299803E+1
1.261643E+1
1.215850E+1
1.177689E+1
1.154793E+1
1.154793E+1
1.162425E+1
1.162425E+1
1.139529E+1
1.109000E+1
1.070840E+1
1.055576E+1
1.040311E+1
1.017415E+1
9.945186E+0
9.792542E+0
9.792542E+0
9.792542E+0
9.792542E+0
9.716221E+0
9.639900E+0
9.410937E+0
9.105653E+0
8.800367E+0
8.647725E+0
8.647725E+0
8.647725E+0
8.571404E+0
8.495083E+0
8.418761E+0
8.495083E+0
8.495083E+0
8.495083E+0
8.418761E+0
8.342440E+0
8.266119E+0
8.266119E+0
8.189798E+0
8.113477E+0
8.189798E+0
8.266119E+0
8.418761E+0
8.571404E+0
8.800367E+0
8.953010E+0
9.029331E+0
9.105653E+0
9.334616E+0
9.563580E+0
9.868864E+0
1.017415E+1
1.055576E+1
1.078472E+1
1.093736E+1
1.131897E+1
1.177689E+1
1.231114E+1
1.276907E+1
1.315068E+1
1.376125E+1
1.460078E+1
1.551663E+1
1.627984E+1
1.666145E+1
1.696674E+1
1.727202E+1
1.765363E+1
1.795891E+1
1.795891E+1
1.765363E+1
1.696674E+1
1.627984E+1
1.566927E+1
1.505870E+1
1.444813E+1
1.368492E+1
1.284539E+1
1.200586E+1
1.139529E+1
1.086104E+1
1.047943E+1
1.009783E+1
9.868864E+0
9.487258E+0
9.029331E+0
8.571404E+0
8.418761E+0
8.800367E+0
9.258294E+0
9.563580E+0
9.563580E+0
9.410937E+0
9.410937E+0
9.563580E+0
1.002151E+1
1.063208E+1
1.139529E+1
1.208218E+1
1.254011E+1
1.292171E+1
1.330332E+1
1.414285E+1
1.544031E+1
1.673777E+1
1.772995E+1
1.864580E+1
1.971430E+1
2.101176E+1
2.223290E+1
2.330139E+1
2.429357E+1
2.520942E+1
2.627792E+1
2.734642E+1
2.826227E+1
2.910180E+1
3.009398E+1
3.116248E+1
3.230729E+1
3.337579E+1
3.413900E+1
3.482589E+1
3.558910E+1
3.642864E+1
3.734449E+1
3.826035E+1
3.902356E+1
3.963413E+1
4.024470E+1
4.085526E+1
4.154216E+1
4.215273E+1
4.276330E+1
4.345019E+1
4.421340E+1
4.482397E+1
4.520557E+1
4.543454E+1
4.558718E+1
4.573982E+1
4.596878E+1
4.627407E+1
4.673200E+1
4.726625E+1
4.764785E+1
4.810578E+1
4.848739E+1
4.886899E+1
4.917427E+1
4.955588E+1
4.986116E+1
5.009013E+1
5.016645E+1
5.001381E+1
4.986116E+1
4.963220E+1
4.947956E+1
4.917427E+1
4.879267E+1
4.833474E+1
4.780050E+1
4.718993E+1
4.650303E+1
4.589246E+1
4.520557E+1
4.451868E+1
4.383180E+1
4.306858E+1
4.230537E+1
4.169480E+1
4.123687E+1
4.100791E+1
4.085526E+1
4.077895E+1
4.062631E+1
4.047366E+1
4.024470E+1
3.986309E+1
3.932884E+1
3.871827E+1
3.795506E+1
3.719185E+1
3.604703E+1
3.444429E+1
3.276522E+1
3.116248E+1
2.978869E+1
2.849123E+1
2.727009E+1
2.604895E+1
2.482782E+1
2.368300E+1
2.253818E+1
2.146969E+1
2.024855E+1
1.910373E+1
1.795891E+1
1.666145E+1
1.521135E+1
1.368492E+1
1.246379E+1
1.139529E+1
1.070840E+1
1.002151E+1
9.334616E+0
8.571404E+0
7.808191E+0
7.197621E+0
6.663374E+0
6.205447E+0
5.518556E+0
4.679023E+0
3.763169E+0
2.770993E+0
1.931460E+0
1.244570E+0
7.103213E-1
3.287154E-1
-5.289059E-2
-2.818542E-1
-3.581753E-1
-3.581753E-1
-2.818542E-1
-1.292118E-1
2.343060E-2
1.760730E-1
3.287154E-1
4.813577E-1
6.340001E-1
6.340001E-1
4.050365E-1
4.050365E-1
7.866425E-1
1.549854E+0
2.389387E+0
2.770993E+0
2.770993E+0
2.923636E+0
3.534205E+0
4.373738E+0
4.984308E+0
5.136951E+0
5.136951E+0
5.289593E+0
5.671199E+0
6.052804E+0
6.434410E+0
6.968658E+0
7.579228E+0
8.189798E+0
8.571404E+0
8.800367E+0
9.029331E+0
9.487258E+0
1.002151E+1
1.047943E+1
1.101368E+1
1.170057E+1
1.223482E+1
1.254011E+1
1.284539E+1
1.337964E+1
1.421917E+1
1.521135E+1
1.605088E+1
1.681409E+1
1.742466E+1
1.788259E+1
1.841684E+1
1.910373E+1
1.994326E+1
2.078279E+1
2.146969E+1
2.200393E+1
2.261450E+1
2.345404E+1
2.436989E+1
2.513310E+1
2.589632E+1
2.643056E+1
2.704113E+1
2.765170E+1
2.826227E+1
2.902548E+1
2.978869E+1
3.039926E+1
3.085719E+1
3.146776E+1
3.230729E+1
3.314682E+1
3.368108E+1
3.413900E+1
3.467325E+1
3.528382E+1
3.589439E+1
3.635232E+1
3.665760E+1
3.711553E+1
3.757345E+1
3.803138E+1
3.848931E+1
3.887091E+1
3.917620E+1
3.948149E+1
4.001573E+1
4.047366E+1
4.093159E+1
4.116055E+1
4.138952E+1
4.161848E+1
4.177112E+1
4.192376E+1
4.222905E+1
4.253433E+1
4.276330E+1
4.291594E+1
4.299226E+1
4.322122E+1
4.345019E+1
4.375547E+1
4.398444E+1
4.398444E+1
4.383180E+1
4.367915E+1
4.367915E+1
4.367915E+1
4.367915E+1
4.375547E+1
4.375547E+1
4.383180E+1
4.375547E+1
4.352651E+1
4.314490E+1
4.291594E+1
4.291594E+1
4.314490E+1
4.329754E+1
4.314490E+1
4.283962E+1
4.245801E+1
4.215273E+1
4.192376E+1
4.169480E+1
4.131319E+1
4.093159E+1
4.054998E+1
4.024470E+1
4.001573E+1
3.978677E+1
3.948149E+1
3.917620E+1
3.879459E+1
3.841299E+1
3.803138E+1
3.764978E+1
3.726817E+1
3.681024E+1
3.627600E+1
3.574175E+1
3.528382E+1
3.497854E+1
3.459693E+1
3.413900E+1
3.368108E+1
3.322315E+1
3.276522E+1
3.223097E+1
3.162040E+1
3.108615E+1
3.062823E+1
3.017030E+1
2.986501E+1
2.955973E+1
2.925445E+1
2.872020E+1
2.803331E+1
2.742274E+1
2.696481E+1
2.665953E+1
2.635424E+1
2.589632E+1
2.536207E+1
2.482782E+1
2.436989E+1
2.398828E+1
2.360668E+1
2.322507E+1
2.276714E+1
2.238554E+1
2.208026E+1
2.169865E+1
2.139336E+1
2.101176E+1
2.055383E+1
2.024855E+1
2.001958E+1
1.979062E+1
1.948533E+1
1.910373E+1
1.872212E+1
1.841684E+1
1.811155E+1
1.788259E+1
1.772995E+1
1.750098E+1
1.727202E+1
1.704306E+1
1.689041E+1
1.673777E+1
1.666145E+1
1.643249E+1
1.620352E+1
1.597456E+1
1.582192E+1
1.566927E+1
1.551663E+1
1.536399E+1
1.528767E+1
1.521135E+1
1.521135E+1
1.536399E+1
1.551663E+1
1.551663E+1
1.536399E+1
1.536399E+1
1.536399E+1
1.544031E+1
1.559295E+1
1.582192E+1
1.605088E+1
1.620352E+1
1.643249E+1
1.666145E+1
1.696674E+1
1.727202E+1
1.750098E+1
1.772995E+1
1.780627E+1
1.788259E+1
1.788259E+1
1.795891E+1
1.795891E+1
1.795891E+1
1.795891E+1
1.795891E+1
1.811155E+1
1.826419E+1
1.826419E+1
1.818787E+1
1.826419E+1
1.834052E+1
1.841684E+1
1.849316E+1
1.856948E+1
1.856948E+1
1.849316E+1
1.849316E+1
1.849316E+1
1.849316E+1
1.841684E+1
1.841684E+1
1.841684E+1
1.834052E+1
1.826419E+1
1.834052E+1
1.864580E+1
1.910373E+1
1.971430E+1
2.032487E+1
2.078279E+1
2.116440E+1
2.154601E+1
2.192761E+1
2.223290E+1
2.246186E+1
2.246186E+1
2.261450E+1
2.284347E+1
2.314875E+1
2.345404E+1
2.375932E+1
2.414093E+1
2.444621E+1
2.475150E+1
2.498046E+1
2.513310E+1
2.528574E+1
2.551471E+1
2.574367E+1
2.612528E+1
2.658320E+1
2.711745E+1
2.765170E+1
2.803331E+1
2.841491E+1
2.864388E+1
2.864388E+1
2.856755E+1
2.849123E+1
2.841491E+1
2.849123E+1
2.864388E+1
2.879652E+1
2.894916E+1
2.902548E+1
2.917813E+1
2.933077E+1
2.940709E+1
2.948341E+1
2.948341E+1
2.940709E+1
2.933077E+1
2.940709E+1
2.948341E+1
2.963605E+1
2.971237E+1
2.963605E+1
2.963605E+1
2.971237E+1
2.971237E+1
2.963605E+1
2.948341E+1
2.933077E+1
2.902548E+1
2.887284E+1
2.887284E+1
2.887284E+1
2.894916E+1
2.894916E+1
2.887284E+1
2.872020E+1
2.856755E+1
2.856755E+1
2.864388E+1
2.849123E+1
2.818595E+1
2.795699E+1
2.788067E+1
2.795699E+1
2.788067E+1
2.765170E+1
2.727009E+1
2.711745E+1
2.704113E+1
2.704113E+1
2.696481E+1
2.673585E+1
2.658320E+1
2.627792E+1
2.604895E+1
2.581999E+1
2.559103E+1
2.520942E+1
2.498046E+1
2.490414E+1
2.498046E+1
2.490414E+1
2.467518E+1
2.429357E+1
2.383564E+1
2.337771E+1
2.299611E+1
2.269082E+1
2.246186E+1
2.238554E+1
2.238554E+1
2.246186E+1
2.253818E+1
2.261450E+1
2.284347E+1
2.353036E+1
2.421725E+1
2.398828E+1
2.307243E+1
2.230922E+1
2.215657E+1
2.223290E+1
2.230922E+1
2.215657E+1
2.208026E+1
2.192761E+1
2.169865E+1
2.154601E+1
2.139336E+1
2.131704E+1
2.131704E+1
2.131704E+1
2.124072E+1
2.124072E+1
2.124072E+1
2.116440E+1
2.108808E+1
2.101176E+1
2.093544E+1
2.085912E+1
2.078279E+1
2.078279E+1
2.070647E+1
2.070647E+1
2.078279E+1
2.085912E+1
2.093544E+1
2.101176E+1
2.085912E+1
2.078279E+1
2.070647E+1
2.078279E+1
2.093544E+1
2.108808E+1
2.116440E+1
2.116440E+1
2.116440E+1
2.124072E+1
2.131704E+1
2.131704E+1
2.124072E+1
2.108808E+1
2.108808E+1
2.116440E+1
2.124072E+1
2.108808E+1
2.078279E+1
2.040119E+1
2.032487E+1
2.040119E+1
2.047751E+1
2.040119E+1
2.024855E+1
2.024855E+1
2.024855E+1
2.009590E+1
1.986694E+1
1.963798E+1
1.971430E+1
1.971430E+1
1.948533E+1
1.925637E+1
1.918005E+1
1.925637E+1
1.933269E+1
1.918005E+1
1.895108E+1
1.887476E+1
1.879844E+1
1.856948E+1
1.841684E+1
1.841684E+1
1.849316E+1
1.856948E+1
1.856948E+1
1.849316E+1
1.841684E+1
1.849316E+1
1.856948E+1
1.841684E+1
1.826419E+1
1.811155E+1
1.811155E+1
1.818787E+1
1.826419E+1
1.849316E+1
1.849316E+1
1.811155E+1
1.795891E+1
1.818787E+1
1.864580E+1
1.887476E+1
1.887476E+1
1.879844E+1
1.895108E+1
1.910373E+1
1.910373E+1
1.887476E+1
1.864580E+1
1.872212E+1
1.918005E+1
1.948533E+1
1.956166E+1
1.948533E+1
1.948533E+1
1.948533E+1
1.948533E+1
1.948533E+1
1.948533E+1
1.956166E+1
1.971430E+1
1.979062E+1
1.979062E+1
1.971430E+1
1.948533E+1
1.948533E+1
1.963798E+1
1.979062E+1
1.986694E+1
1.986694E+1
1.986694E+1
1.979062E+1
1.979062E+1
1.979062E+1
1.979062E+1
1.986694E+1
1.994326E+1
2.001958E+1
2.009590E+1
2.009590E+1
2.009590E+1
2.009590E+1
2.009590E+1
2.009590E+1
2.009590E+1
2.009590E+1
2.017222E+1
2.017222E+1
2.017222E+1
2.017222E+1
2.017222E+1
2.009590E+1
2.017222E+1
2.017222E+1
2.009590E+1
2.001958E+1
1.994326E+1
1.994326E+1
2.001958E+1
2.001958E+1
1.994326E+1
1.994326E+1
2.001958E+1
2.001958E+1
2.001958E+1
1.994326E+1
1.979062E+1
1.971430E+1
1.971430E+1
1.963798E+1
1.948533E+1
1.933269E+1
1.925637E+1
1.933269E+1
1.933269E+1
1.925637E+1
1.910373E+1
1.910373E+1
1.910373E+1
1.902741E+1
1.887476E+1
1.872212E+1
1.864580E+1
1.856948E+1
1.849316E+1
1.841684E+1
1.841684E+1
1.856948E+1
1.849316E+1
1.818787E+1
1.788259E+1
1.765363E+1
1.765363E+1
1.765363E+1
1.757731E+1
1.742466E+1
1.719570E+1
1.711938E+1
1.711938E+1
1.704306E+1
1.696674E+1
1.673777E+1
1.658513E+1
1.643249E+1
1.627984E+1
1.612720E+1
1.597456E+1
1.589824E+1
1.582192E+1
1.574560E+1
1.559295E+1
1.544031E+1
1.521135E+1
1.513503E+1
1.498238E+1
1.482974E+1
1.467710E+1
1.452446E+1
1.444813E+1
1.429549E+1
1.421917E+1
1.421917E+1
1.414285E+1
1.414285E+1
1.406653E+1
1.399021E+1
1.391389E+1
1.391389E+1
1.383757E+1
1.368492E+1
1.360860E+1
1.360860E+1
1.360860E+1
1.353228E+1
1.345596E+1
1.330332E+1
1.322700E+1
1.315068E+1
1.307435E+1
1.284539E+1
1.276907E+1
1.276907E+1
1.299803E+1
1.292171E+1
1.276907E+1
1.254011E+1
1.246379E+1
1.246379E+1
1.246379E+1
1.238746E+1
1.231114E+1
1.223482E+1
1.223482E+1
1.231114E+1
1.246379E+1
1.246379E+1
1.231114E+1
1.231114E+1
1.231114E+1
1.238746E+1
1.246379E+1
1.246379E+1
1.246379E+1
1.269275E+1
1.284539E+1
1.276907E+1
1.246379E+1
1.238746E+1
1.246379E+1
1.261643E+1
1.269275E+1
1.269275E+1
1.276907E+1
1.276907E+1
1.276907E+1
1.276907E+1
1.276907E+1
1.292171E+1
1.299803E+1
1.307435E+1
1.307435E+1
1.307435E+1
1.315068E+1
1.322700E+1
1.330332E+1
1.330332E+1
1.330332E+1
1.337964E+1
1.345596E+1
1.337964E+1
1.337964E+1
1.337964E+1
1.337964E+1
1.345596E+1
1.353228E+1
1.353228E+1
1.353228E+1
1.353228E+1
1.360860E+1
1.360860E+1
1.368492E+1
1.368492E+1
1.368492E+1
1.368492E+1
1.360860E+1
1.360860E+1
1.353228E+1
1.353228E+1
1.353228E+1
1.353228E+1
1.345596E+1
1.345596E+1
1.345596E+1
1.337964E+1
1.330332E+1
1.330332E+1
1.330332E+1
1.345596E+1
1.353228E+1
1.353228E+1
1.337964E+1
1.337964E+1
1.337964E+1
1.337964E+1
1.330332E+1
1.322700E+1
1.315068E+1
1.322700E+1
1.322700E+1
1.322700E+1
1.330332E+1
1.330332E+1
1.330332E+1
1.322700E+1
1.330332E+1
1.337964E+1
1.330332E+1
1.330332E+1
1.330332E+1
1.337964E+1
1.360860E+1
1.368492E+1
1.376125E+1
1.376125E+1
1.376125E+1
1.368492E+1
1.368492E+1
1.376125E+1
1.391389E+1
1.399021E+1
1.406653E+1
1.406653E+1
1.406653E+1
1.406653E+1
1.414285E+1
1.421917E+1
1.429549E+1
1.437181E+1
1.444813E+1
1.444813E+1
1.444813E+1
1.444813E+1
1.444813E+1
1.460078E+1
1.475342E+1
1.482974E+1
1.482974E+1
1.475342E+1
1.482974E+1
1.521135E+1
1.551663E+1
1.544031E+1
1.513503E+1
1.490606E+1
1.498238E+1
1.513503E+1
1.521135E+1
1.521135E+1
1.521135E+1
1.528767E+1
1.536399E+1
1.551663E+1
1.551663E+1
1.544031E+1
1.536399E+1
1.544031E+1
1.559295E+1
1.574560E+1
1.582192E+1
1.589824E+1
1.589824E+1
1.597456E+1
1.605088E+1
1.612720E+1
1.620352E+1
1.620352E+1
1.627984E+1
1.627984E+1
1.643249E+1
1.666145E+1
1.673777E+1
1.666145E+1
1.666145E+1
1.681409E+1
1.696674E+1
1.711938E+1
1.719570E+1
1.711938E+1
1.711938E+1
1.727202E+1
1.742466E+1
1.742466E+1
1.742466E+1
1.742466E+1
1.734834E+1
1.734834E+1
1.742466E+1
1.765363E+1
1.788259E+1
1.788259E+1
1.788259E+1
1.788259E+1
1.788259E+1
1.788259E+1
1.788259E+1
1.788259E+1
1.795891E+1
1.803523E+1
1.811155E+1
1.818787E+1
1.826419E+1
1.834052E+1
1.841684E+1
1.841684E+1
1.841684E+1
1.841684E+1
1.841684E+1
1.849316E+1
1.849316E+1
1.856948E+1
1.856948E+1
1.872212E+1
1.887476E+1
1.895108E+1
1.902741E+1
1.910373E+1
1.918005E+1
1.925637E+1
1.933269E+1
1.940901E+1
1.948533E+1
1.948533E+1
1.948533E+1
1.956166E+1
1.963798E+1
1.979062E+1
1.979062E+1
1.986694E+1
1.986694E+1
1.994326E+1
2.001958E+1
2.001958E+1
2.009590E+1
2.017222E+1
2.024855E+1
2.040119E+1
2.047751E+1
2.055383E+1
2.055383E+1
2.055383E+1
2.055383E+1
2.063015E+1
2.063015E+1
2.063015E+1
2.063015E+1
2.078279E+1
2.085912E+1
2.093544E+1
2.085912E+1
2.093544E+1
2.101176E+1
2.108808E+1
2.116440E+1
2.124072E+1
2.116440E+1
2.108808E+1
2.101176E+1
2.101176E+1
2.116440E+1
2.131704E+1
2.131704E+1
2.131704E+1
2.131704E+1
2.131704E+1
2.131704E+1
2.131704E+1
2.131704E+1
2.139336E+1
2.146969E+1
2.146969E+1
2.146969E+1
2.139336E+1
2.146969E+1
2.162233E+1
2.162233E+1
2.169865E+1
2.177497E+1
2.185129E+1
2.192761E+1
2.192761E+1
2.192761E+1
2.200393E+1
2.215657E+1
2.230922E+1
2.230922E+1
2.230922E+1
2.238554E+1
2.238554E+1
2.253818E+1
2.261450E+1
2.269082E+1
2.276714E+1
2.284347E+1
2.291979E+1
2.307243E+1
2.314875E+1
2.322507E+1
2.322507E+1
2.337771E+1
2.345404E+1
2.353036E+1
2.353036E+1
2.360668E+1
2.368300E+1
2.375932E+1
2.383564E+1
2.391196E+1
2.398828E+1
2.406461E+1
2.414093E+1
2.414093E+1
2.421725E+1
2.429357E+1
2.436989E+1
2.444621E+1
2.444621E+1
2.452253E+1
2.467518E+1
2.475150E+1
2.475150E+1
2.475150E+1
2.475150E+1
2.475150E+1
2.467518E+1
2.467518E+1
2.475150E+1
2.482782E+1
2.490414E+1
2.490414E+1
2.498046E+1
2.490414E+1
2.498046E+1
2.505678E+1
2.505678E+1
2.505678E+1
2.498046E+1
2.498046E+1
2.505678E+1
2.505678E+1
2.498046E+1
2.498046E+1
2.498046E+1
2.498046E+1
2.498046E+1
2.490414E+1
2.490414E+1
2.482782E+1
2.482782E+1
2.490414E+1
2.498046E+1
2.490414E+1
2.482782E+1
2.467518E+1
2.459885E+1
2.459885E+1
2.467518E+1
2.475150E+1
2.475150E+1
2.475150E+1
2.467518E+1
2.459885E+1
2.444621E+1
2.436989E+1
2.429357E+1
2.421725E+1
2.421725E+1
2.421725E+1
2.421725E+1
2.421725E+1
2.414093E+1
2.406461E+1
2.383564E+1
2.360668E+1
2.353036E+1
2.360668E+1
2.375932E+1
2.375932E+1
2.345404E+1
2.314875E+1
2.307243E+1
2.307243E+1
2.299611E+1
2.291979E+1
2.276714E+1
2.269082E+1
2.261450E+1
2.261450E+1
2.253818E+1
2.238554E+1
2.230922E+1
2.246186E+1
2.269082E+1
2.253818E+1
2.223290E+1
2.192761E+1
2.185129E+1
2.185129E+1
2.177497E+1
2.162233E+1
2.154601E+1
2.162233E+1
2.162233E+1
2.154601E+1
2.131704E+1
2.108808E+1
2.093544E+1
2.078279E+1
2.070647E+1
2.070647E+1
2.070647E+1
2.070647E+1
2.055383E+1
2.040119E+1
2.032487E+1
2.032487E+1
2.024855E+1
2.024855E+1
2.017222E+1
2.017222E+1
2.017222E+1
2.009590E+1
2.001958E+1
1.994326E+1
1.986694E+1
1.979062E+1
1.971430E+1
1.963798E+1
1.948533E+1
1.940901E+1
1.933269E+1
1.933269E+1
1.933269E+1
1.925637E+1
1.910373E+1
1.902741E+1
1.887476E+1
1.879844E+1
1.872212E+1
1.872212E+1
1.864580E+1
1.849316E+1
1.834052E+1
1.826419E+1
1.826419E+1
1.841684E+1
1.834052E+1
1.803523E+1
1.772995E+1
1.757731E+1
1.757731E+1
1.757731E+1
1.757731E+1
1.750098E+1
1.742466E+1
1.742466E+1
1.750098E+1
1.750098E+1
1.734834E+1
1.711938E+1
1.704306E+1
1.696674E+1
1.689041E+1
1.673777E+1
1.666145E+1
1.666145E+1
1.673777E+1
1.673777E+1
1.673777E+1
1.666145E+1
1.666145E+1
1.658513E+1
1.650881E+1
1.658513E+1
1.666145E+1
1.666145E+1
1.666145E+1
1.666145E+1
1.673777E+1
1.673777E+1
1.681409E+1
1.689041E+1
1.673777E+1
1.658513E+1
1.650881E+1
1.650881E+1
1.666145E+1
1.666145E+1
1.666145E+1
1.650881E+1
1.650881E+1
1.666145E+1
1.689041E+1
1.704306E+1
1.719570E+1
1.719570E+1
1.719570E+1
1.704306E+1
1.719570E+1
1.788259E+1
1.841684E+1
1.818787E+1
1.757731E+1
1.734834E+1
1.750098E+1
1.772995E+1
1.795891E+1
1.803523E+1
1.788259E+1
1.772995E+1
1.772995E+1
1.780627E+1
1.788259E+1
1.795891E+1
1.788259E+1
1.795891E+1
1.803523E+1
1.811155E+1
1.811155E+1
1.818787E+1
1.818787E+1
1.826419E+1
1.834052E+1
1.841684E+1
1.849316E+1
1.856948E+1
1.864580E+1
1.864580E+1
1.872212E+1
1.879844E+1
1.887476E+1
1.895108E+1
1.887476E+1
1.887476E+1
1.879844E+1
1.887476E+1
1.895108E+1
1.895108E+1
1.895108E+1
1.887476E+1
1.879844E+1
1.887476E+1
1.887476E+1
1.895108E+1
1.895108E+1
1.887476E+1
1.872212E+1
1.864580E+1
1.864580E+1
1.864580E+1
1.864580E+1
1.856948E+1
1.849316E+1
1.841684E+1
1.826419E+1
1.811155E+1
1.803523E+1
1.803523E+1
1.811155E+1
1.803523E+1
1.772995E+1
1.750098E+1
1.734834E+1
1.727202E+1
1.719570E+1
1.704306E+1
1.689041E+1
1.681409E+1
1.658513E+1
1.635617E+1
1.612720E+1
1.597456E+1
1.589824E+1
1.574560E+1
1.551663E+1
1.528767E+1
1.505870E+1
1.490606E+1
1.475342E+1
1.452446E+1
1.429549E+1
1.406653E+1
1.376125E+1
1.337964E+1
1.315068E+1
1.299803E+1
1.284539E+1
1.269275E+1
1.246379E+1
1.223482E+1
1.192954E+1
1.162425E+1
1.124265E+1
1.093736E+1
1.070840E+1
1.047943E+1
1.025047E+1
9.945186E+0
9.716221E+0
9.487258E+0
9.258294E+0
8.953010E+0
8.647725E+0
8.418761E+0
8.266119E+0
8.113477E+0
7.808191E+0
7.502907E+0
7.273943E+0
7.121302E+0
6.968658E+0
6.739695E+0
6.510732E+0
6.281768E+0
6.052804E+0
5.823841E+0
5.594877E+0
5.365913E+0
5.213271E+0
4.984308E+0
4.831665E+0
4.679023E+0
4.526381E+0
4.297418E+0
4.144774E+0
3.992132E+0
3.839490E+0
3.763169E+0
3.534205E+0
3.381563E+0
3.152599E+0
2.999957E+0
2.923636E+0
2.847314E+0
2.618351E+0
2.313066E+0
2.160424E+0
2.160424E+0
2.160424E+0
2.084103E+0
1.931460E+0
1.702497E+0
1.549854E+0
1.397212E+0
1.320891E+0
1.168248E+0
1.091927E+0
9.392848E-1
9.392848E-1
9.392848E-1
9.392848E-1
8.629637E-1
8.629637E-1
7.866425E-1
7.866425E-1
7.866425E-1
7.866425E-1
7.866425E-1
7.866425E-1
8.629637E-1
9.392848E-1
1.091927E+0
1.091927E+0
1.091927E+0
1.015606E+0
9.392848E-1
9.392848E-1
8.629637E-1
9.392848E-1
1.015606E+0
1.091927E+0
1.015606E+0
9.392848E-1
8.629637E-1
8.629637E-1
9.392848E-1
9.392848E-1
8.629637E-1
8.629637E-1
8.629637E-1
1.015606E+0
1.091927E+0
1.168248E+0
1.244570E+0
1.168248E+0
1.168248E+0
1.244570E+0
1.473533E+0
1.778818E+0
1.931460E+0
2.007782E+0
2.007782E+0
2.313066E+0
2.847314E+0
3.305242E+0
3.457884E+0
3.534205E+0
3.686847E+0
4.144774E+0
4.602702E+0
5.136951E+0
5.671199E+0
6.205447E+0
6.587052E+0
6.892338E+0
7.197621E+0
7.502907E+0
7.884513E+0
8.266119E+0
8.495083E+0
8.724046E+0
8.876688E+0
9.181973E+0
9.410937E+0
9.487258E+0
9.487258E+0
9.639900E+0
9.945186E+0
1.032679E+1
1.070840E+1
1.093736E+1
1.116632E+1
1.154793E+1
1.208218E+1
1.254011E+1
1.307435E+1
1.360860E+1
1.406653E+1
1.444813E+1
1.475342E+1
1.505870E+1
1.528767E+1
1.536399E+1
1.536399E+1
1.513503E+1
1.482974E+1
1.444813E+1
1.406653E+1
1.360860E+1
1.315068E+1
1.261643E+1
1.185322E+1
1.070840E+1
9.563580E+0
8.571404E+0
7.731871E+0
6.968658E+0
6.281768E+0
5.747520E+0
5.213271E+0
4.679023E+0
4.144774E+0
3.610527E+0
2.999957E+0
2.236745E+0
1.244570E+0
2.523941E-1
-8.924236E-1
-2.113563E+0
-3.411023E+0
-4.708483E+0
-5.929622E+0
-7.074440E+0
-8.142937E+0
-8.906148E+0
-9.440396E+0
-9.669360E+0
-9.669360E+0
-9.440396E+0
-9.211433E+0
-8.829827E+0
-8.371900E+0
-7.837652E+0
-7.150761E+0
-6.387549E+0
-5.548017E+0
-4.479519E+0
-3.258380E+0
-2.037242E+0
-8.924236E-1
9.975179E-2
1.015606E+0
1.855139E+0
2.465709E+0
2.770993E+0
2.999957E+0
3.076278E+0
3.076278E+0
2.923636E+0
2.770993E+0
2.618351E+0
2.465709E+0
2.313066E+0
2.084103E+0
1.855139E+0
1.702497E+0
1.549854E+0
1.397212E+0
1.244570E+0
1.168248E+0
1.015606E+0
1.015606E+0
1.091927E+0
1.244570E+0
1.473533E+0
1.855139E+0
2.618351E+0
3.457884E+0
4.373738E+0
5.213271E+0
6.052804E+0
6.968658E+0
7.808191E+0
8.571404E+0
9.334616E+0
9.868864E+0
1.017415E+1
1.040311E+1
1.063208E+1
1.101368E+1
1.147161E+1
1.185322E+1
1.208218E+1
1.215850E+1
1.208218E+1
1.208218E+1
1.200586E+1
1.192954E+1
1.177689E+1
1.147161E+1
1.131897E+1
1.139529E+1
1.154793E+1
1.177689E+1
1.215850E+1
1.292171E+1
1.368492E+1
1.383757E+1
1.345596E+1
1.322700E+1
1.345596E+1
1.383757E+1
1.391389E+1
1.383757E+1
1.368492E+1
1.376125E+1
1.383757E+1
1.376125E+1
1.353228E+1
1.330332E+1
1.315068E+1
1.307435E+1
1.292171E+1
1.276907E+1
1.276907E+1
1.269275E+1
1.261643E+1
1.254011E+1
1.238746E+1
1.215850E+1
1.192954E+1
1.185322E+1
1.208218E+1
1.231114E+1
1.231114E+1
1.200586E+1
1.170057E+1
1.154793E+1
1.154793E+1
1.162425E+1
1.154793E+1
1.124265E+1
1.086104E+1
1.055576E+1
1.040311E+1
1.047943E+1
1.070840E+1
1.063208E+1
1.009783E+1
9.563580E+0
9.334616E+0
9.410937E+0
9.487258E+0
9.487258E+0
9.334616E+0
9.029331E+0
8.724046E+0
8.571404E+0
8.342440E+0
8.189798E+0
8.113477E+0
8.037155E+0
7.808191E+0
7.579228E+0
7.350265E+0
7.197621E+0
7.044980E+0
6.892338E+0
6.816016E+0
6.663374E+0
6.434410E+0
6.052804E+0
5.747520E+0
5.671199E+0
5.671199E+0
5.594877E+0
5.289593E+0
4.984308E+0
4.831665E+0
4.831665E+0
4.907987E+0
4.907987E+0
4.831665E+0
4.450060E+0
3.763169E+0
2.999957E+0
2.389387E+0
2.007782E+0
1.931460E+0
1.855139E+0
1.626176E+0
1.397212E+0
1.091927E+0
7.866425E-1
5.576789E-1
4.813577E-1
4.813577E-1
4.813577E-1
4.050365E-1
4.050365E-1
6.340001E-1
9.392848E-1
9.392848E-1
7.103213E-1
2.523941E-1
-1.292118E-1
-2.818542E-1
-2.055330E-1
-1.292118E-1
-2.055330E-1
-2.818542E-1
-1.292118E-1
-5.289059E-2
-1.292118E-1
-3.581753E-1
-7.397813E-1
-9.687449E-1
-1.121387E+0
-1.274030E+0
-1.426672E+0
-1.502993E+0
-1.502993E+0
-1.426672E+0
-1.274030E+0
-1.274030E+0
-1.502993E+0
-1.884599E+0
-2.189884E+0
-1.960920E+0
-1.502993E+0
-1.426672E+0
-1.884599E+0
-2.418847E+0
-2.418847E+0
-1.960920E+0
-1.731957E+0
-1.884599E+0
-2.037242E+0
-2.113563E+0
-2.113563E+0
-1.960920E+0
-1.579314E+0
-1.350351E+0
-1.502993E+0
-1.808278E+0
-1.960920E+0
-1.731957E+0
-1.502993E+0
-1.579314E+0
-1.884599E+0
-2.189884E+0
-2.266205E+0
-2.189884E+0
-2.113563E+0
-2.189884E+0
-2.266205E+0
-2.418847E+0
-2.418847E+0
-2.418847E+0
-2.418847E+0
-2.342526E+0
-2.342526E+0
-2.418847E+0
-2.495169E+0
-2.418847E+0
-2.342526E+0
-2.418847E+0
-2.571490E+0
-2.647811E+0
-2.647811E+0
-2.647811E+0
-2.724132E+0
-2.800453E+0
-2.800453E+0
-2.876775E+0
-2.876775E+0
-2.800453E+0
-2.876775E+0
-3.029417E+0
-3.182059E+0
-3.334702E+0
-3.411023E+0
-3.563665E+0
-3.716308E+0
-3.868950E+0
-4.021593E+0
-4.174235E+0
-4.326877E+0
-4.403198E+0
-4.479519E+0
-4.555841E+0
-4.555841E+0
-4.632162E+0
-4.861126E+0
-4.861126E+0
-4.784804E+0
-4.708483E+0
-4.861126E+0
-5.166410E+0
-5.242731E+0
-5.242731E+0
-5.242731E+0
-5.319053E+0
-5.471695E+0
-5.471695E+0
-5.471695E+0
-5.319053E+0
-5.166410E+0
-5.166410E+0
-5.395373E+0
-5.548017E+0
-5.548017E+0
-5.548017E+0
-5.624337E+0
-5.776979E+0
-5.853301E+0
-5.853301E+0
-5.853301E+0
-5.929622E+0
-6.005943E+0
-6.082265E+0
-6.311228E+0
-6.463870E+0
-6.616512E+0
-6.769156E+0
-6.921798E+0
-6.769156E+0
-6.540192E+0
-6.692834E+0
-7.150761E+0
-7.532367E+0
-7.685009E+0
-7.685009E+0
-7.685009E+0
-7.761331E+0
-7.913973E+0
-7.990295E+0
-8.142937E+0
-8.295579E+0
-8.524542E+0
-8.600863E+0
-8.600863E+0
-8.677185E+0
-8.829827E+0
-8.982470E+0
-9.135112E+0
-9.211433E+0
-9.287754E+0
-9.364075E+0
-9.440396E+0
-9.516718E+0
-9.516718E+0
-9.593039E+0
-9.669360E+0
-9.593039E+0
-9.440396E+0
-9.364075E+0
-9.440396E+0
-9.593039E+0
-9.822002E+0
-1.005097E+1
-9.974645E+0
-9.974645E+0
-9.974645E+0
-1.012729E+1
-1.020361E+1
-1.027993E+1
-1.035625E+1
-1.043257E+1
-1.050889E+1
-1.050889E+1
-1.043257E+1
-1.027993E+1
-1.027993E+1
-1.035625E+1
-1.035625E+1
-1.035625E+1
-1.058522E+1
-9.745682E+0
-8.066615E+0
-7.761331E+0
-9.440396E+0
-1.134843E+1
-1.173003E+1
-1.104314E+1
-1.050889E+1
-1.050889E+1
-1.073786E+1
-1.081418E+1
-1.081418E+1
-1.089050E+1
-1.104314E+1
-1.104314E+1
-1.104314E+1
-1.089050E+1
-1.081418E+1
-1.073786E+1
-1.066154E+1
-1.066154E+1
-1.066154E+1
-1.058522E+1
-1.043257E+1
-1.012729E+1
-9.974645E+0
-1.020361E+1
-1.043257E+1
-1.050889E+1
-1.027993E+1
-1.012729E+1
-1.012729E+1
-1.012729E+1
-1.005097E+1
-9.974645E+0
-9.974645E+0
-9.974645E+0
-1.005097E+1
-1.005097E+1
-9.974645E+0
-9.898323E+0
-9.898323E+0
-9.974645E+0
-9.898323E+0
-9.822002E+0
-9.745682E+0
-9.745682E+0
-9.669360E+0
-9.593039E+0
-9.593039E+0
-9.669360E+0
-9.822002E+0
-9.898323E+0
-9.974645E+0
-9.974645E+0
-1.005097E+1
-1.020361E+1
-1.035625E+1
-1.050889E+1
-1.058522E+1
-1.066154E+1
-1.058522E+1
-1.050889E+1
-1.058522E+1
-1.089050E+1
-1.119578E+1
-1.127210E+1
-1.127210E+1
-1.127210E+1
-1.127210E+1
-1.127210E+1
-1.119578E+1
-1.111946E+1
-1.096682E+1
-1.089050E+1
-1.073786E+1
-1.050889E+1
-1.020361E+1
-9.974645E+0
-9.822002E+0
-9.593039E+0
-9.364075E+0
-9.058790E+0
-8.829827E+0
-8.524542E+0
-8.295579E+0
-7.990295E+0
-7.608687E+0
-7.303403E+0
-7.074440E+0
-6.769156E+0
-6.463870E+0
-6.158586E+0
-5.853301E+0
-5.471695E+0
-4.937447E+0
-4.174235E+0
-3.792629E+0
-3.487344E+0
-3.029417E+0
-2.571490E+0
-2.495169E+0
-2.724132E+0
-2.647811E+0
-2.189884E+0
-1.731957E+0
-1.426672E+0
-1.274030E+0
-1.121387E+0
-8.161025E-1
-4.344965E-1
-5.289059E-2
2.523941E-1
4.050365E-1
6.340001E-1
9.392848E-1
1.320891E+0
1.549854E+0
1.702497E+0
1.778818E+0
1.931460E+0
2.007782E+0
2.084103E+0
2.084103E+0
2.007782E+0
1.855139E+0
1.626176E+0
1.397212E+0
1.244570E+0
1.015606E+0
7.866425E-1
5.576789E-1
2.523941E-1
2.343060E-2
-2.818542E-1
-5.871389E-1
-8.924236E-1
-1.121387E+0
-1.426672E+0
-1.808278E+0
-2.266205E+0
-2.571490E+0
-2.876775E+0
-3.105738E+0
-3.258380E+0
-3.487344E+0
-3.716308E+0
-3.945271E+0
-4.250556E+0
-4.479519E+0
-4.708483E+0
-5.013768E+0
-5.395373E+0
-5.624337E+0
-5.776979E+0
-6.082265E+0
-6.463870E+0
-6.769156E+0
-6.998118E+0
-7.227082E+0
-7.456046E+0
-7.761331E+0
-8.142937E+0
-8.448220E+0
-8.753506E+0
-8.906148E+0
-9.058790E+0
-9.058790E+0
-9.135112E+0
-9.593039E+0
-1.027993E+1
-1.066154E+1
-1.073786E+1
-1.066154E+1
-1.073786E+1
-1.104314E+1
-1.127210E+1
-1.134843E+1
-1.150107E+1
-1.165371E+1
-1.180635E+1
-1.195900E+1
-1.203532E+1
-1.218796E+1
-1.241692E+1
-1.264589E+1
-1.287485E+1
-1.302749E+1
-1.318013E+1
-1.356174E+1
-1.386703E+1
-1.409599E+1
-1.409599E+1
-1.401967E+1
-1.409599E+1
-1.455392E+1
-1.501184E+1
-1.531713E+1
-1.539345E+1
-1.539345E+1
-1.539345E+1
-1.554609E+1
-1.569873E+1
-1.577506E+1
-1.577506E+1
-1.554609E+1
-1.539345E+1
-1.546977E+1
-1.577506E+1
-1.592770E+1
-1.585138E+1
-1.562241E+1
-1.539345E+1
-1.539345E+1
-1.546977E+1
-1.546977E+1
-1.524081E+1
-1.508816E+1
-1.516449E+1
-1.531713E+1
-1.539345E+1
-1.531713E+1
-1.524081E+1
-1.516449E+1
-1.501184E+1
-1.478288E+1
-1.478288E+1
-1.478288E+1
-1.478288E+1
-1.493552E+1
-1.508816E+1
-1.508816E+1
-1.493552E+1
-1.478288E+1
-1.485920E+1
-1.501184E+1
-1.508816E+1
-1.501184E+1
-1.493552E+1
-1.485920E+1
-1.470656E+1
-1.463024E+1
-1.455392E+1
-1.447760E+1
-1.447760E+1
-1.440127E+1
-1.447760E+1
-1.447760E+1
-1.455392E+1
-1.440127E+1
-1.432495E+1
-1.417231E+1
-1.409599E+1
-1.394335E+1
-1.379070E+1
-1.371438E+1
-1.363806E+1
-1.363806E+1
-1.356174E+1
-1.340910E+1
-1.325646E+1
-1.310381E+1
-1.295117E+1
-1.272221E+1
-1.249324E+1
-1.234060E+1
-1.211164E+1
-1.195900E+1
-1.188267E+1
-1.188267E+1
-1.180635E+1
-1.165371E+1
-1.142475E+1
-1.127210E+1
-1.104314E+1
-1.081418E+1
-1.058522E+1
-1.043257E+1
-1.035625E+1
-1.035625E+1
-1.027993E+1
-1.020361E+1
-9.974645E+0
-9.822002E+0
-9.669360E+0
-9.516718E+0
-9.440396E+0
-9.211433E+0
-9.058790E+0
-8.982470E+0
-8.906148E+0
-8.906148E+0
-8.829827E+0
-8.753506E+0
-8.524542E+0
-8.295579E+0
-8.142937E+0
-8.219257E+0
-8.371900E+0
-8.295579E+0
-7.990295E+0
-7.837652E+0
-7.913973E+0
-7.990295E+0
-7.990295E+0
-7.990295E+0
-7.837652E+0
-7.685009E+0
-7.685009E+0
-7.761331E+0
-7.913973E+0
-7.913973E+0
-7.837652E+0
-7.685009E+0
-7.608687E+0
-7.685009E+0
-7.761331E+0
-7.685009E+0
-7.456046E+0
-7.303403E+0
-7.456046E+0
-7.685009E+0
-7.837652E+0
-7.761331E+0
-7.761331E+0
-7.761331E+0
-7.761331E+0
-7.761331E+0
-7.761331E+0
-7.761331E+0
-7.761331E+0
-7.761331E+0
-7.685009E+0
-7.608687E+0
-7.608687E+0
-7.761331E+0
-8.066615E+0
-8.219257E+0
-8.066615E+0
-7.913973E+0
-7.913973E+0
-7.990295E+0
-8.142937E+0
-8.219257E+0
-8.295579E+0
-8.371900E+0
-8.448220E+0
-8.448220E+0
-8.448220E+0
-8.524542E+0
-8.600863E+0
-8.677185E+0
-8.677185E+0
-8.753506E+0
-8.829827E+0
-8.982470E+0
-9.058790E+0
-9.135112E+0
-9.135112E+0
-9.135112E+0
-9.211433E+0
-9.364075E+0
-9.593039E+0
-9.745682E+0
-9.745682E+0
-9.745682E+0
-9.898323E+0
-1.005097E+1
-1.027993E+1
-1.043257E+1
-1.043257E+1
-1.020361E+1
-1.012729E+1
-1.035625E+1
-1.073786E+1
-1.096682E+1
-1.104314E+1
-1.104314E+1
-1.104314E+1
-1.111946E+1
-1.119578E+1
-1.127210E+1
-1.127210E+1
-1.127210E+1
-1.127210E+1
-1.134843E+1
-1.134843E+1
-1.134843E+1
-1.142475E+1
-1.150107E+1
-1.150107E+1
-1.142475E+1
-1.134843E+1
-1.134843E+1
-1.134843E+1
-1.150107E+1
-1.173003E+1
-1.180635E+1
-1.180635E+1
-1.180635E+1
-1.173003E+1
-1.165371E+1
-1.173003E+1
-1.188267E+1
-1.195900E+1
-1.211164E+1
-1.218796E+1
-1.226428E+1
-1.226428E+1
-1.226428E+1
-1.226428E+1
-1.234060E+1
-1.241692E+1
-1.241692E+1
-1.249324E+1
-1.249324E+1
-1.249324E+1
-1.249324E+1
-1.249324E+1
-1.256957E+1
-1.249324E+1
-1.226428E+1
-1.211164E+1
-1.226428E+1
-1.256957E+1
-1.272221E+1
-1.264589E+1
-1.256957E+1
-1.256957E+1
-1.264589E+1
-1.272221E+1
-1.272221E+1
-1.272221E+1
-1.272221E+1
-1.279853E+1
-1.279853E+1
-1.272221E+1
-1.272221E+1
-1.279853E+1
-1.287485E+1
-1.295117E+1
-1.295117E+1
-1.287485E+1
-1.295117E+1
-1.302749E+1
-1.302749E+1
-1.287485E+1
-1.264589E+1
-1.249324E+1
-1.264589E+1
-1.287485E+1
-1.302749E+1
-1.287485E+1
-1.272221E+1
-1.249324E+1
-1.249324E+1
-1.256957E+1
-1.272221E+1
-1.272221E+1
-1.256957E+1
-1.249324E+1
-1.241692E+1
-1.241692E+1
-1.241692E+1
-1.241692E+1
-1.241692E+1
-1.249324E+1
-1.256957E+1
-1.249324E+1
-1.226428E+1
-1.195900E+1
-1.203532E+1
-1.234060E+1
-1.256957E+1
-1.256957E+1
-1.234060E+1
-1.226428E+1
-1.226428E+1
-1.234060E+1
-1.241692E+1
-1.241692E+1
-1.241692E+1
-1.234060E+1
-1.234060E+1
-1.234060E+1
-1.234060E+1
-1.234060E+1
-1.234060E+1
-1.226428E+1
-1.226428E+1
-1.218796E+1
-1.173003E+1
-1.134843E+1
-1.142475E+1
-1.180635E+1
-1.203532E+1
-1.195900E+1
-1.180635E+1
-1.173003E+1
-1.180635E+1
-1.195900E+1
-1.203532E+1
-1.211164E+1
-1.211164E+1
-1.211164E+1
-1.203532E+1
-1.203532E+1
-1.203532E+1
-1.203532E+1
-1.203532E+1
-1.203532E+1
-1.195900E+1
-1.195900E+1
-1.195900E+1
-1.188267E+1
-1.188267E+1
-1.180635E+1
-1.180635E+1
-1.180635E+1
-1.180635E+1
-1.173003E+1
-1.173003E+1
-1.173003E+1
-1.173003E+1
-1.173003E+1
-1.173003E+1
-1.173003E+1
-1.173003E+1
-1.165371E+1
-1.165371E+1
-1.157739E+1
-1.150107E+1
-1.142475E+1
-1.150107E+1
-1.157739E+1
-1.150107E+1
-1.134843E+1
-1.127210E+1
-1.134843E+1
-1.157739E+1
-1.157739E+1
-1.134843E+1
-1.119578E+1
-1.134843E+1
-1.150107E+1
-1.165371E+1
-1.157739E+1
-1.150107E+1
-1.134843E+1
-1.119578E+1
-1.119578E+1
-1.134843E+1
-1.157739E+1
-1.157739E+1
-1.142475E+1
-1.127210E+1
-1.127210E+1
-1.142475E+1
-1.142475E+1
-1.111946E+1
-1.089050E+1
-1.104314E+1
-1.134843E+1
-1.150107E+1
-1.150107E+1
-1.134843E+1
-1.111946E+1
-1.089050E+1
-1.089050E+1
-1.111946E+1
-1.142475E+1
-1.142475E+1
-1.134843E+1
-1.127210E+1
-1.119578E+1
-1.111946E+1
-1.111946E+1
-1.119578E+1
-1.127210E+1
-1.119578E+1
-1.089050E+1
-1.050889E+1
-1.035625E+1
-1.050889E+1
-1.073786E+1
-1.089050E+1
-1.089050E+1
-1.081418E+1
-1.081418E+1
-1.089050E+1
-1.096682E+1
-1.104314E+1
-1.104314E+1
-1.089050E+1
-1.081418E+1
-1.081418E+1
-1.089050E+1
-1.089050E+1
-1.081418E+1
-1.073786E+1
-1.066154E+1
-1.073786E+1
-1.073786E+1
-1.066154E+1
-1.050889E+1
-1.043257E+1
-1.043257E+1
-1.035625E+1
-1.035625E+1
-1.027993E+1
-1.027993E+1
-1.027993E+1
-1.035625E+1
-1.035625E+1
-1.020361E+1
-1.012729E+1
-1.005097E+1
-1.005097E+1
-1.005097E+1
-1.005097E+1
-9.974645E+0
-9.898323E+0
-9.898323E+0
-9.898323E+0
-9.822002E+0
-9.745682E+0
-9.745682E+0
-9.669360E+0
-9.593039E+0
-9.516718E+0
-9.516718E+0
-9.516718E+0
-9.593039E+0
-9.516718E+0
-9.516718E+0
-9.440396E+0
-9.440396E+0
-9.364075E+0
-8.982470E+0
-8.371900E+0
-7.990295E+0
-8.448220E+0
-9.135112E+0
-9.593039E+0
-9.669360E+0
-9.745682E+0
-9.822002E+0
-9.822002E+0
-9.745682E+0
-9.593039E+0
-9.440396E+0
-9.287754E+0
-9.135112E+0
-9.058790E+0
-9.135112E+0
-9.211433E+0
-9.211433E+0
-9.135112E+0
-9.058790E+0
-9.135112E+0
-9.211433E+0
-9.135112E+0
-9.058790E+0
-8.982470E+0
-9.058790E+0
-9.058790E+0
-8.982470E+0
-8.829827E+0
-8.906148E+0
-9.211433E+0
-9.516718E+0
-9.516718E+0
-9.287754E+0
-9.058790E+0
-8.829827E+0
-8.829827E+0
-8.906148E+0
-9.058790E+0
-8.982470E+0
-8.906148E+0
-8.982470E+0
-9.058790E+0
-9.058790E+0
-9.058790E+0
-8.982470E+0
-8.982470E+0
-8.982470E+0
-9.058790E+0
-9.058790E+0
-9.135112E+0
-9.135112E+0
-9.135112E+0
-9.135112E+0
-9.058790E+0
-8.982470E+0
-8.982470E+0
-8.982470E+0
-9.058790E+0
-8.982470E+0
-8.829827E+0
-8.753506E+0
-8.829827E+0
-8.829827E+0
-8.829827E+0
-8.753506E+0
-8.753506E+0
-8.753506E+0
-8.677185E+0
-8.677185E+0
-8.677185E+0
-8.524542E+0
-8.295579E+0
-8.142937E+0
-8.142937E+0
-8.295579E+0
-8.371900E+0
-8.295579E+0
-8.219257E+0
-8.219257E+0
-8.142937E+0
-7.990295E+0
-7.990295E+0
-7.990295E+0
-7.990295E+0
-7.837652E+0
-7.532367E+0
-7.456046E+0
-7.532367E+0
-7.685009E+0
-7.685009E+0
-7.608687E+0
-7.456046E+0
-7.379725E+0
-7.456046E+0
-7.456046E+0
-7.379725E+0
-7.303403E+0
-7.303403E+0
-7.150761E+0
-6.998118E+0
-6.921798E+0
-7.074440E+0
-7.227082E+0
-7.303403E+0
-7.303403E+0
-7.150761E+0
-6.998118E+0
-6.921798E+0
-6.845476E+0
-6.845476E+0
-6.921798E+0
-6.845476E+0
-6.845476E+0
-6.845476E+0
-6.921798E+0
-6.692834E+0
-6.463870E+0
-6.463870E+0
-6.769156E+0
-6.998118E+0
-7.074440E+0
-7.150761E+0
-7.074440E+0
-6.998118E+0
-6.921798E+0
-6.921798E+0
-6.845476E+0
-6.845476E+0
-6.998118E+0
-7.074440E+0
-6.921798E+0
-6.769156E+0
-6.692834E+0
-6.769156E+0
-6.845476E+0
-6.921798E+0
-6.921798E+0
-6.998118E+0
-6.998118E+0
-6.921798E+0
-6.921798E+0
-6.921798E+0
-6.921798E+0
-6.921798E+0
-6.845476E+0
-6.845476E+0
-6.845476E+0
-6.769156E+0
-6.769156E+0
-6.769156E+0
-6.845476E+0
-6.845476E+0
-6.845476E+0
-6.921798E+0
-6.921798E+0
-6.845476E+0
-6.845476E+0
-6.845476E+0
-6.769156E+0
-6.692834E+0
-6.692834E+0
-6.769156E+0
-6.769156E+0
-6.845476E+0
-6.845476E+0
-6.921798E+0
-6.921798E+0
-6.845476E+0
-6.769156E+0
-6.692834E+0
-6.692834E+0
-6.616512E+0
-6.616512E+0
-6.616512E+0
-6.692834E+0
-6.692834E+0
-6.692834E+0
-6.692834E+0
-6.616512E+0
-6.463870E+0
-6.387549E+0
-6.387549E+0
-6.463870E+0
-6.463870E+0
-6.463870E+0
-6.540192E+0
-6.616512E+0
-6.616512E+0
-6.540192E+0
-6.463870E+0
-6.387549E+0
-6.311228E+0
-6.234907E+0
-6.234907E+0
-6.234907E+0
-6.234907E+0
-6.311228E+0
-6.387549E+0
-6.387549E+0
-6.387549E+0
-6.463870E+0
-6.463870E+0
-6.463870E+0
-6.463870E+0
-6.463870E+0
-6.540192E+0
-6.540192E+0
-6.463870E+0
-6.463870E+0
-6.540192E+0
-6.540192E+0
-6.540192E+0
-6.463870E+0
-6.463870E+0
-6.387549E+0
-6.387549E+0
-6.311228E+0
-6.234907E+0
-6.158586E+0
-6.082265E+0
-6.082265E+0
-6.005943E+0
-5.853301E+0
-5.700659E+0
-5.700659E+0
-5.700659E+0
-5.776979E+0
-5.700659E+0
-5.624337E+0
-5.471695E+0
-5.471695E+0
-5.395373E+0
-5.319053E+0
-5.166410E+0
-5.166410E+0
-5.319053E+0
-5.319053E+0
-5.319053E+0
-5.166410E+0
-5.013768E+0
-4.937447E+0
-4.937447E+0
-4.937447E+0
-5.013768E+0
-4.861126E+0
-4.555841E+0
-4.326877E+0
-4.403198E+0
-4.632162E+0
-4.784804E+0
-4.784804E+0
-4.632162E+0
-4.479519E+0
-4.479519E+0
-4.555841E+0
-4.632162E+0
-4.555841E+0
-4.479519E+0
-4.403198E+0
-4.403198E+0
-4.403198E+0
-4.403198E+0
-4.326877E+0
-4.326877E+0
-4.326877E+0
-4.326877E+0
-4.326877E+0
-4.326877E+0
-4.326877E+0
-4.326877E+0
-4.403198E+0
-4.403198E+0
-4.403198E+0
-4.403198E+0
-4.479519E+0
-4.555841E+0
-4.632162E+0
-4.708483E+0
-4.861126E+0
-4.937447E+0
-4.937447E+0
-4.937447E+0
-5.013768E+0
-5.090089E+0
-5.166410E+0
-5.090089E+0
-5.013768E+0
-5.013768E+0
-5.013768E+0
-5.013768E+0
-5.090089E+0
-5.090089E+0
-5.013768E+0
-4.861126E+0
-4.784804E+0
-4.784804E+0
-5.013768E+0
-5.090089E+0
-5.166410E+0
-5.242731E+0
-5.319053E+0
-5.395373E+0
-5.548017E+0
-5.700659E+0
-5.853301E+0
-6.005943E+0
-6.158586E+0
-6.463870E+0
-6.769156E+0
-6.998118E+0
-7.303403E+0
-7.685009E+0
-8.142937E+0
-8.677185E+0
-9.135112E+0
-9.822002E+0
-1.081418E+1
-1.188267E+1
-1.272221E+1
-1.325646E+1
-1.348542E+1
-1.348542E+1
-1.302749E+1
-1.226428E+1
-1.104314E+1
-9.516718E+0
-7.913973E+0
-6.463870E+0
-5.166410E+0
-4.097914E+0
-3.411023E+0
-3.182059E+0
-3.334702E+0
-3.792629E+0
-4.479519E+0
-5.242731E+0
-5.853301E+0
-6.387549E+0
-6.769156E+0
-6.998118E+0
-6.998118E+0
-6.921798E+0
-6.845476E+0
-6.845476E+0
-6.769156E+0
-6.769156E+0
-6.769156E+0
-6.921798E+0
-6.998118E+0
-7.074440E+0
-7.227082E+0
-7.379725E+0
-7.456046E+0
-7.608687E+0
-7.837652E+0
-8.066615E+0
-8.371900E+0
-8.753506E+0
-9.135112E+0
-9.593039E+0
-1.020361E+1
-1.073786E+1
-1.127210E+1
-1.173003E+1
-1.234060E+1
-1.302749E+1
-1.379070E+1
-1.455392E+1
-1.539345E+1
-1.630930E+1
-1.722516E+1
-1.806469E+1
-1.875158E+1
-1.928583E+1
-1.974376E+1
-2.020169E+1
-2.065961E+1
-2.096490E+1
-2.111754E+1
-2.111754E+1
-2.104122E+1
-2.088858E+1
-2.065961E+1
-2.027801E+1
-1.982008E+1
-1.920951E+1
-1.852262E+1
-1.783573E+1
-1.722516E+1
-1.676723E+1
-1.623298E+1
-1.569873E+1
-1.524081E+1
-1.485920E+1
-1.447760E+1
-1.394335E+1
-1.340910E+1
-1.295117E+1
-1.256957E+1
-1.218796E+1
-1.173003E+1
-1.127210E+1
-1.089050E+1
-1.050889E+1
-1.005097E+1
-9.593039E+0
-9.135112E+0
-8.829827E+0
-8.524542E+0
-8.142937E+0
-7.761331E+0
-7.379725E+0
-6.998118E+0
-6.616512E+0
-6.311228E+0
-5.929622E+0
-5.624337E+0
-5.319053E+0
-5.013768E+0
-4.784804E+0
-4.479519E+0
-4.174235E+0
-3.792629E+0
-3.334702E+0
-2.876775E+0
-2.495169E+0
-2.342526E+0
-2.113563E+0
-1.808278E+0
-1.502993E+0
-1.197708E+0
-9.687449E-1
-8.161025E-1
-6.634601E-1
-4.344965E-1
-1.292118E-1
9.975179E-2
3.287154E-1
6.340001E-1
1.320891E+0
2.160424E+0
2.236745E+0
1.702497E+0
1.168248E+0
1.168248E+0
1.549854E+0
1.702497E+0
1.626176E+0
1.549854E+0
1.549854E+0
1.626176E+0
1.702497E+0
1.778818E+0
1.702497E+0
1.702497E+0
1.778818E+0
1.778818E+0
1.702497E+0
1.626176E+0
1.626176E+0
1.702497E+0
1.702497E+0
1.702497E+0
1.778818E+0
1.778818E+0
1.778818E+0
1.778818E+0
1.778818E+0
1.855139E+0
1.931460E+0
1.931460E+0
1.855139E+0
1.778818E+0
1.778818E+0
1.778818E+0
1.702497E+0
1.626176E+0
1.549854E+0
1.473533E+0
1.473533E+0
1.549854E+0
1.549854E+0
1.549854E+0
1.549854E+0
1.397212E+0
1.320891E+0
1.168248E+0
1.091927E+0
1.015606E+0
1.015606E+0
1.015606E+0
8.629637E-1
7.103213E-1
6.340001E-1
6.340001E-1
5.576789E-1
5.576789E-1
5.576789E-1
4.050365E-1
-5.289059E-2
-3.581753E-1
-4.344965E-1
-3.581753E-1
-4.344965E-1
-6.634601E-1
-9.687449E-1
-1.197708E+0
-1.502993E+0
-1.808278E+0
-2.189884E+0
-2.495169E+0
-2.800453E+0
-3.182059E+0
-3.487344E+0
-3.868950E+0
-4.174235E+0
-4.479519E+0
-4.708483E+0
-4.937447E+0
-5.242731E+0
-5.395373E+0
-5.548017E+0
-5.776979E+0
-5.929622E+0
-6.082265E+0
-6.082265E+0
-6.005943E+0
-6.005943E+0
-6.082265E+0
-6.234907E+0
-6.234907E+0
-6.158586E+0
-6.158586E+0
-6.234907E+0
-6.234907E+0
-6.234907E+0
-6.234907E+0
-6.158586E+0
-6.158586E+0
-6.082265E+0
-6.005943E+0
-5.929622E+0
-5.853301E+0
-5.853301E+0
-5.776979E+0
-5.776979E+0
-5.700659E+0
-5.776979E+0
-5.776979E+0
-5.700659E+0
-5.700659E+0
-5.624337E+0
-5.471695E+0
-5.471695E+0
-5.548017E+0
-5.624337E+0
-5.624337E+0
-5.624337E+0
-5.548017E+0
-5.548017E+0
-5.471695E+0
-5.395373E+0
-5.395373E+0
-5.395373E+0
-5.319053E+0
-5.090089E+0
-5.013768E+0
-4.937447E+0
-5.013768E+0
-5.013768E+0
-4.861126E+0
-4.632162E+0
-4.555841E+0
-4.555841E+0
-4.708483E+0
-4.784804E+0
-4.861126E+0
-5.013768E+0
-5.166410E+0
-5.319053E+0
-5.471695E+0
-5.700659E+0
-5.853301E+0
-5.929622E+0
-5.929622E+0
-6.005943E+0
-6.234907E+0
-6.311228E+0
-6.387549E+0
-6.616512E+0
-6.921798E+0
-7.074440E+0
-7.074440E+0
-6.998118E+0
-6.769156E+0
-6.540192E+0
-6.463870E+0
-6.463870E+0
-6.387549E+0
-6.234907E+0
-6.082265E+0
-5.929622E+0
-5.776979E+0
-5.548017E+0
-5.319053E+0
-5.090089E+0
-4.784804E+0
-4.479519E+0
-4.250556E+0
-4.097914E+0
-3.868950E+0
-3.639987E+0
-3.411023E+0
-3.105738E+0
-3.029417E+0
-2.876775E+0
-2.647811E+0
-2.418847E+0
-2.266205E+0
-2.189884E+0
-2.189884E+0
-2.113563E+0
-1.960920E+0
-1.808278E+0
-1.655636E+0
-1.655636E+0
-1.731957E+0
-1.655636E+0
-1.655636E+0
-1.579314E+0
-1.502993E+0
-1.426672E+0
-1.350351E+0
-1.350351E+0
-1.350351E+0
-1.350351E+0
-1.274030E+0
-1.274030E+0
-1.274030E+0
-1.274030E+0
-1.197708E+0
-1.121387E+0
-1.045066E+0
-1.045066E+0
-9.687449E-1
-8.161025E-1
-6.634601E-1
-5.871389E-1
-6.634601E-1
-7.397813E-1
-6.634601E-1
-5.108177E-1
-3.581753E-1
-2.818542E-1
-1.292118E-1
-5.289059E-2
9.975179E-2
1.760730E-1
2.523941E-1
2.523941E-1
2.523941E-1
3.287154E-1
4.813577E-1
5.576789E-1
5.576789E-1
5.576789E-1
6.340001E-1
7.866425E-1
7.866425E-1
7.866425E-1
7.866425E-1
8.629637E-1
9.392848E-1
9.392848E-1
1.015606E+0
1.320891E+0
1.549854E+0
1.473533E+0
1.091927E+0
8.629637E-1
7.866425E-1
9.392848E-1
9.392848E-1
8.629637E-1
7.103213E-1
7.103213E-1
7.866425E-1
7.866425E-1
7.103213E-1
5.576789E-1
5.576789E-1
6.340001E-1
6.340001E-1
5.576789E-1
4.813577E-1
4.813577E-1
5.576789E-1
7.103213E-1
7.866425E-1
7.103213E-1
7.103213E-1
7.103213E-1
7.103213E-1
7.866425E-1
7.866425E-1
7.866425E-1
8.629637E-1
9.392848E-1
1.091927E+0
1.473533E+0
1.702497E+0
1.397212E+0
1.015606E+0
8.629637E-1
1.015606E+0
1.244570E+0
1.244570E+0
1.168248E+0
1.091927E+0
1.168248E+0
1.168248E+0
1.168248E+0
1.244570E+0
1.320891E+0
1.320891E+0
1.244570E+0
1.320891E+0
1.549854E+0
1.702497E+0
1.549854E+0
1.244570E+0
1.091927E+0
1.168248E+0
1.244570E+0
1.320891E+0
1.244570E+0
1.168248E+0
1.168248E+0
1.168248E+0
1.244570E+0
1.320891E+0
1.473533E+0
1.397212E+0
1.168248E+0
1.015606E+0
1.015606E+0
1.168248E+0
1.320891E+0
1.320891E+0
1.244570E+0
1.168248E+0
1.244570E+0
1.320891E+0
1.320891E+0
1.320891E+0
1.244570E+0
1.244570E+0
1.244570E+0
1.320891E+0
1.320891E+0
1.397212E+0
1.320891E+0
1.320891E+0
1.397212E+0
1.473533E+0
1.549854E+0
1.549854E+0
1.549854E+0
1.549854E+0
1.626176E+0
1.702497E+0
1.702497E+0
1.626176E+0
1.549854E+0
1.549854E+0
1.626176E+0
1.626176E+0
1.702497E+0
1.702497E+0
1.702497E+0
1.626176E+0
1.626176E+0
1.549854E+0
1.549854E+0
1.549854E+0
1.626176E+0
1.626176E+0
1.702497E+0
1.778818E+0
1.855139E+0
1.778818E+0
1.626176E+0
1.549854E+0
1.549854E+0
1.626176E+0
1.702497E+0
1.702497E+0
1.626176E+0
1.626176E+0
1.702497E+0
1.778818E+0
1.778818E+0
1.778818E+0
1.702497E+0
1.626176E+0
1.549854E+0
1.626176E+0
1.702497E+0
1.626176E+0
1.549854E+0
1.473533E+0
1.549854E+0
1.626176E+0
1.626176E+0
1.702497E+0
1.702497E+0
1.702497E+0
1.702497E+0
1.626176E+0
1.702497E+0
1.702497E+0
1.855139E+0
1.931460E+0
2.007782E+0
2.084103E+0
2.160424E+0
2.160424E+0
2.236745E+0
2.236745E+0
2.313066E+0
2.313066E+0
2.389387E+0
2.465709E+0
2.465709E+0
2.465709E+0
2.542030E+0
2.618351E+0
2.542030E+0
2.389387E+0
2.236745E+0
2.160424E+0
2.160424E+0
2.160424E+0
2.084103E+0
2.084103E+0
2.007782E+0
2.007782E+0
1.931460E+0
1.931460E+0
1.931460E+0
1.855139E+0
1.778818E+0
1.778818E+0
1.778818E+0
1.855139E+0
1.931460E+0
2.007782E+0
2.084103E+0
2.084103E+0
2.160424E+0
2.160424E+0
2.236745E+0
2.313066E+0
2.313066E+0
2.313066E+0
2.236745E+0
2.236745E+0
2.236745E+0
2.389387E+0
2.542030E+0
2.542030E+0
2.389387E+0
2.160424E+0
2.084103E+0
2.160424E+0
2.160424E+0
2.160424E+0
2.084103E+0
2.007782E+0
2.007782E+0
1.931460E+0
2.007782E+0
2.007782E+0
2.007782E+0
2.007782E+0
2.236745E+0
2.465709E+0
2.465709E+0
2.084103E+0
1.778818E+0
1.702497E+0
1.855139E+0
1.855139E+0
1.855139E+0
1.702497E+0
1.702497E+0
1.702497E+0
1.778818E+0
1.702497E+0
1.626176E+0
1.549854E+0
1.549854E+0
1.473533E+0
1.473533E+0
1.473533E+0
1.473533E+0
1.473533E+0
1.473533E+0
1.397212E+0
1.397212E+0
1.397212E+0
1.473533E+0
1.397212E+0
1.320891E+0
1.244570E+0
1.244570E+0
1.244570E+0
1.244570E+0
1.168248E+0
1.091927E+0
1.091927E+0
1.091927E+0
1.015606E+0
9.392848E-1
9.392848E-1
8.629637E-1
7.866425E-1
7.103213E-1
7.103213E-1
7.866425E-1
7.866425E-1
7.103213E-1
7.103213E-1
7.103213E-1
6.340001E-1
5.576789E-1
5.576789E-1
6.340001E-1
5.576789E-1
5.576789E-1
6.340001E-1
7.103213E-1
7.866425E-1
7.866425E-1
7.866425E-1
8.629637E-1
8.629637E-1
8.629637E-1
8.629637E-1
8.629637E-1
8.629637E-1
8.629637E-1
9.392848E-1
1.015606E+0
1.015606E+0
1.015606E+0
1.015606E+0
1.015606E+0
1.015606E+0
1.015606E+0
1.015606E+0
1.015606E+0
1.091927E+0
1.091927E+0
1.091927E+0
1.091927E+0
1.168248E+0
1.244570E+0
1.244570E+0
1.320891E+0
1.244570E+0
1.244570E+0
1.244570E+0
1.320891E+0
1.397212E+0
1.397212E+0
1.473533E+0
1.473533E+0
1.549854E+0
1.626176E+0
1.626176E+0
1.626176E+0
1.702497E+0
1.702497E+0
1.855139E+0
1.855139E+0
2.007782E+0
2.084103E+0
2.084103E+0
2.007782E+0
1.931460E+0
1.855139E+0
1.931460E+0
2.084103E+0
2.160424E+0
2.160424E+0
2.007782E+0
1.931460E+0
2.007782E+0
2.084103E+0
2.160424E+0
2.236745E+0
2.236745E+0
2.236745E+0
2.236745E+0
2.236745E+0
2.236745E+0
2.313066E+0
2.313066E+0
2.389387E+0
2.465709E+0
2.465709E+0
2.465709E+0
2.465709E+0
2.542030E+0
2.542030E+0
2.542030E+0
2.542030E+0
2.542030E+0
2.542030E+0
2.542030E+0
2.542030E+0
2.542030E+0
2.618351E+0
2.694672E+0
2.694672E+0
2.694672E+0
2.694672E+0
2.694672E+0
2.694672E+0
2.770993E+0
2.770993E+0
2.770993E+0
2.770993E+0
2.770993E+0
2.770993E+0
2.847314E+0
2.923636E+0
2.923636E+0
2.923636E+0
2.847314E+0
2.923636E+0
2.999957E+0
2.999957E+0
2.999957E+0
2.999957E+0
2.999957E+0
2.999957E+0
2.999957E+0
3.076278E+0
3.152599E+0
3.152599E+0
3.152599E+0
3.152599E+0
3.076278E+0
3.152599E+0
3.305242E+0
3.457884E+0
3.457884E+0
3.534205E+0
3.534205E+0
3.457884E+0
3.534205E+0
3.610527E+0
3.686847E+0
3.686847E+0
3.686847E+0
3.763169E+0
3.763169E+0
3.763169E+0
3.839490E+0
3.839490E+0
3.915811E+0
4.068454E+0
4.068454E+0
3.992132E+0
3.992132E+0
4.144774E+0
4.297418E+0
4.373738E+0
4.297418E+0
4.297418E+0
4.373738E+0
4.526381E+0
4.526381E+0
4.526381E+0
4.450060E+0
4.450060E+0
4.450060E+0
4.526381E+0
4.526381E+0
4.602702E+0
4.755344E+0
4.831665E+0
4.907987E+0
4.907987E+0
4.907987E+0
4.907987E+0
5.060629E+0
5.213271E+0
5.289593E+0
5.289593E+0
5.136951E+0
5.136951E+0
5.289593E+0
5.442235E+0
5.442235E+0
5.365913E+0
5.365913E+0
5.365913E+0
5.365913E+0
5.365913E+0
5.365913E+0
5.442235E+0
5.442235E+0
5.518556E+0
5.442235E+0
5.518556E+0
5.518556E+0
5.518556E+0
5.518556E+0
5.518556E+0
5.518556E+0
5.518556E+0
5.518556E+0
5.518556E+0
5.518556E+0
5.442235E+0
5.365913E+0
5.365913E+0
5.365913E+0
5.442235E+0
5.442235E+0
5.442235E+0
5.365913E+0
5.289593E+0
5.289593E+0
5.213271E+0
5.213271E+0
5.289593E+0
5.213271E+0
5.136951E+0
5.060629E+0
5.136951E+0
5.136951E+0
5.060629E+0
4.984308E+0
4.984308E+0
4.984308E+0
5.136951E+0
5.213271E+0
5.060629E+0
4.907987E+0
4.831665E+0
4.831665E+0
4.831665E+0
4.755344E+0
4.679023E+0
4.602702E+0
4.602702E+0
4.450060E+0
4.373738E+0
4.297418E+0
4.221096E+0
4.221096E+0
4.144774E+0
3.992132E+0
3.915811E+0
3.763169E+0
3.686847E+0
3.610527E+0
3.534205E+0
3.457884E+0
3.381563E+0
3.305242E+0
3.152599E+0
2.923636E+0
2.770993E+0
2.694672E+0
2.618351E+0
2.542030E+0
2.465709E+0
2.313066E+0
2.160424E+0
2.007782E+0
1.931460E+0
1.931460E+0
1.931460E+0
1.931460E+0
1.855139E+0
1.855139E+0
1.855139E+0
1.855139E+0
1.855139E+0
1.778818E+0
1.778818E+0
1.931460E+0
1.931460E+0
1.855139E+0
1.778818E+0
1.702497E+0
1.702497E+0
1.549854E+0
1.244570E+0
1.015606E+0
9.392848E-1
9.392848E-1
7.866425E-1
6.340001E-1
4.813577E-1
3.287154E-1
2.523941E-1
1.760730E-1
9.975179E-2
-5.289059E-2
-2.055330E-1
-4.344965E-1
-5.871389E-1
-7.397813E-1
-8.161025E-1
-8.161025E-1
-8.924236E-1
-9.687449E-1
-1.045066E+0
-1.045066E+0
-9.687449E-1
-9.687449E-1
-9.687449E-1
-1.121387E+0
-1.274030E+0
-1.426672E+0
-1.502993E+0
-1.655636E+0
-1.731957E+0
-1.808278E+0
-1.808278E+0
-1.808278E+0
-1.808278E+0
-1.884599E+0
-1.884599E+0
-1.960920E+0
-1.960920E+0
-2.037242E+0
-2.189884E+0
-2.266205E+0
-2.342526E+0
-2.266205E+0
-2.189884E+0
-2.189884E+0
-2.189884E+0
-2.266205E+0
-2.342526E+0
-2.342526E+0
-2.342526E+0
-2.342526E+0
-2.342526E+0
-2.342526E+0
-2.342526E+0
-2.266205E+0
-2.266205E+0
-2.266205E+0
-2.266205E+0
-2.266205E+0
-2.266205E+0
-2.189884E+0
-2.189884E+0
-2.266205E+0
-2.418847E+0
-2.571490E+0
-2.571490E+0
-2.647811E+0
-2.571490E+0
-2.418847E+0
-2.266205E+0
-2.266205E+0
-2.418847E+0
-2.647811E+0
-2.647811E+0
-2.647811E+0
-2.647811E+0
-2.647811E+0
-2.647811E+0
-2.647811E+0
-2.800453E+0
-2.953096E+0
-2.724132E+0
-2.342526E+0
-2.189884E+0
-2.189884E+0
-2.189884E+0
-2.189884E+0
-2.113563E+0
-2.037242E+0
-1.884599E+0
-1.808278E+0
-1.731957E+0
-1.731957E+0
-1.579314E+0
-1.426672E+0
-1.274030E+0
-1.197708E+0
-1.197708E+0
-1.121387E+0
-1.045066E+0
-1.045066E+0
-1.045066E+0
-9.687449E-1
-8.161025E-1
-6.634601E-1
-6.634601E-1
-5.871389E-1
-5.108177E-1
-3.581753E-1
-2.818542E-1
-2.055330E-1
-1.292118E-1
-5.289059E-2
2.343060E-2
2.343060E-2
-1.292118E-1
-2.055330E-1
-1.292118E-1
1.760730E-1
4.050365E-1
4.050365E-1
2.523941E-1
9.975179E-2
1.760730E-1
3.287154E-1
4.050365E-1
4.050365E-1
3.287154E-1
2.523941E-1
4.050365E-1
4.813577E-1
6.340001E-1
7.866425E-1
8.629637E-1
8.629637E-1
7.103213E-1
6.340001E-1
6.340001E-1
7.866425E-1
8.629637E-1
9.392848E-1
1.015606E+0
1.015606E+0
1.168248E+0
1.244570E+0
1.320891E+0
1.320891E+0
1.397212E+0
1.397212E+0
1.320891E+0
1.244570E+0
1.244570E+0
1.320891E+0
1.473533E+0
1.626176E+0
1.549854E+0
1.320891E+0
1.244570E+0
1.244570E+0
1.320891E+0
1.397212E+0
1.320891E+0
1.168248E+0
1.168248E+0
1.168248E+0
1.244570E+0
1.168248E+0
1.091927E+0
1.015606E+0
1.015606E+0
1.091927E+0
1.015606E+0
9.392848E-1
7.866425E-1
7.866425E-1
8.629637E-1
8.629637E-1
7.103213E-1
6.340001E-1
5.576789E-1
5.576789E-1
5.576789E-1
6.340001E-1
5.576789E-1
4.813577E-1
4.813577E-1
4.050365E-1
3.287154E-1
3.287154E-1
3.287154E-1
3.287154E-1
1.760730E-1
1.760730E-1
1.760730E-1
2.523941E-1
2.523941E-1
3.287154E-1
2.523941E-1
1.760730E-1
9.975179E-2
2.343060E-2
-5.289059E-2
-5.289059E-2
-5.289059E-2
-1.292118E-1
-2.055330E-1
-2.818542E-1
-2.818542E-1
-2.818542E-1
-4.344965E-1
-5.108177E-1
-4.344965E-1
-3.581753E-1
-3.581753E-1
-5.108177E-1
-6.634601E-1
-6.634601E-1
-5.871389E-1
-5.871389E-1
-5.871389E-1
-6.634601E-1
-7.397813E-1
-8.161025E-1
-8.161025E-1
-8.161025E-1
-8.161025E-1
-8.161025E-1
-8.161025E-1
-8.924236E-1
-8.924236E-1
-8.924236E-1
-8.161025E-1
-8.161025E-1
-8.161025E-1
-8.924236E-1
-1.045066E+0
-1.045066E+0
-9.687449E-1
-8.924236E-1
-8.161025E-1
-8.924236E-1
-1.045066E+0
-1.197708E+0
-1.274030E+0
-1.045066E+0
-8.161025E-1
-7.397813E-1
-8.161025E-1
-1.045066E+0
-1.197708E+0
-1.274030E+0
-1.197708E+0
-9.687449E-1
-8.161025E-1
-6.634601E-1
-5.871389E-1
-6.634601E-1
-7.397813E-1
-8.924236E-1
-8.924236E-1
-7.397813E-1
-6.634601E-1
-6.634601E-1
-6.634601E-1
-5.871389E-1
-5.871389E-1
-5.871389E-1
-5.871389E-1
-6.634601E-1
-6.634601E-1
-5.871389E-1
-5.108177E-1
-4.344965E-1
-3.581753E-1
-3.581753E-1
-3.581753E-1
-4.344965E-1
-5.108177E-1
-4.344965E-1
-3.581753E-1
-3.581753E-1
-3.581753E-1
-2.818542E-1
-1.292118E-1
2.343060E-2
2.343060E-2
2.343060E-2
-5.289059E-2
2.343060E-2
9.975179E-2
2.523941E-1
3.287154E-1
3.287154E-1
3.287154E-1
3.287154E-1
3.287154E-1
4.050365E-1
4.813577E-1
5.576789E-1
6.340001E-1
7.103213E-1
7.103213E-1
7.866425E-1
8.629637E-1
9.392848E-1
9.392848E-1
9.392848E-1
1.015606E+0
1.015606E+0
1.091927E+0
1.244570E+0
1.397212E+0
1.473533E+0
1.397212E+0
1.320891E+0
1.320891E+0
1.320891E+0
1.397212E+0
1.473533E+0
1.473533E+0
1.549854E+0
1.549854E+0
1.473533E+0
1.473533E+0
1.549854E+0
1.549854E+0
1.626176E+0
1.549854E+0
1.549854E+0
1.549854E+0
1.626176E+0
1.626176E+0
1.702497E+0
1.778818E+0
1.778818E+0
1.702497E+0
1.702497E+0
1.702497E+0
1.702497E+0
1.549854E+0
1.549854E+0
1.626176E+0
1.778818E+0
1.778818E+0
1.626176E+0
1.549854E+0
1.549854E+0
1.626176E+0
1.626176E+0
1.626176E+0
1.626176E+0
1.626176E+0
1.626176E+0
1.626176E+0
1.473533E+0
1.397212E+0
1.397212E+0
1.397212E+0
1.320891E+0
1.244570E+0
1.244570E+0
1.244570E+0
1.320891E+0
1.244570E+0
1.168248E+0
1.091927E+0
1.015606E+0
1.015606E+0
1.015606E+0
9.392848E-1
8.629637E-1
6.340001E-1
5.576789E-1
5.576789E-1
5.576789E-1
4.813577E-1
4.813577E-1
4.050365E-1
4.050365E-1
4.050365E-1
3.287154E-1
1.760730E-1
9.975179E-2
2.343060E-2
2.343060E-2
2.343060E-2
-5.289059E-2
-1.292118E-1
-2.055330E-1
-2.055330E-1
-2.818542E-1
-4.344965E-1
-5.108177E-1
-6.634601E-1
-7.397813E-1
-8.161025E-1
-8.161025E-1
-8.161025E-1
-8.924236E-1
-9.687449E-1
-9.687449E-1
-1.045066E+0
-1.121387E+0
-1.197708E+0
-1.350351E+0
-1.426672E+0
-1.426672E+0
-1.426672E+0
-1.426672E+0
-1.502993E+0
-1.655636E+0
-1.808278E+0
-1.808278E+0
-1.808278E+0
-1.808278E+0
-1.731957E+0
-1.808278E+0
-1.960920E+0
-2.113563E+0
-2.266205E+0
-2.266205E+0
-2.266205E+0
-2.266205E+0
-2.342526E+0
-2.495169E+0
-2.571490E+0
-2.647811E+0
-2.724132E+0
-2.724132E+0
-2.571490E+0
-2.495169E+0
-2.571490E+0
-2.724132E+0
-2.876775E+0
-3.105738E+0
-3.182059E+0
-3.182059E+0
-3.105738E+0
-3.105738E+0
-3.029417E+0
-3.105738E+0
-3.182059E+0
-3.182059E+0
-3.258380E+0
-3.334702E+0
-3.411023E+0
-3.487344E+0
-3.563665E+0
-3.639987E+0
-3.639987E+0
-3.639987E+0
-3.487344E+0
-3.334702E+0
-3.411023E+0
-3.639987E+0
-3.792629E+0
-3.716308E+0
-3.716308E+0
-3.639987E+0
-3.639987E+0
-3.716308E+0
-3.945271E+0
-4.174235E+0
-4.250556E+0
-4.097914E+0
-4.021593E+0
-3.945271E+0
-4.021593E+0
-4.174235E+0
-4.326877E+0
-4.479519E+0
-4.555841E+0
-4.555841E+0
-4.555841E+0
-4.555841E+0
-4.555841E+0
-4.555841E+0
-4.479519E+0
-4.555841E+0
-4.632162E+0
-4.632162E+0
-4.632162E+0
-4.555841E+0
-4.250556E+0
-4.097914E+0
-4.326877E+0
-4.784804E+0
-5.090089E+0
-5.090089E+0
-4.937447E+0
-4.937447E+0
-5.013768E+0
-5.090089E+0
-5.090089E+0
-5.013768E+0
-4.937447E+0
-4.937447E+0
-5.090089E+0
-5.242731E+0
-5.319053E+0
-5.319053E+0
-5.319053E+0
-5.319053E+0
-5.319053E+0
-5.395373E+0
-5.548017E+0
-5.624337E+0
-5.700659E+0
-5.624337E+0
-5.548017E+0
-5.471695E+0
-5.471695E+0
-5.548017E+0
-5.700659E+0
-5.776979E+0
-5.776979E+0
-5.700659E+0
-5.624337E+0
-5.624337E+0
-5.776979E+0
-5.853301E+0
-6.005943E+0
-6.005943E+0
-6.005943E+0
-6.005943E+0
-5.929622E+0
-6.005943E+0
-6.082265E+0
-6.158586E+0
-6.234907E+0
-6.234907E+0
-6.234907E+0
-6.234907E+0
-6.234907E+0
-6.387549E+0
-6.540192E+0
-6.616512E+0
-6.616512E+0
-6.616512E+0
-6.616512E+0
-6.692834E+0
-6.769156E+0
-6.769156E+0
-6.769156E+0
-6.921798E+0
-7.150761E+0
-7.227082E+0
-6.998118E+0
-6.769156E+0
-6.769156E+0
-6.921798E+0
-6.998118E+0
-6.998118E+0
-6.921798E+0
-6.921798E+0
-6.998118E+0
-7.074440E+0
-7.150761E+0
-7.150761E+0
-7.074440E+0
-7.074440E+0
-7.074440E+0
-7.074440E+0
-7.150761E+0
-7.150761E+0
-7.150761E+0
-7.074440E+0
-7.074440E+0
-7.074440E+0
-7.074440E+0
-7.074440E+0
-7.150761E+0
-7.227082E+0
-7.227082E+0
-7.150761E+0
-7.074440E+0
-7.074440E+0
-7.074440E+0
-6.998118E+0
-6.998118E+0
-6.998118E+0
-7.074440E+0
-7.074440E+0
-7.074440E+0
-6.311228E+0
-5.395373E+0
-5.471695E+0
-6.387549E+0
-7.150761E+0
-7.303403E+0
-7.074440E+0
-6.921798E+0
-6.921798E+0
-6.998118E+0
-6.998118E+0
-6.845476E+0
-6.769156E+0
-6.845476E+0
-6.921798E+0
-6.921798E+0
-6.845476E+0
-6.769156E+0
-6.769156E+0
-6.692834E+0
-6.692834E+0
-6.616512E+0
-6.616512E+0
-6.616512E+0
-6.616512E+0
-6.616512E+0
-6.463870E+0
-6.311228E+0
-6.158586E+0
-5.929622E+0
-5.853301E+0
-5.776979E+0
-5.853301E+0
-6.005943E+0
-6.082265E+0
-6.234907E+0
-6.463870E+0
-6.616512E+0
-6.769156E+0
-6.845476E+0
-6.845476E+0
-6.845476E+0
-6.845476E+0
-6.845476E+0
-6.769156E+0
-6.616512E+0
-6.540192E+0
-6.540192E+0
-6.692834E+0
-6.921798E+0
-6.921798E+0
-6.616512E+0
-6.234907E+0
-6.311228E+0
-6.769156E+0
-7.074440E+0
-6.998118E+0
-6.769156E+0
-6.692834E+0
-6.769156E+0
-6.921798E+0
-6.921798E+0
-6.921798E+0
-6.998118E+0
-6.998118E+0
-6.998118E+0
-7.074440E+0
-7.074440E+0
-7.150761E+0
-6.998118E+0
-6.998118E+0
-7.074440E+0
-7.227082E+0
-7.227082E+0
-7.150761E+0
-6.998118E+0
-7.074440E+0
-7.150761E+0
-7.227082E+0
-7.150761E+0
-6.921798E+0
-6.769156E+0
-6.769156E+0
-6.845476E+0
-6.921798E+0
-6.845476E+0
-6.845476E+0
-6.998118E+0
-7.074440E+0
-7.074440E+0
-7.074440E+0
-7.074440E+0
-7.150761E+0
-7.227082E+0
-7.303403E+0
-7.379725E+0
-7.456046E+0
-7.456046E+0
-7.532367E+0
-7.532367E+0
-7.532367E+0
-7.532367E+0
-7.532367E+0
-7.608687E+0
-7.685009E+0
-7.608687E+0
-7.532367E+0
-7.608687E+0
-7.761331E+0
-7.913973E+0
-7.990295E+0
-7.913973E+0
-7.913973E+0
-7.990295E+0
-8.142937E+0
-8.219257E+0
-8.219257E+0
-8.142937E+0
-8.142937E+0
-8.219257E+0
-8.219257E+0
-8.295579E+0
-8.371900E+0
-8.600863E+0
-8.677185E+0
-8.677185E+0
-8.677185E+0
-8.753506E+0
-8.906148E+0
-9.058790E+0
-9.135112E+0
-9.135112E+0
-8.982470E+0
-8.982470E+0
-9.135112E+0
-9.516718E+0
-9.669360E+0
-9.745682E+0
-9.745682E+0
-9.669360E+0
-9.669360E+0
-9.822002E+0
-1.012729E+1
-1.027993E+1
-1.035625E+1
-1.043257E+1
-1.050889E+1
-1.066154E+1
-1.073786E+1
-1.073786E+1
-1.089050E+1
-1.111946E+1
-1.127210E+1
-1.134843E+1
-1.142475E+1
-1.157739E+1
-1.173003E+1
-1.188267E+1
-1.188267E+1
-1.188267E+1
-1.195900E+1
-1.211164E+1
-1.218796E+1
-1.226428E+1
-1.226428E+1
-1.234060E+1
-1.241692E+1
-1.249324E+1
-1.287485E+1
-1.340910E+1
-1.340910E+1
-1.295117E+1
-1.256957E+1
-1.264589E+1
-1.295117E+1
-1.310381E+1
-1.325646E+1
-1.333278E+1
-1.348542E+1
-1.371438E+1
-1.394335E+1
-1.417231E+1
-1.447760E+1
-1.470656E+1
-1.493552E+1
-1.501184E+1
-1.501184E+1
-1.493552E+1
-1.478288E+1
-1.470656E+1
-1.455392E+1
-1.432495E+1
-1.409599E+1
-1.386703E+1
-1.356174E+1
-1.325646E+1
-1.295117E+1
-1.264589E+1
-1.241692E+1
-1.226428E+1
-1.211164E+1
-1.188267E+1
-1.165371E+1
-1.134843E+1
-1.119578E+1
-1.111946E+1
-1.104314E+1
-1.104314E+1
-1.096682E+1
-1.089050E+1
-1.081418E+1
-1.081418E+1
-1.096682E+1
-1.104314E+1
-1.111946E+1
-1.119578E+1
-1.142475E+1
-1.180635E+1
-1.211164E+1
-1.241692E+1
-1.272221E+1
-1.302749E+1
-1.340910E+1
-1.379070E+1
-1.409599E+1
-1.440127E+1
-1.455392E+1
-1.478288E+1
-1.493552E+1
-1.508816E+1
-1.516449E+1
-1.508816E+1
-1.501184E+1
-1.493552E+1
-1.478288E+1
-1.447760E+1
-1.424863E+1
-1.394335E+1
-1.348542E+1
-1.295117E+1
-1.249324E+1
-1.203532E+1
-1.157739E+1
-1.104314E+1
-1.050889E+1
-9.898323E+0
-9.440396E+0
-8.906148E+0
-8.371900E+0
-7.913973E+0
-7.456046E+0
-7.074440E+0
-6.845476E+0
-6.616512E+0
-6.463870E+0
-6.540192E+0
-6.616512E+0
-6.540192E+0
-6.311228E+0
-6.234907E+0
-6.311228E+0
-6.540192E+0
-6.769156E+0
-6.998118E+0
-7.074440E+0
-7.150761E+0
-7.303403E+0
-7.532367E+0
-7.761331E+0
-7.913973E+0
-7.913973E+0
-7.837652E+0
-7.837652E+0
-7.913973E+0
-8.066615E+0
-8.066615E+0
-7.913973E+0
-7.913973E+0
-7.990295E+0
-8.066615E+0
-8.142937E+0
-8.066615E+0
-7.913973E+0
-7.761331E+0
-7.761331E+0
-7.761331E+0
-7.761331E+0
-7.685009E+0
-7.608687E+0
-7.532367E+0
-7.456046E+0
-7.608687E+0
-7.913973E+0
-7.913973E+0
-7.608687E+0
-7.379725E+0
-7.227082E+0
-7.150761E+0
-7.150761E+0
-7.074440E+0
-6.998118E+0
-6.921798E+0
-6.769156E+0
-6.769156E+0
-6.692834E+0
-6.692834E+0
-6.616512E+0
-6.540192E+0
-6.540192E+0
-6.463870E+0
-6.387549E+0
-6.311228E+0
-6.234907E+0
-6.234907E+0
-6.158586E+0
-6.005943E+0
-5.853301E+0
-5.700659E+0
-5.624337E+0
-5.548017E+0
-5.395373E+0
-5.242731E+0
-5.090089E+0
-4.937447E+0
-4.784804E+0
-4.632162E+0
-4.479519E+0
-4.326877E+0
-4.174235E+0
-4.097914E+0
-4.021593E+0
-3.945271E+0
-3.868950E+0
-3.792629E+0
-3.716308E+0
-3.639987E+0
-3.563665E+0
-3.487344E+0
-3.334702E+0
-3.334702E+0
-3.334702E+0
-3.334702E+0
-3.182059E+0
-3.105738E+0
-2.953096E+0
-2.800453E+0
-2.724132E+0
-2.571490E+0
-2.571490E+0
-2.647811E+0
-2.647811E+0
-2.418847E+0
-2.189884E+0
-1.960920E+0
-1.808278E+0
-1.731957E+0
-1.731957E+0
-1.579314E+0
-1.350351E+0
-1.197708E+0
-1.121387E+0
-1.045066E+0
-9.687449E-1
-7.397813E-1
-4.344965E-1
-1.292118E-1
9.975179E-2
1.760730E-1
2.523941E-1
3.287154E-1
4.813577E-1
6.340001E-1
8.629637E-1
1.015606E+0
1.015606E+0
1.091927E+0
1.091927E+0
1.091927E+0
1.168248E+0
1.397212E+0
1.626176E+0
1.855139E+0
1.931460E+0
1.778818E+0
1.549854E+0
1.397212E+0
1.397212E+0
1.473533E+0
1.549854E+0
1.549854E+0
1.473533E+0
1.244570E+0
1.091927E+0
8.629637E-1
7.103213E-1
5.576789E-1
4.050365E-1
1.760730E-1
-2.055330E-1
-6.634601E-1
-1.045066E+0
-1.274030E+0
-1.426672E+0
-1.579314E+0
-1.808278E+0
-2.113563E+0
-2.418847E+0
-2.800453E+0
-3.182059E+0
-3.334702E+0
-3.411023E+0
-3.563665E+0
-3.868950E+0
-4.174235E+0
-4.479519E+0
-4.784804E+0
-5.090089E+0
-5.319053E+0
-5.395373E+0
-5.471695E+0
-5.548017E+0
-5.700659E+0
-5.929622E+0
-6.234907E+0
-6.463870E+0
-6.616512E+0
-6.692834E+0
-6.769156E+0
-6.845476E+0
-6.998118E+0
-7.227082E+0
-7.456046E+0
-7.685009E+0
-7.913973E+0
-7.913973E+0
-7.913973E+0
-7.913973E+0
-7.990295E+0
-8.066615E+0
-8.295579E+0
-8.448220E+0
-8.448220E+0
-8.371900E+0
-8.295579E+0
-8.219257E+0
-8.219257E+0
-8.295579E+0
-8.448220E+0
-8.600863E+0
-8.677185E+0
-8.677185E+0
-8.600863E+0
-8.524542E+0
-8.448220E+0
-8.524542E+0
-8.600863E+0
-8.677185E+0
-8.600863E+0
-8.600863E+0
-8.524542E+0
-8.524542E+0
-8.600863E+0
-8.600863E+0
-8.524542E+0
-8.448220E+0
-8.371900E+0
-8.142937E+0
-7.990295E+0
-7.913973E+0
-7.761331E+0
-7.685009E+0
-7.456046E+0
-7.303403E+0
-7.074440E+0
-6.845476E+0
-6.769156E+0
-6.616512E+0
-6.463870E+0
-6.311228E+0
-6.158586E+0
-6.082265E+0
-6.005943E+0
-5.929622E+0
-5.853301E+0
-5.929622E+0
-6.005943E+0
-6.082265E+0
-6.005943E+0
-5.776979E+0
-5.700659E+0
-5.700659E+0
-5.776979E+0
-5.853301E+0
-5.853301E+0
-5.853301E+0
-5.853301E+0
-5.776979E+0
-5.776979E+0
-5.776979E+0
-5.853301E+0
-5.929622E+0
-5.929622E+0
-5.929622E+0
-5.929622E+0
-5.929622E+0
-6.005943E+0
-6.005943E+0
-6.005943E+0
-5.929622E+0
-5.929622E+0
-6.005943E+0
-6.082265E+0
-6.005943E+0
-5.776979E+0
-5.624337E+0
-5.624337E+0
-5.624337E+0
-5.548017E+0
-5.471695E+0
-5.471695E+0
-5.471695E+0
-5.395373E+0
-5.242731E+0
-5.166410E+0
-5.090089E+0
-5.013768E+0
-4.937447E+0
-4.861126E+0
-4.708483E+0
-4.632162E+0
-4.555841E+0
-4.555841E+0
-4.479519E+0
-4.403198E+0
-4.403198E+0
-4.326877E+0
-4.250556E+0
-4.250556E+0
-4.174235E+0
-4.021593E+0
-3.945271E+0
-4.021593E+0
-4.021593E+0
-3.945271E+0
-3.792629E+0
-3.639987E+0
-3.639987E+0
-3.639987E+0
-3.563665E+0
-3.411023E+0
-3.258380E+0
-3.105738E+0
-2.953096E+0
-2.876775E+0
-2.800453E+0
-2.724132E+0
-2.647811E+0
-2.647811E+0
-2.571490E+0
-2.418847E+0
-2.266205E+0
-2.189884E+0
-2.189884E+0
-2.113563E+0
-2.037242E+0
-1.960920E+0
-1.884599E+0
-1.808278E+0
-1.731957E+0
-1.731957E+0
-1.655636E+0
-1.731957E+0
-1.731957E+0
-1.731957E+0
-1.731957E+0
-1.655636E+0
-1.655636E+0
-1.731957E+0
-1.808278E+0
-1.884599E+0
-1.960920E+0
-1.960920E+0
-2.037242E+0
-2.037242E+0
-2.113563E+0
-2.113563E+0
-2.113563E+0
-2.037242E+0
-2.113563E+0
-2.266205E+0
-2.342526E+0
-2.342526E+0
-2.342526E+0
-2.342526E+0
-2.418847E+0
-2.495169E+0
-2.495169E+0
-2.495169E+0
-2.495169E+0
-2.571490E+0
-2.647811E+0
-2.724132E+0
-2.724132E+0
-2.800453E+0
-2.800453E+0
-2.876775E+0
-2.953096E+0
-3.029417E+0
-3.029417E+0
-3.105738E+0
-3.182059E+0
-3.411023E+0
-3.639987E+0
-3.716308E+0
-3.792629E+0
-3.792629E+0
-3.868950E+0
-4.021593E+0
-4.250556E+0
-4.326877E+0
-4.403198E+0
-4.479519E+0
-4.632162E+0
-4.861126E+0
-5.013768E+0
-5.090089E+0
-5.242731E+0
-5.395373E+0
-5.471695E+0
-5.548017E+0
-5.624337E+0
-5.700659E+0
-5.776979E+0
-5.853301E+0
-5.929622E+0
-6.005943E+0
-6.005943E+0
-5.853301E+0
-5.929622E+0
-6.158586E+0
-6.234907E+0
-6.234907E+0
-6.311228E+0
-6.387549E+0
-6.463870E+0
-6.540192E+0
-6.540192E+0
-6.540192E+0
-6.463870E+0
-6.463870E+0
-6.540192E+0
-6.616512E+0
-6.616512E+0
-6.540192E+0
-6.540192E+0
-6.616512E+0
-6.616512E+0
-6.692834E+0
-6.692834E+0
-6.769156E+0
-6.845476E+0
-6.921798E+0
-6.998118E+0
-7.074440E+0
-7.150761E+0
-7.303403E+0
-7.532367E+0
-7.685009E+0
-7.913973E+0
-8.142937E+0
-8.371900E+0
-8.600863E+0
-8.906148E+0
-9.211433E+0
-9.440396E+0
-9.669360E+0
-9.898323E+0
-1.012729E+1
-1.043257E+1
-1.073786E+1
-1.104314E+1
-1.119578E+1
-1.134843E+1
-1.134843E+1
-1.134843E+1
-1.142475E+1
-1.150107E+1
-1.157739E+1
-1.173003E+1
-1.180635E+1
-1.188267E+1
-1.188267E+1
-1.188267E+1
-1.188267E+1
-1.188267E+1
-1.188267E+1
-1.180635E+1
-1.173003E+1
-1.165371E+1
-1.157739E+1
-1.150107E+1
-1.134843E+1
-1.119578E+1
-1.096682E+1
-1.081418E+1
-1.066154E+1
-1.050889E+1
-1.027993E+1
-9.974645E+0
-9.745682E+0
-9.440396E+0
-9.287754E+0
-9.058790E+0
-8.829827E+0
-8.524542E+0
-8.295579E+0
-8.142937E+0
-7.990295E+0
-7.837652E+0
-7.532367E+0
-7.379725E+0
-7.227082E+0
-7.150761E+0
-6.998118E+0
-6.845476E+0
-6.616512E+0
-6.463870E+0
-6.234907E+0
-6.082265E+0
-6.005943E+0
-5.929622E+0
-5.700659E+0
-5.471695E+0
-5.319053E+0
-5.166410E+0
-5.013768E+0
-4.861126E+0
-4.708483E+0
-4.632162E+0
-4.632162E+0
-4.632162E+0
-4.632162E+0
-4.555841E+0
-4.479519E+0
-4.403198E+0
-4.326877E+0
-4.174235E+0
-3.945271E+0
-3.716308E+0
-3.411023E+0
-3.105738E+0
-2.724132E+0
-2.418847E+0
-2.037242E+0
-1.808278E+0
-1.731957E+0
-1.808278E+0
-1.960920E+0
-2.266205E+0
-2.571490E+0
-2.953096E+0
-3.411023E+0
-3.868950E+0
-4.250556E+0
-4.555841E+0
-4.708483E+0
-4.784804E+0
-4.861126E+0
-4.861126E+0
-4.937447E+0
-4.937447E+0
-4.937447E+0
-4.784804E+0
-4.632162E+0
-4.403198E+0
-4.174235E+0
-4.097914E+0
-3.945271E+0
-3.945271E+0
-3.945271E+0
-3.868950E+0
-3.792629E+0
-3.716308E+0
-3.639987E+0
-3.639987E+0
-3.716308E+0
-3.716308E+0
-3.639987E+0
-3.639987E+0
-3.563665E+0
-3.487344E+0
-3.411023E+0
-3.258380E+0
-3.182059E+0
-3.182059E+0
-3.182059E+0
-3.182059E+0
-3.105738E+0
-3.105738E+0
-3.105738E+0
-3.182059E+0
-3.258380E+0
-3.334702E+0
-3.334702E+0
-3.334702E+0
-3.334702E+0
-3.411023E+0
-3.487344E+0
-3.563665E+0
-3.639987E+0
-3.639987E+0
-3.639987E+0
-3.716308E+0
-3.716308E+0
-3.639987E+0
-3.563665E+0
-3.563665E+0
-3.563665E+0
-3.563665E+0
-3.563665E+0
-3.563665E+0
-3.639987E+0
-3.716308E+0
-3.792629E+0
-3.792629E+0
-3.868950E+0
-3.868950E+0
-3.945271E+0
-3.868950E+0
-3.868950E+0
-3.868950E+0
-3.792629E+0
-3.792629E+0
-3.716308E+0
-3.716308E+0
-3.639987E+0
-3.639987E+0
-3.563665E+0
-3.487344E+0
-3.487344E+0
-3.487344E+0
-3.487344E+0
-3.487344E+0
-3.487344E+0
-3.411023E+0
-3.411023E+0
-3.411023E+0
-3.334702E+0
-3.411023E+0
-3.563665E+0
-3.639987E+0
-3.639987E+0
-3.639987E+0
-3.563665E+0
-3.563665E+0
-3.563665E+0
-3.716308E+0
-3.792629E+0
-3.868950E+0
-3.868950E+0
-3.868950E+0
-3.945271E+0
-4.021593E+0
-4.021593E+0
-4.021593E+0
-3.945271E+0
-3.868950E+0
-3.945271E+0
-4.021593E+0
-4.097914E+0
-4.021593E+0
-3.945271E+0
-3.945271E+0
-3.945271E+0
-4.021593E+0
-3.945271E+0
-3.945271E+0
-3.868950E+0
-3.716308E+0
-3.716308E+0
-3.792629E+0
-3.868950E+0
-3.792629E+0
-3.563665E+0
-3.334702E+0
-3.334702E+0
-3.411023E+0
-3.563665E+0
-3.563665E+0
-3.487344E+0
-3.411023E+0
-3.258380E+0
-3.258380E+0
-3.258380E+0
-3.258380E+0
-3.258380E+0
-3.182059E+0
-3.105738E+0
-3.182059E+0
-3.258380E+0
-3.258380E+0
-3.029417E+0
-2.953096E+0
-2.953096E+0
-3.029417E+0
-2.953096E+0
-2.876775E+0
-2.800453E+0
-2.800453E+0
-2.876775E+0
-2.953096E+0
-3.029417E+0
-2.953096E+0
-2.876775E+0
-2.800453E+0
-2.724132E+0
-2.724132E+0
-2.724132E+0
-2.724132E+0
-2.724132E+0
-2.724132E+0
-2.724132E+0
-2.647811E+0
-2.418847E+0
-2.342526E+0
-2.342526E+0
-2.418847E+0
-2.495169E+0
-2.495169E+0
-2.418847E+0
-2.342526E+0
-2.266205E+0
-2.266205E+0
-2.266205E+0
-2.266205E+0
-2.189884E+0
-2.113563E+0
-2.037242E+0
-2.113563E+0
-2.113563E+0
-2.113563E+0
-1.960920E+0
-1.960920E+0
-1.884599E+0
-1.884599E+0
-1.808278E+0
-1.808278E+0
-1.731957E+0
-1.731957E+0
-1.655636E+0
-1.579314E+0
-1.350351E+0
-8.924236E-1
-6.634601E-1
-9.687449E-1
-1.426672E+0
-1.655636E+0
-1.502993E+0
-1.197708E+0
-1.121387E+0
-1.197708E+0
-1.274030E+0
-1.274030E+0
-1.197708E+0
-1.121387E+0
-1.121387E+0
-1.121387E+0
-1.045066E+0
-9.687449E-1
-9.687449E-1
-9.687449E-1
-9.687449E-1
-8.924236E-1
-8.161025E-1
-8.161025E-1
-8.161025E-1
-7.397813E-1
-6.634601E-1
-6.634601E-1
-6.634601E-1
-6.634601E-1
-6.634601E-1
-5.871389E-1
-5.871389E-1
-5.871389E-1
-5.871389E-1
-5.871389E-1
-5.871389E-1
-5.871389E-1
-5.108177E-1
-4.344965E-1
-4.344965E-1
-5.108177E-1
-5.871389E-1
-5.871389E-1
-5.871389E-1
-5.871389E-1
-5.871389E-1
-5.871389E-1
-6.634601E-1
-6.634601E-1
-6.634601E-1
-6.634601E-1
-6.634601E-1
-7.397813E-1
-7.397813E-1
-8.161025E-1
-8.924236E-1
-8.924236E-1
-9.687449E-1
-9.687449E-1
-1.045066E+0
-9.687449E-1
-8.924236E-1
-8.161025E-1
-8.924236E-1
-1.045066E+0
-1.197708E+0
-1.197708E+0
-1.197708E+0
-1.274030E+0
-1.350351E+0
-1.274030E+0
-1.274030E+0
-1.274030E+0
-1.426672E+0
-1.502993E+0
-1.502993E+0
-1.426672E+0
-1.502993E+0
-1.655636E+0
-1.808278E+0
-1.884599E+0
-1.884599E+0
-1.808278E+0
-1.808278E+0
-1.884599E+0
-1.960920E+0
-2.037242E+0
-2.037242E+0
-1.960920E+0
-2.037242E+0
-2.189884E+0
-2.266205E+0
-2.342526E+0
-2.418847E+0
-2.495169E+0
-2.571490E+0
-2.571490E+0
-2.418847E+0
-2.342526E+0
-2.495169E+0
-2.647811E+0
-2.724132E+0
-2.800453E+0
-2.876775E+0
-2.953096E+0
-3.029417E+0
-3.105738E+0
-3.182059E+0
-3.182059E+0
-3.258380E+0
-3.258380E+0
-3.334702E+0
-3.411023E+0
-3.411023E+0
-3.487344E+0
-3.487344E+0
-3.563665E+0
-3.716308E+0
-3.716308E+0
-3.792629E+0
-3.868950E+0
-3.868950E+0
-3.945271E+0
-3.945271E+0
-3.945271E+0
-4.021593E+0
-4.097914E+0
-4.174235E+0
-4.174235E+0
-4.250556E+0
-4.250556E+0
-4.326877E+0
-4.403198E+0
-4.403198E+0
-4.403198E+0
-4.403198E+0
-4.403198E+0
-4.479519E+0
-4.479519E+0
-4.479519E+0
-4.479519E+0
-4.479519E+0
-4.555841E+0
-4.555841E+0
-4.555841E+0
-4.479519E+0
-4.479519E+0
-4.479519E+0
-4.479519E+0
-4.403198E+0
-4.326877E+0
-4.326877E+0
-4.326877E+0
-4.403198E+0
-4.326877E+0
-4.326877E+0
-4.326877E+0
-4.326877E+0
-4.326877E+0
-4.326877E+0
-4.403198E+0
-4.403198E+0
-4.326877E+0
-4.326877E+0
-4.250556E+0
-4.403198E+0
-4.479519E+0
-4.479519E+0
-4.403198E+0
-4.326877E+0
-4.403198E+0
-4.403198E+0
-4.403198E+0
-4.479519E+0
-4.555841E+0
-4.555841E+0
-4.632162E+0
-4.632162E+0
-4.632162E+0
-4.555841E+0
-4.479519E+0
-4.555841E+0
-4.555841E+0
-4.555841E+0
-4.479519E+0
-4.479519E+0
-4.403198E+0
-4.403198E+0
-4.326877E+0
-4.326877E+0
-4.326877E+0
-4.326877E+0
-4.326877E+0
-4.250556E+0
-4.174235E+0
-4.174235E+0
-4.097914E+0
-4.174235E+0
-4.174235E+0
-4.174235E+0
-4.097914E+0
-4.097914E+0
-4.097914E+0
-4.021593E+0
-4.021593E+0
-4.021593E+0
-4.097914E+0
-4.097914E+0
-4.021593E+0
-4.021593E+0
-4.021593E+0
-4.097914E+0
-4.174235E+0
-4.174235E+0
-4.174235E+0
-4.097914E+0
-4.097914E+0
-4.097914E+0
-4.097914E+0
-4.097914E+0
-4.250556E+0
-4.326877E+0
-4.174235E+0
-4.021593E+0
-3.945271E+0
-4.097914E+0
-4.326877E+0
-4.403198E+0
-4.326877E+0
-4.250556E+0
-4.250556E+0
-4.250556E+0
-4.326877E+0
-4.403198E+0
-4.403198E+0
-4.403198E+0
-4.403198E+0
-4.479519E+0
-4.403198E+0
-4.403198E+0
-4.403198E+0
-4.479519E+0
-4.479519E+0
-4.403198E+0
-4.403198E+0
-4.326877E+0
-4.403198E+0
-4.403198E+0
-4.479519E+0
-4.479519E+0
-4.403198E+0
-4.403198E+0
-4.403198E+0
-4.403198E+0
-4.403198E+0
-4.326877E+0
-4.250556E+0
-4.174235E+0
-4.250556E+0
-4.250556E+0
-4.250556E+0
-4.174235E+0
-4.174235E+0
-4.174235E+0
-4.174235E+0
-4.174235E+0
-4.097914E+0
-4.097914E+0
-4.097914E+0
-4.174235E+0
-4.174235E+0
-4.097914E+0
-4.021593E+0
-4.021593E+0
-4.097914E+0
-4.097914E+0
-4.021593E+0
-3.945271E+0
-3.868950E+0
-3.868950E+0
-3.945271E+0
-3.945271E+0
-4.021593E+0
-4.021593E+0
-3.945271E+0
-3.945271E+0
-3.868950E+0
-3.868950E+0
-3.945271E+0
-3.945271E+0
-3.945271E+0
-3.945271E+0
-3.868950E+0
-3.945271E+0
-4.021593E+0
-4.021593E+0
-4.097914E+0
-4.097914E+0
-4.097914E+0
-4.021593E+0
-3.945271E+0
-3.792629E+0
-3.792629E+0
-3.945271E+0
-4.097914E+0
-4.174235E+0
-4.097914E+0
-4.021593E+0
-4.021593E+0
-4.097914E+0
-4.097914E+0
-4.174235E+0
-4.174235E+0
-4.174235E+0
-4.174235E+0
-4.250556E+0
-4.326877E+0
-4.479519E+0
-4.403198E+0
-4.326877E+0
-4.326877E+0
-4.326877E+0
-4.326877E+0
-4.403198E+0
-4.479519E+0
-4.632162E+0
-4.632162E+0
-4.632162E+0
-4.632162E+0
-4.632162E+0
-4.708483E+0
-4.708483E+0
-4.708483E+0
-4.708483E+0
-4.784804E+0
-4.784804E+0
-4.784804E+0
-4.784804E+0
-4.784804E+0
-4.784804E+0
-4.861126E+0
-4.861126E+0
-4.937447E+0
-4.937447E+0
-5.013768E+0
-5.090089E+0
-5.090089E+0
-5.013768E+0
-5.013768E+0
-5.090089E+0
-5.090089E+0
-5.090089E+0
-5.090089E+0
-5.166410E+0
-5.166410E+0
-5.166410E+0
-5.166410E+0
-5.166410E+0
-5.166410E+0
-5.090089E+0
-5.090089E+0
-5.166410E+0
-5.166410E+0
-5.166410E+0
-5.090089E+0
-5.090089E+0
-5.166410E+0
-5.166410E+0
-5.166410E+0
-5.090089E+0
-5.166410E+0
-5.166410E+0
-5.166410E+0
-5.166410E+0
-5.166410E+0
-5.166410E+0
-5.242731E+0
-5.242731E+0
-5.166410E+0
-5.166410E+0
-5.090089E+0
-5.090089E+0
-5.090089E+0
-5.090089E+0
-5.090089E+0
-5.166410E+0
-5.090089E+0
-5.013768E+0
-4.937447E+0
-4.937447E+0
-5.090089E+0
-5.090089E+0
-5.090089E+0
-4.937447E+0
-4.937447E+0
-4.937447E+0
-4.861126E+0
-4.861126E+0
-4.937447E+0
-4.937447E+0
-4.937447E+0
-4.937447E+0
-4.937447E+0
-4.937447E+0
-4.937447E+0
-4.937447E+0
-4.861126E+0
-4.861126E+0
-4.861126E+0
-4.861126E+0
-4.784804E+0
-4.784804E+0
-4.708483E+0
-4.708483E+0
-4.708483E+0
-4.708483E+0
-4.708483E+0
-4.708483E+0
-4.708483E+0
-4.632162E+0
-4.555841E+0
-4.632162E+0
-4.708483E+0
-4.708483E+0
-4.632162E+0
-4.632162E+0
-4.632162E+0
-4.632162E+0
-4.708483E+0
-4.708483E+0
-4.632162E+0
-4.632162E+0
-4.632162E+0
-4.708483E+0
-4.708483E+0
-4.708483E+0
-4.632162E+0
-4.632162E+0
-4.632162E+0
-4.632162E+0
-4.708483E+0
-4.784804E+0
-4.708483E+0
-4.632162E+0
-4.555841E+0
-4.632162E+0
-4.632162E+0
-4.708483E+0
-4.708483E+0
-4.708483E+0
-4.784804E+0
-4.784804E+0
-4.784804E+0
-4.708483E+0
-4.784804E+0
-4.784804E+0
-4.784804E+0
-4.784804E+0
-4.784804E+0
-4.784804E+0
-4.861126E+0
-4.861126E+0
-4.861126E+0
-4.861126E+0
-4.861126E+0
-4.937447E+0
-5.013768E+0
-5.013768E+0
-5.013768E+0
-5.013768E+0
-5.013768E+0
-5.090089E+0
-5.090089E+0
-5.090089E+0
-5.013768E+0
-5.013768E+0
-5.166410E+0
-5.242731E+0
-5.319053E+0
-5.319053E+0
-5.319053E+0
-5.319053E+0
-5.319053E+0
-5.395373E+0
-5.395373E+0
-5.395373E+0
-5.319053E+0
-5.319053E+0
-5.319053E+0
-5.319053E+0
-5.319053E+0
-5.395373E+0
-5.471695E+0
-5.548017E+0
-5.624337E+0
-5.624337E+0
-5.624337E+0
-5.624337E+0
-5.624337E+0
-5.624337E+0
-5.700659E+0
-5.700659E+0
-5.700659E+0
-5.700659E+0
-5.700659E+0
-5.700659E+0
-5.776979E+0
-5.776979E+0
-5.776979E+0
-5.776979E+0
-5.776979E+0
-5.853301E+0
-5.853301E+0
-5.929622E+0
-5.929622E+0
-5.929622E+0
-5.853301E+0
-5.929622E+0
-5.929622E+0
-6.005943E+0
-6.005943E+0
-6.005943E+0
-6.005943E+0
-6.082265E+0
-6.082265E+0
-6.158586E+0
-6.158586E+0
-6.158586E+0
-6.234907E+0
-6.311228E+0
-6.311228E+0
-6.311228E+0
-6.311228E+0
-6.234907E+0
-6.311228E+0
-6.311228E+0
-6.387549E+0
-6.387549E+0
-6.387549E+0
-6.387549E+0
-6.463870E+0
-6.540192E+0
-6.616512E+0
-6.616512E+0
-6.616512E+0
-6.692834E+0
-6.692834E+0
-6.692834E+0
-6.692834E+0
-6.692834E+0
-6.692834E+0
-6.692834E+0
-6.692834E+0
-6.769156E+0
-6.769156E+0
-6.769156E+0
-6.769156E+0
-6.769156E+0
-6.769156E+0
-6.769156E+0
-6.692834E+0
-6.692834E+0
-6.692834E+0
-6.769156E+0
-6.769156E+0
-6.769156E+0
-6.769156E+0
-6.769156E+0
-6.769156E+0
-6.769156E+0
-6.769156E+0
-6.769156E+0
-6.769156E+0
-6.692834E+0
-6.692834E+0
-6.692834E+0
-6.692834E+0
-6.769156E+0
-6.769156E+0
-6.769156E+0
-6.769156E+0
-6.616512E+0
-6.540192E+0
-6.616512E+0
-6.692834E+0
-6.616512E+0
-6.540192E+0
-6.616512E+0
-6.769156E+0
-6.845476E+0
-6.769156E+0
-6.616512E+0
-6.616512E+0
-6.769156E+0
-6.769156E+0
-6.769156E+0
-6.692834E+0
-6.616512E+0
-6.616512E+0
-6.616512E+0
-6.540192E+0
-6.540192E+0
-6.540192E+0
-6.540192E+0
-6.540192E+0
-6.616512E+0
-6.692834E+0
-6.692834E+0
-6.692834E+0
-6.616512E+0
-6.463870E+0
-6.463870E+0
-6.387549E+0
-6.463870E+0
-6.540192E+0
-6.540192E+0
-6.616512E+0
-6.616512E+0
-6.540192E+0
-6.463870E+0
-6.463870E+0
-6.463870E+0
-6.387549E+0
-6.158586E+0
-6.005943E+0
-6.082265E+0
-6.387549E+0
-6.540192E+0
-6.540192E+0
-6.463870E+0
-6.387549E+0
-6.387549E+0
-6.387549E+0
-6.311228E+0
-6.234907E+0
-6.234907E+0
-6.234907E+0
-6.234907E+0
-6.234907E+0
-6.158586E+0
-6.082265E+0
-6.005943E+0
-6.158586E+0
-6.234907E+0
-6.234907E+0
-6.158586E+0
-6.082265E+0
-6.082265E+0
-6.234907E+0
-6.311228E+0
-6.311228E+0
-6.234907E+0
-6.158586E+0
-6.082265E+0
-6.082265E+0
-6.082265E+0
-6.082265E+0
-6.005943E+0
-6.005943E+0
-6.082265E+0
-6.082265E+0
-6.158586E+0
-6.158586E+0
-6.082265E+0
-6.005943E+0
-6.082265E+0
-6.158586E+0
-6.158586E+0
-6.082265E+0
-6.082265E+0
-6.082265E+0
-6.082265E+0
-6.082265E+0
-6.082265E+0
-6.082265E+0
-6.158586E+0
-6.158586E+0
-6.234907E+0
-6.234907E+0
-6.158586E+0
-6.158586E+0
-6.158586E+0
-6.234907E+0
-6.311228E+0
-6.311228E+0
-6.311228E+0
-6.311228E+0
-6.311228E+0
-6.387549E+0
-6.387549E+0
-6.463870E+0
-6.540192E+0
-6.540192E+0
-6.463870E+0
-6.463870E+0
-6.540192E+0
-6.540192E+0
-6.540192E+0
-6.540192E+0
-6.540192E+0
-6.540192E+0
-6.616512E+0
-6.616512E+0
-6.616512E+0
-6.616512E+0
-6.540192E+0
-6.463870E+0
-6.463870E+0
-6.463870E+0
-6.463870E+0
-6.387549E+0
-6.387549E+0
-6.387549E+0
-6.387549E+0
-6.387549E+0
-6.387549E+0
-6.463870E+0
-6.463870E+0
-6.463870E+0
-6.463870E+0
-6.387549E+0
-6.387549E+0
-6.540192E+0
-6.540192E+0
-6.616512E+0
-6.540192E+0
-6.463870E+0
-6.463870E+0
-6.540192E+0
-6.540192E+0
-6.540192E+0
-6.540192E+0
-6.540192E+0
-6.540192E+0
-6.540192E+0
-6.540192E+0
-6.463870E+0
-6.463870E+0
-6.463870E+0
-6.540192E+0
-6.616512E+0
-6.616512E+0
-6.540192E+0
-6.540192E+0
-6.616512E+0
-6.769156E+0
-6.769156E+0
-6.769156E+0
-6.692834E+0
-6.769156E+0
-6.845476E+0
-6.769156E+0
-6.692834E+0
-6.692834E+0
-6.769156E+0
-6.845476E+0
-6.845476E+0
-6.845476E+0
-6.769156E+0
-6.769156E+0
-6.845476E+0
-6.921798E+0
-6.921798E+0
-6.769156E+0
-6.692834E+0
-6.692834E+0
-6.692834E+0
-6.692834E+0
-6.769156E+0
-6.845476E+0
-6.845476E+0
-6.845476E+0
-6.845476E+0
-6.845476E+0
-6.921798E+0
-6.998118E+0
-6.998118E+0
-6.921798E+0
-6.921798E+0
-6.921798E+0
-6.921798E+0
-6.845476E+0
-6.845476E+0
-6.921798E+0
-6.998118E+0
-6.998118E+0
-6.998118E+0
-6.998118E+0
-6.998118E+0
-7.074440E+0
-6.998118E+0
-6.998118E+0
-6.998118E+0
-6.998118E+0
-6.998118E+0
-6.998118E+0
-6.998118E+0
-6.998118E+0
-7.074440E+0
-7.074440E+0
-7.074440E+0
-7.074440E+0
-7.074440E+0
-7.074440E+0
-7.074440E+0
-7.074440E+0
-7.074440E+0
-7.074440E+0
-7.150761E+0
-7.074440E+0
-7.074440E+0
-7.074440E+0
-7.074440E+0
-6.998118E+0
-6.998118E+0
-6.998118E+0
-7.074440E+0
-7.074440E+0
-6.998118E+0
-6.998118E+0
-6.921798E+0
-6.998118E+0
-7.074440E+0
-7.074440E+0
-7.074440E+0
-6.998118E+0
-6.998118E+0
-6.921798E+0
-6.998118E+0
-6.998118E+0
-7.074440E+0
-7.074440E+0
-6.998118E+0
-6.998118E+0
-6.998118E+0
-6.998118E+0
-6.998118E+0
-7.074440E+0
-7.074440E+0
-7.074440E+0
-6.998118E+0
-6.921798E+0
-6.921798E+0
-6.921798E+0
-6.921798E+0
-6.921798E+0
-6.921798E+0
-6.921798E+0
-6.921798E+0
-6.921798E+0
-6.921798E+0
-6.921798E+0
-6.845476E+0
-6.845476E+0
-6.845476E+0
-6.769156E+0
-6.845476E+0
-6.845476E+0
-6.921798E+0
-6.921798E+0
-6.845476E+0
-6.769156E+0
-6.692834E+0
-6.769156E+0
-6.845476E+0
-6.845476E+0
-6.845476E+0
-6.769156E+0
-6.769156E+0
-6.769156E+0
-6.769156E+0
-6.692834E+0
-6.692834E+0
-6.769156E+0
-6.845476E+0
-6.845476E+0
-6.845476E+0
-6.845476E+0
-6.845476E+0
-6.845476E+0
-6.769156E+0
-6.769156E+0
-6.769156E+0
-6.769156E+0
-6.769156E+0
-6.769156E+0
-6.769156E+0
-6.769156E+0
-6.769156E+0
-6.845476E+0
-6.845476E+0
-6.845476E+0
-6.845476E+0
-6.845476E+0
-6.845476E+0
-6.845476E+0
-6.845476E+0
-6.845476E+0
-6.769156E+0
-6.692834E+0
-6.692834E+0
-6.769156E+0
-6.769156E+0
-6.769156E+0
-6.692834E+0
-6.692834E+0
-6.769156E+0
-6.769156E+0
-6.845476E+0
-6.845476E+0
-6.921798E+0
-6.921798E+0
-6.998118E+0
-6.998118E+0
-7.074440E+0
-6.998118E+0
-6.998118E+0
-7.074440E+0
-7.074440E+0
-6.998118E+0
-6.845476E+0
-6.845476E+0
-6.921798E+0
-7.074440E+0
-7.150761E+0
-7.227082E+0
-7.150761E+0
-6.998118E+0
-6.921798E+0
-6.921798E+0
-7.074440E+0
-7.150761E+0
-7.150761E+0
-6.998118E+0
-6.921798E+0
-6.921798E+0
-6.998118E+0
-6.998118E+0
-6.998118E+0
-6.998118E+0
-6.998118E+0
-6.998118E+0
-6.998118E+0
-6.998118E+0
-6.998118E+0
-6.998118E+0
-6.998118E+0
-6.998118E+0
-6.998118E+0
-7.074440E+0
-7.074440E+0
-7.074440E+0
-7.150761E+0
-7.150761E+0
-7.150761E+0
-7.074440E+0
-6.998118E+0
-6.998118E+0
-6.998118E+0
-7.074440E+0
-7.074440E+0
-7.074440E+0
-7.074440E+0
-7.074440E+0
-7.150761E+0
-7.150761E+0
-7.150761E+0
-7.150761E+0
-7.150761E+0
-7.150761E+0
-7.227082E+0
-7.227082E+0
-7.227082E+0
-7.227082E+0
-7.074440E+0
-7.074440E+0
-7.150761E+0
-7.303403E+0
-7.303403E+0
-7.227082E+0
-7.303403E+0
-7.379725E+0
-7.456046E+0
-7.456046E+0
-7.379725E+0
-7.303403E+0
-7.227082E+0
-7.227082E+0
-7.303403E+0
-7.379725E+0
-7.456046E+0
-7.456046E+0
-7.456046E+0
-7.456046E+0
-7.303403E+0
-7.227082E+0
-7.227082E+0
-7.379725E+0
-7.456046E+0
-7.532367E+0
-7.456046E+0
-7.456046E+0
-7.532367E+0
-7.532367E+0
-7.608687E+0
-7.608687E+0
-7.608687E+0
-7.685009E+0
-7.685009E+0
-7.608687E+0
-7.608687E+0
-7.685009E+0
-7.761331E+0
-7.761331E+0
-7.761331E+0
-7.685009E+0
-7.685009E+0
-7.685009E+0
-7.761331E+0
-7.761331E+0
-7.761331E+0
-7.685009E+0
-7.685009E+0
-7.608687E+0
-7.685009E+0
-7.685009E+0
-7.685009E+0
-7.685009E+0
-7.685009E+0
-7.685009E+0
-7.685009E+0
-7.685009E+0
-7.685009E+0
-7.685009E+0
-7.685009E+0
-7.685009E+0
-7.685009E+0
-7.685009E+0
-7.685009E+0
-7.761331E+0
-7.761331E+0
-7.837652E+0
-7.761331E+0
-7.685009E+0
-7.685009E+0
-7.761331E+0
-7.837652E+0
-7.837652E+0
-7.761331E+0
-7.761331E+0
-7.761331E+0
-7.761331E+0
-7.761331E+0
-7.761331E+0
-7.761331E+0
-7.761331E+0
-7.837652E+0
-7.837652E+0
-7.913973E+0
-7.837652E+0
-7.837652E+0
-7.837652E+0
-7.837652E+0
-7.837652E+0
-7.761331E+0
-7.761331E+0
-7.837652E+0
-7.837652E+0
-7.837652E+0
-7.837652E+0
-7.837652E+0
-7.837652E+0
-7.837652E+0
-7.837652E+0
-7.837652E+0
-7.913973E+0
-7.913973E+0
-7.913973E+0
-7.913973E+0
-7.837652E+0
-7.837652E+0
-7.837652E+0
-7.837652E+0
-7.913973E+0
-7.913973E+0
-7.913973E+0
-7.913973E+0
-7.837652E+0
-7.837652E+0
-7.837652E+0
-7.913973E+0
-7.913973E+0
-7.913973E+0
-7.913973E+0
-7.913973E+0
-7.913973E+0
-7.913973E+0
-7.913973E+0
-7.990295E+0
-7.990295E+0
-7.990295E+0
-7.990295E+0
-7.990295E+0
-8.066615E+0
-8.142937E+0
-8.142937E+0
-8.142937E+0
-8.066615E+0
-8.066615E+0
-7.990295E+0
-8.066615E+0
-8.142937E+0
-8.142937E+0
-8.219257E+0
-8.219257E+0
-8.219257E+0
-8.142937E+0
-8.066615E+0
-8.142937E+0
-8.295579E+0
-8.295579E+0
-8.295579E+0
-8.219257E+0
-8.219257E+0
-8.219257E+0
-8.295579E+0
-8.295579E+0
-8.295579E+0
-8.219257E+0
-8.219257E+0
-8.142937E+0
-8.219257E+0
-8.295579E+0
-8.295579E+0
-8.219257E+0
-8.066615E+0
-7.990295E+0
-8.142937E+0
-8.295579E+0
-8.371900E+0
-8.295579E+0
-8.219257E+0
-8.142937E+0
-8.219257E+0
-8.295579E+0
-8.448220E+0
-8.448220E+0
-8.448220E+0
-8.371900E+0
-8.371900E+0
-8.371900E+0
-8.448220E+0
-8.524542E+0
-8.524542E+0
-8.524542E+0
-8.524542E+0
-8.524542E+0
-8.524542E+0
-8.524542E+0
-8.448220E+0
-8.448220E+0
-8.448220E+0
-8.524542E+0
-8.600863E+0
-8.677185E+0
-8.677185E+0
-8.677185E+0
-8.677185E+0
-8.753506E+0
-8.753506E+0
-8.753506E+0
-8.677185E+0
-8.600863E+0
-8.600863E+0
-8.677185E+0
-8.677185E+0
-8.677185E+0
-8.677185E+0
-8.600863E+0
-8.677185E+0
-8.677185E+0
-8.677185E+0
-8.677185E+0
-8.677185E+0
-8.677185E+0
-8.677185E+0
-8.677185E+0
-8.677185E+0
-8.753506E+0
-8.829827E+0
-8.829827E+0
-8.906148E+0
-8.906148E+0
-8.982470E+0
-8.982470E+0
-9.058790E+0
-8.982470E+0
-8.982470E+0
-8.982470E+0
-8.982470E+0
-9.058790E+0
-9.135112E+0
-9.058790E+0
-9.058790E+0
-9.135112E+0
-9.211433E+0
-9.211433E+0
-9.211433E+0
-9.211433E+0
-9.211433E+0
-9.211433E+0
-9.211433E+0
-9.211433E+0
-9.211433E+0
-9.211433E+0
-9.211433E+0
-9.211433E+0
-9.287754E+0
-9.364075E+0
-9.364075E+0
-9.364075E+0
-9.287754E+0
-9.211433E+0
-9.211433E+0
-9.211433E+0
-9.211433E+0
-9.287754E+0
-9.211433E+0
-9.211433E+0
-9.287754E+0
-9.364075E+0
-9.364075E+0
-9.287754E+0
-9.211433E+0
-9.211433E+0
-9.287754E+0
-9.287754E+0
-9.287754E+0
-9.287754E+0
-9.287754E+0
-9.364075E+0
-9.364075E+0
-9.364075E+0
-9.440396E+0
-9.440396E+0
-9.440396E+0
-9.440396E+0
-9.440396E+0
-9.440396E+0
-9.440396E+0
-9.135112E+0
-8.371900E+0
-7.913973E+0
-8.448220E+0
-9.287754E+0
-9.669360E+0
-9.516718E+0
-9.287754E+0
-9.211433E+0
-9.364075E+0
-9.440396E+0
-9.440396E+0
-9.440396E+0
-9.440396E+0
-9.440396E+0
-9.440396E+0
-9.440396E+0
-9.516718E+0
-9.516718E+0
-9.593039E+0
-9.669360E+0
-9.669360E+0
-9.745682E+0
-9.745682E+0
-9.669360E+0
-9.745682E+0
-9.822002E+0
-9.822002E+0
-9.822002E+0
-9.898323E+0
-9.898323E+0
-9.898323E+0
-9.898323E+0
-9.822002E+0
-9.822002E+0
-9.898323E+0
-9.974645E+0
-9.898323E+0
-9.898323E+0
-9.822002E+0
-9.822002E+0
-9.898323E+0
-9.898323E+0
-9.898323E+0
-9.745682E+0
-9.669360E+0
-9.669360E+0
-9.669360E+0
-9.745682E+0
-9.822002E+0
-9.822002E+0
-9.822002E+0
-9.822002E+0
-9.822002E+0
-9.822002E+0
-9.822002E+0
-9.898323E+0
-9.898323E+0
-9.974645E+0
-9.898323E+0
-9.822002E+0
-9.669360E+0
-9.669360E+0
-9.745682E+0
-9.669360E+0
-9.440396E+0
-9.211433E+0
-9.058790E+0
-9.058790E+0
-8.982470E+0
-8.906148E+0
-8.829827E+0
-8.600863E+0
-8.524542E+0
-8.448220E+0
-8.448220E+0
-8.448220E+0
-8.524542E+0
-8.600863E+0
-8.600863E+0
-8.600863E+0
-8.600863E+0
-8.600863E+0
-8.677185E+0
-8.753506E+0
-8.829827E+0
-8.829827E+0
-8.906148E+0
-9.058790E+0
-9.211433E+0
-9.287754E+0
-9.211433E+0
-9.211433E+0
-9.211433E+0
-9.287754E+0
-9.440396E+0
-9.516718E+0
-9.516718E+0
-9.516718E+0
-9.516718E+0
-9.593039E+0
-9.669360E+0
-9.669360E+0
-9.593039E+0
-9.593039E+0
-9.669360E+0
-9.669360E+0
-9.669360E+0
-9.593039E+0
-9.516718E+0
-9.516718E+0
-9.516718E+0
-9.440396E+0
-9.364075E+0
-9.287754E+0
-9.364075E+0
-9.364075E+0
-9.364075E+0
-9.440396E+0
-9.440396E+0
-9.516718E+0
-9.516718E+0
-9.593039E+0
-9.593039E+0
-9.669360E+0
-9.669360E+0
-9.745682E+0
-9.745682E+0
-9.745682E+0
-9.822002E+0
-9.898323E+0
-9.974645E+0
-1.020361E+1
-1.027993E+1
-1.027993E+1
-1.020361E+1
-1.012729E+1
-1.012729E+1
-1.012729E+1
-1.012729E+1
-1.012729E+1
-1.012729E+1
-1.012729E+1
-1.012729E+1
-1.012729E+1
-1.005097E+1
-1.005097E+1
-9.974645E+0
-9.974645E+0
-9.898323E+0
-9.822002E+0
-9.822002E+0
-9.745682E+0
-9.669360E+0
-9.593039E+0
-9.516718E+0
-9.440396E+0
-9.364075E+0
-9.287754E+0
-9.211433E+0
-9.135112E+0
-9.058790E+0
-8.906148E+0
-8.753506E+0
-8.600863E+0
-8.448220E+0
-8.371900E+0
-8.371900E+0
-8.219257E+0
-8.142937E+0
-8.066615E+0
-8.142937E+0
-8.219257E+0
-8.219257E+0
-8.219257E+0
-8.142937E+0
-8.066615E+0
-8.066615E+0
-8.066615E+0
-8.066615E+0
-8.066615E+0
-7.837652E+0
-7.685009E+0
-7.761331E+0
-8.066615E+0
-8.295579E+0
-8.142937E+0
-8.066615E+0
-8.066615E+0
-8.142937E+0
-8.142937E+0
-8.142937E+0
-8.142937E+0
-8.142937E+0
-8.142937E+0
-8.066615E+0
-7.990295E+0
-7.990295E+0
-7.990295E+0
-7.990295E+0
-7.913973E+0
-7.837652E+0
-7.685009E+0
-7.608687E+0
-7.456046E+0
-7.227082E+0
-7.150761E+0
-7.074440E+0
-6.921798E+0
-6.845476E+0
-6.692834E+0
-6.616512E+0
-6.616512E+0
-6.540192E+0
-6.540192E+0
-6.540192E+0
-6.463870E+0
-6.387549E+0
-6.311228E+0
-6.311228E+0
-6.387549E+0
-6.463870E+0
-6.463870E+0
-6.463870E+0
-6.463870E+0
-6.540192E+0
-6.692834E+0
-6.921798E+0
-6.998118E+0
-6.998118E+0
-7.074440E+0
-7.227082E+0
-7.303403E+0
-7.456046E+0
-7.456046E+0
-7.532367E+0
-7.608687E+0
-7.685009E+0
-7.837652E+0
-7.990295E+0
-8.066615E+0
-8.066615E+0
-8.066615E+0
-8.066615E+0
-8.066615E+0
-8.142937E+0
-8.142937E+0
-8.219257E+0
-8.219257E+0
-8.295579E+0
-8.219257E+0
-8.219257E+0
-8.219257E+0
-8.219257E+0
-8.295579E+0
-8.295579E+0
-8.295579E+0
-8.219257E+0
-8.142937E+0
-8.142937E+0
-8.142937E+0
-8.142937E+0
-8.142937E+0
-8.142937E+0
-8.142937E+0
-8.295579E+0
-8.371900E+0
-8.295579E+0
-8.219257E+0
-8.219257E+0
-8.295579E+0
-8.371900E+0
-8.524542E+0
-8.600863E+0
-8.677185E+0
-8.677185E+0
-8.677185E+0
-8.600863E+0
-8.295579E+0
-8.219257E+0
-8.524542E+0
-8.906148E+0
-9.058790E+0
-9.058790E+0
-8.982470E+0
-8.982470E+0
-8.982470E+0
-8.906148E+0
-8.906148E+0
-8.906148E+0
-8.906148E+0
-8.982470E+0
-8.982470E+0
-9.058790E+0
-8.982470E+0
-8.906148E+0
-8.829827E+0
-8.829827E+0
-8.829827E+0
-8.906148E+0
-8.906148E+0
-8.906148E+0
-8.829827E+0
-8.829827E+0
-8.829827E+0
-8.753506E+0
-8.753506E+0
-8.753506E+0
-8.829827E+0
-8.906148E+0
-8.829827E+0
-8.829827E+0
-8.829827E+0
-8.906148E+0
-8.906148E+0
-8.906148E+0
-8.982470E+0
-8.982470E+0
-8.982470E+0
-9.058790E+0
-9.135112E+0
-9.058790E+0
-9.058790E+0
-9.058790E+0
-9.058790E+0
-8.982470E+0
-8.906148E+0
-8.982470E+0
-8.982470E+0
-9.058790E+0
-9.135112E+0
-9.058790E+0
-9.058790E+0
-8.982470E+0
-8.906148E+0
-8.982470E+0
-9.058790E+0
-9.058790E+0
-8.982470E+0
-8.982470E+0
-8.982470E+0
-9.058790E+0
-9.058790E+0
-9.058790E+0
-9.058790E+0
-8.982470E+0
-8.982470E+0
-8.906148E+0
-8.906148E+0
-8.906148E+0
-8.982470E+0
-9.058790E+0
-9.058790E+0
-9.058790E+0
-9.058790E+0
-9.135112E+0
-9.135112E+0
-9.211433E+0
-9.287754E+0
-9.211433E+0
-9.135112E+0
-9.058790E+0
-9.058790E+0
-9.135112E+0
-9.211433E+0
-9.211433E+0
-9.211433E+0
-9.211433E+0
-9.211433E+0
-9.135112E+0
-9.058790E+0
-9.058790E+0
-9.058790E+0
-9.135112E+0
-9.135112E+0
-9.135112E+0
-9.058790E+0
-8.982470E+0
-9.058790E+0
-9.135112E+0
-9.211433E+0
-9.211433E+0
-9.135112E+0
-9.135112E+0
-9.135112E+0
-9.058790E+0
-9.058790E+0
-9.135112E+0
-9.135112E+0
-9.058790E+0
-9.058790E+0
-9.135112E+0
-9.135112E+0
-9.058790E+0
-9.058790E+0
-9.058790E+0
-9.058790E+0
-8.982470E+0
-8.982470E+0
-8.982470E+0
-8.982470E+0
-8.982470E+0
-8.982470E+0
-9.058790E+0
-8.982470E+0
-8.982470E+0
-9.058790E+0
-9.058790E+0
-9.058790E+0
-8.982470E+0
-8.982470E+0
-9.058790E+0
-9.058790E+0
-8.982470E+0
-8.906148E+0
-8.906148E+0
-8.829827E+0
-8.829827E+0
-8.829827E+0
-8.829827E+0
-8.906148E+0
-8.982470E+0
-8.906148E+0
-8.906148E+0
-8.982470E+0
-8.982470E+0
-9.058790E+0
-9.058790E+0
-9.058790E+0
-9.135112E+0
-9.211433E+0
-9.211433E+0
-9.211433E+0
-9.211433E+0
-9.287754E+0
-9.287754E+0
-9.364075E+0
-9.440396E+0
-9.440396E+0
-9.516718E+0
-9.516718E+0
-9.516718E+0
-9.516718E+0
-9.440396E+0
-9.516718E+0
-9.516718E+0
-9.593039E+0
-9.593039E+0
-9.593039E+0
-9.593039E+0
-9.593039E+0
-9.593039E+0
-9.669360E+0
-9.669360E+0
-9.593039E+0
-9.669360E+0
-9.745682E+0
-9.745682E+0
-9.593039E+0
-9.516718E+0
-9.440396E+0
-9.516718E+0
-9.516718E+0
-9.516718E+0
-9.516718E+0
-9.593039E+0
-9.516718E+0
-9.440396E+0
-9.364075E+0
-9.364075E+0
-9.440396E+0
-9.516718E+0
-9.593039E+0
-9.516718E+0
-9.440396E+0
-9.364075E+0
-9.440396E+0
-9.440396E+0
-9.364075E+0
-9.287754E+0
-9.287754E+0
-9.364075E+0
-9.364075E+0
-9.287754E+0
-9.211433E+0
-9.211433E+0
-9.211433E+0
-9.287754E+0
-9.211433E+0
-9.135112E+0
-9.135112E+0
-9.058790E+0
-9.058790E+0
-9.058790E+0
-8.982470E+0
-8.982470E+0
-8.829827E+0
-8.753506E+0
-8.677185E+0
-8.829827E+0
-8.982470E+0
-8.982470E+0
-8.982470E+0
-8.829827E+0
-8.829827E+0
-8.829827E+0
-8.829827E+0
-8.829827E+0
-8.753506E+0
-8.753506E+0
-8.753506E+0
-8.677185E+0
-8.677185E+0
-8.677185E+0
-8.677185E+0
-8.753506E+0
-8.753506E+0
-8.677185E+0
-8.600863E+0
-8.600863E+0
-8.600863E+0
-8.600863E+0
-8.524542E+0
-8.524542E+0
-8.524542E+0
-8.524542E+0
-8.524542E+0
-8.448220E+0
-8.448220E+0
-8.371900E+0
-8.295579E+0
-8.219257E+0
-8.295579E+0
-8.295579E+0
-8.295579E+0
-8.295579E+0
-8.219257E+0
-8.142937E+0
-8.142937E+0
-8.066615E+0
-7.990295E+0
-7.990295E+0
-8.066615E+0
-7.990295E+0
-7.990295E+0
-7.913973E+0
-7.913973E+0
-7.913973E+0
-7.913973E+0
-7.913973E+0
-7.913973E+0
-7.837652E+0
-7.837652E+0
-7.837652E+0
-7.913973E+0
-7.913973E+0
-7.837652E+0
-7.761331E+0
-7.685009E+0
-7.608687E+0
-7.685009E+0
-7.685009E+0
-7.761331E+0
-7.685009E+0
-7.685009E+0
-7.608687E+0
-7.608687E+0
-7.608687E+0
-7.532367E+0
-7.532367E+0
-7.532367E+0
-7.532367E+0
-7.532367E+0
-7.532367E+0
-7.456046E+0
-7.379725E+0
-7.227082E+0
-7.227082E+0
-7.303403E+0
-7.456046E+0
-7.379725E+0
-7.303403E+0
-7.227082E+0
-7.150761E+0
-7.150761E+0
-7.227082E+0
-7.227082E+0
-7.227082E+0
-7.150761E+0
-7.150761E+0
-7.074440E+0
-7.074440E+0
-7.074440E+0
-7.074440E+0
-7.074440E+0
-6.998118E+0
-6.921798E+0
-6.998118E+0
-7.074440E+0
-7.074440E+0
-7.074440E+0
-7.074440E+0
-6.998118E+0
-6.998118E+0
-7.074440E+0
-7.074440E+0
-6.998118E+0
-6.998118E+0
-6.921798E+0
-6.998118E+0
-6.998118E+0
-6.998118E+0
-6.921798E+0
-6.845476E+0
-6.845476E+0
-6.845476E+0
-6.845476E+0
-6.769156E+0
-6.769156E+0
-6.769156E+0
-6.845476E+0
-6.921798E+0
-6.921798E+0
-6.845476E+0
-6.845476E+0
-6.769156E+0
-6.692834E+0
-6.616512E+0
-6.692834E+0
-6.769156E+0
-6.769156E+0
-6.769156E+0
-6.769156E+0
-6.769156E+0
-6.769156E+0
-6.616512E+0
-6.616512E+0
-6.616512E+0
-6.616512E+0
-6.692834E+0
-6.616512E+0
-6.616512E+0
-6.616512E+0
-6.692834E+0
-6.616512E+0
-6.540192E+0
-6.540192E+0
-6.616512E+0
-6.692834E+0
-6.692834E+0
-6.616512E+0
-6.616512E+0
-6.540192E+0
-6.540192E+0
-6.540192E+0
-6.540192E+0
-6.616512E+0
-6.692834E+0
-6.692834E+0
-6.616512E+0
-6.463870E+0
-6.463870E+0
-6.616512E+0
-6.692834E+0
-6.692834E+0
-6.692834E+0
-6.692834E+0
-6.692834E+0
-6.692834E+0
-6.616512E+0
-6.616512E+0
-6.692834E+0
-6.692834E+0
-6.769156E+0
-6.692834E+0
-6.692834E+0
-6.769156E+0
-6.845476E+0
-6.845476E+0
-6.769156E+0
-6.692834E+0
-6.769156E+0
-6.845476E+0
-6.845476E+0
-6.845476E+0
-6.769156E+0
-6.845476E+0
-6.921798E+0
-6.921798E+0
-6.921798E+0
-6.921798E+0
-6.921798E+0
-6.998118E+0
-6.998118E+0
-6.921798E+0
-6.921798E+0
-6.921798E+0
-6.921798E+0
-6.998118E+0
-7.074440E+0
-7.074440E+0
-6.998118E+0
-6.998118E+0
-6.998118E+0
-6.998118E+0
-7.074440E+0
-7.074440E+0
-6.998118E+0
-6.921798E+0
-6.998118E+0
-6.998118E+0
-6.998118E+0
-6.998118E+0
-6.921798E+0
-6.921798E+0
-6.998118E+0
-7.074440E+0
-7.074440E+0
-7.150761E+0
-7.074440E+0
-7.074440E+0
-7.150761E+0
-7.150761E+0
-7.227082E+0
-7.150761E+0
-7.150761E+0
-7.074440E+0
-7.150761E+0
-7.150761E+0
-7.150761E+0
-7.150761E+0
-7.150761E+0
-7.150761E+0
-7.074440E+0
-7.074440E+0
-6.998118E+0
-7.074440E+0
-7.074440E+0
-7.150761E+0
-7.150761E+0
-7.150761E+0
-7.074440E+0
-6.998118E+0
-6.998118E+0
-6.998118E+0
-7.074440E+0
-6.998118E+0
-6.998118E+0
-6.998118E+0
-6.998118E+0
-6.998118E+0
-6.921798E+0
-6.845476E+0
-6.845476E+0
-6.921798E+0
-6.921798E+0
-6.921798E+0
-6.921798E+0
-6.921798E+0
-6.845476E+0
-6.845476E+0
-6.845476E+0
-6.845476E+0
-6.845476E+0
-6.845476E+0
-6.845476E+0
-6.845476E+0
-6.921798E+0
-6.921798E+0
-6.998118E+0
-6.998118E+0
-6.998118E+0
-6.921798E+0
-6.921798E+0
-6.921798E+0
-6.845476E+0
-6.845476E+0
-6.845476E+0
-6.845476E+0
-6.845476E+0
-6.845476E+0
-6.845476E+0
-6.845476E+0
-6.845476E+0
-6.845476E+0
-6.845476E+0
-6.845476E+0
-6.769156E+0
-6.692834E+0
-6.769156E+0
-6.769156E+0
-6.845476E+0
-6.845476E+0
-6.845476E+0
-6.845476E+0
-6.845476E+0
-6.845476E+0
-6.769156E+0
-6.769156E+0
-6.769156E+0
-6.845476E+0
-6.845476E+0
-6.769156E+0
-6.692834E+0
-6.692834E+0
-6.616512E+0
-6.692834E+0
-6.769156E+0
-6.845476E+0
-6.921798E+0
-6.845476E+0
-6.769156E+0
-6.692834E+0
-6.769156E+0
-6.845476E+0
-6.845476E+0
-6.845476E+0
-6.845476E+0
-6.769156E+0
-6.769156E+0
-6.769156E+0
-6.769156E+0
-6.769156E+0
-6.845476E+0
-6.845476E+0
-6.921798E+0
-6.921798E+0
-6.921798E+0
-6.921798E+0
-6.921798E+0
-6.845476E+0
-6.921798E+0
-6.921798E+0
-6.921798E+0
-6.845476E+0
-6.845476E+0
-6.845476E+0
-6.998118E+0
-7.074440E+0
-6.998118E+0
-6.998118E+0
-6.998118E+0
-7.074440E+0
-7.074440E+0
-7.074440E+0
-6.998118E+0
-6.921798E+0
-6.921798E+0
-6.998118E+0
-6.998118E+0
-6.921798E+0
-6.921798E+0
-6.921798E+0
-6.998118E+0
-6.998118E+0
-6.998118E+0
-7.074440E+0
-6.998118E+0
-6.998118E+0
-6.921798E+0
-6.921798E+0
-6.921798E+0
-6.998118E+0
-6.998118E+0
-6.998118E+0
-6.998118E+0
-7.074440E+0
-6.998118E+0
-6.998118E+0
-6.998118E+0
-6.998118E+0
-6.998118E+0
-6.921798E+0
-6.845476E+0
-6.921798E+0
-6.998118E+0
-7.074440E+0
-6.998118E+0
-6.998118E+0
-6.998118E+0
-6.998118E+0
-6.998118E+0
-6.998118E+0
-6.998118E+0
-6.998118E+0
-7.074440E+0
-7.150761E+0
-7.150761E+0
-7.150761E+0
-7.074440E+0
-7.150761E+0
-7.150761E+0
-7.150761E+0
-7.150761E+0
-7.150761E+0
-7.150761E+0
-7.074440E+0
-7.074440E+0
-6.998118E+0
-6.845476E+0
-6.845476E+0
-7.074440E+0
-7.303403E+0
-7.303403E+0
-7.227082E+0
-7.150761E+0
-7.074440E+0
-7.150761E+0
-7.150761E+0
-7.227082E+0
-7.150761E+0
-7.150761E+0
-7.074440E+0
-7.074440E+0
-7.074440E+0
-7.150761E+0
-7.150761E+0
-7.150761E+0
-7.074440E+0
-7.074440E+0
-6.998118E+0
-6.998118E+0
-6.998118E+0
-6.921798E+0
-6.921798E+0
-6.998118E+0
-6.998118E+0
-6.921798E+0
-6.921798E+0
-6.998118E+0
-6.998118E+0
-6.921798E+0
-6.921798E+0
-6.998118E+0
-6.998118E+0
-6.921798E+0
-6.921798E+0
-6.921798E+0
-6.921798E+0
-6.921798E+0
-6.921798E+0
-6.845476E+0
-6.845476E+0
-6.921798E+0
-6.921798E+0
-6.921798E+0
-6.921798E+0
-6.921798E+0
-6.921798E+0
-6.921798E+0
-6.921798E+0
-6.998118E+0
-7.074440E+0
-6.998118E+0
-6.921798E+0
-6.921798E+0
-6.921798E+0
-6.998118E+0
-6.998118E+0
-6.921798E+0
-6.845476E+0
-6.845476E+0
-6.921798E+0
-6.921798E+0
-6.845476E+0
-6.845476E+0
-6.921798E+0
-6.921798E+0
-6.921798E+0
-6.921798E+0
-6.845476E+0
-6.845476E+0
-6.845476E+0
-6.845476E+0
-6.769156E+0
-6.769156E+0
-6.769156E+0
-6.769156E+0
-6.769156E+0
-6.692834E+0
-6.692834E+0
-6.692834E+0
-6.692834E+0
-6.692834E+0
-6.769156E+0
-6.769156E+0
-6.692834E+0
-6.616512E+0
-6.616512E+0
-6.540192E+0
-6.540192E+0
-6.463870E+0
-6.387549E+0
-6.463870E+0
-6.540192E+0
-6.616512E+0
-6.616512E+0
-6.540192E+0
-6.463870E+0
-6.463870E+0
-6.387549E+0
-6.387549E+0
-6.387549E+0
-6.387549E+0
-6.463870E+0
-6.463870E+0
-6.540192E+0
-6.463870E+0
-6.463870E+0
-6.387549E+0
-6.387549E+0
-6.387549E+0
-6.463870E+0
-6.540192E+0
-6.540192E+0
-6.540192E+0
-6.540192E+0
-6.540192E+0
-6.540192E+0
-6.540192E+0
-6.540192E+0
-6.692834E+0
-6.692834E+0
-6.616512E+0
-6.463870E+0
-6.387549E+0
-6.234907E+0
-6.234907E+0
-6.387549E+0
-6.540192E+0
-6.616512E+0
-6.540192E+0
-6.387549E+0
-6.311228E+0
-6.311228E+0
-6.387549E+0
-6.540192E+0
-6.616512E+0
-6.692834E+0
-6.616512E+0
-6.540192E+0
-6.463870E+0
-6.463870E+0
-6.463870E+0
-6.540192E+0
-6.616512E+0
-6.692834E+0
-6.616512E+0
-6.540192E+0
-6.540192E+0
-6.540192E+0
-6.540192E+0
-6.540192E+0
-6.540192E+0
-6.540192E+0
-6.540192E+0
-6.463870E+0
-6.463870E+0
-6.463870E+0
-6.463870E+0
-6.463870E+0
-6.387549E+0
-6.387549E+0
-6.387549E+0
-6.387549E+0
-6.387549E+0
-6.387549E+0
-6.311228E+0
-6.158586E+0
-6.158586E+0
-6.158586E+0
-6.234907E+0
-6.234907E+0
-6.082265E+0
-6.005943E+0
-6.005943E+0
-5.929622E+0
-6.005943E+0
-6.005943E+0
-6.005943E+0
-6.005943E+0
-6.005943E+0
-6.005943E+0
-6.005943E+0
-6.005943E+0
-5.929622E+0
-6.005943E+0
-6.005943E+0
-6.005943E+0
-5.929622E+0
-5.853301E+0
-5.853301E+0
-5.929622E+0
-5.929622E+0
-5.929622E+0
-5.853301E+0
-5.776979E+0
-5.853301E+0
-5.853301E+0
-5.853301E+0
-5.776979E+0
-5.700659E+0
-5.700659E+0
-5.700659E+0
-5.700659E+0
-5.776979E+0
-5.776979E+0
-5.776979E+0
-5.700659E+0
-5.700659E+0
-5.700659E+0
-5.700659E+0
-5.624337E+0
-5.624337E+0
-5.700659E+0
-5.700659E+0
-5.776979E+0
-5.776979E+0
-5.700659E+0
-5.624337E+0
-5.548017E+0
-5.548017E+0
-5.471695E+0
-5.471695E+0
-5.471695E+0
-5.471695E+0
-5.548017E+0
-5.548017E+0
-5.471695E+0
-5.548017E+0
-5.624337E+0
-5.624337E+0
-5.624337E+0
-5.624337E+0
-5.624337E+0
-5.548017E+0
-5.548017E+0
-5.548017E+0
-5.548017E+0
-5.624337E+0
-5.624337E+0
-5.624337E+0
-5.624337E+0
-5.624337E+0
-5.624337E+0
-5.624337E+0
-5.624337E+0
-5.700659E+0
-5.700659E+0
-5.548017E+0
-5.319053E+0
-5.166410E+0
-5.090089E+0
-5.166410E+0
-5.166410E+0
-5.242731E+0
-5.242731E+0
-5.319053E+0
-5.471695E+0
-5.548017E+0
-5.624337E+0
-5.548017E+0
-5.471695E+0
-5.395373E+0
-5.395373E+0
-5.395373E+0
-5.319053E+0
-5.242731E+0
-5.166410E+0
-5.166410E+0
-5.166410E+0
-5.242731E+0
-5.166410E+0
-5.166410E+0
-5.090089E+0
-5.090089E+0
-5.090089E+0
-5.090089E+0
-5.090089E+0
-5.090089E+0
-5.166410E+0
-5.242731E+0
-5.319053E+0
-5.319053E+0
-5.242731E+0
-5.242731E+0
-5.395373E+0
-5.471695E+0
-5.471695E+0
-5.395373E+0
-5.319053E+0
-5.242731E+0
-5.166410E+0
-5.090089E+0
-5.090089E+0
-5.013768E+0
-4.937447E+0
-4.937447E+0
-4.937447E+0
-4.861126E+0
-4.861126E+0
-4.937447E+0
-5.013768E+0
-5.090089E+0
-5.013768E+0
-4.937447E+0
-4.861126E+0
-4.861126E+0
-4.861126E+0
-4.937447E+0
-4.937447E+0
-4.937447E+0
-4.937447E+0
-4.937447E+0
-4.861126E+0
-4.861126E+0
-4.861126E+0
-4.937447E+0
-5.013768E+0
-5.013768E+0
-5.090089E+0
-5.166410E+0
-5.166410E+0
-5.166410E+0
-5.013768E+0
-4.937447E+0
-5.013768E+0
-5.090089E+0
-5.166410E+0
-5.166410E+0
-5.166410E+0
-5.166410E+0
-5.242731E+0
-5.319053E+0
-5.395373E+0
-5.395373E+0
-5.471695E+0
-5.548017E+0
-5.624337E+0
-5.624337E+0
-5.700659E+0
-5.700659E+0
-5.700659E+0
-5.700659E+0
-5.776979E+0
-5.776979E+0
-5.853301E+0
-5.853301E+0
-5.853301E+0
-5.776979E+0
-5.700659E+0
-5.624337E+0
-5.700659E+0
-5.700659E+0
-5.853301E+0
-5.853301E+0
-5.776979E+0
-5.776979E+0
-5.700659E+0
-5.700659E+0
-5.700659E+0
-5.700659E+0
-5.700659E+0
-5.624337E+0
-5.624337E+0
-5.548017E+0
-5.624337E+0
-5.624337E+0
-5.700659E+0
-5.624337E+0
-5.624337E+0
-5.624337E+0
-5.700659E+0
-5.776979E+0
-5.776979E+0
-5.776979E+0
-5.700659E+0
-5.700659E+0
-5.853301E+0
-6.005943E+0
-6.082265E+0
-6.082265E+0
-6.082265E+0
-6.082265E+0
-6.005943E+0
-6.005943E+0
-5.929622E+0
-5.853301E+0
-5.853301E+0
-5.776979E+0
-5.776979E+0
-5.700659E+0
-5.700659E+0
-5.624337E+0
-5.548017E+0
-5.548017E+0
-5.624337E+0
-5.624337E+0
-5.548017E+0
-5.471695E+0
-5.471695E+0
-5.471695E+0
-5.548017E+0
-5.624337E+0
-5.624337E+0
-5.548017E+0
-5.395373E+0
-5.319053E+0
-5.242731E+0
-5.242731E+0
-5.242731E+0
-5.166410E+0
-5.090089E+0
-5.090089E+0
-5.013768E+0
-5.013768E+0
-5.013768E+0
-4.937447E+0
-4.861126E+0
-4.784804E+0
-4.784804E+0
-4.861126E+0
-4.861126E+0
-4.784804E+0
-4.708483E+0
-4.784804E+0
-4.861126E+0
-4.937447E+0
-4.937447E+0
-4.861126E+0
-4.708483E+0
-4.632162E+0
-4.632162E+0
-4.632162E+0
-4.708483E+0
-4.708483E+0
-4.632162E+0
-4.555841E+0
-4.403198E+0
-4.326877E+0
-4.326877E+0
-4.326877E+0
-4.250556E+0
-4.174235E+0
-4.174235E+0
-4.097914E+0
-4.174235E+0
-4.174235E+0
-4.174235E+0
-4.174235E+0
-4.250556E+0
-4.250556E+0
-4.326877E+0
-4.403198E+0
-4.403198E+0
-4.403198E+0
-4.326877E+0
-4.403198E+0
-4.479519E+0
-4.479519E+0
-4.555841E+0
-4.632162E+0
-4.708483E+0
-4.784804E+0
-4.861126E+0
-4.784804E+0
-4.861126E+0
-4.937447E+0
-4.937447E+0
-4.937447E+0
-4.861126E+0
-4.861126E+0
-4.937447E+0
-4.937447E+0
-4.937447E+0
-4.861126E+0
-4.784804E+0
-4.861126E+0
-4.861126E+0
-4.937447E+0
-4.937447E+0
-4.937447E+0
-4.937447E+0
-4.937447E+0
-4.861126E+0
-4.784804E+0
-4.708483E+0
-4.708483E+0
-4.784804E+0
-4.784804E+0
-4.861126E+0
-4.861126E+0
-4.937447E+0
-4.937447E+0
-4.861126E+0
-4.861126E+0
-4.937447E+0
-5.013768E+0
-5.013768E+0
-5.090089E+0
-5.090089E+0
-5.013768E+0
-5.013768E+0
-5.013768E+0
-5.013768E+0
-5.013768E+0
-5.090089E+0
-5.090089E+0
-5.166410E+0
-5.166410E+0
-5.242731E+0
-5.166410E+0
-5.166410E+0
-5.166410E+0
-5.166410E+0
-5.166410E+0
-5.166410E+0
-5.166410E+0
-5.166410E+0
-5.090089E+0
-5.090089E+0
-5.090089E+0
-5.090089E+0
-5.090089E+0
-5.090089E+0
-5.090089E+0
-5.090089E+0
-5.090089E+0
-5.090089E+0
-5.090089E+0
-5.090089E+0
-5.090089E+0
-5.090089E+0
-5.013768E+0
-4.937447E+0
-4.861126E+0
-4.861126E+0
-4.937447E+0
-5.013768E+0
-5.013768E+0
-4.937447E+0
-4.861126E+0
-4.784804E+0
-4.708483E+0
-4.784804E+0
-4.784804E+0
-4.784804E+0
-4.784804E+0
-4.784804E+0
-4.784804E+0
-4.861126E+0
-4.861126E+0
-4.861126E+0
-4.861126E+0
-4.937447E+0
-4.861126E+0
-4.784804E+0
-4.784804E+0
-4.632162E+0
-4.555841E+0
-4.555841E+0
-4.555841E+0
-4.555841E+0
-4.479519E+0
-4.403198E+0
-4.326877E+0
-4.250556E+0
-4.174235E+0
-4.174235E+0
-4.174235E+0
-4.174235E+0
-4.174235E+0
-4.250556E+0
-4.326877E+0
-4.403198E+0
-4.555841E+0
-4.708483E+0
-4.861126E+0
-5.013768E+0
-5.166410E+0
-5.166410E+0
-5.166410E+0
-5.242731E+0
-5.242731E+0
-5.319053E+0
-5.319053E+0
-5.319053E+0
-5.395373E+0
-5.319053E+0
-5.319053E+0
-5.242731E+0
-5.242731E+0
-5.319053E+0
-5.319053E+0
-5.242731E+0
-5.242731E+0
-5.319053E+0
-5.319053E+0
-5.395373E+0
-5.395373E+0
-5.395373E+0
-5.395373E+0
-5.395373E+0
-5.395373E+0
-5.319053E+0
-5.242731E+0
-5.166410E+0
-5.166410E+0
-5.166410E+0
-5.166410E+0
-5.090089E+0
-5.090089E+0
-5.090089E+0
-5.090089E+0
-5.090089E+0
-5.090089E+0
-5.166410E+0
-5.242731E+0
-5.242731E+0
-5.242731E+0
-5.319053E+0
-5.395373E+0
-5.395373E+0
-5.395373E+0
-5.395373E+0
-5.395373E+0
-5.471695E+0
-5.471695E+0
-5.395373E+0
-5.319053E+0
-5.319053E+0
-5.395373E+0
-5.395373E+0
-5.319053E+0
-5.242731E+0
-5.242731E+0
-5.319053E+0
-5.395373E+0
-5.395373E+0
-5.395373E+0
-5.319053E+0
-5.319053E+0
-5.242731E+0
-5.242731E+0
-5.242731E+0
-5.166410E+0
-5.090089E+0
-5.090089E+0
-5.013768E+0
-5.013768E+0
-5.013768E+0
-5.090089E+0
-5.013768E+0
-5.013768E+0
-4.861126E+0
-4.861126E+0
-4.784804E+0
-4.784804E+0
-4.784804E+0
-4.784804E+0
-4.861126E+0
-4.937447E+0
-4.861126E+0
-4.784804E+0
-4.784804E+0
-4.784804E+0
-4.708483E+0
-4.555841E+0
-4.555841E+0
-4.632162E+0
-4.632162E+0
-4.555841E+0
-4.479519E+0
-4.479519E+0
-4.555841E+0
-4.632162E+0
-4.632162E+0
-4.632162E+0
-4.632162E+0
-4.632162E+0
-4.632162E+0
-4.632162E+0
-4.555841E+0
-4.555841E+0
-4.555841E+0
-4.479519E+0
-4.479519E+0
-4.555841E+0
-4.555841E+0
-4.479519E+0
-4.479519E+0
-4.479519E+0
-4.403198E+0
-4.326877E+0
-4.250556E+0
-4.174235E+0
-4.174235E+0
-4.174235E+0
-4.174235E+0
-4.174235E+0
-4.097914E+0
-4.097914E+0
-3.945271E+0
-3.868950E+0
-3.639987E+0
-3.487344E+0
-3.487344E+0
-3.639987E+0
-3.868950E+0
-4.021593E+0
-4.174235E+0
-4.250556E+0
-4.250556E+0
-4.097914E+0
-4.021593E+0
-4.021593E+0
-4.021593E+0
-4.097914E+0
-4.097914E+0
-4.097914E+0
-4.021593E+0
-3.945271E+0
-3.868950E+0
-3.792629E+0
-3.792629E+0
-3.868950E+0
-3.792629E+0
-3.716308E+0
-3.639987E+0
-3.716308E+0
-3.868950E+0
-3.945271E+0
-3.868950E+0
-3.868950E+0
-3.792629E+0
-3.868950E+0
-3.792629E+0
-3.716308E+0
-3.639987E+0
-3.639987E+0
-3.716308E+0
-3.868950E+0
-3.868950E+0
-3.792629E+0
-3.639987E+0
-3.563665E+0
-3.563665E+0
-3.563665E+0
-3.411023E+0
-3.411023E+0
-3.334702E+0
-3.334702E+0
-3.334702E+0
-3.411023E+0
-3.411023E+0
-3.411023E+0
-3.411023E+0
-3.334702E+0
-3.334702E+0
-3.258380E+0
-3.258380E+0
-3.334702E+0
-3.411023E+0
-3.411023E+0
-3.411023E+0
-3.334702E+0
-3.334702E+0
-3.334702E+0
-3.411023E+0
-3.487344E+0
-3.563665E+0
-3.487344E+0
-3.487344E+0
-3.487344E+0
-3.563665E+0
-3.639987E+0
-3.639987E+0
-3.563665E+0
-3.563665E+0
-3.563665E+0
-3.563665E+0
-3.563665E+0
-3.639987E+0
-3.639987E+0
-3.716308E+0
-3.716308E+0
-3.639987E+0
-3.639987E+0
-3.639987E+0
-3.639987E+0
-3.639987E+0
-3.563665E+0
-3.563665E+0
-3.639987E+0
-3.716308E+0
-3.716308E+0
-3.716308E+0
-3.792629E+0
-3.945271E+0
-4.097914E+0
-4.021593E+0
-3.868950E+0
-3.639987E+0
-3.411023E+0
-3.334702E+0
-3.411023E+0
-3.487344E+0
-3.487344E+0
-3.487344E+0
-3.487344E+0
-3.487344E+0
-3.563665E+0
-3.639987E+0
-3.639987E+0
-3.563665E+0
-3.563665E+0
-3.563665E+0
-3.563665E+0
-3.487344E+0
-3.411023E+0
-3.411023E+0
-3.563665E+0
-3.716308E+0
-3.716308E+0
-3.792629E+0
-3.792629E+0
-3.868950E+0
-3.868950E+0
-3.792629E+0
-3.716308E+0
-3.792629E+0
-3.792629E+0
-3.945271E+0
-3.945271E+0
-3.945271E+0
-3.945271E+0
-3.868950E+0
-3.868950E+0
-3.868950E+0
-3.945271E+0
-3.945271E+0
-3.868950E+0
-3.792629E+0
-3.716308E+0
-3.716308E+0
-3.792629E+0
-3.868950E+0
-4.021593E+0
-4.021593E+0
-3.945271E+0
-3.868950E+0
-3.792629E+0
-3.716308E+0
-3.716308E+0
-3.792629E+0
-3.868950E+0
-4.021593E+0
-4.097914E+0
-3.945271E+0
-3.792629E+0
-3.563665E+0
-3.487344E+0
-3.487344E+0
-3.563665E+0
-3.639987E+0
-3.792629E+0
-4.021593E+0
-4.097914E+0
-4.097914E+0
-3.945271E+0
-3.716308E+0
-3.639987E+0
-3.716308E+0
-3.792629E+0
-3.868950E+0
-3.945271E+0
-3.868950E+0
-3.868950E+0
-3.868950E+0
-3.868950E+0
-3.868950E+0
-3.868950E+0
-3.792629E+0
-3.792629E+0
-3.716308E+0
-3.716308E+0
-3.716308E+0
-3.792629E+0
-3.792629E+0
-3.792629E+0
-3.868950E+0
-3.945271E+0
-4.021593E+0
-4.021593E+0
-3.945271E+0
-3.868950E+0
-3.792629E+0
-3.792629E+0
-3.792629E+0
-3.868950E+0
-3.945271E+0
-3.945271E+0
-3.945271E+0
-3.868950E+0
-3.868950E+0
-3.792629E+0
-3.792629E+0
-3.792629E+0
-3.792629E+0
-3.792629E+0
-3.792629E+0
-3.792629E+0
-3.868950E+0
-3.868950E+0
-3.945271E+0
-3.945271E+0
-3.868950E+0
-3.792629E+0
-3.639987E+0
-3.563665E+0
-3.639987E+0
-3.792629E+0
-3.792629E+0
-3.716308E+0
-3.639987E+0
-3.639987E+0
-3.639987E+0
-3.639987E+0
-3.639987E+0
-3.563665E+0
-3.487344E+0
-3.563665E+0
-3.639987E+0
-3.639987E+0
-3.716308E+0
-3.792629E+0
-3.792629E+0
-3.716308E+0
-3.563665E+0
-3.487344E+0
-3.487344E+0
-3.411023E+0
-3.411023E+0
-3.411023E+0
-3.334702E+0
-3.334702E+0
-3.334702E+0
-3.334702E+0
-3.411023E+0
-3.334702E+0
-3.258380E+0
-3.258380E+0
-3.258380E+0
-3.182059E+0
-3.105738E+0
-3.029417E+0
-3.105738E+0
-3.105738E+0
-3.105738E+0
-3.105738E+0
-3.105738E+0
-3.105738E+0
-3.105738E+0
-3.182059E+0
-3.182059E+0
-3.182059E+0
-3.182059E+0
-3.182059E+0
-3.182059E+0
-3.105738E+0
-3.105738E+0
-3.029417E+0
-3.105738E+0
-3.182059E+0
-3.182059E+0
-3.105738E+0
-3.029417E+0
-3.105738E+0
-3.105738E+0
-3.029417E+0
-2.953096E+0
-2.876775E+0
-2.876775E+0
-2.876775E+0
-2.953096E+0
-2.953096E+0
-3.029417E+0
-2.953096E+0
-2.876775E+0
-2.953096E+0
-2.953096E+0
-2.953096E+0
-2.876775E+0
-2.800453E+0
-2.800453E+0
-2.876775E+0
-2.876775E+0
-2.953096E+0
-2.953096E+0
-2.953096E+0
-2.876775E+0
-2.876775E+0
-2.876775E+0
-2.876775E+0
-2.876775E+0
-2.876775E+0
-2.953096E+0
-2.953096E+0
-2.953096E+0
-2.876775E+0
-2.953096E+0
-3.029417E+0
-2.953096E+0
-2.953096E+0
-2.876775E+0
-2.876775E+0
-2.876775E+0
-2.800453E+0
-2.800453E+0
-2.876775E+0
-2.876775E+0
-2.876775E+0
-2.800453E+0
-2.800453E+0
-2.876775E+0
-2.800453E+0
-2.800453E+0
-2.800453E+0
-2.876775E+0
-2.876775E+0
-2.876775E+0
-2.800453E+0
-2.876775E+0
-2.876775E+0
-2.953096E+0
-2.800453E+0
-2.495169E+0
-2.418847E+0
-2.647811E+0
-2.800453E+0
-2.800453E+0
-2.724132E+0
-2.647811E+0
-2.571490E+0
-2.571490E+0
-2.571490E+0
-2.571490E+0
-2.647811E+0
-2.724132E+0
-2.724132E+0
-2.571490E+0
-2.418847E+0
-2.418847E+0
-2.418847E+0
-2.495169E+0
-2.571490E+0
-2.571490E+0
-2.571490E+0
-2.571490E+0
-2.571490E+0
-2.571490E+0
-2.647811E+0
-2.647811E+0
-2.647811E+0
-2.571490E+0
-2.495169E+0
-2.571490E+0
-2.571490E+0
-2.571490E+0
-2.495169E+0
-2.342526E+0
-2.266205E+0
-2.266205E+0
-2.189884E+0
-2.189884E+0
-2.266205E+0
-2.342526E+0
-2.266205E+0
-2.113563E+0
-1.960920E+0
-1.884599E+0
-1.960920E+0
-2.037242E+0
-2.113563E+0
-2.189884E+0
-2.266205E+0
-2.342526E+0
-2.342526E+0
-2.342526E+0
-2.342526E+0
-2.266205E+0
-2.266205E+0
-2.342526E+0
-2.418847E+0
-2.418847E+0
-2.418847E+0
-2.418847E+0
-2.418847E+0
-2.342526E+0
-2.342526E+0
-2.266205E+0
-2.266205E+0
-2.266205E+0
-2.266205E+0
-2.342526E+0
-2.342526E+0
-2.266205E+0
-2.266205E+0
-2.266205E+0
-2.266205E+0
-2.266205E+0
-2.266205E+0
-2.189884E+0
-2.113563E+0
-2.113563E+0
-2.266205E+0
-2.342526E+0
-2.342526E+0
-2.342526E+0
-2.266205E+0
-2.189884E+0
-2.189884E+0
-2.266205E+0
-2.266205E+0
-2.189884E+0
-2.189884E+0
-2.189884E+0
-2.113563E+0
-2.037242E+0
-2.037242E+0
-2.113563E+0
-2.113563E+0
-2.189884E+0
-2.189884E+0
-2.189884E+0
-2.189884E+0
-2.189884E+0
-2.189884E+0
-2.189884E+0
-2.113563E+0
-2.037242E+0
-1.960920E+0
-1.960920E+0
-1.960920E+0
-1.960920E+0
-1.884599E+0
-1.808278E+0
-1.808278E+0
-1.731957E+0
-1.731957E+0
-1.731957E+0
-1.808278E+0
-1.884599E+0
-1.884599E+0
-1.808278E+0
-1.579314E+0
-1.426672E+0
-1.350351E+0
-1.502993E+0
-1.502993E+0
-1.502993E+0
-1.426672E+0
-1.426672E+0
-1.426672E+0
-1.426672E+0
-1.426672E+0
-1.579314E+0
-1.731957E+0
-1.655636E+0
-1.426672E+0
-1.350351E+0
-1.426672E+0
-1.579314E+0
-1.731957E+0
-1.655636E+0
-1.502993E+0
-1.426672E+0
-1.274030E+0
-1.121387E+0
-8.924236E-1
-8.161025E-1
-8.924236E-1
-9.687449E-1
-1.045066E+0
-1.197708E+0
-1.121387E+0
-1.274030E+0
1.091927E+0
8.571404E+0
1.330332E+1
8.647725E+0
-1.292118E-1
-2.113563E+0
3.381563E+0
6.892338E+0
3.686847E+0
-1.731957E+0
-3.792629E+0
-2.266205E+0
-5.108177E-1
-2.818542E-1
-1.045066E+0
-1.350351E+0
-9.687449E-1
-6.634601E-1
-6.634601E-1
-7.397813E-1
-8.161025E-1
-7.397813E-1
-6.634601E-1
-6.634601E-1
-7.397813E-1
-8.161025E-1
-8.161025E-1
-7.397813E-1
-7.397813E-1
-8.161025E-1
-8.924236E-1
-8.924236E-1
-7.397813E-1
-7.397813E-1
-8.161025E-1
-8.924236E-1
-9.687449E-1
-8.161025E-1
-2.818542E-1
5.576789E-1
1.015606E+0
5.576789E-1
-5.108177E-1
-1.655636E+0
-2.189884E+0
-2.037242E+0
-1.655636E+0
-1.274030E+0
-1.121387E+0
-9.687449E-1
-8.161025E-1
-5.871389E-1
-4.344965E-1
-4.344965E-1
-5.108177E-1
-5.108177E-1
-5.871389E-1
-5.108177E-1
-5.108177E-1
-5.108177E-1
-5.871389E-1
-5.871389E-1
-6.634601E-1
-5.871389E-1
-4.344965E-1
-2.818542E-1
-2.055330E-1
-5.289059E-2
-5.289059E-2
-5.289059E-2
-5.289059E-2
2.343060E-2
1.760730E-1
2.523941E-1
2.523941E-1
2.523941E-1
2.523941E-1
2.523941E-1
4.050365E-1
4.050365E-1
3.287154E-1
2.523941E-1
3.287154E-1
4.813577E-1
5.576789E-1
5.576789E-1
4.813577E-1
5.576789E-1
7.103213E-1
7.866425E-1
7.103213E-1
7.866425E-1
8.629637E-1
8.629637E-1
9.392848E-1
9.392848E-1
8.629637E-1
7.866425E-1
7.103213E-1
5.576789E-1
4.813577E-1
5.576789E-1
7.103213E-1
8.629637E-1
9.392848E-1
1.015606E+0
1.091927E+0
1.015606E+0
1.015606E+0
1.015606E+0
1.015606E+0
1.168248E+0
1.244570E+0
1.320891E+0
1.397212E+0
1.626176E+0
1.778818E+0
1.626176E+0
1.320891E+0
1.244570E+0
1.244570E+0
1.397212E+0
1.397212E+0
1.397212E+0
1.473533E+0
1.549854E+0
1.702497E+0
1.778818E+0
1.778818E+0
1.855139E+0
1.855139E+0
1.855139E+0
1.778818E+0
1.549854E+0
1.760730E-1
-3.563665E+0
-6.845476E+0
-4.784804E+0
2.618351E+0
9.258294E+0
9.563580E+0
4.679023E+0
1.760730E-1
-6.634601E-1
5.576789E-1
1.397212E+0
1.168248E+0
8.629637E-1
1.168248E+0
1.702497E+0
2.084103E+0
2.160424E+0
2.084103E+0
2.084103E+0
2.084103E+0
2.007782E+0
1.931460E+0
1.855139E+0
1.855139E+0
1.855139E+0
1.931460E+0
2.007782E+0
2.160424E+0
2.160424E+0
2.160424E+0
2.007782E+0
1.778818E+0
1.549854E+0
1.397212E+0
1.244570E+0
1.320891E+0
1.320891E+0
1.320891E+0
1.320891E+0
1.397212E+0
1.473533E+0
1.626176E+0
1.855139E+0
1.931460E+0
2.007782E+0
2.084103E+0
2.084103E+0
2.084103E+0
2.160424E+0
2.236745E+0
2.389387E+0
2.542030E+0
2.694672E+0
2.770993E+0
2.770993E+0
2.694672E+0
2.618351E+0
2.542030E+0
2.465709E+0
2.465709E+0
2.465709E+0
2.465709E+0
2.389387E+0
2.313066E+0
2.236745E+0
2.236745E+0
2.007782E+0
1.778818E+0
1.549854E+0
1.397212E+0
1.397212E+0
1.473533E+0
1.549854E+0
1.549854E+0
1.397212E+0
1.244570E+0
1.091927E+0
1.091927E+0
1.244570E+0
1.473533E+0
1.397212E+0
1.091927E+0
8.629637E-1
8.629637E-1
7.866425E-1
5.576789E-1
2.523941E-1
9.975179E-2
9.975179E-2
1.760730E-1
2.523941E-1
1.760730E-1
2.343060E-2
-1.292118E-1
-2.818542E-1
-3.581753E-1
-3.581753E-1
-2.818542E-1
-2.818542E-1
-3.581753E-1
-5.871389E-1
-8.161025E-1
-8.924236E-1
-8.161025E-1
-5.871389E-1
-5.108177E-1
-7.397813E-1
-1.121387E+0
-1.350351E+0
-1.350351E+0
-1.274030E+0
-1.274030E+0
-1.579314E+0
-2.342526E+0
-3.334702E+0
-3.792629E+0
-3.258380E+0
-2.113563E+0
-9.687449E-1
-4.344965E-1
-7.397813E-1
-1.197708E+0
-1.502993E+0
-1.731957E+0
-2.189884E+0
-2.571490E+0
-2.571490E+0
-2.266205E+0
-2.037242E+0
-2.113563E+0
-2.342526E+0
-2.418847E+0
-2.266205E+0
-2.037242E+0
-1.960920E+0
-2.037242E+0
-2.189884E+0
-2.342526E+0
-2.418847E+0
-2.266205E+0
-2.189884E+0
-2.113563E+0
-2.113563E+0
-1.960920E+0
-1.655636E+0
-1.350351E+0
-1.121387E+0
-9.687449E-1
-5.871389E-1
2.343060E-2
4.050365E-1
3.287154E-1
2.343060E-2
-1.292118E-1
-5.289059E-2
1.760730E-1
4.050365E-1
5.576789E-1
-1.292118E-1
-1.579314E+0
-2.418847E+0
-1.426672E+0
7.103213E-1
2.313066E+0
2.770993E+0
2.694672E+0
2.847314E+0
3.457884E+0
4.144774E+0
4.602702E+0
4.907987E+0
5.136951E+0
5.365913E+0
5.289593E+0
4.907987E+0
4.679023E+0
4.679023E+0
4.984308E+0
5.365913E+0
5.671199E+0
5.823841E+0
5.976483E+0
6.129126E+0
6.281768E+0
6.281768E+0
6.281768E+0
6.358089E+0
6.510732E+0
6.739695E+0
7.044980E+0
7.273943E+0
7.350265E+0
7.350265E+0
7.197621E+0
7.121302E+0
7.197621E+0
7.350265E+0
7.579228E+0
7.731871E+0
7.808191E+0
7.808191E+0
7.731871E+0
7.731871E+0
7.808191E+0
7.884513E+0
7.579228E+0
7.884513E+0
1.002151E+1
1.292171E+1
1.437181E+1
1.307435E+1
8.953010E+0
3.381563E+0
2.523941E-1
2.313066E+0
6.739695E+0
8.724046E+0
7.502907E+0
5.976483E+0
6.205447E+0
7.350265E+0
7.731871E+0
7.273943E+0
6.739695E+0
6.434410E+0
6.358089E+0
6.739695E+0
7.273943E+0
7.808191E+0
7.960835E+0
7.960835E+0
7.960835E+0
8.037155E+0
8.266119E+0
8.418761E+0
8.571404E+0
8.724046E+0
8.876688E+0
9.029331E+0
9.029331E+0
8.876688E+0
8.647725E+0
8.571404E+0
8.495083E+0
8.342440E+0
8.113477E+0
7.884513E+0
7.579228E+0
7.350265E+0
7.197621E+0
7.044980E+0
6.892338E+0
6.510732E+0
6.052804E+0
5.747520E+0
5.594877E+0
5.900162E+0
6.739695E+0
7.655549E+0
8.113477E+0
7.731871E+0
6.968658E+0
6.281768E+0
5.900162E+0
5.442235E+0
4.907987E+0
4.526381E+0
4.450060E+0
4.526381E+0
4.831665E+0
5.136951E+0
5.442235E+0
5.671199E+0
5.823841E+0
5.823841E+0
5.747520E+0
5.518556E+0
5.289593E+0
5.289593E+0
5.747520E+0
6.052804E+0
6.052804E+0
5.823841E+0
5.900162E+0
6.510732E+0
7.350265E+0
7.884513E+0
7.579228E+0
7.044980E+0
6.816016E+0
7.044980E+0
7.426586E+0
7.655549E+0
7.655549E+0
7.426586E+0
7.273943E+0
7.197621E+0
7.121302E+0
6.968658E+0
6.663374E+0
6.281768E+0
5.900162E+0
5.747520E+0
5.671199E+0
5.594877E+0
5.594877E+0
5.747520E+0
5.823841E+0
5.289593E+0
4.373738E+0
4.068454E+0
4.297418E+0
4.602702E+0
4.602702E+0
4.602702E+0
4.602702E+0
4.679023E+0
4.679023E+0
4.679023E+0
4.602702E+0
4.526381E+0
4.373738E+0
4.144774E+0
3.992132E+0
3.763169E+0
3.610527E+0
3.534205E+0
3.763169E+0
3.992132E+0
4.068454E+0
4.068454E+0
4.068454E+0
3.992132E+0
3.915811E+0
3.915811E+0
3.915811E+0
3.763169E+0
3.610527E+0
3.610527E+0
4.144774E+0
4.602702E+0
4.526381E+0
3.839490E+0
3.152599E+0
2.770993E+0
2.618351E+0
2.465709E+0
2.313066E+0
2.236745E+0
2.236745E+0
2.389387E+0
2.542030E+0
2.694672E+0
2.618351E+0
2.465709E+0
2.465709E+0
2.389387E+0
2.236745E+0
2.542030E+0
2.923636E+0
2.618351E+0
1.626176E+0
6.340001E-1
3.287154E-1
3.287154E-1
9.975179E-2
-2.818542E-1
-5.871389E-1
-6.634601E-1
-8.161025E-1
-1.045066E+0
-1.045066E+0
-7.397813E-1
-4.344965E-1
-2.818542E-1
-2.818542E-1
-2.055330E-1
-1.292118E-1
-2.055330E-1
-2.818542E-1
-3.581753E-1
-4.344965E-1
-5.108177E-1
-6.634601E-1
-6.634601E-1
-6.634601E-1
-5.108177E-1
-3.581753E-1
-2.818542E-1
-2.055330E-1
-5.289059E-2
2.343060E-2
9.975179E-2
2.343060E-2
-5.289059E-2
-5.289059E-2
1.760730E-1
3.287154E-1
2.523941E-1
-5.289059E-2
-2.055330E-1
-1.292118E-1
2.343060E-2
2.523941E-1
4.813577E-1
8.629637E-1
1.320891E+0
1.778818E+0
2.160424E+0
2.313066E+0
2.236745E+0
2.084103E+0
2.084103E+0
2.084103E+0
2.236745E+0
2.542030E+0
2.847314E+0
3.152599E+0
3.610527E+0
3.992132E+0
4.297418E+0
4.450060E+0
4.831665E+0
5.442235E+0
6.281768E+0
7.273943E+0
8.189798E+0
8.953010E+0
9.487258E+0
1.009783E+1
1.078472E+1
1.170057E+1
1.261643E+1
1.360860E+1
1.482974E+1
1.605088E+1
1.689041E+1
1.750098E+1
1.834052E+1
1.963798E+1
2.101176E+1
2.208026E+1
2.299611E+1
2.383564E+1
2.467518E+1
2.543839E+1
2.597264E+1
2.627792E+1
2.688849E+1
2.772802E+1
2.864388E+1
2.933077E+1
2.963605E+1
2.994134E+1
3.062823E+1
3.169672E+1
3.299419E+1
3.413900E+1
3.513118E+1
3.604703E+1
3.696289E+1
3.795506E+1
3.879459E+1
3.940516E+1
3.986309E+1
4.032102E+1
4.100791E+1
4.192376E+1
4.283962E+1
4.383180E+1
4.482397E+1
4.573982E+1
4.657935E+1
4.718993E+1
4.787682E+1
4.879267E+1
4.986116E+1
5.108231E+1
5.222712E+1
5.306666E+1
5.352458E+1
5.382987E+1
5.428779E+1
5.512733E+1
5.619583E+1
5.734065E+1
5.818018E+1
5.848546E+1
5.863810E+1
5.879075E+1
5.924868E+1
5.993556E+1
6.085142E+1
6.191991E+1
6.275945E+1
6.337002E+1
6.382794E+1
6.443852E+1
6.527805E+1
6.642286E+1
6.756768E+1
6.863618E+1
6.962836E+1
7.092581E+1
7.275752E+1
7.504716E+1
7.756576E+1
8.016068E+1
8.260296E+1
8.489259E+1
8.718223E+1
8.962450E+1
9.252471E+1
9.588284E+1
9.901202E+1
1.012253E+2
1.029807E+2
1.048124E+2
1.069494E+2
1.095443E+2
1.124445E+2
1.150395E+2
1.173291E+2
1.195424E+2
1.219084E+2
1.244270E+2
1.270219E+2
1.295405E+2
1.319064E+2
1.342724E+2
1.366384E+2
1.390806E+2
1.413703E+2
1.435836E+2
1.457969E+2
1.479339E+2
1.499946E+2
1.518263E+2
1.535817E+2
1.555660E+2
1.577030E+2
1.597637E+2
1.613664E+2
1.630455E+2
1.655641E+2
1.690749E+2
1.734252E+2
1.776992E+2
1.809810E+2
1.830416E+2
1.849497E+2
1.880025E+2
1.923528E+2
1.967794E+2
1.996797E+2
2.008245E+2
2.010534E+2
2.012061E+2
2.014350E+2
2.012061E+2
1.999849E+2
1.977716E+2
1.951004E+2
1.923528E+2
1.894526E+2
1.860945E+2
1.824311E+2
1.792256E+2
1.773176E+2
1.762490E+2
1.751805E+2
1.731199E+2
1.702960E+2
1.685406E+2
1.700670E+2
1.755622E+2
1.830416E+2
1.905211E+2
1.972374E+2
2.038773E+2
2.114331E+2
2.197521E+2
2.270790E+2
2.322688E+2
2.353980E+2
2.367718E+2
2.367718E+2
2.357033E+2
2.340242E+2
2.321925E+2
2.309713E+2
2.311240E+2
2.328030E+2
2.355506E+2
2.390614E+2
2.406641E+2
2.387561E+2
2.469225E+2
2.733296E+2
2.969892E+2
2.924099E+2
2.595918E+2
2.283764E+2
2.327267E+2
2.698189E+2
3.025606E+2
3.042397E+2
2.828698E+2
2.598971E+2
2.456250E+2
2.415800E+2
2.454724E+2
2.501279E+2
2.481436E+2
2.386798E+2
2.262394E+2
2.160124E+2
2.089145E+2
2.034194E+2
1.995270E+2
1.969321E+2
1.922002E+2
1.834232E+2
1.735015E+2
1.673958E+2
1.659457E+2
1.660220E+2
1.653351E+2
1.637324E+2
1.606795E+2
1.554897E+2
1.496893E+2
1.463312E+2
1.460259E+2
1.461785E+2
1.442705E+2
1.399965E+2
1.338145E+2
1.281667E+2
1.257244E+2
1.265640E+2
1.280904E+2
1.270219E+2
1.227479E+2
1.160316E+2
1.085522E+2
1.034386E+2
1.029807E+2
1.060336E+2
1.083995E+2
1.074837E+2
1.035913E+2
9.885937E+1
9.550124E+1
9.466171E+1
9.588284E+1
9.725662E+1
9.664606E+1
9.374585E+1
8.985347E+1
8.664798E+1
8.489259E+1
8.489259E+1
8.603742E+1
8.702959E+1
8.680062E+1
8.519788E+1
8.290824E+1
8.077125E+1
7.939746E+1
7.924483E+1
7.985539E+1
8.038964E+1
8.016068E+1
7.955010E+1
7.947379E+1
8.054228E+1
8.245031E+1
8.504524E+1
8.771648E+1
9.000611E+1
9.137989E+1
9.237207E+1
9.382217E+1
9.611181E+1
9.908833E+1
1.022938E+2
1.055756E+2
1.087811E+2
1.119103E+2
1.153448E+2
1.192371E+2
1.235111E+2
1.276325E+2
1.311432E+2
1.341961E+2
1.373252E+2
1.405307E+2
1.436599E+2
1.466364E+2
1.496893E+2
1.525895E+2
1.548028E+2
1.558713E+2
1.560239E+2
1.557186E+2
1.551081E+2
1.545738E+2
1.543449E+2
1.543449E+2
1.543449E+2
1.544212E+2
1.544212E+2
1.541159E+2
1.531237E+2
1.513684E+2
1.490024E+2
1.462548E+2
1.433546E+2
1.403781E+2
1.373252E+2
1.341197E+2
1.306853E+2
1.268692E+2
1.229005E+2
1.187792E+2
1.149631E+2
1.115287E+2
1.083995E+2
1.051940E+2
1.015306E+2
9.740926E+1
9.313528E+1
8.863232E+1
8.382409E+1
7.901586E+1
7.451291E+1
7.054421E+1
6.695712E+1
6.344634E+1
5.840914E+1
5.367723E+1
5.291402E+1
5.535629E+1
5.779857E+1
5.924868E+1
6.100406E+1
6.375162E+1
6.703343E+1
7.008628E+1
7.298648E+1
7.603934E+1
7.893955E+1
8.046597E+1
8.061861E+1
8.023700E+1
8.023700E+1
8.031332E+1
7.947379E+1
7.741311E+1
7.474188E+1
7.260488E+1
7.138374E+1
7.069685E+1
7.000996E+1
6.909411E+1
6.848354E+1
6.855985E+1
6.947572E+1
7.054421E+1
7.138374E+1
7.199431E+1
7.306281E+1
7.535244E+1
7.871058E+1
8.245031E+1
8.557948E+1
8.741119E+1
8.771648E+1
8.702959E+1
8.672430E+1
8.756384E+1
8.954819E+1
9.183782E+1
9.382217E+1
9.550124E+1
9.687502E+1
9.779087E+1
9.855409E+1
9.962257E+1
1.013017E+2
1.035150E+2
1.062625E+2
1.094680E+2
1.129788E+2
1.166422E+2
1.200767E+2
1.234348E+2
1.267929E+2
1.303037E+2
1.341197E+2
1.374779E+2
1.398438E+2
1.419045E+2
1.453390E+2
1.495366E+2
1.528184E+2
1.551844E+2
1.579320E+2
1.613664E+2
1.649535E+2
1.679300E+2
1.708302E+2
1.742647E+2
1.781571E+2
1.819731E+2
1.851023E+2
1.873156E+2
1.890710E+2
1.909027E+2
1.926581E+2
1.942609E+2
1.958636E+2
1.974663E+2
1.988401E+2
1.999086E+2
2.012824E+2
2.035720E+2
2.059380E+2
2.068538E+2
2.060906E+2
2.047932E+2
2.045642E+2
2.060143E+2
2.082276E+2
2.097541E+2
2.102120E+2
2.098304E+2
2.090672E+2
2.082276E+2
2.073881E+2
2.064722E+2
2.054801E+2
2.044116E+2
2.040300E+2
2.046405E+2
2.057090E+2
2.062433E+2
2.056327E+2
2.043353E+2
2.034194E+2
2.031904E+2
2.031141E+2
2.027325E+2
2.021982E+2
2.016640E+2
2.010534E+2
2.005192E+2
2.003666E+2
2.005192E+2
1.999086E+2
1.983822E+2
1.967031E+2
1.957110E+2
1.954057E+2
1.951004E+2
1.944898E+2
1.937266E+2
1.926581E+2
1.914370E+2
1.905211E+2
1.899869E+2
1.894526E+2
1.883841E+2
1.866287E+2
1.847207E+2
1.828127E+2
1.812099E+2
1.801414E+2
1.793782E+2
1.782334E+2
1.766307E+2
1.746463E+2
1.724330E+2
1.705250E+2
1.689222E+2
1.677011E+2
1.665562E+2
1.653351E+2
1.641140E+2
1.630455E+2
1.620533E+2
1.610611E+2
1.598400E+2
1.585425E+2
1.573214E+2
1.563292E+2
1.557950E+2
1.557950E+2
1.561003E+2
1.564055E+2
1.564819E+2
1.561003E+2
1.554134E+2
1.547265E+2
1.542685E+2
1.543449E+2
1.548791E+2
1.557950E+2
1.568635E+2
1.576267E+2
1.582372E+2
1.586952E+2
1.593057E+2
1.600690E+2
1.609085E+2
1.618243E+2
1.627402E+2
1.637324E+2
1.650298E+2
1.664799E+2
1.673958E+2
1.677011E+2
1.677011E+2
1.677011E+2
1.675484E+2
1.671668E+2
1.668615E+2
1.667852E+2
1.668615E+2
1.667852E+2
1.665562E+2
1.664036E+2
1.664036E+2
1.662510E+2
1.660220E+2
1.654114E+2
1.647246E+2
1.638850E+2
1.629692E+2
1.621296E+2
1.615191E+2
1.611375E+2
1.608322E+2
1.603742E+2
1.600690E+2
1.597637E+2
1.592294E+2
1.581609E+2
1.567108E+2
1.553370E+2
1.543449E+2
1.535053E+2
1.528948E+2
1.525132E+2
1.520552E+2
1.514447E+2
1.508341E+2
1.501472E+2
1.494603E+2
1.487734E+2
1.481628E+2
1.474760E+2
1.466364E+2
1.455679E+2
1.446521E+2
1.442705E+2
1.444994E+2
1.448047E+2
1.444994E+2
1.437362E+2
1.430493E+2
1.425151E+2
1.421335E+2
1.418282E+2
1.416756E+2
1.416756E+2
1.416756E+2
1.413703E+2
1.408360E+2
1.406834E+2
1.412940E+2
1.422098E+2
1.431256E+2
1.435836E+2
1.435836E+2
1.435073E+2
1.436599E+2
1.442705E+2
1.454916E+2
1.469417E+2
1.478576E+2
1.482392E+2
1.483155E+2
1.486971E+2
1.499182E+2
1.516736E+2
1.532000E+2
1.539633E+2
1.540396E+2
1.538869E+2
1.542685E+2
1.551844E+2
1.563292E+2
1.571688E+2
1.574740E+2
1.574740E+2
1.575504E+2
1.577793E+2
1.580083E+2
1.581609E+2
1.586952E+2
1.593821E+2
1.599163E+2
1.601453E+2
1.600690E+2
1.597637E+2
1.596110E+2
1.599163E+2
1.605269E+2
1.608322E+2
1.605269E+2
1.596874E+2
1.589241E+2
1.586189E+2
1.586952E+2
1.587715E+2
1.585425E+2
1.577030E+2
1.567108E+2
1.558713E+2
1.554897E+2
1.557186E+2
1.557186E+2
1.550318E+2
1.539633E+2
1.530474E+2
1.520552E+2
1.509867E+2
1.501472E+2
1.497656E+2
1.495366E+2
1.490787E+2
1.483155E+2
1.473996E+2
1.462548E+2
1.451863E+2
1.444231E+2
1.438889E+2
1.432783E+2
1.422861E+2
1.410650E+2
1.399202E+2
1.391569E+2
1.386990E+2
1.383937E+2
1.378595E+2
1.369436E+2
1.357988E+2
1.347303E+2
1.338908E+2
1.330513E+2
1.321354E+2
1.310669E+2
1.299984E+2
1.289299E+2
1.277851E+2
1.265640E+2
1.251902E+2
1.240454E+2
1.230532E+2
1.220610E+2
1.209925E+2
1.200003E+2
1.190845E+2
1.180923E+2
1.168712E+2
1.154974E+2
1.141999E+2
1.130551E+2
1.119866E+2
1.108418E+2
1.095443E+2
1.083232E+2
1.071784E+2
1.061099E+2
1.052704E+2
1.043545E+2
1.034386E+2
1.023701E+2
1.011490E+2
9.985154E+1
9.855409E+1
9.740926E+1
9.634077E+1
9.542491E+1
9.489067E+1
9.435642E+1
9.359321E+1
9.275367E+1
9.183782E+1
9.115093E+1
9.054036E+1
9.000611E+1
8.954819E+1
8.916658E+1
8.886129E+1
8.863232E+1
8.832704E+1
8.786912E+1
8.748751E+1
8.733487E+1
8.741119E+1
8.748751E+1
8.741119E+1
8.733487E+1
8.725855E+1
8.718223E+1
8.733487E+1
8.764015E+1
8.794544E+1
8.817441E+1
8.840337E+1
8.832704E+1
8.817441E+1
8.817441E+1
8.893761E+1
8.992979E+1
9.031140E+1
9.000611E+1
8.977715E+1
9.015875E+1
9.092197E+1
9.176150E+1
9.252471E+1
9.336424E+1
9.428010E+1
9.527227E+1
9.603548E+1
9.672237E+1
9.763823E+1
9.885937E+1
1.002332E+2
1.015306E+2
1.027518E+2
1.038203E+2
1.050414E+2
1.064915E+2
1.080179E+2
1.096207E+2
1.110708E+2
1.124445E+2
1.138946E+2
1.153448E+2
1.168712E+2
1.185502E+2
1.202293E+2
1.219084E+2
1.235874E+2
1.253428E+2
1.270982E+2
1.286246E+2
1.298458E+2
1.311432E+2
1.325170E+2
1.340434E+2
1.354172E+2
1.367147E+2
1.379358E+2
1.390806E+2
1.402255E+2
1.412940E+2
1.422861E+2
1.433546E+2
1.443468E+2
1.452627E+2
1.460259E+2
1.467128E+2
1.473996E+2
1.480865E+2
1.486971E+2
1.491550E+2
1.494603E+2
1.497656E+2
1.499946E+2
1.502235E+2
1.502999E+2
1.502999E+2
1.502235E+2
1.501472E+2
1.499182E+2
1.496130E+2
1.493077E+2
1.490024E+2
1.488497E+2
1.486208E+2
1.481628E+2
1.473996E+2
1.466364E+2
1.461022E+2
1.454916E+2
1.448810E+2
1.442705E+2
1.435836E+2
1.428204E+2
1.420572E+2
1.411413E+2
1.402255E+2
1.390806E+2
1.380885E+2
1.370963E+2
1.362567E+2
1.354172E+2
1.344250E+2
1.334329E+2
1.323644E+2
1.312195E+2
1.301511E+2
1.291589E+2
1.284720E+2
1.277851E+2
1.269456E+2
1.258007E+2
1.247323E+2
1.238164E+2
1.229005E+2
1.219084E+2
1.209162E+2
1.199240E+2
1.189318E+2
1.180160E+2
1.171765E+2
1.163369E+2
1.155737E+2
1.147342E+2
1.139710E+2
1.131314E+2
1.123682E+2
1.116050E+2
1.108418E+2
1.100023E+2
1.092391E+2
1.084758E+2
1.077890E+2
1.070257E+2
1.061862E+2
1.053467E+2
1.045835E+2
1.038966E+2
1.032097E+2
1.025228E+2
1.016069E+2
1.006911E+2
1.000042E+2
9.931730E+1
9.870673E+1
9.794351E+1
9.710398E+1
9.626445E+1
9.542491E+1
9.466171E+1
9.397482E+1
9.344056E+1
9.282999E+1
9.229575E+1
9.160886E+1
9.069300E+1
8.954819E+1
8.870865E+1
8.809808E+1
8.756384E+1
8.695326E+1
8.626637E+1
8.557948E+1
8.481627E+1
8.412938E+1
8.351881E+1
8.283192E+1
8.206870E+1
8.130550E+1
8.061861E+1
8.016068E+1
7.985539E+1
7.985539E+1
7.970275E+1
7.893955E+1
7.787104E+1
7.710783E+1
7.680255E+1
7.649726E+1
7.596301E+1
7.527612E+1
7.466556E+1
7.405499E+1
7.344441E+1
7.291016E+1
7.252856E+1
7.214696E+1
7.168903E+1
7.115478E+1
7.069685E+1
7.031525E+1
6.993364E+1
6.962836E+1
6.924675E+1
6.878882E+1
6.833089E+1
6.794929E+1
6.779665E+1
6.756768E+1
6.726240E+1
6.695712E+1
6.649918E+1
6.611758E+1
6.573598E+1
6.535437E+1
6.497276E+1
6.466747E+1
6.451483E+1
6.428587E+1
6.390426E+1
6.367530E+1
6.359898E+1
6.344634E+1
6.298841E+1
6.237784E+1
6.199624E+1
6.176727E+1
6.146199E+1
6.108038E+1
6.077510E+1
6.039349E+1
6.008820E+1
5.978292E+1
5.955396E+1
5.924868E+1
5.894339E+1
5.886707E+1
5.886707E+1
5.894339E+1
5.886707E+1
5.856178E+1
5.818018E+1
5.795121E+1
5.795121E+1
5.818018E+1
5.825650E+1
5.818018E+1
5.787489E+1
5.764593E+1
5.764593E+1
5.795121E+1
5.818018E+1
5.833282E+1
5.840914E+1
5.833282E+1
5.833282E+1
5.833282E+1
5.840914E+1
5.856178E+1
5.856178E+1
5.848546E+1
5.840914E+1
5.856178E+1
5.886707E+1
5.924868E+1
5.963028E+1
5.985924E+1
5.978292E+1
5.963028E+1
5.955396E+1
5.963028E+1
5.978292E+1
5.993556E+1
6.001188E+1
6.024085E+1
6.039349E+1
6.046981E+1
6.062246E+1
6.069878E+1
6.085142E+1
6.100406E+1
6.115670E+1
6.138567E+1
6.153830E+1
6.161463E+1
6.161463E+1
6.169095E+1
6.199624E+1
6.237784E+1
6.260680E+1
6.253048E+1
6.230152E+1
6.214888E+1
6.222520E+1
6.237784E+1
6.245416E+1
6.245416E+1
6.253048E+1
6.253048E+1
6.237784E+1
6.214888E+1
6.184359E+1
6.176727E+1
6.176727E+1
6.176727E+1
6.169095E+1
6.169095E+1
6.153830E+1
6.146199E+1
6.146199E+1
6.153830E+1
6.153830E+1
6.153830E+1
6.161463E+1
6.169095E+1
6.176727E+1
6.184359E+1
6.176727E+1
6.153830E+1
6.138567E+1
6.130935E+1
6.138567E+1
6.138567E+1
6.123303E+1
6.115670E+1
6.108038E+1
6.108038E+1
6.123303E+1
6.130935E+1
6.123303E+1
6.100406E+1
6.069878E+1
6.046981E+1
6.039349E+1
6.039349E+1
6.046981E+1
6.054614E+1
6.046981E+1
6.024085E+1
6.001188E+1
5.985924E+1
5.970660E+1
5.955396E+1
5.940131E+1
5.932499E+1
5.909603E+1
5.886707E+1
5.863810E+1
5.856178E+1
5.848546E+1
5.840914E+1
5.825650E+1
5.810386E+1
5.802753E+1
5.779857E+1
5.741697E+1
5.695904E+1
5.650111E+1
5.627215E+1
5.604318E+1
5.581422E+1
5.550893E+1
5.535629E+1
5.527997E+1
5.527997E+1
5.527997E+1
5.543261E+1
5.550893E+1
5.535629E+1
5.512733E+1
5.489837E+1
5.482204E+1
5.489837E+1
5.497469E+1
5.489837E+1
5.466940E+1
5.444044E+1
5.436412E+1
5.428779E+1
5.413516E+1
5.382987E+1
5.344826E+1
5.306666E+1
5.276137E+1
5.260873E+1
5.268505E+1
5.276137E+1
5.253241E+1
5.207448E+1
5.154023E+1
5.115863E+1
5.100598E+1
5.077702E+1
5.039542E+1
5.009013E+1
4.970853E+1
4.940324E+1
4.894531E+1
4.848739E+1
4.810578E+1
4.772417E+1
4.741889E+1
4.711361E+1
4.688464E+1
4.665567E+1
4.635039E+1
4.581614E+1
4.528190E+1
4.490029E+1
4.467133E+1
4.444236E+1
4.421340E+1
4.375547E+1
4.329754E+1
4.276330E+1
4.230537E+1
4.184744E+1
4.154216E+1
4.138952E+1
4.116055E+1
4.093159E+1
4.062631E+1
4.032102E+1
4.001573E+1
3.971045E+1
3.940516E+1
3.902356E+1
3.856563E+1
3.818403E+1
3.826035E+1
3.833667E+1
3.810770E+1
3.749713E+1
3.688657E+1
3.665760E+1
3.665760E+1
3.665760E+1
3.627600E+1
3.581807E+1
3.543646E+1
3.513118E+1
3.497854E+1
3.474957E+1
3.459693E+1
3.436797E+1
3.413900E+1
3.391004E+1
3.368108E+1
3.345211E+1
3.322315E+1
3.299419E+1
3.291787E+1
3.291787E+1
3.276522E+1
3.261258E+1
3.230729E+1
3.192569E+1
3.169672E+1
3.162040E+1
3.154408E+1
3.139144E+1
3.116248E+1
3.100983E+1
3.100983E+1
3.085719E+1
3.062823E+1
3.039926E+1
3.024662E+1
3.017030E+1
3.001766E+1
2.986501E+1
2.963605E+1
2.940709E+1
2.933077E+1
2.933077E+1
2.917813E+1
2.910180E+1
2.894916E+1
2.894916E+1
2.879652E+1
2.872020E+1
2.856755E+1
2.856755E+1
2.856755E+1
2.856755E+1
2.841491E+1
2.818595E+1
2.803331E+1
2.803331E+1
2.803331E+1
2.803331E+1
2.788067E+1
2.765170E+1
2.757538E+1
2.765170E+1
2.788067E+1
2.788067E+1
2.780434E+1
2.772802E+1
2.780434E+1
2.803331E+1
2.810963E+1
2.803331E+1
2.772802E+1
2.765170E+1
2.780434E+1
2.795699E+1
2.803331E+1
2.803331E+1
2.810963E+1
2.818595E+1
2.833859E+1
2.841491E+1
2.841491E+1
2.841491E+1
2.841491E+1
2.841491E+1
2.849123E+1
2.856755E+1
2.849123E+1
2.833859E+1
2.818595E+1
2.818595E+1
2.818595E+1
2.826227E+1
2.826227E+1
2.833859E+1
2.841491E+1
2.856755E+1
2.872020E+1
2.887284E+1
2.879652E+1
2.879652E+1
2.864388E+1
2.841491E+1
2.826227E+1
2.818595E+1
2.833859E+1
2.841491E+1
2.833859E+1
2.818595E+1
2.803331E+1
2.803331E+1
2.810963E+1
2.818595E+1
2.810963E+1
2.795699E+1
2.772802E+1
2.757538E+1
2.742274E+1
2.742274E+1
2.742274E+1
2.734642E+1
2.727009E+1
2.719377E+1
2.719377E+1
2.711745E+1
2.696481E+1
2.688849E+1
2.681217E+1
2.673585E+1
2.665953E+1
2.650688E+1
2.635424E+1
2.620160E+1
2.604895E+1
2.581999E+1
2.581999E+1
2.581999E+1
2.581999E+1
2.581999E+1
2.574367E+1
2.559103E+1
2.536207E+1
2.520942E+1
2.513310E+1
2.513310E+1
2.505678E+1
2.482782E+1
2.459885E+1
2.444621E+1
2.429357E+1
2.421725E+1
2.414093E+1
2.398828E+1
2.383564E+1
2.368300E+1
2.368300E+1
2.375932E+1
2.375932E+1
2.353036E+1
2.322507E+1
2.307243E+1
2.299611E+1
2.299611E+1
2.284347E+1
2.261450E+1
2.230922E+1
2.208026E+1
2.185129E+1
2.169865E+1
2.154601E+1
2.146969E+1
2.162233E+1
2.177497E+1
2.177497E+1
2.154601E+1
2.124072E+1
2.101176E+1
2.101176E+1
2.108808E+1
2.108808E+1
2.093544E+1
2.078279E+1
2.078279E+1
2.085912E+1
2.078279E+1
2.055383E+1
2.040119E+1
2.032487E+1
2.032487E+1
2.024855E+1
2.009590E+1
2.001958E+1
1.994326E+1
1.971430E+1
1.940901E+1
1.918005E+1
1.902741E+1
1.887476E+1
1.872212E+1
1.856948E+1
1.841684E+1
1.834052E+1
1.826419E+1
1.826419E+1
1.818787E+1
1.811155E+1
1.788259E+1
1.765363E+1
1.750098E+1
1.750098E+1
1.742466E+1
1.727202E+1
1.719570E+1
1.711938E+1
1.711938E+1
1.711938E+1
1.696674E+1
1.681409E+1
1.658513E+1
1.643249E+1
1.643249E+1
1.643249E+1
1.643249E+1
1.627984E+1
1.612720E+1
1.597456E+1
1.589824E+1
1.582192E+1
1.574560E+1
1.574560E+1
1.559295E+1
1.551663E+1
1.528767E+1
1.513503E+1
1.505870E+1
1.498238E+1
1.490606E+1
1.475342E+1
1.460078E+1
1.444813E+1
1.429549E+1
1.421917E+1
1.429549E+1
1.421917E+1
1.399021E+1
1.360860E+1
1.337964E+1
1.337964E+1
1.345596E+1
1.353228E+1
1.345596E+1
1.330332E+1
1.307435E+1
1.299803E+1
1.307435E+1
1.307435E+1
1.292171E+1
1.261643E+1
1.254011E+1
1.254011E+1
1.254011E+1
1.246379E+1
1.223482E+1
1.208218E+1
1.200586E+1
1.200586E+1
1.208218E+1
1.208218E+1
1.192954E+1
1.170057E+1
1.170057E+1
1.162425E+1
1.154793E+1
1.131897E+1
1.139529E+1
1.185322E+1
1.200586E+1
1.177689E+1
1.131897E+1
1.109000E+1
1.116632E+1
1.131897E+1
1.139529E+1
1.139529E+1
1.139529E+1
1.139529E+1
1.139529E+1
1.139529E+1
1.131897E+1
1.116632E+1
1.109000E+1
1.109000E+1
1.116632E+1
1.116632E+1
1.116632E+1
1.109000E+1
1.109000E+1
1.124265E+1
1.147161E+1
1.177689E+1
1.208218E+1
1.223482E+1
1.231114E+1
1.223482E+1
1.223482E+1
1.231114E+1
1.246379E+1
1.269275E+1
1.284539E+1
1.284539E+1
1.269275E+1
1.261643E+1
1.261643E+1
1.276907E+1
1.292171E+1
1.307435E+1
1.315068E+1
1.322700E+1
1.330332E+1
1.345596E+1
1.360860E+1
1.383757E+1
1.406653E+1
1.429549E+1
1.437181E+1
1.444813E+1
1.452446E+1
1.460078E+1
1.467710E+1
1.467710E+1
1.475342E+1
1.498238E+1
1.513503E+1
1.528767E+1
1.536399E+1
1.544031E+1
1.544031E+1
1.544031E+1
1.544031E+1
1.551663E+1
1.559295E+1
1.574560E+1
1.589824E+1
1.612720E+1
1.620352E+1
1.627984E+1
1.643249E+1
1.650881E+1
1.650881E+1
1.643249E+1
1.620352E+1
1.605088E+1
1.605088E+1
1.612720E+1
1.627984E+1
1.635617E+1
1.643249E+1
1.650881E+1
1.658513E+1
1.658513E+1
1.658513E+1
1.666145E+1
1.681409E+1
1.689041E+1
1.689041E+1
1.681409E+1
1.681409E+1
1.689041E+1
1.696674E+1
1.704306E+1
1.704306E+1
1.696674E+1
1.696674E+1
1.696674E+1
1.696674E+1
1.696674E+1
1.711938E+1
1.734834E+1
1.750098E+1
1.757731E+1
1.765363E+1
1.757731E+1
1.742466E+1
1.727202E+1
1.727202E+1
1.727202E+1
1.734834E+1
1.727202E+1
1.719570E+1
1.719570E+1
1.727202E+1
1.742466E+1
1.750098E+1
1.742466E+1
1.734834E+1
1.734834E+1
1.734834E+1
1.734834E+1
1.719570E+1
1.704306E+1
1.696674E+1
1.696674E+1
1.704306E+1
1.711938E+1
1.711938E+1
1.704306E+1
1.696674E+1
1.696674E+1
1.704306E+1
1.704306E+1
1.696674E+1
1.689041E+1
1.689041E+1
1.689041E+1
1.696674E+1
1.704306E+1
1.711938E+1
1.719570E+1
1.727202E+1
1.719570E+1
1.704306E+1
1.704306E+1
1.711938E+1
1.742466E+1
1.772995E+1
1.772995E+1
1.750098E+1
1.734834E+1
1.727202E+1
1.727202E+1
1.734834E+1
1.742466E+1
1.742466E+1
1.734834E+1
1.727202E+1
1.727202E+1
1.727202E+1
1.727202E+1
1.734834E+1
1.742466E+1
1.734834E+1
1.719570E+1
1.711938E+1
1.704306E+1
1.696674E+1
1.696674E+1
1.681409E+1
1.666145E+1
1.658513E+1
1.643249E+1
1.643249E+1
1.635617E+1
1.620352E+1
1.605088E+1
1.589824E+1
1.582192E+1
1.589824E+1
1.589824E+1
1.582192E+1
1.566927E+1
1.544031E+1
1.528767E+1
1.521135E+1
1.521135E+1
1.521135E+1
1.513503E+1
1.505870E+1
1.490606E+1
1.467710E+1
1.460078E+1
1.452446E+1
1.452446E+1
1.444813E+1
1.429549E+1
1.399021E+1
1.368492E+1
1.353228E+1
1.345596E+1
1.345596E+1
1.337964E+1
1.322700E+1
1.307435E+1
1.299803E+1
1.292171E+1
1.284539E+1
1.269275E+1
1.246379E+1
1.238746E+1
1.238746E+1
1.238746E+1
1.231114E+1
1.215850E+1
1.208218E+1
1.200586E+1
1.200586E+1
1.200586E+1
1.200586E+1
1.192954E+1
1.177689E+1
1.177689E+1
1.177689E+1
1.185322E+1
1.177689E+1
1.170057E+1
1.162425E+1
1.170057E+1
1.185322E+1
1.192954E+1
1.192954E+1
1.185322E+1
1.177689E+1
1.177689E+1
1.177689E+1
1.185322E+1
1.185322E+1
1.185322E+1
1.185322E+1
1.177689E+1
1.185322E+1
1.192954E+1
1.200586E+1
1.215850E+1
1.223482E+1
1.238746E+1
1.238746E+1
1.238746E+1
1.238746E+1
1.254011E+1
1.261643E+1
1.269275E+1
1.276907E+1
1.284539E+1
1.299803E+1
1.315068E+1
1.322700E+1
1.315068E+1
1.307435E+1
1.292171E+1
1.284539E+1
1.284539E+1
1.299803E+1
1.307435E+1
1.307435E+1
1.299803E+1
1.292171E+1
1.284539E+1
1.292171E+1
1.299803E+1
1.315068E+1
1.330332E+1
1.337964E+1
1.345596E+1
1.345596E+1
1.345596E+1
1.353228E+1
1.368492E+1
1.376125E+1
1.383757E+1
1.399021E+1
1.421917E+1
1.444813E+1
1.475342E+1
1.490606E+1
1.498238E+1
1.513503E+1
1.536399E+1
1.566927E+1
1.597456E+1
1.627984E+1
1.650881E+1
1.666145E+1
1.673777E+1
1.689041E+1
1.704306E+1
1.727202E+1
1.750098E+1
1.765363E+1
1.780627E+1
1.788259E+1
1.795891E+1
1.803523E+1
1.818787E+1
1.803523E+1
1.780627E+1
1.757731E+1
1.750098E+1
1.742466E+1
1.727202E+1
1.704306E+1
1.681409E+1
1.666145E+1
1.650881E+1
1.635617E+1
1.612720E+1
1.582192E+1
1.551663E+1
1.513503E+1
1.482974E+1
1.460078E+1
1.429549E+1
1.383757E+1
1.337964E+1
1.299803E+1
1.269275E+1
1.238746E+1
1.200586E+1
1.162425E+1
1.116632E+1
1.078472E+1
1.047943E+1
1.017415E+1
9.868864E+0
9.563580E+0
9.181973E+0
8.876688E+0
8.495083E+0
8.189798E+0
7.808191E+0
7.426586E+0
7.197621E+0
7.044980E+0
6.816016E+0
6.663374E+0
6.434410E+0
6.205447E+0
5.823841E+0
5.518556E+0
5.289593E+0
5.136951E+0
5.060629E+0
4.907987E+0
4.679023E+0
4.450060E+0
4.068454E+0
3.610527E+0
3.152599E+0
2.694672E+0
2.236745E+0
1.778818E+0
1.244570E+0
7.103213E-1
1.760730E-1
-3.581753E-1
-1.045066E+0
-1.655636E+0
-2.189884E+0
-2.800453E+0
-3.334702E+0
-3.945271E+0
-4.632162E+0
-5.395373E+0
-6.005943E+0
-6.692834E+0
-7.303403E+0
-7.913973E+0
-8.448220E+0
-8.982470E+0
-9.516718E+0
-9.898323E+0
-1.012729E+1
-1.035625E+1
-1.066154E+1
-1.096682E+1
-1.119578E+1
-1.127210E+1
-1.142475E+1
-1.150107E+1
-1.150107E+1
-1.134843E+1
-1.111946E+1
-1.111946E+1
-1.127210E+1
-1.119578E+1
-1.104314E+1
-1.066154E+1
-1.027993E+1
-9.669360E+0
-8.906148E+0
-7.913973E+0
-6.845476E+0
-5.776979E+0
-4.632162E+0
-3.411023E+0
-2.037242E+0
-5.108177E-1
1.015606E+0
2.465709E+0
3.763169E+0
4.984308E+0
6.281768E+0
7.579228E+0
8.800367E+0
9.945186E+0
1.093736E+1
1.192954E+1
1.292171E+1
1.391389E+1
1.482974E+1
1.566927E+1
1.650881E+1
1.734834E+1
1.834052E+1
1.940901E+1
2.055383E+1
2.162233E+1
2.261450E+1
2.345404E+1
2.436989E+1
2.513310E+1
2.574367E+1
2.620160E+1
2.665953E+1
2.696481E+1
2.727009E+1
2.719377E+1
2.704113E+1
2.673585E+1
2.650688E+1
2.620160E+1
2.589632E+1
2.551471E+1
2.513310E+1
2.452253E+1
2.383564E+1
2.314875E+1
2.261450E+1
2.208026E+1
2.154601E+1
2.108808E+1
2.055383E+1
2.001958E+1
1.956166E+1
1.933269E+1
1.910373E+1
1.887476E+1
1.856948E+1
1.834052E+1
1.811155E+1
1.788259E+1
1.772995E+1
1.742466E+1
1.719570E+1
1.689041E+1
1.658513E+1
1.635617E+1
1.612720E+1
1.597456E+1
1.574560E+1
1.551663E+1
1.528767E+1
1.513503E+1
1.505870E+1
1.505870E+1
1.513503E+1
1.528767E+1
1.536399E+1
1.544031E+1
1.536399E+1
1.505870E+1
1.467710E+1
1.429549E+1
1.383757E+1
1.330332E+1
1.269275E+1
1.223482E+1
1.185322E+1
1.170057E+1
1.154793E+1
1.116632E+1
1.070840E+1
1.017415E+1
9.716221E+0
9.410937E+0
9.258294E+0
9.181973E+0
9.029331E+0
8.876688E+0
8.800367E+0
8.800367E+0
9.029331E+0
9.258294E+0
9.410937E+0
9.334616E+0
9.181973E+0
8.953010E+0
8.800367E+0
8.647725E+0
8.571404E+0
8.342440E+0
8.037155E+0
7.731871E+0
7.426586E+0
7.121302E+0
6.739695E+0
6.358089E+0
6.052804E+0
5.594877E+0
5.136951E+0
4.526381E+0
3.915811E+0
3.457884E+0
3.152599E+0
2.847314E+0
2.542030E+0
2.160424E+0
1.931460E+0
1.702497E+0
1.397212E+0
1.091927E+0
7.866425E-1
5.576789E-1
4.050365E-1
3.287154E-1
4.050365E-1
4.813577E-1
4.813577E-1
2.523941E-1
2.343060E-2
-1.292118E-1
-2.818542E-1
-4.344965E-1
-7.397813E-1
-9.687449E-1
-9.687449E-1
-9.687449E-1
-9.687449E-1
-1.045066E+0
-1.121387E+0
-1.121387E+0
-1.045066E+0
-9.687449E-1
-8.161025E-1
-6.634601E-1
-5.871389E-1
-6.634601E-1
-8.161025E-1
-8.161025E-1
-7.397813E-1
-5.871389E-1
-4.344965E-1
-4.344965E-1
-4.344965E-1
-4.344965E-1
-4.344965E-1
-5.871389E-1
-7.397813E-1
-1.045066E+0
-1.274030E+0
-1.350351E+0
-1.579314E+0
-1.808278E+0
-2.113563E+0
-2.418847E+0
-2.647811E+0
-2.953096E+0
-3.258380E+0
-3.487344E+0
-3.868950E+0
-4.174235E+0
-4.555841E+0
-4.861126E+0
-5.242731E+0
-5.471695E+0
-5.700659E+0
-6.005943E+0
-6.234907E+0
-6.387549E+0
-6.540192E+0
-6.769156E+0
-6.998118E+0
-7.150761E+0
-7.227082E+0
-7.379725E+0
-7.608687E+0
-7.761331E+0
-7.837652E+0
-7.913973E+0
-8.066615E+0
-8.219257E+0
-8.371900E+0
-8.600863E+0
-8.829827E+0
-8.982470E+0
-9.058790E+0
-9.135112E+0
-9.287754E+0
-9.516718E+0
-9.745682E+0
-1.005097E+1
-1.020361E+1
-1.020361E+1
-1.020361E+1
-1.035625E+1
-1.066154E+1
-1.089050E+1
-1.111946E+1
-1.127210E+1
-1.127210E+1
-1.127210E+1
-1.134843E+1
-1.142475E+1
-1.165371E+1
-1.180635E+1
-1.188267E+1
-1.203532E+1
-1.211164E+1
-1.211164E+1
-1.226428E+1
-1.241692E+1
-1.256957E+1
-1.272221E+1
-1.287485E+1
-1.295117E+1
-1.302749E+1
-1.302749E+1
-1.302749E+1
-1.325646E+1
-1.356174E+1
-1.379070E+1
-1.386703E+1
-1.386703E+1
-1.394335E+1
-1.409599E+1
-1.424863E+1
-1.432495E+1
-1.447760E+1
-1.455392E+1
-1.455392E+1
-1.455392E+1
-1.455392E+1
-1.470656E+1
-1.478288E+1
-1.485920E+1
-1.485920E+1
-1.478288E+1
-1.478288E+1
-1.463024E+1
-1.455392E+1
-1.455392E+1
-1.455392E+1
-1.455392E+1
-1.447760E+1
-1.440127E+1
-1.440127E+1
-1.447760E+1
-1.455392E+1
-1.470656E+1
-1.470656E+1
-1.447760E+1
-1.424863E+1
-1.417231E+1
-1.409599E+1
-1.409599E+1
-1.401967E+1
-1.394335E+1
-1.386703E+1
-1.386703E+1
-1.394335E+1
-1.386703E+1
-1.379070E+1
-1.371438E+1
-1.363806E+1
-1.356174E+1
-1.356174E+1
-1.348542E+1
-1.333278E+1
-1.325646E+1
-1.325646E+1
-1.333278E+1
-1.340910E+1
-1.340910E+1
-1.333278E+1
-1.333278E+1
-1.333278E+1
-1.333278E+1
-1.340910E+1
-1.348542E+1
-1.348542E+1
-1.348542E+1
-1.340910E+1
-1.333278E+1
-1.333278E+1
-1.340910E+1
-1.348542E+1
-1.356174E+1
-1.363806E+1
-1.363806E+1
-1.356174E+1
-1.363806E+1
-1.371438E+1
-1.386703E+1
-1.386703E+1
-1.379070E+1
-1.371438E+1
-1.386703E+1
-1.409599E+1
-1.417231E+1
-1.394335E+1
-1.379070E+1
-1.379070E+1
-1.401967E+1
-1.424863E+1
-1.432495E+1
-1.424863E+1
-1.417231E+1
-1.417231E+1
-1.432495E+1
-1.440127E+1
-1.440127E+1
-1.440127E+1
-1.440127E+1
-1.447760E+1
-1.447760E+1
-1.447760E+1
-1.447760E+1
-1.455392E+1
-1.455392E+1
-1.447760E+1
-1.447760E+1
-1.447760E+1
-1.455392E+1
-1.463024E+1
-1.478288E+1
-1.493552E+1
-1.493552E+1
-1.485920E+1
-1.478288E+1
-1.485920E+1
-1.501184E+1
-1.524081E+1
-1.531713E+1
-1.546977E+1
-1.554609E+1
-1.554609E+1
-1.554609E+1
-1.562241E+1
-1.569873E+1
-1.585138E+1
-1.600402E+1
-1.615666E+1
-1.630930E+1
-1.638563E+1
-1.646195E+1
-1.661459E+1
-1.669091E+1
-1.669091E+1
-1.676723E+1
-1.684355E+1
-1.699619E+1
-1.714884E+1
-1.730148E+1
-1.737780E+1
-1.753044E+1
-1.768308E+1
-1.791205E+1
-1.798837E+1
-1.806469E+1
-1.821733E+1
-1.844630E+1
-1.867526E+1
-1.882790E+1
-1.875158E+1
-1.875158E+1
-1.882790E+1
-1.905687E+1
-1.936215E+1
-1.959111E+1
-1.982008E+1
-1.989640E+1
-2.004904E+1
-2.020169E+1
-2.035433E+1
-2.050697E+1
-2.065961E+1
-2.088858E+1
-2.096490E+1
-2.104122E+1
-2.111754E+1
-2.127018E+1
-2.149914E+1
-2.180443E+1
-2.203339E+1
-2.210971E+1
-2.218604E+1
-2.241500E+1
-2.272028E+1
-2.310189E+1
-2.340717E+1
-2.363614E+1
-2.378878E+1
-2.409407E+1
-2.432303E+1
-2.455199E+1
-2.455199E+1
-2.447567E+1
-2.432303E+1
-2.417039E+1
-2.394142E+1
-2.371246E+1
-2.348350E+1
-2.325453E+1
-2.325453E+1
-2.333085E+1
-2.355982E+1
-2.378878E+1
-2.417039E+1
-2.478095E+1
-2.554417E+1
-2.646002E+1
-2.760484E+1
-2.882598E+1
-3.012344E+1
-3.142090E+1
-3.279468E+1
-3.401582E+1
-3.508432E+1
-3.600017E+1
-3.668706E+1
-3.729763E+1
-3.760291E+1
-3.783188E+1
-3.783188E+1
-3.783188E+1
-3.775556E+1
-3.760291E+1
-3.745027E+1
-3.737395E+1
-3.737395E+1
-3.737395E+1
-3.722131E+1
-3.706867E+1
-3.691602E+1
-3.668706E+1
-3.645810E+1
-3.630545E+1
-3.622913E+1
-3.615281E+1
-3.607649E+1
-3.607649E+1
-3.600017E+1
-3.592385E+1
-3.592385E+1
-3.592385E+1
-3.592385E+1
-3.592385E+1
-3.584753E+1
-3.584753E+1
-3.577121E+1
-3.577121E+1
-3.584753E+1
-3.600017E+1
-3.622913E+1
-3.630545E+1
-3.638178E+1
-3.638178E+1
-3.638178E+1
-3.638178E+1
-3.645810E+1
-3.645810E+1
-3.653442E+1
-3.661074E+1
-3.676338E+1
-3.683970E+1
-3.683970E+1
-3.668706E+1
-3.668706E+1
-3.668706E+1
-3.668706E+1
-3.668706E+1
-3.668706E+1
-3.676338E+1
-3.683970E+1
-3.691602E+1
-3.691602E+1
-3.691602E+1
-3.683970E+1
-3.668706E+1
-3.661074E+1
-3.653442E+1
-3.645810E+1
-3.638178E+1
-3.622913E+1
-3.592385E+1
-3.561857E+1
-3.531328E+1
-3.516064E+1
-3.500800E+1
-3.477903E+1
-3.455007E+1
-3.424478E+1
-3.401582E+1
-3.371053E+1
-3.348157E+1
-3.340525E+1
-3.325261E+1
-3.309996E+1
-3.287100E+1
-3.264204E+1
-3.241307E+1
-3.218411E+1
-3.195515E+1
-3.172619E+1
-3.149722E+1
-3.134458E+1
-3.126826E+1
-3.119194E+1
-3.103929E+1
-3.103929E+1
-3.103929E+1
-3.103929E+1
-3.096297E+1
-3.065768E+1
-3.035240E+1
-3.012344E+1
-2.997080E+1
-2.974183E+1
-2.958919E+1
-2.936023E+1
-2.920758E+1
-2.913126E+1
-2.897862E+1
-2.874966E+1
-2.859702E+1
-2.844437E+1
-2.836805E+1
-2.813909E+1
-2.798645E+1
-2.783380E+1
-2.768116E+1
-2.768116E+1
-2.760484E+1
-2.737588E+1
-2.707059E+1
-2.676531E+1
-2.653634E+1
-2.630738E+1
-2.630738E+1
-2.638370E+1
-2.646002E+1
-2.646002E+1
-2.630738E+1
-2.615474E+1
-2.615474E+1
-2.615474E+1
-2.615474E+1
-2.607842E+1
-2.600209E+1
-2.592577E+1
-2.592577E+1
-2.584945E+1
-2.592577E+1
-2.600209E+1
-2.607842E+1
-2.615474E+1
-2.607842E+1
-2.607842E+1
-2.615474E+1
-2.630738E+1
-2.630738E+1
-2.630738E+1
-2.630738E+1
-2.630738E+1
-2.630738E+1
-2.630738E+1
-2.638370E+1
-2.646002E+1
-2.646002E+1
-2.638370E+1
-2.638370E+1
-2.646002E+1
-2.646002E+1
-2.646002E+1
-2.646002E+1
-2.646002E+1
-2.653634E+1
-2.653634E+1
-2.653634E+1
-2.646002E+1
-2.638370E+1
-2.638370E+1
-2.638370E+1
-2.638370E+1
-2.638370E+1
-2.638370E+1
-2.646002E+1
-2.668898E+1
-2.699427E+1
-2.745220E+1
-2.783380E+1
-2.821541E+1
-2.859702E+1
-2.905494E+1
-2.936023E+1
-2.966551E+1
-2.981815E+1
-2.997080E+1
-3.019976E+1
-3.035240E+1
-3.050505E+1
-3.073401E+1
-3.088665E+1
-3.103929E+1
-3.126826E+1
-3.149722E+1
-3.187882E+1
-3.218411E+1
-3.256572E+1
-3.294732E+1
-3.332893E+1
-3.378686E+1
-3.432110E+1
-3.477903E+1
-3.523696E+1
-3.561857E+1
-3.615281E+1
-3.668706E+1
-3.722131E+1
-3.752659E+1
-3.760291E+1
-3.760291E+1
-3.752659E+1
-3.745027E+1
-3.737395E+1
-3.714499E+1
-3.691602E+1
-3.676338E+1
-3.661074E+1
-3.645810E+1
-3.630545E+1
-3.600017E+1
-3.569489E+1
-3.523696E+1
-3.485535E+1
-3.455007E+1
-3.424478E+1
-3.393950E+1
-3.371053E+1
-3.363421E+1
-3.363421E+1
-3.363421E+1
-3.355789E+1
-3.355789E+1
-3.355789E+1
-3.355789E+1
-3.355789E+1
-3.340525E+1
-3.332893E+1
-3.317629E+1
-3.309996E+1
-3.294732E+1
-3.287100E+1
-3.271836E+1
-3.256572E+1
-3.241307E+1
-3.226043E+1
-3.210779E+1
-3.195515E+1
-3.180250E+1
-3.157354E+1
-3.134458E+1
-3.126826E+1
-3.134458E+1
-3.142090E+1
-3.149722E+1
-3.157354E+1
-3.164986E+1
-3.164986E+1
-3.157354E+1
-3.149722E+1
-3.134458E+1
-3.126826E+1
-3.126826E+1
-3.126826E+1
-3.119194E+1
-3.103929E+1
-3.096297E+1
-3.081033E+1
-3.065768E+1
-3.058137E+1
-3.042872E+1
-3.027608E+1
-3.012344E+1
-2.997080E+1
-2.966551E+1
-2.928391E+1
-2.897862E+1
-2.897862E+1
-2.905494E+1
-2.890230E+1
-2.867333E+1
-2.852069E+1
-2.859702E+1
-2.882598E+1
-2.890230E+1
-2.882598E+1
-2.867333E+1
-2.844437E+1
-2.829173E+1
-2.821541E+1
-2.821541E+1
-2.829173E+1
-2.836805E+1
-2.829173E+1
-2.813909E+1
-2.783380E+1
-2.760484E+1
-2.729956E+1
-2.699427E+1
-2.668898E+1
-2.638370E+1
-2.607842E+1
-2.577313E+1
-2.546785E+1
-2.523888E+1
-2.493360E+1
-2.470463E+1
-2.447567E+1
-2.417039E+1
-2.394142E+1
-2.355982E+1
-2.325453E+1
-2.294925E+1
-2.272028E+1
-2.256764E+1
-2.241500E+1
-2.226236E+1
-2.218604E+1
-2.210971E+1
-2.203339E+1
-2.195707E+1
-2.188075E+1
-2.165179E+1
-2.149914E+1
-2.142282E+1
-2.134650E+1
-2.134650E+1
-2.134650E+1
-2.134650E+1
-2.134650E+1
-2.127018E+1
-2.127018E+1
-2.119386E+1
-2.104122E+1
-2.088858E+1
-2.088858E+1
-2.088858E+1
-2.096490E+1
-2.096490E+1
-2.096490E+1
-2.096490E+1
-2.104122E+1
-2.104122E+1
-2.104122E+1
-2.104122E+1
-2.096490E+1
-2.096490E+1
-2.096490E+1
-2.104122E+1
-2.111754E+1
-2.119386E+1
-2.134650E+1
-2.134650E+1
-2.142282E+1
-2.142282E+1
-2.157546E+1
-2.172811E+1
-2.180443E+1
-2.172811E+1
-2.172811E+1
-2.180443E+1
-2.195707E+1
-2.203339E+1
-2.203339E+1
-2.203339E+1
-2.203339E+1
-2.203339E+1
-2.203339E+1
-2.210971E+1
-2.218604E+1
-2.226236E+1
-2.226236E+1
-2.241500E+1
-2.256764E+1
-2.264396E+1
-2.264396E+1
-2.264396E+1
-2.241500E+1
-2.218604E+1
-2.226236E+1
-2.264396E+1
-2.310189E+1
-2.317821E+1
-2.302557E+1
-2.294925E+1
-2.302557E+1
-2.325453E+1
-2.333085E+1
-2.333085E+1
-2.340717E+1
-2.348350E+1
-2.363614E+1
-2.378878E+1
-2.386510E+1
-2.394142E+1
-2.394142E+1
-2.401774E+1
-2.409407E+1
-2.417039E+1
-2.424671E+1
-2.432303E+1
-2.439935E+1
-2.439935E+1
-2.447567E+1
-2.447567E+1
-2.455199E+1
-2.455199E+1
-2.455199E+1
-2.462831E+1
-2.470463E+1
-2.470463E+1
-2.470463E+1
-2.470463E+1
-2.470463E+1
-2.478095E+1
-2.478095E+1
-2.478095E+1
-2.485728E+1
-2.493360E+1
-2.500992E+1
-2.508624E+1
-2.516256E+1
-2.523888E+1
-2.531521E+1
-2.531521E+1
-2.523888E+1
-2.516256E+1
-2.500992E+1
-2.493360E+1
-2.500992E+1
-2.516256E+1
-2.531521E+1
-2.539152E+1
-2.531521E+1
-2.523888E+1
-2.516256E+1
-2.516256E+1
-2.508624E+1
-2.500992E+1
-2.493360E+1
-2.500992E+1
-2.523888E+1
-2.539152E+1
-2.523888E+1
-2.500992E+1
-2.485728E+1
-2.470463E+1
-2.470463E+1
-2.470463E+1
-2.462831E+1
-2.455199E+1
-2.447567E+1
-2.439935E+1
-2.439935E+1
-2.439935E+1
-2.447567E+1
-2.447567E+1
-2.439935E+1
-2.424671E+1
-2.417039E+1
-2.401774E+1
-2.386510E+1
-2.378878E+1
-2.378878E+1
-2.371246E+1
-2.371246E+1
-2.371246E+1
-2.371246E+1
-2.363614E+1
-2.355982E+1
-2.355982E+1
-2.348350E+1
-2.333085E+1
-2.310189E+1
-2.294925E+1
-2.287293E+1
-2.279660E+1
-2.279660E+1
-2.279660E+1
-2.279660E+1
-2.287293E+1
-2.287293E+1
-2.279660E+1
-2.272028E+1
-2.264396E+1
-2.256764E+1
-2.249132E+1
-2.241500E+1
-2.233868E+1
-2.226236E+1
-2.203339E+1
-2.180443E+1
-2.172811E+1
-2.188075E+1
-2.195707E+1
-2.188075E+1
-2.165179E+1
-2.149914E+1
-2.142282E+1
-2.134650E+1
-2.127018E+1
-2.119386E+1
-2.111754E+1
-2.104122E+1
-2.096490E+1
-2.088858E+1
-2.073593E+1
-2.058329E+1
-2.035433E+1
-2.020169E+1
-2.004904E+1
-1.982008E+1
-1.974376E+1
-1.974376E+1
-1.974376E+1
-1.966744E+1
-1.959111E+1
-1.951479E+1
-1.951479E+1
-1.943847E+1
-1.936215E+1
-1.928583E+1
-1.920951E+1
-1.928583E+1
-1.936215E+1
-1.928583E+1
-1.928583E+1
-1.936215E+1
-1.943847E+1
-1.943847E+1
-1.928583E+1
-1.913319E+1
-1.898055E+1
-1.898055E+1
-1.905687E+1
-1.913319E+1
-1.920951E+1
-1.913319E+1
-1.898055E+1
-1.898055E+1
-1.905687E+1
-1.913319E+1
-1.905687E+1
-1.882790E+1
-1.875158E+1
-1.875158E+1
-1.882790E+1
-1.875158E+1
-1.859894E+1
-1.836998E+1
-1.821733E+1
-1.814101E+1
-1.814101E+1
-1.814101E+1
-1.814101E+1
-1.791205E+1
-1.760676E+1
-1.745412E+1
-1.737780E+1
-1.745412E+1
-1.760676E+1
-1.768308E+1
-1.768308E+1
-1.753044E+1
-1.730148E+1
-1.699619E+1
-1.684355E+1
-1.691987E+1
-1.699619E+1
-1.707252E+1
-1.714884E+1
-1.707252E+1
-1.699619E+1
-1.684355E+1
-1.676723E+1
-1.691987E+1
-1.714884E+1
-1.730148E+1
-1.730148E+1
-1.722516E+1
-1.699619E+1
-1.684355E+1
-1.676723E+1
-1.676723E+1
-1.684355E+1
-1.707252E+1
-1.737780E+1
-1.753044E+1
-1.760676E+1
-1.760676E+1
-1.745412E+1
-1.737780E+1
-1.737780E+1
-1.737780E+1
-1.737780E+1
-1.730148E+1
-1.691987E+1
-1.638563E+1
-1.646195E+1
-1.707252E+1
-1.753044E+1
-1.753044E+1
-1.714884E+1
-1.676723E+1
-1.653827E+1
-1.653827E+1
-1.661459E+1
-1.669091E+1
-1.676723E+1
-1.691987E+1
-1.707252E+1
-1.707252E+1
-1.691987E+1
-1.676723E+1
-1.669091E+1
-1.669091E+1
-1.661459E+1
-1.661459E+1
-1.661459E+1
-1.669091E+1
-1.684355E+1
-1.691987E+1
-1.699619E+1
-1.707252E+1
-1.722516E+1
-1.722516E+1
-1.714884E+1
-1.699619E+1
-1.684355E+1
-1.676723E+1
-1.676723E+1
-1.676723E+1
-1.676723E+1
-1.676723E+1
-1.684355E+1
-1.691987E+1
-1.691987E+1
-1.699619E+1
-1.699619E+1
-1.691987E+1
-1.676723E+1
-1.653827E+1
-1.638563E+1
-1.630930E+1
-1.638563E+1
-1.646195E+1
-1.646195E+1
-1.638563E+1
-1.638563E+1
-1.646195E+1
-1.653827E+1
-1.661459E+1
-1.661459E+1
-1.653827E+1
-1.638563E+1
-1.623298E+1
-1.608034E+1
-1.592770E+1
-1.585138E+1
-1.585138E+1
-1.592770E+1
-1.600402E+1
-1.600402E+1
-1.600402E+1
-1.600402E+1
-1.592770E+1
-1.585138E+1
-1.577506E+1
-1.569873E+1
-1.562241E+1
-1.546977E+1
-1.539345E+1
-1.531713E+1
-1.531713E+1
-1.539345E+1
-1.539345E+1
-1.531713E+1
-1.524081E+1
-1.524081E+1
-1.524081E+1
-1.516449E+1
-1.508816E+1
-1.501184E+1
-1.501184E+1
-1.485920E+1
-1.478288E+1
-1.463024E+1
-1.463024E+1
-1.463024E+1
-1.463024E+1
-1.455392E+1
-1.432495E+1
-1.409599E+1
-1.401967E+1
-1.401967E+1
-1.409599E+1
-1.409599E+1
-1.409599E+1
-1.394335E+1
-1.386703E+1
-1.379070E+1
-1.386703E+1
-1.386703E+1
-1.379070E+1
-1.379070E+1
-1.379070E+1
-1.386703E+1
-1.379070E+1
-1.371438E+1
-1.363806E+1
-1.348542E+1
-1.340910E+1
-1.333278E+1
-1.318013E+1
-1.310381E+1
-1.318013E+1
-1.318013E+1
-1.318013E+1
-1.325646E+1
-1.325646E+1
-1.318013E+1
-1.302749E+1
-1.295117E+1
-1.302749E+1
-1.310381E+1
-1.310381E+1
-1.318013E+1
-1.310381E+1
-1.295117E+1
-1.287485E+1
-1.287485E+1
-1.295117E+1
-1.295117E+1
-1.287485E+1
-1.287485E+1
-1.272221E+1
-1.264589E+1
-1.249324E+1
-1.241692E+1
-1.226428E+1
-1.226428E+1
-1.234060E+1
-1.249324E+1
-1.264589E+1
-1.272221E+1
-1.272221E+1
-1.256957E+1
-1.234060E+1
-1.218796E+1
-1.218796E+1
-1.226428E+1
-1.249324E+1
-1.264589E+1
-1.279853E+1
-1.287485E+1
-1.302749E+1
-1.302749E+1
-1.295117E+1
-1.279853E+1
-1.256957E+1
-1.234060E+1
-1.211164E+1
-1.203532E+1
-1.211164E+1
-1.241692E+1
-1.264589E+1
-1.272221E+1
-1.272221E+1
-1.264589E+1
-1.256957E+1
-1.249324E+1
-1.241692E+1
-1.234060E+1
-1.241692E+1
-1.256957E+1
-1.264589E+1
-1.264589E+1
-1.256957E+1
-1.256957E+1
-1.264589E+1
-1.264589E+1
-1.256957E+1
-1.241692E+1
-1.226428E+1
-1.218796E+1
-1.226428E+1
-1.249324E+1
-1.264589E+1
-1.279853E+1
-1.279853E+1
-1.279853E+1
-1.279853E+1
-1.272221E+1
-1.249324E+1
-1.234060E+1
-1.218796E+1
-1.203532E+1
-1.188267E+1
-1.180635E+1
-1.203532E+1
-1.234060E+1
-1.249324E+1
-1.234060E+1
-1.203532E+1
-1.188267E+1
-1.180635E+1
-1.180635E+1
-1.165371E+1
-1.150107E+1
-1.134843E+1
-1.134843E+1
-1.142475E+1
-1.157739E+1
-1.173003E+1
-1.180635E+1
-1.188267E+1
-1.180635E+1
-1.165371E+1
-1.150107E+1
-1.127210E+1
-1.104314E+1
-1.104314E+1
-1.104314E+1
-1.104314E+1
-1.104314E+1
-1.096682E+1
-1.096682E+1
-1.096682E+1
-1.096682E+1
-1.096682E+1
-1.089050E+1
-1.073786E+1
-1.066154E+1
-1.058522E+1
-1.050889E+1
-1.043257E+1
-1.027993E+1
-1.012729E+1
-1.005097E+1
-9.898323E+0
-9.822002E+0
-9.745682E+0
-9.669360E+0
-9.669360E+0
-9.669360E+0
-9.593039E+0
-9.440396E+0
-9.364075E+0
-9.364075E+0
-9.287754E+0
-9.135112E+0
-8.829827E+0
-8.524542E+0
-8.371900E+0
-8.295579E+0
-8.295579E+0
-8.295579E+0
-8.295579E+0
-8.295579E+0
-8.142937E+0
-7.990295E+0
-7.837652E+0
-7.685009E+0
-7.456046E+0
-7.379725E+0
-7.532367E+0
-7.685009E+0
-7.685009E+0
-7.761331E+0
-7.761331E+0
-7.837652E+0
-7.837652E+0
-7.837652E+0
-7.837652E+0
-7.913973E+0
-7.913973E+0
-7.761331E+0
-7.608687E+0
-7.608687E+0
-7.685009E+0
-7.913973E+0
-7.990295E+0
-7.990295E+0
-7.913973E+0
-7.837652E+0
-7.761331E+0
-7.685009E+0
-7.685009E+0
-7.761331E+0
-7.761331E+0
-7.761331E+0
-7.761331E+0
-7.761331E+0
-7.761331E+0
-7.685009E+0
-7.761331E+0
-7.837652E+0
-7.837652E+0
-7.837652E+0
-7.761331E+0
-7.837652E+0
-7.913973E+0
-7.913973E+0
-7.837652E+0
-7.685009E+0
-7.685009E+0
-7.685009E+0
-7.761331E+0
-7.685009E+0
-7.761331E+0
-7.761331E+0
-7.761331E+0
-7.761331E+0
-7.761331E+0
-7.837652E+0
-7.913973E+0
-7.990295E+0
-7.990295E+0
-7.990295E+0
-7.913973E+0
-7.990295E+0
-8.066615E+0
-8.142937E+0
-8.219257E+0
-8.295579E+0
-8.371900E+0
-8.371900E+0
-8.295579E+0
-8.219257E+0
-8.295579E+0
-8.371900E+0
-8.371900E+0
-8.371900E+0
-8.448220E+0
-8.524542E+0
-8.524542E+0
-8.448220E+0
-8.524542E+0
-8.677185E+0
-8.829827E+0
-8.906148E+0
-8.906148E+0
-8.829827E+0
-8.906148E+0
-8.982470E+0
-9.135112E+0
-9.211433E+0
-9.287754E+0
-9.364075E+0
-9.287754E+0
-9.211433E+0
-9.135112E+0
-9.211433E+0
-9.287754E+0
-9.440396E+0
-9.516718E+0
-9.593039E+0
-9.593039E+0
-9.669360E+0
-9.745682E+0
-9.822002E+0
-9.898323E+0
-9.898323E+0
-9.898323E+0
-9.898323E+0
-9.898323E+0
-1.005097E+1
-1.012729E+1
-1.020361E+1
-1.020361E+1
-1.027993E+1
-1.035625E+1
-1.043257E+1
-1.043257E+1
-1.050889E+1
-1.050889E+1
-1.058522E+1
-1.058522E+1
-1.066154E+1
-1.066154E+1
-1.066154E+1
-1.066154E+1
-1.058522E+1
-1.058522E+1
-1.058522E+1
-1.066154E+1
-1.066154E+1
-1.058522E+1
-1.058522E+1
-1.058522E+1
-1.058522E+1
-1.066154E+1
-1.066154E+1
-1.058522E+1
-1.058522E+1
-1.058522E+1
-1.066154E+1
-1.058522E+1
-1.058522E+1
-1.058522E+1
-1.050889E+1
-1.050889E+1
-1.043257E+1
-1.035625E+1
-1.027993E+1
-1.027993E+1
-1.035625E+1
-1.035625E+1
-1.027993E+1
-1.012729E+1
-1.005097E+1
-9.974645E+0
-9.974645E+0
-9.974645E+0
-9.898323E+0
-9.822002E+0
-9.822002E+0
-9.822002E+0
-9.974645E+0
-1.005097E+1
-1.012729E+1
-1.005097E+1
-9.898323E+0
-9.822002E+0
-9.745682E+0
-9.669360E+0
-9.593039E+0
-9.516718E+0
-9.516718E+0
-9.593039E+0
-9.669360E+0
-9.669360E+0
-9.669360E+0
-9.822002E+0
-9.974645E+0
-1.020361E+1
-1.020361E+1
-1.005097E+1
-9.822002E+0
-9.669360E+0
-9.593039E+0
-9.669360E+0
-9.669360E+0
-9.745682E+0
-9.745682E+0
-9.745682E+0
-9.822002E+0
-9.822002E+0
-9.822002E+0
-9.745682E+0
-9.822002E+0
-9.822002E+0
-9.745682E+0
-9.745682E+0
-9.745682E+0
-9.898323E+0
-1.012729E+1
-1.027993E+1
-1.035625E+1
-1.035625E+1
-1.043257E+1
-1.050889E+1
-1.066154E+1
-1.073786E+1
-1.089050E+1
-1.096682E+1
-1.096682E+1
-1.104314E+1
-1.104314E+1
-1.111946E+1
-1.119578E+1
-1.119578E+1
-1.119578E+1
-1.111946E+1
-1.119578E+1
-1.119578E+1
-1.119578E+1
-1.111946E+1
-1.104314E+1
-1.104314E+1
-1.104314E+1
-1.096682E+1
-1.089050E+1
-1.081418E+1
-1.073786E+1
-1.066154E+1
-1.066154E+1
-1.073786E+1
-1.081418E+1
-1.081418E+1
-1.081418E+1
-1.066154E+1
-1.058522E+1
-1.050889E+1
-1.050889E+1
-1.050889E+1
-1.050889E+1
-1.043257E+1
-1.043257E+1
-1.050889E+1
-1.066154E+1
-1.073786E+1
-1.073786E+1
-1.066154E+1
-1.058522E+1
-1.058522E+1
-1.058522E+1
-1.050889E+1
-1.050889E+1
-1.050889E+1
-1.050889E+1
-1.050889E+1
-1.043257E+1
-1.035625E+1
-1.035625E+1
-1.035625E+1
-1.035625E+1
-1.035625E+1
-1.027993E+1
-1.020361E+1
-1.012729E+1
-9.974645E+0
-9.822002E+0
-9.593039E+0
-9.364075E+0
-9.211433E+0
-9.135112E+0
-9.058790E+0
-9.058790E+0
-9.058790E+0
-9.058790E+0
-9.135112E+0
-9.211433E+0
-9.287754E+0
-9.440396E+0
-9.516718E+0
-9.516718E+0
-9.516718E+0
-9.440396E+0
-9.364075E+0
-9.287754E+0
-9.211433E+0
-9.211433E+0
-9.211433E+0
-9.135112E+0
-9.058790E+0
-9.058790E+0
-8.982470E+0
-8.906148E+0
-8.829827E+0
-8.677185E+0
-8.600863E+0
-8.524542E+0
-8.524542E+0
-8.371900E+0
-8.295579E+0
-8.295579E+0
-8.219257E+0
-8.142937E+0
-7.913973E+0
-7.532367E+0
-6.998118E+0
-6.311228E+0
-5.548017E+0
-4.708483E+0
-3.868950E+0
-3.029417E+0
-2.342526E+0
-1.731957E+0
-1.197708E+0
-5.871389E-1
-5.289059E-2
3.287154E-1
6.340001E-1
8.629637E-1
1.015606E+0
1.091927E+0
1.091927E+0
1.015606E+0
7.866425E-1
3.287154E-1
-2.818542E-1
-8.924236E-1
-1.426672E+0
-1.960920E+0
-2.495169E+0
-3.029417E+0
-3.639987E+0
-4.403198E+0
-5.242731E+0
-6.082265E+0
-6.921798E+0
-7.608687E+0
-8.295579E+0
-8.906148E+0
-9.516718E+0
-1.012729E+1
-1.081418E+1
-1.157739E+1
-1.256957E+1
-1.371438E+1
-1.501184E+1
-1.638563E+1
-1.783573E+1
-1.936215E+1
-2.088858E+1
-2.226236E+1
-2.340717E+1
-2.447567E+1
-2.546785E+1
-2.623106E+1
-2.684163E+1
-2.729956E+1
-2.760484E+1
-2.760484E+1
-2.745220E+1
-2.699427E+1
-2.653634E+1
-2.600209E+1
-2.546785E+1
-2.493360E+1
-2.447567E+1
-2.401774E+1
-2.371246E+1
-2.340717E+1
-2.325453E+1
-2.325453E+1
-2.325453E+1
-2.302557E+1
-2.279660E+1
-2.249132E+1
-2.226236E+1
-2.210971E+1
-2.203339E+1
-2.203339E+1
-2.218604E+1
-2.249132E+1
-2.279660E+1
-2.325453E+1
-2.386510E+1
-2.455199E+1
-2.531521E+1
-2.615474E+1
-2.684163E+1
-2.729956E+1
-2.752852E+1
-2.768116E+1
-2.775748E+1
-2.783380E+1
-2.775748E+1
-2.768116E+1
-2.737588E+1
-2.691795E+1
-2.638370E+1
-2.577313E+1
-2.531521E+1
-2.493360E+1
-2.447567E+1
-2.401774E+1
-2.340717E+1
-2.279660E+1
-2.249132E+1
-2.249132E+1
-2.272028E+1
-2.294925E+1
-2.310189E+1
-2.333085E+1
-2.340717E+1
-2.340717E+1
-2.333085E+1
-2.310189E+1
-2.279660E+1
-2.241500E+1
-2.203339E+1
-2.165179E+1
-2.127018E+1
-2.088858E+1
-2.050697E+1
-2.027801E+1
-2.020169E+1
-2.012536E+1
-1.997272E+1
-1.982008E+1
-1.974376E+1
-1.982008E+1
-1.989640E+1
-1.997272E+1
-1.997272E+1
-1.997272E+1
-1.997272E+1
-2.004904E+1
-2.012536E+1
-2.020169E+1
-2.012536E+1
-2.004904E+1
-1.997272E+1
-1.989640E+1
-1.982008E+1
-1.989640E+1
-2.004904E+1
-2.027801E+1
-2.043065E+1
-2.065961E+1
-2.088858E+1
-2.119386E+1
-2.142282E+1
-2.165179E+1
-2.188075E+1
-2.210971E+1
-2.241500E+1
-2.272028E+1
-2.302557E+1
-2.317821E+1
-2.333085E+1
-2.348350E+1
-2.363614E+1
-2.371246E+1
-2.371246E+1
-2.363614E+1
-2.363614E+1
-2.378878E+1
-2.371246E+1
-2.363614E+1
-2.340717E+1
-2.325453E+1
-2.302557E+1
-2.264396E+1
-2.226236E+1
-2.195707E+1
-2.188075E+1
-2.172811E+1
-2.134650E+1
-2.081225E+1
-2.012536E+1
-1.928583E+1
-1.852262E+1
-1.768308E+1
-1.669091E+1
-1.562241E+1
-1.455392E+1
-1.348542E+1
-1.256957E+1
-1.173003E+1
-1.089050E+1
-1.012729E+1
-9.287754E+0
-8.524542E+0
-7.837652E+0
-7.150761E+0
-6.387549E+0
-5.471695E+0
-4.632162E+0
-3.792629E+0
-3.029417E+0
-2.189884E+0
-1.197708E+0
-1.292118E-1
1.091927E+0
2.236745E+0
3.305242E+0
4.221096E+0
5.060629E+0
5.747520E+0
6.434410E+0
7.121302E+0
7.655549E+0
8.113477E+0
8.418761E+0
8.571404E+0
8.495083E+0
8.189798E+0
7.808191E+0
7.273943E+0
6.663374E+0
6.052804E+0
5.442235E+0
4.907987E+0
4.450060E+0
3.992132E+0
3.534205E+0
3.152599E+0
2.847314E+0
2.694672E+0
2.542030E+0
2.389387E+0
2.160424E+0
2.007782E+0
1.931460E+0
1.931460E+0
2.007782E+0
2.084103E+0
2.084103E+0
2.007782E+0
1.931460E+0
1.855139E+0
1.702497E+0
1.549854E+0
1.244570E+0
8.629637E-1
6.340001E-1
4.050365E-1
3.287154E-1
1.760730E-1
1.760730E-1
4.050365E-1
1.015606E+0
1.855139E+0
2.694672E+0
2.618351E+0
1.015606E+0
-1.731957E+0
-4.021593E+0
-4.250556E+0
-2.571490E+0
-7.397813E-1
-1.045066E+0
-3.563665E+0
-6.082265E+0
-6.463870E+0
-4.555841E+0
-2.266205E+0
-1.731957E+0
-3.334702E+0
-5.624337E+0
-6.998118E+0
-6.845476E+0
-6.158586E+0
-6.463870E+0
-8.142937E+0
-1.005097E+1
-1.073786E+1
-9.745682E+0
-7.990295E+0
-6.540192E+0
-6.234907E+0
-6.921798E+0
-7.990295E+0
-8.906148E+0
-9.898323E+0
-1.111946E+1
-1.234060E+1
-1.333278E+1
-1.371438E+1
-1.371438E+1
-1.356174E+1
-1.363806E+1
-1.394335E+1
-1.432495E+1
-1.470656E+1
-1.516449E+1
-1.577506E+1
-1.669091E+1
-1.760676E+1
-1.821733E+1
-1.844630E+1
-1.844630E+1
-1.852262E+1
-1.890422E+1
-1.951479E+1
-2.020169E+1
-2.058329E+1
-2.058329E+1
-2.020169E+1
-1.989640E+1
-1.989640E+1
-2.027801E+1
-2.081225E+1
-2.127018E+1
-2.142282E+1
-2.149914E+1
-2.149914E+1
-2.165179E+1
-2.180443E+1
-2.203339E+1
-2.233868E+1
-2.249132E+1
-2.256764E+1
-2.249132E+1
-2.241500E+1
-2.256764E+1
-2.287293E+1
-2.317821E+1
-2.333085E+1
-2.333085E+1
-2.325453E+1
-2.333085E+1
-2.355982E+1
-2.394142E+1
-2.432303E+1
-2.462831E+1
-2.478095E+1
-2.470463E+1
-2.455199E+1
-2.439935E+1
-2.439935E+1
-2.439935E+1
-2.447567E+1
-2.462831E+1
-2.470463E+1
-2.478095E+1
-2.485728E+1
-2.500992E+1
-2.523888E+1
-2.546785E+1
-2.554417E+1
-2.554417E+1
-2.539152E+1
-2.523888E+1
-2.516256E+1
-2.516256E+1
-2.539152E+1
-2.554417E+1
-2.569681E+1
-2.577313E+1
-2.562049E+1
-2.539152E+1
-2.516256E+1
-2.500992E+1
-2.508624E+1
-2.516256E+1
-2.516256E+1
-2.500992E+1
-2.485728E+1
-2.462831E+1
-2.447567E+1
-2.424671E+1
-2.394142E+1
-2.378878E+1
-2.355982E+1
-2.325453E+1
-2.294925E+1
-2.272028E+1
-2.256764E+1
-2.249132E+1
-2.233868E+1
-2.210971E+1
-2.180443E+1
-2.142282E+1
-2.111754E+1
-2.088858E+1
-2.081225E+1
-2.073593E+1
-2.050697E+1
-2.020169E+1
-1.997272E+1
-1.974376E+1
-1.943847E+1
-1.920951E+1
-1.890422E+1
-1.867526E+1
-1.844630E+1
-1.836998E+1
-1.844630E+1
-1.836998E+1
-1.821733E+1
-1.798837E+1
-1.768308E+1
-1.730148E+1
-1.699619E+1
-1.676723E+1
-1.676723E+1
-1.676723E+1
-1.676723E+1
-1.661459E+1
-1.646195E+1
-1.615666E+1
-1.585138E+1
-1.569873E+1
-1.554609E+1
-1.524081E+1
-1.501184E+1
-1.501184E+1
-1.524081E+1
-1.539345E+1
-1.524081E+1
-1.478288E+1
-1.432495E+1
-1.394335E+1
-1.379070E+1
-1.371438E+1
-1.363806E+1
-1.356174E+1
-1.348542E+1
-1.348542E+1
-1.348542E+1
-1.348542E+1
-1.348542E+1
-1.348542E+1
-1.340910E+1
-1.333278E+1
-1.325646E+1
-1.318013E+1
-1.310381E+1
-1.302749E+1
-1.310381E+1
-1.325646E+1
-1.333278E+1
-1.333278E+1
-1.340910E+1
-1.333278E+1
-1.325646E+1
-1.310381E+1
-1.310381E+1
-1.318013E+1
-1.325646E+1
-1.340910E+1
-1.363806E+1
-1.379070E+1
-1.401967E+1
-1.417231E+1
-1.424863E+1
-1.424863E+1
-1.432495E+1
-1.440127E+1
-1.447760E+1
-1.463024E+1
-1.478288E+1
-1.501184E+1
-1.524081E+1
-1.531713E+1
-1.539345E+1
-1.562241E+1
-1.600402E+1
-1.623298E+1
-1.630930E+1
-1.623298E+1
-1.615666E+1
-1.623298E+1
-1.646195E+1
-1.676723E+1
-1.707252E+1
-1.745412E+1
-1.783573E+1
-1.814101E+1
-1.821733E+1
-1.821733E+1
-1.821733E+1
-1.836998E+1
-1.875158E+1
-1.913319E+1
-1.951479E+1
-1.966744E+1
-1.982008E+1
-1.997272E+1
-2.027801E+1
-2.058329E+1
-2.088858E+1
-2.111754E+1
-2.134650E+1
-2.157546E+1
-2.172811E+1
-2.188075E+1
-2.210971E+1
-2.241500E+1
-2.272028E+1
-2.302557E+1
-2.325453E+1
-2.340717E+1
-2.348350E+1
-2.348350E+1
-2.355982E+1
-2.355982E+1
-2.363614E+1
-2.371246E+1
-2.394142E+1
-2.409407E+1
-2.424671E+1
-2.417039E+1
-2.409407E+1
-2.409407E+1
-2.417039E+1
-2.417039E+1
-2.417039E+1
-2.432303E+1
-2.455199E+1
-2.470463E+1
-2.470463E+1
-2.462831E+1
-2.462831E+1
-2.470463E+1
-2.478095E+1
-2.485728E+1
-2.485728E+1
-2.485728E+1
-2.485728E+1
-2.478095E+1
-2.485728E+1
-2.500992E+1
-2.508624E+1
-2.516256E+1
-2.531521E+1
-2.546785E+1
-2.554417E+1
-2.562049E+1
-2.562049E+1
-2.562049E+1
-2.554417E+1
-2.554417E+1
-2.554417E+1
-2.562049E+1
-2.562049E+1
-2.569681E+1
-2.577313E+1
-2.569681E+1
-2.562049E+1
-2.554417E+1
-2.554417E+1
-2.562049E+1
-2.562049E+1
-2.554417E+1
-2.546785E+1
-2.539152E+1
-2.531521E+1
-2.508624E+1
-2.500992E+1
-2.493360E+1
-2.493360E+1
-2.493360E+1
-2.485728E+1
-2.462831E+1
-2.432303E+1
-2.394142E+1
-2.371246E+1
-2.363614E+1
-2.378878E+1
-2.386510E+1
-2.386510E+1
-2.363614E+1
-2.340717E+1
-2.317821E+1
-2.310189E+1
-2.302557E+1
-2.294925E+1
-2.287293E+1
-2.279660E+1
-2.264396E+1
-2.249132E+1
-2.233868E+1
-2.218604E+1
-2.210971E+1
-2.203339E+1
-2.188075E+1
-2.172811E+1
-2.157546E+1
-2.142282E+1
-2.127018E+1
-2.111754E+1
-2.096490E+1
-2.081225E+1
-2.058329E+1
-2.043065E+1
-2.043065E+1
-2.035433E+1
-2.027801E+1
-1.997272E+1
-1.974376E+1
-1.951479E+1
-1.936215E+1
-1.928583E+1
-1.913319E+1
-1.905687E+1
-1.898055E+1
-1.890422E+1
-1.890422E+1
-1.882790E+1
-1.875158E+1
-1.867526E+1
-1.852262E+1
-1.844630E+1
-1.836998E+1
-1.829365E+1
-1.821733E+1
-1.821733E+1
-1.806469E+1
-1.798837E+1
-1.791205E+1
-1.775941E+1
-1.768308E+1
-1.760676E+1
-1.745412E+1
-1.737780E+1
-1.737780E+1
-1.737780E+1
-1.737780E+1
-1.730148E+1
-1.722516E+1
-1.707252E+1
-1.699619E+1
-1.684355E+1
-1.676723E+1
-1.676723E+1
-1.676723E+1
-1.669091E+1
-1.669091E+1
-1.669091E+1
-1.661459E+1
-1.653827E+1
-1.638563E+1
-1.630930E+1
-1.630930E+1
-1.630930E+1
-1.630930E+1
-1.638563E+1
-1.638563E+1
-1.623298E+1
-1.608034E+1
-1.600402E+1
-1.585138E+1
-1.585138E+1
-1.577506E+1
-1.577506E+1
-1.569873E+1
-1.569873E+1
-1.569873E+1
-1.569873E+1
-1.569873E+1
-1.562241E+1
-1.554609E+1
-1.539345E+1
-1.539345E+1
-1.539345E+1
-1.539345E+1
-1.531713E+1
-1.531713E+1
-1.524081E+1
-1.524081E+1
-1.524081E+1
-1.524081E+1
-1.524081E+1
-1.524081E+1
-1.524081E+1
-1.531713E+1
-1.531713E+1
-1.539345E+1
-1.546977E+1
-1.554609E+1
-1.554609E+1
-1.554609E+1
-1.554609E+1
-1.554609E+1
-1.546977E+1
-1.546977E+1
-1.546977E+1
-1.554609E+1
-1.562241E+1
-1.577506E+1
-1.577506E+1
-1.569873E+1
-1.569873E+1
-1.562241E+1
-1.562241E+1
-1.562241E+1
-1.562241E+1
-1.569873E+1
-1.569873E+1
-1.569873E+1
-1.569873E+1
-1.569873E+1
-1.577506E+1
-1.577506E+1
-1.569873E+1
-1.569873E+1
-1.569873E+1
-1.577506E+1
-1.577506E+1
-1.585138E+1
-1.577506E+1
-1.577506E+1
-1.585138E+1
-1.592770E+1
-1.600402E+1
-1.608034E+1
-1.600402E+1
-1.600402E+1
-1.600402E+1
-1.608034E+1
-1.608034E+1
-1.615666E+1
-1.615666E+1
-1.630930E+1
-1.638563E+1
-1.638563E+1
-1.638563E+1
-1.638563E+1
-1.646195E+1
-1.661459E+1
-1.676723E+1
-1.676723E+1
-1.684355E+1
-1.684355E+1
-1.691987E+1
-1.691987E+1
-1.691987E+1
-1.691987E+1
-1.699619E+1
-1.699619E+1
-1.707252E+1
-1.707252E+1
-1.707252E+1
-1.707252E+1
-1.707252E+1
-1.714884E+1
-1.714884E+1
-1.714884E+1
-1.714884E+1
-1.722516E+1
-1.730148E+1
-1.745412E+1
-1.745412E+1
-1.760676E+1
-1.768308E+1
-1.775941E+1
-1.775941E+1
-1.783573E+1
-1.791205E+1
-1.798837E+1
-1.806469E+1
-1.814101E+1
-1.821733E+1
-1.821733E+1
-1.814101E+1
-1.798837E+1
-1.783573E+1
-1.768308E+1
-1.760676E+1
-1.768308E+1
-1.768308E+1
-1.775941E+1
-1.783573E+1
-1.791205E+1
-1.775941E+1
-1.753044E+1
-1.722516E+1
-1.699619E+1
-1.691987E+1
-1.699619E+1
-1.714884E+1
-1.722516E+1
-1.722516E+1
-1.730148E+1
-1.745412E+1
-1.760676E+1
-1.775941E+1
-1.775941E+1
-1.768308E+1
-1.768308E+1
-1.775941E+1
-1.791205E+1
-1.821733E+1
-1.859894E+1
-1.898055E+1
-1.920951E+1
-1.913319E+1
-1.905687E+1
-1.905687E+1
-1.913319E+1
-1.913319E+1
-1.913319E+1
-1.905687E+1
-1.898055E+1
-1.890422E+1
-1.875158E+1
-1.852262E+1
-1.836998E+1
-1.829365E+1
-1.814101E+1
-1.791205E+1
-1.768308E+1
-1.737780E+1
-1.714884E+1
-1.684355E+1
-1.661459E+1
-1.646195E+1
-1.630930E+1
-1.623298E+1
-1.608034E+1
-1.592770E+1
-1.577506E+1
-1.562241E+1
-1.546977E+1
-1.531713E+1
-1.516449E+1
-1.516449E+1
-1.524081E+1
-1.539345E+1
-1.546977E+1
-1.539345E+1
-1.524081E+1
-1.524081E+1
-1.524081E+1
-1.531713E+1
-1.539345E+1
-1.539345E+1
-1.531713E+1
-1.531713E+1
-1.531713E+1
-1.531713E+1
-1.539345E+1
-1.531713E+1
-1.524081E+1
-1.508816E+1
-1.493552E+1
-1.478288E+1
-1.463024E+1
-1.455392E+1
-1.440127E+1
-1.424863E+1
-1.409599E+1
-1.401967E+1
-1.386703E+1
-1.363806E+1
-1.356174E+1
-1.348542E+1
-1.340910E+1
-1.333278E+1
-1.318013E+1
-1.295117E+1
-1.279853E+1
-1.264589E+1
-1.249324E+1
-1.241692E+1
-1.234060E+1
-1.226428E+1
-1.226428E+1
-1.218796E+1
-1.211164E+1
-1.203532E+1
-1.203532E+1
-1.195900E+1
-1.195900E+1
-1.188267E+1
-1.180635E+1
-1.173003E+1
-1.173003E+1
-1.173003E+1
-1.173003E+1
-1.180635E+1
-1.180635E+1
-1.188267E+1
-1.180635E+1
-1.173003E+1
-1.165371E+1
-1.157739E+1
-1.150107E+1
-1.157739E+1
-1.157739E+1
-1.157739E+1
-1.150107E+1
-1.142475E+1
-1.142475E+1
-1.142475E+1
-1.142475E+1
-1.142475E+1
-1.134843E+1
-1.127210E+1
-1.119578E+1
-1.119578E+1
-1.134843E+1
-1.134843E+1
-1.134843E+1
-1.134843E+1
-1.142475E+1
-1.150107E+1
-1.150107E+1
-1.150107E+1
-1.142475E+1
-1.134843E+1
-1.127210E+1
-1.119578E+1
-1.119578E+1
-1.127210E+1
-1.134843E+1
-1.134843E+1
-1.134843E+1
-1.134843E+1
-1.127210E+1
-1.134843E+1
-1.142475E+1
-1.150107E+1
-1.165371E+1
-1.173003E+1
-1.180635E+1
-1.188267E+1
-1.195900E+1
-1.203532E+1
-1.203532E+1
-1.211164E+1
-1.226428E+1
-1.241692E+1
-1.249324E+1
-1.249324E+1
-1.241692E+1
-1.249324E+1
-1.249324E+1
-1.256957E+1
-1.249324E+1
-1.234060E+1
-1.218796E+1
-1.211164E+1
-1.211164E+1
-1.211164E+1
-1.203532E+1
-1.195900E+1
-1.180635E+1
-1.173003E+1
-1.165371E+1
-1.157739E+1
-1.157739E+1
-1.157739E+1
-1.165371E+1
-1.165371E+1
-1.165371E+1
-1.173003E+1
-1.173003E+1
-1.180635E+1
-1.173003E+1
-1.173003E+1
-1.173003E+1
-1.180635E+1
-1.180635E+1
-1.180635E+1
-1.180635E+1
-1.188267E+1
-1.188267E+1
-1.188267E+1
-1.188267E+1
-1.188267E+1
-1.195900E+1
-1.203532E+1
-1.203532E+1
-1.195900E+1
-1.195900E+1
-1.188267E+1
-1.188267E+1
-1.195900E+1
-1.203532E+1
-1.203532E+1
-1.203532E+1
-1.203532E+1
-1.203532E+1
-1.211164E+1
-1.211164E+1
-1.203532E+1
-1.195900E+1
-1.188267E+1
-1.188267E+1
-1.188267E+1
-1.188267E+1
-1.180635E+1
-1.173003E+1
-1.173003E+1
-1.173003E+1
-1.165371E+1
-1.165371E+1
-1.157739E+1
-1.157739E+1
-1.157739E+1
-1.157739E+1
-1.150107E+1
-1.142475E+1
-1.134843E+1
-1.127210E+1
-1.119578E+1
-1.127210E+1
-1.127210E+1
-1.127210E+1
-1.127210E+1
-1.127210E+1
-1.119578E+1
-1.127210E+1
-1.134843E+1
-1.134843E+1
-1.127210E+1
-1.119578E+1
-1.119578E+1
-1.111946E+1
-1.111946E+1
-1.104314E+1
-1.111946E+1
-1.119578E+1
-1.119578E+1
-1.119578E+1
-1.119578E+1
-1.119578E+1
-1.119578E+1
-1.119578E+1
-1.111946E+1
-1.111946E+1
-1.111946E+1
-1.104314E+1
-1.096682E+1
-1.096682E+1
-1.104314E+1
-1.111946E+1
-1.127210E+1
-1.127210E+1
-1.127210E+1
-1.111946E+1
-1.111946E+1
-1.119578E+1
-1.127210E+1
-1.134843E+1
-1.134843E+1
-1.134843E+1
-1.134843E+1
-1.142475E+1
-1.150107E+1
-1.142475E+1
-1.142475E+1
-1.142475E+1
-1.142475E+1
-1.150107E+1
-1.150107E+1
-1.142475E+1
-1.134843E+1
-1.134843E+1
-1.142475E+1
-1.150107E+1
-1.150107E+1
-1.150107E+1
-1.150107E+1
-1.157739E+1
-1.150107E+1
-1.150107E+1
-1.157739E+1
-1.165371E+1
-1.165371E+1
-1.165371E+1
-1.157739E+1
-1.165371E+1
-1.173003E+1
-1.180635E+1
-1.180635E+1
-1.180635E+1
-1.180635E+1
-1.173003E+1
-1.173003E+1
-1.173003E+1
-1.173003E+1
-1.180635E+1
-1.173003E+1
-1.165371E+1
-1.150107E+1
-1.150107E+1
-1.157739E+1
-1.157739E+1
-1.157739E+1
-1.150107E+1
-1.150107E+1
-1.157739E+1
-1.157739E+1
-1.157739E+1
-1.150107E+1
-1.150107E+1
-1.142475E+1
-1.142475E+1
-1.142475E+1
-1.142475E+1
-1.142475E+1
-1.157739E+1
-1.165371E+1
-1.157739E+1
-1.150107E+1
-1.142475E+1
-1.150107E+1
-1.157739E+1
-1.157739E+1
-1.157739E+1
-1.157739E+1
-1.157739E+1
-1.157739E+1
-1.150107E+1
-1.157739E+1
-1.173003E+1
-1.180635E+1
-1.180635E+1
-1.165371E+1
-1.157739E+1
-1.150107E+1
-1.150107E+1
-1.150107E+1
-1.157739E+1
-1.165371E+1
-1.173003E+1
-1.173003E+1
-1.165371E+1
-1.165371E+1
-1.157739E+1
-1.134843E+1
-1.111946E+1
-1.127210E+1
-1.150107E+1
-1.165371E+1
-1.157739E+1
-1.150107E+1
-1.142475E+1
-1.150107E+1
-1.150107E+1
-1.134843E+1
-1.111946E+1
-1.104314E+1
-1.111946E+1
-1.127210E+1
-1.127210E+1
-1.111946E+1
-1.104314E+1
-1.096682E+1
-1.096682E+1
-1.081418E+1
-1.066154E+1
-1.050889E+1
-1.027993E+1
-1.020361E+1
-1.005097E+1
-9.898323E+0
-9.822002E+0
-9.669360E+0
-9.593039E+0
-9.440396E+0
-9.211433E+0
-9.058790E+0
-8.906148E+0
-8.829827E+0
-8.677185E+0
-8.371900E+0
-8.142937E+0
-8.142937E+0
-8.066615E+0
-8.066615E+0
-7.913973E+0
-7.913973E+0
-7.837652E+0
-7.837652E+0
-7.685009E+0
-7.532367E+0
-7.379725E+0
-7.303403E+0
-7.303403E+0
-7.303403E+0
-7.227082E+0
-7.303403E+0
-7.303403E+0
-7.303403E+0
-7.303403E+0
-7.303403E+0
-7.379725E+0
-7.532367E+0
-7.532367E+0
-7.608687E+0
-7.608687E+0
-7.685009E+0
-7.837652E+0
-7.913973E+0
-7.913973E+0
-7.913973E+0
-7.913973E+0
-7.913973E+0
-7.913973E+0
-7.837652E+0
-7.761331E+0
-7.761331E+0
-7.761331E+0
-7.837652E+0
-7.761331E+0
-7.685009E+0
-7.685009E+0
-7.685009E+0
-7.685009E+0
-7.608687E+0
-7.685009E+0
-7.761331E+0
-7.761331E+0
-7.685009E+0
-7.608687E+0
-7.685009E+0
-7.761331E+0
-7.761331E+0
-7.837652E+0
-7.913973E+0
-7.913973E+0
-7.913973E+0
-7.990295E+0
-7.990295E+0
-8.066615E+0
-8.066615E+0
-8.142937E+0
-8.142937E+0
-8.219257E+0
-8.219257E+0
-8.142937E+0
-8.142937E+0
-8.066615E+0
-8.142937E+0
-8.142937E+0
-8.142937E+0
-8.142937E+0
-8.219257E+0
-8.295579E+0
-8.219257E+0
-8.142937E+0
-8.219257E+0
-8.295579E+0
-8.448220E+0
-8.448220E+0
-8.371900E+0
-8.295579E+0
-8.295579E+0
-8.371900E+0
-8.448220E+0
-8.448220E+0
-8.448220E+0
-8.524542E+0
-8.600863E+0
-8.600863E+0
-8.600863E+0
-8.524542E+0
-8.524542E+0
-8.524542E+0
-8.600863E+0
-8.677185E+0
-8.677185E+0
-8.677185E+0
-8.753506E+0
-8.753506E+0
-8.753506E+0
-8.600863E+0
-8.600863E+0
-8.600863E+0
-8.600863E+0
-8.600863E+0
-8.600863E+0
-8.677185E+0
-8.677185E+0
-8.600863E+0
-8.600863E+0
-8.600863E+0
-8.600863E+0
-8.524542E+0
-8.448220E+0
-8.448220E+0
-8.524542E+0
-8.524542E+0
-8.524542E+0
-8.448220E+0
-8.448220E+0
-8.371900E+0
-8.448220E+0
-8.448220E+0
-8.448220E+0
-8.448220E+0
-8.448220E+0
-8.448220E+0
-8.448220E+0
-8.524542E+0
-8.524542E+0
-8.524542E+0
-8.524542E+0
-8.524542E+0
-8.524542E+0
-8.524542E+0
-8.524542E+0
-8.524542E+0
-8.448220E+0
-8.448220E+0
-8.448220E+0
-8.448220E+0
-8.371900E+0
-8.371900E+0
-8.448220E+0
-8.448220E+0
-8.371900E+0
-8.371900E+0
-8.371900E+0
-8.371900E+0
-8.448220E+0
-8.448220E+0
-8.448220E+0
-8.371900E+0
-8.371900E+0
-8.295579E+0
-8.295579E+0
-8.219257E+0
-8.219257E+0
-8.142937E+0
-8.219257E+0
-8.219257E+0
-8.219257E+0
-8.142937E+0
-7.990295E+0
-7.913973E+0
-7.837652E+0
-7.837652E+0
-7.837652E+0
-7.761331E+0
-7.761331E+0
-7.761331E+0
-7.685009E+0
-7.608687E+0
-7.456046E+0
-7.379725E+0
-7.303403E+0
-7.227082E+0
-7.227082E+0
-7.150761E+0
-7.074440E+0
-6.998118E+0
-6.921798E+0
-6.921798E+0
-6.921798E+0
-6.921798E+0
-6.769156E+0
-6.692834E+0
-6.616512E+0
-6.540192E+0
-6.540192E+0
-6.463870E+0
-6.463870E+0
-6.387549E+0
-6.311228E+0
-6.234907E+0
-6.158586E+0
-6.158586E+0
-6.082265E+0
-6.005943E+0
-6.005943E+0
-6.005943E+0
-6.005943E+0
-5.929622E+0
-5.853301E+0
-5.776979E+0
-5.776979E+0
-5.776979E+0
-5.700659E+0
-5.624337E+0
-5.700659E+0
-5.700659E+0
-5.700659E+0
-5.624337E+0
-5.624337E+0
-5.548017E+0
-5.395373E+0
-5.013768E+0
-4.937447E+0
-5.242731E+0
-5.548017E+0
-5.700659E+0
-5.548017E+0
-5.395373E+0
-5.395373E+0
-5.395373E+0
-5.471695E+0
-5.395373E+0
-5.319053E+0
-5.319053E+0
-5.319053E+0
-5.395373E+0
-5.395373E+0
-5.242731E+0
-5.166410E+0
-5.166410E+0
-5.090089E+0
-5.090089E+0
-5.013768E+0
-4.937447E+0
-5.013768E+0
-5.013768E+0
-5.090089E+0
-5.013768E+0
-4.861126E+0
-4.708483E+0
-4.632162E+0
-4.632162E+0
-4.555841E+0
-4.403198E+0
-4.250556E+0
-4.174235E+0
-4.097914E+0
-4.097914E+0
-4.021593E+0
-4.021593E+0
-3.945271E+0
-4.021593E+0
-4.021593E+0
-4.021593E+0
-4.021593E+0
-3.945271E+0
-3.945271E+0
-3.868950E+0
-3.792629E+0
-3.792629E+0
-3.716308E+0
-3.716308E+0
-3.639987E+0
-3.563665E+0
-3.639987E+0
-3.716308E+0
-3.716308E+0
-3.639987E+0
-3.639987E+0
-3.563665E+0
-3.563665E+0
-3.563665E+0
-3.563665E+0
-3.487344E+0
-3.411023E+0
-3.411023E+0
-3.487344E+0
-3.563665E+0
-3.639987E+0
-3.639987E+0
-3.639987E+0
-3.639987E+0
-3.563665E+0
-3.563665E+0
-3.563665E+0
-3.487344E+0
-3.411023E+0
-3.411023E+0
-3.411023E+0
-3.487344E+0
-3.411023E+0
-3.334702E+0
-3.258380E+0
-3.105738E+0
-3.029417E+0
-3.029417E+0
-3.105738E+0
-2.953096E+0
-2.724132E+0
-2.724132E+0
-2.953096E+0
-3.182059E+0
-3.334702E+0
-3.334702E+0
-3.258380E+0
-3.258380E+0
-3.258380E+0
-3.334702E+0
-3.487344E+0
-3.563665E+0
-3.563665E+0
-3.411023E+0
-3.258380E+0
-3.258380E+0
-3.258380E+0
-3.258380E+0
-3.182059E+0
-3.029417E+0
-2.876775E+0
-2.800453E+0
-2.800453E+0
-2.800453E+0
-2.800453E+0
-2.724132E+0
-2.724132E+0
-2.647811E+0
-2.571490E+0
-2.571490E+0
-2.495169E+0
-2.418847E+0
-2.342526E+0
-2.342526E+0
-2.342526E+0
-2.342526E+0
-2.342526E+0
-2.342526E+0
-2.342526E+0
-2.266205E+0
-2.266205E+0
-2.189884E+0
-2.113563E+0
-2.113563E+0
-2.113563E+0
-2.189884E+0
-2.266205E+0
-2.342526E+0
-2.266205E+0
-2.266205E+0
-2.342526E+0
-2.418847E+0
-2.418847E+0
-2.418847E+0
-2.495169E+0
-2.571490E+0
-2.724132E+0
-2.876775E+0
-3.029417E+0
-3.258380E+0
-3.411023E+0
-3.563665E+0
-3.716308E+0
-3.868950E+0
-4.097914E+0
-4.403198E+0
-4.784804E+0
-5.090089E+0
-5.395373E+0
-5.700659E+0
-5.929622E+0
-6.158586E+0
-6.234907E+0
-6.158586E+0
-6.005943E+0
-5.776979E+0
-5.548017E+0
-5.319053E+0
-5.090089E+0
-4.937447E+0
-4.784804E+0
-4.632162E+0
-4.632162E+0
-4.861126E+0
-5.166410E+0
-5.471695E+0
-5.853301E+0
-6.234907E+0
-6.616512E+0
-6.998118E+0
-7.456046E+0
-7.837652E+0
-8.142937E+0
-8.219257E+0
-8.371900E+0
-8.600863E+0
-8.829827E+0
-9.135112E+0
-9.440396E+0
-9.822002E+0
-1.027993E+1
-1.089050E+1
-1.150107E+1
-1.226428E+1
-1.295117E+1
-1.371438E+1
-1.447760E+1
-1.516449E+1
-1.585138E+1
-1.638563E+1
-1.684355E+1
-1.714884E+1
-1.737780E+1
-1.768308E+1
-1.798837E+1
-1.821733E+1
-1.852262E+1
-1.882790E+1
-1.928583E+1
-1.974376E+1
-2.027801E+1
-2.081225E+1
-2.142282E+1
-2.195707E+1
-2.256764E+1
-2.310189E+1
-2.355982E+1
-2.409407E+1
-2.462831E+1
-2.508624E+1
-2.531521E+1
-2.546785E+1
-2.554417E+1
-2.554417E+1
-2.546785E+1
-2.531521E+1
-2.508624E+1
-2.485728E+1
-2.462831E+1
-2.432303E+1
-2.378878E+1
-2.310189E+1
-2.241500E+1
-2.180443E+1
-2.142282E+1
-2.111754E+1
-2.088858E+1
-2.043065E+1
-1.974376E+1
-1.898055E+1
-1.829365E+1
-1.775941E+1
-1.730148E+1
-1.691987E+1
-1.638563E+1
-1.577506E+1
-1.524081E+1
-1.470656E+1
-1.424863E+1
-1.379070E+1
-1.310381E+1
-1.241692E+1
-1.173003E+1
-1.111946E+1
-1.073786E+1
-1.027993E+1
-9.822002E+0
-9.287754E+0
-8.829827E+0
-8.371900E+0
-7.837652E+0
-7.379725E+0
-6.998118E+0
-6.692834E+0
-6.311228E+0
-5.929622E+0
-5.395373E+0
-5.013768E+0
-4.708483E+0
-4.403198E+0
-4.174235E+0
-3.945271E+0
-3.716308E+0
-3.487344E+0
-3.258380E+0
-3.105738E+0
-3.029417E+0
-2.953096E+0
-2.953096E+0
-2.953096E+0
-2.953096E+0
-2.953096E+0
-2.953096E+0
-3.029417E+0
-3.182059E+0
-3.334702E+0
-3.487344E+0
-3.563665E+0
-3.639987E+0
-3.792629E+0
-4.021593E+0
-4.326877E+0
-4.632162E+0
-4.861126E+0
-5.090089E+0
-5.242731E+0
-5.471695E+0
-5.624337E+0
-5.853301E+0
-6.005943E+0
-6.082265E+0
-6.234907E+0
-6.311228E+0
-6.387549E+0
-6.387549E+0
-6.311228E+0
-6.158586E+0
-6.082265E+0
-5.929622E+0
-5.776979E+0
-5.548017E+0
-5.242731E+0
-5.013768E+0
-4.784804E+0
-4.555841E+0
-4.326877E+0
-4.097914E+0
-3.792629E+0
-3.563665E+0
-3.334702E+0
-3.182059E+0
-3.029417E+0
-2.953096E+0
-2.876775E+0
-2.800453E+0
-2.876775E+0
-2.876775E+0
-2.876775E+0
-2.876775E+0
-2.953096E+0
-3.029417E+0
-3.105738E+0
-3.182059E+0
-3.258380E+0
-3.334702E+0
-3.487344E+0
-3.716308E+0
-3.868950E+0
-4.021593E+0
-4.021593E+0
-4.097914E+0
-4.097914E+0
-4.174235E+0
-4.097914E+0
-4.097914E+0
-4.021593E+0
-3.945271E+0
-3.868950E+0
-3.716308E+0
-3.563665E+0
-3.334702E+0
-3.105738E+0
-2.953096E+0
-2.800453E+0
-2.647811E+0
-2.418847E+0
-2.266205E+0
-2.037242E+0
-1.731957E+0
-1.502993E+0
-1.350351E+0
-1.274030E+0
-1.121387E+0
-9.687449E-1
-8.161025E-1
-5.871389E-1
-4.344965E-1
-4.344965E-1
-5.108177E-1
-6.634601E-1
-8.161025E-1
-1.045066E+0
-1.350351E+0
-1.655636E+0
-1.884599E+0
-2.266205E+0
-1.655636E+0
1.702497E+0
4.068454E+0
1.473533E+0
-3.639987E+0
-6.616512E+0
-6.234907E+0
-4.861126E+0
-4.632162E+0
-5.471695E+0
-6.234907E+0
-6.387549E+0
-6.463870E+0
-6.616512E+0
-6.921798E+0
-7.227082E+0
-7.379725E+0
-7.456046E+0
-7.608687E+0
-7.837652E+0
-7.990295E+0
-8.219257E+0
-8.371900E+0
-8.448220E+0
-8.524542E+0
-8.600863E+0
-8.677185E+0
-8.677185E+0
-8.753506E+0
-8.906148E+0
-8.982470E+0
-9.135112E+0
-9.135112E+0
-9.135112E+0
-9.211433E+0
-9.287754E+0
-9.364075E+0
-9.440396E+0
-9.516718E+0
-9.669360E+0
-9.745682E+0
-9.822002E+0
-9.898323E+0
-9.898323E+0
-9.898323E+0
-9.898323E+0
-9.898323E+0
-9.974645E+0
-1.005097E+1
-1.020361E+1
-1.035625E+1
-1.043257E+1
-1.035625E+1
-1.035625E+1
-1.027993E+1
-1.027993E+1
-1.027993E+1
-1.012729E+1
-1.005097E+1
-9.974645E+0
-9.974645E+0
-9.898323E+0
-9.745682E+0
-9.669360E+0
-9.516718E+0
-9.364075E+0
-9.287754E+0
-9.135112E+0
-9.058790E+0
-8.829827E+0
-8.600863E+0
-8.448220E+0
-8.219257E+0
-8.066615E+0
-7.913973E+0
-7.685009E+0
-7.303403E+0
-7.074440E+0
-7.074440E+0
-7.150761E+0
-7.074440E+0
-6.845476E+0
-6.692834E+0
-6.616512E+0
-6.540192E+0
-6.311228E+0
-6.005943E+0
-5.853301E+0
-5.776979E+0
-5.700659E+0
-5.624337E+0
-5.395373E+0
-5.242731E+0
-5.090089E+0
-4.861126E+0
-4.708483E+0
-4.632162E+0
-4.632162E+0
-4.555841E+0
-4.403198E+0
-4.326877E+0
-4.250556E+0
-4.250556E+0
-4.174235E+0
-4.021593E+0
-3.868950E+0
-3.792629E+0
-3.716308E+0
-3.639987E+0
-3.487344E+0
-3.411023E+0
-3.258380E+0
-3.258380E+0
-3.105738E+0
-3.029417E+0
-2.876775E+0
-2.800453E+0
-2.724132E+0
-2.724132E+0
-2.647811E+0
-2.647811E+0
-2.571490E+0
-2.571490E+0
-2.495169E+0
-2.342526E+0
-2.266205E+0
-2.189884E+0
-1.197708E+0
5.576789E-1
1.015606E+0
-5.108177E-1
-2.342526E+0
-2.876775E+0
-2.342526E+0
-1.884599E+0
-1.960920E+0
-2.113563E+0
-2.189884E+0
-2.037242E+0
-1.960920E+0
-2.037242E+0
-2.113563E+0
-2.189884E+0
-2.113563E+0
-2.037242E+0
-1.960920E+0
-1.960920E+0
-2.037242E+0
-2.113563E+0
-2.113563E+0
-2.113563E+0
-2.189884E+0
-2.189884E+0
-2.113563E+0
-2.037242E+0
-2.037242E+0
-2.113563E+0
-2.113563E+0
-2.037242E+0
-2.113563E+0
-2.189884E+0
-2.342526E+0
-2.418847E+0
-2.418847E+0
-2.342526E+0
-2.342526E+0
-2.418847E+0
-2.495169E+0
-2.495169E+0
-2.495169E+0
-2.418847E+0
-2.495169E+0
-2.495169E+0
-2.647811E+0
-2.724132E+0
-2.724132E+0
-2.724132E+0
-2.800453E+0
-2.876775E+0
-2.876775E+0
-2.876775E+0
-2.800453E+0
-2.800453E+0
-2.876775E+0
-3.029417E+0
-3.105738E+0
-3.182059E+0
-3.182059E+0
-3.105738E+0
-3.029417E+0
-3.105738E+0
-3.105738E+0
-3.182059E+0
-3.258380E+0
-3.334702E+0
-3.334702E+0
-3.334702E+0
-3.334702E+0
-3.334702E+0
-3.411023E+0
-3.411023E+0
-3.411023E+0
-3.411023E+0
-3.487344E+0
-3.487344E+0
-3.487344E+0
-3.563665E+0
-3.716308E+0
-3.792629E+0
-3.868950E+0
-3.868950E+0
-3.792629E+0
-3.792629E+0
-3.792629E+0
-3.868950E+0
-4.021593E+0
-4.021593E+0
-4.021593E+0
-4.021593E+0
-4.097914E+0
-4.097914E+0
-4.021593E+0
-4.021593E+0
-4.021593E+0
-4.174235E+0
-3.105738E+0
5.576789E-1
2.923636E+0
7.103213E-1
-3.563665E+0
-5.776979E+0
-5.166410E+0
-3.792629E+0
-3.334702E+0
-3.868950E+0
-4.326877E+0
-4.326877E+0
-4.097914E+0
-3.945271E+0
-3.945271E+0
-3.945271E+0
-3.945271E+0
-3.945271E+0
-3.945271E+0
-3.945271E+0
-3.945271E+0
-3.945271E+0
-3.945271E+0
-4.021593E+0
-4.021593E+0
-4.021593E+0
-4.021593E+0
-4.021593E+0
-4.021593E+0
-4.021593E+0
-4.021593E+0
-4.021593E+0
-4.021593E+0
-4.174235E+0
-4.250556E+0
-4.326877E+0
-4.326877E+0
-4.403198E+0
-4.403198E+0
-4.403198E+0
-4.326877E+0
-4.174235E+0
-3.868950E+0
-3.639987E+0
-3.334702E+0
-3.105738E+0
-3.029417E+0
-2.876775E+0
-2.876775E+0
-2.953096E+0
-3.182059E+0
-3.411023E+0
-3.716308E+0
-4.097914E+0
-4.479519E+0
-4.937447E+0
-5.319053E+0
-5.776979E+0
-6.005943E+0
-6.158586E+0
-6.311228E+0
-6.540192E+0
-6.769156E+0
-6.998118E+0
-7.150761E+0
-7.150761E+0
-7.150761E+0
-7.074440E+0
-6.998118E+0
-6.845476E+0
-6.616512E+0
-6.387549E+0
-6.234907E+0
-6.005943E+0
-5.776979E+0
-5.624337E+0
-5.471695E+0
-5.319053E+0
-5.242731E+0
-5.090089E+0
-4.937447E+0
-4.784804E+0
-4.708483E+0
-4.632162E+0
-4.479519E+0
-4.326877E+0
-4.326877E+0
-4.250556E+0
-4.174235E+0
-4.174235E+0
-4.097914E+0
-4.097914E+0
-4.097914E+0
-4.097914E+0
-4.174235E+0
-4.250556E+0
-4.326877E+0
-4.326877E+0
-4.326877E+0
-4.403198E+0
-4.403198E+0
-4.479519E+0
-4.555841E+0
-4.555841E+0
-4.632162E+0
-4.632162E+0
-4.708483E+0
-4.784804E+0
-4.784804E+0
-4.784804E+0
-4.784804E+0
-4.861126E+0
-4.937447E+0
-4.937447E+0
-5.013768E+0
-4.937447E+0
-4.937447E+0
-4.937447E+0
-4.937447E+0
-4.861126E+0
-4.784804E+0
-4.784804E+0
-4.708483E+0
-4.632162E+0
-4.479519E+0
-4.479519E+0
-4.479519E+0
-4.479519E+0
-4.326877E+0
-4.250556E+0
-4.097914E+0
-3.945271E+0
-3.868950E+0
-3.868950E+0
-3.868950E+0
-3.792629E+0
-3.716308E+0
-3.639987E+0
-3.639987E+0
-3.639987E+0
-3.716308E+0
-3.792629E+0
-3.716308E+0
-3.639987E+0
-3.639987E+0
-3.639987E+0
-3.716308E+0
-3.792629E+0
-3.792629E+0
-3.868950E+0
-3.868950E+0
-3.945271E+0
-4.021593E+0
-4.021593E+0
-4.021593E+0
-4.021593E+0
-4.097914E+0
-4.097914E+0
-4.097914E+0
-4.174235E+0
-4.250556E+0
-4.250556E+0
-4.250556E+0
-4.250556E+0
-4.403198E+0
-3.792629E+0
1.015606E+0
6.739695E+0
5.823841E+0
-8.161025E-1
-6.311228E+0
-6.692834E+0
-4.326877E+0
-2.876775E+0
-3.258380E+0
-4.097914E+0
-4.326877E+0
-4.021593E+0
-3.792629E+0
-3.792629E+0
-3.945271E+0
-3.945271E+0
-3.868950E+0
-3.792629E+0
-3.868950E+0
-3.868950E+0
-3.868950E+0
-3.868950E+0
-3.868950E+0
-3.868950E+0
-3.868950E+0
-3.868950E+0
-3.792629E+0
-3.792629E+0
-3.868950E+0
-3.945271E+0
-4.021593E+0
-4.021593E+0
-4.021593E+0
-3.945271E+0
-3.868950E+0
-3.945271E+0
-4.021593E+0
-4.097914E+0
-4.097914E+0
-4.021593E+0
-3.945271E+0
-4.021593E+0
-4.021593E+0
-4.097914E+0
-4.174235E+0
-4.174235E+0
-4.097914E+0
-4.021593E+0
-3.945271E+0
-3.868950E+0
-3.868950E+0
-3.945271E+0
-3.945271E+0
-4.174235E+0
-5.853301E+0
-7.990295E+0
-7.837652E+0
-5.395373E+0
-3.182059E+0
-2.724132E+0
-3.487344E+0
-4.021593E+0
-3.868950E+0
-3.487344E+0
-3.334702E+0
-3.487344E+0
-3.563665E+0
-3.563665E+0
-3.487344E+0
-3.411023E+0
-3.411023E+0
-3.411023E+0
-3.334702E+0
-3.334702E+0
-3.258380E+0
-3.258380E+0
-3.258380E+0
-3.258380E+0
-3.182059E+0
-3.182059E+0
-3.182059E+0
-3.182059E+0
-3.105738E+0
-3.029417E+0
-2.953096E+0
-2.953096E+0
-2.953096E+0
-2.953096E+0
-2.953096E+0
-2.876775E+0
-2.800453E+0
-2.800453E+0
-2.800453E+0
-2.800453E+0
-2.724132E+0
-2.647811E+0
-2.647811E+0
-2.647811E+0
-2.571490E+0
-2.571490E+0
-2.495169E+0
-2.418847E+0
-2.342526E+0
-2.266205E+0
-2.113563E+0
-2.037242E+0
-2.037242E+0
-1.960920E+0
-1.960920E+0
-1.808278E+0
-1.731957E+0
-1.655636E+0
-1.731957E+0
-1.808278E+0
-1.808278E+0
-1.808278E+0
-1.884599E+0
-1.960920E+0
-1.960920E+0
-1.960920E+0
-1.884599E+0
-1.808278E+0
-1.808278E+0
-1.884599E+0
-1.884599E+0
-1.960920E+0
-2.037242E+0
-2.113563E+0
-2.113563E+0
-2.037242E+0
-2.037242E+0
-1.960920E+0
-2.037242E+0
-2.037242E+0
-2.037242E+0
-2.037242E+0
-2.037242E+0
-2.189884E+0
-2.266205E+0
-2.342526E+0
-2.266205E+0
-2.266205E+0
-2.266205E+0
-2.266205E+0
-2.266205E+0
-2.342526E+0
-2.418847E+0
-2.418847E+0
-2.342526E+0
-2.342526E+0
-2.342526E+0
-2.418847E+0
-2.418847E+0
-2.418847E+0
-2.342526E+0
-2.342526E+0
-2.418847E+0
-2.418847E+0
-2.418847E+0
-2.418847E+0
-2.495169E+0
-2.418847E+0
-2.342526E+0
-2.342526E+0
-2.342526E+0
-2.342526E+0
-2.342526E+0
-2.342526E+0
-2.418847E+0
-2.418847E+0
-2.342526E+0
-2.266205E+0
-2.342526E+0
-2.342526E+0
-2.342526E+0
-2.266205E+0
-2.113563E+0
-2.189884E+0
-2.266205E+0
-2.266205E+0
-2.266205E+0
-2.189884E+0
-2.189884E+0
-2.266205E+0
-2.342526E+0
-2.266205E+0
-2.189884E+0
-2.189884E+0
-2.266205E+0
-2.342526E+0
-2.266205E+0
-2.266205E+0
-2.266205E+0
-2.342526E+0
-2.342526E+0
-2.418847E+0
-2.418847E+0
-2.495169E+0
-2.571490E+0
-2.571490E+0
-2.571490E+0
-2.495169E+0
-2.571490E+0
-2.647811E+0
-2.724132E+0
-2.800453E+0
-2.800453E+0
-2.876775E+0
-2.953096E+0
-3.029417E+0
-3.105738E+0
-3.105738E+0
-3.105738E+0
-3.258380E+0
-3.334702E+0
-3.411023E+0
-3.411023E+0
-3.411023E+0
-3.411023E+0
-3.563665E+0
-3.792629E+0
-3.868950E+0
-3.945271E+0
-3.945271E+0
-4.021593E+0
-4.174235E+0
-4.326877E+0
-4.403198E+0
-4.403198E+0
-4.403198E+0
-4.403198E+0
-4.479519E+0
-4.555841E+0
-4.632162E+0
-4.708483E+0
-4.784804E+0
-4.861126E+0
-4.937447E+0
-4.937447E+0
-4.937447E+0
-5.013768E+0
-5.090089E+0
-5.166410E+0
-5.242731E+0
-5.242731E+0
-5.395373E+0
-5.471695E+0
-5.548017E+0
-5.548017E+0
-5.548017E+0
-5.471695E+0
-5.471695E+0
-5.548017E+0
-5.624337E+0
-5.700659E+0
-5.700659E+0
-5.624337E+0
-5.548017E+0
-5.624337E+0
-5.776979E+0
-5.853301E+0
-5.776979E+0
-5.624337E+0
-5.548017E+0
-5.624337E+0
-5.700659E+0
-5.624337E+0
-5.624337E+0
-5.624337E+0
-5.624337E+0
-5.624337E+0
-5.624337E+0
-5.548017E+0
-5.548017E+0
-5.395373E+0
-5.395373E+0
-5.319053E+0
-5.319053E+0
-5.395373E+0
-5.395373E+0
-5.395373E+0
-5.319053E+0
-5.319053E+0
-5.319053E+0
-5.242731E+0
-5.166410E+0
-5.090089E+0
-5.090089E+0
-5.090089E+0
-5.166410E+0
-5.166410E+0
-5.090089E+0
-4.937447E+0
-4.861126E+0
-4.937447E+0
-4.937447E+0
-4.937447E+0
-4.784804E+0
-4.784804E+0
-4.784804E+0
-4.784804E+0
-4.784804E+0
-4.708483E+0
-4.708483E+0
-4.708483E+0
-4.708483E+0
-4.784804E+0
-4.784804E+0
-4.784804E+0
-4.784804E+0
-4.784804E+0
-4.784804E+0
-4.861126E+0
-4.861126E+0
-4.861126E+0
-4.861126E+0
-4.861126E+0
-4.861126E+0
-4.861126E+0
-4.937447E+0
-5.013768E+0
-5.090089E+0
-5.166410E+0
-5.242731E+0
-5.242731E+0
-5.242731E+0
-5.242731E+0
-5.395373E+0
-5.471695E+0
-5.548017E+0
-5.548017E+0
-5.548017E+0
-5.548017E+0
-5.624337E+0
-5.700659E+0
-5.700659E+0
-5.776979E+0
-5.853301E+0
-5.929622E+0
-5.929622E+0
-5.853301E+0
-5.853301E+0
-5.929622E+0
-6.005943E+0
-6.005943E+0
-5.929622E+0
-6.005943E+0
-6.005943E+0
-6.082265E+0
-6.158586E+0
-6.158586E+0
-6.158586E+0
-6.158586E+0
-6.234907E+0
-6.311228E+0
-6.234907E+0
-6.234907E+0
-6.158586E+0
-6.158586E+0
-6.158586E+0
-6.158586E+0
-6.082265E+0
-6.082265E+0
-6.082265E+0
-6.082265E+0
-6.158586E+0
-6.234907E+0
-6.158586E+0
-6.158586E+0
-6.082265E+0
-6.082265E+0
-6.158586E+0
-6.234907E+0
-6.311228E+0
-6.311228E+0
-6.311228E+0
-6.158586E+0
-6.082265E+0
-6.158586E+0
-6.387549E+0
-6.540192E+0
-6.540192E+0
-6.463870E+0
-6.387549E+0
-6.387549E+0
-6.463870E+0
-6.616512E+0
-6.845476E+0
-7.074440E+0
-7.227082E+0
-7.150761E+0
-7.074440E+0
-6.998118E+0
-6.998118E+0
-6.921798E+0
-6.921798E+0
-6.921798E+0
-6.845476E+0
-6.769156E+0
-6.769156E+0
-6.769156E+0
-6.845476E+0
-6.921798E+0
-6.998118E+0
-7.074440E+0
-7.074440E+0
-7.150761E+0
-7.227082E+0
-7.303403E+0
-7.303403E+0
-7.379725E+0
-7.379725E+0
-7.379725E+0
-7.379725E+0
-7.379725E+0
-7.303403E+0
-7.303403E+0
-7.227082E+0
-7.074440E+0
-6.998118E+0
-6.998118E+0
-6.998118E+0
-6.998118E+0
-6.921798E+0
-6.845476E+0
-6.845476E+0
-6.769156E+0
-6.769156E+0
-6.769156E+0
-6.845476E+0
-6.921798E+0
-6.921798E+0
-6.921798E+0
-6.998118E+0
-6.998118E+0
-6.998118E+0
-6.998118E+0
-6.998118E+0
-6.998118E+0
-6.998118E+0
-6.921798E+0
-6.845476E+0
-6.845476E+0
-6.921798E+0
-6.998118E+0
-6.998118E+0
-7.074440E+0
-7.074440E+0
-7.074440E+0
-7.150761E+0
-7.150761E+0
-7.150761E+0
-7.150761E+0
-7.074440E+0
-7.074440E+0
-7.074440E+0
-6.998118E+0
-6.998118E+0
-7.074440E+0
-7.150761E+0
-7.150761E+0
-7.150761E+0
-7.074440E+0
-7.074440E+0
-7.150761E+0
-7.227082E+0
-7.227082E+0
-7.227082E+0
-7.227082E+0
-7.150761E+0
-7.150761E+0
-7.150761E+0
-7.150761E+0
-7.227082E+0
-7.303403E+0
-7.303403E+0
-7.379725E+0
-7.379725E+0
-7.303403E+0
-7.303403E+0
-7.303403E+0
-7.303403E+0
-7.303403E+0
-7.303403E+0
-7.379725E+0
-7.379725E+0
-7.379725E+0
-7.303403E+0
-7.227082E+0
-7.150761E+0
-7.150761E+0
-7.074440E+0
-6.998118E+0
-6.921798E+0
-6.769156E+0
-6.616512E+0
-6.463870E+0
-6.311228E+0
-6.234907E+0
-6.082265E+0
-5.929622E+0
-5.776979E+0
-5.624337E+0
-5.471695E+0
-5.319053E+0
-5.090089E+0
-4.937447E+0
-4.861126E+0
-4.708483E+0
-4.555841E+0
-4.326877E+0
-4.250556E+0
-4.021593E+0
-3.868950E+0
-3.716308E+0
-3.563665E+0
-3.487344E+0
-3.334702E+0
-3.258380E+0
-3.182059E+0
-3.029417E+0
-2.953096E+0
-2.953096E+0
-2.953096E+0
-2.876775E+0
-2.876775E+0
-2.800453E+0
-2.724132E+0
-2.647811E+0
-2.724132E+0
-2.800453E+0
-2.876775E+0
-2.876775E+0
-2.876775E+0
-3.029417E+0
-3.334702E+0
-3.487344E+0
-3.487344E+0
-3.411023E+0
-3.411023E+0
-3.487344E+0
-3.563665E+0
-3.716308E+0
-3.716308E+0
-3.792629E+0
-3.868950E+0
-3.945271E+0
-4.021593E+0
-4.021593E+0
-3.945271E+0
-3.868950E+0
-3.868950E+0
-3.868950E+0
-3.868950E+0
-3.945271E+0
-3.945271E+0
-4.021593E+0
-4.021593E+0
-4.097914E+0
-4.097914E+0
-4.097914E+0
-4.097914E+0
-4.097914E+0
-4.174235E+0
-4.174235E+0
-4.250556E+0
-4.250556E+0
-4.250556E+0
-4.326877E+0
-4.479519E+0
-4.555841E+0
-4.555841E+0
-4.632162E+0
-4.708483E+0
-4.708483E+0
-4.784804E+0
-4.861126E+0
-4.937447E+0
-5.090089E+0
-5.166410E+0
-5.166410E+0
-5.242731E+0
-5.395373E+0
-5.548017E+0
-5.624337E+0
-5.624337E+0
-5.624337E+0
-5.776979E+0
-5.929622E+0
-6.005943E+0
-6.158586E+0
-6.158586E+0
-6.158586E+0
-6.158586E+0
-6.311228E+0
-6.387549E+0
-6.463870E+0
-6.463870E+0
-6.540192E+0
-6.540192E+0
-6.692834E+0
-6.692834E+0
-6.845476E+0
-6.616512E+0
-6.998118E+0
-6.082265E+0
-1.318013E+1
-5.523311E+1
-9.888883E+1
-8.614319E+1
-2.958919E+1
1.215850E+1
1.238746E+1
-7.303403E+0
-1.730148E+1
-1.249324E+1
-5.013768E+0
-3.868950E+0
-7.227082E+0
-9.669360E+0
-9.211433E+0
-7.761331E+0
-7.303403E+0
-7.913973E+0
-8.524542E+0
-8.524542E+0
-8.295579E+0
-8.219257E+0
-8.295579E+0
-8.524542E+0
-8.600863E+0
-8.600863E+0
-8.600863E+0
-8.600863E+0
-8.677185E+0
-8.753506E+0
-8.829827E+0
-8.753506E+0
-8.753506E+0
-8.753506E+0
-8.829827E+0
-8.829827E+0
-8.829827E+0
-8.829827E+0
-8.829827E+0
-8.829827E+0
-8.829827E+0
-8.829827E+0
-8.829827E+0
-8.829827E+0
-8.829827E+0
-8.753506E+0
-8.677185E+0
-8.600863E+0
-8.677185E+0
-8.677185E+0
-8.753506E+0
-8.677185E+0
-8.677185E+0
-8.600863E+0
-8.524542E+0
-8.524542E+0
-8.448220E+0
-8.448220E+0
-8.448220E+0
-8.448220E+0
-8.448220E+0
-8.448220E+0
-8.371900E+0
-8.448220E+0
-8.448220E+0
-8.371900E+0
-8.371900E+0
-8.371900E+0
-8.371900E+0
-8.371900E+0
-8.295579E+0
-8.219257E+0
-8.219257E+0
-8.219257E+0
-8.219257E+0
-8.142937E+0
-8.066615E+0
-8.066615E+0
-7.990295E+0
-7.990295E+0
-7.913973E+0
-7.913973E+0
-7.913973E+0
-7.837652E+0
-7.761331E+0
-7.608687E+0
-7.532367E+0
-7.532367E+0
-7.532367E+0
-7.532367E+0
-7.532367E+0
-7.532367E+0
-7.532367E+0
-7.456046E+0
-7.303403E+0
-7.150761E+0
-7.074440E+0
-7.074440E+0
-7.074440E+0
-6.921798E+0
-6.769156E+0
-6.692834E+0
-6.616512E+0
-6.616512E+0
-6.540192E+0
-6.463870E+0
-6.234907E+0
-6.082265E+0
-6.005943E+0
-5.929622E+0
-5.853301E+0
-5.776979E+0
-5.700659E+0
-5.624337E+0
-5.548017E+0
-5.471695E+0
-5.395373E+0
-5.319053E+0
-5.242731E+0
-5.166410E+0
-5.166410E+0
-5.166410E+0
-5.090089E+0
-5.090089E+0
-5.090089E+0
-5.090089E+0
-5.090089E+0
-5.166410E+0
-5.166410E+0
-5.166410E+0
-5.166410E+0
-5.166410E+0
-5.166410E+0
-5.166410E+0
-5.090089E+0
-5.090089E+0
-5.166410E+0
-5.242731E+0
-5.319053E+0
-5.319053E+0
-5.319053E+0
-5.319053E+0
-5.395373E+0
-5.471695E+0
-5.548017E+0
-5.624337E+0
-5.624337E+0
-5.700659E+0
-5.700659E+0
-5.700659E+0
-5.700659E+0
-5.776979E+0
-5.776979E+0
-5.700659E+0
-5.700659E+0
-5.776979E+0
-6.005943E+0
-6.082265E+0
-6.082265E+0
-6.082265E+0
-6.082265E+0
-6.158586E+0
-6.234907E+0
-6.234907E+0
-6.234907E+0
-6.311228E+0
-6.311228E+0
-6.387549E+0
-6.463870E+0
-6.540192E+0
-6.616512E+0
-6.616512E+0
-6.616512E+0
-6.616512E+0
-6.692834E+0
-6.769156E+0
-6.769156E+0
-6.769156E+0
-6.769156E+0
-6.769156E+0
-6.845476E+0
-6.921798E+0
-6.921798E+0
-6.998118E+0
-7.074440E+0
-7.150761E+0
-7.227082E+0
-7.227082E+0
-7.227082E+0
-7.379725E+0
-7.532367E+0
-7.685009E+0
-7.761331E+0
-7.837652E+0
-7.837652E+0
-7.990295E+0
-8.066615E+0
-8.142937E+0
-8.219257E+0
-8.295579E+0
-8.371900E+0
-8.448220E+0
-8.448220E+0
-8.448220E+0
-8.524542E+0
-8.677185E+0
-8.677185E+0
-8.600863E+0
-8.524542E+0
-8.600863E+0
-8.677185E+0
-8.829827E+0
-8.906148E+0
-8.906148E+0
-8.906148E+0
-8.906148E+0
-8.982470E+0
-9.058790E+0
-9.135112E+0
-9.135112E+0
-9.135112E+0
-9.135112E+0
-9.135112E+0
-9.135112E+0
-9.135112E+0
-9.135112E+0
-9.211433E+0
-9.364075E+0
-9.364075E+0
-9.287754E+0
-9.211433E+0
-9.287754E+0
-9.440396E+0
-9.593039E+0
-9.593039E+0
-9.593039E+0
-9.593039E+0
-9.745682E+0
-9.745682E+0
-9.745682E+0
-9.745682E+0
-9.745682E+0
-9.822002E+0
-9.898323E+0
-9.898323E+0
-9.974645E+0
-9.974645E+0
-1.005097E+1
-1.005097E+1
-1.012729E+1
-1.012729E+1
-1.020361E+1
-1.027993E+1
-1.035625E+1
-1.043257E+1
-1.043257E+1
-1.043257E+1
-1.050889E+1
-1.058522E+1
-1.066154E+1
-1.073786E+1
-1.073786E+1
-1.066154E+1
-1.073786E+1
-1.081418E+1
-1.089050E+1
-1.096682E+1
-1.104314E+1
-1.104314E+1
-1.111946E+1
-1.127210E+1
-1.150107E+1
-1.173003E+1
-1.195900E+1
-1.226428E+1
-1.264589E+1
-1.318013E+1
-1.363806E+1
-1.417231E+1
-1.463024E+1
-1.501184E+1
-1.539345E+1
-1.554609E+1
-1.554609E+1
-1.546977E+1
-1.539345E+1
-1.524081E+1
-1.493552E+1
-1.455392E+1
-1.424863E+1
-1.401967E+1
-1.386703E+1
-1.371438E+1
-1.348542E+1
-1.318013E+1
-1.295117E+1
-1.264589E+1
-1.241692E+1
-1.218796E+1
-1.195900E+1
-1.173003E+1
-1.142475E+1
-1.111946E+1
-1.089050E+1
-1.081418E+1
-1.066154E+1
-1.050889E+1
-1.035625E+1
-1.020361E+1
-1.012729E+1
-1.005097E+1
-1.005097E+1
-9.898323E+0
-9.822002E+0
-9.745682E+0
-9.822002E+0
-9.898323E+0
-9.898323E+0
-9.898323E+0
-9.898323E+0
-9.974645E+0
-9.974645E+0
-9.898323E+0
-9.898323E+0
-9.822002E+0
-9.822002E+0
-9.745682E+0
-9.745682E+0
-9.669360E+0
-9.593039E+0
-9.516718E+0
-9.364075E+0
-9.287754E+0
-9.287754E+0
-9.211433E+0
-9.211433E+0
-9.135112E+0
-9.135112E+0
-9.058790E+0
-8.982470E+0
-8.982470E+0
-8.982470E+0
-9.058790E+0
-9.135112E+0
-9.135112E+0
-9.135112E+0
-9.135112E+0
-9.135112E+0
-9.135112E+0
-9.211433E+0
-9.211433E+0
-9.211433E+0
-9.287754E+0
-9.364075E+0
-9.516718E+0
-9.516718E+0
-9.593039E+0
-9.593039E+0
-9.745682E+0
-9.822002E+0
-9.898323E+0
-9.898323E+0
-9.974645E+0
-1.012729E+1
-1.020361E+1
-1.020361E+1
-1.027993E+1
-1.035625E+1
-1.027993E+1
-1.012729E+1
-1.012729E+1
-1.012729E+1
-1.020361E+1
-1.027993E+1
-1.020361E+1
-1.012729E+1
-1.005097E+1
-1.005097E+1
-9.974645E+0
-9.898323E+0
-9.822002E+0
-9.822002E+0
-9.669360E+0
-9.440396E+0
-9.211433E+0
-9.058790E+0
-8.982470E+0
-8.906148E+0
-8.829827E+0
-8.753506E+0
-8.600863E+0
-8.524542E+0
-8.448220E+0
-8.295579E+0
-8.219257E+0
-8.066615E+0
-7.990295E+0
-7.913973E+0
-7.837652E+0
-7.761331E+0
-7.608687E+0
-7.456046E+0
-7.379725E+0
-7.303403E+0
-7.227082E+0
-7.150761E+0
-6.998118E+0
-6.845476E+0
-6.692834E+0
-6.616512E+0
-6.616512E+0
-6.463870E+0
-6.387549E+0
-6.311228E+0
-6.158586E+0
-6.082265E+0
-5.929622E+0
-5.853301E+0
-5.624337E+0
-5.471695E+0
-5.319053E+0
-5.242731E+0
-5.090089E+0
-4.861126E+0
-4.632162E+0
-4.403198E+0
-4.250556E+0
-4.097914E+0
-3.868950E+0
-3.639987E+0
-3.487344E+0
-3.411023E+0
-3.334702E+0
-3.105738E+0
-2.953096E+0
-2.876775E+0
-2.800453E+0
-2.647811E+0
-2.571490E+0
-2.495169E+0
-2.495169E+0
-2.495169E+0
-2.571490E+0
-2.571490E+0
-2.724132E+0
-2.800453E+0
-2.876775E+0
-3.029417E+0
-3.105738E+0
-3.182059E+0
-3.258380E+0
-3.258380E+0
-3.334702E+0
-3.411023E+0
-3.639987E+0
-3.792629E+0
-3.945271E+0
-4.021593E+0
-4.021593E+0
-4.021593E+0
-4.021593E+0
-4.021593E+0
-4.097914E+0
-4.250556E+0
-4.403198E+0
-4.479519E+0
-4.479519E+0
-4.555841E+0
-4.555841E+0
-4.555841E+0
-4.632162E+0
-4.708483E+0
-4.708483E+0
-4.632162E+0
-4.632162E+0
-4.708483E+0
-4.708483E+0
-4.784804E+0
-4.784804E+0
-4.784804E+0
-4.861126E+0
-4.861126E+0
-4.784804E+0
-4.784804E+0
-4.784804E+0
-4.708483E+0
-4.708483E+0
-4.632162E+0
-4.708483E+0
-4.708483E+0
-4.784804E+0
-4.708483E+0
-4.632162E+0
-4.555841E+0
-4.479519E+0
-4.479519E+0
-4.403198E+0
-4.403198E+0
-4.403198E+0
-4.403198E+0
-4.403198E+0
-4.403198E+0
-4.403198E+0
-4.326877E+0
-4.326877E+0
-4.326877E+0
-4.403198E+0
-4.403198E+0
-4.326877E+0
-4.326877E+0
-4.250556E+0
-4.174235E+0
-4.174235E+0
-4.174235E+0
-4.174235E+0
-4.174235E+0
-4.097914E+0
-4.097914E+0
-4.174235E+0
-4.250556E+0
-4.326877E+0
-4.326877E+0
-4.326877E+0
-4.326877E+0
-4.250556E+0
-4.174235E+0
-4.174235E+0
-4.250556E+0
-4.326877E+0
-4.326877E+0
-4.326877E+0
-4.326877E+0
-4.326877E+0
-4.250556E+0
-4.250556E+0
-4.326877E+0
-4.403198E+0
-4.479519E+0
-4.555841E+0
-4.555841E+0
-4.555841E+0
-4.555841E+0
-4.632162E+0
-4.784804E+0
-4.861126E+0
-4.937447E+0
-5.013768E+0
-5.013768E+0
-5.090089E+0
-5.242731E+0
-5.319053E+0
-5.395373E+0
-5.548017E+0
-5.624337E+0
-5.700659E+0
-5.776979E+0
-5.853301E+0
-5.929622E+0
-5.853301E+0
-5.853301E+0
-5.929622E+0
-6.005943E+0
-6.158586E+0
-6.234907E+0
-6.311228E+0
-6.311228E+0
-6.311228E+0
-6.387549E+0
-6.387549E+0
-6.387549E+0
-6.387549E+0
-6.387549E+0
-6.311228E+0
-6.311228E+0
-6.387549E+0
-6.463870E+0
-6.540192E+0
-6.463870E+0
-6.387549E+0
-6.387549E+0
-6.387549E+0
-6.387549E+0
-6.387549E+0
-6.387549E+0
-6.311228E+0
-6.311228E+0
-6.311228E+0
-6.234907E+0
-6.234907E+0
-6.158586E+0
-6.082265E+0
-6.005943E+0
-5.929622E+0
-5.929622E+0
-5.853301E+0
-5.853301E+0
-5.776979E+0
-5.700659E+0
-5.700659E+0
-5.624337E+0
-5.624337E+0
-5.548017E+0
-5.395373E+0
-5.319053E+0
-5.319053E+0
-5.242731E+0
-5.166410E+0
-5.090089E+0
-5.013768E+0
-4.937447E+0
-4.937447E+0
-4.861126E+0
-4.861126E+0
-4.784804E+0
-4.708483E+0
-4.708483E+0
-4.708483E+0
-4.632162E+0
-4.555841E+0
-4.479519E+0
-4.403198E+0
-4.326877E+0
-4.326877E+0
-4.326877E+0
-4.326877E+0
-4.250556E+0
-4.174235E+0
-4.174235E+0
-4.250556E+0
-4.326877E+0
-4.403198E+0
-4.403198E+0
-4.403198E+0
-4.708483E+0
-5.166410E+0
-5.853301E+0
-6.845476E+0
-8.066615E+0
-9.593039E+0
-1.134843E+1
-1.310381E+1
-1.470656E+1
-1.608034E+1
-1.707252E+1
-1.745412E+1
-1.745412E+1
-1.699619E+1
-1.646195E+1
-1.600402E+1
-1.562241E+1
-1.546977E+1
-1.546977E+1
-1.569873E+1
-1.608034E+1
-1.669091E+1
-1.745412E+1
-1.852262E+1
-1.989640E+1
-2.127018E+1
-2.256764E+1
-2.363614E+1
-2.447567E+1
-2.500992E+1
-2.523888E+1
-2.523888E+1
-2.508624E+1
-2.478095E+1
-2.455199E+1
-2.447567E+1
-2.439935E+1
-2.424671E+1
-2.386510E+1
-2.333085E+1
-2.256764E+1
-2.172811E+1
-2.088858E+1
-2.027801E+1
-1.982008E+1
-1.959111E+1
-1.966744E+1
-1.982008E+1
-1.989640E+1
-1.989640E+1
-1.982008E+1
-1.966744E+1
-1.951479E+1
-1.920951E+1
-1.882790E+1
-1.852262E+1
-1.821733E+1
-1.798837E+1
-1.760676E+1
-1.730148E+1
-1.691987E+1
-1.653827E+1
-1.623298E+1
-1.585138E+1
-1.554609E+1
-1.539345E+1
-1.524081E+1
-1.508816E+1
-1.493552E+1
-1.470656E+1
-1.447760E+1
-1.424863E+1
-1.401967E+1
-1.363806E+1
-1.310381E+1
-1.249324E+1
-1.180635E+1
-1.111946E+1
-1.050889E+1
-1.012729E+1
-9.822002E+0
-9.364075E+0
-8.753506E+0
-8.219257E+0
-7.685009E+0
-7.150761E+0
-6.540192E+0
-6.005943E+0
-5.548017E+0
-5.090089E+0
-4.784804E+0
-4.479519E+0
-4.174235E+0
-3.792629E+0
-3.487344E+0
-3.258380E+0
-2.953096E+0
-2.571490E+0
-2.266205E+0
-1.960920E+0
-1.655636E+0
-1.426672E+0
-1.197708E+0
-9.687449E-1
-8.161025E-1
-7.397813E-1
-6.634601E-1
-5.108177E-1
-4.344965E-1
-2.818542E-1
-1.292118E-1
2.343060E-2
1.760730E-1
3.287154E-1
4.050365E-1
4.813577E-1
6.340001E-1
7.103213E-1
7.866425E-1
7.866425E-1
7.103213E-1
7.103213E-1
7.103213E-1
7.103213E-1
7.866425E-1
8.629637E-1
8.629637E-1
8.629637E-1
7.866425E-1
7.866425E-1
7.866425E-1
7.866425E-1
8.629637E-1
8.629637E-1
7.866425E-1
5.576789E-1
4.813577E-1
4.813577E-1
4.813577E-1
4.813577E-1
4.813577E-1
4.050365E-1
4.050365E-1
4.050365E-1
4.050365E-1
4.050365E-1
2.523941E-1
9.975179E-2
-5.289059E-2
-2.055330E-1
-4.344965E-1
-5.871389E-1
-7.397813E-1
-8.924236E-1
-1.045066E+0
-1.274030E+0
-1.502993E+0
-1.655636E+0
-1.731957E+0
-1.960920E+0
-1.884599E+0
-3.945271E+0
-1.768308E+1
-3.317629E+1
-3.019976E+1
-1.150107E+1
2.999957E+0
3.534205E+0
-3.258380E+0
-7.074440E+0
-5.700659E+0
-3.258380E+0
-2.876775E+0
-4.097914E+0
-5.090089E+0
-5.090089E+0
-4.784804E+0
-4.784804E+0
-5.090089E+0
-5.395373E+0
-5.548017E+0
-5.624337E+0
-5.776979E+0
-5.929622E+0
-6.005943E+0
-6.158586E+0
-6.311228E+0
-6.463870E+0
-6.616512E+0
-6.769156E+0
-6.921798E+0
-6.998118E+0
-7.074440E+0
-7.227082E+0
-7.456046E+0
-7.685009E+0
-7.837652E+0
-7.913973E+0
-7.990295E+0
-8.142937E+0
-8.295579E+0
-8.448220E+0
-8.524542E+0
-8.677185E+0
-8.753506E+0
-8.829827E+0
-8.982470E+0
-9.135112E+0
-9.211433E+0
-9.211433E+0
-9.211433E+0
-9.364075E+0
-9.440396E+0
-9.593039E+0
-9.669360E+0
-9.669360E+0
-9.669360E+0
-9.593039E+0
-9.593039E+0
-9.669360E+0
-9.745682E+0
-9.745682E+0
-9.669360E+0
-9.669360E+0
-9.669360E+0
-9.745682E+0
-9.745682E+0
-9.745682E+0
-9.669360E+0
-9.593039E+0
-9.516718E+0
-9.440396E+0
-9.440396E+0
-9.440396E+0
-9.440396E+0
-9.440396E+0
-9.364075E+0
-9.364075E+0
-9.287754E+0
-9.211433E+0
-9.211433E+0
-9.211433E+0
-9.135112E+0
-9.135112E+0
-9.058790E+0
-9.058790E+0
-8.982470E+0
-8.906148E+0
-8.906148E+0
-8.906148E+0
-8.829827E+0
-8.677185E+0
-8.448220E+0
-8.295579E+0
-8.371900E+0
-8.371900E+0
-8.295579E+0
-8.142937E+0
-7.990295E+0
-7.837652E+0
-7.685009E+0
-7.532367E+0
-7.456046E+0
-7.379725E+0
-7.227082E+0
-7.074440E+0
-6.921798E+0
-6.769156E+0
-6.692834E+0
-6.540192E+0
-6.463870E+0
-6.311228E+0
-6.234907E+0
-6.005943E+0
-5.853301E+0
-5.700659E+0
-5.624337E+0
-5.471695E+0
-5.319053E+0
-5.166410E+0
-5.013768E+0
-4.937447E+0
-4.861126E+0
-4.784804E+0
-4.632162E+0
-4.555841E+0
-4.403198E+0
-4.250556E+0
-4.097914E+0
-3.945271E+0
-3.792629E+0
-3.639987E+0
-3.563665E+0
-3.411023E+0
-3.334702E+0
-3.258380E+0
-3.105738E+0
-2.953096E+0
-2.876775E+0
-2.724132E+0
-2.571490E+0
-2.342526E+0
-2.342526E+0
-2.342526E+0
-2.342526E+0
-2.189884E+0
-2.037242E+0
-1.884599E+0
-1.808278E+0
-1.655636E+0
-1.579314E+0
-1.426672E+0
-1.426672E+0
-1.350351E+0
-1.350351E+0
-1.274030E+0
-1.197708E+0
-1.121387E+0
-1.121387E+0
-1.045066E+0
-8.924236E-1
-8.161025E-1
-7.397813E-1
-7.397813E-1
-6.634601E-1
-6.634601E-1
-5.871389E-1
-5.108177E-1
-4.344965E-1
-4.344965E-1
-3.581753E-1
-2.818542E-1
-2.055330E-1
-2.055330E-1
-2.818542E-1
-3.581753E-1
-2.818542E-1
-2.818542E-1
-2.055330E-1
-2.055330E-1
-2.055330E-1
-2.055330E-1
-2.818542E-1
-2.818542E-1
-3.581753E-1
-2.818542E-1
-2.818542E-1
-2.818542E-1
-2.818542E-1
-2.818542E-1
-2.818542E-1
-3.581753E-1
-4.344965E-1
-4.344965E-1
-5.871389E-1
-5.871389E-1
-6.634601E-1
-6.634601E-1
-7.397813E-1
-8.161025E-1
-8.161025E-1
-8.161025E-1
-7.397813E-1
-7.397813E-1
-8.161025E-1
-8.161025E-1
-8.161025E-1
-8.924236E-1
-8.924236E-1
-9.687449E-1
-9.687449E-1
-9.687449E-1
-1.045066E+0
-1.121387E+0
-1.121387E+0
-1.197708E+0
-1.197708E+0
-1.197708E+0
-1.197708E+0
-1.197708E+0
-1.274030E+0
-1.274030E+0
-1.274030E+0
-1.350351E+0
-1.426672E+0
-1.426672E+0
-1.502993E+0
-1.579314E+0
-1.655636E+0
-1.808278E+0
-1.808278E+0
-1.808278E+0
-1.884599E+0
-1.960920E+0
-2.113563E+0
-2.189884E+0
-2.189884E+0
-2.189884E+0
-2.113563E+0
-2.037242E+0
-2.037242E+0
-2.189884E+0
-2.342526E+0
-2.418847E+0
-2.418847E+0
-2.418847E+0
-2.495169E+0
-2.495169E+0
-2.571490E+0
-2.571490E+0
-2.571490E+0
-2.647811E+0
-2.800453E+0
-2.876775E+0
-2.876775E+0
-2.800453E+0
-2.876775E+0
-2.953096E+0
-3.029417E+0
-3.029417E+0
-2.953096E+0
-2.953096E+0
-3.029417E+0
-3.105738E+0
-3.182059E+0
-3.182059E+0
-3.105738E+0
-3.105738E+0
-3.182059E+0
-3.258380E+0
-3.258380E+0
-3.182059E+0
-3.182059E+0
-3.182059E+0
-3.258380E+0
-3.411023E+0
-4.021593E+0
-4.555841E+0
-4.326877E+0
-3.639987E+0
-3.105738E+0
-3.029417E+0
-3.182059E+0
-3.334702E+0
-3.258380E+0
-3.182059E+0
-3.182059E+0
-3.334702E+0
-3.411023E+0
-3.334702E+0
-3.258380E+0
-3.334702E+0
-3.334702E+0
-3.334702E+0
-3.258380E+0
-3.258380E+0
-3.258380E+0
-3.182059E+0
-3.182059E+0
-3.105738E+0
-3.182059E+0
-3.182059E+0
-3.258380E+0
-3.258380E+0
-3.334702E+0
-3.258380E+0
-3.258380E+0
-3.105738E+0
-3.029417E+0
-3.029417E+0
-3.105738E+0
-3.105738E+0
-3.105738E+0
-3.105738E+0
-3.105738E+0
-3.029417E+0
-2.876775E+0
-2.876775E+0
-2.876775E+0
-2.953096E+0
-2.953096E+0
-2.953096E+0
-2.953096E+0
-3.029417E+0
-2.953096E+0
-2.876775E+0
-2.800453E+0
-2.800453E+0
-2.800453E+0
-2.724132E+0
-2.724132E+0
-2.724132E+0
-2.724132E+0
-2.647811E+0
-2.571490E+0
-2.571490E+0
-2.647811E+0
-2.647811E+0
-2.647811E+0
-2.571490E+0
-2.571490E+0
-2.571490E+0
-2.647811E+0
-2.647811E+0
-2.495169E+0
-2.418847E+0
-2.342526E+0
-2.266205E+0
-2.113563E+0
-1.960920E+0
-2.266205E+0
-2.571490E+0
-2.647811E+0
-2.495169E+0
-2.342526E+0
-2.342526E+0
-2.418847E+0
-2.418847E+0
-2.418847E+0
-2.342526E+0
-2.266205E+0
-2.189884E+0
-2.189884E+0
-2.418847E+0
-2.724132E+0
-2.724132E+0
-2.418847E+0
-2.189884E+0
-2.113563E+0
-2.189884E+0
-2.266205E+0
-2.266205E+0
-2.266205E+0
-2.266205E+0
-2.266205E+0
-2.189884E+0
-2.189884E+0
-2.189884E+0
-2.189884E+0
-2.113563E+0
-2.113563E+0
-2.113563E+0
-2.113563E+0
-2.189884E+0
-2.113563E+0
-2.113563E+0
-2.037242E+0
-2.037242E+0
-2.037242E+0
-2.037242E+0
-1.960920E+0
-2.037242E+0
-2.113563E+0
-2.037242E+0
-2.037242E+0
-1.960920E+0
-2.037242E+0
-1.960920E+0
-1.884599E+0
-1.884599E+0
-1.884599E+0
-1.884599E+0
-1.808278E+0
-1.731957E+0
-1.731957E+0
-1.731957E+0
-1.808278E+0
-1.731957E+0
-1.655636E+0
-1.655636E+0
-1.731957E+0
-1.731957E+0
-1.655636E+0
-1.655636E+0
-1.808278E+0
-1.960920E+0
-2.113563E+0
-2.113563E+0
-2.113563E+0
-2.113563E+0
-2.189884E+0
-2.266205E+0
-2.266205E+0
-2.266205E+0
-2.189884E+0
-2.189884E+0
-2.266205E+0
-2.266205E+0
-2.342526E+0
-2.418847E+0
-2.495169E+0
-2.495169E+0
-2.495169E+0
-2.418847E+0
-2.342526E+0
-2.266205E+0
-2.189884E+0
-2.189884E+0
-2.266205E+0
-2.266205E+0
-2.189884E+0
-2.113563E+0
-2.037242E+0
-1.960920E+0
-1.884599E+0
-1.808278E+0
-1.808278E+0
-1.731957E+0
-1.731957E+0
-1.655636E+0
-1.579314E+0
-1.502993E+0
-1.426672E+0
-1.350351E+0
-1.274030E+0
-1.197708E+0
-1.197708E+0
-1.197708E+0
-1.197708E+0
-1.121387E+0
-1.045066E+0
-9.687449E-1
-8.924236E-1
-8.924236E-1
-9.687449E-1
-9.687449E-1
-9.687449E-1
-8.924236E-1
-8.924236E-1
-8.161025E-1
-8.924236E-1
-8.924236E-1
-8.924236E-1
-8.924236E-1
-8.924236E-1
-9.687449E-1
-9.687449E-1
-9.687449E-1
-9.687449E-1
-9.687449E-1
-1.045066E+0
-1.121387E+0
-1.121387E+0
-1.121387E+0
-1.045066E+0
-9.687449E-1
-1.045066E+0
-1.045066E+0
-1.121387E+0
-1.197708E+0
-1.274030E+0
-1.197708E+0
-1.121387E+0
-1.121387E+0
-1.197708E+0
-1.197708E+0
-1.121387E+0
-1.197708E+0
-1.197708E+0
-1.197708E+0
-1.121387E+0
-1.045066E+0
-1.045066E+0
-1.045066E+0
-1.045066E+0
-9.687449E-1
-8.924236E-1
-8.924236E-1
-8.924236E-1
-8.161025E-1
-8.161025E-1
-8.161025E-1
-8.161025E-1
-7.397813E-1
-6.634601E-1
-5.871389E-1
-5.871389E-1
-5.108177E-1
-5.108177E-1
-4.344965E-1
-4.344965E-1
-3.581753E-1
-2.818542E-1
-2.818542E-1
-2.818542E-1
-2.818542E-1
-2.818542E-1
-2.055330E-1
-2.055330E-1
-1.292118E-1
-1.292118E-1
-5.289059E-2
-5.289059E-2
-5.289059E-2
2.343060E-2
2.343060E-2
1.760730E-1
1.760730E-1
1.760730E-1
9.975179E-2
9.975179E-2
1.760730E-1
2.523941E-1
3.287154E-1
2.523941E-1
3.287154E-1
3.287154E-1
4.050365E-1
4.813577E-1
5.576789E-1
5.576789E-1
6.340001E-1
6.340001E-1
7.103213E-1
7.103213E-1
7.866425E-1
7.866425E-1
8.629637E-1
8.629637E-1
8.629637E-1
8.629637E-1
9.392848E-1
9.392848E-1
1.015606E+0
9.392848E-1
9.392848E-1
1.015606E+0
1.091927E+0
1.168248E+0
1.244570E+0
1.168248E+0
1.168248E+0
1.168248E+0
1.168248E+0
1.244570E+0
1.244570E+0
1.244570E+0
1.244570E+0
1.244570E+0
1.320891E+0
1.320891E+0
1.320891E+0
1.320891E+0
1.397212E+0
1.397212E+0
1.397212E+0
1.320891E+0
1.320891E+0
1.320891E+0
1.244570E+0
1.168248E+0
1.015606E+0
9.392848E-1
9.392848E-1
8.629637E-1
7.866425E-1
7.866425E-1
7.103213E-1
7.103213E-1
5.576789E-1
4.050365E-1
4.050365E-1
5.576789E-1
7.103213E-1
7.103213E-1
6.340001E-1
6.340001E-1
6.340001E-1
6.340001E-1
6.340001E-1
6.340001E-1
7.103213E-1
7.866425E-1
7.866425E-1
7.866425E-1
8.629637E-1
9.392848E-1
1.091927E+0
1.168248E+0
1.244570E+0
1.244570E+0
1.320891E+0
1.320891E+0
1.397212E+0
1.549854E+0
1.626176E+0
1.702497E+0
1.778818E+0
1.855139E+0
1.931460E+0
2.007782E+0
2.007782E+0
2.236745E+0
2.847314E+0
3.228921E+0
2.923636E+0
2.236745E+0
1.855139E+0
1.931460E+0
2.084103E+0
2.160424E+0
2.007782E+0
1.778818E+0
1.702497E+0
1.626176E+0
1.549854E+0
1.397212E+0
1.168248E+0
1.015606E+0
9.392848E-1
8.629637E-1
4.050365E-1
-5.289059E-2
-3.581753E-1
-5.871389E-1
-8.161025E-1
-1.045066E+0
-1.197708E+0
-1.350351E+0
-1.426672E+0
-1.579314E+0
-1.655636E+0
-1.731957E+0
-1.731957E+0
-1.808278E+0
-1.808278E+0
-1.808278E+0
-1.731957E+0
-1.731957E+0
-1.731957E+0
-1.655636E+0
-1.197708E+0
-8.161025E-1
-1.045066E+0
-1.731957E+0
-2.266205E+0
-2.571490E+0
-2.724132E+0
-3.029417E+0
-3.487344E+0
-3.868950E+0
-4.326877E+0
-4.708483E+0
-5.166410E+0
-5.548017E+0
-6.005943E+0
-6.540192E+0
-7.074440E+0
-7.608687E+0
-8.142937E+0
-8.524542E+0
-8.753506E+0
-8.906148E+0
-9.593039E+0
-1.050889E+1
-1.127210E+1
-1.157739E+1
-1.180635E+1
-1.211164E+1
-1.249324E+1
-1.279853E+1
-1.295117E+1
-1.302749E+1
-1.318013E+1
-1.348542E+1
-1.386703E+1
-1.447760E+1
-1.516449E+1
-1.592770E+1
-1.653827E+1
-1.699619E+1
-1.745412E+1
-1.775941E+1
-1.783573E+1
-1.768308E+1
-1.737780E+1
-1.730148E+1
-1.753044E+1
-1.791205E+1
-1.836998E+1
-1.844630E+1
-1.821733E+1
-1.768308E+1
-1.691987E+1
-1.592770E+1
-1.493552E+1
-1.394335E+1
-1.318013E+1
-1.234060E+1
-1.142475E+1
-1.043257E+1
-9.669360E+0
-8.982470E+0
-8.219257E+0
-7.532367E+0
-6.692834E+0
-5.853301E+0
-5.013768E+0
-4.326877E+0
-3.639987E+0
-3.105738E+0
-2.647811E+0
-2.266205E+0
-1.960920E+0
-1.579314E+0
-1.121387E+0
-5.871389E-1
-1.292118E-1
3.287154E-1
5.576789E-1
6.340001E-1
6.340001E-1
4.813577E-1
3.287154E-1
2.523941E-1
2.523941E-1
2.523941E-1
3.287154E-1
4.813577E-1
7.103213E-1
9.392848E-1
1.168248E+0
1.320891E+0
1.320891E+0
1.397212E+0
1.473533E+0
1.626176E+0
1.931460E+0
2.389387E+0
2.847314E+0
3.305242E+0
3.763169E+0
4.144774E+0
4.602702E+0
4.831665E+0
5.060629E+0
5.136951E+0
5.213271E+0
5.365913E+0
5.518556E+0
5.671199E+0
5.823841E+0
5.976483E+0
6.052804E+0
6.129126E+0
6.205447E+0
6.129126E+0
5.976483E+0
5.671199E+0
5.365913E+0
5.136951E+0
4.907987E+0
4.602702E+0
4.297418E+0
4.068454E+0
3.839490E+0
3.534205E+0
3.076278E+0
2.542030E+0
2.313066E+0
2.389387E+0
2.542030E+0
2.542030E+0
2.236745E+0
1.855139E+0
1.549854E+0
1.397212E+0
1.473533E+0
1.549854E+0
1.549854E+0
1.320891E+0
1.015606E+0
8.629637E-1
8.629637E-1
7.866425E-1
5.576789E-1
1.760730E-1
-2.055330E-1
-5.108177E-1
-5.871389E-1
-6.634601E-1
-5.871389E-1
-4.344965E-1
-3.581753E-1
-2.818542E-1
-2.055330E-1
2.343060E-2
2.523941E-1
4.813577E-1
6.340001E-1
6.340001E-1
6.340001E-1
6.340001E-1
7.103213E-1
7.103213E-1
7.103213E-1
7.103213E-1
6.340001E-1
4.813577E-1
2.523941E-1
2.343060E-2
-1.292118E-1
-2.055330E-1
-3.581753E-1
-5.871389E-1
-8.161025E-1
-1.121387E+0
-1.274030E+0
-1.502993E+0
-1.731957E+0
-1.960920E+0
-2.113563E+0
-2.342526E+0
-2.724132E+0
-3.105738E+0
-3.487344E+0
-3.792629E+0
-4.021593E+0
-4.250556E+0
-4.479519E+0
-4.708483E+0
-4.861126E+0
-5.090089E+0
-5.242731E+0
-5.395373E+0
-5.471695E+0
-5.624337E+0
-5.700659E+0
-5.853301E+0
-5.853301E+0
-5.929622E+0
-5.929622E+0
-5.853301E+0
-5.776979E+0
-5.776979E+0
-5.776979E+0
-5.776979E+0
-5.853301E+0
-5.853301E+0
-5.853301E+0
-5.776979E+0
-5.776979E+0
-5.776979E+0
-5.776979E+0
-5.776979E+0
-5.776979E+0
-5.776979E+0
-5.776979E+0
-5.776979E+0
-5.853301E+0
-5.853301E+0
-5.776979E+0
-5.700659E+0
-5.624337E+0
-5.548017E+0
-5.471695E+0
-5.471695E+0
-5.548017E+0
-5.624337E+0
-5.624337E+0
-5.471695E+0
-5.242731E+0
-5.090089E+0
-4.861126E+0
-4.784804E+0
-4.708483E+0
-4.708483E+0
-4.555841E+0
-4.326877E+0
-4.097914E+0
-3.945271E+0
-3.792629E+0
-3.563665E+0
-3.334702E+0
-3.105738E+0
-2.953096E+0
-2.724132E+0
-2.495169E+0
-2.342526E+0
-2.189884E+0
-1.960920E+0
-1.731957E+0
-1.579314E+0
-1.502993E+0
-1.350351E+0
-1.274030E+0
-1.121387E+0
-1.045066E+0
-8.924236E-1
-7.397813E-1
-5.108177E-1
-4.344965E-1
-3.581753E-1
-3.581753E-1
-2.818542E-1
-2.055330E-1
-1.292118E-1
-5.289059E-2
-5.289059E-2
-5.289059E-2
-5.289059E-2
-5.289059E-2
-5.289059E-2
-1.292118E-1
-1.292118E-1
-1.292118E-1
-2.055330E-1
-2.818542E-1
-2.818542E-1
-3.581753E-1
-3.581753E-1
-3.581753E-1
-3.581753E-1
-5.108177E-1
-5.871389E-1
-7.397813E-1
-7.397813E-1
-8.161025E-1
-8.161025E-1
-8.924236E-1
-9.687449E-1
-1.045066E+0
-1.045066E+0
-1.121387E+0
-1.197708E+0
-1.197708E+0
-1.197708E+0
-1.274030E+0
-1.274030E+0
-1.274030E+0
-1.274030E+0
-1.350351E+0
-1.426672E+0
-1.426672E+0
-1.426672E+0
-1.426672E+0
-1.502993E+0
-1.502993E+0
-1.502993E+0
-1.579314E+0
-1.655636E+0
-1.808278E+0
-1.960920E+0
-2.037242E+0
-1.808278E+0
-1.350351E+0
-1.426672E+0
-2.037242E+0
-2.724132E+0
-2.953096E+0
-2.800453E+0
-2.800453E+0
-3.029417E+0
-3.258380E+0
-3.334702E+0
-3.411023E+0
-3.487344E+0
-3.639987E+0
-3.868950E+0
-4.021593E+0
-4.174235E+0
-4.326877E+0
-4.403198E+0
-4.479519E+0
-4.555841E+0
-4.708483E+0
-4.861126E+0
-5.013768E+0
-5.090089E+0
-5.166410E+0
-5.166410E+0
-5.319053E+0
-5.471695E+0
-5.548017E+0
-5.548017E+0
-5.624337E+0
-5.700659E+0
-5.853301E+0
-5.853301E+0
-5.853301E+0
-5.776979E+0
-5.853301E+0
-5.853301E+0
-5.853301E+0
-5.853301E+0
-5.853301E+0
-5.929622E+0
-6.005943E+0
-6.005943E+0
-6.005943E+0
-5.929622E+0
-5.929622E+0
-5.853301E+0
-5.853301E+0
-5.853301E+0
-5.853301E+0
-5.853301E+0
-5.853301E+0
-5.853301E+0
-5.853301E+0
-5.853301E+0
-5.853301E+0
-5.853301E+0
-5.776979E+0
-5.776979E+0
-5.700659E+0
-5.548017E+0
-5.548017E+0
-5.471695E+0
-5.471695E+0
-5.395373E+0
-5.242731E+0
-5.242731E+0
-5.242731E+0
-5.242731E+0
-5.166410E+0
-5.090089E+0
-5.013768E+0
-4.937447E+0
-4.784804E+0
-4.708483E+0
-4.632162E+0
-4.632162E+0
-4.632162E+0
-4.479519E+0
-4.326877E+0
-4.250556E+0
-4.174235E+0
-4.174235E+0
-4.097914E+0
-3.945271E+0
-3.792629E+0
-3.716308E+0
-3.639987E+0
-3.563665E+0
-3.487344E+0
-3.411023E+0
-3.411023E+0
-3.334702E+0
-3.182059E+0
-3.105738E+0
-2.953096E+0
-2.876775E+0
-2.800453E+0
-2.724132E+0
-2.724132E+0
-2.647811E+0
-2.571490E+0
-2.495169E+0
-2.495169E+0
-2.418847E+0
-2.495169E+0
-2.418847E+0
-2.342526E+0
-2.266205E+0
-2.189884E+0
-2.189884E+0
-2.266205E+0
-2.266205E+0
-2.189884E+0
-2.189884E+0
-2.189884E+0
-2.189884E+0
-2.189884E+0
-2.266205E+0
-2.266205E+0
-2.342526E+0
-2.342526E+0
-2.342526E+0
-2.342526E+0
-2.418847E+0
-2.495169E+0
-2.571490E+0
-2.571490E+0
-2.571490E+0
-2.418847E+0
-2.266205E+0
-2.342526E+0
-2.571490E+0
-2.724132E+0
-2.724132E+0
-2.724132E+0
-2.647811E+0
-2.724132E+0
-2.800453E+0
-2.800453E+0
-2.800453E+0
-2.724132E+0
-2.724132E+0
-2.800453E+0
-2.800453E+0
-2.876775E+0
-2.876775E+0
-2.876775E+0
-2.800453E+0
-2.800453E+0
-2.800453E+0
-2.876775E+0
-2.876775E+0
-2.876775E+0
-2.800453E+0
-2.724132E+0
-2.724132E+0
-2.800453E+0
-2.800453E+0
-2.724132E+0
-2.647811E+0
-2.647811E+0
-2.724132E+0
-2.724132E+0
-2.800453E+0
-2.800453E+0
-2.800453E+0
-2.876775E+0
-2.953096E+0
-2.953096E+0
-2.953096E+0
-2.876775E+0
-2.953096E+0
-2.953096E+0
-3.029417E+0
-3.029417E+0
-3.105738E+0
-3.182059E+0
-3.182059E+0
-3.258380E+0
-3.258380E+0
-3.182059E+0
-3.182059E+0
-3.182059E+0
-3.258380E+0
-3.334702E+0
-3.411023E+0
-3.487344E+0
-3.487344E+0
-3.487344E+0
-3.563665E+0
-3.563665E+0
-3.563665E+0
-3.563665E+0
-3.639987E+0
-3.639987E+0
-3.716308E+0
-3.716308E+0
-3.868950E+0
-3.868950E+0
-3.945271E+0
-3.945271E+0
-4.021593E+0
-4.097914E+0
-4.174235E+0
-4.174235E+0
-4.097914E+0
-4.097914E+0
-4.174235E+0
-4.250556E+0
-4.403198E+0
-4.479519E+0
-4.479519E+0
-4.555841E+0
-4.555841E+0
-4.555841E+0
-4.555841E+0
-4.555841E+0
-4.555841E+0
-4.632162E+0
-4.632162E+0
-4.632162E+0
-4.632162E+0
-4.708483E+0
-4.708483E+0
-4.784804E+0
-4.937447E+0
-4.937447E+0
-4.861126E+0
-4.784804E+0
-4.861126E+0
-4.861126E+0
-4.937447E+0
-4.937447E+0
-5.013768E+0
-5.013768E+0
-5.013768E+0
-5.013768E+0
-5.013768E+0
-5.013768E+0
-5.013768E+0
-4.937447E+0
-4.861126E+0
-4.861126E+0
-4.784804E+0
-4.784804E+0
-4.784804E+0
-4.784804E+0
-4.708483E+0
-4.632162E+0
-4.555841E+0
-4.326877E+0
-4.097914E+0
-4.174235E+0
-4.479519E+0
-4.784804E+0
-4.784804E+0
-4.632162E+0
-4.555841E+0
-4.632162E+0
-4.708483E+0
-4.708483E+0
-4.632162E+0
-4.555841E+0
-4.555841E+0
-4.708483E+0
-4.784804E+0
-4.784804E+0
-4.708483E+0
-4.784804E+0
-4.861126E+0
-5.013768E+0
-5.013768E+0
-5.013768E+0
-5.090089E+0
-5.166410E+0
-5.166410E+0
-5.166410E+0
-5.090089E+0
-5.013768E+0
-5.090089E+0
-5.166410E+0
-5.242731E+0
-5.319053E+0
-5.242731E+0
-5.242731E+0
-5.242731E+0
-5.242731E+0
-5.242731E+0
-5.166410E+0
-4.555841E+0
-3.105738E+0
-1.579314E+0
-1.350351E+0
-2.724132E+0
-4.937447E+0
-6.540192E+0
-7.074440E+0
-6.998118E+0
-6.540192E+0
-6.082265E+0
-5.548017E+0
-5.166410E+0
-4.937447E+0
-4.937447E+0
-4.861126E+0
-4.861126E+0
-4.861126E+0
-4.937447E+0
-5.013768E+0
-4.937447E+0
-4.784804E+0
-4.708483E+0
-4.632162E+0
-4.555841E+0
-4.479519E+0
-4.326877E+0
-4.250556E+0
-4.097914E+0
-3.945271E+0
-3.868950E+0
-3.945271E+0
-4.021593E+0
-4.174235E+0
-4.174235E+0
-4.250556E+0
-4.326877E+0
-4.403198E+0
-4.555841E+0
-4.632162E+0
-4.555841E+0
-4.555841E+0
-4.555841E+0
-4.555841E+0
-4.632162E+0
-4.708483E+0
-4.708483E+0
-4.784804E+0
-4.708483E+0
-4.632162E+0
-4.632162E+0
-4.708483E+0
-4.708483E+0
-4.632162E+0
-4.632162E+0
-4.708483E+0
-4.784804E+0
-4.861126E+0
-5.013768E+0
-5.090089E+0
-5.090089E+0
-5.090089E+0
-5.090089E+0
-5.090089E+0
-5.090089E+0
-5.090089E+0
-5.013768E+0
-4.937447E+0
-4.937447E+0
-4.937447E+0
-5.013768E+0
-5.013768E+0
-5.013768E+0
-5.013768E+0
-4.937447E+0
-4.937447E+0
-4.937447E+0
-4.861126E+0
-4.861126E+0
-4.784804E+0
-4.861126E+0
-5.013768E+0
-5.090089E+0
-5.013768E+0
-5.013768E+0
-4.937447E+0
-5.013768E+0
-5.013768E+0
-4.937447E+0
-4.861126E+0
-4.861126E+0
-4.937447E+0
-5.013768E+0
-5.013768E+0
-5.013768E+0
-4.937447E+0
-4.861126E+0
-4.861126E+0
-4.861126E+0
-4.861126E+0
-4.784804E+0
-4.708483E+0
-4.632162E+0
-4.708483E+0
-4.708483E+0
-4.784804E+0
-4.708483E+0
-4.708483E+0
-4.784804E+0
-4.784804E+0
-4.784804E+0
-4.784804E+0
-4.784804E+0
-4.784804E+0
-4.784804E+0
-4.861126E+0
-4.937447E+0
-5.013768E+0
-5.013768E+0
-4.937447E+0
-4.861126E+0
-4.937447E+0
-4.937447E+0
-4.937447E+0
-5.013768E+0
-5.090089E+0
-5.166410E+0
-5.166410E+0
-5.090089E+0
-5.090089E+0
-5.090089E+0
-5.166410E+0
-5.242731E+0
-5.319053E+0
-5.395373E+0
-5.471695E+0
-5.395373E+0
-5.395373E+0
-5.395373E+0
-5.624337E+0
-5.929622E+0
-6.158586E+0
-6.082265E+0
-6.005943E+0
-6.082265E+0
-6.311228E+0
-6.463870E+0
-6.158586E+0
-5.700659E+0
-5.319053E+0
-5.242731E+0
-5.548017E+0
-5.853301E+0
-6.158586E+0
-6.234907E+0
[truncated: 113,769 more chars]
