# Supplementary material for: Performances of the PIPER scalable child human body model in accident reconstruction
Source: PLoS One. 2017 Nov 14;12(11):e0187916. doi: 10.1371/journal.pone.0187916 (PMC5685610; doi:10.1371/journal.pone.0187916)
Supplement: S1 Data — This zip folder contains input accelerations for reproducibility of the accident reconstruction. Also, the readings from the dummy sensor are reported for reproducibility of the calculations. (ZIP) [file pone.0187916.s009.zip › Channel/Channel/CCN_2012_001.057]

Test object number          :1
Name of the channel         :Chest Acceleration Y {AC}
Laboratory channel code     :16CHST0000Q3ACYP
Customer channel code       :16CHST0000Q3ACYP
Channel code                :16THSP0000Q3ACYP
Direction                   :Y
Dimension                   :AC
Channel frequency class     :2000
Unit                        :m/(s*s)
Reference system            :NOVALUE
Transducer type             :GY2563
Transducer id               :NOVALUE
Pre-filter type             :4000Hz 6pole Butterworth (device internal)
Cut off frequency           :4000
Channel amplitude class     :2500
Sampling interval           :5E-5
Bit resolution              :16
Time of first sample        :-0.38835156
Number of samples           :40480
Reference channel           :implicit
Reference channel name      :NOVALUE
Data source                 :transducer
Data status                 :ok
First global maximum value  :8.113928E+2
Time of maximum value       :9.494844E-2
First global minimum value  :-2.172173E+2
Time of minimum value       :1.088984E-1
Start offset interval       :-1.000000E-1
End offset interval         :-5.000000E-2
.ValidationRemark           :Seulement la gamme [-6.0 sec; 35.363 sec] a �t� lue. Gamme demand�e: [-6.0 sec; 40.0 sec].
1.335325E+0
1.335325E+0
1.335325E+0
1.335325E+0
1.258125E+0
1.258125E+0
1.335325E+0
1.335325E+0
1.258125E+0
1.180925E+0
1.180925E+0
1.180925E+0
1.258125E+0
1.258125E+0
1.180925E+0
1.180925E+0
1.180925E+0
1.258125E+0
1.335325E+0
1.412525E+0
1.335325E+0
1.335325E+0
1.335325E+0
1.335325E+0
1.335325E+0
1.258125E+0
1.335325E+0
1.335325E+0
1.258125E+0
1.258125E+0
1.258125E+0
1.258125E+0
1.335325E+0
1.412525E+0
1.412525E+0
1.335325E+0
1.258125E+0
1.258125E+0
1.258125E+0
1.335325E+0
1.412525E+0
1.412525E+0
1.335325E+0
1.335325E+0
1.335325E+0
1.335325E+0
1.412525E+0
1.335325E+0
1.335325E+0
1.335325E+0
1.335325E+0
1.335325E+0
1.335325E+0
1.335325E+0
1.335325E+0
1.412525E+0
1.412525E+0
1.412525E+0
1.412525E+0
1.412525E+0
1.412525E+0
1.489725E+0
1.489725E+0
1.489725E+0
1.412525E+0
1.335325E+0
1.335325E+0
1.335325E+0
1.335325E+0
1.335325E+0
1.335325E+0
1.335325E+0
1.258125E+0
1.258125E+0
1.258125E+0
1.335325E+0
1.335325E+0
1.335325E+0
1.335325E+0
1.335325E+0
1.335325E+0
1.412525E+0
1.412525E+0
1.335325E+0
1.335325E+0
1.335325E+0
1.335325E+0
1.335325E+0
1.335325E+0
1.258125E+0
1.258125E+0
1.335325E+0
1.412525E+0
1.412525E+0
1.412525E+0
1.335325E+0
1.335325E+0
1.335325E+0
1.335325E+0
1.335325E+0
1.335325E+0
1.335325E+0
1.412525E+0
1.412525E+0
1.489725E+0
1.412525E+0
1.335325E+0
1.258125E+0
1.258125E+0
1.258125E+0
1.335325E+0
1.335325E+0
1.412525E+0
1.412525E+0
1.412525E+0
1.335325E+0
1.335325E+0
1.335325E+0
1.258125E+0
1.258125E+0
1.258125E+0
1.412525E+0
1.489725E+0
1.489725E+0
1.412525E+0
1.412525E+0
1.412525E+0
1.335325E+0
1.335325E+0
1.335325E+0
1.412525E+0
1.335325E+0
1.258125E+0
1.258125E+0
1.335325E+0
1.412525E+0
1.412525E+0
1.335325E+0
1.335325E+0
1.412525E+0
1.489725E+0
1.412525E+0
1.335325E+0
1.258125E+0
1.335325E+0
1.412525E+0
1.412525E+0
1.335325E+0
1.335325E+0
1.335325E+0
1.412525E+0
1.412525E+0
1.489725E+0
1.489725E+0
1.412525E+0
1.335325E+0
1.335325E+0
1.335325E+0
1.412525E+0
1.412525E+0
1.335325E+0
1.335325E+0
1.335325E+0
1.335325E+0
1.335325E+0
1.335325E+0
1.335325E+0
1.335325E+0
1.335325E+0
1.412525E+0
1.412525E+0
1.335325E+0
1.335325E+0
1.258125E+0
1.258125E+0
1.335325E+0
1.335325E+0
1.335325E+0
1.412525E+0
1.412525E+0
1.412525E+0
1.412525E+0
1.489725E+0
1.412525E+0
1.412525E+0
1.335325E+0
1.412525E+0
1.412525E+0
1.412525E+0
1.412525E+0
1.412525E+0
1.412525E+0
1.412525E+0
1.335325E+0
1.258125E+0
1.258125E+0
1.335325E+0
1.412525E+0
1.412525E+0
1.412525E+0
1.412525E+0
1.335325E+0
1.335325E+0
1.335325E+0
1.335325E+0
1.335325E+0
1.335325E+0
1.335325E+0
1.412525E+0
1.412525E+0
1.335325E+0
1.335325E+0
1.335325E+0
1.335325E+0
1.412525E+0
1.412525E+0
1.412525E+0
1.412525E+0
1.412525E+0
1.489725E+0
1.412525E+0
1.335325E+0
1.335325E+0
1.335325E+0
1.335325E+0
1.335325E+0
1.335325E+0
1.335325E+0
1.412525E+0
1.412525E+0
1.412525E+0
1.412525E+0
1.412525E+0
1.335325E+0
1.335325E+0
1.335325E+0
1.335325E+0
1.335325E+0
1.335325E+0
1.335325E+0
1.412525E+0
1.412525E+0
1.489725E+0
1.566924E+0
1.489725E+0
1.489725E+0
1.489725E+0
1.489725E+0
1.412525E+0
1.412525E+0
1.412525E+0
1.489725E+0
1.489725E+0
1.412525E+0
1.335325E+0
1.412525E+0
1.412525E+0
1.412525E+0
1.412525E+0
1.412525E+0
1.489725E+0
1.489725E+0
1.412525E+0
1.412525E+0
1.412525E+0
1.412525E+0
1.412525E+0
1.489725E+0
1.489725E+0
1.489725E+0
1.489725E+0
1.412525E+0
1.412525E+0
1.489725E+0
1.489725E+0
1.566924E+0
1.566924E+0
1.489725E+0
1.412525E+0
1.335325E+0
1.335325E+0
1.412525E+0
1.412525E+0
1.412525E+0
1.412525E+0
1.412525E+0
1.412525E+0
1.489725E+0
1.566924E+0
1.489725E+0
1.412525E+0
1.412525E+0
1.412525E+0
1.412525E+0
1.412525E+0
1.412525E+0
1.335325E+0
1.335325E+0
1.335325E+0
1.412525E+0
1.412525E+0
1.335325E+0
1.258125E+0
1.180925E+0
1.180925E+0
1.180925E+0
1.180925E+0
1.258125E+0
1.258125E+0
1.180925E+0
1.103725E+0
1.103725E+0
1.180925E+0
1.258125E+0
1.335325E+0
1.335325E+0
1.335325E+0
1.258125E+0
1.180925E+0
1.103725E+0
1.103725E+0
1.103725E+0
1.180925E+0
1.258125E+0
1.335325E+0
1.335325E+0
1.180925E+0
1.103725E+0
1.103725E+0
1.180925E+0
1.180925E+0
1.180925E+0
1.180925E+0
1.180925E+0
1.258125E+0
1.258125E+0
1.258125E+0
1.180925E+0
1.180925E+0
1.180925E+0
1.180925E+0
1.180925E+0
1.180925E+0
1.180925E+0
1.103725E+0
1.026526E+0
1.026526E+0
1.026526E+0
9.493259E-1
9.493259E-1
9.493259E-1
1.026526E+0
1.026526E+0
1.026526E+0
9.493259E-1
1.026526E+0
1.026526E+0
1.026526E+0
1.103725E+0
1.026526E+0
1.026526E+0
9.493259E-1
9.493259E-1
1.026526E+0
1.026526E+0
1.026526E+0
9.493259E-1
9.493259E-1
1.026526E+0
1.103725E+0
1.103725E+0
1.026526E+0
1.026526E+0
1.026526E+0
9.493259E-1
9.493259E-1
8.721261E-1
8.721261E-1
9.493259E-1
1.026526E+0
1.026526E+0
1.026526E+0
9.493259E-1
8.721261E-1
7.949263E-1
8.721261E-1
8.721261E-1
7.949263E-1
7.949263E-1
8.721261E-1
8.721261E-1
8.721261E-1
8.721261E-1
8.721261E-1
8.721261E-1
8.721261E-1
8.721261E-1
8.721261E-1
8.721261E-1
8.721261E-1
7.949263E-1
7.949263E-1
7.949263E-1
7.949263E-1
7.949263E-1
7.949263E-1
7.949263E-1
7.949263E-1
7.949263E-1
7.949263E-1
8.721261E-1
8.721261E-1
8.721261E-1
7.949263E-1
7.949263E-1
7.177265E-1
7.177265E-1
7.177265E-1
6.405268E-1
6.405268E-1
7.177265E-1
7.949263E-1
7.177265E-1
7.177265E-1
7.177265E-1
7.177265E-1
7.949263E-1
7.949263E-1
7.949263E-1
7.949263E-1
7.177265E-1
7.177265E-1
7.949263E-1
7.949263E-1
8.721261E-1
8.721261E-1
7.949263E-1
7.949263E-1
7.177265E-1
6.405268E-1
5.633268E-1
6.405268E-1
6.405268E-1
6.405268E-1
6.405268E-1
6.405268E-1
6.405268E-1
6.405268E-1
6.405268E-1
5.633268E-1
5.633268E-1
5.633268E-1
5.633268E-1
5.633268E-1
5.633268E-1
5.633268E-1
5.633268E-1
5.633268E-1
5.633268E-1
5.633268E-1
5.633268E-1
4.861271E-1
4.089273E-1
4.861271E-1
5.633268E-1
6.405268E-1
5.633268E-1
5.633268E-1
5.633268E-1
4.861271E-1
4.861271E-1
4.861271E-1
4.861271E-1
4.861271E-1
4.861271E-1
4.861271E-1
4.861271E-1
4.861271E-1
4.861271E-1
4.089273E-1
4.089273E-1
4.089273E-1
4.861271E-1
4.089273E-1
3.317275E-1
3.317275E-1
3.317275E-1
4.861271E-1
4.861271E-1
4.089273E-1
3.317275E-1
4.089273E-1
4.861271E-1
4.861271E-1
4.089273E-1
3.317275E-1
3.317275E-1
3.317275E-1
3.317275E-1
3.317275E-1
3.317275E-1
3.317275E-1
3.317275E-1
3.317275E-1
3.317275E-1
3.317275E-1
3.317275E-1
4.089273E-1
4.861271E-1
4.089273E-1
3.317275E-1
2.545277E-1
2.545277E-1
3.317275E-1
3.317275E-1
3.317275E-1
2.545277E-1
2.545277E-1
3.317275E-1
3.317275E-1
3.317275E-1
2.545277E-1
2.545277E-1
2.545277E-1
2.545277E-1
2.545277E-1
2.545277E-1
2.545277E-1
2.545277E-1
2.545277E-1
3.317275E-1
2.545277E-1
2.545277E-1
1.773279E-1
1.773279E-1
1.773279E-1
1.773279E-1
1.001281E-1
1.001281E-1
1.773279E-1
1.001281E-1
2.292833E-2
2.292833E-2
2.292833E-2
2.292833E-2
1.001281E-1
1.001281E-1
2.292833E-2
2.292833E-2
1.001281E-1
2.292833E-2
2.292833E-2
2.292833E-2
2.292833E-2
2.292833E-2
2.292833E-2
1.001281E-1
2.292833E-2
2.292833E-2
2.292833E-2
1.001281E-1
1.001281E-1
1.001281E-1
1.001281E-1
2.292833E-2
-5.427146E-2
-5.427146E-2
2.292833E-2
1.001281E-1
1.001281E-1
2.292833E-2
2.292833E-2
2.292833E-2
2.292833E-2
2.292833E-2
2.292833E-2
1.001281E-1
1.001281E-1
1.001281E-1
2.292833E-2
2.292833E-2
2.292833E-2
-5.427146E-2
-1.314713E-1
-5.427146E-2
-5.427146E-2
2.292833E-2
2.292833E-2
-5.427146E-2
-1.314713E-1
-1.314713E-1
-5.427146E-2
-5.427146E-2
-5.427146E-2
-5.427146E-2
-1.314713E-1
-1.314713E-1
-1.314713E-1
-1.314713E-1
-1.314713E-1
-1.314713E-1
-5.427146E-2
-5.427146E-2
-5.427146E-2
-1.314713E-1
-1.314713E-1
-1.314713E-1
-1.314713E-1
-5.427146E-2
-5.427146E-2
-1.314713E-1
-1.314713E-1
-1.314713E-1
-1.314713E-1
-5.427146E-2
-5.427146E-2
-5.427146E-2
-5.427146E-2
-1.314713E-1
-1.314713E-1
-1.314713E-1
-1.314713E-1
-2.086711E-1
-2.086711E-1
-2.086711E-1
-2.086711E-1
-2.086711E-1
-1.314713E-1
-1.314713E-1
-1.314713E-1
-2.086711E-1
-2.086711E-1
-2.086711E-1
-2.858709E-1
-2.858709E-1
-2.858709E-1
-2.858709E-1
-2.086711E-1
-2.858709E-1
-2.858709E-1
-2.858709E-1
-2.858709E-1
-2.858709E-1
-2.858709E-1
-2.858709E-1
-2.858709E-1
-2.858709E-1
-2.086711E-1
-2.086711E-1
-2.858709E-1
-2.858709E-1
-2.086711E-1
-2.086711E-1
-2.086711E-1
-2.858709E-1
-3.630707E-1
-3.630707E-1
-2.858709E-1
-2.858709E-1
-2.858709E-1
-3.630707E-1
-3.630707E-1
-3.630707E-1
-3.630707E-1
-3.630707E-1
-2.858709E-1
-2.858709E-1
-2.086711E-1
-2.086711E-1
-2.086711E-1
-2.858709E-1
-2.858709E-1
-2.858709E-1
-2.858709E-1
-2.858709E-1
-2.858709E-1
-2.858709E-1
-2.858709E-1
-2.858709E-1
-2.858709E-1
-2.858709E-1
-2.086711E-1
-2.086711E-1
-2.086711E-1
-2.858709E-1
-3.630707E-1
-3.630707E-1
-4.402705E-1
-3.630707E-1
-3.630707E-1
-2.858709E-1
-3.630707E-1
-3.630707E-1
-4.402705E-1
-4.402705E-1
-3.630707E-1
-3.630707E-1
-2.858709E-1
-2.858709E-1
-2.858709E-1
-2.858709E-1
-2.858709E-1
-2.858709E-1
-3.630707E-1
-4.402705E-1
-5.174702E-1
-4.402705E-1
-4.402705E-1
-4.402705E-1
-4.402705E-1
-4.402705E-1
-4.402705E-1
-4.402705E-1
-4.402705E-1
-3.630707E-1
-3.630707E-1
-3.630707E-1
-3.630707E-1
-3.630707E-1
-3.630707E-1
-3.630707E-1
-3.630707E-1
-4.402705E-1
-4.402705E-1
-4.402705E-1
-4.402705E-1
-4.402705E-1
-5.174702E-1
-5.946701E-1
-5.174702E-1
-4.402705E-1
-3.630707E-1
-3.630707E-1
-3.630707E-1
-3.630707E-1
-3.630707E-1
-3.630707E-1
-4.402705E-1
-4.402705E-1
-5.174702E-1
-5.174702E-1
-5.174702E-1
-4.402705E-1
-3.630707E-1
-3.630707E-1
-3.630707E-1
-3.630707E-1
-3.630707E-1
-3.630707E-1
-3.630707E-1
-4.402705E-1
-4.402705E-1
-5.174702E-1
-4.402705E-1
-4.402705E-1
-4.402705E-1
-4.402705E-1
-4.402705E-1
-4.402705E-1
-4.402705E-1
-5.174702E-1
-5.946701E-1
-6.718698E-1
-6.718698E-1
-5.174702E-1
-5.174702E-1
-5.174702E-1
-5.174702E-1
-5.174702E-1
-5.174702E-1
-5.946701E-1
-5.946701E-1
-5.946701E-1
-5.946701E-1
-5.946701E-1
-5.946701E-1
-6.718698E-1
-6.718698E-1
-6.718698E-1
-6.718698E-1
-5.946701E-1
-5.946701E-1
-5.946701E-1
-5.946701E-1
-5.174702E-1
-5.174702E-1
-5.174702E-1
-5.946701E-1
-6.718698E-1
-7.490696E-1
-7.490696E-1
-6.718698E-1
-6.718698E-1
-6.718698E-1
-6.718698E-1
-6.718698E-1
-6.718698E-1
-6.718698E-1
-5.946701E-1
-5.946701E-1
-5.946701E-1
-5.946701E-1
-6.718698E-1
-7.490696E-1
-7.490696E-1
-7.490696E-1
-6.718698E-1
-6.718698E-1
-5.946701E-1
-6.718698E-1
-7.490696E-1
-7.490696E-1
-7.490696E-1
-6.718698E-1
-6.718698E-1
-6.718698E-1
-6.718698E-1
-6.718698E-1
-6.718698E-1
-7.490696E-1
-7.490696E-1
-7.490696E-1
-7.490696E-1
-7.490696E-1
-7.490696E-1
-7.490696E-1
-7.490696E-1
-8.262694E-1
-9.034692E-1
-8.262694E-1
-8.262694E-1
-8.262694E-1
-8.262694E-1
-8.262694E-1
-8.262694E-1
-9.034692E-1
-9.034692E-1
-8.262694E-1
-8.262694E-1
-8.262694E-1
-8.262694E-1
-9.034692E-1
-9.806690E-1
-9.806690E-1
-9.806690E-1
-9.034692E-1
-9.034692E-1
-9.034692E-1
-9.034692E-1
-9.806690E-1
-9.806690E-1
-9.806690E-1
-9.034692E-1
-9.806690E-1
-1.057869E+0
-1.057869E+0
-9.806690E-1
-9.806690E-1
-9.806690E-1
-9.034692E-1
-9.806690E-1
-9.034692E-1
-9.034692E-1
-9.806690E-1
-9.806690E-1
-9.034692E-1
-8.262694E-1
-8.262694E-1
-9.034692E-1
-9.034692E-1
-9.034692E-1
-9.034692E-1
-8.262694E-1
-9.034692E-1
-9.034692E-1
-9.806690E-1
-9.034692E-1
-8.262694E-1
-9.034692E-1
-9.034692E-1
-9.806690E-1
-9.034692E-1
-9.034692E-1
-9.806690E-1
-1.057869E+0
-9.806690E-1
-9.806690E-1
-9.806690E-1
-9.806690E-1
-9.806690E-1
-9.806690E-1
-9.034692E-1
-9.034692E-1
-9.806690E-1
-9.806690E-1
-9.806690E-1
-9.034692E-1
-9.806690E-1
-1.057869E+0
-1.057869E+0
-1.057869E+0
-1.057869E+0
-1.057869E+0
-1.057869E+0
-1.057869E+0
-1.057869E+0
-1.057869E+0
-1.057869E+0
-1.057869E+0
-1.057869E+0
-9.806690E-1
-9.806690E-1
-9.806690E-1
-1.057869E+0
-1.057869E+0
-9.806690E-1
-9.806690E-1
-9.806690E-1
-9.806690E-1
-9.806690E-1
-9.806690E-1
-9.806690E-1
-9.806690E-1
-9.806690E-1
-9.806690E-1
-9.806690E-1
-1.057869E+0
-1.057869E+0
-1.057869E+0
-1.057869E+0
-1.135069E+0
-1.135069E+0
-1.057869E+0
-9.806690E-1
-9.034692E-1
-9.806690E-1
-9.806690E-1
-9.806690E-1
-1.057869E+0
-1.057869E+0
-1.057869E+0
-9.806690E-1
-9.806690E-1
-9.806690E-1
-9.806690E-1
-9.806690E-1
-9.806690E-1
-9.034692E-1
-9.034692E-1
-9.034692E-1
-9.034692E-1
-9.034692E-1
-9.806690E-1
-9.806690E-1
-9.034692E-1
-9.806690E-1
-9.806690E-1
-9.806690E-1
-9.034692E-1
-8.262694E-1
-9.034692E-1
-9.806690E-1
-9.806690E-1
-9.034692E-1
-9.034692E-1
-9.034692E-1
-8.262694E-1
-8.262694E-1
-9.034692E-1
-9.034692E-1
-9.034692E-1
-8.262694E-1
-7.490696E-1
-7.490696E-1
-8.262694E-1
-9.034692E-1
-9.034692E-1
-9.034692E-1
-9.806690E-1
-9.806690E-1
-9.034692E-1
-9.034692E-1
-9.034692E-1
-9.034692E-1
-9.806690E-1
-9.034692E-1
-8.262694E-1
-7.490696E-1
-7.490696E-1
-7.490696E-1
-7.490696E-1
-7.490696E-1
-7.490696E-1
-8.262694E-1
-8.262694E-1
-8.262694E-1
-8.262694E-1
-8.262694E-1
-8.262694E-1
-9.034692E-1
-9.034692E-1
-9.034692E-1
-9.034692E-1
-9.034692E-1
-9.034692E-1
-9.034692E-1
-9.034692E-1
-8.262694E-1
-7.490696E-1
-7.490696E-1
-7.490696E-1
-8.262694E-1
-7.490696E-1
-7.490696E-1
-7.490696E-1
-8.262694E-1
-8.262694E-1
-7.490696E-1
-5.946701E-1
-5.946701E-1
-6.718698E-1
-6.718698E-1
-6.718698E-1
-6.718698E-1
-6.718698E-1
-6.718698E-1
-6.718698E-1
-7.490696E-1
-7.490696E-1
-7.490696E-1
-6.718698E-1
-6.718698E-1
-6.718698E-1
-6.718698E-1
-7.490696E-1
-7.490696E-1
-7.490696E-1
-7.490696E-1
-8.262694E-1
-7.490696E-1
-7.490696E-1
-6.718698E-1
-6.718698E-1
-7.490696E-1
-8.262694E-1
-9.034692E-1
-9.034692E-1
-8.262694E-1
-7.490696E-1
-7.490696E-1
-7.490696E-1
-9.034692E-1
-9.034692E-1
-9.034692E-1
-8.262694E-1
-8.262694E-1
-8.262694E-1
-9.034692E-1
-9.034692E-1
-9.806690E-1
-9.806690E-1
-9.806690E-1
-9.806690E-1
-9.034692E-1
-9.034692E-1
-8.262694E-1
-7.490696E-1
-8.262694E-1
-8.262694E-1
-7.490696E-1
-7.490696E-1
-7.490696E-1
-7.490696E-1
-8.262694E-1
-9.034692E-1
-9.806690E-1
-9.034692E-1
-8.262694E-1
-7.490696E-1
-8.262694E-1
-8.262694E-1
-8.262694E-1
-8.262694E-1
-8.262694E-1
-8.262694E-1
-9.034692E-1
-8.262694E-1
-7.490696E-1
-7.490696E-1
-7.490696E-1
-8.262694E-1
-9.034692E-1
-9.034692E-1
-9.034692E-1
-9.034692E-1
-9.806690E-1
-9.806690E-1
-9.806690E-1
-9.806690E-1
-9.806690E-1
-9.806690E-1
-8.262694E-1
-8.262694E-1
-8.262694E-1
-9.806690E-1
-9.806690E-1
-9.806690E-1
-9.034692E-1
-9.806690E-1
-9.806690E-1
-9.806690E-1
-9.034692E-1
-9.806690E-1
-1.057869E+0
-1.135069E+0
-1.135069E+0
-9.806690E-1
-9.034692E-1
-9.034692E-1
-9.034692E-1
-9.034692E-1
-9.806690E-1
-9.034692E-1
-9.034692E-1
-9.034692E-1
-9.034692E-1
-9.806690E-1
-9.806690E-1
-9.806690E-1
-8.262694E-1
-7.490696E-1
-7.490696E-1
-7.490696E-1
-7.490696E-1
-8.262694E-1
-7.490696E-1
-7.490696E-1
-7.490696E-1
-7.490696E-1
-7.490696E-1
-7.490696E-1
-7.490696E-1
-7.490696E-1
-7.490696E-1
-7.490696E-1
-8.262694E-1
-8.262694E-1
-9.034692E-1
-8.262694E-1
-7.490696E-1
-7.490696E-1
-8.262694E-1
-9.034692E-1
-9.034692E-1
-8.262694E-1
-7.490696E-1
-6.718698E-1
-6.718698E-1
-7.490696E-1
-7.490696E-1
-7.490696E-1
-6.718698E-1
-6.718698E-1
-6.718698E-1
-6.718698E-1
-6.718698E-1
-5.946701E-1
-5.946701E-1
-6.718698E-1
-6.718698E-1
-6.718698E-1
-5.946701E-1
-5.946701E-1
-5.174702E-1
-5.174702E-1
-5.174702E-1
-5.174702E-1
-5.174702E-1
-5.174702E-1
-5.174702E-1
-5.174702E-1
-5.946701E-1
-5.946701E-1
-5.946701E-1
-6.718698E-1
-6.718698E-1
-6.718698E-1
-5.946701E-1
-5.946701E-1
-5.946701E-1
-5.174702E-1
-5.174702E-1
-5.174702E-1
-5.174702E-1
-4.402705E-1
-4.402705E-1
-4.402705E-1
-5.174702E-1
-5.174702E-1
-5.946701E-1
-6.718698E-1
-5.946701E-1
-5.946701E-1
-5.174702E-1
-5.946701E-1
-5.174702E-1
-5.174702E-1
-5.174702E-1
-5.174702E-1
-4.402705E-1
-3.630707E-1
-3.630707E-1
-3.630707E-1
-4.402705E-1
-4.402705E-1
-3.630707E-1
-2.858709E-1
-2.858709E-1
-2.858709E-1
-2.858709E-1
-2.858709E-1
-2.858709E-1
-3.630707E-1
-4.402705E-1
-4.402705E-1
-3.630707E-1
-2.858709E-1
-2.086711E-1
-2.086711E-1
-2.086711E-1
-2.858709E-1
-2.086711E-1
-2.086711E-1
-2.086711E-1
-2.086711E-1
-2.858709E-1
-2.858709E-1
-2.858709E-1
-3.630707E-1
-3.630707E-1
-3.630707E-1
-2.858709E-1
-2.086711E-1
-2.086711E-1
-1.314713E-1
-2.086711E-1
-2.086711E-1
-2.858709E-1
-2.858709E-1
-2.086711E-1
-2.086711E-1
-2.086711E-1
-2.086711E-1
-2.086711E-1
-1.314713E-1
-2.086711E-1
-2.086711E-1
-2.858709E-1
-2.858709E-1
-2.858709E-1
-2.086711E-1
-2.086711E-1
-2.086711E-1
-2.858709E-1
-2.858709E-1
-2.858709E-1
-2.086711E-1
-2.086711E-1
-2.086711E-1
-2.086711E-1
-2.086711E-1
-2.086711E-1
-2.086711E-1
-2.086711E-1
-2.086711E-1
-2.086711E-1
-2.086711E-1
-2.086711E-1
-2.086711E-1
-2.858709E-1
-3.630707E-1
-4.402705E-1
-4.402705E-1
-4.402705E-1
-3.630707E-1
-3.630707E-1
-3.630707E-1
-3.630707E-1
-3.630707E-1
-4.402705E-1
-5.174702E-1
-5.174702E-1
-4.402705E-1
-4.402705E-1
-4.402705E-1
-5.174702E-1
-5.174702E-1
-5.174702E-1
-4.402705E-1
-5.174702E-1
-5.946701E-1
-5.946701E-1
-5.946701E-1
-5.174702E-1
-5.174702E-1
-5.174702E-1
-5.174702E-1
-4.402705E-1
-4.402705E-1
-4.402705E-1
-4.402705E-1
-4.402705E-1
-5.174702E-1
-5.174702E-1
-5.174702E-1
-5.174702E-1
-5.174702E-1
-5.174702E-1
-5.174702E-1
-5.174702E-1
-5.174702E-1
-5.174702E-1
-5.946701E-1
-6.718698E-1
-6.718698E-1
-5.946701E-1
-5.946701E-1
-5.174702E-1
-5.174702E-1
-4.402705E-1
-4.402705E-1
-5.174702E-1
-5.174702E-1
-5.946701E-1
-5.174702E-1
-4.402705E-1
-4.402705E-1
-4.402705E-1
-5.174702E-1
-5.174702E-1
-5.174702E-1
-4.402705E-1
-4.402705E-1
-4.402705E-1
-4.402705E-1
-4.402705E-1
-4.402705E-1
-4.402705E-1
-4.402705E-1
-3.630707E-1
-3.630707E-1
-3.630707E-1
-3.630707E-1
-3.630707E-1
-3.630707E-1
-3.630707E-1
-3.630707E-1
-3.630707E-1
-4.402705E-1
-4.402705E-1
-4.402705E-1
-3.630707E-1
-3.630707E-1
-4.402705E-1
-4.402705E-1
-5.174702E-1
-5.174702E-1
-5.174702E-1
-4.402705E-1
-3.630707E-1
-3.630707E-1
-2.858709E-1
-2.858709E-1
-2.858709E-1
-3.630707E-1
-3.630707E-1
-2.858709E-1
-2.858709E-1
-2.858709E-1
-3.630707E-1
-3.630707E-1
-2.858709E-1
-2.086711E-1
-2.086711E-1
-2.858709E-1
-3.630707E-1
-4.402705E-1
-3.630707E-1
-2.858709E-1
-2.086711E-1
-2.086711E-1
-2.858709E-1
-2.086711E-1
-2.086711E-1
-2.086711E-1
-2.858709E-1
-3.630707E-1
-3.630707E-1
-4.402705E-1
-4.402705E-1
-5.174702E-1
-4.402705E-1
-3.630707E-1
-2.086711E-1
-2.086711E-1
-2.858709E-1
-3.630707E-1
-4.402705E-1
-3.630707E-1
-3.630707E-1
-3.630707E-1
-3.630707E-1
-2.858709E-1
-2.086711E-1
-2.086711E-1
-2.858709E-1
-3.630707E-1
-3.630707E-1
-2.858709E-1
-2.086711E-1
-2.086711E-1
-2.086711E-1
-2.086711E-1
-2.086711E-1
-2.086711E-1
-2.086711E-1
-2.086711E-1
-2.086711E-1
-2.086711E-1
-2.858709E-1
-2.858709E-1
-2.858709E-1
-2.086711E-1
-1.314713E-1
-1.314713E-1
-2.086711E-1
-2.086711E-1
-2.086711E-1
-1.314713E-1
-5.427146E-2
-1.314713E-1
-1.314713E-1
-1.314713E-1
-1.314713E-1
-2.086711E-1
-2.858709E-1
-2.086711E-1
-1.314713E-1
-5.427146E-2
-1.314713E-1
-2.086711E-1
-2.086711E-1
-1.314713E-1
-2.086711E-1
-2.858709E-1
-3.630707E-1
-3.630707E-1
-2.858709E-1
-2.086711E-1
-1.314713E-1
-1.314713E-1
-1.314713E-1
-2.086711E-1
-2.086711E-1
-2.086711E-1
-2.086711E-1
-2.858709E-1
-2.086711E-1
-1.314713E-1
-1.314713E-1
-1.314713E-1
-2.858709E-1
-2.858709E-1
-2.858709E-1
-2.858709E-1
-2.086711E-1
-2.086711E-1
-2.858709E-1
-2.858709E-1
-2.858709E-1
-2.858709E-1
-2.086711E-1
-2.086711E-1
-2.086711E-1
-2.858709E-1
-3.630707E-1
-3.630707E-1
-3.630707E-1
-3.630707E-1
-4.402705E-1
-3.630707E-1
-3.630707E-1
-2.858709E-1
-2.858709E-1
-3.630707E-1
-4.402705E-1
-4.402705E-1
-4.402705E-1
-4.402705E-1
-5.174702E-1
-5.174702E-1
-4.402705E-1
-3.630707E-1
-3.630707E-1
-3.630707E-1
-3.630707E-1
-3.630707E-1
-3.630707E-1
-3.630707E-1
-3.630707E-1
-3.630707E-1
-3.630707E-1
-2.858709E-1
-2.858709E-1
-3.630707E-1
-4.402705E-1
-4.402705E-1
-4.402705E-1
-3.630707E-1
-3.630707E-1
-4.402705E-1
-4.402705E-1
-4.402705E-1
-4.402705E-1
-4.402705E-1
-4.402705E-1
-3.630707E-1
-2.858709E-1
-2.858709E-1
-3.630707E-1
-3.630707E-1
-3.630707E-1
-3.630707E-1
-3.630707E-1
-2.858709E-1
-3.630707E-1
-3.630707E-1
-3.630707E-1
-2.858709E-1
-2.858709E-1
-2.858709E-1
-4.402705E-1
-5.174702E-1
-4.402705E-1
-3.630707E-1
-3.630707E-1
-3.630707E-1
-3.630707E-1
-3.630707E-1
-2.858709E-1
-2.858709E-1
-3.630707E-1
-3.630707E-1
-3.630707E-1
-2.858709E-1
-2.086711E-1
-2.858709E-1
-2.858709E-1
-2.858709E-1
-2.858709E-1
-2.086711E-1
-2.086711E-1
-2.086711E-1
-2.858709E-1
-2.858709E-1
-3.630707E-1
-3.630707E-1
-3.630707E-1
-3.630707E-1
-3.630707E-1
-2.858709E-1
-2.086711E-1
-2.086711E-1
-2.086711E-1
-2.858709E-1
-2.858709E-1
-2.858709E-1
-2.858709E-1
-2.858709E-1
-2.858709E-1
-2.086711E-1
-2.086711E-1
-2.086711E-1
-2.086711E-1
-2.086711E-1
-1.314713E-1
-5.427146E-2
-1.314713E-1
-2.858709E-1
-3.630707E-1
-2.858709E-1
-2.858709E-1
-2.858709E-1
-2.858709E-1
-2.086711E-1
-2.086711E-1
-2.086711E-1
-2.858709E-1
-2.858709E-1
-2.858709E-1
-3.630707E-1
-3.630707E-1
-2.858709E-1
-2.858709E-1
-2.858709E-1
-2.858709E-1
-2.858709E-1
-2.858709E-1
-3.630707E-1
-3.630707E-1
-4.402705E-1
-3.630707E-1
-3.630707E-1
-3.630707E-1
-3.630707E-1
-4.402705E-1
-4.402705E-1
-3.630707E-1
-2.858709E-1
-3.630707E-1
-3.630707E-1
-4.402705E-1
-4.402705E-1
-4.402705E-1
-4.402705E-1
-4.402705E-1
-4.402705E-1
-4.402705E-1
-4.402705E-1
-5.174702E-1
-5.174702E-1
-5.174702E-1
-5.174702E-1
-5.174702E-1
-5.174702E-1
-4.402705E-1
-4.402705E-1
-4.402705E-1
-4.402705E-1
-5.174702E-1
-5.174702E-1
-5.174702E-1
-4.402705E-1
-4.402705E-1
-5.174702E-1
-5.174702E-1
-5.174702E-1
-4.402705E-1
-4.402705E-1
-4.402705E-1
-5.174702E-1
-5.174702E-1
-4.402705E-1
-4.402705E-1
-4.402705E-1
-4.402705E-1
-4.402705E-1
-4.402705E-1
-4.402705E-1
-4.402705E-1
-4.402705E-1
-5.174702E-1
-5.174702E-1
-5.174702E-1
-5.174702E-1
-5.946701E-1
-5.946701E-1
-5.946701E-1
-5.174702E-1
-5.174702E-1
-5.946701E-1
-5.946701E-1
-5.174702E-1
-4.402705E-1
-5.174702E-1
-5.174702E-1
-5.174702E-1
-5.174702E-1
-5.174702E-1
-5.174702E-1
-5.174702E-1
-5.174702E-1
-5.174702E-1
-5.174702E-1
-5.174702E-1
-5.174702E-1
-4.402705E-1
-4.402705E-1
-4.402705E-1
-4.402705E-1
-5.174702E-1
-5.174702E-1
-5.174702E-1
-5.174702E-1
-4.402705E-1
-3.630707E-1
-2.858709E-1
-3.630707E-1
-3.630707E-1
-3.630707E-1
-3.630707E-1
-2.858709E-1
-3.630707E-1
-3.630707E-1
-2.858709E-1
-2.858709E-1
-2.858709E-1
-3.630707E-1
-4.402705E-1
-4.402705E-1
-3.630707E-1
-2.858709E-1
-2.086711E-1
-3.630707E-1
-4.402705E-1
-4.402705E-1
-3.630707E-1
-3.630707E-1
-2.858709E-1
-2.858709E-1
-2.858709E-1
-3.630707E-1
-3.630707E-1
-3.630707E-1
-2.086711E-1
-1.314713E-1
-1.314713E-1
-1.314713E-1
-2.086711E-1
-2.086711E-1
-2.086711E-1
-2.086711E-1
-2.086711E-1
-2.086711E-1
-2.086711E-1
-2.086711E-1
-2.086711E-1
-1.314713E-1
-1.314713E-1
-1.314713E-1
-1.314713E-1
-2.086711E-1
-1.314713E-1
-1.314713E-1
-5.427146E-2
-5.427146E-2
-5.427146E-2
-5.427146E-2
-5.427146E-2
-5.427146E-2
-5.427146E-2
-1.314713E-1
-1.314713E-1
-1.314713E-1
-1.314713E-1
-1.314713E-1
-1.314713E-1
-5.427146E-2
-5.427146E-2
-5.427146E-2
-1.314713E-1
-2.086711E-1
-1.314713E-1
-5.427146E-2
-5.427146E-2
2.292833E-2
-5.427146E-2
-5.427146E-2
-5.427146E-2
-5.427146E-2
-5.427146E-2
-1.314713E-1
-1.314713E-1
-1.314713E-1
-1.314713E-1
-5.427146E-2
-5.427146E-2
-1.314713E-1
-1.314713E-1
-1.314713E-1
-5.427146E-2
-5.427146E-2
2.292833E-2
2.292833E-2
-5.427146E-2
-5.427146E-2
-5.427146E-2
-5.427146E-2
-1.314713E-1
-2.086711E-1
-1.314713E-1
-5.427146E-2
-5.427146E-2
-1.314713E-1
-1.314713E-1
-1.314713E-1
-1.314713E-1
-1.314713E-1
-2.086711E-1
-2.086711E-1
-2.086711E-1
-2.858709E-1
-2.858709E-1
-3.630707E-1
-3.630707E-1
-3.630707E-1
-3.630707E-1
-3.630707E-1
-4.402705E-1
-5.174702E-1
-5.174702E-1
-5.174702E-1
-4.402705E-1
-4.402705E-1
-5.174702E-1
-5.174702E-1
-5.174702E-1
-4.402705E-1
-4.402705E-1
-4.402705E-1
-3.630707E-1
-3.630707E-1
-2.858709E-1
-2.086711E-1
-2.086711E-1
-2.858709E-1
-3.630707E-1
-3.630707E-1
-3.630707E-1
-2.858709E-1
-2.858709E-1
-2.858709E-1
-2.858709E-1
-2.858709E-1
-2.858709E-1
-2.858709E-1
-2.086711E-1
-2.086711E-1
-1.314713E-1
-1.314713E-1
-2.086711E-1
-2.086711E-1
-1.314713E-1
-2.086711E-1
-2.086711E-1
-2.858709E-1
-2.858709E-1
-2.858709E-1
-2.858709E-1
-2.086711E-1
-2.086711E-1
-2.086711E-1
-2.858709E-1
-2.858709E-1
-2.086711E-1
-2.858709E-1
-2.858709E-1
-3.630707E-1
-2.858709E-1
-2.858709E-1
-3.630707E-1
-3.630707E-1
-4.402705E-1
-4.402705E-1
-4.402705E-1
-4.402705E-1
-4.402705E-1
-4.402705E-1
-4.402705E-1
-5.174702E-1
-5.174702E-1
-5.174702E-1
-5.174702E-1
-5.174702E-1
-4.402705E-1
-4.402705E-1
-3.630707E-1
-4.402705E-1
-4.402705E-1
-4.402705E-1
-4.402705E-1
-4.402705E-1
-4.402705E-1
-4.402705E-1
-5.174702E-1
-5.946701E-1
-6.718698E-1
-5.946701E-1
-5.174702E-1
-5.174702E-1
-5.174702E-1
-5.946701E-1
-5.946701E-1
-5.174702E-1
-4.402705E-1
-3.630707E-1
-3.630707E-1
-4.402705E-1
-5.174702E-1
-5.174702E-1
-5.174702E-1
-5.174702E-1
-5.174702E-1
-5.174702E-1
-5.174702E-1
-5.174702E-1
-5.174702E-1
-5.174702E-1
-5.946701E-1
-5.946701E-1
-5.174702E-1
-5.174702E-1
-5.174702E-1
-5.946701E-1
-5.946701E-1
-5.174702E-1
-5.174702E-1
-5.174702E-1
-5.174702E-1
-5.946701E-1
-5.946701E-1
-5.946701E-1
-5.946701E-1
-5.946701E-1
-5.946701E-1
-6.718698E-1
-6.718698E-1
-6.718698E-1
-5.946701E-1
-5.946701E-1
-5.174702E-1
-5.174702E-1
-5.946701E-1
-5.174702E-1
-5.174702E-1
-3.630707E-1
-3.630707E-1
-3.630707E-1
-5.174702E-1
-5.174702E-1
-5.946701E-1
-5.174702E-1
-5.174702E-1
-4.402705E-1
-4.402705E-1
-4.402705E-1
-4.402705E-1
-4.402705E-1
-4.402705E-1
-4.402705E-1
-4.402705E-1
-4.402705E-1
-4.402705E-1
-4.402705E-1
-4.402705E-1
-4.402705E-1
-4.402705E-1
-3.630707E-1
-4.402705E-1
-4.402705E-1
-3.630707E-1
-4.402705E-1
-4.402705E-1
-5.174702E-1
-4.402705E-1
-3.630707E-1
-3.630707E-1
-3.630707E-1
-4.402705E-1
-4.402705E-1
-4.402705E-1
-3.630707E-1
-4.402705E-1
-5.174702E-1
-4.402705E-1
-3.630707E-1
-3.630707E-1
-3.630707E-1
-3.630707E-1
-3.630707E-1
-4.402705E-1
-4.402705E-1
-4.402705E-1
-3.630707E-1
-3.630707E-1
-3.630707E-1
-4.402705E-1
-3.630707E-1
-3.630707E-1
-3.630707E-1
-2.858709E-1
-2.858709E-1
-3.630707E-1
-3.630707E-1
-4.402705E-1
-3.630707E-1
-2.858709E-1
-2.086711E-1
-2.086711E-1
-2.858709E-1
-3.630707E-1
-3.630707E-1
-3.630707E-1
-3.630707E-1
-3.630707E-1
-2.858709E-1
-2.858709E-1
-3.630707E-1
-3.630707E-1
-3.630707E-1
-3.630707E-1
-3.630707E-1
-3.630707E-1
-3.630707E-1
-4.402705E-1
-3.630707E-1
-2.858709E-1
-2.858709E-1
-3.630707E-1
-3.630707E-1
-3.630707E-1
-2.858709E-1
-2.858709E-1
-3.630707E-1
-2.858709E-1
-2.086711E-1
-2.086711E-1
-2.086711E-1
-2.858709E-1
-2.858709E-1
-2.858709E-1
-2.086711E-1
-2.086711E-1
-2.086711E-1
-2.858709E-1
-2.858709E-1
-3.630707E-1
-2.858709E-1
-2.858709E-1
-2.086711E-1
-2.858709E-1
-2.086711E-1
-2.086711E-1
-1.314713E-1
-1.314713E-1
-2.086711E-1
-2.086711E-1
-2.086711E-1
-2.086711E-1
-2.086711E-1
-2.086711E-1
-1.314713E-1
-1.314713E-1
-1.314713E-1
-1.314713E-1
-1.314713E-1
-1.314713E-1
-1.314713E-1
-1.314713E-1
-1.314713E-1
-2.086711E-1
-2.086711E-1
-1.314713E-1
-5.427146E-2
-5.427146E-2
-1.314713E-1
-2.086711E-1
-2.086711E-1
-2.086711E-1
-1.314713E-1
-1.314713E-1
-5.427146E-2
2.292833E-2
1.001281E-1
1.001281E-1
2.292833E-2
-5.427146E-2
-1.314713E-1
-1.314713E-1
-1.314713E-1
-2.086711E-1
-2.086711E-1
-1.314713E-1
-1.314713E-1
-2.086711E-1
-2.086711E-1
-2.086711E-1
-1.314713E-1
-2.086711E-1
-2.086711E-1
-2.086711E-1
-2.086711E-1
-2.086711E-1
-1.314713E-1
-1.314713E-1
-1.314713E-1
-1.314713E-1
-1.314713E-1
-1.314713E-1
-1.314713E-1
-1.314713E-1
-1.314713E-1
-5.427146E-2
-1.314713E-1
-2.086711E-1
-2.086711E-1
-1.314713E-1
-5.427146E-2
-5.427146E-2
-5.427146E-2
-1.314713E-1
-2.086711E-1
-2.086711E-1
-2.086711E-1
-1.314713E-1
-1.314713E-1
-1.314713E-1
-1.314713E-1
-1.314713E-1
-5.427146E-2
-1.314713E-1
-1.314713E-1
-1.314713E-1
-5.427146E-2
-5.427146E-2
-5.427146E-2
-1.314713E-1
-1.314713E-1
-1.314713E-1
-5.427146E-2
-5.427146E-2
-1.314713E-1
-2.086711E-1
-2.858709E-1
-2.858709E-1
-3.630707E-1
-2.858709E-1
-2.086711E-1
-1.314713E-1
-1.314713E-1
-1.314713E-1
-2.086711E-1
-1.314713E-1
-1.314713E-1
-1.314713E-1
-2.086711E-1
-2.086711E-1
-2.086711E-1
-2.086711E-1
-1.314713E-1
-1.314713E-1
-1.314713E-1
-1.314713E-1
-5.427146E-2
-5.427146E-2
2.292833E-2
-5.427146E-2
-1.314713E-1
-1.314713E-1
-1.314713E-1
-1.314713E-1
-5.427146E-2
-5.427146E-2
-1.314713E-1
-2.086711E-1
-2.086711E-1
-2.086711E-1
-1.314713E-1
-1.314713E-1
-1.314713E-1
-2.086711E-1
-2.086711E-1
-2.086711E-1
-1.314713E-1
-1.314713E-1
-1.314713E-1
-1.314713E-1
-1.314713E-1
-1.314713E-1
-2.086711E-1
-1.314713E-1
-1.314713E-1
-1.314713E-1
-1.314713E-1
-1.314713E-1
-1.314713E-1
-5.427146E-2
-1.314713E-1
-1.314713E-1
-2.086711E-1
-2.086711E-1
-2.086711E-1
-2.086711E-1
-2.086711E-1
-2.858709E-1
-2.086711E-1
-2.086711E-1
-2.086711E-1
-2.086711E-1
-2.086711E-1
-2.086711E-1
-2.086711E-1
-1.314713E-1
-5.427146E-2
-5.427146E-2
-5.427146E-2
-5.427146E-2
-5.427146E-2
-5.427146E-2
-5.427146E-2
-5.427146E-2
2.292833E-2
2.292833E-2
2.292833E-2
-5.427146E-2
-5.427146E-2
-5.427146E-2
-5.427146E-2
-5.427146E-2
-5.427146E-2
-5.427146E-2
-5.427146E-2
-5.427146E-2
2.292833E-2
-5.427146E-2
-5.427146E-2
-5.427146E-2
-5.427146E-2
-5.427146E-2
-5.427146E-2
2.292833E-2
2.292833E-2
2.292833E-2
2.292833E-2
2.292833E-2
2.292833E-2
1.001281E-1
1.001281E-1
1.001281E-1
2.292833E-2
2.292833E-2
2.292833E-2
2.292833E-2
2.292833E-2
2.292833E-2
2.292833E-2
-5.427146E-2
2.292833E-2
2.292833E-2
1.001281E-1
2.292833E-2
-5.427146E-2
-5.427146E-2
-5.427146E-2
-5.427146E-2
-5.427146E-2
-5.427146E-2
-5.427146E-2
2.292833E-2
1.001281E-1
1.001281E-1
1.773279E-1
1.001281E-1
1.001281E-1
1.001281E-1
1.001281E-1
1.001281E-1
1.001281E-1
2.292833E-2
2.292833E-2
2.292833E-2
-5.427146E-2
2.292833E-2
1.001281E-1
1.773279E-1
1.773279E-1
1.001281E-1
-5.427146E-2
-5.427146E-2
2.292833E-2
1.001281E-1
1.001281E-1
1.001281E-1
2.292833E-2
2.292833E-2
-5.427146E-2
-5.427146E-2
2.292833E-2
2.292833E-2
2.292833E-2
-5.427146E-2
-1.314713E-1
-1.314713E-1
-5.427146E-2
2.292833E-2
2.292833E-2
-5.427146E-2
-5.427146E-2
-5.427146E-2
2.292833E-2
2.292833E-2
2.292833E-2
2.292833E-2
2.292833E-2
1.001281E-1
1.001281E-1
1.001281E-1
1.001281E-1
1.001281E-1
1.001281E-1
1.001281E-1
1.001281E-1
1.001281E-1
2.292833E-2
2.292833E-2
2.292833E-2
2.292833E-2
2.292833E-2
2.292833E-2
1.001281E-1
1.001281E-1
1.001281E-1
1.001281E-1
1.001281E-1
2.292833E-2
2.292833E-2
-5.427146E-2
-5.427146E-2
2.292833E-2
2.292833E-2
1.001281E-1
1.001281E-1
1.001281E-1
1.001281E-1
2.292833E-2
2.292833E-2
1.001281E-1
1.001281E-1
-5.427146E-2
-5.427146E-2
-5.427146E-2
2.292833E-2
1.001281E-1
1.773279E-1
1.773279E-1
1.001281E-1
2.292833E-2
-5.427146E-2
2.292833E-2
1.001281E-1
1.001281E-1
1.001281E-1
2.292833E-2
-5.427146E-2
2.292833E-2
1.001281E-1
1.773279E-1
1.773279E-1
1.001281E-1
1.001281E-1
2.292833E-2
2.292833E-2
2.292833E-2
1.001281E-1
1.001281E-1
1.001281E-1
1.001281E-1
2.292833E-2
-5.427146E-2
2.292833E-2
1.001281E-1
1.001281E-1
1.001281E-1
2.292833E-2
1.001281E-1
1.001281E-1
1.773279E-1
1.773279E-1
1.773279E-1
1.773279E-1
2.545277E-1
2.545277E-1
1.773279E-1
1.773279E-1
1.773279E-1
1.001281E-1
1.001281E-1
1.001281E-1
1.773279E-1
1.773279E-1
1.773279E-1
1.001281E-1
1.773279E-1
1.773279E-1
1.773279E-1
1.773279E-1
1.001281E-1
2.292833E-2
2.292833E-2
2.292833E-2
1.001281E-1
1.773279E-1
1.773279E-1
1.773279E-1
1.773279E-1
1.773279E-1
1.773279E-1
1.773279E-1
1.773279E-1
1.001281E-1
2.292833E-2
2.292833E-2
2.292833E-2
1.001281E-1
2.292833E-2
2.292833E-2
2.292833E-2
1.001281E-1
1.001281E-1
1.773279E-1
1.773279E-1
1.773279E-1
1.001281E-1
1.001281E-1
1.001281E-1
1.001281E-1
1.001281E-1
2.292833E-2
-5.427146E-2
2.292833E-2
1.001281E-1
1.773279E-1
1.773279E-1
1.001281E-1
2.292833E-2
2.292833E-2
2.292833E-2
2.292833E-2
2.292833E-2
2.292833E-2
2.292833E-2
2.292833E-2
-5.427146E-2
-5.427146E-2
2.292833E-2
2.292833E-2
1.001281E-1
1.001281E-1
1.001281E-1
1.001281E-1
1.001281E-1
1.001281E-1
1.001281E-1
2.292833E-2
2.292833E-2
2.292833E-2
2.292833E-2
1.001281E-1
1.773279E-1
1.773279E-1
2.292833E-2
2.292833E-2
2.292833E-2
1.001281E-1
1.001281E-1
1.773279E-1
1.001281E-1
1.001281E-1
1.773279E-1
1.773279E-1
1.773279E-1
1.001281E-1
1.001281E-1
1.001281E-1
1.773279E-1
1.773279E-1
1.773279E-1
1.001281E-1
1.001281E-1
1.773279E-1
1.773279E-1
1.773279E-1
1.773279E-1
1.773279E-1
2.545277E-1
2.545277E-1
2.545277E-1
2.545277E-1
2.545277E-1
2.545277E-1
2.545277E-1
2.545277E-1
1.773279E-1
1.773279E-1
1.773279E-1
3.317275E-1
4.089273E-1
4.089273E-1
3.317275E-1
2.545277E-1
2.545277E-1
1.773279E-1
1.773279E-1
1.773279E-1
1.773279E-1
1.773279E-1
1.773279E-1
1.773279E-1
2.545277E-1
3.317275E-1
3.317275E-1
2.545277E-1
2.545277E-1
1.773279E-1
1.001281E-1
1.001281E-1
1.773279E-1
2.545277E-1
2.545277E-1
1.773279E-1
1.001281E-1
1.001281E-1
1.773279E-1
1.773279E-1
1.773279E-1
1.773279E-1
1.773279E-1
2.545277E-1
2.545277E-1
2.545277E-1
1.773279E-1
1.773279E-1
1.773279E-1
2.545277E-1
2.545277E-1
2.545277E-1
1.773279E-1
1.773279E-1
1.001281E-1
1.001281E-1
1.773279E-1
1.773279E-1
1.773279E-1
1.001281E-1
2.292833E-2
2.292833E-2
1.001281E-1
1.001281E-1
1.773279E-1
1.001281E-1
2.292833E-2
1.001281E-1
1.773279E-1
2.545277E-1
2.545277E-1
1.773279E-1
1.001281E-1
1.001281E-1
2.292833E-2
2.292833E-2
2.292833E-2
1.001281E-1
1.773279E-1
1.773279E-1
1.773279E-1
1.001281E-1
1.001281E-1
1.001281E-1
1.001281E-1
1.001281E-1
1.001281E-1
1.001281E-1
1.773279E-1
1.773279E-1
1.773279E-1
1.001281E-1
1.001281E-1
1.001281E-1
1.001281E-1
1.001281E-1
1.001281E-1
2.292833E-2
-5.427146E-2
-5.427146E-2
2.292833E-2
2.292833E-2
2.292833E-2
2.292833E-2
2.292833E-2
1.001281E-1
1.773279E-1
1.773279E-1
2.292833E-2
-5.427146E-2
2.292833E-2
1.001281E-1
1.001281E-1
1.001281E-1
1.001281E-1
2.292833E-2
2.292833E-2
1.001281E-1
1.001281E-1
1.001281E-1
1.001281E-1
1.001281E-1
1.773279E-1
1.773279E-1
1.773279E-1
1.001281E-1
1.001281E-1
1.001281E-1
1.001281E-1
1.773279E-1
1.773279E-1
2.545277E-1
1.773279E-1
1.773279E-1
1.773279E-1
1.001281E-1
2.292833E-2
2.292833E-2
2.292833E-2
2.292833E-2
2.292833E-2
2.292833E-2
2.292833E-2
2.292833E-2
2.292833E-2
-5.427146E-2
-5.427146E-2
-5.427146E-2
-5.427146E-2
-5.427146E-2
-5.427146E-2
-5.427146E-2
-5.427146E-2
-5.427146E-2
2.292833E-2
2.292833E-2
1.001281E-1
1.001281E-1
1.001281E-1
1.001281E-1
1.001281E-1
1.001281E-1
1.001281E-1
1.001281E-1
1.001281E-1
1.001281E-1
2.292833E-2
1.001281E-1
1.001281E-1
1.773279E-1
1.773279E-1
1.001281E-1
1.001281E-1
1.001281E-1
1.773279E-1
1.773279E-1
1.001281E-1
1.001281E-1
1.001281E-1
1.773279E-1
1.773279E-1
1.773279E-1
1.001281E-1
2.292833E-2
2.292833E-2
2.292833E-2
2.292833E-2
1.001281E-1
1.773279E-1
1.773279E-1
1.773279E-1
1.001281E-1
2.292833E-2
2.292833E-2
2.292833E-2
1.001281E-1
1.001281E-1
2.292833E-2
2.292833E-2
2.292833E-2
1.001281E-1
1.001281E-1
1.001281E-1
2.292833E-2
-5.427146E-2
2.292833E-2
2.292833E-2
2.292833E-2
2.292833E-2
2.292833E-2
2.292833E-2
1.001281E-1
1.001281E-1
1.001281E-1
1.001281E-1
1.773279E-1
1.773279E-1
1.001281E-1
1.001281E-1
1.001281E-1
1.773279E-1
1.773279E-1
1.773279E-1
1.001281E-1
1.773279E-1
1.773279E-1
1.773279E-1
1.001281E-1
2.292833E-2
2.292833E-2
1.001281E-1
1.773279E-1
1.001281E-1
2.292833E-2
2.292833E-2
1.001281E-1
1.773279E-1
1.773279E-1
1.001281E-1
2.292833E-2
2.292833E-2
1.001281E-1
1.001281E-1
2.292833E-2
-5.427146E-2
-5.427146E-2
-5.427146E-2
2.292833E-2
-5.427146E-2
-5.427146E-2
2.292833E-2
2.292833E-2
2.292833E-2
-5.427146E-2
2.292833E-2
1.001281E-1
1.001281E-1
-5.427146E-2
-2.086711E-1
-2.086711E-1
-1.314713E-1
-5.427146E-2
-5.427146E-2
-5.427146E-2
-1.314713E-1
-1.314713E-1
-1.314713E-1
-1.314713E-1
-2.086711E-1
-2.858709E-1
-2.858709E-1
-3.630707E-1
-2.858709E-1
-2.858709E-1
-2.858709E-1
-2.858709E-1
-3.630707E-1
-3.630707E-1
-4.402705E-1
-4.402705E-1
-4.402705E-1
-4.402705E-1
-3.630707E-1
-2.858709E-1
-2.858709E-1
-4.402705E-1
-5.174702E-1
-5.946701E-1
-5.174702E-1
-4.402705E-1
-4.402705E-1
-5.174702E-1
-5.174702E-1
-5.174702E-1
-5.174702E-1
-4.402705E-1
-5.174702E-1
-5.174702E-1
-5.174702E-1
-5.174702E-1
-5.174702E-1
-5.174702E-1
-5.946701E-1
-5.946701E-1
-5.946701E-1
-5.946701E-1
-5.174702E-1
-5.174702E-1
-5.174702E-1
-5.946701E-1
-5.946701E-1
-5.946701E-1
-5.174702E-1
-5.946701E-1
-6.718698E-1
-6.718698E-1
-5.946701E-1
-4.402705E-1
-2.086711E-1
2.292833E-2
1.773279E-1
1.773279E-1
2.545277E-1
3.317275E-1
3.317275E-1
3.317275E-1
3.317275E-1
4.089273E-1
7.177265E-1
8.721261E-1
7.949263E-1
4.861271E-1
1.773279E-1
1.001281E-1
1.001281E-1
1.001281E-1
2.292833E-2
-2.086711E-1
-4.402705E-1
-6.718698E-1
-8.262694E-1
-9.034692E-1
-9.806690E-1
-1.057869E+0
-1.212268E+0
-1.289468E+0
-1.212268E+0
-1.212268E+0
-1.212268E+0
-1.289468E+0
-1.289468E+0
-1.289468E+0
-1.366668E+0
-1.443868E+0
-1.443868E+0
-1.366668E+0
-1.289468E+0
-1.212268E+0
-1.135069E+0
-1.212268E+0
-1.212268E+0
-1.289468E+0
-1.212268E+0
-1.212268E+0
-1.212268E+0
-1.212268E+0
-1.212268E+0
-1.135069E+0
-1.057869E+0
-9.806690E-1
-9.034692E-1
-8.262694E-1
-7.490696E-1
-7.490696E-1
-6.718698E-1
-5.946701E-1
-5.946701E-1
-5.946701E-1
-4.402705E-1
-2.858709E-1
-2.086711E-1
-2.086711E-1
-2.858709E-1
-2.858709E-1
-2.086711E-1
-1.314713E-1
2.292833E-2
2.292833E-2
2.292833E-2
-5.427146E-2
-1.314713E-1
-1.314713E-1
-5.427146E-2
2.292833E-2
2.292833E-2
2.292833E-2
1.001281E-1
1.773279E-1
2.545277E-1
3.317275E-1
4.089273E-1
4.089273E-1
4.089273E-1
4.089273E-1
4.861271E-1
5.633268E-1
6.405268E-1
5.633268E-1
5.633268E-1
7.177265E-1
7.949263E-1
7.949263E-1
7.949263E-1
7.177265E-1
7.177265E-1
7.177265E-1
7.949263E-1
7.949263E-1
7.949263E-1
7.177265E-1
6.405268E-1
6.405268E-1
6.405268E-1
6.405268E-1
7.177265E-1
7.177265E-1
6.405268E-1
4.861271E-1
4.089273E-1
4.089273E-1
4.861271E-1
4.861271E-1
4.861271E-1
4.089273E-1
2.545277E-1
2.545277E-1
3.317275E-1
4.089273E-1
4.089273E-1
4.089273E-1
3.317275E-1
3.317275E-1
3.317275E-1
2.545277E-1
2.545277E-1
2.545277E-1
2.545277E-1
2.545277E-1
1.773279E-1
1.773279E-1
1.773279E-1
3.317275E-1
3.317275E-1
3.317275E-1
2.545277E-1
2.545277E-1
1.773279E-1
2.545277E-1
3.317275E-1
4.089273E-1
4.089273E-1
4.089273E-1
4.861271E-1
4.861271E-1
5.633268E-1
5.633268E-1
5.633268E-1
6.405268E-1
7.949263E-1
7.949263E-1
7.949263E-1
7.949263E-1
7.949263E-1
7.949263E-1
7.177265E-1
7.949263E-1
7.949263E-1
9.493259E-1
9.493259E-1
9.493259E-1
8.721261E-1
8.721261E-1
8.721261E-1
9.493259E-1
9.493259E-1
9.493259E-1
8.721261E-1
8.721261E-1
9.493259E-1
1.026526E+0
9.493259E-1
8.721261E-1
8.721261E-1
1.026526E+0
1.026526E+0
1.026526E+0
9.493259E-1
8.721261E-1
9.493259E-1
9.493259E-1
8.721261E-1
7.949263E-1
7.949263E-1
7.949263E-1
7.949263E-1
6.405268E-1
6.405268E-1
6.405268E-1
7.949263E-1
8.721261E-1
8.721261E-1
7.949263E-1
7.949263E-1
7.949263E-1
8.721261E-1
7.949263E-1
7.177265E-1
7.177265E-1
7.949263E-1
7.949263E-1
7.177265E-1
7.949263E-1
8.721261E-1
7.949263E-1
7.177265E-1
6.405268E-1
7.177265E-1
7.949263E-1
7.949263E-1
7.177265E-1
7.177265E-1
7.177265E-1
7.177265E-1
7.949263E-1
7.949263E-1
7.949263E-1
7.949263E-1
7.949263E-1
7.949263E-1
7.949263E-1
7.177265E-1
6.405268E-1
6.405268E-1
6.405268E-1
7.177265E-1
7.177265E-1
7.177265E-1
7.177265E-1
6.405268E-1
6.405268E-1
7.177265E-1
7.177265E-1
7.177265E-1
6.405268E-1
7.177265E-1
7.949263E-1
7.949263E-1
8.721261E-1
8.721261E-1
7.949263E-1
7.949263E-1
7.177265E-1
7.949263E-1
7.949263E-1
7.949263E-1
7.177265E-1
7.949263E-1
8.721261E-1
8.721261E-1
7.177265E-1
6.405268E-1
5.633268E-1
5.633268E-1
6.405268E-1
7.177265E-1
7.177265E-1
7.177265E-1
7.177265E-1
7.177265E-1
6.405268E-1
5.633268E-1
4.861271E-1
5.633268E-1
7.177265E-1
7.949263E-1
7.177265E-1
5.633268E-1
5.633268E-1
5.633268E-1
6.405268E-1
6.405268E-1
5.633268E-1
4.861271E-1
4.861271E-1
6.405268E-1
7.949263E-1
8.721261E-1
7.177265E-1
5.633268E-1
5.633268E-1
7.177265E-1
7.949263E-1
7.949263E-1
7.177265E-1
6.405268E-1
6.405268E-1
7.177265E-1
7.177265E-1
6.405268E-1
4.861271E-1
4.089273E-1
4.089273E-1
4.089273E-1
4.861271E-1
4.861271E-1
5.633268E-1
5.633268E-1
5.633268E-1
5.633268E-1
5.633268E-1
5.633268E-1
5.633268E-1
5.633268E-1
5.633268E-1
5.633268E-1
4.861271E-1
5.633268E-1
5.633268E-1
5.633268E-1
5.633268E-1
5.633268E-1
5.633268E-1
5.633268E-1
5.633268E-1
5.633268E-1
4.861271E-1
4.861271E-1
5.633268E-1
5.633268E-1
6.405268E-1
6.405268E-1
6.405268E-1
5.633268E-1
5.633268E-1
4.861271E-1
4.861271E-1
4.861271E-1
5.633268E-1
5.633268E-1
5.633268E-1
4.861271E-1
4.861271E-1
4.861271E-1
5.633268E-1
6.405268E-1
6.405268E-1
5.633268E-1
4.861271E-1
4.861271E-1
4.861271E-1
4.861271E-1
4.861271E-1
4.861271E-1
4.861271E-1
5.633268E-1
5.633268E-1
4.861271E-1
4.861271E-1
4.861271E-1
5.633268E-1
4.861271E-1
4.861271E-1
4.861271E-1
5.633268E-1
5.633268E-1
4.861271E-1
4.861271E-1
4.861271E-1
5.633268E-1
5.633268E-1
5.633268E-1
4.861271E-1
4.089273E-1
4.089273E-1
4.861271E-1
4.861271E-1
4.089273E-1
4.089273E-1
4.089273E-1
4.089273E-1
4.089273E-1
4.089273E-1
4.089273E-1
4.089273E-1
4.861271E-1
4.861271E-1
4.861271E-1
4.861271E-1
4.089273E-1
4.089273E-1
4.861271E-1
4.089273E-1
4.089273E-1
3.317275E-1
3.317275E-1
4.089273E-1
4.861271E-1
4.861271E-1
4.089273E-1
3.317275E-1
3.317275E-1
4.089273E-1
3.317275E-1
3.317275E-1
3.317275E-1
2.545277E-1
1.773279E-1
1.773279E-1
2.545277E-1
3.317275E-1
2.545277E-1
1.773279E-1
2.545277E-1
2.545277E-1
3.317275E-1
3.317275E-1
3.317275E-1
2.545277E-1
1.773279E-1
1.773279E-1
1.773279E-1
2.545277E-1
2.545277E-1
1.773279E-1
1.773279E-1
1.773279E-1
1.773279E-1
2.545277E-1
2.545277E-1
3.317275E-1
2.545277E-1
1.001281E-1
2.292833E-2
2.292833E-2
2.292833E-2
1.001281E-1
1.773279E-1
1.773279E-1
1.773279E-1
1.001281E-1
2.292833E-2
2.292833E-2
1.773279E-1
1.773279E-1
2.292833E-2
-5.427146E-2
-5.427146E-2
2.292833E-2
1.001281E-1
2.292833E-2
-5.427146E-2
-5.427146E-2
-5.427146E-2
-5.427146E-2
-5.427146E-2
-1.314713E-1
-1.314713E-1
-1.314713E-1
-1.314713E-1
-5.427146E-2
2.292833E-2
-5.427146E-2
-1.314713E-1
-5.427146E-2
-5.427146E-2
-1.314713E-1
-2.086711E-1
-2.858709E-1
-2.858709E-1
-2.086711E-1
-1.314713E-1
-1.314713E-1
-2.086711E-1
-2.858709E-1
-2.086711E-1
-1.314713E-1
-1.314713E-1
-2.086711E-1
-2.858709E-1
-2.858709E-1
-2.858709E-1
-2.858709E-1
-2.086711E-1
-2.086711E-1
-2.086711E-1
-2.086711E-1
-1.314713E-1
-1.314713E-1
-1.314713E-1
-1.314713E-1
-1.314713E-1
-1.314713E-1
-1.314713E-1
-1.314713E-1
-1.314713E-1
-5.427146E-2
-5.427146E-2
-1.314713E-1
-5.427146E-2
2.292833E-2
1.001281E-1
1.001281E-1
2.292833E-2
2.292833E-2
-5.427146E-2
-5.427146E-2
2.292833E-2
2.292833E-2
2.292833E-2
2.292833E-2
2.292833E-2
1.001281E-1
1.001281E-1
1.001281E-1
2.292833E-2
1.001281E-1
1.773279E-1
2.545277E-1
2.545277E-1
2.545277E-1
2.545277E-1
1.773279E-1
1.001281E-1
1.001281E-1
1.773279E-1
2.545277E-1
4.089273E-1
4.089273E-1
4.089273E-1
3.317275E-1
4.089273E-1
4.861271E-1
4.861271E-1
4.861271E-1
4.089273E-1
4.861271E-1
4.861271E-1
4.861271E-1
5.633268E-1
5.633268E-1
5.633268E-1
5.633268E-1
6.405268E-1
6.405268E-1
6.405268E-1
6.405268E-1
7.177265E-1
7.177265E-1
7.177265E-1
7.177265E-1
6.405268E-1
6.405268E-1
7.177265E-1
7.177265E-1
7.177265E-1
7.949263E-1
7.949263E-1
7.949263E-1
7.949263E-1
7.177265E-1
7.949263E-1
7.949263E-1
7.949263E-1
7.949263E-1
7.949263E-1
9.493259E-1
1.026526E+0
9.493259E-1
8.721261E-1
7.949263E-1
7.949263E-1
7.949263E-1
7.949263E-1
8.721261E-1
9.493259E-1
9.493259E-1
9.493259E-1
9.493259E-1
1.026526E+0
1.026526E+0
1.026526E+0
1.103725E+0
1.103725E+0
1.103725E+0
1.103725E+0
1.103725E+0
1.180925E+0
1.180925E+0
1.103725E+0
1.026526E+0
1.026526E+0
1.103725E+0
1.180925E+0
1.103725E+0
1.103725E+0
1.103725E+0
1.103725E+0
1.103725E+0
1.026526E+0
9.493259E-1
9.493259E-1
9.493259E-1
9.493259E-1
9.493259E-1
9.493259E-1
1.026526E+0
1.026526E+0
1.026526E+0
9.493259E-1
9.493259E-1
9.493259E-1
9.493259E-1
9.493259E-1
9.493259E-1
8.721261E-1
8.721261E-1
8.721261E-1
9.493259E-1
9.493259E-1
9.493259E-1
9.493259E-1
8.721261E-1
7.949263E-1
8.721261E-1
8.721261E-1
8.721261E-1
7.949263E-1
7.949263E-1
8.721261E-1
8.721261E-1
7.949263E-1
7.177265E-1
6.405268E-1
7.177265E-1
7.177265E-1
7.177265E-1
7.177265E-1
7.177265E-1
7.177265E-1
7.177265E-1
7.177265E-1
7.177265E-1
6.405268E-1
7.177265E-1
7.177265E-1
7.177265E-1
7.177265E-1
6.405268E-1
6.405268E-1
5.633268E-1
4.861271E-1
4.861271E-1
5.633268E-1
5.633268E-1
5.633268E-1
5.633268E-1
4.861271E-1
4.861271E-1
4.861271E-1
4.861271E-1
4.089273E-1
4.089273E-1
4.089273E-1
4.861271E-1
5.633268E-1
5.633268E-1
5.633268E-1
5.633268E-1
4.861271E-1
4.089273E-1
4.089273E-1
4.861271E-1
5.633268E-1
5.633268E-1
4.861271E-1
4.861271E-1
4.089273E-1
4.861271E-1
5.633268E-1
6.405268E-1
6.405268E-1
5.633268E-1
4.861271E-1
4.089273E-1
4.089273E-1
4.861271E-1
4.861271E-1
4.861271E-1
4.861271E-1
4.861271E-1
4.089273E-1
4.861271E-1
5.633268E-1
5.633268E-1
4.861271E-1
4.089273E-1
3.317275E-1
3.317275E-1
4.089273E-1
4.089273E-1
4.089273E-1
3.317275E-1
3.317275E-1
3.317275E-1
3.317275E-1
3.317275E-1
3.317275E-1
3.317275E-1
3.317275E-1
3.317275E-1
2.545277E-1
2.545277E-1
2.545277E-1
4.089273E-1
4.089273E-1
3.317275E-1
2.545277E-1
2.545277E-1
2.545277E-1
3.317275E-1
3.317275E-1
3.317275E-1
3.317275E-1
2.545277E-1
1.773279E-1
1.773279E-1
1.001281E-1
1.001281E-1
1.773279E-1
3.317275E-1
2.545277E-1
1.773279E-1
1.001281E-1
1.001281E-1
1.773279E-1
1.773279E-1
1.001281E-1
2.292833E-2
1.001281E-1
1.773279E-1
1.773279E-1
1.773279E-1
1.001281E-1
2.292833E-2
2.292833E-2
2.292833E-2
2.292833E-2
-5.427146E-2
-1.314713E-1
-1.314713E-1
-1.314713E-1
-5.427146E-2
-5.427146E-2
-5.427146E-2
-1.314713E-1
-2.086711E-1
-1.314713E-1
2.292833E-2
2.292833E-2
-5.427146E-2
-5.427146E-2
-5.427146E-2
2.292833E-2
2.292833E-2
2.292833E-2
2.292833E-2
-5.427146E-2
-5.427146E-2
-5.427146E-2
-5.427146E-2
-5.427146E-2
-1.314713E-1
-1.314713E-1
-1.314713E-1
-1.314713E-1
-1.314713E-1
-1.314713E-1
-5.427146E-2
2.292833E-2
2.292833E-2
2.292833E-2
2.292833E-2
2.292833E-2
2.292833E-2
-5.427146E-2
-1.314713E-1
-1.314713E-1
-5.427146E-2
2.292833E-2
2.292833E-2
2.292833E-2
2.292833E-2
-5.427146E-2
-5.427146E-2
-1.314713E-1
-1.314713E-1
-5.427146E-2
2.292833E-2
2.292833E-2
-5.427146E-2
-1.314713E-1
-1.314713E-1
-5.427146E-2
-1.314713E-1
-2.086711E-1
-2.086711E-1
-1.314713E-1
-5.427146E-2
1.001281E-1
1.773279E-1
1.001281E-1
2.292833E-2
2.292833E-2
2.292833E-2
2.292833E-2
2.292833E-2
2.292833E-2
2.292833E-2
1.001281E-1
1.001281E-1
1.001281E-1
1.001281E-1
1.001281E-1
2.292833E-2
2.292833E-2
2.292833E-2
1.001281E-1
1.773279E-1
1.773279E-1
1.773279E-1
1.773279E-1
1.001281E-1
1.001281E-1
1.001281E-1
1.773279E-1
2.545277E-1
2.545277E-1
2.545277E-1
1.773279E-1
1.773279E-1
2.545277E-1
2.545277E-1
2.545277E-1
2.545277E-1
1.773279E-1
1.773279E-1
1.773279E-1
2.545277E-1
3.317275E-1
3.317275E-1
3.317275E-1
3.317275E-1
3.317275E-1
4.089273E-1
4.089273E-1
3.317275E-1
3.317275E-1
3.317275E-1
4.089273E-1
4.861271E-1
5.633268E-1
4.861271E-1
4.089273E-1
3.317275E-1
3.317275E-1
3.317275E-1
4.089273E-1
4.861271E-1
4.861271E-1
5.633268E-1
5.633268E-1
5.633268E-1
6.405268E-1
5.633268E-1
5.633268E-1
5.633268E-1
5.633268E-1
5.633268E-1
5.633268E-1
6.405268E-1
6.405268E-1
5.633268E-1
5.633268E-1
5.633268E-1
6.405268E-1
7.177265E-1
7.177265E-1
7.949263E-1
7.177265E-1
7.177265E-1
6.405268E-1
5.633268E-1
6.405268E-1
6.405268E-1
6.405268E-1
6.405268E-1
7.177265E-1
7.949263E-1
7.949263E-1
7.949263E-1
7.177265E-1
6.405268E-1
7.177265E-1
7.177265E-1
6.405268E-1
5.633268E-1
5.633268E-1
6.405268E-1
7.177265E-1
7.949263E-1
7.949263E-1
7.177265E-1
7.177265E-1
7.177265E-1
7.177265E-1
7.177265E-1
6.405268E-1
6.405268E-1
7.949263E-1
8.721261E-1
7.949263E-1
7.177265E-1
6.405268E-1
6.405268E-1
7.177265E-1
6.405268E-1
6.405268E-1
5.633268E-1
6.405268E-1
7.177265E-1
7.177265E-1
7.177265E-1
7.177265E-1
7.177265E-1
7.177265E-1
7.177265E-1
7.177265E-1
7.949263E-1
7.949263E-1
7.177265E-1
7.177265E-1
7.949263E-1
7.177265E-1
6.405268E-1
6.405268E-1
6.405268E-1
7.177265E-1
7.177265E-1
6.405268E-1
6.405268E-1
7.177265E-1
7.949263E-1
7.949263E-1
7.177265E-1
6.405268E-1
6.405268E-1
6.405268E-1
6.405268E-1
5.633268E-1
5.633268E-1
5.633268E-1
6.405268E-1
7.177265E-1
6.405268E-1
7.177265E-1
7.177265E-1
7.177265E-1
5.633268E-1
5.633268E-1
5.633268E-1
7.177265E-1
7.177265E-1
6.405268E-1
5.633268E-1
5.633268E-1
5.633268E-1
5.633268E-1
5.633268E-1
6.405268E-1
7.177265E-1
6.405268E-1
6.405268E-1
5.633268E-1
5.633268E-1
6.405268E-1
5.633268E-1
5.633268E-1
5.633268E-1
5.633268E-1
5.633268E-1
5.633268E-1
5.633268E-1
5.633268E-1
5.633268E-1
5.633268E-1
4.861271E-1
5.633268E-1
6.405268E-1
6.405268E-1
6.405268E-1
5.633268E-1
5.633268E-1
5.633268E-1
6.405268E-1
6.405268E-1
6.405268E-1
6.405268E-1
6.405268E-1
6.405268E-1
5.633268E-1
5.633268E-1
6.405268E-1
7.177265E-1
7.177265E-1
7.177265E-1
7.177265E-1
6.405268E-1
5.633268E-1
5.633268E-1
5.633268E-1
6.405268E-1
7.177265E-1
6.405268E-1
6.405268E-1
5.633268E-1
5.633268E-1
5.633268E-1
5.633268E-1
6.405268E-1
5.633268E-1
5.633268E-1
5.633268E-1
7.177265E-1
6.405268E-1
5.633268E-1
4.861271E-1
4.861271E-1
6.405268E-1
7.177265E-1
7.177265E-1
6.405268E-1
6.405268E-1
6.405268E-1
7.177265E-1
7.177265E-1
6.405268E-1
6.405268E-1
6.405268E-1
7.177265E-1
7.949263E-1
7.177265E-1
7.177265E-1
6.405268E-1
7.177265E-1
6.405268E-1
6.405268E-1
5.633268E-1
6.405268E-1
6.405268E-1
7.177265E-1
7.177265E-1
6.405268E-1
6.405268E-1
6.405268E-1
7.177265E-1
7.177265E-1
7.177265E-1
7.949263E-1
7.949263E-1
7.949263E-1
7.949263E-1
7.949263E-1
7.949263E-1
7.949263E-1
7.949263E-1
7.949263E-1
7.177265E-1
7.177265E-1
7.177265E-1
7.177265E-1
7.177265E-1
7.177265E-1
7.949263E-1
7.177265E-1
6.405268E-1
6.405268E-1
6.405268E-1
7.949263E-1
8.721261E-1
8.721261E-1
7.177265E-1
6.405268E-1
5.633268E-1
7.177265E-1
7.949263E-1
7.949263E-1
7.177265E-1
7.177265E-1
7.177265E-1
7.949263E-1
7.949263E-1
7.177265E-1
7.949263E-1
7.949263E-1
7.949263E-1
8.721261E-1
8.721261E-1
8.721261E-1
7.949263E-1
7.949263E-1
7.949263E-1
8.721261E-1
9.493259E-1
8.721261E-1
8.721261E-1
8.721261E-1
9.493259E-1
1.026526E+0
1.026526E+0
9.493259E-1
9.493259E-1
8.721261E-1
9.493259E-1
1.026526E+0
1.026526E+0
1.026526E+0
1.026526E+0
9.493259E-1
9.493259E-1
9.493259E-1
1.026526E+0
1.026526E+0
1.026526E+0
1.103725E+0
1.103725E+0
1.103725E+0
1.026526E+0
9.493259E-1
9.493259E-1
9.493259E-1
1.103725E+0
1.180925E+0
1.180925E+0
1.180925E+0
1.180925E+0
1.180925E+0
1.180925E+0
1.103725E+0
1.026526E+0
1.026526E+0
1.103725E+0
1.103725E+0
1.026526E+0
1.026526E+0
9.493259E-1
9.493259E-1
1.026526E+0
1.026526E+0
9.493259E-1
8.721261E-1
7.949263E-1
7.949263E-1
7.949263E-1
7.949263E-1
7.177265E-1
7.177265E-1
7.177265E-1
7.177265E-1
6.405268E-1
7.177265E-1
7.949263E-1
8.721261E-1
9.493259E-1
1.026526E+0
9.493259E-1
8.721261E-1
8.721261E-1
8.721261E-1
8.721261E-1
8.721261E-1
8.721261E-1
9.493259E-1
1.026526E+0
1.026526E+0
1.026526E+0
9.493259E-1
9.493259E-1
9.493259E-1
8.721261E-1
7.949263E-1
7.949263E-1
8.721261E-1
8.721261E-1
8.721261E-1
8.721261E-1
8.721261E-1
7.949263E-1
7.177265E-1
6.405268E-1
6.405268E-1
6.405268E-1
7.177265E-1
7.177265E-1
7.177265E-1
6.405268E-1
6.405268E-1
5.633268E-1
5.633268E-1
5.633268E-1
4.861271E-1
4.861271E-1
5.633268E-1
6.405268E-1
6.405268E-1
5.633268E-1
4.861271E-1
4.861271E-1
4.861271E-1
4.861271E-1
4.861271E-1
4.089273E-1
4.861271E-1
4.861271E-1
4.861271E-1
4.861271E-1
5.633268E-1
5.633268E-1
5.633268E-1
5.633268E-1
5.633268E-1
5.633268E-1
5.633268E-1
5.633268E-1
5.633268E-1
5.633268E-1
6.405268E-1
6.405268E-1
6.405268E-1
6.405268E-1
7.177265E-1
7.177265E-1
7.177265E-1
6.405268E-1
6.405268E-1
7.177265E-1
7.949263E-1
7.949263E-1
7.949263E-1
7.949263E-1
7.949263E-1
7.949263E-1
7.949263E-1
7.949263E-1
7.949263E-1
7.177265E-1
7.177265E-1
7.177265E-1
8.721261E-1
9.493259E-1
9.493259E-1
8.721261E-1
7.949263E-1
7.949263E-1
8.721261E-1
8.721261E-1
8.721261E-1
8.721261E-1
8.721261E-1
9.493259E-1
9.493259E-1
9.493259E-1
9.493259E-1
9.493259E-1
9.493259E-1
1.026526E+0
1.103725E+0
1.180925E+0
1.258125E+0
1.180925E+0
1.180925E+0
1.180925E+0
1.180925E+0
1.180925E+0
1.335325E+0
1.489725E+0
1.489725E+0
1.489725E+0
1.412525E+0
1.412525E+0
1.412525E+0
1.412525E+0
1.412525E+0
1.412525E+0
1.412525E+0
1.489725E+0
1.489725E+0
1.412525E+0
1.335325E+0
1.335325E+0
1.489725E+0
1.566924E+0
1.489725E+0
1.489725E+0
1.489725E+0
1.644124E+0
1.644124E+0
1.644124E+0
1.644124E+0
1.644124E+0
1.721324E+0
1.798524E+0
1.798524E+0
1.721324E+0
1.644124E+0
1.721324E+0
1.798524E+0
1.875724E+0
1.798524E+0
1.721324E+0
1.644124E+0
1.644124E+0
1.721324E+0
1.721324E+0
1.721324E+0
1.721324E+0
1.798524E+0
1.875724E+0
1.875724E+0
1.798524E+0
1.721324E+0
1.798524E+0
1.798524E+0
1.798524E+0
1.798524E+0
1.798524E+0
1.875724E+0
1.875724E+0
1.952923E+0
1.875724E+0
1.798524E+0
1.721324E+0
1.721324E+0
1.798524E+0
1.721324E+0
1.721324E+0
1.721324E+0
1.798524E+0
1.875724E+0
1.798524E+0
1.721324E+0
1.721324E+0
1.721324E+0
1.798524E+0
1.798524E+0
1.798524E+0
1.644124E+0
1.566924E+0
1.566924E+0
1.566924E+0
1.566924E+0
1.566924E+0
1.566924E+0
1.644124E+0
1.644124E+0
1.566924E+0
1.412525E+0
1.412525E+0
1.412525E+0
1.489725E+0
1.489725E+0
1.412525E+0
1.412525E+0
1.412525E+0
1.412525E+0
1.412525E+0
1.335325E+0
1.335325E+0
1.335325E+0
1.335325E+0
1.335325E+0
1.258125E+0
1.258125E+0
1.258125E+0
1.180925E+0
1.180925E+0
1.103725E+0
1.026526E+0
1.026526E+0
1.026526E+0
1.026526E+0
1.026526E+0
1.026526E+0
1.026526E+0
1.026526E+0
1.026526E+0
1.026526E+0
9.493259E-1
8.721261E-1
8.721261E-1
8.721261E-1
8.721261E-1
8.721261E-1
8.721261E-1
8.721261E-1
7.949263E-1
7.949263E-1
7.949263E-1
7.949263E-1
7.949263E-1
7.949263E-1
7.177265E-1
6.405268E-1
6.405268E-1
5.633268E-1
5.633268E-1
4.861271E-1
4.861271E-1
4.861271E-1
4.861271E-1
5.633268E-1
5.633268E-1
5.633268E-1
6.405268E-1
6.405268E-1
7.177265E-1
6.405268E-1
5.633268E-1
5.633268E-1
5.633268E-1
5.633268E-1
5.633268E-1
5.633268E-1
5.633268E-1
6.405268E-1
6.405268E-1
6.405268E-1
6.405268E-1
5.633268E-1
5.633268E-1
4.861271E-1
5.633268E-1
6.405268E-1
6.405268E-1
5.633268E-1
5.633268E-1
5.633268E-1
5.633268E-1
5.633268E-1
6.405268E-1
7.177265E-1
6.405268E-1
6.405268E-1
7.177265E-1
7.177265E-1
6.405268E-1
6.405268E-1
7.949263E-1
8.721261E-1
9.493259E-1
9.493259E-1
9.493259E-1
9.493259E-1
9.493259E-1
9.493259E-1
9.493259E-1
9.493259E-1
9.493259E-1
1.026526E+0
1.026526E+0
1.026526E+0
9.493259E-1
9.493259E-1
9.493259E-1
9.493259E-1
9.493259E-1
9.493259E-1
1.026526E+0
1.103725E+0
1.026526E+0
1.026526E+0
1.026526E+0
1.026526E+0
9.493259E-1
8.721261E-1
8.721261E-1
9.493259E-1
9.493259E-1
9.493259E-1
9.493259E-1
9.493259E-1
9.493259E-1
9.493259E-1
9.493259E-1
9.493259E-1
9.493259E-1
9.493259E-1
9.493259E-1
9.493259E-1
9.493259E-1
9.493259E-1
9.493259E-1
8.721261E-1
8.721261E-1
7.949263E-1
7.949263E-1
7.949263E-1
7.949263E-1
7.177265E-1
5.633268E-1
5.633268E-1
5.633268E-1
4.861271E-1
4.089273E-1
4.089273E-1
4.861271E-1
4.861271E-1
3.317275E-1
1.001281E-1
2.292833E-2
2.292833E-2
1.001281E-1
1.001281E-1
2.292833E-2
-1.314713E-1
-1.314713E-1
-1.314713E-1
2.292833E-2
1.001281E-1
1.001281E-1
2.292833E-2
2.292833E-2
2.292833E-2
1.001281E-1
1.001281E-1
1.001281E-1
2.292833E-2
2.292833E-2
2.292833E-2
2.292833E-2
-5.427146E-2
-2.086711E-1
-3.630707E-1
-5.174702E-1
-6.718698E-1
-7.490696E-1
-9.034692E-1
-9.806690E-1
-1.057869E+0
-1.135069E+0
-1.057869E+0
-9.806690E-1
-8.262694E-1
-7.490696E-1
-6.718698E-1
-6.718698E-1
-5.946701E-1
-5.946701E-1
-6.718698E-1
-5.946701E-1
-5.174702E-1
-3.630707E-1
-2.858709E-1
-2.086711E-1
-5.427146E-2
1.001281E-1
2.545277E-1
3.317275E-1
3.317275E-1
3.317275E-1
2.545277E-1
1.773279E-1
1.001281E-1
-1.314713E-1
-3.630707E-1
-4.402705E-1
-4.402705E-1
-4.402705E-1
-5.174702E-1
-6.718698E-1
-7.490696E-1
-9.034692E-1
-1.057869E+0
-1.289468E+0
-1.521068E+0
-1.598267E+0
-1.752667E+0
-1.829867E+0
-1.829867E+0
-1.907067E+0
-1.984266E+0
-2.215866E+0
-2.293066E+0
-2.293066E+0
-2.293066E+0
-2.293066E+0
-2.447465E+0
-2.524665E+0
-2.524665E+0
-2.447465E+0
-2.447465E+0
-2.447465E+0
-2.370265E+0
-2.293066E+0
-2.138666E+0
-2.138666E+0
-2.215866E+0
-2.215866E+0
-2.138666E+0
-2.138666E+0
-2.138666E+0
-2.138666E+0
-2.138666E+0
-2.215866E+0
-2.370265E+0
-2.524665E+0
-2.524665E+0
-2.524665E+0
-2.524665E+0
-2.679065E+0
-2.756264E+0
-2.833464E+0
-2.756264E+0
-2.679065E+0
-2.601865E+0
-2.601865E+0
-2.601865E+0
-2.601865E+0
-2.524665E+0
-2.447465E+0
-2.293066E+0
-2.138666E+0
-1.984266E+0
-1.829867E+0
-1.829867E+0
-1.752667E+0
-1.675467E+0
-1.598267E+0
-1.443868E+0
-1.443868E+0
-1.366668E+0
-1.212268E+0
-1.212268E+0
-1.212268E+0
-1.289468E+0
-1.212268E+0
-1.135069E+0
-9.806690E-1
-9.034692E-1
-9.034692E-1
-9.034692E-1
-9.806690E-1
-9.034692E-1
-8.262694E-1
-7.490696E-1
-7.490696E-1
-7.490696E-1
-6.718698E-1
-6.718698E-1
-6.718698E-1
-5.946701E-1
-5.946701E-1
-5.946701E-1
-6.718698E-1
-6.718698E-1
-5.946701E-1
-5.946701E-1
-5.946701E-1
-5.174702E-1
-5.174702E-1
-5.174702E-1
-4.402705E-1
-3.630707E-1
-2.858709E-1
-2.086711E-1
-1.314713E-1
-1.314713E-1
-5.427146E-2
2.292833E-2
1.773279E-1
2.545277E-1
4.089273E-1
4.861271E-1
4.861271E-1
4.861271E-1
5.633268E-1
6.405268E-1
7.177265E-1
7.949263E-1
8.721261E-1
8.721261E-1
9.493259E-1
1.026526E+0
1.026526E+0
9.493259E-1
9.493259E-1
1.026526E+0
1.103725E+0
1.103725E+0
1.103725E+0
1.026526E+0
1.026526E+0
1.026526E+0
1.103725E+0
1.103725E+0
1.103725E+0
1.026526E+0
1.026526E+0
1.026526E+0
1.103725E+0
1.180925E+0
1.180925E+0
1.103725E+0
1.103725E+0
1.103725E+0
1.103725E+0
1.103725E+0
1.103725E+0
1.180925E+0
1.180925E+0
1.180925E+0
1.180925E+0
1.180925E+0
1.258125E+0
1.335325E+0
1.335325E+0
1.335325E+0
1.335325E+0
1.335325E+0
1.335325E+0
1.258125E+0
1.258125E+0
1.258125E+0
1.335325E+0
1.412525E+0
1.412525E+0
1.412525E+0
1.335325E+0
1.335325E+0
1.335325E+0
1.335325E+0
1.335325E+0
1.335325E+0
1.412525E+0
1.335325E+0
1.258125E+0
1.180925E+0
1.103725E+0
1.103725E+0
1.103725E+0
1.103725E+0
1.103725E+0
1.026526E+0
1.026526E+0
1.026526E+0
1.026526E+0
9.493259E-1
9.493259E-1
9.493259E-1
8.721261E-1
7.949263E-1
7.949263E-1
7.177265E-1
7.177265E-1
7.949263E-1
9.493259E-1
9.493259E-1
9.493259E-1
9.493259E-1
9.493259E-1
9.493259E-1
9.493259E-1
9.493259E-1
1.026526E+0
1.103725E+0
1.103725E+0
1.026526E+0
1.026526E+0
1.026526E+0
1.103725E+0
1.180925E+0
1.180925E+0
1.103725E+0
1.026526E+0
1.026526E+0
1.103725E+0
1.180925E+0
1.180925E+0
1.103725E+0
1.103725E+0
1.103725E+0
1.180925E+0
1.258125E+0
1.258125E+0
1.258125E+0
1.103725E+0
1.026526E+0
1.103725E+0
1.180925E+0
1.258125E+0
1.180925E+0
1.180925E+0
1.103725E+0
1.180925E+0
1.180925E+0
1.180925E+0
1.180925E+0
1.180925E+0
1.258125E+0
1.335325E+0
1.412525E+0
1.412525E+0
1.412525E+0
1.412525E+0
1.412525E+0
1.412525E+0
1.412525E+0
1.335325E+0
1.412525E+0
1.412525E+0
1.489725E+0
1.489725E+0
1.489725E+0
1.489725E+0
1.489725E+0
1.489725E+0
1.489725E+0
1.489725E+0
1.489725E+0
1.489725E+0
1.412525E+0
1.489725E+0
1.489725E+0
1.566924E+0
1.566924E+0
1.566924E+0
1.489725E+0
1.489725E+0
1.412525E+0
1.412525E+0
1.335325E+0
1.412525E+0
1.412525E+0
1.489725E+0
1.489725E+0
1.489725E+0
1.412525E+0
1.412525E+0
1.335325E+0
1.335325E+0
1.412525E+0
1.412525E+0
1.335325E+0
1.335325E+0
1.335325E+0
1.489725E+0
1.489725E+0
1.412525E+0
1.335325E+0
1.335325E+0
1.412525E+0
1.412525E+0
1.258125E+0
1.180925E+0
1.258125E+0
1.412525E+0
1.412525E+0
1.335325E+0
1.258125E+0
1.258125E+0
1.258125E+0
1.258125E+0
1.258125E+0
1.258125E+0
1.258125E+0
1.258125E+0
1.258125E+0
1.335325E+0
1.335325E+0
1.335325E+0
1.335325E+0
1.412525E+0
1.412525E+0
1.412525E+0
1.335325E+0
1.335325E+0
1.335325E+0
1.335325E+0
1.258125E+0
1.258125E+0
1.258125E+0
1.258125E+0
1.258125E+0
1.335325E+0
1.335325E+0
1.335325E+0
1.412525E+0
1.489725E+0
1.489725E+0
1.489725E+0
1.566924E+0
1.566924E+0
1.566924E+0
1.489725E+0
1.489725E+0
1.489725E+0
1.566924E+0
1.644124E+0
1.644124E+0
1.644124E+0
1.644124E+0
1.566924E+0
1.566924E+0
1.644124E+0
1.644124E+0
1.644124E+0
1.644124E+0
1.721324E+0
1.644124E+0
1.566924E+0
1.489725E+0
1.412525E+0
1.412525E+0
1.489725E+0
1.489725E+0
1.412525E+0
1.335325E+0
1.258125E+0
1.258125E+0
1.180925E+0
1.103725E+0
1.026526E+0
9.493259E-1
7.949263E-1
6.405268E-1
4.089273E-1
3.317275E-1
2.545277E-1
2.545277E-1
1.001281E-1
2.292833E-2
-5.427146E-2
-1.314713E-1
-1.314713E-1
-2.086711E-1
-2.086711E-1
-2.086711E-1
-1.314713E-1
2.292833E-2
1.773279E-1
3.317275E-1
4.089273E-1
4.861271E-1
6.405268E-1
7.177265E-1
7.177265E-1
7.177265E-1
7.177265E-1
6.405268E-1
5.633268E-1
4.089273E-1
3.317275E-1
2.545277E-1
2.545277E-1
1.773279E-1
1.001281E-1
1.001281E-1
2.292833E-2
-5.427146E-2
-5.427146E-2
-5.427146E-2
-5.427146E-2
-5.427146E-2
-5.427146E-2
-5.427146E-2
-1.314713E-1
-1.314713E-1
-1.314713E-1
-1.314713E-1
-2.086711E-1
-2.086711E-1
-2.086711E-1
-2.858709E-1
-3.630707E-1
-4.402705E-1
-4.402705E-1
-4.402705E-1
-4.402705E-1
-5.174702E-1
-5.174702E-1
-4.402705E-1
-3.630707E-1
-2.858709E-1
-2.858709E-1
-2.858709E-1
-2.086711E-1
-5.427146E-2
1.001281E-1
2.545277E-1
2.545277E-1
3.317275E-1
3.317275E-1
4.861271E-1
5.633268E-1
7.177265E-1
7.177265E-1
7.949263E-1
7.949263E-1
7.949263E-1
8.721261E-1
8.721261E-1
7.949263E-1
7.949263E-1
7.949263E-1
8.721261E-1
1.103725E+0
1.180925E+0
1.258125E+0
1.180925E+0
1.180925E+0
1.258125E+0
1.412525E+0
1.489725E+0
1.566924E+0
1.489725E+0
1.412525E+0
1.412525E+0
1.335325E+0
1.412525E+0
1.412525E+0
1.489725E+0
1.412525E+0
1.335325E+0
1.258125E+0
1.258125E+0
1.258125E+0
1.258125E+0
1.335325E+0
1.335325E+0
1.335325E+0
1.335325E+0
1.335325E+0
1.335325E+0
1.412525E+0
1.412525E+0
1.412525E+0
1.412525E+0
1.412525E+0
1.489725E+0
1.566924E+0
1.644124E+0
1.721324E+0
1.798524E+0
1.798524E+0
1.798524E+0
1.721324E+0
1.721324E+0
1.798524E+0
1.875724E+0
1.952923E+0
1.952923E+0
1.875724E+0
1.875724E+0
1.875724E+0
1.875724E+0
1.875724E+0
1.875724E+0
1.875724E+0
1.875724E+0
1.875724E+0
1.798524E+0
1.721324E+0
1.798524E+0
1.875724E+0
1.875724E+0
1.798524E+0
1.721324E+0
1.566924E+0
1.644124E+0
1.644124E+0
1.644124E+0
1.489725E+0
1.412525E+0
1.412525E+0
1.412525E+0
1.335325E+0
1.335325E+0
1.335325E+0
1.335325E+0
1.335325E+0
1.258125E+0
1.180925E+0
1.180925E+0
1.258125E+0
1.258125E+0
1.180925E+0
1.258125E+0
1.258125E+0
1.335325E+0
1.335325E+0
1.335325E+0
1.258125E+0
1.258125E+0
1.258125E+0
1.258125E+0
1.258125E+0
1.335325E+0
1.335325E+0
1.412525E+0
1.335325E+0
1.335325E+0
1.335325E+0
1.258125E+0
1.258125E+0
1.258125E+0
1.258125E+0
1.180925E+0
1.103725E+0
1.026526E+0
1.026526E+0
9.493259E-1
9.493259E-1
8.721261E-1
8.721261E-1
7.949263E-1
7.177265E-1
7.177265E-1
7.177265E-1
7.177265E-1
6.405268E-1
6.405268E-1
6.405268E-1
6.405268E-1
5.633268E-1
5.633268E-1
4.089273E-1
4.089273E-1
3.317275E-1
3.317275E-1
3.317275E-1
3.317275E-1
2.545277E-1
1.773279E-1
2.545277E-1
3.317275E-1
3.317275E-1
2.545277E-1
1.001281E-1
2.292833E-2
2.292833E-2
2.292833E-2
2.292833E-2
2.292833E-2
1.001281E-1
1.773279E-1
1.773279E-1
1.773279E-1
1.001281E-1
2.292833E-2
-5.427146E-2
-5.427146E-2
-5.427146E-2
2.292833E-2
2.292833E-2
1.001281E-1
2.292833E-2
2.292833E-2
2.292833E-2
2.292833E-2
-5.427146E-2
-5.427146E-2
2.292833E-2
2.292833E-2
2.292833E-2
2.292833E-2
-5.427146E-2
-5.427146E-2
2.292833E-2
1.001281E-1
2.292833E-2
-5.427146E-2
-5.427146E-2
-5.427146E-2
2.292833E-2
1.001281E-1
1.001281E-1
2.292833E-2
-5.427146E-2
-5.427146E-2
-5.427146E-2
2.292833E-2
2.292833E-2
2.292833E-2
2.292833E-2
1.001281E-1
1.001281E-1
1.001281E-1
2.292833E-2
-5.427146E-2
-1.314713E-1
-5.427146E-2
-5.427146E-2
-5.427146E-2
-5.427146E-2
-5.427146E-2
-5.427146E-2
-5.427146E-2
-5.427146E-2
-5.427146E-2
-5.427146E-2
-5.427146E-2
-5.427146E-2
-5.427146E-2
-5.427146E-2
-1.314713E-1
-1.314713E-1
-2.086711E-1
-2.086711E-1
-2.086711E-1
-2.086711E-1
-1.314713E-1
-1.314713E-1
-2.086711E-1
-2.086711E-1
-1.314713E-1
-5.427146E-2
-5.427146E-2
-2.086711E-1
-2.086711E-1
-2.086711E-1
-2.086711E-1
-2.086711E-1
-2.086711E-1
-2.086711E-1
-2.858709E-1
-2.858709E-1
-2.086711E-1
-2.086711E-1
-2.086711E-1
-2.086711E-1
-2.086711E-1
-2.086711E-1
-2.086711E-1
-2.086711E-1
-2.858709E-1
-3.630707E-1
-4.402705E-1
-4.402705E-1
-3.630707E-1
-4.402705E-1
-4.402705E-1
-4.402705E-1
-3.630707E-1
-3.630707E-1
-3.630707E-1
-4.402705E-1
-5.174702E-1
-5.174702E-1
-5.174702E-1
-4.402705E-1
-3.630707E-1
-4.402705E-1
-5.174702E-1
-5.174702E-1
-4.402705E-1
-4.402705E-1
-4.402705E-1
-4.402705E-1
-4.402705E-1
-3.630707E-1
-3.630707E-1
-2.858709E-1
-2.858709E-1
-2.858709E-1
-3.630707E-1
-4.402705E-1
-4.402705E-1
-4.402705E-1
-4.402705E-1
-4.402705E-1
-4.402705E-1
-3.630707E-1
-3.630707E-1
-3.630707E-1
-3.630707E-1
-2.858709E-1
-2.858709E-1
-3.630707E-1
-3.630707E-1
-4.402705E-1
-5.174702E-1
-5.946701E-1
-5.946701E-1
-4.402705E-1
-4.402705E-1
-4.402705E-1
-5.174702E-1
-5.946701E-1
-5.174702E-1
-5.174702E-1
-5.174702E-1
-5.174702E-1
-5.174702E-1
-5.174702E-1
-5.174702E-1
-5.174702E-1
-5.174702E-1
-5.174702E-1
-5.174702E-1
-4.402705E-1
-4.402705E-1
-4.402705E-1
-4.402705E-1
-4.402705E-1
-4.402705E-1
-3.630707E-1
-3.630707E-1
-3.630707E-1
-3.630707E-1
-2.086711E-1
-1.314713E-1
-1.314713E-1
-1.314713E-1
-2.086711E-1
-1.314713E-1
-5.427146E-2
-1.314713E-1
-1.314713E-1
-1.314713E-1
-1.314713E-1
-1.314713E-1
-2.086711E-1
-2.086711E-1
-2.086711E-1
-2.086711E-1
-2.086711E-1
-2.086711E-1
-2.086711E-1
-2.858709E-1
-2.858709E-1
-2.858709E-1
-3.630707E-1
-2.858709E-1
-2.858709E-1
-2.858709E-1
-2.858709E-1
-2.858709E-1
-2.858709E-1
-2.858709E-1
-3.630707E-1
-4.402705E-1
-3.630707E-1
-2.858709E-1
-2.086711E-1
-2.858709E-1
-3.630707E-1
-3.630707E-1
-3.630707E-1
-3.630707E-1
-2.858709E-1
-2.858709E-1
-2.858709E-1
-2.858709E-1
-2.858709E-1
-2.858709E-1
-2.086711E-1
-2.086711E-1
-2.086711E-1
-2.086711E-1
-3.630707E-1
-3.630707E-1
-3.630707E-1
-2.086711E-1
-1.314713E-1
-1.314713E-1
-2.086711E-1
-2.858709E-1
-3.630707E-1
-2.858709E-1
-2.086711E-1
-1.314713E-1
-2.086711E-1
-2.086711E-1
-2.858709E-1
-2.858709E-1
-3.630707E-1
-3.630707E-1
-2.858709E-1
-2.858709E-1
-3.630707E-1
-3.630707E-1
-3.630707E-1
-3.630707E-1
-3.630707E-1
-3.630707E-1
-4.402705E-1
-5.174702E-1
-5.174702E-1
-4.402705E-1
-4.402705E-1
-4.402705E-1
-4.402705E-1
-3.630707E-1
-3.630707E-1
-3.630707E-1
-4.402705E-1
-4.402705E-1
-3.630707E-1
-3.630707E-1
-3.630707E-1
-3.630707E-1
-2.858709E-1
-2.858709E-1
-2.858709E-1
-2.858709E-1
-2.858709E-1
-2.858709E-1
-2.858709E-1
-2.858709E-1
-2.858709E-1
-2.858709E-1
-2.858709E-1
-2.086711E-1
-2.858709E-1
-2.858709E-1
-2.858709E-1
-2.086711E-1
-2.086711E-1
-2.858709E-1
-3.630707E-1
-4.402705E-1
-4.402705E-1
-3.630707E-1
-2.858709E-1
-2.858709E-1
-2.858709E-1
-3.630707E-1
-2.858709E-1
-2.858709E-1
-3.630707E-1
-3.630707E-1
-2.858709E-1
-2.086711E-1
-2.086711E-1
-2.086711E-1
-2.086711E-1
-2.858709E-1
-2.858709E-1
-2.858709E-1
-2.858709E-1
-2.858709E-1
-2.858709E-1
-3.630707E-1
-3.630707E-1
-3.630707E-1
-2.858709E-1
-2.086711E-1
-2.086711E-1
-2.858709E-1
-2.086711E-1
-2.086711E-1
-1.314713E-1
-1.314713E-1
-2.086711E-1
-2.086711E-1
-1.314713E-1
-5.427146E-2
-5.427146E-2
-5.427146E-2
-5.427146E-2
-5.427146E-2
-5.427146E-2
2.292833E-2
2.292833E-2
2.292833E-2
2.292833E-2
2.292833E-2
-5.427146E-2
-5.427146E-2
-5.427146E-2
2.292833E-2
2.292833E-2
2.292833E-2
2.292833E-2
2.292833E-2
2.292833E-2
1.001281E-1
1.001281E-1
1.001281E-1
2.292833E-2
2.292833E-2
2.292833E-2
1.001281E-1
1.773279E-1
1.001281E-1
1.001281E-1
2.292833E-2
1.001281E-1
1.001281E-1
1.773279E-1
1.001281E-1
1.001281E-1
1.773279E-1
2.545277E-1
2.545277E-1
1.773279E-1
1.773279E-1
2.545277E-1
2.545277E-1
2.545277E-1
1.773279E-1
1.773279E-1
1.773279E-1
2.545277E-1
2.545277E-1
3.317275E-1
3.317275E-1
3.317275E-1
3.317275E-1
2.545277E-1
1.773279E-1
1.773279E-1
2.545277E-1
2.545277E-1
3.317275E-1
3.317275E-1
3.317275E-1
3.317275E-1
3.317275E-1
3.317275E-1
3.317275E-1
3.317275E-1
3.317275E-1
2.545277E-1
2.545277E-1
3.317275E-1
3.317275E-1
4.089273E-1
4.089273E-1
4.089273E-1
4.089273E-1
3.317275E-1
3.317275E-1
3.317275E-1
3.317275E-1
3.317275E-1
3.317275E-1
3.317275E-1
4.089273E-1
4.089273E-1
4.089273E-1
4.089273E-1
4.089273E-1
4.089273E-1
3.317275E-1
4.089273E-1
4.089273E-1
4.861271E-1
4.861271E-1
4.089273E-1
3.317275E-1
3.317275E-1
4.089273E-1
4.861271E-1
4.861271E-1
4.861271E-1
4.861271E-1
4.861271E-1
4.861271E-1
5.633268E-1
5.633268E-1
4.861271E-1
4.861271E-1
4.861271E-1
4.861271E-1
4.089273E-1
4.089273E-1
3.317275E-1
4.089273E-1
4.089273E-1
4.861271E-1
4.861271E-1
4.861271E-1
4.861271E-1
4.861271E-1
4.861271E-1
4.861271E-1
4.861271E-1
4.861271E-1
4.861271E-1
4.089273E-1
4.089273E-1
4.089273E-1
4.861271E-1
4.861271E-1
4.089273E-1
4.089273E-1
4.089273E-1
4.861271E-1
4.861271E-1
4.861271E-1
4.861271E-1
4.861271E-1
4.861271E-1
4.861271E-1
4.861271E-1
4.861271E-1
4.089273E-1
4.089273E-1
4.089273E-1
4.861271E-1
5.633268E-1
5.633268E-1
5.633268E-1
5.633268E-1
5.633268E-1
5.633268E-1
4.861271E-1
4.089273E-1
4.089273E-1
4.861271E-1
4.861271E-1
4.861271E-1
4.861271E-1
4.089273E-1
4.089273E-1
4.089273E-1
4.089273E-1
4.089273E-1
4.089273E-1
4.089273E-1
4.861271E-1
4.861271E-1
4.089273E-1
4.089273E-1
3.317275E-1
3.317275E-1
4.089273E-1
3.317275E-1
3.317275E-1
2.545277E-1
3.317275E-1
4.089273E-1
4.089273E-1
4.089273E-1
4.089273E-1
4.089273E-1
4.089273E-1
4.089273E-1
4.089273E-1
4.089273E-1
4.861271E-1
4.861271E-1
4.861271E-1
4.861271E-1
4.089273E-1
4.089273E-1
4.861271E-1
4.861271E-1
4.861271E-1
4.089273E-1
3.317275E-1
3.317275E-1
4.089273E-1
4.089273E-1
4.089273E-1
3.317275E-1
2.545277E-1
3.317275E-1
4.089273E-1
4.089273E-1
4.089273E-1
4.089273E-1
4.089273E-1
4.089273E-1
4.089273E-1
4.089273E-1
4.089273E-1
4.089273E-1
4.089273E-1
4.089273E-1
4.089273E-1
4.861271E-1
4.861271E-1
4.089273E-1
3.317275E-1
3.317275E-1
3.317275E-1
3.317275E-1
4.089273E-1
4.089273E-1
4.089273E-1
4.089273E-1
4.089273E-1
4.089273E-1
4.089273E-1
4.089273E-1
4.089273E-1
4.089273E-1
4.089273E-1
4.089273E-1
4.861271E-1
4.861271E-1
4.861271E-1
4.861271E-1
4.861271E-1
5.633268E-1
6.405268E-1
6.405268E-1
4.861271E-1
4.089273E-1
4.861271E-1
5.633268E-1
6.405268E-1
5.633268E-1
4.861271E-1
4.089273E-1
4.089273E-1
4.861271E-1
5.633268E-1
5.633268E-1
5.633268E-1
5.633268E-1
5.633268E-1
5.633268E-1
5.633268E-1
5.633268E-1
6.405268E-1
6.405268E-1
5.633268E-1
5.633268E-1
5.633268E-1
5.633268E-1
4.861271E-1
4.089273E-1
4.089273E-1
4.861271E-1
5.633268E-1
6.405268E-1
6.405268E-1
6.405268E-1
6.405268E-1
6.405268E-1
6.405268E-1
5.633268E-1
4.861271E-1
4.861271E-1
4.861271E-1
5.633268E-1
5.633268E-1
5.633268E-1
5.633268E-1
5.633268E-1
5.633268E-1
5.633268E-1
5.633268E-1
4.861271E-1
4.861271E-1
5.633268E-1
6.405268E-1
7.177265E-1
7.177265E-1
7.177265E-1
7.177265E-1
7.177265E-1
7.177265E-1
6.405268E-1
6.405268E-1
6.405268E-1
6.405268E-1
6.405268E-1
6.405268E-1
6.405268E-1
6.405268E-1
7.177265E-1
6.405268E-1
6.405268E-1
5.633268E-1
5.633268E-1
5.633268E-1
6.405268E-1
6.405268E-1
6.405268E-1
5.633268E-1
5.633268E-1
6.405268E-1
6.405268E-1
7.177265E-1
6.405268E-1
6.405268E-1
6.405268E-1
6.405268E-1
5.633268E-1
5.633268E-1
5.633268E-1
6.405268E-1
7.177265E-1
7.177265E-1
6.405268E-1
6.405268E-1
6.405268E-1
6.405268E-1
6.405268E-1
6.405268E-1
6.405268E-1
6.405268E-1
5.633268E-1
6.405268E-1
7.177265E-1
7.177265E-1
6.405268E-1
6.405268E-1
6.405268E-1
7.177265E-1
6.405268E-1
6.405268E-1
6.405268E-1
6.405268E-1
6.405268E-1
6.405268E-1
6.405268E-1
6.405268E-1
6.405268E-1
6.405268E-1
5.633268E-1
6.405268E-1
6.405268E-1
6.405268E-1
6.405268E-1
7.177265E-1
7.177265E-1
6.405268E-1
5.633268E-1
5.633268E-1
5.633268E-1
5.633268E-1
5.633268E-1
5.633268E-1
5.633268E-1
5.633268E-1
5.633268E-1
5.633268E-1
5.633268E-1
4.861271E-1
4.861271E-1
4.861271E-1
4.861271E-1
4.861271E-1
4.861271E-1
4.861271E-1
4.089273E-1
4.861271E-1
5.633268E-1
5.633268E-1
4.861271E-1
4.089273E-1
4.089273E-1
4.089273E-1
4.861271E-1
4.861271E-1
4.861271E-1
4.861271E-1
4.861271E-1
4.861271E-1
4.089273E-1
4.089273E-1
4.089273E-1
4.861271E-1
4.861271E-1
4.861271E-1
4.861271E-1
4.861271E-1
4.861271E-1
4.861271E-1
4.089273E-1
3.317275E-1
2.545277E-1
2.545277E-1
3.317275E-1
4.089273E-1
4.089273E-1
3.317275E-1
3.317275E-1
4.089273E-1
4.089273E-1
3.317275E-1
2.545277E-1
1.773279E-1
2.545277E-1
3.317275E-1
3.317275E-1
3.317275E-1
2.545277E-1
1.773279E-1
2.545277E-1
2.545277E-1
2.545277E-1
1.773279E-1
2.545277E-1
3.317275E-1
3.317275E-1
3.317275E-1
2.545277E-1
2.545277E-1
2.545277E-1
2.545277E-1
2.545277E-1
2.545277E-1
2.545277E-1
1.773279E-1
1.773279E-1
1.773279E-1
2.545277E-1
2.545277E-1
2.545277E-1
2.545277E-1
2.545277E-1
2.545277E-1
2.545277E-1
1.773279E-1
1.773279E-1
1.001281E-1
1.001281E-1
1.001281E-1
1.001281E-1
1.773279E-1
1.773279E-1
2.545277E-1
2.545277E-1
2.545277E-1
1.773279E-1
1.001281E-1
1.773279E-1
1.773279E-1
2.545277E-1
1.773279E-1
1.773279E-1
1.773279E-1
1.773279E-1
1.773279E-1
1.773279E-1
1.773279E-1
1.001281E-1
1.001281E-1
2.292833E-2
1.001281E-1
1.773279E-1
1.773279E-1
1.773279E-1
1.001281E-1
1.001281E-1
1.001281E-1
1.001281E-1
1.773279E-1
1.773279E-1
1.001281E-1
1.001281E-1
1.001281E-1
2.292833E-2
2.292833E-2
2.292833E-2
2.292833E-2
2.292833E-2
2.292833E-2
1.001281E-1
2.292833E-2
-5.427146E-2
-2.086711E-1
-1.314713E-1
-5.427146E-2
2.292833E-2
2.292833E-2
2.292833E-2
2.292833E-2
2.292833E-2
2.292833E-2
2.292833E-2
-5.427146E-2
-5.427146E-2
-5.427146E-2
-5.427146E-2
-5.427146E-2
-5.427146E-2
2.292833E-2
2.292833E-2
2.292833E-2
2.292833E-2
-5.427146E-2
-5.427146E-2
2.292833E-2
2.292833E-2
-5.427146E-2
-5.427146E-2
-5.427146E-2
-5.427146E-2
-5.427146E-2
-5.427146E-2
-5.427146E-2
2.292833E-2
2.292833E-2
2.292833E-2
-5.427146E-2
-5.427146E-2
-1.314713E-1
-1.314713E-1
-1.314713E-1
-1.314713E-1
-5.427146E-2
2.292833E-2
1.001281E-1
1.773279E-1
1.773279E-1
1.001281E-1
1.001281E-1
1.001281E-1
2.292833E-2
-5.427146E-2
-5.427146E-2
-5.427146E-2
-5.427146E-2
-5.427146E-2
-5.427146E-2
-5.427146E-2
2.292833E-2
2.292833E-2
-5.427146E-2
2.292833E-2
1.001281E-1
1.001281E-1
2.292833E-2
-5.427146E-2
-5.427146E-2
-5.427146E-2
-5.427146E-2
-5.427146E-2
2.292833E-2
1.001281E-1
1.001281E-1
2.292833E-2
2.292833E-2
2.292833E-2
1.001281E-1
2.292833E-2
-5.427146E-2
-5.427146E-2
-5.427146E-2
2.292833E-2
2.292833E-2
2.292833E-2
2.292833E-2
-5.427146E-2
-5.427146E-2
-5.427146E-2
-5.427146E-2
2.292833E-2
2.292833E-2
2.292833E-2
2.292833E-2
2.292833E-2
2.292833E-2
1.001281E-1
1.001281E-1
2.292833E-2
2.292833E-2
-5.427146E-2
-1.314713E-1
-1.314713E-1
-5.427146E-2
2.292833E-2
-5.427146E-2
-5.427146E-2
2.292833E-2
1.001281E-1
1.001281E-1
2.292833E-2
2.292833E-2
-5.427146E-2
-5.427146E-2
2.292833E-2
1.001281E-1
1.001281E-1
2.292833E-2
-5.427146E-2
-5.427146E-2
1.001281E-1
1.001281E-1
1.001281E-1
2.292833E-2
1.001281E-1
1.001281E-1
2.292833E-2
1.001281E-1
1.773279E-1
2.545277E-1
1.773279E-1
1.001281E-1
1.001281E-1
1.001281E-1
1.001281E-1
1.773279E-1
2.545277E-1
2.545277E-1
1.773279E-1
1.001281E-1
1.001281E-1
1.001281E-1
1.773279E-1
1.773279E-1
1.001281E-1
1.001281E-1
1.001281E-1
1.001281E-1
2.292833E-2
2.292833E-2
2.292833E-2
2.292833E-2
1.001281E-1
1.001281E-1
1.001281E-1
1.001281E-1
2.292833E-2
-5.427146E-2
2.292833E-2
1.001281E-1
1.001281E-1
1.001281E-1
1.001281E-1
1.773279E-1
1.773279E-1
1.001281E-1
2.292833E-2
-5.427146E-2
2.292833E-2
1.001281E-1
1.001281E-1
1.001281E-1
1.001281E-1
1.001281E-1
1.001281E-1
1.001281E-1
2.292833E-2
2.292833E-2
2.292833E-2
1.001281E-1
1.001281E-1
1.001281E-1
1.001281E-1
1.001281E-1
1.001281E-1
1.001281E-1
2.292833E-2
-5.427146E-2
-5.427146E-2
-5.427146E-2
2.292833E-2
1.001281E-1
1.773279E-1
1.773279E-1
1.001281E-1
1.001281E-1
2.292833E-2
-5.427146E-2
-5.427146E-2
-5.427146E-2
-5.427146E-2
-1.314713E-1
-1.314713E-1
-5.427146E-2
2.292833E-2
2.292833E-2
-5.427146E-2
-5.427146E-2
-5.427146E-2
-5.427146E-2
2.292833E-2
-5.427146E-2
-5.427146E-2
-5.427146E-2
-1.314713E-1
-1.314713E-1
-1.314713E-1
-5.427146E-2
1.001281E-1
1.001281E-1
2.292833E-2
-5.427146E-2
-5.427146E-2
-5.427146E-2
-5.427146E-2
-5.427146E-2
2.292833E-2
2.292833E-2
2.292833E-2
-5.427146E-2
-5.427146E-2
-5.427146E-2
2.292833E-2
2.292833E-2
-5.427146E-2
-1.314713E-1
-1.314713E-1
-5.427146E-2
-5.427146E-2
-5.427146E-2
2.292833E-2
1.001281E-1
2.292833E-2
-5.427146E-2
-1.314713E-1
-5.427146E-2
2.292833E-2
2.292833E-2
2.292833E-2
-5.427146E-2
-5.427146E-2
-5.427146E-2
-5.427146E-2
-1.314713E-1
-1.314713E-1
-1.314713E-1
-1.314713E-1
-1.314713E-1
-5.427146E-2
2.292833E-2
2.292833E-2
2.292833E-2
-5.427146E-2
-5.427146E-2
-5.427146E-2
-5.427146E-2
-5.427146E-2
2.292833E-2
1.001281E-1
2.292833E-2
-5.427146E-2
2.292833E-2
1.001281E-1
1.001281E-1
1.001281E-1
1.001281E-1
1.001281E-1
1.001281E-1
1.001281E-1
2.292833E-2
2.292833E-2
2.292833E-2
1.001281E-1
1.001281E-1
1.001281E-1
2.292833E-2
-5.427146E-2
2.292833E-2
2.292833E-2
2.292833E-2
2.292833E-2
2.292833E-2
2.292833E-2
-5.427146E-2
-5.427146E-2
-5.427146E-2
-5.427146E-2
2.292833E-2
2.292833E-2
2.292833E-2
-5.427146E-2
-1.314713E-1
-1.314713E-1
-5.427146E-2
-5.427146E-2
-5.427146E-2
-5.427146E-2
-5.427146E-2
-5.427146E-2
2.292833E-2
1.001281E-1
1.001281E-1
2.292833E-2
-5.427146E-2
-1.314713E-1
-5.427146E-2
2.292833E-2
1.001281E-1
2.292833E-2
2.292833E-2
-5.427146E-2
2.292833E-2
2.292833E-2
2.292833E-2
2.292833E-2
2.292833E-2
-5.427146E-2
-5.427146E-2
-5.427146E-2
2.292833E-2
2.292833E-2
2.292833E-2
2.292833E-2
2.292833E-2
2.292833E-2
2.292833E-2
2.292833E-2
2.292833E-2
2.292833E-2
2.292833E-2
2.292833E-2
1.001281E-1
1.001281E-1
1.001281E-1
2.292833E-2
-5.427146E-2
-5.427146E-2
-1.314713E-1
-5.427146E-2
-5.427146E-2
-5.427146E-2
-5.427146E-2
2.292833E-2
1.001281E-1
1.001281E-1
1.001281E-1
1.001281E-1
1.001281E-1
2.292833E-2
-5.427146E-2
-5.427146E-2
2.292833E-2
2.292833E-2
1.001281E-1
1.001281E-1
2.292833E-2
2.292833E-2
2.292833E-2
1.001281E-1
1.001281E-1
2.292833E-2
2.292833E-2
-5.427146E-2
-5.427146E-2
-5.427146E-2
-5.427146E-2
-5.427146E-2
2.292833E-2
2.292833E-2
2.292833E-2
2.292833E-2
2.292833E-2
2.292833E-2
1.001281E-1
1.773279E-1
1.001281E-1
2.292833E-2
-5.427146E-2
-1.314713E-1
-1.314713E-1
-5.427146E-2
-5.427146E-2
-1.314713E-1
-1.314713E-1
-5.427146E-2
-5.427146E-2
-5.427146E-2
-1.314713E-1
-2.086711E-1
-1.314713E-1
-1.314713E-1
-5.427146E-2
-5.427146E-2
-5.427146E-2
-5.427146E-2
-5.427146E-2
-5.427146E-2
-5.427146E-2
-1.314713E-1
-5.427146E-2
-5.427146E-2
-5.427146E-2
-5.427146E-2
-5.427146E-2
2.292833E-2
1.001281E-1
2.292833E-2
2.292833E-2
2.292833E-2
2.292833E-2
-5.427146E-2
-5.427146E-2
-5.427146E-2
-5.427146E-2
2.292833E-2
1.001281E-1
1.001281E-1
2.292833E-2
2.292833E-2
1.001281E-1
1.001281E-1
2.292833E-2
2.292833E-2
-5.427146E-2
-5.427146E-2
2.292833E-2
2.292833E-2
2.292833E-2
-5.427146E-2
-1.314713E-1
-2.086711E-1
-2.086711E-1
-2.086711E-1
-1.314713E-1
-5.427146E-2
2.292833E-2
-5.427146E-2
-2.086711E-1
-2.086711E-1
-2.086711E-1
-1.314713E-1
-1.314713E-1
-1.314713E-1
-1.314713E-1
-1.314713E-1
-1.314713E-1
-1.314713E-1
-1.314713E-1
-5.427146E-2
-5.427146E-2
-5.427146E-2
-1.314713E-1
-5.427146E-2
-5.427146E-2
2.292833E-2
2.292833E-2
2.292833E-2
2.292833E-2
2.292833E-2
2.292833E-2
2.292833E-2
-5.427146E-2
-5.427146E-2
2.292833E-2
2.292833E-2
-5.427146E-2
-1.314713E-1
-1.314713E-1
-1.314713E-1
-1.314713E-1
-5.427146E-2
-5.427146E-2
-1.314713E-1
-2.086711E-1
-2.086711E-1
-2.086711E-1
-1.314713E-1
-1.314713E-1
-2.858709E-1
-4.402705E-1
-4.402705E-1
-3.630707E-1
-2.858709E-1
-2.858709E-1
-3.630707E-1
-4.402705E-1
-4.402705E-1
-3.630707E-1
-2.858709E-1
-2.858709E-1
-2.858709E-1
-2.858709E-1
-3.630707E-1
-3.630707E-1
-3.630707E-1
-3.630707E-1
-3.630707E-1
-2.858709E-1
-2.858709E-1
-2.086711E-1
-2.858709E-1
-2.858709E-1
-2.858709E-1
-2.858709E-1
-3.630707E-1
-4.402705E-1
-4.402705E-1
-4.402705E-1
-4.402705E-1
-5.174702E-1
-5.174702E-1
-4.402705E-1
-4.402705E-1
-3.630707E-1
-3.630707E-1
-3.630707E-1
-4.402705E-1
-4.402705E-1
-5.174702E-1
-5.174702E-1
-5.174702E-1
-5.174702E-1
-5.174702E-1
-4.402705E-1
-4.402705E-1
-4.402705E-1
-5.174702E-1
-5.174702E-1
-5.174702E-1
-5.174702E-1
-5.174702E-1
-4.402705E-1
-4.402705E-1
-3.630707E-1
-4.402705E-1
-5.174702E-1
-5.174702E-1
-4.402705E-1
-4.402705E-1
-5.174702E-1
-5.174702E-1
-5.174702E-1
-5.946701E-1
-5.946701E-1
-5.174702E-1
-4.402705E-1
-3.630707E-1
-4.402705E-1
-5.174702E-1
-5.174702E-1
-4.402705E-1
-4.402705E-1
-5.174702E-1
-5.174702E-1
-5.174702E-1
-5.174702E-1
-5.174702E-1
-5.174702E-1
-5.174702E-1
-5.174702E-1
-4.402705E-1
-3.630707E-1
-3.630707E-1
-4.402705E-1
-4.402705E-1
-4.402705E-1
-5.174702E-1
-5.946701E-1
-6.718698E-1
-5.946701E-1
-5.174702E-1
-5.946701E-1
-6.718698E-1
-5.946701E-1
-5.174702E-1
-5.174702E-1
-5.174702E-1
-5.946701E-1
-5.946701E-1
-5.174702E-1
-5.174702E-1
-5.174702E-1
-4.402705E-1
-4.402705E-1
-5.174702E-1
-5.946701E-1
-6.718698E-1
-5.174702E-1
-4.402705E-1
-4.402705E-1
-5.174702E-1
-5.946701E-1
-5.946701E-1
-5.174702E-1
-4.402705E-1
-3.630707E-1
-4.402705E-1
-5.174702E-1
-4.402705E-1
-4.402705E-1
-3.630707E-1
-2.858709E-1
-3.630707E-1
-4.402705E-1
-4.402705E-1
-4.402705E-1
-4.402705E-1
-4.402705E-1
-5.174702E-1
-5.174702E-1
-4.402705E-1
-3.630707E-1
-3.630707E-1
-4.402705E-1
-5.174702E-1
-5.174702E-1
-5.174702E-1
-5.174702E-1
-5.946701E-1
-5.946701E-1
-5.174702E-1
-4.402705E-1
-3.630707E-1
-4.402705E-1
-4.402705E-1
-4.402705E-1
-3.630707E-1
-2.858709E-1
-3.630707E-1
-4.402705E-1
-3.630707E-1
-3.630707E-1
-3.630707E-1
-3.630707E-1
-3.630707E-1
-3.630707E-1
-4.402705E-1
-4.402705E-1
-5.174702E-1
-5.174702E-1
-5.174702E-1
-5.174702E-1
-5.174702E-1
-5.946701E-1
-6.718698E-1
-5.946701E-1
-5.946701E-1
-5.174702E-1
-5.946701E-1
-5.946701E-1
-7.490696E-1
-7.490696E-1
-6.718698E-1
-5.946701E-1
-5.946701E-1
-6.718698E-1
-7.490696E-1
-7.490696E-1
-8.262694E-1
-8.262694E-1
-9.034692E-1
-9.034692E-1
-9.034692E-1
-8.262694E-1
-7.490696E-1
-7.490696E-1
-8.262694E-1
-9.806690E-1
-1.057869E+0
-9.806690E-1
-9.034692E-1
-9.034692E-1
-9.034692E-1
-9.806690E-1
-9.806690E-1
-1.057869E+0
-9.806690E-1
-9.806690E-1
-9.034692E-1
-9.034692E-1
-9.034692E-1
-8.262694E-1
-8.262694E-1
-9.034692E-1
-1.057869E+0
-1.057869E+0
-1.057869E+0
-1.057869E+0
-1.135069E+0
-1.212268E+0
-1.289468E+0
-1.212268E+0
-1.135069E+0
-1.057869E+0
-9.806690E-1
-9.806690E-1
-1.057869E+0
-1.135069E+0
-1.057869E+0
-9.034692E-1
-8.262694E-1
-9.034692E-1
-9.034692E-1
-9.034692E-1
-8.262694E-1
-8.262694E-1
-7.490696E-1
-6.718698E-1
-6.718698E-1
-5.946701E-1
-5.174702E-1
-4.402705E-1
-3.630707E-1
-3.630707E-1
-3.630707E-1
-3.630707E-1
-4.402705E-1
-4.402705E-1
-4.402705E-1
-3.630707E-1
-2.858709E-1
-2.086711E-1
-2.086711E-1
-2.086711E-1
-2.086711E-1
-2.086711E-1
-1.314713E-1
-1.314713E-1
-5.427146E-2
2.292833E-2
1.001281E-1
2.545277E-1
3.317275E-1
4.089273E-1
4.861271E-1
6.405268E-1
6.405268E-1
6.405268E-1
7.177265E-1
8.721261E-1
8.721261E-1
8.721261E-1
9.493259E-1
1.026526E+0
1.103725E+0
1.103725E+0
1.026526E+0
9.493259E-1
9.493259E-1
9.493259E-1
1.026526E+0
9.493259E-1
9.493259E-1
8.721261E-1
8.721261E-1
7.949263E-1
7.177265E-1
6.405268E-1
5.633268E-1
6.405268E-1
6.405268E-1
6.405268E-1
6.405268E-1
6.405268E-1
6.405268E-1
6.405268E-1
6.405268E-1
6.405268E-1
6.405268E-1
6.405268E-1
7.177265E-1
7.177265E-1
7.177265E-1
7.177265E-1
7.949263E-1
8.721261E-1
8.721261E-1
7.949263E-1
7.949263E-1
8.721261E-1
8.721261E-1
8.721261E-1
7.949263E-1
7.949263E-1
8.721261E-1
8.721261E-1
8.721261E-1
7.949263E-1
7.949263E-1
8.721261E-1
9.493259E-1
9.493259E-1
9.493259E-1
8.721261E-1
8.721261E-1
8.721261E-1
7.949263E-1
7.177265E-1
7.177265E-1
7.177265E-1
7.177265E-1
7.177265E-1
6.405268E-1
6.405268E-1
6.405268E-1
5.633268E-1
4.861271E-1
4.089273E-1
3.317275E-1
3.317275E-1
3.317275E-1
4.089273E-1
3.317275E-1
3.317275E-1
2.545277E-1
2.545277E-1
1.773279E-1
1.773279E-1
2.545277E-1
1.773279E-1
1.773279E-1
1.001281E-1
1.001281E-1
2.292833E-2
2.292833E-2
2.292833E-2
2.292833E-2
-5.427146E-2
-5.427146E-2
-1.314713E-1
-1.314713E-1
-2.086711E-1
-1.314713E-1
-1.314713E-1
-1.314713E-1
-2.086711E-1
-2.858709E-1
-2.858709E-1
-2.086711E-1
-2.086711E-1
-2.086711E-1
-2.858709E-1
-3.630707E-1
-3.630707E-1
-2.858709E-1
-2.858709E-1
-3.630707E-1
-3.630707E-1
-4.402705E-1
-4.402705E-1
-3.630707E-1
-4.402705E-1
-5.174702E-1
-5.946701E-1
-5.946701E-1
-5.946701E-1
-5.174702E-1
-4.402705E-1
-5.174702E-1
-5.174702E-1
-5.174702E-1
-5.946701E-1
-5.946701E-1
-5.946701E-1
-5.174702E-1
-5.174702E-1
-5.174702E-1
-5.174702E-1
-5.174702E-1
-4.402705E-1
-4.402705E-1
-4.402705E-1
-5.174702E-1
-5.174702E-1
-5.174702E-1
-5.174702E-1
-5.174702E-1
-5.174702E-1
-5.174702E-1
-4.402705E-1
-4.402705E-1
-4.402705E-1
-4.402705E-1
-4.402705E-1
-4.402705E-1
-4.402705E-1
-4.402705E-1
-5.174702E-1
-5.174702E-1
-5.174702E-1
-5.174702E-1
-5.174702E-1
-5.174702E-1
-5.174702E-1
-5.174702E-1
-5.174702E-1
-4.402705E-1
-4.402705E-1
-4.402705E-1
-4.402705E-1
-4.402705E-1
-4.402705E-1
-4.402705E-1
-3.630707E-1
-2.858709E-1
-2.858709E-1
-2.858709E-1
-2.086711E-1
-2.086711E-1
-1.314713E-1
2.292833E-2
1.001281E-1
1.773279E-1
2.545277E-1
2.545277E-1
2.545277E-1
3.317275E-1
4.089273E-1
4.861271E-1
5.633268E-1
6.405268E-1
6.405268E-1
6.405268E-1
6.405268E-1
7.177265E-1
7.177265E-1
7.177265E-1
7.949263E-1
7.949263E-1
7.177265E-1
7.177265E-1
7.177265E-1
7.177265E-1
7.949263E-1
7.949263E-1
7.949263E-1
7.949263E-1
8.721261E-1
9.493259E-1
1.026526E+0
1.103725E+0
1.103725E+0
1.026526E+0
1.026526E+0
1.103725E+0
1.103725E+0
1.103725E+0
1.258125E+0
1.335325E+0
1.412525E+0
1.412525E+0
1.412525E+0
1.412525E+0
1.412525E+0
1.489725E+0
1.489725E+0
1.489725E+0
1.566924E+0
1.566924E+0
1.489725E+0
1.489725E+0
1.644124E+0
1.721324E+0
1.875724E+0
1.952923E+0
1.952923E+0
2.030123E+0
2.107323E+0
2.107323E+0
1.952923E+0
1.875724E+0
1.798524E+0
1.798524E+0
1.952923E+0
1.952923E+0
2.030123E+0
1.952923E+0
1.875724E+0
1.721324E+0
1.489725E+0
1.335325E+0
1.335325E+0
1.335325E+0
1.412525E+0
1.489725E+0
1.412525E+0
1.412525E+0
1.335325E+0
1.412525E+0
1.412525E+0
1.489725E+0
1.412525E+0
1.412525E+0
1.489725E+0
1.644124E+0
1.721324E+0
1.644124E+0
1.489725E+0
1.412525E+0
1.412525E+0
1.412525E+0
1.412525E+0
1.412525E+0
1.412525E+0
1.412525E+0
1.412525E+0
1.412525E+0
1.412525E+0
1.412525E+0
1.335325E+0
1.335325E+0
1.258125E+0
1.258125E+0
1.258125E+0
1.335325E+0
1.335325E+0
1.335325E+0
1.412525E+0
1.412525E+0
1.489725E+0
1.489725E+0
1.566924E+0
1.489725E+0
1.412525E+0
1.412525E+0
1.412525E+0
1.412525E+0
1.412525E+0
1.335325E+0
1.335325E+0
1.335325E+0
1.335325E+0
1.335325E+0
1.335325E+0
1.258125E+0
1.258125E+0
1.180925E+0
1.026526E+0
1.026526E+0
1.103725E+0
1.103725E+0
1.103725E+0
1.026526E+0
9.493259E-1
9.493259E-1
9.493259E-1
9.493259E-1
9.493259E-1
9.493259E-1
8.721261E-1
7.949263E-1
8.721261E-1
1.026526E+0
1.103725E+0
1.026526E+0
9.493259E-1
8.721261E-1
9.493259E-1
1.026526E+0
1.103725E+0
1.103725E+0
1.026526E+0
1.026526E+0
9.493259E-1
1.026526E+0
1.026526E+0
1.026526E+0
1.026526E+0
9.493259E-1
9.493259E-1
9.493259E-1
1.026526E+0
1.103725E+0
1.026526E+0
1.026526E+0
9.493259E-1
1.026526E+0
1.026526E+0
9.493259E-1
9.493259E-1
9.493259E-1
9.493259E-1
9.493259E-1
8.721261E-1
8.721261E-1
7.949263E-1
7.949263E-1
7.177265E-1
6.405268E-1
6.405268E-1
7.177265E-1
6.405268E-1
6.405268E-1
5.633268E-1
5.633268E-1
4.861271E-1
4.861271E-1
4.089273E-1
4.089273E-1
4.089273E-1
4.089273E-1
4.089273E-1
4.089273E-1
4.089273E-1
4.861271E-1
4.089273E-1
4.089273E-1
4.089273E-1
4.089273E-1
4.089273E-1
4.089273E-1
4.861271E-1
4.861271E-1
4.089273E-1
3.317275E-1
3.317275E-1
4.089273E-1
4.089273E-1
4.089273E-1
4.089273E-1
4.089273E-1
4.089273E-1
4.089273E-1
4.089273E-1
4.861271E-1
4.861271E-1
4.861271E-1
4.861271E-1
5.633268E-1
6.405268E-1
6.405268E-1
6.405268E-1
6.405268E-1
6.405268E-1
5.633268E-1
4.861271E-1
4.861271E-1
4.861271E-1
4.861271E-1
4.861271E-1
4.861271E-1
4.861271E-1
4.089273E-1
2.545277E-1
2.545277E-1
3.317275E-1
4.089273E-1
4.861271E-1
4.089273E-1
3.317275E-1
3.317275E-1
3.317275E-1
3.317275E-1
4.089273E-1
4.861271E-1
6.405268E-1
6.405268E-1
7.177265E-1
7.177265E-1
7.177265E-1
7.949263E-1
8.721261E-1
8.721261E-1
8.721261E-1
7.949263E-1
7.949263E-1
8.721261E-1
8.721261E-1
8.721261E-1
9.493259E-1
9.493259E-1
1.026526E+0
1.026526E+0
9.493259E-1
1.026526E+0
1.026526E+0
1.026526E+0
9.493259E-1
8.721261E-1
9.493259E-1
9.493259E-1
1.026526E+0
9.493259E-1
9.493259E-1
9.493259E-1
9.493259E-1
9.493259E-1
1.026526E+0
1.026526E+0
1.103725E+0
1.103725E+0
1.026526E+0
1.026526E+0
1.103725E+0
1.180925E+0
1.180925E+0
1.103725E+0
1.026526E+0
1.026526E+0
1.103725E+0
1.103725E+0
1.103725E+0
1.180925E+0
1.180925E+0
1.180925E+0
1.180925E+0
1.258125E+0
1.258125E+0
1.258125E+0
1.258125E+0
1.180925E+0
1.180925E+0
1.180925E+0
1.180925E+0
1.180925E+0
1.180925E+0
1.103725E+0
1.103725E+0
1.180925E+0
1.258125E+0
1.335325E+0
1.412525E+0
1.335325E+0
1.258125E+0
1.258125E+0
1.258125E+0
1.412525E+0
1.489725E+0
1.566924E+0
1.644124E+0
1.721324E+0
1.875724E+0
2.030123E+0
2.184522E+0
2.338922E+0
2.493322E+0
2.647721E+0
2.802121E+0
2.879321E+0
2.956521E+0
3.033720E+0
3.110920E+0
3.033720E+0
3.033720E+0
2.956521E+0
2.956521E+0
3.033720E+0
3.033720E+0
3.033720E+0
2.879321E+0
2.724921E+0
2.647721E+0
2.647721E+0
2.647721E+0
2.647721E+0
2.570522E+0
2.570522E+0
2.570522E+0
2.647721E+0
2.647721E+0
2.647721E+0
2.647721E+0
2.647721E+0
2.724921E+0
2.724921E+0
2.724921E+0
2.724921E+0
2.647721E+0
2.647721E+0
2.647721E+0
2.647721E+0
2.724921E+0
2.724921E+0
2.724921E+0
2.647721E+0
2.647721E+0
2.647721E+0
2.724921E+0
2.802121E+0
2.802121E+0
2.879321E+0
2.879321E+0
2.879321E+0
2.879321E+0
2.879321E+0
2.879321E+0
2.879321E+0
2.879321E+0
2.802121E+0
2.724921E+0
2.724921E+0
2.724921E+0
2.724921E+0
2.647721E+0
2.493322E+0
2.338922E+0
2.184522E+0
2.030123E+0
1.952923E+0
1.952923E+0
1.798524E+0
1.644124E+0
1.566924E+0
1.412525E+0
1.335325E+0
1.258125E+0
1.180925E+0
1.103725E+0
1.103725E+0
1.026526E+0
1.103725E+0
1.103725E+0
1.026526E+0
1.026526E+0
1.026526E+0
1.026526E+0
1.103725E+0
1.103725E+0
1.180925E+0
1.258125E+0
1.335325E+0
1.335325E+0
1.412525E+0
1.489725E+0
1.489725E+0
1.489725E+0
1.489725E+0
1.335325E+0
1.258125E+0
1.258125E+0
1.258125E+0
1.258125E+0
1.258125E+0
1.180925E+0
1.180925E+0
1.180925E+0
1.180925E+0
1.103725E+0
1.103725E+0
1.026526E+0
8.721261E-1
8.721261E-1
8.721261E-1
8.721261E-1
8.721261E-1
7.949263E-1
7.177265E-1
6.405268E-1
5.633268E-1
5.633268E-1
5.633268E-1
4.861271E-1
4.861271E-1
4.861271E-1
4.861271E-1
4.861271E-1
4.089273E-1
2.545277E-1
1.773279E-1
1.001281E-1
2.292833E-2
1.001281E-1
1.001281E-1
2.292833E-2
2.292833E-2
2.292833E-2
2.292833E-2
2.292833E-2
2.292833E-2
2.292833E-2
2.292833E-2
2.292833E-2
2.292833E-2
2.292833E-2
-5.427146E-2
-5.427146E-2
2.292833E-2
2.292833E-2
1.001281E-1
1.001281E-1
1.001281E-1
1.001281E-1
1.001281E-1
1.001281E-1
1.001281E-1
1.001281E-1
1.001281E-1
1.001281E-1
1.001281E-1
1.001281E-1
2.292833E-2
2.292833E-2
-5.427146E-2
-1.314713E-1
-1.314713E-1
-5.427146E-2
2.292833E-2
2.292833E-2
2.292833E-2
-5.427146E-2
-5.427146E-2
-5.427146E-2
2.292833E-2
2.292833E-2
2.292833E-2
2.292833E-2
2.292833E-2
2.292833E-2
2.292833E-2
2.292833E-2
2.292833E-2
2.292833E-2
2.292833E-2
1.773279E-1
2.545277E-1
2.545277E-1
3.317275E-1
4.089273E-1
4.861271E-1
4.089273E-1
4.089273E-1
4.861271E-1
4.861271E-1
5.633268E-1
5.633268E-1
6.405268E-1
6.405268E-1
7.949263E-1
8.721261E-1
8.721261E-1
8.721261E-1
7.177265E-1
5.633268E-1
5.633268E-1
6.405268E-1
7.177265E-1
7.177265E-1
6.405268E-1
5.633268E-1
4.861271E-1
4.089273E-1
4.089273E-1
4.089273E-1
4.089273E-1
4.089273E-1
3.317275E-1
3.317275E-1
2.545277E-1
2.545277E-1
2.545277E-1
2.545277E-1
3.317275E-1
3.317275E-1
3.317275E-1
2.545277E-1
3.317275E-1
4.089273E-1
4.089273E-1
3.317275E-1
2.545277E-1
2.545277E-1
4.861271E-1
6.405268E-1
6.405268E-1
5.633268E-1
5.633268E-1
7.177265E-1
7.949263E-1
8.721261E-1
8.721261E-1
8.721261E-1
9.493259E-1
1.026526E+0
1.103725E+0
1.103725E+0
1.180925E+0
1.258125E+0
1.258125E+0
1.335325E+0
1.335325E+0
1.335325E+0
1.412525E+0
1.335325E+0
1.335325E+0
1.335325E+0
1.335325E+0
1.335325E+0
1.335325E+0
1.335325E+0
1.258125E+0
1.258125E+0
1.180925E+0
1.103725E+0
1.026526E+0
1.026526E+0
1.026526E+0
1.026526E+0
1.026526E+0
9.493259E-1
8.721261E-1
9.493259E-1
9.493259E-1
8.721261E-1
7.949263E-1
7.949263E-1
7.177265E-1
7.177265E-1
7.177265E-1
7.949263E-1
8.721261E-1
9.493259E-1
1.026526E+0
1.026526E+0
1.026526E+0
9.493259E-1
8.721261E-1
9.493259E-1
9.493259E-1
1.026526E+0
1.026526E+0
9.493259E-1
9.493259E-1
1.026526E+0
1.103725E+0
1.103725E+0
1.103725E+0
1.026526E+0
1.026526E+0
1.103725E+0
1.180925E+0
1.180925E+0
1.103725E+0
9.493259E-1
8.721261E-1
8.721261E-1
8.721261E-1
9.493259E-1
9.493259E-1
9.493259E-1
9.493259E-1
9.493259E-1
8.721261E-1
7.949263E-1
7.949263E-1
7.177265E-1
6.405268E-1
6.405268E-1
5.633268E-1
6.405268E-1
6.405268E-1
5.633268E-1
5.633268E-1
4.861271E-1
4.861271E-1
4.861271E-1
5.633268E-1
5.633268E-1
5.633268E-1
5.633268E-1
4.861271E-1
4.861271E-1
4.861271E-1
4.861271E-1
4.861271E-1
5.633268E-1
5.633268E-1
5.633268E-1
5.633268E-1
5.633268E-1
5.633268E-1
4.861271E-1
4.861271E-1
4.861271E-1
5.633268E-1
5.633268E-1
5.633268E-1
4.861271E-1
4.861271E-1
4.861271E-1
4.089273E-1
4.089273E-1
3.317275E-1
3.317275E-1
3.317275E-1
3.317275E-1
4.089273E-1
3.317275E-1
2.545277E-1
1.773279E-1
1.001281E-1
1.001281E-1
1.001281E-1
1.001281E-1
1.001281E-1
2.292833E-2
-5.427146E-2
-5.427146E-2
2.292833E-2
2.292833E-2
2.292833E-2
-5.427146E-2
-5.427146E-2
-5.427146E-2
-5.427146E-2
-5.427146E-2
-5.427146E-2
-5.427146E-2
-1.314713E-1
-5.427146E-2
-5.427146E-2
-5.427146E-2
-1.314713E-1
-1.314713E-1
-5.427146E-2
2.292833E-2
2.292833E-2
-5.427146E-2
-5.427146E-2
-5.427146E-2
-5.427146E-2
-5.427146E-2
-5.427146E-2
-5.427146E-2
-5.427146E-2
-5.427146E-2
-5.427146E-2
2.292833E-2
2.292833E-2
2.292833E-2
-5.427146E-2
-1.314713E-1
-5.427146E-2
-5.427146E-2
-5.427146E-2
2.292833E-2
2.292833E-2
1.001281E-1
1.001281E-1
1.001281E-1
2.292833E-2
-5.427146E-2
-5.427146E-2
-5.427146E-2
-5.427146E-2
-5.427146E-2
2.292833E-2
2.292833E-2
-5.427146E-2
-5.427146E-2
-1.314713E-1
-1.314713E-1
-1.314713E-1
-1.314713E-1
-1.314713E-1
-1.314713E-1
-1.314713E-1
-1.314713E-1
-1.314713E-1
-5.427146E-2
-5.427146E-2
2.292833E-2
-5.427146E-2
-1.314713E-1
-5.427146E-2
-5.427146E-2
2.292833E-2
-5.427146E-2
-1.314713E-1
-1.314713E-1
-2.086711E-1
-1.314713E-1
-5.427146E-2
-5.427146E-2
-1.314713E-1
-1.314713E-1
-1.314713E-1
-5.427146E-2
-5.427146E-2
-1.314713E-1
-1.314713E-1
-1.314713E-1
-1.314713E-1
-5.427146E-2
2.292833E-2
2.292833E-2
-5.427146E-2
-5.427146E-2
-5.427146E-2
2.292833E-2
1.001281E-1
1.001281E-1
2.292833E-2
2.292833E-2
2.292833E-2
2.292833E-2
2.292833E-2
1.001281E-1
1.773279E-1
1.773279E-1
1.773279E-1
1.773279E-1
1.773279E-1
1.773279E-1
1.001281E-1
1.001281E-1
1.773279E-1
1.773279E-1
1.773279E-1
1.001281E-1
1.001281E-1
1.001281E-1
1.773279E-1
2.545277E-1
2.545277E-1
2.545277E-1
2.545277E-1
2.545277E-1
2.545277E-1
2.545277E-1
2.545277E-1
2.545277E-1
2.545277E-1
2.545277E-1
2.545277E-1
2.545277E-1
1.773279E-1
1.773279E-1
1.773279E-1
1.773279E-1
1.773279E-1
1.773279E-1
2.545277E-1
2.545277E-1
1.773279E-1
1.773279E-1
1.773279E-1
1.773279E-1
2.545277E-1
2.545277E-1
2.545277E-1
1.773279E-1
1.773279E-1
1.773279E-1
2.545277E-1
2.545277E-1
2.545277E-1
1.773279E-1
1.001281E-1
1.773279E-1
1.773279E-1
2.545277E-1
2.545277E-1
1.773279E-1
1.773279E-1
1.773279E-1
2.545277E-1
1.773279E-1
1.773279E-1
1.773279E-1
1.773279E-1
1.773279E-1
1.773279E-1
1.773279E-1
2.545277E-1
2.545277E-1
2.545277E-1
2.545277E-1
2.545277E-1
2.545277E-1
3.317275E-1
3.317275E-1
3.317275E-1
2.545277E-1
2.545277E-1
1.773279E-1
1.773279E-1
1.773279E-1
1.773279E-1
1.773279E-1
1.773279E-1
1.001281E-1
1.773279E-1
1.773279E-1
1.773279E-1
1.773279E-1
1.773279E-1
1.001281E-1
1.001281E-1
1.001281E-1
1.773279E-1
1.773279E-1
1.773279E-1
1.001281E-1
1.001281E-1
1.773279E-1
1.773279E-1
1.773279E-1
1.773279E-1
1.773279E-1
1.001281E-1
1.001281E-1
1.001281E-1
1.773279E-1
1.773279E-1
1.773279E-1
1.773279E-1
1.773279E-1
1.773279E-1
1.773279E-1
1.773279E-1
1.001281E-1
2.292833E-2
2.292833E-2
2.292833E-2
2.292833E-2
2.292833E-2
1.001281E-1
1.773279E-1
1.773279E-1
1.001281E-1
2.292833E-2
2.292833E-2
2.292833E-2
1.001281E-1
1.773279E-1
1.773279E-1
1.773279E-1
1.001281E-1
2.292833E-2
-5.427146E-2
2.292833E-2
2.292833E-2
2.292833E-2
2.292833E-2
-5.427146E-2
-5.427146E-2
-5.427146E-2
-5.427146E-2
2.292833E-2
1.001281E-1
1.773279E-1
1.001281E-1
1.001281E-1
1.001281E-1
1.001281E-1
1.001281E-1
2.292833E-2
-5.427146E-2
-5.427146E-2
2.292833E-2
2.292833E-2
1.001281E-1
1.001281E-1
1.773279E-1
1.773279E-1
1.773279E-1
1.001281E-1
2.292833E-2
-5.427146E-2
-5.427146E-2
2.292833E-2
1.001281E-1
1.001281E-1
1.001281E-1
2.292833E-2
-5.427146E-2
2.292833E-2
2.292833E-2
2.292833E-2
1.001281E-1
1.773279E-1
1.773279E-1
1.001281E-1
1.001281E-1
2.292833E-2
2.292833E-2
2.292833E-2
2.292833E-2
1.001281E-1
1.001281E-1
1.773279E-1
1.773279E-1
1.773279E-1
1.001281E-1
2.292833E-2
2.292833E-2
2.292833E-2
2.292833E-2
2.292833E-2
1.001281E-1
1.001281E-1
1.001281E-1
2.292833E-2
1.001281E-1
2.545277E-1
2.545277E-1
1.773279E-1
2.292833E-2
2.292833E-2
1.001281E-1
1.001281E-1
1.001281E-1
1.001281E-1
1.001281E-1
1.773279E-1
2.545277E-1
2.545277E-1
1.773279E-1
1.001281E-1
1.001281E-1
1.773279E-1
2.545277E-1
2.545277E-1
2.545277E-1
2.545277E-1
2.545277E-1
2.545277E-1
1.773279E-1
1.001281E-1
1.773279E-1
1.773279E-1
2.545277E-1
1.773279E-1
2.545277E-1
2.545277E-1
2.545277E-1
2.545277E-1
2.545277E-1
2.545277E-1
2.545277E-1
2.545277E-1
3.317275E-1
3.317275E-1
3.317275E-1
3.317275E-1
3.317275E-1
2.545277E-1
2.545277E-1
3.317275E-1
3.317275E-1
4.089273E-1
4.089273E-1
4.089273E-1
4.089273E-1
3.317275E-1
3.317275E-1
3.317275E-1
4.089273E-1
4.089273E-1
3.317275E-1
3.317275E-1
4.089273E-1
4.861271E-1
4.861271E-1
4.861271E-1
4.861271E-1
4.089273E-1
3.317275E-1
4.089273E-1
4.861271E-1
4.861271E-1
4.089273E-1
4.861271E-1
5.633268E-1
6.405268E-1
6.405268E-1
6.405268E-1
5.633268E-1
4.861271E-1
4.861271E-1
4.861271E-1
5.633268E-1
5.633268E-1
6.405268E-1
6.405268E-1
6.405268E-1
6.405268E-1
6.405268E-1
6.405268E-1
7.177265E-1
7.177265E-1
7.177265E-1
5.633268E-1
5.633268E-1
5.633268E-1
6.405268E-1
6.405268E-1
6.405268E-1
6.405268E-1
6.405268E-1
6.405268E-1
6.405268E-1
7.177265E-1
7.177265E-1
7.177265E-1
7.177265E-1
7.177265E-1
7.177265E-1
6.405268E-1
7.177265E-1
7.949263E-1
8.721261E-1
9.493259E-1
8.721261E-1
8.721261E-1
8.721261E-1
8.721261E-1
7.949263E-1
7.949263E-1
7.949263E-1
8.721261E-1
9.493259E-1
9.493259E-1
9.493259E-1
8.721261E-1
7.949263E-1
7.949263E-1
8.721261E-1
8.721261E-1
8.721261E-1
8.721261E-1
8.721261E-1
9.493259E-1
9.493259E-1
1.026526E+0
1.026526E+0
9.493259E-1
9.493259E-1
9.493259E-1
1.026526E+0
1.103725E+0
1.103725E+0
1.026526E+0
9.493259E-1
1.026526E+0
1.103725E+0
1.103725E+0
1.103725E+0
1.103725E+0
1.026526E+0
1.026526E+0
1.103725E+0
1.103725E+0
1.103725E+0
1.026526E+0
1.026526E+0
9.493259E-1
9.493259E-1
9.493259E-1
1.026526E+0
9.493259E-1
9.493259E-1
9.493259E-1
1.026526E+0
1.103725E+0
1.103725E+0
1.103725E+0
1.180925E+0
1.180925E+0
1.180925E+0
1.180925E+0
1.180925E+0
1.103725E+0
1.026526E+0
1.103725E+0
1.103725E+0
1.026526E+0
1.026526E+0
1.026526E+0
1.026526E+0
1.026526E+0
1.026526E+0
1.103725E+0
1.180925E+0
1.180925E+0
1.180925E+0
1.103725E+0
1.103725E+0
1.180925E+0
1.180925E+0
1.180925E+0
1.103725E+0
1.026526E+0
1.103725E+0
1.103725E+0
1.103725E+0
1.180925E+0
1.180925E+0
1.180925E+0
1.180925E+0
1.180925E+0
1.180925E+0
1.180925E+0
1.180925E+0
1.103725E+0
1.180925E+0
1.180925E+0
1.258125E+0
1.258125E+0
1.258125E+0
1.335325E+0
1.412525E+0
1.335325E+0
1.258125E+0
1.180925E+0
1.258125E+0
1.335325E+0
1.335325E+0
1.335325E+0
1.258125E+0
1.258125E+0
1.258125E+0
1.335325E+0
1.412525E+0
1.412525E+0
1.335325E+0
1.335325E+0
1.335325E+0
1.335325E+0
1.258125E+0
1.180925E+0
1.180925E+0
1.258125E+0
1.335325E+0
1.412525E+0
1.412525E+0
1.412525E+0
1.489725E+0
1.489725E+0
1.412525E+0
1.335325E+0
1.335325E+0
1.412525E+0
1.489725E+0
1.489725E+0
1.489725E+0
1.489725E+0
1.566924E+0
1.644124E+0
1.644124E+0
1.566924E+0
1.489725E+0
1.489725E+0
1.566924E+0
1.644124E+0
1.644124E+0
1.644124E+0
1.644124E+0
1.721324E+0
1.721324E+0
1.644124E+0
1.566924E+0
1.566924E+0
1.566924E+0
1.644124E+0
1.721324E+0
1.721324E+0
1.721324E+0
1.721324E+0
1.798524E+0
1.875724E+0
1.875724E+0
1.875724E+0
1.798524E+0
1.798524E+0
1.721324E+0
1.721324E+0
1.644124E+0
1.721324E+0
1.798524E+0
1.875724E+0
1.952923E+0
1.952923E+0
1.875724E+0
1.875724E+0
1.798524E+0
1.798524E+0
1.798524E+0
1.798524E+0
1.798524E+0
1.721324E+0
1.644124E+0
1.566924E+0
1.489725E+0
1.566924E+0
1.644124E+0
1.644124E+0
1.566924E+0
1.566924E+0
1.489725E+0
1.489725E+0
1.412525E+0
1.412525E+0
1.489725E+0
1.489725E+0
1.566924E+0
1.489725E+0
1.566924E+0
1.566924E+0
1.566924E+0
1.566924E+0
1.566924E+0
1.566924E+0
1.566924E+0
1.566924E+0
1.489725E+0
1.489725E+0
1.489725E+0
1.566924E+0
1.566924E+0
1.489725E+0
1.489725E+0
1.566924E+0
1.644124E+0
1.644124E+0
1.644124E+0
1.721324E+0
1.721324E+0
1.798524E+0
1.798524E+0
1.721324E+0
1.644124E+0
1.721324E+0
1.798524E+0
1.798524E+0
1.721324E+0
1.644124E+0
1.721324E+0
1.875724E+0
1.952923E+0
1.952923E+0
1.875724E+0
1.798524E+0
1.721324E+0
1.644124E+0
1.644124E+0
1.644124E+0
1.644124E+0
1.721324E+0
1.721324E+0
1.721324E+0
1.798524E+0
1.721324E+0
1.721324E+0
1.644124E+0
1.644124E+0
1.644124E+0
1.566924E+0
1.489725E+0
1.489725E+0
1.566924E+0
1.644124E+0
1.721324E+0
1.798524E+0
1.798524E+0
1.875724E+0
1.952923E+0
2.030123E+0
2.107323E+0
2.261722E+0
2.338922E+0
2.338922E+0
2.338922E+0
2.261722E+0
2.184522E+0
2.107323E+0
1.952923E+0
1.875724E+0
1.798524E+0
1.721324E+0
1.566924E+0
1.489725E+0
1.489725E+0
1.566924E+0
1.721324E+0
1.798524E+0
1.875724E+0
1.798524E+0
1.721324E+0
1.644124E+0
1.644124E+0
1.644124E+0
1.566924E+0
1.489725E+0
1.489725E+0
1.489725E+0
1.489725E+0
1.489725E+0
1.566924E+0
1.566924E+0
1.566924E+0
1.644124E+0
1.644124E+0
1.644124E+0
1.566924E+0
1.489725E+0
1.489725E+0
1.566924E+0
1.566924E+0
1.566924E+0
1.566924E+0
1.489725E+0
1.566924E+0
1.644124E+0
1.798524E+0
1.875724E+0
1.721324E+0
1.644124E+0
1.566924E+0
1.566924E+0
1.489725E+0
1.412525E+0
1.489725E+0
1.566924E+0
1.721324E+0
1.721324E+0
1.798524E+0
1.952923E+0
2.030123E+0
2.030123E+0
1.952923E+0
1.952923E+0
2.030123E+0
2.184522E+0
2.184522E+0
2.107323E+0
2.030123E+0
2.030123E+0
2.030123E+0
1.952923E+0
1.952923E+0
1.952923E+0
1.952923E+0
1.952923E+0
1.952923E+0
2.030123E+0
1.952923E+0
1.952923E+0
1.875724E+0
1.798524E+0
1.798524E+0
1.721324E+0
1.644124E+0
1.566924E+0
1.566924E+0
1.566924E+0
1.566924E+0
1.566924E+0
1.566924E+0
1.489725E+0
1.412525E+0
1.412525E+0
1.412525E+0
1.489725E+0
1.566924E+0
1.644124E+0
1.566924E+0
1.412525E+0
1.335325E+0
1.335325E+0
1.335325E+0
1.412525E+0
1.412525E+0
1.412525E+0
1.566924E+0
1.644124E+0
1.644124E+0
1.566924E+0
1.335325E+0
1.258125E+0
1.335325E+0
1.412525E+0
1.489725E+0
1.489725E+0
1.489725E+0
1.489725E+0
1.566924E+0
1.644124E+0
1.721324E+0
1.721324E+0
1.644124E+0
1.566924E+0
1.489725E+0
1.412525E+0
1.335325E+0
1.180925E+0
1.026526E+0
9.493259E-1
9.493259E-1
9.493259E-1
8.721261E-1
7.949263E-1
7.949263E-1
8.721261E-1
9.493259E-1
9.493259E-1
8.721261E-1
8.721261E-1
9.493259E-1
1.026526E+0
1.103725E+0
1.026526E+0
8.721261E-1
7.177265E-1
6.405268E-1
7.177265E-1
7.177265E-1
5.633268E-1
4.861271E-1
5.633268E-1
5.633268E-1
5.633268E-1
4.861271E-1
4.089273E-1
4.089273E-1
4.089273E-1
3.317275E-1
3.317275E-1
3.317275E-1
3.317275E-1
3.317275E-1
4.089273E-1
5.633268E-1
6.405268E-1
5.633268E-1
4.089273E-1
3.317275E-1
2.545277E-1
1.773279E-1
1.001281E-1
4.861271E-1
1.798524E+0
2.647721E+0
1.952923E+0
6.405268E-1
-5.427146E-2
1.773279E-1
5.633268E-1
4.861271E-1
1.773279E-1
1.001281E-1
3.317275E-1
4.089273E-1
4.089273E-1
2.545277E-1
1.001281E-1
1.773279E-1
1.773279E-1
1.773279E-1
2.292833E-2
-5.427146E-2
-5.427146E-2
2.292833E-2
2.292833E-2
-5.427146E-2
2.292833E-2
1.001281E-1
2.292833E-2
-5.427146E-2
2.292833E-2
1.001281E-1
1.001281E-1
2.292833E-2
2.292833E-2
-5.427146E-2
-5.427146E-2
-5.427146E-2
2.292833E-2
-5.427146E-2
-2.086711E-1
-2.858709E-1
-2.858709E-1
-2.086711E-1
-2.086711E-1
-2.858709E-1
-2.858709E-1
-2.086711E-1
-1.314713E-1
-1.314713E-1
-1.314713E-1
-5.427146E-2
-5.427146E-2
2.292833E-2
1.001281E-1
1.001281E-1
1.001281E-1
1.773279E-1
3.317275E-1
4.089273E-1
4.089273E-1
4.861271E-1
5.633268E-1
6.405268E-1
6.405268E-1
7.177265E-1
7.177265E-1
7.177265E-1
7.177265E-1
6.405268E-1
5.633268E-1
5.633268E-1
5.633268E-1
5.633268E-1
4.861271E-1
4.861271E-1
4.861271E-1
4.089273E-1
4.089273E-1
4.861271E-1
4.861271E-1
5.633268E-1
6.405268E-1
7.177265E-1
7.949263E-1
8.721261E-1
9.493259E-1
8.721261E-1
8.721261E-1
7.177265E-1
7.177265E-1
7.949263E-1
9.493259E-1
1.026526E+0
7.949263E-1
5.633268E-1
4.861271E-1
6.405268E-1
7.177265E-1
7.177265E-1
4.861271E-1
1.773279E-1
2.292833E-2
-5.427146E-2
-5.427146E-2
2.292833E-2
1.001281E-1
1.001281E-1
2.292833E-2
2.292833E-2
-1.314713E-1
-2.086711E-1
-2.086711E-1
-1.314713E-1
-5.427146E-2
2.292833E-2
-5.427146E-2
-2.086711E-1
-3.630707E-1
-3.630707E-1
-2.086711E-1
2.292833E-2
1.773279E-1
1.001281E-1
-5.427146E-2
-2.086711E-1
-2.858709E-1
-2.858709E-1
-3.630707E-1
-2.858709E-1
-3.630707E-1
-3.630707E-1
-4.402705E-1
-5.174702E-1
-5.174702E-1
-5.946701E-1
-5.946701E-1
-6.718698E-1
-7.490696E-1
-7.490696E-1
-6.718698E-1
-6.718698E-1
-7.490696E-1
-9.034692E-1
-9.034692E-1
-7.490696E-1
-5.174702E-1
-2.858709E-1
-5.427146E-2
2.292833E-2
-5.427146E-2
-2.858709E-1
-2.858709E-1
2.292833E-2
1.773279E-1
-1.314713E-1
-8.262694E-1
-1.366668E+0
-1.443868E+0
-1.289468E+0
-1.212268E+0
-1.289468E+0
-1.289468E+0
-1.057869E+0
-7.490696E-1
-5.946701E-1
-6.718698E-1
-7.490696E-1
-8.262694E-1
-9.034692E-1
-8.262694E-1
-6.718698E-1
-6.718698E-1
-6.718698E-1
-6.718698E-1
-9.034692E-1
-1.212268E+0
-1.289468E+0
-9.806690E-1
-6.718698E-1
-5.946701E-1
-6.718698E-1
-8.262694E-1
-9.034692E-1
-9.034692E-1
-9.034692E-1
-9.034692E-1
-9.034692E-1
-9.034692E-1
-6.718698E-1
-5.174702E-1
-4.402705E-1
-4.402705E-1
-5.174702E-1
-5.174702E-1
-5.174702E-1
-5.174702E-1
-4.402705E-1
-2.858709E-1
-1.314713E-1
-2.086711E-1
-2.858709E-1
-2.086711E-1
-2.086711E-1
-1.314713E-1
-5.427146E-2
-5.427146E-2
-1.314713E-1
-3.630707E-1
-5.174702E-1
-5.174702E-1
-3.630707E-1
-2.858709E-1
-3.630707E-1
-4.402705E-1
-3.630707E-1
-2.858709E-1
-1.314713E-1
-5.427146E-2
2.292833E-2
3.317275E-1
6.405268E-1
5.633268E-1
1.001281E-1
-2.858709E-1
-4.402705E-1
-3.630707E-1
-3.630707E-1
-5.174702E-1
-5.946701E-1
-5.174702E-1
-4.402705E-1
-2.858709E-1
-2.086711E-1
-2.858709E-1
-2.858709E-1
-5.427146E-2
1.773279E-1
2.545277E-1
2.545277E-1
1.773279E-1
1.773279E-1
2.545277E-1
4.089273E-1
4.861271E-1
6.405268E-1
7.177265E-1
6.405268E-1
5.633268E-1
6.405268E-1
8.721261E-1
1.026526E+0
1.026526E+0
8.721261E-1
8.721261E-1
9.493259E-1
1.026526E+0
1.026526E+0
9.493259E-1
8.721261E-1
7.177265E-1
4.089273E-1
2.292833E-2
-6.718698E-1
-1.443868E+0
-1.829867E+0
-1.443868E+0
-6.718698E-1
-5.427146E-2
2.545277E-1
4.089273E-1
5.633268E-1
6.405268E-1
4.089273E-1
1.773279E-1
-1.314713E-1
-2.858709E-1
-4.402705E-1
-5.946701E-1
-5.946701E-1
-5.946701E-1
-5.946701E-1
-7.490696E-1
-1.057869E+0
-1.212268E+0
-1.057869E+0
-7.490696E-1
-5.174702E-1
-5.174702E-1
-6.718698E-1
-8.262694E-1
-9.034692E-1
-8.262694E-1
-7.490696E-1
-5.946701E-1
-3.630707E-1
-2.858709E-1
-2.858709E-1
-3.630707E-1
-5.946701E-1
-6.718698E-1
-6.718698E-1
-5.174702E-1
-5.946701E-1
-9.806690E-1
-1.521068E+0
-1.752667E+0
-1.675467E+0
-1.598267E+0
-1.443868E+0
-1.057869E+0
-3.630707E-1
1.001281E-1
2.292833E-2
-7.490696E-1
-1.366668E+0
-1.289468E+0
-7.490696E-1
-2.858709E-1
2.292833E-2
1.773279E-1
1.001281E-1
-1.314713E-1
-2.858709E-1
-4.402705E-1
-7.490696E-1
-1.443868E+0
-2.138666E+0
-2.447465E+0
-2.215866E+0
-1.675467E+0
-1.443868E+0
-1.521068E+0
-1.829867E+0
-2.061466E+0
-2.061466E+0
-2.524665E+0
-3.914261E+0
-5.303858E+0
-5.303858E+0
-4.300260E+0
-3.142263E+0
-1.984266E+0
-9.034692E-1
-3.630707E-1
-7.490696E-1
-1.829867E+0
-2.910664E+0
-3.451062E+0
-3.142263E+0
-2.293066E+0
-3.065064E+0
-6.384655E+0
-9.549847E+0
-9.086648E+0
-5.303858E+0
-1.907067E+0
-1.752667E+0
-3.837061E+0
-4.917859E+0
-3.219463E+0
2.292833E-2
2.647721E+0
3.805718E+0
3.574119E+0
1.952923E+0
-5.427146E-2
-8.262694E-1
-2.858709E-1
2.545277E-1
-5.427146E-2
-1.314713E-1
1.026526E+0
2.647721E+0
2.724921E+0
4.861271E-1
-2.370265E+0
-4.609059E+0
-5.303858E+0
-2.833464E+0
4.861271E-1
3.317275E-1
-2.370265E+0
-1.984266E+0
2.493322E+0
5.735713E+0
4.346117E+0
7.949263E-1
-9.034692E-1
1.001281E-1
2.416122E+0
4.346117E+0
4.809316E+0
4.268917E+0
4.037318E+0
4.654916E+0
5.272514E+0
5.040915E+0
4.423317E+0
4.037318E+0
4.268917E+0
5.118115E+0
6.276112E+0
6.662111E+0
5.195314E+0
2.493322E+0
1.773279E-1
-9.806690E-1
-1.443868E+0
-1.289468E+0
-4.402705E-1
1.258125E+0
3.265320E+0
4.037318E+0
3.110920E+0
1.258125E+0
-1.314713E-1
-8.262694E-1
-1.521068E+0
-2.756264E+0
-3.682662E+0
-2.910664E+0
-8.262694E-1
7.949263E-1
9.493259E-1
2.545277E-1
-2.858709E-1
-4.402705E-1
-2.858709E-1
1.773279E-1
7.949263E-1
1.103725E+0
8.721261E-1
8.721261E-1
1.412525E+0
1.875724E+0
2.030123E+0
1.952923E+0
1.566924E+0
7.949263E-1
-2.086711E-1
-1.057869E+0
-1.366668E+0
-1.135069E+0
-3.630707E-1
7.177265E-1
1.644124E+0
1.489725E+0
5.633268E-1
-2.858709E-1
-4.402705E-1
-3.630707E-1
-5.946701E-1
-9.806690E-1
-1.212268E+0
-1.057869E+0
-7.490696E-1
-7.490696E-1
-1.314713E-1
1.103725E+0
1.566924E+0
7.949263E-1
1.001281E-1
1.773279E-1
7.177265E-1
7.177265E-1
3.317275E-1
1.489725E+0
3.960118E+0
4.809316E+0
3.110920E+0
8.721261E-1
-2.086711E-1
-4.402705E-1
-1.314713E-1
8.721261E-1
1.875724E+0
2.493322E+0
3.496919E+0
5.504114E+0
6.893710E+0
4.654916E+0
-1.289468E+0
-6.384655E+0
-7.465452E+0
-5.689857E+0
-3.605462E+0
-2.061466E+0
-1.212268E+0
-1.598267E+0
-2.293066E+0
-1.289468E+0
1.489725E+0
3.574119E+0
3.110920E+0
8.721261E-1
-1.752667E+0
-4.377460E+0
-5.612657E+0
-3.914261E+0
-5.946701E-1
1.026526E+0
-1.057869E+0
-6.230255E+0
-1.132544E+1
-1.271504E+1
-9.318247E+0
-3.065064E+0
3.342520E+0
7.974507E+0
9.981702E+0
8.978105E+0
5.581314E+0
2.030123E+0
1.103725E+0
3.265320E+0
5.581314E+0
4.886515E+0
1.180925E+0
-2.756264E+0
-3.991461E+0
-1.752667E+0
1.952923E+0
4.500516E+0
4.346117E+0
1.258125E+0
-2.987864E+0
-5.612657E+0
-5.072259E+0
-3.373863E+0
-2.987864E+0
-4.377460E+0
-5.612657E+0
-4.995059E+0
-3.142263E+0
-1.521068E+0
-4.402705E-1
-3.630707E-1
-1.212268E+0
-2.679065E+0
-3.759862E+0
-3.605462E+0
-2.138666E+0
-2.858709E-1
1.180925E+0
2.030123E+0
2.184522E+0
1.644124E+0
1.773279E-1
-1.675467E+0
-3.142263E+0
-3.682662E+0
-3.451062E+0
-2.601865E+0
-9.034692E-1
2.493322E+0
5.812913E+0
6.893710E+0
4.500516E+0
-5.946701E-1
-1.289468E+0
7.048110E+0
1.592609E+1
1.885968E+1
1.839648E+1
1.723848E+1
1.422769E+1
5.658513E+0
-9.472647E+0
-2.305981E+1
-2.367741E+1
-1.155704E+1
5.633268E-1
5.581314E+0
8.360506E+0
1.330129E+1
1.638928E+1
1.337849E+1
1.029050E+1
1.059930E+1
7.588509E+0
-7.465452E+0
-2.846380E+1
-2.931300E+1
-3.914261E+0
1.700688E+1
9.750102E+0
-1.055344E+1
-1.842782E+1
-1.340984E+1
-1.047624E+1
-1.178864E+1
-7.851451E+0
3.419719E+0
1.415049E+1
1.515409E+1
6.662111E+0
-1.057869E+0
4.089273E-1
8.051707E+0
1.198890E+1
7.742908E+0
1.566924E+0
1.798524E+0
8.437706E+0
1.399609E+1
1.445929E+1
1.422769E+1
1.608049E+1
1.692968E+1
8.823705E+0
-1.580303E+1
-3.849977E+1
-2.676540E+1
9.981702E+0
2.804645E+1
1.847368E+1
1.098530E+1
2.403206E+1
4.294601E+1
3.939483E+1
1.191170E+1
-1.109384E+1
-1.410463E+1
-1.124824E+1
-1.588023E+1
-2.020342E+1
-1.286944E+1
1.798524E+0
9.827302E+0
7.202509E+0
3.419719E+0
6.430511E+0
1.283809E+1
1.430489E+1
8.514906E+0
1.103725E+0
-1.135069E+0
3.651319E+0
1.168010E+1
1.677528E+1
1.654368E+1
1.330129E+1
1.013610E+1
8.360506E+0
8.206106E+0
8.283306E+0
5.890113E+0
9.493259E-1
-3.451062E+0
-4.686259E+0
-3.373863E+0
-5.946701E-1
2.879321E+0
4.809316E+0
3.728519E+0
3.342520E+0
1.005890E+1
2.495846E+1
3.677003E+1
3.098005E+1
1.044490E+1
-6.461855E+0
-8.469049E+0
-1.289468E+0
3.882918E+0
3.110920E+0
-1.289468E+0
-5.689857E+0
-8.777848E+0
-1.032184E+1
-9.009448E+0
-5.535457E+0
-4.223061E+0
-7.156653E+0
-1.155704E+1
-1.364144E+1
-1.217464E+1
-8.777848E+0
-5.149458E+0
-2.833464E+0
-4.377460E+0
-9.704246E+0
-1.533983E+1
-1.811902E+1
-1.811902E+1
-1.726983E+1
-1.696103E+1
-1.703823E+1
-1.410463E+1
-8.005850E+0
-4.068661E+0
-6.153055E+0
-1.248344E+1
-1.858222E+1
-2.221061E+1
-2.375461E+1
-2.406341E+1
-2.398621E+1
-2.421781E+1
-2.421781E+1
-2.305981E+1
-2.097542E+1
-1.981742E+1
-2.128422E+1
-2.444941E+1
-2.769180E+1
-2.939019E+1
-2.954459E+1
-2.846380E+1
-2.691980E+1
-2.607060E+1
-2.668820E+1
-2.861820E+1
-3.116579E+1
-3.355898E+1
-3.479418E+1
-3.494858E+1
-3.448538E+1
-3.402218E+1
-3.417658E+1
-3.448538E+1
-3.487138E+1
-3.572058E+1
-3.587498E+1
-3.487138E+1
-3.440818E+1
-3.541178E+1
-3.695577E+1
-3.772777E+1
-3.741897E+1
-3.680137E+1
-3.602938E+1
-3.572058E+1
-3.672417E+1
-3.788217E+1
-3.865417E+1
-4.035256E+1
-4.259136E+1
-4.374936E+1
-4.367215E+1
-4.344056E+1
-4.351776E+1
-4.336335E+1
-4.367215E+1
-4.421256E+1
-4.428975E+1
-4.382656E+1
-4.274576E+1
-4.174216E+1
-4.104736E+1
-4.050697E+1
-4.058416E+1
-4.151056E+1
-4.251416E+1
-4.174216E+1
-4.035256E+1
-4.174216E+1
-4.591095E+1
-4.961654E+1
-5.069734E+1
-4.984814E+1
-4.869014E+1
-4.814975E+1
-4.768654E+1
-4.822694E+1
-5.085173E+1
-5.208693E+1
-4.861294E+1
-4.259136E+1
-4.197376E+1
-4.984814E+1
-6.042452E+1
-6.582849E+1
-6.443890E+1
-6.096491E+1
-5.918932E+1
-5.872612E+1
-5.980692E+1
-6.304931E+1
-6.675489E+1
-6.899368E+1
-6.999728E+1
-7.161848E+1
-7.362567E+1
-7.378008E+1
-7.208167E+1
-7.115528E+1
-7.223608E+1
-7.478367E+1
-7.818046E+1
-8.119125E+1
-8.242645E+1
-8.188606E+1
-8.119125E+1
-8.011046E+1
-7.910686E+1
-7.910686E+1
-7.918406E+1
-7.864365E+1
-7.856646E+1
-7.787166E+1
-7.524687E+1
-7.323967E+1
-7.401167E+1
-7.501527E+1
-7.354847E+1
-6.961128E+1
-5.864892E+1
-4.228256E+1
-3.463978E+1
-4.328616E+1
-5.779972E+1
-6.266331E+1
-5.525213E+1
-4.467575E+1
-3.896297E+1
-3.888577E+1
-4.104736E+1
-4.367215E+1
-4.598815E+1
-4.660575E+1
-4.560215E+1
-4.714615E+1
-5.031134E+1
-4.946214E+1
-4.483015E+1
-4.320896E+1
-4.676015E+1
-4.915334E+1
-4.621975E+1
-4.467575E+1
-4.984814E+1
-5.440293E+1
-5.023414E+1
-4.181936E+1
-4.050697E+1
-4.953934E+1
-6.281770E+1
-7.200448E+1
-7.185008E+1
-6.474770E+1
-5.911211E+1
-6.057891E+1
-6.690929E+1
-7.123248E+1
-7.084648E+1
-7.030608E+1
-7.401167E+1
-8.003325E+1
-8.381605E+1
-8.358444E+1
-8.157725E+1
-8.119125E+1
-8.373884E+1
-8.644084E+1
-8.590044E+1
-8.335284E+1
-8.250365E+1
-8.620924E+1
-9.269402E+1
-9.740321E+1
-9.755761E+1
-9.454681E+1
-9.153603E+1
-9.006923E+1
-8.976043E+1
-9.030083E+1
-9.153603E+1
-9.261682E+1
-9.068683E+1
-8.412484E+1
-7.648207E+1
-6.961128E+1
-6.930248E+1
-8.790763E+1
-1.183244E+2
-1.228019E+2
-9.091843E+1
-6.706369E+1
-7.902966E+1
-9.748042E+1
-9.439242E+1
-8.180885E+1
-7.980166E+1
-8.829363E+1
-9.570482E+1
-9.832961E+1
-1.013404E+2
-1.056636E+2
-1.079024E+2
-1.075936E+2
-1.062040E+2
-9.964200E+1
-8.682684E+1
-7.347128E+1
-6.420730E+1
-5.926651E+1
-5.571532E+1
-5.247294E+1
-5.131493E+1
-5.332213E+1
-5.594692E+1
-5.602412E+1
-5.532933E+1
-5.996131E+1
-7.185008E+1
-8.312125E+1
-8.273525E+1
-7.022888E+1
-5.617852E+1
-5.100614E+1
-5.455732E+1
-5.594692E+1
-4.784095E+1
-3.757337E+1
-3.664697E+1
-4.444416E+1
-5.116054E+1
-5.069734E+1
-4.776374E+1
-5.046574E+1
-5.872612E+1
-6.497929E+1
-6.505650E+1
-6.019291E+1
-5.146933E+1
-4.050697E+1
-3.332739E+1
-3.394498E+1
-3.865417E+1
-4.104736E+1
-3.734177E+1
-2.854100E+1
-1.912262E+1
-1.271504E+1
-9.627047E+0
-7.851451E+0
-5.149458E+0
-5.946701E-1
4.809316E+0
9.441303E+0
1.330129E+1
1.554009E+1
1.507689E+1
1.283809E+1
1.044490E+1
8.514906E+0
7.125310E+0
6.739310E+0
7.434109E+0
8.900905E+0
1.252930E+1
1.986328E+1
2.943605E+1
3.769643E+1
4.271441E+1
4.101602E+1
3.128885E+1
1.978607E+1
1.353289E+1
1.175730E+1
1.175730E+1
1.515409E+1
2.256527E+1
2.843245E+1
2.789205E+1
2.310567E+1
1.862808E+1
1.708408E+1
1.777888E+1
1.986328E+1
2.187047E+1
2.140727E+1
1.862808E+1
1.669808E+1
1.793328E+1
2.163887E+1
2.511286E+1
2.627086E+1
2.418646E+1
2.017208E+1
1.762448E+1
1.885968E+1
2.295127E+1
2.727446E+1
3.051685E+1
3.260124E+1
3.298724E+1
3.198365E+1
3.136605E+1
3.337324E+1
3.630683E+1
3.731043E+1
3.661563E+1
3.553483E+1
3.422244E+1
3.329604E+1
3.399084E+1
3.568924E+1
3.607523E+1
3.576643E+1
3.715603E+1
4.109322E+1
4.580240E+1
4.811840E+1
4.595681E+1
4.117042E+1
3.715603E+1
3.507164E+1
3.429964E+1
3.499443E+1
3.769643E+1
4.055282E+1
4.101602E+1
3.931763E+1
3.777363E+1
3.800523E+1
4.001242E+1
4.109322E+1
3.939483E+1
3.684723E+1
3.592083E+1
3.530323E+1
3.175205E+1
2.742886E+1
2.704286E+1
2.982205E+1
3.113445E+1
2.935885E+1
2.611646E+1
2.202487E+1
1.762448E+1
1.685248E+1
2.441806E+1
3.761923E+1
4.657441E+1
4.503041E+1
3.723323E+1
3.005365E+1
2.488126E+1
1.708408E+1
4.654916E+0
-2.293066E+0
6.970910E+0
2.380047E+1
3.121165E+1
2.511286E+1
1.638928E+1
1.677528E+1
2.495846E+1
2.951325E+1
2.380047E+1
1.384169E+1
8.206106E+0
5.581314E+0
1.412525E+0
-2.910664E+0
-2.293066E+0
6.662111E+0
2.248807E+1
3.846843E+1
4.927640E+1
5.468038E+1
5.437158E+1
4.611121E+1
3.020805E+1
1.152570E+1
-4.223061E+0
-1.611183E+1
-2.645660E+1
-3.494858E+1
-3.857697E+1
-3.301859E+1
-1.703823E+1
6.405268E-1
2.802121E+0
-1.626623E+1
-3.896297E+1
-4.529335E+1
-3.548898E+1
-2.390901E+1
-1.788742E+1
-1.510823E+1
-1.642063E+1
-2.483541E+1
-3.379058E+1
-3.201498E+1
-1.835062E+1
-3.219463E+0
3.728519E+0
1.026526E+0
-8.237450E+0
-1.881382E+1
-2.483541E+1
-2.537581E+1
-2.282821E+1
-1.734703E+1
-1.232904E+1
-1.449063E+1
-2.305981E+1
-3.047099E+1
-3.116579E+1
-2.607060E+1
-1.927702E+1
-1.402743E+1
-1.634343E+1
-2.954459E+1
-4.552495E+1
-5.216414E+1
-4.961654E+1
-4.946214E+1
-5.764532E+1
-6.652329E+1
-6.582849E+1
-5.617852E+1
-4.205096E+1
-2.730580E+1
-1.649783E+1
-1.294664E+1
-1.395023E+1
-1.479943E+1
-1.572583E+1
-2.097542E+1
-3.155179E+1
-4.189656E+1
-4.537055E+1
-4.243696E+1
-3.973497E+1
-4.166496E+1
-4.537055E+1
-4.699175E+1
-4.498455E+1
-4.127897E+1
-4.120176E+1
-4.552495E+1
-5.116054E+1
-5.679612E+1
-6.189131E+1
-6.582849E+1
-6.914809E+1
-7.061488E+1
-6.922528E+1
-6.644609E+1
-6.374410E+1
-6.274051E+1
-6.436169E+1
-6.760409E+1
-7.115528E+1
-7.493807E+1
-7.872086E+1
-8.157725E+1
-8.234925E+1
-8.126845E+1
-8.026485E+1
-8.119125E+1
-8.350725E+1
-8.566885E+1
-8.659524E+1
-8.651804E+1
-8.582324E+1
-8.474244E+1
-8.343005E+1
-8.196326E+1
-8.111405E+1
-8.157725E+1
-8.227205E+1
-8.173165E+1
-7.980166E+1
-7.802606E+1
-7.848926E+1
-8.134566E+1
-8.481964E+1
-8.644084E+1
-8.543724E+1
-8.265805E+1
-8.049645E+1
-8.026485E+1
-8.188606E+1
-8.358444E+1
-8.234925E+1
-7.702246E+1
-6.937968E+1
-6.281770E+1
-6.050171E+1
-6.413010E+1
-7.285368E+1
-8.350725E+1
-9.269402E+1
-9.817521E+1
-9.948760E+1
-9.848400E+1
-9.755761E+1
-9.686282E+1
-9.547322E+1
-9.338882E+1
-9.115002E+1
-8.937444E+1
-8.883404E+1
-8.937444E+1
-8.937444E+1
-8.806204E+1
-8.744443E+1
-8.860243E+1
-8.983762E+1
-8.929723E+1
-8.767603E+1
-8.636364E+1
-8.404765E+1
-7.918406E+1
-7.331687E+1
-7.053768E+1
-7.185008E+1
-7.354847E+1
-7.161848E+1
-6.660049E+1
-6.189131E+1
-5.934372E+1
-5.872612E+1
-5.872612E+1
-5.741372E+1
-5.455732E+1
-5.170093E+1
-5.038854E+1
-4.953934E+1
-4.753215E+1
-4.459855E+1
-4.228256E+1
-4.097016E+1
-3.981217E+1
-3.780497E+1
-3.633818E+1
-3.757337E+1
-4.058416E+1
-4.243696E+1
-4.158776E+1
-4.035256E+1
-4.197376E+1
-4.390376E+1
-4.120176E+1
-3.463978E+1
-3.039379E+1
-3.162899E+1
-3.579778E+1
-3.996656E+1
-4.367215E+1
-4.753215E+1
-5.085173E+1
-5.216414E+1
-5.100614E+1
-4.892174E+1
-4.784095E+1
-4.861294E+1
-4.984814E+1
-5.069734E+1
-5.432573E+1
-6.343530E+1
-7.447487E+1
-7.980166E+1
-7.586447E+1
-6.683209E+1
-5.911211E+1
-5.641012E+1
-5.872612E+1
-6.420730E+1
-6.937968E+1
-7.030608E+1
-6.613729E+1
-6.019291E+1
-5.540653E+1
-5.139214E+1
-4.683735E+1
-4.228256E+1
-3.919457E+1
-3.711017E+1
-3.525738E+1
-3.386778E+1
-3.355898E+1
-3.448538E+1
-3.587498E+1
-3.587498E+1
-3.286418E+1
-2.753740E+1
-2.251941E+1
-1.950862E+1
-1.811902E+1
-1.672943E+1
-1.441343E+1
-1.171144E+1
-9.318247E+0
-7.002253E+0
-4.145861E+0
-2.293066E+0
-2.756264E+0
-4.068661E+0
-3.373863E+0
7.177265E-1
5.040915E+0
5.118115E+0
1.026526E+0
-3.759862E+0
-6.230255E+0
-6.230255E+0
-4.995059E+0
-3.373863E+0
-2.138666E+0
-3.296663E+0
-8.005850E+0
-1.464503E+1
-1.881382E+1
-1.819622E+1
-1.634343E+1
-1.734703E+1
-2.082101E+1
-2.390901E+1
-2.498981E+1
-2.468101E+1
-2.468101E+1
-2.583900E+1
-2.776900E+1
-2.969899E+1
-3.178339E+1
-3.471698E+1
-3.749617E+1
-3.865417E+1
-3.772777E+1
-3.548898E+1
-3.278698E+1
-3.085699E+1
-3.054819E+1
-3.132019E+1
-3.193779E+1
-3.155179E+1
-3.023939E+1
-2.861820E+1
-2.684260E+1
-2.483541E+1
-2.236501E+1
-2.020342E+1
-1.966302E+1
-2.136142E+1
-2.429501E+1
-2.668820E+1
-2.769180E+1
-2.800060E+1
-2.807780E+1
-2.707420E+1
-2.375461E+1
-1.788742E+1
-1.124824E+1
-5.226658E+0
-2.086711E-1
2.647721E+0
2.338922E+0
1.335325E+0
3.188120E+0
8.128906E+0
1.206610E+1
1.090810E+1
6.121712E+0
1.875724E+0
6.405268E-1
3.265320E+0
9.750102E+0
1.808768E+1
2.441806E+1
2.596206E+1
2.503566E+1
2.580766E+1
2.920445E+1
3.321884E+1
3.854563E+1
4.703760E+1
5.568398E+1
5.792278E+1
5.375399E+1
5.012559E+1
5.151519E+1
5.614718E+1
6.201436E+1
6.795875E+1
7.289954E+1
7.614193E+1
7.845792E+1
8.123712E+1
8.625510E+1
9.281709E+1
9.791228E+1
1.002283E+2
1.014635E+2
1.036251E+2
1.067131E+2
1.095694E+2
1.127346E+2
1.179842E+2
1.249322E+2
1.299502E+2
1.318802E+2
1.334242E+2
1.378246E+2
1.455446E+2
1.545769E+2
1.629145E+2
1.700941E+2
1.763473E+2
1.818285E+2
1.858428E+2
1.895484E+2
1.965736E+2
2.061464E+2
2.137892E+2
2.192704E+2
2.254463E+2
2.323171E+2
2.384931E+2
2.440515E+2
2.497643E+2
2.540875E+2
2.570210E+2
2.615758E+2
2.682922E+2
2.733874E+2
2.748542E+2
2.760894E+2
2.805670E+2
2.871290E+2
2.909890E+2
2.891362E+2
2.835778E+2
2.792546E+2
2.787914E+2
2.807986E+2
2.835006E+2
2.868202E+2
2.914522E+2
2.970877E+2
3.006389E+2
2.995581E+2
2.965473E+2
2.967017E+2
3.041129E+2
3.214829E+2
3.305153E+2
2.987089E+2
2.466763E+2
2.502275E+2
3.407056E+2
4.485537E+2
4.726401E+2
3.932015E+2
2.954665E+2
2.711486E+2
3.266552E+2
4.015390E+2
4.417602E+2
4.358158E+2
4.043954E+2
3.780703E+2
3.769895E+2
3.995318E+2
4.307978E+2
4.723313E+2
5.451307E+2
6.091293E+2
5.323927E+2
2.611898E+2
-2.833464E+0
3.468564E+1
3.855587E+2
7.336526E+2
8.113928E+2
6.547544E+2
4.274782E+2
1.961104E+2
-3.630707E-1
-3.494858E+1
1.730277E+2
4.762685E+2
6.071221E+2
4.775037E+2
2.719206E+2
2.013600E+2
2.619618E+2
3.085905E+2
2.878238E+2
2.726154E+2
2.919153E+2
2.648954E+2
1.527241E+2
5.854038E+1
9.528748E+1
2.243655E+2
3.065061E+2
2.791774E+2
2.032900E+2
1.477061E+2
1.129662E+2
8.200912E+1
7.343993E+1
1.033935E+2
1.389054E+2
1.345822E+2
9.196789E+1
5.251879E+1
4.340921E+1
5.645598E+1
7.405753E+1
9.165910E+1
1.071763E+2
1.072535E+2
8.000192E+1
3.761923E+1
1.183450E+1
2.094407E+1
5.359959E+1
8.648670E+1
1.053235E+2
1.083342E+2
1.002283E+2
8.988350E+1
8.772190E+1
9.744907E+1
1.138154E+2
1.296414E+2
1.399862E+2
1.401406E+2
1.308766E+2
1.233110E+2
1.298730E+2
1.498677E+2
1.718697E+2
1.897028E+2
2.044480E+2
2.144840E+2
2.163368E+2
2.138664E+2
2.161824E+2
2.263727E+2
2.373351E+2
2.411179E+2
2.377983E+2
2.321627E+2
2.297695E+2
2.320083E+2
2.362543E+2
2.411951E+2
2.449779E+2
2.448235E+2
2.406547E+2
2.346331E+2
2.288431E+2
2.242883E+2
2.232075E+2
2.272991E+2
2.342471E+2
2.374895E+2
2.333979E+2
2.289203E+2
2.331663E+2
2.449779E+2
2.551683E+2
2.567122E+2
2.499187E+2
2.405003E+2
2.336295E+2
2.305415E+2
2.316223E+2
2.369491E+2
2.439743E+2
2.475255E+2
2.441287E+2
2.360227E+2
2.291519E+2
2.278395E+2
2.300011E+2
2.300783E+2
2.242883E+2
2.122452E+2
1.982720E+2
1.877728E+2
1.821373E+2
1.785089E+2
1.733365E+2
1.655393E+2
1.560437E+2
1.456218E+2
1.354314E+2
1.269394E+2
1.200686E+2
1.131978E+2
1.051691E+2
9.744907E+1
9.119589E+1
8.455671E+1
7.621913E+1
6.857635E+1
6.417596E+1
6.155117E+1
5.722798E+1
4.981680E+1
4.055282E+1
3.128885E+1
2.380047E+1
1.970888E+1
1.839648E+1
1.669808E+1
1.121690E+1
2.724921E+0
-4.609059E+0
-1.070784E+1
-1.657503E+1
-2.120702E+1
-2.336861E+1
-2.375461E+1
-2.583900E+1
-3.170619E+1
-3.765057E+1
-3.656978E+1
-2.946739E+1
-2.576180E+1
-2.985339E+1
-3.572058E+1
-3.711017E+1
-3.518018E+1
-3.286418E+1
-2.977619E+1
-2.746020E+1
-3.209219E+1
-4.498455E+1
-5.471173E+1
-4.714615E+1
-2.444941E+1
-3.991461E+0
1.875724E+0
-1.984266E+0
-4.377460E+0
-3.991461E+0
-6.539054E+0
-1.356424E+1
-2.336861E+1
-3.734177E+1
-5.617852E+1
-7.208167E+1
-7.501527E+1
-6.389850E+1
-4.714615E+1
-3.440818E+1
-3.039379E+1
-3.610658E+1
-5.200973E+1
-7.578726E+1
-1.005684E+2
-1.194823E+2
-1.313711E+2
-1.387051E+2
-1.408667E+2
-1.338415E+2
-1.167032E+2
-9.416081E+1
-7.138688E+1
-5.177814E+1
-3.919457E+1
-3.718737E+1
-4.390376E+1
-5.116054E+1
-5.857172E+1
-8.088245E+1
-1.231879E+2
-1.551487E+2
-1.378559E+2
-7.571007E+1
-1.711543E+1
1.412525E+0
-1.171144E+1
-2.923579E+1
-3.842257E+1
-3.958057E+1
-3.633818E+1
-3.579778E+1
-4.498455E+1
-5.911211E+1
-6.227731E+1
-4.567935E+1
-1.726983E+1
8.900905E+0
2.310567E+1
2.078967E+1
4.423317E+0
-1.533983E+1
-2.630220E+1
-2.529861E+1
-1.889102E+1
-1.356424E+1
-1.093944E+1
-1.039904E+1
-9.318247E+0
-4.300260E+0
5.040915E+0
1.469089E+1
1.986328E+1
1.747008E+1
7.048110E+0
-7.233852E+0
-1.858222E+1
-2.251941E+1
-1.981742E+1
-1.418183E+1
-9.163847E+0
-7.079453E+0
-9.549847E+0
-1.557143E+1
-2.089822E+1
-2.167021E+1
-1.935422E+1
-1.927702E+1
-2.468101E+1
-3.556618E+1
-4.930774E+1
-6.027011E+1
-6.281770E+1
-5.725932E+1
-4.969374E+1
-4.560215E+1
-4.583375E+1
-4.861294E+1
-5.208693E+1
-5.471173E+1
-5.563812E+1
-5.625572E+1
-5.934372E+1
-6.405290E+1
-6.521089E+1
-6.019291E+1
-5.347653E+1
-5.108334E+1
-5.378533E+1
-5.818572E+1
-6.158251E+1
-6.382130E+1
-6.490209E+1
-6.281770E+1
-5.664172E+1
-5.092894E+1
-5.062014E+1
-5.864892E+1
-8.188606E+1
-1.254267E+2
-1.777682E+2
-2.136661E+2
-2.172173E+2
-1.966822E+2
-1.719782E+2
-1.522151E+2
-1.350767E+2
-1.214896E+2
-1.167032E+2
-1.208720E+2
-1.283603E+2
-1.365435E+2
-1.438003E+2
-1.438775E+2
-1.309079E+2
-1.071304E+2
-7.980166E+1
-5.548373E+1
-3.849977E+1
-2.954459E+1
-2.607060E+1
-2.576180E+1
-2.869540E+1
-3.355898E+1
-3.548898E+1
-3.132019E+1
-2.360021E+1
-1.696103E+1
-1.186584E+1
-4.609059E+0
6.276112E+0
1.770168E+1
2.627086E+1
3.067125E+1
3.090285E+1
2.850965E+1
2.619366E+1
2.650246E+1
2.920445E+1
3.345044E+1
3.870003E+1
4.418121E+1
4.827280E+1
5.051160E+1
5.151519E+1
5.205559E+1
5.290479E+1
5.406278E+1
5.452599E+1
5.298199E+1
4.935360E+1
4.526201E+1
4.256002E+1
4.155642E+1
4.155642E+1
4.201962E+1
4.333201E+1
4.618841E+1
4.989400E+1
5.282759E+1
5.429438E+1
5.552958E+1
5.769117E+1
6.070197E+1
6.348116E+1
6.571996E+1
6.819035E+1
7.143275E+1
7.506113E+1
7.822633E+1
8.085112E+1
8.393911E+1
8.833949E+1
9.358909E+1
9.876147E+1
1.030847E+2
1.056323E+2
1.055551E+2
1.031619E+2
1.005371E+2
9.914748E+1
9.845267E+1
9.721747E+1
9.420669E+1
8.965189E+1
8.586910E+1
8.463390E+1
8.517431E+1
8.440231E+1
8.146872E+1
7.768593E+1
7.382594E+1
7.042915E+1
6.788155E+1
6.602876E+1
6.417596E+1
6.185996E+1
5.861757E+1
5.421719E+1
4.935360E+1
4.456721E+1
4.024402E+1
3.669283E+1
3.406804E+1
3.221524E+1
3.020805E+1
2.735166E+1
2.410926E+1
2.187047E+1
2.140727E+1
2.256527E+1
2.503566E+1
2.866405E+1
3.074845E+1
2.565326E+1
1.245210E+1
-1.289468E+0
-7.156653E+0
-3.065064E+0
6.662111E+0
1.569449E+1
1.855088E+1
1.345569E+1
5.349714E+0
1.952923E+0
5.195314E+0
1.059930E+1
1.299249E+1
1.075370E+1
5.195314E+0
-2.061466E+0
-9.318247E+0
-1.456783E+1
-1.703823E+1
-1.734703E+1
-1.642063E+1
-1.533983E+1
-1.526263E+1
-1.672943E+1
-1.912262E+1
-2.089822E+1
-2.221061E+1
-2.414061E+1
-2.637940E+1
-2.908139E+1
-3.201498E+1
-3.417658E+1
-3.494858E+1
-3.448538E+1
-3.363619E+1
-3.386778E+1
-3.649258E+1
-4.104736E+1
-4.552495E+1
-4.907614E+1
-5.255013E+1
-5.741372E+1
-6.335811E+1
-6.891649E+1
-7.316248E+1
-7.601887E+1
-7.779446E+1
-7.872086E+1
-7.887526E+1
-7.833486E+1
-7.779446E+1
-7.756286E+1
-7.748566E+1
-7.702246E+1
-7.601887E+1
-7.447487E+1
-7.300807E+1
-7.215888E+1
-7.223608E+1
-7.254488E+1
-7.169568E+1
-6.968848E+1
-6.845329E+1
-6.907089E+1
-7.038329E+1
-7.115528E+1
-7.208167E+1
-7.439768E+1
-7.709966E+1
-7.918406E+1
-8.142285E+1
-8.458804E+1
-8.690404E+1
-8.713564E+1
-8.674963E+1
-8.721284E+1
-8.821644E+1
-8.867963E+1
-8.844803E+1
-8.898843E+1
-9.099562E+1
-9.408362E+1
-9.694001E+1
-9.848400E+1
-9.840681E+1
-9.786640E+1
-9.856120E+1
-1.006456E+2
-1.026528E+2
-1.037336E+2
-1.040424E+2
-1.044284E+2
-1.055092E+2
-1.075164E+2
-1.106816E+2
-1.140012E+2
-1.153136E+2
-1.136924E+2
-1.108360E+2
-1.095236E+2
-1.106044E+2
-1.129204E+2
-1.149276E+2
-1.163944E+2
-1.166260E+2
-1.138468E+2
-1.096780E+2
-1.090604E+2
-1.133836E+2
-1.180928E+2
-1.190192E+2
-1.165488E+2
-1.132292E+2
-1.114536E+2
-1.115308E+2
-1.131520E+2
-1.161628E+2
-1.178612E+2
-1.157768E+2
-1.101412E+2
-1.048144E+2
-1.030388E+2
-1.044284E+2
-1.055864E+2
-1.029616E+2
-9.670841E+1
-9.122723E+1
-9.145882E+1
-9.701721E+1
-1.016492E+2
-1.011088E+2
-9.778921E+1
-9.392922E+1
-8.837083E+1
-8.250365E+1
-7.933846E+1
-7.957006E+1
-7.987885E+1
-7.625047E+1
-7.076928E+1
-6.768129E+1
-6.675489E+1
-6.606010E+1
-6.629169E+1
-6.829889E+1
-7.015168E+1
-6.922528E+1
-6.575130E+1
-6.274051E+1
-6.250890E+1
-6.459330E+1
-6.721809E+1
-6.814449E+1
-6.737249E+1
-6.621449E+1
-6.575130E+1
-6.606010E+1
-6.706369E+1
-6.899368E+1
-7.177287E+1
-7.462927E+1
-7.632767E+1
-7.663647E+1
-7.733126E+1
-7.941566E+1
-8.234925E+1
-8.512844E+1
-8.752164E+1
-8.844803E+1
-8.721284E+1
-8.505125E+1
-8.489684E+1
-8.736723E+1
-9.045522E+1
-9.192203E+1
-9.115002E+1
-9.115002E+1
-9.477841E+1
-9.817521E+1
-9.439242E+1
-8.412484E+1
-7.578726E+1
-7.478367E+1
-7.964726E+1
-8.528285E+1
-8.891123E+1
-9.145882E+1
-9.354321E+1
-9.377482E+1
-9.215363E+1
-8.945163E+1
-8.474244E+1
-7.764006E+1
-7.007449E+1
-6.528809E+1
-6.451610E+1
-6.729529E+1
-7.262208E+1
-7.841206E+1
-8.150005E+1
-8.065086E+1
-7.794886E+1
-7.617326E+1
-7.663647E+1
-7.887526E+1
-8.173165E+1
-8.412484E+1
-8.489684E+1
-8.420204E+1
-8.373884E+1
-8.582324E+1
-9.045522E+1
-9.470122E+1
-9.624522E+1
-9.555042E+1
-9.207642E+1
-8.412484E+1
-7.223608E+1
-6.050171E+1
-5.309053E+1
-4.984814E+1
-4.907614E+1
-5.247294E+1
-6.135091E+1
-7.046048E+1
-7.269927E+1
-6.845329E+1
-6.451610E+1
-6.575130E+1
-7.092368E+1
-7.694527E+1
-8.273525E+1
-8.566885E+1
-8.088245E+1
-6.690929E+1
-4.838134E+1
-3.270979E+1
-2.329141E+1
-1.850502E+1
-1.649783E+1
-1.742423E+1
-2.051222E+1
-2.360021E+1
-2.514420E+1
-2.583900E+1
-2.630220E+1
-2.468101E+1
-1.881382E+1
-1.147984E+1
-8.160250E+0
-1.032184E+1
-1.557143E+1
-2.221061E+1
-3.023939E+1
-3.896297E+1
-4.645135E+1
-5.193253E+1
-5.586972E+1
-5.888051E+1
-5.988411E+1
-5.810852E+1
-5.548373E+1
-5.455732E+1
-5.486613E+1
-5.478893E+1
-5.486613E+1
-5.625572E+1
-5.772252E+1
-5.803132E+1
-5.725932E+1
-5.556093E+1
-5.332213E+1
-5.085173E+1
-4.784095E+1
-4.359496E+1
-3.896297E+1
-3.564338E+1
-3.479418E+1
-3.479418E+1
-3.386778E+1
-3.108859E+1
-2.645660E+1
-2.004902E+1
-1.310104E+1
-8.005850E+0
-5.921456E+0
-5.303858E+0
-4.068661E+0
-2.370265E+0
-1.057869E+0
7.177265E-1
2.956521E+0
3.960118E+0
3.496919E+0
3.033720E+0
3.960118E+0
6.198912E+0
7.897307E+0
8.128906E+0
7.511308E+0
6.816510E+0
5.735713E+0
4.037318E+0
3.110920E+0
4.191717E+0
6.198912E+0
6.507711E+0
4.423317E+0
1.335325E+0
-1.521068E+0
-3.451062E+0
-3.528262E+0
-1.752667E+0
2.545277E-1
1.026526E+0
1.335325E+0
3.342520E+0
5.658513E+0
3.882918E+0
-1.598267E+0
-5.458257E+0
-4.377460E+0
-8.262694E-1
1.258125E+0
1.258125E+0
5.633268E-1
-1.314713E-1
-2.858709E-1
1.180925E+0
4.886515E+0
9.055305E+0
1.175730E+1
1.276090E+1
1.330129E+1
1.391889E+1
1.461369E+1
1.538569E+1
1.608049E+1
1.638928E+1
1.685248E+1
1.770168E+1
1.793328E+1
1.739288E+1
1.747008E+1
1.885968E+1
2.055808E+1
2.140727E+1
2.117567E+1
2.017208E+1
1.870528E+1
1.708408E+1
1.515409E+1
1.376449E+1
1.407329E+1
1.577169E+1
1.677528E+1
1.592609E+1
1.384169E+1
1.183450E+1
1.021330E+1
8.746505E+0
7.048110E+0
5.890113E+0
5.890113E+0
7.048110E+0
8.128906E+0
7.820108E+0
6.276112E+0
4.654916E+0
3.882918E+0
3.419719E+0
1.798524E+0
2.545277E-1
7.949263E-1
3.496919E+0
5.349714E+0
3.805718E+0
4.089273E-1
-8.262694E-1
1.026526E+0
3.496919E+0
4.577716E+0
3.960118E+0
2.570522E+0
1.644124E+0
1.798524E+0
2.724921E+0
3.805718E+0
4.423317E+0
4.423317E+0
4.037318E+0
3.805718E+0
3.342520E+0
2.416122E+0
1.875724E+0
2.338922E+0
3.651319E+0
4.809316E+0
4.577716E+0
3.419719E+0
2.416122E+0
2.416122E+0
2.724921E+0
2.261722E+0
1.335325E+0
3.317275E-1
-7.490696E-1
-1.829867E+0
-2.601865E+0
-2.679065E+0
-1.752667E+0
-1.366668E+0
-1.752667E+0
-2.447465E+0
-2.601865E+0
-2.370265E+0
-2.293066E+0
-2.524665E+0
-2.679065E+0
-2.679065E+0
-3.373863E+0
-5.458257E+0
-8.391850E+0
-1.070784E+1
-1.163424E+1
-1.194304E+1
-1.271504E+1
-1.418183E+1
-1.595743E+1
-1.703823E+1
-1.765583E+1
-1.850502E+1
-1.981742E+1
-2.128422E+1
-2.290541E+1
-2.522141E+1
-2.846380E+1
-3.216938E+1
-3.548898E+1
-3.788217E+1
-3.950337E+1
-4.050697E+1
-4.081576E+1
-4.089296E+1
-4.181936E+1
-4.367215E+1
-4.583375E+1
-4.799534E+1
-5.085173E+1
-5.486613E+1
-5.934372E+1
-6.358970E+1
-6.721809E+1
-6.968848E+1
-7.107808E+1
-7.254488E+1
-7.478367E+1
-7.748566E+1
-8.026485E+1
-8.350725E+1
-8.713564E+1
-8.976043E+1
-9.014643E+1
-8.929723E+1
-8.945163E+1
-9.145882E+1
-9.400642E+1
-9.539601E+1
-9.524162E+1
-9.423802E+1
-9.331162E+1
-9.269402E+1
-9.153603E+1
-8.929723E+1
-8.582324E+1
-8.188606E+1
-7.848926E+1
-7.625047E+1
-7.571007E+1
-7.694527E+1
-7.964726E+1
-8.288965E+1
-8.543724E+1
-8.605484E+1
-8.412484E+1
-8.049645E+1
-7.717687E+1
-7.516967E+1
-7.432047E+1
-7.401167E+1
-7.378008E+1
-7.401167E+1
-7.478367E+1
-7.532407E+1
-7.432047E+1
-7.169568E+1
-6.837608E+1
-6.567409E+1
-6.436169E+1
-6.366690E+1
-6.227731E+1
-5.911211E+1
-5.594692E+1
-5.455732E+1
-5.478893E+1
-5.463453E+1
-5.301333E+1
-5.131493E+1
-5.123774E+1
-5.216414E+1
-5.170093E+1
-4.869014E+1
-4.544775E+1
-4.436696E+1
-4.498455E+1
-4.683735E+1
-5.015694E+1
-5.332213E+1
-5.324493E+1
-4.892174E+1
-4.251416E+1
-3.680137E+1
-3.340458E+1
-3.240099E+1
-3.332739E+1
-3.510298E+1
-3.633818E+1
-3.610658E+1
-3.548898E+1
-3.602938E+1
-3.772777E+1
-3.904017E+1
-3.904017E+1
-3.795937E+1
-3.641538E+1
-3.494858E+1
-3.479418E+1
-3.795937E+1
-4.290016E+1
-4.567935E+1
-4.336335E+1
-3.757337E+1
-3.286418E+1
-3.085699E+1
-3.085699E+1
-3.263258E+1
-3.718737E+1
-4.382656E+1
-5.007974E+1
-5.270453E+1
-4.961654E+1
-4.127897E+1
-3.124299E+1
-2.398621E+1
-2.128422E+1
-2.213341E+1
-2.375461E+1
-2.414061E+1
-2.259661E+1
-1.912262E+1
-1.456783E+1
-9.549847E+0
-4.377460E+0
1.258125E+0
7.742908E+0
1.484529E+1
2.171607E+1
2.735166E+1
3.128885E+1
3.360484E+1
3.468564E+1
3.491724E+1
3.545763E+1
3.653843E+1
3.777363E+1
3.931763E+1
4.217402E+1
4.634280E+1
4.973959E+1
5.112919E+1
5.143799E+1
5.205559E+1
5.282759E+1
5.375399E+1
5.545238E+1
5.769117E+1
5.931237E+1
5.954397E+1
5.892637E+1
5.838597E+1
5.815437E+1
5.799997E+1
5.823158E+1
5.923517E+1
6.116517E+1
6.340396E+1
6.548836E+1
6.780435E+1
7.058355E+1
7.382594E+1
7.691393E+1
7.899832E+1
7.953872E+1
7.922992E+1
7.946153E+1
8.123712E+1
8.393911E+1
8.671831E+1
8.934309E+1
9.219949E+1
9.497868E+1
9.683147E+1
9.714027E+1
9.575068E+1
9.273988E+1
8.926590E+1
8.725870E+1
8.833949E+1
9.181349E+1
9.621388E+1
1.004599E+2
1.037795E+2
1.053235E+2
1.050919E+2
1.040111E+2
1.027759E+2
1.010775E+2
9.868427E+1
9.575068E+1
9.189069E+1
8.741310E+1
8.440231E+1
8.579190E+1
9.158189E+1
9.644547E+1
9.436108E+1
8.478831E+1
7.259074E+1
6.394436E+1
6.131957E+1
6.425316E+1
7.066074E+1
7.753153E+1
8.193192E+1
8.339871E+1
8.363030E+1
8.386191E+1
8.378471E+1
8.262672E+1
7.977032E+1
7.560153E+1
7.158714E+1
6.919395E+1
6.934835E+1
7.166434E+1
7.498393E+1
7.737713E+1
7.768593E+1
7.591033E+1
7.266794E+1
6.888515E+1
6.517956E+1
6.193716E+1
5.915797E+1
5.730518E+1
5.668758E+1
5.630158E+1
5.545238E+1
5.413999E+1
5.352239E+1
5.344519E+1
5.267319E+1
5.051160E+1
4.773240E+1
4.533921E+1
4.364082E+1
4.209681E+1
4.101602E+1
4.078442E+1
4.086162E+1
4.008962E+1
3.831403E+1
3.630683E+1
3.460844E+1
3.283284E+1
3.028525E+1
2.712006E+1
2.426366E+1
2.256527E+1
2.241087E+1
2.341447E+1
2.464966E+1
2.534446E+1
2.542166E+1
2.534446E+1
2.441806E+1
2.140727E+1
1.615769E+1
1.036770E+1
6.507711E+0
5.812913E+0
7.974507E+0
1.175730E+1
1.554009E+1
1.747008E+1
1.669808E+1
1.306969E+1
7.820108E+0
3.033720E+0
-1.314713E-1
-1.829867E+0
-2.756264E+0
-3.142263E+0
-3.142263E+0
-2.756264E+0
-2.061466E+0
-7.490696E-1
-1.209744E+1
-7.378008E+1
-1.637950E+2
-1.813194E+2
-9.709441E+1
-4.917859E+0
3.121165E+1
6.232316E+1
1.191422E+2
1.258586E+2
3.159765E+1
-8.011046E+1
-9.778921E+1
-3.077979E+1
2.750605E+1
4.055282E+1
4.796401E+1
6.888515E+1
7.305394E+1
4.912200E+1
2.526726E+1
6.430511E+0
-3.533458E+1
-8.574604E+1
-9.431522E+1
-5.957531E+1
-3.070259E+1
-2.884979E+1
-2.398621E+1
8.283306E+0
5.197839E+1
6.888515E+1
4.201962E+1
-6.539054E+0
-4.730055E+1
-6.914809E+1
-6.675489E+1
-3.209219E+1
2.418646E+1
6.517956E+1
6.363556E+1
2.951325E+1
-9.163847E+0
-3.394498E+1
-3.803657E+1
-2.043502E+1
8.669305E+0
2.758326E+1
2.179327E+1
-2.086711E-1
-1.827342E+1
-2.128422E+1
-1.078504E+1
5.735713E+0
1.885968E+1
1.963168E+1
6.121712E+0
-1.302384E+1
-2.522141E+1
-2.398621E+1
-1.333264E+1
-1.366668E+0
5.581314E+0
5.040915E+0
-2.756264E+0
-1.441343E+1
-2.298261E+1
-2.213341E+1
-1.256064E+1
-3.219463E+0
-2.138666E+0
-8.391850E+0
-1.572583E+1
-1.919982E+1
-1.711543E+1
-1.124824E+1
-5.689857E+0
-4.068661E+0
-7.311052E+0
-1.232904E+1
-1.634343E+1
-1.842782E+1
-1.842782E+1
-1.603463E+1
-1.256064E+1
-1.101664E+1
-1.271504E+1
-1.595743E+1
-1.827342E+1
-1.904542E+1
-1.842782E+1
-1.680663E+1
-1.487663E+1
-1.356424E+1
-1.371864E+1
-1.557143E+1
-1.711543E+1
-1.665223E+1
-1.526263E+1
-1.418183E+1
-1.364144E+1
-1.356424E+1
-1.364144E+1
-1.333264E+1
-1.217464E+1
-1.047624E+1
-9.009448E+0
-7.697051E+0
-6.461855E+0
-5.535457E+0
-5.381057E+0
-5.689857E+0
-5.535457E+0
-4.377460E+0
-3.065064E+0
-2.370265E+0
-2.215866E+0
-1.752667E+0
-4.402705E-1
7.177265E-1
1.412525E+0
1.644124E+0
1.798524E+0
2.261722E+0
3.265320E+0
4.114517E+0
4.577716E+0
5.040915E+0
5.890113E+0
7.434109E+0
9.209703E+0
1.036770E+1
1.106250E+1
1.168010E+1
1.206610E+1
1.237490E+1
1.314689E+1
1.430489E+1
1.492249E+1
1.492249E+1
1.453649E+1
1.407329E+1
1.445929E+1
1.623488E+1
1.839648E+1
1.978607E+1
2.063527E+1
2.102127E+1
2.109847E+1
2.133007E+1
2.187047E+1
2.233367E+1
2.248807E+1
2.271967E+1
2.333727E+1
2.480406E+1
2.681126E+1
2.835525E+1
2.881845E+1
2.866405E+1
2.874125E+1
2.951325E+1
3.020805E+1
3.051685E+1
3.082565E+1
3.167485E+1
3.267844E+1
3.298724E+1
3.252404E+1
3.244684E+1
3.337324E+1
3.445404E+1
3.484003E+1
3.507164E+1
3.592083E+1
3.707883E+1
3.792803E+1
3.808243E+1
3.862283E+1
4.055282E+1
4.302322E+1
4.464441E+1
4.503041E+1
4.394961E+1
4.124762E+1
3.831403E+1
3.638403E+1
3.584363E+1
3.592083E+1
3.638403E+1
3.769643E+1
3.962642E+1
4.055282E+1
4.032122E+1
4.024402E+1
4.109322E+1
4.232842E+1
4.256002E+1
4.132482E+1
3.962642E+1
3.885442E+1
3.962642E+1
4.124762E+1
4.194242E+1
4.109322E+1
3.954922E+1
3.846843E+1
3.846843E+1
3.893163E+1
3.839123E+1
3.638403E+1
3.460844E+1
3.468564E+1
3.568924E+1
3.584363E+1
3.437684E+1
3.213804E+1
3.028525E+1
2.974485E+1
3.043965E+1
3.082565E+1
3.005365E+1
2.920445E+1
2.974485E+1
3.043965E+1
2.997645E+1
2.827806E+1
2.634806E+1
2.526726E+1
2.488126E+1
2.457246E+1
2.418646E+1
2.349167E+1
2.264247E+1
2.217927E+1
2.233367E+1
2.279687E+1
2.302847E+1
2.279687E+1
2.241087E+1
2.225647E+1
2.225647E+1
2.187047E+1
2.086688E+1
1.986328E+1
1.970888E+1
1.970888E+1
1.916848E+1
1.862808E+1
1.878248E+1
1.963168E+1
2.032648E+1
2.055808E+1
2.040367E+1
1.994048E+1
1.940008E+1
1.855088E+1
1.723848E+1
1.584889E+1
1.515409E+1
1.515409E+1
1.554009E+1
1.584889E+1
1.561729E+1
1.484529E+1
1.415049E+1
1.422769E+1
1.492249E+1
1.569449E+1
1.584889E+1
1.523129E+1
1.453649E+1
1.430489E+1
1.453649E+1
1.499969E+1
1.577169E+1
1.654368E+1
1.685248E+1
1.685248E+1
1.677528E+1
1.669808E+1
1.638928E+1
1.592609E+1
1.523129E+1
1.422769E+1
1.260650E+1
1.044490E+1
8.437706E+0
6.739310E+0
4.886515E+0
2.184522E+0
-5.946701E-1
-2.215866E+0
-2.138666E+0
-1.521068E+0
-9.806690E-1
-6.718698E-1
-1.314713E-1
9.493259E-1
2.647721E+0
4.732116E+0
6.739310E+0
8.051707E+0
8.746505E+0
9.672903E+0
1.067650E+1
9.672903E+0
6.816510E+0
5.040915E+0
5.735713E+0
6.816510E+0
6.121712E+0
4.114517E+0
2.647721E+0
2.184522E+0
1.644124E+0
5.633268E-1
-6.718698E-1
-1.598267E+0
-1.829867E+0
-1.521068E+0
-1.057869E+0
-9.806690E-1
-1.521068E+0
-2.601865E+0
-3.528262E+0
-4.145861E+0
-4.454660E+0
-4.840659E+0
-5.844256E+0
-7.311052E+0
-8.391850E+0
-7.928651E+0
-5.921456E+0
-3.528262E+0
-2.370265E+0
-2.987864E+0
-4.531860E+0
-5.844256E+0
-5.844256E+0
-4.223061E+0
-2.061466E+0
-1.057869E+0
-1.984266E+0
-4.068661E+0
-4.840659E+0
-3.759862E+0
-2.987864E+0
-3.451062E+0
-3.605462E+0
-2.524665E+0
-8.262694E-1
-1.314713E-1
-1.057869E+0
-3.065064E+0
-4.300260E+0
-3.759862E+0
-1.675467E+0
1.001281E-1
-2.858709E-1
-3.605462E+0
-8.314650E+0
-1.225184E+1
-1.433623E+1
-1.379584E+1
-1.039904E+1
-5.072259E+0
-1.675467E+0
-3.914261E+0
-1.086224E+1
-1.765583E+1
-2.004902E+1
-1.773303E+1
-1.263784E+1
-8.237450E+0
-7.542652E+0
-1.101664E+1
-1.572583E+1
-1.889102E+1
-1.904542E+1
-1.672943E+1
-1.379584E+1
-1.209744E+1
-1.232904E+1
-1.395023E+1
-1.580303E+1
-1.642063E+1
-1.526263E+1
-1.325544E+1
-1.163424E+1
-1.155704E+1
-1.302384E+1
-1.456783E+1
-1.549423E+1
-1.557143E+1
-1.510823E+1
-1.441343E+1
-1.402743E+1
-1.395023E+1
-1.310104E+1
-1.232904E+1
-1.302384E+1
-1.425903E+1
-1.479943E+1
-1.464503E+1
-1.456783E+1
-1.487663E+1
-1.510823E+1
-1.487663E+1
-1.425903E+1
-1.371864E+1
-1.317824E+1
-1.279224E+1
-1.240624E+1
-1.209744E+1
-1.194304E+1
-1.194304E+1
-1.240624E+1
-1.271504E+1
-1.209744E+1
-1.117104E+1
-1.047624E+1
-1.032184E+1
-1.055344E+1
-1.078504E+1
-1.086224E+1
-1.101664E+1
-1.163424E+1
-1.256064E+1
-1.325544E+1
-1.379584E+1
-1.418183E+1
-1.425903E+1
-1.464503E+1
-1.603463E+1
-1.781023E+1
-1.881382E+1
-1.858222E+1
-1.819622E+1
-1.804182E+1
-1.788742E+1
-1.865942E+1
-2.066662E+1
-2.267381E+1
-2.336861E+1
-2.282821E+1
-2.197901E+1
-2.120702E+1
-2.035782E+1
-1.935422E+1
-1.835062E+1
-1.757863E+1
-1.734703E+1
-1.734703E+1
-1.742423E+1
-1.757863E+1
-1.788742E+1
-1.827342E+1
-1.835062E+1
-1.811902E+1
-1.773303E+1
-1.750143E+1
-1.719263E+1
-1.672943E+1
-1.572583E+1
-1.464503E+1
-1.418183E+1
-1.410463E+1
-1.395023E+1
-1.364144E+1
-1.395023E+1
-1.449063E+1
-1.425903E+1
-1.348704E+1
-1.317824E+1
-1.356424E+1
-1.395023E+1
-1.371864E+1
-1.325544E+1
-1.348704E+1
-1.464503E+1
-1.603463E+1
-1.649783E+1
-1.618903E+1
-1.611183E+1
-1.672943E+1
-1.726983E+1
-1.703823E+1
-1.672943E+1
-1.757863E+1
-1.904542E+1
-1.966302E+1
-1.912262E+1
-1.827342E+1
-1.804182E+1
-1.835062E+1
-1.873662E+1
-1.827342E+1
-1.750143E+1
-1.750143E+1
-1.835062E+1
-1.927702E+1
-1.904542E+1
-1.827342E+1
-1.788742E+1
-1.773303E+1
-1.773303E+1
-1.788742E+1
-1.773303E+1
-1.726983E+1
-1.726983E+1
-1.696103E+1
-1.533983E+1
-1.402743E+1
-1.518543E+1
-1.781023E+1
-1.896822E+1
-1.781023E+1
-1.572583E+1
-1.441343E+1
-1.479943E+1
-1.672943E+1
-1.896822E+1
-2.012622E+1
-1.997182E+1
-1.904542E+1
-1.750143E+1
-1.595743E+1
-1.503103E+1
-1.564863E+1
-1.719263E+1
-1.835062E+1
-1.835062E+1
-1.750143E+1
-1.672943E+1
-1.626623E+1
-1.564863E+1
-1.464503E+1
-1.387303E+1
-1.333264E+1
-1.263784E+1
-1.209744E+1
-1.232904E+1
-1.302384E+1
-1.340984E+1
-1.333264E+1
-1.333264E+1
-1.356424E+1
-1.379584E+1
-1.364144E+1
-1.302384E+1
-1.232904E+1
-1.147984E+1
-1.039904E+1
-9.781446E+0
-9.935845E+0
-1.016745E+1
-9.858645E+0
-9.009448E+0
-8.237450E+0
-7.774251E+0
-7.311052E+0
-6.539054E+0
-5.303858E+0
-3.837061E+0
-2.987864E+0
-2.756264E+0
-2.679065E+0
-2.138666E+0
-1.289468E+0
-5.174702E-1
1.773279E-1
7.949263E-1
1.412525E+0
1.952923E+0
2.261722E+0
2.261722E+0
2.107323E+0
2.647721E+0
4.346117E+0
6.507711E+0
8.051707E+0
8.746505E+0
8.900905E+0
8.592106E+0
7.974507E+0
7.356909E+0
7.202509E+0
8.746505E+0
1.229770E+1
1.407329E+1
1.229770E+1
9.518503E+0
8.823705E+0
1.044490E+1
1.222050E+1
1.306969E+1
1.306969E+1
1.260650E+1
1.245210E+1
1.283809E+1
1.353289E+1
1.438209E+1
1.499969E+1
1.554009E+1
1.600329E+1
1.646648E+1
1.685248E+1
1.731568E+1
1.801048E+1
1.893688E+1
1.963168E+1
2.017208E+1
2.102127E+1
2.163887E+1
2.117567E+1
2.024928E+1
2.032648E+1
2.125287E+1
2.217927E+1
2.279687E+1
2.302847E+1
2.326007E+1
2.372327E+1
2.441806E+1
2.542166E+1
2.696566E+1
2.781485E+1
2.781485E+1
2.735166E+1
2.742886E+1
2.812365E+1
2.897285E+1
2.928165E+1
2.912725E+1
2.912725E+1
2.966765E+1
2.997645E+1
2.951325E+1
2.881845E+1
2.889565E+1
2.989925E+1
3.067125E+1
3.067125E+1
3.028525E+1
3.005365E+1
3.028525E+1
3.105725E+1
3.213804E+1
3.321884E+1
3.368204E+1
3.360484E+1
3.314164E+1
3.252404E+1
3.206084E+1
3.213804E+1
3.267844E+1
3.337324E+1
3.399084E+1
3.445404E+1
3.491724E+1
3.545763E+1
3.576643E+1
3.607523E+1
3.646123E+1
3.607523E+1
3.468564E+1
3.345044E+1
3.337324E+1
3.406804E+1
3.429964E+1
3.383644E+1
3.368204E+1
3.422244E+1
3.507164E+1
3.530323E+1
3.484003E+1
3.445404E+1
3.491724E+1
3.538044E+1
3.622963E+1
3.777363E+1
3.815963E+1
3.630683E+1
3.514883E+1
3.785083E+1
4.132482E+1
4.055282E+1
3.630683E+1
3.298724E+1
3.298724E+1
3.453124E+1
3.514883E+1
3.468564E+1
3.399084E+1
3.414524E+1
3.484003E+1
3.491724E+1
3.406804E+1
3.345044E+1
3.399084E+1
3.491724E+1
3.514883E+1
3.414524E+1
3.283284E+1
3.244684E+1
3.321884E+1
3.414524E+1
3.453124E+1
3.406804E+1
3.314164E+1
3.198365E+1
3.082565E+1
2.966765E+1
2.858685E+1
2.773765E+1
2.712006E+1
2.688846E+1
2.696566E+1
2.735166E+1
2.804645E+1
2.943605E+1
3.144325E+1
3.337324E+1
3.429964E+1
3.399084E+1
3.314164E+1
3.260124E+1
3.275564E+1
3.345044E+1
3.375924E+1
3.352764E+1
3.291004E+1
3.221524E+1
3.175205E+1
3.136605E+1
3.090285E+1
3.020805E+1
2.920445E+1
2.789205E+1
2.665686E+1
2.580766E+1
2.526726E+1
2.480406E+1
2.395487E+1
2.310567E+1
2.256527E+1
2.210207E+1
2.102127E+1
1.970888E+1
1.870528E+1
1.808768E+1
1.777888E+1
1.716128E+1
1.662088E+1
1.646648E+1
1.662088E+1
1.685248E+1
1.669808E+1
1.623488E+1
1.569449E+1
1.538569E+1
1.515409E+1
1.484529E+1
1.461369E+1
1.469089E+1
1.515409E+1
1.584889E+1
1.692968E+1
1.785608E+1
1.801048E+1
1.747008E+1
1.692968E+1
1.685248E+1
1.708408E+1
1.747008E+1
1.785608E+1
1.839648E+1
2.071247E+1
2.279687E+1
2.187047E+1
1.901408E+1
1.716128E+1
1.731568E+1
1.824208E+1
1.855088E+1
1.824208E+1
1.793328E+1
1.777888E+1
1.793328E+1
1.855088E+1
1.940008E+1
1.955448E+1
1.901408E+1
1.831928E+1
1.785608E+1
1.747008E+1
1.677528E+1
1.638928E+1
1.662088E+1
1.716128E+1
1.777888E+1
1.824208E+1
1.839648E+1
1.824208E+1
1.831928E+1
1.878248E+1
1.932288E+1
1.947728E+1
1.955448E+1
1.970888E+1
2.009487E+1
2.040367E+1
2.032648E+1
2.032648E+1
2.102127E+1
2.202487E+1
2.279687E+1
2.302847E+1
2.295127E+1
2.295127E+1
2.302847E+1
2.318287E+1
2.310567E+1
2.279687E+1
2.241087E+1
2.225647E+1
2.225647E+1
2.217927E+1
2.187047E+1
2.140727E+1
2.078967E+1
2.032648E+1
1.963168E+1
1.847368E+1
1.739288E+1
1.677528E+1
1.646648E+1
1.592609E+1
1.492249E+1
1.376449E+1
1.283809E+1
1.222050E+1
1.198890E+1
1.214330E+1
1.191170E+1
1.052210E+1
8.978105E+0
8.823705E+0
9.672903E+0
9.904502E+0
9.364103E+0
8.900905E+0
8.978105E+0
9.286903E+0
9.286903E+0
9.132504E+0
9.672903E+0
1.059930E+1
1.121690E+1
1.075370E+1
9.595703E+0
8.514906E+0
8.051707E+0
8.746505E+0
1.029050E+1
1.152570E+1
1.160290E+1
1.067650E+1
9.904502E+0
9.827302E+0
1.029050E+1
1.083090E+1
1.137130E+1
1.183450E+1
1.222050E+1
1.245210E+1
1.245210E+1
1.245210E+1
1.283809E+1
1.391889E+1
1.523129E+1
1.608049E+1
1.631208E+1
1.631208E+1
1.638928E+1
1.662088E+1
1.731568E+1
1.816488E+1
1.839648E+1
1.793328E+1
1.770168E+1
1.793328E+1
1.831928E+1
1.855088E+1
1.855088E+1
1.862808E+1
1.885968E+1
1.901408E+1
1.916848E+1
1.955448E+1
2.024928E+1
2.094407E+1
2.148447E+1
2.163887E+1
2.171607E+1
2.202487E+1
2.256527E+1
2.333727E+1
2.418646E+1
2.519006E+1
2.627086E+1
2.712006E+1
2.773765E+1
2.835525E+1
2.943605E+1
3.090285E+1
3.221524E+1
3.298724E+1
3.329604E+1
3.375924E+1
3.437684E+1
3.507164E+1
3.599804E+1
3.677003E+1
3.731043E+1
3.777363E+1
3.854563E+1
3.954922E+1
4.070722E+1
4.194242E+1
4.340921E+1
4.518481E+1
4.711480E+1
4.927640E+1
5.166959E+1
5.398558E+1
5.614718E+1
5.799997E+1
5.969837E+1
6.162837E+1
6.355836E+1
6.548836E+1
6.695515E+1
6.826755E+1
6.957995E+1
7.104675E+1
7.228194E+1
7.282234E+1
7.289954E+1
7.282234E+1
7.297674E+1
7.351714E+1
7.421193E+1
7.490674E+1
7.552433E+1
7.614193E+1
7.668233E+1
7.699113E+1
7.699113E+1
7.691393E+1
7.699113E+1
7.722273E+1
7.737713E+1
7.699113E+1
7.652793E+1
7.652793E+1
7.706833E+1
7.753153E+1
7.745432E+1
7.714553E+1
7.675953E+1
7.660513E+1
7.675953E+1
7.706833E+1
7.706833E+1
7.660513E+1
7.791753E+1
8.038792E+1
8.092831E+1
7.899832E+1
7.706833E+1
7.645073E+1
7.614193E+1
7.536993E+1
7.482953E+1
7.490674E+1
7.552433E+1
7.621913E+1
7.645073E+1
7.552433E+1
7.351714E+1
7.143275E+1
7.019755E+1
7.027475E+1
7.150994E+1
7.297674E+1
7.382594E+1
7.413474E+1
7.398034E+1
7.243634E+1
7.019755E+1
6.873075E+1
6.911675E+1
7.012035E+1
7.004314E+1
6.857635E+1
6.672356E+1
6.579716E+1
6.595156E+1
6.633756E+1
6.633756E+1
6.556556E+1
6.433036E+1
6.294076E+1
6.178276E+1
6.116517E+1
6.101077E+1
6.101077E+1
6.093357E+1
6.016157E+1
5.877197E+1
5.753677E+1
5.676478E+1
5.637878E+1
5.576118E+1
5.483479E+1
5.390839E+1
5.329079E+1
5.282759E+1
5.205559E+1
5.097479E+1
4.973959E+1
4.858160E+1
4.750080E+1
4.642000E+1
4.533921E+1
4.433561E+1
4.340921E+1
4.271441E+1
4.201962E+1
4.147922E+1
4.093882E+1
4.024402E+1
3.900882E+1
3.715603E+1
3.491724E+1
3.291004E+1
3.144325E+1
3.051685E+1
2.951325E+1
2.820085E+1
2.673406E+1
2.526726E+1
2.426366E+1
2.364607E+1
2.326007E+1
2.271967E+1
2.194767E+1
2.094407E+1
1.978607E+1
1.855088E+1
1.731568E+1
1.615769E+1
1.530849E+1
1.469089E+1
1.399609E+1
1.322409E+1
1.237490E+1
1.067650E+1
8.592106E+0
6.970910E+0
5.967312E+0
4.963715E+0
3.574119E+0
1.875724E+0
2.545277E-1
-1.135069E+0
-1.521068E+0
-1.212268E+0
-2.138666E+0
-4.531860E+0
-7.002253E+0
-8.083050E+0
-8.237450E+0
-8.546249E+0
-9.781446E+0
-1.147984E+1
-1.271504E+1
-1.317824E+1
-1.310104E+1
-1.248344E+1
-1.178864E+1
-1.140264E+1
-1.117104E+1
-1.132544E+1
-1.186584E+1
-1.271504E+1
-1.364144E+1
-1.472223E+1
-1.595743E+1
-1.742423E+1
-1.873662E+1
-1.935422E+1
-1.919982E+1
-1.958582E+1
-2.112981E+1
-2.329141E+1
-2.498981E+1
-2.591620E+1
-2.622500E+1
-2.607060E+1
-2.560741E+1
-2.529861E+1
-2.537581E+1
-2.560741E+1
-2.568460E+1
-2.568460E+1
-2.537581E+1
-2.506701E+1
-2.498981E+1
-2.522141E+1
-2.576180E+1
-2.622500E+1
-2.661100E+1
-2.722860E+1
-2.830940E+1
-2.969899E+1
-3.124299E+1
-3.286418E+1
-3.463978E+1
-3.649258E+1
-3.826817E+1
-4.004377E+1
-4.220536E+1
-4.452136E+1
-4.606535E+1
-4.660575E+1
-4.722335E+1
-4.869014E+1
-5.054294E+1
-5.177814E+1
-5.270453E+1
-5.409413E+1
-5.594692E+1
-5.764532E+1
-5.903492E+1
-5.996131E+1
-6.088771E+1
-6.173691E+1
-6.266331E+1
-6.343530E+1
-6.389850E+1
-6.389850E+1
-6.374410E+1
-6.351251E+1
-6.343530E+1
-6.351251E+1
-6.366690E+1
-6.358970E+1
-6.328091E+1
-6.297211E+1
-6.335811E+1
-6.420730E+1
-6.490209E+1
-6.505650E+1
-6.459330E+1
-6.389850E+1
-6.366690E+1
-6.358970E+1
-6.389850E+1
-6.474770E+1
-6.582849E+1
-6.629169E+1
-6.636890E+1
-6.652329E+1
-6.714089E+1
-6.791289E+1
-6.860769E+1
-6.891649E+1
-6.907089E+1
-6.907089E+1
-6.930248E+1
-6.968848E+1
-7.015168E+1
-7.061488E+1
-7.084648E+1
-7.100088E+1
-7.123248E+1
-7.154128E+1
-7.192728E+1
-7.215888E+1
-7.177287E+1
-7.092368E+1
-7.038329E+1
-7.046048E+1
-7.053768E+1
-7.007449E+1
-6.937968E+1
-6.899368E+1
-6.883929E+1
-6.883929E+1
-6.860769E+1
-6.806728E+1
-6.760409E+1
-6.744968E+1
-6.729529E+1
-6.698649E+1
-6.667769E+1
-6.644609E+1
-6.551969E+1
-6.358970E+1
-6.227731E+1
-6.258610E+1
-6.366690E+1
-6.490209E+1
-6.652329E+1
-6.891649E+1
-7.185008E+1
-7.447487E+1
-7.609606E+1
-7.709966E+1
-7.848926E+1
-8.003325E+1
-8.088245E+1
-8.080525E+1
-8.041925E+1
-8.057365E+1
-8.165445E+1
-8.312125E+1
-8.420204E+1
-8.466525E+1
-8.481964E+1
-8.451085E+1
-8.381605E+1
-8.304404E+1
-8.258085E+1
-8.204045E+1
-8.134566E+1
-8.041925E+1
-7.957006E+1
-7.887526E+1
-7.833486E+1
-7.702246E+1
-7.501527E+1
-7.331687E+1
-7.300807E+1
-7.362567E+1
-7.393447E+1
-7.378008E+1
-7.316248E+1
-7.246767E+1
-7.208167E+1
-7.200448E+1
-7.200448E+1
-7.177287E+1
-7.138688E+1
-7.092368E+1
-7.053768E+1
-7.022888E+1
-7.022888E+1
-7.030608E+1
-7.015168E+1
-6.968848E+1
-6.907089E+1
-6.829889E+1
-6.706369E+1
-6.551969E+1
-6.420730E+1
-6.320370E+1
-6.235451E+1
-6.181411E+1
-6.204571E+1
-6.250890E+1
-6.227731E+1
-6.096491E+1
-5.918932E+1
-5.764532E+1
-5.641012E+1
-5.563812E+1
-5.586972E+1
-5.664172E+1
-5.725932E+1
-5.718212E+1
-5.633292E+1
-5.525213E+1
-5.448013E+1
-5.448013E+1
-5.494333E+1
-5.471173E+1
-5.363093E+1
-5.301333E+1
-5.316773E+1
-5.316773E+1
-5.185534E+1
-4.961654E+1
-4.791814E+1
-4.737775E+1
-4.706895E+1
-4.598815E+1
-4.405815E+1
-4.189656E+1
-3.950337E+1
-3.788217E+1
-3.780497E+1
-3.865417E+1
-3.904017E+1
-3.757337E+1
-3.471698E+1
-3.232378E+1
-3.147459E+1
-3.116579E+1
-3.039379E+1
-2.884979E+1
-2.722860E+1
-2.599340E+1
-2.468101E+1
-2.290541E+1
-2.143861E+1
-2.028062E+1
-1.865942E+1
-1.657503E+1
-1.464503E+1
-1.302384E+1
-1.140264E+1
-9.781446E+0
-8.391850E+0
-7.311052E+0
-6.384655E+0
-5.381057E+0
-4.300260E+0
-2.987864E+0
-1.752667E+0
-1.135069E+0
-6.718698E-1
-2.086711E-1
7.177265E-1
1.875724E+0
2.879321E+0
3.033720E+0
2.338922E+0
1.644124E+0
1.412525E+0
1.798524E+0
2.338922E+0
2.724921E+0
2.956521E+0
3.419719E+0
4.037318E+0
4.423317E+0
4.346117E+0
3.960118E+0
3.728519E+0
3.651319E+0
3.496919E+0
3.574119E+0
3.342520E+0
2.493322E+0
1.875724E+0
2.107323E+0
2.879321E+0
3.419719E+0
3.342520E+0
3.188120E+0
3.110920E+0
3.265320E+0
3.960118E+0
4.809316E+0
5.504114E+0
5.967312E+0
6.584911E+0
7.048110E+0
6.970910E+0
6.816510E+0
7.356909E+0
8.746505E+0
1.029050E+1
1.129410E+1
1.191170E+1
1.245210E+1
1.345569E+1
1.492249E+1
1.608049E+1
1.608049E+1
1.584889E+1
1.646648E+1
1.747008E+1
1.801048E+1
1.816488E+1
1.824208E+1
1.839648E+1
1.878248E+1
1.947728E+1
2.024928E+1
2.086688E+1
2.109847E+1
2.109847E+1
2.117567E+1
2.109847E+1
2.071247E+1
2.009487E+1
1.978607E+1
2.001768E+1
2.048087E+1
2.063527E+1
2.055808E+1
2.055808E+1
2.102127E+1
2.140727E+1
2.140727E+1
2.117567E+1
2.102127E+1
2.078967E+1
2.063527E+1
2.071247E+1
2.102127E+1
2.117567E+1
2.171607E+1
2.287407E+1
2.318287E+1
2.225647E+1
2.109847E+1
2.102127E+1
2.179327E+1
2.241087E+1
2.225647E+1
2.194767E+1
2.187047E+1
2.225647E+1
2.256527E+1
2.279687E+1
2.326007E+1
2.364607E+1
2.349167E+1
2.287407E+1
2.225647E+1
2.210207E+1
2.279687E+1
2.364607E+1
2.326007E+1
2.171607E+1
2.055808E+1
2.055808E+1
2.109847E+1
2.133007E+1
2.140727E+1
2.148447E+1
2.163887E+1
2.148447E+1
2.094407E+1
1.994048E+1
1.901408E+1
1.893688E+1
1.963168E+1
1.978607E+1
1.924568E+1
1.862808E+1
1.855088E+1
1.870528E+1
1.862808E+1
1.839648E+1
1.824208E+1
1.824208E+1
1.801048E+1
1.793328E+1
1.777888E+1
1.747008E+1
1.700688E+1
1.685248E+1
1.708408E+1
1.747008E+1
1.716128E+1
1.608049E+1
1.546289E+1
1.584889E+1
1.623488E+1
1.577169E+1
1.469089E+1
1.337849E+1
1.268370E+1
1.314689E+1
1.407329E+1
1.430489E+1
1.353289E+1
1.245210E+1
1.152570E+1
1.083090E+1
9.904502E+0
8.746505E+0
7.588509E+0
6.662111E+0
5.890113E+0
5.195314E+0
4.654916E+0
4.423317E+0
4.114517E+0
3.574119E+0
3.033720E+0
2.724921E+0
2.647721E+0
2.570522E+0
1.952923E+0
7.177265E-1
-9.034692E-1
-2.370265E+0
-3.296663E+0
-3.142263E+0
-2.370265E+0
-1.675467E+0
-1.598267E+0
-2.061466E+0
-2.756264E+0
-3.528262E+0
-4.068661E+0
-4.609059E+0
-5.458257E+0
-6.461855E+0
-7.156653E+0
-7.697051E+0
-8.469049E+0
-9.163847E+0
-9.163847E+0
-8.932248E+0
-9.163847E+0
-9.935845E+0
-1.086224E+1
-1.171144E+1
-1.225184E+1
-1.271504E+1
-1.325544E+1
-1.402743E+1
-1.487663E+1
-1.549423E+1
-1.611183E+1
-1.680663E+1
-1.757863E+1
-1.835062E+1
-1.912262E+1
-1.966302E+1
-2.012622E+1
-2.074382E+1
-2.151581E+1
-2.228781E+1
-2.290541E+1
-2.344581E+1
-2.390901E+1
-2.421781E+1
-2.444941E+1
-2.475821E+1
-2.514420E+1
-2.568460E+1
-2.653380E+1
-2.730580E+1
-2.784620E+1
-2.823220E+1
-2.869540E+1
-2.908139E+1
-2.931300E+1
-2.946739E+1
-2.939019E+1
-2.931300E+1
-2.954459E+1
-3.008499E+1
-3.062539E+1
-3.101139E+1
-3.116579E+1
-3.093419E+1
-3.070259E+1
-3.085699E+1
-3.124299E+1
-3.155179E+1
-3.162899E+1
-3.178339E+1
-3.240099E+1
-3.332739E+1
-3.417658E+1
-3.471698E+1
-3.494858E+1
-3.502578E+1
-3.494858E+1
-3.487138E+1
-3.518018E+1
-3.564338E+1
-3.618378E+1
-3.680137E+1
-3.711017E+1
-3.687857E+1
-3.618378E+1
-3.595218E+1
-3.664697E+1
-3.757337E+1
-3.795937E+1
-3.734177E+1
-3.687857E+1
-3.703297E+1
-3.726457E+1
-3.711017E+1
-3.649258E+1
-3.602938E+1
-3.618378E+1
-3.664697E+1
-3.680137E+1
-3.656978E+1
-3.610658E+1
-3.564338E+1
-3.602938E+1
-3.711017E+1
-3.726457E+1
-3.618378E+1
-3.487138E+1
-3.433098E+1
-3.440818E+1
-3.479418E+1
-3.494858E+1
-3.471698E+1
-3.417658E+1
-3.379058E+1
-3.371338E+1
-3.363619E+1
-3.332739E+1
-3.317298E+1
-3.309578E+1
-3.317298E+1
-3.332739E+1
-3.332739E+1
-3.317298E+1
-3.286418E+1
-3.240099E+1
-3.132019E+1
-2.954459E+1
-2.838660E+1
-2.823220E+1
-2.807780E+1
-2.722860E+1
-2.614780E+1
-2.529861E+1
-2.475821E+1
-2.460381E+1
-2.491261E+1
-2.537581E+1
-2.591620E+1
-2.622500E+1
-2.622500E+1
-2.583900E+1
-2.529861E+1
-2.491261E+1
-2.483541E+1
-2.506701E+1
-2.522141E+1
-2.506701E+1
-2.468101E+1
-2.414061E+1
-2.367741E+1
-2.282821E+1
-2.128422E+1
-1.966302E+1
-1.865942E+1
-1.835062E+1
-1.858222E+1
-1.873662E+1
-1.881382E+1
-1.865942E+1
-1.827342E+1
-1.750143E+1
-1.672943E+1
-1.603463E+1
-1.572583E+1
-1.564863E+1
-1.564863E+1
-1.572583E+1
-1.588023E+1
-1.618903E+1
-1.634343E+1
-1.634343E+1
-1.642063E+1
-1.680663E+1
-1.703823E+1
-1.672943E+1
-1.611183E+1
-1.541703E+1
-1.510823E+1
-1.510823E+1
-1.503103E+1
-1.487663E+1
-1.479943E+1
-1.495383E+1
-1.518543E+1
-1.510823E+1
-1.449063E+1
-1.356424E+1
-1.294664E+1
-1.294664E+1
-1.371864E+1
-1.456783E+1
-1.464503E+1
-1.387303E+1
-1.279224E+1
-1.178864E+1
-1.086224E+1
-9.472647E+0
-7.079453E+0
-5.072259E+0
-5.149458E+0
-6.230255E+0
-6.847854E+0
-5.998656E+0
-3.759862E+0
-2.293066E+0
-3.296663E+0
-5.535457E+0
-6.616254E+0
-5.767057E+0
-4.300260E+0
-3.296663E+0
-2.910664E+0
-2.601865E+0
-2.679065E+0
-2.987864E+0
-3.142263E+0
-5.767057E+0
-1.063064E+1
-1.117104E+1
-5.303858E+0
1.103725E+0
3.188120E+0
1.644124E+0
1.001281E-1
3.317275E-1
1.412525E+0
2.107323E+0
1.489725E+0
1.001281E-1
-4.402705E-1
4.089273E-1
1.798524E+0
2.416122E+0
2.338922E+0
2.416122E+0
3.033720E+0
3.574119E+0
3.805718E+0
3.110920E+0
1.180925E+0
1.773279E-1
1.489725E+0
3.574119E+0
4.346117E+0
3.805718E+0
2.956521E+0
2.802121E+0
2.956521E+0
3.033720E+0
2.802121E+0
2.570522E+0
2.493322E+0
2.338922E+0
2.030123E+0
1.489725E+0
1.180925E+0
1.026526E+0
1.026526E+0
1.103725E+0
1.103725E+0
9.493259E-1
8.721261E-1
1.103725E+0
1.412525E+0
1.566924E+0
1.644124E+0
1.952923E+0
2.338922E+0
2.647721E+0
2.802121E+0
2.802121E+0
2.647721E+0
2.570522E+0
2.802121E+0
3.419719E+0
4.114517E+0
4.500516E+0
4.654916E+0
4.732116E+0
5.118115E+0
6.893710E+0
8.437706E+0
8.206106E+0
6.816510E+0
6.198912E+0
6.970910E+0
8.360506E+0
9.595703E+0
9.904502E+0
8.978105E+0
7.897307E+0
7.974507E+0
9.518503E+0
1.175730E+1
1.399609E+1
1.561729E+1
1.638928E+1
1.608049E+1
1.476809E+1
1.330129E+1
1.276090E+1
1.376449E+1
1.538569E+1
1.662088E+1
1.739288E+1
1.777888E+1
1.793328E+1
1.793328E+1
1.777888E+1
1.716128E+1
1.615769E+1
1.592609E+1
1.739288E+1
2.032648E+1
2.380047E+1
2.742886E+1
3.036245E+1
3.175205E+1
3.182924E+1
3.144325E+1
3.105725E+1
3.051685E+1
2.974485E+1
2.905005E+1
2.850965E+1
2.820085E+1
2.804645E+1
2.773765E+1
2.719725E+1
2.627086E+1
2.519006E+1
2.418646E+1
2.349167E+1
2.333727E+1
2.341447E+1
2.380047E+1
2.426366E+1
2.457246E+1
2.457246E+1
2.441806E+1
2.403206E+1
2.372327E+1
2.349167E+1
2.333727E+1
2.333727E+1
2.387767E+1
2.472686E+1
2.549886E+1
2.627086E+1
2.704286E+1
2.742886E+1
2.766046E+1
2.835525E+1
2.959045E+1
3.113445E+1
3.267844E+1
3.453124E+1
3.754203E+1
4.155642E+1
4.510761E+1
4.634280E+1
4.526201E+1
4.348641E+1
4.302322E+1
4.503041E+1
4.927640E+1
5.475758E+1
6.000717E+1
6.402157E+1
6.649196E+1
6.749555E+1
6.695515E+1
6.487076E+1
6.185996E+1
5.854038E+1
5.576118E+1
5.444878E+1
5.545238E+1
5.869477E+1
6.263196E+1
6.556556E+1
6.656915E+1
6.556556E+1
6.294076E+1
5.954397E+1
5.691917E+1
5.599278E+1
5.622438E+1
5.668758E+1
5.661038E+1
5.614718E+1
5.599278E+1
5.630158E+1
5.668758E+1
5.653318E+1
5.552958E+1
5.359959E+1
5.105199E+1
4.804120E+1
4.510761E+1
4.333201E+1
4.294601E+1
4.325481E+1
4.356361E+1
4.310041E+1
4.178802E+1
3.985802E+1
3.761923E+1
3.561203E+1
3.391364E+1
3.260124E+1
3.159765E+1
3.082565E+1
2.997645E+1
2.897285E+1
2.796926E+1
2.719725E+1
2.665686E+1
2.596206E+1
2.488126E+1
2.349167E+1
2.202487E+1
2.094407E+1
2.017208E+1
1.955448E+1
1.901408E+1
1.878248E+1
1.855088E+1
1.824208E+1
1.777888E+1
1.747008E+1
1.708408E+1
1.662088E+1
1.615769E+1
1.584889E+1
1.584889E+1
1.546289E+1
1.453649E+1
1.384169E+1
1.384169E+1
1.445929E+1
1.507689E+1
1.515409E+1
1.430489E+1
1.314689E+1
1.222050E+1
1.144850E+1
1.036770E+1
9.286903E+0
8.437706E+0
8.128906E+0
8.051707E+0
7.974507E+0
7.742908E+0
7.434109E+0
7.125310E+0
6.893710E+0
6.584911E+0
6.276112E+0
5.890113E+0
5.504114E+0
5.195314E+0
4.732116E+0
4.191717E+0
3.805718E+0
3.728519E+0
3.882918E+0
4.500516E+0
5.195314E+0
5.040915E+0
4.963715E+0
5.735713E+0
6.198912E+0
5.504114E+0
4.423317E+0
4.268917E+0
4.809316E+0
5.426914E+0
5.658513E+0
5.426914E+0
5.272514E+0
5.349714E+0
5.658513E+0
6.044512E+0
6.121712E+0
6.044512E+0
5.967312E+0
5.967312E+0
6.121712E+0
6.121712E+0
5.967312E+0
5.890113E+0
5.967312E+0
6.121712E+0
6.121712E+0
6.044512E+0
6.044512E+0
6.353312E+0
6.584911E+0
6.739310E+0
6.739310E+0
6.584911E+0
6.276112E+0
6.276112E+0
6.584911E+0
6.893710E+0
6.970910E+0
6.893710E+0
6.816510E+0
6.816510E+0
6.739310E+0
6.662111E+0
6.584911E+0
6.430511E+0
6.507711E+0
6.739310E+0
7.356909E+0
8.283306E+0
8.900905E+0
9.055305E+0
9.132504E+0
9.518503E+0
1.021330E+1
1.083090E+1
1.129410E+1
1.160290E+1
1.191170E+1
1.229770E+1
1.268370E+1
1.299249E+1
1.337849E+1
1.384169E+1
1.430489E+1
1.476809E+1
1.523129E+1
1.569449E+1
1.615769E+1
1.677528E+1
1.731568E+1
1.770168E+1
1.785608E+1
1.793328E+1
1.808768E+1
1.855088E+1
1.916848E+1
1.986328E+1
2.048087E+1
2.102127E+1
2.179327E+1
2.256527E+1
2.295127E+1
2.302847E+1
2.310567E+1
2.326007E+1
2.380047E+1
2.457246E+1
2.542166E+1
2.603926E+1
2.673406E+1
2.758326E+1
2.827806E+1
2.874125E+1
2.905005E+1
2.935885E+1
2.966765E+1
3.028525E+1
3.113445E+1
3.213804E+1
3.306444E+1
3.368204E+1
3.406804E+1
3.453124E+1
3.514883E+1
3.607523E+1
3.684723E+1
3.754203E+1
3.846843E+1
3.924042E+1
3.931763E+1
3.893163E+1
3.877723E+1
3.954922E+1
4.078442E+1
4.171082E+1
4.186522E+1
4.155642E+1
4.147922E+1
4.186522E+1
4.240562E+1
4.302322E+1
4.371801E+1
4.441281E+1
4.510761E+1
4.564801E+1
4.626561E+1
4.672881E+1
4.711480E+1
4.742360E+1
4.788680E+1
4.819560E+1
4.827280E+1
4.835000E+1
4.858160E+1
4.904480E+1
4.973959E+1
5.051160E+1
5.066599E+1
5.012559E+1
4.973959E+1
4.997120E+1
5.035719E+1
5.028000E+1
5.012559E+1
5.028000E+1
5.043440E+1
5.028000E+1
4.997120E+1
4.989400E+1
5.004839E+1
5.035719E+1
5.035719E+1
4.966240E+1
4.889040E+1
4.881320E+1
4.912200E+1
4.927640E+1
4.904480E+1
4.873600E+1
4.850440E+1
4.835000E+1
4.819560E+1
4.788680E+1
4.765520E+1
4.750080E+1
4.734641E+1
4.719200E+1
4.696040E+1
4.657441E+1
4.603400E+1
4.572520E+1
4.603400E+1
4.634280E+1
4.642000E+1
4.603400E+1
4.587961E+1
4.603400E+1
4.595681E+1
4.549361E+1
4.479881E+1
4.433561E+1
4.418121E+1
4.425841E+1
4.410401E+1
4.371801E+1
4.325481E+1
4.279162E+1
4.240562E+1
4.209681E+1
4.186522E+1
4.171082E+1
4.140202E+1
4.093882E+1
4.047562E+1
3.993523E+1
3.939483E+1
3.893163E+1
3.839123E+1
3.808243E+1
3.769643E+1
3.723323E+1
3.661563E+1
3.576643E+1
3.484003E+1
3.399084E+1
3.329604E+1
3.267844E+1
3.198365E+1
3.113445E+1
3.020805E+1
2.920445E+1
2.812365E+1
2.727446E+1
2.719725E+1
2.758326E+1
2.742886E+1
2.611646E+1
2.426366E+1
2.302847E+1
2.264247E+1
2.279687E+1
2.287407E+1
2.248807E+1
2.140727E+1
1.978607E+1
1.839648E+1
1.777888E+1
1.785608E+1
1.816488E+1
1.808768E+1
1.747008E+1
1.654368E+1
1.569449E+1
1.507689E+1
1.461369E+1
1.438209E+1
1.415049E+1
1.391889E+1
1.407329E+1
1.445929E+1
1.391889E+1
1.276090E+1
1.175730E+1
1.152570E+1
1.152570E+1
1.113970E+1
1.021330E+1
9.132504E+0
8.283306E+0
7.742908E+0
7.511308E+0
7.511308E+0
7.356909E+0
6.739310E+0
6.121712E+0
5.967312E+0
6.276112E+0
6.739310E+0
7.279709E+0
7.665708E+0
8.206106E+0
8.900905E+0
9.441303E+0
9.595703E+0
9.518503E+0
9.518503E+0
9.595703E+0
9.827302E+0
1.021330E+1
1.067650E+1
1.106250E+1
1.144850E+1
1.198890E+1
1.245210E+1
1.283809E+1
1.291529E+1
1.299249E+1
1.314689E+1
1.330129E+1
1.337849E+1
1.353289E+1
1.384169E+1
1.415049E+1
1.422769E+1
1.430489E+1
1.438209E+1
1.453649E+1
1.499969E+1
1.584889E+1
1.654368E+1
1.654368E+1
1.638928E+1
1.662088E+1
1.731568E+1
1.801048E+1
1.862808E+1
1.909128E+1
1.963168E+1
2.009487E+1
2.024928E+1
2.048087E+1
2.117567E+1
2.202487E+1
2.271967E+1
2.356887E+1
2.480406E+1
2.580766E+1
2.611646E+1
2.634806E+1
2.712006E+1
2.827806E+1
2.951325E+1
3.043965E+1
3.059405E+1
3.005365E+1
2.974485E+1
2.997645E+1
3.051685E+1
3.090285E+1
3.090285E+1
3.067125E+1
3.074845E+1
3.113445E+1
3.167485E+1
3.213804E+1
3.260124E+1
3.275564E+1
3.244684E+1
3.198365E+1
3.167485E+1
3.152044E+1
3.159765E+1
3.159765E+1
3.144325E+1
3.121165E+1
3.098005E+1
3.082565E+1
3.059405E+1
3.043965E+1
3.028525E+1
3.005365E+1
2.982205E+1
2.974485E+1
2.974485E+1
2.989925E+1
2.974485E+1
2.935885E+1
2.905005E+1
2.889565E+1
2.881845E+1
2.874125E+1
2.850965E+1
2.827806E+1
2.812365E+1
2.773765E+1
2.727446E+1
2.688846E+1
2.696566E+1
2.727446E+1
2.750605E+1
2.766046E+1
2.766046E+1
2.781485E+1
2.812365E+1
2.820085E+1
2.773765E+1
2.719725E+1
2.696566E+1
2.719725E+1
2.758326E+1
2.766046E+1
2.735166E+1
2.735166E+1
2.766046E+1
2.804645E+1
2.827806E+1
2.843245E+1
2.835525E+1
2.804645E+1
2.766046E+1
2.742886E+1
2.750605E+1
2.796926E+1
2.835525E+1
2.835525E+1
2.812365E+1
2.804645E+1
2.812365E+1
2.874125E+1
2.905005E+1
2.835525E+1
2.727446E+1
2.665686E+1
2.665686E+1
2.665686E+1
2.634806E+1
2.588486E+1
2.534446E+1
2.511286E+1
2.503566E+1
2.511286E+1
2.503566E+1
2.488126E+1
2.480406E+1
2.488126E+1
2.488126E+1
2.464966E+1
2.403206E+1
2.326007E+1
2.264247E+1
2.217927E+1
2.171607E+1
2.086688E+1
1.924568E+1
1.739288E+1
1.615769E+1
1.608049E+1
1.731568E+1
1.924568E+1
2.071247E+1
2.117567E+1
2.078967E+1
2.009487E+1
1.947728E+1
1.947728E+1
1.970888E+1
2.001768E+1
2.017208E+1
2.032648E+1
2.086688E+1
2.179327E+1
2.279687E+1
2.326007E+1
2.287407E+1
2.187047E+1
2.094407E+1
2.032648E+1
1.994048E+1
1.963168E+1
1.947728E+1
1.947728E+1
1.955448E+1
1.924568E+1
1.847368E+1
1.762448E+1
1.677528E+1
1.600329E+1
1.523129E+1
1.453649E+1
1.376449E+1
1.299249E+1
1.229770E+1
1.183450E+1
1.137130E+1
1.098530E+1
1.044490E+1
9.904502E+0
9.286903E+0
8.592106E+0
7.897307E+0
7.356909E+0
6.970910E+0
6.662111E+0
6.430511E+0
6.430511E+0
6.353312E+0
6.121712E+0
5.735713E+0
5.504114E+0
5.426914E+0
5.349714E+0
5.040915E+0
4.886515E+0
4.886515E+0
4.963715E+0
5.118115E+0
5.272514E+0
5.426914E+0
5.504114E+0
5.735713E+0
6.121712E+0
6.121712E+0
5.658513E+0
5.040915E+0
5.118115E+0
5.504114E+0
4.963715E+0
3.574119E+0
2.956521E+0
3.265320E+0
3.805718E+0
3.805718E+0
3.419719E+0
2.956521E+0
2.724921E+0
2.724921E+0
2.338922E+0
1.335325E+0
-3.630707E-1
-1.598267E+0
-1.598267E+0
-5.427146E-2
1.952923E+0
3.265320E+0
3.110920E+0
1.180925E+0
-1.907067E+0
-4.454660E+0
-4.995059E+0
-3.528262E+0
-1.598267E+0
-4.402705E-1
-2.086711E-1
-5.946701E-1
-1.598267E+0
-2.524665E+0
-2.524665E+0
-1.598267E+0
-5.174702E-1
-3.630707E-1
-1.135069E+0
-1.829867E+0
-2.061466E+0
-2.215866E+0
-2.524665E+0
-2.601865E+0
-2.447465E+0
-2.138666E+0
-2.138666E+0
-2.601865E+0
-3.373863E+0
-4.454660E+0
-5.458257E+0
-6.307455E+0
-7.002253E+0
-7.311052E+0
-7.233852E+0
-6.925053E+0
-6.925053E+0
-7.388252E+0
-8.083050E+0
-8.932248E+0
-9.781446E+0
-1.063064E+1
-1.140264E+1
-1.202024E+1
-1.232904E+1
-1.225184E+1
-1.194304E+1
-1.163424E+1
-1.155704E+1
-1.186584E+1
-1.240624E+1
-1.302384E+1
-1.364144E+1
-1.418183E+1
-1.464503E+1
-1.510823E+1
-1.557143E+1
-1.588023E+1
-1.595743E+1
-1.588023E+1
-1.564863E+1
-1.533983E+1
-1.510823E+1
-1.503103E+1
-1.510823E+1
-1.464503E+1
-1.379584E+1
-1.364144E+1
-1.472223E+1
-1.603463E+1
-1.657503E+1
-1.634343E+1
-1.588023E+1
-1.564863E+1
-1.557143E+1
-1.557143E+1
-1.564863E+1
-1.588023E+1
-1.611183E+1
-1.618903E+1
-1.626623E+1
-1.657503E+1
-1.688383E+1
-1.703823E+1
-1.696103E+1
-1.688383E+1
-1.672943E+1
-1.680663E+1
-1.672943E+1
-1.649783E+1
-1.618903E+1
-1.588023E+1
-1.580303E+1
-1.588023E+1
-1.603463E+1
-1.611183E+1
-1.618903E+1
-1.634343E+1
-1.665223E+1
-1.696103E+1
-1.711543E+1
-1.726983E+1
-1.742423E+1
-1.750143E+1
-1.742423E+1
-1.719263E+1
-1.703823E+1
-1.711543E+1
-1.719263E+1
-1.726983E+1
-1.726983E+1
-1.734703E+1
-1.726983E+1
-1.719263E+1
-1.711543E+1
-1.711543E+1
-1.711543E+1
-1.719263E+1
-1.719263E+1
-1.688383E+1
-1.672943E+1
-1.680663E+1
-1.711543E+1
-1.734703E+1
-1.757863E+1
-1.781023E+1
-1.804182E+1
-1.811902E+1
-1.804182E+1
-1.781023E+1
-1.781023E+1
-1.835062E+1
-1.904542E+1
-1.935422E+1
-1.935422E+1
-1.912262E+1
-1.904542E+1
-1.919982E+1
-1.943142E+1
-1.958582E+1
-1.958582E+1
-1.966302E+1
-1.981742E+1
-1.981742E+1
-1.981742E+1
-1.974022E+1
-1.966302E+1
-1.950862E+1
-1.935422E+1
-1.927702E+1
-1.919982E+1
-1.896822E+1
-1.858222E+1
-1.835062E+1
-1.835062E+1
-1.850502E+1
-1.873662E+1
-1.912262E+1
-1.958582E+1
-1.989462E+1
-1.966302E+1
-1.904542E+1
-1.873662E+1
-1.873662E+1
-1.865942E+1
-1.827342E+1
-1.804182E+1
-1.819622E+1
-1.842782E+1
-1.850502E+1
-1.850502E+1
-1.873662E+1
-1.943142E+1
-2.028062E+1
-2.097542E+1
-2.136142E+1
-2.128422E+1
-2.082101E+1
-2.028062E+1
-2.004902E+1
-2.020342E+1
-2.051222E+1
-2.066662E+1
-2.074382E+1
-2.074382E+1
-2.074382E+1
-2.058942E+1
-2.028062E+1
-2.004902E+1
-2.020342E+1
-2.051222E+1
-2.074382E+1
-2.051222E+1
-1.989462E+1
-1.958582E+1
-1.966302E+1
-1.989462E+1
-1.989462E+1
-1.950862E+1
-1.896822E+1
-1.904542E+1
-1.974022E+1
-2.035782E+1
-2.058942E+1
-2.066662E+1
-2.089822E+1
-2.128422E+1
-2.151581E+1
-2.167021E+1
-2.174741E+1
-2.182461E+1
-2.174741E+1
-2.159302E+1
-2.128422E+1
-2.120702E+1
-2.136142E+1
-2.159302E+1
-2.182461E+1
-2.205621E+1
-2.221061E+1
-2.205621E+1
-2.159302E+1
-2.112981E+1
-2.074382E+1
-2.043502E+1
-2.012622E+1
-1.966302E+1
-1.927702E+1
-1.889102E+1
-1.881382E+1
-1.889102E+1
-1.881382E+1
-1.865942E+1
-1.850502E+1
-1.850502E+1
-1.850502E+1
-1.835062E+1
-1.781023E+1
-1.719263E+1
-1.719263E+1
-1.773303E+1
-1.835062E+1
-1.889102E+1
-1.919982E+1
-1.950862E+1
-1.974022E+1
-2.004902E+1
-2.028062E+1
-2.051222E+1
-2.074382E+1
-2.112981E+1
-2.151581E+1
-2.182461E+1
-2.197901E+1
-2.221061E+1
-2.244221E+1
-2.259661E+1
-2.251941E+1
-2.236501E+1
-2.244221E+1
-2.282821E+1
-2.321421E+1
-2.336861E+1
-2.336861E+1
-2.313701E+1
-2.267381E+1
-2.197901E+1
-2.136142E+1
-2.105262E+1
-2.097542E+1
-2.120702E+1
-2.143861E+1
-2.143861E+1
-2.120702E+1
-2.058942E+1
-1.997182E+1
-1.943142E+1
-1.919982E+1
-1.912262E+1
-1.904542E+1
-1.889102E+1
-1.896822E+1
-1.935422E+1
-1.989462E+1
-2.051222E+1
-2.097542E+1
-2.112981E+1
-2.120702E+1
-2.112981E+1
-2.112981E+1
-2.136142E+1
-2.174741E+1
-2.213341E+1
-2.244221E+1
-2.282821E+1
-2.329141E+1
-2.367741E+1
-2.398621E+1
-2.429501E+1
-2.452661E+1
-2.444941E+1
-2.414061E+1
-2.375461E+1
-2.344581E+1
-2.321421E+1
-2.305981E+1
-2.305981E+1
-2.321421E+1
-2.344581E+1
-2.367741E+1
-2.390901E+1
-2.414061E+1
-2.437221E+1
-2.452661E+1
-2.460381E+1
-2.444941E+1
-2.429501E+1
-2.414061E+1
-2.406341E+1
-2.452661E+1
-2.553021E+1
-2.653380E+1
-2.691980E+1
-2.691980E+1
-2.691980E+1
-2.691980E+1
-2.699700E+1
-2.691980E+1
-2.684260E+1
-2.684260E+1
-2.691980E+1
-2.707420E+1
-2.715140E+1
-2.738300E+1
-2.753740E+1
-2.761460E+1
-2.761460E+1
-2.769180E+1
-2.769180E+1
-2.776900E+1
-2.769180E+1
-2.753740E+1
-2.753740E+1
-2.753740E+1
-2.761460E+1
-2.776900E+1
-2.815500E+1
-2.869540E+1
-2.915859E+1
-2.946739E+1
-2.946739E+1
-2.931300E+1
-2.908139E+1
-2.884979E+1
-2.823220E+1
-2.761460E+1
-2.800060E+1
-2.915859E+1
-3.008499E+1
-3.031659E+1
-3.016219E+1
-3.031659E+1
-3.070259E+1
-3.101139E+1
-3.124299E+1
-3.147459E+1
-3.170619E+1
-3.178339E+1
-3.178339E+1
-3.186059E+1
-3.201498E+1
-3.216938E+1
-3.216938E+1
-3.193779E+1
-3.170619E+1
-3.162899E+1
-3.155179E+1
-3.155179E+1
-3.147459E+1
-3.132019E+1
-3.132019E+1
-3.132019E+1
-3.124299E+1
-3.108859E+1
-3.077979E+1
-3.062539E+1
-3.054819E+1
-3.054819E+1
-3.062539E+1
-3.054819E+1
-3.047099E+1
-3.039379E+1
-3.039379E+1
-3.039379E+1
-3.031659E+1
-3.016219E+1
-3.023939E+1
-3.047099E+1
-3.070259E+1
-3.070259E+1
-3.054819E+1
-3.023939E+1
-2.993059E+1
-2.977619E+1
-2.969899E+1
-2.977619E+1
-2.977619E+1
-2.946739E+1
-2.923579E+1
-2.908139E+1
-2.908139E+1
-2.900420E+1
-2.900420E+1
-2.900420E+1
-2.908139E+1
-2.915859E+1
-2.923579E+1
-2.939019E+1
-2.939019E+1
-2.954459E+1
-2.977619E+1
-3.008499E+1
-3.039379E+1
-3.101139E+1
-3.186059E+1
-3.286418E+1
-3.371338E+1
-3.448538E+1
-3.510298E+1
-3.556618E+1
-3.579778E+1
-3.595218E+1
-3.602938E+1
-3.618378E+1
-3.664697E+1
-3.741897E+1
-3.834537E+1
-3.911737E+1
-3.958057E+1
-4.004377E+1
-4.081576E+1
-4.189656E+1
-4.274576E+1
-4.320896E+1
-4.336335E+1
-4.320896E+1
-4.282296E+1
-4.243696E+1
-4.243696E+1
-4.282296E+1
-4.336335E+1
-4.398095E+1
-4.459855E+1
-4.537055E+1
-4.629695E+1
-4.714615E+1
-4.776374E+1
-4.830414E+1
-4.853574E+1
-4.838134E+1
-4.791814E+1
-4.737775E+1
-4.706895E+1
-4.714615E+1
-4.768654E+1
-4.861294E+1
-4.961654E+1
-5.046574E+1
-5.123774E+1
-5.185534E+1
-5.239574E+1
-5.278173E+1
-5.301333E+1
-5.309053E+1
-5.324493E+1
-5.347653E+1
-5.378533E+1
-5.409413E+1
-5.448013E+1
-5.509773E+1
-5.602412E+1
-5.702772E+1
-5.795412E+1
-5.888051E+1
-5.996131E+1
-6.088771E+1
-6.142811E+1
-6.142811E+1
-6.135091E+1
-6.181411E+1
-6.243171E+1
-6.281770E+1
-6.274051E+1
-6.266331E+1
-6.274051E+1
-6.266331E+1
-6.204571E+1
-6.104211E+1
-6.019291E+1
-5.965251E+1
-5.926651E+1
-5.841732E+1
-5.710492E+1
-5.579252E+1
-5.509773E+1
-5.486613E+1
-5.455732E+1
-5.355373E+1
-5.200973E+1
-5.054294E+1
-4.953934E+1
-4.907614E+1
-4.869014E+1
-4.784095E+1
-4.637415E+1
-4.483015E+1
-4.382656E+1
-4.328616E+1
-4.282296E+1
-4.197376E+1
-4.112456E+1
-4.042976E+1
-3.996656E+1
-3.919457E+1
-3.803657E+1
-3.695577E+1
-3.633818E+1
-3.602938E+1
-3.556618E+1
-3.463978E+1
-3.348178E+1
-3.255539E+1
-3.193779E+1
-3.139739E+1
-3.070259E+1
-2.977619E+1
-2.869540E+1
-2.753740E+1
-2.645660E+1
-2.553021E+1
-2.475821E+1
-2.406341E+1
-2.344581E+1
-2.267381E+1
-2.159302E+1
-2.043502E+1
-1.935422E+1
-1.842782E+1
-1.765583E+1
-1.703823E+1
-1.657503E+1
-1.595743E+1
-1.503103E+1
-1.379584E+1
-1.256064E+1
-1.155704E+1
-1.070784E+1
-9.781446E+0
-8.777848E+0
-7.619852E+0
-6.307455E+0
-5.149458E+0
-4.223061E+0
-3.373863E+0
-2.447465E+0
-1.443868E+0
-5.946701E-1
4.089273E-1
1.875724E+0
4.191717E+0
6.662111E+0
9.286903E+0
1.214330E+1
1.376449E+1
1.376449E+1
1.415049E+1
1.592609E+1
1.770168E+1
1.747008E+1
1.484529E+1
1.121690E+1
8.283306E+0
6.970910E+0
7.202509E+0
8.592106E+0
1.090810E+1
1.430489E+1
1.885968E+1
2.418646E+1
2.943605E+1
3.345044E+1
3.484003E+1
3.329604E+1
2.966765E+1
2.573046E+1
2.349167E+1
2.410926E+1
2.642526E+1
2.858685E+1
3.013085E+1
3.175205E+1
3.399084E+1
3.622963E+1
3.777363E+1
3.831403E+1
3.777363E+1
3.615243E+1
3.345044E+1
3.036245E+1
2.704286E+1
2.341447E+1
1.955448E+1
1.592609E+1
1.268370E+1
9.595703E+0
6.353312E+0
3.110920E+0
4.089273E-1
-1.443868E+0
-2.833464E+0
-4.068661E+0
-5.149458E+0
-5.689857E+0
-5.767057E+0
-6.153055E+0
-7.311052E+0
-9.472647E+0
-1.217464E+1
-1.456783E+1
-1.611183E+1
-1.634343E+1
-1.564863E+1
-1.495383E+1
-1.418183E+1
-1.294664E+1
-1.101664E+1
-8.546249E+0
-5.998656E+0
-3.914261E+0
-2.524665E+0
-1.829867E+0
-1.598267E+0
-1.443868E+0
-1.135069E+0
-8.262694E-1
-4.402705E-1
2.292833E-2
5.633268E-1
1.103725E+0
1.489725E+0
1.875724E+0
2.107323E+0
2.184522E+0
2.261722E+0
2.338922E+0
2.338922E+0
2.184522E+0
1.875724E+0
1.566924E+0
1.103725E+0
2.545277E-1
-1.135069E+0
-2.987864E+0
-5.072259E+0
-6.925053E+0
-8.546249E+0
-9.781446E+0
-1.086224E+1
-1.178864E+1
-1.248344E+1
-1.286944E+1
-1.271504E+1
-1.225184E+1
-1.209744E+1
-1.263784E+1
-1.325544E+1
-1.356424E+1
-1.356424E+1
-1.317824E+1
-1.248344E+1
-1.186584E+1
-1.155704E+1
-1.132544E+1
-1.070784E+1
-9.935845E+0
-9.163847E+0
-8.777848E+0
-8.546249E+0
-8.469049E+0
-8.546249E+0
-8.469049E+0
-8.083050E+0
-7.388252E+0
-6.693454E+0
-6.075856E+0
-5.844256E+0
-6.153055E+0
-6.925053E+0
-7.619852E+0
-7.774251E+0
-7.311052E+0
-6.693454E+0
-6.461855E+0
-6.693454E+0
-7.156653E+0
-7.311052E+0
-7.079453E+0
-6.616254E+0
-6.384655E+0
-6.693454E+0
-7.542652E+0
-8.546249E+0
-9.318247E+0
-9.704246E+0
-9.935845E+0
-1.024464E+1
-1.078504E+1
-1.132544E+1
-1.178864E+1
-1.186584E+1
-1.163424E+1
-1.147984E+1
-1.155704E+1
-1.186584E+1
-1.263784E+1
-1.379584E+1
-1.487663E+1
-1.564863E+1
-1.603463E+1
-1.618903E+1
-1.634343E+1
-1.649783E+1
-1.649783E+1
-1.657503E+1
-1.696103E+1
-1.750143E+1
-1.804182E+1
-1.858222E+1
-1.927702E+1
-1.997182E+1
-2.066662E+1
-2.136142E+1
-2.190182E+1
-2.228781E+1
-2.275101E+1
-2.321421E+1
-2.390901E+1
-2.468101E+1
-2.537581E+1
-2.583900E+1
-2.614780E+1
-2.653380E+1
-2.715140E+1
-2.807780E+1
-2.900420E+1
-2.969899E+1
-3.016219E+1
-3.070259E+1
-3.155179E+1
-3.232378E+1
-3.301859E+1
-3.317298E+1
-3.270979E+1
-3.270979E+1
-3.402218E+1
-3.595218E+1
-3.687857E+1
-3.672417E+1
-3.656978E+1
-3.718737E+1
-3.834537E+1
-3.950337E+1
-4.035256E+1
-4.073856E+1
-4.073856E+1
-4.066137E+1
-4.097016E+1
-4.151056E+1
-4.189656E+1
-4.205096E+1
-4.212816E+1
-4.228256E+1
-4.259136E+1
-4.290016E+1
-4.305456E+1
-4.313176E+1
-4.320896E+1
-4.328616E+1
-4.320896E+1
-4.290016E+1
-4.243696E+1
-4.197376E+1
-4.166496E+1
-4.127897E+1
-4.089296E+1
-4.042976E+1
-3.988937E+1
-3.942617E+1
-3.896297E+1
-3.849977E+1
-3.811377E+1
-3.757337E+1
-3.687857E+1
-3.626098E+1
-3.572058E+1
-3.518018E+1
-3.456258E+1
-3.402218E+1
-3.332739E+1
-3.263258E+1
-3.216938E+1
-3.224659E+1
-3.232378E+1
-3.209219E+1
-3.147459E+1
-3.085699E+1
-3.054819E+1
-3.047099E+1
-3.031659E+1
-3.000779E+1
-2.962179E+1
-2.923579E+1
-2.892699E+1
-2.854100E+1
-2.807780E+1
-2.753740E+1
-2.691980E+1
-2.599340E+1
-2.514420E+1
-2.483541E+1
-2.506701E+1
-2.506701E+1
-2.460381E+1
-2.398621E+1
-2.344581E+1
-2.305981E+1
-2.275101E+1
-2.236501E+1
-2.197901E+1
-2.151581E+1
-2.120702E+1
-2.089822E+1
-2.043502E+1
-1.989462E+1
-1.927702E+1
-1.873662E+1
-1.842782E+1
-1.850502E+1
-1.858222E+1
-1.835062E+1
-1.788742E+1
-1.742423E+1
-1.696103E+1
-1.657503E+1
-1.626623E+1
-1.595743E+1
-1.572583E+1
-1.557143E+1
-1.541703E+1
-1.518543E+1
-1.487663E+1
-1.479943E+1
-1.495383E+1
-1.495383E+1
-1.464503E+1
-1.410463E+1
-1.371864E+1
-1.356424E+1
-1.333264E+1
-1.302384E+1
-1.286944E+1
-1.271504E+1
-1.248344E+1
-1.217464E+1
-1.186584E+1
-1.155704E+1
-1.117104E+1
-1.070784E+1
-1.009025E+1
-9.395447E+0
-8.546249E+0
-7.851451E+0
-7.465452E+0
-7.311052E+0
-7.079453E+0
-6.539054E+0
-5.689857E+0
-4.840659E+0
-3.914261E+0
-3.142263E+0
-2.215866E+0
-1.443868E+0
-9.034692E-1
-2.086711E-1
1.026526E+0
2.107323E+0
2.493322E+0
2.647721E+0
2.879321E+0
3.496919E+0
4.037318E+0
4.191717E+0
4.654916E+0
5.658513E+0
6.739310E+0
7.279709E+0
7.279709E+0
7.202509E+0
7.202509E+0
7.356909E+0
7.588509E+0
7.820108E+0
8.051707E+0
8.437706E+0
8.823705E+0
9.209703E+0
9.518503E+0
9.595703E+0
9.672903E+0
9.904502E+0
1.029050E+1
1.036770E+1
1.021330E+1
1.013610E+1
1.052210E+1
1.113970E+1
1.152570E+1
1.175730E+1
1.222050E+1
1.260650E+1
1.291529E+1
1.306969E+1
1.314689E+1
1.345569E+1
1.376449E+1
1.407329E+1
1.438209E+1
1.484529E+1
1.530849E+1
1.577169E+1
1.608049E+1
1.638928E+1
1.662088E+1
1.669808E+1
1.677528E+1
1.716128E+1
1.754728E+1
1.747008E+1
1.716128E+1
1.700688E+1
1.716128E+1
1.731568E+1
1.731568E+1
1.716128E+1
1.700688E+1
1.692968E+1
1.700688E+1
1.692968E+1
1.677528E+1
1.654368E+1
1.646648E+1
1.638928E+1
1.654368E+1
1.716128E+1
1.762448E+1
1.731568E+1
1.677528E+1
1.646648E+1
1.638928E+1
1.631208E+1
1.608049E+1
1.584889E+1
1.561729E+1
1.546289E+1
1.546289E+1
1.546289E+1
1.530849E+1
1.523129E+1
1.538569E+1
1.569449E+1
1.569449E+1
1.530849E+1
1.469089E+1
1.445929E+1
1.453649E+1
1.476809E+1
1.515409E+1
1.561729E+1
1.631208E+1
1.716128E+1
1.785608E+1
1.847368E+1
1.909128E+1
1.963168E+1
1.986328E+1
1.994048E+1
2.009487E+1
2.024928E+1
2.032648E+1
2.001768E+1
1.963168E+1
1.932288E+1
1.916848E+1
1.924568E+1
1.932288E+1
1.940008E+1
1.932288E+1
1.909128E+1
1.878248E+1
1.847368E+1
1.831928E+1
1.824208E+1
1.801048E+1
1.770168E+1
1.747008E+1
1.723848E+1
1.700688E+1
1.669808E+1
1.631208E+1
1.561729E+1
1.523129E+1
1.546289E+1
1.584889E+1
1.615769E+1
1.615769E+1
1.600329E+1
1.584889E+1
1.577169E+1
1.577169E+1
1.584889E+1
1.608049E+1
1.631208E+1
1.638928E+1
1.654368E+1
1.669808E+1
1.708408E+1
1.747008E+1
1.770168E+1
1.785608E+1
1.801048E+1
1.816488E+1
1.839648E+1
1.862808E+1
1.893688E+1
1.940008E+1
1.986328E+1
2.017208E+1
2.017208E+1
2.017208E+1
2.032648E+1
2.055808E+1
2.086688E+1
2.102127E+1
2.109847E+1
2.117567E+1
2.133007E+1
2.156167E+1
2.179327E+1
2.194767E+1
2.210207E+1
2.225647E+1
2.241087E+1
2.264247E+1
2.287407E+1
2.310567E+1
2.333727E+1
2.349167E+1
2.380047E+1
2.410926E+1
2.441806E+1
2.457246E+1
2.480406E+1
2.511286E+1
2.549886E+1
2.580766E+1
2.611646E+1
2.642526E+1
2.681126E+1
2.719725E+1
2.742886E+1
2.766046E+1
2.796926E+1
2.827806E+1
2.843245E+1
2.827806E+1
2.796926E+1
2.766046E+1
2.750605E+1
2.712006E+1
2.657966E+1
2.580766E+1
2.519006E+1
2.480406E+1
2.457246E+1
2.441806E+1
2.426366E+1
2.410926E+1
2.395487E+1
2.380047E+1
2.372327E+1
2.380047E+1
2.380047E+1
2.349167E+1
2.318287E+1
2.302847E+1
2.302847E+1
2.310567E+1
2.318287E+1
2.318287E+1
2.318287E+1
2.295127E+1
2.271967E+1
2.256527E+1
2.248807E+1
2.225647E+1
2.194767E+1
2.171607E+1
2.156167E+1
2.148447E+1
2.148447E+1
2.140727E+1
2.133007E+1
2.094407E+1
2.024928E+1
1.940008E+1
1.855088E+1
1.777888E+1
1.700688E+1
1.615769E+1
1.530849E+1
1.438209E+1
1.314689E+1
1.160290E+1
1.013610E+1
8.746505E+0
7.434109E+0
6.044512E+0
4.809316E+0
3.960118E+0
2.802121E+0
8.721261E-1
-1.212268E+0
-2.679065E+0
-3.373863E+0
-3.759862E+0
-4.377460E+0
-5.226658E+0
-5.921456E+0
-6.230255E+0
-6.616254E+0
-6.847854E+0
-6.693454E+0
-5.844256E+0
-4.686259E+0
-3.759862E+0
-3.296663E+0
-3.142263E+0
-2.833464E+0
-2.293066E+0
-1.289468E+0
1.001281E-1
1.412525E+0
1.952923E+0
1.952923E+0
1.952923E+0
2.416122E+0
3.188120E+0
3.882918E+0
4.500516E+0
4.963715E+0
5.195314E+0
5.195314E+0
5.195314E+0
5.195314E+0
5.349714E+0
5.426914E+0
6.430511E+0
9.132504E+0
1.044490E+1
8.206106E+0
4.732116E+0
3.033720E+0
3.496919E+0
4.346117E+0
4.268917E+0
3.342520E+0
2.338922E+0
1.644124E+0
1.103725E+0
6.405268E-1
2.292833E-2
-5.946701E-1
-1.135069E+0
-1.675467E+0
-2.138666E+0
-2.679065E+0
-3.219463E+0
-3.682662E+0
-4.068661E+0
-4.531860E+0
-4.995059E+0
-5.303858E+0
-5.381057E+0
-5.381057E+0
-5.381057E+0
-5.381057E+0
-5.303858E+0
-5.072259E+0
-4.686259E+0
-4.377460E+0
-4.068661E+0
-3.682662E+0
-3.373863E+0
-3.142263E+0
-2.833464E+0
-2.447465E+0
-1.984266E+0
-1.366668E+0
-7.490696E-1
-1.314713E-1
4.861271E-1
1.180925E+0
1.798524E+0
2.338922E+0
2.802121E+0
3.265320E+0
3.651319E+0
4.037318E+0
4.346117E+0
4.423317E+0
4.423317E+0
4.500516E+0
4.654916E+0
4.809316E+0
5.040915E+0
5.195314E+0
5.272514E+0
5.195314E+0
5.040915E+0
4.963715E+0
5.040915E+0
5.040915E+0
4.809316E+0
4.500516E+0
4.268917E+0
4.191717E+0
4.037318E+0
3.882918E+0
3.728519E+0
3.496919E+0
3.342520E+0
3.265320E+0
3.265320E+0
3.342520E+0
3.419719E+0
3.342520E+0
3.188120E+0
3.110920E+0
3.110920E+0
3.265320E+0
3.496919E+0
3.651319E+0
3.882918E+0
4.037318E+0
4.114517E+0
4.268917E+0
4.500516E+0
4.963715E+0
5.426914E+0
5.967312E+0
6.353312E+0
6.662111E+0
6.893710E+0
7.279709E+0
7.820108E+0
8.360506E+0
8.669305E+0
8.900905E+0
9.441303E+0
1.005890E+1
1.044490E+1
1.059930E+1
1.067650E+1
1.090810E+1
1.129410E+1
1.160290E+1
1.191170E+1
1.214330E+1
1.237490E+1
1.260650E+1
1.283809E+1
1.299249E+1
1.314689E+1
1.330129E+1
1.353289E+1
1.391889E+1
1.422769E+1
1.438209E+1
1.438209E+1
1.438209E+1
1.453649E+1
1.499969E+1
1.538569E+1
1.561729E+1
1.569449E+1
1.577169E+1
1.608049E+1
1.631208E+1
1.646648E+1
1.646648E+1
1.654368E+1
1.654368E+1
1.654368E+1
1.662088E+1
1.685248E+1
1.716128E+1
1.754728E+1
1.777888E+1
1.801048E+1
1.816488E+1
1.839648E+1
1.870528E+1
1.901408E+1
1.932288E+1
1.955448E+1
1.970888E+1
1.986328E+1
2.017208E+1
2.055808E+1
2.071247E+1
2.063527E+1
2.055808E+1
2.063527E+1
2.102127E+1
2.133007E+1
2.133007E+1
2.109847E+1
2.078967E+1
2.063527E+1
2.063527E+1
2.078967E+1
2.094407E+1
2.078967E+1
2.032648E+1
1.986328E+1
1.947728E+1
1.924568E+1
1.893688E+1
1.855088E+1
1.816488E+1
1.793328E+1
1.785608E+1
1.770168E+1
1.754728E+1
1.754728E+1
1.777888E+1
1.831928E+1
1.893688E+1
1.940008E+1
1.963168E+1
1.970888E+1
1.978607E+1
1.978607E+1
1.994048E+1
2.024928E+1
2.078967E+1
2.125287E+1
2.163887E+1
2.194767E+1
2.210207E+1
2.217927E+1
2.233367E+1
2.264247E+1
2.287407E+1
2.302847E+1
2.326007E+1
2.356887E+1
2.387767E+1
2.410926E+1
2.403206E+1
2.364607E+1
2.287407E+1
2.202487E+1
2.140727E+1
2.094407E+1
2.055808E+1
2.032648E+1
2.017208E+1
2.001768E+1
2.001768E+1
2.009487E+1
2.024928E+1
2.024928E+1
1.986328E+1
1.947728E+1
1.916848E+1
1.901408E+1
1.878248E+1
1.862808E+1
1.862808E+1
1.885968E+1
1.932288E+1
1.970888E+1
1.986328E+1
1.978607E+1
1.970888E+1
1.955448E+1
1.940008E+1
1.924568E+1
1.901408E+1
1.878248E+1
1.878248E+1
1.893688E+1
1.901408E+1
1.909128E+1
1.901408E+1
1.901408E+1
1.909128E+1
1.924568E+1
1.932288E+1
1.924568E+1
1.893688E+1
1.862808E+1
1.847368E+1
1.831928E+1
1.808768E+1
1.785608E+1
1.770168E+1
1.739288E+1
1.708408E+1
1.685248E+1
1.662088E+1
1.638928E+1
1.608049E+1
1.577169E+1
1.546289E+1
1.523129E+1
1.515409E+1
1.507689E+1
1.499969E+1
1.484529E+1
1.476809E+1
1.469089E+1
1.469089E+1
1.461369E+1
1.445929E+1
1.430489E+1
1.422769E+1
1.422769E+1
1.430489E+1
1.422769E+1
1.415049E+1
1.422769E+1
1.422769E+1
1.415049E+1
1.391889E+1
1.384169E+1
1.415049E+1
1.445929E+1
1.430489E+1
1.391889E+1
1.384169E+1
1.399609E+1
1.407329E+1
1.399609E+1
1.368729E+1
1.361009E+1
1.376449E+1
1.391889E+1
1.384169E+1
1.368729E+1
1.361009E+1
1.361009E+1
1.361009E+1
1.368729E+1
1.391889E+1
1.407329E+1
1.391889E+1
1.361009E+1
1.322409E+1
1.299249E+1
1.283809E+1
1.291529E+1
1.314689E+1
1.306969E+1
1.268370E+1
1.245210E+1
1.260650E+1
1.276090E+1
1.276090E+1
1.260650E+1
1.245210E+1
1.260650E+1
1.276090E+1
1.283809E+1
1.268370E+1
1.260650E+1
1.260650E+1
1.268370E+1
1.276090E+1
1.260650E+1
1.229770E+1
1.206610E+1
1.191170E+1
1.183450E+1
1.183450E+1
1.198890E+1
1.229770E+1
1.252930E+1
1.268370E+1
1.260650E+1
1.245210E+1
1.245210E+1
1.260650E+1
1.268370E+1
1.276090E+1
1.291529E+1
1.322409E+1
1.345569E+1
1.368729E+1
1.376449E+1
1.391889E+1
1.415049E+1
1.445929E+1
1.476809E+1
1.507689E+1
1.530849E+1
1.546289E+1
1.546289E+1
1.538569E+1
1.523129E+1
1.523129E+1
1.530849E+1
1.523129E+1
1.515409E+1
1.507689E+1
1.515409E+1
1.523129E+1
1.507689E+1
1.484529E+1
1.445929E+1
1.430489E+1
1.415049E+1
1.399609E+1
1.391889E+1
1.399609E+1
1.399609E+1
1.384169E+1
1.368729E+1
1.361009E+1
1.361009E+1
1.376449E+1
1.376449E+1
1.368729E+1
1.345569E+1
1.322409E+1
1.306969E+1
1.291529E+1
1.268370E+1
1.252930E+1
1.237490E+1
1.229770E+1
1.291529E+1
1.345569E+1
1.314689E+1
1.206610E+1
1.121690E+1
1.106250E+1
1.129410E+1
1.144850E+1
1.137130E+1
1.121690E+1
1.113970E+1
1.113970E+1
1.106250E+1
1.098530E+1
1.090810E+1
1.106250E+1
1.129410E+1
1.137130E+1
1.137130E+1
1.137130E+1
1.137130E+1
1.137130E+1
1.137130E+1
1.137130E+1
1.137130E+1
1.160290E+1
1.175730E+1
1.183450E+1
1.183450E+1
1.198890E+1
1.214330E+1
1.214330E+1
1.214330E+1
1.214330E+1
1.206610E+1
1.206610E+1
1.222050E+1
1.237490E+1
1.252930E+1
1.268370E+1
1.283809E+1
1.291529E+1
1.268370E+1
1.252930E+1
1.245210E+1
1.252930E+1
1.276090E+1
1.283809E+1
1.276090E+1
1.260650E+1
1.252930E+1
1.260650E+1
1.260650E+1
1.260650E+1
1.252930E+1
1.252930E+1
1.252930E+1
1.252930E+1
1.260650E+1
1.260650E+1
1.260650E+1
1.252930E+1
1.245210E+1
1.245210E+1
1.252930E+1
1.252930E+1
1.245210E+1
1.245210E+1
1.245210E+1
1.252930E+1
1.260650E+1
1.260650E+1
1.252930E+1
1.252930E+1
1.260650E+1
1.268370E+1
1.268370E+1
1.252930E+1
1.252930E+1
1.268370E+1
1.283809E+1
1.283809E+1
1.276090E+1
1.260650E+1
1.260650E+1
1.268370E+1
1.276090E+1
1.268370E+1
1.260650E+1
1.260650E+1
1.268370E+1
1.283809E+1
1.283809E+1
1.283809E+1
1.276090E+1
1.260650E+1
1.260650E+1
1.252930E+1
1.237490E+1
1.237490E+1
1.237490E+1
1.245210E+1
1.245210E+1
1.237490E+1
1.229770E+1
1.206610E+1
1.191170E+1
1.183450E+1
1.183450E+1
1.191170E+1
1.198890E+1
1.206610E+1
1.206610E+1
1.191170E+1
1.183450E+1
1.183450E+1
1.191170E+1
1.198890E+1
1.198890E+1
1.206610E+1
1.206610E+1
1.214330E+1
1.222050E+1
1.229770E+1
1.237490E+1
1.237490E+1
1.237490E+1
1.237490E+1
1.237490E+1
1.245210E+1
1.252930E+1
1.260650E+1
1.268370E+1
1.268370E+1
1.260650E+1
1.260650E+1
1.268370E+1
1.276090E+1
1.268370E+1
1.268370E+1
1.268370E+1
1.260650E+1
1.252930E+1
1.245210E+1
1.237490E+1
1.237490E+1
1.237490E+1
1.237490E+1
1.237490E+1
1.229770E+1
1.222050E+1
1.222050E+1
1.222050E+1
1.222050E+1
1.214330E+1
1.214330E+1
1.214330E+1
1.222050E+1
1.237490E+1
1.268370E+1
1.276090E+1
1.268370E+1
1.252930E+1
1.260650E+1
1.276090E+1
1.283809E+1
1.276090E+1
1.283809E+1
1.306969E+1
1.330129E+1
1.345569E+1
1.353289E+1
1.345569E+1
1.330129E+1
1.330129E+1
1.337849E+1
1.353289E+1
1.361009E+1
1.353289E+1
1.345569E+1
1.345569E+1
1.353289E+1
1.361009E+1
1.361009E+1
1.353289E+1
1.345569E+1
1.337849E+1
1.330129E+1
1.322409E+1
1.322409E+1
1.314689E+1
1.314689E+1
1.314689E+1
1.306969E+1
1.299249E+1
1.299249E+1
1.306969E+1
1.306969E+1
1.306969E+1
1.322409E+1
1.330129E+1
1.322409E+1
1.322409E+1
1.322409E+1
1.330129E+1
1.337849E+1
1.345569E+1
1.353289E+1
1.361009E+1
1.361009E+1
1.361009E+1
1.361009E+1
1.353289E+1
1.361009E+1
1.368729E+1
1.376449E+1
1.384169E+1
1.384169E+1
1.384169E+1
1.376449E+1
1.376449E+1
1.368729E+1
1.368729E+1
1.368729E+1
1.376449E+1
1.376449E+1
1.368729E+1
1.345569E+1
1.337849E+1
1.330129E+1
1.330129E+1
1.322409E+1
1.314689E+1
1.322409E+1
1.322409E+1
1.322409E+1
1.306969E+1
1.299249E+1
1.299249E+1
1.306969E+1
1.306969E+1
1.306969E+1
1.306969E+1
1.314689E+1
1.322409E+1
1.314689E+1
1.306969E+1
1.306969E+1
1.306969E+1
1.306969E+1
1.299249E+1
1.299249E+1
1.299249E+1
1.306969E+1
1.314689E+1
1.314689E+1
1.306969E+1
1.299249E+1
1.299249E+1
1.291529E+1
1.291529E+1
1.291529E+1
1.314689E+1
1.322409E+1
1.306969E+1
1.291529E+1
1.283809E+1
1.283809E+1
1.276090E+1
1.260650E+1
1.260650E+1
1.260650E+1
1.260650E+1
1.268370E+1
1.268370E+1
1.268370E+1
1.276090E+1
1.268370E+1
1.268370E+1
1.276090E+1
1.276090E+1
1.283809E+1
1.291529E+1
1.283809E+1
1.276090E+1
1.268370E+1
1.276090E+1
1.283809E+1
1.299249E+1
1.299249E+1
1.299249E+1
1.299249E+1
1.306969E+1
1.314689E+1
1.314689E+1
1.314689E+1
1.314689E+1
1.306969E+1
1.299249E+1
1.299249E+1
1.306969E+1
1.314689E+1
1.322409E+1
1.322409E+1
1.322409E+1
1.314689E+1
1.314689E+1
1.314689E+1
1.322409E+1
1.322409E+1
1.314689E+1
1.306969E+1
1.306969E+1
1.314689E+1
1.322409E+1
1.322409E+1
1.306969E+1
1.291529E+1
1.283809E+1
1.283809E+1
1.299249E+1
1.314689E+1
1.322409E+1
1.306969E+1
1.299249E+1
1.291529E+1
1.291529E+1
1.283809E+1
1.276090E+1
1.268370E+1
1.268370E+1
1.268370E+1
1.268370E+1
1.268370E+1
1.268370E+1
1.260650E+1
1.260650E+1
1.252930E+1
1.245210E+1
1.237490E+1
1.237490E+1
1.237490E+1
1.237490E+1
1.229770E+1
1.222050E+1
1.222050E+1
1.222050E+1
1.222050E+1
1.214330E+1
1.198890E+1
1.183450E+1
1.183450E+1
1.175730E+1
1.175730E+1
1.168010E+1
1.168010E+1
1.198890E+1
1.245210E+1
1.268370E+1
1.252930E+1
1.191170E+1
1.129410E+1
1.113970E+1
1.121690E+1
1.129410E+1
1.129410E+1
1.121690E+1
1.121690E+1
1.121690E+1
1.113970E+1
1.113970E+1
1.106250E+1
1.098530E+1
1.090810E+1
1.083090E+1
1.083090E+1
1.083090E+1
1.083090E+1
1.083090E+1
1.090810E+1
1.106250E+1
1.144850E+1
1.168010E+1
1.160290E+1
1.129410E+1
1.113970E+1
1.121690E+1
1.129410E+1
1.129410E+1
1.144850E+1
1.168010E+1
1.175730E+1
1.168010E+1
1.160290E+1
1.152570E+1
1.160290E+1
1.160290E+1
1.160290E+1
1.152570E+1
1.144850E+1
1.152570E+1
1.152570E+1
1.160290E+1
1.160290E+1
1.152570E+1
1.137130E+1
1.129410E+1
1.121690E+1
1.121690E+1
1.129410E+1
1.137130E+1
1.144850E+1
1.152570E+1
1.160290E+1
1.152570E+1
1.144850E+1
1.137130E+1
1.129410E+1
1.121690E+1
1.129410E+1
1.129410E+1
1.129410E+1
1.129410E+1
1.129410E+1
1.137130E+1
1.152570E+1
1.191170E+1
1.206610E+1
1.191170E+1
1.152570E+1
1.137130E+1
1.144850E+1
1.168010E+1
1.191170E+1
1.183450E+1
1.160290E+1
1.152570E+1
1.144850E+1
1.144850E+1
1.152570E+1
1.168010E+1
1.175730E+1
1.175730E+1
1.152570E+1
1.137130E+1
1.137130E+1
1.144850E+1
1.152570E+1
1.168010E+1
1.160290E+1
1.152570E+1
1.144850E+1
1.144850E+1
1.144850E+1
1.137130E+1
1.129410E+1
1.137130E+1
1.144850E+1
1.144850E+1
1.144850E+1
1.137130E+1
1.144850E+1
1.160290E+1
1.175730E+1
1.160290E+1
1.137130E+1
1.113970E+1
1.113970E+1
1.121690E+1
1.113970E+1
1.106250E+1
1.106250E+1
1.098530E+1
1.090810E+1
1.090810E+1
1.090810E+1
1.090810E+1
1.083090E+1
1.075370E+1
1.075370E+1
1.075370E+1
1.067650E+1
1.052210E+1
1.044490E+1
1.029050E+1
1.021330E+1
1.029050E+1
1.036770E+1
1.052210E+1
1.052210E+1
1.036770E+1
1.021330E+1
1.021330E+1
1.021330E+1
1.013610E+1
1.013610E+1
1.005890E+1
9.981702E+0
1.021330E+1
1.067650E+1
1.067650E+1
1.013610E+1
9.518503E+0
9.286903E+0
9.209703E+0
9.209703E+0
9.132504E+0
8.978105E+0
8.900905E+0
8.900905E+0
8.823705E+0
8.823705E+0
8.746505E+0
8.592106E+0
8.437706E+0
8.360506E+0
8.360506E+0
8.360506E+0
8.283306E+0
8.206106E+0
8.206106E+0
8.283306E+0
8.437706E+0
8.592106E+0
8.823705E+0
8.900905E+0
8.900905E+0
8.823705E+0
8.669305E+0
8.514906E+0
8.437706E+0
8.514906E+0
8.669305E+0
8.746505E+0
8.746505E+0
8.669305E+0
8.592106E+0
8.592106E+0
8.514906E+0
8.437706E+0
8.206106E+0
8.051707E+0
7.974507E+0
7.974507E+0
7.974507E+0
7.897307E+0
7.742908E+0
7.434109E+0
7.279709E+0
7.125310E+0
7.125310E+0
7.202509E+0
7.125310E+0
6.970910E+0
6.816510E+0
6.662111E+0
6.507711E+0
6.198912E+0
5.967312E+0
5.890113E+0
6.044512E+0
6.121712E+0
6.044512E+0
5.967312E+0
5.890113E+0
5.812913E+0
5.581314E+0
5.426914E+0
5.349714E+0
5.349714E+0
5.272514E+0
5.272514E+0
5.349714E+0
5.349714E+0
5.349714E+0
5.272514E+0
5.040915E+0
4.886515E+0
4.886515E+0
4.809316E+0
4.732116E+0
4.654916E+0
4.577716E+0
4.577716E+0
4.577716E+0
4.500516E+0
4.346117E+0
4.268917E+0
4.191717E+0
4.191717E+0
4.114517E+0
4.037318E+0
3.960118E+0
3.960118E+0
3.882918E+0
3.882918E+0
3.960118E+0
4.268917E+0
4.268917E+0
4.114517E+0
3.882918E+0
3.805718E+0
3.882918E+0
4.114517E+0
4.191717E+0
4.114517E+0
4.114517E+0
4.191717E+0
4.423317E+0
4.577716E+0
4.654916E+0
4.654916E+0
4.732116E+0
4.809316E+0
4.886515E+0
4.809316E+0
4.809316E+0
4.886515E+0
5.040915E+0
5.118115E+0
5.195314E+0
5.195314E+0
5.118115E+0
5.040915E+0
4.963715E+0
4.886515E+0
4.809316E+0
4.732116E+0
4.577716E+0
4.577716E+0
4.346117E+0
4.037318E+0
3.805718E+0
3.805718E+0
4.114517E+0
4.268917E+0
3.960118E+0
3.419719E+0
3.033720E+0
2.724921E+0
2.493322E+0
2.261722E+0
2.261722E+0
2.416122E+0
2.647721E+0
2.647721E+0
2.493322E+0
2.261722E+0
2.107323E+0
1.952923E+0
1.798524E+0
1.566924E+0
1.412525E+0
1.180925E+0
1.026526E+0
9.493259E-1
9.493259E-1
9.493259E-1
9.493259E-1
8.721261E-1
7.949263E-1
7.177265E-1
5.633268E-1
3.317275E-1
2.545277E-1
1.773279E-1
1.773279E-1
1.001281E-1
2.292833E-2
-1.314713E-1
-2.086711E-1
-2.858709E-1
-2.086711E-1
-1.314713E-1
-5.427146E-2
-2.086711E-1
-4.402705E-1
-5.946701E-1
-6.718698E-1
-7.490696E-1
-9.034692E-1
-9.806690E-1
-1.057869E+0
-1.135069E+0
-1.289468E+0
-1.366668E+0
-1.443868E+0
-1.521068E+0
-1.675467E+0
-1.752667E+0
-1.907067E+0
-2.061466E+0
-2.293066E+0
-2.370265E+0
-2.370265E+0
-2.370265E+0
-2.447465E+0
-2.601865E+0
-2.756264E+0
-2.833464E+0
-2.910664E+0
-2.987864E+0
-2.987864E+0
-3.065064E+0
-3.142263E+0
-3.296663E+0
-3.296663E+0
-3.219463E+0
-3.219463E+0
-3.219463E+0
-3.373863E+0
-3.451062E+0
-3.451062E+0
-3.528262E+0
-3.528262E+0
-3.605462E+0
-3.682662E+0
-3.837061E+0
-3.914261E+0
-3.991461E+0
-4.068661E+0
-4.145861E+0
-4.223061E+0
-4.377460E+0
-4.454660E+0
-4.454660E+0
-4.377460E+0
-4.145861E+0
-3.837061E+0
-3.837061E+0
-4.223061E+0
-4.609059E+0
-4.763459E+0
-4.840659E+0
-5.072259E+0
-5.226658E+0
-5.303858E+0
-5.303858E+0
-5.226658E+0
-5.226658E+0
-5.149458E+0
-5.149458E+0
-5.303858E+0
-5.689857E+0
-5.998656E+0
-6.153055E+0
-6.075856E+0
-5.998656E+0
-5.998656E+0
-6.230255E+0
-6.461855E+0
-6.693454E+0
-6.770654E+0
-6.770654E+0
-6.693454E+0
-6.770654E+0
-6.925053E+0
-7.156653E+0
-7.233852E+0
-7.233852E+0
-7.156653E+0
-7.002253E+0
-6.693454E+0
-6.616254E+0
-6.847854E+0
-7.156653E+0
-7.156653E+0
-6.847854E+0
-6.770654E+0
-6.847854E+0
-6.925053E+0
-6.925053E+0
-6.847854E+0
-6.847854E+0
-6.847854E+0
-6.847854E+0
-6.693454E+0
-6.539054E+0
-6.539054E+0
-6.539054E+0
-6.461855E+0
-6.384655E+0
-6.384655E+0
-6.461855E+0
-6.616254E+0
-6.693454E+0
-6.616254E+0
-6.539054E+0
-6.539054E+0
-6.616254E+0
-6.616254E+0
-6.539054E+0
-6.461855E+0
-6.539054E+0
-6.539054E+0
-6.539054E+0
-6.461855E+0
-6.539054E+0
-6.539054E+0
-6.539054E+0
-6.616254E+0
-6.693454E+0
-6.693454E+0
-6.616254E+0
-6.616254E+0
-6.693454E+0
-6.693454E+0
-6.693454E+0
-6.770654E+0
-6.847854E+0
-6.925053E+0
-6.925053E+0
-6.847854E+0
-6.847854E+0
-6.925053E+0
-7.002253E+0
-7.156653E+0
-7.156653E+0
-7.002253E+0
-6.847854E+0
-6.693454E+0
-6.693454E+0
-6.693454E+0
-6.693454E+0
-6.616254E+0
-6.539054E+0
-6.461855E+0
-6.384655E+0
-6.230255E+0
-6.075856E+0
-5.998656E+0
-5.844256E+0
-5.612657E+0
-5.381057E+0
-5.149458E+0
-5.072259E+0
-4.917859E+0
-4.763459E+0
-4.454660E+0
-4.223061E+0
-4.145861E+0
-4.068661E+0
-4.068661E+0
-3.991461E+0
-3.837061E+0
-3.451062E+0
-2.987864E+0
-2.601865E+0
-2.293066E+0
-2.138666E+0
-1.907067E+0
-1.675467E+0
-1.289468E+0
-9.806690E-1
-5.946701E-1
-2.086711E-1
-5.427146E-2
-1.314713E-1
-1.314713E-1
2.292833E-2
3.317275E-1
7.177265E-1
1.103725E+0
1.489725E+0
1.644124E+0
1.721324E+0
1.644124E+0
1.721324E+0
1.875724E+0
2.184522E+0
2.416122E+0
2.493322E+0
2.261722E+0
1.798524E+0
1.258125E+0
9.493259E-1
8.721261E-1
7.949263E-1
5.633268E-1
2.292833E-2
-5.174702E-1
-9.806690E-1
-1.212268E+0
-1.443868E+0
-1.752667E+0
-2.061466E+0
-2.370265E+0
-2.756264E+0
-3.219463E+0
-3.682662E+0
-3.991461E+0
-4.223061E+0
-4.377460E+0
-4.686259E+0
-5.149458E+0
-5.535457E+0
-5.689857E+0
-5.844256E+0
-5.998656E+0
-5.998656E+0
-5.921456E+0
-5.612657E+0
-5.381057E+0
-5.149458E+0
-4.917859E+0
-4.531860E+0
-3.914261E+0
-3.296663E+0
-2.524665E+0
-1.829867E+0
-1.289468E+0
-7.490696E-1
-2.086711E-1
4.861271E-1
1.026526E+0
1.566924E+0
2.184522E+0
2.647721E+0
3.110920E+0
3.496919E+0
3.805718E+0
3.960118E+0
4.114517E+0
4.114517E+0
3.960118E+0
3.728519E+0
3.651319E+0
3.419719E+0
3.188120E+0
3.033720E+0
3.188120E+0
3.419719E+0
3.265320E+0
2.802121E+0
2.261722E+0
2.030123E+0
1.952923E+0
1.952923E+0
1.875724E+0
1.798524E+0
1.798524E+0
1.875724E+0
1.875724E+0
1.721324E+0
1.489725E+0
1.335325E+0
1.180925E+0
1.103725E+0
1.026526E+0
1.103725E+0
1.258125E+0
1.026526E+0
6.405268E-1
4.089273E-1
2.545277E-1
1.001281E-1
-2.858709E-1
-7.490696E-1
-1.135069E+0
-1.443868E+0
-1.521068E+0
-1.443868E+0
-1.289468E+0
-1.057869E+0
-6.718698E-1
-1.314713E-1
3.317275E-1
8.721261E-1
1.566924E+0
2.261722E+0
2.802121E+0
3.342520E+0
3.960118E+0
4.732116E+0
5.426914E+0
6.198912E+0
6.816510E+0
7.511308E+0
8.128906E+0
8.592106E+0
8.978105E+0
9.286903E+0
9.595703E+0
9.827302E+0
1.005890E+1
1.036770E+1
1.052210E+1
1.059930E+1
1.052210E+1
1.044490E+1
1.029050E+1
1.021330E+1
1.005890E+1
9.827302E+0
9.441303E+0
8.978105E+0
8.592106E+0
8.206106E+0
7.820108E+0
7.434109E+0
7.125310E+0
6.739310E+0
6.353312E+0
6.044512E+0
5.735713E+0
5.581314E+0
5.504114E+0
5.504114E+0
5.504114E+0
5.735713E+0
5.967312E+0
5.812913E+0
5.504114E+0
5.581314E+0
5.967312E+0
6.198912E+0
5.967312E+0
5.581314E+0
5.504114E+0
5.735713E+0
6.198912E+0
6.816510E+0
7.202509E+0
7.048110E+0
6.662111E+0
6.507711E+0
6.816510E+0
7.279709E+0
7.742908E+0
8.437706E+0
9.055305E+0
8.978105E+0
8.206106E+0
7.588509E+0
7.665708E+0
8.206106E+0
8.514906E+0
8.437706E+0
8.206106E+0
7.974507E+0
7.665708E+0
7.434109E+0
7.356909E+0
7.279709E+0
7.202509E+0
6.893710E+0
6.507711E+0
6.198912E+0
5.967312E+0
5.735713E+0
5.581314E+0
5.349714E+0
5.040915E+0
4.809316E+0
4.577716E+0
4.191717E+0
3.805718E+0
3.574119E+0
3.496919E+0
3.728519E+0
4.037318E+0
4.268917E+0
4.191717E+0
3.805718E+0
3.265320E+0
2.570522E+0
1.798524E+0
1.412525E+0
1.335325E+0
1.721324E+0
2.338922E+0
2.802121E+0
2.879321E+0
2.570522E+0
1.952923E+0
1.258125E+0
6.405268E-1
2.545277E-1
1.773279E-1
3.317275E-1
7.177265E-1
1.103725E+0
1.412525E+0
1.644124E+0
1.721324E+0
1.798524E+0
1.875724E+0
2.184522E+0
2.493322E+0
2.647721E+0
2.647721E+0
2.570522E+0
2.416122E+0
2.261722E+0
2.107323E+0
1.952923E+0
1.644124E+0
1.335325E+0
1.103725E+0
1.026526E+0
8.721261E-1
7.177265E-1
4.861271E-1
3.317275E-1
1.773279E-1
-1.314713E-1
-5.174702E-1
-9.806690E-1
-1.289468E+0
-1.443868E+0
-1.521068E+0
-1.521068E+0
-1.598267E+0
-1.675467E+0
-1.907067E+0
-2.061466E+0
-2.215866E+0
-2.447465E+0
-2.679065E+0
-2.987864E+0
-2.987864E+0
-2.910664E+0
-2.756264E+0
-2.756264E+0
-2.756264E+0
-2.756264E+0
-2.756264E+0
-2.756264E+0
-2.756264E+0
-2.833464E+0
-2.833464E+0
-2.833464E+0
-2.756264E+0
-2.756264E+0
-2.679065E+0
-2.679065E+0
-2.679065E+0
-2.679065E+0
-2.756264E+0
-2.910664E+0
-2.987864E+0
-3.065064E+0
-3.142263E+0
-3.373863E+0
-3.605462E+0
-3.837061E+0
-3.991461E+0
-4.145861E+0
-4.300260E+0
-4.454660E+0
-4.531860E+0
-4.531860E+0
-4.686259E+0
-4.840659E+0
-4.917859E+0
-5.072259E+0
-5.149458E+0
-5.303858E+0
-5.381057E+0
-5.458257E+0
-5.535457E+0
-5.612657E+0
-5.612657E+0
-5.535457E+0
-5.458257E+0
-5.458257E+0
-5.458257E+0
-5.458257E+0
-5.381057E+0
-5.381057E+0
-5.458257E+0
-5.458257E+0
-5.458257E+0
-5.458257E+0
-5.381057E+0
-5.226658E+0
-5.149458E+0
-5.149458E+0
-5.149458E+0
-5.072259E+0
-4.917859E+0
-4.840659E+0
-4.840659E+0
-4.840659E+0
-4.763459E+0
-4.763459E+0
-4.763459E+0
-4.686259E+0
-4.609059E+0
-4.531860E+0
-4.609059E+0
-4.686259E+0
-4.840659E+0
-4.995059E+0
-5.072259E+0
-5.072259E+0
-4.995059E+0
-4.995059E+0
-4.995059E+0
-5.149458E+0
-5.226658E+0
-5.226658E+0
-5.149458E+0
-5.149458E+0
-5.303858E+0
-5.458257E+0
-5.612657E+0
-5.689857E+0
-5.767057E+0
-5.844256E+0
-6.075856E+0
-6.230255E+0
-6.307455E+0
-6.384655E+0
-6.539054E+0
-6.693454E+0
-6.925053E+0
-7.079453E+0
-7.156653E+0
-7.079453E+0
-7.079453E+0
-7.233852E+0
-7.542652E+0
-7.851451E+0
-7.928651E+0
-7.928651E+0
-8.005850E+0
-8.160250E+0
-8.314650E+0
-8.469049E+0
-8.546249E+0
-8.623448E+0
-8.700648E+0
-8.855048E+0
-9.009448E+0
-9.241047E+0
-9.395447E+0
-9.395447E+0
-9.318247E+0
-9.163847E+0
-9.163847E+0
-9.163847E+0
-9.086648E+0
-9.086648E+0
-9.086648E+0
-9.241047E+0
-9.472647E+0
-9.627047E+0
-9.781446E+0
-9.935845E+0
-1.016745E+1
-1.016745E+1
-1.001305E+1
-9.858645E+0
-9.781446E+0
-9.704246E+0
-9.781446E+0
-9.935845E+0
-1.009025E+1
-1.024464E+1
-1.039904E+1
-1.047624E+1
-1.063064E+1
-1.078504E+1
-1.086224E+1
-1.093944E+1
-1.101664E+1
-1.117104E+1
-1.124824E+1
-1.117104E+1
-1.109384E+1
-1.109384E+1
-1.117104E+1
-1.132544E+1
-1.140264E+1
-1.140264E+1
-1.140264E+1
-1.132544E+1
-1.132544E+1
-1.117104E+1
-1.109384E+1
-1.093944E+1
-1.070784E+1
-1.055344E+1
-1.039904E+1
-1.032184E+1
-1.016745E+1
-1.009025E+1
-1.001305E+1
-1.009025E+1
-1.009025E+1
-1.009025E+1
-9.935845E+0
-9.781446E+0
-9.704246E+0
-9.704246E+0
-9.781446E+0
-9.704246E+0
-9.627047E+0
-9.627047E+0
-9.704246E+0
-9.781446E+0
-9.858645E+0
-1.001305E+1
-1.009025E+1
-1.009025E+1
-1.009025E+1
-1.009025E+1
-1.009025E+1
-1.009025E+1
-1.016745E+1
-1.024464E+1
-1.039904E+1
-1.039904E+1
-1.039904E+1
-1.032184E+1
-1.024464E+1
-1.016745E+1
-1.016745E+1
-1.024464E+1
-1.032184E+1
-1.032184E+1
-1.024464E+1
-1.009025E+1
-1.001305E+1
-1.001305E+1
-1.001305E+1
-1.001305E+1
-9.935845E+0
-9.781446E+0
-9.627047E+0
-9.472647E+0
-9.395447E+0
-9.395447E+0
-9.472647E+0
-9.395447E+0
-9.241047E+0
-9.086648E+0
-9.009448E+0
-8.932248E+0
-8.932248E+0
-8.855048E+0
-8.777848E+0
-8.700648E+0
-8.623448E+0
-8.546249E+0
-8.469049E+0
-8.391850E+0
-8.314650E+0
-8.160250E+0
-8.005850E+0
-7.774251E+0
-7.619852E+0
-7.388252E+0
-7.233852E+0
-7.079453E+0
-6.925053E+0
-6.770654E+0
-6.539054E+0
-6.307455E+0
-6.075856E+0
-5.921456E+0
-5.767057E+0
-5.612657E+0
-5.458257E+0
-5.303858E+0
-5.149458E+0
-4.840659E+0
-4.686259E+0
-4.531860E+0
-4.300260E+0
-4.068661E+0
-3.914261E+0
-3.759862E+0
-3.605462E+0
-3.296663E+0
-2.833464E+0
-2.601865E+0
-2.447465E+0
-2.293066E+0
-2.215866E+0
-2.061466E+0
-1.907067E+0
-1.752667E+0
-1.752667E+0
-1.675467E+0
-1.598267E+0
-1.521068E+0
-1.443868E+0
-1.366668E+0
-1.443868E+0
-1.521068E+0
-1.521068E+0
-1.521068E+0
-1.598267E+0
-1.752667E+0
-1.829867E+0
-1.907067E+0
-1.907067E+0
-1.907067E+0
-1.907067E+0
-1.984266E+0
-1.984266E+0
-1.907067E+0
-1.829867E+0
-1.752667E+0
-1.752667E+0
-1.675467E+0
-1.598267E+0
-1.443868E+0
-1.366668E+0
-1.366668E+0
-1.366668E+0
-1.212268E+0
-9.806690E-1
-6.718698E-1
-5.946701E-1
-7.490696E-1
-9.034692E-1
-9.806690E-1
-9.034692E-1
-6.718698E-1
-5.174702E-1
-4.402705E-1
-4.402705E-1
-4.402705E-1
-2.858709E-1
-1.314713E-1
2.292833E-2
1.001281E-1
1.773279E-1
2.545277E-1
3.317275E-1
4.089273E-1
3.317275E-1
2.545277E-1
2.545277E-1
2.545277E-1
2.545277E-1
1.773279E-1
1.001281E-1
2.292833E-2
-1.314713E-1
-2.858709E-1
-4.402705E-1
-6.718698E-1
-8.262694E-1
-9.034692E-1
-1.057869E+0
-1.212268E+0
-1.366668E+0
-1.521068E+0
-1.675467E+0
-1.752667E+0
-1.829867E+0
-1.752667E+0
-1.675467E+0
-1.675467E+0
-1.907067E+0
-1.984266E+0
-1.984266E+0
-1.907067E+0
-1.829867E+0
-1.829867E+0
-1.829867E+0
-1.907067E+0
-1.984266E+0
-2.061466E+0
-2.061466E+0
-1.984266E+0
-1.907067E+0
-1.829867E+0
-1.829867E+0
-1.907067E+0
-1.984266E+0
-1.907067E+0
-1.907067E+0
-2.061466E+0
-2.293066E+0
-2.370265E+0
-2.293066E+0
-2.215866E+0
-2.138666E+0
-2.215866E+0
-2.447465E+0
-2.833464E+0
-3.065064E+0
-3.065064E+0
-3.065064E+0
-3.142263E+0
-3.219463E+0
-3.296663E+0
-3.296663E+0
-3.373863E+0
-3.451062E+0
-3.682662E+0
-3.914261E+0
-3.991461E+0
-3.991461E+0
-3.991461E+0
-3.991461E+0
-3.914261E+0
-3.837061E+0
-3.682662E+0
-3.837061E+0
-4.068661E+0
-4.454660E+0
-4.763459E+0
-4.995059E+0
-5.149458E+0
-5.149458E+0
-5.072259E+0
-4.917859E+0
-4.840659E+0
-4.917859E+0
-5.072259E+0
-5.226658E+0
-5.458257E+0
-5.689857E+0
-5.844256E+0
-6.075856E+0
-6.153055E+0
-6.307455E+0
-6.539054E+0
-6.616254E+0
-6.693454E+0
-6.770654E+0
-6.693454E+0
-6.770654E+0
-7.079453E+0
-7.542652E+0
-7.774251E+0
-7.851451E+0
-7.774251E+0
-7.851451E+0
-8.005850E+0
-8.160250E+0
-8.237450E+0
-8.237450E+0
-8.237450E+0
-8.237450E+0
-8.005850E+0
-7.928651E+0
-8.005850E+0
-8.314650E+0
-8.546249E+0
-8.623448E+0
-8.546249E+0
-8.546249E+0
-8.546249E+0
-8.623448E+0
-8.700648E+0
-8.855048E+0
-8.855048E+0
-8.855048E+0
-8.855048E+0
-8.855048E+0
-8.932248E+0
-8.855048E+0
-8.777848E+0
-8.777848E+0
-8.855048E+0
-8.855048E+0
-8.855048E+0
-8.855048E+0
-8.777848E+0
-8.777848E+0
-8.932248E+0
-8.932248E+0
-8.777848E+0
-8.546249E+0
-8.314650E+0
-8.314650E+0
-8.391850E+0
-8.391850E+0
-8.237450E+0
-8.237450E+0
-8.314650E+0
-8.391850E+0
-8.391850E+0
-8.314650E+0
-8.237450E+0
-8.160250E+0
-8.083050E+0
-8.083050E+0
-8.083050E+0
-8.005850E+0
-8.005850E+0
-7.928651E+0
-8.005850E+0
-8.005850E+0
-8.005850E+0
-7.928651E+0
-7.851451E+0
-7.851451E+0
-7.851451E+0
-7.851451E+0
-7.851451E+0
-7.774251E+0
-7.697051E+0
-7.619852E+0
-7.542652E+0
-7.465452E+0
-7.465452E+0
-7.465452E+0
-7.465452E+0
-7.465452E+0
-7.542652E+0
-7.465452E+0
-7.465452E+0
-7.388252E+0
-7.388252E+0
-7.388252E+0
-7.388252E+0
-7.388252E+0
-7.311052E+0
-7.156653E+0
-7.079453E+0
-7.079453E+0
-7.156653E+0
-7.156653E+0
-7.079453E+0
-7.002253E+0
-6.925053E+0
-6.925053E+0
-6.925053E+0
-6.847854E+0
-6.770654E+0
-6.616254E+0
-6.539054E+0
-6.539054E+0
-6.461855E+0
-6.461855E+0
-6.384655E+0
-6.539054E+0
-6.616254E+0
-6.616254E+0
-6.461855E+0
-6.307455E+0
-6.384655E+0
-6.384655E+0
-6.230255E+0
-6.075856E+0
-5.998656E+0
-5.921456E+0
-5.844256E+0
-5.689857E+0
-5.458257E+0
-5.226658E+0
-5.072259E+0
-4.917859E+0
-4.840659E+0
-4.686259E+0
-4.609059E+0
-4.609059E+0
-4.609059E+0
-4.609059E+0
-4.609059E+0
-4.531860E+0
-4.377460E+0
-4.300260E+0
-4.223061E+0
-4.300260E+0
-4.300260E+0
-4.300260E+0
-4.300260E+0
-4.223061E+0
-4.068661E+0
-3.914261E+0
-3.837061E+0
-3.682662E+0
-3.528262E+0
-3.373863E+0
-3.219463E+0
-3.065064E+0
-3.065064E+0
-3.065064E+0
-3.142263E+0
-3.142263E+0
-3.065064E+0
-2.910664E+0
-2.756264E+0
-2.679065E+0
-2.601865E+0
-2.447465E+0
-2.447465E+0
-2.447465E+0
-2.447465E+0
-2.370265E+0
-2.293066E+0
-2.215866E+0
-2.215866E+0
-2.215866E+0
-2.215866E+0
-2.061466E+0
-1.984266E+0
-1.984266E+0
-1.907067E+0
-1.907067E+0
-1.829867E+0
-1.752667E+0
-1.752667E+0
-1.829867E+0
-1.907067E+0
-1.907067E+0
-1.907067E+0
-1.829867E+0
-1.752667E+0
-1.675467E+0
-1.752667E+0
-1.829867E+0
-1.907067E+0
-1.829867E+0
-1.598267E+0
-1.443868E+0
-1.521068E+0
-1.521068E+0
-1.521068E+0
-1.443868E+0
-1.366668E+0
-1.289468E+0
-1.212268E+0
-1.135069E+0
-1.135069E+0
-1.135069E+0
-1.135069E+0
-1.135069E+0
-1.135069E+0
-1.057869E+0
-1.057869E+0
-1.057869E+0
-1.057869E+0
-9.034692E-1
-5.946701E-1
-5.174702E-1
-5.946701E-1
-6.718698E-1
-7.490696E-1
-9.806690E-1
-1.212268E+0
-1.289468E+0
-1.212268E+0
-1.057869E+0
-1.057869E+0
-1.057869E+0
-1.135069E+0
-1.057869E+0
-9.806690E-1
-9.806690E-1
-9.806690E-1
-9.806690E-1
-9.806690E-1
-9.806690E-1
-9.806690E-1
-1.057869E+0
-1.135069E+0
-1.057869E+0
-1.057869E+0
-1.057869E+0
-1.057869E+0
-1.057869E+0
-9.806690E-1
-9.034692E-1
-9.034692E-1
-1.057869E+0
-1.135069E+0
-1.212268E+0
-1.212268E+0
-1.135069E+0
-1.057869E+0
-1.057869E+0
-1.057869E+0
-1.135069E+0
-1.135069E+0
-1.057869E+0
-9.806690E-1
-9.806690E-1
-9.806690E-1
-1.135069E+0
-1.212268E+0
-1.212268E+0
-1.212268E+0
-1.212268E+0
-1.289468E+0
-1.366668E+0
-1.366668E+0
-1.289468E+0
-1.289468E+0
-1.289468E+0
-1.366668E+0
-1.366668E+0
-1.443868E+0
-1.366668E+0
-1.135069E+0
-9.806690E-1
-9.806690E-1
-1.057869E+0
-1.135069E+0
-1.212268E+0
-1.289468E+0
-1.289468E+0
-1.289468E+0
-1.212268E+0
-1.212268E+0
-1.212268E+0
-1.289468E+0
-1.289468E+0
-1.289468E+0
-1.289468E+0
-1.289468E+0
-1.289468E+0
-1.289468E+0
-1.212268E+0
-1.289468E+0
-1.521068E+0
-1.675467E+0
-1.443868E+0
-1.289468E+0
-1.212268E+0
-1.366668E+0
-1.443868E+0
-1.443868E+0
-1.289468E+0
-7.490696E-1
-3.630707E-1
-5.946701E-1
-1.212268E+0
-1.598267E+0
-1.521068E+0
-1.366668E+0
-1.289468E+0
-1.289468E+0
-1.366668E+0
-1.366668E+0
-1.366668E+0
-1.366668E+0
-1.289468E+0
-1.289468E+0
-1.521068E+0
-1.598267E+0
-1.366668E+0
-1.135069E+0
-9.806690E-1
-1.057869E+0
-1.135069E+0
-1.057869E+0
-1.057869E+0
-1.057869E+0
-1.057869E+0
-9.806690E-1
-9.806690E-1
-9.806690E-1
-9.806690E-1
-9.034692E-1
-8.262694E-1
-8.262694E-1
-7.490696E-1
-6.718698E-1
-5.946701E-1
-5.946701E-1
-5.174702E-1
-3.630707E-1
-2.086711E-1
-2.086711E-1
-3.630707E-1
-3.630707E-1
-2.858709E-1
-2.086711E-1
-1.314713E-1
-2.086711E-1
-2.086711E-1
-1.314713E-1
-5.427146E-2
2.292833E-2
2.292833E-2
2.292833E-2
1.773279E-1
2.545277E-1
3.317275E-1
4.089273E-1
4.089273E-1
4.089273E-1
4.861271E-1
4.861271E-1
5.633268E-1
6.405268E-1
6.405268E-1
7.177265E-1
7.177265E-1
7.949263E-1
8.721261E-1
9.493259E-1
9.493259E-1
1.026526E+0
1.026526E+0
1.026526E+0
1.103725E+0
1.180925E+0
1.258125E+0
1.258125E+0
1.258125E+0
1.335325E+0
1.412525E+0
1.412525E+0
1.489725E+0
1.566924E+0
1.721324E+0
1.952923E+0
2.030123E+0
1.875724E+0
1.721324E+0
1.721324E+0
1.875724E+0
1.952923E+0
2.030123E+0
2.107323E+0
2.107323E+0
2.107323E+0
2.107323E+0
2.184522E+0
2.184522E+0
2.107323E+0
2.030123E+0
2.107323E+0
2.261722E+0
2.338922E+0
2.416122E+0
2.416122E+0
2.416122E+0
2.493322E+0
2.570522E+0
2.493322E+0
2.416122E+0
2.493322E+0
2.570522E+0
2.570522E+0
2.493322E+0
2.416122E+0
2.338922E+0
2.338922E+0
2.338922E+0
2.416122E+0
2.493322E+0
2.493322E+0
2.570522E+0
2.647721E+0
2.647721E+0
2.647721E+0
2.724921E+0
2.802121E+0
2.879321E+0
2.879321E+0
2.879321E+0
2.879321E+0
2.956521E+0
3.033720E+0
3.110920E+0
3.110920E+0
3.188120E+0
3.265320E+0
3.342520E+0
3.265320E+0
3.265320E+0
3.342520E+0
3.419719E+0
3.496919E+0
3.496919E+0
3.496919E+0
3.496919E+0
3.496919E+0
3.496919E+0
3.574119E+0
3.728519E+0
3.805718E+0
3.805718E+0
3.805718E+0
3.805718E+0
3.805718E+0
3.960118E+0
4.037318E+0
4.114517E+0
4.114517E+0
4.114517E+0
4.191717E+0
4.268917E+0
4.423317E+0
4.423317E+0
4.423317E+0
4.423317E+0
4.346117E+0
4.346117E+0
4.346117E+0
4.423317E+0
4.346117E+0
4.346117E+0
4.346117E+0
4.423317E+0
4.423317E+0
4.423317E+0
4.500516E+0
4.577716E+0
4.654916E+0
4.654916E+0
4.654916E+0
4.577716E+0
4.577716E+0
4.654916E+0
4.654916E+0
4.654916E+0
4.654916E+0
4.654916E+0
4.732116E+0
4.809316E+0
4.886515E+0
4.886515E+0
4.963715E+0
5.040915E+0
5.040915E+0
5.118115E+0
5.118115E+0
5.118115E+0
5.118115E+0
5.118115E+0
5.118115E+0
5.118115E+0
5.195314E+0
5.272514E+0
5.195314E+0
5.118115E+0
5.040915E+0
5.040915E+0
5.040915E+0
5.040915E+0
4.963715E+0
4.963715E+0
4.963715E+0
4.963715E+0
4.963715E+0
4.886515E+0
4.886515E+0
4.886515E+0
4.886515E+0
4.963715E+0
4.963715E+0
4.886515E+0
4.886515E+0
4.886515E+0
4.963715E+0
5.118115E+0
5.272514E+0
5.195314E+0
5.040915E+0
4.886515E+0
4.809316E+0
4.886515E+0
4.886515E+0
4.963715E+0
4.963715E+0
5.040915E+0
5.118115E+0
5.118115E+0
5.040915E+0
5.040915E+0
5.040915E+0
5.118115E+0
5.118115E+0
5.195314E+0
5.349714E+0
5.504114E+0
5.504114E+0
5.349714E+0
5.272514E+0
5.272514E+0
5.272514E+0
5.195314E+0
5.118115E+0
5.118115E+0
5.118115E+0
5.118115E+0
5.195314E+0
5.195314E+0
5.195314E+0
5.118115E+0
5.118115E+0
5.040915E+0
4.963715E+0
4.886515E+0
4.809316E+0
4.732116E+0
4.732116E+0
4.654916E+0
4.577716E+0
4.577716E+0
4.577716E+0
4.577716E+0
4.500516E+0
4.346117E+0
4.268917E+0
4.346117E+0
4.423317E+0
4.423317E+0
4.346117E+0
4.346117E+0
4.346117E+0
4.346117E+0
4.500516E+0
4.654916E+0
4.732116E+0
4.809316E+0
4.732116E+0
4.732116E+0
4.654916E+0
4.654916E+0
4.577716E+0
4.654916E+0
4.654916E+0
4.732116E+0
4.732116E+0
4.654916E+0
4.577716E+0
4.654916E+0
4.732116E+0
4.809316E+0
4.886515E+0
4.886515E+0
4.963715E+0
5.040915E+0
5.040915E+0
5.118115E+0
5.118115E+0
5.040915E+0
5.040915E+0
4.963715E+0
4.963715E+0
5.118115E+0
5.426914E+0
5.426914E+0
5.118115E+0
4.809316E+0
4.732116E+0
4.732116E+0
4.809316E+0
4.732116E+0
4.654916E+0
4.577716E+0
4.577716E+0
4.732116E+0
4.886515E+0
4.809316E+0
4.577716E+0
4.423317E+0
4.423317E+0
4.500516E+0
4.500516E+0
4.346117E+0
4.191717E+0
4.037318E+0
3.960118E+0
3.882918E+0
3.882918E+0
3.805718E+0
3.805718E+0
3.728519E+0
3.651319E+0
3.574119E+0
3.496919E+0
3.419719E+0
3.419719E+0
3.265320E+0
3.110920E+0
3.033720E+0
2.956521E+0
2.879321E+0
2.879321E+0
2.879321E+0
2.802121E+0
2.724921E+0
2.570522E+0
2.416122E+0
2.261722E+0
2.184522E+0
2.030123E+0
1.952923E+0
1.875724E+0
1.798524E+0
1.798524E+0
1.644124E+0
1.566924E+0
1.566924E+0
1.644124E+0
1.721324E+0
1.721324E+0
1.721324E+0
1.566924E+0
1.489725E+0
1.489725E+0
1.566924E+0
1.644124E+0
1.644124E+0
1.644124E+0
1.644124E+0
1.644124E+0
1.798524E+0
1.875724E+0
1.952923E+0
2.030123E+0
2.107323E+0
2.184522E+0
2.107323E+0
2.030123E+0
1.952923E+0
1.875724E+0
1.798524E+0
1.798524E+0
1.798524E+0
1.875724E+0
1.952923E+0
1.875724E+0
1.412525E+0
8.721261E-1
5.633268E-1
4.089273E-1
4.089273E-1
6.405268E-1
1.026526E+0
1.566924E+0
2.338922E+0
3.188120E+0
4.037318E+0
4.732116E+0
5.272514E+0
5.581314E+0
5.812913E+0
5.812913E+0
5.581314E+0
4.963715E+0
4.114517E+0
3.265320E+0
2.570522E+0
2.261722E+0
2.261722E+0
2.416122E+0
2.570522E+0
2.647721E+0
2.493322E+0
2.184522E+0
1.566924E+0
8.721261E-1
1.001281E-1
-5.946701E-1
-1.135069E+0
-1.521068E+0
-1.752667E+0
-2.061466E+0
-2.293066E+0
-2.524665E+0
-2.756264E+0
-2.910664E+0
-3.142263E+0
-3.451062E+0
-3.759862E+0
-3.991461E+0
-4.145861E+0
-4.377460E+0
-4.609059E+0
-4.840659E+0
-4.995059E+0
-5.226658E+0
-5.381057E+0
-5.612657E+0
-5.767057E+0
-5.767057E+0
-5.767057E+0
-5.844256E+0
-5.844256E+0
-5.844256E+0
-5.844256E+0
-5.689857E+0
-5.689857E+0
-5.689857E+0
-5.381057E+0
-4.840659E+0
-4.454660E+0
-4.223061E+0
-4.068661E+0
-3.837061E+0
-3.605462E+0
-3.219463E+0
-2.987864E+0
-2.910664E+0
-2.833464E+0
-2.756264E+0
-2.524665E+0
-2.370265E+0
-2.293066E+0
-2.293066E+0
-2.138666E+0
-1.907067E+0
-1.829867E+0
-1.907067E+0
-2.061466E+0
-2.061466E+0
-2.061466E+0
-2.061466E+0
-2.138666E+0
-2.293066E+0
-2.293066E+0
-2.215866E+0
-2.138666E+0
-2.138666E+0
-2.215866E+0
-2.293066E+0
-2.293066E+0
-2.138666E+0
-2.138666E+0
-2.215866E+0
-2.293066E+0
-2.215866E+0
-2.138666E+0
-1.907067E+0
-1.752667E+0
-1.521068E+0
-1.521068E+0
-1.521068E+0
-1.443868E+0
-1.366668E+0
-1.135069E+0
-9.806690E-1
-7.490696E-1
-6.718698E-1
-5.174702E-1
-3.630707E-1
-1.314713E-1
1.001281E-1
3.317275E-1
4.861271E-1
5.633268E-1
7.177265E-1
9.493259E-1
1.103725E+0
1.335325E+0
1.489725E+0
1.721324E+0
1.875724E+0
2.030123E+0
2.030123E+0
2.184522E+0
2.338922E+0
2.493322E+0
2.647721E+0
2.724921E+0
2.879321E+0
2.956521E+0
3.110920E+0
3.265320E+0
3.265320E+0
3.188120E+0
3.188120E+0
3.342520E+0
3.574119E+0
3.728519E+0
3.728519E+0
3.574119E+0
3.574119E+0
3.496919E+0
3.496919E+0
3.496919E+0
3.574119E+0
3.728519E+0
3.805718E+0
3.805718E+0
3.882918E+0
4.037318E+0
4.037318E+0
4.114517E+0
4.191717E+0
4.346117E+0
4.500516E+0
4.654916E+0
4.809316E+0
4.963715E+0
5.195314E+0
5.272514E+0
5.349714E+0
5.581314E+0
5.890113E+0
6.198912E+0
6.198912E+0
6.121712E+0
6.198912E+0
6.430511E+0
6.584911E+0
6.662111E+0
6.739310E+0
6.893710E+0
7.048110E+0
7.202509E+0
7.202509E+0
7.202509E+0
7.279709E+0
7.279709E+0
7.434109E+0
7.511308E+0
7.588509E+0
7.742908E+0
7.974507E+0
8.051707E+0
7.897307E+0
7.742908E+0
7.820108E+0
7.974507E+0
8.206106E+0
8.283306E+0
8.128906E+0
7.897307E+0
7.820108E+0
7.897307E+0
7.974507E+0
7.897307E+0
7.820108E+0
7.742908E+0
7.665708E+0
7.588509E+0
7.588509E+0
7.511308E+0
7.434109E+0
7.356909E+0
7.279709E+0
7.279709E+0
7.356909E+0
7.434109E+0
7.511308E+0
7.511308E+0
7.511308E+0
7.588509E+0
7.588509E+0
7.588509E+0
7.511308E+0
7.588509E+0
7.588509E+0
7.588509E+0
7.588509E+0
7.665708E+0
7.742908E+0
7.820108E+0
7.742908E+0
7.588509E+0
7.511308E+0
7.511308E+0
7.511308E+0
7.588509E+0
7.588509E+0
7.588509E+0
7.511308E+0
7.356909E+0
7.356909E+0
7.356909E+0
7.279709E+0
7.202509E+0
7.125310E+0
7.048110E+0
7.048110E+0
7.048110E+0
6.970910E+0
6.893710E+0
6.739310E+0
6.662111E+0
6.507711E+0
6.353312E+0
6.276112E+0
6.276112E+0
6.198912E+0
6.198912E+0
6.276112E+0
6.276112E+0
6.198912E+0
6.198912E+0
6.198912E+0
6.121712E+0
6.044512E+0
5.967312E+0
5.890113E+0
5.890113E+0
5.890113E+0
5.890113E+0
5.967312E+0
5.967312E+0
6.044512E+0
6.044512E+0
6.121712E+0
6.198912E+0
6.276112E+0
6.276112E+0
6.276112E+0
6.198912E+0
6.198912E+0
6.276112E+0
6.430511E+0
6.584911E+0
6.662111E+0
6.739310E+0
6.662111E+0
6.662111E+0
6.662111E+0
6.662111E+0
6.662111E+0
6.584911E+0
6.507711E+0
6.430511E+0
6.353312E+0
6.276112E+0
6.198912E+0
6.121712E+0
6.044512E+0
5.967312E+0
5.812913E+0
5.735713E+0
5.658513E+0
5.504114E+0
5.349714E+0
5.349714E+0
5.349714E+0
5.195314E+0
5.118115E+0
5.118115E+0
5.040915E+0
5.040915E+0
5.040915E+0
5.040915E+0
5.118115E+0
5.195314E+0
5.118115E+0
5.040915E+0
5.040915E+0
5.040915E+0
5.040915E+0
5.118115E+0
5.118115E+0
5.118115E+0
5.195314E+0
5.272514E+0
5.272514E+0
5.272514E+0
5.272514E+0
5.272514E+0
5.349714E+0
5.504114E+0
5.581314E+0
5.426914E+0
5.272514E+0
5.118115E+0
5.118115E+0
5.195314E+0
5.272514E+0
5.272514E+0
5.195314E+0
5.040915E+0
4.963715E+0
4.886515E+0
4.886515E+0
4.809316E+0
4.732116E+0
4.732116E+0
4.654916E+0
4.654916E+0
4.654916E+0
4.654916E+0
4.654916E+0
4.654916E+0
4.500516E+0
4.423317E+0
4.346117E+0
4.268917E+0
4.114517E+0
4.037318E+0
4.037318E+0
4.037318E+0
3.960118E+0
3.882918E+0
3.805718E+0
3.882918E+0
3.960118E+0
3.882918E+0
3.651319E+0
3.496919E+0
3.496919E+0
3.574119E+0
3.651319E+0
3.574119E+0
3.574119E+0
3.651319E+0
3.728519E+0
3.805718E+0
3.728519E+0
3.651319E+0
3.651319E+0
3.805718E+0
3.882918E+0
3.882918E+0
3.882918E+0
3.805718E+0
3.728519E+0
3.728519E+0
3.728519E+0
3.805718E+0
3.805718E+0
3.728519E+0
3.651319E+0
3.574119E+0
3.574119E+0
3.651319E+0
3.651319E+0
3.651319E+0
3.496919E+0
3.419719E+0
3.419719E+0
3.574119E+0
3.574119E+0
3.496919E+0
3.419719E+0
3.419719E+0
3.419719E+0
3.419719E+0
3.419719E+0
3.496919E+0
3.496919E+0
3.419719E+0
3.419719E+0
3.419719E+0
3.496919E+0
3.496919E+0
3.419719E+0
3.342520E+0
3.342520E+0
3.419719E+0
3.496919E+0
3.419719E+0
3.342520E+0
3.342520E+0
3.419719E+0
3.574119E+0
3.574119E+0
3.496919E+0
3.419719E+0
3.419719E+0
3.496919E+0
3.496919E+0
3.496919E+0
3.496919E+0
3.496919E+0
3.574119E+0
3.651319E+0
3.728519E+0
3.805718E+0
3.805718E+0
3.805718E+0
3.805718E+0
3.805718E+0
3.882918E+0
3.960118E+0
3.960118E+0
3.882918E+0
3.805718E+0
3.805718E+0
3.960118E+0
4.037318E+0
4.114517E+0
4.037318E+0
3.960118E+0
3.960118E+0
4.114517E+0
4.114517E+0
4.114517E+0
4.114517E+0
4.191717E+0
4.346117E+0
4.423317E+0
4.423317E+0
4.346117E+0
4.268917E+0
4.346117E+0
4.423317E+0
4.423317E+0
4.346117E+0
4.268917E+0
4.346117E+0
4.423317E+0
4.500516E+0
4.500516E+0
4.500516E+0
4.423317E+0
4.423317E+0
4.500516E+0
4.500516E+0
4.500516E+0
4.500516E+0
4.577716E+0
4.577716E+0
4.654916E+0
4.732116E+0
4.809316E+0
4.809316E+0
4.886515E+0
4.963715E+0
5.118115E+0
5.272514E+0
5.349714E+0
5.426914E+0
5.504114E+0
5.658513E+0
5.812913E+0
5.812913E+0
5.812913E+0
5.812913E+0
5.890113E+0
6.198912E+0
6.739310E+0
6.970910E+0
6.430511E+0
5.658513E+0
5.272514E+0
5.426914E+0
5.658513E+0
5.581314E+0
5.349714E+0
5.118115E+0
4.886515E+0
4.809316E+0
4.654916E+0
4.577716E+0
4.577716E+0
4.500516E+0
4.577716E+0
4.654916E+0
4.654916E+0
4.654916E+0
4.732116E+0
4.963715E+0
5.118115E+0
5.118115E+0
5.118115E+0
5.349714E+0
5.581314E+0
5.658513E+0
5.658513E+0
5.735713E+0
5.812913E+0
5.890113E+0
5.890113E+0
5.967312E+0
5.967312E+0
5.890113E+0
5.735713E+0
5.581314E+0
5.426914E+0
5.349714E+0
5.349714E+0
5.272514E+0
5.195314E+0
5.040915E+0
4.886515E+0
4.809316E+0
4.886515E+0
4.886515E+0
4.963715E+0
5.040915E+0
5.195314E+0
5.272514E+0
5.195314E+0
5.118115E+0
5.195314E+0
5.349714E+0
5.426914E+0
5.426914E+0
5.349714E+0
5.349714E+0
5.349714E+0
5.426914E+0
5.426914E+0
5.349714E+0
5.349714E+0
5.426914E+0
5.426914E+0
5.426914E+0
5.426914E+0
5.426914E+0
5.349714E+0
5.272514E+0
5.272514E+0
5.195314E+0
5.272514E+0
5.349714E+0
5.272514E+0
5.118115E+0
5.040915E+0
5.040915E+0
5.118115E+0
5.118115E+0
5.118115E+0
5.118115E+0
5.195314E+0
5.272514E+0
5.272514E+0
5.426914E+0
5.658513E+0
5.658513E+0
5.581314E+0
5.504114E+0
5.581314E+0
5.735713E+0
5.812913E+0
5.812913E+0
5.812913E+0
5.812913E+0
6.044512E+0
6.276112E+0
6.430511E+0
6.507711E+0
6.584911E+0
6.507711E+0
6.430511E+0
6.430511E+0
6.507711E+0
6.739310E+0
6.739310E+0
6.662111E+0
6.507711E+0
6.430511E+0
6.353312E+0
6.276112E+0
6.276112E+0
6.353312E+0
6.353312E+0
6.353312E+0
6.198912E+0
6.044512E+0
6.044512E+0
6.044512E+0
6.044512E+0
5.967312E+0
5.967312E+0
5.967312E+0
5.812913E+0
5.735713E+0
5.658513E+0
5.581314E+0
5.658513E+0
5.735713E+0
5.812913E+0
5.812913E+0
5.735713E+0
5.658513E+0
5.658513E+0
5.735713E+0
5.812913E+0
5.812913E+0
5.812913E+0
5.812913E+0
5.735713E+0
5.735713E+0
5.658513E+0
5.658513E+0
5.658513E+0
5.658513E+0
5.735713E+0
5.812913E+0
5.812913E+0
5.658513E+0
5.581314E+0
5.581314E+0
5.581314E+0
5.658513E+0
5.658513E+0
5.581314E+0
5.581314E+0
5.504114E+0
5.504114E+0
5.581314E+0
5.581314E+0
5.581314E+0
5.504114E+0
5.426914E+0
5.504114E+0
5.504114E+0
5.504114E+0
5.426914E+0
5.426914E+0
5.426914E+0
5.504114E+0
5.581314E+0
5.581314E+0
5.504114E+0
5.504114E+0
5.426914E+0
5.504114E+0
5.504114E+0
5.581314E+0
5.581314E+0
5.581314E+0
5.658513E+0
5.812913E+0
5.812913E+0
5.812913E+0
5.658513E+0
5.581314E+0
5.581314E+0
5.581314E+0
5.581314E+0
5.658513E+0
5.658513E+0
5.735713E+0
5.812913E+0
5.812913E+0
5.735713E+0
5.658513E+0
5.581314E+0
5.581314E+0
5.581314E+0
5.581314E+0
5.504114E+0
5.504114E+0
5.426914E+0
5.349714E+0
5.272514E+0
5.349714E+0
5.272514E+0
5.195314E+0
5.195314E+0
5.195314E+0
5.195314E+0
5.118115E+0
4.963715E+0
4.809316E+0
4.732116E+0
4.732116E+0
4.732116E+0
4.732116E+0
4.654916E+0
4.577716E+0
4.500516E+0
4.500516E+0
4.500516E+0
4.500516E+0
4.423317E+0
4.346117E+0
4.346117E+0
4.268917E+0
4.268917E+0
4.268917E+0
4.191717E+0
4.114517E+0
4.114517E+0
4.114517E+0
4.037318E+0
3.882918E+0
3.805718E+0
3.728519E+0
3.728519E+0
3.651319E+0
3.574119E+0
3.496919E+0
3.496919E+0
3.419719E+0
3.496919E+0
3.496919E+0
3.342520E+0
3.188120E+0
3.110920E+0
2.956521E+0
2.956521E+0
3.188120E+0
3.496919E+0
3.342520E+0
2.879321E+0
2.570522E+0
2.493322E+0
2.493322E+0
2.416122E+0
2.261722E+0
2.261722E+0
2.338922E+0
2.416122E+0
2.416122E+0
2.261722E+0
2.107323E+0
2.030123E+0
2.030123E+0
2.107323E+0
2.030123E+0
1.952923E+0
1.952923E+0
2.030123E+0
1.952923E+0
1.875724E+0
1.798524E+0
1.875724E+0
1.952923E+0
1.721324E+0
1.489725E+0
1.412525E+0
1.489725E+0
1.489725E+0
1.335325E+0
1.258125E+0
1.180925E+0
1.180925E+0
1.103725E+0
1.026526E+0
9.493259E-1
9.493259E-1
9.493259E-1
9.493259E-1
8.721261E-1
7.949263E-1
6.405268E-1
5.633268E-1
4.861271E-1
4.861271E-1
4.861271E-1
4.089273E-1
4.089273E-1
4.089273E-1
4.089273E-1
3.317275E-1
2.545277E-1
2.545277E-1
1.773279E-1
1.001281E-1
1.001281E-1
1.001281E-1
2.292833E-2
-5.427146E-2
-1.314713E-1
-5.427146E-2
-5.427146E-2
-1.314713E-1
-1.314713E-1
-1.314713E-1
-1.314713E-1
-1.314713E-1
-2.086711E-1
-2.858709E-1
-3.630707E-1
-3.630707E-1
-4.402705E-1
-4.402705E-1
-3.630707E-1
-2.858709E-1
-2.858709E-1
-3.630707E-1
-4.402705E-1
-4.402705E-1
-5.174702E-1
-5.174702E-1
-5.946701E-1
-5.946701E-1
-5.174702E-1
-4.402705E-1
-4.402705E-1
-4.402705E-1
-4.402705E-1
-3.630707E-1
-2.858709E-1
-2.858709E-1
-2.086711E-1
-1.314713E-1
2.292833E-2
2.545277E-1
4.861271E-1
7.177265E-1
8.721261E-1
1.026526E+0
1.026526E+0
1.026526E+0
1.180925E+0
1.412525E+0
1.721324E+0
2.184522E+0
2.724921E+0
2.802121E+0
2.416122E+0
2.030123E+0
1.952923E+0
2.107323E+0
2.261722E+0
2.261722E+0
2.107323E+0
1.952923E+0
1.952923E+0
1.875724E+0
1.721324E+0
1.489725E+0
1.489725E+0
1.644124E+0
1.644124E+0
1.489725E+0
1.258125E+0
1.026526E+0
9.493259E-1
8.721261E-1
8.721261E-1
9.493259E-1
1.026526E+0
1.180925E+0
1.335325E+0
1.412525E+0
1.489725E+0
1.412525E+0
1.335325E+0
1.180925E+0
1.026526E+0
8.721261E-1
7.949263E-1
7.949263E-1
8.721261E-1
9.493259E-1
1.026526E+0
9.493259E-1
7.177265E-1
4.861271E-1
2.545277E-1
2.292833E-2
2.292833E-2
1.773279E-1
3.317275E-1
4.861271E-1
6.405268E-1
8.721261E-1
1.103725E+0
1.180925E+0
1.180925E+0
1.103725E+0
1.180925E+0
1.335325E+0
1.489725E+0
1.721324E+0
1.952923E+0
2.261722E+0
2.570522E+0
2.879321E+0
3.110920E+0
3.265320E+0
3.419719E+0
3.419719E+0
3.419719E+0
3.419719E+0
3.496919E+0
3.651319E+0
3.728519E+0
3.805718E+0
3.805718E+0
3.805718E+0
3.805718E+0
3.728519E+0
3.651319E+0
3.574119E+0
3.574119E+0
3.419719E+0
3.419719E+0
3.419719E+0
3.496919E+0
3.574119E+0
3.574119E+0
3.574119E+0
3.574119E+0
3.651319E+0
3.651319E+0
3.728519E+0
3.728519E+0
3.728519E+0
3.651319E+0
3.651319E+0
3.728519E+0
3.805718E+0
3.882918E+0
3.882918E+0
3.960118E+0
4.037318E+0
4.114517E+0
4.191717E+0
4.268917E+0
4.268917E+0
4.268917E+0
4.191717E+0
4.191717E+0
4.191717E+0
4.191717E+0
4.346117E+0
4.346117E+0
4.346117E+0
4.346117E+0
4.423317E+0
4.500516E+0
4.500516E+0
4.500516E+0
5.118115E+0
5.967312E+0
6.044512E+0
5.195314E+0
4.500516E+0
4.500516E+0
4.809316E+0
4.963715E+0
4.809316E+0
4.654916E+0
4.500516E+0
4.500516E+0
4.500516E+0
4.423317E+0
4.346117E+0
4.191717E+0
4.114517E+0
4.191717E+0
4.268917E+0
4.191717E+0
4.037318E+0
3.805718E+0
3.651319E+0
3.574119E+0
3.574119E+0
3.574119E+0
3.496919E+0
3.496919E+0
3.419719E+0
3.419719E+0
3.342520E+0
3.342520E+0
3.342520E+0
3.265320E+0
3.188120E+0
3.188120E+0
3.188120E+0
3.188120E+0
3.188120E+0
3.110920E+0
3.110920E+0
3.110920E+0
3.188120E+0
3.188120E+0
3.188120E+0
3.188120E+0
3.265320E+0
3.342520E+0
3.342520E+0
3.342520E+0
3.265320E+0
3.188120E+0
3.188120E+0
3.188120E+0
3.188120E+0
3.188120E+0
3.188120E+0
3.110920E+0
3.110920E+0
3.033720E+0
2.956521E+0
2.879321E+0
2.879321E+0
2.879321E+0
2.879321E+0
2.724921E+0
2.647721E+0
2.570522E+0
2.570522E+0
2.493322E+0
2.493322E+0
2.338922E+0
2.261722E+0
2.261722E+0
2.338922E+0
2.416122E+0
2.416122E+0
2.184522E+0
1.952923E+0
1.798524E+0
1.721324E+0
1.721324E+0
1.721324E+0
1.644124E+0
1.644124E+0
1.566924E+0
1.489725E+0
1.412525E+0
1.258125E+0
1.180925E+0
1.103725E+0
1.103725E+0
1.103725E+0
1.103725E+0
1.103725E+0
1.026526E+0
9.493259E-1
8.721261E-1
7.949263E-1
7.949263E-1
7.177265E-1
7.177265E-1
7.949263E-1
7.949263E-1
7.949263E-1
7.949263E-1
7.949263E-1
7.177265E-1
6.405268E-1
6.405268E-1
6.405268E-1
6.405268E-1
5.633268E-1
4.861271E-1
4.861271E-1
4.861271E-1
5.633268E-1
5.633268E-1
4.861271E-1
4.861271E-1
4.089273E-1
4.089273E-1
3.317275E-1
2.545277E-1
2.545277E-1
1.773279E-1
1.001281E-1
1.001281E-1
2.292833E-2
2.292833E-2
2.292833E-2
-5.427146E-2
-1.314713E-1
-1.314713E-1
2.292833E-2
1.773279E-1
1.773279E-1
2.292833E-2
-2.086711E-1
-2.858709E-1
-2.086711E-1
-1.314713E-1
-5.427146E-2
-5.427146E-2
-5.427146E-2
-5.427146E-2
-5.427146E-2
-5.427146E-2
-5.427146E-2
2.292833E-2
1.001281E-1
2.292833E-2
-5.427146E-2
-1.314713E-1
-5.427146E-2
2.292833E-2
2.545277E-1
4.861271E-1
4.861271E-1
3.317275E-1
4.861271E-1
1.026526E+0
1.180925E+0
7.177265E-1
1.773279E-1
1.001281E-1
3.317275E-1
4.861271E-1
4.861271E-1
4.089273E-1
3.317275E-1
4.089273E-1
4.089273E-1
3.317275E-1
2.545277E-1
1.773279E-1
1.773279E-1
1.773279E-1
1.773279E-1
1.773279E-1
1.773279E-1
2.545277E-1
3.317275E-1
2.545277E-1
1.773279E-1
1.773279E-1
1.773279E-1
2.545277E-1
2.545277E-1
1.773279E-1
1.001281E-1
1.773279E-1
3.317275E-1
3.317275E-1
3.317275E-1
3.317275E-1
4.861271E-1
5.633268E-1
5.633268E-1
4.861271E-1
7.949263E-1
1.566924E+0
1.952923E+0
1.489725E+0
9.493259E-1
7.177265E-1
7.949263E-1
7.177265E-1
6.405268E-1
6.405268E-1
7.177265E-1
1.103725E+0
1.644124E+0
1.875724E+0
1.412525E+0
8.721261E-1
7.177265E-1
9.493259E-1
1.180925E+0
1.180925E+0
1.103725E+0
1.412525E+0
1.875724E+0
1.952923E+0
1.644124E+0
1.335325E+0
1.412525E+0
1.566924E+0
1.721324E+0
1.644124E+0
1.566924E+0
1.644124E+0
1.875724E+0
1.952923E+0
1.952923E+0
1.875724E+0
1.798524E+0
1.875724E+0
1.952923E+0
2.107323E+0
2.184522E+0
2.261722E+0
2.184522E+0
2.184522E+0
2.261722E+0
2.338922E+0
2.338922E+0
2.724921E+0
3.342520E+0
3.496919E+0
2.956521E+0
2.261722E+0
2.030123E+0
2.261722E+0
2.570522E+0
2.647721E+0
2.647721E+0
2.647721E+0
2.724921E+0
2.724921E+0
2.802121E+0
2.879321E+0
2.956521E+0
2.956521E+0
2.956521E+0
2.956521E+0
2.879321E+0
2.956521E+0
3.033720E+0
3.265320E+0
3.342520E+0
3.342520E+0
3.342520E+0
3.265320E+0
3.419719E+0
3.574119E+0
3.496919E+0
3.342520E+0
3.265320E+0
3.342520E+0
3.496919E+0
3.574119E+0
3.496919E+0
3.419719E+0
3.419719E+0
3.419719E+0
3.419719E+0
3.419719E+0
3.419719E+0
3.419719E+0
3.342520E+0
3.265320E+0
3.265320E+0
3.265320E+0
3.342520E+0
3.342520E+0
3.342520E+0
3.342520E+0
3.419719E+0
3.651319E+0
3.882918E+0
3.882918E+0
3.574119E+0
3.342520E+0
3.342520E+0
3.496919E+0
3.574119E+0
3.574119E+0
3.574119E+0
3.574119E+0
3.574119E+0
3.651319E+0
3.805718E+0
3.882918E+0
3.728519E+0
3.574119E+0
3.496919E+0
3.496919E+0
3.574119E+0
3.651319E+0
3.651319E+0
3.574119E+0
3.496919E+0
3.496919E+0
3.496919E+0
3.496919E+0
3.419719E+0
3.496919E+0
3.574119E+0
3.574119E+0
3.496919E+0
3.419719E+0
3.342520E+0
3.342520E+0
3.419719E+0
3.419719E+0
3.419719E+0
3.419719E+0
3.419719E+0
3.419719E+0
3.342520E+0
3.265320E+0
3.265320E+0
3.188120E+0
3.188120E+0
3.265320E+0
3.265320E+0
3.265320E+0
3.188120E+0
3.188120E+0
3.110920E+0
3.110920E+0
3.110920E+0
3.033720E+0
3.033720E+0
3.033720E+0
2.956521E+0
2.879321E+0
2.879321E+0
2.879321E+0
2.879321E+0
2.802121E+0
2.802121E+0
2.724921E+0
2.724921E+0
2.724921E+0
2.647721E+0
2.570522E+0
2.416122E+0
2.261722E+0
2.107323E+0
2.030123E+0
2.184522E+0
2.184522E+0
1.952923E+0
1.644124E+0
1.566924E+0
1.721324E+0
1.798524E+0
1.798524E+0
1.644124E+0
1.489725E+0
1.489725E+0
1.489725E+0
1.489725E+0
1.335325E+0
1.258125E+0
1.180925E+0
1.103725E+0
1.103725E+0
1.103725E+0
1.258125E+0
1.489725E+0
1.335325E+0
1.026526E+0
7.177265E-1
5.633268E-1
6.405268E-1
7.949263E-1
7.177265E-1
4.861271E-1
3.317275E-1
2.545277E-1
2.545277E-1
2.545277E-1
3.317275E-1
2.545277E-1
1.773279E-1
1.773279E-1
1.773279E-1
1.773279E-1
1.773279E-1
1.773279E-1
1.001281E-1
-5.427146E-2
-1.314713E-1
-1.314713E-1
2.292833E-2
2.292833E-2
-1.314713E-1
-2.858709E-1
-2.858709E-1
-2.858709E-1
-3.630707E-1
-5.174702E-1
-5.174702E-1
-5.946701E-1
-5.946701E-1
-7.490696E-1
-8.262694E-1
-9.034692E-1
-9.806690E-1
-9.806690E-1
-9.806690E-1
-9.034692E-1
-8.262694E-1
-9.034692E-1
-9.806690E-1
-1.135069E+0
-1.212268E+0
-1.289468E+0
-1.366668E+0
-1.443868E+0
-1.443868E+0
-1.289468E+0
-1.212268E+0
-1.366668E+0
-1.521068E+0
-1.675467E+0
-1.675467E+0
-1.752667E+0
-1.752667E+0
-1.829867E+0
-1.829867E+0
-1.829867E+0
-1.829867E+0
-1.907067E+0
-1.984266E+0
-1.829867E+0
-1.521068E+0
-1.521068E+0
-1.829867E+0
-2.138666E+0
-2.215866E+0
-2.138666E+0
-2.138666E+0
-2.138666E+0
-1.984266E+0
-1.829867E+0
-1.829867E+0
-1.984266E+0
-2.138666E+0
-2.138666E+0
-2.061466E+0
-2.061466E+0
-2.061466E+0
-2.138666E+0
-2.293066E+0
-2.447465E+0
-2.447465E+0
-2.447465E+0
-2.601865E+0
-2.756264E+0
-2.833464E+0
-2.756264E+0
-2.679065E+0
-2.679065E+0
-2.756264E+0
-2.910664E+0
-2.987864E+0
-2.910664E+0
-3.219463E+0
-6.616254E+0
-1.101664E+1
-1.078504E+1
-5.921456E+0
-1.752667E+0
-1.366668E+0
-3.296663E+0
-4.686259E+0
-4.377460E+0
-3.296663E+0
-2.756264E+0
-2.910664E+0
-3.219463E+0
-3.296663E+0
-3.142263E+0
-2.910664E+0
-2.833464E+0
-2.756264E+0
-2.833464E+0
-2.833464E+0
-2.756264E+0
-2.601865E+0
-2.447465E+0
-2.447465E+0
-2.524665E+0
-2.601865E+0
-2.601865E+0
-2.601865E+0
-2.601865E+0
-2.524665E+0
-2.447465E+0
-2.370265E+0
-2.293066E+0
-2.293066E+0
-2.215866E+0
-2.215866E+0
-2.138666E+0
-2.138666E+0
-2.138666E+0
-2.138666E+0
-2.138666E+0
-2.138666E+0
-2.138666E+0
-2.061466E+0
-1.984266E+0
-1.984266E+0
-1.984266E+0
-2.061466E+0
-1.984266E+0
-1.443868E+0
-9.806690E-1
-9.806690E-1
-1.443868E+0
-1.829867E+0
-1.984266E+0
-1.907067E+0
-1.907067E+0
-1.829867E+0
-1.829867E+0
-1.675467E+0
-1.675467E+0
-1.598267E+0
-1.675467E+0
-1.675467E+0
-1.598267E+0
-1.443868E+0
-1.212268E+0
-1.212268E+0
-1.289468E+0
-1.366668E+0
-1.366668E+0
-1.366668E+0
-1.289468E+0
-1.366668E+0
-1.366668E+0
-1.289468E+0
-1.135069E+0
-1.212268E+0
-1.366668E+0
-1.443868E+0
-1.521068E+0
-1.521068E+0
-1.598267E+0
-1.675467E+0
-1.675467E+0
-1.752667E+0
-1.829867E+0
-1.829867E+0
-1.829867E+0
-1.829867E+0
-1.752667E+0
-1.675467E+0
-1.675467E+0
-1.675467E+0
-1.752667E+0
-1.752667E+0
-1.675467E+0
-1.675467E+0
-1.521068E+0
-1.366668E+0
-1.366668E+0
-1.366668E+0
-1.443868E+0
-1.366668E+0
-1.289468E+0
-1.212268E+0
-1.212268E+0
-1.366668E+0
-1.443868E+0
-1.289468E+0
-1.135069E+0
-9.806690E-1
-1.057869E+0
-1.135069E+0
-1.212268E+0
-1.212268E+0
-1.135069E+0
-1.135069E+0
-1.135069E+0
-1.057869E+0
-1.057869E+0
-1.057869E+0
-1.057869E+0
-1.057869E+0
-1.057869E+0
-1.057869E+0
-1.057869E+0
-9.806690E-1
-8.262694E-1
-7.490696E-1
-8.262694E-1
-6.718698E-1
-4.402705E-1
-4.402705E-1
-6.718698E-1
-9.806690E-1
-9.806690E-1
-8.262694E-1
-7.490696E-1
-7.490696E-1
-8.262694E-1
-8.262694E-1
-9.034692E-1
-9.806690E-1
-1.057869E+0
-1.135069E+0
-1.212268E+0
-1.289468E+0
-1.289468E+0
-1.366668E+0
-1.443868E+0
-1.675467E+0
-1.829867E+0
-1.907067E+0
-1.907067E+0
-1.984266E+0
-2.138666E+0
-2.293066E+0
-2.524665E+0
-2.756264E+0
-2.910664E+0
-3.065064E+0
-3.219463E+0
-3.296663E+0
-3.219463E+0
-3.219463E+0
-3.528262E+0
-3.682662E+0
-1.521068E+0
1.489725E+0
1.103725E+0
-2.447465E+0
-5.535457E+0
-5.998656E+0
-4.917859E+0
-4.223061E+0
-4.531860E+0
-5.072259E+0
-5.303858E+0
-5.149458E+0
-4.917859E+0
-4.995059E+0
-5.149458E+0
-5.226658E+0
-5.226658E+0
-5.072259E+0
-4.917859E+0
-4.995059E+0
-4.995059E+0
-4.917859E+0
-4.763459E+0
-4.609059E+0
-4.609059E+0
-4.609059E+0
-4.609059E+0
-4.531860E+0
-4.531860E+0
-4.609059E+0
-4.763459E+0
-4.840659E+0
-4.917859E+0
-4.917859E+0
-4.995059E+0
-5.072259E+0
-5.149458E+0
-5.226658E+0
-5.381057E+0
-5.535457E+0
-5.689857E+0
-5.767057E+0
-5.844256E+0
-5.921456E+0
-5.998656E+0
-5.844256E+0
-5.844256E+0
-5.998656E+0
-6.230255E+0
-6.384655E+0
-6.384655E+0
-6.230255E+0
-6.230255E+0
-6.230255E+0
-6.230255E+0
-6.153055E+0
-6.075856E+0
-5.998656E+0
-5.921456E+0
-5.767057E+0
-5.612657E+0
-5.381057E+0
-5.303858E+0
-5.149458E+0
-5.072259E+0
-4.995059E+0
-4.840659E+0
-4.686259E+0
-4.531860E+0
-4.377460E+0
-4.223061E+0
-4.145861E+0
-3.991461E+0
-3.759862E+0
-3.451062E+0
-3.373863E+0
-3.528262E+0
-3.682662E+0
-3.605462E+0
-3.373863E+0
-3.219463E+0
-3.065064E+0
-3.142263E+0
-3.142263E+0
-2.987864E+0
-2.756264E+0
-2.061466E+0
-9.034692E-1
-4.402705E-1
-1.521068E+0
-2.987864E+0
-3.605462E+0
-3.296663E+0
-2.910664E+0
-2.833464E+0
-2.910664E+0
-2.833464E+0
-2.679065E+0
-2.524665E+0
-2.524665E+0
-2.679065E+0
-2.756264E+0
-2.601865E+0
-2.215866E+0
-1.907067E+0
-1.829867E+0
-1.984266E+0
-2.293066E+0
-2.524665E+0
-2.679065E+0
-2.756264E+0
-2.756264E+0
-2.756264E+0
-2.756264E+0
-2.756264E+0
-2.679065E+0
-2.679065E+0
-2.756264E+0
-2.833464E+0
-2.987864E+0
-3.142263E+0
-3.142263E+0
-3.142263E+0
-1.829867E+0
4.861271E-1
1.026526E+0
-3.630707E-1
-1.675467E+0
-2.138666E+0
-2.370265E+0
-2.679065E+0
-2.910664E+0
-2.910664E+0
-2.756264E+0
-2.601865E+0
-2.679065E+0
-2.756264E+0
-2.910664E+0
-2.987864E+0
-2.987864E+0
-2.833464E+0
-2.679065E+0
-2.679065E+0
-2.987864E+0
-3.296663E+0
-3.528262E+0
-3.682662E+0
-3.682662E+0
-3.837061E+0
-3.991461E+0
-3.991461E+0
-3.991461E+0
-4.145861E+0
-4.454660E+0
-4.763459E+0
-4.995059E+0
-5.149458E+0
-5.303858E+0
-5.381057E+0
-5.535457E+0
-5.689857E+0
-5.844256E+0
-5.844256E+0
-5.844256E+0
-5.767057E+0
-5.767057E+0
-5.767057E+0
-5.689857E+0
-5.612657E+0
-5.381057E+0
-5.149458E+0
-4.995059E+0
-4.763459E+0
-4.609059E+0
-4.531860E+0
-4.300260E+0
-3.759862E+0
-3.219463E+0
-3.065064E+0
-3.219463E+0
-3.219463E+0
-3.142263E+0
-2.910664E+0
-2.679065E+0
-2.524665E+0
-2.370265E+0
-2.215866E+0
-2.061466E+0
-1.984266E+0
-1.907067E+0
-1.907067E+0
-1.907067E+0
-1.829867E+0
-1.829867E+0
-1.752667E+0
-1.675467E+0
-1.598267E+0
-1.443868E+0
-1.289468E+0
-1.212268E+0
-1.366668E+0
-1.443868E+0
-1.443868E+0
-1.443868E+0
-1.443868E+0
-1.366668E+0
-1.212268E+0
-1.057869E+0
-1.135069E+0
-1.366668E+0
-1.521068E+0
-1.521068E+0
-1.521068E+0
-1.521068E+0
-1.598267E+0
-1.598267E+0
-1.675467E+0
-1.675467E+0
-1.675467E+0
-1.675467E+0
-1.675467E+0
-1.675467E+0
-1.675467E+0
-1.675467E+0
-1.675467E+0
-1.598267E+0
-1.598267E+0
-1.521068E+0
-1.443868E+0
-1.443868E+0
-1.366668E+0
-1.289468E+0
-1.289468E+0
-1.212268E+0
-1.212268E+0
-1.212268E+0
-1.212268E+0
-1.289468E+0
-1.289468E+0
-1.212268E+0
-1.135069E+0
-1.212268E+0
-1.289468E+0
-1.289468E+0
-1.135069E+0
-1.212268E+0
-1.521068E+0
-1.752667E+0
-1.829867E+0
-1.829867E+0
-1.984266E+0
-2.061466E+0
-2.138666E+0
-2.215866E+0
-2.370265E+0
-2.370265E+0
-2.447465E+0
-2.524665E+0
-2.679065E+0
-2.833464E+0
-2.910664E+0
-2.910664E+0
-2.987864E+0
-3.065064E+0
-3.219463E+0
-3.373863E+0
-3.528262E+0
-3.605462E+0
-3.682662E+0
-3.682662E+0
-3.759862E+0
-3.837061E+0
-3.991461E+0
-4.068661E+0
-4.068661E+0
-4.068661E+0
-4.068661E+0
-4.068661E+0
-4.145861E+0
-4.145861E+0
-4.145861E+0
-4.223061E+0
-4.300260E+0
-4.300260E+0
-4.300260E+0
-4.300260E+0
-4.145861E+0
-3.914261E+0
-3.837061E+0
-3.759862E+0
-3.682662E+0
-3.528262E+0
-3.373863E+0
-3.219463E+0
-3.142263E+0
-3.142263E+0
-3.065064E+0
-2.987864E+0
-2.833464E+0
-2.679065E+0
-2.524665E+0
-2.293066E+0
-2.061466E+0
-1.984266E+0
-1.907067E+0
-1.907067E+0
-1.829867E+0
-1.829867E+0
-1.752667E+0
-1.752667E+0
-1.675467E+0
-1.752667E+0
-1.752667E+0
-1.675467E+0
-1.675467E+0
-1.598267E+0
-1.521068E+0
-1.366668E+0
-1.366668E+0
-1.443868E+0
-1.521068E+0
-1.598267E+0
-1.443868E+0
-1.366668E+0
-1.212268E+0
-1.212268E+0
-1.212268E+0
-1.135069E+0
-1.135069E+0
-1.057869E+0
-9.806690E-1
-9.034692E-1
-9.034692E-1
-8.262694E-1
-7.490696E-1
-6.718698E-1
-5.946701E-1
-5.174702E-1
-4.402705E-1
-3.630707E-1
-3.630707E-1
-3.630707E-1
-2.858709E-1
-2.858709E-1
-2.086711E-1
-2.858709E-1
-3.630707E-1
-4.402705E-1
-4.402705E-1
-4.402705E-1
-5.174702E-1
-5.946701E-1
-5.946701E-1
-6.718698E-1
-7.490696E-1
-8.262694E-1
-9.034692E-1
-9.034692E-1
-9.034692E-1
-9.034692E-1
-9.806690E-1
-1.135069E+0
-1.135069E+0
-1.212268E+0
-1.212268E+0
-1.135069E+0
-1.135069E+0
-1.289468E+0
-1.521068E+0
-1.675467E+0
-1.675467E+0
-1.675467E+0
-1.598267E+0
-1.366668E+0
-1.212268E+0
-1.366668E+0
-1.752667E+0
-2.061466E+0
-2.138666E+0
-2.138666E+0
-2.215866E+0
-2.293066E+0
-2.293066E+0
-2.370265E+0
-2.370265E+0
-2.370265E+0
-2.447465E+0
-2.447465E+0
-2.447465E+0
-2.524665E+0
-2.601865E+0
-2.679065E+0
-2.756264E+0
-2.756264E+0
-2.833464E+0
-2.833464E+0
-2.910664E+0
-2.910664E+0
-2.833464E+0
-2.833464E+0
-2.910664E+0
-3.065064E+0
-3.065064E+0
-3.142263E+0
-3.065064E+0
-2.987864E+0
-2.833464E+0
-2.910664E+0
-2.987864E+0
-3.065064E+0
-3.065064E+0
-3.065064E+0
-2.987864E+0
-2.910664E+0
-2.833464E+0
-2.833464E+0
-2.833464E+0
-2.833464E+0
-2.756264E+0
-2.679065E+0
-2.679065E+0
-2.910664E+0
-3.142263E+0
-3.142263E+0
-3.065064E+0
-2.987864E+0
-2.910664E+0
-2.833464E+0
-2.756264E+0
-2.756264E+0
-2.756264E+0
-2.756264E+0
-2.679065E+0
-2.679065E+0
-2.679065E+0
-2.601865E+0
-2.524665E+0
-2.447465E+0
-2.447465E+0
-2.524665E+0
-2.447465E+0
-2.370265E+0
-2.293066E+0
-2.215866E+0
-2.138666E+0
-2.138666E+0
-2.061466E+0
-1.984266E+0
-1.984266E+0
-2.061466E+0
-1.984266E+0
-1.907067E+0
-1.984266E+0
-2.138666E+0
-2.215866E+0
-2.138666E+0
-2.138666E+0
-2.061466E+0
-2.138666E+0
-2.215866E+0
-2.370265E+0
-2.447465E+0
-2.524665E+0
-2.601865E+0
-2.679065E+0
-2.679065E+0
-2.679065E+0
-2.756264E+0
-2.833464E+0
-2.833464E+0
-2.833464E+0
-2.833464E+0
-2.833464E+0
-2.910664E+0
-2.987864E+0
-2.910664E+0
-2.910664E+0
-2.910664E+0
-2.756264E+0
-2.370265E+0
-2.215866E+0
-2.293066E+0
-2.524665E+0
-2.756264E+0
-2.910664E+0
-2.910664E+0
-2.910664E+0
-2.910664E+0
-2.987864E+0
-2.987864E+0
-2.910664E+0
-2.910664E+0
-2.987864E+0
-2.987864E+0
-2.910664E+0
-2.833464E+0
-2.833464E+0
-2.910664E+0
-2.987864E+0
-2.987864E+0
-2.987864E+0
-2.987864E+0
-2.987864E+0
-3.065064E+0
-3.219463E+0
-3.373863E+0
-3.451062E+0
-3.451062E+0
-3.451062E+0
-3.605462E+0
-3.837061E+0
-3.991461E+0
-4.145861E+0
-4.300260E+0
-4.454660E+0
-4.609059E+0
-4.840659E+0
-5.072259E+0
-5.381057E+0
-5.689857E+0
-6.075856E+0
-6.384655E+0
-6.693454E+0
-7.002253E+0
-7.156653E+0
-7.388252E+0
-7.697051E+0
-7.928651E+0
-8.160250E+0
-8.314650E+0
-8.314650E+0
-8.391850E+0
-8.391850E+0
-8.391850E+0
-8.314650E+0
-8.314650E+0
-8.237450E+0
-8.237450E+0
-8.083050E+0
-7.851451E+0
-7.542652E+0
-7.388252E+0
-7.233852E+0
-7.002253E+0
-6.693454E+0
-6.384655E+0
-6.153055E+0
-5.921456E+0
-5.689857E+0
-5.458257E+0
-5.303858E+0
-5.072259E+0
-4.995059E+0
-4.840659E+0
-4.686259E+0
-4.609059E+0
-4.531860E+0
-4.531860E+0
-4.377460E+0
-4.300260E+0
-4.300260E+0
-4.300260E+0
-4.300260E+0
-4.223061E+0
-4.223061E+0
-4.223061E+0
-4.223061E+0
-4.223061E+0
-4.145861E+0
-4.068661E+0
-3.837061E+0
-3.759862E+0
-3.991461E+0
-4.454660E+0
-4.609059E+0
-4.531860E+0
-4.454660E+0
-4.377460E+0
-4.454660E+0
-4.531860E+0
-4.609059E+0
-4.763459E+0
-4.840659E+0
-4.995059E+0
-5.226658E+0
-5.458257E+0
-5.612657E+0
-5.767057E+0
-5.921456E+0
-6.075856E+0
-6.230255E+0
-6.307455E+0
-6.384655E+0
-6.461855E+0
-6.616254E+0
-6.847854E+0
-7.002253E+0
-7.156653E+0
-7.311052E+0
-7.542652E+0
-7.697051E+0
-7.697051E+0
-7.774251E+0
-7.851451E+0
-7.851451E+0
-7.928651E+0
-7.851451E+0
-7.774251E+0
-7.542652E+0
-7.233852E+0
-7.156653E+0
-7.311052E+0
-7.465452E+0
-7.311052E+0
-6.925053E+0
-6.616254E+0
-6.461855E+0
-6.307455E+0
-6.153055E+0
-5.921456E+0
-5.689857E+0
-5.458257E+0
-5.303858E+0
-5.226658E+0
-5.072259E+0
-4.917859E+0
-4.609059E+0
-4.377460E+0
-4.377460E+0
-4.300260E+0
-4.145861E+0
-4.068661E+0
-3.991461E+0
-3.991461E+0
-3.991461E+0
-4.068661E+0
-4.145861E+0
-4.223061E+0
-4.300260E+0
-4.300260E+0
-4.377460E+0
-4.377460E+0
-4.454660E+0
-4.531860E+0
-4.609059E+0
-4.609059E+0
-4.686259E+0
-4.840659E+0
-4.840659E+0
-4.763459E+0
-4.763459E+0
-4.840659E+0
-4.917859E+0
-4.995059E+0
-4.917859E+0
-4.763459E+0
-4.686259E+0
-4.686259E+0
-4.609059E+0
-4.454660E+0
-4.300260E+0
-4.145861E+0
-3.991461E+0
-3.837061E+0
-3.759862E+0
-3.605462E+0
-3.373863E+0
-3.142263E+0
-2.910664E+0
-2.679065E+0
-2.524665E+0
-2.370265E+0
-2.293066E+0
-2.138666E+0
-1.984266E+0
-1.752667E+0
-1.521068E+0
-1.212268E+0
-1.057869E+0
-9.034692E-1
-8.262694E-1
-7.490696E-1
-5.174702E-1
-2.858709E-1
-1.314713E-1
-1.314713E-1
-1.314713E-1
-1.314713E-1
2.292833E-2
1.773279E-1
3.317275E-1
3.317275E-1
3.317275E-1
4.089273E-1
4.861271E-1
4.861271E-1
4.861271E-1
4.861271E-1
5.633268E-1
4.861271E-1
3.317275E-1
3.317275E-1
4.089273E-1
4.861271E-1
5.633268E-1
5.633268E-1
5.633268E-1
4.861271E-1
4.861271E-1
4.861271E-1
5.633268E-1
7.177265E-1
7.177265E-1
7.177265E-1
7.177265E-1
7.177265E-1
6.405268E-1
7.177265E-1
8.721261E-1
1.103725E+0
1.258125E+0
1.258125E+0
1.180925E+0
1.180925E+0
1.412525E+0
1.566924E+0
1.644124E+0
1.721324E+0
1.875724E+0
1.952923E+0
2.030123E+0
2.107323E+0
2.184522E+0
2.261722E+0
2.261722E+0
2.338922E+0
2.416122E+0
2.493322E+0
2.493322E+0
2.493322E+0
2.493322E+0
2.570522E+0
2.647721E+0
2.724921E+0
2.879321E+0
2.956521E+0
2.956521E+0
2.802121E+0
2.724921E+0
2.802121E+0
2.879321E+0
2.956521E+0
3.033720E+0
3.033720E+0
3.033720E+0
3.033720E+0
3.110920E+0
3.188120E+0
3.188120E+0
3.188120E+0
3.110920E+0
3.188120E+0
3.265320E+0
3.342520E+0
3.419719E+0
3.419719E+0
3.651319E+0
3.805718E+0
3.805718E+0
3.651319E+0
3.574119E+0
3.651319E+0
3.728519E+0
3.728519E+0
3.728519E+0
3.651319E+0
3.728519E+0
3.882918E+0
3.960118E+0
3.960118E+0
3.882918E+0
3.882918E+0
3.882918E+0
3.882918E+0
4.037318E+0
4.268917E+0
4.500516E+0
4.423317E+0
4.114517E+0
3.882918E+0
3.960118E+0
4.037318E+0
4.191717E+0
4.191717E+0
4.268917E+0
4.268917E+0
4.268917E+0
4.268917E+0
4.423317E+0
4.500516E+0
4.423317E+0
4.268917E+0
4.191717E+0
4.268917E+0
4.346117E+0
4.346117E+0
4.268917E+0
4.191717E+0
4.191717E+0
4.268917E+0
4.268917E+0
4.191717E+0
4.191717E+0
4.191717E+0
4.268917E+0
4.268917E+0
4.268917E+0
4.191717E+0
4.191717E+0
4.191717E+0
4.114517E+0
4.037318E+0
4.037318E+0
4.037318E+0
4.037318E+0
3.960118E+0
3.960118E+0
3.882918E+0
3.960118E+0
3.960118E+0
4.037318E+0
4.037318E+0
4.037318E+0
4.037318E+0
3.882918E+0
3.882918E+0
3.805718E+0
3.805718E+0
3.882918E+0
3.960118E+0
3.960118E+0
3.882918E+0
3.805718E+0
3.728519E+0
3.728519E+0
3.728519E+0
3.805718E+0
3.805718E+0
3.805718E+0
3.728519E+0
3.728519E+0
3.651319E+0
3.651319E+0
3.651319E+0
3.651319E+0
3.574119E+0
3.496919E+0
3.419719E+0
3.419719E+0
3.496919E+0
3.496919E+0
3.496919E+0
3.342520E+0
3.342520E+0
3.342520E+0
3.342520E+0
3.342520E+0
3.342520E+0
3.342520E+0
3.342520E+0
3.419719E+0
3.419719E+0
3.342520E+0
3.188120E+0
3.110920E+0
3.033720E+0
3.033720E+0
3.033720E+0
3.110920E+0
3.033720E+0
2.956521E+0
2.956521E+0
2.956521E+0
2.879321E+0
2.802121E+0
2.802121E+0
2.802121E+0
2.802121E+0
2.724921E+0
2.647721E+0
2.570522E+0
2.493322E+0
2.493322E+0
2.416122E+0
2.261722E+0
2.184522E+0
2.107323E+0
2.107323E+0
2.030123E+0
1.875724E+0
1.798524E+0
1.721324E+0
1.721324E+0
1.721324E+0
1.721324E+0
1.566924E+0
1.412525E+0
1.335325E+0
1.258125E+0
1.258125E+0
1.180925E+0
1.103725E+0
1.103725E+0
1.026526E+0
9.493259E-1
8.721261E-1
7.949263E-1
7.949263E-1
8.721261E-1
8.721261E-1
8.721261E-1
8.721261E-1
9.493259E-1
1.026526E+0
1.026526E+0
9.493259E-1
8.721261E-1
9.493259E-1
1.103725E+0
1.103725E+0
1.026526E+0
9.493259E-1
1.026526E+0
1.026526E+0
1.103725E+0
1.026526E+0
1.026526E+0
9.493259E-1
9.493259E-1
9.493259E-1
9.493259E-1
9.493259E-1
8.721261E-1
7.177265E-1
6.405268E-1
6.405268E-1
7.177265E-1
5.633268E-1
4.089273E-1
4.861271E-1
7.177265E-1
7.949263E-1
6.405268E-1
4.861271E-1
4.089273E-1
4.089273E-1
4.089273E-1
3.317275E-1
1.773279E-1
1.773279E-1
1.773279E-1
2.545277E-1
2.545277E-1
1.773279E-1
1.001281E-1
2.292833E-2
-5.427146E-2
-5.427146E-2
-5.427146E-2
-1.314713E-1
-2.086711E-1
-2.086711E-1
-1.314713E-1
-1.314713E-1
-4.402705E-1
-6.718698E-1
-5.174702E-1
-1.314713E-1
1.001281E-1
2.292833E-2
-5.427146E-2
-1.314713E-1
-5.427146E-2
-5.427146E-2
-5.427146E-2
2.292833E-2
1.773279E-1
2.545277E-1
1.773279E-1
2.545277E-1
3.317275E-1
4.089273E-1
4.089273E-1
3.317275E-1
4.089273E-1
5.633268E-1
5.633268E-1
4.861271E-1
4.089273E-1
4.089273E-1
4.089273E-1
4.089273E-1
3.317275E-1
2.545277E-1
2.545277E-1
2.545277E-1
3.317275E-1
3.317275E-1
3.317275E-1
3.317275E-1
4.089273E-1
3.317275E-1
3.317275E-1
3.317275E-1
4.089273E-1
3.317275E-1
2.545277E-1
1.773279E-1
1.001281E-1
1.001281E-1
2.292833E-2
-1.314713E-1
-2.086711E-1
-2.858709E-1
-2.858709E-1
-2.858709E-1
-2.858709E-1
-2.858709E-1
-2.858709E-1
-3.630707E-1
-5.174702E-1
-5.946701E-1
-7.490696E-1
-7.490696E-1
-7.490696E-1
-7.490696E-1
-8.262694E-1
-8.262694E-1
-8.262694E-1
-7.490696E-1
-7.490696E-1
-7.490696E-1
-7.490696E-1
-7.490696E-1
-7.490696E-1
-6.718698E-1
-5.946701E-1
-5.946701E-1
-5.946701E-1
-5.946701E-1
-5.946701E-1
-5.946701E-1
-5.174702E-1
-4.402705E-1
-4.402705E-1
-4.402705E-1
-5.174702E-1
-4.402705E-1
-3.630707E-1
-2.858709E-1
-2.858709E-1
-3.630707E-1
-3.630707E-1
-3.630707E-1
-2.858709E-1
-2.858709E-1
-2.858709E-1
-2.858709E-1
-2.858709E-1
-2.086711E-1
-1.314713E-1
-5.427146E-2
1.001281E-1
1.001281E-1
1.001281E-1
1.001281E-1
1.773279E-1
1.773279E-1
1.773279E-1
2.545277E-1
3.317275E-1
3.317275E-1
3.317275E-1
4.089273E-1
4.861271E-1
4.861271E-1
5.633268E-1
6.405268E-1
6.405268E-1
5.633268E-1
6.405268E-1
7.177265E-1
7.177265E-1
7.949263E-1
7.949263E-1
8.721261E-1
9.493259E-1
9.493259E-1
1.026526E+0
1.026526E+0
1.026526E+0
1.026526E+0
1.026526E+0
1.026526E+0
1.103725E+0
1.103725E+0
1.103725E+0
9.493259E-1
8.721261E-1
9.493259E-1
9.493259E-1
9.493259E-1
8.721261E-1
8.721261E-1
8.721261E-1
8.721261E-1
7.949263E-1
7.177265E-1
7.177265E-1
7.949263E-1
1.026526E+0
1.026526E+0
8.721261E-1
7.177265E-1
7.177265E-1
7.177265E-1
7.177265E-1
5.633268E-1
4.861271E-1
3.317275E-1
2.545277E-1
2.545277E-1
3.317275E-1
4.089273E-1
3.317275E-1
2.545277E-1
1.773279E-1
1.773279E-1
1.773279E-1
2.545277E-1
1.773279E-1
1.001281E-1
1.001281E-1
1.001281E-1
1.773279E-1
1.001281E-1
2.292833E-2
-5.427146E-2
-5.427146E-2
1.001281E-1
1.001281E-1
1.001281E-1
2.292833E-2
-5.427146E-2
2.292833E-2
1.001281E-1
1.001281E-1
1.001281E-1
1.001281E-1
2.292833E-2
2.292833E-2
-5.427146E-2
-1.314713E-1
-2.086711E-1
-5.427146E-2
1.001281E-1
1.773279E-1
2.292833E-2
-5.427146E-2
-5.427146E-2
1.001281E-1
1.001281E-1
2.292833E-2
-5.427146E-2
-1.314713E-1
-1.314713E-1
-5.427146E-2
2.292833E-2
2.292833E-2
-5.427146E-2
-1.314713E-1
-2.086711E-1
-1.314713E-1
-5.427146E-2
2.292833E-2
2.292833E-2
2.292833E-2
2.292833E-2
1.001281E-1
1.001281E-1
1.001281E-1
2.292833E-2
-1.314713E-1
-1.314713E-1
-5.427146E-2
2.292833E-2
2.292833E-2
2.292833E-2
2.292833E-2
-5.427146E-2
-1.314713E-1
-2.086711E-1
-2.086711E-1
-2.086711E-1
-1.314713E-1
-2.086711E-1
-2.858709E-1
-2.858709E-1
-2.858709E-1
-3.630707E-1
-4.402705E-1
-5.946701E-1
-5.946701E-1
-5.174702E-1
-2.858709E-1
-2.086711E-1
-5.174702E-1
-8.262694E-1
-9.034692E-1
-8.262694E-1
-7.490696E-1
-8.262694E-1
-9.806690E-1
-1.057869E+0
-9.806690E-1
-9.034692E-1
-9.034692E-1
-9.806690E-1
-9.034692E-1
-9.034692E-1
-9.806690E-1
-1.212268E+0
-1.289468E+0
-1.289468E+0
-1.289468E+0
-1.289468E+0
-1.289468E+0
-1.443868E+0
-1.521068E+0
-1.443868E+0
-1.443868E+0
-1.443868E+0
-1.521068E+0
-1.598267E+0
-1.598267E+0
-1.598267E+0
-1.598267E+0
-1.598267E+0
-1.598267E+0
-1.598267E+0
-1.521068E+0
-1.443868E+0
-1.521068E+0
-1.675467E+0
-1.752667E+0
-1.752667E+0
-1.829867E+0
-1.984266E+0
-2.138666E+0
-2.138666E+0
-2.061466E+0
-1.984266E+0
-2.061466E+0
-2.138666E+0
-2.138666E+0
-2.061466E+0
-2.138666E+0
-2.215866E+0
-2.370265E+0
-2.524665E+0
-2.601865E+0
-2.679065E+0
-2.679065E+0
-2.679065E+0
-2.679065E+0
-2.679065E+0
-2.679065E+0
-2.756264E+0
-2.833464E+0
-2.910664E+0
-2.987864E+0
-2.910664E+0
-2.756264E+0
-2.756264E+0
-2.910664E+0
-3.065064E+0
-3.142263E+0
-3.142263E+0
-3.142263E+0
-3.142263E+0
-3.219463E+0
-3.219463E+0
-3.219463E+0
-3.296663E+0
-3.296663E+0
-3.373863E+0
-3.373863E+0
-3.373863E+0
-3.296663E+0
-3.296663E+0
-3.373863E+0
-3.451062E+0
-3.373863E+0
-3.373863E+0
-3.296663E+0
-3.296663E+0
-3.296663E+0
-3.451062E+0
-3.605462E+0
-3.605462E+0
-3.451062E+0
-3.373863E+0
-3.296663E+0
-3.296663E+0
-3.296663E+0
-3.373863E+0
-3.528262E+0
-3.605462E+0
-3.605462E+0
-3.605462E+0
-3.528262E+0
-3.451062E+0
-3.451062E+0
-3.373863E+0
-3.451062E+0
-3.451062E+0
-3.528262E+0
-3.605462E+0
-3.605462E+0
-3.528262E+0
-3.528262E+0
-3.605462E+0
-3.605462E+0
-3.682662E+0
-3.759862E+0
-3.837061E+0
-3.914261E+0
-3.914261E+0
-3.914261E+0
-3.837061E+0
-3.837061E+0
-3.837061E+0
-3.914261E+0
-3.914261E+0
-3.914261E+0
-3.991461E+0
-4.068661E+0
-4.145861E+0
-4.223061E+0
-4.223061E+0
-4.223061E+0
-4.068661E+0
-3.991461E+0
-3.991461E+0
-4.068661E+0
-4.145861E+0
-4.145861E+0
-3.991461E+0
-3.914261E+0
-3.837061E+0
-3.837061E+0
-3.837061E+0
-3.837061E+0
-3.759862E+0
-3.682662E+0
-3.605462E+0
-3.605462E+0
-3.682662E+0
-3.837061E+0
-3.914261E+0
-3.837061E+0
-3.528262E+0
-3.296663E+0
-3.142263E+0
-3.065064E+0
-2.987864E+0
-2.833464E+0
-2.833464E+0
-3.065064E+0
-3.373863E+0
-3.451062E+0
-3.296663E+0
-2.910664E+0
-2.524665E+0
-2.138666E+0
-1.907067E+0
-1.984266E+0
-2.215866E+0
-2.370265E+0
-2.370265E+0
-2.370265E+0
-2.370265E+0
-2.524665E+0
-2.756264E+0
-2.910664E+0
-2.987864E+0
-2.910664E+0
-2.756264E+0
-2.679065E+0
-2.679065E+0
-2.756264E+0
-2.987864E+0
-3.065064E+0
-3.065064E+0
-3.065064E+0
-3.065064E+0
-3.142263E+0
-3.065064E+0
-3.065064E+0
-3.065064E+0
-3.065064E+0
-3.142263E+0
-3.219463E+0
-3.296663E+0
-3.373863E+0
-3.296663E+0
-3.219463E+0
-3.219463E+0
-3.219463E+0
-3.219463E+0
-3.142263E+0
-3.219463E+0
-3.373863E+0
-3.528262E+0
-3.605462E+0
-3.605462E+0
-3.528262E+0
-3.528262E+0
-3.528262E+0
-3.528262E+0
-3.528262E+0
-3.528262E+0
-3.528262E+0
-3.528262E+0
-3.528262E+0
-3.528262E+0
-3.528262E+0
-3.605462E+0
-3.605462E+0
-3.528262E+0
-3.451062E+0
-3.373863E+0
-3.373863E+0
-3.451062E+0
-3.451062E+0
-3.373863E+0
-3.373863E+0
-3.296663E+0
-3.296663E+0
-3.373863E+0
-3.296663E+0
-3.219463E+0
-3.219463E+0
-3.219463E+0
-3.219463E+0
-3.296663E+0
-3.296663E+0
-3.219463E+0
-3.219463E+0
-3.373863E+0
-3.528262E+0
-3.605462E+0
-3.682662E+0
-3.682662E+0
-3.759862E+0
-3.759862E+0
-3.682662E+0
-3.605462E+0
-3.682662E+0
-3.837061E+0
-3.914261E+0
-3.991461E+0
-3.914261E+0
-3.914261E+0
-3.914261E+0
-3.991461E+0
-4.068661E+0
-3.991461E+0
-3.914261E+0
-3.837061E+0
-3.837061E+0
-3.837061E+0
-3.837061E+0
-3.914261E+0
-3.914261E+0
-3.914261E+0
-3.914261E+0
-3.991461E+0
-3.991461E+0
-3.991461E+0
-3.991461E+0
-3.991461E+0
-3.991461E+0
-3.991461E+0
-3.837061E+0
-3.759862E+0
-3.759862E+0
-3.914261E+0
-3.991461E+0
-3.914261E+0
-3.914261E+0
-3.837061E+0
-3.837061E+0
-3.837061E+0
-3.837061E+0
-3.682662E+0
-3.605462E+0
-3.682662E+0
-3.914261E+0
-4.068661E+0
-3.991461E+0
-3.914261E+0
-3.837061E+0
-3.914261E+0
-3.914261E+0
-3.914261E+0
-3.914261E+0
-3.914261E+0
-3.991461E+0
-4.068661E+0
-4.068661E+0
-3.914261E+0
-3.914261E+0
-3.991461E+0
-4.068661E+0
-3.991461E+0
-3.914261E+0
-3.914261E+0
-3.991461E+0
-4.068661E+0
-4.145861E+0
-4.145861E+0
-4.223061E+0
-4.223061E+0
-4.223061E+0
-4.223061E+0
-4.300260E+0
-4.300260E+0
-4.145861E+0
-4.068661E+0
-4.145861E+0
-4.300260E+0
-4.377460E+0
-4.377460E+0
-4.300260E+0
-4.223061E+0
-4.300260E+0
-4.377460E+0
-4.377460E+0
-4.377460E+0
-4.377460E+0
-4.377460E+0
-4.377460E+0
-4.377460E+0
-4.300260E+0
-4.300260E+0
-4.300260E+0
-4.377460E+0
-4.377460E+0
-4.454660E+0
-4.377460E+0
-4.300260E+0
-4.223061E+0
-4.223061E+0
-4.300260E+0
-4.377460E+0
-4.300260E+0
-4.223061E+0
-4.145861E+0
-4.145861E+0
-4.145861E+0
-4.223061E+0
-4.223061E+0
-4.223061E+0
-4.223061E+0
-4.223061E+0
-4.223061E+0
-4.145861E+0
-4.068661E+0
-4.068661E+0
-4.145861E+0
-4.223061E+0
-4.223061E+0
-4.145861E+0
-3.914261E+0
-3.528262E+0
-3.451062E+0
-3.759862E+0
-4.145861E+0
-4.223061E+0
-4.145861E+0
-4.068661E+0
-4.068661E+0
-4.145861E+0
-4.068661E+0
-4.068661E+0
-4.068661E+0
-4.145861E+0
-4.145861E+0
-4.145861E+0
-3.991461E+0
-3.991461E+0
-3.991461E+0
-3.991461E+0
-4.068661E+0
-4.068661E+0
-4.068661E+0
-4.068661E+0
-3.991461E+0
-4.068661E+0
-3.991461E+0
-3.991461E+0
-3.914261E+0
-3.914261E+0
-3.991461E+0
-3.991461E+0
-3.914261E+0
-3.914261E+0
-3.837061E+0
-3.837061E+0
-3.914261E+0
-3.914261E+0
-3.914261E+0
-3.837061E+0
-3.759862E+0
-3.837061E+0
-3.837061E+0
-3.837061E+0
-3.837061E+0
-3.914261E+0
-3.837061E+0
-3.759862E+0
-3.759862E+0
-3.759862E+0
-3.759862E+0
-3.759862E+0
-3.759862E+0
-3.759862E+0
-3.759862E+0
-3.837061E+0
-3.837061E+0
-3.759862E+0
-3.759862E+0
-3.682662E+0
-3.451062E+0
-3.373863E+0
-3.451062E+0
-3.605462E+0
-3.759862E+0
-3.759862E+0
-3.682662E+0
-3.605462E+0
-3.605462E+0
-3.682662E+0
-3.759862E+0
-3.759862E+0
-3.759862E+0
-3.605462E+0
-3.451062E+0
-3.373863E+0
-3.451062E+0
-3.605462E+0
-3.682662E+0
-3.682662E+0
-3.682662E+0
-3.682662E+0
-3.759862E+0
-3.682662E+0
-3.605462E+0
-3.605462E+0
-3.682662E+0
-3.759862E+0
-3.759862E+0
-3.759862E+0
-3.682662E+0
-3.682662E+0
-3.759862E+0
-3.837061E+0
-3.837061E+0
-3.759862E+0
-3.759862E+0
-3.759862E+0
-3.759862E+0
-3.837061E+0
-3.837061E+0
-3.837061E+0
-3.837061E+0
-3.914261E+0
-3.837061E+0
-3.759862E+0
-3.837061E+0
-3.991461E+0
-4.068661E+0
-4.145861E+0
-4.145861E+0
-4.145861E+0
-4.145861E+0
-4.145861E+0
-4.145861E+0
-4.145861E+0
-4.145861E+0
-4.223061E+0
-4.223061E+0
-4.223061E+0
-4.223061E+0
-4.300260E+0
-4.300260E+0
-4.300260E+0
-4.223061E+0
-4.223061E+0
-4.145861E+0
-4.145861E+0
-4.223061E+0
-4.377460E+0
-4.377460E+0
-4.377460E+0
-4.300260E+0
-4.300260E+0
-4.300260E+0
-4.300260E+0
-4.300260E+0
-4.223061E+0
-4.223061E+0
-4.145861E+0
-4.145861E+0
-4.145861E+0
-4.223061E+0
-4.145861E+0
-4.145861E+0
-4.145861E+0
-4.145861E+0
-4.145861E+0
-4.223061E+0
-4.223061E+0
-4.223061E+0
-4.145861E+0
-4.145861E+0
-4.145861E+0
-4.223061E+0
-4.300260E+0
-4.300260E+0
-4.223061E+0
-4.223061E+0
-4.223061E+0
-4.223061E+0
-4.300260E+0
-4.223061E+0
-4.145861E+0
-4.068661E+0
-4.145861E+0
-4.145861E+0
-4.223061E+0
-4.223061E+0
-4.223061E+0
-4.223061E+0
-4.223061E+0
-4.223061E+0
-4.377460E+0
-4.531860E+0
-4.377460E+0
-4.145861E+0
-3.914261E+0
-3.991461E+0
-4.145861E+0
-4.145861E+0
-4.145861E+0
-4.068661E+0
-4.068661E+0
-4.068661E+0
-4.068661E+0
-4.068661E+0
-4.145861E+0
-4.145861E+0
-4.145861E+0
-4.223061E+0
-4.300260E+0
-4.223061E+0
-4.145861E+0
-4.223061E+0
-4.223061E+0
-4.300260E+0
-4.377460E+0
-4.377460E+0
-4.300260E+0
-4.223061E+0
-3.991461E+0
-3.682662E+0
-3.682662E+0
-3.914261E+0
-4.223061E+0
-4.145861E+0
-3.991461E+0
-3.914261E+0
-3.991461E+0
-4.068661E+0
-3.991461E+0
-3.914261E+0
-3.837061E+0
-3.837061E+0
-3.837061E+0
-3.837061E+0
-3.914261E+0
-3.991461E+0
-4.068661E+0
-4.145861E+0
-4.145861E+0
-4.145861E+0
-4.223061E+0
-4.223061E+0
-4.223061E+0
-4.223061E+0
-4.145861E+0
-4.145861E+0
-4.223061E+0
-4.223061E+0
-4.223061E+0
-4.223061E+0
-4.145861E+0
-4.223061E+0
-4.300260E+0
-4.377460E+0
-4.300260E+0
-4.223061E+0
-4.068661E+0
-3.991461E+0
-4.068661E+0
-4.145861E+0
-4.145861E+0
-4.068661E+0
-3.991461E+0
-3.991461E+0
-3.991461E+0
-3.991461E+0
-3.914261E+0
-3.914261E+0
-3.914261E+0
-3.914261E+0
-3.991461E+0
-3.991461E+0
-3.914261E+0
-3.914261E+0
-3.914261E+0
-3.914261E+0
-4.068661E+0
-4.145861E+0
-4.145861E+0
-4.068661E+0
-3.991461E+0
-3.914261E+0
-3.991461E+0
-3.991461E+0
-4.068661E+0
-4.068661E+0
-3.991461E+0
-3.991461E+0
-3.991461E+0
-4.068661E+0
-4.068661E+0
-4.068661E+0
-4.068661E+0
-3.991461E+0
-4.068661E+0
-4.068661E+0
-4.068661E+0
-4.068661E+0
-3.991461E+0
-3.991461E+0
-3.914261E+0
-3.914261E+0
-3.991461E+0
-3.991461E+0
-3.991461E+0
-3.914261E+0
-3.914261E+0
-3.914261E+0
-3.914261E+0
-3.914261E+0
-3.991461E+0
-4.068661E+0
-4.145861E+0
-4.145861E+0
-4.068661E+0
-3.991461E+0
-3.991461E+0
-4.068661E+0
-4.068661E+0
-4.145861E+0
-4.068661E+0
-4.068661E+0
-3.991461E+0
-3.991461E+0
-3.914261E+0
-3.914261E+0
-3.914261E+0
-3.914261E+0
-3.991461E+0
-4.068661E+0
-4.145861E+0
-4.068661E+0
-3.991461E+0
-3.991461E+0
-3.991461E+0
-4.068661E+0
-4.145861E+0
-4.145861E+0
-4.145861E+0
-4.223061E+0
-4.300260E+0
-4.377460E+0
-4.377460E+0
-4.300260E+0
-4.300260E+0
-4.300260E+0
-4.223061E+0
-4.223061E+0
-4.223061E+0
-4.223061E+0
-4.300260E+0
-4.300260E+0
-4.300260E+0
-4.223061E+0
-4.223061E+0
-4.145861E+0
-4.223061E+0
-4.223061E+0
-4.300260E+0
-4.223061E+0
-4.145861E+0
-4.068661E+0
-4.145861E+0
-4.223061E+0
-4.300260E+0
-4.223061E+0
-4.223061E+0
-4.145861E+0
-4.145861E+0
-4.145861E+0
-4.068661E+0
-4.068661E+0
-4.068661E+0
-4.068661E+0
-4.145861E+0
-4.223061E+0
-4.223061E+0
-4.300260E+0
-4.300260E+0
-4.300260E+0
-4.300260E+0
-4.377460E+0
-4.377460E+0
-4.377460E+0
-4.377460E+0
-4.377460E+0
-4.377460E+0
-4.377460E+0
-4.377460E+0
-4.454660E+0
-4.531860E+0
-4.531860E+0
-4.609059E+0
-4.609059E+0
-4.531860E+0
-4.531860E+0
-4.531860E+0
-4.609059E+0
-4.763459E+0
-4.763459E+0
-4.686259E+0
-4.609059E+0
-4.609059E+0
-4.686259E+0
-4.609059E+0
-4.531860E+0
-4.454660E+0
-4.454660E+0
-4.377460E+0
-4.377460E+0
-4.300260E+0
-4.377460E+0
-4.377460E+0
-4.454660E+0
-4.377460E+0
-4.300260E+0
-4.300260E+0
-4.300260E+0
-4.223061E+0
-4.145861E+0
-4.068661E+0
-4.068661E+0
-4.145861E+0
-4.300260E+0
-4.300260E+0
-4.300260E+0
-4.223061E+0
-4.145861E+0
-4.145861E+0
-4.223061E+0
-4.300260E+0
-4.300260E+0
-4.300260E+0
-4.300260E+0
-4.300260E+0
-4.300260E+0
-4.223061E+0
-4.145861E+0
-4.223061E+0
-4.300260E+0
-4.300260E+0
-4.145861E+0
-4.068661E+0
-4.145861E+0
-4.223061E+0
-4.300260E+0
-4.300260E+0
-4.145861E+0
-4.068661E+0
-4.068661E+0
-4.145861E+0
-4.145861E+0
-4.068661E+0
-4.068661E+0
-4.068661E+0
-3.991461E+0
-3.991461E+0
-4.068661E+0
-4.068661E+0
-4.145861E+0
-4.145861E+0
-4.223061E+0
-4.223061E+0
-4.300260E+0
-4.223061E+0
-4.223061E+0
-4.068661E+0
-5.998656E+0
-1.132544E+1
-1.410463E+1
-1.039904E+1
-4.300260E+0
-1.598267E+0
-2.833464E+0
-4.840659E+0
-5.226658E+0
-4.531860E+0
-3.991461E+0
-4.068661E+0
-4.377460E+0
-4.454660E+0
-4.377460E+0
-4.377460E+0
-4.377460E+0
-4.454660E+0
-4.531860E+0
-4.531860E+0
-4.686259E+0
-4.763459E+0
-4.840659E+0
-4.763459E+0
-4.763459E+0
-4.763459E+0
-4.763459E+0
-4.763459E+0
-4.763459E+0
-4.840659E+0
-4.763459E+0
-4.763459E+0
-4.686259E+0
-4.686259E+0
-4.686259E+0
-4.686259E+0
-4.609059E+0
-4.531860E+0
-4.531860E+0
-4.531860E+0
-4.531860E+0
-4.531860E+0
-4.454660E+0
-4.377460E+0
-4.377460E+0
-4.300260E+0
-4.223061E+0
-4.145861E+0
-4.145861E+0
-4.145861E+0
-4.223061E+0
-4.300260E+0
-4.377460E+0
-4.300260E+0
-4.223061E+0
-4.223061E+0
-4.300260E+0
-4.454660E+0
-4.531860E+0
-4.454660E+0
-4.531860E+0
-4.609059E+0
-4.686259E+0
-4.840659E+0
-4.917859E+0
-4.917859E+0
-4.840659E+0
-4.917859E+0
-5.072259E+0
-5.226658E+0
-5.226658E+0
-5.226658E+0
-5.303858E+0
-5.303858E+0
-5.381057E+0
-5.381057E+0
-5.458257E+0
-5.381057E+0
-5.381057E+0
-5.458257E+0
-5.535457E+0
-5.535457E+0
-5.535457E+0
-5.458257E+0
-5.458257E+0
-5.458257E+0
-5.381057E+0
-5.458257E+0
-5.458257E+0
-5.381057E+0
-5.303858E+0
-5.149458E+0
-5.072259E+0
-5.072259E+0
-5.149458E+0
-5.149458E+0
-5.072259E+0
-5.072259E+0
-4.995059E+0
-4.995059E+0
-4.917859E+0
-4.840659E+0
-4.840659E+0
-4.763459E+0
-4.840659E+0
-4.917859E+0
-4.995059E+0
-4.995059E+0
-5.072259E+0
-5.072259E+0
-4.995059E+0
-5.072259E+0
-5.072259E+0
-5.149458E+0
-5.226658E+0
-5.149458E+0
-5.072259E+0
-5.072259E+0
-5.149458E+0
-5.226658E+0
-5.303858E+0
-5.303858E+0
-5.381057E+0
-5.381057E+0
-5.381057E+0
-5.303858E+0
-5.303858E+0
-5.303858E+0
-5.303858E+0
-5.303858E+0
-5.381057E+0
-5.303858E+0
-5.226658E+0
-5.226658E+0
-5.226658E+0
-5.226658E+0
-5.303858E+0
-5.226658E+0
-5.149458E+0
-5.072259E+0
-4.995059E+0
-4.995059E+0
-4.995059E+0
-4.917859E+0
-4.917859E+0
-4.840659E+0
-4.840659E+0
-4.763459E+0
-4.609059E+0
-4.609059E+0
-4.609059E+0
-4.531860E+0
-4.454660E+0
-4.300260E+0
-4.145861E+0
-4.145861E+0
-4.223061E+0
-4.377460E+0
-4.377460E+0
-4.377460E+0
-4.300260E+0
-4.145861E+0
-3.991461E+0
-4.145861E+0
-4.454660E+0
-4.686259E+0
-4.531860E+0
-4.609059E+0
-5.149458E+0
-5.767057E+0
-5.689857E+0
-4.917859E+0
-4.223061E+0
-4.145861E+0
-4.454660E+0
-4.763459E+0
-4.686259E+0
-4.531860E+0
-4.531860E+0
-4.531860E+0
-4.609059E+0
-4.686259E+0
-4.686259E+0
-4.686259E+0
-4.686259E+0
-4.686259E+0
-4.609059E+0
-4.609059E+0
-4.609059E+0
-4.531860E+0
-4.531860E+0
-4.454660E+0
-4.454660E+0
-4.454660E+0
-4.454660E+0
-4.377460E+0
-4.300260E+0
-4.300260E+0
-4.377460E+0
-4.300260E+0
-4.223061E+0
-4.145861E+0
-4.145861E+0
-4.223061E+0
-4.300260E+0
-4.300260E+0
-4.223061E+0
-4.145861E+0
-4.068661E+0
-4.145861E+0
-4.223061E+0
-4.223061E+0
-4.068661E+0
-3.914261E+0
-3.837061E+0
-3.914261E+0
-3.914261E+0
-3.914261E+0
-3.991461E+0
-4.145861E+0
-4.145861E+0
-4.223061E+0
-4.145861E+0
-4.145861E+0
-4.068661E+0
-4.068661E+0
-4.068661E+0
-4.068661E+0
-4.145861E+0
-4.145861E+0
-4.068661E+0
-3.914261E+0
-3.991461E+0
-4.068661E+0
-4.145861E+0
-4.068661E+0
-3.991461E+0
-3.837061E+0
-3.837061E+0
-3.914261E+0
-3.914261E+0
-3.914261E+0
-3.914261E+0
-3.991461E+0
-4.068661E+0
-4.068661E+0
-3.991461E+0
-3.991461E+0
-3.991461E+0
-3.991461E+0
-3.991461E+0
-4.068661E+0
-4.145861E+0
-4.223061E+0
-4.145861E+0
-4.145861E+0
-4.145861E+0
-4.145861E+0
-4.223061E+0
-4.223061E+0
-4.223061E+0
-4.223061E+0
-4.223061E+0
-4.145861E+0
-4.145861E+0
-4.145861E+0
-4.223061E+0
-4.223061E+0
-4.223061E+0
-4.145861E+0
-4.068661E+0
-4.068661E+0
-4.068661E+0
-4.068661E+0
-4.068661E+0
-4.068661E+0
-4.068661E+0
-4.068661E+0
-4.145861E+0
-4.223061E+0
-4.223061E+0
-4.068661E+0
-3.914261E+0
-3.914261E+0
-3.914261E+0
-3.991461E+0
-3.991461E+0
-3.991461E+0
-4.068661E+0
-4.068661E+0
-3.991461E+0
-3.914261E+0
-3.837061E+0
-3.837061E+0
-3.914261E+0
-3.914261E+0
-3.914261E+0
-3.914261E+0
-4.068661E+0
-4.068661E+0
-4.068661E+0
-4.068661E+0
-3.991461E+0
-4.068661E+0
-4.145861E+0
-4.145861E+0
-4.068661E+0
-4.145861E+0
-4.223061E+0
-4.300260E+0
-4.223061E+0
-4.145861E+0
-4.145861E+0
-4.300260E+0
-4.377460E+0
-4.377460E+0
-4.223061E+0
-4.300260E+0
-4.377460E+0
-4.454660E+0
-4.454660E+0
-4.454660E+0
-4.454660E+0
-4.531860E+0
-4.609059E+0
-4.609059E+0
-4.609059E+0
-4.531860E+0
-4.531860E+0
-4.454660E+0
-4.531860E+0
-4.609059E+0
-4.686259E+0
-4.686259E+0
-4.763459E+0
-4.763459E+0
-4.763459E+0
-4.763459E+0
-4.686259E+0
-4.609059E+0
-4.609059E+0
-4.609059E+0
-4.686259E+0
-4.763459E+0
-4.840659E+0
-4.840659E+0
-4.763459E+0
-4.763459E+0
-4.763459E+0
-4.763459E+0
-4.763459E+0
-4.763459E+0
-4.763459E+0
-4.763459E+0
-4.763459E+0
-4.763459E+0
-4.840659E+0
-4.917859E+0
-4.995059E+0
-5.072259E+0
-5.072259E+0
-5.072259E+0
-4.995059E+0
-4.995059E+0
-4.995059E+0
-5.072259E+0
-5.072259E+0
-5.072259E+0
-4.995059E+0
-4.995059E+0
-4.917859E+0
-4.840659E+0
-4.840659E+0
-4.840659E+0
-4.840659E+0
-4.840659E+0
-4.763459E+0
-4.763459E+0
-4.763459E+0
-4.763459E+0
-4.763459E+0
-4.763459E+0
-4.763459E+0
-4.686259E+0
-4.609059E+0
-4.531860E+0
-4.609059E+0
-4.686259E+0
-4.686259E+0
-4.609059E+0
-4.531860E+0
-4.609059E+0
-4.609059E+0
-4.609059E+0
-4.609059E+0
-4.531860E+0
-4.454660E+0
-4.377460E+0
-4.300260E+0
-4.377460E+0
-4.377460E+0
-4.300260E+0
-4.300260E+0
-4.300260E+0
-4.300260E+0
-4.300260E+0
-4.300260E+0
-4.300260E+0
-4.300260E+0
-4.300260E+0
-4.300260E+0
-4.300260E+0
-4.377460E+0
-4.377460E+0
-4.377460E+0
-4.377460E+0
-4.454660E+0
-4.531860E+0
-4.531860E+0
-4.609059E+0
-4.609059E+0
-4.531860E+0
-4.454660E+0
-4.377460E+0
-4.454660E+0
-4.531860E+0
-4.686259E+0
-4.686259E+0
-4.531860E+0
-4.454660E+0
-4.377460E+0
-4.454660E+0
-4.531860E+0
-4.531860E+0
-4.454660E+0
-4.454660E+0
-4.454660E+0
-4.454660E+0
-4.531860E+0
-4.454660E+0
-4.454660E+0
-4.377460E+0
-4.300260E+0
-4.300260E+0
-4.223061E+0
-4.223061E+0
-4.145861E+0
-4.068661E+0
-3.991461E+0
-3.914261E+0
-3.759862E+0
-3.759862E+0
-3.837061E+0
-3.837061E+0
-3.837061E+0
-3.759862E+0
-3.759862E+0
-3.759862E+0
-3.682662E+0
-3.605462E+0
-3.528262E+0
-3.528262E+0
-3.528262E+0
-3.528262E+0
-3.373863E+0
-3.219463E+0
-3.142263E+0
-3.065064E+0
-3.219463E+0
-3.219463E+0
-3.219463E+0
-3.296663E+0
-3.296663E+0
-3.373863E+0
-3.373863E+0
-3.373863E+0
-3.296663E+0
-3.296663E+0
-3.296663E+0
-3.296663E+0
-3.373863E+0
-3.451062E+0
-3.451062E+0
-3.528262E+0
-3.528262E+0
-3.451062E+0
-3.451062E+0
-3.451062E+0
-3.451062E+0
-3.528262E+0
-3.528262E+0
-3.605462E+0
-3.759862E+0
-3.837061E+0
-3.914261E+0
-3.914261E+0
-3.837061E+0
-3.759862E+0
-3.682662E+0
-3.759862E+0
-3.914261E+0
-3.991461E+0
-3.991461E+0
-3.914261E+0
-3.914261E+0
-3.991461E+0
-4.068661E+0
-4.068661E+0
-4.068661E+0
-3.991461E+0
-3.991461E+0
-3.991461E+0
-4.068661E+0
-4.068661E+0
-4.145861E+0
-4.223061E+0
-4.223061E+0
-4.300260E+0
-4.223061E+0
-4.145861E+0
-4.145861E+0
-4.223061E+0
-4.300260E+0
-4.300260E+0
-4.300260E+0
-4.223061E+0
-4.223061E+0
-4.223061E+0
-4.300260E+0
-4.300260E+0
-4.377460E+0
-4.377460E+0
-4.377460E+0
-4.377460E+0
-4.454660E+0
-4.454660E+0
-4.377460E+0
-4.377460E+0
-4.377460E+0
-4.377460E+0
-4.454660E+0
-4.454660E+0
-4.531860E+0
-4.531860E+0
-4.609059E+0
-4.531860E+0
-4.531860E+0
-4.531860E+0
-4.609059E+0
-4.609059E+0
-4.686259E+0
-4.609059E+0
-4.531860E+0
-4.454660E+0
-4.454660E+0
-4.454660E+0
-4.377460E+0
-4.300260E+0
-4.223061E+0
-4.300260E+0
-4.300260E+0
-4.223061E+0
-4.145861E+0
-4.145861E+0
-4.223061E+0
-4.223061E+0
-4.145861E+0
-4.145861E+0
-4.068661E+0
-3.991461E+0
-3.991461E+0
-3.991461E+0
-3.914261E+0
-3.914261E+0
-3.991461E+0
-3.991461E+0
-3.991461E+0
-3.991461E+0
-3.991461E+0
-3.991461E+0
-3.914261E+0
-3.991461E+0
-3.914261E+0
-3.682662E+0
-3.451062E+0
-3.605462E+0
-3.837061E+0
-4.068661E+0
-3.991461E+0
-3.914261E+0
-3.759862E+0
-3.759862E+0
-3.837061E+0
-3.837061E+0
-3.914261E+0
-3.991461E+0
-3.914261E+0
-3.914261E+0
-3.837061E+0
-3.837061E+0
-3.914261E+0
-3.914261E+0
-3.914261E+0
-3.837061E+0
-3.837061E+0
-3.914261E+0
-3.991461E+0
-3.914261E+0
-3.837061E+0
-3.837061E+0
-3.991461E+0
-4.068661E+0
-3.914261E+0
-3.682662E+0
-3.605462E+0
-3.605462E+0
-3.682662E+0
-3.682662E+0
-3.682662E+0
-3.605462E+0
-3.605462E+0
-3.528262E+0
-3.528262E+0
-3.451062E+0
-3.451062E+0
-3.528262E+0
-3.451062E+0
-3.373863E+0
-3.373863E+0
-3.296663E+0
-3.296663E+0
-3.373863E+0
-3.451062E+0
-3.373863E+0
-3.373863E+0
-3.296663E+0
-3.296663E+0
-3.219463E+0
-3.142263E+0
-3.142263E+0
-3.219463E+0
-3.219463E+0
-3.296663E+0
-3.296663E+0
-3.219463E+0
-3.219463E+0
-3.219463E+0
-3.219463E+0
-3.219463E+0
-3.296663E+0
-3.296663E+0
-3.219463E+0
-3.142263E+0
-3.142263E+0
-3.142263E+0
-3.219463E+0
-3.296663E+0
-3.296663E+0
-3.219463E+0
-3.142263E+0
-3.065064E+0
-3.065064E+0
-3.142263E+0
-3.065064E+0
-2.987864E+0
-2.987864E+0
-2.987864E+0
-3.065064E+0
-3.065064E+0
-3.065064E+0
-2.987864E+0
-2.910664E+0
-2.910664E+0
-2.679065E+0
-2.215866E+0
-2.138666E+0
-2.601865E+0
-3.142263E+0
-3.296663E+0
-3.142263E+0
-2.987864E+0
-2.910664E+0
-2.987864E+0
-3.065064E+0
-2.987864E+0
-2.987864E+0
-3.065064E+0
-3.065064E+0
-3.065064E+0
-3.065064E+0
-3.065064E+0
-3.065064E+0
-3.142263E+0
-3.065064E+0
-2.987864E+0
-2.910664E+0
-2.910664E+0
-2.987864E+0
-2.987864E+0
-2.987864E+0
-2.987864E+0
-2.910664E+0
-2.910664E+0
-2.910664E+0
-2.833464E+0
-2.833464E+0
-2.833464E+0
-2.833464E+0
-2.833464E+0
-2.833464E+0
-2.833464E+0
-2.833464E+0
-2.833464E+0
-2.833464E+0
-2.833464E+0
-2.833464E+0
-2.833464E+0
-2.833464E+0
-2.833464E+0
-2.756264E+0
-2.756264E+0
-2.756264E+0
-2.833464E+0
-2.756264E+0
-2.679065E+0
-2.601865E+0
-2.679065E+0
-2.756264E+0
-2.756264E+0
-2.833464E+0
-2.833464E+0
-2.833464E+0
-2.833464E+0
-2.756264E+0
-2.679065E+0
-2.756264E+0
-2.833464E+0
-2.833464E+0
-2.756264E+0
-2.679065E+0
-2.601865E+0
-2.679065E+0
-2.679065E+0
-2.601865E+0
-2.524665E+0
-2.524665E+0
-2.524665E+0
-2.524665E+0
-2.447465E+0
-2.370265E+0
-2.293066E+0
-2.293066E+0
-2.370265E+0
-2.447465E+0
-2.524665E+0
-2.524665E+0
-2.524665E+0
-2.447465E+0
-2.524665E+0
-2.601865E+0
-2.679065E+0
-2.756264E+0
-2.756264E+0
-2.756264E+0
-2.679065E+0
-2.679065E+0
-2.679065E+0
-2.679065E+0
-2.601865E+0
-2.601865E+0
-2.601865E+0
-2.601865E+0
-2.601865E+0
-2.679065E+0
-2.679065E+0
-2.679065E+0
-2.679065E+0
-2.679065E+0
-2.601865E+0
-2.601865E+0
-2.601865E+0
-2.601865E+0
-2.601865E+0
-2.601865E+0
-2.524665E+0
-2.524665E+0
-2.524665E+0
-2.524665E+0
-2.524665E+0
-2.524665E+0
-2.601865E+0
-2.601865E+0
-2.679065E+0
-2.601865E+0
-2.524665E+0
-2.447465E+0
-2.447465E+0
-2.447465E+0
-2.447465E+0
-2.370265E+0
-2.370265E+0
-2.447465E+0
-2.679065E+0
-2.756264E+0
-2.679065E+0
-2.601865E+0
-2.524665E+0
-2.601865E+0
-2.601865E+0
-2.679065E+0
-2.756264E+0
-2.756264E+0
-2.756264E+0
-2.679065E+0
-2.679065E+0
-2.601865E+0
-2.601865E+0
-2.601865E+0
-2.601865E+0
-2.601865E+0
-2.601865E+0
-2.601865E+0
-2.679065E+0
-2.679065E+0
-2.679065E+0
-2.601865E+0
-2.601865E+0
-2.524665E+0
-2.447465E+0
-2.370265E+0
-2.370265E+0
-2.447465E+0
-2.293066E+0
-1.907067E+0
-1.675467E+0
-1.984266E+0
-2.447465E+0
-2.601865E+0
-2.447465E+0
-2.215866E+0
-2.293066E+0
-2.370265E+0
-2.447465E+0
-2.447465E+0
-2.370265E+0
-2.215866E+0
-2.215866E+0
-2.215866E+0
-2.215866E+0
-2.215866E+0
-2.293066E+0
-2.215866E+0
-2.138666E+0
-2.061466E+0
-2.061466E+0
-2.061466E+0
-2.061466E+0
-1.984266E+0
-2.061466E+0
-2.061466E+0
-2.061466E+0
-2.061466E+0
-1.984266E+0
-1.984266E+0
-1.984266E+0
-2.061466E+0
-2.138666E+0
-2.138666E+0
-2.061466E+0
-2.061466E+0
-2.061466E+0
-2.061466E+0
-2.061466E+0
-2.138666E+0
-2.138666E+0
-2.138666E+0
-2.138666E+0
-2.138666E+0
-2.138666E+0
-2.215866E+0
-2.293066E+0
-2.215866E+0
-2.215866E+0
-2.138666E+0
-2.138666E+0
-2.215866E+0
-2.215866E+0
-2.138666E+0
-2.138666E+0
-2.215866E+0
-2.215866E+0
-2.215866E+0
-2.138666E+0
-2.061466E+0
-2.061466E+0
-2.138666E+0
-2.138666E+0
-2.138666E+0
-2.138666E+0
-2.061466E+0
-1.984266E+0
-1.984266E+0
-1.984266E+0
-1.984266E+0
-1.907067E+0
-1.829867E+0
-1.675467E+0
-1.598267E+0
-1.598267E+0
-1.675467E+0
-1.829867E+0
-1.829867E+0
-1.675467E+0
-1.598267E+0
-1.598267E+0
-1.752667E+0
-1.829867E+0
-1.752667E+0
-1.675467E+0
-1.521068E+0
-1.521068E+0
-1.521068E+0
-1.521068E+0
-1.521068E+0
-1.443868E+0
-1.443868E+0
-1.521068E+0
-1.598267E+0
-1.752667E+0
-1.752667E+0
-1.675467E+0
-1.675467E+0
-1.675467E+0
-1.752667E+0
-1.752667E+0
-1.752667E+0
-1.829867E+0
-1.829867E+0
-1.829867E+0
-1.829867E+0
-1.984266E+0
-1.984266E+0
-1.984266E+0
-1.907067E+0
-1.984266E+0
-2.138666E+0
-2.215866E+0
-2.138666E+0
-2.138666E+0
-2.215866E+0
-2.215866E+0
-2.215866E+0
-2.138666E+0
-2.138666E+0
-2.138666E+0
-2.138666E+0
-2.215866E+0
-2.215866E+0
-2.215866E+0
-2.138666E+0
-2.138666E+0
-2.061466E+0
-1.984266E+0
-1.907067E+0
-1.752667E+0
-1.752667E+0
-1.675467E+0
-1.675467E+0
-1.752667E+0
-1.752667E+0
-1.752667E+0
-1.675467E+0
-1.598267E+0
-1.443868E+0
-1.366668E+0
-1.443868E+0
-1.521068E+0
-1.521068E+0
-1.443868E+0
-1.443868E+0
-1.521068E+0
-1.521068E+0
-1.443868E+0
-1.366668E+0
-1.289468E+0
-1.366668E+0
-1.443868E+0
-1.521068E+0
-1.521068E+0
-1.443868E+0
-1.366668E+0
-1.443868E+0
-1.521068E+0
-1.521068E+0
-1.598267E+0
-1.598267E+0
-1.598267E+0
-1.598267E+0
-1.598267E+0
-1.598267E+0
-1.598267E+0
-1.598267E+0
-1.598267E+0
-1.598267E+0
-1.598267E+0
-1.675467E+0
-1.598267E+0
-1.598267E+0
-1.598267E+0
-1.598267E+0
-1.598267E+0
-1.598267E+0
-1.521068E+0
-1.521068E+0
-1.521068E+0
-1.443868E+0
-1.443868E+0
-1.135069E+0
-7.490696E-1
-5.946701E-1
-8.262694E-1
-1.212268E+0
-1.366668E+0
-1.289468E+0
-1.135069E+0
-1.057869E+0
-1.057869E+0
-1.057869E+0
-1.057869E+0
-1.135069E+0
-1.135069E+0
-1.135069E+0
-1.212268E+0
-1.135069E+0
-9.034692E-1
-8.262694E-1
-1.057869E+0
-1.366668E+0
-1.443868E+0
-1.443868E+0
-1.289468E+0
-1.135069E+0
-1.057869E+0
-1.135069E+0
-1.212268E+0
-1.289468E+0
-1.289468E+0
-1.212268E+0
-1.212268E+0
-1.135069E+0
-1.057869E+0
-1.057869E+0
-1.057869E+0
-1.135069E+0
-1.135069E+0
-1.135069E+0
-1.057869E+0
-1.135069E+0
-1.212268E+0
-1.289468E+0
-1.366668E+0
-1.366668E+0
-1.366668E+0
-1.212268E+0
-1.135069E+0
-1.135069E+0
-1.212268E+0
-1.212268E+0
-1.212268E+0
-1.289468E+0
-1.443868E+0
-1.521068E+0
-1.521068E+0
-1.443868E+0
-1.366668E+0
-1.366668E+0
-1.443868E+0
-1.366668E+0
-1.289468E+0
-1.289468E+0
-1.443868E+0
-1.521068E+0
-1.443868E+0
-1.289468E+0
-1.212268E+0
-1.212268E+0
-1.212268E+0
-1.212268E+0
-1.212268E+0
-1.212268E+0
-1.135069E+0
-1.057869E+0
-1.057869E+0
-1.135069E+0
-1.135069E+0
-1.212268E+0
-1.289468E+0
-1.289468E+0
-1.289468E+0
-1.289468E+0
-1.366668E+0
-1.443868E+0
-1.366668E+0
-1.366668E+0
-1.366668E+0
-1.366668E+0
-1.366668E+0
-1.289468E+0
-1.135069E+0
-8.262694E-1
-7.490696E-1
-7.490696E-1
-8.262694E-1
-7.490696E-1
-5.946701E-1
-5.946701E-1
-7.490696E-1
-7.490696E-1
-6.718698E-1
-5.946701E-1
-6.718698E-1
-8.262694E-1
-1.057869E+0
-1.135069E+0
-1.135069E+0
-1.212268E+0
-1.289468E+0
-1.366668E+0
-1.289468E+0
-1.212268E+0
-1.135069E+0
-1.135069E+0
-1.135069E+0
-1.135069E+0
-1.135069E+0
-1.135069E+0
-9.806690E-1
-9.034692E-1
-9.806690E-1
-1.057869E+0
-1.212268E+0
-1.212268E+0
-1.135069E+0
-1.135069E+0
-1.135069E+0
-1.212268E+0
-1.289468E+0
-1.289468E+0
-1.135069E+0
-1.057869E+0
-1.135069E+0
-1.289468E+0
-1.443868E+0
-1.443868E+0
-1.366668E+0
-1.212268E+0
-1.212268E+0
-1.289468E+0
-1.366668E+0
-1.366668E+0
-1.366668E+0
-1.289468E+0
-1.366668E+0
-1.366668E+0
-1.366668E+0
-1.289468E+0
-1.212268E+0
-1.289468E+0
-1.289468E+0
-1.289468E+0
-1.289468E+0
-1.289468E+0
-1.212268E+0
-1.135069E+0
-1.135069E+0
-1.057869E+0
-9.806690E-1
-9.034692E-1
-9.806690E-1
-9.806690E-1
-9.806690E-1
-9.034692E-1
-8.262694E-1
-8.262694E-1
-7.490696E-1
-6.718698E-1
-6.718698E-1
-7.490696E-1
-8.262694E-1
-6.718698E-1
-5.174702E-1
-4.402705E-1
-5.174702E-1
-5.946701E-1
-5.946701E-1
-6.718698E-1
-7.490696E-1
-8.262694E-1
-7.490696E-1
-5.946701E-1
-3.630707E-1
-2.858709E-1
-2.858709E-1
-2.086711E-1
-2.086711E-1
-1.314713E-1
-1.314713E-1
-2.086711E-1
-2.086711E-1
-2.086711E-1
-2.086711E-1
-1.314713E-1
-1.314713E-1
-1.314713E-1
-5.427146E-2
-1.314713E-1
-2.086711E-1
-3.630707E-1
-4.402705E-1
-4.402705E-1
-3.630707E-1
-3.630707E-1
-4.402705E-1
-3.630707E-1
-2.086711E-1
-5.427146E-2
2.292833E-2
2.292833E-2
2.292833E-2
2.292833E-2
1.773279E-1
1.773279E-1
1.001281E-1
2.292833E-2
1.001281E-1
1.773279E-1
1.773279E-1
1.773279E-1
2.292833E-2
2.292833E-2
1.001281E-1
1.773279E-1
1.773279E-1
2.545277E-1
2.545277E-1
2.545277E-1
2.545277E-1
2.545277E-1
3.317275E-1
3.317275E-1
4.089273E-1
4.089273E-1
4.861271E-1
5.633268E-1
5.633268E-1
5.633268E-1
6.405268E-1
6.405268E-1
6.405268E-1
5.633268E-1
4.861271E-1
4.089273E-1
3.317275E-1
3.317275E-1
3.317275E-1
4.089273E-1
3.317275E-1
2.545277E-1
3.317275E-1
4.089273E-1
4.089273E-1
4.089273E-1
4.089273E-1
4.089273E-1
4.089273E-1
4.861271E-1
4.861271E-1
5.633268E-1
5.633268E-1
5.633268E-1
5.633268E-1
5.633268E-1
5.633268E-1
4.861271E-1
4.089273E-1
3.317275E-1
4.089273E-1
4.861271E-1
5.633268E-1
4.861271E-1
4.089273E-1
4.089273E-1
4.089273E-1
4.861271E-1
3.317275E-1
1.773279E-1
1.001281E-1
2.545277E-1
4.861271E-1
5.633268E-1
5.633268E-1
5.633268E-1
5.633268E-1
5.633268E-1
5.633268E-1
5.633268E-1
6.405268E-1
7.177265E-1
7.177265E-1
7.949263E-1
7.949263E-1
7.177265E-1
6.405268E-1
5.633268E-1
4.861271E-1
4.861271E-1
5.633268E-1
5.633268E-1
6.405268E-1
6.405268E-1
6.405268E-1
6.405268E-1
7.949263E-1
8.721261E-1
7.949263E-1
7.177265E-1
5.633268E-1
4.861271E-1
4.089273E-1
4.089273E-1
4.861271E-1
5.633268E-1
5.633268E-1
6.405268E-1
6.405268E-1
5.633268E-1
4.861271E-1
4.089273E-1
4.089273E-1
4.089273E-1
4.089273E-1
3.317275E-1
3.317275E-1
3.317275E-1
2.545277E-1
1.773279E-1
1.001281E-1
1.001281E-1
1.001281E-1
2.292833E-2
-5.427146E-2
-2.086711E-1
-2.858709E-1
-2.858709E-1
-2.858709E-1
-2.858709E-1
-2.086711E-1
-1.314713E-1
2.292833E-2
1.001281E-1
1.773279E-1
1.773279E-1
1.773279E-1
1.773279E-1
1.773279E-1
2.545277E-1
3.317275E-1
3.317275E-1
4.089273E-1
4.861271E-1
5.633268E-1
7.177265E-1
9.493259E-1
8.721261E-1
6.405268E-1
4.861271E-1
6.405268E-1
8.721261E-1
9.493259E-1
7.949263E-1
6.405268E-1
5.633268E-1
6.405268E-1
6.405268E-1
5.633268E-1
4.861271E-1
4.861271E-1
4.861271E-1
4.089273E-1
2.545277E-1
1.773279E-1
1.001281E-1
1.001281E-1
1.001281E-1
1.773279E-1
2.545277E-1
2.545277E-1
1.773279E-1
2.292833E-2
-5.427146E-2
-5.427146E-2
-5.427146E-2
2.292833E-2
-5.427146E-2
-5.427146E-2
-5.427146E-2
-5.427146E-2
-5.427146E-2
2.292833E-2
2.292833E-2
-5.427146E-2
-2.086711E-1
-2.858709E-1
-2.086711E-1
-1.314713E-1
-1.314713E-1
-1.314713E-1
-1.314713E-1
-5.427146E-2
2.292833E-2
1.001281E-1
1.001281E-1
1.773279E-1
1.773279E-1
1.773279E-1
1.001281E-1
1.001281E-1
1.001281E-1
1.001281E-1
1.773279E-1
1.773279E-1
1.773279E-1
1.001281E-1
2.292833E-2
1.001281E-1
1.001281E-1
1.001281E-1
1.001281E-1
1.001281E-1
1.001281E-1
1.001281E-1
2.545277E-1
3.317275E-1
4.089273E-1
3.317275E-1
1.773279E-1
1.773279E-1
2.545277E-1
3.317275E-1
3.317275E-1
3.317275E-1
3.317275E-1
3.317275E-1
2.545277E-1
1.001281E-1
-5.427146E-2
-2.086711E-1
-2.858709E-1
-2.858709E-1
-2.858709E-1
-2.858709E-1
-2.858709E-1
-2.858709E-1
-2.858709E-1
-2.086711E-1
-1.314713E-1
-1.314713E-1
-5.427146E-2
1.001281E-1
3.317275E-1
4.089273E-1
2.545277E-1
1.001281E-1
1.001281E-1
1.001281E-1
1.001281E-1
1.773279E-1
3.317275E-1
5.633268E-1
6.405268E-1
6.405268E-1
5.633268E-1
5.633268E-1
6.405268E-1
7.949263E-1
8.721261E-1
7.949263E-1
7.949263E-1
8.721261E-1
9.493259E-1
1.026526E+0
1.026526E+0
1.180925E+0
1.258125E+0
1.258125E+0
1.180925E+0
1.103725E+0
1.103725E+0
1.180925E+0
1.180925E+0
1.180925E+0
1.103725E+0
1.026526E+0
1.103725E+0
1.026526E+0
9.493259E-1
8.721261E-1
9.493259E-1
1.026526E+0
1.103725E+0
1.026526E+0
9.493259E-1
9.493259E-1
9.493259E-1
8.721261E-1
7.949263E-1
7.949263E-1
8.721261E-1
9.493259E-1
9.493259E-1
9.493259E-1
9.493259E-1
9.493259E-1
9.493259E-1
9.493259E-1
8.721261E-1
8.721261E-1
9.493259E-1
1.103725E+0
1.180925E+0
1.258125E+0
1.180925E+0
1.103725E+0
1.026526E+0
1.026526E+0
1.103725E+0
1.026526E+0
1.026526E+0
9.493259E-1
1.026526E+0
1.180925E+0
1.412525E+0
1.566924E+0
1.566924E+0
1.489725E+0
1.335325E+0
1.412525E+0
1.566924E+0
1.721324E+0
1.798524E+0
1.721324E+0
1.566924E+0
1.335325E+0
1.258125E+0
1.335325E+0
1.566924E+0
1.412525E+0
8.721261E-1
5.633268E-1
7.949263E-1
1.258125E+0
1.412525E+0
1.180925E+0
7.949263E-1
7.949263E-1
9.493259E-1
1.103725E+0
1.103725E+0
1.026526E+0
9.493259E-1
9.493259E-1
9.493259E-1
9.493259E-1
8.721261E-1
7.177265E-1
6.405268E-1
6.405268E-1
7.177265E-1
7.949263E-1
1.103725E+0
1.258125E+0
1.180925E+0
8.721261E-1
7.949263E-1
7.949263E-1
9.493259E-1
1.103725E+0
1.103725E+0
1.026526E+0
8.721261E-1
8.721261E-1
9.493259E-1
1.180925E+0
1.180925E+0
1.103725E+0
9.493259E-1
9.493259E-1
9.493259E-1
1.103725E+0
1.103725E+0
1.103725E+0
8.721261E-1
7.949263E-1
7.177265E-1
7.949263E-1
7.949263E-1
7.949263E-1
8.721261E-1
9.493259E-1
9.493259E-1
8.721261E-1
8.721261E-1
9.493259E-1
8.721261E-1
7.949263E-1
6.405268E-1
4.861271E-1
4.089273E-1
4.089273E-1
3.317275E-1
2.545277E-1
1.773279E-1
2.545277E-1
4.861271E-1
4.861271E-1
2.545277E-1
-2.086711E-1
-2.858709E-1
1.773279E-1
7.177265E-1
1.026526E+0
9.493259E-1
7.949263E-1
7.177265E-1
7.949263E-1
9.493259E-1
1.103725E+0
1.103725E+0
1.103725E+0
1.103725E+0
1.180925E+0
1.103725E+0
1.103725E+0
1.103725E+0
1.258125E+0
1.335325E+0
1.258125E+0
1.180925E+0
1.180925E+0
1.180925E+0
1.180925E+0
1.103725E+0
1.180925E+0
1.026526E+0
7.177265E-1
3.317275E-1
1.001281E-1
3.317275E-1
8.721261E-1
1.566924E+0
2.107323E+0
2.338922E+0
2.261722E+0
2.030123E+0
1.644124E+0
1.258125E+0
1.026526E+0
8.721261E-1
7.949263E-1
7.177265E-1
7.177265E-1
8.721261E-1
1.180925E+0
1.412525E+0
1.489725E+0
1.566924E+0
1.566924E+0
1.721324E+0
1.952923E+0
2.030123E+0
1.875724E+0
1.644124E+0
1.489725E+0
1.489725E+0
1.489725E+0
1.412525E+0
1.412525E+0
1.412525E+0
1.489725E+0
1.644124E+0
1.721324E+0
1.721324E+0
1.721324E+0
1.721324E+0
1.566924E+0
1.412525E+0
1.335325E+0
1.335325E+0
1.335325E+0
1.258125E+0
1.258125E+0
1.180925E+0
1.180925E+0
1.258125E+0
1.335325E+0
1.335325E+0
1.335325E+0
1.335325E+0
1.412525E+0
1.412525E+0
1.412525E+0
1.412525E+0
1.566924E+0
1.798524E+0
1.721324E+0
1.566924E+0
1.412525E+0
1.566924E+0
1.875724E+0
2.030123E+0
1.798524E+0
1.489725E+0
1.412525E+0
1.335325E+0
1.335325E+0
1.412525E+0
1.489725E+0
1.258125E+0
5.633268E-1
-6.718698E-1
-2.215866E+0
-3.219463E+0
-3.373863E+0
-2.756264E+0
-1.443868E+0
7.177265E-1
2.647721E+0
3.188120E+0
1.952923E+0
1.001281E-1
-8.262694E-1
-2.858709E-1
1.335325E+0
2.879321E+0
3.265320E+0
3.033720E+0
2.956521E+0
3.265320E+0
3.651319E+0
3.805718E+0
3.651319E+0
3.188120E+0
2.724921E+0
2.416122E+0
2.107323E+0
1.875724E+0
1.566924E+0
1.566924E+0
1.721324E+0
1.875724E+0
1.875724E+0
1.798524E+0
1.721324E+0
1.566924E+0
1.412525E+0
1.258125E+0
1.180925E+0
1.335325E+0
1.335325E+0
1.335325E+0
1.103725E+0
9.493259E-1
7.949263E-1
8.721261E-1
1.026526E+0
1.103725E+0
1.026526E+0
9.493259E-1
9.493259E-1
1.026526E+0
1.103725E+0
1.026526E+0
9.493259E-1
8.721261E-1
9.493259E-1
1.026526E+0
1.026526E+0
1.026526E+0
1.412525E+0
1.952923E+0
2.030123E+0
1.489725E+0
8.721261E-1
7.177265E-1
1.566924E+0
2.416122E+0
2.184522E+0
1.412525E+0
1.489725E+0
1.875724E+0
1.644124E+0
9.493259E-1
7.177265E-1
9.493259E-1
1.258125E+0
1.412525E+0
1.412525E+0
1.335325E+0
1.335325E+0
1.335325E+0
1.335325E+0
1.489725E+0
1.489725E+0
1.412525E+0
1.258125E+0
1.103725E+0
1.026526E+0
9.493259E-1
8.721261E-1
7.949263E-1
6.405268E-1
5.633268E-1
7.949263E-1
1.026526E+0
1.026526E+0
7.949263E-1
5.633268E-1
4.861271E-1
4.861271E-1
5.633268E-1
7.177265E-1
7.949263E-1
7.949263E-1
7.177265E-1
6.405268E-1
5.633268E-1
4.861271E-1
4.861271E-1
5.633268E-1
6.405268E-1
7.949263E-1
7.177265E-1
5.633268E-1
4.861271E-1
5.633268E-1
6.405268E-1
7.177265E-1
6.405268E-1
4.861271E-1
4.089273E-1
4.861271E-1
7.177265E-1
8.721261E-1
7.949263E-1
6.405268E-1
5.633268E-1
5.633268E-1
6.405268E-1
7.949263E-1
7.949263E-1
6.405268E-1
5.633268E-1
7.177265E-1
1.258125E+0
1.489725E+0
1.026526E+0
4.089273E-1
1.773279E-1
3.317275E-1
5.633268E-1
5.633268E-1
4.861271E-1
4.861271E-1
4.861271E-1
5.633268E-1
5.633268E-1
4.861271E-1
5.633268E-1
7.949263E-1
1.258125E+0
1.489725E+0
1.412525E+0
1.103725E+0
7.949263E-1
6.405268E-1
7.177265E-1
8.721261E-1
8.721261E-1
7.949263E-1
7.949263E-1
9.493259E-1
9.493259E-1
7.949263E-1
5.633268E-1
4.861271E-1
5.633268E-1
7.177265E-1
7.949263E-1
9.493259E-1
1.103725E+0
1.103725E+0
9.493259E-1
8.721261E-1
8.721261E-1
8.721261E-1
9.493259E-1
9.493259E-1
1.026526E+0
1.180925E+0
1.258125E+0
1.180925E+0
9.493259E-1
7.177265E-1
7.177265E-1
9.493259E-1
1.026526E+0
1.026526E+0
1.103725E+0
1.258125E+0
1.335325E+0
1.335325E+0
1.412525E+0
1.566924E+0
1.566924E+0
1.335325E+0
1.180925E+0
1.258125E+0
1.335325E+0
1.258125E+0
1.103725E+0
9.493259E-1
9.493259E-1
9.493259E-1
1.026526E+0
1.180925E+0
1.335325E+0
1.489725E+0
1.412525E+0
1.258125E+0
1.335325E+0
1.489725E+0
1.489725E+0
1.489725E+0
1.721324E+0
1.952923E+0
1.721324E+0
1.335325E+0
1.103725E+0
1.180925E+0
1.258125E+0
1.180925E+0
1.103725E+0
1.180925E+0
1.335325E+0
1.489725E+0
1.644124E+0
1.566924E+0
1.335325E+0
1.258125E+0
1.180925E+0
1.180925E+0
1.103725E+0
1.103725E+0
1.103725E+0
1.258125E+0
1.258125E+0
1.180925E+0
1.103725E+0
1.258125E+0
1.566924E+0
1.566924E+0
1.335325E+0
1.103725E+0
1.026526E+0
1.103725E+0
1.026526E+0
1.026526E+0
1.103725E+0
1.258125E+0
1.335325E+0
1.489725E+0
1.489725E+0
1.335325E+0
1.103725E+0
1.103725E+0
1.180925E+0
1.335325E+0
1.335325E+0
1.103725E+0
8.721261E-1
8.721261E-1
9.493259E-1
1.103725E+0
1.026526E+0
1.026526E+0
1.026526E+0
1.180925E+0
1.258125E+0
1.335325E+0
1.335325E+0
1.258125E+0
1.258125E+0
1.335325E+0
1.335325E+0
1.335325E+0
1.335325E+0
1.335325E+0
1.335325E+0
1.335325E+0
1.335325E+0
1.258125E+0
1.180925E+0
1.026526E+0
9.493259E-1
9.493259E-1
1.103725E+0
1.180925E+0
1.258125E+0
1.180925E+0
1.180925E+0
1.026526E+0
7.949263E-1
6.405268E-1
7.177265E-1
1.103725E+0
1.489725E+0
1.489725E+0
1.180925E+0
6.405268E-1
3.317275E-1
6.405268E-1
1.489725E+0
2.107323E+0
2.184522E+0
1.875724E+0
1.644124E+0
1.489725E+0
1.644124E+0
1.875724E+0
1.875724E+0
1.721324E+0
1.566924E+0
1.566924E+0
1.721324E+0
1.875724E+0
1.875724E+0
1.875724E+0
1.875724E+0
1.952923E+0
1.952923E+0
1.952923E+0
2.030123E+0
2.107323E+0
2.107323E+0
2.107323E+0
2.184522E+0
2.261722E+0
2.261722E+0
2.107323E+0
1.952923E+0
1.952923E+0
2.030123E+0
2.184522E+0
2.184522E+0
2.184522E+0
2.107323E+0
2.184522E+0
2.338922E+0
2.338922E+0
2.261722E+0
2.107323E+0
2.107323E+0
2.184522E+0
2.338922E+0
2.416122E+0
2.338922E+0
2.338922E+0
2.647721E+0
2.802121E+0
2.570522E+0
2.184522E+0
1.875724E+0
1.875724E+0
1.952923E+0
1.952923E+0
1.952923E+0
2.107323E+0
1.180925E+0
-2.061466E+0
-4.068661E+0
-2.138666E+0
1.644124E+0
2.647721E+0
3.317275E-1
-1.135069E+0
2.545277E-1
2.570522E+0
3.496919E+0
2.879321E+0
2.107323E+0
1.952923E+0
2.261722E+0
2.338922E+0
2.184522E+0
1.952923E+0
1.875724E+0
1.875724E+0
1.798524E+0
1.875724E+0
1.798524E+0
1.721324E+0
1.798524E+0
2.030123E+0
2.338922E+0
2.416122E+0
2.184522E+0
1.952923E+0
1.952923E+0
2.107323E+0
2.184522E+0
2.184522E+0
2.184522E+0
2.184522E+0
2.338922E+0
2.416122E+0
2.493322E+0
2.416122E+0
2.261722E+0
2.261722E+0
2.338922E+0
2.338922E+0
2.261722E+0
2.261722E+0
2.338922E+0
2.416122E+0
2.416122E+0
2.338922E+0
2.261722E+0
2.261722E+0
2.338922E+0
2.416122E+0
2.338922E+0
2.261722E+0
2.261722E+0
2.416122E+0
2.416122E+0
2.416122E+0
2.338922E+0
2.416122E+0
2.416122E+0
2.416122E+0
2.570522E+0
2.724921E+0
2.724921E+0
2.647721E+0
2.570522E+0
2.570522E+0
2.724921E+0
2.956521E+0
3.188120E+0
3.110920E+0
2.956521E+0
2.802121E+0
2.956521E+0
3.110920E+0
3.110920E+0
3.110920E+0
3.033720E+0
3.110920E+0
3.188120E+0
3.265320E+0
3.419719E+0
3.342520E+0
3.188120E+0
3.110920E+0
3.110920E+0
3.265320E+0
3.419719E+0
3.419719E+0
3.342520E+0
3.265320E+0
3.265320E+0
3.342520E+0
3.265320E+0
3.265320E+0
3.265320E+0
3.342520E+0
3.419719E+0
3.419719E+0
3.419719E+0
3.342520E+0
3.265320E+0
3.342520E+0
3.496919E+0
3.574119E+0
3.651319E+0
3.574119E+0
3.496919E+0
3.496919E+0
3.574119E+0
3.728519E+0
3.882918E+0
3.728519E+0
3.342520E+0
3.188120E+0
3.419719E+0
3.728519E+0
4.114517E+0
4.268917E+0
4.346117E+0
4.268917E+0
3.960118E+0
3.496919E+0
3.188120E+0
3.188120E+0
3.574119E+0
4.037318E+0
4.268917E+0
4.037318E+0
3.805718E+0
3.805718E+0
3.805718E+0
3.728519E+0
3.728519E+0
3.882918E+0
3.960118E+0
3.882918E+0
3.805718E+0
3.728519E+0
3.805718E+0
3.960118E+0
4.191717E+0
4.423317E+0
4.500516E+0
4.114517E+0
3.728519E+0
3.651319E+0
3.882918E+0
4.114517E+0
4.346117E+0
4.654916E+0
4.963715E+0
5.272514E+0
5.426914E+0
5.426914E+0
5.426914E+0
5.272514E+0
5.040915E+0
4.963715E+0
5.195314E+0
5.581314E+0
6.044512E+0
6.507711E+0
6.893710E+0
6.970910E+0
6.970910E+0
6.893710E+0
6.970910E+0
7.125310E+0
7.202509E+0
7.279709E+0
7.279709E+0
7.279709E+0
7.202509E+0
7.202509E+0
7.125310E+0
7.048110E+0
7.125310E+0
7.202509E+0
7.125310E+0
6.970910E+0
6.816510E+0
6.739310E+0
6.893710E+0
7.125310E+0
7.356909E+0
7.511308E+0
7.588509E+0
7.588509E+0
7.665708E+0
7.820108E+0
7.665708E+0
7.511308E+0
7.511308E+0
7.820108E+0
8.051707E+0
8.128906E+0
8.283306E+0
8.437706E+0
8.746505E+0
8.978105E+0
9.055305E+0
9.132504E+0
9.286903E+0
9.441303E+0
9.441303E+0
9.286903E+0
9.209703E+0
9.286903E+0
9.286903E+0
9.209703E+0
9.209703E+0
9.132504E+0
9.209703E+0
9.286903E+0
9.364103E+0
9.286903E+0
9.132504E+0
8.900905E+0
8.746505E+0
8.823705E+0
8.900905E+0
8.823705E+0
8.592106E+0
8.437706E+0
8.437706E+0
8.514906E+0
8.360506E+0
8.051707E+0
7.897307E+0
8.051707E+0
8.128906E+0
8.051707E+0
7.974507E+0
8.051707E+0
8.514906E+0
8.978105E+0
9.055305E+0
8.823705E+0
8.592106E+0
8.514906E+0
8.592106E+0
8.437706E+0
9.827302E+0
1.353289E+1
1.546289E+1
1.291529E+1
8.746505E+0
6.816510E+0
7.588509E+0
8.823705E+0
9.209703E+0
8.823705E+0
8.669305E+0
8.823705E+0
9.132504E+0
9.209703E+0
9.055305E+0
8.978105E+0
9.132504E+0
9.364103E+0
9.595703E+0
9.750102E+0
9.827302E+0
9.672903E+0
9.518503E+0
9.518503E+0
9.750102E+0
1.005890E+1
1.021330E+1
1.029050E+1
1.021330E+1
1.005890E+1
1.005890E+1
1.029050E+1
1.052210E+1
1.044490E+1
1.005890E+1
9.904502E+0
1.005890E+1
1.044490E+1
1.075370E+1
1.083090E+1
1.075370E+1
1.052210E+1
1.029050E+1
1.021330E+1
1.029050E+1
1.029050E+1
1.029050E+1
1.021330E+1
1.044490E+1
1.137130E+1
1.198890E+1
1.152570E+1
1.059930E+1
9.981702E+0
1.013610E+1
1.044490E+1
1.059930E+1
1.075370E+1
1.083090E+1
1.098530E+1
1.113970E+1
1.121690E+1
1.113970E+1
1.106250E+1
1.098530E+1
1.098530E+1
1.090810E+1
1.052210E+1
1.029050E+1
1.044490E+1
1.090810E+1
1.106250E+1
1.075370E+1
1.044490E+1
1.044490E+1
1.059930E+1
1.059930E+1
1.059930E+1
1.075370E+1
1.098530E+1
1.121690E+1
1.121690E+1
1.106250E+1
1.090810E+1
1.098530E+1
1.129410E+1
1.152570E+1
1.168010E+1
1.183450E+1
1.191170E+1
1.183450E+1
1.175730E+1
1.175730E+1
1.183450E+1
1.198890E+1
1.214330E+1
1.214330E+1
1.191170E+1
1.160290E+1
1.137130E+1
1.137130E+1
1.137130E+1
1.137130E+1
1.137130E+1
1.152570E+1
1.168010E+1
1.175730E+1
1.183450E+1
1.191170E+1
1.214330E+1
1.222050E+1
1.191170E+1
1.168010E+1
1.160290E+1
1.191170E+1
1.222050E+1
1.237490E+1
1.214330E+1
1.175730E+1
1.152570E+1
1.144850E+1
1.144850E+1
1.137130E+1
1.129410E+1
1.137130E+1
1.152570E+1
1.152570E+1
1.137130E+1
1.129410E+1
1.121690E+1
1.113970E+1
1.090810E+1
1.075370E+1
1.036770E+1
1.005890E+1
9.672903E+0
9.364103E+0
9.364103E+0
9.827302E+0
1.075370E+1
1.168010E+1
1.206610E+1
1.183450E+1
1.129410E+1
1.044490E+1
9.441303E+0
8.978105E+0
9.286903E+0
9.518503E+0
9.055305E+0
8.128906E+0
7.356909E+0
6.739310E+0
6.121712E+0
5.812913E+0
5.967312E+0
6.044512E+0
5.735713E+0
5.118115E+0
4.732116E+0
4.886515E+0
5.272514E+0
5.272514E+0
4.886515E+0
4.346117E+0
4.191717E+0
4.577716E+0
4.963715E+0
4.654916E+0
3.651319E+0
2.879321E+0
3.110920E+0
3.882918E+0
4.037318E+0
3.419719E+0
2.724921E+0
3.110920E+0
3.651319E+0
3.419719E+0
2.647721E+0
2.416122E+0
3.110920E+0
4.037318E+0
4.654916E+0
5.040915E+0
5.349714E+0
5.426914E+0
5.349714E+0
5.272514E+0
6.044512E+0
7.279709E+0
7.511308E+0
6.662111E+0
5.890113E+0
6.044512E+0
6.739310E+0
7.048110E+0
6.816510E+0
6.430511E+0
6.507711E+0
6.816510E+0
7.125310E+0
6.970910E+0
6.430511E+0
6.198912E+0
6.662111E+0
7.279709E+0
7.511308E+0
7.511308E+0
7.511308E+0
7.742908E+0
7.974507E+0
7.665708E+0
6.893710E+0
6.739310E+0
7.356909E+0
8.283306E+0
8.823705E+0
9.055305E+0
9.055305E+0
8.978105E+0
9.518503E+0
1.121690E+1
1.206610E+1
1.067650E+1
8.437706E+0
7.588509E+0
8.283306E+0
9.364103E+0
9.595703E+0
1.029050E+1
1.314689E+1
1.499969E+1
1.337849E+1
1.036770E+1
9.132504E+0
1.013610E+1
1.113970E+1
1.098530E+1
1.052210E+1
1.052210E+1
1.083090E+1
1.098530E+1
1.067650E+1
1.044490E+1
1.067650E+1
1.113970E+1
1.137130E+1
1.129410E+1
1.129410E+1
1.137130E+1
1.144850E+1
1.144850E+1
1.144850E+1
1.152570E+1
1.160290E+1
1.175730E+1
1.198890E+1
1.214330E+1
1.229770E+1
1.237490E+1
1.252930E+1
1.283809E+1
1.306969E+1
1.322409E+1
1.322409E+1
1.291529E+1
1.252930E+1
1.237490E+1
1.222050E+1
1.206610E+1
1.198890E+1
1.198890E+1
1.214330E+1
1.191170E+1
1.168010E+1
1.198890E+1
1.276090E+1
1.361009E+1
1.399609E+1
1.399609E+1
1.391889E+1
1.384169E+1
1.399609E+1
1.430489E+1
1.445929E+1
1.461369E+1
1.476809E+1
1.515409E+1
1.569449E+1
1.600329E+1
1.608049E+1
1.608049E+1
1.623488E+1
1.631208E+1
1.646648E+1
1.677528E+1
1.723848E+1
1.770168E+1
1.816488E+1
1.862808E+1
1.909128E+1
1.947728E+1
1.986328E+1
2.040367E+1
2.086688E+1
2.109847E+1
2.133007E+1
2.187047E+1
2.256527E+1
2.295127E+1
2.295127E+1
2.310567E+1
2.364607E+1
2.449526E+1
2.495846E+1
2.511286E+1
2.534446E+1
2.580766E+1
2.619366E+1
2.627086E+1
2.634806E+1
2.688846E+1
2.773765E+1
2.812365E+1
2.796926E+1
2.781485E+1
2.820085E+1
2.874125E+1
2.889565E+1
2.858685E+1
2.827806E+1
2.812365E+1
2.820085E+1
2.850965E+1
2.897285E+1
2.912725E+1
2.920445E+1
2.935885E+1
2.982205E+1
3.036245E+1
3.059405E+1
3.090285E+1
3.144325E+1
3.206084E+1
3.252404E+1
3.298724E+1
3.368204E+1
3.445404E+1
3.514883E+1
3.568924E+1
3.622963E+1
3.661563E+1
3.684723E+1
3.684723E+1
3.715603E+1
3.761923E+1
3.808243E+1
3.823683E+1
3.839123E+1
3.877723E+1
3.939483E+1
3.985802E+1
4.001242E+1
3.993523E+1
3.993523E+1
4.016682E+1
4.032122E+1
4.032122E+1
4.039842E+1
4.055282E+1
4.070722E+1
4.086162E+1
4.093882E+1
4.101602E+1
4.117042E+1
4.140202E+1
4.163362E+1
4.147922E+1
4.117042E+1
4.086162E+1
4.078442E+1
4.124762E+1
4.217402E+1
4.325481E+1
4.418121E+1
4.464441E+1
4.479881E+1
4.479881E+1
4.510761E+1
4.557081E+1
4.595681E+1
4.634280E+1
4.688321E+1
4.742360E+1
4.835000E+1
5.028000E+1
5.159239E+1
5.074319E+1
4.889040E+1
4.780960E+1
4.827280E+1
4.919920E+1
4.973959E+1
4.958520E+1
4.896760E+1
4.811840E+1
4.765520E+1
4.780960E+1
4.835000E+1
4.896760E+1
4.966240E+1
5.058880E+1
5.166959E+1
5.282759E+1
5.375399E+1
5.468038E+1
5.560678E+1
5.661038E+1
5.761398E+1
5.861757E+1
5.962117E+1
6.085637E+1
6.240036E+1
6.378996E+1
6.479356E+1
6.533396E+1
6.579716E+1
6.664636E+1
6.749555E+1
6.772716E+1
6.710956E+1
6.610596E+1
6.579716E+1
6.687795E+1
6.842195E+1
6.950275E+1
6.973434E+1
7.004314E+1
7.127834E+1
7.328554E+1
7.498393E+1
7.560153E+1
7.583313E+1
7.629633E+1
7.691393E+1
7.784032E+1
7.961592E+1
8.193192E+1
8.417071E+1
8.548311E+1
8.586910E+1
8.563751E+1
8.494271E+1
8.432511E+1
8.432511E+1
8.494271E+1
8.586910E+1
8.679550E+1
8.764470E+1
8.810790E+1
8.779910E+1
8.694991E+1
8.640950E+1
8.633231E+1
8.671831E+1
8.779910E+1
8.942030E+1
9.111869E+1
9.243109E+1
9.382069E+1
9.582787E+1
9.845267E+1
1.012319E+2
1.037023E+2
1.058638E+2
1.079483E+2
1.099554E+2
1.121170E+2
1.138926E+2
1.144330E+2
1.140470E+2
1.133522E+2
1.130434E+2
1.139698E+2
1.169034E+2
1.199142E+2
1.186018E+2
1.132750E+2
1.103414E+2
1.098782E+2
1.016951E+2
8.525150E+1
7.807192E+1
9.266268E+1
1.189878E+2
1.365894E+2
1.331154E+2
1.141242E+2
9.667708E+1
9.219949E+1
9.829827E+1
1.067131E+2
1.112678E+2
1.098010E+2
1.039339E+2
9.930187E+1
1.003055E+2
1.053235E+2
1.101870E+2
1.123486E+2
1.114222E+2
1.068675E+2
9.991947E+1
9.420669E+1
9.304869E+1
9.590508E+1
9.937907E+1
1.006143E+2
9.883867E+1
9.575068E+1
9.397508E+1
9.397508E+1
9.405228E+1
9.281709E+1
9.003790E+1
8.563751E+1
8.023352E+1
7.606473E+1
7.629633E+1
8.139152E+1
8.764470E+1
9.019229E+1
8.779910E+1
8.293551E+1
7.907552E+1
7.714553E+1
7.621913E+1
7.560153E+1
7.521553E+1
7.475234E+1
7.405753E+1
7.343993E+1
7.305394E+1
7.251354E+1
7.174154E+1
7.150994E+1
7.212754E+1
7.305394E+1
7.336274E+1
7.289954E+1
7.228194E+1
7.166434E+1
7.050634E+1
6.911675E+1
6.826755E+1
6.857635E+1
6.911675E+1
6.896235E+1
6.842195E+1
6.772716E+1
6.703236E+1
6.633756E+1
6.541116E+1
6.440756E+1
6.355836E+1
6.317236E+1
6.340396E+1
6.378996E+1
6.363556E+1
6.332676E+1
6.371276E+1
6.494796E+1
6.656915E+1
6.788155E+1
6.896235E+1
7.019755E+1
7.150994E+1
7.282234E+1
7.390314E+1
7.529273E+1
7.737713E+1
7.992471E+1
8.254952E+1
8.463390E+1
8.571471E+1
8.563751E+1
8.471111E+1
8.370751E+1
8.308991E+1
8.262672E+1
8.216351E+1
8.193192E+1
8.193192E+1
8.177752E+1
8.069672E+1
7.892113E+1
7.706833E+1
7.567873E+1
7.459794E+1
7.367154E+1
7.289954E+1
7.235914E+1
7.212754E+1
7.251354E+1
7.367154E+1
7.536993E+1
7.706833E+1
7.892113E+1
8.100552E+1
8.324432E+1
8.509711E+1
8.648670E+1
8.803070E+1
8.965189E+1
9.111869E+1
9.196789E+1
9.181349E+1
9.034669E+1
8.803070E+1
8.540590E+1
8.293551E+1
8.023352E+1
7.675953E+1
7.259074E+1
6.857635E+1
6.525676E+1
6.270916E+1
6.023877E+1
5.792278E+1
5.529798E+1
5.097479E+1
4.510761E+1
3.939483E+1
3.530323E+1
3.306444E+1
3.182924E+1
3.090285E+1
3.020805E+1
2.989925E+1
2.982205E+1
2.997645E+1
3.036245E+1
3.121165E+1
3.267844E+1
3.476284E+1
3.700163E+1
3.931763E+1
4.171082E+1
4.379521E+1
4.549361E+1
4.696040E+1
4.873600E+1
5.105199E+1
5.329079E+1
5.452599E+1
5.491198E+1
5.522078E+1
5.576118E+1
5.637878E+1
5.691917E+1
5.761398E+1
5.815437E+1
5.854038E+1
5.877197E+1
5.892637E+1
5.861757E+1
5.792278E+1
5.722798E+1
5.691917E+1
5.645598E+1
5.560678E+1
5.452599E+1
5.336799E+1
5.236439E+1
5.151519E+1
5.058880E+1
4.912200E+1
4.719200E+1
4.510761E+1
4.340921E+1
4.171082E+1
3.970363E+1
3.731043E+1
3.491724E+1
3.267844E+1
3.051685E+1
2.843245E+1
2.634806E+1
2.457246E+1
2.341447E+1
2.310567E+1
2.341447E+1
2.364607E+1
2.318287E+1
2.248807E+1
2.233367E+1
2.287407E+1
2.380047E+1
2.472686E+1
2.588486E+1
2.735166E+1
2.889565E+1
3.082565E+1
3.306444E+1
3.499443E+1
3.615243E+1
3.661563E+1
3.692443E+1
3.707883E+1
3.731043E+1
3.800523E+1
3.978082E+1
4.271441E+1
4.564801E+1
4.734641E+1
4.726920E+1
4.611121E+1
4.503041E+1
4.456721E+1
4.472161E+1
4.495321E+1
4.487601E+1
4.487601E+1
4.518481E+1
4.611121E+1
4.734641E+1
4.827280E+1
4.858160E+1
4.835000E+1
4.750080E+1
4.518481E+1
4.140202E+1
3.870003E+1
4.055282E+1
4.603400E+1
4.989400E+1
4.927640E+1
4.742360E+1
4.750080E+1
4.780960E+1
4.564801E+1
4.248282E+1
4.147922E+1
4.286882E+1
4.425841E+1
4.456721E+1
4.479881E+1
4.587961E+1
4.703760E+1
4.780960E+1
4.865880E+1
5.012559E+1
5.182399E+1
5.329079E+1
5.483479E+1
5.668758E+1
5.854038E+1
6.000717E+1
6.108797E+1
6.209156E+1
6.340396E+1
6.487076E+1
6.641476E+1
6.811315E+1
6.988874E+1
7.158714E+1
7.274514E+1
7.367154E+1
7.444354E+1
7.521553E+1
7.583313E+1
7.629633E+1
7.668233E+1
7.691393E+1
7.699113E+1
7.699113E+1
7.714553E+1
7.745432E+1
7.760873E+1
7.745432E+1
7.706833E+1
7.660513E+1
7.614193E+1
7.552433E+1
7.475234E+1
7.390314E+1
7.313114E+1
7.259074E+1
7.212754E+1
7.166434E+1
7.112394E+1
7.066074E+1
7.012035E+1
6.950275E+1
6.880795E+1
6.780435E+1
6.672356E+1
6.595156E+1
6.595156E+1
6.633756E+1
6.641476E+1
6.618315E+1
6.610596E+1
6.656915E+1
6.741835E+1
6.819035E+1
6.865355E+1
6.880795E+1
6.903955E+1
6.981155E+1
7.135555E+1
7.313114E+1
7.475234E+1
7.629633E+1
7.760873E+1
7.861233E+1
7.938432E+1
8.015632E+1
8.108271E+1
8.208631E+1
8.332151E+1
8.471111E+1
8.610070E+1
8.725870E+1
8.810790E+1
8.872550E+1
8.949750E+1
9.042390E+1
9.150468E+1
9.250829E+1
9.320309E+1
9.382069E+1
9.466988E+1
9.575068E+1
9.683147E+1
9.752628E+1
9.775787E+1
9.775787E+1
9.737188E+1
9.683147E+1
9.644547E+1
9.629108E+1
9.621388E+1
9.582787E+1
9.474708E+1
9.320309E+1
9.165910E+1
9.011509E+1
8.872550E+1
8.779910E+1
8.725870E+1
8.617791E+1
8.409351E+1
8.162312E+1
7.953872E+1
7.814912E+1
7.683673E+1
7.513834E+1
7.320834E+1
7.158714E+1
7.027475E+1
6.873075E+1
6.703236E+1
6.564276E+1
6.487076E+1
6.433036E+1
6.340396E+1
6.216877E+1
6.101077E+1
6.008437E+1
5.908077E+1
5.815437E+1
5.753677E+1
5.722798E+1
5.676478E+1
5.614718E+1
5.545238E+1
5.491198E+1
5.429438E+1
5.375399E+1
5.336799E+1
5.313639E+1
5.282759E+1
5.236439E+1
5.166959E+1
5.097479E+1
5.043440E+1
4.997120E+1
4.958520E+1
4.912200E+1
4.865880E+1
4.804120E+1
4.719200E+1
4.649721E+1
4.618841E+1
4.572520E+1
4.487601E+1
4.402681E+1
4.364082E+1
4.348641E+1
4.310041E+1
4.248282E+1
4.194242E+1
4.171082E+1
4.132482E+1
4.070722E+1
4.008962E+1
3.970363E+1
3.947202E+1
3.893163E+1
3.815963E+1
3.746483E+1
3.715603E+1
3.715603E+1
3.692443E+1
3.638403E+1
3.576643E+1
3.553483E+1
3.561203E+1
3.576643E+1
3.568924E+1
3.538044E+1
3.499443E+1
3.476284E+1
3.476284E+1
3.460844E+1
3.429964E+1
3.414524E+1
3.445404E+1
3.499443E+1
3.568924E+1
3.630683E+1
3.653843E+1
3.622963E+1
3.584363E+1
3.584363E+1
3.615243E+1
3.653843E+1
3.677003E+1
3.707883E+1
3.761923E+1
3.823683E+1
3.893163E+1
3.954922E+1
4.001242E+1
3.962642E+1
3.885442E+1
3.908603E+1
4.024402E+1
4.124762E+1
4.147922E+1
4.132482E+1
4.132482E+1
4.140202E+1
4.163362E+1
4.194242E+1
4.225122E+1
4.209681E+1
4.163362E+1
4.132482E+1
4.132482E+1
4.140202E+1
4.147922E+1
4.171082E+1
4.217402E+1
4.248282E+1
4.256002E+1
4.240562E+1
4.240562E+1
4.240562E+1
4.232842E+1
4.217402E+1
4.209681E+1
4.225122E+1
4.256002E+1
4.279162E+1
4.294601E+1
4.302322E+1
4.310041E+1
4.325481E+1
4.340921E+1
4.364082E+1
4.379521E+1
4.402681E+1
4.433561E+1
4.449001E+1
4.449001E+1
4.433561E+1
4.402681E+1
4.379521E+1
4.371801E+1
4.371801E+1
4.356361E+1
4.333201E+1
4.310041E+1
4.294601E+1
4.279162E+1
4.263722E+1
4.248282E+1
4.248282E+1
4.256002E+1
4.279162E+1
4.310041E+1
4.333201E+1
4.340921E+1
4.340921E+1
4.356361E+1
4.379521E+1
4.394961E+1
4.402681E+1
4.402681E+1
4.425841E+1
4.449001E+1
4.487601E+1
4.510761E+1
4.533921E+1
4.557081E+1
4.587961E+1
4.618841E+1
4.657441E+1
4.688321E+1
4.711480E+1
4.719200E+1
4.734641E+1
4.742360E+1
4.750080E+1
4.750080E+1
4.765520E+1
4.796401E+1
4.811840E+1
4.811840E+1
4.804120E+1
4.780960E+1
4.765520E+1
4.765520E+1
4.765520E+1
4.765520E+1
4.734641E+1
4.680600E+1
4.634280E+1
4.587961E+1
4.549361E+1
4.510761E+1
4.479881E+1
4.472161E+1
4.495321E+1
4.495321E+1
4.433561E+1
4.333201E+1
4.248282E+1
4.201962E+1
4.171082E+1
4.132482E+1
4.070722E+1
4.008962E+1
3.978082E+1
3.970363E+1
3.970363E+1
3.954922E+1
3.931763E+1
3.908603E+1
3.900882E+1
3.900882E+1
3.916322E+1
3.924042E+1
3.916322E+1
3.916322E+1
3.916322E+1
3.931763E+1
3.947202E+1
3.954922E+1
3.954922E+1
3.939483E+1
3.924042E+1
3.900882E+1
3.877723E+1
3.862283E+1
3.854563E+1
3.831403E+1
3.777363E+1
3.746483E+1
3.792803E+1
3.854563E+1
3.831403E+1
3.738763E+1
3.677003E+1
3.684723E+1
3.715603E+1
3.700163E+1
3.669283E+1
3.653843E+1
3.669283E+1
3.700163E+1
3.715603E+1
3.715603E+1
3.700163E+1
3.684723E+1
3.684723E+1
3.700163E+1
3.715603E+1
3.723323E+1
3.723323E+1
3.731043E+1
3.738763E+1
3.738763E+1
3.731043E+1
3.723323E+1
3.707883E+1
3.700163E+1
3.692443E+1
3.669283E+1
3.653843E+1
3.638403E+1
3.622963E+1
3.584363E+1
3.522603E+1
3.484003E+1
3.468564E+1
3.468564E+1
3.453124E+1
3.399084E+1
3.345044E+1
3.306444E+1
3.291004E+1
3.267844E+1
3.221524E+1
3.175205E+1
3.144325E+1
3.113445E+1
3.074845E+1
3.020805E+1
2.989925E+1
2.951325E+1
2.912725E+1
2.866405E+1
2.820085E+1
2.796926E+1
2.773765E+1
2.750605E+1
2.719725E+1
2.688846E+1
2.657966E+1
2.627086E+1
2.588486E+1
2.557606E+1
2.519006E+1
2.480406E+1
2.457246E+1
2.457246E+1
2.464966E+1
2.472686E+1
2.472686E+1
2.472686E+1
2.464966E+1
2.457246E+1
2.449526E+1
2.426366E+1
2.380047E+1
2.341447E+1
2.318287E+1
2.302847E+1
2.271967E+1
2.248807E+1
2.233367E+1
2.217927E+1
2.202487E+1
2.187047E+1
2.187047E+1
2.225647E+1
2.210207E+1
2.102127E+1
1.970888E+1
1.901408E+1
1.901408E+1
1.924568E+1
1.932288E+1
1.909128E+1
1.870528E+1
1.831928E+1
1.793328E+1
1.739288E+1
1.677528E+1
1.646648E+1
1.646648E+1
1.646648E+1
1.615769E+1
1.577169E+1
1.546289E+1
1.561729E+1
1.584889E+1
1.584889E+1
1.538569E+1
1.476809E+1
1.445929E+1
1.438209E+1
1.438209E+1
1.430489E+1
1.422769E+1
1.407329E+1
1.391889E+1
1.376449E+1
1.361009E+1
1.322409E+1
1.283809E+1
1.291529E+1
1.314689E+1
1.322409E+1
1.314689E+1
1.322409E+1
1.337849E+1
1.306969E+1
1.222050E+1
1.168010E+1
1.168010E+1
1.160290E+1
1.083090E+1
9.672903E+0
8.746505E+0
8.437706E+0
8.360506E+0
8.128906E+0
7.588509E+0
7.125310E+0
7.048110E+0
7.279709E+0
7.048110E+0
6.353312E+0
5.812913E+0
5.658513E+0
5.812913E+0
6.044512E+0
6.276112E+0
6.430511E+0
6.353312E+0
6.121712E+0
5.890113E+0
5.812913E+0
6.044512E+0
6.584911E+0
7.125310E+0
6.970910E+0
6.893710E+0
7.434109E+0
7.820108E+0
7.588509E+0
7.125310E+0
6.893710E+0
6.739310E+0
6.662111E+0
6.739310E+0
6.893710E+0
7.048110E+0
7.202509E+0
7.279709E+0
7.434109E+0
7.434109E+0
7.356909E+0
7.356909E+0
7.356909E+0
7.202509E+0
7.125310E+0
7.202509E+0
7.356909E+0
7.434109E+0
7.356909E+0
7.202509E+0
7.202509E+0
7.279709E+0
7.434109E+0
7.434109E+0
7.279709E+0
7.048110E+0
6.893710E+0
6.816510E+0
6.893710E+0
6.970910E+0
6.970910E+0
6.816510E+0
6.662111E+0
6.276112E+0
5.812913E+0
5.504114E+0
5.581314E+0
5.812913E+0
5.890113E+0
5.812913E+0
5.890113E+0
6.044512E+0
6.276112E+0
6.198912E+0
5.967312E+0
5.890113E+0
6.121712E+0
7.048110E+0
9.286903E+0
1.121690E+1
1.090810E+1
8.978105E+0
7.665708E+0
7.742908E+0
8.514906E+0
8.900905E+0
8.978105E+0
9.286903E+0
9.904502E+0
1.029050E+1
1.005890E+1
9.518503E+0
9.364103E+0
9.827302E+0
1.059930E+1
1.137130E+1
1.175730E+1
1.160290E+1
1.121690E+1
1.098530E+1
1.121690E+1
1.168010E+1
1.229770E+1
1.276090E+1
1.299249E+1
1.314689E+1
1.330129E+1
1.368729E+1
1.399609E+1
1.430489E+1
1.453649E+1
1.469089E+1
1.484529E+1
1.507689E+1
1.530849E+1
1.554009E+1
1.569449E+1
1.584889E+1
1.592609E+1
1.584889E+1
1.569449E+1
1.569449E+1
1.584889E+1
1.600329E+1
1.631208E+1
1.662088E+1
1.692968E+1
1.708408E+1
1.708408E+1
1.700688E+1
1.685248E+1
1.662088E+1
1.638928E+1
1.615769E+1
1.600329E+1
1.584889E+1
1.600329E+1
1.631208E+1
1.692968E+1
1.747008E+1
1.793328E+1
1.831928E+1
1.862808E+1
1.878248E+1
1.878248E+1
1.870528E+1
1.870528E+1
1.885968E+1
1.901408E+1
1.916848E+1
1.932288E+1
1.932288E+1
1.924568E+1
1.909128E+1
1.893688E+1
1.870528E+1
1.847368E+1
1.862808E+1
1.885968E+1
1.862808E+1
1.808768E+1
1.777888E+1
1.808768E+1
1.839648E+1
1.808768E+1
1.770168E+1
1.770168E+1
1.816488E+1
1.831928E+1
1.808768E+1
1.762448E+1
1.739288E+1
1.739288E+1
1.762448E+1
1.770168E+1
1.762448E+1
1.747008E+1
1.739288E+1
1.739288E+1
1.754728E+1
1.754728E+1
1.739288E+1
1.708408E+1
1.669808E+1
1.638928E+1
1.615769E+1
1.608049E+1
1.592609E+1
1.584889E+1
1.577169E+1
1.577169E+1
1.584889E+1
1.592609E+1
1.584889E+1
1.569449E+1
1.554009E+1
1.546289E+1
1.538569E+1
1.530849E+1
1.515409E+1
1.499969E+1
1.484529E+1
1.469089E+1
1.461369E+1
1.469089E+1
1.476809E+1
1.469089E+1
1.445929E+1
1.415049E+1
1.376449E+1
1.337849E+1
1.283809E+1
1.198890E+1
1.144850E+1
1.214330E+1
1.353289E+1
1.469089E+1
1.492249E+1
1.438209E+1
1.361009E+1
1.322409E+1
1.314689E+1
1.299249E+1
1.245210E+1
1.214330E+1
1.237490E+1
1.276090E+1
1.268370E+1
1.222050E+1
1.206610E+1
1.237490E+1
1.283809E+1
1.306969E+1
1.299249E+1
1.276090E+1
1.252930E+1
1.237490E+1
1.252930E+1
1.283809E+1
1.314689E+1
1.330129E+1
1.322409E+1
1.330129E+1
1.361009E+1
1.407329E+1
1.430489E+1
1.430489E+1
1.422769E+1
1.422769E+1
1.422769E+1
1.422769E+1
1.422769E+1
1.415049E+1
1.407329E+1
1.399609E+1
1.399609E+1
1.399609E+1
1.415049E+1
1.438209E+1
1.469089E+1
1.499969E+1
1.515409E+1
1.538569E+1
1.577169E+1
1.608049E+1
1.615769E+1
1.608049E+1
1.608049E+1
1.608049E+1
1.600329E+1
1.584889E+1
1.569449E+1
1.577169E+1
1.584889E+1
1.584889E+1
1.577169E+1
1.569449E+1
1.569449E+1
1.561729E+1
1.561729E+1
1.569449E+1
1.584889E+1
1.600329E+1
1.615769E+1
1.631208E+1
1.638928E+1
1.623488E+1
1.600329E+1
1.592609E+1
1.615769E+1
1.638928E+1
1.662088E+1
1.669808E+1
1.669808E+1
1.685248E+1
1.700688E+1
1.700688E+1
1.685248E+1
1.669808E+1
1.654368E+1
1.654368E+1
1.669808E+1
1.692968E+1
1.716128E+1
1.731568E+1
1.747008E+1
1.754728E+1
1.777888E+1
1.801048E+1
1.808768E+1
1.824208E+1
1.839648E+1
1.862808E+1
1.893688E+1
1.909128E+1
1.932288E+1
1.947728E+1
1.978607E+1
2.024928E+1
2.071247E+1
2.094407E+1
2.086688E+1
2.078967E+1
2.078967E+1
2.102127E+1
2.133007E+1
2.171607E+1
2.202487E+1
2.225647E+1
2.241087E+1
2.248807E+1
2.264247E+1
2.279687E+1
2.295127E+1
2.310567E+1
2.326007E+1
2.341447E+1
2.356887E+1
2.380047E+1
2.418646E+1
2.449526E+1
2.464966E+1
2.472686E+1
2.472686E+1
2.472686E+1
2.472686E+1
2.480406E+1
2.480406E+1
2.480406E+1
2.472686E+1
2.472686E+1
2.480406E+1
2.488126E+1
2.511286E+1
2.542166E+1
2.549886E+1
2.534446E+1
2.511286E+1
2.503566E+1
2.495846E+1
2.488126E+1
2.472686E+1
2.457246E+1
2.441806E+1
2.434086E+1
2.434086E+1
2.426366E+1
2.426366E+1
2.426366E+1
2.434086E+1
2.426366E+1
2.426366E+1
2.426366E+1
2.434086E+1
2.434086E+1
2.441806E+1
2.441806E+1
2.418646E+1
2.395487E+1
2.410926E+1
2.464966E+1
2.488126E+1
2.441806E+1
2.380047E+1
2.372327E+1
2.403206E+1
2.418646E+1
2.403206E+1
2.387767E+1
2.380047E+1
2.387767E+1
2.387767E+1
2.387767E+1
2.395487E+1
2.403206E+1
2.418646E+1
2.441806E+1
2.457246E+1
2.472686E+1
2.472686E+1
2.457246E+1
2.434086E+1
2.418646E+1
2.418646E+1
2.449526E+1
2.480406E+1
2.480406E+1
2.449526E+1
2.434086E+1
2.434086E+1
2.449526E+1
2.457246E+1
2.457246E+1
2.449526E+1
2.441806E+1
2.449526E+1
2.464966E+1
2.495846E+1
2.519006E+1
2.542166E+1
2.557606E+1
2.565326E+1
2.565326E+1
2.580766E+1
2.603926E+1
2.627086E+1
2.642526E+1
2.657966E+1
2.665686E+1
2.688846E+1
2.704286E+1
2.719725E+1
2.727446E+1
2.727446E+1
2.742886E+1
2.766046E+1
2.789205E+1
2.804645E+1
2.804645E+1
2.812365E+1
2.827806E+1
2.835525E+1
2.850965E+1
2.858685E+1
2.866405E+1
2.866405E+1
2.858685E+1
2.866405E+1
2.874125E+1
2.897285E+1
2.912725E+1
2.920445E+1
2.928165E+1
2.943605E+1
2.959045E+1
2.982205E+1
3.005365E+1
3.005365E+1
2.989925E+1
2.966765E+1
2.974485E+1
2.997645E+1
3.028525E+1
3.051685E+1
3.059405E+1
3.036245E+1
3.013085E+1
2.989925E+1
2.974485E+1
2.966765E+1
2.959045E+1
2.966765E+1
2.966765E+1
2.943605E+1
2.935885E+1
2.920445E+1
2.912725E+1
2.897285E+1
2.874125E+1
2.866405E+1
2.850965E+1
2.835525E+1
2.812365E+1
2.773765E+1
2.742886E+1
2.727446E+1
2.712006E+1
2.696566E+1
2.681126E+1
2.673406E+1
2.665686E+1
2.642526E+1
2.611646E+1
2.573046E+1
2.534446E+1
2.480406E+1
2.418646E+1
2.364607E+1
2.318287E+1
2.295127E+1
2.287407E+1
2.279687E+1
2.271967E+1
2.271967E+1
2.279687E+1
2.271967E+1
2.248807E+1
2.210207E+1
2.179327E+1
2.179327E+1
2.217927E+1
2.271967E+1
2.318287E+1
2.310567E+1
2.264247E+1
2.217927E+1
2.217927E+1
2.248807E+1
2.264247E+1
2.233367E+1
2.148447E+1
2.024928E+1
1.909128E+1
1.824208E+1
1.785608E+1
1.770168E+1
1.777888E+1
1.793328E+1
1.801048E+1
1.801048E+1
1.801048E+1
1.793328E+1
1.777888E+1
1.739288E+1
1.669808E+1
1.592609E+1
1.546289E+1
1.507689E+1
1.469089E+1
1.422769E+1
1.399609E+1
1.384169E+1
1.368729E+1
1.345569E+1
1.306969E+1
1.268370E+1
1.222050E+1
1.175730E+1
1.144850E+1
1.129410E+1
1.121690E+1
1.121690E+1
1.121690E+1
1.113970E+1
1.113970E+1
1.121690E+1
1.137130E+1
1.144850E+1
1.144850E+1
1.137130E+1
1.113970E+1
1.090810E+1
1.083090E+1
1.090810E+1
1.083090E+1
1.067650E+1
1.052210E+1
1.044490E+1
1.044490E+1
1.029050E+1
1.013610E+1
9.981702E+0
9.981702E+0
9.904502E+0
9.595703E+0
9.286903E+0
8.978105E+0
8.669305E+0
8.514906E+0
8.283306E+0
8.128906E+0
7.897307E+0
7.665708E+0
7.434109E+0
7.356909E+0
7.356909E+0
7.356909E+0
7.202509E+0
7.048110E+0
6.816510E+0
6.584911E+0
6.353312E+0
6.121712E+0
5.967312E+0
5.967312E+0
6.044512E+0
5.967312E+0
5.581314E+0
5.426914E+0
5.581314E+0
5.735713E+0
5.426914E+0
4.886515E+0
4.500516E+0
4.346117E+0
4.191717E+0
4.037318E+0
3.728519E+0
3.574119E+0
3.496919E+0
3.496919E+0
3.419719E+0
3.188120E+0
3.033720E+0
2.879321E+0
2.724921E+0
2.570522E+0
2.493322E+0
2.338922E+0
2.261722E+0
2.261722E+0
2.261722E+0
2.184522E+0
1.952923E+0
1.798524E+0
1.644124E+0
1.644124E+0
1.721324E+0
1.721324E+0
1.721324E+0
1.952923E+0
2.184522E+0
2.338922E+0
2.184522E+0
1.952923E+0
1.952923E+0
2.107323E+0
2.184522E+0
2.107323E+0
2.030123E+0
2.184522E+0
2.338922E+0
2.493322E+0
2.570522E+0
2.647721E+0
2.570522E+0
2.493322E+0
2.647721E+0
2.956521E+0
3.265320E+0
3.419719E+0
3.496919E+0
3.496919E+0
3.651319E+0
3.805718E+0
3.960118E+0
4.037318E+0
4.191717E+0
4.268917E+0
4.423317E+0
4.500516E+0
4.577716E+0
4.577716E+0
4.654916E+0
4.809316E+0
5.040915E+0
5.272514E+0
5.504114E+0
5.658513E+0
5.812913E+0
5.890113E+0
5.890113E+0
5.967312E+0
6.044512E+0
6.121712E+0
6.121712E+0
6.121712E+0
6.276112E+0
6.353312E+0
6.507711E+0
6.662111E+0
6.739310E+0
6.662111E+0
6.584911E+0
6.507711E+0
6.430511E+0
6.430511E+0
6.353312E+0
6.353312E+0
6.353312E+0
6.430511E+0
6.430511E+0
6.276112E+0
6.121712E+0
6.044512E+0
6.044512E+0
5.967312E+0
5.812913E+0
5.735713E+0
5.658513E+0
5.581314E+0
5.504114E+0
5.504114E+0
5.504114E+0
5.349714E+0
5.118115E+0
4.963715E+0
4.963715E+0
4.963715E+0
4.886515E+0
4.732116E+0
4.577716E+0
4.654916E+0
4.886515E+0
5.040915E+0
5.118115E+0
5.272514E+0
5.504114E+0
5.504114E+0
5.272514E+0
4.886515E+0
4.654916E+0
4.654916E+0
4.963715E+0
5.272514E+0
5.195314E+0
4.809316E+0
4.500516E+0
4.577716E+0
4.886515E+0
5.040915E+0
4.886515E+0
4.732116E+0
4.577716E+0
4.654916E+0
4.654916E+0
4.732116E+0
4.886515E+0
4.886515E+0
4.963715E+0
5.040915E+0
5.118115E+0
5.272514E+0
5.272514E+0
5.349714E+0
5.504114E+0
5.581314E+0
5.426914E+0
5.195314E+0
5.118115E+0
5.349714E+0
5.658513E+0
5.735713E+0
5.735713E+0
5.735713E+0
5.735713E+0
5.890113E+0
5.967312E+0
5.890113E+0
5.812913E+0
5.735713E+0
5.890113E+0
6.121712E+0
6.353312E+0
6.276112E+0
6.276112E+0
6.276112E+0
6.430511E+0
6.507711E+0
6.507711E+0
6.507711E+0
6.507711E+0
6.739310E+0
6.893710E+0
6.970910E+0
7.125310E+0
7.202509E+0
7.356909E+0
7.511308E+0
7.665708E+0
7.820108E+0
7.974507E+0
8.283306E+0
8.669305E+0
8.978105E+0
9.132504E+0
9.286903E+0
9.518503E+0
9.672903E+0
9.750102E+0
9.904502E+0
1.013610E+1
1.044490E+1
1.067650E+1
1.083090E+1
1.083090E+1
1.090810E+1
1.098530E+1
1.113970E+1
1.129410E+1
1.137130E+1
1.144850E+1
1.144850E+1
1.152570E+1
1.160290E+1
1.168010E+1
1.168010E+1
1.175730E+1
1.175730E+1
1.168010E+1
1.160290E+1
1.168010E+1
1.168010E+1
1.168010E+1
1.168010E+1
1.191170E+1
1.214330E+1
1.222050E+1
1.191170E+1
1.160290E+1
1.137130E+1
1.137130E+1
1.129410E+1
1.121690E+1
1.113970E+1
1.098530E+1
1.090810E+1
1.090810E+1
1.098530E+1
1.098530E+1
1.083090E+1
1.059930E+1
1.036770E+1
1.013610E+1
1.005890E+1
1.021330E+1
1.036770E+1
1.021330E+1
9.981702E+0
9.827302E+0
9.981702E+0
1.013610E+1
1.021330E+1
1.013610E+1
1.005890E+1
9.904502E+0
9.750102E+0
9.827302E+0
9.904502E+0
9.904502E+0
9.827302E+0
9.595703E+0
9.441303E+0
9.441303E+0
9.441303E+0
9.364103E+0
9.286903E+0
9.209703E+0
9.055305E+0
8.823705E+0
8.514906E+0
8.206106E+0
7.974507E+0
7.742908E+0
7.434109E+0
7.125310E+0
6.970910E+0
6.816510E+0
6.662111E+0
6.353312E+0
6.044512E+0
5.890113E+0
5.890113E+0
5.890113E+0
5.735713E+0
5.426914E+0
5.349714E+0
5.504114E+0
5.658513E+0
5.658513E+0
5.504114E+0
5.349714E+0
5.349714E+0
5.426914E+0
5.504114E+0
5.349714E+0
5.195314E+0
5.272514E+0
5.426914E+0
5.272514E+0
4.809316E+0
4.654916E+0
4.886515E+0
5.272514E+0
5.504114E+0
5.504114E+0
5.581314E+0
5.812913E+0
6.121712E+0
6.507711E+0
6.739310E+0
6.893710E+0
7.125310E+0
7.511308E+0
7.974507E+0
8.514906E+0
8.823705E+0
8.900905E+0
8.746505E+0
8.514906E+0
8.206106E+0
7.897307E+0
7.665708E+0
7.511308E+0
7.279709E+0
6.893710E+0
6.507711E+0
6.198912E+0
6.121712E+0
6.044512E+0
5.735713E+0
5.272514E+0
4.732116E+0
4.500516E+0
4.500516E+0
4.577716E+0
4.654916E+0
4.654916E+0
4.500516E+0
4.423317E+0
4.346117E+0
4.346117E+0
4.191717E+0
4.114517E+0
4.114517E+0
4.346117E+0
4.500516E+0
4.577716E+0
4.577716E+0
4.500516E+0
4.654916E+0
4.809316E+0
4.886515E+0
4.809316E+0
4.577716E+0
4.346117E+0
4.423317E+0
4.654916E+0
4.577716E+0
4.423317E+0
4.500516E+0
4.809316E+0
5.040915E+0
4.963715E+0
4.654916E+0
4.268917E+0
4.114517E+0
4.268917E+0
4.500516E+0
4.886515E+0
5.272514E+0
5.426914E+0
5.581314E+0
6.044512E+0
6.739310E+0
7.434109E+0
7.820108E+0
7.820108E+0
7.665708E+0
7.588509E+0
7.665708E+0
7.897307E+0
8.437706E+0
9.055305E+0
9.286903E+0
9.132504E+0
8.978105E+0
9.286903E+0
9.750102E+0
9.904502E+0
9.672903E+0
9.132504E+0
8.669305E+0
8.128906E+0
7.665708E+0
7.356909E+0
7.356909E+0
7.511308E+0
7.665708E+0
7.820108E+0
7.665708E+0
7.279709E+0
6.816510E+0
6.584911E+0
6.507711E+0
6.430511E+0
6.353312E+0
6.121712E+0
5.812913E+0
5.504114E+0
5.349714E+0
5.349714E+0
5.581314E+0
5.812913E+0
5.812913E+0
5.735713E+0
5.504114E+0
5.272514E+0
5.118115E+0
5.195314E+0
5.349714E+0
5.426914E+0
5.349714E+0
5.349714E+0
5.426914E+0
5.735713E+0
6.044512E+0
6.353312E+0
6.430511E+0
6.430511E+0
6.507711E+0
6.739310E+0
7.125310E+0
7.434109E+0
7.588509E+0
7.742908E+0
8.051707E+0
8.360506E+0
8.669305E+0
8.823705E+0
8.978105E+0
9.209703E+0
9.518503E+0
9.750102E+0
9.827302E+0
9.904502E+0
9.981702E+0
1.005890E+1
1.005890E+1
1.005890E+1
9.981702E+0
9.827302E+0
9.518503E+0
9.132504E+0
8.746505E+0
8.514906E+0
8.514906E+0
8.437706E+0
7.974507E+0
7.202509E+0
6.507711E+0
6.121712E+0
6.044512E+0
5.967312E+0
5.812913E+0
5.504114E+0
5.349714E+0
5.272514E+0
5.195314E+0
5.118115E+0
4.963715E+0
4.886515E+0
4.886515E+0
5.118115E+0
5.426914E+0
5.504114E+0
5.426914E+0
5.504114E+0
5.581314E+0
5.735713E+0
5.812913E+0
5.967312E+0
6.121712E+0
6.276112E+0
6.507711E+0
6.739310E+0
6.893710E+0
6.970910E+0
6.970910E+0
7.048110E+0
7.202509E+0
7.202509E+0
7.125310E+0
6.893710E+0
6.816510E+0
6.816510E+0
6.816510E+0
6.816510E+0
6.662111E+0
6.584911E+0
6.584911E+0
6.739310E+0
6.662111E+0
6.430511E+0
6.044512E+0
5.890113E+0
5.890113E+0
5.812913E+0
5.735713E+0
5.581314E+0
5.426914E+0
5.349714E+0
5.195314E+0
5.040915E+0
4.886515E+0
4.809316E+0
4.654916E+0
4.654916E+0
4.577716E+0
4.500516E+0
4.423317E+0
4.268917E+0
4.114517E+0
3.960118E+0
3.805718E+0
3.728519E+0
3.574119E+0
3.496919E+0
3.419719E+0
3.342520E+0
3.342520E+0
3.342520E+0
3.342520E+0
3.265320E+0
3.342520E+0
3.419719E+0
3.574119E+0
3.651319E+0
3.651319E+0
3.651319E+0
3.728519E+0
3.805718E+0
4.191717E+0
4.577716E+0
4.886515E+0
4.886515E+0
4.809316E+0
4.886515E+0
5.195314E+0
5.426914E+0
5.735713E+0
5.967312E+0
6.198912E+0
6.507711E+0
6.816510E+0
7.125310E+0
7.434109E+0
7.588509E+0
7.820108E+0
7.974507E+0
8.128906E+0
8.437706E+0
8.823705E+0
9.132504E+0
9.518503E+0
9.750102E+0
9.981702E+0
1.029050E+1
1.059930E+1
1.090810E+1
1.113970E+1
1.129410E+1
1.152570E+1
1.175730E+1
1.198890E+1
1.229770E+1
1.260650E+1
1.299249E+1
1.322409E+1
1.345569E+1
1.376449E+1
1.391889E+1
1.391889E+1
1.399609E+1
1.407329E+1
1.422769E+1
1.445929E+1
1.469089E+1
1.484529E+1
1.499969E+1
1.499969E+1
1.507689E+1
1.515409E+1
1.523129E+1
1.530849E+1
1.530849E+1
1.530849E+1
1.538569E+1
1.538569E+1
1.538569E+1
1.546289E+1
1.554009E+1
1.577169E+1
1.592609E+1
1.608049E+1
1.608049E+1
1.600329E+1
1.577169E+1
1.554009E+1
1.538569E+1
1.546289E+1
1.561729E+1
1.569449E+1
1.577169E+1
1.584889E+1
1.577169E+1
1.561729E+1
1.546289E+1
1.538569E+1
1.546289E+1
1.538569E+1
1.507689E+1
1.461369E+1
1.415049E+1
1.407329E+1
1.422769E+1
1.422769E+1
1.399609E+1
1.376449E+1
1.376449E+1
1.384169E+1
1.384169E+1
1.361009E+1
1.314689E+1
1.283809E+1
1.268370E+1
1.260650E+1
1.252930E+1
1.229770E+1
1.222050E+1
1.222050E+1
1.222050E+1
1.222050E+1
1.222050E+1
1.229770E+1
1.237490E+1
1.252930E+1
1.252930E+1
1.245210E+1
1.237490E+1
1.237490E+1
1.245210E+1
1.252930E+1
1.260650E+1
1.268370E+1
1.276090E+1
1.268370E+1
1.260650E+1
1.260650E+1
1.268370E+1
1.276090E+1
1.276090E+1
1.268370E+1
1.268370E+1
1.268370E+1
1.276090E+1
1.283809E+1
1.283809E+1
1.291529E+1
1.299249E+1
1.322409E+1
1.337849E+1
1.337849E+1
1.330129E+1
1.322409E+1
1.322409E+1
1.314689E+1
1.306969E+1
1.306969E+1
1.306969E+1
1.306969E+1
1.306969E+1
1.306969E+1
1.314689E+1
1.322409E+1
1.345569E+1
1.368729E+1
1.384169E+1
1.391889E+1
1.391889E+1
1.384169E+1
1.384169E+1
1.399609E+1
1.415049E+1
1.422769E+1
1.438209E+1
1.445929E+1
1.469089E+1
1.484529E+1
1.499969E+1
1.515409E+1
1.530849E+1
1.538569E+1
1.546289E+1
1.554009E+1
1.569449E+1
1.592609E+1
1.615769E+1
1.623488E+1
1.615769E+1
1.623488E+1
1.654368E+1
1.708408E+1
1.754728E+1
1.747008E+1
1.708408E+1
1.669808E+1
1.654368E+1
1.662088E+1
1.669808E+1
1.662088E+1
1.654368E+1
1.646648E+1
1.662088E+1
1.685248E+1
1.708408E+1
1.747008E+1
1.801048E+1
1.847368E+1
1.901408E+1
1.955448E+1
1.986328E+1
2.001768E+1
2.009487E+1
2.001768E+1
1.994048E+1
1.978607E+1
1.955448E+1
1.924568E+1
1.893688E+1
1.878248E+1
1.870528E+1
1.870528E+1
1.870528E+1
1.847368E+1
1.808768E+1
1.777888E+1
1.762448E+1
1.762448E+1
1.747008E+1
1.716128E+1
1.669808E+1
1.646648E+1
1.646648E+1
1.654368E+1
1.654368E+1
1.654368E+1
1.662088E+1
1.662088E+1
1.654368E+1
1.646648E+1
1.654368E+1
1.669808E+1
1.692968E+1
1.700688E+1
1.700688E+1
1.692968E+1
1.685248E+1
1.692968E+1
1.708408E+1
1.708408E+1
1.708408E+1
1.708408E+1
1.708408E+1
1.692968E+1
1.677528E+1
1.662088E+1
1.654368E+1
1.646648E+1
1.646648E+1
1.654368E+1
1.662088E+1
1.662088E+1
1.662088E+1
1.669808E+1
1.677528E+1
1.685248E+1
1.700688E+1
1.716128E+1
1.739288E+1
1.747008E+1
1.747008E+1
1.731568E+1
1.708408E+1
1.692968E+1
1.677528E+1
1.677528E+1
1.677528E+1
1.677528E+1
1.669808E+1
1.654368E+1
1.631208E+1
1.608049E+1
1.584889E+1
1.554009E+1
1.507689E+1
1.469089E+1
1.430489E+1
1.399609E+1
1.361009E+1
1.330129E+1
1.299249E+1
1.276090E+1
1.268370E+1
1.268370E+1
1.276090E+1
1.268370E+1
1.252930E+1
1.245210E+1
1.237490E+1
1.229770E+1
1.222050E+1
1.214330E+1
1.191170E+1
1.175730E+1
1.168010E+1
1.183450E+1
1.214330E+1
1.245210E+1
1.260650E+1
1.268370E+1
1.245210E+1
1.206610E+1
1.175730E+1
1.183450E+1
1.222050E+1
1.260650E+1
1.268370E+1
1.260650E+1
1.283809E+1
1.337849E+1
1.391889E+1
1.422769E+1
1.422769E+1
1.407329E+1
1.384169E+1
1.376449E+1
1.399609E+1
1.438209E+1
1.484529E+1
1.530849E+1
1.569449E+1
1.592609E+1
1.615769E+1
1.631208E+1
1.638928E+1
1.646648E+1
1.646648E+1
1.638928E+1
1.623488E+1
1.615769E+1
1.615769E+1
1.615769E+1
1.623488E+1
1.623488E+1
1.631208E+1
1.631208E+1
1.615769E+1
1.600329E+1
1.577169E+1
1.561729E+1
1.569449E+1
1.592609E+1
1.600329E+1
1.561729E+1
1.507689E+1
1.476809E+1
1.476809E+1
1.484529E+1
1.484529E+1
1.469089E+1
1.469089E+1
1.469089E+1
1.469089E+1
1.469089E+1
1.461369E+1
1.453649E+1
1.453649E+1
1.453649E+1
1.461369E+1
1.476809E+1
1.484529E+1
1.484529E+1
1.492249E+1
1.507689E+1
1.515409E+1
1.523129E+1
1.530849E+1
1.538569E+1
1.538569E+1
1.538569E+1
1.538569E+1
1.546289E+1
1.554009E+1
1.561729E+1
1.554009E+1
1.546289E+1
1.530849E+1
1.499969E+1
1.461369E+1
1.407329E+1
1.353289E+1
1.306969E+1
1.276090E+1
1.252930E+1
1.237490E+1
1.229770E+1
1.206610E+1
1.175730E+1
1.137130E+1
1.098530E+1
1.044490E+1
9.827302E+0
9.132504E+0
8.514906E+0
8.051707E+0
7.820108E+0
7.742908E+0
7.820108E+0
7.897307E+0
7.974507E+0
7.974507E+0
7.897307E+0
7.897307E+0
7.820108E+0
7.742908E+0
7.742908E+0
7.974507E+0
8.283306E+0
8.592106E+0
8.978105E+0
9.286903E+0
9.518503E+0
9.750102E+0
9.981702E+0
1.021330E+1
1.029050E+1
1.044490E+1
1.059930E+1
1.083090E+1
1.113970E+1
1.144850E+1
1.152570E+1
1.152570E+1
1.152570E+1
1.152570E+1
1.152570E+1
1.137130E+1
1.129410E+1
1.129410E+1
1.129410E+1
1.121690E+1
1.113970E+1
1.106250E+1
1.113970E+1
1.121690E+1
1.137130E+1
1.129410E+1
1.121690E+1
1.113970E+1
1.106250E+1
1.106250E+1
1.106250E+1
1.106250E+1
1.098530E+1
1.098530E+1
1.098530E+1
1.106250E+1
1.106250E+1
1.098530E+1
1.106250E+1
1.106250E+1
1.106250E+1
1.090810E+1
1.067650E+1
1.059930E+1
1.059930E+1
1.075370E+1
1.090810E+1
1.090810E+1
1.067650E+1
1.044490E+1
1.013610E+1
9.904502E+0
9.672903E+0
9.441303E+0
9.055305E+0
8.669305E+0
8.592106E+0
8.900905E+0
9.441303E+0
9.981702E+0
1.029050E+1
1.021330E+1
9.904502E+0
9.904502E+0
1.036770E+1
1.067650E+1
1.052210E+1
9.981702E+0
9.518503E+0
9.209703E+0
9.209703E+0
9.286903E+0
9.441303E+0
9.595703E+0
9.595703E+0
9.518503E+0
9.518503E+0
9.518503E+0
9.518503E+0
9.672903E+0
9.827302E+0
1.005890E+1
1.021330E+1
1.059930E+1
1.121690E+1
1.191170E+1
1.237490E+1
1.260650E+1
1.245210E+1
1.214330E+1
1.175730E+1
1.144850E+1
1.121690E+1
1.113970E+1
1.113970E+1
1.106250E+1
1.098530E+1
1.090810E+1
1.067650E+1
1.044490E+1
1.013610E+1
9.981702E+0
9.827302E+0
9.827302E+0
9.827302E+0
9.904502E+0
1.005890E+1
1.021330E+1
1.021330E+1
1.013610E+1
9.981702E+0
9.827302E+0
9.827302E+0
9.827302E+0
9.904502E+0
9.827302E+0
9.904502E+0
1.005890E+1
1.021330E+1
1.029050E+1
1.029050E+1
1.021330E+1
1.021330E+1
1.021330E+1
1.005890E+1
9.981702E+0
9.827302E+0
9.827302E+0
9.827302E+0
9.827302E+0
9.750102E+0
9.750102E+0
9.672903E+0
9.672903E+0
9.595703E+0
9.518503E+0
9.518503E+0
9.364103E+0
9.132504E+0
9.209703E+0
9.518503E+0
9.827302E+0
9.827302E+0
9.518503E+0
9.209703E+0
9.132504E+0
9.441303E+0
9.750102E+0
9.981702E+0
9.981702E+0
9.672903E+0
9.441303E+0
9.364103E+0
9.441303E+0
9.364103E+0
9.364103E+0
9.286903E+0
9.209703E+0
9.132504E+0
9.055305E+0
9.055305E+0
9.055305E+0
9.132504E+0
9.055305E+0
8.900905E+0
8.823705E+0
8.746505E+0
8.592106E+0
8.437706E+0
8.360506E+0
8.360506E+0
8.283306E+0
8.206106E+0
8.051707E+0
7.974507E+0
7.974507E+0
7.974507E+0
7.974507E+0
7.897307E+0
7.897307E+0
7.820108E+0
7.742908E+0
7.665708E+0
7.588509E+0
7.511308E+0
7.588509E+0
7.665708E+0
7.742908E+0
7.665708E+0
7.511308E+0
7.434109E+0
7.279709E+0
7.202509E+0
7.048110E+0
6.893710E+0
6.816510E+0
6.739310E+0
6.739310E+0
6.739310E+0
6.816510E+0
6.816510E+0
6.739310E+0
6.739310E+0
6.816510E+0
6.970910E+0
6.970910E+0
6.816510E+0
6.739310E+0
6.816510E+0
6.893710E+0
6.970910E+0
6.893710E+0
6.893710E+0
6.893710E+0
6.893710E+0
6.970910E+0
6.970910E+0
6.970910E+0
6.893710E+0
6.816510E+0
6.739310E+0
6.662111E+0
6.662111E+0
6.739310E+0
6.662111E+0
6.507711E+0
6.276112E+0
6.121712E+0
6.044512E+0
5.967312E+0
5.812913E+0
5.581314E+0
5.426914E+0
5.581314E+0
5.812913E+0
5.812913E+0
5.504114E+0
5.195314E+0
4.886515E+0
4.732116E+0
4.654916E+0
4.577716E+0
4.577716E+0
4.577716E+0
4.577716E+0
4.500516E+0
4.500516E+0
4.500516E+0
4.577716E+0
4.577716E+0
4.423317E+0
4.268917E+0
4.114517E+0
4.037318E+0
4.037318E+0
4.114517E+0
4.191717E+0
4.268917E+0
4.268917E+0
4.346117E+0
4.346117E+0
4.423317E+0
4.423317E+0
4.500516E+0
4.500516E+0
4.423317E+0
4.423317E+0
4.577716E+0
4.732116E+0
4.732116E+0
4.577716E+0
4.500516E+0
4.500516E+0
4.423317E+0
4.346117E+0
4.423317E+0
4.654916E+0
4.809316E+0
4.654916E+0
4.500516E+0
4.423317E+0
4.423317E+0
4.268917E+0
4.114517E+0
4.191717E+0
4.268917E+0
4.037318E+0
3.651319E+0
3.496919E+0
3.574119E+0
3.651319E+0
3.574119E+0
3.496919E+0
3.342520E+0
3.110920E+0
2.879321E+0
2.724921E+0
2.647721E+0
2.647721E+0
2.724921E+0
2.802121E+0
2.879321E+0
2.956521E+0
3.110920E+0
3.265320E+0
3.342520E+0
3.419719E+0
3.419719E+0
3.574119E+0
3.651319E+0
3.728519E+0
3.651319E+0
3.574119E+0
3.496919E+0
3.188120E+0
2.879321E+0
2.956521E+0
3.265320E+0
3.496919E+0
3.342520E+0
3.033720E+0
2.879321E+0
2.956521E+0
2.956521E+0
3.033720E+0
2.956521E+0
2.879321E+0
2.724921E+0
2.570522E+0
2.416122E+0
2.261722E+0
2.261722E+0
2.338922E+0
2.493322E+0
2.647721E+0
2.724921E+0
2.879321E+0
2.802121E+0
2.724921E+0
2.570522E+0
2.493322E+0
2.493322E+0
2.570522E+0
2.647721E+0
2.724921E+0
2.493322E+0
2.184522E+0
1.875724E+0
1.875724E+0
1.952923E+0
2.030123E+0
2.030123E+0
2.107323E+0
2.107323E+0
2.107323E+0
2.030123E+0
2.030123E+0
1.952923E+0
1.952923E+0
1.952923E+0
2.030123E+0
2.107323E+0
2.030123E+0
1.721324E+0
1.335325E+0
1.258125E+0
1.489725E+0
1.875724E+0
2.338922E+0
2.570522E+0
2.570522E+0
2.416122E+0
2.261722E+0
2.261722E+0
2.416122E+0
2.570522E+0
2.647721E+0
2.724921E+0
2.724921E+0
2.802121E+0
2.802121E+0
2.724921E+0
2.647721E+0
2.647721E+0
2.647721E+0
2.724921E+0
2.724921E+0
2.724921E+0
2.724921E+0
2.802121E+0
2.802121E+0
2.879321E+0
3.033720E+0
3.110920E+0
3.110920E+0
2.956521E+0
2.802121E+0
2.493322E+0
2.184522E+0
1.952923E+0
1.875724E+0
2.030123E+0
2.107323E+0
2.184522E+0
2.261722E+0
2.416122E+0
2.570522E+0
2.570522E+0
2.338922E+0
2.107323E+0
1.952923E+0
1.952923E+0
1.875724E+0
1.798524E+0
1.721324E+0
1.721324E+0
1.798524E+0
1.875724E+0
1.875724E+0
1.798524E+0
1.798524E+0
1.721324E+0
1.644124E+0
1.566924E+0
1.489725E+0
1.489725E+0
1.412525E+0
1.335325E+0
1.258125E+0
1.412525E+0
1.644124E+0
1.721324E+0
1.644124E+0
1.566924E+0
1.566924E+0
1.489725E+0
1.412525E+0
1.335325E+0
1.412525E+0
1.566924E+0
1.721324E+0
1.644124E+0
1.566924E+0
1.489725E+0
1.412525E+0
1.412525E+0
1.412525E+0
1.412525E+0
1.412525E+0
1.489725E+0
1.566924E+0
1.644124E+0
1.721324E+0
1.798524E+0
1.798524E+0
1.721324E+0
1.566924E+0
1.566924E+0
1.566924E+0
1.644124E+0
1.721324E+0
1.721324E+0
1.721324E+0
1.721324E+0
1.644124E+0
1.566924E+0
1.566924E+0
1.644124E+0
1.721324E+0
1.721324E+0
1.721324E+0
1.798524E+0
1.798524E+0
1.721324E+0
1.721324E+0
1.798524E+0
1.721324E+0
1.721324E+0
1.644124E+0
1.798524E+0
1.952923E+0
2.030123E+0
2.107323E+0
2.338922E+0
2.570522E+0
2.802121E+0
2.802121E+0
2.724921E+0
2.724921E+0
2.802121E+0
2.724921E+0
2.647721E+0
2.647721E+0
2.802121E+0
2.956521E+0
3.033720E+0
3.033720E+0
3.033720E+0
3.033720E+0
3.110920E+0
3.110920E+0
3.033720E+0
2.879321E+0
2.724921E+0
2.802121E+0
2.879321E+0
2.802121E+0
2.647721E+0
2.493322E+0
2.570522E+0
2.724921E+0
2.724921E+0
2.647721E+0
2.493322E+0
2.261722E+0
2.107323E+0
2.107323E+0
2.184522E+0
2.261722E+0
2.338922E+0
2.261722E+0
2.184522E+0
2.184522E+0
2.107323E+0
1.952923E+0
1.952923E+0
1.875724E+0
1.798524E+0
1.644124E+0
1.566924E+0
1.566924E+0
1.489725E+0
1.258125E+0
1.103725E+0
1.103725E+0
1.103725E+0
8.721261E-1
7.177265E-1
6.405268E-1
5.633268E-1
5.633268E-1
6.405268E-1
7.949263E-1
7.949263E-1
5.633268E-1
1.773279E-1
2.292833E-2
2.292833E-2
1.001281E-1
1.001281E-1
1.001281E-1
1.001281E-1
1.001281E-1
1.001281E-1
-5.427146E-2
-1.314713E-1
-2.086711E-1
-2.858709E-1
-4.402705E-1
-5.946701E-1
-8.262694E-1
-9.806690E-1
-9.806690E-1
-9.806690E-1
-1.057869E+0
-1.135069E+0
-1.057869E+0
-9.806690E-1
-8.262694E-1
-7.490696E-1
-7.490696E-1
-9.034692E-1
-9.806690E-1
-9.806690E-1
-9.034692E-1
-9.034692E-1
-9.806690E-1
-1.135069E+0
-1.135069E+0
-1.057869E+0
-1.057869E+0
-1.135069E+0
-1.212268E+0
-1.366668E+0
-1.443868E+0
-1.521068E+0
-1.675467E+0
-1.829867E+0
-1.984266E+0
-1.984266E+0
-1.907067E+0
-1.829867E+0
-1.907067E+0
-1.984266E+0
-2.061466E+0
-2.138666E+0
-2.215866E+0
-2.370265E+0
-2.370265E+0
-2.447465E+0
-2.447465E+0
-2.601865E+0
-2.679065E+0
-2.756264E+0
-2.756264E+0
-2.756264E+0
-2.833464E+0
-2.833464E+0
-2.910664E+0
-2.910664E+0
-2.987864E+0
-3.065064E+0
-3.219463E+0
-3.219463E+0
-3.219463E+0
-3.142263E+0
-3.142263E+0
-3.142263E+0
-3.219463E+0
-3.296663E+0
-3.219463E+0
-3.065064E+0
-2.910664E+0
-2.833464E+0
-2.833464E+0
-2.987864E+0
-3.142263E+0
-3.219463E+0
-3.219463E+0
-3.142263E+0
-3.065064E+0
-2.987864E+0
-2.987864E+0
-2.910664E+0
-2.679065E+0
-2.447465E+0
-2.370265E+0
-2.447465E+0
-2.447465E+0
-2.447465E+0
-2.447465E+0
-2.524665E+0
-2.524665E+0
-2.524665E+0
-2.370265E+0
-2.215866E+0
-2.138666E+0
-2.061466E+0
-2.061466E+0
-1.984266E+0
-1.984266E+0
-1.907067E+0
-1.984266E+0
-1.984266E+0
-2.061466E+0
-2.061466E+0
-2.138666E+0
-2.215866E+0
-2.215866E+0
-2.215866E+0
-2.215866E+0
-2.293066E+0
-2.370265E+0
-2.524665E+0
-2.601865E+0
-2.756264E+0
-2.910664E+0
-2.987864E+0
-3.065064E+0
-3.142263E+0
-3.142263E+0
-3.219463E+0
-3.528262E+0
-3.837061E+0
-3.991461E+0
-3.991461E+0
-4.145861E+0
-4.454660E+0
-4.686259E+0
-4.840659E+0
-4.917859E+0
-4.995059E+0
-5.149458E+0
-5.303858E+0
-5.458257E+0
-5.612657E+0
-5.767057E+0
-5.921456E+0
-5.998656E+0
-6.075856E+0
-6.230255E+0
-6.384655E+0
-6.539054E+0
-6.616254E+0
-6.616254E+0
-6.616254E+0
-6.616254E+0
-6.770654E+0
-6.847854E+0
-7.002253E+0
-7.079453E+0
-7.156653E+0
-7.233852E+0
-7.388252E+0
-7.542652E+0
-7.619852E+0
-7.774251E+0
-7.928651E+0
-8.005850E+0
-8.083050E+0
-8.160250E+0
-8.314650E+0
-8.237450E+0
-8.160250E+0
-8.160250E+0
-8.314650E+0
-8.623448E+0
-9.009448E+0
-9.318247E+0
-9.472647E+0
-9.549847E+0
-9.704246E+0
-9.935845E+0
-1.009025E+1
-1.024464E+1
-1.039904E+1
-1.047624E+1
-1.055344E+1
-1.070784E+1
-1.086224E+1
-1.093944E+1
-1.101664E+1
-1.109384E+1
-1.132544E+1
-1.140264E+1
-1.147984E+1
-1.147984E+1
-1.155704E+1
-1.171144E+1
-1.178864E+1
-1.186584E+1
-1.178864E+1
-1.178864E+1
-1.186584E+1
-1.186584E+1
-1.186584E+1
-1.178864E+1
-1.163424E+1
-1.163424E+1
-1.171144E+1
-1.178864E+1
-1.178864E+1
-1.171144E+1
-1.163424E+1
-1.155704E+1
-1.147984E+1
-1.147984E+1
-1.140264E+1
-1.132544E+1
-1.124824E+1
-1.124824E+1
-1.117104E+1
-1.101664E+1
-1.078504E+1
-1.063064E+1
-1.055344E+1
-1.055344E+1
-1.047624E+1
-1.032184E+1
-1.016745E+1
-1.001305E+1
-9.781446E+0
-9.549847E+0
-9.395447E+0
-9.318247E+0
-9.241047E+0
-9.086648E+0
-8.932248E+0
-8.700648E+0
-8.391850E+0
-8.160250E+0
-8.083050E+0
-8.083050E+0
-8.005850E+0
-8.005850E+0
-8.005850E+0
-8.005850E+0
-8.005850E+0
-7.928651E+0
-7.851451E+0
-7.851451E+0
-7.928651E+0
-8.160250E+0
-8.237450E+0
-8.005850E+0
-7.619852E+0
-7.465452E+0
-7.388252E+0
-7.388252E+0
-7.233852E+0
-7.079453E+0
-6.925053E+0
-6.925053E+0
-7.079453E+0
-7.388252E+0
-7.774251E+0
-8.083050E+0
-8.314650E+0
-8.391850E+0
-8.314650E+0
-8.237450E+0
-8.160250E+0
-8.083050E+0
-8.005850E+0
-8.160250E+0
-8.469049E+0
-8.932248E+0
-9.318247E+0
-9.472647E+0
-9.549847E+0
-9.549847E+0
-9.472647E+0
-9.318247E+0
-9.241047E+0
-9.318247E+0
-9.472647E+0
-9.627047E+0
-9.704246E+0
-9.781446E+0
-1.001305E+1
-1.016745E+1
-1.024464E+1
-1.055344E+1
-1.101664E+1
-1.147984E+1
-1.171144E+1
-1.178864E+1
-1.202024E+1
-1.263784E+1
-1.310104E+1
-1.340984E+1
-1.356424E+1
-1.379584E+1
-1.418183E+1
-1.464503E+1
-1.503103E+1
-1.549423E+1
-1.588023E+1
-1.618903E+1
-1.649783E+1
-1.680663E+1
-1.703823E+1
-1.726983E+1
-1.734703E+1
-1.742423E+1
-1.750143E+1
-1.757863E+1
-1.773303E+1
-1.781023E+1
-1.788742E+1
-1.788742E+1
-1.781023E+1
-1.781023E+1
-1.781023E+1
-1.781023E+1
-1.757863E+1
-1.734703E+1
-1.711543E+1
-1.688383E+1
-1.688383E+1
-1.680663E+1
-1.665223E+1
-1.657503E+1
-1.649783E+1
-1.634343E+1
-1.611183E+1
-1.588023E+1
-1.572583E+1
-1.557143E+1
-1.557143E+1
-1.564863E+1
-1.557143E+1
-1.533983E+1
-1.518543E+1
-1.518543E+1
-1.533983E+1
-1.533983E+1
-1.518543E+1
-1.510823E+1
-1.510823E+1
-1.510823E+1
-1.503103E+1
-1.495383E+1
-1.495383E+1
-1.503103E+1
-1.510823E+1
-1.503103E+1
-1.479943E+1
-1.456783E+1
-1.433623E+1
-1.418183E+1
-1.395023E+1
-1.364144E+1
-1.340984E+1
-1.325544E+1
-1.317824E+1
-1.310104E+1
-1.294664E+1
-1.271504E+1
-1.248344E+1
-1.217464E+1
-1.186584E+1
-1.147984E+1
-1.109384E+1
-1.078504E+1
-1.039904E+1
-1.016745E+1
-1.016745E+1
-1.055344E+1
-1.093944E+1
-1.132544E+1
-1.147984E+1
-1.163424E+1
-1.171144E+1
-1.186584E+1
-1.209744E+1
-1.248344E+1
-1.279224E+1
-1.317824E+1
-1.356424E+1
-1.402743E+1
-1.441343E+1
-1.479943E+1
-1.518543E+1
-1.541703E+1
-1.572583E+1
-1.603463E+1
-1.618903E+1
-1.634343E+1
-1.657503E+1
-1.688383E+1
-1.711543E+1
-1.734703E+1
-1.750143E+1
-1.788742E+1
-1.819622E+1
-1.842782E+1
-1.858222E+1
-1.889102E+1
-1.927702E+1
-1.974022E+1
-2.012622E+1
-2.043502E+1
-2.066662E+1
-2.097542E+1
-2.112981E+1
-2.112981E+1
-2.097542E+1
-2.058942E+1
-2.020342E+1
-1.997182E+1
-1.981742E+1
-1.974022E+1
-1.958582E+1
-1.943142E+1
-1.943142E+1
-1.950862E+1
-1.943142E+1
-1.912262E+1
-1.865942E+1
-1.811902E+1
-1.781023E+1
-1.773303E+1
-1.788742E+1
-1.796462E+1
-1.796462E+1
-1.796462E+1
-1.804182E+1
-1.819622E+1
-1.842782E+1
-1.858222E+1
-1.865942E+1
-1.881382E+1
-1.896822E+1
-1.912262E+1
-1.919982E+1
-1.935422E+1
-1.950862E+1
-1.966302E+1
-1.950862E+1
-1.912262E+1
-1.865942E+1
-1.842782E+1
-1.865942E+1
-1.919982E+1
-1.966302E+1
-1.981742E+1
-1.981742E+1
-1.974022E+1
-1.958582E+1
-1.950862E+1
-1.950862E+1
-1.966302E+1
-1.966302E+1
-1.958582E+1
-1.958582E+1
-1.950862E+1
-1.958582E+1
-1.974022E+1
-1.997182E+1
-2.012622E+1
-2.028062E+1
-2.035782E+1
-2.043502E+1
-2.051222E+1
-2.058942E+1
-2.074382E+1
-2.089822E+1
-2.089822E+1
-2.097542E+1
-2.097542E+1
-2.112981E+1
-2.143861E+1
-2.190182E+1
-2.244221E+1
-2.298261E+1
-2.336861E+1
-2.352301E+1
-2.344581E+1
-2.321421E+1
-2.282821E+1
-2.236501E+1
-2.190182E+1
-2.151581E+1
-2.105262E+1
-2.058942E+1
-1.997182E+1
-1.935422E+1
-1.873662E+1
-1.811902E+1
-1.734703E+1
-1.642063E+1
-1.526263E+1
-1.410463E+1
-1.294664E+1
-1.194304E+1
-1.124824E+1
-1.078504E+1
-1.047624E+1
-1.032184E+1
-1.032184E+1
-1.039904E+1
-1.063064E+1
-1.093944E+1
-1.132544E+1
-1.163424E+1
-1.186584E+1
-1.202024E+1
-1.217464E+1
-1.232904E+1
-1.256064E+1
-1.302384E+1
-1.356424E+1
-1.402743E+1
-1.425903E+1
-1.441343E+1
-1.456783E+1
-1.472223E+1
-1.479943E+1
-1.479943E+1
-1.456783E+1
-1.425903E+1
-1.449063E+1
-1.526263E+1
-1.603463E+1
-1.642063E+1
-1.649783E+1
-1.672943E+1
-1.711543E+1
-1.750143E+1
-1.773303E+1
-1.781023E+1
-1.781023E+1
-1.804182E+1
-1.842782E+1
-1.889102E+1
-1.912262E+1
-1.896822E+1
-1.865942E+1
-1.850502E+1
-1.850502E+1
-1.850502E+1
-1.835062E+1
-1.804182E+1
-1.773303E+1
-1.742423E+1
-1.703823E+1
-1.672943E+1
-1.634343E+1
-1.595743E+1
-1.557143E+1
-1.541703E+1
-1.526263E+1
-1.503103E+1
-1.487663E+1
-1.464503E+1
-1.441343E+1
-1.410463E+1
-1.379584E+1
-1.348704E+1
-1.325544E+1
-1.310104E+1
-1.310104E+1
-1.302384E+1
-1.302384E+1
-1.302384E+1
-1.302384E+1
-1.294664E+1
-1.279224E+1
-1.263784E+1
-1.263784E+1
-1.263784E+1
-1.256064E+1
-1.248344E+1
-1.240624E+1
-1.232904E+1
-1.225184E+1
-1.194304E+1
-1.132544E+1
-1.055344E+1
-1.009025E+1
-9.935845E+0
-9.781446E+0
-9.549847E+0
-9.318247E+0
-9.241047E+0
-9.086648E+0
-8.932248E+0
-8.777848E+0
-8.546249E+0
-8.237450E+0
-8.005850E+0
-7.928651E+0
-8.005850E+0
-8.391850E+0
-8.777848E+0
-9.086648E+0
-9.318247E+0
-9.395447E+0
-9.549847E+0
-9.627047E+0
-9.781446E+0
-9.935845E+0
-1.016745E+1
-1.032184E+1
-1.039904E+1
-1.047624E+1
-1.055344E+1
-1.078504E+1
-1.101664E+1
-1.109384E+1
-1.109384E+1
-1.117104E+1
-1.140264E+1
-1.163424E+1
-1.155704E+1
-1.124824E+1
-1.086224E+1
-1.063064E+1
-1.047624E+1
-1.039904E+1
-1.032184E+1
-1.016745E+1
-1.016745E+1
-1.024464E+1
-1.032184E+1
-1.016745E+1
-9.781446E+0
-9.241047E+0
-8.700648E+0
-8.160250E+0
-7.697051E+0
-7.233852E+0
-6.770654E+0
-6.384655E+0
-6.307455E+0
-7.002253E+0
-8.391850E+0
-1.024464E+1
-1.209744E+1
-1.340984E+1
-1.418183E+1
-1.418183E+1
-1.340984E+1
-1.147984E+1
-9.163847E+0
-7.697051E+0
-8.083050E+0
-9.858645E+0
-1.209744E+1
-1.410463E+1
-1.572583E+1
-1.696103E+1
-1.765583E+1
-1.765583E+1
-1.688383E+1
-1.541703E+1
-1.379584E+1
-1.286944E+1
-1.294664E+1
-1.387303E+1
-1.518543E+1
-1.657503E+1
-1.819622E+1
-1.966302E+1
-2.058942E+1
-2.051222E+1
-1.958582E+1
-1.858222E+1
-1.796462E+1
-1.765583E+1
-1.726983E+1
-1.611183E+1
-1.425903E+1
-1.225184E+1
-1.109384E+1
-1.124824E+1
-1.248344E+1
-1.379584E+1
-1.456783E+1
-1.472223E+1
-1.433623E+1
-1.340984E+1
-1.209744E+1
-1.086224E+1
-1.001305E+1
-9.704246E+0
-1.001305E+1
-1.070784E+1
-1.163424E+1
-1.256064E+1
-1.325544E+1
-1.371864E+1
-1.387303E+1
-1.395023E+1
-1.387303E+1
-1.364144E+1
-1.325544E+1
-1.294664E+1
-1.294664E+1
-1.333264E+1
-1.395023E+1
-1.464503E+1
-1.533983E+1
-1.603463E+1
-1.657503E+1
-1.688383E+1
-1.696103E+1
-1.696103E+1
-1.696103E+1
-1.711543E+1
-1.750143E+1
-1.781023E+1
-1.811902E+1
-1.835062E+1
-1.881382E+1
-1.935422E+1
-1.997182E+1
-2.058942E+1
-2.112981E+1
-2.167021E+1
-2.205621E+1
-2.221061E+1
-2.213341E+1
-2.190182E+1
-2.159302E+1
-2.151581E+1
-2.159302E+1
-2.197901E+1
-2.251941E+1
-2.313701E+1
-2.352301E+1
-2.367741E+1
-2.360021E+1
-2.336861E+1
-2.313701E+1
-2.298261E+1
-2.290541E+1
-2.290541E+1
-2.282821E+1
-2.282821E+1
-2.282821E+1
-2.267381E+1
-2.259661E+1
-2.259661E+1
-2.282821E+1
-2.290541E+1
-2.267381E+1
-2.236501E+1
-2.213341E+1
-2.197901E+1
-2.197901E+1
-2.205621E+1
-2.213341E+1
-2.221061E+1
-2.236501E+1
-2.236501E+1
-2.221061E+1
-2.205621E+1
-2.190182E+1
-2.197901E+1
-2.197901E+1
-2.182461E+1
-2.167021E+1
-2.159302E+1
-2.159302E+1
-2.167021E+1
-2.167021E+1
-2.159302E+1
-2.143861E+1
-2.143861E+1
-2.151581E+1
-2.151581E+1
-2.143861E+1
-2.136142E+1
-2.128422E+1
-2.105262E+1
-2.074382E+1
-2.020342E+1
-1.966302E+1
-1.935422E+1
-1.935422E+1
-1.966302E+1
-2.004902E+1
-2.028062E+1
-2.035782E+1
-2.035782E+1
-2.028062E+1
-2.004902E+1
-1.966302E+1
-1.912262E+1
-1.889102E+1
-1.912262E+1
-1.958582E+1
-2.020342E+1
-2.074382E+1
-2.112981E+1
-2.136142E+1
-2.136142E+1
-2.151581E+1
-2.182461E+1
-2.213341E+1
-2.236501E+1
-2.275101E+1
-2.321421E+1
-2.360021E+1
-2.375461E+1
-2.344581E+1
-2.298261E+1
-2.259661E+1
-2.251941E+1
-2.251941E+1
-2.267381E+1
-2.282821E+1
-2.290541E+1
-2.305981E+1
-2.313701E+1
-2.321421E+1
-2.321421E+1
-2.305981E+1
-2.290541E+1
-2.282821E+1
-2.282821E+1
-2.290541E+1
-2.298261E+1
-2.298261E+1
-2.305981E+1
-2.321421E+1
-2.336861E+1
-2.344581E+1
-2.336861E+1
-2.321421E+1
-2.329141E+1
-2.367741E+1
-2.437221E+1
-2.498981E+1
-2.553021E+1
-2.599340E+1
-2.637940E+1
-2.668820E+1
-2.684260E+1
-2.707420E+1
-2.753740E+1
-2.823220E+1
-2.869540E+1
-2.877259E+1
-2.838660E+1
-2.784620E+1
-2.753740E+1
-2.730580E+1
-2.691980E+1
-2.645660E+1
-2.630220E+1
-2.668820E+1
-2.730580E+1
-2.769180E+1
-2.761460E+1
-2.738300E+1
-2.699700E+1
-2.676540E+1
-2.676540E+1
-2.676540E+1
-2.691980E+1
-2.722860E+1
-2.761460E+1
-2.807780E+1
-2.838660E+1
-2.830940E+1
-2.815500E+1
-2.792340E+1
-2.769180E+1
-2.730580E+1
-2.684260E+1
-2.622500E+1
-2.583900E+1
-2.591620E+1
-2.614780E+1
-2.645660E+1
-2.653380E+1
-2.645660E+1
-2.637940E+1
-2.630220E+1
-2.607060E+1
-2.576180E+1
-2.545300E+1
-2.529861E+1
-2.514420E+1
-2.498981E+1
-2.491261E+1
-2.491261E+1
-2.514420E+1
-2.545300E+1
-2.560741E+1
-2.545300E+1
-2.522141E+1
-2.506701E+1
-2.514420E+1
-2.522141E+1
-2.529861E+1
-2.529861E+1
-2.529861E+1
-2.537581E+1
-2.545300E+1
-2.553021E+1
-2.576180E+1
-2.607060E+1
-2.630220E+1
-2.645660E+1
-2.637940E+1
-2.622500E+1
-2.622500E+1
-2.630220E+1
-2.661100E+1
-2.699700E+1
-2.746020E+1
-2.776900E+1
-2.792340E+1
-2.776900E+1
-2.761460E+1
-2.769180E+1
-2.792340E+1
-2.838660E+1
-2.877259E+1
-2.892699E+1
-2.892699E+1
-2.892699E+1
-2.900420E+1
-2.908139E+1
-2.915859E+1
-2.915859E+1
-2.900420E+1
-2.884979E+1
-2.861820E+1
-2.854100E+1
-2.854100E+1
-2.869540E+1
-2.892699E+1
-2.915859E+1
-2.931300E+1
-2.931300E+1
-2.923579E+1
-2.908139E+1
-2.908139E+1
-2.915859E+1
-2.923579E+1
-2.931300E+1
-2.946739E+1
-2.962179E+1
-2.969899E+1
-2.977619E+1
-2.977619E+1
-2.977619E+1
-2.977619E+1
-2.977619E+1
-2.969899E+1
-2.954459E+1
-2.946739E+1
-2.946739E+1
-2.954459E+1
-2.954459E+1
-2.954459E+1
-2.954459E+1
-2.954459E+1
-2.962179E+1
-2.954459E+1
-2.946739E+1
-2.931300E+1
-2.931300E+1
-2.939019E+1
-2.946739E+1
-2.946739E+1
-2.946739E+1
-2.954459E+1
-2.962179E+1
-2.969899E+1
-2.969899E+1
-2.969899E+1
-2.962179E+1
-2.969899E+1
-2.985339E+1
-2.985339E+1
-2.977619E+1
-2.977619E+1
-2.977619E+1
-2.985339E+1
-3.000779E+1
-3.008499E+1
-3.016219E+1
-3.016219E+1
-3.023939E+1
-3.031659E+1
-3.054819E+1
-3.085699E+1
-3.093419E+1
-3.093419E+1
-3.093419E+1
-3.093419E+1
-3.093419E+1
-3.093419E+1
-3.085699E+1
-3.085699E+1
-3.101139E+1
-3.116579E+1
-3.116579E+1
-3.108859E+1
-3.101139E+1
-3.101139E+1
-3.101139E+1
-3.101139E+1
-3.093419E+1
-3.085699E+1
-3.085699E+1
-3.101139E+1
-3.116579E+1
-3.124299E+1
-3.124299E+1
-3.108859E+1
-3.101139E+1
-3.093419E+1
-3.093419E+1
-3.101139E+1
-3.116579E+1
-3.124299E+1
-3.132019E+1
-3.147459E+1
-3.162899E+1
-3.178339E+1
-3.178339E+1
-3.170619E+1
-3.162899E+1
-3.155179E+1
-3.155179E+1
-3.162899E+1
-3.170619E+1
-3.178339E+1
-3.178339E+1
-3.178339E+1
-3.178339E+1
-3.170619E+1
-3.162899E+1
-3.155179E+1
-3.139739E+1
-3.139739E+1
-3.139739E+1
-3.139739E+1
-3.132019E+1
-3.132019E+1
-3.132019E+1
-3.124299E+1
-3.116579E+1
-3.108859E+1
-3.108859E+1
-3.108859E+1
-3.101139E+1
-3.085699E+1
-3.077979E+1
-3.093419E+1
-3.108859E+1
-3.116579E+1
-3.116579E+1
-3.132019E+1
-3.147459E+1
-3.162899E+1
-3.170619E+1
-3.170619E+1
-3.170619E+1
-3.186059E+1
-3.201498E+1
-3.216938E+1
-3.216938E+1
-3.216938E+1
-3.224659E+1
-3.232378E+1
-3.240099E+1
-3.255539E+1
-3.270979E+1
-3.270979E+1
-3.270979E+1
-3.278698E+1
-3.278698E+1
-3.270979E+1
-3.263258E+1
-3.270979E+1
-3.270979E+1
-3.278698E+1
-3.278698E+1
-3.270979E+1
-3.263258E+1
-3.255539E+1
-3.247818E+1
-3.255539E+1
-3.270979E+1
-3.278698E+1
-3.263258E+1
-3.240099E+1
-3.232378E+1
-3.232378E+1
-3.247818E+1
-3.247818E+1
-3.240099E+1
-3.232378E+1
-3.224659E+1
-3.224659E+1
-3.224659E+1
-3.224659E+1
-3.216938E+1
-3.209219E+1
-3.201498E+1
-3.193779E+1
-3.193779E+1
-3.193779E+1
-3.186059E+1
-3.186059E+1
-3.178339E+1
-3.170619E+1
-3.139739E+1
-3.116579E+1
-3.108859E+1
-3.116579E+1
-3.124299E+1
-3.124299E+1
-3.124299E+1
-3.116579E+1
-3.116579E+1
-3.108859E+1
-3.101139E+1
-3.093419E+1
-3.085699E+1
-3.085699E+1
-3.085699E+1
-3.077979E+1
-3.070259E+1
-3.054819E+1
-3.031659E+1
-3.016219E+1
-3.023939E+1
-3.031659E+1
-3.023939E+1
-3.016219E+1
-3.000779E+1
-3.000779E+1
-3.000779E+1
-2.993059E+1
-2.977619E+1
-2.946739E+1
-2.923579E+1
-2.915859E+1
-2.923579E+1
-2.939019E+1
-2.969899E+1
-3.000779E+1
-3.000779E+1
-2.962179E+1
-2.892699E+1
-2.830940E+1
-2.815500E+1
-2.838660E+1
-2.869540E+1
-2.884979E+1
-2.884979E+1
-2.892699E+1
-2.908139E+1
-2.939019E+1
-2.946739E+1
-2.939019E+1
-2.900420E+1
-2.854100E+1
-2.815500E+1
-2.792340E+1
-2.784620E+1
-2.815500E+1
-2.869540E+1
-2.923579E+1
-2.962179E+1
-2.985339E+1
-3.016219E+1
-3.039379E+1
-3.054819E+1
-3.054819E+1
-3.047099E+1
-3.054819E+1
-3.085699E+1
-3.124299E+1
-3.147459E+1
-3.162899E+1
-3.162899E+1
-3.170619E+1
-3.162899E+1
-3.139739E+1
-3.101139E+1
-3.070259E+1
-3.047099E+1
-3.039379E+1
-3.031659E+1
-3.000779E+1
-2.969899E+1
-2.946739E+1
-2.923579E+1
-2.892699E+1
-2.861820E+1
-2.823220E+1
-2.784620E+1
-2.746020E+1
-2.707420E+1
-2.668820E+1
-2.645660E+1
-2.622500E+1
-2.607060E+1
-2.599340E+1
-2.591620E+1
-2.576180E+1
-2.560741E+1
-2.537581E+1
-2.522141E+1
-2.498981E+1
-2.483541E+1
-2.475821E+1
-2.468101E+1
-2.452661E+1
-2.437221E+1
-2.429501E+1
-2.421781E+1
-2.414061E+1
-2.421781E+1
-2.414061E+1
-2.406341E+1
-2.390901E+1
-2.383181E+1
-2.375461E+1
-2.360021E+1
-2.336861E+1
-2.313701E+1
-2.305981E+1
-2.298261E+1
-2.282821E+1
-2.267381E+1
-2.251941E+1
-2.236501E+1
-2.213341E+1
-2.182461E+1
-2.151581E+1
-2.120702E+1
-2.097542E+1
-2.074382E+1
-2.066662E+1
-2.051222E+1
-2.043502E+1
-2.035782E+1
-2.028062E+1
-2.028062E+1
-2.020342E+1
-2.012622E+1
-2.004902E+1
-1.997182E+1
-1.981742E+1
-1.966302E+1
-1.950862E+1
-1.927702E+1
-1.919982E+1
-1.912262E+1
-1.912262E+1
-1.912262E+1
-1.904542E+1
-1.896822E+1
-1.889102E+1
-1.873662E+1
-1.850502E+1
-1.827342E+1
-1.819622E+1
-1.811902E+1
-1.796462E+1
-1.773303E+1
-1.742423E+1
-1.711543E+1
-1.711543E+1
-1.726983E+1
-1.742423E+1
-1.726983E+1
-1.703823E+1
-1.672943E+1
-1.657503E+1
-1.649783E+1
-1.626623E+1
-1.603463E+1
-1.588023E+1
-1.588023E+1
-1.603463E+1
-1.626623E+1
-1.642063E+1
-1.657503E+1
-1.657503E+1
-1.657503E+1
-1.657503E+1
-1.657503E+1
-1.657503E+1
-1.657503E+1
-1.657503E+1
-1.649783E+1
-1.642063E+1
-1.634343E+1
-1.634343E+1
-1.626623E+1
-1.618903E+1
-1.611183E+1
-1.595743E+1
-1.580303E+1
-1.564863E+1
-1.557143E+1
-1.564863E+1
-1.564863E+1
-1.572583E+1
-1.572583E+1
-1.580303E+1
-1.588023E+1
-1.588023E+1
-1.588023E+1
-1.572583E+1
-1.557143E+1
-1.549423E+1
-1.557143E+1
-1.557143E+1
-1.549423E+1
-1.541703E+1
-1.526263E+1
-1.510823E+1
-1.503103E+1
-1.487663E+1
-1.472223E+1
-1.449063E+1
-1.410463E+1
-1.379584E+1
-1.348704E+1
-1.325544E+1
-1.294664E+1
-1.279224E+1
-1.263784E+1
-1.240624E+1
-1.225184E+1
-1.202024E+1
-1.178864E+1
-1.171144E+1
-1.171144E+1
-1.171144E+1
-1.171144E+1
-1.163424E+1
-1.163424E+1
-1.163424E+1
-1.163424E+1
-1.163424E+1
-1.171144E+1
-1.178864E+1
-1.178864E+1
-1.178864E+1
-1.171144E+1
-1.163424E+1
-1.163424E+1
-1.171144E+1
-1.163424E+1
-1.140264E+1
-1.117104E+1
-1.132544E+1
-1.155704E+1
-1.163424E+1
-1.140264E+1
-1.124824E+1
-1.124824E+1
-1.132544E+1
-1.124824E+1
-1.124824E+1
-1.124824E+1
-1.124824E+1
-1.132544E+1
-1.132544E+1
-1.132544E+1
-1.132544E+1
-1.124824E+1
-1.124824E+1
-1.117104E+1
-1.109384E+1
-1.109384E+1
-1.101664E+1
-1.101664E+1
-1.101664E+1
-1.101664E+1
-1.093944E+1
-1.086224E+1
-1.078504E+1
-1.070784E+1
-1.063064E+1
-1.055344E+1
-1.039904E+1
-1.024464E+1
-1.016745E+1
-1.032184E+1
-1.047624E+1
-1.047624E+1
-1.039904E+1
-1.039904E+1
-1.039904E+1
-1.032184E+1
-1.024464E+1
-1.009025E+1
-1.001305E+1
-1.009025E+1
-1.001305E+1
-9.858645E+0
-9.781446E+0
-9.627047E+0
-9.627047E+0
-9.704246E+0
-9.858645E+0
-9.935845E+0
-1.001305E+1
-9.935845E+0
-9.935845E+0
-9.781446E+0
-9.704246E+0
-9.704246E+0
-9.704246E+0
-9.781446E+0
-9.858645E+0
-9.935845E+0
-9.935845E+0
-1.001305E+1
-1.009025E+1
-1.009025E+1
-1.009025E+1
-1.016745E+1
-1.016745E+1
-1.016745E+1
-1.009025E+1
-1.009025E+1
-1.009025E+1
-1.009025E+1
-1.001305E+1
-9.935845E+0
-9.935845E+0
-9.858645E+0
-9.858645E+0
-9.858645E+0
-9.781446E+0
-9.704246E+0
-9.627047E+0
-9.627047E+0
-9.549847E+0
-9.472647E+0
-9.472647E+0
-9.318247E+0
-9.241047E+0
-9.163847E+0
-9.086648E+0
-9.086648E+0
-9.009448E+0
-8.932248E+0
-8.855048E+0
-8.777848E+0
-8.623448E+0
-8.469049E+0
-8.469049E+0
-8.391850E+0
-8.314650E+0
-8.237450E+0
-8.237450E+0
-8.160250E+0
-8.160250E+0
-8.083050E+0
-8.083050E+0
-8.005850E+0
-8.005850E+0
-7.928651E+0
-7.774251E+0
-7.697051E+0
-7.619852E+0
-7.619852E+0
-7.619852E+0
-7.619852E+0
-7.542652E+0
-7.542652E+0
-7.542652E+0
-7.542652E+0
-7.542652E+0
-7.542652E+0
-7.465452E+0
-7.388252E+0
-7.388252E+0
-7.388252E+0
-7.465452E+0
-7.465452E+0
-7.465452E+0
-7.388252E+0
-7.311052E+0
-7.311052E+0
-7.388252E+0
-7.388252E+0
-7.311052E+0
-7.233852E+0
-7.233852E+0
-7.233852E+0
-7.079453E+0
-7.002253E+0
-6.925053E+0
-6.847854E+0
-6.925053E+0
-6.925053E+0
-6.925053E+0
-6.847854E+0
-6.770654E+0
-6.770654E+0
-6.847854E+0
-6.847854E+0
-6.770654E+0
-6.770654E+0
-6.770654E+0
-6.847854E+0
-6.847854E+0
-6.770654E+0
-6.693454E+0
-6.616254E+0
-6.539054E+0
-6.539054E+0
-6.539054E+0
-6.616254E+0
-6.616254E+0
-6.616254E+0
-6.616254E+0
-6.539054E+0
-6.461855E+0
-6.307455E+0
-6.230255E+0
-6.230255E+0
-6.153055E+0
-6.075856E+0
-5.921456E+0
-5.921456E+0
-5.921456E+0
-5.998656E+0
-5.998656E+0
-5.921456E+0
-5.844256E+0
-5.689857E+0
-5.612657E+0
-5.458257E+0
-5.381057E+0
-5.303858E+0
-5.303858E+0
-5.381057E+0
-5.381057E+0
-5.381057E+0
-5.303858E+0
-5.226658E+0
-5.072259E+0
-4.995059E+0
-4.840659E+0
-4.686259E+0
-4.454660E+0
-4.300260E+0
-4.145861E+0
-4.145861E+0
-4.145861E+0
-3.991461E+0
-3.837061E+0
-3.528262E+0
-3.296663E+0
-3.065064E+0
-3.065064E+0
-3.065064E+0
-3.142263E+0
-3.065064E+0
-2.987864E+0
-2.910664E+0
-2.833464E+0
-2.833464E+0
-2.910664E+0
-2.987864E+0
-2.987864E+0
-2.910664E+0
-2.833464E+0
-2.756264E+0
-2.679065E+0
-2.679065E+0
-2.679065E+0
-2.601865E+0
-2.524665E+0
-2.447465E+0
-2.293066E+0
-2.215866E+0
-2.215866E+0
-2.293066E+0
-2.293066E+0
-2.215866E+0
-2.061466E+0
-1.984266E+0
-1.907067E+0
-1.907067E+0
-1.984266E+0
-2.061466E+0
-2.138666E+0
-2.138666E+0
-2.138666E+0
-2.061466E+0
-2.061466E+0
-2.061466E+0
-2.061466E+0
-1.984266E+0
-1.907067E+0
-1.752667E+0
-1.675467E+0
-1.598267E+0
-1.675467E+0
-1.752667E+0
-1.675467E+0
-1.521068E+0
-1.443868E+0
-1.289468E+0
-1.212268E+0
-1.057869E+0
-9.806690E-1
-9.034692E-1
-6.718698E-1
-4.402705E-1
-4.402705E-1
-6.718698E-1
-8.262694E-1
-8.262694E-1
-5.946701E-1
-4.402705E-1
-3.630707E-1
-3.630707E-1
-3.630707E-1
-2.858709E-1
-1.314713E-1
2.292833E-2
1.001281E-1
1.001281E-1
2.545277E-1
4.089273E-1
4.861271E-1
6.405268E-1
7.177265E-1
7.949263E-1
8.721261E-1
9.493259E-1
1.026526E+0
1.103725E+0
1.180925E+0
1.335325E+0
1.489725E+0
1.566924E+0
1.721324E+0
1.875724E+0
1.875724E+0
1.952923E+0
1.952923E+0
2.030123E+0
2.107323E+0
2.184522E+0
2.261722E+0
2.338922E+0
2.416122E+0
2.338922E+0
2.338922E+0
2.261722E+0
2.416122E+0
2.570522E+0
2.647721E+0
2.647721E+0
2.647721E+0
2.647721E+0
2.724921E+0
2.724921E+0
2.724921E+0
2.879321E+0
2.956521E+0
2.956521E+0
2.879321E+0
2.879321E+0
2.956521E+0
3.033720E+0
3.110920E+0
3.110920E+0
3.110920E+0
3.110920E+0
3.188120E+0
3.265320E+0
3.265320E+0
3.188120E+0
3.188120E+0
3.188120E+0
3.265320E+0
3.342520E+0
3.342520E+0
3.342520E+0
3.342520E+0
3.342520E+0
3.342520E+0
3.419719E+0
3.419719E+0
3.496919E+0
3.574119E+0
3.651319E+0
3.651319E+0
3.728519E+0
3.728519E+0
3.882918E+0
4.037318E+0
4.114517E+0
4.191717E+0
4.268917E+0
4.268917E+0
4.423317E+0
4.500516E+0
4.577716E+0
4.654916E+0
4.654916E+0
4.732116E+0
4.809316E+0
4.886515E+0
4.963715E+0
4.963715E+0
5.040915E+0
5.040915E+0
5.040915E+0
5.118115E+0
5.195314E+0
5.195314E+0
5.195314E+0
5.195314E+0
5.195314E+0
5.272514E+0
5.272514E+0
5.349714E+0
5.349714E+0
5.272514E+0
5.272514E+0
5.195314E+0
5.272514E+0
5.272514E+0
5.349714E+0
5.349714E+0
5.349714E+0
5.349714E+0
5.349714E+0
5.272514E+0
5.272514E+0
5.272514E+0
5.272514E+0
5.349714E+0
5.504114E+0
5.581314E+0
5.581314E+0
5.581314E+0
5.581314E+0
5.581314E+0
5.658513E+0
5.658513E+0
5.658513E+0
5.658513E+0
5.658513E+0
5.658513E+0
5.658513E+0
5.735713E+0
5.735713E+0
5.735713E+0
5.658513E+0
5.581314E+0
5.504114E+0
5.426914E+0
5.426914E+0
5.426914E+0
5.426914E+0
5.426914E+0
5.349714E+0
5.426914E+0
5.504114E+0
5.504114E+0
5.426914E+0
5.272514E+0
5.195314E+0
5.118115E+0
5.118115E+0
5.118115E+0
5.195314E+0
5.195314E+0
5.195314E+0
5.272514E+0
5.272514E+0
5.272514E+0
5.272514E+0
5.272514E+0
5.272514E+0
5.349714E+0
5.426914E+0
5.504114E+0
5.581314E+0
5.658513E+0
5.658513E+0
5.735713E+0
5.890113E+0
5.967312E+0
6.044512E+0
6.198912E+0
6.430511E+0
6.662111E+0
6.739310E+0
6.662111E+0
6.507711E+0
6.430511E+0
6.430511E+0
6.584911E+0
6.739310E+0
6.816510E+0
6.816510E+0
6.739310E+0
6.739310E+0
6.739310E+0
6.739310E+0
6.662111E+0
6.584911E+0
6.507711E+0
6.353312E+0
6.198912E+0
6.121712E+0
6.121712E+0
6.121712E+0
6.198912E+0
6.198912E+0
6.276112E+0
6.430511E+0
6.584911E+0
6.662111E+0
6.739310E+0
6.739310E+0
6.739310E+0
6.662111E+0
6.662111E+0
6.662111E+0
6.739310E+0
6.816510E+0
6.893710E+0
6.970910E+0
7.048110E+0
7.048110E+0
7.048110E+0
6.970910E+0
6.970910E+0
7.048110E+0
7.125310E+0
7.125310E+0
7.202509E+0
7.279709E+0
7.356909E+0
7.511308E+0
7.665708E+0
7.742908E+0
7.742908E+0
7.820108E+0
7.897307E+0
7.974507E+0
7.974507E+0
8.051707E+0
8.128906E+0
8.128906E+0
8.051707E+0
8.051707E+0
8.128906E+0
8.360506E+0
8.437706E+0
8.437706E+0
8.360506E+0
8.360506E+0
8.437706E+0
8.514906E+0
8.437706E+0
8.360506E+0
8.360506E+0
8.437706E+0
8.437706E+0
8.360506E+0
8.283306E+0
8.206106E+0
8.206106E+0
8.128906E+0
8.206106E+0
8.206106E+0
8.206106E+0
8.206106E+0
8.051707E+0
7.897307E+0
7.742908E+0
7.665708E+0
7.665708E+0
7.665708E+0
7.511308E+0
7.356909E+0
7.202509E+0
7.125310E+0
7.125310E+0
7.202509E+0
7.202509E+0
7.202509E+0
7.202509E+0
7.125310E+0
7.125310E+0
7.125310E+0
7.202509E+0
7.202509E+0
7.125310E+0
7.125310E+0
7.048110E+0
7.125310E+0
7.125310E+0
7.125310E+0
7.125310E+0
7.048110E+0
7.048110E+0
6.970910E+0
6.970910E+0
6.970910E+0
6.970910E+0
6.970910E+0
6.893710E+0
6.893710E+0
6.893710E+0
6.893710E+0
6.816510E+0
6.893710E+0
6.893710E+0
6.816510E+0
6.739310E+0
6.662111E+0
6.662111E+0
6.662111E+0
6.662111E+0
6.507711E+0
6.430511E+0
6.353312E+0
6.276112E+0
6.353312E+0
6.353312E+0
6.430511E+0
6.430511E+0
6.353312E+0
6.353312E+0
6.276112E+0
6.198912E+0
6.044512E+0
5.812913E+0
5.581314E+0
5.426914E+0
5.195314E+0
4.886515E+0
4.654916E+0
4.423317E+0
4.346117E+0
4.191717E+0
4.114517E+0
3.882918E+0
3.728519E+0
3.496919E+0
3.188120E+0
2.802121E+0
2.570522E+0
2.338922E+0
2.184522E+0
1.875724E+0
1.644124E+0
1.258125E+0
9.493259E-1
6.405268E-1
2.545277E-1
2.292833E-2
-1.314713E-1
-1.314713E-1
-1.314713E-1
-1.314713E-1
-1.314713E-1
-1.314713E-1
-5.427146E-2
-5.427146E-2
-1.314713E-1
-2.858709E-1
-4.402705E-1
-6.718698E-1
-8.262694E-1
-9.034692E-1
-9.806690E-1
-1.135069E+0
-1.289468E+0
-1.443868E+0
-1.521068E+0
-1.598267E+0
-1.675467E+0
-1.675467E+0
-1.675467E+0
-1.675467E+0
-1.598267E+0
-1.521068E+0
-1.366668E+0
-1.289468E+0
-1.289468E+0
-1.289468E+0
-1.135069E+0
-9.034692E-1
-5.946701E-1
-5.174702E-1
-5.174702E-1
-5.946701E-1
-4.402705E-1
-2.086711E-1
2.292833E-2
2.292833E-2
-5.427146E-2
-1.314713E-1
-1.314713E-1
-1.314713E-1
2.292833E-2
3.317275E-1
6.405268E-1
7.949263E-1
8.721261E-1
9.493259E-1
1.103725E+0
1.335325E+0
1.566924E+0
1.721324E+0
1.875724E+0
2.107323E+0
2.261722E+0
2.416122E+0
2.493322E+0
2.647721E+0
2.879321E+0
3.110920E+0
3.342520E+0
3.419719E+0
3.496919E+0
3.574119E+0
3.651319E+0
3.651319E+0
3.728519E+0
3.882918E+0
3.960118E+0
3.882918E+0
3.882918E+0
3.882918E+0
4.037318E+0
4.114517E+0
4.037318E+0
3.960118E+0
3.882918E+0
3.882918E+0
3.882918E+0
3.960118E+0
3.882918E+0
3.805718E+0
3.882918E+0
3.960118E+0
4.037318E+0
4.037318E+0
4.114517E+0
4.191717E+0
4.268917E+0
4.346117E+0
4.346117E+0
4.346117E+0
4.500516E+0
4.654916E+0
4.886515E+0
5.040915E+0
5.118115E+0
5.272514E+0
5.504114E+0
5.658513E+0
5.967312E+0
6.121712E+0
6.276112E+0
6.353312E+0
6.507711E+0
6.662111E+0
6.893710E+0
7.125310E+0
7.202509E+0
7.279709E+0
7.434109E+0
7.588509E+0
7.742908E+0
7.974507E+0
8.051707E+0
8.128906E+0
8.206106E+0
8.206106E+0
8.283306E+0
8.360506E+0
8.360506E+0
8.437706E+0
8.514906E+0
8.514906E+0
8.514906E+0
8.514906E+0
8.514906E+0
8.592106E+0
8.669305E+0
8.746505E+0
8.746505E+0
8.669305E+0
8.669305E+0
8.669305E+0
8.669305E+0
8.669305E+0
8.592106E+0
8.514906E+0
8.514906E+0
8.437706E+0
8.360506E+0
8.283306E+0
8.283306E+0
8.283306E+0
8.283306E+0
8.283306E+0
8.283306E+0
8.360506E+0
8.283306E+0
8.206106E+0
8.128906E+0
8.206106E+0
8.283306E+0
8.437706E+0
8.437706E+0
8.283306E+0
8.128906E+0
8.128906E+0
8.128906E+0
8.206106E+0
8.128906E+0
8.128906E+0
8.051707E+0
8.051707E+0
8.128906E+0
8.206106E+0
8.283306E+0
8.437706E+0
8.437706E+0
8.437706E+0
8.437706E+0
8.514906E+0
8.592106E+0
9.055305E+0
1.052210E+1
1.160290E+1
1.098530E+1
9.364103E+0
8.514906E+0
8.746505E+0
9.364103E+0
9.595703E+0
9.518503E+0
9.364103E+0
9.364103E+0
9.441303E+0
9.518503E+0
9.518503E+0
9.518503E+0
9.441303E+0
9.364103E+0
9.286903E+0
9.286903E+0
9.286903E+0
9.286903E+0
9.364103E+0
9.364103E+0
9.286903E+0
9.364103E+0
9.364103E+0
9.364103E+0
9.364103E+0
9.441303E+0
9.441303E+0
9.441303E+0
9.441303E+0
9.441303E+0
9.441303E+0
9.518503E+0
9.595703E+0
9.672903E+0
9.750102E+0
9.827302E+0
9.827302E+0
9.750102E+0
9.672903E+0
9.518503E+0
9.518503E+0
9.518503E+0
9.518503E+0
9.518503E+0
9.518503E+0
9.595703E+0
9.595703E+0
9.595703E+0
9.518503E+0
9.518503E+0
9.441303E+0
9.441303E+0
9.364103E+0
9.286903E+0
9.209703E+0
9.132504E+0
9.132504E+0
9.055305E+0
9.055305E+0
9.055305E+0
8.978105E+0
8.823705E+0
8.669305E+0
8.669305E+0
8.669305E+0
8.669305E+0
8.592106E+0
8.514906E+0
8.437706E+0
8.437706E+0
8.437706E+0
8.437706E+0
8.360506E+0
8.360506E+0
8.206106E+0
8.128906E+0
8.128906E+0
8.206106E+0
8.206106E+0
8.128906E+0
8.051707E+0
8.051707E+0
8.128906E+0
8.051707E+0
7.974507E+0
7.974507E+0
7.974507E+0
7.897307E+0
7.897307E+0
7.897307E+0
7.820108E+0
7.742908E+0
7.742908E+0
7.742908E+0
7.820108E+0
7.897307E+0
7.974507E+0
7.897307E+0
7.742908E+0
7.588509E+0
7.588509E+0
7.588509E+0
7.665708E+0
7.665708E+0
7.665708E+0
7.588509E+0
7.588509E+0
7.588509E+0
7.511308E+0
7.434109E+0
7.356909E+0
7.356909E+0
7.434109E+0
7.434109E+0
7.356909E+0
7.202509E+0
7.125310E+0
7.048110E+0
7.048110E+0
7.048110E+0
6.970910E+0
6.970910E+0
6.893710E+0
7.434109E+0
8.360506E+0
8.592106E+0
7.665708E+0
6.584911E+0
6.198912E+0
6.507711E+0
6.739310E+0
6.584911E+0
6.353312E+0
6.198912E+0
6.276112E+0
6.353312E+0
6.353312E+0
6.353312E+0
6.276112E+0
6.276112E+0
6.276112E+0
6.198912E+0
6.198912E+0
6.121712E+0
6.044512E+0
5.967312E+0
5.967312E+0
5.890113E+0
5.890113E+0
5.967312E+0
5.890113E+0
5.812913E+0
5.735713E+0
5.581314E+0
5.581314E+0
5.504114E+0
5.504114E+0
5.504114E+0
5.426914E+0
5.349714E+0
5.272514E+0
5.195314E+0
5.118115E+0
5.040915E+0
4.963715E+0
4.963715E+0
4.963715E+0
5.040915E+0
5.040915E+0
5.040915E+0
5.040915E+0
4.963715E+0
4.963715E+0
4.963715E+0
4.886515E+0
4.886515E+0
4.886515E+0
4.886515E+0
4.886515E+0
4.886515E+0
4.809316E+0
4.809316E+0
4.809316E+0
4.886515E+0
5.040915E+0
5.272514E+0
5.272514E+0
5.118115E+0
4.886515E+0
4.886515E+0
4.886515E+0
4.963715E+0
4.963715E+0
4.963715E+0
4.886515E+0
4.886515E+0
4.963715E+0
4.963715E+0
4.963715E+0
4.809316E+0
4.732116E+0
4.732116E+0
4.654916E+0
4.577716E+0
4.577716E+0
4.654916E+0
4.732116E+0
4.732116E+0
4.654916E+0
4.654916E+0
4.654916E+0
4.654916E+0
4.577716E+0
4.500516E+0
4.500516E+0
4.500516E+0
4.654916E+0
4.732116E+0
4.732116E+0
4.732116E+0
4.732116E+0
5.040915E+0
6.121712E+0
6.816510E+0
6.276112E+0
5.118115E+0
4.500516E+0
4.577716E+0
4.963715E+0
5.118115E+0
5.040915E+0
4.963715E+0
4.886515E+0
4.886515E+0
4.732116E+0
4.732116E+0
4.732116E+0
4.809316E+0
4.809316E+0
4.809316E+0
4.732116E+0
4.809316E+0
4.809316E+0
4.886515E+0
4.886515E+0
4.886515E+0
4.809316E+0
4.809316E+0
4.809316E+0
4.809316E+0
4.809316E+0
4.886515E+0
4.886515E+0
4.886515E+0
4.809316E+0
4.809316E+0
4.809316E+0
4.809316E+0
4.809316E+0
4.809316E+0
4.732116E+0
4.732116E+0
4.654916E+0
4.654916E+0
4.732116E+0
4.732116E+0
4.732116E+0
4.809316E+0
4.886515E+0
5.040915E+0
5.118115E+0
5.272514E+0
5.272514E+0
5.272514E+0
5.349714E+0
5.426914E+0
5.426914E+0
5.349714E+0
5.272514E+0
5.195314E+0
5.349714E+0
5.504114E+0
5.504114E+0
5.504114E+0
5.581314E+0
5.581314E+0
5.581314E+0
5.504114E+0
5.504114E+0
5.426914E+0
5.349714E+0
5.272514E+0
5.195314E+0
5.118115E+0
5.195314E+0
5.272514E+0
5.272514E+0
5.118115E+0
5.040915E+0
5.040915E+0
5.040915E+0
5.040915E+0
4.963715E+0
5.040915E+0
5.040915E+0
4.963715E+0
4.886515E+0
4.886515E+0
4.963715E+0
5.040915E+0
5.040915E+0
5.040915E+0
5.040915E+0
5.040915E+0
5.040915E+0
5.040915E+0
4.963715E+0
4.886515E+0
4.886515E+0
4.886515E+0
4.886515E+0
4.886515E+0
4.809316E+0
4.809316E+0
4.809316E+0
4.886515E+0
4.886515E+0
4.886515E+0
4.886515E+0
4.963715E+0
4.963715E+0
4.886515E+0
4.886515E+0
4.886515E+0
4.886515E+0
4.886515E+0
4.809316E+0
4.809316E+0
4.809316E+0
4.809316E+0
4.732116E+0
4.654916E+0
4.577716E+0
4.654916E+0
4.732116E+0
4.654916E+0
4.500516E+0
4.423317E+0
4.346117E+0
4.346117E+0
4.268917E+0
4.268917E+0
4.346117E+0
4.268917E+0
4.268917E+0
4.654916E+0
4.963715E+0
4.732116E+0
4.191717E+0
3.882918E+0
3.960118E+0
4.191717E+0
4.268917E+0
4.114517E+0
4.037318E+0
4.037318E+0
4.114517E+0
4.114517E+0
4.114517E+0
4.037318E+0
4.037318E+0
4.114517E+0
4.191717E+0
4.191717E+0
4.191717E+0
4.114517E+0
4.037318E+0
4.037318E+0
4.037318E+0
4.037318E+0
4.114517E+0
4.114517E+0
4.191717E+0
4.114517E+0
4.114517E+0
4.037318E+0
4.268917E+0
6.044512E+0
8.128906E+0
7.742908E+0
5.040915E+0
2.956521E+0
2.802121E+0
3.651319E+0
4.114517E+0
3.882918E+0
3.419719E+0
3.265320E+0
3.419719E+0
3.574119E+0
3.496919E+0
3.342520E+0
3.265320E+0
3.188120E+0
3.188120E+0
3.188120E+0
3.188120E+0
3.110920E+0
2.956521E+0
2.956521E+0
2.879321E+0
2.879321E+0
2.879321E+0
2.802121E+0
2.879321E+0
2.879321E+0
2.802121E+0
2.724921E+0
2.724921E+0
2.647721E+0
2.647721E+0
2.647721E+0
2.647721E+0
2.647721E+0
2.647721E+0
2.493322E+0
2.416122E+0
2.416122E+0
2.338922E+0
2.338922E+0
2.261722E+0
2.261722E+0
2.261722E+0
2.184522E+0
2.184522E+0
2.107323E+0
2.107323E+0
2.107323E+0
2.107323E+0
2.030123E+0
2.030123E+0
2.493322E+0
2.956521E+0
2.724921E+0
2.030123E+0
1.489725E+0
1.412525E+0
1.489725E+0
1.489725E+0
1.412525E+0
1.180925E+0
1.026526E+0
1.026526E+0
1.026526E+0
1.026526E+0
1.026526E+0
1.026526E+0
9.493259E-1
8.721261E-1
7.177265E-1
6.405268E-1
6.405268E-1
6.405268E-1
7.177265E-1
6.405268E-1
5.633268E-1
4.861271E-1
4.861271E-1
4.861271E-1
5.633268E-1
5.633268E-1
5.633268E-1
4.861271E-1
4.089273E-1
4.089273E-1
4.861271E-1
4.861271E-1
4.861271E-1
4.089273E-1
3.317275E-1
2.545277E-1
1.773279E-1
1.001281E-1
1.001281E-1
1.001281E-1
2.292833E-2
-5.427146E-2
-1.314713E-1
-2.086711E-1
-2.858709E-1
-4.402705E-1
-4.402705E-1
-5.946701E-1
-7.490696E-1
-8.262694E-1
-9.034692E-1
-9.806690E-1
-9.034692E-1
-9.034692E-1
-8.262694E-1
-8.262694E-1
-9.034692E-1
-9.806690E-1
-9.806690E-1
-9.806690E-1
-9.034692E-1
-8.262694E-1
-6.718698E-1
-7.490696E-1
-8.262694E-1
-9.806690E-1
-1.057869E+0
-1.057869E+0
-1.135069E+0
-1.135069E+0
-1.135069E+0
-1.135069E+0
-1.212268E+0
-1.289468E+0
-1.366668E+0
-1.443868E+0
-1.521068E+0
-1.598267E+0
-1.752667E+0
-1.907067E+0
-2.061466E+0
-2.215866E+0
-2.215866E+0
-2.215866E+0
-2.138666E+0
-2.215866E+0
-2.215866E+0
-2.138666E+0
-2.138666E+0
-2.138666E+0
-2.061466E+0
-1.984266E+0
-1.829867E+0
-1.829867E+0
-1.907067E+0
-2.061466E+0
-2.138666E+0
-2.138666E+0
-2.061466E+0
-2.138666E+0
-2.215866E+0
-2.293066E+0
-2.293066E+0
-2.293066E+0
-2.370265E+0
-2.447465E+0
-2.524665E+0
-2.679065E+0
-2.679065E+0
-2.833464E+0
-2.987864E+0
-3.142263E+0
-3.142263E+0
-3.065064E+0
-3.065064E+0
-3.219463E+0
-3.373863E+0
-3.528262E+0
-3.605462E+0
-3.605462E+0
-3.682662E+0
-3.682662E+0
-3.605462E+0
-3.605462E+0
-3.605462E+0
-3.682662E+0
-3.759862E+0
-3.759862E+0
-3.682662E+0
-3.605462E+0
-3.528262E+0
-3.451062E+0
-3.373863E+0
-3.296663E+0
-3.296663E+0
-3.451062E+0
-3.451062E+0
-3.373863E+0
-3.296663E+0
-3.219463E+0
-3.219463E+0
-3.219463E+0
-3.296663E+0
-3.219463E+0
-3.142263E+0
-3.065064E+0
-3.065064E+0
-3.065064E+0
-2.910664E+0
-2.833464E+0
-2.833464E+0
-2.833464E+0
-2.833464E+0
-2.756264E+0
-2.756264E+0
-2.756264E+0
-2.679065E+0
-2.679065E+0
-2.679065E+0
-2.679065E+0
-2.756264E+0
-2.756264E+0
-2.756264E+0
-2.679065E+0
-2.679065E+0
-2.679065E+0
-2.833464E+0
-2.987864E+0
-3.142263E+0
-3.219463E+0
-3.219463E+0
-3.296663E+0
-3.373863E+0
-3.528262E+0
-3.605462E+0
-3.605462E+0
-3.759862E+0
-3.837061E+0
-3.991461E+0
-4.068661E+0
-4.223061E+0
-4.377460E+0
-4.531860E+0
-4.609059E+0
-4.609059E+0
-4.686259E+0
-4.763459E+0
-4.917859E+0
-4.917859E+0
-4.995059E+0
-5.072259E+0
-5.072259E+0
-5.072259E+0
-5.072259E+0
-4.995059E+0
-4.995059E+0
-4.995059E+0
-4.995059E+0
-5.072259E+0
-5.072259E+0
-4.995059E+0
-4.917859E+0
-4.763459E+0
-4.763459E+0
-4.840659E+0
-4.840659E+0
-4.763459E+0
-4.686259E+0
-4.609059E+0
-4.531860E+0
-4.531860E+0
-4.454660E+0
-4.454660E+0
-4.377460E+0
-4.377460E+0
-4.223061E+0
-4.068661E+0
-3.991461E+0
-3.914261E+0
-3.837061E+0
-3.759862E+0
-3.759862E+0
-3.759862E+0
-3.759862E+0
-3.682662E+0
-3.605462E+0
-3.528262E+0
-3.451062E+0
-3.373863E+0
-3.373863E+0
-3.296663E+0
-3.296663E+0
-3.142263E+0
-3.065064E+0
-3.065064E+0
-3.065064E+0
-2.987864E+0
-2.987864E+0
-2.987864E+0
-2.987864E+0
-2.910664E+0
-2.833464E+0
-2.833464E+0
-2.910664E+0
-2.910664E+0
-2.910664E+0
-2.910664E+0
-2.833464E+0
-2.833464E+0
-2.833464E+0
-2.833464E+0
-2.833464E+0
-2.833464E+0
-2.833464E+0
-2.833464E+0
-2.833464E+0
-2.833464E+0
-2.833464E+0
-2.833464E+0
-2.756264E+0
-2.756264E+0
-2.756264E+0
-2.756264E+0
-2.756264E+0
-2.679065E+0
-2.524665E+0
-2.370265E+0
-2.293066E+0
-2.293066E+0
-2.293066E+0
-2.215866E+0
-2.138666E+0
-2.215866E+0
-2.138666E+0
-2.061466E+0
-1.907067E+0
-1.829867E+0
-1.752667E+0
-1.675467E+0
-1.675467E+0
-1.675467E+0
-1.675467E+0
-1.675467E+0
-1.675467E+0
-1.675467E+0
-1.675467E+0
-1.521068E+0
-1.366668E+0
-1.366668E+0
-1.443868E+0
-1.443868E+0
-1.366668E+0
-1.289468E+0
-1.212268E+0
-1.289468E+0
-1.212268E+0
-1.135069E+0
-1.135069E+0
-1.212268E+0
-1.212268E+0
-1.212268E+0
-1.135069E+0
-9.806690E-1
-9.806690E-1
-9.806690E-1
-9.806690E-1
-9.806690E-1
-9.806690E-1
-9.806690E-1
-9.806690E-1
-9.806690E-1
-1.057869E+0
-1.135069E+0
-1.057869E+0
-8.262694E-1
-5.946701E-1
-4.402705E-1
-4.402705E-1
-5.946701E-1
-5.946701E-1
-5.946701E-1
-5.174702E-1
-3.630707E-1
-3.630707E-1
-3.630707E-1
-4.402705E-1
-3.630707E-1
-3.630707E-1
-3.630707E-1
-3.630707E-1
-3.630707E-1
-3.630707E-1
-4.402705E-1
-4.402705E-1
-4.402705E-1
-3.630707E-1
-3.630707E-1
-2.858709E-1
-2.086711E-1
-5.427146E-2
2.292833E-2
1.773279E-1
1.773279E-1
1.773279E-1
2.545277E-1
4.089273E-1
6.405268E-1
7.949263E-1
7.177265E-1
6.405268E-1
6.405268E-1
6.405268E-1
7.177265E-1
7.949263E-1
7.949263E-1
7.949263E-1
7.949263E-1
7.177265E-1
7.949263E-1
8.721261E-1
8.721261E-1
8.721261E-1
8.721261E-1
9.493259E-1
9.493259E-1
8.721261E-1
8.721261E-1
7.949263E-1
7.949263E-1
7.949263E-1
7.949263E-1
7.949263E-1
7.949263E-1
7.177265E-1
7.949263E-1
7.949263E-1
8.721261E-1
7.949263E-1
7.177265E-1
6.405268E-1
5.633268E-1
4.861271E-1
4.089273E-1
3.317275E-1
3.317275E-1
3.317275E-1
3.317275E-1
2.545277E-1
1.773279E-1
2.292833E-2
-5.427146E-2
-1.314713E-1
-1.314713E-1
-2.086711E-1
-2.858709E-1
-3.630707E-1
-3.630707E-1
-2.858709E-1
-2.858709E-1
-4.402705E-1
-5.174702E-1
-6.718698E-1
-6.718698E-1
-6.718698E-1
-6.718698E-1
-7.490696E-1
-9.034692E-1
-9.034692E-1
-9.806690E-1
-9.034692E-1
-9.806690E-1
-9.806690E-1
-1.057869E+0
-1.057869E+0
-1.057869E+0
-1.135069E+0
-1.135069E+0
-1.212268E+0
-1.289468E+0
-1.443868E+0
-1.443868E+0
-1.289468E+0
-1.212268E+0
-1.212268E+0
-1.289468E+0
-1.289468E+0
-1.289468E+0
-1.212268E+0
-1.212268E+0
-1.212268E+0
-1.212268E+0
-1.289468E+0
-1.289468E+0
-1.366668E+0
-1.366668E+0
-1.443868E+0
-1.521068E+0
-1.598267E+0
-1.598267E+0
-1.675467E+0
-1.675467E+0
-1.675467E+0
-1.752667E+0
-1.829867E+0
-1.829867E+0
-1.907067E+0
-1.984266E+0
-2.061466E+0
-2.061466E+0
-2.061466E+0
-2.138666E+0
-2.293066E+0
-2.370265E+0
-2.370265E+0
-2.370265E+0
-2.447465E+0
-2.601865E+0
-2.679065E+0
-2.679065E+0
-2.756264E+0
-2.833464E+0
-2.910664E+0
-3.065064E+0
-3.065064E+0
-2.987864E+0
-2.910664E+0
-2.987864E+0
-3.065064E+0
-2.987864E+0
-2.910664E+0
-2.833464E+0
-2.833464E+0
-2.833464E+0
-2.833464E+0
-2.833464E+0
-2.756264E+0
-2.601865E+0
-2.524665E+0
-2.524665E+0
-2.601865E+0
-2.601865E+0
-2.524665E+0
-2.447465E+0
-2.370265E+0
-2.370265E+0
-2.370265E+0
-2.370265E+0
-2.293066E+0
-2.293066E+0
-2.370265E+0
-2.447465E+0
-2.524665E+0
-2.447465E+0
-2.370265E+0
-2.293066E+0
-2.293066E+0
-2.370265E+0
-2.447465E+0
-2.524665E+0
-2.524665E+0
-2.524665E+0
-2.524665E+0
-2.601865E+0
-2.679065E+0
-2.679065E+0
-2.601865E+0
-2.524665E+0
-2.524665E+0
-2.601865E+0
-2.601865E+0
-2.601865E+0
-2.601865E+0
-2.601865E+0
-2.601865E+0
-2.601865E+0
-2.601865E+0
-2.524665E+0
-2.524665E+0
-2.524665E+0
-2.447465E+0
-2.370265E+0
-2.293066E+0
-2.215866E+0
-2.138666E+0
-2.215866E+0
-2.215866E+0
-2.215866E+0
-2.138666E+0
-2.061466E+0
-2.061466E+0
-1.984266E+0
-1.907067E+0
-1.829867E+0
-1.752667E+0
-1.829867E+0
-1.829867E+0
-1.829867E+0
-1.829867E+0
-1.829867E+0
-1.829867E+0
-1.752667E+0
-1.675467E+0
-1.521068E+0
-1.366668E+0
-1.366668E+0
-1.366668E+0
-1.289468E+0
-1.135069E+0
-1.829867E+0
-6.230255E+0
-1.070784E+1
-9.241047E+0
-3.219463E+0
1.026526E+0
9.493259E-1
-1.057869E+0
-1.984266E+0
-1.443868E+0
-6.718698E-1
-5.946701E-1
-9.034692E-1
-1.135069E+0
-1.057869E+0
-8.262694E-1
-7.490696E-1
-5.946701E-1
-4.402705E-1
-3.630707E-1
-4.402705E-1
-5.946701E-1
-5.946701E-1
-4.402705E-1
-3.630707E-1
-2.858709E-1
-3.630707E-1
-3.630707E-1
-2.858709E-1
-2.086711E-1
-1.314713E-1
-5.427146E-2
-1.314713E-1
-5.427146E-2
-5.427146E-2
2.292833E-2
1.001281E-1
1.001281E-1
1.001281E-1
1.773279E-1
1.773279E-1
2.545277E-1
2.545277E-1
3.317275E-1
4.861271E-1
5.633268E-1
6.405268E-1
6.405268E-1
6.405268E-1
7.177265E-1
7.949263E-1
7.949263E-1
7.177265E-1
6.405268E-1
6.405268E-1
7.177265E-1
7.177265E-1
7.177265E-1
7.177265E-1
7.949263E-1
8.721261E-1
8.721261E-1
8.721261E-1
1.026526E+0
1.026526E+0
1.026526E+0
1.026526E+0
1.103725E+0
1.103725E+0
1.026526E+0
9.493259E-1
9.493259E-1
9.493259E-1
9.493259E-1
9.493259E-1
9.493259E-1
1.026526E+0
1.103725E+0
1.103725E+0
1.103725E+0
1.180925E+0
1.180925E+0
1.103725E+0
1.103725E+0
1.103725E+0
1.103725E+0
1.103725E+0
1.026526E+0
1.103725E+0
1.103725E+0
1.180925E+0
1.180925E+0
1.180925E+0
1.180925E+0
1.180925E+0
1.258125E+0
1.412525E+0
1.412525E+0
1.258125E+0
1.103725E+0
1.026526E+0
1.103725E+0
1.026526E+0
1.026526E+0
9.493259E-1
8.721261E-1
8.721261E-1
8.721261E-1
7.177265E-1
6.405268E-1
5.633268E-1
4.089273E-1
3.317275E-1
1.773279E-1
1.001281E-1
-5.427146E-2
-1.314713E-1
-2.086711E-1
-2.858709E-1
-3.630707E-1
-5.174702E-1
-5.946701E-1
-7.490696E-1
-9.034692E-1
-9.034692E-1
-9.034692E-1
-9.806690E-1
-1.057869E+0
-1.212268E+0
-1.212268E+0
-1.135069E+0
-1.135069E+0
-1.135069E+0
-1.135069E+0
-1.135069E+0
-1.135069E+0
-1.135069E+0
-1.135069E+0
-1.057869E+0
-9.034692E-1
-7.490696E-1
-6.718698E-1
-6.718698E-1
-5.174702E-1
-2.858709E-1
-5.427146E-2
1.001281E-1
2.545277E-1
3.317275E-1
4.089273E-1
5.633268E-1
6.405268E-1
9.493259E-1
1.180925E+0
1.412525E+0
1.489725E+0
1.566924E+0
1.721324E+0
1.875724E+0
1.952923E+0
2.030123E+0
2.107323E+0
2.107323E+0
2.107323E+0
2.184522E+0
2.261722E+0
2.338922E+0
2.416122E+0
2.416122E+0
2.416122E+0
2.493322E+0
2.570522E+0
2.493322E+0
2.493322E+0
2.493322E+0
2.493322E+0
2.570522E+0
2.570522E+0
2.570522E+0
2.570522E+0
2.570522E+0
2.647721E+0
2.724921E+0
2.724921E+0
2.802121E+0
2.879321E+0
2.879321E+0
2.956521E+0
3.033720E+0
3.188120E+0
3.265320E+0
3.419719E+0
3.574119E+0
3.805718E+0
3.960118E+0
4.114517E+0
4.037318E+0
4.037318E+0
4.037318E+0
4.114517E+0
4.191717E+0
4.191717E+0
4.191717E+0
4.114517E+0
4.037318E+0
4.037318E+0
3.960118E+0
3.882918E+0
3.728519E+0
3.651319E+0
3.651319E+0
3.496919E+0
3.342520E+0
3.265320E+0
3.188120E+0
3.033720E+0
2.879321E+0
2.647721E+0
2.570522E+0
2.493322E+0
2.416122E+0
2.184522E+0
1.952923E+0
1.798524E+0
1.644124E+0
1.489725E+0
1.412525E+0
1.412525E+0
1.335325E+0
1.258125E+0
1.180925E+0
1.103725E+0
9.493259E-1
7.949263E-1
7.177265E-1
7.177265E-1
7.949263E-1
7.949263E-1
6.405268E-1
4.861271E-1
3.317275E-1
3.317275E-1
3.317275E-1
2.545277E-1
1.773279E-1
1.001281E-1
2.292833E-2
2.292833E-2
2.292833E-2
1.001281E-1
1.001281E-1
2.292833E-2
-5.427146E-2
-1.314713E-1
-1.314713E-1
-2.086711E-1
-1.314713E-1
-1.314713E-1
-1.314713E-1
-1.314713E-1
2.292833E-2
1.001281E-1
1.001281E-1
2.292833E-2
2.292833E-2
2.292833E-2
1.773279E-1
1.773279E-1
2.545277E-1
1.773279E-1
1.773279E-1
2.545277E-1
2.545277E-1
3.317275E-1
3.317275E-1
3.317275E-1
4.089273E-1
4.089273E-1
4.861271E-1
4.861271E-1
4.861271E-1
5.633268E-1
7.949263E-1
1.180925E+0
1.489725E+0
1.798524E+0
2.030123E+0
2.416122E+0
2.724921E+0
3.033720E+0
3.188120E+0
3.265320E+0
3.265320E+0
3.265320E+0
3.188120E+0
3.110920E+0
2.956521E+0
2.724921E+0
2.493322E+0
2.338922E+0
2.261722E+0
2.338922E+0
2.338922E+0
2.261722E+0
2.107323E+0
2.030123E+0
1.952923E+0
1.798524E+0
1.644124E+0
1.489725E+0
1.412525E+0
1.335325E+0
1.258125E+0
1.103725E+0
1.026526E+0
9.493259E-1
9.493259E-1
9.493259E-1
1.026526E+0
1.180925E+0
1.335325E+0
1.335325E+0
1.412525E+0
1.489725E+0
1.489725E+0
1.489725E+0
1.566924E+0
1.721324E+0
1.798524E+0
1.798524E+0
1.798524E+0
1.875724E+0
2.030123E+0
2.184522E+0
2.184522E+0
2.107323E+0
2.030123E+0
2.107323E+0
2.184522E+0
2.261722E+0
2.338922E+0
2.416122E+0
2.416122E+0
2.338922E+0
2.261722E+0
2.184522E+0
2.184522E+0
2.107323E+0
2.107323E+0
2.030123E+0
2.030123E+0
1.952923E+0
1.798524E+0
1.721324E+0
1.644124E+0
1.644124E+0
1.566924E+0
1.489725E+0
1.335325E+0
1.335325E+0
1.335325E+0
1.412525E+0
1.412525E+0
1.412525E+0
1.412525E+0
1.412525E+0
1.489725E+0
1.489725E+0
1.412525E+0
1.412525E+0
1.489725E+0
1.721324E+0
1.875724E+0
1.952923E+0
1.875724E+0
1.875724E+0
1.952923E+0
2.107323E+0
2.184522E+0
2.261722E+0
2.338922E+0
2.338922E+0
2.416122E+0
2.570522E+0
2.724921E+0
2.802121E+0
2.802121E+0
2.724921E+0
2.647721E+0
2.647721E+0
2.647721E+0
2.570522E+0
2.493322E+0
2.416122E+0
2.493322E+0
2.570522E+0
2.647721E+0
2.570522E+0
2.493322E+0
2.493322E+0
2.493322E+0
2.493322E+0
2.493322E+0
2.493322E+0
2.416122E+0
2.493322E+0
2.493322E+0
2.493322E+0
2.493322E+0
2.570522E+0
2.570522E+0
2.570522E+0
2.570522E+0
2.570522E+0
2.570522E+0
2.570522E+0
2.570522E+0
2.570522E+0
2.570522E+0
2.647721E+0
2.724921E+0
2.724921E+0
2.724921E+0
2.647721E+0
2.647721E+0
2.647721E+0
2.724921E+0
2.802121E+0
2.724921E+0
2.724921E+0
2.647721E+0
2.570522E+0
2.570522E+0
2.570522E+0
2.570522E+0
2.570522E+0
2.493322E+0
2.416122E+0
2.338922E+0
2.338922E+0
2.261722E+0
2.261722E+0
2.261722E+0
2.184522E+0
2.107323E+0
1.952923E+0
1.875724E+0
1.798524E+0
1.721324E+0
1.644124E+0
1.566924E+0
1.489725E+0
1.412525E+0
1.412525E+0
1.335325E+0
1.180925E+0
1.180925E+0
1.258125E+0
1.335325E+0
1.412525E+0
1.412525E+0
1.335325E+0
1.258125E+0
1.335325E+0
1.412525E+0
1.489725E+0
1.566924E+0
1.566924E+0
1.644124E+0
1.644124E+0
1.721324E+0
1.644124E+0
1.644124E+0
1.721324E+0
1.875724E+0
1.875724E+0
1.875724E+0
1.798524E+0
1.721324E+0
1.875724E+0
1.952923E+0
1.952923E+0
1.952923E+0
1.875724E+0
1.875724E+0
1.798524E+0
1.798524E+0
1.721324E+0
1.644124E+0
1.644124E+0
1.721324E+0
1.721324E+0
1.721324E+0
1.644124E+0
1.566924E+0
1.644124E+0
1.721324E+0
1.875724E+0
1.875724E+0
1.798524E+0
1.798524E+0
1.875724E+0
1.875724E+0
1.798524E+0
1.721324E+0
1.721324E+0
1.798524E+0
1.875724E+0
1.875724E+0
1.875724E+0
2.030123E+0
2.107323E+0
2.184522E+0
2.184522E+0
2.184522E+0
2.261722E+0
2.184522E+0
2.107323E+0
2.107323E+0
2.261722E+0
2.261722E+0
2.338922E+0
2.338922E+0
2.261722E+0
2.261722E+0
2.338922E+0
2.338922E+0
2.338922E+0
2.338922E+0
2.338922E+0
2.261722E+0
2.261722E+0
2.261722E+0
2.416122E+0
2.493322E+0
2.416122E+0
2.338922E+0
2.338922E+0
2.416122E+0
2.416122E+0
2.416122E+0
2.416122E+0
2.493322E+0
2.493322E+0
2.416122E+0
2.338922E+0
2.261722E+0
2.261722E+0
2.338922E+0
2.416122E+0
2.416122E+0
2.416122E+0
2.416122E+0
2.416122E+0
2.416122E+0
2.493322E+0
2.493322E+0
2.493322E+0
2.493322E+0
2.416122E+0
2.416122E+0
2.416122E+0
2.493322E+0
2.570522E+0
2.570522E+0
2.570522E+0
2.493322E+0
2.493322E+0
2.570522E+0
2.570522E+0
2.647721E+0
2.647721E+0
2.647721E+0
2.647721E+0
2.647721E+0
2.570522E+0
2.647721E+0
2.647721E+0
2.724921E+0
2.647721E+0
2.570522E+0
2.493322E+0
2.570522E+0
2.647721E+0
2.724921E+0
2.647721E+0
2.570522E+0
2.570522E+0
2.570522E+0
2.570522E+0
2.570522E+0
2.570522E+0
2.570522E+0
2.647721E+0
2.647721E+0
2.647721E+0
2.647721E+0
2.647721E+0
2.647721E+0
2.647721E+0
2.647721E+0
2.647721E+0
2.647721E+0
2.570522E+0
2.493322E+0
2.493322E+0
2.570522E+0
2.570522E+0
2.647721E+0
2.647721E+0
2.647721E+0
2.647721E+0
2.570522E+0
2.570522E+0
2.570522E+0
2.570522E+0
2.570522E+0
2.570522E+0
2.570522E+0
2.570522E+0
2.647721E+0
2.647721E+0
2.570522E+0
2.493322E+0
2.416122E+0
2.416122E+0
2.416122E+0
2.493322E+0
2.493322E+0
2.493322E+0
2.338922E+0
2.261722E+0
2.261722E+0
2.261722E+0
2.184522E+0
2.030123E+0
1.798524E+0
1.644124E+0
1.489725E+0
1.335325E+0
1.335325E+0
1.335325E+0
1.258125E+0
1.103725E+0
7.177265E-1
1.001281E-1
-5.946701E-1
-1.135069E+0
-1.598267E+0
-2.061466E+0
-2.524665E+0
-2.833464E+0
-2.910664E+0
-2.987864E+0
-3.219463E+0
-3.605462E+0
-4.223061E+0
-4.995059E+0
-5.844256E+0
-6.770654E+0
-7.542652E+0
-8.083050E+0
-8.237450E+0
-8.005850E+0
-7.542652E+0
-7.079453E+0
-6.616254E+0
-6.230255E+0
-5.921456E+0
-5.689857E+0
-5.612657E+0
-5.612657E+0
-5.535457E+0
-5.458257E+0
-5.303858E+0
-4.995059E+0
-4.454660E+0
-3.914261E+0
-3.296663E+0
-2.910664E+0
-2.756264E+0
-2.679065E+0
-2.679065E+0
-2.679065E+0
-2.679065E+0
-2.679065E+0
-2.601865E+0
-2.601865E+0
-2.601865E+0
-2.524665E+0
-2.370265E+0
-2.293066E+0
-2.370265E+0
-2.447465E+0
-2.524665E+0
-2.756264E+0
-2.987864E+0
-3.296663E+0
-3.605462E+0
-3.759862E+0
-3.991461E+0
-4.145861E+0
-4.377460E+0
-4.531860E+0
-4.609059E+0
-4.763459E+0
-4.840659E+0
-4.995059E+0
-5.072259E+0
-5.072259E+0
-5.072259E+0
-5.149458E+0
-5.226658E+0
-5.226658E+0
-5.149458E+0
-4.995059E+0
-4.840659E+0
-4.763459E+0
-4.609059E+0
-4.454660E+0
-4.223061E+0
-3.991461E+0
-3.759862E+0
-3.605462E+0
-3.296663E+0
-2.987864E+0
-2.679065E+0
-2.370265E+0
-2.061466E+0
-1.752667E+0
-1.443868E+0
-1.135069E+0
-7.490696E-1
-5.174702E-1
-2.858709E-1
-1.314713E-1
1.001281E-1
2.545277E-1
4.089273E-1
5.633268E-1
6.405268E-1
7.177265E-1
7.949263E-1
7.949263E-1
7.949263E-1
9.493259E-1
1.026526E+0
1.026526E+0
8.721261E-1
7.949263E-1
7.949263E-1
7.949263E-1
8.721261E-1
8.721261E-1
7.949263E-1
7.177265E-1
7.949263E-1
8.721261E-1
9.493259E-1
7.949263E-1
6.405268E-1
6.405268E-1
7.949263E-1
8.721261E-1
9.493259E-1
1.103725E+0
1.258125E+0
1.489725E+0
1.644124E+0
1.798524E+0
1.875724E+0
2.030123E+0
2.261722E+0
2.493322E+0
2.724921E+0
2.879321E+0
3.033720E+0
3.188120E+0
3.419719E+0
3.728519E+0
3.960118E+0
4.114517E+0
4.268917E+0
4.423317E+0
4.654916E+0
4.886515E+0
4.963715E+0
5.040915E+0
5.195314E+0
5.272514E+0
5.426914E+0
5.504114E+0
5.581314E+0
5.735713E+0
5.658513E+0
4.191717E+0
2.570522E+0
3.033720E+0
5.272514E+0
6.893710E+0
6.970910E+0
6.198912E+0
5.890113E+0
6.121712E+0
6.584911E+0
6.662111E+0
6.507711E+0
6.353312E+0
6.353312E+0
6.430511E+0
6.507711E+0
6.507711E+0
6.507711E+0
6.430511E+0
6.430511E+0
6.507711E+0
6.584911E+0
6.739310E+0
6.739310E+0
6.662111E+0
6.662111E+0
6.662111E+0
6.816510E+0
6.893710E+0
6.893710E+0
6.893710E+0
6.893710E+0
6.970910E+0
7.048110E+0
7.125310E+0
7.279709E+0
7.356909E+0
7.434109E+0
7.511308E+0
7.588509E+0
7.665708E+0
7.742908E+0
7.742908E+0
7.665708E+0
7.665708E+0
7.588509E+0
7.588509E+0
7.588509E+0
7.511308E+0
7.511308E+0
7.434109E+0
7.356909E+0
7.279709E+0
7.202509E+0
7.202509E+0
7.202509E+0
7.125310E+0
7.048110E+0
6.970910E+0
6.893710E+0
6.816510E+0
6.816510E+0
6.739310E+0
6.662111E+0
6.662111E+0
6.584911E+0
6.584911E+0
6.584911E+0
6.584911E+0
6.584911E+0
6.584911E+0
6.507711E+0
6.507711E+0
6.430511E+0
6.507711E+0
6.430511E+0
6.430511E+0
6.430511E+0
6.507711E+0
6.584911E+0
6.584911E+0
6.507711E+0
6.507711E+0
6.584911E+0
6.584911E+0
6.584911E+0
6.430511E+0
6.276112E+0
6.121712E+0
6.044512E+0
5.967312E+0
5.967312E+0
5.890113E+0
5.812913E+0
5.658513E+0
5.581314E+0
5.426914E+0
5.349714E+0
5.272514E+0
5.118115E+0
4.963715E+0
4.886515E+0
4.809316E+0
4.886515E+0
4.886515E+0
4.809316E+0
4.732116E+0
4.654916E+0
4.577716E+0
4.500516E+0
4.500516E+0
4.500516E+0
4.500516E+0
4.500516E+0
4.577716E+0
4.500516E+0
4.423317E+0
4.423317E+0
4.500516E+0
4.577716E+0
4.500516E+0
4.500516E+0
4.500516E+0
4.500516E+0
4.500516E+0
4.577716E+0
4.500516E+0
4.500516E+0
4.346117E+0
4.268917E+0
4.346117E+0
4.346117E+0
4.346117E+0
4.191717E+0
4.191717E+0
4.114517E+0
4.114517E+0
4.114517E+0
4.037318E+0
3.960118E+0
3.882918E+0
3.805718E+0
3.728519E+0
3.728519E+0
3.651319E+0
3.651319E+0
3.728519E+0
3.728519E+0
3.728519E+0
3.651319E+0
3.574119E+0
3.496919E+0
3.419719E+0
3.342520E+0
3.265320E+0
3.188120E+0
3.265320E+0
3.342520E+0
3.342520E+0
3.265320E+0
3.188120E+0
3.110920E+0
3.110920E+0
3.033720E+0
3.033720E+0
3.033720E+0
3.033720E+0
2.956521E+0
2.879321E+0
2.802121E+0
2.802121E+0
2.879321E+0
2.956521E+0
2.879321E+0
2.802121E+0
2.724921E+0
2.724921E+0
2.802121E+0
2.802121E+0
2.724921E+0
2.647721E+0
2.647721E+0
2.724921E+0
2.724921E+0
2.724921E+0
2.647721E+0
2.647721E+0
2.724921E+0
2.802121E+0
2.724921E+0
2.724921E+0
2.802121E+0
2.802121E+0
2.879321E+0
2.956521E+0
2.956521E+0
2.956521E+0
2.956521E+0
3.033720E+0
3.110920E+0
3.033720E+0
3.033720E+0
2.956521E+0
3.033720E+0
3.033720E+0
3.110920E+0
3.110920E+0
3.188120E+0
3.265320E+0
3.265320E+0
3.188120E+0
3.033720E+0
3.033720E+0
3.110920E+0
3.110920E+0
3.188120E+0
3.265320E+0
3.342520E+0
3.265320E+0
3.188120E+0
3.265320E+0
3.342520E+0
3.342520E+0
3.419719E+0
3.496919E+0
3.574119E+0
3.574119E+0
3.496919E+0
3.496919E+0
3.574119E+0
3.651319E+0
3.651319E+0
3.496919E+0
3.419719E+0
3.496919E+0
3.651319E+0
3.728519E+0
3.728519E+0
3.728519E+0
3.728519E+0
3.805718E+0
3.882918E+0
3.882918E+0
3.882918E+0
3.882918E+0
3.882918E+0
3.960118E+0
3.882918E+0
3.882918E+0
3.882918E+0
4.037318E+0
4.037318E+0
4.037318E+0
3.960118E+0
3.882918E+0
3.882918E+0
3.960118E+0
3.960118E+0
4.037318E+0
4.114517E+0
4.191717E+0
4.191717E+0
4.191717E+0
4.191717E+0
4.268917E+0
4.268917E+0
4.423317E+0
4.500516E+0
4.423317E+0
4.346117E+0
4.346117E+0
4.423317E+0
4.654916E+0
4.114517E+0
1.566924E+0
-7.490696E-1
4.089273E-1
3.728519E+0
5.967312E+0
5.812913E+0
4.732116E+0
4.191717E+0
4.500516E+0
4.886515E+0
5.040915E+0
4.886515E+0
4.809316E+0
4.809316E+0
4.963715E+0
5.040915E+0
5.040915E+0
4.963715E+0
4.963715E+0
4.963715E+0
4.963715E+0
5.040915E+0
4.963715E+0
4.886515E+0
4.886515E+0
4.963715E+0
5.118115E+0
5.118115E+0
5.118115E+0
5.040915E+0
5.040915E+0
5.040915E+0
5.040915E+0
4.963715E+0
4.963715E+0
4.963715E+0
4.963715E+0
4.963715E+0
4.886515E+0
4.886515E+0
4.886515E+0
4.886515E+0
4.809316E+0
4.809316E+0
4.809316E+0
4.886515E+0
4.886515E+0
4.809316E+0
4.732116E+0
4.809316E+0
4.886515E+0
4.886515E+0
4.886515E+0
4.732116E+0
4.654916E+0
4.654916E+0
4.732116E+0
4.809316E+0
4.809316E+0
4.732116E+0
4.732116E+0
4.809316E+0
4.809316E+0
4.809316E+0
4.809316E+0
4.732116E+0
4.732116E+0
4.732116E+0
4.654916E+0
4.732116E+0
4.809316E+0
4.809316E+0
4.732116E+0
4.732116E+0
4.654916E+0
4.577716E+0
4.500516E+0
4.423317E+0
4.346117E+0
4.346117E+0
4.268917E+0
4.268917E+0
4.191717E+0
4.114517E+0
4.037318E+0
3.960118E+0
3.960118E+0
3.651319E+0
3.265320E+0
3.188120E+0
3.574119E+0
3.882918E+0
3.882918E+0
3.651319E+0
3.574119E+0
3.574119E+0
3.651319E+0
3.651319E+0
3.651319E+0
3.651319E+0
3.574119E+0
3.496919E+0
3.496919E+0
3.496919E+0
3.419719E+0
3.110920E+0
2.879321E+0
2.956521E+0
3.342520E+0
3.419719E+0
3.110920E+0
2.879321E+0
2.724921E+0
2.802121E+0
2.879321E+0
2.879321E+0
2.724921E+0
2.570522E+0
2.493322E+0
2.416122E+0
2.184522E+0
2.030123E+0
2.030123E+0
2.261722E+0
2.338922E+0
2.338922E+0
2.261722E+0
2.107323E+0
2.107323E+0
2.261722E+0
2.261722E+0
2.261722E+0
2.261722E+0
2.416122E+0
2.647721E+0
2.802121E+0
2.802121E+0
2.724921E+0
2.724921E+0
2.802121E+0
2.879321E+0
2.802121E+0
2.724921E+0
2.647721E+0
2.647721E+0
2.647721E+0
2.647721E+0
2.493322E+0
2.493322E+0
2.647721E+0
2.724921E+0
2.416122E+0
1.875724E+0
1.489725E+0
1.335325E+0
1.335325E+0
1.258125E+0
1.026526E+0
8.721261E-1
7.177265E-1
5.633268E-1
4.861271E-1
3.317275E-1
3.317275E-1
2.545277E-1
1.773279E-1
1.773279E-1
1.773279E-1
2.292833E-2
-5.427146E-2
-1.314713E-1
-2.086711E-1
-2.858709E-1
-3.630707E-1
-2.858709E-1
-5.427146E-2
-5.427146E-2
-2.086711E-1
-3.630707E-1
-4.402705E-1
-3.630707E-1
-3.630707E-1
-3.630707E-1
-2.858709E-1
-1.314713E-1
-5.427146E-2
-5.427146E-2
-5.427146E-2
2.292833E-2
1.773279E-1
2.545277E-1
3.317275E-1
3.317275E-1
4.089273E-1
4.089273E-1
4.861271E-1
5.633268E-1
7.177265E-1
7.949263E-1
7.949263E-1
8.721261E-1
8.721261E-1
8.721261E-1
8.721261E-1
1.026526E+0
1.180925E+0
1.489725E+0
1.644124E+0
1.566924E+0
1.258125E+0
1.180925E+0
1.258125E+0
1.180925E+0
9.493259E-1
9.493259E-1
1.103725E+0
1.258125E+0
1.335325E+0
1.258125E+0
1.258125E+0
1.258125E+0
1.258125E+0
1.258125E+0
1.258125E+0
1.180925E+0
1.103725E+0
1.026526E+0
9.493259E-1
9.493259E-1
1.026526E+0
9.493259E-1
9.493259E-1
8.721261E-1
7.949263E-1
7.177265E-1
5.633268E-1
4.861271E-1
4.861271E-1
4.861271E-1
4.089273E-1
4.089273E-1
3.317275E-1
3.317275E-1
3.317275E-1
4.089273E-1
4.089273E-1
3.317275E-1
1.773279E-1
1.001281E-1
1.773279E-1
2.545277E-1
3.317275E-1
3.317275E-1
2.545277E-1
2.545277E-1
2.545277E-1
2.545277E-1
2.545277E-1
2.545277E-1
2.545277E-1
2.545277E-1
3.317275E-1
3.317275E-1
3.317275E-1
3.317275E-1
4.089273E-1
4.861271E-1
5.633268E-1
4.861271E-1
4.861271E-1
4.089273E-1
4.861271E-1
5.633268E-1
7.177265E-1
7.177265E-1
7.177265E-1
6.405268E-1
7.177265E-1
7.949263E-1
7.949263E-1
7.177265E-1
6.405268E-1
6.405268E-1
7.177265E-1
7.949263E-1
8.721261E-1
8.721261E-1
8.721261E-1
7.949263E-1
7.949263E-1
7.949263E-1
7.177265E-1
7.177265E-1
7.177265E-1
7.177265E-1
7.177265E-1
7.177265E-1
7.949263E-1
7.949263E-1
7.949263E-1
7.949263E-1
7.949263E-1
7.949263E-1
7.949263E-1
7.949263E-1
8.721261E-1
8.721261E-1
9.493259E-1
9.493259E-1
1.026526E+0
9.493259E-1
9.493259E-1
1.026526E+0
1.103725E+0
1.258125E+0
1.258125E+0
1.335325E+0
1.258125E+0
1.180925E+0
1.103725E+0
1.103725E+0
1.103725E+0
1.103725E+0
1.103725E+0
1.026526E+0
8.721261E-1
7.177265E-1
6.405268E-1
6.405268E-1
5.633268E-1
4.861271E-1
4.089273E-1
4.089273E-1
3.317275E-1
2.545277E-1
1.001281E-1
-5.427146E-2
-2.086711E-1
-2.858709E-1
-2.858709E-1
-3.630707E-1
-4.402705E-1
-5.174702E-1
-5.946701E-1
-5.946701E-1
-7.490696E-1
-9.034692E-1
-9.034692E-1
-9.806690E-1
-9.034692E-1
-9.034692E-1
-9.806690E-1
-9.806690E-1
-9.806690E-1
-8.262694E-1
-5.946701E-1
-4.402705E-1
-4.402705E-1
-4.402705E-1
-4.402705E-1
-3.630707E-1
-1.314713E-1
2.292833E-2
1.001281E-1
2.545277E-1
3.317275E-1
3.317275E-1
4.089273E-1
4.089273E-1
4.089273E-1
4.089273E-1
4.089273E-1
3.317275E-1
2.545277E-1
1.001281E-1
-5.427146E-2
1.001281E-1
2.545277E-1
3.317275E-1
2.545277E-1
2.545277E-1
4.089273E-1
6.405268E-1
7.949263E-1
9.493259E-1
1.103725E+0
1.412525E+0
1.644124E+0
1.798524E+0
1.875724E+0
2.261722E+0
2.724921E+0
2.802121E+0
2.493322E+0
2.184522E+0
2.107323E+0
2.184522E+0
2.030123E+0
1.798524E+0
1.489725E+0
1.103725E+0
7.177265E-1
1.773279E-1
-4.402705E-1
-1.057869E+0
-1.829867E+0
-2.601865E+0
-3.373863E+0
-4.223061E+0
-5.072259E+0
-6.075856E+0
-7.079453E+0
-8.005850E+0
-8.855048E+0
-9.627047E+0
-1.055344E+1
-1.140264E+1
-1.225184E+1
-1.294664E+1
-1.356424E+1
-1.425903E+1
-1.487663E+1
-1.549423E+1
-1.611183E+1
-1.665223E+1
-1.719263E+1
-1.788742E+1
-1.865942E+1
-1.950862E+1
-2.066662E+1
-2.228781E+1
-2.437221E+1
-2.661100E+1
-2.854100E+1
-2.977619E+1
-3.062539E+1
-3.155179E+1
-3.270979E+1
-3.394498E+1
-3.471698E+1
-3.479418E+1
-3.463978E+1
-3.479418E+1
-3.564338E+1
-3.695577E+1
-3.780497E+1
-3.772777E+1
-3.649258E+1
-3.479418E+1
-3.317298E+1
-3.201498E+1
-3.139739E+1
-3.093419E+1
-3.039379E+1
-2.969899E+1
-2.923579E+1
-2.877259E+1
-2.830940E+1
-2.769180E+1
-2.691980E+1
-2.591620E+1
-2.468101E+1
-2.336861E+1
-2.228781E+1
-2.151581E+1
-2.097542E+1
-2.058942E+1
-2.028062E+1
-1.989462E+1
-1.943142E+1
-1.865942E+1
-1.773303E+1
-1.665223E+1
-1.549423E+1
-1.449063E+1
-1.371864E+1
-1.310104E+1
-1.256064E+1
-1.209744E+1
-1.178864E+1
-1.155704E+1
-1.132544E+1
-1.101664E+1
-1.063064E+1
-1.009025E+1
-9.395447E+0
-8.700648E+0
-8.160250E+0
-7.774251E+0
-7.619852E+0
-7.465452E+0
-7.311052E+0
-7.079453E+0
-7.002253E+0
-6.847854E+0
-6.693454E+0
-6.616254E+0
-6.539054E+0
-6.539054E+0
-6.461855E+0
-6.461855E+0
-6.461855E+0
-6.539054E+0
-6.847854E+0
-7.311052E+0
-7.928651E+0
-8.469049E+0
-8.855048E+0
-9.086648E+0
-9.241047E+0
-9.472647E+0
-9.935845E+0
-1.039904E+1
-1.070784E+1
-1.086224E+1
-1.093944E+1
-1.101664E+1
-1.109384E+1
-1.117104E+1
-1.117104E+1
-1.124824E+1
-1.140264E+1
-1.147984E+1
-1.147984E+1
-1.132544E+1
-1.101664E+1
-1.070784E+1
-1.055344E+1
-1.047624E+1
-1.032184E+1
-1.009025E+1
-9.549847E+0
-9.086648E+0
-8.777848E+0
-8.700648E+0
-8.546249E+0
-8.160250E+0
-7.388252E+0
-6.461855E+0
-5.535457E+0
-4.840659E+0
-4.609059E+0
-4.609059E+0
-4.686259E+0
-4.686259E+0
-4.454660E+0
-4.145861E+0
-3.837061E+0
-3.837061E+0
-4.145861E+0
-4.377460E+0
-4.454660E+0
-4.300260E+0
-4.223061E+0
-4.300260E+0
-4.763459E+0
-5.303858E+0
-5.921456E+0
-6.307455E+0
-6.616254E+0
-7.002253E+0
-7.388252E+0
-7.697051E+0
-7.928651E+0
-8.160250E+0
-8.469049E+0
-8.932248E+0
-9.241047E+0
-9.549847E+0
-9.935845E+0
-1.024464E+1
-1.047624E+1
-1.070784E+1
-1.101664E+1
-1.117104E+1
-1.124824E+1
-1.140264E+1
-1.147984E+1
-1.163424E+1
-1.178864E+1
-1.186584E+1
-1.186584E+1
-1.186584E+1
-1.178864E+1
-1.171144E+1
-1.171144E+1
-1.171144E+1
-1.178864E+1
-1.178864E+1
-1.178864E+1
-1.178864E+1
-1.171144E+1
-1.155704E+1
-1.140264E+1
-1.117104E+1
-1.117104E+1
-1.132544E+1
-1.147984E+1
-1.155704E+1
-1.163424E+1
-1.163424E+1
-1.163424E+1
-1.178864E+1
-1.194304E+1
-1.217464E+1
-1.240624E+1
-1.263784E+1
-1.294664E+1
-1.333264E+1
-1.371864E+1
-1.418183E+1
-1.456783E+1
-1.495383E+1
-1.533983E+1
-1.564863E+1
-1.595743E+1
-1.626623E+1
-1.657503E+1
-1.688383E+1
-1.719263E+1
-1.742423E+1
-1.765583E+1
-1.781023E+1
-1.788742E+1
-1.788742E+1
-1.788742E+1
-1.788742E+1
-1.773303E+1
-1.765583E+1
-1.765583E+1
-1.773303E+1
-1.773303E+1
-1.765583E+1
-1.757863E+1
-1.750143E+1
-1.734703E+1
-1.726983E+1
-1.719263E+1
-1.711543E+1
-1.703823E+1
-1.703823E+1
-1.703823E+1
-1.711543E+1
-1.711543E+1
-1.711543E+1
-1.711543E+1
-1.726983E+1
-1.742423E+1
-1.757863E+1
-1.781023E+1
-1.788742E+1
-1.796462E+1
-1.796462E+1
-1.811902E+1
-1.827342E+1
-1.842782E+1
-1.858222E+1
-1.865942E+1
-1.889102E+1
-1.912262E+1
-1.935422E+1
-1.950862E+1
-1.958582E+1
-1.958582E+1
-1.966302E+1
-1.974022E+1
-1.989462E+1
-1.981742E+1
-1.966302E+1
-1.989462E+1
-2.028062E+1
-2.051222E+1
-2.043502E+1
-2.035782E+1
-2.043502E+1
-2.066662E+1
-2.082101E+1
-2.082101E+1
-2.074382E+1
-2.066662E+1
-2.074382E+1
-2.082101E+1
-2.089822E+1
-2.097542E+1
-2.105262E+1
-2.112981E+1
-2.120702E+1
-2.128422E+1
-2.136142E+1
-2.151581E+1
-2.167021E+1
-2.182461E+1
-2.197901E+1
-2.213341E+1
-2.228781E+1
-2.236501E+1
-2.251941E+1
-2.275101E+1
-2.290541E+1
-2.305981E+1
-2.321421E+1
-2.336861E+1
-2.352301E+1
-2.367741E+1
-2.390901E+1
-2.406341E+1
-2.421781E+1
-2.429501E+1
-2.437221E+1
-2.452661E+1
-2.475821E+1
-2.491261E+1
-2.506701E+1
-2.522141E+1
-2.553021E+1
-2.568460E+1
-2.583900E+1
-2.591620E+1
-2.614780E+1
-2.637940E+1
-2.661100E+1
-2.668820E+1
-2.676540E+1
-2.668820E+1
-2.661100E+1
-2.668820E+1
-2.676540E+1
-2.691980E+1
-2.699700E+1
-2.699700E+1
-2.699700E+1
-2.707420E+1
-2.715140E+1
-2.715140E+1
-2.707420E+1
-2.699700E+1
-2.691980E+1
-2.676540E+1
-2.668820E+1
-2.668820E+1
-2.676540E+1
-2.684260E+1
-2.691980E+1
-2.691980E+1
-2.676540E+1
-2.661100E+1
-2.645660E+1
-2.637940E+1
-2.637940E+1
-2.622500E+1
-2.607060E+1
-2.599340E+1
-2.599340E+1
-2.599340E+1
-2.591620E+1
-2.591620E+1
-2.591620E+1
-2.583900E+1
-2.576180E+1
-2.568460E+1
-2.560741E+1
-2.553021E+1
-2.545300E+1
-2.537581E+1
-2.529861E+1
-2.522141E+1
-2.514420E+1
-2.514420E+1
-2.514420E+1
-2.506701E+1
-2.498981E+1
-2.491261E+1
-2.491261E+1
-2.483541E+1
-2.475821E+1
-2.468101E+1
-2.460381E+1
-2.452661E+1
-2.437221E+1
-2.437221E+1
-2.437221E+1
-2.437221E+1
-2.429501E+1
-2.421781E+1
-2.414061E+1
-2.414061E+1
-2.406341E+1
-2.406341E+1
-2.398621E+1
-2.390901E+1
-2.367741E+1
-2.352301E+1
-2.352301E+1
-2.367741E+1
-2.375461E+1
-2.367741E+1
-2.360021E+1
-2.344581E+1
-2.329141E+1
-2.321421E+1
-2.313701E+1
-2.313701E+1
-2.313701E+1
-2.313701E+1
-2.305981E+1
-2.298261E+1
-2.290541E+1
-2.275101E+1
-2.275101E+1
-2.267381E+1
-2.267381E+1
-2.259661E+1
-2.251941E+1
-2.244221E+1
-2.244221E+1
-2.236501E+1
-2.236501E+1
-2.236501E+1
-2.244221E+1
-2.244221E+1
-2.236501E+1
-2.221061E+1
-2.213341E+1
-2.228781E+1
-2.251941E+1
-2.251941E+1
-2.244221E+1
-2.236501E+1
-2.244221E+1
-2.259661E+1
-2.275101E+1
-2.275101E+1
-2.267381E+1
-2.267381E+1
-2.275101E+1
-2.282821E+1
-2.282821E+1
-2.282821E+1
-2.290541E+1
-2.290541E+1
-2.290541E+1
-2.290541E+1
-2.298261E+1
-2.305981E+1
-2.313701E+1
-2.321421E+1
-2.329141E+1
-2.336861E+1
-2.336861E+1
-2.336861E+1
-2.336861E+1
-2.336861E+1
-2.329141E+1
-2.329141E+1
-2.329141E+1
-2.336861E+1
-2.336861E+1
-2.336861E+1
-2.329141E+1
-2.329141E+1
-2.329141E+1
-2.329141E+1
-2.329141E+1
-2.321421E+1
-2.321421E+1
-2.313701E+1
-2.313701E+1
-2.313701E+1
-2.313701E+1
-2.321421E+1
-2.321421E+1
-2.321421E+1
-2.313701E+1
-2.313701E+1
-2.305981E+1
-2.305981E+1
-2.313701E+1
-2.313701E+1
-2.305981E+1
-2.290541E+1
-2.290541E+1
-2.298261E+1
-2.313701E+1
-2.313701E+1
-2.305981E+1
-2.298261E+1
-2.298261E+1
-2.298261E+1
-2.298261E+1
-2.305981E+1
-2.305981E+1
-2.313701E+1
-2.313701E+1
-2.313701E+1
-2.313701E+1
-2.321421E+1
-2.329141E+1
-2.329141E+1
-2.329141E+1
-2.313701E+1
-2.305981E+1
-2.313701E+1
-2.321421E+1
-2.321421E+1
-2.321421E+1
-2.313701E+1
-2.305981E+1
-2.305981E+1
-2.305981E+1
-2.298261E+1
-2.298261E+1
-2.298261E+1
-2.298261E+1
-2.298261E+1
-2.282821E+1
-2.275101E+1
-2.267381E+1
-2.275101E+1
-2.267381E+1
-2.267381E+1
-2.259661E+1
-2.259661E+1
-2.251941E+1
-2.244221E+1
-2.236501E+1
-2.228781E+1
-2.221061E+1
-2.213341E+1
-2.205621E+1
-2.197901E+1
-2.190182E+1
-2.190182E+1
-2.197901E+1
-2.205621E+1
-2.205621E+1
-2.213341E+1
-2.213341E+1
-2.205621E+1
-2.205621E+1
-2.205621E+1
-2.213341E+1
-2.221061E+1
-2.228781E+1
-2.236501E+1
-2.244221E+1
-2.236501E+1
-2.228781E+1
-2.221061E+1
-2.205621E+1
-2.197901E+1
-2.197901E+1
-2.205621E+1
-2.205621E+1
-2.197901E+1
-2.182461E+1
-2.174741E+1
-2.167021E+1
-2.167021E+1
-2.167021E+1
-2.174741E+1
-2.167021E+1
-2.159302E+1
-2.151581E+1
-2.143861E+1
-2.143861E+1
-2.159302E+1
-2.167021E+1
-2.167021E+1
-2.159302E+1
-2.159302E+1
-2.167021E+1
-2.182461E+1
-2.190182E+1
-2.190182E+1
-2.197901E+1
-2.205621E+1
-2.213341E+1
-2.221061E+1
-2.228781E+1
-2.236501E+1
-2.236501E+1
-2.244221E+1
-2.244221E+1
-2.251941E+1
-2.267381E+1
-2.282821E+1
-2.290541E+1
-2.290541E+1
-2.290541E+1
-2.298261E+1
-2.305981E+1
-2.313701E+1
-2.321421E+1
-2.329141E+1
-2.329141E+1
-2.321421E+1
-2.321421E+1
-2.329141E+1
-2.336861E+1
-2.336861E+1
-2.344581E+1
-2.336861E+1
-2.336861E+1
-2.329141E+1
-2.329141E+1
-2.321421E+1
-2.313701E+1
-2.305981E+1
-2.305981E+1
-2.313701E+1
-2.313701E+1
-2.313701E+1
-2.313701E+1
-2.313701E+1
-2.321421E+1
-2.313701E+1
-2.305981E+1
-2.290541E+1
-2.275101E+1
-2.259661E+1
-2.267381E+1
-2.267381E+1
-2.267381E+1
-2.267381E+1
-2.259661E+1
-2.259661E+1
-2.251941E+1
-2.244221E+1
-2.236501E+1
-2.228781E+1
-2.221061E+1
-2.213341E+1
-2.213341E+1
-2.221061E+1
-2.221061E+1
-2.221061E+1
-2.213341E+1
-2.213341E+1
-2.213341E+1
-2.205621E+1
-2.205621E+1
-2.205621E+1
-2.213341E+1
-2.213341E+1
-2.213341E+1
-2.213341E+1
-2.213341E+1
-2.213341E+1
-2.221061E+1
-2.236501E+1
-2.251941E+1
-2.259661E+1
-2.275101E+1
-2.282821E+1
-2.290541E+1
-2.305981E+1
-2.321421E+1
-2.344581E+1
-2.360021E+1
-2.375461E+1
-2.390901E+1
-2.398621E+1
-2.406341E+1
-2.421781E+1
-2.437221E+1
-2.444941E+1
-2.452661E+1
-2.468101E+1
-2.468101E+1
-2.475821E+1
-2.468101E+1
-2.475821E+1
-2.475821E+1
-2.475821E+1
-2.468101E+1
-2.460381E+1
-2.444941E+1
-2.437221E+1
-2.429501E+1
-2.414061E+1
-2.414061E+1
-2.406341E+1
-2.390901E+1
-2.375461E+1
-2.367741E+1
-2.360021E+1
-2.344581E+1
-2.321421E+1
-2.305981E+1
-2.298261E+1
-2.298261E+1
-2.298261E+1
-2.298261E+1
-2.290541E+1
-2.282821E+1
-2.282821E+1
-2.282821E+1
-2.275101E+1
-2.267381E+1
-2.251941E+1
-2.236501E+1
-2.228781E+1
-2.228781E+1
-2.236501E+1
-2.236501E+1
-2.236501E+1
-2.228781E+1
-2.228781E+1
-2.236501E+1
-2.236501E+1
-2.244221E+1
-2.244221E+1
-2.244221E+1
-2.244221E+1
-2.244221E+1
-2.244221E+1
-2.244221E+1
-2.236501E+1
-2.236501E+1
-2.236501E+1
-2.251941E+1
-2.259661E+1
-2.259661E+1
-2.267381E+1
-2.267381E+1
-2.259661E+1
-2.251941E+1
-2.251941E+1
-2.259661E+1
-2.267381E+1
-2.275101E+1
-2.275101E+1
-2.275101E+1
-2.282821E+1
-2.282821E+1
-2.275101E+1
-2.267381E+1
-2.251941E+1
-2.251941E+1
-2.282821E+1
-2.336861E+1
-2.390901E+1
-2.421781E+1
-2.421781E+1
-2.414061E+1
-2.383181E+1
-2.344581E+1
-2.298261E+1
-2.244221E+1
-2.182461E+1
-2.128422E+1
-2.089822E+1
-2.105262E+1
-2.151581E+1
-2.182461E+1
-2.213341E+1
-2.259661E+1
-2.305981E+1
-2.313701E+1
-2.282821E+1
-2.244221E+1
-2.213341E+1
-2.197901E+1
-2.182461E+1
-2.182461E+1
-2.182461E+1
-2.190182E+1
-2.190182E+1
-2.190182E+1
-2.182461E+1
-2.174741E+1
-2.167021E+1
-2.159302E+1
-2.143861E+1
-2.120702E+1
-2.097542E+1
-2.074382E+1
-2.058942E+1
-2.043502E+1
-2.035782E+1
-2.012622E+1
-1.997182E+1
-1.974022E+1
-1.966302E+1
-1.966302E+1
-1.958582E+1
-1.950862E+1
-1.943142E+1
-1.935422E+1
-1.935422E+1
-1.919982E+1
-1.904542E+1
-1.889102E+1
-1.881382E+1
-1.881382E+1
-1.881382E+1
-1.881382E+1
-1.865942E+1
-1.835062E+1
-1.827342E+1
-1.850502E+1
-1.865942E+1
-1.858222E+1
-1.842782E+1
-1.827342E+1
-1.827342E+1
-1.827342E+1
-1.819622E+1
-1.811902E+1
-1.796462E+1
-1.788742E+1
-1.781023E+1
-1.773303E+1
-1.765583E+1
-1.757863E+1
-1.742423E+1
-1.726983E+1
-1.726983E+1
-1.726983E+1
-1.719263E+1
-1.711543E+1
-1.711543E+1
-1.703823E+1
-1.696103E+1
-1.688383E+1
-1.680663E+1
-1.688383E+1
-1.688383E+1
-1.696103E+1
-1.696103E+1
-1.696103E+1
-1.696103E+1
-1.688383E+1
-1.696103E+1
-1.711543E+1
-1.719263E+1
-1.719263E+1
-1.719263E+1
-1.726983E+1
-1.734703E+1
-1.742423E+1
-1.750143E+1
-1.765583E+1
-1.796462E+1
-1.811902E+1
-1.819622E+1
-1.811902E+1
-1.804182E+1
-1.804182E+1
-1.796462E+1
-1.788742E+1
-1.788742E+1
-1.796462E+1
-1.811902E+1
-1.811902E+1
-1.796462E+1
-1.788742E+1
-1.781023E+1
-1.788742E+1
-1.796462E+1
-1.811902E+1
-1.819622E+1
-1.827342E+1
-1.835062E+1
-1.858222E+1
-1.873662E+1
-1.881382E+1
-1.889102E+1
-1.889102E+1
-1.881382E+1
-1.858222E+1
-1.842782E+1
-1.858222E+1
-1.873662E+1
-1.889102E+1
-1.881382E+1
-1.865942E+1
-1.850502E+1
-1.850502E+1
-1.850502E+1
-1.850502E+1
-1.842782E+1
-1.842782E+1
-1.835062E+1
-1.819622E+1
-1.811902E+1
-1.804182E+1
-1.796462E+1
-1.781023E+1
-1.757863E+1
-1.742423E+1
-1.726983E+1
-1.726983E+1
-1.726983E+1
-1.719263E+1
-1.711543E+1
-1.696103E+1
-1.680663E+1
-1.665223E+1
-1.657503E+1
-1.642063E+1
-1.642063E+1
-1.634343E+1
-1.626623E+1
-1.618903E+1
-1.618903E+1
-1.626623E+1
-1.634343E+1
-1.618903E+1
-1.611183E+1
-1.603463E+1
-1.603463E+1
-1.611183E+1
-1.618903E+1
-1.618903E+1
-1.618903E+1
-1.618903E+1
-1.626623E+1
-1.634343E+1
-1.642063E+1
-1.649783E+1
-1.657503E+1
-1.657503E+1
-1.665223E+1
-1.672943E+1
-1.680663E+1
-1.672943E+1
-1.672943E+1
-1.680663E+1
-1.696103E+1
-1.703823E+1
-1.696103E+1
-1.680663E+1
-1.672943E+1
-1.665223E+1
-1.672943E+1
-1.680663E+1
-1.680663E+1
-1.680663E+1
-1.672943E+1
-1.672943E+1
-1.672943E+1
-1.665223E+1
-1.657503E+1
-1.657503E+1
-1.665223E+1
-1.672943E+1
-1.672943E+1
-1.665223E+1
-1.657503E+1
-1.657503E+1
-1.657503E+1
-1.657503E+1
-1.642063E+1
-1.626623E+1
-1.611183E+1
-1.588023E+1
-1.572583E+1
-1.572583E+1
-1.588023E+1
-1.588023E+1
-1.580303E+1
-1.572583E+1
-1.580303E+1
-1.580303E+1
-1.580303E+1
-1.572583E+1
-1.564863E+1
-1.557143E+1
-1.549423E+1
-1.541703E+1
-1.541703E+1
-1.541703E+1
-1.549423E+1
-1.564863E+1
-1.572583E+1
-1.564863E+1
-1.564863E+1
-1.557143E+1
-1.557143E+1
-1.557143E+1
-1.564863E+1
-1.557143E+1
-1.557143E+1
-1.564863E+1
-1.572583E+1
-1.580303E+1
-1.588023E+1
-1.595743E+1
-1.603463E+1
-1.603463E+1
-1.611183E+1
-1.618903E+1
-1.626623E+1
-1.634343E+1
-1.634343E+1
-1.642063E+1
-1.665223E+1
-1.680663E+1
-1.696103E+1
-1.711543E+1
-1.719263E+1
-1.726983E+1
-1.750143E+1
-1.773303E+1
-1.781023E+1
-1.773303E+1
-1.765583E+1
-1.765583E+1
-1.781023E+1
-1.804182E+1
-1.819622E+1
-1.835062E+1
-1.842782E+1
-1.842782E+1
-1.850502E+1
-1.858222E+1
-1.865942E+1
-1.873662E+1
-1.881382E+1
-1.889102E+1
-1.904542E+1
-1.904542E+1
-1.912262E+1
-1.919982E+1
-1.927702E+1
-1.927702E+1
-1.927702E+1
-1.919982E+1
-1.919982E+1
-1.904542E+1
-1.904542E+1
-1.896822E+1
-1.896822E+1
-1.889102E+1
-1.881382E+1
-1.873662E+1
-1.865942E+1
-1.865942E+1
-1.850502E+1
-1.835062E+1
-1.819622E+1
-1.811902E+1
-1.804182E+1
-1.788742E+1
-1.773303E+1
-1.757863E+1
-1.750143E+1
-1.750143E+1
-1.742423E+1
-1.734703E+1
-1.726983E+1
-1.711543E+1
-1.703823E+1
-1.696103E+1
-1.688383E+1
-1.680663E+1
-1.680663E+1
-1.672943E+1
-1.672943E+1
-1.688383E+1
-1.688383E+1
-1.665223E+1
-1.649783E+1
-1.642063E+1
-1.642063E+1
-1.642063E+1
-1.626623E+1
-1.611183E+1
-1.595743E+1
-1.588023E+1
-1.572583E+1
-1.564863E+1
-1.557143E+1
-1.541703E+1
-1.518543E+1
-1.503103E+1
-1.495383E+1
-1.487663E+1
-1.464503E+1
-1.449063E+1
-1.425903E+1
-1.418183E+1
-1.410463E+1
-1.410463E+1
-1.402743E+1
-1.387303E+1
-1.371864E+1
-1.348704E+1
-1.340984E+1
-1.348704E+1
-1.348704E+1
-1.348704E+1
-1.348704E+1
-1.348704E+1
-1.340984E+1
-1.340984E+1
-1.348704E+1
-1.348704E+1
-1.348704E+1
-1.340984E+1
-1.348704E+1
-1.356424E+1
-1.364144E+1
-1.379584E+1
-1.387303E+1
-1.402743E+1
-1.410463E+1
-1.418183E+1
-1.425903E+1
-1.425903E+1
-1.433623E+1
-1.433623E+1
-1.433623E+1
-1.441343E+1
-1.449063E+1
-1.464503E+1
-1.472223E+1
-1.479943E+1
-1.472223E+1
-1.472223E+1
-1.472223E+1
[truncated: 107,736 more chars]
