# Supplementary material for: Performances of the PIPER scalable child human body model in accident reconstruction
Source: PLoS One. 2017 Nov 14;12(11):e0187916. doi: 10.1371/journal.pone.0187916 (PMC5685610; doi:10.1371/journal.pone.0187916)
Supplement: S1 Data — This zip folder contains input accelerations for reproducibility of the accident reconstruction. Also, the readings from the dummy sensor are reported for reproducibility of the calculations. (ZIP) [file pone.0187916.s009.zip › Channel/Channel/CCN_2012_001.058]

Test object number          :1
Name of the channel         :Chest Acceleration Z {AC}
Laboratory channel code     :16CHST0000Q3ACZP
Customer channel code       :16CHST0000Q3ACZP
Channel code                :16THSP0000Q3ACZP
Direction                   :Z
Dimension                   :AC
Channel frequency class     :2000
Unit                        :m/(s*s)
Reference system            :NOVALUE
Transducer type             :GY2573
Transducer id               :NOVALUE
Pre-filter type             :4000Hz 6pole Butterworth (device internal)
Cut off frequency           :4000
Channel amplitude class     :2500
Sampling interval           :5E-5
Bit resolution              :16
Time of first sample        :-0.38835156
Number of samples           :40480
Reference channel           :implicit
Reference channel name      :NOVALUE
Data source                 :transducer
Data status                 :ok
First global maximum value  :7.910250E+2
Time of maximum value       :9.869844E-2
First global minimum value  :-5.005782E+2
Time of minimum value       :6.374844E-2
Start offset interval       :-1.000000E-1
End offset interval         :-5.000000E-2
.ValidationRemark           :Seulement la gamme [-6.0 sec; 35.363 sec] a �t� lue. Gamme demand�e: [-6.0 sec; 40.0 sec].
1.863060E-1
1.863060E-1
1.093836E-1
3.246117E-2
3.246117E-2
3.246117E-2
1.093836E-1
1.093836E-1
3.246117E-2
3.246117E-2
3.246117E-2
1.093836E-1
3.246117E-2
3.246117E-2
3.246117E-2
-4.446220E-2
-1.213837E-1
-1.213837E-1
-1.213837E-1
-4.446220E-2
-4.446220E-2
-1.213837E-1
-1.213837E-1
-1.983061E-1
-1.983061E-1
-1.213837E-1
-1.213837E-1
-1.983061E-1
-2.752285E-1
-3.521509E-1
-3.521509E-1
-3.521509E-1
-2.752285E-1
-3.521509E-1
-3.521509E-1
-3.521509E-1
-3.521509E-1
-3.521509E-1
-2.752285E-1
-2.752285E-1
-2.752285E-1
-3.521509E-1
-3.521509E-1
-3.521509E-1
-3.521509E-1
-4.290733E-1
-4.290733E-1
-4.290733E-1
-4.290733E-1
-4.290733E-1
-4.290733E-1
-5.059948E-1
-5.059948E-1
-4.290733E-1
-4.290733E-1
-4.290733E-1
-4.290733E-1
-4.290733E-1
-4.290733E-1
-4.290733E-1
-4.290733E-1
-4.290733E-1
-4.290733E-1
-5.059948E-1
-5.059948E-1
-5.059948E-1
-5.059948E-1
-5.829182E-1
-5.829182E-1
-5.829182E-1
-5.059948E-1
-5.059948E-1
-5.829182E-1
-6.598406E-1
-6.598406E-1
-7.367630E-1
-6.598406E-1
-6.598406E-1
-6.598406E-1
-6.598406E-1
-6.598406E-1
-6.598406E-1
-6.598406E-1
-6.598406E-1
-7.367630E-1
-7.367630E-1
-6.598406E-1
-6.598406E-1
-6.598406E-1
-6.598406E-1
-6.598406E-1
-6.598406E-1
-6.598406E-1
-6.598406E-1
-6.598406E-1
-6.598406E-1
-7.367630E-1
-7.367630E-1
-8.136845E-1
-8.136845E-1
-7.367630E-1
-7.367630E-1
-8.136845E-1
-8.136845E-1
-8.136845E-1
-8.906069E-1
-9.675293E-1
-9.675293E-1
-8.906069E-1
-8.136845E-1
-8.906069E-1
-8.906069E-1
-8.906069E-1
-8.136845E-1
-8.906069E-1
-8.906069E-1
-8.906069E-1
-8.906069E-1
-8.906069E-1
-8.906069E-1
-9.675293E-1
-1.044453E+0
-1.044453E+0
-9.675293E-1
-8.906069E-1
-8.906069E-1
-9.675293E-1
-9.675293E-1
-9.675293E-1
-9.675293E-1
-1.044453E+0
-1.044453E+0
-1.044453E+0
-9.675293E-1
-9.675293E-1
-9.675293E-1
-9.675293E-1
-8.906069E-1
-9.675293E-1
-1.044453E+0
-1.121374E+0
-1.044453E+0
-1.044453E+0
-1.044453E+0
-1.121374E+0
-1.121374E+0
-1.044453E+0
-1.044453E+0
-1.121374E+0
-1.198297E+0
-1.198297E+0
-1.121374E+0
-1.121374E+0
-1.044453E+0
-1.121374E+0
-1.121374E+0
-1.121374E+0
-1.121374E+0
-1.198297E+0
-1.198297E+0
-1.275219E+0
-1.275219E+0
-1.275219E+0
-1.275219E+0
-1.275219E+0
-1.275219E+0
-1.198297E+0
-1.198297E+0
-1.198297E+0
-1.275219E+0
-1.275219E+0
-1.275219E+0
-1.198297E+0
-1.198297E+0
-1.275219E+0
-1.275219E+0
-1.275219E+0
-1.275219E+0
-1.198297E+0
-1.198297E+0
-1.198297E+0
-1.198297E+0
-1.275219E+0
-1.352141E+0
-1.352141E+0
-1.352141E+0
-1.275219E+0
-1.275219E+0
-1.198297E+0
-1.275219E+0
-1.275219E+0
-1.352141E+0
-1.352141E+0
-1.275219E+0
-1.275219E+0
-1.275219E+0
-1.275219E+0
-1.275219E+0
-1.198297E+0
-1.275219E+0
-1.352141E+0
-1.429064E+0
-1.352141E+0
-1.352141E+0
-1.352141E+0
-1.352141E+0
-1.429064E+0
-1.429064E+0
-1.352141E+0
-1.352141E+0
-1.275219E+0
-1.352141E+0
-1.352141E+0
-1.429064E+0
-1.429064E+0
-1.429064E+0
-1.352141E+0
-1.352141E+0
-1.352141E+0
-1.429064E+0
-1.429064E+0
-1.429064E+0
-1.429064E+0
-1.429064E+0
-1.429064E+0
-1.505986E+0
-1.505986E+0
-1.582909E+0
-1.582909E+0
-1.505986E+0
-1.505986E+0
-1.505986E+0
-1.505986E+0
-1.429064E+0
-1.429064E+0
-1.505986E+0
-1.582909E+0
-1.582909E+0
-1.582909E+0
-1.582909E+0
-1.505986E+0
-1.505986E+0
-1.429064E+0
-1.429064E+0
-1.505986E+0
-1.505986E+0
-1.582909E+0
-1.505986E+0
-1.505986E+0
-1.429064E+0
-1.429064E+0
-1.505986E+0
-1.505986E+0
-1.505986E+0
-1.429064E+0
-1.429064E+0
-1.429064E+0
-1.429064E+0
-1.429064E+0
-1.429064E+0
-1.505986E+0
-1.505986E+0
-1.582909E+0
-1.505986E+0
-1.505986E+0
-1.429064E+0
-1.429064E+0
-1.505986E+0
-1.505986E+0
-1.582909E+0
-1.582909E+0
-1.582909E+0
-1.582909E+0
-1.582909E+0
-1.582909E+0
-1.505986E+0
-1.505986E+0
-1.505986E+0
-1.505986E+0
-1.582909E+0
-1.505986E+0
-1.505986E+0
-1.505986E+0
-1.505986E+0
-1.582909E+0
-1.582909E+0
-1.582909E+0
-1.582909E+0
-1.582909E+0
-1.582909E+0
-1.582909E+0
-1.582909E+0
-1.659831E+0
-1.659831E+0
-1.582909E+0
-1.505986E+0
-1.505986E+0
-1.582909E+0
-1.582909E+0
-1.505986E+0
-1.505986E+0
-1.505986E+0
-1.582909E+0
-1.582909E+0
-1.505986E+0
-1.505986E+0
-1.582909E+0
-1.659831E+0
-1.659831E+0
-1.582909E+0
-1.505986E+0
-1.582909E+0
-1.659831E+0
-1.659831E+0
-1.582909E+0
-1.505986E+0
-1.505986E+0
-1.582909E+0
-1.659831E+0
-1.659831E+0
-1.659831E+0
-1.582909E+0
-1.582909E+0
-1.582909E+0
-1.582909E+0
-1.659831E+0
-1.659831E+0
-1.659831E+0
-1.582909E+0
-1.582909E+0
-1.582909E+0
-1.582909E+0
-1.582909E+0
-1.659831E+0
-1.659831E+0
-1.582909E+0
-1.582909E+0
-1.582909E+0
-1.582909E+0
-1.659831E+0
-1.582909E+0
-1.582909E+0
-1.582909E+0
-1.736754E+0
-1.736754E+0
-1.736754E+0
-1.659831E+0
-1.736754E+0
-1.736754E+0
-1.813675E+0
-1.890597E+0
-1.813675E+0
-1.736754E+0
-1.659831E+0
-1.736754E+0
-1.736754E+0
-1.736754E+0
-1.736754E+0
-1.659831E+0
-1.659831E+0
-1.736754E+0
-1.736754E+0
-1.813675E+0
-1.736754E+0
-1.736754E+0
-1.736754E+0
-1.736754E+0
-1.736754E+0
-1.813675E+0
-1.813675E+0
-1.813675E+0
-1.813675E+0
-1.736754E+0
-1.813675E+0
-1.890597E+0
-1.890597E+0
-1.890597E+0
-1.813675E+0
-1.736754E+0
-1.736754E+0
-1.736754E+0
-1.736754E+0
-1.736754E+0
-1.813675E+0
-1.813675E+0
-1.890597E+0
-1.890597E+0
-1.813675E+0
-1.813675E+0
-1.813675E+0
-1.890597E+0
-1.967521E+0
-1.967521E+0
-1.967521E+0
-1.967521E+0
-1.890597E+0
-1.890597E+0
-1.890597E+0
-1.967521E+0
-1.967521E+0
-1.967521E+0
-1.967521E+0
-1.967521E+0
-1.967521E+0
-1.967521E+0
-1.967521E+0
-1.967521E+0
-1.967521E+0
-2.044443E+0
-2.044443E+0
-2.044443E+0
-2.044443E+0
-2.044443E+0
-1.967521E+0
-1.967521E+0
-2.044443E+0
-2.044443E+0
-2.044443E+0
-2.044443E+0
-1.967521E+0
-1.967521E+0
-1.967521E+0
-2.044443E+0
-2.044443E+0
-2.044443E+0
-1.967521E+0
-2.044443E+0
-2.044443E+0
-2.121365E+0
-2.044443E+0
-2.044443E+0
-2.044443E+0
-2.044443E+0
-2.044443E+0
-2.044443E+0
-1.967521E+0
-2.044443E+0
-2.044443E+0
-2.044443E+0
-2.044443E+0
-2.044443E+0
-2.121365E+0
-2.121365E+0
-2.121365E+0
-2.198287E+0
-2.198287E+0
-2.198287E+0
-2.121365E+0
-2.121365E+0
-2.198287E+0
-2.198287E+0
-2.121365E+0
-2.121365E+0
-2.121365E+0
-2.121365E+0
-2.198287E+0
-2.198287E+0
-2.121365E+0
-2.121365E+0
-2.121365E+0
-2.121365E+0
-2.121365E+0
-2.044443E+0
-2.044443E+0
-2.044443E+0
-2.044443E+0
-2.044443E+0
-2.044443E+0
-2.044443E+0
-2.044443E+0
-2.044443E+0
-2.044443E+0
-2.044443E+0
-2.044443E+0
-2.121365E+0
-2.198287E+0
-2.198287E+0
-2.121365E+0
-2.044443E+0
-2.121365E+0
-2.121365E+0
-2.121365E+0
-2.121365E+0
-2.121365E+0
-2.121365E+0
-2.121365E+0
-2.198287E+0
-2.198287E+0
-2.275209E+0
-2.198287E+0
-2.121365E+0
-2.044443E+0
-2.044443E+0
-2.121365E+0
-2.121365E+0
-2.121365E+0
-2.198287E+0
-2.198287E+0
-2.198287E+0
-2.198287E+0
-2.198287E+0
-2.275209E+0
-2.198287E+0
-2.121365E+0
-2.198287E+0
-2.198287E+0
-2.275209E+0
-2.198287E+0
-2.121365E+0
-2.198287E+0
-2.198287E+0
-2.275209E+0
-2.198287E+0
-2.121365E+0
-2.121365E+0
-2.121365E+0
-2.121365E+0
-2.121365E+0
-2.121365E+0
-2.198287E+0
-2.275209E+0
-2.352132E+0
-2.275209E+0
-2.275209E+0
-2.198287E+0
-2.121365E+0
-2.121365E+0
-2.198287E+0
-2.275209E+0
-2.275209E+0
-2.275209E+0
-2.198287E+0
-2.198287E+0
-2.198287E+0
-2.275209E+0
-2.275209E+0
-2.275209E+0
-2.275209E+0
-2.275209E+0
-2.198287E+0
-2.121365E+0
-2.198287E+0
-2.198287E+0
-2.198287E+0
-2.198287E+0
-2.275209E+0
-2.275209E+0
-2.352132E+0
-2.275209E+0
-2.198287E+0
-2.198287E+0
-2.198287E+0
-2.275209E+0
-2.275209E+0
-2.198287E+0
-2.198287E+0
-2.198287E+0
-2.198287E+0
-2.198287E+0
-2.121365E+0
-2.121365E+0
-2.121365E+0
-2.198287E+0
-2.198287E+0
-2.198287E+0
-2.198287E+0
-2.198287E+0
-2.198287E+0
-2.198287E+0
-2.275209E+0
-2.275209E+0
-2.275209E+0
-2.198287E+0
-2.275209E+0
-2.275209E+0
-2.275209E+0
-2.198287E+0
-2.198287E+0
-2.275209E+0
-2.275209E+0
-2.198287E+0
-2.121365E+0
-2.121365E+0
-2.121365E+0
-2.198287E+0
-2.275209E+0
-2.275209E+0
-2.275209E+0
-2.275209E+0
-2.198287E+0
-2.275209E+0
-2.198287E+0
-2.198287E+0
-2.121365E+0
-2.198287E+0
-2.275209E+0
-2.275209E+0
-2.198287E+0
-2.275209E+0
-2.275209E+0
-2.275209E+0
-2.275209E+0
-2.198287E+0
-2.198287E+0
-2.198287E+0
-2.275209E+0
-2.275209E+0
-2.275209E+0
-2.275209E+0
-2.275209E+0
-2.275209E+0
-2.198287E+0
-2.198287E+0
-2.198287E+0
-2.275209E+0
-2.275209E+0
-2.275209E+0
-2.275209E+0
-2.275209E+0
-2.275209E+0
-2.275209E+0
-2.275209E+0
-2.352132E+0
-2.352132E+0
-2.352132E+0
-2.275209E+0
-2.198287E+0
-2.275209E+0
-2.275209E+0
-2.275209E+0
-2.275209E+0
-2.198287E+0
-2.198287E+0
-2.198287E+0
-2.275209E+0
-2.352132E+0
-2.275209E+0
-2.275209E+0
-2.275209E+0
-2.198287E+0
-2.198287E+0
-2.198287E+0
-2.275209E+0
-2.275209E+0
-2.275209E+0
-2.275209E+0
-2.198287E+0
-2.198287E+0
-2.198287E+0
-2.198287E+0
-2.198287E+0
-2.198287E+0
-2.198287E+0
-2.275209E+0
-2.275209E+0
-2.275209E+0
-2.275209E+0
-2.275209E+0
-2.275209E+0
-2.198287E+0
-2.198287E+0
-2.275209E+0
-2.275209E+0
-2.275209E+0
-2.275209E+0
-2.275209E+0
-2.275209E+0
-2.198287E+0
-2.198287E+0
-2.198287E+0
-2.198287E+0
-2.198287E+0
-2.198287E+0
-2.275209E+0
-2.275209E+0
-2.275209E+0
-2.198287E+0
-2.275209E+0
-2.275209E+0
-2.275209E+0
-2.275209E+0
-2.198287E+0
-2.121365E+0
-2.275209E+0
-2.352132E+0
-2.352132E+0
-2.352132E+0
-2.198287E+0
-2.198287E+0
-2.275209E+0
-2.275209E+0
-2.275209E+0
-2.198287E+0
-2.198287E+0
-2.275209E+0
-2.275209E+0
-2.275209E+0
-2.275209E+0
-2.275209E+0
-2.198287E+0
-2.198287E+0
-2.275209E+0
-2.352132E+0
-2.352132E+0
-2.275209E+0
-2.275209E+0
-2.352132E+0
-2.352132E+0
-2.352132E+0
-2.275209E+0
-2.275209E+0
-2.198287E+0
-2.198287E+0
-2.198287E+0
-2.198287E+0
-2.275209E+0
-2.275209E+0
-2.275209E+0
-2.275209E+0
-2.198287E+0
-2.198287E+0
-2.275209E+0
-2.198287E+0
-2.198287E+0
-2.121365E+0
-2.198287E+0
-2.198287E+0
-2.198287E+0
-2.198287E+0
-2.121365E+0
-2.121365E+0
-2.121365E+0
-2.198287E+0
-2.198287E+0
-2.275209E+0
-2.275209E+0
-2.275209E+0
-2.198287E+0
-2.198287E+0
-2.121365E+0
-2.198287E+0
-2.198287E+0
-2.198287E+0
-2.198287E+0
-2.198287E+0
-2.198287E+0
-2.198287E+0
-2.198287E+0
-2.198287E+0
-2.198287E+0
-2.198287E+0
-2.198287E+0
-2.121365E+0
-2.121365E+0
-2.121365E+0
-2.121365E+0
-2.121365E+0
-2.198287E+0
-2.198287E+0
-2.198287E+0
-2.121365E+0
-2.121365E+0
-2.121365E+0
-2.198287E+0
-2.198287E+0
-2.275209E+0
-2.198287E+0
-2.198287E+0
-2.121365E+0
-2.198287E+0
-2.198287E+0
-2.121365E+0
-2.121365E+0
-2.121365E+0
-2.121365E+0
-2.121365E+0
-2.121365E+0
-2.121365E+0
-2.044443E+0
-2.044443E+0
-2.121365E+0
-2.121365E+0
-2.121365E+0
-2.044443E+0
-2.044443E+0
-2.044443E+0
-2.044443E+0
-2.044443E+0
-2.044443E+0
-2.121365E+0
-2.121365E+0
-2.121365E+0
-2.121365E+0
-2.044443E+0
-1.967521E+0
-1.890597E+0
-1.890597E+0
-1.967521E+0
-1.967521E+0
-1.967521E+0
-1.967521E+0
-1.967521E+0
-1.967521E+0
-1.967521E+0
-1.967521E+0
-1.967521E+0
-1.967521E+0
-1.967521E+0
-1.967521E+0
-1.890597E+0
-1.967521E+0
-1.967521E+0
-1.967521E+0
-1.890597E+0
-1.813675E+0
-1.813675E+0
-1.890597E+0
-1.890597E+0
-1.890597E+0
-1.813675E+0
-1.813675E+0
-1.813675E+0
-1.813675E+0
-1.813675E+0
-1.736754E+0
-1.736754E+0
-1.736754E+0
-1.736754E+0
-1.736754E+0
-1.736754E+0
-1.736754E+0
-1.659831E+0
-1.659831E+0
-1.736754E+0
-1.736754E+0
-1.659831E+0
-1.659831E+0
-1.659831E+0
-1.736754E+0
-1.736754E+0
-1.736754E+0
-1.736754E+0
-1.659831E+0
-1.659831E+0
-1.582909E+0
-1.582909E+0
-1.582909E+0
-1.659831E+0
-1.659831E+0
-1.582909E+0
-1.582909E+0
-1.582909E+0
-1.582909E+0
-1.582909E+0
-1.582909E+0
-1.582909E+0
-1.582909E+0
-1.582909E+0
-1.582909E+0
-1.582909E+0
-1.582909E+0
-1.582909E+0
-1.582909E+0
-1.505986E+0
-1.505986E+0
-1.505986E+0
-1.505986E+0
-1.505986E+0
-1.505986E+0
-1.582909E+0
-1.582909E+0
-1.582909E+0
-1.505986E+0
-1.429064E+0
-1.429064E+0
-1.352141E+0
-1.352141E+0
-1.429064E+0
-1.429064E+0
-1.352141E+0
-1.352141E+0
-1.352141E+0
-1.352141E+0
-1.352141E+0
-1.352141E+0
-1.275219E+0
-1.275219E+0
-1.275219E+0
-1.275219E+0
-1.275219E+0
-1.198297E+0
-1.121374E+0
-1.121374E+0
-1.198297E+0
-1.198297E+0
-1.198297E+0
-1.121374E+0
-1.121374E+0
-1.198297E+0
-1.198297E+0
-1.198297E+0
-1.198297E+0
-1.121374E+0
-1.121374E+0
-1.121374E+0
-1.044453E+0
-1.044453E+0
-1.044453E+0
-9.675293E-1
-9.675293E-1
-9.675293E-1
-1.044453E+0
-1.044453E+0
-1.044453E+0
-1.044453E+0
-1.044453E+0
-1.044453E+0
-9.675293E-1
-8.906069E-1
-8.906069E-1
-9.675293E-1
-8.906069E-1
-8.906069E-1
-8.136845E-1
-8.906069E-1
-8.906069E-1
-8.906069E-1
-8.906069E-1
-8.136845E-1
-7.367630E-1
-7.367630E-1
-7.367630E-1
-7.367630E-1
-8.136845E-1
-8.906069E-1
-8.136845E-1
-8.136845E-1
-7.367630E-1
-7.367630E-1
-7.367630E-1
-7.367630E-1
-7.367630E-1
-6.598406E-1
-6.598406E-1
-5.829182E-1
-6.598406E-1
-6.598406E-1
-6.598406E-1
-6.598406E-1
-6.598406E-1
-5.829182E-1
-5.059948E-1
-5.059948E-1
-5.059948E-1
-5.059948E-1
-5.829182E-1
-5.829182E-1
-5.829182E-1
-5.059948E-1
-5.059948E-1
-5.059948E-1
-5.059948E-1
-5.059948E-1
-4.290733E-1
-4.290733E-1
-4.290733E-1
-4.290733E-1
-4.290733E-1
-3.521509E-1
-2.752285E-1
-3.521509E-1
-3.521509E-1
-3.521509E-1
-3.521509E-1
-2.752285E-1
-2.752285E-1
-2.752285E-1
-1.983061E-1
-1.983061E-1
-1.983061E-1
-2.752285E-1
-1.983061E-1
-1.983061E-1
-1.213837E-1
-1.213837E-1
-1.213837E-1
-1.983061E-1
-1.213837E-1
-1.213837E-1
-1.213837E-1
-1.213837E-1
-4.446220E-2
3.246117E-2
3.246117E-2
1.093836E-1
1.863060E-1
1.863060E-1
1.863060E-1
1.093836E-1
1.093836E-1
1.093836E-1
1.093836E-1
1.093836E-1
1.093836E-1
1.093836E-1
2.632275E-1
2.632275E-1
2.632275E-1
3.401499E-1
3.401499E-1
3.401499E-1
4.170723E-1
4.170723E-1
4.170723E-1
4.170723E-1
4.170723E-1
4.939957E-1
4.939957E-1
4.939957E-1
5.709181E-1
6.478396E-1
6.478396E-1
6.478396E-1
6.478396E-1
5.709181E-1
6.478396E-1
6.478396E-1
6.478396E-1
6.478396E-1
7.247620E-1
8.016844E-1
8.016844E-1
7.247620E-1
7.247620E-1
8.016844E-1
8.016844E-1
8.016844E-1
8.016844E-1
8.016844E-1
8.786068E-1
8.786068E-1
8.786068E-1
8.786068E-1
9.555292E-1
9.555292E-1
9.555292E-1
9.555292E-1
9.555292E-1
9.555292E-1
9.555292E-1
9.555292E-1
9.555292E-1
1.032452E+0
1.032452E+0
1.032452E+0
1.109374E+0
1.109374E+0
1.186297E+0
1.263218E+0
1.186297E+0
1.109374E+0
1.109374E+0
1.109374E+0
1.186297E+0
1.263218E+0
1.263218E+0
1.186297E+0
1.186297E+0
1.263218E+0
1.263218E+0
1.263218E+0
1.186297E+0
1.186297E+0
1.186297E+0
1.263218E+0
1.340140E+0
1.340140E+0
1.340140E+0
1.263218E+0
1.263218E+0
1.340140E+0
1.340140E+0
1.340140E+0
1.340140E+0
1.340140E+0
1.417064E+0
1.493986E+0
1.493986E+0
1.417064E+0
1.417064E+0
1.417064E+0
1.340140E+0
1.340140E+0
1.417064E+0
1.417064E+0
1.493986E+0
1.493986E+0
1.493986E+0
1.493986E+0
1.493986E+0
1.493986E+0
1.493986E+0
1.493986E+0
1.493986E+0
1.493986E+0
1.493986E+0
1.493986E+0
1.570909E+0
1.570909E+0
1.493986E+0
1.493986E+0
1.493986E+0
1.493986E+0
1.493986E+0
1.493986E+0
1.493986E+0
1.493986E+0
1.493986E+0
1.570909E+0
1.493986E+0
1.493986E+0
1.493986E+0
1.570909E+0
1.570909E+0
1.570909E+0
1.570909E+0
1.647830E+0
1.647830E+0
1.647830E+0
1.570909E+0
1.570909E+0
1.570909E+0
1.570909E+0
1.647830E+0
1.647830E+0
1.647830E+0
1.647830E+0
1.724752E+0
1.647830E+0
1.647830E+0
1.647830E+0
1.647830E+0
1.647830E+0
1.647830E+0
1.647830E+0
1.647830E+0
1.724752E+0
1.724752E+0
1.724752E+0
1.724752E+0
1.724752E+0
1.724752E+0
1.724752E+0
1.724752E+0
1.801675E+0
1.801675E+0
1.878598E+0
1.878598E+0
1.801675E+0
1.878598E+0
1.878598E+0
1.878598E+0
1.801675E+0
1.878598E+0
1.878598E+0
1.878598E+0
1.878598E+0
1.878598E+0
1.878598E+0
1.955520E+0
1.878598E+0
1.955520E+0
1.955520E+0
2.032442E+0
2.032442E+0
1.955520E+0
1.955520E+0
2.032442E+0
2.109365E+0
2.109365E+0
2.032442E+0
2.032442E+0
2.032442E+0
2.032442E+0
2.109365E+0
2.109365E+0
2.109365E+0
2.109365E+0
2.032442E+0
2.109365E+0
2.109365E+0
2.186287E+0
2.186287E+0
2.186287E+0
2.186287E+0
2.186287E+0
2.186287E+0
2.186287E+0
2.109365E+0
2.109365E+0
2.109365E+0
2.186287E+0
2.186287E+0
2.263209E+0
2.186287E+0
2.186287E+0
2.186287E+0
2.186287E+0
2.186287E+0
2.263209E+0
2.263209E+0
2.186287E+0
2.109365E+0
2.186287E+0
2.186287E+0
2.263209E+0
2.263209E+0
2.263209E+0
2.263209E+0
2.263209E+0
2.263209E+0
2.263209E+0
2.186287E+0
2.263209E+0
2.340132E+0
2.417054E+0
2.417054E+0
2.340132E+0
2.340132E+0
2.263209E+0
2.263209E+0
2.340132E+0
2.340132E+0
2.263209E+0
2.263209E+0
2.263209E+0
2.340132E+0
2.340132E+0
2.417054E+0
2.417054E+0
2.417054E+0
2.417054E+0
2.417054E+0
2.417054E+0
2.417054E+0
2.493977E+0
2.417054E+0
2.340132E+0
2.340132E+0
2.340132E+0
2.340132E+0
2.340132E+0
2.417054E+0
2.417054E+0
2.493977E+0
2.417054E+0
2.417054E+0
2.417054E+0
2.340132E+0
2.417054E+0
2.417054E+0
2.340132E+0
2.263209E+0
2.263209E+0
2.340132E+0
2.340132E+0
2.340132E+0
2.340132E+0
2.417054E+0
2.417054E+0
2.417054E+0
2.340132E+0
2.340132E+0
2.340132E+0
2.340132E+0
2.263209E+0
2.263209E+0
2.340132E+0
2.340132E+0
2.340132E+0
2.340132E+0
2.340132E+0
2.340132E+0
2.263209E+0
2.263209E+0
2.263209E+0
2.340132E+0
2.340132E+0
2.340132E+0
2.263209E+0
2.263209E+0
2.340132E+0
2.340132E+0
2.340132E+0
2.340132E+0
2.340132E+0
2.417054E+0
2.340132E+0
2.340132E+0
2.263209E+0
2.263209E+0
2.263209E+0
2.263209E+0
2.263209E+0
2.263209E+0
2.263209E+0
2.263209E+0
2.263209E+0
2.340132E+0
2.417054E+0
2.340132E+0
2.263209E+0
2.263209E+0
2.340132E+0
2.340132E+0
2.263209E+0
2.263209E+0
2.263209E+0
2.263209E+0
2.263209E+0
2.340132E+0
2.263209E+0
2.186287E+0
2.186287E+0
2.186287E+0
2.263209E+0
2.263209E+0
2.186287E+0
2.109365E+0
2.109365E+0
2.109365E+0
2.109365E+0
2.032442E+0
2.032442E+0
2.109365E+0
2.109365E+0
2.109365E+0
2.032442E+0
1.955520E+0
1.955520E+0
1.955520E+0
2.032442E+0
1.955520E+0
1.955520E+0
1.878598E+0
1.955520E+0
1.878598E+0
1.878598E+0
1.878598E+0
1.878598E+0
1.878598E+0
1.878598E+0
1.955520E+0
1.955520E+0
1.955520E+0
1.878598E+0
1.801675E+0
1.801675E+0
1.801675E+0
1.801675E+0
1.801675E+0
1.724752E+0
1.801675E+0
1.801675E+0
1.801675E+0
1.801675E+0
1.801675E+0
1.724752E+0
1.724752E+0
1.647830E+0
1.647830E+0
1.570909E+0
1.647830E+0
1.647830E+0
1.647830E+0
1.570909E+0
1.493986E+0
1.493986E+0
1.570909E+0
1.570909E+0
1.493986E+0
1.493986E+0
1.493986E+0
1.493986E+0
1.493986E+0
1.493986E+0
1.493986E+0
1.493986E+0
1.493986E+0
1.493986E+0
1.493986E+0
1.493986E+0
1.417064E+0
1.340140E+0
1.263218E+0
1.263218E+0
1.263218E+0
1.263218E+0
1.263218E+0
1.263218E+0
1.263218E+0
1.263218E+0
1.263218E+0
1.263218E+0
1.186297E+0
1.186297E+0
1.263218E+0
1.263218E+0
1.186297E+0
1.109374E+0
1.032452E+0
1.109374E+0
1.109374E+0
1.109374E+0
1.032452E+0
9.555292E-1
8.786068E-1
9.555292E-1
1.032452E+0
1.032452E+0
1.032452E+0
1.109374E+0
1.109374E+0
1.109374E+0
1.032452E+0
1.032452E+0
1.032452E+0
9.555292E-1
9.555292E-1
9.555292E-1
9.555292E-1
9.555292E-1
8.786068E-1
8.786068E-1
8.786068E-1
8.786068E-1
8.786068E-1
8.786068E-1
8.016844E-1
8.016844E-1
8.016844E-1
8.786068E-1
8.786068E-1
8.016844E-1
7.247620E-1
7.247620E-1
7.247620E-1
8.016844E-1
8.016844E-1
8.016844E-1
8.016844E-1
7.247620E-1
6.478396E-1
6.478396E-1
7.247620E-1
7.247620E-1
7.247620E-1
6.478396E-1
6.478396E-1
6.478396E-1
7.247620E-1
7.247620E-1
6.478396E-1
5.709181E-1
5.709181E-1
5.709181E-1
6.478396E-1
6.478396E-1
6.478396E-1
6.478396E-1
6.478396E-1
5.709181E-1
5.709181E-1
5.709181E-1
5.709181E-1
5.709181E-1
5.709181E-1
5.709181E-1
5.709181E-1
4.939957E-1
4.939957E-1
4.939957E-1
4.939957E-1
4.170723E-1
3.401499E-1
2.632275E-1
1.863060E-1
2.632275E-1
3.401499E-1
4.170723E-1
3.401499E-1
2.632275E-1
2.632275E-1
2.632275E-1
2.632275E-1
2.632275E-1
2.632275E-1
2.632275E-1
2.632275E-1
3.401499E-1
2.632275E-1
1.863060E-1
1.863060E-1
1.863060E-1
1.863060E-1
1.863060E-1
1.863060E-1
1.863060E-1
1.863060E-1
1.863060E-1
1.093836E-1
1.093836E-1
3.246117E-2
3.246117E-2
3.246117E-2
1.093836E-1
1.093836E-1
3.246117E-2
3.246117E-2
1.093836E-1
1.093836E-1
3.246117E-2
3.246117E-2
3.246117E-2
3.246117E-2
-4.446220E-2
-4.446220E-2
-4.446220E-2
-4.446220E-2
-1.213837E-1
-1.213837E-1
-1.213837E-1
-1.213837E-1
-1.983061E-1
-1.983061E-1
-1.983061E-1
-1.983061E-1
-1.983061E-1
-1.983061E-1
-1.213837E-1
-1.213837E-1
-4.446220E-2
-4.446220E-2
-1.213837E-1
-1.213837E-1
-1.983061E-1
-1.983061E-1
-2.752285E-1
-2.752285E-1
-2.752285E-1
-1.983061E-1
-2.752285E-1
-3.521509E-1
-5.059948E-1
-5.059948E-1
-4.290733E-1
-3.521509E-1
-3.521509E-1
-4.290733E-1
-4.290733E-1
-4.290733E-1
-4.290733E-1
-5.059948E-1
-5.829182E-1
-5.059948E-1
-5.059948E-1
-5.059948E-1
-5.059948E-1
-5.059948E-1
-5.829182E-1
-5.829182E-1
-5.829182E-1
-5.829182E-1
-5.829182E-1
-5.829182E-1
-5.829182E-1
-6.598406E-1
-6.598406E-1
-6.598406E-1
-5.829182E-1
-5.829182E-1
-5.829182E-1
-5.829182E-1
-6.598406E-1
-6.598406E-1
-7.367630E-1
-6.598406E-1
-5.829182E-1
-6.598406E-1
-7.367630E-1
-7.367630E-1
-7.367630E-1
-7.367630E-1
-7.367630E-1
-7.367630E-1
-7.367630E-1
-8.136845E-1
-8.136845E-1
-8.136845E-1
-8.136845E-1
-8.906069E-1
-8.906069E-1
-8.906069E-1
-8.136845E-1
-8.136845E-1
-8.906069E-1
-9.675293E-1
-9.675293E-1
-9.675293E-1
-9.675293E-1
-9.675293E-1
-9.675293E-1
-9.675293E-1
-8.906069E-1
-9.675293E-1
-1.044453E+0
-1.044453E+0
-1.044453E+0
-1.044453E+0
-1.044453E+0
-1.121374E+0
-1.198297E+0
-1.198297E+0
-1.198297E+0
-1.121374E+0
-1.121374E+0
-1.121374E+0
-1.198297E+0
-1.198297E+0
-1.275219E+0
-1.275219E+0
-1.275219E+0
-1.275219E+0
-1.275219E+0
-1.275219E+0
-1.275219E+0
-1.275219E+0
-1.275219E+0
-1.275219E+0
-1.275219E+0
-1.275219E+0
-1.275219E+0
-1.352141E+0
-1.429064E+0
-1.429064E+0
-1.352141E+0
-1.352141E+0
-1.352141E+0
-1.352141E+0
-1.352141E+0
-1.429064E+0
-1.429064E+0
-1.429064E+0
-1.429064E+0
-1.505986E+0
-1.505986E+0
-1.505986E+0
-1.429064E+0
-1.429064E+0
-1.429064E+0
-1.429064E+0
-1.429064E+0
-1.505986E+0
-1.505986E+0
-1.582909E+0
-1.582909E+0
-1.582909E+0
-1.505986E+0
-1.429064E+0
-1.429064E+0
-1.429064E+0
-1.505986E+0
-1.582909E+0
-1.582909E+0
-1.505986E+0
-1.505986E+0
-1.582909E+0
-1.582909E+0
-1.582909E+0
-1.582909E+0
-1.505986E+0
-1.505986E+0
-1.582909E+0
-1.582909E+0
-1.582909E+0
-1.582909E+0
-1.582909E+0
-1.659831E+0
-1.659831E+0
-1.659831E+0
-1.736754E+0
-1.736754E+0
-1.813675E+0
-1.813675E+0
-1.813675E+0
-1.813675E+0
-1.813675E+0
-1.813675E+0
-1.736754E+0
-1.736754E+0
-1.813675E+0
-1.813675E+0
-1.890597E+0
-1.890597E+0
-1.890597E+0
-1.890597E+0
-1.813675E+0
-1.736754E+0
-1.813675E+0
-1.890597E+0
-1.967521E+0
-1.967521E+0
-1.890597E+0
-1.890597E+0
-1.890597E+0
-1.890597E+0
-1.967521E+0
-2.044443E+0
-2.121365E+0
-2.044443E+0
-1.967521E+0
-1.967521E+0
-1.967521E+0
-2.044443E+0
-2.121365E+0
-2.121365E+0
-2.044443E+0
-2.044443E+0
-2.044443E+0
-2.044443E+0
-2.121365E+0
-2.198287E+0
-2.198287E+0
-2.198287E+0
-2.198287E+0
-2.275209E+0
-2.275209E+0
-2.198287E+0
-2.121365E+0
-2.121365E+0
-2.198287E+0
-2.198287E+0
-2.198287E+0
-2.121365E+0
-2.121365E+0
-2.121365E+0
-2.198287E+0
-2.198287E+0
-2.198287E+0
-2.198287E+0
-2.198287E+0
-2.198287E+0
-2.275209E+0
-2.275209E+0
-2.275209E+0
-2.198287E+0
-2.198287E+0
-2.275209E+0
-2.352132E+0
-2.352132E+0
-2.352132E+0
-2.275209E+0
-2.352132E+0
-2.352132E+0
-2.352132E+0
-2.275209E+0
-2.275209E+0
-2.275209E+0
-2.352132E+0
-2.352132E+0
-2.352132E+0
-2.275209E+0
-2.275209E+0
-2.275209E+0
-2.352132E+0
-2.352132E+0
-2.275209E+0
-2.275209E+0
-2.275209E+0
-2.352132E+0
-2.352132E+0
-2.429055E+0
-2.505977E+0
-2.429055E+0
-2.429055E+0
-2.352132E+0
-2.275209E+0
-2.275209E+0
-2.352132E+0
-2.352132E+0
-2.429055E+0
-2.429055E+0
-2.429055E+0
-2.505977E+0
-2.505977E+0
-2.429055E+0
-2.352132E+0
-2.352132E+0
-2.352132E+0
-2.429055E+0
-2.429055E+0
-2.582899E+0
-2.659822E+0
-2.659822E+0
-2.659822E+0
-2.659822E+0
-2.659822E+0
-2.659822E+0
-2.736744E+0
-2.736744E+0
-2.736744E+0
-2.736744E+0
-2.813666E+0
-2.967511E+0
-2.967511E+0
-2.967511E+0
-2.967511E+0
-2.967511E+0
-3.044433E+0
-2.967511E+0
-2.967511E+0
-3.044433E+0
-3.121356E+0
-3.198278E+0
-3.121356E+0
-3.044433E+0
-3.044433E+0
-3.044433E+0
-3.044433E+0
-3.044433E+0
-3.044433E+0
-3.121356E+0
-3.121356E+0
-3.121356E+0
-3.044433E+0
-2.967511E+0
-3.044433E+0
-3.121356E+0
-3.198278E+0
-3.121356E+0
-3.121356E+0
-2.967511E+0
-2.967511E+0
-2.967511E+0
-3.044433E+0
-3.044433E+0
-3.044433E+0
-3.044433E+0
-3.044433E+0
-3.044433E+0
-3.044433E+0
-3.044433E+0
-2.967511E+0
-2.890589E+0
-2.967511E+0
-3.044433E+0
-2.967511E+0
-2.890589E+0
-2.967511E+0
-3.044433E+0
-3.044433E+0
-3.044433E+0
-2.967511E+0
-2.967511E+0
-2.967511E+0
-3.044433E+0
-2.967511E+0
-2.890589E+0
-2.890589E+0
-2.890589E+0
-2.890589E+0
-2.890589E+0
-2.813666E+0
-2.813666E+0
-2.813666E+0
-2.890589E+0
-2.890589E+0
-2.890589E+0
-2.813666E+0
-2.813666E+0
-2.813666E+0
-2.890589E+0
-2.890589E+0
-2.890589E+0
-2.890589E+0
-2.813666E+0
-2.813666E+0
-2.890589E+0
-2.890589E+0
-2.813666E+0
-2.813666E+0
-2.890589E+0
-2.890589E+0
-2.890589E+0
-2.890589E+0
-2.890589E+0
-2.890589E+0
-2.890589E+0
-2.890589E+0
-2.890589E+0
-2.967511E+0
-3.044433E+0
-3.044433E+0
-3.044433E+0
-2.967511E+0
-2.890589E+0
-2.967511E+0
-2.890589E+0
-2.890589E+0
-2.890589E+0
-2.890589E+0
-2.890589E+0
-2.890589E+0
-2.890589E+0
-2.890589E+0
-2.813666E+0
-2.813666E+0
-2.813666E+0
-2.813666E+0
-2.890589E+0
-2.890589E+0
-2.736744E+0
-2.736744E+0
-2.736744E+0
-2.736744E+0
-2.736744E+0
-2.659822E+0
-2.582899E+0
-2.659822E+0
-2.736744E+0
-2.736744E+0
-2.736744E+0
-2.582899E+0
-2.582899E+0
-2.582899E+0
-2.659822E+0
-2.659822E+0
-2.659822E+0
-2.659822E+0
-2.659822E+0
-2.736744E+0
-2.813666E+0
-2.813666E+0
-2.736744E+0
-2.736744E+0
-2.736744E+0
-2.659822E+0
-2.659822E+0
-2.659822E+0
-2.659822E+0
-2.736744E+0
-2.813666E+0
-2.813666E+0
-2.813666E+0
-2.813666E+0
-2.890589E+0
-2.890589E+0
-2.890589E+0
-2.890589E+0
-2.890589E+0
-2.890589E+0
-2.890589E+0
-2.890589E+0
-2.890589E+0
-2.967511E+0
-3.044433E+0
-3.044433E+0
-2.890589E+0
-2.813666E+0
-2.813666E+0
-2.890589E+0
-2.967511E+0
-2.967511E+0
-2.967511E+0
-2.967511E+0
-2.967511E+0
-2.967511E+0
-3.044433E+0
-3.044433E+0
-3.044433E+0
-2.967511E+0
-2.967511E+0
-3.044433E+0
-3.044433E+0
-3.044433E+0
-3.044433E+0
-3.044433E+0
-3.044433E+0
-3.044433E+0
-3.044433E+0
-3.044433E+0
-3.044433E+0
-2.967511E+0
-3.044433E+0
-3.044433E+0
-3.121356E+0
-3.121356E+0
-3.121356E+0
-3.121356E+0
-3.121356E+0
-3.121356E+0
-3.121356E+0
-3.044433E+0
-3.044433E+0
-3.044433E+0
-3.044433E+0
-3.121356E+0
-3.121356E+0
-3.121356E+0
-3.121356E+0
-3.121356E+0
-3.198278E+0
-3.121356E+0
-3.121356E+0
-3.121356E+0
-3.121356E+0
-3.198278E+0
-3.275200E+0
-3.275200E+0
-3.275200E+0
-3.275200E+0
-3.275200E+0
-3.275200E+0
-3.275200E+0
-3.275200E+0
-3.275200E+0
-3.275200E+0
-3.275200E+0
-3.352123E+0
-3.352123E+0
-3.352123E+0
-3.352123E+0
-3.352123E+0
-3.429045E+0
-3.429045E+0
-3.429045E+0
-3.429045E+0
-3.429045E+0
-3.429045E+0
-3.429045E+0
-3.352123E+0
-3.429045E+0
-3.429045E+0
-3.429045E+0
-3.429045E+0
-3.352123E+0
-3.352123E+0
-3.429045E+0
-3.505968E+0
-3.505968E+0
-3.429045E+0
-3.429045E+0
-3.429045E+0
-3.429045E+0
-3.429045E+0
-3.429045E+0
-3.429045E+0
-3.429045E+0
-3.429045E+0
-3.429045E+0
-3.429045E+0
-3.429045E+0
-3.429045E+0
-3.429045E+0
-3.429045E+0
-3.429045E+0
-3.429045E+0
-3.429045E+0
-3.505968E+0
-3.429045E+0
-3.429045E+0
-3.429045E+0
-3.505968E+0
-3.505968E+0
-3.505968E+0
-3.505968E+0
-3.505968E+0
-3.505968E+0
-3.505968E+0
-3.505968E+0
-3.582890E+0
-3.582890E+0
-3.505968E+0
-3.505968E+0
-3.582890E+0
-3.582890E+0
-3.659812E+0
-3.659812E+0
-3.659812E+0
-3.659812E+0
-3.659812E+0
-3.659812E+0
-3.659812E+0
-3.736734E+0
-3.736734E+0
-3.736734E+0
-3.736734E+0
-3.659812E+0
-3.736734E+0
-3.736734E+0
-3.736734E+0
-3.659812E+0
-3.582890E+0
-3.582890E+0
-3.582890E+0
-3.659812E+0
-3.659812E+0
-3.659812E+0
-3.659812E+0
-3.659812E+0
-3.659812E+0
-3.582890E+0
-3.582890E+0
-3.659812E+0
-3.659812E+0
-3.659812E+0
-3.659812E+0
-3.582890E+0
-3.505968E+0
-3.505968E+0
-3.582890E+0
-3.659812E+0
-3.736734E+0
-3.736734E+0
-3.659812E+0
-3.659812E+0
-3.659812E+0
-3.736734E+0
-3.736734E+0
-3.736734E+0
-3.659812E+0
-3.582890E+0
-3.659812E+0
-3.659812E+0
-3.659812E+0
-3.582890E+0
-3.582890E+0
-3.582890E+0
-3.582890E+0
-3.582890E+0
-3.582890E+0
-3.659812E+0
-3.659812E+0
-3.659812E+0
-3.659812E+0
-3.659812E+0
-3.659812E+0
-3.582890E+0
-3.582890E+0
-3.582890E+0
-3.582890E+0
-3.582890E+0
-3.582890E+0
-3.582890E+0
-3.582890E+0
-3.582890E+0
-3.582890E+0
-3.505968E+0
-3.505968E+0
-3.505968E+0
-3.505968E+0
-3.505968E+0
-3.505968E+0
-3.505968E+0
-3.582890E+0
-3.582890E+0
-3.582890E+0
-3.505968E+0
-3.505968E+0
-3.505968E+0
-3.505968E+0
-3.505968E+0
-3.582890E+0
-3.582890E+0
-3.582890E+0
-3.505968E+0
-3.429045E+0
-3.429045E+0
-3.429045E+0
-3.429045E+0
-3.429045E+0
-3.505968E+0
-3.505968E+0
-3.505968E+0
-3.429045E+0
-3.429045E+0
-3.505968E+0
-3.582890E+0
-3.582890E+0
-3.582890E+0
-3.505968E+0
-3.429045E+0
-3.429045E+0
-3.429045E+0
-3.505968E+0
-3.505968E+0
-3.505968E+0
-3.505968E+0
-3.429045E+0
-3.429045E+0
-3.429045E+0
-3.429045E+0
-3.429045E+0
-3.429045E+0
-3.429045E+0
-3.505968E+0
-3.505968E+0
-3.505968E+0
-3.429045E+0
-3.505968E+0
-3.505968E+0
-3.505968E+0
-3.505968E+0
-3.505968E+0
-3.505968E+0
-3.429045E+0
-3.352123E+0
-3.352123E+0
-3.429045E+0
-3.429045E+0
-3.352123E+0
-3.352123E+0
-3.352123E+0
-3.429045E+0
-3.429045E+0
-3.352123E+0
-3.275200E+0
-3.275200E+0
-3.352123E+0
-3.352123E+0
-3.352123E+0
-3.275200E+0
-3.275200E+0
-3.275200E+0
-3.275200E+0
-3.275200E+0
-3.275200E+0
-3.275200E+0
-3.352123E+0
-3.352123E+0
-3.352123E+0
-3.275200E+0
-3.275200E+0
-3.275200E+0
-3.352123E+0
-3.352123E+0
-3.352123E+0
-3.275200E+0
-3.275200E+0
-3.275200E+0
-3.198278E+0
-3.198278E+0
-3.275200E+0
-3.275200E+0
-3.275200E+0
-3.275200E+0
-3.275200E+0
-3.352123E+0
-3.352123E+0
-3.352123E+0
-3.275200E+0
-3.198278E+0
-3.198278E+0
-3.275200E+0
-3.352123E+0
-3.352123E+0
-3.275200E+0
-3.275200E+0
-3.198278E+0
-3.198278E+0
-3.198278E+0
-3.198278E+0
-3.198278E+0
-3.198278E+0
-3.198278E+0
-3.198278E+0
-3.198278E+0
-3.198278E+0
-3.198278E+0
-3.198278E+0
-3.121356E+0
-3.121356E+0
-3.198278E+0
-3.198278E+0
-3.198278E+0
-3.198278E+0
-3.198278E+0
-3.198278E+0
-3.121356E+0
-3.121356E+0
-3.121356E+0
-3.121356E+0
-3.121356E+0
-3.198278E+0
-3.198278E+0
-3.121356E+0
-3.044433E+0
-3.044433E+0
-3.044433E+0
-3.044433E+0
-3.121356E+0
-3.121356E+0
-3.121356E+0
-3.121356E+0
-3.044433E+0
-3.044433E+0
-3.044433E+0
-3.121356E+0
-3.121356E+0
-3.121356E+0
-3.121356E+0
-3.044433E+0
-2.967511E+0
-2.967511E+0
-2.967511E+0
-2.967511E+0
-2.967511E+0
-2.967511E+0
-2.967511E+0
-2.967511E+0
-2.967511E+0
-2.890589E+0
-2.890589E+0
-2.890589E+0
-2.890589E+0
-2.890589E+0
-2.890589E+0
-2.890589E+0
-2.890589E+0
-2.813666E+0
-2.813666E+0
-2.813666E+0
-2.890589E+0
-2.890589E+0
-2.890589E+0
-2.813666E+0
-2.813666E+0
-2.813666E+0
-2.813666E+0
-2.736744E+0
-2.736744E+0
-2.736744E+0
-2.813666E+0
-2.813666E+0
-2.813666E+0
-2.813666E+0
-2.813666E+0
-2.813666E+0
-2.813666E+0
-2.813666E+0
-2.813666E+0
-2.813666E+0
-2.813666E+0
-2.813666E+0
-2.736744E+0
-2.736744E+0
-2.736744E+0
-2.890589E+0
-2.890589E+0
-2.890589E+0
-2.813666E+0
-2.813666E+0
-2.736744E+0
-2.736744E+0
-2.659822E+0
-2.659822E+0
-2.659822E+0
-2.659822E+0
-2.659822E+0
-2.659822E+0
-2.736744E+0
-2.736744E+0
-2.659822E+0
-2.659822E+0
-2.736744E+0
-2.736744E+0
-2.659822E+0
-2.659822E+0
-2.659822E+0
-2.736744E+0
-2.736744E+0
-2.659822E+0
-2.659822E+0
-2.659822E+0
-2.659822E+0
-2.659822E+0
-2.659822E+0
-2.659822E+0
-2.582899E+0
-2.582899E+0
-2.582899E+0
-2.659822E+0
-2.659822E+0
-2.659822E+0
-2.659822E+0
-2.582899E+0
-2.505977E+0
-2.429055E+0
-2.505977E+0
-2.505977E+0
-2.582899E+0
-2.505977E+0
-2.429055E+0
-2.429055E+0
-2.429055E+0
-2.505977E+0
-2.582899E+0
-2.582899E+0
-2.505977E+0
-2.429055E+0
-2.429055E+0
-2.429055E+0
-2.429055E+0
-2.505977E+0
-2.429055E+0
-2.352132E+0
-2.275209E+0
-2.275209E+0
-2.275209E+0
-2.275209E+0
-2.275209E+0
-2.275209E+0
-2.275209E+0
-2.275209E+0
-2.275209E+0
-2.275209E+0
-2.275209E+0
-2.275209E+0
-2.275209E+0
-2.275209E+0
-2.275209E+0
-2.275209E+0
-2.198287E+0
-2.198287E+0
-2.121365E+0
-2.121365E+0
-2.121365E+0
-2.121365E+0
-2.121365E+0
-2.121365E+0
-2.121365E+0
-2.044443E+0
-2.044443E+0
-2.044443E+0
-2.044443E+0
-2.044443E+0
-1.967521E+0
-1.890597E+0
-1.890597E+0
-1.890597E+0
-1.967521E+0
-1.967521E+0
-1.890597E+0
-1.967521E+0
-1.967521E+0
-1.967521E+0
-1.890597E+0
-1.890597E+0
-1.813675E+0
-1.813675E+0
-1.813675E+0
-1.813675E+0
-1.813675E+0
-1.736754E+0
-1.736754E+0
-1.736754E+0
-1.659831E+0
-1.736754E+0
-1.736754E+0
-1.736754E+0
-1.736754E+0
-1.659831E+0
-1.659831E+0
-1.659831E+0
-1.659831E+0
-1.659831E+0
-1.659831E+0
-1.582909E+0
-1.505986E+0
-1.429064E+0
-1.429064E+0
-1.429064E+0
-1.429064E+0
-1.429064E+0
-1.429064E+0
-1.429064E+0
-1.429064E+0
-1.429064E+0
-1.429064E+0
-1.429064E+0
-1.352141E+0
-1.275219E+0
-1.275219E+0
-1.352141E+0
-1.352141E+0
-1.275219E+0
-1.198297E+0
-1.275219E+0
-1.275219E+0
-1.352141E+0
-1.352141E+0
-1.275219E+0
-1.198297E+0
-1.198297E+0
-1.198297E+0
-1.121374E+0
-1.121374E+0
-1.121374E+0
-1.121374E+0
-1.044453E+0
-1.044453E+0
-9.675293E-1
-1.044453E+0
-1.044453E+0
-1.044453E+0
-1.044453E+0
-9.675293E-1
-9.675293E-1
-9.675293E-1
-9.675293E-1
-8.906069E-1
-8.136845E-1
-7.367630E-1
-7.367630E-1
-7.367630E-1
-8.136845E-1
-8.136845E-1
-8.136845E-1
-7.367630E-1
-7.367630E-1
-7.367630E-1
-7.367630E-1
-6.598406E-1
-6.598406E-1
-6.598406E-1
-6.598406E-1
-5.829182E-1
-5.829182E-1
-5.829182E-1
-5.829182E-1
-5.829182E-1
-5.829182E-1
-5.829182E-1
-5.059948E-1
-5.059948E-1
-5.059948E-1
-4.290733E-1
-4.290733E-1
-4.290733E-1
-5.059948E-1
-5.059948E-1
-5.059948E-1
-5.059948E-1
-4.290733E-1
-3.521509E-1
-3.521509E-1
-3.521509E-1
-3.521509E-1
-3.521509E-1
-3.521509E-1
-2.752285E-1
-2.752285E-1
-2.752285E-1
-1.983061E-1
-1.983061E-1
-1.213837E-1
-1.213837E-1
-1.213837E-1
-1.213837E-1
-1.213837E-1
-1.213837E-1
-1.213837E-1
-1.213837E-1
-1.213837E-1
-1.213837E-1
-4.446220E-2
-4.446220E-2
-4.446220E-2
-4.446220E-2
-4.446220E-2
-1.213837E-1
-1.213837E-1
-1.213837E-1
-4.446220E-2
3.246117E-2
3.246117E-2
3.246117E-2
3.246117E-2
3.246117E-2
1.093836E-1
1.863060E-1
1.093836E-1
1.093836E-1
1.863060E-1
2.632275E-1
3.401499E-1
2.632275E-1
1.863060E-1
1.093836E-1
1.863060E-1
1.863060E-1
1.863060E-1
1.863060E-1
2.632275E-1
3.401499E-1
3.401499E-1
3.401499E-1
3.401499E-1
3.401499E-1
3.401499E-1
3.401499E-1
4.170723E-1
4.170723E-1
3.401499E-1
3.401499E-1
3.401499E-1
4.170723E-1
4.170723E-1
4.170723E-1
4.170723E-1
4.170723E-1
4.170723E-1
3.401499E-1
3.401499E-1
3.401499E-1
3.401499E-1
4.170723E-1
4.939957E-1
4.939957E-1
4.939957E-1
4.170723E-1
4.170723E-1
4.939957E-1
5.709181E-1
5.709181E-1
4.939957E-1
4.939957E-1
5.709181E-1
5.709181E-1
5.709181E-1
5.709181E-1
4.939957E-1
5.709181E-1
6.478396E-1
6.478396E-1
5.709181E-1
5.709181E-1
5.709181E-1
6.478396E-1
7.247620E-1
7.247620E-1
6.478396E-1
6.478396E-1
6.478396E-1
6.478396E-1
5.709181E-1
5.709181E-1
6.478396E-1
6.478396E-1
5.709181E-1
5.709181E-1
4.939957E-1
5.709181E-1
5.709181E-1
5.709181E-1
5.709181E-1
5.709181E-1
5.709181E-1
5.709181E-1
5.709181E-1
6.478396E-1
7.247620E-1
7.247620E-1
6.478396E-1
5.709181E-1
6.478396E-1
6.478396E-1
7.247620E-1
6.478396E-1
6.478396E-1
7.247620E-1
7.247620E-1
7.247620E-1
7.247620E-1
7.247620E-1
7.247620E-1
7.247620E-1
8.016844E-1
8.016844E-1
8.016844E-1
7.247620E-1
6.478396E-1
7.247620E-1
8.016844E-1
8.016844E-1
7.247620E-1
7.247620E-1
7.247620E-1
7.247620E-1
8.016844E-1
8.016844E-1
8.786068E-1
8.786068E-1
8.016844E-1
8.016844E-1
7.247620E-1
8.016844E-1
8.786068E-1
8.786068E-1
8.786068E-1
8.786068E-1
8.016844E-1
8.016844E-1
8.016844E-1
8.016844E-1
8.016844E-1
8.016844E-1
8.016844E-1
8.786068E-1
8.786068E-1
8.786068E-1
8.786068E-1
8.786068E-1
8.786068E-1
8.786068E-1
8.786068E-1
8.786068E-1
8.786068E-1
8.786068E-1
8.786068E-1
8.786068E-1
9.555292E-1
9.555292E-1
1.032452E+0
1.032452E+0
1.032452E+0
1.032452E+0
1.032452E+0
1.032452E+0
1.109374E+0
1.109374E+0
1.032452E+0
1.032452E+0
1.032452E+0
9.555292E-1
9.555292E-1
1.032452E+0
1.032452E+0
1.109374E+0
1.109374E+0
1.109374E+0
1.109374E+0
1.109374E+0
1.032452E+0
1.032452E+0
1.032452E+0
1.109374E+0
1.109374E+0
1.109374E+0
1.109374E+0
1.109374E+0
1.186297E+0
1.186297E+0
1.263218E+0
1.263218E+0
1.263218E+0
1.340140E+0
1.340140E+0
1.340140E+0
1.340140E+0
1.340140E+0
1.340140E+0
1.340140E+0
1.340140E+0
1.263218E+0
1.263218E+0
1.340140E+0
1.340140E+0
1.340140E+0
1.263218E+0
1.263218E+0
1.340140E+0
1.340140E+0
1.340140E+0
1.417064E+0
1.417064E+0
1.493986E+0
1.417064E+0
1.417064E+0
1.417064E+0
1.417064E+0
1.493986E+0
1.493986E+0
1.493986E+0
1.493986E+0
1.493986E+0
1.570909E+0
1.570909E+0
1.570909E+0
1.647830E+0
1.647830E+0
1.647830E+0
1.647830E+0
1.647830E+0
1.647830E+0
1.724752E+0
1.724752E+0
1.647830E+0
1.493986E+0
1.493986E+0
1.493986E+0
1.570909E+0
1.647830E+0
1.647830E+0
1.647830E+0
1.570909E+0
1.493986E+0
1.417064E+0
1.417064E+0
1.493986E+0
1.570909E+0
1.570909E+0
1.570909E+0
1.493986E+0
1.493986E+0
1.493986E+0
1.570909E+0
1.647830E+0
1.570909E+0
1.570909E+0
1.647830E+0
1.647830E+0
1.647830E+0
1.647830E+0
1.570909E+0
1.647830E+0
1.724752E+0
1.724752E+0
1.647830E+0
1.570909E+0
1.570909E+0
1.570909E+0
1.493986E+0
1.417064E+0
1.417064E+0
1.417064E+0
1.417064E+0
1.340140E+0
1.263218E+0
1.186297E+0
1.186297E+0
1.263218E+0
1.186297E+0
1.109374E+0
1.109374E+0
1.109374E+0
1.109374E+0
1.109374E+0
1.186297E+0
1.263218E+0
1.263218E+0
1.263218E+0
1.340140E+0
1.417064E+0
1.417064E+0
1.417064E+0
1.417064E+0
1.417064E+0
1.493986E+0
1.493986E+0
1.570909E+0
1.570909E+0
1.570909E+0
1.570909E+0
1.570909E+0
1.570909E+0
1.493986E+0
1.493986E+0
1.493986E+0
1.493986E+0
1.493986E+0
1.493986E+0
1.417064E+0
1.340140E+0
1.263218E+0
1.186297E+0
1.109374E+0
1.109374E+0
1.032452E+0
9.555292E-1
9.555292E-1
8.786068E-1
8.786068E-1
8.786068E-1
8.016844E-1
8.016844E-1
7.247620E-1
8.016844E-1
8.786068E-1
9.555292E-1
9.555292E-1
8.786068E-1
8.786068E-1
8.786068E-1
8.786068E-1
8.786068E-1
8.786068E-1
8.786068E-1
9.555292E-1
9.555292E-1
9.555292E-1
9.555292E-1
9.555292E-1
9.555292E-1
8.786068E-1
8.786068E-1
9.555292E-1
1.032452E+0
1.109374E+0
1.032452E+0
9.555292E-1
8.786068E-1
8.786068E-1
9.555292E-1
1.032452E+0
1.109374E+0
1.109374E+0
1.032452E+0
9.555292E-1
1.032452E+0
1.109374E+0
1.109374E+0
1.032452E+0
1.032452E+0
1.032452E+0
1.032452E+0
1.032452E+0
1.032452E+0
1.032452E+0
1.032452E+0
1.032452E+0
1.032452E+0
1.032452E+0
1.032452E+0
1.032452E+0
9.555292E-1
1.032452E+0
1.032452E+0
1.032452E+0
1.032452E+0
1.032452E+0
1.032452E+0
1.109374E+0
1.109374E+0
1.032452E+0
1.032452E+0
1.032452E+0
1.109374E+0
1.109374E+0
1.109374E+0
1.109374E+0
1.109374E+0
1.109374E+0
1.109374E+0
1.109374E+0
1.032452E+0
9.555292E-1
9.555292E-1
1.032452E+0
1.109374E+0
1.109374E+0
1.109374E+0
1.032452E+0
1.032452E+0
9.555292E-1
9.555292E-1
9.555292E-1
1.032452E+0
1.032452E+0
9.555292E-1
9.555292E-1
9.555292E-1
9.555292E-1
9.555292E-1
8.786068E-1
8.786068E-1
8.786068E-1
9.555292E-1
1.032452E+0
1.032452E+0
1.032452E+0
1.109374E+0
1.109374E+0
1.186297E+0
1.109374E+0
1.109374E+0
1.032452E+0
1.032452E+0
1.186297E+0
1.186297E+0
1.186297E+0
1.186297E+0
1.186297E+0
1.186297E+0
1.186297E+0
1.186297E+0
1.109374E+0
1.109374E+0
1.109374E+0
1.109374E+0
1.186297E+0
1.186297E+0
1.263218E+0
1.263218E+0
1.186297E+0
1.109374E+0
1.109374E+0
1.109374E+0
1.109374E+0
1.032452E+0
1.032452E+0
1.032452E+0
1.032452E+0
1.032452E+0
1.032452E+0
1.109374E+0
1.032452E+0
1.032452E+0
1.032452E+0
1.032452E+0
9.555292E-1
1.032452E+0
1.032452E+0
1.109374E+0
1.186297E+0
1.109374E+0
1.032452E+0
9.555292E-1
1.032452E+0
1.032452E+0
1.032452E+0
9.555292E-1
9.555292E-1
9.555292E-1
1.032452E+0
1.032452E+0
1.109374E+0
1.109374E+0
1.109374E+0
1.109374E+0
1.186297E+0
1.186297E+0
1.109374E+0
1.032452E+0
1.032452E+0
1.109374E+0
1.186297E+0
1.186297E+0
1.186297E+0
1.186297E+0
1.186297E+0
1.186297E+0
1.109374E+0
1.109374E+0
1.186297E+0
1.263218E+0
1.186297E+0
1.109374E+0
1.109374E+0
1.109374E+0
1.186297E+0
1.263218E+0
1.263218E+0
1.263218E+0
1.340140E+0
1.340140E+0
1.263218E+0
1.263218E+0
1.186297E+0
1.109374E+0
1.109374E+0
1.109374E+0
1.186297E+0
1.186297E+0
1.186297E+0
1.263218E+0
1.263218E+0
1.263218E+0
1.186297E+0
1.186297E+0
1.186297E+0
1.186297E+0
1.186297E+0
1.186297E+0
1.186297E+0
1.186297E+0
1.186297E+0
1.186297E+0
1.186297E+0
1.263218E+0
1.263218E+0
1.263218E+0
1.186297E+0
1.263218E+0
1.340140E+0
1.340140E+0
1.340140E+0
1.340140E+0
1.340140E+0
1.340140E+0
1.340140E+0
1.263218E+0
1.263218E+0
1.263218E+0
1.263218E+0
1.263218E+0
1.340140E+0
1.340140E+0
1.340140E+0
1.340140E+0
1.340140E+0
1.340140E+0
1.417064E+0
1.417064E+0
1.340140E+0
1.340140E+0
1.340140E+0
1.340140E+0
1.417064E+0
1.417064E+0
1.417064E+0
1.417064E+0
1.417064E+0
1.417064E+0
1.417064E+0
1.417064E+0
1.493986E+0
1.493986E+0
1.493986E+0
1.417064E+0
1.417064E+0
1.417064E+0
1.493986E+0
1.493986E+0
1.570909E+0
1.570909E+0
1.570909E+0
1.493986E+0
1.493986E+0
1.493986E+0
1.493986E+0
1.493986E+0
1.570909E+0
1.647830E+0
1.647830E+0
1.570909E+0
1.493986E+0
1.417064E+0
1.493986E+0
1.493986E+0
1.570909E+0
1.493986E+0
1.417064E+0
1.493986E+0
1.570909E+0
1.570909E+0
1.570909E+0
1.570909E+0
1.570909E+0
1.570909E+0
1.493986E+0
1.417064E+0
1.417064E+0
1.417064E+0
1.493986E+0
1.493986E+0
1.570909E+0
1.570909E+0
1.493986E+0
1.493986E+0
1.570909E+0
1.647830E+0
1.647830E+0
1.647830E+0
1.570909E+0
1.493986E+0
1.493986E+0
1.493986E+0
1.493986E+0
1.493986E+0
1.493986E+0
1.493986E+0
1.493986E+0
1.493986E+0
1.493986E+0
1.493986E+0
1.493986E+0
1.493986E+0
1.493986E+0
1.493986E+0
1.493986E+0
1.493986E+0
1.493986E+0
1.493986E+0
1.570909E+0
1.493986E+0
1.493986E+0
1.417064E+0
1.493986E+0
1.493986E+0
1.570909E+0
1.493986E+0
1.493986E+0
1.493986E+0
1.493986E+0
1.493986E+0
1.493986E+0
1.493986E+0
1.417064E+0
1.417064E+0
1.417064E+0
1.493986E+0
1.493986E+0
1.417064E+0
1.417064E+0
1.493986E+0
1.570909E+0
1.570909E+0
1.493986E+0
1.417064E+0
1.417064E+0
1.493986E+0
1.493986E+0
1.570909E+0
1.570909E+0
1.570909E+0
1.493986E+0
1.493986E+0
1.570909E+0
1.570909E+0
1.493986E+0
1.493986E+0
1.417064E+0
1.493986E+0
1.570909E+0
1.570909E+0
1.493986E+0
1.493986E+0
1.570909E+0
1.570909E+0
1.570909E+0
1.647830E+0
1.724752E+0
1.724752E+0
1.647830E+0
1.570909E+0
1.570909E+0
1.570909E+0
1.570909E+0
1.647830E+0
1.724752E+0
1.801675E+0
1.801675E+0
1.724752E+0
1.647830E+0
1.724752E+0
1.724752E+0
1.801675E+0
1.801675E+0
1.801675E+0
1.801675E+0
1.801675E+0
1.801675E+0
1.801675E+0
1.878598E+0
1.878598E+0
1.878598E+0
1.878598E+0
1.878598E+0
1.955520E+0
1.878598E+0
1.878598E+0
1.955520E+0
2.032442E+0
2.032442E+0
2.032442E+0
2.032442E+0
2.032442E+0
2.186287E+0
2.186287E+0
2.186287E+0
2.109365E+0
2.032442E+0
2.109365E+0
2.109365E+0
2.109365E+0
2.109365E+0
2.186287E+0
2.186287E+0
2.109365E+0
2.109365E+0
2.109365E+0
2.186287E+0
2.263209E+0
2.263209E+0
2.263209E+0
2.340132E+0
2.340132E+0
2.340132E+0
2.340132E+0
2.340132E+0
2.263209E+0
2.186287E+0
2.263209E+0
2.340132E+0
2.263209E+0
2.263209E+0
2.263209E+0
2.263209E+0
2.263209E+0
2.263209E+0
2.263209E+0
2.186287E+0
2.263209E+0
2.263209E+0
2.263209E+0
2.263209E+0
2.263209E+0
2.263209E+0
2.186287E+0
2.186287E+0
2.186287E+0
2.186287E+0
2.186287E+0
2.186287E+0
2.263209E+0
2.263209E+0
2.186287E+0
2.186287E+0
2.109365E+0
2.109365E+0
2.109365E+0
2.263209E+0
2.263209E+0
2.263209E+0
2.109365E+0
2.109365E+0
2.109365E+0
2.109365E+0
2.109365E+0
2.109365E+0
2.109365E+0
2.032442E+0
2.109365E+0
2.109365E+0
2.109365E+0
2.109365E+0
2.032442E+0
2.032442E+0
1.955520E+0
1.955520E+0
1.955520E+0
2.032442E+0
2.032442E+0
2.032442E+0
2.109365E+0
2.109365E+0
2.109365E+0
2.032442E+0
2.032442E+0
1.955520E+0
1.955520E+0
1.955520E+0
1.955520E+0
1.955520E+0
1.878598E+0
1.801675E+0
1.801675E+0
1.801675E+0
1.801675E+0
1.724752E+0
1.647830E+0
1.570909E+0
1.493986E+0
1.493986E+0
1.493986E+0
1.493986E+0
1.417064E+0
1.417064E+0
1.417064E+0
1.417064E+0
1.340140E+0
1.263218E+0
1.263218E+0
1.263218E+0
1.263218E+0
1.340140E+0
1.263218E+0
1.186297E+0
1.186297E+0
1.263218E+0
1.263218E+0
1.186297E+0
1.186297E+0
1.109374E+0
1.032452E+0
1.032452E+0
8.786068E-1
8.786068E-1
8.786068E-1
8.786068E-1
9.555292E-1
8.786068E-1
8.786068E-1
8.786068E-1
8.786068E-1
8.016844E-1
8.016844E-1
8.016844E-1
8.786068E-1
8.016844E-1
8.016844E-1
8.016844E-1
8.016844E-1
8.786068E-1
8.786068E-1
8.016844E-1
8.016844E-1
7.247620E-1
7.247620E-1
8.016844E-1
8.016844E-1
8.016844E-1
7.247620E-1
7.247620E-1
6.478396E-1
6.478396E-1
5.709181E-1
5.709181E-1
5.709181E-1
5.709181E-1
4.939957E-1
4.939957E-1
4.939957E-1
4.939957E-1
4.939957E-1
4.939957E-1
4.939957E-1
4.939957E-1
4.170723E-1
3.401499E-1
4.170723E-1
4.170723E-1
4.939957E-1
4.939957E-1
4.939957E-1
4.939957E-1
4.939957E-1
4.939957E-1
4.939957E-1
5.709181E-1
5.709181E-1
5.709181E-1
5.709181E-1
4.939957E-1
5.709181E-1
5.709181E-1
5.709181E-1
4.939957E-1
4.939957E-1
5.709181E-1
6.478396E-1
7.247620E-1
7.247620E-1
6.478396E-1
6.478396E-1
6.478396E-1
7.247620E-1
7.247620E-1
7.247620E-1
7.247620E-1
7.247620E-1
7.247620E-1
7.247620E-1
7.247620E-1
7.247620E-1
7.247620E-1
8.016844E-1
8.016844E-1
8.016844E-1
8.016844E-1
8.016844E-1
8.016844E-1
8.016844E-1
8.016844E-1
8.016844E-1
8.786068E-1
9.555292E-1
1.032452E+0
1.032452E+0
9.555292E-1
9.555292E-1
9.555292E-1
9.555292E-1
1.032452E+0
1.032452E+0
1.032452E+0
1.109374E+0
1.109374E+0
1.186297E+0
1.109374E+0
1.109374E+0
1.109374E+0
1.186297E+0
1.263218E+0
1.263218E+0
1.263218E+0
1.186297E+0
1.263218E+0
1.263218E+0
1.263218E+0
1.263218E+0
1.340140E+0
1.340140E+0
1.263218E+0
1.263218E+0
1.186297E+0
1.186297E+0
1.263218E+0
1.263218E+0
1.263218E+0
1.263218E+0
1.263218E+0
1.263218E+0
1.263218E+0
1.263218E+0
1.186297E+0
1.186297E+0
1.186297E+0
1.186297E+0
1.186297E+0
1.186297E+0
1.186297E+0
1.109374E+0
1.186297E+0
1.186297E+0
1.263218E+0
1.186297E+0
1.186297E+0
1.109374E+0
1.109374E+0
1.109374E+0
1.032452E+0
1.032452E+0
1.032452E+0
1.032452E+0
1.032452E+0
9.555292E-1
9.555292E-1
9.555292E-1
1.032452E+0
1.032452E+0
1.032452E+0
9.555292E-1
8.786068E-1
8.016844E-1
8.786068E-1
8.786068E-1
8.016844E-1
7.247620E-1
7.247620E-1
8.016844E-1
8.016844E-1
8.016844E-1
7.247620E-1
6.478396E-1
6.478396E-1
6.478396E-1
6.478396E-1
5.709181E-1
4.939957E-1
5.709181E-1
5.709181E-1
5.709181E-1
4.939957E-1
4.170723E-1
4.170723E-1
3.401499E-1
2.632275E-1
2.632275E-1
2.632275E-1
1.863060E-1
1.863060E-1
1.093836E-1
3.246117E-2
-4.446220E-2
-4.446220E-2
-1.213837E-1
-1.213837E-1
-1.213837E-1
-1.213837E-1
-1.983061E-1
-1.983061E-1
-1.983061E-1
-1.983061E-1
-1.983061E-1
-2.752285E-1
-3.521509E-1
-3.521509E-1
-4.290733E-1
-5.059948E-1
-5.059948E-1
-5.829182E-1
-5.829182E-1
-5.829182E-1
-5.829182E-1
-5.829182E-1
-6.598406E-1
-7.367630E-1
-7.367630E-1
-7.367630E-1
-7.367630E-1
-7.367630E-1
-8.136845E-1
-8.906069E-1
-9.675293E-1
-1.044453E+0
-1.044453E+0
-1.044453E+0
-1.121374E+0
-1.121374E+0
-1.121374E+0
-1.121374E+0
-1.198297E+0
-1.198297E+0
-1.275219E+0
-1.275219E+0
-1.352141E+0
-1.429064E+0
-1.429064E+0
-1.429064E+0
-1.429064E+0
-1.429064E+0
-1.505986E+0
-1.582909E+0
-1.505986E+0
-1.505986E+0
-1.429064E+0
-1.505986E+0
-1.582909E+0
-1.659831E+0
-1.659831E+0
-1.736754E+0
-1.736754E+0
-1.736754E+0
-1.659831E+0
-1.659831E+0
-1.659831E+0
-1.736754E+0
-1.736754E+0
-1.813675E+0
-1.890597E+0
-1.890597E+0
-1.890597E+0
-1.813675E+0
-1.890597E+0
-1.890597E+0
-1.967521E+0
-1.967521E+0
-1.967521E+0
-1.967521E+0
-1.967521E+0
-2.044443E+0
-2.044443E+0
-1.967521E+0
-1.890597E+0
-1.890597E+0
-1.967521E+0
-1.967521E+0
-1.967521E+0
-2.044443E+0
-2.044443E+0
-2.044443E+0
-1.967521E+0
-1.890597E+0
-1.967521E+0
-2.044443E+0
-2.044443E+0
-1.967521E+0
-1.890597E+0
-1.967521E+0
-1.967521E+0
-1.967521E+0
-1.967521E+0
-1.890597E+0
-1.890597E+0
-1.967521E+0
-1.967521E+0
-2.044443E+0
-2.044443E+0
-2.044443E+0
-1.967521E+0
-1.967521E+0
-1.967521E+0
-1.890597E+0
-1.890597E+0
-1.967521E+0
-1.967521E+0
-1.967521E+0
-1.967521E+0
-1.890597E+0
-1.813675E+0
-1.813675E+0
-1.890597E+0
-1.967521E+0
-1.967521E+0
-1.967521E+0
-1.890597E+0
-1.813675E+0
-1.813675E+0
-1.890597E+0
-1.967521E+0
-1.967521E+0
-1.967521E+0
-1.890597E+0
-1.967521E+0
-1.967521E+0
-1.967521E+0
-1.890597E+0
-1.813675E+0
-1.813675E+0
-1.813675E+0
-1.813675E+0
-1.813675E+0
-1.736754E+0
-1.736754E+0
-1.736754E+0
-1.736754E+0
-1.813675E+0
-1.813675E+0
-1.736754E+0
-1.659831E+0
-1.659831E+0
-1.736754E+0
-1.813675E+0
-1.813675E+0
-1.813675E+0
-1.736754E+0
-1.736754E+0
-1.736754E+0
-1.659831E+0
-1.659831E+0
-1.582909E+0
-1.582909E+0
-1.582909E+0
-1.659831E+0
-1.736754E+0
-1.659831E+0
-1.582909E+0
-1.582909E+0
-1.659831E+0
-1.659831E+0
-1.659831E+0
-1.582909E+0
-1.659831E+0
-1.582909E+0
-1.582909E+0
-1.505986E+0
-1.582909E+0
-1.582909E+0
-1.582909E+0
-1.505986E+0
-1.505986E+0
-1.505986E+0
-1.429064E+0
-1.429064E+0
-1.429064E+0
-1.429064E+0
-1.505986E+0
-1.505986E+0
-1.429064E+0
-1.429064E+0
-1.429064E+0
-1.429064E+0
-1.505986E+0
-1.505986E+0
-1.505986E+0
-1.505986E+0
-1.505986E+0
-1.505986E+0
-1.505986E+0
-1.505986E+0
-1.505986E+0
-1.505986E+0
-1.429064E+0
-1.352141E+0
-1.352141E+0
-1.429064E+0
-1.429064E+0
-1.429064E+0
-1.352141E+0
-1.275219E+0
-1.352141E+0
-1.429064E+0
-1.429064E+0
-1.429064E+0
-1.352141E+0
-1.352141E+0
-1.352141E+0
-1.352141E+0
-1.352141E+0
-1.352141E+0
-1.352141E+0
-1.352141E+0
-1.352141E+0
-1.429064E+0
-1.429064E+0
-1.429064E+0
-1.352141E+0
-1.352141E+0
-1.429064E+0
-1.429064E+0
-1.429064E+0
-1.505986E+0
-1.505986E+0
-1.429064E+0
-1.429064E+0
-1.429064E+0
-1.429064E+0
-1.505986E+0
-1.582909E+0
-1.505986E+0
-1.429064E+0
-1.352141E+0
-1.352141E+0
-1.429064E+0
-1.429064E+0
-1.429064E+0
-1.429064E+0
-1.429064E+0
-1.505986E+0
-1.505986E+0
-1.429064E+0
-1.352141E+0
-1.275219E+0
-1.275219E+0
-1.352141E+0
-1.352141E+0
-1.352141E+0
-1.352141E+0
-1.352141E+0
-1.352141E+0
-1.352141E+0
-1.352141E+0
-1.352141E+0
-1.275219E+0
-1.275219E+0
-1.275219E+0
-1.275219E+0
-1.275219E+0
-1.275219E+0
-1.275219E+0
-1.198297E+0
-1.121374E+0
-1.198297E+0
-1.198297E+0
-1.198297E+0
-1.198297E+0
-1.198297E+0
-1.121374E+0
-1.121374E+0
-1.121374E+0
-1.121374E+0
-1.198297E+0
-1.275219E+0
-1.275219E+0
-1.275219E+0
-1.198297E+0
-1.198297E+0
-1.198297E+0
-1.198297E+0
-1.198297E+0
-1.198297E+0
-1.121374E+0
-1.121374E+0
-1.198297E+0
-1.198297E+0
-1.121374E+0
-1.121374E+0
-1.121374E+0
-1.198297E+0
-1.198297E+0
-1.121374E+0
-1.121374E+0
-1.044453E+0
-1.044453E+0
-1.044453E+0
-1.121374E+0
-1.121374E+0
-1.121374E+0
-1.121374E+0
-1.044453E+0
-9.675293E-1
-9.675293E-1
-9.675293E-1
-1.044453E+0
-1.044453E+0
-9.675293E-1
-9.675293E-1
-1.044453E+0
-1.121374E+0
-1.121374E+0
-9.675293E-1
-9.675293E-1
-8.906069E-1
-8.906069E-1
-8.906069E-1
-8.136845E-1
-7.367630E-1
-7.367630E-1
-7.367630E-1
-6.598406E-1
-5.829182E-1
-5.829182E-1
-5.829182E-1
-5.059948E-1
-4.290733E-1
-2.752285E-1
-1.983061E-1
-1.983061E-1
-1.213837E-1
-4.446220E-2
3.246117E-2
1.093836E-1
1.093836E-1
1.093836E-1
1.093836E-1
3.246117E-2
3.246117E-2
1.093836E-1
1.863060E-1
1.863060E-1
1.093836E-1
1.093836E-1
3.246117E-2
3.246117E-2
3.246117E-2
-4.446220E-2
-4.446220E-2
-1.213837E-1
-1.213837E-1
-1.213837E-1
-4.446220E-2
-4.446220E-2
-4.446220E-2
-1.213837E-1
-4.446220E-2
-4.446220E-2
-4.446220E-2
-4.446220E-2
-4.446220E-2
-1.213837E-1
-1.983061E-1
-2.752285E-1
-1.983061E-1
-1.983061E-1
-1.213837E-1
-1.983061E-1
-1.983061E-1
-1.213837E-1
-1.213837E-1
-1.213837E-1
-1.983061E-1
-1.983061E-1
-1.213837E-1
-1.213837E-1
-1.983061E-1
-2.752285E-1
-2.752285E-1
-2.752285E-1
-2.752285E-1
-2.752285E-1
-2.752285E-1
-3.521509E-1
-2.752285E-1
-3.521509E-1
-3.521509E-1
-3.521509E-1
-3.521509E-1
-3.521509E-1
-4.290733E-1
-5.059948E-1
-5.059948E-1
-5.059948E-1
-5.059948E-1
-5.829182E-1
-6.598406E-1
-6.598406E-1
-6.598406E-1
-5.829182E-1
-5.829182E-1
-7.367630E-1
-8.136845E-1
-8.136845E-1
-7.367630E-1
-6.598406E-1
-6.598406E-1
-6.598406E-1
-6.598406E-1
-6.598406E-1
-6.598406E-1
-7.367630E-1
-7.367630E-1
-7.367630E-1
-6.598406E-1
-6.598406E-1
-6.598406E-1
-7.367630E-1
-7.367630E-1
-7.367630E-1
-7.367630E-1
-6.598406E-1
-5.829182E-1
-5.829182E-1
-6.598406E-1
-7.367630E-1
-7.367630E-1
-7.367630E-1
-7.367630E-1
-7.367630E-1
-7.367630E-1
-7.367630E-1
-7.367630E-1
-7.367630E-1
-8.136845E-1
-8.136845E-1
-8.136845E-1
-8.136845E-1
-8.136845E-1
-8.136845E-1
-8.136845E-1
-8.136845E-1
-8.136845E-1
-8.906069E-1
-8.906069E-1
-9.675293E-1
-9.675293E-1
-9.675293E-1
-8.906069E-1
-8.906069E-1
-8.906069E-1
-8.906069E-1
-9.675293E-1
-9.675293E-1
-8.906069E-1
-8.136845E-1
-7.367630E-1
-7.367630E-1
-8.136845E-1
-8.136845E-1
-8.136845E-1
-7.367630E-1
-7.367630E-1
-7.367630E-1
-8.136845E-1
-8.136845E-1
-8.136845E-1
-8.136845E-1
-7.367630E-1
-7.367630E-1
-6.598406E-1
-6.598406E-1
-6.598406E-1
-7.367630E-1
-7.367630E-1
-7.367630E-1
-6.598406E-1
-6.598406E-1
-6.598406E-1
-6.598406E-1
-7.367630E-1
-7.367630E-1
-6.598406E-1
-5.829182E-1
-5.829182E-1
-5.829182E-1
-5.829182E-1
-5.059948E-1
-5.059948E-1
-5.059948E-1
-5.059948E-1
-4.290733E-1
-4.290733E-1
-4.290733E-1
-4.290733E-1
-4.290733E-1
-3.521509E-1
-2.752285E-1
-2.752285E-1
-2.752285E-1
-1.983061E-1
-2.752285E-1
-2.752285E-1
-3.521509E-1
-2.752285E-1
-2.752285E-1
-1.983061E-1
-1.983061E-1
-1.213837E-1
-1.213837E-1
-1.213837E-1
-1.213837E-1
-4.446220E-2
-4.446220E-2
-4.446220E-2
-4.446220E-2
-4.446220E-2
3.246117E-2
3.246117E-2
3.246117E-2
3.246117E-2
-4.446220E-2
3.246117E-2
1.093836E-1
1.863060E-1
1.863060E-1
1.863060E-1
2.632275E-1
1.863060E-1
1.863060E-1
2.632275E-1
3.401499E-1
3.401499E-1
3.401499E-1
3.401499E-1
3.401499E-1
3.401499E-1
3.401499E-1
3.401499E-1
3.401499E-1
3.401499E-1
3.401499E-1
3.401499E-1
2.632275E-1
2.632275E-1
3.401499E-1
4.170723E-1
4.939957E-1
4.939957E-1
4.170723E-1
4.170723E-1
4.170723E-1
4.170723E-1
4.939957E-1
4.170723E-1
4.170723E-1
4.939957E-1
4.939957E-1
4.939957E-1
5.709181E-1
5.709181E-1
5.709181E-1
4.939957E-1
4.170723E-1
4.170723E-1
4.170723E-1
4.939957E-1
4.939957E-1
4.939957E-1
4.939957E-1
4.939957E-1
5.709181E-1
5.709181E-1
4.939957E-1
4.939957E-1
4.170723E-1
4.170723E-1
4.939957E-1
5.709181E-1
6.478396E-1
6.478396E-1
5.709181E-1
5.709181E-1
5.709181E-1
5.709181E-1
5.709181E-1
5.709181E-1
6.478396E-1
6.478396E-1
6.478396E-1
6.478396E-1
6.478396E-1
6.478396E-1
6.478396E-1
5.709181E-1
5.709181E-1
5.709181E-1
5.709181E-1
6.478396E-1
6.478396E-1
6.478396E-1
6.478396E-1
5.709181E-1
5.709181E-1
4.939957E-1
4.939957E-1
4.170723E-1
4.170723E-1
3.401499E-1
3.401499E-1
3.401499E-1
4.170723E-1
4.170723E-1
3.401499E-1
2.632275E-1
1.863060E-1
2.632275E-1
3.401499E-1
3.401499E-1
3.401499E-1
1.863060E-1
1.863060E-1
1.863060E-1
3.401499E-1
3.401499E-1
2.632275E-1
2.632275E-1
1.863060E-1
2.632275E-1
2.632275E-1
2.632275E-1
1.863060E-1
1.863060E-1
1.863060E-1
2.632275E-1
1.863060E-1
1.863060E-1
1.863060E-1
1.863060E-1
1.863060E-1
1.093836E-1
3.246117E-2
3.246117E-2
3.246117E-2
3.246117E-2
3.246117E-2
-4.446220E-2
-1.213837E-1
-1.213837E-1
-1.213837E-1
-1.983061E-1
-1.983061E-1
-1.983061E-1
-1.983061E-1
-1.983061E-1
-1.983061E-1
-1.983061E-1
-1.983061E-1
-1.983061E-1
-1.983061E-1
-1.983061E-1
-1.983061E-1
-1.213837E-1
-4.446220E-2
-1.213837E-1
-1.983061E-1
-1.983061E-1
-1.213837E-1
-1.213837E-1
-4.446220E-2
-4.446220E-2
-4.446220E-2
-4.446220E-2
-4.446220E-2
-4.446220E-2
-1.213837E-1
-1.213837E-1
-1.213837E-1
-4.446220E-2
-4.446220E-2
3.246117E-2
3.246117E-2
3.246117E-2
3.246117E-2
-4.446220E-2
-4.446220E-2
-4.446220E-2
-4.446220E-2
-4.446220E-2
-1.213837E-1
-1.213837E-1
-1.213837E-1
-1.213837E-1
-1.983061E-1
-2.752285E-1
-2.752285E-1
-2.752285E-1
-2.752285E-1
-2.752285E-1
-1.983061E-1
-1.213837E-1
-1.213837E-1
-1.213837E-1
-1.983061E-1
-1.983061E-1
-2.752285E-1
-2.752285E-1
-4.290733E-1
-5.059948E-1
-5.059948E-1
-5.829182E-1
-5.829182E-1
-5.829182E-1
-6.598406E-1
-6.598406E-1
-6.598406E-1
-6.598406E-1
-6.598406E-1
-7.367630E-1
-8.136845E-1
-8.906069E-1
-8.906069E-1
-1.044453E+0
-1.198297E+0
-1.275219E+0
-1.352141E+0
-1.429064E+0
-1.352141E+0
-1.275219E+0
-1.121374E+0
-9.675293E-1
-7.367630E-1
-5.059948E-1
-2.752285E-1
-4.446220E-2
1.863060E-1
3.401499E-1
4.170723E-1
4.170723E-1
4.170723E-1
4.170723E-1
2.632275E-1
1.093836E-1
-1.213837E-1
-2.752285E-1
-5.059948E-1
-6.598406E-1
-8.906069E-1
-1.044453E+0
-1.198297E+0
-1.352141E+0
-1.582909E+0
-1.813675E+0
-1.967521E+0
-1.967521E+0
-1.890597E+0
-1.736754E+0
-1.429064E+0
-1.275219E+0
-1.044453E+0
-8.136845E-1
-5.829182E-1
-3.521509E-1
-1.983061E-1
-1.983061E-1
-1.983061E-1
-2.752285E-1
-2.752285E-1
-3.521509E-1
-4.290733E-1
-4.290733E-1
-5.059948E-1
-5.059948E-1
-5.059948E-1
-5.829182E-1
-5.059948E-1
-4.290733E-1
-3.521509E-1
-2.752285E-1
-2.752285E-1
-1.983061E-1
-1.213837E-1
-4.446220E-2
-4.446220E-2
-1.213837E-1
-1.213837E-1
-1.213837E-1
-4.446220E-2
3.246117E-2
1.093836E-1
1.093836E-1
1.093836E-1
1.863060E-1
1.863060E-1
1.863060E-1
1.863060E-1
2.632275E-1
2.632275E-1
1.863060E-1
1.863060E-1
1.863060E-1
1.863060E-1
1.093836E-1
1.093836E-1
3.246117E-2
-4.446220E-2
-4.446220E-2
-4.446220E-2
3.246117E-2
1.093836E-1
1.093836E-1
2.632275E-1
3.401499E-1
4.939957E-1
4.939957E-1
5.709181E-1
5.709181E-1
5.709181E-1
5.709181E-1
5.709181E-1
4.939957E-1
4.170723E-1
4.170723E-1
4.170723E-1
4.170723E-1
3.401499E-1
2.632275E-1
3.401499E-1
4.170723E-1
4.939957E-1
4.170723E-1
3.401499E-1
4.170723E-1
4.170723E-1
4.939957E-1
4.170723E-1
4.170723E-1
4.170723E-1
4.170723E-1
4.170723E-1
4.939957E-1
5.709181E-1
5.709181E-1
5.709181E-1
5.709181E-1
5.709181E-1
4.939957E-1
4.939957E-1
4.939957E-1
5.709181E-1
5.709181E-1
5.709181E-1
4.939957E-1
5.709181E-1
6.478396E-1
7.247620E-1
6.478396E-1
5.709181E-1
4.939957E-1
5.709181E-1
5.709181E-1
5.709181E-1
4.939957E-1
4.939957E-1
4.170723E-1
4.939957E-1
4.939957E-1
4.939957E-1
4.170723E-1
2.632275E-1
1.863060E-1
1.863060E-1
1.093836E-1
1.093836E-1
1.093836E-1
1.093836E-1
1.093836E-1
1.863060E-1
1.863060E-1
1.863060E-1
1.093836E-1
3.246117E-2
3.246117E-2
3.246117E-2
1.093836E-1
1.093836E-1
1.093836E-1
1.093836E-1
3.246117E-2
-4.446220E-2
-4.446220E-2
3.246117E-2
1.863060E-1
2.632275E-1
1.093836E-1
-4.446220E-2
-1.213837E-1
-1.213837E-1
-4.446220E-2
3.246117E-2
1.093836E-1
3.246117E-2
3.246117E-2
3.246117E-2
3.246117E-2
3.246117E-2
-4.446220E-2
-4.446220E-2
-4.446220E-2
3.246117E-2
3.246117E-2
1.093836E-1
3.246117E-2
3.246117E-2
3.246117E-2
1.093836E-1
1.863060E-1
2.632275E-1
2.632275E-1
1.863060E-1
1.093836E-1
1.093836E-1
1.093836E-1
1.093836E-1
1.863060E-1
2.632275E-1
2.632275E-1
3.401499E-1
3.401499E-1
3.401499E-1
3.401499E-1
3.401499E-1
3.401499E-1
3.401499E-1
3.401499E-1
2.632275E-1
1.863060E-1
1.863060E-1
1.863060E-1
1.863060E-1
1.863060E-1
1.863060E-1
1.093836E-1
1.863060E-1
1.863060E-1
2.632275E-1
2.632275E-1
2.632275E-1
2.632275E-1
3.401499E-1
3.401499E-1
3.401499E-1
2.632275E-1
1.863060E-1
1.863060E-1
2.632275E-1
2.632275E-1
2.632275E-1
2.632275E-1
2.632275E-1
3.401499E-1
3.401499E-1
3.401499E-1
3.401499E-1
3.401499E-1
3.401499E-1
3.401499E-1
3.401499E-1
2.632275E-1
2.632275E-1
3.401499E-1
3.401499E-1
2.632275E-1
2.632275E-1
2.632275E-1
2.632275E-1
3.401499E-1
3.401499E-1
2.632275E-1
2.632275E-1
2.632275E-1
2.632275E-1
2.632275E-1
2.632275E-1
2.632275E-1
2.632275E-1
3.401499E-1
3.401499E-1
2.632275E-1
2.632275E-1
2.632275E-1
3.401499E-1
4.170723E-1
4.170723E-1
4.170723E-1
3.401499E-1
3.401499E-1
2.632275E-1
3.401499E-1
3.401499E-1
3.401499E-1
3.401499E-1
4.170723E-1
4.170723E-1
4.170723E-1
4.170723E-1
4.170723E-1
4.170723E-1
4.170723E-1
4.939957E-1
4.170723E-1
4.170723E-1
4.170723E-1
4.170723E-1
4.170723E-1
3.401499E-1
2.632275E-1
3.401499E-1
3.401499E-1
4.170723E-1
4.170723E-1
3.401499E-1
2.632275E-1
2.632275E-1
2.632275E-1
2.632275E-1
2.632275E-1
1.863060E-1
1.863060E-1
1.863060E-1
1.863060E-1
1.863060E-1
1.863060E-1
1.863060E-1
1.093836E-1
1.093836E-1
1.863060E-1
1.863060E-1
1.863060E-1
1.093836E-1
1.863060E-1
1.863060E-1
1.863060E-1
1.863060E-1
3.246117E-2
-4.446220E-2
-4.446220E-2
-4.446220E-2
-4.446220E-2
-4.446220E-2
-4.446220E-2
-4.446220E-2
-4.446220E-2
-4.446220E-2
-4.446220E-2
-4.446220E-2
-4.446220E-2
-4.446220E-2
-1.213837E-1
-1.213837E-1
-1.213837E-1
-1.213837E-1
-4.446220E-2
-4.446220E-2
-4.446220E-2
-1.213837E-1
-1.213837E-1
-1.983061E-1
-1.983061E-1
-1.213837E-1
-1.213837E-1
-1.213837E-1
-1.983061E-1
-1.983061E-1
-1.213837E-1
-1.213837E-1
-1.213837E-1
-1.983061E-1
-1.983061E-1
-1.983061E-1
-1.983061E-1
-1.983061E-1
-1.983061E-1
-1.983061E-1
-1.983061E-1
-2.752285E-1
-2.752285E-1
-3.521509E-1
-3.521509E-1
-3.521509E-1
-2.752285E-1
-3.521509E-1
-3.521509E-1
-2.752285E-1
-1.983061E-1
-1.983061E-1
-1.983061E-1
-1.983061E-1
-2.752285E-1
-3.521509E-1
-3.521509E-1
-3.521509E-1
-2.752285E-1
-1.983061E-1
-1.983061E-1
-2.752285E-1
-2.752285E-1
-1.983061E-1
-4.446220E-2
1.093836E-1
1.863060E-1
3.401499E-1
4.939957E-1
6.478396E-1
8.016844E-1
8.786068E-1
1.032452E+0
1.109374E+0
1.032452E+0
9.555292E-1
8.016844E-1
7.247620E-1
6.478396E-1
4.939957E-1
2.632275E-1
1.863060E-1
1.863060E-1
2.632275E-1
1.863060E-1
1.863060E-1
1.093836E-1
1.863060E-1
1.863060E-1
2.632275E-1
2.632275E-1
3.401499E-1
3.401499E-1
3.401499E-1
3.401499E-1
3.401499E-1
3.401499E-1
3.401499E-1
2.632275E-1
2.632275E-1
2.632275E-1
1.863060E-1
1.863060E-1
2.632275E-1
1.863060E-1
1.863060E-1
1.863060E-1
2.632275E-1
2.632275E-1
3.401499E-1
3.401499E-1
3.401499E-1
3.401499E-1
4.170723E-1
4.170723E-1
4.170723E-1
4.170723E-1
4.170723E-1
4.170723E-1
4.170723E-1
4.170723E-1
3.401499E-1
3.401499E-1
2.632275E-1
2.632275E-1
2.632275E-1
2.632275E-1
2.632275E-1
2.632275E-1
1.863060E-1
2.632275E-1
3.401499E-1
3.401499E-1
3.401499E-1
3.401499E-1
3.401499E-1
3.401499E-1
3.401499E-1
4.170723E-1
4.170723E-1
4.170723E-1
4.170723E-1
4.170723E-1
3.401499E-1
3.401499E-1
3.401499E-1
3.401499E-1
3.401499E-1
3.401499E-1
3.401499E-1
4.170723E-1
4.170723E-1
4.170723E-1
4.170723E-1
4.170723E-1
4.170723E-1
4.170723E-1
3.401499E-1
2.632275E-1
1.863060E-1
1.863060E-1
1.093836E-1
1.093836E-1
3.246117E-2
-4.446220E-2
-1.213837E-1
-1.213837E-1
-4.446220E-2
-4.446220E-2
-4.446220E-2
-1.213837E-1
-1.983061E-1
-1.983061E-1
-1.983061E-1
-4.446220E-2
-4.446220E-2
-1.213837E-1
-1.983061E-1
-1.983061E-1
-1.983061E-1
-1.983061E-1
-1.983061E-1
-2.752285E-1
-2.752285E-1
-2.752285E-1
-1.983061E-1
-1.213837E-1
-1.213837E-1
-1.983061E-1
-1.983061E-1
-1.983061E-1
-1.213837E-1
-1.213837E-1
-1.983061E-1
-1.983061E-1
-1.983061E-1
-1.983061E-1
-2.752285E-1
-2.752285E-1
-3.521509E-1
-3.521509E-1
-4.290733E-1
-4.290733E-1
-4.290733E-1
-4.290733E-1
-4.290733E-1
-5.059948E-1
-5.829182E-1
-5.829182E-1
-5.829182E-1
-5.059948E-1
-5.059948E-1
-4.290733E-1
-4.290733E-1
-4.290733E-1
-4.290733E-1
-4.290733E-1
-3.521509E-1
-3.521509E-1
-2.752285E-1
-3.521509E-1
-3.521509E-1
-3.521509E-1
-2.752285E-1
-2.752285E-1
-2.752285E-1
-2.752285E-1
-2.752285E-1
-2.752285E-1
-2.752285E-1
-2.752285E-1
-2.752285E-1
-3.521509E-1
-4.290733E-1
-4.290733E-1
-4.290733E-1
-4.290733E-1
-4.290733E-1
-5.059948E-1
-5.829182E-1
-5.829182E-1
-5.829182E-1
-5.829182E-1
-5.059948E-1
-5.059948E-1
-5.059948E-1
-5.829182E-1
-6.598406E-1
-6.598406E-1
-5.829182E-1
-5.829182E-1
-6.598406E-1
-7.367630E-1
-7.367630E-1
-7.367630E-1
-7.367630E-1
-7.367630E-1
-7.367630E-1
-6.598406E-1
-6.598406E-1
-6.598406E-1
-6.598406E-1
-6.598406E-1
-5.829182E-1
-5.829182E-1
-5.829182E-1
-5.829182E-1
-5.829182E-1
-5.829182E-1
-5.829182E-1
-5.829182E-1
-5.829182E-1
-5.059948E-1
-5.059948E-1
-5.059948E-1
-5.059948E-1
-4.290733E-1
-3.521509E-1
-4.290733E-1
-5.059948E-1
-5.059948E-1
-5.059948E-1
-5.059948E-1
-5.059948E-1
-5.059948E-1
-5.829182E-1
-5.829182E-1
-5.829182E-1
-5.059948E-1
-4.290733E-1
-4.290733E-1
-4.290733E-1
-4.290733E-1
-3.521509E-1
-3.521509E-1
-3.521509E-1
-3.521509E-1
-4.290733E-1
-4.290733E-1
-4.290733E-1
-4.290733E-1
-4.290733E-1
-5.059948E-1
-5.059948E-1
-5.059948E-1
-5.059948E-1
-5.829182E-1
-5.829182E-1
-5.059948E-1
-5.059948E-1
-5.829182E-1
-5.829182E-1
-5.829182E-1
-6.598406E-1
-7.367630E-1
-7.367630E-1
-8.136845E-1
-8.136845E-1
-8.136845E-1
-8.136845E-1
-8.136845E-1
-8.906069E-1
-8.906069E-1
-8.906069E-1
-9.675293E-1
-9.675293E-1
-8.906069E-1
-8.906069E-1
-9.675293E-1
-1.044453E+0
-1.044453E+0
-9.675293E-1
-9.675293E-1
-1.044453E+0
-1.044453E+0
-1.044453E+0
-1.044453E+0
-1.044453E+0
-1.044453E+0
-1.044453E+0
-1.044453E+0
-1.044453E+0
-1.044453E+0
-1.044453E+0
-1.044453E+0
-1.121374E+0
-1.121374E+0
-1.044453E+0
-9.675293E-1
-9.675293E-1
-1.044453E+0
-1.198297E+0
-1.198297E+0
-1.121374E+0
-9.675293E-1
-8.906069E-1
-9.675293E-1
-1.044453E+0
-1.044453E+0
-1.044453E+0
-1.044453E+0
-1.044453E+0
-1.121374E+0
-1.044453E+0
-1.044453E+0
-9.675293E-1
-8.906069E-1
-9.675293E-1
-9.675293E-1
-9.675293E-1
-9.675293E-1
-9.675293E-1
-1.044453E+0
-1.044453E+0
-9.675293E-1
-9.675293E-1
-9.675293E-1
-9.675293E-1
-1.044453E+0
-1.044453E+0
-1.044453E+0
-9.675293E-1
-1.044453E+0
-1.044453E+0
-1.044453E+0
-1.044453E+0
-1.044453E+0
-1.044453E+0
-1.044453E+0
-1.121374E+0
-1.198297E+0
-1.275219E+0
-1.352141E+0
-1.275219E+0
-1.275219E+0
-1.352141E+0
-1.429064E+0
-1.429064E+0
-1.429064E+0
-1.429064E+0
-1.429064E+0
-1.429064E+0
-1.429064E+0
-1.505986E+0
-1.582909E+0
-1.582909E+0
-1.582909E+0
-1.505986E+0
-1.505986E+0
-1.582909E+0
-1.659831E+0
-1.659831E+0
-1.659831E+0
-1.582909E+0
-1.582909E+0
-1.582909E+0
-1.582909E+0
-1.582909E+0
-1.582909E+0
-1.582909E+0
-1.582909E+0
-1.582909E+0
-1.582909E+0
-1.659831E+0
-1.659831E+0
-1.659831E+0
-1.582909E+0
-1.582909E+0
-1.582909E+0
-1.659831E+0
-1.736754E+0
-1.736754E+0
-1.736754E+0
-1.659831E+0
-1.582909E+0
-1.505986E+0
-1.505986E+0
-1.505986E+0
-1.505986E+0
-1.505986E+0
-1.505986E+0
-1.505986E+0
-1.505986E+0
-1.505986E+0
-1.505986E+0
-1.505986E+0
-1.582909E+0
-1.582909E+0
-1.505986E+0
-1.505986E+0
-1.505986E+0
-1.582909E+0
-1.582909E+0
-1.582909E+0
-1.582909E+0
-1.659831E+0
-1.659831E+0
-1.659831E+0
-1.659831E+0
-1.659831E+0
-1.659831E+0
-1.659831E+0
-1.659831E+0
-1.659831E+0
-1.659831E+0
-1.659831E+0
-1.659831E+0
-1.659831E+0
-1.659831E+0
-1.659831E+0
-1.659831E+0
-1.659831E+0
-1.659831E+0
-1.659831E+0
-1.736754E+0
-1.736754E+0
-1.659831E+0
-1.659831E+0
-1.659831E+0
-1.659831E+0
-1.659831E+0
-1.736754E+0
-1.736754E+0
-1.736754E+0
-1.659831E+0
-1.659831E+0
-1.582909E+0
-1.659831E+0
-1.659831E+0
-1.582909E+0
-1.505986E+0
-1.582909E+0
-1.659831E+0
-1.582909E+0
-1.582909E+0
-1.582909E+0
-1.659831E+0
-1.659831E+0
-1.659831E+0
-1.582909E+0
-1.582909E+0
-1.582909E+0
-1.582909E+0
-1.582909E+0
-1.582909E+0
-1.582909E+0
-1.582909E+0
-1.582909E+0
-1.659831E+0
-1.659831E+0
-1.582909E+0
-1.582909E+0
-1.582909E+0
-1.582909E+0
-1.582909E+0
-1.659831E+0
-1.659831E+0
-1.736754E+0
-1.736754E+0
-1.659831E+0
-1.659831E+0
-1.659831E+0
-1.659831E+0
-1.659831E+0
-1.582909E+0
-1.505986E+0
-1.505986E+0
-1.505986E+0
-1.582909E+0
-1.582909E+0
-1.582909E+0
-1.582909E+0
-1.505986E+0
-1.505986E+0
-1.505986E+0
-1.505986E+0
-1.505986E+0
-1.429064E+0
-1.429064E+0
-1.505986E+0
-1.505986E+0
-1.505986E+0
-1.505986E+0
-1.505986E+0
-1.505986E+0
-1.505986E+0
-1.505986E+0
-1.505986E+0
-1.505986E+0
-1.429064E+0
-1.429064E+0
-1.429064E+0
-1.505986E+0
-1.505986E+0
-1.505986E+0
-1.429064E+0
-1.505986E+0
-1.582909E+0
-1.582909E+0
-1.505986E+0
-1.429064E+0
-1.429064E+0
-1.505986E+0
-1.505986E+0
-1.429064E+0
-1.429064E+0
-1.429064E+0
-1.505986E+0
-1.505986E+0
-1.505986E+0
-1.429064E+0
-1.429064E+0
-1.505986E+0
-1.505986E+0
-1.505986E+0
-1.505986E+0
-1.505986E+0
-1.505986E+0
-1.582909E+0
-1.582909E+0
-1.582909E+0
-1.505986E+0
-1.505986E+0
-1.505986E+0
-1.505986E+0
-1.505986E+0
-1.429064E+0
-1.429064E+0
-1.505986E+0
-1.582909E+0
-1.659831E+0
-1.659831E+0
-1.659831E+0
-1.582909E+0
-1.659831E+0
-1.736754E+0
-1.736754E+0
-1.736754E+0
-1.736754E+0
-1.659831E+0
-1.659831E+0
-1.659831E+0
-1.659831E+0
-1.659831E+0
-1.659831E+0
-1.659831E+0
-1.736754E+0
-1.736754E+0
-1.736754E+0
-1.659831E+0
-1.659831E+0
-1.659831E+0
-1.659831E+0
-1.736754E+0
-1.736754E+0
-1.736754E+0
-1.813675E+0
-1.813675E+0
-1.813675E+0
-1.659831E+0
-1.659831E+0
-1.659831E+0
-1.813675E+0
-1.890597E+0
-1.890597E+0
-1.890597E+0
-1.813675E+0
-1.813675E+0
-1.813675E+0
-1.890597E+0
-1.890597E+0
-1.890597E+0
-1.813675E+0
-1.813675E+0
-1.813675E+0
-1.813675E+0
-1.890597E+0
-1.890597E+0
-1.890597E+0
-1.967521E+0
-1.967521E+0
-1.890597E+0
-1.890597E+0
-1.890597E+0
-1.890597E+0
-1.890597E+0
-1.890597E+0
-1.890597E+0
-1.890597E+0
-1.967521E+0
-1.890597E+0
-1.890597E+0
-1.890597E+0
-1.967521E+0
-2.044443E+0
-2.044443E+0
-1.967521E+0
-1.967521E+0
-1.967521E+0
-2.044443E+0
-2.044443E+0
-2.044443E+0
-1.967521E+0
-1.967521E+0
-1.967521E+0
-2.044443E+0
-2.044443E+0
-1.967521E+0
-1.967521E+0
-1.967521E+0
-1.967521E+0
-2.044443E+0
-2.044443E+0
-2.044443E+0
-2.044443E+0
-2.121365E+0
-2.121365E+0
-2.121365E+0
-2.044443E+0
-2.044443E+0
-2.121365E+0
-2.121365E+0
-2.198287E+0
-2.121365E+0
-2.121365E+0
-2.121365E+0
-2.121365E+0
-2.121365E+0
-2.121365E+0
-2.198287E+0
-2.198287E+0
-2.275209E+0
-2.275209E+0
-2.198287E+0
-2.121365E+0
-2.121365E+0
-2.044443E+0
-2.121365E+0
-2.121365E+0
-2.121365E+0
-2.121365E+0
-2.121365E+0
-2.198287E+0
-2.198287E+0
-2.121365E+0
-2.121365E+0
-2.121365E+0
-2.121365E+0
-2.198287E+0
-2.198287E+0
-2.198287E+0
-2.198287E+0
-2.198287E+0
-2.198287E+0
-2.198287E+0
-2.198287E+0
-2.198287E+0
-2.121365E+0
-2.121365E+0
-2.198287E+0
-2.198287E+0
-2.198287E+0
-2.121365E+0
-2.044443E+0
-2.121365E+0
-2.198287E+0
-2.198287E+0
-2.121365E+0
-2.121365E+0
-2.121365E+0
-2.198287E+0
-2.275209E+0
-2.275209E+0
-2.275209E+0
-2.198287E+0
-2.121365E+0
-2.044443E+0
-2.121365E+0
-2.121365E+0
-2.198287E+0
-2.198287E+0
-2.121365E+0
-2.121365E+0
-2.198287E+0
-2.275209E+0
-2.275209E+0
-2.198287E+0
-2.198287E+0
-2.198287E+0
-2.198287E+0
-2.121365E+0
-2.121365E+0
-2.121365E+0
-2.121365E+0
-2.121365E+0
-2.198287E+0
-2.198287E+0
-2.121365E+0
-2.121365E+0
-2.198287E+0
-2.198287E+0
-2.198287E+0
-2.121365E+0
-2.121365E+0
-2.044443E+0
-2.044443E+0
-2.044443E+0
-2.121365E+0
-2.198287E+0
-2.275209E+0
-2.275209E+0
-2.275209E+0
-2.198287E+0
-2.121365E+0
-2.121365E+0
-2.121365E+0
-2.121365E+0
-2.121365E+0
-2.121365E+0
-2.121365E+0
-2.121365E+0
-2.121365E+0
-2.121365E+0
-2.121365E+0
-2.198287E+0
-2.198287E+0
-2.198287E+0
-2.198287E+0
-2.275209E+0
-2.275209E+0
-2.275209E+0
-2.198287E+0
-2.198287E+0
-2.198287E+0
-2.275209E+0
-2.275209E+0
-2.198287E+0
-2.121365E+0
-2.121365E+0
-2.121365E+0
-2.198287E+0
-2.275209E+0
-2.352132E+0
-2.429055E+0
-2.352132E+0
-2.275209E+0
-2.275209E+0
-2.198287E+0
-2.198287E+0
-2.198287E+0
-2.275209E+0
-2.198287E+0
-2.198287E+0
-2.121365E+0
-2.198287E+0
-2.198287E+0
-2.275209E+0
-2.198287E+0
-2.198287E+0
-2.121365E+0
-2.198287E+0
-2.198287E+0
-2.121365E+0
-2.121365E+0
-2.121365E+0
-2.121365E+0
-2.198287E+0
-2.198287E+0
-2.198287E+0
-2.198287E+0
-2.275209E+0
-2.275209E+0
-2.275209E+0
-2.275209E+0
-2.275209E+0
-2.275209E+0
-2.275209E+0
-2.198287E+0
-2.198287E+0
-2.198287E+0
-2.275209E+0
-2.275209E+0
-2.275209E+0
-2.198287E+0
-2.198287E+0
-2.198287E+0
-2.198287E+0
-2.121365E+0
-2.198287E+0
-2.198287E+0
-2.275209E+0
-2.198287E+0
-2.121365E+0
-2.121365E+0
-2.198287E+0
-2.275209E+0
-2.275209E+0
-2.275209E+0
-2.198287E+0
-2.198287E+0
-2.198287E+0
-2.198287E+0
-2.198287E+0
-2.198287E+0
-2.198287E+0
-2.198287E+0
-2.275209E+0
-2.275209E+0
-2.275209E+0
-2.198287E+0
-2.198287E+0
-2.198287E+0
-2.275209E+0
-2.275209E+0
-2.275209E+0
-2.198287E+0
-2.198287E+0
-2.275209E+0
-2.275209E+0
-2.275209E+0
-2.198287E+0
-2.198287E+0
-2.198287E+0
-2.198287E+0
-2.198287E+0
-2.275209E+0
-2.275209E+0
-2.275209E+0
-2.275209E+0
-2.275209E+0
-2.352132E+0
-2.429055E+0
-2.429055E+0
-2.352132E+0
-2.275209E+0
-2.275209E+0
-2.275209E+0
-2.352132E+0
-2.352132E+0
-2.352132E+0
-2.275209E+0
-2.275209E+0
-2.352132E+0
-2.352132E+0
-2.352132E+0
-2.352132E+0
-2.352132E+0
-2.429055E+0
-2.429055E+0
-2.505977E+0
-2.429055E+0
-2.352132E+0
-2.352132E+0
-2.352132E+0
-2.352132E+0
-2.352132E+0
-2.352132E+0
-2.429055E+0
-2.429055E+0
-2.429055E+0
-2.352132E+0
-2.429055E+0
-2.429055E+0
-2.505977E+0
-2.429055E+0
-2.352132E+0
-2.275209E+0
-2.352132E+0
-2.352132E+0
-2.352132E+0
-2.352132E+0
-2.352132E+0
-2.352132E+0
-2.352132E+0
-2.429055E+0
-2.429055E+0
-2.429055E+0
-2.352132E+0
-2.352132E+0
-2.429055E+0
-2.429055E+0
-2.429055E+0
-2.429055E+0
-2.352132E+0
-2.275209E+0
-2.275209E+0
-2.352132E+0
-2.429055E+0
-2.429055E+0
-2.429055E+0
-2.352132E+0
-2.275209E+0
-2.275209E+0
-2.352132E+0
-2.275209E+0
-2.275209E+0
-2.275209E+0
-2.275209E+0
-2.352132E+0
-2.429055E+0
-2.505977E+0
-2.505977E+0
-2.429055E+0
-2.429055E+0
-2.429055E+0
-2.429055E+0
-2.352132E+0
-2.352132E+0
-2.429055E+0
-2.429055E+0
-2.429055E+0
-2.275209E+0
-2.275209E+0
-2.275209E+0
-2.275209E+0
-2.352132E+0
-2.275209E+0
-2.275209E+0
-2.275209E+0
-2.275209E+0
-2.275209E+0
-2.352132E+0
-2.352132E+0
-2.275209E+0
-2.275209E+0
-2.275209E+0
-2.352132E+0
-2.352132E+0
-2.352132E+0
-2.352132E+0
-2.352132E+0
-2.352132E+0
-2.352132E+0
-2.352132E+0
-2.352132E+0
-2.275209E+0
-2.275209E+0
-2.198287E+0
-2.198287E+0
-2.275209E+0
-2.275209E+0
-2.275209E+0
-2.275209E+0
-2.352132E+0
-2.275209E+0
-2.275209E+0
-2.198287E+0
-2.275209E+0
-2.275209E+0
-2.275209E+0
-2.275209E+0
-2.275209E+0
-2.275209E+0
-2.275209E+0
-2.275209E+0
-2.275209E+0
-2.275209E+0
-2.275209E+0
-2.275209E+0
-2.352132E+0
-2.275209E+0
-2.275209E+0
-2.352132E+0
-2.352132E+0
-2.275209E+0
-2.198287E+0
-2.121365E+0
-2.121365E+0
-2.198287E+0
-2.198287E+0
-2.275209E+0
-2.275209E+0
-2.198287E+0
-2.198287E+0
-2.121365E+0
-2.121365E+0
-2.121365E+0
-2.198287E+0
-2.198287E+0
-2.198287E+0
-2.198287E+0
-2.198287E+0
-2.198287E+0
-2.198287E+0
-2.121365E+0
-2.121365E+0
-2.198287E+0
-2.275209E+0
-2.275209E+0
-2.198287E+0
-2.121365E+0
-2.121365E+0
-2.198287E+0
-2.198287E+0
-2.198287E+0
-2.121365E+0
-2.121365E+0
-2.198287E+0
-2.198287E+0
-2.198287E+0
-2.198287E+0
-2.198287E+0
-2.198287E+0
-2.275209E+0
-2.275209E+0
-2.198287E+0
-2.198287E+0
-2.198287E+0
-2.275209E+0
-2.275209E+0
-2.198287E+0
-2.121365E+0
-2.121365E+0
-2.198287E+0
-2.198287E+0
-2.198287E+0
-2.121365E+0
-2.121365E+0
-2.121365E+0
-2.121365E+0
-2.121365E+0
-2.121365E+0
-2.121365E+0
-2.121365E+0
-2.198287E+0
-2.198287E+0
-2.275209E+0
-2.198287E+0
-2.121365E+0
-2.044443E+0
-2.044443E+0
-2.044443E+0
-2.121365E+0
-2.198287E+0
-2.198287E+0
-2.198287E+0
-2.198287E+0
-2.275209E+0
-2.275209E+0
-2.198287E+0
-2.121365E+0
-2.044443E+0
-2.121365E+0
-2.198287E+0
-2.198287E+0
-2.198287E+0
-2.198287E+0
-2.198287E+0
-2.275209E+0
-2.275209E+0
-2.275209E+0
-2.198287E+0
-2.198287E+0
-2.198287E+0
-2.198287E+0
-2.198287E+0
-2.198287E+0
-2.198287E+0
-2.198287E+0
-2.121365E+0
-2.121365E+0
-2.121365E+0
-2.121365E+0
-2.121365E+0
-2.121365E+0
-2.121365E+0
-2.121365E+0
-2.121365E+0
-2.121365E+0
-2.198287E+0
-2.198287E+0
-2.198287E+0
-2.044443E+0
-2.044443E+0
-1.967521E+0
-2.044443E+0
-2.121365E+0
-2.121365E+0
-2.121365E+0
-2.044443E+0
-2.044443E+0
-2.044443E+0
-2.121365E+0
-2.198287E+0
-2.275209E+0
-2.275209E+0
-2.275209E+0
-2.275209E+0
-2.198287E+0
-2.198287E+0
-2.198287E+0
-2.121365E+0
-2.121365E+0
-2.121365E+0
-2.198287E+0
-2.198287E+0
-2.198287E+0
-2.198287E+0
-2.121365E+0
-2.121365E+0
-2.121365E+0
-2.121365E+0
-2.121365E+0
-2.121365E+0
-2.121365E+0
-2.121365E+0
-2.198287E+0
-2.121365E+0
-2.044443E+0
-2.044443E+0
-2.121365E+0
-2.121365E+0
-2.121365E+0
-2.121365E+0
-2.121365E+0
-2.198287E+0
-2.198287E+0
-2.198287E+0
-2.198287E+0
-2.198287E+0
-2.044443E+0
-2.044443E+0
-2.044443E+0
-2.121365E+0
-2.121365E+0
-2.121365E+0
-2.121365E+0
-2.044443E+0
-2.044443E+0
-2.121365E+0
-2.121365E+0
-2.044443E+0
-2.044443E+0
-2.044443E+0
-2.044443E+0
-2.044443E+0
-2.044443E+0
-2.044443E+0
-2.121365E+0
-2.121365E+0
-2.121365E+0
-2.121365E+0
-2.121365E+0
-2.121365E+0
-2.044443E+0
-2.044443E+0
-1.967521E+0
-1.967521E+0
-1.967521E+0
-1.967521E+0
-1.967521E+0
-1.967521E+0
-1.967521E+0
-2.044443E+0
-2.044443E+0
-2.044443E+0
-2.044443E+0
-1.967521E+0
-1.967521E+0
-1.967521E+0
-1.967521E+0
-1.967521E+0
-2.044443E+0
-2.044443E+0
-2.044443E+0
-1.967521E+0
-1.967521E+0
-1.967521E+0
-2.044443E+0
-2.044443E+0
-2.044443E+0
-1.967521E+0
-2.044443E+0
-2.044443E+0
-1.967521E+0
-1.967521E+0
-1.967521E+0
-1.967521E+0
-1.967521E+0
-1.967521E+0
-1.967521E+0
-1.967521E+0
-2.044443E+0
-2.044443E+0
-2.121365E+0
-2.121365E+0
-2.044443E+0
-2.044443E+0
-1.967521E+0
-1.890597E+0
-1.890597E+0
-1.967521E+0
-1.967521E+0
-1.967521E+0
-1.967521E+0
-1.890597E+0
-1.890597E+0
-1.967521E+0
-1.967521E+0
-1.967521E+0
-1.890597E+0
-1.890597E+0
-1.890597E+0
-1.890597E+0
-1.967521E+0
-1.967521E+0
-1.967521E+0
-1.967521E+0
-1.967521E+0
-1.890597E+0
-1.890597E+0
-1.890597E+0
-1.890597E+0
-1.890597E+0
-1.813675E+0
-1.813675E+0
-1.890597E+0
-1.890597E+0
-1.890597E+0
-1.813675E+0
-1.890597E+0
-1.890597E+0
-1.890597E+0
-1.813675E+0
-1.813675E+0
-1.813675E+0
-1.813675E+0
-1.890597E+0
-1.890597E+0
-1.890597E+0
-1.813675E+0
-1.813675E+0
-1.813675E+0
-1.813675E+0
-1.736754E+0
-1.736754E+0
-1.736754E+0
-1.813675E+0
-1.890597E+0
-1.890597E+0
-1.813675E+0
-1.736754E+0
-1.736754E+0
-1.736754E+0
-1.736754E+0
-1.736754E+0
-1.659831E+0
-1.736754E+0
-1.659831E+0
-1.659831E+0
-1.659831E+0
-1.736754E+0
-1.736754E+0
-1.659831E+0
-1.582909E+0
-1.582909E+0
-1.659831E+0
-1.736754E+0
-1.659831E+0
-1.659831E+0
-1.659831E+0
-1.659831E+0
-1.659831E+0
-1.659831E+0
-1.659831E+0
-1.736754E+0
-1.736754E+0
-1.736754E+0
-1.736754E+0
-1.659831E+0
-1.582909E+0
-1.582909E+0
-1.659831E+0
-1.736754E+0
-1.736754E+0
-1.736754E+0
-1.813675E+0
-1.813675E+0
-1.736754E+0
-1.736754E+0
-1.736754E+0
-1.736754E+0
-1.736754E+0
-1.736754E+0
-1.659831E+0
-1.659831E+0
-1.659831E+0
-1.659831E+0
-1.736754E+0
-1.736754E+0
-1.659831E+0
-1.582909E+0
-1.582909E+0
-1.582909E+0
-1.659831E+0
-1.659831E+0
-1.736754E+0
-1.736754E+0
-1.736754E+0
-1.659831E+0
-1.659831E+0
-1.582909E+0
-1.582909E+0
-1.659831E+0
-1.659831E+0
-1.659831E+0
-1.582909E+0
-1.582909E+0
-1.582909E+0
-1.659831E+0
-1.659831E+0
-1.659831E+0
-1.659831E+0
-1.659831E+0
-1.659831E+0
-1.582909E+0
-1.582909E+0
-1.582909E+0
-1.582909E+0
-1.582909E+0
-1.582909E+0
-1.582909E+0
-1.582909E+0
-1.582909E+0
-1.582909E+0
-1.582909E+0
-1.582909E+0
-1.582909E+0
-1.505986E+0
-1.505986E+0
-1.582909E+0
-1.582909E+0
-1.505986E+0
-1.429064E+0
-1.429064E+0
-1.505986E+0
-1.582909E+0
-1.582909E+0
-1.505986E+0
-1.429064E+0
-1.429064E+0
-1.352141E+0
-1.429064E+0
-1.429064E+0
-1.505986E+0
-1.505986E+0
-1.429064E+0
-1.352141E+0
-1.352141E+0
-1.352141E+0
-1.352141E+0
-1.429064E+0
-1.505986E+0
-1.505986E+0
-1.429064E+0
-1.352141E+0
-1.275219E+0
-1.275219E+0
-1.275219E+0
-1.352141E+0
-1.352141E+0
-1.352141E+0
-1.352141E+0
-1.352141E+0
-1.429064E+0
-1.429064E+0
-1.429064E+0
-1.429064E+0
-1.429064E+0
-1.352141E+0
-1.352141E+0
-1.275219E+0
-1.352141E+0
-1.352141E+0
-1.429064E+0
-1.429064E+0
-1.352141E+0
-1.275219E+0
-1.198297E+0
-1.198297E+0
-1.198297E+0
-1.198297E+0
-1.198297E+0
-1.198297E+0
-1.198297E+0
-1.275219E+0
-1.275219E+0
-1.275219E+0
-1.198297E+0
-1.198297E+0
-1.275219E+0
-1.275219E+0
-1.198297E+0
-1.121374E+0
-1.121374E+0
-1.198297E+0
-1.275219E+0
-1.198297E+0
-1.121374E+0
-1.121374E+0
-1.121374E+0
-1.121374E+0
-1.044453E+0
-1.044453E+0
-1.044453E+0
-1.044453E+0
-1.044453E+0
-9.675293E-1
-9.675293E-1
-1.044453E+0
-1.121374E+0
-1.198297E+0
-1.121374E+0
-1.121374E+0
-1.044453E+0
-1.044453E+0
-1.044453E+0
-1.044453E+0
-9.675293E-1
-9.675293E-1
-9.675293E-1
-9.675293E-1
-1.044453E+0
-1.044453E+0
-9.675293E-1
-9.675293E-1
-9.675293E-1
-9.675293E-1
-8.906069E-1
-8.906069E-1
-8.906069E-1
-9.675293E-1
-1.044453E+0
-1.044453E+0
-9.675293E-1
-9.675293E-1
-8.906069E-1
-8.906069E-1
-8.906069E-1
-8.906069E-1
-8.906069E-1
-8.906069E-1
-9.675293E-1
-9.675293E-1
-8.906069E-1
-8.906069E-1
-8.136845E-1
-8.136845E-1
-8.906069E-1
-8.906069E-1
-8.906069E-1
-8.906069E-1
-8.136845E-1
-8.136845E-1
-8.136845E-1
-8.136845E-1
-8.136845E-1
-7.367630E-1
-7.367630E-1
-6.598406E-1
-5.829182E-1
-5.829182E-1
-5.829182E-1
-5.829182E-1
-5.059948E-1
-4.290733E-1
-4.290733E-1
-5.059948E-1
-5.059948E-1
-5.059948E-1
-4.290733E-1
-4.290733E-1
-4.290733E-1
-5.059948E-1
-5.059948E-1
-4.290733E-1
-4.290733E-1
-5.059948E-1
-5.059948E-1
-5.059948E-1
-5.829182E-1
-5.829182E-1
-5.829182E-1
-5.059948E-1
-5.829182E-1
-5.829182E-1
-5.829182E-1
-5.829182E-1
-6.598406E-1
-6.598406E-1
-6.598406E-1
-6.598406E-1
-5.829182E-1
-5.829182E-1
-5.829182E-1
-5.829182E-1
-5.829182E-1
-5.829182E-1
-5.829182E-1
-5.829182E-1
-5.829182E-1
-5.829182E-1
-5.829182E-1
-5.829182E-1
-5.829182E-1
-6.598406E-1
-6.598406E-1
-5.829182E-1
-5.829182E-1
-5.829182E-1
-5.829182E-1
-6.598406E-1
-5.829182E-1
-5.829182E-1
-5.059948E-1
-5.059948E-1
-5.059948E-1
-5.059948E-1
-5.059948E-1
-5.059948E-1
-5.059948E-1
-5.829182E-1
-5.059948E-1
-5.059948E-1
-5.059948E-1
-5.059948E-1
-4.290733E-1
-4.290733E-1
-4.290733E-1
-3.521509E-1
-3.521509E-1
-3.521509E-1
-3.521509E-1
-3.521509E-1
-3.521509E-1
-2.752285E-1
-2.752285E-1
-2.752285E-1
-3.521509E-1
-3.521509E-1
-3.521509E-1
-3.521509E-1
-2.752285E-1
-1.983061E-1
-1.213837E-1
-1.213837E-1
-1.213837E-1
-1.983061E-1
-1.983061E-1
-1.213837E-1
-4.446220E-2
-4.446220E-2
-1.213837E-1
-1.213837E-1
-1.213837E-1
-4.446220E-2
-4.446220E-2
-4.446220E-2
-4.446220E-2
-4.446220E-2
-4.446220E-2
-4.446220E-2
-4.446220E-2
-4.446220E-2
3.246117E-2
3.246117E-2
3.246117E-2
3.246117E-2
-4.446220E-2
-4.446220E-2
-4.446220E-2
-4.446220E-2
-4.446220E-2
-4.446220E-2
-4.446220E-2
-4.446220E-2
-1.213837E-1
-4.446220E-2
-4.446220E-2
3.246117E-2
3.246117E-2
1.093836E-1
1.093836E-1
1.093836E-1
1.093836E-1
1.093836E-1
1.093836E-1
1.093836E-1
1.093836E-1
1.863060E-1
1.863060E-1
2.632275E-1
1.863060E-1
1.863060E-1
2.632275E-1
2.632275E-1
3.401499E-1
4.170723E-1
3.401499E-1
3.401499E-1
3.401499E-1
3.401499E-1
3.401499E-1
2.632275E-1
2.632275E-1
2.632275E-1
2.632275E-1
2.632275E-1
2.632275E-1
3.401499E-1
4.170723E-1
4.170723E-1
3.401499E-1
3.401499E-1
4.170723E-1
4.939957E-1
5.709181E-1
5.709181E-1
5.709181E-1
4.939957E-1
4.939957E-1
4.939957E-1
4.939957E-1
4.939957E-1
4.939957E-1
4.939957E-1
4.939957E-1
4.939957E-1
5.709181E-1
5.709181E-1
5.709181E-1
5.709181E-1
5.709181E-1
5.709181E-1
5.709181E-1
4.939957E-1
5.709181E-1
6.478396E-1
7.247620E-1
6.478396E-1
5.709181E-1
5.709181E-1
5.709181E-1
6.478396E-1
6.478396E-1
6.478396E-1
6.478396E-1
5.709181E-1
5.709181E-1
6.478396E-1
7.247620E-1
7.247620E-1
7.247620E-1
8.016844E-1
8.016844E-1
8.016844E-1
7.247620E-1
6.478396E-1
6.478396E-1
7.247620E-1
8.016844E-1
8.016844E-1
8.016844E-1
8.786068E-1
8.786068E-1
9.555292E-1
8.786068E-1
8.786068E-1
8.786068E-1
9.555292E-1
9.555292E-1
9.555292E-1
1.032452E+0
1.032452E+0
1.109374E+0
1.109374E+0
1.109374E+0
1.109374E+0
1.186297E+0
1.263218E+0
1.263218E+0
1.263218E+0
1.263218E+0
1.263218E+0
1.263218E+0
1.263218E+0
1.263218E+0
1.340140E+0
1.340140E+0
1.340140E+0
1.417064E+0
1.417064E+0
1.417064E+0
1.340140E+0
1.417064E+0
1.417064E+0
1.493986E+0
1.570909E+0
1.570909E+0
1.647830E+0
1.647830E+0
1.724752E+0
1.724752E+0
1.801675E+0
1.724752E+0
1.647830E+0
1.647830E+0
1.724752E+0
1.724752E+0
1.801675E+0
1.878598E+0
1.878598E+0
1.955520E+0
1.955520E+0
1.955520E+0
1.878598E+0
1.878598E+0
1.955520E+0
2.032442E+0
2.032442E+0
2.032442E+0
2.032442E+0
2.109365E+0
2.109365E+0
2.186287E+0
2.109365E+0
2.109365E+0
2.109365E+0
2.109365E+0
2.186287E+0
2.186287E+0
2.186287E+0
2.186287E+0
2.186287E+0
2.186287E+0
2.263209E+0
2.417054E+0
2.417054E+0
2.417054E+0
2.340132E+0
2.340132E+0
2.417054E+0
2.417054E+0
2.417054E+0
2.417054E+0
2.417054E+0
2.417054E+0
2.493977E+0
2.493977E+0
2.570899E+0
2.493977E+0
2.417054E+0
2.417054E+0
2.493977E+0
2.570899E+0
2.570899E+0
2.570899E+0
2.570899E+0
2.570899E+0
2.570899E+0
2.570899E+0
2.570899E+0
2.493977E+0
2.493977E+0
2.493977E+0
2.493977E+0
2.493977E+0
2.417054E+0
2.417054E+0
2.417054E+0
2.417054E+0
2.417054E+0
2.417054E+0
2.493977E+0
2.570899E+0
2.647821E+0
2.647821E+0
2.647821E+0
2.647821E+0
2.647821E+0
2.647821E+0
2.570899E+0
2.570899E+0
2.570899E+0
2.570899E+0
2.570899E+0
2.570899E+0
2.570899E+0
2.493977E+0
2.493977E+0
2.417054E+0
2.417054E+0
2.417054E+0
2.340132E+0
2.340132E+0
2.340132E+0
2.340132E+0
2.417054E+0
2.417054E+0
2.417054E+0
2.417054E+0
2.417054E+0
2.417054E+0
2.417054E+0
2.340132E+0
2.263209E+0
2.263209E+0
2.340132E+0
2.340132E+0
2.340132E+0
2.263209E+0
2.186287E+0
2.186287E+0
2.263209E+0
2.263209E+0
2.263209E+0
2.263209E+0
2.186287E+0
2.263209E+0
2.340132E+0
2.340132E+0
2.340132E+0
2.263209E+0
2.263209E+0
2.263209E+0
2.340132E+0
2.340132E+0
2.340132E+0
2.263209E+0
2.186287E+0
2.186287E+0
2.186287E+0
2.263209E+0
2.263209E+0
2.263209E+0
2.186287E+0
2.109365E+0
2.186287E+0
2.186287E+0
2.186287E+0
2.109365E+0
2.109365E+0
2.109365E+0
2.109365E+0
2.109365E+0
2.032442E+0
2.032442E+0
1.955520E+0
1.955520E+0
1.955520E+0
1.955520E+0
1.878598E+0
1.878598E+0
1.878598E+0
1.878598E+0
1.878598E+0
1.878598E+0
1.878598E+0
1.801675E+0
1.801675E+0
1.801675E+0
1.878598E+0
1.878598E+0
1.878598E+0
1.878598E+0
1.878598E+0
1.878598E+0
1.955520E+0
1.955520E+0
2.032442E+0
1.955520E+0
1.955520E+0
1.955520E+0
1.955520E+0
2.032442E+0
2.032442E+0
2.032442E+0
2.109365E+0
2.109365E+0
2.032442E+0
2.032442E+0
2.032442E+0
2.109365E+0
2.109365E+0
2.186287E+0
2.186287E+0
2.186287E+0
2.109365E+0
2.032442E+0
1.955520E+0
2.032442E+0
2.109365E+0
2.109365E+0
2.032442E+0
2.032442E+0
2.032442E+0
2.032442E+0
2.032442E+0
2.032442E+0
2.032442E+0
1.955520E+0
1.955520E+0
1.955520E+0
2.032442E+0
2.032442E+0
2.032442E+0
2.032442E+0
1.955520E+0
1.955520E+0
1.955520E+0
1.955520E+0
1.955520E+0
2.032442E+0
2.032442E+0
2.032442E+0
2.032442E+0
2.109365E+0
2.109365E+0
2.109365E+0
2.032442E+0
2.032442E+0
2.032442E+0
2.109365E+0
2.186287E+0
2.109365E+0
2.032442E+0
1.955520E+0
2.032442E+0
2.109365E+0
2.109365E+0
2.109365E+0
1.955520E+0
1.955520E+0
1.955520E+0
1.955520E+0
1.955520E+0
1.955520E+0
1.955520E+0
1.955520E+0
1.878598E+0
1.801675E+0
1.801675E+0
1.801675E+0
1.878598E+0
1.801675E+0
1.724752E+0
1.647830E+0
1.647830E+0
1.724752E+0
1.724752E+0
1.647830E+0
1.570909E+0
1.493986E+0
1.493986E+0
1.493986E+0
1.493986E+0
1.493986E+0
1.493986E+0
1.493986E+0
1.493986E+0
1.493986E+0
1.417064E+0
1.417064E+0
1.417064E+0
1.493986E+0
1.493986E+0
1.417064E+0
1.340140E+0
1.417064E+0
1.417064E+0
1.417064E+0
1.417064E+0
1.263218E+0
1.263218E+0
1.263218E+0
1.340140E+0
1.340140E+0
1.340140E+0
1.263218E+0
1.263218E+0
1.186297E+0
1.186297E+0
1.186297E+0
1.186297E+0
1.186297E+0
1.263218E+0
1.186297E+0
1.186297E+0
1.186297E+0
1.186297E+0
1.186297E+0
1.109374E+0
1.109374E+0
1.032452E+0
9.555292E-1
8.786068E-1
8.786068E-1
8.786068E-1
8.786068E-1
8.786068E-1
8.786068E-1
8.016844E-1
8.016844E-1
8.016844E-1
8.016844E-1
8.016844E-1
7.247620E-1
7.247620E-1
6.478396E-1
6.478396E-1
7.247620E-1
7.247620E-1
6.478396E-1
4.939957E-1
4.170723E-1
4.170723E-1
4.939957E-1
5.709181E-1
4.939957E-1
4.170723E-1
3.401499E-1
3.401499E-1
3.401499E-1
3.401499E-1
3.401499E-1
2.632275E-1
2.632275E-1
1.863060E-1
1.863060E-1
1.863060E-1
1.863060E-1
1.863060E-1
1.093836E-1
3.246117E-2
-4.446220E-2
-4.446220E-2
-4.446220E-2
-1.213837E-1
-1.213837E-1
-1.983061E-1
-1.213837E-1
-1.213837E-1
-1.983061E-1
-1.983061E-1
-1.213837E-1
-4.446220E-2
3.246117E-2
1.093836E-1
1.093836E-1
1.093836E-1
1.093836E-1
1.093836E-1
1.863060E-1
2.632275E-1
2.632275E-1
2.632275E-1
1.863060E-1
1.863060E-1
1.863060E-1
1.093836E-1
1.093836E-1
1.093836E-1
1.093836E-1
1.093836E-1
3.246117E-2
-4.446220E-2
-1.213837E-1
-2.752285E-1
-3.521509E-1
-3.521509E-1
-3.521509E-1
-2.752285E-1
-2.752285E-1
-3.521509E-1
-4.290733E-1
-4.290733E-1
-3.521509E-1
-2.752285E-1
-2.752285E-1
-1.983061E-1
-1.983061E-1
-1.983061E-1
-1.983061E-1
-1.983061E-1
-1.213837E-1
-1.213837E-1
-4.446220E-2
-4.446220E-2
-4.446220E-2
-4.446220E-2
-1.213837E-1
-1.983061E-1
-2.752285E-1
-2.752285E-1
-2.752285E-1
-2.752285E-1
-2.752285E-1
-2.752285E-1
-2.752285E-1
-2.752285E-1
-2.752285E-1
-3.521509E-1
-4.290733E-1
-4.290733E-1
-4.290733E-1
-4.290733E-1
-4.290733E-1
-3.521509E-1
-3.521509E-1
-3.521509E-1
-3.521509E-1
-2.752285E-1
-3.521509E-1
-3.521509E-1
-4.290733E-1
-4.290733E-1
-4.290733E-1
-4.290733E-1
-4.290733E-1
-5.059948E-1
-4.290733E-1
-4.290733E-1
-3.521509E-1
-4.290733E-1
-4.290733E-1
-4.290733E-1
-4.290733E-1
-4.290733E-1
-4.290733E-1
-4.290733E-1
-4.290733E-1
-5.059948E-1
-5.059948E-1
-4.290733E-1
-4.290733E-1
-4.290733E-1
-4.290733E-1
-5.059948E-1
-5.059948E-1
-5.059948E-1
-4.290733E-1
-3.521509E-1
-3.521509E-1
-3.521509E-1
-3.521509E-1
-3.521509E-1
-3.521509E-1
-3.521509E-1
-3.521509E-1
-3.521509E-1
-3.521509E-1
-4.290733E-1
-4.290733E-1
-5.059948E-1
-5.059948E-1
-5.829182E-1
-5.829182E-1
-5.829182E-1
-5.829182E-1
-6.598406E-1
-7.367630E-1
-7.367630E-1
-7.367630E-1
-8.136845E-1
-8.136845E-1
-8.906069E-1
-8.906069E-1
-8.906069E-1
-8.906069E-1
-9.675293E-1
-1.044453E+0
-1.044453E+0
-9.675293E-1
-9.675293E-1
-1.044453E+0
-1.121374E+0
-1.044453E+0
-1.044453E+0
-1.044453E+0
-1.121374E+0
-1.121374E+0
-1.044453E+0
-1.044453E+0
-1.121374E+0
-1.198297E+0
-1.275219E+0
-1.275219E+0
-1.275219E+0
-1.275219E+0
-1.275219E+0
-1.275219E+0
-1.352141E+0
-1.352141E+0
-1.429064E+0
-1.429064E+0
-1.429064E+0
-1.429064E+0
-1.352141E+0
-1.429064E+0
-1.429064E+0
-1.505986E+0
-1.505986E+0
-1.429064E+0
-1.352141E+0
-1.352141E+0
-1.352141E+0
-1.352141E+0
-1.275219E+0
-1.275219E+0
-1.352141E+0
-1.352141E+0
-1.275219E+0
-1.275219E+0
-1.275219E+0
-1.198297E+0
-1.198297E+0
-1.275219E+0
-1.275219E+0
-1.275219E+0
-1.275219E+0
-1.352141E+0
-1.352141E+0
-1.352141E+0
-1.275219E+0
-1.275219E+0
-1.275219E+0
-1.352141E+0
-1.429064E+0
-1.429064E+0
-1.429064E+0
-1.505986E+0
-1.582909E+0
-1.582909E+0
-1.582909E+0
-1.505986E+0
-1.505986E+0
-1.505986E+0
-1.582909E+0
-1.582909E+0
-1.582909E+0
-1.582909E+0
-1.582909E+0
-1.582909E+0
-1.505986E+0
-1.505986E+0
-1.505986E+0
-1.582909E+0
-1.582909E+0
-1.582909E+0
-1.582909E+0
-1.505986E+0
-1.505986E+0
-1.505986E+0
-1.505986E+0
-1.505986E+0
-1.429064E+0
-1.352141E+0
-1.429064E+0
-1.505986E+0
-1.582909E+0
-1.582909E+0
-1.505986E+0
-1.429064E+0
-1.352141E+0
-1.352141E+0
-1.429064E+0
-1.505986E+0
-1.505986E+0
-1.505986E+0
-1.429064E+0
-1.352141E+0
-1.352141E+0
-1.352141E+0
-1.352141E+0
-1.275219E+0
-1.275219E+0
-1.198297E+0
-1.121374E+0
-1.121374E+0
-1.044453E+0
-9.675293E-1
-8.906069E-1
-6.598406E-1
-5.829182E-1
-5.059948E-1
-5.059948E-1
-5.829182E-1
-5.059948E-1
-5.059948E-1
-5.059948E-1
-5.829182E-1
-6.598406E-1
-7.367630E-1
-8.136845E-1
-8.136845E-1
-8.136845E-1
-7.367630E-1
-7.367630E-1
-7.367630E-1
-8.136845E-1
-8.136845E-1
-8.136845E-1
-8.136845E-1
-8.136845E-1
-8.136845E-1
-8.136845E-1
-8.136845E-1
-8.136845E-1
-8.906069E-1
-8.906069E-1
-9.675293E-1
-9.675293E-1
-9.675293E-1
-9.675293E-1
-9.675293E-1
-1.044453E+0
-1.044453E+0
-1.044453E+0
-9.675293E-1
-9.675293E-1
-8.906069E-1
-8.906069E-1
-8.906069E-1
-9.675293E-1
-9.675293E-1
-9.675293E-1
-9.675293E-1
-9.675293E-1
-9.675293E-1
-1.044453E+0
-1.121374E+0
-1.044453E+0
-1.044453E+0
-9.675293E-1
-9.675293E-1
-1.044453E+0
-1.044453E+0
-1.044453E+0
-1.044453E+0
-1.044453E+0
-9.675293E-1
-9.675293E-1
-9.675293E-1
-9.675293E-1
-9.675293E-1
-9.675293E-1
-9.675293E-1
-9.675293E-1
-9.675293E-1
-9.675293E-1
-8.906069E-1
-8.906069E-1
-8.136845E-1
-8.136845E-1
-8.136845E-1
-8.906069E-1
-8.906069E-1
-8.906069E-1
-8.136845E-1
-8.136845E-1
-7.367630E-1
-7.367630E-1
-7.367630E-1
-8.136845E-1
-8.906069E-1
-8.906069E-1
-8.906069E-1
-8.136845E-1
-8.136845E-1
-8.136845E-1
-8.906069E-1
-9.675293E-1
-9.675293E-1
-1.044453E+0
-1.044453E+0
-1.121374E+0
-1.121374E+0
-1.121374E+0
-1.198297E+0
-1.275219E+0
-1.352141E+0
-1.352141E+0
-1.352141E+0
-1.275219E+0
-1.275219E+0
-1.275219E+0
-1.352141E+0
-1.352141E+0
-1.352141E+0
-1.275219E+0
-1.275219E+0
-1.352141E+0
-1.352141E+0
-1.352141E+0
-1.352141E+0
-1.352141E+0
-1.352141E+0
-1.352141E+0
-1.429064E+0
-1.429064E+0
-1.429064E+0
-1.352141E+0
-1.275219E+0
-1.275219E+0
-1.275219E+0
-1.352141E+0
-1.352141E+0
-1.352141E+0
-1.198297E+0
-1.198297E+0
-1.198297E+0
-1.275219E+0
-1.275219E+0
-1.275219E+0
-1.198297E+0
-1.198297E+0
-1.275219E+0
-1.198297E+0
-1.198297E+0
-1.121374E+0
-1.121374E+0
-1.121374E+0
-1.121374E+0
-1.198297E+0
-1.121374E+0
-1.044453E+0
-1.044453E+0
-1.044453E+0
-9.675293E-1
-9.675293E-1
-8.906069E-1
-8.906069E-1
-8.906069E-1
-8.906069E-1
-9.675293E-1
-8.906069E-1
-8.136845E-1
-7.367630E-1
-7.367630E-1
-7.367630E-1
-8.136845E-1
-7.367630E-1
-7.367630E-1
-7.367630E-1
-8.136845E-1
-8.136845E-1
-7.367630E-1
-6.598406E-1
-7.367630E-1
-8.136845E-1
-8.136845E-1
-8.136845E-1
-7.367630E-1
-7.367630E-1
-8.136845E-1
-8.136845E-1
-7.367630E-1
-7.367630E-1
-7.367630E-1
-7.367630E-1
-8.136845E-1
-8.136845E-1
-8.906069E-1
-9.675293E-1
-9.675293E-1
-9.675293E-1
-9.675293E-1
-8.906069E-1
-8.906069E-1
-9.675293E-1
-9.675293E-1
-9.675293E-1
-9.675293E-1
-9.675293E-1
-9.675293E-1
-9.675293E-1
-9.675293E-1
-8.906069E-1
-8.906069E-1
-8.906069E-1
-8.906069E-1
-9.675293E-1
-9.675293E-1
-9.675293E-1
-9.675293E-1
-8.906069E-1
-8.906069E-1
-8.906069E-1
-9.675293E-1
-9.675293E-1
-8.906069E-1
-8.136845E-1
-8.136845E-1
-8.136845E-1
-8.136845E-1
-7.367630E-1
-7.367630E-1
-6.598406E-1
-6.598406E-1
-5.829182E-1
-5.059948E-1
-5.059948E-1
-5.059948E-1
-5.059948E-1
-5.059948E-1
-5.059948E-1
-5.059948E-1
-4.290733E-1
-3.521509E-1
-4.290733E-1
-5.059948E-1
-5.059948E-1
-5.059948E-1
-4.290733E-1
-4.290733E-1
-4.290733E-1
-4.290733E-1
-5.059948E-1
-5.829182E-1
-5.829182E-1
-5.829182E-1
-5.059948E-1
-5.059948E-1
-5.829182E-1
-6.598406E-1
-7.367630E-1
-7.367630E-1
-6.598406E-1
-6.598406E-1
-6.598406E-1
-6.598406E-1
-7.367630E-1
-7.367630E-1
-7.367630E-1
-8.136845E-1
-8.136845E-1
-8.906069E-1
-8.136845E-1
-7.367630E-1
-7.367630E-1
-8.136845E-1
-8.136845E-1
-7.367630E-1
-6.598406E-1
-6.598406E-1
-7.367630E-1
-8.906069E-1
-8.906069E-1
-8.136845E-1
-7.367630E-1
-7.367630E-1
-7.367630E-1
-7.367630E-1
-7.367630E-1
-7.367630E-1
-6.598406E-1
-5.829182E-1
-5.829182E-1
-5.829182E-1
-5.829182E-1
-6.598406E-1
-6.598406E-1
-6.598406E-1
-6.598406E-1
-5.059948E-1
-4.290733E-1
-4.290733E-1
-4.290733E-1
-5.059948E-1
-5.829182E-1
-5.829182E-1
-5.059948E-1
-5.059948E-1
-4.290733E-1
-4.290733E-1
-4.290733E-1
-4.290733E-1
-4.290733E-1
-3.521509E-1
-3.521509E-1
-2.752285E-1
-2.752285E-1
-1.983061E-1
-1.983061E-1
-2.752285E-1
-3.521509E-1
-4.290733E-1
-3.521509E-1
-3.521509E-1
-2.752285E-1
-2.752285E-1
-2.752285E-1
-3.521509E-1
-3.521509E-1
-3.521509E-1
-3.521509E-1
-3.521509E-1
-3.521509E-1
-3.521509E-1
-4.290733E-1
-4.290733E-1
-4.290733E-1
-4.290733E-1
-4.290733E-1
-5.059948E-1
-5.059948E-1
-5.059948E-1
-5.059948E-1
-5.059948E-1
-5.059948E-1
-6.598406E-1
-6.598406E-1
-6.598406E-1
-5.829182E-1
-6.598406E-1
-6.598406E-1
-7.367630E-1
-7.367630E-1
-7.367630E-1
-7.367630E-1
-7.367630E-1
-6.598406E-1
-7.367630E-1
-7.367630E-1
-7.367630E-1
-8.136845E-1
-8.136845E-1
-8.136845E-1
-7.367630E-1
-7.367630E-1
-8.136845E-1
-8.136845E-1
-7.367630E-1
-7.367630E-1
-7.367630E-1
-7.367630E-1
-7.367630E-1
-8.136845E-1
-8.136845E-1
-8.136845E-1
-8.136845E-1
-7.367630E-1
-7.367630E-1
-7.367630E-1
-8.136845E-1
-8.136845E-1
-8.906069E-1
-8.136845E-1
-8.136845E-1
-8.136845E-1
-8.136845E-1
-8.906069E-1
-8.906069E-1
-8.136845E-1
-8.136845E-1
-8.136845E-1
-8.136845E-1
-8.136845E-1
-8.906069E-1
-8.906069E-1
-9.675293E-1
-8.906069E-1
-8.906069E-1
-8.906069E-1
-8.906069E-1
-8.906069E-1
-8.906069E-1
-9.675293E-1
-1.044453E+0
-1.044453E+0
-9.675293E-1
-8.906069E-1
-8.906069E-1
-9.675293E-1
-1.044453E+0
-1.044453E+0
-1.121374E+0
-1.121374E+0
-1.121374E+0
-1.121374E+0
-1.121374E+0
-1.198297E+0
-1.121374E+0
-1.121374E+0
-1.044453E+0
-1.121374E+0
-1.121374E+0
-1.198297E+0
-1.275219E+0
-1.275219E+0
-1.275219E+0
-1.352141E+0
-1.352141E+0
-1.275219E+0
-1.275219E+0
-1.352141E+0
-1.429064E+0
-1.429064E+0
-1.352141E+0
-1.352141E+0
-1.352141E+0
-1.429064E+0
-1.429064E+0
-1.429064E+0
-1.352141E+0
-1.352141E+0
-1.352141E+0
-1.352141E+0
-1.352141E+0
-1.352141E+0
-1.352141E+0
-1.429064E+0
-1.429064E+0
-1.429064E+0
-1.429064E+0
-1.429064E+0
-1.429064E+0
-1.352141E+0
-1.352141E+0
-1.352141E+0
-1.352141E+0
-1.352141E+0
-1.429064E+0
-1.429064E+0
-1.429064E+0
-1.352141E+0
-1.275219E+0
-1.275219E+0
-1.275219E+0
-1.275219E+0
-1.352141E+0
-1.352141E+0
-1.275219E+0
-1.198297E+0
-1.198297E+0
-1.275219E+0
-1.275219E+0
-1.275219E+0
-1.275219E+0
-1.275219E+0
-1.352141E+0
-1.352141E+0
-1.352141E+0
-1.429064E+0
-1.429064E+0
-1.429064E+0
-1.429064E+0
-1.352141E+0
-1.352141E+0
-1.275219E+0
-1.352141E+0
-1.352141E+0
-1.352141E+0
-1.352141E+0
-1.352141E+0
-1.352141E+0
-1.275219E+0
-1.275219E+0
-1.352141E+0
-1.352141E+0
-1.352141E+0
-1.352141E+0
-1.352141E+0
-1.352141E+0
-1.352141E+0
-1.352141E+0
-1.429064E+0
-1.505986E+0
-1.429064E+0
-1.429064E+0
-1.429064E+0
-1.429064E+0
-1.429064E+0
-1.429064E+0
-1.352141E+0
-1.352141E+0
-1.352141E+0
-1.352141E+0
-1.352141E+0
-1.352141E+0
-1.352141E+0
-1.352141E+0
-1.352141E+0
-1.429064E+0
-1.429064E+0
-1.429064E+0
-1.352141E+0
-1.352141E+0
-1.429064E+0
-1.429064E+0
-1.429064E+0
-1.429064E+0
-1.429064E+0
-1.429064E+0
-1.429064E+0
-1.429064E+0
-1.429064E+0
-1.429064E+0
-1.429064E+0
-1.505986E+0
-1.429064E+0
-1.429064E+0
-1.429064E+0
-1.505986E+0
-1.582909E+0
-1.582909E+0
-1.505986E+0
-1.505986E+0
-1.505986E+0
-1.505986E+0
-1.505986E+0
-1.505986E+0
-1.505986E+0
-1.582909E+0
-1.582909E+0
-1.582909E+0
-1.659831E+0
-1.659831E+0
-1.659831E+0
-1.659831E+0
-1.659831E+0
-1.582909E+0
-1.505986E+0
-1.505986E+0
-1.582909E+0
-1.659831E+0
-1.736754E+0
-1.736754E+0
-1.659831E+0
-1.736754E+0
-1.736754E+0
-1.813675E+0
-1.736754E+0
-1.736754E+0
-1.736754E+0
-1.736754E+0
-1.736754E+0
-1.736754E+0
-1.736754E+0
-1.736754E+0
-1.813675E+0
-1.813675E+0
-1.813675E+0
-1.890597E+0
-1.890597E+0
-1.890597E+0
-1.890597E+0
-1.813675E+0
-1.813675E+0
-1.813675E+0
-1.890597E+0
-1.890597E+0
-1.890597E+0
-1.890597E+0
-1.890597E+0
-1.967521E+0
-1.890597E+0
-1.890597E+0
-1.890597E+0
-1.890597E+0
-1.967521E+0
-2.044443E+0
-1.967521E+0
-1.967521E+0
-1.967521E+0
-1.967521E+0
-2.044443E+0
-2.044443E+0
-2.044443E+0
-2.044443E+0
-2.044443E+0
-2.044443E+0
-2.044443E+0
-2.044443E+0
-2.044443E+0
-2.044443E+0
-2.044443E+0
-2.044443E+0
-2.044443E+0
-2.044443E+0
-2.044443E+0
-2.044443E+0
-2.044443E+0
-2.044443E+0
-2.044443E+0
-2.044443E+0
-2.044443E+0
-2.044443E+0
-2.044443E+0
-2.044443E+0
-2.121365E+0
-2.121365E+0
-2.121365E+0
-2.121365E+0
-2.121365E+0
-2.121365E+0
-2.121365E+0
-2.121365E+0
-2.121365E+0
-2.121365E+0
-2.198287E+0
-2.198287E+0
-2.198287E+0
-2.198287E+0
-2.198287E+0
-2.198287E+0
-2.121365E+0
-2.044443E+0
-2.121365E+0
-2.121365E+0
-2.198287E+0
-2.121365E+0
-2.044443E+0
-2.121365E+0
-2.121365E+0
-2.198287E+0
-2.198287E+0
-2.121365E+0
-2.121365E+0
-2.121365E+0
-2.198287E+0
-2.198287E+0
-2.198287E+0
-2.198287E+0
-2.275209E+0
-2.198287E+0
-2.198287E+0
-2.121365E+0
-2.121365E+0
-2.198287E+0
-2.275209E+0
-2.198287E+0
-2.198287E+0
-2.198287E+0
-2.198287E+0
-2.198287E+0
-2.198287E+0
-2.121365E+0
-2.121365E+0
-2.121365E+0
-2.121365E+0
-2.198287E+0
-2.198287E+0
-2.275209E+0
-2.198287E+0
-2.198287E+0
-2.198287E+0
-2.275209E+0
-2.275209E+0
-2.275209E+0
-2.198287E+0
-2.121365E+0
-2.198287E+0
-2.198287E+0
-2.275209E+0
-2.275209E+0
-2.275209E+0
-2.275209E+0
-2.198287E+0
-2.198287E+0
-2.275209E+0
-2.275209E+0
-2.275209E+0
-2.275209E+0
-2.275209E+0
-2.275209E+0
-2.275209E+0
-2.198287E+0
-2.198287E+0
-2.275209E+0
-2.275209E+0
-2.352132E+0
-2.352132E+0
-2.275209E+0
-2.198287E+0
-2.198287E+0
-2.198287E+0
-2.275209E+0
-2.275209E+0
-2.275209E+0
-2.198287E+0
-2.198287E+0
-2.198287E+0
-2.275209E+0
-2.275209E+0
-2.352132E+0
-2.352132E+0
-2.275209E+0
-2.275209E+0
-2.275209E+0
-2.352132E+0
-2.275209E+0
-2.275209E+0
-2.198287E+0
-2.275209E+0
-2.275209E+0
-2.275209E+0
-2.275209E+0
-2.198287E+0
-2.275209E+0
-2.275209E+0
-2.275209E+0
-2.352132E+0
-2.429055E+0
-2.352132E+0
-2.352132E+0
-2.275209E+0
-2.275209E+0
-2.275209E+0
-2.352132E+0
-2.429055E+0
-2.429055E+0
-2.429055E+0
-2.352132E+0
-2.275209E+0
-2.275209E+0
-2.352132E+0
-2.429055E+0
-2.429055E+0
-2.429055E+0
-2.429055E+0
-2.429055E+0
-2.429055E+0
-2.429055E+0
-2.429055E+0
-2.429055E+0
-2.429055E+0
-2.429055E+0
-2.429055E+0
-2.429055E+0
-2.352132E+0
-2.352132E+0
-2.352132E+0
-2.352132E+0
-2.352132E+0
-2.352132E+0
-2.429055E+0
-2.429055E+0
-2.429055E+0
-2.352132E+0
-2.352132E+0
-2.352132E+0
-2.429055E+0
-2.505977E+0
-2.505977E+0
-2.505977E+0
-2.429055E+0
-2.429055E+0
-2.429055E+0
-2.429055E+0
-2.505977E+0
-2.505977E+0
-2.505977E+0
-2.505977E+0
-2.352132E+0
-2.352132E+0
-2.352132E+0
-2.505977E+0
-2.505977E+0
-2.505977E+0
-2.505977E+0
-2.429055E+0
-2.429055E+0
-2.429055E+0
-2.429055E+0
-2.429055E+0
-2.429055E+0
-2.352132E+0
-2.352132E+0
-2.352132E+0
-2.429055E+0
-2.505977E+0
-2.505977E+0
-2.505977E+0
-2.505977E+0
-2.505977E+0
-2.505977E+0
-2.582899E+0
-2.582899E+0
-2.659822E+0
-2.582899E+0
-2.505977E+0
-2.505977E+0
-2.505977E+0
-2.582899E+0
-2.582899E+0
-2.505977E+0
-2.505977E+0
-2.582899E+0
-2.582899E+0
-2.505977E+0
-2.429055E+0
-2.429055E+0
-2.352132E+0
-2.429055E+0
-2.429055E+0
-2.352132E+0
-2.275209E+0
-2.198287E+0
-2.198287E+0
-2.198287E+0
-2.198287E+0
-2.198287E+0
-2.198287E+0
-2.121365E+0
-2.121365E+0
-2.198287E+0
-2.121365E+0
-2.121365E+0
-2.044443E+0
-2.044443E+0
-2.121365E+0
-2.121365E+0
-2.121365E+0
-2.121365E+0
-2.198287E+0
-2.198287E+0
-2.198287E+0
-2.198287E+0
-2.198287E+0
-2.275209E+0
-2.352132E+0
-2.429055E+0
-2.429055E+0
-2.352132E+0
-2.275209E+0
-2.275209E+0
-2.275209E+0
-2.275209E+0
-2.275209E+0
-2.275209E+0
-2.275209E+0
-2.275209E+0
-2.198287E+0
-2.121365E+0
-2.121365E+0
-2.121365E+0
-2.121365E+0
-2.121365E+0
-2.121365E+0
-2.044443E+0
-1.967521E+0
-1.967521E+0
-1.967521E+0
-2.121365E+0
-2.121365E+0
-2.121365E+0
-2.044443E+0
-2.044443E+0
-1.967521E+0
-1.890597E+0
-1.890597E+0
-1.890597E+0
-1.967521E+0
-1.967521E+0
-1.967521E+0
-1.967521E+0
-1.967521E+0
-1.967521E+0
-1.890597E+0
-1.890597E+0
-1.967521E+0
-2.044443E+0
-2.198287E+0
-2.198287E+0
-2.198287E+0
-2.044443E+0
-1.890597E+0
-1.890597E+0
-1.967521E+0
-1.967521E+0
-1.967521E+0
-1.967521E+0
-2.044443E+0
-2.121365E+0
-2.121365E+0
-2.121365E+0
-2.121365E+0
-2.044443E+0
-2.044443E+0
-2.044443E+0
-2.121365E+0
-2.121365E+0
-2.044443E+0
-2.044443E+0
-1.967521E+0
-1.967521E+0
-1.967521E+0
-1.967521E+0
-1.967521E+0
-1.967521E+0
-2.121365E+0
-2.198287E+0
-2.198287E+0
-2.198287E+0
-2.121365E+0
-2.044443E+0
-2.044443E+0
-2.121365E+0
-2.198287E+0
-2.198287E+0
-2.275209E+0
-2.275209E+0
-2.198287E+0
-2.121365E+0
-2.044443E+0
-2.121365E+0
-2.121365E+0
-2.275209E+0
-2.352132E+0
-2.352132E+0
-2.429055E+0
-2.429055E+0
-2.429055E+0
-2.505977E+0
-2.582899E+0
-2.429055E+0
-2.198287E+0
-2.121365E+0
-2.121365E+0
-2.121365E+0
-2.044443E+0
-1.967521E+0
-1.890597E+0
-1.813675E+0
-1.813675E+0
-1.813675E+0
-1.967521E+0
-1.967521E+0
-1.890597E+0
-1.813675E+0
-1.736754E+0
-1.736754E+0
-1.736754E+0
-1.813675E+0
-1.813675E+0
-1.890597E+0
-1.967521E+0
-1.890597E+0
-1.890597E+0
-1.813675E+0
-1.813675E+0
-1.813675E+0
-1.967521E+0
-2.044443E+0
-2.044443E+0
-1.967521E+0
-1.890597E+0
-1.890597E+0
-1.890597E+0
-1.890597E+0
-1.890597E+0
-1.890597E+0
-1.890597E+0
-1.967521E+0
-1.967521E+0
-1.967521E+0
-1.967521E+0
-1.890597E+0
-1.890597E+0
-1.890597E+0
-1.813675E+0
-1.736754E+0
-1.736754E+0
-1.813675E+0
-1.890597E+0
-1.813675E+0
-1.890597E+0
-1.967521E+0
-1.967521E+0
-1.967521E+0
-1.967521E+0
-2.044443E+0
-2.121365E+0
-2.121365E+0
-2.198287E+0
-2.275209E+0
-2.429055E+0
-2.429055E+0
-2.352132E+0
-2.352132E+0
-2.352132E+0
-2.429055E+0
-2.429055E+0
-2.352132E+0
-2.352132E+0
-2.429055E+0
-2.505977E+0
-2.582899E+0
-2.659822E+0
-2.582899E+0
-2.582899E+0
-2.582899E+0
-2.505977E+0
-2.505977E+0
-2.429055E+0
-2.429055E+0
-2.505977E+0
-2.582899E+0
-2.659822E+0
-2.736744E+0
-2.659822E+0
-2.582899E+0
-2.505977E+0
-2.429055E+0
-2.429055E+0
-2.352132E+0
-2.275209E+0
-2.275209E+0
-2.198287E+0
-2.198287E+0
-2.275209E+0
-2.352132E+0
-2.275209E+0
-2.275209E+0
-2.198287E+0
-2.121365E+0
-2.044443E+0
-1.967521E+0
-2.044443E+0
-2.044443E+0
-2.121365E+0
-2.121365E+0
-2.121365E+0
-2.044443E+0
-1.967521E+0
-1.967521E+0
-1.967521E+0
-1.890597E+0
-1.890597E+0
-1.890597E+0
-1.967521E+0
-2.044443E+0
-2.198287E+0
-2.352132E+0
-2.582899E+0
-2.813666E+0
-2.967511E+0
-3.121356E+0
-3.121356E+0
-3.198278E+0
-3.198278E+0
-3.198278E+0
-3.275200E+0
-3.352123E+0
-3.429045E+0
-3.429045E+0
-3.352123E+0
-3.275200E+0
-3.198278E+0
-3.121356E+0
-2.967511E+0
-2.813666E+0
-2.736744E+0
-2.659822E+0
-2.659822E+0
-2.736744E+0
-2.736744E+0
-2.659822E+0
-2.659822E+0
-2.736744E+0
-2.813666E+0
-2.813666E+0
-2.813666E+0
-2.890589E+0
-3.044433E+0
-3.044433E+0
-3.044433E+0
-2.967511E+0
-3.044433E+0
-3.044433E+0
-2.967511E+0
-2.967511E+0
-2.967511E+0
-2.967511E+0
-2.890589E+0
-2.890589E+0
-2.890589E+0
-2.967511E+0
-2.967511E+0
-2.967511E+0
-3.044433E+0
-3.121356E+0
-3.044433E+0
-3.044433E+0
-3.121356E+0
-3.121356E+0
-3.044433E+0
-2.890589E+0
-2.890589E+0
-3.044433E+0
-3.198278E+0
-3.275200E+0
-3.198278E+0
-3.044433E+0
-3.044433E+0
-3.198278E+0
-3.275200E+0
-3.198278E+0
-3.044433E+0
-2.967511E+0
-2.967511E+0
-3.044433E+0
-3.044433E+0
-3.044433E+0
-3.121356E+0
-3.121356E+0
-3.121356E+0
-3.044433E+0
-3.044433E+0
-2.967511E+0
-2.890589E+0
-2.890589E+0
-2.890589E+0
-2.890589E+0
-2.890589E+0
-2.890589E+0
-2.890589E+0
-2.813666E+0
-2.736744E+0
-2.659822E+0
-2.582899E+0
-2.659822E+0
-2.813666E+0
-2.890589E+0
-2.890589E+0
-2.890589E+0
-2.890589E+0
-2.967511E+0
-3.044433E+0
-3.044433E+0
-3.044433E+0
-3.121356E+0
-3.275200E+0
-3.275200E+0
-3.044433E+0
-2.813666E+0
-2.736744E+0
-2.813666E+0
-2.967511E+0
-3.121356E+0
-3.121356E+0
-2.967511E+0
-2.890589E+0
-2.890589E+0
-2.890589E+0
-2.813666E+0
-2.736744E+0
-2.659822E+0
-2.736744E+0
-2.890589E+0
-2.967511E+0
-3.044433E+0
-2.967511E+0
-2.890589E+0
-2.813666E+0
-2.659822E+0
-2.582899E+0
-2.505977E+0
-2.505977E+0
-2.505977E+0
-2.582899E+0
-2.582899E+0
-2.352132E+0
-2.275209E+0
-2.352132E+0
-2.582899E+0
-2.890589E+0
-3.044433E+0
-3.044433E+0
-2.890589E+0
-2.736744E+0
-2.659822E+0
-2.582899E+0
-2.659822E+0
-2.736744E+0
-2.813666E+0
-2.813666E+0
-2.890589E+0
-3.044433E+0
-2.967511E+0
-2.736744E+0
-2.505977E+0
-2.505977E+0
-2.813666E+0
-2.967511E+0
-2.967511E+0
-2.890589E+0
-2.890589E+0
-2.890589E+0
-2.890589E+0
-2.967511E+0
-3.044433E+0
-3.121356E+0
-3.198278E+0
-3.121356E+0
-3.044433E+0
-2.967511E+0
-2.890589E+0
-2.890589E+0
-2.890589E+0
-2.890589E+0
-2.967511E+0
-3.044433E+0
-3.044433E+0
-3.121356E+0
-3.121356E+0
-3.044433E+0
-3.121356E+0
-3.121356E+0
-3.044433E+0
-2.967511E+0
-2.890589E+0
-2.890589E+0
-3.044433E+0
-3.198278E+0
-3.352123E+0
-3.352123E+0
-3.275200E+0
-3.121356E+0
-3.121356E+0
-3.121356E+0
-3.198278E+0
-3.275200E+0
-3.275200E+0
-3.198278E+0
-3.275200E+0
-3.352123E+0
-3.429045E+0
-3.659812E+0
-3.890579E+0
-3.967502E+0
-4.044424E+0
-4.044424E+0
-4.121346E+0
-4.198269E+0
-4.275191E+0
-4.198269E+0
-4.121346E+0
-4.044424E+0
-4.044424E+0
-4.044424E+0
-4.198269E+0
-4.352113E+0
-4.505958E+0
-4.505958E+0
-4.505958E+0
-4.429036E+0
-4.352113E+0
-4.352113E+0
-4.429036E+0
-4.505958E+0
-4.429036E+0
-4.429036E+0
-4.429036E+0
-4.505958E+0
-4.505958E+0
-4.582880E+0
-4.582880E+0
-4.505958E+0
-4.505958E+0
-4.582880E+0
-4.659803E+0
-4.659803E+0
-4.659803E+0
-4.736725E+0
-4.813647E+0
-4.813647E+0
-4.813647E+0
-4.890570E+0
-4.967492E+0
-4.813647E+0
-4.505958E+0
-4.198269E+0
-4.121346E+0
-4.198269E+0
-4.352113E+0
-4.505958E+0
-4.429036E+0
-4.429036E+0
-4.659803E+0
-4.890570E+0
-4.967492E+0
-4.890570E+0
-4.813647E+0
-4.890570E+0
-5.044415E+0
-5.198259E+0
-5.505949E+0
-5.736716E+0
-5.967483E+0
-6.044406E+0
-5.967483E+0
-5.736716E+0
-5.505949E+0
-5.505949E+0
-5.582871E+0
-5.659793E+0
-5.659793E+0
-5.659793E+0
-5.890561E+0
-5.967483E+0
-5.813638E+0
-5.582871E+0
-5.429026E+0
-5.429026E+0
-5.429026E+0
-5.505949E+0
-5.505949E+0
-5.429026E+0
-5.352104E+0
-5.429026E+0
-5.659793E+0
-5.813638E+0
-5.813638E+0
-5.736716E+0
-5.582871E+0
-5.659793E+0
-5.813638E+0
-5.967483E+0
-5.967483E+0
-5.890561E+0
-5.736716E+0
-5.736716E+0
-5.813638E+0
-5.890561E+0
-5.967483E+0
-5.967483E+0
-5.890561E+0
-5.813638E+0
-5.736716E+0
-5.582871E+0
-5.505949E+0
-5.582871E+0
-5.736716E+0
-5.890561E+0
-5.890561E+0
-5.890561E+0
-5.813638E+0
-5.275181E+0
-4.198269E+0
-3.352123E+0
-3.659812E+0
-4.813647E+0
-5.890561E+0
-5.890561E+0
-4.813647E+0
-3.736734E+0
-3.429045E+0
-4.121346E+0
-5.582871E+0
-7.044395E+0
-7.813619E+0
-8.044386E+0
-7.967464E+0
-7.813619E+0
-7.813619E+0
-7.890542E+0
-7.967464E+0
-8.121309E+0
-8.198231E+0
-8.198231E+0
-8.121309E+0
-8.198231E+0
-8.198231E+0
-8.198231E+0
-8.275153E+0
-8.428998E+0
-8.659765E+0
-8.736688E+0
-8.505920E+0
-8.198231E+0
-8.044386E+0
-8.044386E+0
-8.044386E+0
-7.967464E+0
-7.736697E+0
-7.505930E+0
-7.505930E+0
-7.659775E+0
-7.890542E+0
-7.967464E+0
-7.736697E+0
-7.505930E+0
-7.582852E+0
-7.890542E+0
-8.044386E+0
-8.044386E+0
-8.044386E+0
-8.275153E+0
-8.582843E+0
-8.659765E+0
-8.582843E+0
-8.505920E+0
-8.505920E+0
-8.659765E+0
-8.890533E+0
-9.121300E+0
-9.505911E+0
-9.813601E+0
-9.736678E+0
-9.582833E+0
-9.428988E+0
-9.352066E+0
-9.352066E+0
-9.659756E+0
-1.004437E+1
-1.012129E+1
-9.736678E+0
-9.121300E+0
-8.659765E+0
-8.505920E+0
-8.582843E+0
-8.736688E+0
-8.736688E+0
-8.505920E+0
-8.505920E+0
-8.659765E+0
-8.736688E+0
-8.505920E+0
-8.352076E+0
-8.428998E+0
-8.582843E+0
-8.428998E+0
-7.967464E+0
-7.429008E+0
-7.429008E+0
-7.890542E+0
-8.428998E+0
-8.582843E+0
-8.275153E+0
-8.121309E+0
-8.198231E+0
-8.352076E+0
-8.428998E+0
-8.352076E+0
-8.198231E+0
-8.044386E+0
-8.121309E+0
-8.505920E+0
-9.275145E+0
-1.035206E+1
-1.112128E+1
-1.150589E+1
-1.142897E+1
-1.119820E+1
-1.042898E+1
-9.121300E+0
-8.044386E+0
-7.736697E+0
-8.044386E+0
-8.505920E+0
-8.813610E+0
-9.121300E+0
-9.198221E+0
-9.121300E+0
-9.121300E+0
-9.198221E+0
-9.428988E+0
-9.659756E+0
-9.813601E+0
-9.813601E+0
-9.736678E+0
-9.813601E+0
-1.012129E+1
-9.890523E+0
-8.813610E+0
-7.967464E+0
-8.352076E+0
-9.659756E+0
-1.042898E+1
-1.027514E+1
-9.813601E+0
-9.736678E+0
-1.027514E+1
-1.073667E+1
-1.081359E+1
-1.089051E+1
-1.127513E+1
-1.181358E+1
-1.219819E+1
-1.265973E+1
-1.335203E+1
-1.365972E+1
-1.335203E+1
-1.281357E+1
-1.273665E+1
-1.319818E+1
-1.358280E+1
-1.342895E+1
-1.312126E+1
-1.319818E+1
-1.350587E+1
-1.389049E+1
-1.427510E+1
-1.450586E+1
-1.427510E+1
-1.389049E+1
-1.404433E+1
-1.481355E+1
-1.581354E+1
-1.704430E+1
-1.850583E+1
-2.012120E+1
-2.119811E+1
-2.089042E+1
-1.950582E+1
-1.804429E+1
-1.758276E+1
-1.812122E+1
-1.881352E+1
-1.919813E+1
-1.942889E+1
-1.965966E+1
-1.950582E+1
-1.873659E+1
-1.704430E+1
-1.527509E+1
-1.481355E+1
-1.642892E+1
-1.904428E+1
-2.135195E+1
-2.250579E+1
-2.227502E+1
-2.089042E+1
-1.896736E+1
-1.712122E+1
-1.589047E+1
-1.581354E+1
-1.650585E+1
-1.727507E+1
-1.789045E+1
-1.904428E+1
-2.050581E+1
-2.096734E+1
-2.050581E+1
-2.035196E+1
-2.150580E+1
-2.304425E+1
-2.389039E+1
-2.350578E+1
-2.289040E+1
-2.289040E+1
-2.365963E+1
-2.427500E+1
-2.381347E+1
-2.289040E+1
-2.258271E+1
-2.319809E+1
-2.412116E+1
-2.504423E+1
-2.619806E+1
-2.804420E+1
-3.019803E+1
-3.089033E+1
-2.942880E+1
-2.719805E+1
-2.627498E+1
-2.681344E+1
-2.735190E+1
-2.681344E+1
-2.535192E+1
-2.419808E+1
-2.412116E+1
-2.519807E+1
-2.642883E+1
-2.735190E+1
-2.781343E+1
-2.842881E+1
-2.950572E+1
-3.035187E+1
-3.065956E+1
-3.081340E+1
-3.073648E+1
-3.019803E+1
-2.950572E+1
-2.919803E+1
-2.942880E+1
-2.942880E+1
-2.935188E+1
-3.004418E+1
-3.150571E+1
-3.342876E+1
-3.450568E+1
-3.350568E+1
-3.173647E+1
-3.135186E+1
-3.273646E+1
-3.381338E+1
-3.381338E+1
-3.381338E+1
-3.512106E+1
-3.773641E+1
-4.004409E+1
-4.012101E+1
-3.789026E+1
-3.550567E+1
-3.519798E+1
-3.673642E+1
-3.804411E+1
-3.781334E+1
-3.689027E+1
-3.735180E+1
-3.881333E+1
-3.873640E+1
-3.704411E+1
-3.596720E+1
-3.619797E+1
-3.635181E+1
-3.635181E+1
-3.696719E+1
-3.835179E+1
-3.965948E+1
-4.050562E+1
-4.065947E+1
-3.973640E+1
-3.812103E+1
-3.658258E+1
-3.527490E+1
-3.481337E+1
-3.612105E+1
-3.827487E+1
-3.919794E+1
-3.935178E+1
-4.027485E+1
-4.127484E+1
-4.119792E+1
-4.150561E+1
-4.350559E+1
-4.642864E+1
-4.796709E+1
-4.719787E+1
-4.535173E+1
-4.396713E+1
-4.319791E+1
-4.304406E+1
-4.381328E+1
-4.642864E+1
-5.027476E+1
-5.319781E+1
-5.396703E+1
-5.335165E+1
-5.289012E+1
-5.296704E+1
-5.289012E+1
-5.250551E+1
-5.258243E+1
-5.350550E+1
-5.481318E+1
-5.604394E+1
-5.735162E+1
-5.842853E+1
-5.842853E+1
-5.727470E+1
-5.619778E+1
-5.627470E+1
-5.681316E+1
-5.727470E+1
-6.019775E+1
-6.619769E+1
-7.081303E+1
-7.027457E+1
-6.619769E+1
-6.273618E+1
-6.242849E+1
-6.465924E+1
-6.688998E+1
-6.696691E+1
-6.527462E+1
-6.435155E+1
-6.535154E+1
-6.650538E+1
-6.573615E+1
-6.373617E+1
-6.358233E+1
-6.688998E+1
-7.081303E+1
-7.173609E+1
-6.981304E+1
-6.765921E+1
-6.665923E+1
-6.604384E+1
-6.535154E+1
-6.389002E+1
-6.250541E+1
-6.358233E+1
-6.719768E+1
-7.050534E+1
-7.035149E+1
-6.735152E+1
-6.573615E+1
-6.935150E+1
-7.804372E+1
-8.704365E+1
-9.119745E+1
-9.004362E+1
-8.804364E+1
-8.896671E+1
-9.219744E+1
-9.465896E+1
-9.496664E+1
-9.381281E+1
-9.373589E+1
-9.604356E+1
-9.981275E+1
-1.021973E+2
-1.012743E+2
-9.835123E+1
-9.712047E+1
-1.001974E+2
-1.063512E+2
-1.101204E+2
-1.075050E+2
-1.010435E+2
-9.712047E+1
-9.796662E+1
-1.008127E+2
-1.025820E+2
-1.026589E+2
-1.018897E+2
-1.010435E+2
-1.003512E+2
-1.004281E+2
-1.014281E+2
-1.027358E+2
-1.029666E+2
-1.022743E+2
-1.022743E+2
-1.041973E+2
-1.074281E+2
-1.103511E+2
-1.123511E+2
-1.135819E+2
-1.141203E+2
-1.135819E+2
-1.128896E+2
-1.135819E+2
-1.157357E+2
-1.174280E+2
-1.174280E+2
-1.165049E+2
-1.162741E+2
-1.171203E+2
-1.181203E+2
-1.194280E+2
-1.212741E+2
-1.230433E+2
-1.250433E+2
-1.274279E+2
-1.291971E+2
-1.297356E+2
-1.296586E+2
-1.282740E+2
-1.257356E+2
-1.247356E+2
-1.273510E+2
-1.320432E+2
-1.363509E+2
-1.398893E+2
-1.408893E+2
-1.359663E+2
-1.268894E+2
-1.214279E+2
-1.232741E+2
-1.287356E+2
-1.345817E+2
-1.392739E+2
-1.368124E+2
-1.255048E+2
-1.159664E+2
-1.175049E+2
-1.253510E+2
-1.268125E+2
-1.181203E+2
-1.112742E+2
-1.144280E+2
-1.196587E+2
-1.175818E+2
-1.126588E+2
-1.154280E+2
-1.240433E+2
-1.281971E+2
-1.260433E+2
-1.238125E+2
-1.247356E+2
-1.271971E+2
-1.289663E+2
-1.291971E+2
-1.280433E+2
-1.261971E+2
-1.254279E+2
-1.268125E+2
-1.285817E+2
-1.291971E+2
-1.312740E+2
-1.393509E+2
-1.493508E+2
-1.505815E+2
-1.398124E+2
-1.315048E+2
-1.401970E+2
-1.534276E+2
-1.511200E+2
-1.371970E+2
-1.290433E+2
-1.288125E+2
-1.264279E+2
-1.211203E+2
-1.208895E+2
-1.273510E+2
-1.331971E+2
-1.334278E+2
-1.298125E+2
-1.252741E+2
-1.210433E+2
-1.208895E+2
-1.280433E+2
-1.404278E+2
-1.514277E+2
-1.554276E+2
-1.523507E+2
-1.484277E+2
-1.485815E+2
-1.506584E+2
-1.509661E+2
-1.495815E+2
-1.492738E+2
-1.528892E+2
-1.602737E+2
-1.669660E+2
-1.679660E+2
-1.645814E+2
-1.611199E+2
-1.603507E+2
-1.627352E+2
-1.686583E+2
-1.763505E+2
-1.810428E+2
-1.804274E+2
-1.775043E+2
-1.774274E+2
-1.819658E+2
-1.893504E+2
-1.949657E+2
-1.942734E+2
-1.885812E+2
-1.839658E+2
-1.846581E+2
-1.889658E+2
-1.916581E+2
-1.908119E+2
-1.891965E+2
-1.901196E+2
-1.928119E+2
-1.945042E+2
-1.935811E+2
-1.908888E+2
-1.881965E+2
-1.873504E+2
-1.878889E+2
-1.889658E+2
-1.914273E+2
-1.954273E+2
-1.974272E+2
-1.937350E+2
-1.864273E+2
-1.817351E+2
-1.826581E+2
-1.862735E+2
-1.879658E+2
-1.874273E+2
-1.873504E+2
-1.889658E+2
-1.911965E+2
-1.920427E+2
-1.911196E+2
-1.889658E+2
-1.878889E+2
-1.911965E+2
-1.969657E+2
-1.988118E+2
-1.951196E+2
-1.906581E+2
-1.896581E+2
-1.908888E+2
-1.911196E+2
-1.898119E+2
-1.881196E+2
-1.865043E+2
-1.850427E+2
-1.839658E+2
-1.829658E+2
-1.815043E+2
-1.801966E+2
-1.816581E+2
-1.859658E+2
-1.889658E+2
-1.882735E+2
-1.862735E+2
-1.856581E+2
-1.860427E+2
-1.861966E+2
-1.862735E+2
-1.868119E+2
-1.874273E+2
-1.874273E+2
-1.869658E+2
-1.866581E+2
-1.870427E+2
-1.883504E+2
-1.898119E+2
-1.908119E+2
-1.911196E+2
-1.905811E+2
-1.912734E+2
-1.935811E+2
-1.948119E+2
-1.936580E+2
-1.915042E+2
-1.901196E+2
-1.900427E+2
-1.910427E+2
-1.923503E+2
-1.935811E+2
-1.949657E+2
-1.959657E+2
-1.961965E+2
-1.963503E+2
-1.968119E+2
-1.965042E+2
-1.953503E+2
-1.947349E+2
-1.945811E+2
-1.937350E+2
-1.929657E+2
-1.942734E+2
-1.975041E+2
-2.012734E+2
-2.041195E+2
-2.058887E+2
-2.073502E+2
-2.078887E+2
-2.072733E+2
-2.068887E+2
-2.080425E+2
-2.104271E+2
-2.122732E+2
-2.125040E+2
-2.121963E+2
-2.127348E+2
-2.145809E+2
-2.175809E+2
-2.204270E+2
-2.229654E+2
-2.261193E+2
-2.277346E+2
-2.270423E+2
-2.270423E+2
-2.288885E+2
-2.308115E+2
-2.315808E+2
-2.329654E+2
-2.365807E+2
-2.415037E+2
-2.457345E+2
-2.483498E+2
-2.505806E+2
-2.534267E+2
-2.562728E+2
-2.585036E+2
-2.603497E+2
-2.628882E+2
-2.672727E+2
-2.731957E+2
-2.791957E+2
-2.841187E+2
-2.885802E+2
-2.938879E+2
-2.995801E+2
-3.048108E+2
-3.105031E+2
-3.173492E+2
-3.239645E+2
-3.288106E+2
-3.325798E+2
-3.375028E+2
-3.450412E+2
-3.541180E+2
-3.622718E+2
-3.689641E+2
-3.759640E+2
-3.837332E+2
-3.900408E+2
-3.931177E+2
-3.945023E+2
-3.978100E+2
-4.041945E+2
-4.111945E+2
-4.161944E+2
-4.194251E+2
-4.227328E+2
-4.274251E+2
-4.327327E+2
-4.377327E+2
-4.416557E+2
-4.455787E+2
-4.505787E+2
-4.558864E+2
-4.608863E+2
-4.656555E+2
-4.695785E+2
-4.720400E+2
-4.730400E+2
-4.739631E+2
-4.761938E+2
-4.795784E+2
-4.830399E+2
-4.862707E+2
-4.890399E+2
-4.898091E+2
-4.885014E+2
-4.875014E+2
-4.888860E+2
-4.924244E+2
-4.955013E+2
-4.970398E+2
-4.971167E+2
-4.963475E+2
-4.956552E+2
-4.954244E+2
-4.960398E+2
-4.972705E+2
-4.978090E+2
-4.964244E+2
-4.936552E+2
-4.918091E+2
-4.941936E+2
-4.992706E+2
-5.005782E+2
-4.961167E+2
-4.913476E+2
-4.905014E+2
-4.927322E+2
-4.954244E+2
-4.970398E+2
-4.967322E+2
-4.933475E+2
-4.874245E+2
-4.841938E+2
-4.870399E+2
-4.911937E+2
-4.901168E+2
-4.855784E+2
-4.829630E+2
-4.831938E+2
-4.837322E+2
-4.830399E+2
-4.818092E+2
-4.812707E+2
-4.812707E+2
-4.801169E+2
-4.769631E+2
-4.739631E+2
-4.720400E+2
-4.721939E+2
-4.800400E+2
-4.868091E+2
-4.783477E+2
-4.632709E+2
-4.520402E+2
-4.475787E+2
-4.509633E+2
-4.606555E+2
-4.768861E+2
-4.921937E+2
-4.909629E+2
-4.643478E+2
-4.256559E+2
-4.080406E+2
-4.269635E+2
-4.564248E+2
-4.645017E+2
-4.523479E+2
-4.448095E+2
-4.522710E+2
-4.629632E+2
-4.655786E+2
-4.627324E+2
-4.609632E+2
-4.582709E+2
-4.521171E+2
-4.460403E+2
-4.428864E+2
-4.421173E+2
-4.441172E+2
-4.492710E+2
-4.543479E+2
-4.545017E+2
-4.456557E+2
-4.312712E+2
-4.232713E+2
-4.268866E+2
-4.341173E+2
-4.347327E+2
-4.265020E+2
-4.147329E+2
-4.048868E+2
-3.995023E+2
-3.959638E+2
-3.886562E+2
-3.763486E+2
-3.629641E+2
-3.515796E+2
-3.418105E+2
-3.325029E+2
-3.248876E+2
-3.198876E+2
-3.151953E+2
-3.074262E+2
-2.958109E+2
-2.837341E+2
-2.755803E+2
-2.701188E+2
-2.619651E+2
-2.504267E+2
-2.408884E+2
-2.374269E+2
-2.361961E+2
-2.308885E+2
-2.207347E+2
-2.105810E+2
-2.038887E+2
-2.000426E+2
-1.967349E+2
-1.925811E+2
-1.882735E+2
-1.854273E+2
-1.848889E+2
-1.855043E+2
-1.854273E+2
-1.850427E+2
-1.848120E+2
-1.848889E+2
-1.858120E+2
-1.879658E+2
-1.909657E+2
-1.939657E+2
-1.963503E+2
-1.993503E+2
-2.038118E+2
-2.077348E+2
-2.098886E+2
-2.117348E+2
-2.159655E+2
-2.216578E+2
-2.258116E+2
-2.281193E+2
-2.321192E+2
-2.396576E+2
-2.471191E+2
-2.510421E+2
-2.521190E+2
-2.522729E+2
-2.522729E+2
-2.502729E+2
-2.451960E+2
-2.390422E+2
-2.347346E+2
-2.331961E+2
-2.315038E+2
-2.258116E+2
-2.171193E+2
-2.104271E+2
-2.070425E+2
-2.043502E+2
-2.008118E+2
-1.964272E+2
-1.915042E+2
-1.865043E+2
-1.820428E+2
-1.781197E+2
-1.747351E+2
-1.710429E+2
-1.661198E+2
-1.605045E+2
-1.571968E+2
-1.587353E+2
-1.631968E+2
-1.658121E+2
-1.639660E+2
-1.588891E+2
-1.545046E+2
-1.533507E+2
-1.547353E+2
-1.566584E+2
-1.581199E+2
-1.595814E+2
-1.611199E+2
-1.627352E+2
-1.639660E+2
-1.636583E+2
-1.618891E+2
-1.615045E+2
-1.643506E+2
-1.673506E+2
-1.665814E+2
-1.621199E+2
-1.587353E+2
-1.608122E+2
-1.687352E+2
-1.771966E+2
-1.791966E+2
-1.751197E+2
-1.727351E+2
-1.779659E+2
-1.861196E+2
-1.870427E+2
-1.781966E+2
-1.677352E+2
-1.649660E+2
-1.704275E+2
-1.765813E+2
-1.783505E+2
-1.783505E+2
-1.797351E+2
-1.828120E+2
-1.864273E+2
-1.888119E+2
-1.891196E+2
-1.875042E+2
-1.855812E+2
-1.845043E+2
-1.844274E+2
-1.854273E+2
-1.865043E+2
-1.859658E+2
-1.843504E+2
-1.841196E+2
-1.865043E+2
-1.890427E+2
-1.885812E+2
-1.856581E+2
-1.829658E+2
-1.814274E+2
-1.786582E+2
-1.735813E+2
-1.685044E+2
-1.655814E+2
-1.646583E+2
-1.654275E+2
-1.659660E+2
-1.645814E+2
-1.631968E+2
-1.630429E+2
-1.646583E+2
-1.691967E+2
-1.751197E+2
-1.803505E+2
-1.817351E+2
-1.778120E+2
-1.724275E+2
-1.681967E+2
-1.594276E+2
-1.358124E+2
-1.038896E+2
-8.719749E+1
-9.281282E+1
-1.029666E+2
-1.002743E+2
-8.704365E+1
-7.973602E+1
-8.488982E+1
-9.181283E+1
-8.881286E+1
-7.665912E+1
-6.412078E+1
-5.604394E+1
-5.189013E+1
-4.789017E+1
-4.081331E+1
-3.189032E+1
-2.304425E+1
-1.073667E+1
8.416998E+0
2.826296E+1
4.403205E+1
5.726270E+1
7.087795E+1
9.187775E+1
1.189544E+2
1.447234E+2
1.691078E+2
1.975691E+2
2.336457E+2
2.652607E+2
2.770299E+2
2.672607E+2
2.464148E+2
2.296457E+2
2.240304E+2
2.253380E+2
2.288765E+2
2.342611E+2
2.420302E+2
2.471840E+2
2.430302E+2
2.298765E+2
2.124151E+2
1.934922E+2
1.737231E+2
1.533387E+2
1.328005E+2
1.125699E+2
9.272390E+1
7.403177E+1
5.826269E+1
4.541665E+1
3.341676E+1
2.195533E+1
1.264773E+1
6.340096E+0
1.647830E+0
-1.352141E+0
-6.598406E-1
5.493948E+0
1.610923E+1
2.818604E+1
3.957055E+1
5.057045E+1
6.180111E+1
7.433946E+1
8.995470E+1
1.083391E+2
1.265697E+2
1.422619E+2
1.557233E+2
1.684924E+2
1.814154E+2
1.955691E+2
2.114151E+2
2.281842E+2
2.445686E+2
2.591839E+2
2.711838E+2
2.814145E+2
2.911067E+2
3.012604E+2
3.113372E+2
3.200295E+2
3.263371E+2
3.297217E+2
3.301832E+2
3.285678E+2
3.257217E+2
3.218756E+2
3.157987E+2
3.073373E+2
2.974912E+2
2.869529E+2
2.763376E+2
2.657992E+2
2.551070E+2
2.445686E+2
2.354149E+2
2.288765E+2
2.251842E+2
2.241073E+2
2.246457E+2
2.264919E+2
2.299534E+2
2.344918E+2
2.379533E+2
2.389533E+2
2.377995E+2
2.358764E+2
2.347995E+2
2.357995E+2
2.385687E+2
2.425687E+2
2.477224E+2
2.540301E+2
2.605685E+2
2.657992E+2
2.687223E+2
2.698761E+2
2.701068E+2
2.688761E+2
2.644915E+2
2.571070E+2
2.487994E+2
2.410302E+2
2.334918E+2
2.258765E+2
2.188766E+2
2.137228E+2
2.098767E+2
2.063382E+2
2.036459E+2
2.020306E+2
2.004152E+2
1.987229E+2
1.977229E+2
1.980306E+2
1.993383E+2
2.009537E+2
2.021844E+2
2.032613E+2
2.043382E+2
2.054921E+2
2.071074E+2
2.086459E+2
2.086459E+2
2.061844E+2
2.017998E+2
1.962614E+2
1.903384E+2
1.844153E+2
1.784154E+2
1.719539E+2
1.649540E+2
1.580310E+2
1.514157E+2
1.446465E+2
1.380312E+2
1.329543E+2
1.297235E+2
1.266467E+2
1.229544E+2
1.191083E+2
1.154929E+2
1.119545E+2
1.087238E+2
1.062622E+2
1.044930E+2
1.026469E+2
9.972383E+1
9.503157E+1
8.918548E+1
8.310860E+1
7.726251E+1
7.164718E+1
6.626261E+1
6.149342E+1
5.733962E+1
5.318581E+1
4.887816E+1
4.433974E+1
3.918594E+1
3.264754E+1
2.603222E+1
2.249379E+1
2.264763E+1
2.418608E+1
2.510915E+1
2.533991E+1
2.549376E+1
2.610914E+1
2.803220E+1
3.103217E+1
3.487829E+1
3.933978E+1
4.349359E+1
4.718587E+1
5.103198E+1
5.587809E+1
6.203188E+1
6.910874E+1
7.610867E+1
8.241631E+1
8.841625E+1
9.533926E+1
1.036469E+2
1.123391E+2
1.202621E+2
1.279543E+2
1.374158E+2
1.494157E+2
1.629540E+2
1.767231E+2
1.908768E+2
2.051075E+2
2.171843E+2
2.268765E+2
2.377995E+2
2.517224E+2
2.656454E+2
2.772607E+2
2.881067E+2
2.996451E+2
3.115680E+2
3.221833E+2
3.313370E+2
3.403370E+2
3.498753E+2
3.587214E+2
3.671060E+2
3.768751E+2
3.881827E+2
3.996441E+2
4.101056E+2
4.198747E+2
4.299515E+2
4.403360E+2
4.501821E+2
4.591820E+2
4.676435E+2
4.761050E+2
4.841049E+2
4.907202E+2
4.957970E+2
4.991816E+2
5.017200E+2
5.041816E+2
5.061815E+2
5.066431E+2
5.054893E+2
5.037200E+2
5.024893E+2
5.022585E+2
5.018739E+2
5.009508E+2
5.009508E+2
5.017970E+2
5.021816E+2
5.012585E+2
4.995663E+2
4.983355E+2
4.975663E+2
4.954124E+2
4.907971E+2
4.854894E+2
4.816433E+2
4.791049E+2
4.764896E+2
4.730281E+2
4.687973E+2
4.642589E+2
4.595666E+2
4.549513E+2
4.524898E+2
4.535667E+2
4.576436E+2
4.633358E+2
4.700281E+2
4.783357E+2
4.888740E+2
4.994893E+2
5.072585E+2
5.117200E+2
5.138738E+2
5.147969E+2
5.143353E+2
5.129507E+2
5.105662E+2
5.065662E+2
5.009508E+2
4.944125E+2
4.870279E+2
4.796433E+2
4.731819E+2
4.672589E+2
4.606435E+2
4.532590E+2
4.461052E+2
4.389514E+2
4.314900E+2
4.245670E+2
4.195670E+2
4.168747E+2
4.153363E+2
4.146440E+2
4.149517E+2
4.164132E+2
4.188747E+2
4.214901E+2
4.239516E+2
4.265669E+2
4.286438E+2
4.291054E+2
4.274900E+2
4.241054E+2
4.216439E+2
4.223362E+2
4.263362E+2
4.312592E+2
4.353361E+2
4.390284E+2
4.423360E+2
4.451052E+2
4.486437E+2
4.530282E+2
4.567205E+2
4.587974E+2
4.591051E+2
4.586435E+2
4.584897E+2
4.583359E+2
4.570282E+2
4.540282E+2
4.489514E+2
4.419514E+2
4.331823E+2
4.224131E+2
4.104132E+2
3.982595E+2
3.881057E+2
3.813366E+2
3.771058E+2
3.744136E+2
3.742597E+2
3.794904E+2
3.895673E+2
4.004133E+2
4.087210E+2
4.131824E+2
4.147209E+2
4.158747E+2
4.178747E+2
4.195670E+2
4.180286E+2
4.108748E+2
3.986441E+2
3.841058E+2
3.684136E+2
3.517215E+2
3.343370E+2
3.173372E+2
2.997989E+2
2.815683E+2
2.637223E+2
2.440302E+2
2.196458E+2
2.030306E+2
1.887999E+2
1.655694E+2
1.531849E+2
1.387235E+2
1.002623E+2
6.649338E+1
5.626270E+1
5.557040E+1
5.018584E+1
3.864748E+1
3.433984E+1
3.980132E+1
3.818595E+1
2.749374E+1
2.203226E+1
2.818604E+1
4.618588E+1
7.664713E+1
1.158775E+2
1.626463E+2
2.152612E+2
2.437994E+2
1.937999E+2
5.903191E+1
-8.896671E+1
-1.462739E+2
-5.081322E+1
1.641848E+2
3.953365E+2
5.321044E+2
5.082585E+2
3.614906E+2
2.205689E+2
1.821846E+2
2.364149E+2
3.155680E+2
3.644137E+2
3.612599E+2
3.148757E+2
2.580300E+2
2.269534E+2
2.342611E+2
2.680300E+2
3.135680E+2
3.592599E+2
3.920288E+2
4.054133E+2
4.088748E+2
4.191055E+2
4.419514E+2
4.724127E+2
5.071815E+2
5.447197E+2
5.802578E+2
6.097191E+2
6.354880E+2
6.621032E+2
6.870260E+2
7.043336E+2
7.156411E+2
7.262564E+2
7.367178E+2
7.465639E+2
7.572562E+2
7.654868E+2
7.648715E+2
7.568715E+2
7.497178E+2
7.473332E+2
7.471024E+2
7.467947E+2
7.476408E+2
7.478716E+2
7.411794E+2
7.256411E+2
7.079489E+2
6.965644E+2
6.987183E+2
7.140258E+2
7.299487E+2
7.333333E+2
7.249487E+2
7.176411E+2
7.204872E+2
7.269487E+2
7.294871E+2
7.320256E+2
7.392564E+2
7.487947E+2
7.563331E+2
7.601023E+2
7.604869E+2
7.600253E+2
7.627177E+2
7.694099E+2
7.778713E+2
7.847944E+2
7.886404E+2
7.890251E+2
7.866405E+2
7.838713E+2
7.831021E+2
7.852559E+2
7.889481E+2
7.910250E+2
7.900251E+2
7.883328E+2
7.884097E+2
7.889481E+2
7.883328E+2
7.869482E+2
7.855635E+2
7.838713E+2
7.812559E+2
7.763329E+2
7.678714E+2
7.564869E+2
7.444871E+2
7.345640E+2
7.275641E+2
7.217949E+2
7.162565E+2
7.105643E+2
7.042567E+2
6.976413E+2
6.926414E+2
6.909491E+2
6.918721E+2
6.921029E+2
6.909491E+2
6.907183E+2
6.915644E+2
6.912567E+2
6.891798E+2
6.876414E+2
6.881799E+2
6.892568E+2
6.881799E+2
6.852568E+2
6.832568E+2
6.833337E+2
6.834876E+2
6.807953E+2
6.745646E+2
6.677185E+2
6.629493E+2
6.593339E+2
6.547955E+2
6.487187E+2
6.420264E+2
6.366419E+2
6.335650E+2
6.321035E+2
6.304111E+2
6.267189E+2
6.205651E+2
6.137190E+2
6.084883E+2
6.045653E+2
6.010268E+2
5.980269E+2
5.955653E+2
5.916423E+2
5.853347E+2
5.781040E+2
5.719502E+2
5.676426E+2
5.646426E+2
5.610272E+2
5.559503E+2
5.506427E+2
5.463350E+2
5.411812E+2
5.331044E+2
5.232583E+2
5.138738E+2
5.045662E+2
4.948740E+2
4.873356E+2
4.830279E+2
4.771818E+2
4.653358E+2
4.508744E+2
4.407206E+2
4.355669E+2
4.299515E+2
4.201054E+2
4.079517E+2
3.967211E+2
3.870288E+2
3.777212E+2
3.691059E+2
3.625675E+2
3.583368E+2
3.542599E+2
3.478754E+2
3.394139E+2
3.299524E+2
3.202603E+2
3.110295E+2
3.030296E+2
2.957220E+2
2.880298E+2
2.801837E+2
2.741838E+2
2.714145E+2
2.711838E+2
2.716453E+2
2.714915E+2
2.701068E+2
2.672607E+2
2.628761E+2
2.568762E+2
2.503378E+2
2.446456E+2
2.400302E+2
2.353380E+2
2.301842E+2
2.268765E+2
2.266457E+2
2.272611E+2
2.262611E+2
2.246457E+2
2.244150E+2
2.259534E+2
2.272611E+2
2.249534E+2
2.213381E+2
2.226458E+2
2.290303E+2
2.353380E+2
2.382610E+2
2.384918E+2
2.377995E+2
2.381841E+2
2.408764E+2
2.458763E+2
2.523378E+2
2.583377E+2
2.634146E+2
2.685684E+2
2.734914E+2
2.772607E+2
2.804914E+2
2.854913E+2
2.941066E+2
3.035681E+2
3.081065E+2
3.064911E+2
3.041835E+2
3.061065E+2
3.126449E+2
3.218756E+2
3.344909E+2
3.436446E+2
3.401062E+2
3.309525E+2
3.305678E+2
3.431831E+2
3.599522E+2
3.691828E+2
3.700290E+2
3.699521E+2
3.733366E+2
3.781827E+2
3.815674E+2
3.821827E+2
3.794135E+2
3.738751E+2
3.670290E+2
3.595675E+2
3.541830E+2
3.523369E+2
3.514138E+2
3.470292E+2
3.390293E+2
3.306447E+2
3.244909E+2
3.205679E+2
3.180295E+2
3.157218E+2
3.131065E+2
3.119526E+2
3.125680E+2
3.132603E+2
3.131065E+2
3.111834E+2
3.086450E+2
3.065681E+2
3.043373E+2
3.016450E+2
2.993373E+2
2.978758E+2
2.958759E+2
2.918759E+2
2.862606E+2
2.806452E+2
2.755683E+2
2.701838E+2
2.644146E+2
2.588762E+2
2.533378E+2
2.467224E+2
2.395687E+2
2.331072E+2
2.254150E+2
2.155689E+2
2.060305E+2
1.989537E+2
1.936460E+2
1.879538E+2
1.806462E+2
1.721847E+2
1.647232E+2
1.610310E+2
1.608002E+2
1.608771E+2
1.599540E+2
1.592617E+2
1.600310E+2
1.616463E+2
1.629540E+2
1.641079E+2
1.650309E+2
1.648001E+2
1.631848E+2
1.611079E+2
1.598771E+2
1.592617E+2
1.578771E+2
1.551848E+2
1.518003E+2
1.487234E+2
1.455696E+2
1.408773E+2
1.334928E+2
1.252621E+2
1.194929E+2
1.157237E+2
1.117237E+2
1.061853E+2
9.903153E+1
9.126238E+1
8.464705E+1
7.980095E+1
7.633944E+1
7.341639E+1
7.041642E+1
6.772414E+1
6.595492E+1
6.418571E+1
6.226265E+1
6.118573E+1
6.164727E+1
6.303188E+1
6.472417E+1
6.649338E+1
6.795490E+1
6.841644E+1
6.757029E+1
6.610877E+1
6.580107E+1
6.680107E+1
6.803183E+1
6.810875E+1
6.695491E+1
6.572416E+1
6.587800E+1
6.780106E+1
6.972412E+1
7.033949E+1
6.949335E+1
6.872413E+1
7.018565E+1
7.449331E+1
7.957018E+1
8.333937E+1
8.503166E+1
8.549320E+1
8.610858E+1
8.857010E+1
9.333928E+1
9.857000E+1
1.021854E+2
1.047238E+2
1.066469E+2
1.078007E+2
1.088776E+2
1.096468E+2
1.086468E+2
1.055699E+2
1.018007E+2
9.803154E+1
9.441619E+1
9.049316E+1
8.580089E+1
8.072401E+1
7.533945E+1
6.933951E+1
6.295495E+1
5.710885E+1
5.218581E+1
4.810893E+1
4.495512E+1
4.287821E+1
4.172438E+1
4.141669E+1
4.180130E+1
4.164745E+1
4.095515E+1
4.118592E+1
4.272437E+1
4.472435E+1
4.703202E+1
5.118583E+1
5.895499E+1
6.803183E+1
7.226255E+1
7.133949E+1
7.087795E+1
7.249332E+1
7.326254E+1
7.218563E+1
7.187794E+1
7.403177E+1
7.741635E+1
7.941634E+1
7.849327E+1
7.503176E+1
7.087795E+1
6.757029E+1
6.533955E+1
6.326264E+1
6.141650E+1
6.064728E+1
6.010882E+1
5.903191E+1
5.780115E+1
5.695501E+1
5.603194E+1
5.541656E+1
5.641655E+1
5.895499E+1
6.210881E+1
6.603185E+1
7.057026E+1
7.349332E+1
7.333947E+1
7.149333E+1
6.980104E+1
6.864720E+1
6.933951E+1
7.449331E+1
8.257015E+1
8.749318E+1
8.726241E+1
8.626242E+1
8.880087E+1
9.526234E+1
1.030315E+2
1.084930E+2
1.087238E+2
1.051853E+2
1.025700E+2
1.038007E+2
1.082622E+2
1.143391E+2
1.197237E+2
1.228775E+2
1.241082E+2
1.244928E+2
1.248775E+2
1.252621E+2
1.256467E+2
1.268774E+2
1.288005E+2
1.302620E+2
1.305697E+2
1.301082E+2
1.295697E+2
1.290313E+2
1.281082E+2
1.275697E+2
1.278005E+2
1.281082E+2
1.278774E+2
1.274928E+2
1.287236E+2
1.314159E+2
1.347235E+2
1.381850E+2
1.410311E+2
1.420311E+2
1.408773E+2
1.392619E+2
1.392619E+2
1.411850E+2
1.443388E+2
1.475696E+2
1.494926E+2
1.502618E+2
1.509541E+2
1.521080E+2
1.532618E+2
1.533387E+2
1.521080E+2
1.501080E+2
1.478772E+2
1.461080E+2
1.451080E+2
1.448773E+2
1.442619E+2
1.425696E+2
1.394158E+2
1.351081E+2
1.305697E+2
1.264159E+2
1.226467E+2
1.191852E+2
1.158775E+2
1.121083E+2
1.077238E+2
1.032623E+2
9.941615E+1
9.526234E+1
9.103161E+1
8.903162E+1
9.018546E+1
9.187775E+1
9.087777E+1
8.710857E+1
8.318553E+1
8.126247E+1
8.087786E+1
8.026247E+1
7.910864E+1
7.787788E+1
7.657021E+1
7.526253E+1
7.410870E+1
7.295486E+1
7.149333E+1
7.018565E+1
6.910874E+1
6.564723E+1
5.941653E+1
5.657040E+1
6.003190E+1
6.449339E+1
6.649338E+1
6.703184E+1
6.718568E+1
6.741645E+1
6.657030E+1
6.357033E+1
6.072421E+1
6.003190E+1
6.087804E+1
6.103189E+1
5.980113E+1
5.910883E+1
6.010882E+1
6.210881E+1
6.318572E+1
6.187804E+1
5.895499E+1
5.649347E+1
5.541656E+1
5.480118E+1
5.341657E+1
5.057045E+1
4.787817E+1
4.680125E+1
4.649356E+1
4.587819E+1
4.433974E+1
4.180130E+1
3.857056E+1
3.503214E+1
3.133986E+1
2.749374E+1
2.433993E+1
2.241687E+1
2.087842E+1
1.810922E+1
1.287849E+1
6.724707E+0
2.493977E+0
8.016844E-1
-8.136845E-1
-3.736734E+0
-6.890551E+0
-9.736678E+0
-1.296742E+1
-1.689046E+1
-1.989043E+1
-2.012120E+1
-1.804429E+1
-1.612124E+1
-1.642892E+1
-1.912120E+1
-2.112119E+1
-1.996735E+1
-1.750584E+1
-1.750584E+1
-2.081350E+1
-2.396732E+1
-2.373655E+1
-2.096734E+1
-1.904428E+1
-2.012120E+1
-2.381347E+1
-2.819804E+1
-3.158263E+1
-3.296723E+1
-3.312108E+1
-3.481337E+1
-3.996716E+1
-4.604403E+1
-4.865939E+1
-4.781324E+1
-4.658248E+1
-4.573634E+1
-4.550558E+1
-4.719787E+1
-5.096706E+1
-5.558241E+1
-5.935159E+1
-6.227465E+1
-6.489001E+1
-6.781306E+1
-7.065919E+1
-7.304378E+1
-7.519760E+1
-7.750527E+1
-8.004371E+1
-8.158216E+1
-8.142831E+1
-7.919756E+1
-7.573605E+1
-7.227456E+1
-6.996688E+1
-6.912074E+1
-6.935150E+1
-7.081303E+1
-7.373608E+1
-7.765912E+1
-8.173600E+1
-8.604365E+1
-9.135130E+1
-9.765893E+1
-1.041204E+2
-1.099665E+2
-1.139665E+2
-1.152742E+2
-1.138895E+2
-1.109665E+2
-1.078127E+2
-1.040435E+2
-1.000435E+2
-9.804354E+1
-9.881276E+1
-1.004281E+2
-1.009666E+2
-1.009666E+2
-1.023512E+2
-1.061973E+2
-1.116588E+2
-1.168895E+2
-1.206587E+2
-1.230433E+2
-1.242741E+2
-1.245048E+2
-1.239664E+2
-1.231972E+2
-1.221972E+2
-1.211972E+2
-1.201203E+2
-1.188895E+2
-1.178126E+2
-1.172741E+2
-1.168895E+2
-1.162741E+2
-1.158895E+2
-1.165049E+2
-1.179664E+2
-1.195049E+2
-1.205818E+2
-1.219664E+2
-1.245048E+2
-1.283510E+2
-1.332740E+2
-1.395047E+2
-1.462739E+2
-1.525046E+2
-1.575814E+2
-1.621199E+2
-1.665814E+2
-1.700429E+2
-1.718890E+2
-1.722736E+2
-1.719659E+2
-1.713505E+2
-1.706583E+2
-1.698890E+2
-1.685813E+2
-1.668121E+2
-1.646583E+2
-1.617353E+2
-1.581199E+2
-1.540430E+2
-1.497354E+2
-1.448123E+2
-1.388893E+2
-1.319663E+2
-1.245818E+2
-1.171203E+2
-1.098127E+2
-1.031204E+2
-9.719740E+1
-9.196668E+1
-8.619750E+1
-7.927449E+1
-7.219763E+1
-6.596692E+1
-6.035159E+1
-5.496702E+1
-4.981323E+1
-4.527480E+1
-4.127484E+1
-3.765949E+1
-3.473644E+1
-3.235185E+1
-2.981341E+1
-2.681344E+1
-2.389039E+1
-2.142888E+1
-1.942889E+1
-1.742891E+1
-1.542893E+1
-1.427510E+1
-1.396741E+1
-1.373664E+1
-1.327511E+1
-1.281357E+1
-1.289050E+1
-1.335203E+1
-1.373664E+1
-1.404433E+1
-1.412125E+1
-1.404433E+1
-1.419818E+1
-1.527509E+1
-1.719815E+1
-1.919813E+1
-2.050581E+1
-2.050581E+1
-1.942889E+1
-1.796737E+1
-1.735199E+1
-1.765968E+1
-1.765968E+1
-1.627508E+1
-1.381356E+1
-1.073667E+1
-7.736697E+0
-4.890570E+0
-2.275209E+0
3.401499E-1
2.801666E+0
5.109336E+0
7.263163E+0
9.263144E+0
1.141697E+1
1.380156E+1
1.610923E+1
1.795537E+1
1.964766E+1
2.164764E+1
2.387839E+1
2.587837E+1
2.749374E+1
2.910911E+1
3.087833E+1
3.280138E+1
3.403214E+1
3.410906E+1
3.326292E+1
3.210909E+1
3.141678E+1
3.157063E+1
3.172447E+1
3.133986E+1
3.026295E+1
2.887834E+1
2.818604E+1
2.887834E+1
3.057064E+1
3.118602E+1
2.964757E+1
2.733990E+1
2.610914E+1
2.618606E+1
2.649375E+1
2.672452E+1
2.657067E+1
2.580145E+1
2.495531E+1
2.441685E+1
2.403224E+1
2.357070E+1
2.310917E+1
2.303224E+1
2.387839E+1
2.518607E+1
2.610914E+1
2.626298E+1
2.618606E+1
2.649375E+1
2.718605E+1
2.787835E+1
2.887834E+1
3.026295E+1
3.149370E+1
3.226292E+1
3.264754E+1
3.295523E+1
3.357061E+1
3.464752E+1
3.541674E+1
3.503214E+1
3.357061E+1
3.203216E+1
3.141678E+1
3.180139E+1
3.280138E+1
3.403214E+1
3.564751E+1
3.687827E+1
3.641673E+1
3.449368E+1
3.249370E+1
3.149370E+1
3.133986E+1
3.118602E+1
3.026295E+1
2.857065E+1
2.664760E+1
2.557068E+1
2.587837E+1
2.718605E+1
2.872450E+1
2.972449E+1
2.995526E+1
2.987833E+1
3.033987E+1
3.195524E+1
3.418599E+1
3.549367E+1
3.603213E+1
3.733981E+1
3.972440E+1
4.157053E+1
4.226283E+1
4.272437E+1
4.372436E+1
4.533973E+1
4.718587E+1
4.895508E+1
5.049352E+1
5.210889E+1
5.349350E+1
5.357042E+1
5.226274E+1
5.110890E+1
5.095506E+1
5.110890E+1
5.126275E+1
5.187813E+1
5.341657E+1
5.541656E+1
5.718577E+1
5.857037E+1
6.010882E+1
6.195496E+1
6.433955E+1
6.657030E+1
6.841644E+1
6.972412E+1
7.103180E+1
7.310870E+1
7.633944E+1
8.103170E+1
8.510859E+1
8.480090E+1
8.133939E+1
7.995479E+1
8.280092E+1
8.695472E+1
8.926239E+1
8.910855E+1
8.780087E+1
8.626242E+1
8.449321E+1
8.272399E+1
8.187785E+1
8.164708E+1
8.133939E+1
8.087786E+1
8.057017E+1
8.033940E+1
8.010864E+1
7.949326E+1
7.833942E+1
7.703174E+1
7.557021E+1
7.349332E+1
7.103180E+1
6.864720E+1
6.672414E+1
6.533955E+1
6.418571E+1
6.264726E+1
6.041651E+1
5.810884E+1
5.703193E+1
5.787808E+1
5.995498E+1
6.226265E+1
6.410879E+1
6.564723E+1
6.726260E+1
6.887797E+1
7.064719E+1
7.280101E+1
7.557021E+1
7.857018E+1
8.141631E+1
8.372398E+1
8.526243E+1
8.664703E+1
8.872394E+1
9.210852E+1
9.633925E+1
1.001854E+2
1.029546E+2
1.047238E+2
1.056469E+2
1.061853E+2
1.069545E+2
1.081853E+2
1.091853E+2
1.097237E+2
1.098007E+2
1.097237E+2
1.091853E+2
1.083391E+2
1.074930E+2
1.069545E+2
1.064930E+2
1.054930E+2
1.041853E+2
1.030315E+2
1.025700E+2
1.025700E+2
1.024930E+2
1.025700E+2
1.034930E+2
1.049546E+2
1.054930E+2
1.039546E+2
1.007238E+2
9.733924E+1
9.503157E+1
9.403158E+1
9.410851E+1
9.480080E+1
9.518542E+1
9.495465E+1
9.480080E+1
9.526234E+1
9.633925E+1
9.741616E+1
9.849308E+1
9.949307E+1
1.003392E+2
1.009546E+2
1.012623E+2
1.011854E+2
1.005700E+2
9.964692E+1
9.926231E+1
9.933922E+1
9.949307E+1
9.918538E+1
9.841615E+1
9.749309E+1
9.641618E+1
9.526234E+1
9.395466E+1
9.226237E+1
9.041623E+1
8.926239E+1
8.872394E+1
8.803164E+1
8.657011E+1
8.464705E+1
8.287785E+1
8.118556E+1
7.910864E+1
7.664713E+1
7.487791E+1
7.464715E+1
7.487791E+1
7.441638E+1
7.341639E+1
7.233948E+1
7.149333E+1
7.057026E+1
6.933951E+1
6.780106E+1
6.633953E+1
6.503185E+1
6.326264E+1
6.157034E+1
6.133958E+1
6.280110E+1
6.433955E+1
6.472417E+1
6.410879E+1
6.326264E+1
6.318572E+1
6.380109E+1
6.464724E+1
6.518569E+1
6.557031E+1
6.587800E+1
6.603185E+1
6.603185E+1
6.595492E+1
6.587800E+1
6.533955E+1
6.387801E+1
6.218572E+1
6.103189E+1
6.010882E+1
5.887807E+1
5.772424E+1
5.664732E+1
5.595502E+1
5.595502E+1
5.672424E+1
5.810884E+1
5.987805E+1
6.118573E+1
6.157034E+1
6.110881E+1
6.033959E+1
5.980113E+1
5.964729E+1
5.972421E+1
5.949344E+1
5.910883E+1
5.887807E+1
5.864730E+1
5.810884E+1
5.718577E+1
5.633963E+1
5.580117E+1
5.533964E+1
5.480118E+1
5.433965E+1
5.395503E+1
5.326273E+1
5.218581E+1
5.103198E+1
5.010891E+1
4.957046E+1
4.941661E+1
4.957046E+1
4.949354E+1
4.880123E+1
4.772432E+1
4.657049E+1
4.557050E+1
4.457050E+1
4.372436E+1
4.295513E+1
4.226283E+1
4.141669E+1
4.080131E+1
4.041670E+1
4.033978E+1
4.049362E+1
4.064746E+1
4.072439E+1
4.072439E+1
4.057054E+1
4.041670E+1
4.033978E+1
4.033978E+1
4.026285E+1
4.010901E+1
4.003209E+1
4.033978E+1
4.057054E+1
4.033978E+1
3.972440E+1
3.957055E+1
4.018593E+1
4.095515E+1
4.103207E+1
4.041670E+1
3.926286E+1
3.795519E+1
3.726288E+1
3.749365E+1
3.849364E+1
3.949363E+1
3.964748E+1
3.887825E+1
3.757057E+1
3.649366E+1
3.633981E+1
3.703211E+1
3.795519E+1
3.849364E+1
3.833980E+1
3.764749E+1
3.710904E+1
3.687827E+1
3.672443E+1
3.626289E+1
3.610905E+1
3.633981E+1
3.672443E+1
3.657058E+1
3.618597E+1
2.818604E+1
1.863060E-1
-1.981351E+1
9.263144E+0
7.149333E+1
1.138006E+2
9.833923E+1
3.218601E+1
-2.965957E+1
-3.819795E+1
3.263201E+0
5.841653E+1
9.249313E+1
8.810856E+1
5.318581E+1
1.810922E+1
9.263144E+0
2.726298E+1
5.149352E+1
6.218572E+1
5.441657E+1
3.441676E+1
1.664769E+1
1.887844E+1
3.049372E+1
2.426300E+1
1.010929E+1
5.340102E+0
4.032423E+0
8.955454E+0
2.426300E+1
4.041670E+1
4.803201E+1
4.172438E+1
2.710913E+1
1.787845E+1
2.103226E+1
3.587828E+1
5.133968E+1
5.603194E+1
4.980122E+1
3.949363E+1
3.349368E+1
3.595520E+1
4.280129E+1
4.772432E+1
4.664741E+1
4.018593E+1
3.341676E+1
3.003218E+1
3.087833E+1
3.449368E+1
3.757057E+1
3.772442E+1
3.464752E+1
3.026295E+1
2.795528E+1
2.910911E+1
3.303215E+1
3.733981E+1
3.949363E+1
3.818595E+1
3.364753E+1
2.880142E+1
2.787835E+1
3.157063E+1
3.633981E+1
3.887825E+1
3.903210E+1
3.803210E+1
3.764749E+1
3.857056E+1
4.087824E+1
4.380128E+1
4.610895E+1
4.733971E+1
4.803201E+1
4.818585E+1
4.803201E+1
4.780124E+1
4.857047E+1
5.018584E+1
5.141659E+1
5.187813E+1
5.180120E+1
5.149352E+1
5.133968E+1
5.157044E+1
5.241658E+1
5.364735E+1
5.487811E+1
5.533964E+1
5.480118E+1
5.380119E+1
5.349350E+1
5.372427E+1
5.418580E+1
5.418580E+1
5.364735E+1
5.310889E+1
5.264735E+1
5.226274E+1
5.164736E+1
5.133968E+1
5.203198E+1
5.318581E+1
5.357042E+1
5.295504E+1
5.187813E+1
5.118583E+1
5.110890E+1
5.149352E+1
5.187813E+1
5.172428E+1
5.103198E+1
5.003200E+1
4.957046E+1
4.980122E+1
5.026276E+1
5.018584E+1
5.010891E+1
4.995507E+1
4.949354E+1
4.918584E+1
4.895508E+1
4.833970E+1
4.772432E+1
4.787817E+1
4.841663E+1
4.864739E+1
4.833970E+1
4.772432E+1
4.687817E+1
4.626279E+1
4.595511E+1
4.595511E+1
4.610895E+1
4.603203E+1
4.572434E+1
4.526281E+1
4.464742E+1
4.380128E+1
4.349359E+1
4.395512E+1
4.464742E+1
4.495512E+1
4.495512E+1
4.503204E+1
4.480127E+1
4.433974E+1
4.372436E+1
4.318591E+1
4.303206E+1
4.349359E+1
4.380128E+1
4.333975E+1
4.233976E+1
4.133977E+1
4.041670E+1
3.941670E+1
3.857056E+1
3.810902E+1
3.795519E+1
3.780134E+1
3.710904E+1
3.595520E+1
3.472444E+1
3.364753E+1
3.257062E+1
3.164755E+1
3.110909E+1
3.103217E+1
3.103217E+1
3.095525E+1
3.057064E+1
3.003218E+1
2.987833E+1
3.010910E+1
3.018602E+1
2.995526E+1
2.926296E+1
2.818604E+1
2.741682E+1
2.726298E+1
2.764759E+1
2.803220E+1
2.826296E+1
2.857065E+1
2.910911E+1
2.941680E+1
2.926296E+1
2.926296E+1
2.933988E+1
2.926296E+1
3.003218E+1
3.141678E+1
3.187831E+1
3.087833E+1
2.872450E+1
2.580145E+1
2.341686E+1
2.287840E+1
2.410916E+1
2.572453E+1
2.657067E+1
2.664760E+1
2.664760E+1
2.657067E+1
2.641683E+1
2.618606E+1
2.564761E+1
2.503223E+1
2.526300E+1
2.618606E+1
2.672452E+1
2.603222E+1
2.503223E+1
2.487838E+1
2.526300E+1
2.526300E+1
2.464762E+1
2.403224E+1
2.410916E+1
2.449377E+1
2.441685E+1
2.403224E+1
2.410916E+1
2.441685E+1
2.441685E+1
2.372455E+1
2.326301E+1
2.341686E+1
2.395532E+1
2.410916E+1
2.387839E+1
2.372455E+1
2.403224E+1
2.449377E+1
2.472454E+1
2.433993E+1
2.349378E+1
2.280148E+1
2.264763E+1
2.287840E+1
2.295532E+1
2.272455E+1
2.249379E+1
2.233995E+1
2.210918E+1
2.164764E+1
2.126303E+1
2.110919E+1
2.118611E+1
2.149380E+1
2.180149E+1
2.180149E+1
2.133995E+1
2.026304E+1
1.903228E+1
1.841690E+1
1.849383E+1
1.918613E+1
2.026304E+1
2.141688E+1
2.180149E+1
2.141688E+1
2.064765E+1
2.026304E+1
2.041689E+1
2.110919E+1
2.187841E+1
2.195533E+1
2.141688E+1
2.087842E+1
2.103226E+1
2.180149E+1
2.226302E+1
2.203226E+1
2.172457E+1
2.203226E+1
2.310917E+1
2.472454E+1
2.564761E+1
2.518607E+1
2.410916E+1
2.364763E+1
2.380147E+1
2.403224E+1
2.395532E+1
2.349378E+1
2.326301E+1
2.349378E+1
2.372455E+1
2.380147E+1
2.364763E+1
2.333993E+1
2.295532E+1
2.272455E+1
2.264763E+1
2.257071E+1
2.241687E+1
2.257071E+1
2.272455E+1
2.295532E+1
2.318609E+1
2.341686E+1
2.387839E+1
2.495531E+1
2.610914E+1
2.687836E+1
2.741682E+1
2.780143E+1
2.780143E+1
2.787835E+1
2.795528E+1
2.787835E+1
2.726298E+1
2.633991E+1
2.557068E+1
2.510915E+1
2.472454E+1
2.426300E+1
2.372455E+1
2.333993E+1
2.303224E+1
2.280148E+1
2.257071E+1
2.210918E+1
2.126303E+1
2.049381E+1
2.018612E+1
2.033996E+1
2.095534E+1
2.118611E+1
2.087842E+1
2.157072E+1
2.264763E+1
2.241687E+1
2.180149E+1
2.249379E+1
2.410916E+1
2.503223E+1
2.495531E+1
2.449377E+1
2.410916E+1
2.357070E+1
2.249379E+1
2.118611E+1
2.041689E+1
2.033996E+1
2.041689E+1
1.987843E+1
1.910921E+1
1.872459E+1
1.887844E+1
1.957074E+1
2.041689E+1
2.072458E+1
2.018612E+1
1.887844E+1
1.703230E+1
1.472463E+1
1.303234E+1
1.310926E+1
1.464771E+1
1.626308E+1
1.710922E+1
1.710922E+1
1.680154E+1
1.664769E+1
1.680154E+1
1.710922E+1
1.764768E+1
1.833998E+1
1.872459E+1
1.857075E+1
1.833998E+1
1.826306E+1
1.803229E+1
1.764768E+1
1.741691E+1
1.726307E+1
1.695538E+1
1.634000E+1
1.564770E+1
1.534001E+1
1.534001E+1
1.541693E+1
1.526309E+1
1.480155E+1
1.441694E+1
1.457079E+1
1.495540E+1
1.510924E+1
1.495540E+1
1.503232E+1
1.526309E+1
1.549385E+1
1.557078E+1
1.572462E+1
1.580154E+1
1.549385E+1
1.503232E+1
1.472463E+1
1.472463E+1
1.526309E+1
1.618616E+1
1.710922E+1
1.764768E+1
1.780153E+1
1.795537E+1
1.810922E+1
1.818614E+1
1.803229E+1
1.780153E+1
1.757076E+1
1.718615E+1
1.703230E+1
1.741691E+1
1.741691E+1
1.657077E+1
1.549385E+1
1.480155E+1
1.480155E+1
1.495540E+1
1.480155E+1
1.441694E+1
1.380156E+1
1.357080E+1
1.372464E+1
1.395541E+1
1.426310E+1
1.487848E+1
1.557078E+1
1.603231E+1
1.610923E+1
1.634000E+1
1.672461E+1
1.687846E+1
1.664769E+1
1.634000E+1
1.603231E+1
1.557078E+1
1.472463E+1
1.395541E+1
1.410925E+1
1.480155E+1
1.541693E+1
1.557078E+1
1.549385E+1
1.580154E+1
1.595539E+1
1.549385E+1
1.472463E+1
1.410925E+1
1.364772E+1
1.349387E+1
1.380156E+1
1.410925E+1
1.410925E+1
1.364772E+1
1.318618E+1
1.326311E+1
1.357080E+1
1.380156E+1
1.395541E+1
1.395541E+1
1.387849E+1
1.372464E+1
1.341695E+1
1.310926E+1
1.326311E+1
1.380156E+1
1.418617E+1
1.418617E+1
1.403233E+1
1.387849E+1
1.395541E+1
1.395541E+1
1.349387E+1
1.218619E+1
1.110928E+1
1.118620E+1
1.234004E+1
1.357080E+1
1.418617E+1
1.410925E+1
1.395541E+1
1.410925E+1
1.441694E+1
1.457079E+1
1.472463E+1
1.510924E+1
1.534001E+1
1.557078E+1
1.580154E+1
1.587847E+1
1.580154E+1
1.557078E+1
1.541693E+1
1.587847E+1
1.649385E+1
1.634000E+1
1.564770E+1
1.564770E+1
1.634000E+1
1.687846E+1
1.664769E+1
1.580154E+1
1.534001E+1
1.541693E+1
1.572462E+1
1.549385E+1
1.387849E+1
1.210927E+1
1.180158E+1
1.280157E+1
1.364772E+1
1.357080E+1
1.318618E+1
1.295542E+1
1.287849E+1
1.295542E+1
1.303234E+1
1.287849E+1
1.234004E+1
1.164774E+1
1.134005E+1
1.157081E+1
1.180158E+1
1.187850E+1
1.149389E+1
1.118620E+1
1.072467E+1
1.034006E+1
1.018621E+1
1.041698E+1
1.080159E+1
1.103236E+1
1.095544E+1
1.057082E+1
1.026313E+1
9.955444E+0
9.493912E+0
9.186222E+0
9.570833E+0
1.034006E+1
1.049390E+1
9.724678E+0
8.647764E+0
8.032385E+0
8.032385E+0
8.186232E+0
8.186232E+0
7.878540E+0
7.340086E+0
6.801628E+0
6.417017E+0
6.340096E+0
6.647783E+0
6.955473E+0
7.109318E+0
7.109318E+0
6.955473E+0
7.417007E+0
8.570843E+0
9.340067E+0
8.878531E+0
7.955463E+0
7.570852E+0
7.493929E+0
7.186239E+0
6.878550E+0
6.878550E+0
7.263163E+0
8.109308E+0
9.570833E+0
1.049390E+1
1.003237E+1
9.186222E+0
9.186222E+0
9.570833E+0
9.109301E+0
7.955463E+0
7.109318E+0
6.878550E+0
6.878550E+0
6.801628E+0
7.032394E+0
7.570852E+0
7.186239E+0
5.801638E+0
4.801647E+0
4.647802E+0
4.801647E+0
4.570881E+0
4.263191E+0
4.417036E+0
4.878570E+0
5.109336E+0
5.032414E+0
4.724725E+0
4.263191E+0
3.955501E+0
4.032423E+0
4.340113E+0
4.647802E+0
4.801647E+0
4.570881E+0
4.263191E+0
4.263191E+0
4.647802E+0
4.878570E+0
4.878570E+0
4.724725E+0
4.647802E+0
4.493959E+0
4.340113E+0
4.186269E+0
4.032423E+0
3.955501E+0
4.032423E+0
4.032423E+0
4.032423E+0
4.032423E+0
4.109345E+0
4.263191E+0
4.186269E+0
4.186269E+0
4.186269E+0
4.186269E+0
4.109345E+0
4.032423E+0
4.186269E+0
4.493959E+0
4.724725E+0
4.647802E+0
4.570881E+0
4.955492E+0
5.493948E+0
5.878559E+0
5.801638E+0
5.570871E+0
5.417027E+0
5.263181E+0
4.955492E+0
4.878570E+0
4.724725E+0
4.340113E+0
4.493959E+0
5.340102E+0
6.340096E+0
6.724707E+0
6.493938E+0
6.109327E+0
5.955483E+0
6.032404E+0
6.186249E+0
6.263170E+0
6.186249E+0
6.032404E+0
5.724716E+0
5.417027E+0
5.186258E+0
5.417027E+0
6.032404E+0
6.493938E+0
6.801628E+0
6.878550E+0
7.032394E+0
7.186239E+0
6.878550E+0
5.647793E+0
4.340113E+0
4.186269E+0
5.340102E+0
6.647783E+0
7.109318E+0
6.724707E+0
6.186249E+0
6.032404E+0
6.186249E+0
6.417017E+0
6.263170E+0
5.878559E+0
5.647793E+0
5.878559E+0
6.109327E+0
6.186249E+0
6.032404E+0
5.724716E+0
5.340102E+0
5.186258E+0
5.570871E+0
6.109327E+0
6.186249E+0
6.109327E+0
6.263170E+0
6.724707E+0
7.109318E+0
7.493929E+0
7.647774E+0
7.724697E+0
8.109308E+0
8.647764E+0
9.340067E+0
1.018621E+1
1.095544E+1
1.157081E+1
1.172466E+1
1.164774E+1
1.141697E+1
1.103236E+1
1.049390E+1
9.955444E+0
9.416988E+0
9.032375E+0
8.647764E+0
8.416998E+0
8.340076E+0
8.801609E+0
9.878521E+0
1.064775E+1
1.080159E+1
1.087851E+1
1.118620E+1
1.187850E+1
1.264773E+1
1.310926E+1
1.326311E+1
1.310926E+1
1.303234E+1
1.303234E+1
1.264773E+1
1.180158E+1
1.118620E+1
1.134005E+1
1.187850E+1
1.203235E+1
1.172466E+1
1.149389E+1
1.149389E+1
1.164774E+1
1.210927E+1
1.287849E+1
1.380156E+1
1.449386E+1
1.464771E+1
1.426310E+1
1.395541E+1
1.426310E+1
1.518617E+1
1.610923E+1
1.649385E+1
1.641692E+1
1.649385E+1
1.710922E+1
1.795537E+1
1.880152E+1
1.941690E+1
1.980150E+1
2.010920E+1
2.049381E+1
2.095534E+1
2.118611E+1
2.118611E+1
2.126303E+1
2.172457E+1
2.241687E+1
2.287840E+1
2.295532E+1
2.287840E+1
2.295532E+1
2.333993E+1
2.387839E+1
2.426300E+1
2.418608E+1
2.387839E+1
2.364763E+1
2.357070E+1
2.326301E+1
2.249379E+1
2.164764E+1
2.103226E+1
2.057073E+1
2.010920E+1
1.910921E+1
1.772460E+1
1.641692E+1
1.549385E+1
1.510924E+1
1.487848E+1
1.441694E+1
1.349387E+1
1.195543E+1
1.049390E+1
9.416988E+0
8.801609E+0
8.032385E+0
6.647783E+0
5.032414E+0
3.493967E+0
2.493977E+0
1.955520E+0
1.493986E+0
5.709181E-1
-5.059948E-1
-1.352141E+0
-2.121365E+0
-2.736744E+0
-3.275200E+0
-3.505968E+0
-3.813657E+0
-4.044424E+0
-4.429036E+0
-4.890570E+0
-5.275181E+0
-4.890570E+0
-3.813657E+0
-2.659822E+0
-2.044443E+0
-2.198287E+0
-2.813666E+0
-3.659812E+0
-4.429036E+0
-4.967492E+0
-5.198259E+0
-5.198259E+0
-5.198259E+0
-5.275181E+0
-5.505949E+0
-5.890561E+0
-6.198250E+0
-6.044406E+0
-5.659793E+0
-5.198259E+0
-4.582880E+0
-4.121346E+0
-3.505968E+0
-2.659822E+0
-1.505986E+0
-1.983061E-1
1.109374E+0
2.340132E+0
3.570890E+0
4.955492E+0
6.417017E+0
7.801619E+0
8.955454E+0
9.878521E+0
1.049390E+1
1.095544E+1
1.172466E+1
1.272465E+1
1.380156E+1
1.480155E+1
1.587847E+1
1.680154E+1
1.764768E+1
1.826306E+1
1.895536E+1
2.003227E+1
2.141688E+1
2.264763E+1
2.372455E+1
2.487838E+1
2.618606E+1
2.780143E+1
2.957065E+1
3.141678E+1
3.310907E+1
3.472444E+1
3.633981E+1
3.795519E+1
3.949363E+1
4.087824E+1
4.210899E+1
4.318591E+1
4.433974E+1
4.541665E+1
4.603203E+1
4.633972E+1
4.649356E+1
4.649356E+1
4.587819E+1
4.518588E+1
4.533973E+1
4.610895E+1
4.687817E+1
4.710895E+1
4.710895E+1
4.703202E+1
4.726279E+1
4.749355E+1
4.787817E+1
4.826278E+1
4.872431E+1
4.910893E+1
4.949354E+1
5.003200E+1
5.057045E+1
5.103198E+1
5.141659E+1
5.172428E+1
5.203198E+1
5.233967E+1
5.264735E+1
5.295504E+1
5.310889E+1
5.310889E+1
5.326273E+1
5.341657E+1
5.318581E+1
5.310889E+1
5.341657E+1
5.418580E+1
5.518579E+1
5.618578E+1
5.749346E+1
5.910883E+1
6.072421E+1
6.203188E+1
6.303188E+1
6.395494E+1
6.480109E+1
6.564723E+1
6.633953E+1
6.672414E+1
6.657030E+1
6.595492E+1
6.503185E+1
6.387801E+1
6.264726E+1
6.110881E+1
5.926268E+1
5.726270E+1
5.526272E+1
5.318581E+1
5.103198E+1
4.895508E+1
4.710895E+1
4.549358E+1
4.426281E+1
4.326283E+1
4.280129E+1
4.303206E+1
4.349359E+1
4.380128E+1
4.410897E+1
4.457050E+1
4.518588E+1
4.580126E+1
4.626279E+1
4.664741E+1
4.649356E+1
4.595511E+1
4.533973E+1
4.487820E+1
4.441666E+1
4.403205E+1
4.349359E+1
4.264745E+1
4.187822E+1
4.149361E+1
4.141669E+1
4.133977E+1
4.110900E+1
4.087824E+1
4.095515E+1
4.133977E+1
4.164745E+1
4.164745E+1
4.141669E+1
4.118592E+1
4.110900E+1
4.126284E+1
4.172438E+1
4.264745E+1
4.387820E+1
4.503204E+1
4.557050E+1
4.472435E+1
4.272437E+1
4.126284E+1
4.141669E+1
4.326283E+1
4.572434E+1
4.733971E+1
4.718587E+1
4.541665E+1
4.295513E+1
4.103207E+1
4.003209E+1
3.926286E+1
3.818595E+1
3.680135E+1
3.503214E+1
3.310907E+1
3.126294E+1
2.980141E+1
2.849373E+1
2.749374E+1
2.695529E+1
2.687836E+1
2.687836E+1
2.672452E+1
2.649375E+1
2.626298E+1
2.626298E+1
2.641683E+1
2.680144E+1
2.757067E+1
2.833989E+1
2.857065E+1
2.849373E+1
2.887834E+1
2.964757E+1
3.064756E+1
3.149370E+1
3.210909E+1
3.257062E+1
3.295523E+1
3.372445E+1
3.480137E+1
3.580135E+1
3.626289E+1
3.657058E+1
3.657058E+1
3.626289E+1
3.626289E+1
3.710904E+1
3.826287E+1
3.910902E+1
3.949363E+1
3.972440E+1
4.018593E+1
4.072439E+1
4.118592E+1
4.141669E+1
4.149361E+1
4.172438E+1
4.226283E+1
4.318591E+1
4.418589E+1
4.518588E+1
4.610895E+1
4.703202E+1
4.795509E+1
4.903200E+1
5.033968E+1
5.149352E+1
5.241658E+1
5.303197E+1
5.326273E+1
5.349350E+1
5.387811E+1
5.457041E+1
5.564732E+1
5.703193E+1
5.826269E+1
5.918575E+1
5.980113E+1
6.049343E+1
6.141650E+1
6.241650E+1
6.349340E+1
6.441647E+1
6.526262E+1
6.610877E+1
6.680107E+1
6.726260E+1
6.772414E+1
6.857028E+1
6.987796E+1
7.164718E+1
7.318562E+1
7.418561E+1
7.472407E+1
7.472407E+1
7.449331E+1
7.464715E+1
7.549329E+1
7.657021E+1
7.764712E+1
7.872403E+1
7.964710E+1
8.026247E+1
8.057017E+1
8.087786E+1
8.133939E+1
8.172401E+1
8.210862E+1
8.249323E+1
8.287785E+1
8.303169E+1
8.295476E+1
8.272399E+1
8.249323E+1
8.241631E+1
8.372398E+1
8.618550E+1
8.603165E+1
8.333937E+1
8.326245E+1
8.703165E+1
9.064700E+1
9.141622E+1
9.072392E+1
9.041623E+1
9.103161E+1
9.233929E+1
9.372389E+1
9.487773E+1
9.595464E+1
9.741616E+1
9.910846E+1
1.006469E+2
1.019546E+2
1.031084E+2
1.044161E+2
1.057238E+2
1.065699E+2
1.072622E+2
1.083391E+2
1.094930E+2
1.101084E+2
1.103391E+2
1.104160E+2
1.105699E+2
1.110314E+2
1.114930E+2
1.116468E+2
1.113391E+2
1.109545E+2
1.108776E+2
1.108007E+2
1.104160E+2
1.094930E+2
1.085699E+2
1.080315E+2
1.079545E+2
1.080315E+2
1.078776E+2
1.077238E+2
1.074161E+2
1.071084E+2
1.072622E+2
1.081084E+2
1.092622E+2
1.101853E+2
1.108007E+2
1.111083E+2
1.111083E+2
1.111853E+2
1.108776E+2
1.104160E+2
1.104930E+2
1.111853E+2
1.119545E+2
1.120314E+2
1.118006E+2
1.116468E+2
1.117237E+2
1.115699E+2
1.111853E+2
1.106468E+2
1.101853E+2
1.096468E+2
1.089545E+2
1.079545E+2
1.070315E+2
1.064161E+2
1.057238E+2
1.045700E+2
1.031084E+2
1.020315E+2
1.013392E+2
1.004931E+2
9.918538E+1
9.772385E+1
9.649310E+1
9.526234E+1
9.403158E+1
9.264697E+1
9.118546E+1
8.964700E+1
8.841625E+1
8.764703E+1
8.687781E+1
8.572397E+1
8.433936E+1
8.303169E+1
8.180093E+1
8.033940E+1
7.880096E+1
7.787788E+1
7.680098E+1
7.526253E+1
7.395484E+1
7.357024E+1
7.349332E+1
7.349332E+1
7.403177E+1
7.557021E+1
7.833942E+1
8.203169E+1
8.618550E+1
9.033931E+1
9.395466E+1
9.687771E+1
9.864692E+1
9.918538E+1
9.864692E+1
9.710848E+1
9.518542E+1
9.372389E+1
9.280083E+1
9.203160E+1
9.141622E+1
9.095468E+1
9.033931E+1
8.918548E+1
8.749318E+1
8.587782E+1
8.495474E+1
8.457013E+1
8.449321E+1
8.441629E+1
8.426244E+1
8.410860E+1
8.357014E+1
8.264707E+1
8.133939E+1
7.980095E+1
7.833942E+1
7.710867E+1
7.595483E+1
7.464715E+1
7.357024E+1
7.295486E+1
7.233948E+1
7.149333E+1
7.072411E+1
6.995488E+1
6.903182E+1
6.764722E+1
6.626261E+1
6.518569E+1
6.457032E+1
6.410879E+1
6.349340E+1
6.257034E+1
6.157034E+1
6.064728E+1
6.003190E+1
5.972421E+1
5.957037E+1
5.949344E+1
5.972421E+1
6.072421E+1
6.233957E+1
6.357033E+1
6.372417E+1
6.341649E+1
6.349340E+1
6.433955E+1
6.557031E+1
6.680107E+1
6.795490E+1
6.895490E+1
6.957027E+1
6.957027E+1
6.933951E+1
6.941643E+1
7.003181E+1
7.072411E+1
7.103180E+1
7.087795E+1
7.072411E+1
7.064719E+1
7.064719E+1
7.057026E+1
7.003181E+1
6.926258E+1
6.864720E+1
6.780106E+1
6.649338E+1
6.495493E+1
6.341649E+1
6.203188E+1
6.057036E+1
5.903191E+1
5.780115E+1
5.680116E+1
5.587809E+1
5.464734E+1
5.318581E+1
5.172428E+1
5.026276E+1
4.903200E+1
4.803201E+1
4.718587E+1
4.626279E+1
4.533973E+1
4.441666E+1
4.349359E+1
4.264745E+1
4.203207E+1
4.126284E+1
4.033978E+1
3.949363E+1
3.895517E+1
3.857056E+1
3.810902E+1
3.772442E+1
3.772442E+1
3.780134E+1
3.780134E+1
3.780134E+1
3.780134E+1
3.772442E+1
3.757057E+1
3.749365E+1
3.718596E+1
3.672443E+1
3.626289E+1
3.626289E+1
3.641673E+1
3.649366E+1
3.641673E+1
3.618597E+1
3.587828E+1
3.557059E+1
3.526290E+1
3.510906E+1
3.503214E+1
3.480137E+1
3.441676E+1
3.418599E+1
3.410906E+1
3.395522E+1
3.364753E+1
3.326292E+1
3.303215E+1
3.280138E+1
3.249370E+1
3.203216E+1
3.149370E+1
3.087833E+1
3.057064E+1
3.057064E+1
3.026295E+1
2.941680E+1
2.872450E+1
2.857065E+1
2.833989E+1
2.741682E+1
2.603222E+1
2.487838E+1
2.395532E+1
2.318609E+1
2.218610E+1
2.095534E+1
1.964766E+1
1.895536E+1
1.872459E+1
1.787845E+1
1.657077E+1
1.580154E+1
1.618616E+1
1.726307E+1
1.795537E+1
1.780153E+1
1.749384E+1
1.787845E+1
1.857075E+1
1.887844E+1
1.864767E+1
1.849383E+1
1.887844E+1
1.972459E+1
2.057073E+1
2.095534E+1
2.110919E+1
2.126303E+1
2.164764E+1
2.180149E+1
2.172457E+1
2.149380E+1
2.141688E+1
2.149380E+1
2.157072E+1
2.187841E+1
2.210918E+1
2.203226E+1
2.187841E+1
2.164764E+1
2.149380E+1
2.133995E+1
2.095534E+1
2.041689E+1
1.964766E+1
1.910921E+1
1.880152E+1
1.857075E+1
1.818614E+1
1.764768E+1
1.703230E+1
1.657077E+1
1.657077E+1
1.672461E+1
1.687846E+1
1.687846E+1
1.687846E+1
1.695538E+1
1.687846E+1
1.664769E+1
1.657077E+1
1.672461E+1
1.695538E+1
1.680154E+1
1.641692E+1
1.626308E+1
1.641692E+1
1.664769E+1
1.718615E+1
1.757076E+1
1.749384E+1
1.695538E+1
1.664769E+1
1.664769E+1
1.664769E+1
1.664769E+1
1.672461E+1
1.710922E+1
1.741691E+1
1.764768E+1
1.780153E+1
1.795537E+1
1.810922E+1
1.826306E+1
1.841690E+1
1.864767E+1
1.887844E+1
1.910921E+1
1.941690E+1
1.964766E+1
1.980150E+1
1.964766E+1
1.918613E+1
1.887844E+1
1.887844E+1
1.933997E+1
1.987843E+1
2.010920E+1
2.010920E+1
2.003227E+1
1.995535E+1
2.003227E+1
2.057073E+1
2.141688E+1
2.172457E+1
2.095534E+1
1.964766E+1
1.887844E+1
1.910921E+1
1.987843E+1
2.049381E+1
2.049381E+1
2.018612E+1
2.041689E+1
2.118611E+1
2.195533E+1
2.218610E+1
2.203226E+1
2.203226E+1
2.241687E+1
2.295532E+1
2.349378E+1
2.395532E+1
2.426300E+1
2.441685E+1
2.441685E+1
2.457069E+1
2.487838E+1
2.510915E+1
2.526300E+1
2.549376E+1
2.557068E+1
2.557068E+1
2.533991E+1
2.518607E+1
2.533991E+1
2.572453E+1
2.610914E+1
2.626298E+1
2.610914E+1
2.595530E+1
2.595530E+1
2.595530E+1
2.618606E+1
2.641683E+1
2.641683E+1
2.595530E+1
2.541684E+1
2.533991E+1
2.564761E+1
2.626298E+1
2.664760E+1
2.672452E+1
2.633991E+1
2.557068E+1
2.495531E+1
2.487838E+1
2.541684E+1
2.603222E+1
2.641683E+1
2.657067E+1
2.657067E+1
2.649375E+1
2.649375E+1
2.657067E+1
2.672452E+1
2.680144E+1
2.695529E+1
2.703221E+1
2.710913E+1
2.726298E+1
2.749374E+1
2.757067E+1
2.749374E+1
2.741682E+1
2.757067E+1
2.757067E+1
2.749374E+1
2.741682E+1
2.749374E+1
2.757067E+1
2.764759E+1
2.772451E+1
2.772451E+1
2.764759E+1
2.764759E+1
2.780143E+1
2.795528E+1
2.803220E+1
2.795528E+1
2.780143E+1
2.764759E+1
2.764759E+1
2.780143E+1
2.741682E+1
2.649375E+1
2.618606E+1
2.680144E+1
2.749374E+1
2.757067E+1
2.733990E+1
2.718605E+1
2.703221E+1
2.695529E+1
2.687836E+1
2.657067E+1
2.618606E+1
2.603222E+1
2.610914E+1
2.618606E+1
2.610914E+1
2.572453E+1
2.518607E+1
2.480146E+1
2.472454E+1
2.495531E+1
2.510915E+1
2.495531E+1
2.457069E+1
2.380147E+1
2.295532E+1
2.310917E+1
2.418608E+1
2.487838E+1
2.480146E+1
2.418608E+1
2.364763E+1
2.326301E+1
2.287840E+1
2.233995E+1
2.172457E+1
2.157072E+1
2.203226E+1
2.241687E+1
2.241687E+1
2.226302E+1
2.241687E+1
2.264763E+1
2.226302E+1
2.141688E+1
2.095534E+1
2.110919E+1
2.133995E+1
2.110919E+1
2.064765E+1
2.041689E+1
2.041689E+1
2.026304E+1
1.987843E+1
1.949382E+1
1.949382E+1
1.949382E+1
1.926305E+1
1.887844E+1
1.857075E+1
1.841690E+1
1.826306E+1
1.810922E+1
1.810922E+1
1.818614E+1
1.810922E+1
1.787845E+1
1.787845E+1
1.787845E+1
1.780153E+1
1.764768E+1
1.749384E+1
1.741691E+1
1.780153E+1
1.864767E+1
1.903228E+1
1.857075E+1
1.757076E+1
1.672461E+1
1.603231E+1
1.549385E+1
1.503232E+1
1.480155E+1
1.495540E+1
1.526309E+1
1.549385E+1
1.564770E+1
1.564770E+1
1.580154E+1
1.603231E+1
1.634000E+1
1.626308E+1
1.572462E+1
1.487848E+1
1.395541E+1
1.349387E+1
1.341695E+1
1.387849E+1
1.503232E+1
1.649385E+1
1.780153E+1
1.826306E+1
1.803229E+1
1.764768E+1
1.757076E+1
1.764768E+1
1.757076E+1
1.741691E+1
1.733999E+1
1.733999E+1
1.741691E+1
1.741691E+1
1.733999E+1
1.733999E+1
1.726307E+1
1.703230E+1
1.664769E+1
1.634000E+1
1.634000E+1
1.672461E+1
1.726307E+1
1.772460E+1
1.780153E+1
1.764768E+1
1.726307E+1
1.710922E+1
1.718615E+1
1.772460E+1
1.841690E+1
1.872459E+1
1.880152E+1
1.887844E+1
1.903228E+1
1.910921E+1
1.880152E+1
1.833998E+1
1.787845E+1
1.764768E+1
1.764768E+1
1.795537E+1
1.826306E+1
1.857075E+1
1.880152E+1
1.910921E+1
1.933997E+1
1.964766E+1
1.995535E+1
2.003227E+1
1.980150E+1
1.980150E+1
2.018612E+1
2.049381E+1
2.010920E+1
1.941690E+1
1.903228E+1
1.926305E+1
1.941690E+1
1.949382E+1
2.010920E+1
2.164764E+1
2.318609E+1
2.372455E+1
2.326301E+1
2.303224E+1
2.341686E+1
2.418608E+1
2.441685E+1
2.764759E+1
3.380138E+1
3.503214E+1
2.910911E+1
2.226302E+1
2.033996E+1
2.272455E+1
2.526300E+1
2.580145E+1
2.526300E+1
2.526300E+1
2.557068E+1
2.503223E+1
2.464762E+1
2.557068E+1
2.757067E+1
2.903219E+1
2.926296E+1
2.841681E+1
2.741682E+1
2.687836E+1
2.680144E+1
2.695529E+1
2.726298E+1
2.749374E+1
2.710913E+1
2.610914E+1
2.572453E+1
2.633991E+1
2.718605E+1
2.757067E+1
2.741682E+1
2.718605E+1
2.741682E+1
2.780143E+1
2.826296E+1
2.887834E+1
2.957065E+1
3.003218E+1
3.018602E+1
3.018602E+1
3.041679E+1
3.103217E+1
3.149370E+1
3.118602E+1
3.057064E+1
3.010910E+1
2.987833E+1
2.972449E+1
2.957065E+1
2.949372E+1
2.933988E+1
2.926296E+1
2.918603E+1
2.926296E+1
2.933988E+1
2.949372E+1
2.957065E+1
2.949372E+1
2.918603E+1
2.887834E+1
2.864758E+1
2.857065E+1
2.857065E+1
2.841681E+1
2.841681E+1
2.864758E+1
2.903219E+1
2.933988E+1
2.933988E+1
2.933988E+1
2.926296E+1
2.910911E+1
2.857065E+1
2.764759E+1
2.649375E+1
2.564761E+1
2.518607E+1
2.541684E+1
2.595530E+1
2.672452E+1
2.780143E+1
2.903219E+1
3.003218E+1
3.080141E+1
3.118602E+1
3.149370E+1
3.203216E+1
3.264754E+1
3.333984E+1
3.357061E+1
3.287830E+1
3.103217E+1
2.826296E+1
2.510915E+1
2.264763E+1
2.110919E+1
2.041689E+1
2.041689E+1
2.087842E+1
2.126303E+1
2.118611E+1
2.072458E+1
1.995535E+1
1.918613E+1
1.849383E+1
1.787845E+1
1.733999E+1
1.710922E+1
1.726307E+1
1.780153E+1
1.849383E+1
1.903228E+1
1.957074E+1
1.995535E+1
1.995535E+1
1.972459E+1
1.980150E+1
2.026304E+1
2.072458E+1
2.080150E+1
2.064765E+1
2.041689E+1
2.018612E+1
2.010920E+1
2.003227E+1
2.010920E+1
2.026304E+1
2.026304E+1
2.003227E+1
1.957074E+1
1.918613E+1
1.864767E+1
1.833998E+1
1.880152E+1
1.957074E+1
2.003227E+1
1.980150E+1
1.933997E+1
1.895536E+1
1.872459E+1
1.841690E+1
1.795537E+1
1.741691E+1
1.710922E+1
1.718615E+1
1.764768E+1
1.833998E+1
1.926305E+1
2.003227E+1
2.033996E+1
2.018612E+1
1.964766E+1
1.910921E+1
1.864767E+1
1.841690E+1
1.849383E+1
1.887844E+1
1.941690E+1
2.003227E+1
2.072458E+1
2.118611E+1
2.157072E+1
2.180149E+1
2.218610E+1
2.257071E+1
2.295532E+1
2.303224E+1
2.303224E+1
2.280148E+1
2.249379E+1
2.233995E+1
2.233995E+1
2.249379E+1
2.264763E+1
2.287840E+1
2.295532E+1
2.318609E+1
2.372455E+1
2.441685E+1
2.526300E+1
2.618606E+1
2.710913E+1
2.780143E+1
2.841681E+1
2.887834E+1
2.903219E+1
2.903219E+1
2.949372E+1
3.018602E+1
3.072448E+1
3.080141E+1
3.064756E+1
3.049372E+1
3.041679E+1
3.049372E+1
3.057064E+1
3.072448E+1
3.080141E+1
3.087833E+1
3.087833E+1
3.103217E+1
3.126294E+1
3.141678E+1
3.149370E+1
3.149370E+1
3.149370E+1
3.141678E+1
3.126294E+1
3.110909E+1
3.095525E+1
3.080141E+1
3.064756E+1
3.057064E+1
3.041679E+1
3.018602E+1
3.003218E+1
3.010910E+1
3.026295E+1
3.018602E+1
2.987833E+1
2.957065E+1
2.933988E+1
2.918603E+1
2.910911E+1
2.910911E+1
2.918603E+1
2.926296E+1
2.933988E+1
2.949372E+1
2.972449E+1
3.018602E+1
3.041679E+1
3.041679E+1
3.018602E+1
2.995526E+1
2.995526E+1
3.018602E+1
3.026295E+1
3.018602E+1
3.010910E+1
3.003218E+1
3.003218E+1
3.010910E+1
3.018602E+1
3.018602E+1
3.003218E+1
2.987833E+1
2.980141E+1
2.972449E+1
2.972449E+1
2.957065E+1
2.933988E+1
2.903219E+1
2.880142E+1
2.857065E+1
2.841681E+1
2.841681E+1
2.857065E+1
2.887834E+1
2.895527E+1
2.880142E+1
2.857065E+1
2.841681E+1
2.841681E+1
2.833989E+1
2.818604E+1
2.803220E+1
2.780143E+1
2.764759E+1
2.749374E+1
2.718605E+1
2.680144E+1
2.641683E+1
2.610914E+1
2.587837E+1
2.549376E+1
2.503223E+1
2.457069E+1
2.426300E+1
2.418608E+1
2.426300E+1
2.426300E+1
2.410916E+1
2.387839E+1
2.380147E+1
2.357070E+1
2.303224E+1
2.233995E+1
2.195533E+1
2.172457E+1
2.141688E+1
2.103226E+1
2.072458E+1
2.041689E+1
2.018612E+1
1.995535E+1
1.964766E+1
1.941690E+1
1.910921E+1
1.887844E+1
1.872459E+1
1.849383E+1
1.818614E+1
1.787845E+1
1.764768E+1
1.741691E+1
1.710922E+1
1.672461E+1
1.634000E+1
1.587847E+1
1.549385E+1
1.510924E+1
1.480155E+1
1.441694E+1
1.403233E+1
1.357080E+1
1.326311E+1
1.295542E+1
1.264773E+1
1.226312E+1
1.172466E+1
1.103236E+1
1.049390E+1
1.034006E+1
1.010929E+1
9.724678E+0
9.186222E+0
8.647764E+0
8.263153E+0
7.801619E+0
7.340086E+0
6.878550E+0
6.493938E+0
6.186249E+0
5.955483E+0
5.570871E+0
5.186258E+0
4.878570E+0
4.570881E+0
4.340113E+0
4.109345E+0
3.801657E+0
3.417045E+0
3.032433E+0
2.801666E+0
2.647821E+0
2.417054E+0
2.109365E+0
1.801675E+0
1.570909E+0
1.186297E+0
9.555292E-1
9.555292E-1
1.032452E+0
9.555292E-1
8.016844E-1
6.478396E-1
4.939957E-1
3.401499E-1
1.093836E-1
-1.213837E-1
-4.290733E-1
-7.367630E-1
-1.121374E+0
-1.352141E+0
-1.505986E+0
-1.736754E+0
-2.121365E+0
-2.275209E+0
-2.044443E+0
-1.967521E+0
-2.198287E+0
-2.352132E+0
-2.352132E+0
-2.275209E+0
-2.121365E+0
-2.121365E+0
-2.429055E+0
-2.813666E+0
-3.044433E+0
-2.967511E+0
-2.890589E+0
-2.890589E+0
-2.967511E+0
-2.967511E+0
-2.659822E+0
-2.121365E+0
-1.967521E+0
-2.121365E+0
-2.352132E+0
-2.352132E+0
-2.121365E+0
-1.813675E+0
-1.505986E+0
-1.352141E+0
-1.659831E+0
-2.505977E+0
-3.352123E+0
-3.813657E+0
-3.736734E+0
-3.582890E+0
-3.505968E+0
-3.659812E+0
-3.736734E+0
-3.582890E+0
-3.352123E+0
-3.044433E+0
-2.967511E+0
-3.044433E+0
-3.198278E+0
-3.275200E+0
-3.198278E+0
-3.121356E+0
-3.044433E+0
-3.044433E+0
-3.044433E+0
-3.121356E+0
-3.275200E+0
-3.505968E+0
-3.582890E+0
-3.352123E+0
-2.582899E+0
-2.121365E+0
-2.121365E+0
-2.275209E+0
-2.352132E+0
-2.352132E+0
-2.505977E+0
-2.505977E+0
-2.275209E+0
-1.736754E+0
-1.429064E+0
-1.275219E+0
-8.906069E-1
-2.752285E-1
-1.213837E-1
-3.521509E-1
-5.059948E-1
-1.983061E-1
4.170723E-1
5.709181E-1
3.401499E-1
3.246117E-2
2.632275E-1
8.786068E-1
1.417064E+0
1.570909E+0
1.570909E+0
1.647830E+0
1.955520E+0
2.263209E+0
2.493977E+0
2.570899E+0
2.647821E+0
2.724743E+0
2.955510E+0
3.340122E+0
3.647811E+0
3.724734E+0
3.955501E+0
4.263191E+0
4.647802E+0
4.955492E+0
5.263181E+0
5.493948E+0
5.570871E+0
5.647793E+0
5.724716E+0
5.801638E+0
5.878559E+0
5.878559E+0
5.955483E+0
6.109327E+0
6.340096E+0
6.724707E+0
7.032394E+0
7.032394E+0
7.032394E+0
6.878550E+0
6.801628E+0
6.801628E+0
6.878550E+0
6.955473E+0
6.955473E+0
7.032394E+0
7.032394E+0
7.032394E+0
7.032394E+0
7.263163E+0
7.647774E+0
8.032385E+0
8.340076E+0
8.647764E+0
8.878531E+0
9.263144E+0
9.570833E+0
9.955444E+0
1.018621E+1
1.034006E+1
1.049390E+1
1.057082E+1
1.049390E+1
1.026313E+1
9.801600E+0
9.340067E+0
8.878531E+0
8.416998E+0
7.878540E+0
7.263163E+0
6.493938E+0
5.724716E+0
4.955492E+0
4.417036E+0
4.186269E+0
4.263191E+0
4.340113E+0
4.109345E+0
3.955501E+0
3.801657E+0
3.801657E+0
3.878579E+0
3.801657E+0
3.647811E+0
3.340122E+0
3.109355E+0
2.878589E+0
2.647821E+0
2.493977E+0
2.263209E+0
1.955520E+0
1.647830E+0
1.186297E+0
6.478396E-1
-1.983061E-1
-1.198297E+0
-2.505977E+0
-4.121346E+0
-6.044406E+0
-8.275153E+0
-1.096744E+1
-1.396741E+1
-1.696738E+1
-1.958274E+1
-2.173657E+1
-2.319809E+1
-2.412116E+1
-2.442885E+1
-2.419808E+1
-2.327501E+1
-2.189041E+1
-2.012120E+1
-1.804429E+1
-1.589047E+1
-1.396741E+1
-1.235204E+1
-1.104436E+1
-1.058282E+1
-1.119820E+1
-1.181358E+1
-1.204435E+1
-1.242896E+1
-1.358280E+1
-1.542893E+1
-1.804429E+1
-2.065965E+1
-2.250579E+1
-2.335193E+1
-2.404424E+1
-2.512115E+1
-2.635191E+1
-2.735190E+1
-2.781343E+1
-2.789035E+1
-2.773651E+1
-2.773651E+1
-2.773651E+1
-2.758266E+1
-2.750574E+1
-2.742882E+1
-2.735190E+1
-2.727498E+1
-2.742882E+1
-2.781343E+1
-2.812112E+1
-2.850573E+1
-2.896727E+1
-2.950572E+1
-2.989034E+1
-3.050571E+1
-3.112109E+1
-3.181340E+1
-3.235185E+1
-3.296723E+1
-3.350568E+1
-3.396722E+1
-3.427491E+1
-3.458260E+1
-3.481337E+1
-3.504414E+1
-3.519798E+1
-3.504414E+1
-3.473644E+1
-3.458260E+1
-3.465952E+1
-3.473644E+1
-3.473644E+1
-3.465952E+1
-3.473644E+1
-3.489029E+1
-3.496721E+1
-3.504414E+1
-3.519798E+1
-3.542875E+1
-3.565951E+1
-3.596720E+1
-3.635181E+1
-3.673642E+1
-3.689027E+1
-3.689027E+1
-3.681335E+1
-3.681335E+1
-3.696719E+1
-3.719796E+1
-3.719796E+1
-3.696719E+1
-3.673642E+1
-3.673642E+1
-3.665950E+1
-3.681335E+1
-3.704411E+1
-3.704411E+1
-3.673642E+1
-3.635181E+1
-3.619797E+1
-3.612105E+1
-3.596720E+1
-3.550567E+1
-3.519798E+1
-3.519798E+1
-3.558259E+1
-3.565951E+1
-3.527490E+1
-3.473644E+1
-3.473644E+1
-3.496721E+1
-3.512106E+1
-3.512106E+1
-3.504414E+1
-3.512106E+1
-3.527490E+1
-3.550567E+1
-3.558259E+1
-3.558259E+1
-3.550567E+1
-3.550567E+1
-3.550567E+1
-3.550567E+1
-3.542875E+1
-3.535182E+1
-3.527490E+1
-3.519798E+1
-3.527490E+1
-3.558259E+1
-3.581335E+1
-3.596720E+1
-3.612105E+1
-3.635181E+1
-3.665950E+1
-3.681335E+1
-3.665950E+1
-3.604413E+1
-3.527490E+1
-3.489029E+1
-3.496721E+1
-3.519798E+1
-3.519798E+1
-3.519798E+1
-3.512106E+1
-3.496721E+1
-3.458260E+1
-3.381338E+1
-3.319800E+1
-3.281339E+1
-3.265954E+1
-3.265954E+1
-3.258262E+1
-3.250570E+1
-3.242877E+1
-3.227493E+1
-3.219801E+1
-3.196724E+1
-3.181340E+1
-3.158263E+1
-3.150571E+1
-3.150571E+1
-3.150571E+1
-3.142878E+1
-3.135186E+1
-3.135186E+1
-3.150571E+1
-3.158263E+1
-3.158263E+1
-3.150571E+1
-3.135186E+1
-3.127494E+1
-3.127494E+1
-3.150571E+1
-3.181340E+1
-3.181340E+1
-3.158263E+1
-3.135186E+1
-3.127494E+1
-3.119802E+1
-3.119802E+1
-3.104417E+1
-3.096725E+1
-3.081340E+1
-3.065956E+1
-3.042879E+1
-3.035187E+1
-3.035187E+1
-3.012110E+1
-2.989034E+1
-2.981341E+1
-2.996726E+1
-3.004418E+1
-2.989034E+1
-2.958265E+1
-2.927496E+1
-2.896727E+1
-2.858266E+1
-2.804420E+1
-2.750574E+1
-2.704421E+1
-2.665960E+1
-2.627498E+1
-2.596730E+1
-2.565961E+1
-2.542884E+1
-2.535192E+1
-2.527499E+1
-2.527499E+1
-2.504423E+1
-2.458269E+1
-2.358270E+1
-2.196733E+1
-2.042889E+1
-2.027504E+1
-2.173657E+1
-2.350578E+1
-2.412116E+1
-2.319809E+1
-2.142888E+1
-2.004427E+1
-1.973658E+1
-2.019812E+1
-2.104426E+1
-2.158272E+1
-2.158272E+1
-2.135195E+1
-2.119811E+1
-2.119811E+1
-2.135195E+1
-2.165964E+1
-2.212118E+1
-2.250579E+1
-2.273656E+1
-2.289040E+1
-2.304425E+1
-2.335193E+1
-2.365963E+1
-2.396732E+1
-2.419808E+1
-2.450577E+1
-2.465962E+1
-2.481346E+1
-2.473654E+1
-2.465962E+1
-2.450577E+1
-2.435193E+1
-2.442885E+1
-2.450577E+1
-2.450577E+1
-2.442885E+1
-2.435193E+1
-2.419808E+1
-2.389039E+1
-2.358270E+1
-2.327501E+1
-2.296732E+1
-2.265963E+1
-2.235194E+1
-2.212118E+1
-2.196733E+1
-2.196733E+1
-2.181349E+1
-2.165964E+1
-2.142888E+1
-2.127503E+1
-2.104426E+1
-2.081350E+1
-2.058273E+1
-2.042889E+1
-2.027504E+1
-2.012120E+1
-1.989043E+1
-1.965966E+1
-1.958274E+1
-1.989043E+1
-2.027504E+1
-2.042889E+1
-2.027504E+1
-2.012120E+1
-2.012120E+1
-2.012120E+1
-2.012120E+1
-2.004427E+1
-1.996735E+1
-2.004427E+1
-2.012120E+1
-2.012120E+1
-1.996735E+1
-1.973658E+1
-1.950582E+1
-1.927505E+1
-1.912120E+1
-1.896736E+1
-1.873659E+1
-1.835198E+1
-1.781353E+1
-1.742891E+1
-1.712122E+1
-1.689046E+1
-1.658277E+1
-1.635200E+1
-1.642892E+1
-1.650585E+1
-1.635200E+1
-1.612124E+1
-1.604431E+1
-1.619816E+1
-1.642892E+1
-1.650585E+1
-1.642892E+1
-1.635200E+1
-1.627508E+1
-1.627508E+1
-1.627508E+1
-1.627508E+1
-1.627508E+1
-1.612124E+1
-1.612124E+1
-1.604431E+1
-1.604431E+1
-1.604431E+1
-1.596739E+1
-1.589047E+1
-1.573662E+1
-1.558278E+1
-1.542893E+1
-1.542893E+1
-1.542893E+1
-1.550586E+1
-1.550586E+1
-1.542893E+1
-1.535201E+1
-1.535201E+1
-1.527509E+1
-1.519817E+1
-1.504432E+1
-1.473663E+1
-1.442894E+1
-1.412125E+1
-1.389049E+1
-1.365972E+1
-1.342895E+1
-1.319818E+1
-1.304434E+1
-1.281357E+1
-1.258281E+1
-1.227512E+1
-1.212127E+1
-1.204435E+1
-1.204435E+1
-1.189050E+1
-1.158282E+1
-1.127513E+1
-1.112128E+1
-1.104436E+1
-1.112128E+1
-1.112128E+1
-1.089051E+1
-1.058282E+1
-1.035206E+1
-1.012129E+1
-9.813601E+0
-9.582833E+0
-9.428988E+0
-9.198221E+0
-8.967455E+0
-8.736688E+0
-8.428998E+0
-8.198231E+0
-7.890542E+0
-7.582852E+0
-7.352085E+0
-7.275163E+0
-7.121318E+0
-6.813629E+0
-6.352095E+0
-6.121327E+0
-6.736707E+0
-7.967464E+0
-8.967455E+0
-8.967455E+0
-8.275153E+0
-7.813619E+0
-7.505930E+0
-7.121318E+0
-6.890551E+0
-6.813629E+0
-6.890551E+0
-6.890551E+0
-6.736707E+0
-6.505940E+0
-6.198250E+0
-6.044406E+0
-5.890561E+0
-5.736716E+0
-5.582871E+0
-5.582871E+0
-5.582871E+0
-5.582871E+0
-5.582871E+0
-5.505949E+0
-5.198259E+0
-4.890570E+0
-4.736725E+0
-4.582880E+0
-4.429036E+0
-4.121346E+0
-3.813657E+0
-3.659812E+0
-3.429045E+0
-3.198278E+0
-3.044433E+0
-2.813666E+0
-2.505977E+0
-2.198287E+0
-1.890597E+0
-1.659831E+0
-1.352141E+0
-1.044453E+0
-8.136845E-1
-5.829182E-1
-2.752285E-1
3.246117E-2
4.170723E-1
5.709181E-1
5.709181E-1
5.709181E-1
6.478396E-1
8.786068E-1
1.109374E+0
1.263218E+0
1.493986E+0
1.724752E+0
2.032442E+0
2.570899E+0
3.109355E+0
3.493967E+0
3.878579E+0
4.263191E+0
4.570881E+0
4.878570E+0
5.263181E+0
5.724716E+0
6.032404E+0
6.263170E+0
6.493938E+0
6.724707E+0
7.032394E+0
7.263163E+0
7.570852E+0
7.955463E+0
8.263153E+0
8.416998E+0
8.493921E+0
8.724688E+0
8.955454E+0
9.263144E+0
9.340067E+0
9.493912E+0
9.570833E+0
9.724678E+0
9.724678E+0
9.801600E+0
1.003237E+1
1.010929E+1
1.018621E+1
1.026313E+1
1.041698E+1
1.057082E+1
1.064775E+1
1.072467E+1
1.064775E+1
1.064775E+1
1.072467E+1
1.072467E+1
1.072467E+1
1.064775E+1
1.072467E+1
1.080159E+1
1.087851E+1
1.095544E+1
1.103236E+1
1.087851E+1
1.080159E+1
1.095544E+1
1.134005E+1
1.149389E+1
1.141697E+1
1.134005E+1
1.141697E+1
1.157081E+1
1.164774E+1
1.172466E+1
1.187850E+1
1.218619E+1
1.257081E+1
1.303234E+1
1.349387E+1
1.410925E+1
1.472463E+1
1.526309E+1
1.557078E+1
1.564770E+1
1.587847E+1
1.657077E+1
1.741691E+1
1.810922E+1
1.849383E+1
1.872459E+1
1.895536E+1
1.926305E+1
1.949382E+1
1.964766E+1
1.964766E+1
1.964766E+1
1.964766E+1
1.972459E+1
1.980150E+1
1.972459E+1
1.972459E+1
1.980150E+1
1.980150E+1
1.980150E+1
1.980150E+1
1.980150E+1
1.987843E+1
1.987843E+1
1.964766E+1
1.933997E+1
1.949382E+1
2.018612E+1
2.080150E+1
2.095534E+1
2.080150E+1
2.072458E+1
2.080150E+1
2.103226E+1
2.118611E+1
2.141688E+1
2.149380E+1
2.164764E+1
2.180149E+1
2.195533E+1
2.210918E+1
2.233995E+1
2.241687E+1
2.257071E+1
2.257071E+1
2.257071E+1
2.257071E+1
2.257071E+1
2.272455E+1
2.287840E+1
2.303224E+1
2.310917E+1
2.318609E+1
2.326301E+1
2.341686E+1
2.364763E+1
2.380147E+1
2.387839E+1
2.387839E+1
2.387839E+1
2.395532E+1
2.410916E+1
2.433993E+1
2.449377E+1
2.457069E+1
2.464762E+1
2.472454E+1
2.472454E+1
2.464762E+1
2.449377E+1
2.472454E+1
2.510915E+1
2.549376E+1
2.587837E+1
2.595530E+1
2.595530E+1
2.595530E+1
2.626298E+1
2.657067E+1
2.664760E+1
2.664760E+1
2.633991E+1
2.603222E+1
2.603222E+1
2.626298E+1
2.657067E+1
2.664760E+1
2.657067E+1
2.649375E+1
2.649375E+1
2.641683E+1
2.633991E+1
2.633991E+1
2.641683E+1
2.641683E+1
2.641683E+1
2.641683E+1
2.641683E+1
2.641683E+1
2.633991E+1
2.626298E+1
2.633991E+1
2.633991E+1
2.633991E+1
2.633991E+1
2.633991E+1
2.641683E+1
2.641683E+1
2.633991E+1
2.626298E+1
2.603222E+1
2.572453E+1
2.580145E+1
2.610914E+1
2.626298E+1
2.618606E+1
2.595530E+1
2.587837E+1
2.610914E+1
2.633991E+1
2.649375E+1
2.664760E+1
2.680144E+1
2.710913E+1
2.741682E+1
2.757067E+1
2.757067E+1
2.733990E+1
2.703221E+1
2.633991E+1
2.541684E+1
2.410916E+1
2.233995E+1
2.026304E+1
1.810922E+1
1.603231E+1
1.418617E+1
1.272465E+1
1.164774E+1
1.095544E+1
1.064775E+1
1.057082E+1
1.087851E+1
1.126312E+1
1.157081E+1
1.164774E+1
1.110928E+1
1.003237E+1
8.493921E+0
6.493938E+0
4.032423E+0
1.263218E+0
-1.505986E+0
-4.121346E+0
-6.429017E+0
-8.505920E+0
-1.027514E+1
-1.165974E+1
-1.273665E+1
-1.350587E+1
-1.404433E+1
-1.442894E+1
-1.481355E+1
-1.512124E+1
-1.535201E+1
-1.550586E+1
-1.558278E+1
-1.573662E+1
-1.589047E+1
-1.596739E+1
-1.589047E+1
-1.573662E+1
-1.558278E+1
-1.542893E+1
-1.535201E+1
-1.519817E+1
-1.527509E+1
-1.535201E+1
-1.542893E+1
-1.573662E+1
-1.612124E+1
-1.650585E+1
-1.689046E+1
-1.750584E+1
-1.827506E+1
-1.927505E+1
-2.027504E+1
-2.119811E+1
-2.196733E+1
-2.281348E+1
-2.358270E+1
-2.442885E+1
-2.527499E+1
-2.581345E+1
-2.604422E+1
-2.619806E+1
-2.619806E+1
-2.612114E+1
-2.596730E+1
-2.596730E+1
-2.604422E+1
-2.619806E+1
-2.612114E+1
-2.612114E+1
-2.635191E+1
-2.673652E+1
-2.704421E+1
-2.712113E+1
-2.719805E+1
-2.735190E+1
-2.781343E+1
-2.812112E+1
-2.835189E+1
-2.889035E+1
-2.958265E+1
-2.981341E+1
-2.942880E+1
-2.889035E+1
-2.873650E+1
-2.896727E+1
-2.935188E+1
-2.950572E+1
-2.927496E+1
-2.881342E+1
-2.835189E+1
-2.804420E+1
-2.796728E+1
-2.812112E+1
-2.789035E+1
-2.681344E+1
-2.535192E+1
-2.412116E+1
-2.350578E+1
-2.289040E+1
-2.189041E+1
-2.065965E+1
-1.935197E+1
-1.827506E+1
-1.719815E+1
-1.589047E+1
-1.450586E+1
-1.312126E+1
-1.189050E+1
-1.065975E+1
-9.275145E+0
-7.890542E+0
-6.659784E+0
-5.505949E+0
-4.429036E+0
-3.275200E+0
-2.198287E+0
-1.044453E+0
1.093836E-1
1.263218E+0
2.417054E+0
3.647811E+0
4.801647E+0
5.878559E+0
6.878550E+0
8.032385E+0
9.263144E+0
1.049390E+1
1.164774E+1
1.257081E+1
1.357080E+1
1.464771E+1
1.580154E+1
1.695538E+1
1.818614E+1
1.933997E+1
2.041689E+1
2.133995E+1
2.233995E+1
2.318609E+1
2.403224E+1
2.472454E+1
2.549376E+1
2.633991E+1
2.726298E+1
2.810912E+1
2.895527E+1
2.972449E+1
3.041679E+1
3.118602E+1
3.203216E+1
3.295523E+1
3.395522E+1
3.487829E+1
3.549367E+1
3.587828E+1
3.618597E+1
3.633981E+1
3.664750E+1
3.695519E+1
3.710904E+1
3.726288E+1
3.795519E+1
3.941670E+1
4.133977E+1
4.349359E+1
4.526281E+1
4.641664E+1
4.672434E+1
4.595511E+1
4.418589E+1
4.164745E+1
3.895517E+1
3.680135E+1
3.557059E+1
3.557059E+1
3.672443E+1
3.880133E+1
4.157053E+1
4.472435E+1
4.787817E+1
5.049352E+1
5.226274E+1
5.295504E+1
5.287812E+1
5.210889E+1
5.103198E+1
4.995507E+1
4.895508E+1
4.810893E+1
4.718587E+1
4.618588E+1
4.533973E+1
4.449358E+1
4.349359E+1
4.233976E+1
4.118592E+1
4.018593E+1
3.926286E+1
3.841672E+1
3.757057E+1
3.687827E+1
3.641673E+1
3.618597E+1
3.610905E+1
3.603213E+1
3.572443E+1
3.518598E+1
3.433984E+1
3.372445E+1
3.341676E+1
3.303215E+1
3.241677E+1
3.164755E+1
3.103217E+1
3.049372E+1
3.003218E+1
2.980141E+1
2.964757E+1
2.972449E+1
2.980141E+1
2.987833E+1
3.018602E+1
3.057064E+1
3.095525E+1
3.133986E+1
3.164755E+1
3.210909E+1
3.241677E+1
3.257062E+1
3.241677E+1
3.210909E+1
3.164755E+1
3.110909E+1
3.049372E+1
2.987833E+1
2.926296E+1
2.857065E+1
2.764759E+1
2.649375E+1
2.526300E+1
2.433993E+1
2.357070E+1
2.272455E+1
2.180149E+1
2.087842E+1
2.010920E+1
1.957074E+1
1.910921E+1
1.864767E+1
1.818614E+1
1.780153E+1
1.757076E+1
1.749384E+1
1.741691E+1
1.733999E+1
1.733999E+1
1.741691E+1
1.764768E+1
1.795537E+1
1.818614E+1
1.841690E+1
1.872459E+1
1.918613E+1
1.964766E+1
1.987843E+1
1.995535E+1
2.003227E+1
2.018612E+1
2.041689E+1
2.049381E+1
2.026304E+1
1.995535E+1
1.972459E+1
1.964766E+1
1.972459E+1
1.957074E+1
1.918613E+1
1.864767E+1
1.810922E+1
1.764768E+1
1.718615E+1
1.672461E+1
1.626308E+1
1.595539E+1
1.564770E+1
1.526309E+1
1.487848E+1
1.457079E+1
1.418617E+1
1.395541E+1
1.387849E+1
1.395541E+1
1.426310E+1
1.457079E+1
1.480155E+1
1.503232E+1
1.534001E+1
1.580154E+1
1.626308E+1
1.680154E+1
1.741691E+1
1.818614E+1
1.895536E+1
1.980150E+1
2.041689E+1
2.103226E+1
2.157072E+1
2.210918E+1
2.249379E+1
2.264763E+1
2.272455E+1
2.264763E+1
2.264763E+1
2.264763E+1
2.257071E+1
2.257071E+1
2.264763E+1
2.257071E+1
2.233995E+1
2.203226E+1
2.195533E+1
2.210918E+1
2.218610E+1
2.218610E+1
2.195533E+1
2.164764E+1
2.126303E+1
2.087842E+1
2.064765E+1
2.041689E+1
2.033996E+1
2.033996E+1
2.033996E+1
2.033996E+1
2.026304E+1
2.018612E+1
2.010920E+1
2.018612E+1
2.033996E+1
2.041689E+1
2.041689E+1
2.041689E+1
2.041689E+1
2.064765E+1
2.080150E+1
2.080150E+1
2.064765E+1
2.041689E+1
2.041689E+1
2.064765E+1
2.095534E+1
2.103226E+1
2.103226E+1
2.095534E+1
2.087842E+1
2.080150E+1
2.057073E+1
2.041689E+1
2.026304E+1
2.018612E+1
2.003227E+1
1.972459E+1
1.949382E+1
1.918613E+1
1.895536E+1
1.864767E+1
1.833998E+1
1.810922E+1
1.780153E+1
1.749384E+1
1.718615E+1
1.703230E+1
1.695538E+1
1.687846E+1
1.672461E+1
1.649385E+1
1.618616E+1
1.595539E+1
1.580154E+1
1.572462E+1
1.557078E+1
1.549385E+1
1.549385E+1
1.534001E+1
1.526309E+1
1.503232E+1
1.472463E+1
1.457079E+1
1.464771E+1
1.480155E+1
1.472463E+1
1.449386E+1
1.434002E+1
1.434002E+1
1.426310E+1
1.418617E+1
1.395541E+1
1.357080E+1
1.318618E+1
1.295542E+1
1.310926E+1
1.341695E+1
1.349387E+1
1.334003E+1
1.303234E+1
1.287849E+1
1.287849E+1
1.280157E+1
1.264773E+1
1.249388E+1
1.218619E+1
1.172466E+1
1.141697E+1
1.126312E+1
1.103236E+1
1.087851E+1
1.110928E+1
1.134005E+1
1.126312E+1
1.095544E+1
1.057082E+1
1.041698E+1
1.026313E+1
1.010929E+1
9.801600E+0
9.570833E+0
9.340067E+0
9.032375E+0
8.647764E+0
8.340076E+0
8.263153E+0
8.263153E+0
8.109308E+0
7.878540E+0
7.570852E+0
7.340086E+0
7.109318E+0
7.032394E+0
7.032394E+0
7.032394E+0
6.955473E+0
6.878550E+0
6.878550E+0
6.801628E+0
6.724707E+0
6.570862E+0
6.417017E+0
6.263170E+0
6.186249E+0
6.109327E+0
5.955483E+0
5.801638E+0
5.647793E+0
5.493948E+0
5.417027E+0
5.417027E+0
5.417027E+0
5.417027E+0
5.493948E+0
5.647793E+0
5.647793E+0
5.417027E+0
5.263181E+0
5.186258E+0
5.263181E+0
5.263181E+0
5.263181E+0
5.186258E+0
5.109336E+0
5.186258E+0
5.340102E+0
5.493948E+0
5.340102E+0
5.032414E+0
4.955492E+0
4.647802E+0
4.109345E+0
3.724734E+0
4.032423E+0
4.570881E+0
4.570881E+0
4.032423E+0
4.263191E+0
5.340102E+0
6.186249E+0
6.186249E+0
5.801638E+0
5.724716E+0
6.032404E+0
6.340096E+0
6.417017E+0
6.417017E+0
6.340096E+0
6.263170E+0
6.032404E+0
5.878559E+0
6.032404E+0
6.340096E+0
6.493938E+0
6.570862E+0
6.570862E+0
6.340096E+0
6.186249E+0
6.340096E+0
6.724707E+0
6.955473E+0
6.955473E+0
6.801628E+0
6.801628E+0
6.878550E+0
6.878550E+0
6.878550E+0
6.878550E+0
6.647783E+0
6.493938E+0
6.570862E+0
6.724707E+0
6.801628E+0
6.878550E+0
7.032394E+0
7.109318E+0
7.186239E+0
7.263163E+0
7.263163E+0
7.186239E+0
7.032394E+0
6.955473E+0
7.032394E+0
7.417007E+0
7.724697E+0
7.955463E+0
8.032385E+0
8.109308E+0
8.263153E+0
8.416998E+0
8.570843E+0
8.647764E+0
8.801609E+0
8.955454E+0
8.955454E+0
9.032375E+0
9.032375E+0
9.109301E+0
9.032375E+0
9.032375E+0
9.032375E+0
9.032375E+0
9.109301E+0
9.186222E+0
9.186222E+0
9.186222E+0
9.109301E+0
9.032375E+0
9.032375E+0
8.955454E+0
8.878531E+0
8.801609E+0
8.647764E+0
8.340076E+0
7.955463E+0
7.493929E+0
7.032394E+0
6.801628E+0
6.724707E+0
6.724707E+0
6.878550E+0
7.109318E+0
7.417007E+0
7.801619E+0
8.186232E+0
8.647764E+0
9.186222E+0
9.724678E+0
1.026313E+1
1.072467E+1
1.118620E+1
1.157081E+1
1.180158E+1
1.172466E+1
1.149389E+1
1.134005E+1
1.110928E+1
1.103236E+1
1.095544E+1
1.072467E+1
1.026313E+1
9.724678E+0
9.186222E+0
8.878531E+0
8.724688E+0
8.570843E+0
8.340076E+0
8.186232E+0
7.878540E+0
7.724697E+0
7.647774E+0
7.493929E+0
7.263163E+0
6.878550E+0
6.417017E+0
6.263170E+0
6.340096E+0
6.263170E+0
5.724716E+0
4.955492E+0
4.417036E+0
4.186269E+0
4.109345E+0
3.878579E+0
3.493967E+0
3.032433E+0
2.570899E+0
2.186287E+0
1.801675E+0
1.570909E+0
1.493986E+0
1.340140E+0
1.109374E+0
8.016844E-1
4.170723E-1
1.093836E-1
-4.446220E-2
-1.983061E-1
-4.290733E-1
-7.367630E-1
-1.044453E+0
-1.198297E+0
-1.352141E+0
-1.352141E+0
-1.505986E+0
-1.659831E+0
-1.736754E+0
-1.813675E+0
-1.890597E+0
-1.967521E+0
-2.044443E+0
-2.121365E+0
-2.044443E+0
-1.890597E+0
-1.967521E+0
-2.352132E+0
-2.582899E+0
-2.352132E+0
-1.813675E+0
-1.429064E+0
-1.505986E+0
-1.659831E+0
-1.736754E+0
-1.582909E+0
-1.352141E+0
-1.121374E+0
-8.136845E-1
-5.059948E-1
-4.446220E-2
3.401499E-1
7.247620E-1
1.340140E+0
2.032442E+0
2.724743E+0
3.493967E+0
4.263191E+0
4.955492E+0
5.724716E+0
6.570862E+0
7.647774E+0
8.801609E+0
9.878521E+0
1.072467E+1
1.126312E+1
1.157081E+1
1.187850E+1
1.210927E+1
1.234004E+1
1.241696E+1
1.241696E+1
1.203235E+1
1.118620E+1
1.095544E+1
1.187850E+1
1.318618E+1
1.395541E+1
1.410925E+1
1.434002E+1
1.534001E+1
1.687846E+1
1.833998E+1
1.949382E+1
2.003227E+1
2.041689E+1
2.103226E+1
2.164764E+1
2.203226E+1
2.218610E+1
2.218610E+1
2.226302E+1
2.241687E+1
2.249379E+1
2.249379E+1
2.241687E+1
2.226302E+1
2.187841E+1
2.133995E+1
2.087842E+1
2.049381E+1
2.003227E+1
1.941690E+1
1.872459E+1
1.810922E+1
1.757076E+1
1.726307E+1
1.703230E+1
1.687846E+1
1.680154E+1
1.680154E+1
1.687846E+1
1.703230E+1
1.718615E+1
1.726307E+1
1.733999E+1
1.733999E+1
1.733999E+1
1.726307E+1
1.710922E+1
1.710922E+1
1.703230E+1
1.695538E+1
1.680154E+1
1.680154E+1
1.695538E+1
1.718615E+1
1.726307E+1
1.703230E+1
1.672461E+1
1.672461E+1
1.687846E+1
1.680154E+1
1.657077E+1
1.626308E+1
1.610923E+1
1.610923E+1
1.595539E+1
1.541693E+1
1.487848E+1
1.480155E+1
1.503232E+1
1.503232E+1
1.472463E+1
1.441694E+1
1.410925E+1
1.387849E+1
1.364772E+1
1.341695E+1
1.310926E+1
1.280157E+1
1.249388E+1
1.234004E+1
1.218619E+1
1.203235E+1
1.187850E+1
1.180158E+1
1.157081E+1
1.141697E+1
1.126312E+1
1.118620E+1
1.103236E+1
1.087851E+1
1.072467E+1
1.049390E+1
1.034006E+1
1.026313E+1
1.034006E+1
1.034006E+1
1.034006E+1
1.018621E+1
1.010929E+1
9.955444E+0
9.955444E+0
9.878521E+0
9.801600E+0
9.801600E+0
9.801600E+0
9.878521E+0
9.955444E+0
1.003237E+1
1.010929E+1
1.010929E+1
1.003237E+1
9.955444E+0
9.801600E+0
9.647755E+0
9.570833E+0
9.493912E+0
9.416988E+0
9.263144E+0
9.109301E+0
8.955454E+0
8.801609E+0
8.647764E+0
8.570843E+0
8.416998E+0
8.186232E+0
7.955463E+0
7.801619E+0
7.724697E+0
7.493929E+0
7.263163E+0
7.032394E+0
6.878550E+0
6.647783E+0
6.493938E+0
6.186249E+0
5.955483E+0
5.724716E+0
5.493948E+0
5.186258E+0
4.878570E+0
4.724725E+0
4.493959E+0
4.340113E+0
4.109345E+0
3.878579E+0
3.724734E+0
3.647811E+0
3.570890E+0
3.493967E+0
3.263201E+0
3.109355E+0
2.955510E+0
2.955510E+0
2.955510E+0
3.032433E+0
2.955510E+0
2.878589E+0
2.878589E+0
2.801666E+0
2.724743E+0
2.647821E+0
2.724743E+0
2.724743E+0
2.724743E+0
2.801666E+0
2.724743E+0
2.570899E+0
2.647821E+0
2.878589E+0
3.186277E+0
3.340122E+0
3.340122E+0
3.340122E+0
3.340122E+0
3.109355E+0
3.186277E+0
3.647811E+0
4.340113E+0
4.647802E+0
4.570881E+0
4.493959E+0
4.570881E+0
4.878570E+0
5.340102E+0
5.801638E+0
6.032404E+0
6.109327E+0
6.340096E+0
6.570862E+0
6.801628E+0
7.109318E+0
7.263163E+0
7.493929E+0
7.724697E+0
7.955463E+0
8.186232E+0
8.493921E+0
8.724688E+0
8.801609E+0
8.878531E+0
8.955454E+0
9.186222E+0
9.416988E+0
9.570833E+0
9.724678E+0
9.878521E+0
1.003237E+1
1.010929E+1
1.026313E+1
1.041698E+1
1.049390E+1
1.057082E+1
1.072467E+1
1.095544E+1
1.110928E+1
1.126312E+1
1.134005E+1
1.126312E+1
1.118620E+1
1.118620E+1
1.126312E+1
1.134005E+1
1.141697E+1
1.149389E+1
1.149389E+1
1.157081E+1
1.164774E+1
1.164774E+1
1.157081E+1
1.141697E+1
1.157081E+1
1.172466E+1
1.187850E+1
1.187850E+1
1.180158E+1
1.180158E+1
1.180158E+1
1.180158E+1
1.187850E+1
1.187850E+1
1.203235E+1
1.210927E+1
1.218619E+1
1.234004E+1
1.241696E+1
1.249388E+1
1.264773E+1
1.280157E+1
1.287849E+1
1.295542E+1
1.280157E+1
1.272465E+1
1.287849E+1
1.318618E+1
1.341695E+1
1.349387E+1
1.357080E+1
1.357080E+1
1.364772E+1
1.357080E+1
1.334003E+1
1.334003E+1
1.364772E+1
1.410925E+1
1.441694E+1
1.464771E+1
1.480155E+1
1.487848E+1
1.495540E+1
1.510924E+1
1.495540E+1
1.457079E+1
1.457079E+1
1.503232E+1
1.541693E+1
1.549385E+1
1.534001E+1
1.518617E+1
1.526309E+1
1.534001E+1
1.557078E+1
1.580154E+1
1.587847E+1
1.587847E+1
1.587847E+1
1.610923E+1
1.634000E+1
1.634000E+1
1.610923E+1
1.564770E+1
1.518617E+1
1.480155E+1
1.441694E+1
1.410925E+1
1.387849E+1
1.372464E+1
1.357080E+1
1.341695E+1
1.326311E+1
1.318618E+1
1.326311E+1
1.318618E+1
1.318618E+1
1.326311E+1
1.326311E+1
1.334003E+1
1.334003E+1
1.326311E+1
1.310926E+1
1.287849E+1
1.272465E+1
1.272465E+1
1.272465E+1
1.272465E+1
1.264773E+1
1.249388E+1
1.234004E+1
1.218619E+1
1.210927E+1
1.203235E+1
1.195543E+1
1.187850E+1
1.180158E+1
1.172466E+1
1.157081E+1
1.149389E+1
1.126312E+1
1.110928E+1
1.103236E+1
1.095544E+1
1.080159E+1
1.064775E+1
1.057082E+1
1.041698E+1
1.026313E+1
1.003237E+1
9.955444E+0
9.878521E+0
9.878521E+0
9.724678E+0
9.647755E+0
9.493912E+0
9.340067E+0
9.340067E+0
9.340067E+0
9.340067E+0
9.263144E+0
9.109301E+0
8.955454E+0
8.955454E+0
9.032375E+0
8.955454E+0
8.878531E+0
8.801609E+0
8.801609E+0
8.801609E+0
8.878531E+0
8.955454E+0
9.032375E+0
9.032375E+0
9.032375E+0
9.109301E+0
9.186222E+0
9.263144E+0
9.263144E+0
9.109301E+0
8.878531E+0
8.801609E+0
9.109301E+0
9.416988E+0
9.570833E+0
9.570833E+0
9.493912E+0
9.416988E+0
9.340067E+0
9.340067E+0
9.340067E+0
9.263144E+0
9.263144E+0
9.263144E+0
9.263144E+0
9.186222E+0
8.955454E+0
8.801609E+0
8.724688E+0
8.724688E+0
8.724688E+0
8.724688E+0
8.647764E+0
8.647764E+0
8.570843E+0
8.570843E+0
8.493921E+0
8.647764E+0
8.724688E+0
8.878531E+0
9.032375E+0
9.186222E+0
9.263144E+0
8.724688E+0
7.878540E+0
7.724697E+0
8.416998E+0
9.109301E+0
9.186222E+0
8.878531E+0
8.647764E+0
8.647764E+0
8.878531E+0
8.955454E+0
8.955454E+0
8.878531E+0
8.724688E+0
8.647764E+0
8.570843E+0
8.493921E+0
8.416998E+0
8.416998E+0
8.340076E+0
8.186232E+0
7.955463E+0
7.801619E+0
7.801619E+0
7.801619E+0
7.801619E+0
7.878540E+0
7.955463E+0
7.878540E+0
7.647774E+0
7.417007E+0
7.417007E+0
7.417007E+0
7.493929E+0
7.493929E+0
7.340086E+0
7.263163E+0
7.186239E+0
7.186239E+0
7.186239E+0
7.186239E+0
7.109318E+0
7.032394E+0
7.032394E+0
7.032394E+0
7.109318E+0
7.109318E+0
7.032394E+0
6.878550E+0
6.801628E+0
6.878550E+0
6.878550E+0
6.801628E+0
6.647783E+0
6.493938E+0
6.417017E+0
6.417017E+0
6.417017E+0
6.493938E+0
6.570862E+0
6.417017E+0
5.955483E+0
5.647793E+0
5.801638E+0
6.263170E+0
6.493938E+0
6.186249E+0
5.801638E+0
5.647793E+0
5.647793E+0
5.570871E+0
5.417027E+0
5.340102E+0
5.493948E+0
5.647793E+0
5.801638E+0
5.724716E+0
5.647793E+0
5.647793E+0
5.570871E+0
5.417027E+0
5.263181E+0
5.263181E+0
5.340102E+0
5.263181E+0
5.186258E+0
5.109336E+0
5.032414E+0
4.878570E+0
4.647802E+0
4.570881E+0
4.724725E+0
4.955492E+0
5.032414E+0
4.955492E+0
4.801647E+0
4.647802E+0
4.493959E+0
4.417036E+0
4.263191E+0
4.186269E+0
4.186269E+0
4.186269E+0
4.109345E+0
3.878579E+0
3.724734E+0
3.647811E+0
3.647811E+0
3.647811E+0
3.570890E+0
3.493967E+0
3.340122E+0
3.186277E+0
3.186277E+0
3.109355E+0
3.032433E+0
2.955510E+0
2.955510E+0
2.878589E+0
2.801666E+0
2.647821E+0
2.647821E+0
2.724743E+0
2.724743E+0
2.647821E+0
2.570899E+0
2.570899E+0
2.570899E+0
2.570899E+0
2.493977E+0
2.417054E+0
2.263209E+0
2.109365E+0
2.109365E+0
2.186287E+0
2.263209E+0
2.186287E+0
2.032442E+0
1.801675E+0
1.417064E+0
1.109374E+0
1.186297E+0
1.570909E+0
1.801675E+0
1.801675E+0
1.647830E+0
1.493986E+0
1.417064E+0
1.493986E+0
1.570909E+0
1.570909E+0
1.647830E+0
1.647830E+0
1.647830E+0
1.647830E+0
1.724752E+0
1.724752E+0
1.647830E+0
1.647830E+0
1.647830E+0
1.647830E+0
1.570909E+0
1.647830E+0
1.878598E+0
2.032442E+0
2.109365E+0
2.109365E+0
2.109365E+0
2.032442E+0
2.032442E+0
2.032442E+0
2.032442E+0
2.109365E+0
2.109365E+0
2.186287E+0
2.186287E+0
2.186287E+0
2.340132E+0
2.417054E+0
2.417054E+0
2.340132E+0
2.340132E+0
2.417054E+0
2.570899E+0
2.647821E+0
2.647821E+0
2.647821E+0
2.647821E+0
2.647821E+0
2.724743E+0
2.801666E+0
2.801666E+0
2.801666E+0
2.878589E+0
3.032433E+0
3.109355E+0
3.186277E+0
3.186277E+0
3.263201E+0
3.263201E+0
3.186277E+0
3.263201E+0
3.340122E+0
3.340122E+0
3.340122E+0
3.263201E+0
3.186277E+0
3.109355E+0
3.109355E+0
3.263201E+0
3.417045E+0
3.417045E+0
3.493967E+0
3.493967E+0
3.340122E+0
3.340122E+0
3.340122E+0
3.417045E+0
3.340122E+0
3.186277E+0
2.955510E+0
2.878589E+0
3.032433E+0
3.340122E+0
3.417045E+0
3.417045E+0
3.493967E+0
3.570890E+0
3.647811E+0
3.647811E+0
3.724734E+0
3.801657E+0
3.878579E+0
3.955501E+0
3.878579E+0
3.878579E+0
3.724734E+0
3.493967E+0
3.493967E+0
3.724734E+0
3.955501E+0
3.955501E+0
4.032423E+0
4.032423E+0
3.955501E+0
3.724734E+0
3.493967E+0
3.340122E+0
3.263201E+0
3.186277E+0
3.263201E+0
3.340122E+0
3.340122E+0
3.186277E+0
2.955510E+0
2.878589E+0
2.955510E+0
2.878589E+0
2.724743E+0
2.570899E+0
2.570899E+0
2.570899E+0
2.570899E+0
2.493977E+0
2.417054E+0
2.340132E+0
2.263209E+0
2.340132E+0
2.263209E+0
2.263209E+0
2.186287E+0
2.263209E+0
2.263209E+0
2.340132E+0
2.340132E+0
2.417054E+0
2.493977E+0
2.647821E+0
2.801666E+0
2.878589E+0
2.878589E+0
2.955510E+0
3.032433E+0
3.109355E+0
3.032433E+0
2.955510E+0
2.955510E+0
3.109355E+0
3.263201E+0
3.263201E+0
3.263201E+0
3.263201E+0
3.340122E+0
3.340122E+0
3.340122E+0
3.417045E+0
3.417045E+0
3.417045E+0
3.417045E+0
3.340122E+0
3.340122E+0
3.417045E+0
3.340122E+0
3.340122E+0
3.263201E+0
3.263201E+0
3.186277E+0
3.186277E+0
3.263201E+0
3.263201E+0
3.263201E+0
3.263201E+0
3.263201E+0
3.263201E+0
3.263201E+0
3.186277E+0
3.109355E+0
3.186277E+0
3.263201E+0
3.263201E+0
3.263201E+0
3.340122E+0
3.263201E+0
3.186277E+0
3.109355E+0
3.109355E+0
3.186277E+0
3.186277E+0
3.186277E+0
3.109355E+0
3.032433E+0
3.032433E+0
2.955510E+0
2.955510E+0
2.878589E+0
2.878589E+0
2.801666E+0
2.724743E+0
2.801666E+0
2.878589E+0
2.801666E+0
2.724743E+0
2.647821E+0
2.647821E+0
2.724743E+0
2.801666E+0
2.724743E+0
2.724743E+0
2.724743E+0
2.801666E+0
2.801666E+0
2.724743E+0
2.724743E+0
2.724743E+0
2.647821E+0
2.493977E+0
2.340132E+0
2.417054E+0
2.647821E+0
2.801666E+0
2.878589E+0
2.955510E+0
3.032433E+0
3.032433E+0
2.878589E+0
2.724743E+0
2.801666E+0
2.955510E+0
3.032433E+0
3.109355E+0
3.109355E+0
3.109355E+0
3.109355E+0
3.032433E+0
3.032433E+0
3.032433E+0
3.032433E+0
3.032433E+0
3.109355E+0
3.186277E+0
3.186277E+0
3.186277E+0
3.186277E+0
3.109355E+0
3.032433E+0
3.032433E+0
3.109355E+0
3.186277E+0
3.186277E+0
3.109355E+0
3.032433E+0
2.878589E+0
2.878589E+0
2.878589E+0
2.955510E+0
2.955510E+0
2.955510E+0
3.032433E+0
2.955510E+0
2.955510E+0
2.955510E+0
3.032433E+0
3.109355E+0
3.109355E+0
3.109355E+0
3.109355E+0
3.109355E+0
3.109355E+0
3.109355E+0
3.109355E+0
3.032433E+0
2.955510E+0
3.032433E+0
3.109355E+0
3.186277E+0
3.186277E+0
3.186277E+0
3.186277E+0
3.186277E+0
3.109355E+0
3.032433E+0
3.032433E+0
3.032433E+0
2.955510E+0
2.955510E+0
2.878589E+0
2.878589E+0
2.801666E+0
2.724743E+0
2.724743E+0
2.801666E+0
2.801666E+0
2.724743E+0
2.724743E+0
2.570899E+0
2.570899E+0
2.493977E+0
2.417054E+0
2.340132E+0
2.263209E+0
2.186287E+0
2.186287E+0
2.186287E+0
2.032442E+0
1.955520E+0
1.878598E+0
1.878598E+0
1.955520E+0
1.955520E+0
1.955520E+0
1.878598E+0
1.878598E+0
1.724752E+0
1.570909E+0
1.493986E+0
1.340140E+0
1.186297E+0
1.263218E+0
1.417064E+0
1.493986E+0
1.493986E+0
1.417064E+0
1.340140E+0
1.263218E+0
1.186297E+0
1.109374E+0
1.032452E+0
1.032452E+0
1.109374E+0
1.109374E+0
1.109374E+0
1.109374E+0
1.032452E+0
1.032452E+0
1.032452E+0
1.109374E+0
1.263218E+0
1.263218E+0
1.263218E+0
1.263218E+0
1.109374E+0
1.109374E+0
1.109374E+0
1.109374E+0
1.032452E+0
9.555292E-1
8.786068E-1
8.786068E-1
8.786068E-1
8.016844E-1
8.016844E-1
8.016844E-1
8.016844E-1
7.247620E-1
6.478396E-1
5.709181E-1
5.709181E-1
5.709181E-1
4.939957E-1
2.632275E-1
3.246117E-2
3.246117E-2
3.246117E-2
1.093836E-1
1.093836E-1
1.093836E-1
3.246117E-2
-1.213837E-1
-2.752285E-1
-4.290733E-1
-5.059948E-1
-5.829182E-1
-6.598406E-1
-7.367630E-1
-8.906069E-1
-1.044453E+0
-1.121374E+0
-1.198297E+0
-1.275219E+0
-1.352141E+0
-1.429064E+0
-1.582909E+0
-1.736754E+0
-1.813675E+0
-1.813675E+0
-1.890597E+0
-1.890597E+0
-2.044443E+0
-2.198287E+0
-2.275209E+0
-2.352132E+0
-2.429055E+0
-2.429055E+0
-2.582899E+0
-2.736744E+0
-2.890589E+0
-2.967511E+0
-3.044433E+0
-3.044433E+0
-3.121356E+0
-3.275200E+0
-3.429045E+0
-3.582890E+0
-3.659812E+0
-3.813657E+0
-3.890579E+0
-3.967502E+0
-3.967502E+0
-3.967502E+0
-4.121346E+0
-4.352113E+0
-4.429036E+0
-4.582880E+0
-4.659803E+0
-4.813647E+0
-4.890570E+0
-4.967492E+0
-5.044415E+0
-5.121337E+0
-5.275181E+0
-5.352104E+0
-5.429026E+0
-5.582871E+0
-5.890561E+0
-6.044406E+0
-6.121327E+0
-6.044406E+0
-6.044406E+0
-6.121327E+0
-6.275172E+0
-6.429017E+0
-6.582861E+0
-6.582861E+0
-6.659784E+0
-6.813629E+0
-6.967473E+0
-7.121318E+0
-7.275163E+0
-7.352085E+0
-7.429008E+0
-7.582852E+0
-7.736697E+0
-7.890542E+0
-8.044386E+0
-8.121309E+0
-8.198231E+0
-8.275153E+0
-8.352076E+0
-8.352076E+0
-8.428998E+0
-8.505920E+0
-8.659765E+0
-8.967455E+0
-9.352066E+0
-9.505911E+0
-9.428988E+0
-9.275145E+0
-9.352066E+0
-9.505911E+0
-9.659756E+0
-9.736678E+0
-9.813601E+0
-9.890523E+0
-1.004437E+1
-1.019821E+1
-1.027514E+1
-1.042898E+1
-1.065975E+1
-1.081359E+1
-1.089051E+1
-1.089051E+1
-1.104436E+1
-1.119820E+1
-1.142897E+1
-1.158282E+1
-1.173666E+1
-1.181358E+1
-1.189050E+1
-1.189050E+1
-1.196743E+1
-1.212127E+1
-1.227512E+1
-1.250588E+1
-1.258281E+1
-1.258281E+1
-1.250588E+1
-1.242896E+1
-1.250588E+1
-1.265973E+1
-1.273665E+1
-1.273665E+1
-1.273665E+1
-1.273665E+1
-1.273665E+1
-1.281357E+1
-1.296742E+1
-1.304434E+1
-1.312126E+1
-1.312126E+1
-1.312126E+1
-1.312126E+1
-1.327511E+1
-1.335203E+1
-1.335203E+1
-1.327511E+1
-1.327511E+1
-1.335203E+1
-1.350587E+1
-1.350587E+1
-1.350587E+1
-1.350587E+1
-1.358280E+1
-1.365972E+1
-1.373664E+1
-1.373664E+1
-1.373664E+1
-1.381356E+1
-1.404433E+1
-1.419818E+1
-1.419818E+1
-1.396741E+1
-1.389049E+1
-1.396741E+1
-1.412125E+1
-1.427510E+1
-1.427510E+1
-1.427510E+1
-1.427510E+1
-1.427510E+1
-1.427510E+1
-1.435202E+1
-1.450586E+1
-1.473663E+1
-1.489048E+1
-1.496740E+1
-1.489048E+1
-1.489048E+1
-1.504432E+1
-1.512124E+1
-1.527509E+1
-1.535201E+1
-1.542893E+1
-1.550586E+1
-1.558278E+1
-1.573662E+1
-1.589047E+1
-1.612124E+1
-1.635200E+1
-1.635200E+1
-1.627508E+1
-1.635200E+1
-1.658277E+1
-1.673661E+1
-1.673661E+1
-1.673661E+1
-1.681354E+1
-1.704430E+1
-1.719815E+1
-1.719815E+1
-1.719815E+1
-1.727507E+1
-1.735199E+1
-1.750584E+1
-1.765968E+1
-1.781353E+1
-1.789045E+1
-1.804429E+1
-1.812122E+1
-1.827506E+1
-1.835198E+1
-1.835198E+1
-1.835198E+1
-1.835198E+1
-1.835198E+1
-1.842891E+1
-1.850583E+1
-1.858275E+1
-1.873659E+1
-1.889044E+1
-1.896736E+1
-1.889044E+1
-1.896736E+1
-1.904428E+1
-1.919813E+1
-1.935197E+1
-1.935197E+1
-1.935197E+1
-1.935197E+1
-1.935197E+1
-1.942889E+1
-1.942889E+1
-1.950582E+1
-1.958274E+1
-1.965966E+1
-1.965966E+1
-1.973658E+1
-1.989043E+1
-1.996735E+1
-1.996735E+1
-1.996735E+1
-1.989043E+1
-1.996735E+1
-2.004427E+1
-2.004427E+1
-2.004427E+1
-1.996735E+1
-1.996735E+1
-2.004427E+1
-2.012120E+1
-2.012120E+1
-2.004427E+1
-2.012120E+1
-2.019812E+1
-2.012120E+1
-1.996735E+1
-1.981351E+1
-1.973658E+1
-1.973658E+1
-1.973658E+1
-1.958274E+1
-1.958274E+1
-1.996735E+1
-2.027504E+1
-1.989043E+1
-1.919813E+1
-1.873659E+1
-1.865967E+1
-1.873659E+1
-1.865967E+1
-1.850583E+1
-1.827506E+1
-1.804429E+1
-1.789045E+1
-1.765968E+1
-1.742891E+1
-1.727507E+1
-1.712122E+1
-1.689046E+1
-1.665969E+1
-1.650585E+1
-1.635200E+1
-1.619816E+1
-1.589047E+1
-1.565970E+1
-1.550586E+1
-1.527509E+1
-1.496740E+1
-1.465971E+1
-1.435202E+1
-1.419818E+1
-1.412125E+1
-1.396741E+1
-1.365972E+1
-1.312126E+1
-1.273665E+1
-1.242896E+1
-1.227512E+1
-1.196743E+1
-1.158282E+1
-1.119820E+1
-1.081359E+1
-1.050590E+1
-1.027514E+1
-9.967445E+0
-9.505911E+0
-8.967455E+0
-8.582843E+0
-8.121309E+0
-7.505930E+0
-6.967473E+0
-6.505940E+0
-6.044406E+0
-5.582871E+0
-5.121337E+0
-4.659803E+0
-4.198269E+0
-3.736734E+0
-3.198278E+0
-2.659822E+0
-2.044443E+0
-1.582909E+0
-1.121374E+0
-7.367630E-1
-5.059948E-1
-2.752285E-1
2.632275E-1
9.555292E-1
1.570909E+0
1.955520E+0
2.340132E+0
2.647821E+0
3.186277E+0
3.724734E+0
4.263191E+0
4.647802E+0
4.878570E+0
5.186258E+0
5.724716E+0
6.493938E+0
7.186239E+0
7.647774E+0
7.955463E+0
8.263153E+0
8.647764E+0
9.109301E+0
9.647755E+0
1.003237E+1
1.041698E+1
1.072467E+1
1.110928E+1
1.157081E+1
1.218619E+1
1.280157E+1
1.318618E+1
1.349387E+1
1.380156E+1
1.418617E+1
1.457079E+1
1.487848E+1
1.526309E+1
1.572462E+1
1.626308E+1
1.672461E+1
1.703230E+1
1.733999E+1
1.757076E+1
1.780153E+1
1.810922E+1
1.849383E+1
1.887844E+1
1.918613E+1
1.949382E+1
1.972459E+1
1.987843E+1
2.010920E+1
2.041689E+1
2.072458E+1
2.095534E+1
2.110919E+1
2.126303E+1
2.141688E+1
2.157072E+1
2.164764E+1
2.172457E+1
2.180149E+1
2.187841E+1
2.195533E+1
2.210918E+1
2.210918E+1
2.195533E+1
2.187841E+1
2.195533E+1
2.210918E+1
2.210918E+1
2.195533E+1
2.195533E+1
2.195533E+1
2.180149E+1
2.164764E+1
2.157072E+1
2.157072E+1
2.157072E+1
2.149380E+1
2.133995E+1
2.095534E+1
2.057073E+1
2.049381E+1
2.057073E+1
2.049381E+1
2.033996E+1
2.003227E+1
1.972459E+1
1.933997E+1
1.895536E+1
1.864767E+1
1.833998E+1
1.787845E+1
1.733999E+1
1.695538E+1
1.672461E+1
1.641692E+1
1.603231E+1
1.564770E+1
1.526309E+1
1.495540E+1
1.464771E+1
1.434002E+1
1.403233E+1
1.372464E+1
1.334003E+1
1.310926E+1
1.318618E+1
1.334003E+1
1.334003E+1
1.318618E+1
1.303234E+1
1.287849E+1
1.280157E+1
1.272465E+1
1.257081E+1
1.249388E+1
1.226312E+1
1.203235E+1
1.172466E+1
1.141697E+1
1.095544E+1
1.057082E+1
1.018621E+1
9.724678E+0
9.340067E+0
8.801609E+0
8.340076E+0
7.955463E+0
7.570852E+0
7.186239E+0
6.955473E+0
6.801628E+0
6.724707E+0
6.724707E+0
6.878550E+0
7.263163E+0
7.570852E+0
7.878540E+0
8.032385E+0
8.186232E+0
8.263153E+0
8.186232E+0
7.955463E+0
7.493929E+0
7.032394E+0
6.570862E+0
6.186249E+0
5.878559E+0
5.647793E+0
5.493948E+0
5.493948E+0
5.647793E+0
5.955483E+0
6.340096E+0
6.878550E+0
7.570852E+0
8.340076E+0
9.186222E+0
1.003237E+1
1.095544E+1
1.172466E+1
1.241696E+1
1.295542E+1
1.334003E+1
1.364772E+1
1.387849E+1
1.395541E+1
1.387849E+1
1.357080E+1
1.318618E+1
1.272465E+1
1.226312E+1
1.172466E+1
1.118620E+1
1.057082E+1
1.003237E+1
9.493912E+0
8.955454E+0
8.493921E+0
8.186232E+0
7.801619E+0
7.417007E+0
7.032394E+0
6.647783E+0
6.263170E+0
5.801638E+0
5.186258E+0
4.570881E+0
3.878579E+0
3.186277E+0
2.570899E+0
2.032442E+0
1.647830E+0
1.417064E+0
1.263218E+0
1.032452E+0
8.786068E-1
8.786068E-1
1.032452E+0
1.263218E+0
1.417064E+0
1.570909E+0
1.724752E+0
1.955520E+0
2.263209E+0
2.647821E+0
3.109355E+0
3.493967E+0
3.724734E+0
3.955501E+0
4.340113E+0
4.724725E+0
4.955492E+0
4.955492E+0
5.032414E+0
5.340102E+0
5.647793E+0
5.801638E+0
5.878559E+0
5.878559E+0
6.032404E+0
6.263170E+0
6.493938E+0
6.647783E+0
6.724707E+0
6.724707E+0
6.724707E+0
6.724707E+0
6.570862E+0
6.417017E+0
6.186249E+0
5.955483E+0
5.647793E+0
5.263181E+0
4.878570E+0
4.724725E+0
4.724725E+0
4.724725E+0
4.570881E+0
4.493959E+0
4.570881E+0
4.647802E+0
4.878570E+0
5.032414E+0
5.186258E+0
5.340102E+0
5.493948E+0
5.570871E+0
5.570871E+0
5.570871E+0
5.647793E+0
5.724716E+0
5.647793E+0
5.493948E+0
5.186258E+0
5.032414E+0
5.109336E+0
5.186258E+0
5.109336E+0
4.878570E+0
4.801647E+0
4.878570E+0
5.032414E+0
5.109336E+0
5.186258E+0
5.032414E+0
4.955492E+0
4.955492E+0
5.032414E+0
4.955492E+0
4.878570E+0
4.801647E+0
4.801647E+0
4.724725E+0
4.647802E+0
4.647802E+0
4.647802E+0
4.724725E+0
4.724725E+0
4.801647E+0
4.801647E+0
4.724725E+0
4.647802E+0
4.647802E+0
4.801647E+0
5.032414E+0
5.032414E+0
5.032414E+0
5.109336E+0
5.263181E+0
5.340102E+0
5.263181E+0
5.186258E+0
5.186258E+0
5.263181E+0
5.263181E+0
5.417027E+0
5.493948E+0
5.493948E+0
5.570871E+0
5.801638E+0
5.955483E+0
6.032404E+0
6.032404E+0
5.878559E+0
5.724716E+0
5.570871E+0
5.647793E+0
5.724716E+0
5.878559E+0
6.109327E+0
6.263170E+0
6.417017E+0
6.570862E+0
6.724707E+0
6.801628E+0
6.801628E+0
6.724707E+0
6.724707E+0
6.724707E+0
6.724707E+0
6.647783E+0
6.570862E+0
6.493938E+0
6.417017E+0
6.340096E+0
6.263170E+0
6.186249E+0
6.263170E+0
6.263170E+0
6.186249E+0
6.186249E+0
6.186249E+0
6.263170E+0
6.186249E+0
6.109327E+0
5.955483E+0
5.878559E+0
5.955483E+0
5.955483E+0
6.032404E+0
6.109327E+0
6.109327E+0
5.955483E+0
5.878559E+0
5.878559E+0
5.955483E+0
5.955483E+0
5.955483E+0
5.878559E+0
5.801638E+0
5.801638E+0
5.801638E+0
5.801638E+0
5.801638E+0
5.801638E+0
5.647793E+0
5.493948E+0
5.493948E+0
5.570871E+0
5.647793E+0
5.570871E+0
5.570871E+0
5.570871E+0
5.647793E+0
5.570871E+0
5.493948E+0
5.417027E+0
5.724716E+0
6.109327E+0
6.340096E+0
6.263170E+0
6.109327E+0
6.186249E+0
6.417017E+0
6.724707E+0
6.801628E+0
6.801628E+0
6.878550E+0
6.955473E+0
7.032394E+0
7.186239E+0
7.186239E+0
7.186239E+0
7.186239E+0
7.263163E+0
7.340086E+0
7.417007E+0
7.417007E+0
7.340086E+0
7.263163E+0
7.109318E+0
7.032394E+0
6.955473E+0
6.801628E+0
6.724707E+0
6.647783E+0
6.570862E+0
6.493938E+0
6.417017E+0
6.417017E+0
6.340096E+0
6.340096E+0
6.263170E+0
6.186249E+0
6.186249E+0
6.109327E+0
6.109327E+0
5.955483E+0
5.955483E+0
5.955483E+0
6.032404E+0
6.109327E+0
6.186249E+0
6.340096E+0
6.493938E+0
6.493938E+0
6.493938E+0
6.647783E+0
6.724707E+0
6.724707E+0
6.801628E+0
6.878550E+0
6.955473E+0
6.955473E+0
6.955473E+0
6.878550E+0
6.801628E+0
6.801628E+0
6.801628E+0
6.724707E+0
6.801628E+0
6.801628E+0
6.801628E+0
6.647783E+0
6.570862E+0
6.570862E+0
6.647783E+0
6.724707E+0
6.647783E+0
6.647783E+0
6.647783E+0
6.647783E+0
6.647783E+0
6.647783E+0
6.724707E+0
6.801628E+0
6.878550E+0
6.878550E+0
6.801628E+0
6.801628E+0
6.878550E+0
7.032394E+0
7.032394E+0
6.878550E+0
6.878550E+0
7.032394E+0
7.186239E+0
7.263163E+0
7.109318E+0
6.724707E+0
6.417017E+0
6.724707E+0
7.186239E+0
7.340086E+0
7.109318E+0
7.032394E+0
7.186239E+0
7.417007E+0
7.493929E+0
7.493929E+0
7.417007E+0
7.493929E+0
7.724697E+0
7.955463E+0
7.878540E+0
7.724697E+0
7.570852E+0
7.647774E+0
7.801619E+0
7.801619E+0
7.801619E+0
7.878540E+0
7.955463E+0
7.878540E+0
7.801619E+0
7.801619E+0
7.955463E+0
8.032385E+0
7.955463E+0
7.801619E+0
7.724697E+0
7.647774E+0
7.647774E+0
7.647774E+0
7.724697E+0
7.878540E+0
7.878540E+0
7.878540E+0
7.801619E+0
7.801619E+0
7.724697E+0
7.647774E+0
7.493929E+0
7.417007E+0
7.340086E+0
7.340086E+0
7.263163E+0
7.263163E+0
7.340086E+0
7.417007E+0
7.417007E+0
7.263163E+0
7.109318E+0
7.109318E+0
7.109318E+0
6.955473E+0
6.955473E+0
7.109318E+0
7.263163E+0
7.263163E+0
7.109318E+0
7.032394E+0
7.032394E+0
7.109318E+0
7.109318E+0
7.032394E+0
7.032394E+0
7.032394E+0
7.109318E+0
7.109318E+0
7.109318E+0
7.109318E+0
7.109318E+0
7.109318E+0
7.109318E+0
7.109318E+0
7.032394E+0
7.032394E+0
7.032394E+0
7.186239E+0
7.263163E+0
7.186239E+0
7.186239E+0
7.340086E+0
7.570852E+0
7.647774E+0
7.647774E+0
7.647774E+0
7.724697E+0
7.801619E+0
7.878540E+0
7.955463E+0
7.955463E+0
8.032385E+0
8.109308E+0
8.109308E+0
8.032385E+0
8.032385E+0
8.186232E+0
8.263153E+0
8.416998E+0
8.416998E+0
8.263153E+0
7.570852E+0
7.109318E+0
7.417007E+0
8.263153E+0
8.647764E+0
8.416998E+0
8.032385E+0
8.032385E+0
8.109308E+0
8.032385E+0
7.878540E+0
7.647774E+0
7.493929E+0
7.340086E+0
7.109318E+0
6.724707E+0
6.493938E+0
6.340096E+0
6.186249E+0
5.801638E+0
5.340102E+0
4.955492E+0
4.647802E+0
4.417036E+0
4.109345E+0
3.647811E+0
3.186277E+0
2.801666E+0
2.417054E+0
2.032442E+0
1.570909E+0
1.109374E+0
6.478396E-1
1.863060E-1
-1.983061E-1
-5.059948E-1
-8.906069E-1
-1.198297E+0
-1.505986E+0
-1.659831E+0
-1.659831E+0
-1.582909E+0
-1.429064E+0
-1.352141E+0
-1.121374E+0
-8.906069E-1
-5.059948E-1
-1.213837E-1
1.863060E-1
4.170723E-1
6.478396E-1
1.109374E+0
1.570909E+0
1.878598E+0
1.955520E+0
2.109365E+0
2.186287E+0
2.263209E+0
2.263209E+0
2.186287E+0
1.955520E+0
1.647830E+0
1.570909E+0
1.647830E+0
1.647830E+0
1.417064E+0
1.186297E+0
1.109374E+0
1.109374E+0
1.032452E+0
8.016844E-1
6.478396E-1
7.247620E-1
8.016844E-1
8.786068E-1
9.555292E-1
9.555292E-1
1.032452E+0
1.109374E+0
1.186297E+0
1.186297E+0
1.340140E+0
1.340140E+0
1.417064E+0
1.417064E+0
1.493986E+0
1.493986E+0
1.493986E+0
1.493986E+0
1.493986E+0
1.417064E+0
1.340140E+0
1.340140E+0
1.417064E+0
1.340140E+0
1.340140E+0
1.263218E+0
1.263218E+0
1.263218E+0
1.109374E+0
1.109374E+0
1.263218E+0
1.493986E+0
1.647830E+0
1.570909E+0
1.493986E+0
1.570909E+0
1.724752E+0
2.032442E+0
2.109365E+0
2.109365E+0
2.032442E+0
2.032442E+0
2.263209E+0
2.570899E+0
2.801666E+0
2.878589E+0
2.878589E+0
2.801666E+0
2.801666E+0
3.032433E+0
3.340122E+0
3.570890E+0
3.570890E+0
3.647811E+0
3.724734E+0
3.724734E+0
3.801657E+0
3.801657E+0
3.878579E+0
3.801657E+0
3.647811E+0
3.647811E+0
4.032423E+0
4.263191E+0
4.340113E+0
4.263191E+0
4.263191E+0
4.417036E+0
4.493959E+0
4.417036E+0
4.263191E+0
4.263191E+0
4.493959E+0
4.801647E+0
4.955492E+0
5.032414E+0
5.032414E+0
5.109336E+0
5.263181E+0
5.340102E+0
5.417027E+0
5.417027E+0
5.493948E+0
5.570871E+0
5.724716E+0
5.801638E+0
5.878559E+0
5.955483E+0
5.955483E+0
5.955483E+0
5.955483E+0
6.109327E+0
6.186249E+0
6.109327E+0
6.032404E+0
6.032404E+0
6.109327E+0
6.109327E+0
6.032404E+0
5.955483E+0
5.955483E+0
6.109327E+0
6.263170E+0
6.263170E+0
6.186249E+0
6.032404E+0
5.955483E+0
5.955483E+0
5.878559E+0
5.955483E+0
5.955483E+0
5.955483E+0
5.955483E+0
5.955483E+0
5.955483E+0
5.878559E+0
5.878559E+0
5.801638E+0
5.724716E+0
5.570871E+0
5.570871E+0
5.570871E+0
5.647793E+0
5.647793E+0
5.570871E+0
5.493948E+0
5.493948E+0
5.570871E+0
5.493948E+0
5.493948E+0
5.493948E+0
5.570871E+0
5.570871E+0
5.647793E+0
5.570871E+0
5.570871E+0
5.570871E+0
5.647793E+0
5.724716E+0
5.801638E+0
5.878559E+0
5.801638E+0
5.724716E+0
5.724716E+0
5.724716E+0
5.647793E+0
5.570871E+0
5.570871E+0
5.647793E+0
5.724716E+0
5.570871E+0
5.263181E+0
5.186258E+0
5.263181E+0
5.417027E+0
5.417027E+0
5.340102E+0
5.263181E+0
5.186258E+0
5.186258E+0
5.109336E+0
5.032414E+0
4.955492E+0
4.955492E+0
4.878570E+0
4.801647E+0
4.801647E+0
4.724725E+0
4.570881E+0
4.493959E+0
4.570881E+0
4.647802E+0
4.647802E+0
4.570881E+0
4.570881E+0
4.570881E+0
4.570881E+0
4.570881E+0
4.493959E+0
4.493959E+0
4.417036E+0
4.417036E+0
4.417036E+0
4.417036E+0
4.493959E+0
4.417036E+0
4.263191E+0
4.186269E+0
4.186269E+0
4.186269E+0
4.186269E+0
4.186269E+0
4.109345E+0
4.032423E+0
4.032423E+0
3.955501E+0
3.878579E+0
3.801657E+0
3.724734E+0
3.724734E+0
3.724734E+0
3.647811E+0
3.570890E+0
3.493967E+0
3.493967E+0
3.417045E+0
3.417045E+0
3.340122E+0
3.186277E+0
3.109355E+0
3.109355E+0
3.263201E+0
3.340122E+0
3.263201E+0
3.186277E+0
3.109355E+0
3.032433E+0
2.955510E+0
2.878589E+0
2.801666E+0
2.955510E+0
3.032433E+0
3.109355E+0
3.032433E+0
3.032433E+0
2.955510E+0
2.955510E+0
2.955510E+0
2.955510E+0
2.955510E+0
3.032433E+0
3.032433E+0
3.109355E+0
3.186277E+0
3.186277E+0
3.186277E+0
3.109355E+0
3.109355E+0
3.109355E+0
3.186277E+0
3.186277E+0
3.186277E+0
3.263201E+0
3.263201E+0
3.263201E+0
3.186277E+0
3.032433E+0
2.878589E+0
2.801666E+0
2.647821E+0
2.493977E+0
2.340132E+0
2.340132E+0
2.493977E+0
2.493977E+0
2.417054E+0
2.340132E+0
2.417054E+0
2.570899E+0
2.724743E+0
2.801666E+0
2.878589E+0
2.955510E+0
3.032433E+0
3.032433E+0
3.109355E+0
3.109355E+0
3.109355E+0
3.032433E+0
3.032433E+0
3.032433E+0
2.955510E+0
2.955510E+0
2.955510E+0
3.032433E+0
3.032433E+0
2.955510E+0
2.878589E+0
2.878589E+0
2.955510E+0
2.955510E+0
2.955510E+0
2.878589E+0
2.801666E+0
2.801666E+0
2.878589E+0
2.955510E+0
2.955510E+0
2.955510E+0
2.878589E+0
2.801666E+0
2.724743E+0
2.724743E+0
2.801666E+0
2.878589E+0
2.955510E+0
2.878589E+0
2.724743E+0
2.724743E+0
2.801666E+0
2.955510E+0
3.032433E+0
3.032433E+0
3.032433E+0
2.955510E+0
2.801666E+0
2.801666E+0
2.878589E+0
2.955510E+0
3.032433E+0
3.032433E+0
3.032433E+0
3.032433E+0
3.109355E+0
3.186277E+0
3.263201E+0
3.186277E+0
3.186277E+0
3.109355E+0
2.878589E+0
2.801666E+0
2.878589E+0
3.032433E+0
3.032433E+0
3.032433E+0
2.955510E+0
2.955510E+0
2.955510E+0
3.032433E+0
3.032433E+0
3.032433E+0
3.109355E+0
3.032433E+0
2.878589E+0
2.570899E+0
2.570899E+0
2.801666E+0
3.032433E+0
3.109355E+0
3.032433E+0
3.032433E+0
3.032433E+0
3.109355E+0
3.186277E+0
3.109355E+0
3.032433E+0
3.032433E+0
3.032433E+0
3.032433E+0
2.955510E+0
2.955510E+0
2.955510E+0
3.032433E+0
3.109355E+0
3.109355E+0
3.109355E+0
3.109355E+0
3.032433E+0
2.955510E+0
2.878589E+0
2.955510E+0
2.878589E+0
2.801666E+0
2.724743E+0
2.724743E+0
2.801666E+0
2.801666E+0
2.724743E+0
2.724743E+0
2.801666E+0
2.801666E+0
2.878589E+0
2.801666E+0
2.724743E+0
2.724743E+0
2.724743E+0
2.724743E+0
2.724743E+0
2.724743E+0
2.570899E+0
2.417054E+0
2.493977E+0
2.570899E+0
2.724743E+0
2.724743E+0
2.724743E+0
2.647821E+0
2.647821E+0
2.647821E+0
2.647821E+0
2.570899E+0
2.570899E+0
2.570899E+0
2.570899E+0
2.570899E+0
2.647821E+0
2.647821E+0
2.647821E+0
2.570899E+0
2.570899E+0
2.570899E+0
2.570899E+0
2.493977E+0
2.493977E+0
2.417054E+0
2.340132E+0
2.340132E+0
2.340132E+0
2.186287E+0
2.032442E+0
2.032442E+0
2.032442E+0
2.109365E+0
2.186287E+0
2.263209E+0
2.417054E+0
2.493977E+0
2.493977E+0
2.417054E+0
2.417054E+0
2.417054E+0
2.340132E+0
2.186287E+0
2.263209E+0
2.340132E+0
2.340132E+0
2.340132E+0
2.340132E+0
2.340132E+0
2.340132E+0
2.263209E+0
2.186287E+0
2.186287E+0
2.109365E+0
2.032442E+0
2.032442E+0
2.109365E+0
2.109365E+0
2.109365E+0
2.109365E+0
2.109365E+0
2.032442E+0
1.955520E+0
1.878598E+0
1.878598E+0
1.955520E+0
1.955520E+0
1.955520E+0
1.955520E+0
1.955520E+0
1.955520E+0
1.878598E+0
1.878598E+0
1.878598E+0
1.878598E+0
1.878598E+0
1.878598E+0
1.801675E+0
1.801675E+0
1.724752E+0
1.647830E+0
1.724752E+0
1.801675E+0
1.801675E+0
1.801675E+0
1.724752E+0
1.724752E+0
1.724752E+0
1.801675E+0
1.801675E+0
1.724752E+0
1.647830E+0
1.647830E+0
1.724752E+0
1.647830E+0
1.647830E+0
1.570909E+0
1.647830E+0
1.647830E+0
1.570909E+0
1.493986E+0
1.493986E+0
1.570909E+0
1.493986E+0
1.417064E+0
1.417064E+0
1.417064E+0
1.340140E+0
1.186297E+0
1.109374E+0
1.186297E+0
1.340140E+0
1.417064E+0
1.340140E+0
1.263218E+0
1.186297E+0
1.186297E+0
1.109374E+0
1.109374E+0
1.109374E+0
1.109374E+0
1.109374E+0
1.109374E+0
1.109374E+0
1.109374E+0
1.032452E+0
1.032452E+0
1.109374E+0
1.186297E+0
1.186297E+0
1.109374E+0
1.032452E+0
1.032452E+0
1.109374E+0
1.109374E+0
1.109374E+0
1.032452E+0
9.555292E-1
9.555292E-1
1.032452E+0
1.109374E+0
1.032452E+0
8.786068E-1
8.786068E-1
1.032452E+0
1.186297E+0
1.186297E+0
9.555292E-1
8.016844E-1
8.786068E-1
1.032452E+0
1.186297E+0
1.109374E+0
1.109374E+0
1.186297E+0
1.263218E+0
1.263218E+0
1.263218E+0
1.109374E+0
1.109374E+0
1.263218E+0
1.417064E+0
1.493986E+0
1.493986E+0
1.493986E+0
1.493986E+0
1.493986E+0
1.493986E+0
1.570909E+0
1.570909E+0
1.647830E+0
1.647830E+0
1.570909E+0
1.570909E+0
1.570909E+0
1.647830E+0
1.647830E+0
1.647830E+0
1.647830E+0
1.570909E+0
1.570909E+0
1.570909E+0
1.570909E+0
1.570909E+0
1.493986E+0
1.493986E+0
1.570909E+0
1.570909E+0
1.647830E+0
1.570909E+0
1.570909E+0
1.493986E+0
1.493986E+0
1.493986E+0
1.570909E+0
1.570909E+0
1.493986E+0
1.340140E+0
1.186297E+0
1.263218E+0
1.340140E+0
1.340140E+0
1.340140E+0
1.263218E+0
1.263218E+0
1.263218E+0
1.340140E+0
1.340140E+0
1.340140E+0
1.340140E+0
1.340140E+0
1.340140E+0
1.340140E+0
1.263218E+0
1.263218E+0
1.263218E+0
1.186297E+0
1.109374E+0
1.109374E+0
1.109374E+0
1.186297E+0
1.263218E+0
1.263218E+0
1.263218E+0
1.186297E+0
1.186297E+0
1.263218E+0
1.263218E+0
1.263218E+0
1.263218E+0
1.263218E+0
1.263218E+0
1.186297E+0
1.186297E+0
1.186297E+0
1.109374E+0
1.109374E+0
1.186297E+0
1.186297E+0
1.186297E+0
1.109374E+0
1.109374E+0
1.109374E+0
1.109374E+0
1.109374E+0
1.109374E+0
1.109374E+0
1.109374E+0
1.186297E+0
1.263218E+0
1.263218E+0
1.186297E+0
1.109374E+0
9.555292E-1
8.786068E-1
8.786068E-1
8.016844E-1
8.016844E-1
7.247620E-1
6.478396E-1
7.247620E-1
7.247620E-1
7.247620E-1
6.478396E-1
7.247620E-1
7.247620E-1
7.247620E-1
6.478396E-1
6.478396E-1
7.247620E-1
7.247620E-1
7.247620E-1
6.478396E-1
6.478396E-1
7.247620E-1
7.247620E-1
6.478396E-1
5.709181E-1
4.939957E-1
4.939957E-1
4.939957E-1
4.939957E-1
4.170723E-1
3.401499E-1
3.401499E-1
2.632275E-1
2.632275E-1
1.863060E-1
1.863060E-1
1.863060E-1
1.863060E-1
1.093836E-1
3.246117E-2
3.246117E-2
-4.446220E-2
-4.446220E-2
-4.446220E-2
-4.446220E-2
-4.446220E-2
-4.446220E-2
-4.446220E-2
3.246117E-2
3.246117E-2
3.246117E-2
-4.446220E-2
-1.213837E-1
-1.213837E-1
-1.213837E-1
-1.213837E-1
-1.213837E-1
-1.213837E-1
-1.983061E-1
-1.983061E-1
-2.752285E-1
-2.752285E-1
-2.752285E-1
-2.752285E-1
-2.752285E-1
-2.752285E-1
-2.752285E-1
-2.752285E-1
-2.752285E-1
-3.521509E-1
-2.752285E-1
-2.752285E-1
-1.983061E-1
-2.752285E-1
-3.521509E-1
-3.521509E-1
-4.290733E-1
-4.290733E-1
-5.829182E-1
-7.367630E-1
-7.367630E-1
-6.598406E-1
-6.598406E-1
-6.598406E-1
-6.598406E-1
-6.598406E-1
-6.598406E-1
-8.136845E-1
-8.136845E-1
-6.598406E-1
-5.829182E-1
-5.059948E-1
-6.598406E-1
-9.675293E-1
-1.121374E+0
-1.044453E+0
-8.906069E-1
-8.136845E-1
-9.675293E-1
-1.121374E+0
-1.121374E+0
-1.121374E+0
-1.198297E+0
-1.275219E+0
-1.429064E+0
-1.429064E+0
-1.505986E+0
-1.505986E+0
-1.582909E+0
-1.736754E+0
-1.813675E+0
-1.890597E+0
-1.813675E+0
-1.736754E+0
-1.813675E+0
-1.813675E+0
-1.813675E+0
-1.813675E+0
-1.890597E+0
-1.890597E+0
-1.890597E+0
-1.813675E+0
-1.813675E+0
-1.890597E+0
-1.890597E+0
-1.890597E+0
-1.890597E+0
-1.890597E+0
-1.813675E+0
-1.813675E+0
-1.813675E+0
-1.890597E+0
-1.890597E+0
-1.890597E+0
-1.890597E+0
-1.890597E+0
-1.890597E+0
-1.813675E+0
-1.813675E+0
-1.890597E+0
-1.890597E+0
-1.890597E+0
-1.813675E+0
-1.813675E+0
-1.736754E+0
-1.736754E+0
-1.736754E+0
-1.736754E+0
-1.659831E+0
-1.659831E+0
-1.582909E+0
-1.429064E+0
-1.275219E+0
-1.121374E+0
-1.121374E+0
-1.044453E+0
-9.675293E-1
-8.906069E-1
-8.136845E-1
-8.906069E-1
-8.906069E-1
-8.906069E-1
-8.136845E-1
-6.598406E-1
-5.829182E-1
-6.598406E-1
-7.367630E-1
-8.136845E-1
-8.136845E-1
-8.136845E-1
-8.906069E-1
-9.675293E-1
-1.044453E+0
-9.675293E-1
-9.675293E-1
-9.675293E-1
-9.675293E-1
-9.675293E-1
-8.136845E-1
-5.829182E-1
-3.521509E-1
-1.983061E-1
3.246117E-2
3.401499E-1
8.016844E-1
1.263218E+0
1.878598E+0
2.647821E+0
3.570890E+0
4.647802E+0
5.801638E+0
6.801628E+0
7.724697E+0
8.570843E+0
9.109301E+0
9.263144E+0
8.878531E+0
7.955463E+0
6.801628E+0
5.417027E+0
4.032423E+0
2.724743E+0
1.647830E+0
7.247620E-1
2.632275E-1
1.863060E-1
4.939957E-1
1.032452E+0
1.801675E+0
2.647821E+0
3.570890E+0
4.493959E+0
5.340102E+0
5.878559E+0
6.263170E+0
6.493938E+0
6.570862E+0
6.647783E+0
6.647783E+0
6.417017E+0
6.186249E+0
6.109327E+0
6.186249E+0
6.340096E+0
6.570862E+0
6.878550E+0
7.340086E+0
7.724697E+0
8.109308E+0
8.416998E+0
8.647764E+0
8.801609E+0
8.878531E+0
8.724688E+0
8.493921E+0
8.186232E+0
7.878540E+0
7.570852E+0
7.032394E+0
6.570862E+0
6.109327E+0
5.801638E+0
5.570871E+0
5.340102E+0
5.109336E+0
4.955492E+0
4.878570E+0
4.878570E+0
4.801647E+0
4.647802E+0
4.493959E+0
4.417036E+0
4.340113E+0
4.186269E+0
3.878579E+0
3.647811E+0
3.417045E+0
3.186277E+0
2.955510E+0
2.647821E+0
2.340132E+0
2.109365E+0
1.878598E+0
1.647830E+0
1.417064E+0
1.263218E+0
1.109374E+0
1.032452E+0
8.786068E-1
7.247620E-1
4.939957E-1
2.632275E-1
3.246117E-2
-1.983061E-1
-4.290733E-1
-5.829182E-1
-8.136845E-1
-1.044453E+0
-1.275219E+0
-1.505986E+0
-1.736754E+0
-1.890597E+0
-2.044443E+0
-2.275209E+0
-2.429055E+0
-2.659822E+0
-2.890589E+0
-3.044433E+0
-3.198278E+0
-3.352123E+0
-3.505968E+0
-3.659812E+0
-3.736734E+0
-3.813657E+0
-3.813657E+0
-3.890579E+0
-3.890579E+0
-3.967502E+0
-4.044424E+0
-4.044424E+0
-4.044424E+0
-3.967502E+0
-3.890579E+0
-3.813657E+0
-3.813657E+0
-3.736734E+0
-3.736734E+0
-3.659812E+0
-3.659812E+0
-3.659812E+0
-3.582890E+0
-3.582890E+0
-3.659812E+0
-3.659812E+0
-3.813657E+0
-3.967502E+0
-4.121346E+0
-4.121346E+0
-4.198269E+0
-4.352113E+0
-4.429036E+0
-4.352113E+0
-4.275191E+0
-4.352113E+0
-4.429036E+0
-4.659803E+0
-4.813647E+0
-4.813647E+0
-4.813647E+0
-4.890570E+0
-4.890570E+0
-4.890570E+0
-5.044415E+0
-5.198259E+0
-5.429026E+0
-5.505949E+0
-5.505949E+0
-5.505949E+0
-5.582871E+0
-5.659793E+0
-5.813638E+0
-5.813638E+0
-5.813638E+0
-5.967483E+0
-6.044406E+0
-6.121327E+0
-6.198250E+0
-6.121327E+0
-6.121327E+0
-6.198250E+0
-6.352095E+0
-6.505940E+0
-6.429017E+0
-6.429017E+0
-6.352095E+0
-6.198250E+0
-6.121327E+0
-5.967483E+0
-5.813638E+0
-5.659793E+0
-5.582871E+0
-5.505949E+0
-5.352104E+0
-5.198259E+0
-5.044415E+0
-4.736725E+0
-4.505958E+0
-4.275191E+0
-4.198269E+0
-4.121346E+0
-3.967502E+0
-3.890579E+0
-3.813657E+0
-3.736734E+0
-3.659812E+0
-3.582890E+0
-3.582890E+0
-3.505968E+0
-3.505968E+0
-3.429045E+0
-3.429045E+0
-3.352123E+0
-3.198278E+0
-3.121356E+0
-2.967511E+0
-2.967511E+0
-2.890589E+0
-2.813666E+0
-2.736744E+0
-2.659822E+0
-2.582899E+0
-2.429055E+0
-2.429055E+0
-2.505977E+0
-2.505977E+0
-2.505977E+0
-2.505977E+0
-2.505977E+0
-2.505977E+0
-2.429055E+0
-2.429055E+0
-2.429055E+0
-2.429055E+0
-2.429055E+0
-2.352132E+0
-2.198287E+0
-2.121365E+0
-2.121365E+0
-2.121365E+0
-2.044443E+0
-1.890597E+0
-1.890597E+0
-1.813675E+0
-1.813675E+0
-1.736754E+0
-1.659831E+0
-1.659831E+0
-1.659831E+0
-1.659831E+0
-1.582909E+0
-1.582909E+0
-1.582909E+0
-1.582909E+0
-1.505986E+0
-1.505986E+0
-1.429064E+0
-1.429064E+0
-1.505986E+0
-1.582909E+0
-1.582909E+0
-1.429064E+0
-1.275219E+0
-1.198297E+0
-1.275219E+0
-1.275219E+0
-1.198297E+0
-1.121374E+0
-1.044453E+0
-1.044453E+0
-1.121374E+0
-1.198297E+0
-1.352141E+0
-1.505986E+0
-1.659831E+0
-1.736754E+0
-1.736754E+0
-1.813675E+0
-1.967521E+0
-2.121365E+0
-2.121365E+0
-1.890597E+0
-1.736754E+0
-1.582909E+0
-1.505986E+0
-1.505986E+0
-1.505986E+0
-1.505986E+0
-1.505986E+0
-1.505986E+0
-1.505986E+0
-1.505986E+0
-1.582909E+0
-1.736754E+0
-1.813675E+0
-1.736754E+0
-1.505986E+0
-1.275219E+0
-1.121374E+0
-1.198297E+0
-1.275219E+0
-1.198297E+0
-1.044453E+0
-1.044453E+0
-1.121374E+0
-1.198297E+0
-1.198297E+0
-1.275219E+0
-1.505986E+0
-1.736754E+0
-1.890597E+0
-1.736754E+0
-1.582909E+0
-1.582909E+0
-1.736754E+0
-1.890597E+0
-1.890597E+0
-1.890597E+0
-1.967521E+0
-2.121365E+0
-2.275209E+0
-2.352132E+0
-2.352132E+0
-2.505977E+0
-2.582899E+0
-2.582899E+0
-2.582899E+0
-2.659822E+0
-2.736744E+0
-2.890589E+0
-2.967511E+0
-3.044433E+0
-2.967511E+0
-2.967511E+0
-3.044433E+0
-3.198278E+0
-3.352123E+0
-3.429045E+0
-3.352123E+0
-3.121356E+0
-3.044433E+0
-3.044433E+0
-3.121356E+0
-3.121356E+0
-3.044433E+0
-3.044433E+0
-2.967511E+0
-2.967511E+0
-2.967511E+0
-2.967511E+0
-2.890589E+0
-2.813666E+0
-2.736744E+0
-2.659822E+0
-2.505977E+0
-2.505977E+0
-2.505977E+0
-2.429055E+0
-2.352132E+0
-2.275209E+0
-2.198287E+0
-2.121365E+0
-2.121365E+0
-2.121365E+0
-2.121365E+0
-2.121365E+0
-1.967521E+0
-1.967521E+0
-1.967521E+0
-1.967521E+0
-1.967521E+0
-1.967521E+0
-1.967521E+0
-1.890597E+0
-1.890597E+0
-1.890597E+0
-1.967521E+0
-2.044443E+0
-2.121365E+0
-2.121365E+0
-2.198287E+0
-2.198287E+0
-2.198287E+0
-2.198287E+0
-2.198287E+0
-2.275209E+0
-2.275209E+0
-2.198287E+0
-2.275209E+0
-2.275209E+0
-2.352132E+0
-2.352132E+0
-2.275209E+0
-2.198287E+0
-2.121365E+0
-2.121365E+0
-2.121365E+0
-2.044443E+0
-2.044443E+0
-2.121365E+0
-1.967521E+0
-1.736754E+0
-1.582909E+0
-1.582909E+0
-1.582909E+0
-1.505986E+0
-1.429064E+0
-1.352141E+0
-1.275219E+0
-1.121374E+0
-1.044453E+0
-1.044453E+0
-9.675293E-1
-8.906069E-1
-7.367630E-1
-6.598406E-1
-6.598406E-1
-6.598406E-1
-5.829182E-1
-5.059948E-1
-5.059948E-1
-4.290733E-1
-5.059948E-1
-4.290733E-1
-4.290733E-1
-3.521509E-1
-3.521509E-1
-3.521509E-1
-2.752285E-1
-2.752285E-1
-2.752285E-1
-3.521509E-1
-3.521509E-1
-3.521509E-1
-3.521509E-1
-4.290733E-1
-5.829182E-1
-5.059948E-1
-3.521509E-1
-2.752285E-1
-3.521509E-1
-4.290733E-1
-5.059948E-1
-4.290733E-1
-4.290733E-1
-5.059948E-1
-5.829182E-1
-5.829182E-1
-5.059948E-1
-5.059948E-1
-5.829182E-1
-5.829182E-1
-6.598406E-1
-6.598406E-1
-6.598406E-1
-6.598406E-1
-6.598406E-1
-6.598406E-1
-6.598406E-1
-7.367630E-1
-7.367630E-1
-6.598406E-1
-6.598406E-1
-6.598406E-1
-6.598406E-1
-6.598406E-1
-7.367630E-1
-8.136845E-1
-8.136845E-1
-7.367630E-1
-6.598406E-1
-6.598406E-1
-6.598406E-1
-7.367630E-1
-7.367630E-1
-8.136845E-1
-8.136845E-1
-8.136845E-1
-8.136845E-1
-8.136845E-1
-9.675293E-1
-9.675293E-1
-9.675293E-1
-1.044453E+0
-1.044453E+0
-1.044453E+0
-1.044453E+0
-9.675293E-1
-9.675293E-1
-1.044453E+0
-1.044453E+0
-1.121374E+0
-1.044453E+0
-1.044453E+0
-9.675293E-1
-9.675293E-1
-9.675293E-1
-9.675293E-1
-9.675293E-1
-9.675293E-1
-9.675293E-1
-1.044453E+0
-1.275219E+0
-1.505986E+0
-1.505986E+0
-1.275219E+0
-1.044453E+0
-9.675293E-1
-1.044453E+0
-1.121374E+0
-1.044453E+0
-1.044453E+0
-9.675293E-1
-9.675293E-1
-1.044453E+0
-1.044453E+0
-1.044453E+0
-9.675293E-1
-9.675293E-1
-1.044453E+0
-1.121374E+0
-1.198297E+0
-1.198297E+0
-1.275219E+0
-1.275219E+0
-1.352141E+0
-1.352141E+0
-1.505986E+0
-1.659831E+0
-1.813675E+0
-1.967521E+0
-2.121365E+0
-2.275209E+0
-2.352132E+0
-2.429055E+0
-2.659822E+0
-2.659822E+0
-2.582899E+0
-2.505977E+0
-2.505977E+0
-2.582899E+0
-2.505977E+0
-2.352132E+0
-2.198287E+0
-2.121365E+0
-1.967521E+0
-1.890597E+0
-1.659831E+0
-1.505986E+0
-1.352141E+0
-1.198297E+0
-1.044453E+0
-8.906069E-1
-8.136845E-1
-8.136845E-1
-7.367630E-1
-8.136845E-1
-8.906069E-1
-8.906069E-1
-7.367630E-1
-6.598406E-1
-6.598406E-1
-7.367630E-1
-7.367630E-1
-8.136845E-1
-9.675293E-1
-1.121374E+0
-1.275219E+0
-1.352141E+0
-1.352141E+0
-1.429064E+0
-1.582909E+0
-1.659831E+0
-1.659831E+0
-1.659831E+0
-1.659831E+0
-1.659831E+0
-1.736754E+0
-1.813675E+0
-1.890597E+0
-1.813675E+0
-1.813675E+0
-1.813675E+0
-1.813675E+0
-1.736754E+0
-1.736754E+0
-1.813675E+0
-1.890597E+0
-1.890597E+0
-1.890597E+0
-1.736754E+0
-1.659831E+0
-1.659831E+0
-1.736754E+0
-1.813675E+0
-1.813675E+0
-1.736754E+0
-1.582909E+0
-1.582909E+0
-1.736754E+0
-1.890597E+0
-1.890597E+0
-1.890597E+0
-1.736754E+0
-1.659831E+0
-1.582909E+0
-1.582909E+0
-1.582909E+0
-1.659831E+0
-1.659831E+0
-1.659831E+0
-1.659831E+0
-1.659831E+0
-1.659831E+0
-1.659831E+0
-1.736754E+0
-1.736754E+0
-1.659831E+0
-1.582909E+0
-1.505986E+0
-1.582909E+0
-1.582909E+0
-1.582909E+0
-1.582909E+0
-1.505986E+0
-1.429064E+0
-1.505986E+0
-1.582909E+0
-1.505986E+0
-1.429064E+0
-1.352141E+0
-1.352141E+0
-1.429064E+0
-1.429064E+0
-1.429064E+0
-1.352141E+0
-1.352141E+0
-1.275219E+0
-1.352141E+0
-1.275219E+0
-1.275219E+0
-1.198297E+0
-1.121374E+0
-1.121374E+0
-1.198297E+0
-1.198297E+0
-1.198297E+0
-1.121374E+0
-1.121374E+0
-1.121374E+0
-1.121374E+0
-1.121374E+0
-1.121374E+0
-1.121374E+0
-1.044453E+0
-9.675293E-1
-9.675293E-1
-1.044453E+0
-1.044453E+0
-1.044453E+0
-1.044453E+0
-1.044453E+0
-9.675293E-1
-1.044453E+0
-9.675293E-1
-9.675293E-1
-8.906069E-1
-8.906069E-1
-8.136845E-1
-7.367630E-1
-7.367630E-1
-8.136845E-1
-8.136845E-1
-7.367630E-1
-6.598406E-1
-5.829182E-1
-5.829182E-1
-5.829182E-1
-5.059948E-1
-5.059948E-1
-4.290733E-1
-4.290733E-1
-4.290733E-1
-4.290733E-1
-3.521509E-1
-2.752285E-1
-1.983061E-1
-1.983061E-1
-1.983061E-1
-1.983061E-1
-1.213837E-1
-4.446220E-2
-4.446220E-2
3.246117E-2
1.863060E-1
2.632275E-1
2.632275E-1
2.632275E-1
1.863060E-1
3.246117E-2
-4.446220E-2
3.246117E-2
3.401499E-1
4.939957E-1
5.709181E-1
4.939957E-1
4.939957E-1
5.709181E-1
5.709181E-1
6.478396E-1
7.247620E-1
8.016844E-1
8.786068E-1
8.786068E-1
9.555292E-1
1.032452E+0
1.032452E+0
9.555292E-1
9.555292E-1
1.032452E+0
1.109374E+0
1.263218E+0
1.340140E+0
1.417064E+0
1.493986E+0
1.493986E+0
1.493986E+0
1.570909E+0
1.647830E+0
1.724752E+0
1.801675E+0
1.878598E+0
1.878598E+0
1.878598E+0
1.878598E+0
1.878598E+0
2.032442E+0
2.186287E+0
2.340132E+0
2.340132E+0
2.417054E+0
2.493977E+0
2.647821E+0
2.724743E+0
2.801666E+0
2.801666E+0
2.878589E+0
2.955510E+0
3.109355E+0
3.263201E+0
3.340122E+0
3.340122E+0
3.417045E+0
3.493967E+0
3.570890E+0
3.724734E+0
3.878579E+0
3.878579E+0
3.878579E+0
3.955501E+0
4.032423E+0
4.109345E+0
4.186269E+0
4.340113E+0
4.417036E+0
4.417036E+0
4.340113E+0
4.263191E+0
4.340113E+0
4.340113E+0
4.340113E+0
4.570881E+0
4.801647E+0
4.878570E+0
4.878570E+0
4.955492E+0
5.032414E+0
5.109336E+0
5.263181E+0
5.263181E+0
5.109336E+0
5.109336E+0
5.186258E+0
5.417027E+0
5.493948E+0
5.570871E+0
5.493948E+0
5.493948E+0
5.570871E+0
5.647793E+0
5.647793E+0
5.647793E+0
5.724716E+0
5.878559E+0
5.955483E+0
5.955483E+0
5.878559E+0
5.801638E+0
5.878559E+0
5.955483E+0
5.955483E+0
5.955483E+0
5.878559E+0
5.878559E+0
5.955483E+0
6.032404E+0
6.032404E+0
5.955483E+0
5.878559E+0
5.878559E+0
5.878559E+0
5.801638E+0
5.801638E+0
5.801638E+0
5.801638E+0
5.801638E+0
5.801638E+0
5.801638E+0
5.724716E+0
5.647793E+0
5.570871E+0
5.417027E+0
5.417027E+0
5.493948E+0
5.493948E+0
5.493948E+0
5.417027E+0
5.263181E+0
5.263181E+0
5.186258E+0
5.263181E+0
5.186258E+0
5.186258E+0
5.109336E+0
5.032414E+0
4.955492E+0
4.955492E+0
4.955492E+0
4.878570E+0
4.801647E+0
4.801647E+0
4.801647E+0
4.801647E+0
4.724725E+0
4.724725E+0
4.724725E+0
4.724725E+0
4.724725E+0
4.647802E+0
4.647802E+0
4.647802E+0
4.647802E+0
4.647802E+0
4.647802E+0
4.570881E+0
4.493959E+0
4.570881E+0
4.647802E+0
4.647802E+0
4.493959E+0
4.340113E+0
4.340113E+0
4.493959E+0
4.647802E+0
4.570881E+0
4.417036E+0
4.340113E+0
4.417036E+0
4.493959E+0
4.417036E+0
4.263191E+0
4.186269E+0
4.109345E+0
3.955501E+0
3.801657E+0
3.801657E+0
3.955501E+0
4.186269E+0
4.340113E+0
4.263191E+0
4.186269E+0
4.109345E+0
4.032423E+0
3.955501E+0
3.955501E+0
3.878579E+0
3.801657E+0
3.801657E+0
3.801657E+0
3.724734E+0
3.570890E+0
3.417045E+0
3.340122E+0
3.263201E+0
3.186277E+0
3.109355E+0
2.955510E+0
2.801666E+0
2.647821E+0
2.570899E+0
2.493977E+0
2.417054E+0
2.340132E+0
2.263209E+0
2.186287E+0
2.109365E+0
2.109365E+0
2.109365E+0
2.109365E+0
2.109365E+0
2.109365E+0
2.109365E+0
2.109365E+0
2.109365E+0
2.109365E+0
2.109365E+0
2.186287E+0
2.263209E+0
2.340132E+0
2.417054E+0
2.493977E+0
2.570899E+0
2.647821E+0
2.647821E+0
2.724743E+0
2.801666E+0
2.801666E+0
2.801666E+0
2.724743E+0
2.724743E+0
2.724743E+0
2.801666E+0
2.878589E+0
2.878589E+0
2.955510E+0
2.955510E+0
2.955510E+0
2.955510E+0
2.955510E+0
3.032433E+0
3.109355E+0
3.109355E+0
3.109355E+0
3.032433E+0
3.032433E+0
3.032433E+0
3.032433E+0
2.878589E+0
2.801666E+0
2.801666E+0
2.801666E+0
2.724743E+0
2.647821E+0
2.570899E+0
2.493977E+0
2.417054E+0
2.340132E+0
2.263209E+0
2.186287E+0
2.186287E+0
2.186287E+0
2.263209E+0
2.263209E+0
2.186287E+0
2.109365E+0
2.109365E+0
2.109365E+0
1.955520E+0
1.878598E+0
1.955520E+0
2.186287E+0
2.340132E+0
2.340132E+0
2.340132E+0
2.340132E+0
2.493977E+0
2.570899E+0
2.570899E+0
2.570899E+0
2.493977E+0
2.493977E+0
2.570899E+0
2.647821E+0
2.647821E+0
2.570899E+0
2.493977E+0
2.417054E+0
2.417054E+0
2.493977E+0
2.570899E+0
2.417054E+0
2.263209E+0
2.109365E+0
2.109365E+0
2.109365E+0
2.109365E+0
2.032442E+0
1.878598E+0
1.878598E+0
1.878598E+0
1.801675E+0
1.801675E+0
1.724752E+0
1.724752E+0
1.647830E+0
1.647830E+0
1.417064E+0
1.263218E+0
1.263218E+0
1.340140E+0
1.417064E+0
1.417064E+0
1.340140E+0
1.186297E+0
1.186297E+0
1.263218E+0
1.263218E+0
1.186297E+0
1.186297E+0
1.109374E+0
1.109374E+0
1.109374E+0
1.186297E+0
1.186297E+0
1.263218E+0
1.340140E+0
1.340140E+0
1.340140E+0
1.340140E+0
1.417064E+0
1.493986E+0
1.493986E+0
1.570909E+0
1.570909E+0
1.647830E+0
1.647830E+0
1.724752E+0
1.724752E+0
1.724752E+0
1.647830E+0
1.493986E+0
1.570909E+0
1.724752E+0
1.801675E+0
1.724752E+0
1.570909E+0
1.493986E+0
1.493986E+0
1.570909E+0
1.570909E+0
1.493986E+0
1.340140E+0
1.263218E+0
1.340140E+0
1.417064E+0
1.417064E+0
1.340140E+0
1.263218E+0
1.186297E+0
1.186297E+0
1.186297E+0
1.186297E+0
1.109374E+0
1.032452E+0
9.555292E-1
9.555292E-1
1.032452E+0
1.032452E+0
1.032452E+0
9.555292E-1
8.786068E-1
8.016844E-1
8.786068E-1
8.786068E-1
8.786068E-1
8.016844E-1
8.016844E-1
7.247620E-1
7.247620E-1
7.247620E-1
7.247620E-1
7.247620E-1
7.247620E-1
7.247620E-1
6.478396E-1
5.709181E-1
4.939957E-1
4.939957E-1
4.939957E-1
4.939957E-1
4.170723E-1
4.170723E-1
3.401499E-1
2.632275E-1
1.863060E-1
1.863060E-1
1.863060E-1
2.632275E-1
3.401499E-1
2.632275E-1
1.093836E-1
3.246117E-2
3.246117E-2
3.246117E-2
-4.446220E-2
-1.213837E-1
-1.983061E-1
-1.983061E-1
-1.983061E-1
-1.983061E-1
-1.983061E-1
-2.752285E-1
-2.752285E-1
-2.752285E-1
-2.752285E-1
-2.752285E-1
-2.752285E-1
-3.521509E-1
-4.290733E-1
-4.290733E-1
-3.521509E-1
-4.290733E-1
-4.290733E-1
-5.059948E-1
-5.829182E-1
-5.059948E-1
-5.059948E-1
-5.829182E-1
-5.829182E-1
-6.598406E-1
-6.598406E-1
-6.598406E-1
-7.367630E-1
-8.136845E-1
-8.136845E-1
-8.136845E-1
-8.136845E-1
-8.136845E-1
-8.906069E-1
-8.906069E-1
-8.906069E-1
-1.582909E+0
-2.352132E+0
-2.121365E+0
-1.121374E+0
-4.290733E-1
-4.290733E-1
-7.367630E-1
-8.906069E-1
-8.136845E-1
-6.598406E-1
-6.598406E-1
-6.598406E-1
-6.598406E-1
-5.059948E-1
-4.290733E-1
-3.521509E-1
-4.290733E-1
-4.290733E-1
-4.290733E-1
-3.521509E-1
-2.752285E-1
-1.983061E-1
-1.983061E-1
-1.983061E-1
-1.213837E-1
-1.213837E-1
-1.213837E-1
-1.213837E-1
-1.213837E-1
-4.446220E-2
3.246117E-2
3.246117E-2
1.093836E-1
1.863060E-1
1.863060E-1
2.632275E-1
2.632275E-1
3.401499E-1
4.170723E-1
5.709181E-1
6.478396E-1
7.247620E-1
8.016844E-1
8.016844E-1
8.786068E-1
8.786068E-1
8.016844E-1
9.555292E-1
1.109374E+0
1.263218E+0
1.263218E+0
1.263218E+0
1.263218E+0
1.340140E+0
1.417064E+0
1.493986E+0
1.493986E+0
1.493986E+0
1.493986E+0
1.570909E+0
1.647830E+0
1.647830E+0
1.647830E+0
1.493986E+0
1.493986E+0
1.493986E+0
1.570909E+0
1.724752E+0
1.724752E+0
1.647830E+0
1.570909E+0
1.263218E+0
9.555292E-1
1.032452E+0
1.417064E+0
1.647830E+0
1.647830E+0
1.570909E+0
1.570909E+0
1.724752E+0
1.724752E+0
1.724752E+0
1.647830E+0
1.493986E+0
1.493986E+0
1.493986E+0
1.493986E+0
1.417064E+0
1.263218E+0
1.263218E+0
1.340140E+0
1.340140E+0
1.417064E+0
1.340140E+0
1.340140E+0
1.417064E+0
1.340140E+0
1.263218E+0
1.186297E+0
1.109374E+0
1.109374E+0
1.109374E+0
1.109374E+0
1.109374E+0
1.186297E+0
1.186297E+0
1.186297E+0
1.186297E+0
1.186297E+0
1.109374E+0
1.032452E+0
1.032452E+0
1.109374E+0
1.263218E+0
1.340140E+0
1.340140E+0
1.340140E+0
1.340140E+0
1.493986E+0
1.570909E+0
1.570909E+0
1.570909E+0
1.647830E+0
1.647830E+0
1.647830E+0
1.647830E+0
1.647830E+0
1.570909E+0
1.340140E+0
1.263218E+0
1.417064E+0
1.647830E+0
1.801675E+0
1.801675E+0
1.724752E+0
1.724752E+0
1.724752E+0
1.801675E+0
1.878598E+0
1.878598E+0
1.878598E+0
1.801675E+0
1.878598E+0
1.955520E+0
1.878598E+0
1.878598E+0
1.878598E+0
1.955520E+0
1.878598E+0
1.724752E+0
1.724752E+0
1.801675E+0
1.955520E+0
1.878598E+0
1.878598E+0
1.801675E+0
1.878598E+0
1.878598E+0
1.878598E+0
1.801675E+0
1.724752E+0
1.724752E+0
1.801675E+0
1.878598E+0
1.878598E+0
1.801675E+0
1.724752E+0
1.724752E+0
1.724752E+0
1.801675E+0
1.878598E+0
1.878598E+0
1.801675E+0
1.801675E+0
1.878598E+0
2.032442E+0
2.109365E+0
2.032442E+0
1.878598E+0
1.801675E+0
1.878598E+0
1.955520E+0
2.032442E+0
1.955520E+0
1.878598E+0
1.955520E+0
2.032442E+0
1.955520E+0
1.801675E+0
1.801675E+0
1.801675E+0
1.724752E+0
1.647830E+0
1.801675E+0
1.955520E+0
2.032442E+0
2.032442E+0
1.955520E+0
1.878598E+0
1.724752E+0
1.647830E+0
1.647830E+0
1.801675E+0
1.955520E+0
1.878598E+0
1.878598E+0
1.878598E+0
1.955520E+0
1.955520E+0
1.955520E+0
2.032442E+0
2.032442E+0
1.955520E+0
1.955520E+0
2.032442E+0
2.032442E+0
2.032442E+0
2.032442E+0
2.109365E+0
2.109365E+0
2.109365E+0
2.109365E+0
2.186287E+0
2.186287E+0
2.186287E+0
2.186287E+0
2.109365E+0
2.032442E+0
2.109365E+0
2.109365E+0
2.109365E+0
1.955520E+0
1.801675E+0
1.878598E+0
2.186287E+0
2.340132E+0
2.340132E+0
2.340132E+0
2.340132E+0
2.417054E+0
2.493977E+0
2.417054E+0
2.417054E+0
2.417054E+0
2.493977E+0
2.417054E+0
2.340132E+0
2.263209E+0
2.263209E+0
2.263209E+0
2.340132E+0
2.340132E+0
2.263209E+0
2.186287E+0
2.186287E+0
2.263209E+0
2.263209E+0
2.186287E+0
2.109365E+0
2.109365E+0
2.186287E+0
2.109365E+0
2.109365E+0
2.109365E+0
2.109365E+0
2.032442E+0
1.801675E+0
1.647830E+0
1.493986E+0
1.417064E+0
1.493986E+0
1.570909E+0
1.647830E+0
1.570909E+0
1.570909E+0
1.647830E+0
1.647830E+0
1.647830E+0
1.647830E+0
1.647830E+0
1.647830E+0
1.647830E+0
1.570909E+0
1.570909E+0
1.647830E+0
1.570909E+0
1.417064E+0
1.340140E+0
1.340140E+0
1.340140E+0
1.417064E+0
1.417064E+0
1.417064E+0
1.417064E+0
1.340140E+0
1.263218E+0
1.340140E+0
1.340140E+0
1.340140E+0
1.263218E+0
1.186297E+0
1.032452E+0
9.555292E-1
8.786068E-1
9.555292E-1
8.786068E-1
7.247620E-1
5.709181E-1
3.401499E-1
3.401499E-1
4.939957E-1
5.709181E-1
5.709181E-1
6.478396E-1
7.247620E-1
7.247620E-1
5.709181E-1
4.939957E-1
4.939957E-1
6.478396E-1
6.478396E-1
5.709181E-1
4.170723E-1
3.401499E-1
3.401499E-1
3.401499E-1
3.401499E-1
1.863060E-1
1.093836E-1
2.632275E-1
3.401499E-1
3.401499E-1
2.632275E-1
1.863060E-1
1.863060E-1
1.863060E-1
1.863060E-1
1.093836E-1
-1.213837E-1
-2.752285E-1
-1.213837E-1
-1.213837E-1
-1.213837E-1
-1.983061E-1
-3.521509E-1
-4.290733E-1
-2.752285E-1
-4.446220E-2
1.093836E-1
-4.446220E-2
-1.983061E-1
-2.752285E-1
-4.290733E-1
-2.505977E+0
-5.198259E+0
-4.967492E+0
-1.890597E+0
7.247620E-1
5.709181E-1
-1.275219E+0
-2.352132E+0
-1.736754E+0
-4.290733E-1
3.401499E-1
3.401499E-1
-1.213837E-1
-5.059948E-1
-7.367630E-1
-9.675293E-1
-9.675293E-1
-1.121374E+0
-1.967521E+0
-2.813666E+0
-2.352132E+0
-1.121374E+0
-2.752285E-1
-3.521509E-1
-9.675293E-1
-1.198297E+0
-1.044453E+0
-8.136845E-1
-8.136845E-1
-8.906069E-1
-9.675293E-1
-9.675293E-1
-8.906069E-1
-8.136845E-1
-8.136845E-1
-8.906069E-1
-1.044453E+0
-1.044453E+0
-1.121374E+0
-1.198297E+0
-1.198297E+0
-1.198297E+0
-1.198297E+0
-1.352141E+0
-1.736754E+0
-2.121365E+0
-1.967521E+0
-1.582909E+0
-1.429064E+0
-1.121374E+0
-8.906069E-1
-1.044453E+0
-1.505986E+0
-1.813675E+0
-1.890597E+0
-1.813675E+0
-1.813675E+0
-2.505977E+0
-3.659812E+0
-3.967502E+0
-2.967511E+0
-1.813675E+0
-1.429064E+0
-1.813675E+0
-2.275209E+0
-2.275209E+0
-2.198287E+0
-2.275209E+0
-2.505977E+0
-2.505977E+0
-2.275209E+0
-2.275209E+0
-2.275209E+0
-2.352132E+0
-2.352132E+0
-2.275209E+0
-2.198287E+0
-2.275209E+0
-2.352132E+0
-2.505977E+0
-2.582899E+0
-2.505977E+0
-2.505977E+0
-2.582899E+0
-2.736744E+0
-3.044433E+0
-3.121356E+0
-2.967511E+0
-2.890589E+0
-2.890589E+0
-2.967511E+0
-3.121356E+0
-3.352123E+0
-3.505968E+0
-3.352123E+0
-3.198278E+0
-3.429045E+0
-3.659812E+0
-3.659812E+0
-3.505968E+0
-3.429045E+0
-3.429045E+0
-3.659812E+0
-3.890579E+0
-3.967502E+0
-3.967502E+0
-3.890579E+0
-3.967502E+0
-4.121346E+0
-4.198269E+0
-4.198269E+0
-4.275191E+0
-4.275191E+0
-4.352113E+0
-4.505958E+0
-4.813647E+0
-4.890570E+0
-4.659803E+0
-4.736725E+0
-5.352104E+0
-5.736716E+0
-5.352104E+0
-4.813647E+0
-4.582880E+0
-4.890570E+0
-5.198259E+0
-5.198259E+0
-5.044415E+0
-5.044415E+0
-5.121337E+0
-5.275181E+0
-5.352104E+0
-5.352104E+0
-5.275181E+0
-5.505949E+0
-6.198250E+0
-6.890551E+0
-6.582861E+0
-5.659793E+0
-5.044415E+0
-5.044415E+0
-5.352104E+0
-5.505949E+0
-5.429026E+0
-5.352104E+0
-5.352104E+0
-5.505949E+0
-5.659793E+0
-5.659793E+0
-5.429026E+0
-5.352104E+0
-5.429026E+0
-5.429026E+0
-5.275181E+0
-5.121337E+0
-5.044415E+0
-5.121337E+0
-5.121337E+0
-5.121337E+0
-5.044415E+0
-4.967492E+0
-4.890570E+0
-4.813647E+0
-4.736725E+0
-4.659803E+0
-4.582880E+0
-4.505958E+0
-4.352113E+0
-2.659822E+0
-5.059948E-1
-6.598406E-1
-3.044433E+0
-5.044415E+0
-5.044415E+0
-4.044424E+0
-3.198278E+0
-3.121356E+0
-3.121356E+0
-2.967511E+0
-2.505977E+0
-2.121365E+0
-1.813675E+0
-1.582909E+0
-1.275219E+0
-1.121374E+0
-9.675293E-1
-8.906069E-1
-8.136845E-1
-6.598406E-1
-6.598406E-1
-5.829182E-1
-5.829182E-1
-5.829182E-1
-5.059948E-1
-5.059948E-1
-3.521509E-1
-2.752285E-1
-1.213837E-1
-4.446220E-2
3.246117E-2
3.246117E-2
3.246117E-2
1.093836E-1
1.093836E-1
1.093836E-1
-4.446220E-2
-1.983061E-1
-1.983061E-1
-4.446220E-2
-4.446220E-2
-1.983061E-1
-4.290733E-1
-5.829182E-1
-5.829182E-1
-5.829182E-1
-5.829182E-1
-7.367630E-1
-7.367630E-1
-8.136845E-1
-8.136845E-1
-8.136845E-1
-6.598406E-1
-5.059948E-1
-4.290733E-1
-4.290733E-1
-3.521509E-1
-2.752285E-1
-1.213837E-1
-1.213837E-1
-1.983061E-1
-1.983061E-1
-1.983061E-1
-4.446220E-2
-4.446220E-2
-4.446220E-2
-4.446220E-2
-4.446220E-2
3.246117E-2
1.863060E-1
4.170723E-1
6.478396E-1
4.939957E-1
1.093836E-1
3.246117E-2
3.401499E-1
5.709181E-1
6.478396E-1
5.709181E-1
5.709181E-1
5.709181E-1
5.709181E-1
4.939957E-1
4.170723E-1
4.170723E-1
7.247620E-1
1.417064E+0
1.493986E+0
7.247620E-1
-2.752285E-1
-7.367630E-1
-6.598406E-1
-5.059948E-1
-6.598406E-1
-8.136845E-1
-9.675293E-1
-1.044453E+0
-1.198297E+0
-1.275219E+0
-1.198297E+0
-9.675293E-1
-7.367630E-1
-7.367630E-1
-8.136845E-1
-8.136845E-1
-8.136845E-1
-7.367630E-1
-5.829182E-1
-3.521509E-1
-1.983061E-1
3.246117E-2
2.632275E-1
4.170723E-1
5.709181E-1
6.478396E-1
6.478396E-1
7.247620E-1
8.016844E-1
9.555292E-1
1.032452E+0
1.109374E+0
1.109374E+0
1.878598E+0
3.340122E+0
3.724734E+0
2.801666E+0
1.878598E+0
1.340140E+0
1.032452E+0
8.016844E-1
6.478396E-1
5.709181E-1
4.170723E-1
2.632275E-1
-4.446220E-2
-2.752285E-1
-5.059948E-1
-6.598406E-1
-8.906069E-1
-1.044453E+0
-1.198297E+0
-1.352141E+0
-1.582909E+0
-1.890597E+0
-2.121365E+0
-2.121365E+0
-2.198287E+0
-2.198287E+0
-2.275209E+0
-2.352132E+0
-2.275209E+0
-2.352132E+0
-2.429055E+0
-2.429055E+0
-2.429055E+0
-2.429055E+0
-2.429055E+0
-2.429055E+0
-2.429055E+0
-2.429055E+0
-2.429055E+0
-2.429055E+0
-2.429055E+0
-2.429055E+0
-2.429055E+0
-2.505977E+0
-2.505977E+0
-2.582899E+0
-2.582899E+0
-2.659822E+0
-2.736744E+0
-2.736744E+0
-2.736744E+0
-2.736744E+0
-2.967511E+0
-3.198278E+0
-3.275200E+0
-3.275200E+0
-3.275200E+0
-3.429045E+0
-3.659812E+0
-3.890579E+0
-3.967502E+0
-3.967502E+0
-3.890579E+0
-3.813657E+0
-3.813657E+0
-3.967502E+0
-4.275191E+0
-4.429036E+0
-4.505958E+0
-4.505958E+0
-4.582880E+0
-4.659803E+0
-4.813647E+0
-4.813647E+0
-4.813647E+0
-4.659803E+0
-4.659803E+0
-4.736725E+0
-4.813647E+0
-4.890570E+0
-4.813647E+0
-4.736725E+0
-4.736725E+0
-4.582880E+0
-4.505958E+0
-4.582880E+0
-4.813647E+0
-5.198259E+0
-5.198259E+0
-4.813647E+0
-4.505958E+0
-4.429036E+0
-4.429036E+0
-4.429036E+0
-4.429036E+0
-4.429036E+0
-4.352113E+0
-4.275191E+0
-4.198269E+0
-4.121346E+0
-4.044424E+0
-3.967502E+0
-3.890579E+0
-3.736734E+0
-3.659812E+0
-3.582890E+0
-3.582890E+0
-3.505968E+0
-3.429045E+0
-3.352123E+0
-3.275200E+0
-3.121356E+0
-2.967511E+0
-2.890589E+0
-2.890589E+0
-2.890589E+0
-2.890589E+0
-2.813666E+0
-2.736744E+0
-2.659822E+0
-2.505977E+0
-2.429055E+0
-2.429055E+0
-2.582899E+0
-2.736744E+0
-2.736744E+0
-2.659822E+0
-2.659822E+0
-2.659822E+0
-2.659822E+0
-2.659822E+0
-2.582899E+0
-2.582899E+0
-2.582899E+0
-2.582899E+0
-2.505977E+0
-2.582899E+0
-2.582899E+0
-2.659822E+0
-2.659822E+0
-2.659822E+0
-2.659822E+0
-2.659822E+0
-2.659822E+0
-2.659822E+0
-2.659822E+0
-2.736744E+0
-2.813666E+0
-2.890589E+0
-2.967511E+0
-3.044433E+0
-3.198278E+0
-3.429045E+0
-3.582890E+0
-3.736734E+0
-4.121346E+0
-4.505958E+0
-4.505958E+0
-4.275191E+0
-4.198269E+0
-4.352113E+0
-4.659803E+0
-4.890570E+0
-4.890570E+0
-4.813647E+0
-4.736725E+0
-4.736725E+0
-4.813647E+0
-4.890570E+0
-4.890570E+0
-4.813647E+0
-4.813647E+0
-4.813647E+0
-4.890570E+0
-4.890570E+0
-4.890570E+0
-4.890570E+0
-4.890570E+0
-4.890570E+0
-4.967492E+0
-4.967492E+0
-5.044415E+0
-5.044415E+0
-5.121337E+0
-5.121337E+0
-5.044415E+0
-5.044415E+0
-5.121337E+0
-5.198259E+0
-5.198259E+0
-4.967492E+0
-4.736725E+0
-4.659803E+0
-4.736725E+0
-4.736725E+0
-4.736725E+0
-4.736725E+0
-4.659803E+0
-4.659803E+0
-4.582880E+0
-4.659803E+0
-4.659803E+0
-4.659803E+0
-4.659803E+0
-4.582880E+0
-4.582880E+0
-4.659803E+0
-4.736725E+0
-4.736725E+0
-4.813647E+0
-4.890570E+0
-4.813647E+0
-4.659803E+0
-4.505958E+0
-4.505958E+0
-4.505958E+0
-4.505958E+0
-4.505958E+0
-4.505958E+0
-4.429036E+0
-4.275191E+0
-4.275191E+0
-4.198269E+0
-4.121346E+0
-4.352113E+0
-4.813647E+0
-4.890570E+0
-4.352113E+0
-3.736734E+0
-3.505968E+0
-3.659812E+0
-3.659812E+0
-3.659812E+0
-3.505968E+0
-3.429045E+0
-3.429045E+0
-3.352123E+0
-3.198278E+0
-3.121356E+0
-3.044433E+0
-2.967511E+0
-2.890589E+0
-2.890589E+0
-2.813666E+0
-2.736744E+0
-2.582899E+0
-2.582899E+0
-2.582899E+0
-2.582899E+0
-2.582899E+0
-2.352132E+0
-2.198287E+0
-2.198287E+0
-2.275209E+0
-2.275209E+0
-2.121365E+0
-2.044443E+0
-2.044443E+0
-1.967521E+0
-1.890597E+0
-1.736754E+0
-1.736754E+0
-1.659831E+0
-1.582909E+0
-1.505986E+0
-1.429064E+0
-1.352141E+0
-1.198297E+0
-1.121374E+0
-9.675293E-1
-8.906069E-1
-8.136845E-1
-7.367630E-1
-6.598406E-1
-5.059948E-1
-3.521509E-1
-2.752285E-1
-2.752285E-1
-1.983061E-1
3.246117E-2
1.863060E-1
2.632275E-1
3.401499E-1
3.401499E-1
4.939957E-1
5.709181E-1
6.478396E-1
7.247620E-1
8.016844E-1
8.786068E-1
9.555292E-1
1.032452E+0
1.109374E+0
1.109374E+0
1.109374E+0
1.109374E+0
1.186297E+0
1.340140E+0
1.417064E+0
1.417064E+0
1.417064E+0
1.340140E+0
1.340140E+0
1.493986E+0
1.570909E+0
1.647830E+0
1.647830E+0
1.647830E+0
1.647830E+0
1.570909E+0
1.493986E+0
1.647830E+0
1.878598E+0
2.032442E+0
2.032442E+0
2.032442E+0
2.032442E+0
2.109365E+0
2.186287E+0
2.263209E+0
2.263209E+0
2.340132E+0
2.417054E+0
2.417054E+0
2.493977E+0
2.493977E+0
2.493977E+0
2.570899E+0
2.647821E+0
2.724743E+0
2.801666E+0
2.801666E+0
2.801666E+0
2.801666E+0
2.878589E+0
2.955510E+0
3.032433E+0
3.032433E+0
3.032433E+0
3.032433E+0
3.109355E+0
3.032433E+0
3.032433E+0
2.955510E+0
3.032433E+0
3.032433E+0
3.032433E+0
2.955510E+0
2.878589E+0
2.801666E+0
2.878589E+0
2.878589E+0
2.878589E+0
2.801666E+0
2.724743E+0
2.724743E+0
2.955510E+0
3.109355E+0
2.955510E+0
2.724743E+0
2.570899E+0
2.647821E+0
2.801666E+0
2.878589E+0
2.878589E+0
2.878589E+0
2.878589E+0
2.955510E+0
3.032433E+0
3.186277E+0
3.263201E+0
3.417045E+0
3.570890E+0
3.647811E+0
3.724734E+0
3.878579E+0
4.032423E+0
4.340113E+0
4.493959E+0
4.647802E+0
4.801647E+0
4.878570E+0
5.032414E+0
5.109336E+0
5.186258E+0
5.109336E+0
5.032414E+0
4.878570E+0
4.724725E+0
4.570881E+0
4.493959E+0
4.340113E+0
4.186269E+0
4.032423E+0
3.801657E+0
3.570890E+0
3.417045E+0
3.340122E+0
3.263201E+0
3.186277E+0
3.109355E+0
3.109355E+0
3.109355E+0
3.109355E+0
3.109355E+0
3.109355E+0
3.186277E+0
3.109355E+0
2.955510E+0
2.878589E+0
3.032433E+0
3.109355E+0
3.186277E+0
3.109355E+0
3.032433E+0
2.955510E+0
2.878589E+0
2.878589E+0
2.801666E+0
2.724743E+0
2.647821E+0
2.647821E+0
2.570899E+0
2.417054E+0
2.340132E+0
2.340132E+0
2.340132E+0
2.263209E+0
2.263209E+0
2.109365E+0
2.032442E+0
2.032442E+0
2.109365E+0
2.109365E+0
2.109365E+0
1.955520E+0
1.955520E+0
1.955520E+0
1.955520E+0
1.878598E+0
1.878598E+0
1.724752E+0
1.647830E+0
1.647830E+0
1.724752E+0
1.724752E+0
2.032442E+0
2.493977E+0
2.878589E+0
3.109355E+0
3.340122E+0
3.493967E+0
3.647811E+0
3.724734E+0
3.724734E+0
3.647811E+0
3.493967E+0
3.186277E+0
2.801666E+0
2.417054E+0
1.955520E+0
1.570909E+0
1.186297E+0
1.032452E+0
8.786068E-1
8.786068E-1
8.786068E-1
8.786068E-1
9.555292E-1
1.186297E+0
1.417064E+0
1.570909E+0
1.724752E+0
1.724752E+0
1.647830E+0
1.647830E+0
1.570909E+0
1.570909E+0
1.417064E+0
1.263218E+0
9.555292E-1
7.247620E-1
5.709181E-1
3.401499E-1
2.632275E-1
3.246117E-2
-4.446220E-2
-4.446220E-2
1.093836E-1
1.863060E-1
3.401499E-1
4.170723E-1
6.478396E-1
7.247620E-1
8.016844E-1
8.786068E-1
9.555292E-1
9.555292E-1
8.786068E-1
8.016844E-1
7.247620E-1
6.478396E-1
6.478396E-1
6.478396E-1
5.709181E-1
5.709181E-1
4.939957E-1
4.170723E-1
4.170723E-1
4.170723E-1
4.939957E-1
5.709181E-1
6.478396E-1
7.247620E-1
6.478396E-1
6.478396E-1
7.247620E-1
8.786068E-1
9.555292E-1
8.786068E-1
8.786068E-1
8.786068E-1
9.555292E-1
1.032452E+0
1.109374E+0
1.032452E+0
9.555292E-1
9.555292E-1
1.032452E+0
1.186297E+0
1.340140E+0
1.340140E+0
1.340140E+0
1.417064E+0
1.493986E+0
1.647830E+0
1.724752E+0
1.801675E+0
1.878598E+0
1.955520E+0
1.955520E+0
1.955520E+0
2.032442E+0
2.109365E+0
2.186287E+0
2.263209E+0
2.263209E+0
2.263209E+0
2.263209E+0
2.263209E+0
2.263209E+0
2.263209E+0
2.263209E+0
2.340132E+0
2.340132E+0
2.340132E+0
2.263209E+0
2.263209E+0
2.263209E+0
2.340132E+0
2.340132E+0
2.263209E+0
2.186287E+0
2.186287E+0
2.263209E+0
2.263209E+0
2.186287E+0
2.109365E+0
2.032442E+0
2.032442E+0
2.032442E+0
2.186287E+0
2.186287E+0
2.263209E+0
2.263209E+0
2.263209E+0
2.340132E+0
2.417054E+0
2.493977E+0
2.570899E+0
2.647821E+0
2.724743E+0
2.724743E+0
2.724743E+0
2.724743E+0
2.724743E+0
2.801666E+0
2.801666E+0
2.878589E+0
2.955510E+0
3.032433E+0
3.109355E+0
3.109355E+0
3.109355E+0
3.109355E+0
3.109355E+0
3.109355E+0
3.186277E+0
3.186277E+0
3.263201E+0
3.340122E+0
3.340122E+0
3.263201E+0
3.263201E+0
3.263201E+0
3.340122E+0
3.340122E+0
3.340122E+0
3.263201E+0
3.186277E+0
3.186277E+0
3.186277E+0
3.186277E+0
3.263201E+0
3.263201E+0
3.263201E+0
3.263201E+0
3.263201E+0
3.263201E+0
3.263201E+0
3.263201E+0
3.186277E+0
3.186277E+0
3.109355E+0
3.109355E+0
3.186277E+0
3.186277E+0
3.186277E+0
3.186277E+0
3.186277E+0
3.186277E+0
3.186277E+0
3.186277E+0
3.263201E+0
3.263201E+0
3.340122E+0
3.340122E+0
3.340122E+0
3.263201E+0
3.263201E+0
3.186277E+0
3.186277E+0
3.263201E+0
3.263201E+0
3.263201E+0
3.263201E+0
3.263201E+0
3.263201E+0
3.186277E+0
3.186277E+0
3.186277E+0
3.263201E+0
3.263201E+0
3.186277E+0
3.109355E+0
3.109355E+0
3.109355E+0
3.032433E+0
3.032433E+0
3.109355E+0
3.109355E+0
3.109355E+0
3.032433E+0
2.955510E+0
2.955510E+0
2.955510E+0
3.032433E+0
3.032433E+0
3.032433E+0
2.955510E+0
2.878589E+0
2.878589E+0
2.955510E+0
2.955510E+0
2.955510E+0
2.955510E+0
2.955510E+0
2.878589E+0
2.878589E+0
2.878589E+0
2.878589E+0
2.878589E+0
2.878589E+0
2.878589E+0
2.878589E+0
2.955510E+0
2.955510E+0
2.878589E+0
2.878589E+0
2.801666E+0
2.878589E+0
2.878589E+0
2.878589E+0
2.801666E+0
2.801666E+0
2.801666E+0
2.801666E+0
2.878589E+0
2.878589E+0
2.801666E+0
2.801666E+0
2.801666E+0
2.801666E+0
2.878589E+0
2.878589E+0
2.801666E+0
2.801666E+0
2.801666E+0
2.878589E+0
2.878589E+0
2.878589E+0
2.801666E+0
2.801666E+0
2.801666E+0
2.801666E+0
2.801666E+0
2.801666E+0
2.801666E+0
2.801666E+0
2.878589E+0
2.878589E+0
2.878589E+0
2.878589E+0
2.878589E+0
2.878589E+0
2.878589E+0
2.878589E+0
2.801666E+0
2.801666E+0
2.878589E+0
2.878589E+0
2.878589E+0
2.878589E+0
2.801666E+0
2.878589E+0
2.878589E+0
2.955510E+0
2.955510E+0
2.955510E+0
2.878589E+0
2.878589E+0
2.955510E+0
2.955510E+0
2.955510E+0
2.955510E+0
2.955510E+0
2.878589E+0
2.878589E+0
2.878589E+0
2.878589E+0
2.878589E+0
2.878589E+0
2.801666E+0
2.801666E+0
2.955510E+0
3.032433E+0
3.032433E+0
2.955510E+0
2.801666E+0
2.801666E+0
2.878589E+0
2.955510E+0
2.955510E+0
2.878589E+0
2.801666E+0
2.801666E+0
2.801666E+0
2.801666E+0
2.801666E+0
2.801666E+0
2.878589E+0
2.878589E+0
2.878589E+0
2.801666E+0
2.801666E+0
2.801666E+0
2.801666E+0
2.801666E+0
2.801666E+0
2.801666E+0
2.801666E+0
2.801666E+0
2.878589E+0
2.955510E+0
2.955510E+0
2.878589E+0
2.801666E+0
2.801666E+0
2.878589E+0
2.955510E+0
2.878589E+0
2.878589E+0
2.878589E+0
2.878589E+0
2.955510E+0
3.032433E+0
3.032433E+0
3.032433E+0
3.032433E+0
3.032433E+0
3.032433E+0
3.032433E+0
3.032433E+0
3.032433E+0
3.032433E+0
2.955510E+0
2.955510E+0
2.955510E+0
3.032433E+0
3.032433E+0
3.032433E+0
3.032433E+0
3.109355E+0
3.109355E+0
3.186277E+0
3.186277E+0
3.263201E+0
3.263201E+0
3.340122E+0
3.340122E+0
3.263201E+0
3.186277E+0
3.263201E+0
3.263201E+0
3.340122E+0
3.340122E+0
3.417045E+0
3.417045E+0
3.417045E+0
3.417045E+0
3.417045E+0
3.417045E+0
3.417045E+0
3.493967E+0
3.570890E+0
3.570890E+0
3.493967E+0
3.493967E+0
3.493967E+0
3.493967E+0
3.493967E+0
3.493967E+0
3.493967E+0
3.417045E+0
3.493967E+0
3.570890E+0
3.647811E+0
3.647811E+0
3.647811E+0
3.570890E+0
3.570890E+0
3.647811E+0
3.647811E+0
3.647811E+0
3.647811E+0
3.724734E+0
3.724734E+0
3.724734E+0
3.647811E+0
3.647811E+0
3.570890E+0
3.647811E+0
3.647811E+0
3.647811E+0
3.570890E+0
3.493967E+0
3.417045E+0
3.417045E+0
3.417045E+0
3.493967E+0
3.493967E+0
3.493967E+0
3.417045E+0
3.417045E+0
3.417045E+0
3.493967E+0
3.493967E+0
3.570890E+0
3.493967E+0
3.493967E+0
3.570890E+0
3.570890E+0
3.570890E+0
3.570890E+0
3.570890E+0
3.647811E+0
3.647811E+0
3.724734E+0
3.724734E+0
3.647811E+0
3.724734E+0
3.724734E+0
3.801657E+0
3.878579E+0
3.878579E+0
3.801657E+0
3.724734E+0
3.724734E+0
3.801657E+0
3.801657E+0
3.801657E+0
3.801657E+0
3.801657E+0
3.724734E+0
3.724734E+0
3.801657E+0
3.801657E+0
3.878579E+0
3.878579E+0
3.955501E+0
3.955501E+0
3.955501E+0
3.955501E+0
3.878579E+0
3.955501E+0
4.032423E+0
3.955501E+0
3.801657E+0
3.647811E+0
3.801657E+0
4.032423E+0
4.109345E+0
4.109345E+0
4.032423E+0
4.032423E+0
4.032423E+0
4.032423E+0
4.032423E+0
4.109345E+0
4.109345E+0
4.109345E+0
4.032423E+0
4.109345E+0
4.109345E+0
4.109345E+0
4.109345E+0
3.955501E+0
3.647811E+0
3.570890E+0
3.724734E+0
4.032423E+0
4.109345E+0
4.032423E+0
3.955501E+0
3.955501E+0
3.955501E+0
4.032423E+0
4.032423E+0
4.032423E+0
4.032423E+0
4.032423E+0
3.955501E+0
3.878579E+0
3.955501E+0
4.032423E+0
4.032423E+0
4.032423E+0
3.955501E+0
3.878579E+0
3.878579E+0
3.955501E+0
4.032423E+0
4.032423E+0
3.955501E+0
3.801657E+0
3.801657E+0
3.878579E+0
3.801657E+0
3.801657E+0
3.724734E+0
3.801657E+0
3.801657E+0
3.801657E+0
3.724734E+0
3.724734E+0
3.647811E+0
3.647811E+0
3.570890E+0
3.570890E+0
3.570890E+0
3.570890E+0
3.570890E+0
3.570890E+0
3.570890E+0
3.493967E+0
3.493967E+0
3.570890E+0
3.570890E+0
3.570890E+0
3.493967E+0
3.493967E+0
3.570890E+0
3.570890E+0
3.570890E+0
3.570890E+0
3.647811E+0
3.647811E+0
3.647811E+0
3.647811E+0
3.570890E+0
3.493967E+0
3.493967E+0
3.417045E+0
3.417045E+0
3.417045E+0
3.493967E+0
3.493967E+0
3.493967E+0
3.493967E+0
3.493967E+0
3.493967E+0
3.493967E+0
3.493967E+0
3.493967E+0
3.493967E+0
3.417045E+0
3.417045E+0
3.340122E+0
3.417045E+0
3.417045E+0
3.340122E+0
3.263201E+0
3.263201E+0
3.263201E+0
3.263201E+0
3.263201E+0
3.263201E+0
3.263201E+0
3.186277E+0
3.186277E+0
3.109355E+0
3.186277E+0
3.186277E+0
3.109355E+0
3.109355E+0
3.032433E+0
3.032433E+0
3.032433E+0
3.109355E+0
3.109355E+0
3.032433E+0
2.955510E+0
2.955510E+0
2.955510E+0
2.955510E+0
2.878589E+0
2.878589E+0
2.955510E+0
2.955510E+0
2.955510E+0
2.878589E+0
2.801666E+0
2.801666E+0
2.878589E+0
2.878589E+0
2.801666E+0
2.878589E+0
2.955510E+0
3.032433E+0
2.955510E+0
2.878589E+0
2.801666E+0
2.801666E+0
2.878589E+0
2.878589E+0
2.878589E+0
2.878589E+0
2.955510E+0
3.032433E+0
2.955510E+0
2.878589E+0
2.801666E+0
2.724743E+0
2.724743E+0
2.801666E+0
2.878589E+0
2.878589E+0
2.724743E+0
2.724743E+0
2.724743E+0
2.801666E+0
2.801666E+0
2.878589E+0
2.878589E+0
2.878589E+0
2.801666E+0
2.801666E+0
2.724743E+0
2.801666E+0
2.878589E+0
2.801666E+0
2.724743E+0
2.724743E+0
2.801666E+0
2.801666E+0
2.801666E+0
2.801666E+0
2.724743E+0
2.647821E+0
2.724743E+0
2.724743E+0
2.724743E+0
2.724743E+0
2.724743E+0
2.724743E+0
2.801666E+0
2.801666E+0
2.801666E+0
2.801666E+0
2.801666E+0
2.801666E+0
2.878589E+0
2.878589E+0
2.878589E+0
2.801666E+0
2.801666E+0
2.878589E+0
2.878589E+0
2.801666E+0
2.724743E+0
2.724743E+0
2.724743E+0
2.724743E+0
2.724743E+0
2.724743E+0
2.801666E+0
2.801666E+0
2.724743E+0
2.724743E+0
2.724743E+0
2.724743E+0
2.724743E+0
2.647821E+0
2.647821E+0
2.724743E+0
2.801666E+0
2.801666E+0
2.801666E+0
2.724743E+0
2.724743E+0
2.647821E+0
2.647821E+0
2.801666E+0
2.801666E+0
2.801666E+0
2.801666E+0
2.801666E+0
2.878589E+0
2.878589E+0
2.878589E+0
2.878589E+0
2.955510E+0
2.955510E+0
3.032433E+0
2.955510E+0
2.801666E+0
2.801666E+0
2.801666E+0
2.878589E+0
2.878589E+0
2.878589E+0
2.955510E+0
2.955510E+0
3.032433E+0
2.955510E+0
2.955510E+0
2.955510E+0
3.032433E+0
3.032433E+0
3.032433E+0
2.955510E+0
2.955510E+0
2.955510E+0
2.955510E+0
3.032433E+0
3.032433E+0
2.955510E+0
2.878589E+0
2.801666E+0
2.801666E+0
2.801666E+0
2.647821E+0
2.493977E+0
2.493977E+0
2.801666E+0
2.955510E+0
2.955510E+0
2.878589E+0
2.801666E+0
2.801666E+0
2.878589E+0
2.955510E+0
2.955510E+0
2.878589E+0
2.801666E+0
2.801666E+0
2.878589E+0
2.878589E+0
2.878589E+0
2.955510E+0
2.955510E+0
2.955510E+0
2.955510E+0
2.955510E+0
3.032433E+0
3.109355E+0
3.109355E+0
3.109355E+0
3.109355E+0
3.186277E+0
3.186277E+0
3.109355E+0
3.032433E+0
3.109355E+0
3.186277E+0
3.186277E+0
3.109355E+0
3.032433E+0
3.109355E+0
3.186277E+0
3.109355E+0
3.109355E+0
3.032433E+0
3.109355E+0
3.109355E+0
3.186277E+0
3.186277E+0
3.186277E+0
3.186277E+0
3.186277E+0
3.186277E+0
3.186277E+0
3.186277E+0
3.186277E+0
3.186277E+0
3.109355E+0
3.186277E+0
3.186277E+0
3.186277E+0
3.186277E+0
3.186277E+0
3.109355E+0
3.109355E+0
3.109355E+0
3.109355E+0
3.032433E+0
3.032433E+0
3.109355E+0
3.109355E+0
3.109355E+0
3.109355E+0
3.109355E+0
3.032433E+0
3.032433E+0
2.955510E+0
2.878589E+0
2.801666E+0
2.801666E+0
2.801666E+0
2.724743E+0
2.801666E+0
2.801666E+0
2.878589E+0
2.878589E+0
2.878589E+0
2.955510E+0
3.032433E+0
3.032433E+0
3.032433E+0
2.955510E+0
2.955510E+0
2.955510E+0
2.955510E+0
3.032433E+0
3.032433E+0
3.032433E+0
3.109355E+0
3.186277E+0
3.263201E+0
3.263201E+0
3.263201E+0
3.263201E+0
3.263201E+0
3.263201E+0
3.263201E+0
3.263201E+0
3.263201E+0
3.263201E+0
3.263201E+0
3.186277E+0
3.186277E+0
3.186277E+0
3.186277E+0
3.186277E+0
3.186277E+0
3.109355E+0
3.109355E+0
3.109355E+0
3.032433E+0
2.955510E+0
2.955510E+0
2.955510E+0
3.032433E+0
2.955510E+0
2.878589E+0
2.878589E+0
2.878589E+0
2.955510E+0
3.032433E+0
3.109355E+0
3.109355E+0
3.109355E+0
3.109355E+0
3.109355E+0
3.109355E+0
3.109355E+0
3.186277E+0
3.186277E+0
3.186277E+0
3.186277E+0
3.263201E+0
3.263201E+0
3.263201E+0
3.263201E+0
3.340122E+0
3.493967E+0
3.493967E+0
3.570890E+0
3.570890E+0
3.570890E+0
3.647811E+0
3.647811E+0
3.647811E+0
3.724734E+0
3.647811E+0
3.647811E+0
3.724734E+0
3.801657E+0
3.801657E+0
3.724734E+0
3.724734E+0
3.801657E+0
3.878579E+0
3.878579E+0
3.878579E+0
3.878579E+0
3.878579E+0
3.801657E+0
3.801657E+0
3.801657E+0
3.724734E+0
3.647811E+0
3.647811E+0
3.801657E+0
3.955501E+0
3.955501E+0
3.878579E+0
3.955501E+0
3.955501E+0
4.032423E+0
4.032423E+0
3.955501E+0
3.955501E+0
3.955501E+0
3.955501E+0
3.955501E+0
3.955501E+0
3.955501E+0
3.955501E+0
3.955501E+0
3.878579E+0
3.878579E+0
3.878579E+0
3.955501E+0
3.955501E+0
3.955501E+0
3.955501E+0
3.955501E+0
3.955501E+0
4.032423E+0
4.032423E+0
4.032423E+0
4.032423E+0
4.032423E+0
4.032423E+0
4.032423E+0
4.032423E+0
4.109345E+0
4.109345E+0
4.109345E+0
4.109345E+0
4.109345E+0
4.109345E+0
4.109345E+0
4.109345E+0
4.109345E+0
4.109345E+0
4.109345E+0
4.109345E+0
4.186269E+0
4.186269E+0
4.186269E+0
4.186269E+0
4.186269E+0
4.186269E+0
4.186269E+0
4.263191E+0
4.263191E+0
4.340113E+0
4.340113E+0
4.340113E+0
4.417036E+0
4.417036E+0
4.417036E+0
4.340113E+0
4.340113E+0
4.340113E+0
4.340113E+0
4.417036E+0
4.417036E+0
4.417036E+0
4.417036E+0
4.340113E+0
4.340113E+0
4.340113E+0
4.417036E+0
4.417036E+0
4.493959E+0
4.493959E+0
4.417036E+0
4.340113E+0
4.340113E+0
4.263191E+0
4.263191E+0
4.263191E+0
4.263191E+0
4.340113E+0
4.340113E+0
4.417036E+0
4.340113E+0
4.340113E+0
4.417036E+0
4.417036E+0
4.417036E+0
4.417036E+0
4.417036E+0
4.417036E+0
4.493959E+0
4.493959E+0
4.493959E+0
4.493959E+0
4.493959E+0
4.417036E+0
4.493959E+0
4.493959E+0
4.570881E+0
4.493959E+0
4.493959E+0
4.570881E+0
4.570881E+0
4.647802E+0
4.724725E+0
4.724725E+0
4.647802E+0
4.647802E+0
4.647802E+0
4.647802E+0
4.647802E+0
4.647802E+0
4.647802E+0
4.647802E+0
4.724725E+0
4.724725E+0
4.647802E+0
4.724725E+0
4.801647E+0
4.878570E+0
4.878570E+0
4.801647E+0
4.724725E+0
4.801647E+0
4.801647E+0
4.878570E+0
4.801647E+0
4.724725E+0
4.724725E+0
4.801647E+0
4.878570E+0
4.955492E+0
4.955492E+0
4.878570E+0
4.878570E+0
4.878570E+0
4.955492E+0
4.878570E+0
4.878570E+0
4.955492E+0
4.955492E+0
5.032414E+0
4.955492E+0
4.955492E+0
4.955492E+0
4.955492E+0
5.032414E+0
5.109336E+0
5.109336E+0
5.109336E+0
5.109336E+0
5.109336E+0
5.032414E+0
5.032414E+0
5.032414E+0
5.032414E+0
5.109336E+0
5.109336E+0
5.109336E+0
5.109336E+0
5.109336E+0
5.186258E+0
5.186258E+0
5.186258E+0
5.186258E+0
5.263181E+0
5.340102E+0
5.263181E+0
5.263181E+0
5.263181E+0
5.340102E+0
5.340102E+0
5.340102E+0
5.340102E+0
5.340102E+0
5.263181E+0
5.263181E+0
5.340102E+0
5.417027E+0
5.417027E+0
5.493948E+0
5.493948E+0
5.493948E+0
5.570871E+0
5.570871E+0
5.647793E+0
5.647793E+0
5.647793E+0
5.647793E+0
5.647793E+0
5.647793E+0
5.647793E+0
5.647793E+0
5.724716E+0
5.724716E+0
5.801638E+0
5.801638E+0
5.724716E+0
5.647793E+0
5.647793E+0
5.724716E+0
5.724716E+0
5.801638E+0
5.801638E+0
5.801638E+0
5.801638E+0
5.801638E+0
5.878559E+0
5.955483E+0
5.878559E+0
5.878559E+0
5.955483E+0
6.032404E+0
6.032404E+0
5.955483E+0
5.955483E+0
5.955483E+0
5.955483E+0
5.955483E+0
5.955483E+0
5.955483E+0
5.955483E+0
5.955483E+0
6.032404E+0
6.032404E+0
6.032404E+0
6.109327E+0
6.109327E+0
6.109327E+0
6.186249E+0
6.186249E+0
6.186249E+0
6.109327E+0
6.109327E+0
6.109327E+0
6.186249E+0
6.186249E+0
6.263170E+0
6.263170E+0
6.263170E+0
6.263170E+0
6.186249E+0
6.109327E+0
6.109327E+0
6.186249E+0
6.263170E+0
6.263170E+0
6.263170E+0
6.263170E+0
6.263170E+0
6.263170E+0
6.263170E+0
6.340096E+0
6.340096E+0
6.340096E+0
6.340096E+0
6.340096E+0
6.263170E+0
6.263170E+0
6.340096E+0
6.417017E+0
6.417017E+0
6.417017E+0
6.340096E+0
6.417017E+0
6.417017E+0
6.417017E+0
6.417017E+0
6.417017E+0
6.417017E+0
6.493938E+0
6.493938E+0
6.493938E+0
6.493938E+0
6.493938E+0
6.493938E+0
6.570862E+0
6.570862E+0
6.570862E+0
6.570862E+0
6.570862E+0
6.570862E+0
6.570862E+0
6.647783E+0
6.724707E+0
6.724707E+0
6.647783E+0
6.570862E+0
6.493938E+0
6.493938E+0
6.570862E+0
6.647783E+0
6.647783E+0
6.647783E+0
6.724707E+0
6.647783E+0
6.647783E+0
6.647783E+0
6.647783E+0
6.724707E+0
6.724707E+0
6.724707E+0
6.724707E+0
6.801628E+0
6.801628E+0
6.724707E+0
6.724707E+0
6.724707E+0
6.724707E+0
6.724707E+0
6.724707E+0
6.724707E+0
6.801628E+0
6.801628E+0
6.724707E+0
6.724707E+0
6.801628E+0
6.801628E+0
6.801628E+0
6.724707E+0
6.724707E+0
6.724707E+0
6.801628E+0
6.801628E+0
6.801628E+0
6.801628E+0
6.801628E+0
6.801628E+0
6.801628E+0
6.801628E+0
6.801628E+0
6.801628E+0
6.878550E+0
6.878550E+0
6.878550E+0
6.878550E+0
6.955473E+0
6.955473E+0
6.955473E+0
6.878550E+0
6.878550E+0
6.878550E+0
6.955473E+0
7.032394E+0
7.032394E+0
7.032394E+0
7.032394E+0
7.109318E+0
7.109318E+0
7.109318E+0
7.109318E+0
7.109318E+0
7.109318E+0
7.186239E+0
7.186239E+0
7.186239E+0
7.109318E+0
7.032394E+0
6.955473E+0
6.955473E+0
6.955473E+0
6.955473E+0
7.032394E+0
7.032394E+0
7.032394E+0
7.032394E+0
7.032394E+0
6.955473E+0
7.032394E+0
7.109318E+0
7.109318E+0
7.109318E+0
7.109318E+0
7.109318E+0
7.109318E+0
7.109318E+0
7.032394E+0
7.032394E+0
7.032394E+0
7.109318E+0
7.186239E+0
7.186239E+0
7.109318E+0
7.032394E+0
6.955473E+0
6.955473E+0
6.955473E+0
7.032394E+0
7.032394E+0
6.955473E+0
6.955473E+0
6.955473E+0
6.955473E+0
6.955473E+0
6.955473E+0
6.955473E+0
6.955473E+0
6.878550E+0
6.878550E+0
6.878550E+0
6.801628E+0
6.724707E+0
6.724707E+0
6.878550E+0
6.955473E+0
6.955473E+0
6.955473E+0
6.955473E+0
6.955473E+0
6.955473E+0
6.955473E+0
6.955473E+0
6.955473E+0
6.955473E+0
6.955473E+0
6.955473E+0
6.955473E+0
6.955473E+0
7.032394E+0
7.032394E+0
6.955473E+0
6.878550E+0
6.878550E+0
6.955473E+0
6.955473E+0
6.955473E+0
7.032394E+0
7.109318E+0
7.109318E+0
7.109318E+0
7.109318E+0
7.109318E+0
7.109318E+0
7.186239E+0
7.186239E+0
7.186239E+0
7.109318E+0
7.032394E+0
7.032394E+0
7.109318E+0
7.186239E+0
7.109318E+0
6.955473E+0
6.955473E+0
7.032394E+0
7.109318E+0
7.186239E+0
7.186239E+0
7.186239E+0
7.186239E+0
7.186239E+0
7.109318E+0
7.186239E+0
7.186239E+0
7.186239E+0
7.186239E+0
7.186239E+0
7.263163E+0
7.263163E+0
7.263163E+0
7.263163E+0
7.263163E+0
7.186239E+0
7.186239E+0
7.186239E+0
7.186239E+0
7.186239E+0
7.186239E+0
7.186239E+0
7.109318E+0
7.109318E+0
7.109318E+0
7.186239E+0
7.186239E+0
7.186239E+0
7.263163E+0
7.263163E+0
7.186239E+0
7.186239E+0
7.186239E+0
7.263163E+0
7.263163E+0
7.186239E+0
7.109318E+0
7.109318E+0
7.186239E+0
7.186239E+0
7.109318E+0
7.109318E+0
7.109318E+0
7.186239E+0
7.186239E+0
7.186239E+0
7.263163E+0
7.263163E+0
7.263163E+0
7.263163E+0
7.263163E+0
7.263163E+0
7.263163E+0
7.340086E+0
7.340086E+0
7.340086E+0
7.417007E+0
7.417007E+0
7.340086E+0
7.263163E+0
7.263163E+0
7.263163E+0
7.263163E+0
7.263163E+0
7.263163E+0
7.263163E+0
7.340086E+0
7.340086E+0
7.340086E+0
7.263163E+0
7.186239E+0
7.263163E+0
7.263163E+0
7.263163E+0
7.263163E+0
7.186239E+0
7.263163E+0
7.263163E+0
7.263163E+0
7.263163E+0
7.186239E+0
7.186239E+0
7.109318E+0
7.186239E+0
7.109318E+0
7.109318E+0
7.032394E+0
6.878550E+0
6.801628E+0
6.878550E+0
7.032394E+0
7.186239E+0
7.186239E+0
7.186239E+0
7.186239E+0
7.186239E+0
7.186239E+0
7.186239E+0
7.109318E+0
7.186239E+0
7.186239E+0
7.186239E+0
7.186239E+0
7.186239E+0
7.263163E+0
7.263163E+0
7.263163E+0
5.878559E+0
2.109365E+0
1.093836E-1
2.801666E+0
7.263163E+0
9.263144E+0
8.340076E+0
6.878550E+0
6.570862E+0
7.186239E+0
7.647774E+0
7.647774E+0
7.340086E+0
7.186239E+0
7.186239E+0
7.263163E+0
7.186239E+0
7.109318E+0
7.109318E+0
7.109318E+0
7.109318E+0
7.032394E+0
6.955473E+0
6.878550E+0
6.955473E+0
6.955473E+0
6.955473E+0
7.032394E+0
7.109318E+0
7.186239E+0
7.186239E+0
7.109318E+0
7.032394E+0
7.032394E+0
7.109318E+0
7.109318E+0
7.109318E+0
7.109318E+0
7.109318E+0
7.186239E+0
7.263163E+0
7.263163E+0
7.263163E+0
7.263163E+0
7.340086E+0
7.417007E+0
7.417007E+0
7.417007E+0
7.493929E+0
7.647774E+0
7.724697E+0
7.724697E+0
7.724697E+0
7.801619E+0
7.955463E+0
8.032385E+0
8.109308E+0
8.109308E+0
8.186232E+0
8.340076E+0
8.416998E+0
8.416998E+0
8.340076E+0
8.340076E+0
8.416998E+0
8.416998E+0
8.340076E+0
8.263153E+0
8.186232E+0
8.186232E+0
8.186232E+0
8.109308E+0
8.032385E+0
7.955463E+0
8.032385E+0
8.032385E+0
8.109308E+0
8.109308E+0
8.186232E+0
8.186232E+0
8.109308E+0
8.032385E+0
8.109308E+0
8.186232E+0
8.263153E+0
8.263153E+0
8.263153E+0
8.263153E+0
8.263153E+0
8.186232E+0
8.109308E+0
8.109308E+0
8.186232E+0
8.186232E+0
8.263153E+0
8.263153E+0
8.340076E+0
8.340076E+0
8.340076E+0
8.416998E+0
8.340076E+0
8.340076E+0
8.263153E+0
8.263153E+0
8.340076E+0
8.340076E+0
8.340076E+0
8.263153E+0
8.186232E+0
8.109308E+0
8.109308E+0
8.109308E+0
8.109308E+0
8.032385E+0
7.955463E+0
7.955463E+0
7.955463E+0
7.878540E+0
7.878540E+0
7.801619E+0
7.801619E+0
7.724697E+0
7.647774E+0
7.570852E+0
7.493929E+0
7.493929E+0
7.417007E+0
7.340086E+0
7.186239E+0
7.109318E+0
7.186239E+0
7.263163E+0
7.186239E+0
7.109318E+0
7.109318E+0
7.032394E+0
7.032394E+0
6.955473E+0
6.955473E+0
6.955473E+0
6.878550E+0
6.878550E+0
6.878550E+0
6.878550E+0
6.878550E+0
6.878550E+0
6.878550E+0
6.878550E+0
6.955473E+0
7.032394E+0
7.032394E+0
7.032394E+0
7.109318E+0
7.186239E+0
7.263163E+0
7.340086E+0
7.340086E+0
7.417007E+0
7.417007E+0
7.340086E+0
7.340086E+0
7.340086E+0
7.417007E+0
7.493929E+0
7.340086E+0
7.263163E+0
7.263163E+0
7.263163E+0
6.955473E+0
6.493938E+0
6.570862E+0
7.109318E+0
7.570852E+0
7.647774E+0
7.417007E+0
7.263163E+0
7.340086E+0
7.493929E+0
7.493929E+0
7.493929E+0
7.493929E+0
7.493929E+0
7.493929E+0
7.493929E+0
7.493929E+0
7.417007E+0
7.493929E+0
7.570852E+0
7.724697E+0
7.724697E+0
7.724697E+0
7.724697E+0
7.878540E+0
7.955463E+0
8.032385E+0
8.109308E+0
8.109308E+0
8.186232E+0
8.186232E+0
8.186232E+0
8.186232E+0
8.263153E+0
8.263153E+0
8.263153E+0
8.340076E+0
8.340076E+0
8.416998E+0
8.493921E+0
8.493921E+0
8.493921E+0
8.493921E+0
8.570843E+0
8.647764E+0
8.724688E+0
8.724688E+0
8.724688E+0
8.724688E+0
8.801609E+0
8.801609E+0
8.801609E+0
8.801609E+0
8.878531E+0
8.955454E+0
8.955454E+0
8.955454E+0
8.878531E+0
8.801609E+0
8.724688E+0
8.724688E+0
8.724688E+0
8.647764E+0
8.647764E+0
8.724688E+0
8.724688E+0
8.801609E+0
8.801609E+0
8.724688E+0
8.724688E+0
8.724688E+0
8.724688E+0
8.724688E+0
8.724688E+0
8.724688E+0
8.724688E+0
8.724688E+0
8.724688E+0
8.724688E+0
8.724688E+0
8.724688E+0
8.801609E+0
8.878531E+0
8.878531E+0
8.878531E+0
8.878531E+0
8.878531E+0
8.955454E+0
9.032375E+0
9.109301E+0
9.109301E+0
9.186222E+0
9.186222E+0
9.109301E+0
9.032375E+0
9.032375E+0
9.032375E+0
9.032375E+0
9.032375E+0
8.955454E+0
8.955454E+0
8.955454E+0
8.955454E+0
8.878531E+0
8.801609E+0
8.724688E+0
8.724688E+0
8.724688E+0
8.724688E+0
8.647764E+0
8.570843E+0
8.570843E+0
8.493921E+0
8.416998E+0
8.340076E+0
8.340076E+0
8.263153E+0
8.263153E+0
8.186232E+0
8.186232E+0
8.186232E+0
8.109308E+0
8.032385E+0
7.955463E+0
7.801619E+0
7.724697E+0
7.724697E+0
7.724697E+0
7.801619E+0
7.801619E+0
7.801619E+0
7.724697E+0
7.724697E+0
7.647774E+0
7.570852E+0
7.570852E+0
7.570852E+0
7.570852E+0
7.493929E+0
7.493929E+0
7.493929E+0
7.570852E+0
7.570852E+0
7.570852E+0
7.570852E+0
7.493929E+0
7.417007E+0
7.340086E+0
7.340086E+0
7.340086E+0
7.340086E+0
7.340086E+0
7.263163E+0
7.263163E+0
7.340086E+0
7.417007E+0
7.417007E+0
7.417007E+0
7.340086E+0
7.340086E+0
7.340086E+0
7.340086E+0
7.340086E+0
7.340086E+0
7.417007E+0
7.417007E+0
7.417007E+0
7.417007E+0
7.340086E+0
7.340086E+0
7.340086E+0
7.417007E+0
7.340086E+0
7.263163E+0
7.263163E+0
7.340086E+0
7.417007E+0
7.417007E+0
7.417007E+0
7.493929E+0
7.493929E+0
7.570852E+0
7.493929E+0
7.493929E+0
7.417007E+0
7.493929E+0
7.493929E+0
7.493929E+0
7.570852E+0
7.493929E+0
7.493929E+0
7.570852E+0
7.570852E+0
7.570852E+0
7.570852E+0
7.570852E+0
7.647774E+0
7.647774E+0
7.647774E+0
7.647774E+0
7.647774E+0
7.724697E+0
7.647774E+0
7.647774E+0
7.570852E+0
7.647774E+0
7.724697E+0
7.801619E+0
7.801619E+0
7.801619E+0
7.801619E+0
7.801619E+0
7.801619E+0
7.724697E+0
7.801619E+0
7.878540E+0
7.878540E+0
7.801619E+0
7.801619E+0
7.801619E+0
7.878540E+0
7.801619E+0
7.724697E+0
7.724697E+0
7.801619E+0
7.878540E+0
7.801619E+0
7.724697E+0
7.724697E+0
7.801619E+0
7.801619E+0
7.878540E+0
7.878540E+0
7.801619E+0
7.801619E+0
7.801619E+0
7.801619E+0
7.801619E+0
7.801619E+0
7.878540E+0
7.955463E+0
7.878540E+0
7.878540E+0
7.878540E+0
7.878540E+0
7.878540E+0
7.878540E+0
7.878540E+0
7.955463E+0
7.955463E+0
7.955463E+0
8.032385E+0
8.032385E+0
8.032385E+0
8.032385E+0
8.109308E+0
8.109308E+0
8.109308E+0
8.109308E+0
8.109308E+0
8.186232E+0
8.186232E+0
8.186232E+0
8.263153E+0
8.263153E+0
8.263153E+0
8.340076E+0
8.340076E+0
8.340076E+0
8.263153E+0
8.032385E+0
7.878540E+0
7.878540E+0
8.186232E+0
8.416998E+0
8.493921E+0
8.416998E+0
8.340076E+0
8.340076E+0
8.340076E+0
8.340076E+0
8.340076E+0
8.416998E+0
8.416998E+0
8.416998E+0
8.416998E+0
8.416998E+0
8.493921E+0
8.570843E+0
8.570843E+0
8.570843E+0
8.493921E+0
8.493921E+0
8.493921E+0
8.493921E+0
8.493921E+0
8.493921E+0
8.493921E+0
8.493921E+0
8.493921E+0
8.493921E+0
8.493921E+0
8.493921E+0
8.570843E+0
8.647764E+0
8.724688E+0
8.724688E+0
8.647764E+0
8.647764E+0
8.647764E+0
8.647764E+0
8.724688E+0
8.724688E+0
8.724688E+0
8.724688E+0
8.801609E+0
8.878531E+0
8.878531E+0
8.801609E+0
8.801609E+0
8.801609E+0
8.878531E+0
8.878531E+0
8.878531E+0
8.878531E+0
8.878531E+0
8.878531E+0
8.878531E+0
8.878531E+0
8.878531E+0
8.801609E+0
8.724688E+0
8.724688E+0
8.801609E+0
8.878531E+0
8.878531E+0
8.878531E+0
8.801609E+0
8.801609E+0
8.878531E+0
8.878531E+0
8.801609E+0
8.801609E+0
8.724688E+0
8.724688E+0
8.724688E+0
8.801609E+0
8.878531E+0
8.878531E+0
8.801609E+0
8.724688E+0
8.724688E+0
8.724688E+0
8.878531E+0
8.878531E+0
8.878531E+0
8.724688E+0
8.570843E+0
8.416998E+0
8.340076E+0
8.340076E+0
8.647764E+0
8.878531E+0
8.955454E+0
8.801609E+0
8.724688E+0
8.724688E+0
8.801609E+0
8.878531E+0
8.878531E+0
8.801609E+0
8.724688E+0
8.801609E+0
8.878531E+0
9.032375E+0
9.032375E+0
8.955454E+0
8.955454E+0
8.955454E+0
9.032375E+0
9.032375E+0
8.955454E+0
8.955454E+0
9.109301E+0
9.109301E+0
9.109301E+0
9.109301E+0
9.109301E+0
9.186222E+0
9.186222E+0
9.186222E+0
9.186222E+0
9.186222E+0
9.263144E+0
9.263144E+0
9.186222E+0
9.186222E+0
9.186222E+0
9.263144E+0
9.340067E+0
9.263144E+0
9.186222E+0
9.186222E+0
9.186222E+0
9.186222E+0
9.186222E+0
9.186222E+0
9.186222E+0
9.263144E+0
9.186222E+0
9.186222E+0
9.109301E+0
9.186222E+0
9.186222E+0
9.186222E+0
9.186222E+0
9.186222E+0
9.186222E+0
9.186222E+0
9.109301E+0
9.186222E+0
9.263144E+0
9.263144E+0
9.186222E+0
9.186222E+0
9.263144E+0
9.263144E+0
9.186222E+0
9.263144E+0
9.340067E+0
9.493912E+0
9.570833E+0
9.493912E+0
9.493912E+0
9.493912E+0
9.493912E+0
9.493912E+0
9.493912E+0
9.493912E+0
9.493912E+0
9.493912E+0
9.416988E+0
9.340067E+0
9.340067E+0
9.416988E+0
9.493912E+0
9.493912E+0
9.416988E+0
9.340067E+0
9.416988E+0
9.493912E+0
9.493912E+0
9.416988E+0
9.340067E+0
9.340067E+0
9.416988E+0
9.416988E+0
9.416988E+0
9.416988E+0
9.416988E+0
9.416988E+0
9.416988E+0
9.340067E+0
9.263144E+0
9.340067E+0
9.416988E+0
9.416988E+0
9.416988E+0
9.416988E+0
9.416988E+0
9.493912E+0
9.493912E+0
9.493912E+0
9.493912E+0
9.493912E+0
9.493912E+0
9.493912E+0
9.493912E+0
9.570833E+0
9.570833E+0
9.570833E+0
9.570833E+0
9.570833E+0
9.570833E+0
9.570833E+0
9.570833E+0
9.570833E+0
9.570833E+0
9.570833E+0
9.570833E+0
9.570833E+0
9.570833E+0
9.570833E+0
9.570833E+0
9.570833E+0
9.570833E+0
9.493912E+0
9.493912E+0
9.570833E+0
9.647755E+0
9.724678E+0
9.724678E+0
9.724678E+0
9.724678E+0
9.724678E+0
9.647755E+0
9.647755E+0
9.647755E+0
9.570833E+0
9.570833E+0
9.570833E+0
9.647755E+0
9.647755E+0
9.724678E+0
9.724678E+0
9.724678E+0
9.647755E+0
9.647755E+0
9.647755E+0
9.570833E+0
9.570833E+0
9.647755E+0
9.724678E+0
9.724678E+0
9.724678E+0
9.647755E+0
9.647755E+0
9.647755E+0
9.570833E+0
9.570833E+0
9.570833E+0
9.570833E+0
9.570833E+0
9.493912E+0
9.493912E+0
9.493912E+0
9.493912E+0
9.416988E+0
9.340067E+0
9.263144E+0
9.340067E+0
9.340067E+0
9.416988E+0
9.340067E+0
9.340067E+0
9.340067E+0
9.340067E+0
9.416988E+0
9.416988E+0
9.416988E+0
9.416988E+0
9.416988E+0
9.416988E+0
9.416988E+0
9.416988E+0
9.340067E+0
9.263144E+0
9.186222E+0
9.263144E+0
9.340067E+0
9.416988E+0
9.416988E+0
9.416988E+0
9.416988E+0
9.340067E+0
9.416988E+0
9.416988E+0
9.493912E+0
9.416988E+0
9.416988E+0
9.416988E+0
9.416988E+0
9.416988E+0
9.416988E+0
9.340067E+0
9.263144E+0
9.340067E+0
9.340067E+0
9.263144E+0
9.186222E+0
9.186222E+0
9.186222E+0
9.186222E+0
9.263144E+0
9.263144E+0
9.263144E+0
9.340067E+0
9.340067E+0
9.340067E+0
9.263144E+0
9.263144E+0
9.263144E+0
9.340067E+0
9.340067E+0
9.263144E+0
9.263144E+0
9.186222E+0
9.263144E+0
9.263144E+0
9.340067E+0
9.263144E+0
9.263144E+0
9.263144E+0
9.263144E+0
9.263144E+0
9.263144E+0
9.263144E+0
9.263144E+0
9.186222E+0
9.186222E+0
9.263144E+0
9.340067E+0
9.263144E+0
9.263144E+0
9.186222E+0
9.186222E+0
9.186222E+0
9.263144E+0
9.263144E+0
9.263144E+0
9.263144E+0
9.186222E+0
9.263144E+0
9.263144E+0
9.340067E+0
9.263144E+0
9.263144E+0
9.263144E+0
9.263144E+0
9.186222E+0
9.186222E+0
9.186222E+0
9.186222E+0
9.186222E+0
9.186222E+0
9.186222E+0
9.263144E+0
9.263144E+0
9.186222E+0
9.263144E+0
9.340067E+0
9.416988E+0
9.416988E+0
9.340067E+0
9.340067E+0
9.340067E+0
9.340067E+0
9.340067E+0
9.263144E+0
9.263144E+0
9.340067E+0
9.340067E+0
9.263144E+0
9.186222E+0
9.263144E+0
9.263144E+0
9.263144E+0
9.263144E+0
9.263144E+0
9.263144E+0
9.263144E+0
9.186222E+0
9.186222E+0
9.186222E+0
9.263144E+0
9.263144E+0
9.186222E+0
9.109301E+0
9.109301E+0
9.186222E+0
9.263144E+0
9.263144E+0
9.186222E+0
9.186222E+0
9.186222E+0
9.186222E+0
9.186222E+0
9.263144E+0
9.340067E+0
9.263144E+0
9.186222E+0
9.109301E+0
9.109301E+0
9.186222E+0
9.186222E+0
9.186222E+0
9.109301E+0
9.186222E+0
9.186222E+0
9.186222E+0
9.263144E+0
9.263144E+0
9.263144E+0
9.186222E+0
9.186222E+0
9.109301E+0
9.186222E+0
9.186222E+0
9.186222E+0
9.109301E+0
9.032375E+0
9.032375E+0
9.186222E+0
9.263144E+0
9.263144E+0
9.263144E+0
9.263144E+0
9.263144E+0
9.340067E+0
9.340067E+0
9.340067E+0
9.340067E+0
9.340067E+0
9.263144E+0
9.263144E+0
9.263144E+0
9.263144E+0
9.263144E+0
9.263144E+0
9.186222E+0
9.186222E+0
9.186222E+0
9.186222E+0
9.109301E+0
9.109301E+0
9.109301E+0
9.186222E+0
9.186222E+0
9.263144E+0
9.263144E+0
9.186222E+0
9.186222E+0
9.186222E+0
9.186222E+0
9.186222E+0
9.186222E+0
9.109301E+0
9.109301E+0
9.109301E+0
9.186222E+0
9.109301E+0
9.109301E+0
8.955454E+0
8.878531E+0
8.955454E+0
9.109301E+0
9.186222E+0
9.263144E+0
9.263144E+0
9.263144E+0
9.263144E+0
9.186222E+0
9.186222E+0
9.186222E+0
9.186222E+0
9.186222E+0
9.186222E+0
9.186222E+0
9.186222E+0
9.263144E+0
9.263144E+0
9.263144E+0
9.263144E+0
9.263144E+0
9.340067E+0
9.416988E+0
9.416988E+0
9.340067E+0
9.340067E+0
9.340067E+0
9.416988E+0
9.416988E+0
9.416988E+0
9.340067E+0
9.340067E+0
9.340067E+0
9.340067E+0
9.263144E+0
9.263144E+0
9.340067E+0
9.416988E+0
9.493912E+0
9.493912E+0
9.416988E+0
9.340067E+0
9.340067E+0
9.416988E+0
9.340067E+0
9.340067E+0
9.340067E+0
9.416988E+0
9.416988E+0
9.416988E+0
9.416988E+0
9.493912E+0
9.493912E+0
9.416988E+0
9.416988E+0
9.416988E+0
9.493912E+0
9.493912E+0
9.493912E+0
9.493912E+0
9.570833E+0
9.647755E+0
9.647755E+0
9.570833E+0
9.570833E+0
9.570833E+0
9.570833E+0
9.647755E+0
9.647755E+0
9.570833E+0
9.647755E+0
9.724678E+0
9.724678E+0
9.724678E+0
9.647755E+0
9.647755E+0
9.724678E+0
9.724678E+0
9.647755E+0
9.570833E+0
9.570833E+0
9.570833E+0
9.570833E+0
9.570833E+0
9.570833E+0
9.570833E+0
9.570833E+0
9.647755E+0
9.570833E+0
9.570833E+0
9.493912E+0
9.493912E+0
9.416988E+0
9.416988E+0
9.416988E+0
9.493912E+0
9.493912E+0
9.416988E+0
9.340067E+0
9.340067E+0
9.340067E+0
9.340067E+0
9.263144E+0
9.263144E+0
9.263144E+0
9.263144E+0
9.340067E+0
9.340067E+0
9.416988E+0
9.340067E+0
9.263144E+0
9.263144E+0
9.263144E+0
9.416988E+0
9.493912E+0
9.493912E+0
9.493912E+0
9.416988E+0
9.416988E+0
9.493912E+0
9.570833E+0
9.647755E+0
9.724678E+0
9.801600E+0
9.878521E+0
9.878521E+0
9.801600E+0
9.724678E+0
9.801600E+0
9.878521E+0
9.878521E+0
9.878521E+0
9.955444E+0
9.955444E+0
9.955444E+0
9.955444E+0
9.955444E+0
1.010929E+1
1.010929E+1
1.003237E+1
9.878521E+0
9.801600E+0
9.878521E+0
9.878521E+0
9.878521E+0
9.724678E+0
9.647755E+0
9.647755E+0
9.647755E+0
9.493912E+0
9.340067E+0
9.032375E+0
8.878531E+0
8.878531E+0
8.955454E+0
9.032375E+0
9.032375E+0
8.955454E+0
8.878531E+0
9.032375E+0
9.186222E+0
9.263144E+0
9.340067E+0
9.340067E+0
9.416988E+0
9.416988E+0
9.340067E+0
9.340067E+0
9.340067E+0
9.416988E+0
9.493912E+0
9.570833E+0
9.570833E+0
9.647755E+0
9.801600E+0
9.878521E+0
9.801600E+0
9.647755E+0
9.647755E+0
9.801600E+0
9.801600E+0
9.801600E+0
9.801600E+0
9.878521E+0
1.010929E+1
1.026313E+1
1.041698E+1
1.049390E+1
1.064775E+1
1.072467E+1
1.064775E+1
1.064775E+1
1.057082E+1
1.057082E+1
1.064775E+1
1.080159E+1
1.080159E+1
1.072467E+1
1.041698E+1
1.026313E+1
1.049390E+1
1.080159E+1
1.087851E+1
1.064775E+1
1.041698E+1
1.026313E+1
1.018621E+1
1.010929E+1
1.010929E+1
1.010929E+1
1.026313E+1
1.034006E+1
1.034006E+1
1.034006E+1
1.034006E+1
1.018621E+1
9.955444E+0
9.878521E+0
9.801600E+0
9.801600E+0
9.878521E+0
9.878521E+0
9.801600E+0
9.801600E+0
9.801600E+0
9.955444E+0
9.955444E+0
9.801600E+0
9.724678E+0
9.801600E+0
9.878521E+0
9.955444E+0
9.955444E+0
9.878521E+0
9.801600E+0
9.724678E+0
9.724678E+0
9.570833E+0
9.340067E+0
9.263144E+0
9.570833E+0
9.878521E+0
9.878521E+0
9.647755E+0
9.416988E+0
9.493912E+0
9.724678E+0
9.878521E+0
1.003237E+1
1.026313E+1
1.041698E+1
1.049390E+1
1.049390E+1
1.049390E+1
1.041698E+1
1.041698E+1
1.041698E+1
1.026313E+1
1.018621E+1
1.010929E+1
1.018621E+1
1.018621E+1
1.034006E+1
1.041698E+1
1.049390E+1
1.049390E+1
1.049390E+1
1.049390E+1
1.049390E+1
1.057082E+1
1.057082E+1
1.064775E+1
1.072467E+1
1.072467E+1
1.064775E+1
1.064775E+1
1.072467E+1
1.080159E+1
1.072467E+1
1.057082E+1
1.049390E+1
1.049390E+1
1.057082E+1
1.057082E+1
1.041698E+1
1.026313E+1
1.026313E+1
1.034006E+1
1.041698E+1
1.041698E+1
1.034006E+1
1.026313E+1
1.026313E+1
1.034006E+1
1.041698E+1
1.049390E+1
1.041698E+1
1.041698E+1
1.041698E+1
1.041698E+1
1.034006E+1
1.034006E+1
1.034006E+1
1.041698E+1
1.041698E+1
1.041698E+1
1.034006E+1
1.026313E+1
1.026313E+1
1.049390E+1
1.064775E+1
1.072467E+1
1.072467E+1
1.072467E+1
1.064775E+1
1.064775E+1
1.072467E+1
1.072467E+1
1.080159E+1
1.080159E+1
1.087851E+1
1.080159E+1
1.080159E+1
1.072467E+1
1.064775E+1
1.049390E+1
1.049390E+1
1.057082E+1
1.072467E+1
1.080159E+1
1.072467E+1
1.072467E+1
1.072467E+1
1.072467E+1
1.072467E+1
1.064775E+1
1.057082E+1
1.064775E+1
1.064775E+1
1.072467E+1
1.080159E+1
1.072467E+1
1.072467E+1
1.072467E+1
1.072467E+1
1.072467E+1
1.064775E+1
1.064775E+1
1.064775E+1
1.064775E+1
1.057082E+1
1.049390E+1
1.049390E+1
1.049390E+1
1.057082E+1
1.049390E+1
1.041698E+1
1.034006E+1
1.034006E+1
1.041698E+1
1.041698E+1
1.041698E+1
1.034006E+1
1.026313E+1
1.018621E+1
1.018621E+1
1.026313E+1
1.034006E+1
1.034006E+1
1.041698E+1
1.041698E+1
1.041698E+1
1.041698E+1
1.049390E+1
1.049390E+1
1.049390E+1
1.049390E+1
1.057082E+1
1.064775E+1
1.064775E+1
1.064775E+1
1.057082E+1
1.049390E+1
1.049390E+1
1.057082E+1
1.064775E+1
1.072467E+1
1.080159E+1
1.087851E+1
1.095544E+1
1.103236E+1
1.103236E+1
1.095544E+1
1.095544E+1
1.095544E+1
1.095544E+1
1.110928E+1
1.118620E+1
1.118620E+1
1.118620E+1
1.118620E+1
1.126312E+1
1.134005E+1
1.149389E+1
1.157081E+1
1.164774E+1
1.164774E+1
1.164774E+1
1.172466E+1
1.180158E+1
1.180158E+1
1.180158E+1
1.180158E+1
1.172466E+1
1.172466E+1
1.172466E+1
1.172466E+1
1.164774E+1
1.164774E+1
1.164774E+1
1.164774E+1
1.164774E+1
1.157081E+1
1.157081E+1
1.149389E+1
1.149389E+1
1.157081E+1
1.157081E+1
1.149389E+1
1.149389E+1
1.141697E+1
1.141697E+1
1.141697E+1
1.134005E+1
1.134005E+1
1.134005E+1
1.134005E+1
1.134005E+1
1.126312E+1
1.118620E+1
1.110928E+1
1.110928E+1
1.103236E+1
1.095544E+1
1.103236E+1
1.118620E+1
1.134005E+1
1.141697E+1
1.141697E+1
1.134005E+1
1.134005E+1
1.134005E+1
1.141697E+1
1.141697E+1
1.141697E+1
1.141697E+1
1.141697E+1
1.149389E+1
1.157081E+1
1.157081E+1
1.157081E+1
1.149389E+1
1.149389E+1
1.149389E+1
1.149389E+1
1.141697E+1
1.141697E+1
1.149389E+1
1.157081E+1
1.149389E+1
1.149389E+1
1.141697E+1
1.141697E+1
1.126312E+1
1.118620E+1
1.103236E+1
1.095544E+1
1.095544E+1
1.087851E+1
1.095544E+1
1.095544E+1
1.095544E+1
1.095544E+1
1.103236E+1
1.103236E+1
1.103236E+1
1.103236E+1
1.110928E+1
1.110928E+1
1.118620E+1
1.126312E+1
1.134005E+1
1.134005E+1
1.134005E+1
1.134005E+1
1.134005E+1
1.126312E+1
1.118620E+1
1.103236E+1
1.095544E+1
1.095544E+1
1.080159E+1
1.072467E+1
1.087851E+1
1.095544E+1
1.103236E+1
1.095544E+1
1.080159E+1
1.080159E+1
1.080159E+1
1.080159E+1
1.064775E+1
1.057082E+1
1.064775E+1
1.072467E+1
1.080159E+1
1.087851E+1
1.087851E+1
1.087851E+1
1.080159E+1
1.072467E+1
1.072467E+1
1.080159E+1
1.087851E+1
1.080159E+1
1.064775E+1
1.057082E+1
1.057082E+1
1.064775E+1
1.072467E+1
1.080159E+1
1.072467E+1
1.072467E+1
1.072467E+1
1.072467E+1
1.072467E+1
1.072467E+1
1.072467E+1
1.072467E+1
1.072467E+1
1.064775E+1
1.057082E+1
1.049390E+1
1.041698E+1
1.034006E+1
1.026313E+1
1.018621E+1
1.010929E+1
1.010929E+1
1.003237E+1
1.003237E+1
9.955444E+0
9.724678E+0
9.570833E+0
9.493912E+0
9.416988E+0
9.340067E+0
9.186222E+0
9.186222E+0
9.263144E+0
9.340067E+0
9.416988E+0
9.570833E+0
9.647755E+0
9.724678E+0
9.878521E+0
9.955444E+0
1.003237E+1
1.003237E+1
9.955444E+0
1.003237E+1
1.003237E+1
9.955444E+0
9.878521E+0
9.801600E+0
9.878521E+0
9.955444E+0
9.955444E+0
9.801600E+0
9.647755E+0
9.647755E+0
9.724678E+0
9.801600E+0
9.878521E+0
9.801600E+0
9.724678E+0
9.801600E+0
9.801600E+0
9.801600E+0
9.724678E+0
9.724678E+0
9.724678E+0
9.724678E+0
9.724678E+0
9.724678E+0
9.724678E+0
9.724678E+0
9.724678E+0
9.647755E+0
9.647755E+0
9.647755E+0
9.647755E+0
9.724678E+0
9.647755E+0
9.647755E+0
9.724678E+0
9.801600E+0
9.878521E+0
9.955444E+0
9.878521E+0
9.955444E+0
9.955444E+0
1.003237E+1
1.003237E+1
1.010929E+1
1.010929E+1
1.010929E+1
1.010929E+1
1.018621E+1
1.018621E+1
1.026313E+1
1.034006E+1
1.034006E+1
1.034006E+1
1.026313E+1
1.026313E+1
1.041698E+1
1.057082E+1
1.064775E+1
1.064775E+1
1.064775E+1
1.072467E+1
1.072467E+1
1.080159E+1
1.087851E+1
1.087851E+1
1.087851E+1
1.087851E+1
1.095544E+1
1.110928E+1
1.110928E+1
1.103236E+1
1.095544E+1
1.103236E+1
1.110928E+1
1.118620E+1
1.126312E+1
1.134005E+1
1.126312E+1
1.126312E+1
1.126312E+1
1.134005E+1
1.141697E+1
1.141697E+1
1.141697E+1
1.149389E+1
1.149389E+1
1.157081E+1
1.149389E+1
1.149389E+1
1.149389E+1
1.149389E+1
1.149389E+1
1.141697E+1
1.149389E+1
1.157081E+1
1.164774E+1
1.164774E+1
1.164774E+1
1.157081E+1
1.149389E+1
1.149389E+1
1.149389E+1
1.149389E+1
1.149389E+1
1.149389E+1
1.157081E+1
1.157081E+1
1.164774E+1
1.164774E+1
1.157081E+1
1.157081E+1
1.164774E+1
1.172466E+1
1.180158E+1
1.180158E+1
1.180158E+1
1.180158E+1
1.180158E+1
1.180158E+1
1.187850E+1
1.187850E+1
1.187850E+1
1.172466E+1
1.172466E+1
1.172466E+1
1.164774E+1
1.172466E+1
1.180158E+1
1.195543E+1
1.195543E+1
1.187850E+1
1.187850E+1
1.187850E+1
1.187850E+1
1.187850E+1
1.180158E+1
1.180158E+1
1.180158E+1
1.172466E+1
1.164774E+1
1.157081E+1
1.141697E+1
1.134005E+1
1.134005E+1
1.126312E+1
1.126312E+1
1.141697E+1
1.157081E+1
1.172466E+1
1.180158E+1
1.172466E+1
1.164774E+1
1.149389E+1
1.141697E+1
1.134005E+1
1.141697E+1
1.141697E+1
1.141697E+1
1.149389E+1
1.164774E+1
1.187850E+1
1.195543E+1
1.187850E+1
1.172466E+1
1.157081E+1
1.149389E+1
1.149389E+1
1.149389E+1
1.157081E+1
1.157081E+1
1.149389E+1
1.141697E+1
1.134005E+1
1.126312E+1
1.126312E+1
1.126312E+1
1.126312E+1
1.126312E+1
1.126312E+1
1.126312E+1
1.134005E+1
1.134005E+1
1.126312E+1
1.118620E+1
1.118620E+1
1.126312E+1
1.126312E+1
1.126312E+1
1.118620E+1
1.118620E+1
1.118620E+1
1.126312E+1
1.118620E+1
1.118620E+1
1.118620E+1
1.126312E+1
1.126312E+1
1.126312E+1
1.134005E+1
1.134005E+1
1.126312E+1
1.126312E+1
1.126312E+1
1.126312E+1
1.118620E+1
1.118620E+1
1.126312E+1
1.118620E+1
1.095544E+1
1.064775E+1
1.041698E+1
1.057082E+1
1.080159E+1
1.110928E+1
1.134005E+1
1.149389E+1
1.157081E+1
1.164774E+1
1.164774E+1
1.157081E+1
1.141697E+1
1.149389E+1
1.157081E+1
1.149389E+1
1.134005E+1
1.126312E+1
1.134005E+1
1.141697E+1
1.149389E+1
1.134005E+1
1.118620E+1
1.110928E+1
1.110928E+1
1.110928E+1
1.103236E+1
1.103236E+1
1.103236E+1
1.103236E+1
1.087851E+1
1.080159E+1
1.064775E+1
1.041698E+1
1.034006E+1
1.049390E+1
1.072467E+1
1.095544E+1
1.103236E+1
1.103236E+1
1.103236E+1
1.103236E+1
1.110928E+1
1.110928E+1
1.110928E+1
1.110928E+1
1.110928E+1
1.110928E+1
1.110928E+1
1.110928E+1
1.118620E+1
1.126312E+1
1.126312E+1
1.110928E+1
1.095544E+1
1.080159E+1
1.080159E+1
1.087851E+1
1.087851E+1
1.080159E+1
1.087851E+1
1.103236E+1
1.118620E+1
1.134005E+1
1.134005E+1
1.126312E+1
1.126312E+1
1.126312E+1
1.126312E+1
1.134005E+1
1.134005E+1
1.141697E+1
1.141697E+1
1.134005E+1
1.126312E+1
1.118620E+1
1.118620E+1
1.126312E+1
1.134005E+1
1.134005E+1
1.141697E+1
1.149389E+1
1.157081E+1
1.149389E+1
1.141697E+1
1.126312E+1
1.126312E+1
1.134005E+1
1.149389E+1
1.149389E+1
1.149389E+1
1.149389E+1
1.157081E+1
1.157081E+1
1.141697E+1
1.126312E+1
1.126312E+1
1.141697E+1
1.149389E+1
1.149389E+1
1.141697E+1
1.141697E+1
1.157081E+1
1.172466E+1
1.180158E+1
1.180158E+1
1.180158E+1
1.180158E+1
1.180158E+1
1.180158E+1
1.187850E+1
1.187850E+1
1.187850E+1
1.195543E+1
1.195543E+1
1.195543E+1
1.195543E+1
1.195543E+1
1.195543E+1
1.203235E+1
1.203235E+1
1.210927E+1
1.210927E+1
1.203235E+1
1.203235E+1
1.203235E+1
1.203235E+1
1.210927E+1
1.210927E+1
1.218619E+1
1.226312E+1
1.226312E+1
1.226312E+1
1.226312E+1
1.234004E+1
1.241696E+1
1.234004E+1
1.226312E+1
1.226312E+1
1.226312E+1
1.234004E+1
1.234004E+1
1.234004E+1
1.234004E+1
1.241696E+1
1.249388E+1
1.249388E+1
1.249388E+1
1.249388E+1
1.249388E+1
1.249388E+1
1.249388E+1
1.257081E+1
1.257081E+1
1.264773E+1
1.264773E+1
1.257081E+1
1.257081E+1
1.257081E+1
1.257081E+1
1.249388E+1
1.249388E+1
1.249388E+1
1.241696E+1
1.249388E+1
1.249388E+1
1.257081E+1
1.264773E+1
1.257081E+1
1.249388E+1
1.257081E+1
1.264773E+1
1.272465E+1
1.280157E+1
1.280157E+1
1.280157E+1
1.280157E+1
1.280157E+1
1.280157E+1
1.280157E+1
1.280157E+1
1.272465E+1
1.272465E+1
1.280157E+1
1.287849E+1
1.280157E+1
1.272465E+1
1.264773E+1
1.264773E+1
1.264773E+1
1.257081E+1
1.249388E+1
1.249388E+1
1.257081E+1
1.264773E+1
1.264773E+1
1.264773E+1
1.272465E+1
1.280157E+1
1.287849E+1
1.287849E+1
1.295542E+1
1.303234E+1
1.310926E+1
1.318618E+1
1.310926E+1
1.303234E+1
1.303234E+1
1.295542E+1
1.303234E+1
1.310926E+1
1.318618E+1
1.318618E+1
1.318618E+1
1.326311E+1
1.334003E+1
1.326311E+1
1.326311E+1
1.318618E+1
1.318618E+1
1.334003E+1
1.334003E+1
1.334003E+1
1.326311E+1
1.334003E+1
1.334003E+1
1.326311E+1
1.326311E+1
1.318618E+1
1.318618E+1
1.326311E+1
1.318618E+1
1.318618E+1
1.318618E+1
1.318618E+1
1.326311E+1
1.334003E+1
1.341695E+1
1.349387E+1
1.349387E+1
1.349387E+1
1.349387E+1
1.341695E+1
1.341695E+1
1.364772E+1
1.464771E+1
1.672461E+1
1.903228E+1
1.926305E+1
1.657077E+1
1.280157E+1
9.724678E+0
9.032375E+0
1.080159E+1
1.326311E+1
1.449386E+1
1.434002E+1
1.395541E+1
1.418617E+1
1.464771E+1
1.457079E+1
1.387849E+1
1.318618E+1
1.295542E+1
1.318618E+1
1.349387E+1
1.357080E+1
1.357080E+1
1.349387E+1
1.357080E+1
1.364772E+1
1.364772E+1
1.364772E+1
1.357080E+1
1.364772E+1
1.380156E+1
1.395541E+1
1.387849E+1
1.380156E+1
1.387849E+1
1.403233E+1
1.395541E+1
1.380156E+1
1.372464E+1
1.387849E+1
1.410925E+1
1.426310E+1
1.418617E+1
1.410925E+1
1.410925E+1
1.410925E+1
1.403233E+1
1.395541E+1
1.387849E+1
1.387849E+1
1.387849E+1
1.380156E+1
1.372464E+1
1.372464E+1
1.372464E+1
1.364772E+1
1.372464E+1
1.395541E+1
1.403233E+1
1.387849E+1
1.380156E+1
1.372464E+1
1.387849E+1
1.387849E+1
1.372464E+1
1.357080E+1
1.372464E+1
1.395541E+1
1.418617E+1
1.410925E+1
1.403233E+1
1.403233E+1
1.403233E+1
1.395541E+1
1.387849E+1
1.380156E+1
1.380156E+1
1.395541E+1
1.403233E+1
1.403233E+1
1.387849E+1
1.372464E+1
1.364772E+1
1.364772E+1
1.364772E+1
1.380156E+1
1.410925E+1
1.464771E+1
1.510924E+1
1.510924E+1
1.449386E+1
1.357080E+1
1.295542E+1
1.295542E+1
1.326311E+1
1.357080E+1
1.372464E+1
1.380156E+1
1.372464E+1
1.364772E+1
1.349387E+1
1.341695E+1
1.334003E+1
1.326311E+1
1.326311E+1
1.326311E+1
1.326311E+1
1.334003E+1
1.341695E+1
1.349387E+1
1.349387E+1
1.357080E+1
1.357080E+1
1.357080E+1
1.349387E+1
1.349387E+1
1.349387E+1
1.341695E+1
1.341695E+1
1.349387E+1
1.349387E+1
1.334003E+1
1.303234E+1
1.295542E+1
1.303234E+1
1.310926E+1
1.318618E+1
1.318618E+1
1.318618E+1
1.326311E+1
1.349387E+1
1.364772E+1
1.364772E+1
1.349387E+1
1.349387E+1
1.357080E+1
1.364772E+1
1.372464E+1
1.364772E+1
1.357080E+1
1.349387E+1
1.334003E+1
1.326311E+1
1.318618E+1
1.326311E+1
1.318618E+1
1.249388E+1
1.126312E+1
1.049390E+1
1.080159E+1
1.172466E+1
1.241696E+1
1.380156E+1
1.726307E+1
1.964766E+1
1.780153E+1
1.403233E+1
1.326311E+1
1.587847E+1
1.733999E+1
1.557078E+1
1.287849E+1
1.187850E+1
1.264773E+1
1.364772E+1
1.380156E+1
1.334003E+1
1.295542E+1
1.310926E+1
1.334003E+1
1.357080E+1
1.349387E+1
1.326311E+1
1.310926E+1
1.303234E+1
1.287849E+1
1.280157E+1
1.280157E+1
1.280157E+1
1.287849E+1
1.287849E+1
1.287849E+1
1.295542E+1
1.303234E+1
1.303234E+1
1.303234E+1
1.303234E+1
1.303234E+1
1.287849E+1
1.272465E+1
1.272465E+1
1.280157E+1
1.303234E+1
1.303234E+1
1.295542E+1
1.280157E+1
1.257081E+1
1.241696E+1
1.234004E+1
1.241696E+1
1.249388E+1
1.257081E+1
1.257081E+1
1.257081E+1
1.249388E+1
1.249388E+1
1.249388E+1
1.241696E+1
1.241696E+1
1.264773E+1
1.280157E+1
1.272465E+1
1.249388E+1
1.234004E+1
1.218619E+1
1.210927E+1
1.218619E+1
1.241696E+1
1.257081E+1
1.257081E+1
1.257081E+1
1.257081E+1
1.241696E+1
1.241696E+1
1.257081E+1
1.272465E+1
1.272465E+1
1.264773E+1
1.303234E+1
1.372464E+1
1.372464E+1
1.287849E+1
1.172466E+1
1.087851E+1
1.057082E+1
1.072467E+1
1.095544E+1
1.126312E+1
1.164774E+1
1.218619E+1
1.257081E+1
1.272465E+1
1.257081E+1
1.226312E+1
1.187850E+1
1.172466E+1
1.164774E+1
1.157081E+1
1.157081E+1
1.164774E+1
1.180158E+1
1.180158E+1
1.172466E+1
1.164774E+1
1.164774E+1
1.164774E+1
1.172466E+1
1.180158E+1
1.180158E+1
1.180158E+1
1.172466E+1
1.172466E+1
1.164774E+1
1.164774E+1
1.149389E+1
1.134005E+1
1.118620E+1
1.126312E+1
1.134005E+1
1.126312E+1
1.110928E+1
1.095544E+1
1.080159E+1
1.072467E+1
1.080159E+1
1.057082E+1
1.003237E+1
9.724678E+0
1.018621E+1
1.110928E+1
1.180158E+1
1.172466E+1
1.118620E+1
1.080159E+1
1.072467E+1
1.057082E+1
1.041698E+1
1.034006E+1
1.049390E+1
1.080159E+1
1.103236E+1
1.080159E+1
1.034006E+1
9.955444E+0
9.878521E+0
9.955444E+0
9.724678E+0
9.340067E+0
8.955454E+0
8.801609E+0
8.801609E+0
8.647764E+0
8.340076E+0
8.109308E+0
7.878540E+0
7.724697E+0
7.570852E+0
7.340086E+0
7.109318E+0
6.955473E+0
6.493938E+0
5.801638E+0
5.186258E+0
5.109336E+0
5.417027E+0
6.032404E+0
6.801628E+0
7.493929E+0
8.186232E+0
8.724688E+0
8.955454E+0
8.801609E+0
8.340076E+0
7.955463E+0
7.724697E+0
7.493929E+0
7.340086E+0
7.186239E+0
7.263163E+0
7.340086E+0
6.955473E+0
6.417017E+0
6.263170E+0
6.340096E+0
6.570862E+0
6.647783E+0
6.647783E+0
6.801628E+0
7.032394E+0
7.109318E+0
7.186239E+0
7.109318E+0
6.955473E+0
6.801628E+0
6.801628E+0
6.878550E+0
6.878550E+0
6.724707E+0
6.570862E+0
6.493938E+0
6.493938E+0
6.647783E+0
6.647783E+0
6.724707E+0
6.647783E+0
6.570862E+0
6.570862E+0
6.724707E+0
6.878550E+0
6.878550E+0
6.801628E+0
6.724707E+0
6.724707E+0
6.724707E+0
6.724707E+0
6.724707E+0
6.878550E+0
6.955473E+0
6.955473E+0
6.955473E+0
6.801628E+0
6.417017E+0
5.340102E+0
3.878579E+0
2.955510E+0
3.570890E+0
5.263181E+0
6.647783E+0
6.724707E+0
5.955483E+0
5.417027E+0
5.493948E+0
5.647793E+0
5.417027E+0
4.878570E+0
4.570881E+0
4.417036E+0
4.263191E+0
4.032423E+0
3.801657E+0
3.724734E+0
3.878579E+0
4.032423E+0
4.186269E+0
4.263191E+0
4.109345E+0
4.032423E+0
3.878579E+0
3.647811E+0
3.493967E+0
3.417045E+0
3.417045E+0
3.417045E+0
3.493967E+0
3.647811E+0
3.878579E+0
4.032423E+0
4.032423E+0
3.955501E+0
3.955501E+0
4.032423E+0
3.955501E+0
3.801657E+0
3.647811E+0
3.724734E+0
3.955501E+0
4.186269E+0
4.340113E+0
4.493959E+0
4.493959E+0
4.493959E+0
4.570881E+0
4.570881E+0
4.647802E+0
4.724725E+0
4.801647E+0
4.801647E+0
4.724725E+0
4.570881E+0
4.493959E+0
4.417036E+0
4.493959E+0
4.570881E+0
4.647802E+0
4.647802E+0
4.724725E+0
4.724725E+0
4.647802E+0
4.647802E+0
4.570881E+0
4.340113E+0
4.032423E+0
3.647811E+0
3.570890E+0
3.647811E+0
3.801657E+0
3.878579E+0
3.801657E+0
3.801657E+0
3.724734E+0
3.801657E+0
3.878579E+0
3.955501E+0
3.955501E+0
3.801657E+0
3.647811E+0
3.417045E+0
3.186277E+0
2.801666E+0
2.340132E+0
1.955520E+0
2.109365E+0
2.724743E+0
3.493967E+0
3.878579E+0
3.878579E+0
3.647811E+0
3.493967E+0
3.570890E+0
3.801657E+0
3.955501E+0
3.801657E+0
3.570890E+0
3.340122E+0
3.263201E+0
3.263201E+0
3.263201E+0
3.186277E+0
3.263201E+0
3.417045E+0
3.493967E+0
3.417045E+0
3.186277E+0
2.878589E+0
2.801666E+0
2.955510E+0
3.032433E+0
3.263201E+0
3.493967E+0
3.724734E+0
3.878579E+0
4.032423E+0
4.109345E+0
4.109345E+0
4.109345E+0
4.340113E+0
4.801647E+0
5.340102E+0
5.801638E+0
5.878559E+0
5.724716E+0
5.647793E+0
5.878559E+0
6.186249E+0
6.340096E+0
6.340096E+0
6.263170E+0
6.186249E+0
6.109327E+0
6.032404E+0
5.955483E+0
5.955483E+0
5.878559E+0
5.801638E+0
5.647793E+0
5.570871E+0
5.417027E+0
5.186258E+0
4.955492E+0
4.724725E+0
4.493959E+0
4.417036E+0
4.493959E+0
4.493959E+0
4.493959E+0
4.417036E+0
4.417036E+0
4.417036E+0
4.340113E+0
4.186269E+0
4.109345E+0
4.186269E+0
4.186269E+0
3.878579E+0
3.340122E+0
2.724743E+0
2.340132E+0
2.186287E+0
2.109365E+0
2.186287E+0
2.340132E+0
2.570899E+0
2.724743E+0
2.724743E+0
2.647821E+0
2.493977E+0
2.340132E+0
2.263209E+0
2.109365E+0
1.878598E+0
1.570909E+0
1.417064E+0
1.417064E+0
1.340140E+0
1.109374E+0
8.016844E-1
7.247620E-1
7.247620E-1
8.016844E-1
9.555292E-1
9.555292E-1
7.247620E-1
1.863060E-1
-2.752285E-1
-5.059948E-1
-5.829182E-1
-8.906069E-1
-1.813675E+0
-2.813666E+0
-3.429045E+0
-3.505968E+0
-3.429045E+0
-3.429045E+0
-3.429045E+0
-3.044433E+0
-2.121365E+0
-1.198297E+0
-9.675293E-1
-1.736754E+0
-3.044433E+0
-3.890579E+0
-4.198269E+0
-4.198269E+0
-4.352113E+0
-4.582880E+0
-4.582880E+0
-4.505958E+0
-4.429036E+0
-4.659803E+0
-5.121337E+0
-5.582871E+0
-5.967483E+0
-6.352095E+0
-6.813629E+0
-7.275163E+0
-7.736697E+0
-8.275153E+0
-8.967455E+0
-9.813601E+0
-1.058282E+1
-1.119820E+1
-1.173666E+1
-1.204435E+1
-1.227512E+1
-1.250588E+1
-1.289050E+1
-1.335203E+1
-1.389049E+1
-1.435202E+1
-1.473663E+1
-1.504432E+1
-1.527509E+1
-1.573662E+1
-1.627508E+1
-1.673661E+1
-1.712122E+1
-1.750584E+1
-1.781353E+1
-1.812122E+1
-1.865967E+1
-1.927505E+1
-1.996735E+1
-2.042889E+1
-2.073658E+1
-2.089042E+1
-2.096734E+1
-2.104426E+1
-2.112119E+1
-2.142888E+1
-2.189041E+1
-2.219810E+1
-2.242887E+1
-2.242887E+1
-2.219810E+1
-2.219810E+1
-2.289040E+1
-2.396732E+1
-2.465962E+1
-2.465962E+1
-2.435193E+1
-2.442885E+1
-2.481346E+1
-2.542884E+1
-2.596730E+1
-2.635191E+1
-2.658268E+1
-2.673652E+1
-2.696729E+1
-2.735190E+1
-2.750574E+1
-2.758266E+1
-2.750574E+1
-2.742882E+1
-2.750574E+1
-2.773651E+1
-2.804420E+1
-2.842881E+1
-2.896727E+1
-2.942880E+1
-2.965957E+1
-2.981341E+1
-3.004418E+1
-3.042879E+1
-3.089033E+1
-3.142878E+1
-3.189032E+1
-3.227493E+1
-3.265954E+1
-3.304415E+1
-3.342876E+1
-3.435183E+1
-3.596720E+1
-3.727488E+1
-3.719796E+1
-3.635181E+1
-3.573644E+1
-3.596720E+1
-3.673642E+1
-3.750565E+1
-3.804411E+1
-3.842872E+1
-3.889025E+1
-3.927486E+1
-3.965948E+1
-3.996716E+1
-4.027485E+1
-4.050562E+1
-4.081331E+1
-4.119792E+1
-4.173637E+1
-4.219791E+1
-4.265945E+1
-4.304406E+1
-4.335175E+1
-4.373636E+1
-4.427482E+1
-4.473635E+1
-4.504404E+1
-4.535173E+1
-4.565942E+1
-4.619788E+1
-4.681326E+1
-4.742864E+1
-4.781324E+1
-4.819785E+1
-4.858247E+1
-4.912093E+1
-4.958246E+1
-4.989015E+1
-5.012091E+1
-5.035169E+1
-5.073630E+1
-5.127475E+1
-5.189013E+1
-5.250551E+1
-5.296704E+1
-5.358242E+1
-5.427473E+1
-5.489010E+1
-5.550548E+1
-5.604394E+1
-5.650547E+1
-5.689008E+1
-5.719777E+1
-5.735162E+1
-5.742854E+1
-5.735162E+1
-5.727470E+1
-5.735162E+1
-5.750546E+1
-5.758238E+1
-5.758238E+1
-5.758238E+1
-5.765930E+1
-5.796700E+1
-5.827469E+1
-5.827469E+1
-5.827469E+1
-5.835161E+1
-5.865929E+1
-5.896699E+1
-5.919775E+1
-5.958237E+1
-6.012082E+1
-6.081313E+1
-6.135158E+1
-6.150542E+1
-6.158234E+1
-6.165926E+1
-6.204388E+1
-6.242849E+1
-6.289002E+1
-6.342848E+1
-6.412078E+1
-6.496693E+1
-6.581308E+1
-6.673615E+1
-6.765921E+1
-6.865920E+1
-6.965920E+1
-7.058226E+1
-7.142841E+1
-7.219763E+1
-7.288993E+1
-7.373608E+1
-7.442838E+1
-7.496684E+1
-7.558221E+1
-7.642836E+1
-7.735143E+1
-7.804372E+1
-7.842834E+1
-7.873603E+1
-7.927449E+1
-8.004371E+1
-8.096678E+1
-8.188985E+1
-8.281291E+1
-8.365907E+1
-8.427444E+1
-8.473597E+1
-8.512058E+1
-8.550520E+1
-8.635135E+1
-8.773594E+1
-8.888978E+1
-8.950516E+1
-8.988977E+1
-9.050515E+1
-9.158206E+1
-9.281282E+1
-9.412050E+1
-9.535126E+1
-9.712047E+1
-9.981275E+1
-1.023512E+2
-1.036589E+2
-1.045819E+2
-1.061204E+2
-1.082742E+2
-1.104280E+2
-1.119665E+2
-1.131203E+2
-1.144280E+2
-1.161203E+2
-1.180434E+2
-1.198895E+2
-1.215049E+2
-1.229664E+2
-1.244279E+2
-1.260433E+2
-1.277356E+2
-1.293509E+2
-1.308125E+2
-1.321202E+2
-1.335817E+2
-1.349663E+2
-1.364278E+2
-1.375816E+2
-1.384278E+2
-1.390432E+2
-1.395816E+2
-1.401201E+2
-1.406585E+2
-1.411201E+2
-1.414278E+2
-1.415047E+2
-1.417354E+2
-1.421970E+2
-1.429662E+2
-1.438893E+2
-1.448893E+2
-1.463508E+2
-1.482738E+2
-1.504277E+2
-1.527353E+2
-1.554276E+2
-1.584276E+2
-1.611199E+2
-1.630429E+2
-1.646583E+2
-1.661968E+2
-1.675813E+2
-1.684275E+2
-1.687352E+2
-1.687352E+2
-1.685044E+2
-1.677352E+2
-1.661968E+2
-1.641968E+2
-1.618891E+2
-1.595814E+2
-1.575045E+2
-1.554276E+2
-1.523507E+2
-1.475815E+2
-1.422739E+2
-1.390432E+2
-1.391970E+2
-1.424278E+2
-1.474277E+2
-1.527353E+2
-1.576584E+2
-1.621968E+2
-1.670429E+2
-1.729659E+2
-1.791966E+2
-1.842735E+2
-1.868119E+2
-1.871196E+2
-1.856581E+2
-1.826581E+2
-1.776582E+2
-1.709659E+2
-1.635045E+2
-1.560430E+2
-1.490431E+2
-1.422739E+2
-1.352740E+2
-1.278894E+2
-1.201972E+2
-1.125049E+2
-1.028127E+2
-8.019756E+1
-4.035178E+1
-1.342895E+1
-2.658268E+1
-5.889006E+1
-7.919756E+1
-8.296676E+1
-7.673605E+1
-6.565923E+1
-5.273628E+1
-4.258252E+1
-3.919794E+1
-4.035178E+1
-4.204407E+1
-4.073639E+1
-3.604413E+1
-3.089033E+1
-2.558268E+1
-1.919813E+1
-1.350587E+1
-1.065975E+1
-9.736678E+0
-8.736688E+0
-7.044395E+0
-4.736725E+0
-5.829182E-1
4.570881E+0
7.647774E+0
7.801619E+0
7.109318E+0
6.647783E+0
6.493938E+0
7.032394E+0
8.647764E+0
1.041698E+1
1.110928E+1
1.110928E+1
1.072467E+1
1.034006E+1
1.049390E+1
1.157081E+1
1.310926E+1
1.480155E+1
1.610923E+1
1.695538E+1
1.718615E+1
1.749384E+1
1.818614E+1
1.887844E+1
1.918613E+1
1.933997E+1
1.949382E+1
1.949382E+1
1.972459E+1
2.003227E+1
2.033996E+1
2.003227E+1
1.918613E+1
1.841690E+1
1.833998E+1
1.864767E+1
1.880152E+1
1.857075E+1
1.818614E+1
1.787845E+1
1.757076E+1
1.726307E+1
1.680154E+1
1.626308E+1
1.595539E+1
1.572462E+1
1.557078E+1
1.518617E+1
1.464771E+1
1.403233E+1
1.349387E+1
1.310926E+1
1.272465E+1
1.210927E+1
1.126312E+1
1.034006E+1
9.493912E+0
8.724688E+0
8.109308E+0
7.878540E+0
8.032385E+0
8.570843E+0
9.186222E+0
9.878521E+0
1.072467E+1
1.141697E+1
1.187850E+1
1.218619E+1
1.234004E+1
1.234004E+1
1.203235E+1
1.149389E+1
1.095544E+1
1.049390E+1
9.955444E+0
8.878531E+0
6.724707E+0
4.032423E+0
1.724752E+0
4.170723E-1
-4.446220E-2
-4.446220E-2
6.478396E-1
2.263209E+0
4.570881E+0
6.724707E+0
8.032385E+0
8.570843E+0
8.724688E+0
9.109301E+0
9.647755E+0
9.955444E+0
1.018621E+1
1.072467E+1
1.172466E+1
1.310926E+1
1.441694E+1
1.564770E+1
1.672461E+1
1.772460E+1
1.849383E+1
1.880152E+1
1.872459E+1
1.818614E+1
1.733999E+1
1.587847E+1
1.403233E+1
1.195543E+1
9.724678E+0
7.724697E+0
6.032404E+0
4.570881E+0
3.340122E+0
2.955510E+0
3.493967E+0
4.801647E+0
6.955473E+0
9.878521E+0
1.310926E+1
1.564770E+1
1.757076E+1
2.026304E+1
2.333993E+1
2.541684E+1
2.595530E+1
2.580145E+1
2.557068E+1
2.549376E+1
2.533991E+1
2.480146E+1
2.341686E+1
2.187841E+1
2.087842E+1
2.095534E+1
2.172457E+1
2.280148E+1
2.426300E+1
2.664760E+1
2.887834E+1
2.903219E+1
2.680144E+1
2.357070E+1
2.103226E+1
1.987843E+1
1.949382E+1
1.887844E+1
1.741691E+1
1.495540E+1
1.187850E+1
8.493921E+0
4.878570E+0
1.340140E+0
-1.967521E+0
-4.659803E+0
-6.813629E+0
-8.659765E+0
-1.035206E+1
-1.196743E+1
-1.365972E+1
-1.558278E+1
-1.735199E+1
-1.865967E+1
-1.973658E+1
-2.081350E+1
-2.204425E+1
-2.335193E+1
-2.481346E+1
-2.650575E+1
-2.835189E+1
-3.035187E+1
-3.235185E+1
-3.427491E+1
-3.604413E+1
-3.765949E+1
-3.919794E+1
-4.081331E+1
-4.265945E+1
-4.419789E+1
-4.527480E+1
-4.604403E+1
-4.665941E+1
-4.735171E+1
-4.789017E+1
-4.804401E+1
-4.796709E+1
-4.789017E+1
-4.796709E+1
-4.827478E+1
-4.889016E+1
-4.965938E+1
-5.012091E+1
-5.042860E+1
-5.089014E+1
-5.158244E+1
-5.289012E+1
-5.481318E+1
-5.642855E+1
-5.689008E+1
-5.681316E+1
-5.735162E+1
-5.842853E+1
-5.950544E+1
-6.035159E+1
-6.104389E+1
-6.181312E+1
-6.265926E+1
-6.319772E+1
-6.327464E+1
-6.319772E+1
-6.327464E+1
-6.373617E+1
-6.427463E+1
-6.489001E+1
-6.565923E+1
-6.635153E+1
-6.658230E+1
-6.658230E+1
-6.658230E+1
-6.673615E+1
-6.688998E+1
-6.681307E+1
-6.650538E+1
-6.627461E+1
-6.635153E+1
-6.642845E+1
-6.627461E+1
-6.604384E+1
-6.573615E+1
-6.527462E+1
-6.489001E+1
-6.465924E+1
-6.442847E+1
-6.389002E+1
-6.350540E+1
-6.342848E+1
-6.350540E+1
-6.365925E+1
-6.389002E+1
-6.427463E+1
-6.481309E+1
-6.542847E+1
-6.596692E+1
-6.627461E+1
-6.612077E+1
-6.558231E+1
-6.504385E+1
-6.465924E+1
-6.450539E+1
-6.442847E+1
-6.465924E+1
-6.496693E+1
-6.527462E+1
-6.581308E+1
-6.650538E+1
-6.681307E+1
-6.665923E+1
-6.635153E+1
-6.612077E+1
-6.589000E+1
-6.527462E+1
-6.442847E+1
-6.350540E+1
-6.258234E+1
-6.158234E+1
-6.058235E+1
-5.965929E+1
-5.873622E+1
-5.781315E+1
-5.689008E+1
-5.589009E+1
-5.473626E+1
-5.365934E+1
-5.258243E+1
-5.158244E+1
-5.058245E+1
-4.950554E+1
-4.835170E+1
-4.727479E+1
-4.627480E+1
-4.535173E+1
-4.458250E+1
-4.381328E+1
-4.312098E+1
-4.250560E+1
-4.181330E+1
-4.104408E+1
-4.035178E+1
-3.973640E+1
-3.912102E+1
-3.850564E+1
-3.796719E+1
-3.758257E+1
-3.735180E+1
-3.719796E+1
-3.696719E+1
-3.673642E+1
-3.650566E+1
-3.627489E+1
-3.604413E+1
-3.581335E+1
-3.573644E+1
-3.581335E+1
-3.589028E+1
-3.589028E+1
-3.589028E+1
-3.604413E+1
-3.619797E+1
-3.642873E+1
-3.658258E+1
-3.673642E+1
-3.696719E+1
-3.727488E+1
-3.758257E+1
-3.796719E+1
-3.827487E+1
-3.858256E+1
-3.904410E+1
-3.965948E+1
-4.035178E+1
-4.096716E+1
-4.150561E+1
-4.196715E+1
-4.258252E+1
-4.335175E+1
-4.412097E+1
-4.481327E+1
-4.558250E+1
-4.642864E+1
-4.719787E+1
-4.796709E+1
-4.881323E+1
-4.973631E+1
-5.058245E+1
-5.127475E+1
-5.181321E+1
-5.235166E+1
-5.304397E+1
-5.365934E+1
-5.427473E+1
-5.481318E+1
-5.542856E+1
-5.596701E+1
-5.627470E+1
-5.650547E+1
-5.681316E+1
-5.719777E+1
-5.735162E+1
-5.750546E+1
-5.765930E+1
-5.796700E+1
-5.842853E+1
-5.865929E+1
-5.850545E+1
-5.827469E+1
-5.812084E+1
-5.827469E+1
-5.835161E+1
-5.842853E+1
-5.858238E+1
-5.881314E+1
-5.896699E+1
-5.896699E+1
-5.896699E+1
-5.912083E+1
-5.942852E+1
-5.973621E+1
-5.996698E+1
-6.004390E+1
-6.019775E+1
-6.042851E+1
-6.073620E+1
-6.119773E+1
-6.165926E+1
-6.204388E+1
-6.219772E+1
-6.227465E+1
-6.242849E+1
-6.281310E+1
-6.319772E+1
-6.358233E+1
-6.381310E+1
-6.396694E+1
-6.427463E+1
-6.481309E+1
-6.535154E+1
-6.596692E+1
-6.658230E+1
-6.712076E+1
-6.735152E+1
-6.712076E+1
-6.658230E+1
-6.650538E+1
-6.704383E+1
-6.788998E+1
-6.842844E+1
-6.888997E+1
-6.942843E+1
-6.996688E+1
-7.050534E+1
-7.112072E+1
-7.204379E+1
-7.288993E+1
-7.342839E+1
-7.350531E+1
-7.335146E+1
-7.327454E+1
-7.342839E+1
-7.365915E+1
-7.381300E+1
-7.396685E+1
-7.396685E+1
-7.381300E+1
-7.365915E+1
-7.342839E+1
-7.342839E+1
-7.358224E+1
-7.381300E+1
-7.388992E+1
-7.388992E+1
-7.373608E+1
-7.358224E+1
-7.327454E+1
-7.312070E+1
-7.312070E+1
-7.304378E+1
-7.281301E+1
-7.235147E+1
-7.188995E+1
-7.158225E+1
-7.127457E+1
-7.104379E+1
-7.073611E+1
-7.058226E+1
-7.042841E+1
-7.035149E+1
-7.027457E+1
-7.019766E+1
-7.004380E+1
-6.996688E+1
-6.996688E+1
-7.004380E+1
-7.012073E+1
-7.019766E+1
-7.019766E+1
-7.019766E+1
-7.012073E+1
-6.973612E+1
-6.912074E+1
-6.873612E+1
-6.881305E+1
-6.896690E+1
-6.912074E+1
-6.904382E+1
-6.896690E+1
-6.896690E+1
-6.904382E+1
-6.912074E+1
-6.919766E+1
-6.935150E+1
-6.942843E+1
-6.942843E+1
-6.927458E+1
-6.904382E+1
-6.888997E+1
-6.881305E+1
-6.865920E+1
-6.850536E+1
-6.827459E+1
-6.796690E+1
-6.781306E+1
-6.758229E+1
-6.704383E+1
-6.665923E+1
-6.696691E+1
-6.750537E+1
-6.727460E+1
-6.635153E+1
-6.558231E+1
-6.558231E+1
-6.604384E+1
-6.635153E+1
-6.604384E+1
-6.550539E+1
-6.512077E+1
-6.504385E+1
-6.504385E+1
-6.489001E+1
-6.450539E+1
-6.419771E+1
-6.404386E+1
-6.389002E+1
-6.358233E+1
-6.312080E+1
-6.273618E+1
-6.242849E+1
-6.212080E+1
-6.173619E+1
-6.127466E+1
-6.073620E+1
-6.019775E+1
-5.973621E+1
-5.927467E+1
-5.873622E+1
-5.804392E+1
-5.727470E+1
-5.658239E+1
-5.573624E+1
-5.489010E+1
-5.396703E+1
-5.296704E+1
-5.181321E+1
-5.065937E+1
-4.950554E+1
-4.827478E+1
-4.704402E+1
-4.573634E+1
-4.435174E+1
-4.296713E+1
-4.158254E+1
-4.027485E+1
-3.904410E+1
-3.804411E+1
-3.696719E+1
-3.581335E+1
-3.442876E+1
-3.304415E+1
-3.189032E+1
-3.104417E+1
-3.019803E+1
-2.935188E+1
-2.850573E+1
-2.781343E+1
-2.719805E+1
-2.665960E+1
-2.612114E+1
-2.565961E+1
-2.550576E+1
-2.527499E+1
-2.512115E+1
-2.481346E+1
-2.473654E+1
-2.465962E+1
-2.465962E+1
-2.473654E+1
-2.496730E+1
-2.542884E+1
-2.589037E+1
-2.635191E+1
-2.665960E+1
-2.689036E+1
-2.712113E+1
-2.735190E+1
-2.750574E+1
-2.773651E+1
-2.804420E+1
-2.850573E+1
-2.904419E+1
-2.942880E+1
-2.942880E+1
-2.912111E+1
-2.896727E+1
-2.904419E+1
-2.912111E+1
-2.927496E+1
-2.927496E+1
-2.919803E+1
-2.919803E+1
-2.912111E+1
-2.896727E+1
-2.873650E+1
-2.850573E+1
-2.812112E+1
-2.765959E+1
-2.727498E+1
-2.696729E+1
-2.665960E+1
-2.635191E+1
-2.612114E+1
-2.581345E+1
-2.550576E+1
-2.512115E+1
-2.473654E+1
-2.427500E+1
-2.381347E+1
-2.342886E+1
-2.312117E+1
-2.289040E+1
-2.289040E+1
-2.289040E+1
-2.296732E+1
-2.289040E+1
-2.273656E+1
-2.273656E+1
-2.289040E+1
-2.312117E+1
-2.327501E+1
-2.350578E+1
-2.373655E+1
-2.412116E+1
-2.458269E+1
-2.489038E+1
-2.519807E+1
-2.558268E+1
-2.589037E+1
-2.604422E+1
-2.627498E+1
-2.650575E+1
-2.681344E+1
-2.719805E+1
-2.758266E+1
-2.796728E+1
-2.842881E+1
-2.881342E+1
-2.919803E+1
-2.965957E+1
-3.004418E+1
-3.042879E+1
-3.065956E+1
-3.089033E+1
-3.112109E+1
-3.150571E+1
-3.189032E+1
-3.219801E+1
-3.242877E+1
-3.273646E+1
-3.304415E+1
-3.327492E+1
-3.342876E+1
-3.350568E+1
-3.365953E+1
-3.373645E+1
-3.389030E+1
-3.404414E+1
-3.419799E+1
-3.435183E+1
-3.442876E+1
-3.450568E+1
-3.450568E+1
-3.442876E+1
-3.435183E+1
-3.435183E+1
-3.442876E+1
-3.458260E+1
-3.481337E+1
-3.489029E+1
-3.473644E+1
-3.442876E+1
-3.435183E+1
-3.435183E+1
-3.435183E+1
-3.427491E+1
-3.419799E+1
-3.412106E+1
-3.419799E+1
-3.419799E+1
-3.404414E+1
-3.381338E+1
-3.350568E+1
-3.342876E+1
-3.342876E+1
-3.335184E+1
-3.327492E+1
-3.335184E+1
-3.342876E+1
-3.335184E+1
-3.319800E+1
-3.304415E+1
-3.289031E+1
-3.273646E+1
-3.281339E+1
-3.289031E+1
-3.281339E+1
-3.258262E+1
-3.235185E+1
-3.235185E+1
-3.227493E+1
-3.204416E+1
-3.189032E+1
-3.173647E+1
-3.173647E+1
-3.181340E+1
-3.189032E+1
-3.181340E+1
-3.181340E+1
-3.181340E+1
-3.173647E+1
-3.173647E+1
-3.158263E+1
-3.150571E+1
-3.142878E+1
-3.135186E+1
-3.142878E+1
-3.158263E+1
-3.181340E+1
-3.189032E+1
-3.189032E+1
-3.204416E+1
-3.212108E+1
-3.219801E+1
-3.227493E+1
-3.250570E+1
-3.258262E+1
-3.265954E+1
-3.289031E+1
-3.312108E+1
-3.327492E+1
-3.319800E+1
-3.319800E+1
-3.327492E+1
-3.335184E+1
-3.342876E+1
-3.350568E+1
-3.358261E+1
-3.381338E+1
-3.412106E+1
-3.442876E+1
-3.450568E+1
-3.465952E+1
-3.481337E+1
-3.496721E+1
-3.519798E+1
-3.535182E+1
-3.550567E+1
-3.550567E+1
-3.558259E+1
-3.565951E+1
-3.581335E+1
-3.596720E+1
-3.619797E+1
-3.627489E+1
-3.619797E+1
-3.596720E+1
-3.589028E+1
-3.589028E+1
-3.589028E+1
-3.581335E+1
-3.573644E+1
-3.558259E+1
-3.542875E+1
-3.542875E+1
-3.550567E+1
-3.558259E+1
-3.558259E+1
-3.542875E+1
-3.535182E+1
-3.527490E+1
-3.519798E+1
-3.504414E+1
-3.489029E+1
-3.473644E+1
-3.465952E+1
-3.458260E+1
-3.450568E+1
-3.442876E+1
-3.435183E+1
-3.427491E+1
-3.412106E+1
-3.396722E+1
-3.373645E+1
-3.358261E+1
-3.358261E+1
-3.358261E+1
-3.358261E+1
-3.365953E+1
-3.373645E+1
-3.373645E+1
-3.365953E+1
-3.358261E+1
-3.350568E+1
-3.335184E+1
-3.319800E+1
-3.304415E+1
-3.296723E+1
-3.296723E+1
-3.289031E+1
-3.273646E+1
-3.265954E+1
-3.250570E+1
-3.235185E+1
-3.227493E+1
-3.235185E+1
-3.235185E+1
-3.227493E+1
-3.204416E+1
-3.189032E+1
-3.181340E+1
-3.173647E+1
-3.165955E+1
-3.158263E+1
-3.158263E+1
-3.150571E+1
-3.135186E+1
-3.127494E+1
-3.119802E+1
-3.119802E+1
-3.112109E+1
-3.104417E+1
-3.089033E+1
-3.065956E+1
-3.050571E+1
-3.042879E+1
-3.035187E+1
-3.019803E+1
-3.012110E+1
-2.989034E+1
-2.973649E+1
-2.950572E+1
-2.935188E+1
-2.919803E+1
-2.896727E+1
-2.881342E+1
-2.858266E+1
-2.835189E+1
-2.827497E+1
-2.812112E+1
-2.796728E+1
-2.773651E+1
-2.758266E+1
-2.742882E+1
-2.727498E+1
-2.704421E+1
-2.673652E+1
-2.658268E+1
-2.658268E+1
-2.658268E+1
-2.665960E+1
-2.665960E+1
-2.627498E+1
-2.573653E+1
-2.550576E+1
-2.550576E+1
-2.558268E+1
-2.550576E+1
-2.519807E+1
-2.504423E+1
-2.496730E+1
-2.481346E+1
-2.450577E+1
-2.435193E+1
-2.442885E+1
-2.450577E+1
-2.435193E+1
-2.389039E+1
-2.350578E+1
-2.350578E+1
-2.365963E+1
-2.365963E+1
-2.365963E+1
-2.365963E+1
-2.365963E+1
-2.335193E+1
-2.304425E+1
-2.273656E+1
-2.258271E+1
-2.250579E+1
-2.250579E+1
-2.250579E+1
-2.250579E+1
-2.250579E+1
-2.250579E+1
-2.242887E+1
-2.235194E+1
-2.227502E+1
-2.212118E+1
-2.204425E+1
-2.189041E+1
-2.181349E+1
-2.165964E+1
-2.150580E+1
-2.127503E+1
-2.112119E+1
-2.112119E+1
-2.112119E+1
-2.112119E+1
-2.112119E+1
-2.112119E+1
-2.112119E+1
-2.112119E+1
-2.104426E+1
-2.089042E+1
-2.073658E+1
-2.058273E+1
-2.050581E+1
-2.042889E+1
-2.035196E+1
-2.027504E+1
-2.027504E+1
-2.019812E+1
-2.012120E+1
-1.996735E+1
-1.981351E+1
-1.981351E+1
-1.981351E+1
-1.973658E+1
-1.965966E+1
-1.965966E+1
-1.958274E+1
-1.942889E+1
-1.919813E+1
-1.889044E+1
-1.858275E+1
-1.827506E+1
-1.804429E+1
-1.789045E+1
-1.781353E+1
-1.773660E+1
-1.773660E+1
-1.765968E+1
-1.750584E+1
-1.735199E+1
-1.712122E+1
-1.712122E+1
-1.719815E+1
-1.719815E+1
-1.719815E+1
-1.712122E+1
-1.704430E+1
-1.704430E+1
-1.712122E+1
-1.704430E+1
-1.696738E+1
-1.712122E+1
-1.719815E+1
-1.719815E+1
-1.704430E+1
-1.704430E+1
-1.712122E+1
-1.735199E+1
-1.742891E+1
-1.727507E+1
-1.696738E+1
-1.665969E+1
-1.658277E+1
-1.665969E+1
-1.681354E+1
-1.696738E+1
-1.704430E+1
-1.673661E+1
-1.627508E+1
-1.604431E+1
-1.604431E+1
-1.604431E+1
-1.589047E+1
-1.565970E+1
-1.550586E+1
-1.535201E+1
-1.527509E+1
-1.512124E+1
-1.504432E+1
-1.489048E+1
-1.481355E+1
-1.473663E+1
-1.458279E+1
-1.435202E+1
-1.404433E+1
-1.396741E+1
-1.396741E+1
-1.389049E+1
-1.381356E+1
-1.373664E+1
-1.373664E+1
-1.373664E+1
-1.365972E+1
-1.342895E+1
-1.312126E+1
-1.281357E+1
-1.265973E+1
-1.242896E+1
-1.227512E+1
-1.212127E+1
-1.212127E+1
-1.212127E+1
-1.204435E+1
-1.181358E+1
-1.165974E+1
-1.150589E+1
-1.142897E+1
-1.119820E+1
-1.104436E+1
-1.096744E+1
-1.096744E+1
-1.104436E+1
-1.112128E+1
-1.119820E+1
-1.119820E+1
-1.104436E+1
-1.104436E+1
-1.112128E+1
-1.112128E+1
-1.112128E+1
-1.112128E+1
-1.112128E+1
-1.112128E+1
-1.112128E+1
-1.112128E+1
-1.104436E+1
-1.112128E+1
-1.127513E+1
-1.135205E+1
-1.119820E+1
-1.104436E+1
-1.089051E+1
-1.089051E+1
-1.081359E+1
-1.058282E+1
-1.035206E+1
-1.019821E+1
-1.027514E+1
-1.027514E+1
-1.019821E+1
-1.004437E+1
-9.890523E+0
-9.736678E+0
-9.582833E+0
-9.428988E+0
-9.198221E+0
-9.044377E+0
-8.890533E+0
-8.813610E+0
-8.736688E+0
-8.659765E+0
-8.428998E+0
-8.121309E+0
-7.890542E+0
-7.813619E+0
-7.813619E+0
-7.736697E+0
-7.582852E+0
-7.121318E+0
-6.659784E+0
-6.352095E+0
-6.275172E+0
-6.198250E+0
-5.967483E+0
-5.813638E+0
-5.813638E+0
-5.736716E+0
-5.582871E+0
-5.275181E+0
-5.121337E+0
-4.967492E+0
-4.890570E+0
-4.736725E+0
-4.582880E+0
-4.429036E+0
-4.275191E+0
-4.198269E+0
-4.121346E+0
-4.044424E+0
-3.890579E+0
-3.736734E+0
-3.505968E+0
-3.352123E+0
-3.198278E+0
-3.044433E+0
-2.813666E+0
-2.659822E+0
-2.659822E+0
-2.736744E+0
-2.659822E+0
-2.505977E+0
-2.352132E+0
-2.198287E+0
-2.044443E+0
-1.890597E+0
-1.659831E+0
-1.505986E+0
-1.429064E+0
-1.582909E+0
-1.659831E+0
-1.352141E+0
-8.906069E-1
-5.829182E-1
-5.829182E-1
-5.829182E-1
-4.290733E-1
-2.752285E-1
-1.213837E-1
3.246117E-2
1.093836E-1
2.632275E-1
4.170723E-1
5.709181E-1
6.478396E-1
8.016844E-1
8.786068E-1
9.555292E-1
1.109374E+0
1.186297E+0
1.186297E+0
1.263218E+0
1.417064E+0
1.493986E+0
1.570909E+0
1.570909E+0
1.570909E+0
1.570909E+0
1.647830E+0
1.647830E+0
1.570909E+0
1.493986E+0
1.340140E+0
1.263218E+0
1.186297E+0
1.263218E+0
1.647830E+0
1.878598E+0
1.955520E+0
1.955520E+0
1.878598E+0
2.032442E+0
2.186287E+0
2.263209E+0
2.340132E+0
2.417054E+0
2.570899E+0
2.647821E+0
2.570899E+0
2.493977E+0
2.417054E+0
2.493977E+0
2.570899E+0
2.570899E+0
2.647821E+0
2.647821E+0
2.724743E+0
2.801666E+0
2.955510E+0
3.032433E+0
2.955510E+0
2.955510E+0
2.878589E+0
2.801666E+0
2.724743E+0
2.647821E+0
2.724743E+0
2.724743E+0
2.724743E+0
2.724743E+0
2.801666E+0
2.878589E+0
2.878589E+0
2.955510E+0
2.955510E+0
3.032433E+0
3.032433E+0
3.032433E+0
3.032433E+0
3.109355E+0
3.186277E+0
3.263201E+0
3.263201E+0
3.340122E+0
3.340122E+0
3.493967E+0
3.570890E+0
3.724734E+0
3.801657E+0
3.878579E+0
4.032423E+0
4.186269E+0
4.263191E+0
4.263191E+0
4.263191E+0
4.340113E+0
4.493959E+0
4.647802E+0
4.878570E+0
5.032414E+0
5.109336E+0
5.186258E+0
5.340102E+0
5.570871E+0
5.878559E+0
6.032404E+0
6.340096E+0
6.570862E+0
6.801628E+0
6.955473E+0
7.186239E+0
7.340086E+0
7.570852E+0
7.801619E+0
7.955463E+0
8.186232E+0
8.340076E+0
8.570843E+0
8.878531E+0
9.109301E+0
9.340067E+0
9.493912E+0
9.724678E+0
9.955444E+0
1.018621E+1
1.049390E+1
1.064775E+1
1.087851E+1
1.103236E+1
1.134005E+1
1.164774E+1
1.195543E+1
1.210927E+1
1.226312E+1
1.257081E+1
1.303234E+1
1.341695E+1
1.372464E+1
1.403233E+1
1.426310E+1
1.457079E+1
1.472463E+1
1.487848E+1
1.503232E+1
1.518617E+1
1.518617E+1
1.526309E+1
1.526309E+1
1.534001E+1
1.549385E+1
1.580154E+1
1.610923E+1
1.634000E+1
1.641692E+1
1.634000E+1
1.618616E+1
1.595539E+1
1.580154E+1
1.572462E+1
1.549385E+1
1.518617E+1
1.487848E+1
1.464771E+1
1.441694E+1
1.410925E+1
1.387849E+1
1.372464E+1
1.357080E+1
1.334003E+1
1.310926E+1
1.295542E+1
1.287849E+1
1.264773E+1
1.241696E+1
1.226312E+1
1.218619E+1
1.210927E+1
1.203235E+1
1.195543E+1
1.180158E+1
1.164774E+1
1.141697E+1
1.134005E+1
1.118620E+1
1.118620E+1
1.118620E+1
1.126312E+1
1.134005E+1
1.141697E+1
1.141697E+1
1.141697E+1
1.141697E+1
1.141697E+1
1.157081E+1
1.180158E+1
1.195543E+1
1.195543E+1
1.187850E+1
1.187850E+1
1.195543E+1
1.203235E+1
1.210927E+1
1.218619E+1
1.218619E+1
1.218619E+1
1.226312E+1
1.234004E+1
1.257081E+1
1.272465E+1
1.287849E+1
1.303234E+1
1.310926E+1
1.326311E+1
1.334003E+1
1.349387E+1
1.364772E+1
1.372464E+1
1.380156E+1
1.387849E+1
1.395541E+1
1.410925E+1
1.434002E+1
1.449386E+1
1.464771E+1
1.472463E+1
1.487848E+1
1.495540E+1
1.495540E+1
1.495540E+1
1.495540E+1
1.495540E+1
1.487848E+1
1.480155E+1
1.495540E+1
1.510924E+1
1.526309E+1
1.518617E+1
1.495540E+1
1.487848E+1
1.510924E+1
1.534001E+1
1.557078E+1
1.572462E+1
1.572462E+1
1.580154E+1
1.595539E+1
1.603231E+1
1.610923E+1
1.610923E+1
1.618616E+1
1.626308E+1
1.634000E+1
1.634000E+1
1.641692E+1
1.641692E+1
1.634000E+1
1.626308E+1
1.626308E+1
1.634000E+1
1.641692E+1
1.641692E+1
1.641692E+1
1.641692E+1
1.641692E+1
1.634000E+1
1.618616E+1
1.610923E+1
1.618616E+1
1.618616E+1
1.618616E+1
1.618616E+1
1.610923E+1
1.595539E+1
1.587847E+1
1.580154E+1
1.580154E+1
1.580154E+1
1.572462E+1
1.572462E+1
1.580154E+1
1.587847E+1
1.587847E+1
1.595539E+1
1.610923E+1
1.626308E+1
1.649385E+1
1.664769E+1
1.672461E+1
1.687846E+1
1.703230E+1
1.718615E+1
1.733999E+1
1.741691E+1
1.757076E+1
1.772460E+1
1.795537E+1
1.818614E+1
1.833998E+1
1.849383E+1
1.864767E+1
1.872459E+1
1.872459E+1
1.880152E+1
1.880152E+1
1.880152E+1
1.880152E+1
1.887844E+1
1.895536E+1
1.895536E+1
1.895536E+1
1.895536E+1
1.895536E+1
1.895536E+1
1.903228E+1
1.903228E+1
1.903228E+1
1.903228E+1
1.903228E+1
1.903228E+1
1.903228E+1
1.903228E+1
1.910921E+1
1.910921E+1
1.903228E+1
1.903228E+1
1.895536E+1
1.895536E+1
1.903228E+1
1.903228E+1
1.903228E+1
1.903228E+1
1.887844E+1
1.864767E+1
1.841690E+1
1.833998E+1
1.826306E+1
1.818614E+1
1.803229E+1
1.787845E+1
1.780153E+1
1.764768E+1
1.749384E+1
1.741691E+1
1.733999E+1
1.733999E+1
1.733999E+1
1.726307E+1
1.710922E+1
1.703230E+1
1.703230E+1
1.695538E+1
1.687846E+1
1.687846E+1
1.695538E+1
1.687846E+1
1.687846E+1
1.680154E+1
1.680154E+1
1.672461E+1
1.664769E+1
1.664769E+1
1.664769E+1
1.664769E+1
1.657077E+1
1.649385E+1
1.634000E+1
1.618616E+1
1.618616E+1
1.634000E+1
1.649385E+1
1.649385E+1
1.657077E+1
1.649385E+1
1.641692E+1
1.626308E+1
1.618616E+1
1.618616E+1
1.618616E+1
1.610923E+1
1.595539E+1
1.580154E+1
1.572462E+1
1.557078E+1
1.557078E+1
1.557078E+1
1.549385E+1
1.541693E+1
1.526309E+1
1.503232E+1
1.480155E+1
1.464771E+1
1.449386E+1
1.434002E+1
1.418617E+1
1.395541E+1
1.372464E+1
1.357080E+1
1.334003E+1
1.310926E+1
1.287849E+1
1.264773E+1
1.249388E+1
1.234004E+1
1.218619E+1
1.203235E+1
1.187850E+1
1.180158E+1
1.172466E+1
1.157081E+1
1.141697E+1
1.149389E+1
1.164774E+1
1.172466E+1
1.164774E+1
1.164774E+1
1.172466E+1
1.180158E+1
1.187850E+1
1.180158E+1
1.172466E+1
1.172466E+1
1.187850E+1
1.195543E+1
1.195543E+1
1.187850E+1
1.187850E+1
1.195543E+1
1.203235E+1
1.203235E+1
1.195543E+1
1.187850E+1
1.195543E+1
1.203235E+1
1.210927E+1
1.210927E+1
1.203235E+1
1.195543E+1
1.195543E+1
1.203235E+1
1.203235E+1
1.172466E+1
1.157081E+1
1.172466E+1
1.218619E+1
1.249388E+1
1.257081E+1
1.249388E+1
1.241696E+1
1.234004E+1
1.234004E+1
1.257081E+1
1.280157E+1
1.287849E+1
1.287849E+1
1.295542E+1
1.310926E+1
1.318618E+1
1.310926E+1
1.295542E+1
1.280157E+1
1.272465E+1
1.257081E+1
1.241696E+1
1.226312E+1
1.218619E+1
1.210927E+1
1.210927E+1
1.203235E+1
1.203235E+1
1.210927E+1
1.226312E+1
1.241696E+1
1.249388E+1
1.257081E+1
1.280157E+1
1.303234E+1
1.334003E+1
1.357080E+1
1.372464E+1
1.395541E+1
1.426310E+1
1.464771E+1
1.495540E+1
1.518617E+1
1.541693E+1
1.564770E+1
1.595539E+1
1.618616E+1
1.634000E+1
1.634000E+1
1.649385E+1
1.664769E+1
1.672461E+1
1.664769E+1
1.649385E+1
1.657077E+1
1.664769E+1
1.664769E+1
1.657077E+1
1.634000E+1
1.603231E+1
1.572462E+1
1.549385E+1
1.526309E+1
1.495540E+1
1.449386E+1
1.395541E+1
1.357080E+1
1.326311E+1
1.295542E+1
1.272465E+1
1.249388E+1
1.234004E+1
1.226312E+1
1.203235E+1
1.180158E+1
1.164774E+1
1.141697E+1
1.118620E+1
1.080159E+1
1.026313E+1
9.724678E+0
9.032375E+0
8.186232E+0
7.263163E+0
6.263170E+0
5.417027E+0
4.570881E+0
3.724734E+0
2.878589E+0
2.186287E+0
1.647830E+0
1.340140E+0
1.109374E+0
1.032452E+0
1.109374E+0
1.340140E+0
1.801675E+0
2.263209E+0
2.724743E+0
3.263201E+0
3.801657E+0
4.263191E+0
4.801647E+0
5.263181E+0
5.647793E+0
5.955483E+0
6.109327E+0
6.186249E+0
6.340096E+0
6.493938E+0
6.493938E+0
6.570862E+0
6.647783E+0
6.724707E+0
6.724707E+0
6.724707E+0
6.801628E+0
6.878550E+0
7.032394E+0
7.109318E+0
7.186239E+0
7.263163E+0
7.263163E+0
7.340086E+0
7.340086E+0
7.417007E+0
7.417007E+0
7.493929E+0
7.493929E+0
7.570852E+0
7.493929E+0
7.417007E+0
7.263163E+0
7.186239E+0
7.109318E+0
7.109318E+0
7.263163E+0
7.340086E+0
7.263163E+0
7.263163E+0
7.263163E+0
7.340086E+0
7.417007E+0
7.417007E+0
7.493929E+0
7.493929E+0
7.570852E+0
7.570852E+0
7.570852E+0
7.493929E+0
7.340086E+0
7.263163E+0
7.109318E+0
6.878550E+0
6.417017E+0
5.878559E+0
5.340102E+0
4.955492E+0
4.493959E+0
4.109345E+0
3.647811E+0
3.186277E+0
2.878589E+0
2.801666E+0
2.801666E+0
2.801666E+0
2.724743E+0
2.878589E+0
3.186277E+0
3.493967E+0
3.801657E+0
3.955501E+0
4.186269E+0
4.417036E+0
4.801647E+0
5.186258E+0
5.570871E+0
5.955483E+0
6.340096E+0
6.801628E+0
7.263163E+0
7.493929E+0
7.724697E+0
8.109308E+0
8.493921E+0
8.801609E+0
9.032375E+0
9.263144E+0
9.416988E+0
9.493912E+0
9.570833E+0
9.647755E+0
9.647755E+0
9.724678E+0
9.647755E+0
9.493912E+0
9.340067E+0
9.109301E+0
8.878531E+0
8.647764E+0
8.493921E+0
8.263153E+0
8.032385E+0
7.955463E+0
7.955463E+0
7.955463E+0
7.955463E+0
7.955463E+0
7.878540E+0
7.878540E+0
7.955463E+0
8.032385E+0
8.109308E+0
8.186232E+0
8.186232E+0
8.340076E+0
8.493921E+0
8.647764E+0
8.724688E+0
8.570843E+0
8.416998E+0
8.493921E+0
8.955454E+0
9.263144E+0
9.263144E+0
9.186222E+0
9.263144E+0
9.493912E+0
9.647755E+0
9.801600E+0
9.801600E+0
9.955444E+0
1.010929E+1
1.026313E+1
1.026313E+1
1.026313E+1
1.026313E+1
1.041698E+1
1.057082E+1
1.064775E+1
1.072467E+1
1.087851E+1
1.095544E+1
1.103236E+1
1.103236E+1
1.110928E+1
1.118620E+1
1.126312E+1
1.141697E+1
1.149389E+1
1.157081E+1
1.157081E+1
1.164774E+1
1.172466E+1
1.180158E+1
1.180158E+1
1.187850E+1
1.203235E+1
1.218619E+1
1.226312E+1
1.226312E+1
1.234004E+1
1.249388E+1
1.264773E+1
1.264773E+1
1.272465E+1
1.280157E+1
1.295542E+1
1.295542E+1
1.295542E+1
1.303234E+1
1.310926E+1
1.318618E+1
1.326311E+1
1.318618E+1
1.326311E+1
1.326311E+1
1.334003E+1
1.341695E+1
1.341695E+1
1.349387E+1
1.364772E+1
1.364772E+1
1.364772E+1
1.364772E+1
1.364772E+1
1.380156E+1
1.395541E+1
1.403233E+1
1.410925E+1
1.410925E+1
1.410925E+1
1.410925E+1
1.410925E+1
1.403233E+1
1.395541E+1
1.387849E+1
1.395541E+1
1.395541E+1
1.395541E+1
1.387849E+1
1.380156E+1
1.380156E+1
1.372464E+1
1.372464E+1
1.364772E+1
1.364772E+1
1.357080E+1
1.357080E+1
1.357080E+1
1.357080E+1
1.357080E+1
1.349387E+1
1.341695E+1
1.341695E+1
1.341695E+1
1.341695E+1
1.334003E+1
1.326311E+1
1.318618E+1
1.318618E+1
1.318618E+1
1.326311E+1
1.326311E+1
1.334003E+1
1.334003E+1
1.334003E+1
1.326311E+1
1.326311E+1
1.318618E+1
1.326311E+1
1.326311E+1
1.326311E+1
1.326311E+1
1.318618E+1
1.318618E+1
1.318618E+1
1.326311E+1
1.334003E+1
1.334003E+1
1.334003E+1
1.334003E+1
1.334003E+1
1.341695E+1
1.349387E+1
1.357080E+1
1.357080E+1
1.357080E+1
1.357080E+1
1.364772E+1
1.364772E+1
1.364772E+1
1.364772E+1
1.357080E+1
1.364772E+1
1.372464E+1
1.372464E+1
1.364772E+1
1.357080E+1
1.349387E+1
1.349387E+1
1.349387E+1
1.349387E+1
1.349387E+1
1.357080E+1
1.349387E+1
1.349387E+1
1.349387E+1
1.357080E+1
1.357080E+1
1.357080E+1
1.349387E+1
1.349387E+1
1.349387E+1
1.349387E+1
1.349387E+1
1.349387E+1
1.349387E+1
1.357080E+1
1.364772E+1
1.364772E+1
1.364772E+1
1.364772E+1
1.380156E+1
1.380156E+1
1.380156E+1
1.380156E+1
1.380156E+1
1.387849E+1
1.387849E+1
1.395541E+1
1.410925E+1
1.418617E+1
1.434002E+1
1.441694E+1
1.449386E+1
1.441694E+1
1.441694E+1
1.441694E+1
1.449386E+1
1.464771E+1
1.457079E+1
1.441694E+1
1.426310E+1
1.418617E+1
1.418617E+1
1.426310E+1
1.426310E+1
1.418617E+1
1.418617E+1
1.403233E+1
1.395541E+1
1.380156E+1
1.372464E+1
1.364772E+1
1.357080E+1
1.349387E+1
1.341695E+1
1.334003E+1
1.326311E+1
1.318618E+1
1.303234E+1
1.303234E+1
1.303234E+1
1.295542E+1
1.280157E+1
1.264773E+1
1.264773E+1
1.280157E+1
1.287849E+1
1.280157E+1
1.257081E+1
1.241696E+1
1.234004E+1
1.249388E+1
1.257081E+1
1.257081E+1
1.249388E+1
1.241696E+1
1.241696E+1
1.241696E+1
1.249388E+1
1.249388E+1
1.249388E+1
1.249388E+1
1.257081E+1
1.264773E+1
1.272465E+1
1.264773E+1
1.257081E+1
1.249388E+1
1.257081E+1
1.264773E+1
1.272465E+1
1.272465E+1
1.272465E+1
1.280157E+1
1.280157E+1
1.280157E+1
1.280157E+1
1.272465E+1
1.272465E+1
1.272465E+1
1.287849E+1
1.295542E+1
1.295542E+1
1.303234E+1
1.295542E+1
1.295542E+1
1.303234E+1
1.318618E+1
1.326311E+1
1.334003E+1
1.334003E+1
1.341695E+1
1.341695E+1
1.349387E+1
1.364772E+1
1.372464E+1
1.380156E+1
1.395541E+1
1.403233E+1
1.418617E+1
1.426310E+1
1.426310E+1
1.441694E+1
1.457079E+1
1.472463E+1
1.487848E+1
1.510924E+1
1.526309E+1
1.549385E+1
1.564770E+1
1.572462E+1
1.572462E+1
1.564770E+1
1.549385E+1
1.518617E+1
1.480155E+1
1.434002E+1
1.403233E+1
1.364772E+1
1.341695E+1
1.326311E+1
1.326311E+1
1.349387E+1
1.380156E+1
1.426310E+1
1.480155E+1
1.541693E+1
1.618616E+1
1.687846E+1
1.764768E+1
1.826306E+1
1.887844E+1
1.933997E+1
1.957074E+1
1.949382E+1
1.910921E+1
1.857075E+1
1.795537E+1
1.741691E+1
1.680154E+1
1.626308E+1
1.572462E+1
1.526309E+1
1.495540E+1
1.487848E+1
1.487848E+1
1.510924E+1
1.541693E+1
1.580154E+1
1.634000E+1
1.687846E+1
1.726307E+1
1.757076E+1
1.787845E+1
1.810922E+1
1.810922E+1
1.818614E+1
1.810922E+1
1.803229E+1
1.772460E+1
1.741691E+1
1.718615E+1
1.695538E+1
1.672461E+1
1.641692E+1
1.626308E+1
1.610923E+1
1.603231E+1
1.595539E+1
1.587847E+1
1.595539E+1
1.610923E+1
1.626308E+1
1.634000E+1
1.634000E+1
1.649385E+1
1.657077E+1
1.664769E+1
1.672461E+1
1.672461E+1
1.672461E+1
1.672461E+1
1.657077E+1
1.649385E+1
1.641692E+1
1.634000E+1
1.626308E+1
1.618616E+1
1.626308E+1
1.641692E+1
1.641692E+1
1.641692E+1
1.641692E+1
1.641692E+1
1.657077E+1
1.680154E+1
1.695538E+1
1.687846E+1
1.680154E+1
1.680154E+1
1.695538E+1
1.718615E+1
1.733999E+1
1.741691E+1
1.741691E+1
1.749384E+1
1.749384E+1
1.749384E+1
1.757076E+1
1.764768E+1
1.772460E+1
1.780153E+1
1.787845E+1
1.787845E+1
1.780153E+1
1.780153E+1
1.780153E+1
1.787845E+1
1.803229E+1
1.810922E+1
1.818614E+1
1.833998E+1
1.833998E+1
1.826306E+1
1.810922E+1
1.803229E+1
1.803229E+1
1.818614E+1
1.833998E+1
1.833998E+1
1.818614E+1
1.787845E+1
1.772460E+1
1.757076E+1
1.757076E+1
1.757076E+1
1.764768E+1
1.772460E+1
1.780153E+1
1.780153E+1
1.772460E+1
1.772460E+1
1.764768E+1
1.764768E+1
1.757076E+1
1.757076E+1
1.764768E+1
1.772460E+1
1.780153E+1
1.795537E+1
1.810922E+1
1.818614E+1
1.833998E+1
1.841690E+1
1.841690E+1
1.841690E+1
1.841690E+1
1.864767E+1
1.880152E+1
1.895536E+1
1.895536E+1
1.895536E+1
1.903228E+1
1.918613E+1
1.926305E+1
1.926305E+1
1.918613E+1
1.910921E+1
1.903228E+1
1.895536E+1
1.887844E+1
1.895536E+1
1.887844E+1
1.880152E+1
1.857075E+1
1.841690E+1
1.826306E+1
1.818614E+1
1.803229E+1
1.787845E+1
1.772460E+1
1.764768E+1
1.757076E+1
1.749384E+1
1.741691E+1
1.733999E+1
1.726307E+1
1.726307E+1
1.726307E+1
1.718615E+1
1.710922E+1
1.703230E+1
1.703230E+1
1.710922E+1
1.710922E+1
1.718615E+1
1.718615E+1
1.718615E+1
1.710922E+1
1.710922E+1
1.710922E+1
1.726307E+1
1.749384E+1
1.780153E+1
1.818614E+1
1.864767E+1
1.926305E+1
1.995535E+1
2.072458E+1
2.157072E+1
2.249379E+1
2.333993E+1
2.410916E+1
2.472454E+1
2.533991E+1
2.572453E+1
2.603222E+1
2.626298E+1
2.633991E+1
2.633991E+1
2.618606E+1
2.595530E+1
2.564761E+1
2.526300E+1
2.480146E+1
2.433993E+1
2.387839E+1
2.349378E+1
2.310917E+1
2.272455E+1
2.249379E+1
2.241687E+1
2.241687E+1
2.257071E+1
2.280148E+1
2.303224E+1
2.318609E+1
2.326301E+1
2.341686E+1
2.357070E+1
2.380147E+1
2.403224E+1
2.418608E+1
2.426300E+1
2.426300E+1
2.418608E+1
2.410916E+1
2.395532E+1
2.380147E+1
2.364763E+1
2.349378E+1
2.333993E+1
2.318609E+1
2.310917E+1
2.303224E+1
2.287840E+1
2.264763E+1
2.249379E+1
2.233995E+1
2.218610E+1
2.203226E+1
2.187841E+1
2.180149E+1
2.187841E+1
2.187841E+1
2.195533E+1
2.195533E+1
2.210918E+1
2.218610E+1
2.210918E+1
2.203226E+1
2.195533E+1
2.187841E+1
2.180149E+1
2.172457E+1
2.172457E+1
2.180149E+1
2.187841E+1
2.195533E+1
2.195533E+1
2.195533E+1
2.210918E+1
2.233995E+1
2.249379E+1
2.257071E+1
2.264763E+1
2.264763E+1
2.272455E+1
2.280148E+1
2.280148E+1
2.295532E+1
2.303224E+1
2.303224E+1
2.310917E+1
2.310917E+1
2.310917E+1
2.295532E+1
2.287840E+1
2.272455E+1
2.264763E+1
2.249379E+1
2.241687E+1
2.233995E+1
2.233995E+1
2.249379E+1
2.264763E+1
2.287840E+1
2.310917E+1
2.326301E+1
2.333993E+1
2.333993E+1
2.333993E+1
2.349378E+1
2.357070E+1
2.372455E+1
2.380147E+1
2.387839E+1
2.380147E+1
2.357070E+1
2.333993E+1
2.310917E+1
2.295532E+1
2.287840E+1
2.272455E+1
2.257071E+1
2.241687E+1
2.233995E+1
2.210918E+1
2.195533E+1
2.180149E+1
2.157072E+1
2.141688E+1
2.118611E+1
2.110919E+1
2.110919E+1
2.118611E+1
2.126303E+1
2.126303E+1
2.126303E+1
2.133995E+1
2.133995E+1
2.149380E+1
2.157072E+1
2.164764E+1
2.172457E+1
2.172457E+1
2.180149E+1
2.195533E+1
2.210918E+1
2.233995E+1
2.249379E+1
2.264763E+1
2.272455E+1
2.287840E+1
2.295532E+1
2.303224E+1
2.303224E+1
2.310917E+1
2.318609E+1
2.326301E+1
2.333993E+1
2.333993E+1
2.333993E+1
2.333993E+1
2.326301E+1
2.326301E+1
2.318609E+1
2.310917E+1
2.303224E+1
2.310917E+1
2.310917E+1
2.318609E+1
2.318609E+1
2.318609E+1
2.318609E+1
2.318609E+1
2.310917E+1
2.310917E+1
2.310917E+1
2.310917E+1
2.310917E+1
2.310917E+1
2.303224E+1
2.303224E+1
2.295532E+1
2.287840E+1
2.287840E+1
2.287840E+1
2.295532E+1
2.303224E+1
2.303224E+1
2.287840E+1
2.280148E+1
2.257071E+1
2.241687E+1
2.241687E+1
2.241687E+1
2.249379E+1
2.241687E+1
2.226302E+1
2.218610E+1
2.218610E+1
2.226302E+1
2.241687E+1
2.249379E+1
2.249379E+1
2.249379E+1
2.249379E+1
2.249379E+1
2.241687E+1
2.249379E+1
2.257071E+1
2.257071E+1
2.257071E+1
2.264763E+1
2.272455E+1
2.287840E+1
2.295532E+1
2.295532E+1
2.303224E+1
2.310917E+1
2.310917E+1
2.310917E+1
2.310917E+1
2.303224E+1
2.303224E+1
2.303224E+1
2.310917E+1
2.318609E+1
2.326301E+1
2.333993E+1
2.333993E+1
2.333993E+1
2.326301E+1
2.326301E+1
2.333993E+1
2.326301E+1
2.310917E+1
2.310917E+1
2.318609E+1
2.318609E+1
2.318609E+1
2.310917E+1
2.303224E+1
2.303224E+1
2.303224E+1
2.295532E+1
2.295532E+1
2.303224E+1
2.318609E+1
2.318609E+1
2.318609E+1
2.318609E+1
2.326301E+1
2.333993E+1
2.333993E+1
2.333993E+1
2.333993E+1
2.333993E+1
2.349378E+1
2.364763E+1
2.357070E+1
2.341686E+1
2.341686E+1
2.349378E+1
2.349378E+1
2.341686E+1
2.341686E+1
2.349378E+1
2.357070E+1
2.364763E+1
2.372455E+1
2.380147E+1
2.387839E+1
2.387839E+1
2.395532E+1
2.403224E+1
2.410916E+1
2.410916E+1
2.410916E+1
2.410916E+1
2.426300E+1
2.433993E+1
2.433993E+1
2.433993E+1
2.433993E+1
2.433993E+1
2.426300E+1
2.426300E+1
2.426300E+1
2.426300E+1
2.426300E+1
2.418608E+1
2.410916E+1
2.410916E+1
2.410916E+1
2.418608E+1
2.410916E+1
2.410916E+1
2.403224E+1
2.403224E+1
2.410916E+1
2.403224E+1
2.387839E+1
2.380147E+1
2.387839E+1
2.387839E+1
2.395532E+1
2.395532E+1
2.403224E+1
2.403224E+1
2.403224E+1
2.403224E+1
2.410916E+1
2.418608E+1
2.426300E+1
2.433993E+1
2.441685E+1
2.441685E+1
2.441685E+1
2.441685E+1
2.449377E+1
2.457069E+1
2.472454E+1
2.487838E+1
2.480146E+1
2.480146E+1
2.472454E+1
2.464762E+1
2.457069E+1
2.441685E+1
2.441685E+1
2.441685E+1
2.441685E+1
2.433993E+1
2.418608E+1
2.410916E+1
2.403224E+1
2.403224E+1
2.403224E+1
2.403224E+1
2.395532E+1
2.387839E+1
2.380147E+1
2.380147E+1
2.380147E+1
2.372455E+1
2.364763E+1
2.364763E+1
2.364763E+1
2.372455E+1
2.380147E+1
2.380147E+1
2.380147E+1
2.387839E+1
2.395532E+1
2.403224E+1
2.418608E+1
2.433993E+1
2.457069E+1
2.464762E+1
2.472454E+1
2.472454E+1
2.480146E+1
2.487838E+1
2.487838E+1
2.487838E+1
2.487838E+1
2.495531E+1
2.495531E+1
2.495531E+1
2.495531E+1
2.495531E+1
2.487838E+1
2.472454E+1
2.464762E+1
2.464762E+1
2.464762E+1
2.464762E+1
2.464762E+1
2.457069E+1
2.457069E+1
2.457069E+1
2.457069E+1
2.441685E+1
2.433993E+1
2.441685E+1
2.441685E+1
2.433993E+1
2.418608E+1
2.418608E+1
2.433993E+1
2.433993E+1
2.426300E+1
2.410916E+1
2.403224E+1
2.418608E+1
2.418608E+1
2.418608E+1
2.418608E+1
2.418608E+1
2.433993E+1
2.441685E+1
2.449377E+1
2.457069E+1
2.449377E+1
2.449377E+1
2.449377E+1
2.441685E+1
2.433993E+1
2.433993E+1
2.433993E+1
2.426300E+1
2.410916E+1
2.403224E+1
2.403224E+1
2.410916E+1
2.418608E+1
2.418608E+1
2.418608E+1
2.418608E+1
2.426300E+1
2.433993E+1
2.426300E+1
2.426300E+1
2.426300E+1
2.433993E+1
2.433993E+1
2.426300E+1
2.426300E+1
2.426300E+1
2.426300E+1
2.426300E+1
2.418608E+1
2.418608E+1
2.418608E+1
2.426300E+1
2.433993E+1
2.433993E+1
2.441685E+1
2.441685E+1
2.441685E+1
2.449377E+1
2.449377E+1
2.449377E+1
2.449377E+1
2.449377E+1
2.449377E+1
2.441685E+1
2.426300E+1
2.410916E+1
2.395532E+1
2.387839E+1
2.387839E+1
2.387839E+1
2.387839E+1
2.387839E+1
2.387839E+1
2.380147E+1
2.372455E+1
2.349378E+1
2.326301E+1
2.310917E+1
2.326301E+1
2.349378E+1
2.364763E+1
2.364763E+1
2.364763E+1
2.372455E+1
2.364763E+1
2.349378E+1
2.333993E+1
2.318609E+1
2.303224E+1
2.287840E+1
2.272455E+1
2.257071E+1
2.249379E+1
2.249379E+1
2.249379E+1
2.249379E+1
2.264763E+1
2.272455E+1
2.272455E+1
2.257071E+1
2.233995E+1
2.218610E+1
2.218610E+1
2.218610E+1
2.226302E+1
2.233995E+1
2.249379E+1
2.249379E+1
2.249379E+1
2.249379E+1
2.249379E+1
2.257071E+1
2.272455E+1
2.272455E+1
2.272455E+1
2.264763E+1
2.264763E+1
2.257071E+1
2.249379E+1
2.233995E+1
2.218610E+1
2.203226E+1
2.203226E+1
2.218610E+1
2.226302E+1
2.226302E+1
2.226302E+1
2.226302E+1
2.226302E+1
2.226302E+1
2.241687E+1
2.241687E+1
2.241687E+1
2.241687E+1
2.241687E+1
2.241687E+1
2.241687E+1
2.233995E+1
2.226302E+1
2.218610E+1
2.218610E+1
2.210918E+1
2.210918E+1
2.203226E+1
2.203226E+1
2.195533E+1
2.195533E+1
2.195533E+1
2.187841E+1
2.187841E+1
2.187841E+1
2.180149E+1
2.180149E+1
2.180149E+1
2.172457E+1
2.164764E+1
2.157072E+1
2.149380E+1
2.133995E+1
2.118611E+1
2.110919E+1
2.103226E+1
2.095534E+1
2.087842E+1
2.072458E+1
2.064765E+1
2.064765E+1
2.064765E+1
2.041689E+1
2.010920E+1
1.980150E+1
1.972459E+1
1.972459E+1
1.964766E+1
1.964766E+1
1.949382E+1
1.941690E+1
1.926305E+1
1.918613E+1
1.910921E+1
1.903228E+1
1.895536E+1
1.895536E+1
1.895536E+1
1.903228E+1
1.903228E+1
1.903228E+1
1.895536E+1
1.895536E+1
1.903228E+1
1.903228E+1
1.903228E+1
1.895536E+1
1.887844E+1
1.872459E+1
1.857075E+1
1.857075E+1
1.872459E+1
1.887844E+1
1.880152E+1
1.872459E+1
1.872459E+1
1.887844E+1
1.895536E+1
1.895536E+1
1.903228E+1
1.910921E+1
1.903228E+1
1.895536E+1
1.880152E+1
1.887844E+1
1.910921E+1
1.918613E+1
1.918613E+1
1.918613E+1
1.918613E+1
1.926305E+1
1.926305E+1
1.918613E+1
1.910921E+1
1.903228E+1
1.903228E+1
1.910921E+1
1.903228E+1
1.887844E+1
1.872459E+1
1.864767E+1
1.864767E+1
1.880152E+1
1.887844E+1
1.887844E+1
1.887844E+1
1.895536E+1
1.903228E+1
1.910921E+1
1.910921E+1
1.903228E+1
1.895536E+1
1.872459E+1
1.864767E+1
1.864767E+1
1.864767E+1
1.864767E+1
1.864767E+1
1.872459E+1
1.880152E+1
1.880152E+1
1.880152E+1
1.872459E+1
1.864767E+1
1.857075E+1
1.849383E+1
1.841690E+1
1.833998E+1
1.826306E+1
1.810922E+1
1.803229E+1
1.795537E+1
1.803229E+1
1.810922E+1
1.810922E+1
1.810922E+1
1.818614E+1
1.818614E+1
1.810922E+1
1.818614E+1
1.818614E+1
1.818614E+1
1.818614E+1
1.818614E+1
1.818614E+1
1.826306E+1
1.826306E+1
1.833998E+1
1.826306E+1
1.818614E+1
1.810922E+1
1.803229E+1
1.810922E+1
1.810922E+1
1.810922E+1
1.810922E+1
1.810922E+1
1.803229E+1
1.803229E+1
1.803229E+1
1.803229E+1
1.810922E+1
1.803229E+1
1.795537E+1
1.787845E+1
1.787845E+1
1.795537E+1
1.795537E+1
1.787845E+1
1.780153E+1
1.780153E+1
1.780153E+1
1.757076E+1
1.733999E+1
1.718615E+1
1.710922E+1
1.710922E+1
1.710922E+1
1.703230E+1
1.695538E+1
1.687846E+1
1.687846E+1
1.680154E+1
1.672461E+1
1.664769E+1
1.657077E+1
1.664769E+1
1.672461E+1
1.680154E+1
1.680154E+1
1.680154E+1
1.680154E+1
1.680154E+1
1.680154E+1
1.680154E+1
1.680154E+1
1.672461E+1
1.664769E+1
1.664769E+1
1.657077E+1
1.657077E+1
1.657077E+1
1.657077E+1
1.657077E+1
1.649385E+1
1.641692E+1
1.634000E+1
1.634000E+1
1.641692E+1
1.641692E+1
1.634000E+1
1.626308E+1
1.634000E+1
1.641692E+1
1.641692E+1
1.641692E+1
1.634000E+1
1.634000E+1
1.641692E+1
1.649385E+1
1.657077E+1
1.657077E+1
1.657077E+1
1.664769E+1
1.664769E+1
1.664769E+1
1.664769E+1
1.664769E+1
1.664769E+1
1.657077E+1
1.657077E+1
1.657077E+1
1.664769E+1
1.664769E+1
1.664769E+1
1.664769E+1
1.664769E+1
1.664769E+1
1.664769E+1
1.664769E+1
1.657077E+1
1.649385E+1
1.649385E+1
1.641692E+1
1.634000E+1
1.626308E+1
1.618616E+1
1.618616E+1
1.626308E+1
1.626308E+1
1.626308E+1
1.626308E+1
1.626308E+1
1.610923E+1
1.603231E+1
1.610923E+1
1.610923E+1
1.610923E+1
1.610923E+1
1.603231E+1
1.603231E+1
1.595539E+1
1.595539E+1
1.595539E+1
1.603231E+1
1.595539E+1
1.595539E+1
1.595539E+1
1.595539E+1
1.603231E+1
1.595539E+1
1.587847E+1
1.572462E+1
1.572462E+1
1.572462E+1
1.564770E+1
1.557078E+1
1.557078E+1
1.557078E+1
1.557078E+1
1.549385E+1
1.534001E+1
1.526309E+1
1.518617E+1
1.510924E+1
1.495540E+1
1.480155E+1
1.472463E+1
1.472463E+1
1.472463E+1
1.464771E+1
1.457079E+1
1.449386E+1
1.434002E+1
1.426310E+1
1.418617E+1
1.403233E+1
1.387849E+1
1.380156E+1
1.380156E+1
1.372464E+1
1.364772E+1
1.349387E+1
1.334003E+1
1.326311E+1
1.318618E+1
1.310926E+1
1.295542E+1
1.272465E+1
1.257081E+1
1.249388E+1
1.241696E+1
1.234004E+1
1.210927E+1
1.187850E+1
1.172466E+1
1.157081E+1
1.149389E+1
1.134005E+1
1.126312E+1
1.118620E+1
1.118620E+1
1.110928E+1
1.095544E+1
1.080159E+1
1.080159E+1
1.080159E+1
1.087851E+1
1.087851E+1
1.072467E+1
1.072467E+1
1.072467E+1
1.080159E+1
1.080159E+1
1.087851E+1
1.095544E+1
1.103236E+1
1.103236E+1
1.110928E+1
1.118620E+1
1.126312E+1
1.149389E+1
1.164774E+1
1.187850E+1
1.203235E+1
1.218619E+1
1.218619E+1
1.218619E+1
1.226312E+1
1.234004E+1
1.249388E+1
1.264773E+1
1.272465E+1
1.287849E+1
1.295542E+1
1.310926E+1
1.310926E+1
1.310926E+1
1.310926E+1
1.310926E+1
1.303234E+1
1.303234E+1
1.303234E+1
1.303234E+1
1.295542E+1
1.295542E+1
1.287849E+1
1.280157E+1
1.280157E+1
1.280157E+1
1.287849E+1
1.280157E+1
1.287849E+1
1.287849E+1
1.295542E+1
1.295542E+1
1.303234E+1
1.310926E+1
1.318618E+1
1.326311E+1
1.341695E+1
1.341695E+1
1.341695E+1
1.349387E+1
1.349387E+1
1.357080E+1
1.357080E+1
1.357080E+1
1.357080E+1
1.349387E+1
1.341695E+1
1.326311E+1
1.318618E+1
1.303234E+1
1.287849E+1
1.272465E+1
1.257081E+1
1.249388E+1
1.241696E+1
1.226312E+1
1.218619E+1
1.210927E+1
1.203235E+1
1.187850E+1
1.180158E+1
1.164774E+1
1.157081E+1
1.157081E+1
1.149389E+1
1.149389E+1
1.149389E+1
1.149389E+1
1.149389E+1
1.157081E+1
1.157081E+1
1.149389E+1
1.157081E+1
1.164774E+1
1.172466E+1
1.164774E+1
1.164774E+1
1.164774E+1
1.180158E+1
1.180158E+1
1.172466E+1
1.172466E+1
1.180158E+1
1.187850E+1
1.187850E+1
1.187850E+1
1.187850E+1
1.195543E+1
1.203235E+1
1.210927E+1
1.210927E+1
1.218619E+1
1.226312E+1
1.234004E+1
1.249388E+1
1.257081E+1
1.257081E+1
1.257081E+1
1.257081E+1
1.264773E+1
1.272465E+1
1.280157E+1
1.287849E+1
1.295542E+1
1.295542E+1
1.295542E+1
1.295542E+1
1.295542E+1
1.295542E+1
1.295542E+1
1.287849E+1
1.280157E+1
1.280157E+1
1.272465E+1
1.264773E+1
1.264773E+1
1.257081E+1
1.249388E+1
1.241696E+1
1.226312E+1
1.218619E+1
1.210927E+1
1.210927E+1
1.203235E+1
1.203235E+1
1.203235E+1
1.203235E+1
1.195543E+1
1.195543E+1
1.203235E+1
1.203235E+1
1.187850E+1
1.157081E+1
1.126312E+1
1.103236E+1
1.072467E+1
1.057082E+1
1.049390E+1
1.064775E+1
1.087851E+1
1.103236E+1
1.149389E+1
1.234004E+1
1.326311E+1
1.395541E+1
1.434002E+1
1.464771E+1
1.503232E+1
1.541693E+1
1.564770E+1
1.572462E+1
1.572462E+1
1.564770E+1
1.557078E+1
1.534001E+1
1.503232E+1
1.472463E+1
1.434002E+1
1.387849E+1
1.341695E+1
1.310926E+1
1.272465E+1
1.203235E+1
1.118620E+1
1.041698E+1
9.493912E+0
8.493921E+0
7.417007E+0
6.493938E+0
5.647793E+0
5.032414E+0
4.570881E+0
4.263191E+0
4.109345E+0
4.186269E+0
4.417036E+0
4.801647E+0
5.186258E+0
5.647793E+0
6.032404E+0
6.417017E+0
6.647783E+0
6.878550E+0
7.109318E+0
7.186239E+0
7.263163E+0
7.263163E+0
7.032394E+0
6.724707E+0
6.417017E+0
6.186249E+0
6.032404E+0
5.955483E+0
5.955483E+0
6.032404E+0
6.109327E+0
6.340096E+0
6.493938E+0
6.647783E+0
6.801628E+0
6.878550E+0
6.878550E+0
6.878550E+0
6.724707E+0
6.570862E+0
6.417017E+0
6.263170E+0
6.186249E+0
6.109327E+0
6.109327E+0
6.340096E+0
6.724707E+0
7.340086E+0
8.109308E+0
9.032375E+0
9.955444E+0
1.080159E+1
1.141697E+1
1.180158E+1
1.203235E+1
1.195543E+1
1.157081E+1
1.103236E+1
1.034006E+1
9.647755E+0
8.878531E+0
8.032385E+0
7.186239E+0
6.340096E+0
5.493948E+0
4.724725E+0
4.109345E+0
3.647811E+0
3.570890E+0
3.647811E+0
3.955501E+0
4.493959E+0
4.955492E+0
5.493948E+0
5.955483E+0
6.493938E+0
6.878550E+0
7.186239E+0
7.263163E+0
7.263163E+0
7.263163E+0
7.186239E+0
7.186239E+0
7.186239E+0
7.032394E+0
6.878550E+0
6.878550E+0
6.955473E+0
7.109318E+0
7.186239E+0
7.263163E+0
7.493929E+0
7.801619E+0
8.109308E+0
8.340076E+0
8.416998E+0
8.493921E+0
8.801609E+0
9.032375E+0
9.186222E+0
9.109301E+0
9.032375E+0
8.955454E+0
8.878531E+0
8.801609E+0
8.724688E+0
8.570843E+0
8.416998E+0
8.340076E+0
8.340076E+0
8.416998E+0
8.493921E+0
8.570843E+0
8.570843E+0
8.570843E+0
8.647764E+0
8.724688E+0
8.724688E+0
8.647764E+0
8.647764E+0
8.570843E+0
8.416998E+0
8.263153E+0
8.109308E+0
8.186232E+0
8.186232E+0
8.032385E+0
7.801619E+0
7.493929E+0
7.340086E+0
7.263163E+0
7.186239E+0
7.109318E+0
6.955473E+0
6.724707E+0
6.570862E+0
6.417017E+0
6.263170E+0
6.186249E+0
5.955483E+0
5.647793E+0
5.109336E+0
4.417036E+0
3.724734E+0
2.955510E+0
2.109365E+0
1.340140E+0
5.709181E-1
3.246117E-2
-4.290733E-1
-7.367630E-1
-8.906069E-1
-8.906069E-1
-8.136845E-1
-5.059948E-1
-4.446220E-2
5.709181E-1
1.263218E+0
1.955520E+0
2.724743E+0
3.493967E+0
4.186269E+0
4.878570E+0
5.493948E+0
5.955483E+0
6.340096E+0
6.493938E+0
6.570862E+0
6.493938E+0
6.340096E+0
6.109327E+0
5.878559E+0
5.724716E+0
5.570871E+0
5.493948E+0
5.570871E+0
5.647793E+0
5.724716E+0
5.801638E+0
5.955483E+0
6.186249E+0
6.417017E+0
6.647783E+0
6.878550E+0
7.032394E+0
7.263163E+0
7.340086E+0
7.493929E+0
7.647774E+0
7.878540E+0
8.109308E+0
8.186232E+0
8.340076E+0
8.493921E+0
8.647764E+0
8.801609E+0
8.955454E+0
8.955454E+0
9.032375E+0
9.109301E+0
9.186222E+0
9.186222E+0
9.340067E+0
9.416988E+0
9.416988E+0
9.416988E+0
9.416988E+0
9.416988E+0
9.416988E+0
9.416988E+0
9.340067E+0
9.340067E+0
9.263144E+0
8.955454E+0
8.647764E+0
8.340076E+0
8.109308E+0
7.724697E+0
7.340086E+0
7.263163E+0
7.955463E+0
9.263144E+0
1.072467E+1
1.149389E+1
1.126312E+1
1.049390E+1
9.955444E+0
1.003237E+1
1.034006E+1
1.057082E+1
1.049390E+1
1.041698E+1
1.080159E+1
1.149389E+1
1.218619E+1
1.234004E+1
1.187850E+1
1.126312E+1
1.072467E+1
1.049390E+1
1.034006E+1
1.010929E+1
9.724678E+0
9.493912E+0
9.570833E+0
9.878521E+0
1.010929E+1
1.026313E+1
1.034006E+1
1.057082E+1
1.095544E+1
1.134005E+1
1.164774E+1
1.187850E+1
1.203235E+1
1.218619E+1
1.234004E+1
1.249388E+1
1.264773E+1
1.280157E+1
1.295542E+1
1.326311E+1
1.380156E+1
1.426310E+1
1.457079E+1
1.464771E+1
1.464771E+1
1.472463E+1
1.480155E+1
1.480155E+1
1.464771E+1
1.449386E+1
1.434002E+1
1.418617E+1
1.403233E+1
1.380156E+1
1.364772E+1
1.349387E+1
1.334003E+1
1.310926E+1
1.280157E+1
1.249388E+1
1.226312E+1
1.203235E+1
1.180158E+1
1.157081E+1
1.126312E+1
1.103236E+1
1.072467E+1
1.034006E+1
1.003237E+1
9.955444E+0
9.878521E+0
9.878521E+0
9.878521E+0
9.878521E+0
9.878521E+0
9.955444E+0
1.003237E+1
1.003237E+1
9.955444E+0
9.955444E+0
9.955444E+0
1.010929E+1
1.026313E+1
1.034006E+1
1.049390E+1
1.057082E+1
1.080159E+1
1.095544E+1
1.110928E+1
1.118620E+1
1.134005E+1
1.141697E+1
1.157081E+1
1.164774E+1
1.180158E+1
1.187850E+1
1.195543E+1
1.210927E+1
1.226312E+1
1.241696E+1
1.257081E+1
1.264773E+1
1.272465E+1
1.272465E+1
1.272465E+1
1.272465E+1
1.280157E+1
1.280157E+1
1.280157E+1
1.280157E+1
1.280157E+1
1.272465E+1
1.272465E+1
1.264773E+1
1.264773E+1
1.257081E+1
1.257081E+1
1.249388E+1
1.241696E+1
1.226312E+1
1.210927E+1
1.203235E+1
1.195543E+1
1.180158E+1
1.172466E+1
1.172466E+1
1.172466E+1
1.180158E+1
1.180158E+1
1.172466E+1
1.157081E+1
1.134005E+1
1.110928E+1
1.103236E+1
1.095544E+1
1.087851E+1
1.080159E+1
1.072467E+1
1.072467E+1
1.080159E+1
1.080159E+1
1.087851E+1
1.080159E+1
1.080159E+1
1.072467E+1
1.057082E+1
1.034006E+1
1.026313E+1
1.034006E+1
1.049390E+1
1.057082E+1
1.049390E+1
1.041698E+1
1.041698E+1
1.049390E+1
1.049390E+1
1.041698E+1
1.041698E+1
1.049390E+1
1.072467E+1
1.080159E+1
1.072467E+1
1.064775E+1
1.057082E+1
1.041698E+1
1.049390E+1
1.064775E+1
1.080159E+1
1.087851E+1
1.087851E+1
1.080159E+1
1.095544E+1
1.103236E+1
1.110928E+1
1.118620E+1
1.118620E+1
1.118620E+1
1.110928E+1
1.110928E+1
1.110928E+1
1.118620E+1
1.134005E+1
1.141697E+1
1.141697E+1
1.134005E+1
1.141697E+1
1.149389E+1
1.157081E+1
1.164774E+1
1.164774E+1
1.172466E+1
1.180158E+1
1.187850E+1
1.195543E+1
1.195543E+1
1.203235E+1
1.203235E+1
1.210927E+1
1.210927E+1
1.203235E+1
1.187850E+1
1.180158E+1
1.187850E+1
1.195543E+1
1.187850E+1
1.172466E+1
1.149389E+1
1.141697E+1
1.141697E+1
1.149389E+1
1.149389E+1
1.126312E+1
1.103236E+1
1.087851E+1
1.087851E+1
1.095544E+1
1.103236E+1
1.103236E+1
1.095544E+1
1.087851E+1
1.080159E+1
1.080159E+1
1.080159E+1
1.080159E+1
1.064775E+1
1.057082E+1
1.064775E+1
1.072467E+1
1.080159E+1
1.087851E+1
1.087851E+1
1.095544E+1
1.095544E+1
1.103236E+1
1.110928E+1
1.118620E+1
1.118620E+1
1.126312E+1
1.134005E+1
1.134005E+1
1.134005E+1
1.126312E+1
1.126312E+1
1.134005E+1
1.141697E+1
1.141697E+1
1.141697E+1
1.141697E+1
1.141697E+1
1.141697E+1
1.149389E+1
1.157081E+1
1.164774E+1
1.157081E+1
1.141697E+1
1.126312E+1
1.134005E+1
1.149389E+1
1.157081E+1
1.149389E+1
1.134005E+1
1.126312E+1
1.134005E+1
1.134005E+1
1.141697E+1
1.134005E+1
1.126312E+1
1.118620E+1
1.118620E+1
1.126312E+1
1.126312E+1
1.134005E+1
1.134005E+1
1.141697E+1
1.141697E+1
1.141697E+1
1.141697E+1
1.149389E+1
1.157081E+1
1.164774E+1
1.172466E+1
1.172466E+1
1.172466E+1
1.172466E+1
1.180158E+1
1.180158E+1
1.187850E+1
1.195543E+1
1.203235E+1
1.210927E+1
1.210927E+1
1.218619E+1
1.218619E+1
1.218619E+1
1.210927E+1
1.210927E+1
1.218619E+1
1.210927E+1
1.195543E+1
1.187850E+1
1.203235E+1
1.226312E+1
1.226312E+1
1.218619E+1
1.210927E+1
1.210927E+1
1.218619E+1
1.218619E+1
1.210927E+1
1.210927E+1
1.210927E+1
1.203235E+1
1.203235E+1
1.203235E+1
1.210927E+1
1.218619E+1
1.210927E+1
1.210927E+1
1.210927E+1
1.218619E+1
1.218619E+1
1.218619E+1
1.218619E+1
1.218619E+1
1.226312E+1
1.241696E+1
1.241696E+1
1.241696E+1
1.249388E+1
1.257081E+1
1.264773E+1
1.280157E+1
1.287849E+1
1.287849E+1
1.295542E+1
1.303234E+1
1.303234E+1
1.310926E+1
1.318618E+1
1.326311E+1
1.334003E+1
1.334003E+1
1.341695E+1
1.349387E+1
1.349387E+1
1.357080E+1
1.364772E+1
1.372464E+1
1.372464E+1
1.372464E+1
1.372464E+1
1.372464E+1
1.372464E+1
1.380156E+1
1.380156E+1
1.387849E+1
1.387849E+1
1.395541E+1
1.395541E+1
1.403233E+1
1.410925E+1
1.418617E+1
1.410925E+1
1.403233E+1
1.403233E+1
1.403233E+1
1.403233E+1
1.410925E+1
1.418617E+1
1.426310E+1
1.434002E+1
1.434002E+1
1.441694E+1
1.441694E+1
1.441694E+1
1.441694E+1
1.449386E+1
1.457079E+1
1.464771E+1
1.472463E+1
1.487848E+1
1.487848E+1
1.495540E+1
1.503232E+1
1.503232E+1
1.503232E+1
1.503232E+1
1.510924E+1
1.518617E+1
1.518617E+1
1.518617E+1
1.510924E+1
1.510924E+1
1.518617E+1
1.518617E+1
1.518617E+1
1.518617E+1
1.510924E+1
1.503232E+1
1.503232E+1
1.503232E+1
1.503232E+1
1.503232E+1
1.510924E+1
1.510924E+1
1.503232E+1
1.495540E+1
1.487848E+1
1.487848E+1
1.487848E+1
1.495540E+1
1.495540E+1
1.487848E+1
1.495540E+1
1.503232E+1
1.518617E+1
1.526309E+1
1.534001E+1
1.534001E+1
1.534001E+1
1.541693E+1
1.549385E+1
1.557078E+1
1.564770E+1
1.564770E+1
1.572462E+1
1.587847E+1
1.587847E+1
1.587847E+1
1.587847E+1
1.587847E+1
1.572462E+1
1.564770E+1
1.564770E+1
1.587847E+1
1.603231E+1
1.603231E+1
1.595539E+1
1.587847E+1
1.587847E+1
1.595539E+1
1.603231E+1
1.603231E+1
1.603231E+1
1.603231E+1
1.603231E+1
1.603231E+1
1.595539E+1
1.587847E+1
1.587847E+1
1.595539E+1
1.595539E+1
1.603231E+1
1.610923E+1
1.610923E+1
1.610923E+1
1.618616E+1
1.626308E+1
1.626308E+1
1.626308E+1
1.618616E+1
1.610923E+1
1.618616E+1
1.626308E+1
1.634000E+1
1.641692E+1
1.649385E+1
1.649385E+1
1.649385E+1
1.649385E+1
1.649385E+1
1.657077E+1
1.664769E+1
1.664769E+1
1.657077E+1
1.649385E+1
1.649385E+1
1.641692E+1
1.641692E+1
1.649385E+1
1.664769E+1
1.664769E+1
1.664769E+1
1.664769E+1
1.664769E+1
1.664769E+1
1.664769E+1
1.657077E+1
1.657077E+1
1.657077E+1
1.657077E+1
1.657077E+1
1.664769E+1
1.664769E+1
1.664769E+1
1.657077E+1
1.657077E+1
1.664769E+1
1.680154E+1
1.687846E+1
1.695538E+1
1.703230E+1
1.710922E+1
1.726307E+1
1.741691E+1
1.764768E+1
1.780153E+1
1.795537E+1
1.810922E+1
1.810922E+1
1.803229E+1
1.780153E+1
1.757076E+1
1.741691E+1
1.726307E+1
1.718615E+1
1.703230E+1
1.695538E+1
1.687846E+1
1.672461E+1
1.657077E+1
1.649385E+1
1.626308E+1
1.603231E+1
1.587847E+1
1.580154E+1
1.572462E+1
1.557078E+1
1.549385E+1
1.549385E+1
1.557078E+1
1.564770E+1
1.564770E+1
1.572462E+1
1.580154E+1
1.603231E+1
1.634000E+1
1.649385E+1
1.649385E+1
1.649385E+1
1.649385E+1
1.657077E+1
1.649385E+1
1.641692E+1
1.626308E+1
1.626308E+1
1.626308E+1
1.626308E+1
1.618616E+1
1.618616E+1
1.610923E+1
1.603231E+1
1.587847E+1
1.580154E+1
1.564770E+1
1.557078E+1
1.541693E+1
1.534001E+1
1.526309E+1
1.526309E+1
1.518617E+1
1.518617E+1
1.518617E+1
1.518617E+1
1.526309E+1
1.534001E+1
1.549385E+1
1.557078E+1
1.557078E+1
1.564770E+1
1.572462E+1
1.580154E+1
1.595539E+1
1.603231E+1
1.610923E+1
1.618616E+1
1.618616E+1
1.618616E+1
1.618616E+1
1.618616E+1
1.618616E+1
1.626308E+1
1.626308E+1
1.634000E+1
1.634000E+1
1.634000E+1
1.626308E+1
1.610923E+1
1.610923E+1
1.610923E+1
1.610923E+1
1.610923E+1
1.603231E+1
1.603231E+1
1.603231E+1
1.603231E+1
1.610923E+1
1.610923E+1
1.610923E+1
1.603231E+1
1.603231E+1
1.603231E+1
1.603231E+1
1.603231E+1
1.603231E+1
1.610923E+1
1.610923E+1
1.618616E+1
1.626308E+1
1.634000E+1
1.641692E+1
1.641692E+1
1.641692E+1
1.641692E+1
1.641692E+1
1.634000E+1
1.634000E+1
1.626308E+1
1.626308E+1
1.626308E+1
1.618616E+1
1.610923E+1
1.610923E+1
1.610923E+1
1.618616E+1
1.618616E+1
1.610923E+1
1.603231E+1
1.603231E+1
1.603231E+1
1.603231E+1
1.603231E+1
1.595539E+1
1.595539E+1
1.595539E+1
1.603231E+1
1.603231E+1
1.610923E+1
1.610923E+1
1.618616E+1
1.626308E+1
1.618616E+1
1.610923E+1
1.618616E+1
1.634000E+1
1.641692E+1
1.641692E+1
1.634000E+1
1.626308E+1
1.618616E+1
1.626308E+1
1.626308E+1
1.626308E+1
1.634000E+1
1.641692E+1
1.641692E+1
1.641692E+1
1.634000E+1
1.634000E+1
1.634000E+1
1.626308E+1
1.626308E+1
1.626308E+1
1.626308E+1
1.626308E+1
1.626308E+1
1.626308E+1
1.626308E+1
1.618616E+1
1.610923E+1
1.610923E+1
1.603231E+1
1.603231E+1
1.603231E+1
1.610923E+1
1.618616E+1
1.610923E+1
1.595539E+1
1.587847E+1
1.587847E+1
1.595539E+1
1.603231E+1
1.595539E+1
1.587847E+1
1.580154E+1
1.580154E+1
1.587847E+1
1.587847E+1
1.587847E+1
1.595539E+1
1.610923E+1
1.618616E+1
1.626308E+1
1.626308E+1
1.618616E+1
1.610923E+1
1.610923E+1
1.610923E+1
1.618616E+1
1.626308E+1
1.626308E+1
1.618616E+1
1.626308E+1
1.626308E+1
1.626308E+1
1.626308E+1
1.618616E+1
1.610923E+1
1.610923E+1
1.603231E+1
1.595539E+1
1.587847E+1
1.580154E+1
1.580154E+1
1.580154E+1
1.572462E+1
1.572462E+1
1.572462E+1
1.564770E+1
1.557078E+1
1.557078E+1
1.549385E+1
1.549385E+1
1.549385E+1
1.534001E+1
1.518617E+1
1.510924E+1
1.518617E+1
1.518617E+1
1.518617E+1
1.518617E+1
1.510924E+1
1.510924E+1
1.510924E+1
1.503232E+1
1.495540E+1
1.487848E+1
1.480155E+1
1.472463E+1
1.464771E+1
1.457079E+1
1.464771E+1
1.457079E+1
1.457079E+1
1.449386E+1
1.441694E+1
1.434002E+1
1.434002E+1
1.434002E+1
1.434002E+1
1.426310E+1
1.410925E+1
1.395541E+1
1.395541E+1
1.395541E+1
1.395541E+1
1.387849E+1
1.380156E+1
1.372464E+1
1.372464E+1
1.372464E+1
1.364772E+1
1.364772E+1
1.364772E+1
1.372464E+1
1.372464E+1
1.364772E+1
1.357080E+1
1.357080E+1
1.357080E+1
1.357080E+1
1.357080E+1
1.357080E+1
1.349387E+1
1.341695E+1
1.341695E+1
1.349387E+1
1.341695E+1
1.341695E+1
1.341695E+1
1.334003E+1
1.334003E+1
1.341695E+1
1.341695E+1
1.326311E+1
1.310926E+1
1.310926E+1
1.318618E+1
1.318618E+1
1.318618E+1
1.310926E+1
1.310926E+1
1.303234E+1
1.310926E+1
1.310926E+1
1.310926E+1
1.295542E+1
1.287849E+1
1.280157E+1
1.287849E+1
1.295542E+1
1.280157E+1
1.272465E+1
1.264773E+1
1.264773E+1
1.264773E+1
1.264773E+1
1.272465E+1
1.264773E+1
1.264773E+1
1.257081E+1
1.257081E+1
1.249388E+1
1.241696E+1
1.241696E+1
1.241696E+1
1.241696E+1
1.234004E+1
1.234004E+1
1.241696E+1
1.241696E+1
1.234004E+1
1.226312E+1
1.218619E+1
1.226312E+1
1.234004E+1
1.234004E+1
1.226312E+1
1.226312E+1
1.226312E+1
1.226312E+1
1.226312E+1
1.218619E+1
1.218619E+1
1.210927E+1
1.210927E+1
1.210927E+1
1.210927E+1
1.218619E+1
1.210927E+1
1.210927E+1
1.203235E+1
1.210927E+1
1.226312E+1
1.234004E+1
1.234004E+1
1.226312E+1
1.226312E+1
1.226312E+1
1.226312E+1
1.241696E+1
1.241696E+1
1.234004E+1
1.226312E+1
1.226312E+1
1.234004E+1
1.241696E+1
1.249388E+1
1.241696E+1
1.241696E+1
1.241696E+1
1.249388E+1
1.249388E+1
1.249388E+1
1.241696E+1
1.234004E+1
1.234004E+1
1.234004E+1
1.234004E+1
1.234004E+1
1.226312E+1
1.226312E+1
1.218619E+1
1.218619E+1
1.218619E+1
1.210927E+1
1.210927E+1
1.203235E+1
1.195543E+1
1.187850E+1
1.180158E+1
1.172466E+1
1.172466E+1
1.172466E+1
1.164774E+1
1.164774E+1
1.172466E+1
1.172466E+1
1.180158E+1
1.172466E+1
1.172466E+1
1.164774E+1
1.157081E+1
1.157081E+1
1.149389E+1
1.141697E+1
1.141697E+1
1.134005E+1
1.110928E+1
1.095544E+1
1.095544E+1
1.118620E+1
1.134005E+1
1.126312E+1
1.126312E+1
1.126312E+1
1.126312E+1
1.134005E+1
1.141697E+1
1.157081E+1
1.172466E+1
1.180158E+1
1.187850E+1
1.195543E+1
1.203235E+1
1.203235E+1
1.210927E+1
1.210927E+1
1.203235E+1
1.195543E+1
1.180158E+1
1.172466E+1
1.172466E+1
1.172466E+1
1.172466E+1
1.164774E+1
1.157081E+1
1.141697E+1
1.134005E+1
1.126312E+1
1.134005E+1
1.141697E+1
1.149389E+1
1.157081E+1
1.157081E+1
1.149389E+1
1.149389E+1
1.141697E+1
1.149389E+1
1.149389E+1
1.149389E+1
1.149389E+1
1.149389E+1
1.149389E+1
1.134005E+1
1.126312E+1
1.118620E+1
1.126312E+1
1.126312E+1
1.126312E+1
1.118620E+1
1.118620E+1
1.118620E+1
1.110928E+1
1.103236E+1
1.095544E+1
1.095544E+1
1.103236E+1
1.103236E+1
1.103236E+1
1.103236E+1
1.103236E+1
1.095544E+1
1.095544E+1
1.087851E+1
1.080159E+1
1.080159E+1
1.072467E+1
1.072467E+1
1.072467E+1
1.072467E+1
1.057082E+1
1.049390E+1
1.049390E+1
1.049390E+1
1.041698E+1
1.034006E+1
1.026313E+1
1.018621E+1
1.018621E+1
1.018621E+1
1.010929E+1
1.003237E+1
1.003237E+1
1.003237E+1
1.003237E+1
1.010929E+1
1.010929E+1
1.003237E+1
9.955444E+0
9.955444E+0
9.955444E+0
1.003237E+1
1.010929E+1
1.010929E+1
1.010929E+1
1.010929E+1
1.018621E+1
1.018621E+1
1.018621E+1
1.018621E+1
1.026313E+1
1.034006E+1
1.049390E+1
1.049390E+1
1.049390E+1
1.049390E+1
1.049390E+1
1.041698E+1
1.034006E+1
1.041698E+1
1.041698E+1
1.041698E+1
1.041698E+1
1.034006E+1
1.034006E+1
1.041698E+1
1.041698E+1
1.034006E+1
1.018621E+1
1.010929E+1
9.955444E+0
9.955444E+0
9.955444E+0
9.955444E+0
9.878521E+0
9.801600E+0
9.724678E+0
9.724678E+0
9.647755E+0
9.493912E+0
9.416988E+0
9.263144E+0
9.263144E+0
9.263144E+0
9.186222E+0
9.109301E+0
9.032375E+0
9.032375E+0
9.032375E+0
8.955454E+0
8.801609E+0
8.724688E+0
8.724688E+0
8.724688E+0
8.801609E+0
8.801609E+0
8.724688E+0
8.724688E+0
8.724688E+0
8.724688E+0
8.724688E+0
8.724688E+0
8.647764E+0
8.724688E+0
8.724688E+0
8.724688E+0
8.801609E+0
8.801609E+0
8.878531E+0
8.955454E+0
9.032375E+0
9.109301E+0
9.186222E+0
9.263144E+0
9.416988E+0
9.570833E+0
9.647755E+0
9.724678E+0
9.878521E+0
9.955444E+0
1.010929E+1
1.026313E+1
1.026313E+1
1.026313E+1
1.041698E+1
1.057082E+1
1.072467E+1
1.080159E+1
1.087851E+1
1.087851E+1
1.095544E+1
1.103236E+1
1.110928E+1
1.110928E+1
1.103236E+1
1.103236E+1
1.103236E+1
1.103236E+1
1.087851E+1
1.072467E+1
1.064775E+1
1.057082E+1
1.049390E+1
1.041698E+1
1.026313E+1
1.018621E+1
1.010929E+1
9.955444E+0
9.724678E+0
9.493912E+0
9.340067E+0
9.186222E+0
8.955454E+0
8.724688E+0
8.493921E+0
8.340076E+0
8.263153E+0
8.109308E+0
7.955463E+0
7.647774E+0
7.417007E+0
7.263163E+0
7.186239E+0
7.032394E+0
6.955473E+0
6.801628E+0
6.724707E+0
6.647783E+0
6.647783E+0
6.570862E+0
6.493938E+0
6.493938E+0
6.570862E+0
6.570862E+0
6.647783E+0
6.570862E+0
6.570862E+0
6.724707E+0
6.878550E+0
7.032394E+0
7.186239E+0
7.340086E+0
7.493929E+0
7.647774E+0
7.724697E+0
7.801619E+0
7.878540E+0
7.955463E+0
8.109308E+0
8.263153E+0
8.416998E+0
8.493921E+0
8.493921E+0
8.570843E+0
8.647764E+0
8.801609E+0
8.878531E+0
8.878531E+0
8.955454E+0
9.032375E+0
9.032375E+0
9.032375E+0
9.186222E+0
9.340067E+0
9.340067E+0
9.340067E+0
9.340067E+0
9.416988E+0
9.416988E+0
9.416988E+0
9.340067E+0
9.263144E+0
9.186222E+0
9.109301E+0
9.109301E+0
9.109301E+0
9.186222E+0
9.109301E+0
9.032375E+0
9.032375E+0
9.032375E+0
9.032375E+0
8.955454E+0
8.955454E+0
8.801609E+0
8.801609E+0
8.801609E+0
8.724688E+0
8.647764E+0
8.570843E+0
8.493921E+0
8.493921E+0
8.416998E+0
8.340076E+0
8.340076E+0
8.263153E+0
8.263153E+0
8.186232E+0
8.263153E+0
8.263153E+0
8.186232E+0
8.109308E+0
8.032385E+0
7.955463E+0
7.955463E+0
8.032385E+0
7.955463E+0
7.878540E+0
7.801619E+0
7.801619E+0
7.801619E+0
7.724697E+0
7.724697E+0
7.647774E+0
7.570852E+0
7.493929E+0
7.493929E+0
7.493929E+0
7.493929E+0
7.417007E+0
7.340086E+0
7.417007E+0
7.493929E+0
7.570852E+0
7.647774E+0
7.724697E+0
7.801619E+0
7.801619E+0
7.801619E+0
7.878540E+0
7.955463E+0
8.109308E+0
8.340076E+0
8.416998E+0
8.493921E+0
8.570843E+0
8.570843E+0
8.724688E+0
8.801609E+0
8.955454E+0
8.955454E+0
8.955454E+0
8.955454E+0
9.109301E+0
9.186222E+0
9.263144E+0
9.340067E+0
9.340067E+0
9.416988E+0
9.493912E+0
9.570833E+0
9.724678E+0
9.724678E+0
9.801600E+0
9.801600E+0
9.801600E+0
9.801600E+0
9.801600E+0
9.801600E+0
9.801600E+0
9.801600E+0
9.801600E+0
9.801600E+0
9.801600E+0
9.724678E+0
9.647755E+0
9.647755E+0
9.647755E+0
9.570833E+0
9.416988E+0
9.340067E+0
9.340067E+0
9.340067E+0
9.416988E+0
9.493912E+0
9.416988E+0
9.416988E+0
9.416988E+0
9.570833E+0
9.724678E+0
9.955444E+0
1.010929E+1
1.034006E+1
1.057082E+1
1.080159E+1
1.110928E+1
1.134005E+1
1.172466E+1
1.210927E+1
1.249388E+1
1.295542E+1
1.349387E+1
1.403233E+1
1.434002E+1
1.449386E+1
1.457079E+1
1.457079E+1
1.449386E+1
1.441694E+1
1.426310E+1
1.403233E+1
1.372464E+1
1.349387E+1
1.349387E+1
1.357080E+1
1.372464E+1
1.387849E+1
1.403233E+1
1.418617E+1
1.449386E+1
1.487848E+1
1.518617E+1
1.549385E+1
1.572462E+1
1.595539E+1
1.610923E+1
1.618616E+1
1.626308E+1
1.641692E+1
1.649385E+1
1.664769E+1
1.680154E+1
1.703230E+1
1.749384E+1
1.795537E+1
1.849383E+1
1.910921E+1
1.972459E+1
2.026304E+1
2.072458E+1
2.103226E+1
2.126303E+1
2.133995E+1
2.126303E+1
2.103226E+1
2.057073E+1
2.003227E+1
1.949382E+1
1.880152E+1
1.810922E+1
1.757076E+1
1.710922E+1
1.672461E+1
1.641692E+1
1.618616E+1
1.595539E+1
1.580154E+1
1.572462E+1
1.564770E+1
1.557078E+1
1.557078E+1
1.549385E+1
1.534001E+1
1.510924E+1
1.487848E+1
1.464771E+1
1.441694E+1
1.403233E+1
1.372464E+1
1.334003E+1
1.310926E+1
1.287849E+1
1.264773E+1
1.241696E+1
1.234004E+1
1.226312E+1
1.210927E+1
1.195543E+1
1.172466E+1
1.172466E+1
1.172466E+1
1.180158E+1
1.195543E+1
1.203235E+1
1.218619E+1
1.226312E+1
1.218619E+1
1.210927E+1
1.187850E+1
1.172466E+1
1.164774E+1
1.157081E+1
1.149389E+1
1.141697E+1
1.134005E+1
1.126312E+1
1.110928E+1
1.095544E+1
1.095544E+1
1.095544E+1
1.095544E+1
1.103236E+1
1.110928E+1
1.110928E+1
1.118620E+1
1.134005E+1
1.134005E+1
1.134005E+1
1.134005E+1
1.134005E+1
1.134005E+1
1.134005E+1
1.126312E+1
1.110928E+1
1.110928E+1
1.103236E+1
1.103236E+1
1.103236E+1
1.095544E+1
1.087851E+1
1.080159E+1
1.080159E+1
1.072467E+1
1.057082E+1
1.049390E+1
1.034006E+1
1.018621E+1
1.010929E+1
9.955444E+0
9.724678E+0
9.570833E+0
9.416988E+0
9.263144E+0
9.186222E+0
9.032375E+0
8.955454E+0
8.878531E+0
8.724688E+0
8.724688E+0
8.647764E+0
8.570843E+0
8.416998E+0
8.263153E+0
8.109308E+0
8.032385E+0
7.955463E+0
7.878540E+0
7.801619E+0
7.801619E+0
7.801619E+0
7.724697E+0
7.647774E+0
7.570852E+0
7.493929E+0
7.417007E+0
7.340086E+0
7.186239E+0
7.186239E+0
7.109318E+0
7.109318E+0
7.032394E+0
7.109318E+0
7.109318E+0
7.109318E+0
7.109318E+0
7.109318E+0
7.109318E+0
7.186239E+0
7.186239E+0
7.186239E+0
7.186239E+0
7.263163E+0
7.340086E+0
7.417007E+0
7.570852E+0
7.647774E+0
7.801619E+0
7.878540E+0
7.955463E+0
8.032385E+0
8.186232E+0
8.416998E+0
8.647764E+0
8.801609E+0
8.878531E+0
9.032375E+0
9.109301E+0
9.263144E+0
9.493912E+0
9.570833E+0
9.724678E+0
9.801600E+0
1.003237E+1
1.026313E+1
1.041698E+1
1.057082E+1
1.072467E+1
1.087851E+1
1.103236E+1
1.110928E+1
1.126312E+1
1.134005E+1
1.141697E+1
1.149389E+1
1.149389E+1
1.141697E+1
1.134005E+1
1.118620E+1
1.118620E+1
1.118620E+1
1.110928E+1
1.110928E+1
1.110928E+1
1.110928E+1
1.118620E+1
1.118620E+1
1.126312E+1
1.126312E+1
1.134005E+1
1.103236E+1
9.724678E+0
8.647764E+0
9.416988E+0
1.126312E+1
1.234004E+1
1.210927E+1
1.149389E+1
1.118620E+1
1.126312E+1
1.126312E+1
1.118620E+1
1.103236E+1
1.095544E+1
1.103236E+1
1.103236E+1
1.095544E+1
1.103236E+1
1.110928E+1
1.118620E+1
1.134005E+1
1.141697E+1
1.149389E+1
1.157081E+1
1.164774E+1
1.172466E+1
1.180158E+1
1.180158E+1
1.187850E+1
1.187850E+1
1.187850E+1
1.187850E+1
1.187850E+1
1.203235E+1
1.210927E+1
1.218619E+1
1.226312E+1
1.226312E+1
1.234004E+1
1.234004E+1
1.234004E+1
1.234004E+1
1.241696E+1
1.249388E+1
1.249388E+1
1.241696E+1
1.241696E+1
1.241696E+1
1.249388E+1
1.249388E+1
1.249388E+1
1.249388E+1
1.249388E+1
1.257081E+1
1.249388E+1
1.249388E+1
1.257081E+1
1.257081E+1
1.257081E+1
1.257081E+1
1.257081E+1
1.257081E+1
1.264773E+1
1.272465E+1
1.272465E+1
1.272465E+1
1.280157E+1
1.287849E+1
1.287849E+1
1.287849E+1
1.287849E+1
1.287849E+1
1.295542E+1
1.295542E+1
1.303234E+1
1.303234E+1
1.303234E+1
1.310926E+1
1.318618E+1
1.318618E+1
1.318618E+1
1.310926E+1
1.303234E+1
1.310926E+1
1.318618E+1
1.326311E+1
1.310926E+1
1.295542E+1
1.295542E+1
1.295542E+1
1.303234E+1
1.303234E+1
1.295542E+1
1.287849E+1
1.287849E+1
1.280157E+1
1.280157E+1
1.280157E+1
1.272465E+1
1.264773E+1
1.264773E+1
1.264773E+1
1.264773E+1
1.257081E+1
1.249388E+1
1.241696E+1
1.241696E+1
1.241696E+1
1.234004E+1
1.234004E+1
1.234004E+1
1.234004E+1
1.234004E+1
1.234004E+1
1.226312E+1
1.218619E+1
1.218619E+1
1.210927E+1
1.210927E+1
1.210927E+1
1.210927E+1
1.203235E+1
1.187850E+1
1.180158E+1
1.172466E+1
1.172466E+1
1.180158E+1
1.118620E+1
1.003237E+1
9.724678E+0
1.072467E+1
1.187850E+1
1.218619E+1
1.180158E+1
1.149389E+1
1.149389E+1
1.164774E+1
1.172466E+1
1.172466E+1
1.157081E+1
1.149389E+1
1.149389E+1
1.141697E+1
1.141697E+1
1.134005E+1
1.134005E+1
1.141697E+1
1.141697E+1
1.141697E+1
1.134005E+1
1.134005E+1
1.134005E+1
1.134005E+1
1.134005E+1
1.126312E+1
1.126312E+1
1.126312E+1
1.126312E+1
1.126312E+1
1.126312E+1
1.118620E+1
1.118620E+1
1.126312E+1
1.118620E+1
1.118620E+1
1.110928E+1
1.110928E+1
1.110928E+1
1.110928E+1
1.110928E+1
1.118620E+1
1.110928E+1
1.103236E+1
1.103236E+1
1.118620E+1
1.126312E+1
1.126312E+1
1.126312E+1
1.126312E+1
1.126312E+1
1.126312E+1
1.126312E+1
1.126312E+1
1.118620E+1
1.110928E+1
1.110928E+1
1.126312E+1
1.126312E+1
1.110928E+1
1.103236E+1
1.110928E+1
1.110928E+1
1.118620E+1
1.118620E+1
1.118620E+1
1.118620E+1
1.110928E+1
1.103236E+1
1.103236E+1
1.110928E+1
1.110928E+1
1.110928E+1
1.110928E+1
1.110928E+1
1.110928E+1
1.118620E+1
1.118620E+1
1.110928E+1
1.103236E+1
1.095544E+1
1.103236E+1
1.118620E+1
1.126312E+1
1.134005E+1
1.126312E+1
1.118620E+1
1.118620E+1
1.126312E+1
1.134005E+1
1.141697E+1
1.141697E+1
1.141697E+1
1.141697E+1
1.141697E+1
1.149389E+1
1.110928E+1
1.003237E+1
9.340067E+0
9.955444E+0
1.126312E+1
1.203235E+1
1.187850E+1
1.141697E+1
1.126312E+1
1.149389E+1
1.164774E+1
1.157081E+1
1.149389E+1
1.141697E+1
1.141697E+1
1.149389E+1
1.149389E+1
1.149389E+1
1.141697E+1
1.141697E+1
1.149389E+1
1.149389E+1
1.149389E+1
1.157081E+1
1.157081E+1
1.157081E+1
1.164774E+1
1.172466E+1
1.172466E+1
1.180158E+1
1.187850E+1
1.203235E+1
1.210927E+1
1.226312E+1
1.234004E+1
1.241696E+1
1.249388E+1
1.264773E+1
1.264773E+1
1.264773E+1
1.249388E+1
1.234004E+1
1.203235E+1
1.180158E+1
1.149389E+1
1.118620E+1
1.087851E+1
1.057082E+1
1.041698E+1
1.041698E+1
1.041698E+1
1.049390E+1
1.049390E+1
1.064775E+1
1.080159E+1
1.103236E+1
1.118620E+1
1.134005E+1
1.141697E+1
1.157081E+1
1.164774E+1
1.164774E+1
1.157081E+1
1.149389E+1
1.134005E+1
1.118620E+1
1.110928E+1
1.103236E+1
1.095544E+1
1.087851E+1
1.087851E+1
1.080159E+1
1.087851E+1
1.095544E+1
1.095544E+1
1.103236E+1
1.110928E+1
1.118620E+1
1.126312E+1
1.134005E+1
1.134005E+1
1.141697E+1
1.149389E+1
1.149389E+1
1.149389E+1
1.149389E+1
1.134005E+1
1.126312E+1
1.118620E+1
1.118620E+1
1.118620E+1
1.110928E+1
1.103236E+1
1.103236E+1
1.103236E+1
1.095544E+1
1.095544E+1
1.095544E+1
1.095544E+1
1.103236E+1
1.103236E+1
1.110928E+1
1.110928E+1
1.110928E+1
1.103236E+1
1.110928E+1
1.118620E+1
1.126312E+1
1.126312E+1
1.126312E+1
1.126312E+1
1.134005E+1
1.141697E+1
1.149389E+1
1.164774E+1
1.172466E+1
1.180158E+1
1.187850E+1
1.195543E+1
1.203235E+1
1.210927E+1
1.218619E+1
1.226312E+1
1.226312E+1
1.226312E+1
1.234004E+1
1.234004E+1
1.241696E+1
1.241696E+1
1.234004E+1
1.241696E+1
1.249388E+1
1.249388E+1
1.249388E+1
1.241696E+1
1.234004E+1
1.234004E+1
1.234004E+1
1.226312E+1
1.218619E+1
1.210927E+1
1.210927E+1
1.210927E+1
1.210927E+1
1.203235E+1
1.210927E+1
1.210927E+1
1.210927E+1
1.203235E+1
1.210927E+1
1.210927E+1
1.210927E+1
1.210927E+1
1.203235E+1
1.203235E+1
1.210927E+1
1.218619E+1
1.226312E+1
1.226312E+1
1.226312E+1
1.226312E+1
1.226312E+1
1.234004E+1
1.241696E+1
1.249388E+1
1.226312E+1
1.018621E+1
7.801619E+0
8.263153E+0
1.134005E+1
1.380156E+1
1.403233E+1
1.295542E+1
1.234004E+1
1.264773E+1
1.303234E+1
1.318618E+1
1.310926E+1
1.303234E+1
1.310926E+1
1.318618E+1
1.326311E+1
1.326311E+1
1.326311E+1
1.334003E+1
1.334003E+1
1.341695E+1
1.341695E+1
1.341695E+1
1.341695E+1
1.334003E+1
1.341695E+1
1.341695E+1
1.349387E+1
1.349387E+1
1.349387E+1
1.349387E+1
1.349387E+1
1.349387E+1
1.357080E+1
1.357080E+1
1.364772E+1
1.364772E+1
1.364772E+1
1.372464E+1
1.372464E+1
1.380156E+1
1.387849E+1
1.403233E+1
1.403233E+1
1.410925E+1
1.418617E+1
1.426310E+1
1.434002E+1
1.441694E+1
1.449386E+1
1.457079E+1
1.464771E+1
1.472463E+1
1.464771E+1
1.403233E+1
1.364772E+1
1.395541E+1
1.472463E+1
1.526309E+1
1.526309E+1
1.503232E+1
1.503232E+1
1.518617E+1
1.534001E+1
1.534001E+1
1.534001E+1
1.534001E+1
1.541693E+1
1.541693E+1
1.549385E+1
1.557078E+1
1.557078E+1
1.557078E+1
1.557078E+1
1.564770E+1
1.572462E+1
1.572462E+1
1.580154E+1
1.587847E+1
1.587847E+1
1.595539E+1
1.587847E+1
1.595539E+1
1.610923E+1
1.618616E+1
1.610923E+1
1.595539E+1
1.587847E+1
1.587847E+1
1.603231E+1
1.610923E+1
1.610923E+1
1.610923E+1
1.610923E+1
1.610923E+1
1.603231E+1
1.595539E+1
1.587847E+1
1.580154E+1
1.587847E+1
1.587847E+1
1.580154E+1
1.572462E+1
1.564770E+1
1.557078E+1
1.557078E+1
1.557078E+1
1.549385E+1
1.541693E+1
1.549385E+1
1.557078E+1
1.557078E+1
1.557078E+1
1.557078E+1
1.557078E+1
1.564770E+1
1.580154E+1
1.580154E+1
1.580154E+1
1.587847E+1
1.595539E+1
1.610923E+1
1.634000E+1
1.649385E+1
1.664769E+1
1.672461E+1
1.680154E+1
1.680154E+1
1.680154E+1
1.680154E+1
1.687846E+1
1.695538E+1
1.695538E+1
1.710922E+1
1.718615E+1
1.726307E+1
1.726307E+1
1.726307E+1
1.726307E+1
1.726307E+1
1.726307E+1
1.718615E+1
1.710922E+1
1.718615E+1
1.726307E+1
1.718615E+1
1.710922E+1
1.703230E+1
1.695538E+1
1.695538E+1
1.695538E+1
1.695538E+1
1.695538E+1
1.695538E+1
1.687846E+1
1.680154E+1
1.672461E+1
1.664769E+1
1.664769E+1
1.657077E+1
1.649385E+1
1.634000E+1
1.634000E+1
1.634000E+1
1.634000E+1
1.634000E+1
1.618616E+1
1.603231E+1
1.595539E+1
1.603231E+1
1.618616E+1
1.618616E+1
1.618616E+1
1.610923E+1
1.618616E+1
1.626308E+1
1.618616E+1
1.618616E+1
1.618616E+1
1.626308E+1
1.641692E+1
1.641692E+1
1.641692E+1
1.641692E+1
1.641692E+1
1.649385E+1
1.649385E+1
1.649385E+1
1.649385E+1
1.649385E+1
1.649385E+1
1.657077E+1
1.657077E+1
1.657077E+1
1.664769E+1
1.664769E+1
1.672461E+1
1.672461E+1
1.687846E+1
1.687846E+1
1.687846E+1
1.695538E+1
1.695538E+1
1.703230E+1
1.703230E+1
1.710922E+1
1.718615E+1
1.718615E+1
1.726307E+1
1.733999E+1
1.741691E+1
1.749384E+1
1.749384E+1
1.757076E+1
1.764768E+1
1.764768E+1
1.764768E+1
1.764768E+1
1.764768E+1
1.764768E+1
1.764768E+1
1.764768E+1
1.757076E+1
1.757076E+1
1.749384E+1
1.749384E+1
1.749384E+1
1.741691E+1
1.733999E+1
1.718615E+1
1.710922E+1
1.703230E+1
1.687846E+1
1.680154E+1
1.672461E+1
1.657077E+1
1.649385E+1
1.641692E+1
1.634000E+1
1.626308E+1
1.618616E+1
1.610923E+1
1.603231E+1
1.595539E+1
1.587847E+1
1.587847E+1
1.580154E+1
1.580154E+1
1.580154E+1
1.564770E+1
1.557078E+1
1.557078E+1
1.564770E+1
1.564770E+1
1.557078E+1
1.557078E+1
1.549385E+1
1.549385E+1
1.549385E+1
1.549385E+1
1.541693E+1
1.541693E+1
1.541693E+1
1.541693E+1
1.534001E+1
1.526309E+1
1.526309E+1
1.518617E+1
1.510924E+1
1.503232E+1
1.503232E+1
1.503232E+1
1.495540E+1
1.487848E+1
1.487848E+1
1.487848E+1
1.487848E+1
1.480155E+1
1.472463E+1
1.464771E+1
1.464771E+1
1.464771E+1
1.457079E+1
1.449386E+1
1.449386E+1
1.449386E+1
1.441694E+1
1.441694E+1
1.441694E+1
1.441694E+1
1.441694E+1
1.434002E+1
1.434002E+1
1.426310E+1
1.418617E+1
1.410925E+1
1.410925E+1
1.410925E+1
1.410925E+1
1.403233E+1
1.403233E+1
1.395541E+1
1.395541E+1
1.387849E+1
1.387849E+1
1.395541E+1
1.395541E+1
1.395541E+1
1.395541E+1
1.395541E+1
1.395541E+1
1.403233E+1
1.410925E+1
1.410925E+1
1.410925E+1
1.410925E+1
1.418617E+1
1.418617E+1
1.418617E+1
1.418617E+1
1.418617E+1
1.426310E+1
1.434002E+1
1.441694E+1
1.449386E+1
1.449386E+1
1.449386E+1
1.457079E+1
1.457079E+1
1.457079E+1
1.457079E+1
1.464771E+1
1.480155E+1
1.487848E+1
1.495540E+1
1.495540E+1
1.503232E+1
1.510924E+1
1.518617E+1
1.518617E+1
1.518617E+1
1.518617E+1
1.518617E+1
1.526309E+1
1.534001E+1
1.541693E+1
1.549385E+1
1.549385E+1
1.549385E+1
1.549385E+1
1.549385E+1
1.557078E+1
1.564770E+1
1.572462E+1
1.580154E+1
1.587847E+1
1.587847E+1
1.580154E+1
1.580154E+1
1.580154E+1
1.587847E+1
1.587847E+1
1.580154E+1
1.580154E+1
1.580154E+1
1.572462E+1
1.564770E+1
1.564770E+1
1.564770E+1
1.572462E+1
1.564770E+1
1.557078E+1
1.549385E+1
1.549385E+1
1.549385E+1
1.557078E+1
1.564770E+1
1.572462E+1
1.572462E+1
1.564770E+1
1.557078E+1
1.557078E+1
1.572462E+1
1.587847E+1
1.610923E+1
1.618616E+1
1.626308E+1
1.626308E+1
1.626308E+1
1.634000E+1
1.641692E+1
1.649385E+1
1.649385E+1
1.634000E+1
1.618616E+1
1.610923E+1
1.587847E+1
1.572462E+1
1.564770E+1
1.557078E+1
1.557078E+1
1.557078E+1
1.564770E+1
1.564770E+1
1.564770E+1
1.564770E+1
1.564770E+1
1.572462E+1
1.580154E+1
1.587847E+1
1.595539E+1
1.603231E+1
1.603231E+1
1.603231E+1
1.595539E+1
1.595539E+1
1.595539E+1
1.587847E+1
1.580154E+1
1.580154E+1
1.587847E+1
1.587847E+1
1.595539E+1
1.595539E+1
1.595539E+1
1.603231E+1
1.603231E+1
1.610923E+1
1.618616E+1
1.618616E+1
1.618616E+1
1.618616E+1
1.626308E+1
1.641692E+1
1.649385E+1
1.649385E+1
1.641692E+1
1.634000E+1
1.634000E+1
1.634000E+1
1.641692E+1
1.649385E+1
1.649385E+1
1.649385E+1
1.649385E+1
1.657077E+1
1.657077E+1
1.664769E+1
1.664769E+1
1.664769E+1
1.672461E+1
1.680154E+1
1.687846E+1
1.687846E+1
1.695538E+1
1.695538E+1
1.695538E+1
1.695538E+1
1.703230E+1
1.710922E+1
1.710922E+1
1.703230E+1
1.703230E+1
1.703230E+1
1.703230E+1
1.710922E+1
1.710922E+1
1.718615E+1
1.718615E+1
1.718615E+1
1.718615E+1
1.710922E+1
1.703230E+1
1.695538E+1
1.695538E+1
1.703230E+1
1.695538E+1
1.687846E+1
1.672461E+1
1.664769E+1
1.664769E+1
1.657077E+1
1.649385E+1
1.634000E+1
1.626308E+1
1.618616E+1
1.610923E+1
1.603231E+1
1.595539E+1
1.580154E+1
1.572462E+1
1.564770E+1
1.549385E+1
1.541693E+1
1.534001E+1
1.518617E+1
1.510924E+1
1.503232E+1
1.503232E+1
1.503232E+1
1.495540E+1
1.472463E+1
1.457079E+1
1.449386E+1
1.449386E+1
1.464771E+1
1.472463E+1
1.472463E+1
1.472463E+1
1.472463E+1
1.472463E+1
1.464771E+1
1.472463E+1
1.472463E+1
1.480155E+1
1.480155E+1
1.472463E+1
1.480155E+1
1.480155E+1
1.487848E+1
1.487848E+1
1.495540E+1
1.503232E+1
1.503232E+1
1.495540E+1
1.495540E+1
1.487848E+1
1.487848E+1
1.487848E+1
1.487848E+1
1.480155E+1
1.480155E+1
1.480155E+1
1.487848E+1
1.487848E+1
1.480155E+1
1.480155E+1
1.472463E+1
1.472463E+1
1.464771E+1
1.457079E+1
1.457079E+1
1.457079E+1
1.449386E+1
1.441694E+1
1.434002E+1
1.434002E+1
1.434002E+1
1.441694E+1
1.441694E+1
1.434002E+1
1.426310E+1
1.418617E+1
1.418617E+1
1.418617E+1
1.410925E+1
1.403233E+1
1.395541E+1
1.395541E+1
1.387849E+1
1.380156E+1
1.372464E+1
1.372464E+1
1.372464E+1
1.372464E+1
1.364772E+1
1.357080E+1
1.349387E+1
1.341695E+1
1.334003E+1
1.326311E+1
1.326311E+1
1.326311E+1
1.318618E+1
1.310926E+1
1.295542E+1
1.287849E+1
1.287849E+1
1.287849E+1
1.280157E+1
1.272465E+1
1.272465E+1
1.264773E+1
1.264773E+1
1.264773E+1
1.257081E+1
1.257081E+1
1.249388E+1
1.249388E+1
1.249388E+1
1.241696E+1
1.241696E+1
1.241696E+1
1.241696E+1
1.249388E+1
1.249388E+1
1.249388E+1
1.241696E+1
1.241696E+1
1.241696E+1
1.249388E+1
1.249388E+1
1.257081E+1
1.249388E+1
1.257081E+1
1.249388E+1
1.334003E+1
1.818614E+1
2.318609E+1
2.157072E+1
1.495540E+1
1.018621E+1
1.018621E+1
1.257081E+1
1.372464E+1
1.310926E+1
1.226312E+1
1.218619E+1
1.257081E+1
1.280157E+1
1.272465E+1
1.249388E+1
1.241696E+1
1.241696E+1
1.249388E+1
1.241696E+1
1.241696E+1
1.234004E+1
1.234004E+1
1.226312E+1
1.226312E+1
1.226312E+1
1.226312E+1
1.226312E+1
1.226312E+1
1.218619E+1
1.218619E+1
1.218619E+1
1.218619E+1
1.195543E+1
1.187850E+1
1.195543E+1
1.210927E+1
1.218619E+1
1.218619E+1
1.210927E+1
1.210927E+1
1.218619E+1
1.218619E+1
1.218619E+1
1.210927E+1
1.210927E+1
1.203235E+1
1.203235E+1
1.210927E+1
1.210927E+1
1.210927E+1
1.210927E+1
1.210927E+1
1.218619E+1
1.210927E+1
1.203235E+1
1.203235E+1
1.203235E+1
1.203235E+1
1.210927E+1
1.210927E+1
1.210927E+1
1.210927E+1
1.210927E+1
1.210927E+1
1.210927E+1
1.203235E+1
1.210927E+1
1.210927E+1
1.210927E+1
1.203235E+1
1.203235E+1
1.203235E+1
1.203235E+1
1.203235E+1
1.195543E+1
1.180158E+1
1.172466E+1
1.180158E+1
1.180158E+1
1.172466E+1
1.157081E+1
1.149389E+1
1.149389E+1
1.149389E+1
1.149389E+1
1.141697E+1
1.134005E+1
1.126312E+1
1.134005E+1
1.134005E+1
1.134005E+1
1.126312E+1
1.118620E+1
1.110928E+1
1.118620E+1
1.118620E+1
1.118620E+1
1.118620E+1
1.110928E+1
1.110928E+1
1.110928E+1
1.110928E+1
1.110928E+1
1.110928E+1
1.110928E+1
1.110928E+1
1.110928E+1
1.118620E+1
1.118620E+1
1.118620E+1
1.118620E+1
1.118620E+1
1.118620E+1
1.118620E+1
1.103236E+1
1.095544E+1
1.087851E+1
1.095544E+1
1.103236E+1
1.103236E+1
1.103236E+1
1.095544E+1
1.087851E+1
1.095544E+1
1.103236E+1
1.103236E+1
1.095544E+1
1.087851E+1
1.087851E+1
1.080159E+1
1.080159E+1
1.080159E+1
1.080159E+1
1.072467E+1
1.072467E+1
1.064775E+1
1.064775E+1
1.064775E+1
1.064775E+1
1.064775E+1
1.057082E+1
1.049390E+1
1.041698E+1
1.041698E+1
1.041698E+1
1.034006E+1
1.026313E+1
1.026313E+1
1.034006E+1
1.034006E+1
1.026313E+1
1.018621E+1
1.010929E+1
1.010929E+1
1.018621E+1
1.018621E+1
1.010929E+1
1.003237E+1
9.955444E+0
9.955444E+0
9.878521E+0
9.878521E+0
9.878521E+0
9.801600E+0
9.801600E+0
9.724678E+0
9.647755E+0
9.570833E+0
9.647755E+0
9.570833E+0
9.493912E+0
9.416988E+0
9.340067E+0
9.263144E+0
9.263144E+0
9.263144E+0
9.186222E+0
9.109301E+0
9.109301E+0
9.109301E+0
9.186222E+0
9.109301E+0
9.032375E+0
9.032375E+0
9.032375E+0
9.032375E+0
9.032375E+0
8.955454E+0
8.878531E+0
8.878531E+0
8.955454E+0
9.032375E+0
9.032375E+0
9.032375E+0
9.032375E+0
9.032375E+0
9.109301E+0
9.032375E+0
9.032375E+0
8.955454E+0
9.032375E+0
9.032375E+0
9.032375E+0
9.032375E+0
9.032375E+0
9.032375E+0
9.032375E+0
8.955454E+0
8.878531E+0
8.878531E+0
8.878531E+0
8.801609E+0
8.801609E+0
8.801609E+0
8.878531E+0
8.878531E+0
8.801609E+0
8.724688E+0
8.647764E+0
8.647764E+0
8.724688E+0
8.647764E+0
8.647764E+0
8.647764E+0
8.724688E+0
8.724688E+0
8.724688E+0
8.724688E+0
8.647764E+0
8.647764E+0
8.647764E+0
8.647764E+0
8.647764E+0
8.647764E+0
8.570843E+0
8.570843E+0
8.570843E+0
8.493921E+0
8.493921E+0
8.493921E+0
8.493921E+0
8.493921E+0
8.416998E+0
8.340076E+0
8.340076E+0
8.416998E+0
8.416998E+0
8.416998E+0
8.416998E+0
8.340076E+0
8.416998E+0
8.416998E+0
8.416998E+0
8.493921E+0
8.493921E+0
8.493921E+0
8.493921E+0
8.416998E+0
8.416998E+0
8.493921E+0
8.647764E+0
8.647764E+0
8.647764E+0
8.570843E+0
8.570843E+0
8.570843E+0
8.493921E+0
8.493921E+0
8.493921E+0
8.647764E+0
8.724688E+0
8.878531E+0
9.032375E+0
9.263144E+0
9.493912E+0
9.570833E+0
9.801600E+0
1.026313E+1
1.064775E+1
1.087851E+1
1.095544E+1
1.095544E+1
1.087851E+1
1.087851E+1
1.064775E+1
1.034006E+1
1.010929E+1
9.878521E+0
9.724678E+0
9.570833E+0
9.416988E+0
9.340067E+0
9.263144E+0
9.263144E+0
9.416988E+0
9.416988E+0
9.493912E+0
9.570833E+0
9.724678E+0
9.878521E+0
9.878521E+0
9.724678E+0
9.647755E+0
9.570833E+0
9.416988E+0
9.263144E+0
9.032375E+0
8.878531E+0
8.878531E+0
8.801609E+0
8.801609E+0
8.724688E+0
8.647764E+0
8.647764E+0
8.647764E+0
8.724688E+0
8.801609E+0
8.801609E+0
8.801609E+0
8.878531E+0
8.955454E+0
9.032375E+0
8.955454E+0
8.878531E+0
8.724688E+0
8.647764E+0
8.570843E+0
8.570843E+0
8.647764E+0
8.647764E+0
8.647764E+0
8.647764E+0
8.647764E+0
8.724688E+0
8.801609E+0
8.878531E+0
8.955454E+0
8.955454E+0
8.955454E+0
8.955454E+0
8.955454E+0
9.032375E+0
9.032375E+0
9.032375E+0
8.955454E+0
8.955454E+0
8.878531E+0
8.801609E+0
8.724688E+0
8.724688E+0
8.647764E+0
8.647764E+0
8.570843E+0
8.493921E+0
8.340076E+0
8.186232E+0
8.109308E+0
7.955463E+0
7.801619E+0
7.647774E+0
7.570852E+0
7.493929E+0
7.493929E+0
7.493929E+0
7.417007E+0
7.417007E+0
7.263163E+0
7.186239E+0
7.109318E+0
7.032394E+0
6.955473E+0
6.878550E+0
6.878550E+0
6.878550E+0
6.878550E+0
6.878550E+0
6.878550E+0
6.878550E+0
6.801628E+0
6.801628E+0
6.724707E+0
6.724707E+0
6.724707E+0
6.724707E+0
6.724707E+0
6.801628E+0
6.801628E+0
6.878550E+0
6.878550E+0
6.878550E+0
6.878550E+0
6.955473E+0
7.032394E+0
7.032394E+0
7.032394E+0
7.032394E+0
7.032394E+0
6.955473E+0
6.955473E+0
7.032394E+0
7.032394E+0
7.109318E+0
7.032394E+0
6.955473E+0
6.955473E+0
6.955473E+0
6.955473E+0
6.955473E+0
7.032394E+0
7.032394E+0
7.032394E+0
7.109318E+0
7.186239E+0
7.186239E+0
7.186239E+0
7.186239E+0
7.109318E+0
7.109318E+0
7.109318E+0
7.032394E+0
6.955473E+0
6.878550E+0
6.724707E+0
6.647783E+0
6.647783E+0
6.493938E+0
6.340096E+0
6.263170E+0
6.186249E+0
6.186249E+0
6.186249E+0
6.032404E+0
5.878559E+0
5.801638E+0
5.878559E+0
5.955483E+0
5.878559E+0
5.724716E+0
5.647793E+0
5.724716E+0
5.724716E+0
5.801638E+0
5.801638E+0
5.878559E+0
5.878559E+0
5.878559E+0
5.878559E+0
5.878559E+0
5.878559E+0
5.955483E+0
6.032404E+0
6.109327E+0
6.109327E+0
6.109327E+0
6.032404E+0
6.032404E+0
6.109327E+0
6.109327E+0
6.186249E+0
6.186249E+0
6.263170E+0
6.340096E+0
6.340096E+0
6.340096E+0
6.340096E+0
6.340096E+0
6.340096E+0
6.340096E+0
6.417017E+0
6.493938E+0
6.493938E+0
6.417017E+0
6.340096E+0
6.417017E+0
6.417017E+0
6.417017E+0
6.417017E+0
6.493938E+0
6.417017E+0
6.417017E+0
6.417017E+0
6.340096E+0
6.417017E+0
6.417017E+0
6.417017E+0
6.417017E+0
6.340096E+0
6.340096E+0
6.340096E+0
6.263170E+0
6.186249E+0
6.186249E+0
6.186249E+0
6.263170E+0
6.263170E+0
6.263170E+0
6.340096E+0
6.340096E+0
6.340096E+0
6.263170E+0
6.263170E+0
6.340096E+0
6.417017E+0
6.417017E+0
6.493938E+0
6.570862E+0
6.647783E+0
6.724707E+0
6.724707E+0
6.724707E+0
6.801628E+0
6.801628E+0
6.878550E+0
6.878550E+0
6.955473E+0
6.955473E+0
6.955473E+0
6.955473E+0
6.955473E+0
6.955473E+0
6.955473E+0
6.878550E+0
6.955473E+0
7.032394E+0
7.186239E+0
7.186239E+0
7.186239E+0
7.109318E+0
7.109318E+0
7.109318E+0
7.109318E+0
7.109318E+0
7.109318E+0
7.032394E+0
7.032394E+0
6.955473E+0
6.955473E+0
6.878550E+0
6.801628E+0
6.801628E+0
6.878550E+0
6.878550E+0
6.878550E+0
6.801628E+0
6.724707E+0
6.724707E+0
6.801628E+0
6.801628E+0
6.724707E+0
6.647783E+0
6.647783E+0
6.647783E+0
6.647783E+0
6.647783E+0
6.647783E+0
6.647783E+0
6.570862E+0
6.570862E+0
6.570862E+0
6.570862E+0
6.493938E+0
6.493938E+0
6.417017E+0
6.417017E+0
6.417017E+0
6.493938E+0
6.493938E+0
6.417017E+0
6.417017E+0
6.417017E+0
6.417017E+0
6.417017E+0
6.417017E+0
6.493938E+0
6.493938E+0
6.493938E+0
6.493938E+0
6.570862E+0
6.570862E+0
6.570862E+0
6.647783E+0
6.724707E+0
6.878550E+0
6.955473E+0
6.878550E+0
6.878550E+0
6.878550E+0
6.878550E+0
6.955473E+0
6.955473E+0
7.032394E+0
7.032394E+0
7.109318E+0
7.186239E+0
7.263163E+0
7.263163E+0
7.263163E+0
7.263163E+0
7.263163E+0
7.263163E+0
7.263163E+0
7.263163E+0
7.263163E+0
7.340086E+0
7.340086E+0
7.340086E+0
7.340086E+0
7.340086E+0
7.340086E+0
7.493929E+0
7.570852E+0
7.493929E+0
7.493929E+0
7.493929E+0
7.493929E+0
7.493929E+0
7.493929E+0
7.493929E+0
7.417007E+0
7.340086E+0
7.263163E+0
7.263163E+0
7.340086E+0
7.340086E+0
7.340086E+0
7.263163E+0
7.263163E+0
7.263163E+0
7.340086E+0
7.340086E+0
7.417007E+0
7.647774E+0
8.032385E+0
8.724688E+0
9.647755E+0
1.103236E+1
1.264773E+1
1.457079E+1
1.657077E+1
1.841690E+1
1.980150E+1
2.064765E+1
2.072458E+1
2.026304E+1
1.918613E+1
1.780153E+1
1.618616E+1
1.449386E+1
1.287849E+1
1.149389E+1
1.034006E+1
9.416988E+0
8.724688E+0
8.340076E+0
8.340076E+0
8.493921E+0
8.955454E+0
9.493912E+0
1.010929E+1
1.064775E+1
1.118620E+1
1.149389E+1
1.164774E+1
1.157081E+1
1.126312E+1
1.087851E+1
1.041698E+1
9.955444E+0
9.493912E+0
8.955454E+0
8.340076E+0
7.724697E+0
7.263163E+0
7.109318E+0
7.032394E+0
6.955473E+0
7.032394E+0
7.263163E+0
7.570852E+0
7.955463E+0
8.263153E+0
8.647764E+0
8.955454E+0
9.186222E+0
9.263144E+0
9.263144E+0
9.263144E+0
9.109301E+0
8.955454E+0
8.724688E+0
8.570843E+0
8.416998E+0
8.340076E+0
8.263153E+0
8.263153E+0
8.263153E+0
8.340076E+0
8.416998E+0
8.570843E+0
8.724688E+0
8.878531E+0
8.878531E+0
8.955454E+0
9.032375E+0
9.109301E+0
9.263144E+0
9.416988E+0
9.416988E+0
9.340067E+0
9.263144E+0
9.340067E+0
9.340067E+0
9.263144E+0
9.109301E+0
8.955454E+0
8.955454E+0
8.878531E+0
8.878531E+0
8.878531E+0
8.878531E+0
8.878531E+0
8.878531E+0
8.801609E+0
8.801609E+0
8.801609E+0
8.878531E+0
8.878531E+0
8.878531E+0
8.801609E+0
8.647764E+0
8.570843E+0
8.493921E+0
8.416998E+0
8.263153E+0
8.186232E+0
8.109308E+0
7.955463E+0
7.801619E+0
7.647774E+0
7.570852E+0
7.570852E+0
7.493929E+0
7.417007E+0
7.186239E+0
7.032394E+0
6.955473E+0
7.032394E+0
7.032394E+0
6.955473E+0
6.801628E+0
6.724707E+0
6.724707E+0
6.724707E+0
6.647783E+0
6.647783E+0
6.570862E+0
6.493938E+0
6.493938E+0
6.570862E+0
6.647783E+0
6.570862E+0
6.570862E+0
6.570862E+0
6.570862E+0
6.417017E+0
6.417017E+0
6.570862E+0
6.724707E+0
6.801628E+0
6.801628E+0
6.724707E+0
6.724707E+0
6.647783E+0
6.724707E+0
6.801628E+0
6.801628E+0
6.801628E+0
6.801628E+0
6.724707E+0
6.801628E+0
6.878550E+0
6.955473E+0
6.955473E+0
6.955473E+0
6.955473E+0
7.032394E+0
7.109318E+0
7.186239E+0
7.109318E+0
7.109318E+0
7.032394E+0
7.109318E+0
7.109318E+0
7.340086E+0
9.032375E+0
1.087851E+1
1.049390E+1
8.109308E+0
6.263170E+0
6.263170E+0
7.109318E+0
7.570852E+0
7.340086E+0
7.032394E+0
7.032394E+0
7.186239E+0
7.263163E+0
7.186239E+0
7.186239E+0
7.263163E+0
7.340086E+0
7.340086E+0
7.340086E+0
7.340086E+0
7.263163E+0
7.263163E+0
7.263163E+0
7.263163E+0
7.263163E+0
7.263163E+0
7.340086E+0
7.340086E+0
7.263163E+0
7.340086E+0
7.417007E+0
7.417007E+0
7.340086E+0
7.340086E+0
7.417007E+0
7.417007E+0
7.417007E+0
7.417007E+0
7.493929E+0
7.493929E+0
7.570852E+0
7.647774E+0
7.647774E+0
7.724697E+0
7.801619E+0
7.801619E+0
7.801619E+0
7.878540E+0
7.878540E+0
7.955463E+0
8.032385E+0
8.109308E+0
8.186232E+0
8.263153E+0
8.263153E+0
8.340076E+0
8.493921E+0
8.493921E+0
8.493921E+0
8.570843E+0
8.647764E+0
8.724688E+0
8.647764E+0
8.647764E+0
8.570843E+0
8.570843E+0
8.647764E+0
8.724688E+0
8.801609E+0
8.801609E+0
8.801609E+0
8.801609E+0
8.724688E+0
8.647764E+0
8.724688E+0
8.801609E+0
8.878531E+0
8.801609E+0
8.724688E+0
8.724688E+0
8.801609E+0
8.878531E+0
8.878531E+0
8.801609E+0
8.878531E+0
8.878531E+0
8.955454E+0
8.878531E+0
8.878531E+0
8.801609E+0
8.724688E+0
8.647764E+0
8.570843E+0
8.570843E+0
8.570843E+0
8.570843E+0
8.647764E+0
8.647764E+0
8.647764E+0
8.647764E+0
8.647764E+0
8.647764E+0
8.570843E+0
8.570843E+0
8.493921E+0
8.416998E+0
8.416998E+0
8.416998E+0
8.493921E+0
8.493921E+0
8.493921E+0
8.416998E+0
8.416998E+0
8.416998E+0
8.493921E+0
8.493921E+0
8.493921E+0
8.570843E+0
8.647764E+0
8.647764E+0
8.647764E+0
8.493921E+0
8.416998E+0
8.416998E+0
8.570843E+0
8.647764E+0
8.647764E+0
8.647764E+0
8.570843E+0
8.647764E+0
8.647764E+0
8.647764E+0
8.570843E+0
8.570843E+0
8.570843E+0
8.570843E+0
8.570843E+0
8.570843E+0
8.570843E+0
8.570843E+0
8.570843E+0
8.493921E+0
8.570843E+0
8.570843E+0
8.647764E+0
8.647764E+0
8.647764E+0
8.647764E+0
8.570843E+0
8.570843E+0
8.647764E+0
8.724688E+0
8.801609E+0
8.801609E+0
8.801609E+0
8.801609E+0
8.801609E+0
8.878531E+0
8.801609E+0
8.724688E+0
8.724688E+0
8.724688E+0
8.724688E+0
8.724688E+0
8.647764E+0
8.570843E+0
8.493921E+0
8.493921E+0
8.416998E+0
8.416998E+0
8.340076E+0
8.340076E+0
8.340076E+0
8.340076E+0
8.340076E+0
8.263153E+0
8.186232E+0
8.109308E+0
8.109308E+0
8.032385E+0
7.955463E+0
7.878540E+0
7.878540E+0
7.801619E+0
7.801619E+0
7.801619E+0
7.878540E+0
7.878540E+0
7.801619E+0
7.724697E+0
7.724697E+0
7.801619E+0
7.801619E+0
7.724697E+0
7.647774E+0
7.647774E+0
7.647774E+0
7.801619E+0
7.878540E+0
7.878540E+0
7.878540E+0
7.801619E+0
7.801619E+0
7.878540E+0
7.878540E+0
7.878540E+0
7.878540E+0
7.878540E+0
7.878540E+0
7.955463E+0
8.032385E+0
7.955463E+0
7.955463E+0
7.955463E+0
7.955463E+0
7.955463E+0
8.032385E+0
8.032385E+0
8.032385E+0
7.955463E+0
7.955463E+0
8.032385E+0
8.109308E+0
8.109308E+0
8.109308E+0
8.109308E+0
8.032385E+0
8.032385E+0
8.032385E+0
7.955463E+0
7.955463E+0
7.955463E+0
7.955463E+0
7.878540E+0
7.878540E+0
7.955463E+0
7.955463E+0
7.955463E+0
7.955463E+0
7.878540E+0
7.801619E+0
7.801619E+0
7.801619E+0
7.801619E+0
7.801619E+0
7.878540E+0
7.801619E+0
7.801619E+0
7.801619E+0
7.801619E+0
7.724697E+0
7.724697E+0
7.724697E+0
7.724697E+0
7.724697E+0
7.724697E+0
7.647774E+0
7.647774E+0
7.724697E+0
7.724697E+0
7.801619E+0
7.801619E+0
7.801619E+0
7.878540E+0
7.801619E+0
7.724697E+0
7.647774E+0
7.647774E+0
7.570852E+0
7.570852E+0
7.570852E+0
7.570852E+0
7.570852E+0
8.109308E+0
1.087851E+1
1.341695E+1
1.234004E+1
8.724688E+0
6.263170E+0
6.493938E+0
7.801619E+0
8.340076E+0
8.032385E+0
7.493929E+0
7.417007E+0
7.570852E+0
7.801619E+0
7.878540E+0
7.878540E+0
7.801619E+0
7.801619E+0
7.801619E+0
7.878540E+0
7.878540E+0
7.878540E+0
7.878540E+0
7.955463E+0
7.955463E+0
8.032385E+0
8.032385E+0
8.032385E+0
8.032385E+0
8.032385E+0
8.032385E+0
8.032385E+0
7.955463E+0
7.955463E+0
7.955463E+0
7.955463E+0
7.955463E+0
7.955463E+0
8.032385E+0
8.032385E+0
8.032385E+0
8.032385E+0
7.955463E+0
7.955463E+0
7.955463E+0
7.955463E+0
7.955463E+0
7.878540E+0
7.878540E+0
7.878540E+0
7.801619E+0
7.801619E+0
7.878540E+0
7.955463E+0
7.878540E+0
7.801619E+0
7.801619E+0
7.801619E+0
7.801619E+0
7.801619E+0
7.801619E+0
7.801619E+0
7.801619E+0
7.801619E+0
7.801619E+0
7.724697E+0
7.724697E+0
7.647774E+0
7.647774E+0
7.647774E+0
7.647774E+0
7.570852E+0
7.570852E+0
7.570852E+0
7.340086E+0
6.955473E+0
7.032394E+0
7.417007E+0
7.724697E+0
7.724697E+0
7.570852E+0
7.493929E+0
7.570852E+0
7.724697E+0
7.724697E+0
7.647774E+0
7.570852E+0
7.647774E+0
7.955463E+0
8.263153E+0
8.186232E+0
7.801619E+0
7.493929E+0
7.493929E+0
7.647774E+0
7.724697E+0
7.724697E+0
7.724697E+0
7.647774E+0
7.647774E+0
7.647774E+0
7.724697E+0
7.724697E+0
7.724697E+0
7.647774E+0
7.647774E+0
7.647774E+0
7.647774E+0
7.647774E+0
7.570852E+0
7.647774E+0
7.647774E+0
7.647774E+0
7.647774E+0
7.724697E+0
7.724697E+0
7.724697E+0
7.724697E+0
7.724697E+0
7.570852E+0
7.493929E+0
7.570852E+0
7.647774E+0
7.724697E+0
7.647774E+0
7.647774E+0
7.647774E+0
7.647774E+0
7.647774E+0
7.570852E+0
7.570852E+0
7.570852E+0
7.493929E+0
7.570852E+0
7.647774E+0
7.724697E+0
7.724697E+0
7.724697E+0
7.647774E+0
7.647774E+0
7.570852E+0
7.570852E+0
7.647774E+0
7.801619E+0
7.878540E+0
7.955463E+0
7.878540E+0
7.724697E+0
7.724697E+0
7.801619E+0
7.801619E+0
7.801619E+0
7.724697E+0
7.570852E+0
7.493929E+0
7.493929E+0
7.493929E+0
7.493929E+0
7.417007E+0
7.417007E+0
7.417007E+0
7.340086E+0
7.340086E+0
7.340086E+0
7.340086E+0
7.340086E+0
7.417007E+0
7.340086E+0
7.340086E+0
7.263163E+0
7.263163E+0
7.340086E+0
7.340086E+0
7.417007E+0
7.340086E+0
7.340086E+0
7.263163E+0
7.340086E+0
7.417007E+0
7.417007E+0
7.493929E+0
7.570852E+0
7.570852E+0
7.570852E+0
7.570852E+0
7.570852E+0
7.570852E+0
7.493929E+0
7.493929E+0
7.570852E+0
7.570852E+0
7.647774E+0
7.647774E+0
7.647774E+0
7.724697E+0
7.647774E+0
7.570852E+0
7.493929E+0
7.570852E+0
7.570852E+0
7.570852E+0
7.493929E+0
7.570852E+0
7.647774E+0
7.570852E+0
7.493929E+0
7.493929E+0
7.570852E+0
7.647774E+0
7.647774E+0
7.570852E+0
7.570852E+0
7.570852E+0
7.570852E+0
7.570852E+0
7.493929E+0
7.493929E+0
7.493929E+0
7.570852E+0
7.647774E+0
7.724697E+0
7.724697E+0
7.647774E+0
7.647774E+0
7.647774E+0
7.647774E+0
7.570852E+0
7.493929E+0
7.570852E+0
7.647774E+0
7.724697E+0
7.724697E+0
7.647774E+0
7.647774E+0
7.647774E+0
7.570852E+0
7.570852E+0
7.570852E+0
7.647774E+0
7.570852E+0
7.570852E+0
7.493929E+0
7.570852E+0
7.647774E+0
7.647774E+0
7.647774E+0
7.570852E+0
7.493929E+0
7.493929E+0
7.570852E+0
7.570852E+0
7.570852E+0
7.493929E+0
7.570852E+0
7.647774E+0
7.647774E+0
7.647774E+0
7.570852E+0
7.493929E+0
7.417007E+0
7.417007E+0
7.340086E+0
7.340086E+0
7.340086E+0
7.417007E+0
7.340086E+0
7.263163E+0
7.263163E+0
7.340086E+0
7.417007E+0
7.340086E+0
7.263163E+0
7.263163E+0
7.263163E+0
7.263163E+0
7.263163E+0
7.263163E+0
7.263163E+0
7.263163E+0
7.186239E+0
7.186239E+0
7.186239E+0
7.186239E+0
7.186239E+0
7.263163E+0
7.340086E+0
7.340086E+0
7.263163E+0
7.263163E+0
7.186239E+0
7.186239E+0
7.186239E+0
7.263163E+0
7.263163E+0
7.263163E+0
7.263163E+0
7.186239E+0
7.186239E+0
7.186239E+0
7.186239E+0
7.186239E+0
7.186239E+0
7.109318E+0
7.109318E+0
7.186239E+0
7.263163E+0
7.263163E+0
7.186239E+0
7.186239E+0
7.109318E+0
7.109318E+0
7.186239E+0
7.186239E+0
7.109318E+0
7.032394E+0
7.109318E+0
7.109318E+0
7.032394E+0
7.032394E+0
7.032394E+0
7.032394E+0
6.955473E+0
6.878550E+0
6.801628E+0
6.724707E+0
6.724707E+0
6.801628E+0
6.878550E+0
6.878550E+0
6.801628E+0
6.724707E+0
6.724707E+0
6.801628E+0
6.801628E+0
6.801628E+0
6.878550E+0
6.955473E+0
6.955473E+0
6.878550E+0
6.801628E+0
6.878550E+0
6.955473E+0
7.032394E+0
7.032394E+0
6.955473E+0
6.955473E+0
7.032394E+0
7.109318E+0
7.109318E+0
7.109318E+0
7.032394E+0
7.032394E+0
7.109318E+0
7.109318E+0
7.186239E+0
7.186239E+0
7.186239E+0
7.109318E+0
6.955473E+0
6.801628E+0
6.647783E+0
6.493938E+0
6.263170E+0
5.955483E+0
5.647793E+0
5.263181E+0
4.801647E+0
4.340113E+0
3.801657E+0
3.263201E+0
2.801666E+0
2.263209E+0
1.801675E+0
1.263218E+0
8.016844E-1
3.401499E-1
-4.446220E-2
-4.290733E-1
-7.367630E-1
-8.906069E-1
-9.675293E-1
-1.044453E+0
-1.121374E+0
-1.121374E+0
-1.121374E+0
-1.044453E+0
-9.675293E-1
-8.136845E-1
-5.829182E-1
-4.290733E-1
-3.521509E-1
-3.521509E-1
-3.521509E-1
-1.983061E-1
-1.213837E-1
-4.446220E-2
-4.446220E-2
-1.213837E-1
-1.213837E-1
-1.213837E-1
-1.213837E-1
-1.213837E-1
-1.213837E-1
-4.446220E-2
-1.213837E-1
-1.983061E-1
-3.521509E-1
-4.290733E-1
-4.290733E-1
-4.290733E-1
-3.521509E-1
-5.059948E-1
-6.598406E-1
-7.367630E-1
-5.059948E-1
-2.752285E-1
-4.446220E-2
3.246117E-2
1.863060E-1
4.170723E-1
6.478396E-1
9.555292E-1
1.186297E+0
1.263218E+0
1.340140E+0
1.417064E+0
1.647830E+0
1.878598E+0
1.878598E+0
1.955520E+0
2.032442E+0
2.263209E+0
2.493977E+0
2.493977E+0
2.186287E+0
1.724752E+0
1.109374E+0
5.709181E-1
3.401499E-1
4.170723E-1
6.478396E-1
8.786068E-1
1.032452E+0
1.186297E+0
1.263218E+0
1.417064E+0
1.417064E+0
1.186297E+0
8.016844E-1
4.170723E-1
3.246117E-2
-1.983061E-1
-5.059948E-1
-8.136845E-1
-1.121374E+0
-1.505986E+0
-2.044443E+0
-2.505977E+0
-3.044433E+0
-3.429045E+0
-3.813657E+0
-4.198269E+0
-4.582880E+0
-4.890570E+0
-5.198259E+0
-5.429026E+0
-5.505949E+0
-5.505949E+0
-5.582871E+0
-5.505949E+0
-5.429026E+0
-5.198259E+0
-5.044415E+0
-4.813647E+0
-4.582880E+0
-4.275191E+0
-3.813657E+0
-3.275200E+0
-2.813666E+0
-2.275209E+0
-1.736754E+0
-1.275219E+0
-8.136845E-1
-3.521509E-1
1.093836E-1
4.939957E-1
8.016844E-1
1.032452E+0
1.263218E+0
1.493986E+0
1.647830E+0
1.801675E+0
1.955520E+0
2.032442E+0
2.186287E+0
2.263209E+0
2.340132E+0
2.340132E+0
2.417054E+0
2.493977E+0
2.647821E+0
2.724743E+0
2.724743E+0
2.647821E+0
2.647821E+0
2.570899E+0
2.570899E+0
2.570899E+0
2.647821E+0
2.647821E+0
2.647821E+0
2.570899E+0
2.493977E+0
2.570899E+0
2.647821E+0
2.801666E+0
2.955510E+0
3.109355E+0
3.263201E+0
3.340122E+0
3.417045E+0
3.417045E+0
3.263201E+0
3.109355E+0
2.955510E+0
2.801666E+0
2.570899E+0
2.109365E+0
1.493986E+0
8.016844E-1
2.632275E-1
-1.213837E-1
-3.521509E-1
-5.829182E-1
-7.367630E-1
-8.906069E-1
-1.121374E+0
-1.275219E+0
-1.505986E+0
-1.736754E+0
-1.890597E+0
-2.044443E+0
-2.198287E+0
-2.275209E+0
-2.352132E+0
-2.505977E+0
-2.582899E+0
-2.659822E+0
-2.659822E+0
-2.659822E+0
-2.582899E+0
-2.582899E+0
-2.582899E+0
-2.582899E+0
-2.659822E+0
-2.659822E+0
-2.736744E+0
-2.659822E+0
-2.582899E+0
-2.429055E+0
-2.275209E+0
-2.198287E+0
-2.121365E+0
-1.967521E+0
-1.890597E+0
-1.890597E+0
-1.890597E+0
-1.890597E+0
-1.813675E+0
-1.736754E+0
-1.659831E+0
-1.659831E+0
-1.659831E+0
-1.736754E+0
-1.736754E+0
-1.659831E+0
-1.582909E+0
-1.582909E+0
-1.582909E+0
-1.659831E+0
-1.582909E+0
-1.429064E+0
-1.352141E+0
-1.352141E+0
-1.429064E+0
-1.429064E+0
-1.429064E+0
-1.429064E+0
-1.429064E+0
-1.505986E+0
-1.582909E+0
-1.736754E+0
-1.890597E+0
-1.967521E+0
-2.044443E+0
-2.198287E+0
-2.429055E+0
-2.582899E+0
-2.659822E+0
-2.736744E+0
-3.044433E+0
-3.275200E+0
-3.352123E+0
-3.429045E+0
-3.582890E+0
-3.813657E+0
-4.044424E+0
-4.198269E+0
-4.275191E+0
-4.352113E+0
-4.505958E+0
-4.659803E+0
-4.736725E+0
-4.890570E+0
-5.044415E+0
-5.275181E+0
-5.429026E+0
-5.582871E+0
-5.582871E+0
-5.659793E+0
-5.736716E+0
-5.813638E+0
-5.890561E+0
-6.044406E+0
-6.198250E+0
-6.352095E+0
-6.505940E+0
-6.582861E+0
-6.659784E+0
-6.659784E+0
-6.659784E+0
-6.582861E+0
-6.659784E+0
-6.813629E+0
-7.044395E+0
-7.275163E+0
-7.198240E+0
-7.121318E+0
-7.044395E+0
-7.121318E+0
-7.121318E+0
-7.044395E+0
-6.967473E+0
-6.890551E+0
-6.890551E+0
-6.890551E+0
-6.736707E+0
-6.582861E+0
-6.505940E+0
-6.429017E+0
-6.352095E+0
-6.352095E+0
-6.275172E+0
-6.275172E+0
-6.198250E+0
-6.121327E+0
-6.044406E+0
-5.967483E+0
-5.967483E+0
-5.967483E+0
-6.044406E+0
-6.121327E+0
-6.121327E+0
-6.121327E+0
-6.198250E+0
-6.275172E+0
-6.352095E+0
-6.505940E+0
-6.505940E+0
-6.505940E+0
-6.505940E+0
-6.582861E+0
-6.659784E+0
-6.736707E+0
-6.736707E+0
-6.736707E+0
-6.813629E+0
-6.890551E+0
-6.967473E+0
-7.044395E+0
-7.121318E+0
-7.275163E+0
-7.429008E+0
-7.429008E+0
-7.429008E+0
-7.429008E+0
-7.505930E+0
-7.659775E+0
-7.736697E+0
-7.736697E+0
-7.736697E+0
-7.736697E+0
-7.659775E+0
-7.582852E+0
-7.505930E+0
-7.429008E+0
-7.429008E+0
-7.429008E+0
-7.352085E+0
-7.352085E+0
-7.352085E+0
-7.352085E+0
-7.352085E+0
-7.352085E+0
-7.275163E+0
-7.275163E+0
-7.198240E+0
-7.121318E+0
-7.121318E+0
-7.044395E+0
-7.044395E+0
-7.044395E+0
-6.967473E+0
-6.890551E+0
-6.890551E+0
-6.890551E+0
-6.967473E+0
-6.967473E+0
-7.121318E+0
-7.198240E+0
-7.121318E+0
-6.890551E+0
-6.736707E+0
-6.736707E+0
-6.813629E+0
-6.967473E+0
-6.967473E+0
-6.890551E+0
-6.813629E+0
-6.736707E+0
-6.813629E+0
-6.813629E+0
-6.736707E+0
-6.736707E+0
-6.736707E+0
-6.736707E+0
-6.813629E+0
-6.736707E+0
-6.659784E+0
-6.736707E+0
-7.044395E+0
-7.352085E+0
-7.198240E+0
-6.813629E+0
-6.582861E+0
-6.659784E+0
-6.736707E+0
-6.813629E+0
-6.736707E+0
-6.736707E+0
-6.736707E+0
-6.890551E+0
-6.967473E+0
-7.121318E+0
-7.121318E+0
-7.198240E+0
-7.352085E+0
-7.429008E+0
-7.429008E+0
-7.429008E+0
-7.582852E+0
-7.659775E+0
-7.736697E+0
-7.813619E+0
-7.890542E+0
-7.890542E+0
-7.967464E+0
-8.044386E+0
-8.198231E+0
-8.275153E+0
-8.352076E+0
-8.428998E+0
-8.352076E+0
-8.352076E+0
-8.352076E+0
-8.428998E+0
-8.659765E+0
-8.813610E+0
-8.890533E+0
-8.890533E+0
-8.813610E+0
-8.890533E+0
-8.967455E+0
-8.967455E+0
-9.044377E+0
-9.044377E+0
-9.044377E+0
-9.121300E+0
-9.044377E+0
-9.044377E+0
-9.121300E+0
-9.198221E+0
-9.275145E+0
-9.275145E+0
-9.198221E+0
-9.198221E+0
-9.198221E+0
-9.198221E+0
-9.198221E+0
-9.198221E+0
-9.121300E+0
-9.044377E+0
-9.044377E+0
-9.121300E+0
-9.121300E+0
-9.044377E+0
-9.044377E+0
-8.967455E+0
-8.967455E+0
-8.967455E+0
-8.967455E+0
-8.967455E+0
-8.967455E+0
-9.044377E+0
-9.121300E+0
-9.198221E+0
-9.198221E+0
-9.275145E+0
-9.352066E+0
-9.428988E+0
-9.582833E+0
-9.659756E+0
-9.736678E+0
-9.736678E+0
-9.736678E+0
-9.736678E+0
-9.813601E+0
-9.890523E+0
-9.890523E+0
-9.890523E+0
-9.813601E+0
-9.813601E+0
-9.736678E+0
-9.736678E+0
-9.736678E+0
-9.736678E+0
-9.582833E+0
-9.505911E+0
-9.505911E+0
-9.428988E+0
-9.428988E+0
-9.428988E+0
-9.352066E+0
-9.275145E+0
-9.198221E+0
-9.121300E+0
-9.044377E+0
-8.967455E+0
-8.890533E+0
-8.890533E+0
-8.813610E+0
-8.813610E+0
-8.736688E+0
-8.736688E+0
-8.736688E+0
-8.736688E+0
-8.736688E+0
-8.813610E+0
-8.890533E+0
-8.890533E+0
-8.890533E+0
-8.967455E+0
-9.044377E+0
-9.044377E+0
-9.121300E+0
-9.121300E+0
-9.198221E+0
-9.428988E+0
-9.582833E+0
-9.659756E+0
-9.659756E+0
-9.813601E+0
-9.890523E+0
-9.967445E+0
-1.004437E+1
-1.019821E+1
-1.027514E+1
-1.027514E+1
-1.027514E+1
-1.027514E+1
-1.027514E+1
-1.035206E+1
-1.042898E+1
-1.042898E+1
-1.042898E+1
-1.050590E+1
-1.050590E+1
-1.058282E+1
-1.065975E+1
-1.065975E+1
-1.065975E+1
-1.065975E+1
-1.073667E+1
-1.073667E+1
-1.081359E+1
-1.073667E+1
-1.073667E+1
-1.081359E+1
-1.081359E+1
-1.081359E+1
-1.073667E+1
-1.073667E+1
-1.073667E+1
-1.073667E+1
-1.073667E+1
-1.073667E+1
-1.073667E+1
-1.065975E+1
-1.065975E+1
-1.058282E+1
-1.058282E+1
-1.050590E+1
-1.050590E+1
-1.050590E+1
-1.058282E+1
-1.050590E+1
-1.042898E+1
-1.035206E+1
-1.035206E+1
-1.050590E+1
-1.058282E+1
-1.050590E+1
-1.035206E+1
-1.027514E+1
-1.027514E+1
-1.027514E+1
-1.012129E+1
-1.004437E+1
-1.004437E+1
-1.012129E+1
-1.019821E+1
-1.019821E+1
-1.027514E+1
-1.027514E+1
-1.019821E+1
-1.004437E+1
-9.967445E+0
-1.004437E+1
-1.004437E+1
-1.004437E+1
-9.967445E+0
-9.967445E+0
-9.967445E+0
-1.004437E+1
-1.004437E+1
-1.004437E+1
-1.004437E+1
-1.004437E+1
-1.012129E+1
-1.027514E+1
-1.012129E+1
-9.813601E+0
-9.659756E+0
-9.659756E+0
-9.736678E+0
-9.736678E+0
-9.736678E+0
-9.659756E+0
-9.659756E+0
-9.659756E+0
-9.659756E+0
-9.736678E+0
-9.813601E+0
-9.736678E+0
-9.659756E+0
-9.505911E+0
-9.428988E+0
-9.428988E+0
-9.505911E+0
-9.582833E+0
-9.659756E+0
-9.659756E+0
-9.582833E+0
-9.582833E+0
-9.659756E+0
-9.659756E+0
-9.736678E+0
-9.736678E+0
-9.659756E+0
-9.659756E+0
-9.659756E+0
-9.736678E+0
-9.813601E+0
-9.813601E+0
-9.659756E+0
-9.582833E+0
-9.505911E+0
-9.505911E+0
-9.582833E+0
-9.582833E+0
-9.582833E+0
-9.582833E+0
-9.582833E+0
-9.659756E+0
-9.736678E+0
-9.736678E+0
-9.736678E+0
-9.736678E+0
-9.813601E+0
-9.890523E+0
-9.890523E+0
-9.967445E+0
-9.967445E+0
-9.967445E+0
-1.004437E+1
-1.004437E+1
-1.004437E+1
-1.012129E+1
-1.019821E+1
-1.035206E+1
-1.035206E+1
-1.035206E+1
-1.035206E+1
-1.035206E+1
-1.035206E+1
-1.042898E+1
-1.058282E+1
-1.065975E+1
-1.058282E+1
-1.050590E+1
-1.042898E+1
-1.042898E+1
-1.050590E+1
-1.050590E+1
-1.058282E+1
-1.073667E+1
-1.096744E+1
-1.089051E+1
-1.058282E+1
-1.035206E+1
-1.035206E+1
-1.035206E+1
-1.027514E+1
-1.012129E+1
-9.967445E+0
-9.890523E+0
-9.890523E+0
-9.890523E+0
-9.813601E+0
-9.659756E+0
-9.582833E+0
-9.505911E+0
-9.428988E+0
-9.352066E+0
-9.352066E+0
-9.428988E+0
-9.505911E+0
-9.505911E+0
-9.582833E+0
-9.659756E+0
-9.659756E+0
-9.736678E+0
-9.813601E+0
-9.890523E+0
-9.890523E+0
-9.890523E+0
-9.890523E+0
-9.813601E+0
-9.813601E+0
-9.813601E+0
-9.813601E+0
-9.813601E+0
-9.736678E+0
-9.659756E+0
-9.659756E+0
-9.659756E+0
-9.659756E+0
-9.659756E+0
-9.736678E+0
-9.890523E+0
-9.967445E+0
-9.967445E+0
-9.967445E+0
-9.890523E+0
-9.890523E+0
-9.890523E+0
-9.890523E+0
-9.813601E+0
-9.813601E+0
-9.813601E+0
-9.813601E+0
-9.890523E+0
-9.890523E+0
-9.967445E+0
-9.890523E+0
-9.890523E+0
-9.813601E+0
-9.813601E+0
-9.813601E+0
-9.813601E+0
-9.813601E+0
-9.890523E+0
-9.890523E+0
-9.813601E+0
-9.736678E+0
-9.659756E+0
-9.659756E+0
-9.659756E+0
-9.659756E+0
-9.659756E+0
-9.659756E+0
-9.582833E+0
-9.582833E+0
-9.505911E+0
-9.428988E+0
-9.428988E+0
-9.428988E+0
-9.352066E+0
-9.275145E+0
-9.352066E+0
-9.352066E+0
-9.275145E+0
-9.198221E+0
-9.044377E+0
-9.044377E+0
-9.044377E+0
-9.044377E+0
-8.967455E+0
-8.967455E+0
-9.044377E+0
-9.044377E+0
-9.044377E+0
-9.044377E+0
-9.044377E+0
-8.967455E+0
-8.967455E+0
-8.967455E+0
-9.121300E+0
-9.121300E+0
-9.121300E+0
-9.044377E+0
-9.044377E+0
-9.121300E+0
-9.121300E+0
-9.198221E+0
-9.198221E+0
-9.352066E+0
-9.428988E+0
-9.505911E+0
-9.659756E+0
-1.004437E+1
-1.050590E+1
-1.096744E+1
-1.112128E+1
-1.119820E+1
-1.112128E+1
-1.104436E+1
-1.096744E+1
-1.089051E+1
-1.081359E+1
-1.073667E+1
-1.065975E+1
-1.073667E+1
-1.073667E+1
-1.073667E+1
-1.073667E+1
-1.073667E+1
-1.065975E+1
-1.065975E+1
-1.065975E+1
-1.058282E+1
-1.035206E+1
-1.012129E+1
-9.967445E+0
-9.813601E+0
-9.659756E+0
-9.582833E+0
-9.505911E+0
-9.428988E+0
-9.428988E+0
-9.428988E+0
-9.428988E+0
-9.428988E+0
-9.428988E+0
-9.428988E+0
-9.275145E+0
-9.121300E+0
-8.967455E+0
-9.044377E+0
-9.121300E+0
-9.121300E+0
-9.121300E+0
-9.044377E+0
-9.044377E+0
-9.044377E+0
-9.044377E+0
-9.044377E+0
-8.967455E+0
-8.967455E+0
-8.967455E+0
-8.890533E+0
-8.890533E+0
-8.967455E+0
-8.967455E+0
-8.967455E+0
-8.967455E+0
-8.967455E+0
-8.967455E+0
-9.044377E+0
-9.044377E+0
-9.044377E+0
-8.967455E+0
-8.967455E+0
-8.890533E+0
-8.813610E+0
-8.813610E+0
-8.813610E+0
-8.813610E+0
-8.736688E+0
-8.736688E+0
-8.659765E+0
-8.582843E+0
-8.582843E+0
-8.582843E+0
-8.659765E+0
-8.659765E+0
-8.659765E+0
-8.659765E+0
-8.659765E+0
-8.659765E+0
-8.659765E+0
-8.659765E+0
-8.659765E+0
-8.659765E+0
-8.659765E+0
-8.659765E+0
-8.736688E+0
-8.736688E+0
-8.813610E+0
-8.813610E+0
-8.967455E+0
-9.044377E+0
-9.121300E+0
-9.198221E+0
-9.198221E+0
-9.275145E+0
-9.352066E+0
-9.428988E+0
-9.428988E+0
-9.505911E+0
-9.659756E+0
-9.736678E+0
-9.736678E+0
-9.736678E+0
-9.736678E+0
-9.813601E+0
-9.890523E+0
-9.967445E+0
-9.967445E+0
-9.890523E+0
-9.890523E+0
-9.967445E+0
-9.967445E+0
-9.967445E+0
-1.004437E+1
-1.012129E+1
-1.027514E+1
-1.035206E+1
-1.035206E+1
-1.042898E+1
-1.042898E+1
-1.042898E+1
-1.042898E+1
-1.050590E+1
-1.058282E+1
-1.058282E+1
-1.058282E+1
-1.058282E+1
-1.065975E+1
-1.073667E+1
-1.089051E+1
-1.112128E+1
-1.127513E+1
-1.112128E+1
-1.081359E+1
-1.065975E+1
-1.073667E+1
-1.081359E+1
-1.089051E+1
-1.089051E+1
-1.089051E+1
-1.089051E+1
-1.096744E+1
-1.096744E+1
-1.096744E+1
-1.096744E+1
-1.096744E+1
-1.096744E+1
-1.096744E+1
-1.096744E+1
-1.089051E+1
-1.089051E+1
-1.089051E+1
-1.089051E+1
-1.089051E+1
-1.096744E+1
-1.104436E+1
-1.104436E+1
-1.104436E+1
-1.104436E+1
-1.104436E+1
-1.112128E+1
-1.119820E+1
-1.127513E+1
-1.119820E+1
-1.119820E+1
-1.127513E+1
-1.135205E+1
-1.142897E+1
-1.150589E+1
-1.158282E+1
-1.165974E+1
-1.173666E+1
-1.181358E+1
-1.189050E+1
-1.196743E+1
-1.204435E+1
-1.204435E+1
-1.212127E+1
-1.219819E+1
-1.227512E+1
-1.227512E+1
-1.204435E+1
-1.189050E+1
-1.196743E+1
-1.212127E+1
-1.227512E+1
-1.227512E+1
-1.219819E+1
-1.219819E+1
-1.212127E+1
-1.212127E+1
-1.212127E+1
-1.219819E+1
-1.212127E+1
-1.212127E+1
-1.212127E+1
-1.212127E+1
-1.219819E+1
-1.212127E+1
-1.212127E+1
-1.212127E+1
-1.212127E+1
-1.212127E+1
-1.204435E+1
-1.204435E+1
-1.204435E+1
-1.212127E+1
-1.212127E+1
-1.204435E+1
-1.204435E+1
-1.204435E+1
-1.212127E+1
-1.219819E+1
-1.219819E+1
-1.212127E+1
-1.212127E+1
-1.212127E+1
-1.212127E+1
-1.212127E+1
-1.212127E+1
-1.219819E+1
-1.227512E+1
-1.235204E+1
-1.250588E+1
-1.250588E+1
-1.242896E+1
-1.242896E+1
-1.242896E+1
-1.250588E+1
-1.258281E+1
-1.258281E+1
-1.250588E+1
-1.250588E+1
-1.250588E+1
-1.258281E+1
-1.258281E+1
-1.258281E+1
-1.258281E+1
-1.258281E+1
-1.258281E+1
-1.265973E+1
-1.265973E+1
-1.258281E+1
-1.258281E+1
-1.258281E+1
-1.258281E+1
-1.258281E+1
-1.258281E+1
-1.250588E+1
-1.250588E+1
-1.242896E+1
-1.242896E+1
-1.235204E+1
-1.242896E+1
-1.250588E+1
-1.258281E+1
-1.258281E+1
-1.250588E+1
-1.250588E+1
-1.250588E+1
-1.250588E+1
-1.250588E+1
-1.242896E+1
-1.242896E+1
-1.242896E+1
-1.242896E+1
-1.242896E+1
-1.242896E+1
-1.242896E+1
-1.235204E+1
-1.235204E+1
-1.227512E+1
-1.219819E+1
-1.219819E+1
-1.219819E+1
-1.219819E+1
-1.212127E+1
-1.204435E+1
-1.204435E+1
-1.204435E+1
-1.204435E+1
-1.212127E+1
-1.227512E+1
-1.235204E+1
-1.219819E+1
-1.196743E+1
-1.196743E+1
-1.204435E+1
-1.212127E+1
-1.204435E+1
-1.212127E+1
-1.212127E+1
-1.212127E+1
-1.212127E+1
-1.212127E+1
-1.212127E+1
-1.212127E+1
-1.212127E+1
-1.212127E+1
-1.219819E+1
-1.219819E+1
-1.219819E+1
-1.219819E+1
-1.219819E+1
-1.212127E+1
-1.212127E+1
-1.212127E+1
-1.219819E+1
-1.235204E+1
-1.235204E+1
-1.242896E+1
-1.242896E+1
-1.250588E+1
-1.258281E+1
-1.258281E+1
-1.258281E+1
-1.258281E+1
-1.265973E+1
-1.273665E+1
-1.281357E+1
-1.281357E+1
-1.281357E+1
-1.281357E+1
-1.281357E+1
-1.289050E+1
-1.289050E+1
-1.289050E+1
-1.289050E+1
-1.296742E+1
-1.296742E+1
-1.296742E+1
-1.296742E+1
-1.289050E+1
-1.281357E+1
-1.273665E+1
-1.273665E+1
-1.281357E+1
-1.289050E+1
-1.289050E+1
-1.273665E+1
-1.265973E+1
-1.258281E+1
-1.250588E+1
-1.242896E+1
-1.235204E+1
-1.235204E+1
-1.235204E+1
-1.227512E+1
-1.227512E+1
-1.227512E+1
-1.227512E+1
-1.227512E+1
-1.227512E+1
-1.219819E+1
-1.204435E+1
-1.204435E+1
-1.204435E+1
-1.204435E+1
-1.204435E+1
-1.204435E+1
-1.204435E+1
-1.204435E+1
-1.212127E+1
-1.212127E+1
-1.219819E+1
-1.219819E+1
-1.219819E+1
-1.219819E+1
-1.227512E+1
-1.227512E+1
-1.235204E+1
-1.242896E+1
-1.242896E+1
-1.242896E+1
-1.250588E+1
-1.250588E+1
-1.258281E+1
-1.258281E+1
-1.265973E+1
-1.265973E+1
-1.265973E+1
-1.273665E+1
-1.273665E+1
-1.281357E+1
-1.281357E+1
-1.281357E+1
-1.281357E+1
-1.281357E+1
-1.273665E+1
-1.273665E+1
-1.273665E+1
-1.273665E+1
-1.265973E+1
-1.265973E+1
-1.265973E+1
-1.265973E+1
-1.258281E+1
-1.258281E+1
-1.258281E+1
-1.258281E+1
-1.258281E+1
-1.250588E+1
-1.250588E+1
-1.250588E+1
-1.250588E+1
-1.250588E+1
-1.250588E+1
-1.258281E+1
-1.250588E+1
-1.242896E+1
-1.235204E+1
-1.235204E+1
-1.242896E+1
-1.250588E+1
-1.242896E+1
-1.242896E+1
-1.235204E+1
-1.227512E+1
-1.227512E+1
-1.219819E+1
-1.227512E+1
-1.227512E+1
-1.227512E+1
-1.227512E+1
-1.227512E+1
-1.219819E+1
-1.212127E+1
-1.212127E+1
-1.212127E+1
-1.212127E+1
-1.212127E+1
-1.212127E+1
-1.212127E+1
-1.212127E+1
-1.204435E+1
-1.196743E+1
-1.189050E+1
-1.189050E+1
-1.181358E+1
-1.173666E+1
-1.173666E+1
-1.165974E+1
-1.165974E+1
-1.165974E+1
-1.165974E+1
-1.165974E+1
-1.165974E+1
-1.173666E+1
-1.173666E+1
-1.173666E+1
-1.173666E+1
-1.173666E+1
-1.181358E+1
-1.173666E+1
-1.165974E+1
-1.165974E+1
-1.165974E+1
-1.173666E+1
-1.181358E+1
-1.181358E+1
-1.181358E+1
-1.181358E+1
-1.181358E+1
-1.173666E+1
-1.165974E+1
-1.165974E+1
-1.173666E+1
-1.173666E+1
-1.158282E+1
-1.150589E+1
-1.150589E+1
-1.142897E+1
-1.142897E+1
-1.135205E+1
-1.135205E+1
-1.135205E+1
-1.127513E+1
-1.119820E+1
-1.104436E+1
-1.096744E+1
-1.104436E+1
-1.119820E+1
-1.112128E+1
-1.112128E+1
-1.112128E+1
-1.127513E+1
-1.127513E+1
-1.112128E+1
-1.096744E+1
-1.089051E+1
-1.096744E+1
-1.112128E+1
-1.142897E+1
-1.181358E+1
-1.196743E+1
-1.158282E+1
-1.112128E+1
-1.089051E+1
-1.104436E+1
-1.119820E+1
-1.119820E+1
-1.112128E+1
-1.112128E+1
-1.112128E+1
-1.112128E+1
-1.112128E+1
-1.112128E+1
-1.104436E+1
-1.104436E+1
-1.104436E+1
-1.104436E+1
-1.096744E+1
-1.089051E+1
-1.081359E+1
-1.081359E+1
-1.081359E+1
-1.081359E+1
-1.081359E+1
-1.081359E+1
-1.081359E+1
-1.081359E+1
-1.081359E+1
-1.081359E+1
-1.081359E+1
-1.073667E+1
-1.081359E+1
-1.081359E+1
-1.089051E+1
-1.089051E+1
-1.089051E+1
-1.089051E+1
-1.089051E+1
-1.089051E+1
-1.089051E+1
-1.081359E+1
-1.081359E+1
-1.089051E+1
-1.096744E+1
-1.096744E+1
-1.096744E+1
-1.104436E+1
-1.104436E+1
-1.112128E+1
-1.104436E+1
-1.104436E+1
-1.104436E+1
-1.104436E+1
-1.096744E+1
-1.104436E+1
-1.112128E+1
-1.119820E+1
-1.119820E+1
-1.119820E+1
-1.119820E+1
-1.127513E+1
-1.127513E+1
-1.135205E+1
-1.135205E+1
-1.135205E+1
-1.135205E+1
-1.135205E+1
[truncated: 101,813 more chars]
