# Supplementary material for: Performances of the PIPER scalable child human body model in accident reconstruction
Source: PLoS One. 2017 Nov 14;12(11):e0187916. doi: 10.1371/journal.pone.0187916 (PMC5685610; doi:10.1371/journal.pone.0187916)
Supplement: S1 Data — This zip folder contains input accelerations for reproducibility of the accident reconstruction. Also, the readings from the dummy sensor are reported for reproducibility of the calculations. (ZIP) [file pone.0187916.s009.zip › Channel/Channel/CCN_2012_001.059]

Test object number          :1
Name of the channel         :Chest Displacement X {DS}
Laboratory channel code     :16CHST0000Q3DSXP
Customer channel code       :16CHST0000Q3DSXP
Channel code                :16CHST0000Q3DSXP
Direction                   :X
Dimension                   :DS
Channel frequency class     :2000
Unit                        :m
Reference system            :NOVALUE
Transducer type             :DTHQ3/X/DS
Transducer id               :NOVALUE
Pre-filter type             :4000Hz 6pole Butterworth (device internal)
Cut off frequency           :4000
Channel amplitude class     :0.081
Sampling interval           :5E-5
Bit resolution              :16
Time of first sample        :-0.38835156
Number of samples           :40480
Reference channel           :implicit
Reference channel name      :NOVALUE
Data source                 :transducer
Data status                 :ok
First global maximum value  :1.930298E-2
Time of maximum value       :1.040484E-1
First global minimum value  :-8.412477E-2
Time of minimum value       :9.824844E-2
Start offset interval       :-1.000000E-1
End offset interval         :-5.000000E-2
.ValidationRemark           :Seulement la gamme [-6.0 sec; 35.363 sec] a �t� lue. Gamme demand�e: [-6.0 sec; 40.0 sec].; 100 valeurs d�passent la limite CAC choisie dans [0.09825 sec; 0.1038 sec]
1.246679E-5
1.246679E-5
1.246679E-5
1.246679E-5
1.246679E-5
1.246679E-5
1.246679E-5
1.246679E-5
1.246679E-5
1.246679E-5
1.246679E-5
1.246679E-5
1.246679E-5
1.246679E-5
1.246679E-5
1.246679E-5
1.246679E-5
1.246679E-5
1.246679E-5
1.246679E-5
1.246679E-5
1.246679E-5
1.246679E-5
1.246679E-5
1.246679E-5
1.246679E-5
1.246679E-5
1.246679E-5
1.246679E-5
1.246679E-5
1.246679E-5
1.246679E-5
1.246679E-5
1.246679E-5
1.246679E-5
1.246679E-5
1.246679E-5
1.246679E-5
1.246679E-5
1.246679E-5
1.246679E-5
1.246679E-5
1.246679E-5
1.246679E-5
1.246679E-5
1.246679E-5
1.246679E-5
1.246679E-5
1.246679E-5
1.246679E-5
1.246679E-5
1.246679E-5
1.246679E-5
1.246679E-5
1.246679E-5
1.246679E-5
1.246679E-5
9.981871E-6
9.981871E-6
9.981871E-6
1.246679E-5
1.246679E-5
1.246679E-5
1.246679E-5
1.246679E-5
1.246679E-5
1.246679E-5
9.981871E-6
9.981871E-6
9.981871E-6
9.981871E-6
9.981871E-6
9.981871E-6
9.981871E-6
9.981871E-6
9.981871E-6
9.981871E-6
9.981871E-6
9.981871E-6
9.981871E-6
9.981871E-6
9.981871E-6
9.981871E-6
9.981871E-6
9.981871E-6
9.981871E-6
9.981871E-6
9.981871E-6
9.981871E-6
9.981871E-6
9.981871E-6
9.981871E-6
9.981871E-6
9.981871E-6
9.981871E-6
9.981871E-6
9.981871E-6
9.981871E-6
9.981871E-6
9.981871E-6
9.981871E-6
9.981871E-6
9.981871E-6
9.981871E-6
9.981871E-6
9.981871E-6
9.981871E-6
9.981871E-6
9.981871E-6
9.981871E-6
9.981871E-6
9.981871E-6
9.981871E-6
9.981871E-6
9.981871E-6
9.981871E-6
9.981871E-6
9.981871E-6
7.497072E-6
7.497072E-6
9.981871E-6
9.981871E-6
9.981871E-6
7.497072E-6
7.497072E-6
7.497072E-6
7.497072E-6
7.497072E-6
7.497072E-6
7.497072E-6
7.497072E-6
7.497072E-6
7.497072E-6
7.497072E-6
7.497072E-6
7.497072E-6
7.497072E-6
7.497072E-6
7.497072E-6
7.497072E-6
7.497072E-6
7.497072E-6
7.497072E-6
7.497072E-6
7.497072E-6
7.497072E-6
7.497072E-6
7.497072E-6
7.497072E-6
7.497072E-6
7.497072E-6
7.497072E-6
7.497072E-6
7.497072E-6
7.497072E-6
7.497072E-6
7.497072E-6
7.497072E-6
7.497072E-6
7.497072E-6
7.497072E-6
7.497072E-6
7.497072E-6
7.497072E-6
7.497072E-6
7.497072E-6
7.497072E-6
7.497072E-6
7.497072E-6
7.497072E-6
7.497072E-6
7.497072E-6
7.497072E-6
7.497072E-6
7.497072E-6
7.497072E-6
7.497072E-6
7.497072E-6
7.497072E-6
7.497072E-6
7.497072E-6
7.497072E-6
7.497072E-6
7.497072E-6
7.497072E-6
7.497072E-6
7.497072E-6
7.497072E-6
7.497072E-6
7.497072E-6
7.497072E-6
7.497072E-6
7.497072E-6
7.497072E-6
7.497072E-6
7.497072E-6
7.497072E-6
7.497072E-6
7.497072E-6
7.497072E-6
7.497072E-6
7.497072E-6
7.497072E-6
7.497072E-6
7.497072E-6
7.497072E-6
7.497072E-6
7.497072E-6
7.497072E-6
7.497072E-6
7.497072E-6
7.497072E-6
7.497072E-6
7.497072E-6
7.497072E-6
7.497072E-6
7.497072E-6
7.497072E-6
7.497072E-6
7.497072E-6
7.497072E-6
7.497072E-6
7.497072E-6
7.497072E-6
7.497072E-6
7.497072E-6
7.497072E-6
7.497072E-6
7.497072E-6
7.497072E-6
7.497072E-6
7.497072E-6
7.497072E-6
7.497072E-6
7.497072E-6
7.497072E-6
7.497072E-6
7.497072E-6
7.497072E-6
7.497072E-6
7.497072E-6
7.497072E-6
7.497072E-6
7.497072E-6
7.497072E-6
7.497072E-6
7.497072E-6
7.497072E-6
7.497072E-6
7.497072E-6
7.497072E-6
7.497072E-6
7.497072E-6
7.497072E-6
7.497072E-6
7.497072E-6
7.497072E-6
7.497072E-6
7.497072E-6
7.497072E-6
7.497072E-6
7.497072E-6
7.497072E-6
7.497072E-6
7.497072E-6
7.497072E-6
7.497072E-6
7.497072E-6
7.497072E-6
7.497072E-6
7.497072E-6
7.497072E-6
7.497072E-6
7.497072E-6
7.497072E-6
7.497072E-6
7.497072E-6
7.497072E-6
7.497072E-6
7.497072E-6
7.497072E-6
7.497072E-6
7.497072E-6
7.497072E-6
5.012035E-6
5.012035E-6
5.012035E-6
7.497072E-6
7.497072E-6
5.012035E-6
5.012035E-6
7.497072E-6
7.497072E-6
7.497072E-6
5.012035E-6
5.012035E-6
5.012035E-6
5.012035E-6
5.012035E-6
5.012035E-6
7.497072E-6
7.497072E-6
7.497072E-6
7.497072E-6
5.012035E-6
5.012035E-6
5.012035E-6
5.012035E-6
5.012035E-6
5.012035E-6
5.012035E-6
5.012035E-6
5.012035E-6
5.012035E-6
5.012035E-6
5.012035E-6
5.012035E-6
5.012035E-6
5.012035E-6
7.497072E-6
7.497072E-6
5.012035E-6
5.012035E-6
5.012035E-6
5.012035E-6
5.012035E-6
5.012035E-6
5.012035E-6
5.012035E-6
5.012035E-6
5.012035E-6
5.012035E-6
5.012035E-6
5.012035E-6
5.012035E-6
5.012035E-6
5.012035E-6
5.012035E-6
5.012035E-6
5.012035E-6
5.012035E-6
5.012035E-6
5.012035E-6
5.012035E-6
5.012035E-6
5.012035E-6
5.012035E-6
5.012035E-6
5.012035E-6
5.012035E-6
5.012035E-6
5.012035E-6
5.012035E-6
5.012035E-6
5.012035E-6
5.012035E-6
5.012035E-6
7.497072E-6
7.497072E-6
7.497072E-6
7.497072E-6
7.497072E-6
7.497072E-6
7.497072E-6
7.497072E-6
7.497072E-6
7.497072E-6
7.497072E-6
7.497072E-6
7.497072E-6
7.497072E-6
7.497072E-6
7.497072E-6
7.497072E-6
7.497072E-6
7.497072E-6
7.497072E-6
7.497072E-6
7.497072E-6
7.497072E-6
7.497072E-6
7.497072E-6
7.497072E-6
7.497072E-6
7.497072E-6
7.497072E-6
7.497072E-6
7.497072E-6
7.497072E-6
7.497072E-6
7.497072E-6
7.497072E-6
7.497072E-6
7.497072E-6
7.497072E-6
7.497072E-6
7.497072E-6
7.497072E-6
7.497072E-6
7.497072E-6
7.497072E-6
7.497072E-6
7.497072E-6
7.497072E-6
7.497072E-6
7.497072E-6
7.497072E-6
7.497072E-6
7.497072E-6
7.497072E-6
7.497072E-6
7.497072E-6
7.497072E-6
5.012035E-6
5.012035E-6
5.012035E-6
7.497072E-6
7.497072E-6
7.497072E-6
7.497072E-6
7.497072E-6
7.497072E-6
7.497072E-6
7.497072E-6
7.497072E-6
7.497072E-6
7.497072E-6
7.497072E-6
7.497072E-6
7.497072E-6
7.497072E-6
7.497072E-6
7.497072E-6
7.497072E-6
5.012035E-6
5.012035E-6
7.497072E-6
7.497072E-6
7.497072E-6
7.497072E-6
5.012035E-6
5.012035E-6
5.012035E-6
5.012035E-6
5.012035E-6
5.012035E-6
7.497072E-6
7.497072E-6
7.497072E-6
5.012035E-6
5.012035E-6
5.012035E-6
5.012035E-6
5.012035E-6
5.012035E-6
5.012035E-6
5.012035E-6
5.012035E-6
5.012035E-6
5.012035E-6
5.012035E-6
5.012035E-6
5.012035E-6
5.012035E-6
5.012035E-6
5.012035E-6
5.012035E-6
5.012035E-6
5.012035E-6
5.012035E-6
5.012035E-6
5.012035E-6
5.012035E-6
5.012035E-6
5.012035E-6
5.012035E-6
5.012035E-6
5.012035E-6
5.012035E-6
5.012035E-6
5.012035E-6
5.012035E-6
5.012035E-6
5.012035E-6
5.012035E-6
5.012035E-6
5.012035E-6
5.012035E-6
5.012035E-6
5.012035E-6
5.012035E-6
5.012035E-6
5.012035E-6
5.012035E-6
5.012035E-6
5.012035E-6
5.012035E-6
5.012035E-6
5.012035E-6
5.012035E-6
2.527118E-6
2.527118E-6
2.527118E-6
2.527118E-6
2.527118E-6
2.527118E-6
2.527118E-6
2.527118E-6
2.527118E-6
2.527118E-6
2.527118E-6
2.527118E-6
2.527118E-6
2.527118E-6
2.527118E-6
2.527118E-6
2.527118E-6
2.527118E-6
4.220009E-8
4.220009E-8
4.220009E-8
4.220009E-8
4.220009E-8
4.220009E-8
4.220009E-8
4.220009E-8
4.220009E-8
4.220009E-8
4.220009E-8
4.220009E-8
4.220009E-8
4.220009E-8
4.220009E-8
4.220009E-8
4.220009E-8
4.220009E-8
4.220009E-8
4.220009E-8
4.220009E-8
-2.442837E-6
-2.442837E-6
-2.442837E-6
-2.442837E-6
-2.442837E-6
-2.442837E-6
-2.442837E-6
-2.442837E-6
-2.442837E-6
-2.442837E-6
-2.442837E-6
-2.442837E-6
-2.442837E-6
-4.927635E-6
-4.927635E-6
-4.927635E-6
-2.442837E-6
-2.442837E-6
-2.442837E-6
-2.442837E-6
-4.927635E-6
-4.927635E-6
-4.927635E-6
-4.927635E-6
-4.927635E-6
-4.927635E-6
-4.927635E-6
-4.927635E-6
-4.927635E-6
-4.927635E-6
-4.927635E-6
-4.927635E-6
-4.927635E-6
-4.927635E-6
-4.927635E-6
-4.927635E-6
-4.927635E-6
-4.927635E-6
-4.927635E-6
-4.927635E-6
-7.412553E-6
-7.412553E-6
-7.412553E-6
-7.412553E-6
-7.412553E-6
-7.412553E-6
-7.412553E-6
-7.412553E-6
-7.412553E-6
-4.927635E-6
-4.927635E-6
-4.927635E-6
-7.412553E-6
-7.412553E-6
-7.412553E-6
-7.412553E-6
-7.412553E-6
-7.412553E-6
-7.412553E-6
-7.412553E-6
-7.412553E-6
-7.412553E-6
-7.412553E-6
-7.412553E-6
-7.412553E-6
-7.412553E-6
-7.412553E-6
-7.412553E-6
-7.412553E-6
-7.412553E-6
-7.412553E-6
-7.412553E-6
-7.412553E-6
-7.412553E-6
-7.412553E-6
-7.412553E-6
-7.412553E-6
-7.412553E-6
-7.412553E-6
-7.412553E-6
-7.412553E-6
-9.897590E-6
-9.897590E-6
-9.897590E-6
-7.412553E-6
-7.412553E-6
-7.412553E-6
-9.897590E-6
-9.897590E-6
-7.412553E-6
-7.412553E-6
-9.897590E-6
-9.897590E-6
-7.412553E-6
-7.412553E-6
-7.412553E-6
-9.897590E-6
-9.897590E-6
-9.897590E-6
-9.897590E-6
-9.897590E-6
-9.897590E-6
-9.897590E-6
-9.897590E-6
-9.897590E-6
-9.897590E-6
-9.897590E-6
-9.897590E-6
-9.897590E-6
-9.897590E-6
-9.897590E-6
-9.897590E-6
-9.897590E-6
-9.897590E-6
-9.897590E-6
-9.897590E-6
-9.897590E-6
-9.897590E-6
-9.897590E-6
-9.897590E-6
-9.897590E-6
-9.897590E-6
-9.897590E-6
-9.897590E-6
-9.897590E-6
-9.897590E-6
-9.897590E-6
-9.897590E-6
-9.897590E-6
-9.897590E-6
-1.238251E-5
-1.238251E-5
-1.238251E-5
-1.238251E-5
-1.238251E-5
-1.238251E-5
-1.238251E-5
-1.238251E-5
-1.238251E-5
-1.238251E-5
-1.238251E-5
-1.238251E-5
-1.238251E-5
-1.238251E-5
-1.238251E-5
-1.238251E-5
-1.238251E-5
-1.238251E-5
-1.486731E-5
-1.486731E-5
-1.486731E-5
-1.486731E-5
-1.486731E-5
-1.486731E-5
-1.486731E-5
-1.486731E-5
-1.486731E-5
-1.486731E-5
-1.486731E-5
-1.486731E-5
-1.486731E-5
-1.486731E-5
-1.486731E-5
-1.486731E-5
-1.486731E-5
-1.735222E-5
-1.735222E-5
-1.735222E-5
-1.735222E-5
-1.735222E-5
-1.735222E-5
-1.735222E-5
-1.735222E-5
-1.735222E-5
-1.735222E-5
-1.735222E-5
-1.735222E-5
-1.735222E-5
-1.735222E-5
-1.735222E-5
-1.735222E-5
-1.735222E-5
-1.735222E-5
-1.735222E-5
-1.735222E-5
-1.735222E-5
-1.735222E-5
-1.735222E-5
-1.735222E-5
-1.735222E-5
-1.735222E-5
-1.735222E-5
-1.735222E-5
-1.983726E-5
-1.983726E-5
-1.983726E-5
-1.983726E-5
-1.983726E-5
-1.983726E-5
-1.983726E-5
-1.983726E-5
-1.983726E-5
-1.983726E-5
-1.983726E-5
-1.983726E-5
-1.983726E-5
-1.983726E-5
-1.983726E-5
-1.983726E-5
-1.983726E-5
-1.983726E-5
-1.983726E-5
-1.983726E-5
-2.232218E-5
-2.232218E-5
-2.232218E-5
-2.232218E-5
-2.232218E-5
-2.232218E-5
-2.232218E-5
-2.232218E-5
-2.232218E-5
-2.232218E-5
-2.232218E-5
-2.232218E-5
-2.232218E-5
-2.232218E-5
-2.232218E-5
-2.232218E-5
-2.232218E-5
-2.480710E-5
-2.480710E-5
-2.480710E-5
-2.480710E-5
-2.480710E-5
-2.480710E-5
-2.480710E-5
-2.480710E-5
-2.480710E-5
-2.480710E-5
-2.480710E-5
-2.480710E-5
-2.480710E-5
-2.480710E-5
-2.480710E-5
-2.480710E-5
-2.480710E-5
-2.480710E-5
-2.480710E-5
-2.480710E-5
-2.480710E-5
-2.480710E-5
-2.480710E-5
-2.480710E-5
-2.480710E-5
-2.729201E-5
-2.729201E-5
-2.729201E-5
-2.729201E-5
-2.729201E-5
-2.729201E-5
-2.729201E-5
-2.729201E-5
-2.729201E-5
-2.729201E-5
-2.729201E-5
-2.729201E-5
-2.729201E-5
-2.729201E-5
-2.729201E-5
-2.729201E-5
-2.729201E-5
-2.729201E-5
-2.729201E-5
-2.729201E-5
-2.729201E-5
-2.729201E-5
-2.729201E-5
-2.729201E-5
-2.729201E-5
-2.729201E-5
-2.729201E-5
-2.729201E-5
-2.729201E-5
-2.729201E-5
-2.729201E-5
-2.729201E-5
-2.729201E-5
-2.729201E-5
-2.729201E-5
-2.729201E-5
-2.729201E-5
-2.729201E-5
-2.729201E-5
-2.729201E-5
-2.729201E-5
-2.729201E-5
-2.977693E-5
-2.977693E-5
-2.977693E-5
-2.977693E-5
-2.977693E-5
-2.977693E-5
-2.977693E-5
-2.977693E-5
-2.977693E-5
-2.977693E-5
-2.977693E-5
-2.977693E-5
-2.977693E-5
-2.977693E-5
-2.977693E-5
-2.977693E-5
-2.977693E-5
-2.977693E-5
-2.977693E-5
-2.977693E-5
-2.977693E-5
-2.977693E-5
-2.977693E-5
-2.977693E-5
-2.977693E-5
-2.977693E-5
-2.977693E-5
-2.977693E-5
-2.977693E-5
-2.977693E-5
-2.977693E-5
-2.977693E-5
-2.977693E-5
-2.977693E-5
-2.977693E-5
-3.226185E-5
-3.226185E-5
-3.226185E-5
-3.226185E-5
-3.226185E-5
-3.226185E-5
-3.226185E-5
-3.226185E-5
-3.226185E-5
-3.226185E-5
-3.226185E-5
-3.226185E-5
-3.226185E-5
-3.226185E-5
-3.226185E-5
-3.226185E-5
-3.226185E-5
-3.226185E-5
-3.226185E-5
-3.226185E-5
-3.226185E-5
-3.226185E-5
-3.226185E-5
-3.226185E-5
-3.226185E-5
-3.226185E-5
-3.226185E-5
-3.226185E-5
-3.226185E-5
-3.226185E-5
-3.226185E-5
-3.226185E-5
-3.226185E-5
-3.226185E-5
-3.226185E-5
-3.226185E-5
-3.226185E-5
-3.226185E-5
-3.226185E-5
-3.226185E-5
-3.226185E-5
-3.226185E-5
-3.226185E-5
-3.226185E-5
-3.226185E-5
-3.226185E-5
-3.226185E-5
-3.226185E-5
-3.226185E-5
-3.226185E-5
-3.226185E-5
-3.226185E-5
-3.474689E-5
-3.474689E-5
-3.474689E-5
-3.226185E-5
-3.226185E-5
-3.226185E-5
-3.226185E-5
-3.226185E-5
-3.226185E-5
-3.226185E-5
-3.226185E-5
-3.226185E-5
-3.474689E-5
-3.474689E-5
-3.474689E-5
-3.226185E-5
-3.226185E-5
-3.226185E-5
-3.226185E-5
-3.226185E-5
-3.226185E-5
-3.226185E-5
-3.226185E-5
-3.226185E-5
-3.226185E-5
-3.226185E-5
-3.226185E-5
-3.226185E-5
-3.226185E-5
-3.226185E-5
-3.474689E-5
-3.474689E-5
-3.474689E-5
-3.474689E-5
-3.474689E-5
-3.474689E-5
-3.226185E-5
-3.226185E-5
-3.474689E-5
-3.474689E-5
-3.226185E-5
-3.226185E-5
-3.226185E-5
-3.474689E-5
-3.474689E-5
-3.474689E-5
-3.474689E-5
-3.474689E-5
-3.474689E-5
-3.474689E-5
-3.474689E-5
-3.474689E-5
-3.474689E-5
-3.474689E-5
-3.474689E-5
-3.474689E-5
-3.474689E-5
-3.474689E-5
-3.474689E-5
-3.474689E-5
-3.474689E-5
-3.474689E-5
-3.226185E-5
-3.226185E-5
-3.226185E-5
-3.474689E-5
-3.474689E-5
-3.474689E-5
-3.474689E-5
-3.474689E-5
-3.474689E-5
-3.474689E-5
-3.474689E-5
-3.474689E-5
-3.474689E-5
-3.474689E-5
-3.474689E-5
-3.474689E-5
-3.474689E-5
-3.474689E-5
-3.474689E-5
-3.474689E-5
-3.474689E-5
-3.474689E-5
-3.474689E-5
-3.474689E-5
-3.474689E-5
-3.474689E-5
-3.474689E-5
-3.474689E-5
-3.474689E-5
-3.474689E-5
-3.474689E-5
-3.474689E-5
-3.474689E-5
-3.474689E-5
-3.474689E-5
-3.226185E-5
-3.226185E-5
-3.226185E-5
-3.474689E-5
-3.474689E-5
-3.226185E-5
-3.226185E-5
-3.226185E-5
-3.226185E-5
-3.226185E-5
-3.226185E-5
-3.226185E-5
-3.226185E-5
-3.226185E-5
-3.226185E-5
-3.226185E-5
-3.226185E-5
-3.226185E-5
-3.226185E-5
-3.226185E-5
-3.226185E-5
-3.226185E-5
-3.226185E-5
-3.226185E-5
-3.226185E-5
-3.474689E-5
-3.474689E-5
-3.474689E-5
-3.474689E-5
-3.474689E-5
-3.226185E-5
-3.226185E-5
-3.226185E-5
-3.226185E-5
-3.226185E-5
-3.474689E-5
-3.474689E-5
-3.474689E-5
-3.474689E-5
-3.474689E-5
-3.474689E-5
-3.474689E-5
-3.474689E-5
-3.474689E-5
-3.474689E-5
-3.474689E-5
-3.474689E-5
-3.474689E-5
-3.474689E-5
-3.474689E-5
-3.474689E-5
-3.474689E-5
-3.474689E-5
-3.474689E-5
-3.474689E-5
-3.226185E-5
-3.226185E-5
-3.226185E-5
-3.474689E-5
-3.474689E-5
-3.474689E-5
-3.474689E-5
-3.226185E-5
-3.226185E-5
-3.226185E-5
-3.226185E-5
-3.226185E-5
-3.226185E-5
-3.226185E-5
-3.226185E-5
-3.226185E-5
-3.226185E-5
-3.226185E-5
-3.226185E-5
-3.226185E-5
-3.226185E-5
-3.226185E-5
-3.226185E-5
-3.226185E-5
-3.226185E-5
-3.226185E-5
-3.226185E-5
-3.226185E-5
-3.226185E-5
-3.226185E-5
-3.226185E-5
-3.226185E-5
-3.226185E-5
-2.977693E-5
-2.977693E-5
-2.977693E-5
-3.226185E-5
-3.226185E-5
-3.226185E-5
-3.226185E-5
-3.226185E-5
-3.226185E-5
-2.977693E-5
-2.977693E-5
-2.977693E-5
-2.977693E-5
-2.977693E-5
-2.977693E-5
-2.977693E-5
-2.977693E-5
-2.977693E-5
-2.977693E-5
-2.977693E-5
-2.977693E-5
-2.977693E-5
-2.977693E-5
-2.977693E-5
-2.977693E-5
-2.977693E-5
-2.977693E-5
-2.977693E-5
-2.977693E-5
-2.977693E-5
-2.977693E-5
-2.977693E-5
-2.977693E-5
-2.977693E-5
-2.977693E-5
-2.977693E-5
-2.977693E-5
-2.977693E-5
-2.977693E-5
-2.977693E-5
-2.977693E-5
-2.977693E-5
-2.977693E-5
-2.977693E-5
-2.977693E-5
-2.977693E-5
-2.729201E-5
-2.729201E-5
-2.729201E-5
-2.729201E-5
-2.729201E-5
-2.729201E-5
-2.729201E-5
-2.729201E-5
-2.729201E-5
-2.729201E-5
-2.729201E-5
-2.729201E-5
-2.480710E-5
-2.480710E-5
-2.480710E-5
-2.480710E-5
-2.480710E-5
-2.480710E-5
-2.480710E-5
-2.480710E-5
-2.480710E-5
-2.480710E-5
-2.480710E-5
-2.480710E-5
-2.480710E-5
-2.232218E-5
-2.232218E-5
-2.232218E-5
-2.232218E-5
-2.232218E-5
-2.232218E-5
-2.232218E-5
-2.232218E-5
-2.232218E-5
-2.232218E-5
-2.232218E-5
-2.232218E-5
-2.232218E-5
-2.232218E-5
-2.232218E-5
-2.232218E-5
-2.232218E-5
-1.983726E-5
-1.983726E-5
-1.983726E-5
-1.983726E-5
-1.983726E-5
-1.983726E-5
-1.983726E-5
-1.983726E-5
-1.983726E-5
-1.983726E-5
-1.735222E-5
-1.735222E-5
-1.735222E-5
-1.735222E-5
-1.735222E-5
-1.735222E-5
-1.735222E-5
-1.735222E-5
-1.735222E-5
-1.735222E-5
-1.735222E-5
-1.735222E-5
-1.486731E-5
-1.486731E-5
-1.486731E-5
-1.486731E-5
-1.486731E-5
-1.486731E-5
-1.486731E-5
-1.486731E-5
-1.486731E-5
-1.486731E-5
-1.486731E-5
-1.486731E-5
-1.486731E-5
-1.486731E-5
-1.486731E-5
-1.238251E-5
-1.238251E-5
-1.238251E-5
-1.238251E-5
-1.238251E-5
-1.238251E-5
-1.238251E-5
-1.238251E-5
-1.238251E-5
-1.238251E-5
-1.238251E-5
-1.238251E-5
-1.238251E-5
-9.897590E-6
-9.897590E-6
-9.897590E-6
-9.897590E-6
-9.897590E-6
-9.897590E-6
-9.897590E-6
-9.897590E-6
-9.897590E-6
-9.897590E-6
-9.897590E-6
-9.897590E-6
-7.412553E-6
-7.412553E-6
-7.412553E-6
-7.412553E-6
-7.412553E-6
-7.412553E-6
-7.412553E-6
-7.412553E-6
-7.412553E-6
-4.927635E-6
-4.927635E-6
-4.927635E-6
-4.927635E-6
-4.927635E-6
-4.927635E-6
-4.927635E-6
-4.927635E-6
-2.442837E-6
-2.442837E-6
-2.442837E-6
-2.442837E-6
-2.442837E-6
-2.442837E-6
-2.442837E-6
4.220009E-8
4.220009E-8
4.220009E-8
4.220009E-8
4.220009E-8
4.220009E-8
4.220009E-8
4.220009E-8
4.220009E-8
4.220009E-8
4.220009E-8
4.220009E-8
4.220009E-8
2.527118E-6
2.527118E-6
2.527118E-6
4.220009E-8
4.220009E-8
4.220009E-8
2.527118E-6
2.527118E-6
2.527118E-6
4.220009E-8
4.220009E-8
2.527118E-6
2.527118E-6
2.527118E-6
2.527118E-6
2.527118E-6
2.527118E-6
2.527118E-6
2.527118E-6
2.527118E-6
2.527118E-6
2.527118E-6
2.527118E-6
2.527118E-6
2.527118E-6
2.527118E-6
2.527118E-6
2.527118E-6
5.012035E-6
5.012035E-6
5.012035E-6
5.012035E-6
5.012035E-6
5.012035E-6
5.012035E-6
5.012035E-6
5.012035E-6
5.012035E-6
5.012035E-6
5.012035E-6
5.012035E-6
5.012035E-6
5.012035E-6
5.012035E-6
5.012035E-6
5.012035E-6
5.012035E-6
5.012035E-6
7.497072E-6
7.497072E-6
7.497072E-6
5.012035E-6
5.012035E-6
7.497072E-6
7.497072E-6
7.497072E-6
7.497072E-6
7.497072E-6
7.497072E-6
7.497072E-6
7.497072E-6
7.497072E-6
7.497072E-6
7.497072E-6
7.497072E-6
7.497072E-6
7.497072E-6
7.497072E-6
7.497072E-6
7.497072E-6
7.497072E-6
7.497072E-6
7.497072E-6
7.497072E-6
7.497072E-6
7.497072E-6
7.497072E-6
7.497072E-6
7.497072E-6
7.497072E-6
7.497072E-6
7.497072E-6
7.497072E-6
7.497072E-6
7.497072E-6
7.497072E-6
7.497072E-6
9.981871E-6
9.981871E-6
9.981871E-6
9.981871E-6
9.981871E-6
9.981871E-6
9.981871E-6
9.981871E-6
9.981871E-6
9.981871E-6
9.981871E-6
9.981871E-6
9.981871E-6
7.497072E-6
7.497072E-6
9.981871E-6
9.981871E-6
9.981871E-6
9.981871E-6
9.981871E-6
9.981871E-6
9.981871E-6
9.981871E-6
9.981871E-6
9.981871E-6
9.981871E-6
9.981871E-6
9.981871E-6
9.981871E-6
9.981871E-6
9.981871E-6
9.981871E-6
9.981871E-6
9.981871E-6
9.981871E-6
9.981871E-6
9.981871E-6
9.981871E-6
9.981871E-6
9.981871E-6
9.981871E-6
9.981871E-6
9.981871E-6
9.981871E-6
9.981871E-6
9.981871E-6
9.981871E-6
9.981871E-6
9.981871E-6
9.981871E-6
9.981871E-6
9.981871E-6
9.981871E-6
9.981871E-6
9.981871E-6
9.981871E-6
9.981871E-6
9.981871E-6
9.981871E-6
9.981871E-6
9.981871E-6
9.981871E-6
9.981871E-6
9.981871E-6
9.981871E-6
9.981871E-6
9.981871E-6
9.981871E-6
9.981871E-6
9.981871E-6
9.981871E-6
9.981871E-6
9.981871E-6
9.981871E-6
9.981871E-6
9.981871E-6
9.981871E-6
9.981871E-6
9.981871E-6
9.981871E-6
9.981871E-6
9.981871E-6
9.981871E-6
9.981871E-6
9.981871E-6
9.981871E-6
9.981871E-6
9.981871E-6
9.981871E-6
9.981871E-6
1.246679E-5
1.246679E-5
1.246679E-5
9.981871E-6
9.981871E-6
1.246679E-5
1.246679E-5
1.246679E-5
1.246679E-5
1.246679E-5
1.246679E-5
1.246679E-5
1.246679E-5
1.246679E-5
1.246679E-5
9.981871E-6
9.981871E-6
1.246679E-5
1.246679E-5
1.246679E-5
1.246679E-5
1.246679E-5
1.246679E-5
1.246679E-5
1.246679E-5
1.246679E-5
1.246679E-5
9.981871E-6
9.981871E-6
9.981871E-6
9.981871E-6
9.981871E-6
9.981871E-6
1.246679E-5
1.246679E-5
1.246679E-5
1.246679E-5
9.981871E-6
9.981871E-6
9.981871E-6
1.246679E-5
1.246679E-5
1.246679E-5
1.246679E-5
9.981871E-6
9.981871E-6
9.981871E-6
9.981871E-6
9.981871E-6
9.981871E-6
9.981871E-6
1.246679E-5
1.246679E-5
1.246679E-5
9.981871E-6
9.981871E-6
9.981871E-6
9.981871E-6
9.981871E-6
9.981871E-6
9.981871E-6
9.981871E-6
9.981871E-6
9.981871E-6
9.981871E-6
9.981871E-6
9.981871E-6
1.246679E-5
1.246679E-5
9.981871E-6
9.981871E-6
9.981871E-6
9.981871E-6
9.981871E-6
9.981871E-6
9.981871E-6
9.981871E-6
9.981871E-6
9.981871E-6
9.981871E-6
9.981871E-6
9.981871E-6
9.981871E-6
9.981871E-6
9.981871E-6
9.981871E-6
9.981871E-6
9.981871E-6
9.981871E-6
9.981871E-6
9.981871E-6
9.981871E-6
9.981871E-6
9.981871E-6
9.981871E-6
9.981871E-6
9.981871E-6
9.981871E-6
9.981871E-6
9.981871E-6
9.981871E-6
9.981871E-6
9.981871E-6
9.981871E-6
9.981871E-6
9.981871E-6
9.981871E-6
9.981871E-6
9.981871E-6
9.981871E-6
7.497072E-6
7.497072E-6
7.497072E-6
7.497072E-6
7.497072E-6
7.497072E-6
7.497072E-6
7.497072E-6
7.497072E-6
7.497072E-6
7.497072E-6
7.497072E-6
7.497072E-6
7.497072E-6
7.497072E-6
7.497072E-6
7.497072E-6
7.497072E-6
7.497072E-6
7.497072E-6
7.497072E-6
7.497072E-6
7.497072E-6
7.497072E-6
7.497072E-6
7.497072E-6
7.497072E-6
7.497072E-6
7.497072E-6
7.497072E-6
5.012035E-6
5.012035E-6
7.497072E-6
7.497072E-6
7.497072E-6
5.012035E-6
5.012035E-6
5.012035E-6
5.012035E-6
5.012035E-6
5.012035E-6
5.012035E-6
5.012035E-6
5.012035E-6
5.012035E-6
5.012035E-6
5.012035E-6
5.012035E-6
5.012035E-6
5.012035E-6
5.012035E-6
5.012035E-6
5.012035E-6
5.012035E-6
5.012035E-6
5.012035E-6
5.012035E-6
5.012035E-6
5.012035E-6
5.012035E-6
5.012035E-6
5.012035E-6
5.012035E-6
5.012035E-6
5.012035E-6
5.012035E-6
5.012035E-6
5.012035E-6
5.012035E-6
5.012035E-6
5.012035E-6
5.012035E-6
5.012035E-6
5.012035E-6
5.012035E-6
5.012035E-6
5.012035E-6
5.012035E-6
5.012035E-6
5.012035E-6
5.012035E-6
5.012035E-6
5.012035E-6
5.012035E-6
5.012035E-6
5.012035E-6
5.012035E-6
5.012035E-6
5.012035E-6
5.012035E-6
5.012035E-6
5.012035E-6
5.012035E-6
5.012035E-6
5.012035E-6
5.012035E-6
5.012035E-6
5.012035E-6
5.012035E-6
5.012035E-6
5.012035E-6
5.012035E-6
7.497072E-6
7.497072E-6
7.497072E-6
7.497072E-6
7.497072E-6
7.497072E-6
7.497072E-6
7.497072E-6
7.497072E-6
7.497072E-6
7.497072E-6
7.497072E-6
7.497072E-6
7.497072E-6
7.497072E-6
7.497072E-6
7.497072E-6
7.497072E-6
7.497072E-6
7.497072E-6
7.497072E-6
7.497072E-6
7.497072E-6
7.497072E-6
7.497072E-6
7.497072E-6
7.497072E-6
7.497072E-6
7.497072E-6
7.497072E-6
7.497072E-6
7.497072E-6
7.497072E-6
7.497072E-6
7.497072E-6
7.497072E-6
7.497072E-6
7.497072E-6
7.497072E-6
7.497072E-6
7.497072E-6
7.497072E-6
7.497072E-6
7.497072E-6
7.497072E-6
7.497072E-6
7.497072E-6
7.497072E-6
7.497072E-6
7.497072E-6
7.497072E-6
7.497072E-6
7.497072E-6
7.497072E-6
7.497072E-6
7.497072E-6
7.497072E-6
7.497072E-6
7.497072E-6
7.497072E-6
7.497072E-6
7.497072E-6
7.497072E-6
7.497072E-6
7.497072E-6
7.497072E-6
7.497072E-6
7.497072E-6
7.497072E-6
7.497072E-6
7.497072E-6
7.497072E-6
7.497072E-6
7.497072E-6
7.497072E-6
7.497072E-6
9.981871E-6
9.981871E-6
9.981871E-6
9.981871E-6
9.981871E-6
9.981871E-6
9.981871E-6
9.981871E-6
9.981871E-6
9.981871E-6
9.981871E-6
9.981871E-6
9.981871E-6
9.981871E-6
9.981871E-6
9.981871E-6
9.981871E-6
9.981871E-6
9.981871E-6
9.981871E-6
9.981871E-6
9.981871E-6
9.981871E-6
9.981871E-6
9.981871E-6
9.981871E-6
9.981871E-6
9.981871E-6
1.246679E-5
1.246679E-5
1.246679E-5
9.981871E-6
9.981871E-6
9.981871E-6
1.246679E-5
1.246679E-5
1.246679E-5
1.246679E-5
1.246679E-5
1.246679E-5
1.246679E-5
1.246679E-5
1.246679E-5
1.246679E-5
1.246679E-5
1.246679E-5
1.246679E-5
1.246679E-5
1.246679E-5
1.246679E-5
1.246679E-5
1.246679E-5
1.495183E-5
1.495183E-5
1.495183E-5
1.495183E-5
1.246679E-5
1.246679E-5
1.495183E-5
1.495183E-5
1.495183E-5
1.495183E-5
1.495183E-5
1.495183E-5
1.495183E-5
1.495183E-5
1.495183E-5
1.495183E-5
1.495183E-5
1.495183E-5
1.495183E-5
1.495183E-5
1.495183E-5
1.495183E-5
1.495183E-5
1.495183E-5
1.495183E-5
1.495183E-5
1.495183E-5
1.495183E-5
1.495183E-5
1.495183E-5
1.495183E-5
1.495183E-5
1.495183E-5
1.495183E-5
1.246679E-5
1.246679E-5
1.246679E-5
1.495183E-5
1.495183E-5
1.495183E-5
1.495183E-5
1.495183E-5
1.495183E-5
1.495183E-5
1.495183E-5
1.495183E-5
1.495183E-5
1.495183E-5
1.495183E-5
1.495183E-5
1.495183E-5
1.495183E-5
1.495183E-5
1.495183E-5
1.495183E-5
1.495183E-5
1.495183E-5
1.495183E-5
1.495183E-5
1.495183E-5
1.495183E-5
1.495183E-5
1.495183E-5
1.495183E-5
1.495183E-5
1.495183E-5
1.495183E-5
1.495183E-5
1.495183E-5
1.495183E-5
1.495183E-5
1.495183E-5
1.495183E-5
1.495183E-5
1.495183E-5
1.495183E-5
1.495183E-5
1.495183E-5
1.495183E-5
1.495183E-5
1.495183E-5
1.495183E-5
1.495183E-5
1.495183E-5
1.495183E-5
1.743674E-5
1.743674E-5
1.743674E-5
1.743674E-5
1.743674E-5
1.743674E-5
1.743674E-5
1.743674E-5
1.743674E-5
1.495183E-5
1.495183E-5
1.743674E-5
1.743674E-5
1.743674E-5
1.743674E-5
1.743674E-5
1.743674E-5
1.743674E-5
1.743674E-5
1.743674E-5
1.743674E-5
1.743674E-5
1.743674E-5
1.743674E-5
1.992166E-5
1.992166E-5
1.992166E-5
1.743674E-5
1.743674E-5
1.743674E-5
1.743674E-5
1.992166E-5
1.992166E-5
1.992166E-5
1.992166E-5
1.992166E-5
1.992166E-5
1.992166E-5
1.743674E-5
1.743674E-5
1.992166E-5
1.992166E-5
1.992166E-5
1.992166E-5
1.992166E-5
1.743674E-5
1.743674E-5
1.743674E-5
1.743674E-5
1.743674E-5
1.743674E-5
1.743674E-5
1.743674E-5
1.743674E-5
1.743674E-5
1.743674E-5
1.743674E-5
1.743674E-5
1.743674E-5
1.743674E-5
1.743674E-5
1.743674E-5
1.743674E-5
1.743674E-5
1.743674E-5
1.743674E-5
1.743674E-5
1.743674E-5
1.743674E-5
1.992166E-5
1.992166E-5
1.743674E-5
1.743674E-5
1.743674E-5
1.743674E-5
1.743674E-5
1.743674E-5
1.743674E-5
1.743674E-5
1.743674E-5
1.743674E-5
1.743674E-5
1.743674E-5
1.743674E-5
1.743674E-5
1.743674E-5
1.743674E-5
1.743674E-5
1.743674E-5
1.992166E-5
1.992166E-5
1.992166E-5
1.992166E-5
1.743674E-5
1.743674E-5
1.992166E-5
1.992166E-5
1.743674E-5
1.743674E-5
1.743674E-5
1.992166E-5
1.992166E-5
1.992166E-5
1.743674E-5
1.743674E-5
1.743674E-5
1.743674E-5
1.743674E-5
1.743674E-5
1.743674E-5
1.743674E-5
1.743674E-5
1.743674E-5
1.743674E-5
1.743674E-5
1.743674E-5
1.743674E-5
1.743674E-5
1.743674E-5
1.743674E-5
1.743674E-5
1.743674E-5
1.743674E-5
1.743674E-5
1.743674E-5
1.743674E-5
1.743674E-5
1.743674E-5
1.743674E-5
1.743674E-5
1.743674E-5
1.743674E-5
1.743674E-5
1.743674E-5
1.743674E-5
1.743674E-5
1.743674E-5
1.743674E-5
1.743674E-5
1.743674E-5
1.992166E-5
1.992166E-5
1.992166E-5
1.992166E-5
1.992166E-5
1.992166E-5
1.992166E-5
1.992166E-5
1.992166E-5
1.992166E-5
1.992166E-5
1.992166E-5
1.992166E-5
1.992166E-5
1.992166E-5
1.992166E-5
1.992166E-5
1.992166E-5
1.992166E-5
1.992166E-5
1.992166E-5
1.992166E-5
1.992166E-5
1.992166E-5
1.992166E-5
1.992166E-5
1.992166E-5
1.992166E-5
1.992166E-5
1.992166E-5
1.992166E-5
1.992166E-5
1.992166E-5
1.992166E-5
1.992166E-5
1.992166E-5
1.992166E-5
1.992166E-5
1.992166E-5
1.992166E-5
1.992166E-5
1.992166E-5
1.992166E-5
1.992166E-5
1.992166E-5
1.992166E-5
1.992166E-5
1.992166E-5
1.992166E-5
1.992166E-5
1.992166E-5
1.992166E-5
1.992166E-5
1.992166E-5
1.992166E-5
1.992166E-5
1.992166E-5
1.992166E-5
1.992166E-5
1.992166E-5
1.992166E-5
1.992166E-5
1.992166E-5
1.992166E-5
1.992166E-5
1.992166E-5
1.992166E-5
1.992166E-5
1.992166E-5
1.743674E-5
1.743674E-5
1.743674E-5
1.743674E-5
1.992166E-5
1.992166E-5
1.743674E-5
1.743674E-5
1.743674E-5
1.743674E-5
1.743674E-5
1.743674E-5
1.743674E-5
1.743674E-5
1.743674E-5
1.743674E-5
1.743674E-5
1.743674E-5
1.743674E-5
1.495183E-5
1.495183E-5
1.495183E-5
1.495183E-5
1.495183E-5
1.495183E-5
1.495183E-5
1.495183E-5
1.495183E-5
1.495183E-5
1.495183E-5
1.495183E-5
1.495183E-5
1.246679E-5
1.246679E-5
1.246679E-5
1.246679E-5
1.246679E-5
1.246679E-5
1.246679E-5
1.246679E-5
1.246679E-5
1.246679E-5
9.981871E-6
9.981871E-6
9.981871E-6
9.981871E-6
9.981871E-6
9.981871E-6
9.981871E-6
9.981871E-6
9.981871E-6
9.981871E-6
9.981871E-6
9.981871E-6
7.497072E-6
7.497072E-6
7.497072E-6
7.497072E-6
7.497072E-6
7.497072E-6
7.497072E-6
7.497072E-6
7.497072E-6
7.497072E-6
7.497072E-6
7.497072E-6
7.497072E-6
5.012035E-6
5.012035E-6
5.012035E-6
5.012035E-6
5.012035E-6
5.012035E-6
5.012035E-6
5.012035E-6
5.012035E-6
5.012035E-6
5.012035E-6
2.527118E-6
2.527118E-6
2.527118E-6
2.527118E-6
2.527118E-6
2.527118E-6
2.527118E-6
2.527118E-6
2.527118E-6
2.527118E-6
4.220009E-8
4.220009E-8
4.220009E-8
4.220009E-8
4.220009E-8
4.220009E-8
4.220009E-8
4.220009E-8
4.220009E-8
4.220009E-8
4.220009E-8
4.220009E-8
4.220009E-8
-2.442837E-6
-2.442837E-6
-2.442837E-6
-2.442837E-6
-2.442837E-6
-2.442837E-6
-2.442837E-6
-2.442837E-6
-2.442837E-6
-2.442837E-6
-2.442837E-6
-2.442837E-6
-2.442837E-6
-2.442837E-6
-2.442837E-6
-2.442837E-6
-2.442837E-6
-2.442837E-6
-2.442837E-6
-2.442837E-6
-2.442837E-6
-4.927635E-6
-4.927635E-6
-4.927635E-6
-4.927635E-6
-4.927635E-6
-4.927635E-6
-4.927635E-6
-4.927635E-6
-4.927635E-6
-4.927635E-6
-4.927635E-6
-4.927635E-6
-4.927635E-6
-4.927635E-6
-4.927635E-6
-4.927635E-6
-4.927635E-6
-7.412553E-6
-7.412553E-6
-7.412553E-6
-7.412553E-6
-7.412553E-6
-7.412553E-6
-7.412553E-6
-7.412553E-6
-7.412553E-6
-7.412553E-6
-7.412553E-6
-7.412553E-6
-7.412553E-6
-7.412553E-6
-7.412553E-6
-7.412553E-6
-7.412553E-6
-7.412553E-6
-7.412553E-6
-7.412553E-6
-7.412553E-6
-7.412553E-6
-7.412553E-6
-7.412553E-6
-7.412553E-6
-7.412553E-6
-7.412553E-6
-7.412553E-6
-7.412553E-6
-9.897590E-6
-9.897590E-6
-9.897590E-6
-9.897590E-6
-9.897590E-6
-9.897590E-6
-9.897590E-6
-9.897590E-6
-9.897590E-6
-9.897590E-6
-9.897590E-6
-9.897590E-6
-9.897590E-6
-9.897590E-6
-9.897590E-6
-9.897590E-6
-9.897590E-6
-9.897590E-6
-9.897590E-6
-9.897590E-6
-9.897590E-6
-9.897590E-6
-9.897590E-6
-9.897590E-6
-9.897590E-6
-9.897590E-6
-9.897590E-6
-9.897590E-6
-9.897590E-6
-9.897590E-6
-9.897590E-6
-9.897590E-6
-9.897590E-6
-9.897590E-6
-9.897590E-6
-9.897590E-6
-9.897590E-6
-9.897590E-6
-9.897590E-6
-9.897590E-6
-9.897590E-6
-9.897590E-6
-9.897590E-6
-9.897590E-6
-9.897590E-6
-9.897590E-6
-9.897590E-6
-9.897590E-6
-9.897590E-6
-9.897590E-6
-9.897590E-6
-9.897590E-6
-9.897590E-6
-9.897590E-6
-9.897590E-6
-9.897590E-6
-9.897590E-6
-9.897590E-6
-9.897590E-6
-9.897590E-6
-9.897590E-6
-9.897590E-6
-9.897590E-6
-9.897590E-6
-9.897590E-6
-9.897590E-6
-9.897590E-6
-9.897590E-6
-9.897590E-6
-9.897590E-6
-9.897590E-6
-9.897590E-6
-9.897590E-6
-9.897590E-6
-9.897590E-6
-9.897590E-6
-9.897590E-6
-9.897590E-6
-9.897590E-6
-9.897590E-6
-9.897590E-6
-9.897590E-6
-9.897590E-6
-9.897590E-6
-9.897590E-6
-9.897590E-6
-9.897590E-6
-9.897590E-6
-9.897590E-6
-9.897590E-6
-9.897590E-6
-9.897590E-6
-9.897590E-6
-9.897590E-6
-9.897590E-6
-9.897590E-6
-9.897590E-6
-9.897590E-6
-9.897590E-6
-9.897590E-6
-9.897590E-6
-9.897590E-6
-9.897590E-6
-9.897590E-6
-9.897590E-6
-9.897590E-6
-9.897590E-6
-9.897590E-6
-9.897590E-6
-9.897590E-6
-9.897590E-6
-9.897590E-6
-9.897590E-6
-9.897590E-6
-9.897590E-6
-9.897590E-6
-9.897590E-6
-9.897590E-6
-9.897590E-6
-9.897590E-6
-1.238251E-5
-1.238251E-5
-1.238251E-5
-1.238251E-5
-1.238251E-5
-1.238251E-5
-1.238251E-5
-1.238251E-5
-1.238251E-5
-1.238251E-5
-1.238251E-5
-1.238251E-5
-1.238251E-5
-1.238251E-5
-1.238251E-5
-1.238251E-5
-1.238251E-5
-1.238251E-5
-1.486731E-5
-1.486731E-5
-1.486731E-5
-1.486731E-5
-1.486731E-5
-1.486731E-5
-1.486731E-5
-1.486731E-5
-1.486731E-5
-1.486731E-5
-1.486731E-5
-1.486731E-5
-1.486731E-5
-1.486731E-5
-1.486731E-5
-1.486731E-5
-1.486731E-5
-1.486731E-5
-1.735222E-5
-1.735222E-5
-1.735222E-5
-1.735222E-5
-1.735222E-5
-1.735222E-5
-1.735222E-5
-1.735222E-5
-1.735222E-5
-1.735222E-5
-1.735222E-5
-1.735222E-5
-1.735222E-5
-1.735222E-5
-1.735222E-5
-1.735222E-5
-1.735222E-5
-1.735222E-5
-1.735222E-5
-1.735222E-5
-1.735222E-5
-1.735222E-5
-1.735222E-5
-1.735222E-5
-1.735222E-5
-1.735222E-5
-1.735222E-5
-1.735222E-5
-1.735222E-5
-1.735222E-5
-1.735222E-5
-1.735222E-5
-1.735222E-5
-1.735222E-5
-1.735222E-5
-1.735222E-5
-1.735222E-5
-1.735222E-5
-1.735222E-5
-1.735222E-5
-1.735222E-5
-1.735222E-5
-1.735222E-5
-1.735222E-5
-1.735222E-5
-1.735222E-5
-1.735222E-5
-1.735222E-5
-1.735222E-5
-1.735222E-5
-1.735222E-5
-1.735222E-5
-1.735222E-5
-1.735222E-5
-1.735222E-5
-1.735222E-5
-1.735222E-5
-1.735222E-5
-1.735222E-5
-1.735222E-5
-1.486731E-5
-1.486731E-5
-1.486731E-5
-1.486731E-5
-1.486731E-5
-1.486731E-5
-1.486731E-5
-1.486731E-5
-1.486731E-5
-1.486731E-5
-1.486731E-5
-1.486731E-5
-1.486731E-5
-1.486731E-5
-1.486731E-5
-1.486731E-5
-1.486731E-5
-1.486731E-5
-1.486731E-5
-1.486731E-5
-1.486731E-5
-1.486731E-5
-1.486731E-5
-1.486731E-5
-1.238251E-5
-1.238251E-5
-1.238251E-5
-1.238251E-5
-1.238251E-5
-1.238251E-5
-1.238251E-5
-1.238251E-5
-1.238251E-5
-1.238251E-5
-1.238251E-5
-1.238251E-5
-1.238251E-5
-1.238251E-5
-1.238251E-5
-1.238251E-5
-1.238251E-5
-1.238251E-5
-1.238251E-5
-1.238251E-5
-1.238251E-5
-1.238251E-5
-1.238251E-5
-1.238251E-5
-1.238251E-5
-1.238251E-5
-1.238251E-5
-1.238251E-5
-1.238251E-5
-1.238251E-5
-1.238251E-5
-1.238251E-5
-1.238251E-5
-1.238251E-5
-1.238251E-5
-1.238251E-5
-1.238251E-5
-1.238251E-5
-1.238251E-5
-1.238251E-5
-1.238251E-5
-1.238251E-5
-1.238251E-5
-1.238251E-5
-1.486731E-5
-1.486731E-5
-1.486731E-5
-1.238251E-5
-1.238251E-5
-1.238251E-5
-1.486731E-5
-1.486731E-5
-1.486731E-5
-1.238251E-5
-1.238251E-5
-1.238251E-5
-1.238251E-5
-1.238251E-5
-1.486731E-5
-1.486731E-5
-1.486731E-5
-1.238251E-5
-1.238251E-5
-1.238251E-5
-1.238251E-5
-1.238251E-5
-1.238251E-5
-1.486731E-5
-1.486731E-5
-1.486731E-5
-1.486731E-5
-1.238251E-5
-1.486731E-5
-1.486731E-5
-1.486731E-5
-1.238251E-5
-1.238251E-5
-1.238251E-5
-1.238251E-5
-1.238251E-5
-1.238251E-5
-1.238251E-5
-1.238251E-5
-1.238251E-5
-1.238251E-5
-1.238251E-5
-1.238251E-5
-1.238251E-5
-1.238251E-5
-1.238251E-5
-1.238251E-5
-1.238251E-5
-1.238251E-5
-1.238251E-5
-1.238251E-5
-1.238251E-5
-1.238251E-5
-1.238251E-5
-1.238251E-5
-1.238251E-5
-1.238251E-5
-9.897590E-6
-9.897590E-6
-9.897590E-6
-9.897590E-6
-9.897590E-6
-9.897590E-6
-9.897590E-6
-9.897590E-6
-9.897590E-6
-9.897590E-6
-9.897590E-6
-9.897590E-6
-9.897590E-6
-9.897590E-6
-9.897590E-6
-9.897590E-6
-9.897590E-6
-9.897590E-6
-7.412553E-6
-7.412553E-6
-7.412553E-6
-9.897590E-6
-9.897590E-6
-9.897590E-6
-9.897590E-6
-7.412553E-6
-7.412553E-6
-7.412553E-6
-9.897590E-6
-9.897590E-6
-9.897590E-6
-7.412553E-6
-7.412553E-6
-7.412553E-6
-9.897590E-6
-9.897590E-6
-9.897590E-6
-7.412553E-6
-7.412553E-6
-7.412553E-6
-9.897590E-6
-9.897590E-6
-9.897590E-6
-9.897590E-6
-9.897590E-6
-9.897590E-6
-9.897590E-6
-9.897590E-6
-9.897590E-6
-9.897590E-6
-9.897590E-6
-9.897590E-6
-9.897590E-6
-9.897590E-6
-9.897590E-6
-9.897590E-6
-9.897590E-6
-9.897590E-6
-9.897590E-6
-9.897590E-6
-9.897590E-6
-9.897590E-6
-9.897590E-6
-7.412553E-6
-7.412553E-6
-9.897590E-6
-9.897590E-6
-9.897590E-6
-9.897590E-6
-9.897590E-6
-9.897590E-6
-9.897590E-6
-9.897590E-6
-9.897590E-6
-7.412553E-6
-7.412553E-6
-7.412553E-6
-7.412553E-6
-7.412553E-6
-7.412553E-6
-7.412553E-6
-7.412553E-6
-7.412553E-6
-7.412553E-6
-7.412553E-6
-7.412553E-6
-7.412553E-6
-7.412553E-6
-7.412553E-6
-7.412553E-6
-7.412553E-6
-7.412553E-6
-7.412553E-6
-7.412553E-6
-7.412553E-6
-4.927635E-6
-4.927635E-6
-4.927635E-6
-4.927635E-6
-4.927635E-6
-4.927635E-6
-4.927635E-6
-4.927635E-6
-4.927635E-6
-4.927635E-6
-4.927635E-6
-4.927635E-6
-4.927635E-6
-4.927635E-6
-4.927635E-6
-4.927635E-6
-4.927635E-6
-4.927635E-6
-4.927635E-6
-4.927635E-6
-4.927635E-6
-4.927635E-6
-4.927635E-6
-4.927635E-6
-4.927635E-6
-4.927635E-6
-4.927635E-6
-4.927635E-6
-4.927635E-6
-4.927635E-6
-4.927635E-6
-4.927635E-6
-4.927635E-6
-4.927635E-6
-4.927635E-6
-4.927635E-6
-4.927635E-6
-4.927635E-6
-4.927635E-6
-4.927635E-6
-4.927635E-6
-2.442837E-6
-2.442837E-6
-2.442837E-6
-2.442837E-6
-4.927635E-6
-4.927635E-6
-4.927635E-6
-4.927635E-6
-2.442837E-6
-2.442837E-6
-2.442837E-6
-2.442837E-6
-2.442837E-6
-2.442837E-6
-2.442837E-6
-2.442837E-6
-2.442837E-6
-2.442837E-6
-2.442837E-6
-2.442837E-6
-2.442837E-6
-2.442837E-6
-2.442837E-6
-2.442837E-6
-2.442837E-6
-2.442837E-6
-2.442837E-6
-2.442837E-6
-2.442837E-6
-2.442837E-6
-2.442837E-6
-2.442837E-6
-2.442837E-6
-2.442837E-6
-2.442837E-6
4.220009E-8
4.220009E-8
4.220009E-8
-2.442837E-6
-2.442837E-6
-2.442837E-6
-2.442837E-6
-2.442837E-6
4.220009E-8
4.220009E-8
4.220009E-8
4.220009E-8
4.220009E-8
4.220009E-8
4.220009E-8
4.220009E-8
4.220009E-8
4.220009E-8
4.220009E-8
-2.442837E-6
-2.442837E-6
-2.442837E-6
-2.442837E-6
-2.442837E-6
-2.442837E-6
-2.442837E-6
-2.442837E-6
-2.442837E-6
-2.442837E-6
-2.442837E-6
-2.442837E-6
-2.442837E-6
-2.442837E-6
-2.442837E-6
-2.442837E-6
-2.442837E-6
-2.442837E-6
-2.442837E-6
-2.442837E-6
-2.442837E-6
-2.442837E-6
-2.442837E-6
-2.442837E-6
-2.442837E-6
-2.442837E-6
-2.442837E-6
-2.442837E-6
-2.442837E-6
-2.442837E-6
-2.442837E-6
-2.442837E-6
-2.442837E-6
-2.442837E-6
-2.442837E-6
-2.442837E-6
-2.442837E-6
-2.442837E-6
-2.442837E-6
-2.442837E-6
-4.927635E-6
-4.927635E-6
-4.927635E-6
-4.927635E-6
-4.927635E-6
-4.927635E-6
-4.927635E-6
-4.927635E-6
-2.442837E-6
-2.442837E-6
-2.442837E-6
-4.927635E-6
-4.927635E-6
-4.927635E-6
-4.927635E-6
-4.927635E-6
-4.927635E-6
-4.927635E-6
-4.927635E-6
-4.927635E-6
-4.927635E-6
-4.927635E-6
-4.927635E-6
-4.927635E-6
-4.927635E-6
-4.927635E-6
-4.927635E-6
-4.927635E-6
-4.927635E-6
-4.927635E-6
-4.927635E-6
-4.927635E-6
-4.927635E-6
-2.442837E-6
-2.442837E-6
-4.927635E-6
-4.927635E-6
-4.927635E-6
-2.442837E-6
-2.442837E-6
-2.442837E-6
-2.442837E-6
-2.442837E-6
-2.442837E-6
-2.442837E-6
-2.442837E-6
-2.442837E-6
-2.442837E-6
-2.442837E-6
-2.442837E-6
-2.442837E-6
-2.442837E-6
-2.442837E-6
-2.442837E-6
-2.442837E-6
-2.442837E-6
-2.442837E-6
-2.442837E-6
-2.442837E-6
-2.442837E-6
-2.442837E-6
-2.442837E-6
-2.442837E-6
-2.442837E-6
-2.442837E-6
-2.442837E-6
-2.442837E-6
-2.442837E-6
-2.442837E-6
-2.442837E-6
-2.442837E-6
-2.442837E-6
-2.442837E-6
-2.442837E-6
-2.442837E-6
4.220009E-8
4.220009E-8
4.220009E-8
-2.442837E-6
-2.442837E-6
-2.442837E-6
-2.442837E-6
-2.442837E-6
-2.442837E-6
-2.442837E-6
-2.442837E-6
-2.442837E-6
4.220009E-8
4.220009E-8
4.220009E-8
4.220009E-8
4.220009E-8
4.220009E-8
-2.442837E-6
-2.442837E-6
-2.442837E-6
4.220009E-8
4.220009E-8
4.220009E-8
4.220009E-8
4.220009E-8
4.220009E-8
4.220009E-8
4.220009E-8
4.220009E-8
4.220009E-8
4.220009E-8
4.220009E-8
4.220009E-8
4.220009E-8
4.220009E-8
4.220009E-8
4.220009E-8
4.220009E-8
4.220009E-8
4.220009E-8
4.220009E-8
4.220009E-8
4.220009E-8
4.220009E-8
4.220009E-8
4.220009E-8
4.220009E-8
4.220009E-8
4.220009E-8
4.220009E-8
4.220009E-8
4.220009E-8
4.220009E-8
4.220009E-8
4.220009E-8
4.220009E-8
4.220009E-8
4.220009E-8
4.220009E-8
4.220009E-8
4.220009E-8
4.220009E-8
4.220009E-8
4.220009E-8
4.220009E-8
4.220009E-8
4.220009E-8
4.220009E-8
4.220009E-8
4.220009E-8
4.220009E-8
4.220009E-8
4.220009E-8
4.220009E-8
4.220009E-8
4.220009E-8
4.220009E-8
4.220009E-8
4.220009E-8
4.220009E-8
4.220009E-8
4.220009E-8
4.220009E-8
4.220009E-8
4.220009E-8
4.220009E-8
4.220009E-8
-2.442837E-6
-2.442837E-6
-2.442837E-6
-2.442837E-6
-2.442837E-6
-2.442837E-6
-2.442837E-6
-2.442837E-6
-2.442837E-6
-2.442837E-6
-2.442837E-6
-2.442837E-6
-2.442837E-6
-2.442837E-6
-2.442837E-6
-2.442837E-6
-4.927635E-6
-4.927635E-6
-4.927635E-6
-4.927635E-6
-4.927635E-6
-4.927635E-6
-4.927635E-6
-4.927635E-6
-4.927635E-6
-4.927635E-6
-4.927635E-6
-7.412553E-6
-7.412553E-6
-7.412553E-6
-7.412553E-6
-7.412553E-6
-7.412553E-6
-7.412553E-6
-7.412553E-6
-7.412553E-6
-7.412553E-6
-9.897590E-6
-9.897590E-6
-9.897590E-6
-9.897590E-6
-9.897590E-6
-9.897590E-6
-9.897590E-6
-9.897590E-6
-9.897590E-6
-9.897590E-6
-1.238251E-5
-1.238251E-5
-1.238251E-5
-1.238251E-5
-1.238251E-5
-1.238251E-5
-1.238251E-5
-1.238251E-5
-1.238251E-5
-1.238251E-5
-1.238251E-5
-1.486731E-5
-1.486731E-5
-1.486731E-5
-1.486731E-5
-1.486731E-5
-1.486731E-5
-1.486731E-5
-1.486731E-5
-1.486731E-5
-1.486731E-5
-1.486731E-5
-1.486731E-5
-1.486731E-5
-1.486731E-5
-1.486731E-5
-1.486731E-5
-1.735222E-5
-1.735222E-5
-1.735222E-5
-1.735222E-5
-1.735222E-5
-1.735222E-5
-1.735222E-5
-1.735222E-5
-1.735222E-5
-1.735222E-5
-1.735222E-5
-1.735222E-5
-1.735222E-5
-1.735222E-5
-1.735222E-5
-1.735222E-5
-1.735222E-5
-1.735222E-5
-1.735222E-5
-1.735222E-5
-1.735222E-5
-1.735222E-5
-1.735222E-5
-1.735222E-5
-1.735222E-5
-1.735222E-5
-1.735222E-5
-1.735222E-5
-1.735222E-5
-1.735222E-5
-1.735222E-5
-1.735222E-5
-1.735222E-5
-1.735222E-5
-1.735222E-5
-1.735222E-5
-1.735222E-5
-1.735222E-5
-1.735222E-5
-1.735222E-5
-1.735222E-5
-1.735222E-5
-1.735222E-5
-1.735222E-5
-1.735222E-5
-1.735222E-5
-1.735222E-5
-1.735222E-5
-1.735222E-5
-1.735222E-5
-1.735222E-5
-1.735222E-5
-1.735222E-5
-1.735222E-5
-1.983726E-5
-1.983726E-5
-1.735222E-5
-1.735222E-5
-1.735222E-5
-1.735222E-5
-1.983726E-5
-1.983726E-5
-1.735222E-5
-1.735222E-5
-1.735222E-5
-1.735222E-5
-1.735222E-5
-1.735222E-5
-1.735222E-5
-1.735222E-5
-1.735222E-5
-1.735222E-5
-1.735222E-5
-1.735222E-5
-1.735222E-5
-1.735222E-5
-1.735222E-5
-1.735222E-5
-1.735222E-5
-1.735222E-5
-1.735222E-5
-1.735222E-5
-1.735222E-5
-1.735222E-5
-1.735222E-5
-1.735222E-5
-1.735222E-5
-1.735222E-5
-1.735222E-5
-1.735222E-5
-1.735222E-5
-1.735222E-5
-1.735222E-5
-1.735222E-5
-1.735222E-5
-1.735222E-5
-1.735222E-5
-1.735222E-5
-1.735222E-5
-1.735222E-5
-1.735222E-5
-1.735222E-5
-1.735222E-5
-1.735222E-5
-1.735222E-5
-1.735222E-5
-1.735222E-5
-1.735222E-5
-1.735222E-5
-1.735222E-5
-1.735222E-5
-1.735222E-5
-1.735222E-5
-1.735222E-5
-1.735222E-5
-1.735222E-5
-1.735222E-5
-1.983726E-5
-1.983726E-5
-1.983726E-5
-1.735222E-5
-1.735222E-5
-1.735222E-5
-1.735222E-5
-1.735222E-5
-1.735222E-5
-1.735222E-5
-1.735222E-5
-1.735222E-5
-1.735222E-5
-1.983726E-5
-1.983726E-5
-1.983726E-5
-1.735222E-5
-1.735222E-5
-1.983726E-5
-1.983726E-5
-1.983726E-5
-1.983726E-5
-1.983726E-5
-1.983726E-5
-1.983726E-5
-1.983726E-5
-1.983726E-5
-1.983726E-5
-1.983726E-5
-1.983726E-5
-1.983726E-5
-1.983726E-5
-1.983726E-5
-1.983726E-5
-1.983726E-5
-1.983726E-5
-1.983726E-5
-1.983726E-5
-1.983726E-5
-1.983726E-5
-1.983726E-5
-1.983726E-5
-1.983726E-5
-1.983726E-5
-1.983726E-5
-1.983726E-5
-1.983726E-5
-1.983726E-5
-1.983726E-5
-1.983726E-5
-1.983726E-5
-1.983726E-5
-1.983726E-5
-1.983726E-5
-1.983726E-5
-1.983726E-5
-1.983726E-5
-1.983726E-5
-1.983726E-5
-1.983726E-5
-1.983726E-5
-1.983726E-5
-1.983726E-5
-1.983726E-5
-1.983726E-5
-1.983726E-5
-1.983726E-5
-1.983726E-5
-1.983726E-5
-1.983726E-5
-1.983726E-5
-1.983726E-5
-1.983726E-5
-1.983726E-5
-1.983726E-5
-1.983726E-5
-1.983726E-5
-1.983726E-5
-1.983726E-5
-1.983726E-5
-1.983726E-5
-1.983726E-5
-1.983726E-5
-1.983726E-5
-1.983726E-5
-1.983726E-5
-1.983726E-5
-1.983726E-5
-1.983726E-5
-1.983726E-5
-1.983726E-5
-1.983726E-5
-1.983726E-5
-1.983726E-5
-1.983726E-5
-1.735222E-5
-1.735222E-5
-1.735222E-5
-1.735222E-5
-1.735222E-5
-1.735222E-5
-1.735222E-5
-1.735222E-5
-1.983726E-5
-1.983726E-5
-1.983726E-5
-1.983726E-5
-1.983726E-5
-1.983726E-5
-1.983726E-5
-1.983726E-5
-1.983726E-5
-1.983726E-5
-1.983726E-5
-1.983726E-5
-1.983726E-5
-1.983726E-5
-1.983726E-5
-1.983726E-5
-1.983726E-5
-1.983726E-5
-1.983726E-5
-1.983726E-5
-1.983726E-5
-1.983726E-5
-1.983726E-5
-1.983726E-5
-1.983726E-5
-1.983726E-5
-2.232218E-5
-2.232218E-5
-2.232218E-5
-2.232218E-5
-2.232218E-5
-2.232218E-5
-2.232218E-5
-2.232218E-5
-2.232218E-5
-2.232218E-5
-2.232218E-5
-2.232218E-5
-2.232218E-5
-2.232218E-5
-2.232218E-5
-2.232218E-5
-2.232218E-5
-2.232218E-5
-2.232218E-5
-2.232218E-5
-2.232218E-5
-2.232218E-5
-2.232218E-5
-2.232218E-5
-2.480710E-5
-2.480710E-5
-2.480710E-5
-2.480710E-5
-2.480710E-5
-2.480710E-5
-2.480710E-5
-2.480710E-5
-2.480710E-5
-2.480710E-5
-2.480710E-5
-2.480710E-5
-2.480710E-5
-2.480710E-5
-2.480710E-5
-2.480710E-5
-2.480710E-5
-2.480710E-5
-2.480710E-5
-2.480710E-5
-2.480710E-5
-2.480710E-5
-2.480710E-5
-2.480710E-5
-2.729201E-5
-2.729201E-5
-2.729201E-5
-2.729201E-5
-2.729201E-5
-2.729201E-5
-2.729201E-5
-2.729201E-5
-2.729201E-5
-2.729201E-5
-2.729201E-5
-2.729201E-5
-2.729201E-5
-2.729201E-5
-2.729201E-5
-2.729201E-5
-2.729201E-5
-2.729201E-5
-2.729201E-5
-2.729201E-5
-2.729201E-5
-2.729201E-5
-2.977693E-5
-2.977693E-5
-2.977693E-5
-2.977693E-5
-2.977693E-5
-2.977693E-5
-2.977693E-5
-2.977693E-5
-2.977693E-5
-2.977693E-5
-2.977693E-5
-2.977693E-5
-2.977693E-5
-2.977693E-5
-2.977693E-5
-2.977693E-5
-2.977693E-5
-2.977693E-5
-2.977693E-5
-2.977693E-5
-2.977693E-5
-2.977693E-5
-2.977693E-5
-2.977693E-5
-2.977693E-5
-2.977693E-5
-2.977693E-5
-2.977693E-5
-2.977693E-5
-2.977693E-5
-2.977693E-5
-2.977693E-5
-2.977693E-5
-2.977693E-5
-2.977693E-5
-2.977693E-5
-2.977693E-5
-2.977693E-5
-2.977693E-5
-2.977693E-5
-2.977693E-5
-2.977693E-5
-2.977693E-5
-2.977693E-5
-2.977693E-5
-2.977693E-5
-2.729201E-5
-2.729201E-5
-2.729201E-5
-2.729201E-5
-2.729201E-5
-2.729201E-5
-2.729201E-5
-2.729201E-5
-2.729201E-5
-2.729201E-5
-2.729201E-5
-2.729201E-5
-2.729201E-5
-2.729201E-5
-2.729201E-5
-2.729201E-5
-2.729201E-5
-2.729201E-5
-2.729201E-5
-2.729201E-5
-2.729201E-5
-2.480710E-5
-2.480710E-5
-2.480710E-5
-2.480710E-5
-2.480710E-5
-2.480710E-5
-2.480710E-5
-2.480710E-5
-2.480710E-5
-2.480710E-5
-2.480710E-5
-2.480710E-5
-2.480710E-5
-2.480710E-5
-2.232218E-5
-2.232218E-5
-2.232218E-5
-2.480710E-5
-2.480710E-5
-2.480710E-5
-2.232218E-5
-2.232218E-5
-2.232218E-5
-2.232218E-5
-2.232218E-5
-2.232218E-5
-2.232218E-5
-1.983726E-5
-1.983726E-5
-1.983726E-5
-1.983726E-5
-1.983726E-5
-1.983726E-5
-1.983726E-5
-1.983726E-5
-1.983726E-5
-1.983726E-5
-1.983726E-5
-1.983726E-5
-1.983726E-5
-1.735222E-5
-1.735222E-5
-1.735222E-5
-1.735222E-5
-1.735222E-5
-1.735222E-5
-1.735222E-5
-1.735222E-5
-1.735222E-5
-1.486731E-5
-1.486731E-5
-1.486731E-5
-1.486731E-5
-1.486731E-5
-1.486731E-5
-1.486731E-5
-1.486731E-5
-1.238251E-5
-1.238251E-5
-1.238251E-5
-1.238251E-5
-1.238251E-5
-1.238251E-5
-1.238251E-5
-1.238251E-5
-9.897590E-6
-9.897590E-6
-9.897590E-6
-9.897590E-6
-9.897590E-6
-9.897590E-6
-9.897590E-6
-9.897590E-6
-9.897590E-6
-9.897590E-6
-9.897590E-6
-9.897590E-6
-7.412553E-6
-7.412553E-6
-7.412553E-6
-7.412553E-6
-7.412553E-6
-7.412553E-6
-7.412553E-6
-7.412553E-6
-7.412553E-6
-4.927635E-6
-4.927635E-6
-4.927635E-6
-4.927635E-6
-4.927635E-6
-4.927635E-6
-4.927635E-6
-4.927635E-6
-4.927635E-6
-4.927635E-6
-2.442837E-6
-2.442837E-6
-2.442837E-6
-2.442837E-6
-2.442837E-6
-2.442837E-6
-2.442837E-6
-2.442837E-6
-2.442837E-6
-2.442837E-6
-2.442837E-6
-2.442837E-6
-2.442837E-6
-2.442837E-6
-2.442837E-6
-2.442837E-6
-2.442837E-6
-2.442837E-6
-2.442837E-6
-2.442837E-6
-2.442837E-6
-2.442837E-6
-2.442837E-6
-2.442837E-6
-2.442837E-6
-2.442837E-6
-2.442837E-6
-2.442837E-6
-2.442837E-6
-2.442837E-6
-2.442837E-6
-2.442837E-6
-2.442837E-6
-2.442837E-6
-2.442837E-6
-2.442837E-6
4.220009E-8
4.220009E-8
4.220009E-8
4.220009E-8
4.220009E-8
4.220009E-8
4.220009E-8
4.220009E-8
4.220009E-8
4.220009E-8
4.220009E-8
4.220009E-8
4.220009E-8
4.220009E-8
4.220009E-8
4.220009E-8
4.220009E-8
4.220009E-8
4.220009E-8
4.220009E-8
-2.442837E-6
-2.442837E-6
-2.442837E-6
4.220009E-8
4.220009E-8
4.220009E-8
-2.442837E-6
-2.442837E-6
-2.442837E-6
4.220009E-8
4.220009E-8
-2.442837E-6
-2.442837E-6
-2.442837E-6
-2.442837E-6
-2.442837E-6
-2.442837E-6
-2.442837E-6
-2.442837E-6
-2.442837E-6
-2.442837E-6
-2.442837E-6
-2.442837E-6
-2.442837E-6
-2.442837E-6
-2.442837E-6
-4.927635E-6
-4.927635E-6
-4.927635E-6
-4.927635E-6
-4.927635E-6
-4.927635E-6
-4.927635E-6
-4.927635E-6
-4.927635E-6
-4.927635E-6
-4.927635E-6
-4.927635E-6
-7.412553E-6
-7.412553E-6
-7.412553E-6
-7.412553E-6
-7.412553E-6
-7.412553E-6
-7.412553E-6
-7.412553E-6
-9.897590E-6
-9.897590E-6
-9.897590E-6
-9.897590E-6
-9.897590E-6
-9.897590E-6
-1.238251E-5
-1.238251E-5
-1.238251E-5
-1.238251E-5
-1.238251E-5
-1.238251E-5
-1.238251E-5
-1.238251E-5
-1.486731E-5
-1.486731E-5
-1.486731E-5
-1.486731E-5
-1.486731E-5
-1.486731E-5
-1.486731E-5
-1.486731E-5
-1.486731E-5
-1.735222E-5
-1.735222E-5
-1.735222E-5
-1.735222E-5
-1.735222E-5
-1.735222E-5
-1.735222E-5
-1.735222E-5
-1.983726E-5
-1.983726E-5
-1.983726E-5
-1.983726E-5
-1.983726E-5
-1.983726E-5
-1.983726E-5
-1.983726E-5
-1.983726E-5
-2.232218E-5
-2.232218E-5
-2.232218E-5
-2.232218E-5
-2.232218E-5
-2.232218E-5
-2.232218E-5
-2.232218E-5
-2.232218E-5
-2.480710E-5
-2.480710E-5
-2.480710E-5
-2.480710E-5
-2.480710E-5
-2.480710E-5
-2.480710E-5
-2.480710E-5
-2.480710E-5
-2.480710E-5
-2.480710E-5
-2.480710E-5
-2.480710E-5
-2.480710E-5
-2.480710E-5
-2.480710E-5
-2.480710E-5
-2.480710E-5
-2.480710E-5
-2.480710E-5
-2.480710E-5
-2.480710E-5
-2.480710E-5
-2.729201E-5
-2.729201E-5
-2.729201E-5
-2.729201E-5
-2.729201E-5
-2.729201E-5
-2.729201E-5
-2.729201E-5
-2.729201E-5
-2.729201E-5
-2.729201E-5
-2.729201E-5
-2.729201E-5
-2.729201E-5
-2.729201E-5
-2.729201E-5
-2.729201E-5
-2.729201E-5
-2.729201E-5
-2.729201E-5
-2.729201E-5
-2.729201E-5
-2.729201E-5
-2.729201E-5
-2.729201E-5
-2.729201E-5
-2.729201E-5
-2.729201E-5
-2.729201E-5
-2.729201E-5
-2.729201E-5
-2.729201E-5
-2.729201E-5
-2.480710E-5
-2.480710E-5
-2.480710E-5
-2.480710E-5
-2.729201E-5
-2.729201E-5
-2.480710E-5
-2.480710E-5
-2.480710E-5
-2.480710E-5
-2.480710E-5
-2.480710E-5
-2.480710E-5
-2.480710E-5
-2.480710E-5
-2.480710E-5
-2.480710E-5
-2.480710E-5
-2.480710E-5
-2.480710E-5
-2.480710E-5
-2.480710E-5
-2.480710E-5
-2.480710E-5
-2.480710E-5
-2.480710E-5
-2.480710E-5
-2.480710E-5
-2.480710E-5
-2.480710E-5
-2.480710E-5
-2.480710E-5
-2.480710E-5
-2.480710E-5
-2.480710E-5
-2.480710E-5
-2.480710E-5
-2.480710E-5
-2.480710E-5
-2.480710E-5
-2.480710E-5
-2.480710E-5
-2.480710E-5
-2.480710E-5
-2.480710E-5
-2.232218E-5
-2.232218E-5
-2.480710E-5
-2.480710E-5
-2.480710E-5
-2.232218E-5
-2.232218E-5
-2.232218E-5
-2.232218E-5
-2.232218E-5
-2.232218E-5
-2.232218E-5
-2.232218E-5
-2.232218E-5
-2.232218E-5
-2.232218E-5
-2.232218E-5
-2.232218E-5
-2.232218E-5
-2.232218E-5
-2.232218E-5
-2.232218E-5
-2.232218E-5
-2.232218E-5
-2.232218E-5
-2.232218E-5
-2.232218E-5
-2.232218E-5
-2.232218E-5
-2.232218E-5
-2.232218E-5
-2.232218E-5
-2.232218E-5
-2.232218E-5
-1.983726E-5
-1.983726E-5
-1.983726E-5
-1.983726E-5
-2.232218E-5
-2.232218E-5
-2.232218E-5
-1.983726E-5
-1.983726E-5
-1.983726E-5
-1.983726E-5
-1.983726E-5
-1.983726E-5
-1.983726E-5
-1.983726E-5
-1.983726E-5
-1.983726E-5
-1.983726E-5
-1.983726E-5
-1.983726E-5
-1.983726E-5
-1.983726E-5
-1.983726E-5
-1.983726E-5
-1.983726E-5
-1.983726E-5
-1.983726E-5
-1.983726E-5
-1.983726E-5
-1.983726E-5
-1.983726E-5
-1.983726E-5
-1.983726E-5
-1.983726E-5
-1.983726E-5
-2.232218E-5
-2.232218E-5
-1.983726E-5
-1.983726E-5
-1.983726E-5
-1.983726E-5
-1.983726E-5
-1.983726E-5
-1.983726E-5
-1.983726E-5
-2.232218E-5
-2.232218E-5
-2.232218E-5
-2.232218E-5
-2.232218E-5
-2.232218E-5
-2.232218E-5
-2.232218E-5
-2.232218E-5
-2.232218E-5
-2.232218E-5
-2.232218E-5
-2.232218E-5
-2.232218E-5
-2.232218E-5
-2.232218E-5
-2.232218E-5
-2.232218E-5
-2.232218E-5
-2.232218E-5
-2.232218E-5
-2.232218E-5
-2.232218E-5
-2.232218E-5
-2.232218E-5
-2.232218E-5
-2.232218E-5
-2.232218E-5
-2.232218E-5
-2.232218E-5
-2.232218E-5
-2.232218E-5
-2.232218E-5
-2.232218E-5
-2.232218E-5
-2.232218E-5
-2.232218E-5
-2.232218E-5
-2.232218E-5
-2.232218E-5
-2.232218E-5
-2.232218E-5
-2.232218E-5
-2.232218E-5
-2.232218E-5
-2.232218E-5
-2.232218E-5
-2.232218E-5
-2.232218E-5
-2.232218E-5
-2.232218E-5
-2.232218E-5
-2.232218E-5
-2.232218E-5
-2.232218E-5
-2.232218E-5
-2.232218E-5
-2.232218E-5
-2.232218E-5
-2.232218E-5
-2.232218E-5
-2.232218E-5
-2.232218E-5
-2.232218E-5
-2.232218E-5
-2.232218E-5
-2.232218E-5
-2.232218E-5
-2.232218E-5
-2.232218E-5
-2.232218E-5
-2.232218E-5
-2.232218E-5
-2.232218E-5
-2.232218E-5
-2.232218E-5
-2.232218E-5
-2.232218E-5
-2.232218E-5
-2.232218E-5
-2.232218E-5
-2.232218E-5
-1.983726E-5
-1.983726E-5
-1.983726E-5
-1.983726E-5
-1.983726E-5
-1.983726E-5
-1.983726E-5
-1.983726E-5
-1.983726E-5
-1.983726E-5
-1.983726E-5
-1.983726E-5
-1.983726E-5
-1.983726E-5
-1.983726E-5
-1.983726E-5
-1.983726E-5
-1.983726E-5
-1.983726E-5
-1.983726E-5
-1.983726E-5
-1.983726E-5
-1.983726E-5
-1.983726E-5
-1.983726E-5
-1.735222E-5
-1.735222E-5
-1.735222E-5
-1.735222E-5
-1.735222E-5
-1.735222E-5
-1.735222E-5
-1.735222E-5
-1.735222E-5
-1.735222E-5
-1.735222E-5
-1.735222E-5
-1.735222E-5
-1.735222E-5
-1.735222E-5
-1.486731E-5
-1.486731E-5
-1.486731E-5
-1.735222E-5
-1.735222E-5
-1.735222E-5
-1.486731E-5
-1.486731E-5
-1.486731E-5
-1.486731E-5
-1.486731E-5
-1.486731E-5
-1.486731E-5
-1.486731E-5
-1.486731E-5
-1.486731E-5
-1.486731E-5
-1.486731E-5
-1.486731E-5
-1.486731E-5
-1.486731E-5
-1.486731E-5
-1.486731E-5
-1.486731E-5
-1.486731E-5
-1.486731E-5
-1.486731E-5
-1.486731E-5
-1.486731E-5
-1.238251E-5
-1.238251E-5
-1.238251E-5
-1.238251E-5
-1.238251E-5
-1.238251E-5
-1.238251E-5
-1.238251E-5
-1.238251E-5
-1.238251E-5
-1.238251E-5
-1.238251E-5
-1.238251E-5
-1.238251E-5
-1.238251E-5
-1.238251E-5
-1.238251E-5
-1.238251E-5
-1.238251E-5
-1.238251E-5
-1.238251E-5
-1.238251E-5
-1.238251E-5
-1.238251E-5
-9.897590E-6
-9.897590E-6
-9.897590E-6
-9.897590E-6
-9.897590E-6
-9.897590E-6
-9.897590E-6
-9.897590E-6
-9.897590E-6
-9.897590E-6
-9.897590E-6
-9.897590E-6
-9.897590E-6
-9.897590E-6
-9.897590E-6
-9.897590E-6
-9.897590E-6
-9.897590E-6
-9.897590E-6
-9.897590E-6
-9.897590E-6
-7.412553E-6
-7.412553E-6
-7.412553E-6
-7.412553E-6
-7.412553E-6
-7.412553E-6
-7.412553E-6
-7.412553E-6
-7.412553E-6
-7.412553E-6
-7.412553E-6
-7.412553E-6
-7.412553E-6
-7.412553E-6
-7.412553E-6
-7.412553E-6
-7.412553E-6
-4.927635E-6
-4.927635E-6
-4.927635E-6
-4.927635E-6
-4.927635E-6
-4.927635E-6
-4.927635E-6
-4.927635E-6
-4.927635E-6
-2.442837E-6
-2.442837E-6
-2.442837E-6
-2.442837E-6
-2.442837E-6
-2.442837E-6
-2.442837E-6
-2.442837E-6
-2.442837E-6
-2.442837E-6
-2.442837E-6
-2.442837E-6
-2.442837E-6
4.220009E-8
4.220009E-8
4.220009E-8
4.220009E-8
4.220009E-8
4.220009E-8
4.220009E-8
2.527118E-6
2.527118E-6
2.527118E-6
2.527118E-6
2.527118E-6
2.527118E-6
2.527118E-6
2.527118E-6
2.527118E-6
2.527118E-6
2.527118E-6
2.527118E-6
5.012035E-6
5.012035E-6
5.012035E-6
5.012035E-6
5.012035E-6
5.012035E-6
5.012035E-6
5.012035E-6
5.012035E-6
5.012035E-6
7.497072E-6
7.497072E-6
7.497072E-6
7.497072E-6
7.497072E-6
7.497072E-6
7.497072E-6
7.497072E-6
7.497072E-6
9.981871E-6
9.981871E-6
9.981871E-6
9.981871E-6
9.981871E-6
9.981871E-6
9.981871E-6
9.981871E-6
9.981871E-6
9.981871E-6
9.981871E-6
9.981871E-6
9.981871E-6
9.981871E-6
9.981871E-6
1.246679E-5
1.246679E-5
1.246679E-5
1.246679E-5
1.246679E-5
1.246679E-5
1.246679E-5
1.246679E-5
1.246679E-5
1.495183E-5
1.495183E-5
1.495183E-5
1.246679E-5
1.246679E-5
1.495183E-5
1.495183E-5
1.495183E-5
1.495183E-5
1.495183E-5
1.495183E-5
1.495183E-5
1.495183E-5
1.495183E-5
1.495183E-5
1.495183E-5
1.495183E-5
1.495183E-5
1.495183E-5
1.495183E-5
1.495183E-5
1.495183E-5
1.495183E-5
1.743674E-5
1.743674E-5
1.743674E-5
1.495183E-5
1.495183E-5
1.743674E-5
1.743674E-5
1.743674E-5
1.743674E-5
1.743674E-5
1.743674E-5
1.743674E-5
1.743674E-5
1.743674E-5
1.743674E-5
1.743674E-5
1.743674E-5
1.743674E-5
1.743674E-5
1.992166E-5
1.992166E-5
1.992166E-5
1.992166E-5
1.992166E-5
1.992166E-5
1.992166E-5
1.992166E-5
1.992166E-5
1.992166E-5
2.240646E-5
2.240646E-5
2.240646E-5
2.240646E-5
2.240646E-5
2.240646E-5
2.240646E-5
2.240646E-5
2.240646E-5
2.240646E-5
2.240646E-5
2.489150E-5
2.489150E-5
2.489150E-5
2.489150E-5
2.489150E-5
2.489150E-5
2.489150E-5
2.489150E-5
2.489150E-5
2.489150E-5
2.737641E-5
2.737641E-5
2.737641E-5
2.737641E-5
2.737641E-5
2.737641E-5
2.737641E-5
2.737641E-5
2.737641E-5
2.986133E-5
2.986133E-5
2.986133E-5
2.986133E-5
2.986133E-5
2.986133E-5
2.986133E-5
2.986133E-5
2.986133E-5
2.986133E-5
2.986133E-5
2.986133E-5
2.986133E-5
2.986133E-5
2.986133E-5
2.986133E-5
2.986133E-5
3.234637E-5
3.234637E-5
3.234637E-5
3.234637E-5
3.234637E-5
3.234637E-5
3.234637E-5
3.234637E-5
3.234637E-5
3.234637E-5
3.234637E-5
3.234637E-5
3.234637E-5
3.234637E-5
3.234637E-5
3.234637E-5
3.234637E-5
3.234637E-5
3.234637E-5
3.234637E-5
3.234637E-5
3.234637E-5
3.234637E-5
3.234637E-5
3.234637E-5
3.234637E-5
3.234637E-5
3.234637E-5
3.234637E-5
3.234637E-5
3.234637E-5
3.234637E-5
3.234637E-5
3.234637E-5
3.234637E-5
3.234637E-5
3.234637E-5
3.234637E-5
3.234637E-5
3.234637E-5
3.234637E-5
3.234637E-5
3.234637E-5
3.234637E-5
3.234637E-5
3.234637E-5
3.234637E-5
3.234637E-5
2.986133E-5
2.986133E-5
3.234637E-5
3.234637E-5
3.234637E-5
2.986133E-5
2.986133E-5
2.986133E-5
2.986133E-5
2.986133E-5
2.986133E-5
2.986133E-5
2.986133E-5
2.986133E-5
2.986133E-5
2.986133E-5
2.986133E-5
2.986133E-5
2.986133E-5
2.986133E-5
2.986133E-5
2.986133E-5
2.986133E-5
2.986133E-5
2.986133E-5
2.986133E-5
2.986133E-5
2.986133E-5
2.986133E-5
2.986133E-5
2.986133E-5
2.986133E-5
2.986133E-5
2.986133E-5
2.986133E-5
2.986133E-5
2.986133E-5
2.986133E-5
2.986133E-5
2.986133E-5
2.986133E-5
2.986133E-5
2.986133E-5
2.986133E-5
2.986133E-5
2.986133E-5
2.986133E-5
2.986133E-5
2.986133E-5
2.986133E-5
2.986133E-5
2.986133E-5
2.986133E-5
2.986133E-5
2.986133E-5
2.986133E-5
3.234637E-5
3.234637E-5
3.234637E-5
3.234637E-5
3.234637E-5
3.234637E-5
3.234637E-5
3.234637E-5
3.234637E-5
3.234637E-5
3.234637E-5
3.483117E-5
3.483117E-5
3.483117E-5
3.483117E-5
3.483117E-5
3.483117E-5
3.483117E-5
3.483117E-5
3.483117E-5
3.731608E-5
3.731608E-5
3.731608E-5
3.731608E-5
3.731608E-5
3.731608E-5
3.980112E-5
3.980112E-5
3.980112E-5
3.980112E-5
3.980112E-5
3.980112E-5
3.980112E-5
4.228604E-5
4.228604E-5
4.228604E-5
4.228604E-5
4.477084E-5
4.477084E-5
4.477084E-5
4.477084E-5
4.477084E-5
4.477084E-5
4.477084E-5
4.725587E-5
4.725587E-5
4.725587E-5
4.725587E-5
4.725587E-5
4.725587E-5
4.974079E-5
4.974079E-5
4.974079E-5
4.974079E-5
4.974079E-5
4.974079E-5
4.974079E-5
4.974079E-5
5.222571E-5
5.222571E-5
5.222571E-5
5.222571E-5
5.222571E-5
5.222571E-5
5.222571E-5
5.222571E-5
5.222571E-5
5.222571E-5
5.222571E-5
5.471075E-5
5.471075E-5
5.471075E-5
5.471075E-5
5.719554E-5
5.719554E-5
5.719554E-5
5.719554E-5
5.719554E-5
5.719554E-5
5.719554E-5
5.719554E-5
5.719554E-5
5.719554E-5
5.968046E-5
5.968046E-5
5.968046E-5
5.968046E-5
5.968046E-5
5.968046E-5
5.968046E-5
5.968046E-5
6.216550E-5
6.216550E-5
6.216550E-5
5.968046E-5
5.968046E-5
5.968046E-5
6.216550E-5
6.216550E-5
6.216550E-5
6.216550E-5
6.216550E-5
6.216550E-5
6.216550E-5
6.216550E-5
6.216550E-5
6.216550E-5
6.216550E-5
6.216550E-5
6.216550E-5
6.216550E-5
6.216550E-5
6.216550E-5
6.216550E-5
6.216550E-5
6.216550E-5
6.216550E-5
6.216550E-5
6.216550E-5
6.216550E-5
6.216550E-5
6.216550E-5
6.216550E-5
6.216550E-5
6.216550E-5
6.216550E-5
6.216550E-5
6.216550E-5
6.216550E-5
6.216550E-5
6.216550E-5
6.216550E-5
5.968046E-5
5.968046E-5
5.968046E-5
5.968046E-5
5.968046E-5
5.968046E-5
5.968046E-5
5.968046E-5
5.968046E-5
5.719554E-5
5.719554E-5
5.719554E-5
5.719554E-5
5.719554E-5
5.719554E-5
5.719554E-5
5.471075E-5
5.471075E-5
5.471075E-5
5.471075E-5
5.471075E-5
5.471075E-5
5.471075E-5
5.222571E-5
5.222571E-5
5.222571E-5
5.222571E-5
5.222571E-5
5.222571E-5
5.222571E-5
5.222571E-5
5.222571E-5
4.974079E-5
4.974079E-5
4.974079E-5
4.974079E-5
4.974079E-5
4.974079E-5
4.974079E-5
4.974079E-5
4.974079E-5
4.725587E-5
4.725587E-5
4.725587E-5
4.725587E-5
4.725587E-5
4.725587E-5
4.725587E-5
4.725587E-5
4.725587E-5
4.725587E-5
4.725587E-5
4.477084E-5
4.477084E-5
4.477084E-5
4.477084E-5
4.477084E-5
4.477084E-5
4.477084E-5
4.477084E-5
4.477084E-5
4.477084E-5
4.228604E-5
4.228604E-5
4.228604E-5
4.228604E-5
4.228604E-5
4.228604E-5
4.228604E-5
4.228604E-5
4.228604E-5
4.228604E-5
4.228604E-5
4.228604E-5
4.228604E-5
4.228604E-5
4.228604E-5
4.228604E-5
3.980112E-5
3.980112E-5
3.980112E-5
3.980112E-5
3.980112E-5
3.980112E-5
3.980112E-5
3.980112E-5
3.980112E-5
3.980112E-5
3.980112E-5
3.980112E-5
3.980112E-5
3.980112E-5
3.980112E-5
3.980112E-5
3.980112E-5
3.980112E-5
3.980112E-5
3.980112E-5
3.980112E-5
3.980112E-5
3.980112E-5
3.980112E-5
3.980112E-5
3.980112E-5
3.980112E-5
3.980112E-5
3.980112E-5
3.980112E-5
3.980112E-5
3.980112E-5
3.980112E-5
3.980112E-5
3.980112E-5
3.980112E-5
3.980112E-5
3.980112E-5
3.980112E-5
3.980112E-5
3.980112E-5
3.980112E-5
4.228604E-5
4.228604E-5
3.980112E-5
3.980112E-5
3.980112E-5
3.980112E-5
3.980112E-5
3.980112E-5
3.980112E-5
3.980112E-5
3.980112E-5
3.980112E-5
3.980112E-5
3.980112E-5
3.980112E-5
3.980112E-5
3.980112E-5
3.980112E-5
3.980112E-5
3.980112E-5
3.980112E-5
3.980112E-5
3.980112E-5
3.980112E-5
3.980112E-5
3.980112E-5
3.980112E-5
3.980112E-5
3.731608E-5
3.731608E-5
3.731608E-5
3.731608E-5
3.731608E-5
3.731608E-5
3.731608E-5
3.731608E-5
3.731608E-5
3.731608E-5
3.731608E-5
3.731608E-5
3.731608E-5
3.731608E-5
3.731608E-5
3.731608E-5
3.731608E-5
3.731608E-5
3.731608E-5
3.483117E-5
3.483117E-5
3.483117E-5
3.483117E-5
3.483117E-5
3.483117E-5
3.483117E-5
3.483117E-5
3.483117E-5
3.483117E-5
3.483117E-5
3.483117E-5
3.483117E-5
3.483117E-5
3.483117E-5
3.483117E-5
3.483117E-5
3.234637E-5
3.234637E-5
3.234637E-5
3.234637E-5
3.234637E-5
3.234637E-5
3.234637E-5
3.234637E-5
3.234637E-5
3.234637E-5
3.234637E-5
3.234637E-5
3.234637E-5
3.234637E-5
3.234637E-5
3.234637E-5
3.234637E-5
3.234637E-5
3.234637E-5
2.986133E-5
2.986133E-5
2.986133E-5
3.234637E-5
3.234637E-5
3.234637E-5
3.234637E-5
2.986133E-5
2.986133E-5
2.986133E-5
2.986133E-5
2.986133E-5
2.986133E-5
2.986133E-5
2.986133E-5
2.986133E-5
2.986133E-5
2.986133E-5
3.234637E-5
3.234637E-5
3.234637E-5
3.234637E-5
3.234637E-5
3.234637E-5
3.234637E-5
3.234637E-5
3.234637E-5
3.234637E-5
3.234637E-5
3.234637E-5
3.234637E-5
3.234637E-5
3.234637E-5
3.234637E-5
3.234637E-5
3.234637E-5
3.234637E-5
3.234637E-5
3.234637E-5
3.234637E-5
3.234637E-5
3.234637E-5
3.234637E-5
3.234637E-5
3.234637E-5
3.234637E-5
3.234637E-5
3.483117E-5
3.483117E-5
3.483117E-5
3.483117E-5
3.483117E-5
3.483117E-5
3.483117E-5
3.483117E-5
3.483117E-5
3.483117E-5
3.483117E-5
3.483117E-5
3.483117E-5
3.731608E-5
3.731608E-5
3.731608E-5
3.731608E-5
3.731608E-5
3.731608E-5
3.731608E-5
3.731608E-5
3.731608E-5
3.731608E-5
3.731608E-5
3.731608E-5
3.731608E-5
3.731608E-5
3.731608E-5
3.731608E-5
3.731608E-5
3.731608E-5
3.731608E-5
3.731608E-5
3.731608E-5
3.980112E-5
3.980112E-5
3.980112E-5
3.731608E-5
3.731608E-5
3.731608E-5
3.980112E-5
3.980112E-5
3.980112E-5
3.980112E-5
3.980112E-5
3.980112E-5
3.980112E-5
3.980112E-5
3.980112E-5
3.980112E-5
3.980112E-5
3.980112E-5
3.980112E-5
3.980112E-5
3.980112E-5
3.980112E-5
3.980112E-5
3.980112E-5
3.980112E-5
3.980112E-5
3.980112E-5
3.980112E-5
3.980112E-5
3.980112E-5
3.980112E-5
3.980112E-5
3.980112E-5
3.980112E-5
3.980112E-5
3.980112E-5
3.980112E-5
3.980112E-5
3.980112E-5
3.980112E-5
3.980112E-5
3.980112E-5
3.980112E-5
3.980112E-5
3.980112E-5
3.980112E-5
3.980112E-5
3.980112E-5
3.980112E-5
3.980112E-5
3.980112E-5
3.980112E-5
3.980112E-5
3.980112E-5
3.980112E-5
3.980112E-5
3.980112E-5
3.980112E-5
3.980112E-5
3.980112E-5
3.980112E-5
3.980112E-5
3.980112E-5
3.980112E-5
3.980112E-5
3.980112E-5
3.980112E-5
3.731608E-5
3.731608E-5
3.731608E-5
3.731608E-5
3.731608E-5
3.731608E-5
3.731608E-5
3.731608E-5
3.731608E-5
3.731608E-5
3.731608E-5
3.483117E-5
3.483117E-5
3.483117E-5
3.483117E-5
3.483117E-5
3.483117E-5
3.483117E-5
3.483117E-5
3.483117E-5
3.483117E-5
3.483117E-5
3.234637E-5
3.234637E-5
3.234637E-5
3.234637E-5
3.234637E-5
3.234637E-5
3.234637E-5
3.234637E-5
2.986133E-5
2.986133E-5
2.986133E-5
2.986133E-5
2.986133E-5
2.986133E-5
2.986133E-5
2.986133E-5
2.986133E-5
2.986133E-5
2.986133E-5
2.986133E-5
2.986133E-5
2.986133E-5
2.737641E-5
2.737641E-5
2.737641E-5
2.737641E-5
2.737641E-5
2.737641E-5
2.737641E-5
2.737641E-5
2.737641E-5
2.737641E-5
2.737641E-5
2.737641E-5
2.737641E-5
2.737641E-5
2.737641E-5
2.737641E-5
2.737641E-5
2.737641E-5
2.737641E-5
2.737641E-5
2.737641E-5
2.737641E-5
2.737641E-5
2.489150E-5
2.489150E-5
2.489150E-5
2.489150E-5
2.489150E-5
2.489150E-5
2.489150E-5
2.489150E-5
2.489150E-5
2.489150E-5
2.489150E-5
2.489150E-5
2.489150E-5
2.489150E-5
2.489150E-5
2.489150E-5
2.489150E-5
2.489150E-5
2.489150E-5
2.489150E-5
2.489150E-5
2.489150E-5
2.489150E-5
2.489150E-5
2.489150E-5
2.489150E-5
2.489150E-5
2.489150E-5
2.489150E-5
2.489150E-5
2.489150E-5
2.489150E-5
2.489150E-5
2.489150E-5
2.489150E-5
2.489150E-5
2.489150E-5
2.489150E-5
2.489150E-5
2.489150E-5
2.489150E-5
2.489150E-5
2.489150E-5
2.489150E-5
2.489150E-5
2.489150E-5
2.489150E-5
2.489150E-5
2.489150E-5
2.489150E-5
2.489150E-5
2.489150E-5
2.489150E-5
2.489150E-5
2.489150E-5
2.489150E-5
2.489150E-5
2.489150E-5
2.489150E-5
2.489150E-5
2.489150E-5
2.489150E-5
2.489150E-5
2.489150E-5
2.489150E-5
2.489150E-5
2.489150E-5
2.489150E-5
2.489150E-5
2.489150E-5
2.489150E-5
2.489150E-5
2.489150E-5
2.489150E-5
2.489150E-5
2.489150E-5
2.489150E-5
2.489150E-5
2.489150E-5
2.489150E-5
2.489150E-5
2.489150E-5
2.489150E-5
2.489150E-5
2.489150E-5
2.489150E-5
2.489150E-5
2.489150E-5
2.737641E-5
2.737641E-5
2.737641E-5
2.737641E-5
2.737641E-5
2.737641E-5
2.737641E-5
2.737641E-5
2.737641E-5
2.737641E-5
2.489150E-5
2.489150E-5
2.737641E-5
2.737641E-5
2.737641E-5
2.737641E-5
2.737641E-5
2.737641E-5
2.737641E-5
2.737641E-5
2.737641E-5
2.737641E-5
2.737641E-5
2.737641E-5
2.737641E-5
2.737641E-5
2.737641E-5
2.737641E-5
2.737641E-5
2.737641E-5
2.737641E-5
2.737641E-5
2.737641E-5
2.737641E-5
2.737641E-5
2.737641E-5
2.737641E-5
2.737641E-5
2.737641E-5
2.737641E-5
2.737641E-5
2.737641E-5
2.737641E-5
2.737641E-5
2.737641E-5
2.737641E-5
2.737641E-5
2.737641E-5
2.737641E-5
2.737641E-5
2.737641E-5
2.737641E-5
2.737641E-5
2.737641E-5
2.737641E-5
2.737641E-5
2.737641E-5
2.737641E-5
2.737641E-5
2.737641E-5
2.737641E-5
2.737641E-5
2.737641E-5
2.737641E-5
2.737641E-5
2.737641E-5
2.737641E-5
2.737641E-5
2.737641E-5
2.737641E-5
2.737641E-5
2.737641E-5
2.737641E-5
2.737641E-5
2.737641E-5
2.737641E-5
2.737641E-5
2.737641E-5
2.737641E-5
2.737641E-5
2.737641E-5
2.737641E-5
2.737641E-5
2.737641E-5
2.737641E-5
2.737641E-5
2.737641E-5
2.737641E-5
2.737641E-5
2.737641E-5
2.737641E-5
2.737641E-5
2.737641E-5
2.737641E-5
2.737641E-5
2.737641E-5
2.737641E-5
2.737641E-5
2.737641E-5
2.737641E-5
2.737641E-5
2.737641E-5
2.737641E-5
2.737641E-5
2.737641E-5
2.737641E-5
2.737641E-5
2.737641E-5
2.737641E-5
2.737641E-5
2.737641E-5
2.737641E-5
2.737641E-5
2.737641E-5
2.737641E-5
2.737641E-5
2.737641E-5
2.737641E-5
2.737641E-5
2.737641E-5
2.737641E-5
2.737641E-5
2.737641E-5
2.489150E-5
2.489150E-5
2.489150E-5
2.489150E-5
2.489150E-5
2.489150E-5
2.489150E-5
2.489150E-5
2.489150E-5
2.489150E-5
2.489150E-5
2.489150E-5
2.489150E-5
2.489150E-5
2.489150E-5
2.489150E-5
2.489150E-5
2.489150E-5
2.489150E-5
2.489150E-5
2.489150E-5
2.489150E-5
2.489150E-5
2.240646E-5
2.240646E-5
2.240646E-5
2.240646E-5
2.240646E-5
2.240646E-5
2.240646E-5
2.240646E-5
2.240646E-5
2.240646E-5
2.240646E-5
2.240646E-5
2.240646E-5
2.240646E-5
2.240646E-5
2.240646E-5
2.240646E-5
1.992166E-5
1.992166E-5
1.992166E-5
1.992166E-5
1.992166E-5
1.992166E-5
1.992166E-5
1.992166E-5
1.992166E-5
1.992166E-5
1.992166E-5
1.992166E-5
1.992166E-5
1.743674E-5
1.743674E-5
1.992166E-5
1.992166E-5
1.992166E-5
1.743674E-5
1.743674E-5
1.743674E-5
1.743674E-5
1.743674E-5
1.743674E-5
1.743674E-5
1.743674E-5
1.743674E-5
1.495183E-5
1.495183E-5
1.495183E-5
1.495183E-5
1.495183E-5
1.495183E-5
1.495183E-5
1.495183E-5
1.495183E-5
1.495183E-5
1.495183E-5
1.495183E-5
1.495183E-5
1.495183E-5
1.495183E-5
1.246679E-5
1.246679E-5
1.246679E-5
1.246679E-5
1.246679E-5
1.246679E-5
1.246679E-5
1.246679E-5
1.246679E-5
1.246679E-5
1.246679E-5
1.246679E-5
1.246679E-5
1.246679E-5
1.246679E-5
1.246679E-5
1.246679E-5
1.246679E-5
1.246679E-5
1.246679E-5
1.246679E-5
1.246679E-5
9.981871E-6
9.981871E-6
9.981871E-6
9.981871E-6
9.981871E-6
9.981871E-6
9.981871E-6
9.981871E-6
9.981871E-6
9.981871E-6
9.981871E-6
9.981871E-6
9.981871E-6
9.981871E-6
7.497072E-6
7.497072E-6
7.497072E-6
7.497072E-6
7.497072E-6
7.497072E-6
7.497072E-6
7.497072E-6
7.497072E-6
7.497072E-6
7.497072E-6
7.497072E-6
7.497072E-6
5.012035E-6
5.012035E-6
5.012035E-6
5.012035E-6
5.012035E-6
5.012035E-6
5.012035E-6
5.012035E-6
5.012035E-6
5.012035E-6
5.012035E-6
5.012035E-6
5.012035E-6
5.012035E-6
5.012035E-6
5.012035E-6
5.012035E-6
5.012035E-6
5.012035E-6
5.012035E-6
5.012035E-6
2.527118E-6
2.527118E-6
2.527118E-6
2.527118E-6
2.527118E-6
2.527118E-6
2.527118E-6
2.527118E-6
2.527118E-6
2.527118E-6
2.527118E-6
2.527118E-6
2.527118E-6
2.527118E-6
2.527118E-6
2.527118E-6
4.220009E-8
4.220009E-8
4.220009E-8
4.220009E-8
4.220009E-8
4.220009E-8
4.220009E-8
4.220009E-8
4.220009E-8
4.220009E-8
4.220009E-8
4.220009E-8
4.220009E-8
4.220009E-8
4.220009E-8
-2.442837E-6
-2.442837E-6
-2.442837E-6
-2.442837E-6
-2.442837E-6
-2.442837E-6
-2.442837E-6
-2.442837E-6
-2.442837E-6
-2.442837E-6
-2.442837E-6
-2.442837E-6
-2.442837E-6
-2.442837E-6
-2.442837E-6
-2.442837E-6
-2.442837E-6
-2.442837E-6
-2.442837E-6
-2.442837E-6
-2.442837E-6
-4.927635E-6
-4.927635E-6
-4.927635E-6
-4.927635E-6
-4.927635E-6
-4.927635E-6
-4.927635E-6
-4.927635E-6
-4.927635E-6
-4.927635E-6
-4.927635E-6
-4.927635E-6
-4.927635E-6
-4.927635E-6
-4.927635E-6
-4.927635E-6
-4.927635E-6
-4.927635E-6
-4.927635E-6
-4.927635E-6
-4.927635E-6
-4.927635E-6
-4.927635E-6
-4.927635E-6
-4.927635E-6
-4.927635E-6
-4.927635E-6
-4.927635E-6
-4.927635E-6
-4.927635E-6
-4.927635E-6
-4.927635E-6
-4.927635E-6
-4.927635E-6
-4.927635E-6
-4.927635E-6
-4.927635E-6
-4.927635E-6
-4.927635E-6
-4.927635E-6
-4.927635E-6
-4.927635E-6
-4.927635E-6
-4.927635E-6
-4.927635E-6
-4.927635E-6
-4.927635E-6
-4.927635E-6
-4.927635E-6
-4.927635E-6
-4.927635E-6
-4.927635E-6
-4.927635E-6
-4.927635E-6
-4.927635E-6
-4.927635E-6
-4.927635E-6
-4.927635E-6
-4.927635E-6
-4.927635E-6
-4.927635E-6
-4.927635E-6
-4.927635E-6
-4.927635E-6
-4.927635E-6
-4.927635E-6
-4.927635E-6
-4.927635E-6
-4.927635E-6
-4.927635E-6
-4.927635E-6
-4.927635E-6
-4.927635E-6
-4.927635E-6
-4.927635E-6
-4.927635E-6
-4.927635E-6
-4.927635E-6
-4.927635E-6
-4.927635E-6
-4.927635E-6
-4.927635E-6
-4.927635E-6
-4.927635E-6
-4.927635E-6
-4.927635E-6
-4.927635E-6
-4.927635E-6
-4.927635E-6
-4.927635E-6
-4.927635E-6
-4.927635E-6
-4.927635E-6
-4.927635E-6
-4.927635E-6
-4.927635E-6
-4.927635E-6
-4.927635E-6
-4.927635E-6
-4.927635E-6
-4.927635E-6
-4.927635E-6
-4.927635E-6
-4.927635E-6
-4.927635E-6
-4.927635E-6
-4.927635E-6
-4.927635E-6
-4.927635E-6
-4.927635E-6
-4.927635E-6
-4.927635E-6
-4.927635E-6
-4.927635E-6
-4.927635E-6
-4.927635E-6
-4.927635E-6
-4.927635E-6
-4.927635E-6
-4.927635E-6
-4.927635E-6
-4.927635E-6
-4.927635E-6
-4.927635E-6
-4.927635E-6
-4.927635E-6
-4.927635E-6
-4.927635E-6
-4.927635E-6
-4.927635E-6
-4.927635E-6
-4.927635E-6
-4.927635E-6
-4.927635E-6
-4.927635E-6
-4.927635E-6
-4.927635E-6
-4.927635E-6
-4.927635E-6
-4.927635E-6
-4.927635E-6
-4.927635E-6
-4.927635E-6
-4.927635E-6
-4.927635E-6
-4.927635E-6
-4.927635E-6
-4.927635E-6
-4.927635E-6
-4.927635E-6
-4.927635E-6
-4.927635E-6
-4.927635E-6
-4.927635E-6
-4.927635E-6
-4.927635E-6
-4.927635E-6
-4.927635E-6
-4.927635E-6
-4.927635E-6
-4.927635E-6
-4.927635E-6
-4.927635E-6
-4.927635E-6
-4.927635E-6
-4.927635E-6
-4.927635E-6
-4.927635E-6
-4.927635E-6
-4.927635E-6
-4.927635E-6
-7.412553E-6
-7.412553E-6
-7.412553E-6
-7.412553E-6
-7.412553E-6
-7.412553E-6
-7.412553E-6
-7.412553E-6
-7.412553E-6
-7.412553E-6
-7.412553E-6
-7.412553E-6
-7.412553E-6
-7.412553E-6
-7.412553E-6
-7.412553E-6
-7.412553E-6
-7.412553E-6
-7.412553E-6
-7.412553E-6
-7.412553E-6
-7.412553E-6
-7.412553E-6
-7.412553E-6
-7.412553E-6
-7.412553E-6
-7.412553E-6
-7.412553E-6
-7.412553E-6
-7.412553E-6
-7.412553E-6
-7.412553E-6
-7.412553E-6
-7.412553E-6
-7.412553E-6
-7.412553E-6
-7.412553E-6
-7.412553E-6
-7.412553E-6
-9.897590E-6
-9.897590E-6
-9.897590E-6
-9.897590E-6
-9.897590E-6
-9.897590E-6
-9.897590E-6
-9.897590E-6
-9.897590E-6
-9.897590E-6
-9.897590E-6
-9.897590E-6
-9.897590E-6
-9.897590E-6
-9.897590E-6
-1.238251E-5
-1.238251E-5
-1.238251E-5
-1.238251E-5
-1.238251E-5
-1.238251E-5
-1.238251E-5
-1.238251E-5
-1.238251E-5
-1.238251E-5
-1.238251E-5
-1.238251E-5
-1.238251E-5
-1.238251E-5
-1.238251E-5
-1.238251E-5
-1.238251E-5
-1.238251E-5
-1.238251E-5
-1.238251E-5
-1.238251E-5
-1.238251E-5
-1.486731E-5
-1.486731E-5
-1.486731E-5
-1.486731E-5
-1.486731E-5
-1.486731E-5
-1.486731E-5
-1.486731E-5
-1.486731E-5
-1.486731E-5
-1.486731E-5
-1.486731E-5
-1.486731E-5
-1.486731E-5
-1.486731E-5
-1.486731E-5
-1.486731E-5
-1.486731E-5
-1.486731E-5
-1.486731E-5
-1.486731E-5
-1.486731E-5
-1.486731E-5
-1.486731E-5
-1.486731E-5
-1.486731E-5
-1.486731E-5
-1.486731E-5
-1.486731E-5
-1.486731E-5
-1.735222E-5
-1.735222E-5
-1.735222E-5
-1.735222E-5
-1.735222E-5
-1.735222E-5
-1.735222E-5
-1.735222E-5
-1.735222E-5
-1.735222E-5
-1.735222E-5
-1.735222E-5
-1.735222E-5
-1.735222E-5
-1.735222E-5
-1.735222E-5
-1.735222E-5
-1.735222E-5
-1.735222E-5
-1.735222E-5
-1.735222E-5
-1.735222E-5
-1.735222E-5
-1.735222E-5
-1.735222E-5
-1.735222E-5
-1.735222E-5
-1.983726E-5
-1.983726E-5
-1.983726E-5
-1.983726E-5
-1.983726E-5
-1.983726E-5
-1.983726E-5
-1.983726E-5
-1.983726E-5
-1.983726E-5
-1.983726E-5
-1.983726E-5
-1.983726E-5
-1.983726E-5
-1.983726E-5
-1.983726E-5
-1.983726E-5
-1.983726E-5
-1.983726E-5
-1.983726E-5
-1.983726E-5
-2.232218E-5
-2.232218E-5
-2.232218E-5
-2.232218E-5
-2.232218E-5
-2.232218E-5
-2.232218E-5
-2.232218E-5
-2.232218E-5
-2.232218E-5
-2.232218E-5
-2.232218E-5
-2.232218E-5
-2.232218E-5
-2.232218E-5
-2.232218E-5
-2.232218E-5
-2.232218E-5
-2.232218E-5
-2.232218E-5
-2.232218E-5
-2.232218E-5
-2.232218E-5
-2.232218E-5
-2.232218E-5
-2.232218E-5
-2.232218E-5
-2.232218E-5
-2.232218E-5
-2.232218E-5
-2.232218E-5
-2.232218E-5
-2.480710E-5
-2.480710E-5
-2.480710E-5
-2.480710E-5
-2.480710E-5
-2.232218E-5
-2.232218E-5
-2.232218E-5
-2.232218E-5
-2.480710E-5
-2.480710E-5
-2.232218E-5
-2.232218E-5
-2.232218E-5
-2.480710E-5
-2.480710E-5
-2.480710E-5
-2.480710E-5
-2.480710E-5
-2.480710E-5
-2.232218E-5
-2.232218E-5
-2.232218E-5
-2.480710E-5
-2.480710E-5
-2.480710E-5
-2.480710E-5
-2.480710E-5
-2.480710E-5
-2.480710E-5
-2.480710E-5
-2.480710E-5
-2.480710E-5
-2.480710E-5
-2.480710E-5
-2.480710E-5
-2.480710E-5
-2.480710E-5
-2.480710E-5
-2.480710E-5
-2.480710E-5
-2.480710E-5
-2.480710E-5
-2.480710E-5
-2.480710E-5
-2.480710E-5
-2.480710E-5
-2.480710E-5
-2.480710E-5
-2.480710E-5
-2.480710E-5
-2.480710E-5
-2.480710E-5
-2.480710E-5
-2.480710E-5
-2.480710E-5
-2.480710E-5
-2.480710E-5
-2.480710E-5
-2.480710E-5
-2.480710E-5
-2.480710E-5
-2.480710E-5
-2.480710E-5
-2.480710E-5
-2.480710E-5
-2.480710E-5
-2.480710E-5
-2.232218E-5
-2.232218E-5
-2.480710E-5
-2.480710E-5
-2.480710E-5
-2.232218E-5
-2.232218E-5
-2.232218E-5
-2.232218E-5
-2.232218E-5
-2.232218E-5
-2.232218E-5
-2.232218E-5
-2.232218E-5
-2.232218E-5
-2.232218E-5
-2.232218E-5
-2.232218E-5
-2.232218E-5
-2.232218E-5
-2.232218E-5
-2.232218E-5
-2.232218E-5
-2.232218E-5
-2.232218E-5
-2.232218E-5
-2.232218E-5
-2.232218E-5
-2.232218E-5
-2.232218E-5
-2.232218E-5
-2.232218E-5
-2.232218E-5
-2.232218E-5
-2.232218E-5
-2.232218E-5
-2.232218E-5
-2.232218E-5
-2.232218E-5
-2.232218E-5
-2.232218E-5
-2.232218E-5
-2.232218E-5
-2.232218E-5
-2.232218E-5
-2.232218E-5
-2.232218E-5
-2.232218E-5
-2.232218E-5
-2.232218E-5
-2.232218E-5
-2.232218E-5
-2.232218E-5
-2.232218E-5
-2.232218E-5
-2.232218E-5
-2.232218E-5
-2.232218E-5
-2.232218E-5
-2.232218E-5
-2.232218E-5
-2.232218E-5
-2.232218E-5
-2.232218E-5
-2.232218E-5
-2.232218E-5
-2.232218E-5
-2.232218E-5
-2.232218E-5
-2.232218E-5
-2.232218E-5
-2.232218E-5
-2.232218E-5
-2.232218E-5
-2.232218E-5
-2.232218E-5
-2.232218E-5
-2.232218E-5
-2.232218E-5
-2.232218E-5
-2.232218E-5
-2.232218E-5
-2.232218E-5
-2.232218E-5
-2.232218E-5
-2.232218E-5
-2.232218E-5
-2.232218E-5
-2.232218E-5
-2.232218E-5
-2.232218E-5
-2.232218E-5
-2.232218E-5
-2.232218E-5
-2.232218E-5
-2.232218E-5
-2.232218E-5
-2.232218E-5
-2.232218E-5
-2.232218E-5
-2.232218E-5
-2.232218E-5
-2.232218E-5
-2.232218E-5
-1.983726E-5
-1.983726E-5
-1.983726E-5
-2.232218E-5
-2.232218E-5
-2.232218E-5
-2.232218E-5
-1.983726E-5
-1.983726E-5
-1.983726E-5
-1.983726E-5
-2.232218E-5
-2.232218E-5
-2.232218E-5
-2.232218E-5
-2.232218E-5
-2.232218E-5
-2.232218E-5
-2.232218E-5
-2.232218E-5
-2.232218E-5
-1.983726E-5
-1.983726E-5
-1.983726E-5
-1.983726E-5
-1.983726E-5
-1.983726E-5
-1.983726E-5
-1.983726E-5
-1.983726E-5
-1.983726E-5
-1.983726E-5
-1.983726E-5
-1.983726E-5
-1.983726E-5
-1.983726E-5
-1.983726E-5
-1.983726E-5
-1.983726E-5
-1.983726E-5
-1.983726E-5
-1.983726E-5
-1.983726E-5
-1.983726E-5
-1.983726E-5
-1.983726E-5
-1.983726E-5
-1.983726E-5
-1.983726E-5
-1.983726E-5
-1.983726E-5
-1.983726E-5
-1.983726E-5
-1.983726E-5
-1.983726E-5
-1.983726E-5
-1.983726E-5
-1.983726E-5
-1.983726E-5
-1.983726E-5
-1.983726E-5
-1.983726E-5
-1.983726E-5
-1.983726E-5
-1.983726E-5
-1.983726E-5
-1.983726E-5
-1.983726E-5
-1.983726E-5
-1.983726E-5
-1.983726E-5
-1.983726E-5
-1.983726E-5
-1.983726E-5
-1.983726E-5
-1.983726E-5
-1.983726E-5
-1.983726E-5
-1.983726E-5
-1.983726E-5
-1.983726E-5
-1.983726E-5
-1.983726E-5
-1.983726E-5
-1.983726E-5
-1.983726E-5
-1.983726E-5
-1.983726E-5
-1.983726E-5
-1.983726E-5
-1.983726E-5
-1.983726E-5
-1.983726E-5
-1.983726E-5
-1.983726E-5
-1.983726E-5
-1.983726E-5
-1.983726E-5
-1.983726E-5
-1.983726E-5
-1.983726E-5
-1.983726E-5
-1.983726E-5
-1.983726E-5
-1.983726E-5
-1.983726E-5
-1.983726E-5
-1.983726E-5
-1.983726E-5
-1.983726E-5
-1.983726E-5
-1.983726E-5
-1.983726E-5
-1.983726E-5
-1.983726E-5
-1.983726E-5
-1.983726E-5
-1.983726E-5
-1.983726E-5
-1.983726E-5
-1.983726E-5
-1.983726E-5
-1.983726E-5
-1.983726E-5
-1.983726E-5
-1.983726E-5
-1.983726E-5
-1.983726E-5
-1.983726E-5
-1.983726E-5
-1.983726E-5
-1.983726E-5
-1.983726E-5
-2.232218E-5
-2.232218E-5
-2.232218E-5
-2.232218E-5
-2.232218E-5
-2.232218E-5
-2.232218E-5
-2.232218E-5
-2.232218E-5
-2.232218E-5
-2.232218E-5
-2.232218E-5
-2.232218E-5
-2.232218E-5
-2.232218E-5
-2.232218E-5
-2.232218E-5
-2.232218E-5
-2.232218E-5
-2.232218E-5
-2.232218E-5
-2.232218E-5
-2.480710E-5
-2.480710E-5
-2.480710E-5
-2.480710E-5
-2.480710E-5
-2.480710E-5
-2.480710E-5
-2.480710E-5
-2.480710E-5
-2.232218E-5
-2.232218E-5
-2.232218E-5
-2.480710E-5
-2.480710E-5
-2.480710E-5
-2.232218E-5
-2.232218E-5
-2.232218E-5
-2.232218E-5
-2.232218E-5
-2.232218E-5
-2.232218E-5
-2.232218E-5
-2.232218E-5
-2.232218E-5
-2.232218E-5
-2.232218E-5
-2.232218E-5
-2.232218E-5
-2.232218E-5
-2.232218E-5
-2.232218E-5
-2.232218E-5
-2.232218E-5
-2.232218E-5
-2.232218E-5
-2.232218E-5
-2.232218E-5
-2.232218E-5
-2.232218E-5
-2.232218E-5
-2.232218E-5
-2.232218E-5
-2.232218E-5
-1.983726E-5
-1.983726E-5
-1.983726E-5
-1.983726E-5
-1.983726E-5
-1.983726E-5
-1.983726E-5
-1.983726E-5
-1.983726E-5
-1.983726E-5
-1.983726E-5
-1.983726E-5
-1.983726E-5
-1.983726E-5
-1.983726E-5
-1.983726E-5
-1.983726E-5
-1.983726E-5
-1.983726E-5
-1.983726E-5
-1.983726E-5
-1.983726E-5
-1.983726E-5
-1.983726E-5
-1.983726E-5
-1.983726E-5
-1.983726E-5
-1.983726E-5
-1.983726E-5
-1.983726E-5
-1.983726E-5
-1.983726E-5
-1.983726E-5
-1.983726E-5
-1.983726E-5
-1.983726E-5
-1.983726E-5
-1.983726E-5
-1.983726E-5
-1.983726E-5
-1.983726E-5
-1.983726E-5
-1.983726E-5
-1.983726E-5
-1.983726E-5
-1.983726E-5
-1.983726E-5
-1.983726E-5
-1.983726E-5
-1.983726E-5
-1.983726E-5
-1.983726E-5
-1.983726E-5
-1.983726E-5
-1.983726E-5
-1.983726E-5
-1.983726E-5
-1.983726E-5
-1.983726E-5
-1.983726E-5
-1.983726E-5
-1.983726E-5
-1.983726E-5
-1.983726E-5
-1.983726E-5
-1.983726E-5
-1.983726E-5
-1.983726E-5
-1.983726E-5
-1.983726E-5
-1.983726E-5
-2.232218E-5
-2.232218E-5
-2.232218E-5
-1.983726E-5
-1.983726E-5
-1.983726E-5
-1.983726E-5
-1.983726E-5
-1.983726E-5
-1.983726E-5
-1.983726E-5
-1.983726E-5
-1.983726E-5
-1.983726E-5
-1.983726E-5
-1.983726E-5
-1.983726E-5
-2.232218E-5
-2.232218E-5
-1.983726E-5
-1.983726E-5
-1.983726E-5
-1.983726E-5
-1.983726E-5
-1.983726E-5
-1.983726E-5
-1.983726E-5
-1.983726E-5
-2.232218E-5
-2.232218E-5
-2.232218E-5
-1.983726E-5
-1.983726E-5
-2.232218E-5
-2.232218E-5
-2.232218E-5
-2.232218E-5
-2.232218E-5
-2.232218E-5
-2.232218E-5
-1.983726E-5
-1.983726E-5
-2.232218E-5
-2.232218E-5
-2.232218E-5
-1.983726E-5
-1.983726E-5
-1.983726E-5
-2.232218E-5
-2.232218E-5
-1.983726E-5
-1.983726E-5
-1.983726E-5
-1.983726E-5
-1.983726E-5
-1.983726E-5
-1.983726E-5
-1.983726E-5
-1.983726E-5
-1.983726E-5
-1.983726E-5
-1.983726E-5
-1.983726E-5
-1.983726E-5
-1.983726E-5
-1.983726E-5
-1.983726E-5
-1.983726E-5
-1.983726E-5
-1.983726E-5
-1.983726E-5
-1.983726E-5
-1.983726E-5
-1.983726E-5
-1.983726E-5
-1.983726E-5
-1.983726E-5
-1.735222E-5
-1.735222E-5
-1.735222E-5
-1.735222E-5
-1.735222E-5
-1.735222E-5
-1.735222E-5
-1.735222E-5
-1.735222E-5
-1.735222E-5
-1.735222E-5
-1.735222E-5
-1.735222E-5
-1.735222E-5
-1.735222E-5
-1.735222E-5
-1.486731E-5
-1.486731E-5
-1.486731E-5
-1.486731E-5
-1.486731E-5
-1.486731E-5
-1.486731E-5
-1.486731E-5
-1.486731E-5
-1.486731E-5
-1.486731E-5
-1.486731E-5
-1.486731E-5
-1.486731E-5
-1.486731E-5
-1.486731E-5
-1.238251E-5
-1.238251E-5
-1.238251E-5
-1.238251E-5
-1.238251E-5
-1.238251E-5
-1.238251E-5
-1.238251E-5
-1.238251E-5
-1.238251E-5
-1.238251E-5
-1.238251E-5
-1.238251E-5
-1.238251E-5
-1.238251E-5
-1.238251E-5
-1.238251E-5
-1.238251E-5
-1.238251E-5
-1.238251E-5
-1.238251E-5
-1.238251E-5
-1.238251E-5
-1.238251E-5
-1.238251E-5
-1.238251E-5
-1.238251E-5
-1.238251E-5
-1.238251E-5
-1.238251E-5
-1.238251E-5
-9.897590E-6
-9.897590E-6
-9.897590E-6
-9.897590E-6
-1.238251E-5
-1.238251E-5
-1.238251E-5
-1.238251E-5
-1.238251E-5
-1.238251E-5
-1.238251E-5
-1.238251E-5
-9.897590E-6
-9.897590E-6
-9.897590E-6
-9.897590E-6
-9.897590E-6
-9.897590E-6
-9.897590E-6
-1.238251E-5
-1.238251E-5
-9.897590E-6
-9.897590E-6
-9.897590E-6
-9.897590E-6
-9.897590E-6
-9.897590E-6
-9.897590E-6
-9.897590E-6
-9.897590E-6
-9.897590E-6
-9.897590E-6
-9.897590E-6
-9.897590E-6
-9.897590E-6
-9.897590E-6
-9.897590E-6
-9.897590E-6
-9.897590E-6
-9.897590E-6
-9.897590E-6
-9.897590E-6
-9.897590E-6
-9.897590E-6
-9.897590E-6
-9.897590E-6
-9.897590E-6
-9.897590E-6
-9.897590E-6
-9.897590E-6
-9.897590E-6
-9.897590E-6
-9.897590E-6
-9.897590E-6
-7.412553E-6
-7.412553E-6
-7.412553E-6
-7.412553E-6
-7.412553E-6
-7.412553E-6
-7.412553E-6
-7.412553E-6
-7.412553E-6
-7.412553E-6
-7.412553E-6
-7.412553E-6
-7.412553E-6
-7.412553E-6
-7.412553E-6
-7.412553E-6
-7.412553E-6
-7.412553E-6
-7.412553E-6
-4.927635E-6
-4.927635E-6
-4.927635E-6
-4.927635E-6
-4.927635E-6
-4.927635E-6
-4.927635E-6
-4.927635E-6
-4.927635E-6
-4.927635E-6
-4.927635E-6
-4.927635E-6
-2.442837E-6
-2.442837E-6
-2.442837E-6
-2.442837E-6
-2.442837E-6
-2.442837E-6
-2.442837E-6
-2.442837E-6
-2.442837E-6
-2.442837E-6
-2.442837E-6
-2.442837E-6
-2.442837E-6
-2.442837E-6
-2.442837E-6
4.220009E-8
4.220009E-8
4.220009E-8
4.220009E-8
4.220009E-8
4.220009E-8
4.220009E-8
4.220009E-8
4.220009E-8
4.220009E-8
4.220009E-8
4.220009E-8
2.527118E-6
2.527118E-6
2.527118E-6
2.527118E-6
2.527118E-6
2.527118E-6
2.527118E-6
2.527118E-6
2.527118E-6
2.527118E-6
2.527118E-6
2.527118E-6
2.527118E-6
5.012035E-6
5.012035E-6
5.012035E-6
5.012035E-6
5.012035E-6
5.012035E-6
5.012035E-6
5.012035E-6
5.012035E-6
5.012035E-6
5.012035E-6
5.012035E-6
5.012035E-6
5.012035E-6
5.012035E-6
5.012035E-6
7.497072E-6
7.497072E-6
7.497072E-6
7.497072E-6
7.497072E-6
7.497072E-6
7.497072E-6
7.497072E-6
7.497072E-6
7.497072E-6
7.497072E-6
7.497072E-6
9.981871E-6
9.981871E-6
9.981871E-6
9.981871E-6
9.981871E-6
9.981871E-6
9.981871E-6
9.981871E-6
9.981871E-6
1.246679E-5
1.246679E-5
1.246679E-5
1.246679E-5
1.246679E-5
1.246679E-5
1.246679E-5
1.246679E-5
1.246679E-5
1.495183E-5
1.495183E-5
1.495183E-5
1.495183E-5
1.495183E-5
1.495183E-5
1.495183E-5
1.495183E-5
1.495183E-5
1.495183E-5
1.495183E-5
1.495183E-5
1.495183E-5
1.743674E-5
1.743674E-5
1.743674E-5
1.743674E-5
1.743674E-5
1.743674E-5
1.743674E-5
1.743674E-5
1.743674E-5
1.743674E-5
1.992166E-5
1.992166E-5
1.992166E-5
1.992166E-5
1.992166E-5
1.992166E-5
1.992166E-5
1.992166E-5
1.992166E-5
1.992166E-5
1.992166E-5
1.992166E-5
2.240646E-5
2.240646E-5
2.240646E-5
2.240646E-5
2.240646E-5
2.240646E-5
2.240646E-5
2.489150E-5
2.489150E-5
2.489150E-5
2.489150E-5
2.489150E-5
2.489150E-5
2.489150E-5
2.489150E-5
2.489150E-5
2.489150E-5
2.489150E-5
2.489150E-5
2.737641E-5
2.737641E-5
2.737641E-5
2.737641E-5
2.737641E-5
2.737641E-5
2.737641E-5
2.986133E-5
2.986133E-5
2.986133E-5
2.986133E-5
2.986133E-5
2.986133E-5
2.986133E-5
2.986133E-5
2.986133E-5
2.986133E-5
3.234637E-5
3.234637E-5
3.234637E-5
3.234637E-5
3.234637E-5
3.234637E-5
3.234637E-5
3.234637E-5
3.234637E-5
3.234637E-5
3.234637E-5
3.483117E-5
3.483117E-5
3.483117E-5
3.483117E-5
3.483117E-5
3.483117E-5
3.483117E-5
3.483117E-5
3.483117E-5
3.483117E-5
3.483117E-5
3.483117E-5
3.483117E-5
3.731608E-5
3.731608E-5
3.731608E-5
3.483117E-5
3.483117E-5
3.731608E-5
3.731608E-5
3.731608E-5
3.731608E-5
3.731608E-5
3.731608E-5
3.731608E-5
3.731608E-5
3.731608E-5
3.731608E-5
3.731608E-5
3.731608E-5
3.731608E-5
3.731608E-5
3.731608E-5
3.731608E-5
3.980112E-5
3.980112E-5
3.980112E-5
3.980112E-5
3.731608E-5
3.731608E-5
3.731608E-5
3.980112E-5
3.980112E-5
3.980112E-5
3.980112E-5
3.980112E-5
3.980112E-5
3.980112E-5
3.980112E-5
3.980112E-5
3.980112E-5
3.980112E-5
3.980112E-5
3.980112E-5
3.980112E-5
3.980112E-5
3.980112E-5
3.980112E-5
3.980112E-5
3.980112E-5
3.980112E-5
3.980112E-5
3.980112E-5
3.980112E-5
3.980112E-5
3.980112E-5
3.980112E-5
3.980112E-5
3.980112E-5
3.980112E-5
3.980112E-5
3.980112E-5
3.980112E-5
3.980112E-5
3.980112E-5
3.980112E-5
3.980112E-5
3.980112E-5
3.980112E-5
3.980112E-5
3.980112E-5
3.980112E-5
3.980112E-5
3.980112E-5
3.980112E-5
3.980112E-5
3.980112E-5
3.980112E-5
3.980112E-5
3.980112E-5
4.228604E-5
4.228604E-5
4.228604E-5
4.228604E-5
4.228604E-5
4.228604E-5
4.228604E-5
4.228604E-5
4.228604E-5
4.228604E-5
4.228604E-5
4.228604E-5
4.228604E-5
4.228604E-5
4.228604E-5
4.228604E-5
4.228604E-5
4.228604E-5
4.228604E-5
4.228604E-5
4.228604E-5
4.228604E-5
4.228604E-5
4.228604E-5
4.228604E-5
4.228604E-5
4.228604E-5
4.228604E-5
4.228604E-5
4.228604E-5
4.228604E-5
4.228604E-5
4.228604E-5
4.477084E-5
4.477084E-5
4.228604E-5
4.228604E-5
4.228604E-5
4.228604E-5
4.477084E-5
4.477084E-5
4.477084E-5
4.477084E-5
4.477084E-5
4.228604E-5
4.228604E-5
4.228604E-5
4.477084E-5
4.477084E-5
4.477084E-5
4.477084E-5
4.477084E-5
4.477084E-5
4.477084E-5
4.477084E-5
4.477084E-5
4.477084E-5
4.477084E-5
4.477084E-5
4.477084E-5
4.477084E-5
4.477084E-5
4.477084E-5
4.477084E-5
4.477084E-5
4.477084E-5
4.477084E-5
4.477084E-5
4.725587E-5
4.725587E-5
4.725587E-5
4.477084E-5
4.477084E-5
4.477084E-5
4.477084E-5
4.725587E-5
4.725587E-5
4.725587E-5
4.725587E-5
4.725587E-5
4.725587E-5
4.725587E-5
4.725587E-5
4.725587E-5
4.725587E-5
4.725587E-5
4.725587E-5
4.725587E-5
4.725587E-5
4.725587E-5
4.725587E-5
4.725587E-5
4.725587E-5
4.725587E-5
4.725587E-5
4.725587E-5
4.725587E-5
4.725587E-5
4.725587E-5
4.725587E-5
4.725587E-5
4.725587E-5
4.725587E-5
4.725587E-5
4.725587E-5
4.725587E-5
4.725587E-5
4.725587E-5
4.725587E-5
4.725587E-5
4.725587E-5
4.725587E-5
4.725587E-5
4.725587E-5
4.725587E-5
4.974079E-5
4.974079E-5
4.974079E-5
4.725587E-5
4.725587E-5
4.725587E-5
4.725587E-5
4.725587E-5
4.974079E-5
4.974079E-5
4.974079E-5
4.974079E-5
4.974079E-5
4.974079E-5
4.974079E-5
4.974079E-5
4.974079E-5
4.974079E-5
4.725587E-5
4.725587E-5
4.974079E-5
4.974079E-5
4.974079E-5
4.974079E-5
4.974079E-5
4.974079E-5
4.725587E-5
4.725587E-5
4.725587E-5
4.974079E-5
4.974079E-5
4.974079E-5
4.974079E-5
4.974079E-5
4.974079E-5
4.974079E-5
4.725587E-5
4.725587E-5
4.725587E-5
4.725587E-5
4.725587E-5
4.725587E-5
4.725587E-5
4.725587E-5
4.725587E-5
4.725587E-5
4.725587E-5
4.725587E-5
4.725587E-5
4.725587E-5
4.725587E-5
4.725587E-5
4.725587E-5
4.725587E-5
4.725587E-5
4.725587E-5
4.725587E-5
4.725587E-5
4.725587E-5
4.725587E-5
4.725587E-5
4.725587E-5
4.477084E-5
4.477084E-5
4.477084E-5
4.477084E-5
4.477084E-5
4.477084E-5
4.477084E-5
4.477084E-5
4.477084E-5
4.477084E-5
4.477084E-5
4.477084E-5
4.477084E-5
4.477084E-5
4.477084E-5
4.477084E-5
4.477084E-5
4.228604E-5
4.228604E-5
4.228604E-5
4.228604E-5
4.228604E-5
4.228604E-5
4.228604E-5
4.228604E-5
4.228604E-5
4.228604E-5
4.228604E-5
4.228604E-5
4.228604E-5
4.228604E-5
4.228604E-5
4.228604E-5
4.228604E-5
4.228604E-5
4.228604E-5
4.228604E-5
3.980112E-5
3.980112E-5
3.980112E-5
3.980112E-5
3.980112E-5
3.980112E-5
3.980112E-5
4.228604E-5
4.228604E-5
4.228604E-5
3.980112E-5
3.980112E-5
3.980112E-5
3.980112E-5
3.980112E-5
3.980112E-5
3.980112E-5
3.980112E-5
3.980112E-5
3.980112E-5
3.980112E-5
3.980112E-5
3.980112E-5
3.980112E-5
3.980112E-5
3.980112E-5
3.980112E-5
3.980112E-5
3.980112E-5
3.980112E-5
3.980112E-5
3.980112E-5
3.980112E-5
3.980112E-5
3.980112E-5
4.228604E-5
4.228604E-5
4.228604E-5
4.228604E-5
4.228604E-5
4.228604E-5
4.228604E-5
4.228604E-5
4.228604E-5
4.228604E-5
4.228604E-5
4.228604E-5
4.228604E-5
4.228604E-5
4.228604E-5
4.228604E-5
4.228604E-5
4.228604E-5
4.228604E-5
4.228604E-5
4.228604E-5
4.228604E-5
4.228604E-5
4.477084E-5
4.477084E-5
4.477084E-5
4.477084E-5
4.477084E-5
4.477084E-5
4.477084E-5
4.477084E-5
4.477084E-5
4.477084E-5
4.477084E-5
4.477084E-5
4.477084E-5
4.477084E-5
4.477084E-5
4.477084E-5
4.477084E-5
4.477084E-5
4.477084E-5
4.477084E-5
4.477084E-5
4.477084E-5
4.477084E-5
4.477084E-5
4.477084E-5
4.477084E-5
4.477084E-5
4.477084E-5
4.477084E-5
4.477084E-5
4.477084E-5
4.477084E-5
4.477084E-5
4.477084E-5
4.477084E-5
4.477084E-5
4.477084E-5
4.477084E-5
4.477084E-5
4.477084E-5
4.477084E-5
4.477084E-5
4.477084E-5
4.477084E-5
4.477084E-5
4.477084E-5
4.228604E-5
4.228604E-5
4.228604E-5
4.228604E-5
4.228604E-5
4.228604E-5
4.228604E-5
4.228604E-5
4.228604E-5
4.228604E-5
4.228604E-5
4.228604E-5
4.228604E-5
4.228604E-5
3.980112E-5
3.980112E-5
3.980112E-5
3.980112E-5
3.980112E-5
3.980112E-5
3.980112E-5
3.980112E-5
3.980112E-5
3.980112E-5
3.980112E-5
3.980112E-5
3.980112E-5
3.980112E-5
3.980112E-5
3.980112E-5
3.980112E-5
3.980112E-5
3.731608E-5
3.731608E-5
3.731608E-5
3.731608E-5
3.731608E-5
3.731608E-5
3.731608E-5
3.731608E-5
3.731608E-5
3.731608E-5
3.731608E-5
3.483117E-5
3.483117E-5
3.483117E-5
3.483117E-5
3.483117E-5
3.483117E-5
3.483117E-5
3.483117E-5
3.483117E-5
3.483117E-5
3.483117E-5
3.483117E-5
3.483117E-5
3.483117E-5
3.483117E-5
3.483117E-5
3.483117E-5
3.483117E-5
3.483117E-5
3.483117E-5
3.483117E-5
3.483117E-5
3.483117E-5
3.483117E-5
3.731608E-5
3.731608E-5
3.731608E-5
3.483117E-5
3.483117E-5
3.483117E-5
3.483117E-5
3.483117E-5
3.731608E-5
3.731608E-5
3.731608E-5
3.731608E-5
3.731608E-5
3.731608E-5
3.731608E-5
3.731608E-5
3.731608E-5
3.731608E-5
3.731608E-5
3.731608E-5
3.731608E-5
3.731608E-5
3.731608E-5
3.731608E-5
3.980112E-5
3.980112E-5
3.980112E-5
3.980112E-5
3.980112E-5
3.980112E-5
3.980112E-5
3.980112E-5
3.980112E-5
3.980112E-5
3.980112E-5
3.980112E-5
3.980112E-5
3.980112E-5
3.980112E-5
3.980112E-5
3.980112E-5
3.980112E-5
3.980112E-5
3.980112E-5
3.980112E-5
3.980112E-5
3.980112E-5
3.980112E-5
3.980112E-5
3.980112E-5
3.980112E-5
3.980112E-5
3.980112E-5
3.980112E-5
3.980112E-5
4.228604E-5
4.228604E-5
4.228604E-5
3.980112E-5
3.980112E-5
4.228604E-5
4.228604E-5
4.228604E-5
4.228604E-5
4.228604E-5
4.228604E-5
3.980112E-5
3.980112E-5
3.980112E-5
3.980112E-5
3.980112E-5
3.980112E-5
3.980112E-5
3.980112E-5
3.980112E-5
3.980112E-5
3.980112E-5
3.980112E-5
3.980112E-5
3.980112E-5
3.731608E-5
3.731608E-5
3.731608E-5
3.731608E-5
3.731608E-5
3.731608E-5
3.731608E-5
3.731608E-5
3.731608E-5
3.731608E-5
3.483117E-5
3.483117E-5
3.483117E-5
3.483117E-5
3.483117E-5
3.483117E-5
3.483117E-5
3.483117E-5
3.483117E-5
3.483117E-5
3.483117E-5
3.483117E-5
3.483117E-5
3.483117E-5
3.483117E-5
3.483117E-5
3.483117E-5
3.483117E-5
3.483117E-5
3.483117E-5
3.483117E-5
3.234637E-5
3.234637E-5
3.234637E-5
3.234637E-5
3.234637E-5
3.234637E-5
3.234637E-5
3.234637E-5
3.234637E-5
3.234637E-5
3.234637E-5
3.234637E-5
3.234637E-5
3.234637E-5
2.986133E-5
2.986133E-5
2.986133E-5
2.986133E-5
2.986133E-5
2.986133E-5
2.986133E-5
2.986133E-5
2.986133E-5
2.986133E-5
2.986133E-5
2.986133E-5
2.986133E-5
2.986133E-5
2.986133E-5
2.986133E-5
2.986133E-5
2.986133E-5
2.986133E-5
2.986133E-5
2.986133E-5
2.986133E-5
2.986133E-5
2.986133E-5
2.986133E-5
2.986133E-5
2.986133E-5
2.986133E-5
2.986133E-5
2.737641E-5
2.737641E-5
2.737641E-5
2.737641E-5
2.737641E-5
2.737641E-5
2.986133E-5
2.986133E-5
2.737641E-5
2.737641E-5
2.737641E-5
2.737641E-5
2.737641E-5
2.737641E-5
2.737641E-5
2.737641E-5
2.737641E-5
2.737641E-5
2.737641E-5
2.737641E-5
2.737641E-5
2.737641E-5
2.737641E-5
2.737641E-5
2.737641E-5
2.737641E-5
2.737641E-5
2.737641E-5
2.737641E-5
2.737641E-5
2.737641E-5
2.737641E-5
2.737641E-5
2.737641E-5
2.737641E-5
2.737641E-5
2.737641E-5
2.737641E-5
2.737641E-5
2.737641E-5
2.737641E-5
2.737641E-5
2.737641E-5
2.737641E-5
2.737641E-5
2.737641E-5
2.737641E-5
2.737641E-5
2.737641E-5
2.737641E-5
2.737641E-5
2.737641E-5
2.737641E-5
2.737641E-5
2.737641E-5
2.737641E-5
2.737641E-5
2.737641E-5
2.737641E-5
2.737641E-5
2.737641E-5
2.737641E-5
2.737641E-5
2.737641E-5
2.737641E-5
2.737641E-5
2.986133E-5
2.986133E-5
2.986133E-5
2.737641E-5
2.737641E-5
2.986133E-5
2.986133E-5
2.986133E-5
2.986133E-5
2.986133E-5
2.986133E-5
2.986133E-5
2.986133E-5
2.986133E-5
2.986133E-5
2.986133E-5
2.986133E-5
2.986133E-5
2.986133E-5
2.986133E-5
2.986133E-5
2.986133E-5
2.986133E-5
2.986133E-5
2.986133E-5
2.986133E-5
2.986133E-5
2.986133E-5
2.986133E-5
2.986133E-5
2.986133E-5
2.986133E-5
2.986133E-5
2.986133E-5
2.986133E-5
2.986133E-5
2.986133E-5
2.986133E-5
2.986133E-5
2.986133E-5
2.986133E-5
2.986133E-5
2.986133E-5
2.986133E-5
2.986133E-5
2.986133E-5
2.986133E-5
2.986133E-5
2.986133E-5
2.986133E-5
2.986133E-5
2.986133E-5
2.986133E-5
2.986133E-5
2.986133E-5
2.986133E-5
2.986133E-5
2.986133E-5
2.986133E-5
2.986133E-5
2.986133E-5
2.986133E-5
2.986133E-5
2.986133E-5
2.986133E-5
2.986133E-5
2.986133E-5
2.986133E-5
2.986133E-5
2.986133E-5
2.986133E-5
2.986133E-5
2.986133E-5
2.986133E-5
2.986133E-5
2.986133E-5
2.986133E-5
2.986133E-5
2.986133E-5
2.986133E-5
2.986133E-5
2.986133E-5
2.986133E-5
2.986133E-5
2.986133E-5
2.986133E-5
2.986133E-5
2.986133E-5
2.986133E-5
2.986133E-5
2.986133E-5
2.986133E-5
2.986133E-5
2.986133E-5
2.986133E-5
2.986133E-5
2.986133E-5
2.986133E-5
2.986133E-5
2.986133E-5
2.986133E-5
2.986133E-5
2.986133E-5
2.737641E-5
2.737641E-5
2.737641E-5
2.737641E-5
2.737641E-5
2.737641E-5
2.737641E-5
2.737641E-5
2.737641E-5
2.737641E-5
2.737641E-5
2.737641E-5
2.737641E-5
2.737641E-5
2.737641E-5
2.737641E-5
2.737641E-5
2.737641E-5
2.737641E-5
2.737641E-5
2.489150E-5
2.489150E-5
2.489150E-5
2.489150E-5
2.489150E-5
2.489150E-5
2.489150E-5
2.489150E-5
2.489150E-5
2.489150E-5
2.489150E-5
2.489150E-5
2.489150E-5
2.489150E-5
2.489150E-5
2.489150E-5
2.489150E-5
2.489150E-5
2.240646E-5
2.240646E-5
2.240646E-5
2.240646E-5
2.240646E-5
2.240646E-5
2.240646E-5
2.240646E-5
2.240646E-5
2.240646E-5
2.240646E-5
1.992166E-5
1.992166E-5
1.992166E-5
1.992166E-5
1.992166E-5
1.992166E-5
1.992166E-5
1.992166E-5
1.992166E-5
1.992166E-5
1.992166E-5
1.992166E-5
1.992166E-5
1.743674E-5
1.743674E-5
1.743674E-5
1.743674E-5
1.743674E-5
1.743674E-5
1.743674E-5
1.743674E-5
1.743674E-5
1.743674E-5
1.495183E-5
1.495183E-5
1.495183E-5
1.495183E-5
1.495183E-5
1.495183E-5
1.495183E-5
1.495183E-5
1.495183E-5
1.495183E-5
1.495183E-5
1.495183E-5
1.495183E-5
1.495183E-5
1.495183E-5
1.495183E-5
1.246679E-5
1.246679E-5
1.246679E-5
1.246679E-5
1.246679E-5
1.246679E-5
1.246679E-5
1.246679E-5
1.246679E-5
1.246679E-5
1.246679E-5
1.246679E-5
1.246679E-5
1.246679E-5
1.246679E-5
1.246679E-5
1.246679E-5
1.246679E-5
1.246679E-5
9.981871E-6
9.981871E-6
9.981871E-6
9.981871E-6
9.981871E-6
9.981871E-6
9.981871E-6
9.981871E-6
9.981871E-6
9.981871E-6
7.497072E-6
7.497072E-6
7.497072E-6
7.497072E-6
7.497072E-6
7.497072E-6
7.497072E-6
7.497072E-6
7.497072E-6
7.497072E-6
7.497072E-6
7.497072E-6
7.497072E-6
7.497072E-6
7.497072E-6
7.497072E-6
7.497072E-6
7.497072E-6
7.497072E-6
7.497072E-6
7.497072E-6
5.012035E-6
5.012035E-6
5.012035E-6
5.012035E-6
5.012035E-6
5.012035E-6
5.012035E-6
5.012035E-6
5.012035E-6
5.012035E-6
5.012035E-6
5.012035E-6
5.012035E-6
5.012035E-6
5.012035E-6
5.012035E-6
5.012035E-6
5.012035E-6
5.012035E-6
2.527118E-6
2.527118E-6
2.527118E-6
2.527118E-6
2.527118E-6
2.527118E-6
2.527118E-6
2.527118E-6
2.527118E-6
2.527118E-6
2.527118E-6
2.527118E-6
2.527118E-6
2.527118E-6
2.527118E-6
2.527118E-6
2.527118E-6
2.527118E-6
2.527118E-6
2.527118E-6
2.527118E-6
2.527118E-6
2.527118E-6
2.527118E-6
2.527118E-6
2.527118E-6
2.527118E-6
2.527118E-6
2.527118E-6
2.527118E-6
2.527118E-6
2.527118E-6
2.527118E-6
4.220009E-8
4.220009E-8
4.220009E-8
4.220009E-8
4.220009E-8
4.220009E-8
4.220009E-8
4.220009E-8
4.220009E-8
4.220009E-8
4.220009E-8
4.220009E-8
4.220009E-8
4.220009E-8
4.220009E-8
4.220009E-8
4.220009E-8
4.220009E-8
4.220009E-8
4.220009E-8
4.220009E-8
4.220009E-8
4.220009E-8
4.220009E-8
4.220009E-8
4.220009E-8
4.220009E-8
4.220009E-8
4.220009E-8
4.220009E-8
4.220009E-8
4.220009E-8
4.220009E-8
4.220009E-8
4.220009E-8
4.220009E-8
4.220009E-8
4.220009E-8
4.220009E-8
4.220009E-8
4.220009E-8
4.220009E-8
4.220009E-8
4.220009E-8
4.220009E-8
4.220009E-8
4.220009E-8
4.220009E-8
4.220009E-8
4.220009E-8
4.220009E-8
4.220009E-8
4.220009E-8
4.220009E-8
4.220009E-8
4.220009E-8
4.220009E-8
-2.442837E-6
-2.442837E-6
-2.442837E-6
-2.442837E-6
-2.442837E-6
-2.442837E-6
-2.442837E-6
-2.442837E-6
-2.442837E-6
-2.442837E-6
-2.442837E-6
-2.442837E-6
-2.442837E-6
-2.442837E-6
-2.442837E-6
-2.442837E-6
-2.442837E-6
-2.442837E-6
-2.442837E-6
-2.442837E-6
-2.442837E-6
-2.442837E-6
-2.442837E-6
-4.927635E-6
-4.927635E-6
-4.927635E-6
-4.927635E-6
-4.927635E-6
-4.927635E-6
-4.927635E-6
-4.927635E-6
-4.927635E-6
-4.927635E-6
-4.927635E-6
-4.927635E-6
-4.927635E-6
-4.927635E-6
-4.927635E-6
-4.927635E-6
-4.927635E-6
-4.927635E-6
-4.927635E-6
-7.412553E-6
-7.412553E-6
-7.412553E-6
-7.412553E-6
-7.412553E-6
-7.412553E-6
-7.412553E-6
-7.412553E-6
-7.412553E-6
-7.412553E-6
-7.412553E-6
-7.412553E-6
-7.412553E-6
-7.412553E-6
-7.412553E-6
-7.412553E-6
-7.412553E-6
-7.412553E-6
-7.412553E-6
-7.412553E-6
-7.412553E-6
-9.897590E-6
-9.897590E-6
-9.897590E-6
-9.897590E-6
-9.897590E-6
-9.897590E-6
-9.897590E-6
-9.897590E-6
-9.897590E-6
-9.897590E-6
-9.897590E-6
-9.897590E-6
-9.897590E-6
-9.897590E-6
-9.897590E-6
-9.897590E-6
-9.897590E-6
-9.897590E-6
-9.897590E-6
-9.897590E-6
-9.897590E-6
-9.897590E-6
-9.897590E-6
-1.238251E-5
-1.238251E-5
-1.238251E-5
-9.897590E-6
-9.897590E-6
-1.238251E-5
-1.238251E-5
-1.238251E-5
-9.897590E-6
-9.897590E-6
-9.897590E-6
-1.238251E-5
-1.238251E-5
-1.238251E-5
-1.238251E-5
-1.238251E-5
-1.238251E-5
-1.238251E-5
-1.238251E-5
-1.238251E-5
-1.238251E-5
-1.238251E-5
-1.238251E-5
-1.238251E-5
-1.238251E-5
-1.238251E-5
-1.238251E-5
-1.238251E-5
-1.238251E-5
-1.238251E-5
-1.238251E-5
-1.238251E-5
-1.238251E-5
-1.238251E-5
-1.238251E-5
-1.238251E-5
-1.238251E-5
-1.238251E-5
-1.238251E-5
-1.238251E-5
-1.486731E-5
-1.486731E-5
-1.486731E-5
-1.486731E-5
-1.486731E-5
-1.486731E-5
-1.486731E-5
-1.486731E-5
-1.486731E-5
-1.486731E-5
-1.486731E-5
-1.486731E-5
-1.486731E-5
-1.486731E-5
-1.486731E-5
-1.486731E-5
-1.486731E-5
-1.735222E-5
-1.735222E-5
-1.735222E-5
-1.735222E-5
-1.735222E-5
-1.735222E-5
-1.735222E-5
-1.735222E-5
-1.735222E-5
-1.735222E-5
-1.735222E-5
-1.735222E-5
-1.735222E-5
-1.983726E-5
-1.983726E-5
-1.983726E-5
-1.983726E-5
-1.983726E-5
-1.983726E-5
-1.735222E-5
-1.735222E-5
-1.983726E-5
-1.983726E-5
-1.983726E-5
-1.983726E-5
-1.983726E-5
-1.983726E-5
-1.983726E-5
-1.983726E-5
-1.983726E-5
-1.983726E-5
-1.983726E-5
-2.232218E-5
-2.232218E-5
-2.232218E-5
-2.232218E-5
-2.232218E-5
-2.232218E-5
-2.232218E-5
-2.232218E-5
-2.232218E-5
-2.232218E-5
-2.232218E-5
-2.232218E-5
-2.232218E-5
-2.232218E-5
-2.232218E-5
-2.232218E-5
-2.232218E-5
-2.232218E-5
-2.232218E-5
-2.232218E-5
-2.232218E-5
-2.480710E-5
-2.480710E-5
-2.480710E-5
-2.480710E-5
-2.480710E-5
-2.480710E-5
-2.480710E-5
-2.480710E-5
-2.480710E-5
-2.480710E-5
-2.480710E-5
-2.480710E-5
-2.480710E-5
-2.480710E-5
-2.480710E-5
-2.480710E-5
-2.480710E-5
-2.480710E-5
-2.480710E-5
-2.729201E-5
-2.729201E-5
-2.729201E-5
-2.729201E-5
-2.729201E-5
-2.729201E-5
-2.729201E-5
-2.729201E-5
-2.729201E-5
-2.729201E-5
-2.729201E-5
-2.729201E-5
-2.729201E-5
-2.729201E-5
-2.729201E-5
-2.729201E-5
-2.729201E-5
-2.729201E-5
-2.729201E-5
-2.729201E-5
-2.729201E-5
-2.729201E-5
-2.729201E-5
-2.729201E-5
-2.729201E-5
-2.729201E-5
-2.729201E-5
-2.729201E-5
-2.977693E-5
-2.977693E-5
-2.977693E-5
-2.977693E-5
-2.977693E-5
-2.977693E-5
-2.977693E-5
-2.977693E-5
-2.977693E-5
-2.977693E-5
-2.977693E-5
-2.977693E-5
-2.977693E-5
-2.977693E-5
-2.977693E-5
-2.977693E-5
-2.977693E-5
-2.977693E-5
-2.977693E-5
-2.977693E-5
-2.977693E-5
-2.977693E-5
-2.977693E-5
-2.977693E-5
-2.977693E-5
-2.977693E-5
-2.977693E-5
-2.977693E-5
-2.977693E-5
-2.977693E-5
-2.977693E-5
-2.729201E-5
-2.729201E-5
-2.729201E-5
-2.729201E-5
-2.729201E-5
-2.480710E-5
-2.480710E-5
-2.480710E-5
-2.480710E-5
-2.232218E-5
-2.232218E-5
-2.232218E-5
-2.232218E-5
-1.983726E-5
-1.983726E-5
-1.735222E-5
-1.735222E-5
-1.735222E-5
-1.735222E-5
-1.486731E-5
-1.486731E-5
-1.486731E-5
-1.238251E-5
-9.897590E-6
-9.897590E-6
-9.897590E-6
-9.897590E-6
-9.897590E-6
-7.412553E-6
-7.412553E-6
-4.927635E-6
-4.927635E-6
-4.927635E-6
-2.442837E-6
-2.442837E-6
-2.442837E-6
4.220009E-8
2.527118E-6
2.527118E-6
5.012035E-6
5.012035E-6
5.012035E-6
5.012035E-6
5.012035E-6
5.012035E-6
5.012035E-6
5.012035E-6
2.527118E-6
2.527118E-6
2.527118E-6
2.527118E-6
2.527118E-6
4.220009E-8
4.220009E-8
4.220009E-8
4.220009E-8
4.220009E-8
4.220009E-8
4.220009E-8
4.220009E-8
4.220009E-8
4.220009E-8
-2.442837E-6
-2.442837E-6
-2.442837E-6
-2.442837E-6
-2.442837E-6
-4.927635E-6
-7.412553E-6
-9.897590E-6
-1.238251E-5
-1.238251E-5
-1.486731E-5
-1.486731E-5
-1.486731E-5
-1.486731E-5
-1.486731E-5
-1.486731E-5
-1.486731E-5
-1.486731E-5
-1.486731E-5
-1.486731E-5
-1.486731E-5
-1.486731E-5
-1.486731E-5
-1.486731E-5
-1.486731E-5
-1.486731E-5
-1.238251E-5
-9.897590E-6
-7.412553E-6
-4.927635E-6
-2.442837E-6
4.220009E-8
4.220009E-8
2.527118E-6
5.012035E-6
7.497072E-6
9.981871E-6
1.495183E-5
1.743674E-5
1.992166E-5
2.240646E-5
2.489150E-5
2.489150E-5
2.737641E-5
2.737641E-5
2.986133E-5
2.986133E-5
3.234637E-5
3.234637E-5
3.234637E-5
3.234637E-5
3.234637E-5
3.483117E-5
3.731608E-5
3.731608E-5
3.731608E-5
3.731608E-5
3.483117E-5
3.483117E-5
3.483117E-5
3.731608E-5
3.731608E-5
3.731608E-5
3.980112E-5
4.228604E-5
4.477084E-5
4.974079E-5
5.222571E-5
5.471075E-5
5.471075E-5
5.471075E-5
5.471075E-5
5.222571E-5
5.222571E-5
4.974079E-5
4.725587E-5
4.477084E-5
3.980112E-5
3.483117E-5
3.234637E-5
2.986133E-5
2.737641E-5
2.489150E-5
2.240646E-5
1.743674E-5
1.246679E-5
7.497072E-6
7.497072E-6
7.497072E-6
5.012035E-6
5.012035E-6
2.527118E-6
2.527118E-6
2.527118E-6
4.220009E-8
-2.442837E-6
-4.927635E-6
-7.412553E-6
-7.412553E-6
-7.412553E-6
-7.412553E-6
-9.897590E-6
-1.486731E-5
-1.983726E-5
-2.480710E-5
-2.977693E-5
-2.977693E-5
-3.226185E-5
-3.474689E-5
-3.971660E-5
-3.971660E-5
-3.971660E-5
-3.723180E-5
-3.723180E-5
-3.723180E-5
-3.723180E-5
-3.723180E-5
-3.723180E-5
-3.723180E-5
-3.723180E-5
-3.723180E-5
-4.220164E-5
-4.468656E-5
-4.717147E-5
-4.965639E-5
-5.214131E-5
-5.462623E-5
-5.711126E-5
-6.208098E-5
-6.705093E-5
-6.705093E-5
-6.953585E-5
-6.953585E-5
-7.450569E-5
-7.947552E-5
-8.693028E-5
-8.941531E-5
-9.190023E-5
-9.190023E-5
-9.190023E-5
-9.190023E-5
-9.190023E-5
-9.190023E-5
-9.438515E-5
-9.686995E-5
-9.935498E-5
-1.043248E-4
-1.092947E-4
-1.117796E-4
-1.142646E-4
-1.167495E-4
-1.167495E-4
-1.192344E-4
-1.217194E-4
-1.242043E-4
-1.242043E-4
-1.242043E-4
-1.242043E-4
-1.242043E-4
-1.291742E-4
-1.341440E-4
-1.415988E-4
-1.490536E-4
-1.540235E-4
-1.614783E-4
-1.664481E-4
-1.714180E-4
-1.763878E-4
-1.838425E-4
-1.863276E-4
-1.888125E-4
-1.863276E-4
-1.863276E-4
-1.888125E-4
-1.888125E-4
-1.912973E-4
-1.912973E-4
-1.937823E-4
-1.962673E-4
-2.012372E-4
-2.037220E-4
-2.062069E-4
-2.111769E-4
-2.136618E-4
-2.186316E-4
-2.211165E-4
-2.260864E-4
-2.285713E-4
-2.335413E-4
-2.360262E-4
-2.385110E-4
-2.409960E-4
-2.434809E-4
-2.484509E-4
-2.559055E-4
-2.608753E-4
-2.683302E-4
-2.708151E-4
-2.733001E-4
-2.708151E-4
-2.708151E-4
-2.708151E-4
-2.683302E-4
-2.683302E-4
-2.683302E-4
-2.708151E-4
-2.733001E-4
-2.733001E-4
-2.757850E-4
-2.807549E-4
-2.857246E-4
-2.882097E-4
-2.931795E-4
-2.956646E-4
-3.006343E-4
-3.056042E-4
-3.105739E-4
-3.130590E-4
-3.155439E-4
-3.180288E-4
-3.205137E-4
-3.229986E-4
-3.229986E-4
-3.254836E-4
-3.254836E-4
-3.229986E-4
-3.229986E-4
-3.205137E-4
-3.105739E-4
-3.006343E-4
-2.931795E-4
-2.906946E-4
-2.906946E-4
-2.906946E-4
-2.906946E-4
-2.906946E-4
-2.931795E-4
-2.931795E-4
-2.931795E-4
-2.931795E-4
-2.931795E-4
-2.931795E-4
-2.906946E-4
-2.906946E-4
-2.931795E-4
-2.956646E-4
-2.981494E-4
-2.981494E-4
-2.956646E-4
-2.956646E-4
-2.956646E-4
-2.981494E-4
-2.981494E-4
-2.981494E-4
-3.006343E-4
-3.006343E-4
-3.031192E-4
-3.031192E-4
-3.056042E-4
-3.080890E-4
-3.105739E-4
-3.105739E-4
-3.105739E-4
-3.105739E-4
-3.105739E-4
-3.105739E-4
-3.105739E-4
-3.080890E-4
-3.080890E-4
-3.080890E-4
-3.080890E-4
-3.105739E-4
-3.105739E-4
-3.130590E-4
-3.130590E-4
-3.130590E-4
-3.130590E-4
-3.155439E-4
-3.205137E-4
-3.254836E-4
-3.279686E-4
-3.304535E-4
-3.354232E-4
-3.379083E-4
-3.403932E-4
-3.428780E-4
-3.428780E-4
-3.428780E-4
-3.453630E-4
-3.503329E-4
-3.553027E-4
-3.577876E-4
-3.577876E-4
-3.577876E-4
-3.602727E-4
-3.602727E-4
-3.577876E-4
-3.478479E-4
-3.403932E-4
-3.354232E-4
-3.329383E-4
-3.354232E-4
-3.354232E-4
-3.354232E-4
-3.379083E-4
-3.379083E-4
-3.403932E-4
-3.403932E-4
-3.403932E-4
-3.403932E-4
-3.453630E-4
-3.478479E-4
-3.503329E-4
-3.503329E-4
-3.478479E-4
-3.503329E-4
-3.528179E-4
-3.577876E-4
-3.602727E-4
-3.627576E-4
-3.652425E-4
-3.652425E-4
-3.627576E-4
-3.627576E-4
-3.627576E-4
-3.627576E-4
-3.602727E-4
-3.602727E-4
-3.602727E-4
-3.627576E-4
-3.652425E-4
-3.677274E-4
-3.702123E-4
-3.702123E-4
-3.726972E-4
-3.726972E-4
-3.776672E-4
-3.876068E-4
-3.975466E-4
-4.050013E-4
-4.074863E-4
-4.124561E-4
-4.149411E-4
-4.174260E-4
-4.174260E-4
-4.174260E-4
-4.174260E-4
-4.199109E-4
-4.223958E-4
-4.248808E-4
-4.298506E-4
-4.323356E-4
-4.348205E-4
-4.373055E-4
-4.397903E-4
-4.447602E-4
-4.472451E-4
-4.522150E-4
-4.571849E-4
-4.621548E-4
-4.671246E-4
-4.745794E-4
-4.820342E-4
-4.870040E-4
-4.919739E-4
-4.944588E-4
-4.969438E-4
-4.994286E-4
-5.043985E-4
-5.068834E-4
-5.093684E-4
-5.093684E-4
-5.043985E-4
-4.969438E-4
-4.919739E-4
-4.944588E-4
-4.969438E-4
-4.994286E-4
-4.994286E-4
-4.944588E-4
-4.919739E-4
-4.919739E-4
-4.944588E-4
-4.944588E-4
-4.919739E-4
-4.944588E-4
-4.969438E-4
-5.019136E-4
-5.019136E-4
-5.019136E-4
-4.994286E-4
-4.994286E-4
-4.994286E-4
-5.019136E-4
-4.994286E-4
-4.894890E-4
-4.770643E-4
-4.696095E-4
-4.671246E-4
-4.671246E-4
-4.646397E-4
-4.596698E-4
-4.546999E-4
-4.522150E-4
-4.497301E-4
-4.472451E-4
-4.472451E-4
-4.497301E-4
-4.546999E-4
-4.571849E-4
-4.571849E-4
-4.546999E-4
-4.546999E-4
-4.546999E-4
-4.571849E-4
-4.646397E-4
-4.696095E-4
-4.720944E-4
-4.696095E-4
-4.696095E-4
-4.720944E-4
-4.770643E-4
-4.770643E-4
-4.770643E-4
-4.770643E-4
-4.745794E-4
-4.720944E-4
-4.720944E-4
-4.696095E-4
-4.720944E-4
-4.745794E-4
-4.770643E-4
-4.795492E-4
-4.845191E-4
-4.894890E-4
-4.919739E-4
-4.944588E-4
-4.944588E-4
-4.944588E-4
-4.969438E-4
-4.969438E-4
-4.994286E-4
-5.019136E-4
-5.068834E-4
-5.143383E-4
-5.217931E-4
-5.267629E-4
-5.242779E-4
-5.193081E-4
-5.168232E-4
-5.193081E-4
-5.193081E-4
-5.217931E-4
-5.242779E-4
-5.267629E-4
-5.292478E-4
-5.292478E-4
-5.292478E-4
-5.292478E-4
-5.267629E-4
-5.217931E-4
-5.168232E-4
-5.143383E-4
-5.118533E-4
-5.143383E-4
-5.168232E-4
-5.193081E-4
-5.168232E-4
-5.168232E-4
-5.168232E-4
-5.193081E-4
-5.217931E-4
-5.217931E-4
-5.217931E-4
-5.193081E-4
-5.168232E-4
-5.143383E-4
-5.118533E-4
-5.093684E-4
-5.093684E-4
-5.093684E-4
-5.143383E-4
-5.193081E-4
-5.217931E-4
-5.242779E-4
-5.217931E-4
-5.242779E-4
-5.292478E-4
-5.342177E-4
-5.342177E-4
-5.292478E-4
-5.242779E-4
-5.242779E-4
-5.242779E-4
-5.292478E-4
-5.317327E-4
-5.317327E-4
-5.342177E-4
-5.367026E-4
-5.367026E-4
-5.391876E-4
-5.367026E-4
-5.317327E-4
-5.267629E-4
-5.242779E-4
-5.217931E-4
-5.193081E-4
-5.168232E-4
-5.143383E-4
-5.193081E-4
-5.217931E-4
-5.242779E-4
-5.217931E-4
-5.143383E-4
-5.118533E-4
-5.093684E-4
-5.093684E-4
-5.068834E-4
-5.043985E-4
-4.994286E-4
-4.969438E-4
-4.969438E-4
-4.969438E-4
-4.944588E-4
-4.894890E-4
-4.870040E-4
-4.820342E-4
-4.820342E-4
-4.795492E-4
-4.770643E-4
-4.745794E-4
-4.696095E-4
-4.671246E-4
-4.621548E-4
-4.546999E-4
-4.472451E-4
-4.397903E-4
-4.323356E-4
-4.248808E-4
-4.149411E-4
-4.099712E-4
-4.074863E-4
-4.074863E-4
-4.050013E-4
-3.975466E-4
-3.925767E-4
-3.876068E-4
-3.826370E-4
-3.776672E-4
-3.751822E-4
-3.751822E-4
-3.776672E-4
-3.776672E-4
-3.801520E-4
-3.801520E-4
-3.876068E-4
-4.000315E-4
-4.149411E-4
-4.323356E-4
-4.497301E-4
-4.671246E-4
-4.870040E-4
-5.043985E-4
-5.193081E-4
-5.292478E-4
-5.292478E-4
-5.217931E-4
-5.143383E-4
-5.118533E-4
-5.068834E-4
-5.019136E-4
-4.969438E-4
-4.944588E-4
-4.994286E-4
-5.093684E-4
-5.342177E-4
-5.764615E-4
-6.236752E-4
-6.634340E-4
-6.857984E-4
-6.957381E-4
-7.056778E-4
-7.181025E-4
-7.330121E-4
-7.429518E-4
-7.429518E-4
-7.379819E-4
-7.354970E-4
-7.479217E-4
-7.702860E-4
-7.951353E-4
-8.050750E-4
-7.901654E-4
-7.603463E-4
-7.305271E-4
-7.131326E-4
-7.106476E-4
-7.031930E-4
-6.783436E-4
-6.485245E-4
-6.435546E-4
-6.907682E-4
-7.727709E-4
-8.373791E-4
-8.547736E-4
-8.547736E-4
-8.895626E-4
-9.690804E-4
-1.061023E-3
-1.128116E-3
-1.167875E-3
-1.192724E-3
-1.192724E-3
-1.165390E-3
-1.128116E-3
-1.108236E-3
-1.125631E-3
-1.187754E-3
-1.282182E-3
-1.376609E-3
-1.441217E-3
-1.461096E-3
-1.453642E-3
-1.438732E-3
-1.428792E-3
-1.421338E-3
-1.403943E-3
-1.371639E-3
-1.334365E-3
-1.302061E-3
-1.279697E-3
-1.267272E-3
-1.262302E-3
-1.259817E-3
-1.252362E-3
-1.239938E-3
-1.232483E-3
-1.234968E-3
-1.247393E-3
-1.259817E-3
-1.262302E-3
-1.254847E-3
-1.239938E-3
-1.215088E-3
-1.182784E-3
-1.147995E-3
-1.118176E-3
-1.100782E-3
-1.095812E-3
-1.100782E-3
-1.115691E-3
-1.125631E-3
-1.115691E-3
-1.078417E-3
-1.033689E-3
-1.011324E-3
-1.023749E-3
-1.053568E-3
-1.078417E-3
-1.085872E-3
-1.078417E-3
-1.073448E-3
-1.068478E-3
-1.058538E-3
-1.041143E-3
-1.023749E-3
-1.008839E-3
-1.003869E-3
-9.964145E-4
-9.864749E-4
-9.815050E-4
-9.964145E-4
-1.033689E-3
-1.073448E-3
-1.088357E-3
-1.075932E-3
-1.053568E-3
-1.031204E-3
-1.021264E-3
-1.018779E-3
-1.023749E-3
-1.038658E-3
-1.068478E-3
-1.103267E-3
-1.133086E-3
-1.152965E-3
-1.157935E-3
-1.152965E-3
-1.147995E-3
-1.147995E-3
-1.160420E-3
-1.180299E-3
-1.202664E-3
-1.220058E-3
-1.229998E-3
-1.232483E-3
-1.234968E-3
-1.237453E-3
-1.237453E-3
-1.227513E-3
-1.200179E-3
-1.162905E-3
-1.133086E-3
-1.113206E-3
-1.103267E-3
-1.088357E-3
-1.068478E-3
-1.046113E-3
-1.018779E-3
-9.939296E-4
-9.690804E-4
-9.516859E-4
-9.367763E-4
-9.268366E-4
-9.094421E-4
-8.920475E-4
-8.771380E-4
-8.746530E-4
-8.845928E-4
-8.970174E-4
-9.019873E-4
-8.995023E-4
-8.920475E-4
-8.845928E-4
-8.845928E-4
-8.920475E-4
-9.044722E-4
-9.243516E-4
-9.467160E-4
-9.715653E-4
-9.914447E-4
-9.964145E-4
-9.889598E-4
-9.790201E-4
-9.740502E-4
-9.740502E-4
-9.740502E-4
-9.665954E-4
-9.616256E-4
-9.616256E-4
-9.616256E-4
-9.591407E-4
-9.516859E-4
-9.392612E-4
-9.268366E-4
-9.168968E-4
-9.144119E-4
-9.318065E-4
-9.591407E-4
-9.864749E-4
-1.008839E-3
-1.031204E-3
-1.056053E-3
-1.080902E-3
-1.108236E-3
-1.133086E-3
-1.160420E-3
-1.192724E-3
-1.227513E-3
-1.262302E-3
-1.294606E-3
-1.309516E-3
-1.302061E-3
-1.279697E-3
-1.254847E-3
-1.234968E-3
-1.222543E-3
-1.212603E-3
-1.210119E-3
-1.217573E-3
-1.237453E-3
-1.264787E-3
-1.294606E-3
-1.329395E-3
-1.371639E-3
-1.416368E-3
-1.473521E-3
-1.540614E-3
-1.612677E-3
-1.679770E-3
-1.734439E-3
-1.779167E-3
-1.813957E-3
-1.836321E-3
-1.851230E-3
-1.863655E-3
-1.876080E-3
-1.883534E-3
-1.886020E-3
-1.893474E-3
-1.910869E-3
-1.950628E-3
-2.000326E-3
-2.042570E-3
-2.072389E-3
-2.094754E-3
-2.114633E-3
-2.134512E-3
-2.149422E-3
-2.176756E-3
-2.226455E-3
-2.301003E-3
-2.385490E-3
-2.457553E-3
-2.517191E-3
-2.576830E-3
-2.648893E-3
-2.725925E-3
-2.802959E-3
-2.879991E-3
-2.954539E-3
-3.014177E-3
-3.056421E-3
-3.111090E-3
-3.203032E-3
-3.339703E-3
-3.483829E-3
-3.603106E-3
-3.702503E-3
-3.821780E-3
-3.978330E-3
-4.132396E-3
-4.256642E-3
-4.390828E-3
-4.557319E-3
-4.696475E-3
-4.761083E-3
-4.773508E-3
-4.798357E-3
-4.862965E-3
-4.947453E-3
-5.026970E-3
-5.079154E-3
-5.099033E-3
-5.054305E-3
-4.930059E-3
-4.766053E-3
-4.624412E-3
-4.532470E-3
-4.477801E-3
-4.433072E-3
-4.400768E-3
-4.385859E-3
-4.390828E-3
-4.413193E-3
-4.452951E-3
-4.482771E-3
-4.492711E-3
-4.485256E-3
-4.475316E-3
-4.470347E-3
-4.455437E-3
-4.425617E-3
-4.420648E-3
-4.480286E-3
-4.587138E-3
-4.684051E-3
-4.743689E-3
-4.753628E-3
-4.723809E-3
-4.676596E-3
-4.666656E-3
-4.736234E-3
-4.877875E-3
-5.044365E-3
-5.161157E-3
-5.133822E-3
-4.937513E-3
-4.671626E-3
-4.507620E-3
-4.522530E-3
-4.636837E-3
-4.706414E-3
-4.681565E-3
-4.689020E-3
-4.823206E-3
-5.017031E-3
-5.143763E-3
-5.146247E-3
-5.049335E-3
-4.905209E-3
-4.741203E-3
-4.564774E-3
-4.368465E-3
-4.162215E-3
-3.970876E-3
-3.839174E-3
-3.809355E-3
-3.898812E-3
-4.095122E-3
-4.346100E-3
-4.572228E-3
-4.703930E-3
-4.756113E-3
-4.793387E-3
-4.870420E-3
-4.994666E-3
-5.141277E-3
-5.272979E-3
-5.359951E-3
-5.369891E-3
-5.300313E-3
-5.210856E-3
-5.178551E-3
-5.218310E-3
-5.280433E-3
-5.307768E-3
-5.302798E-3
-5.305283E-3
-5.354981E-3
-5.441954E-3
-5.541350E-3
-5.638263E-3
-5.735175E-3
-5.842028E-3
-5.968759E-3
-6.120339E-3
-6.286830E-3
-6.450835E-3
-6.607386E-3
-6.758966E-3
-6.900607E-3
-7.017399E-3
-7.101887E-3
-7.161525E-3
-7.213709E-3
-7.283287E-3
-7.372745E-3
-7.469656E-3
-7.554144E-3
-7.623722E-3
-7.680876E-3
-7.720635E-3
-7.750454E-3
-7.775303E-3
-7.812577E-3
-7.859790E-3
-7.904519E-3
-7.941793E-3
-7.969128E-3
-7.989007E-3
-8.016341E-3
-8.058584E-3
-8.100828E-3
-8.128163E-3
-8.130648E-3
-8.128163E-3
-8.130648E-3
-8.133133E-3
-8.125678E-3
-8.108283E-3
-8.090889E-3
-8.075979E-3
-8.053615E-3
-8.013856E-3
-7.956702E-3
-7.892095E-3
-7.839912E-3
-7.802637E-3
-7.782758E-3
-7.782758E-3
-7.797667E-3
-7.817547E-3
-7.825002E-3
-7.807607E-3
-7.765363E-3
-7.708209E-3
-7.648572E-3
-7.606327E-3
-7.603843E-3
-7.626207E-3
-7.636147E-3
-7.613782E-3
-7.574023E-3
-7.541719E-3
-7.529295E-3
-7.541719E-3
-7.576509E-3
-7.628692E-3
-7.680876E-3
-7.728089E-3
-7.760393E-3
-7.787727E-3
-7.810092E-3
-7.842396E-3
-7.882155E-3
-7.921913E-3
-7.949247E-3
-7.964157E-3
-7.979067E-3
-8.023795E-3
-8.100828E-3
-8.185316E-3
-8.252409E-3
-8.294653E-3
-8.314532E-3
-8.321987E-3
-8.326957E-3
-8.324472E-3
-8.319503E-3
-8.307077E-3
-8.277258E-3
-8.222590E-3
-8.140588E-3
-8.048645E-3
-7.981552E-3
-7.949247E-3
-7.936823E-3
-7.931853E-3
-7.914459E-3
-7.882155E-3
-7.834941E-3
-7.777788E-3
-7.720635E-3
-7.668450E-3
-7.628692E-3
-7.601358E-3
-7.581478E-3
-7.554144E-3
-7.506930E-3
-7.462202E-3
-7.439838E-3
-7.437352E-3
-7.422442E-3
-7.377714E-3
-7.318075E-3
-7.265892E-3
-7.236074E-3
-7.226133E-3
-7.233588E-3
-7.258437E-3
-7.290741E-3
-7.310621E-3
-7.310621E-3
-7.295712E-3
-7.278317E-3
-7.270863E-3
-7.283287E-3
-7.303166E-3
-7.325530E-3
-7.342925E-3
-7.357834E-3
-7.372745E-3
-7.395108E-3
-7.417473E-3
-7.437352E-3
-7.447292E-3
-7.447292E-3
-7.452262E-3
-7.459717E-3
-7.469656E-3
-7.474627E-3
-7.482081E-3
-7.501961E-3
-7.524325E-3
-7.536750E-3
-7.531779E-3
-7.516870E-3
-7.506930E-3
-7.496990E-3
-7.479596E-3
-7.457232E-3
-7.444807E-3
-7.449777E-3
-7.464686E-3
-7.477111E-3
-7.479596E-3
-7.469656E-3
-7.459717E-3
-7.459717E-3
-7.467172E-3
-7.464686E-3
-7.449777E-3
-7.432383E-3
-7.419957E-3
-7.407533E-3
-7.367774E-3
-7.285771E-3
-7.186375E-3
-7.111827E-3
-7.069583E-3
-7.049704E-3
-7.024854E-3
-6.977640E-3
-6.905578E-3
-6.811150E-3
-6.726663E-3
-6.669509E-3
-6.627265E-3
-6.572597E-3
-6.495564E-3
-6.403622E-3
-6.314164E-3
-6.222221E-3
-6.090521E-3
-5.921545E-3
-5.789844E-3
-5.777419E-3
-5.851967E-3
-5.899181E-3
-5.851967E-3
-5.812208E-3
-5.886756E-3
-6.006033E-3
-6.033367E-3
-5.909121E-3
-5.670568E-3
-5.407165E-3
-5.193461E-3
-5.036910E-3
-4.922604E-3
-4.838116E-3
-4.783447E-3
-4.743689E-3
-4.701445E-3
-4.641807E-3
-4.559804E-3
-4.470347E-3
-4.395799E-3
-4.353555E-3
-4.323735E-3
-4.279007E-3
-4.209429E-3
-4.110032E-3
-3.980815E-3
-3.831719E-3
-3.680139E-3
-3.543468E-3
-3.426676E-3
-3.329763E-3
-3.245276E-3
-3.163273E-3
-3.073816E-3
-2.971934E-3
-2.845202E-3
-2.683682E-3
-2.507252E-3
-2.365611E-3
-2.278638E-3
-2.184211E-3
-2.027660E-3
-1.813957E-3
-1.620132E-3
-1.580373E-3
-1.784137E-3
-2.154392E-3
-2.499797E-3
-2.661317E-3
-2.643923E-3
-2.556951E-3
-2.455068E-3
-2.288578E-3
-2.000326E-3
-1.657406E-3
-1.401458E-3
-1.274727E-3
-1.172845E-3
-9.864749E-4
-7.379819E-4
-5.391876E-4
-4.571849E-4
-4.621548E-4
-4.944588E-4
-5.193081E-4
-4.994286E-4
-4.099712E-4
-2.385110E-4
-1.486731E-5
1.963517E-4
3.578721E-4
4.821185E-4
5.914555E-4
6.784279E-4
7.380662E-4
7.803102E-4
8.275237E-4
8.797073E-4
9.219511E-4
9.517703E-4
9.865594E-4
1.053652E-3
1.150565E-3
1.259902E-3
1.364269E-3
1.448756E-3
1.500940E-3
1.545668E-3
1.630156E-3
1.786707E-3
2.005380E-3
2.236479E-3
2.440243E-3
2.626613E-3
2.830377E-3
3.049051E-3
3.245360E-3
3.379546E-3
3.459064E-3
3.516218E-3
3.580826E-3
3.665314E-3
3.762225E-3
3.864108E-3
3.963505E-3
4.060417E-3
4.157330E-3
4.256727E-3
4.363579E-3
4.475401E-3
4.582253E-3
4.686620E-3
4.800926E-3
4.935112E-3
5.091663E-3
5.253183E-3
5.397309E-3
5.509131E-3
5.593619E-3
5.670651E-3
5.752654E-3
5.842112E-3
5.926600E-3
6.008602E-3
6.088120E-3
6.170122E-3
6.247155E-3
6.316733E-3
6.373887E-3
6.431040E-3
6.498133E-3
6.577651E-3
6.657169E-3
6.731717E-3
6.798810E-3
6.858448E-3
6.900692E-3
6.900692E-3
6.863418E-3
6.831114E-3
6.846024E-3
6.918086E-3
7.010030E-3
7.097001E-3
7.169065E-3
7.238643E-3
7.315675E-3
7.410103E-3
7.516955E-3
7.613867E-3
7.666051E-3
7.666051E-3
7.626291E-3
7.581563E-3
7.559198E-3
7.559198E-3
7.566653E-3
7.584048E-3
7.606412E-3
7.616352E-3
7.608897E-3
7.591503E-3
7.601442E-3
7.646172E-3
7.705810E-3
7.753022E-3
7.767933E-3
7.767933E-3
7.765448E-3
7.765448E-3
7.770418E-3
7.772903E-3
7.762962E-3
7.743083E-3
7.723204E-3
7.703325E-3
7.688415E-3
7.678475E-3
7.678475E-3
7.688415E-3
7.708295E-3
7.738113E-3
7.785327E-3
7.849936E-3
7.917028E-3
7.971697E-3
8.006486E-3
8.038790E-3
8.090974E-3
8.160552E-3
8.212735E-3
8.227645E-3
8.220190E-3
8.220190E-3
8.232615E-3
8.259949E-3
8.289768E-3
8.322072E-3
8.354376E-3
8.381710E-3
8.391649E-3
8.386680E-3
8.374255E-3
8.361831E-3
8.356861E-3
8.351892E-3
8.349406E-3
8.339467E-3
8.319587E-3
8.299707E-3
8.287283E-3
8.284799E-3
8.274858E-3
8.245039E-3
8.202795E-3
8.172977E-3
8.168006E-3
8.177946E-3
8.182916E-3
8.180430E-3
8.168006E-3
8.158067E-3
8.148128E-3
8.135702E-3
8.113338E-3
8.076063E-3
8.051214E-3
8.056184E-3
8.081033E-3
8.086004E-3
8.056184E-3
7.999031E-3
7.931938E-3
7.879754E-3
7.867330E-3
7.897149E-3
7.939392E-3
7.966727E-3
7.964242E-3
7.949332E-3
7.944363E-3
7.944363E-3
7.939392E-3
7.924483E-3
7.902119E-3
7.869815E-3
7.820116E-3
7.765448E-3
7.718234E-3
7.683445E-3
7.671021E-3
7.675990E-3
7.673505E-3
7.651141E-3
7.623806E-3
7.606412E-3
7.601442E-3
7.593988E-3
7.571623E-3
7.544289E-3
7.516955E-3
7.497075E-3
7.477196E-3
7.469741E-3
7.484651E-3
7.519440E-3
7.546774E-3
7.549258E-3
7.544289E-3
7.546774E-3
7.554229E-3
7.556713E-3
7.549258E-3
7.546774E-3
7.556713E-3
7.569138E-3
7.574108E-3
7.579079E-3
7.593988E-3
7.616352E-3
7.636231E-3
7.643686E-3
7.646172E-3
7.651141E-3
7.668535E-3
7.690899E-3
7.710779E-3
7.725689E-3
7.735628E-3
7.753022E-3
7.780357E-3
7.817631E-3
7.847450E-3
7.872299E-3
7.894665E-3
7.921998E-3
7.956788E-3
7.991576E-3
8.026365E-3
8.066124E-3
8.105883E-3
8.153097E-3
8.197825E-3
8.240069E-3
8.274858E-3
8.304677E-3
8.324556E-3
8.341951E-3
8.354376E-3
8.364316E-3
8.371770E-3
8.381710E-3
8.391649E-3
8.399104E-3
8.406560E-3
8.416499E-3
8.431409E-3
8.451288E-3
8.473653E-3
8.505957E-3
8.543231E-3
8.578019E-3
8.610324E-3
8.642628E-3
8.669962E-3
8.694811E-3
8.714690E-3
8.729601E-3
8.739540E-3
8.746995E-3
8.761904E-3
8.786754E-3
8.819057E-3
8.846393E-3
8.863787E-3
8.878696E-3
8.893605E-3
8.903545E-3
8.908515E-3
8.911000E-3
8.915971E-3
8.918455E-3
8.918455E-3
8.913486E-3
8.913486E-3
8.915971E-3
8.918455E-3
8.918455E-3
8.913486E-3
8.913486E-3
8.915971E-3
8.918455E-3
8.915971E-3
8.906030E-3
8.898575E-3
8.888636E-3
8.876211E-3
8.858817E-3
8.846393E-3
8.831482E-3
8.816573E-3
8.794209E-3
8.769359E-3
8.742025E-3
8.722146E-3
8.702266E-3
8.687357E-3
8.677417E-3
8.677417E-3
8.684872E-3
8.692327E-3
8.692327E-3
8.689841E-3
8.679902E-3
8.667478E-3
8.652567E-3
8.632688E-3
8.605354E-3
8.580504E-3
8.563110E-3
8.558140E-3
8.558140E-3
8.555656E-3
8.550686E-3
8.545715E-3
8.538261E-3
8.533291E-3
8.523351E-3
8.513412E-3
8.498502E-3
8.483592E-3
8.468683E-3
8.443833E-3
8.416499E-3
8.384194E-3
8.356861E-3
8.329526E-3
8.302193E-3
8.272373E-3
8.242554E-3
8.207765E-3
8.172977E-3
8.140672E-3
8.110853E-3
8.088489E-3
8.066124E-3
8.041275E-3
8.018911E-3
7.996546E-3
7.974182E-3
7.946847E-3
7.912059E-3
7.874785E-3
7.837511E-3
7.805206E-3
7.772903E-3
7.745568E-3
7.720719E-3
7.698354E-3
7.671021E-3
7.638717E-3
7.603928E-3
7.569138E-3
7.534349E-3
7.504530E-3
7.477196E-3
7.447377E-3
7.417558E-3
7.392709E-3
7.370343E-3
7.347980E-3
7.318161E-3
7.283371E-3
7.248582E-3
7.218763E-3
7.196399E-3
7.179004E-3
7.164095E-3
7.156640E-3
7.151671E-3
7.141730E-3
7.124335E-3
7.101972E-3
7.079607E-3
7.057242E-3
7.032394E-3
7.000089E-3
6.962815E-3
6.923057E-3
6.880813E-3
6.843538E-3
6.816205E-3
6.796325E-3
6.771476E-3
6.741656E-3
6.714322E-3
6.689473E-3
6.672079E-3
6.649715E-3
6.624865E-3
6.592561E-3
6.560256E-3
6.535407E-3
6.525468E-3
6.520497E-3
6.505588E-3
6.480739E-3
6.448435E-3
6.413646E-3
6.383826E-3
6.351522E-3
6.314248E-3
6.272004E-3
6.229761E-3
6.192487E-3
6.157698E-3
6.125394E-3
6.098060E-3
6.075695E-3
6.060785E-3
6.053330E-3
6.050846E-3
6.045877E-3
6.045877E-3
6.053330E-3
6.065756E-3
6.078180E-3
6.088120E-3
6.088120E-3
6.083150E-3
6.075695E-3
6.068240E-3
6.055816E-3
6.043391E-3
6.030967E-3
6.018541E-3
6.001147E-3
5.988723E-3
5.991207E-3
5.996178E-3
5.986238E-3
5.958903E-3
5.924114E-3
5.896780E-3
5.879386E-3
5.874416E-3
5.879386E-3
5.891810E-3
5.906720E-3
5.914175E-3
5.914175E-3
5.909205E-3
5.914175E-3
5.929084E-3
5.956418E-3
5.981268E-3
5.981268E-3
5.934054E-3
5.857021E-3
5.799868E-3
5.779988E-3
5.777504E-3
5.762594E-3
5.730290E-3
5.685561E-3
5.645803E-3
5.613498E-3
5.586165E-3
5.558830E-3
5.524041E-3
5.484282E-3
5.439553E-3
5.397309E-3
5.362520E-3
5.337671E-3
5.322762E-3
5.310337E-3
5.297912E-3
5.285487E-3
5.278033E-3
5.275548E-3
5.278033E-3
5.280518E-3
5.283003E-3
5.285487E-3
5.295427E-3
5.307852E-3
5.325246E-3
5.345126E-3
5.369975E-3
5.399795E-3
5.437068E-3
5.464402E-3
5.484282E-3
5.494222E-3
5.504162E-3
5.511616E-3
5.516586E-3
5.521556E-3
5.524041E-3
5.531496E-3
5.543921E-3
5.556345E-3
5.563800E-3
5.568770E-3
5.571255E-3
5.573739E-3
5.568770E-3
5.558830E-3
5.551374E-3
5.546405E-3
5.538950E-3
5.526526E-3
5.506646E-3
5.484282E-3
5.466888E-3
5.459433E-3
5.466888E-3
5.489252E-3
5.516586E-3
5.541435E-3
5.556345E-3
5.568770E-3
5.578709E-3
5.586165E-3
5.591134E-3
5.603559E-3
5.620954E-3
5.640832E-3
5.660712E-3
5.678106E-3
5.690531E-3
5.697986E-3
5.712895E-3
5.742714E-3
5.787443E-3
5.824718E-3
5.844597E-3
5.869446E-3
5.919145E-3
5.993692E-3
6.083150E-3
6.170122E-3
6.244670E-3
6.306793E-3
6.358977E-3
6.413646E-3
6.478254E-3
6.545347E-3
6.612440E-3
6.677049E-3
6.741656E-3
6.803780E-3
6.855963E-3
6.900692E-3
6.940452E-3
6.980209E-3
7.032394E-3
7.094517E-3
7.176519E-3
7.283371E-3
7.410103E-3
7.536834E-3
7.646172E-3
7.740598E-3
7.830056E-3
7.924483E-3
8.026365E-3
8.143156E-3
8.259949E-3
8.366800E-3
8.453773E-3
8.533291E-3
8.625234E-3
8.729601E-3
8.843906E-3
8.960698E-3
9.079975E-3
9.206707E-3
9.348348E-3
9.502414E-3
9.671389E-3
9.845333E-3
1.001183E-2
1.016837E-2
1.032741E-2
1.049639E-2
1.066785E-2
1.083434E-2
1.099089E-2
1.113750E-2
1.128411E-2
1.145557E-2
1.165436E-2
1.186061E-2
1.205195E-2
1.223087E-2
1.242718E-2
1.265082E-2
1.289683E-2
1.314781E-2
1.337642E-2
1.357273E-2
1.374419E-2
1.391068E-2
1.409208E-2
1.429336E-2
1.450458E-2
1.471331E-2
1.490465E-2
1.505623E-2
1.513823E-2
1.515314E-2
1.513575E-2
1.512581E-2
1.513823E-2
1.516308E-2
1.517054E-2
1.513575E-2
1.507114E-2
1.499411E-2
1.492950E-2
1.487235E-2
1.482016E-2
1.476053E-2
1.469840E-2
1.463876E-2
1.459155E-2
1.454185E-2
1.449215E-2
1.442009E-2
1.434057E-2
1.423372E-2
1.411693E-2
1.396783E-2
1.384607E-2
1.372928E-2
1.368207E-2
1.372182E-2
1.250172E-2
-3.526073E-3
-4.119512E-2
-8.021100E-2
-8.412477E-2
-8.412477E-2
-8.162493E-2
-7.927915E-2
-8.308358E-2
-8.412477E-2
-8.412477E-2
-8.387130E-2
-8.318546E-2
-8.377936E-2
-8.412477E-2
-8.412477E-2
-8.412477E-2
-8.395580E-2
-8.403283E-2
-8.412477E-2
-8.412477E-2
-8.412477E-2
-8.409495E-2
-8.410240E-2
-8.412477E-2
-8.412477E-2
-8.412477E-2
-8.411980E-2
-8.411980E-2
-8.412477E-2
-8.412477E-2
-8.412477E-2
-8.412477E-2
-8.412477E-2
-8.412477E-2
-8.412477E-2
-8.412477E-2
-8.412477E-2
-8.412477E-2
-8.412477E-2
-8.412477E-2
-8.412477E-2
-8.412477E-2
-8.412477E-2
-8.412477E-2
-8.412477E-2
-8.412477E-2
-8.412477E-2
-8.412477E-2
-8.412477E-2
-8.412477E-2
-8.412477E-2
-8.412477E-2
-8.412477E-2
-8.412477E-2
-8.412477E-2
-8.412477E-2
-8.412477E-2
-8.412477E-2
-8.412477E-2
-8.412477E-2
-8.412477E-2
-8.412477E-2
-8.412477E-2
-8.412477E-2
-8.412477E-2
-8.412477E-2
-8.412477E-2
-8.412477E-2
-8.412477E-2
-8.412477E-2
-8.412477E-2
-8.412477E-2
-8.412477E-2
-8.412477E-2
-8.412477E-2
-8.412477E-2
-8.412477E-2
-8.412477E-2
-8.412477E-2
-8.412477E-2
-8.412477E-2
-8.412477E-2
-8.412477E-2
-8.412477E-2
-8.412477E-2
-8.412477E-2
-8.412477E-2
-8.412477E-2
-8.412477E-2
-8.412477E-2
-8.412477E-2
-8.412477E-2
-8.412477E-2
-8.412477E-2
-8.412477E-2
-8.412477E-2
-8.412477E-2
-8.412477E-2
-8.412477E-2
-8.412477E-2
-8.412477E-2
-8.412477E-2
-8.412477E-2
-8.412477E-2
-8.412477E-2
-8.412477E-2
-8.412477E-2
-8.412477E-2
-8.412477E-2
-8.412477E-2
-8.412477E-2
-8.412477E-2
-8.412477E-2
-8.412477E-2
-8.412477E-2
-8.360790E-2
-7.082791E-2
-3.737579E-2
4.721788E-4
1.930298E-2
1.615706E-2
6.508073E-3
3.322393E-3
6.570196E-3
9.805575E-3
9.770785E-3
8.103398E-3
7.313191E-3
7.807692E-3
8.486077E-3
8.565595E-3
8.210251E-3
7.917028E-3
7.867330E-3
7.902119E-3
7.854905E-3
7.725689E-3
7.598957E-3
7.526895E-3
7.492106E-3
7.447377E-3
7.372829E-3
7.265977E-3
7.111911E-3
6.915602E-3
6.741656E-3
6.664623E-3
6.667109E-3
6.667109E-3
6.597530E-3
6.443465E-3
6.257095E-3
6.085635E-3
5.943994E-3
5.807324E-3
5.643317E-3
5.451978E-3
5.283003E-3
5.188576E-3
5.193545E-3
5.270578E-3
5.347611E-3
5.362520E-3
5.275548E-3
5.076754E-3
4.813351E-3
4.584738E-3
4.450551E-3
4.398368E-3
4.348669E-3
4.241817E-3
4.077811E-3
3.898897E-3
3.752286E-3
3.645434E-3
3.563432E-3
3.488884E-3
3.421790E-3
3.369607E-3
3.322393E-3
3.267725E-3
3.195661E-3
3.118629E-3
3.046566E-3
2.989413E-3
2.954624E-3
2.934744E-3
2.922320E-3
2.904925E-3
2.880075E-3
2.852742E-3
2.830377E-3
2.812982E-3
2.783163E-3
2.740919E-3
2.696191E-3
2.666372E-3
2.631583E-3
2.564490E-3
2.470062E-3
2.385575E-3
2.315996E-3
2.238964E-3
2.124657E-3
1.992956E-3
1.893559E-3
1.861255E-3
1.876164E-3
1.903498E-3
1.898528E-3
1.848830E-3
1.776767E-3
1.704704E-3
1.655006E-3
1.632641E-3
1.622701E-3
1.617732E-3
1.607792E-3
1.587912E-3
1.560578E-3
1.538214E-3
1.528274E-3
1.525789E-3
1.533244E-3
1.538214E-3
1.533244E-3
1.508395E-3
1.473605E-3
1.438816E-3
1.408997E-3
1.386633E-3
1.366754E-3
1.346874E-3
1.331965E-3
1.319540E-3
1.309600E-3
1.297175E-3
1.287236E-3
1.287236E-3
1.302146E-3
1.329480E-3
1.364269E-3
1.394088E-3
1.411482E-3
1.411482E-3
1.401542E-3
1.386633E-3
1.379178E-3
1.379178E-3
1.396573E-3
1.413967E-3
1.416452E-3
1.396573E-3
1.376693E-3
1.376693E-3
1.401542E-3
1.436332E-3
1.466151E-3
1.483545E-3
1.491000E-3
1.486030E-3
1.473605E-3
1.453726E-3
1.441301E-3
1.441301E-3
1.441301E-3
1.438816E-3
1.428877E-3
1.413967E-3
1.406512E-3
1.399058E-3
1.389118E-3
1.374208E-3
1.356814E-3
1.349359E-3
1.344389E-3
1.334450E-3
1.324510E-3
1.314570E-3
1.307115E-3
1.292206E-3
1.277296E-3
1.272326E-3
1.274811E-3
1.277296E-3
1.272326E-3
1.264871E-3
1.264871E-3
1.277296E-3
1.292206E-3
1.297175E-3
1.294690E-3
1.292206E-3
1.302146E-3
1.314570E-3
1.329480E-3
1.339419E-3
1.356814E-3
1.399058E-3
1.466151E-3
1.530759E-3
1.570518E-3
1.597852E-3
1.647550E-3
1.712159E-3
1.754402E-3
1.761858E-3
1.749433E-3
1.744463E-3
1.756887E-3
1.779252E-3
1.796646E-3
1.809071E-3
1.814041E-3
1.819011E-3
1.823981E-3
1.826466E-3
1.826466E-3
1.833920E-3
1.848830E-3
1.863740E-3
1.871194E-3
1.868709E-3
1.861255E-3
1.848830E-3
1.831435E-3
1.811556E-3
1.794162E-3
1.779252E-3
1.766827E-3
1.751918E-3
1.734523E-3
1.722098E-3
1.714644E-3
1.704704E-3
1.689794E-3
1.659975E-3
1.620216E-3
1.580457E-3
1.543184E-3
1.510880E-3
1.481060E-3
1.471120E-3
1.491000E-3
1.515849E-3
1.525789E-3
1.530759E-3
1.540699E-3
1.548153E-3
1.548153E-3
1.555608E-3
1.577972E-3
1.597852E-3
1.595367E-3
1.570518E-3
1.545668E-3
1.533244E-3
1.528274E-3
1.520819E-3
1.503425E-3
1.483545E-3
1.468636E-3
1.461181E-3
1.456211E-3
1.446271E-3
1.426392E-3
1.399058E-3
1.374208E-3
1.351844E-3
1.334450E-3
1.314570E-3
1.292206E-3
1.269841E-3
1.252447E-3
1.242507E-3
1.237537E-3
1.235052E-3
1.232567E-3
1.230082E-3
1.244992E-3
1.294690E-3
1.351844E-3
1.379178E-3
1.369238E-3
1.339419E-3
1.319540E-3
1.304630E-3
1.292206E-3
1.274811E-3
1.254932E-3
1.232567E-3
1.210203E-3
1.187839E-3
1.167959E-3
1.145595E-3
1.123230E-3
1.100866E-3
1.080987E-3
1.063592E-3
1.046198E-3
1.023833E-3
1.006439E-3
9.940140E-4
9.865594E-4
9.716497E-4
9.468002E-4
9.169815E-4
8.846769E-4
8.623128E-4
8.449183E-4
8.324935E-4
8.175840E-4
7.927349E-4
7.629156E-4
7.330964E-4
7.057622E-4
6.809130E-4
6.560636E-4
6.262443E-4
5.939404E-4
5.641213E-4
5.392720E-4
5.169076E-4
4.970281E-4
4.721788E-4
4.423597E-4
4.100555E-4
3.802365E-4
3.529022E-4
3.255681E-4
2.957488E-4
2.609597E-4
2.261708E-4
1.938667E-4
1.615627E-4
1.317434E-4
1.019243E-4
6.962013E-5
4.228604E-5
1.743674E-5
-4.927635E-6
-2.729201E-5
-4.965639E-5
-7.202077E-5
-9.190023E-5
-1.142646E-4
-1.391139E-4
-1.664481E-4
-1.937823E-4
-2.186316E-4
-2.409960E-4
-2.608753E-4
-2.857246E-4
-3.155439E-4
-3.503329E-4
-3.702123E-4
-3.726972E-4
-3.627576E-4
-3.379083E-4
-2.931795E-4
-2.385110E-4
-2.012372E-4
-1.937823E-4
-2.186316E-4
-2.583906E-4
-2.956646E-4
-3.329383E-4
-3.776672E-4
-4.422753E-4
-5.168232E-4
-5.789464E-4
-6.062806E-4
-6.062806E-4
-6.037957E-4
-6.087656E-4
-6.211903E-4
-6.261601E-4
-6.187053E-4
-5.988258E-4
-5.714916E-4
-5.416725E-4
-5.118533E-4
-4.870040E-4
-4.770643E-4
-4.870040E-4
-5.093684E-4
-5.267629E-4
-5.292478E-4
-5.267629E-4
-5.267629E-4
-5.342177E-4
-5.416725E-4
-5.391876E-4
-5.217931E-4
-5.043985E-4
-5.068834E-4
-5.441575E-4
-5.888861E-4
-5.988258E-4
-5.690067E-4
-5.391876E-4
-5.516121E-4
-6.037957E-4
-6.634340E-4
-6.857984E-4
-6.733738E-4
-6.534943E-4
-6.485245E-4
-6.733738E-4
-7.056778E-4
-7.255573E-4
-7.205874E-4
-7.081628E-4
-7.031930E-4
-7.131326E-4
-7.280422E-4
-7.379819E-4
-7.479217E-4
-7.578613E-4
-7.752559E-4
-8.001052E-4
-8.224695E-4
-8.448339E-4
-8.597435E-4
-8.771380E-4
-8.870777E-4
-8.895626E-4
-8.796229E-4
-8.622285E-4
-8.423489E-4
-8.274394E-4
-8.150148E-4
-8.050750E-4
-8.001052E-4
-8.001052E-4
-8.075600E-4
-8.150148E-4
-8.174996E-4
-8.150148E-4
-8.100448E-4
-8.050750E-4
-8.001052E-4
-7.901654E-4
-7.777408E-4
-7.653161E-4
-7.553765E-4
-7.454367E-4
-7.429518E-4
-7.454367E-4
-7.553765E-4
-7.628312E-4
-7.678011E-4
-7.702860E-4
-7.727709E-4
-7.777408E-4
-7.777408E-4
-7.727709E-4
-7.678011E-4
-7.603463E-4
-7.528915E-4
-7.404668E-4
-7.305271E-4
-7.230723E-4
-7.181025E-4
-7.131326E-4
-7.081628E-4
-7.056778E-4
-7.106476E-4
-7.230723E-4
-7.479217E-4
-7.752559E-4
-8.050750E-4
-8.199846E-4
-8.150148E-4
-7.876805E-4
-7.479217E-4
-7.081628E-4
-6.808285E-4
-6.634340E-4
-6.510093E-4
-6.410697E-4
-6.311299E-4
-6.211903E-4
-6.137354E-4
-6.112505E-4
-6.211903E-4
-6.360998E-4
-6.584641E-4
-6.783436E-4
-7.056778E-4
-7.330121E-4
-7.528915E-4
-7.454367E-4
-7.031930E-4
-6.435546E-4
-5.963410E-4
-5.690067E-4
-5.466423E-4
-5.217931E-4
-5.143383E-4
-5.367026E-4
-5.839163E-4
-6.385847E-4
-6.882833E-4
-7.280422E-4
-7.628312E-4
-7.926503E-4
-8.150148E-4
-8.373791E-4
-8.597435E-4
-8.870777E-4
-9.193818E-4
-9.516859E-4
-9.839900E-4
-1.011324E-3
-1.036174E-3
-1.061023E-3
-1.085872E-3
-1.115691E-3
-1.150480E-3
-1.185269E-3
-1.225028E-3
-1.262302E-3
-1.292121E-3
-1.319456E-3
-1.341820E-3
-1.351760E-3
-1.354245E-3
-1.369154E-3
-1.396488E-3
-1.431277E-3
-1.463581E-3
-1.493401E-3
-1.515765E-3
-1.538129E-3
-1.565464E-3
-1.607707E-3
-1.652436E-3
-1.684740E-3
-1.709589E-3
-1.734439E-3
-1.766743E-3
-1.806502E-3
-1.843776E-3
-1.878565E-3
-1.913354E-3
-1.950628E-3
-1.992871E-3
-2.032630E-3
-2.067419E-3
-2.092269E-3
-2.109663E-3
-2.127058E-3
-2.136997E-3
-2.129543E-3
-2.107178E-3
-2.089784E-3
-2.094754E-3
-2.114633E-3
-2.129543E-3
-2.132027E-3
-2.132027E-3
-2.141967E-3
-2.161847E-3
-2.186696E-3
-2.206575E-3
-2.221485E-3
-2.236394E-3
-2.253789E-3
-2.281123E-3
-2.308457E-3
-2.338277E-3
-2.358156E-3
-2.370581E-3
-2.378036E-3
-2.387975E-3
-2.380520E-3
-2.350701E-3
-2.320882E-3
-2.318397E-3
-2.335792E-3
-2.353186E-3
-2.355671E-3
-2.358156E-3
-2.368096E-3
-2.380520E-3
-2.397915E-3
-2.412825E-3
-2.427734E-3
-2.440159E-3
-2.440159E-3
-2.430219E-3
-2.422764E-3
-2.427734E-3
-2.440159E-3
-2.452583E-3
-2.462523E-3
-2.469978E-3
-2.482402E-3
-2.499797E-3
-2.519676E-3
-2.537071E-3
-2.554466E-3
-2.569375E-3
-2.581800E-3
-2.591739E-3
-2.594225E-3
-2.596709E-3
-2.606649E-3
-2.621559E-3
-2.638953E-3
-2.656348E-3
-2.668772E-3
-2.678712E-3
-2.688652E-3
-2.698592E-3
-2.708531E-3
-2.715986E-3
-2.725925E-3
-2.730896E-3
-2.738350E-3
-2.745805E-3
-2.755745E-3
-2.765685E-3
-2.775624E-3
-2.783079E-3
-2.788049E-3
-2.793019E-3
-2.793019E-3
-2.790534E-3
-2.785564E-3
-2.780594E-3
-2.773139E-3
-2.763200E-3
-2.745805E-3
-2.733380E-3
-2.728411E-3
-2.728411E-3
-2.730896E-3
-2.733380E-3
-2.735865E-3
-2.738350E-3
-2.748290E-3
-2.760715E-3
-2.770654E-3
-2.758230E-3
-2.713501E-3
-2.661317E-3
-2.633983E-3
-2.636468E-3
-2.641438E-3
-2.633983E-3
-2.614104E-3
-2.591739E-3
-2.569375E-3
-2.549496E-3
-2.529616E-3
-2.509737E-3
-2.487372E-3
-2.465008E-3
-2.445128E-3
-2.427734E-3
-2.407855E-3
-2.385490E-3
-2.363126E-3
-2.345732E-3
-2.330822E-3
-2.323367E-3
-2.313427E-3
-2.301003E-3
-2.281123E-3
-2.258759E-3
-2.236394E-3
-2.219000E-3
-2.209060E-3
-2.201605E-3
-2.196636E-3
-2.194151E-3
-2.194151E-3
-2.196636E-3
-2.204090E-3
-2.219000E-3
-2.233910E-3
-2.251304E-3
-2.271184E-3
-2.298518E-3
-2.328337E-3
-2.360641E-3
-2.395430E-3
-2.435189E-3
-2.482402E-3
-2.532101E-3
-2.579315E-3
-2.616589E-3
-2.643923E-3
-2.668772E-3
-2.696106E-3
-2.735865E-3
-2.785564E-3
-2.835263E-3
-2.884961E-3
-2.932175E-3
-2.979389E-3
-3.021632E-3
-3.058906E-3
-3.096180E-3
-3.138424E-3
-3.188123E-3
-3.245276E-3
-3.309884E-3
-3.369523E-3
-3.424191E-3
-3.468920E-3
-3.508678E-3
-3.548437E-3
-3.590681E-3
-3.632925E-3
-3.675169E-3
-3.714928E-3
-3.762142E-3
-3.811840E-3
-3.864023E-3
-3.916207E-3
-3.963421E-3
-4.010634E-3
-4.057848E-3
-4.107546E-3
-4.157245E-3
-4.209429E-3
-4.261612E-3
-4.311311E-3
-4.358524E-3
-4.395799E-3
-4.423132E-3
-4.460406E-3
-4.515075E-3
-4.582168E-3
-4.646776E-3
-4.706414E-3
-4.766053E-3
-4.828177E-3
-4.895269E-3
-4.962362E-3
-5.034425E-3
-5.104003E-3
-5.168612E-3
-5.220795E-3
-5.270494E-3
-5.327647E-3
-5.402195E-3
-5.496622E-3
-5.591049E-3
-5.670568E-3
-5.735175E-3
-5.787359E-3
-5.844512E-3
-5.911606E-3
-5.991123E-3
-6.070641E-3
-6.145188E-3
-6.207312E-3
-6.264465E-3
-6.316649E-3
-6.363863E-3
-6.406106E-3
-6.445866E-3
-6.493079E-3
-6.542778E-3
-6.594961E-3
-6.649630E-3
-6.701813E-3
-6.753997E-3
-6.806180E-3
-6.855879E-3
-6.905578E-3
-6.955277E-3
-6.995035E-3
-7.037278E-3
-7.084493E-3
-7.139161E-3
-7.196314E-3
-7.253468E-3
-7.308136E-3
-7.360319E-3
-7.407533E-3
-7.452262E-3
-7.494506E-3
-7.536750E-3
-7.583963E-3
-7.631177E-3
-7.683360E-3
-7.730574E-3
-7.775303E-3
-7.815062E-3
-7.854820E-3
-7.894579E-3
-7.929368E-3
-7.954218E-3
-7.979067E-3
-7.998946E-3
-8.006401E-3
-8.018826E-3
-8.046160E-3
-8.090889E-3
-8.138103E-3
-8.180347E-3
-8.217620E-3
-8.254894E-3
-8.292169E-3
-8.324472E-3
-8.354291E-3
-8.386596E-3
-8.413930E-3
-8.436294E-3
-8.463628E-3
-8.503387E-3
-8.543146E-3
-8.577935E-3
-8.605269E-3
-8.640059E-3
-8.689756E-3
-8.744425E-3
-8.794124E-3
-8.831398E-3
-8.873642E-3
-8.918370E-3
-8.968069E-3
-9.015283E-3
-9.055041E-3
-9.089830E-3
-9.132074E-3
-9.179288E-3
-9.228987E-3
-9.276200E-3
-9.318444E-3
-9.358203E-3
-9.392991E-3
-9.422811E-3
-9.452630E-3
-9.484934E-3
-9.519723E-3
-9.554512E-3
-9.584332E-3
-9.611666E-3
-9.641484E-3
-9.676274E-3
-9.708577E-3
-9.743367E-3
-9.780641E-3
-9.820399E-3
-9.860159E-3
-9.899918E-3
-9.937192E-3
-9.974464E-3
-1.001422E-2
-1.005150E-2
-1.008877E-2
-1.012605E-2
-1.016332E-2
-1.020059E-2
-1.023787E-2
-1.026769E-2
-1.029502E-2
-1.032236E-2
-1.035714E-2
-1.040187E-2
-1.044909E-2
-1.048636E-2
-1.051370E-2
-1.053109E-2
-1.054351E-2
-1.055842E-2
-1.058576E-2
-1.062552E-2
-1.067025E-2
-1.071994E-2
-1.075970E-2
-1.079449E-2
-1.082680E-2
-1.085662E-2
-1.088644E-2
-1.091625E-2
-1.094607E-2
-1.097092E-2
-1.099826E-2
-1.102311E-2
-1.104547E-2
-1.106784E-2
-1.109020E-2
-1.111256E-2
-1.113493E-2
-1.115978E-2
-1.118711E-2
-1.121445E-2
-1.123929E-2
-1.126166E-2
-1.128154E-2
-1.129893E-2
-1.132130E-2
-1.134118E-2
-1.136603E-2
-1.139585E-2
-1.143063E-2
-1.146791E-2
-1.150518E-2
-1.153997E-2
-1.156979E-2
-1.159961E-2
-1.162694E-2
-1.165925E-2
-1.169404E-2
-1.172634E-2
-1.175616E-2
-1.178349E-2
-1.181331E-2
-1.184065E-2
-1.187047E-2
-1.189283E-2
-1.191520E-2
-1.194004E-2
-1.197235E-2
-1.201211E-2
-1.205187E-2
-1.208666E-2
-1.211896E-2
-1.214878E-2
-1.217611E-2
-1.220096E-2
-1.222581E-2
-1.224818E-2
-1.227303E-2
-1.230036E-2
-1.233515E-2
-1.237491E-2
-1.240473E-2
-1.242709E-2
-1.244200E-2
-1.246188E-2
-1.248921E-2
-1.252400E-2
-1.255631E-2
-1.258116E-2
-1.259358E-2
-1.260104E-2
-1.260849E-2
-1.262092E-2
-1.263583E-2
-1.264328E-2
-1.263086E-2
-1.261346E-2
-1.260849E-2
-1.262340E-2
-1.264328E-2
-1.265570E-2
-1.265819E-2
-1.265819E-2
-1.266565E-2
-1.268055E-2
-1.269546E-2
-1.270540E-2
-1.271286E-2
-1.272031E-2
-1.273274E-2
-1.274765E-2
-1.276256E-2
-1.277498E-2
-1.278989E-2
-1.280232E-2
-1.280977E-2
-1.281226E-2
-1.280977E-2
-1.281474E-2
-1.283462E-2
-1.286692E-2
-1.290668E-2
-1.294147E-2
-1.296384E-2
-1.297875E-2
-1.298869E-2
-1.299614E-2
-1.300608E-2
-1.301602E-2
-1.302844E-2
-1.304584E-2
-1.306323E-2
-1.308063E-2
-1.310299E-2
-1.312536E-2
-1.314772E-2
-1.317009E-2
-1.319245E-2
-1.321481E-2
-1.322972E-2
-1.323966E-2
-1.324215E-2
-1.324463E-2
-1.324960E-2
-1.325954E-2
-1.327694E-2
-1.329433E-2
-1.331173E-2
-1.332415E-2
-1.333161E-2
-1.333409E-2
-1.333658E-2
-1.334154E-2
-1.334403E-2
-1.334652E-2
-1.334652E-2
-1.334154E-2
-1.333409E-2
-1.332664E-2
-1.331918E-2
-1.331421E-2
-1.330427E-2
-1.329433E-2
-1.328688E-2
-1.328191E-2
-1.327445E-2
-1.326451E-2
-1.324960E-2
-1.323469E-2
-1.322475E-2
-1.322227E-2
-1.321978E-2
-1.321481E-2
-1.320736E-2
-1.320487E-2
-1.320487E-2
-1.321233E-2
-1.321978E-2
-1.322475E-2
-1.322724E-2
-1.322724E-2
-1.322972E-2
-1.323221E-2
-1.323221E-2
-1.322972E-2
-1.322227E-2
-1.321730E-2
-1.321978E-2
-1.322475E-2
-1.323221E-2
-1.323718E-2
-1.323469E-2
-1.323966E-2
-1.324712E-2
-1.325954E-2
-1.327197E-2
-1.327942E-2
-1.327694E-2
-1.327694E-2
-1.328439E-2
-1.329682E-2
-1.330676E-2
-1.331421E-2
-1.332167E-2
-1.332912E-2
-1.333906E-2
-1.334652E-2
-1.335148E-2
-1.335646E-2
-1.336391E-2
-1.337137E-2
-1.337633E-2
-1.337882E-2
-1.338130E-2
-1.338379E-2
-1.338379E-2
-1.338130E-2
-1.337882E-2
-1.337385E-2
-1.336888E-2
-1.336391E-2
-1.335894E-2
-1.335148E-2
-1.334652E-2
-1.333906E-2
-1.333161E-2
-1.332415E-2
-1.331670E-2
-1.330676E-2
-1.330179E-2
-1.329682E-2
-1.329433E-2
-1.329185E-2
-1.328936E-2
-1.328688E-2
-1.328191E-2
-1.328191E-2
-1.327942E-2
-1.327942E-2
-1.328191E-2
-1.328191E-2
-1.328191E-2
-1.328191E-2
-1.328191E-2
-1.327942E-2
-1.327694E-2
-1.327445E-2
-1.327197E-2
-1.326948E-2
-1.326948E-2
-1.326948E-2
-1.327445E-2
-1.327694E-2
-1.327197E-2
-1.326451E-2
-1.325706E-2
-1.325706E-2
-1.326203E-2
-1.326203E-2
-1.325457E-2
-1.324463E-2
-1.323966E-2
-1.323469E-2
-1.323221E-2
-1.322475E-2
-1.321730E-2
-1.320984E-2
-1.320487E-2
-1.320239E-2
-1.319990E-2
-1.319493E-2
-1.318748E-2
-1.318251E-2
-1.317506E-2
-1.317009E-2
-1.316263E-2
-1.315518E-2
-1.314524E-2
-1.313281E-2
-1.312287E-2
-1.311542E-2
-1.311045E-2
-1.310299E-2
-1.309305E-2
-1.307814E-2
-1.306572E-2
-1.305329E-2
-1.304584E-2
-1.303838E-2
-1.303590E-2
-1.303341E-2
-1.303590E-2
-1.303590E-2
-1.303590E-2
-1.302844E-2
-1.302099E-2
-1.301105E-2
-1.300359E-2
-1.299863E-2
-1.299117E-2
-1.298620E-2
-1.297626E-2
-1.296384E-2
-1.294644E-2
-1.292656E-2
-1.290917E-2
-1.289923E-2
-1.289177E-2
-1.288432E-2
-1.287438E-2
-1.285698E-2
-1.284207E-2
-1.283462E-2
-1.283462E-2
-1.283462E-2
-1.282965E-2
-1.282219E-2
-1.281226E-2
-1.279983E-2
-1.279238E-2
-1.278741E-2
-1.278492E-2
-1.277747E-2
-1.276753E-2
-1.276007E-2
-1.275262E-2
-1.274765E-2
-1.274268E-2
-1.273522E-2
-1.272777E-2
-1.272280E-2
-1.271783E-2
-1.271783E-2
-1.271783E-2
-1.271534E-2
-1.270540E-2
-1.269049E-2
-1.268055E-2
-1.267807E-2
-1.268055E-2
-1.268055E-2
-1.267310E-2
-1.266565E-2
-1.266068E-2
-1.265570E-2
-1.265322E-2
-1.264328E-2
-1.263086E-2
-1.262092E-2
-1.261346E-2
-1.260601E-2
-1.260352E-2
-1.260104E-2
-1.259855E-2
-1.259607E-2
-1.259855E-2
-1.260104E-2
-1.260352E-2
-1.260849E-2
-1.261346E-2
-1.261595E-2
-1.261595E-2
-1.262340E-2
-1.263334E-2
-1.264328E-2
-1.264825E-2
-1.264825E-2
-1.264576E-2
-1.264825E-2
-1.265570E-2
-1.266316E-2
-1.266813E-2
-1.267061E-2
-1.266813E-2
-1.267061E-2
-1.267558E-2
-1.268801E-2
-1.269546E-2
-1.269546E-2
-1.269298E-2
-1.269298E-2
-1.269795E-2
-1.270043E-2
-1.269795E-2
-1.269049E-2
-1.268801E-2
-1.268552E-2
-1.268304E-2
-1.267310E-2
-1.265570E-2
-1.263583E-2
-1.262092E-2
-1.261098E-2
-1.260352E-2
-1.259358E-2
-1.257867E-2
-1.254388E-2
-1.249170E-2
-1.244697E-2
-1.242461E-2
-1.241964E-2
-1.241715E-2
-1.240970E-2
-1.239976E-2
-1.238982E-2
-1.238236E-2
-1.237491E-2
-1.236497E-2
-1.235254E-2
-1.233763E-2
-1.232521E-2
-1.231527E-2
-1.230782E-2
-1.230533E-2
-1.230284E-2
-1.229787E-2
-1.229291E-2
-1.228794E-2
-1.228297E-2
-1.227800E-2
-1.227551E-2
-1.227303E-2
-1.227551E-2
-1.228297E-2
-1.229042E-2
-1.229787E-2
-1.230284E-2
-1.230782E-2
-1.230782E-2
-1.230533E-2
-1.230036E-2
-1.229539E-2
-1.228794E-2
-1.227551E-2
-1.225812E-2
-1.224072E-2
-1.222830E-2
-1.221836E-2
-1.220593E-2
-1.219102E-2
-1.217363E-2
-1.215872E-2
-1.214132E-2
-1.212641E-2
-1.210654E-2
-1.208417E-2
-1.206429E-2
-1.204938E-2
-1.203447E-2
-1.201956E-2
-1.199968E-2
-1.197483E-2
-1.194750E-2
-1.192265E-2
-1.190277E-2
-1.188041E-2
-1.186301E-2
-1.184313E-2
-1.182325E-2
-1.180337E-2
-1.178349E-2
-1.176361E-2
-1.174374E-2
-1.172386E-2
-1.170398E-2
-1.168410E-2
-1.166422E-2
-1.164682E-2
-1.163191E-2
-1.161700E-2
-1.160458E-2
-1.159215E-2
-1.158222E-2
-1.156979E-2
-1.155737E-2
-1.154494E-2
-1.153003E-2
-1.151512E-2
-1.150021E-2
-1.148530E-2
-1.147039E-2
-1.145797E-2
-1.144306E-2
-1.143063E-2
-1.141821E-2
-1.141075E-2
-1.140082E-2
-1.139088E-2
-1.137845E-2
-1.136354E-2
-1.134863E-2
-1.133372E-2
-1.131881E-2
-1.130390E-2
-1.128899E-2
-1.127160E-2
-1.125669E-2
-1.124178E-2
-1.122439E-2
-1.120451E-2
-1.118711E-2
-1.116723E-2
-1.114487E-2
-1.112250E-2
-1.109765E-2
-1.107280E-2
-1.104796E-2
-1.102311E-2
-1.099826E-2
-1.097341E-2
-1.095104E-2
-1.093116E-2
-1.091128E-2
-1.088892E-2
-1.086407E-2
-1.084171E-2
-1.081934E-2
-1.079946E-2
-1.077958E-2
-1.075970E-2
-1.073734E-2
-1.071746E-2
-1.070255E-2
-1.069013E-2
-1.067522E-2
-1.065534E-2
-1.063297E-2
-1.061061E-2
-1.059321E-2
-1.057333E-2
-1.055842E-2
-1.054103E-2
-1.052612E-2
-1.051370E-2
-1.050127E-2
-1.049133E-2
-1.047642E-2
-1.045903E-2
-1.044163E-2
-1.042672E-2
-1.041430E-2
-1.040187E-2
-1.038696E-2
-1.037454E-2
-1.036211E-2
-1.035466E-2
-1.034720E-2
-1.033478E-2
-1.032236E-2
-1.029999E-2
-1.026272E-2
-1.021550E-2
-1.018072E-2
-1.016083E-2
-1.014344E-2
-1.011859E-2
-1.008629E-2
-1.005150E-2
-1.002168E-2
-9.991860E-3
-9.959556E-3
-9.927252E-3
-9.904887E-3
-9.889977E-3
-9.877553E-3
-9.867614E-3
-9.855188E-3
-9.837794E-3
-9.820399E-3
-9.805491E-3
-9.798036E-3
-9.793065E-3
-9.783125E-3
-9.768216E-3
-9.755792E-3
-9.743367E-3
-9.728457E-3
-9.711062E-3
-9.693668E-3
-9.676274E-3
-9.658878E-3
-9.641484E-3
-9.621605E-3
-9.601726E-3
-9.581846E-3
-9.561967E-3
-9.542088E-3
-9.524693E-3
-9.504813E-3
-9.487419E-3
-9.470024E-3
-9.452630E-3
-9.435236E-3
-9.410386E-3
-9.328383E-3
-9.146984E-3
-8.945704E-3
-8.843823E-3
-8.851277E-3
-8.891036E-3
-8.888552E-3
-8.846307E-3
-8.799094E-3
-8.774244E-3
-8.761820E-3
-8.746910E-3
-8.724546E-3
-8.699697E-3
-8.679817E-3
-8.662422E-3
-8.649998E-3
-8.630118E-3
-8.605269E-3
-8.580420E-3
-8.558056E-3
-8.535691E-3
-8.515812E-3
-8.495933E-3
-8.476053E-3
-8.451203E-3
-8.428839E-3
-8.408959E-3
-8.389080E-3
-8.374170E-3
-8.359262E-3
-8.346837E-3
-8.336897E-3
-8.326957E-3
-8.317018E-3
-8.307077E-3
-8.294653E-3
-8.279743E-3
-8.262349E-3
-8.244954E-3
-8.230045E-3
-8.215135E-3
-8.200226E-3
-8.182831E-3
-8.162951E-3
-8.143072E-3
-8.125678E-3
-8.110768E-3
-8.090889E-3
-8.066040E-3
-8.036221E-3
-8.003917E-3
-7.976583E-3
-7.949247E-3
-7.921913E-3
-7.899549E-3
-7.884640E-3
-7.872215E-3
-7.862275E-3
-7.847365E-3
-7.829971E-3
-7.812577E-3
-7.797667E-3
-7.782758E-3
-7.765363E-3
-7.738029E-3
-7.708209E-3
-7.688331E-3
-7.678391E-3
-7.673420E-3
-7.663481E-3
-7.648572E-3
-7.633661E-3
-7.621237E-3
-7.608812E-3
-7.596388E-3
-7.581478E-3
-7.566568E-3
-7.551659E-3
-7.534265E-3
-7.516870E-3
-7.501961E-3
-7.487051E-3
-7.474627E-3
-7.462202E-3
-7.444807E-3
-7.429897E-3
-7.417473E-3
-7.407533E-3
-7.400079E-3
-7.392624E-3
-7.385169E-3
-7.372745E-3
-7.362804E-3
-7.355350E-3
-7.350380E-3
-7.347895E-3
-7.345409E-3
-7.345409E-3
-7.345409E-3
-7.345409E-3
-7.347895E-3
-7.350380E-3
-7.355350E-3
-7.357834E-3
-7.357834E-3
-7.360319E-3
-7.362804E-3
-7.365290E-3
-7.367774E-3
-7.370259E-3
-7.375229E-3
-7.380199E-3
-7.390139E-3
-7.395108E-3
-7.400079E-3
-7.402563E-3
-7.402563E-3
-7.400079E-3
-7.395108E-3
-7.387653E-3
-7.382684E-3
-7.380199E-3
-7.380199E-3
-7.380199E-3
-7.380199E-3
-7.385169E-3
-7.387653E-3
-7.392624E-3
-7.395108E-3
-7.397594E-3
-7.397594E-3
-7.397594E-3
-7.397594E-3
-7.395108E-3
-7.392624E-3
-7.392624E-3
-7.392624E-3
-7.392624E-3
-7.395108E-3
-7.397594E-3
-7.397594E-3
-7.397594E-3
-7.400079E-3
-7.402563E-3
-7.407533E-3
-7.410018E-3
-7.412503E-3
-7.412503E-3
-7.412503E-3
-7.414988E-3
-7.417473E-3
-7.422442E-3
-7.422442E-3
-7.419957E-3
-7.414988E-3
-7.405048E-3
-7.392624E-3
-7.375229E-3
-7.360319E-3
-7.350380E-3
-7.340440E-3
-7.332985E-3
-7.330501E-3
-7.328015E-3
-7.328015E-3
-7.318075E-3
-7.303166E-3
-7.285771E-3
-7.263407E-3
-7.243527E-3
-7.231103E-3
-7.223648E-3
-7.218679E-3
-7.211224E-3
-7.198799E-3
-7.183889E-3
-7.173950E-3
-7.168980E-3
-7.171465E-3
-7.176435E-3
-7.178920E-3
-7.181404E-3
-7.181404E-3
-7.176435E-3
-7.168980E-3
-7.161525E-3
-7.151586E-3
-7.144131E-3
-7.136676E-3
-7.129221E-3
-7.119282E-3
-7.111827E-3
-7.104371E-3
-7.101887E-3
-7.099402E-3
-7.096917E-3
-7.091947E-3
-7.086977E-3
-7.082007E-3
-7.077038E-3
-7.072067E-3
-7.067098E-3
-7.062128E-3
-7.047218E-3
-7.017399E-3
-6.985095E-3
-6.967701E-3
-6.965216E-3
-6.965216E-3
-6.965216E-3
-6.960246E-3
-6.955277E-3
-6.955277E-3
-6.952791E-3
-6.950306E-3
-6.947822E-3
-6.945336E-3
-6.942851E-3
-6.940366E-3
-6.937882E-3
-6.937882E-3
-6.937882E-3
-6.937882E-3
-6.940366E-3
-6.942851E-3
-6.950306E-3
-6.957761E-3
-6.965216E-3
-6.970185E-3
-6.972671E-3
-6.975155E-3
-6.975155E-3
-6.975155E-3
-6.975155E-3
-6.972671E-3
-6.965216E-3
-6.955277E-3
-6.950306E-3
-6.950306E-3
-6.950306E-3
-6.947822E-3
-6.942851E-3
-6.935396E-3
-6.920487E-3
-6.895638E-3
-6.873273E-3
-6.865818E-3
-6.870789E-3
-6.878243E-3
-6.878243E-3
-6.878243E-3
-6.880728E-3
-6.885698E-3
-6.893153E-3
-6.898123E-3
-6.900607E-3
-6.903092E-3
-6.905578E-3
-6.905578E-3
-6.905578E-3
-6.905578E-3
-6.908062E-3
-6.913032E-3
-6.915517E-3
-6.918002E-3
-6.922972E-3
-6.927941E-3
-6.930427E-3
-6.930427E-3
-6.927941E-3
-6.925457E-3
-6.927941E-3
-6.932912E-3
-6.932912E-3
-6.932912E-3
-6.932912E-3
-6.932912E-3
-6.935396E-3
-6.940366E-3
-6.945336E-3
-6.947822E-3
-6.950306E-3
-6.950306E-3
-6.950306E-3
-6.950306E-3
-6.947822E-3
-6.945336E-3
-6.942851E-3
-6.940366E-3
-6.935396E-3
-6.932912E-3
-6.930427E-3
-6.925457E-3
-6.922972E-3
-6.920487E-3
-6.920487E-3
-6.925457E-3
-6.922972E-3
-6.915517E-3
-6.905578E-3
-6.898123E-3
-6.893153E-3
-6.888183E-3
-6.883213E-3
-6.878243E-3
-6.873273E-3
-6.870789E-3
-6.870789E-3
-6.868303E-3
-6.865818E-3
-6.863334E-3
-6.860848E-3
-6.860848E-3
-6.860848E-3
-6.858364E-3
-6.855879E-3
-6.853394E-3
-6.850908E-3
-6.850908E-3
-6.845939E-3
-6.818605E-3
-6.778846E-3
-6.746542E-3
-6.741572E-3
-6.749026E-3
-6.751512E-3
-6.744057E-3
-6.734118E-3
-6.731632E-3
-6.729148E-3
-6.726663E-3
-6.724177E-3
-6.721692E-3
-6.716723E-3
-6.711753E-3
-6.709268E-3
-6.704298E-3
-6.701813E-3
-6.696843E-3
-6.691874E-3
-6.689388E-3
-6.684419E-3
-6.681933E-3
-6.676964E-3
-6.674479E-3
-6.669509E-3
-6.664539E-3
-6.659569E-3
-6.654599E-3
-6.647144E-3
-6.642175E-3
-6.637205E-3
-6.632236E-3
-6.629750E-3
-6.627265E-3
-6.622295E-3
-6.617326E-3
-6.607386E-3
-6.599931E-3
-6.594961E-3
-6.594961E-3
-6.594961E-3
-6.592476E-3
-6.587506E-3
-6.585021E-3
-6.580051E-3
-6.572597E-3
-6.560172E-3
-6.547748E-3
-6.540293E-3
-6.535323E-3
-6.535323E-3
-6.530353E-3
-6.525383E-3
-6.520413E-3
-6.512959E-3
-6.505504E-3
-6.495564E-3
-6.488109E-3
-6.480655E-3
-6.475685E-3
-6.473200E-3
-6.470715E-3
-6.465745E-3
-6.460774E-3
-6.453321E-3
-6.445866E-3
-6.435926E-3
-6.430956E-3
-6.423501E-3
-6.416046E-3
-6.408591E-3
-6.401136E-3
-6.393682E-3
-6.391197E-3
-6.386227E-3
-6.383742E-3
-6.378773E-3
-6.373802E-3
-6.368833E-3
-6.361378E-3
-6.356408E-3
-6.348953E-3
-6.339013E-3
-6.331558E-3
-6.324103E-3
-6.319134E-3
-6.314164E-3
-6.309194E-3
-6.304224E-3
-6.301740E-3
-6.296769E-3
-6.291800E-3
-6.286830E-3
-6.279375E-3
-6.274406E-3
-6.269435E-3
-6.264465E-3
-6.257011E-3
-6.247070E-3
-6.237131E-3
-6.224707E-3
-6.214767E-3
-6.204827E-3
-6.189918E-3
-6.175008E-3
-6.165069E-3
-6.155129E-3
-6.145188E-3
-6.135249E-3
-6.120339E-3
-6.105430E-3
-6.093005E-3
-6.083065E-3
-6.070641E-3
-6.058216E-3
-6.045792E-3
-6.033367E-3
-6.020942E-3
-6.008517E-3
-5.996093E-3
-5.981183E-3
-5.968759E-3
-5.956334E-3
-5.946395E-3
-5.936455E-3
-5.924030E-3
-5.909121E-3
-5.896696E-3
-5.886756E-3
-5.874332E-3
-5.864391E-3
-5.851967E-3
-5.837058E-3
-5.817178E-3
-5.797298E-3
-5.782390E-3
-5.772450E-3
-5.762509E-3
-5.750085E-3
-5.735175E-3
-5.722751E-3
-5.707842E-3
-5.692931E-3
-5.675537E-3
-5.655658E-3
-5.635778E-3
-5.615899E-3
-5.603474E-3
-5.588565E-3
-5.573655E-3
-5.556261E-3
-5.541350E-3
-5.523956E-3
-5.509047E-3
-5.494138E-3
-5.476743E-3
-5.461833E-3
-5.444439E-3
-5.429529E-3
-5.414619E-3
-5.397225E-3
-5.379830E-3
-5.362436E-3
-5.345041E-3
-5.330132E-3
-5.312738E-3
-5.292858E-3
-5.275464E-3
-5.258069E-3
-5.243159E-3
-5.228250E-3
-5.210856E-3
-5.193461E-3
-5.178551E-3
-5.163642E-3
-5.148732E-3
-5.133822E-3
-5.116428E-3
-5.099033E-3
-5.084124E-3
-5.069214E-3
-5.056789E-3
-5.041880E-3
-5.026970E-3
-5.012061E-3
-4.999637E-3
-4.982242E-3
-4.964847E-3
-4.944968E-3
-4.927573E-3
-4.907694E-3
-4.890300E-3
-4.872905E-3
-4.855510E-3
-4.840601E-3
-4.823206E-3
-4.793387E-3
-4.756113E-3
-4.723809E-3
-4.703930E-3
-4.696475E-3
-4.686535E-3
-4.674110E-3
-4.659201E-3
-4.644291E-3
-4.629382E-3
-4.616957E-3
-4.602048E-3
-4.589623E-3
-4.577198E-3
-4.567258E-3
-4.557319E-3
-4.542409E-3
-4.527500E-3
-4.510105E-3
-4.495195E-3
-4.480286E-3
-4.467861E-3
-4.452951E-3
-4.435557E-3
-4.420648E-3
-4.405738E-3
-4.393313E-3
-4.383374E-3
-4.375919E-3
-4.370949E-3
-4.363494E-3
-4.358524E-3
-4.351070E-3
-4.341130E-3
-4.331190E-3
-4.321250E-3
-4.311311E-3
-4.298886E-3
-4.286462E-3
-4.274037E-3
-4.259127E-3
-4.234278E-3
-4.194519E-3
-4.154760E-3
-4.127426E-3
-4.115002E-3
-4.102577E-3
-4.087667E-3
-4.065303E-3
-4.045424E-3
-4.030514E-3
-4.013119E-3
-3.985785E-3
-3.941056E-3
-3.901297E-3
-3.878933E-3
-3.873963E-3
-3.868993E-3
-3.861538E-3
-3.846629E-3
-3.834204E-3
-3.824265E-3
-3.811840E-3
-3.796930E-3
-3.782021E-3
-3.767111E-3
-3.754686E-3
-3.742262E-3
-3.729837E-3
-3.719898E-3
-3.707473E-3
-3.695048E-3
-3.685108E-3
-3.672684E-3
-3.660259E-3
-3.647835E-3
-3.632925E-3
-3.618016E-3
-3.600621E-3
-3.585712E-3
-3.573287E-3
-3.563347E-3
-3.555892E-3
-3.550922E-3
-3.543468E-3
-3.536013E-3
-3.528558E-3
-3.521103E-3
-3.513648E-3
-3.506194E-3
-3.496254E-3
-3.488799E-3
-3.478859E-3
-3.468920E-3
-3.458980E-3
-3.451525E-3
-3.446555E-3
-3.441586E-3
-3.439100E-3
-3.436616E-3
-3.431646E-3
-3.426676E-3
-3.424191E-3
-3.419221E-3
-3.416736E-3
-3.411766E-3
-3.406797E-3
-3.401826E-3
-3.396857E-3
-3.391887E-3
-3.386917E-3
-3.381947E-3
-3.379462E-3
-3.374492E-3
-3.374492E-3
-3.372007E-3
-3.367038E-3
-3.364553E-3
-3.359583E-3
-3.354613E-3
-3.349643E-3
-3.344673E-3
-3.337218E-3
-3.329763E-3
-3.322309E-3
-3.317339E-3
-3.312369E-3
-3.309884E-3
-3.304914E-3
-3.299944E-3
-3.294975E-3
-3.292490E-3
-3.290005E-3
-3.287520E-3
-3.285035E-3
-3.282550E-3
-3.277580E-3
-3.272610E-3
-3.267640E-3
-3.262671E-3
-3.257700E-3
-3.250246E-3
-3.242791E-3
-3.232851E-3
-3.227881E-3
-3.225397E-3
-3.222912E-3
-3.215457E-3
-3.205517E-3
-3.200547E-3
-3.195577E-3
-3.195577E-3
-3.193092E-3
-3.190608E-3
-3.185638E-3
-3.180668E-3
-3.178183E-3
-3.175698E-3
-3.173213E-3
-3.168243E-3
-3.163273E-3
-3.158304E-3
-3.150849E-3
-3.143394E-3
-3.135939E-3
-3.130969E-3
-3.128484E-3
-3.125999E-3
-3.123514E-3
-3.121029E-3
-3.118545E-3
-3.118545E-3
-3.116060E-3
-3.118545E-3
-3.118545E-3
-3.121029E-3
-3.121029E-3
-3.125999E-3
-3.125999E-3
-3.125999E-3
-3.125999E-3
-3.128484E-3
-3.130969E-3
-3.130969E-3
-3.130969E-3
-3.130969E-3
-3.133454E-3
-3.135939E-3
-3.138424E-3
-3.140909E-3
-3.140909E-3
-3.140909E-3
-3.140909E-3
-3.140909E-3
-3.140909E-3
-3.138424E-3
-3.138424E-3
-3.138424E-3
-3.140909E-3
-3.143394E-3
-3.145879E-3
-3.148364E-3
-3.150849E-3
-3.155819E-3
-3.160788E-3
-3.165758E-3
-3.168243E-3
-3.173213E-3
-3.180668E-3
-3.185638E-3
-3.190608E-3
-3.195577E-3
-3.190608E-3
-3.178183E-3
-3.170728E-3
-3.173213E-3
-3.188123E-3
-3.203032E-3
-3.215457E-3
-3.222912E-3
-3.232851E-3
-3.245276E-3
-3.257700E-3
-3.270125E-3
-3.282550E-3
-3.294975E-3
-3.304914E-3
-3.317339E-3
-3.329763E-3
-3.339703E-3
-3.354613E-3
-3.367038E-3
-3.381947E-3
-3.396857E-3
-3.411766E-3
-3.426676E-3
-3.444070E-3
-3.461465E-3
-3.481344E-3
-3.498739E-3
-3.513648E-3
-3.526073E-3
-3.540983E-3
-3.560862E-3
-3.585712E-3
-3.608076E-3
-3.630440E-3
-3.650320E-3
-3.670199E-3
-3.692563E-3
-3.717413E-3
-3.739777E-3
-3.762142E-3
-3.784506E-3
-3.801900E-3
-3.816810E-3
-3.836689E-3
-3.856569E-3
-3.876448E-3
-3.893843E-3
-3.911237E-3
-3.931116E-3
-3.953481E-3
-3.975845E-3
-4.000694E-3
-4.023059E-3
-4.042938E-3
-4.065303E-3
-4.087667E-3
-4.110032E-3
-4.129911E-3
-4.147306E-3
-4.164700E-3
-4.182095E-3
-4.199489E-3
-4.219368E-3
-4.239248E-3
-4.264097E-3
-4.286462E-3
-4.306341E-3
-4.326221E-3
-4.346100E-3
-4.368465E-3
-4.393313E-3
-4.413193E-3
-4.430588E-3
-4.447982E-3
-4.470347E-3
-4.495195E-3
-4.517560E-3
-4.537439E-3
-4.557319E-3
-4.577198E-3
-4.594593E-3
-4.616957E-3
-4.636837E-3
-4.659201E-3
-4.679080E-3
-4.701445E-3
-4.721324E-3
-4.743689E-3
-4.766053E-3
-4.793387E-3
-4.818236E-3
-4.845571E-3
-4.870420E-3
-4.892784E-3
-4.915149E-3
-4.939998E-3
-4.967332E-3
-4.992182E-3
-5.014545E-3
-5.039395E-3
-5.064244E-3
-5.089094E-3
-5.111458E-3
-5.136308E-3
-5.158672E-3
-5.181036E-3
-5.200915E-3
-5.218310E-3
-5.240675E-3
-5.260554E-3
-5.282918E-3
-5.305283E-3
-5.327647E-3
-5.347527E-3
-5.369891E-3
-5.389771E-3
-5.412134E-3
-5.434499E-3
-5.456863E-3
-5.479227E-3
-5.504077E-3
-5.528926E-3
-5.551291E-3
-5.576140E-3
-5.596020E-3
-5.618384E-3
-5.640748E-3
-5.665597E-3
-5.682992E-3
-5.697902E-3
-5.715296E-3
-5.735175E-3
-5.762509E-3
-5.794813E-3
-5.822148E-3
-5.839542E-3
-5.849483E-3
-5.859422E-3
-5.869362E-3
-5.886756E-3
-5.911606E-3
-5.943910E-3
-5.978699E-3
-5.998578E-3
-5.998578E-3
-5.983668E-3
-5.976214E-3
-5.991123E-3
-6.023427E-3
-6.060701E-3
-6.095491E-3
-6.127794E-3
-6.155129E-3
-6.179977E-3
-6.197372E-3
-6.212282E-3
-6.227192E-3
-6.244586E-3
-6.266951E-3
-6.289315E-3
-6.309194E-3
-6.326589E-3
-6.339013E-3
-6.343984E-3
-6.343984E-3
-6.348953E-3
-6.358892E-3
-6.378773E-3
-6.403622E-3
-6.425986E-3
-6.443380E-3
-6.458290E-3
-6.473200E-3
-6.483139E-3
-6.493079E-3
-6.505504E-3
-6.520413E-3
-6.537808E-3
-6.552717E-3
-6.562656E-3
-6.575082E-3
-6.585021E-3
-6.599931E-3
-6.612355E-3
-6.622295E-3
-6.634720E-3
-6.644660E-3
-6.657085E-3
-6.669509E-3
-6.679449E-3
-6.689388E-3
-6.699328E-3
-6.706783E-3
-6.716723E-3
-6.726663E-3
-6.734118E-3
-6.744057E-3
-6.751512E-3
-6.758966E-3
-6.766421E-3
-6.773876E-3
-6.783815E-3
-6.791271E-3
-6.798725E-3
-6.808665E-3
-6.816119E-3
-6.823575E-3
-6.833514E-3
-6.840969E-3
-6.840969E-3
-6.828545E-3
-6.803696E-3
-6.776361E-3
-6.758966E-3
-6.751512E-3
-6.751512E-3
-6.753997E-3
-6.756482E-3
-6.761452E-3
-6.776361E-3
-6.793756E-3
-6.811150E-3
-6.823575E-3
-6.828545E-3
-6.831030E-3
-6.833514E-3
-6.838484E-3
-6.843454E-3
-6.850908E-3
-6.863334E-3
-6.873273E-3
-6.885698E-3
-6.898123E-3
-6.905578E-3
-6.913032E-3
-6.918002E-3
-6.922972E-3
-6.927941E-3
-6.935396E-3
-6.940366E-3
-6.945336E-3
-6.945336E-3
-6.940366E-3
-6.935396E-3
-6.935396E-3
-6.937882E-3
-6.940366E-3
-6.942851E-3
-6.942851E-3
-6.942851E-3
-6.940366E-3
-6.942851E-3
-6.945336E-3
-6.952791E-3
-6.955277E-3
-6.960246E-3
-6.962730E-3
-6.962730E-3
-6.965216E-3
-6.967701E-3
-6.970185E-3
-6.975155E-3
-6.977640E-3
-6.980125E-3
-6.982611E-3
-6.985095E-3
-6.990065E-3
-6.995035E-3
-7.000005E-3
-7.002489E-3
-7.009944E-3
-7.014915E-3
-7.019884E-3
-7.027339E-3
-7.042248E-3
-7.069583E-3
-7.096917E-3
-7.116797E-3
-7.119282E-3
-7.114311E-3
-7.106857E-3
-7.101887E-3
-7.099402E-3
-7.099402E-3
-7.096917E-3
-7.099402E-3
-7.106857E-3
-7.116797E-3
-7.126736E-3
-7.134191E-3
-7.136676E-3
-7.126736E-3
-7.109342E-3
-7.096917E-3
-7.101887E-3
-7.124251E-3
-7.154070E-3
-7.178920E-3
-7.188859E-3
-7.191344E-3
-7.188859E-3
-7.191344E-3
-7.191344E-3
-7.191344E-3
-7.191344E-3
-7.196314E-3
-7.206254E-3
-7.216193E-3
-7.226133E-3
-7.231103E-3
-7.233588E-3
-7.236074E-3
-7.243527E-3
-7.248498E-3
-7.255952E-3
-7.258437E-3
-7.260922E-3
-7.265892E-3
-7.270863E-3
-7.273347E-3
-7.280802E-3
-7.293226E-3
-7.310621E-3
-7.325530E-3
-7.332985E-3
-7.332985E-3
-7.325530E-3
-7.318075E-3
-7.305651E-3
-7.290741E-3
-7.275832E-3
-7.265892E-3
-7.268377E-3
-7.278317E-3
-7.290741E-3
-7.298197E-3
-7.298197E-3
-7.300681E-3
-7.300681E-3
-7.303166E-3
-7.305651E-3
-7.308136E-3
-7.313106E-3
-7.318075E-3
-7.323046E-3
-7.325530E-3
-7.328015E-3
-7.330501E-3
-7.330501E-3
-7.335470E-3
-7.340440E-3
-7.345409E-3
-7.347895E-3
-7.347895E-3
-7.347895E-3
-7.347895E-3
-7.345409E-3
-7.337956E-3
-7.330501E-3
-7.323046E-3
-7.318075E-3
-7.313106E-3
-7.313106E-3
-7.315591E-3
-7.313106E-3
-7.303166E-3
-7.290741E-3
-7.283287E-3
-7.275832E-3
-7.265892E-3
-7.255952E-3
-7.246013E-3
-7.241043E-3
-7.238558E-3
-7.236074E-3
-7.233588E-3
-7.228618E-3
-7.221164E-3
-7.211224E-3
-7.201284E-3
-7.196314E-3
-7.191344E-3
-7.183889E-3
-7.176435E-3
-7.166494E-3
-7.154070E-3
-7.146616E-3
-7.139161E-3
-7.129221E-3
-7.119282E-3
-7.106857E-3
-7.096917E-3
-7.086977E-3
-7.072067E-3
-7.059643E-3
-7.047218E-3
-7.034794E-3
-7.022369E-3
-7.012429E-3
-7.004974E-3
-6.995035E-3
-6.987580E-3
-6.975155E-3
-6.965216E-3
-6.952791E-3
-6.942851E-3
-6.930427E-3
-6.920487E-3
-6.908062E-3
-6.898123E-3
-6.885698E-3
-6.875758E-3
-6.863334E-3
-6.850908E-3
-6.840969E-3
-6.831030E-3
-6.823575E-3
-6.816119E-3
-6.808665E-3
-6.801210E-3
-6.793756E-3
-6.786301E-3
-6.781331E-3
-6.773876E-3
-6.768907E-3
-6.761452E-3
-6.753997E-3
-6.746542E-3
-6.736602E-3
-6.726663E-3
-6.719208E-3
-6.711753E-3
-6.706783E-3
-6.701813E-3
-6.696843E-3
-6.694359E-3
-6.689388E-3
-6.686903E-3
-6.681933E-3
-6.674479E-3
-6.662054E-3
-6.647144E-3
-6.637205E-3
-6.627265E-3
-6.619810E-3
-6.614841E-3
-6.607386E-3
-6.599931E-3
-6.592476E-3
-6.582537E-3
-6.570112E-3
-6.557687E-3
-6.540293E-3
-6.520413E-3
-6.498049E-3
-6.473200E-3
-6.453321E-3
-6.430956E-3
-6.401136E-3
-6.361378E-3
-6.326589E-3
-6.304224E-3
-6.291800E-3
-6.284345E-3
-6.274406E-3
-6.264465E-3
-6.257011E-3
-6.252041E-3
-6.249557E-3
-6.244586E-3
-6.234646E-3
-6.222221E-3
-6.199858E-3
-6.157614E-3
-6.107915E-3
-6.073126E-3
-6.053247E-3
-6.040822E-3
-6.020942E-3
-5.993609E-3
-5.971244E-3
-5.956334E-3
-5.951365E-3
-5.946395E-3
-5.941424E-3
-5.936455E-3
-5.929000E-3
-5.924030E-3
-5.919060E-3
-5.911606E-3
-5.899181E-3
-5.884272E-3
-5.866877E-3
-5.851967E-3
-5.842028E-3
-5.834573E-3
-5.827118E-3
-5.809724E-3
-5.792329E-3
-5.779904E-3
-5.774935E-3
-5.769964E-3
-5.764995E-3
-5.755055E-3
-5.747601E-3
-5.735175E-3
-5.725236E-3
-5.712812E-3
-5.705356E-3
-5.695417E-3
-5.687962E-3
-5.678022E-3
-5.670568E-3
-5.668082E-3
-5.665597E-3
-5.663113E-3
-5.658143E-3
-5.653173E-3
-5.648203E-3
-5.643232E-3
-5.640748E-3
-5.638263E-3
-5.635778E-3
-5.633293E-3
-5.628324E-3
-5.625838E-3
-5.620869E-3
-5.615899E-3
-5.610929E-3
-5.605959E-3
-5.600989E-3
-5.596020E-3
-5.591049E-3
-5.586080E-3
-5.581110E-3
-5.573655E-3
-5.568686E-3
-5.561231E-3
-5.553776E-3
-5.546321E-3
-5.538866E-3
-5.533896E-3
-5.526442E-3
-5.521472E-3
-5.516501E-3
-5.511532E-3
-5.506562E-3
-5.504077E-3
-5.501592E-3
-5.499107E-3
-5.496622E-3
-5.494138E-3
-5.491653E-3
-5.489167E-3
-5.489167E-3
-5.484198E-3
-5.481712E-3
-5.479227E-3
-5.479227E-3
-5.476743E-3
-5.471773E-3
-5.466803E-3
-5.459349E-3
-5.449409E-3
-5.439468E-3
-5.427044E-3
-5.414619E-3
-5.402195E-3
-5.389771E-3
-5.382316E-3
-5.377346E-3
-5.372376E-3
-5.364921E-3
-5.362436E-3
-5.357466E-3
-5.350011E-3
-5.342557E-3
-5.332617E-3
-5.322677E-3
-5.312738E-3
-5.300313E-3
-5.290373E-3
-5.277948E-3
-5.265524E-3
-5.258069E-3
-5.250614E-3
-5.243159E-3
-5.238190E-3
-5.230735E-3
-5.220795E-3
-5.210856E-3
-5.200915E-3
-5.190976E-3
-5.181036E-3
-5.173581E-3
-5.166126E-3
-5.158672E-3
-5.148732E-3
-5.141277E-3
-5.133822E-3
-5.123883E-3
-5.113943E-3
-5.106488E-3
-5.099033E-3
-5.091579E-3
-5.084124E-3
-5.076669E-3
-5.069214E-3
-5.061760E-3
-5.051820E-3
-5.039395E-3
-5.029455E-3
-5.022000E-3
-5.012061E-3
-4.999637E-3
-4.989697E-3
-4.977272E-3
-4.967332E-3
-4.959878E-3
-4.952423E-3
-4.942483E-3
-4.932543E-3
-4.922604E-3
-4.905209E-3
-4.885329E-3
-4.872905E-3
-4.865450E-3
-4.860480E-3
-4.853025E-3
-4.843086E-3
-4.833146E-3
-4.825691E-3
-4.818236E-3
-4.810782E-3
-4.803327E-3
-4.793387E-3
-4.785933E-3
-4.780963E-3
-4.773508E-3
-4.766053E-3
-4.758598E-3
-4.751144E-3
-4.743689E-3
-4.733749E-3
-4.726294E-3
-4.716354E-3
-4.708900E-3
-4.698960E-3
-4.691505E-3
-4.684051E-3
-4.676596E-3
-4.666656E-3
-4.656716E-3
-4.646776E-3
-4.636837E-3
-4.626897E-3
-4.619442E-3
-4.614472E-3
-4.607018E-3
-4.602048E-3
-4.594593E-3
-4.589623E-3
-4.584653E-3
-4.579683E-3
-4.574713E-3
-4.567258E-3
-4.562288E-3
-4.559804E-3
-4.554834E-3
-4.552349E-3
-4.547379E-3
-4.542409E-3
-4.537439E-3
-4.532470E-3
-4.525015E-3
-4.517560E-3
-4.510105E-3
-4.502650E-3
-4.495195E-3
-4.487741E-3
-4.477801E-3
-4.470347E-3
-4.465376E-3
-4.455437E-3
-4.447982E-3
-4.440527E-3
-4.433072E-3
-4.425617E-3
-4.418163E-3
-4.410708E-3
-4.403253E-3
-4.393313E-3
-4.385859E-3
-4.378404E-3
-4.368465E-3
-4.361010E-3
-4.353555E-3
-4.348585E-3
-4.341130E-3
-4.336160E-3
-4.328705E-3
-4.321250E-3
-4.316280E-3
-4.311311E-3
-4.306341E-3
-4.298886E-3
-4.293916E-3
-4.286462E-3
-4.281491E-3
-4.274037E-3
-4.266582E-3
-4.259127E-3
-4.251673E-3
-4.246702E-3
-4.241733E-3
-4.236763E-3
-4.231793E-3
-4.229308E-3
-4.226823E-3
-4.226823E-3
-4.224339E-3
-4.221853E-3
-4.221853E-3
-4.221853E-3
-4.221853E-3
-4.221853E-3
-4.219368E-3
-4.216884E-3
-4.214398E-3
-4.211914E-3
-4.211914E-3
-4.211914E-3
-4.209429E-3
-4.206944E-3
-4.204459E-3
-4.204459E-3
-4.201974E-3
-4.201974E-3
-4.201974E-3
-4.204459E-3
-4.204459E-3
-4.204459E-3
-4.206944E-3
-4.206944E-3
-4.209429E-3
-4.211914E-3
-4.214398E-3
-4.216884E-3
-4.219368E-3
-4.221853E-3
-4.224339E-3
-4.224339E-3
-4.226823E-3
-4.229308E-3
-4.229308E-3
-4.231793E-3
-4.234278E-3
-4.236763E-3
-4.241733E-3
-4.244218E-3
-4.249188E-3
-4.251673E-3
-4.254158E-3
-4.259127E-3
-4.261612E-3
-4.261612E-3
-4.261612E-3
-4.261612E-3
-4.261612E-3
-4.266582E-3
-4.271552E-3
-4.276522E-3
-4.281491E-3
-4.286462E-3
-4.293916E-3
-4.301371E-3
-4.306341E-3
-4.311311E-3
-4.316280E-3
-4.321250E-3
-4.326221E-3
-4.333675E-3
-4.338645E-3
-4.343615E-3
-4.351070E-3
-4.356040E-3
-4.363494E-3
-4.370949E-3
-4.375919E-3
-4.378404E-3
-4.365979E-3
-4.346100E-3
-4.331190E-3
-4.336160E-3
-4.351070E-3
-4.365979E-3
-4.370949E-3
-4.375919E-3
-4.383374E-3
-4.390828E-3
-4.398283E-3
-4.405738E-3
-4.413193E-3
-4.418163E-3
-4.425617E-3
-4.433072E-3
-4.440527E-3
-4.447982E-3
-4.455437E-3
-4.465376E-3
-4.472831E-3
-4.480286E-3
-4.490226E-3
-4.497681E-3
-4.507620E-3
-4.517560E-3
-4.525015E-3
-4.534954E-3
-4.544894E-3
-4.552349E-3
-4.559804E-3
-4.569744E-3
-4.577198E-3
-4.584653E-3
-4.594593E-3
-4.602048E-3
-4.609502E-3
-4.616957E-3
-4.624412E-3
-4.631867E-3
-4.639321E-3
-4.649261E-3
-4.656716E-3
-4.666656E-3
-4.676596E-3
-4.686535E-3
-4.693990E-3
-4.703930E-3
-4.713870E-3
-4.721324E-3
-4.731264E-3
-4.741203E-3
-4.748658E-3
-4.758598E-3
-4.766053E-3
-4.773508E-3
-4.780963E-3
-4.788417E-3
-4.793387E-3
-4.800842E-3
-4.805812E-3
-4.813267E-3
-4.820721E-3
-4.825691E-3
-4.833146E-3
-4.843086E-3
-4.850540E-3
-4.855510E-3
-4.862965E-3
-4.867935E-3
-4.872905E-3
-4.880360E-3
-4.885329E-3
-4.890300E-3
-4.895269E-3
-4.900239E-3
-4.905209E-3
-4.907694E-3
-4.905209E-3
-4.882844E-3
-4.848056E-3
-4.823206E-3
-4.820721E-3
-4.830661E-3
-4.840601E-3
-4.848056E-3
-4.855510E-3
-4.865450E-3
-4.877875E-3
-4.887815E-3
-4.897754E-3
-4.907694E-3
-4.917634E-3
-4.927573E-3
-4.939998E-3
-4.952423E-3
-4.969817E-3
-4.984727E-3
-4.999637E-3
-5.012061E-3
-5.024486E-3
-5.034425E-3
-5.046850E-3
-5.056789E-3
-5.064244E-3
-5.071699E-3
-5.079154E-3
-5.086609E-3
-5.094064E-3
-5.101519E-3
-5.106488E-3
-5.113943E-3
-5.116428E-3
-5.113943E-3
-5.101519E-3
-5.084124E-3
-5.076669E-3
-5.089094E-3
-5.118913E-3
-5.153702E-3
-5.186006E-3
-5.200915E-3
-5.203401E-3
-5.200915E-3
-5.195946E-3
-5.190976E-3
-5.186006E-3
-5.186006E-3
-5.188491E-3
-5.188491E-3
-5.186006E-3
-5.186006E-3
-5.188491E-3
-5.190976E-3
-5.193461E-3
-5.193461E-3
-5.190976E-3
-5.186006E-3
-5.181036E-3
-5.173581E-3
-5.168612E-3
-5.163642E-3
-5.156187E-3
-5.153702E-3
-5.151217E-3
-5.148732E-3
-5.146247E-3
-5.143763E-3
-5.141277E-3
-5.138792E-3
-5.138792E-3
-5.136308E-3
-5.133822E-3
-5.121398E-3
-5.111458E-3
-5.104003E-3
-5.104003E-3
-5.104003E-3
-5.101519E-3
-5.096549E-3
-5.089094E-3
-5.084124E-3
-5.081639E-3
-5.079154E-3
-5.076669E-3
-5.074184E-3
-5.071699E-3
-5.069214E-3
-5.069214E-3
-5.069214E-3
-5.069214E-3
-5.069214E-3
-5.069214E-3
-5.066730E-3
-5.064244E-3
-5.061760E-3
-5.059275E-3
-5.054305E-3
-5.049335E-3
-5.046850E-3
-5.044365E-3
-5.039395E-3
-5.036910E-3
-5.034425E-3
-5.031941E-3
-5.026970E-3
-5.022000E-3
-5.014545E-3
-5.007091E-3
-4.999637E-3
-4.992182E-3
-4.984727E-3
-4.977272E-3
-4.969817E-3
-4.962362E-3
-4.954907E-3
-4.947453E-3
-4.942483E-3
-4.935028E-3
-4.930059E-3
-4.922604E-3
-4.915149E-3
-4.907694E-3
-4.897754E-3
-4.890300E-3
-4.882844E-3
-4.875390E-3
-4.867935E-3
-4.862965E-3
-4.855510E-3
-4.848056E-3
-4.840601E-3
-4.833146E-3
-4.825691E-3
-4.820721E-3
-4.813267E-3
-4.805812E-3
-4.798357E-3
-4.790902E-3
-4.780963E-3
-4.771023E-3
-4.761083E-3
-4.753628E-3
-4.746174E-3
-4.738719E-3
-4.728779E-3
-4.718839E-3
-4.711384E-3
-4.703930E-3
-4.696475E-3
-4.686535E-3
-4.679080E-3
-4.669141E-3
-4.661686E-3
-4.651746E-3
-4.644291E-3
-4.634352E-3
-4.626897E-3
-4.619442E-3
-4.611987E-3
-4.602048E-3
-4.592108E-3
-4.584653E-3
-4.577198E-3
-4.569744E-3
-4.562288E-3
-4.554834E-3
-4.547379E-3
-4.539925E-3
-4.532470E-3
-4.525015E-3
-4.517560E-3
-4.510105E-3
-4.502650E-3
-4.495195E-3
-4.487741E-3
-4.480286E-3
-4.472831E-3
-4.467861E-3
-4.460406E-3
-4.455437E-3
-4.447982E-3
-4.443012E-3
-4.435557E-3
-4.430588E-3
-4.423132E-3
-4.413193E-3
-4.405738E-3
-4.398283E-3
-4.393313E-3
-4.385859E-3
-4.380889E-3
-4.373434E-3
-4.368465E-3
-4.363494E-3
-4.358524E-3
-4.353555E-3
-4.348585E-3
-4.343615E-3
-4.338645E-3
-4.336160E-3
-4.331190E-3
-4.328705E-3
-4.323735E-3
-4.318766E-3
-4.313796E-3
-4.308826E-3
-4.306341E-3
-4.303856E-3
-4.298886E-3
-4.296401E-3
-4.293916E-3
-4.291431E-3
-4.288946E-3
-4.288946E-3
-4.286462E-3
-4.283977E-3
-4.281491E-3
-4.279007E-3
-4.276522E-3
-4.274037E-3
-4.274037E-3
-4.274037E-3
-4.271552E-3
-4.271552E-3
-4.271552E-3
-4.271552E-3
-4.269067E-3
-4.269067E-3
-4.269067E-3
-4.269067E-3
-4.269067E-3
-4.266582E-3
-4.261612E-3
-4.259127E-3
-4.256642E-3
-4.256642E-3
-4.254158E-3
-4.254158E-3
-4.251673E-3
-4.251673E-3
-4.249188E-3
-4.246702E-3
-4.244218E-3
-4.241733E-3
-4.236763E-3
-4.231793E-3
-4.229308E-3
-4.224339E-3
-4.219368E-3
-4.214398E-3
-4.209429E-3
-4.206944E-3
-4.201974E-3
-4.199489E-3
-4.194519E-3
-4.189549E-3
-4.187064E-3
-4.184579E-3
-4.179609E-3
-4.177125E-3
-4.172154E-3
-4.167185E-3
-4.164700E-3
-4.159730E-3
-4.154760E-3
-4.147306E-3
-4.142336E-3
-4.139851E-3
-4.134881E-3
-4.129911E-3
-4.124941E-3
-4.119971E-3
-4.115002E-3
-4.110032E-3
-4.105062E-3
-4.100092E-3
-4.097607E-3
-4.090152E-3
-4.082697E-3
-4.067788E-3
-4.052878E-3
-4.040453E-3
-4.035483E-3
-4.032999E-3
-4.028029E-3
-4.020574E-3
-4.015604E-3
-4.010634E-3
-4.005664E-3
-3.998210E-3
-3.993240E-3
-3.988270E-3
-3.983300E-3
-3.978330E-3
-3.973360E-3
-3.968391E-3
-3.963421E-3
-3.958451E-3
-3.950996E-3
-3.943541E-3
-3.938572E-3
-3.933602E-3
-3.928632E-3
-3.921177E-3
-3.913722E-3
-3.906267E-3
-3.901297E-3
-3.893843E-3
-3.886388E-3
-3.878933E-3
-3.873963E-3
-3.866508E-3
-3.861538E-3
-3.854084E-3
-3.849114E-3
-3.841659E-3
-3.834204E-3
-3.826750E-3
-3.819295E-3
-3.811840E-3
-3.804385E-3
-3.799415E-3
-3.791961E-3
-3.784506E-3
-3.777051E-3
-3.772081E-3
-3.764626E-3
-3.757171E-3
-3.749717E-3
-3.742262E-3
-3.732322E-3
-3.724867E-3
-3.717413E-3
-3.709958E-3
-3.702503E-3
-3.692563E-3
-3.685108E-3
-3.677654E-3
-3.670199E-3
-3.665229E-3
-3.657774E-3
-3.650320E-3
-3.642865E-3
-3.635410E-3
-3.627955E-3
-3.620500E-3
-3.615531E-3
-3.608076E-3
-3.600621E-3
-3.590681E-3
-3.585712E-3
-3.578256E-3
-3.570802E-3
-3.563347E-3
-3.555892E-3
-3.543468E-3
-3.528558E-3
-3.511164E-3
-3.498739E-3
-3.491284E-3
-3.486314E-3
-3.476374E-3
-3.468920E-3
-3.458980E-3
-3.451525E-3
-3.444070E-3
-3.434131E-3
-3.424191E-3
-3.416736E-3
-3.406797E-3
-3.399342E-3
-3.389402E-3
-3.381947E-3
-3.372007E-3
-3.364553E-3
-3.357098E-3
-3.347158E-3
-3.339703E-3
-3.329763E-3
-3.319824E-3
-3.309884E-3
-3.299944E-3
-3.290005E-3
-3.282550E-3
-3.272610E-3
-3.265155E-3
-3.255216E-3
-3.242791E-3
-3.230366E-3
-3.217942E-3
-3.205517E-3
-3.195577E-3
-3.188123E-3
-3.178183E-3
-3.168243E-3
-3.158304E-3
-3.148364E-3
-3.140909E-3
-3.130969E-3
-3.121029E-3
-3.111090E-3
-3.101150E-3
-3.091210E-3
-3.083756E-3
-3.073816E-3
-3.063876E-3
-3.053937E-3
-3.043997E-3
-3.034057E-3
-3.024117E-3
-3.014177E-3
-3.004238E-3
-2.994298E-3
-2.984358E-3
-2.974419E-3
-2.964479E-3
-2.954539E-3
-2.942114E-3
-2.932175E-3
-2.922235E-3
-2.912295E-3
-2.904841E-3
-2.894901E-3
-2.882476E-3
-2.872537E-3
-2.860112E-3
-2.850172E-3
-2.840232E-3
-2.832778E-3
-2.825323E-3
-2.815383E-3
-2.807928E-3
-2.797988E-3
-2.788049E-3
-2.778109E-3
-2.770654E-3
-2.760715E-3
-2.750775E-3
-2.743320E-3
-2.735865E-3
-2.725925E-3
-2.715986E-3
-2.708531E-3
-2.698592E-3
-2.688652E-3
-2.678712E-3
-2.668772E-3
-2.658833E-3
-2.648893E-3
-2.638953E-3
-2.631498E-3
-2.621559E-3
-2.611619E-3
-2.601679E-3
-2.591739E-3
-2.579315E-3
-2.571860E-3
-2.564405E-3
-2.556951E-3
-2.549496E-3
-2.539556E-3
-2.529616E-3
-2.522162E-3
-2.512222E-3
-2.504767E-3
-2.494827E-3
-2.487372E-3
-2.479918E-3
-2.472463E-3
-2.462523E-3
-2.455068E-3
-2.447614E-3
-2.440159E-3
-2.432704E-3
-2.422764E-3
-2.415309E-3
-2.407855E-3
-2.397915E-3
-2.390460E-3
-2.380520E-3
-2.373066E-3
-2.365611E-3
-2.358156E-3
-2.350701E-3
-2.343247E-3
-2.333307E-3
-2.325852E-3
-2.318397E-3
-2.310942E-3
-2.303488E-3
-2.293548E-3
-2.286093E-3
-2.278638E-3
-2.271184E-3
-2.263729E-3
-2.258759E-3
-2.248819E-3
-2.241364E-3
-2.233910E-3
-2.226455E-3
-2.219000E-3
-2.211545E-3
-2.204090E-3
-2.196636E-3
-2.189181E-3
-2.181726E-3
-2.174271E-3
-2.166817E-3
-2.159362E-3
-2.151907E-3
-2.141967E-3
-2.136997E-3
-2.129543E-3
-2.122088E-3
-2.114633E-3
-2.109663E-3
-2.099723E-3
-2.089784E-3
-2.079844E-3
-2.072389E-3
-2.064934E-3
-2.059964E-3
-2.052510E-3
-2.047540E-3
-2.040085E-3
-2.035115E-3
-2.030145E-3
-2.025176E-3
-2.020206E-3
-2.012751E-3
-2.007781E-3
-2.000326E-3
-1.995356E-3
-1.990387E-3
-1.982932E-3
-1.977962E-3
-1.968022E-3
-1.955597E-3
-1.945658E-3
-1.938203E-3
-1.933233E-3
-1.928263E-3
-1.923293E-3
-1.915839E-3
-1.908384E-3
-1.900929E-3
-1.893474E-3
-1.888504E-3
-1.883534E-3
-1.878565E-3
-1.871110E-3
-1.863655E-3
-1.858685E-3
-1.851230E-3
-1.846261E-3
-1.838806E-3
-1.831351E-3
-1.823896E-3
-1.818926E-3
-1.811472E-3
-1.804017E-3
-1.796562E-3
-1.789107E-3
-1.781653E-3
-1.776683E-3
-1.769228E-3
-1.761773E-3
-1.754318E-3
-1.746863E-3
-1.739409E-3
-1.731954E-3
-1.724499E-3
-1.717044E-3
-1.709589E-3
-1.699650E-3
-1.692195E-3
-1.684740E-3
-1.677285E-3
-1.669831E-3
-1.662376E-3
-1.654921E-3
-1.644981E-3
-1.637527E-3
-1.630072E-3
-1.622617E-3
-1.617647E-3
-1.610192E-3
-1.600253E-3
-1.592798E-3
-1.585343E-3
-1.577888E-3
-1.570433E-3
-1.560494E-3
-1.553039E-3
-1.543099E-3
-1.533159E-3
-1.525705E-3
-1.518250E-3
-1.510795E-3
-1.500855E-3
-1.493401E-3
-1.485946E-3
-1.478491E-3
-1.471036E-3
-1.461096E-3
-1.451157E-3
-1.443702E-3
-1.433762E-3
-1.423823E-3
-1.413883E-3
-1.406428E-3
-1.396488E-3
-1.389033E-3
-1.379094E-3
-1.366669E-3
-1.356729E-3
-1.344305E-3
-1.336850E-3
-1.326910E-3
-1.316971E-3
-1.307031E-3
-1.297091E-3
-1.287151E-3
-1.277212E-3
-1.264787E-3
-1.254847E-3
-1.244908E-3
-1.234968E-3
-1.225028E-3
-1.215088E-3
-1.205149E-3
-1.197694E-3
-1.190239E-3
-1.180299E-3
-1.172845E-3
-1.160420E-3
-1.150480E-3
-1.140541E-3
-1.130601E-3
-1.123146E-3
-1.113206E-3
-1.105752E-3
-1.095812E-3
-1.088357E-3
-1.078417E-3
-1.070962E-3
-1.061023E-3
-1.051083E-3
-1.043628E-3
-1.036174E-3
-1.026234E-3
-1.018779E-3
-1.008839E-3
-1.001385E-3
-9.939296E-4
-9.839900E-4
-9.765351E-4
-9.665954E-4
-9.591407E-4
-9.516859E-4
-9.442310E-4
-9.367763E-4
-9.268366E-4
-9.193818E-4
-9.094421E-4
-9.019873E-4
-8.920475E-4
-8.845928E-4
-8.771380E-4
-8.696832E-4
-8.597435E-4
-8.522887E-4
-8.448339E-4
-8.348942E-4
-8.274394E-4
-8.174996E-4
-8.125298E-4
-8.050750E-4
-7.976202E-4
-7.876805E-4
-7.777408E-4
-7.702860E-4
-7.628312E-4
-7.553765E-4
-7.479217E-4
-7.404668E-4
-7.330121E-4
-7.255573E-4
-7.181025E-4
-7.106476E-4
-7.056778E-4
-6.982230E-4
-6.907682E-4
-6.833134E-4
-6.783436E-4
-6.708888E-4
-6.634340E-4
-6.559793E-4
-6.510093E-4
-6.435546E-4
-6.385847E-4
-6.311299E-4
-6.261601E-4
-6.187053E-4
-6.137354E-4
-6.062806E-4
-6.013108E-4
-5.938560E-4
-5.888861E-4
-5.814313E-4
-5.764615E-4
-5.665218E-4
-5.565821E-4
-5.491273E-4
-5.441575E-4
-5.391876E-4
-5.342177E-4
-5.292478E-4
-5.242779E-4
-5.193081E-4
-5.143383E-4
-5.093684E-4
-5.068834E-4
-5.019136E-4
-4.944588E-4
-4.919739E-4
-4.870040E-4
-4.820342E-4
-4.770643E-4
-4.720944E-4
-4.671246E-4
-4.646397E-4
-4.596698E-4
-4.546999E-4
-4.497301E-4
-4.447602E-4
-4.397903E-4
-4.373055E-4
-4.323356E-4
-4.273657E-4
-4.223958E-4
-4.199109E-4
-4.174260E-4
-4.124561E-4
-4.074863E-4
-4.025164E-4
-4.000315E-4
-3.950616E-4
-3.925767E-4
-3.900918E-4
-3.851219E-4
-3.826370E-4
-3.776672E-4
-3.726972E-4
-3.627576E-4
-3.528179E-4
-3.453630E-4
-3.428780E-4
-3.428780E-4
-3.403932E-4
-3.379083E-4
-3.354232E-4
-3.354232E-4
-3.329383E-4
-3.304535E-4
-3.279686E-4
-3.254836E-4
-3.254836E-4
-3.229986E-4
-3.229986E-4
-3.205137E-4
-3.205137E-4
-3.180288E-4
-3.155439E-4
-3.155439E-4
-3.155439E-4
-3.130590E-4
-3.130590E-4
-3.105739E-4
-3.105739E-4
-3.105739E-4
-3.080890E-4
-3.056042E-4
-3.056042E-4
-3.031192E-4
-3.031192E-4
-3.031192E-4
-3.031192E-4
-3.031192E-4
-3.031192E-4
-3.031192E-4
-3.031192E-4
-3.031192E-4
-3.031192E-4
-3.031192E-4
-3.006343E-4
-3.006343E-4
-2.981494E-4
-2.956646E-4
-2.956646E-4
-2.931795E-4
-2.931795E-4
-2.931795E-4
-2.906946E-4
-2.882097E-4
-2.882097E-4
-2.882097E-4
-2.857246E-4
-2.832398E-4
-2.832398E-4
-2.832398E-4
-2.807549E-4
-2.807549E-4
-2.782699E-4
-2.782699E-4
-2.757850E-4
-2.757850E-4
-2.757850E-4
-2.757850E-4
-2.733001E-4
-2.733001E-4
-2.733001E-4
-2.733001E-4
-2.733001E-4
-2.733001E-4
-2.708151E-4
-2.708151E-4
-2.708151E-4
-2.708151E-4
-2.708151E-4
-2.708151E-4
-2.708151E-4
-2.683302E-4
-2.658453E-4
-2.583906E-4
-2.534206E-4
-2.534206E-4
-2.534206E-4
-2.559055E-4
-2.559055E-4
-2.534206E-4
-2.559055E-4
-2.559055E-4
-2.559055E-4
-2.559055E-4
-2.559055E-4
-2.559055E-4
-2.559055E-4
-2.509357E-4
-2.409960E-4
-2.285713E-4
-2.236015E-4
-2.236015E-4
-2.260864E-4
-2.260864E-4
-2.260864E-4
-2.236015E-4
-2.236015E-4
-2.236015E-4
-2.236015E-4
-2.211165E-4
-2.211165E-4
-2.186316E-4
-2.161467E-4
-2.136618E-4
-2.111769E-4
-2.086920E-4
-2.062069E-4
-2.037220E-4
-2.037220E-4
-2.012372E-4
-1.987522E-4
-1.962673E-4
-1.962673E-4
-1.937823E-4
-1.912973E-4
-1.888125E-4
-1.863276E-4
-1.838425E-4
-1.813576E-4
-1.788727E-4
-1.763878E-4
-1.763878E-4
-1.739029E-4
-1.714180E-4
-1.689330E-4
-1.664481E-4
-1.639632E-4
-1.614783E-4
-1.589932E-4
-1.565083E-4
-1.540235E-4
-1.515385E-4
-1.490536E-4
-1.465687E-4
-1.415988E-4
-1.391139E-4
-1.366290E-4
-1.341440E-4
-1.316590E-4
-1.291742E-4
-1.266892E-4
-1.242043E-4
-1.192344E-4
-1.167495E-4
-1.167495E-4
-1.142646E-4
-1.117796E-4
-1.092947E-4
-1.043248E-4
-1.018399E-4
-9.935498E-5
-9.686995E-5
-9.438515E-5
-9.190023E-5
-8.941531E-5
-8.693028E-5
-8.444548E-5
-8.196056E-5
-7.947552E-5
-7.699060E-5
-7.450569E-5
-7.450569E-5
-7.202077E-5
-6.953585E-5
-6.705093E-5
-6.456590E-5
-6.208098E-5
-5.959618E-5
-5.711126E-5
-5.462623E-5
-5.214131E-5
-4.965639E-5
-4.717147E-5
-4.468656E-5
-4.220164E-5
-3.971660E-5
-3.971660E-5
-3.723180E-5
-3.723180E-5
-3.723180E-5
-3.474689E-5
-3.474689E-5
-3.226185E-5
-2.977693E-5
-2.480710E-5
-1.983726E-5
-1.238251E-5
-4.927635E-6
2.527118E-6
9.981871E-6
1.495183E-5
1.992166E-5
2.240646E-5
2.240646E-5
1.992166E-5
1.992166E-5
1.743674E-5
1.495183E-5
1.246679E-5
9.981871E-6
7.497072E-6
7.497072E-6
7.497072E-6
9.981871E-6
9.981871E-6
9.981871E-6
9.981871E-6
7.497072E-6
5.012035E-6
4.220009E-8
-4.927635E-6
-9.897590E-6
-1.486731E-5
-1.735222E-5
-1.983726E-5
-2.480710E-5
-2.729201E-5
-3.226185E-5
-3.723180E-5
-4.220164E-5
-4.468656E-5
-4.965639E-5
-5.462623E-5
-6.208098E-5
-6.705093E-5
-7.450569E-5
-8.196056E-5
-8.941531E-5
-9.686995E-5
-1.043248E-4
-1.092947E-4
-1.142646E-4
-1.192344E-4
-1.266892E-4
-1.316590E-4
-1.366290E-4
-1.415988E-4
-1.490536E-4
-1.565083E-4
-1.614783E-4
-1.689330E-4
-1.763878E-4
-1.838425E-4
-1.888125E-4
-1.937823E-4
-2.012372E-4
-2.037220E-4
-1.987522E-4
-1.838425E-4
-1.739029E-4
-1.763878E-4
-1.888125E-4
-2.012372E-4
-2.086920E-4
-2.161467E-4
-2.236015E-4
-2.310562E-4
-2.409960E-4
-2.484509E-4
-2.559055E-4
-2.658453E-4
-2.733001E-4
-2.807549E-4
-2.882097E-4
-2.981494E-4
-3.056042E-4
-3.130590E-4
-3.229986E-4
-3.279686E-4
-3.379083E-4
-3.453630E-4
-3.553027E-4
-3.652425E-4
-3.726972E-4
-3.801520E-4
-3.876068E-4
-3.950616E-4
-4.050013E-4
-4.124561E-4
-4.199109E-4
-4.273657E-4
-4.348205E-4
-4.422753E-4
-4.497301E-4
-4.571849E-4
-4.646397E-4
-4.696095E-4
-4.770643E-4
-4.820342E-4
-4.894890E-4
-4.944588E-4
-4.994286E-4
-5.043985E-4
-5.118533E-4
-5.168232E-4
-5.242779E-4
-5.292478E-4
-5.367026E-4
-5.416725E-4
-5.466423E-4
-5.516121E-4
-5.565821E-4
-5.615519E-4
-5.640368E-4
-5.665218E-4
-5.690067E-4
-5.714916E-4
-5.739766E-4
-5.789464E-4
-5.814313E-4
-5.839163E-4
-5.888861E-4
-5.938560E-4
-5.988258E-4
-6.013108E-4
-6.037957E-4
-6.062806E-4
-6.112505E-4
-6.137354E-4
-6.162204E-4
-6.187053E-4
-6.211903E-4
-6.236752E-4
-6.261601E-4
-6.261601E-4
-6.286450E-4
-6.311299E-4
-6.311299E-4
-6.336148E-4
-6.336148E-4
-6.360998E-4
-6.385847E-4
-6.385847E-4
-6.385847E-4
-6.385847E-4
-6.410697E-4
-6.410697E-4
-6.410697E-4
-6.410697E-4
-6.410697E-4
-6.385847E-4
-6.385847E-4
-6.360998E-4
-6.336148E-4
-6.336148E-4
-6.336148E-4
-6.336148E-4
-6.336148E-4
-6.336148E-4
-6.336148E-4
-6.311299E-4
-6.311299E-4
-6.311299E-4
-6.286450E-4
-6.261601E-4
-6.261601E-4
-6.236752E-4
-6.211903E-4
-6.187053E-4
-6.187053E-4
-6.162204E-4
-6.162204E-4
-6.137354E-4
-6.112505E-4
-6.112505E-4
-6.087656E-4
-6.062806E-4
-6.062806E-4
-6.037957E-4
-6.013108E-4
-6.013108E-4
-5.988258E-4
-5.963410E-4
-5.963410E-4
-5.938560E-4
-5.913711E-4
-5.888861E-4
-5.864012E-4
-5.864012E-4
-5.839163E-4
-5.814313E-4
-5.789464E-4
-5.789464E-4
-5.764615E-4
-5.764615E-4
-5.739766E-4
-5.714916E-4
-5.690067E-4
-5.690067E-4
-5.690067E-4
-5.665218E-4
-5.665218E-4
-5.640368E-4
-5.640368E-4
-5.640368E-4
-5.615519E-4
-5.615519E-4
-5.590670E-4
-5.565821E-4
-5.565821E-4
-5.540971E-4
-5.540971E-4
-5.516121E-4
-5.491273E-4
-5.491273E-4
-5.466423E-4
-5.441575E-4
-5.391876E-4
-5.391876E-4
-5.391876E-4
-5.391876E-4
-5.367026E-4
-5.342177E-4
-5.342177E-4
-5.342177E-4
-5.342177E-4
-5.342177E-4
-5.342177E-4
-5.342177E-4
-5.342177E-4
-5.342177E-4
-5.317327E-4
-5.317327E-4
-5.292478E-4
-5.292478E-4
-5.217931E-4
-5.168232E-4
-5.118533E-4
-5.118533E-4
-5.168232E-4
-5.168232E-4
-5.168232E-4
-5.168232E-4
-5.168232E-4
-5.193081E-4
-5.193081E-4
-5.193081E-4
-5.217931E-4
-5.242779E-4
-5.267629E-4
-5.267629E-4
-5.292478E-4
-5.317327E-4
-5.342177E-4
-5.367026E-4
-5.391876E-4
-5.416725E-4
-5.441575E-4
-5.466423E-4
-5.491273E-4
-5.516121E-4
-5.540971E-4
-5.565821E-4
-5.590670E-4
-5.615519E-4
-5.640368E-4
-5.665218E-4
-5.690067E-4
-5.714916E-4
-5.739766E-4
-5.739766E-4
-5.764615E-4
-5.789464E-4
-5.839163E-4
-5.864012E-4
-5.864012E-4
-5.814313E-4
-5.764615E-4
-5.764615E-4
-5.789464E-4
-5.839163E-4
-5.864012E-4
-5.913711E-4
-5.938560E-4
-5.963410E-4
-5.988258E-4
-6.013108E-4
-6.037957E-4
-6.062806E-4
-6.112505E-4
-6.162204E-4
-6.187053E-4
-6.211903E-4
-6.236752E-4
-6.261601E-4
-6.311299E-4
-6.360998E-4
-6.385847E-4
-6.410697E-4
-6.460395E-4
-6.485245E-4
-6.510093E-4
-6.534943E-4
-6.584641E-4
-6.609491E-4
-6.659190E-4
-6.684039E-4
-6.708888E-4
-6.733738E-4
-6.758587E-4
-6.783436E-4
-6.808285E-4
-6.882833E-4
-6.982230E-4
-7.031930E-4
-6.982230E-4
-6.907682E-4
-6.907682E-4
-6.957381E-4
-6.982230E-4
-7.007080E-4
-7.081628E-4
-7.181025E-4
-7.230723E-4
-7.230723E-4
-7.205874E-4
-7.205874E-4
-7.230723E-4
-7.280422E-4
-7.305271E-4
-7.330121E-4
-7.330121E-4
-7.354970E-4
-7.379819E-4
-7.379819E-4
-7.379819E-4
-7.404668E-4
-7.404668E-4
-7.429518E-4
-7.454367E-4
-7.404668E-4
-7.379819E-4
-7.379819E-4
-7.404668E-4
-7.454367E-4
-7.454367E-4
-7.454367E-4
-7.479217E-4
-7.504066E-4
-7.528915E-4
-7.553765E-4
-7.578613E-4
-7.603463E-4
-7.628312E-4
-7.653161E-4
-7.678011E-4
-7.702860E-4
-7.678011E-4
-7.603463E-4
-7.553765E-4
-7.553765E-4
-7.578613E-4
-7.603463E-4
-7.628312E-4
-7.628312E-4
-7.653161E-4
-7.653161E-4
-7.678011E-4
-7.678011E-4
-7.702860E-4
-7.727709E-4
-7.727709E-4
-7.752559E-4
-7.777408E-4
-7.777408E-4
-7.802257E-4
-7.802257E-4
-7.777408E-4
-7.702860E-4
-7.603463E-4
-7.553765E-4
-7.578613E-4
-7.628312E-4
-7.653161E-4
-7.678011E-4
-7.702860E-4
-7.702860E-4
-7.727709E-4
-7.752559E-4
-7.777408E-4
-7.802257E-4
-7.827107E-4
-7.851956E-4
-7.851956E-4
-7.851956E-4
-7.876805E-4
-7.876805E-4
-7.876805E-4
-7.901654E-4
-7.901654E-4
-7.926503E-4
-7.926503E-4
-7.926503E-4
-7.951353E-4
-7.951353E-4
-7.976202E-4
-7.976202E-4
-8.001052E-4
-8.001052E-4
-8.001052E-4
-8.025901E-4
-8.025901E-4
-8.025901E-4
-8.025901E-4
-8.050750E-4
-8.050750E-4
-8.050750E-4
-8.050750E-4
-8.050750E-4
-8.025901E-4
-8.001052E-4
-7.976202E-4
-7.951353E-4
-7.951353E-4
-7.976202E-4
-7.976202E-4
-7.976202E-4
-8.001052E-4
-8.001052E-4
-8.001052E-4
-8.001052E-4
-7.976202E-4
-7.976202E-4
-7.976202E-4
-7.976202E-4
-7.951353E-4
-7.951353E-4
-7.951353E-4
-7.951353E-4
-7.976202E-4
-8.050750E-4
-8.100448E-4
-8.075600E-4
-8.025901E-4
-7.976202E-4
-7.926503E-4
-7.827107E-4
-7.752559E-4
-7.727709E-4
-7.752559E-4
-7.802257E-4
-7.802257E-4
-7.802257E-4
-7.802257E-4
-7.777408E-4
-7.777408E-4
-7.777408E-4
-7.752559E-4
-7.727709E-4
-7.727709E-4
-7.702860E-4
-7.702860E-4
-7.702860E-4
-7.678011E-4
-7.678011E-4
-7.678011E-4
-7.653161E-4
-7.653161E-4
-7.653161E-4
-7.678011E-4
-7.678011E-4
-7.702860E-4
-7.702860E-4
-7.727709E-4
-7.727709E-4
-7.752559E-4
-7.752559E-4
-7.777408E-4
-7.777408E-4
-7.777408E-4
-7.777408E-4
-7.777408E-4
-7.777408E-4
-7.777408E-4
-7.777408E-4
-7.777408E-4
-7.752559E-4
-7.752559E-4
-7.752559E-4
-7.777408E-4
-7.777408E-4
-7.752559E-4
-7.752559E-4
-7.752559E-4
-7.752559E-4
-7.752559E-4
-7.727709E-4
-7.727709E-4
-7.727709E-4
-7.727709E-4
-7.727709E-4
-7.727709E-4
-7.727709E-4
-7.702860E-4
-7.702860E-4
-7.702860E-4
-7.702860E-4
-7.727709E-4
-7.727709E-4
-7.727709E-4
-7.727709E-4
-7.702860E-4
-7.678011E-4
-7.678011E-4
-7.678011E-4
-7.678011E-4
-7.678011E-4
-7.678011E-4
-7.702860E-4
-7.678011E-4
-7.628312E-4
-7.553765E-4
-7.528915E-4
-7.528915E-4
-7.578613E-4
-7.603463E-4
-7.603463E-4
-7.603463E-4
-7.578613E-4
-7.553765E-4
-7.528915E-4
-7.504066E-4
-7.504066E-4
-7.528915E-4
-7.528915E-4
-7.528915E-4
-7.504066E-4
-7.504066E-4
-7.504066E-4
-7.479217E-4
-7.479217E-4
-7.454367E-4
-7.429518E-4
-7.404668E-4
-7.379819E-4
-7.354970E-4
-7.330121E-4
-7.330121E-4
-7.330121E-4
-7.305271E-4
-7.280422E-4
-7.230723E-4
-7.205874E-4
-7.156175E-4
-7.131326E-4
-7.081628E-4
-7.056778E-4
-7.007080E-4
-6.982230E-4
-6.957381E-4
-6.932532E-4
-6.882833E-4
-6.857984E-4
-6.833134E-4
-6.783436E-4
-6.733738E-4
-6.684039E-4
-6.634340E-4
-6.584641E-4
-6.559793E-4
-6.510093E-4
-6.460395E-4
-6.410697E-4
-6.360998E-4
-6.336148E-4
-6.286450E-4
-6.211903E-4
-6.162204E-4
-6.112505E-4
-6.062806E-4
-5.988258E-4
-5.913711E-4
-5.839163E-4
-5.764615E-4
-5.714916E-4
-5.640368E-4
-5.590670E-4
-5.516121E-4
-5.441575E-4
-5.317327E-4
-5.168232E-4
-5.043985E-4
-4.969438E-4
-4.894890E-4
-4.820342E-4
-4.745794E-4
-4.646397E-4
-4.571849E-4
-4.497301E-4
-4.422753E-4
-4.373055E-4
-4.298506E-4
-4.223958E-4
-4.149411E-4
-4.074863E-4
-4.000315E-4
-3.925767E-4
-3.851219E-4
-3.776672E-4
-3.702123E-4
-3.602727E-4
-3.478479E-4
-3.403932E-4
-3.329383E-4
-3.254836E-4
-3.180288E-4
-3.080890E-4
-2.956646E-4
-2.782699E-4
-2.658453E-4
-2.583906E-4
-2.534206E-4
-2.484509E-4
-2.409960E-4
-2.360262E-4
-2.310562E-4
-2.260864E-4
-2.211165E-4
-2.161467E-4
-2.086920E-4
-2.012372E-4
-1.962673E-4
-1.888125E-4
-1.838425E-4
-1.788727E-4
-1.739029E-4
-1.689330E-4
-1.614783E-4
-1.540235E-4
-1.465687E-4
-1.415988E-4
-1.391139E-4
-1.341440E-4
-1.316590E-4
-1.291742E-4
-1.266892E-4
-1.167495E-4
-9.686995E-5
-7.699060E-5
-6.705093E-5
-6.705093E-5
-6.953585E-5
-6.705093E-5
-5.959618E-5
-5.214131E-5
-4.717147E-5
-4.468656E-5
-4.468656E-5
-4.468656E-5
-4.468656E-5
-4.220164E-5
-4.220164E-5
-4.220164E-5
-4.220164E-5
-3.971660E-5
-3.971660E-5
-3.971660E-5
-4.220164E-5
-4.468656E-5
-4.468656E-5
-4.965639E-5
-5.214131E-5
-5.462623E-5
-5.462623E-5
-5.711126E-5
-5.959618E-5
-5.959618E-5
-6.208098E-5
-6.456590E-5
-6.705093E-5
-7.202077E-5
-7.450569E-5
-7.699060E-5
-8.196056E-5
-8.444548E-5
-8.693028E-5
-9.190023E-5
-9.686995E-5
-9.935498E-5
-1.018399E-4
-1.043248E-4
-1.068099E-4
-1.092947E-4
-1.142646E-4
-1.167495E-4
-1.192344E-4
-1.217194E-4
-1.242043E-4
-1.291742E-4
-1.316590E-4
-1.366290E-4
-1.391139E-4
-1.440836E-4
-1.465687E-4
-1.490536E-4
-1.540235E-4
-1.565083E-4
-1.614783E-4
-1.639632E-4
-1.689330E-4
-1.739029E-4
-1.763878E-4
-1.788727E-4
-1.838425E-4
-1.863276E-4
-1.888125E-4
-1.937823E-4
-1.962673E-4
-2.012372E-4
-2.062069E-4
-2.086920E-4
-2.111769E-4
-2.161467E-4
-2.186316E-4
-2.211165E-4
-2.260864E-4
-2.310562E-4
-2.360262E-4
-2.409960E-4
-2.434809E-4
-2.484509E-4
-2.509357E-4
-2.559055E-4
-2.583906E-4
-2.633603E-4
-2.658453E-4
-2.683302E-4
-2.733001E-4
-2.757850E-4
-2.782699E-4
-2.807549E-4
-2.832398E-4
-2.882097E-4
-2.906946E-4
-2.931795E-4
-2.956646E-4
-3.006343E-4
-3.031192E-4
-3.056042E-4
-3.031192E-4
-2.981494E-4
-2.931795E-4
-2.906946E-4
-2.956646E-4
-2.981494E-4
-3.006343E-4
-3.006343E-4
-3.031192E-4
-3.056042E-4
-3.080890E-4
-3.080890E-4
-3.105739E-4
-3.130590E-4
-3.155439E-4
-3.180288E-4
-3.180288E-4
-3.205137E-4
-3.229986E-4
-3.229986E-4
-3.254836E-4
-3.279686E-4
-3.279686E-4
-3.304535E-4
-3.304535E-4
-3.329383E-4
-3.329383E-4
-3.354232E-4
-3.354232E-4
-3.354232E-4
-3.379083E-4
-3.379083E-4
-3.379083E-4
-3.403932E-4
-3.403932E-4
-3.428780E-4
-3.428780E-4
-3.428780E-4
-3.428780E-4
-3.453630E-4
-3.453630E-4
-3.453630E-4
-3.453630E-4
-3.478479E-4
-3.478479E-4
-3.453630E-4
-3.379083E-4
-3.329383E-4
-3.304535E-4
-3.304535E-4
-3.329383E-4
-3.329383E-4
-3.329383E-4
-3.329383E-4
-3.329383E-4
-3.354232E-4
-3.354232E-4
-3.354232E-4
-3.354232E-4
-3.354232E-4
-3.354232E-4
-3.354232E-4
-3.354232E-4
-3.354232E-4
-3.329383E-4
-3.329383E-4
-3.329383E-4
-3.329383E-4
-3.329383E-4
-3.329383E-4
-3.354232E-4
-3.354232E-4
-3.329383E-4
-3.329383E-4
-3.329383E-4
-3.329383E-4
-3.329383E-4
-3.329383E-4
-3.329383E-4
-3.304535E-4
-3.304535E-4
-3.304535E-4
-3.304535E-4
-3.304535E-4
-3.304535E-4
-3.279686E-4
-3.279686E-4
-3.279686E-4
-3.279686E-4
-3.279686E-4
-3.279686E-4
-3.279686E-4
-3.279686E-4
-3.279686E-4
-3.229986E-4
-3.205137E-4
-3.205137E-4
-3.205137E-4
-3.205137E-4
-3.205137E-4
-3.205137E-4
-3.205137E-4
-3.205137E-4
-3.205137E-4
-3.205137E-4
-3.205137E-4
-3.205137E-4
-3.229986E-4
-3.229986E-4
-3.229986E-4
-3.229986E-4
-3.229986E-4
-3.229986E-4
-3.254836E-4
-3.254836E-4
-3.254836E-4
-3.254836E-4
-3.279686E-4
-3.279686E-4
-3.279686E-4
-3.279686E-4
-3.279686E-4
-3.304535E-4
-3.304535E-4
-3.304535E-4
-3.304535E-4
-3.304535E-4
-3.329383E-4
-3.329383E-4
-3.329383E-4
-3.329383E-4
-3.329383E-4
-3.329383E-4
-3.354232E-4
-3.354232E-4
-3.354232E-4
-3.354232E-4
-3.354232E-4
-3.354232E-4
-3.354232E-4
-3.379083E-4
-3.379083E-4
-3.379083E-4
-3.379083E-4
-3.379083E-4
-3.379083E-4
-3.379083E-4
-3.379083E-4
-3.379083E-4
-3.379083E-4
-3.379083E-4
-3.379083E-4
-3.354232E-4
-3.329383E-4
-3.304535E-4
-3.304535E-4
-3.279686E-4
-3.279686E-4
-3.254836E-4
-3.229986E-4
-3.229986E-4
-3.205137E-4
-3.205137E-4
-3.180288E-4
-3.155439E-4
-3.130590E-4
-3.105739E-4
-3.105739E-4
-3.080890E-4
-3.080890E-4
-3.080890E-4
-3.056042E-4
-3.031192E-4
-3.031192E-4
-3.031192E-4
-3.006343E-4
-3.006343E-4
-2.981494E-4
-2.956646E-4
-2.956646E-4
-2.931795E-4
-2.906946E-4
-2.906946E-4
-2.906946E-4
-2.882097E-4
-2.882097E-4
-2.882097E-4
-2.882097E-4
-2.857246E-4
-2.832398E-4
-2.832398E-4
-2.832398E-4
-2.807549E-4
-2.807549E-4
-2.807549E-4
-2.782699E-4
-2.782699E-4
-2.757850E-4
-2.757850E-4
-2.757850E-4
-2.733001E-4
-2.733001E-4
-2.708151E-4
-2.708151E-4
-2.708151E-4
-2.683302E-4
-2.683302E-4
-2.658453E-4
-2.658453E-4
-2.633603E-4
-2.633603E-4
-2.608753E-4
-2.583906E-4
-2.559055E-4
-2.534206E-4
-2.509357E-4
-2.484509E-4
-2.459658E-4
-2.434809E-4
-2.434809E-4
-2.409960E-4
-2.409960E-4
-2.409960E-4
-2.385110E-4
-2.385110E-4
-2.360262E-4
-2.335413E-4
-2.335413E-4
-2.310562E-4
-2.285713E-4
-2.285713E-4
-2.260864E-4
-2.236015E-4
-2.236015E-4
-2.211165E-4
-2.186316E-4
-2.161467E-4
-2.161467E-4
-2.136618E-4
-2.136618E-4
-2.111769E-4
-2.086920E-4
-2.086920E-4
-2.086920E-4
-2.062069E-4
-2.062069E-4
-2.062069E-4
-2.037220E-4
-2.037220E-4
-2.037220E-4
-2.012372E-4
-2.012372E-4
-2.012372E-4
-1.987522E-4
-1.937823E-4
-1.912973E-4
-1.912973E-4
-1.912973E-4
-1.912973E-4
-1.912973E-4
-1.888125E-4
-1.863276E-4
-1.863276E-4
-1.863276E-4
-1.863276E-4
-1.838425E-4
-1.813576E-4
-1.788727E-4
-1.763878E-4
-1.739029E-4
-1.714180E-4
-1.664481E-4
-1.639632E-4
-1.614783E-4
-1.565083E-4
-1.540235E-4
-1.515385E-4
-1.490536E-4
-1.465687E-4
-1.440836E-4
-1.415988E-4
-1.391139E-4
-1.391139E-4
-1.391139E-4
-1.366290E-4
-1.366290E-4
-1.366290E-4
-1.341440E-4
-1.341440E-4
-1.316590E-4
-1.291742E-4
-1.291742E-4
-1.266892E-4
-1.242043E-4
-1.242043E-4
-1.217194E-4
-1.192344E-4
-1.192344E-4
-1.167495E-4
-1.167495E-4
-1.167495E-4
-1.142646E-4
-1.142646E-4
-1.142646E-4
-1.117796E-4
-1.117796E-4
-1.117796E-4
-1.117796E-4
-1.092947E-4
-1.092947E-4
-1.092947E-4
-1.092947E-4
-1.092947E-4
-1.068099E-4
-1.068099E-4
-1.043248E-4
-1.043248E-4
-1.018399E-4
-1.018399E-4
-1.018399E-4
-9.935498E-5
-9.935498E-5
-9.935498E-5
-9.686995E-5
-9.686995E-5
-9.686995E-5
-9.686995E-5
-9.438515E-5
-9.438515E-5
-9.438515E-5
-9.190023E-5
-9.190023E-5
-9.190023E-5
-9.190023E-5
-8.941531E-5
-8.941531E-5
-8.941531E-5
-8.941531E-5
-8.941531E-5
-8.941531E-5
-8.941531E-5
-8.941531E-5
-8.941531E-5
-8.941531E-5
-8.941531E-5
-8.941531E-5
-8.941531E-5
-8.941531E-5
-8.941531E-5
-9.190023E-5
-9.190023E-5
-9.190023E-5
-9.190023E-5
-9.190023E-5
-9.190023E-5
-9.190023E-5
-9.190023E-5
-9.190023E-5
-9.190023E-5
-9.190023E-5
-9.438515E-5
-9.438515E-5
-9.686995E-5
-9.686995E-5
-9.686995E-5
-9.935498E-5
-9.935498E-5
-9.935498E-5
-9.935498E-5
-9.935498E-5
-1.018399E-4
-1.018399E-4
-1.043248E-4
-1.043248E-4
-1.068099E-4
-1.068099E-4
-1.068099E-4
-1.092947E-4
-1.117796E-4
-1.117796E-4
-1.142646E-4
-1.167495E-4
-1.167495E-4
-1.192344E-4
-1.217194E-4
-1.217194E-4
-1.242043E-4
-1.242043E-4
-1.242043E-4
-1.266892E-4
-1.266892E-4
-1.291742E-4
-1.291742E-4
-1.316590E-4
-1.316590E-4
-1.341440E-4
-1.341440E-4
-1.341440E-4
-1.366290E-4
-1.391139E-4
-1.391139E-4
-1.391139E-4
-1.415988E-4
-1.415988E-4
-1.440836E-4
-1.440836E-4
-1.440836E-4
-1.440836E-4
-1.465687E-4
-1.465687E-4
-1.490536E-4
-1.515385E-4
-1.540235E-4
-1.540235E-4
-1.565083E-4
-1.565083E-4
-1.565083E-4
-1.565083E-4
-1.589932E-4
-1.589932E-4
-1.589932E-4
-1.589932E-4
-1.589932E-4
-1.614783E-4
-1.614783E-4
-1.614783E-4
-1.639632E-4
-1.639632E-4
-1.664481E-4
-1.664481E-4
-1.664481E-4
-1.689330E-4
-1.689330E-4
-1.689330E-4
-1.714180E-4
-1.714180E-4
-1.714180E-4
-1.714180E-4
-1.739029E-4
-1.739029E-4
-1.763878E-4
-1.763878E-4
-1.763878E-4
-1.763878E-4
-1.788727E-4
-1.788727E-4
-1.788727E-4
-1.813576E-4
-1.813576E-4
-1.813576E-4
-1.813576E-4
-1.838425E-4
-1.838425E-4
-1.838425E-4
-1.838425E-4
-1.838425E-4
-1.838425E-4
-1.863276E-4
-1.863276E-4
-1.863276E-4
-1.863276E-4
-1.863276E-4
-1.863276E-4
-1.863276E-4
-1.863276E-4
-1.888125E-4
-1.888125E-4
-1.888125E-4
-1.888125E-4
-1.888125E-4
-1.863276E-4
-1.863276E-4
-1.863276E-4
-1.863276E-4
-1.863276E-4
-1.863276E-4
-1.863276E-4
-1.888125E-4
-1.888125E-4
-1.888125E-4
-1.888125E-4
-1.912973E-4
-1.912973E-4
-1.912973E-4
-1.912973E-4
-1.937823E-4
-1.937823E-4
-1.937823E-4
-1.937823E-4
-1.937823E-4
-1.962673E-4
-1.962673E-4
-1.962673E-4
-1.987522E-4
-1.987522E-4
-1.987522E-4
-2.012372E-4
-2.012372E-4
-2.012372E-4
-2.012372E-4
-2.037220E-4
-2.037220E-4
-2.062069E-4
-2.062069E-4
-2.062069E-4
-2.062069E-4
-2.086920E-4
-2.086920E-4
-2.111769E-4
-2.111769E-4
-2.111769E-4
-2.136618E-4
-2.136618E-4
-2.161467E-4
-2.161467E-4
-2.186316E-4
-2.186316E-4
-2.211165E-4
-2.211165E-4
-2.211165E-4
-2.211165E-4
-2.211165E-4
-2.211165E-4
-2.211165E-4
-2.211165E-4
-2.211165E-4
-2.211165E-4
-2.211165E-4
-2.236015E-4
-2.236015E-4
-2.260864E-4
-2.260864E-4
-2.260864E-4
-2.260864E-4
-2.260864E-4
-2.260864E-4
-2.285713E-4
-2.285713E-4
-2.310562E-4
-2.310562E-4
-2.310562E-4
-2.310562E-4
-2.335413E-4
-2.335413E-4
-2.335413E-4
-2.360262E-4
-2.360262E-4
-2.360262E-4
-2.360262E-4
-2.360262E-4
-2.385110E-4
-2.385110E-4
-2.409960E-4
-2.409960E-4
-2.409960E-4
-2.409960E-4
-2.434809E-4
-2.434809E-4
-2.434809E-4
-2.434809E-4
-2.434809E-4
-2.459658E-4
-2.459658E-4
-2.459658E-4
-2.484509E-4
-2.484509E-4
-2.484509E-4
-2.509357E-4
-2.509357E-4
-2.509357E-4
-2.534206E-4
-2.534206E-4
-2.534206E-4
-2.534206E-4
-2.534206E-4
-2.559055E-4
-2.559055E-4
-2.559055E-4
-2.559055E-4
-2.559055E-4
-2.559055E-4
-2.559055E-4
-2.583906E-4
-2.583906E-4
-2.583906E-4
-2.583906E-4
-2.583906E-4
-2.583906E-4
-2.583906E-4
-2.608753E-4
-2.608753E-4
-2.633603E-4
-2.633603E-4
-2.633603E-4
-2.658453E-4
-2.658453E-4
-2.658453E-4
-2.683302E-4
-2.683302E-4
-2.683302E-4
-2.683302E-4
-2.683302E-4
-2.708151E-4
-2.708151E-4
-2.708151E-4
-2.708151E-4
-2.708151E-4
-2.708151E-4
-2.733001E-4
-2.733001E-4
-2.733001E-4
-2.733001E-4
-2.733001E-4
-2.733001E-4
-2.733001E-4
-2.757850E-4
-2.757850E-4
-2.757850E-4
-2.757850E-4
-2.757850E-4
-2.757850E-4
-2.757850E-4
-2.757850E-4
-2.757850E-4
-2.757850E-4
-2.757850E-4
-2.757850E-4
-2.757850E-4
-2.757850E-4
-2.757850E-4
-2.782699E-4
-2.782699E-4
-2.782699E-4
-2.782699E-4
-2.807549E-4
-2.807549E-4
-2.807549E-4
-2.807549E-4
-2.832398E-4
-2.832398E-4
-2.857246E-4
-2.857246E-4
-2.857246E-4
-2.857246E-4
-2.882097E-4
-2.882097E-4
-2.882097E-4
-2.906946E-4
-2.906946E-4
-2.931795E-4
-2.931795E-4
-2.956646E-4
-2.956646E-4
-2.956646E-4
-2.981494E-4
-2.981494E-4
-3.006343E-4
-3.006343E-4
-3.031192E-4
-3.031192E-4
-3.031192E-4
-3.056042E-4
-3.056042E-4
-3.080890E-4
-3.080890E-4
-3.105739E-4
-3.105739E-4
-3.130590E-4
-3.130590E-4
-3.130590E-4
-3.130590E-4
-3.155439E-4
-3.155439E-4
-3.180288E-4
-3.180288E-4
-3.205137E-4
-3.229986E-4
-3.229986E-4
-3.254836E-4
-3.254836E-4
-3.279686E-4
-3.279686E-4
-3.304535E-4
-3.304535E-4
-3.304535E-4
-3.329383E-4
-3.329383E-4
-3.354232E-4
-3.379083E-4
-3.379083E-4
-3.379083E-4
-3.379083E-4
-3.379083E-4
-3.403932E-4
-3.403932E-4
-3.428780E-4
-3.428780E-4
-3.453630E-4
-3.453630E-4
-3.478479E-4
-3.503329E-4
-3.528179E-4
-3.528179E-4
-3.553027E-4
-3.553027E-4
-3.577876E-4
-3.577876E-4
-3.577876E-4
-3.602727E-4
-3.602727E-4
-3.627576E-4
-3.652425E-4
-3.652425E-4
-3.677274E-4
-3.677274E-4
-3.702123E-4
-3.702123E-4
-3.726972E-4
-3.726972E-4
-3.751822E-4
-3.751822E-4
-3.776672E-4
-3.776672E-4
-3.801520E-4
-3.826370E-4
-3.826370E-4
-3.851219E-4
-3.851219E-4
-3.876068E-4
-3.900918E-4
-3.925767E-4
-3.925767E-4
-3.950616E-4
-3.975466E-4
-4.000315E-4
-4.000315E-4
-4.025164E-4
-4.050013E-4
-4.050013E-4
-4.074863E-4
-4.099712E-4
-4.149411E-4
-4.149411E-4
-4.174260E-4
-4.174260E-4
-4.199109E-4
-4.223958E-4
-4.248808E-4
-4.273657E-4
-4.298506E-4
-4.298506E-4
-4.323356E-4
-4.348205E-4
-4.373055E-4
-4.397903E-4
-4.397903E-4
-4.422753E-4
-4.447602E-4
-4.497301E-4
-4.522150E-4
-4.522150E-4
-4.546999E-4
-4.571849E-4
-4.621548E-4
-4.646397E-4
-4.671246E-4
-4.671246E-4
-4.671246E-4
-4.646397E-4
-4.646397E-4
-4.671246E-4
-4.720944E-4
-4.745794E-4
-4.770643E-4
-4.770643E-4
-4.795492E-4
-4.820342E-4
-4.845191E-4
-4.870040E-4
-4.894890E-4
-4.919739E-4
-4.944588E-4
-4.969438E-4
-5.019136E-4
-5.043985E-4
-5.068834E-4
-5.093684E-4
-5.118533E-4
-5.143383E-4
-5.168232E-4
-5.193081E-4
-5.217931E-4
-5.242779E-4
-5.217931E-4
-5.193081E-4
-5.168232E-4
-5.193081E-4
-5.217931E-4
-5.217931E-4
-5.217931E-4
-5.267629E-4
-5.292478E-4
-5.317327E-4
-5.342177E-4
-5.367026E-4
-5.391876E-4
-5.416725E-4
-5.441575E-4
-5.466423E-4
-5.491273E-4
-5.516121E-4
-5.540971E-4
-5.540971E-4
-5.565821E-4
-5.590670E-4
-5.615519E-4
-5.665218E-4
-5.690067E-4
-5.714916E-4
-5.739766E-4
-5.764615E-4
-5.789464E-4
-5.814313E-4
-5.839163E-4
-5.864012E-4
-5.913711E-4
-5.938560E-4
-5.963410E-4
-5.988258E-4
-6.013108E-4
-6.037957E-4
-6.062806E-4
-6.087656E-4
-6.112505E-4
-6.137354E-4
-6.162204E-4
-6.187053E-4
-6.211903E-4
-6.261601E-4
-6.286450E-4
-6.311299E-4
-6.336148E-4
-6.336148E-4
-6.360998E-4
-6.385847E-4
-6.410697E-4
-6.460395E-4
-6.485245E-4
-6.510093E-4
-6.534943E-4
-6.559793E-4
-6.584641E-4
-6.609491E-4
-6.634340E-4
-6.659190E-4
-6.684039E-4
-6.708888E-4
-6.733738E-4
-6.758587E-4
-6.758587E-4
-6.783436E-4
-6.808285E-4
-6.857984E-4
-6.882833E-4
-6.907682E-4
-6.932532E-4
-6.957381E-4
-6.982230E-4
-7.007080E-4
-7.031930E-4
-7.056778E-4
-7.081628E-4
-7.106476E-4
-7.131326E-4
-7.156175E-4
-7.181025E-4
-7.205874E-4
-7.230723E-4
-7.255573E-4
-7.280422E-4
-7.305271E-4
-7.330121E-4
-7.354970E-4
-7.354970E-4
-7.379819E-4
-7.404668E-4
-7.429518E-4
-7.479217E-4
-7.504066E-4
-7.528915E-4
-7.553765E-4
-7.578613E-4
-7.603463E-4
-7.628312E-4
-7.653161E-4
-7.678011E-4
-7.727709E-4
-7.752559E-4
-7.777408E-4
-7.802257E-4
-7.827107E-4
-7.851956E-4
-7.901654E-4
-7.926503E-4
-7.951353E-4
-7.976202E-4
-8.001052E-4
-8.025901E-4
-8.050750E-4
-8.075600E-4
-8.100448E-4
-8.125298E-4
-8.174996E-4
-8.199846E-4
-8.224695E-4
-8.249545E-4
-8.274394E-4
-8.299243E-4
-8.348942E-4
-8.373791E-4
-8.423489E-4
-8.448339E-4
-8.498038E-4
-8.522887E-4
-8.572585E-4
-8.597435E-4
-8.622285E-4
-8.671983E-4
-8.696832E-4
-8.746530E-4
-8.771380E-4
-8.821079E-4
-8.845928E-4
-8.870777E-4
-8.895626E-4
-8.920475E-4
-8.920475E-4
-8.970174E-4
-9.019873E-4
-9.044722E-4
-9.094421E-4
-9.119270E-4
-9.168968E-4
-9.193818E-4
-9.218667E-4
-9.268366E-4
-9.293215E-4
-9.342914E-4
-9.367763E-4
-9.392612E-4
-9.442310E-4
-9.467160E-4
-9.516859E-4
-9.566557E-4
-9.591407E-4
-9.641105E-4
-9.665954E-4
-9.690804E-4
-9.715653E-4
-9.765351E-4
-9.790201E-4
-9.839900E-4
-9.864749E-4
-9.889598E-4
-9.914447E-4
-9.939296E-4
-9.988995E-4
-1.001385E-3
-1.003869E-3
-1.006354E-3
-1.011324E-3
-1.013809E-3
-1.016294E-3
-1.018779E-3
-1.021264E-3
-1.021264E-3
-1.023749E-3
-1.026234E-3
-1.031204E-3
-1.033689E-3
-1.036174E-3
-1.038658E-3
-1.043628E-3
-1.046113E-3
-1.048598E-3
-1.051083E-3
-1.051083E-3
-1.053568E-3
-1.056053E-3
-1.061023E-3
-1.063508E-3
-1.065993E-3
-1.068478E-3
-1.070962E-3
-1.073448E-3
-1.075932E-3
-1.078417E-3
-1.078417E-3
-1.080902E-3
-1.083387E-3
-1.085872E-3
-1.085872E-3
-1.088357E-3
-1.088357E-3
-1.088357E-3
-1.088357E-3
-1.088357E-3
-1.088357E-3
-1.088357E-3
-1.090842E-3
-1.090842E-3
-1.093327E-3
-1.090842E-3
-1.090842E-3
-1.090842E-3
-1.090842E-3
-1.090842E-3
-1.093327E-3
-1.093327E-3
-1.093327E-3
-1.093327E-3
-1.093327E-3
-1.093327E-3
-1.093327E-3
-1.093327E-3
-1.093327E-3
-1.093327E-3
-1.093327E-3
-1.093327E-3
-1.093327E-3
-1.090842E-3
-1.090842E-3
-1.090842E-3
-1.090842E-3
-1.088357E-3
-1.085872E-3
-1.085872E-3
-1.083387E-3
-1.083387E-3
-1.083387E-3
-1.083387E-3
-1.083387E-3
-1.080902E-3
-1.080902E-3
-1.080902E-3
-1.078417E-3
-1.078417E-3
-1.075932E-3
-1.075932E-3
-1.073448E-3
-1.073448E-3
-1.073448E-3
-1.070962E-3
-1.070962E-3
-1.068478E-3
-1.065993E-3
-1.065993E-3
-1.063508E-3
-1.061023E-3
-1.061023E-3
-1.058538E-3
-1.058538E-3
-1.056053E-3
-1.053568E-3
-1.053568E-3
-1.051083E-3
-1.046113E-3
-1.041143E-3
-1.031204E-3
-1.023749E-3
-1.016294E-3
-1.013809E-3
-1.013809E-3
-1.011324E-3
-1.008839E-3
-1.006354E-3
-1.003869E-3
-1.001385E-3
-9.939296E-4
-9.815050E-4
-9.715653E-4
-9.690804E-4
-9.690804E-4
-9.690804E-4
-9.665954E-4
-9.641105E-4
-9.616256E-4
-9.591407E-4
-9.591407E-4
-9.566557E-4
-9.541708E-4
-9.516859E-4
-9.492009E-4
-9.467160E-4
-9.467160E-4
-9.442310E-4
-9.417461E-4
-9.392612E-4
-9.392612E-4
-9.367763E-4
-9.342914E-4
-9.318065E-4
-9.318065E-4
-9.293215E-4
-9.268366E-4
-9.268366E-4
-9.243516E-4
-9.218667E-4
-9.193818E-4
-9.193818E-4
-9.168968E-4
-9.168968E-4
-9.168968E-4
-9.144119E-4
-9.119270E-4
-9.119270E-4
-9.094421E-4
-9.094421E-4
-9.094421E-4
-9.069572E-4
-9.069572E-4
-9.019873E-4
-8.970174E-4
-8.920475E-4
-8.895626E-4
-8.895626E-4
-8.895626E-4
-8.895626E-4
-8.870777E-4
-8.870777E-4
-8.870777E-4
-8.870777E-4
-8.845928E-4
-8.845928E-4
-8.845928E-4
-8.821079E-4
-8.821079E-4
-8.821079E-4
-8.821079E-4
-8.821079E-4
-8.821079E-4
-8.821079E-4
-8.821079E-4
-8.821079E-4
-8.821079E-4
-8.821079E-4
-8.821079E-4
-8.796229E-4
-8.796229E-4
-8.796229E-4
-8.796229E-4
-8.796229E-4
-8.796229E-4
-8.796229E-4
-8.796229E-4
-8.796229E-4
-8.771380E-4
-8.771380E-4
-8.746530E-4
-8.746530E-4
-8.746530E-4
-8.746530E-4
-8.746530E-4
-8.746530E-4
-8.746530E-4
-8.746530E-4
-8.746530E-4
-8.746530E-4
-8.746530E-4
-8.746530E-4
-8.746530E-4
-8.746530E-4
-8.746530E-4
-8.746530E-4
-8.721681E-4
-8.721681E-4
-8.721681E-4
-8.746530E-4
-8.746530E-4
-8.721681E-4
-8.721681E-4
-8.721681E-4
-8.721681E-4
-8.721681E-4
-8.721681E-4
-8.721681E-4
-8.721681E-4
-8.721681E-4
-8.696832E-4
-8.696832E-4
-8.696832E-4
-8.696832E-4
-8.696832E-4
-8.696832E-4
-8.696832E-4
-8.696832E-4
-8.696832E-4
-8.696832E-4
-8.671983E-4
-8.671983E-4
-8.671983E-4
-8.671983E-4
-8.647133E-4
-8.647133E-4
-8.647133E-4
-8.647133E-4
-8.647133E-4
-8.647133E-4
-8.647133E-4
-8.622285E-4
-8.622285E-4
-8.622285E-4
-8.622285E-4
-8.622285E-4
-8.622285E-4
-8.622285E-4
-8.622285E-4
-8.622285E-4
-8.622285E-4
-8.622285E-4
-8.622285E-4
-8.622285E-4
-8.622285E-4
-8.647133E-4
-8.647133E-4
-8.647133E-4
-8.647133E-4
-8.647133E-4
-8.671983E-4
-8.671983E-4
-8.696832E-4
-8.696832E-4
-8.696832E-4
-8.721681E-4
-8.721681E-4
-8.721681E-4
-8.721681E-4
-8.721681E-4
-8.721681E-4
-8.721681E-4
-8.746530E-4
-8.746530E-4
-8.746530E-4
-8.746530E-4
-8.746530E-4
-8.746530E-4
-8.746530E-4
-8.746530E-4
-8.746530E-4
-8.771380E-4
-8.771380E-4
-8.771380E-4
-8.796229E-4
-8.796229E-4
-8.796229E-4
-8.821079E-4
-8.821079E-4
-8.821079E-4
-8.821079E-4
-8.821079E-4
-8.821079E-4
-8.821079E-4
-8.821079E-4
-8.821079E-4
-8.821079E-4
-8.796229E-4
-8.796229E-4
-8.796229E-4
-8.821079E-4
-8.821079E-4
-8.821079E-4
-8.821079E-4
-8.821079E-4
-8.845928E-4
-8.845928E-4
-8.845928E-4
-8.845928E-4
-8.845928E-4
-8.845928E-4
-8.845928E-4
-8.845928E-4
-8.845928E-4
-8.845928E-4
-8.870777E-4
-8.870777E-4
-8.870777E-4
-8.870777E-4
-8.870777E-4
-8.870777E-4
-8.870777E-4
-8.895626E-4
-8.895626E-4
-8.895626E-4
-8.895626E-4
-8.895626E-4
-8.895626E-4
-8.895626E-4
-8.895626E-4
-8.895626E-4
-8.895626E-4
-8.895626E-4
-8.895626E-4
-8.870777E-4
-8.821079E-4
-8.771380E-4
-8.746530E-4
-8.771380E-4
-8.771380E-4
-8.771380E-4
-8.771380E-4
-8.746530E-4
-8.746530E-4
-8.746530E-4
-8.746530E-4
-8.746530E-4
-8.746530E-4
-8.746530E-4
-8.746530E-4
-8.746530E-4
-8.746530E-4
-8.746530E-4
-8.746530E-4
-8.746530E-4
-8.771380E-4
-8.771380E-4
-8.771380E-4
-8.746530E-4
-8.746530E-4
-8.746530E-4
-8.746530E-4
-8.721681E-4
-8.696832E-4
-8.622285E-4
-8.572585E-4
-8.547736E-4
-8.547736E-4
-8.572585E-4
-8.547736E-4
-8.547736E-4
-8.547736E-4
-8.547736E-4
-8.522887E-4
-8.522887E-4
-8.522887E-4
-8.498038E-4
-8.498038E-4
-8.473188E-4
-8.473188E-4
-8.448339E-4
-8.448339E-4
-8.448339E-4
-8.423489E-4
-8.423489E-4
-8.423489E-4
-8.423489E-4
-8.398640E-4
-8.398640E-4
-8.398640E-4
-8.398640E-4
-8.373791E-4
-8.373791E-4
-8.373791E-4
-8.373791E-4
-8.348942E-4
-8.348942E-4
-8.324093E-4
-8.324093E-4
-8.324093E-4
-8.348942E-4
-8.348942E-4
-8.348942E-4
-8.348942E-4
-8.348942E-4
-8.348942E-4
-8.348942E-4
-8.348942E-4
-8.348942E-4
-8.348942E-4
-8.348942E-4
-8.348942E-4
-8.348942E-4
-8.348942E-4
-8.348942E-4
-8.348942E-4
-8.324093E-4
-8.324093E-4
-8.324093E-4
-8.324093E-4
-8.324093E-4
-8.324093E-4
-8.324093E-4
-8.324093E-4
-8.324093E-4
-8.324093E-4
-8.348942E-4
-8.348942E-4
-8.348942E-4
-8.348942E-4
-8.348942E-4
-8.348942E-4
-8.348942E-4
-8.348942E-4
-8.348942E-4
-8.348942E-4
-8.348942E-4
-8.348942E-4
-8.348942E-4
-8.373791E-4
-8.373791E-4
-8.373791E-4
-8.373791E-4
-8.373791E-4
-8.373791E-4
-8.373791E-4
-8.373791E-4
-8.373791E-4
-8.373791E-4
-8.373791E-4
-8.373791E-4
-8.373791E-4
-8.373791E-4
-8.373791E-4
-8.373791E-4
-8.373791E-4
-8.373791E-4
-8.373791E-4
-8.373791E-4
-8.373791E-4
-8.398640E-4
-8.398640E-4
-8.398640E-4
-8.398640E-4
-8.398640E-4
-8.398640E-4
-8.398640E-4
-8.398640E-4
-8.398640E-4
-8.398640E-4
-8.398640E-4
-8.398640E-4
-8.423489E-4
-8.423489E-4
-8.423489E-4
-8.398640E-4
-8.398640E-4
-8.398640E-4
-8.398640E-4
-8.398640E-4
-8.398640E-4
-8.398640E-4
-8.423489E-4
-8.423489E-4
-8.423489E-4
-8.398640E-4
-8.398640E-4
-8.398640E-4
-8.398640E-4
-8.398640E-4
-8.398640E-4
-8.423489E-4
-8.423489E-4
-8.423489E-4
-8.423489E-4
-8.423489E-4
-8.423489E-4
-8.423489E-4
-8.423489E-4
-8.423489E-4
-8.423489E-4
-8.423489E-4
-8.423489E-4
-8.423489E-4
-8.423489E-4
-8.423489E-4
-8.423489E-4
-8.423489E-4
-8.423489E-4
-8.423489E-4
-8.423489E-4
-8.423489E-4
-8.423489E-4
-8.423489E-4
-8.423489E-4
-8.423489E-4
-8.398640E-4
-8.398640E-4
-8.398640E-4
-8.398640E-4
-8.398640E-4
-8.398640E-4
-8.398640E-4
-8.398640E-4
-8.398640E-4
-8.373791E-4
-8.373791E-4
-8.373791E-4
-8.398640E-4
-8.398640E-4
-8.398640E-4
-8.398640E-4
-8.398640E-4
-8.398640E-4
-8.398640E-4
-8.398640E-4
-8.398640E-4
-8.398640E-4
-8.398640E-4
-8.398640E-4
-8.398640E-4
-8.398640E-4
-8.398640E-4
-8.423489E-4
-8.423489E-4
-8.423489E-4
-8.423489E-4
-8.423489E-4
-8.423489E-4
-8.423489E-4
-8.423489E-4
-8.423489E-4
-8.423489E-4
-8.423489E-4
-8.423489E-4
-8.423489E-4
-8.423489E-4
-8.423489E-4
-8.423489E-4
-8.423489E-4
-8.423489E-4
-8.423489E-4
-8.423489E-4
-8.423489E-4
-8.423489E-4
-8.423489E-4
-8.423489E-4
-8.423489E-4
-8.423489E-4
-8.423489E-4
-8.423489E-4
-8.423489E-4
-8.423489E-4
-8.423489E-4
-8.423489E-4
-8.423489E-4
-8.423489E-4
-8.423489E-4
-8.423489E-4
-8.448339E-4
-8.448339E-4
-8.448339E-4
-8.423489E-4
-8.423489E-4
-8.423489E-4
-8.423489E-4
-8.423489E-4
-8.423489E-4
-8.448339E-4
-8.448339E-4
-8.448339E-4
-8.448339E-4
-8.448339E-4
-8.448339E-4
-8.448339E-4
-8.448339E-4
-8.448339E-4
-8.448339E-4
-8.448339E-4
-8.448339E-4
-8.448339E-4
-8.448339E-4
-8.448339E-4
-8.448339E-4
-8.448339E-4
-8.448339E-4
-8.448339E-4
-8.448339E-4
-8.448339E-4
-8.448339E-4
-8.448339E-4
-8.448339E-4
-8.448339E-4
-8.448339E-4
-8.448339E-4
-8.448339E-4
-8.448339E-4
-8.448339E-4
-8.448339E-4
-8.448339E-4
-8.448339E-4
-8.448339E-4
-8.448339E-4
-8.448339E-4
-8.448339E-4
-8.448339E-4
-8.448339E-4
-8.448339E-4
-8.448339E-4
-8.448339E-4
-8.473188E-4
-8.473188E-4
-8.473188E-4
-8.473188E-4
-8.473188E-4
-8.473188E-4
-8.473188E-4
-8.473188E-4
-8.473188E-4
-8.498038E-4
-8.498038E-4
-8.498038E-4
-8.498038E-4
-8.522887E-4
-8.522887E-4
-8.522887E-4
-8.547736E-4
-8.547736E-4
-8.572585E-4
-8.572585E-4
-8.572585E-4
-8.597435E-4
-8.597435E-4
-8.622285E-4
-8.647133E-4
-8.647133E-4
-8.647133E-4
-8.647133E-4
-8.671983E-4
-8.671983E-4
-8.696832E-4
-8.696832E-4
-8.721681E-4
-8.721681E-4
-8.721681E-4
-8.746530E-4
-8.771380E-4
-8.771380E-4
-8.796229E-4
-8.796229E-4
-8.796229E-4
-8.796229E-4
-8.821079E-4
-8.821079E-4
-8.845928E-4
-8.870777E-4
-8.870777E-4
-8.895626E-4
-8.895626E-4
-8.920475E-4
-8.920475E-4
-8.920475E-4
-8.945324E-4
-8.945324E-4
-8.970174E-4
-8.970174E-4
-8.995023E-4
-8.995023E-4
-9.019873E-4
-9.019873E-4
-9.044722E-4
-9.069572E-4
-9.069572E-4
-9.069572E-4
-9.094421E-4
-9.094421E-4
-9.094421E-4
-9.119270E-4
-9.119270E-4
-9.144119E-4
-9.144119E-4
-9.168968E-4
-9.168968E-4
-9.168968E-4
-9.168968E-4
-9.168968E-4
-9.193818E-4
-9.193818E-4
-9.218667E-4
-9.218667E-4
-9.218667E-4
-9.243516E-4
-9.243516E-4
-9.243516E-4
-9.243516E-4
-9.268366E-4
-9.268366E-4
-9.268366E-4
-9.268366E-4
-9.268366E-4
-9.268366E-4
-9.268366E-4
-9.293215E-4
-9.293215E-4
-9.293215E-4
-9.293215E-4
-9.293215E-4
-9.293215E-4
-9.293215E-4
-9.293215E-4
-9.293215E-4
-9.293215E-4
-9.293215E-4
-9.293215E-4
-9.293215E-4
-9.293215E-4
-9.293215E-4
-9.293215E-4
-9.293215E-4
-9.293215E-4
-9.293215E-4
-9.293215E-4
-9.293215E-4
-9.293215E-4
-9.268366E-4
-9.268366E-4
-9.243516E-4
-9.243516E-4
-9.243516E-4
-9.243516E-4
-9.243516E-4
-9.218667E-4
-9.218667E-4
-9.193818E-4
-9.193818E-4
-9.168968E-4
-9.168968E-4
-9.168968E-4
-9.168968E-4
-9.168968E-4
-9.144119E-4
-9.144119E-4
-9.144119E-4
-9.144119E-4
-9.144119E-4
-9.144119E-4
-9.144119E-4
-9.119270E-4
-9.119270E-4
-9.119270E-4
-9.119270E-4
-9.094421E-4
-9.094421E-4
-9.094421E-4
-9.069572E-4
-9.069572E-4
-9.069572E-4
-9.069572E-4
-9.044722E-4
-9.044722E-4
-9.044722E-4
-9.044722E-4
-9.019873E-4
-9.019873E-4
-9.019873E-4
-9.019873E-4
-9.019873E-4
-8.995023E-4
-8.995023E-4
-8.995023E-4
-8.970174E-4
-8.945324E-4
-8.945324E-4
-8.945324E-4
-8.920475E-4
-8.895626E-4
-8.895626E-4
-8.895626E-4
-8.895626E-4
-8.870777E-4
-8.870777E-4
-8.870777E-4
-8.870777E-4
-8.845928E-4
-8.845928E-4
-8.845928E-4
-8.845928E-4
-8.845928E-4
-8.821079E-4
-8.821079E-4
-8.821079E-4
-8.796229E-4
-8.796229E-4
-8.796229E-4
-8.796229E-4
-8.796229E-4
-8.796229E-4
-8.796229E-4
-8.771380E-4
-8.771380E-4
-8.771380E-4
-8.771380E-4
-8.746530E-4
-8.746530E-4
-8.746530E-4
-8.746530E-4
-8.746530E-4
-8.746530E-4
-8.746530E-4
-8.721681E-4
-8.721681E-4
-8.721681E-4
-8.721681E-4
-8.721681E-4
-8.721681E-4
-8.721681E-4
-8.721681E-4
-8.721681E-4
-8.721681E-4
-8.696832E-4
-8.696832E-4
-8.696832E-4
-8.696832E-4
-8.696832E-4
-8.696832E-4
-8.696832E-4
-8.696832E-4
-8.696832E-4
-8.696832E-4
-8.696832E-4
-8.696832E-4
-8.696832E-4
-8.696832E-4
-8.696832E-4
-8.696832E-4
-8.671983E-4
-8.647133E-4
-8.647133E-4
-8.647133E-4
-8.647133E-4
-8.647133E-4
-8.647133E-4
-8.647133E-4
-8.647133E-4
-8.671983E-4
-8.671983E-4
-8.671983E-4
-8.671983E-4
-8.671983E-4
-8.671983E-4
-8.671983E-4
-8.671983E-4
-8.671983E-4
-8.671983E-4
-8.696832E-4
-8.696832E-4
-8.696832E-4
-8.696832E-4
-8.696832E-4
-8.696832E-4
-8.696832E-4
-8.696832E-4
-8.696832E-4
-8.721681E-4
-8.721681E-4
-8.721681E-4
-8.721681E-4
-8.721681E-4
-8.721681E-4
-8.746530E-4
-8.746530E-4
-8.746530E-4
-8.746530E-4
-8.746530E-4
-8.721681E-4
-8.721681E-4
-8.746530E-4
-8.746530E-4
-8.746530E-4
-8.746530E-4
-8.746530E-4
-8.746530E-4
-8.746530E-4
-8.746530E-4
-8.746530E-4
-8.746530E-4
-8.771380E-4
-8.771380E-4
-8.771380E-4
-8.771380E-4
-8.771380E-4
-8.771380E-4
-8.771380E-4
-8.771380E-4
-8.771380E-4
-8.771380E-4
-8.771380E-4
-8.771380E-4
-8.771380E-4
-8.771380E-4
-8.771380E-4
-8.771380E-4
-8.771380E-4
-8.746530E-4
-8.746530E-4
-8.746530E-4
-8.721681E-4
-8.671983E-4
-8.647133E-4
-8.622285E-4
-8.647133E-4
-8.647133E-4
-8.671983E-4
-8.647133E-4
-8.647133E-4
-8.647133E-4
-8.647133E-4
-8.647133E-4
-8.647133E-4
-8.647133E-4
-8.647133E-4
-8.647133E-4
-8.647133E-4
-8.647133E-4
-8.647133E-4
-8.647133E-4
-8.647133E-4
-8.647133E-4
-8.647133E-4
-8.647133E-4
-8.647133E-4
-8.647133E-4
-8.647133E-4
-8.647133E-4
-8.647133E-4
-8.647133E-4
-8.647133E-4
-8.671983E-4
-8.671983E-4
-8.671983E-4
-8.647133E-4
-8.647133E-4
-8.647133E-4
-8.647133E-4
-8.647133E-4
-8.647133E-4
-8.647133E-4
-8.647133E-4
-8.647133E-4
-8.647133E-4
-8.647133E-4
-8.647133E-4
-8.647133E-4
-8.647133E-4
-8.622285E-4
-8.622285E-4
-8.622285E-4
-8.622285E-4
-8.622285E-4
-8.622285E-4
-8.622285E-4
-8.622285E-4
-8.622285E-4
-8.622285E-4
-8.622285E-4
-8.622285E-4
-8.622285E-4
-8.622285E-4
-8.622285E-4
-8.622285E-4
-8.622285E-4
-8.622285E-4
-8.622285E-4
-8.622285E-4
-8.622285E-4
-8.622285E-4
-8.647133E-4
-8.647133E-4
-8.647133E-4
-8.671983E-4
-8.671983E-4
-8.671983E-4
-8.671983E-4
-8.671983E-4
-8.671983E-4
-8.696832E-4
-8.696832E-4
-8.671983E-4
-8.647133E-4
-8.647133E-4
-8.647133E-4
-8.671983E-4
-8.671983E-4
-8.671983E-4
-8.671983E-4
-8.671983E-4
-8.671983E-4
-8.671983E-4
-8.696832E-4
-8.696832E-4
-8.671983E-4
-8.647133E-4
-8.647133E-4
-8.647133E-4
-8.647133E-4
-8.647133E-4
-8.647133E-4
-8.647133E-4
-8.647133E-4
-8.647133E-4
-8.647133E-4
-8.647133E-4
-8.647133E-4
-8.647133E-4
-8.647133E-4
-8.671983E-4
-8.671983E-4
-8.671983E-4
-8.647133E-4
-8.647133E-4
-8.647133E-4
-8.647133E-4
-8.647133E-4
-8.647133E-4
-8.622285E-4
-8.622285E-4
-8.622285E-4
-8.622285E-4
-8.622285E-4
-8.622285E-4
-8.622285E-4
-8.622285E-4
-8.622285E-4
-8.622285E-4
-8.597435E-4
-8.597435E-4
-8.597435E-4
-8.597435E-4
-8.597435E-4
-8.597435E-4
-8.597435E-4
-8.572585E-4
-8.522887E-4
-8.498038E-4
-8.473188E-4
-8.498038E-4
-8.498038E-4
-8.498038E-4
-8.498038E-4
-8.498038E-4
-8.498038E-4
-8.498038E-4
-8.498038E-4
-8.473188E-4
-8.473188E-4
-8.473188E-4
-8.473188E-4
-8.473188E-4
-8.473188E-4
-8.473188E-4
-8.473188E-4
-8.473188E-4
-8.473188E-4
-8.473188E-4
-8.473188E-4
-8.473188E-4
-8.423489E-4
-8.324093E-4
-8.199846E-4
-8.150148E-4
-8.150148E-4
-8.174996E-4
-8.174996E-4
-8.150148E-4
-8.150148E-4
-8.150148E-4
-8.150148E-4
-8.150148E-4
-8.150148E-4
-8.150148E-4
-8.150148E-4
-8.150148E-4
-8.125298E-4
-8.125298E-4
-8.125298E-4
-8.125298E-4
-8.125298E-4
-8.125298E-4
-8.125298E-4
-8.125298E-4
-8.125298E-4
-8.125298E-4
-8.125298E-4
-8.125298E-4
-8.125298E-4
-8.125298E-4
-8.125298E-4
-8.125298E-4
-8.125298E-4
-8.125298E-4
-8.125298E-4
-8.125298E-4
-8.125298E-4
-8.125298E-4
-8.125298E-4
-8.100448E-4
-8.100448E-4
-8.100448E-4
-8.100448E-4
-8.100448E-4
-8.100448E-4
-8.100448E-4
-8.100448E-4
-8.075600E-4
-8.075600E-4
-8.075600E-4
-8.075600E-4
-8.050750E-4
-8.050750E-4
-8.025901E-4
-8.025901E-4
-8.025901E-4
-8.025901E-4
-8.025901E-4
-8.001052E-4
-8.001052E-4
-8.001052E-4
-8.001052E-4
-8.001052E-4
-8.001052E-4
-8.001052E-4
-8.001052E-4
-7.976202E-4
-7.976202E-4
-7.976202E-4
-7.976202E-4
-7.976202E-4
-7.951353E-4
-7.951353E-4
-7.951353E-4
-7.951353E-4
-7.951353E-4
-7.926503E-4
-7.926503E-4
-7.926503E-4
-7.926503E-4
-7.901654E-4
-7.901654E-4
-7.876805E-4
-7.876805E-4
-7.876805E-4
-7.876805E-4
-7.851956E-4
-7.851956E-4
-7.851956E-4
-7.827107E-4
-7.827107E-4
-7.827107E-4
-7.802257E-4
-7.802257E-4
-7.802257E-4
-7.802257E-4
-7.777408E-4
-7.777408E-4
-7.777408E-4
-7.752559E-4
-7.752559E-4
-7.727709E-4
-7.702860E-4
-7.702860E-4
-7.702860E-4
-7.702860E-4
-7.678011E-4
-7.678011E-4
-7.653161E-4
-7.653161E-4
-7.628312E-4
-7.628312E-4
-7.628312E-4
-7.628312E-4
-7.603463E-4
-7.603463E-4
-7.578613E-4
-7.553765E-4
-7.528915E-4
-7.504066E-4
-7.504066E-4
-7.479217E-4
-7.454367E-4
-7.454367E-4
-7.429518E-4
-7.404668E-4
-7.404668E-4
-7.379819E-4
-7.354970E-4
-7.305271E-4
-7.280422E-4
-7.230723E-4
-7.230723E-4
-7.205874E-4
-7.205874E-4
-7.181025E-4
-7.156175E-4
-7.156175E-4
-7.131326E-4
-7.131326E-4
-7.106476E-4
-7.081628E-4
-7.056778E-4
-7.056778E-4
-7.031930E-4
-7.007080E-4
-6.982230E-4
-6.982230E-4
-6.957381E-4
-6.932532E-4
-6.932532E-4
-6.907682E-4
-6.907682E-4
-6.882833E-4
-6.882833E-4
-6.857984E-4
-6.857984E-4
-6.833134E-4
-6.833134E-4
-6.808285E-4
-6.808285E-4
-6.783436E-4
-6.783436E-4
-6.758587E-4
-6.758587E-4
-6.733738E-4
-6.708888E-4
-6.684039E-4
-6.684039E-4
-6.659190E-4
-6.659190E-4
-6.634340E-4
-6.609491E-4
-6.609491E-4
-6.584641E-4
-6.559793E-4
-6.559793E-4
-6.534943E-4
-6.510093E-4
-6.510093E-4
-6.485245E-4
-6.460395E-4
-6.460395E-4
-6.435546E-4
-6.410697E-4
-6.385847E-4
-6.360998E-4
-6.360998E-4
-6.336148E-4
-6.311299E-4
-6.311299E-4
-6.286450E-4
-6.261601E-4
-6.261601E-4
-6.236752E-4
-6.211903E-4
-6.211903E-4
-6.187053E-4
-6.162204E-4
-6.137354E-4
-6.137354E-4
-6.112505E-4
-6.112505E-4
-6.087656E-4
-6.087656E-4
-6.062806E-4
-6.062806E-4
-6.062806E-4
-6.037957E-4
-6.037957E-4
-6.013108E-4
-6.013108E-4
-6.013108E-4
-5.988258E-4
-5.988258E-4
-5.988258E-4
-5.988258E-4
-5.963410E-4
-5.963410E-4
-5.963410E-4
-5.963410E-4
-5.938560E-4
-5.938560E-4
-5.938560E-4
-5.938560E-4
-5.938560E-4
-5.913711E-4
-5.913711E-4
-5.888861E-4
-5.888861E-4
-5.888861E-4
-5.864012E-4
-5.864012E-4
-5.839163E-4
-5.839163E-4
-5.839163E-4
-5.839163E-4
-5.814313E-4
-5.814313E-4
-5.814313E-4
-5.789464E-4
-5.789464E-4
-5.789464E-4
-5.764615E-4
-5.764615E-4
-5.764615E-4
-5.739766E-4
-5.739766E-4
-5.739766E-4
-5.739766E-4
-5.714916E-4
-5.714916E-4
-5.714916E-4
-5.714916E-4
-5.714916E-4
-5.690067E-4
-5.690067E-4
-5.690067E-4
-5.665218E-4
-5.665218E-4
-5.665218E-4
-5.665218E-4
-5.665218E-4
-5.665218E-4
-5.665218E-4
-5.665218E-4
-5.665218E-4
-5.665218E-4
-5.665218E-4
-5.665218E-4
-5.665218E-4
-5.665218E-4
-5.665218E-4
-5.665218E-4
-5.665218E-4
-5.665218E-4
-5.665218E-4
-5.640368E-4
-5.640368E-4
-5.640368E-4
-5.640368E-4
-5.640368E-4
-5.615519E-4
-5.615519E-4
-5.615519E-4
-5.615519E-4
-5.615519E-4
-5.640368E-4
-5.640368E-4
-5.640368E-4
-5.640368E-4
-5.640368E-4
-5.640368E-4
-5.640368E-4
-5.640368E-4
-5.640368E-4
-5.640368E-4
-5.640368E-4
-5.640368E-4
-5.640368E-4
-5.665218E-4
-5.665218E-4
-5.665218E-4
-5.665218E-4
-5.665218E-4
-5.665218E-4
-5.665218E-4
-5.665218E-4
-5.665218E-4
-5.665218E-4
-5.665218E-4
-5.665218E-4
-5.665218E-4
-5.665218E-4
-5.665218E-4
-5.665218E-4
-5.665218E-4
-5.690067E-4
-5.690067E-4
-5.690067E-4
-5.690067E-4
-5.690067E-4
-5.690067E-4
-5.714916E-4
-5.714916E-4
-5.714916E-4
-5.690067E-4
-5.690067E-4
-5.714916E-4
-5.714916E-4
-5.714916E-4
-5.714916E-4
-5.714916E-4
-5.714916E-4
-5.714916E-4
-5.714916E-4
-5.714916E-4
-5.714916E-4
-5.714916E-4
-5.739766E-4
-5.739766E-4
-5.739766E-4
-5.739766E-4
-5.739766E-4
-5.764615E-4
-5.764615E-4
-5.764615E-4
-5.764615E-4
-5.764615E-4
-5.764615E-4
-5.764615E-4
-5.764615E-4
-5.789464E-4
-5.789464E-4
-5.789464E-4
-5.789464E-4
-5.789464E-4
-5.789464E-4
-5.789464E-4
-5.789464E-4
-5.789464E-4
-5.814313E-4
-5.814313E-4
-5.814313E-4
-5.814313E-4
-5.814313E-4
-5.839163E-4
-5.839163E-4
-5.839163E-4
-5.839163E-4
-5.839163E-4
-5.864012E-4
-5.864012E-4
-5.864012E-4
-5.864012E-4
-5.864012E-4
-5.864012E-4
-5.864012E-4
-5.864012E-4
-5.864012E-4
-5.864012E-4
-5.839163E-4
-5.839163E-4
-5.839163E-4
-5.839163E-4
-5.839163E-4
-5.839163E-4
-5.839163E-4
-5.839163E-4
-5.839163E-4
-5.839163E-4
-5.839163E-4
-5.839163E-4
-5.839163E-4
-5.839163E-4
-5.839163E-4
-5.839163E-4
-5.839163E-4
-5.839163E-4
-5.839163E-4
-5.839163E-4
-5.839163E-4
-5.814313E-4
-5.814313E-4
-5.814313E-4
-5.814313E-4
-5.814313E-4
-5.814313E-4
-5.814313E-4
-5.814313E-4
-5.814313E-4
-5.814313E-4
-5.814313E-4
-5.814313E-4
-5.789464E-4
-5.789464E-4
-5.789464E-4
-5.789464E-4
-5.789464E-4
-5.764615E-4
-5.764615E-4
-5.764615E-4
-5.764615E-4
-5.764615E-4
-5.739766E-4
-5.739766E-4
-5.714916E-4
-5.714916E-4
-5.714916E-4
-5.690067E-4
-5.690067E-4
-5.690067E-4
-5.690067E-4
-5.665218E-4
-5.665218E-4
-5.665218E-4
-5.640368E-4
-5.640368E-4
-5.640368E-4
-5.640368E-4
-5.615519E-4
-5.590670E-4
-5.565821E-4
-5.540971E-4
-5.540971E-4
-5.540971E-4
-5.540971E-4
-5.516121E-4
-5.516121E-4
-5.516121E-4
-5.516121E-4
-5.516121E-4
-5.516121E-4
-5.491273E-4
-5.491273E-4
-5.466423E-4
-5.466423E-4
-5.441575E-4
-5.416725E-4
-5.391876E-4
-5.342177E-4
-5.292478E-4
-5.292478E-4
-5.292478E-4
-5.267629E-4
-5.267629E-4
-5.242779E-4
-5.242779E-4
-5.217931E-4
-5.217931E-4
-5.217931E-4
-5.193081E-4
-5.168232E-4
-5.168232E-4
-5.143383E-4
-5.143383E-4
-5.118533E-4
-5.093684E-4
-5.093684E-4
-5.068834E-4
-5.068834E-4
-5.068834E-4
-5.043985E-4
-5.019136E-4
-4.994286E-4
-4.969438E-4
-4.969438E-4
-4.969438E-4
-4.944588E-4
-4.919739E-4
-4.870040E-4
-4.845191E-4
-4.845191E-4
-4.845191E-4
-4.820342E-4
-4.820342E-4
-4.795492E-4
-4.795492E-4
-4.795492E-4
-4.770643E-4
-4.745794E-4
-4.745794E-4
-4.720944E-4
-4.720944E-4
-4.696095E-4
-4.696095E-4
-4.696095E-4
-4.696095E-4
-4.696095E-4
-4.696095E-4
-4.696095E-4
-4.696095E-4
-4.671246E-4
-4.671246E-4
-4.671246E-4
-4.671246E-4
-4.671246E-4
-4.671246E-4
-4.646397E-4
-4.671246E-4
-4.671246E-4
-4.671246E-4
-4.671246E-4
-4.671246E-4
-4.671246E-4
-4.696095E-4
-4.696095E-4
-4.696095E-4
-4.696095E-4
-4.696095E-4
-4.720944E-4
-4.720944E-4
-4.720944E-4
-4.720944E-4
-4.720944E-4
-4.745794E-4
-4.745794E-4
-4.745794E-4
-4.770643E-4
-4.770643E-4
-4.795492E-4
-4.795492E-4
-4.820342E-4
-4.845191E-4
-4.845191E-4
-4.870040E-4
-4.870040E-4
-4.894890E-4
-4.919739E-4
-4.944588E-4
-4.969438E-4
-4.969438E-4
-4.994286E-4
-5.019136E-4
-5.043985E-4
-5.068834E-4
-5.093684E-4
-5.093684E-4
-5.118533E-4
-5.118533E-4
-5.118533E-4
-5.143383E-4
-5.143383E-4
-5.168232E-4
-5.193081E-4
-5.217931E-4
-5.217931E-4
-5.242779E-4
-5.267629E-4
-5.292478E-4
-5.317327E-4
-5.342177E-4
-5.367026E-4
-5.391876E-4
-5.416725E-4
-5.441575E-4
-5.466423E-4
-5.491273E-4
-5.516121E-4
-5.540971E-4
-5.565821E-4
-5.615519E-4
-5.640368E-4
-5.665218E-4
-5.690067E-4
-5.714916E-4
-5.714916E-4
-5.739766E-4
-5.764615E-4
-5.789464E-4
-5.814313E-4
-5.864012E-4
-5.888861E-4
-5.913711E-4
-5.938560E-4
-5.963410E-4
-5.988258E-4
-6.013108E-4
-6.037957E-4
-6.087656E-4
-6.112505E-4
-6.137354E-4
-6.162204E-4
-6.162204E-4
-6.211903E-4
-6.236752E-4
-6.261601E-4
-6.286450E-4
-6.286450E-4
-6.311299E-4
-6.336148E-4
-6.360998E-4
-6.385847E-4
-6.410697E-4
-6.435546E-4
-6.460395E-4
-6.485245E-4
-6.510093E-4
-6.534943E-4
-6.559793E-4
-6.584641E-4
-6.609491E-4
-6.609491E-4
-6.634340E-4
-6.659190E-4
-6.684039E-4
-6.708888E-4
-6.733738E-4
-6.733738E-4
-6.758587E-4
-6.783436E-4
-6.808285E-4
-6.833134E-4
-6.857984E-4
-6.857984E-4
-6.882833E-4
-6.907682E-4
-6.907682E-4
-6.932532E-4
-6.932532E-4
-6.957381E-4
-6.982230E-4
-6.982230E-4
-7.007080E-4
-7.007080E-4
-7.031930E-4
-7.031930E-4
-7.031930E-4
-7.056778E-4
-7.056778E-4
-7.081628E-4
-7.106476E-4
-7.106476E-4
-7.106476E-4
-7.131326E-4
-7.131326E-4
-7.131326E-4
-7.131326E-4
-7.156175E-4
-7.156175E-4
-7.156175E-4
-7.156175E-4
-7.156175E-4
-7.156175E-4
-7.181025E-4
-7.181025E-4
-7.181025E-4
-7.181025E-4
-7.181025E-4
-7.181025E-4
-7.205874E-4
-7.205874E-4
-7.205874E-4
-7.205874E-4
-7.205874E-4
-7.205874E-4
-7.205874E-4
-7.205874E-4
-7.230723E-4
-7.230723E-4
-7.230723E-4
-7.230723E-4
-7.255573E-4
-7.255573E-4
-7.255573E-4
-7.255573E-4
-7.255573E-4
-7.280422E-4
-7.280422E-4
-7.280422E-4
-7.280422E-4
-7.280422E-4
-7.280422E-4
-7.280422E-4
-7.280422E-4
-7.280422E-4
-7.280422E-4
-7.280422E-4
-7.280422E-4
-7.280422E-4
-7.280422E-4
-7.280422E-4
-7.280422E-4
-7.280422E-4
-7.280422E-4
-7.280422E-4
-7.280422E-4
-7.280422E-4
-7.255573E-4
-7.230723E-4
-7.230723E-4
-7.230723E-4
-7.230723E-4
-7.230723E-4
-7.230723E-4
-7.230723E-4
-7.230723E-4
-7.230723E-4
-7.230723E-4
-7.230723E-4
-7.230723E-4
-7.230723E-4
-7.230723E-4
-7.230723E-4
-7.230723E-4
-7.205874E-4
-7.181025E-4
-7.156175E-4
-7.156175E-4
-7.156175E-4
-7.156175E-4
-7.181025E-4
-7.181025E-4
-7.181025E-4
-7.181025E-4
-7.181025E-4
-7.181025E-4
-7.181025E-4
-7.181025E-4
-7.181025E-4
-7.181025E-4
-7.181025E-4
-7.181025E-4
-7.181025E-4
-7.181025E-4
-7.181025E-4
-7.181025E-4
-7.205874E-4
-7.205874E-4
-7.181025E-4
-7.181025E-4
-7.181025E-4
-7.205874E-4
-7.205874E-4
-7.205874E-4
-7.205874E-4
-7.205874E-4
-7.205874E-4
-7.205874E-4
-7.205874E-4
-7.205874E-4
-7.205874E-4
-7.205874E-4
-7.205874E-4
-7.205874E-4
-7.205874E-4
-7.230723E-4
-7.230723E-4
-7.230723E-4
-7.230723E-4
-7.230723E-4
-7.230723E-4
-7.230723E-4
-7.230723E-4
-7.230723E-4
-7.230723E-4
-7.230723E-4
-7.255573E-4
-7.255573E-4
-7.255573E-4
-7.255573E-4
-7.255573E-4
-7.255573E-4
-7.255573E-4
-7.280422E-4
-7.280422E-4
-7.280422E-4
-7.280422E-4
-7.280422E-4
-7.280422E-4
-7.280422E-4
-7.280422E-4
-7.280422E-4
-7.280422E-4
-7.280422E-4
-7.305271E-4
-7.305271E-4
-7.305271E-4
-7.305271E-4
-7.280422E-4
-7.230723E-4
-7.230723E-4
-7.230723E-4
-7.230723E-4
-7.255573E-4
-7.255573E-4
-7.255573E-4
-7.230723E-4
-7.230723E-4
-7.230723E-4
-7.230723E-4
-7.230723E-4
-7.230723E-4
-7.230723E-4
-7.230723E-4
-7.255573E-4
-7.255573E-4
-7.255573E-4
-7.255573E-4
-7.255573E-4
-7.255573E-4
-7.255573E-4
-7.255573E-4
-7.255573E-4
-7.255573E-4
-7.255573E-4
-7.255573E-4
-7.255573E-4
-7.280422E-4
-7.280422E-4
-7.280422E-4
-7.280422E-4
-7.280422E-4
-7.280422E-4
-7.280422E-4
-7.280422E-4
-7.280422E-4
-7.280422E-4
-7.280422E-4
-7.280422E-4
-7.280422E-4
-7.280422E-4
-7.280422E-4
-7.280422E-4
-7.280422E-4
-7.305271E-4
-7.305271E-4
-7.305271E-4
-7.305271E-4
-7.305271E-4
-7.305271E-4
-7.305271E-4
-7.305271E-4
-7.305271E-4
-7.305271E-4
-7.305271E-4
-7.305271E-4
-7.305271E-4
-7.305271E-4
-7.305271E-4
-7.305271E-4
-7.305271E-4
-7.305271E-4
-7.305271E-4
-7.305271E-4
-7.305271E-4
-7.305271E-4
-7.305271E-4
-7.305271E-4
-7.305271E-4
-7.305271E-4
-7.305271E-4
-7.305271E-4
-7.305271E-4
-7.305271E-4
-7.305271E-4
-7.305271E-4
-7.305271E-4
-7.305271E-4
-7.305271E-4
-7.305271E-4
-7.305271E-4
-7.305271E-4
-7.305271E-4
-7.305271E-4
-7.305271E-4
-7.305271E-4
-7.305271E-4
-7.305271E-4
-7.330121E-4
-7.330121E-4
-7.330121E-4
-7.330121E-4
-7.330121E-4
-7.330121E-4
-7.330121E-4
-7.330121E-4
-7.330121E-4
-7.330121E-4
-7.330121E-4
-7.330121E-4
-7.305271E-4
-7.255573E-4
-7.230723E-4
-7.230723E-4
-7.255573E-4
-7.255573E-4
-7.255573E-4
-7.255573E-4
-7.255573E-4
-7.255573E-4
-7.255573E-4
-7.280422E-4
-7.280422E-4
-7.280422E-4
-7.280422E-4
-7.280422E-4
-7.305271E-4
-7.305271E-4
-7.305271E-4
-7.305271E-4
-7.305271E-4
-7.305271E-4
-7.330121E-4
-7.330121E-4
-7.330121E-4
-7.330121E-4
-7.330121E-4
-7.330121E-4
-7.354970E-4
-7.354970E-4
-7.354970E-4
-7.354970E-4
-7.354970E-4
-7.379819E-4
-7.379819E-4
-7.379819E-4
-7.379819E-4
-7.404668E-4
-7.404668E-4
-7.404668E-4
-7.404668E-4
-7.404668E-4
-7.429518E-4
-7.429518E-4
-7.429518E-4
-7.429518E-4
-7.429518E-4
-7.454367E-4
-7.454367E-4
-7.479217E-4
-7.479217E-4
-7.479217E-4
-7.479217E-4
-7.479217E-4
-7.504066E-4
-7.504066E-4
-7.504066E-4
-7.504066E-4
-7.504066E-4
-7.528915E-4
-7.528915E-4
-7.528915E-4
-7.528915E-4
-7.528915E-4
-7.528915E-4
-7.528915E-4
-7.553765E-4
-7.553765E-4
-7.553765E-4
-7.553765E-4
-7.553765E-4
-7.578613E-4
-7.578613E-4
-7.578613E-4
-7.603463E-4
-7.603463E-4
-7.578613E-4
-7.578613E-4
-7.578613E-4
-7.578613E-4
-7.578613E-4
-7.578613E-4
-7.603463E-4
-7.603463E-4
-7.603463E-4
-7.603463E-4
-7.603463E-4
-7.628312E-4
-7.628312E-4
-7.628312E-4
-7.628312E-4
-7.628312E-4
-7.653161E-4
-7.653161E-4
-7.653161E-4
-7.653161E-4
-7.653161E-4
-7.653161E-4
-7.678011E-4
-7.678011E-4
-7.678011E-4
-7.678011E-4
-7.678011E-4
-7.702860E-4
-7.702860E-4
-7.702860E-4
-7.702860E-4
-7.727709E-4
-7.727709E-4
-7.727709E-4
-7.727709E-4
-7.727709E-4
-7.727709E-4
-7.752559E-4
-7.752559E-4
-7.752559E-4
-7.752559E-4
-7.752559E-4
-7.777408E-4
-7.777408E-4
-7.777408E-4
-7.777408E-4
-7.777408E-4
-7.777408E-4
-7.777408E-4
-7.777408E-4
-7.777408E-4
-7.777408E-4
-7.777408E-4
-7.777408E-4
-7.777408E-4
-7.802257E-4
-7.802257E-4
-7.802257E-4
-7.802257E-4
-7.802257E-4
-7.777408E-4
-7.777408E-4
-7.777408E-4
-7.777408E-4
-7.777408E-4
-7.777408E-4
-7.777408E-4
-7.777408E-4
-7.777408E-4
-7.752559E-4
-7.752559E-4
-7.752559E-4
-7.752559E-4
-7.752559E-4
-7.752559E-4
-7.727709E-4
-7.727709E-4
-7.727709E-4
-7.727709E-4
-7.727709E-4
-7.727709E-4
-7.727709E-4
-7.727709E-4
-7.727709E-4
-7.727709E-4
-7.727709E-4
-7.727709E-4
-7.727709E-4
-7.727709E-4
-7.727709E-4
-7.727709E-4
-7.727709E-4
-7.727709E-4
-7.727709E-4
-7.727709E-4
-7.727709E-4
-7.727709E-4
-7.752559E-4
-7.752559E-4
-7.752559E-4
-7.752559E-4
-7.752559E-4
-7.752559E-4
-7.752559E-4
-7.752559E-4
-7.777408E-4
-7.777408E-4
-7.777408E-4
-7.777408E-4
-7.777408E-4
-7.777408E-4
-7.777408E-4
-7.777408E-4
-7.777408E-4
-7.777408E-4
-7.777408E-4
-7.777408E-4
-7.777408E-4
-7.777408E-4
-7.802257E-4
-7.802257E-4
-7.802257E-4
-7.802257E-4
-7.802257E-4
-7.802257E-4
-7.802257E-4
-7.827107E-4
-7.827107E-4
-7.827107E-4
-7.827107E-4
-7.827107E-4
-7.827107E-4
-7.827107E-4
-7.827107E-4
-7.827107E-4
-7.827107E-4
-7.827107E-4
-7.827107E-4
-7.827107E-4
-7.827107E-4
-7.827107E-4
-7.827107E-4
-7.827107E-4
-7.851956E-4
-7.851956E-4
-7.851956E-4
-7.876805E-4
-7.876805E-4
-7.876805E-4
-7.876805E-4
-7.876805E-4
-7.876805E-4
-7.876805E-4
-7.901654E-4
-7.901654E-4
-7.901654E-4
-7.901654E-4
-7.926503E-4
-7.926503E-4
-7.926503E-4
-7.926503E-4
-7.951353E-4
-7.951353E-4
-7.951353E-4
-7.976202E-4
-7.976202E-4
-7.976202E-4
-8.001052E-4
-8.001052E-4
-8.001052E-4
-8.001052E-4
-8.025901E-4
-8.025901E-4
-8.050750E-4
-8.050750E-4
-8.050750E-4
-8.075600E-4
-8.075600E-4
-8.075600E-4
-8.100448E-4
-8.100448E-4
-8.125298E-4
-8.125298E-4
-8.125298E-4
-8.125298E-4
-8.150148E-4
-8.150148E-4
-8.174996E-4
-8.174996E-4
-8.174996E-4
-8.174996E-4
-8.174996E-4
-8.199846E-4
-8.199846E-4
-8.199846E-4
-8.224695E-4
-8.224695E-4
-8.224695E-4
-8.224695E-4
-8.249545E-4
-8.249545E-4
-8.274394E-4
-8.274394E-4
-8.274394E-4
-8.274394E-4
-8.274394E-4
-8.299243E-4
-8.299243E-4
-8.324093E-4
-8.324093E-4
-8.348942E-4
-8.348942E-4
-8.348942E-4
-8.348942E-4
-8.373791E-4
-8.373791E-4
-8.373791E-4
-8.398640E-4
-8.398640E-4
-8.423489E-4
-8.423489E-4
-8.423489E-4
-8.448339E-4
-8.448339E-4
-8.448339E-4
-8.473188E-4
-8.473188E-4
-8.473188E-4
-8.498038E-4
-8.498038E-4
-8.498038E-4
-8.522887E-4
-8.522887E-4
-8.547736E-4
-8.572585E-4
-8.572585E-4
-8.597435E-4
-8.597435E-4
-8.597435E-4
-8.622285E-4
-8.647133E-4
-8.647133E-4
-8.671983E-4
-8.671983E-4
-8.696832E-4
-8.696832E-4
-8.721681E-4
-8.721681E-4
-8.746530E-4
-8.746530E-4
-8.771380E-4
-8.771380E-4
-8.796229E-4
-8.796229E-4
-8.821079E-4
-8.821079E-4
-8.821079E-4
-8.845928E-4
-8.845928E-4
-8.870777E-4
-8.870777E-4
-8.895626E-4
-8.895626E-4
-8.920475E-4
-8.920475E-4
-8.945324E-4
-8.970174E-4
-8.995023E-4
-8.995023E-4
-8.995023E-4
-8.995023E-4
-8.995023E-4
-9.019873E-4
-9.044722E-4
-9.044722E-4
-9.069572E-4
-9.094421E-4
-9.094421E-4
-9.094421E-4
-9.119270E-4
-9.119270E-4
-9.144119E-4
-9.144119E-4
-9.144119E-4
-9.168968E-4
-9.168968E-4
-9.193818E-4
-9.193818E-4
-9.193818E-4
-9.218667E-4
-9.218667E-4
-9.243516E-4
-9.243516E-4
-9.243516E-4
-9.268366E-4
-9.293215E-4
-9.293215E-4
-9.293215E-4
-9.318065E-4
-9.318065E-4
-9.342914E-4
-9.342914E-4
-9.342914E-4
-9.367763E-4
-9.367763E-4
-9.392612E-4
-9.392612E-4
-9.392612E-4
-9.392612E-4
-9.417461E-4
-9.417461E-4
-9.442310E-4
-9.442310E-4
-9.442310E-4
-9.467160E-4
-9.467160E-4
-9.467160E-4
-9.492009E-4
-9.492009E-4
-9.492009E-4
-9.492009E-4
-9.516859E-4
-9.516859E-4
-9.516859E-4
-9.516859E-4
-9.541708E-4
-9.541708E-4
-9.541708E-4
-9.566557E-4
-9.566557E-4
-9.566557E-4
-9.566557E-4
-9.566557E-4
-9.566557E-4
-9.566557E-4
-9.566557E-4
-9.566557E-4
-9.566557E-4
-9.566557E-4
-9.566557E-4
-9.566557E-4
-9.566557E-4
-9.566557E-4
-9.566557E-4
-9.566557E-4
-9.566557E-4
-9.566557E-4
-9.541708E-4
-9.541708E-4
-9.541708E-4
-9.541708E-4
-9.516859E-4
-9.516859E-4
-9.516859E-4
-9.492009E-4
-9.492009E-4
-9.492009E-4
-9.492009E-4
-9.467160E-4
-9.467160E-4
-9.467160E-4
-9.442310E-4
-9.442310E-4
-9.442310E-4
-9.442310E-4
-9.442310E-4
-9.442310E-4
-9.442310E-4
-9.417461E-4
-9.417461E-4
-9.417461E-4
-9.417461E-4
-9.417461E-4
-9.417461E-4
-9.417461E-4
-9.417461E-4
-9.417461E-4
-9.417461E-4
-9.392612E-4
-9.392612E-4
-9.392612E-4
-9.392612E-4
-9.392612E-4
-9.392612E-4
-9.392612E-4
-9.367763E-4
-9.367763E-4
-9.367763E-4
-9.367763E-4
-9.367763E-4
-9.342914E-4
-9.342914E-4
-9.342914E-4
-9.342914E-4
-9.342914E-4
-9.342914E-4
-9.342914E-4
-9.342914E-4
-9.318065E-4
-9.318065E-4
-9.318065E-4
-9.318065E-4
-9.318065E-4
-9.293215E-4
-9.293215E-4
-9.293215E-4
-9.293215E-4
-9.293215E-4
-9.293215E-4
-9.293215E-4
-9.293215E-4
-9.268366E-4
-9.268366E-4
-9.243516E-4
-9.243516E-4
-9.243516E-4
-9.243516E-4
-9.243516E-4
-9.218667E-4
-9.218667E-4
-9.218667E-4
-9.218667E-4
-9.218667E-4
-9.218667E-4
-9.218667E-4
-9.193818E-4
-9.193818E-4
-9.193818E-4
-9.193818E-4
-9.193818E-4
-9.193818E-4
-9.193818E-4
-9.193818E-4
-9.193818E-4
-9.193818E-4
-9.193818E-4
-9.193818E-4
-9.168968E-4
-9.168968E-4
-9.168968E-4
-9.168968E-4
-9.168968E-4
-9.168968E-4
-9.168968E-4
-9.144119E-4
-9.144119E-4
-9.144119E-4
-9.144119E-4
-9.119270E-4
-9.119270E-4
-9.119270E-4
-9.119270E-4
-9.119270E-4
-9.119270E-4
-9.119270E-4
-9.119270E-4
-9.119270E-4
-9.119270E-4
-9.119270E-4
-9.119270E-4
-9.119270E-4
-9.119270E-4
-9.119270E-4
-9.119270E-4
-9.119270E-4
-9.119270E-4
-9.119270E-4
-9.119270E-4
-9.144119E-4
-9.144119E-4
-9.144119E-4
-9.144119E-4
-9.144119E-4
-9.144119E-4
-9.144119E-4
-9.144119E-4
-9.168968E-4
-9.168968E-4
-9.168968E-4
-9.168968E-4
-9.168968E-4
-9.168968E-4
-9.168968E-4
-9.168968E-4
-9.168968E-4
-9.168968E-4
-9.168968E-4
-9.193818E-4
-9.193818E-4
-9.193818E-4
-9.193818E-4
-9.193818E-4
-9.193818E-4
-9.193818E-4
-9.193818E-4
-9.193818E-4
-9.193818E-4
-9.193818E-4
-9.193818E-4
-9.193818E-4
-9.168968E-4
-9.168968E-4
-9.168968E-4
-9.168968E-4
-9.168968E-4
-9.168968E-4
-9.168968E-4
-9.168968E-4
-9.144119E-4
-9.144119E-4
-9.144119E-4
-9.168968E-4
-9.168968E-4
-9.168968E-4
-9.168968E-4
-9.168968E-4
-9.168968E-4
-9.168968E-4
-9.168968E-4
-9.168968E-4
-9.168968E-4
-9.168968E-4
-9.168968E-4
-9.168968E-4
-9.193818E-4
-9.193818E-4
-9.193818E-4
-9.193818E-4
-9.193818E-4
-9.193818E-4
-9.193818E-4
-9.193818E-4
-9.193818E-4
-9.193818E-4
-9.193818E-4
-9.193818E-4
-9.193818E-4
-9.193818E-4
-9.193818E-4
-9.193818E-4
-9.193818E-4
-9.193818E-4
-9.193818E-4
-9.193818E-4
-9.193818E-4
-9.193818E-4
-9.193818E-4
-9.193818E-4
-9.193818E-4
-9.193818E-4
-9.193818E-4
-9.168968E-4
-9.168968E-4
-9.168968E-4
-9.168968E-4
-9.168968E-4
-9.168968E-4
-9.168968E-4
-9.168968E-4
-9.168968E-4
-9.168968E-4
-9.168968E-4
-9.168968E-4
-9.168968E-4
-9.168968E-4
-9.144119E-4
-9.144119E-4
-9.144119E-4
-9.144119E-4
-9.144119E-4
-9.119270E-4
-9.119270E-4
-9.119270E-4
-9.119270E-4
-9.094421E-4
-9.094421E-4
-9.094421E-4
-9.094421E-4
-9.094421E-4
-9.069572E-4
-9.069572E-4
-9.069572E-4
-9.069572E-4
-9.069572E-4
-9.069572E-4
-9.044722E-4
-9.044722E-4
-9.044722E-4
-9.044722E-4
-9.044722E-4
-9.044722E-4
-9.044722E-4
-9.044722E-4
-9.044722E-4
-9.044722E-4
-9.044722E-4
-9.044722E-4
-9.044722E-4
-9.044722E-4
-9.044722E-4
-9.044722E-4
-9.044722E-4
-9.044722E-4
-9.044722E-4
-9.044722E-4
-9.019873E-4
-9.019873E-4
-9.019873E-4
-9.019873E-4
-9.019873E-4
-9.019873E-4
-9.019873E-4
-9.019873E-4
-9.019873E-4
-9.019873E-4
-9.019873E-4
-9.019873E-4
-9.019873E-4
-9.019873E-4
-9.019873E-4
-8.995023E-4
-8.995023E-4
-8.995023E-4
-8.995023E-4
-8.995023E-4
-9.019873E-4
-9.019873E-4
-9.019873E-4
-8.995023E-4
-8.995023E-4
-8.995023E-4
-8.995023E-4
-8.995023E-4
-9.019873E-4
-9.019873E-4
-9.019873E-4
-9.044722E-4
-9.044722E-4
-9.069572E-4
-9.094421E-4
-9.094421E-4
-9.119270E-4
-9.119270E-4
-9.144119E-4
-9.144119E-4
-9.168968E-4
-9.193818E-4
-9.218667E-4
-9.243516E-4
-9.268366E-4
-9.318065E-4
-9.342914E-4
-9.367763E-4
-9.392612E-4
-9.417461E-4
-9.442310E-4
-9.492009E-4
-9.541708E-4
-9.566557E-4
-9.616256E-4
-9.665954E-4
-9.690804E-4
-9.740502E-4
-9.790201E-4
-9.815050E-4
-9.864749E-4
-9.914447E-4
-9.939296E-4
-9.988995E-4
-1.001385E-3
-1.003869E-3
-1.003869E-3
-1.001385E-3
-9.988995E-4
-1.001385E-3
-1.006354E-3
-1.008839E-3
-1.013809E-3
-1.016294E-3
-1.018779E-3
-1.023749E-3
-1.026234E-3
-1.028719E-3
-1.031204E-3
-1.033689E-3
-1.036174E-3
-1.041143E-3
-1.043628E-3
-1.048598E-3
-1.051083E-3
-1.056053E-3
-1.058538E-3
-1.061023E-3
-1.063508E-3
-1.065993E-3
-1.068478E-3
-1.073448E-3
-1.075932E-3
-1.078417E-3
-1.080902E-3
-1.083387E-3
-1.085872E-3
-1.085872E-3
-1.088357E-3
-1.090842E-3
-1.090842E-3
-1.093327E-3
-1.093327E-3
-1.095812E-3
-1.095812E-3
-1.098297E-3
-1.100782E-3
-1.100782E-3
-1.103267E-3
-1.105752E-3
-1.105752E-3
-1.108236E-3
-1.110721E-3
-1.113206E-3
-1.115691E-3
-1.118176E-3
-1.120661E-3
-1.123146E-3
-1.125631E-3
-1.128116E-3
-1.130601E-3
-1.133086E-3
-1.135571E-3
-1.138056E-3
-1.140541E-3
-1.143025E-3
-1.145510E-3
-1.147995E-3
-1.150480E-3
-1.152965E-3
-1.155450E-3
-1.157935E-3
-1.160420E-3
-1.160420E-3
-1.162905E-3
-1.162905E-3
-1.162905E-3
-1.165390E-3
-1.167875E-3
-1.170360E-3
-1.172845E-3
-1.175330E-3
-1.177815E-3
-1.180299E-3
-1.180299E-3
-1.182784E-3
-1.182784E-3
-1.185269E-3
-1.185269E-3
-1.187754E-3
-1.190239E-3
-1.192724E-3
-1.192724E-3
-1.195209E-3
-1.197694E-3
-1.200179E-3
-1.200179E-3
-1.202664E-3
-1.205149E-3
-1.205149E-3
-1.207634E-3
-1.207634E-3
-1.210119E-3
-1.212603E-3
-1.215088E-3
-1.215088E-3
-1.217573E-3
-1.220058E-3
-1.220058E-3
-1.222543E-3
-1.222543E-3
-1.222543E-3
-1.225028E-3
-1.225028E-3
-1.225028E-3
-1.227513E-3
-1.229998E-3
-1.229998E-3
-1.232483E-3
-1.232483E-3
-1.234968E-3
-1.237453E-3
-1.239938E-3
-1.242423E-3
-1.242423E-3
-1.244908E-3
-1.247393E-3
-1.247393E-3
-1.249878E-3
-1.252362E-3
-1.252362E-3
-1.252362E-3
-1.252362E-3
-1.252362E-3
-1.252362E-3
-1.252362E-3
-1.252362E-3
-1.252362E-3
-1.252362E-3
-1.252362E-3
-1.252362E-3
-1.252362E-3
-1.254847E-3
-1.254847E-3
-1.254847E-3
-1.254847E-3
-1.254847E-3
-1.257332E-3
-1.257332E-3
-1.257332E-3
-1.252362E-3
-1.247393E-3
-1.244908E-3
-1.247393E-3
-1.249878E-3
-1.252362E-3
-1.252362E-3
-1.252362E-3
-1.254847E-3
-1.254847E-3
-1.257332E-3
-1.257332E-3
-1.259817E-3
-1.259817E-3
-1.262302E-3
-1.262302E-3
-1.264787E-3
-1.267272E-3
-1.267272E-3
-1.269757E-3
-1.269757E-3
-1.272242E-3
-1.272242E-3
-1.272242E-3
-1.274727E-3
-1.274727E-3
-1.274727E-3
-1.277212E-3
-1.277212E-3
-1.277212E-3
-1.277212E-3
-1.279697E-3
-1.279697E-3
-1.279697E-3
-1.279697E-3
-1.282182E-3
-1.282182E-3
-1.282182E-3
-1.284666E-3
-1.284666E-3
-1.287151E-3
-1.287151E-3
-1.289636E-3
-1.289636E-3
-1.292121E-3
-1.294606E-3
-1.297091E-3
-1.297091E-3
-1.299576E-3
-1.299576E-3
-1.302061E-3
-1.302061E-3
-1.304546E-3
-1.304546E-3
-1.307031E-3
-1.307031E-3
-1.307031E-3
-1.307031E-3
-1.309516E-3
-1.312001E-3
-1.312001E-3
-1.314486E-3
-1.316971E-3
-1.316971E-3
-1.314486E-3
-1.307031E-3
-1.297091E-3
-1.294606E-3
-1.294606E-3
-1.299576E-3
-1.302061E-3
-1.302061E-3
-1.302061E-3
-1.302061E-3
-1.304546E-3
-1.304546E-3
-1.304546E-3
-1.304546E-3
-1.307031E-3
-1.307031E-3
-1.307031E-3
-1.307031E-3
-1.307031E-3
-1.307031E-3
-1.309516E-3
-1.309516E-3
-1.309516E-3
-1.309516E-3
-1.307031E-3
-1.304546E-3
-1.299576E-3
-1.297091E-3
-1.297091E-3
-1.297091E-3
-1.294606E-3
-1.292121E-3
-1.292121E-3
-1.292121E-3
-1.292121E-3
-1.292121E-3
-1.289636E-3
-1.289636E-3
-1.289636E-3
-1.289636E-3
-1.289636E-3
-1.289636E-3
-1.292121E-3
-1.292121E-3
-1.292121E-3
-1.294606E-3
-1.294606E-3
-1.294606E-3
-1.294606E-3
-1.294606E-3
-1.294606E-3
-1.294606E-3
-1.292121E-3
-1.292121E-3
-1.292121E-3
-1.289636E-3
-1.289636E-3
-1.289636E-3
-1.289636E-3
-1.289636E-3
-1.289636E-3
-1.289636E-3
-1.289636E-3
-1.289636E-3
-1.287151E-3
-1.287151E-3
-1.287151E-3
-1.284666E-3
-1.282182E-3
-1.282182E-3
-1.282182E-3
-1.279697E-3
-1.279697E-3
-1.277212E-3
-1.274727E-3
-1.264787E-3
-1.252362E-3
-1.244908E-3
-1.239938E-3
-1.239938E-3
-1.242423E-3
-1.239938E-3
-1.237453E-3
-1.237453E-3
-1.234968E-3
-1.232483E-3
-1.225028E-3
-1.215088E-3
-1.210119E-3
-1.207634E-3
-1.210119E-3
-1.210119E-3
-1.205149E-3
-1.202664E-3
-1.200179E-3
-1.200179E-3
-1.200179E-3
-1.200179E-3
-1.197694E-3
-1.187754E-3
-1.170360E-3
-1.155450E-3
-1.150480E-3
-1.150480E-3
-1.152965E-3
-1.152965E-3
-1.150480E-3
-1.147995E-3
-1.147995E-3
-1.145510E-3
-1.145510E-3
-1.143025E-3
-1.143025E-3
-1.140541E-3
-1.140541E-3
-1.138056E-3
-1.138056E-3
-1.138056E-3
-1.135571E-3
-1.135571E-3
-1.135571E-3
-1.135571E-3
-1.135571E-3
-1.135571E-3
-1.135571E-3
-1.133086E-3
-1.133086E-3
-1.130601E-3
-1.130601E-3
-1.128116E-3
-1.125631E-3
-1.125631E-3
-1.123146E-3
-1.123146E-3
-1.120661E-3
-1.118176E-3
-1.115691E-3
-1.115691E-3
-1.113206E-3
-1.110721E-3
-1.108236E-3
-1.108236E-3
-1.105752E-3
-1.103267E-3
-1.103267E-3
-1.100782E-3
-1.100782E-3
-1.098297E-3
-1.098297E-3
-1.095812E-3
-1.095812E-3
-1.093327E-3
-1.093327E-3
-1.090842E-3
-1.088357E-3
-1.085872E-3
-1.085872E-3
-1.083387E-3
-1.080902E-3
-1.080902E-3
-1.078417E-3
-1.075932E-3
-1.073448E-3
-1.068478E-3
-1.065993E-3
-1.065993E-3
-1.063508E-3
-1.063508E-3
-1.061023E-3
-1.061023E-3
-1.058538E-3
-1.056053E-3
-1.056053E-3
-1.053568E-3
-1.053568E-3
-1.051083E-3
-1.048598E-3
-1.048598E-3
-1.046113E-3
-1.046113E-3
-1.043628E-3
-1.041143E-3
-1.041143E-3
-1.041143E-3
-1.038658E-3
-1.036174E-3
-1.036174E-3
-1.036174E-3
-1.033689E-3
-1.033689E-3
-1.031204E-3
-1.031204E-3
-1.028719E-3
-1.026234E-3
-1.026234E-3
-1.026234E-3
-1.023749E-3
-1.021264E-3
-1.018779E-3
-1.018779E-3
-1.016294E-3
-1.013809E-3
-1.013809E-3
-1.011324E-3
-1.008839E-3
-1.008839E-3
-1.006354E-3
-1.006354E-3
-1.003869E-3
-1.001385E-3
-1.001385E-3
-9.988995E-4
-9.988995E-4
-9.964145E-4
-9.939296E-4
-9.939296E-4
-9.914447E-4
-9.889598E-4
-9.889598E-4
-9.889598E-4
-9.864749E-4
-9.864749E-4
-9.839900E-4
-9.815050E-4
-9.815050E-4
-9.790201E-4
-9.790201E-4
-9.765351E-4
-9.740502E-4
-9.715653E-4
-9.690804E-4
-9.665954E-4
-9.641105E-4
-9.591407E-4
-9.541708E-4
-9.516859E-4
-9.492009E-4
-9.492009E-4
-9.467160E-4
-9.467160E-4
-9.442310E-4
-9.417461E-4
-9.417461E-4
-9.392612E-4
-9.367763E-4
-9.367763E-4
-9.342914E-4
-9.342914E-4
-9.342914E-4
-9.318065E-4
-9.293215E-4
-9.293215E-4
-9.268366E-4
-9.243516E-4
-9.218667E-4
-9.218667E-4
-9.193818E-4
-9.168968E-4
-9.144119E-4
-9.144119E-4
-9.119270E-4
-9.094421E-4
-9.094421E-4
-9.069572E-4
-9.044722E-4
-9.044722E-4
-9.019873E-4
-8.995023E-4
-8.970174E-4
-8.970174E-4
-8.945324E-4
-8.920475E-4
-8.920475E-4
-8.895626E-4
-8.870777E-4
-8.870777E-4
-8.845928E-4
-8.821079E-4
-8.821079E-4
-8.796229E-4
-8.771380E-4
-8.771380E-4
-8.771380E-4
-8.746530E-4
-8.721681E-4
-8.696832E-4
-8.696832E-4
-8.671983E-4
-8.647133E-4
-8.647133E-4
-8.622285E-4
-8.622285E-4
-8.597435E-4
-8.597435E-4
-8.572585E-4
-8.547736E-4
-8.522887E-4
-8.448339E-4
-8.398640E-4
-8.373791E-4
-8.348942E-4
-8.324093E-4
-8.299243E-4
-8.299243E-4
-8.274394E-4
-8.274394E-4
-8.249545E-4
-8.224695E-4
-8.199846E-4
-8.199846E-4
-8.174996E-4
-8.174996E-4
-8.174996E-4
-8.174996E-4
-8.150148E-4
-8.150148E-4
-8.125298E-4
-8.100448E-4
-8.075600E-4
-8.075600E-4
-8.050750E-4
-8.050750E-4
-8.025901E-4
-8.025901E-4
-8.001052E-4
-8.001052E-4
-7.976202E-4
-7.976202E-4
-7.951353E-4
-7.951353E-4
-7.926503E-4
-7.926503E-4
-7.901654E-4
-7.876805E-4
-7.876805E-4
-7.851956E-4
-7.851956E-4
-7.827107E-4
-7.827107E-4
-7.802257E-4
-7.802257E-4
-7.777408E-4
-7.752559E-4
-7.752559E-4
-7.727709E-4
-7.727709E-4
-7.702860E-4
-7.702860E-4
-7.702860E-4
-7.702860E-4
-7.678011E-4
-7.653161E-4
-7.653161E-4
-7.628312E-4
-7.603463E-4
-7.603463E-4
-7.578613E-4
-7.578613E-4
-7.553765E-4
-7.479217E-4
-7.429518E-4
-7.404668E-4
-7.404668E-4
-7.404668E-4
-7.379819E-4
-7.354970E-4
-7.354970E-4
-7.330121E-4
-7.330121E-4
-7.330121E-4
-7.305271E-4
-7.305271E-4
-7.280422E-4
-7.280422E-4
-7.255573E-4
-7.255573E-4
-7.255573E-4
-7.230723E-4
-7.230723E-4
-7.230723E-4
-7.230723E-4
-7.230723E-4
-7.230723E-4
-7.205874E-4
-7.205874E-4
-7.205874E-4
-7.205874E-4
-7.205874E-4
-7.205874E-4
-7.181025E-4
-7.181025E-4
-7.181025E-4
-7.181025E-4
-7.181025E-4
-7.181025E-4
-7.181025E-4
-7.181025E-4
-7.181025E-4
-7.181025E-4
-7.181025E-4
-7.181025E-4
-7.181025E-4
-7.181025E-4
-7.181025E-4
-7.181025E-4
-7.181025E-4
-7.181025E-4
-7.181025E-4
-7.205874E-4
-7.205874E-4
-7.230723E-4
-7.230723E-4
-7.230723E-4
-7.255573E-4
-7.255573E-4
-7.255573E-4
-7.280422E-4
-7.280422E-4
-7.280422E-4
-7.305271E-4
-7.305271E-4
-7.330121E-4
-7.305271E-4
-7.305271E-4
-7.305271E-4
-7.330121E-4
-7.330121E-4
-7.330121E-4
-7.330121E-4
-7.330121E-4
-7.354970E-4
-7.354970E-4
-7.379819E-4
-7.379819E-4
-7.379819E-4
-7.379819E-4
-7.379819E-4
-7.379819E-4
-7.404668E-4
-7.379819E-4
-7.379819E-4
-7.379819E-4
-7.404668E-4
-7.404668E-4
-7.404668E-4
-7.404668E-4
-7.404668E-4
-7.404668E-4
-7.429518E-4
-7.429518E-4
-7.429518E-4
-7.429518E-4
-7.404668E-4
-7.404668E-4
-7.354970E-4
-7.330121E-4
-7.330121E-4
-7.330121E-4
-7.330121E-4
-7.354970E-4
-7.354970E-4
-7.354970E-4
-7.330121E-4
-7.330121E-4
-7.330121E-4
-7.330121E-4
-7.330121E-4
-7.330121E-4
-7.330121E-4
-7.330121E-4
-7.330121E-4
-7.330121E-4
-7.305271E-4
-7.305271E-4
-7.305271E-4
-7.305271E-4
-7.305271E-4
-7.305271E-4
-7.280422E-4
-7.280422E-4
-7.280422E-4
-7.255573E-4
-7.255573E-4
-7.255573E-4
-7.255573E-4
-7.255573E-4
-7.230723E-4
-7.205874E-4
-7.181025E-4
-7.181025E-4
-7.181025E-4
-7.181025E-4
-7.181025E-4
-7.156175E-4
-7.156175E-4
-7.131326E-4
-7.131326E-4
-7.131326E-4
-7.131326E-4
-7.106476E-4
-7.106476E-4
-7.106476E-4
-7.081628E-4
-7.081628E-4
-7.056778E-4
-7.056778E-4
-7.056778E-4
-7.031930E-4
-7.031930E-4
-7.031930E-4
-7.007080E-4
-7.007080E-4
-7.007080E-4
-6.982230E-4
-6.982230E-4
-6.957381E-4
-6.957381E-4
-6.932532E-4
-6.932532E-4
-6.907682E-4
-6.907682E-4
-6.907682E-4
-6.882833E-4
-6.882833E-4
-6.857984E-4
-6.857984E-4
-6.857984E-4
-6.833134E-4
-6.833134E-4
-6.833134E-4
-6.808285E-4
-6.808285E-4
-6.808285E-4
-6.783436E-4
-6.783436E-4
-6.783436E-4
-6.758587E-4
-6.758587E-4
-6.758587E-4
-6.758587E-4
-6.758587E-4
-6.758587E-4
-6.733738E-4
-6.733738E-4
-6.733738E-4
-6.733738E-4
-6.733738E-4
-6.733738E-4
-6.733738E-4
-6.733738E-4
-6.733738E-4
-6.733738E-4
-6.708888E-4
-6.708888E-4
-6.708888E-4
-6.708888E-4
-6.708888E-4
-6.708888E-4
-6.708888E-4
-6.708888E-4
-6.708888E-4
-6.708888E-4
-6.708888E-4
-6.684039E-4
-6.684039E-4
-6.684039E-4
-6.684039E-4
-6.684039E-4
-6.659190E-4
-6.659190E-4
-6.659190E-4
-6.659190E-4
-6.659190E-4
-6.634340E-4
-6.634340E-4
-6.634340E-4
-6.634340E-4
-6.609491E-4
-6.609491E-4
-6.609491E-4
-6.609491E-4
-6.609491E-4
-6.584641E-4
-6.584641E-4
-6.584641E-4
-6.559793E-4
-6.559793E-4
-6.559793E-4
-6.559793E-4
-6.534943E-4
-6.534943E-4
-6.534943E-4
-6.534943E-4
-6.510093E-4
-6.510093E-4
-6.510093E-4
-6.485245E-4
-6.485245E-4
-6.485245E-4
-6.460395E-4
-6.460395E-4
-6.460395E-4
-6.435546E-4
-6.435546E-4
-6.435546E-4
-6.435546E-4
-6.410697E-4
-6.410697E-4
-6.385847E-4
-6.385847E-4
-6.385847E-4
-6.410697E-4
-6.410697E-4
-6.435546E-4
-6.410697E-4
-6.410697E-4
-6.410697E-4
-6.410697E-4
-6.410697E-4
-6.410697E-4
-6.410697E-4
-6.410697E-4
-6.385847E-4
-6.385847E-4
-6.385847E-4
-6.385847E-4
-6.385847E-4
-6.360998E-4
-6.360998E-4
-6.360998E-4
-6.360998E-4
-6.360998E-4
-6.360998E-4
-6.336148E-4
-6.336148E-4
-6.311299E-4
-6.286450E-4
-6.286450E-4
-6.261601E-4
-6.261601E-4
-6.236752E-4
-6.236752E-4
-6.236752E-4
-6.236752E-4
-6.211903E-4
-6.211903E-4
-6.211903E-4
-6.211903E-4
-6.187053E-4
-6.187053E-4
-6.187053E-4
-6.187053E-4
-6.187053E-4
-6.187053E-4
-6.162204E-4
-6.137354E-4
-6.112505E-4
-6.112505E-4
-6.087656E-4
-6.087656E-4
-6.087656E-4
-6.087656E-4
-6.062806E-4
-6.062806E-4
-6.062806E-4
-6.037957E-4
-6.037957E-4
-6.037957E-4
-6.013108E-4
-6.013108E-4
-6.013108E-4
-6.013108E-4
-5.988258E-4
-5.988258E-4
-5.963410E-4
-5.963410E-4
-5.963410E-4
-5.938560E-4
-5.913711E-4
-5.913711E-4
-5.913711E-4
-5.913711E-4
-5.888861E-4
-5.888861E-4
-5.864012E-4
-5.864012E-4
-5.864012E-4
-5.839163E-4
-5.839163E-4
-5.814313E-4
-5.789464E-4
-5.789464E-4
-5.789464E-4
-5.789464E-4
-5.764615E-4
-5.764615E-4
-5.739766E-4
-5.739766E-4
-5.714916E-4
-5.690067E-4
-5.665218E-4
-5.665218E-4
-5.665218E-4
-5.665218E-4
-5.640368E-4
-5.640368E-4
-5.615519E-4
-5.615519E-4
-5.615519E-4
-5.615519E-4
-5.590670E-4
-5.590670E-4
-5.590670E-4
-5.565821E-4
-5.565821E-4
-5.540971E-4
-5.516121E-4
-5.516121E-4
-5.516121E-4
-5.516121E-4
-5.491273E-4
-5.491273E-4
-5.491273E-4
-5.466423E-4
-5.441575E-4
-5.441575E-4
-5.441575E-4
-5.416725E-4
-5.416725E-4
-5.391876E-4
-5.391876E-4
-5.367026E-4
-5.342177E-4
-5.342177E-4
-5.317327E-4
-5.317327E-4
-5.317327E-4
-5.317327E-4
-5.317327E-4
-5.317327E-4
-5.292478E-4
-5.292478E-4
-5.292478E-4
-5.292478E-4
-5.267629E-4
-5.267629E-4
-5.242779E-4
-5.242779E-4
-5.242779E-4
-5.242779E-4
-5.217931E-4
-5.217931E-4
-5.217931E-4
-5.217931E-4
-5.193081E-4
-5.193081E-4
-5.168232E-4
-5.168232E-4
-5.168232E-4
-5.143383E-4
-5.143383E-4
-5.143383E-4
-5.143383E-4
-5.143383E-4
-5.143383E-4
-5.118533E-4
-5.118533E-4
-5.118533E-4
-5.118533E-4
-5.118533E-4
-5.118533E-4
-5.118533E-4
-5.118533E-4
-5.118533E-4
-5.118533E-4
-5.118533E-4
-5.093684E-4
-5.093684E-4
-5.093684E-4
-5.093684E-4
-5.093684E-4
-5.093684E-4
-5.093684E-4
-5.093684E-4
-5.093684E-4
-5.068834E-4
-5.068834E-4
-5.068834E-4
-5.093684E-4
-5.093684E-4
-5.068834E-4
-5.068834E-4
-5.068834E-4
-5.068834E-4
-5.068834E-4
-5.093684E-4
-5.093684E-4
-5.093684E-4
-5.093684E-4
-5.093684E-4
-5.093684E-4
-5.093684E-4
-5.093684E-4
-5.093684E-4
-5.093684E-4
-5.068834E-4
-5.068834E-4
-5.068834E-4
-5.068834E-4
-5.068834E-4
-5.068834E-4
-5.068834E-4
-5.068834E-4
-5.068834E-4
-5.068834E-4
-5.068834E-4
-5.068834E-4
-5.093684E-4
-5.093684E-4
-5.093684E-4
-5.093684E-4
-5.093684E-4
-5.093684E-4
-5.093684E-4
-5.093684E-4
-5.093684E-4
-5.093684E-4
-5.093684E-4
-5.093684E-4
-5.093684E-4
-5.068834E-4
-5.068834E-4
-5.068834E-4
-5.068834E-4
-5.068834E-4
-5.068834E-4
-5.068834E-4
-5.068834E-4
-5.068834E-4
-5.068834E-4
-5.068834E-4
-5.043985E-4
-5.019136E-4
-5.019136E-4
-5.019136E-4
-5.019136E-4
-5.019136E-4
-4.994286E-4
-4.994286E-4
-4.994286E-4
-4.994286E-4
-4.994286E-4
-4.994286E-4
-4.969438E-4
-4.969438E-4
-4.969438E-4
-4.969438E-4
-4.969438E-4
-4.969438E-4
-4.944588E-4
-4.944588E-4
-4.944588E-4
-4.944588E-4
-4.944588E-4
-4.944588E-4
-4.919739E-4
-4.919739E-4
-4.919739E-4
-4.919739E-4
-4.919739E-4
-4.919739E-4
-4.894890E-4
-4.894890E-4
-4.894890E-4
-4.894890E-4
-4.894890E-4
-4.894890E-4
-4.870040E-4
-4.870040E-4
-4.870040E-4
-4.870040E-4
-4.870040E-4
-4.870040E-4
-4.845191E-4
-4.845191E-4
-4.845191E-4
-4.845191E-4
-4.845191E-4
-4.845191E-4
-4.820342E-4
-4.820342E-4
-4.820342E-4
-4.820342E-4
-4.820342E-4
-4.820342E-4
-4.820342E-4
-4.795492E-4
-4.795492E-4
-4.795492E-4
-4.795492E-4
-4.795492E-4
-4.795492E-4
-4.795492E-4
-4.795492E-4
-4.770643E-4
-4.770643E-4
-4.770643E-4
-4.770643E-4
-4.770643E-4
-4.770643E-4
-4.745794E-4
-4.745794E-4
-4.745794E-4
-4.745794E-4
-4.720944E-4
-4.720944E-4
-4.720944E-4
-4.720944E-4
-4.720944E-4
-4.696095E-4
-4.696095E-4
-4.671246E-4
-4.671246E-4
-4.671246E-4
-4.671246E-4
-4.646397E-4
-4.646397E-4
-4.646397E-4
-4.646397E-4
-4.646397E-4
-4.621548E-4
-4.621548E-4
-4.621548E-4
-4.621548E-4
-4.596698E-4
-4.596698E-4
-4.596698E-4
-4.596698E-4
-4.596698E-4
-4.571849E-4
-4.571849E-4
-4.571849E-4
-4.546999E-4
-4.522150E-4
-4.497301E-4
-4.447602E-4
-4.447602E-4
-4.422753E-4
-4.422753E-4
-4.422753E-4
-4.422753E-4
-4.422753E-4
-4.397903E-4
-4.397903E-4
-4.373055E-4
-4.373055E-4
-4.373055E-4
-4.373055E-4
-4.373055E-4
-4.348205E-4
-4.348205E-4
-4.348205E-4
-4.323356E-4
-4.323356E-4
-4.323356E-4
-4.323356E-4
-4.323356E-4
-4.298506E-4
-4.298506E-4
-4.298506E-4
-4.273657E-4
-4.273657E-4
-4.273657E-4
-4.273657E-4
-4.273657E-4
-4.248808E-4
-4.248808E-4
-4.248808E-4
-4.248808E-4
-4.248808E-4
-4.248808E-4
-4.248808E-4
-4.223958E-4
-4.223958E-4
-4.223958E-4
-4.199109E-4
-4.199109E-4
-4.199109E-4
-4.199109E-4
-4.174260E-4
-4.174260E-4
-4.174260E-4
-4.174260E-4
-4.149411E-4
-4.149411E-4
-4.149411E-4
-4.149411E-4
-4.149411E-4
-4.149411E-4
-4.149411E-4
-4.124561E-4
-4.124561E-4
-4.124561E-4
-4.124561E-4
-4.124561E-4
-4.124561E-4
-4.124561E-4
-4.099712E-4
-4.099712E-4
-4.099712E-4
-4.099712E-4
-4.099712E-4
-4.099712E-4
-4.074863E-4
-4.074863E-4
-4.074863E-4
-4.074863E-4
-4.074863E-4
-4.050013E-4
-4.050013E-4
-4.050013E-4
-4.050013E-4
-4.050013E-4
-4.050013E-4
-4.025164E-4
-4.025164E-4
-4.025164E-4
-4.025164E-4
-4.025164E-4
-4.025164E-4
-4.025164E-4
-4.025164E-4
-4.025164E-4
-4.000315E-4
-4.000315E-4
-4.000315E-4
-4.000315E-4
-4.000315E-4
-4.000315E-4
-4.000315E-4
-4.000315E-4
-4.000315E-4
-4.000315E-4
-4.000315E-4
-4.000315E-4
-4.000315E-4
-3.975466E-4
-3.975466E-4
-3.975466E-4
-3.975466E-4
-3.975466E-4
-3.975466E-4
-3.975466E-4
-3.975466E-4
-4.000315E-4
-4.000315E-4
-4.000315E-4
-4.000315E-4
-4.000315E-4
-4.000315E-4
-4.000315E-4
-4.000315E-4
-4.000315E-4
-4.000315E-4
-4.025164E-4
-4.025164E-4
-4.025164E-4
-4.025164E-4
-4.025164E-4
-4.025164E-4
-4.025164E-4
-4.025164E-4
-4.025164E-4
-4.050013E-4
-4.050013E-4
-4.050013E-4
-4.050013E-4
-4.050013E-4
-4.050013E-4
-4.050013E-4
-4.050013E-4
-4.050013E-4
-4.050013E-4
-4.050013E-4
-4.074863E-4
-4.074863E-4
-4.099712E-4
-4.099712E-4
-4.099712E-4
-4.099712E-4
-4.099712E-4
-4.099712E-4
-4.099712E-4
-4.099712E-4
-4.099712E-4
-4.099712E-4
-4.124561E-4
-4.124561E-4
-4.124561E-4
-4.124561E-4
-4.124561E-4
-4.124561E-4
-4.124561E-4
-4.124561E-4
-4.124561E-4
-4.124561E-4
-4.124561E-4
-4.149411E-4
-4.149411E-4
-4.149411E-4
-4.149411E-4
-4.149411E-4
-4.149411E-4
-4.149411E-4
-4.149411E-4
-4.124561E-4
-4.124561E-4
-4.124561E-4
-4.149411E-4
-4.149411E-4
-4.149411E-4
-4.149411E-4
-4.149411E-4
-4.149411E-4
-4.149411E-4
-4.149411E-4
-4.149411E-4
-4.149411E-4
-4.149411E-4
-4.149411E-4
-4.149411E-4
-4.149411E-4
-4.149411E-4
-4.149411E-4
-4.149411E-4
-4.149411E-4
-4.149411E-4
-4.149411E-4
-4.149411E-4
-4.149411E-4
-4.149411E-4
-4.149411E-4
-4.149411E-4
-4.149411E-4
-4.149411E-4
-4.149411E-4
-4.149411E-4
-4.149411E-4
-4.124561E-4
-4.124561E-4
-4.124561E-4
-4.149411E-4
-4.149411E-4
-4.149411E-4
-4.149411E-4
-4.149411E-4
-4.149411E-4
-4.149411E-4
-4.124561E-4
-4.124561E-4
-4.124561E-4
-4.124561E-4
-4.124561E-4
-4.124561E-4
-4.124561E-4
-4.124561E-4
-4.124561E-4
-4.124561E-4
-4.124561E-4
-4.124561E-4
-4.124561E-4
-4.124561E-4
-4.124561E-4
-4.124561E-4
-4.124561E-4
-4.124561E-4
-4.124561E-4
-4.124561E-4
-4.124561E-4
-4.124561E-4
-4.124561E-4
-4.124561E-4
-4.124561E-4
-4.124561E-4
-4.124561E-4
-4.124561E-4
-4.124561E-4
-4.124561E-4
-4.149411E-4
-4.149411E-4
-4.149411E-4
-4.149411E-4
-4.149411E-4
-4.149411E-4
-4.149411E-4
-4.149411E-4
-4.149411E-4
-4.149411E-4
-4.149411E-4
-4.149411E-4
-4.149411E-4
-4.149411E-4
-4.149411E-4
-4.149411E-4
-4.149411E-4
-4.149411E-4
-4.149411E-4
-4.149411E-4
-4.174260E-4
-4.174260E-4
-4.174260E-4
-4.174260E-4
-4.174260E-4
-4.174260E-4
-4.174260E-4
-4.174260E-4
-4.174260E-4
-4.174260E-4
-4.174260E-4
-4.174260E-4
-4.174260E-4
-4.174260E-4
-4.174260E-4
-4.199109E-4
-4.199109E-4
-4.199109E-4
-4.199109E-4
-4.199109E-4
-4.199109E-4
-4.199109E-4
-4.199109E-4
-4.199109E-4
-4.199109E-4
-4.199109E-4
-4.199109E-4
-4.174260E-4
-4.174260E-4
-4.149411E-4
-4.149411E-4
-4.149411E-4
-4.149411E-4
-4.149411E-4
-4.149411E-4
-4.149411E-4
-4.149411E-4
-4.149411E-4
-4.149411E-4
-4.149411E-4
-4.149411E-4
-4.149411E-4
-4.149411E-4
-4.149411E-4
-4.149411E-4
-4.149411E-4
-4.149411E-4
-4.149411E-4
-4.149411E-4
-4.149411E-4
-4.149411E-4
-4.149411E-4
-4.149411E-4
-4.124561E-4
-4.124561E-4
-4.124561E-4
-4.124561E-4
-4.124561E-4
-4.124561E-4
-4.124561E-4
-4.124561E-4
-4.124561E-4
-4.124561E-4
-4.124561E-4
-4.124561E-4
-4.124561E-4
-4.124561E-4
-4.124561E-4
-4.124561E-4
-4.124561E-4
-4.124561E-4
-4.099712E-4
-4.099712E-4
-4.099712E-4
-4.099712E-4
-4.099712E-4
-4.099712E-4
-4.099712E-4
-4.099712E-4
-4.099712E-4
-4.124561E-4
-4.124561E-4
-4.124561E-4
-4.124561E-4
-4.124561E-4
-4.124561E-4
-4.124561E-4
-4.124561E-4
-4.124561E-4
-4.149411E-4
-4.149411E-4
-4.149411E-4
-4.149411E-4
-4.149411E-4
-4.149411E-4
-4.149411E-4
-4.149411E-4
-4.174260E-4
-4.174260E-4
-4.174260E-4
-4.174260E-4
-4.174260E-4
-4.174260E-4
-4.174260E-4
-4.199109E-4
-4.199109E-4
-4.199109E-4
-4.199109E-4
-4.199109E-4
-4.199109E-4
-4.223958E-4
-4.223958E-4
-4.223958E-4
-4.223958E-4
-4.223958E-4
-4.223958E-4
-4.223958E-4
-4.223958E-4
-4.223958E-4
-4.223958E-4
-4.223958E-4
-4.223958E-4
-4.248808E-4
-4.248808E-4
-4.248808E-4
-4.248808E-4
-4.248808E-4
-4.248808E-4
-4.248808E-4
-4.273657E-4
-4.273657E-4
-4.273657E-4
-4.273657E-4
-4.273657E-4
-4.298506E-4
-4.298506E-4
-4.298506E-4
-4.298506E-4
-4.298506E-4
-4.298506E-4
-4.323356E-4
-4.323356E-4
-4.323356E-4
-4.323356E-4
-4.323356E-4
-4.323356E-4
-4.348205E-4
-4.348205E-4
-4.348205E-4
-4.348205E-4
-4.373055E-4
-4.373055E-4
-4.373055E-4
-4.373055E-4
-4.397903E-4
-4.397903E-4
-4.397903E-4
-4.397903E-4
-4.397903E-4
-4.422753E-4
-4.422753E-4
-4.422753E-4
-4.422753E-4
-4.422753E-4
-4.422753E-4
-4.422753E-4
-4.422753E-4
-4.422753E-4
-4.422753E-4
-4.447602E-4
-4.447602E-4
-4.447602E-4
-4.447602E-4
-4.447602E-4
-4.447602E-4
-4.472451E-4
-4.472451E-4
-4.472451E-4
-4.447602E-4
-4.447602E-4
-4.472451E-4
-4.472451E-4
-4.472451E-4
-4.472451E-4
-4.472451E-4
-4.472451E-4
-4.472451E-4
-4.472451E-4
-4.472451E-4
-4.472451E-4
-4.472451E-4
-4.472451E-4
-4.472451E-4
-4.472451E-4
-4.472451E-4
-4.472451E-4
-4.472451E-4
-4.497301E-4
-4.497301E-4
-4.497301E-4
-4.497301E-4
-4.497301E-4
-4.497301E-4
-4.497301E-4
-4.497301E-4
-4.497301E-4
-4.497301E-4
-4.497301E-4
-4.522150E-4
-4.522150E-4
-4.522150E-4
-4.522150E-4
-4.522150E-4
-4.522150E-4
-4.522150E-4
-4.522150E-4
-4.522150E-4
-4.522150E-4
-4.522150E-4
-4.522150E-4
-4.522150E-4
-4.522150E-4
-4.522150E-4
-4.522150E-4
-4.522150E-4
-4.522150E-4
-4.522150E-4
-4.522150E-4
-4.522150E-4
-4.522150E-4
-4.522150E-4
-4.522150E-4
-4.522150E-4
-4.522150E-4
-4.522150E-4
-4.522150E-4
-4.522150E-4
-4.522150E-4
-4.522150E-4
-4.546999E-4
-4.546999E-4
-4.546999E-4
-4.546999E-4
-4.546999E-4
-4.546999E-4
-4.546999E-4
-4.546999E-4
-4.546999E-4
-4.546999E-4
-4.546999E-4
-4.546999E-4
-4.546999E-4
-4.546999E-4
-4.546999E-4
-4.546999E-4
-4.546999E-4
-4.546999E-4
-4.571849E-4
-4.571849E-4
-4.571849E-4
-4.571849E-4
-4.571849E-4
-4.596698E-4
-4.596698E-4
-4.596698E-4
-4.596698E-4
-4.596698E-4
-4.596698E-4
-4.621548E-4
-4.621548E-4
-4.621548E-4
-4.621548E-4
-4.646397E-4
-4.646397E-4
-4.646397E-4
-4.646397E-4
-4.646397E-4
-4.646397E-4
-4.646397E-4
-4.671246E-4
-4.671246E-4
-4.671246E-4
-4.696095E-4
-4.696095E-4
-4.696095E-4
-4.696095E-4
-4.696095E-4
-4.696095E-4
-4.696095E-4
-4.696095E-4
-4.696095E-4
-4.720944E-4
-4.720944E-4
-4.720944E-4
-4.720944E-4
-4.720944E-4
-4.720944E-4
-4.696095E-4
-4.646397E-4
-4.621548E-4
-4.621548E-4
-4.621548E-4
-4.646397E-4
-4.646397E-4
-4.646397E-4
-4.646397E-4
-4.646397E-4
-4.621548E-4
-4.621548E-4
-4.621548E-4
-4.621548E-4
-4.621548E-4
-4.621548E-4
-4.621548E-4
-4.621548E-4
-4.621548E-4
-4.621548E-4
-4.646397E-4
-4.646397E-4
-4.621548E-4
-4.621548E-4
-4.621548E-4
-4.621548E-4
-4.646397E-4
-4.646397E-4
-4.646397E-4
-4.646397E-4
-4.646397E-4
-4.646397E-4
-4.646397E-4
-4.646397E-4
-4.646397E-4
-4.646397E-4
-4.646397E-4
-4.646397E-4
-4.646397E-4
-4.671246E-4
-4.671246E-4
-4.671246E-4
-4.671246E-4
-4.671246E-4
-4.671246E-4
-4.671246E-4
-4.671246E-4
-4.671246E-4
-4.671246E-4
-4.696095E-4
-4.696095E-4
-4.696095E-4
-4.696095E-4
-4.696095E-4
-4.696095E-4
-4.720944E-4
-4.720944E-4
-4.720944E-4
-4.720944E-4
-4.720944E-4
-4.720944E-4
-4.720944E-4
-4.720944E-4
-4.720944E-4
-4.720944E-4
-4.720944E-4
-4.720944E-4
-4.745794E-4
-4.745794E-4
-4.745794E-4
-4.745794E-4
-4.745794E-4
-4.745794E-4
-4.745794E-4
-4.745794E-4
-4.745794E-4
-4.745794E-4
-4.770643E-4
-4.770643E-4
-4.770643E-4
-4.770643E-4
-4.770643E-4
-4.770643E-4
-4.770643E-4
-4.770643E-4
-4.770643E-4
-4.795492E-4
-4.795492E-4
-4.795492E-4
-4.795492E-4
-4.795492E-4
-4.795492E-4
-4.795492E-4
-4.795492E-4
-4.795492E-4
-4.795492E-4
-4.795492E-4
-4.795492E-4
-4.795492E-4
-4.820342E-4
-4.820342E-4
-4.820342E-4
-4.820342E-4
-4.820342E-4
-4.820342E-4
-4.820342E-4
-4.820342E-4
-4.845191E-4
-4.845191E-4
-4.845191E-4
-4.845191E-4
-4.845191E-4
-4.845191E-4
-4.845191E-4
-4.845191E-4
-4.845191E-4
-4.845191E-4
-4.845191E-4
-4.845191E-4
-4.845191E-4
-4.845191E-4
-4.820342E-4
-4.820342E-4
-4.820342E-4
-4.820342E-4
-4.820342E-4
-4.820342E-4
-4.820342E-4
-4.820342E-4
-4.820342E-4
-4.820342E-4
-4.820342E-4
-4.820342E-4
-4.820342E-4
-4.795492E-4
-4.795492E-4
-4.795492E-4
-4.795492E-4
-4.795492E-4
-4.795492E-4
-4.795492E-4
-4.795492E-4
-4.795492E-4
-4.795492E-4
-4.770643E-4
-4.770643E-4
-4.770643E-4
-4.770643E-4
-4.770643E-4
-4.770643E-4
-4.745794E-4
-4.745794E-4
-4.745794E-4
-4.745794E-4
-4.720944E-4
-4.720944E-4
-4.720944E-4
-4.720944E-4
-4.696095E-4
-4.696095E-4
-4.696095E-4
-4.696095E-4
-4.646397E-4
-4.621548E-4
-4.596698E-4
-4.596698E-4
-4.596698E-4
-4.596698E-4
-4.596698E-4
-4.571849E-4
-4.571849E-4
-4.546999E-4
-4.546999E-4
-4.546999E-4
-4.546999E-4
-4.546999E-4
-4.546999E-4
-4.546999E-4
-4.546999E-4
-4.546999E-4
-4.546999E-4
-4.546999E-4
-4.522150E-4
-4.522150E-4
-4.522150E-4
-4.522150E-4
-4.522150E-4
-4.497301E-4
-4.497301E-4
-4.497301E-4
-4.472451E-4
-4.472451E-4
-4.472451E-4
-4.472451E-4
-4.447602E-4
-4.447602E-4
-4.447602E-4
-4.447602E-4
-4.447602E-4
-4.447602E-4
-4.447602E-4
-4.447602E-4
-4.447602E-4
-4.447602E-4
-4.422753E-4
-4.422753E-4
-4.422753E-4
-4.422753E-4
-4.422753E-4
-4.422753E-4
-4.422753E-4
-4.397903E-4
-4.397903E-4
-4.397903E-4
-4.397903E-4
-4.397903E-4
-4.397903E-4
-4.373055E-4
-4.373055E-4
-4.373055E-4
-4.373055E-4
-4.373055E-4
-4.373055E-4
-4.373055E-4
-4.373055E-4
-4.373055E-4
-4.373055E-4
-4.373055E-4
-4.348205E-4
-4.348205E-4
-4.348205E-4
-4.348205E-4
-4.348205E-4
-4.348205E-4
-4.323356E-4
-4.323356E-4
-4.323356E-4
-4.323356E-4
-4.323356E-4
-4.323356E-4
-4.323356E-4
-4.323356E-4
-4.323356E-4
-4.298506E-4
-4.298506E-4
-4.298506E-4
-4.298506E-4
-4.298506E-4
-4.298506E-4
-4.298506E-4
-4.298506E-4
-4.298506E-4
-4.298506E-4
-4.298506E-4
-4.273657E-4
-4.273657E-4
-4.273657E-4
-4.273657E-4
-4.273657E-4
-4.248808E-4
-4.248808E-4
-4.248808E-4
-4.248808E-4
-4.248808E-4
-4.248808E-4
-4.248808E-4
-4.248808E-4
-4.248808E-4
-4.248808E-4
-4.248808E-4
-4.248808E-4
-4.248808E-4
-4.248808E-4
-4.223958E-4
-4.223958E-4
-4.223958E-4
-4.223958E-4
-4.223958E-4
-4.223958E-4
-4.223958E-4
-4.223958E-4
-4.223958E-4
-4.223958E-4
-4.223958E-4
-4.199109E-4
-4.199109E-4
-4.199109E-4
-4.199109E-4
-4.199109E-4
-4.199109E-4
-4.199109E-4
-4.199109E-4
-4.199109E-4
-4.199109E-4
-4.199109E-4
-4.199109E-4
-4.199109E-4
-4.199109E-4
-4.199109E-4
-4.199109E-4
-4.174260E-4
-4.174260E-4
-4.174260E-4
-4.174260E-4
-4.174260E-4
-4.174260E-4
-4.174260E-4
-4.174260E-4
-4.174260E-4
-4.174260E-4
-4.174260E-4
-4.174260E-4
-4.174260E-4
-4.149411E-4
-4.149411E-4
-4.149411E-4
-4.149411E-4
-4.149411E-4
-4.149411E-4
-4.149411E-4
-4.149411E-4
-4.149411E-4
-4.149411E-4
-4.149411E-4
-4.149411E-4
-4.149411E-4
-4.149411E-4
-4.124561E-4
-4.124561E-4
-4.124561E-4
-4.149411E-4
-4.149411E-4
-4.149411E-4
-4.149411E-4
-4.149411E-4
-4.149411E-4
-4.149411E-4
-4.149411E-4
-4.149411E-4
-4.149411E-4
-4.149411E-4
-4.149411E-4
-4.149411E-4
-4.149411E-4
-4.149411E-4
-4.149411E-4
-4.149411E-4
-4.149411E-4
-4.149411E-4
-4.149411E-4
-4.149411E-4
-4.149411E-4
-4.149411E-4
-4.149411E-4
-4.149411E-4
-4.149411E-4
-4.149411E-4
-4.149411E-4
-4.149411E-4
-4.149411E-4
-4.149411E-4
-4.149411E-4
-4.149411E-4
-4.149411E-4
-4.149411E-4
-4.149411E-4
-4.149411E-4
-4.149411E-4
-4.149411E-4
-4.149411E-4
-4.149411E-4
-4.149411E-4
-4.149411E-4
-4.149411E-4
-4.149411E-4
-4.149411E-4
-4.149411E-4
-4.174260E-4
-4.174260E-4
-4.174260E-4
-4.174260E-4
-4.174260E-4
-4.174260E-4
-4.199109E-4
-4.199109E-4
-4.199109E-4
-4.199109E-4
-4.199109E-4
-4.199109E-4
-4.199109E-4
-4.223958E-4
-4.223958E-4
-4.223958E-4
-4.199109E-4
-4.199109E-4
-4.199109E-4
-4.199109E-4
-4.199109E-4
-4.199109E-4
-4.199109E-4
-4.199109E-4
-4.199109E-4
-4.199109E-4
-4.199109E-4
-4.199109E-4
-4.199109E-4
-4.199109E-4
-4.199109E-4
-4.199109E-4
-4.199109E-4
-4.199109E-4
-4.199109E-4
-4.199109E-4
-4.199109E-4
-4.199109E-4
-4.199109E-4
-4.199109E-4
-4.199109E-4
-4.199109E-4
-4.199109E-4
-4.223958E-4
-4.223958E-4
-4.223958E-4
-4.223958E-4
-4.223958E-4
-4.223958E-4
-4.223958E-4
-4.223958E-4
-4.223958E-4
-4.223958E-4
-4.223958E-4
-4.223958E-4
-4.223958E-4
-4.223958E-4
-4.223958E-4
-4.223958E-4
-4.223958E-4
-4.223958E-4
-4.223958E-4
-4.223958E-4
-4.223958E-4
-4.223958E-4
-4.223958E-4
-4.199109E-4
-4.199109E-4
-4.199109E-4
-4.199109E-4
-4.199109E-4
-4.223958E-4
-4.223958E-4
-4.223958E-4
-4.223958E-4
-4.223958E-4
-4.223958E-4
-4.223958E-4
-4.223958E-4
-4.223958E-4
-4.223958E-4
-4.223958E-4
-4.223958E-4
-4.223958E-4
-4.223958E-4
-4.223958E-4
-4.248808E-4
-4.248808E-4
-4.248808E-4
-4.248808E-4
-4.248808E-4
-4.248808E-4
-4.248808E-4
-4.248808E-4
-4.248808E-4
-4.248808E-4
-4.248808E-4
-4.273657E-4
-4.273657E-4
-4.273657E-4
-4.273657E-4
-4.273657E-4
-4.273657E-4
-4.273657E-4
-4.273657E-4
-4.298506E-4
-4.298506E-4
-4.298506E-4
-4.298506E-4
-4.298506E-4
-4.298506E-4
-4.298506E-4
-4.298506E-4
-4.298506E-4
-4.298506E-4
-4.298506E-4
-4.298506E-4
-4.298506E-4
-4.298506E-4
-4.298506E-4
-4.298506E-4
-4.298506E-4
-4.323356E-4
-4.323356E-4
-4.323356E-4
-4.323356E-4
-4.323356E-4
-4.323356E-4
-4.323356E-4
-4.298506E-4
-4.298506E-4
-4.323356E-4
-4.323356E-4
-4.323356E-4
-4.323356E-4
-4.323356E-4
-4.323356E-4
-4.323356E-4
-4.323356E-4
-4.323356E-4
-4.323356E-4
-4.323356E-4
-4.323356E-4
-4.323356E-4
-4.348205E-4
-4.348205E-4
-4.348205E-4
-4.348205E-4
-4.348205E-4
-4.348205E-4
-4.348205E-4
-4.348205E-4
-4.348205E-4
-4.348205E-4
-4.348205E-4
-4.348205E-4
-4.348205E-4
-4.348205E-4
-4.348205E-4
-4.348205E-4
-4.348205E-4
-4.348205E-4
-4.348205E-4
-4.373055E-4
-4.373055E-4
-4.373055E-4
-4.373055E-4
-4.373055E-4
-4.373055E-4
-4.373055E-4
-4.373055E-4
-4.373055E-4
-4.373055E-4
-4.373055E-4
-4.397903E-4
-4.397903E-4
-4.397903E-4
-4.397903E-4
-4.397903E-4
-4.397903E-4
-4.397903E-4
-4.397903E-4
-4.397903E-4
-4.397903E-4
-4.397903E-4
-4.397903E-4
-4.397903E-4
-4.397903E-4
-4.422753E-4
-4.422753E-4
-4.422753E-4
-4.422753E-4
-4.422753E-4
-4.422753E-4
-4.422753E-4
-4.422753E-4
-4.422753E-4
-4.422753E-4
-4.422753E-4
-4.422753E-4
-4.447602E-4
-4.447602E-4
-4.447602E-4
-4.447602E-4
-4.447602E-4
-4.447602E-4
-4.447602E-4
-4.472451E-4
-4.472451E-4
-4.472451E-4
-4.472451E-4
-4.472451E-4
-4.472451E-4
-4.472451E-4
-4.497301E-4
-4.497301E-4
-4.497301E-4
-4.497301E-4
-4.497301E-4
-4.497301E-4
-4.497301E-4
-4.497301E-4
-4.497301E-4
-4.497301E-4
-4.497301E-4
-4.497301E-4
-4.497301E-4
-4.497301E-4
-4.522150E-4
-4.522150E-4
-4.522150E-4
-4.522150E-4
-4.522150E-4
-4.522150E-4
-4.522150E-4
-4.546999E-4
-4.546999E-4
-4.546999E-4
-4.571849E-4
-4.571849E-4
-4.571849E-4
-4.596698E-4
-4.596698E-4
-4.596698E-4
-4.596698E-4
-4.621548E-4
-4.621548E-4
-4.621548E-4
-4.621548E-4
-4.621548E-4
-4.621548E-4
-4.621548E-4
-4.621548E-4
-4.621548E-4
-4.621548E-4
-4.621548E-4
-4.621548E-4
-4.621548E-4
-4.646397E-4
-4.646397E-4
-4.646397E-4
-4.646397E-4
-4.646397E-4
-4.646397E-4
-4.646397E-4
-4.646397E-4
-4.646397E-4
-4.646397E-4
-4.671246E-4
-4.671246E-4
-4.671246E-4
-4.671246E-4
-4.671246E-4
-4.671246E-4
-4.671246E-4
-4.671246E-4
-4.671246E-4
-4.671246E-4
-4.671246E-4
-4.696095E-4
-4.696095E-4
-4.696095E-4
-4.696095E-4
-4.720944E-4
-4.720944E-4
-4.720944E-4
-4.720944E-4
-4.745794E-4
-4.745794E-4
-4.745794E-4
-4.770643E-4
-4.770643E-4
-4.795492E-4
-4.795492E-4
-4.795492E-4
-4.820342E-4
-4.820342E-4
-4.820342E-4
-4.820342E-4
-4.845191E-4
-4.845191E-4
-4.845191E-4
-4.845191E-4
-4.870040E-4
-4.870040E-4
-4.870040E-4
-4.870040E-4
-4.894890E-4
-4.894890E-4
-4.894890E-4
-4.919739E-4
-4.919739E-4
-4.919739E-4
-4.919739E-4
-4.919739E-4
-4.919739E-4
-4.944588E-4
-4.944588E-4
-4.969438E-4
-4.969438E-4
-4.994286E-4
-4.994286E-4
-4.994286E-4
-4.969438E-4
-4.969438E-4
-4.969438E-4
-4.969438E-4
-4.969438E-4
-4.969438E-4
-4.969438E-4
-4.969438E-4
-4.969438E-4
-4.969438E-4
-4.969438E-4
-4.969438E-4
-4.944588E-4
-4.944588E-4
-4.944588E-4
-4.944588E-4
-4.944588E-4
-4.944588E-4
-4.944588E-4
-4.944588E-4
-4.919739E-4
-4.919739E-4
-4.894890E-4
-4.894890E-4
-4.894890E-4
-4.894890E-4
-4.894890E-4
-4.870040E-4
-4.870040E-4
-4.870040E-4
-4.870040E-4
-4.845191E-4
-4.845191E-4
-4.845191E-4
-4.845191E-4
-4.845191E-4
-4.820342E-4
-4.820342E-4
-4.820342E-4
-4.820342E-4
-4.820342E-4
-4.795492E-4
-4.795492E-4
-4.770643E-4
-4.770643E-4
-4.770643E-4
-4.770643E-4
-4.770643E-4
-4.770643E-4
-4.770643E-4
-4.770643E-4
-4.745794E-4
-4.745794E-4
-4.745794E-4
-4.745794E-4
-4.745794E-4
-4.745794E-4
-4.745794E-4
-4.745794E-4
-4.745794E-4
-4.745794E-4
-4.745794E-4
-4.745794E-4
-4.745794E-4
-4.745794E-4
-4.745794E-4
-4.720944E-4
-4.720944E-4
-4.720944E-4
-4.720944E-4
-4.720944E-4
-4.720944E-4
-4.720944E-4
-4.720944E-4
-4.720944E-4
-4.720944E-4
-4.720944E-4
-4.720944E-4
-4.720944E-4
-4.720944E-4
-4.720944E-4
-4.720944E-4
-4.720944E-4
-4.720944E-4
-4.720944E-4
-4.720944E-4
-4.720944E-4
-4.720944E-4
-4.745794E-4
-4.745794E-4
-4.745794E-4
-4.745794E-4
-4.745794E-4
-4.745794E-4
-4.745794E-4
-4.745794E-4
-4.745794E-4
-4.745794E-4
-4.745794E-4
-4.745794E-4
-4.745794E-4
-4.745794E-4
-4.745794E-4
-4.745794E-4
-4.745794E-4
-4.745794E-4
-4.745794E-4
-4.745794E-4
-4.745794E-4
-4.745794E-4
-4.745794E-4
-4.745794E-4
-4.745794E-4
-4.745794E-4
-4.745794E-4
-4.745794E-4
-4.745794E-4
-4.720944E-4
-4.720944E-4
-4.720944E-4
-4.720944E-4
-4.720944E-4
-4.720944E-4
-4.720944E-4
-4.720944E-4
-4.720944E-4
-4.696095E-4
-4.696095E-4
-4.696095E-4
-4.696095E-4
-4.696095E-4
-4.696095E-4
-4.696095E-4
-4.696095E-4
-4.671246E-4
-4.671246E-4
-4.671246E-4
-4.671246E-4
-4.671246E-4
-4.671246E-4
-4.671246E-4
-4.671246E-4
-4.671246E-4
-4.646397E-4
-4.646397E-4
-4.646397E-4
-4.646397E-4
-4.621548E-4
-4.621548E-4
-4.621548E-4
-4.621548E-4
-4.621548E-4
-4.621548E-4
-4.621548E-4
-4.596698E-4
-4.596698E-4
-4.596698E-4
-4.596698E-4
-4.596698E-4
-4.596698E-4
-4.596698E-4
-4.571849E-4
-4.571849E-4
-4.571849E-4
-4.571849E-4
-4.571849E-4
-4.546999E-4
-4.546999E-4
-4.546999E-4
-4.546999E-4
-4.546999E-4
-4.546999E-4
-4.522150E-4
-4.522150E-4
-4.522150E-4
-4.522150E-4
-4.522150E-4
-4.522150E-4
-4.497301E-4
-4.497301E-4
-4.472451E-4
-4.472451E-4
-4.472451E-4
-4.472451E-4
-4.472451E-4
-4.447602E-4
-4.447602E-4
-4.447602E-4
-4.447602E-4
-4.422753E-4
-4.422753E-4
-4.422753E-4
-4.422753E-4
-4.422753E-4
-4.397903E-4
-4.397903E-4
-4.397903E-4
-4.397903E-4
-4.373055E-4
-4.373055E-4
-4.373055E-4
-4.373055E-4
-4.373055E-4
-4.348205E-4
-4.348205E-4
-4.348205E-4
-4.348205E-4
-4.348205E-4
-4.348205E-4
-4.348205E-4
-4.323356E-4
-4.323356E-4
-4.323356E-4
-4.323356E-4
-4.323356E-4
-4.323356E-4
-4.323356E-4
-4.323356E-4
-4.323356E-4
-4.298506E-4
-4.298506E-4
-4.298506E-4
-4.298506E-4
-4.298506E-4
-4.298506E-4
-4.298506E-4
-4.298506E-4
-4.298506E-4
-4.298506E-4
-4.298506E-4
-4.298506E-4
-4.298506E-4
-4.298506E-4
-4.298506E-4
-4.298506E-4
-4.298506E-4
-4.298506E-4
-4.298506E-4
-4.323356E-4
-4.323356E-4
-4.323356E-4
-4.323356E-4
-4.323356E-4
-4.323356E-4
-4.348205E-4
-4.348205E-4
-4.348205E-4
-4.348205E-4
-4.348205E-4
-4.348205E-4
-4.373055E-4
-4.373055E-4
-4.373055E-4
-4.348205E-4
-4.348205E-4
-4.348205E-4
-4.373055E-4
-4.373055E-4
-4.373055E-4
-4.373055E-4
-4.373055E-4
-4.373055E-4
-4.373055E-4
-4.348205E-4
-4.348205E-4
-4.348205E-4
-4.373055E-4
-4.373055E-4
-4.373055E-4
-4.348205E-4
-4.348205E-4
-4.348205E-4
-4.373055E-4
-4.373055E-4
-4.373055E-4
-4.373055E-4
-4.373055E-4
-4.373055E-4
-4.373055E-4
-4.373055E-4
-4.348205E-4
-4.348205E-4
-4.348205E-4
-4.348205E-4
-4.348205E-4
-4.348205E-4
-4.348205E-4
-4.348205E-4
-4.348205E-4
-4.348205E-4
-4.348205E-4
-4.348205E-4
-4.348205E-4
-4.348205E-4
-4.348205E-4
-4.348205E-4
-4.348205E-4
-4.348205E-4
-4.348205E-4
-4.348205E-4
-4.348205E-4
-4.373055E-4
-4.373055E-4
-4.348205E-4
-4.348205E-4
-4.348205E-4
-4.373055E-4
-4.373055E-4
-4.373055E-4
-4.373055E-4
-4.373055E-4
-4.373055E-4
-4.348205E-4
-4.348205E-4
-4.348205E-4
-4.348205E-4
-4.348205E-4
-4.348205E-4
-4.348205E-4
-4.348205E-4
-4.348205E-4
-4.348205E-4
-4.348205E-4
-4.348205E-4
-4.348205E-4
-4.348205E-4
-4.348205E-4
-4.348205E-4
-4.348205E-4
-4.348205E-4
-4.348205E-4
-4.348205E-4
-4.348205E-4
-4.348205E-4
-4.348205E-4
-4.348205E-4
-4.348205E-4
-4.348205E-4
-4.348205E-4
-4.348205E-4
-4.348205E-4
-4.348205E-4
-4.348205E-4
-4.348205E-4
-4.348205E-4
-4.348205E-4
-4.373055E-4
-4.373055E-4
-4.373055E-4
-4.373055E-4
-4.373055E-4
-4.373055E-4
-4.373055E-4
-4.373055E-4
-4.373055E-4
-4.373055E-4
-4.397903E-4
-4.397903E-4
-4.397903E-4
-4.397903E-4
-4.397903E-4
-4.397903E-4
-4.397903E-4
-4.397903E-4
-4.397903E-4
-4.397903E-4
-4.397903E-4
-4.397903E-4
-4.397903E-4
-4.422753E-4
-4.422753E-4
-4.422753E-4
-4.422753E-4
-4.397903E-4
-4.422753E-4
-4.422753E-4
-4.422753E-4
-4.422753E-4
-4.422753E-4
-4.422753E-4
-4.422753E-4
-4.422753E-4
-4.422753E-4
-4.422753E-4
-4.422753E-4
-4.422753E-4
-4.422753E-4
-4.422753E-4
-4.422753E-4
-4.422753E-4
-4.422753E-4
-4.422753E-4
-4.422753E-4
-4.422753E-4
-4.422753E-4
-4.422753E-4
-4.422753E-4
-4.422753E-4
-4.422753E-4
-4.422753E-4
-4.422753E-4
-4.422753E-4
-4.447602E-4
-4.447602E-4
-4.447602E-4
-4.447602E-4
-4.447602E-4
-4.447602E-4
-4.447602E-4
-4.447602E-4
-4.447602E-4
-4.447602E-4
-4.447602E-4
-4.447602E-4
-4.447602E-4
-4.447602E-4
-4.447602E-4
-4.422753E-4
-4.422753E-4
-4.422753E-4
-4.422753E-4
-4.422753E-4
-4.397903E-4
-4.397903E-4
-4.397903E-4
-4.397903E-4
-4.397903E-4
-4.397903E-4
-4.397903E-4
-4.397903E-4
-4.373055E-4
-4.373055E-4
-4.373055E-4
-4.373055E-4
-4.373055E-4
-4.373055E-4
-4.373055E-4
-4.373055E-4
-4.373055E-4
-4.373055E-4
-4.373055E-4
-4.348205E-4
-4.348205E-4
-4.348205E-4
-4.348205E-4
-4.348205E-4
-4.348205E-4
-4.348205E-4
-4.348205E-4
-4.348205E-4
-4.348205E-4
-4.348205E-4
-4.348205E-4
-4.348205E-4
-4.323356E-4
-4.323356E-4
-4.323356E-4
-4.323356E-4
-4.323356E-4
-4.323356E-4
-4.323356E-4
-4.323356E-4
-4.323356E-4
-4.323356E-4
-4.348205E-4
-4.348205E-4
-4.348205E-4
-4.348205E-4
-4.348205E-4
-4.323356E-4
-4.323356E-4
-4.323356E-4
-4.348205E-4
-4.348205E-4
-4.348205E-4
-4.323356E-4
-4.323356E-4
-4.298506E-4
-4.248808E-4
-4.223958E-4
-4.199109E-4
-4.223958E-4
-4.223958E-4
-4.223958E-4
-4.223958E-4
-4.223958E-4
-4.223958E-4
-4.223958E-4
-4.223958E-4
-4.223958E-4
-4.223958E-4
-4.223958E-4
-4.223958E-4
-4.248808E-4
-4.248808E-4
-4.248808E-4
-4.248808E-4
-4.248808E-4
-4.248808E-4
-4.248808E-4
-4.248808E-4
-4.248808E-4
-4.248808E-4
-4.248808E-4
-4.248808E-4
-4.248808E-4
-4.273657E-4
-4.273657E-4
-4.273657E-4
-4.273657E-4
-4.298506E-4
-4.298506E-4
-4.298506E-4
-4.298506E-4
-4.298506E-4
-4.298506E-4
-4.298506E-4
-4.323356E-4
-4.323356E-4
-4.323356E-4
-4.323356E-4
-4.323356E-4
-4.323356E-4
-4.323356E-4
-4.348205E-4
-4.348205E-4
-4.348205E-4
-4.348205E-4
-4.348205E-4
-4.348205E-4
-4.348205E-4
-4.348205E-4
-4.348205E-4
-4.348205E-4
-4.348205E-4
-4.348205E-4
-4.348205E-4
-4.348205E-4
-4.348205E-4
-4.348205E-4
-4.348205E-4
-4.348205E-4
-4.348205E-4
-4.348205E-4
-4.348205E-4
-4.348205E-4
-4.348205E-4
-4.348205E-4
-4.348205E-4
-4.348205E-4
-4.323356E-4
-4.323356E-4
-4.323356E-4
-4.323356E-4
-4.323356E-4
-4.323356E-4
-4.323356E-4
-4.323356E-4
-4.298506E-4
-4.298506E-4
-4.298506E-4
-4.298506E-4
-4.298506E-4
-4.298506E-4
-4.273657E-4
-4.273657E-4
-4.273657E-4
-4.273657E-4
-4.273657E-4
-4.273657E-4
-4.248808E-4
-4.248808E-4
-4.248808E-4
-4.248808E-4
-4.248808E-4
-4.248808E-4
-4.248808E-4
-4.223958E-4
-4.223958E-4
-4.223958E-4
-4.223958E-4
-4.223958E-4
-4.223958E-4
-4.223958E-4
-4.223958E-4
-4.199109E-4
-4.199109E-4
-4.199109E-4
-4.199109E-4
-4.199109E-4
-4.199109E-4
-4.199109E-4
-4.199109E-4
-4.199109E-4
-4.199109E-4
-4.199109E-4
-4.199109E-4
-4.223958E-4
-4.223958E-4
-4.223958E-4
-4.223958E-4
-4.223958E-4
-4.223958E-4
-4.223958E-4
-4.223958E-4
-4.223958E-4
-4.248808E-4
-4.248808E-4
-4.248808E-4
-4.248808E-4
-4.248808E-4
-4.248808E-4
-4.248808E-4
-4.248808E-4
-4.248808E-4
-4.273657E-4
-4.273657E-4
-4.273657E-4
-4.273657E-4
-4.273657E-4
-4.273657E-4
-4.273657E-4
-4.273657E-4
-4.273657E-4
-4.298506E-4
-4.298506E-4
-4.298506E-4
-4.298506E-4
-4.298506E-4
-4.298506E-4
-4.323356E-4
-4.323356E-4
-4.323356E-4
-4.323356E-4
-4.323356E-4
-4.323356E-4
-4.348205E-4
-4.348205E-4
-4.348205E-4
-4.348205E-4
-4.348205E-4
-4.348205E-4
-4.348205E-4
-4.373055E-4
-4.373055E-4
-4.373055E-4
-4.373055E-4
-4.397903E-4
-4.397903E-4
-4.397903E-4
-4.422753E-4
-4.422753E-4
-4.422753E-4
-4.422753E-4
-4.447602E-4
-4.447602E-4
-4.447602E-4
-4.447602E-4
-4.447602E-4
-4.472451E-4
-4.472451E-4
-4.472451E-4
-4.497301E-4
-4.497301E-4
-4.522150E-4
-4.522150E-4
-4.522150E-4
-4.497301E-4
-4.497301E-4
-4.522150E-4
-4.522150E-4
-4.522150E-4
-4.522150E-4
-4.522150E-4
-4.522150E-4
-4.522150E-4
-4.522150E-4
-4.522150E-4
-4.546999E-4
-4.546999E-4
-4.546999E-4
-4.546999E-4
-4.546999E-4
-4.546999E-4
-4.546999E-4
-4.546999E-4
-4.546999E-4
-4.546999E-4
-4.546999E-4
-4.546999E-4
-4.571849E-4
-4.571849E-4
-4.571849E-4
-4.571849E-4
-4.546999E-4
-4.546999E-4
-4.546999E-4
-4.571849E-4
-4.546999E-4
-4.522150E-4
-4.422753E-4
-4.348205E-4
-4.323356E-4
-4.348205E-4
-4.348205E-4
-4.348205E-4
-4.348205E-4
-4.348205E-4
-4.348205E-4
-4.348205E-4
-4.348205E-4
-4.348205E-4
-4.348205E-4
-4.348205E-4
-4.348205E-4
-4.348205E-4
-4.348205E-4
-4.348205E-4
-4.348205E-4
-4.373055E-4
-4.373055E-4
-4.373055E-4
-4.373055E-4
-4.373055E-4
-4.373055E-4
-4.373055E-4
-4.397903E-4
-4.397903E-4
-4.397903E-4
-4.373055E-4
-4.373055E-4
-4.397903E-4
-4.397903E-4
-4.397903E-4
-4.397903E-4
-4.397903E-4
-4.397903E-4
-4.397903E-4
-4.397903E-4
-4.397903E-4
-4.397903E-4
-4.422753E-4
-4.422753E-4
-4.422753E-4
-4.422753E-4
-4.422753E-4
-4.422753E-4
-4.422753E-4
-4.422753E-4
-4.422753E-4
-4.422753E-4
-4.422753E-4
-4.422753E-4
-4.422753E-4
-4.422753E-4
-4.447602E-4
-4.447602E-4
-4.447602E-4
-4.447602E-4
-4.447602E-4
-4.447602E-4
-4.447602E-4
-4.447602E-4
-4.447602E-4
-4.472451E-4
-4.472451E-4
-4.472451E-4
-4.472451E-4
-4.472451E-4
-4.472451E-4
-4.497301E-4
-4.497301E-4
-4.497301E-4
-4.522150E-4
-4.522150E-4
-4.522150E-4
-4.546999E-4
-4.546999E-4
-4.546999E-4
-4.571849E-4
-4.571849E-4
-4.571849E-4
-4.596698E-4
-4.596698E-4
-4.621548E-4
-4.621548E-4
-4.621548E-4
-4.646397E-4
-4.646397E-4
-4.646397E-4
-4.671246E-4
-4.671246E-4
-4.671246E-4
-4.696095E-4
-4.696095E-4
-4.720944E-4
-4.720944E-4
-4.720944E-4
-4.720944E-4
-4.745794E-4
-4.745794E-4
-4.770643E-4
-4.770643E-4
-4.770643E-4
-4.770643E-4
-4.795492E-4
-4.820342E-4
-4.820342E-4
-4.820342E-4
-4.820342E-4
-4.820342E-4
-4.845191E-4
-4.845191E-4
-4.870040E-4
-4.870040E-4
-4.894890E-4
-4.894890E-4
-4.894890E-4
-4.894890E-4
-4.919739E-4
-4.919739E-4
-4.919739E-4
-4.944588E-4
-4.944588E-4
-4.944588E-4
-4.969438E-4
-4.969438E-4
-4.969438E-4
-4.969438E-4
-4.969438E-4
-4.994286E-4
-4.994286E-4
-4.994286E-4
-4.994286E-4
-5.019136E-4
-5.019136E-4
-5.019136E-4
-5.043985E-4
-5.043985E-4
-5.043985E-4
-5.043985E-4
-5.043985E-4
-5.043985E-4
-5.043985E-4
-5.043985E-4
-5.043985E-4
-5.068834E-4
-5.068834E-4
-5.068834E-4
-5.068834E-4
-5.068834E-4
-5.068834E-4
-5.093684E-4
-5.093684E-4
-5.093684E-4
-5.093684E-4
-5.093684E-4
-5.093684E-4
-5.093684E-4
-5.093684E-4
-5.093684E-4
-5.093684E-4
-5.093684E-4
-5.093684E-4
-5.093684E-4
-5.118533E-4
-5.118533E-4
-5.118533E-4
-5.118533E-4
-5.143383E-4
-5.143383E-4
-5.143383E-4
-5.143383E-4
-5.143383E-4
-5.143383E-4
-5.143383E-4
-5.143383E-4
-5.143383E-4
-5.143383E-4
-5.168232E-4
-5.168232E-4
-5.168232E-4
-5.168232E-4
-5.168232E-4
-5.168232E-4
-5.168232E-4
-5.168232E-4
-5.168232E-4
-5.168232E-4
-5.168232E-4
-5.168232E-4
-5.168232E-4
-5.168232E-4
-5.168232E-4
-5.168232E-4
-5.168232E-4
-5.168232E-4
-5.168232E-4
-5.168232E-4
-5.168232E-4
-5.168232E-4
-5.168232E-4
-5.168232E-4
-5.168232E-4
-5.168232E-4
-5.168232E-4
-5.168232E-4
-5.168232E-4
-5.168232E-4
-5.168232E-4
-5.168232E-4
-5.168232E-4
-5.168232E-4
-5.168232E-4
-5.168232E-4
-5.168232E-4
-5.168232E-4
-5.168232E-4
-5.168232E-4
-5.168232E-4
-5.168232E-4
-5.168232E-4
-5.168232E-4
-5.168232E-4
-5.168232E-4
-5.168232E-4
-5.168232E-4
-5.168232E-4
-5.168232E-4
-5.168232E-4
-5.168232E-4
-5.168232E-4
-5.168232E-4
-5.168232E-4
-5.168232E-4
-5.168232E-4
-5.168232E-4
-5.168232E-4
-5.193081E-4
-5.193081E-4
-5.193081E-4
-5.193081E-4
-5.193081E-4
-5.193081E-4
-5.217931E-4
-5.217931E-4
-5.217931E-4
-5.217931E-4
-5.242779E-4
-5.242779E-4
-5.242779E-4
-5.242779E-4
-5.242779E-4
-5.242779E-4
-5.242779E-4
-5.242779E-4
-5.242779E-4
-5.242779E-4
-5.242779E-4
-5.217931E-4
-5.217931E-4
-5.193081E-4
-5.193081E-4
-5.193081E-4
-5.193081E-4
-5.193081E-4
-5.193081E-4
-5.217931E-4
-5.217931E-4
-5.217931E-4
-5.217931E-4
-5.242779E-4
-5.242779E-4
-5.242779E-4
-5.242779E-4
-5.242779E-4
-5.242779E-4
-5.242779E-4
-5.242779E-4
-5.242779E-4
-5.242779E-4
-5.242779E-4
-5.242779E-4
-5.242779E-4
-5.242779E-4
-5.267629E-4
-5.267629E-4
-5.267629E-4
-5.242779E-4
-5.242779E-4
-5.217931E-4
-5.217931E-4
-5.217931E-4
-5.242779E-4
-5.242779E-4
-5.267629E-4
-5.292478E-4
-5.317327E-4
-5.342177E-4
-5.367026E-4
-5.391876E-4
-5.416725E-4
-5.441575E-4
-5.466423E-4
-5.491273E-4
-5.516121E-4
-5.540971E-4
-5.565821E-4
-5.565821E-4
-5.590670E-4
-5.590670E-4
-5.615519E-4
-5.615519E-4
-5.615519E-4
-5.615519E-4
-5.590670E-4
-5.590670E-4
-5.565821E-4
-5.565821E-4
-5.565821E-4
-5.565821E-4
-5.565821E-4
-5.565821E-4
-5.540971E-4
-5.540971E-4
-5.516121E-4
-5.516121E-4
-5.516121E-4
-5.491273E-4
-5.491273E-4
-5.466423E-4
-5.491273E-4
-5.491273E-4
-5.491273E-4
-5.491273E-4
-5.491273E-4
-5.491273E-4
-5.491273E-4
-5.491273E-4
-5.491273E-4
-5.491273E-4
-5.491273E-4
-5.466423E-4
-5.466423E-4
-5.466423E-4
-5.466423E-4
-5.466423E-4
-5.441575E-4
-5.441575E-4
-5.441575E-4
-5.416725E-4
-5.416725E-4
-5.416725E-4
-5.391876E-4
-5.391876E-4
-5.391876E-4
-5.391876E-4
-5.391876E-4
-5.391876E-4
-5.391876E-4
-5.416725E-4
-5.466423E-4
-5.491273E-4
-5.516121E-4
-5.565821E-4
-5.565821E-4
-5.590670E-4
-5.640368E-4
-5.640368E-4
-5.665218E-4
-5.665218E-4
-5.714916E-4
-5.764615E-4
-5.839163E-4
-5.864012E-4
-5.864012E-4
-5.888861E-4
-5.913711E-4
-5.963410E-4
-5.988258E-4
-6.013108E-4
-6.037957E-4
-6.037957E-4
-6.037957E-4
-6.062806E-4
-6.062806E-4
-6.087656E-4
-6.112505E-4
-6.112505E-4
-6.112505E-4
-6.087656E-4
-6.112505E-4
-6.162204E-4
-6.211903E-4
-6.211903E-4
-6.211903E-4
-6.211903E-4
-6.211903E-4
-6.236752E-4
-6.261601E-4
-6.286450E-4
-6.286450E-4
-6.311299E-4
-6.336148E-4
-6.336148E-4
-6.336148E-4
-6.311299E-4
-6.311299E-4
-6.286450E-4
-6.261601E-4
-6.236752E-4
-6.211903E-4
-6.162204E-4
-6.112505E-4
-6.087656E-4
-6.062806E-4
-6.062806E-4
-6.037957E-4
-5.988258E-4
-5.938560E-4
-5.888861E-4
-5.864012E-4
-5.839163E-4
-5.814313E-4
-5.789464E-4
-5.789464E-4
-5.789464E-4
-5.814313E-4
-5.814313E-4
-5.814313E-4
-5.814313E-4
-5.864012E-4
-5.963410E-4
-6.037957E-4
-6.062806E-4
-6.062806E-4
-6.062806E-4
-6.087656E-4
-6.112505E-4
-6.112505E-4
-6.062806E-4
-5.988258E-4
-5.938560E-4
-5.913711E-4
-5.913711E-4
-5.888861E-4
-5.864012E-4
-5.864012E-4
-5.839163E-4
-5.864012E-4
-5.888861E-4
-5.888861E-4
-5.913711E-4
-5.938560E-4
-5.938560E-4
-5.938560E-4
-5.988258E-4
-6.013108E-4
-6.037957E-4
-6.037957E-4
-6.062806E-4
-6.087656E-4
-6.112505E-4
-6.112505E-4
-6.137354E-4
-6.162204E-4
-6.187053E-4
-6.187053E-4
-6.211903E-4
-6.261601E-4
-6.286450E-4
-6.311299E-4
-6.311299E-4
-6.336148E-4
-6.360998E-4
-6.410697E-4
-6.460395E-4
-6.485245E-4
-6.510093E-4
-6.510093E-4
-6.510093E-4
-6.534943E-4
-6.534943E-4
-6.534943E-4
-6.534943E-4
-6.534943E-4
-6.559793E-4
-6.534943E-4
-6.510093E-4
-6.460395E-4
-6.435546E-4
-6.435546E-4
-6.435546E-4
-6.435546E-4
-6.385847E-4
-6.360998E-4
-6.360998E-4
-6.385847E-4
-6.385847E-4
-6.385847E-4
-6.360998E-4
-6.360998E-4
-6.360998E-4
-6.360998E-4
-6.360998E-4
-6.336148E-4
-6.311299E-4
-6.261601E-4
-6.236752E-4
-6.211903E-4
-6.211903E-4
-6.187053E-4
-6.137354E-4
-6.087656E-4
-6.013108E-4
-5.938560E-4
-5.913711E-4
-5.888861E-4
-5.864012E-4
-5.864012E-4
-5.839163E-4
-5.814313E-4
-5.789464E-4
-5.789464E-4
-5.789464E-4
-5.814313E-4
-5.789464E-4
-5.764615E-4
-5.739766E-4
-5.714916E-4
-5.690067E-4
-5.690067E-4
-5.665218E-4
-5.665218E-4
-5.665218E-4
-5.640368E-4
-5.640368E-4
-5.640368E-4
-5.640368E-4
-5.640368E-4
-5.665218E-4
-5.690067E-4
-5.690067E-4
-5.690067E-4
-5.690067E-4
-5.690067E-4
-5.665218E-4
-5.665218E-4
-5.665218E-4
-5.665218E-4
-5.665218E-4
-5.665218E-4
-5.665218E-4
-5.640368E-4
-5.615519E-4
-5.565821E-4
-5.540971E-4
-5.540971E-4
-5.565821E-4
-5.565821E-4
-5.540971E-4
-5.516121E-4
-5.516121E-4
-5.516121E-4
-5.540971E-4
-5.540971E-4
-5.516121E-4
-5.516121E-4
-5.491273E-4
-5.491273E-4
-5.491273E-4
-5.491273E-4
-5.491273E-4
-5.466423E-4
-5.441575E-4
-5.416725E-4
-5.416725E-4
-5.416725E-4
-5.391876E-4
-5.367026E-4
-5.317327E-4
-5.267629E-4
-5.267629E-4
-5.267629E-4
-5.292478E-4
-5.292478E-4
-5.242779E-4
-5.193081E-4
-5.168232E-4
-5.168232E-4
-5.168232E-4
-5.143383E-4
-5.093684E-4
-5.043985E-4
-5.019136E-4
-5.019136E-4
-5.043985E-4
-5.043985E-4
-5.019136E-4
-4.994286E-4
-4.969438E-4
-4.969438E-4
-4.944588E-4
-4.944588E-4
-4.944588E-4
-4.919739E-4
-4.894890E-4
-4.894890E-4
-4.894890E-4
-4.894890E-4
-4.870040E-4
-4.845191E-4
-4.820342E-4
-4.795492E-4
-4.770643E-4
-4.770643E-4
-4.745794E-4
-4.720944E-4
-4.696095E-4
-4.671246E-4
-4.646397E-4
-4.621548E-4
-4.621548E-4
-4.596698E-4
-4.596698E-4
-4.571849E-4
-4.571849E-4
-4.571849E-4
-4.546999E-4
-4.522150E-4
-4.497301E-4
-4.447602E-4
-4.422753E-4
-4.422753E-4
-4.422753E-4
-4.422753E-4
-4.422753E-4
-4.397903E-4
-4.373055E-4
-4.373055E-4
-4.373055E-4
-4.373055E-4
-4.373055E-4
-4.397903E-4
-4.422753E-4
-4.447602E-4
-4.447602E-4
-4.447602E-4
-4.472451E-4
-4.472451E-4
-4.497301E-4
-4.497301E-4
-4.522150E-4
-4.522150E-4
-4.546999E-4
-4.546999E-4
-4.546999E-4
-4.546999E-4
-4.571849E-4
-4.571849E-4
-4.571849E-4
-4.546999E-4
-4.546999E-4
-4.522150E-4
-4.522150E-4
-4.497301E-4
-4.497301E-4
-4.447602E-4
-4.422753E-4
-4.373055E-4
-4.348205E-4
-4.323356E-4
-4.298506E-4
-4.223958E-4
-4.149411E-4
-4.099712E-4
-4.050013E-4
-4.025164E-4
-3.975466E-4
-3.925767E-4
-3.876068E-4
-3.826370E-4
-3.776672E-4
-3.726972E-4
-3.677274E-4
-3.602727E-4
-3.553027E-4
-3.503329E-4
-3.453630E-4
-3.403932E-4
-3.354232E-4
-3.304535E-4
-3.254836E-4
-3.229986E-4
-3.180288E-4
-3.105739E-4
-3.056042E-4
-3.006343E-4
-2.956646E-4
-2.906946E-4
-2.832398E-4
-2.782699E-4
-2.733001E-4
-2.683302E-4
-2.633603E-4
-2.583906E-4
-2.559055E-4
-2.534206E-4
-2.509357E-4
-2.484509E-4
-2.459658E-4
-2.434809E-4
-2.409960E-4
-2.360262E-4
-2.310562E-4
-2.260864E-4
-2.211165E-4
-2.186316E-4
-2.136618E-4
-2.086920E-4
-2.012372E-4
-1.962673E-4
-1.912973E-4
-1.863276E-4
-1.838425E-4
-1.813576E-4
-1.788727E-4
-1.763878E-4
-1.739029E-4
-1.714180E-4
-1.689330E-4
-1.664481E-4
-1.639632E-4
-1.614783E-4
-1.589932E-4
-1.565083E-4
-1.540235E-4
-1.490536E-4
-1.465687E-4
-1.465687E-4
-1.440836E-4
-1.440836E-4
-1.440836E-4
-1.440836E-4
-1.465687E-4
-1.490536E-4
-1.515385E-4
-1.540235E-4
-1.565083E-4
-1.614783E-4
-1.664481E-4
-1.689330E-4
-1.689330E-4
-1.714180E-4
-1.739029E-4
-1.763878E-4
-1.813576E-4
-1.838425E-4
-1.838425E-4
-1.863276E-4
-1.863276E-4
-1.888125E-4
-1.912973E-4
-1.912973E-4
-1.937823E-4
-1.937823E-4
-1.937823E-4
-1.937823E-4
-1.937823E-4
-1.937823E-4
-1.937823E-4
-1.962673E-4
-1.962673E-4
-1.962673E-4
-1.987522E-4
-2.012372E-4
-2.012372E-4
-2.037220E-4
-2.037220E-4
-2.012372E-4
-2.012372E-4
-2.012372E-4
-2.037220E-4
-2.037220E-4
-2.037220E-4
-2.012372E-4
-2.012372E-4
-1.987522E-4
-1.962673E-4
-1.962673E-4
-1.937823E-4
-1.912973E-4
-1.888125E-4
-1.863276E-4
-1.838425E-4
-1.813576E-4
-1.813576E-4
-1.788727E-4
-1.763878E-4
-1.714180E-4
-1.689330E-4
-1.664481E-4
-1.639632E-4
-1.614783E-4
-1.589932E-4
-1.565083E-4
-1.540235E-4
-1.515385E-4
-1.490536E-4
-1.490536E-4
-1.465687E-4
-1.465687E-4
-1.440836E-4
-1.415988E-4
-1.391139E-4
-1.366290E-4
-1.316590E-4
-1.291742E-4
-1.266892E-4
-1.242043E-4
-1.217194E-4
-1.192344E-4
-1.142646E-4
-1.117796E-4
-1.092947E-4
-1.068099E-4
-1.043248E-4
-9.935498E-5
-9.686995E-5
-9.686995E-5
-9.438515E-5
-9.190023E-5
-8.941531E-5
-8.693028E-5
-8.196056E-5
-7.947552E-5
-7.699060E-5
-7.699060E-5
-7.450569E-5
-7.450569E-5
-7.202077E-5
-6.705093E-5
-6.456590E-5
-6.456590E-5
-6.456590E-5
-6.208098E-5
-5.959618E-5
-5.711126E-5
-5.462623E-5
-5.462623E-5
-5.462623E-5
-5.214131E-5
-5.214131E-5
-5.214131E-5
-4.965639E-5
-4.717147E-5
-4.717147E-5
-4.717147E-5
-4.468656E-5
-4.468656E-5
-4.220164E-5
-4.220164E-5
-4.220164E-5
-4.220164E-5
-4.220164E-5
-4.220164E-5
-4.220164E-5
-4.220164E-5
-3.971660E-5
-4.220164E-5
-4.220164E-5
-4.220164E-5
-4.220164E-5
-4.220164E-5
-4.220164E-5
-4.220164E-5
-4.220164E-5
-4.220164E-5
-4.220164E-5
-4.220164E-5
-4.220164E-5
-4.220164E-5
-3.971660E-5
-3.971660E-5
-3.971660E-5
-3.971660E-5
-3.971660E-5
-3.723180E-5
-3.723180E-5
-3.723180E-5
-3.723180E-5
-3.723180E-5
-3.723180E-5
-3.723180E-5
-3.723180E-5
-3.474689E-5
-3.226185E-5
-3.226185E-5
-3.226185E-5
-3.474689E-5
-3.474689E-5
-3.723180E-5
-3.723180E-5
-3.723180E-5
-3.723180E-5
-3.723180E-5
-3.723180E-5
-3.474689E-5
-3.474689E-5
-3.474689E-5
-3.474689E-5
-3.226185E-5
-2.977693E-5
-2.480710E-5
-1.983726E-5
-1.486731E-5
-1.238251E-5
-7.412553E-6
-4.927635E-6
-2.442837E-6
-2.442837E-6
4.220009E-8
4.220009E-8
2.527118E-6
2.527118E-6
2.527118E-6
4.220009E-8
-4.927635E-6
-7.412553E-6
-1.238251E-5
-1.735222E-5
-1.983726E-5
-2.480710E-5
-2.729201E-5
-2.977693E-5
-3.226185E-5
-3.474689E-5
-3.723180E-5
-4.220164E-5
-4.468656E-5
-4.717147E-5
-4.965639E-5
-5.214131E-5
-5.462623E-5
-5.711126E-5
-5.959618E-5
-6.208098E-5
-6.456590E-5
-6.953585E-5
-7.202077E-5
-7.450569E-5
-7.699060E-5
-7.947552E-5
-8.196056E-5
-8.444548E-5
-8.693028E-5
-9.190023E-5
-9.438515E-5
-9.686995E-5
-1.018399E-4
-1.043248E-4
-1.068099E-4
-1.092947E-4
-1.117796E-4
-1.142646E-4
-1.167495E-4
-1.167495E-4
-1.192344E-4
-1.217194E-4
-1.242043E-4
-1.266892E-4
-1.291742E-4
-1.291742E-4
-1.291742E-4
-1.316590E-4
-1.341440E-4
-1.341440E-4
-1.366290E-4
-1.366290E-4
-1.391139E-4
-1.391139E-4
-1.415988E-4
-1.415988E-4
-1.440836E-4
-1.440836E-4
-1.440836E-4
-1.440836E-4
-1.465687E-4
-1.465687E-4
-1.465687E-4
-1.465687E-4
-1.465687E-4
-1.465687E-4
-1.490536E-4
-1.490536E-4
-1.490536E-4
-1.490536E-4
-1.490536E-4
-1.490536E-4
-1.515385E-4
-1.515385E-4
-1.515385E-4
-1.515385E-4
-1.540235E-4
-1.540235E-4
-1.540235E-4
-1.565083E-4
-1.589932E-4
-1.589932E-4
-1.614783E-4
-1.614783E-4
-1.639632E-4
-1.639632E-4
-1.664481E-4
-1.664481E-4
-1.664481E-4
-1.689330E-4
-1.714180E-4
-1.739029E-4
-1.739029E-4
-1.763878E-4
-1.788727E-4
-1.813576E-4
-1.838425E-4
-1.863276E-4
-1.888125E-4
-1.888125E-4
-1.912973E-4
-1.912973E-4
-1.912973E-4
-1.888125E-4
-1.838425E-4
-1.813576E-4
-1.813576E-4
-1.788727E-4
-1.788727E-4
-1.763878E-4
-1.739029E-4
-1.714180E-4
-1.689330E-4
-1.664481E-4
-1.639632E-4
-1.614783E-4
-1.565083E-4
-1.540235E-4
-1.540235E-4
-1.515385E-4
-1.490536E-4
-1.490536E-4
-1.490536E-4
-1.490536E-4
-1.490536E-4
-1.490536E-4
-1.490536E-4
-1.515385E-4
-1.540235E-4
-1.565083E-4
-1.565083E-4
-1.589932E-4
-1.589932E-4
-1.589932E-4
-1.589932E-4
-1.614783E-4
-1.614783E-4
-1.639632E-4
-1.639632E-4
-1.639632E-4
-1.664481E-4
-1.664481E-4
-1.664481E-4
-1.664481E-4
-1.664481E-4
-1.664481E-4
-1.639632E-4
-1.639632E-4
-1.639632E-4
-1.639632E-4
-1.639632E-4
-1.639632E-4
-1.639632E-4
-1.639632E-4
-1.639632E-4
-1.639632E-4
-1.639632E-4
-1.639632E-4
-1.639632E-4
-1.639632E-4
-1.639632E-4
-1.664481E-4
-1.664481E-4
-1.664481E-4
-1.689330E-4
-1.689330E-4
-1.689330E-4
-1.714180E-4
-1.714180E-4
-1.714180E-4
-1.714180E-4
-1.714180E-4
-1.689330E-4
-1.689330E-4
-1.664481E-4
-1.664481E-4
-1.664481E-4
-1.664481E-4
-1.664481E-4
-1.664481E-4
-1.639632E-4
-1.639632E-4
-1.639632E-4
-1.614783E-4
-1.614783E-4
-1.614783E-4
-1.589932E-4
-1.589932E-4
-1.589932E-4
-1.565083E-4
-1.565083E-4
-1.540235E-4
-1.540235E-4
-1.540235E-4
-1.540235E-4
-1.540235E-4
-1.540235E-4
-1.540235E-4
-1.540235E-4
-1.540235E-4
-1.540235E-4
-1.540235E-4
-1.540235E-4
-1.540235E-4
-1.540235E-4
-1.540235E-4
-1.540235E-4
-1.540235E-4
-1.540235E-4
-1.515385E-4
-1.515385E-4
-1.515385E-4
-1.515385E-4
-1.515385E-4
-1.540235E-4
-1.540235E-4
-1.540235E-4
-1.540235E-4
-1.565083E-4
-1.565083E-4
-1.565083E-4
-1.565083E-4
-1.565083E-4
-1.565083E-4
-1.589932E-4
-1.589932E-4
-1.614783E-4
-1.614783E-4
-1.614783E-4
-1.639632E-4
-1.664481E-4
-1.664481E-4
-1.689330E-4
-1.714180E-4
-1.714180E-4
-1.739029E-4
-1.739029E-4
-1.739029E-4
-1.763878E-4
-1.788727E-4
-1.788727E-4
-1.813576E-4
-1.813576E-4
-1.813576E-4
-1.838425E-4
-1.838425E-4
-1.838425E-4
-1.863276E-4
-1.863276E-4
-1.863276E-4
-1.863276E-4
-1.863276E-4
-1.838425E-4
-1.838425E-4
-1.838425E-4
-1.838425E-4
-1.838425E-4
-1.838425E-4
-1.838425E-4
-1.813576E-4
-1.813576E-4
-1.813576E-4
-1.788727E-4
-1.788727E-4
-1.788727E-4
-1.813576E-4
-1.813576E-4
-1.838425E-4
-1.838425E-4
-1.863276E-4
-1.863276E-4
-1.888125E-4
-1.888125E-4
-1.912973E-4
-1.912973E-4
-1.912973E-4
-1.888125E-4
-1.888125E-4
-1.888125E-4
-1.888125E-4
-1.888125E-4
-1.863276E-4
-1.863276E-4
-1.863276E-4
-1.863276E-4
-1.838425E-4
-1.838425E-4
-1.813576E-4
-1.813576E-4
-1.788727E-4
-1.788727E-4
-1.763878E-4
-1.763878E-4
-1.739029E-4
-1.739029E-4
-1.739029E-4
-1.714180E-4
-1.664481E-4
-1.664481E-4
-1.639632E-4
-1.639632E-4
-1.639632E-4
-1.639632E-4
-1.664481E-4
-1.664481E-4
-1.664481E-4
-1.689330E-4
-1.689330E-4
-1.689330E-4
-1.714180E-4
-1.714180E-4
-1.714180E-4
-1.739029E-4
-1.739029E-4
-1.763878E-4
-1.788727E-4
-1.813576E-4
-1.838425E-4
-1.863276E-4
-1.888125E-4
-1.937823E-4
-1.962673E-4
-2.012372E-4
-2.062069E-4
-2.086920E-4
-2.136618E-4
-2.161467E-4
-2.186316E-4
-2.211165E-4
-2.236015E-4
-2.285713E-4
-2.335413E-4
-2.385110E-4
-2.434809E-4
-2.459658E-4
-2.509357E-4
-2.583906E-4
-2.658453E-4
-2.708151E-4
-2.757850E-4
-2.832398E-4
-2.882097E-4
-2.956646E-4
-3.031192E-4
-3.080890E-4
-3.155439E-4
-3.205137E-4
-3.254836E-4
-3.329383E-4
-3.379083E-4
-3.453630E-4
-3.528179E-4
-3.602727E-4
-3.677274E-4
-3.751822E-4
-3.826370E-4
-3.900918E-4
-3.950616E-4
-4.025164E-4
-4.074863E-4
-4.149411E-4
-4.223958E-4
-4.298506E-4
-4.373055E-4
-4.422753E-4
-4.497301E-4
-4.546999E-4
-4.596698E-4
-4.646397E-4
-4.696095E-4
-4.745794E-4
-4.820342E-4
-4.870040E-4
-4.919739E-4
-4.969438E-4
-5.019136E-4
-5.043985E-4
-5.093684E-4
-5.143383E-4
-5.168232E-4
-5.193081E-4
-5.217931E-4
-5.242779E-4
-5.267629E-4
-5.267629E-4
-5.267629E-4
-5.292478E-4
-5.292478E-4
-5.317327E-4
-5.317327E-4
-5.317327E-4
-5.342177E-4
-5.367026E-4
-5.391876E-4
-5.416725E-4
-5.441575E-4
-5.466423E-4
-5.491273E-4
-5.540971E-4
-5.565821E-4
-5.590670E-4
-5.640368E-4
-5.665218E-4
-5.714916E-4
-5.764615E-4
-5.814313E-4
-5.864012E-4
-5.913711E-4
-5.938560E-4
-5.988258E-4
-6.037957E-4
-6.062806E-4
-6.087656E-4
-6.112505E-4
-6.137354E-4
-6.162204E-4
-6.211903E-4
-6.236752E-4
-6.261601E-4
-6.286450E-4
-6.311299E-4
-6.336148E-4
-6.360998E-4
-6.336148E-4
-6.187053E-4
-6.013108E-4
-5.938560E-4
-5.988258E-4
-6.087656E-4
-6.162204E-4
-6.187053E-4
-6.211903E-4
-6.236752E-4
-6.261601E-4
-6.286450E-4
-6.336148E-4
-6.360998E-4
-6.410697E-4
-6.435546E-4
-6.460395E-4
-6.485245E-4
-6.510093E-4
-6.559793E-4
-6.609491E-4
-6.634340E-4
-6.659190E-4
-6.684039E-4
-6.708888E-4
-6.733738E-4
-6.783436E-4
-6.808285E-4
-6.833134E-4
-6.833134E-4
-6.857984E-4
-6.857984E-4
-6.882833E-4
-6.882833E-4
-6.882833E-4
-6.907682E-4
-6.907682E-4
-6.932532E-4
-6.932532E-4
-6.957381E-4
-6.932532E-4
-6.932532E-4
-6.932532E-4
-6.932532E-4
-6.932532E-4
-6.932532E-4
-6.907682E-4
-6.907682E-4
-6.882833E-4
-6.758587E-4
-6.534943E-4
-6.336148E-4
-6.236752E-4
-6.261601E-4
-6.311299E-4
-6.311299E-4
-6.286450E-4
-6.286450E-4
-6.286450E-4
-6.286450E-4
-6.286450E-4
-6.261601E-4
-6.261601E-4
-6.261601E-4
-6.261601E-4
-6.261601E-4
-6.236752E-4
-6.236752E-4
-6.236752E-4
-6.236752E-4
-6.236752E-4
-6.211903E-4
-6.187053E-4
-6.187053E-4
-6.162204E-4
-6.137354E-4
-6.112505E-4
-6.087656E-4
-6.062806E-4
-6.037957E-4
-6.013108E-4
-6.013108E-4
-5.988258E-4
-5.963410E-4
-5.938560E-4
-5.938560E-4
-5.938560E-4
-5.913711E-4
-5.888861E-4
-5.864012E-4
-5.839163E-4
-5.814313E-4
-5.814313E-4
-5.789464E-4
-5.789464E-4
-5.789464E-4
-5.814313E-4
-5.814313E-4
-5.814313E-4
-5.839163E-4
-5.839163E-4
-5.839163E-4
-5.814313E-4
-5.814313E-4
-5.814313E-4
-5.814313E-4
-5.789464E-4
-5.764615E-4
-5.764615E-4
-5.764615E-4
-5.764615E-4
-5.764615E-4
-5.739766E-4
-5.739766E-4
-5.739766E-4
-5.714916E-4
-5.714916E-4
-5.714916E-4
-5.714916E-4
-5.714916E-4
-5.714916E-4
-5.690067E-4
-5.690067E-4
-5.665218E-4
-5.640368E-4
-5.615519E-4
-5.590670E-4
-5.540971E-4
-5.367026E-4
-4.944588E-4
-4.472451E-4
-4.223958E-4
-4.223958E-4
-4.298506E-4
-4.323356E-4
-4.248808E-4
-4.174260E-4
-4.149411E-4
-4.149411E-4
-4.149411E-4
-4.124561E-4
-4.099712E-4
-4.050013E-4
-4.025164E-4
-4.000315E-4
-3.975466E-4
-3.975466E-4
-3.950616E-4
-3.925767E-4
-3.876068E-4
-3.826370E-4
-3.801520E-4
-3.751822E-4
-3.726972E-4
-3.702123E-4
-3.652425E-4
-3.602727E-4
-3.577876E-4
-3.528179E-4
-3.478479E-4
-3.453630E-4
-3.403932E-4
-3.379083E-4
-3.354232E-4
-3.329383E-4
-3.304535E-4
-3.279686E-4
-3.254836E-4
-3.229986E-4
-3.205137E-4
-3.180288E-4
-3.155439E-4
-3.105739E-4
-3.056042E-4
-3.006343E-4
-2.981494E-4
-2.931795E-4
-2.882097E-4
-2.832398E-4
-2.782699E-4
-2.733001E-4
-2.683302E-4
-2.633603E-4
-2.608753E-4
-2.583906E-4
-2.559055E-4
-2.534206E-4
-2.509357E-4
-2.484509E-4
-2.434809E-4
-2.385110E-4
-2.310562E-4
-2.236015E-4
-2.161467E-4
-2.111769E-4
-2.062069E-4
-2.012372E-4
-1.987522E-4
-1.937823E-4
-1.888125E-4
-1.813576E-4
-1.714180E-4
-1.664481E-4
-1.614783E-4
-1.589932E-4
-1.565083E-4
-1.515385E-4
-1.465687E-4
-1.440836E-4
-1.415988E-4
-1.391139E-4
-1.366290E-4
-1.341440E-4
-1.316590E-4
-1.291742E-4
-1.266892E-4
-1.266892E-4
-1.242043E-4
-1.266892E-4
-1.266892E-4
-1.291742E-4
-1.266892E-4
-1.291742E-4
-1.316590E-4
-1.341440E-4
-1.366290E-4
-1.366290E-4
-1.341440E-4
-1.316590E-4
-1.316590E-4
-1.316590E-4
-1.316590E-4
-1.316590E-4
-1.341440E-4
-1.366290E-4
-1.366290E-4
-1.366290E-4
-1.341440E-4
-1.341440E-4
-1.366290E-4
-1.391139E-4
-1.440836E-4
-1.440836E-4
-1.465687E-4
-1.465687E-4
-1.490536E-4
-1.490536E-4
-1.490536E-4
-1.490536E-4
-1.490536E-4
-1.490536E-4
-1.490536E-4
-1.490536E-4
-1.490536E-4
-1.465687E-4
-1.465687E-4
-1.465687E-4
-1.465687E-4
-1.465687E-4
-1.490536E-4
-1.490536E-4
-1.490536E-4
-1.465687E-4
-1.465687E-4
-1.465687E-4
-1.465687E-4
-1.465687E-4
-1.440836E-4
-1.440836E-4
-1.440836E-4
-1.465687E-4
-1.490536E-4
-1.490536E-4
-1.490536E-4
-1.490536E-4
-1.490536E-4
-1.465687E-4
-1.465687E-4
-1.465687E-4
-1.440836E-4
-1.440836E-4
-1.440836E-4
-1.440836E-4
-1.415988E-4
-1.391139E-4
-1.366290E-4
-1.341440E-4
-1.291742E-4
-1.266892E-4
-1.242043E-4
-1.217194E-4
-1.217194E-4
-1.192344E-4
-1.167495E-4
-1.117796E-4
-1.043248E-4
-9.935498E-5
-9.190023E-5
-8.693028E-5
-7.947552E-5
-7.450569E-5
-7.202077E-5
-6.953585E-5
-6.705093E-5
-6.456590E-5
-6.456590E-5
-5.959618E-5
-5.462623E-5
-4.965639E-5
-4.468656E-5
-3.971660E-5
-3.474689E-5
-2.977693E-5
-2.480710E-5
-1.735222E-5
-1.238251E-5
-9.897590E-6
-9.897590E-6
-7.412553E-6
-4.927635E-6
-2.442837E-6
4.220009E-8
2.527118E-6
5.012035E-6
7.497072E-6
1.246679E-5
1.743674E-5
2.240646E-5
2.489150E-5
2.737641E-5
2.986133E-5
3.234637E-5
3.483117E-5
3.731608E-5
4.228604E-5
4.725587E-5
5.222571E-5
5.719554E-5
6.465042E-5
7.210517E-5
7.707501E-5
8.204484E-5
8.701479E-5
8.949971E-5
9.198451E-5
9.695447E-5
1.019243E-4
1.068941E-4
1.093791E-4
1.143490E-4
1.193188E-4
1.242887E-4
1.317434E-4
1.391982E-4
1.466531E-4
1.541078E-4
1.615627E-4
1.690174E-4
1.715024E-4
1.739873E-4
1.764722E-4
1.814420E-4
1.864119E-4
1.913818E-4
1.988366E-4
2.038064E-4
2.112612E-4
2.162311E-4
2.236859E-4
2.311407E-4
2.361105E-4
2.410804E-4
2.460502E-4
2.535051E-4
2.634448E-4
2.684145E-4
2.684145E-4
2.659297E-4
2.634448E-4
2.659297E-4
2.684145E-4
2.684145E-4
2.684145E-4
2.684145E-4
2.684145E-4
2.708995E-4
2.708995E-4
2.684145E-4
2.684145E-4
2.684145E-4
2.684145E-4
2.684145E-4
2.659297E-4
2.634448E-4
2.609597E-4
2.559899E-4
2.510201E-4
2.485352E-4
2.460502E-4
2.435653E-4
2.410804E-4
2.361105E-4
2.336255E-4
2.286557E-4
2.261708E-4
2.212009E-4
2.162311E-4
2.112612E-4
2.062914E-4
2.038064E-4
1.988366E-4
1.963517E-4
1.938667E-4
1.913818E-4
1.913818E-4
1.913818E-4
1.888968E-4
1.864119E-4
1.839271E-4
1.814420E-4
1.764722E-4
1.715024E-4
1.665325E-4
1.615627E-4
1.565927E-4
1.516229E-4
1.466531E-4
1.441681E-4
1.441681E-4
1.416832E-4
1.416832E-4
1.391982E-4
1.367134E-4
1.317434E-4
1.267736E-4
1.242887E-4
1.242887E-4
1.267736E-4
1.267736E-4
1.267736E-4
1.242887E-4
1.242887E-4
1.267736E-4
1.267736E-4
1.292585E-4
1.292585E-4
1.292585E-4
1.317434E-4
1.317434E-4
1.317434E-4
1.317434E-4
1.317434E-4
1.317434E-4
1.317434E-4
1.367134E-4
1.441681E-4
1.516229E-4
1.590778E-4
1.565927E-4
1.466531E-4
1.342285E-4
1.242887E-4
1.168338E-4
1.118641E-4
1.068941E-4
9.695447E-5
8.949971E-5
8.204484E-5
7.956004E-5
8.204484E-5
8.949971E-5
1.019243E-4
1.168338E-4
1.342285E-4
1.491380E-4
1.590778E-4
1.640475E-4
1.690174E-4
1.690174E-4
1.640475E-4
1.541078E-4
1.466531E-4
1.466531E-4
1.541078E-4
1.665325E-4
1.739873E-4
1.789571E-4
1.913818E-4
2.087764E-4
2.286557E-4
2.510201E-4
2.634448E-4
2.708995E-4
2.783544E-4
2.833241E-4
2.882941E-4
2.957488E-4
3.081734E-4
3.230830E-4
3.379926E-4
3.504173E-4
3.603571E-4
3.653269E-4
3.727818E-4
3.752666E-4
3.777515E-4
3.802365E-4
3.827214E-4
3.876911E-4
3.951460E-4
3.976309E-4
4.001159E-4
4.001159E-4
3.976309E-4
3.926611E-4
3.901762E-4
3.876911E-4
3.876911E-4
3.852062E-4
3.802365E-4
3.702967E-4
3.653269E-4
3.628418E-4
3.653269E-4
3.653269E-4
3.653269E-4
3.603571E-4
3.553871E-4
3.504173E-4
3.479323E-4
3.454474E-4
3.454474E-4
3.429625E-4
3.404775E-4
3.379926E-4
3.404775E-4
3.429625E-4
3.454474E-4
3.479323E-4
3.504173E-4
3.504173E-4
3.479323E-4
3.429625E-4
3.404775E-4
3.379926E-4
3.355078E-4
3.330228E-4
3.330228E-4
3.305378E-4
3.305378E-4
3.280529E-4
3.255681E-4
3.230830E-4
3.205981E-4
3.205981E-4
3.205981E-4
3.230830E-4
3.230830E-4
3.230830E-4
3.205981E-4
3.255681E-4
3.404775E-4
3.553871E-4
3.578721E-4
3.529022E-4
3.454474E-4
3.454474E-4
3.479323E-4
3.479323E-4
3.454474E-4
3.454474E-4
3.479323E-4
3.479323E-4
3.504173E-4
3.504173E-4
3.479323E-4
3.429625E-4
3.379926E-4
3.355078E-4
3.330228E-4
3.305378E-4
3.280529E-4
3.255681E-4
3.255681E-4
3.230830E-4
3.230830E-4
3.230830E-4
3.255681E-4
3.280529E-4
3.280529E-4
3.280529E-4
3.255681E-4
3.230830E-4
3.181132E-4
3.181132E-4
3.181132E-4
3.156282E-4
3.131434E-4
3.081734E-4
3.056885E-4
3.056885E-4
3.106585E-4
3.181132E-4
3.255681E-4
3.355078E-4
3.429625E-4
3.454474E-4
3.454474E-4
3.429625E-4
3.404775E-4
3.404775E-4
3.379926E-4
3.404775E-4
3.404775E-4
3.404775E-4
3.429625E-4
3.479323E-4
3.504173E-4
3.553871E-4
3.553871E-4
3.553871E-4
3.529022E-4
3.529022E-4
3.529022E-4
3.553871E-4
3.603571E-4
3.653269E-4
3.727818E-4
3.752666E-4
3.777515E-4
3.802365E-4
3.802365E-4
3.827214E-4
3.852062E-4
3.901762E-4
3.976309E-4
4.050858E-4
4.125406E-4
4.199952E-4
4.274501E-4
4.324199E-4
4.373899E-4
4.373899E-4
4.373899E-4
4.373899E-4
4.398748E-4
4.398748E-4
4.423597E-4
4.423597E-4
4.448446E-4
4.448446E-4
4.448446E-4
4.423597E-4
4.373899E-4
4.299351E-4
4.274501E-4
4.249651E-4
4.249651E-4
4.199952E-4
4.125406E-4
4.100555E-4
4.075707E-4
4.075707E-4
4.075707E-4
4.075707E-4
4.075707E-4
4.075707E-4
4.050858E-4
3.976309E-4
3.876911E-4
3.777515E-4
3.727818E-4
3.702967E-4
3.678118E-4
3.678118E-4
3.678118E-4
3.628418E-4
3.578721E-4
3.529022E-4
3.529022E-4
3.603571E-4
3.628418E-4
3.628418E-4
3.603571E-4
3.578721E-4
3.553871E-4
3.529022E-4
3.504173E-4
3.479323E-4
3.479323E-4
3.479323E-4
3.479323E-4
3.479323E-4
3.454474E-4
3.454474E-4
3.429625E-4
3.429625E-4
3.429625E-4
3.429625E-4
3.404775E-4
3.379926E-4
3.355078E-4
3.355078E-4
3.355078E-4
3.355078E-4
3.355078E-4
3.305378E-4
3.255681E-4
3.205981E-4
3.156282E-4
3.106585E-4
3.056885E-4
3.032036E-4
3.007188E-4
2.982338E-4
2.932639E-4
2.882941E-4
2.858092E-4
2.783544E-4
2.733845E-4
2.634448E-4
2.559899E-4
2.485352E-4
2.410804E-4
2.361105E-4
2.286557E-4
2.236859E-4
2.162311E-4
2.087764E-4
2.013215E-4
1.938667E-4
1.839271E-4
1.764722E-4
1.690174E-4
1.590778E-4
1.491380E-4
1.391982E-4
1.267736E-4
1.143490E-4
1.019243E-4
8.452976E-5
6.962013E-5
5.471075E-5
3.980112E-5
2.240646E-5
5.012035E-6
-7.412553E-6
-1.983726E-5
-3.226185E-5
-3.971660E-5
-4.965639E-5
-5.462623E-5
-5.959618E-5
-6.456590E-5
-6.953585E-5
-7.202077E-5
-7.450569E-5
-7.450569E-5
-7.699060E-5
-7.699060E-5
-7.947552E-5
-7.947552E-5
-8.196056E-5
-8.941531E-5
-9.438515E-5
-9.935498E-5
-1.068099E-4
-1.167495E-4
-1.291742E-4
-1.440836E-4
-1.565083E-4
-1.664481E-4
-1.714180E-4
-1.763878E-4
-1.838425E-4
-1.912973E-4
-2.012372E-4
-2.086920E-4
-2.186316E-4
-2.285713E-4
-2.385110E-4
-2.509357E-4
-2.658453E-4
-2.832398E-4
-3.006343E-4
-3.180288E-4
-3.354232E-4
-3.503329E-4
-3.677274E-4
-3.900918E-4
-4.099712E-4
-4.323356E-4
-4.522150E-4
-4.745794E-4
-4.969438E-4
-5.217931E-4
-5.466423E-4
-5.714916E-4
-5.938560E-4
-6.137354E-4
-6.286450E-4
-6.460395E-4
-6.659190E-4
-6.857984E-4
-7.007080E-4
-7.156175E-4
-7.305271E-4
-7.454367E-4
-7.603463E-4
-7.777408E-4
-7.951353E-4
-8.100448E-4
-8.274394E-4
-8.448339E-4
-8.622285E-4
-8.746530E-4
-8.870777E-4
-8.970174E-4
-9.044722E-4
-9.144119E-4
-9.218667E-4
-9.293215E-4
-9.392612E-4
-9.467160E-4
-9.541708E-4
-9.591407E-4
-9.665954E-4
-9.740502E-4
-9.839900E-4
-9.914447E-4
-9.939296E-4
-9.964145E-4
-9.988995E-4
-1.001385E-3
-1.006354E-3
-1.003869E-3
-1.001385E-3
-9.939296E-4
-9.889598E-4
-9.839900E-4
-9.815050E-4
-9.790201E-4
-9.740502E-4
-9.690804E-4
-9.616256E-4
-9.566557E-4
-9.492009E-4
-9.442310E-4
-9.367763E-4
-9.293215E-4
-9.168968E-4
-9.069572E-4
-8.995023E-4
-8.920475E-4
-8.845928E-4
-8.771380E-4
-8.647133E-4
-8.522887E-4
-8.423489E-4
-8.373791E-4
-8.373791E-4
-8.398640E-4
-8.423489E-4
-8.473188E-4
-8.547736E-4
-8.696832E-4
-8.870777E-4
-9.069572E-4
-9.268366E-4
-9.442310E-4
-9.566557E-4
-9.616256E-4
-9.616256E-4
-9.641105E-4
-9.690804E-4
-9.740502E-4
-9.815050E-4
-9.839900E-4
-9.765351E-4
-9.665954E-4
-9.566557E-4
-9.541708E-4
-9.541708E-4
-9.467160E-4
-9.243516E-4
-8.845928E-4
-8.448339E-4
-8.199846E-4
-8.125298E-4
-8.075600E-4
-7.976202E-4
-7.777408E-4
-7.603463E-4
-7.479217E-4
-7.330121E-4
-7.156175E-4
-6.932532E-4
-6.708888E-4
-6.584641E-4
-6.510093E-4
-6.460395E-4
-6.385847E-4
-6.261601E-4
-6.137354E-4
-6.013108E-4
-5.913711E-4
-5.814313E-4
-5.690067E-4
-5.540971E-4
-5.416725E-4
-5.292478E-4
-5.168232E-4
-5.043985E-4
-4.944588E-4
-4.870040E-4
-4.820342E-4
-4.795492E-4
-4.795492E-4
-4.770643E-4
-4.745794E-4
-4.745794E-4
-4.720944E-4
-4.745794E-4
-4.770643E-4
-4.820342E-4
-4.894890E-4
-4.919739E-4
-4.969438E-4
-5.019136E-4
-5.043985E-4
-5.068834E-4
-5.068834E-4
-5.093684E-4
-5.118533E-4
-5.118533E-4
-5.118533E-4
-5.143383E-4
-5.168232E-4
-5.217931E-4
-5.267629E-4
-5.267629E-4
-5.267629E-4
-5.267629E-4
-5.292478E-4
-5.292478E-4
-5.342177E-4
-5.367026E-4
-5.416725E-4
-5.441575E-4
-5.491273E-4
-5.540971E-4
-5.615519E-4
-5.665218E-4
-5.714916E-4
-5.764615E-4
-5.789464E-4
-5.814313E-4
-5.864012E-4
-5.913711E-4
-5.963410E-4
-6.037957E-4
-6.112505E-4
-6.211903E-4
-6.311299E-4
-6.385847E-4
-6.460395E-4
-6.559793E-4
-6.634340E-4
-6.684039E-4
-6.733738E-4
-6.733738E-4
-6.758587E-4
-6.783436E-4
-6.833134E-4
-6.882833E-4
-6.882833E-4
-6.907682E-4
-6.932532E-4
-6.957381E-4
-6.957381E-4
-6.982230E-4
-6.982230E-4
-6.982230E-4
-7.007080E-4
-7.031930E-4
-7.081628E-4
-7.131326E-4
-7.181025E-4
-7.230723E-4
-7.255573E-4
-7.280422E-4
-7.330121E-4
-7.379819E-4
-7.454367E-4
-7.479217E-4
-7.479217E-4
-7.479217E-4
-7.479217E-4
-7.479217E-4
-7.504066E-4
-7.528915E-4
-7.528915E-4
-7.578613E-4
-7.628312E-4
-7.702860E-4
-7.777408E-4
-7.851956E-4
-7.901654E-4
-7.976202E-4
-8.025901E-4
-8.100448E-4
-8.150148E-4
-8.150148E-4
-8.174996E-4
-8.199846E-4
-8.249545E-4
-8.324093E-4
-8.373791E-4
-8.398640E-4
-8.448339E-4
-8.498038E-4
-8.572585E-4
-8.647133E-4
-8.721681E-4
-8.796229E-4
-8.895626E-4
-8.995023E-4
-9.094421E-4
-9.218667E-4
-9.318065E-4
-9.442310E-4
-9.566557E-4
-9.690804E-4
-9.839900E-4
-9.988995E-4
-1.011324E-3
-1.028719E-3
-1.046113E-3
-1.063508E-3
-1.080902E-3
-1.095812E-3
-1.108236E-3
-1.113206E-3
-1.115691E-3
-1.123146E-3
-1.140541E-3
-1.160420E-3
-1.177815E-3
-1.192724E-3
-1.207634E-3
-1.220058E-3
-1.234968E-3
-1.247393E-3
-1.259817E-3
-1.269757E-3
-1.279697E-3
-1.289636E-3
-1.299576E-3
-1.312001E-3
-1.324425E-3
-1.336850E-3
-1.351760E-3
-1.366669E-3
-1.381579E-3
-1.391518E-3
-1.398973E-3
-1.406428E-3
-1.416368E-3
-1.426307E-3
-1.436247E-3
-1.448672E-3
-1.458612E-3
-1.471036E-3
-1.483461E-3
-1.498370E-3
-1.508310E-3
-1.518250E-3
-1.528190E-3
-1.538129E-3
-1.548069E-3
-1.558009E-3
-1.570433E-3
-1.580373E-3
-1.592798E-3
-1.602737E-3
-1.615162E-3
-1.622617E-3
-1.632557E-3
-1.640011E-3
-1.649951E-3
-1.659891E-3
-1.669831E-3
-1.679770E-3
-1.687225E-3
-1.697165E-3
-1.704620E-3
-1.712074E-3
-1.722014E-3
-1.729469E-3
-1.739409E-3
-1.749348E-3
-1.756803E-3
-1.766743E-3
-1.774198E-3
-1.781653E-3
-1.791592E-3
-1.796562E-3
-1.804017E-3
-1.813957E-3
-1.823896E-3
-1.833836E-3
-1.841291E-3
-1.848746E-3
-1.856200E-3
-1.861170E-3
-1.866140E-3
-1.873595E-3
-1.881050E-3
-1.888504E-3
-1.893474E-3
-1.900929E-3
-1.910869E-3
-1.918324E-3
-1.925778E-3
-1.933233E-3
-1.940688E-3
-1.945658E-3
-1.950628E-3
-1.955597E-3
-1.963052E-3
-1.968022E-3
-1.972992E-3
-1.977962E-3
-1.982932E-3
-1.985417E-3
-1.987902E-3
-1.990387E-3
-1.992871E-3
-1.995356E-3
-2.000326E-3
-2.005296E-3
-2.007781E-3
-2.007781E-3
-2.010266E-3
-2.012751E-3
-2.015236E-3
-2.017721E-3
-2.020206E-3
-2.020206E-3
-2.017721E-3
-2.017721E-3
-2.020206E-3
-2.020206E-3
-2.020206E-3
-2.020206E-3
-2.020206E-3
-2.020206E-3
-2.022691E-3
-2.022691E-3
-2.022691E-3
-2.022691E-3
-2.022691E-3
-2.022691E-3
-2.020206E-3
-2.015236E-3
-2.010266E-3
-2.002811E-3
-1.995356E-3
-1.990387E-3
-1.985417E-3
-1.980447E-3
-1.977962E-3
-1.972992E-3
-1.968022E-3
-1.965537E-3
-1.960567E-3
-1.960567E-3
-1.958082E-3
-1.958082E-3
-1.958082E-3
-1.955597E-3
-1.955597E-3
-1.953113E-3
-1.953113E-3
-1.953113E-3
-1.950628E-3
-1.948143E-3
-1.943173E-3
-1.943173E-3
-1.943173E-3
-1.940688E-3
-1.938203E-3
-1.933233E-3
-1.925778E-3
-1.918324E-3
-1.913354E-3
-1.908384E-3
-1.903414E-3
-1.898444E-3
-1.895959E-3
-1.890989E-3
-1.888504E-3
-1.878565E-3
-1.866140E-3
-1.856200E-3
-1.851230E-3
-1.851230E-3
-1.851230E-3
-1.848746E-3
-1.848746E-3
-1.846261E-3
-1.843776E-3
-1.841291E-3
-1.838806E-3
-1.836321E-3
-1.833836E-3
-1.833836E-3
-1.833836E-3
-1.833836E-3
-1.836321E-3
-1.838806E-3
-1.838806E-3
-1.841291E-3
-1.841291E-3
-1.841291E-3
-1.841291E-3
-1.843776E-3
-1.843776E-3
-1.843776E-3
-1.841291E-3
-1.841291E-3
-1.838806E-3
-1.836321E-3
-1.836321E-3
-1.836321E-3
-1.836321E-3
-1.833836E-3
-1.833836E-3
-1.833836E-3
-1.833836E-3
-1.833836E-3
-1.833836E-3
-1.833836E-3
-1.831351E-3
-1.828866E-3
-1.823896E-3
-1.818926E-3
-1.816441E-3
-1.816441E-3
-1.816441E-3
-1.813957E-3
-1.811472E-3
-1.808987E-3
-1.804017E-3
-1.801532E-3
-1.799047E-3
-1.796562E-3
-1.794077E-3
-1.791592E-3
-1.789107E-3
-1.786622E-3
-1.784137E-3
-1.781653E-3
-1.776683E-3
-1.771713E-3
-1.766743E-3
-1.761773E-3
-1.754318E-3
-1.746863E-3
-1.739409E-3
-1.731954E-3
-1.724499E-3
-1.717044E-3
-1.709589E-3
-1.702135E-3
-1.697165E-3
-1.692195E-3
-1.689710E-3
-1.684740E-3
-1.679770E-3
-1.672316E-3
-1.667346E-3
-1.664861E-3
-1.662376E-3
-1.662376E-3
-1.659891E-3
-1.657406E-3
-1.652436E-3
-1.647466E-3
-1.642496E-3
-1.640011E-3
-1.635042E-3
-1.632557E-3
-1.630072E-3
-1.630072E-3
-1.627587E-3
-1.627587E-3
-1.625102E-3
-1.625102E-3
-1.622617E-3
-1.620132E-3
-1.620132E-3
-1.617647E-3
-1.617647E-3
-1.617647E-3
-1.617647E-3
-1.617647E-3
-1.617647E-3
-1.615162E-3
-1.615162E-3
-1.612677E-3
-1.610192E-3
-1.607707E-3
-1.602737E-3
-1.600253E-3
-1.597768E-3
-1.597768E-3
-1.595283E-3
-1.592798E-3
-1.587828E-3
-1.585343E-3
-1.582858E-3
-1.580373E-3
-1.577888E-3
-1.575403E-3
-1.572918E-3
-1.570433E-3
-1.570433E-3
-1.572918E-3
-1.572918E-3
-1.575403E-3
-1.572918E-3
-1.572918E-3
-1.572918E-3
-1.575403E-3
-1.575403E-3
-1.575403E-3
-1.575403E-3
-1.572918E-3
-1.572918E-3
-1.572918E-3
-1.572918E-3
-1.575403E-3
-1.577888E-3
-1.580373E-3
-1.582858E-3
-1.585343E-3
-1.582858E-3
-1.582858E-3
-1.580373E-3
-1.582858E-3
-1.585343E-3
-1.590313E-3
-1.590313E-3
-1.587828E-3
-1.587828E-3
-1.587828E-3
-1.592798E-3
-1.595283E-3
-1.600253E-3
-1.605222E-3
-1.607707E-3
-1.610192E-3
-1.612677E-3
-1.615162E-3
-1.617647E-3
-1.622617E-3
-1.625102E-3
-1.630072E-3
-1.635042E-3
-1.640011E-3
-1.647466E-3
-1.654921E-3
-1.659891E-3
-1.667346E-3
-1.672316E-3
-1.677285E-3
-1.682255E-3
-1.687225E-3
-1.694680E-3
-1.699650E-3
-1.707104E-3
-1.714559E-3
-1.722014E-3
-1.729469E-3
-1.736924E-3
-1.741894E-3
-1.749348E-3
-1.754318E-3
-1.759288E-3
-1.766743E-3
-1.771713E-3
-1.776683E-3
-1.776683E-3
-1.779167E-3
-1.781653E-3
-1.789107E-3
-1.796562E-3
-1.801532E-3
-1.808987E-3
-1.816441E-3
-1.823896E-3
-1.831351E-3
-1.838806E-3
-1.843776E-3
-1.851230E-3
-1.856200E-3
-1.863655E-3
-1.868625E-3
-1.876080E-3
-1.881050E-3
-1.888504E-3
-1.895959E-3
-1.900929E-3
-1.905899E-3
-1.913354E-3
-1.918324E-3
-1.925778E-3
-1.930748E-3
-1.935718E-3
-1.943173E-3
-1.945658E-3
-1.950628E-3
-1.953113E-3
-1.960567E-3
-1.968022E-3
-1.977962E-3
-1.982932E-3
-1.990387E-3
-1.995356E-3
-2.000326E-3
-2.007781E-3
-2.012751E-3
-2.017721E-3
-2.022691E-3
-2.027660E-3
-2.032630E-3
-2.040085E-3
-2.045055E-3
-2.047540E-3
-2.052510E-3
-2.057480E-3
-2.064934E-3
-2.069904E-3
-2.074874E-3
-2.079844E-3
-2.084814E-3
-2.089784E-3
-2.094754E-3
-2.102208E-3
-2.107178E-3
-2.114633E-3
-2.117118E-3
-2.119603E-3
-2.124573E-3
-2.127058E-3
-2.132027E-3
-2.134512E-3
-2.136997E-3
-2.141967E-3
-2.144452E-3
-2.149422E-3
-2.154392E-3
-2.156877E-3
-2.156877E-3
-2.159362E-3
-2.159362E-3
-2.159362E-3
-2.159362E-3
-2.159362E-3
-2.159362E-3
-2.159362E-3
-2.156877E-3
-2.154392E-3
-2.151907E-3
-2.151907E-3
-2.154392E-3
-2.154392E-3
-2.154392E-3
-2.151907E-3
-2.149422E-3
-2.146937E-3
-2.146937E-3
-2.144452E-3
-2.144452E-3
-2.141967E-3
-2.139482E-3
-2.134512E-3
-2.132027E-3
-2.129543E-3
-2.127058E-3
-2.124573E-3
-2.119603E-3
-2.114633E-3
-2.112148E-3
-2.107178E-3
-2.104693E-3
-2.099723E-3
-2.097239E-3
-2.094754E-3
-2.092269E-3
-2.089784E-3
-2.084814E-3
-2.079844E-3
-2.077359E-3
-2.072389E-3
-2.072389E-3
-2.069904E-3
-2.067419E-3
-2.064934E-3
-2.059964E-3
-2.057480E-3
-2.054995E-3
-2.052510E-3
-2.050025E-3
-2.045055E-3
-2.040085E-3
-2.035115E-3
-2.032630E-3
-2.027660E-3
-2.020206E-3
-2.015236E-3
-2.012751E-3
-2.007781E-3
-2.002811E-3
-1.995356E-3
-1.987902E-3
-1.982932E-3
-1.977962E-3
-1.972992E-3
-1.965537E-3
-1.960567E-3
-1.953113E-3
-1.945658E-3
-1.940688E-3
-1.935718E-3
-1.928263E-3
-1.918324E-3
-1.910869E-3
-1.903414E-3
-1.898444E-3
-1.893474E-3
-1.888504E-3
-1.881050E-3
-1.876080E-3
-1.868625E-3
-1.863655E-3
-1.856200E-3
-1.851230E-3
-1.846261E-3
-1.838806E-3
-1.833836E-3
-1.826381E-3
-1.818926E-3
-1.808987E-3
-1.801532E-3
-1.796562E-3
-1.789107E-3
-1.781653E-3
-1.771713E-3
-1.764258E-3
-1.756803E-3
-1.749348E-3
-1.741894E-3
-1.731954E-3
-1.724499E-3
-1.717044E-3
-1.709589E-3
-1.704620E-3
-1.697165E-3
-1.687225E-3
-1.679770E-3
-1.672316E-3
-1.664861E-3
-1.657406E-3
-1.649951E-3
-1.644981E-3
-1.637527E-3
-1.632557E-3
-1.625102E-3
-1.620132E-3
-1.615162E-3
-1.607707E-3
-1.602737E-3
-1.595283E-3
-1.585343E-3
-1.577888E-3
-1.572918E-3
-1.570433E-3
-1.565464E-3
-1.558009E-3
-1.550554E-3
-1.545584E-3
-1.543099E-3
-1.538129E-3
-1.533159E-3
-1.525705E-3
-1.520735E-3
-1.515765E-3
-1.510795E-3
-1.505825E-3
-1.500855E-3
-1.495886E-3
-1.490916E-3
-1.483461E-3
-1.478491E-3
-1.471036E-3
-1.463581E-3
-1.458612E-3
-1.451157E-3
-1.443702E-3
-1.436247E-3
-1.431277E-3
-1.423823E-3
-1.418853E-3
-1.411398E-3
-1.406428E-3
-1.398973E-3
-1.394003E-3
-1.386549E-3
-1.379094E-3
-1.371639E-3
-1.366669E-3
-1.359214E-3
-1.354245E-3
-1.346790E-3
-1.341820E-3
-1.336850E-3
-1.329395E-3
-1.324425E-3
-1.316971E-3
-1.312001E-3
-1.307031E-3
-1.302061E-3
-1.299576E-3
-1.294606E-3
-1.287151E-3
-1.282182E-3
-1.277212E-3
-1.272242E-3
-1.267272E-3
-1.259817E-3
-1.254847E-3
-1.249878E-3
-1.244908E-3
-1.239938E-3
-1.234968E-3
-1.229998E-3
-1.222543E-3
-1.215088E-3
-1.207634E-3
-1.202664E-3
-1.197694E-3
-1.197694E-3
-1.195209E-3
-1.195209E-3
-1.192724E-3
-1.187754E-3
-1.182784E-3
-1.180299E-3
-1.175330E-3
-1.170360E-3
-1.165390E-3
-1.160420E-3
-1.155450E-3
-1.152965E-3
-1.147995E-3
-1.143025E-3
-1.135571E-3
-1.128116E-3
-1.123146E-3
-1.120661E-3
-1.115691E-3
-1.110721E-3
-1.103267E-3
-1.098297E-3
-1.093327E-3
-1.088357E-3
-1.083387E-3
-1.078417E-3
-1.073448E-3
-1.068478E-3
-1.061023E-3
-1.053568E-3
-1.048598E-3
-1.043628E-3
-1.041143E-3
-1.041143E-3
-1.038658E-3
-1.036174E-3
-1.031204E-3
-1.028719E-3
-1.026234E-3
-1.023749E-3
-1.021264E-3
-1.018779E-3
-1.018779E-3
-1.018779E-3
-1.018779E-3
-1.016294E-3
-1.013809E-3
-1.011324E-3
-1.008839E-3
-1.008839E-3
-1.008839E-3
-1.008839E-3
-1.006354E-3
-1.003869E-3
-1.001385E-3
-9.988995E-4
-9.964145E-4
-9.939296E-4
-9.939296E-4
-9.939296E-4
-9.939296E-4
-9.939296E-4
-9.889598E-4
-9.839900E-4
-9.790201E-4
-9.740502E-4
-9.765351E-4
-9.815050E-4
-9.864749E-4
-9.889598E-4
-9.864749E-4
-9.815050E-4
-9.765351E-4
-9.765351E-4
-9.765351E-4
-9.790201E-4
-9.790201E-4
-9.790201E-4
-9.765351E-4
-9.765351E-4
-9.740502E-4
-9.715653E-4
-9.690804E-4
-9.690804E-4
-9.665954E-4
-9.641105E-4
-9.616256E-4
-9.591407E-4
-9.566557E-4
-9.566557E-4
-9.541708E-4
-9.541708E-4
-9.516859E-4
-9.467160E-4
-9.442310E-4
-9.442310E-4
-9.417461E-4
-9.392612E-4
-9.367763E-4
-9.342914E-4
-9.318065E-4
-9.293215E-4
-9.268366E-4
-9.268366E-4
-9.268366E-4
-9.268366E-4
-9.268366E-4
-9.243516E-4
-9.243516E-4
-9.218667E-4
-9.218667E-4
-9.218667E-4
-9.243516E-4
-9.243516E-4
-9.218667E-4
-9.193818E-4
-9.168968E-4
-9.168968E-4
-9.168968E-4
-9.168968E-4
-9.168968E-4
-9.168968E-4
-9.168968E-4
-9.193818E-4
-9.218667E-4
-9.243516E-4
-9.243516E-4
-9.243516E-4
-9.268366E-4
-9.268366E-4
-9.293215E-4
-9.293215E-4
-9.318065E-4
-9.318065E-4
-9.318065E-4
-9.318065E-4
-9.342914E-4
-9.342914E-4
-9.367763E-4
-9.367763E-4
-9.367763E-4
-9.367763E-4
-9.367763E-4
-9.367763E-4
-9.342914E-4
-9.342914E-4
-9.342914E-4
-9.318065E-4
-9.318065E-4
-9.293215E-4
-9.268366E-4
-9.243516E-4
-9.243516E-4
-9.218667E-4
-9.193818E-4
-9.193818E-4
-9.168968E-4
-9.144119E-4
-9.119270E-4
-9.119270E-4
-9.094421E-4
-9.094421E-4
-9.094421E-4
-9.069572E-4
-9.044722E-4
-8.995023E-4
-8.970174E-4
-8.970174E-4
-8.970174E-4
-8.945324E-4
-8.945324E-4
-8.920475E-4
-8.920475E-4
-8.895626E-4
-8.895626E-4
-8.870777E-4
-8.845928E-4
-8.821079E-4
-8.796229E-4
-8.796229E-4
-8.796229E-4
-8.771380E-4
-8.746530E-4
-8.721681E-4
-8.696832E-4
-8.671983E-4
-8.647133E-4
-8.622285E-4
-8.622285E-4
-8.597435E-4
-8.572585E-4
-8.547736E-4
-8.522887E-4
-8.498038E-4
-8.448339E-4
-8.423489E-4
-8.423489E-4
-8.423489E-4
-8.423489E-4
-8.423489E-4
-8.398640E-4
-8.398640E-4
-8.398640E-4
-8.398640E-4
-8.373791E-4
-8.373791E-4
-8.348942E-4
-8.324093E-4
-8.324093E-4
-8.299243E-4
-8.299243E-4
-8.299243E-4
-8.299243E-4
-8.274394E-4
-8.249545E-4
-8.224695E-4
-8.199846E-4
-8.174996E-4
-8.174996E-4
-8.150148E-4
-8.125298E-4
-8.100448E-4
-8.050750E-4
-7.876805E-4
-7.578613E-4
-7.354970E-4
-7.280422E-4
-7.280422E-4
-7.305271E-4
-7.280422E-4
-7.205874E-4
-7.181025E-4
-7.156175E-4
-7.131326E-4
-7.081628E-4
-7.056778E-4
-7.007080E-4
-6.957381E-4
-6.907682E-4
-6.882833E-4
-6.833134E-4
-6.808285E-4
-6.783436E-4
-6.758587E-4
-6.733738E-4
-6.708888E-4
-6.684039E-4
-6.634340E-4
-6.584641E-4
-6.510093E-4
-6.485245E-4
-6.460395E-4
-6.410697E-4
-6.360998E-4
-6.286450E-4
-6.236752E-4
-6.211903E-4
-6.187053E-4
-6.162204E-4
-6.137354E-4
-6.112505E-4
-6.087656E-4
-6.062806E-4
-6.037957E-4
-5.988258E-4
-5.963410E-4
-5.913711E-4
-5.888861E-4
-5.839163E-4
-5.814313E-4
-5.764615E-4
-5.739766E-4
-5.714916E-4
-5.665218E-4
-5.640368E-4
-5.615519E-4
-5.565821E-4
-5.540971E-4
-5.516121E-4
-5.491273E-4
-5.466423E-4
-5.441575E-4
-5.391876E-4
-5.342177E-4
-5.317327E-4
-5.267629E-4
-5.242779E-4
-5.193081E-4
-5.168232E-4
-5.118533E-4
-5.068834E-4
-5.043985E-4
-5.019136E-4
-4.994286E-4
-4.969438E-4
-4.919739E-4
-4.870040E-4
-4.820342E-4
-4.770643E-4
-4.720944E-4
-4.696095E-4
-4.646397E-4
-4.621548E-4
-4.571849E-4
-4.522150E-4
-4.472451E-4
-4.397903E-4
-4.373055E-4
-4.348205E-4
-4.323356E-4
-4.298506E-4
-4.248808E-4
-4.199109E-4
-4.174260E-4
-4.149411E-4
-4.124561E-4
-4.099712E-4
-4.050013E-4
-4.025164E-4
-4.000315E-4
-3.975466E-4
-3.925767E-4
-3.876068E-4
-3.851219E-4
-3.826370E-4
-3.801520E-4
-3.776672E-4
-3.726972E-4
-3.677274E-4
-3.627576E-4
-3.602727E-4
-3.553027E-4
-3.528179E-4
-3.478479E-4
-3.428780E-4
-3.379083E-4
-3.354232E-4
-3.304535E-4
-3.254836E-4
-3.205137E-4
-3.155439E-4
-3.080890E-4
-3.031192E-4
-2.981494E-4
-2.931795E-4
-2.882097E-4
-2.857246E-4
-2.807549E-4
-2.757850E-4
-2.708151E-4
-2.658453E-4
-2.633603E-4
-2.608753E-4
-2.583906E-4
-2.534206E-4
-2.484509E-4
-2.434809E-4
-2.385110E-4
-2.360262E-4
-2.310562E-4
-2.285713E-4
-2.236015E-4
-2.186316E-4
-2.161467E-4
-2.111769E-4
-2.062069E-4
-2.012372E-4
-1.962673E-4
-1.937823E-4
-1.888125E-4
-1.863276E-4
-1.813576E-4
-1.788727E-4
-1.763878E-4
-1.739029E-4
-1.714180E-4
-1.689330E-4
-1.639632E-4
-1.589932E-4
-1.565083E-4
-1.540235E-4
-1.515385E-4
-1.490536E-4
-1.440836E-4
-1.415988E-4
-1.366290E-4
-1.341440E-4
-1.316590E-4
-1.291742E-4
-1.242043E-4
-1.192344E-4
-1.142646E-4
-1.092947E-4
-1.043248E-4
-9.935498E-5
-9.438515E-5
-9.190023E-5
-9.190023E-5
-8.941531E-5
-8.693028E-5
-8.444548E-5
-7.947552E-5
-7.699060E-5
-7.450569E-5
-7.202077E-5
-6.953585E-5
-6.456590E-5
-6.208098E-5
-5.959618E-5
-5.711126E-5
-5.462623E-5
-4.965639E-5
-4.468656E-5
-4.220164E-5
-3.971660E-5
-3.723180E-5
-3.474689E-5
-3.226185E-5
-2.977693E-5
-2.977693E-5
-2.729201E-5
-2.480710E-5
-2.232218E-5
-1.983726E-5
-1.983726E-5
-1.983726E-5
-1.983726E-5
-1.983726E-5
-1.735222E-5
-1.735222E-5
-1.735222E-5
-1.735222E-5
-1.735222E-5
-1.486731E-5
-1.238251E-5
-1.238251E-5
-1.238251E-5
-9.897590E-6
-9.897590E-6
-7.412553E-6
-7.412553E-6
-7.412553E-6
-4.927635E-6
-4.927635E-6
-2.442837E-6
-2.442837E-6
4.220009E-8
4.220009E-8
4.220009E-8
4.220009E-8
4.220009E-8
4.220009E-8
2.527118E-6
2.527118E-6
2.527118E-6
2.527118E-6
5.012035E-6
5.012035E-6
5.012035E-6
2.527118E-6
2.527118E-6
2.527118E-6
5.012035E-6
5.012035E-6
5.012035E-6
5.012035E-6
5.012035E-6
5.012035E-6
5.012035E-6
5.012035E-6
7.497072E-6
7.497072E-6
7.497072E-6
7.497072E-6
7.497072E-6
7.497072E-6
7.497072E-6
7.497072E-6
9.981871E-6
1.246679E-5
1.495183E-5
1.495183E-5
1.495183E-5
1.495183E-5
1.495183E-5
1.495183E-5
1.743674E-5
1.992166E-5
1.992166E-5
2.240646E-5
2.240646E-5
2.240646E-5
2.489150E-5
2.489150E-5
2.737641E-5
3.234637E-5
3.234637E-5
3.234637E-5
3.483117E-5
3.483117E-5
3.483117E-5
3.483117E-5
3.731608E-5
3.980112E-5
3.980112E-5
4.228604E-5
4.228604E-5
4.477084E-5
4.477084E-5
4.725587E-5
4.974079E-5
5.222571E-5
5.471075E-5
5.471075E-5
5.719554E-5
5.719554E-5
5.968046E-5
6.216550E-5
6.216550E-5
6.465042E-5
6.713533E-5
6.713533E-5
6.962013E-5
6.962013E-5
6.962013E-5
6.962013E-5
7.210517E-5
7.459009E-5
7.707501E-5
7.707501E-5
7.956004E-5
7.956004E-5
8.204484E-5
8.452976E-5
8.949971E-5
8.949971E-5
8.949971E-5
9.198451E-5
9.198451E-5
9.446955E-5
9.695447E-5
9.943938E-5
1.019243E-4
1.019243E-4
1.044092E-4
1.068941E-4
1.093791E-4
1.118641E-4
1.143490E-4
1.168338E-4
1.168338E-4
1.218038E-4
1.242887E-4
1.242887E-4
1.267736E-4
1.292585E-4
1.317434E-4
1.342285E-4
1.342285E-4
1.367134E-4
1.391982E-4
1.416832E-4
1.441681E-4
1.441681E-4
1.466531E-4
1.491380E-4
1.491380E-4
1.541078E-4
1.565927E-4
1.615627E-4
1.640475E-4
1.640475E-4
1.665325E-4
1.690174E-4
1.739873E-4
1.764722E-4
1.789571E-4
1.789571E-4
1.814420E-4
1.839271E-4
1.864119E-4
1.888968E-4
1.913818E-4
1.938667E-4
1.963517E-4
1.963517E-4
1.988366E-4
2.013215E-4
2.013215E-4
2.038064E-4
2.062914E-4
2.087764E-4
2.112612E-4
2.137462E-4
2.162311E-4
2.187160E-4
2.187160E-4
2.212009E-4
2.236859E-4
2.236859E-4
2.236859E-4
2.261708E-4
2.261708E-4
2.286557E-4
2.311407E-4
2.336255E-4
2.361105E-4
2.385955E-4
2.385955E-4
2.410804E-4
2.410804E-4
2.435653E-4
2.460502E-4
2.485352E-4
2.485352E-4
2.510201E-4
2.535051E-4
2.535051E-4
2.535051E-4
2.535051E-4
2.559899E-4
2.559899E-4
2.584748E-4
2.559899E-4
2.559899E-4
2.584748E-4
2.584748E-4
2.584748E-4
2.584748E-4
2.584748E-4
2.584748E-4
2.584748E-4
2.584748E-4
2.584748E-4
2.584748E-4
2.584748E-4
2.584748E-4
2.584748E-4
2.584748E-4
2.609597E-4
2.609597E-4
2.609597E-4
2.609597E-4
2.609597E-4
2.609597E-4
2.609597E-4
2.634448E-4
2.634448E-4
2.634448E-4
2.634448E-4
2.634448E-4
2.634448E-4
2.634448E-4
2.634448E-4
2.634448E-4
2.634448E-4
2.609597E-4
2.609597E-4
2.609597E-4
2.609597E-4
2.609597E-4
2.609597E-4
2.584748E-4
2.559899E-4
2.559899E-4
2.535051E-4
2.510201E-4
2.510201E-4
2.485352E-4
2.485352E-4
2.485352E-4
2.460502E-4
2.460502E-4
2.435653E-4
2.435653E-4
2.410804E-4
2.410804E-4
2.385955E-4
2.385955E-4
2.361105E-4
2.361105E-4
2.336255E-4
2.336255E-4
2.336255E-4
2.311407E-4
2.311407E-4
2.286557E-4
2.286557E-4
2.286557E-4
2.286557E-4
2.261708E-4
2.236859E-4
2.236859E-4
2.236859E-4
2.236859E-4
2.236859E-4
2.212009E-4
2.212009E-4
2.187160E-4
2.162311E-4
2.162311E-4
2.162311E-4
2.137462E-4
2.137462E-4
2.112612E-4
2.112612E-4
2.087764E-4
2.087764E-4
2.087764E-4
2.087764E-4
2.087764E-4
2.087764E-4
2.062914E-4
2.062914E-4
2.062914E-4
2.038064E-4
2.038064E-4
2.038064E-4
2.013215E-4
1.988366E-4
1.988366E-4
1.988366E-4
1.988366E-4
1.988366E-4
1.963517E-4
1.963517E-4
1.963517E-4
1.938667E-4
1.938667E-4
1.938667E-4
1.938667E-4
1.938667E-4
1.938667E-4
1.913818E-4
1.913818E-4
1.913818E-4
1.913818E-4
1.913818E-4
1.913818E-4
1.913818E-4
1.888968E-4
1.888968E-4
1.888968E-4
1.888968E-4
1.888968E-4
1.888968E-4
1.888968E-4
1.888968E-4
1.888968E-4
1.888968E-4
1.864119E-4
1.864119E-4
1.864119E-4
1.864119E-4
1.839271E-4
1.839271E-4
1.839271E-4
1.839271E-4
1.814420E-4
1.814420E-4
1.814420E-4
1.789571E-4
1.764722E-4
1.764722E-4
1.739873E-4
1.715024E-4
1.715024E-4
1.690174E-4
1.690174E-4
1.690174E-4
1.665325E-4
1.640475E-4
1.640475E-4
1.615627E-4
1.615627E-4
1.590778E-4
1.590778E-4
1.565927E-4
1.541078E-4
1.516229E-4
1.491380E-4
1.466531E-4
1.441681E-4
1.416832E-4
1.391982E-4
1.367134E-4
1.342285E-4
1.317434E-4
1.292585E-4
1.267736E-4
1.242887E-4
1.218038E-4
1.168338E-4
1.118641E-4
1.093791E-4
1.068941E-4
1.044092E-4
9.943938E-5
9.695447E-5
9.446955E-5
9.198451E-5
8.949971E-5
8.701479E-5
8.204484E-5
7.956004E-5
7.707501E-5
7.459009E-5
6.962013E-5
6.465042E-5
6.216550E-5
5.968046E-5
5.719554E-5
5.471075E-5
5.222571E-5
5.222571E-5
4.725587E-5
4.477084E-5
3.980112E-5
3.731608E-5
3.483117E-5
2.986133E-5
2.737641E-5
2.240646E-5
1.743674E-5
1.495183E-5
9.981871E-6
7.497072E-6
2.527118E-6
-2.442837E-6
-4.927635E-6
-9.897590E-6
-1.486731E-5
-1.735222E-5
-2.232218E-5
-2.480710E-5
-2.977693E-5
-3.474689E-5
-3.971660E-5
-4.220164E-5
-4.717147E-5
-4.965639E-5
-5.462623E-5
-5.711126E-5
-6.208098E-5
-6.705093E-5
-7.202077E-5
-7.450569E-5
-7.947552E-5
-8.196056E-5
-8.693028E-5
-9.190023E-5
-9.438515E-5
-9.935498E-5
-1.043248E-4
-1.068099E-4
-1.092947E-4
-1.142646E-4
-1.192344E-4
-1.242043E-4
-1.291742E-4
-1.341440E-4
-1.391139E-4
-1.440836E-4
-1.490536E-4
-1.540235E-4
-1.589932E-4
-1.614783E-4
-1.664481E-4
-1.664481E-4
-1.664481E-4
-1.689330E-4
-1.739029E-4
-1.788727E-4
-1.813576E-4
-1.863276E-4
-1.888125E-4
-1.937823E-4
-1.962673E-4
-1.987522E-4
-2.037220E-4
-2.062069E-4
-2.111769E-4
-2.136618E-4
-2.161467E-4
-2.186316E-4
-2.211165E-4
-2.260864E-4
-2.310562E-4
-2.360262E-4
-2.385110E-4
-2.409960E-4
-2.409960E-4
-2.434809E-4
-2.459658E-4
-2.484509E-4
-2.534206E-4
-2.559055E-4
-2.583906E-4
-2.608753E-4
-2.633603E-4
-2.658453E-4
-2.683302E-4
-2.708151E-4
-2.733001E-4
-2.757850E-4
-2.782699E-4
-2.782699E-4
-2.807549E-4
-2.832398E-4
-2.857246E-4
-2.857246E-4
-2.882097E-4
-2.882097E-4
-2.906946E-4
-2.906946E-4
-2.906946E-4
-2.906946E-4
-2.931795E-4
-2.956646E-4
-2.956646E-4
-2.981494E-4
-2.981494E-4
-3.006343E-4
-3.031192E-4
-3.056042E-4
-3.056042E-4
-3.056042E-4
-3.080890E-4
-3.080890E-4
-3.105739E-4
-3.105739E-4
-3.105739E-4
-3.130590E-4
-3.155439E-4
-3.180288E-4
-3.180288E-4
-3.205137E-4
-3.205137E-4
-3.205137E-4
-3.229986E-4
-3.229986E-4
-3.254836E-4
-3.254836E-4
-3.254836E-4
-3.279686E-4
-3.304535E-4
-3.304535E-4
-3.304535E-4
-3.329383E-4
-3.329383E-4
-3.354232E-4
-3.354232E-4
-3.379083E-4
-3.379083E-4
-3.379083E-4
-3.403932E-4
-3.403932E-4
-3.403932E-4
-3.403932E-4
-3.403932E-4
-3.428780E-4
-3.428780E-4
-3.428780E-4
-3.428780E-4
-3.428780E-4
-3.428780E-4
-3.428780E-4
-3.428780E-4
-3.428780E-4
-3.428780E-4
-3.428780E-4
-3.428780E-4
-3.428780E-4
-3.428780E-4
-3.428780E-4
-3.428780E-4
-3.428780E-4
-3.428780E-4
-3.428780E-4
-3.403932E-4
-3.403932E-4
-3.403932E-4
-3.403932E-4
-3.379083E-4
-3.379083E-4
-3.379083E-4
-3.379083E-4
-3.379083E-4
-3.379083E-4
-3.354232E-4
-3.354232E-4
-3.354232E-4
-3.329383E-4
-3.329383E-4
-3.329383E-4
-3.304535E-4
-3.304535E-4
-3.304535E-4
-3.279686E-4
-3.254836E-4
-3.254836E-4
-3.254836E-4
-3.254836E-4
-3.229986E-4
-3.229986E-4
-3.229986E-4
-3.229986E-4
-3.229986E-4
-3.229986E-4
-3.205137E-4
-3.205137E-4
-3.205137E-4
-3.205137E-4
-3.205137E-4
-3.180288E-4
-3.180288E-4
-3.180288E-4
-3.180288E-4
-3.180288E-4
-3.180288E-4
-3.155439E-4
-3.155439E-4
-3.155439E-4
-3.155439E-4
-3.155439E-4
-3.155439E-4
-3.155439E-4
-3.155439E-4
-3.130590E-4
-3.130590E-4
-3.130590E-4
-3.105739E-4
-3.105739E-4
-3.080890E-4
-3.080890E-4
-3.080890E-4
-3.080890E-4
-3.056042E-4
-3.056042E-4
-3.056042E-4
-3.056042E-4
-3.056042E-4
-3.031192E-4
-3.031192E-4
-3.031192E-4
-3.031192E-4
-3.031192E-4
-3.031192E-4
-3.031192E-4
-3.006343E-4
-3.006343E-4
-3.006343E-4
-3.006343E-4
-3.006343E-4
-2.981494E-4
-2.981494E-4
-2.981494E-4
-2.981494E-4
-2.981494E-4
-2.981494E-4
-2.981494E-4
-2.956646E-4
-2.956646E-4
-2.956646E-4
-2.956646E-4
-2.956646E-4
-2.981494E-4
-2.981494E-4
-2.981494E-4
-2.981494E-4
-2.981494E-4
-2.981494E-4
-2.981494E-4
-2.956646E-4
-2.956646E-4
-2.956646E-4
-2.956646E-4
-2.956646E-4
-2.956646E-4
-2.956646E-4
-2.956646E-4
-2.956646E-4
-2.956646E-4
-2.956646E-4
-2.956646E-4
-2.956646E-4
-2.931795E-4
-2.931795E-4
-2.931795E-4
-2.931795E-4
-2.931795E-4
-2.931795E-4
-2.931795E-4
-2.906946E-4
-2.906946E-4
-2.906946E-4
-2.906946E-4
-2.906946E-4
-2.906946E-4
-2.906946E-4
-2.906946E-4
-2.931795E-4
-2.931795E-4
-2.906946E-4
-2.906946E-4
-2.906946E-4
-2.906946E-4
-2.906946E-4
-2.906946E-4
-2.906946E-4
-2.931795E-4
-2.931795E-4
-2.931795E-4
-2.931795E-4
-2.931795E-4
-2.956646E-4
-2.956646E-4
-2.956646E-4
-2.981494E-4
-2.981494E-4
-2.981494E-4
-2.981494E-4
-2.981494E-4
-3.006343E-4
-3.006343E-4
-3.006343E-4
-3.006343E-4
-3.006343E-4
-3.006343E-4
-3.031192E-4
-3.031192E-4
-3.031192E-4
-3.031192E-4
-3.031192E-4
-3.031192E-4
-3.031192E-4
-3.056042E-4
-3.056042E-4
-3.080890E-4
-3.080890E-4
-3.080890E-4
-3.105739E-4
-3.105739E-4
-3.130590E-4
-3.130590E-4
-3.130590E-4
-3.130590E-4
-3.130590E-4
-3.130590E-4
-3.130590E-4
-3.155439E-4
-3.155439E-4
-3.180288E-4
-3.180288E-4
-3.180288E-4
-3.180288E-4
-3.205137E-4
-3.205137E-4
-3.205137E-4
-3.205137E-4
-3.205137E-4
-3.205137E-4
-3.205137E-4
-3.205137E-4
-3.205137E-4
-3.205137E-4
-3.205137E-4
-3.229986E-4
-3.229986E-4
-3.229986E-4
-3.229986E-4
-3.229986E-4
-3.229986E-4
-3.229986E-4
-3.229986E-4
-3.229986E-4
-3.229986E-4
-3.229986E-4
-3.229986E-4
-3.229986E-4
-3.229986E-4
-3.229986E-4
-3.229986E-4
-3.205137E-4
-3.205137E-4
-3.205137E-4
-3.205137E-4
-3.205137E-4
-3.205137E-4
-3.205137E-4
-3.180288E-4
-3.180288E-4
-3.180288E-4
-3.180288E-4
-3.180288E-4
-3.180288E-4
-3.155439E-4
-3.155439E-4
-3.130590E-4
-3.130590E-4
-3.130590E-4
-3.105739E-4
-3.105739E-4
-3.080890E-4
-3.080890E-4
-3.056042E-4
-3.056042E-4
-3.056042E-4
-3.031192E-4
-3.031192E-4
-3.006343E-4
-2.981494E-4
-2.981494E-4
-2.956646E-4
-2.931795E-4
-2.931795E-4
-2.906946E-4
-2.882097E-4
-2.882097E-4
-2.857246E-4
-2.832398E-4
-2.807549E-4
-2.782699E-4
-2.757850E-4
-2.757850E-4
-2.733001E-4
-2.708151E-4
-2.683302E-4
-2.658453E-4
-2.658453E-4
-2.658453E-4
-2.633603E-4
-2.608753E-4
-2.583906E-4
-2.583906E-4
-2.559055E-4
-2.534206E-4
-2.509357E-4
-2.509357E-4
-2.484509E-4
-2.459658E-4
-2.459658E-4
-2.459658E-4
-2.434809E-4
-2.434809E-4
-2.409960E-4
-2.385110E-4
-2.385110E-4
-2.360262E-4
-2.360262E-4
-2.335413E-4
-2.335413E-4
-2.335413E-4
-2.310562E-4
-2.310562E-4
-2.310562E-4
-2.310562E-4
-2.310562E-4
-2.310562E-4
-2.310562E-4
-2.310562E-4
-2.310562E-4
-2.285713E-4
-2.285713E-4
-2.285713E-4
-2.285713E-4
-2.285713E-4
-2.285713E-4
-2.285713E-4
-2.285713E-4
-2.285713E-4
-2.285713E-4
-2.285713E-4
-2.285713E-4
-2.285713E-4
-2.285713E-4
-2.285713E-4
-2.285713E-4
-2.285713E-4
-2.285713E-4
-2.310562E-4
-2.310562E-4
-2.310562E-4
-2.335413E-4
-2.335413E-4
-2.335413E-4
-2.360262E-4
-2.360262E-4
-2.385110E-4
-2.385110E-4
-2.385110E-4
-2.409960E-4
-2.409960E-4
-2.409960E-4
-2.409960E-4
-2.434809E-4
-2.434809E-4
-2.459658E-4
-2.459658E-4
-2.484509E-4
-2.484509E-4
-2.509357E-4
-2.509357E-4
-2.509357E-4
-2.534206E-4
-2.534206E-4
-2.559055E-4
-2.559055E-4
-2.583906E-4
-2.608753E-4
-2.633603E-4
-2.633603E-4
-2.658453E-4
-2.683302E-4
-2.683302E-4
-2.708151E-4
-2.733001E-4
-2.757850E-4
-2.782699E-4
-2.807549E-4
-2.807549E-4
-2.832398E-4
-2.857246E-4
-2.882097E-4
-2.906946E-4
-2.931795E-4
-2.931795E-4
-2.956646E-4
-2.981494E-4
-3.006343E-4
-3.031192E-4
-3.056042E-4
-3.056042E-4
-3.080890E-4
-3.105739E-4
-3.130590E-4
-3.180288E-4
-3.205137E-4
-3.205137E-4
-3.229986E-4
-3.254836E-4
-3.279686E-4
-3.304535E-4
-3.329383E-4
-3.354232E-4
-3.379083E-4
-3.403932E-4
-3.403932E-4
-3.428780E-4
-3.453630E-4
-3.478479E-4
-3.503329E-4
-3.528179E-4
-3.553027E-4
-3.577876E-4
-3.577876E-4
-3.602727E-4
-3.627576E-4
-3.652425E-4
-3.677274E-4
-3.677274E-4
-3.702123E-4
-3.726972E-4
-3.726972E-4
-3.726972E-4
-3.702123E-4
-3.702123E-4
-3.702123E-4
-3.702123E-4
-3.726972E-4
-3.726972E-4
-3.751822E-4
-3.776672E-4
-3.801520E-4
-3.826370E-4
-3.851219E-4
-3.876068E-4
-3.900918E-4
-3.950616E-4
-3.950616E-4
-3.975466E-4
-3.975466E-4
-4.000315E-4
-4.000315E-4
-4.000315E-4
-4.025164E-4
-4.025164E-4
-4.050013E-4
-4.074863E-4
-4.074863E-4
-4.099712E-4
-4.099712E-4
-4.099712E-4
-4.124561E-4
-4.124561E-4
-4.124561E-4
-4.149411E-4
-4.149411E-4
-4.174260E-4
-4.149411E-4
-4.149411E-4
-4.149411E-4
-4.149411E-4
-4.149411E-4
-4.149411E-4
-4.149411E-4
-4.149411E-4
-4.124561E-4
-4.124561E-4
-4.099712E-4
-4.074863E-4
-4.074863E-4
-4.074863E-4
-4.099712E-4
-4.099712E-4
-4.099712E-4
-4.124561E-4
-4.124561E-4
-4.124561E-4
-4.124561E-4
-4.149411E-4
-4.149411E-4
-4.149411E-4
-4.124561E-4
-4.124561E-4
-4.124561E-4
-4.099712E-4
-4.074863E-4
-4.074863E-4
-4.050013E-4
-4.025164E-4
-4.025164E-4
-4.000315E-4
-3.975466E-4
-3.975466E-4
-3.925767E-4
-3.900918E-4
-3.900918E-4
-3.876068E-4
-3.851219E-4
-3.826370E-4
-3.776672E-4
-3.751822E-4
-3.726972E-4
-3.702123E-4
-3.677274E-4
-3.652425E-4
-3.627576E-4
-3.577876E-4
-3.577876E-4
-3.553027E-4
-3.503329E-4
-3.478479E-4
-3.453630E-4
-3.453630E-4
-3.428780E-4
-3.403932E-4
-3.379083E-4
-3.354232E-4
-3.329383E-4
-3.304535E-4
-3.279686E-4
-3.254836E-4
-3.229986E-4
-3.229986E-4
-3.205137E-4
-3.205137E-4
-3.180288E-4
-3.155439E-4
-3.155439E-4
-3.155439E-4
-3.130590E-4
-3.105739E-4
-3.080890E-4
-3.056042E-4
-3.031192E-4
-3.006343E-4
-2.981494E-4
-2.956646E-4
-2.931795E-4
-2.906946E-4
-2.882097E-4
-2.857246E-4
-2.832398E-4
-2.807549E-4
-2.782699E-4
-2.757850E-4
-2.733001E-4
-2.733001E-4
-2.708151E-4
-2.683302E-4
-2.683302E-4
-2.683302E-4
-2.658453E-4
-2.658453E-4
-2.633603E-4
-2.633603E-4
-2.608753E-4
-2.608753E-4
-2.608753E-4
-2.608753E-4
-2.608753E-4
-2.583906E-4
-2.583906E-4
-2.583906E-4
-2.583906E-4
-2.559055E-4
-2.559055E-4
-2.559055E-4
-2.559055E-4
-2.559055E-4
-2.534206E-4
-2.534206E-4
-2.534206E-4
-2.534206E-4
-2.534206E-4
-2.534206E-4
-2.534206E-4
-2.534206E-4
-2.509357E-4
-2.509357E-4
-2.509357E-4
-2.509357E-4
-2.509357E-4
-2.484509E-4
-2.484509E-4
-2.484509E-4
-2.484509E-4
-2.509357E-4
-2.509357E-4
-2.534206E-4
-2.559055E-4
-2.583906E-4
-2.608753E-4
-2.633603E-4
-2.658453E-4
-2.658453E-4
-2.658453E-4
-2.683302E-4
-2.683302E-4
-2.708151E-4
-2.708151E-4
-2.733001E-4
-2.733001E-4
-2.757850E-4
-2.782699E-4
-2.807549E-4
-2.807549E-4
-2.832398E-4
-2.857246E-4
-2.882097E-4
-2.906946E-4
-2.906946E-4
-2.931795E-4
-2.931795E-4
-2.931795E-4
-2.906946E-4
-2.906946E-4
-2.931795E-4
-2.956646E-4
-3.006343E-4
-3.031192E-4
-3.056042E-4
-3.080890E-4
-3.105739E-4
-3.130590E-4
-3.155439E-4
-3.180288E-4
-3.180288E-4
-3.205137E-4
-3.229986E-4
-3.254836E-4
-3.279686E-4
-3.304535E-4
-3.329383E-4
-3.354232E-4
-3.379083E-4
-3.403932E-4
-3.428780E-4
-3.453630E-4
-3.478479E-4
-3.503329E-4
-3.528179E-4
-3.553027E-4
-3.577876E-4
-3.602727E-4
-3.627576E-4
-3.652425E-4
-3.677274E-4
-3.702123E-4
-3.751822E-4
-3.776672E-4
-3.801520E-4
-3.826370E-4
-3.851219E-4
-3.876068E-4
-3.925767E-4
-3.950616E-4
-3.975466E-4
-4.000315E-4
-4.025164E-4
-4.050013E-4
-4.099712E-4
-4.149411E-4
-4.174260E-4
-4.199109E-4
-4.223958E-4
-4.248808E-4
-4.273657E-4
-4.323356E-4
-4.348205E-4
-4.373055E-4
-4.397903E-4
-4.447602E-4
-4.472451E-4
-4.522150E-4
-4.546999E-4
-4.571849E-4
-4.596698E-4
-4.621548E-4
-4.671246E-4
-4.696095E-4
-4.745794E-4
-4.770643E-4
-4.820342E-4
-4.845191E-4
-4.870040E-4
-4.919739E-4
-4.944588E-4
-4.969438E-4
-5.019136E-4
-5.068834E-4
-5.093684E-4
-5.143383E-4
-5.168232E-4
-5.193081E-4
-5.242779E-4
-5.292478E-4
-5.317327E-4
-5.367026E-4
-5.416725E-4
-5.441575E-4
-5.491273E-4
-5.540971E-4
-5.590670E-4
-5.640368E-4
-5.665218E-4
-5.714916E-4
-5.764615E-4
-5.814313E-4
-5.864012E-4
-5.913711E-4
-5.963410E-4
-5.988258E-4
-6.037957E-4
-6.087656E-4
-6.137354E-4
-6.187053E-4
-6.211903E-4
-6.261601E-4
-6.311299E-4
-6.360998E-4
-6.410697E-4
-6.435546E-4
-6.485245E-4
-6.510093E-4
-6.534943E-4
-6.584641E-4
-6.609491E-4
-6.634340E-4
-6.659190E-4
-6.684039E-4
-6.733738E-4
-6.783436E-4
-6.808285E-4
-6.857984E-4
-6.882833E-4
-6.932532E-4
-6.982230E-4
-7.031930E-4
-7.056778E-4
-7.106476E-4
-7.131326E-4
-7.181025E-4
-7.205874E-4
-7.255573E-4
-7.305271E-4
-7.330121E-4
-7.379819E-4
-7.429518E-4
-7.479217E-4
-7.504066E-4
-7.553765E-4
-7.603463E-4
-7.628312E-4
-7.429518E-4
-7.007080E-4
-6.659190E-4
-6.559793E-4
-6.684039E-4
-6.833134E-4
-6.857984E-4
-6.857984E-4
-6.857984E-4
-6.907682E-4
-6.982230E-4
-7.007080E-4
-7.031930E-4
-7.056778E-4
-7.081628E-4
-7.131326E-4
-7.156175E-4
-7.156175E-4
-7.181025E-4
-7.205874E-4
-7.255573E-4
-7.280422E-4
-7.305271E-4
-7.330121E-4
-7.354970E-4
-7.379819E-4
-7.404668E-4
-7.429518E-4
-7.454367E-4
-7.479217E-4
-7.504066E-4
-7.528915E-4
-7.553765E-4
-7.578613E-4
-7.603463E-4
-7.628312E-4
-7.653161E-4
-7.678011E-4
-7.702860E-4
-7.752559E-4
-7.777408E-4
-7.802257E-4
-7.827107E-4
-7.851956E-4
-7.876805E-4
-7.901654E-4
-7.926503E-4
-7.951353E-4
-7.976202E-4
-8.001052E-4
-8.025901E-4
-8.050750E-4
-8.050750E-4
-8.075600E-4
-8.100448E-4
-8.125298E-4
-8.150148E-4
-8.150148E-4
-8.174996E-4
-8.174996E-4
-8.174996E-4
-8.199846E-4
-8.224695E-4
-8.224695E-4
-8.249545E-4
-8.274394E-4
-8.299243E-4
-8.324093E-4
-8.348942E-4
-8.373791E-4
-8.373791E-4
-8.398640E-4
-8.423489E-4
-8.448339E-4
-8.473188E-4
-8.522887E-4
-8.547736E-4
-8.572585E-4
-8.597435E-4
-8.622285E-4
-8.647133E-4
-8.696832E-4
-8.721681E-4
-8.746530E-4
-8.796229E-4
-8.845928E-4
-8.895626E-4
-8.920475E-4
-8.970174E-4
-8.995023E-4
-9.019873E-4
-9.019873E-4
-9.044722E-4
-9.069572E-4
-9.094421E-4
-9.119270E-4
-9.144119E-4
-9.144119E-4
-9.168968E-4
-9.193818E-4
-9.243516E-4
-9.268366E-4
-9.318065E-4
-9.342914E-4
-9.367763E-4
-9.392612E-4
-9.392612E-4
-9.417461E-4
-9.442310E-4
-9.442310E-4
-9.467160E-4
-9.492009E-4
-9.492009E-4
-9.516859E-4
-9.541708E-4
-9.566557E-4
-9.591407E-4
-9.641105E-4
-9.665954E-4
-9.690804E-4
-9.715653E-4
-9.715653E-4
-9.715653E-4
-9.740502E-4
-9.740502E-4
-9.740502E-4
-9.740502E-4
-9.740502E-4
-9.765351E-4
-9.790201E-4
-9.790201E-4
-9.790201E-4
-9.790201E-4
-9.790201E-4
-9.815050E-4
-9.815050E-4
-9.815050E-4
-9.839900E-4
-9.839900E-4
-9.839900E-4
-9.864749E-4
-9.864749E-4
-9.864749E-4
-9.864749E-4
-9.864749E-4
-9.864749E-4
-9.864749E-4
-9.864749E-4
-9.864749E-4
-9.864749E-4
-9.864749E-4
-9.889598E-4
-9.889598E-4
-9.914447E-4
-9.914447E-4
-9.939296E-4
-9.964145E-4
-9.988995E-4
-9.988995E-4
-1.001385E-3
-1.001385E-3
-1.001385E-3
-1.003869E-3
-1.006354E-3
-1.006354E-3
-1.008839E-3
-1.008839E-3
-1.011324E-3
-1.011324E-3
-1.013809E-3
-1.013809E-3
-1.013809E-3
-1.013809E-3
-1.016294E-3
-1.016294E-3
-1.016294E-3
-1.016294E-3
-1.016294E-3
-1.016294E-3
-1.016294E-3
-1.016294E-3
-1.013809E-3
-1.013809E-3
-1.011324E-3
-1.011324E-3
-1.011324E-3
-1.011324E-3
-1.008839E-3
-1.008839E-3
-1.008839E-3
-1.008839E-3
-1.006354E-3
-1.003869E-3
-1.003869E-3
-1.001385E-3
-1.001385E-3
-9.988995E-4
-9.988995E-4
-9.964145E-4
-9.964145E-4
-9.939296E-4
-9.914447E-4
-9.914447E-4
-9.889598E-4
-9.864749E-4
-9.864749E-4
-9.839900E-4
-9.839900E-4
-9.815050E-4
-9.790201E-4
-9.790201E-4
-9.765351E-4
-9.740502E-4
-9.715653E-4
-9.715653E-4
-9.715653E-4
-9.690804E-4
-9.665954E-4
-9.665954E-4
-9.641105E-4
-9.616256E-4
-9.591407E-4
-9.566557E-4
-9.566557E-4
-9.541708E-4
-9.516859E-4
-9.492009E-4
-9.467160E-4
-9.467160E-4
-9.442310E-4
-9.442310E-4
-9.417461E-4
-9.392612E-4
-9.392612E-4
-9.367763E-4
-9.367763E-4
-9.342914E-4
-9.318065E-4
-9.318065E-4
-9.318065E-4
-9.293215E-4
-9.293215E-4
-9.268366E-4
-9.268366E-4
-9.268366E-4
-9.243516E-4
-9.243516E-4
-9.218667E-4
-9.218667E-4
-9.218667E-4
-9.193818E-4
-9.193818E-4
-9.193818E-4
-9.168968E-4
-9.168968E-4
-9.144119E-4
-9.144119E-4
-9.119270E-4
-9.119270E-4
-9.094421E-4
-9.094421E-4
-9.069572E-4
-9.069572E-4
-9.044722E-4
-9.044722E-4
-9.019873E-4
-9.019873E-4
-9.019873E-4
-8.995023E-4
-8.995023E-4
-8.995023E-4
-8.995023E-4
-8.970174E-4
-8.970174E-4
-8.945324E-4
-8.945324E-4
-8.920475E-4
-8.895626E-4
-8.895626E-4
-8.895626E-4
-8.870777E-4
-8.870777E-4
-8.870777E-4
-8.845928E-4
-8.845928E-4
-8.821079E-4
-8.796229E-4
-8.796229E-4
-8.771380E-4
-8.771380E-4
-8.746530E-4
-8.746530E-4
-8.721681E-4
-8.721681E-4
-8.696832E-4
-8.671983E-4
-8.671983E-4
-8.671983E-4
-8.647133E-4
-8.647133E-4
-8.622285E-4
-8.622285E-4
-8.597435E-4
-8.572585E-4
-8.547736E-4
-8.547736E-4
-8.547736E-4
-8.522887E-4
-8.522887E-4
-8.498038E-4
-8.498038E-4
-8.473188E-4
-8.473188E-4
-8.448339E-4
-8.448339E-4
-8.423489E-4
-8.423489E-4
-8.423489E-4
-8.398640E-4
-8.373791E-4
-8.373791E-4
-8.348942E-4
-8.348942E-4
-8.348942E-4
-8.324093E-4
-8.324093E-4
-8.299243E-4
-8.274394E-4
-8.274394E-4
-8.249545E-4
-8.249545E-4
-8.249545E-4
-8.224695E-4
-8.224695E-4
-8.224695E-4
-8.199846E-4
-8.199846E-4
-8.174996E-4
-8.150148E-4
-8.150148E-4
-8.125298E-4
-8.125298E-4
-8.125298E-4
-8.100448E-4
-8.075600E-4
-8.075600E-4
-8.075600E-4
-8.050750E-4
-8.050750E-4
-8.025901E-4
-8.025901E-4
-8.025901E-4
-8.025901E-4
-8.001052E-4
-8.001052E-4
-8.001052E-4
-8.001052E-4
-8.001052E-4
-7.976202E-4
-7.976202E-4
-7.976202E-4
-7.976202E-4
-7.951353E-4
-7.951353E-4
-7.951353E-4
-7.926503E-4
-7.926503E-4
-7.926503E-4
-7.901654E-4
-7.901654E-4
-7.901654E-4
-7.876805E-4
-7.876805E-4
-7.876805E-4
-7.851956E-4
-7.851956E-4
-7.851956E-4
-7.827107E-4
-7.827107E-4
-7.827107E-4
-7.802257E-4
-7.802257E-4
-7.802257E-4
-7.777408E-4
-7.777408E-4
-7.752559E-4
-7.752559E-4
-7.727709E-4
-7.727709E-4
-7.727709E-4
-7.727709E-4
-7.702860E-4
-7.702860E-4
-7.678011E-4
-7.678011E-4
-7.653161E-4
-7.653161E-4
-7.628312E-4
-7.628312E-4
-7.628312E-4
-7.603463E-4
-7.603463E-4
-7.578613E-4
-7.578613E-4
-7.578613E-4
-7.553765E-4
-7.553765E-4
-7.553765E-4
-7.528915E-4
-7.504066E-4
-7.479217E-4
-7.479217E-4
-7.479217E-4
-7.454367E-4
-7.454367E-4
-7.454367E-4
-7.454367E-4
-7.429518E-4
-7.429518E-4
-7.429518E-4
-7.404668E-4
-7.404668E-4
-7.404668E-4
-7.379819E-4
-7.379819E-4
-7.354970E-4
-7.354970E-4
-7.354970E-4
-7.354970E-4
-7.354970E-4
-7.354970E-4
-7.354970E-4
-7.354970E-4
-7.354970E-4
-7.330121E-4
-7.330121E-4
-7.330121E-4
-7.330121E-4
-7.305271E-4
-7.305271E-4
-7.305271E-4
-7.305271E-4
-7.305271E-4
-7.305271E-4
-7.280422E-4
-7.280422E-4
-7.280422E-4
-7.280422E-4
-7.280422E-4
-7.255573E-4
-7.255573E-4
-7.255573E-4
-7.255573E-4
-7.255573E-4
-7.230723E-4
-7.230723E-4
-7.230723E-4
-7.230723E-4
-7.205874E-4
-7.205874E-4
-7.205874E-4
-7.181025E-4
-7.181025E-4
-7.181025E-4
-7.156175E-4
-7.156175E-4
-7.131326E-4
-7.131326E-4
-7.131326E-4
-7.131326E-4
-7.106476E-4
-7.106476E-4
-7.106476E-4
-7.106476E-4
-7.081628E-4
-7.056778E-4
-7.056778E-4
-7.056778E-4
-7.031930E-4
-7.031930E-4
-7.031930E-4
-7.031930E-4
-7.007080E-4
-7.007080E-4
-7.007080E-4
-6.982230E-4
-6.982230E-4
-6.957381E-4
-6.957381E-4
-6.932532E-4
-6.932532E-4
-6.932532E-4
-6.907682E-4
-6.907682E-4
-6.907682E-4
-6.882833E-4
-6.882833E-4
-6.857984E-4
-6.857984E-4
-6.833134E-4
-6.833134E-4
-6.808285E-4
-6.808285E-4
-6.808285E-4
-6.783436E-4
-6.783436E-4
-6.783436E-4
-6.758587E-4
-6.758587E-4
-6.733738E-4
-6.733738E-4
-6.708888E-4
-6.708888E-4
-6.684039E-4
-6.684039E-4
-6.659190E-4
-6.634340E-4
-6.634340E-4
-6.609491E-4
-6.584641E-4
-6.559793E-4
-6.559793E-4
-6.534943E-4
-6.510093E-4
-6.485245E-4
-6.485245E-4
-6.460395E-4
-6.435546E-4
-6.435546E-4
-6.410697E-4
-6.385847E-4
-6.360998E-4
-6.336148E-4
-6.311299E-4
-6.286450E-4
-6.261601E-4
-6.236752E-4
-6.211903E-4
-6.211903E-4
-6.187053E-4
-6.162204E-4
-6.137354E-4
-6.087656E-4
-6.062806E-4
-6.037957E-4
-6.037957E-4
-6.013108E-4
-5.988258E-4
-5.963410E-4
-5.938560E-4
-5.888861E-4
-5.864012E-4
-5.839163E-4
-5.814313E-4
-5.789464E-4
-5.764615E-4
-5.739766E-4
-5.739766E-4
-5.714916E-4
-5.690067E-4
-5.665218E-4
-5.640368E-4
-5.615519E-4
-5.590670E-4
-5.590670E-4
-5.565821E-4
-5.540971E-4
-5.540971E-4
-5.516121E-4
-5.491273E-4
-5.466423E-4
-5.441575E-4
-5.441575E-4
-5.416725E-4
-5.391876E-4
-5.367026E-4
-5.342177E-4
-5.342177E-4
-5.317327E-4
-5.292478E-4
-5.292478E-4
-5.267629E-4
-5.242779E-4
-5.217931E-4
-5.193081E-4
-5.168232E-4
-5.143383E-4
-5.118533E-4
-5.093684E-4
-5.068834E-4
-5.043985E-4
-5.043985E-4
-5.019136E-4
-4.994286E-4
-4.969438E-4
-4.944588E-4
-4.919739E-4
-4.894890E-4
-4.870040E-4
-4.845191E-4
-4.770643E-4
-4.720944E-4
-4.696095E-4
-4.671246E-4
-4.646397E-4
-4.646397E-4
-4.621548E-4
-4.596698E-4
-4.571849E-4
-4.546999E-4
-4.546999E-4
-4.522150E-4
-4.497301E-4
-4.472451E-4
-4.447602E-4
-4.447602E-4
-4.422753E-4
-4.397903E-4
-4.397903E-4
-4.373055E-4
-4.348205E-4
-4.323356E-4
-4.298506E-4
-4.298506E-4
-4.273657E-4
-4.248808E-4
-4.248808E-4
-4.223958E-4
-4.199109E-4
-4.199109E-4
-4.174260E-4
-4.149411E-4
-4.124561E-4
-4.099712E-4
-4.099712E-4
-4.074863E-4
-4.050013E-4
-4.050013E-4
-4.025164E-4
-4.025164E-4
-4.000315E-4
-3.975466E-4
-3.950616E-4
-3.950616E-4
-3.950616E-4
-3.925767E-4
-3.900918E-4
-3.876068E-4
-3.876068E-4
-3.851219E-4
-3.851219E-4
-3.826370E-4
-3.801520E-4
-3.776672E-4
-3.776672E-4
-3.776672E-4
-3.751822E-4
-3.751822E-4
-3.726972E-4
-3.702123E-4
-3.702123E-4
-3.677274E-4
-3.677274E-4
-3.652425E-4
-3.627576E-4
-3.627576E-4
-3.602727E-4
-3.602727E-4
-3.602727E-4
-3.577876E-4
-3.553027E-4
-3.553027E-4
-3.528179E-4
-3.528179E-4
-3.503329E-4
-3.503329E-4
-3.503329E-4
-3.478479E-4
-3.478479E-4
-3.453630E-4
-3.453630E-4
-3.428780E-4
-3.428780E-4
-3.428780E-4
-3.403932E-4
-3.403932E-4
-3.379083E-4
-3.379083E-4
-3.354232E-4
-3.354232E-4
-3.354232E-4
-3.329383E-4
-3.304535E-4
-3.304535E-4
-3.304535E-4
-3.279686E-4
-3.279686E-4
-3.254836E-4
-3.254836E-4
-3.229986E-4
-3.229986E-4
-3.205137E-4
-3.180288E-4
-3.180288E-4
-3.155439E-4
-3.155439E-4
-3.130590E-4
-3.130590E-4
-3.105739E-4
-3.105739E-4
-3.080890E-4
-3.080890E-4
-3.056042E-4
-3.031192E-4
-3.006343E-4
-3.006343E-4
-2.981494E-4
-2.956646E-4
-2.931795E-4
-2.931795E-4
-2.906946E-4
-2.906946E-4
-2.882097E-4
-2.857246E-4
-2.832398E-4
-2.832398E-4
-2.807549E-4
-2.782699E-4
-2.757850E-4
-2.733001E-4
-2.708151E-4
-2.708151E-4
-2.683302E-4
-2.658453E-4
-2.633603E-4
-2.608753E-4
-2.608753E-4
-2.583906E-4
-2.559055E-4
-2.509357E-4
-2.484509E-4
-2.484509E-4
-2.459658E-4
-2.434809E-4
-2.409960E-4
-2.385110E-4
-2.385110E-4
-2.360262E-4
-2.335413E-4
-2.310562E-4
-2.285713E-4
-2.236015E-4
-2.211165E-4
-2.186316E-4
-2.161467E-4
-2.136618E-4
-2.111769E-4
-2.086920E-4
-2.062069E-4
-2.037220E-4
-2.012372E-4
-1.987522E-4
-1.962673E-4
-1.937823E-4
-1.912973E-4
-1.888125E-4
-1.888125E-4
-1.863276E-4
-1.838425E-4
-1.813576E-4
-1.788727E-4
-1.763878E-4
-1.739029E-4
-1.714180E-4
-1.689330E-4
-1.664481E-4
-1.639632E-4
-1.614783E-4
-1.589932E-4
-1.565083E-4
-1.515385E-4
-1.515385E-4
-1.490536E-4
-1.465687E-4
-1.440836E-4
-1.391139E-4
-1.366290E-4
-1.341440E-4
-1.316590E-4
-1.266892E-4
-1.242043E-4
-1.217194E-4
-1.192344E-4
-1.167495E-4
-1.142646E-4
-1.117796E-4
-1.092947E-4
-1.043248E-4
-1.018399E-4
-9.935498E-5
-9.686995E-5
-9.438515E-5
-8.941531E-5
-8.693028E-5
-8.444548E-5
-8.196056E-5
-7.699060E-5
-7.450569E-5
-7.202077E-5
-6.953585E-5
-6.456590E-5
-6.208098E-5
-5.959618E-5
-5.462623E-5
-5.214131E-5
-4.965639E-5
-4.717147E-5
-4.468656E-5
-4.220164E-5
-3.723180E-5
-3.226185E-5
-2.729201E-5
-2.480710E-5
-1.983726E-5
-1.735222E-5
-1.238251E-5
-9.897590E-6
-7.412553E-6
-4.927635E-6
-2.442837E-6
2.527118E-6
5.012035E-6
7.497072E-6
9.981871E-6
1.246679E-5
1.495183E-5
1.743674E-5
1.992166E-5
2.489150E-5
2.737641E-5
2.986133E-5
3.234637E-5
3.483117E-5
3.731608E-5
3.980112E-5
4.228604E-5
4.477084E-5
4.477084E-5
4.725587E-5
4.974079E-5
5.222571E-5
5.222571E-5
5.471075E-5
5.719554E-5
5.968046E-5
6.216550E-5
6.465042E-5
6.713533E-5
6.962013E-5
6.962013E-5
7.210517E-5
7.459009E-5
7.459009E-5
7.707501E-5
7.707501E-5
7.956004E-5
7.956004E-5
8.204484E-5
8.452976E-5
8.452976E-5
8.701479E-5
8.701479E-5
8.701479E-5
8.949971E-5
8.949971E-5
9.198451E-5
9.198451E-5
9.198451E-5
9.198451E-5
9.198451E-5
9.198451E-5
9.198451E-5
9.198451E-5
9.446955E-5
9.446955E-5
9.695447E-5
9.695447E-5
9.695447E-5
9.695447E-5
9.695447E-5
9.695447E-5
9.446955E-5
9.446955E-5
9.446955E-5
9.198451E-5
9.198451E-5
8.949971E-5
8.949971E-5
8.949971E-5
8.949971E-5
8.949971E-5
8.949971E-5
8.949971E-5
8.949971E-5
8.949971E-5
8.701479E-5
8.452976E-5
8.204484E-5
7.956004E-5
7.956004E-5
7.707501E-5
7.459009E-5
7.459009E-5
7.459009E-5
7.459009E-5
7.459009E-5
7.459009E-5
7.459009E-5
7.210517E-5
7.210517E-5
7.210517E-5
6.962013E-5
6.962013E-5
6.713533E-5
6.713533E-5
6.713533E-5
6.713533E-5
6.713533E-5
6.713533E-5
6.713533E-5
6.962013E-5
6.962013E-5
6.962013E-5
6.962013E-5
6.962013E-5
6.962013E-5
6.962013E-5
7.210517E-5
7.210517E-5
7.210517E-5
7.459009E-5
7.459009E-5
7.707501E-5
7.956004E-5
8.204484E-5
8.452976E-5
8.701479E-5
8.949971E-5
9.198451E-5
9.198451E-5
9.446955E-5
9.446955E-5
9.695447E-5
9.943938E-5
1.019243E-4
1.044092E-4
1.093791E-4
1.118641E-4
1.143490E-4
1.168338E-4
1.168338E-4
1.218038E-4
1.242887E-4
1.242887E-4
1.267736E-4
1.292585E-4
1.342285E-4
1.367134E-4
1.391982E-4
1.416832E-4
1.466531E-4
1.491380E-4
1.516229E-4
1.541078E-4
1.565927E-4
1.590778E-4
1.615627E-4
1.665325E-4
1.690174E-4
1.715024E-4
1.739873E-4
1.789571E-4
1.814420E-4
1.839271E-4
1.864119E-4
1.888968E-4
1.913818E-4
1.963517E-4
2.013215E-4
2.038064E-4
2.062914E-4
2.087764E-4
2.112612E-4
2.137462E-4
2.187160E-4
2.212009E-4
2.236859E-4
2.286557E-4
2.311407E-4
2.336255E-4
2.361105E-4
2.385955E-4
2.410804E-4
2.435653E-4
2.460502E-4
2.485352E-4
2.510201E-4
2.510201E-4
2.535051E-4
2.559899E-4
2.584748E-4
2.609597E-4
2.634448E-4
2.659297E-4
2.684145E-4
2.708995E-4
2.733845E-4
2.733845E-4
2.758694E-4
2.783544E-4
2.808392E-4
2.833241E-4
2.833241E-4
2.833241E-4
2.858092E-4
2.882941E-4
2.882941E-4
2.907790E-4
2.932639E-4
2.932639E-4
2.932639E-4
2.932639E-4
2.932639E-4
2.957488E-4
2.957488E-4
2.957488E-4
2.982338E-4
2.982338E-4
2.982338E-4
2.982338E-4
2.982338E-4
2.982338E-4
2.982338E-4
2.982338E-4
3.007188E-4
3.007188E-4
3.007188E-4
3.007188E-4
3.007188E-4
3.007188E-4
3.007188E-4
3.007188E-4
3.007188E-4
3.007188E-4
3.007188E-4
3.007188E-4
3.007188E-4
2.982338E-4
2.982338E-4
2.957488E-4
2.957488E-4
2.932639E-4
2.907790E-4
2.907790E-4
2.882941E-4
2.858092E-4
2.833241E-4
2.833241E-4
2.808392E-4
2.783544E-4
2.783544E-4
2.758694E-4
2.758694E-4
2.733845E-4
2.733845E-4
2.708995E-4
2.684145E-4
2.659297E-4
2.634448E-4
2.634448E-4
2.609597E-4
2.609597E-4
2.584748E-4
2.559899E-4
2.535051E-4
2.535051E-4
2.510201E-4
2.510201E-4
2.485352E-4
2.460502E-4
2.435653E-4
2.410804E-4
2.385955E-4
2.361105E-4
2.336255E-4
2.311407E-4
2.311407E-4
2.286557E-4
2.261708E-4
2.236859E-4
2.212009E-4
2.162311E-4
2.137462E-4
2.112612E-4
2.087764E-4
2.062914E-4
2.038064E-4
2.013215E-4
1.988366E-4
1.963517E-4
1.913818E-4
1.888968E-4
1.864119E-4
1.839271E-4
1.839271E-4
1.814420E-4
1.764722E-4
1.715024E-4
1.690174E-4
1.665325E-4
1.615627E-4
1.590778E-4
1.541078E-4
1.516229E-4
1.491380E-4
1.466531E-4
1.441681E-4
1.416832E-4
1.367134E-4
1.342285E-4
1.292585E-4
1.292585E-4
1.267736E-4
1.242887E-4
1.193188E-4
1.168338E-4
1.118641E-4
1.093791E-4
1.068941E-4
1.019243E-4
9.943938E-5
9.446955E-5
9.198451E-5
8.949971E-5
8.701479E-5
8.452976E-5
8.204484E-5
7.707501E-5
7.459009E-5
7.210517E-5
6.962013E-5
6.713533E-5
6.216550E-5
5.968046E-5
5.719554E-5
5.471075E-5
5.222571E-5
5.222571E-5
4.974079E-5
4.725587E-5
4.228604E-5
3.980112E-5
3.731608E-5
3.483117E-5
3.234637E-5
3.234637E-5
2.986133E-5
2.737641E-5
2.489150E-5
2.240646E-5
1.992166E-5
1.743674E-5
1.743674E-5
1.495183E-5
1.246679E-5
9.981871E-6
9.981871E-6
7.497072E-6
5.012035E-6
2.527118E-6
4.220009E-8
4.220009E-8
-2.442837E-6
-2.442837E-6
-4.927635E-6
-4.927635E-6
-7.412553E-6
-7.412553E-6
-7.412553E-6
-7.412553E-6
-7.412553E-6
-7.412553E-6
-7.412553E-6
-7.412553E-6
-7.412553E-6
-7.412553E-6
-7.412553E-6
-7.412553E-6
-7.412553E-6
-7.412553E-6
-7.412553E-6
-7.412553E-6
-7.412553E-6
-7.412553E-6
-4.927635E-6
-4.927635E-6
-4.927635E-6
-4.927635E-6
-4.927635E-6
-4.927635E-6
-4.927635E-6
-4.927635E-6
-4.927635E-6
-4.927635E-6
-4.927635E-6
-4.927635E-6
-4.927635E-6
-4.927635E-6
-4.927635E-6
-4.927635E-6
-4.927635E-6
-4.927635E-6
-4.927635E-6
-4.927635E-6
-4.927635E-6
-4.927635E-6
-4.927635E-6
-4.927635E-6
-4.927635E-6
-4.927635E-6
-4.927635E-6
-4.927635E-6
-4.927635E-6
-4.927635E-6
-4.927635E-6
-4.927635E-6
-4.927635E-6
-4.927635E-6
-4.927635E-6
-7.412553E-6
-7.412553E-6
-7.412553E-6
-4.927635E-6
-4.927635E-6
-7.412553E-6
-7.412553E-6
-7.412553E-6
-7.412553E-6
-7.412553E-6
-7.412553E-6
-7.412553E-6
-7.412553E-6
-9.897590E-6
-9.897590E-6
-9.897590E-6
-9.897590E-6
-1.238251E-5
-1.238251E-5
-1.238251E-5
-1.238251E-5
-1.486731E-5
-1.486731E-5
-1.486731E-5
-1.486731E-5
-1.486731E-5
-1.735222E-5
-1.735222E-5
-1.735222E-5
-1.735222E-5
-1.983726E-5
-1.983726E-5
-2.232218E-5
-2.232218E-5
-2.480710E-5
-2.480710E-5
-2.480710E-5
-2.729201E-5
-2.729201E-5
-2.729201E-5
-2.729201E-5
-2.977693E-5
-2.977693E-5
-3.226185E-5
-3.226185E-5
-3.474689E-5
-3.474689E-5
-3.723180E-5
-3.723180E-5
-3.723180E-5
-3.971660E-5
-3.971660E-5
-3.971660E-5
-4.220164E-5
-4.220164E-5
-4.220164E-5
-4.468656E-5
-4.717147E-5
-4.717147E-5
-4.965639E-5
-5.214131E-5
-5.214131E-5
-5.214131E-5
-5.462623E-5
-5.711126E-5
-5.711126E-5
-5.959618E-5
-5.959618E-5
-6.208098E-5
-6.456590E-5
-6.456590E-5
-6.705093E-5
-6.705093E-5
-6.953585E-5
-7.202077E-5
-7.450569E-5
-7.450569E-5
-7.699060E-5
-7.947552E-5
-7.947552E-5
-8.196056E-5
-8.196056E-5
-8.444548E-5
-8.693028E-5
-8.941531E-5
-9.190023E-5
-9.438515E-5
-9.438515E-5
-9.686995E-5
-9.935498E-5
-1.018399E-4
-1.043248E-4
-1.068099E-4
-1.092947E-4
-1.092947E-4
-1.117796E-4
-1.142646E-4
-1.167495E-4
-1.192344E-4
-1.217194E-4
-1.242043E-4
-1.266892E-4
-1.291742E-4
-1.316590E-4
-1.341440E-4
-1.366290E-4
-1.391139E-4
-1.415988E-4
-1.415988E-4
-1.440836E-4
-1.465687E-4
-1.465687E-4
-1.490536E-4
-1.515385E-4
-1.540235E-4
-1.565083E-4
-1.589932E-4
-1.614783E-4
-1.639632E-4
-1.664481E-4
-1.689330E-4
-1.714180E-4
-1.714180E-4
-1.739029E-4
-1.763878E-4
-1.763878E-4
-1.788727E-4
-1.813576E-4
-1.813576E-4
-1.838425E-4
-1.863276E-4
-1.888125E-4
-1.912973E-4
-1.937823E-4
-1.937823E-4
-1.962673E-4
-1.987522E-4
-2.012372E-4
-2.012372E-4
-2.037220E-4
-2.062069E-4
-2.086920E-4
-2.111769E-4
-2.111769E-4
-2.136618E-4
-2.161467E-4
-2.186316E-4
-2.186316E-4
-2.211165E-4
-2.236015E-4
-2.236015E-4
-2.260864E-4
-2.285713E-4
-2.285713E-4
-2.310562E-4
-2.310562E-4
-2.335413E-4
-2.335413E-4
-2.360262E-4
-2.360262E-4
-2.360262E-4
-2.385110E-4
-2.385110E-4
-2.385110E-4
-2.409960E-4
-2.434809E-4
-2.434809E-4
-2.434809E-4
-2.459658E-4
-2.484509E-4
-2.484509E-4
-2.484509E-4
-2.509357E-4
-2.509357E-4
-2.534206E-4
-2.534206E-4
-2.559055E-4
-2.559055E-4
-2.559055E-4
-2.583906E-4
-2.583906E-4
-2.583906E-4
-2.583906E-4
-2.583906E-4
-2.559055E-4
-2.559055E-4
-2.559055E-4
-2.559055E-4
-2.559055E-4
-2.559055E-4
-2.534206E-4
-2.534206E-4
-2.534206E-4
-2.534206E-4
-2.534206E-4
-2.509357E-4
-2.509357E-4
-2.509357E-4
-2.484509E-4
-2.484509E-4
-2.484509E-4
-2.484509E-4
-2.484509E-4
-2.459658E-4
-2.459658E-4
-2.459658E-4
-2.459658E-4
-2.459658E-4
-2.459658E-4
-2.459658E-4
-2.459658E-4
-2.459658E-4
-2.459658E-4
-2.459658E-4
-2.459658E-4
-2.459658E-4
-2.459658E-4
-2.434809E-4
-2.434809E-4
-2.409960E-4
-2.409960E-4
-2.409960E-4
-2.385110E-4
-2.360262E-4
-2.360262E-4
-2.335413E-4
-2.335413E-4
-2.335413E-4
-2.310562E-4
-2.310562E-4
-2.310562E-4
-2.285713E-4
-2.285713E-4
-2.260864E-4
-2.260864E-4
-2.236015E-4
-2.236015E-4
-2.236015E-4
-2.211165E-4
-2.211165E-4
-2.211165E-4
-2.186316E-4
-2.186316E-4
-2.161467E-4
-2.161467E-4
-2.161467E-4
-2.136618E-4
-2.136618E-4
-2.136618E-4
-2.136618E-4
-2.136618E-4
-2.111769E-4
-2.111769E-4
-2.111769E-4
-2.111769E-4
-2.086920E-4
-2.086920E-4
-2.086920E-4
-2.062069E-4
-2.062069E-4
-2.062069E-4
-2.037220E-4
-2.012372E-4
-2.012372E-4
-2.012372E-4
-1.987522E-4
-1.987522E-4
-1.962673E-4
-1.962673E-4
-1.937823E-4
-1.937823E-4
-1.937823E-4
-1.937823E-4
-1.912973E-4
-1.888125E-4
-1.888125E-4
-1.888125E-4
-1.888125E-4
-1.888125E-4
-1.863276E-4
-1.863276E-4
-1.863276E-4
-1.863276E-4
-1.863276E-4
-1.863276E-4
-1.838425E-4
-1.838425E-4
-1.838425E-4
-1.838425E-4
-1.838425E-4
-1.838425E-4
-1.838425E-4
-1.838425E-4
-1.838425E-4
-1.838425E-4
-1.838425E-4
-1.838425E-4
-1.838425E-4
-1.863276E-4
-1.863276E-4
-1.863276E-4
-1.863276E-4
-1.863276E-4
-1.838425E-4
-1.838425E-4
-1.838425E-4
-1.863276E-4
-1.863276E-4
-1.863276E-4
-1.838425E-4
-1.838425E-4
-1.838425E-4
-1.838425E-4
-1.838425E-4
-1.838425E-4
-1.838425E-4
-1.838425E-4
-1.838425E-4
-1.838425E-4
-1.863276E-4
-1.863276E-4
-1.838425E-4
-1.838425E-4
-1.838425E-4
-1.838425E-4
-1.838425E-4
-1.838425E-4
-1.838425E-4
-1.838425E-4
-1.838425E-4
-1.813576E-4
-1.813576E-4
-1.813576E-4
-1.813576E-4
-1.813576E-4
-1.813576E-4
-1.813576E-4
-1.788727E-4
-1.788727E-4
-1.763878E-4
-1.763878E-4
-1.763878E-4
-1.763878E-4
-1.739029E-4
-1.739029E-4
-1.714180E-4
-1.714180E-4
-1.714180E-4
-1.714180E-4
-1.714180E-4
-1.714180E-4
-1.714180E-4
-1.689330E-4
-1.689330E-4
-1.689330E-4
-1.689330E-4
-1.689330E-4
-1.689330E-4
-1.689330E-4
-1.689330E-4
-1.664481E-4
-1.664481E-4
-1.664481E-4
-1.639632E-4
-1.639632E-4
-1.639632E-4
-1.639632E-4
-1.614783E-4
-1.614783E-4
-1.589932E-4
-1.589932E-4
-1.589932E-4
-1.589932E-4
-1.565083E-4
-1.540235E-4
-1.540235E-4
-1.540235E-4
-1.540235E-4
-1.540235E-4
-1.515385E-4
-1.515385E-4
-1.490536E-4
-1.490536E-4
-1.465687E-4
-1.465687E-4
-1.440836E-4
-1.440836E-4
-1.440836E-4
-1.440836E-4
-1.415988E-4
-1.415988E-4
-1.415988E-4
-1.391139E-4
-1.391139E-4
-1.391139E-4
-1.391139E-4
-1.391139E-4
-1.366290E-4
-1.366290E-4
-1.341440E-4
-1.341440E-4
-1.341440E-4
-1.341440E-4
-1.316590E-4
-1.291742E-4
-1.291742E-4
-1.291742E-4
-1.291742E-4
-1.291742E-4
-1.291742E-4
-1.266892E-4
-1.266892E-4
-1.266892E-4
-1.266892E-4
-1.242043E-4
-1.242043E-4
-1.242043E-4
-1.217194E-4
-1.217194E-4
-1.217194E-4
-1.192344E-4
-1.167495E-4
-1.117796E-4
-1.117796E-4
-1.092947E-4
-1.092947E-4
-1.068099E-4
-1.043248E-4
-1.018399E-4
-1.018399E-4
-1.018399E-4
-9.935498E-5
-9.935498E-5
-9.935498E-5
-9.686995E-5
-9.438515E-5
-9.438515E-5
-9.438515E-5
-9.438515E-5
-9.190023E-5
-9.190023E-5
-9.190023E-5
-9.190023E-5
-8.941531E-5
-8.941531E-5
-8.693028E-5
-8.693028E-5
-8.444548E-5
-8.444548E-5
-8.444548E-5
-8.444548E-5
-8.444548E-5
-8.444548E-5
-8.444548E-5
-8.444548E-5
-8.444548E-5
-8.444548E-5
-8.444548E-5
-8.444548E-5
-8.444548E-5
-8.444548E-5
-8.444548E-5
-8.693028E-5
-8.693028E-5
-8.693028E-5
-8.693028E-5
-8.693028E-5
-8.693028E-5
-8.693028E-5
-8.693028E-5
-8.693028E-5
-8.693028E-5
-8.693028E-5
-8.693028E-5
-8.693028E-5
-8.693028E-5
-8.693028E-5
-8.693028E-5
-8.693028E-5
-8.693028E-5
-8.693028E-5
-8.693028E-5
-8.693028E-5
-8.693028E-5
-8.693028E-5
-8.693028E-5
-8.693028E-5
-8.693028E-5
-8.693028E-5
-8.693028E-5
-8.693028E-5
-8.693028E-5
-8.693028E-5
-8.693028E-5
-8.444548E-5
-8.444548E-5
-8.444548E-5
-8.444548E-5
-8.444548E-5
-8.444548E-5
-8.444548E-5
-8.196056E-5
-8.196056E-5
-8.196056E-5
-8.444548E-5
-8.444548E-5
-8.444548E-5
-8.444548E-5
-8.444548E-5
-8.444548E-5
-8.444548E-5
-8.693028E-5
-8.693028E-5
-8.693028E-5
-8.693028E-5
-8.693028E-5
-8.693028E-5
-8.693028E-5
-8.693028E-5
-8.693028E-5
-8.693028E-5
-8.693028E-5
-8.693028E-5
-8.693028E-5
-8.693028E-5
-8.693028E-5
-8.693028E-5
-8.693028E-5
-8.693028E-5
-8.693028E-5
-8.693028E-5
-8.693028E-5
-8.693028E-5
-8.941531E-5
-8.941531E-5
-8.941531E-5
-8.693028E-5
-8.693028E-5
-8.693028E-5
-8.941531E-5
-8.941531E-5
-8.941531E-5
-8.941531E-5
-8.941531E-5
-8.941531E-5
-8.941531E-5
-8.941531E-5
-8.941531E-5
-8.941531E-5
-8.941531E-5
-8.941531E-5
-8.941531E-5
-8.941531E-5
-8.941531E-5
-9.190023E-5
-9.190023E-5
-9.190023E-5
-9.190023E-5
-9.190023E-5
-9.190023E-5
-9.190023E-5
-9.190023E-5
-8.941531E-5
-8.941531E-5
-8.941531E-5
-8.941531E-5
-8.941531E-5
-8.941531E-5
-8.941531E-5
-8.941531E-5
-8.941531E-5
-8.941531E-5
-8.941531E-5
-9.190023E-5
-9.190023E-5
-9.190023E-5
-9.190023E-5
-9.190023E-5
-9.190023E-5
-9.438515E-5
-9.438515E-5
-9.686995E-5
-9.686995E-5
-9.686995E-5
-9.686995E-5
-9.686995E-5
-9.686995E-5
-9.686995E-5
-9.935498E-5
-9.935498E-5
-9.935498E-5
-9.935498E-5
-9.935498E-5
-9.935498E-5
-9.935498E-5
-1.018399E-4
-1.018399E-4
-1.018399E-4
-1.018399E-4
-1.018399E-4
-1.043248E-4
-1.043248E-4
-1.043248E-4
-1.043248E-4
-1.043248E-4
-1.043248E-4
-1.043248E-4
-1.068099E-4
-1.068099E-4
-1.068099E-4
-1.068099E-4
-1.068099E-4
-1.092947E-4
-1.092947E-4
-1.092947E-4
-1.092947E-4
-1.092947E-4
-1.092947E-4
-1.092947E-4
-1.092947E-4
-1.092947E-4
-1.092947E-4
-1.092947E-4
-1.117796E-4
-1.117796E-4
-1.117796E-4
-1.117796E-4
-1.117796E-4
-1.117796E-4
-1.117796E-4
-1.117796E-4
-1.117796E-4
-1.142646E-4
-1.142646E-4
-1.142646E-4
-1.142646E-4
-1.142646E-4
-1.142646E-4
-1.142646E-4
-1.167495E-4
-1.167495E-4
-1.142646E-4
-1.142646E-4
-1.142646E-4
-1.142646E-4
-1.142646E-4
-1.142646E-4
-1.142646E-4
-1.142646E-4
-1.142646E-4
-1.142646E-4
-1.142646E-4
-1.142646E-4
-1.142646E-4
-1.142646E-4
-1.142646E-4
-1.142646E-4
-1.142646E-4
-1.142646E-4
-1.142646E-4
-1.142646E-4
-1.142646E-4
-1.142646E-4
-1.142646E-4
-1.142646E-4
-1.142646E-4
-1.142646E-4
-1.167495E-4
-1.167495E-4
-1.142646E-4
-1.142646E-4
-1.142646E-4
-1.142646E-4
-1.142646E-4
-1.142646E-4
-1.142646E-4
-1.142646E-4
-1.142646E-4
-1.142646E-4
-1.142646E-4
-1.142646E-4
-1.142646E-4
-1.142646E-4
-1.142646E-4
-1.142646E-4
-1.142646E-4
-1.142646E-4
-1.142646E-4
-1.142646E-4
-1.142646E-4
-1.142646E-4
-1.142646E-4
-1.142646E-4
-1.142646E-4
-1.142646E-4
-1.142646E-4
-1.142646E-4
-1.142646E-4
-1.142646E-4
-1.142646E-4
-1.142646E-4
-1.142646E-4
-1.142646E-4
-1.142646E-4
-1.167495E-4
-1.167495E-4
-1.167495E-4
-1.167495E-4
-1.167495E-4
-1.167495E-4
-1.167495E-4
-1.167495E-4
-1.192344E-4
-1.192344E-4
-1.192344E-4
-1.192344E-4
-1.192344E-4
-1.192344E-4
-1.192344E-4
-1.192344E-4
-1.192344E-4
-1.167495E-4
-1.142646E-4
-1.142646E-4
-1.142646E-4
-1.142646E-4
-1.142646E-4
-1.142646E-4
-1.142646E-4
-1.142646E-4
-1.142646E-4
-1.142646E-4
-1.142646E-4
-1.142646E-4
-1.142646E-4
-1.142646E-4
-1.142646E-4
-1.142646E-4
-1.142646E-4
-1.142646E-4
-1.142646E-4
-1.142646E-4
-1.142646E-4
-1.142646E-4
-1.142646E-4
-1.142646E-4
-1.142646E-4
-1.117796E-4
-1.117796E-4
-1.117796E-4
-1.117796E-4
-1.117796E-4
-1.117796E-4
-1.117796E-4
-1.117796E-4
-1.117796E-4
-1.117796E-4
-1.117796E-4
-1.117796E-4
-1.092947E-4
-1.092947E-4
-1.068099E-4
-1.068099E-4
-1.068099E-4
-1.068099E-4
-1.068099E-4
-1.043248E-4
-1.043248E-4
-1.043248E-4
-1.043248E-4
-1.043248E-4
-1.043248E-4
-1.043248E-4
-1.018399E-4
-1.018399E-4
-1.018399E-4
-1.018399E-4
-1.018399E-4
-9.935498E-5
-9.935498E-5
-9.935498E-5
-9.935498E-5
-9.935498E-5
-9.935498E-5
-9.935498E-5
-9.935498E-5
-9.935498E-5
-9.935498E-5
-9.935498E-5
-9.935498E-5
-9.935498E-5
-9.686995E-5
-9.686995E-5
-9.686995E-5
-9.686995E-5
-9.686995E-5
-9.686995E-5
-9.686995E-5
-9.686995E-5
-9.686995E-5
-9.686995E-5
-9.686995E-5
-9.438515E-5
-9.438515E-5
-9.438515E-5
-9.438515E-5
-9.438515E-5
-9.190023E-5
-9.190023E-5
-9.190023E-5
-9.190023E-5
-9.190023E-5
-8.941531E-5
-8.941531E-5
-8.941531E-5
-8.941531E-5
-8.941531E-5
-8.693028E-5
-8.693028E-5
-8.693028E-5
-8.444548E-5
-8.444548E-5
-8.444548E-5
-8.196056E-5
-8.196056E-5
-8.196056E-5
-7.947552E-5
-7.947552E-5
-7.947552E-5
-7.699060E-5
-7.699060E-5
-7.699060E-5
-7.450569E-5
-7.450569E-5
-7.450569E-5
-7.450569E-5
-7.450569E-5
-7.202077E-5
-7.202077E-5
-7.202077E-5
-7.202077E-5
-6.953585E-5
-6.953585E-5
-6.953585E-5
-6.953585E-5
-6.953585E-5
-6.705093E-5
-6.705093E-5
-6.705093E-5
-6.705093E-5
-6.456590E-5
-6.456590E-5
-6.208098E-5
-5.959618E-5
-5.959618E-5
-5.959618E-5
-5.959618E-5
-5.959618E-5
-5.711126E-5
-5.711126E-5
-5.711126E-5
-5.711126E-5
-5.462623E-5
-5.462623E-5
-5.462623E-5
-5.462623E-5
-5.214131E-5
-5.214131E-5
-5.214131E-5
-4.965639E-5
-4.965639E-5
-4.965639E-5
-4.965639E-5
-4.965639E-5
-4.965639E-5
-4.965639E-5
-4.717147E-5
-4.717147E-5
-4.717147E-5
-4.717147E-5
-4.717147E-5
-4.717147E-5
-4.468656E-5
-4.468656E-5
-4.468656E-5
-4.468656E-5
-4.220164E-5
-4.220164E-5
-4.220164E-5
-4.220164E-5
-4.220164E-5
-3.971660E-5
-3.971660E-5
-3.971660E-5
-3.971660E-5
-3.971660E-5
-3.971660E-5
-3.723180E-5
-3.723180E-5
-3.723180E-5
-3.723180E-5
-3.474689E-5
-3.474689E-5
-3.474689E-5
-3.474689E-5
-3.474689E-5
-3.474689E-5
-3.226185E-5
-3.226185E-5
-3.226185E-5
-3.226185E-5
-3.226185E-5
-3.226185E-5
-3.226185E-5
-2.977693E-5
-2.977693E-5
-3.226185E-5
-3.226185E-5
-3.226185E-5
-2.977693E-5
-2.977693E-5
-2.977693E-5
-2.977693E-5
-2.977693E-5
-2.977693E-5
-2.977693E-5
-2.977693E-5
-2.977693E-5
-2.977693E-5
-2.977693E-5
-2.977693E-5
-2.977693E-5
-2.977693E-5
-2.977693E-5
-2.977693E-5
-2.977693E-5
-2.977693E-5
-2.729201E-5
-2.729201E-5
-2.977693E-5
-2.977693E-5
-2.977693E-5
-2.977693E-5
-2.729201E-5
-2.729201E-5
-2.729201E-5
-2.977693E-5
-2.977693E-5
-2.729201E-5
-2.729201E-5
-2.729201E-5
-2.729201E-5
-2.729201E-5
-2.729201E-5
-2.729201E-5
-2.480710E-5
-2.480710E-5
-2.480710E-5
-2.480710E-5
-2.480710E-5
-2.480710E-5
-2.232218E-5
-2.232218E-5
-2.232218E-5
-2.232218E-5
-2.232218E-5
-1.983726E-5
-1.983726E-5
-1.983726E-5
-1.735222E-5
-1.735222E-5
-1.735222E-5
-1.735222E-5
-1.735222E-5
-1.486731E-5
-1.486731E-5
-1.238251E-5
-1.238251E-5
-1.238251E-5
-9.897590E-6
-9.897590E-6
-9.897590E-6
-7.412553E-6
-7.412553E-6
-7.412553E-6
-4.927635E-6
-4.927635E-6
-2.442837E-6
4.220009E-8
4.220009E-8
2.527118E-6
2.527118E-6
2.527118E-6
5.012035E-6
5.012035E-6
5.012035E-6
7.497072E-6
9.981871E-6
1.246679E-5
1.246679E-5
1.495183E-5
1.743674E-5
1.743674E-5
1.992166E-5
2.240646E-5
2.489150E-5
2.489150E-5
2.737641E-5
2.986133E-5
2.986133E-5
3.234637E-5
3.483117E-5
3.483117E-5
3.731608E-5
3.980112E-5
4.228604E-5
4.477084E-5
4.725587E-5
4.725587E-5
4.974079E-5
5.222571E-5
5.471075E-5
5.719554E-5
5.719554E-5
5.968046E-5
6.216550E-5
6.465042E-5
6.713533E-5
6.962013E-5
7.210517E-5
7.459009E-5
7.459009E-5
7.707501E-5
7.956004E-5
7.956004E-5
8.204484E-5
8.452976E-5
8.452976E-5
8.701479E-5
8.949971E-5
8.949971E-5
9.198451E-5
9.446955E-5
9.446955E-5
9.695447E-5
9.695447E-5
9.943938E-5
9.943938E-5
1.019243E-4
1.019243E-4
1.019243E-4
1.044092E-4
1.044092E-4
1.068941E-4
1.068941E-4
1.093791E-4
1.093791E-4
1.093791E-4
1.093791E-4
1.118641E-4
1.118641E-4
1.118641E-4
1.118641E-4
1.118641E-4
1.118641E-4
1.118641E-4
1.118641E-4
1.118641E-4
1.118641E-4
1.118641E-4
1.118641E-4
1.118641E-4
1.118641E-4
1.118641E-4
1.118641E-4
1.118641E-4
1.118641E-4
1.118641E-4
1.118641E-4
1.118641E-4
1.118641E-4
1.118641E-4
1.118641E-4
1.118641E-4
1.118641E-4
1.093791E-4
1.093791E-4
1.093791E-4
1.093791E-4
1.068941E-4
1.068941E-4
1.068941E-4
1.044092E-4
1.044092E-4
1.044092E-4
1.019243E-4
1.019243E-4
9.943938E-5
9.943938E-5
9.943938E-5
9.695447E-5
9.695447E-5
9.446955E-5
9.198451E-5
9.198451E-5
8.949971E-5
8.949971E-5
8.701479E-5
8.701479E-5
8.701479E-5
8.452976E-5
8.452976E-5
8.452976E-5
8.452976E-5
8.204484E-5
8.204484E-5
7.956004E-5
7.707501E-5
7.707501E-5
7.707501E-5
7.459009E-5
7.459009E-5
7.459009E-5
7.210517E-5
6.962013E-5
6.962013E-5
6.962013E-5
6.713533E-5
6.713533E-5
6.465042E-5
6.465042E-5
6.216550E-5
5.968046E-5
5.968046E-5
5.719554E-5
5.719554E-5
5.719554E-5
5.471075E-5
5.471075E-5
5.222571E-5
4.974079E-5
4.974079E-5
4.974079E-5
4.725587E-5
4.477084E-5
4.477084E-5
4.477084E-5
4.228604E-5
3.980112E-5
3.980112E-5
3.731608E-5
3.483117E-5
3.483117E-5
3.483117E-5
3.234637E-5
2.986133E-5
2.986133E-5
2.737641E-5
2.737641E-5
2.737641E-5
2.489150E-5
2.489150E-5
2.240646E-5
2.240646E-5
1.992166E-5
1.992166E-5
1.743674E-5
1.495183E-5
1.495183E-5
1.495183E-5
1.246679E-5
1.246679E-5
9.981871E-6
9.981871E-6
9.981871E-6
9.981871E-6
7.497072E-6
7.497072E-6
5.012035E-6
5.012035E-6
5.012035E-6
2.527118E-6
2.527118E-6
2.527118E-6
4.220009E-8
4.220009E-8
4.220009E-8
-2.442837E-6
-2.442837E-6
-2.442837E-6
-2.442837E-6
-4.927635E-6
-7.412553E-6
-7.412553E-6
-7.412553E-6
-9.897590E-6
-9.897590E-6
-1.238251E-5
-1.238251E-5
-1.238251E-5
-1.238251E-5
-1.486731E-5
-1.486731E-5
-1.486731E-5
-1.486731E-5
-1.486731E-5
-1.735222E-5
-1.735222E-5
-1.735222E-5
-1.735222E-5
-1.735222E-5
-1.735222E-5
-1.735222E-5
-1.735222E-5
-1.735222E-5
-1.735222E-5
-1.735222E-5
-1.735222E-5
-1.486731E-5
-1.486731E-5
-1.486731E-5
-1.486731E-5
-1.486731E-5
-1.486731E-5
-1.486731E-5
-1.486731E-5
-1.486731E-5
-1.486731E-5
-1.486731E-5
-1.486731E-5
-1.486731E-5
-1.486731E-5
-1.486731E-5
-1.486731E-5
-1.486731E-5
-1.486731E-5
-1.486731E-5
-1.486731E-5
-1.486731E-5
-1.486731E-5
-1.486731E-5
-1.486731E-5
-1.486731E-5
-1.735222E-5
-1.735222E-5
-1.735222E-5
-1.735222E-5
-1.735222E-5
-1.735222E-5
-1.735222E-5
-1.735222E-5
-1.983726E-5
-1.983726E-5
-1.983726E-5
-1.983726E-5
-1.983726E-5
-1.983726E-5
-1.983726E-5
-1.983726E-5
-1.983726E-5
-1.983726E-5
-1.983726E-5
-1.983726E-5
-2.232218E-5
-2.232218E-5
-2.232218E-5
-2.232218E-5
-2.232218E-5
-2.232218E-5
-2.232218E-5
-2.480710E-5
-2.480710E-5
-2.480710E-5
-2.480710E-5
-2.480710E-5
-2.729201E-5
-2.729201E-5
-2.977693E-5
-2.729201E-5
-2.729201E-5
-2.729201E-5
-2.977693E-5
-2.977693E-5
-2.977693E-5
-2.977693E-5
-2.977693E-5
-3.226185E-5
-3.226185E-5
-3.226185E-5
-3.226185E-5
-3.226185E-5
-3.226185E-5
-3.226185E-5
-3.474689E-5
-3.474689E-5
-3.474689E-5
-3.474689E-5
-3.474689E-5
-3.723180E-5
-3.723180E-5
-3.723180E-5
-3.971660E-5
-3.971660E-5
-3.971660E-5
-4.220164E-5
-4.220164E-5
-4.220164E-5
-4.220164E-5
-4.468656E-5
-4.468656E-5
-4.717147E-5
-4.717147E-5
-4.717147E-5
-4.965639E-5
-4.965639E-5
-4.965639E-5
-5.214131E-5
-5.214131E-5
-5.462623E-5
-5.462623E-5
-5.711126E-5
-5.711126E-5
-5.711126E-5
-5.959618E-5
-5.959618E-5
-5.959618E-5
-6.208098E-5
-6.208098E-5
-6.208098E-5
-6.456590E-5
-6.456590E-5
-6.456590E-5
-6.705093E-5
-6.705093E-5
-6.953585E-5
-6.953585E-5
-7.202077E-5
-7.202077E-5
-7.202077E-5
-7.450569E-5
-7.450569E-5
-7.699060E-5
-7.699060E-5
-7.947552E-5
-7.947552E-5
-8.196056E-5
-8.196056E-5
-8.196056E-5
-8.444548E-5
-8.444548E-5
-8.444548E-5
-8.693028E-5
-8.693028E-5
-8.941531E-5
-8.941531E-5
-8.941531E-5
-9.190023E-5
-9.190023E-5
-9.190023E-5
-9.438515E-5
-9.438515E-5
-9.686995E-5
-9.686995E-5
-9.686995E-5
-9.686995E-5
-9.686995E-5
-9.935498E-5
-9.935498E-5
-1.018399E-4
-1.018399E-4
-1.018399E-4
-1.043248E-4
-1.043248E-4
-1.043248E-4
-1.068099E-4
-1.068099E-4
-1.068099E-4
-1.092947E-4
-1.092947E-4
-1.117796E-4
-1.117796E-4
-1.117796E-4
-1.117796E-4
-1.142646E-4
-1.142646E-4
-1.142646E-4
-1.142646E-4
-1.167495E-4
-1.167495E-4
-1.192344E-4
-1.192344E-4
-1.192344E-4
-1.217194E-4
-1.217194E-4
-1.242043E-4
-1.242043E-4
-1.242043E-4
-1.242043E-4
-1.266892E-4
-1.266892E-4
-1.291742E-4
-1.291742E-4
-1.291742E-4
-1.291742E-4
-1.316590E-4
-1.316590E-4
-1.341440E-4
-1.341440E-4
-1.366290E-4
-1.366290E-4
-1.391139E-4
-1.391139E-4
-1.391139E-4
-1.415988E-4
-1.415988E-4
-1.415988E-4
-1.415988E-4
-1.440836E-4
-1.440836E-4
-1.465687E-4
-1.465687E-4
-1.465687E-4
-1.490536E-4
-1.490536E-4
-1.515385E-4
-1.515385E-4
-1.515385E-4
-1.540235E-4
-1.540235E-4
-1.540235E-4
-1.565083E-4
-1.565083E-4
-1.589932E-4
-1.589932E-4
-1.614783E-4
-1.614783E-4
-1.614783E-4
-1.614783E-4
-1.639632E-4
-1.639632E-4
-1.639632E-4
-1.664481E-4
-1.664481E-4
-1.664481E-4
-1.689330E-4
-1.689330E-4
-1.689330E-4
-1.689330E-4
-1.689330E-4
-1.714180E-4
-1.714180E-4
-1.714180E-4
-1.739029E-4
-1.739029E-4
-1.739029E-4
-1.763878E-4
-1.763878E-4
-1.763878E-4
-1.788727E-4
-1.788727E-4
-1.813576E-4
-1.813576E-4
-1.813576E-4
-1.813576E-4
-1.838425E-4
-1.838425E-4
-1.863276E-4
-1.863276E-4
-1.863276E-4
-1.863276E-4
-1.888125E-4
-1.888125E-4
-1.912973E-4
-1.912973E-4
-1.912973E-4
-1.912973E-4
-1.937823E-4
-1.937823E-4
-1.937823E-4
-1.962673E-4
-1.962673E-4
-1.987522E-4
-1.987522E-4
-1.987522E-4
-1.987522E-4
-2.012372E-4
-2.012372E-4
-2.012372E-4
-2.012372E-4
-2.012372E-4
-2.037220E-4
-2.037220E-4
-2.037220E-4
-2.062069E-4
-2.062069E-4
-2.062069E-4
-2.086920E-4
-2.086920E-4
-2.086920E-4
-2.111769E-4
-2.111769E-4
-2.111769E-4
-2.111769E-4
-2.111769E-4
-2.136618E-4
-2.136618E-4
-2.136618E-4
-2.136618E-4
-2.136618E-4
-2.161467E-4
-2.161467E-4
-2.161467E-4
-2.161467E-4
-2.161467E-4
-2.186316E-4
-2.186316E-4
-2.186316E-4
-2.211165E-4
-2.211165E-4
-2.211165E-4
-2.236015E-4
-2.236015E-4
-2.236015E-4
-2.260864E-4
-2.260864E-4
-2.260864E-4
-2.260864E-4
-2.260864E-4
-2.285713E-4
-2.285713E-4
-2.310562E-4
-2.310562E-4
-2.310562E-4
-2.310562E-4
-2.335413E-4
-2.335413E-4
-2.335413E-4
-2.360262E-4
-2.360262E-4
-2.360262E-4
-2.360262E-4
-2.360262E-4
-2.385110E-4
-2.385110E-4
-2.385110E-4
-2.385110E-4
-2.409960E-4
-2.409960E-4
-2.409960E-4
-2.409960E-4
-2.434809E-4
-2.434809E-4
-2.434809E-4
-2.434809E-4
-2.434809E-4
-2.434809E-4
-2.434809E-4
-2.459658E-4
-2.459658E-4
-2.459658E-4
-2.459658E-4
-2.459658E-4
-2.459658E-4
-2.484509E-4
-2.484509E-4
-2.484509E-4
-2.484509E-4
-2.484509E-4
-2.484509E-4
-2.484509E-4
-2.509357E-4
-2.509357E-4
-2.509357E-4
-2.509357E-4
-2.509357E-4
-2.509357E-4
-2.509357E-4
-2.509357E-4
-2.534206E-4
-2.534206E-4
-2.534206E-4
-2.534206E-4
-2.534206E-4
-2.534206E-4
-2.534206E-4
-2.559055E-4
-2.559055E-4
-2.559055E-4
-2.559055E-4
-2.559055E-4
-2.559055E-4
-2.559055E-4
-2.583906E-4
-2.583906E-4
-2.583906E-4
-2.583906E-4
-2.583906E-4
-2.583906E-4
-2.608753E-4
-2.608753E-4
-2.608753E-4
-2.608753E-4
-2.608753E-4
-2.633603E-4
-2.633603E-4
-2.633603E-4
-2.633603E-4
-2.633603E-4
-2.633603E-4
-2.633603E-4
-2.658453E-4
-2.658453E-4
-2.658453E-4
-2.658453E-4
-2.658453E-4
-2.658453E-4
-2.658453E-4
-2.658453E-4
-2.633603E-4
-2.608753E-4
-2.608753E-4
-2.608753E-4
-2.608753E-4
-2.608753E-4
-2.608753E-4
-2.608753E-4
-2.608753E-4
-2.608753E-4
-2.608753E-4
-2.608753E-4
-2.608753E-4
-2.608753E-4
-2.608753E-4
-2.608753E-4
-2.608753E-4
-2.608753E-4
-2.608753E-4
-2.608753E-4
-2.608753E-4
-2.608753E-4
-2.633603E-4
-2.633603E-4
-2.633603E-4
-2.633603E-4
-2.633603E-4
-2.633603E-4
-2.633603E-4
-2.633603E-4
-2.633603E-4
-2.658453E-4
-2.658453E-4
-2.658453E-4
-2.658453E-4
-2.658453E-4
-2.658453E-4
-2.658453E-4
-2.658453E-4
-2.658453E-4
-2.658453E-4
-2.658453E-4
-2.683302E-4
-2.683302E-4
-2.683302E-4
-2.683302E-4
-2.683302E-4
-2.683302E-4
-2.683302E-4
-2.683302E-4
-2.683302E-4
-2.683302E-4
-2.708151E-4
-2.708151E-4
-2.708151E-4
-2.708151E-4
-2.708151E-4
-2.708151E-4
-2.708151E-4
-2.708151E-4
-2.708151E-4
-2.708151E-4
-2.708151E-4
-2.708151E-4
-2.708151E-4
-2.708151E-4
-2.708151E-4
-2.708151E-4
-2.708151E-4
-2.708151E-4
-2.708151E-4
-2.733001E-4
-2.733001E-4
-2.733001E-4
-2.733001E-4
-2.733001E-4
-2.733001E-4
-2.757850E-4
-2.757850E-4
-2.757850E-4
-2.757850E-4
-2.757850E-4
-2.757850E-4
-2.757850E-4
-2.757850E-4
-2.782699E-4
-2.782699E-4
-2.782699E-4
-2.782699E-4
-2.757850E-4
-2.757850E-4
-2.757850E-4
-2.782699E-4
-2.782699E-4
-2.782699E-4
-2.782699E-4
-2.782699E-4
-2.807549E-4
-2.807549E-4
-2.807549E-4
-2.807549E-4
-2.807549E-4
-2.832398E-4
-2.832398E-4
-2.832398E-4
-2.832398E-4
-2.832398E-4
-2.832398E-4
-2.832398E-4
-2.857246E-4
-2.857246E-4
-2.857246E-4
-2.857246E-4
-2.857246E-4
-2.857246E-4
-2.857246E-4
-2.857246E-4
-2.857246E-4
-2.857246E-4
-2.882097E-4
-2.882097E-4
-2.882097E-4
-2.882097E-4
-2.906946E-4
-2.906946E-4
-2.906946E-4
-2.906946E-4
-2.906946E-4
-2.906946E-4
-2.931795E-4
-2.931795E-4
-2.956646E-4
-2.956646E-4
-2.981494E-4
-2.981494E-4
-3.006343E-4
-3.006343E-4
-3.006343E-4
-3.006343E-4
-3.031192E-4
-3.031192E-4
-3.056042E-4
-3.056042E-4
-3.080890E-4
-3.080890E-4
-3.080890E-4
-3.105739E-4
-3.105739E-4
-3.105739E-4
-3.130590E-4
-3.130590E-4
-3.130590E-4
-3.155439E-4
-3.155439E-4
-3.155439E-4
-3.155439E-4
-3.180288E-4
-3.180288E-4
-3.205137E-4
-3.205137E-4
-3.205137E-4
-3.205137E-4
-3.229986E-4
-3.229986E-4
-3.229986E-4
-3.229986E-4
-3.254836E-4
-3.279686E-4
-3.279686E-4
-3.279686E-4
-3.304535E-4
-3.304535E-4
-3.304535E-4
-3.329383E-4
-3.329383E-4
-3.329383E-4
-3.329383E-4
-3.354232E-4
-3.354232E-4
-3.379083E-4
-3.379083E-4
-3.379083E-4
-3.379083E-4
-3.379083E-4
-3.403932E-4
-3.403932E-4
-3.403932E-4
-3.403932E-4
-3.428780E-4
-3.428780E-4
-3.428780E-4
-3.453630E-4
-3.453630E-4
-3.453630E-4
-3.453630E-4
-3.453630E-4
-3.453630E-4
-3.453630E-4
-3.478479E-4
-3.478479E-4
-3.478479E-4
-3.478479E-4
-3.478479E-4
-3.503329E-4
-3.503329E-4
-3.503329E-4
-3.503329E-4
-3.503329E-4
-3.503329E-4
-3.528179E-4
-3.528179E-4
-3.528179E-4
-3.528179E-4
-3.528179E-4
-3.553027E-4
-3.553027E-4
-3.553027E-4
-3.577876E-4
-3.577876E-4
-3.577876E-4
-3.602727E-4
-3.602727E-4
-3.602727E-4
-3.627576E-4
-3.627576E-4
-3.652425E-4
-3.652425E-4
-3.652425E-4
-3.652425E-4
-3.677274E-4
-3.677274E-4
-3.677274E-4
-3.702123E-4
-3.702123E-4
-3.726972E-4
-3.726972E-4
-3.726972E-4
-3.726972E-4
-3.726972E-4
-3.751822E-4
-3.751822E-4
-3.751822E-4
-3.776672E-4
-3.776672E-4
-3.776672E-4
-3.776672E-4
-3.776672E-4
-3.801520E-4
-3.801520E-4
-3.801520E-4
-3.801520E-4
-3.826370E-4
-3.826370E-4
-3.826370E-4
-3.851219E-4
-3.851219E-4
-3.851219E-4
-3.851219E-4
-3.851219E-4
-3.876068E-4
-3.876068E-4
-3.876068E-4
-3.876068E-4
-3.876068E-4
-3.876068E-4
-3.900918E-4
-3.900918E-4
-3.900918E-4
-3.925767E-4
-3.925767E-4
-3.925767E-4
-3.925767E-4
-3.950616E-4
-3.950616E-4
-3.950616E-4
-3.950616E-4
-3.950616E-4
-3.975466E-4
-3.975466E-4
-3.975466E-4
-3.975466E-4
-4.000315E-4
-4.000315E-4
-4.000315E-4
-4.025164E-4
-4.025164E-4
-4.050013E-4
-4.050013E-4
-4.074863E-4
-4.074863E-4
-4.099712E-4
-4.099712E-4
-4.124561E-4
-4.124561E-4
-4.124561E-4
-4.124561E-4
-4.149411E-4
-4.149411E-4
-4.174260E-4
-4.174260E-4
-4.199109E-4
-4.199109E-4
-4.199109E-4
-4.223958E-4
-4.223958E-4
-4.248808E-4
-4.248808E-4
-4.248808E-4
-4.273657E-4
-4.273657E-4
-4.298506E-4
-4.298506E-4
-4.298506E-4
-4.323356E-4
-4.323356E-4
-4.323356E-4
-4.348205E-4
-4.348205E-4
-4.348205E-4
-4.348205E-4
-4.373055E-4
-4.373055E-4
-4.373055E-4
-4.397903E-4
-4.397903E-4
-4.397903E-4
-4.397903E-4
-4.422753E-4
-4.422753E-4
-4.447602E-4
-4.447602E-4
-4.447602E-4
-4.472451E-4
-4.472451E-4
-4.472451E-4
-4.497301E-4
-4.497301E-4
-4.522150E-4
-4.522150E-4
-4.522150E-4
-4.546999E-4
-4.546999E-4
-4.571849E-4
-4.571849E-4
-4.571849E-4
-4.596698E-4
-4.596698E-4
-4.596698E-4
-4.621548E-4
-4.621548E-4
-4.621548E-4
-4.646397E-4
-4.646397E-4
-4.671246E-4
-4.671246E-4
-4.671246E-4
-4.696095E-4
-4.696095E-4
-4.720944E-4
-4.720944E-4
-4.745794E-4
-4.745794E-4
-4.745794E-4
-4.745794E-4
-4.745794E-4
-4.770643E-4
-4.770643E-4
-4.795492E-4
-4.795492E-4
-4.795492E-4
-4.795492E-4
-4.795492E-4
-4.820342E-4
-4.820342E-4
-4.820342E-4
-4.820342E-4
-4.845191E-4
-4.845191E-4
-4.845191E-4
-4.845191E-4
-4.870040E-4
-4.870040E-4
-4.894890E-4
-4.894890E-4
-4.894890E-4
-4.894890E-4
-4.894890E-4
-4.919739E-4
-4.919739E-4
-4.919739E-4
-4.919739E-4
-4.944588E-4
-4.944588E-4
-4.969438E-4
-4.969438E-4
-4.969438E-4
-4.994286E-4
-4.994286E-4
-4.994286E-4
-4.994286E-4
-4.994286E-4
-5.019136E-4
-5.019136E-4
-5.019136E-4
-5.019136E-4
-5.043985E-4
-5.043985E-4
-5.043985E-4
-5.043985E-4
-5.043985E-4
-5.043985E-4
-5.068834E-4
-5.068834E-4
-5.068834E-4
-5.068834E-4
-5.093684E-4
-5.093684E-4
-5.118533E-4
-5.118533E-4
-5.118533E-4
-5.118533E-4
-5.118533E-4
-5.143383E-4
-5.143383E-4
-5.143383E-4
-5.168232E-4
-5.168232E-4
-5.168232E-4
-5.168232E-4
-5.193081E-4
-5.193081E-4
-5.193081E-4
-5.193081E-4
-5.217931E-4
-5.217931E-4
-5.217931E-4
-5.217931E-4
-5.217931E-4
-5.242779E-4
-5.242779E-4
-5.242779E-4
-5.242779E-4
-5.267629E-4
-5.267629E-4
-5.292478E-4
-5.292478E-4
-5.317327E-4
-5.317327E-4
-5.317327E-4
-5.342177E-4
-5.342177E-4
-5.367026E-4
-5.367026E-4
-5.367026E-4
-5.391876E-4
-5.391876E-4
-5.391876E-4
-5.416725E-4
-5.416725E-4
-5.416725E-4
-5.416725E-4
-5.441575E-4
-5.441575E-4
-5.466423E-4
-5.466423E-4
-5.491273E-4
-5.491273E-4
-5.491273E-4
-5.516121E-4
-5.516121E-4
-5.516121E-4
-5.540971E-4
-5.540971E-4
-5.540971E-4
-5.540971E-4
-5.565821E-4
-5.565821E-4
-5.565821E-4
-5.590670E-4
-5.590670E-4
-5.590670E-4
-5.615519E-4
-5.615519E-4
-5.615519E-4
-5.615519E-4
-5.640368E-4
-5.640368E-4
-5.640368E-4
-5.665218E-4
-5.665218E-4
-5.665218E-4
-5.690067E-4
-5.690067E-4
-5.690067E-4
-5.714916E-4
-5.714916E-4
-5.714916E-4
-5.739766E-4
-5.739766E-4
-5.764615E-4
-5.764615E-4
-5.789464E-4
-5.789464E-4
-5.789464E-4
-5.814313E-4
-5.814313E-4
-5.839163E-4
-5.839163E-4
-5.839163E-4
-5.864012E-4
-5.864012E-4
-5.864012E-4
-5.888861E-4
-5.888861E-4
-5.888861E-4
-5.888861E-4
-5.888861E-4
-5.913711E-4
-5.913711E-4
-5.913711E-4
-5.913711E-4
-5.938560E-4
-5.938560E-4
-5.963410E-4
-5.963410E-4
-5.963410E-4
-5.963410E-4
-5.963410E-4
-5.963410E-4
-5.963410E-4
-5.988258E-4
-5.988258E-4
-5.988258E-4
-5.988258E-4
-6.013108E-4
-6.013108E-4
-6.013108E-4
-6.013108E-4
-6.013108E-4
-6.013108E-4
-6.013108E-4
-6.037957E-4
-6.037957E-4
-6.037957E-4
-6.037957E-4
-6.062806E-4
-6.062806E-4
-6.062806E-4
-6.062806E-4
-6.062806E-4
-6.062806E-4
-6.087656E-4
-6.087656E-4
-6.087656E-4
-6.087656E-4
-6.087656E-4
-6.087656E-4
-6.087656E-4
-6.087656E-4
-6.087656E-4
-6.087656E-4
-6.087656E-4
-6.087656E-4
-6.087656E-4
-6.087656E-4
-6.087656E-4
-6.087656E-4
-6.087656E-4
-6.087656E-4
-6.087656E-4
-6.087656E-4
-6.087656E-4
-6.087656E-4
-6.062806E-4
-6.062806E-4
-6.062806E-4
-6.062806E-4
-6.062806E-4
-6.062806E-4
-6.062806E-4
-6.062806E-4
-6.037957E-4
-6.037957E-4
-6.037957E-4
-6.037957E-4
-6.037957E-4
-6.037957E-4
-6.037957E-4
-6.037957E-4
-6.037957E-4
-6.037957E-4
-6.037957E-4
-6.037957E-4
-6.037957E-4
-6.037957E-4
-6.013108E-4
-6.013108E-4
-6.013108E-4
-6.013108E-4
-6.013108E-4
-5.988258E-4
-5.988258E-4
-5.988258E-4
-5.988258E-4
-5.988258E-4
-5.988258E-4
-5.963410E-4
-5.963410E-4
-5.963410E-4
-5.938560E-4
-5.938560E-4
-5.938560E-4
-5.938560E-4
-5.938560E-4
-5.913711E-4
-5.913711E-4
-5.913711E-4
-5.913711E-4
-5.913711E-4
-5.913711E-4
-5.888861E-4
-5.888861E-4
-5.888861E-4
-5.888861E-4
-5.888861E-4
-5.864012E-4
-5.864012E-4
-5.864012E-4
-5.864012E-4
-5.864012E-4
-5.864012E-4
-5.864012E-4
-5.864012E-4
-5.839163E-4
-5.839163E-4
-5.839163E-4
-5.839163E-4
-5.839163E-4
-5.814313E-4
-5.814313E-4
-5.814313E-4
-5.814313E-4
-5.814313E-4
-5.814313E-4
-5.814313E-4
-5.814313E-4
-5.839163E-4
-5.839163E-4
-5.839163E-4
-5.839163E-4
-5.839163E-4
-5.839163E-4
-5.839163E-4
-5.839163E-4
-5.839163E-4
-5.839163E-4
-5.839163E-4
-5.839163E-4
-5.839163E-4
-5.839163E-4
-5.839163E-4
-5.839163E-4
-5.839163E-4
-5.839163E-4
-5.839163E-4
-5.839163E-4
-5.839163E-4
-5.839163E-4
-5.839163E-4
-5.839163E-4
-5.839163E-4
-5.839163E-4
-5.839163E-4
-5.839163E-4
-5.839163E-4
-5.839163E-4
-5.839163E-4
-5.839163E-4
-5.864012E-4
-5.864012E-4
-5.864012E-4
-5.864012E-4
-5.864012E-4
-5.864012E-4
-5.864012E-4
-5.864012E-4
-5.864012E-4
-5.864012E-4
-5.864012E-4
-5.864012E-4
-5.864012E-4
-5.864012E-4
-5.864012E-4
-5.864012E-4
-5.864012E-4
-5.864012E-4
-5.888861E-4
-5.864012E-4
-5.864012E-4
-5.864012E-4
-5.864012E-4
-5.864012E-4
-5.864012E-4
-5.864012E-4
-5.864012E-4
-5.864012E-4
-5.864012E-4
-5.864012E-4
-5.864012E-4
-5.864012E-4
-5.864012E-4
-5.864012E-4
-5.888861E-4
-5.888861E-4
-5.888861E-4
-5.888861E-4
-5.888861E-4
-5.888861E-4
-5.888861E-4
-5.888861E-4
-5.888861E-4
-5.888861E-4
-5.888861E-4
-5.888861E-4
-5.888861E-4
-5.888861E-4
-5.913711E-4
-5.913711E-4
-5.913711E-4
-5.913711E-4
-5.913711E-4
-5.913711E-4
-5.913711E-4
-5.913711E-4
-5.913711E-4
-5.913711E-4
-5.913711E-4
-5.913711E-4
-5.938560E-4
-5.938560E-4
-5.938560E-4
-5.938560E-4
-5.938560E-4
-5.963410E-4
-5.963410E-4
-5.963410E-4
-5.963410E-4
-5.963410E-4
-5.988258E-4
-5.988258E-4
-5.988258E-4
-5.988258E-4
-5.988258E-4
-5.988258E-4
-5.988258E-4
-6.013108E-4
-6.013108E-4
-6.013108E-4
-6.013108E-4
-6.013108E-4
-6.037957E-4
-6.037957E-4
-6.037957E-4
-6.062806E-4
-6.062806E-4
-6.062806E-4
-6.087656E-4
-6.087656E-4
-6.112505E-4
-6.112505E-4
-6.112505E-4
-6.112505E-4
-6.112505E-4
-6.137354E-4
-6.137354E-4
-6.137354E-4
-6.162204E-4
-6.162204E-4
-6.187053E-4
-6.187053E-4
-6.187053E-4
-6.187053E-4
-6.187053E-4
-6.187053E-4
-6.211903E-4
-6.211903E-4
-6.211903E-4
-6.236752E-4
-6.236752E-4
-6.236752E-4
-6.236752E-4
-6.261601E-4
-6.261601E-4
-6.261601E-4
-6.261601E-4
-6.286450E-4
-6.286450E-4
-6.311299E-4
-6.311299E-4
-6.336148E-4
-6.336148E-4
-6.336148E-4
-6.360998E-4
-6.360998E-4
-6.360998E-4
-6.385847E-4
-6.385847E-4
-6.385847E-4
-6.410697E-4
-6.410697E-4
-6.410697E-4
-6.435546E-4
-6.435546E-4
-6.460395E-4
-6.460395E-4
-6.460395E-4
-6.485245E-4
-6.485245E-4
-6.510093E-4
-6.510093E-4
-6.510093E-4
-6.510093E-4
-6.510093E-4
-6.510093E-4
-6.510093E-4
-6.510093E-4
-6.534943E-4
-6.534943E-4
-6.559793E-4
-6.559793E-4
-6.584641E-4
-6.584641E-4
-6.584641E-4
-6.584641E-4
-6.584641E-4
-6.584641E-4
-6.609491E-4
-6.609491E-4
-6.634340E-4
-6.634340E-4
-6.634340E-4
-6.634340E-4
-6.634340E-4
-6.659190E-4
-6.659190E-4
-6.659190E-4
-6.659190E-4
-6.659190E-4
-6.684039E-4
-6.684039E-4
-6.684039E-4
-6.684039E-4
-6.684039E-4
-6.684039E-4
-6.684039E-4
-6.684039E-4
-6.684039E-4
-6.684039E-4
-6.684039E-4
-6.684039E-4
-6.684039E-4
-6.684039E-4
-6.684039E-4
-6.684039E-4
-6.659190E-4
-6.659190E-4
-6.659190E-4
-6.659190E-4
-6.659190E-4
-6.659190E-4
-6.659190E-4
-6.634340E-4
-6.634340E-4
-6.634340E-4
-6.634340E-4
-6.634340E-4
-6.634340E-4
-6.634340E-4
-6.634340E-4
-6.609491E-4
-6.609491E-4
-6.609491E-4
-6.609491E-4
-6.609491E-4
-6.609491E-4
-6.609491E-4
-6.609491E-4
-6.609491E-4
-6.609491E-4
-6.609491E-4
-6.609491E-4
-6.609491E-4
-6.584641E-4
-6.584641E-4
-6.584641E-4
-6.584641E-4
-6.584641E-4
-6.584641E-4
-6.584641E-4
-6.584641E-4
-6.584641E-4
-6.584641E-4
-6.584641E-4
-6.584641E-4
-6.584641E-4
-6.559793E-4
-6.559793E-4
-6.559793E-4
-6.584641E-4
-6.584641E-4
-6.584641E-4
-6.584641E-4
-6.584641E-4
-6.584641E-4
-6.584641E-4
-6.584641E-4
-6.584641E-4
-6.584641E-4
-6.584641E-4
-6.584641E-4
-6.584641E-4
-6.584641E-4
-6.584641E-4
-6.584641E-4
-6.584641E-4
-6.584641E-4
-6.609491E-4
-6.609491E-4
-6.609491E-4
-6.609491E-4
-6.609491E-4
-6.584641E-4
-6.584641E-4
-6.584641E-4
-6.584641E-4
-6.584641E-4
-6.584641E-4
-6.584641E-4
-6.584641E-4
-6.584641E-4
-6.584641E-4
-6.584641E-4
-6.584641E-4
-6.584641E-4
-6.584641E-4
-6.584641E-4
-6.584641E-4
-6.559793E-4
-6.559793E-4
-6.559793E-4
-6.559793E-4
-6.559793E-4
-6.534943E-4
-6.534943E-4
-6.534943E-4
-6.534943E-4
-6.534943E-4
-6.510093E-4
-6.510093E-4
-6.510093E-4
-6.510093E-4
-6.510093E-4
-6.510093E-4
-6.510093E-4
-6.485245E-4
-6.485245E-4
-6.485245E-4
-6.485245E-4
-6.510093E-4
-6.510093E-4
-6.510093E-4
-6.510093E-4
-6.510093E-4
-6.510093E-4
-6.510093E-4
-6.510093E-4
-6.534943E-4
-6.534943E-4
-6.534943E-4
-6.534943E-4
-6.534943E-4
-6.559793E-4
-6.559793E-4
-6.559793E-4
-6.559793E-4
-6.559793E-4
-6.559793E-4
-6.559793E-4
-6.559793E-4
-6.559793E-4
-6.559793E-4
-6.559793E-4
-6.559793E-4
-6.559793E-4
-6.559793E-4
-6.584641E-4
-6.584641E-4
-6.584641E-4
-6.559793E-4
-6.559793E-4
-6.559793E-4
-6.559793E-4
-6.559793E-4
-6.559793E-4
-6.559793E-4
-6.559793E-4
-6.559793E-4
-6.559793E-4
-6.559793E-4
-6.559793E-4
-6.559793E-4
-6.559793E-4
-6.559793E-4
-6.559793E-4
-6.559793E-4
-6.559793E-4
-6.559793E-4
-6.534943E-4
-6.534943E-4
-6.534943E-4
-6.534943E-4
-6.534943E-4
-6.534943E-4
-6.534943E-4
-6.559793E-4
-6.559793E-4
-6.559793E-4
-6.559793E-4
-6.559793E-4
-6.559793E-4
-6.584641E-4
-6.584641E-4
-6.584641E-4
-6.584641E-4
-6.584641E-4
-6.609491E-4
-6.609491E-4
-6.609491E-4
-6.609491E-4
-6.634340E-4
-6.634340E-4
-6.634340E-4
-6.634340E-4
-6.659190E-4
-6.659190E-4
-6.659190E-4
-6.659190E-4
-6.659190E-4
-6.684039E-4
-6.684039E-4
-6.684039E-4
-6.684039E-4
-6.708888E-4
-6.708888E-4
-6.708888E-4
-6.733738E-4
-6.733738E-4
-6.733738E-4
-6.733738E-4
-6.733738E-4
-6.758587E-4
-6.758587E-4
-6.783436E-4
-6.783436E-4
-6.783436E-4
-6.783436E-4
-6.783436E-4
-6.808285E-4
-6.808285E-4
-6.833134E-4
-6.833134E-4
-6.833134E-4
-6.857984E-4
-6.857984E-4
-6.857984E-4
-6.857984E-4
-6.857984E-4
-6.857984E-4
-6.882833E-4
-6.882833E-4
-6.882833E-4
-6.882833E-4
-6.907682E-4
-6.907682E-4
-6.907682E-4
-6.907682E-4
-6.907682E-4
-6.907682E-4
-6.932532E-4
-6.932532E-4
-6.932532E-4
-6.932532E-4
-6.957381E-4
-6.957381E-4
-6.957381E-4
-6.957381E-4
-6.957381E-4
-6.957381E-4
-6.957381E-4
-6.957381E-4
-6.957381E-4
-6.957381E-4
-6.957381E-4
-6.982230E-4
-6.982230E-4
-6.982230E-4
-6.982230E-4
-6.982230E-4
-7.007080E-4
-6.982230E-4
-6.932532E-4
-6.833134E-4
-6.758587E-4
-6.733738E-4
-6.758587E-4
-6.783436E-4
-6.783436E-4
-6.783436E-4
-6.783436E-4
-6.783436E-4
-6.783436E-4
-6.783436E-4
-6.783436E-4
-6.783436E-4
-6.783436E-4
-6.808285E-4
-6.808285E-4
-6.808285E-4
-6.808285E-4
-6.808285E-4
-6.808285E-4
-6.808285E-4
-6.783436E-4
-6.783436E-4
-6.783436E-4
-6.808285E-4
-6.808285E-4
-6.783436E-4
-6.783436E-4
-6.783436E-4
-6.783436E-4
-6.783436E-4
-6.783436E-4
-6.783436E-4
-6.783436E-4
-6.783436E-4
-6.758587E-4
-6.758587E-4
-6.758587E-4
-6.758587E-4
-6.758587E-4
-6.758587E-4
-6.758587E-4
-6.733738E-4
-6.733738E-4
-6.733738E-4
-6.733738E-4
-6.733738E-4
-6.733738E-4
-6.733738E-4
-6.733738E-4
-6.733738E-4
-6.733738E-4
-6.708888E-4
-6.708888E-4
-6.708888E-4
-6.708888E-4
-6.708888E-4
-6.708888E-4
-6.708888E-4
-6.708888E-4
-6.708888E-4
-6.708888E-4
-6.708888E-4
-6.708888E-4
-6.684039E-4
-6.684039E-4
-6.684039E-4
-6.684039E-4
-6.684039E-4
-6.659190E-4
-6.659190E-4
-6.659190E-4
-6.659190E-4
-6.659190E-4
-6.659190E-4
-6.634340E-4
-6.634340E-4
-6.609491E-4
-6.609491E-4
-6.609491E-4
-6.584641E-4
-6.584641E-4
-6.584641E-4
-6.584641E-4
-6.559793E-4
-6.559793E-4
-6.559793E-4
-6.559793E-4
-6.559793E-4
-6.534943E-4
-6.510093E-4
-6.510093E-4
-6.510093E-4
-6.510093E-4
-6.485245E-4
-6.485245E-4
-6.460395E-4
-6.460395E-4
-6.435546E-4
-6.435546E-4
-6.435546E-4
-6.410697E-4
-6.410697E-4
-6.385847E-4
-6.360998E-4
-6.360998E-4
-6.336148E-4
-6.311299E-4
-6.311299E-4
-6.286450E-4
-6.261601E-4
-6.261601E-4
-6.236752E-4
-6.211903E-4
-6.187053E-4
-6.162204E-4
-6.137354E-4
-6.137354E-4
-6.112505E-4
-6.112505E-4
-6.087656E-4
-6.062806E-4
-6.062806E-4
-6.037957E-4
-6.037957E-4
-6.013108E-4
-5.988258E-4
-5.963410E-4
-5.963410E-4
-5.963410E-4
-5.938560E-4
-5.938560E-4
-5.913711E-4
-5.888861E-4
-5.888861E-4
-5.864012E-4
-5.864012E-4
-5.864012E-4
-5.839163E-4
-5.839163E-4
-5.814313E-4
-5.814313E-4
-5.789464E-4
-5.789464E-4
-5.789464E-4
-5.764615E-4
-5.764615E-4
-5.739766E-4
-5.739766E-4
-5.739766E-4
-5.739766E-4
-5.714916E-4
-5.714916E-4
-5.690067E-4
-5.690067E-4
-5.665218E-4
-5.665218E-4
-5.665218E-4
-5.640368E-4
-5.640368E-4
-5.640368E-4
-5.640368E-4
-5.640368E-4
-5.615519E-4
-5.615519E-4
-5.615519E-4
-5.615519E-4
-5.615519E-4
-5.615519E-4
-5.615519E-4
-5.615519E-4
-5.615519E-4
-5.615519E-4
-5.615519E-4
-5.615519E-4
-5.615519E-4
-5.615519E-4
-5.615519E-4
-5.615519E-4
-5.615519E-4
-5.615519E-4
-5.640368E-4
-5.640368E-4
-5.665218E-4
-5.665218E-4
-5.665218E-4
-5.690067E-4
-5.690067E-4
-5.714916E-4
-5.714916E-4
-5.739766E-4
-5.739766E-4
-5.764615E-4
-5.789464E-4
-5.814313E-4
-5.814313E-4
-5.839163E-4
-5.864012E-4
-5.864012E-4
-5.888861E-4
-5.913711E-4
-5.938560E-4
-5.938560E-4
-5.963410E-4
-5.988258E-4
-5.988258E-4
-6.013108E-4
-6.037957E-4
-6.037957E-4
-6.062806E-4
-6.062806E-4
-6.087656E-4
-6.087656E-4
-6.087656E-4
-6.112505E-4
-6.137354E-4
-6.162204E-4
-6.162204E-4
-6.187053E-4
-6.211903E-4
-6.211903E-4
-6.236752E-4
-6.236752E-4
-6.261601E-4
-6.261601E-4
-6.286450E-4
-6.286450E-4
-6.311299E-4
-6.336148E-4
-6.336148E-4
-6.360998E-4
-6.360998E-4
-6.360998E-4
-6.385847E-4
-6.385847E-4
-6.410697E-4
-6.410697E-4
-6.435546E-4
-6.435546E-4
-6.435546E-4
-6.460395E-4
-6.460395E-4
-6.485245E-4
-6.485245E-4
-6.510093E-4
-6.510093E-4
-6.534943E-4
-6.534943E-4
-6.534943E-4
-6.534943E-4
-6.534943E-4
-6.534943E-4
-6.559793E-4
-6.559793E-4
-6.559793E-4
-6.559793E-4
-6.559793E-4
-6.559793E-4
-6.584641E-4
-6.584641E-4
-6.584641E-4
-6.584641E-4
-6.584641E-4
-6.584641E-4
-6.584641E-4
-6.584641E-4
-6.584641E-4
-6.584641E-4
-6.584641E-4
-6.584641E-4
-6.609491E-4
-6.609491E-4
-6.609491E-4
-6.584641E-4
-6.584641E-4
-6.584641E-4
-6.584641E-4
-6.584641E-4
-6.584641E-4
-6.584641E-4
-6.584641E-4
-6.584641E-4
-6.584641E-4
-6.584641E-4
-6.584641E-4
-6.584641E-4
-6.584641E-4
-6.584641E-4
-6.584641E-4
-6.584641E-4
-6.584641E-4
-6.584641E-4
-6.584641E-4
-6.584641E-4
-6.584641E-4
-6.559793E-4
-6.559793E-4
-6.559793E-4
-6.559793E-4
-6.559793E-4
-6.559793E-4
-6.559793E-4
-6.559793E-4
-6.559793E-4
-6.559793E-4
-6.559793E-4
-6.534943E-4
-6.534943E-4
-6.510093E-4
-6.510093E-4
-6.510093E-4
-6.510093E-4
-6.510093E-4
-6.510093E-4
-6.510093E-4
-6.510093E-4
-6.485245E-4
-6.485245E-4
-6.485245E-4
-6.485245E-4
-6.510093E-4
-6.510093E-4
-6.510093E-4
-6.510093E-4
-6.485245E-4
-6.485245E-4
-6.485245E-4
-6.485245E-4
-6.485245E-4
-6.485245E-4
-6.485245E-4
-6.485245E-4
-6.485245E-4
-6.485245E-4
-6.460395E-4
-6.460395E-4
-6.460395E-4
-6.460395E-4
-6.460395E-4
-6.460395E-4
-6.460395E-4
-6.460395E-4
-6.460395E-4
-6.460395E-4
-6.435546E-4
-6.435546E-4
-6.435546E-4
-6.435546E-4
-6.435546E-4
-6.435546E-4
-6.435546E-4
-6.435546E-4
-6.435546E-4
-6.435546E-4
-6.435546E-4
-6.435546E-4
-6.435546E-4
-6.410697E-4
-6.410697E-4
-6.410697E-4
-6.410697E-4
-6.410697E-4
-6.410697E-4
-6.410697E-4
-6.410697E-4
-6.385847E-4
-6.385847E-4
-6.385847E-4
-6.385847E-4
-6.385847E-4
-6.385847E-4
-6.385847E-4
-6.385847E-4
-6.360998E-4
-6.360998E-4
-6.360998E-4
-6.360998E-4
-6.360998E-4
-6.360998E-4
-6.360998E-4
-6.360998E-4
-6.360998E-4
-6.360998E-4
-6.360998E-4
-6.360998E-4
-6.360998E-4
-6.360998E-4
-6.360998E-4
-6.360998E-4
-6.360998E-4
-6.360998E-4
-6.360998E-4
-6.360998E-4
-6.360998E-4
-6.360998E-4
-6.360998E-4
-6.385847E-4
-6.385847E-4
-6.385847E-4
-6.385847E-4
-6.410697E-4
-6.410697E-4
-6.410697E-4
-6.410697E-4
-6.410697E-4
-6.435546E-4
-6.435546E-4
-6.435546E-4
-6.435546E-4
-6.435546E-4
-6.460395E-4
-6.460395E-4
-6.485245E-4
-6.485245E-4
-6.485245E-4
-6.485245E-4
-6.485245E-4
-6.485245E-4
-6.510093E-4
-6.510093E-4
-6.510093E-4
-6.510093E-4
-6.534943E-4
-6.534943E-4
-6.534943E-4
-6.534943E-4
-6.534943E-4
-6.559793E-4
-6.559793E-4
-6.559793E-4
-6.584641E-4
-6.584641E-4
-6.584641E-4
-6.584641E-4
-6.584641E-4
-6.609491E-4
-6.609491E-4
-6.609491E-4
-6.609491E-4
-6.609491E-4
-6.609491E-4
-6.609491E-4
-6.609491E-4
-6.609491E-4
-6.634340E-4
-6.634340E-4
-6.634340E-4
-6.634340E-4
-6.634340E-4
-6.659190E-4
-6.659190E-4
-6.659190E-4
-6.684039E-4
-6.684039E-4
-6.708888E-4
-6.708888E-4
-6.708888E-4
-6.708888E-4
-6.733738E-4
-6.733738E-4
-6.758587E-4
-6.758587E-4
-6.758587E-4
-6.783436E-4
-6.783436E-4
-6.783436E-4
-6.808285E-4
-6.808285E-4
-6.808285E-4
-6.808285E-4
-6.833134E-4
-6.857984E-4
-6.857984E-4
-6.857984E-4
-6.882833E-4
-6.882833E-4
-6.882833E-4
-6.907682E-4
-6.907682E-4
-6.932532E-4
-6.932532E-4
-6.932532E-4
-6.932532E-4
-6.932532E-4
-6.957381E-4
-6.957381E-4
-6.957381E-4
-6.982230E-4
-6.982230E-4
-6.982230E-4
-6.982230E-4
-7.007080E-4
-7.007080E-4
-7.031930E-4
-7.031930E-4
-7.031930E-4
-7.031930E-4
-7.031930E-4
-7.056778E-4
-7.056778E-4
-7.056778E-4
-7.056778E-4
-7.056778E-4
-7.081628E-4
-7.081628E-4
-7.081628E-4
-7.081628E-4
-7.056778E-4
-7.056778E-4
-7.081628E-4
-7.081628E-4
-7.081628E-4
-7.081628E-4
-7.081628E-4
-7.106476E-4
-7.106476E-4
-7.131326E-4
-7.131326E-4
-7.131326E-4
-7.131326E-4
-7.131326E-4
-7.131326E-4
-7.131326E-4
-7.131326E-4
-7.156175E-4
-7.156175E-4
-7.156175E-4
-7.181025E-4
-7.181025E-4
-7.181025E-4
-7.205874E-4
-7.205874E-4
-7.205874E-4
-7.205874E-4
-7.205874E-4
-7.205874E-4
-7.230723E-4
-7.230723E-4
-7.230723E-4
-7.255573E-4
-7.255573E-4
-7.255573E-4
-7.255573E-4
-7.255573E-4
-7.255573E-4
-7.255573E-4
-7.255573E-4
-7.280422E-4
-7.280422E-4
-7.280422E-4
-7.280422E-4
-7.305271E-4
-7.305271E-4
-7.305271E-4
-7.305271E-4
-7.305271E-4
-7.305271E-4
-7.305271E-4
-7.305271E-4
-7.305271E-4
-7.305271E-4
-7.305271E-4
-7.305271E-4
-7.305271E-4
-7.305271E-4
-7.305271E-4
-7.305271E-4
-7.305271E-4
-7.305271E-4
-7.330121E-4
-7.330121E-4
-7.330121E-4
-7.330121E-4
-7.330121E-4
-7.330121E-4
-7.354970E-4
-7.354970E-4
-7.354970E-4
-7.354970E-4
-7.354970E-4
-7.354970E-4
-7.354970E-4
-7.354970E-4
-7.354970E-4
-7.354970E-4
-7.354970E-4
-7.379819E-4
-7.379819E-4
-7.379819E-4
-7.379819E-4
-7.379819E-4
-7.379819E-4
-7.404668E-4
-7.404668E-4
-7.404668E-4
-7.404668E-4
-7.429518E-4
-7.429518E-4
-7.429518E-4
-7.429518E-4
-7.429518E-4
-7.454367E-4
-7.454367E-4
-7.454367E-4
-7.479217E-4
-7.479217E-4
-7.479217E-4
-7.479217E-4
-7.504066E-4
-7.504066E-4
-7.504066E-4
-7.504066E-4
-7.504066E-4
-7.504066E-4
-7.504066E-4
-7.504066E-4
-7.504066E-4
-7.504066E-4
-7.504066E-4
-7.504066E-4
-7.504066E-4
-7.504066E-4
-7.504066E-4
-7.504066E-4
-7.504066E-4
-7.504066E-4
-7.504066E-4
-7.504066E-4
-7.504066E-4
-7.504066E-4
-7.528915E-4
-7.528915E-4
-7.528915E-4
-7.528915E-4
-7.528915E-4
-7.528915E-4
-7.528915E-4
-7.528915E-4
-7.504066E-4
-7.504066E-4
-7.504066E-4
-7.528915E-4
-7.528915E-4
-7.528915E-4
-7.528915E-4
-7.528915E-4
-7.528915E-4
-7.528915E-4
-7.528915E-4
-7.528915E-4
-7.553765E-4
-7.553765E-4
-7.578613E-4
-7.578613E-4
-7.578613E-4
-7.603463E-4
-7.603463E-4
-7.603463E-4
-7.603463E-4
-7.628312E-4
-7.628312E-4
-7.628312E-4
-7.653161E-4
-7.653161E-4
-7.653161E-4
-7.653161E-4
-7.653161E-4
-7.653161E-4
-7.653161E-4
-7.653161E-4
-7.653161E-4
-7.653161E-4
-7.653161E-4
-7.653161E-4
-7.678011E-4
-7.678011E-4
-7.678011E-4
-7.678011E-4
-7.678011E-4
-7.702860E-4
-7.702860E-4
-7.702860E-4
-7.702860E-4
-7.702860E-4
-7.702860E-4
-7.702860E-4
-7.702860E-4
-7.702860E-4
-7.702860E-4
-7.727709E-4
-7.727709E-4
-7.727709E-4
-7.727709E-4
-7.727709E-4
-7.727709E-4
-7.727709E-4
-7.727709E-4
-7.727709E-4
-7.752559E-4
-7.752559E-4
-7.752559E-4
-7.752559E-4
-7.752559E-4
-7.752559E-4
-7.752559E-4
-7.752559E-4
-7.777408E-4
-7.777408E-4
-7.777408E-4
-7.777408E-4
-7.777408E-4
-7.777408E-4
-7.777408E-4
-7.777408E-4
-7.777408E-4
-7.802257E-4
-7.802257E-4
-7.802257E-4
-7.827107E-4
-7.827107E-4
-7.827107E-4
-7.827107E-4
-7.827107E-4
-7.827107E-4
-7.851956E-4
-7.851956E-4
-7.851956E-4
-7.851956E-4
-7.851956E-4
-7.851956E-4
-7.851956E-4
-7.876805E-4
-7.876805E-4
-7.876805E-4
-7.876805E-4
-7.876805E-4
-7.876805E-4
-7.876805E-4
-7.876805E-4
-7.876805E-4
-7.876805E-4
-7.876805E-4
-7.876805E-4
-7.901654E-4
-7.901654E-4
-7.901654E-4
-7.901654E-4
-7.901654E-4
-7.901654E-4
-7.901654E-4
-7.901654E-4
-7.901654E-4
-7.901654E-4
-7.901654E-4
-7.901654E-4
-7.901654E-4
-7.901654E-4
-7.901654E-4
-7.901654E-4
-7.901654E-4
-7.901654E-4
-7.876805E-4
-7.876805E-4
-7.876805E-4
-7.876805E-4
-7.876805E-4
-7.876805E-4
-7.851956E-4
-7.851956E-4
-7.851956E-4
-7.851956E-4
-7.851956E-4
-7.827107E-4
-7.827107E-4
-7.827107E-4
-7.827107E-4
-7.827107E-4
-7.827107E-4
-7.827107E-4
-7.802257E-4
-7.802257E-4
-7.802257E-4
-7.802257E-4
-7.802257E-4
-7.777408E-4
-7.752559E-4
-7.727709E-4
-7.727709E-4
-7.727709E-4
-7.727709E-4
-7.727709E-4
-7.702860E-4
-7.702860E-4
-7.702860E-4
-7.702860E-4
-7.702860E-4
-7.702860E-4
-7.702860E-4
-7.702860E-4
-7.702860E-4
-7.702860E-4
-7.702860E-4
-7.702860E-4
-7.702860E-4
-7.727709E-4
-7.727709E-4
-7.727709E-4
-7.727709E-4
-7.752559E-4
-7.752559E-4
-7.752559E-4
-7.752559E-4
-7.752559E-4
-7.752559E-4
-7.752559E-4
-7.752559E-4
-7.752559E-4
-7.752559E-4
-7.752559E-4
-7.752559E-4
-7.752559E-4
-7.752559E-4
-7.777408E-4
-7.777408E-4
-7.777408E-4
-7.802257E-4
-7.802257E-4
-7.802257E-4
-7.802257E-4
-7.827107E-4
-7.827107E-4
-7.827107E-4
-7.851956E-4
-7.851956E-4
-7.851956E-4
-7.851956E-4
-7.827107E-4
-7.802257E-4
-7.777408E-4
-7.777408E-4
-7.752559E-4
-7.752559E-4
-7.752559E-4
-7.752559E-4
-7.752559E-4
-7.752559E-4
-7.777408E-4
-7.777408E-4
-7.802257E-4
-7.802257E-4
-7.802257E-4
-7.827107E-4
-7.851956E-4
-7.851956E-4
-7.851956E-4
-7.851956E-4
-7.851956E-4
-7.851956E-4
-7.851956E-4
-7.851956E-4
-7.851956E-4
-7.851956E-4
-7.851956E-4
-7.876805E-4
-7.876805E-4
-7.901654E-4
-7.901654E-4
-7.901654E-4
-7.901654E-4
-7.901654E-4
-7.926503E-4
-7.926503E-4
-7.951353E-4
-7.951353E-4
-7.951353E-4
-7.976202E-4
-7.976202E-4
-7.976202E-4
-7.976202E-4
-8.001052E-4
-8.001052E-4
-8.001052E-4
-8.001052E-4
-8.001052E-4
-8.001052E-4
-8.001052E-4
-8.001052E-4
-8.001052E-4
-8.001052E-4
-8.001052E-4
-8.001052E-4
-8.001052E-4
-8.001052E-4
-7.976202E-4
-7.976202E-4
-7.976202E-4
-7.976202E-4
-7.976202E-4
-7.976202E-4
-7.976202E-4
-7.951353E-4
-7.951353E-4
-7.951353E-4
-7.926503E-4
-7.926503E-4
-7.926503E-4
-7.926503E-4
-7.926503E-4
-7.926503E-4
-7.926503E-4
-7.926503E-4
-7.926503E-4
-7.926503E-4
-7.926503E-4
-7.926503E-4
-7.926503E-4
-7.926503E-4
-7.926503E-4
-7.926503E-4
-7.926503E-4
-7.926503E-4
-7.926503E-4
-7.926503E-4
-7.901654E-4
-7.901654E-4
-7.901654E-4
-7.876805E-4
-7.876805E-4
-7.851956E-4
-7.851956E-4
-7.851956E-4
-7.827107E-4
-7.802257E-4
-7.802257E-4
-7.802257E-4
-7.777408E-4
-7.752559E-4
-7.727709E-4
-7.727709E-4
-7.702860E-4
-7.678011E-4
-7.653161E-4
-7.628312E-4
-7.628312E-4
-7.603463E-4
-7.578613E-4
-7.553765E-4
-7.528915E-4
-7.504066E-4
-7.479217E-4
-7.479217E-4
-7.454367E-4
-7.429518E-4
-7.404668E-4
-7.379819E-4
-7.354970E-4
-7.330121E-4
-7.305271E-4
-7.280422E-4
-7.255573E-4
-7.230723E-4
-7.230723E-4
-7.205874E-4
-7.205874E-4
-7.181025E-4
-7.156175E-4
-7.156175E-4
-7.131326E-4
-7.106476E-4
-7.081628E-4
-7.056778E-4
-7.031930E-4
-7.007080E-4
-7.007080E-4
-6.982230E-4
-6.957381E-4
-6.932532E-4
-6.932532E-4
-6.907682E-4
-6.882833E-4
-6.882833E-4
-6.857984E-4
-6.857984E-4
-6.857984E-4
-6.833134E-4
-6.833134E-4
-6.808285E-4
-6.808285E-4
-6.808285E-4
-6.808285E-4
-6.783436E-4
-6.783436E-4
-6.783436E-4
-6.783436E-4
-6.783436E-4
-6.783436E-4
-6.783436E-4
-6.783436E-4
-6.783436E-4
-6.783436E-4
-6.783436E-4
-6.783436E-4
-6.783436E-4
-6.783436E-4
-6.783436E-4
-6.783436E-4
-6.783436E-4
-6.783436E-4
-6.808285E-4
-6.808285E-4
-6.808285E-4
-6.808285E-4
-6.808285E-4
-6.808285E-4
-6.808285E-4
-6.808285E-4
-6.808285E-4
-6.808285E-4
-6.808285E-4
-6.808285E-4
-6.808285E-4
-6.833134E-4
-6.833134E-4
-6.833134E-4
-6.833134E-4
-6.833134E-4
-6.833134E-4
-6.833134E-4
-6.833134E-4
-6.833134E-4
-6.833134E-4
-6.833134E-4
-6.833134E-4
-6.833134E-4
-6.833134E-4
-6.833134E-4
-6.833134E-4
-6.833134E-4
-6.833134E-4
-6.833134E-4
-6.808285E-4
-6.808285E-4
-6.808285E-4
-6.808285E-4
-6.808285E-4
-6.808285E-4
-6.808285E-4
-6.808285E-4
-6.808285E-4
-6.783436E-4
-6.783436E-4
-6.783436E-4
-6.783436E-4
-6.783436E-4
-6.783436E-4
-6.758587E-4
-6.758587E-4
-6.758587E-4
-6.758587E-4
-6.758587E-4
-6.733738E-4
-6.733738E-4
-6.733738E-4
-6.708888E-4
-6.708888E-4
-6.708888E-4
-6.684039E-4
-6.684039E-4
-6.659190E-4
-6.634340E-4
-6.634340E-4
-6.634340E-4
-6.634340E-4
-6.609491E-4
-6.584641E-4
-6.559793E-4
-6.559793E-4
-6.534943E-4
-6.510093E-4
-6.510093E-4
-6.485245E-4
-6.460395E-4
-6.460395E-4
-6.435546E-4
-6.410697E-4
-6.410697E-4
-6.385847E-4
-6.360998E-4
-6.336148E-4
-6.311299E-4
-6.286450E-4
-6.261601E-4
-6.236752E-4
-6.211903E-4
-6.187053E-4
-6.187053E-4
-6.162204E-4
-6.137354E-4
-6.112505E-4
[truncated: 114,397 more chars]
