# Supplementary material for: Performances of the PIPER scalable child human body model in accident reconstruction
Source: PLoS One. 2017 Nov 14;12(11):e0187916. doi: 10.1371/journal.pone.0187916 (PMC5685610; doi:10.1371/journal.pone.0187916)
Supplement: S1 Data — This zip folder contains input accelerations for reproducibility of the accident reconstruction. Also, the readings from the dummy sensor are reported for reproducibility of the calculations. (ZIP) [file pone.0187916.s009.zip › Channel/Channel/CCN_2012_001.060]

Test object number          :1
Name of the channel         :Pelvis Acceleration X {AC}
Laboratory channel code     :16PELV0000Q3ACXP
Customer channel code       :16PELV0000Q3ACXP
Channel code                :16PELV0000Q3ACXP
Direction                   :X
Dimension                   :AC
Channel frequency class     :2000
Unit                        :m/(s*s)
Reference system            :NOVALUE
Transducer type             :GY2516
Transducer id               :NOVALUE
Pre-filter type             :4000Hz 6pole Butterworth (device internal)
Cut off frequency           :4000
Channel amplitude class     :2500
Sampling interval           :5E-5
Bit resolution              :16
Time of first sample        :-0.38835156
Number of samples           :40480
Reference channel           :implicit
Reference channel name      :NOVALUE
Data source                 :transducer
Data status                 :ok
First global maximum value  :1.057749E+3
Time of maximum value       :9.604844E-2
First global minimum value  :-8.262186E+2
Time of minimum value       :7.399844E-2
Start offset interval       :-1.000000E-1
End offset interval         :-5.000000E-2
.ValidationRemark           :Seulement la gamme [-6.0 sec; 35.363 sec] a �t� lue. Gamme demand�e: [-6.0 sec; 40.0 sec].
8.871321E-1
8.104701E-1
9.637940E-1
1.040456E+0
1.040456E+0
1.040456E+0
9.637940E-1
1.040456E+0
1.040456E+0
1.117118E+0
1.040456E+0
9.637940E-1
9.637940E-1
1.040456E+0
1.117118E+0
1.193780E+0
1.193780E+0
1.270442E+0
1.347104E+0
1.347104E+0
1.347104E+0
1.270442E+0
1.347104E+0
1.347104E+0
1.347104E+0
1.347104E+0
1.347104E+0
1.347104E+0
1.270442E+0
1.347104E+0
1.347104E+0
1.423766E+0
1.423766E+0
1.423766E+0
1.423766E+0
1.423766E+0
1.423766E+0
1.423766E+0
1.423766E+0
1.423766E+0
1.423766E+0
1.500428E+0
1.500428E+0
1.500428E+0
1.500428E+0
1.577090E+0
1.577090E+0
1.577090E+0
1.577090E+0
1.577090E+0
1.653752E+0
1.653752E+0
1.653752E+0
1.653752E+0
1.653752E+0
1.730413E+0
1.807075E+0
1.807075E+0
1.807075E+0
1.730413E+0
1.730413E+0
1.730413E+0
1.807075E+0
1.807075E+0
1.807075E+0
1.807075E+0
1.730413E+0
1.730413E+0
1.807075E+0
1.807075E+0
1.883737E+0
1.960399E+0
1.960399E+0
1.960399E+0
1.960399E+0
1.883737E+0
1.883737E+0
1.960399E+0
1.960399E+0
2.037061E+0
2.037061E+0
2.037061E+0
2.113723E+0
2.113723E+0
2.113723E+0
2.113723E+0
2.190385E+0
2.267047E+0
2.190385E+0
2.113723E+0
2.113723E+0
2.190385E+0
2.190385E+0
2.190385E+0
2.113723E+0
2.037061E+0
2.113723E+0
2.190385E+0
2.190385E+0
2.190385E+0
2.267047E+0
2.267047E+0
2.267047E+0
2.190385E+0
2.190385E+0
2.267047E+0
2.420371E+0
2.497033E+0
2.497033E+0
2.497033E+0
2.420371E+0
2.420371E+0
2.420371E+0
2.573695E+0
2.650357E+0
2.650357E+0
2.573695E+0
2.573695E+0
2.573695E+0
2.573695E+0
2.727019E+0
2.727019E+0
2.803681E+0
2.803681E+0
2.803681E+0
2.880343E+0
2.803681E+0
2.727019E+0
2.650357E+0
2.650357E+0
2.650357E+0
2.727019E+0
2.727019E+0
2.803681E+0
2.880343E+0
2.880343E+0
2.803681E+0
2.803681E+0
2.880343E+0
2.957005E+0
3.033667E+0
3.033667E+0
2.957005E+0
2.957005E+0
2.957005E+0
2.957005E+0
3.033667E+0
3.033667E+0
3.033667E+0
3.033667E+0
3.033667E+0
3.110328E+0
3.110328E+0
3.186990E+0
3.186990E+0
3.186990E+0
3.186990E+0
3.186990E+0
3.186990E+0
3.186990E+0
3.110328E+0
3.110328E+0
3.186990E+0
3.186990E+0
3.263652E+0
3.340314E+0
3.340314E+0
3.340314E+0
3.340314E+0
3.263652E+0
3.263652E+0
3.263652E+0
3.263652E+0
3.340314E+0
3.416976E+0
3.416976E+0
3.340314E+0
3.340314E+0
3.340314E+0
3.340314E+0
3.416976E+0
3.493638E+0
3.570300E+0
3.646962E+0
3.646962E+0
3.570300E+0
3.570300E+0
3.570300E+0
3.570300E+0
3.646962E+0
3.570300E+0
3.570300E+0
3.570300E+0
3.570300E+0
3.570300E+0
3.646962E+0
3.646962E+0
3.646962E+0
3.646962E+0
3.646962E+0
3.646962E+0
3.723624E+0
3.800286E+0
3.876948E+0
3.876948E+0
3.800286E+0
3.723624E+0
3.646962E+0
3.723624E+0
3.800286E+0
3.876948E+0
3.876948E+0
3.876948E+0
3.800286E+0
3.800286E+0
3.800286E+0
3.800286E+0
3.800286E+0
3.800286E+0
3.800286E+0
3.876948E+0
3.953610E+0
3.953610E+0
3.876948E+0
3.876948E+0
3.876948E+0
3.953610E+0
4.030272E+0
4.106934E+0
4.106934E+0
4.106934E+0
4.106934E+0
4.106934E+0
4.183596E+0
4.183596E+0
4.183596E+0
4.106934E+0
4.030272E+0
4.106934E+0
4.106934E+0
4.106934E+0
4.030272E+0
4.106934E+0
4.183596E+0
4.260258E+0
4.260258E+0
4.260258E+0
4.260258E+0
4.336920E+0
4.336920E+0
4.260258E+0
4.183596E+0
4.183596E+0
4.260258E+0
4.336920E+0
4.413581E+0
4.490243E+0
4.490243E+0
4.490243E+0
4.413581E+0
4.336920E+0
4.260258E+0
4.260258E+0
4.336920E+0
4.413581E+0
4.413581E+0
4.336920E+0
4.336920E+0
4.336920E+0
4.413581E+0
4.413581E+0
4.413581E+0
4.336920E+0
4.260258E+0
4.336920E+0
4.413581E+0
4.490243E+0
4.490243E+0
4.490243E+0
4.490243E+0
4.490243E+0
4.566905E+0
4.566905E+0
4.566905E+0
4.566905E+0
4.490243E+0
4.490243E+0
4.490243E+0
4.490243E+0
4.566905E+0
4.566905E+0
4.643567E+0
4.643567E+0
4.643567E+0
4.643567E+0
4.643567E+0
4.720229E+0
4.720229E+0
4.720229E+0
4.643567E+0
4.643567E+0
4.720229E+0
4.796891E+0
4.720229E+0
4.720229E+0
4.720229E+0
4.796891E+0
4.796891E+0
4.720229E+0
4.643567E+0
4.720229E+0
4.720229E+0
4.720229E+0
4.796891E+0
4.796891E+0
4.796891E+0
4.796891E+0
4.796891E+0
4.643567E+0
4.566905E+0
4.566905E+0
4.720229E+0
4.796891E+0
4.873553E+0
4.796891E+0
4.720229E+0
4.720229E+0
4.720229E+0
4.796891E+0
4.720229E+0
4.720229E+0
4.796891E+0
4.873553E+0
4.950215E+0
4.950215E+0
4.950215E+0
4.950215E+0
4.950215E+0
4.950215E+0
4.873553E+0
4.873553E+0
4.873553E+0
4.950215E+0
4.950215E+0
4.950215E+0
4.950215E+0
4.873553E+0
4.873553E+0
4.796891E+0
4.796891E+0
4.796891E+0
4.873553E+0
4.873553E+0
4.796891E+0
4.796891E+0
4.873553E+0
4.950215E+0
4.950215E+0
4.950215E+0
5.026877E+0
4.950215E+0
4.950215E+0
5.026877E+0
5.026877E+0
4.950215E+0
4.873553E+0
4.873553E+0
4.873553E+0
4.950215E+0
4.873553E+0
4.873553E+0
4.796891E+0
4.873553E+0
4.950215E+0
4.950215E+0
4.950215E+0
4.950215E+0
4.950215E+0
5.026877E+0
5.026877E+0
5.026877E+0
5.026877E+0
5.026877E+0
4.950215E+0
4.950215E+0
4.950215E+0
5.026877E+0
5.026877E+0
4.950215E+0
4.873553E+0
4.873553E+0
4.950215E+0
5.026877E+0
4.950215E+0
4.873553E+0
4.873553E+0
4.873553E+0
4.873553E+0
4.950215E+0
4.950215E+0
4.950215E+0
4.950215E+0
5.026877E+0
5.026877E+0
5.026877E+0
4.950215E+0
4.950215E+0
4.873553E+0
4.873553E+0
4.950215E+0
5.026877E+0
5.026877E+0
5.103539E+0
5.026877E+0
5.026877E+0
5.103539E+0
5.180201E+0
5.103539E+0
5.026877E+0
4.950215E+0
4.873553E+0
4.873553E+0
4.873553E+0
4.873553E+0
4.873553E+0
4.873553E+0
4.950215E+0
5.026877E+0
5.026877E+0
5.026877E+0
4.950215E+0
4.873553E+0
4.873553E+0
4.950215E+0
4.950215E+0
4.950215E+0
4.950215E+0
4.950215E+0
4.950215E+0
5.103539E+0
5.103539E+0
5.026877E+0
4.873553E+0
4.873553E+0
5.026877E+0
5.103539E+0
5.103539E+0
4.950215E+0
4.950215E+0
5.026877E+0
5.103539E+0
5.103539E+0
5.026877E+0
4.950215E+0
4.950215E+0
4.950215E+0
4.950215E+0
4.950215E+0
5.026877E+0
5.026877E+0
4.950215E+0
4.873553E+0
4.873553E+0
4.950215E+0
4.950215E+0
4.950215E+0
4.950215E+0
5.026877E+0
5.026877E+0
4.950215E+0
4.873553E+0
4.796891E+0
4.796891E+0
4.873553E+0
4.950215E+0
4.950215E+0
4.873553E+0
4.873553E+0
4.873553E+0
4.873553E+0
4.873553E+0
4.796891E+0
4.796891E+0
4.796891E+0
4.796891E+0
4.796891E+0
4.873553E+0
4.873553E+0
4.873553E+0
4.873553E+0
4.873553E+0
4.796891E+0
4.796891E+0
4.796891E+0
4.796891E+0
4.796891E+0
4.796891E+0
4.796891E+0
4.720229E+0
4.720229E+0
4.720229E+0
4.720229E+0
4.720229E+0
4.796891E+0
4.796891E+0
4.720229E+0
4.720229E+0
4.720229E+0
4.796891E+0
4.873553E+0
4.796891E+0
4.720229E+0
4.720229E+0
4.796891E+0
4.873553E+0
4.796891E+0
4.643567E+0
4.490243E+0
4.490243E+0
4.566905E+0
4.720229E+0
4.720229E+0
4.720229E+0
4.643567E+0
4.643567E+0
4.490243E+0
4.490243E+0
4.566905E+0
4.643567E+0
4.643567E+0
4.643567E+0
4.566905E+0
4.490243E+0
4.413581E+0
4.413581E+0
4.336920E+0
4.336920E+0
4.336920E+0
4.413581E+0
4.490243E+0
4.566905E+0
4.490243E+0
4.413581E+0
4.413581E+0
4.336920E+0
4.336920E+0
4.413581E+0
4.413581E+0
4.413581E+0
4.413581E+0
4.413581E+0
4.413581E+0
4.413581E+0
4.336920E+0
4.336920E+0
4.336920E+0
4.336920E+0
4.336920E+0
4.336920E+0
4.260258E+0
4.260258E+0
4.260258E+0
4.260258E+0
4.260258E+0
4.260258E+0
4.183596E+0
4.183596E+0
4.260258E+0
4.260258E+0
4.260258E+0
4.260258E+0
4.260258E+0
4.336920E+0
4.336920E+0
4.336920E+0
4.183596E+0
4.106934E+0
4.106934E+0
4.030272E+0
4.030272E+0
4.030272E+0
4.106934E+0
4.183596E+0
4.183596E+0
4.106934E+0
4.106934E+0
4.030272E+0
4.106934E+0
4.183596E+0
4.183596E+0
4.106934E+0
4.030272E+0
4.030272E+0
4.106934E+0
4.030272E+0
3.953610E+0
3.953610E+0
4.030272E+0
4.106934E+0
4.030272E+0
4.030272E+0
4.030272E+0
3.953610E+0
3.953610E+0
3.953610E+0
3.953610E+0
3.953610E+0
4.030272E+0
4.030272E+0
3.953610E+0
3.876948E+0
3.800286E+0
3.800286E+0
3.876948E+0
3.953610E+0
4.030272E+0
4.030272E+0
3.953610E+0
3.876948E+0
3.876948E+0
3.800286E+0
3.876948E+0
3.876948E+0
3.876948E+0
3.800286E+0
3.723624E+0
3.646962E+0
3.723624E+0
3.800286E+0
3.800286E+0
3.800286E+0
3.723624E+0
3.723624E+0
3.800286E+0
3.876948E+0
3.876948E+0
3.800286E+0
3.723624E+0
3.723624E+0
3.646962E+0
3.646962E+0
3.570300E+0
3.570300E+0
3.493638E+0
3.570300E+0
3.723624E+0
3.723624E+0
3.646962E+0
3.646962E+0
3.646962E+0
3.570300E+0
3.493638E+0
3.416976E+0
3.416976E+0
3.493638E+0
3.493638E+0
3.493638E+0
3.570300E+0
3.570300E+0
3.570300E+0
3.570300E+0
3.570300E+0
3.570300E+0
3.570300E+0
3.493638E+0
3.493638E+0
3.493638E+0
3.570300E+0
3.570300E+0
3.570300E+0
3.493638E+0
3.493638E+0
3.416976E+0
3.416976E+0
3.416976E+0
3.416976E+0
3.570300E+0
3.570300E+0
3.570300E+0
3.570300E+0
3.493638E+0
3.493638E+0
3.416976E+0
3.416976E+0
3.416976E+0
3.416976E+0
3.493638E+0
3.493638E+0
3.416976E+0
3.416976E+0
3.416976E+0
3.493638E+0
3.493638E+0
3.493638E+0
3.416976E+0
3.340314E+0
3.263652E+0
3.263652E+0
3.340314E+0
3.340314E+0
3.340314E+0
3.340314E+0
3.263652E+0
3.263652E+0
3.263652E+0
3.340314E+0
3.340314E+0
3.340314E+0
3.340314E+0
3.340314E+0
3.416976E+0
3.340314E+0
3.263652E+0
3.186990E+0
3.186990E+0
3.263652E+0
3.340314E+0
3.340314E+0
3.263652E+0
3.186990E+0
3.186990E+0
3.186990E+0
3.263652E+0
3.263652E+0
3.186990E+0
3.263652E+0
3.263652E+0
3.263652E+0
3.186990E+0
3.186990E+0
3.110328E+0
3.110328E+0
3.110328E+0
3.186990E+0
3.186990E+0
3.263652E+0
3.263652E+0
3.186990E+0
3.186990E+0
3.186990E+0
3.186990E+0
3.263652E+0
3.340314E+0
3.340314E+0
3.186990E+0
3.110328E+0
3.110328E+0
3.110328E+0
3.110328E+0
3.110328E+0
3.110328E+0
3.186990E+0
3.263652E+0
3.186990E+0
3.110328E+0
3.033667E+0
3.033667E+0
3.110328E+0
3.186990E+0
3.186990E+0
3.186990E+0
3.110328E+0
3.033667E+0
3.033667E+0
3.033667E+0
3.110328E+0
3.186990E+0
3.186990E+0
3.110328E+0
3.033667E+0
2.957005E+0
2.957005E+0
2.957005E+0
2.957005E+0
2.957005E+0
2.957005E+0
3.033667E+0
3.033667E+0
3.033667E+0
3.033667E+0
2.957005E+0
2.957005E+0
2.957005E+0
2.957005E+0
2.957005E+0
2.957005E+0
2.957005E+0
2.957005E+0
2.957005E+0
2.957005E+0
2.880343E+0
2.880343E+0
2.957005E+0
2.957005E+0
2.880343E+0
2.880343E+0
2.880343E+0
2.957005E+0
2.957005E+0
2.957005E+0
2.957005E+0
2.957005E+0
2.957005E+0
2.957005E+0
2.957005E+0
2.957005E+0
2.957005E+0
2.957005E+0
2.957005E+0
2.957005E+0
3.033667E+0
3.033667E+0
3.033667E+0
3.033667E+0
3.033667E+0
2.957005E+0
2.880343E+0
2.880343E+0
2.880343E+0
2.880343E+0
2.880343E+0
2.880343E+0
2.880343E+0
2.880343E+0
2.957005E+0
2.957005E+0
2.957005E+0
2.880343E+0
2.880343E+0
2.880343E+0
2.880343E+0
2.957005E+0
3.033667E+0
2.957005E+0
2.880343E+0
2.880343E+0
2.957005E+0
2.957005E+0
2.957005E+0
2.957005E+0
2.957005E+0
3.033667E+0
2.957005E+0
2.957005E+0
2.880343E+0
2.803681E+0
2.803681E+0
2.880343E+0
2.957005E+0
2.957005E+0
2.957005E+0
2.880343E+0
2.880343E+0
2.880343E+0
2.957005E+0
2.957005E+0
3.033667E+0
3.110328E+0
3.033667E+0
2.957005E+0
2.803681E+0
2.803681E+0
2.880343E+0
2.880343E+0
2.880343E+0
2.880343E+0
2.880343E+0
2.803681E+0
2.803681E+0
2.880343E+0
2.880343E+0
2.880343E+0
2.880343E+0
2.880343E+0
2.803681E+0
2.727019E+0
2.727019E+0
2.727019E+0
2.727019E+0
2.727019E+0
2.803681E+0
2.727019E+0
2.727019E+0
2.727019E+0
2.727019E+0
2.727019E+0
2.650357E+0
2.650357E+0
2.650357E+0
2.727019E+0
2.650357E+0
2.650357E+0
2.650357E+0
2.650357E+0
2.727019E+0
2.727019E+0
2.727019E+0
2.727019E+0
2.727019E+0
2.727019E+0
2.650357E+0
2.650357E+0
2.650357E+0
2.650357E+0
2.727019E+0
2.727019E+0
2.727019E+0
2.650357E+0
2.573695E+0
2.573695E+0
2.650357E+0
2.727019E+0
2.727019E+0
2.650357E+0
2.573695E+0
2.573695E+0
2.650357E+0
2.650357E+0
2.650357E+0
2.650357E+0
2.573695E+0
2.573695E+0
2.573695E+0
2.573695E+0
2.573695E+0
2.497033E+0
2.420371E+0
2.420371E+0
2.497033E+0
2.573695E+0
2.573695E+0
2.573695E+0
2.573695E+0
2.497033E+0
2.497033E+0
2.497033E+0
2.497033E+0
2.497033E+0
2.497033E+0
2.497033E+0
2.497033E+0
2.497033E+0
2.420371E+0
2.420371E+0
2.420371E+0
2.420371E+0
2.420371E+0
2.420371E+0
2.420371E+0
2.343709E+0
2.267047E+0
2.190385E+0
2.343709E+0
2.420371E+0
2.343709E+0
2.343709E+0
2.267047E+0
2.267047E+0
2.267047E+0
2.267047E+0
2.267047E+0
2.343709E+0
2.343709E+0
2.343709E+0
2.343709E+0
2.343709E+0
2.343709E+0
2.343709E+0
2.267047E+0
2.267047E+0
2.190385E+0
2.190385E+0
2.113723E+0
2.113723E+0
2.113723E+0
2.113723E+0
2.113723E+0
2.113723E+0
2.113723E+0
2.113723E+0
2.190385E+0
2.190385E+0
2.113723E+0
2.113723E+0
2.113723E+0
2.113723E+0
2.113723E+0
2.113723E+0
2.113723E+0
2.113723E+0
2.113723E+0
2.113723E+0
2.037061E+0
1.960399E+0
1.883737E+0
1.960399E+0
2.113723E+0
2.113723E+0
2.113723E+0
2.037061E+0
2.037061E+0
2.113723E+0
2.113723E+0
2.113723E+0
2.037061E+0
2.037061E+0
2.037061E+0
2.037061E+0
2.037061E+0
1.960399E+0
1.883737E+0
1.883737E+0
1.883737E+0
1.960399E+0
1.960399E+0
1.883737E+0
1.807075E+0
1.730413E+0
1.653752E+0
1.730413E+0
1.807075E+0
1.730413E+0
1.730413E+0
1.807075E+0
1.807075E+0
1.807075E+0
1.653752E+0
1.577090E+0
1.653752E+0
1.807075E+0
1.883737E+0
1.807075E+0
1.730413E+0
1.653752E+0
1.653752E+0
1.653752E+0
1.653752E+0
1.653752E+0
1.577090E+0
1.500428E+0
1.577090E+0
1.730413E+0
1.730413E+0
1.730413E+0
1.577090E+0
1.577090E+0
1.500428E+0
1.500428E+0
1.500428E+0
1.500428E+0
1.500428E+0
1.500428E+0
1.500428E+0
1.500428E+0
1.500428E+0
1.423766E+0
1.423766E+0
1.347104E+0
1.347104E+0
1.270442E+0
1.270442E+0
1.270442E+0
1.347104E+0
1.270442E+0
1.270442E+0
1.270442E+0
1.270442E+0
1.270442E+0
1.270442E+0
1.193780E+0
1.117118E+0
1.117118E+0
1.117118E+0
1.193780E+0
1.193780E+0
1.193780E+0
1.193780E+0
1.193780E+0
1.117118E+0
1.117118E+0
1.040456E+0
9.637940E-1
9.637940E-1
1.040456E+0
1.040456E+0
9.637940E-1
9.637940E-1
8.871321E-1
8.871321E-1
8.871321E-1
8.104701E-1
8.104701E-1
8.871321E-1
9.637940E-1
9.637940E-1
8.104701E-1
6.571462E-1
5.804843E-1
6.571462E-1
7.338082E-1
8.104701E-1
8.104701E-1
7.338082E-1
7.338082E-1
6.571462E-1
5.804843E-1
5.804843E-1
5.804843E-1
5.804843E-1
5.804843E-1
5.804843E-1
5.804843E-1
5.804843E-1
5.804843E-1
5.038223E-1
5.038223E-1
4.271604E-1
5.038223E-1
5.038223E-1
5.038223E-1
5.038223E-1
4.271604E-1
3.504986E-1
3.504986E-1
4.271604E-1
5.038223E-1
5.038223E-1
4.271604E-1
4.271604E-1
3.504986E-1
2.738365E-1
2.738365E-1
3.504986E-1
4.271604E-1
3.504986E-1
2.738365E-1
1.971746E-1
2.738365E-1
3.504986E-1
3.504986E-1
3.504986E-1
2.738365E-1
2.738365E-1
2.738365E-1
1.971746E-1
1.971746E-1
1.971746E-1
2.738365E-1
1.971746E-1
1.205127E-1
4.385066E-2
4.385066E-2
1.205127E-1
1.971746E-1
1.971746E-1
1.205127E-1
4.385066E-2
4.385066E-2
4.385066E-2
-3.281117E-2
-3.281117E-2
-3.281117E-2
4.385066E-2
4.385066E-2
4.385066E-2
-3.281117E-2
-1.094732E-1
-1.094732E-1
-3.281117E-2
-1.094732E-1
-1.861353E-1
-2.627971E-1
-2.627971E-1
-1.861353E-1
-1.861353E-1
-2.627971E-1
-2.627971E-1
-2.627971E-1
-2.627971E-1
-2.627971E-1
-1.861353E-1
-1.861353E-1
-2.627971E-1
-3.394589E-1
-4.161210E-1
-3.394589E-1
-3.394589E-1
-1.861353E-1
-1.861353E-1
-2.627971E-1
-4.161210E-1
-4.161210E-1
-3.394589E-1
-2.627971E-1
-2.627971E-1
-4.161210E-1
-4.161210E-1
-3.394589E-1
-2.627971E-1
-2.627971E-1
-2.627971E-1
-2.627971E-1
-2.627971E-1
-1.861353E-1
-2.627971E-1
-2.627971E-1
-3.394589E-1
-3.394589E-1
-3.394589E-1
-3.394589E-1
-3.394589E-1
-3.394589E-1
-3.394589E-1
-3.394589E-1
-4.161210E-1
-4.161210E-1
-4.161210E-1
-4.927828E-1
-6.461070E-1
-5.694447E-1
-4.927828E-1
-4.161210E-1
-4.927828E-1
-6.461070E-1
-6.461070E-1
-5.694447E-1
-5.694447E-1
-5.694447E-1
-5.694447E-1
-6.461070E-1
-6.461070E-1
-6.461070E-1
-6.461070E-1
-5.694447E-1
-5.694447E-1
-5.694447E-1
-5.694447E-1
-5.694447E-1
-5.694447E-1
-6.461070E-1
-6.461070E-1
-7.227688E-1
-7.994306E-1
-8.760927E-1
-7.994306E-1
-7.227688E-1
-6.461070E-1
-6.461070E-1
-7.227688E-1
-7.227688E-1
-7.994306E-1
-7.994306E-1
-7.994306E-1
-7.994306E-1
-7.994306E-1
-8.760927E-1
-8.760927E-1
-8.760927E-1
-8.760927E-1
-7.994306E-1
-7.227688E-1
-7.227688E-1
-7.227688E-1
-7.227688E-1
-7.227688E-1
-7.227688E-1
-7.994306E-1
-7.994306E-1
-7.994306E-1
-7.227688E-1
-7.227688E-1
-7.227688E-1
-7.227688E-1
-7.227688E-1
-6.461070E-1
-6.461070E-1
-6.461070E-1
-6.461070E-1
-7.227688E-1
-6.461070E-1
-7.227688E-1
-7.227688E-1
-7.994306E-1
-7.994306E-1
-7.994306E-1
-7.994306E-1
-7.994306E-1
-7.994306E-1
-7.994306E-1
-7.994306E-1
-7.994306E-1
-8.760927E-1
-8.760927E-1
-9.527545E-1
-9.527545E-1
-9.527545E-1
-9.527545E-1
-8.760927E-1
-8.760927E-1
-7.994306E-1
-7.994306E-1
-8.760927E-1
-9.527545E-1
-8.760927E-1
-8.760927E-1
-8.760927E-1
-9.527545E-1
-9.527545E-1
-9.527545E-1
-9.527545E-1
-8.760927E-1
-8.760927E-1
-8.760927E-1
-7.994306E-1
-7.227688E-1
-7.227688E-1
-7.994306E-1
-7.994306E-1
-7.994306E-1
-7.227688E-1
-7.227688E-1
-7.994306E-1
-8.760927E-1
-8.760927E-1
-8.760927E-1
-8.760927E-1
-9.527545E-1
-9.527545E-1
-9.527545E-1
-8.760927E-1
-8.760927E-1
-8.760927E-1
-8.760927E-1
-8.760927E-1
-8.760927E-1
-8.760927E-1
-7.994306E-1
-7.994306E-1
-7.994306E-1
-7.994306E-1
-7.227688E-1
-7.227688E-1
-7.227688E-1
-8.760927E-1
-8.760927E-1
-7.227688E-1
-6.461070E-1
-7.227688E-1
-7.994306E-1
-7.994306E-1
-7.994306E-1
-7.227688E-1
-7.227688E-1
-7.227688E-1
-7.227688E-1
-7.227688E-1
-7.994306E-1
-7.994306E-1
-7.994306E-1
-7.227688E-1
-7.227688E-1
-7.227688E-1
-7.227688E-1
-7.227688E-1
-7.994306E-1
-7.994306E-1
-7.994306E-1
-7.994306E-1
-7.994306E-1
-8.760927E-1
-8.760927E-1
-8.760927E-1
-7.994306E-1
-7.994306E-1
-7.227688E-1
-6.461070E-1
-6.461070E-1
-7.227688E-1
-7.227688E-1
-7.227688E-1
-7.227688E-1
-7.227688E-1
-7.227688E-1
-7.227688E-1
-7.227688E-1
-6.461070E-1
-5.694447E-1
-5.694447E-1
-6.461070E-1
-7.227688E-1
-7.227688E-1
-7.227688E-1
-6.461070E-1
-6.461070E-1
-6.461070E-1
-6.461070E-1
-6.461070E-1
-6.461070E-1
-5.694447E-1
-5.694447E-1
-4.927828E-1
-4.927828E-1
-4.927828E-1
-4.161210E-1
-3.394589E-1
-3.394589E-1
-4.161210E-1
-4.927828E-1
-4.927828E-1
-4.927828E-1
-4.161210E-1
-4.161210E-1
-4.161210E-1
-4.161210E-1
-4.161210E-1
-4.161210E-1
-3.394589E-1
-4.161210E-1
-4.927828E-1
-6.461070E-1
-6.461070E-1
-5.694447E-1
-4.927828E-1
-4.927828E-1
-4.161210E-1
-3.394589E-1
-3.394589E-1
-2.627971E-1
-3.394589E-1
-3.394589E-1
-3.394589E-1
-2.627971E-1
-1.861353E-1
-2.627971E-1
-3.394589E-1
-3.394589E-1
-3.394589E-1
-2.627971E-1
-1.861353E-1
-1.861353E-1
-1.861353E-1
-1.094732E-1
-3.281117E-2
4.385066E-2
4.385066E-2
-3.281117E-2
-1.094732E-1
-1.094732E-1
-1.094732E-1
-1.094732E-1
-1.094732E-1
-3.281117E-2
4.385066E-2
4.385066E-2
-3.281117E-2
-3.281117E-2
4.385066E-2
1.205127E-1
1.205127E-1
1.205127E-1
4.385066E-2
4.385066E-2
4.385066E-2
1.205127E-1
1.971746E-1
2.738365E-1
1.971746E-1
1.971746E-1
1.971746E-1
1.971746E-1
2.738365E-1
2.738365E-1
3.504986E-1
3.504986E-1
3.504986E-1
3.504986E-1
4.271604E-1
4.271604E-1
4.271604E-1
4.271604E-1
3.504986E-1
3.504986E-1
4.271604E-1
5.038223E-1
5.804843E-1
6.571462E-1
5.804843E-1
5.038223E-1
5.804843E-1
6.571462E-1
6.571462E-1
6.571462E-1
7.338082E-1
7.338082E-1
7.338082E-1
7.338082E-1
7.338082E-1
7.338082E-1
8.104701E-1
8.871321E-1
8.871321E-1
8.871321E-1
8.871321E-1
8.871321E-1
8.104701E-1
7.338082E-1
8.104701E-1
8.871321E-1
8.871321E-1
9.637940E-1
8.871321E-1
8.871321E-1
8.871321E-1
9.637940E-1
1.040456E+0
1.040456E+0
9.637940E-1
9.637940E-1
9.637940E-1
9.637940E-1
1.040456E+0
1.040456E+0
1.117118E+0
1.117118E+0
1.040456E+0
1.117118E+0
1.117118E+0
1.193780E+0
1.193780E+0
1.117118E+0
1.040456E+0
1.117118E+0
1.193780E+0
1.193780E+0
1.193780E+0
1.193780E+0
1.193780E+0
1.193780E+0
1.347104E+0
1.423766E+0
1.500428E+0
1.500428E+0
1.500428E+0
1.500428E+0
1.500428E+0
1.500428E+0
1.577090E+0
1.653752E+0
1.653752E+0
1.577090E+0
1.500428E+0
1.500428E+0
1.577090E+0
1.653752E+0
1.653752E+0
1.653752E+0
1.653752E+0
1.653752E+0
1.730413E+0
1.730413E+0
1.730413E+0
1.653752E+0
1.653752E+0
1.653752E+0
1.730413E+0
1.807075E+0
1.807075E+0
1.730413E+0
1.730413E+0
1.807075E+0
1.807075E+0
1.807075E+0
1.807075E+0
1.807075E+0
1.807075E+0
1.807075E+0
1.807075E+0
1.883737E+0
1.883737E+0
1.807075E+0
1.807075E+0
1.883737E+0
1.960399E+0
1.960399E+0
1.960399E+0
1.960399E+0
1.960399E+0
1.960399E+0
1.960399E+0
2.037061E+0
2.113723E+0
2.113723E+0
2.113723E+0
2.037061E+0
2.113723E+0
2.113723E+0
2.037061E+0
2.037061E+0
2.037061E+0
2.113723E+0
2.113723E+0
2.113723E+0
2.113723E+0
2.113723E+0
2.113723E+0
2.113723E+0
2.113723E+0
2.113723E+0
2.113723E+0
2.190385E+0
2.267047E+0
2.267047E+0
2.267047E+0
2.267047E+0
2.267047E+0
2.267047E+0
2.267047E+0
2.343709E+0
2.343709E+0
2.267047E+0
2.267047E+0
2.343709E+0
2.343709E+0
2.267047E+0
2.267047E+0
2.267047E+0
2.343709E+0
2.420371E+0
2.497033E+0
2.420371E+0
2.343709E+0
2.267047E+0
2.267047E+0
2.343709E+0
2.420371E+0
2.420371E+0
2.343709E+0
2.267047E+0
2.267047E+0
2.343709E+0
2.497033E+0
2.573695E+0
2.573695E+0
2.497033E+0
2.497033E+0
2.573695E+0
2.650357E+0
2.727019E+0
2.650357E+0
2.573695E+0
2.497033E+0
2.573695E+0
2.650357E+0
2.573695E+0
2.497033E+0
2.497033E+0
2.497033E+0
2.573695E+0
2.573695E+0
2.497033E+0
2.420371E+0
2.420371E+0
2.497033E+0
2.497033E+0
2.497033E+0
2.573695E+0
2.573695E+0
2.497033E+0
2.420371E+0
2.420371E+0
2.420371E+0
2.497033E+0
2.497033E+0
2.420371E+0
2.420371E+0
2.420371E+0
2.420371E+0
2.497033E+0
2.573695E+0
2.573695E+0
2.497033E+0
2.420371E+0
2.420371E+0
2.497033E+0
2.497033E+0
2.573695E+0
2.497033E+0
2.497033E+0
2.573695E+0
2.650357E+0
2.650357E+0
2.650357E+0
2.650357E+0
2.573695E+0
2.497033E+0
2.497033E+0
2.497033E+0
2.497033E+0
2.420371E+0
2.343709E+0
2.343709E+0
2.420371E+0
2.497033E+0
2.497033E+0
2.573695E+0
2.497033E+0
2.497033E+0
2.497033E+0
2.420371E+0
2.420371E+0
2.497033E+0
2.497033E+0
2.497033E+0
2.497033E+0
2.420371E+0
2.420371E+0
2.420371E+0
2.497033E+0
2.497033E+0
2.420371E+0
2.343709E+0
2.343709E+0
2.420371E+0
2.497033E+0
2.573695E+0
2.497033E+0
2.420371E+0
2.420371E+0
2.497033E+0
2.573695E+0
2.573695E+0
2.573695E+0
2.497033E+0
2.420371E+0
2.420371E+0
2.497033E+0
2.497033E+0
2.497033E+0
2.420371E+0
2.420371E+0
2.420371E+0
2.420371E+0
2.420371E+0
2.497033E+0
2.497033E+0
2.573695E+0
2.650357E+0
2.650357E+0
2.573695E+0
2.420371E+0
2.343709E+0
2.343709E+0
2.420371E+0
2.420371E+0
2.420371E+0
2.420371E+0
2.420371E+0
2.497033E+0
2.573695E+0
2.573695E+0
2.573695E+0
2.573695E+0
2.573695E+0
2.573695E+0
2.573695E+0
2.573695E+0
2.573695E+0
2.573695E+0
2.573695E+0
2.573695E+0
2.573695E+0
2.573695E+0
2.573695E+0
2.573695E+0
2.573695E+0
2.573695E+0
2.650357E+0
2.650357E+0
2.650357E+0
2.573695E+0
2.497033E+0
2.420371E+0
2.420371E+0
2.497033E+0
2.497033E+0
2.497033E+0
2.420371E+0
2.420371E+0
2.497033E+0
2.497033E+0
2.420371E+0
2.420371E+0
2.343709E+0
2.420371E+0
2.497033E+0
2.497033E+0
2.420371E+0
2.343709E+0
2.420371E+0
2.497033E+0
2.497033E+0
2.420371E+0
2.343709E+0
2.267047E+0
2.267047E+0
2.343709E+0
2.343709E+0
2.420371E+0
2.420371E+0
2.420371E+0
2.343709E+0
2.343709E+0
2.343709E+0
2.343709E+0
2.267047E+0
2.267047E+0
2.267047E+0
2.343709E+0
2.420371E+0
2.343709E+0
2.267047E+0
2.190385E+0
2.267047E+0
2.343709E+0
2.420371E+0
2.343709E+0
2.343709E+0
2.420371E+0
2.420371E+0
2.420371E+0
2.420371E+0
2.343709E+0
2.343709E+0
2.343709E+0
2.343709E+0
2.267047E+0
2.267047E+0
2.267047E+0
2.267047E+0
2.267047E+0
2.267047E+0
2.343709E+0
2.497033E+0
2.573695E+0
2.573695E+0
2.497033E+0
2.343709E+0
2.343709E+0
2.343709E+0
2.420371E+0
2.420371E+0
2.497033E+0
2.497033E+0
2.573695E+0
2.497033E+0
2.497033E+0
2.497033E+0
2.497033E+0
2.650357E+0
2.650357E+0
2.650357E+0
2.573695E+0
2.573695E+0
2.573695E+0
2.573695E+0
2.573695E+0
2.573695E+0
2.650357E+0
2.650357E+0
2.727019E+0
2.727019E+0
2.727019E+0
2.650357E+0
2.650357E+0
2.573695E+0
2.573695E+0
2.497033E+0
2.497033E+0
2.497033E+0
2.573695E+0
2.573695E+0
2.573695E+0
2.573695E+0
2.573695E+0
2.573695E+0
2.573695E+0
2.497033E+0
2.497033E+0
2.497033E+0
2.497033E+0
2.497033E+0
2.573695E+0
2.497033E+0
2.497033E+0
2.497033E+0
2.497033E+0
2.497033E+0
2.573695E+0
2.573695E+0
2.497033E+0
2.497033E+0
2.497033E+0
2.420371E+0
2.497033E+0
2.573695E+0
2.573695E+0
2.497033E+0
2.497033E+0
2.420371E+0
2.420371E+0
2.420371E+0
2.420371E+0
2.420371E+0
2.343709E+0
2.343709E+0
2.343709E+0
2.420371E+0
2.497033E+0
2.497033E+0
2.497033E+0
2.420371E+0
2.420371E+0
2.343709E+0
2.343709E+0
2.267047E+0
2.267047E+0
2.267047E+0
2.267047E+0
2.343709E+0
2.420371E+0
2.420371E+0
2.420371E+0
2.420371E+0
2.420371E+0
2.420371E+0
2.420371E+0
2.420371E+0
2.420371E+0
2.497033E+0
2.497033E+0
2.497033E+0
2.497033E+0
2.497033E+0
2.420371E+0
2.420371E+0
2.420371E+0
2.420371E+0
2.420371E+0
2.420371E+0
2.420371E+0
2.343709E+0
2.343709E+0
2.343709E+0
2.343709E+0
2.267047E+0
2.267047E+0
2.343709E+0
2.420371E+0
2.420371E+0
2.420371E+0
2.420371E+0
2.343709E+0
2.343709E+0
2.267047E+0
2.267047E+0
2.190385E+0
2.267047E+0
2.343709E+0
2.343709E+0
2.267047E+0
2.190385E+0
2.190385E+0
2.267047E+0
2.267047E+0
2.267047E+0
2.190385E+0
2.113723E+0
2.190385E+0
2.190385E+0
2.267047E+0
2.267047E+0
2.267047E+0
2.267047E+0
2.190385E+0
2.113723E+0
2.113723E+0
2.113723E+0
2.113723E+0
2.113723E+0
2.037061E+0
2.037061E+0
2.113723E+0
2.113723E+0
2.113723E+0
2.113723E+0
2.037061E+0
1.960399E+0
1.883737E+0
1.883737E+0
1.883737E+0
1.960399E+0
2.037061E+0
2.037061E+0
1.883737E+0
1.807075E+0
1.807075E+0
1.883737E+0
1.960399E+0
1.960399E+0
1.960399E+0
1.960399E+0
1.960399E+0
1.960399E+0
1.883737E+0
1.807075E+0
1.653752E+0
1.577090E+0
1.577090E+0
1.653752E+0
1.653752E+0
1.653752E+0
1.653752E+0
1.577090E+0
1.500428E+0
1.577090E+0
1.577090E+0
1.653752E+0
1.653752E+0
1.577090E+0
1.577090E+0
1.577090E+0
1.653752E+0
1.653752E+0
1.577090E+0
1.577090E+0
1.653752E+0
1.730413E+0
1.653752E+0
1.577090E+0
1.577090E+0
1.577090E+0
1.577090E+0
1.500428E+0
1.423766E+0
1.423766E+0
1.500428E+0
1.500428E+0
1.500428E+0
1.500428E+0
1.423766E+0
1.347104E+0
1.270442E+0
1.270442E+0
1.270442E+0
1.193780E+0
9.637940E-1
8.871321E-1
1.270442E+0
1.730413E+0
1.423766E+0
3.504986E-1
-1.094732E-1
9.637940E-1
2.190385E+0
2.113723E+0
1.193780E+0
1.117118E+0
1.883737E+0
1.960399E+0
1.040456E+0
3.504986E-1
6.571462E-1
1.270442E+0
1.347104E+0
1.040456E+0
9.637940E-1
1.117118E+0
1.270442E+0
1.040456E+0
8.104701E-1
8.104701E-1
9.637940E-1
9.637940E-1
6.571462E-1
5.038223E-1
6.571462E-1
8.871321E-1
8.871321E-1
8.104701E-1
8.871321E-1
9.637940E-1
8.871321E-1
7.338082E-1
6.571462E-1
5.804843E-1
5.804843E-1
6.571462E-1
7.338082E-1
8.104701E-1
9.637940E-1
1.040456E+0
9.637940E-1
8.104701E-1
7.338082E-1
6.571462E-1
5.804843E-1
5.804843E-1
6.571462E-1
6.571462E-1
5.804843E-1
5.804843E-1
6.571462E-1
8.104701E-1
8.871321E-1
7.338082E-1
5.804843E-1
5.038223E-1
5.038223E-1
5.038223E-1
4.271604E-1
4.271604E-1
5.038223E-1
5.804843E-1
6.571462E-1
6.571462E-1
6.571462E-1
5.804843E-1
5.804843E-1
5.804843E-1
5.804843E-1
5.804843E-1
5.804843E-1
6.571462E-1
6.571462E-1
5.804843E-1
4.271604E-1
4.271604E-1
3.504986E-1
3.504986E-1
4.271604E-1
4.271604E-1
4.271604E-1
4.271604E-1
3.504986E-1
2.738365E-1
2.738365E-1
3.504986E-1
4.271604E-1
4.271604E-1
4.271604E-1
5.038223E-1
5.038223E-1
4.271604E-1
3.504986E-1
2.738365E-1
3.504986E-1
4.271604E-1
4.271604E-1
4.271604E-1
4.271604E-1
3.504986E-1
4.271604E-1
4.271604E-1
4.271604E-1
5.038223E-1
5.038223E-1
4.271604E-1
4.271604E-1
4.271604E-1
3.504986E-1
3.504986E-1
2.738365E-1
3.504986E-1
4.271604E-1
4.271604E-1
4.271604E-1
4.271604E-1
4.271604E-1
4.271604E-1
4.271604E-1
3.504986E-1
3.504986E-1
4.271604E-1
4.271604E-1
3.504986E-1
2.738365E-1
3.504986E-1
3.504986E-1
4.271604E-1
4.271604E-1
4.271604E-1
4.271604E-1
4.271604E-1
3.504986E-1
2.738365E-1
1.971746E-1
2.738365E-1
2.738365E-1
3.504986E-1
3.504986E-1
3.504986E-1
4.271604E-1
4.271604E-1
4.271604E-1
3.504986E-1
3.504986E-1
2.738365E-1
2.738365E-1
2.738365E-1
3.504986E-1
3.504986E-1
3.504986E-1
3.504986E-1
2.738365E-1
2.738365E-1
1.971746E-1
2.738365E-1
2.738365E-1
2.738365E-1
1.971746E-1
1.205127E-1
1.205127E-1
1.971746E-1
1.971746E-1
1.971746E-1
1.971746E-1
2.738365E-1
3.504986E-1
3.504986E-1
2.738365E-1
1.971746E-1
1.971746E-1
2.738365E-1
3.504986E-1
3.504986E-1
2.738365E-1
1.971746E-1
1.971746E-1
1.971746E-1
1.971746E-1
1.971746E-1
1.205127E-1
1.205127E-1
4.385066E-2
1.205127E-1
1.205127E-1
1.971746E-1
1.971746E-1
1.971746E-1
1.971746E-1
1.971746E-1
1.205127E-1
1.205127E-1
1.205127E-1
1.205127E-1
1.205127E-1
1.205127E-1
1.971746E-1
1.205127E-1
4.385066E-2
-3.281117E-2
-3.281117E-2
4.385066E-2
1.205127E-1
1.205127E-1
1.205127E-1
4.385066E-2
1.205127E-1
1.971746E-1
1.205127E-1
1.205127E-1
4.385066E-2
4.385066E-2
1.205127E-1
1.971746E-1
1.971746E-1
1.971746E-1
1.971746E-1
1.971746E-1
1.971746E-1
1.205127E-1
1.205127E-1
1.205127E-1
1.205127E-1
1.205127E-1
1.205127E-1
1.205127E-1
1.205127E-1
4.385066E-2
-3.281117E-2
-1.094732E-1
-3.281117E-2
4.385066E-2
1.205127E-1
1.205127E-1
1.205127E-1
4.385066E-2
-3.281117E-2
-3.281117E-2
-3.281117E-2
4.385066E-2
4.385066E-2
4.385066E-2
-3.281117E-2
-3.281117E-2
-3.281117E-2
-3.281117E-2
-3.281117E-2
-3.281117E-2
-1.094732E-1
-1.861353E-1
-1.861353E-1
-1.861353E-1
-1.094732E-1
-3.281117E-2
4.385066E-2
-3.281117E-2
-1.094732E-1
-1.094732E-1
-1.094732E-1
-1.094732E-1
-3.281117E-2
-3.281117E-2
-1.094732E-1
-1.094732E-1
-1.094732E-1
-1.094732E-1
-1.094732E-1
-1.094732E-1
-3.281117E-2
1.205127E-1
4.385066E-2
-3.281117E-2
-1.861353E-1
-1.861353E-1
-1.861353E-1
-1.094732E-1
-3.281117E-2
-3.281117E-2
-3.281117E-2
-3.281117E-2
-3.281117E-2
-3.281117E-2
-1.094732E-1
-1.094732E-1
-1.094732E-1
-1.094732E-1
-1.861353E-1
-1.861353E-1
-1.861353E-1
-1.094732E-1
-1.094732E-1
-3.281117E-2
-3.281117E-2
-1.094732E-1
-1.094732E-1
-1.094732E-1
-1.094732E-1
-3.281117E-2
-3.281117E-2
-3.281117E-2
-3.281117E-2
-3.281117E-2
-3.281117E-2
-3.281117E-2
-3.281117E-2
-3.281117E-2
-3.281117E-2
-3.281117E-2
-1.094732E-1
-1.094732E-1
-1.094732E-1
-3.281117E-2
-3.281117E-2
-1.094732E-1
-2.627971E-1
-3.394589E-1
-2.627971E-1
-1.094732E-1
-3.281117E-2
-3.281117E-2
-3.281117E-2
-1.094732E-1
-1.094732E-1
-1.094732E-1
-1.094732E-1
-1.094732E-1
-1.094732E-1
-1.861353E-1
-1.861353E-1
-1.861353E-1
-1.861353E-1
-3.281117E-2
4.385066E-2
4.385066E-2
4.385066E-2
-3.281117E-2
-3.281117E-2
-3.281117E-2
-3.281117E-2
-1.094732E-1
-1.094732E-1
-3.281117E-2
-3.281117E-2
-1.094732E-1
-1.094732E-1
-3.281117E-2
4.385066E-2
4.385066E-2
4.385066E-2
-3.281117E-2
4.385066E-2
4.385066E-2
4.385066E-2
4.385066E-2
-3.281117E-2
-3.281117E-2
1.205127E-1
1.205127E-1
4.385066E-2
-3.281117E-2
-3.281117E-2
-3.281117E-2
4.385066E-2
1.205127E-1
1.205127E-1
1.205127E-1
1.971746E-1
2.738365E-1
2.738365E-1
1.971746E-1
1.971746E-1
1.205127E-1
1.971746E-1
2.738365E-1
3.504986E-1
3.504986E-1
3.504986E-1
3.504986E-1
2.738365E-1
1.971746E-1
1.971746E-1
1.971746E-1
2.738365E-1
3.504986E-1
3.504986E-1
2.738365E-1
2.738365E-1
3.504986E-1
3.504986E-1
4.271604E-1
4.271604E-1
5.038223E-1
5.038223E-1
5.038223E-1
5.038223E-1
5.804843E-1
5.804843E-1
5.038223E-1
5.038223E-1
5.804843E-1
6.571462E-1
6.571462E-1
6.571462E-1
6.571462E-1
6.571462E-1
6.571462E-1
7.338082E-1
8.104701E-1
8.104701E-1
7.338082E-1
7.338082E-1
7.338082E-1
7.338082E-1
7.338082E-1
7.338082E-1
7.338082E-1
7.338082E-1
7.338082E-1
7.338082E-1
8.104701E-1
8.871321E-1
8.104701E-1
8.104701E-1
7.338082E-1
7.338082E-1
7.338082E-1
8.104701E-1
8.104701E-1
8.104701E-1
8.104701E-1
7.338082E-1
7.338082E-1
8.104701E-1
8.104701E-1
8.104701E-1
8.104701E-1
7.338082E-1
7.338082E-1
8.104701E-1
8.871321E-1
8.871321E-1
8.871321E-1
9.637940E-1
1.040456E+0
1.040456E+0
1.040456E+0
1.040456E+0
1.040456E+0
9.637940E-1
9.637940E-1
9.637940E-1
1.040456E+0
1.040456E+0
1.040456E+0
1.040456E+0
1.040456E+0
1.117118E+0
1.040456E+0
9.637940E-1
9.637940E-1
1.040456E+0
1.040456E+0
1.040456E+0
9.637940E-1
9.637940E-1
9.637940E-1
1.040456E+0
1.117118E+0
1.117118E+0
1.117118E+0
1.117118E+0
1.193780E+0
1.117118E+0
1.117118E+0
1.117118E+0
1.117118E+0
1.117118E+0
1.117118E+0
1.193780E+0
1.193780E+0
1.117118E+0
1.117118E+0
1.193780E+0
1.193780E+0
1.193780E+0
1.193780E+0
1.193780E+0
1.117118E+0
1.117118E+0
1.040456E+0
9.637940E-1
9.637940E-1
1.040456E+0
1.040456E+0
1.040456E+0
1.040456E+0
1.040456E+0
1.117118E+0
1.117118E+0
1.040456E+0
1.040456E+0
1.040456E+0
1.117118E+0
1.117118E+0
1.117118E+0
1.117118E+0
1.117118E+0
1.117118E+0
1.040456E+0
9.637940E-1
8.871321E-1
9.637940E-1
9.637940E-1
9.637940E-1
9.637940E-1
8.871321E-1
8.104701E-1
8.104701E-1
8.104701E-1
8.104701E-1
8.104701E-1
8.104701E-1
8.104701E-1
8.104701E-1
8.104701E-1
8.104701E-1
8.871321E-1
8.871321E-1
8.104701E-1
8.104701E-1
8.104701E-1
8.871321E-1
8.871321E-1
8.104701E-1
8.104701E-1
8.104701E-1
8.871321E-1
8.104701E-1
8.104701E-1
7.338082E-1
7.338082E-1
8.104701E-1
8.104701E-1
8.104701E-1
7.338082E-1
6.571462E-1
6.571462E-1
6.571462E-1
6.571462E-1
6.571462E-1
6.571462E-1
5.804843E-1
5.804843E-1
5.804843E-1
6.571462E-1
6.571462E-1
6.571462E-1
6.571462E-1
6.571462E-1
6.571462E-1
6.571462E-1
6.571462E-1
5.804843E-1
5.804843E-1
5.038223E-1
4.271604E-1
4.271604E-1
4.271604E-1
5.038223E-1
5.804843E-1
5.038223E-1
4.271604E-1
3.504986E-1
4.271604E-1
5.038223E-1
5.804843E-1
5.804843E-1
5.038223E-1
5.038223E-1
5.038223E-1
5.038223E-1
5.804843E-1
5.038223E-1
5.038223E-1
4.271604E-1
3.504986E-1
3.504986E-1
3.504986E-1
3.504986E-1
3.504986E-1
2.738365E-1
2.738365E-1
3.504986E-1
5.038223E-1
5.038223E-1
4.271604E-1
2.738365E-1
1.971746E-1
1.971746E-1
1.205127E-1
1.971746E-1
1.971746E-1
1.205127E-1
1.205127E-1
1.971746E-1
2.738365E-1
2.738365E-1
2.738365E-1
1.971746E-1
1.205127E-1
1.205127E-1
1.205127E-1
1.971746E-1
1.971746E-1
1.971746E-1
1.205127E-1
1.205127E-1
4.385066E-2
4.385066E-2
4.385066E-2
1.205127E-1
1.205127E-1
1.205127E-1
4.385066E-2
-3.281117E-2
-3.281117E-2
4.385066E-2
4.385066E-2
4.385066E-2
4.385066E-2
4.385066E-2
4.385066E-2
4.385066E-2
4.385066E-2
1.205127E-1
1.205127E-1
1.205127E-1
4.385066E-2
4.385066E-2
1.205127E-1
2.738365E-1
1.971746E-1
1.205127E-1
4.385066E-2
4.385066E-2
4.385066E-2
1.205127E-1
1.971746E-1
2.738365E-1
2.738365E-1
1.971746E-1
1.971746E-1
1.971746E-1
1.971746E-1
1.971746E-1
1.205127E-1
1.205127E-1
1.205127E-1
1.971746E-1
2.738365E-1
1.205127E-1
4.385066E-2
4.385066E-2
1.205127E-1
1.205127E-1
1.971746E-1
1.971746E-1
1.971746E-1
1.971746E-1
1.205127E-1
4.385066E-2
4.385066E-2
4.385066E-2
1.205127E-1
1.205127E-1
1.971746E-1
1.971746E-1
1.205127E-1
4.385066E-2
1.205127E-1
1.205127E-1
1.971746E-1
1.971746E-1
1.205127E-1
1.205127E-1
1.971746E-1
2.738365E-1
3.504986E-1
2.738365E-1
2.738365E-1
2.738365E-1
1.971746E-1
2.738365E-1
3.504986E-1
4.271604E-1
4.271604E-1
3.504986E-1
2.738365E-1
2.738365E-1
2.738365E-1
2.738365E-1
1.971746E-1
1.971746E-1
1.971746E-1
1.971746E-1
2.738365E-1
2.738365E-1
3.504986E-1
4.271604E-1
4.271604E-1
5.038223E-1
5.038223E-1
5.804843E-1
5.804843E-1
5.038223E-1
5.038223E-1
5.038223E-1
5.038223E-1
5.038223E-1
5.038223E-1
5.038223E-1
5.804843E-1
6.571462E-1
6.571462E-1
6.571462E-1
6.571462E-1
7.338082E-1
7.338082E-1
7.338082E-1
6.571462E-1
5.804843E-1
5.804843E-1
5.804843E-1
6.571462E-1
6.571462E-1
7.338082E-1
7.338082E-1
8.104701E-1
7.338082E-1
7.338082E-1
8.104701E-1
8.871321E-1
9.637940E-1
9.637940E-1
9.637940E-1
8.871321E-1
8.104701E-1
8.104701E-1
8.871321E-1
8.871321E-1
8.104701E-1
8.104701E-1
8.104701E-1
8.104701E-1
8.104701E-1
8.871321E-1
8.871321E-1
8.871321E-1
8.871321E-1
8.104701E-1
8.104701E-1
8.104701E-1
8.871321E-1
8.871321E-1
8.871321E-1
8.871321E-1
8.871321E-1
8.871321E-1
8.871321E-1
8.871321E-1
9.637940E-1
1.040456E+0
1.040456E+0
9.637940E-1
9.637940E-1
1.040456E+0
1.117118E+0
1.117118E+0
1.117118E+0
1.117118E+0
1.117118E+0
1.117118E+0
1.117118E+0
1.117118E+0
1.117118E+0
1.117118E+0
1.193780E+0
1.270442E+0
1.270442E+0
1.193780E+0
1.193780E+0
1.193780E+0
1.270442E+0
1.270442E+0
1.193780E+0
1.117118E+0
1.117118E+0
1.193780E+0
1.193780E+0
1.117118E+0
1.040456E+0
1.040456E+0
1.040456E+0
1.117118E+0
1.117118E+0
1.117118E+0
1.117118E+0
1.117118E+0
1.117118E+0
1.117118E+0
1.117118E+0
1.193780E+0
1.193780E+0
1.193780E+0
1.193780E+0
1.193780E+0
1.117118E+0
1.117118E+0
1.117118E+0
1.193780E+0
1.193780E+0
1.270442E+0
1.193780E+0
1.193780E+0
1.193780E+0
1.270442E+0
1.270442E+0
1.193780E+0
1.193780E+0
1.270442E+0
1.347104E+0
1.347104E+0
1.270442E+0
1.193780E+0
1.193780E+0
1.193780E+0
1.193780E+0
1.193780E+0
1.117118E+0
1.117118E+0
1.117118E+0
1.040456E+0
1.040456E+0
1.040456E+0
1.040456E+0
1.040456E+0
1.040456E+0
1.040456E+0
1.040456E+0
1.040456E+0
1.040456E+0
1.040456E+0
1.117118E+0
1.117118E+0
1.117118E+0
1.040456E+0
1.040456E+0
1.117118E+0
1.193780E+0
1.193780E+0
1.193780E+0
1.193780E+0
1.193780E+0
1.270442E+0
1.347104E+0
1.347104E+0
1.270442E+0
1.270442E+0
1.347104E+0
1.347104E+0
1.270442E+0
1.193780E+0
1.270442E+0
1.270442E+0
1.270442E+0
1.193780E+0
1.117118E+0
1.117118E+0
1.193780E+0
1.193780E+0
1.193780E+0
1.193780E+0
1.193780E+0
1.117118E+0
1.117118E+0
1.040456E+0
1.040456E+0
1.040456E+0
1.040456E+0
9.637940E-1
9.637940E-1
9.637940E-1
9.637940E-1
8.871321E-1
8.871321E-1
8.871321E-1
8.871321E-1
8.871321E-1
8.871321E-1
8.871321E-1
8.104701E-1
7.338082E-1
7.338082E-1
7.338082E-1
7.338082E-1
8.104701E-1
8.104701E-1
8.871321E-1
8.871321E-1
8.871321E-1
9.637940E-1
9.637940E-1
9.637940E-1
8.871321E-1
8.104701E-1
8.104701E-1
8.104701E-1
8.104701E-1
8.104701E-1
8.104701E-1
8.104701E-1
8.104701E-1
8.104701E-1
8.104701E-1
7.338082E-1
7.338082E-1
8.104701E-1
8.104701E-1
8.104701E-1
7.338082E-1
8.104701E-1
7.338082E-1
5.804843E-1
5.804843E-1
6.571462E-1
7.338082E-1
8.104701E-1
7.338082E-1
7.338082E-1
8.104701E-1
7.338082E-1
6.571462E-1
5.804843E-1
5.804843E-1
5.804843E-1
6.571462E-1
6.571462E-1
7.338082E-1
7.338082E-1
8.104701E-1
8.104701E-1
8.104701E-1
7.338082E-1
8.104701E-1
8.104701E-1
8.104701E-1
7.338082E-1
6.571462E-1
6.571462E-1
6.571462E-1
6.571462E-1
6.571462E-1
7.338082E-1
7.338082E-1
6.571462E-1
6.571462E-1
6.571462E-1
6.571462E-1
5.804843E-1
5.804843E-1
5.804843E-1
5.804843E-1
5.038223E-1
5.038223E-1
5.804843E-1
5.804843E-1
6.571462E-1
5.804843E-1
5.804843E-1
6.571462E-1
7.338082E-1
8.104701E-1
7.338082E-1
6.571462E-1
6.571462E-1
6.571462E-1
6.571462E-1
6.571462E-1
5.804843E-1
5.804843E-1
6.571462E-1
7.338082E-1
8.104701E-1
7.338082E-1
7.338082E-1
8.104701E-1
8.871321E-1
8.871321E-1
8.871321E-1
8.104701E-1
8.104701E-1
8.104701E-1
8.104701E-1
8.104701E-1
8.104701E-1
8.104701E-1
8.104701E-1
8.871321E-1
8.104701E-1
8.104701E-1
7.338082E-1
8.104701E-1
9.637940E-1
1.040456E+0
9.637940E-1
9.637940E-1
9.637940E-1
9.637940E-1
9.637940E-1
9.637940E-1
1.040456E+0
1.117118E+0
1.117118E+0
1.040456E+0
9.637940E-1
1.040456E+0
1.117118E+0
1.193780E+0
1.193780E+0
1.193780E+0
1.193780E+0
1.193780E+0
1.193780E+0
1.193780E+0
1.193780E+0
1.193780E+0
1.270442E+0
1.270442E+0
1.270442E+0
1.193780E+0
1.193780E+0
1.270442E+0
1.270442E+0
1.270442E+0
1.270442E+0
1.193780E+0
1.270442E+0
1.270442E+0
1.270442E+0
1.270442E+0
1.270442E+0
1.347104E+0
1.347104E+0
1.347104E+0
1.347104E+0
1.347104E+0
1.347104E+0
1.423766E+0
1.500428E+0
1.423766E+0
1.423766E+0
1.423766E+0
1.423766E+0
1.577090E+0
1.653752E+0
1.730413E+0
1.653752E+0
1.577090E+0
1.577090E+0
1.577090E+0
1.653752E+0
1.653752E+0
1.577090E+0
1.500428E+0
1.500428E+0
1.577090E+0
1.653752E+0
1.653752E+0
1.653752E+0
1.577090E+0
1.577090E+0
1.653752E+0
1.730413E+0
1.730413E+0
1.730413E+0
1.653752E+0
1.730413E+0
1.807075E+0
1.807075E+0
1.883737E+0
1.883737E+0
1.807075E+0
1.730413E+0
1.730413E+0
1.653752E+0
1.653752E+0
1.730413E+0
1.730413E+0
1.807075E+0
1.807075E+0
1.807075E+0
1.807075E+0
1.807075E+0
1.807075E+0
1.807075E+0
1.883737E+0
1.883737E+0
1.883737E+0
1.883737E+0
1.960399E+0
1.960399E+0
1.960399E+0
1.960399E+0
1.960399E+0
1.883737E+0
1.883737E+0
1.960399E+0
1.960399E+0
2.037061E+0
2.037061E+0
2.037061E+0
1.960399E+0
1.960399E+0
1.960399E+0
1.960399E+0
1.960399E+0
1.883737E+0
1.883737E+0
1.960399E+0
1.960399E+0
1.960399E+0
1.883737E+0
1.807075E+0
1.807075E+0
1.883737E+0
1.883737E+0
1.883737E+0
1.960399E+0
1.960399E+0
1.960399E+0
1.883737E+0
1.883737E+0
1.960399E+0
1.960399E+0
1.883737E+0
1.960399E+0
1.960399E+0
2.037061E+0
1.960399E+0
1.960399E+0
1.960399E+0
1.960399E+0
2.037061E+0
2.037061E+0
1.960399E+0
1.960399E+0
1.960399E+0
1.960399E+0
2.037061E+0
1.960399E+0
1.960399E+0
2.037061E+0
2.037061E+0
1.960399E+0
1.960399E+0
1.960399E+0
1.960399E+0
1.883737E+0
1.883737E+0
1.960399E+0
1.960399E+0
1.960399E+0
1.960399E+0
1.960399E+0
2.037061E+0
2.037061E+0
2.037061E+0
2.037061E+0
1.960399E+0
1.960399E+0
1.960399E+0
1.883737E+0
1.883737E+0
1.960399E+0
1.960399E+0
1.960399E+0
1.883737E+0
1.807075E+0
1.960399E+0
2.037061E+0
2.037061E+0
1.883737E+0
1.807075E+0
1.883737E+0
1.960399E+0
1.960399E+0
1.960399E+0
1.883737E+0
1.883737E+0
1.883737E+0
1.960399E+0
1.960399E+0
1.960399E+0
1.960399E+0
1.960399E+0
1.883737E+0
1.960399E+0
1.960399E+0
1.960399E+0
1.960399E+0
1.883737E+0
1.883737E+0
1.883737E+0
1.883737E+0
1.960399E+0
1.960399E+0
1.960399E+0
1.960399E+0
2.037061E+0
2.037061E+0
1.960399E+0
1.883737E+0
1.960399E+0
1.960399E+0
1.960399E+0
1.960399E+0
1.960399E+0
1.883737E+0
1.883737E+0
1.883737E+0
1.883737E+0
1.883737E+0
1.883737E+0
1.883737E+0
1.883737E+0
1.960399E+0
1.960399E+0
1.960399E+0
1.960399E+0
1.960399E+0
1.960399E+0
1.960399E+0
1.883737E+0
1.883737E+0
1.883737E+0
1.883737E+0
1.883737E+0
1.807075E+0
1.807075E+0
1.807075E+0
1.807075E+0
1.807075E+0
1.807075E+0
1.807075E+0
1.883737E+0
1.883737E+0
1.883737E+0
1.883737E+0
1.883737E+0
1.883737E+0
1.883737E+0
1.883737E+0
1.883737E+0
1.883737E+0
1.883737E+0
1.807075E+0
1.730413E+0
1.730413E+0
1.730413E+0
1.730413E+0
1.730413E+0
1.730413E+0
1.730413E+0
1.653752E+0
1.730413E+0
1.730413E+0
1.807075E+0
1.730413E+0
1.730413E+0
1.653752E+0
1.730413E+0
1.807075E+0
1.730413E+0
1.730413E+0
1.653752E+0
1.653752E+0
1.653752E+0
1.653752E+0
1.730413E+0
1.730413E+0
1.730413E+0
1.653752E+0
1.653752E+0
1.653752E+0
1.653752E+0
1.653752E+0
1.577090E+0
1.577090E+0
1.653752E+0
1.730413E+0
1.730413E+0
1.653752E+0
1.500428E+0
1.500428E+0
1.500428E+0
1.500428E+0
1.500428E+0
1.577090E+0
1.577090E+0
1.653752E+0
1.653752E+0
1.653752E+0
1.577090E+0
1.577090E+0
1.577090E+0
1.577090E+0
1.577090E+0
1.577090E+0
1.500428E+0
1.577090E+0
1.730413E+0
1.807075E+0
1.730413E+0
1.577090E+0
1.577090E+0
1.577090E+0
1.653752E+0
1.577090E+0
1.500428E+0
1.423766E+0
1.423766E+0
1.423766E+0
1.347104E+0
1.347104E+0
1.423766E+0
1.423766E+0
1.423766E+0
1.423766E+0
1.347104E+0
1.347104E+0
1.347104E+0
1.423766E+0
1.423766E+0
1.347104E+0
1.347104E+0
1.423766E+0
1.423766E+0
1.423766E+0
1.423766E+0
1.423766E+0
1.423766E+0
1.423766E+0
1.423766E+0
1.500428E+0
1.500428E+0
1.423766E+0
1.500428E+0
1.500428E+0
1.500428E+0
1.423766E+0
1.423766E+0
1.347104E+0
1.347104E+0
1.423766E+0
1.423766E+0
1.500428E+0
1.500428E+0
1.500428E+0
1.577090E+0
1.577090E+0
1.653752E+0
1.577090E+0
1.577090E+0
1.500428E+0
1.500428E+0
1.500428E+0
1.577090E+0
1.577090E+0
1.577090E+0
1.500428E+0
1.500428E+0
1.577090E+0
1.577090E+0
1.500428E+0
1.500428E+0
1.500428E+0
1.500428E+0
1.500428E+0
1.577090E+0
1.653752E+0
1.730413E+0
1.653752E+0
1.577090E+0
1.500428E+0
1.423766E+0
1.500428E+0
1.577090E+0
1.577090E+0
1.577090E+0
1.577090E+0
1.577090E+0
1.500428E+0
1.500428E+0
1.500428E+0
1.500428E+0
1.500428E+0
1.500428E+0
1.577090E+0
1.577090E+0
1.577090E+0
1.577090E+0
1.500428E+0
1.577090E+0
1.577090E+0
1.577090E+0
1.577090E+0
1.653752E+0
1.653752E+0
1.730413E+0
1.730413E+0
1.730413E+0
1.730413E+0
1.653752E+0
1.653752E+0
1.730413E+0
1.730413E+0
1.807075E+0
1.807075E+0
1.807075E+0
1.807075E+0
1.730413E+0
1.807075E+0
1.807075E+0
1.730413E+0
1.653752E+0
1.577090E+0
1.653752E+0
1.653752E+0
1.730413E+0
1.653752E+0
1.653752E+0
1.653752E+0
1.653752E+0
1.653752E+0
1.577090E+0
1.577090E+0
1.500428E+0
1.577090E+0
1.577090E+0
1.500428E+0
1.500428E+0
1.500428E+0
1.577090E+0
1.577090E+0
1.577090E+0
1.577090E+0
1.577090E+0
1.577090E+0
1.653752E+0
1.653752E+0
1.653752E+0
1.653752E+0
1.653752E+0
1.653752E+0
1.730413E+0
1.730413E+0
1.807075E+0
1.730413E+0
1.653752E+0
1.577090E+0
1.577090E+0
1.653752E+0
1.730413E+0
1.653752E+0
1.577090E+0
1.653752E+0
1.653752E+0
1.653752E+0
1.577090E+0
1.577090E+0
1.577090E+0
1.500428E+0
1.500428E+0
1.423766E+0
1.423766E+0
1.500428E+0
1.577090E+0
1.577090E+0
1.577090E+0
1.577090E+0
1.500428E+0
1.500428E+0
1.500428E+0
1.577090E+0
1.577090E+0
1.577090E+0
1.500428E+0
1.423766E+0
1.500428E+0
1.577090E+0
1.500428E+0
1.423766E+0
1.347104E+0
1.347104E+0
1.347104E+0
1.423766E+0
1.423766E+0
1.347104E+0
1.347104E+0
1.347104E+0
1.347104E+0
1.347104E+0
1.423766E+0
1.500428E+0
1.500428E+0
1.500428E+0
1.423766E+0
1.423766E+0
1.423766E+0
1.347104E+0
1.347104E+0
1.347104E+0
1.347104E+0
1.193780E+0
1.117118E+0
1.117118E+0
1.270442E+0
1.347104E+0
1.347104E+0
1.270442E+0
1.270442E+0
1.270442E+0
1.270442E+0
1.270442E+0
1.193780E+0
1.193780E+0
1.193780E+0
1.117118E+0
1.117118E+0
1.117118E+0
1.193780E+0
1.193780E+0
1.193780E+0
1.193780E+0
1.270442E+0
1.270442E+0
1.270442E+0
1.193780E+0
1.117118E+0
1.117118E+0
1.193780E+0
1.270442E+0
1.270442E+0
1.193780E+0
1.117118E+0
1.040456E+0
1.117118E+0
1.193780E+0
1.193780E+0
1.117118E+0
1.117118E+0
1.117118E+0
1.117118E+0
1.040456E+0
1.040456E+0
1.117118E+0
1.193780E+0
1.270442E+0
1.193780E+0
1.117118E+0
1.040456E+0
1.040456E+0
1.040456E+0
1.117118E+0
1.117118E+0
1.117118E+0
1.040456E+0
1.040456E+0
1.040456E+0
1.117118E+0
1.193780E+0
1.193780E+0
1.193780E+0
1.193780E+0
1.117118E+0
1.117118E+0
1.117118E+0
1.040456E+0
1.040456E+0
1.117118E+0
1.193780E+0
1.193780E+0
1.193780E+0
1.193780E+0
1.193780E+0
1.193780E+0
1.193780E+0
1.117118E+0
1.193780E+0
1.270442E+0
1.270442E+0
1.270442E+0
1.193780E+0
1.193780E+0
1.347104E+0
1.423766E+0
1.347104E+0
1.270442E+0
1.270442E+0
1.270442E+0
1.347104E+0
1.270442E+0
1.270442E+0
1.347104E+0
1.347104E+0
1.270442E+0
1.270442E+0
1.270442E+0
1.270442E+0
1.270442E+0
1.193780E+0
1.193780E+0
1.193780E+0
1.270442E+0
1.270442E+0
1.347104E+0
1.347104E+0
1.347104E+0
1.270442E+0
1.193780E+0
1.270442E+0
1.347104E+0
1.500428E+0
1.500428E+0
1.423766E+0
1.347104E+0
1.423766E+0
1.423766E+0
1.423766E+0
1.423766E+0
1.423766E+0
1.423766E+0
1.500428E+0
1.500428E+0
1.577090E+0
1.577090E+0
1.653752E+0
1.577090E+0
1.500428E+0
1.423766E+0
1.500428E+0
1.500428E+0
1.577090E+0
1.500428E+0
1.500428E+0
1.500428E+0
1.577090E+0
1.653752E+0
1.653752E+0
1.653752E+0
1.577090E+0
1.500428E+0
1.500428E+0
1.500428E+0
1.577090E+0
1.653752E+0
1.653752E+0
1.577090E+0
1.500428E+0
1.500428E+0
1.577090E+0
1.577090E+0
1.577090E+0
1.577090E+0
1.500428E+0
1.500428E+0
1.500428E+0
1.577090E+0
1.653752E+0
1.653752E+0
1.730413E+0
1.653752E+0
1.653752E+0
1.653752E+0
1.653752E+0
1.577090E+0
1.500428E+0
1.577090E+0
1.653752E+0
1.653752E+0
1.730413E+0
1.730413E+0
1.807075E+0
1.730413E+0
1.730413E+0
1.730413E+0
1.653752E+0
1.730413E+0
1.730413E+0
1.730413E+0
1.730413E+0
1.730413E+0
1.730413E+0
1.730413E+0
1.730413E+0
1.730413E+0
1.730413E+0
1.653752E+0
1.653752E+0
1.653752E+0
1.730413E+0
1.730413E+0
1.730413E+0
1.730413E+0
1.730413E+0
1.730413E+0
1.730413E+0
1.807075E+0
1.730413E+0
1.653752E+0
1.653752E+0
1.653752E+0
1.653752E+0
1.653752E+0
1.653752E+0
1.653752E+0
1.653752E+0
1.653752E+0
1.653752E+0
1.653752E+0
1.730413E+0
1.730413E+0
1.653752E+0
1.577090E+0
1.577090E+0
1.577090E+0
1.653752E+0
1.730413E+0
1.730413E+0
1.730413E+0
1.730413E+0
1.653752E+0
1.653752E+0
1.730413E+0
1.730413E+0
1.730413E+0
1.653752E+0
1.577090E+0
1.653752E+0
1.730413E+0
1.653752E+0
1.653752E+0
1.653752E+0
1.653752E+0
1.653752E+0
1.730413E+0
1.730413E+0
1.730413E+0
1.653752E+0
1.653752E+0
1.653752E+0
1.653752E+0
1.730413E+0
1.730413E+0
1.730413E+0
1.653752E+0
1.653752E+0
1.653752E+0
1.730413E+0
1.730413E+0
1.730413E+0
1.653752E+0
1.653752E+0
1.653752E+0
1.653752E+0
1.653752E+0
1.653752E+0
1.577090E+0
1.577090E+0
1.500428E+0
1.500428E+0
1.500428E+0
1.500428E+0
1.500428E+0
1.500428E+0
1.577090E+0
1.653752E+0
1.653752E+0
1.653752E+0
1.500428E+0
1.423766E+0
1.423766E+0
1.423766E+0
1.423766E+0
1.423766E+0
1.423766E+0
1.423766E+0
1.423766E+0
1.423766E+0
1.423766E+0
1.423766E+0
1.500428E+0
1.500428E+0
1.577090E+0
1.577090E+0
1.577090E+0
1.577090E+0
1.500428E+0
1.423766E+0
1.347104E+0
1.270442E+0
1.347104E+0
1.347104E+0
1.423766E+0
1.423766E+0
1.423766E+0
1.423766E+0
1.347104E+0
1.347104E+0
1.270442E+0
1.347104E+0
1.423766E+0
1.423766E+0
1.347104E+0
1.270442E+0
1.270442E+0
1.270442E+0
1.270442E+0
1.270442E+0
1.347104E+0
1.270442E+0
1.193780E+0
1.117118E+0
1.117118E+0
1.117118E+0
1.193780E+0
1.117118E+0
1.117118E+0
1.040456E+0
1.040456E+0
1.040456E+0
1.040456E+0
1.040456E+0
1.040456E+0
1.040456E+0
1.040456E+0
1.040456E+0
9.637940E-1
9.637940E-1
1.040456E+0
1.040456E+0
1.040456E+0
9.637940E-1
9.637940E-1
1.040456E+0
1.117118E+0
1.117118E+0
1.040456E+0
9.637940E-1
8.871321E-1
8.871321E-1
8.871321E-1
8.871321E-1
8.871321E-1
8.871321E-1
9.637940E-1
9.637940E-1
9.637940E-1
8.871321E-1
8.871321E-1
8.104701E-1
8.104701E-1
8.104701E-1
8.104701E-1
8.104701E-1
8.104701E-1
8.871321E-1
9.637940E-1
9.637940E-1
8.871321E-1
8.871321E-1
8.871321E-1
9.637940E-1
9.637940E-1
9.637940E-1
8.871321E-1
8.871321E-1
8.871321E-1
8.871321E-1
8.104701E-1
8.104701E-1
7.338082E-1
7.338082E-1
7.338082E-1
7.338082E-1
6.571462E-1
5.804843E-1
5.038223E-1
5.038223E-1
4.271604E-1
4.271604E-1
4.271604E-1
4.271604E-1
3.504986E-1
2.738365E-1
2.738365E-1
2.738365E-1
2.738365E-1
2.738365E-1
2.738365E-1
1.971746E-1
1.971746E-1
1.205127E-1
4.385066E-2
-3.281117E-2
-1.094732E-1
-3.281117E-2
1.205127E-1
1.205127E-1
1.205127E-1
1.205127E-1
-3.281117E-2
-3.281117E-2
4.385066E-2
4.385066E-2
4.385066E-2
-3.281117E-2
-3.281117E-2
-1.094732E-1
-1.094732E-1
-3.281117E-2
-1.094732E-1
-1.094732E-1
-1.094732E-1
-3.281117E-2
-3.281117E-2
-3.281117E-2
-3.281117E-2
-1.094732E-1
-1.094732E-1
-1.094732E-1
-3.281117E-2
-3.281117E-2
-3.281117E-2
-3.281117E-2
-1.094732E-1
-1.094732E-1
-1.861353E-1
-1.861353E-1
-1.861353E-1
-1.861353E-1
-1.861353E-1
-1.861353E-1
-2.627971E-1
-2.627971E-1
-2.627971E-1
-3.394589E-1
-3.394589E-1
-4.161210E-1
-4.161210E-1
-4.161210E-1
-4.161210E-1
-4.161210E-1
-3.394589E-1
-2.627971E-1
-1.861353E-1
-2.627971E-1
-3.394589E-1
-3.394589E-1
-4.161210E-1
-4.161210E-1
-4.161210E-1
-4.161210E-1
-3.394589E-1
-2.627971E-1
-2.627971E-1
-2.627971E-1
-3.394589E-1
-4.161210E-1
-4.161210E-1
-4.161210E-1
-3.394589E-1
-3.394589E-1
-2.627971E-1
-2.627971E-1
-2.627971E-1
-2.627971E-1
-3.394589E-1
-3.394589E-1
-3.394589E-1
-2.627971E-1
-2.627971E-1
-3.394589E-1
-4.927828E-1
-4.927828E-1
-4.927828E-1
-4.927828E-1
-5.694447E-1
-5.694447E-1
-4.927828E-1
-4.927828E-1
-4.927828E-1
-4.927828E-1
-4.927828E-1
-4.161210E-1
-3.394589E-1
-2.627971E-1
-2.627971E-1
-2.627971E-1
-2.627971E-1
-2.627971E-1
-2.627971E-1
-3.394589E-1
-4.161210E-1
-4.161210E-1
-3.394589E-1
-3.394589E-1
-3.394589E-1
-4.161210E-1
-4.161210E-1
-4.161210E-1
-4.161210E-1
-3.394589E-1
-3.394589E-1
-3.394589E-1
-3.394589E-1
-3.394589E-1
-3.394589E-1
-2.627971E-1
-3.394589E-1
-3.394589E-1
-4.161210E-1
-3.394589E-1
-4.161210E-1
-4.161210E-1
-4.927828E-1
-4.927828E-1
-5.694447E-1
-5.694447E-1
-5.694447E-1
-4.927828E-1
-4.927828E-1
-4.161210E-1
-3.394589E-1
-4.927828E-1
-5.694447E-1
-5.694447E-1
-5.694447E-1
-4.927828E-1
-4.161210E-1
-4.161210E-1
-4.927828E-1
-5.694447E-1
-5.694447E-1
-4.927828E-1
-4.161210E-1
-4.161210E-1
-4.161210E-1
-4.927828E-1
-5.694447E-1
-4.927828E-1
-4.161210E-1
-4.161210E-1
-4.927828E-1
-4.927828E-1
-4.927828E-1
-3.394589E-1
-3.394589E-1
-4.161210E-1
-4.927828E-1
-4.927828E-1
-4.927828E-1
-4.161210E-1
-4.161210E-1
-4.161210E-1
-4.161210E-1
-3.394589E-1
-2.627971E-1
-2.627971E-1
-3.394589E-1
-4.161210E-1
-4.927828E-1
-4.927828E-1
-4.161210E-1
-4.161210E-1
-4.161210E-1
-4.927828E-1
-4.927828E-1
-4.927828E-1
-4.161210E-1
-4.161210E-1
-4.161210E-1
-4.161210E-1
-4.161210E-1
-4.161210E-1
-3.394589E-1
-3.394589E-1
-3.394589E-1
-3.394589E-1
-4.161210E-1
-4.927828E-1
-4.927828E-1
-4.161210E-1
-4.161210E-1
-4.161210E-1
-4.161210E-1
-4.927828E-1
-4.927828E-1
-4.927828E-1
-4.927828E-1
-5.694447E-1
-5.694447E-1
-5.694447E-1
-4.927828E-1
-4.927828E-1
-4.927828E-1
-5.694447E-1
-4.927828E-1
-4.927828E-1
-4.927828E-1
-4.927828E-1
-4.927828E-1
-4.927828E-1
-5.694447E-1
-5.694447E-1
-4.927828E-1
-4.161210E-1
-3.394589E-1
-4.161210E-1
-4.927828E-1
-4.927828E-1
-4.927828E-1
-4.927828E-1
-4.927828E-1
-4.927828E-1
-4.927828E-1
-4.927828E-1
-5.694447E-1
-5.694447E-1
-5.694447E-1
-5.694447E-1
-5.694447E-1
-5.694447E-1
-5.694447E-1
-5.694447E-1
-4.927828E-1
-4.927828E-1
-4.927828E-1
-5.694447E-1
-4.927828E-1
-4.927828E-1
-5.694447E-1
-5.694447E-1
-5.694447E-1
-5.694447E-1
-5.694447E-1
-6.461070E-1
-7.227688E-1
-7.227688E-1
-6.461070E-1
-6.461070E-1
-6.461070E-1
-7.227688E-1
-7.994306E-1
-7.994306E-1
-7.994306E-1
-7.994306E-1
-7.994306E-1
-7.994306E-1
-8.760927E-1
-8.760927E-1
-8.760927E-1
-7.994306E-1
-7.994306E-1
-8.760927E-1
-8.760927E-1
-8.760927E-1
-8.760927E-1
-7.994306E-1
-7.227688E-1
-7.227688E-1
-7.994306E-1
-8.760927E-1
-8.760927E-1
-7.994306E-1
-7.994306E-1
-8.760927E-1
-9.527545E-1
-9.527545E-1
-8.760927E-1
-7.994306E-1
-7.227688E-1
-7.227688E-1
-7.994306E-1
-7.994306E-1
-7.994306E-1
-7.994306E-1
-7.994306E-1
-7.994306E-1
-7.227688E-1
-6.461070E-1
-6.461070E-1
-6.461070E-1
-6.461070E-1
-6.461070E-1
-6.461070E-1
-7.227688E-1
-7.994306E-1
-8.760927E-1
-8.760927E-1
-7.994306E-1
-7.227688E-1
-7.227688E-1
-7.227688E-1
-7.227688E-1
-7.994306E-1
-8.760927E-1
-7.994306E-1
-7.227688E-1
-7.227688E-1
-7.994306E-1
-8.760927E-1
-8.760927E-1
-8.760927E-1
-9.527545E-1
-9.527545E-1
-9.527545E-1
-9.527545E-1
-1.029416E+0
-9.527545E-1
-8.760927E-1
-7.994306E-1
-8.760927E-1
-8.760927E-1
-9.527545E-1
-8.760927E-1
-8.760927E-1
-8.760927E-1
-8.760927E-1
-8.760927E-1
-7.994306E-1
-7.994306E-1
-7.994306E-1
-8.760927E-1
-8.760927E-1
-8.760927E-1
-8.760927E-1
-7.227688E-1
-6.461070E-1
-6.461070E-1
-7.227688E-1
-7.994306E-1
-7.994306E-1
-7.227688E-1
-6.461070E-1
-6.461070E-1
-6.461070E-1
-6.461070E-1
-7.227688E-1
-7.227688E-1
-7.227688E-1
-6.461070E-1
-6.461070E-1
-6.461070E-1
-7.227688E-1
-7.994306E-1
-8.760927E-1
-7.994306E-1
-7.994306E-1
-8.760927E-1
-8.760927E-1
-8.760927E-1
-8.760927E-1
-8.760927E-1
-8.760927E-1
-9.527545E-1
-1.029416E+0
-1.029416E+0
-9.527545E-1
-8.760927E-1
-7.994306E-1
-7.994306E-1
-7.227688E-1
-6.461070E-1
-5.694447E-1
-5.694447E-1
-6.461070E-1
-5.694447E-1
-4.927828E-1
-4.161210E-1
-4.161210E-1
-4.161210E-1
-4.161210E-1
-4.161210E-1
-4.161210E-1
-4.161210E-1
-4.927828E-1
-4.927828E-1
-4.927828E-1
-5.694447E-1
-6.461070E-1
-6.461070E-1
-5.694447E-1
-4.927828E-1
-4.927828E-1
-4.927828E-1
-4.927828E-1
-5.694447E-1
-4.927828E-1
-4.927828E-1
-4.161210E-1
-3.394589E-1
-3.394589E-1
-3.394589E-1
-2.627971E-1
-2.627971E-1
-2.627971E-1
-1.861353E-1
-1.094732E-1
-1.094732E-1
-1.094732E-1
-1.861353E-1
-1.094732E-1
-1.094732E-1
-3.281117E-2
-3.281117E-2
4.385066E-2
1.205127E-1
1.971746E-1
1.971746E-1
1.971746E-1
1.971746E-1
1.971746E-1
1.205127E-1
1.205127E-1
1.971746E-1
2.738365E-1
3.504986E-1
3.504986E-1
3.504986E-1
2.738365E-1
1.971746E-1
1.205127E-1
1.205127E-1
1.205127E-1
1.971746E-1
1.971746E-1
1.971746E-1
1.205127E-1
4.385066E-2
4.385066E-2
1.205127E-1
1.205127E-1
4.385066E-2
4.385066E-2
1.205127E-1
1.205127E-1
1.205127E-1
1.205127E-1
1.971746E-1
1.971746E-1
1.971746E-1
1.971746E-1
1.971746E-1
2.738365E-1
2.738365E-1
2.738365E-1
1.971746E-1
1.971746E-1
1.205127E-1
1.205127E-1
1.205127E-1
1.971746E-1
1.971746E-1
2.738365E-1
1.971746E-1
1.971746E-1
1.971746E-1
2.738365E-1
3.504986E-1
3.504986E-1
2.738365E-1
2.738365E-1
2.738365E-1
2.738365E-1
2.738365E-1
2.738365E-1
2.738365E-1
2.738365E-1
2.738365E-1
2.738365E-1
1.971746E-1
1.971746E-1
1.971746E-1
1.971746E-1
1.205127E-1
1.205127E-1
1.971746E-1
1.971746E-1
1.971746E-1
1.971746E-1
1.205127E-1
1.205127E-1
1.205127E-1
1.205127E-1
4.385066E-2
4.385066E-2
4.385066E-2
1.205127E-1
1.971746E-1
1.971746E-1
1.971746E-1
2.738365E-1
1.971746E-1
1.205127E-1
1.205127E-1
1.971746E-1
2.738365E-1
2.738365E-1
2.738365E-1
2.738365E-1
1.971746E-1
1.205127E-1
1.205127E-1
1.205127E-1
1.205127E-1
1.971746E-1
1.971746E-1
1.205127E-1
1.971746E-1
1.971746E-1
2.738365E-1
2.738365E-1
2.738365E-1
2.738365E-1
1.971746E-1
1.971746E-1
1.971746E-1
1.971746E-1
2.738365E-1
2.738365E-1
3.504986E-1
2.738365E-1
2.738365E-1
2.738365E-1
1.971746E-1
1.971746E-1
1.205127E-1
1.205127E-1
1.205127E-1
1.971746E-1
1.971746E-1
1.205127E-1
1.205127E-1
1.971746E-1
2.738365E-1
2.738365E-1
2.738365E-1
1.971746E-1
1.205127E-1
1.205127E-1
1.971746E-1
1.971746E-1
1.971746E-1
1.971746E-1
2.738365E-1
2.738365E-1
2.738365E-1
1.205127E-1
1.971746E-1
2.738365E-1
3.504986E-1
3.504986E-1
2.738365E-1
1.971746E-1
1.971746E-1
1.205127E-1
1.971746E-1
3.504986E-1
4.271604E-1
3.504986E-1
2.738365E-1
2.738365E-1
2.738365E-1
2.738365E-1
2.738365E-1
2.738365E-1
2.738365E-1
2.738365E-1
2.738365E-1
1.971746E-1
1.971746E-1
1.971746E-1
1.971746E-1
1.971746E-1
1.205127E-1
1.205127E-1
1.205127E-1
1.205127E-1
1.205127E-1
1.971746E-1
1.205127E-1
1.205127E-1
4.385066E-2
4.385066E-2
-3.281117E-2
-3.281117E-2
4.385066E-2
-3.281117E-2
4.385066E-2
1.205127E-1
1.205127E-1
1.205127E-1
1.205127E-1
1.205127E-1
1.205127E-1
1.205127E-1
1.205127E-1
1.205127E-1
1.205127E-1
1.205127E-1
4.385066E-2
4.385066E-2
4.385066E-2
4.385066E-2
-3.281117E-2
-3.281117E-2
4.385066E-2
1.205127E-1
1.205127E-1
4.385066E-2
-3.281117E-2
-1.094732E-1
-1.094732E-1
-3.281117E-2
-3.281117E-2
-3.281117E-2
-1.094732E-1
-1.861353E-1
-1.861353E-1
-1.861353E-1
-1.861353E-1
-1.094732E-1
-1.094732E-1
-1.094732E-1
-1.094732E-1
-1.861353E-1
-1.094732E-1
-1.094732E-1
-3.281117E-2
-1.094732E-1
-1.861353E-1
-2.627971E-1
-2.627971E-1
-2.627971E-1
-1.861353E-1
-1.861353E-1
-1.094732E-1
-3.281117E-2
-3.281117E-2
-1.861353E-1
-3.394589E-1
-4.161210E-1
-4.161210E-1
-2.627971E-1
-2.627971E-1
-2.627971E-1
-2.627971E-1
-3.394589E-1
-4.161210E-1
-3.394589E-1
-2.627971E-1
-2.627971E-1
-2.627971E-1
-3.394589E-1
-3.394589E-1
-3.394589E-1
-3.394589E-1
-3.394589E-1
-4.161210E-1
-3.394589E-1
-2.627971E-1
-2.627971E-1
-3.394589E-1
-4.161210E-1
-4.161210E-1
-4.161210E-1
-4.161210E-1
-4.927828E-1
-4.927828E-1
-4.161210E-1
-4.161210E-1
-4.161210E-1
-4.161210E-1
-3.394589E-1
-2.627971E-1
-3.394589E-1
-4.161210E-1
-4.927828E-1
-4.161210E-1
-4.161210E-1
-4.161210E-1
-3.394589E-1
-3.394589E-1
-3.394589E-1
-4.161210E-1
-4.161210E-1
-4.927828E-1
-5.694447E-1
-6.461070E-1
-4.927828E-1
-4.161210E-1
-4.161210E-1
-4.161210E-1
-4.161210E-1
-4.161210E-1
-4.161210E-1
-4.161210E-1
-4.927828E-1
-5.694447E-1
-4.927828E-1
-4.927828E-1
-4.161210E-1
-4.161210E-1
-4.161210E-1
-4.927828E-1
-4.927828E-1
-4.927828E-1
-4.927828E-1
-4.927828E-1
-4.927828E-1
-4.927828E-1
-4.927828E-1
-5.694447E-1
-5.694447E-1
-5.694447E-1
-5.694447E-1
-4.927828E-1
-4.927828E-1
-4.927828E-1
-5.694447E-1
-5.694447E-1
-4.927828E-1
-4.927828E-1
-4.927828E-1
-4.927828E-1
-4.927828E-1
-5.694447E-1
-5.694447E-1
-5.694447E-1
-4.927828E-1
-4.927828E-1
-4.927828E-1
-4.927828E-1
-4.161210E-1
-3.394589E-1
-3.394589E-1
-2.627971E-1
-3.394589E-1
-3.394589E-1
-4.161210E-1
-3.394589E-1
-2.627971E-1
-1.861353E-1
-1.861353E-1
-1.861353E-1
-1.094732E-1
-1.094732E-1
-1.861353E-1
-2.627971E-1
-3.394589E-1
-3.394589E-1
-3.394589E-1
-2.627971E-1
-2.627971E-1
-2.627971E-1
-3.394589E-1
-4.161210E-1
-4.161210E-1
-3.394589E-1
-3.394589E-1
-4.161210E-1
-4.161210E-1
-4.161210E-1
-3.394589E-1
-3.394589E-1
-4.161210E-1
-4.161210E-1
-4.161210E-1
-4.161210E-1
-4.161210E-1
-4.161210E-1
-3.394589E-1
-2.627971E-1
-1.861353E-1
-1.094732E-1
-1.094732E-1
-1.094732E-1
-1.861353E-1
-1.861353E-1
-1.861353E-1
-1.094732E-1
-1.094732E-1
-1.094732E-1
-1.094732E-1
-3.281117E-2
4.385066E-2
4.385066E-2
-3.281117E-2
-3.281117E-2
-3.281117E-2
4.385066E-2
4.385066E-2
-3.281117E-2
-1.094732E-1
-1.861353E-1
-1.861353E-1
-1.094732E-1
-1.094732E-1
-3.281117E-2
-1.094732E-1
-1.861353E-1
-2.627971E-1
-1.861353E-1
-1.861353E-1
-1.861353E-1
-1.861353E-1
-2.627971E-1
-2.627971E-1
-3.394589E-1
-3.394589E-1
-2.627971E-1
-1.861353E-1
-1.861353E-1
-1.861353E-1
-2.627971E-1
-2.627971E-1
-2.627971E-1
-2.627971E-1
-2.627971E-1
-2.627971E-1
-2.627971E-1
-2.627971E-1
-1.861353E-1
-1.094732E-1
-3.281117E-2
-3.281117E-2
-3.281117E-2
-1.094732E-1
-1.094732E-1
-1.094732E-1
-1.094732E-1
-3.281117E-2
4.385066E-2
1.205127E-1
1.205127E-1
-3.281117E-2
-1.094732E-1
-1.094732E-1
-1.094732E-1
-3.281117E-2
-3.281117E-2
-1.094732E-1
-2.627971E-1
-3.394589E-1
-3.394589E-1
-2.627971E-1
-2.627971E-1
-2.627971E-1
-2.627971E-1
-2.627971E-1
-2.627971E-1
-2.627971E-1
-2.627971E-1
-1.861353E-1
-1.861353E-1
-1.861353E-1
-2.627971E-1
-1.861353E-1
-1.094732E-1
-3.281117E-2
-3.281117E-2
-3.281117E-2
4.385066E-2
4.385066E-2
4.385066E-2
1.205127E-1
1.205127E-1
1.205127E-1
1.205127E-1
1.971746E-1
2.738365E-1
1.971746E-1
1.205127E-1
4.385066E-2
1.205127E-1
1.971746E-1
1.971746E-1
4.385066E-2
4.385066E-2
4.385066E-2
4.385066E-2
4.385066E-2
-3.281117E-2
-3.281117E-2
-3.281117E-2
4.385066E-2
4.385066E-2
4.385066E-2
4.385066E-2
4.385066E-2
4.385066E-2
-3.281117E-2
-1.094732E-1
-1.094732E-1
-3.281117E-2
4.385066E-2
4.385066E-2
4.385066E-2
-3.281117E-2
-3.281117E-2
-3.281117E-2
4.385066E-2
1.205127E-1
1.205127E-1
4.385066E-2
-3.281117E-2
-3.281117E-2
4.385066E-2
4.385066E-2
4.385066E-2
4.385066E-2
1.205127E-1
1.971746E-1
1.205127E-1
-3.281117E-2
-1.094732E-1
-1.094732E-1
4.385066E-2
1.971746E-1
2.738365E-1
1.971746E-1
1.205127E-1
1.205127E-1
2.738365E-1
3.504986E-1
3.504986E-1
2.738365E-1
1.971746E-1
2.738365E-1
4.271604E-1
4.271604E-1
3.504986E-1
2.738365E-1
2.738365E-1
3.504986E-1
3.504986E-1
3.504986E-1
2.738365E-1
2.738365E-1
3.504986E-1
4.271604E-1
4.271604E-1
4.271604E-1
4.271604E-1
5.038223E-1
5.804843E-1
6.571462E-1
6.571462E-1
5.804843E-1
5.804843E-1
5.038223E-1
5.038223E-1
5.804843E-1
5.804843E-1
5.804843E-1
5.038223E-1
5.038223E-1
5.038223E-1
5.804843E-1
5.804843E-1
5.804843E-1
5.804843E-1
5.804843E-1
6.571462E-1
5.804843E-1
5.038223E-1
5.038223E-1
5.804843E-1
6.571462E-1
6.571462E-1
6.571462E-1
6.571462E-1
5.804843E-1
5.804843E-1
5.804843E-1
6.571462E-1
6.571462E-1
6.571462E-1
6.571462E-1
6.571462E-1
6.571462E-1
6.571462E-1
6.571462E-1
6.571462E-1
6.571462E-1
6.571462E-1
5.804843E-1
5.804843E-1
6.571462E-1
7.338082E-1
7.338082E-1
7.338082E-1
6.571462E-1
6.571462E-1
7.338082E-1
7.338082E-1
7.338082E-1
6.571462E-1
6.571462E-1
6.571462E-1
6.571462E-1
6.571462E-1
7.338082E-1
7.338082E-1
7.338082E-1
7.338082E-1
7.338082E-1
7.338082E-1
7.338082E-1
7.338082E-1
7.338082E-1
8.104701E-1
8.871321E-1
8.871321E-1
9.637940E-1
9.637940E-1
9.637940E-1
9.637940E-1
9.637940E-1
1.040456E+0
1.040456E+0
1.040456E+0
1.040456E+0
1.117118E+0
1.117118E+0
1.193780E+0
1.193780E+0
1.270442E+0
1.193780E+0
1.193780E+0
1.193780E+0
1.270442E+0
1.270442E+0
1.270442E+0
1.270442E+0
1.270442E+0
1.270442E+0
1.270442E+0
1.270442E+0
1.347104E+0
1.423766E+0
1.423766E+0
1.423766E+0
1.347104E+0
1.423766E+0
1.423766E+0
1.500428E+0
1.500428E+0
1.500428E+0
1.500428E+0
1.500428E+0
1.500428E+0
1.577090E+0
1.653752E+0
1.577090E+0
1.500428E+0
1.423766E+0
1.500428E+0
1.577090E+0
1.500428E+0
1.500428E+0
1.423766E+0
1.423766E+0
1.500428E+0
1.500428E+0
1.500428E+0
1.500428E+0
1.500428E+0
1.500428E+0
1.500428E+0
1.577090E+0
1.653752E+0
1.730413E+0
1.730413E+0
1.653752E+0
1.577090E+0
1.653752E+0
1.807075E+0
1.883737E+0
1.883737E+0
1.807075E+0
1.807075E+0
1.883737E+0
1.960399E+0
2.037061E+0
2.113723E+0
2.113723E+0
2.037061E+0
1.960399E+0
2.037061E+0
2.113723E+0
2.190385E+0
2.190385E+0
2.190385E+0
2.267047E+0
2.267047E+0
2.343709E+0
2.343709E+0
2.267047E+0
2.267047E+0
2.420371E+0
2.420371E+0
2.420371E+0
2.420371E+0
2.420371E+0
2.420371E+0
2.420371E+0
2.420371E+0
2.343709E+0
2.343709E+0
2.420371E+0
2.573695E+0
2.573695E+0
2.573695E+0
2.573695E+0
2.573695E+0
2.573695E+0
2.573695E+0
2.573695E+0
2.573695E+0
2.573695E+0
2.497033E+0
2.497033E+0
2.573695E+0
2.650357E+0
2.650357E+0
2.573695E+0
2.497033E+0
2.420371E+0
2.420371E+0
2.497033E+0
2.573695E+0
2.573695E+0
2.497033E+0
2.420371E+0
2.420371E+0
2.497033E+0
2.497033E+0
2.573695E+0
2.573695E+0
2.650357E+0
2.573695E+0
2.650357E+0
2.650357E+0
2.727019E+0
2.727019E+0
2.727019E+0
2.727019E+0
2.727019E+0
2.803681E+0
2.880343E+0
2.880343E+0
2.803681E+0
2.880343E+0
2.957005E+0
2.957005E+0
2.957005E+0
2.957005E+0
2.880343E+0
2.957005E+0
3.033667E+0
3.033667E+0
3.033667E+0
3.033667E+0
3.033667E+0
3.033667E+0
3.033667E+0
3.033667E+0
3.033667E+0
3.110328E+0
3.110328E+0
3.186990E+0
3.186990E+0
3.186990E+0
3.186990E+0
3.110328E+0
3.186990E+0
3.186990E+0
3.263652E+0
3.186990E+0
3.110328E+0
3.110328E+0
3.110328E+0
3.110328E+0
3.110328E+0
3.186990E+0
3.110328E+0
3.110328E+0
3.110328E+0
3.110328E+0
3.186990E+0
3.186990E+0
3.186990E+0
3.186990E+0
3.110328E+0
3.110328E+0
3.033667E+0
3.033667E+0
3.110328E+0
3.110328E+0
3.110328E+0
3.110328E+0
3.033667E+0
3.033667E+0
3.110328E+0
3.186990E+0
3.263652E+0
3.263652E+0
3.263652E+0
3.186990E+0
3.186990E+0
3.186990E+0
3.263652E+0
3.263652E+0
3.186990E+0
3.110328E+0
3.110328E+0
3.110328E+0
3.110328E+0
3.110328E+0
3.186990E+0
3.263652E+0
3.340314E+0
3.340314E+0
3.340314E+0
3.340314E+0
3.340314E+0
3.340314E+0
3.263652E+0
3.186990E+0
3.033667E+0
3.033667E+0
3.110328E+0
3.186990E+0
3.263652E+0
3.186990E+0
3.110328E+0
3.033667E+0
3.110328E+0
3.110328E+0
3.186990E+0
3.186990E+0
3.186990E+0
3.186990E+0
3.110328E+0
3.186990E+0
3.186990E+0
3.263652E+0
3.110328E+0
3.033667E+0
2.957005E+0
3.033667E+0
3.110328E+0
3.186990E+0
3.186990E+0
3.186990E+0
3.186990E+0
3.186990E+0
3.110328E+0
3.033667E+0
3.110328E+0
3.110328E+0
3.110328E+0
3.110328E+0
3.110328E+0
3.110328E+0
3.186990E+0
3.263652E+0
3.186990E+0
3.110328E+0
2.957005E+0
3.033667E+0
3.033667E+0
3.033667E+0
2.957005E+0
3.033667E+0
3.033667E+0
3.033667E+0
3.033667E+0
3.033667E+0
3.110328E+0
3.110328E+0
3.110328E+0
3.110328E+0
3.033667E+0
3.033667E+0
3.033667E+0
3.033667E+0
3.033667E+0
3.110328E+0
3.110328E+0
3.110328E+0
3.033667E+0
3.033667E+0
3.110328E+0
3.110328E+0
3.033667E+0
2.957005E+0
2.957005E+0
3.033667E+0
3.186990E+0
3.110328E+0
3.033667E+0
2.957005E+0
3.033667E+0
3.110328E+0
3.186990E+0
3.186990E+0
3.110328E+0
3.033667E+0
3.033667E+0
3.110328E+0
3.110328E+0
3.033667E+0
3.033667E+0
3.033667E+0
3.110328E+0
3.186990E+0
3.186990E+0
3.186990E+0
3.186990E+0
3.110328E+0
3.110328E+0
3.110328E+0
3.110328E+0
3.186990E+0
3.186990E+0
3.186990E+0
3.186990E+0
3.186990E+0
3.186990E+0
3.186990E+0
3.110328E+0
2.957005E+0
2.957005E+0
2.957005E+0
3.033667E+0
3.110328E+0
3.110328E+0
3.110328E+0
3.186990E+0
3.263652E+0
3.340314E+0
3.340314E+0
3.263652E+0
3.186990E+0
3.186990E+0
3.186990E+0
3.186990E+0
3.263652E+0
3.263652E+0
3.186990E+0
3.186990E+0
3.186990E+0
3.263652E+0
3.263652E+0
3.340314E+0
3.340314E+0
3.263652E+0
3.263652E+0
3.340314E+0
3.340314E+0
3.340314E+0
3.263652E+0
3.263652E+0
3.263652E+0
3.340314E+0
3.416976E+0
3.416976E+0
3.416976E+0
3.416976E+0
3.493638E+0
3.570300E+0
3.493638E+0
3.416976E+0
3.340314E+0
3.340314E+0
3.340314E+0
3.416976E+0
3.493638E+0
3.493638E+0
3.416976E+0
3.416976E+0
3.416976E+0
3.493638E+0
3.493638E+0
3.493638E+0
3.570300E+0
3.570300E+0
3.493638E+0
3.493638E+0
3.493638E+0
3.570300E+0
3.646962E+0
3.646962E+0
3.646962E+0
3.723624E+0
3.723624E+0
3.646962E+0
3.646962E+0
3.646962E+0
3.646962E+0
3.646962E+0
3.646962E+0
3.646962E+0
3.646962E+0
3.723624E+0
3.800286E+0
3.800286E+0
3.723624E+0
3.646962E+0
3.723624E+0
3.800286E+0
3.876948E+0
3.876948E+0
3.876948E+0
3.876948E+0
3.876948E+0
3.876948E+0
3.953610E+0
3.953610E+0
3.953610E+0
3.953610E+0
3.953610E+0
3.953610E+0
3.953610E+0
3.953610E+0
3.953610E+0
4.030272E+0
4.106934E+0
4.106934E+0
4.106934E+0
4.030272E+0
4.030272E+0
4.106934E+0
4.030272E+0
4.030272E+0
4.030272E+0
4.030272E+0
4.106934E+0
4.106934E+0
4.106934E+0
4.106934E+0
4.183596E+0
4.183596E+0
4.183596E+0
4.106934E+0
4.106934E+0
4.106934E+0
4.106934E+0
4.183596E+0
4.183596E+0
4.183596E+0
4.260258E+0
4.260258E+0
4.183596E+0
4.183596E+0
4.260258E+0
4.260258E+0
4.336920E+0
4.336920E+0
4.260258E+0
4.260258E+0
4.336920E+0
4.413581E+0
4.336920E+0
4.336920E+0
4.336920E+0
4.336920E+0
4.336920E+0
4.336920E+0
4.413581E+0
4.490243E+0
4.490243E+0
4.413581E+0
4.413581E+0
4.490243E+0
4.490243E+0
4.490243E+0
4.490243E+0
4.490243E+0
4.490243E+0
4.490243E+0
4.413581E+0
4.490243E+0
4.490243E+0
4.566905E+0
4.566905E+0
4.566905E+0
4.566905E+0
4.643567E+0
4.643567E+0
4.643567E+0
4.643567E+0
4.643567E+0
4.720229E+0
4.796891E+0
4.796891E+0
4.873553E+0
4.796891E+0
4.796891E+0
4.720229E+0
4.643567E+0
4.643567E+0
4.643567E+0
4.643567E+0
4.643567E+0
4.643567E+0
4.643567E+0
4.643567E+0
4.566905E+0
4.643567E+0
4.643567E+0
4.566905E+0
4.643567E+0
4.643567E+0
4.720229E+0
4.720229E+0
4.720229E+0
4.720229E+0
4.796891E+0
4.796891E+0
4.796891E+0
4.796891E+0
4.796891E+0
4.796891E+0
4.873553E+0
4.873553E+0
4.873553E+0
4.796891E+0
4.796891E+0
4.720229E+0
4.720229E+0
4.796891E+0
4.796891E+0
4.796891E+0
4.720229E+0
4.720229E+0
4.720229E+0
4.796891E+0
4.796891E+0
4.796891E+0
4.796891E+0
4.796891E+0
4.796891E+0
4.873553E+0
4.796891E+0
4.720229E+0
4.720229E+0
4.643567E+0
4.643567E+0
4.643567E+0
4.720229E+0
4.796891E+0
4.796891E+0
4.720229E+0
4.720229E+0
4.643567E+0
4.720229E+0
4.720229E+0
4.643567E+0
4.720229E+0
4.796891E+0
4.873553E+0
4.873553E+0
4.950215E+0
4.950215E+0
4.950215E+0
4.950215E+0
4.950215E+0
5.026877E+0
4.950215E+0
4.873553E+0
4.873553E+0
4.873553E+0
4.873553E+0
4.873553E+0
4.796891E+0
4.873553E+0
4.950215E+0
4.873553E+0
4.796891E+0
4.873553E+0
4.950215E+0
4.950215E+0
4.873553E+0
4.796891E+0
4.796891E+0
4.720229E+0
4.720229E+0
4.796891E+0
4.873553E+0
4.873553E+0
4.873553E+0
4.796891E+0
4.796891E+0
4.796891E+0
4.796891E+0
4.796891E+0
4.720229E+0
4.720229E+0
4.796891E+0
4.796891E+0
4.796891E+0
4.796891E+0
4.796891E+0
4.796891E+0
4.796891E+0
4.796891E+0
4.796891E+0
4.796891E+0
4.796891E+0
4.796891E+0
4.796891E+0
4.796891E+0
4.796891E+0
4.873553E+0
4.950215E+0
4.950215E+0
4.873553E+0
4.796891E+0
4.720229E+0
4.643567E+0
4.720229E+0
4.720229E+0
4.796891E+0
4.873553E+0
4.873553E+0
4.873553E+0
4.873553E+0
4.873553E+0
4.796891E+0
4.796891E+0
4.796891E+0
4.796891E+0
4.873553E+0
4.873553E+0
4.873553E+0
4.796891E+0
4.796891E+0
4.796891E+0
4.796891E+0
4.796891E+0
4.796891E+0
4.720229E+0
4.720229E+0
4.720229E+0
4.796891E+0
4.796891E+0
4.796891E+0
4.720229E+0
4.720229E+0
4.796891E+0
4.796891E+0
4.720229E+0
4.720229E+0
4.720229E+0
4.796891E+0
4.873553E+0
4.873553E+0
4.796891E+0
4.720229E+0
4.720229E+0
4.643567E+0
4.643567E+0
4.643567E+0
4.643567E+0
4.643567E+0
4.720229E+0
4.720229E+0
4.643567E+0
4.643567E+0
4.643567E+0
4.566905E+0
4.490243E+0
4.566905E+0
4.643567E+0
4.643567E+0
4.643567E+0
4.566905E+0
4.566905E+0
4.566905E+0
4.566905E+0
4.566905E+0
4.566905E+0
4.566905E+0
4.413581E+0
4.413581E+0
4.413581E+0
4.490243E+0
4.490243E+0
4.413581E+0
4.490243E+0
4.566905E+0
4.566905E+0
4.566905E+0
4.490243E+0
4.490243E+0
4.490243E+0
4.490243E+0
4.413581E+0
4.336920E+0
4.260258E+0
4.260258E+0
4.336920E+0
4.336920E+0
4.413581E+0
4.413581E+0
4.490243E+0
4.413581E+0
4.336920E+0
4.260258E+0
4.336920E+0
4.413581E+0
4.413581E+0
4.413581E+0
4.413581E+0
4.413581E+0
4.413581E+0
4.413581E+0
4.336920E+0
4.260258E+0
4.260258E+0
4.260258E+0
4.260258E+0
4.260258E+0
4.260258E+0
4.260258E+0
4.183596E+0
4.183596E+0
4.260258E+0
4.336920E+0
4.260258E+0
4.260258E+0
4.260258E+0
4.260258E+0
4.260258E+0
4.260258E+0
4.183596E+0
4.183596E+0
4.106934E+0
4.106934E+0
4.106934E+0
4.030272E+0
4.106934E+0
4.183596E+0
4.183596E+0
4.106934E+0
4.030272E+0
4.030272E+0
4.030272E+0
4.030272E+0
4.030272E+0
3.953610E+0
3.953610E+0
3.953610E+0
3.953610E+0
3.953610E+0
4.030272E+0
4.030272E+0
4.030272E+0
4.030272E+0
4.030272E+0
4.030272E+0
4.106934E+0
4.106934E+0
4.030272E+0
3.953610E+0
3.953610E+0
3.953610E+0
4.030272E+0
3.953610E+0
3.800286E+0
3.800286E+0
3.800286E+0
3.876948E+0
3.876948E+0
3.876948E+0
3.876948E+0
3.953610E+0
4.030272E+0
3.953610E+0
3.800286E+0
3.800286E+0
3.800286E+0
3.876948E+0
3.800286E+0
3.723624E+0
3.646962E+0
3.723624E+0
3.723624E+0
3.723624E+0
3.800286E+0
3.800286E+0
3.800286E+0
3.800286E+0
3.800286E+0
3.723624E+0
3.646962E+0
3.646962E+0
3.723624E+0
3.723624E+0
3.723624E+0
3.723624E+0
3.800286E+0
3.876948E+0
3.800286E+0
3.723624E+0
3.570300E+0
3.570300E+0
3.570300E+0
3.646962E+0
3.723624E+0
3.800286E+0
3.723624E+0
3.646962E+0
3.646962E+0
3.646962E+0
3.723624E+0
3.723624E+0
3.723624E+0
3.723624E+0
3.723624E+0
3.723624E+0
3.723624E+0
3.646962E+0
3.646962E+0
3.570300E+0
3.570300E+0
3.570300E+0
3.570300E+0
3.570300E+0
3.570300E+0
3.570300E+0
3.570300E+0
3.570300E+0
3.493638E+0
3.493638E+0
3.570300E+0
3.570300E+0
3.646962E+0
3.570300E+0
3.416976E+0
3.340314E+0
3.416976E+0
3.493638E+0
3.493638E+0
3.493638E+0
3.493638E+0
3.493638E+0
3.416976E+0
3.416976E+0
3.416976E+0
3.493638E+0
3.493638E+0
3.416976E+0
3.416976E+0
3.416976E+0
3.416976E+0
3.340314E+0
3.340314E+0
3.416976E+0
3.416976E+0
3.416976E+0
3.416976E+0
3.416976E+0
3.340314E+0
3.340314E+0
3.416976E+0
3.416976E+0
3.340314E+0
3.263652E+0
3.263652E+0
3.340314E+0
3.416976E+0
3.340314E+0
3.340314E+0
3.416976E+0
3.416976E+0
3.340314E+0
3.263652E+0
3.263652E+0
3.186990E+0
3.186990E+0
3.263652E+0
3.263652E+0
3.340314E+0
3.340314E+0
3.340314E+0
3.340314E+0
3.340314E+0
3.340314E+0
3.340314E+0
3.340314E+0
3.416976E+0
3.416976E+0
3.340314E+0
3.263652E+0
3.110328E+0
3.110328E+0
3.186990E+0
3.263652E+0
3.263652E+0
3.186990E+0
3.110328E+0
3.110328E+0
3.110328E+0
3.033667E+0
3.033667E+0
3.033667E+0
3.110328E+0
3.186990E+0
3.186990E+0
3.110328E+0
3.110328E+0
3.110328E+0
3.186990E+0
3.110328E+0
3.110328E+0
3.110328E+0
3.110328E+0
3.033667E+0
3.033667E+0
3.110328E+0
3.110328E+0
3.033667E+0
2.957005E+0
2.957005E+0
3.033667E+0
3.033667E+0
3.033667E+0
2.957005E+0
2.957005E+0
2.957005E+0
2.957005E+0
2.880343E+0
2.880343E+0
2.880343E+0
2.803681E+0
2.803681E+0
2.803681E+0
2.803681E+0
2.803681E+0
2.880343E+0
2.803681E+0
2.727019E+0
2.650357E+0
2.727019E+0
2.803681E+0
2.880343E+0
2.880343E+0
2.880343E+0
2.880343E+0
2.880343E+0
2.803681E+0
2.803681E+0
2.727019E+0
2.727019E+0
2.727019E+0
2.803681E+0
2.803681E+0
2.727019E+0
2.727019E+0
2.727019E+0
2.727019E+0
2.650357E+0
2.650357E+0
2.650357E+0
2.727019E+0
2.727019E+0
2.650357E+0
2.573695E+0
2.497033E+0
2.497033E+0
2.497033E+0
2.497033E+0
2.573695E+0
2.573695E+0
2.573695E+0
2.420371E+0
2.267047E+0
2.343709E+0
2.420371E+0
2.420371E+0
2.420371E+0
2.343709E+0
2.343709E+0
2.420371E+0
2.420371E+0
2.420371E+0
2.420371E+0
2.343709E+0
2.343709E+0
2.267047E+0
2.190385E+0
2.113723E+0
2.190385E+0
2.190385E+0
2.267047E+0
2.267047E+0
2.343709E+0
2.343709E+0
2.343709E+0
2.190385E+0
2.190385E+0
2.190385E+0
2.190385E+0
2.190385E+0
2.113723E+0
2.113723E+0
2.113723E+0
2.113723E+0
2.113723E+0
2.113723E+0
2.113723E+0
2.190385E+0
2.113723E+0
2.037061E+0
1.960399E+0
1.960399E+0
1.883737E+0
1.883737E+0
1.883737E+0
1.807075E+0
1.807075E+0
1.807075E+0
1.807075E+0
1.730413E+0
1.730413E+0
1.807075E+0
1.807075E+0
1.807075E+0
1.730413E+0
1.730413E+0
1.730413E+0
1.807075E+0
1.807075E+0
1.730413E+0
1.730413E+0
1.653752E+0
1.653752E+0
1.577090E+0
1.577090E+0
1.653752E+0
1.653752E+0
1.653752E+0
1.653752E+0
1.653752E+0
1.577090E+0
1.577090E+0
1.577090E+0
1.577090E+0
1.577090E+0
1.500428E+0
1.500428E+0
1.423766E+0
1.500428E+0
1.500428E+0
1.577090E+0
1.577090E+0
1.500428E+0
1.423766E+0
1.347104E+0
1.270442E+0
1.347104E+0
1.423766E+0
1.423766E+0
1.423766E+0
1.423766E+0
1.423766E+0
1.500428E+0
1.500428E+0
1.347104E+0
1.193780E+0
1.117118E+0
1.193780E+0
1.193780E+0
1.270442E+0
1.193780E+0
1.193780E+0
1.270442E+0
1.270442E+0
1.193780E+0
1.193780E+0
1.193780E+0
1.193780E+0
1.193780E+0
1.117118E+0
1.117118E+0
1.117118E+0
1.193780E+0
1.193780E+0
1.117118E+0
1.040456E+0
9.637940E-1
1.040456E+0
1.040456E+0
1.040456E+0
1.040456E+0
9.637940E-1
9.637940E-1
9.637940E-1
9.637940E-1
1.040456E+0
1.040456E+0
9.637940E-1
8.871321E-1
8.871321E-1
8.871321E-1
8.871321E-1
8.871321E-1
8.871321E-1
8.871321E-1
8.871321E-1
8.871321E-1
8.871321E-1
8.871321E-1
8.871321E-1
8.871321E-1
8.871321E-1
8.871321E-1
8.104701E-1
8.104701E-1
7.338082E-1
7.338082E-1
7.338082E-1
7.338082E-1
6.571462E-1
7.338082E-1
8.104701E-1
8.104701E-1
7.338082E-1
7.338082E-1
7.338082E-1
8.104701E-1
8.104701E-1
8.104701E-1
7.338082E-1
6.571462E-1
7.338082E-1
8.104701E-1
8.104701E-1
8.104701E-1
8.104701E-1
7.338082E-1
6.571462E-1
6.571462E-1
6.571462E-1
6.571462E-1
5.804843E-1
5.804843E-1
6.571462E-1
6.571462E-1
6.571462E-1
5.804843E-1
5.038223E-1
5.038223E-1
5.804843E-1
6.571462E-1
6.571462E-1
6.571462E-1
5.804843E-1
5.804843E-1
5.804843E-1
6.571462E-1
6.571462E-1
5.804843E-1
4.271604E-1
3.504986E-1
4.271604E-1
4.271604E-1
3.504986E-1
2.738365E-1
3.504986E-1
4.271604E-1
4.271604E-1
3.504986E-1
3.504986E-1
3.504986E-1
4.271604E-1
5.038223E-1
5.038223E-1
4.271604E-1
4.271604E-1
4.271604E-1
4.271604E-1
5.038223E-1
5.038223E-1
5.038223E-1
4.271604E-1
3.504986E-1
3.504986E-1
4.271604E-1
4.271604E-1
5.038223E-1
5.038223E-1
4.271604E-1
3.504986E-1
3.504986E-1
3.504986E-1
4.271604E-1
3.504986E-1
3.504986E-1
3.504986E-1
2.738365E-1
1.971746E-1
2.738365E-1
3.504986E-1
4.271604E-1
4.271604E-1
4.271604E-1
4.271604E-1
4.271604E-1
3.504986E-1
2.738365E-1
1.971746E-1
1.205127E-1
1.971746E-1
2.738365E-1
3.504986E-1
3.504986E-1
1.971746E-1
1.205127E-1
4.385066E-2
1.205127E-1
1.205127E-1
1.205127E-1
1.205127E-1
1.205127E-1
1.971746E-1
1.971746E-1
1.205127E-1
1.205127E-1
1.205127E-1
1.205127E-1
4.385066E-2
4.385066E-2
4.385066E-2
4.385066E-2
4.385066E-2
4.385066E-2
1.205127E-1
1.971746E-1
1.205127E-1
4.385066E-2
-1.094732E-1
-1.094732E-1
-3.281117E-2
4.385066E-2
4.385066E-2
-3.281117E-2
-3.281117E-2
-3.281117E-2
-3.281117E-2
-1.861353E-1
-1.861353E-1
-1.861353E-1
-1.861353E-1
-1.094732E-1
-3.281117E-2
4.385066E-2
-3.281117E-2
-3.281117E-2
-3.281117E-2
-3.281117E-2
-1.094732E-1
-1.094732E-1
-1.094732E-1
-1.094732E-1
-1.094732E-1
-1.094732E-1
-1.861353E-1
-1.861353E-1
-1.861353E-1
-1.861353E-1
-1.861353E-1
-1.861353E-1
-1.861353E-1
-1.861353E-1
-1.861353E-1
-1.861353E-1
-1.861353E-1
-2.627971E-1
-2.627971E-1
-2.627971E-1
-2.627971E-1
-2.627971E-1
-2.627971E-1
-2.627971E-1
-3.394589E-1
-3.394589E-1
-3.394589E-1
-3.394589E-1
-3.394589E-1
-3.394589E-1
-4.161210E-1
-4.161210E-1
-3.394589E-1
-4.161210E-1
-4.927828E-1
-4.927828E-1
-4.161210E-1
-3.394589E-1
-3.394589E-1
-4.161210E-1
-4.927828E-1
-5.694447E-1
-5.694447E-1
-5.694447E-1
-5.694447E-1
-4.927828E-1
-4.927828E-1
-4.927828E-1
-5.694447E-1
-5.694447E-1
-5.694447E-1
-4.927828E-1
-4.927828E-1
-5.694447E-1
-6.461070E-1
-6.461070E-1
-6.461070E-1
-6.461070E-1
-6.461070E-1
-7.227688E-1
-7.227688E-1
-7.227688E-1
-7.227688E-1
-7.994306E-1
-8.760927E-1
-9.527545E-1
-9.527545E-1
-9.527545E-1
-9.527545E-1
-8.760927E-1
-7.994306E-1
-8.760927E-1
-9.527545E-1
-1.029416E+0
-9.527545E-1
-8.760927E-1
-9.527545E-1
-9.527545E-1
-9.527545E-1
-8.760927E-1
-9.527545E-1
-1.029416E+0
-1.106079E+0
-1.029416E+0
-1.029416E+0
-1.029416E+0
-1.029416E+0
-1.029416E+0
-1.106079E+0
-1.182740E+0
-1.182740E+0
-1.182740E+0
-1.182740E+0
-1.182740E+0
-1.259402E+0
-1.336064E+0
-1.336064E+0
-1.336064E+0
-1.336064E+0
-1.259402E+0
-1.182740E+0
-1.182740E+0
-1.259402E+0
-1.336064E+0
-1.259402E+0
-1.259402E+0
-1.336064E+0
-1.489388E+0
-1.489388E+0
-1.489388E+0
-1.412726E+0
-1.412726E+0
-1.489388E+0
-1.489388E+0
-1.489388E+0
-1.566050E+0
-1.566050E+0
-1.566050E+0
-1.566050E+0
-1.566050E+0
-1.566050E+0
-1.566050E+0
-1.566050E+0
-1.489388E+0
-1.489388E+0
-1.412726E+0
-1.412726E+0
-1.412726E+0
-1.489388E+0
-1.566050E+0
-1.566050E+0
-1.566050E+0
-1.642712E+0
-1.642712E+0
-1.719374E+0
-1.719374E+0
-1.719374E+0
-1.719374E+0
-1.719374E+0
-1.642712E+0
-1.642712E+0
-1.642712E+0
-1.566050E+0
-1.566050E+0
-1.642712E+0
-1.719374E+0
-1.719374E+0
-1.796036E+0
-1.796036E+0
-1.719374E+0
-1.719374E+0
-1.719374E+0
-1.872698E+0
-1.872698E+0
-1.872698E+0
-1.796036E+0
-1.796036E+0
-1.872698E+0
-1.872698E+0
-1.872698E+0
-1.872698E+0
-1.872698E+0
-1.949360E+0
-2.026022E+0
-1.949360E+0
-1.872698E+0
-1.872698E+0
-1.949360E+0
-2.026022E+0
-2.026022E+0
-2.026022E+0
-2.026022E+0
-2.026022E+0
-2.026022E+0
-2.026022E+0
-1.949360E+0
-1.949360E+0
-2.026022E+0
-2.026022E+0
-2.102684E+0
-2.026022E+0
-1.949360E+0
-1.949360E+0
-1.949360E+0
-1.949360E+0
-1.949360E+0
-1.949360E+0
-2.026022E+0
-2.102684E+0
-2.179346E+0
-2.102684E+0
-2.102684E+0
-2.102684E+0
-2.102684E+0
-2.102684E+0
-2.026022E+0
-2.026022E+0
-1.949360E+0
-2.026022E+0
-2.026022E+0
-2.026022E+0
-2.026022E+0
-2.026022E+0
-2.026022E+0
-2.026022E+0
-1.949360E+0
-1.949360E+0
-2.026022E+0
-2.102684E+0
-2.026022E+0
-1.949360E+0
-1.949360E+0
-2.026022E+0
-2.026022E+0
-2.026022E+0
-2.026022E+0
-2.026022E+0
-2.102684E+0
-2.102684E+0
-2.102684E+0
-2.102684E+0
-2.102684E+0
-2.179346E+0
-2.179346E+0
-2.256007E+0
-2.179346E+0
-2.179346E+0
-2.256007E+0
-2.332670E+0
-2.332670E+0
-2.332670E+0
-2.256007E+0
-2.256007E+0
-2.256007E+0
-2.179346E+0
-2.179346E+0
-2.179346E+0
-2.179346E+0
-2.179346E+0
-2.256007E+0
-2.332670E+0
-2.332670E+0
-2.332670E+0
-2.256007E+0
-2.256007E+0
-2.332670E+0
-2.332670E+0
-2.332670E+0
-2.332670E+0
-2.409332E+0
-2.409332E+0
-2.332670E+0
-2.332670E+0
-2.256007E+0
-2.179346E+0
-2.179346E+0
-2.179346E+0
-2.256007E+0
-2.256007E+0
-2.256007E+0
-2.179346E+0
-2.102684E+0
-2.026022E+0
-2.026022E+0
-2.026022E+0
-2.026022E+0
-2.026022E+0
-2.102684E+0
-2.102684E+0
-2.102684E+0
-2.102684E+0
-2.102684E+0
-2.102684E+0
-2.102684E+0
-2.102684E+0
-2.102684E+0
-2.102684E+0
-2.102684E+0
-2.179346E+0
-2.179346E+0
-2.179346E+0
-2.179346E+0
-2.179346E+0
-2.179346E+0
-2.179346E+0
-2.102684E+0
-2.102684E+0
-2.102684E+0
-2.179346E+0
-2.179346E+0
-2.256007E+0
-2.332670E+0
-2.332670E+0
-2.256007E+0
-2.179346E+0
-2.179346E+0
-2.256007E+0
-2.179346E+0
-2.179346E+0
-2.102684E+0
-2.179346E+0
-2.256007E+0
-2.256007E+0
-2.179346E+0
-2.179346E+0
-2.256007E+0
-2.256007E+0
-2.256007E+0
-2.256007E+0
-2.256007E+0
-2.256007E+0
-2.256007E+0
-2.256007E+0
-2.256007E+0
-2.179346E+0
-2.102684E+0
-2.102684E+0
-2.102684E+0
-2.102684E+0
-2.102684E+0
-2.179346E+0
-2.179346E+0
-2.179346E+0
-2.102684E+0
-2.102684E+0
-2.102684E+0
-2.179346E+0
-2.179346E+0
-2.102684E+0
-2.102684E+0
-2.102684E+0
-2.102684E+0
-2.102684E+0
-2.102684E+0
-2.102684E+0
-2.102684E+0
-2.102684E+0
-2.026022E+0
-2.026022E+0
-2.102684E+0
-2.179346E+0
-2.179346E+0
-2.179346E+0
-2.102684E+0
-2.102684E+0
-2.102684E+0
-2.179346E+0
-2.179346E+0
-2.179346E+0
-2.102684E+0
-2.102684E+0
-2.026022E+0
-2.026022E+0
-2.026022E+0
-1.949360E+0
-1.949360E+0
-2.026022E+0
-2.026022E+0
-2.102684E+0
-2.179346E+0
-2.179346E+0
-2.102684E+0
-2.102684E+0
-2.102684E+0
-2.179346E+0
-2.102684E+0
-2.026022E+0
-2.026022E+0
-2.102684E+0
-2.179346E+0
-2.179346E+0
-2.179346E+0
-2.179346E+0
-2.179346E+0
-2.179346E+0
-2.102684E+0
-2.102684E+0
-2.102684E+0
-2.179346E+0
-2.256007E+0
-2.256007E+0
-2.179346E+0
-2.179346E+0
-2.102684E+0
-2.179346E+0
-2.179346E+0
-2.256007E+0
-2.332670E+0
-2.332670E+0
-2.256007E+0
-2.179346E+0
-2.179346E+0
-2.256007E+0
-2.256007E+0
-2.256007E+0
-2.179346E+0
-2.102684E+0
-2.102684E+0
-2.102684E+0
-2.102684E+0
-2.102684E+0
-2.102684E+0
-2.179346E+0
-2.179346E+0
-2.179346E+0
-2.026022E+0
-2.026022E+0
-2.026022E+0
-2.179346E+0
-2.179346E+0
-2.179346E+0
-2.102684E+0
-2.026022E+0
-2.026022E+0
-2.102684E+0
-2.102684E+0
-2.102684E+0
-2.026022E+0
-2.026022E+0
-2.026022E+0
-2.102684E+0
-2.179346E+0
-2.179346E+0
-2.256007E+0
-2.179346E+0
-2.102684E+0
-2.026022E+0
-2.102684E+0
-2.179346E+0
-2.179346E+0
-2.179346E+0
-2.256007E+0
-2.256007E+0
-2.256007E+0
-2.179346E+0
-2.102684E+0
-2.102684E+0
-2.102684E+0
-2.179346E+0
-2.179346E+0
-2.179346E+0
-2.102684E+0
-2.026022E+0
-2.102684E+0
-2.179346E+0
-2.256007E+0
-2.179346E+0
-2.102684E+0
-2.102684E+0
-2.179346E+0
-2.179346E+0
-2.102684E+0
-2.102684E+0
-2.179346E+0
-2.179346E+0
-2.179346E+0
-2.102684E+0
-2.102684E+0
-2.102684E+0
-2.179346E+0
-2.179346E+0
-2.102684E+0
-2.026022E+0
-2.026022E+0
-2.102684E+0
-2.102684E+0
-2.102684E+0
-2.102684E+0
-2.102684E+0
-2.179346E+0
-2.256007E+0
-2.256007E+0
-2.256007E+0
-2.179346E+0
-2.102684E+0
-2.179346E+0
-2.179346E+0
-2.179346E+0
-2.026022E+0
-2.026022E+0
-2.026022E+0
-2.026022E+0
-2.026022E+0
-1.949360E+0
-1.949360E+0
-1.949360E+0
-1.949360E+0
-1.872698E+0
-1.872698E+0
-1.949360E+0
-2.026022E+0
-2.026022E+0
-1.872698E+0
-1.796036E+0
-1.719374E+0
-1.719374E+0
-1.796036E+0
-1.872698E+0
-1.949360E+0
-1.872698E+0
-1.796036E+0
-1.796036E+0
-1.796036E+0
-1.872698E+0
-1.949360E+0
-1.949360E+0
-1.949360E+0
-1.872698E+0
-1.796036E+0
-1.719374E+0
-1.796036E+0
-1.796036E+0
-1.872698E+0
-1.796036E+0
-1.719374E+0
-1.719374E+0
-1.719374E+0
-1.642712E+0
-1.566050E+0
-1.489388E+0
-1.489388E+0
-1.412726E+0
-1.412726E+0
-1.412726E+0
-1.489388E+0
-1.489388E+0
-1.566050E+0
-1.566050E+0
-1.489388E+0
-1.412726E+0
-1.412726E+0
-1.412726E+0
-1.336064E+0
-1.336064E+0
-1.412726E+0
-1.412726E+0
-1.412726E+0
-1.412726E+0
-1.412726E+0
-1.489388E+0
-1.489388E+0
-1.489388E+0
-1.489388E+0
-1.489388E+0
-1.489388E+0
-1.489388E+0
-1.489388E+0
-1.489388E+0
-1.336064E+0
-1.259402E+0
-1.182740E+0
-1.182740E+0
-1.336064E+0
-1.336064E+0
-1.259402E+0
-1.182740E+0
-1.182740E+0
-1.259402E+0
-1.259402E+0
-1.182740E+0
-1.106079E+0
-1.029416E+0
-1.029416E+0
-1.029416E+0
-9.527545E-1
-9.527545E-1
-9.527545E-1
-9.527545E-1
-9.527545E-1
-9.527545E-1
-9.527545E-1
-8.760927E-1
-7.994306E-1
-7.994306E-1
-7.994306E-1
-7.994306E-1
-7.227688E-1
-7.227688E-1
-7.994306E-1
-7.227688E-1
-7.227688E-1
-7.227688E-1
-7.227688E-1
-7.994306E-1
-7.227688E-1
-7.227688E-1
-6.461070E-1
-5.694447E-1
-5.694447E-1
-5.694447E-1
-5.694447E-1
-4.927828E-1
-4.927828E-1
-4.161210E-1
-3.394589E-1
-2.627971E-1
-2.627971E-1
-3.394589E-1
-3.394589E-1
-2.627971E-1
-1.094732E-1
-3.281117E-2
-3.281117E-2
-3.281117E-2
4.385066E-2
4.385066E-2
4.385066E-2
4.385066E-2
-3.281117E-2
4.385066E-2
1.205127E-1
1.971746E-1
1.971746E-1
1.971746E-1
1.971746E-1
2.738365E-1
3.504986E-1
3.504986E-1
2.738365E-1
2.738365E-1
3.504986E-1
4.271604E-1
4.271604E-1
4.271604E-1
3.504986E-1
4.271604E-1
5.038223E-1
5.038223E-1
5.038223E-1
5.804843E-1
5.804843E-1
5.038223E-1
5.038223E-1
5.804843E-1
7.338082E-1
8.104701E-1
8.104701E-1
8.104701E-1
8.104701E-1
8.104701E-1
8.104701E-1
8.104701E-1
8.104701E-1
8.871321E-1
8.871321E-1
9.637940E-1
1.117118E+0
1.270442E+0
1.270442E+0
1.193780E+0
1.117118E+0
1.117118E+0
1.270442E+0
1.347104E+0
1.347104E+0
1.347104E+0
1.270442E+0
1.270442E+0
1.270442E+0
1.270442E+0
1.270442E+0
1.270442E+0
1.270442E+0
1.347104E+0
1.423766E+0
1.423766E+0
1.423766E+0
1.347104E+0
1.347104E+0
1.423766E+0
1.423766E+0
1.423766E+0
1.423766E+0
1.423766E+0
1.423766E+0
1.500428E+0
1.577090E+0
1.653752E+0
1.653752E+0
1.577090E+0
1.577090E+0
1.653752E+0
1.730413E+0
1.730413E+0
1.730413E+0
1.653752E+0
1.730413E+0
1.807075E+0
1.883737E+0
1.883737E+0
1.807075E+0
1.807075E+0
1.807075E+0
1.883737E+0
1.883737E+0
1.960399E+0
1.960399E+0
1.960399E+0
1.883737E+0
1.807075E+0
1.807075E+0
1.883737E+0
1.960399E+0
1.960399E+0
1.960399E+0
1.960399E+0
2.037061E+0
2.037061E+0
2.037061E+0
2.037061E+0
2.037061E+0
1.960399E+0
1.960399E+0
1.960399E+0
1.960399E+0
2.037061E+0
2.037061E+0
2.037061E+0
2.037061E+0
2.113723E+0
2.190385E+0
2.267047E+0
2.190385E+0
2.190385E+0
2.190385E+0
2.190385E+0
2.190385E+0
2.113723E+0
2.113723E+0
2.190385E+0
2.267047E+0
2.343709E+0
2.267047E+0
2.343709E+0
2.420371E+0
2.420371E+0
2.343709E+0
2.267047E+0
2.267047E+0
2.343709E+0
2.420371E+0
2.343709E+0
2.343709E+0
2.343709E+0
2.343709E+0
2.420371E+0
2.497033E+0
2.573695E+0
2.650357E+0
2.650357E+0
2.650357E+0
2.573695E+0
2.573695E+0
2.573695E+0
2.573695E+0
2.650357E+0
2.650357E+0
2.650357E+0
2.573695E+0
2.573695E+0
2.573695E+0
2.650357E+0
2.650357E+0
2.573695E+0
2.497033E+0
2.497033E+0
2.497033E+0
2.420371E+0
2.420371E+0
2.420371E+0
2.420371E+0
2.420371E+0
2.497033E+0
2.497033E+0
2.343709E+0
2.267047E+0
2.267047E+0
2.343709E+0
2.420371E+0
2.420371E+0
2.343709E+0
2.267047E+0
2.267047E+0
2.343709E+0
2.420371E+0
2.420371E+0
2.420371E+0
2.420371E+0
2.420371E+0
2.497033E+0
2.497033E+0
2.497033E+0
2.497033E+0
2.497033E+0
2.573695E+0
2.497033E+0
2.497033E+0
2.497033E+0
2.497033E+0
2.497033E+0
2.497033E+0
2.497033E+0
2.497033E+0
2.573695E+0
2.573695E+0
2.650357E+0
2.650357E+0
2.497033E+0
2.420371E+0
2.343709E+0
2.343709E+0
2.343709E+0
2.343709E+0
2.343709E+0
2.267047E+0
2.267047E+0
2.343709E+0
2.343709E+0
2.267047E+0
2.190385E+0
2.267047E+0
2.267047E+0
2.267047E+0
2.190385E+0
2.113723E+0
2.113723E+0
2.037061E+0
2.037061E+0
2.037061E+0
2.037061E+0
2.037061E+0
2.037061E+0
2.037061E+0
1.960399E+0
1.960399E+0
1.960399E+0
2.037061E+0
2.037061E+0
1.960399E+0
1.883737E+0
1.883737E+0
1.960399E+0
1.960399E+0
1.960399E+0
1.883737E+0
1.883737E+0
1.807075E+0
1.730413E+0
1.653752E+0
1.577090E+0
1.577090E+0
1.577090E+0
1.653752E+0
1.730413E+0
1.730413E+0
1.730413E+0
1.730413E+0
1.730413E+0
1.730413E+0
1.653752E+0
1.500428E+0
1.500428E+0
1.577090E+0
1.653752E+0
1.730413E+0
1.730413E+0
1.730413E+0
1.883737E+0
1.960399E+0
1.960399E+0
1.883737E+0
1.807075E+0
1.807075E+0
1.883737E+0
1.883737E+0
1.883737E+0
1.807075E+0
1.807075E+0
1.807075E+0
1.883737E+0
1.807075E+0
1.807075E+0
1.730413E+0
1.807075E+0
1.883737E+0
1.883737E+0
1.883737E+0
1.883737E+0
1.883737E+0
1.883737E+0
1.960399E+0
1.883737E+0
1.883737E+0
1.960399E+0
1.960399E+0
1.960399E+0
1.960399E+0
1.883737E+0
1.883737E+0
1.960399E+0
1.960399E+0
1.960399E+0
1.883737E+0
1.883737E+0
1.960399E+0
2.037061E+0
2.037061E+0
2.037061E+0
1.960399E+0
1.960399E+0
1.960399E+0
1.883737E+0
1.807075E+0
1.807075E+0
1.960399E+0
2.037061E+0
2.113723E+0
2.113723E+0
1.960399E+0
1.960399E+0
1.960399E+0
1.960399E+0
1.960399E+0
1.883737E+0
1.883737E+0
1.883737E+0
1.960399E+0
1.960399E+0
1.883737E+0
1.960399E+0
1.960399E+0
2.037061E+0
1.960399E+0
1.960399E+0
1.960399E+0
1.883737E+0
1.807075E+0
1.807075E+0
1.807075E+0
1.807075E+0
1.883737E+0
1.883737E+0
1.883737E+0
1.960399E+0
1.960399E+0
1.960399E+0
1.883737E+0
1.883737E+0
1.960399E+0
2.037061E+0
2.037061E+0
2.037061E+0
2.037061E+0
2.037061E+0
2.037061E+0
2.113723E+0
2.190385E+0
2.267047E+0
2.267047E+0
2.267047E+0
2.343709E+0
2.343709E+0
2.343709E+0
2.343709E+0
2.420371E+0
2.420371E+0
2.420371E+0
2.420371E+0
2.420371E+0
2.497033E+0
2.497033E+0
2.497033E+0
2.573695E+0
2.650357E+0
2.727019E+0
2.727019E+0
2.650357E+0
2.497033E+0
2.497033E+0
2.497033E+0
2.573695E+0
2.573695E+0
2.497033E+0
2.497033E+0
2.420371E+0
2.420371E+0
2.420371E+0
2.497033E+0
2.497033E+0
2.420371E+0
2.343709E+0
2.420371E+0
2.420371E+0
2.497033E+0
2.497033E+0
2.497033E+0
2.420371E+0
2.343709E+0
2.343709E+0
2.420371E+0
2.497033E+0
2.420371E+0
2.420371E+0
2.497033E+0
2.573695E+0
2.573695E+0
2.497033E+0
2.343709E+0
2.343709E+0
2.420371E+0
2.420371E+0
2.497033E+0
2.497033E+0
2.497033E+0
2.573695E+0
2.650357E+0
2.727019E+0
2.727019E+0
2.650357E+0
2.650357E+0
2.650357E+0
2.727019E+0
2.727019E+0
2.727019E+0
2.727019E+0
2.803681E+0
2.803681E+0
2.803681E+0
2.803681E+0
2.803681E+0
2.803681E+0
2.880343E+0
2.880343E+0
2.957005E+0
2.957005E+0
2.957005E+0
2.880343E+0
2.880343E+0
2.880343E+0
2.880343E+0
2.880343E+0
2.880343E+0
2.880343E+0
2.880343E+0
2.880343E+0
2.880343E+0
2.880343E+0
2.880343E+0
2.880343E+0
2.880343E+0
2.880343E+0
2.803681E+0
2.727019E+0
2.650357E+0
2.650357E+0
2.650357E+0
2.650357E+0
2.727019E+0
2.727019E+0
2.727019E+0
2.727019E+0
2.727019E+0
2.727019E+0
2.727019E+0
2.650357E+0
2.650357E+0
2.650357E+0
2.727019E+0
2.727019E+0
2.650357E+0
2.650357E+0
2.650357E+0
2.727019E+0
2.727019E+0
2.727019E+0
2.727019E+0
2.727019E+0
2.650357E+0
2.573695E+0
2.573695E+0
2.573695E+0
2.573695E+0
2.497033E+0
2.497033E+0
2.573695E+0
2.573695E+0
2.650357E+0
2.650357E+0
2.650357E+0
2.650357E+0
2.573695E+0
2.573695E+0
2.650357E+0
2.650357E+0
2.573695E+0
2.497033E+0
2.497033E+0
2.497033E+0
2.573695E+0
2.650357E+0
2.650357E+0
2.573695E+0
2.573695E+0
2.573695E+0
2.497033E+0
2.497033E+0
2.497033E+0
2.573695E+0
2.650357E+0
2.573695E+0
2.573695E+0
2.573695E+0
2.573695E+0
2.573695E+0
2.573695E+0
2.497033E+0
2.497033E+0
2.497033E+0
2.497033E+0
2.497033E+0
2.420371E+0
2.420371E+0
2.420371E+0
2.497033E+0
2.497033E+0
2.573695E+0
2.573695E+0
2.497033E+0
2.497033E+0
2.573695E+0
2.573695E+0
2.497033E+0
2.420371E+0
2.343709E+0
2.343709E+0
2.343709E+0
2.343709E+0
2.343709E+0
2.267047E+0
2.267047E+0
2.267047E+0
2.267047E+0
2.343709E+0
2.343709E+0
2.343709E+0
2.343709E+0
2.343709E+0
2.267047E+0
2.190385E+0
2.190385E+0
2.267047E+0
2.267047E+0
2.343709E+0
2.343709E+0
2.343709E+0
2.343709E+0
2.267047E+0
2.267047E+0
2.267047E+0
2.190385E+0
2.190385E+0
2.190385E+0
2.190385E+0
2.267047E+0
2.267047E+0
2.267047E+0
2.267047E+0
2.267047E+0
2.267047E+0
2.343709E+0
2.343709E+0
2.343709E+0
2.420371E+0
2.420371E+0
2.420371E+0
2.497033E+0
2.497033E+0
2.497033E+0
2.420371E+0
2.420371E+0
2.420371E+0
2.343709E+0
2.343709E+0
2.420371E+0
2.497033E+0
2.573695E+0
2.497033E+0
2.420371E+0
2.343709E+0
2.343709E+0
2.420371E+0
2.497033E+0
2.497033E+0
2.420371E+0
2.420371E+0
2.420371E+0
2.420371E+0
2.343709E+0
2.343709E+0
2.343709E+0
2.343709E+0
2.420371E+0
2.343709E+0
2.267047E+0
2.343709E+0
2.420371E+0
2.497033E+0
2.497033E+0
2.420371E+0
2.343709E+0
2.343709E+0
2.420371E+0
2.497033E+0
2.497033E+0
2.420371E+0
2.420371E+0
2.420371E+0
2.420371E+0
2.497033E+0
2.497033E+0
2.497033E+0
2.420371E+0
2.420371E+0
2.420371E+0
2.497033E+0
2.497033E+0
2.497033E+0
2.497033E+0
2.573695E+0
2.497033E+0
2.497033E+0
2.497033E+0
2.497033E+0
2.573695E+0
2.573695E+0
2.573695E+0
2.573695E+0
2.573695E+0
2.650357E+0
2.650357E+0
2.573695E+0
2.497033E+0
2.497033E+0
2.497033E+0
2.573695E+0
2.573695E+0
2.650357E+0
2.727019E+0
2.727019E+0
2.650357E+0
2.650357E+0
2.650357E+0
2.650357E+0
2.650357E+0
2.650357E+0
2.650357E+0
2.650357E+0
2.573695E+0
2.573695E+0
2.573695E+0
2.573695E+0
2.573695E+0
2.650357E+0
2.650357E+0
2.650357E+0
2.650357E+0
2.650357E+0
2.650357E+0
2.573695E+0
2.573695E+0
2.497033E+0
2.497033E+0
2.573695E+0
2.650357E+0
2.573695E+0
2.573695E+0
2.573695E+0
2.650357E+0
2.650357E+0
2.650357E+0
2.650357E+0
2.650357E+0
2.573695E+0
2.573695E+0
2.497033E+0
2.497033E+0
2.497033E+0
2.573695E+0
2.573695E+0
2.497033E+0
2.497033E+0
2.573695E+0
2.573695E+0
2.650357E+0
2.650357E+0
2.573695E+0
2.573695E+0
2.573695E+0
2.573695E+0
2.650357E+0
2.650357E+0
2.650357E+0
2.650357E+0
2.573695E+0
2.573695E+0
2.573695E+0
2.573695E+0
2.650357E+0
2.650357E+0
2.573695E+0
2.573695E+0
2.497033E+0
2.573695E+0
2.650357E+0
2.727019E+0
2.650357E+0
2.573695E+0
2.573695E+0
2.497033E+0
2.497033E+0
2.497033E+0
2.497033E+0
2.497033E+0
2.573695E+0
2.573695E+0
2.573695E+0
2.573695E+0
2.573695E+0
2.573695E+0
2.573695E+0
2.497033E+0
2.573695E+0
2.573695E+0
2.650357E+0
2.727019E+0
2.650357E+0
2.650357E+0
2.573695E+0
2.497033E+0
2.573695E+0
2.650357E+0
2.727019E+0
2.650357E+0
2.573695E+0
2.497033E+0
2.497033E+0
2.573695E+0
2.650357E+0
2.727019E+0
2.650357E+0
2.573695E+0
2.573695E+0
2.573695E+0
2.650357E+0
2.650357E+0
2.650357E+0
2.573695E+0
2.573695E+0
2.497033E+0
2.573695E+0
2.573695E+0
2.573695E+0
2.573695E+0
2.650357E+0
2.650357E+0
2.650357E+0
2.573695E+0
2.573695E+0
2.573695E+0
2.650357E+0
2.650357E+0
2.650357E+0
2.650357E+0
2.650357E+0
2.650357E+0
2.573695E+0
2.573695E+0
2.573695E+0
2.573695E+0
2.573695E+0
2.573695E+0
2.650357E+0
2.650357E+0
2.497033E+0
2.497033E+0
2.497033E+0
2.497033E+0
2.420371E+0
2.343709E+0
2.420371E+0
2.497033E+0
2.497033E+0
2.420371E+0
2.420371E+0
2.420371E+0
2.420371E+0
2.420371E+0
2.420371E+0
2.420371E+0
2.420371E+0
2.497033E+0
2.420371E+0
2.420371E+0
2.420371E+0
2.420371E+0
2.497033E+0
2.497033E+0
2.497033E+0
2.420371E+0
2.343709E+0
2.343709E+0
2.420371E+0
2.497033E+0
2.497033E+0
2.420371E+0
2.420371E+0
2.497033E+0
2.420371E+0
2.420371E+0
2.420371E+0
2.497033E+0
2.497033E+0
2.497033E+0
2.497033E+0
2.420371E+0
2.420371E+0
2.343709E+0
2.420371E+0
2.420371E+0
2.497033E+0
2.420371E+0
2.343709E+0
2.420371E+0
2.420371E+0
2.420371E+0
2.343709E+0
2.343709E+0
2.267047E+0
2.267047E+0
2.343709E+0
2.420371E+0
2.420371E+0
2.420371E+0
2.267047E+0
2.267047E+0
2.267047E+0
2.343709E+0
2.343709E+0
2.343709E+0
2.267047E+0
2.343709E+0
2.343709E+0
2.343709E+0
2.267047E+0
2.267047E+0
2.190385E+0
2.113723E+0
2.190385E+0
2.343709E+0
2.343709E+0
2.267047E+0
2.190385E+0
2.190385E+0
2.190385E+0
2.190385E+0
2.190385E+0
2.267047E+0
2.267047E+0
2.190385E+0
2.190385E+0
2.113723E+0
2.113723E+0
2.113723E+0
2.190385E+0
2.267047E+0
2.343709E+0
2.343709E+0
2.267047E+0
2.190385E+0
2.113723E+0
2.113723E+0
2.113723E+0
2.113723E+0
2.113723E+0
2.037061E+0
2.037061E+0
2.113723E+0
2.190385E+0
2.190385E+0
2.190385E+0
2.113723E+0
2.037061E+0
2.037061E+0
2.037061E+0
2.113723E+0
2.113723E+0
2.037061E+0
1.960399E+0
1.960399E+0
2.037061E+0
2.037061E+0
2.113723E+0
2.113723E+0
2.037061E+0
2.037061E+0
2.113723E+0
2.113723E+0
2.037061E+0
1.960399E+0
1.960399E+0
1.883737E+0
1.883737E+0
1.883737E+0
1.883737E+0
1.883737E+0
1.807075E+0
1.730413E+0
1.653752E+0
1.730413E+0
1.807075E+0
1.883737E+0
1.960399E+0
1.883737E+0
1.807075E+0
1.807075E+0
1.730413E+0
1.807075E+0
1.807075E+0
1.807075E+0
1.653752E+0
1.270442E+0
9.637940E-1
8.871321E-1
1.040456E+0
8.871321E-1
1.205127E-1
-5.694447E-1
-4.161210E-1
3.504986E-1
9.637940E-1
1.040456E+0
1.117118E+0
1.577090E+0
2.037061E+0
2.190385E+0
1.960399E+0
1.653752E+0
1.730413E+0
1.883737E+0
1.960399E+0
2.037061E+0
2.267047E+0
2.420371E+0
2.497033E+0
2.343709E+0
2.267047E+0
2.343709E+0
2.343709E+0
2.190385E+0
2.037061E+0
1.960399E+0
2.037061E+0
2.037061E+0
2.037061E+0
2.113723E+0
2.267047E+0
2.343709E+0
2.343709E+0
2.267047E+0
2.113723E+0
1.960399E+0
1.883737E+0
1.807075E+0
1.730413E+0
1.807075E+0
1.883737E+0
2.113723E+0
2.267047E+0
2.343709E+0
2.420371E+0
2.343709E+0
2.267047E+0
2.190385E+0
2.190385E+0
2.190385E+0
2.190385E+0
2.113723E+0
2.190385E+0
2.267047E+0
2.343709E+0
2.420371E+0
2.420371E+0
2.343709E+0
2.343709E+0
2.190385E+0
2.113723E+0
2.113723E+0
2.113723E+0
2.113723E+0
2.113723E+0
2.190385E+0
2.190385E+0
2.113723E+0
2.037061E+0
1.883737E+0
1.883737E+0
1.883737E+0
1.883737E+0
1.807075E+0
1.730413E+0
1.653752E+0
1.730413E+0
1.730413E+0
1.807075E+0
1.883737E+0
1.807075E+0
1.730413E+0
1.653752E+0
1.653752E+0
1.653752E+0
1.730413E+0
1.807075E+0
1.730413E+0
1.807075E+0
1.883737E+0
1.960399E+0
1.960399E+0
1.883737E+0
1.807075E+0
1.730413E+0
1.730413E+0
1.807075E+0
1.807075E+0
1.883737E+0
1.807075E+0
1.807075E+0
1.730413E+0
1.730413E+0
1.730413E+0
1.730413E+0
1.730413E+0
1.653752E+0
1.653752E+0
1.653752E+0
1.730413E+0
1.653752E+0
1.577090E+0
1.577090E+0
1.653752E+0
1.653752E+0
1.653752E+0
1.653752E+0
1.730413E+0
1.730413E+0
1.807075E+0
1.807075E+0
1.807075E+0
1.807075E+0
1.807075E+0
1.883737E+0
1.883737E+0
1.807075E+0
1.807075E+0
1.807075E+0
1.807075E+0
1.807075E+0
1.807075E+0
1.807075E+0
1.807075E+0
1.807075E+0
1.807075E+0
1.807075E+0
1.807075E+0
1.730413E+0
1.807075E+0
1.883737E+0
1.883737E+0
1.883737E+0
1.883737E+0
1.960399E+0
2.113723E+0
2.113723E+0
2.037061E+0
1.883737E+0
1.807075E+0
1.807075E+0
1.883737E+0
1.883737E+0
1.883737E+0
1.807075E+0
1.807075E+0
1.807075E+0
1.883737E+0
1.960399E+0
1.960399E+0
1.883737E+0
1.730413E+0
1.730413E+0
1.730413E+0
1.883737E+0
1.960399E+0
1.960399E+0
2.037061E+0
2.037061E+0
2.037061E+0
1.960399E+0
1.960399E+0
1.960399E+0
1.960399E+0
1.883737E+0
1.883737E+0
1.883737E+0
1.960399E+0
1.960399E+0
1.960399E+0
1.883737E+0
1.807075E+0
1.807075E+0
1.883737E+0
1.960399E+0
1.883737E+0
1.730413E+0
1.653752E+0
1.653752E+0
1.577090E+0
1.500428E+0
1.500428E+0
1.423766E+0
1.423766E+0
1.423766E+0
1.423766E+0
1.423766E+0
1.500428E+0
1.500428E+0
1.423766E+0
1.347104E+0
1.193780E+0
1.193780E+0
1.193780E+0
1.117118E+0
1.040456E+0
8.871321E-1
8.871321E-1
8.104701E-1
8.104701E-1
8.104701E-1
7.338082E-1
6.571462E-1
6.571462E-1
6.571462E-1
5.804843E-1
4.271604E-1
3.504986E-1
4.271604E-1
4.271604E-1
3.504986E-1
1.971746E-1
4.385066E-2
4.385066E-2
1.205127E-1
1.971746E-1
1.971746E-1
1.971746E-1
1.971746E-1
1.205127E-1
1.205127E-1
4.385066E-2
-3.281117E-2
-1.094732E-1
-1.094732E-1
-1.094732E-1
-1.094732E-1
-2.627971E-1
-3.394589E-1
-4.161210E-1
-4.161210E-1
-4.927828E-1
-5.694447E-1
-7.227688E-1
-8.760927E-1
-1.106079E+0
-1.259402E+0
-1.259402E+0
-1.182740E+0
-1.182740E+0
-1.259402E+0
-1.259402E+0
-1.259402E+0
-1.336064E+0
-1.336064E+0
-1.489388E+0
-1.642712E+0
-1.796036E+0
-1.872698E+0
-2.026022E+0
-2.026022E+0
-2.026022E+0
-2.026022E+0
-2.179346E+0
-2.332670E+0
-2.332670E+0
-2.332670E+0
-2.409332E+0
-2.485993E+0
-2.562656E+0
-2.562656E+0
-2.562656E+0
-2.485993E+0
-2.562656E+0
-2.639317E+0
-2.715979E+0
-2.639317E+0
-2.562656E+0
-2.562656E+0
-2.639317E+0
-2.715979E+0
-2.869303E+0
-2.945965E+0
-2.869303E+0
-2.869303E+0
-2.945965E+0
-3.099289E+0
-3.329275E+0
-3.482599E+0
-3.482599E+0
-3.559261E+0
-3.559261E+0
-3.635922E+0
-3.635922E+0
-3.635922E+0
-3.712585E+0
-3.789247E+0
-3.942570E+0
-4.019232E+0
-4.095894E+0
-4.172557E+0
-4.325880E+0
-4.402542E+0
-4.555865E+0
-4.709190E+0
-4.785852E+0
-4.785852E+0
-4.862514E+0
-4.939176E+0
-5.015838E+0
-5.015838E+0
-5.092499E+0
-5.169162E+0
-5.245824E+0
-5.322485E+0
-5.399147E+0
-5.475809E+0
-5.475809E+0
-5.629133E+0
-5.705795E+0
-5.705795E+0
-5.705795E+0
-5.705795E+0
-5.782457E+0
-5.859119E+0
-6.012443E+0
-6.089105E+0
-6.165767E+0
-6.242429E+0
-6.242429E+0
-6.242429E+0
-6.242429E+0
-6.165767E+0
-6.165767E+0
-6.165767E+0
-6.165767E+0
-6.165767E+0
-6.242429E+0
-6.319091E+0
-6.319091E+0
-6.319091E+0
-6.165767E+0
-6.089105E+0
-6.089105E+0
-6.165767E+0
-6.165767E+0
-6.012443E+0
-5.935781E+0
-6.012443E+0
-6.089105E+0
-6.165767E+0
-6.089105E+0
-6.089105E+0
-6.089105E+0
-6.165767E+0
-6.089105E+0
-6.012443E+0
-6.012443E+0
-6.089105E+0
-6.012443E+0
-6.012443E+0
-6.012443E+0
-6.012443E+0
-6.012443E+0
-6.012443E+0
-6.012443E+0
-6.012443E+0
-6.012443E+0
-6.089105E+0
-6.089105E+0
-6.089105E+0
-6.165767E+0
-6.165767E+0
-6.242429E+0
-6.242429E+0
-6.242429E+0
-6.319091E+0
-6.319091E+0
-6.319091E+0
-6.319091E+0
-6.319091E+0
-6.319091E+0
-6.319091E+0
-6.242429E+0
-6.089105E+0
-6.012443E+0
-6.012443E+0
-6.012443E+0
-6.089105E+0
-6.012443E+0
-6.012443E+0
-6.012443E+0
-6.089105E+0
-6.089105E+0
-6.089105E+0
-6.012443E+0
-6.012443E+0
-6.089105E+0
-6.242429E+0
-6.319091E+0
-6.319091E+0
-6.242429E+0
-6.165767E+0
-6.242429E+0
-6.395752E+0
-6.395752E+0
-6.395752E+0
-6.242429E+0
-6.165767E+0
-6.089105E+0
-6.089105E+0
-6.089105E+0
-6.165767E+0
-6.165767E+0
-6.165767E+0
-6.242429E+0
-6.242429E+0
-6.319091E+0
-6.395752E+0
-6.395752E+0
-6.319091E+0
-6.242429E+0
-6.319091E+0
-6.472414E+0
-6.625738E+0
-6.702400E+0
-6.702400E+0
-6.625738E+0
-6.625738E+0
-6.549076E+0
-6.549076E+0
-6.549076E+0
-6.625738E+0
-6.625738E+0
-6.702400E+0
-6.625738E+0
-6.625738E+0
-6.625738E+0
-6.625738E+0
-6.625738E+0
-6.549076E+0
-6.549076E+0
-6.625738E+0
-6.779062E+0
-6.932385E+0
-6.932385E+0
-6.932385E+0
-6.932385E+0
-6.855724E+0
-6.779062E+0
-6.932385E+0
-7.085711E+0
-7.085711E+0
-7.085711E+0
-7.162372E+0
-7.239034E+0
-7.239034E+0
-7.239034E+0
-7.239034E+0
-7.315696E+0
-7.392358E+0
-7.469019E+0
-7.622344E+0
-7.622344E+0
-7.622344E+0
-7.622344E+0
-7.622344E+0
-7.545681E+0
-7.469019E+0
-7.392358E+0
-7.392358E+0
-7.392358E+0
-7.315696E+0
-7.315696E+0
-7.315696E+0
-7.392358E+0
-7.392358E+0
-7.315696E+0
-7.162372E+0
-7.162372E+0
-7.085711E+0
-7.162372E+0
-7.239034E+0
-7.315696E+0
-7.469019E+0
-7.545681E+0
-7.622344E+0
-7.622344E+0
-7.699005E+0
-7.775667E+0
-7.775667E+0
-7.852330E+0
-7.928991E+0
-8.005653E+0
-8.082315E+0
-8.235639E+0
-8.312301E+0
-8.388964E+0
-8.465625E+0
-8.465625E+0
-8.465625E+0
-8.388964E+0
-8.312301E+0
-8.312301E+0
-8.388964E+0
-8.465625E+0
-8.542287E+0
-8.618948E+0
-8.695611E+0
-8.695611E+0
-8.848934E+0
-8.925597E+0
-8.925597E+0
-8.925597E+0
-9.002258E+0
-9.002258E+0
-8.925597E+0
-8.848934E+0
-8.772272E+0
-8.772272E+0
-8.695611E+0
-8.695611E+0
-8.772272E+0
-8.848934E+0
-8.925597E+0
-8.772272E+0
-8.542287E+0
-8.312301E+0
-8.235639E+0
-8.082315E+0
-7.775667E+0
-7.392358E+0
-7.009048E+0
-7.162372E+0
-7.315696E+0
-6.855724E+0
-5.629133E+0
-4.555865E+0
-4.249218E+0
-4.249218E+0
-3.559261E+0
-2.485993E+0
-2.332670E+0
-3.482599E+0
-4.785852E+0
-4.632527E+0
-3.482599E+0
-3.022627E+0
-3.482599E+0
-3.252613E+0
-1.642712E+0
-1.094732E-1
-2.627971E-1
-1.489388E+0
-2.026022E+0
-1.182740E+0
-3.281117E-2
1.205127E-1
-6.461070E-1
-1.029416E+0
-7.227688E-1
-4.161210E-1
-5.694447E-1
-8.760927E-1
-4.927828E-1
1.205127E-1
2.738365E-1
-2.627971E-1
-7.994306E-1
-1.106079E+0
-1.336064E+0
-1.719374E+0
-1.949360E+0
-1.796036E+0
-1.412726E+0
-1.259402E+0
-1.489388E+0
-1.872698E+0
-2.332670E+0
-2.715979E+0
-3.252613E+0
-4.019232E+0
-4.709190E+0
-5.015838E+0
-4.939176E+0
-4.785852E+0
-4.632527E+0
-4.479204E+0
-4.402542E+0
-4.479204E+0
-4.632527E+0
-4.632527E+0
-5.092499E+0
-7.009048E+0
-9.615554E+0
-1.015219E+1
-8.158978E+0
-6.165767E+0
-6.165767E+0
-6.702400E+0
-6.089105E+0
-5.322485E+0
-6.855724E+0
-1.007553E+1
-1.160877E+1
-1.030551E+1
-8.542287E+0
-8.542287E+0
-9.922201E+0
-1.099547E+1
-1.122545E+1
-1.145544E+1
-1.183875E+1
-1.176209E+1
-1.130212E+1
-1.107213E+1
-1.160877E+1
-1.245205E+1
-1.283536E+1
-1.260537E+1
-1.237538E+1
-1.222206E+1
-1.191541E+1
-1.160877E+1
-1.153210E+1
-1.191541E+1
-1.229872E+1
-1.268203E+1
-1.306534E+1
-1.329533E+1
-1.306534E+1
-1.268203E+1
-1.237538E+1
-1.245205E+1
-1.268203E+1
-1.283536E+1
-1.283536E+1
-1.268203E+1
-1.260537E+1
-1.252871E+1
-1.245205E+1
-1.245205E+1
-1.252871E+1
-1.260537E+1
-1.252871E+1
-1.229872E+1
-1.214540E+1
-1.199207E+1
-1.183875E+1
-1.160877E+1
-1.160877E+1
-1.168543E+1
-1.183875E+1
-1.168543E+1
-1.137878E+1
-1.099547E+1
-1.091881E+1
-1.084215E+1
-1.068882E+1
-1.061216E+1
-1.053550E+1
-1.053550E+1
-1.061216E+1
-1.053550E+1
-1.053550E+1
-1.045884E+1
-1.022885E+1
-9.998864E+0
-9.768878E+0
-9.692215E+0
-9.692215E+0
-9.615554E+0
-9.385568E+0
-9.155581E+0
-9.155581E+0
-9.615554E+0
-1.015219E+1
-1.061216E+1
-1.068882E+1
-1.045884E+1
-1.022885E+1
-1.015219E+1
-1.053550E+1
-1.160877E+1
-1.145544E+1
-9.155581E+0
-7.009048E+0
-7.239034E+0
-8.848934E+0
-9.692215E+0
-9.385568E+0
-8.848934E+0
-9.002258E+0
-9.768878E+0
-1.061216E+1
-1.107213E+1
-1.114879E+1
-1.076548E+1
-1.053550E+1
-1.061216E+1
-1.076548E+1
-1.076548E+1
-1.091881E+1
-1.153210E+1
-1.199207E+1
-1.114879E+1
-1.007553E+1
-1.114879E+1
-1.268203E+1
-1.084215E+1
-5.782457E+0
-3.482599E+0
-8.388964E+0
-1.528854E+1
-1.636181E+1
-1.183875E+1
-8.848934E+0
-1.122545E+1
-1.413861E+1
-1.168543E+1
-6.625738E+0
-5.245824E+0
-8.158978E+0
-1.168543E+1
-1.360198E+1
-1.498189E+1
-1.643847E+1
-1.689844E+1
-1.651513E+1
-1.567185E+1
-1.429193E+1
-1.268203E+1
-1.360198E+1
-1.766506E+1
-2.042489E+1
-1.712843E+1
-9.922201E+0
-5.552471E+0
-7.239034E+0
-1.137878E+1
-1.260537E+1
-1.053550E+1
-9.232245E+0
-1.214540E+1
-1.712843E+1
-1.965827E+1
-1.812503E+1
-1.528854E+1
-1.490523E+1
-1.712843E+1
-1.919830E+1
-2.034823E+1
-2.218811E+1
-2.341470E+1
-2.057821E+1
-1.536520E+1
-1.337199E+1
-1.620848E+1
-1.935162E+1
-1.866167E+1
-1.613182E+1
-1.590183E+1
-1.927496E+1
-2.341470E+1
-2.517793E+1
-2.441131E+1
-2.303140E+1
-2.096152E+1
-1.766506E+1
-1.528854E+1
-1.659179E+1
-2.088486E+1
-2.395134E+1
-2.349137E+1
-2.142149E+1
-2.042489E+1
-2.065488E+1
-2.042489E+1
-1.919830E+1
-1.774172E+1
-1.697510E+1
-1.735841E+1
-1.912164E+1
-2.180480E+1
-2.387468E+1
-2.471796E+1
-2.494794E+1
-2.479462E+1
-2.410466E+1
-2.318472E+1
-2.218811E+1
-2.149816E+1
-2.188147E+1
-2.318472E+1
-2.456463E+1
-2.517793E+1
-2.494794E+1
-2.441131E+1
-2.395134E+1
-2.395134E+1
-2.471796E+1
-2.586789E+1
-2.640452E+1
-2.571456E+1
-2.448797E+1
-2.379801E+1
-2.464130E+1
-2.671117E+1
-2.862772E+1
-2.893436E+1
-2.763111E+1
-2.617454E+1
-2.602121E+1
-2.640452E+1
-2.632786E+1
-2.655784E+1
-2.862772E+1
-3.200084E+1
-3.476067E+1
-3.537397E+1
-3.414738E+1
-3.253748E+1
-3.131088E+1
-3.092757E+1
-3.138755E+1
-3.230749E+1
-3.292078E+1
-3.315077E+1
-3.322743E+1
-3.307411E+1
-3.269080E+1
-3.261414E+1
-3.284412E+1
-3.361074E+1
-3.499066E+1
-3.652390E+1
-3.744384E+1
-3.759716E+1
-3.744384E+1
-3.690721E+1
-3.644724E+1
-3.683055E+1
-3.798047E+1
-3.936039E+1
-4.012701E+1
-4.020367E+1
-3.966703E+1
-3.897708E+1
-3.874709E+1
-3.905374E+1
-3.936039E+1
-3.943705E+1
-3.966703E+1
-4.028033E+1
-4.081697E+1
-4.143026E+1
-4.242687E+1
-4.388345E+1
-4.488005E+1
-4.488005E+1
-4.472673E+1
-4.534002E+1
-4.664327E+1
-4.840650E+1
-5.039971E+1
-5.262290E+1
-5.361951E+1
-5.208627E+1
-4.940310E+1
-4.894313E+1
-5.177962E+1
-5.492276E+1
-5.507609E+1
-5.285289E+1
-5.177962E+1
-5.377284E+1
-5.637934E+1
-5.691597E+1
-5.584271E+1
-5.499942E+1
-5.530607E+1
-5.553606E+1
-5.484610E+1
-5.446279E+1
-5.530607E+1
-5.653266E+1
-5.699263E+1
-5.676265E+1
-5.722262E+1
-5.837255E+1
-5.944582E+1
-5.990579E+1
-6.044242E+1
-6.143903E+1
-6.266562E+1
-6.381555E+1
-6.488881E+1
-6.580875E+1
-6.665204E+1
-6.749532E+1
-6.841526E+1
-6.948853E+1
-7.017849E+1
-6.994850E+1
-6.856858E+1
-6.734200E+1
-6.764864E+1
-6.948853E+1
-7.132842E+1
-7.178838E+1
-7.155840E+1
-7.240169E+1
-7.439489E+1
-7.470154E+1
-7.155840E+1
-6.780196E+1
-6.780196E+1
-7.132842E+1
-7.309164E+1
-6.987183E+1
-6.534879E+1
-6.435218E+1
-6.672870E+1
-6.864525E+1
-6.787863E+1
-6.511880E+1
-6.258896E+1
-6.136237E+1
-6.105572E+1
-6.136237E+1
-6.228231E+1
-6.289560E+1
-6.312559E+1
-6.458217E+1
-6.550211E+1
-6.182234E+1
-5.476944E+1
-5.001640E+1
-5.047637E+1
-5.614935E+1
-6.611540E+1
-7.646477E+1
-8.382431E+1
-8.796406E+1
-8.857735E+1
-8.635416E+1
-8.336434E+1
-8.267438E+1
-8.581752E+1
-9.080055E+1
-9.517028E+1
-9.946336E+1
-1.033731E+2
-1.041397E+2
-9.999998E+1
-9.287042E+1
-8.604751E+1
-8.244440E+1
-8.259773E+1
-8.520423E+1
-8.865402E+1
-9.340706E+1
-9.831342E+1
-1.016099E+2
-1.023765E+2
-1.012266E+2
-9.977000E+1
-1.002300E+2
-1.032198E+2
-1.064396E+2
-1.072829E+2
-1.059796E+2
-1.046764E+2
-1.034498E+2
-1.030665E+2
-1.065929E+2
-1.098894E+2
-1.062096E+2
-9.915670E+1
-9.501696E+1
-9.409702E+1
-9.616689E+1
-1.013799E+2
-1.080495E+2
-1.125725E+2
-1.125725E+2
-1.090461E+2
-1.059030E+2
-1.094294E+2
-1.193955E+2
-1.256051E+2
-1.193955E+2
-1.059796E+2
-9.578358E+1
-9.064722E+1
-8.742742E+1
-8.658414E+1
-8.957395E+1
-9.655019E+1
-1.045230E+2
-1.097361E+2
-1.108860E+2
-1.085861E+2
-1.046764E+2
-1.036031E+2
-1.092761E+2
-1.190888E+2
-1.239185E+2
-1.197021E+2
-1.123426E+2
-1.088161E+2
-1.097361E+2
-1.129559E+2
-1.179389E+2
-1.245318E+2
-1.298982E+2
-1.318147E+2
-1.314314E+2
-1.305881E+2
-1.287482E+2
-1.237652E+2
-1.167123E+2
-1.125725E+2
-1.157923E+2
-1.237652E+2
-1.260650E+2
-1.183989E+2
-1.108093E+2
-1.167889E+2
-1.367977E+2
-1.579564E+2
-1.702223E+2
-1.743621E+2
-1.732121E+2
-1.661592E+2
-1.548899E+2
-1.463038E+2
-1.464571E+2
-1.545066E+2
-1.660059E+2
-1.779652E+2
-1.883145E+2
-1.955208E+2
-1.985106E+2
-1.967474E+2
-1.913810E+2
-1.844048E+2
-1.775052E+2
-1.702990E+2
-1.627861E+2
-1.565765E+2
-1.532800E+2
-1.522068E+2
-1.517468E+2
-1.512868E+2
-1.517468E+2
-1.540467E+2
-1.557332E+2
-1.561165E+2
-1.582631E+2
-1.630928E+2
-1.693024E+2
-1.755887E+2
-1.815683E+2
-1.863980E+2
-1.891578E+2
-1.896945E+2
-1.885445E+2
-1.881612E+2
-1.906144E+2
-1.952141E+2
-1.990472E+2
-2.011171E+2
-2.028037E+2
-2.057935E+2
-2.105465E+2
-2.159128E+2
-2.207426E+2
-2.245756E+2
-2.265689E+2
-2.271055E+2
-2.269522E+2
-2.264922E+2
-2.263389E+2
-2.271821E+2
-2.294820E+2
-2.334684E+2
-2.390647E+2
-2.446611E+2
-2.480342E+2
-2.489542E+2
-2.498741E+2
-2.528639E+2
-2.573103E+2
-2.611434E+2
-2.629066E+2
-2.632899E+2
-2.643632E+2
-2.670464E+2
-2.706495E+2
-2.737159E+2
-2.757092E+2
-2.772424E+2
-2.796956E+2
-2.830687E+2
-2.859819E+2
-2.883584E+2
-2.908116E+2
-2.924981E+2
-2.919615E+2
-2.900450E+2
-2.895850E+2
-2.920382E+2
-2.960246E+2
-3.001643E+2
-3.046107E+2
-3.087505E+2
-3.107437E+2
-3.102070E+2
-3.086738E+2
-3.088271E+2
-3.118170E+2
-3.166466E+2
-3.206331E+2
-3.215530E+2
-3.220130E+2
-3.258461E+2
-3.317491E+2
-3.355822E+2
-3.363488E+2
-3.356588E+2
-3.345855E+2
-3.328990E+2
-3.311357E+2
-3.312891E+2
-3.333590E+2
-3.350455E+2
-3.346622E+2
-3.332823E+2
-3.323624E+2
-3.316724E+2
-3.286826E+2
-3.222430E+2
-3.164167E+2
-3.159567E+2
-3.197898E+2
-3.220130E+2
-3.205564E+2
-3.190231E+2
-3.205564E+2
-3.244662E+2
-3.279159E+2
-3.295259E+2
-3.305225E+2
-3.324390E+2
-3.359655E+2
-3.410252E+2
-3.463148E+2
-3.494580E+2
-3.525244E+2
-3.589640E+2
-3.650970E+2
-3.657103E+2
-3.627205E+2
-3.631038E+2
-3.699267E+2
-3.787428E+2
-3.830359E+2
-3.822693E+2
-3.804294E+2
-3.808127E+2
-3.844158E+2
-3.900888E+2
-3.965284E+2
-4.013581E+2
-4.031980E+2
-4.035046E+2
-4.052678E+2
-4.094076E+2
-4.143906E+2
-4.188370E+2
-4.224401E+2
-4.261199E+2
-4.315629E+2
-4.393824E+2
-4.478153E+2
-4.544848E+2
-4.579346E+2
-4.588545E+2
-4.604644E+2
-4.665208E+2
-4.764868E+2
-4.856862E+2
-4.909759E+2
-4.931991E+2
-4.948090E+2
-4.982588E+2
-5.037784E+2
-5.096814E+2
-5.143578E+2
-5.178076E+2
-5.208740E+2
-5.243239E+2
-5.280036E+2
-5.322967E+2
-5.368198E+2
-5.411895E+2
-5.457892E+2
-5.508489E+2
-5.552952E+2
-5.593583E+2
-5.644947E+2
-5.705510E+2
-5.765306E+2
-5.825869E+2
-5.888732E+2
-5.949295E+2
-5.999125E+2
-6.025190E+2
-6.058155E+2
-6.129451E+2
-6.220678E+2
-6.298874E+2
-6.354836E+2
-6.403134E+2
-6.447597E+2
-6.479796E+2
-6.511227E+2
-6.574090E+2
-6.667617E+2
-6.760378E+2
-6.838574E+2
-6.914469E+2
-6.993430E+2
-7.075459E+2
-7.164387E+2
-7.255615E+2
-7.334576E+2
-7.387473E+2
-7.415071E+2
-7.442669E+2
-7.476401E+2
-7.494033E+2
-7.491733E+2
-7.493267E+2
-7.508599E+2
-7.530831E+2
-7.559196E+2
-7.599827E+2
-7.659623E+2
-7.740118E+2
-7.813713E+2
-7.847445E+2
-7.842845E+2
-7.831345E+2
-7.832112E+2
-7.843612E+2
-7.855877E+2
-7.864310E+2
-7.841312E+2
-7.772316E+2
-7.702554E+2
-7.681856E+2
-7.698721E+2
-7.701021E+2
-7.662689E+2
-7.606726E+2
-7.561495E+2
-7.528531E+2
-7.514731E+2
-7.540031E+2
-7.598294E+2
-7.645057E+2
-7.634324E+2
-7.546929E+2
-7.441136E+2
-7.423504E+2
-7.520865E+2
-7.632025E+2
-7.651956E+2
-7.572228E+2
-7.474102E+2
-7.451102E+2
-7.489433E+2
-7.494033E+2
-7.454169E+2
-7.462602E+2
-7.561495E+2
-7.668823E+2
-7.645057E+2
-7.523931E+2
-7.472568E+2
-7.462602E+2
-7.381340E+2
-7.294712E+2
-7.344542E+2
-7.517798E+2
-7.635858E+2
-7.577595E+2
-7.435004E+2
-7.413538E+2
-7.591393E+2
-7.867377E+2
-8.059799E+2
-8.011502E+2
-7.743951E+2
-7.512432E+2
-7.586027E+2
-7.930239E+2
-8.142593E+2
-7.966270E+2
-7.610560E+2
-7.417371E+2
-7.497866E+2
-7.716353E+2
-7.875809E+2
-7.918740E+2
-7.908774E+2
-7.892675E+2
-7.845912E+2
-7.756216E+2
-7.674955E+2
-7.645057E+2
-7.656556E+2
-7.661156E+2
-7.614392E+2
-7.534664E+2
-7.478701E+2
-7.443436E+2
-7.398206E+2
-7.356809E+2
-7.332277E+2
-7.284746E+2
-7.160554E+2
-6.970432E+2
-6.767278E+2
-6.585589E+2
-6.433032E+2
-6.304240E+2
-6.210712E+2
-6.171615E+2
-6.173914E+2
-6.175447E+2
-6.183114E+2
-6.240610E+2
-6.350237E+2
-6.477495E+2
-6.591722E+2
-6.683716E+2
-6.768044E+2
-6.866172E+2
-7.000330E+2
-7.171286E+2
-7.346075E+2
-7.488666E+2
-7.590627E+2
-7.658090E+2
-7.688754E+2
-7.689521E+2
-7.684155E+2
-7.684921E+2
-7.684155E+2
-7.666522E+2
-7.635091E+2
-7.609027E+2
-7.600593E+2
-7.604426E+2
-7.598294E+2
-7.569162E+2
-7.517798E+2
-7.458768E+2
-7.410471E+2
-7.375207E+2
-7.349142E+2
-7.329977E+2
-7.324610E+2
-7.316944E+2
-7.290112E+2
-7.274013E+2
-7.302379E+2
-7.368308E+2
-7.415071E+2
-7.376740E+2
-7.216517E+2
-6.929801E+2
-6.495895E+2
-5.917863E+2
-5.296902E+2
-4.764868E+2
-4.368526E+2
-4.089476E+2
-3.916220E+2
-3.870990E+2
-3.952251E+2
-4.087943E+2
-4.123974E+2
-3.903188E+2
-3.407185E+2
-2.836820E+2
-2.502574E+2
-2.589969E+2
-2.990144E+2
-3.398752E+2
-3.582741E+2
-3.563575E+2
-3.554376E+2
-3.742198E+2
-4.127807E+2
-4.554814E+2
-4.874495E+2
-5.050050E+2
-5.155077E+2
-5.269304E+2
-5.393496E+2
-5.503123E+2
-5.597416E+2
-5.690944E+2
-5.811303E+2
-5.967694E+2
-6.115651E+2
-6.203812E+2
-6.222979E+2
-6.209179E+2
-6.216845E+2
-6.268975E+2
-6.350237E+2
-6.428432E+2
-6.479796E+2
-6.505094E+2
-6.527326E+2
-6.571790E+2
-6.646152E+2
-6.737380E+2
-6.833207E+2
-6.939001E+2
-7.064726E+2
-7.200418E+2
-7.323077E+2
-7.418904E+2
-7.500166E+2
-7.594460E+2
-7.723252E+2
-7.838245E+2
-7.848212E+2
-7.807581E+2
-7.869677E+2
-7.998469E+2
-8.040633E+2
-8.000002E+2
-7.974703E+2
-8.013035E+2
-8.107329E+2
-8.172491E+2
-8.148726E+2
-8.125728E+2
-8.177858E+2
-8.231521E+2
-8.225388E+2
-8.202389E+2
-8.204689E+2
-8.220022E+2
-8.222322E+2
-8.203156E+2
-8.200856E+2
-8.242253E+2
-8.262186E+2
-8.199323E+2
-8.098129E+2
-8.040633E+2
-8.041400E+2
-8.052132E+2
-8.019168E+2
-7.914907E+2
-7.761583E+2
-7.632791E+2
-7.572228E+2
-7.549996E+2
-7.514731E+2
-7.444969E+2
-7.356809E+2
-7.300079E+2
-7.287046E+2
-7.267114E+2
-7.185085E+2
-7.051694E+2
-6.916769E+2
-6.795643E+2
-6.671451E+2
-6.534226E+2
-6.394701E+2
-6.276641E+2
-6.201513E+2
-6.151683E+2
-6.094952E+2
-6.034390E+2
-5.973827E+2
-5.885665E+2
-5.743841E+2
-5.564452E+2
-5.381997E+2
-5.227139E+2
-5.126712E+2
-5.085315E+2
-5.096048E+2
-5.160444E+2
-5.281569E+2
-5.427994E+2
-5.533787E+2
-5.543753E+2
-5.526121E+2
-5.648013E+2
-5.950062E+2
-6.249810E+2
-6.416166E+2
-6.561057E+2
-6.784910E+2
-7.014896E+2
-7.169753E+2
-7.251015E+2
-7.306978E+2
-7.366008E+2
-7.419671E+2
-7.449569E+2
-7.458002E+2
-7.469501E+2
-7.505533E+2
-7.564562E+2
-7.626658E+2
-7.661923E+2
-7.662689E+2
-7.630491E+2
-7.549996E+2
-7.424271E+2
-7.274013E+2
-7.136788E+2
-7.052460E+2
-7.029462E+2
-7.043261E+2
-7.060127E+2
-7.053994E+2
-7.013363E+2
-6.955867E+2
-6.916769E+2
-6.907569E+2
-6.909103E+2
-6.912936E+2
-6.920602E+2
-6.939001E+2
-6.977332E+2
-7.033295E+2
-7.076226E+2
-7.076992E+2
-7.047094E+2
-7.012596E+2
-6.982698E+2
-6.966599E+2
-6.958166E+2
-6.942067E+2
-6.919835E+2
-6.884571E+2
-6.818642E+2
-6.732780E+2
-6.649218E+2
-6.562590E+2
-6.465997E+2
-6.364803E+2
-6.263609E+2
-6.164715E+2
-6.070421E+2
-5.983793E+2
-5.901765E+2
-5.837369E+2
-5.782938E+2
-5.723142E+2
-5.666412E+2
-5.626548E+2
-5.599717E+2
-5.568286E+2
-5.528421E+2
-5.489323E+2
-5.456359E+2
-5.423394E+2
-5.381230E+2
-5.322200E+2
-5.255505E+2
-5.214107E+2
-5.230206E+2
-5.299968E+2
-5.372031E+2
-5.411895E+2
-5.432593E+2
-5.460958E+2
-5.493923E+2
-5.523821E+2
-5.553719E+2
-5.591284E+2
-5.643414E+2
-5.710109E+2
-5.798271E+2
-5.907131E+2
-6.006791E+2
-6.074254E+2
-6.118718E+2
-6.151683E+2
-6.168548E+2
-6.155516E+2
-6.114885E+2
-6.078087E+2
-6.058922E+2
-6.032856E+2
-5.962327E+2
-5.832002E+2
-5.692477E+2
-5.609683E+2
-5.587451E+2
-5.565985E+2
-5.503889E+2
-5.423394E+2
-5.360532E+2
-5.325267E+2
-5.293835E+2
-5.247072E+2
-5.184976E+2
-5.120579E+2
-5.068449E+2
-5.025519E+2
-4.965722E+2
-4.872195E+2
-4.767168E+2
-4.679006E+2
-4.615377E+2
-4.578579E+2
-4.603111E+2
-4.691272E+2
-4.787867E+2
-4.843063E+2
-4.853796E+2
-4.836164E+2
-4.795533E+2
-4.746469E+2
-4.712738E+2
-4.699705E+2
-4.695106E+2
-4.681307E+2
-4.652942E+2
-4.626876E+2
-4.614611E+2
-4.609244E+2
-4.610777E+2
-4.638376E+2
-4.698172E+2
-4.768701E+2
-4.828497E+2
-4.859162E+2
-4.852263E+2
-4.810865E+2
-4.758735E+2
-4.729603E+2
-4.737270E+2
-4.767934E+2
-4.810098E+2
-4.852263E+2
-4.882161E+2
-4.892893E+2
-4.885994E+2
-4.870661E+2
-4.859162E+2
-4.846130E+2
-4.824664E+2
-4.813165E+2
-4.818531E+2
-4.825431E+2
-4.836164E+2
-4.872195E+2
-4.929691E+2
-4.975688E+2
-4.984121E+2
-4.962656E+2
-4.932758E+2
-4.882927E+2
-4.816231E+2
-4.771001E+2
-4.756435E+2
-4.748002E+2
-4.714271E+2
-4.649109E+2
-4.567847E+2
-4.504217E+2
-4.472786E+2
-4.430622E+2
-4.345527E+2
-4.249700E+2
-4.197570E+2
-4.183770E+2
-4.142373E+2
-4.030447E+2
-3.873290E+2
-3.717666E+2
-3.597307E+2
-3.516045E+2
-3.446283E+2
-3.355822E+2
-3.243895E+2
-3.138101E+2
-3.054540E+2
-2.975578E+2
-2.878984E+2
-2.760158E+2
-2.620634E+2
-2.463476E+2
-2.298653E+2
-2.143030E+2
-2.006571E+2
-1.880846E+2
-1.763553E+2
-1.655460E+2
-1.548899E+2
-1.423940E+2
-1.281349E+2
-1.134158E+2
-9.892672E+1
-8.420762E+1
-6.948853E+1
-5.591937E+1
-4.442007E+1
-3.575728E+1
-2.939434E+1
-2.272475E+1
-1.413861E+1
-5.245824E+0
2.573695E+0
9.166622E+0
1.529958E+1
2.219915E+1
2.955870E+1
3.454173E+1
3.461839E+1
3.078529E+1
2.718218E+1
2.595559E+1
2.204583E+1
9.473269E+0
-8.618948E+0
-2.533125E+1
-3.897708E+1
-5.177962E+1
-6.527213E+1
-7.983789E+1
-9.501696E+1
-1.094294E+2
-1.220786E+2
-1.331946E+2
-1.438506E+2
-1.551966E+2
-1.673092E+2
-1.776585E+2
-1.852481E+2
-1.917643E+2
-1.949842E+2
-1.911511E+2
-1.837915E+2
-1.808017E+2
-1.808017E+2
-1.750520E+2
-1.638594E+2
-1.541233E+2
-1.482204E+2
-1.445406E+2
-1.420107E+2
-1.405542E+2
-1.387143E+2
-1.345745E+2
-1.279816E+2
-1.218486E+2
-1.170956E+2
-1.118826E+2
-1.037564E+2
-9.340706E+1
-8.382431E+1
-7.746137E+1
-7.339829E+1
-6.994850E+1
-6.726533E+1
-6.481215E+1
-6.059575E+1
-5.423281E+1
-4.763988E+1
-4.288684E+1
-4.074030E+1
-3.989702E+1
-3.928373E+1
-3.913041E+1
-3.997369E+1
-4.104695E+1
-4.112362E+1
-4.066364E+1
-3.943705E+1
-3.606393E+1
-3.023762E+1
-2.264809E+1
-1.337199E+1
-2.102684E+0
1.077652E+1
2.426902E+1
3.615163E+1
4.519774E+1
5.340056E+1
6.313663E+1
7.394597E+1
8.421867E+1
9.326478E+1
1.013909E+2
1.096704E+2
1.184866E+2
1.267660E+2
1.330523E+2
1.378054E+2
1.435550E+2
1.509146E+2
1.574308E+2
1.611873E+2
1.634871E+2
1.662470E+2
1.701567E+2
1.749097E+2
1.793561E+2
1.813493E+2
1.795095E+2
1.759830E+2
1.728399E+2
1.702334E+2
1.685468E+2
1.660170E+2
1.604973E+2
1.539810E+2
1.511445E+2
1.544410E+2
1.585808E+2
1.558209E+2
1.475414E+2
1.419451E+2
1.436317E+2
1.501479E+2
1.554376E+2
1.549776E+2
1.496113E+2
1.450882E+2
1.487680E+2
1.596540E+2
1.680102E+2
1.683168E+2
1.634105E+2
1.580441E+2
1.545177E+2
1.513745E+2
1.449349E+2
1.361188E+2
1.283760E+2
1.206331E+2
1.053774E+2
8.115219E+1
6.206336E+1
6.252334E+1
7.731909E+1
8.736180E+1
8.207214E+1
6.865629E+1
6.045346E+1
6.405657E+1
7.839236E+1
9.679122E+1
1.118936E+2
1.185632E+2
1.193298E+2
1.254628E+2
1.464682E+2
1.801228E+2
2.159239E+2
2.456687E+2
2.679773E+2
2.861462E+2
3.043151E+2
3.258571E+2
3.538387E+2
3.910197E+2
4.346404E+2
4.726647E+2
4.977332E+2
5.201951E+2
5.570695E+2
6.108862E+2
6.674627E+2
7.113900E+2
7.397549E+2
7.636735E+2
7.956415E+2
8.343558E+2
8.672438E+2
8.857959E+2
8.963753E+2
9.068013E+2
9.177640E+2
9.179940E+2
9.081813E+2
9.394594E+2
1.015968E+3
1.057749E+3
1.030304E+3
9.838466E+2
9.675942E+2
9.757204E+2
9.758737E+2
9.549450E+2
9.274233E+2
9.153108E+2
9.268101E+2
9.558650E+2
9.820833E+2
9.855331E+2
9.692808E+2
9.520319E+2
9.455156E+2
9.438290E+2
9.370061E+2
9.255835E+2
9.172274E+2
9.150042E+2
9.148508E+2
9.130109E+2
9.104044E+2
9.081813E+2
9.039648E+2
8.939988E+2
8.785130E+2
8.617241E+2
8.470816E+2
8.352758E+2
8.256930E+2
8.166469E+2
8.058375E+2
7.956415E+2
7.872853E+2
7.744828E+2
7.528641E+2
7.273357E+2
7.061770E+2
6.908447E+2
6.771988E+2
6.632463E+2
6.496772E+2
6.352647E+2
6.181691E+2
5.999235E+2
5.817547E+2
5.602127E+2
5.311578E+2
4.978865E+2
4.674517E+2
4.406200E+2
4.136350E+2
3.880299E+2
3.689411E+2
3.577484E+2
3.533788E+2
3.559086E+2
3.630382E+2
3.669479E+2
3.606617E+2
3.454825E+2
3.305335E+2
3.228673E+2
3.201075E+2
3.160444E+2
3.089148E+2
3.028585E+2
3.020919E+2
3.061550E+2
3.114446E+2
3.126712E+2
3.060017E+2
2.935058E+2
2.807799E+2
2.719638E+2
2.674407E+2
2.654475E+2
2.646809E+2
2.646042E+2
2.640676E+2
2.617677E+2
2.575513E+2
2.525683E+2
2.475853E+2
2.427556E+2
2.373892E+2
2.316396E+2
2.274998E+2
2.272699E+2
2.304896E+2
2.344761E+2
2.379259E+2
2.411457E+2
2.452854E+2
2.506517E+2
2.562481E+2
2.605411E+2
2.636076E+2
2.670574E+2
2.727304E+2
2.803966E+2
2.888294E+2
2.965722E+2
3.046217E+2
3.136679E+2
3.205674E+2
3.221007E+2
3.185742E+2
3.148178E+2
3.156611E+2
3.211808E+2
3.267770E+2
3.273137E+2
3.224073E+2
3.175776E+2
3.166577E+2
3.168110E+2
3.123646E+2
3.035485E+2
2.957290E+2
2.915892E+2
2.885227E+2
2.862229E+2
2.886761E+2
2.941191E+2
2.930458E+2
2.790933E+2
2.596212E+2
2.472020E+2
2.427556E+2
2.360860E+2
2.239734E+2
2.134707E+2
2.091776E+2
2.063411E+2
1.972184E+2
1.817327E+2
1.672436E+2
1.583508E+2
1.515279E+2
1.411018E+2
1.273027E+2
1.152668E+2
1.075239E+2
1.013143E+2
9.265148E+1
8.168882E+1
7.110947E+1
6.267666E+1
5.600707E+1
4.979745E+1
4.412447E+1
3.891146E+1
3.247185E+1
2.457567E+1
1.821273E+1
1.506959E+1
1.177313E+1
6.483454E+0
2.113723E+0
1.347104E+0
3.646962E+0
6.636778E+0
8.170017E+0
8.783312E+0
1.138982E+1
1.637285E+1
2.158586E+1
2.633890E+1
3.170523E+1
3.753154E+1
4.182461E+1
4.320452E+1
4.312787E+1
4.481443E+1
4.887751E+1
5.493380E+1
6.482320E+1
8.023225E+1
9.809448E+1
1.120470E+2
1.181033E+2
1.190232E+2
1.218597E+2
1.290659E+2
1.365021E+2
1.411785E+2
1.457015E+2
1.546710E+2
1.676269E+2
1.801994E+2
1.893222E+2
1.967584E+2
2.037346E+2
2.074144E+2
2.084877E+2
2.101742E+2
2.145440E+2
2.205236E+2
2.255833E+2
2.311796E+2
2.409923E+2
2.551748E+2
2.682840E+2
2.748769E+2
2.757969E+2
2.776368E+2
2.850729E+2
2.945790E+2
2.987954E+2
2.964956E+2
2.950390E+2
3.020152E+2
3.158144E+2
3.290769E+2
3.363598E+2
3.372031E+2
3.343666E+2
3.296136E+2
3.245539E+2
3.201075E+2
3.154311E+2
3.080715E+2
2.968789E+2
2.834630E+2
2.715804E+2
2.636076E+2
2.578580E+2
2.516484E+2
2.432155E+2
2.308730E+2
2.132407E+2
1.949185E+2
1.834959E+2
1.793561E+2
1.752164E+2
1.678568E+2
1.617239E+2
1.591174E+2
1.561276E+2
1.472348E+2
1.351989E+2
1.283760E+2
1.309058E+2
1.382653E+2
1.415618E+2
1.361955E+2
1.253095E+2
1.164934E+2
1.161100E+2
1.208631E+2
1.232396E+2
1.216297E+2
1.197898E+2
1.218597E+2
1.273027E+2
1.319024E+2
1.350455E+2
1.397219E+2
1.459315E+2
1.503013E+2
1.497646E+2
1.463915E+2
1.456249E+2
1.499946E+2
1.559742E+2
1.593474E+2
1.601140E+2
1.604206E+2
1.615706E+2
1.634871E+2
1.659403E+2
1.688535E+2
1.713066E+2
1.731465E+2
1.739131E+2
1.739131E+2
1.738365E+2
1.743731E+2
1.759064E+2
1.778996E+2
1.794328E+2
1.805827E+2
1.817327E+2
1.826526E+2
1.824993E+2
1.808127E+2
1.781296E+2
1.751397E+2
1.720732E+2
1.685468E+2
1.647137E+2
1.611873E+2
1.588107E+2
1.577375E+2
1.585041E+2
1.595774E+2
1.571242E+2
1.507612E+2
1.433250E+2
1.377287E+2
1.348155E+2
1.329757E+2
1.303692E+2
1.273794E+2
1.252328E+2
1.240062E+2
1.223197E+2
1.190232E+2
1.151901E+2
1.124303E+2
1.109737E+2
1.098238E+2
1.079072E+2
1.056073E+2
1.039208E+2
1.038441E+2
1.046874E+2
1.052240E+2
1.052240E+2
1.053774E+2
1.057607E+2
1.061440E+2
1.074472E+2
1.086738E+2
1.073706E+2
1.041508E+2
1.028475E+2
1.039975E+2
1.043041E+2
1.025409E+2
1.005477E+2
9.893776E+1
9.725119E+1
9.380141E+1
8.851174E+1
8.429533E+1
8.214879E+1
7.938897E+1
7.455927E+1
6.942291E+1
6.765969E+1
6.995954E+1
7.279604E+1
7.248940E+1
6.934625E+1
6.666309E+1
6.574314E+1
6.459321E+1
6.198670E+1
5.838359E+1
5.478048E+1
5.171400E+1
4.987411E+1
4.910749E+1
4.880084E+1
4.780424E+1
4.550438E+1
4.274455E+1
3.983140E+1
3.676492E+1
3.385177E+1
3.216520E+1
3.124526E+1
3.078529E+1
3.101528E+1
3.124526E+1
3.032532E+1
2.871542E+1
2.825544E+1
2.917539E+1
3.032532E+1
3.101528E+1
3.262518E+1
3.523168E+1
3.691824E+1
3.783819E+1
3.937143E+1
4.082800E+1
4.105799E+1
4.013805E+1
3.906478E+1
3.929477E+1
4.105799E+1
4.282121E+1
4.343451E+1
4.473776E+1
4.895417E+1
5.462715E+1
5.761697E+1
5.685035E+1
5.363055E+1
4.964413E+1
4.726761E+1
4.673097E+1
4.680764E+1
4.642432E+1
4.504441E+1
4.389448E+1
4.420113E+1
4.527440E+1
4.542772E+1
4.389448E+1
4.182461E+1
4.075134E+1
4.082800E+1
4.144130E+1
4.259123E+1
4.420113E+1
4.573437E+1
4.634766E+1
4.604102E+1
4.657765E+1
4.818755E+1
5.010410E+1
5.140735E+1
5.186732E+1
5.194399E+1
5.202065E+1
5.217397E+1
5.309392E+1
5.485714E+1
5.669703E+1
5.823027E+1
6.037680E+1
6.367326E+1
6.528317E+1
6.175671E+1
5.562376E+1
5.309392E+1
5.585375E+1
6.014681E+1
6.214003E+1
6.160339E+1
6.068345E+1
6.060679E+1
6.099009E+1
6.053012E+1
5.807694E+1
5.447383E+1
5.163734E+1
5.064073E+1
5.079406E+1
5.018076E+1
4.757425E+1
4.427779E+1
4.182461E+1
4.029137E+1
3.868147E+1
3.653494E+1
3.377511E+1
3.124526E+1
3.017200E+1
3.017200E+1
2.986535E+1
2.863876E+1
2.626224E+1
2.327242E+1
2.066591E+1
1.920934E+1
1.936266E+1
2.051259E+1
2.135587E+1
2.181584E+1
2.166252E+1
1.997595E+1
1.644951E+1
1.269307E+1
1.054654E+1
1.169647E+1
1.491627E+1
1.736945E+1
1.744611E+1
1.583621E+1
1.414965E+1
1.315304E+1
1.200311E+1
9.549932E+0
5.563511E+0
1.807075E+0
1.193780E+0
4.873553E+0
9.243284E+0
9.473269E+0
4.796891E+0
-1.336064E+0
-5.705795E+0
-7.315696E+0
-7.085711E+0
-7.392358E+0
-9.002258E+0
-1.145544E+1
-1.337199E+1
-1.352531E+1
-1.222206E+1
-1.291202E+1
-1.697510E+1
-2.065488E+1
-2.057821E+1
-1.827836E+1
-1.797171E+1
-2.165148E+1
-2.609787E+1
-2.663451E+1
-2.395134E+1
-2.203479E+1
-2.211145E+1
-2.241810E+1
-2.241810E+1
-2.195813E+1
-2.080820E+1
-1.843168E+1
-1.521188E+1
-1.275869E+1
-1.191541E+1
-1.199207E+1
-1.068882E+1
-7.315696E+0
-3.405937E+0
5.804843E-1
4.796891E+0
8.476665E+0
1.123650E+1
1.407299E+1
1.798274E+1
2.219915E+1
2.610891E+1
2.932871E+1
3.224187E+1
3.507836E+1
3.776152E+1
4.067468E+1
4.381782E+1
4.642432E+1
4.795756E+1
4.887751E+1
4.979745E+1
5.148401E+1
5.386054E+1
5.746364E+1
6.114342E+1
6.206336E+1
6.014681E+1
5.846025E+1
5.876690E+1
6.030014E+1
6.168005E+1
6.198670E+1
6.145007E+1
6.129674E+1
6.260000E+1
6.566647E+1
6.949957E+1
7.264272E+1
7.455927E+1
7.555586E+1
7.731909E+1
8.030891E+1
8.322206E+1
8.590524E+1
8.912503E+1
9.173154E+1
9.280481E+1
9.295812E+1
9.311145E+1
9.380141E+1
9.556463E+1
9.855444E+1
1.020809E+2
1.046874E+2
1.060673E+2
1.059140E+2
1.042274E+2
1.038441E+2
1.049941E+2
1.023109E+2
9.433804E+1
8.789844E+1
8.805177E+1
9.165487E+1
9.387807E+1
9.364809E+1
9.303479E+1
9.349476E+1
9.387807E+1
9.188487E+1
8.805177E+1
8.444865E+1
8.168882E+1
7.961895E+1
7.808572E+1
7.685912E+1
7.624583E+1
7.670580E+1
7.808572E+1
7.923564E+1
7.984894E+1
8.000226E+1
7.908231E+1
7.739575E+1
7.517255E+1
7.202942E+1
6.819632E+1
6.512985E+1
6.344328E+1
6.198670E+1
5.938019E+1
5.631372E+1
5.455049E+1
5.401386E+1
5.248062E+1
4.864752E+1
4.450777E+1
4.266789E+1
4.251457E+1
4.251457E+1
4.205460E+1
4.182461E+1
4.197793E+1
4.213126E+1
4.174795E+1
4.105799E+1
4.021471E+1
3.852815E+1
3.553833E+1
3.101528E+1
2.518897E+1
1.767610E+1
7.096749E+0
-7.315696E+0
-2.548458E+1
-4.725657E+1
-7.171172E+1
-9.662685E+1
-1.207754E+2
-1.440806E+2
-1.663126E+2
-1.871646E+2
-2.064834E+2
-2.241157E+2
-2.391414E+2
-2.514840E+2
-2.616034E+2
-2.714161E+2
-2.815355E+2
-2.901983E+2
-2.964846E+2
-3.003176E+2
-3.003943E+2
-2.955646E+2
-2.905049E+2
-2.919615E+2
-2.957946E+2
-2.920382E+2
-2.814588E+2
-2.712628E+2
-2.586136E+2
-2.365349E+2
-2.078634E+2
-1.810317E+2
-1.584164E+2
-1.354945E+2
-1.114993E+2
-9.409702E+1
-8.535755E+1
-7.362827E+1
-4.702658E+1
-8.925597E+0
2.833211E+1
6.053012E+1
9.157822E+1
1.201731E+2
1.400286E+2
1.493813E+2
1.530611E+2
1.562809E+2
1.618006E+2
1.717666E+2
1.874056E+2
2.059578E+2
2.218268E+2
2.316396E+2
2.352427E+2
2.334795E+2
2.281898E+2
2.214435E+2
2.153106E+2
2.115541E+2
2.093310E+2
2.062645E+2
2.019714E+2
1.976017E+2
1.912387E+2
1.787428E+2
1.627972E+2
1.525244E+2
1.499179E+2
1.474648E+2
1.396453E+2
1.287593E+2
1.187932E+2
1.097471E+2
9.993436E+1
8.889505E+1
8.061556E+1
7.862235E+1
7.831570E+1
7.409929E+1
7.149278E+1
8.069222E+1
9.257481E+1
8.881838E+1
7.057284E+1
5.485714E+1
5.041075E+1
5.309392E+1
5.478048E+1
5.186732E+1
4.818755E+1
4.956747E+1
5.501046E+1
5.792362E+1
5.485714E+1
4.857086E+1
4.197793E+1
3.515502E+1
2.725884E+1
1.905601E+1
1.238642E+1
7.940031E+0
4.260258E+0
-2.627971E-1
-5.552471E+0
-1.084215E+1
-1.567185E+1
-2.050155E+1
-2.717114E+1
-3.629391E+1
-4.595332E+1
-5.377284E+1
-5.936916E+1
-6.396888E+1
-6.872191E+1
-7.332163E+1
-7.723138E+1
-8.068117E+1
-8.489758E+1
-9.011059E+1
-9.563025E+1
-1.009199E+2
-1.058263E+2
-1.104260E+2
-1.147957E+2
-1.185522E+2
-1.218486E+2
-1.249151E+2
-1.280583E+2
-1.317380E+2
-1.371044E+2
-1.464571E+2
-1.614829E+2
-1.780418E+2
-1.857080E+2
-1.818750E+2
-1.789618E+2
-1.886212E+2
-2.065601E+2
-2.188260E+2
-2.185194E+2
-2.122331E+2
-2.072501E+2
-2.021904E+2
-1.957508E+2
-1.897711E+2
-1.848648E+2
-1.792685E+2
-1.721389E+2
-1.665426E+2
-1.656993E+2
-1.663892E+2
-1.650860E+2
-1.663126E+2
-1.732888E+2
-1.789618E+2
-1.740554E+2
-1.584164E+2
-1.371044E+2
-1.133392E+2
-8.650748E+1
-5.898585E+1
-3.759716E+1
-2.617454E+1
-2.134483E+1
-1.927496E+1
-2.126817E+1
-2.701782E+1
-3.054427E+1
-2.556124E+1
-1.206874E+1
5.563511E+0
2.396238E+1
4.144130E+1
5.531711E+1
6.198670E+1
6.152673E+1
5.830693E+1
5.685035E+1
5.976350E+1
6.635644E+1
7.340933E+1
7.716577E+1
7.678246E+1
7.448260E+1
7.210608E+1
7.011287E+1
6.880962E+1
6.911626E+1
7.202942E+1
7.762574E+1
8.383535E+1
8.812843E+1
9.104158E+1
9.556463E+1
1.011610E+2
1.033075E+2
1.011610E+2
1.003177E+2
1.042274E+2
1.082139E+2
1.050707E+2
9.579462E+1
9.065827E+1
9.464468E+1
1.002410E+2
9.832446E+1
8.690183E+1
8.161217E+1
9.372475E+1
1.026175E+2
9.372475E+1
8.276209E+1
8.107553E+1
8.138217E+1
7.486591E+1
6.091343E+1
4.573437E+1
3.722489E+1
3.768486E+1
4.052136E+1
3.998472E+1
3.730155E+1
3.484837E+1
3.208854E+1
2.649222E+1
1.683282E+1
4.720229E+0
-7.085711E+0
-1.705176E+1
-2.556124E+1
-3.200084E+1
-3.460735E+1
-3.399405E+1
-3.322743E+1
-3.430070E+1
-3.683055E+1
-3.936039E+1
-4.150692E+1
-4.365346E+1
-4.633662E+1
-4.932644E+1
-5.200961E+1
-5.392616E+1
-5.515275E+1
-5.576605E+1
-5.553606E+1
-5.438613E+1
-5.292955E+1
-5.170297E+1
-5.039971E+1
-4.832983E+1
-4.541668E+1
-4.281018E+1
-4.143026E+1
-4.127694E+1
-4.166025E+1
-4.196690E+1
-4.173691E+1
-4.074030E+1
-3.951371E+1
-3.805714E+1
-3.621725E+1
-3.384073E+1
-3.115756E+1
-2.832107E+1
-2.625120E+1
-2.594455E+1
-2.655784E+1
-2.655784E+1
-2.579122E+1
-2.502461E+1
-2.379801E+1
-2.126817E+1
-1.912164E+1
-1.904497E+1
-1.973493E+1
-1.919830E+1
-1.674512E+1
-1.421527E+1
-1.375530E+1
-1.475190E+1
-1.559519E+1
-1.498189E+1
-1.337199E+1
-1.191541E+1
-1.153210E+1
-1.168543E+1
-1.183875E+1
-1.199207E+1
-1.214540E+1
-1.206874E+1
-1.214540E+1
-1.298868E+1
-1.436859E+1
-1.551852E+1
-1.605516E+1
-1.582517E+1
-1.544186E+1
-1.544186E+1
-1.605516E+1
-1.697510E+1
-1.751173E+1
-1.743507E+1
-1.766506E+1
-1.873833E+1
-1.988825E+1
-2.096152E+1
-2.249476E+1
-2.464130E+1
-2.648118E+1
-2.786110E+1
-2.908769E+1
-3.000763E+1
-3.016096E+1
-2.947100E+1
-2.908769E+1
-2.977765E+1
-3.123422E+1
-3.253748E+1
-3.345742E+1
-3.414738E+1
-3.506732E+1
-3.629391E+1
-3.736718E+1
-3.821046E+1
-3.882375E+1
-3.905374E+1
-3.890042E+1
-3.844045E+1
-3.828712E+1
-3.867043E+1
-3.905374E+1
-3.905374E+1
-3.882375E+1
-3.928373E+1
-4.043366E+1
-4.120028E+1
-4.120028E+1
-4.089363E+1
-4.066364E+1
-4.028033E+1
-3.920706E+1
-3.790381E+1
-3.736718E+1
-3.729052E+1
-3.706053E+1
-3.675388E+1
-3.644724E+1
-3.644724E+1
-3.629391E+1
-3.514398E+1
-3.353408E+1
-3.269080E+1
-3.269080E+1
-3.253748E+1
-3.131088E+1
-2.985431E+1
-2.885770E+1
-2.816774E+1
-2.832107E+1
-2.924101E+1
-3.008429E+1
-3.023762E+1
-2.947100E+1
-2.847439E+1
-2.778444E+1
-2.770778E+1
-2.809108E+1
-2.847439E+1
-2.847439E+1
-2.793776E+1
-2.717114E+1
-2.678783E+1
-2.717114E+1
-2.778444E+1
-2.801442E+1
-2.747779E+1
-2.694115E+1
-2.686449E+1
-2.732446E+1
-2.747779E+1
-2.717114E+1
-2.655784E+1
-2.586789E+1
-2.556124E+1
-2.579122E+1
-2.609787E+1
-2.594455E+1
-2.533125E+1
-2.418132E+1
-2.295473E+1
-2.249476E+1
-2.280141E+1
-2.310806E+1
-2.295473E+1
-2.241810E+1
-2.157482E+1
-2.088486E+1
-2.073154E+1
-2.103818E+1
-2.119151E+1
-2.080820E+1
-2.042489E+1
-2.042489E+1
-2.050155E+1
-2.050155E+1
-2.065488E+1
-2.111485E+1
-2.119151E+1
-2.034823E+1
-1.912164E+1
-1.804837E+1
-1.766506E+1
-1.804837E+1
-1.904497E+1
-2.004158E+1
-2.019490E+1
-1.973493E+1
-2.004158E+1
-2.126817E+1
-2.165148E+1
-2.042489E+1
-1.919830E+1
-1.919830E+1
-2.027157E+1
-2.096152E+1
-2.065488E+1
-2.011824E+1
-1.988825E+1
-2.004158E+1
-1.981159E+1
-1.881499E+1
-1.797171E+1
-1.774172E+1
-1.797171E+1
-1.804837E+1
-1.820169E+1
-1.873833E+1
-1.927496E+1
-1.935162E+1
-1.812503E+1
-1.528854E+1
-1.160877E+1
-8.158978E+0
-5.475809E+0
-4.325880E+0
-4.479204E+0
-5.322485E+0
-6.319091E+0
-6.702400E+0
-6.089105E+0
-4.862514E+0
-3.559261E+0
-2.256007E+0
-7.227688E-1
1.117118E+0
2.573695E+0
2.727019E+0
1.423766E+0
-4.927828E-1
-2.332670E+0
-3.175951E+0
-2.715979E+0
-1.949360E+0
-2.256007E+0
-3.022627E+0
-1.796036E+0
1.193780E+0
1.807075E+0
-1.949360E+0
-6.779062E+0
-7.239034E+0
-1.412726E+0
7.250073E+0
1.223310E+1
1.000990E+1
2.957005E+0
-3.482599E+0
-4.939176E+0
-3.281117E-2
8.246678E+0
1.422631E+1
1.391966E+1
8.783312E+0
2.727019E+0
-3.281117E-2
2.573695E+0
8.093354E+0
1.146648E+1
1.023989E+1
6.406792E+0
3.186990E+0
3.570300E+0
7.786707E+0
1.246309E+1
1.384300E+1
1.108317E+1
7.403398E+0
6.790102E+0
1.085319E+1
1.767610E+1
2.250580E+1
2.250580E+1
1.874937E+1
1.506959E+1
1.483961E+1
1.913267E+1
2.549562E+1
3.024866E+1
3.178190E+1
3.124526E+1
3.109194E+1
3.293182E+1
3.630495E+1
3.967807E+1
4.159462E+1
4.197793E+1
4.190127E+1
4.274455E+1
4.504441E+1
4.772758E+1
4.872419E+1
4.765092E+1
4.757425E+1
5.179067E+1
5.945686E+1
6.612645E+1
6.903960E+1
6.934625E+1
7.064951E+1
7.425261E+1
7.846903E+1
8.092220E+1
8.199548E+1
8.345204E+1
8.567524E+1
8.835841E+1
9.104158E+1
9.334143E+1
9.410806E+1
9.410806E+1
9.456803E+1
9.495134E+1
9.418472E+1
9.303479E+1
9.257481E+1
9.288147E+1
9.364809E+1
9.456803E+1
9.548797E+1
9.579462E+1
9.487468E+1
9.380141E+1
9.395474E+1
9.564130E+1
9.725119E+1
9.725119E+1
9.510466E+1
9.288147E+1
9.280481E+1
9.441470E+1
9.602461E+1
9.617793E+1
9.495134E+1
9.288147E+1
9.111825E+1
9.004498E+1
8.966167E+1
8.943169E+1
8.874172E+1
8.774511E+1
8.690183E+1
8.651852E+1
8.674851E+1
8.690183E+1
8.636520E+1
8.506195E+1
8.391202E+1
8.368204E+1
8.437199E+1
8.521527E+1
8.582857E+1
8.559858E+1
8.444865E+1
8.199548E+1
7.862235E+1
7.563253E+1
7.432928E+1
7.547921E+1
7.946562E+1
8.429533E+1
8.766846E+1
8.943169E+1
9.081159E+1
9.234483E+1
9.372475E+1
9.464468E+1
9.556463E+1
9.694455E+1
9.863111E+1
1.002410E+2
1.013143E+2
1.019276E+2
1.020809E+2
1.017743E+2
1.012376E+2
1.010076E+2
1.011610E+2
1.015443E+2
1.020042E+2
1.028475E+2
1.039208E+2
1.042274E+2
1.029242E+2
1.008543E+2
9.955106E+1
9.932108E+1
9.962772E+1
1.001644E+2
1.010843E+2
1.020809E+2
1.028475E+2
1.033075E+2
1.039208E+2
1.046874E+2
1.053007E+2
1.056073E+2
1.056073E+2
1.053774E+2
1.052240E+2
1.055307E+2
1.064506E+2
1.076772E+2
1.092105E+2
1.112037E+2
1.128136E+2
1.122769E+2
1.092871E+2
1.062973E+2
1.055307E+2
1.069106E+2
1.083672E+2
1.081372E+2
1.063740E+2
1.053007E+2
1.060673E+2
1.081372E+2
1.099771E+2
1.109737E+2
1.113570E+2
1.115870E+2
1.114337E+2
1.104371E+2
1.084438E+2
1.066806E+2
1.068339E+2
1.087505E+2
1.103604E+2
1.110504E+2
1.118936E+2
1.135802E+2
1.149601E+2
1.148834E+2
1.132735E+2
1.113570E+2
1.099771E+2
1.094404E+2
1.096704E+2
1.102071E+2
1.106670E+2
1.112037E+2
1.119703E+2
1.124303E+2
1.120470E+2
1.115103E+2
1.115103E+2
1.122003E+2
1.130436E+2
1.137335E+2
1.145768E+2
1.158034E+2
1.171066E+2
1.181799E+2
1.187165E+2
1.187165E+2
1.184866E+2
1.182566E+2
1.181033E+2
1.179499E+2
1.175666E+2
1.168000E+2
1.158801E+2
1.154967E+2
1.158034E+2
1.164934E+2
1.168767E+2
1.168767E+2
1.168000E+2
1.165700E+2
1.162634E+2
1.160334E+2
1.158801E+2
1.155734E+2
1.154201E+2
1.156501E+2
1.161867E+2
1.164934E+2
1.164934E+2
1.162634E+2
1.161100E+2
1.160334E+2
1.160334E+2
1.167233E+2
1.173366E+2
1.175666E+2
1.175666E+2
1.172600E+2
1.167233E+2
1.164934E+2
1.166467E+2
1.170300E+2
1.172600E+2
1.171066E+2
1.171066E+2
1.176433E+2
1.183332E+2
1.183332E+2
1.175666E+2
1.171066E+2
1.174899E+2
1.183332E+2
1.188699E+2
1.190999E+2
1.193298E+2
1.196365E+2
1.197898E+2
1.195598E+2
1.190999E+2
1.188699E+2
1.191765E+2
1.197898E+2
1.201731E+2
1.201731E+2
1.200965E+2
1.200965E+2
1.203265E+2
1.204798E+2
1.204798E+2
1.203265E+2
1.202498E+2
1.203265E+2
1.205564E+2
1.208631E+2
1.208631E+2
1.201731E+2
1.196365E+2
1.202498E+2
1.217830E+2
1.230096E+2
1.228563E+2
1.213997E+2
1.195598E+2
1.183332E+2
1.182566E+2
1.187932E+2
1.188699E+2
1.181799E+2
1.174899E+2
1.175666E+2
1.179499E+2
1.177199E+2
1.169533E+2
1.164167E+2
1.165700E+2
1.168767E+2
1.167233E+2
1.161867E+2
1.157267E+2
1.158801E+2
1.166467E+2
1.166467E+2
1.150368E+2
1.128136E+2
1.114337E+2
1.112803E+2
1.117403E+2
1.117403E+2
1.106670E+2
1.089038E+2
1.075239E+2
1.071406E+2
1.072173E+2
1.072939E+2
1.069873E+2
1.061440E+2
1.052240E+2
1.042274E+2
1.033842E+2
1.027709E+2
1.020809E+2
1.007776E+2
9.947439E+1
9.901442E+1
9.939773E+1
9.947439E+1
9.847779E+1
9.671457E+1
9.525799E+1
9.456803E+1
9.433804E+1
9.387807E+1
9.295812E+1
9.180820E+1
9.096492E+1
9.035162E+1
8.981500E+1
8.943169E+1
8.904836E+1
8.866505E+1
8.797511E+1
8.690183E+1
8.575191E+1
8.498529E+1
8.460198E+1
8.437199E+1
8.391202E+1
8.314540E+1
8.245544E+1
8.191881E+1
8.176548E+1
8.168882E+1
8.107553E+1
8.015559E+1
7.961895E+1
7.984894E+1
7.992561E+1
7.923564E+1
7.823904E+1
7.754908E+1
7.716577E+1
7.685912E+1
7.647581E+1
7.616917E+1
7.601584E+1
7.578585E+1
7.532588E+1
7.463593E+1
7.402263E+1
7.340933E+1
7.271938E+1
7.225941E+1
7.172277E+1
7.118614E+1
7.049618E+1
6.965290E+1
6.896294E+1
6.850297E+1
6.819632E+1
6.788967E+1
6.834965E+1
6.903960E+1
6.842631E+1
6.627977E+1
6.428656E+1
6.298331E+1
6.214003E+1
6.114342E+1
5.999349E+1
5.861358E+1
5.746364E+1
5.669703E+1
5.631372E+1
5.654371E+1
5.654371E+1
5.531711E+1
5.324724E+1
5.140735E+1
4.995078E+1
4.887751E+1
4.780424E+1
4.650099E+1
4.550438E+1
4.496775E+1
4.435445E+1
4.320452E+1
4.144130E+1
3.921811E+1
3.714823E+1
3.538501E+1
3.415842E+1
3.323847E+1
3.239519E+1
3.155191E+1
3.063196E+1
3.017200E+1
3.001867E+1
2.925205E+1
2.779548E+1
2.618557E+1
2.503564E+1
2.411570E+1
2.327242E+1
2.227581E+1
2.104922E+1
1.989929E+1
1.882603E+1
1.828939E+1
1.767610E+1
1.629618E+1
1.437963E+1
1.269307E+1
1.161980E+1
1.108317E+1
1.069986E+1
9.933241E+0
9.473269E+0
9.549932E+0
9.703256E+0
9.473269E+0
9.319946E+0
9.703256E+0
1.062320E+1
1.115983E+1
1.069986E+1
9.703256E+0
9.243284E+0
9.933241E+0
1.138982E+1
1.322971E+1
1.468628E+1
1.522292E+1
1.491627E+1
1.483961E+1
1.560623E+1
1.683282E+1
1.782942E+1
1.836606E+1
1.920934E+1
2.089590E+1
2.273579E+1
2.411570E+1
2.511231E+1
2.626224E+1
2.779548E+1
2.917539E+1
3.001867E+1
3.078529E+1
3.162857E+1
3.254852E+1
3.346846E+1
3.446506E+1
3.561499E+1
3.684158E+1
3.806817E+1
3.921811E+1
4.013805E+1
4.075134E+1
4.113465E+1
4.190127E+1
4.312787E+1
4.374116E+1
4.374116E+1
4.412447E+1
4.550438E+1
4.734427E+1
4.857086E+1
4.864752E+1
4.857086E+1
4.887751E+1
4.949080E+1
4.995078E+1
5.002744E+1
5.018076E+1
5.064073E+1
5.156068E+1
5.263395E+1
5.347723E+1
5.386054E+1
5.393720E+1
5.416718E+1
5.447383E+1
5.478048E+1
5.455049E+1
5.393720E+1
5.332390E+1
5.309392E+1
5.332390E+1
5.370721E+1
5.409052E+1
5.462715E+1
5.501046E+1
5.508712E+1
5.539377E+1
5.608373E+1
5.677369E+1
5.715700E+1
5.731032E+1
5.723366E+1
5.731032E+1
5.761697E+1
5.830693E+1
5.907355E+1
5.953352E+1
5.991683E+1
6.053012E+1
6.145007E+1
6.229335E+1
6.267666E+1
6.252334E+1
6.221669E+1
6.214003E+1
6.252334E+1
6.336662E+1
6.436322E+1
6.551315E+1
6.650976E+1
6.758302E+1
6.880962E+1
6.980622E+1
7.003621E+1
6.980622E+1
6.949957E+1
6.934625E+1
6.949957E+1
6.995954E+1
7.118614E+1
7.248940E+1
7.287270E+1
7.241273E+1
7.233607E+1
7.287270E+1
7.340933E+1
7.363932E+1
7.379265E+1
7.425261E+1
7.478925E+1
7.540254E+1
7.593918E+1
7.624583E+1
7.632249E+1
7.647581E+1
7.685912E+1
7.785573E+1
7.923564E+1
8.030891E+1
8.069222E+1
8.053890E+1
8.030891E+1
8.038557E+1
8.069222E+1
8.092220E+1
8.107553E+1
8.145884E+1
8.184215E+1
8.191881E+1
8.184215E+1
8.191881E+1
8.199548E+1
8.207214E+1
8.191881E+1
8.161217E+1
8.145884E+1
8.153550E+1
8.207214E+1
8.291542E+1
8.368204E+1
8.406535E+1
8.421867E+1
8.437199E+1
8.498529E+1
8.598190E+1
8.713182E+1
8.782178E+1
8.759180E+1
8.682518E+1
8.644186E+1
8.690183E+1
8.774511E+1
8.843507E+1
8.843507E+1
8.812843E+1
8.828175E+1
8.920169E+1
9.027496E+1
9.104158E+1
9.150156E+1
9.188487E+1
9.211485E+1
9.196153E+1
9.150156E+1
9.127156E+1
9.180820E+1
9.265148E+1
9.334143E+1
9.372475E+1
9.380141E+1
9.403140E+1
9.441470E+1
9.472135E+1
9.487468E+1
9.495134E+1
9.518132E+1
9.556463E+1
9.617793E+1
9.702121E+1
9.809448E+1
9.886110E+1
9.886110E+1
9.809448E+1
9.755785E+1
9.755785E+1
9.809448E+1
9.870777E+1
9.863111E+1
9.763451E+1
9.686788E+1
9.717454E+1
9.855444E+1
9.962772E+1
9.955106E+1
9.870777E+1
9.794115E+1
9.771117E+1
9.763451E+1
9.771117E+1
9.817114E+1
9.855444E+1
9.840113E+1
9.832446E+1
9.886110E+1
9.932108E+1
9.916775E+1
9.863111E+1
9.824780E+1
9.809448E+1
9.786449E+1
9.702121E+1
9.564130E+1
9.395474E+1
9.288147E+1
9.249815E+1
9.242150E+1
9.226817E+1
9.234483E+1
9.334143E+1
9.487468E+1
9.640791E+1
9.763451E+1
9.832446E+1
9.855444E+1
9.840113E+1
9.824780E+1
9.855444E+1
9.916775E+1
9.962772E+1
9.955106E+1
9.909108E+1
9.870777E+1
9.878444E+1
9.893776E+1
9.924441E+1
9.955106E+1
1.000877E+2
1.000877E+2
9.863111E+1
9.663790E+1
9.548797E+1
9.533465E+1
9.564130E+1
9.579462E+1
9.556463E+1
9.518132E+1
9.479801E+1
9.433804E+1
9.380141E+1
9.303479E+1
9.211485E+1
9.088825E+1
8.935502E+1
8.766846E+1
8.582857E+1
8.368204E+1
8.130551E+1
7.938897E+1
7.846903E+1
7.793239E+1
7.685912E+1
7.555586E+1
7.517255E+1
7.609250E+1
7.693578E+1
7.632249E+1
7.501923E+1
7.494257E+1
7.678246E+1
7.892899E+1
7.946562E+1
7.869901E+1
7.862235E+1
7.984894E+1
8.153550E+1
8.237878E+1
8.214879E+1
8.115219E+1
7.977228E+1
7.854569E+1
7.808572E+1
7.885233E+1
8.084554E+1
8.276209E+1
8.375870E+1
8.383535E+1
8.352871E+1
8.352871E+1
8.391202E+1
8.406535E+1
8.383535E+1
8.352871E+1
8.360537E+1
8.483196E+1
8.682518E+1
8.843507E+1
8.935502E+1
8.996831E+1
9.065827E+1
9.081159E+1
9.035162E+1
8.935502E+1
8.805177E+1
8.705516E+1
8.690183E+1
8.782178E+1
8.912503E+1
9.004498E+1
9.035162E+1
9.004498E+1
8.935502E+1
8.858839E+1
8.766846E+1
8.651852E+1
8.521527E+1
8.467864E+1
8.590524E+1
8.667185E+1
8.483196E+1
8.161217E+1
7.954228E+1
7.931230E+1
7.954228E+1
7.839236E+1
7.570919E+1
7.271938E+1
7.011287E+1
6.796634E+1
6.650976E+1
6.574314E+1
6.505318E+1
6.405657E+1
6.305997E+1
6.237001E+1
6.152673E+1
5.999349E+1
5.784695E+1
5.585375E+1
5.416718E+1
5.263395E+1
5.140735E+1
5.071740E+1
5.002744E+1
4.926082E+1
4.864752E+1
4.780424E+1
4.696096E+1
4.611768E+1
4.542772E+1
4.473776E+1
4.374116E+1
4.289788E+1
4.243790E+1
4.251457E+1
4.266789E+1
4.251457E+1
4.251457E+1
4.274455E+1
4.259123E+1
4.190127E+1
4.121132E+1
4.082800E+1
4.059802E+1
4.059802E+1
4.075134E+1
4.144130E+1
4.243790E+1
4.289788E+1
4.266789E+1
4.205460E+1
4.174795E+1
4.197793E+1
4.251457E+1
4.305120E+1
4.335785E+1
4.351117E+1
4.366449E+1
4.389448E+1
4.435445E+1
4.504441E+1
4.588769E+1
4.650099E+1
4.711428E+1
4.780424E+1
4.803423E+1
4.795756E+1
4.818755E+1
4.880084E+1
4.918416E+1
4.918416E+1
4.895417E+1
4.903083E+1
4.949080E+1
5.010410E+1
5.025742E+1
4.979745E+1
4.895417E+1
4.788091E+1
4.634766E+1
4.496775E+1
4.420113E+1
4.404780E+1
4.397115E+1
4.351117E+1
4.289788E+1
4.243790E+1
4.205460E+1
4.174795E+1
4.159462E+1
4.075134E+1
3.891146E+1
3.737822E+1
3.791485E+1
3.952475E+1
3.975474E+1
3.783819E+1
3.576831E+1
3.492503E+1
3.515502E+1
3.523168E+1
3.515502E+1
3.507836E+1
3.461839E+1
3.308515E+1
3.155191E+1
3.124526E+1
3.185856E+1
3.162857E+1
3.009533E+1
2.932871E+1
3.109194E+1
3.346846E+1
3.339180E+1
3.047864E+1
2.833211E+1
2.917539E+1
3.139858E+1
3.224187E+1
3.193522E+1
3.208854E+1
3.293182E+1
3.308515E+1
3.254852E+1
3.231853E+1
3.323847E+1
3.461839E+1
3.553833E+1
3.576831E+1
3.584498E+1
3.607496E+1
3.645827E+1
3.684158E+1
3.722489E+1
3.791485E+1
3.868147E+1
3.914144E+1
3.944809E+1
3.975474E+1
4.013805E+1
4.067468E+1
4.151796E+1
4.236124E+1
4.282121E+1
4.305120E+1
4.320452E+1
4.320452E+1
4.289788E+1
4.236124E+1
4.174795E+1
4.136464E+1
4.113465E+1
4.105799E+1
4.075134E+1
4.021471E+1
3.891146E+1
3.684158E+1
3.477171E+1
3.331513E+1
3.254852E+1
3.185856E+1
3.070863E+1
2.948204E+1
2.871542E+1
2.863876E+1
2.932871E+1
3.040198E+1
3.093861E+1
3.047864E+1
2.940538E+1
2.856209E+1
2.833211E+1
2.856209E+1
2.909873E+1
2.978868E+1
3.047864E+1
3.124526E+1
3.231853E+1
3.377511E+1
3.492503E+1
3.530834E+1
3.553833E+1
3.584498E+1
3.615163E+1
3.630495E+1
3.676492E+1
3.753154E+1
3.829816E+1
3.898812E+1
3.983140E+1
4.105799E+1
4.243790E+1
4.312787E+1
4.320452E+1
4.282121E+1
4.274455E+1
4.297454E+1
4.351117E+1
4.450777E+1
4.558104E+1
4.634766E+1
4.696096E+1
4.772758E+1
4.903083E+1
5.071740E+1
5.217397E+1
5.324724E+1
5.378387E+1
5.432051E+1
5.539377E+1
5.677369E+1
5.823027E+1
5.922687E+1
5.999349E+1
6.091343E+1
6.191004E+1
6.244667E+1
6.275332E+1
6.328995E+1
6.367326E+1
6.359660E+1
6.321329E+1
6.336662E+1
6.413323E+1
6.459321E+1
6.420990E+1
6.351994E+1
6.336662E+1
6.367326E+1
6.374992E+1
6.344328E+1
6.298331E+1
6.282998E+1
6.290664E+1
6.290664E+1
6.290664E+1
6.290664E+1
6.305997E+1
6.328995E+1
6.374992E+1
6.413323E+1
6.428656E+1
6.382659E+1
6.344328E+1
6.374992E+1
6.443989E+1
6.497652E+1
6.512985E+1
6.505318E+1
6.505318E+1
6.543649E+1
6.597312E+1
6.627977E+1
6.620311E+1
6.597312E+1
6.589646E+1
6.589646E+1
6.581980E+1
6.574314E+1
6.566647E+1
6.558981E+1
6.551315E+1
6.574314E+1
6.612645E+1
6.635644E+1
6.620311E+1
6.620311E+1
6.666309E+1
6.719972E+1
6.727638E+1
6.727638E+1
6.735304E+1
6.750636E+1
6.765969E+1
6.773635E+1
6.773635E+1
6.788967E+1
6.827298E+1
6.888628E+1
6.957623E+1
7.003621E+1
7.011287E+1
6.995954E+1
6.980622E+1
6.988289E+1
6.995954E+1
7.003621E+1
7.018953E+1
7.049618E+1
7.080283E+1
7.103281E+1
7.133946E+1
7.179943E+1
7.218274E+1
7.248940E+1
7.271938E+1
7.279604E+1
7.287270E+1
7.310268E+1
7.379265E+1
7.478925E+1
7.547921E+1
7.570919E+1
7.563253E+1
7.570919E+1
7.586252E+1
7.601584E+1
7.601584E+1
7.616917E+1
7.639915E+1
7.670580E+1
7.731909E+1
7.823904E+1
7.854569E+1
7.823904E+1
7.793239E+1
7.800905E+1
7.846903E+1
7.862235E+1
7.854569E+1
7.839236E+1
7.823904E+1
7.816237E+1
7.816237E+1
7.831570E+1
7.823904E+1
7.808572E+1
7.800905E+1
7.816237E+1
7.846903E+1
7.877567E+1
7.869901E+1
7.823904E+1
7.777906E+1
7.747241E+1
7.731909E+1
7.724243E+1
7.724243E+1
7.724243E+1
7.716577E+1
7.716577E+1
7.731909E+1
7.716577E+1
7.701244E+1
7.716577E+1
7.731909E+1
7.708910E+1
7.662914E+1
7.655248E+1
7.655248E+1
7.655248E+1
7.639915E+1
7.639915E+1
7.662914E+1
7.701244E+1
7.701244E+1
7.693578E+1
7.678246E+1
7.662914E+1
7.624583E+1
7.570919E+1
7.547921E+1
7.563253E+1
7.601584E+1
7.647581E+1
7.662914E+1
7.624583E+1
7.586252E+1
7.586252E+1
7.609250E+1
7.624583E+1
7.624583E+1
7.632249E+1
7.647581E+1
7.639915E+1
7.609250E+1
7.593918E+1
7.593918E+1
7.593918E+1
7.593918E+1
7.609250E+1
7.655248E+1
7.685912E+1
7.670580E+1
7.624583E+1
7.593918E+1
7.609250E+1
7.632249E+1
7.655248E+1
7.632249E+1
7.609250E+1
7.609250E+1
7.609250E+1
7.616917E+1
7.616917E+1
7.624583E+1
7.609250E+1
7.578585E+1
7.578585E+1
7.578585E+1
7.547921E+1
7.486591E+1
7.440594E+1
7.448260E+1
7.471259E+1
7.455927E+1
7.402263E+1
7.325601E+1
7.264272E+1
7.225941E+1
7.195276E+1
7.164610E+1
7.118614E+1
7.080283E+1
7.049618E+1
7.034286E+1
7.003621E+1
6.949957E+1
6.880962E+1
6.804300E+1
6.742970E+1
6.696973E+1
6.666309E+1
6.658642E+1
6.650976E+1
6.658642E+1
6.666309E+1
6.643310E+1
6.612645E+1
6.589646E+1
6.581980E+1
6.581980E+1
6.566647E+1
6.574314E+1
6.635644E+1
6.689307E+1
6.650976E+1
6.566647E+1
6.528317E+1
6.574314E+1
6.643310E+1
6.681641E+1
6.689307E+1
6.689307E+1
6.689307E+1
6.704639E+1
6.750636E+1
6.781301E+1
6.765969E+1
6.758302E+1
6.788967E+1
6.834965E+1
6.865629E+1
6.880962E+1
6.850297E+1
6.788967E+1
6.750636E+1
6.742970E+1
6.704639E+1
6.666309E+1
6.635644E+1
6.620311E+1
6.604978E+1
6.574314E+1
6.528317E+1
6.459321E+1
6.397991E+1
6.351994E+1
6.305997E+1
6.244667E+1
6.175671E+1
6.083677E+1
5.984016E+1
5.938019E+1
5.945686E+1
5.938019E+1
5.861358E+1
5.754031E+1
5.677369E+1
5.646704E+1
5.623705E+1
5.554710E+1
5.439716E+1
5.355388E+1
5.309392E+1
5.286393E+1
5.232729E+1
5.186732E+1
5.163734E+1
5.140735E+1
5.117736E+1
5.079406E+1
5.025742E+1
4.972079E+1
4.941414E+1
4.918416E+1
4.910749E+1
4.903083E+1
4.887751E+1
4.864752E+1
4.849420E+1
4.849420E+1
4.841753E+1
4.818755E+1
4.788091E+1
4.757425E+1
4.757425E+1
4.772758E+1
4.811089E+1
4.826421E+1
4.795756E+1
4.742093E+1
4.711428E+1
4.726761E+1
4.742093E+1
4.734427E+1
4.703762E+1
4.650099E+1
4.588769E+1
4.573437E+1
4.634766E+1
4.673097E+1
4.627100E+1
4.519774E+1
4.450777E+1
4.412447E+1
4.366449E+1
4.312787E+1
4.259123E+1
4.220792E+1
4.190127E+1
4.174795E+1
4.159462E+1
4.098133E+1
4.006139E+1
3.914144E+1
3.852815E+1
3.806817E+1
3.768486E+1
3.722489E+1
3.676492E+1
3.638161E+1
3.599830E+1
3.553833E+1
3.477171E+1
3.392843E+1
3.331513E+1
3.308515E+1
3.277850E+1
3.239519E+1
3.201188E+1
3.178190E+1
3.147525E+1
3.101528E+1
3.070863E+1
3.047864E+1
3.017200E+1
3.001867E+1
2.986535E+1
3.040198E+1
3.147525E+1
3.170523E+1
3.078529E+1
2.940538E+1
2.863876E+1
2.871542E+1
2.902206E+1
2.917539E+1
2.902206E+1
2.879208E+1
2.879208E+1
2.879208E+1
2.886874E+1
2.894540E+1
2.894540E+1
2.863876E+1
2.817878E+1
2.817878E+1
2.848543E+1
2.902206E+1
2.932871E+1
2.879208E+1
2.764215E+1
2.664554E+1
2.633890E+1
2.649222E+1
2.656888E+1
2.649222E+1
2.618557E+1
2.587892E+1
2.603225E+1
2.649222E+1
2.633890E+1
2.549562E+1
2.465233E+1
2.434569E+1
2.449901E+1
2.449901E+1
2.426902E+1
2.388571E+1
2.365573E+1
2.365573E+1
2.365573E+1
2.357907E+1
2.342574E+1
2.334908E+1
2.342574E+1
2.357907E+1
2.373239E+1
2.373239E+1
2.396238E+1
2.457567E+1
2.457567E+1
2.350240E+1
2.227581E+1
2.196917E+1
2.227581E+1
2.242914E+1
2.227581E+1
2.204583E+1
2.196917E+1
2.196917E+1
2.166252E+1
2.104922E+1
2.051259E+1
2.020594E+1
2.020594E+1
2.005262E+1
1.959265E+1
1.905601E+1
1.867270E+1
1.859604E+1
1.851938E+1
1.859604E+1
1.851938E+1
1.836606E+1
1.805941E+1
1.798274E+1
1.790608E+1
1.767610E+1
1.713946E+1
1.675615E+1
1.652617E+1
1.644951E+1
1.644951E+1
1.652617E+1
1.667949E+1
1.675615E+1
1.660283E+1
1.637285E+1
1.629618E+1
1.629618E+1
1.621952E+1
1.621952E+1
1.637285E+1
1.660283E+1
1.675615E+1
1.675615E+1
1.660283E+1
1.660283E+1
1.675615E+1
1.675615E+1
1.644951E+1
1.629618E+1
1.644951E+1
1.690948E+1
1.729279E+1
1.744611E+1
1.744611E+1
1.752277E+1
1.782942E+1
1.851938E+1
1.905601E+1
1.890269E+1
1.844272E+1
1.821273E+1
1.844272E+1
1.882603E+1
1.905601E+1
1.905601E+1
1.913267E+1
1.951598E+1
1.997595E+1
2.012928E+1
1.989929E+1
1.951598E+1
1.913267E+1
1.913267E+1
1.920934E+1
1.928600E+1
1.936266E+1
1.943932E+1
1.951598E+1
1.943932E+1
1.936266E+1
1.943932E+1
1.982263E+1
2.020594E+1
2.051259E+1
2.051259E+1
2.005262E+1
1.951598E+1
1.936266E+1
1.982263E+1
2.051259E+1
2.097256E+1
2.104922E+1
2.097256E+1
2.081924E+1
2.097256E+1
2.158586E+1
2.258246E+1
2.296577E+1
2.219915E+1
2.104922E+1
2.058925E+1
2.097256E+1
2.158586E+1
2.189250E+1
2.181584E+1
2.135587E+1
2.097256E+1
2.089590E+1
2.104922E+1
2.112589E+1
2.097256E+1
2.097256E+1
2.120255E+1
2.143253E+1
2.166252E+1
2.196917E+1
2.189250E+1
2.135587E+1
2.066591E+1
2.051259E+1
2.066591E+1
2.081924E+1
2.089590E+1
2.104922E+1
2.112589E+1
2.104922E+1
2.074258E+1
2.043593E+1
2.028260E+1
2.028260E+1
2.058925E+1
2.097256E+1
2.112589E+1
2.112589E+1
2.104922E+1
2.097256E+1
2.081924E+1
2.058925E+1
2.035926E+1
2.020594E+1
2.028260E+1
2.066591E+1
2.104922E+1
2.127921E+1
2.135587E+1
2.166252E+1
2.189250E+1
2.196917E+1
2.204583E+1
2.204583E+1
2.227581E+1
2.281245E+1
2.327242E+1
2.319576E+1
2.281245E+1
2.273579E+1
2.311910E+1
2.357907E+1
2.380905E+1
2.365573E+1
2.350240E+1
2.373239E+1
2.465233E+1
2.518897E+1
2.472900E+1
2.419236E+1
2.403904E+1
2.411570E+1
2.388571E+1
2.357907E+1
2.350240E+1
2.373239E+1
2.388571E+1
2.373239E+1
2.357907E+1
2.342574E+1
2.350240E+1
2.357907E+1
2.342574E+1
2.327242E+1
2.327242E+1
2.311910E+1
2.311910E+1
2.365573E+1
2.419236E+1
2.411570E+1
2.365573E+1
2.342574E+1
2.373239E+1
2.396238E+1
2.396238E+1
2.434569E+1
2.541895E+1
2.618557E+1
2.618557E+1
2.572560E+1
2.541895E+1
2.534229E+1
2.534229E+1
2.526563E+1
2.503564E+1
2.480566E+1
2.449901E+1
2.434569E+1
2.403904E+1
2.365573E+1
2.327242E+1
2.373239E+1
2.503564E+1
2.557228E+1
2.411570E+1
2.227581E+1
2.181584E+1
2.219915E+1
2.227581E+1
2.158586E+1
2.081924E+1
2.028260E+1
2.005262E+1
1.997595E+1
1.982263E+1
1.951598E+1
1.928600E+1
1.913267E+1
1.897935E+1
1.882603E+1
1.851938E+1
1.836606E+1
1.851938E+1
1.867270E+1
1.844272E+1
1.790608E+1
1.744611E+1
1.729279E+1
1.721613E+1
1.713946E+1
1.713946E+1
1.721613E+1
1.713946E+1
1.683282E+1
1.667949E+1
1.675615E+1
1.721613E+1
1.752277E+1
1.744611E+1
1.713946E+1
1.721613E+1
1.721613E+1
1.706280E+1
1.713946E+1
1.752277E+1
1.767610E+1
1.736945E+1
1.706280E+1
1.713946E+1
1.729279E+1
1.744611E+1
1.775276E+1
1.813607E+1
1.828939E+1
1.859604E+1
1.974597E+1
2.150919E+1
2.166252E+1
2.005262E+1
1.851938E+1
1.828939E+1
1.890269E+1
1.943932E+1
1.951598E+1
1.951598E+1
1.982263E+1
2.020594E+1
2.051259E+1
2.074258E+1
2.097256E+1
2.112589E+1
2.120255E+1
2.112589E+1
2.104922E+1
2.089590E+1
2.089590E+1
2.112589E+1
2.127921E+1
2.181584E+1
2.258246E+1
2.296577E+1
2.242914E+1
2.196917E+1
2.204583E+1
2.242914E+1
2.242914E+1
2.204583E+1
2.166252E+1
2.120255E+1
2.058925E+1
2.028260E+1
2.035926E+1
2.066591E+1
2.081924E+1
2.058925E+1
2.020594E+1
1.989929E+1
1.982263E+1
1.982263E+1
1.989929E+1
2.005262E+1
2.005262E+1
1.982263E+1
1.951598E+1
1.943932E+1
1.959265E+1
1.966931E+1
1.951598E+1
1.951598E+1
1.959265E+1
1.959265E+1
1.966931E+1
1.974597E+1
1.966931E+1
1.936266E+1
1.867270E+1
1.798274E+1
1.775276E+1
1.828939E+1
1.905601E+1
1.928600E+1
1.890269E+1
1.836606E+1
1.821273E+1
1.844272E+1
1.882603E+1
1.897935E+1
1.874937E+1
1.844272E+1
1.828939E+1
1.828939E+1
1.828939E+1
1.828939E+1
1.798274E+1
1.798274E+1
1.828939E+1
1.844272E+1
1.798274E+1
1.729279E+1
1.675615E+1
1.644951E+1
1.621952E+1
1.621952E+1
1.644951E+1
1.660283E+1
1.675615E+1
1.683282E+1
1.690948E+1
1.706280E+1
1.706280E+1
1.706280E+1
1.721613E+1
1.729279E+1
1.752277E+1
1.759944E+1
1.759944E+1
1.759944E+1
1.759944E+1
1.790608E+1
1.851938E+1
1.890269E+1
1.867270E+1
1.821273E+1
1.775276E+1
1.759944E+1
1.752277E+1
1.759944E+1
1.759944E+1
1.752277E+1
1.744611E+1
1.752277E+1
1.759944E+1
1.767610E+1
1.759944E+1
1.744611E+1
1.729279E+1
1.713946E+1
1.698614E+1
1.690948E+1
1.683282E+1
1.667949E+1
1.637285E+1
1.614286E+1
1.591287E+1
1.575955E+1
1.560623E+1
1.545290E+1
1.522292E+1
1.499293E+1
1.499293E+1
1.491627E+1
1.468628E+1
1.453296E+1
1.445630E+1
1.468628E+1
1.483961E+1
1.460962E+1
1.414965E+1
1.391966E+1
1.414965E+1
1.453296E+1
1.460962E+1
1.453296E+1
1.453296E+1
1.476294E+1
1.499293E+1
1.506959E+1
1.506959E+1
1.514625E+1
1.522292E+1
1.522292E+1
1.514625E+1
1.522292E+1
1.529958E+1
1.537624E+1
1.552956E+1
1.568289E+1
1.568289E+1
1.552956E+1
1.529958E+1
1.529958E+1
1.537624E+1
1.514625E+1
1.476294E+1
1.460962E+1
1.483961E+1
1.499293E+1
1.522292E+1
1.537624E+1
1.552956E+1
1.575955E+1
1.583621E+1
1.598953E+1
1.629618E+1
1.690948E+1
1.759944E+1
1.790608E+1
1.798274E+1
1.828939E+1
1.859604E+1
1.882603E+1
1.974597E+1
2.074258E+1
2.051259E+1
1.928600E+1
1.836606E+1
1.844272E+1
1.882603E+1
1.882603E+1
1.851938E+1
1.828939E+1
1.821273E+1
1.805941E+1
1.790608E+1
1.775276E+1
1.775276E+1
1.782942E+1
1.782942E+1
1.759944E+1
1.721613E+1
1.675615E+1
1.621952E+1
1.575955E+1
1.529958E+1
1.491627E+1
1.445630E+1
1.399633E+1
1.368968E+1
1.361301E+1
1.422631E+1
1.552956E+1
1.606620E+1
1.545290E+1
1.445630E+1
1.414965E+1
1.445630E+1
1.476294E+1
1.491627E+1
1.499293E+1
1.529958E+1
1.598953E+1
1.690948E+1
1.736945E+1
1.729279E+1
1.706280E+1
1.744611E+1
1.805941E+1
1.844272E+1
1.844272E+1
1.828939E+1
1.828939E+1
1.851938E+1
1.882603E+1
1.913267E+1
1.943932E+1
1.966931E+1
1.997595E+1
2.028260E+1
2.043593E+1
2.051259E+1
2.051259E+1
2.051259E+1
2.058925E+1
2.074258E+1
2.089590E+1
2.097256E+1
2.135587E+1
2.219915E+1
2.288911E+1
2.258246E+1
2.150919E+1
2.074258E+1
2.074258E+1
2.112589E+1
2.112589E+1
2.066591E+1
2.020594E+1
2.012928E+1
2.028260E+1
2.028260E+1
2.012928E+1
1.982263E+1
1.951598E+1
1.920934E+1
1.905601E+1
1.882603E+1
1.859604E+1
1.844272E+1
1.828939E+1
1.836606E+1
1.890269E+1
1.966931E+1
1.982263E+1
1.890269E+1
1.767610E+1
1.698614E+1
1.690948E+1
1.675615E+1
1.652617E+1
1.637285E+1
1.637285E+1
1.652617E+1
1.660283E+1
1.660283E+1
1.652617E+1
1.652617E+1
1.652617E+1
1.644951E+1
1.621952E+1
1.621952E+1
1.637285E+1
1.660283E+1
1.690948E+1
1.706280E+1
1.721613E+1
1.736945E+1
1.752277E+1
1.782942E+1
1.828939E+1
1.844272E+1
1.828939E+1
1.821273E+1
1.828939E+1
1.844272E+1
1.874937E+1
1.905601E+1
1.920934E+1
1.928600E+1
1.936266E+1
1.959265E+1
1.982263E+1
1.997595E+1
2.005262E+1
2.028260E+1
2.051259E+1
2.074258E+1
2.097256E+1
2.127921E+1
2.143253E+1
2.150919E+1
2.173918E+1
2.204583E+1
2.235247E+1
2.250580E+1
2.242914E+1
2.235247E+1
2.235247E+1
2.242914E+1
2.242914E+1
2.227581E+1
2.219915E+1
2.242914E+1
2.311910E+1
2.350240E+1
2.311910E+1
2.227581E+1
2.173918E+1
2.158586E+1
2.166252E+1
2.166252E+1
2.158586E+1
2.150919E+1
2.135587E+1
2.127921E+1
2.112589E+1
2.097256E+1
2.081924E+1
2.089590E+1
2.089590E+1
2.058925E+1
2.012928E+1
1.966931E+1
1.951598E+1
1.959265E+1
1.966931E+1
1.966931E+1
1.943932E+1
1.920934E+1
1.905601E+1
1.897935E+1
1.890269E+1
1.882603E+1
1.882603E+1
1.890269E+1
1.897935E+1
1.913267E+1
1.905601E+1
1.882603E+1
1.859604E+1
1.844272E+1
1.859604E+1
1.882603E+1
1.882603E+1
1.859604E+1
1.867270E+1
1.913267E+1
1.951598E+1
1.951598E+1
1.936266E+1
1.928600E+1
1.928600E+1
1.943932E+1
1.959265E+1
1.959265E+1
1.959265E+1
1.966931E+1
1.982263E+1
2.012928E+1
2.028260E+1
2.005262E+1
1.982263E+1
1.989929E+1
2.012928E+1
1.989929E+1
1.966931E+1
2.005262E+1
2.051259E+1
2.020594E+1
1.936266E+1
1.890269E+1
1.905601E+1
1.913267E+1
1.882603E+1
1.836606E+1
1.813607E+1
1.821273E+1
1.821273E+1
1.813607E+1
1.798274E+1
1.790608E+1
1.782942E+1
1.775276E+1
1.767610E+1
1.759944E+1
1.729279E+1
1.690948E+1
1.683282E+1
1.698614E+1
1.706280E+1
1.698614E+1
1.690948E+1
1.690948E+1
1.713946E+1
1.698614E+1
1.644951E+1
1.575955E+1
1.537624E+1
1.537624E+1
1.568289E+1
1.583621E+1
1.598953E+1
1.644951E+1
1.675615E+1
1.675615E+1
1.667949E+1
1.644951E+1
1.606620E+1
1.575955E+1
1.568289E+1
1.591287E+1
1.606620E+1
1.606620E+1
1.583621E+1
1.568289E+1
1.583621E+1
1.614286E+1
1.621952E+1
1.591287E+1
1.575955E+1
1.591287E+1
1.637285E+1
1.706280E+1
1.744611E+1
1.713946E+1
1.644951E+1
1.598953E+1
1.614286E+1
1.644951E+1
1.660283E+1
1.644951E+1
1.637285E+1
1.644951E+1
1.667949E+1
1.667949E+1
1.652617E+1
1.629618E+1
1.614286E+1
1.621952E+1
1.637285E+1
1.660283E+1
1.683282E+1
1.621952E+1
1.537624E+1
1.537624E+1
1.598953E+1
1.629618E+1
1.629618E+1
1.621952E+1
1.606620E+1
1.583621E+1
1.568289E+1
1.575955E+1
1.591287E+1
1.575955E+1
1.545290E+1
1.529958E+1
1.537624E+1
1.545290E+1
1.537624E+1
1.529958E+1
1.529958E+1
1.545290E+1
1.545290E+1
1.522292E+1
1.476294E+1
1.445630E+1
1.445630E+1
1.453296E+1
1.453296E+1
1.445630E+1
1.437963E+1
1.430297E+1
1.422631E+1
1.430297E+1
1.445630E+1
1.460962E+1
1.476294E+1
1.491627E+1
1.499293E+1
1.499293E+1
1.499293E+1
1.491627E+1
1.483961E+1
1.476294E+1
1.476294E+1
1.491627E+1
1.483961E+1
1.468628E+1
1.453296E+1
1.468628E+1
1.499293E+1
1.506959E+1
1.491627E+1
1.483961E+1
1.499293E+1
1.514625E+1
1.522292E+1
1.529958E+1
1.529958E+1
1.506959E+1
1.491627E+1
1.476294E+1
1.468628E+1
1.483961E+1
1.499293E+1
1.514625E+1
1.522292E+1
1.522292E+1
1.537624E+1
1.537624E+1
1.529958E+1
1.522292E+1
1.529958E+1
1.545290E+1
1.545290E+1
1.514625E+1
1.499293E+1
1.514625E+1
1.552956E+1
1.568289E+1
1.568289E+1
1.568289E+1
1.583621E+1
1.614286E+1
1.629618E+1
1.644951E+1
1.660283E+1
1.652617E+1
1.629618E+1
1.606620E+1
1.614286E+1
1.629618E+1
1.660283E+1
1.683282E+1
1.667949E+1
1.637285E+1
1.591287E+1
1.568289E+1
1.568289E+1
1.560623E+1
1.560623E+1
1.560623E+1
1.560623E+1
1.545290E+1
1.514625E+1
1.491627E+1
1.476294E+1
1.491627E+1
1.491627E+1
1.445630E+1
1.376634E+1
1.338303E+1
1.322971E+1
1.307638E+1
1.284640E+1
1.253975E+1
1.230976E+1
1.223310E+1
1.207978E+1
1.177313E+1
1.154314E+1
1.131316E+1
1.138982E+1
1.138982E+1
1.092985E+1
9.856580E+0
8.783312E+0
8.323340E+0
8.323340E+0
8.246678E+0
7.940031E+0
7.480059E+0
7.020087E+0
6.790102E+0
6.560116E+0
6.483454E+0
6.406792E+0
6.483454E+0
6.636778E+0
6.790102E+0
6.713440E+0
6.790102E+0
7.020087E+0
7.326736E+0
7.480059E+0
7.480059E+0
7.556721E+0
8.093354E+0
8.706651E+0
8.936636E+0
8.629989E+0
8.323340E+0
8.476665E+0
8.859974E+0
9.166622E+0
9.089960E+0
8.859974E+0
8.783312E+0
8.936636E+0
9.089960E+0
9.013298E+0
8.859974E+0
8.859974E+0
8.936636E+0
9.013298E+0
9.013298E+0
8.859974E+0
8.783312E+0
8.783312E+0
8.629989E+0
8.783312E+0
1.008657E+1
1.161980E+1
1.108317E+1
8.859974E+0
7.250073E+0
7.173411E+0
7.710045E+0
7.940031E+0
7.786707E+0
7.480059E+0
7.250073E+0
7.173411E+0
7.020087E+0
6.943425E+0
6.866764E+0
6.790102E+0
6.713440E+0
6.713440E+0
6.713440E+0
6.790102E+0
6.790102E+0
6.790102E+0
6.790102E+0
7.020087E+0
7.556721E+0
7.710045E+0
7.173411E+0
6.560116E+0
6.406792E+0
6.866764E+0
7.786707E+0
8.246678E+0
7.786707E+0
7.020087E+0
6.790102E+0
7.096749E+0
7.326736E+0
7.250073E+0
7.020087E+0
7.096749E+0
7.250073E+0
7.250073E+0
7.096749E+0
6.943425E+0
6.866764E+0
6.866764E+0
6.713440E+0
6.636778E+0
6.713440E+0
6.866764E+0
6.866764E+0
6.790102E+0
6.713440E+0
6.636778E+0
6.560116E+0
6.483454E+0
6.253468E+0
6.100144E+0
6.100144E+0
6.253468E+0
6.253468E+0
6.176806E+0
6.023482E+0
5.870158E+0
5.793497E+0
5.640173E+0
5.563511E+0
5.486849E+0
5.410187E+0
5.256863E+0
5.256863E+0
5.256863E+0
5.256863E+0
5.103539E+0
5.026877E+0
4.873553E+0
4.873553E+0
4.950215E+0
5.103539E+0
5.103539E+0
5.180201E+0
5.563511E+0
5.793497E+0
5.486849E+0
4.950215E+0
4.720229E+0
4.873553E+0
5.410187E+0
6.100144E+0
6.253468E+0
5.716834E+0
5.103539E+0
4.950215E+0
5.256863E+0
5.486849E+0
5.640173E+0
5.640173E+0
5.716834E+0
6.023482E+0
6.253468E+0
6.483454E+0
6.560116E+0
6.483454E+0
6.483454E+0
6.560116E+0
6.713440E+0
6.943425E+0
7.020087E+0
7.173411E+0
7.326736E+0
7.480059E+0
7.556721E+0
7.633383E+0
7.710045E+0
7.710045E+0
7.633383E+0
7.403398E+0
7.403398E+0
7.556721E+0
7.786707E+0
7.940031E+0
7.863369E+0
7.863369E+0
7.786707E+0
7.786707E+0
7.710045E+0
7.556721E+0
7.556721E+0
7.480059E+0
7.250073E+0
6.943425E+0
6.790102E+0
6.866764E+0
7.020087E+0
7.020087E+0
6.943425E+0
6.790102E+0
6.790102E+0
6.713440E+0
6.560116E+0
6.253468E+0
5.946820E+0
5.870158E+0
5.870158E+0
5.946820E+0
6.023482E+0
6.023482E+0
6.100144E+0
6.100144E+0
6.176806E+0
6.560116E+0
7.020087E+0
7.250073E+0
7.096749E+0
7.096749E+0
7.326736E+0
7.556721E+0
7.480059E+0
7.096749E+0
6.636778E+0
6.330130E+0
6.253468E+0
6.253468E+0
6.100144E+0
5.870158E+0
5.640173E+0
5.640173E+0
6.023482E+0
6.713440E+0
7.173411E+0
7.250073E+0
7.173411E+0
7.096749E+0
7.326736E+0
7.633383E+0
8.016692E+0
8.400003E+0
8.859974E+0
9.243284E+0
9.549932E+0
9.779918E+0
1.008657E+1
1.031655E+1
1.031655E+1
1.016323E+1
1.008657E+1
1.008657E+1
1.023989E+1
1.046988E+1
1.085319E+1
1.123650E+1
1.131316E+1
1.115983E+1
1.100651E+1
1.115983E+1
1.138982E+1
1.131316E+1
1.085319E+1
1.046988E+1
1.031655E+1
1.023989E+1
1.023989E+1
1.039321E+1
1.077652E+1
1.092985E+1
1.092985E+1
1.077652E+1
1.069986E+1
1.062320E+1
1.039321E+1
1.008657E+1
9.779918E+0
9.856580E+0
1.008657E+1
1.016323E+1
1.023989E+1
1.031655E+1
1.039321E+1
1.031655E+1
1.008657E+1
9.856580E+0
9.779918E+0
9.626594E+0
9.473269E+0
9.396607E+0
9.396607E+0
9.473269E+0
9.626594E+0
9.703256E+0
9.703256E+0
9.626594E+0
9.473269E+0
9.396607E+0
9.396607E+0
9.319946E+0
9.243284E+0
9.166622E+0
9.243284E+0
9.319946E+0
9.549932E+0
9.856580E+0
9.933241E+0
1.000990E+1
1.016323E+1
1.031655E+1
1.046988E+1
1.031655E+1
9.933241E+0
9.856580E+0
1.000990E+1
1.008657E+1
9.933241E+0
9.856580E+0
1.000990E+1
1.023989E+1
1.039321E+1
1.039321E+1
1.016323E+1
9.933241E+0
9.856580E+0
9.933241E+0
1.008657E+1
1.016323E+1
1.023989E+1
1.016323E+1
1.008657E+1
1.008657E+1
1.008657E+1
1.023989E+1
1.031655E+1
1.031655E+1
1.023989E+1
1.008657E+1
1.008657E+1
1.031655E+1
1.054654E+1
1.069986E+1
1.085319E+1
1.092985E+1
1.100651E+1
1.108317E+1
1.108317E+1
1.100651E+1
1.100651E+1
1.100651E+1
1.100651E+1
1.100651E+1
1.100651E+1
1.100651E+1
1.100651E+1
1.100651E+1
1.092985E+1
1.085319E+1
1.085319E+1
1.085319E+1
1.077652E+1
1.077652E+1
1.069986E+1
1.069986E+1
1.062320E+1
1.062320E+1
1.054654E+1
1.054654E+1
1.054654E+1
1.046988E+1
1.039321E+1
1.031655E+1
1.031655E+1
1.031655E+1
1.023989E+1
1.023989E+1
1.031655E+1
1.046988E+1
1.062320E+1
1.069986E+1
1.077652E+1
1.085319E+1
1.100651E+1
1.108317E+1
1.123650E+1
1.131316E+1
1.138982E+1
1.146648E+1
1.177313E+1
1.207978E+1
1.215644E+1
1.207978E+1
1.207978E+1
1.215644E+1
1.223310E+1
1.230976E+1
1.230976E+1
1.223310E+1
1.215644E+1
1.207978E+1
1.200311E+1
1.207978E+1
1.246309E+1
1.284640E+1
1.299972E+1
1.292306E+1
1.276973E+1
1.253975E+1
1.223310E+1
1.192645E+1
1.184979E+1
1.200311E+1
1.215644E+1
1.192645E+1
1.146648E+1
1.123650E+1
1.169647E+1
1.299972E+1
1.437963E+1
1.499293E+1
1.430297E+1
1.299972E+1
1.192645E+1
1.154314E+1
1.184979E+1
1.230976E+1
1.276973E+1
1.276973E+1
1.230976E+1
1.169647E+1
1.123650E+1
1.131316E+1
1.161980E+1
1.184979E+1
1.169647E+1
1.115983E+1
1.023989E+1
1.123650E+1
1.445630E+1
1.614286E+1
1.453296E+1
1.177313E+1
1.016323E+1
1.008657E+1
1.054654E+1
1.046988E+1
1.008657E+1
9.703256E+0
9.703256E+0
1.008657E+1
1.046988E+1
1.054654E+1
1.046988E+1
1.046988E+1
1.046988E+1
1.046988E+1
1.039321E+1
1.039321E+1
1.046988E+1
1.062320E+1
1.069986E+1
1.077652E+1
1.077652E+1
1.077652E+1
1.092985E+1
1.131316E+1
1.192645E+1
1.215644E+1
1.192645E+1
1.169647E+1
1.169647E+1
1.192645E+1
1.200311E+1
1.200311E+1
1.192645E+1
1.192645E+1
1.207978E+1
1.230976E+1
1.253975E+1
1.269307E+1
1.299972E+1
1.338303E+1
1.345969E+1
1.322971E+1
1.292306E+1
1.292306E+1
1.338303E+1
1.353635E+1
1.338303E+1
1.307638E+1
1.307638E+1
1.338303E+1
1.353635E+1
1.353635E+1
1.345969E+1
1.361301E+1
1.384300E+1
1.391966E+1
1.384300E+1
1.407299E+1
1.499293E+1
1.552956E+1
1.514625E+1
1.430297E+1
1.376634E+1
1.391966E+1
1.430297E+1
1.437963E+1
1.422631E+1
1.407299E+1
1.414965E+1
1.430297E+1
1.445630E+1
1.437963E+1
1.430297E+1
1.445630E+1
1.483961E+1
1.514625E+1
1.537624E+1
1.537624E+1
1.537624E+1
1.537624E+1
1.529958E+1
1.537624E+1
1.552956E+1
1.560623E+1
1.560623E+1
1.568289E+1
1.583621E+1
1.583621E+1
1.575955E+1
1.568289E+1
1.568289E+1
1.560623E+1
1.552956E+1
1.552956E+1
1.545290E+1
1.529958E+1
1.514625E+1
1.506959E+1
1.506959E+1
1.499293E+1
1.491627E+1
1.499293E+1
1.491627E+1
1.460962E+1
1.445630E+1
1.445630E+1
1.445630E+1
1.407299E+1
1.368968E+1
1.345969E+1
1.338303E+1
1.345969E+1
1.345969E+1
1.330637E+1
1.307638E+1
1.284640E+1
1.269307E+1
1.253975E+1
1.238642E+1
1.230976E+1
1.223310E+1
1.223310E+1
1.223310E+1
1.223310E+1
1.207978E+1
1.184979E+1
1.161980E+1
1.138982E+1
1.131316E+1
1.123650E+1
1.131316E+1
1.138982E+1
1.138982E+1
1.123650E+1
1.115983E+1
1.123650E+1
1.138982E+1
1.138982E+1
1.138982E+1
1.123650E+1
1.115983E+1
1.115983E+1
1.123650E+1
1.161980E+1
1.261641E+1
1.353635E+1
1.353635E+1
1.269307E+1
1.154314E+1
1.077652E+1
1.092985E+1
1.184979E+1
1.261641E+1
1.276973E+1
1.246309E+1
1.215644E+1
1.253975E+1
1.376634E+1
1.445630E+1
1.376634E+1
1.246309E+1
1.184979E+1
1.207978E+1
1.238642E+1
1.238642E+1
1.215644E+1
1.215644E+1
1.215644E+1
1.215644E+1
1.207978E+1
1.207978E+1
1.223310E+1
1.230976E+1
1.230976E+1
1.223310E+1
1.215644E+1
1.200311E+1
1.192645E+1
1.184979E+1
1.192645E+1
1.192645E+1
1.200311E+1
1.215644E+1
1.238642E+1
1.238642E+1
1.215644E+1
1.207978E+1
1.207978E+1
1.200311E+1
1.184979E+1
1.169647E+1
1.161980E+1
1.169647E+1
1.169647E+1
1.169647E+1
1.161980E+1
1.146648E+1
1.131316E+1
1.123650E+1
1.131316E+1
1.131316E+1
1.123650E+1
1.100651E+1
1.092985E+1
1.092985E+1
1.092985E+1
1.069986E+1
1.046988E+1
1.039321E+1
1.031655E+1
1.039321E+1
1.031655E+1
1.000990E+1
9.703256E+0
9.319946E+0
9.166622E+0
9.166622E+0
9.089960E+0
8.936636E+0
8.706651E+0
8.400003E+0
8.246678E+0
8.170017E+0
8.170017E+0
7.940031E+0
7.633383E+0
7.250073E+0
6.866764E+0
6.330130E+0
5.870158E+0
5.563511E+0
5.256863E+0
5.026877E+0
5.256863E+0
5.870158E+0
5.486849E+0
2.497033E+0
-1.489388E+0
-3.022627E+0
-1.029416E+0
1.653752E+0
2.343709E+0
8.871321E-1
-1.259402E+0
-3.405937E+0
-5.015838E+0
-5.629133E+0
-5.322485E+0
-5.169162E+0
-5.935781E+0
-7.085711E+0
-7.545681E+0
-7.239034E+0
-7.239034E+0
-7.699005E+0
-8.388964E+0
-8.848934E+0
-9.385568E+0
-1.007553E+1
-1.030551E+1
-9.998864E+0
-9.615554E+0
-9.845540E+0
-1.038217E+1
-1.076548E+1
-1.099547E+1
-1.137878E+1
-1.199207E+1
-1.229872E+1
-1.206874E+1
-1.183875E+1
-1.183875E+1
-1.214540E+1
-1.222206E+1
-1.214540E+1
-1.199207E+1
-1.191541E+1
-1.176209E+1
-1.160877E+1
-1.145544E+1
-1.137878E+1
-1.122545E+1
-1.099547E+1
-1.076548E+1
-1.068882E+1
-1.045884E+1
-1.038217E+1
-1.030551E+1
-1.007553E+1
-9.385568E+0
-8.465625E+0
-8.312301E+0
-9.232245E+0
-1.045884E+1
-1.099547E+1
-1.068882E+1
-1.015219E+1
-9.692215E+0
-9.462231E+0
-9.385568E+0
-9.308907E+0
-9.385568E+0
-9.615554E+0
-9.998864E+0
-1.045884E+1
-1.107213E+1
-1.145544E+1
-1.160877E+1
-1.137878E+1
-1.107213E+1
-1.084215E+1
-1.084215E+1
-1.099547E+1
-1.107213E+1
-1.107213E+1
-1.107213E+1
-1.084215E+1
-1.061216E+1
-1.038217E+1
-1.022885E+1
-1.015219E+1
-9.845540E+0
-9.385568E+0
-8.618948E+0
-7.545681E+0
-6.702400E+0
-6.625738E+0
-7.009048E+0
-6.932385E+0
-6.319091E+0
-5.859119E+0
-5.935781E+0
-6.395752E+0
-6.165767E+0
-5.322485E+0
-4.632527E+0
-4.632527E+0
-5.169162E+0
-5.705795E+0
-5.782457E+0
-5.782457E+0
-5.859119E+0
-5.935781E+0
-5.935781E+0
-5.859119E+0
-6.089105E+0
-6.549076E+0
-7.009048E+0
-7.315696E+0
-7.239034E+0
-7.085711E+0
-7.162372E+0
-7.239034E+0
-7.239034E+0
-7.545681E+0
-8.388964E+0
-9.462231E+0
-1.038217E+1
-1.061216E+1
-1.015219E+1
-9.692215E+0
-9.692215E+0
-9.922201E+0
-9.922201E+0
-9.768878E+0
-9.845540E+0
-1.053550E+1
-1.137878E+1
-1.183875E+1
-1.199207E+1
-1.237538E+1
-1.260537E+1
-1.245205E+1
-1.229872E+1
-1.206874E+1
-1.183875E+1
-1.176209E+1
-1.176209E+1
-1.176209E+1
-1.191541E+1
-1.237538E+1
-1.298868E+1
-1.352531E+1
-1.383196E+1
-1.406195E+1
-1.421527E+1
-1.421527E+1
-1.406195E+1
-1.367864E+1
-1.337199E+1
-1.352531E+1
-1.398529E+1
-1.436859E+1
-1.444526E+1
-1.444526E+1
-1.444526E+1
-1.444526E+1
-1.444526E+1
-1.444526E+1
-1.452192E+1
-1.444526E+1
-1.390862E+1
-1.367864E+1
-1.436859E+1
-1.536520E+1
-1.590183E+1
-1.582517E+1
-1.582517E+1
-1.597850E+1
-1.636181E+1
-1.636181E+1
-1.620848E+1
-1.605516E+1
-1.605516E+1
-1.620848E+1
-1.620848E+1
-1.597850E+1
-1.574851E+1
-1.574851E+1
-1.582517E+1
-1.559519E+1
-1.521188E+1
-1.490523E+1
-1.490523E+1
-1.490523E+1
-1.475190E+1
-1.436859E+1
-1.398529E+1
-1.375530E+1
-1.360198E+1
-1.344865E+1
-1.321867E+1
-1.298868E+1
-1.283536E+1
-1.252871E+1
-1.214540E+1
-1.168543E+1
-1.122545E+1
-1.084215E+1
-1.045884E+1
-1.007553E+1
-9.768878E+0
-9.538892E+0
-9.308907E+0
-9.002258E+0
-8.772272E+0
-8.542287E+0
-8.388964E+0
-8.082315E+0
-7.928991E+0
-7.622344E+0
-7.009048E+0
-6.472414E+0
-6.012443E+0
-6.165767E+0
-7.009048E+0
-7.928991E+0
-8.158978E+0
-8.082315E+0
-7.928991E+0
-8.082315E+0
-8.158978E+0
-8.312301E+0
-8.465625E+0
-8.542287E+0
-8.465625E+0
-8.465625E+0
-8.542287E+0
-8.618948E+0
-8.542287E+0
-8.465625E+0
-8.465625E+0
-8.388964E+0
-8.388964E+0
-8.312301E+0
-8.235639E+0
-8.235639E+0
-8.235639E+0
-8.312301E+0
-8.235639E+0
-8.312301E+0
-8.388964E+0
-8.388964E+0
-8.312301E+0
-8.158978E+0
-8.158978E+0
-8.158978E+0
-8.158978E+0
-8.005653E+0
-8.005653E+0
-7.928991E+0
-7.775667E+0
-7.775667E+0
-7.928991E+0
-8.158978E+0
-8.312301E+0
-8.388964E+0
-8.542287E+0
-8.695611E+0
-8.465625E+0
-8.005653E+0
-7.852330E+0
-8.388964E+0
-9.155581E+0
-9.768878E+0
-9.922201E+0
-9.845540E+0
-9.998864E+0
-1.030551E+1
-1.061216E+1
-1.084215E+1
-1.107213E+1
-1.130212E+1
-1.168543E+1
-1.199207E+1
-1.222206E+1
-1.245205E+1
-1.268203E+1
-1.291202E+1
-1.306534E+1
-1.329533E+1
-1.360198E+1
-1.390862E+1
-1.421527E+1
-1.452192E+1
-1.490523E+1
-1.521188E+1
-1.536520E+1
-1.559519E+1
-1.574851E+1
-1.605516E+1
-1.582517E+1
-1.505855E+1
-1.498189E+1
-1.590183E+1
-1.712843E+1
-1.758840E+1
-1.743507E+1
-1.728175E+1
-1.758840E+1
-1.797171E+1
-1.804837E+1
-1.804837E+1
-1.812503E+1
-1.827836E+1
-1.812503E+1
-1.797171E+1
-1.797171E+1
-1.812503E+1
-1.827836E+1
-1.835502E+1
-1.835502E+1
-1.843168E+1
-1.843168E+1
-1.835502E+1
-1.820169E+1
-1.789505E+1
-1.766506E+1
-1.751173E+1
-1.766506E+1
-1.789505E+1
-1.797171E+1
-1.781838E+1
-1.751173E+1
-1.735841E+1
-1.720509E+1
-1.712843E+1
-1.682178E+1
-1.636181E+1
-1.597850E+1
-1.574851E+1
-1.559519E+1
-1.551852E+1
-1.551852E+1
-1.544186E+1
-1.536520E+1
-1.521188E+1
-1.521188E+1
-1.513521E+1
-1.505855E+1
-1.482857E+1
-1.467524E+1
-1.467524E+1
-1.482857E+1
-1.482857E+1
-1.475190E+1
-1.482857E+1
-1.498189E+1
-1.498189E+1
-1.482857E+1
-1.467524E+1
-1.452192E+1
-1.452192E+1
-1.459858E+1
-1.459858E+1
-1.475190E+1
-1.490523E+1
-1.505855E+1
-1.513521E+1
-1.513521E+1
-1.490523E+1
-1.444526E+1
-1.444526E+1
-1.513521E+1
-1.590183E+1
-1.613182E+1
-1.597850E+1
-1.590183E+1
-1.620848E+1
-1.666845E+1
-1.697510E+1
-1.705176E+1
-1.720509E+1
-1.728175E+1
-1.743507E+1
-1.751173E+1
-1.774172E+1
-1.797171E+1
-1.820169E+1
-1.835502E+1
-1.843168E+1
-1.866167E+1
-1.889165E+1
-1.896831E+1
-1.904497E+1
-1.919830E+1
-1.942828E+1
-1.965827E+1
-1.981159E+1
-1.996492E+1
-2.004158E+1
-2.019490E+1
-2.034823E+1
-2.042489E+1
-2.034823E+1
-2.019490E+1
-2.011824E+1
-2.019490E+1
-2.034823E+1
-2.065488E+1
-2.096152E+1
-2.119151E+1
-2.149816E+1
-2.165148E+1
-2.172814E+1
-2.165148E+1
-2.188147E+1
-2.218811E+1
-2.249476E+1
-2.249476E+1
-2.241810E+1
-2.249476E+1
-2.264809E+1
-2.272475E+1
-2.280141E+1
-2.295473E+1
-2.318472E+1
-2.341470E+1
-2.364469E+1
-2.364469E+1
-2.341470E+1
-2.326138E+1
-2.326138E+1
-2.318472E+1
-2.326138E+1
-2.356803E+1
-2.395134E+1
-2.410466E+1
-2.410466E+1
-2.402800E+1
-2.402800E+1
-2.402800E+1
-2.395134E+1
-2.372135E+1
-2.364469E+1
-2.372135E+1
-2.356803E+1
-2.318472E+1
-2.310806E+1
-2.318472E+1
-2.280141E+1
-2.218811E+1
-2.188147E+1
-2.195813E+1
-2.218811E+1
-2.226477E+1
-2.264809E+1
-2.333804E+1
-2.356803E+1
-2.295473E+1
-2.211145E+1
-2.180480E+1
-2.203479E+1
-2.226477E+1
-2.241810E+1
-2.241810E+1
-2.234144E+1
-2.218811E+1
-2.195813E+1
-2.188147E+1
-2.188147E+1
-2.195813E+1
-2.180480E+1
-2.165148E+1
-2.165148E+1
-2.126817E+1
-2.088486E+1
-2.103818E+1
-2.149816E+1
-2.180480E+1
-2.172814E+1
-2.142149E+1
-2.126817E+1
-2.119151E+1
-2.111485E+1
-2.080820E+1
-2.050155E+1
-2.050155E+1
-2.080820E+1
-2.111485E+1
-2.119151E+1
-2.111485E+1
-2.096152E+1
-2.088486E+1
-2.073154E+1
-2.057821E+1
-2.065488E+1
-2.088486E+1
-2.096152E+1
-2.088486E+1
-2.065488E+1
-2.004158E+1
-1.958161E+1
-1.988825E+1
-2.057821E+1
-2.096152E+1
-2.080820E+1
-2.050155E+1
-2.050155E+1
-2.057821E+1
-2.050155E+1
-2.034823E+1
-2.034823E+1
-2.042489E+1
-2.057821E+1
-2.050155E+1
-2.034823E+1
-2.034823E+1
-2.034823E+1
-2.034823E+1
-2.027157E+1
-2.019490E+1
-2.011824E+1
-2.011824E+1
-2.019490E+1
-2.027157E+1
-2.042489E+1
-2.050155E+1
-2.050155E+1
-2.034823E+1
-2.027157E+1
-2.034823E+1
-2.042489E+1
-2.042489E+1
-2.027157E+1
-2.019490E+1
-2.027157E+1
-2.057821E+1
-2.073154E+1
-2.088486E+1
-2.096152E+1
-2.111485E+1
-2.119151E+1
-2.126817E+1
-2.134483E+1
-2.134483E+1
-2.134483E+1
-2.142149E+1
-2.165148E+1
-2.180480E+1
-2.172814E+1
-2.149816E+1
-2.126817E+1
-2.142149E+1
-2.180480E+1
-2.211145E+1
-2.203479E+1
-2.165148E+1
-2.157482E+1
-2.180480E+1
-2.211145E+1
-2.234144E+1
-2.249476E+1
-2.264809E+1
-2.272475E+1
-2.272475E+1
-2.264809E+1
-2.280141E+1
-2.303140E+1
-2.318472E+1
-2.318472E+1
-2.303140E+1
-2.310806E+1
-2.326138E+1
-2.364469E+1
-2.433465E+1
-2.471796E+1
-2.433465E+1
-2.379801E+1
-2.387468E+1
-2.441131E+1
-2.494794E+1
-2.487128E+1
-2.448797E+1
-2.402800E+1
-2.402800E+1
-2.441131E+1
-2.479462E+1
-2.494794E+1
-2.494794E+1
-2.479462E+1
-2.471796E+1
-2.487128E+1
-2.502461E+1
-2.510127E+1
-2.510127E+1
-2.517793E+1
-2.533125E+1
-2.548458E+1
-2.533125E+1
-2.510127E+1
-2.517793E+1
-2.540792E+1
-2.556124E+1
-2.556124E+1
-2.548458E+1
-2.548458E+1
-2.540792E+1
-2.533125E+1
-2.525459E+1
-2.533125E+1
-2.548458E+1
-2.556124E+1
-2.556124E+1
-2.571456E+1
-2.586789E+1
-2.579122E+1
-2.556124E+1
-2.571456E+1
-2.617454E+1
-2.648118E+1
-2.640452E+1
-2.617454E+1
-2.602121E+1
-2.609787E+1
-2.617454E+1
-2.617454E+1
-2.625120E+1
-2.625120E+1
-2.640452E+1
-2.655784E+1
-2.671117E+1
-2.671117E+1
-2.671117E+1
-2.671117E+1
-2.671117E+1
-2.671117E+1
-2.671117E+1
-2.678783E+1
-2.686449E+1
-2.694115E+1
-2.686449E+1
-2.678783E+1
-2.678783E+1
-2.671117E+1
-2.663451E+1
-2.655784E+1
-2.648118E+1
-2.640452E+1
-2.609787E+1
-2.571456E+1
-2.533125E+1
-2.510127E+1
-2.502461E+1
-2.487128E+1
-2.448797E+1
-2.379801E+1
-2.349137E+1
-2.379801E+1
-2.410466E+1
-2.410466E+1
-2.387468E+1
-2.341470E+1
-2.303140E+1
-2.287807E+1
-2.287807E+1
-2.287807E+1
-2.257142E+1
-2.218811E+1
-2.180480E+1
-2.172814E+1
-2.195813E+1
-2.211145E+1
-2.180480E+1
-2.119151E+1
-2.080820E+1
-2.073154E+1
-2.073154E+1
-2.073154E+1
-2.080820E+1
-2.096152E+1
-2.096152E+1
-2.096152E+1
-2.088486E+1
-2.080820E+1
-2.088486E+1
-2.103818E+1
-2.111485E+1
-2.111485E+1
-2.126817E+1
-2.142149E+1
-2.157482E+1
-2.172814E+1
-2.195813E+1
-2.211145E+1
-2.203479E+1
-2.211145E+1
-2.234144E+1
-2.264809E+1
-2.249476E+1
-2.180480E+1
-2.180480E+1
-2.272475E+1
-2.387468E+1
-2.441131E+1
-2.425799E+1
-2.410466E+1
-2.425799E+1
-2.448797E+1
-2.456463E+1
-2.456463E+1
-2.448797E+1
-2.448797E+1
-2.487128E+1
-2.540792E+1
-2.556124E+1
-2.548458E+1
-2.540792E+1
-2.556124E+1
-2.594455E+1
-2.625120E+1
-2.632786E+1
-2.625120E+1
-2.632786E+1
-2.655784E+1
-2.678783E+1
-2.671117E+1
-2.655784E+1
-2.671117E+1
-2.717114E+1
-2.755445E+1
-2.786110E+1
-2.801442E+1
-2.809108E+1
-2.832107E+1
-2.847439E+1
-2.847439E+1
-2.847439E+1
-2.862772E+1
-2.862772E+1
-2.870438E+1
-2.901103E+1
-2.947100E+1
-2.977765E+1
-3.000763E+1
-3.016096E+1
-3.039094E+1
-3.062093E+1
-3.085091E+1
-3.108090E+1
-3.123422E+1
-3.138755E+1
-3.146421E+1
-3.161753E+1
-3.184752E+1
-3.207750E+1
-3.246082E+1
-3.292078E+1
-3.315077E+1
-3.330410E+1
-3.330410E+1
-3.322743E+1
-3.330410E+1
-3.338076E+1
-3.361074E+1
-3.384073E+1
-3.407072E+1
-3.422404E+1
-3.437736E+1
-3.453069E+1
-3.476067E+1
-3.491400E+1
-3.476067E+1
-3.460735E+1
-3.460735E+1
-3.476067E+1
-3.491400E+1
-3.499066E+1
-3.499066E+1
-3.506732E+1
-3.522064E+1
-3.537397E+1
-3.552729E+1
-3.545063E+1
-3.529731E+1
-3.514398E+1
-3.499066E+1
-3.483733E+1
-3.476067E+1
-3.476067E+1
-3.483733E+1
-3.483733E+1
-3.491400E+1
-3.491400E+1
-3.499066E+1
-3.499066E+1
-3.476067E+1
-3.453069E+1
-3.430070E+1
-3.430070E+1
-3.437736E+1
-3.430070E+1
-3.414738E+1
-3.399405E+1
-3.399405E+1
-3.399405E+1
-3.399405E+1
-3.399405E+1
-3.391739E+1
-3.384073E+1
-3.368741E+1
-3.353408E+1
-3.338076E+1
-3.322743E+1
-3.299745E+1
-3.276746E+1
-3.261414E+1
-3.253748E+1
-3.253748E+1
-3.261414E+1
-3.261414E+1
-3.246082E+1
-3.230749E+1
-3.207750E+1
-3.200084E+1
-3.184752E+1
-3.169420E+1
-3.161753E+1
-3.154087E+1
-3.146421E+1
-3.131088E+1
-3.100424E+1
-3.092757E+1
-3.115756E+1
-3.154087E+1
-3.169420E+1
-3.154087E+1
-3.138755E+1
-3.154087E+1
-3.169420E+1
-3.177086E+1
-3.169420E+1
-3.169420E+1
-3.192418E+1
-3.223083E+1
-3.238415E+1
-3.238415E+1
-3.223083E+1
-3.215416E+1
-3.223083E+1
-3.253748E+1
-3.284412E+1
-3.299745E+1
-3.307411E+1
-3.322743E+1
-3.338076E+1
-3.353408E+1
-3.368741E+1
-3.368741E+1
-3.368741E+1
-3.368741E+1
-3.376407E+1
-3.376407E+1
-3.384073E+1
-3.376407E+1
-3.368741E+1
-3.361074E+1
-3.353408E+1
-3.345742E+1
-3.361074E+1
-3.368741E+1
-3.384073E+1
-3.384073E+1
-3.384073E+1
-3.368741E+1
-3.338076E+1
-3.315077E+1
-3.299745E+1
-3.299745E+1
-3.299745E+1
-3.292078E+1
-3.276746E+1
-3.246082E+1
-3.223083E+1
-3.246082E+1
-3.269080E+1
-3.261414E+1
-3.207750E+1
-3.146421E+1
-3.115756E+1
-3.123422E+1
-3.131088E+1
-3.131088E+1
-3.131088E+1
-3.131088E+1
-3.138755E+1
-3.131088E+1
-3.115756E+1
-3.092757E+1
-3.077425E+1
-3.062093E+1
-3.046760E+1
-3.039094E+1
-3.016096E+1
-3.008429E+1
-3.016096E+1
-3.031428E+1
-3.031428E+1
-3.008429E+1
-2.993097E+1
-3.000763E+1
-3.023762E+1
-3.023762E+1
-3.016096E+1
-3.016096E+1
-3.023762E+1
-3.023762E+1
-3.008429E+1
-2.993097E+1
-3.000763E+1
-3.023762E+1
-3.039094E+1
-3.039094E+1
-3.054427E+1
-3.085091E+1
-3.108090E+1
-3.108090E+1
-3.100424E+1
-3.115756E+1
-3.123422E+1
-3.100424E+1
-3.069759E+1
-3.077425E+1
-3.131088E+1
-3.177086E+1
-3.200084E+1
-3.230749E+1
-3.284412E+1
-3.338076E+1
-3.361074E+1
-3.338076E+1
-3.307411E+1
-3.307411E+1
-3.322743E+1
-3.353408E+1
-3.399405E+1
-3.476067E+1
-3.552729E+1
-3.591060E+1
-3.598726E+1
-3.591060E+1
-3.591060E+1
-3.621725E+1
-3.667722E+1
-3.706053E+1
-3.744384E+1
-3.782715E+1
-3.821046E+1
-3.859377E+1
-3.905374E+1
-3.951371E+1
-3.997369E+1
-4.043366E+1
-4.089363E+1
-4.127694E+1
-4.166025E+1
-4.196690E+1
-4.219688E+1
-4.242687E+1
-4.265685E+1
-4.281018E+1
-4.304017E+1
-4.334681E+1
-4.373012E+1
-4.411343E+1
-4.442007E+1
-4.465006E+1
-4.480339E+1
-4.495671E+1
-4.503337E+1
-4.511004E+1
-4.526336E+1
-4.541668E+1
-4.557001E+1
-4.579999E+1
-4.602998E+1
-4.625996E+1
-4.664327E+1
-4.740989E+1
-4.817651E+1
-4.725657E+1
-4.457340E+1
-4.250353E+1
-4.357679E+1
-4.687326E+1
-4.886647E+1
-4.809985E+1
-4.656661E+1
-4.656661E+1
-4.740989E+1
-4.733323E+1
-4.618330E+1
-4.572333E+1
-4.648995E+1
-4.710325E+1
-4.671994E+1
-4.602998E+1
-4.625996E+1
-4.671994E+1
-4.610664E+1
-4.465006E+1
-4.403677E+1
-4.495671E+1
-4.610664E+1
-4.641329E+1
-4.602998E+1
-4.587666E+1
-4.610664E+1
-4.579999E+1
-4.495671E+1
-4.411343E+1
-4.380678E+1
-4.380678E+1
-4.373012E+1
-4.373012E+1
-4.426675E+1
-4.488005E+1
-4.488005E+1
-4.426675E+1
-4.373012E+1
-4.365346E+1
-4.380678E+1
-4.373012E+1
-4.342347E+1
-4.304017E+1
-4.288684E+1
-4.281018E+1
-4.288684E+1
-4.311682E+1
-4.319349E+1
-4.311682E+1
-4.281018E+1
-4.265685E+1
-4.265685E+1
-4.273351E+1
-4.265685E+1
-4.250353E+1
-4.219688E+1
-4.196690E+1
-4.189023E+1
-4.212022E+1
-4.258019E+1
-4.304017E+1
-4.327015E+1
-4.311682E+1
-4.273351E+1
-4.242687E+1
-4.242687E+1
-4.258019E+1
-4.250353E+1
-4.219688E+1
-4.204356E+1
-4.227354E+1
-4.288684E+1
-4.350014E+1
-4.380678E+1
-4.365346E+1
-4.327015E+1
-4.296350E+1
-4.288684E+1
-4.288684E+1
-4.288684E+1
-4.296350E+1
-4.304017E+1
-4.319349E+1
-4.327015E+1
-4.334681E+1
-4.350014E+1
-4.365346E+1
-4.396010E+1
-4.426675E+1
-4.419009E+1
-4.396010E+1
-4.365346E+1
-4.365346E+1
-4.380678E+1
-4.396010E+1
-4.419009E+1
-4.442007E+1
-4.472673E+1
-4.503337E+1
-4.534002E+1
-4.534002E+1
-4.518670E+1
-4.503337E+1
-4.495671E+1
-4.480339E+1
-4.480339E+1
-4.488005E+1
-4.503337E+1
-4.511004E+1
-4.495671E+1
-4.495671E+1
-4.526336E+1
-4.564667E+1
-4.587666E+1
-4.602998E+1
-4.595332E+1
-4.579999E+1
-4.557001E+1
-4.541668E+1
-4.541668E+1
-4.557001E+1
-4.564667E+1
-4.579999E+1
-4.595332E+1
-4.618330E+1
-4.641329E+1
-4.641329E+1
-4.610664E+1
-4.579999E+1
-4.557001E+1
-4.549334E+1
-4.564667E+1
-4.595332E+1
-4.610664E+1
-4.610664E+1
-4.602998E+1
-4.595332E+1
-4.595332E+1
-4.602998E+1
-4.602998E+1
-4.587666E+1
-4.557001E+1
-4.518670E+1
-4.511004E+1
-4.511004E+1
-4.526336E+1
-4.541668E+1
-4.541668E+1
-4.526336E+1
-4.526336E+1
-4.526336E+1
-4.526336E+1
-4.518670E+1
-4.495671E+1
-4.457340E+1
-4.426675E+1
-4.419009E+1
-4.426675E+1
-4.442007E+1
-4.442007E+1
-4.434342E+1
-4.419009E+1
-4.411343E+1
-4.411343E+1
-4.411343E+1
-4.388345E+1
-4.357679E+1
-4.334681E+1
-4.319349E+1
-4.319349E+1
-4.327015E+1
-4.350014E+1
-4.357679E+1
-4.365346E+1
-4.357679E+1
-4.334681E+1
-4.319349E+1
-4.311682E+1
-4.311682E+1
-4.296350E+1
-4.281018E+1
-4.265685E+1
-4.265685E+1
-4.265685E+1
-4.265685E+1
-4.258019E+1
-4.258019E+1
-4.265685E+1
-4.273351E+1
-4.265685E+1
-4.242687E+1
-4.219688E+1
-4.196690E+1
-4.189023E+1
-4.181357E+1
-4.181357E+1
-4.189023E+1
-4.196690E+1
-4.196690E+1
-4.196690E+1
-4.181357E+1
-4.166025E+1
-4.166025E+1
-4.158358E+1
-4.143026E+1
-4.127694E+1
-4.120028E+1
-4.112362E+1
-4.112362E+1
-4.112362E+1
-4.120028E+1
-4.120028E+1
-4.112362E+1
-4.081697E+1
-4.035700E+1
-4.012701E+1
-4.028033E+1
-4.051032E+1
-4.058698E+1
-4.035700E+1
-4.005035E+1
-3.989702E+1
-3.989702E+1
-3.997369E+1
-3.989702E+1
-3.982036E+1
-3.966703E+1
-3.951371E+1
-3.928373E+1
-3.905374E+1
-3.882375E+1
-3.874709E+1
-3.859377E+1
-3.844045E+1
-3.836378E+1
-3.821046E+1
-3.813380E+1
-3.805714E+1
-3.805714E+1
-3.798047E+1
-3.782715E+1
-3.752050E+1
-3.729052E+1
-3.713719E+1
-3.690721E+1
-3.683055E+1
-3.690721E+1
-3.683055E+1
-3.660056E+1
-3.629391E+1
-3.614059E+1
-3.629391E+1
-3.644724E+1
-3.629391E+1
-3.606393E+1
-3.591060E+1
-3.591060E+1
-3.583394E+1
-3.575728E+1
-3.560395E+1
-3.552729E+1
-3.537397E+1
-3.506732E+1
-3.476067E+1
-3.483733E+1
-3.506732E+1
-3.514398E+1
-3.499066E+1
-3.476067E+1
-3.468401E+1
-3.476067E+1
-3.483733E+1
-3.476067E+1
-3.445403E+1
-3.414738E+1
-3.407072E+1
-3.430070E+1
-3.445403E+1
-3.437736E+1
-3.422404E+1
-3.391739E+1
-3.376407E+1
-3.376407E+1
-3.376407E+1
-3.376407E+1
-3.368741E+1
-3.361074E+1
-3.353408E+1
-3.338076E+1
-3.315077E+1
-3.276746E+1
-3.246082E+1
-3.253748E+1
-3.276746E+1
-3.284412E+1
-3.276746E+1
-3.261414E+1
-3.253748E+1
-3.246082E+1
-3.230749E+1
-3.215416E+1
-3.207750E+1
-3.200084E+1
-3.200084E+1
-3.177086E+1
-3.154087E+1
-3.146421E+1
-3.161753E+1
-3.177086E+1
-3.169420E+1
-3.161753E+1
-3.146421E+1
-3.146421E+1
-3.154087E+1
-3.154087E+1
-3.154087E+1
-3.154087E+1
-3.146421E+1
-3.138755E+1
-3.123422E+1
-3.108090E+1
-3.123422E+1
-3.138755E+1
-3.146421E+1
-3.138755E+1
-3.138755E+1
-3.146421E+1
-3.154087E+1
-3.146421E+1
-3.123422E+1
-3.100424E+1
-3.039094E+1
-2.993097E+1
-3.016096E+1
-3.085091E+1
-3.131088E+1
-3.123422E+1
-3.100424E+1
-3.092757E+1
-3.100424E+1
-3.092757E+1
-3.085091E+1
-3.062093E+1
-3.054427E+1
-3.046760E+1
-3.046760E+1
-3.039094E+1
-3.039094E+1
-3.016096E+1
-2.993097E+1
-2.977765E+1
-2.977765E+1
-2.993097E+1
-3.000763E+1
-2.985431E+1
-2.962432E+1
-2.947100E+1
-2.931768E+1
-2.916435E+1
-2.908769E+1
-2.885770E+1
-2.870438E+1
-2.862772E+1
-2.855106E+1
-2.847439E+1
-2.832107E+1
-2.816774E+1
-2.801442E+1
-2.786110E+1
-2.778444E+1
-2.778444E+1
-2.778444E+1
-2.770778E+1
-2.755445E+1
-2.747779E+1
-2.732446E+1
-2.717114E+1
-2.701782E+1
-2.686449E+1
-2.686449E+1
-2.686449E+1
-2.694115E+1
-2.694115E+1
-2.678783E+1
-2.671117E+1
-2.663451E+1
-2.663451E+1
-2.663451E+1
-2.655784E+1
-2.640452E+1
-2.617454E+1
-2.609787E+1
-2.617454E+1
-2.625120E+1
-2.632786E+1
-2.625120E+1
-2.617454E+1
-2.617454E+1
-2.625120E+1
-2.632786E+1
-2.625120E+1
-2.617454E+1
-2.609787E+1
-2.602121E+1
-2.602121E+1
-2.602121E+1
-2.594455E+1
-2.586789E+1
-2.586789E+1
-2.594455E+1
-2.594455E+1
-2.571456E+1
-2.556124E+1
-2.548458E+1
-2.556124E+1
-2.563790E+1
-2.563790E+1
-2.548458E+1
-2.533125E+1
-2.525459E+1
-2.540792E+1
-2.548458E+1
-2.540792E+1
-2.525459E+1
-2.517793E+1
-2.510127E+1
-2.502461E+1
-2.487128E+1
-2.479462E+1
-2.464130E+1
-2.456463E+1
-2.448797E+1
-2.448797E+1
-2.448797E+1
-2.448797E+1
-2.448797E+1
-2.448797E+1
-2.433465E+1
-2.418132E+1
-2.410466E+1
-2.418132E+1
-2.425799E+1
-2.418132E+1
-2.402800E+1
-2.395134E+1
-2.395134E+1
-2.402800E+1
-2.410466E+1
-2.402800E+1
-2.395134E+1
-2.379801E+1
-2.379801E+1
-2.372135E+1
-2.372135E+1
-2.364469E+1
-2.341470E+1
-2.326138E+1
-2.318472E+1
-2.326138E+1
-2.333804E+1
-2.341470E+1
-2.341470E+1
-2.333804E+1
-2.326138E+1
-2.326138E+1
-2.318472E+1
-2.318472E+1
-2.310806E+1
-2.303140E+1
-2.303140E+1
-2.303140E+1
-2.295473E+1
-2.295473E+1
-2.295473E+1
-2.295473E+1
-2.287807E+1
-2.280141E+1
-2.272475E+1
-2.264809E+1
-2.257142E+1
-2.257142E+1
-2.257142E+1
-2.257142E+1
-2.257142E+1
-2.249476E+1
-2.241810E+1
-2.226477E+1
-2.218811E+1
-2.203479E+1
-2.188147E+1
-2.188147E+1
-2.195813E+1
-2.195813E+1
-2.188147E+1
-2.180480E+1
-2.165148E+1
-2.149816E+1
-2.149816E+1
-2.149816E+1
-2.142149E+1
-2.134483E+1
-2.126817E+1
-2.111485E+1
-2.103818E+1
-2.111485E+1
-2.119151E+1
-2.126817E+1
-2.126817E+1
-2.119151E+1
-2.119151E+1
-2.119151E+1
-2.119151E+1
-2.126817E+1
-2.126817E+1
-2.119151E+1
-2.096152E+1
-2.088486E+1
-2.096152E+1
-2.103818E+1
-2.096152E+1
-2.088486E+1
-2.088486E+1
-2.096152E+1
-2.096152E+1
-2.088486E+1
-2.065488E+1
-2.057821E+1
-2.057821E+1
-2.073154E+1
-2.088486E+1
-2.088486E+1
-2.080820E+1
-2.080820E+1
-2.088486E+1
-2.088486E+1
-2.080820E+1
-2.080820E+1
-2.080820E+1
-2.088486E+1
-2.088486E+1
-2.088486E+1
-2.096152E+1
-2.096152E+1
-2.096152E+1
-2.088486E+1
-2.080820E+1
-2.088486E+1
-2.088486E+1
-2.096152E+1
-2.088486E+1
-2.073154E+1
-2.042489E+1
-2.034823E+1
-2.050155E+1
-2.073154E+1
-2.073154E+1
-2.057821E+1
-2.050155E+1
-2.050155E+1
-2.042489E+1
-2.042489E+1
-2.050155E+1
-2.042489E+1
-2.042489E+1
-2.034823E+1
-2.034823E+1
-2.034823E+1
-2.027157E+1
-2.027157E+1
-2.019490E+1
-2.011824E+1
-2.019490E+1
-2.019490E+1
-2.011824E+1
-2.004158E+1
-2.004158E+1
-2.004158E+1
-2.004158E+1
-1.996492E+1
-1.996492E+1
-1.988825E+1
-1.973493E+1
-1.950495E+1
-1.912164E+1
-1.881499E+1
-1.896831E+1
-2.004158E+1
-2.134483E+1
-2.157482E+1
-2.057821E+1
-1.927496E+1
-1.889165E+1
-1.942828E+1
-1.981159E+1
-1.965827E+1
-1.942828E+1
-1.950495E+1
-1.965827E+1
-1.919830E+1
-1.843168E+1
-1.812503E+1
-1.827836E+1
-1.843168E+1
-1.843168E+1
-1.843168E+1
-1.881499E+1
-1.912164E+1
-1.904497E+1
-1.850834E+1
-1.797171E+1
-1.766506E+1
-1.743507E+1
-1.720509E+1
-1.735841E+1
-1.774172E+1
-1.812503E+1
-1.827836E+1
-1.804837E+1
-1.766506E+1
-1.743507E+1
-1.720509E+1
-1.689844E+1
-1.651513E+1
-1.636181E+1
-1.666845E+1
-1.705176E+1
-1.735841E+1
-1.735841E+1
-1.720509E+1
-1.705176E+1
-1.689844E+1
-1.674512E+1
-1.659179E+1
-1.643847E+1
-1.636181E+1
-1.613182E+1
-1.605516E+1
-1.620848E+1
-1.651513E+1
-1.682178E+1
-1.682178E+1
-1.666845E+1
-1.651513E+1
-1.643847E+1
-1.651513E+1
-1.643847E+1
-1.636181E+1
-1.628514E+1
-1.636181E+1
-1.651513E+1
-1.666845E+1
-1.674512E+1
-1.682178E+1
-1.674512E+1
-1.674512E+1
-1.674512E+1
-1.674512E+1
-1.666845E+1
-1.659179E+1
-1.651513E+1
-1.643847E+1
-1.643847E+1
-1.659179E+1
-1.666845E+1
-1.682178E+1
-1.689844E+1
-1.697510E+1
-1.697510E+1
-1.682178E+1
-1.666845E+1
-1.659179E+1
-1.643847E+1
-1.620848E+1
-1.605516E+1
-1.613182E+1
-1.636181E+1
-1.651513E+1
-1.666845E+1
-1.666845E+1
-1.659179E+1
-1.643847E+1
-1.620848E+1
-1.597850E+1
-1.574851E+1
-1.567185E+1
-1.567185E+1
-1.567185E+1
-1.567185E+1
-1.567185E+1
-1.567185E+1
-1.567185E+1
-1.559519E+1
-1.536520E+1
-1.498189E+1
-1.475190E+1
-1.482857E+1
-1.490523E+1
-1.482857E+1
-1.459858E+1
-1.436859E+1
-1.421527E+1
-1.406195E+1
-1.406195E+1
-1.398529E+1
-1.383196E+1
-1.367864E+1
-1.337199E+1
-1.298868E+1
-1.252871E+1
-1.229872E+1
-1.222206E+1
-1.237538E+1
-1.245205E+1
-1.237538E+1
-1.229872E+1
-1.222206E+1
-1.206874E+1
-1.176209E+1
-1.153210E+1
-1.137878E+1
-1.130212E+1
-1.130212E+1
-1.137878E+1
-1.145544E+1
-1.153210E+1
-1.145544E+1
-1.137878E+1
-1.130212E+1
-1.130212E+1
-1.130212E+1
-1.130212E+1
-1.130212E+1
-1.114879E+1
-1.107213E+1
-1.107213E+1
-1.107213E+1
-1.107213E+1
-1.114879E+1
-1.114879E+1
-1.122545E+1
-1.137878E+1
-1.145544E+1
-1.153210E+1
-1.160877E+1
-1.160877E+1
-1.145544E+1
-1.137878E+1
-1.137878E+1
-1.168543E+1
-1.199207E+1
-1.176209E+1
-1.084215E+1
-1.030551E+1
-1.076548E+1
-1.160877E+1
-1.206874E+1
-1.206874E+1
-1.191541E+1
-1.183875E+1
-1.183875E+1
-1.176209E+1
-1.153210E+1
-1.137878E+1
-1.153210E+1
-1.183875E+1
-1.191541E+1
-1.183875E+1
-1.183875E+1
-1.199207E+1
-1.214540E+1
-1.214540E+1
-1.206874E+1
-1.206874E+1
-1.229872E+1
-1.252871E+1
-1.268203E+1
-1.283536E+1
-1.298868E+1
-1.314200E+1
-1.321867E+1
-1.337199E+1
-1.352531E+1
-1.344865E+1
-1.344865E+1
-1.352531E+1
-1.375530E+1
-1.383196E+1
-1.383196E+1
-1.383196E+1
-1.375530E+1
-1.375530E+1
-1.375530E+1
-1.390862E+1
-1.406195E+1
-1.421527E+1
-1.436859E+1
-1.436859E+1
-1.429193E+1
-1.413861E+1
-1.390862E+1
-1.383196E+1
-1.383196E+1
-1.383196E+1
-1.375530E+1
-1.367864E+1
-1.352531E+1
-1.337199E+1
-1.321867E+1
-1.298868E+1
-1.283536E+1
-1.283536E+1
-1.291202E+1
-1.291202E+1
-1.275869E+1
-1.252871E+1
-1.222206E+1
-1.206874E+1
-1.183875E+1
-1.176209E+1
-1.168543E+1
-1.168543E+1
-1.153210E+1
-1.130212E+1
-1.114879E+1
-1.114879E+1
-1.107213E+1
-1.099547E+1
-1.076548E+1
-1.045884E+1
-1.015219E+1
-9.998864E+0
-1.007553E+1
-1.030551E+1
-1.038217E+1
-1.030551E+1
-1.022885E+1
-1.007553E+1
-9.922201E+0
-9.692215E+0
-9.538892E+0
-9.462231E+0
-9.385568E+0
-9.385568E+0
-9.308907E+0
-9.078920E+0
-8.848934E+0
-8.772272E+0
-8.695611E+0
-8.695611E+0
-8.695611E+0
-8.618948E+0
-8.542287E+0
-8.465625E+0
-8.312301E+0
-8.082315E+0
-7.852330E+0
-7.775667E+0
-7.699005E+0
-7.622344E+0
-7.392358E+0
-7.162372E+0
-7.162372E+0
-7.162372E+0
-7.162372E+0
-6.855724E+0
-6.625738E+0
-6.395752E+0
-6.319091E+0
-6.319091E+0
-6.242429E+0
-6.089105E+0
-5.935781E+0
-5.705795E+0
-5.552471E+0
-5.399147E+0
-5.322485E+0
-5.245824E+0
-5.169162E+0
-5.092499E+0
-5.169162E+0
-5.169162E+0
-5.092499E+0
-4.862514E+0
-4.555865E+0
-4.095894E+0
-3.865908E+0
-3.942570E+0
-4.172557E+0
-4.325880E+0
-4.325880E+0
-4.325880E+0
-4.325880E+0
-4.325880E+0
-4.172557E+0
-4.019232E+0
-3.942570E+0
-4.019232E+0
-4.019232E+0
-3.865908E+0
-3.789247E+0
-3.712585E+0
-3.559261E+0
-3.482599E+0
-3.559261E+0
-3.789247E+0
-3.942570E+0
-3.865908E+0
-3.712585E+0
-3.635922E+0
-3.635922E+0
-3.559261E+0
-3.559261E+0
-3.559261E+0
-3.559261E+0
-3.559261E+0
-3.482599E+0
-3.559261E+0
-3.635922E+0
-3.712585E+0
-3.635922E+0
-3.559261E+0
-3.559261E+0
-3.559261E+0
-3.635922E+0
-3.405937E+0
-2.945965E+0
-2.792641E+0
-3.099289E+0
-3.559261E+0
-3.712585E+0
-3.559261E+0
-3.405937E+0
-3.329275E+0
-3.329275E+0
-3.252613E+0
-3.175951E+0
-3.022627E+0
-2.945965E+0
-2.792641E+0
-2.715979E+0
-2.715979E+0
-2.715979E+0
-2.715979E+0
-2.715979E+0
-2.639317E+0
-2.639317E+0
-2.715979E+0
-2.869303E+0
-2.945965E+0
-2.945965E+0
-3.099289E+0
-3.175951E+0
-3.329275E+0
-3.329275E+0
-3.405937E+0
-3.405937E+0
-3.405937E+0
-3.405937E+0
-3.405937E+0
-3.482599E+0
-3.559261E+0
-3.635922E+0
-3.712585E+0
-3.865908E+0
-4.019232E+0
-4.172557E+0
-4.249218E+0
-4.172557E+0
-4.325880E+0
-4.555865E+0
-4.785852E+0
-4.785852E+0
-4.862514E+0
-5.092499E+0
-5.475809E+0
-5.782457E+0
-5.935781E+0
-6.012443E+0
-6.089105E+0
-6.242429E+0
-6.472414E+0
-6.549076E+0
-6.702400E+0
-6.779062E+0
-7.009048E+0
-7.162372E+0
-7.239034E+0
-7.315696E+0
-7.469019E+0
-7.545681E+0
-7.622344E+0
-7.699005E+0
-7.699005E+0
-7.699005E+0
-7.622344E+0
-7.622344E+0
-7.699005E+0
-7.699005E+0
-7.775667E+0
-7.775667E+0
-7.775667E+0
-7.775667E+0
-7.852330E+0
-7.775667E+0
-7.775667E+0
-7.699005E+0
-7.622344E+0
-7.545681E+0
-7.469019E+0
-7.545681E+0
-7.622344E+0
-7.775667E+0
-7.775667E+0
-7.699005E+0
-7.622344E+0
-7.622344E+0
-7.622344E+0
-7.545681E+0
-7.469019E+0
-7.392358E+0
-7.392358E+0
-7.545681E+0
-7.622344E+0
-7.622344E+0
-7.469019E+0
-7.315696E+0
-7.239034E+0
-7.162372E+0
-7.162372E+0
-7.009048E+0
-6.932385E+0
-6.932385E+0
-6.932385E+0
-7.009048E+0
-6.932385E+0
-6.779062E+0
-6.625738E+0
-6.472414E+0
-6.319091E+0
-6.165767E+0
-6.012443E+0
-5.859119E+0
-5.705795E+0
-5.475809E+0
-5.245824E+0
-5.015838E+0
-4.862514E+0
-4.632527E+0
-4.325880E+0
-4.019232E+0
-3.712585E+0
-3.405937E+0
-3.099289E+0
-2.639317E+0
-2.179346E+0
-1.872698E+0
-1.566050E+0
-1.259402E+0
-9.527545E-1
-7.994306E-1
-6.461070E-1
-4.927828E-1
-2.627971E-1
1.205127E-1
3.504986E-1
5.038223E-1
6.571462E-1
9.637940E-1
1.270442E+0
1.577090E+0
1.653752E+0
1.653752E+0
1.730413E+0
1.730413E+0
1.653752E+0
1.347104E+0
1.193780E+0
1.117118E+0
1.117118E+0
1.117118E+0
1.040456E+0
9.637940E-1
8.871321E-1
6.571462E-1
3.504986E-1
4.385066E-2
-1.861353E-1
-4.927828E-1
-7.227688E-1
-1.106079E+0
-1.489388E+0
-1.642712E+0
-1.719374E+0
-1.796036E+0
-1.949360E+0
-2.179346E+0
-2.485993E+0
-2.792641E+0
-3.099289E+0
-3.482599E+0
-3.789247E+0
-3.942570E+0
-4.019232E+0
-4.095894E+0
-4.172557E+0
-4.402542E+0
-4.555865E+0
-4.709190E+0
-4.862514E+0
-5.092499E+0
-5.322485E+0
-5.552471E+0
-5.629133E+0
-5.705795E+0
-5.782457E+0
-5.935781E+0
-6.089105E+0
-6.165767E+0
-6.242429E+0
-6.319091E+0
-6.319091E+0
-6.395752E+0
-6.549076E+0
-6.855724E+0
-7.239034E+0
-7.545681E+0
-7.775667E+0
-7.852330E+0
-7.852330E+0
-7.852330E+0
-7.928991E+0
-8.005653E+0
-8.005653E+0
-8.082315E+0
-8.235639E+0
-8.312301E+0
-8.542287E+0
-8.772272E+0
-8.848934E+0
-8.772272E+0
-8.772272E+0
-8.925597E+0
-9.078920E+0
-9.002258E+0
-8.925597E+0
-8.772272E+0
-8.695611E+0
-8.848934E+0
-9.078920E+0
-9.232245E+0
-9.308907E+0
-9.385568E+0
-9.385568E+0
-9.385568E+0
-9.385568E+0
-9.462231E+0
-9.385568E+0
-9.385568E+0
-9.308907E+0
-9.308907E+0
-9.385568E+0
-9.538892E+0
-9.538892E+0
-9.538892E+0
-9.538892E+0
-9.462231E+0
-9.308907E+0
-9.385568E+0
-9.538892E+0
-9.615554E+0
-9.538892E+0
-9.385568E+0
-9.308907E+0
-9.308907E+0
-9.308907E+0
-9.385568E+0
-9.385568E+0
-9.385568E+0
-9.385568E+0
-9.385568E+0
-9.308907E+0
-9.308907E+0
-9.308907E+0
-9.308907E+0
-9.232245E+0
-9.232245E+0
-9.155581E+0
-9.155581E+0
-9.078920E+0
-9.078920E+0
-9.078920E+0
-9.078920E+0
-9.002258E+0
-8.925597E+0
-8.925597E+0
-9.002258E+0
-9.002258E+0
-8.925597E+0
-8.695611E+0
-8.618948E+0
-8.695611E+0
-8.848934E+0
-8.925597E+0
-8.772272E+0
-8.695611E+0
-8.618948E+0
-8.618948E+0
-8.618948E+0
-8.618948E+0
-8.542287E+0
-8.618948E+0
-8.618948E+0
-8.542287E+0
-8.465625E+0
-8.465625E+0
-8.542287E+0
-8.465625E+0
-8.388964E+0
-8.312301E+0
-8.312301E+0
-8.312301E+0
-8.235639E+0
-8.235639E+0
-8.235639E+0
-8.235639E+0
-8.158978E+0
-8.082315E+0
-8.005653E+0
-7.928991E+0
-7.852330E+0
-7.852330E+0
-7.775667E+0
-7.699005E+0
-7.622344E+0
-7.545681E+0
-7.392358E+0
-7.239034E+0
-7.162372E+0
-7.009048E+0
-6.932385E+0
-7.009048E+0
-7.085711E+0
-7.009048E+0
-6.779062E+0
-6.549076E+0
-6.395752E+0
-6.395752E+0
-6.395752E+0
-6.319091E+0
-6.242429E+0
-6.242429E+0
-6.242429E+0
-6.165767E+0
-6.089105E+0
-6.012443E+0
-5.935781E+0
-5.782457E+0
-5.629133E+0
-5.475809E+0
-5.475809E+0
-5.399147E+0
-5.322485E+0
-5.245824E+0
-5.169162E+0
-5.169162E+0
-5.169162E+0
-5.169162E+0
-5.092499E+0
-5.015838E+0
-4.862514E+0
-4.632527E+0
-4.479204E+0
-4.479204E+0
-4.325880E+0
-3.789247E+0
-3.329275E+0
-3.482599E+0
-3.942570E+0
-4.019232E+0
-3.789247E+0
-3.635922E+0
-3.712585E+0
-3.865908E+0
-3.789247E+0
-3.559261E+0
-3.329275E+0
-3.405937E+0
-3.482599E+0
-3.482599E+0
-3.405937E+0
-3.252613E+0
-3.022627E+0
-2.792641E+0
-2.792641E+0
-3.022627E+0
-3.175951E+0
-3.175951E+0
-3.175951E+0
-3.099289E+0
-3.022627E+0
-2.945965E+0
-2.945965E+0
-2.869303E+0
-2.869303E+0
-2.792641E+0
-2.639317E+0
-2.562656E+0
-2.485993E+0
-2.409332E+0
-2.485993E+0
-2.485993E+0
-2.485993E+0
-2.485993E+0
-2.409332E+0
-2.332670E+0
-2.256007E+0
-2.256007E+0
-2.256007E+0
-2.256007E+0
-2.256007E+0
-2.256007E+0
-2.256007E+0
-2.256007E+0
-2.179346E+0
-2.102684E+0
-2.102684E+0
-2.102684E+0
-2.026022E+0
-2.026022E+0
-2.102684E+0
-2.179346E+0
-2.179346E+0
-2.102684E+0
-1.949360E+0
-1.872698E+0
-2.026022E+0
-2.256007E+0
-2.332670E+0
-2.256007E+0
-2.102684E+0
-2.026022E+0
-2.026022E+0
-2.026022E+0
-2.026022E+0
-2.026022E+0
-2.102684E+0
-2.179346E+0
-2.256007E+0
-2.256007E+0
-2.179346E+0
-2.179346E+0
-2.179346E+0
-2.256007E+0
-2.256007E+0
-2.179346E+0
-2.256007E+0
-2.332670E+0
-2.409332E+0
-2.485993E+0
-2.485993E+0
-2.562656E+0
-2.562656E+0
-2.562656E+0
-2.485993E+0
-2.409332E+0
-2.332670E+0
-2.332670E+0
-2.256007E+0
-2.256007E+0
-2.179346E+0
-2.179346E+0
-2.179346E+0
-2.102684E+0
-2.179346E+0
-2.179346E+0
-2.179346E+0
-2.179346E+0
-2.102684E+0
-2.026022E+0
-2.026022E+0
-1.949360E+0
-1.872698E+0
-1.796036E+0
-1.872698E+0
-1.949360E+0
-1.949360E+0
-1.872698E+0
-1.719374E+0
-1.642712E+0
-1.719374E+0
-1.719374E+0
-1.719374E+0
-1.719374E+0
-1.719374E+0
-1.719374E+0
-1.642712E+0
-1.719374E+0
-1.719374E+0
-1.719374E+0
-1.642712E+0
-1.566050E+0
-1.566050E+0
-1.642712E+0
-1.796036E+0
-1.796036E+0
-1.872698E+0
-1.949360E+0
-1.949360E+0
-1.872698E+0
-1.796036E+0
-1.642712E+0
-1.642712E+0
-1.642712E+0
-1.642712E+0
-1.642712E+0
-1.566050E+0
-1.566050E+0
-1.566050E+0
-1.642712E+0
-1.566050E+0
-1.489388E+0
-1.489388E+0
-1.489388E+0
-1.412726E+0
-1.336064E+0
-1.182740E+0
-1.182740E+0
-1.259402E+0
-1.182740E+0
-1.182740E+0
-1.106079E+0
-1.106079E+0
-1.106079E+0
-1.029416E+0
-9.527545E-1
-9.527545E-1
-9.527545E-1
-7.994306E-1
-6.461070E-1
-4.161210E-1
-4.161210E-1
-4.927828E-1
-5.694447E-1
-4.927828E-1
-4.161210E-1
-4.161210E-1
-4.161210E-1
-3.394589E-1
-2.627971E-1
-1.861353E-1
-1.094732E-1
-1.861353E-1
-1.861353E-1
-2.627971E-1
-2.627971E-1
-2.627971E-1
-2.627971E-1
-1.861353E-1
-3.281117E-2
4.385066E-2
1.971746E-1
1.971746E-1
1.971746E-1
1.205127E-1
4.385066E-2
4.385066E-2
4.385066E-2
-3.281117E-2
-1.094732E-1
-1.094732E-1
-1.094732E-1
-3.281117E-2
-3.281117E-2
-3.281117E-2
-1.094732E-1
-1.094732E-1
-1.094732E-1
-1.094732E-1
-1.861353E-1
-2.627971E-1
-4.161210E-1
-4.161210E-1
-4.161210E-1
-4.161210E-1
-4.927828E-1
-6.461070E-1
-7.994306E-1
-9.527545E-1
-1.029416E+0
-1.029416E+0
-1.106079E+0
-1.182740E+0
-1.336064E+0
-1.412726E+0
-1.489388E+0
-1.566050E+0
-1.642712E+0
-1.642712E+0
-1.719374E+0
-1.796036E+0
-1.872698E+0
-1.796036E+0
-1.642712E+0
-1.566050E+0
-1.566050E+0
-1.566050E+0
-1.489388E+0
-1.489388E+0
-1.412726E+0
-1.336064E+0
-1.259402E+0
-1.182740E+0
-1.106079E+0
-9.527545E-1
-7.994306E-1
-7.227688E-1
-6.461070E-1
-5.694447E-1
-4.927828E-1
-4.161210E-1
-2.627971E-1
-1.861353E-1
-1.861353E-1
-1.861353E-1
4.385066E-2
3.504986E-1
4.271604E-1
3.504986E-1
1.971746E-1
1.971746E-1
3.504986E-1
4.271604E-1
3.504986E-1
1.971746E-1
1.971746E-1
2.738365E-1
3.504986E-1
3.504986E-1
3.504986E-1
3.504986E-1
2.738365E-1
2.738365E-1
5.038223E-1
6.571462E-1
5.038223E-1
1.971746E-1
4.385066E-2
1.971746E-1
3.504986E-1
5.038223E-1
4.271604E-1
3.504986E-1
6.571462E-1
1.270442E+0
1.653752E+0
1.193780E+0
5.038223E-1
2.738365E-1
5.038223E-1
7.338082E-1
8.104701E-1
8.104701E-1
8.104701E-1
8.104701E-1
8.871321E-1
9.637940E-1
1.040456E+0
1.117118E+0
1.117118E+0
1.270442E+0
1.347104E+0
1.423766E+0
1.500428E+0
1.653752E+0
1.807075E+0
1.883737E+0
1.883737E+0
1.883737E+0
1.883737E+0
1.883737E+0
1.883737E+0
1.883737E+0
1.883737E+0
1.960399E+0
2.037061E+0
2.037061E+0
2.113723E+0
2.190385E+0
2.190385E+0
2.113723E+0
1.960399E+0
1.883737E+0
1.883737E+0
1.960399E+0
1.883737E+0
1.730413E+0
1.577090E+0
1.500428E+0
1.500428E+0
1.500428E+0
1.500428E+0
1.577090E+0
1.577090E+0
1.500428E+0
1.423766E+0
1.347104E+0
1.423766E+0
1.347104E+0
1.347104E+0
1.347104E+0
1.423766E+0
1.577090E+0
1.653752E+0
1.577090E+0
1.423766E+0
1.270442E+0
1.117118E+0
1.193780E+0
1.193780E+0
1.270442E+0
1.193780E+0
1.193780E+0
1.193780E+0
1.193780E+0
1.270442E+0
1.270442E+0
1.193780E+0
1.193780E+0
1.193780E+0
1.193780E+0
1.270442E+0
1.270442E+0
1.270442E+0
1.193780E+0
1.193780E+0
1.270442E+0
1.270442E+0
1.193780E+0
1.117118E+0
1.117118E+0
1.117118E+0
1.117118E+0
1.193780E+0
1.500428E+0
1.883737E+0
1.807075E+0
1.423766E+0
1.117118E+0
1.040456E+0
1.117118E+0
1.117118E+0
1.040456E+0
9.637940E-1
1.040456E+0
1.117118E+0
1.040456E+0
9.637940E-1
9.637940E-1
9.637940E-1
1.040456E+0
1.040456E+0
1.117118E+0
1.117118E+0
1.040456E+0
8.871321E-1
8.871321E-1
9.637940E-1
1.040456E+0
1.117118E+0
1.117118E+0
1.117118E+0
1.117118E+0
1.117118E+0
1.117118E+0
1.040456E+0
8.871321E-1
8.871321E-1
1.040456E+0
1.193780E+0
1.270442E+0
1.347104E+0
1.347104E+0
1.423766E+0
1.577090E+0
1.960399E+0
2.113723E+0
1.960399E+0
1.807075E+0
1.730413E+0
1.883737E+0
2.113723E+0
2.113723E+0
2.037061E+0
1.960399E+0
2.037061E+0
2.190385E+0
2.267047E+0
2.267047E+0
2.190385E+0
2.190385E+0
2.267047E+0
2.343709E+0
2.420371E+0
2.420371E+0
2.420371E+0
2.573695E+0
2.727019E+0
2.803681E+0
2.727019E+0
2.727019E+0
2.803681E+0
2.957005E+0
3.033667E+0
2.957005E+0
2.957005E+0
3.033667E+0
3.110328E+0
3.110328E+0
3.033667E+0
3.033667E+0
3.033667E+0
3.186990E+0
3.263652E+0
3.263652E+0
3.263652E+0
3.186990E+0
3.110328E+0
3.033667E+0
3.110328E+0
3.263652E+0
3.340314E+0
3.263652E+0
3.186990E+0
3.033667E+0
2.803681E+0
2.727019E+0
2.803681E+0
2.957005E+0
3.110328E+0
3.110328E+0
3.033667E+0
3.033667E+0
3.033667E+0
3.033667E+0
3.033667E+0
2.880343E+0
2.727019E+0
2.650357E+0
2.727019E+0
2.727019E+0
2.727019E+0
2.650357E+0
2.573695E+0
2.573695E+0
2.573695E+0
2.497033E+0
2.497033E+0
2.420371E+0
2.343709E+0
2.267047E+0
2.267047E+0
2.267047E+0
2.267047E+0
2.267047E+0
2.343709E+0
2.343709E+0
2.343709E+0
2.343709E+0
2.343709E+0
2.343709E+0
2.267047E+0
2.267047E+0
2.343709E+0
2.420371E+0
2.420371E+0
2.343709E+0
2.343709E+0
2.267047E+0
2.190385E+0
2.267047E+0
2.573695E+0
2.803681E+0
2.727019E+0
2.573695E+0
2.420371E+0
2.420371E+0
2.420371E+0
2.420371E+0
2.497033E+0
2.573695E+0
2.650357E+0
2.573695E+0
2.573695E+0
2.573695E+0
2.573695E+0
2.497033E+0
2.420371E+0
2.573695E+0
2.650357E+0
2.650357E+0
2.573695E+0
2.497033E+0
2.573695E+0
2.650357E+0
2.803681E+0
2.880343E+0
2.957005E+0
2.957005E+0
2.727019E+0
2.573695E+0
2.573695E+0
2.650357E+0
2.727019E+0
2.803681E+0
2.880343E+0
2.957005E+0
2.880343E+0
2.803681E+0
2.803681E+0
2.880343E+0
2.880343E+0
2.880343E+0
2.880343E+0
2.957005E+0
3.033667E+0
3.033667E+0
3.033667E+0
3.110328E+0
3.186990E+0
3.186990E+0
3.110328E+0
3.110328E+0
3.110328E+0
3.186990E+0
3.186990E+0
3.033667E+0
3.033667E+0
2.957005E+0
2.880343E+0
2.957005E+0
3.263652E+0
3.416976E+0
3.263652E+0
2.880343E+0
2.727019E+0
2.803681E+0
2.957005E+0
3.033667E+0
2.957005E+0
2.880343E+0
2.880343E+0
2.880343E+0
2.880343E+0
2.803681E+0
2.803681E+0
2.880343E+0
2.957005E+0
2.880343E+0
2.803681E+0
2.803681E+0
2.803681E+0
2.803681E+0
2.803681E+0
2.727019E+0
2.573695E+0
2.497033E+0
2.497033E+0
2.573695E+0
2.650357E+0
2.727019E+0
2.650357E+0
2.573695E+0
2.573695E+0
2.727019E+0
2.727019E+0
2.650357E+0
2.650357E+0
2.650357E+0
2.650357E+0
2.573695E+0
2.497033E+0
2.497033E+0
2.650357E+0
2.957005E+0
3.110328E+0
2.957005E+0
2.650357E+0
2.497033E+0
2.497033E+0
2.573695E+0
2.650357E+0
2.880343E+0
2.880343E+0
2.803681E+0
2.727019E+0
2.727019E+0
2.727019E+0
2.650357E+0
2.650357E+0
2.650357E+0
2.727019E+0
2.803681E+0
2.880343E+0
2.957005E+0
2.880343E+0
2.880343E+0
2.803681E+0
2.803681E+0
2.803681E+0
2.880343E+0
2.880343E+0
2.803681E+0
2.803681E+0
2.803681E+0
2.880343E+0
3.033667E+0
3.186990E+0
3.110328E+0
2.957005E+0
2.880343E+0
2.880343E+0
2.957005E+0
2.880343E+0
2.880343E+0
2.880343E+0
2.957005E+0
3.110328E+0
3.263652E+0
3.340314E+0
3.186990E+0
2.957005E+0
2.880343E+0
2.880343E+0
3.033667E+0
3.186990E+0
3.186990E+0
3.110328E+0
3.033667E+0
2.957005E+0
2.957005E+0
2.957005E+0
2.957005E+0
2.957005E+0
2.957005E+0
2.880343E+0
2.880343E+0
2.803681E+0
2.880343E+0
2.957005E+0
3.033667E+0
3.033667E+0
2.957005E+0
2.957005E+0
3.033667E+0
3.186990E+0
3.110328E+0
2.880343E+0
2.803681E+0
2.803681E+0
2.803681E+0
2.803681E+0
2.727019E+0
2.727019E+0
2.803681E+0
2.957005E+0
2.957005E+0
2.880343E+0
2.803681E+0
2.727019E+0
2.650357E+0
2.650357E+0
2.650357E+0
2.727019E+0
2.727019E+0
2.650357E+0
2.497033E+0
2.497033E+0
2.573695E+0
2.650357E+0
2.573695E+0
2.420371E+0
2.420371E+0
2.573695E+0
2.803681E+0
2.803681E+0
2.650357E+0
2.420371E+0
2.420371E+0
2.573695E+0
2.727019E+0
2.727019E+0
2.727019E+0
2.650357E+0
2.650357E+0
2.650357E+0
2.650357E+0
2.727019E+0
2.803681E+0
2.880343E+0
2.957005E+0
3.033667E+0
3.110328E+0
3.186990E+0
3.110328E+0
3.033667E+0
3.033667E+0
3.033667E+0
3.110328E+0
3.110328E+0
3.110328E+0
3.110328E+0
3.186990E+0
3.186990E+0
3.186990E+0
3.110328E+0
3.110328E+0
3.033667E+0
3.033667E+0
3.033667E+0
3.033667E+0
2.957005E+0
2.880343E+0
2.880343E+0
2.880343E+0
2.803681E+0
2.727019E+0
2.727019E+0
2.727019E+0
2.650357E+0
2.573695E+0
2.497033E+0
2.497033E+0
2.497033E+0
2.497033E+0
2.420371E+0
2.420371E+0
2.420371E+0
2.497033E+0
2.497033E+0
2.497033E+0
2.497033E+0
2.497033E+0
2.573695E+0
2.573695E+0
2.420371E+0
2.343709E+0
2.267047E+0
2.343709E+0
2.420371E+0
2.420371E+0
2.343709E+0
2.267047E+0
2.343709E+0
2.420371E+0
2.420371E+0
2.343709E+0
2.343709E+0
2.267047E+0
2.267047E+0
2.343709E+0
2.343709E+0
2.420371E+0
2.420371E+0
2.420371E+0
2.420371E+0
2.420371E+0
2.420371E+0
2.420371E+0
2.420371E+0
2.420371E+0
2.420371E+0
2.420371E+0
2.497033E+0
2.497033E+0
2.420371E+0
2.420371E+0
2.497033E+0
2.573695E+0
2.573695E+0
2.573695E+0
2.573695E+0
2.573695E+0
2.573695E+0
2.497033E+0
2.497033E+0
2.573695E+0
2.573695E+0
2.573695E+0
2.727019E+0
2.803681E+0
2.727019E+0
2.650357E+0
2.650357E+0
2.573695E+0
2.573695E+0
2.497033E+0
2.420371E+0
2.420371E+0
2.573695E+0
2.650357E+0
2.650357E+0
2.650357E+0
2.650357E+0
2.573695E+0
2.573695E+0
2.573695E+0
2.497033E+0
2.497033E+0
2.497033E+0
2.497033E+0
2.497033E+0
2.573695E+0
2.650357E+0
2.573695E+0
2.573695E+0
2.573695E+0
2.573695E+0
2.573695E+0
2.573695E+0
2.497033E+0
2.497033E+0
2.420371E+0
2.497033E+0
2.497033E+0
2.420371E+0
2.343709E+0
2.267047E+0
2.190385E+0
2.267047E+0
2.267047E+0
2.190385E+0
2.113723E+0
2.037061E+0
2.113723E+0
2.190385E+0
2.190385E+0
2.113723E+0
2.113723E+0
2.267047E+0
2.267047E+0
2.267047E+0
2.190385E+0
2.190385E+0
2.190385E+0
2.190385E+0
2.190385E+0
2.113723E+0
2.113723E+0
2.113723E+0
2.113723E+0
2.113723E+0
2.037061E+0
2.037061E+0
2.037061E+0
2.037061E+0
2.037061E+0
2.037061E+0
2.037061E+0
2.037061E+0
2.113723E+0
2.190385E+0
2.267047E+0
2.267047E+0
2.190385E+0
2.190385E+0
2.113723E+0
2.113723E+0
2.113723E+0
2.190385E+0
2.190385E+0
2.190385E+0
2.190385E+0
2.267047E+0
2.267047E+0
2.267047E+0
2.267047E+0
2.267047E+0
2.267047E+0
2.267047E+0
2.343709E+0
2.343709E+0
2.343709E+0
2.343709E+0
2.420371E+0
2.497033E+0
2.497033E+0
2.497033E+0
2.497033E+0
2.573695E+0
2.650357E+0
2.727019E+0
2.727019E+0
2.727019E+0
2.650357E+0
2.573695E+0
2.573695E+0
2.650357E+0
2.727019E+0
2.650357E+0
2.573695E+0
2.573695E+0
2.650357E+0
2.573695E+0
2.573695E+0
2.573695E+0
2.650357E+0
2.727019E+0
2.803681E+0
2.727019E+0
2.650357E+0
2.573695E+0
2.650357E+0
2.650357E+0
2.650357E+0
2.650357E+0
2.727019E+0
2.727019E+0
2.727019E+0
2.727019E+0
2.727019E+0
2.727019E+0
2.727019E+0
2.880343E+0
2.957005E+0
3.033667E+0
2.880343E+0
2.803681E+0
2.803681E+0
2.727019E+0
2.803681E+0
2.957005E+0
3.033667E+0
2.957005E+0
2.957005E+0
2.957005E+0
3.033667E+0
3.033667E+0
2.957005E+0
3.033667E+0
3.110328E+0
3.110328E+0
3.033667E+0
2.880343E+0
2.880343E+0
2.957005E+0
3.033667E+0
3.110328E+0
3.186990E+0
3.263652E+0
3.340314E+0
3.263652E+0
3.186990E+0
3.186990E+0
3.186990E+0
3.263652E+0
3.186990E+0
3.110328E+0
3.110328E+0
3.186990E+0
3.263652E+0
3.340314E+0
3.263652E+0
3.110328E+0
3.110328E+0
3.110328E+0
3.110328E+0
3.033667E+0
2.957005E+0
2.880343E+0
2.957005E+0
3.033667E+0
3.110328E+0
3.110328E+0
3.110328E+0
3.110328E+0
3.110328E+0
3.033667E+0
3.033667E+0
3.033667E+0
3.033667E+0
2.957005E+0
2.957005E+0
3.110328E+0
3.263652E+0
3.340314E+0
3.186990E+0
3.110328E+0
3.110328E+0
3.186990E+0
3.186990E+0
3.110328E+0
3.033667E+0
2.957005E+0
2.957005E+0
2.957005E+0
3.033667E+0
3.186990E+0
3.416976E+0
3.570300E+0
3.493638E+0
3.263652E+0
3.186990E+0
3.186990E+0
3.263652E+0
3.263652E+0
3.186990E+0
3.186990E+0
3.263652E+0
3.263652E+0
3.263652E+0
3.263652E+0
3.263652E+0
3.340314E+0
3.263652E+0
3.340314E+0
3.416976E+0
3.493638E+0
3.493638E+0
3.493638E+0
3.493638E+0
3.493638E+0
3.570300E+0
3.646962E+0
3.723624E+0
3.723624E+0
3.723624E+0
3.800286E+0
3.876948E+0
3.876948E+0
3.800286E+0
3.723624E+0
3.723624E+0
3.800286E+0
3.800286E+0
3.723624E+0
3.800286E+0
3.953610E+0
3.953610E+0
3.953610E+0
3.953610E+0
4.106934E+0
4.260258E+0
4.183596E+0
4.106934E+0
4.030272E+0
4.106934E+0
4.260258E+0
4.413581E+0
4.643567E+0
4.796891E+0
4.950215E+0
5.180201E+0
5.333525E+0
5.410187E+0
5.486849E+0
5.563511E+0
5.563511E+0
5.563511E+0
5.563511E+0
5.563511E+0
5.563511E+0
5.563511E+0
5.486849E+0
5.563511E+0
5.640173E+0
5.640173E+0
5.563511E+0
5.563511E+0
5.716834E+0
5.870158E+0
5.793497E+0
5.640173E+0
5.563511E+0
5.486849E+0
5.486849E+0
5.410187E+0
5.333525E+0
5.333525E+0
5.410187E+0
5.410187E+0
5.333525E+0
5.180201E+0
5.180201E+0
5.180201E+0
5.180201E+0
5.026877E+0
4.950215E+0
4.796891E+0
4.796891E+0
4.796891E+0
4.720229E+0
4.643567E+0
4.643567E+0
4.566905E+0
4.490243E+0
4.336920E+0
4.183596E+0
4.030272E+0
3.953610E+0
3.800286E+0
3.646962E+0
3.493638E+0
3.340314E+0
3.110328E+0
2.957005E+0
2.880343E+0
2.803681E+0
2.650357E+0
2.420371E+0
2.267047E+0
2.113723E+0
2.037061E+0
1.883737E+0
1.807075E+0
1.730413E+0
1.653752E+0
1.730413E+0
1.883737E+0
2.037061E+0
2.113723E+0
2.113723E+0
2.037061E+0
2.037061E+0
2.113723E+0
2.267047E+0
2.343709E+0
2.420371E+0
2.497033E+0
2.573695E+0
2.650357E+0
2.727019E+0
2.803681E+0
2.957005E+0
3.110328E+0
3.340314E+0
3.493638E+0
3.570300E+0
3.723624E+0
3.800286E+0
3.876948E+0
3.953610E+0
4.030272E+0
4.106934E+0
4.260258E+0
4.336920E+0
4.413581E+0
4.490243E+0
4.566905E+0
4.490243E+0
4.490243E+0
4.566905E+0
4.720229E+0
4.720229E+0
4.720229E+0
4.643567E+0
4.643567E+0
4.720229E+0
4.643567E+0
4.490243E+0
4.336920E+0
4.336920E+0
4.336920E+0
4.336920E+0
4.183596E+0
4.106934E+0
4.030272E+0
4.030272E+0
4.030272E+0
3.953610E+0
3.876948E+0
3.723624E+0
3.723624E+0
3.646962E+0
3.570300E+0
3.493638E+0
3.570300E+0
3.800286E+0
3.876948E+0
3.723624E+0
3.493638E+0
3.493638E+0
3.493638E+0
3.570300E+0
3.570300E+0
3.493638E+0
3.493638E+0
3.570300E+0
3.646962E+0
3.646962E+0
3.646962E+0
3.570300E+0
3.570300E+0
3.646962E+0
3.723624E+0
3.723624E+0
3.800286E+0
3.876948E+0
3.953610E+0
4.030272E+0
4.183596E+0
4.260258E+0
4.260258E+0
4.260258E+0
4.336920E+0
4.490243E+0
4.490243E+0
4.490243E+0
4.413581E+0
4.490243E+0
4.566905E+0
4.643567E+0
4.720229E+0
4.796891E+0
4.873553E+0
4.873553E+0
4.720229E+0
4.720229E+0
4.873553E+0
5.103539E+0
5.180201E+0
5.026877E+0
4.720229E+0
4.643567E+0
4.796891E+0
4.873553E+0
4.796891E+0
4.720229E+0
4.720229E+0
4.796891E+0
4.796891E+0
4.720229E+0
4.643567E+0
4.566905E+0
4.490243E+0
4.413581E+0
4.413581E+0
4.413581E+0
4.413581E+0
4.336920E+0
4.183596E+0
4.106934E+0
4.030272E+0
4.030272E+0
3.953610E+0
3.876948E+0
3.723624E+0
3.723624E+0
3.723624E+0
3.800286E+0
3.800286E+0
3.800286E+0
3.723624E+0
3.646962E+0
3.723624E+0
3.876948E+0
3.800286E+0
3.493638E+0
3.263652E+0
3.263652E+0
3.416976E+0
3.493638E+0
3.416976E+0
3.340314E+0
3.416976E+0
3.570300E+0
3.570300E+0
3.570300E+0
3.570300E+0
3.646962E+0
3.646962E+0
3.876948E+0
4.183596E+0
4.260258E+0
4.106934E+0
3.953610E+0
3.953610E+0
4.030272E+0
4.106934E+0
4.106934E+0
4.183596E+0
4.183596E+0
4.336920E+0
4.490243E+0
4.566905E+0
4.566905E+0
4.566905E+0
4.643567E+0
4.796891E+0
4.950215E+0
4.950215E+0
4.950215E+0
4.873553E+0
4.873553E+0
4.950215E+0
4.950215E+0
5.026877E+0
5.026877E+0
4.950215E+0
4.873553E+0
4.796891E+0
4.796891E+0
4.796891E+0
4.796891E+0
4.720229E+0
4.643567E+0
4.566905E+0
4.566905E+0
4.490243E+0
4.413581E+0
4.336920E+0
4.336920E+0
4.413581E+0
4.413581E+0
4.413581E+0
4.413581E+0
4.413581E+0
4.413581E+0
4.336920E+0
4.260258E+0
4.106934E+0
4.106934E+0
4.030272E+0
4.183596E+0
4.720229E+0
5.103539E+0
4.873553E+0
4.260258E+0
3.876948E+0
3.953610E+0
4.183596E+0
4.260258E+0
4.183596E+0
4.183596E+0
4.260258E+0
4.336920E+0
4.413581E+0
4.413581E+0
4.490243E+0
4.413581E+0
4.413581E+0
4.490243E+0
4.643567E+0
4.720229E+0
4.720229E+0
4.720229E+0
4.720229E+0
4.796891E+0
4.873553E+0
4.950215E+0
4.950215E+0
4.950215E+0
4.950215E+0
5.026877E+0
5.103539E+0
5.026877E+0
5.026877E+0
5.103539E+0
5.103539E+0
5.103539E+0
5.103539E+0
5.103539E+0
5.180201E+0
5.256863E+0
5.333525E+0
5.333525E+0
5.333525E+0
5.256863E+0
5.180201E+0
5.103539E+0
5.026877E+0
5.103539E+0
5.026877E+0
4.950215E+0
4.873553E+0
4.796891E+0
4.873553E+0
4.873553E+0
4.873553E+0
4.796891E+0
4.643567E+0
4.566905E+0
4.566905E+0
4.566905E+0
4.643567E+0
4.643567E+0
4.490243E+0
4.413581E+0
4.336920E+0
4.413581E+0
4.413581E+0
4.413581E+0
4.490243E+0
4.490243E+0
4.413581E+0
4.336920E+0
4.183596E+0
4.260258E+0
4.260258E+0
4.336920E+0
4.336920E+0
4.413581E+0
4.643567E+0
4.796891E+0
4.720229E+0
4.566905E+0
4.490243E+0
4.490243E+0
4.490243E+0
4.413581E+0
4.336920E+0
4.336920E+0
4.413581E+0
4.413581E+0
4.336920E+0
4.260258E+0
4.260258E+0
4.183596E+0
4.106934E+0
4.030272E+0
3.953610E+0
3.953610E+0
3.876948E+0
3.876948E+0
3.876948E+0
3.876948E+0
3.876948E+0
3.876948E+0
3.800286E+0
3.723624E+0
3.723624E+0
3.723624E+0
3.646962E+0
3.570300E+0
3.493638E+0
3.416976E+0
3.263652E+0
3.263652E+0
3.263652E+0
3.186990E+0
3.110328E+0
3.033667E+0
2.957005E+0
2.957005E+0
2.957005E+0
2.803681E+0
2.727019E+0
2.650357E+0
2.650357E+0
2.727019E+0
2.727019E+0
2.803681E+0
2.803681E+0
2.727019E+0
2.650357E+0
2.573695E+0
2.573695E+0
2.573695E+0
2.573695E+0
2.573695E+0
2.497033E+0
2.343709E+0
2.420371E+0
2.497033E+0
2.573695E+0
2.573695E+0
2.497033E+0
2.343709E+0
2.267047E+0
2.343709E+0
2.420371E+0
2.420371E+0
2.343709E+0
2.267047E+0
2.343709E+0
2.420371E+0
2.343709E+0
2.267047E+0
2.190385E+0
2.190385E+0
2.113723E+0
2.037061E+0
2.037061E+0
2.113723E+0
2.190385E+0
2.190385E+0
2.113723E+0
1.960399E+0
1.883737E+0
1.730413E+0
1.653752E+0
1.653752E+0
1.730413E+0
1.807075E+0
1.807075E+0
1.730413E+0
1.807075E+0
1.883737E+0
1.883737E+0
1.730413E+0
1.730413E+0
1.730413E+0
1.807075E+0
1.960399E+0
1.960399E+0
2.037061E+0
2.190385E+0
2.267047E+0
2.420371E+0
2.420371E+0
2.420371E+0
2.573695E+0
2.727019E+0
2.803681E+0
2.497033E+0
2.113723E+0
1.883737E+0
1.807075E+0
1.807075E+0
1.807075E+0
1.883737E+0
2.113723E+0
2.267047E+0
2.267047E+0
2.190385E+0
2.037061E+0
1.883737E+0
1.653752E+0
1.500428E+0
1.347104E+0
1.193780E+0
1.193780E+0
1.270442E+0
1.270442E+0
1.270442E+0
1.270442E+0
1.193780E+0
1.040456E+0
8.871321E-1
6.571462E-1
4.271604E-1
3.504986E-1
2.738365E-1
2.738365E-1
1.971746E-1
1.971746E-1
1.971746E-1
1.205127E-1
-1.094732E-1
-2.627971E-1
-3.394589E-1
-4.927828E-1
-5.694447E-1
-7.994306E-1
-8.760927E-1
-8.760927E-1
-7.994306E-1
-7.227688E-1
-7.227688E-1
-7.227688E-1
-7.227688E-1
-7.994306E-1
-8.760927E-1
-1.029416E+0
-1.106079E+0
-1.182740E+0
-1.182740E+0
-1.029416E+0
-8.760927E-1
-7.227688E-1
-6.461070E-1
-7.227688E-1
-7.994306E-1
-8.760927E-1
-9.527545E-1
-1.029416E+0
-1.106079E+0
-1.259402E+0
-1.336064E+0
-1.259402E+0
-1.029416E+0
-7.994306E-1
-5.694447E-1
-4.161210E-1
-5.694447E-1
-7.994306E-1
-9.527545E-1
-9.527545E-1
-1.029416E+0
-1.182740E+0
-1.259402E+0
-1.259402E+0
-1.182740E+0
-1.182740E+0
-1.182740E+0
-1.182740E+0
-1.182740E+0
-1.259402E+0
-1.259402E+0
-1.412726E+0
-1.489388E+0
-1.642712E+0
-1.872698E+0
-2.026022E+0
-2.179346E+0
-2.102684E+0
-2.026022E+0
-2.026022E+0
-2.102684E+0
-2.256007E+0
-2.409332E+0
-2.562656E+0
-2.715979E+0
-2.869303E+0
-3.099289E+0
-3.329275E+0
-3.405937E+0
-3.482599E+0
-3.482599E+0
-3.559261E+0
-3.559261E+0
-3.635922E+0
-3.712585E+0
-3.789247E+0
-3.942570E+0
-4.095894E+0
-4.172557E+0
-4.249218E+0
-4.325880E+0
-4.325880E+0
-4.325880E+0
-4.325880E+0
-4.249218E+0
-4.172557E+0
-4.172557E+0
-4.325880E+0
-4.555865E+0
-4.632527E+0
-4.632527E+0
-4.555865E+0
-4.479204E+0
-4.402542E+0
-4.402542E+0
-4.555865E+0
-4.632527E+0
-4.555865E+0
-4.479204E+0
-4.555865E+0
-4.632527E+0
-4.632527E+0
-4.555865E+0
-4.555865E+0
-4.479204E+0
-4.402542E+0
-4.402542E+0
-4.402542E+0
-4.479204E+0
-4.632527E+0
-4.632527E+0
-4.632527E+0
-4.632527E+0
-4.632527E+0
-4.632527E+0
-4.632527E+0
-4.632527E+0
-4.632527E+0
-4.555865E+0
-4.555865E+0
-4.555865E+0
-4.632527E+0
-4.632527E+0
-4.555865E+0
-4.479204E+0
-4.555865E+0
-4.632527E+0
-4.632527E+0
-4.632527E+0
-4.632527E+0
-4.555865E+0
-4.555865E+0
-4.479204E+0
-4.479204E+0
-4.402542E+0
-4.402542E+0
-4.402542E+0
-4.479204E+0
-4.479204E+0
-4.479204E+0
-4.402542E+0
-4.325880E+0
-4.402542E+0
-4.402542E+0
-4.402542E+0
-4.325880E+0
-4.325880E+0
-4.325880E+0
-4.325880E+0
-4.249218E+0
-4.249218E+0
-4.172557E+0
-4.095894E+0
-4.019232E+0
-3.942570E+0
-3.942570E+0
-4.019232E+0
-4.095894E+0
-4.402542E+0
-4.479204E+0
-4.172557E+0
-3.942570E+0
-3.789247E+0
-3.789247E+0
-3.712585E+0
-3.635922E+0
-3.635922E+0
-3.635922E+0
-3.482599E+0
-3.329275E+0
-3.329275E+0
-3.559261E+0
-3.789247E+0
-3.789247E+0
-3.635922E+0
-3.559261E+0
-3.559261E+0
-3.559261E+0
-3.329275E+0
-3.099289E+0
-3.175951E+0
-3.559261E+0
-3.865908E+0
-3.865908E+0
-3.712585E+0
-3.635922E+0
-3.712585E+0
-3.712585E+0
-3.635922E+0
-3.635922E+0
-3.635922E+0
-3.789247E+0
-3.865908E+0
-3.789247E+0
-3.712585E+0
-3.712585E+0
-3.712585E+0
-3.789247E+0
-3.712585E+0
-3.712585E+0
-3.635922E+0
-3.635922E+0
-3.712585E+0
-3.712585E+0
-3.789247E+0
-3.712585E+0
-3.712585E+0
-3.635922E+0
-3.635922E+0
-3.712585E+0
-3.789247E+0
-3.789247E+0
-3.712585E+0
-3.559261E+0
-3.252613E+0
-3.099289E+0
-3.329275E+0
-3.712585E+0
-3.789247E+0
-3.635922E+0
-3.482599E+0
-3.482599E+0
-3.559261E+0
-3.559261E+0
-3.482599E+0
-3.405937E+0
-3.482599E+0
-3.559261E+0
-3.482599E+0
-3.482599E+0
-3.482599E+0
-3.559261E+0
-3.559261E+0
-3.559261E+0
-3.482599E+0
-3.329275E+0
-3.252613E+0
-3.252613E+0
-3.252613E+0
-3.175951E+0
-3.099289E+0
-3.022627E+0
-3.022627E+0
-3.099289E+0
-3.175951E+0
-3.329275E+0
-3.252613E+0
-3.099289E+0
-2.945965E+0
-2.792641E+0
-2.715979E+0
-2.639317E+0
-2.715979E+0
-2.715979E+0
-2.639317E+0
-2.485993E+0
-2.256007E+0
-2.179346E+0
-2.179346E+0
-2.179346E+0
-2.179346E+0
-2.102684E+0
-2.102684E+0
-2.102684E+0
-2.102684E+0
-2.026022E+0
-2.026022E+0
-2.026022E+0
-1.949360E+0
-1.949360E+0
-1.949360E+0
-1.872698E+0
-1.872698E+0
-1.949360E+0
-2.026022E+0
-2.102684E+0
-2.102684E+0
-2.179346E+0
-2.256007E+0
-2.256007E+0
-2.102684E+0
-1.949360E+0
-1.949360E+0
-2.102684E+0
-2.256007E+0
-2.409332E+0
-2.562656E+0
-2.485993E+0
-2.409332E+0
-2.409332E+0
-2.485993E+0
-2.562656E+0
-2.562656E+0
-2.639317E+0
-2.715979E+0
-2.792641E+0
-2.945965E+0
-3.022627E+0
-3.099289E+0
-3.175951E+0
-3.252613E+0
-3.329275E+0
-3.329275E+0
-3.329275E+0
-3.329275E+0
-3.329275E+0
-3.252613E+0
-3.252613E+0
-3.329275E+0
-3.405937E+0
-3.559261E+0
-3.635922E+0
-3.712585E+0
-3.712585E+0
-3.635922E+0
-3.635922E+0
-3.559261E+0
-3.405937E+0
-3.329275E+0
-3.329275E+0
-3.405937E+0
-3.559261E+0
-3.635922E+0
-3.559261E+0
-3.482599E+0
-3.482599E+0
-3.405937E+0
-3.252613E+0
-3.099289E+0
-2.945965E+0
-2.945965E+0
-2.945965E+0
-2.869303E+0
-2.792641E+0
-2.792641E+0
-2.792641E+0
-2.869303E+0
-2.945965E+0
-3.022627E+0
-3.022627E+0
-2.945965E+0
-2.869303E+0
-2.792641E+0
-2.792641E+0
-2.945965E+0
-3.099289E+0
-3.329275E+0
-3.405937E+0
-3.482599E+0
-3.482599E+0
-3.482599E+0
-3.635922E+0
-3.789247E+0
-3.865908E+0
-3.865908E+0
-3.942570E+0
-4.019232E+0
-4.019232E+0
-4.019232E+0
-4.019232E+0
-4.095894E+0
-4.172557E+0
-4.172557E+0
-4.172557E+0
-4.095894E+0
-4.019232E+0
-3.942570E+0
-3.789247E+0
-3.712585E+0
-3.635922E+0
-3.559261E+0
-3.482599E+0
-3.405937E+0
-3.329275E+0
-3.329275E+0
-3.252613E+0
-3.099289E+0
-2.869303E+0
-2.639317E+0
-2.485993E+0
-2.332670E+0
-2.179346E+0
-2.026022E+0
-1.872698E+0
-1.719374E+0
-1.642712E+0
-1.642712E+0
-1.642712E+0
-1.489388E+0
-1.259402E+0
-9.527545E-1
-6.461070E-1
-4.927828E-1
-4.161210E-1
-3.394589E-1
-2.627971E-1
-1.861353E-1
-1.094732E-1
4.385066E-2
2.738365E-1
4.271604E-1
5.038223E-1
5.804843E-1
7.338082E-1
8.871321E-1
1.040456E+0
1.193780E+0
1.347104E+0
1.500428E+0
1.577090E+0
1.653752E+0
1.730413E+0
1.883737E+0
2.113723E+0
2.343709E+0
2.573695E+0
2.650357E+0
2.650357E+0
2.727019E+0
2.803681E+0
2.880343E+0
2.957005E+0
3.033667E+0
3.186990E+0
3.263652E+0
3.416976E+0
3.570300E+0
3.723624E+0
3.800286E+0
3.723624E+0
3.646962E+0
3.723624E+0
3.800286E+0
4.030272E+0
4.260258E+0
4.413581E+0
4.336920E+0
4.106934E+0
3.953610E+0
3.953610E+0
4.030272E+0
4.030272E+0
4.030272E+0
4.030272E+0
4.030272E+0
4.030272E+0
4.336920E+0
5.333525E+0
5.870158E+0
5.256863E+0
4.106934E+0
3.493638E+0
3.723624E+0
4.106934E+0
4.183596E+0
3.876948E+0
3.570300E+0
3.493638E+0
3.570300E+0
3.646962E+0
3.646962E+0
3.570300E+0
3.493638E+0
3.646962E+0
3.723624E+0
3.646962E+0
3.340314E+0
3.033667E+0
2.957005E+0
2.957005E+0
2.880343E+0
2.727019E+0
2.573695E+0
2.497033E+0
2.573695E+0
2.650357E+0
2.573695E+0
2.420371E+0
2.190385E+0
2.113723E+0
2.190385E+0
2.190385E+0
2.037061E+0
1.883737E+0
1.807075E+0
1.807075E+0
1.807075E+0
1.653752E+0
1.577090E+0
1.500428E+0
1.577090E+0
1.500428E+0
1.423766E+0
1.347104E+0
1.347104E+0
1.270442E+0
1.193780E+0
1.117118E+0
1.040456E+0
9.637940E-1
8.871321E-1
7.338082E-1
5.804843E-1
5.038223E-1
5.038223E-1
4.271604E-1
3.504986E-1
2.738365E-1
3.504986E-1
3.504986E-1
3.504986E-1
1.205127E-1
4.385066E-2
1.205127E-1
2.738365E-1
2.738365E-1
1.971746E-1
2.738365E-1
4.271604E-1
5.038223E-1
5.038223E-1
5.038223E-1
5.804843E-1
6.571462E-1
8.104701E-1
8.871321E-1
9.637940E-1
1.040456E+0
1.193780E+0
1.270442E+0
1.423766E+0
1.500428E+0
1.577090E+0
1.653752E+0
1.807075E+0
1.807075E+0
1.807075E+0
1.730413E+0
1.730413E+0
1.730413E+0
1.730413E+0
1.807075E+0
1.807075E+0
1.883737E+0
1.883737E+0
1.960399E+0
2.113723E+0
2.190385E+0
2.113723E+0
1.960399E+0
1.883737E+0
1.883737E+0
1.807075E+0
1.807075E+0
1.730413E+0
1.807075E+0
1.883737E+0
1.883737E+0
1.807075E+0
1.730413E+0
1.730413E+0
1.730413E+0
1.730413E+0
1.653752E+0
1.577090E+0
1.500428E+0
1.500428E+0
1.500428E+0
1.577090E+0
1.730413E+0
1.730413E+0
1.730413E+0
1.577090E+0
1.500428E+0
1.500428E+0
1.423766E+0
1.347104E+0
1.270442E+0
1.270442E+0
1.347104E+0
1.347104E+0
1.193780E+0
1.117118E+0
1.500428E+0
1.807075E+0
1.423766E+0
7.338082E-1
2.738365E-1
3.504986E-1
5.804843E-1
6.571462E-1
5.804843E-1
5.038223E-1
5.804843E-1
7.338082E-1
8.871321E-1
9.637940E-1
9.637940E-1
8.871321E-1
8.104701E-1
7.338082E-1
7.338082E-1
8.104701E-1
1.040456E+0
1.117118E+0
1.270442E+0
1.807075E+0
2.727019E+0
3.340314E+0
2.420371E+0
1.205127E-1
-1.719374E+0
-1.336064E+0
2.738365E-1
8.871321E-1
-3.281117E-2
-5.694447E-1
5.038223E-1
2.267047E+0
2.420371E+0
1.040456E+0
2.738365E-1
8.104701E-1
1.270442E+0
5.804843E-1
-3.394589E-1
-2.627971E-1
5.038223E-1
7.338082E-1
4.385066E-2
-2.627971E-1
3.504986E-1
1.117118E+0
1.040456E+0
6.571462E-1
8.871321E-1
1.730413E+0
2.190385E+0
2.037061E+0
1.653752E+0
1.500428E+0
1.423766E+0
1.270442E+0
1.193780E+0
1.500428E+0
2.267047E+0
2.957005E+0
3.416976E+0
3.723624E+0
4.030272E+0
4.183596E+0
3.953610E+0
3.570300E+0
3.186990E+0
3.033667E+0
2.803681E+0
2.803681E+0
3.033667E+0
3.570300E+0
4.183596E+0
4.566905E+0
4.720229E+0
4.873553E+0
4.950215E+0
4.796891E+0
4.413581E+0
3.953610E+0
3.646962E+0
3.416976E+0
3.493638E+0
3.723624E+0
4.030272E+0
4.260258E+0
4.490243E+0
4.490243E+0
4.413581E+0
4.413581E+0
4.336920E+0
4.106934E+0
3.723624E+0
3.416976E+0
3.340314E+0
3.646962E+0
3.953610E+0
4.336920E+0
4.490243E+0
4.643567E+0
4.490243E+0
4.183596E+0
3.723624E+0
3.340314E+0
3.033667E+0
2.803681E+0
2.497033E+0
2.497033E+0
2.727019E+0
3.186990E+0
3.646962E+0
3.876948E+0
3.876948E+0
3.493638E+0
3.033667E+0
2.420371E+0
1.807075E+0
1.347104E+0
1.193780E+0
1.347104E+0
1.500428E+0
1.807075E+0
2.190385E+0
2.497033E+0
2.650357E+0
2.497033E+0
2.037061E+0
1.423766E+0
8.104701E-1
3.504986E-1
2.738365E-1
3.504986E-1
6.571462E-1
9.637940E-1
1.347104E+0
1.653752E+0
1.807075E+0
1.807075E+0
1.577090E+0
1.193780E+0
6.571462E-1
2.738365E-1
4.385066E-2
1.971746E-1
4.271604E-1
7.338082E-1
9.637940E-1
1.270442E+0
1.423766E+0
1.500428E+0
1.347104E+0
1.117118E+0
8.871321E-1
5.038223E-1
1.971746E-1
2.738365E-1
5.038223E-1
8.104701E-1
1.040456E+0
1.347104E+0
1.653752E+0
1.730413E+0
1.500428E+0
1.193780E+0
9.637940E-1
8.104701E-1
6.571462E-1
6.571462E-1
7.338082E-1
9.637940E-1
1.423766E+0
1.807075E+0
1.960399E+0
1.960399E+0
1.653752E+0
1.347104E+0
1.117118E+0
1.040456E+0
9.637940E-1
8.104701E-1
7.338082E-1
8.104701E-1
1.117118E+0
1.347104E+0
1.500428E+0
1.500428E+0
1.423766E+0
1.270442E+0
1.117118E+0
9.637940E-1
8.104701E-1
7.338082E-1
7.338082E-1
9.637940E-1
1.193780E+0
1.347104E+0
1.500428E+0
1.577090E+0
1.577090E+0
1.577090E+0
1.423766E+0
1.577090E+0
1.730413E+0
1.653752E+0
1.423766E+0
1.193780E+0
1.270442E+0
1.577090E+0
1.730413E+0
1.730413E+0
1.653752E+0
1.500428E+0
1.423766E+0
1.347104E+0
1.270442E+0
1.270442E+0
1.270442E+0
1.347104E+0
1.423766E+0
1.423766E+0
1.423766E+0
1.423766E+0
1.423766E+0
1.423766E+0
1.347104E+0
1.270442E+0
1.193780E+0
1.270442E+0
1.423766E+0
1.500428E+0
1.653752E+0
1.730413E+0
1.730413E+0
1.730413E+0
1.653752E+0
1.730413E+0
1.883737E+0
1.960399E+0
2.037061E+0
2.113723E+0
2.190385E+0
2.343709E+0
2.497033E+0
2.727019E+0
2.880343E+0
3.033667E+0
3.186990E+0
3.263652E+0
3.340314E+0
3.340314E+0
3.493638E+0
3.570300E+0
3.646962E+0
3.723624E+0
3.800286E+0
3.953610E+0
4.106934E+0
4.183596E+0
4.336920E+0
4.413581E+0
4.413581E+0
4.336920E+0
4.413581E+0
4.490243E+0
4.643567E+0
4.643567E+0
4.566905E+0
4.566905E+0
4.643567E+0
4.796891E+0
4.873553E+0
4.796891E+0
4.643567E+0
4.566905E+0
4.643567E+0
4.720229E+0
4.720229E+0
4.720229E+0
4.950215E+0
5.333525E+0
5.410187E+0
5.180201E+0
4.950215E+0
4.950215E+0
5.103539E+0
5.180201E+0
5.103539E+0
5.026877E+0
4.950215E+0
4.950215E+0
4.873553E+0
4.873553E+0
4.873553E+0
5.026877E+0
5.103539E+0
5.180201E+0
5.026877E+0
4.796891E+0
4.720229E+0
4.796891E+0
4.873553E+0
4.873553E+0
4.950215E+0
4.950215E+0
5.026877E+0
4.950215E+0
4.950215E+0
4.873553E+0
4.796891E+0
4.720229E+0
4.643567E+0
4.643567E+0
4.643567E+0
4.643567E+0
4.566905E+0
4.643567E+0
4.643567E+0
4.720229E+0
4.720229E+0
4.643567E+0
4.566905E+0
4.490243E+0
4.490243E+0
4.413581E+0
4.336920E+0
4.336920E+0
4.413581E+0
4.413581E+0
4.490243E+0
4.490243E+0
4.490243E+0
4.413581E+0
4.260258E+0
4.183596E+0
4.183596E+0
4.183596E+0
4.183596E+0
4.183596E+0
4.260258E+0
4.413581E+0
4.490243E+0
4.490243E+0
4.490243E+0
4.490243E+0
4.643567E+0
4.643567E+0
4.720229E+0
4.720229E+0
4.720229E+0
4.720229E+0
4.720229E+0
4.796891E+0
4.873553E+0
5.026877E+0
5.180201E+0
5.563511E+0
5.793497E+0
5.640173E+0
5.410187E+0
5.410187E+0
5.486849E+0
5.640173E+0
5.793497E+0
5.870158E+0
5.946820E+0
6.100144E+0
6.330130E+0
6.483454E+0
6.560116E+0
6.636778E+0
6.866764E+0
7.173411E+0
7.326736E+0
7.250073E+0
7.020087E+0
7.020087E+0
7.096749E+0
7.250073E+0
7.480059E+0
7.633383E+0
7.633383E+0
7.480059E+0
7.480059E+0
7.556721E+0
7.633383E+0
7.710045E+0
7.710045E+0
7.710045E+0
7.786707E+0
7.863369E+0
8.016692E+0
8.093354E+0
8.246678E+0
8.323340E+0
8.323340E+0
8.323340E+0
8.323340E+0
8.400003E+0
8.476665E+0
8.553327E+0
8.706651E+0
8.783312E+0
8.859974E+0
8.859974E+0
8.936636E+0
8.936636E+0
8.936636E+0
9.013298E+0
9.013298E+0
9.089960E+0
9.089960E+0
9.166622E+0
9.166622E+0
9.166622E+0
9.166622E+0
9.243284E+0
9.319946E+0
9.396607E+0
9.396607E+0
9.396607E+0
9.396607E+0
9.549932E+0
9.703256E+0
9.856580E+0
1.000990E+1
1.016323E+1
1.031655E+1
1.039321E+1
1.031655E+1
1.023989E+1
1.016323E+1
1.016323E+1
1.023989E+1
1.023989E+1
1.023989E+1
1.023989E+1
1.031655E+1
1.039321E+1
1.062320E+1
1.077652E+1
1.085319E+1
1.077652E+1
1.077652E+1
1.077652E+1
1.092985E+1
1.115983E+1
1.100651E+1
1.069986E+1
1.039321E+1
1.046988E+1
1.077652E+1
1.115983E+1
1.131316E+1
1.131316E+1
1.123650E+1
1.108317E+1
1.092985E+1
1.085319E+1
1.077652E+1
1.069986E+1
1.069986E+1
1.077652E+1
1.085319E+1
1.092985E+1
1.092985E+1
1.092985E+1
1.085319E+1
1.092985E+1
1.092985E+1
1.092985E+1
1.085319E+1
1.077652E+1
1.085319E+1
1.092985E+1
1.100651E+1
1.100651E+1
1.108317E+1
1.115983E+1
1.123650E+1
1.131316E+1
1.123650E+1
1.100651E+1
1.077652E+1
1.069986E+1
1.069986E+1
1.085319E+1
1.092985E+1
1.108317E+1
1.138982E+1
1.154314E+1
1.146648E+1
1.115983E+1
1.092985E+1
1.085319E+1
1.069986E+1
1.054654E+1
1.039321E+1
1.046988E+1
1.054654E+1
1.046988E+1
1.031655E+1
1.023989E+1
1.016323E+1
1.008657E+1
1.000990E+1
9.933241E+0
9.779918E+0
9.626594E+0
9.473269E+0
9.396607E+0
9.319946E+0
9.243284E+0
9.089960E+0
9.013298E+0
8.936636E+0
8.783312E+0
8.553327E+0
8.400003E+0
8.246678E+0
8.016692E+0
7.863369E+0
7.710045E+0
7.480059E+0
7.403398E+0
7.326736E+0
7.403398E+0
7.326736E+0
7.173411E+0
6.943425E+0
6.713440E+0
6.483454E+0
6.330130E+0
6.253468E+0
6.176806E+0
6.100144E+0
6.023482E+0
5.870158E+0
5.793497E+0
5.793497E+0
5.793497E+0
5.793497E+0
5.640173E+0
5.410187E+0
5.180201E+0
5.103539E+0
5.256863E+0
5.256863E+0
5.103539E+0
4.873553E+0
4.720229E+0
4.643567E+0
4.720229E+0
4.643567E+0
4.643567E+0
4.566905E+0
4.490243E+0
4.413581E+0
4.336920E+0
4.336920E+0
4.413581E+0
4.490243E+0
4.566905E+0
4.490243E+0
4.490243E+0
4.490243E+0
4.490243E+0
4.490243E+0
4.490243E+0
4.566905E+0
4.643567E+0
4.643567E+0
4.720229E+0
4.720229E+0
4.720229E+0
4.796891E+0
4.873553E+0
5.026877E+0
5.103539E+0
5.180201E+0
5.256863E+0
5.180201E+0
5.180201E+0
5.180201E+0
5.333525E+0
5.486849E+0
5.563511E+0
5.640173E+0
5.640173E+0
5.563511E+0
5.486849E+0
5.563511E+0
5.640173E+0
5.640173E+0
5.563511E+0
5.486849E+0
5.563511E+0
5.563511E+0
5.486849E+0
5.486849E+0
5.486849E+0
5.563511E+0
5.563511E+0
5.563511E+0
5.410187E+0
5.256863E+0
5.256863E+0
5.256863E+0
5.180201E+0
5.180201E+0
5.103539E+0
5.103539E+0
5.103539E+0
5.026877E+0
5.103539E+0
5.103539E+0
5.103539E+0
5.026877E+0
5.103539E+0
5.103539E+0
5.180201E+0
5.180201E+0
5.103539E+0
5.026877E+0
4.873553E+0
4.643567E+0
4.643567E+0
5.256863E+0
6.100144E+0
6.560116E+0
6.483454E+0
6.176806E+0
6.100144E+0
6.100144E+0
5.946820E+0
5.793497E+0
6.023482E+0
6.483454E+0
6.636778E+0
6.560116E+0
6.560116E+0
6.943425E+0
7.326736E+0
7.403398E+0
7.403398E+0
7.480059E+0
7.786707E+0
8.093354E+0
8.016692E+0
7.940031E+0
7.863369E+0
7.940031E+0
7.863369E+0
7.710045E+0
7.710045E+0
7.863369E+0
8.170017E+0
8.323340E+0
8.553327E+0
8.706651E+0
8.706651E+0
8.400003E+0
7.940031E+0
7.633383E+0
7.480059E+0
7.326736E+0
7.173411E+0
7.096749E+0
7.173411E+0
7.326736E+0
7.556721E+0
7.786707E+0
8.016692E+0
8.093354E+0
8.016692E+0
7.786707E+0
7.633383E+0
7.556721E+0
7.403398E+0
7.250073E+0
7.096749E+0
7.173411E+0
7.403398E+0
7.633383E+0
7.863369E+0
8.016692E+0
8.093354E+0
8.093354E+0
7.940031E+0
7.786707E+0
7.556721E+0
7.480059E+0
7.403398E+0
7.326736E+0
7.326736E+0
7.480059E+0
7.633383E+0
7.710045E+0
7.710045E+0
7.633383E+0
7.403398E+0
7.250073E+0
7.096749E+0
6.943425E+0
6.866764E+0
6.713440E+0
6.560116E+0
6.406792E+0
6.406792E+0
6.406792E+0
6.483454E+0
6.483454E+0
6.483454E+0
6.406792E+0
6.253468E+0
6.023482E+0
5.870158E+0
5.716834E+0
5.640173E+0
5.716834E+0
5.716834E+0
5.716834E+0
5.716834E+0
5.716834E+0
5.716834E+0
5.640173E+0
5.563511E+0
5.410187E+0
5.256863E+0
5.180201E+0
5.256863E+0
5.410187E+0
5.410187E+0
5.256863E+0
5.026877E+0
5.026877E+0
5.103539E+0
4.950215E+0
4.796891E+0
4.643567E+0
4.566905E+0
4.566905E+0
4.566905E+0
4.413581E+0
4.336920E+0
4.336920E+0
4.413581E+0
4.336920E+0
4.260258E+0
4.260258E+0
4.260258E+0
4.260258E+0
4.260258E+0
4.260258E+0
4.260258E+0
4.183596E+0
4.030272E+0
3.876948E+0
3.876948E+0
3.876948E+0
3.876948E+0
3.953610E+0
4.030272E+0
4.183596E+0
4.260258E+0
4.260258E+0
4.183596E+0
4.183596E+0
4.183596E+0
4.336920E+0
4.336920E+0
4.336920E+0
4.336920E+0
4.336920E+0
4.336920E+0
4.490243E+0
4.566905E+0
4.643567E+0
4.643567E+0
4.643567E+0
4.643567E+0
4.643567E+0
4.643567E+0
4.643567E+0
4.643567E+0
4.643567E+0
4.643567E+0
4.643567E+0
4.720229E+0
4.720229E+0
4.643567E+0
4.566905E+0
4.566905E+0
4.566905E+0
4.566905E+0
4.490243E+0
4.490243E+0
4.566905E+0
4.566905E+0
4.643567E+0
4.643567E+0
4.643567E+0
4.566905E+0
4.566905E+0
4.490243E+0
4.490243E+0
4.490243E+0
4.413581E+0
4.260258E+0
4.183596E+0
4.106934E+0
4.106934E+0
4.106934E+0
4.030272E+0
4.030272E+0
3.953610E+0
4.030272E+0
4.106934E+0
4.106934E+0
4.106934E+0
4.030272E+0
3.876948E+0
3.723624E+0
3.723624E+0
3.646962E+0
3.646962E+0
3.646962E+0
3.646962E+0
3.646962E+0
3.646962E+0
3.723624E+0
3.800286E+0
3.723624E+0
3.570300E+0
3.416976E+0
3.416976E+0
3.416976E+0
3.340314E+0
3.263652E+0
3.110328E+0
3.033667E+0
3.033667E+0
3.033667E+0
3.033667E+0
2.880343E+0
2.803681E+0
2.803681E+0
2.803681E+0
2.803681E+0
2.803681E+0
2.727019E+0
2.650357E+0
2.497033E+0
2.420371E+0
2.420371E+0
2.420371E+0
2.343709E+0
2.267047E+0
2.190385E+0
2.267047E+0
2.267047E+0
2.190385E+0
2.113723E+0
2.037061E+0
2.190385E+0
2.343709E+0
2.267047E+0
1.960399E+0
1.730413E+0
1.807075E+0
1.960399E+0
1.960399E+0
1.883737E+0
1.807075E+0
1.807075E+0
1.807075E+0
1.730413E+0
1.577090E+0
1.500428E+0
1.500428E+0
1.500428E+0
1.500428E+0
1.347104E+0
1.270442E+0
1.270442E+0
1.270442E+0
1.270442E+0
1.270442E+0
1.193780E+0
1.117118E+0
1.040456E+0
9.637940E-1
8.104701E-1
7.338082E-1
7.338082E-1
7.338082E-1
5.804843E-1
5.038223E-1
4.271604E-1
4.271604E-1
4.271604E-1
4.271604E-1
3.504986E-1
2.738365E-1
1.971746E-1
1.971746E-1
1.205127E-1
4.385066E-2
-1.094732E-1
-1.094732E-1
-1.094732E-1
-3.281117E-2
-3.281117E-2
-1.094732E-1
-1.861353E-1
-2.627971E-1
-3.394589E-1
-3.394589E-1
-4.161210E-1
-4.927828E-1
-5.694447E-1
-6.461070E-1
-6.461070E-1
-6.461070E-1
-6.461070E-1
-7.227688E-1
-7.994306E-1
-7.994306E-1
-8.760927E-1
-9.527545E-1
-1.106079E+0
-1.182740E+0
-1.182740E+0
-1.259402E+0
-1.336064E+0
-1.412726E+0
-1.412726E+0
-1.336064E+0
-1.412726E+0
-1.566050E+0
-1.719374E+0
-1.719374E+0
-1.719374E+0
-1.796036E+0
-1.872698E+0
-1.949360E+0
-2.026022E+0
-2.026022E+0
-2.102684E+0
-2.256007E+0
-2.256007E+0
-2.256007E+0
-2.256007E+0
-2.256007E+0
-2.256007E+0
-2.332670E+0
-2.409332E+0
-2.332670E+0
-2.256007E+0
-2.332670E+0
-2.485993E+0
-2.562656E+0
-2.562656E+0
-2.485993E+0
-2.409332E+0
-2.409332E+0
-2.409332E+0
-2.485993E+0
-2.562656E+0
-2.562656E+0
-2.562656E+0
-2.562656E+0
-2.485993E+0
-2.409332E+0
-2.332670E+0
-2.409332E+0
-2.485993E+0
-2.485993E+0
-2.485993E+0
-2.485993E+0
-2.562656E+0
-2.639317E+0
-2.715979E+0
-2.715979E+0
-2.792641E+0
-2.869303E+0
-2.945965E+0
-2.945965E+0
-2.945965E+0
-2.945965E+0
-2.869303E+0
-2.715979E+0
-2.715979E+0
-2.715979E+0
-2.792641E+0
-2.715979E+0
-2.639317E+0
-2.639317E+0
-2.639317E+0
-2.639317E+0
-2.639317E+0
-2.562656E+0
-2.639317E+0
-2.562656E+0
-2.562656E+0
-2.485993E+0
-2.485993E+0
-2.562656E+0
-2.639317E+0
-2.639317E+0
-2.715979E+0
-2.792641E+0
-2.792641E+0
-2.792641E+0
-2.792641E+0
-2.792641E+0
-2.792641E+0
-2.715979E+0
-2.639317E+0
-2.639317E+0
-2.639317E+0
-2.715979E+0
-2.715979E+0
-2.715979E+0
-2.639317E+0
-2.639317E+0
-2.639317E+0
-2.715979E+0
-2.715979E+0
-2.792641E+0
-2.792641E+0
-2.715979E+0
-2.639317E+0
-2.562656E+0
-2.562656E+0
-2.639317E+0
-2.792641E+0
-2.869303E+0
-2.945965E+0
-2.945965E+0
-3.022627E+0
-3.099289E+0
-3.252613E+0
-3.559261E+0
-4.095894E+0
-4.632527E+0
-4.709190E+0
-4.325880E+0
-4.019232E+0
-4.095894E+0
-4.555865E+0
-5.015838E+0
-5.169162E+0
-5.092499E+0
-4.785852E+0
-3.942570E+0
-2.869303E+0
-2.179346E+0
-2.026022E+0
-2.026022E+0
-1.949360E+0
-1.872698E+0
-2.026022E+0
-2.409332E+0
-2.792641E+0
-2.869303E+0
-2.715979E+0
-2.409332E+0
-2.026022E+0
-1.719374E+0
-1.489388E+0
-1.336064E+0
-1.259402E+0
-1.412726E+0
-1.642712E+0
-2.026022E+0
-2.409332E+0
-2.715979E+0
-2.715979E+0
-2.485993E+0
-2.332670E+0
-2.179346E+0
-2.026022E+0
-1.796036E+0
-1.719374E+0
-1.719374E+0
-1.872698E+0
-2.026022E+0
-2.256007E+0
-2.562656E+0
-2.869303E+0
-2.869303E+0
-2.715979E+0
-2.332670E+0
-2.102684E+0
-2.026022E+0
-2.026022E+0
-2.026022E+0
-2.026022E+0
-2.026022E+0
-2.179346E+0
-2.409332E+0
-2.409332E+0
-2.332670E+0
-2.256007E+0
-2.102684E+0
-1.949360E+0
-1.796036E+0
-1.719374E+0
-1.796036E+0
-1.949360E+0
-2.026022E+0
-2.102684E+0
-2.179346E+0
-2.256007E+0
-2.332670E+0
-2.409332E+0
-2.409332E+0
-2.332670E+0
-2.256007E+0
-2.102684E+0
-2.026022E+0
-2.102684E+0
-2.256007E+0
-2.485993E+0
-2.715979E+0
-2.715979E+0
-2.715979E+0
-2.715979E+0
-2.639317E+0
-2.639317E+0
-2.562656E+0
-2.562656E+0
-2.562656E+0
-2.639317E+0
-2.715979E+0
-2.869303E+0
-3.099289E+0
-3.329275E+0
-3.405937E+0
-3.482599E+0
-3.559261E+0
-3.712585E+0
-3.865908E+0
-3.942570E+0
-3.865908E+0
-3.712585E+0
-3.635922E+0
-3.712585E+0
-3.865908E+0
-4.019232E+0
-4.019232E+0
-4.019232E+0
-4.019232E+0
-4.095894E+0
-4.095894E+0
-4.095894E+0
-4.019232E+0
-4.019232E+0
-4.095894E+0
-4.249218E+0
-4.325880E+0
-4.402542E+0
-4.402542E+0
-4.402542E+0
-4.325880E+0
-4.249218E+0
-4.172557E+0
-4.172557E+0
-4.172557E+0
-4.095894E+0
-4.095894E+0
-4.095894E+0
-4.095894E+0
-4.019232E+0
-3.942570E+0
-3.865908E+0
-3.865908E+0
-3.789247E+0
-3.712585E+0
-3.635922E+0
-3.559261E+0
-3.482599E+0
-3.405937E+0
-3.329275E+0
-3.329275E+0
-3.329275E+0
-3.329275E+0
-3.405937E+0
-3.482599E+0
-3.405937E+0
-3.329275E+0
-3.252613E+0
-3.252613E+0
-3.252613E+0
-3.252613E+0
-3.252613E+0
-3.252613E+0
-3.329275E+0
-3.405937E+0
-3.482599E+0
-3.482599E+0
-3.405937E+0
-3.405937E+0
-3.482599E+0
-3.559261E+0
-3.635922E+0
-3.559261E+0
-3.635922E+0
-3.712585E+0
-3.789247E+0
-3.789247E+0
-3.789247E+0
-3.865908E+0
-3.865908E+0
-3.865908E+0
-3.865908E+0
-3.865908E+0
-3.865908E+0
-3.865908E+0
-3.865908E+0
-3.942570E+0
-4.019232E+0
-4.095894E+0
-4.095894E+0
-4.019232E+0
-4.019232E+0
-4.019232E+0
-4.019232E+0
-4.019232E+0
-4.019232E+0
-4.095894E+0
-4.095894E+0
-4.095894E+0
-4.095894E+0
-4.095894E+0
-4.172557E+0
-4.249218E+0
-4.402542E+0
-4.402542E+0
-4.402542E+0
-4.402542E+0
-4.479204E+0
-4.555865E+0
-4.555865E+0
-4.555865E+0
-4.555865E+0
-4.555865E+0
-4.709190E+0
-4.785852E+0
-4.785852E+0
-4.785852E+0
-4.862514E+0
-4.939176E+0
-5.092499E+0
-5.245824E+0
-5.322485E+0
-5.322485E+0
-5.322485E+0
-5.322485E+0
-5.475809E+0
-5.552471E+0
-5.629133E+0
-5.705795E+0
-5.705795E+0
-5.705795E+0
-5.859119E+0
-6.012443E+0
-6.012443E+0
-5.935781E+0
-5.935781E+0
-6.012443E+0
-6.165767E+0
-6.165767E+0
-6.165767E+0
-6.165767E+0
-6.165767E+0
-6.242429E+0
-6.242429E+0
-6.165767E+0
-6.165767E+0
-6.165767E+0
-6.242429E+0
-6.319091E+0
-6.395752E+0
-6.549076E+0
-6.549076E+0
-6.625738E+0
-6.625738E+0
-6.549076E+0
-6.549076E+0
-6.625738E+0
-6.702400E+0
-6.702400E+0
-6.625738E+0
-6.625738E+0
-6.625738E+0
-6.625738E+0
-6.702400E+0
-6.702400E+0
-6.779062E+0
-6.855724E+0
-6.855724E+0
-6.855724E+0
-6.779062E+0
-6.779062E+0
-6.855724E+0
-6.932385E+0
-7.009048E+0
-7.009048E+0
-7.085711E+0
-7.085711E+0
-7.085711E+0
-7.085711E+0
-7.162372E+0
-7.162372E+0
-7.162372E+0
-7.162372E+0
-7.162372E+0
-7.162372E+0
-7.085711E+0
-7.162372E+0
-7.239034E+0
-7.315696E+0
-7.392358E+0
-7.469019E+0
-7.392358E+0
-7.315696E+0
-7.315696E+0
-7.315696E+0
-7.315696E+0
-7.392358E+0
-7.392358E+0
-7.469019E+0
-7.469019E+0
-7.469019E+0
-7.469019E+0
-7.469019E+0
-7.469019E+0
-7.469019E+0
-7.469019E+0
-7.469019E+0
-7.392358E+0
-7.315696E+0
-7.392358E+0
-7.469019E+0
-7.545681E+0
-7.622344E+0
-7.699005E+0
-7.622344E+0
-7.545681E+0
-7.545681E+0
-7.545681E+0
-7.622344E+0
-7.775667E+0
-7.852330E+0
-7.775667E+0
-7.775667E+0
-7.775667E+0
-7.852330E+0
-7.852330E+0
-7.775667E+0
-7.775667E+0
-7.775667E+0
-7.775667E+0
-7.775667E+0
-7.775667E+0
-7.699005E+0
-7.699005E+0
-7.699005E+0
-7.699005E+0
-7.699005E+0
-7.775667E+0
-7.852330E+0
-7.699005E+0
-7.469019E+0
-7.315696E+0
-7.392358E+0
-7.699005E+0
-7.852330E+0
-7.852330E+0
-7.775667E+0
-7.852330E+0
-7.928991E+0
-7.928991E+0
-7.775667E+0
-7.622344E+0
-7.545681E+0
-7.545681E+0
-7.545681E+0
-7.622344E+0
-7.622344E+0
-7.775667E+0
-7.852330E+0
-7.852330E+0
-7.852330E+0
-7.775667E+0
-7.699005E+0
-7.622344E+0
-7.545681E+0
-7.622344E+0
-7.622344E+0
-7.699005E+0
-7.775667E+0
-7.852330E+0
-7.928991E+0
-8.005653E+0
-7.928991E+0
-7.852330E+0
-7.852330E+0
-7.852330E+0
-7.775667E+0
-7.775667E+0
-7.699005E+0
-7.775667E+0
-7.775667E+0
-7.852330E+0
-7.852330E+0
-7.928991E+0
-7.852330E+0
-7.852330E+0
-7.852330E+0
-7.775667E+0
-7.775667E+0
-7.775667E+0
-7.775667E+0
-7.928991E+0
-8.082315E+0
-8.158978E+0
-8.158978E+0
-8.158978E+0
-8.082315E+0
-8.082315E+0
-8.005653E+0
-8.082315E+0
-8.158978E+0
-8.312301E+0
-8.388964E+0
-8.388964E+0
-8.312301E+0
-8.312301E+0
-8.312301E+0
-8.312301E+0
-8.235639E+0
-8.235639E+0
-8.235639E+0
-8.235639E+0
-8.158978E+0
-8.082315E+0
-8.005653E+0
-7.852330E+0
-7.852330E+0
-7.775667E+0
-7.775667E+0
-7.775667E+0
-7.775667E+0
-7.775667E+0
-7.775667E+0
-7.775667E+0
-7.775667E+0
-7.775667E+0
-7.622344E+0
-7.392358E+0
-7.315696E+0
-7.545681E+0
-7.775667E+0
-7.852330E+0
-7.699005E+0
-7.545681E+0
-7.545681E+0
-7.545681E+0
-7.545681E+0
-7.469019E+0
-7.392358E+0
-7.315696E+0
-7.315696E+0
-7.315696E+0
-7.392358E+0
-7.392358E+0
-7.392358E+0
-7.392358E+0
-7.392358E+0
-7.315696E+0
-7.315696E+0
-7.392358E+0
-7.469019E+0
-7.622344E+0
-7.852330E+0
-7.928991E+0
-7.852330E+0
-7.699005E+0
-7.545681E+0
-7.545681E+0
-7.545681E+0
-7.392358E+0
-7.162372E+0
-7.162372E+0
-7.239034E+0
-7.315696E+0
-7.392358E+0
-7.392358E+0
-7.545681E+0
-7.622344E+0
-7.622344E+0
-7.545681E+0
-7.545681E+0
-7.469019E+0
-7.469019E+0
-7.469019E+0
-7.545681E+0
-7.622344E+0
-7.775667E+0
-7.928991E+0
-7.852330E+0
-7.622344E+0
-7.545681E+0
-7.622344E+0
-7.699005E+0
-7.699005E+0
-7.699005E+0
-7.699005E+0
-7.775667E+0
-7.852330E+0
-7.928991E+0
-8.082315E+0
-8.235639E+0
-8.235639E+0
-8.312301E+0
-8.312301E+0
-8.312301E+0
-8.312301E+0
-8.235639E+0
-8.158978E+0
-8.005653E+0
-8.005653E+0
-8.005653E+0
-7.928991E+0
-7.775667E+0
-7.622344E+0
-7.622344E+0
-7.622344E+0
-7.545681E+0
-7.469019E+0
-7.392358E+0
-7.469019E+0
-7.469019E+0
-7.545681E+0
-7.545681E+0
-7.469019E+0
-7.392358E+0
-7.315696E+0
-7.315696E+0
-7.315696E+0
-7.392358E+0
-7.469019E+0
-7.545681E+0
-7.699005E+0
-7.699005E+0
-7.775667E+0
-7.699005E+0
-7.545681E+0
-7.392358E+0
-7.315696E+0
-7.239034E+0
-7.239034E+0
-7.239034E+0
-7.239034E+0
-7.239034E+0
-7.239034E+0
-7.239034E+0
-7.239034E+0
-7.162372E+0
-7.009048E+0
-6.932385E+0
-6.855724E+0
-6.855724E+0
-6.855724E+0
-6.855724E+0
-6.855724E+0
-6.779062E+0
-6.779062E+0
-6.855724E+0
-6.855724E+0
-6.855724E+0
-6.779062E+0
-6.702400E+0
-6.549076E+0
-6.549076E+0
-6.472414E+0
-6.319091E+0
-6.319091E+0
-6.242429E+0
-6.242429E+0
-6.242429E+0
-6.319091E+0
-6.319091E+0
-6.319091E+0
-6.242429E+0
-6.242429E+0
-6.165767E+0
-6.089105E+0
-6.089105E+0
-6.319091E+0
-6.395752E+0
-6.242429E+0
-6.012443E+0
-5.859119E+0
-5.935781E+0
-6.089105E+0
-6.089105E+0
-6.089105E+0
-5.935781E+0
-5.629133E+0
-5.322485E+0
-5.015838E+0
-4.555865E+0
-4.249218E+0
-4.325880E+0
-4.555865E+0
-4.632527E+0
-4.709190E+0
-4.939176E+0
-5.245824E+0
-5.552471E+0
-5.705795E+0
-5.705795E+0
-5.552471E+0
-5.245824E+0
-4.862514E+0
-4.632527E+0
-4.785852E+0
-5.245824E+0
-5.629133E+0
-5.782457E+0
-5.859119E+0
-6.012443E+0
-6.089105E+0
-6.012443E+0
-5.782457E+0
-5.552471E+0
-5.322485E+0
-5.169162E+0
-5.092499E+0
-5.169162E+0
-5.399147E+0
-5.629133E+0
-5.859119E+0
-6.012443E+0
-6.012443E+0
-5.935781E+0
-5.705795E+0
-5.322485E+0
-5.169162E+0
-5.092499E+0
-5.169162E+0
-5.169162E+0
-5.169162E+0
-5.322485E+0
-5.475809E+0
-5.705795E+0
-5.859119E+0
-5.859119E+0
-5.705795E+0
-5.475809E+0
-5.322485E+0
-5.245824E+0
-5.092499E+0
-5.015838E+0
-5.169162E+0
-5.322485E+0
-5.552471E+0
-5.782457E+0
-5.859119E+0
-5.859119E+0
-5.859119E+0
-5.705795E+0
-5.475809E+0
-5.322485E+0
-5.322485E+0
-5.399147E+0
-5.399147E+0
-5.399147E+0
-5.322485E+0
-5.399147E+0
-5.552471E+0
-5.782457E+0
-5.705795E+0
-5.552471E+0
-5.322485E+0
-5.169162E+0
-5.092499E+0
-5.169162E+0
-5.169162E+0
-5.245824E+0
-5.399147E+0
-5.475809E+0
-5.552471E+0
-5.552471E+0
-5.552471E+0
-5.399147E+0
-5.245824E+0
-5.092499E+0
-4.939176E+0
-4.862514E+0
-4.939176E+0
-5.015838E+0
-5.092499E+0
-5.169162E+0
-5.245824E+0
-5.245824E+0
-5.245824E+0
-5.169162E+0
-5.015838E+0
-4.862514E+0
-4.785852E+0
-4.785852E+0
-4.785852E+0
-4.862514E+0
-4.862514E+0
-4.862514E+0
-4.862514E+0
-4.939176E+0
-4.939176E+0
-4.785852E+0
-4.632527E+0
-4.479204E+0
-4.555865E+0
-4.555865E+0
-4.632527E+0
-4.632527E+0
-4.709190E+0
-4.862514E+0
-4.862514E+0
-4.862514E+0
-4.785852E+0
-4.709190E+0
-4.555865E+0
-4.402542E+0
-4.402542E+0
-4.402542E+0
-4.402542E+0
-4.325880E+0
-4.402542E+0
-4.479204E+0
-4.555865E+0
-4.555865E+0
-4.555865E+0
-4.555865E+0
-4.479204E+0
-4.479204E+0
-4.325880E+0
-4.325880E+0
-4.249218E+0
-4.249218E+0
-4.172557E+0
-4.172557E+0
-4.249218E+0
-4.325880E+0
-4.325880E+0
-4.249218E+0
-4.172557E+0
-4.172557E+0
-4.172557E+0
-4.095894E+0
-4.019232E+0
-4.019232E+0
-4.019232E+0
-4.172557E+0
-4.249218E+0
-4.325880E+0
-4.325880E+0
-4.249218E+0
-4.172557E+0
-4.095894E+0
-4.172557E+0
-4.095894E+0
-3.942570E+0
-3.865908E+0
-3.789247E+0
-3.865908E+0
-3.942570E+0
-4.019232E+0
-4.019232E+0
-4.019232E+0
-3.942570E+0
-3.865908E+0
-3.865908E+0
-3.789247E+0
-3.789247E+0
-3.865908E+0
-3.942570E+0
-3.865908E+0
-3.865908E+0
-3.865908E+0
-3.789247E+0
-3.789247E+0
-3.789247E+0
-3.789247E+0
-3.789247E+0
-3.789247E+0
-3.789247E+0
-3.865908E+0
-3.789247E+0
-3.712585E+0
-3.712585E+0
-3.789247E+0
-3.712585E+0
-3.712585E+0
-3.712585E+0
-3.712585E+0
-3.712585E+0
-3.635922E+0
-3.635922E+0
-3.635922E+0
-3.712585E+0
-3.712585E+0
-3.712585E+0
-3.712585E+0
-3.712585E+0
-3.712585E+0
-3.635922E+0
-3.635922E+0
-3.635922E+0
-3.635922E+0
-3.635922E+0
-3.635922E+0
-3.559261E+0
-3.559261E+0
-3.635922E+0
-3.635922E+0
-3.635922E+0
-3.635922E+0
-3.712585E+0
-3.712585E+0
-3.635922E+0
-3.635922E+0
-3.635922E+0
-3.635922E+0
-3.635922E+0
-3.635922E+0
-3.635922E+0
-3.789247E+0
-3.865908E+0
-3.789247E+0
-3.789247E+0
-3.712585E+0
-3.789247E+0
-3.865908E+0
-3.789247E+0
-3.712585E+0
-3.712585E+0
-3.712585E+0
-3.789247E+0
-3.789247E+0
-3.712585E+0
-3.712585E+0
-3.712585E+0
-3.712585E+0
-3.712585E+0
-3.712585E+0
-3.635922E+0
-3.635922E+0
-3.559261E+0
-3.635922E+0
-3.712585E+0
-3.635922E+0
-3.559261E+0
-3.482599E+0
-3.482599E+0
-3.559261E+0
-3.559261E+0
-3.559261E+0
-3.482599E+0
-3.405937E+0
-3.405937E+0
-3.405937E+0
-3.329275E+0
-3.329275E+0
-3.329275E+0
-3.405937E+0
-3.329275E+0
-3.252613E+0
-3.252613E+0
-3.252613E+0
-3.252613E+0
-3.252613E+0
-3.252613E+0
-3.175951E+0
-3.175951E+0
-3.099289E+0
-3.022627E+0
-3.099289E+0
-3.175951E+0
-3.175951E+0
-3.099289E+0
-3.022627E+0
-3.022627E+0
-3.022627E+0
-3.022627E+0
-2.945965E+0
-2.869303E+0
-2.869303E+0
-2.869303E+0
-2.869303E+0
-2.869303E+0
-2.869303E+0
-2.792641E+0
-2.792641E+0
-2.869303E+0
-2.945965E+0
-2.945965E+0
-2.945965E+0
-2.869303E+0
-2.792641E+0
-2.792641E+0
-2.715979E+0
-2.715979E+0
-2.715979E+0
-2.792641E+0
-2.945965E+0
-2.945965E+0
-2.945965E+0
-2.945965E+0
-2.945965E+0
-3.022627E+0
-3.022627E+0
-2.945965E+0
-2.869303E+0
-2.792641E+0
-2.792641E+0
-2.869303E+0
-2.869303E+0
-2.869303E+0
-2.792641E+0
-2.715979E+0
-2.715979E+0
-2.715979E+0
-2.715979E+0
-2.715979E+0
-2.715979E+0
-2.639317E+0
-2.639317E+0
-2.639317E+0
-2.715979E+0
-2.715979E+0
-2.639317E+0
-2.485993E+0
-2.485993E+0
-2.485993E+0
-2.485993E+0
-2.409332E+0
-2.409332E+0
-2.485993E+0
-2.562656E+0
-2.639317E+0
-2.562656E+0
-2.485993E+0
-2.485993E+0
-2.485993E+0
-2.485993E+0
-2.485993E+0
-2.332670E+0
-2.332670E+0
-2.332670E+0
-2.332670E+0
-2.332670E+0
-2.332670E+0
-2.256007E+0
-2.256007E+0
-2.102684E+0
-1.949360E+0
-1.949360E+0
-2.026022E+0
-2.179346E+0
-2.256007E+0
-2.102684E+0
-1.949360E+0
-1.872698E+0
-1.872698E+0
-1.872698E+0
-1.872698E+0
-1.949360E+0
-2.102684E+0
-2.102684E+0
-2.026022E+0
-1.872698E+0
-1.949360E+0
-2.102684E+0
-2.179346E+0
-2.179346E+0
-2.179346E+0
-2.102684E+0
-2.026022E+0
-2.026022E+0
-2.102684E+0
-2.179346E+0
-2.179346E+0
-2.179346E+0
-2.026022E+0
-2.026022E+0
-2.026022E+0
-2.102684E+0
-2.026022E+0
-1.949360E+0
-2.026022E+0
-2.026022E+0
-2.102684E+0
-2.026022E+0
-1.949360E+0
-1.949360E+0
-1.872698E+0
-1.872698E+0
-1.949360E+0
-2.026022E+0
-2.026022E+0
-1.872698E+0
-1.719374E+0
-1.642712E+0
-1.719374E+0
-1.796036E+0
-1.796036E+0
-1.796036E+0
-1.796036E+0
-1.796036E+0
-1.796036E+0
-1.719374E+0
-1.719374E+0
-1.642712E+0
-1.719374E+0
-1.872698E+0
-1.949360E+0
-1.872698E+0
-1.796036E+0
-1.796036E+0
-1.872698E+0
-1.949360E+0
-1.949360E+0
-1.949360E+0
-1.949360E+0
-1.949360E+0
-1.949360E+0
-1.949360E+0
-2.026022E+0
-2.102684E+0
-2.102684E+0
-2.102684E+0
-2.102684E+0
-2.026022E+0
-1.949360E+0
-1.949360E+0
-2.102684E+0
-2.102684E+0
-2.102684E+0
-2.026022E+0
-2.026022E+0
-2.026022E+0
-2.026022E+0
-1.949360E+0
-2.026022E+0
-2.026022E+0
-2.102684E+0
-2.102684E+0
-2.102684E+0
-2.102684E+0
-2.102684E+0
-2.102684E+0
-2.102684E+0
-2.179346E+0
-2.179346E+0
-2.179346E+0
-2.179346E+0
-2.179346E+0
-2.256007E+0
-2.179346E+0
-2.179346E+0
-2.102684E+0
-2.102684E+0
-2.102684E+0
-2.026022E+0
-2.026022E+0
-2.102684E+0
-2.102684E+0
-2.026022E+0
-1.949360E+0
-1.872698E+0
-1.796036E+0
-1.796036E+0
-1.949360E+0
-2.026022E+0
-2.026022E+0
-1.872698E+0
-1.796036E+0
-1.872698E+0
-1.949360E+0
-2.026022E+0
-2.026022E+0
-1.949360E+0
-1.949360E+0
-1.949360E+0
-1.949360E+0
-1.949360E+0
-1.872698E+0
-1.796036E+0
-1.796036E+0
-1.872698E+0
-1.949360E+0
-1.949360E+0
-1.872698E+0
-1.796036E+0
-1.719374E+0
-1.796036E+0
-1.796036E+0
-1.872698E+0
-1.796036E+0
-1.719374E+0
-1.719374E+0
-1.719374E+0
-1.796036E+0
-1.796036E+0
-1.796036E+0
-1.796036E+0
-1.796036E+0
-1.872698E+0
-1.872698E+0
-1.872698E+0
-1.872698E+0
-1.872698E+0
-1.796036E+0
-1.719374E+0
-1.796036E+0
-1.949360E+0
-2.026022E+0
-2.026022E+0
-1.949360E+0
-1.872698E+0
-1.872698E+0
-1.872698E+0
-1.872698E+0
-1.872698E+0
-1.949360E+0
-1.949360E+0
-1.872698E+0
-1.796036E+0
-1.872698E+0
-1.949360E+0
-2.026022E+0
-2.026022E+0
-2.026022E+0
-2.026022E+0
-2.026022E+0
-2.102684E+0
-2.102684E+0
-2.102684E+0
-2.026022E+0
-2.026022E+0
-2.026022E+0
-2.026022E+0
-2.026022E+0
-2.026022E+0
-2.026022E+0
-2.026022E+0
-2.102684E+0
-2.102684E+0
-2.102684E+0
-2.179346E+0
-2.179346E+0
-2.179346E+0
-2.332670E+0
-2.332670E+0
-2.332670E+0
-2.256007E+0
-2.256007E+0
-2.256007E+0
-2.332670E+0
-2.332670E+0
-2.332670E+0
-2.332670E+0
-2.332670E+0
-2.332670E+0
-2.026022E+0
-1.872698E+0
-2.102684E+0
-2.485993E+0
-2.639317E+0
-2.562656E+0
-2.409332E+0
-2.332670E+0
-2.409332E+0
-2.485993E+0
-2.485993E+0
-2.485993E+0
-2.485993E+0
-2.409332E+0
-2.332670E+0
-2.409332E+0
-2.562656E+0
-2.715979E+0
-2.792641E+0
-2.715979E+0
-2.562656E+0
-2.562656E+0
-2.639317E+0
-2.715979E+0
-2.715979E+0
-2.639317E+0
-2.639317E+0
-2.639317E+0
-2.639317E+0
-2.562656E+0
-2.562656E+0
-2.562656E+0
-2.562656E+0
-2.639317E+0
-2.639317E+0
-2.715979E+0
-2.715979E+0
-2.639317E+0
-2.562656E+0
-2.562656E+0
-2.485993E+0
-2.485993E+0
-2.485993E+0
-2.562656E+0
-2.485993E+0
-2.256007E+0
-2.256007E+0
-2.485993E+0
-2.715979E+0
-2.715979E+0
-2.715979E+0
-2.639317E+0
-2.639317E+0
-2.715979E+0
-2.715979E+0
-2.715979E+0
-2.715979E+0
-2.639317E+0
-2.639317E+0
-2.715979E+0
-2.715979E+0
-2.715979E+0
-2.715979E+0
-2.715979E+0
-2.715979E+0
-2.715979E+0
-2.715979E+0
-2.715979E+0
-2.715979E+0
-2.715979E+0
-2.639317E+0
-2.715979E+0
-2.715979E+0
-2.715979E+0
-2.639317E+0
-2.562656E+0
-2.562656E+0
-2.562656E+0
-2.639317E+0
-2.639317E+0
-2.715979E+0
-2.715979E+0
-2.639317E+0
-2.639317E+0
-2.562656E+0
-2.562656E+0
-2.562656E+0
-2.562656E+0
-2.562656E+0
-2.562656E+0
-2.485993E+0
-2.485993E+0
-2.485993E+0
-2.485993E+0
-2.485993E+0
-2.485993E+0
-2.409332E+0
-2.409332E+0
-2.409332E+0
-2.485993E+0
-2.485993E+0
-2.485993E+0
-2.485993E+0
-2.562656E+0
-2.562656E+0
-2.562656E+0
-2.485993E+0
-2.485993E+0
-2.485993E+0
-2.562656E+0
-2.639317E+0
-2.639317E+0
-2.639317E+0
-2.639317E+0
-2.639317E+0
-2.639317E+0
-2.639317E+0
-2.639317E+0
-2.485993E+0
-2.409332E+0
-2.485993E+0
-2.562656E+0
-2.715979E+0
-2.715979E+0
-2.639317E+0
-2.562656E+0
-2.562656E+0
-2.562656E+0
-2.562656E+0
-2.562656E+0
-2.562656E+0
-2.639317E+0
-2.639317E+0
-2.639317E+0
-2.639317E+0
-2.639317E+0
-2.639317E+0
-2.639317E+0
-2.639317E+0
-2.639317E+0
-2.639317E+0
-2.639317E+0
-2.639317E+0
-2.715979E+0
-2.792641E+0
-2.792641E+0
-2.715979E+0
-2.715979E+0
-2.792641E+0
-2.869303E+0
-2.869303E+0
-2.792641E+0
-2.792641E+0
-2.715979E+0
-2.639317E+0
-2.562656E+0
-2.639317E+0
-2.869303E+0
-2.945965E+0
-2.945965E+0
-2.869303E+0
-2.792641E+0
-2.792641E+0
-2.869303E+0
-2.869303E+0
-2.869303E+0
-2.869303E+0
-2.869303E+0
-2.945965E+0
-2.945965E+0
-2.869303E+0
-2.792641E+0
-2.869303E+0
-2.869303E+0
-2.869303E+0
-2.869303E+0
-2.945965E+0
-2.945965E+0
-2.869303E+0
-2.869303E+0
-2.869303E+0
-2.945965E+0
-3.022627E+0
-2.945965E+0
-2.869303E+0
-2.792641E+0
-2.792641E+0
-2.869303E+0
-2.945965E+0
-2.945965E+0
-2.945965E+0
-2.945965E+0
-2.945965E+0
-3.022627E+0
-3.099289E+0
-3.022627E+0
-2.869303E+0
-2.792641E+0
-2.792641E+0
-2.869303E+0
-2.945965E+0
-2.945965E+0
-3.022627E+0
-3.022627E+0
-3.022627E+0
-2.945965E+0
-2.869303E+0
-2.792641E+0
-2.792641E+0
-2.792641E+0
-2.869303E+0
-2.869303E+0
-2.792641E+0
-2.792641E+0
-2.792641E+0
-2.869303E+0
-2.869303E+0
-2.869303E+0
-2.792641E+0
-2.792641E+0
-2.869303E+0
-2.869303E+0
-2.945965E+0
-2.869303E+0
-2.869303E+0
-2.869303E+0
-2.869303E+0
-2.869303E+0
-2.792641E+0
-2.715979E+0
-2.715979E+0
-2.715979E+0
-2.792641E+0
-2.715979E+0
-2.715979E+0
-2.715979E+0
-2.792641E+0
-2.792641E+0
-2.792641E+0
-2.715979E+0
-2.639317E+0
-2.639317E+0
-2.715979E+0
-2.792641E+0
-2.792641E+0
-2.792641E+0
-2.792641E+0
-2.792641E+0
-2.792641E+0
-2.715979E+0
-2.715979E+0
-2.562656E+0
-2.562656E+0
-2.639317E+0
-2.715979E+0
-2.715979E+0
-2.715979E+0
-2.792641E+0
-2.792641E+0
-2.869303E+0
-2.869303E+0
-2.945965E+0
-2.869303E+0
-2.792641E+0
-2.715979E+0
-2.792641E+0
-2.869303E+0
-2.869303E+0
-2.869303E+0
-2.792641E+0
-2.792641E+0
-2.715979E+0
-2.715979E+0
-2.639317E+0
-2.715979E+0
-2.715979E+0
-2.715979E+0
-2.792641E+0
-2.792641E+0
-2.792641E+0
-2.792641E+0
-2.715979E+0
-2.639317E+0
-2.639317E+0
-2.715979E+0
-2.715979E+0
-2.715979E+0
-2.639317E+0
-2.715979E+0
-2.715979E+0
-2.715979E+0
-2.639317E+0
-2.639317E+0
-2.639317E+0
-2.639317E+0
-2.562656E+0
-2.485993E+0
-2.485993E+0
-2.485993E+0
-2.485993E+0
-2.485993E+0
-2.562656E+0
-2.715979E+0
-2.792641E+0
-2.792641E+0
-2.715979E+0
-2.639317E+0
-2.639317E+0
-2.639317E+0
-2.639317E+0
-2.639317E+0
-2.562656E+0
-2.562656E+0
-2.639317E+0
-2.639317E+0
-2.715979E+0
-2.715979E+0
-2.715979E+0
-2.715979E+0
-2.715979E+0
-2.792641E+0
-2.792641E+0
-2.792641E+0
-2.715979E+0
-2.639317E+0
-2.715979E+0
-2.792641E+0
-2.869303E+0
-2.945965E+0
-2.945965E+0
-2.945965E+0
-2.869303E+0
-2.869303E+0
-2.869303E+0
-2.869303E+0
-2.945965E+0
-2.945965E+0
-2.869303E+0
-2.869303E+0
-2.869303E+0
-2.945965E+0
-2.945965E+0
-2.945965E+0
-2.869303E+0
-2.869303E+0
-2.869303E+0
-2.869303E+0
-2.869303E+0
-2.792641E+0
-2.792641E+0
-2.869303E+0
-2.869303E+0
-2.792641E+0
-2.715979E+0
-2.715979E+0
-2.792641E+0
-2.869303E+0
-2.869303E+0
-2.869303E+0
-2.945965E+0
-2.945965E+0
-2.945965E+0
-2.945965E+0
-3.022627E+0
-3.099289E+0
-3.099289E+0
-3.099289E+0
-3.099289E+0
-3.099289E+0
-3.022627E+0
-2.945965E+0
-3.022627E+0
-3.175951E+0
-3.252613E+0
-3.252613E+0
-3.252613E+0
-3.329275E+0
-3.405937E+0
-3.482599E+0
-3.559261E+0
-3.635922E+0
-3.635922E+0
-3.482599E+0
-3.175951E+0
-2.715979E+0
-2.409332E+0
-2.179346E+0
-2.332670E+0
-2.562656E+0
-2.792641E+0
-2.945965E+0
-3.099289E+0
-3.175951E+0
-3.252613E+0
-3.252613E+0
-3.252613E+0
-3.099289E+0
-2.945965E+0
-2.869303E+0
-2.945965E+0
-3.099289E+0
-3.175951E+0
-3.175951E+0
-3.099289E+0
-3.022627E+0
-3.022627E+0
-3.022627E+0
-2.945965E+0
-2.869303E+0
-2.869303E+0
-2.869303E+0
-2.869303E+0
-2.945965E+0
-2.945965E+0
-2.945965E+0
-2.945965E+0
-2.945965E+0
-2.792641E+0
-2.715979E+0
-2.715979E+0
-2.792641E+0
-2.792641E+0
-2.869303E+0
-2.869303E+0
-2.792641E+0
-2.869303E+0
-2.945965E+0
-2.945965E+0
-2.945965E+0
-2.945965E+0
-2.869303E+0
-2.715979E+0
-2.715979E+0
-2.792641E+0
-2.869303E+0
-2.945965E+0
-2.945965E+0
-2.869303E+0
-2.869303E+0
-2.792641E+0
-2.869303E+0
-2.715979E+0
-2.102684E+0
-1.719374E+0
-2.179346E+0
-2.945965E+0
-3.252613E+0
-3.022627E+0
-2.715979E+0
-2.715979E+0
-2.869303E+0
-2.945965E+0
-2.945965E+0
-2.792641E+0
-2.792641E+0
-3.252613E+0
-3.789247E+0
-3.942570E+0
-3.865908E+0
-3.789247E+0
-3.865908E+0
-3.712585E+0
-3.405937E+0
-3.022627E+0
-2.945965E+0
-3.099289E+0
-3.099289E+0
-2.945965E+0
-2.869303E+0
-3.099289E+0
-3.175951E+0
-3.022627E+0
-2.562656E+0
-2.179346E+0
-1.949360E+0
-1.719374E+0
-1.489388E+0
-1.489388E+0
-1.719374E+0
-2.026022E+0
-2.179346E+0
-2.256007E+0
-2.256007E+0
-2.179346E+0
-1.872698E+0
-1.412726E+0
-1.029416E+0
-9.527545E-1
-1.029416E+0
-1.106079E+0
-1.259402E+0
-1.566050E+0
-2.026022E+0
-2.332670E+0
-2.332670E+0
-2.179346E+0
-2.026022E+0
-1.872698E+0
-1.719374E+0
-1.489388E+0
-1.489388E+0
-1.642712E+0
-1.949360E+0
-2.332670E+0
-2.639317E+0
-2.945965E+0
-3.175951E+0
-3.175951E+0
-2.945965E+0
-2.715979E+0
-2.562656E+0
-2.639317E+0
-2.562656E+0
-2.485993E+0
-2.562656E+0
-2.869303E+0
-3.175951E+0
-3.405937E+0
-3.482599E+0
-3.405937E+0
-3.175951E+0
-3.022627E+0
-2.792641E+0
-2.562656E+0
-2.485993E+0
-2.562656E+0
-2.792641E+0
-3.099289E+0
-3.329275E+0
-3.559261E+0
-3.712585E+0
-3.712585E+0
-3.559261E+0
-3.252613E+0
-2.869303E+0
-2.485993E+0
-2.256007E+0
-2.179346E+0
-2.332670E+0
-2.562656E+0
-2.869303E+0
-3.175951E+0
-3.252613E+0
-3.099289E+0
-2.945965E+0
-2.945965E+0
-2.945965E+0
-2.715979E+0
-2.485993E+0
-2.332670E+0
-2.409332E+0
-2.639317E+0
-2.869303E+0
-3.099289E+0
-3.252613E+0
-3.329275E+0
-3.329275E+0
-3.252613E+0
-3.099289E+0
-2.945965E+0
-2.792641E+0
-2.715979E+0
-2.715979E+0
-2.792641E+0
-3.022627E+0
-3.252613E+0
-3.405937E+0
-3.405937E+0
-3.405937E+0
-3.329275E+0
-3.252613E+0
-3.252613E+0
-3.099289E+0
-2.869303E+0
-2.869303E+0
-2.945965E+0
-3.099289E+0
-3.252613E+0
-3.482599E+0
-3.635922E+0
-3.712585E+0
-3.635922E+0
-3.559261E+0
-3.405937E+0
-3.252613E+0
-3.099289E+0
-3.022627E+0
-3.022627E+0
-3.099289E+0
-3.329275E+0
-3.482599E+0
-3.635922E+0
-3.635922E+0
-3.635922E+0
-3.559261E+0
-3.405937E+0
-3.329275E+0
-3.329275E+0
-3.329275E+0
-3.329275E+0
-3.405937E+0
-3.405937E+0
-3.482599E+0
-3.559261E+0
-3.789247E+0
-3.942570E+0
-4.019232E+0
-3.865908E+0
-3.712585E+0
-3.712585E+0
-3.712585E+0
-3.865908E+0
-4.095894E+0
-4.632527E+0
-5.322485E+0
-5.475809E+0
-4.785852E+0
-3.712585E+0
-3.405937E+0
-4.019232E+0
-4.632527E+0
-4.402542E+0
-4.019232E+0
-4.249218E+0
-5.015838E+0
-5.169162E+0
-4.402542E+0
-3.405937E+0
-3.252613E+0
-3.789247E+0
-4.095894E+0
-4.019232E+0
-4.095894E+0
-4.785852E+0
-5.705795E+0
-6.395752E+0
-6.472414E+0
-6.242429E+0
-5.935781E+0
-5.935781E+0
-6.319091E+0
-7.085711E+0
-7.852330E+0
-7.775667E+0
-7.085711E+0
-6.472414E+0
-6.319091E+0
-6.319091E+0
-6.089105E+0
-5.859119E+0
-5.859119E+0
-6.165767E+0
-6.319091E+0
-5.782457E+0
-4.785852E+0
-4.172557E+0
-4.555865E+0
-5.475809E+0
-6.242429E+0
-6.242429E+0
-5.629133E+0
-4.785852E+0
-4.019232E+0
-3.559261E+0
-3.482599E+0
-3.482599E+0
-3.175951E+0
-2.639317E+0
-2.562656E+0
-3.022627E+0
-3.405937E+0
-3.482599E+0
-3.482599E+0
-4.019232E+0
-4.632527E+0
-4.479204E+0
-3.482599E+0
-2.715979E+0
-2.869303E+0
-3.252613E+0
-3.175951E+0
-2.869303E+0
-2.945965E+0
-3.405937E+0
-3.635922E+0
-3.482599E+0
-3.559261E+0
-3.865908E+0
-3.942570E+0
-3.405937E+0
-2.715979E+0
-2.485993E+0
-2.715979E+0
-3.022627E+0
-3.175951E+0
-3.482599E+0
-4.019232E+0
-4.479204E+0
-4.479204E+0
-4.172557E+0
-3.942570E+0
-3.712585E+0
-3.482599E+0
-3.329275E+0
-3.405937E+0
-3.635922E+0
-4.019232E+0
-4.249218E+0
-4.402542E+0
-4.709190E+0
-4.939176E+0
-4.939176E+0
-4.785852E+0
-4.479204E+0
-4.249218E+0
-4.172557E+0
-4.172557E+0
-4.249218E+0
-4.325880E+0
-4.402542E+0
-4.709190E+0
-5.015838E+0
-5.245824E+0
-5.399147E+0
-5.245824E+0
-5.015838E+0
-4.785852E+0
-4.555865E+0
-4.402542E+0
-4.402542E+0
-4.555865E+0
-4.709190E+0
-4.939176E+0
-5.169162E+0
-5.322485E+0
-5.399147E+0
-5.322485E+0
-5.245824E+0
-5.169162E+0
-5.092499E+0
-5.092499E+0
-5.169162E+0
-5.245824E+0
-5.322485E+0
-5.399147E+0
-5.552471E+0
-5.705795E+0
-5.859119E+0
-5.935781E+0
-5.782457E+0
-5.629133E+0
-5.399147E+0
-5.322485E+0
-5.322485E+0
-5.322485E+0
-5.399147E+0
-5.399147E+0
-5.475809E+0
-5.475809E+0
-5.552471E+0
-5.629133E+0
-5.629133E+0
-5.475809E+0
-5.245824E+0
-5.092499E+0
-5.092499E+0
-5.092499E+0
-5.092499E+0
-5.092499E+0
-5.092499E+0
-5.169162E+0
-5.169162E+0
-5.245824E+0
-5.245824E+0
-5.245824E+0
-5.092499E+0
-5.015838E+0
-4.939176E+0
-4.785852E+0
-4.709190E+0
-4.785852E+0
-4.862514E+0
-4.939176E+0
-5.015838E+0
-5.092499E+0
-5.169162E+0
-5.169162E+0
-5.169162E+0
-5.015838E+0
-4.939176E+0
-4.862514E+0
-4.862514E+0
-4.939176E+0
-5.015838E+0
-5.092499E+0
-5.092499E+0
-5.169162E+0
-5.245824E+0
-5.245824E+0
-5.245824E+0
-5.092499E+0
-5.092499E+0
-5.169162E+0
-5.169162E+0
-5.169162E+0
-5.092499E+0
-5.092499E+0
-5.169162E+0
-5.322485E+0
-5.322485E+0
-5.322485E+0
-5.322485E+0
-5.322485E+0
-5.399147E+0
-5.399147E+0
-5.322485E+0
-5.245824E+0
-5.322485E+0
-5.475809E+0
-5.629133E+0
-5.705795E+0
-5.705795E+0
-5.629133E+0
-5.629133E+0
-5.705795E+0
-5.782457E+0
-5.782457E+0
-5.782457E+0
-5.782457E+0
-5.782457E+0
-5.782457E+0
-5.782457E+0
-5.859119E+0
-5.859119E+0
-5.859119E+0
-5.859119E+0
-5.859119E+0
-5.782457E+0
-5.859119E+0
-5.859119E+0
-5.782457E+0
-5.629133E+0
-5.552471E+0
-5.629133E+0
-5.705795E+0
-5.705795E+0
-5.705795E+0
-5.705795E+0
-5.705795E+0
-5.705795E+0
-5.705795E+0
-5.705795E+0
-5.629133E+0
-5.552471E+0
-5.475809E+0
-5.475809E+0
-5.552471E+0
-5.552471E+0
-5.552471E+0
-5.552471E+0
-5.475809E+0
-5.475809E+0
-5.475809E+0
-5.552471E+0
-5.475809E+0
-5.399147E+0
-5.399147E+0
-5.322485E+0
-5.322485E+0
-5.245824E+0
-5.169162E+0
-5.169162E+0
-5.245824E+0
-5.399147E+0
-5.475809E+0
-5.399147E+0
-5.322485E+0
-5.245824E+0
-5.245824E+0
-5.322485E+0
-5.322485E+0
-5.322485E+0
-5.322485E+0
-5.322485E+0
-5.322485E+0
-5.399147E+0
-5.399147E+0
-5.475809E+0
-5.475809E+0
-5.399147E+0
-5.399147E+0
-5.322485E+0
-5.322485E+0
-5.322485E+0
-5.475809E+0
-5.475809E+0
-5.475809E+0
-5.475809E+0
-5.552471E+0
-5.552471E+0
-5.552471E+0
-5.552471E+0
-5.552471E+0
-5.552471E+0
-5.552471E+0
-5.475809E+0
-5.475809E+0
-5.475809E+0
-5.475809E+0
-5.475809E+0
-5.552471E+0
-5.552471E+0
-5.552471E+0
-5.629133E+0
-5.629133E+0
-5.629133E+0
-5.552471E+0
-5.475809E+0
-5.322485E+0
-5.399147E+0
-5.552471E+0
-5.705795E+0
-5.705795E+0
-5.629133E+0
-5.629133E+0
-5.705795E+0
-5.705795E+0
-5.705795E+0
-5.705795E+0
-5.705795E+0
-5.705795E+0
-5.705795E+0
-5.705795E+0
-5.629133E+0
-5.629133E+0
-5.705795E+0
-5.705795E+0
-5.705795E+0
-5.705795E+0
-5.705795E+0
-5.782457E+0
-5.859119E+0
-5.935781E+0
-6.012443E+0
-5.935781E+0
-5.859119E+0
-5.935781E+0
-6.012443E+0
-6.012443E+0
-6.089105E+0
-6.089105E+0
-6.089105E+0
-5.935781E+0
-5.935781E+0
-5.935781E+0
-6.012443E+0
-6.012443E+0
-6.012443E+0
-6.089105E+0
-6.165767E+0
-6.242429E+0
-6.165767E+0
-6.165767E+0
-6.242429E+0
-6.319091E+0
-6.395752E+0
-6.242429E+0
-6.089105E+0
-6.012443E+0
-6.165767E+0
-6.395752E+0
-6.395752E+0
-6.319091E+0
-6.242429E+0
-6.242429E+0
-6.319091E+0
-6.319091E+0
-6.319091E+0
-6.395752E+0
-6.395752E+0
-6.319091E+0
-6.165767E+0
-6.089105E+0
-6.089105E+0
-6.319091E+0
-6.472414E+0
-6.472414E+0
-6.472414E+0
-6.395752E+0
-6.319091E+0
-6.319091E+0
-6.319091E+0
-6.395752E+0
-6.395752E+0
-6.319091E+0
-6.242429E+0
-6.242429E+0
-6.242429E+0
-6.242429E+0
-6.242429E+0
-6.319091E+0
-6.319091E+0
-6.319091E+0
-6.242429E+0
-6.242429E+0
-6.089105E+0
-6.012443E+0
-6.012443E+0
-6.012443E+0
-6.089105E+0
-6.165767E+0
-6.165767E+0
-6.165767E+0
-6.089105E+0
-6.012443E+0
-5.935781E+0
-5.935781E+0
-6.012443E+0
-6.012443E+0
-6.089105E+0
-6.089105E+0
-6.012443E+0
-6.012443E+0
-5.935781E+0
-5.859119E+0
-5.935781E+0
-6.012443E+0
-6.089105E+0
-6.089105E+0
-5.935781E+0
-5.859119E+0
-5.859119E+0
-5.859119E+0
-5.935781E+0
-5.935781E+0
-5.859119E+0
-5.859119E+0
-5.859119E+0
-5.859119E+0
-5.935781E+0
-6.012443E+0
-6.012443E+0
-6.012443E+0
-5.935781E+0
-5.859119E+0
-5.859119E+0
-5.935781E+0
-5.935781E+0
-5.859119E+0
-5.935781E+0
-5.935781E+0
-5.935781E+0
-5.935781E+0
-5.859119E+0
-5.859119E+0
-5.935781E+0
-5.935781E+0
-5.859119E+0
-5.859119E+0
-5.859119E+0
-5.859119E+0
-5.859119E+0
-5.859119E+0
-5.859119E+0
-5.859119E+0
-5.935781E+0
-6.012443E+0
-6.012443E+0
-6.012443E+0
-5.935781E+0
-5.859119E+0
-5.859119E+0
-5.935781E+0
-5.935781E+0
-5.935781E+0
-5.935781E+0
-6.012443E+0
-6.012443E+0
-6.012443E+0
-6.012443E+0
-6.089105E+0
-6.089105E+0
-6.089105E+0
-6.089105E+0
-6.012443E+0
-5.935781E+0
-5.935781E+0
-6.012443E+0
-6.089105E+0
-6.165767E+0
-6.165767E+0
-6.089105E+0
-6.089105E+0
-6.089105E+0
-6.089105E+0
-6.089105E+0
-6.089105E+0
-6.089105E+0
-6.089105E+0
-6.089105E+0
-6.089105E+0
-6.012443E+0
-6.012443E+0
-6.012443E+0
-6.012443E+0
-6.012443E+0
-6.012443E+0
-5.935781E+0
-5.935781E+0
-6.012443E+0
-6.012443E+0
-6.089105E+0
-6.089105E+0
-6.089105E+0
-6.089105E+0
-6.012443E+0
-5.935781E+0
-5.935781E+0
-5.935781E+0
-6.012443E+0
-6.012443E+0
-5.935781E+0
-5.935781E+0
-6.012443E+0
-6.012443E+0
-6.012443E+0
-5.935781E+0
-5.935781E+0
-5.935781E+0
-6.012443E+0
-6.012443E+0
-6.012443E+0
-6.012443E+0
-6.012443E+0
-5.935781E+0
-5.935781E+0
-5.935781E+0
-5.935781E+0
-5.859119E+0
-5.782457E+0
-5.782457E+0
-5.859119E+0
-5.935781E+0
-5.859119E+0
-5.782457E+0
-5.705795E+0
-5.782457E+0
-5.782457E+0
-5.705795E+0
-5.629133E+0
-5.552471E+0
-5.629133E+0
-5.705795E+0
-5.705795E+0
-5.705795E+0
-5.705795E+0
-5.705795E+0
-5.705795E+0
-5.552471E+0
-5.475809E+0
-5.399147E+0
-5.475809E+0
-5.552471E+0
-5.629133E+0
-5.552471E+0
-5.475809E+0
-5.399147E+0
-5.399147E+0
-5.399147E+0
-5.475809E+0
-5.475809E+0
-5.475809E+0
-5.399147E+0
-5.322485E+0
-5.322485E+0
-5.322485E+0
-5.399147E+0
-5.399147E+0
-5.399147E+0
-5.399147E+0
-5.322485E+0
-5.322485E+0
-5.399147E+0
-5.399147E+0
-5.475809E+0
-5.475809E+0
-5.475809E+0
-5.399147E+0
-5.399147E+0
-5.399147E+0
-5.475809E+0
-5.475809E+0
-5.399147E+0
-5.322485E+0
-5.245824E+0
-5.322485E+0
-5.399147E+0
-5.399147E+0
-5.245824E+0
-5.245824E+0
-5.245824E+0
-5.245824E+0
-5.322485E+0
-5.399147E+0
-5.399147E+0
-5.322485E+0
-5.245824E+0
-5.245824E+0
-5.245824E+0
-5.245824E+0
-5.169162E+0
-5.015838E+0
-5.015838E+0
-5.092499E+0
-5.169162E+0
-5.169162E+0
-5.092499E+0
-5.015838E+0
-5.015838E+0
-5.015838E+0
-5.015838E+0
-5.092499E+0
-5.169162E+0
-5.169162E+0
-5.092499E+0
-4.939176E+0
-4.862514E+0
-4.862514E+0
-4.862514E+0
-4.862514E+0
-4.939176E+0
-4.939176E+0
-4.862514E+0
-4.862514E+0
-4.939176E+0
-5.015838E+0
-5.092499E+0
-5.092499E+0
-4.939176E+0
-4.862514E+0
-4.862514E+0
-4.862514E+0
-4.939176E+0
-5.015838E+0
-5.015838E+0
-5.015838E+0
-4.939176E+0
-4.862514E+0
-4.862514E+0
-4.862514E+0
-4.785852E+0
-4.709190E+0
-4.709190E+0
-4.785852E+0
-4.785852E+0
-4.785852E+0
-4.785852E+0
-4.862514E+0
-4.939176E+0
-4.939176E+0
-4.862514E+0
-4.709190E+0
-4.632527E+0
-4.632527E+0
-4.709190E+0
-4.785852E+0
-4.785852E+0
-4.709190E+0
-4.632527E+0
-4.632527E+0
-4.709190E+0
-4.709190E+0
-4.632527E+0
-4.632527E+0
-4.632527E+0
-4.709190E+0
-4.785852E+0
-4.785852E+0
-4.709190E+0
-4.709190E+0
-4.785852E+0
-4.862514E+0
-4.785852E+0
-4.785852E+0
-4.785852E+0
-4.785852E+0
-4.862514E+0
-4.785852E+0
-4.709190E+0
-4.709190E+0
-4.785852E+0
-4.785852E+0
-4.709190E+0
-4.785852E+0
-4.785852E+0
-4.785852E+0
-4.785852E+0
-4.785852E+0
-4.785852E+0
-4.862514E+0
-4.785852E+0
-4.785852E+0
-4.785852E+0
-4.785852E+0
-4.785852E+0
-4.709190E+0
-4.785852E+0
-4.785852E+0
-4.709190E+0
-4.709190E+0
-4.632527E+0
-4.632527E+0
-4.709190E+0
-4.785852E+0
-4.862514E+0
-4.862514E+0
-4.785852E+0
-4.709190E+0
-4.785852E+0
-4.785852E+0
-4.862514E+0
-4.785852E+0
-4.632527E+0
-4.555865E+0
-4.555865E+0
-4.632527E+0
-4.632527E+0
-4.632527E+0
-4.632527E+0
-4.632527E+0
-4.632527E+0
-4.632527E+0
-4.632527E+0
-4.632527E+0
-4.555865E+0
-4.555865E+0
-4.555865E+0
-4.632527E+0
-4.632527E+0
-4.709190E+0
-4.709190E+0
-4.709190E+0
-4.632527E+0
-4.555865E+0
-4.479204E+0
-4.479204E+0
-4.555865E+0
-4.555865E+0
-4.555865E+0
-4.402542E+0
-4.325880E+0
-4.325880E+0
-4.402542E+0
-4.479204E+0
-4.479204E+0
-4.479204E+0
-4.479204E+0
-4.479204E+0
-4.402542E+0
-4.402542E+0
-4.325880E+0
-4.325880E+0
-4.325880E+0
-4.249218E+0
-4.249218E+0
-4.249218E+0
-4.325880E+0
-4.325880E+0
-4.402542E+0
-4.325880E+0
-4.249218E+0
-4.095894E+0
-4.019232E+0
-4.095894E+0
-4.172557E+0
-4.249218E+0
-4.325880E+0
-4.325880E+0
-4.249218E+0
-4.249218E+0
-4.249218E+0
-4.249218E+0
-4.325880E+0
-4.325880E+0
-4.325880E+0
-4.325880E+0
-4.325880E+0
-4.325880E+0
-4.325880E+0
-4.325880E+0
-4.325880E+0
-4.325880E+0
-4.249218E+0
-4.249218E+0
-4.325880E+0
-4.325880E+0
-4.249218E+0
-4.249218E+0
-4.249218E+0
-4.325880E+0
-4.402542E+0
-4.479204E+0
-4.402542E+0
-4.402542E+0
-4.325880E+0
-4.249218E+0
-4.249218E+0
-4.172557E+0
-4.249218E+0
-4.709190E+0
-5.629133E+0
-6.242429E+0
-6.089105E+0
-5.629133E+0
-5.475809E+0
-5.475809E+0
-4.632527E+0
-3.482599E+0
-3.329275E+0
-4.249218E+0
-4.939176E+0
-4.632527E+0
-4.172557E+0
-4.325880E+0
-4.862514E+0
-4.862514E+0
-4.325880E+0
-4.019232E+0
-4.172557E+0
-4.019232E+0
-3.329275E+0
-2.869303E+0
-3.175951E+0
-3.789247E+0
-4.019232E+0
-4.019232E+0
-4.172557E+0
-4.325880E+0
-4.172557E+0
-3.559261E+0
-3.022627E+0
-3.022627E+0
-3.099289E+0
-3.099289E+0
-3.022627E+0
-3.175951E+0
-3.559261E+0
-3.789247E+0
-3.789247E+0
-3.635922E+0
-3.635922E+0
-3.635922E+0
-3.559261E+0
-3.252613E+0
-3.022627E+0
-3.022627E+0
-3.175951E+0
-3.329275E+0
-3.405937E+0
-3.559261E+0
-3.789247E+0
-3.942570E+0
-3.942570E+0
-3.635922E+0
-3.405937E+0
-3.175951E+0
-3.022627E+0
-2.945965E+0
-3.022627E+0
-3.175951E+0
-3.559261E+0
-3.789247E+0
-3.865908E+0
-3.712585E+0
-3.482599E+0
-3.482599E+0
-3.559261E+0
-3.405937E+0
-3.252613E+0
-3.175951E+0
-3.252613E+0
-3.482599E+0
-3.559261E+0
-3.635922E+0
-3.789247E+0
-4.019232E+0
-4.095894E+0
-4.019232E+0
-3.865908E+0
-3.712585E+0
-3.712585E+0
-3.635922E+0
-3.635922E+0
-3.635922E+0
-3.635922E+0
-3.712585E+0
-3.865908E+0
-4.019232E+0
-4.095894E+0
-4.019232E+0
-3.712585E+0
-3.329275E+0
-3.252613E+0
-3.559261E+0
-3.789247E+0
-3.635922E+0
-3.482599E+0
-3.482599E+0
-3.635922E+0
-3.712585E+0
-3.789247E+0
-3.942570E+0
-3.789247E+0
-3.405937E+0
-2.945965E+0
-2.869303E+0
-3.099289E+0
-3.252613E+0
-3.175951E+0
-3.099289E+0
-3.252613E+0
-3.405937E+0
-3.482599E+0
-3.405937E+0
-3.405937E+0
-3.482599E+0
-3.559261E+0
-3.405937E+0
-3.175951E+0
-3.099289E+0
-3.252613E+0
-3.329275E+0
-3.329275E+0
-3.329275E+0
-3.482599E+0
-3.712585E+0
-3.789247E+0
-3.712585E+0
-3.635922E+0
-3.635922E+0
-3.482599E+0
-3.405937E+0
-3.329275E+0
-3.405937E+0
-3.482599E+0
-3.482599E+0
-3.482599E+0
-3.482599E+0
-3.559261E+0
-3.559261E+0
-3.559261E+0
-3.482599E+0
-3.405937E+0
-3.329275E+0
-3.405937E+0
-3.405937E+0
-3.482599E+0
-3.482599E+0
-3.482599E+0
-3.329275E+0
-3.329275E+0
-3.329275E+0
-3.252613E+0
-3.175951E+0
-3.099289E+0
-3.175951E+0
-3.252613E+0
-3.252613E+0
-3.175951E+0
-3.022627E+0
-3.022627E+0
-3.175951E+0
-3.175951E+0
-3.099289E+0
-2.945965E+0
-2.869303E+0
-2.945965E+0
-3.099289E+0
-3.252613E+0
-3.175951E+0
-3.175951E+0
-3.252613E+0
-3.405937E+0
-3.559261E+0
-3.635922E+0
-3.405937E+0
-2.869303E+0
-2.332670E+0
-2.102684E+0
-2.332670E+0
-2.715979E+0
-2.945965E+0
-2.869303E+0
-2.715979E+0
-2.639317E+0
-2.639317E+0
-2.485993E+0
-2.485993E+0
-2.639317E+0
-2.792641E+0
-2.869303E+0
-2.792641E+0
-2.562656E+0
-2.562656E+0
-2.639317E+0
-2.792641E+0
-2.945965E+0
-3.099289E+0
-3.252613E+0
-3.329275E+0
-3.252613E+0
-3.175951E+0
-3.022627E+0
-2.792641E+0
-2.485993E+0
-2.256007E+0
-2.179346E+0
-2.256007E+0
-2.409332E+0
-2.562656E+0
-2.792641E+0
-3.022627E+0
-3.099289E+0
-2.945965E+0
-2.639317E+0
-2.256007E+0
-1.949360E+0
-1.796036E+0
-1.872698E+0
-1.796036E+0
-1.642712E+0
-1.412726E+0
-1.336064E+0
-1.412726E+0
-1.566050E+0
-1.642712E+0
-1.566050E+0
-1.489388E+0
-1.412726E+0
-1.336064E+0
-1.259402E+0
-1.182740E+0
-1.259402E+0
-1.489388E+0
-1.566050E+0
-1.566050E+0
-1.566050E+0
-1.642712E+0
-1.642712E+0
-1.642712E+0
-1.489388E+0
-1.336064E+0
-1.336064E+0
-1.412726E+0
-1.489388E+0
-1.642712E+0
-1.796036E+0
-1.872698E+0
-1.949360E+0
-1.872698E+0
-1.796036E+0
-1.719374E+0
-1.642712E+0
-1.566050E+0
-1.642712E+0
-1.719374E+0
-1.796036E+0
-1.872698E+0
-1.872698E+0
-1.949360E+0
-1.949360E+0
-1.949360E+0
-1.949360E+0
-1.949360E+0
-1.949360E+0
-1.949360E+0
-2.026022E+0
-2.102684E+0
-2.102684E+0
-2.256007E+0
-2.409332E+0
-2.562656E+0
-2.639317E+0
-2.715979E+0
-2.715979E+0
-2.715979E+0
-2.715979E+0
-2.639317E+0
-2.639317E+0
-2.639317E+0
-2.715979E+0
-2.792641E+0
-2.945965E+0
-3.022627E+0
-3.099289E+0
-3.022627E+0
-2.945965E+0
-2.792641E+0
-2.715979E+0
-2.715979E+0
-2.792641E+0
-2.792641E+0
-2.869303E+0
-2.869303E+0
-2.945965E+0
-3.022627E+0
-3.175951E+0
-3.175951E+0
-3.099289E+0
-2.945965E+0
-2.792641E+0
-2.792641E+0
-2.792641E+0
-2.869303E+0
-2.869303E+0
-2.945965E+0
-2.945965E+0
-2.945965E+0
-2.945965E+0
-2.945965E+0
-2.945965E+0
-2.945965E+0
-2.792641E+0
-2.639317E+0
-2.409332E+0
-2.332670E+0
-2.409332E+0
-2.485993E+0
-2.485993E+0
-2.562656E+0
-2.562656E+0
-2.562656E+0
-2.409332E+0
-2.332670E+0
-2.332670E+0
-2.256007E+0
-2.256007E+0
-2.256007E+0
-2.256007E+0
-2.179346E+0
-2.102684E+0
-2.102684E+0
-2.102684E+0
-2.179346E+0
-2.256007E+0
-2.332670E+0
-2.256007E+0
-2.256007E+0
-2.256007E+0
-2.332670E+0
-2.485993E+0
-2.639317E+0
-2.715979E+0
-2.715979E+0
-2.715979E+0
-2.792641E+0
-2.945965E+0
-3.022627E+0
-3.022627E+0
-3.022627E+0
-3.099289E+0
-3.175951E+0
-3.252613E+0
-3.329275E+0
-3.482599E+0
-3.559261E+0
-3.635922E+0
-3.635922E+0
-3.559261E+0
-3.482599E+0
-3.482599E+0
-3.635922E+0
-3.712585E+0
-3.712585E+0
-3.635922E+0
-3.635922E+0
-3.712585E+0
-3.712585E+0
-3.635922E+0
-3.559261E+0
-3.405937E+0
-3.405937E+0
-3.405937E+0
-3.482599E+0
-3.482599E+0
-3.482599E+0
-3.482599E+0
-3.482599E+0
-3.329275E+0
-3.252613E+0
-3.252613E+0
-3.252613E+0
-3.175951E+0
-3.175951E+0
-3.175951E+0
-3.099289E+0
-3.099289E+0
-3.099289E+0
-3.099289E+0
-3.099289E+0
-3.099289E+0
-3.175951E+0
-3.175951E+0
-3.252613E+0
-3.252613E+0
-3.175951E+0
-3.099289E+0
-3.022627E+0
-3.099289E+0
-3.175951E+0
-3.175951E+0
-3.175951E+0
-3.175951E+0
-3.175951E+0
-3.175951E+0
-3.099289E+0
-3.099289E+0
-3.099289E+0
-3.099289E+0
-3.099289E+0
-3.022627E+0
-2.945965E+0
-2.869303E+0
-2.869303E+0
-2.715979E+0
-2.562656E+0
-2.562656E+0
-2.639317E+0
-2.715979E+0
-2.639317E+0
-2.562656E+0
-2.562656E+0
-2.562656E+0
-2.485993E+0
-2.332670E+0
-2.179346E+0
-2.256007E+0
-2.332670E+0
-2.485993E+0
-2.485993E+0
-2.409332E+0
-2.485993E+0
-2.562656E+0
-2.562656E+0
-2.562656E+0
-2.485993E+0
-2.409332E+0
-2.409332E+0
-2.409332E+0
-2.409332E+0
-2.409332E+0
-2.332670E+0
-2.409332E+0
-2.409332E+0
-2.409332E+0
-2.409332E+0
-2.332670E+0
-2.409332E+0
-2.485993E+0
-2.562656E+0
-2.562656E+0
-2.562656E+0
-2.562656E+0
-2.562656E+0
-2.562656E+0
-2.562656E+0
-2.639317E+0
-2.639317E+0
-2.562656E+0
-2.409332E+0
-2.409332E+0
-2.562656E+0
-2.562656E+0
-2.562656E+0
-2.562656E+0
-2.562656E+0
-2.562656E+0
-2.485993E+0
-2.409332E+0
-2.485993E+0
-2.562656E+0
-2.639317E+0
-2.639317E+0
-2.562656E+0
-2.562656E+0
-2.639317E+0
-2.715979E+0
-2.715979E+0
-2.715979E+0
-2.715979E+0
-2.715979E+0
-2.715979E+0
-2.715979E+0
-2.715979E+0
-2.639317E+0
-2.562656E+0
-2.485993E+0
-2.409332E+0
-2.562656E+0
-2.639317E+0
-2.639317E+0
-2.562656E+0
-2.485993E+0
-2.485993E+0
-2.485993E+0
-2.485993E+0
-2.409332E+0
-2.332670E+0
-2.332670E+0
-2.409332E+0
-2.332670E+0
-2.256007E+0
-2.102684E+0
-2.026022E+0
-2.026022E+0
-2.026022E+0
-2.026022E+0
-1.949360E+0
-1.872698E+0
-1.796036E+0
-1.796036E+0
-1.719374E+0
-1.796036E+0
-1.949360E+0
-1.872698E+0
-1.796036E+0
-1.719374E+0
-1.719374E+0
-1.642712E+0
-1.566050E+0
-1.489388E+0
-1.412726E+0
-1.336064E+0
-1.336064E+0
-1.336064E+0
-1.336064E+0
-1.336064E+0
-1.336064E+0
-1.336064E+0
-1.336064E+0
-1.412726E+0
-1.412726E+0
-1.412726E+0
-1.336064E+0
-1.336064E+0
-1.336064E+0
-1.259402E+0
-1.259402E+0
-1.182740E+0
-1.182740E+0
-1.182740E+0
-1.259402E+0
-1.336064E+0
-1.336064E+0
-1.259402E+0
-1.106079E+0
-1.106079E+0
-1.106079E+0
-1.182740E+0
-1.336064E+0
-1.336064E+0
-1.336064E+0
-1.259402E+0
-1.259402E+0
-1.259402E+0
-1.259402E+0
-1.106079E+0
-1.106079E+0
-1.336064E+0
-1.566050E+0
-1.719374E+0
-1.719374E+0
-1.642712E+0
-1.412726E+0
-1.259402E+0
-1.259402E+0
-1.489388E+0
-1.719374E+0
-1.949360E+0
-2.102684E+0
-2.256007E+0
-2.256007E+0
-2.332670E+0
-2.332670E+0
-2.332670E+0
-2.256007E+0
-2.179346E+0
-2.179346E+0
-2.256007E+0
-2.179346E+0
-2.179346E+0
-2.102684E+0
-2.102684E+0
-2.102684E+0
-1.796036E+0
-1.412726E+0
-1.489388E+0
-1.872698E+0
-2.179346E+0
-2.102684E+0
-1.872698E+0
-1.719374E+0
-1.719374E+0
-1.719374E+0
-1.566050E+0
-1.489388E+0
-1.489388E+0
-1.566050E+0
-1.642712E+0
-1.796036E+0
-1.949360E+0
-1.949360E+0
-1.872698E+0
-1.796036E+0
-1.796036E+0
-1.796036E+0
-1.719374E+0
-1.642712E+0
-1.642712E+0
-1.642712E+0
-1.642712E+0
-1.642712E+0
-1.566050E+0
-1.566050E+0
-1.566050E+0
-1.489388E+0
-1.412726E+0
-1.336064E+0
-1.336064E+0
-1.336064E+0
-1.412726E+0
-1.489388E+0
-1.489388E+0
-1.412726E+0
-1.412726E+0
-1.412726E+0
-1.412726E+0
-1.412726E+0
-1.412726E+0
-1.412726E+0
-1.412726E+0
-1.412726E+0
-1.412726E+0
-1.412726E+0
-1.412726E+0
-1.489388E+0
-1.566050E+0
-1.642712E+0
-1.642712E+0
-1.566050E+0
-1.489388E+0
-1.489388E+0
-1.489388E+0
-1.489388E+0
-1.566050E+0
-1.642712E+0
-1.796036E+0
-1.872698E+0
-1.796036E+0
-1.719374E+0
-1.642712E+0
-1.642712E+0
-1.719374E+0
-1.719374E+0
-1.642712E+0
-1.642712E+0
-1.719374E+0
-1.796036E+0
-1.872698E+0
-1.796036E+0
-1.719374E+0
-1.642712E+0
-1.642712E+0
-1.719374E+0
-1.796036E+0
-1.796036E+0
-1.642712E+0
-1.642712E+0
-1.566050E+0
-1.489388E+0
-1.489388E+0
-1.489388E+0
-1.489388E+0
-1.412726E+0
-1.336064E+0
-1.412726E+0
-1.489388E+0
-1.642712E+0
-1.642712E+0
-1.642712E+0
-1.566050E+0
-1.489388E+0
-1.412726E+0
-1.336064E+0
-1.412726E+0
-1.489388E+0
-1.489388E+0
-1.566050E+0
-1.719374E+0
-1.719374E+0
-1.719374E+0
-1.642712E+0
-1.642712E+0
-1.566050E+0
-1.489388E+0
-1.336064E+0
-1.259402E+0
-1.336064E+0
-1.412726E+0
-1.489388E+0
-1.489388E+0
-1.566050E+0
-1.642712E+0
-1.642712E+0
-1.566050E+0
-1.566050E+0
-1.566050E+0
-1.642712E+0
-1.566050E+0
-1.489388E+0
-1.412726E+0
-1.489388E+0
-1.489388E+0
-1.566050E+0
-1.642712E+0
-1.642712E+0
-1.642712E+0
-1.642712E+0
-1.642712E+0
-1.642712E+0
-1.719374E+0
-1.719374E+0
-1.642712E+0
-1.642712E+0
-1.642712E+0
-1.642712E+0
-1.642712E+0
-1.642712E+0
-1.642712E+0
-1.566050E+0
-1.566050E+0
-1.642712E+0
-1.872698E+0
-1.949360E+0
-1.796036E+0
-1.489388E+0
-1.336064E+0
-1.336064E+0
-1.489388E+0
-1.642712E+0
-1.719374E+0
-1.719374E+0
-1.719374E+0
-1.642712E+0
-1.566050E+0
-1.489388E+0
-1.566050E+0
-1.642712E+0
-1.796036E+0
-1.796036E+0
-1.642712E+0
-1.489388E+0
-1.566050E+0
-1.796036E+0
-2.026022E+0
-2.102684E+0
-1.949360E+0
-1.796036E+0
-1.719374E+0
-1.796036E+0
-1.949360E+0
-1.949360E+0
-1.872698E+0
-1.872698E+0
-1.949360E+0
-2.102684E+0
-2.102684E+0
-2.102684E+0
-2.102684E+0
-2.026022E+0
-1.949360E+0
-1.872698E+0
-1.872698E+0
-1.949360E+0
-2.026022E+0
-2.026022E+0
-2.102684E+0
-2.179346E+0
-2.102684E+0
-2.026022E+0
-2.026022E+0
-2.026022E+0
-2.026022E+0
-1.949360E+0
-1.872698E+0
-1.796036E+0
-1.796036E+0
-1.872698E+0
-2.026022E+0
-2.026022E+0
-2.026022E+0
-2.026022E+0
-1.949360E+0
-1.949360E+0
-1.949360E+0
-1.949360E+0
-1.872698E+0
-1.719374E+0
-1.566050E+0
-1.642712E+0
-1.719374E+0
-1.796036E+0
-1.719374E+0
-1.642712E+0
-1.642712E+0
-1.719374E+0
-1.796036E+0
-1.719374E+0
-1.566050E+0
-1.412726E+0
-1.412726E+0
-1.412726E+0
-1.566050E+0
-1.566050E+0
-1.489388E+0
-1.489388E+0
-1.412726E+0
-1.489388E+0
-1.489388E+0
-1.412726E+0
-1.489388E+0
-1.489388E+0
-1.412726E+0
-1.336064E+0
-1.259402E+0
-1.336064E+0
-1.336064E+0
-1.412726E+0
-1.412726E+0
-1.412726E+0
-1.412726E+0
-1.259402E+0
-1.182740E+0
-1.106079E+0
-1.029416E+0
-1.029416E+0
-1.106079E+0
-1.029416E+0
-9.527545E-1
-9.527545E-1
-1.106079E+0
-1.182740E+0
-1.106079E+0
-1.029416E+0
-8.760927E-1
-7.994306E-1
-7.994306E-1
-8.760927E-1
-8.760927E-1
-7.994306E-1
-7.994306E-1
-7.227688E-1
-7.227688E-1
-7.227688E-1
-6.461070E-1
-5.694447E-1
-4.927828E-1
-4.927828E-1
-6.461070E-1
-7.227688E-1
-7.227688E-1
-6.461070E-1
-4.161210E-1
-1.094732E-1
4.385066E-2
-1.861353E-1
-4.927828E-1
-6.461070E-1
-5.694447E-1
-4.161210E-1
-4.161210E-1
-4.927828E-1
-4.927828E-1
-4.161210E-1
-3.394589E-1
-2.627971E-1
-2.627971E-1
-2.627971E-1
-2.627971E-1
-2.627971E-1
-2.627971E-1
-2.627971E-1
-1.861353E-1
-1.861353E-1
-1.861353E-1
-1.861353E-1
-2.627971E-1
-3.394589E-1
-4.161210E-1
-4.161210E-1
-2.627971E-1
-1.861353E-1
-1.861353E-1
-1.094732E-1
-1.094732E-1
-3.281117E-2
-3.281117E-2
-3.281117E-2
-3.281117E-2
-3.281117E-2
4.385066E-2
1.205127E-1
1.205127E-1
4.385066E-2
-3.281117E-2
-3.281117E-2
1.205127E-1
1.971746E-1
2.738365E-1
1.971746E-1
1.971746E-1
2.738365E-1
3.504986E-1
2.738365E-1
2.738365E-1
3.504986E-1
4.271604E-1
4.271604E-1
4.271604E-1
5.038223E-1
5.038223E-1
5.804843E-1
6.571462E-1
5.804843E-1
4.271604E-1
2.738365E-1
1.971746E-1
2.738365E-1
4.271604E-1
5.038223E-1
5.804843E-1
5.804843E-1
5.038223E-1
5.038223E-1
5.804843E-1
6.571462E-1
6.571462E-1
7.338082E-1
8.104701E-1
8.871321E-1
8.871321E-1
8.871321E-1
8.871321E-1
8.871321E-1
9.637940E-1
9.637940E-1
9.637940E-1
8.871321E-1
8.871321E-1
9.637940E-1
1.117118E+0
1.193780E+0
1.193780E+0
1.270442E+0
1.270442E+0
1.270442E+0
1.347104E+0
1.423766E+0
1.423766E+0
1.270442E+0
1.193780E+0
1.193780E+0
1.270442E+0
1.347104E+0
1.347104E+0
1.347104E+0
1.347104E+0
1.347104E+0
1.347104E+0
1.423766E+0
1.500428E+0
1.500428E+0
1.423766E+0
1.347104E+0
1.347104E+0
1.347104E+0
1.423766E+0
1.500428E+0
1.653752E+0
1.653752E+0
1.653752E+0
1.500428E+0
1.500428E+0
1.577090E+0
1.883737E+0
2.113723E+0
2.037061E+0
1.883737E+0
1.807075E+0
1.730413E+0
1.653752E+0
1.500428E+0
1.423766E+0
1.423766E+0
1.347104E+0
1.347104E+0
1.423766E+0
1.577090E+0
1.653752E+0
1.577090E+0
1.500428E+0
1.423766E+0
1.500428E+0
1.730413E+0
1.960399E+0
1.960399E+0
1.653752E+0
1.423766E+0
1.423766E+0
1.653752E+0
1.883737E+0
2.037061E+0
2.037061E+0
1.960399E+0
1.807075E+0
1.730413E+0
1.807075E+0
2.037061E+0
2.113723E+0
2.113723E+0
2.037061E+0
1.960399E+0
1.883737E+0
1.960399E+0
2.113723E+0
2.190385E+0
2.190385E+0
2.113723E+0
2.113723E+0
2.267047E+0
2.573695E+0
2.727019E+0
2.573695E+0
2.343709E+0
2.267047E+0
2.343709E+0
2.497033E+0
2.573695E+0
2.497033E+0
2.497033E+0
2.573695E+0
2.650357E+0
2.650357E+0
2.727019E+0
2.727019E+0
2.727019E+0
2.727019E+0
2.803681E+0
2.880343E+0
2.803681E+0
2.727019E+0
2.650357E+0
2.650357E+0
2.727019E+0
2.727019E+0
2.727019E+0
2.650357E+0
2.573695E+0
2.573695E+0
2.727019E+0
2.880343E+0
2.957005E+0
2.880343E+0
2.650357E+0
2.497033E+0
2.497033E+0
2.573695E+0
2.650357E+0
2.650357E+0
2.650357E+0
2.650357E+0
2.803681E+0
2.957005E+0
3.110328E+0
3.186990E+0
3.033667E+0
2.880343E+0
2.803681E+0
2.880343E+0
3.110328E+0
3.186990E+0
3.110328E+0
3.033667E+0
2.957005E+0
3.033667E+0
3.186990E+0
3.340314E+0
3.416976E+0
3.416976E+0
3.340314E+0
3.340314E+0
3.340314E+0
3.493638E+0
3.493638E+0
3.340314E+0
3.186990E+0
3.186990E+0
3.263652E+0
3.416976E+0
3.493638E+0
3.493638E+0
3.570300E+0
3.723624E+0
3.800286E+0
3.876948E+0
3.953610E+0
3.953610E+0
3.876948E+0
3.876948E+0
3.953610E+0
4.183596E+0
4.336920E+0
4.336920E+0
4.336920E+0
4.336920E+0
4.413581E+0
4.413581E+0
4.336920E+0
4.260258E+0
4.413581E+0
4.720229E+0
4.873553E+0
4.720229E+0
4.566905E+0
4.566905E+0
4.720229E+0
4.796891E+0
4.873553E+0
4.873553E+0
4.796891E+0
4.720229E+0
4.720229E+0
4.643567E+0
4.720229E+0
4.873553E+0
5.103539E+0
5.103539E+0
4.950215E+0
4.873553E+0
4.950215E+0
5.103539E+0
5.333525E+0
5.410187E+0
5.486849E+0
5.410187E+0
5.333525E+0
5.410187E+0
5.486849E+0
5.486849E+0
5.486849E+0
5.410187E+0
5.410187E+0
5.486849E+0
5.410187E+0
5.486849E+0
5.640173E+0
5.716834E+0
5.793497E+0
5.716834E+0
5.793497E+0
5.870158E+0
6.023482E+0
6.100144E+0
6.023482E+0
5.793497E+0
5.716834E+0
5.793497E+0
5.946820E+0
6.023482E+0
6.100144E+0
6.100144E+0
6.023482E+0
6.100144E+0
6.176806E+0
6.253468E+0
6.253468E+0
6.176806E+0
6.023482E+0
5.946820E+0
6.023482E+0
6.100144E+0
6.176806E+0
6.253468E+0
6.176806E+0
6.176806E+0
6.176806E+0
6.253468E+0
6.330130E+0
6.330130E+0
6.330130E+0
6.483454E+0
6.560116E+0
6.560116E+0
6.560116E+0
6.636778E+0
6.713440E+0
6.790102E+0
6.790102E+0
6.790102E+0
6.790102E+0
6.790102E+0
6.713440E+0
6.713440E+0
6.713440E+0
6.636778E+0
6.483454E+0
6.253468E+0
6.023482E+0
5.793497E+0
5.486849E+0
5.256863E+0
5.026877E+0
4.796891E+0
4.413581E+0
4.106934E+0
3.800286E+0
3.416976E+0
3.033667E+0
2.650357E+0
2.343709E+0
2.037061E+0
1.577090E+0
9.637940E-1
4.271604E-1
1.205127E-1
-1.094732E-1
-4.927828E-1
-8.760927E-1
-1.259402E+0
-1.719374E+0
-2.179346E+0
-2.639317E+0
-3.022627E+0
-3.329275E+0
-3.559261E+0
-3.712585E+0
-3.865908E+0
-4.095894E+0
-4.402542E+0
-4.785852E+0
-5.092499E+0
-5.092499E+0
-5.092499E+0
-5.092499E+0
-5.245824E+0
-5.475809E+0
-5.859119E+0
-6.242429E+0
-6.472414E+0
-6.625738E+0
-6.779062E+0
-7.162372E+0
-7.469019E+0
-7.775667E+0
-7.928991E+0
-8.082315E+0
-8.235639E+0
-8.388964E+0
-8.465625E+0
-8.465625E+0
-8.465625E+0
-8.542287E+0
-8.618948E+0
-8.465625E+0
-8.005653E+0
-7.392358E+0
-7.239034E+0
-7.775667E+0
-8.388964E+0
-8.618948E+0
-8.465625E+0
-8.312301E+0
-8.005653E+0
-7.239034E+0
-6.242429E+0
-5.322485E+0
-4.709190E+0
-4.095894E+0
-3.482599E+0
-2.945965E+0
-2.715979E+0
-2.715979E+0
-2.639317E+0
-2.332670E+0
-1.949360E+0
-1.566050E+0
-1.106079E+0
-6.461070E-1
-3.394589E-1
-4.927828E-1
-7.227688E-1
-5.694447E-1
-2.627971E-1
-1.861353E-1
-4.927828E-1
-1.029416E+0
-1.489388E+0
-1.872698E+0
-2.102684E+0
-2.256007E+0
-2.332670E+0
-1.796036E+0
-9.527545E-1
-3.281117E-2
8.104701E-1
1.193780E+0
1.347104E+0
1.730413E+0
3.110328E+0
4.566905E+0
5.333525E+0
5.486849E+0
5.946820E+0
7.096749E+0
8.170017E+0
8.323340E+0
8.246678E+0
8.859974E+0
1.016323E+1
1.115983E+1
1.131316E+1
1.138982E+1
1.246309E+1
1.407299E+1
1.537624E+1
1.606620E+1
1.644951E+1
1.706280E+1
1.767610E+1
1.813607E+1
1.859604E+1
1.936266E+1
2.020594E+1
2.097256E+1
2.158586E+1
2.204583E+1
2.227581E+1
2.219915E+1
2.219915E+1
2.235247E+1
2.265912E+1
2.273579E+1
2.250580E+1
2.242914E+1
2.265912E+1
2.296577E+1
2.250580E+1
1.882603E+1
1.376634E+1
1.315304E+1
1.729279E+1
2.074258E+1
2.058925E+1
2.005262E+1
2.189250E+1
2.373239E+1
2.281245E+1
1.905601E+1
1.545290E+1
1.476294E+1
1.729279E+1
2.120255E+1
2.403904E+1
2.449901E+1
2.219915E+1
1.828939E+1
1.514625E+1
1.437963E+1
1.583621E+1
1.752277E+1
1.782942E+1
1.667949E+1
1.537624E+1
1.506959E+1
1.506959E+1
1.437963E+1
1.315304E+1
1.253975E+1
1.269307E+1
1.299972E+1
1.315304E+1
1.307638E+1
1.261641E+1
1.169647E+1
1.023989E+1
8.936636E+0
8.400003E+0
8.400003E+0
8.476665E+0
8.323340E+0
8.170017E+0
8.093354E+0
8.093354E+0
8.170017E+0
8.476665E+0
9.243284E+0
9.779918E+0
8.936636E+0
6.943425E+0
5.716834E+0
6.253468E+0
7.710045E+0
8.553327E+0
8.093354E+0
7.250073E+0
6.866764E+0
7.020087E+0
7.020087E+0
6.790102E+0
6.483454E+0
6.253468E+0
6.176806E+0
6.560116E+0
7.173411E+0
7.403398E+0
6.866764E+0
6.100144E+0
5.870158E+0
6.253468E+0
6.943425E+0
7.173411E+0
6.866764E+0
6.560116E+0
6.483454E+0
6.330130E+0
5.870158E+0
5.563511E+0
6.253468E+0
7.480059E+0
8.170017E+0
8.016692E+0
7.940031E+0
8.400003E+0
8.629989E+0
8.323340E+0
7.940031E+0
8.170017E+0
8.706651E+0
9.166622E+0
9.319946E+0
9.549932E+0
1.016323E+1
1.069986E+1
1.085319E+1
1.077652E+1
1.085319E+1
1.123650E+1
1.146648E+1
1.161980E+1
1.169647E+1
1.200311E+1
1.246309E+1
1.292306E+1
1.322971E+1
1.345969E+1
1.361301E+1
1.376634E+1
1.391966E+1
1.414965E+1
1.437963E+1
1.460962E+1
1.483961E+1
1.514625E+1
1.545290E+1
1.575955E+1
1.598953E+1
1.583621E+1
1.537624E+1
1.514625E+1
1.537624E+1
1.575955E+1
1.606620E+1
1.621952E+1
1.621952E+1
1.614286E+1
1.560623E+1
1.422631E+1
1.261641E+1
1.223310E+1
1.307638E+1
1.399633E+1
1.445630E+1
1.437963E+1
1.422631E+1
1.384300E+1
1.353635E+1
1.361301E+1
1.399633E+1
1.437963E+1
1.453296E+1
1.437963E+1
1.414965E+1
1.384300E+1
1.353635E+1
1.353635E+1
1.407299E+1
1.491627E+1
1.537624E+1
1.514625E+1
1.476294E+1
1.483961E+1
1.537624E+1
1.591287E+1
1.667949E+1
1.752277E+1
1.790608E+1
1.744611E+1
1.660283E+1
1.644951E+1
1.736945E+1
1.867270E+1
1.966931E+1
1.997595E+1
1.966931E+1
1.920934E+1
1.913267E+1
1.874937E+1
1.706280E+1
1.522292E+1
1.506959E+1
1.713946E+1
1.982263E+1
2.120255E+1
2.051259E+1
1.851938E+1
1.698614E+1
1.706280E+1
1.821273E+1
1.920934E+1
1.897935E+1
1.775276E+1
1.614286E+1
1.506959E+1
1.522292E+1
1.606620E+1
1.667949E+1
1.652617E+1
1.606620E+1
1.591287E+1
1.591287E+1
1.598953E+1
1.598953E+1
1.621952E+1
1.667949E+1
1.660283E+1
1.583621E+1
1.499293E+1
1.483961E+1
1.506959E+1
1.483961E+1
1.391966E+1
1.284640E+1
1.223310E+1
1.177313E+1
1.123650E+1
1.054654E+1
9.933241E+0
9.396607E+0
8.706651E+0
7.863369E+0
7.173411E+0
6.406792E+0
5.716834E+0
5.410187E+0
5.256863E+0
5.026877E+0
4.413581E+0
3.493638E+0
2.957005E+0
2.880343E+0
2.803681E+0
2.037061E+0
8.871321E-1
-1.861353E-1
-7.994306E-1
-7.227688E-1
-1.094732E-1
4.271604E-1
3.504986E-1
-6.461070E-1
-1.796036E+0
-2.409332E+0
-2.639317E+0
-3.175951E+0
-4.172557E+0
-5.322485E+0
-6.319091E+0
-7.315696E+0
-8.388964E+0
-9.308907E+0
-9.462231E+0
-9.232245E+0
-9.078920E+0
-9.232245E+0
-9.385568E+0
-9.308907E+0
-9.385568E+0
-9.845540E+0
-1.038217E+1
-1.045884E+1
-1.022885E+1
-9.768878E+0
-9.232245E+0
-8.465625E+0
-7.699005E+0
-7.162372E+0
-7.085711E+0
-7.315696E+0
-7.469019E+0
-7.545681E+0
-7.545681E+0
-7.545681E+0
-7.315696E+0
-7.009048E+0
-6.702400E+0
-6.549076E+0
-6.395752E+0
-6.395752E+0
-6.625738E+0
-7.009048E+0
-6.855724E+0
-6.089105E+0
-5.782457E+0
-6.549076E+0
-7.622344E+0
-8.082315E+0
-8.005653E+0
-7.928991E+0
-8.005653E+0
-8.465625E+0
-8.848934E+0
-9.002258E+0
-9.002258E+0
-9.232245E+0
-9.692215E+0
-9.998864E+0
-9.922201E+0
-9.538892E+0
-9.308907E+0
-9.385568E+0
-9.845540E+0
-1.038217E+1
-1.061216E+1
-1.045884E+1
-1.022885E+1
-1.015219E+1
-1.007553E+1
-9.692215E+0
-9.232245E+0
-9.002258E+0
-8.848934E+0
-8.618948E+0
-8.312301E+0
-7.852330E+0
-7.315696E+0
-6.702400E+0
-6.165767E+0
-5.859119E+0
-5.322485E+0
-4.632527E+0
-5.629133E+0
-7.928991E+0
-8.005653E+0
-4.939176E+0
-7.994306E-1
2.190385E+0
2.650357E+0
7.338082E-1
-1.566050E+0
-2.179346E+0
-1.106079E+0
1.971746E-1
5.804843E-1
8.104701E-1
1.423766E+0
2.497033E+0
3.646962E+0
4.796891E+0
5.563511E+0
5.333525E+0
4.106934E+0
2.727019E+0
2.037061E+0
2.037061E+0
2.420371E+0
2.190385E+0
8.871321E-1
-1.182740E+0
-3.252613E+0
-4.555865E+0
-4.862514E+0
-4.785852E+0
-4.709190E+0
-4.862514E+0
-5.169162E+0
-5.552471E+0
-6.165767E+0
-7.085711E+0
-8.465625E+0
-9.998864E+0
-1.122545E+1
-1.214540E+1
-1.268203E+1
-1.275869E+1
-1.260537E+1
-1.260537E+1
-1.344865E+1
-1.513521E+1
-1.689844E+1
-1.804837E+1
-1.827836E+1
-1.758840E+1
-1.666845E+1
-1.636181E+1
-1.651513E+1
-1.651513E+1
-1.597850E+1
-1.521188E+1
-1.467524E+1
-1.475190E+1
-1.482857E+1
-1.436859E+1
-1.367864E+1
-1.337199E+1
-1.329533E+1
-1.314200E+1
-1.268203E+1
-1.199207E+1
-1.122545E+1
-1.061216E+1
-1.030551E+1
-1.007553E+1
-9.845540E+0
-9.538892E+0
-8.848934E+0
-7.699005E+0
-6.549076E+0
-5.935781E+0
-5.859119E+0
-5.629133E+0
-5.092499E+0
-4.862514E+0
-5.552471E+0
-6.549076E+0
-6.779062E+0
-5.859119E+0
-4.709190E+0
-4.172557E+0
-4.555865E+0
-5.322485E+0
-6.319091E+0
-7.699005E+0
-9.692215E+0
-1.176209E+1
-1.367864E+1
-1.536520E+1
-1.682178E+1
-1.804837E+1
-1.881499E+1
-1.942828E+1
-2.034823E+1
-2.180480E+1
-2.379801E+1
-2.594455E+1
-2.778444E+1
-2.924101E+1
-3.077425E+1
-3.261414E+1
-3.468401E+1
-3.675388E+1
-3.882375E+1
-4.081697E+1
-4.288684E+1
-4.503337E+1
-4.710325E+1
-4.871314E+1
-4.963309E+1
-5.001640E+1
-5.001640E+1
-4.970975E+1
-4.909646E+1
-4.802319E+1
-4.694992E+1
-4.610664E+1
-4.564667E+1
-4.564667E+1
-4.610664E+1
-4.671994E+1
-4.756322E+1
-4.855982E+1
-4.986308E+1
-5.108966E+1
-5.193295E+1
-5.223959E+1
-5.177962E+1
-5.070636E+1
-4.909646E+1
-4.756322E+1
-4.648995E+1
-4.541668E+1
-4.365346E+1
-4.097029E+1
-3.767383E+1
-3.407072E+1
-3.039094E+1
-2.686449E+1
-2.410466E+1
-2.195813E+1
-2.004158E+1
-1.797171E+1
-1.567185E+1
-1.283536E+1
-9.232245E+0
-5.015838E+0
-9.527545E-1
1.883737E+0
3.110328E+0
3.493638E+0
4.643567E+0
6.483454E+0
7.096749E+0
5.410187E+0
3.033667E+0
3.263652E+0
7.710045E+0
1.391966E+1
1.683282E+1
1.445630E+1
1.008657E+1
7.556721E+0
6.636778E+0
5.716834E+0
4.643567E+0
4.566905E+0
5.410187E+0
5.486849E+0
4.413581E+0
3.493638E+0
3.186990E+0
2.573695E+0
8.871321E-1
-1.872698E+0
-4.325880E+0
-5.552471E+0
-5.782457E+0
-5.629133E+0
-5.475809E+0
-5.322485E+0
-5.552471E+0
-6.472414E+0
-7.775667E+0
-8.465625E+0
-8.312301E+0
-8.158978E+0
-9.002258E+0
-1.076548E+1
-1.245205E+1
-1.329533E+1
-1.360198E+1
-1.352531E+1
-1.291202E+1
-1.145544E+1
-9.692215E+0
-8.465625E+0
-7.775667E+0
-7.162372E+0
-6.625738E+0
-6.395752E+0
-6.165767E+0
-5.245824E+0
-3.712585E+0
-2.102684E+0
-5.694447E-1
9.637940E-1
2.343709E+0
3.263652E+0
3.876948E+0
4.720229E+0
5.793497E+0
6.560116E+0
6.713440E+0
6.713440E+0
7.326736E+0
8.783312E+0
1.054654E+1
1.154314E+1
1.177313E+1
1.223310E+1
1.338303E+1
1.468628E+1
1.575955E+1
1.736945E+1
1.928600E+1
2.012928E+1
1.966931E+1
1.982263E+1
2.120255E+1
2.304243E+1
2.457567E+1
2.603225E+1
2.794880E+1
3.024866E+1
3.178190E+1
3.208854E+1
3.262518E+1
3.454173E+1
3.684158E+1
3.875813E+1
4.105799E+1
4.481443E+1
4.926082E+1
5.317057E+1
5.616039E+1
5.915021E+1
6.267666E+1
6.612645E+1
6.896294E+1
7.156945E+1
7.494257E+1
7.938897E+1
8.391202E+1
8.759180E+1
9.073492E+1
9.479801E+1
9.985770E+1
1.050707E+2
1.097471E+2
1.137335E+2
1.171833E+2
1.198665E+2
1.220130E+2
1.245429E+2
1.285293E+2
1.339723E+2
1.403352E+2
1.473881E+2
1.545943E+2
1.611106E+2
1.665536E+2
1.710766E+2
1.753697E+2
1.798161E+2
1.842625E+2
1.871756E+2
1.879423E+2
1.883256E+2
1.900888E+2
1.930020E+2
1.953018E+2
1.962984E+2
1.963751E+2
1.961451E+2
1.953785E+2
1.936153E+2
1.900888E+2
1.855657E+2
1.817327E+2
1.798928E+2
1.789728E+2
1.779762E+2
1.762130E+2
1.738365E+2
1.713833E+2
1.692368E+2
1.666303E+2
1.621072E+2
1.550543E+2
1.466982E+2
1.404119E+2
1.383420E+2
1.380353E+2
1.353522E+2
1.302158E+2
1.244662E+2
1.188699E+2
1.132735E+2
1.079839E+2
1.035375E+2
1.002410E+2
9.702121E+1
9.272814E+1
8.759180E+1
8.306873E+1
8.061556E+1
7.992561E+1
7.862235E+1
7.555586E+1
7.156945E+1
6.758302E+1
6.397991E+1
6.160339E+1
6.191004E+1
6.420990E+1
6.581980E+1
6.528317E+1
6.374992E+1
6.328995E+1
6.459321E+1
6.658642E+1
6.735304E+1
6.689307E+1
6.681641E+1
6.842631E+1
7.195276E+1
7.593918E+1
7.785573E+1
7.739575E+1
7.662914E+1
7.747241E+1
7.977228E+1
8.245544E+1
8.437199E+1
8.498529E+1
8.483196E+1
8.460198E+1
8.483196E+1
8.536860E+1
8.582857E+1
8.621188E+1
8.667185E+1
8.743847E+1
8.805177E+1
8.797511E+1
8.728514E+1
8.636520E+1
8.582857E+1
8.559858E+1
8.552193E+1
8.582857E+1
8.644186E+1
8.690183E+1
8.705516E+1
8.728514E+1
8.743847E+1
8.720849E+1
8.636520E+1
8.567524E+1
8.567524E+1
8.651852E+1
8.743847E+1
8.805177E+1
8.828175E+1
8.851174E+1
8.904836E+1
8.973833E+1
9.042828E+1
9.096492E+1
9.134823E+1
9.180820E+1
9.272814E+1
9.410806E+1
9.556463E+1
9.671457E+1
9.740452E+1
9.786449E+1
9.855444E+1
9.955106E+1
1.010843E+2
1.029242E+2
1.043808E+2
1.052240E+2
1.059140E+2
1.070639E+2
1.085972E+2
1.101304E+2
1.116636E+2
1.132735E+2
1.150368E+2
1.167233E+2
1.179499E+2
1.187165E+2
1.193298E+2
1.199431E+2
1.208631E+2
1.223197E+2
1.241595E+2
1.258461E+2
1.269194E+2
1.274560E+2
1.277627E+2
1.282226E+2
1.289126E+2
1.299092E+2
1.309058E+2
1.315191E+2
1.317491E+2
1.319791E+2
1.322857E+2
1.325924E+2
1.326690E+2
1.325924E+2
1.326690E+2
1.328990E+2
1.332056E+2
1.335123E+2
1.337423E+2
1.343556E+2
1.351989E+2
1.354288E+2
1.348155E+2
1.339723E+2
1.338956E+2
1.345089E+2
1.351222E+2
1.353522E+2
1.352755E+2
1.351222E+2
1.351989E+2
1.355055E+2
1.361188E+2
1.367321E+2
1.370387E+2
1.373454E+2
1.378054E+2
1.385720E+2
1.393386E+2
1.398752E+2
1.402585E+2
1.407185E+2
1.415618E+2
1.427884E+2
1.439383E+2
1.447816E+2
1.456249E+2
1.468515E+2
1.483847E+2
1.495346E+2
1.503013E+2
1.509146E+2
1.518345E+2
1.530611E+2
1.543643E+2
1.554376E+2
1.565109E+2
1.579674E+2
1.598073E+2
1.616472E+2
1.632571E+2
1.645604E+2
1.658636E+2
1.673969E+2
1.690834E+2
1.708467E+2
1.723799E+2
1.735298E+2
1.742964E+2
1.750631E+2
1.759064E+2
1.768263E+2
1.777462E+2
1.788962E+2
1.805061E+2
1.818860E+2
1.824226E+2
1.818093E+2
1.804294E+2
1.788962E+2
1.769796E+2
1.744498E+2
1.718433E+2
1.701567E+2
1.696967E+2
1.701567E+2
1.710766E+2
1.719199E+2
1.725332E+2
1.723032E+2
1.712300E+2
1.698501E+2
1.692368E+2
1.695434E+2
1.706167E+2
1.719966E+2
1.736065E+2
1.752931E+2
1.769029E+2
1.781296E+2
1.792028E+2
1.803527E+2
1.816560E+2
1.829592E+2
1.845691E+2
1.867923E+2
1.895522E+2
1.921587E+2
1.944585E+2
1.963751E+2
1.982150E+2
2.001315E+2
2.022014E+2
2.045012E+2
2.067244E+2
2.088710E+2
2.110175E+2
2.133174E+2
2.156172E+2
2.179171E+2
2.199870E+2
2.220568E+2
2.238201E+2
2.251233E+2
2.262732E+2
2.278065E+2
2.300297E+2
2.321762E+2
2.337095E+2
2.350894E+2
2.367759E+2
2.388458E+2
2.409923E+2
2.429089E+2
2.445954E+2
2.465887E+2
2.482752E+2
2.487352E+2
2.485052E+2
2.491185E+2
2.508051E+2
2.527983E+2
2.543315E+2
2.554814E+2
2.566314E+2
2.577813E+2
2.586246E+2
2.593145E+2
2.599278E+2
2.606945E+2
2.616911E+2
2.632243E+2
2.648342E+2
2.656008E+2
2.657541E+2
2.659841E+2
2.665208E+2
2.672107E+2
2.677473E+2
2.681307E+2
2.685906E+2
2.691273E+2
2.697406E+2
2.701239E+2
2.705072E+2
2.708138E+2
2.711205E+2
2.714271E+2
2.716571E+2
2.717338E+2
2.718104E+2
2.718104E+2
2.718104E+2
2.718871E+2
2.718871E+2
2.718871E+2
2.718871E+2
2.719638E+2
2.718871E+2
2.716571E+2
2.712738E+2
2.708138E+2
2.704305E+2
2.702772E+2
2.704305E+2
2.707372E+2
2.710438E+2
2.711971E+2
2.709671E+2
2.705072E+2
2.700472E+2
2.698939E+2
2.699706E+2
2.700472E+2
2.702005E+2
2.703539E+2
2.703539E+2
2.702005E+2
2.698939E+2
2.695873E+2
2.693572E+2
2.691273E+2
2.688973E+2
2.685140E+2
2.680540E+2
2.675940E+2
2.670574E+2
2.665208E+2
2.659841E+2
2.655242E+2
2.651408E+2
2.649109E+2
2.644509E+2
2.636843E+2
2.628410E+2
2.619211E+2
2.608478E+2
2.598512E+2
2.588546E+2
2.577813E+2
2.566314E+2
2.554048E+2
2.539482E+2
2.524916E+2
2.508051E+2
2.490418E+2
2.472020E+2
2.455154E+2
2.437522E+2
2.419123E+2
2.398424E+2
2.378492E+2
2.360093E+2
2.347060E+2
2.335561E+2
2.322529E+2
2.305663E+2
2.288798E+2
2.275765E+2
2.264266E+2
2.251233E+2
2.238967E+2
2.229001E+2
2.221335E+2
2.214435E+2
2.209069E+2
2.202936E+2
2.198337E+2
2.196037E+2
2.195270E+2
2.195270E+2
2.194503E+2
2.194503E+2
2.195270E+2
2.196037E+2
2.195270E+2
2.193737E+2
2.194503E+2
2.199103E+2
2.201403E+2
2.197570E+2
2.192203E+2
2.189137E+2
2.188370E+2
2.186837E+2
2.184537E+2
2.181471E+2
2.176104E+2
2.169205E+2
2.163072E+2
2.157706E+2
2.152339E+2
2.145440E+2
2.137007E+2
2.127808E+2
2.118608E+2
2.110175E+2
2.100209E+2
2.089476E+2
2.079510E+2
2.070311E+2
2.061112E+2
2.051912E+2
2.043479E+2
2.035047E+2
2.028147E+2
2.021247E+2
2.011281E+2
1.999782E+2
1.989816E+2
1.984450E+2
1.979083E+2
1.972184E+2
1.964518E+2
1.956851E+2
1.949952E+2
1.944585E+2
1.943819E+2
1.943052E+2
1.940752E+2
1.937686E+2
1.935386E+2
1.934619E+2
1.934619E+2
1.932319E+2
1.929253E+2
1.926186E+2
1.923887E+2
1.922354E+2
1.919287E+2
1.915454E+2
1.912387E+2
1.910087E+2
1.907021E+2
1.902421E+2
1.897822E+2
1.896289E+2
1.900888E+2
1.906254E+2
1.903955E+2
1.888622E+2
1.867923E+2
1.854124E+2
1.851058E+2
1.850291E+2
1.841858E+2
1.827293E+2
1.814260E+2
1.806594E+2
1.805061E+2
1.805827E+2
1.795861E+2
1.776696E+2
1.759064E+2
1.747564E+2
1.739898E+2
1.732232E+2
1.722266E+2
1.711533E+2
1.700034E+2
1.687001E+2
1.676269E+2
1.667069E+2
1.658636E+2
1.649437E+2
1.641004E+2
1.632571E+2
1.624905E+2
1.618772E+2
1.611106E+2
1.602673E+2
1.591941E+2
1.581208E+2
1.572775E+2
1.565875E+2
1.560509E+2
1.555909E+2
1.552076E+2
1.548243E+2
1.544410E+2
1.537510E+2
1.529844E+2
1.525244E+2
1.522178E+2
1.516045E+2
1.509146E+2
1.502246E+2
1.499179E+2
1.499179E+2
1.496880E+2
1.492280E+2
1.485380E+2
1.479247E+2
1.473114E+2
1.466982E+2
1.463148E+2
1.460082E+2
1.457015E+2
1.453182E+2
1.449349E+2
1.443983E+2
1.440150E+2
1.437083E+2
1.434783E+2
1.430950E+2
1.425584E+2
1.419451E+2
1.414085E+2
1.410252E+2
1.407185E+2
1.419451E+2
1.444750E+2
1.447816E+2
1.420984E+2
1.391853E+2
1.383420E+2
1.391086E+2
1.396453E+2
1.392619E+2
1.385720E+2
1.381887E+2
1.380353E+2
1.378054E+2
1.371921E+2
1.368854E+2
1.370387E+2
1.373454E+2
1.371154E+2
1.363488E+2
1.353522E+2
1.343556E+2
1.335123E+2
1.328223E+2
1.323624E+2
1.320557E+2
1.315191E+2
1.308291E+2
1.300625E+2
1.291426E+2
1.282226E+2
1.272260E+2
1.262294E+2
1.253095E+2
1.242362E+2
1.230096E+2
1.216297E+2
1.203265E+2
1.194832E+2
1.190999E+2
1.186399E+2
1.177966E+2
1.171066E+2
1.171066E+2
1.175666E+2
1.177199E+2
1.173366E+2
1.167233E+2
1.162634E+2
1.160334E+2
1.156501E+2
1.150368E+2
1.143468E+2
1.139635E+2
1.136569E+2
1.131202E+2
1.123536E+2
1.113570E+2
1.105137E+2
1.097471E+2
1.088272E+2
1.076006E+2
1.062207E+2
1.052240E+2
1.046874E+2
1.044574E+2
1.041508E+2
1.038441E+2
1.036141E+2
1.031542E+2
1.023109E+2
1.013143E+2
1.004710E+2
9.993436E+1
9.932108E+1
9.847779E+1
9.763451E+1
9.709788E+1
9.694455E+1
9.671457E+1
9.633126E+1
9.564130E+1
9.479801E+1
9.395474E+1
9.334143E+1
9.280481E+1
9.249815E+1
9.226817E+1
9.196153E+1
9.165487E+1
9.150156E+1
9.142489E+1
9.157822E+1
9.188487E+1
9.157822E+1
9.035162E+1
8.897171E+1
8.820509E+1
8.789844E+1
8.774511E+1
8.743847E+1
8.697849E+1
8.636520E+1
8.590524E+1
8.552193E+1
8.506195E+1
8.437199E+1
8.368204E+1
8.306873E+1
8.260877E+1
8.230212E+1
8.191881E+1
8.130551E+1
8.069222E+1
8.030891E+1
8.000226E+1
7.977228E+1
7.938897E+1
7.892899E+1
7.846903E+1
7.816237E+1
7.785573E+1
7.747241E+1
7.716577E+1
7.685912E+1
7.662914E+1
7.662914E+1
7.647581E+1
7.570919E+1
7.471259E+1
7.402263E+1
7.371598E+1
7.371598E+1
7.363932E+1
7.348599E+1
7.310268E+1
7.233607E+1
7.133946E+1
7.064951E+1
7.064951E+1
7.080283E+1
7.049618E+1
6.965290E+1
6.903960E+1
6.880962E+1
6.857964E+1
6.796634E+1
6.735304E+1
6.673975E+1
6.612645E+1
6.574314E+1
6.604978E+1
6.650976E+1
6.643310E+1
6.574314E+1
6.505318E+1
6.489986E+1
6.474653E+1
6.390325E+1
6.252334E+1
6.183338E+1
6.183338E+1
6.175671E+1
6.099009E+1
6.014681E+1
5.961018E+1
5.930353E+1
5.869024E+1
5.777029E+1
5.708033E+1
5.692701E+1
5.685035E+1
5.639038E+1
5.585375E+1
5.547043E+1
5.516379E+1
5.447383E+1
5.363055E+1
5.278727E+1
5.232729E+1
5.217397E+1
5.186732E+1
5.148401E+1
5.110070E+1
5.064073E+1
4.995078E+1
4.903083E+1
4.818755E+1
4.765092E+1
4.726761E+1
4.696096E+1
4.642432E+1
4.581103E+1
4.527440E+1
4.473776E+1
4.420113E+1
4.358784E+1
4.312787E+1
4.274455E+1
4.228458E+1
4.182461E+1
4.121132E+1
4.067468E+1
4.036803E+1
4.013805E+1
3.990806E+1
3.952475E+1
3.914144E+1
3.883479E+1
3.852815E+1
3.822150E+1
3.783819E+1
3.745488E+1
3.707157E+1
3.668826E+1
3.622829E+1
3.592164E+1
3.576831E+1
3.546167E+1
3.492503E+1
3.446506E+1
3.415842E+1
3.408175E+1
3.385177E+1
3.354512E+1
3.316181E+1
3.270184E+1
3.224187E+1
3.185856E+1
3.139858E+1
3.101528E+1
3.063196E+1
3.017200E+1
2.971202E+1
2.932871E+1
2.909873E+1
2.879208E+1
2.840877E+1
2.802546E+1
2.771881E+1
2.756549E+1
2.741216E+1
2.702885E+1
2.672221E+1
2.626224E+1
2.580226E+1
2.534229E+1
2.503564E+1
2.495898E+1
2.480566E+1
2.480566E+1
2.495898E+1
2.480566E+1
2.426902E+1
2.365573E+1
2.342574E+1
2.350240E+1
2.357907E+1
2.365573E+1
2.350240E+1
2.327242E+1
2.281245E+1
2.250580E+1
2.235247E+1
2.235247E+1
2.219915E+1
2.189250E+1
2.166252E+1
2.150919E+1
2.143253E+1
2.135587E+1
2.112589E+1
2.104922E+1
2.112589E+1
2.112589E+1
2.104922E+1
2.089590E+1
2.074258E+1
2.058925E+1
2.051259E+1
2.035926E+1
2.020594E+1
2.028260E+1
2.035926E+1
2.020594E+1
1.989929E+1
1.959265E+1
1.943932E+1
1.943932E+1
1.943932E+1
1.928600E+1
1.920934E+1
1.920934E+1
1.913267E+1
1.905601E+1
1.897935E+1
1.882603E+1
1.867270E+1
1.859604E+1
1.859604E+1
1.859604E+1
1.859604E+1
1.844272E+1
1.836606E+1
1.828939E+1
1.821273E+1
1.798274E+1
1.775276E+1
1.752277E+1
1.736945E+1
1.721613E+1
1.706280E+1
1.683282E+1
1.667949E+1
1.683282E+1
1.706280E+1
1.721613E+1
1.729279E+1
1.713946E+1
1.698614E+1
1.683282E+1
1.690948E+1
1.713946E+1
1.721613E+1
1.675615E+1
1.614286E+1
1.575955E+1
1.568289E+1
1.560623E+1
1.552956E+1
1.537624E+1
1.499293E+1
1.460962E+1
1.430297E+1
1.414965E+1
1.399633E+1
1.391966E+1
1.376634E+1
1.361301E+1
1.345969E+1
1.338303E+1
1.345969E+1
1.345969E+1
1.330637E+1
1.307638E+1
1.269307E+1
1.223310E+1
1.161980E+1
1.115983E+1
1.085319E+1
1.031655E+1
9.473269E+0
8.553327E+0
7.940031E+0
7.480059E+0
7.020087E+0
6.483454E+0
5.870158E+0
5.333525E+0
4.796891E+0
4.183596E+0
3.646962E+0
3.186990E+0
2.803681E+0
2.497033E+0
2.190385E+0
1.960399E+0
1.807075E+0
1.807075E+0
1.730413E+0
1.730413E+0
1.577090E+0
1.423766E+0
1.347104E+0
1.347104E+0
1.423766E+0
1.500428E+0
1.577090E+0
1.653752E+0
1.807075E+0
1.960399E+0
2.113723E+0
2.190385E+0
2.343709E+0
2.420371E+0
2.573695E+0
2.803681E+0
2.957005E+0
3.186990E+0
3.340314E+0
3.493638E+0
3.570300E+0
3.570300E+0
3.570300E+0
3.570300E+0
3.570300E+0
3.570300E+0
3.493638E+0
3.493638E+0
3.493638E+0
3.570300E+0
3.570300E+0
3.493638E+0
3.416976E+0
3.340314E+0
3.186990E+0
3.033667E+0
2.957005E+0
2.880343E+0
2.880343E+0
2.727019E+0
2.573695E+0
2.497033E+0
2.573695E+0
2.573695E+0
2.573695E+0
2.573695E+0
2.497033E+0
2.420371E+0
2.343709E+0
2.267047E+0
2.113723E+0
2.113723E+0
2.190385E+0
2.190385E+0
2.190385E+0
2.190385E+0
2.190385E+0
2.267047E+0
2.343709E+0
2.343709E+0
2.420371E+0
2.573695E+0
2.727019E+0
2.880343E+0
2.880343E+0
2.803681E+0
2.803681E+0
2.803681E+0
2.803681E+0
2.727019E+0
2.497033E+0
2.267047E+0
2.113723E+0
2.113723E+0
2.190385E+0
2.190385E+0
1.960399E+0
1.577090E+0
1.193780E+0
8.104701E-1
4.271604E-1
4.385066E-2
-3.394589E-1
-6.461070E-1
-8.760927E-1
-1.182740E+0
-1.566050E+0
-1.872698E+0
-2.102684E+0
-2.256007E+0
-2.562656E+0
-3.022627E+0
-3.405937E+0
-3.482599E+0
-3.482599E+0
-3.329275E+0
-3.175951E+0
-3.099289E+0
-3.022627E+0
-3.022627E+0
-3.099289E+0
-3.175951E+0
-3.175951E+0
-3.099289E+0
-3.099289E+0
-3.099289E+0
-3.099289E+0
-3.022627E+0
-2.869303E+0
-2.715979E+0
-2.485993E+0
-2.409332E+0
-2.332670E+0
-2.409332E+0
-2.485993E+0
-2.562656E+0
-2.562656E+0
-2.485993E+0
-2.409332E+0
-2.332670E+0
-2.256007E+0
-2.256007E+0
-2.332670E+0
-2.332670E+0
-2.332670E+0
-2.256007E+0
-2.179346E+0
-2.179346E+0
-2.179346E+0
-2.256007E+0
-2.179346E+0
-2.102684E+0
-2.026022E+0
-1.949360E+0
-1.719374E+0
-1.642712E+0
-1.566050E+0
-1.489388E+0
-1.412726E+0
-1.336064E+0
-1.106079E+0
-8.760927E-1
-7.994306E-1
-7.994306E-1
-6.461070E-1
-3.394589E-1
-1.861353E-1
-1.094732E-1
-1.861353E-1
-1.094732E-1
-3.281117E-2
1.205127E-1
1.971746E-1
2.738365E-1
4.271604E-1
6.571462E-1
8.871321E-1
1.040456E+0
1.040456E+0
8.871321E-1
7.338082E-1
8.104701E-1
9.637940E-1
1.040456E+0
1.040456E+0
8.871321E-1
8.871321E-1
8.104701E-1
7.338082E-1
6.571462E-1
5.038223E-1
4.271604E-1
2.738365E-1
3.504986E-1
3.504986E-1
3.504986E-1
4.271604E-1
5.804843E-1
8.104701E-1
1.040456E+0
1.117118E+0
1.193780E+0
1.270442E+0
1.347104E+0
1.653752E+0
1.883737E+0
2.343709E+0
2.880343E+0
3.416976E+0
3.953610E+0
4.490243E+0
5.103539E+0
5.793497E+0
6.406792E+0
6.866764E+0
7.326736E+0
7.786707E+0
8.476665E+0
9.089960E+0
9.626594E+0
1.000990E+1
1.031655E+1
1.069986E+1
1.100651E+1
1.123650E+1
1.138982E+1
1.138982E+1
1.146648E+1
1.161980E+1
1.169647E+1
1.177313E+1
1.169647E+1
1.146648E+1
1.115983E+1
1.100651E+1
1.077652E+1
1.054654E+1
1.016323E+1
9.933241E+0
9.703256E+0
9.319946E+0
8.859974E+0
8.323340E+0
7.863369E+0
7.633383E+0
7.480059E+0
7.326736E+0
7.020087E+0
6.636778E+0
6.330130E+0
6.023482E+0
5.793497E+0
5.563511E+0
5.333525E+0
5.180201E+0
5.026877E+0
4.796891E+0
4.566905E+0
4.490243E+0
4.490243E+0
4.490243E+0
4.566905E+0
4.490243E+0
4.183596E+0
4.030272E+0
3.953610E+0
4.030272E+0
3.953610E+0
4.030272E+0
4.183596E+0
4.413581E+0
4.490243E+0
4.336920E+0
4.106934E+0
3.953610E+0
4.030272E+0
4.183596E+0
4.260258E+0
4.183596E+0
4.106934E+0
4.030272E+0
3.953610E+0
3.953610E+0
3.876948E+0
3.800286E+0
3.800286E+0
3.723624E+0
3.570300E+0
3.416976E+0
3.416976E+0
3.570300E+0
3.876948E+0
4.030272E+0
4.030272E+0
4.106934E+0
4.183596E+0
4.490243E+0
4.643567E+0
4.643567E+0
4.413581E+0
4.260258E+0
4.183596E+0
4.260258E+0
4.413581E+0
4.643567E+0
4.720229E+0
4.720229E+0
4.643567E+0
4.413581E+0
4.183596E+0
3.953610E+0
3.876948E+0
3.800286E+0
3.646962E+0
3.570300E+0
3.570300E+0
3.723624E+0
3.800286E+0
3.800286E+0
3.800286E+0
3.800286E+0
3.876948E+0
3.876948E+0
3.800286E+0
3.723624E+0
3.800286E+0
3.876948E+0
3.953610E+0
4.106934E+0
4.336920E+0
4.413581E+0
4.490243E+0
4.566905E+0
4.720229E+0
4.566905E+0
4.260258E+0
3.876948E+0
3.723624E+0
3.723624E+0
3.876948E+0
4.106934E+0
4.260258E+0
4.260258E+0
4.106934E+0
3.953610E+0
3.800286E+0
3.646962E+0
3.493638E+0
3.340314E+0
3.340314E+0
3.416976E+0
3.493638E+0
3.723624E+0
3.953610E+0
4.183596E+0
4.260258E+0
4.336920E+0
4.260258E+0
4.106934E+0
3.953610E+0
3.876948E+0
3.953610E+0
4.183596E+0
4.260258E+0
4.336920E+0
4.336920E+0
4.413581E+0
4.413581E+0
4.566905E+0
4.796891E+0
4.950215E+0
5.026877E+0
4.950215E+0
4.950215E+0
4.950215E+0
5.180201E+0
5.563511E+0
5.946820E+0
6.023482E+0
5.946820E+0
5.716834E+0
5.563511E+0
5.486849E+0
5.486849E+0
5.486849E+0
5.486849E+0
5.486849E+0
5.410187E+0
5.410187E+0
5.563511E+0
5.640173E+0
5.563511E+0
5.486849E+0
5.333525E+0
5.103539E+0
5.026877E+0
5.103539E+0
5.026877E+0
5.026877E+0
5.103539E+0
5.180201E+0
5.180201E+0
5.180201E+0
5.256863E+0
5.103539E+0
4.796891E+0
4.413581E+0
4.183596E+0
4.106934E+0
4.183596E+0
4.106934E+0
4.030272E+0
3.876948E+0
3.646962E+0
3.416976E+0
3.186990E+0
2.957005E+0
2.727019E+0
2.497033E+0
2.420371E+0
2.343709E+0
2.343709E+0
2.267047E+0
2.037061E+0
1.883737E+0
1.577090E+0
1.270442E+0
9.637940E-1
6.571462E-1
3.504986E-1
1.971746E-1
4.385066E-2
4.385066E-2
1.205127E-1
1.205127E-1
4.385066E-2
-3.281117E-2
-1.861353E-1
-3.394589E-1
-5.694447E-1
-7.227688E-1
-7.994306E-1
-7.227688E-1
-5.694447E-1
-4.927828E-1
-4.161210E-1
-3.394589E-1
-3.394589E-1
-3.394589E-1
-4.161210E-1
-5.694447E-1
-7.227688E-1
-8.760927E-1
-9.527545E-1
-7.994306E-1
-7.227688E-1
-6.461070E-1
-5.694447E-1
-4.161210E-1
-1.861353E-1
-1.861353E-1
-2.627971E-1
-4.161210E-1
-5.694447E-1
-5.694447E-1
-4.927828E-1
-2.627971E-1
-1.861353E-1
-2.627971E-1
-2.627971E-1
-1.094732E-1
-3.281117E-2
4.385066E-2
4.385066E-2
4.385066E-2
-3.281117E-2
-3.281117E-2
-1.094732E-1
-1.094732E-1
-3.281117E-2
-3.281117E-2
-3.281117E-2
-3.281117E-2
-3.281117E-2
-3.281117E-2
-1.094732E-1
-1.861353E-1
-1.861353E-1
-2.627971E-1
-3.394589E-1
-4.927828E-1
-6.461070E-1
-7.227688E-1
-8.760927E-1
-1.106079E+0
-1.259402E+0
-1.412726E+0
-1.566050E+0
-1.796036E+0
-2.102684E+0
-2.332670E+0
-2.485993E+0
-2.562656E+0
-2.639317E+0
-2.639317E+0
-2.562656E+0
-2.485993E+0
-2.485993E+0
-2.562656E+0
-2.639317E+0
-2.715979E+0
-2.792641E+0
-2.792641E+0
-2.639317E+0
-2.409332E+0
-2.332670E+0
-2.332670E+0
-2.409332E+0
-2.332670E+0
-2.256007E+0
-2.256007E+0
-2.332670E+0
-2.409332E+0
-2.562656E+0
-2.485993E+0
-2.332670E+0
-2.102684E+0
-2.026022E+0
-2.102684E+0
-2.179346E+0
-2.256007E+0
-2.332670E+0
-2.332670E+0
-2.332670E+0
-2.332670E+0
-2.409332E+0
-2.485993E+0
-2.485993E+0
-2.485993E+0
-2.485993E+0
-2.485993E+0
-2.562656E+0
-2.639317E+0
-2.639317E+0
-2.639317E+0
-2.639317E+0
-2.639317E+0
-2.715979E+0
-2.869303E+0
-2.945965E+0
-3.099289E+0
-3.099289E+0
-3.175951E+0
-3.175951E+0
-3.175951E+0
-3.175951E+0
-3.252613E+0
-3.329275E+0
-3.329275E+0
-3.405937E+0
-3.482599E+0
-3.635922E+0
-3.712585E+0
-3.712585E+0
-3.712585E+0
-3.635922E+0
-3.712585E+0
-3.789247E+0
-3.942570E+0
-4.019232E+0
-4.019232E+0
-4.095894E+0
-4.095894E+0
-4.172557E+0
-4.249218E+0
-4.325880E+0
-4.325880E+0
-4.249218E+0
-4.249218E+0
-4.402542E+0
-4.479204E+0
-4.555865E+0
-4.479204E+0
-4.402542E+0
-4.479204E+0
-4.555865E+0
-4.709190E+0
-4.632527E+0
-4.555865E+0
-4.402542E+0
-4.172557E+0
-4.095894E+0
-4.095894E+0
-4.325880E+0
-4.479204E+0
-4.632527E+0
-4.785852E+0
-5.015838E+0
-5.245824E+0
-5.399147E+0
-5.629133E+0
-5.705795E+0
-5.705795E+0
-5.705795E+0
-5.859119E+0
-6.089105E+0
-6.395752E+0
-6.625738E+0
-6.702400E+0
-6.702400E+0
-6.702400E+0
-6.702400E+0
-6.779062E+0
-6.855724E+0
-6.855724E+0
-6.855724E+0
-6.932385E+0
-7.085711E+0
-7.315696E+0
-7.545681E+0
-7.622344E+0
-7.622344E+0
-7.622344E+0
-7.469019E+0
-7.315696E+0
-7.315696E+0
-7.545681E+0
-7.775667E+0
-7.928991E+0
-7.852330E+0
-7.852330E+0
-7.852330E+0
-7.775667E+0
-7.699005E+0
-7.469019E+0
-7.392358E+0
-7.392358E+0
-7.315696E+0
-7.162372E+0
-6.932385E+0
-6.855724E+0
-6.855724E+0
-6.779062E+0
-6.702400E+0
-6.549076E+0
-6.395752E+0
-6.319091E+0
-6.319091E+0
-6.242429E+0
-6.089105E+0
-6.012443E+0
-5.935781E+0
-5.859119E+0
-5.859119E+0
-5.859119E+0
-5.859119E+0
-5.935781E+0
-6.012443E+0
-5.935781E+0
-5.935781E+0
-6.012443E+0
-6.089105E+0
-6.165767E+0
-6.165767E+0
-6.165767E+0
-6.165767E+0
-6.242429E+0
-6.395752E+0
-6.625738E+0
-6.855724E+0
-6.932385E+0
-6.855724E+0
-6.855724E+0
-6.932385E+0
-7.009048E+0
-7.085711E+0
-7.469019E+0
-7.928991E+0
-8.235639E+0
-8.158978E+0
-7.775667E+0
-7.469019E+0
-7.392358E+0
-7.392358E+0
-7.469019E+0
-7.699005E+0
-8.005653E+0
-8.235639E+0
-8.312301E+0
-8.235639E+0
-8.235639E+0
-8.235639E+0
-8.235639E+0
-8.235639E+0
-8.465625E+0
-8.848934E+0
-9.078920E+0
-9.232245E+0
-9.308907E+0
-9.232245E+0
-9.155581E+0
-9.002258E+0
-8.772272E+0
-8.695611E+0
-8.925597E+0
-9.078920E+0
-9.232245E+0
-9.308907E+0
-9.385568E+0
-9.462231E+0
-9.385568E+0
-9.232245E+0
-9.078920E+0
-8.848934E+0
-8.695611E+0
-8.465625E+0
-8.388964E+0
-8.465625E+0
-8.542287E+0
-8.542287E+0
-8.465625E+0
-8.312301E+0
-8.158978E+0
-8.005653E+0
-7.852330E+0
-7.622344E+0
-7.469019E+0
-7.315696E+0
-7.239034E+0
-7.239034E+0
-7.162372E+0
-7.162372E+0
-7.239034E+0
-7.239034E+0
-7.085711E+0
-6.932385E+0
-6.779062E+0
-6.702400E+0
-6.702400E+0
-6.702400E+0
-6.702400E+0
-6.702400E+0
-6.779062E+0
-7.009048E+0
-7.239034E+0
-7.469019E+0
-7.545681E+0
-7.469019E+0
-7.315696E+0
-7.162372E+0
-7.085711E+0
-7.162372E+0
-7.315696E+0
-7.469019E+0
-7.545681E+0
-7.545681E+0
-7.622344E+0
-7.699005E+0
-7.775667E+0
-7.775667E+0
-7.699005E+0
-7.622344E+0
-7.469019E+0
-7.392358E+0
-7.392358E+0
-7.392358E+0
-7.469019E+0
-7.469019E+0
-7.469019E+0
-7.392358E+0
-7.392358E+0
-7.315696E+0
-7.162372E+0
-6.855724E+0
-6.779062E+0
-6.779062E+0
-6.702400E+0
-6.625738E+0
-6.549076E+0
-6.549076E+0
-6.625738E+0
-6.702400E+0
-6.625738E+0
-6.549076E+0
-6.319091E+0
-6.089105E+0
-5.859119E+0
-5.782457E+0
-5.705795E+0
-5.552471E+0
-5.475809E+0
-5.475809E+0
-5.552471E+0
-5.475809E+0
-5.399147E+0
-5.245824E+0
-5.015838E+0
-4.785852E+0
-4.709190E+0
-4.632527E+0
-4.555865E+0
-4.479204E+0
-4.555865E+0
-4.632527E+0
-4.709190E+0
-4.785852E+0
-4.862514E+0
-4.862514E+0
-4.785852E+0
-4.709190E+0
-4.632527E+0
-4.479204E+0
-4.402542E+0
-4.402542E+0
-4.479204E+0
-4.555865E+0
-4.632527E+0
-4.709190E+0
-4.709190E+0
-4.709190E+0
-4.632527E+0
-4.555865E+0
-4.402542E+0
-4.402542E+0
-4.402542E+0
-4.402542E+0
-4.479204E+0
-4.555865E+0
-4.555865E+0
-4.555865E+0
-4.479204E+0
-4.402542E+0
-4.325880E+0
-4.249218E+0
-4.095894E+0
-3.789247E+0
-3.635922E+0
-3.712585E+0
-3.942570E+0
-3.789247E+0
-3.175951E+0
-2.869303E+0
-3.329275E+0
-3.942570E+0
-4.172557E+0
-3.942570E+0
-3.635922E+0
-3.482599E+0
-3.482599E+0
-3.635922E+0
-3.789247E+0
-3.942570E+0
-4.095894E+0
-4.325880E+0
-4.555865E+0
-4.709190E+0
-4.785852E+0
-4.785852E+0
-4.632527E+0
-4.479204E+0
-4.249218E+0
-4.172557E+0
-4.172557E+0
-4.249218E+0
-4.325880E+0
-4.479204E+0
-4.862514E+0
-5.322485E+0
-5.629133E+0
-5.629133E+0
-5.552471E+0
-5.399147E+0
-5.245824E+0
-5.092499E+0
-4.939176E+0
-4.709190E+0
-4.785852E+0
-4.939176E+0
-5.245824E+0
-5.399147E+0
-5.322485E+0
-5.092499E+0
-4.709190E+0
-4.325880E+0
-4.019232E+0
-3.865908E+0
-3.712585E+0
-3.635922E+0
-3.635922E+0
-3.712585E+0
-3.865908E+0
-4.019232E+0
-4.019232E+0
-3.865908E+0
-3.712585E+0
-3.482599E+0
-3.252613E+0
-3.099289E+0
-2.945965E+0
-2.715979E+0
-2.562656E+0
-2.639317E+0
-2.792641E+0
-2.945965E+0
-2.945965E+0
-2.715979E+0
-2.562656E+0
-2.332670E+0
-2.179346E+0
-2.026022E+0
-1.872698E+0
-1.642712E+0
-1.566050E+0
-1.642712E+0
-1.719374E+0
-1.796036E+0
-1.872698E+0
-1.796036E+0
-1.642712E+0
-1.566050E+0
-1.412726E+0
-1.259402E+0
-1.182740E+0
-1.106079E+0
-1.029416E+0
-1.106079E+0
-1.259402E+0
-1.182740E+0
-1.106079E+0
-8.760927E-1
-7.227688E-1
-7.994306E-1
-7.994306E-1
-7.994306E-1
-6.461070E-1
-5.694447E-1
-4.927828E-1
-5.694447E-1
-7.227688E-1
-7.994306E-1
-7.994306E-1
-7.227688E-1
-5.694447E-1
-4.161210E-1
-2.627971E-1
-1.861353E-1
-3.281117E-2
-3.281117E-2
4.385066E-2
4.385066E-2
-3.281117E-2
-1.861353E-1
-2.627971E-1
-1.861353E-1
-3.281117E-2
3.504986E-1
6.571462E-1
6.571462E-1
4.271604E-1
1.971746E-1
1.205127E-1
-3.281117E-2
-1.094732E-1
-1.861353E-1
-1.861353E-1
-1.861353E-1
-2.627971E-1
-1.861353E-1
-3.281117E-2
1.205127E-1
1.205127E-1
4.385066E-2
1.205127E-1
1.205127E-1
1.205127E-1
4.385066E-2
4.385066E-2
1.971746E-1
4.271604E-1
5.038223E-1
5.038223E-1
5.804843E-1
6.571462E-1
7.338082E-1
7.338082E-1
8.104701E-1
7.338082E-1
7.338082E-1
8.104701E-1
8.871321E-1
9.637940E-1
1.193780E+0
1.347104E+0
1.500428E+0
1.577090E+0
1.653752E+0
1.730413E+0
1.653752E+0
1.653752E+0
1.653752E+0
1.807075E+0
1.960399E+0
2.113723E+0
2.113723E+0
2.113723E+0
2.113723E+0
2.190385E+0
2.267047E+0
2.343709E+0
2.267047E+0
2.343709E+0
2.343709E+0
2.343709E+0
2.267047E+0
2.267047E+0
2.267047E+0
2.343709E+0
2.497033E+0
2.497033E+0
2.420371E+0
2.343709E+0
2.267047E+0
2.343709E+0
2.497033E+0
2.650357E+0
2.727019E+0
2.803681E+0
2.803681E+0
2.880343E+0
2.957005E+0
3.033667E+0
2.957005E+0
2.880343E+0
2.880343E+0
2.880343E+0
2.880343E+0
2.803681E+0
2.803681E+0
2.957005E+0
3.186990E+0
3.263652E+0
3.186990E+0
3.033667E+0
3.033667E+0
3.110328E+0
3.186990E+0
3.186990E+0
3.110328E+0
3.186990E+0
3.263652E+0
3.340314E+0
3.263652E+0
3.186990E+0
3.186990E+0
3.263652E+0
3.340314E+0
3.416976E+0
3.416976E+0
3.340314E+0
3.263652E+0
3.110328E+0
3.110328E+0
3.186990E+0
3.186990E+0
3.186990E+0
3.033667E+0
2.957005E+0
3.033667E+0
3.110328E+0
3.110328E+0
3.033667E+0
3.033667E+0
3.033667E+0
3.110328E+0
3.110328E+0
3.033667E+0
3.110328E+0
3.263652E+0
3.263652E+0
3.186990E+0
3.110328E+0
3.110328E+0
3.186990E+0
3.263652E+0
3.340314E+0
3.340314E+0
3.263652E+0
3.110328E+0
3.110328E+0
3.110328E+0
3.186990E+0
3.186990E+0
3.110328E+0
3.110328E+0
3.110328E+0
3.110328E+0
3.110328E+0
3.110328E+0
3.110328E+0
3.033667E+0
3.033667E+0
3.110328E+0
3.110328E+0
3.110328E+0
3.110328E+0
3.263652E+0
3.416976E+0
3.416976E+0
3.493638E+0
3.570300E+0
3.570300E+0
3.570300E+0
3.493638E+0
3.416976E+0
3.493638E+0
3.570300E+0
3.723624E+0
3.800286E+0
3.953610E+0
3.953610E+0
4.106934E+0
4.336920E+0
4.720229E+0
5.333525E+0
5.563511E+0
5.333525E+0
4.873553E+0
4.643567E+0
4.796891E+0
5.026877E+0
5.333525E+0
5.410187E+0
5.410187E+0
5.410187E+0
5.486849E+0
5.640173E+0
5.793497E+0
5.793497E+0
5.793497E+0
5.870158E+0
5.870158E+0
5.946820E+0
6.023482E+0
6.176806E+0
6.176806E+0
6.176806E+0
6.100144E+0
6.023482E+0
6.023482E+0
5.946820E+0
5.793497E+0
5.716834E+0
5.716834E+0
5.716834E+0
5.640173E+0
5.563511E+0
5.486849E+0
5.486849E+0
5.486849E+0
5.410187E+0
5.256863E+0
5.103539E+0
5.026877E+0
4.873553E+0
4.796891E+0
4.796891E+0
4.873553E+0
4.873553E+0
4.950215E+0
4.873553E+0
4.796891E+0
4.643567E+0
4.643567E+0
4.643567E+0
4.566905E+0
4.490243E+0
4.413581E+0
4.413581E+0
4.413581E+0
4.490243E+0
4.643567E+0
4.796891E+0
4.796891E+0
4.796891E+0
4.796891E+0
4.873553E+0
5.256863E+0
5.716834E+0
5.946820E+0
5.870158E+0
5.716834E+0
5.716834E+0
5.793497E+0
5.793497E+0
5.870158E+0
6.023482E+0
6.100144E+0
5.946820E+0
5.793497E+0
5.716834E+0
5.793497E+0
5.870158E+0
5.870158E+0
6.023482E+0
6.176806E+0
6.253468E+0
6.253468E+0
6.100144E+0
6.023482E+0
6.023482E+0
5.946820E+0
5.946820E+0
5.946820E+0
6.100144E+0
6.253468E+0
6.406792E+0
6.560116E+0
6.560116E+0
6.483454E+0
6.406792E+0
6.406792E+0
6.483454E+0
6.483454E+0
6.483454E+0
6.636778E+0
6.866764E+0
7.020087E+0
7.020087E+0
7.173411E+0
7.403398E+0
7.556721E+0
7.556721E+0
7.480059E+0
7.633383E+0
7.863369E+0
8.016692E+0
8.170017E+0
8.246678E+0
8.476665E+0
8.629989E+0
8.629989E+0
8.476665E+0
8.323340E+0
8.246678E+0
8.246678E+0
8.016692E+0
7.710045E+0
7.403398E+0
7.250073E+0
7.173411E+0
7.020087E+0
6.943425E+0
6.866764E+0
6.713440E+0
6.560116E+0
6.406792E+0
6.253468E+0
6.023482E+0
5.870158E+0
5.716834E+0
5.716834E+0
5.640173E+0
5.563511E+0
5.410187E+0
5.256863E+0
5.180201E+0
5.103539E+0
4.950215E+0
4.873553E+0
4.796891E+0
4.720229E+0
4.720229E+0
4.796891E+0
4.873553E+0
4.950215E+0
4.950215E+0
4.950215E+0
4.873553E+0
4.950215E+0
4.873553E+0
4.796891E+0
4.566905E+0
4.336920E+0
4.183596E+0
4.183596E+0
4.183596E+0
4.336920E+0
4.336920E+0
4.413581E+0
4.643567E+0
4.873553E+0
4.873553E+0
4.643567E+0
4.413581E+0
4.413581E+0
4.413581E+0
4.413581E+0
4.413581E+0
4.413581E+0
4.413581E+0
4.490243E+0
4.643567E+0
4.720229E+0
4.643567E+0
4.566905E+0
4.490243E+0
4.490243E+0
4.490243E+0
4.566905E+0
4.643567E+0
4.643567E+0
4.643567E+0
4.720229E+0
4.796891E+0
4.950215E+0
4.950215E+0
4.873553E+0
4.720229E+0
4.720229E+0
4.643567E+0
4.566905E+0
4.566905E+0
4.566905E+0
4.566905E+0
4.643567E+0
4.796891E+0
4.950215E+0
4.950215E+0
4.796891E+0
4.720229E+0
4.720229E+0
4.796891E+0
4.720229E+0
4.720229E+0
4.796891E+0
4.873553E+0
4.950215E+0
5.026877E+0
5.103539E+0
5.103539E+0
5.180201E+0
5.256863E+0
5.256863E+0
5.103539E+0
4.873553E+0
4.643567E+0
4.566905E+0
4.566905E+0
4.566905E+0
4.566905E+0
4.643567E+0
4.643567E+0
4.643567E+0
4.490243E+0
4.413581E+0
4.336920E+0
4.336920E+0
4.413581E+0
4.336920E+0
4.183596E+0
4.106934E+0
3.953610E+0
3.876948E+0
3.876948E+0
3.876948E+0
3.800286E+0
3.800286E+0
3.800286E+0
3.800286E+0
4.030272E+0
4.106934E+0
3.876948E+0
3.570300E+0
3.416976E+0
3.416976E+0
3.570300E+0
3.570300E+0
3.416976E+0
3.263652E+0
3.186990E+0
3.340314E+0
3.340314E+0
3.340314E+0
3.340314E+0
3.340314E+0
3.263652E+0
3.263652E+0
3.186990E+0
3.186990E+0
3.263652E+0
3.340314E+0
3.416976E+0
3.340314E+0
3.186990E+0
3.033667E+0
2.880343E+0
2.880343E+0
2.880343E+0
2.957005E+0
3.110328E+0
3.110328E+0
3.033667E+0
2.880343E+0
2.650357E+0
2.497033E+0
2.497033E+0
2.497033E+0
2.497033E+0
2.420371E+0
2.190385E+0
2.037061E+0
2.037061E+0
2.037061E+0
1.960399E+0
1.960399E+0
1.807075E+0
1.577090E+0
1.423766E+0
1.347104E+0
1.193780E+0
1.040456E+0
8.104701E-1
6.571462E-1
6.571462E-1
5.804843E-1
4.271604E-1
1.971746E-1
1.205127E-1
-3.281117E-2
-1.094732E-1
-2.627971E-1
-4.161210E-1
-5.694447E-1
-6.461070E-1
-7.227688E-1
-8.760927E-1
-9.527545E-1
-1.029416E+0
-1.182740E+0
-1.259402E+0
-1.259402E+0
-1.259402E+0
-1.412726E+0
-1.489388E+0
-1.719374E+0
-1.796036E+0
-1.949360E+0
-2.102684E+0
-2.179346E+0
-2.256007E+0
-2.409332E+0
-2.715979E+0
-2.869303E+0
-2.945965E+0
-2.945965E+0
-3.099289E+0
-3.252613E+0
-3.482599E+0
-3.559261E+0
-3.712585E+0
-3.789247E+0
-4.019232E+0
-4.172557E+0
-4.325880E+0
-4.402542E+0
-4.555865E+0
-4.785852E+0
-5.092499E+0
-5.322485E+0
-5.399147E+0
-5.399147E+0
-5.552471E+0
-5.705795E+0
-5.935781E+0
-6.012443E+0
-6.089105E+0
-6.165767E+0
-6.319091E+0
-6.472414E+0
-6.702400E+0
-6.932385E+0
-7.162372E+0
-7.239034E+0
-7.315696E+0
-7.392358E+0
-7.469019E+0
-7.545681E+0
-7.775667E+0
-7.928991E+0
-8.082315E+0
-8.158978E+0
-8.312301E+0
-8.465625E+0
-8.695611E+0
-8.848934E+0
-9.002258E+0
-9.155581E+0
-9.385568E+0
-9.538892E+0
-9.692215E+0
-9.768878E+0
-9.922201E+0
-1.007553E+1
-1.022885E+1
-1.030551E+1
-1.038217E+1
-1.038217E+1
-1.038217E+1
-1.053550E+1
-1.068882E+1
-1.084215E+1
-1.091881E+1
-1.099547E+1
-1.107213E+1
-1.122545E+1
-1.130212E+1
-1.122545E+1
-1.114879E+1
-1.122545E+1
-1.153210E+1
-1.183875E+1
-1.199207E+1
-1.199207E+1
-1.206874E+1
-1.214540E+1
-1.222206E+1
-1.222206E+1
-1.214540E+1
-1.229872E+1
-1.252871E+1
-1.283536E+1
-1.291202E+1
-1.252871E+1
-1.206874E+1
-1.214540E+1
-1.291202E+1
-1.352531E+1
-1.352531E+1
-1.321867E+1
-1.352531E+1
-1.421527E+1
-1.436859E+1
-1.383196E+1
-1.321867E+1
-1.329533E+1
-1.398529E+1
-1.436859E+1
-1.413861E+1
-1.406195E+1
-1.444526E+1
-1.490523E+1
-1.490523E+1
-1.452192E+1
-1.444526E+1
-1.482857E+1
-1.513521E+1
-1.513521E+1
-1.498189E+1
-1.498189E+1
-1.513521E+1
-1.521188E+1
-1.528854E+1
-1.544186E+1
-1.567185E+1
-1.590183E+1
-1.605516E+1
-1.613182E+1
-1.620848E+1
-1.620848E+1
-1.605516E+1
-1.574851E+1
-1.559519E+1
-1.590183E+1
-1.636181E+1
-1.659179E+1
-1.659179E+1
-1.620848E+1
-1.574851E+1
-1.559519E+1
-1.636181E+1
-1.774172E+1
-1.866167E+1
-1.827836E+1
-1.697510E+1
-1.643847E+1
-1.735841E+1
-1.866167E+1
-1.873833E+1
-1.758840E+1
-1.720509E+1
-1.835502E+1
-1.950495E+1
-1.927496E+1
-1.797171E+1
-1.728175E+1
-1.766506E+1
-1.820169E+1
-1.804837E+1
-1.804837E+1
-1.904497E+1
-2.050155E+1
-2.111485E+1
-2.050155E+1
-1.981159E+1
-1.973493E+1
-1.973493E+1
-1.919830E+1
-1.843168E+1
-1.827836E+1
-1.896831E+1
-1.988825E+1
-2.034823E+1
-2.050155E+1
-2.065488E+1
-2.073154E+1
-2.057821E+1
-2.027157E+1
-2.011824E+1
-2.011824E+1
-2.034823E+1
-2.050155E+1
-2.057821E+1
-2.080820E+1
-2.119151E+1
-2.165148E+1
-2.203479E+1
-2.226477E+1
-2.226477E+1
-2.218811E+1
-2.203479E+1
-2.188147E+1
-2.172814E+1
-2.172814E+1
-2.180480E+1
-2.211145E+1
-2.249476E+1
-2.287807E+1
-2.318472E+1
-2.341470E+1
-2.341470E+1
-2.318472E+1
-2.280141E+1
-2.257142E+1
-2.264809E+1
-2.295473E+1
-2.326138E+1
-2.349137E+1
-2.356803E+1
-2.372135E+1
-2.395134E+1
-2.410466E+1
-2.410466E+1
-2.425799E+1
-2.494794E+1
-2.579122E+1
-2.556124E+1
-2.448797E+1
-2.379801E+1
-2.410466E+1
-2.479462E+1
-2.517793E+1
-2.517793E+1
-2.510127E+1
-2.510127E+1
-2.533125E+1
-2.540792E+1
-2.540792E+1
-2.540792E+1
-2.540792E+1
-2.556124E+1
-2.579122E+1
-2.602121E+1
-2.625120E+1
-2.640452E+1
-2.663451E+1
-2.671117E+1
-2.678783E+1
-2.678783E+1
-2.678783E+1
-2.686449E+1
-2.701782E+1
-2.717114E+1
-2.740113E+1
-2.763111E+1
-2.786110E+1
-2.801442E+1
-2.809108E+1
-2.816774E+1
-2.809108E+1
-2.801442E+1
-2.801442E+1
-2.824441E+1
-2.855106E+1
-2.878104E+1
-2.878104E+1
-2.885770E+1
-2.893436E+1
-2.916435E+1
-2.939434E+1
-2.939434E+1
-2.916435E+1
-2.908769E+1
-2.939434E+1
-2.970098E+1
-2.985431E+1
-2.993097E+1
-3.000763E+1
-3.016096E+1
-3.039094E+1
-3.046760E+1
-3.054427E+1
-3.062093E+1
-3.062093E+1
-3.062093E+1
-3.069759E+1
-3.062093E+1
-3.054427E+1
-3.054427E+1
-3.069759E+1
-3.092757E+1
-3.115756E+1
-3.138755E+1
-3.138755E+1
-3.138755E+1
-3.138755E+1
-3.146421E+1
-3.146421E+1
-3.146421E+1
-3.146421E+1
-3.138755E+1
-3.131088E+1
-3.115756E+1
-3.108090E+1
-3.115756E+1
-3.123422E+1
-3.131088E+1
-3.138755E+1
-3.131088E+1
-3.123422E+1
-3.123422E+1
-3.115756E+1
-3.100424E+1
-3.085091E+1
-3.077425E+1
-3.069759E+1
-3.077425E+1
-3.092757E+1
-3.108090E+1
-3.123422E+1
-3.131088E+1
-3.123422E+1
-3.115756E+1
-3.100424E+1
-3.092757E+1
-3.085091E+1
-3.069759E+1
-3.062093E+1
-3.062093E+1
-3.069759E+1
-3.077425E+1
-3.085091E+1
-3.085091E+1
-3.039094E+1
-3.008429E+1
-3.031428E+1
-3.077425E+1
-3.100424E+1
-3.062093E+1
-3.000763E+1
-2.985431E+1
-3.016096E+1
-3.062093E+1
-3.077425E+1
-3.069759E+1
-3.062093E+1
-3.077425E+1
-3.092757E+1
-3.085091E+1
-3.062093E+1
-3.046760E+1
-3.039094E+1
-3.031428E+1
-3.031428E+1
-3.054427E+1
-3.069759E+1
-3.077425E+1
-3.069759E+1
-3.062093E+1
-3.062093E+1
-3.069759E+1
-3.085091E+1
-3.092757E+1
-3.100424E+1
-3.108090E+1
-3.131088E+1
-3.146421E+1
-3.161753E+1
-3.169420E+1
-3.177086E+1
-3.177086E+1
-3.184752E+1
-3.177086E+1
-3.169420E+1
-3.169420E+1
-3.177086E+1
-3.192418E+1
-3.200084E+1
-3.207750E+1
-3.223083E+1
-3.238415E+1
-3.246082E+1
-3.253748E+1
-3.261414E+1
-3.269080E+1
-3.284412E+1
-3.284412E+1
-3.276746E+1
-3.284412E+1
-3.299745E+1
-3.307411E+1
-3.307411E+1
-3.299745E+1
-3.299745E+1
-3.307411E+1
-3.307411E+1
-3.299745E+1
-3.315077E+1
-3.338076E+1
-3.353408E+1
-3.353408E+1
-3.361074E+1
-3.368741E+1
-3.376407E+1
-3.384073E+1
-3.399405E+1
-3.407072E+1
-3.407072E+1
-3.414738E+1
-3.422404E+1
-3.437736E+1
-3.437736E+1
-3.437736E+1
-3.437736E+1
-3.453069E+1
-3.476067E+1
-3.491400E+1
-3.499066E+1
-3.499066E+1
-3.514398E+1
-3.529731E+1
-3.545063E+1
-3.552729E+1
-3.568061E+1
-3.598726E+1
-3.637057E+1
-3.660056E+1
-3.667722E+1
-3.667722E+1
-3.667722E+1
-3.667722E+1
-3.675388E+1
-3.690721E+1
-3.698387E+1
-3.713719E+1
-3.729052E+1
-3.759716E+1
-3.798047E+1
-3.805714E+1
-3.805714E+1
-3.805714E+1
-3.821046E+1
-3.836378E+1
-3.844045E+1
-3.844045E+1
-3.859377E+1
-3.874709E+1
-3.897708E+1
-3.905374E+1
-3.913041E+1
-3.920706E+1
-3.928373E+1
-3.936039E+1
-3.943705E+1
-3.951371E+1
-3.959037E+1
-3.966703E+1
-3.966703E+1
-3.966703E+1
-3.966703E+1
-3.982036E+1
-4.005035E+1
-4.020367E+1
-4.012701E+1
-3.989702E+1
-3.974370E+1
-3.982036E+1
-4.012701E+1
-4.035700E+1
-4.035700E+1
-4.035700E+1
-4.028033E+1
-4.020367E+1
-4.012701E+1
-4.012701E+1
-4.020367E+1
-4.043366E+1
-4.058698E+1
-4.074030E+1
-4.066364E+1
-4.058698E+1
-4.066364E+1
-4.081697E+1
-4.089363E+1
-4.089363E+1
-4.081697E+1
-4.081697E+1
-4.089363E+1
-4.097029E+1
-4.112362E+1
-4.127694E+1
-4.127694E+1
-4.143026E+1
-4.158358E+1
-4.173691E+1
-4.181357E+1
-4.181357E+1
-4.181357E+1
-4.181357E+1
-4.189023E+1
-4.189023E+1
-4.181357E+1
-4.181357E+1
-4.189023E+1
-4.204356E+1
-4.219688E+1
-4.235020E+1
-4.242687E+1
-4.250353E+1
-4.250353E+1
-4.250353E+1
-4.242687E+1
-4.227354E+1
-4.212022E+1
-4.212022E+1
-4.235020E+1
-4.258019E+1
-4.258019E+1
-4.258019E+1
-4.281018E+1
-4.311682E+1
-4.319349E+1
-4.319349E+1
-4.327015E+1
-4.327015E+1
-4.327015E+1
-4.319349E+1
-4.319349E+1
-4.327015E+1
-4.350014E+1
-4.373012E+1
-4.365346E+1
-4.342347E+1
-4.334681E+1
-4.350014E+1
-4.373012E+1
-4.380678E+1
-4.388345E+1
-4.388345E+1
-4.396010E+1
-4.403677E+1
-4.403677E+1
-4.419009E+1
-4.426675E+1
-4.426675E+1
-4.419009E+1
-4.411343E+1
-4.426675E+1
-4.434342E+1
-4.442007E+1
-4.449674E+1
-4.465006E+1
-4.480339E+1
-4.488005E+1
-4.488005E+1
-4.495671E+1
-4.511004E+1
-4.518670E+1
-4.526336E+1
-4.526336E+1
-4.534002E+1
-4.541668E+1
-4.564667E+1
-4.595332E+1
-4.618330E+1
-4.625996E+1
-4.625996E+1
-4.633662E+1
-4.648995E+1
-4.664327E+1
-4.671994E+1
-4.679660E+1
-4.687326E+1
-4.710325E+1
-4.748655E+1
-4.794653E+1
-4.840650E+1
-4.894313E+1
-4.932644E+1
-4.955643E+1
-4.963309E+1
-4.963309E+1
-4.970975E+1
-4.978641E+1
-4.970975E+1
-4.970975E+1
-4.986308E+1
-5.032305E+1
-5.078302E+1
-5.124299E+1
-5.147298E+1
-5.170297E+1
-5.193295E+1
-5.208627E+1
-5.223959E+1
-5.239292E+1
-5.246958E+1
-5.246958E+1
-5.239292E+1
-5.231626E+1
-5.254625E+1
-5.300622E+1
-5.338953E+1
-5.354285E+1
-5.361951E+1
-5.369617E+1
-5.377284E+1
-5.369617E+1
-5.361951E+1
-5.346618E+1
-5.338953E+1
-5.331286E+1
-5.346618E+1
-5.369617E+1
-5.392616E+1
-5.400282E+1
-5.392616E+1
-5.384950E+1
-5.369617E+1
-5.361951E+1
-5.369617E+1
-5.369617E+1
-5.369617E+1
-5.369617E+1
-5.369617E+1
-5.377284E+1
-5.377284E+1
-5.384950E+1
-5.392616E+1
-5.392616E+1
-5.384950E+1
-5.361951E+1
-5.346618E+1
-5.338953E+1
-5.323620E+1
-5.292955E+1
-5.277623E+1
-5.285289E+1
-5.300622E+1
-5.308287E+1
-5.292955E+1
-5.269957E+1
-5.246958E+1
-5.239292E+1
-5.231626E+1
-5.208627E+1
-5.177962E+1
-5.154964E+1
-5.139631E+1
-5.131965E+1
-5.124299E+1
-5.101300E+1
-5.085968E+1
-5.078302E+1
-5.085968E+1
-5.085968E+1
-5.078302E+1
-5.055303E+1
-5.047637E+1
-5.047637E+1
-5.047637E+1
-5.039971E+1
-5.024638E+1
-5.009306E+1
-5.001640E+1
-5.001640E+1
-4.993974E+1
-4.993974E+1
-4.986308E+1
-4.970975E+1
-4.940310E+1
-4.917312E+1
-4.909646E+1
-4.917312E+1
-4.924978E+1
-4.924978E+1
-4.917312E+1
-4.917312E+1
-4.917312E+1
-4.909646E+1
-4.901979E+1
-4.894313E+1
-4.894313E+1
-4.886647E+1
-4.886647E+1
-4.878981E+1
-4.871314E+1
-4.871314E+1
-4.863649E+1
-4.863649E+1
-4.871314E+1
-4.878981E+1
-4.878981E+1
-4.878981E+1
-4.878981E+1
-4.894313E+1
-4.909646E+1
-4.924978E+1
-4.924978E+1
-4.924978E+1
-4.924978E+1
-4.932644E+1
-4.947977E+1
-4.963309E+1
-4.986308E+1
-5.001640E+1
-5.009306E+1
-5.009306E+1
-5.016972E+1
-5.032305E+1
-5.039971E+1
-5.039971E+1
-5.039971E+1
-5.039971E+1
-5.047637E+1
-5.047637E+1
-5.055303E+1
-5.078302E+1
-5.093634E+1
-5.093634E+1
-5.078302E+1
-5.062970E+1
-5.055303E+1
-5.055303E+1
-5.055303E+1
-5.039971E+1
-5.024638E+1
-5.016972E+1
-5.009306E+1
-5.009306E+1
-5.016972E+1
-5.009306E+1
-4.993974E+1
-4.970975E+1
-4.947977E+1
-4.932644E+1
-4.932644E+1
-4.924978E+1
-4.917312E+1
-4.894313E+1
-4.871314E+1
-4.863649E+1
-4.855982E+1
-4.840650E+1
-4.825318E+1
-4.794653E+1
-4.771654E+1
-4.740989E+1
-4.725657E+1
-4.710325E+1
-4.702658E+1
-4.694992E+1
-4.671994E+1
-4.648995E+1
-4.633662E+1
-4.618330E+1
-4.610664E+1
-4.595332E+1
-4.572333E+1
-4.534002E+1
-4.503337E+1
-4.480339E+1
-4.480339E+1
-4.480339E+1
-4.465006E+1
-4.442007E+1
-4.419009E+1
-4.411343E+1
-4.403677E+1
-4.396010E+1
-4.373012E+1
-4.357679E+1
-4.350014E+1
-4.342347E+1
-4.334681E+1
-4.327015E+1
-4.311682E+1
-4.296350E+1
-4.273351E+1
-4.250353E+1
-4.235020E+1
-4.227354E+1
-4.219688E+1
-4.196690E+1
-4.166025E+1
-4.135360E+1
-4.104695E+1
-4.089363E+1
-4.097029E+1
-4.104695E+1
-4.104695E+1
-4.081697E+1
-4.074030E+1
-4.074030E+1
-4.074030E+1
-4.058698E+1
-4.035700E+1
-4.005035E+1
-3.997369E+1
-4.028033E+1
-4.074030E+1
-4.104695E+1
-4.112362E+1
-4.097029E+1
-4.081697E+1
-4.066364E+1
-4.051032E+1
-4.051032E+1
-4.066364E+1
-4.097029E+1
-4.135360E+1
-4.181357E+1
-4.242687E+1
-4.304017E+1
-4.342347E+1
-4.365346E+1
-4.365346E+1
-4.357679E+1
-4.357679E+1
-4.373012E+1
-4.388345E+1
-4.396010E+1
-4.388345E+1
-4.380678E+1
-4.380678E+1
-4.388345E+1
-4.388345E+1
-4.380678E+1
-4.357679E+1
-4.327015E+1
-4.296350E+1
-4.273351E+1
-4.250353E+1
-4.227354E+1
-4.196690E+1
-4.173691E+1
-4.158358E+1
-4.135360E+1
-4.104695E+1
-4.058698E+1
-4.005035E+1
-3.959037E+1
-3.920706E+1
-3.874709E+1
-3.828712E+1
-3.790381E+1
-3.759716E+1
-3.721386E+1
-3.683055E+1
-3.644724E+1
-3.606393E+1
-3.583394E+1
-3.545063E+1
-3.499066E+1
-3.445403E+1
-3.407072E+1
-3.368741E+1
-3.330410E+1
-3.299745E+1
-3.276746E+1
-3.253748E+1
-3.223083E+1
-3.192418E+1
-3.169420E+1
-3.154087E+1
-3.138755E+1
-3.115756E+1
-3.100424E+1
-3.092757E+1
-3.092757E+1
-3.085091E+1
-3.085091E+1
-3.092757E+1
-3.108090E+1
-3.123422E+1
-3.131088E+1
-3.131088E+1
-3.131088E+1
-3.146421E+1
-3.154087E+1
-3.161753E+1
-3.161753E+1
-3.161753E+1
-3.177086E+1
-3.200084E+1
-3.215416E+1
-3.223083E+1
-3.238415E+1
-3.246082E+1
-3.246082E+1
-3.238415E+1
-3.230749E+1
-3.215416E+1
-3.207750E+1
-3.207750E+1
-3.207750E+1
-3.200084E+1
-3.192418E+1
-3.177086E+1
-3.161753E+1
-3.146421E+1
-3.123422E+1
-3.100424E+1
-3.069759E+1
-3.039094E+1
-3.016096E+1
-3.000763E+1
-2.985431E+1
-2.970098E+1
-2.954766E+1
-2.931768E+1
-2.901103E+1
-2.878104E+1
-2.855106E+1
-2.839773E+1
-2.824441E+1
-2.809108E+1
-2.786110E+1
-2.770778E+1
-2.755445E+1
-2.740113E+1
-2.717114E+1
-2.701782E+1
-2.671117E+1
-2.648118E+1
-2.625120E+1
-2.617454E+1
-2.617454E+1
-2.625120E+1
-2.617454E+1
-2.594455E+1
-2.571456E+1
-2.548458E+1
-2.556124E+1
-2.556124E+1
-2.548458E+1
-2.533125E+1
-2.525459E+1
-2.533125E+1
-2.525459E+1
-2.517793E+1
-2.517793E+1
-2.517793E+1
-2.525459E+1
-2.525459E+1
-2.510127E+1
-2.494794E+1
-2.494794E+1
-2.502461E+1
-2.502461E+1
-2.487128E+1
-2.464130E+1
-2.448797E+1
-2.448797E+1
-2.471796E+1
-2.487128E+1
-2.502461E+1
-2.502461E+1
-2.502461E+1
-2.502461E+1
-2.494794E+1
-2.487128E+1
-2.479462E+1
-2.471796E+1
-2.464130E+1
-2.464130E+1
-2.448797E+1
-2.425799E+1
-2.410466E+1
-2.387468E+1
-2.349137E+1
-2.326138E+1
-2.318472E+1
-2.318472E+1
-2.295473E+1
-2.272475E+1
-2.241810E+1
-2.218811E+1
-2.211145E+1
-2.203479E+1
-2.188147E+1
-2.165148E+1
-2.157482E+1
-2.142149E+1
-2.134483E+1
-2.119151E+1
-2.111485E+1
-2.111485E+1
-2.096152E+1
-2.088486E+1
-2.080820E+1
-2.088486E+1
-2.103818E+1
-2.134483E+1
-2.149816E+1
-2.149816E+1
-2.149816E+1
-2.149816E+1
-2.165148E+1
-2.180480E+1
-2.180480E+1
-2.180480E+1
-2.188147E+1
-2.195813E+1
-2.203479E+1
-2.211145E+1
-2.226477E+1
-2.241810E+1
-2.249476E+1
-2.241810E+1
-2.234144E+1
-2.234144E+1
-2.234144E+1
-2.241810E+1
-2.241810E+1
-2.234144E+1
-2.218811E+1
-2.211145E+1
-2.211145E+1
-2.211145E+1
-2.195813E+1
-2.180480E+1
-2.188147E+1
-2.188147E+1
-2.180480E+1
-2.172814E+1
-2.157482E+1
-2.157482E+1
-2.157482E+1
-2.142149E+1
-2.119151E+1
-2.111485E+1
-2.111485E+1
-2.111485E+1
-2.096152E+1
-2.073154E+1
-2.057821E+1
-2.050155E+1
-2.042489E+1
-2.034823E+1
-2.019490E+1
-2.019490E+1
-2.004158E+1
-1.988825E+1
-1.973493E+1
-1.958161E+1
-1.950495E+1
-1.942828E+1
-1.935162E+1
-1.935162E+1
-1.935162E+1
-1.942828E+1
-1.942828E+1
-1.950495E+1
-1.958161E+1
-1.958161E+1
-1.950495E+1
-1.942828E+1
-1.942828E+1
-1.942828E+1
-1.942828E+1
-1.942828E+1
-1.942828E+1
-1.942828E+1
-1.935162E+1
-1.942828E+1
-1.942828E+1
-1.942828E+1
-1.927496E+1
-1.919830E+1
-1.904497E+1
-1.904497E+1
-1.904497E+1
-1.904497E+1
-1.904497E+1
-1.896831E+1
-1.881499E+1
-1.873833E+1
-1.873833E+1
-1.866167E+1
-1.858500E+1
-1.850834E+1
-1.835502E+1
-1.835502E+1
-1.827836E+1
-1.820169E+1
-1.812503E+1
-1.804837E+1
-1.804837E+1
-1.812503E+1
-1.812503E+1
-1.804837E+1
-1.797171E+1
-1.797171E+1
-1.789505E+1
-1.781838E+1
-1.774172E+1
-1.766506E+1
-1.774172E+1
-1.781838E+1
-1.781838E+1
-1.781838E+1
-1.766506E+1
-1.766506E+1
-1.766506E+1
-1.766506E+1
-1.774172E+1
-1.766506E+1
-1.751173E+1
-1.751173E+1
-1.743507E+1
-1.735841E+1
-1.735841E+1
-1.751173E+1
-1.766506E+1
-1.774172E+1
-1.758840E+1
-1.735841E+1
-1.720509E+1
-1.720509E+1
-1.712843E+1
-1.705176E+1
-1.697510E+1
-1.689844E+1
-1.689844E+1
-1.697510E+1
-1.697510E+1
-1.689844E+1
-1.689844E+1
-1.682178E+1
-1.682178E+1
-1.674512E+1
-1.666845E+1
-1.651513E+1
-1.643847E+1
-1.643847E+1
-1.651513E+1
-1.659179E+1
-1.666845E+1
-1.666845E+1
-1.659179E+1
-1.659179E+1
-1.651513E+1
-1.636181E+1
-1.628514E+1
-1.628514E+1
-1.636181E+1
-1.643847E+1
-1.636181E+1
-1.636181E+1
-1.636181E+1
-1.636181E+1
-1.636181E+1
-1.636181E+1
-1.628514E+1
-1.628514E+1
-1.628514E+1
-1.628514E+1
-1.628514E+1
-1.620848E+1
-1.620848E+1
-1.628514E+1
-1.636181E+1
-1.643847E+1
-1.643847E+1
-1.651513E+1
-1.651513E+1
-1.643847E+1
-1.643847E+1
-1.636181E+1
-1.636181E+1
-1.628514E+1
-1.620848E+1
-1.620848E+1
-1.628514E+1
-1.643847E+1
-1.643847E+1
-1.628514E+1
-1.605516E+1
-1.574851E+1
-1.551852E+1
-1.559519E+1
-1.582517E+1
-1.590183E+1
-1.597850E+1
-1.582517E+1
-1.551852E+1
-1.528854E+1
-1.551852E+1
-1.559519E+1
-1.528854E+1
-1.498189E+1
-1.505855E+1
-1.544186E+1
-1.559519E+1
-1.544186E+1
-1.528854E+1
-1.528854E+1
-1.536520E+1
-1.544186E+1
-1.536520E+1
-1.528854E+1
-1.521188E+1
-1.521188E+1
-1.513521E+1
-1.505855E+1
-1.490523E+1
-1.490523E+1
-1.482857E+1
-1.482857E+1
-1.482857E+1
-1.475190E+1
-1.482857E+1
-1.490523E+1
-1.482857E+1
-1.467524E+1
-1.452192E+1
-1.436859E+1
-1.429193E+1
-1.421527E+1
-1.413861E+1
-1.413861E+1
-1.421527E+1
-1.421527E+1
-1.406195E+1
-1.390862E+1
-1.375530E+1
-1.383196E+1
-1.383196E+1
-1.383196E+1
-1.367864E+1
-1.360198E+1
-1.352531E+1
-1.344865E+1
-1.337199E+1
-1.344865E+1
-1.360198E+1
-1.360198E+1
-1.352531E+1
-1.329533E+1
-1.321867E+1
-1.321867E+1
-1.321867E+1
-1.321867E+1
-1.329533E+1
-1.337199E+1
-1.337199E+1
-1.337199E+1
-1.321867E+1
-1.314200E+1
-1.321867E+1
-1.337199E+1
-1.337199E+1
-1.329533E+1
-1.329533E+1
-1.337199E+1
-1.337199E+1
-1.329533E+1
-1.329533E+1
-1.337199E+1
-1.344865E+1
-1.337199E+1
-1.337199E+1
-1.337199E+1
-1.344865E+1
-1.344865E+1
-1.337199E+1
-1.337199E+1
-1.337199E+1
-1.329533E+1
-1.321867E+1
-1.314200E+1
-1.314200E+1
-1.314200E+1
-1.314200E+1
-1.314200E+1
-1.314200E+1
-1.321867E+1
-1.321867E+1
-1.329533E+1
-1.329533E+1
-1.329533E+1
-1.321867E+1
-1.321867E+1
-1.314200E+1
-1.321867E+1
-1.329533E+1
-1.329533E+1
-1.321867E+1
-1.306534E+1
-1.306534E+1
-1.314200E+1
-1.321867E+1
-1.314200E+1
-1.306534E+1
-1.306534E+1
-1.314200E+1
-1.321867E+1
-1.321867E+1
-1.314200E+1
-1.321867E+1
-1.329533E+1
-1.337199E+1
-1.337199E+1
-1.329533E+1
-1.329533E+1
-1.337199E+1
-1.344865E+1
-1.344865E+1
-1.344865E+1
-1.344865E+1
-1.344865E+1
-1.337199E+1
-1.344865E+1
-1.344865E+1
-1.344865E+1
-1.352531E+1
-1.352531E+1
-1.360198E+1
-1.352531E+1
-1.352531E+1
-1.360198E+1
-1.367864E+1
-1.375530E+1
-1.367864E+1
-1.360198E+1
-1.360198E+1
-1.360198E+1
-1.360198E+1
-1.352531E+1
-1.352531E+1
-1.360198E+1
-1.367864E+1
-1.367864E+1
-1.360198E+1
-1.352531E+1
-1.352531E+1
-1.352531E+1
-1.352531E+1
-1.352531E+1
-1.367864E+1
-1.375530E+1
-1.375530E+1
-1.367864E+1
-1.360198E+1
-1.367864E+1
-1.383196E+1
-1.390862E+1
-1.390862E+1
-1.390862E+1
-1.383196E+1
-1.383196E+1
-1.375530E+1
-1.375530E+1
-1.375530E+1
-1.367864E+1
-1.367864E+1
-1.383196E+1
-1.398529E+1
-1.398529E+1
-1.390862E+1
-1.390862E+1
-1.398529E+1
-1.406195E+1
-1.413861E+1
-1.413861E+1
-1.421527E+1
-1.421527E+1
-1.421527E+1
-1.421527E+1
-1.421527E+1
-1.429193E+1
-1.436859E+1
-1.436859E+1
-1.436859E+1
-1.429193E+1
-1.421527E+1
-1.421527E+1
-1.429193E+1
-1.436859E+1
-1.444526E+1
-1.444526E+1
-1.444526E+1
-1.444526E+1
-1.452192E+1
-1.452192E+1
-1.452192E+1
-1.452192E+1
-1.452192E+1
-1.452192E+1
-1.452192E+1
-1.459858E+1
-1.467524E+1
-1.475190E+1
-1.482857E+1
-1.482857E+1
-1.475190E+1
-1.475190E+1
-1.475190E+1
-1.490523E+1
-1.498189E+1
-1.498189E+1
-1.498189E+1
-1.498189E+1
-1.490523E+1
-1.498189E+1
-1.505855E+1
-1.513521E+1
-1.505855E+1
-1.498189E+1
-1.498189E+1
-1.498189E+1
-1.498189E+1
-1.490523E+1
-1.490523E+1
-1.498189E+1
-1.505855E+1
-1.490523E+1
-1.475190E+1
-1.482857E+1
-1.490523E+1
-1.505855E+1
-1.498189E+1
-1.482857E+1
-1.475190E+1
-1.475190E+1
-1.482857E+1
-1.482857E+1
-1.467524E+1
-1.467524E+1
-1.475190E+1
-1.482857E+1
-1.482857E+1
-1.475190E+1
-1.467524E+1
-1.459858E+1
-1.467524E+1
-1.467524E+1
-1.467524E+1
-1.452192E+1
-1.444526E+1
-1.436859E+1
-1.452192E+1
-1.467524E+1
-1.467524E+1
-1.459858E+1
-1.444526E+1
-1.444526E+1
-1.452192E+1
-1.467524E+1
-1.467524E+1
-1.475190E+1
-1.475190E+1
-1.475190E+1
-1.467524E+1
-1.467524E+1
-1.459858E+1
-1.467524E+1
-1.467524E+1
-1.467524E+1
-1.467524E+1
-1.475190E+1
-1.482857E+1
-1.482857E+1
-1.467524E+1
-1.467524E+1
-1.467524E+1
-1.475190E+1
-1.467524E+1
-1.459858E+1
-1.459858E+1
-1.467524E+1
-1.467524E+1
-1.467524E+1
-1.467524E+1
-1.475190E+1
-1.482857E+1
-1.490523E+1
-1.490523E+1
-1.490523E+1
-1.498189E+1
-1.505855E+1
-1.505855E+1
-1.505855E+1
-1.505855E+1
-1.513521E+1
-1.521188E+1
-1.513521E+1
-1.521188E+1
-1.521188E+1
-1.528854E+1
-1.528854E+1
-1.528854E+1
-1.528854E+1
-1.528854E+1
-1.528854E+1
-1.536520E+1
-1.528854E+1
-1.521188E+1
-1.498189E+1
-1.482857E+1
-1.490523E+1
-1.513521E+1
-1.528854E+1
-1.528854E+1
-1.521188E+1
-1.513521E+1
-1.513521E+1
-1.513521E+1
-1.513521E+1
-1.505855E+1
-1.505855E+1
-1.498189E+1
-1.498189E+1
-1.505855E+1
-1.513521E+1
-1.521188E+1
-1.513521E+1
-1.505855E+1
-1.490523E+1
-1.475190E+1
-1.482857E+1
-1.490523E+1
-1.505855E+1
-1.513521E+1
-1.513521E+1
-1.505855E+1
-1.490523E+1
-1.475190E+1
-1.475190E+1
-1.475190E+1
-1.475190E+1
-1.475190E+1
-1.459858E+1
-1.444526E+1
-1.444526E+1
-1.459858E+1
-1.459858E+1
-1.459858E+1
-1.459858E+1
-1.452192E+1
-1.436859E+1
-1.406195E+1
-1.360198E+1
-1.291202E+1
-1.283536E+1
-1.398529E+1
-1.551852E+1
-1.528854E+1
-1.329533E+1
-1.214540E+1
-1.321867E+1
-1.467524E+1
-1.436859E+1
-1.306534E+1
-1.298868E+1
-1.436859E+1
-1.528854E+1
-1.467524E+1
-1.367864E+1
-1.398529E+1
-1.498189E+1
-1.498189E+1
-1.398529E+1
-1.344865E+1
-1.413861E+1
-1.482857E+1
-1.444526E+1
-1.375530E+1
-1.375530E+1
-1.436859E+1
-1.459858E+1
-1.421527E+1
-1.390862E+1
-1.421527E+1
-1.452192E+1
-1.436859E+1
-1.398529E+1
-1.383196E+1
-1.398529E+1
-1.383196E+1
-1.321867E+1
-1.283536E+1
-1.306534E+1
-1.352531E+1
-1.367864E+1
-1.352531E+1
-1.337199E+1
-1.344865E+1
-1.329533E+1
-1.291202E+1
-1.252871E+1
-1.237538E+1
-1.245205E+1
-1.229872E+1
-1.206874E+1
-1.206874E+1
-1.229872E+1
-1.245205E+1
-1.237538E+1
-1.206874E+1
-1.199207E+1
-1.206874E+1
-1.191541E+1
-1.168543E+1
-1.153210E+1
-1.153210E+1
-1.145544E+1
-1.145544E+1
-1.145544E+1
-1.145544E+1
-1.160877E+1
-1.168543E+1
-1.160877E+1
-1.137878E+1
-1.114879E+1
-1.107213E+1
-1.107213E+1
-1.107213E+1
-1.114879E+1
-1.114879E+1
-1.114879E+1
-1.114879E+1
-1.122545E+1
-1.122545E+1
-1.130212E+1
-1.122545E+1
-1.107213E+1
-1.091881E+1
-1.084215E+1
-1.099547E+1
-1.122545E+1
-1.137878E+1
-1.137878E+1
-1.130212E+1
-1.137878E+1
-1.137878E+1
-1.145544E+1
-1.145544E+1
-1.153210E+1
-1.153210E+1
-1.145544E+1
-1.145544E+1
-1.145544E+1
-1.160877E+1
-1.168543E+1
-1.176209E+1
-1.176209E+1
-1.168543E+1
-1.168543E+1
-1.176209E+1
-1.183875E+1
-1.176209E+1
-1.168543E+1
-1.145544E+1
-1.130212E+1
-1.137878E+1
-1.153210E+1
-1.176209E+1
-1.199207E+1
-1.206874E+1
-1.222206E+1
-1.237538E+1
-1.252871E+1
-1.245205E+1
-1.229872E+1
-1.199207E+1
-1.176209E+1
-1.160877E+1
-1.153210E+1
-1.160877E+1
-1.176209E+1
-1.191541E+1
-1.214540E+1
-1.229872E+1
-1.229872E+1
-1.222206E+1
-1.214540E+1
-1.214540E+1
-1.214540E+1
-1.214540E+1
-1.229872E+1
-1.245205E+1
-1.260537E+1
-1.275869E+1
-1.283536E+1
-1.291202E+1
-1.283536E+1
-1.268203E+1
-1.252871E+1
-1.245205E+1
-1.237538E+1
-1.245205E+1
-1.245205E+1
-1.245205E+1
-1.252871E+1
-1.260537E+1
-1.268203E+1
-1.260537E+1
-1.252871E+1
-1.245205E+1
-1.229872E+1
-1.222206E+1
-1.214540E+1
-1.199207E+1
-1.199207E+1
-1.222206E+1
-1.245205E+1
-1.260537E+1
-1.260537E+1
-1.260537E+1
-1.260537E+1
-1.252871E+1
-1.237538E+1
-1.237538E+1
-1.237538E+1
-1.252871E+1
-1.260537E+1
-1.260537E+1
-1.260537E+1
-1.268203E+1
-1.268203E+1
-1.275869E+1
-1.283536E+1
-1.283536E+1
-1.275869E+1
-1.268203E+1
-1.260537E+1
-1.252871E+1
-1.252871E+1
-1.260537E+1
-1.268203E+1
-1.275869E+1
-1.275869E+1
-1.283536E+1
-1.275869E+1
-1.268203E+1
-1.260537E+1
-1.268203E+1
-1.268203E+1
-1.268203E+1
-1.268203E+1
-1.283536E+1
-1.283536E+1
-1.283536E+1
-1.283536E+1
-1.283536E+1
-1.291202E+1
-1.291202E+1
-1.283536E+1
-1.275869E+1
-1.283536E+1
-1.283536E+1
-1.275869E+1
-1.268203E+1
-1.268203E+1
-1.275869E+1
-1.283536E+1
-1.283536E+1
-1.291202E+1
-1.298868E+1
-1.306534E+1
-1.306534E+1
-1.298868E+1
-1.298868E+1
-1.291202E+1
-1.298868E+1
-1.306534E+1
-1.306534E+1
-1.306534E+1
-1.314200E+1
-1.314200E+1
-1.321867E+1
-1.321867E+1
-1.321867E+1
-1.321867E+1
-1.321867E+1
-1.321867E+1
-1.321867E+1
-1.321867E+1
-1.329533E+1
-1.337199E+1
-1.352531E+1
-1.352531E+1
-1.344865E+1
-1.337199E+1
-1.337199E+1
-1.337199E+1
-1.337199E+1
-1.329533E+1
-1.321867E+1
-1.306534E+1
-1.306534E+1
-1.306534E+1
-1.314200E+1
-1.314200E+1
-1.306534E+1
-1.291202E+1
-1.291202E+1
-1.283536E+1
-1.275869E+1
-1.268203E+1
-1.275869E+1
-1.275869E+1
-1.283536E+1
-1.283536E+1
-1.283536E+1
-1.275869E+1
-1.275869E+1
-1.268203E+1
-1.260537E+1
-1.252871E+1
-1.245205E+1
-1.237538E+1
-1.237538E+1
-1.237538E+1
-1.245205E+1
-1.245205E+1
-1.245205E+1
-1.245205E+1
-1.245205E+1
-1.237538E+1
-1.229872E+1
-1.237538E+1
-1.245205E+1
-1.252871E+1
-1.237538E+1
-1.229872E+1
-1.222206E+1
-1.229872E+1
-1.237538E+1
-1.229872E+1
-1.229872E+1
-1.229872E+1
-1.229872E+1
-1.222206E+1
-1.214540E+1
-1.206874E+1
-1.206874E+1
-1.214540E+1
-1.206874E+1
-1.206874E+1
-1.214540E+1
-1.214540E+1
-1.206874E+1
-1.199207E+1
-1.199207E+1
-1.199207E+1
-1.199207E+1
-1.191541E+1
-1.183875E+1
-1.191541E+1
-1.191541E+1
-1.183875E+1
-1.168543E+1
-1.160877E+1
-1.168543E+1
-1.176209E+1
-1.168543E+1
-1.153210E+1
-1.145544E+1
-1.153210E+1
-1.153210E+1
-1.153210E+1
-1.145544E+1
-1.153210E+1
-1.160877E+1
-1.153210E+1
-1.137878E+1
-1.145544E+1
-1.160877E+1
-1.168543E+1
-1.153210E+1
-1.137878E+1
-1.130212E+1
-1.137878E+1
-1.137878E+1
-1.137878E+1
-1.137878E+1
-1.145544E+1
-1.145544E+1
-1.137878E+1
-1.130212E+1
-1.122545E+1
-1.122545E+1
-1.107213E+1
-1.091881E+1
-1.084215E+1
-1.091881E+1
-1.107213E+1
-1.114879E+1
-1.107213E+1
-1.099547E+1
-1.099547E+1
-1.091881E+1
-1.076548E+1
-1.068882E+1
-1.076548E+1
-1.076548E+1
-1.076548E+1
-1.068882E+1
-1.061216E+1
-1.061216E+1
-1.053550E+1
-1.053550E+1
-1.053550E+1
-1.053550E+1
-1.045884E+1
-1.045884E+1
-1.045884E+1
-1.045884E+1
-1.030551E+1
-1.022885E+1
-1.022885E+1
-1.022885E+1
-1.030551E+1
-1.022885E+1
-1.015219E+1
-1.007553E+1
-9.998864E+0
-9.922201E+0
-9.922201E+0
-9.998864E+0
-1.007553E+1
-1.007553E+1
-1.007553E+1
-9.922201E+0
-9.845540E+0
-9.845540E+0
-9.768878E+0
-9.768878E+0
-9.768878E+0
-9.768878E+0
-9.538892E+0
-9.232245E+0
-9.155581E+0
-9.308907E+0
-9.385568E+0
-9.385568E+0
-9.308907E+0
-9.308907E+0
-9.385568E+0
-9.308907E+0
-9.232245E+0
-9.232245E+0
-9.155581E+0
-9.078920E+0
-8.925597E+0
-8.695611E+0
-8.618948E+0
-8.695611E+0
-8.772272E+0
-8.848934E+0
-8.848934E+0
-8.925597E+0
-9.078920E+0
-9.078920E+0
-8.772272E+0
-8.618948E+0
-8.542287E+0
-8.542287E+0
-8.465625E+0
-8.235639E+0
-8.082315E+0
-8.082315E+0
-8.158978E+0
-8.312301E+0
-8.388964E+0
-8.465625E+0
-8.542287E+0
-8.465625E+0
-8.388964E+0
-8.235639E+0
-8.235639E+0
-8.158978E+0
-8.235639E+0
-8.388964E+0
-8.465625E+0
-8.542287E+0
-8.618948E+0
-8.695611E+0
-8.772272E+0
-8.772272E+0
-8.618948E+0
-8.542287E+0
-8.388964E+0
-8.312301E+0
-8.312301E+0
-8.235639E+0
-8.235639E+0
-8.158978E+0
-8.082315E+0
-8.005653E+0
-8.082315E+0
-8.082315E+0
-8.082315E+0
-8.005653E+0
-7.852330E+0
-7.699005E+0
-7.622344E+0
-7.699005E+0
-7.852330E+0
-8.005653E+0
-8.005653E+0
-7.928991E+0
-7.852330E+0
-7.699005E+0
-7.622344E+0
-7.545681E+0
-7.469019E+0
-7.315696E+0
-7.162372E+0
-7.085711E+0
-7.085711E+0
-7.009048E+0
-7.009048E+0
-7.009048E+0
-7.085711E+0
-7.085711E+0
-6.855724E+0
-6.702400E+0
-6.702400E+0
-6.702400E+0
-6.702400E+0
-6.702400E+0
-6.702400E+0
-6.779062E+0
-6.855724E+0
-7.009048E+0
-7.162372E+0
-7.315696E+0
-7.315696E+0
-7.315696E+0
-7.392358E+0
-7.469019E+0
-7.545681E+0
-7.545681E+0
-7.545681E+0
-7.699005E+0
-7.852330E+0
-7.928991E+0
-8.005653E+0
-8.005653E+0
-8.082315E+0
-8.235639E+0
-8.388964E+0
-8.465625E+0
-8.542287E+0
-8.542287E+0
-8.695611E+0
-8.848934E+0
-8.848934E+0
-8.925597E+0
-9.002258E+0
-9.002258E+0
-9.078920E+0
-9.078920E+0
-9.078920E+0
-9.078920E+0
-9.155581E+0
-9.232245E+0
-9.385568E+0
-9.385568E+0
-9.308907E+0
-9.155581E+0
-9.002258E+0
-9.002258E+0
-9.002258E+0
-8.925597E+0
-8.848934E+0
-8.772272E+0
-8.695611E+0
-8.542287E+0
-8.465625E+0
-8.388964E+0
-8.312301E+0
-8.235639E+0
-8.082315E+0
-7.852330E+0
-7.469019E+0
-7.009048E+0
-6.472414E+0
-5.935781E+0
-5.552471E+0
-5.245824E+0
-5.169162E+0
-5.245824E+0
-5.245824E+0
-5.169162E+0
-5.015838E+0
-4.785852E+0
-4.632527E+0
-4.555865E+0
-4.479204E+0
-4.249218E+0
-3.942570E+0
-3.635922E+0
-3.329275E+0
-3.099289E+0
-3.022627E+0
-3.099289E+0
-3.405937E+0
-3.559261E+0
-3.712585E+0
-3.789247E+0
-3.942570E+0
-4.095894E+0
-4.325880E+0
-4.479204E+0
-4.632527E+0
-4.785852E+0
-4.939176E+0
-4.939176E+0
-5.015838E+0
-5.245824E+0
-5.399147E+0
-5.552471E+0
-5.629133E+0
-5.705795E+0
-5.935781E+0
-6.242429E+0
-6.549076E+0
-6.779062E+0
-7.085711E+0
-7.469019E+0
-7.928991E+0
-8.312301E+0
-8.618948E+0
-8.848934E+0
-8.925597E+0
-9.002258E+0
-8.925597E+0
-8.695611E+0
-8.388964E+0
-8.158978E+0
-8.005653E+0
-7.852330E+0
-7.775667E+0
-7.699005E+0
-7.469019E+0
-7.162372E+0
-6.702400E+0
-6.395752E+0
-6.012443E+0
-5.629133E+0
-5.245824E+0
-4.939176E+0
-4.785852E+0
-4.709190E+0
-4.555865E+0
-4.402542E+0
-4.249218E+0
-4.095894E+0
-3.942570E+0
-3.789247E+0
-3.559261E+0
-3.329275E+0
-3.175951E+0
-3.022627E+0
-3.022627E+0
-2.945965E+0
-2.869303E+0
-2.869303E+0
-2.869303E+0
-2.945965E+0
-2.945965E+0
-2.945965E+0
-2.945965E+0
-2.869303E+0
-2.792641E+0
-2.792641E+0
-2.792641E+0
-2.869303E+0
-2.869303E+0
-3.022627E+0
-3.099289E+0
-3.175951E+0
-3.252613E+0
-3.329275E+0
-3.329275E+0
-3.329275E+0
-3.252613E+0
-3.252613E+0
-3.252613E+0
-3.405937E+0
-3.559261E+0
-3.559261E+0
-3.482599E+0
-3.482599E+0
-3.482599E+0
-3.482599E+0
-3.559261E+0
-3.635922E+0
-3.635922E+0
-3.712585E+0
-3.789247E+0
-3.865908E+0
-3.865908E+0
-3.865908E+0
-3.942570E+0
-4.095894E+0
-4.172557E+0
-4.325880E+0
-4.402542E+0
-4.479204E+0
-4.555865E+0
-4.555865E+0
-4.479204E+0
-4.555865E+0
-4.555865E+0
-4.632527E+0
-4.785852E+0
-4.939176E+0
-5.015838E+0
-5.092499E+0
-5.092499E+0
-5.092499E+0
-5.169162E+0
-5.169162E+0
-5.245824E+0
-5.245824E+0
-5.245824E+0
-5.322485E+0
-5.399147E+0
-5.552471E+0
-5.552471E+0
-5.552471E+0
-5.475809E+0
-5.552471E+0
-5.629133E+0
-5.629133E+0
-5.629133E+0
-5.475809E+0
-5.399147E+0
-5.322485E+0
-5.399147E+0
-5.399147E+0
-5.399147E+0
-5.399147E+0
-5.399147E+0
-5.322485E+0
-5.245824E+0
-5.169162E+0
-5.169162E+0
-5.169162E+0
-5.092499E+0
-5.015838E+0
-4.939176E+0
-4.939176E+0
-4.862514E+0
-4.862514E+0
-4.785852E+0
-4.709190E+0
-4.555865E+0
-4.402542E+0
-4.249218E+0
-4.019232E+0
-3.942570E+0
-3.789247E+0
-3.712585E+0
-3.712585E+0
-3.712585E+0
-3.789247E+0
-3.789247E+0
-3.712585E+0
-3.559261E+0
-3.482599E+0
-3.405937E+0
-3.405937E+0
-3.329275E+0
-3.175951E+0
-3.175951E+0
-3.252613E+0
-3.329275E+0
-3.329275E+0
-3.329275E+0
-3.329275E+0
-3.329275E+0
-3.405937E+0
-3.329275E+0
-3.252613E+0
-3.175951E+0
-3.175951E+0
-3.175951E+0
-3.175951E+0
-3.329275E+0
-3.482599E+0
-3.559261E+0
-3.635922E+0
-3.712585E+0
-3.635922E+0
-3.482599E+0
-3.482599E+0
-3.559261E+0
-3.712585E+0
-3.712585E+0
-3.789247E+0
-3.942570E+0
-4.172557E+0
-4.402542E+0
-4.479204E+0
-4.402542E+0
-4.325880E+0
-4.249218E+0
-4.249218E+0
-4.172557E+0
-4.172557E+0
-4.095894E+0
-4.095894E+0
-4.172557E+0
-4.325880E+0
-4.402542E+0
-4.479204E+0
-4.479204E+0
-4.402542E+0
-4.249218E+0
-4.095894E+0
-4.019232E+0
-3.942570E+0
-3.942570E+0
-3.865908E+0
-3.789247E+0
-3.789247E+0
-3.789247E+0
-3.789247E+0
-3.865908E+0
-3.865908E+0
-3.789247E+0
-3.635922E+0
-3.559261E+0
-3.559261E+0
-3.559261E+0
-3.559261E+0
-3.482599E+0
-3.482599E+0
-3.482599E+0
-3.559261E+0
-3.635922E+0
-3.635922E+0
-3.635922E+0
-3.559261E+0
-3.559261E+0
-3.482599E+0
-3.405937E+0
-3.329275E+0
-3.329275E+0
-3.329275E+0
-3.329275E+0
-3.329275E+0
-3.329275E+0
-3.252613E+0
-3.252613E+0
-3.252613E+0
-3.252613E+0
-3.252613E+0
-3.175951E+0
-3.099289E+0
-3.022627E+0
-3.022627E+0
-3.099289E+0
-3.252613E+0
-3.329275E+0
-3.329275E+0
-3.405937E+0
-3.482599E+0
-3.559261E+0
-3.559261E+0
-3.635922E+0
-3.712585E+0
-3.712585E+0
-3.789247E+0
-3.865908E+0
-4.019232E+0
-4.172557E+0
-4.249218E+0
-4.249218E+0
-4.325880E+0
-4.325880E+0
-4.402542E+0
-4.479204E+0
-4.479204E+0
-4.402542E+0
-4.402542E+0
-4.325880E+0
-4.249218E+0
-4.249218E+0
-4.249218E+0
-4.172557E+0
-4.172557E+0
-4.172557E+0
-4.249218E+0
-4.249218E+0
-4.325880E+0
-4.249218E+0
-4.095894E+0
-3.942570E+0
-3.789247E+0
-3.635922E+0
-3.559261E+0
-3.405937E+0
-3.175951E+0
-3.099289E+0
-3.252613E+0
-3.329275E+0
-3.252613E+0
-3.022627E+0
-2.792641E+0
-2.792641E+0
-2.869303E+0
-2.869303E+0
-2.792641E+0
-2.792641E+0
-2.792641E+0
-2.792641E+0
-2.715979E+0
-2.869303E+0
-3.022627E+0
-3.175951E+0
-3.175951E+0
-3.175951E+0
-3.099289E+0
-3.022627E+0
-3.022627E+0
-3.022627E+0
-3.099289E+0
-3.252613E+0
-3.405937E+0
-3.635922E+0
-3.712585E+0
-3.789247E+0
-3.865908E+0
-3.942570E+0
-4.095894E+0
-4.172557E+0
-4.172557E+0
-4.249218E+0
-4.249218E+0
-4.402542E+0
-4.555865E+0
-4.632527E+0
-4.632527E+0
-4.632527E+0
-4.709190E+0
-4.862514E+0
-5.015838E+0
-5.015838E+0
-5.015838E+0
-5.092499E+0
-5.245824E+0
-5.322485E+0
-5.322485E+0
-5.245824E+0
-5.245824E+0
-5.245824E+0
-5.245824E+0
-5.245824E+0
-5.169162E+0
-5.169162E+0
-5.169162E+0
-5.092499E+0
-5.092499E+0
-5.015838E+0
-4.939176E+0
-4.862514E+0
-4.785852E+0
-4.709190E+0
-4.632527E+0
-4.632527E+0
-4.555865E+0
-4.402542E+0
-4.249218E+0
-4.172557E+0
-4.095894E+0
-3.942570E+0
-3.789247E+0
-3.712585E+0
-3.635922E+0
-3.559261E+0
-3.482599E+0
-3.405937E+0
-3.175951E+0
-2.945965E+0
-2.945965E+0
-3.022627E+0
-3.099289E+0
-3.022627E+0
-2.945965E+0
-2.869303E+0
-2.869303E+0
-2.945965E+0
-2.945965E+0
-2.945965E+0
-2.945965E+0
-3.022627E+0
-3.099289E+0
-3.099289E+0
-3.099289E+0
-3.099289E+0
-3.099289E+0
-3.175951E+0
-3.099289E+0
-3.022627E+0
-3.175951E+0
-3.329275E+0
-3.405937E+0
-3.405937E+0
-3.329275E+0
-3.329275E+0
-3.405937E+0
-3.405937E+0
-3.329275E+0
-3.252613E+0
-3.175951E+0
-3.175951E+0
-3.175951E+0
-3.099289E+0
-3.022627E+0
-3.022627E+0
-2.945965E+0
-2.869303E+0
-2.792641E+0
-2.715979E+0
-2.639317E+0
-2.485993E+0
-2.485993E+0
-2.485993E+0
-2.332670E+0
-2.102684E+0
-2.179346E+0
-2.409332E+0
-2.562656E+0
-2.562656E+0
-2.485993E+0
-2.332670E+0
-2.256007E+0
-2.179346E+0
-2.102684E+0
-2.179346E+0
-2.256007E+0
-2.332670E+0
-2.332670E+0
-2.332670E+0
-2.409332E+0
-2.409332E+0
-2.409332E+0
-2.409332E+0
-2.332670E+0
-2.409332E+0
-2.409332E+0
-2.485993E+0
-2.562656E+0
-2.485993E+0
-2.409332E+0
-2.332670E+0
-2.409332E+0
-2.409332E+0
-2.485993E+0
-2.485993E+0
-2.409332E+0
-2.409332E+0
-2.409332E+0
-2.409332E+0
-2.332670E+0
-2.179346E+0
-2.102684E+0
-2.102684E+0
-2.102684E+0
-2.102684E+0
-1.949360E+0
-1.872698E+0
-1.796036E+0
-1.796036E+0
-1.719374E+0
-1.642712E+0
-1.566050E+0
-1.642712E+0
-1.642712E+0
-1.642712E+0
-1.566050E+0
-1.489388E+0
-1.489388E+0
-1.489388E+0
-1.412726E+0
-1.336064E+0
-1.336064E+0
-1.412726E+0
-1.489388E+0
-1.489388E+0
-1.412726E+0
-1.412726E+0
-1.412726E+0
-1.566050E+0
-1.566050E+0
-1.489388E+0
-1.489388E+0
-1.642712E+0
-1.719374E+0
-1.719374E+0
-1.719374E+0
-1.719374E+0
-1.719374E+0
-1.796036E+0
-1.872698E+0
-1.872698E+0
-1.872698E+0
-1.872698E+0
-1.872698E+0
-1.796036E+0
-1.796036E+0
-1.872698E+0
-1.949360E+0
-1.949360E+0
-2.026022E+0
-2.179346E+0
-2.256007E+0
-2.332670E+0
-2.256007E+0
-2.102684E+0
-1.949360E+0
-1.872698E+0
-1.949360E+0
-2.026022E+0
-2.102684E+0
-2.179346E+0
-2.256007E+0
-2.256007E+0
-2.332670E+0
-2.409332E+0
-2.409332E+0
-2.409332E+0
-2.332670E+0
-2.332670E+0
-2.409332E+0
-2.409332E+0
-2.332670E+0
-2.256007E+0
-2.332670E+0
-2.409332E+0
-2.485993E+0
-2.485993E+0
-2.562656E+0
-2.485993E+0
-2.485993E+0
-2.332670E+0
-2.179346E+0
-2.102684E+0
-2.179346E+0
-2.409332E+0
-2.485993E+0
-2.485993E+0
-2.562656E+0
-2.562656E+0
-2.409332E+0
-2.102684E+0
-1.872698E+0
-2.102684E+0
-2.409332E+0
-2.485993E+0
-2.409332E+0
-2.409332E+0
-2.409332E+0
-2.485993E+0
-2.562656E+0
-2.639317E+0
-2.639317E+0
-2.639317E+0
-2.562656E+0
-2.485993E+0
-2.409332E+0
-2.409332E+0
-2.332670E+0
-2.332670E+0
-2.332670E+0
-2.409332E+0
-2.332670E+0
-2.179346E+0
-2.179346E+0
-2.256007E+0
-2.332670E+0
-2.332670E+0
-2.179346E+0
-2.102684E+0
-2.026022E+0
-2.026022E+0
-2.026022E+0
-2.026022E+0
-2.102684E+0
-2.102684E+0
-2.102684E+0
-2.102684E+0
-2.102684E+0
-2.179346E+0
-2.102684E+0
-2.026022E+0
-1.949360E+0
-1.796036E+0
-1.719374E+0
-1.719374E+0
-1.796036E+0
-1.872698E+0
-1.949360E+0
-1.949360E+0
-1.949360E+0
-1.949360E+0
-1.949360E+0
-1.872698E+0
-1.872698E+0
-1.872698E+0
-1.872698E+0
-1.872698E+0
-1.872698E+0
-1.949360E+0
-2.102684E+0
-2.102684E+0
-1.796036E+0
-1.566050E+0
-1.566050E+0
-1.872698E+0
-1.949360E+0
-1.566050E+0
-1.182740E+0
-1.182740E+0
-1.489388E+0
-1.796036E+0
-1.796036E+0
-1.796036E+0
-1.872698E+0
-1.949360E+0
-1.796036E+0
-1.566050E+0
-1.642712E+0
-1.796036E+0
-1.872698E+0
-1.719374E+0
-1.642712E+0
-1.719374E+0
-1.872698E+0
-1.949360E+0
-1.796036E+0
-1.796036E+0
-1.796036E+0
-1.872698E+0
-1.719374E+0
-1.642712E+0
-1.566050E+0
-1.489388E+0
-1.489388E+0
-1.489388E+0
-1.566050E+0
-1.642712E+0
-1.719374E+0
-1.642712E+0
-1.412726E+0
-1.489388E+0
-1.489388E+0
-1.489388E+0
-1.412726E+0
-1.336064E+0
-1.336064E+0
-1.336064E+0
-1.412726E+0
-1.412726E+0
-1.489388E+0
-1.566050E+0
-1.642712E+0
-1.566050E+0
-1.412726E+0
-1.336064E+0
-1.336064E+0
-1.412726E+0
-1.336064E+0
-1.259402E+0
-1.259402E+0
-1.259402E+0
-1.259402E+0
-1.182740E+0
-1.182740E+0
-1.259402E+0
-1.259402E+0
-1.259402E+0
-1.106079E+0
-1.029416E+0
-1.106079E+0
-1.259402E+0
-1.336064E+0
-1.336064E+0
-1.259402E+0
-1.259402E+0
-1.182740E+0
-1.182740E+0
-1.182740E+0
-1.106079E+0
-1.029416E+0
-9.527545E-1
-8.760927E-1
-8.760927E-1
-9.527545E-1
-9.527545E-1
-9.527545E-1
-7.994306E-1
-7.227688E-1
-6.461070E-1
-7.227688E-1
-7.994306E-1
-8.760927E-1
-8.760927E-1
-7.994306E-1
-6.461070E-1
-7.227688E-1
-7.994306E-1
-9.527545E-1
-1.029416E+0
-1.029416E+0
-9.527545E-1
-9.527545E-1
-9.527545E-1
-1.106079E+0
-1.106079E+0
-1.106079E+0
-1.182740E+0
-1.182740E+0
-1.106079E+0
-1.106079E+0
-1.106079E+0
-1.106079E+0
-1.106079E+0
-1.029416E+0
-9.527545E-1
-8.760927E-1
-8.760927E-1
-7.994306E-1
-7.994306E-1
-7.227688E-1
-6.461070E-1
-5.694447E-1
-4.927828E-1
-5.694447E-1
-5.694447E-1
-4.927828E-1
-3.394589E-1
-1.094732E-1
1.205127E-1
2.738365E-1
4.271604E-1
4.271604E-1
4.271604E-1
5.038223E-1
5.804843E-1
7.338082E-1
8.104701E-1
8.104701E-1
8.104701E-1
8.104701E-1
8.104701E-1
8.871321E-1
8.871321E-1
9.637940E-1
9.637940E-1
1.040456E+0
1.040456E+0
9.637940E-1
9.637940E-1
1.040456E+0
1.040456E+0
1.040456E+0
9.637940E-1
9.637940E-1
9.637940E-1
1.040456E+0
1.040456E+0
1.040456E+0
9.637940E-1
9.637940E-1
9.637940E-1
9.637940E-1
9.637940E-1
9.637940E-1
1.117118E+0
1.193780E+0
1.193780E+0
1.117118E+0
1.040456E+0
1.040456E+0
1.117118E+0
1.270442E+0
1.270442E+0
1.270442E+0
1.347104E+0
1.500428E+0
1.577090E+0
1.577090E+0
1.653752E+0
1.653752E+0
1.730413E+0
1.730413E+0
1.807075E+0
1.960399E+0
2.113723E+0
2.113723E+0
2.037061E+0
2.037061E+0
2.113723E+0
2.190385E+0
2.190385E+0
2.190385E+0
2.190385E+0
2.190385E+0
2.267047E+0
2.267047E+0
2.190385E+0
2.267047E+0
2.267047E+0
2.267047E+0
2.420371E+0
2.803681E+0
2.957005E+0
2.727019E+0
2.573695E+0
2.497033E+0
2.497033E+0
2.497033E+0
2.497033E+0
2.497033E+0
2.573695E+0
2.573695E+0
2.573695E+0
2.650357E+0
2.727019E+0
2.803681E+0
2.880343E+0
2.957005E+0
3.033667E+0
3.110328E+0
3.186990E+0
3.186990E+0
3.186990E+0
3.263652E+0
3.263652E+0
3.340314E+0
3.416976E+0
3.570300E+0
3.646962E+0
3.800286E+0
3.876948E+0
3.953610E+0
3.953610E+0
3.953610E+0
4.030272E+0
4.106934E+0
4.183596E+0
4.260258E+0
4.413581E+0
4.566905E+0
4.566905E+0
4.643567E+0
4.720229E+0
4.873553E+0
4.950215E+0
4.950215E+0
4.873553E+0
4.873553E+0
5.026877E+0
5.103539E+0
5.026877E+0
4.950215E+0
5.026877E+0
5.180201E+0
5.333525E+0
5.333525E+0
5.410187E+0
5.486849E+0
5.640173E+0
5.640173E+0
5.640173E+0
5.563511E+0
5.640173E+0
5.793497E+0
5.870158E+0
5.946820E+0
6.023482E+0
6.100144E+0
6.176806E+0
6.176806E+0
6.253468E+0
6.406792E+0
6.483454E+0
6.483454E+0
6.483454E+0
6.560116E+0
6.560116E+0
6.636778E+0
6.713440E+0
6.713440E+0
6.713440E+0
6.713440E+0
6.713440E+0
6.790102E+0
6.790102E+0
6.790102E+0
6.713440E+0
6.636778E+0
6.713440E+0
6.790102E+0
6.866764E+0
6.866764E+0
6.943425E+0
6.943425E+0
7.020087E+0
7.020087E+0
7.020087E+0
7.020087E+0
6.943425E+0
7.020087E+0
7.173411E+0
7.173411E+0
7.173411E+0
7.173411E+0
7.250073E+0
7.326736E+0
7.250073E+0
7.096749E+0
7.096749E+0
7.173411E+0
7.020087E+0
6.943425E+0
7.020087E+0
7.250073E+0
7.403398E+0
7.480059E+0
7.403398E+0
7.403398E+0
7.480059E+0
7.633383E+0
7.786707E+0
7.786707E+0
7.710045E+0
7.710045E+0
7.786707E+0
7.786707E+0
7.786707E+0
7.863369E+0
7.863369E+0
7.863369E+0
7.940031E+0
8.016692E+0
7.940031E+0
7.940031E+0
8.016692E+0
8.093354E+0
8.093354E+0
8.093354E+0
8.093354E+0
8.170017E+0
8.170017E+0
8.170017E+0
8.246678E+0
8.400003E+0
8.400003E+0
8.323340E+0
8.170017E+0
8.093354E+0
8.170017E+0
8.246678E+0
8.400003E+0
8.323340E+0
8.246678E+0
8.170017E+0
8.246678E+0
8.323340E+0
8.400003E+0
8.400003E+0
8.323340E+0
8.323340E+0
8.246678E+0
8.246678E+0
8.323340E+0
8.400003E+0
8.476665E+0
8.400003E+0
8.323340E+0
8.323340E+0
8.323340E+0
8.400003E+0
8.323340E+0
8.246678E+0
8.170017E+0
8.170017E+0
8.170017E+0
8.170017E+0
8.170017E+0
8.093354E+0
7.940031E+0
7.863369E+0
7.863369E+0
7.940031E+0
7.863369E+0
7.786707E+0
7.710045E+0
7.710045E+0
7.710045E+0
7.710045E+0
7.633383E+0
7.633383E+0
7.633383E+0
7.633383E+0
7.633383E+0
7.480059E+0
7.480059E+0
7.556721E+0
7.633383E+0
7.556721E+0
7.480059E+0
7.556721E+0
7.633383E+0
7.710045E+0
7.710045E+0
7.633383E+0
7.480059E+0
7.480059E+0
7.633383E+0
7.710045E+0
7.710045E+0
7.633383E+0
7.480059E+0
7.480059E+0
7.480059E+0
7.556721E+0
7.556721E+0
7.556721E+0
7.633383E+0
7.710045E+0
7.786707E+0
7.786707E+0
7.863369E+0
7.786707E+0
7.556721E+0
7.403398E+0
7.403398E+0
7.403398E+0
7.480059E+0
7.480059E+0
7.403398E+0
7.326736E+0
7.403398E+0
7.480059E+0
7.480059E+0
7.403398E+0
7.250073E+0
7.173411E+0
7.020087E+0
6.943425E+0
6.943425E+0
7.020087E+0
7.173411E+0
7.096749E+0
6.943425E+0
6.943425E+0
7.020087E+0
6.943425E+0
6.866764E+0
6.790102E+0
6.713440E+0
6.636778E+0
6.560116E+0
6.636778E+0
6.636778E+0
6.636778E+0
6.560116E+0
6.406792E+0
6.330130E+0
6.330130E+0
6.406792E+0
6.560116E+0
6.560116E+0
6.406792E+0
6.176806E+0
6.023482E+0
6.023482E+0
6.100144E+0
6.176806E+0
6.176806E+0
6.023482E+0
5.870158E+0
5.870158E+0
5.793497E+0
5.793497E+0
5.716834E+0
5.486849E+0
5.333525E+0
5.256863E+0
5.256863E+0
5.256863E+0
5.256863E+0
5.256863E+0
5.256863E+0
5.180201E+0
5.103539E+0
5.180201E+0
5.180201E+0
5.103539E+0
5.026877E+0
4.950215E+0
4.950215E+0
4.950215E+0
4.950215E+0
4.950215E+0
4.950215E+0
4.950215E+0
5.026877E+0
5.026877E+0
5.103539E+0
5.103539E+0
5.026877E+0
5.026877E+0
5.026877E+0
5.026877E+0
5.103539E+0
5.180201E+0
5.256863E+0
5.410187E+0
5.486849E+0
5.410187E+0
5.486849E+0
5.563511E+0
5.716834E+0
5.716834E+0
5.640173E+0
5.563511E+0
5.640173E+0
5.793497E+0
5.870158E+0
5.946820E+0
5.946820E+0
6.023482E+0
6.176806E+0
6.253468E+0
6.330130E+0
6.406792E+0
6.483454E+0
6.560116E+0
6.636778E+0
6.713440E+0
6.943425E+0
7.096749E+0
7.173411E+0
7.250073E+0
7.326736E+0
7.480059E+0
7.556721E+0
7.633383E+0
7.633383E+0
7.710045E+0
7.786707E+0
7.863369E+0
7.863369E+0
7.940031E+0
7.863369E+0
7.863369E+0
7.940031E+0
8.016692E+0
8.093354E+0
8.016692E+0
8.016692E+0
8.016692E+0
8.016692E+0
8.016692E+0
8.016692E+0
8.016692E+0
8.016692E+0
8.016692E+0
8.093354E+0
8.093354E+0
8.093354E+0
8.016692E+0
8.016692E+0
8.093354E+0
8.323340E+0
8.783312E+0
9.243284E+0
8.706651E+0
7.403398E+0
6.713440E+0
7.556721E+0
9.089960E+0
9.703256E+0
9.089960E+0
8.400003E+0
8.246678E+0
8.323340E+0
8.016692E+0
7.633383E+0
7.786707E+0
8.400003E+0
8.706651E+0
8.553327E+0
8.400003E+0
8.400003E+0
8.476665E+0
8.170017E+0
7.863369E+0
7.863369E+0
8.323340E+0
8.629989E+0
8.629989E+0
8.476665E+0
8.400003E+0
8.476665E+0
8.246678E+0
7.863369E+0
7.633383E+0
7.710045E+0
7.863369E+0
7.786707E+0
7.633383E+0
7.710045E+0
8.016692E+0
8.246678E+0
8.093354E+0
7.710045E+0
7.403398E+0
7.250073E+0
7.173411E+0
6.943425E+0
6.790102E+0
6.790102E+0
6.943425E+0
7.020087E+0
7.173411E+0
7.250073E+0
7.326736E+0
7.326736E+0
7.096749E+0
6.866764E+0
6.713440E+0
6.636778E+0
6.636778E+0
6.636778E+0
6.713440E+0
6.866764E+0
7.020087E+0
7.096749E+0
7.096749E+0
7.173411E+0
7.173411E+0
7.096749E+0
6.943425E+0
6.790102E+0
6.790102E+0
6.790102E+0
6.943425E+0
7.020087E+0
7.173411E+0
7.326736E+0
7.480059E+0
7.633383E+0
7.633383E+0
7.633383E+0
7.480059E+0
7.326736E+0
7.173411E+0
7.096749E+0
7.096749E+0
7.173411E+0
7.250073E+0
7.326736E+0
7.326736E+0
7.326736E+0
7.250073E+0
7.173411E+0
7.096749E+0
7.096749E+0
6.943425E+0
6.713440E+0
6.560116E+0
6.483454E+0
6.483454E+0
6.560116E+0
6.560116E+0
6.483454E+0
6.406792E+0
6.253468E+0
6.100144E+0
5.946820E+0
5.793497E+0
5.716834E+0
5.640173E+0
5.563511E+0
5.486849E+0
5.410187E+0
5.410187E+0
5.486849E+0
5.563511E+0
5.486849E+0
5.333525E+0
5.180201E+0
5.103539E+0
5.026877E+0
4.873553E+0
4.720229E+0
4.720229E+0
4.720229E+0
4.796891E+0
4.720229E+0
4.566905E+0
4.490243E+0
4.490243E+0
4.336920E+0
4.183596E+0
4.030272E+0
3.876948E+0
3.800286E+0
3.876948E+0
3.876948E+0
3.876948E+0
3.953610E+0
3.953610E+0
3.876948E+0
3.646962E+0
3.493638E+0
3.493638E+0
3.493638E+0
3.493638E+0
3.340314E+0
3.263652E+0
3.263652E+0
3.340314E+0
3.340314E+0
3.340314E+0
3.340314E+0
3.340314E+0
3.263652E+0
3.186990E+0
3.186990E+0
3.186990E+0
3.186990E+0
3.110328E+0
3.033667E+0
3.033667E+0
3.186990E+0
3.263652E+0
3.263652E+0
3.340314E+0
3.416976E+0
3.416976E+0
3.340314E+0
3.340314E+0
3.340314E+0
3.340314E+0
3.340314E+0
3.340314E+0
3.340314E+0
3.263652E+0
3.186990E+0
3.263652E+0
3.340314E+0
3.340314E+0
3.263652E+0
3.263652E+0
3.186990E+0
3.033667E+0
3.033667E+0
3.110328E+0
3.186990E+0
3.186990E+0
3.263652E+0
3.186990E+0
3.110328E+0
3.033667E+0
3.033667E+0
3.033667E+0
3.033667E+0
3.033667E+0
2.957005E+0
2.957005E+0
3.033667E+0
3.033667E+0
3.110328E+0
3.110328E+0
3.033667E+0
3.033667E+0
3.110328E+0
3.186990E+0
3.110328E+0
3.110328E+0
3.033667E+0
3.110328E+0
3.263652E+0
3.340314E+0
3.416976E+0
3.416976E+0
3.340314E+0
3.416976E+0
3.416976E+0
3.493638E+0
3.493638E+0
3.570300E+0
3.570300E+0
3.570300E+0
3.646962E+0
3.723624E+0
3.800286E+0
3.723624E+0
3.646962E+0
3.723624E+0
3.800286E+0
3.876948E+0
3.876948E+0
3.800286E+0
3.800286E+0
3.800286E+0
3.800286E+0
3.876948E+0
3.953610E+0
3.953610E+0
3.953610E+0
3.953610E+0
3.953610E+0
3.953610E+0
3.953610E+0
3.953610E+0
4.030272E+0
4.030272E+0
3.953610E+0
3.953610E+0
4.030272E+0
4.106934E+0
4.030272E+0
3.953610E+0
4.106934E+0
4.260258E+0
4.260258E+0
4.183596E+0
4.106934E+0
4.183596E+0
4.260258E+0
4.183596E+0
4.106934E+0
4.260258E+0
4.336920E+0
4.260258E+0
4.183596E+0
4.183596E+0
4.260258E+0
4.336920E+0
4.336920E+0
4.336920E+0
4.336920E+0
4.336920E+0
4.413581E+0
4.336920E+0
4.336920E+0
4.413581E+0
4.490243E+0
4.566905E+0
4.643567E+0
4.643567E+0
4.643567E+0
4.643567E+0
4.643567E+0
4.643567E+0
4.720229E+0
4.796891E+0
4.796891E+0
4.720229E+0
4.720229E+0
4.796891E+0
4.796891E+0
4.720229E+0
4.796891E+0
4.796891E+0
4.796891E+0
4.720229E+0
4.720229E+0
4.720229E+0
4.720229E+0
4.720229E+0
4.796891E+0
4.796891E+0
4.873553E+0
4.796891E+0
4.720229E+0
4.720229E+0
4.643567E+0
4.566905E+0
4.490243E+0
4.566905E+0
4.643567E+0
4.720229E+0
4.643567E+0
4.566905E+0
4.490243E+0
4.490243E+0
4.490243E+0
4.490243E+0
4.413581E+0
4.413581E+0
4.336920E+0
4.336920E+0
4.336920E+0
4.260258E+0
4.183596E+0
4.183596E+0
4.106934E+0
4.030272E+0
4.030272E+0
4.106934E+0
4.030272E+0
3.953610E+0
3.876948E+0
3.800286E+0
3.723624E+0
3.570300E+0
3.493638E+0
3.416976E+0
3.570300E+0
3.646962E+0
3.723624E+0
3.646962E+0
3.493638E+0
3.416976E+0
3.416976E+0
3.416976E+0
3.340314E+0
3.263652E+0
3.263652E+0
3.340314E+0
3.340314E+0
3.416976E+0
3.416976E+0
3.493638E+0
3.493638E+0
3.493638E+0
3.493638E+0
3.493638E+0
3.416976E+0
3.416976E+0
3.340314E+0
3.340314E+0
3.340314E+0
3.416976E+0
3.416976E+0
3.340314E+0
3.263652E+0
3.340314E+0
3.416976E+0
3.416976E+0
3.416976E+0
3.340314E+0
3.340314E+0
3.263652E+0
3.340314E+0
3.416976E+0
3.416976E+0
3.493638E+0
3.493638E+0
3.493638E+0
3.416976E+0
3.340314E+0
3.340314E+0
3.340314E+0
3.340314E+0
3.340314E+0
3.340314E+0
3.263652E+0
3.186990E+0
3.110328E+0
3.110328E+0
3.110328E+0
2.957005E+0
2.880343E+0
2.803681E+0
2.803681E+0
2.803681E+0
2.803681E+0
2.727019E+0
2.650357E+0
2.573695E+0
2.573695E+0
2.573695E+0
2.573695E+0
2.420371E+0
2.420371E+0
2.420371E+0
2.343709E+0
2.190385E+0
2.037061E+0
1.960399E+0
1.960399E+0
1.960399E+0
1.960399E+0
1.883737E+0
1.807075E+0
1.730413E+0
1.807075E+0
1.807075E+0
1.730413E+0
1.653752E+0
1.577090E+0
1.577090E+0
1.577090E+0
1.500428E+0
1.347104E+0
1.193780E+0
1.117118E+0
1.193780E+0
1.270442E+0
1.270442E+0
1.117118E+0
1.040456E+0
1.040456E+0
1.040456E+0
9.637940E-1
8.871321E-1
8.104701E-1
8.104701E-1
7.338082E-1
7.338082E-1
7.338082E-1
7.338082E-1
6.571462E-1
6.571462E-1
5.804843E-1
5.804843E-1
5.804843E-1
5.038223E-1
5.038223E-1
5.804843E-1
6.571462E-1
6.571462E-1
5.804843E-1
5.038223E-1
4.271604E-1
4.271604E-1
5.804843E-1
6.571462E-1
7.338082E-1
7.338082E-1
6.571462E-1
6.571462E-1
5.804843E-1
5.038223E-1
5.038223E-1
5.038223E-1
4.271604E-1
3.504986E-1
2.738365E-1
3.504986E-1
4.271604E-1
5.038223E-1
3.504986E-1
1.971746E-1
1.205127E-1
1.205127E-1
1.971746E-1
1.971746E-1
1.971746E-1
1.971746E-1
1.971746E-1
2.738365E-1
4.271604E-1
5.038223E-1
4.271604E-1
3.504986E-1
3.504986E-1
4.271604E-1
5.038223E-1
5.804843E-1
5.804843E-1
5.038223E-1
5.038223E-1
4.271604E-1
5.038223E-1
5.804843E-1
6.571462E-1
5.804843E-1
5.804843E-1
5.804843E-1
5.804843E-1
5.804843E-1
5.804843E-1
5.038223E-1
5.038223E-1
5.038223E-1
5.038223E-1
5.804843E-1
6.571462E-1
7.338082E-1
6.571462E-1
5.804843E-1
6.571462E-1
6.571462E-1
5.804843E-1
5.038223E-1
5.804843E-1
6.571462E-1
6.571462E-1
5.804843E-1
5.804843E-1
5.804843E-1
5.804843E-1
5.038223E-1
5.038223E-1
5.804843E-1
6.571462E-1
7.338082E-1
7.338082E-1
8.104701E-1
7.338082E-1
8.104701E-1
8.104701E-1
8.104701E-1
8.104701E-1
8.104701E-1
8.871321E-1
9.637940E-1
1.040456E+0
9.637940E-1
9.637940E-1
9.637940E-1
9.637940E-1
9.637940E-1
9.637940E-1
8.871321E-1
8.871321E-1
8.871321E-1
8.871321E-1
8.871321E-1
8.871321E-1
9.637940E-1
8.871321E-1
7.338082E-1
5.038223E-1
4.271604E-1
6.571462E-1
8.871321E-1
9.637940E-1
7.338082E-1
4.271604E-1
2.738365E-1
1.971746E-1
1.205127E-1
-1.094732E-1
-2.627971E-1
-3.394589E-1
-3.394589E-1
-1.861353E-1
-1.861353E-1
-2.627971E-1
-3.394589E-1
-4.161210E-1
-4.927828E-1
-4.927828E-1
-5.694447E-1
-5.694447E-1
-4.161210E-1
-2.627971E-1
-2.627971E-1
-1.861353E-1
-1.861353E-1
-1.094732E-1
4.385066E-2
1.971746E-1
4.271604E-1
5.038223E-1
5.804843E-1
7.338082E-1
1.040456E+0
1.347104E+0
1.500428E+0
1.577090E+0
1.653752E+0
1.807075E+0
2.037061E+0
2.343709E+0
2.573695E+0
2.497033E+0
2.267047E+0
2.113723E+0
2.190385E+0
2.803681E+0
3.800286E+0
4.566905E+0
4.336920E+0
3.186990E+0
2.113723E+0
1.730413E+0
1.807075E+0
1.807075E+0
1.730413E+0
1.960399E+0
2.650357E+0
3.263652E+0
3.493638E+0
3.340314E+0
3.110328E+0
3.033667E+0
2.880343E+0
2.880343E+0
2.957005E+0
3.110328E+0
3.186990E+0
2.957005E+0
2.650357E+0
2.420371E+0
2.190385E+0
1.960399E+0
1.807075E+0
1.730413E+0
1.883737E+0
2.267047E+0
2.650357E+0
2.880343E+0
2.880343E+0
2.573695E+0
2.190385E+0
1.807075E+0
1.423766E+0
1.117118E+0
9.637940E-1
1.040456E+0
1.193780E+0
1.500428E+0
1.807075E+0
2.113723E+0
2.267047E+0
2.267047E+0
1.960399E+0
1.653752E+0
1.347104E+0
9.637940E-1
6.571462E-1
4.271604E-1
5.038223E-1
8.104701E-1
1.117118E+0
1.423766E+0
1.653752E+0
1.730413E+0
1.653752E+0
1.347104E+0
8.871321E-1
5.038223E-1
1.971746E-1
4.385066E-2
4.385066E-2
1.971746E-1
4.271604E-1
6.571462E-1
8.104701E-1
8.871321E-1
8.104701E-1
5.038223E-1
2.738365E-1
4.385066E-2
-1.861353E-1
-4.927828E-1
-7.227688E-1
-7.227688E-1
-4.927828E-1
-1.861353E-1
-1.094732E-1
-3.281117E-2
-3.281117E-2
-3.281117E-2
-2.627971E-1
-4.927828E-1
-6.461070E-1
-8.760927E-1
-1.029416E+0
-1.029416E+0
-8.760927E-1
-7.227688E-1
-5.694447E-1
-4.927828E-1
-4.161210E-1
-4.927828E-1
-5.694447E-1
-6.461070E-1
-7.227688E-1
-7.994306E-1
-7.994306E-1
-8.760927E-1
-8.760927E-1
-7.227688E-1
-6.461070E-1
-4.927828E-1
-4.161210E-1
-4.161210E-1
-4.927828E-1
-6.461070E-1
-7.994306E-1
-9.527545E-1
-1.182740E+0
-1.182740E+0
-1.029416E+0
-8.760927E-1
-7.994306E-1
-7.994306E-1
-7.227688E-1
-6.461070E-1
-7.227688E-1
-7.994306E-1
-8.760927E-1
-9.527545E-1
-9.527545E-1
-1.029416E+0
-9.527545E-1
-9.527545E-1
-8.760927E-1
-8.760927E-1
-7.994306E-1
-8.760927E-1
-9.527545E-1
-9.527545E-1
-9.527545E-1
-9.527545E-1
-1.029416E+0
-1.029416E+0
-1.029416E+0
-9.527545E-1
-9.527545E-1
-8.760927E-1
-8.760927E-1
-8.760927E-1
-9.527545E-1
-1.106079E+0
-1.259402E+0
-1.336064E+0
-1.412726E+0
-1.412726E+0
-1.489388E+0
-1.566050E+0
-1.642712E+0
-1.796036E+0
-1.796036E+0
-1.796036E+0
-1.796036E+0
-1.872698E+0
-1.949360E+0
-1.949360E+0
-2.026022E+0
-2.026022E+0
-2.102684E+0
-2.102684E+0
-2.026022E+0
-2.026022E+0
-1.949360E+0
-1.949360E+0
-1.949360E+0
-1.872698E+0
-1.872698E+0
-1.872698E+0
-1.872698E+0
-1.872698E+0
-1.719374E+0
-1.566050E+0
-1.336064E+0
-1.182740E+0
-1.259402E+0
-1.412726E+0
-1.412726E+0
-1.336064E+0
-1.259402E+0
-1.182740E+0
-1.106079E+0
-1.029416E+0
-9.527545E-1
-8.760927E-1
-8.760927E-1
-8.760927E-1
-8.760927E-1
-7.994306E-1
-7.994306E-1
-7.994306E-1
-8.760927E-1
-7.994306E-1
-6.461070E-1
-6.461070E-1
-6.461070E-1
-6.461070E-1
-6.461070E-1
-6.461070E-1
-7.227688E-1
-7.227688E-1
-6.461070E-1
-6.461070E-1
-6.461070E-1
-6.461070E-1
-7.994306E-1
-8.760927E-1
-8.760927E-1
-9.527545E-1
-1.029416E+0
-1.106079E+0
-1.182740E+0
-1.106079E+0
-1.106079E+0
-1.029416E+0
-9.527545E-1
-8.760927E-1
-7.994306E-1
-8.760927E-1
-8.760927E-1
-7.994306E-1
-7.994306E-1
-8.760927E-1
-8.760927E-1
-9.527545E-1
-8.760927E-1
-8.760927E-1
-8.760927E-1
-8.760927E-1
-6.461070E-1
-1.094732E-1
1.205127E-1
-2.627971E-1
-8.760927E-1
-1.106079E+0
-9.527545E-1
-7.994306E-1
-7.227688E-1
-7.994306E-1
-7.994306E-1
-7.994306E-1
-8.760927E-1
-1.029416E+0
-1.106079E+0
-1.182740E+0
-1.182740E+0
-1.182740E+0
-1.336064E+0
-1.412726E+0
-1.489388E+0
-1.412726E+0
-1.412726E+0
-1.336064E+0
-1.336064E+0
-1.336064E+0
-1.412726E+0
-1.489388E+0
-1.566050E+0
-1.566050E+0
-1.489388E+0
-1.412726E+0
-1.336064E+0
-1.182740E+0
-1.029416E+0
-8.760927E-1
-7.994306E-1
-7.994306E-1
-7.994306E-1
-7.994306E-1
-7.994306E-1
-6.461070E-1
-5.694447E-1
-4.161210E-1
-2.627971E-1
-1.094732E-1
-3.281117E-2
-3.281117E-2
-3.281117E-2
-3.281117E-2
4.385066E-2
1.971746E-1
3.504986E-1
5.804843E-1
7.338082E-1
8.104701E-1
9.637940E-1
1.193780E+0
1.423766E+0
1.577090E+0
1.577090E+0
1.653752E+0
1.807075E+0
1.883737E+0
1.883737E+0
1.883737E+0
1.807075E+0
1.653752E+0
1.577090E+0
1.500428E+0
1.500428E+0
1.423766E+0
1.347104E+0
1.117118E+0
8.871321E-1
7.338082E-1
5.804843E-1
5.038223E-1
3.504986E-1
2.738365E-1
1.971746E-1
4.385066E-2
-1.094732E-1
-2.627971E-1
-4.161210E-1
-4.927828E-1
-5.694447E-1
-6.461070E-1
-7.227688E-1
-8.760927E-1
-9.527545E-1
-1.106079E+0
-1.106079E+0
-1.029416E+0
-9.527545E-1
-8.760927E-1
-8.760927E-1
-8.760927E-1
-7.994306E-1
-7.227688E-1
-6.461070E-1
-6.461070E-1
-5.694447E-1
-4.927828E-1
-4.161210E-1
-3.394589E-1
-2.627971E-1
-1.861353E-1
-1.094732E-1
4.385066E-2
2.738365E-1
5.038223E-1
5.804843E-1
5.038223E-1
4.271604E-1
4.271604E-1
5.038223E-1
6.571462E-1
8.104701E-1
8.871321E-1
8.871321E-1
8.871321E-1
9.637940E-1
1.040456E+0
1.040456E+0
1.040456E+0
1.040456E+0
1.040456E+0
9.637940E-1
9.637940E-1
9.637940E-1
9.637940E-1
1.040456E+0
1.117118E+0
1.117118E+0
1.117118E+0
1.040456E+0
9.637940E-1
7.338082E-1
6.571462E-1
7.338082E-1
8.871321E-1
9.637940E-1
9.637940E-1
9.637940E-1
1.040456E+0
1.117118E+0
1.040456E+0
9.637940E-1
9.637940E-1
9.637940E-1
9.637940E-1
9.637940E-1
9.637940E-1
9.637940E-1
9.637940E-1
8.871321E-1
8.871321E-1
8.871321E-1
8.871321E-1
8.104701E-1
6.571462E-1
4.271604E-1
3.504986E-1
3.504986E-1
2.738365E-1
4.385066E-2
-1.861353E-1
-3.394589E-1
-4.161210E-1
-4.927828E-1
-5.694447E-1
-6.461070E-1
-7.994306E-1
-8.760927E-1
-9.527545E-1
-9.527545E-1
-8.760927E-1
-8.760927E-1
-7.994306E-1
-8.760927E-1
-1.029416E+0
-1.106079E+0
-1.029416E+0
-7.994306E-1
-6.461070E-1
-5.694447E-1
-5.694447E-1
-4.927828E-1
-4.161210E-1
-3.394589E-1
-2.627971E-1
-1.861353E-1
-3.281117E-2
4.385066E-2
1.205127E-1
1.971746E-1
2.738365E-1
4.271604E-1
5.038223E-1
5.038223E-1
5.804843E-1
6.571462E-1
6.571462E-1
7.338082E-1
8.104701E-1
8.871321E-1
8.871321E-1
8.871321E-1
8.871321E-1
9.637940E-1
9.637940E-1
8.871321E-1
8.871321E-1
8.104701E-1
8.104701E-1
8.104701E-1
7.338082E-1
7.338082E-1
7.338082E-1
7.338082E-1
7.338082E-1
6.571462E-1
6.571462E-1
6.571462E-1
5.804843E-1
4.271604E-1
3.504986E-1
2.738365E-1
2.738365E-1
1.971746E-1
1.205127E-1
4.385066E-2
-3.281117E-2
-3.281117E-2
-1.094732E-1
-2.627971E-1
-3.394589E-1
-4.161210E-1
-4.927828E-1
-5.694447E-1
-6.461070E-1
-7.994306E-1
-7.994306E-1
-8.760927E-1
-8.760927E-1
-9.527545E-1
-1.182740E+0
-1.412726E+0
-1.489388E+0
-1.412726E+0
-1.336064E+0
-1.336064E+0
-1.412726E+0
-1.412726E+0
-1.412726E+0
-1.412726E+0
-1.336064E+0
-1.182740E+0
-1.029416E+0
-9.527545E-1
-9.527545E-1
-7.994306E-1
-7.227688E-1
-6.461070E-1
-4.927828E-1
-3.394589E-1
-2.627971E-1
-1.094732E-1
4.385066E-2
1.205127E-1
1.971746E-1
3.504986E-1
4.271604E-1
5.038223E-1
5.804843E-1
7.338082E-1
9.637940E-1
1.117118E+0
1.193780E+0
1.270442E+0
1.347104E+0
1.500428E+0
1.653752E+0
1.730413E+0
1.807075E+0
1.883737E+0
2.037061E+0
2.190385E+0
2.267047E+0
2.190385E+0
2.190385E+0
2.343709E+0
2.497033E+0
2.497033E+0
2.497033E+0
2.497033E+0
2.420371E+0
2.420371E+0
2.343709E+0
2.267047E+0
2.267047E+0
2.267047E+0
2.343709E+0
2.420371E+0
2.420371E+0
2.420371E+0
2.343709E+0
2.267047E+0
2.267047E+0
2.267047E+0
2.190385E+0
2.113723E+0
1.960399E+0
1.960399E+0
1.883737E+0
1.807075E+0
1.807075E+0
1.730413E+0
1.577090E+0
1.423766E+0
1.347104E+0
1.347104E+0
1.270442E+0
1.193780E+0
1.040456E+0
9.637940E-1
1.040456E+0
1.040456E+0
9.637940E-1
8.871321E-1
7.338082E-1
7.338082E-1
7.338082E-1
8.104701E-1
8.871321E-1
8.871321E-1
9.637940E-1
9.637940E-1
9.637940E-1
1.040456E+0
1.117118E+0
1.117118E+0
1.117118E+0
1.117118E+0
1.193780E+0
1.347104E+0
1.423766E+0
1.423766E+0
1.500428E+0
1.500428E+0
1.500428E+0
1.500428E+0
1.577090E+0
1.653752E+0
1.807075E+0
1.960399E+0
2.037061E+0
2.113723E+0
2.113723E+0
2.037061E+0
2.113723E+0
2.190385E+0
2.190385E+0
2.190385E+0
2.037061E+0
2.037061E+0
2.037061E+0
2.037061E+0
1.883737E+0
1.653752E+0
1.577090E+0
1.500428E+0
1.423766E+0
1.270442E+0
1.193780E+0
1.117118E+0
1.117118E+0
1.117118E+0
9.637940E-1
8.871321E-1
8.104701E-1
8.104701E-1
8.104701E-1
6.571462E-1
5.038223E-1
3.504986E-1
3.504986E-1
2.738365E-1
1.971746E-1
1.205127E-1
4.385066E-2
-3.281117E-2
-1.861353E-1
-3.394589E-1
-4.927828E-1
-6.461070E-1
-7.994306E-1
-8.760927E-1
-1.029416E+0
-1.106079E+0
-1.182740E+0
-1.259402E+0
-1.259402E+0
-1.412726E+0
-1.566050E+0
-1.719374E+0
-1.719374E+0
-1.796036E+0
-1.872698E+0
-2.026022E+0
-2.179346E+0
-2.179346E+0
-2.102684E+0
-2.179346E+0
-2.332670E+0
-2.409332E+0
-2.485993E+0
-2.485993E+0
-2.562656E+0
-2.639317E+0
-2.639317E+0
-2.715979E+0
-2.792641E+0
-2.792641E+0
-2.715979E+0
-2.639317E+0
-2.715979E+0
-2.792641E+0
-2.792641E+0
-2.715979E+0
-2.639317E+0
-2.562656E+0
-2.562656E+0
-2.562656E+0
-2.562656E+0
-2.562656E+0
-2.485993E+0
-2.409332E+0
-2.332670E+0
-2.256007E+0
-2.256007E+0
-2.179346E+0
-2.102684E+0
-2.179346E+0
-2.179346E+0
-2.179346E+0
-2.102684E+0
-2.026022E+0
-1.796036E+0
-1.642712E+0
-1.642712E+0
-1.949360E+0
-2.256007E+0
-2.332670E+0
-2.256007E+0
-2.102684E+0
-2.179346E+0
-2.256007E+0
-2.332670E+0
-2.332670E+0
-2.332670E+0
-2.332670E+0
-2.409332E+0
-2.562656E+0
-2.562656E+0
-2.562656E+0
-2.485993E+0
-2.485993E+0
-2.485993E+0
-2.562656E+0
-2.715979E+0
-2.792641E+0
-2.869303E+0
-2.792641E+0
-2.792641E+0
-2.792641E+0
-2.715979E+0
-2.715979E+0
-2.792641E+0
-2.792641E+0
-2.715979E+0
-2.639317E+0
-2.562656E+0
-2.715979E+0
-2.792641E+0
-2.792641E+0
-2.792641E+0
-2.792641E+0
-2.792641E+0
-2.715979E+0
-2.715979E+0
-2.869303E+0
-3.022627E+0
-3.099289E+0
-3.099289E+0
-3.099289E+0
-3.022627E+0
-3.022627E+0
-3.022627E+0
-3.022627E+0
-3.022627E+0
-3.022627E+0
-3.099289E+0
-3.175951E+0
-3.252613E+0
-3.252613E+0
-3.252613E+0
-3.329275E+0
-3.405937E+0
-3.405937E+0
-3.405937E+0
-3.405937E+0
-3.405937E+0
-3.405937E+0
-3.405937E+0
-3.405937E+0
-3.405937E+0
-3.405937E+0
-3.329275E+0
-3.329275E+0
-3.252613E+0
-3.175951E+0
-3.175951E+0
-3.175951E+0
-3.022627E+0
-2.945965E+0
-2.792641E+0
-2.715979E+0
-2.639317E+0
-2.485993E+0
-2.562656E+0
-2.639317E+0
-2.715979E+0
-2.639317E+0
-2.639317E+0
-2.715979E+0
-2.792641E+0
-2.869303E+0
-2.869303E+0
-2.792641E+0
-2.715979E+0
-2.409332E+0
-1.949360E+0
-1.336064E+0
-8.760927E-1
-6.461070E-1
-5.694447E-1
-5.694447E-1
-6.461070E-1
-7.994306E-1
-9.527545E-1
-1.106079E+0
-1.106079E+0
-1.106079E+0
-1.106079E+0
-1.106079E+0
-1.029416E+0
-9.527545E-1
-8.760927E-1
-8.760927E-1
-9.527545E-1
-9.527545E-1
-1.106079E+0
-1.259402E+0
-1.259402E+0
-1.182740E+0
-1.029416E+0
-9.527545E-1
-1.029416E+0
-1.182740E+0
-1.259402E+0
-1.182740E+0
-1.106079E+0
-1.182740E+0
-1.182740E+0
-1.182740E+0
-1.182740E+0
-1.259402E+0
-1.336064E+0
-1.412726E+0
-1.489388E+0
-1.489388E+0
-1.489388E+0
-1.489388E+0
-1.412726E+0
-1.336064E+0
-1.412726E+0
-1.566050E+0
-1.642712E+0
-1.566050E+0
-1.566050E+0
-1.566050E+0
-1.642712E+0
-1.566050E+0
-1.489388E+0
-1.566050E+0
-1.719374E+0
-1.949360E+0
-1.949360E+0
-1.872698E+0
-1.796036E+0
-1.796036E+0
-1.796036E+0
-1.719374E+0
-1.642712E+0
-1.566050E+0
-1.412726E+0
-1.336064E+0
-1.259402E+0
-1.106079E+0
-1.106079E+0
-1.182740E+0
-1.336064E+0
-1.336064E+0
-1.336064E+0
-1.489388E+0
-1.566050E+0
-1.566050E+0
-1.489388E+0
-1.489388E+0
-1.489388E+0
-1.489388E+0
-1.489388E+0
-1.489388E+0
-1.566050E+0
-1.489388E+0
-1.489388E+0
-1.489388E+0
-1.489388E+0
-1.566050E+0
-1.642712E+0
-1.642712E+0
-1.566050E+0
-1.412726E+0
-1.336064E+0
-1.412726E+0
-1.642712E+0
-1.642712E+0
-1.642712E+0
-1.642712E+0
-1.642712E+0
-1.719374E+0
-1.719374E+0
-1.796036E+0
-1.796036E+0
-1.872698E+0
-2.026022E+0
-2.102684E+0
-2.102684E+0
-2.102684E+0
-1.949360E+0
-1.872698E+0
-1.872698E+0
-1.949360E+0
-2.102684E+0
-2.256007E+0
-2.256007E+0
-2.179346E+0
-1.949360E+0
-1.796036E+0
-1.642712E+0
-1.719374E+0
-1.719374E+0
-1.796036E+0
-1.796036E+0
-1.796036E+0
-1.872698E+0
-1.949360E+0
-1.949360E+0
-1.949360E+0
-1.872698E+0
-1.796036E+0
-1.566050E+0
-1.412726E+0
-1.489388E+0
-1.719374E+0
-1.949360E+0
-1.949360E+0
-1.872698E+0
-1.796036E+0
-1.796036E+0
-1.872698E+0
-1.872698E+0
-1.872698E+0
-1.796036E+0
-1.719374E+0
-1.796036E+0
-1.872698E+0
-1.949360E+0
-2.026022E+0
-2.102684E+0
-2.102684E+0
-2.026022E+0
-1.949360E+0
-1.872698E+0
-1.719374E+0
-1.719374E+0
-1.872698E+0
-1.949360E+0
-2.026022E+0
-2.026022E+0
-2.102684E+0
-2.102684E+0
-2.102684E+0
-2.102684E+0
-2.026022E+0
-1.949360E+0
-1.872698E+0
-1.796036E+0
-1.642712E+0
-1.566050E+0
-1.642712E+0
-1.872698E+0
-1.949360E+0
-1.949360E+0
-1.796036E+0
-1.796036E+0
-1.872698E+0
-1.949360E+0
-1.872698E+0
-1.796036E+0
-1.719374E+0
-1.872698E+0
-1.949360E+0
-2.026022E+0
-1.949360E+0
-1.949360E+0
-1.949360E+0
-1.949360E+0
-1.872698E+0
-1.796036E+0
-1.719374E+0
-1.642712E+0
-1.566050E+0
-1.489388E+0
-1.489388E+0
-1.566050E+0
-1.566050E+0
-1.566050E+0
-1.566050E+0
-1.489388E+0
-1.336064E+0
-1.259402E+0
-1.259402E+0
-1.182740E+0
-1.106079E+0
-9.527545E-1
-8.760927E-1
-8.760927E-1
-9.527545E-1
-1.029416E+0
-1.029416E+0
-9.527545E-1
-7.994306E-1
-5.694447E-1
-4.161210E-1
-4.161210E-1
-4.927828E-1
-5.694447E-1
-4.927828E-1
-4.161210E-1
-3.394589E-1
-3.394589E-1
-3.394589E-1
-3.394589E-1
-2.627971E-1
-2.627971E-1
-3.394589E-1
-3.394589E-1
-2.627971E-1
-1.861353E-1
-2.627971E-1
-4.161210E-1
-4.927828E-1
-5.694447E-1
-5.694447E-1
-4.927828E-1
-4.161210E-1
-2.627971E-1
-1.094732E-1
4.385066E-2
1.205127E-1
1.205127E-1
1.205127E-1
1.205127E-1
4.385066E-2
-1.094732E-1
-1.861353E-1
-1.861353E-1
-1.861353E-1
-1.094732E-1
-1.094732E-1
-1.094732E-1
-2.627971E-1
-3.394589E-1
-4.161210E-1
-4.927828E-1
-5.694447E-1
-5.694447E-1
-6.461070E-1
-5.694447E-1
-4.927828E-1
-3.394589E-1
-3.394589E-1
-4.161210E-1
-5.694447E-1
-7.994306E-1
-9.527545E-1
-1.106079E+0
-1.259402E+0
-1.336064E+0
-1.412726E+0
-1.489388E+0
-1.566050E+0
-1.566050E+0
-1.412726E+0
-1.182740E+0
-9.527545E-1
-7.994306E-1
-6.461070E-1
-4.927828E-1
-4.161210E-1
-4.161210E-1
-4.927828E-1
-4.927828E-1
-4.161210E-1
-2.627971E-1
-1.861353E-1
-1.094732E-1
1.205127E-1
1.971746E-1
1.971746E-1
1.205127E-1
1.205127E-1
1.205127E-1
1.971746E-1
1.205127E-1
4.385066E-2
-1.094732E-1
-1.094732E-1
1.205127E-1
3.504986E-1
5.804843E-1
5.038223E-1
4.271604E-1
3.504986E-1
4.271604E-1
3.504986E-1
1.205127E-1
-1.094732E-1
-1.861353E-1
-1.861353E-1
-2.627971E-1
-3.394589E-1
-4.927828E-1
-5.694447E-1
-6.461070E-1
-7.994306E-1
-9.527545E-1
-1.106079E+0
-1.182740E+0
-1.412726E+0
-1.872698E+0
-2.179346E+0
-1.949360E+0
-1.566050E+0
-1.489388E+0
-1.642712E+0
-1.949360E+0
-2.026022E+0
-1.949360E+0
-1.949360E+0
-1.872698E+0
-1.872698E+0
-1.949360E+0
-1.949360E+0
-1.796036E+0
-1.719374E+0
-1.642712E+0
-1.642712E+0
-1.566050E+0
-1.336064E+0
-1.106079E+0
-9.527545E-1
-9.527545E-1
-1.029416E+0
-9.527545E-1
-7.227688E-1
-6.461070E-1
-5.694447E-1
-5.694447E-1
-6.461070E-1
-6.461070E-1
-6.461070E-1
-4.927828E-1
-3.394589E-1
-1.861353E-1
-1.861353E-1
-1.861353E-1
-1.094732E-1
-1.094732E-1
-3.281117E-2
-3.281117E-2
-4.161210E-1
-2.332670E+0
-4.325880E+0
-3.635922E+0
-9.527545E-1
8.871321E-1
7.338082E-1
-4.161210E-1
-1.029416E+0
-9.527545E-1
-5.694447E-1
-5.694447E-1
-7.994306E-1
-9.527545E-1
-1.029416E+0
-9.527545E-1
-9.527545E-1
-1.029416E+0
-1.106079E+0
-1.106079E+0
-1.259402E+0
-1.336064E+0
-1.412726E+0
-1.412726E+0
-1.412726E+0
-1.566050E+0
-1.719374E+0
-1.872698E+0
-1.949360E+0
-2.102684E+0
-2.026022E+0
-1.949360E+0
-2.026022E+0
-2.179346E+0
-2.409332E+0
-2.562656E+0
-2.639317E+0
-2.715979E+0
-2.792641E+0
-2.945965E+0
-3.099289E+0
-3.252613E+0
-3.329275E+0
-3.329275E+0
-3.405937E+0
-3.482599E+0
-3.635922E+0
-3.865908E+0
-4.019232E+0
-4.095894E+0
-4.172557E+0
-4.325880E+0
-4.479204E+0
-4.632527E+0
-4.785852E+0
-4.862514E+0
-5.015838E+0
-5.092499E+0
-5.092499E+0
-4.939176E+0
-4.862514E+0
-4.862514E+0
-5.015838E+0
-5.092499E+0
-5.015838E+0
-4.939176E+0
-4.862514E+0
-4.785852E+0
-4.785852E+0
-4.709190E+0
-4.555865E+0
-4.479204E+0
-4.325880E+0
-4.172557E+0
-4.019232E+0
-4.019232E+0
-4.019232E+0
-3.942570E+0
-3.865908E+0
-3.712585E+0
-3.405937E+0
-3.022627E+0
-2.792641E+0
-3.022627E+0
-3.252613E+0
-3.405937E+0
-3.329275E+0
-3.099289E+0
-2.792641E+0
-2.792641E+0
-2.869303E+0
-2.869303E+0
-2.792641E+0
-2.562656E+0
-2.485993E+0
-2.485993E+0
-2.562656E+0
-2.639317E+0
-2.639317E+0
-2.639317E+0
-2.639317E+0
-2.639317E+0
-2.562656E+0
-2.715979E+0
-2.792641E+0
-2.715979E+0
-2.639317E+0
-2.639317E+0
-2.869303E+0
-3.022627E+0
-3.175951E+0
-3.252613E+0
-3.329275E+0
-3.405937E+0
-3.405937E+0
-3.789247E+0
-4.249218E+0
-4.172557E+0
-3.635922E+0
-3.329275E+0
-3.559261E+0
-4.019232E+0
-4.325880E+0
-4.325880E+0
-4.249218E+0
-4.249218E+0
-4.402542E+0
-4.555865E+0
-4.479204E+0
-4.249218E+0
-4.095894E+0
-4.095894E+0
-4.172557E+0
-4.249218E+0
-4.402542E+0
-4.402542E+0
-4.402542E+0
-4.325880E+0
-4.325880E+0
-4.249218E+0
-4.249218E+0
-4.095894E+0
-3.865908E+0
-3.559261E+0
-3.175951E+0
-2.945965E+0
-2.715979E+0
-2.562656E+0
-2.485993E+0
-2.485993E+0
-2.485993E+0
-2.409332E+0
-2.332670E+0
-2.256007E+0
-2.332670E+0
-2.256007E+0
-2.256007E+0
-2.256007E+0
-2.256007E+0
-2.256007E+0
-2.179346E+0
-2.102684E+0
-2.102684E+0
-2.026022E+0
-2.102684E+0
-2.179346E+0
-2.256007E+0
-2.256007E+0
-2.256007E+0
-2.102684E+0
-2.102684E+0
-2.179346E+0
-2.102684E+0
-1.872698E+0
-1.796036E+0
-1.949360E+0
-2.179346E+0
-2.256007E+0
-2.179346E+0
-2.102684E+0
-2.179346E+0
-2.256007E+0
-2.332670E+0
-2.409332E+0
-2.332670E+0
-2.179346E+0
-1.949360E+0
-1.796036E+0
-1.949360E+0
-2.256007E+0
-2.332670E+0
-2.179346E+0
-2.102684E+0
-2.026022E+0
-2.102684E+0
-2.102684E+0
-2.102684E+0
-2.102684E+0
-2.026022E+0
-1.872698E+0
-1.642712E+0
-1.642712E+0
-1.719374E+0
-1.949360E+0
-2.026022E+0
-2.026022E+0
-1.949360E+0
-1.949360E+0
-2.026022E+0
-2.179346E+0
-2.332670E+0
-2.332670E+0
-2.256007E+0
-2.256007E+0
-2.332670E+0
-2.409332E+0
-2.332670E+0
-2.256007E+0
-2.256007E+0
-2.332670E+0
-2.562656E+0
-2.715979E+0
-2.715979E+0
-2.639317E+0
-2.639317E+0
-2.639317E+0
-2.485993E+0
-2.409332E+0
-2.485993E+0
-2.639317E+0
-2.715979E+0
-2.792641E+0
-2.792641E+0
-2.869303E+0
-2.792641E+0
-2.562656E+0
-2.102684E+0
-1.949360E+0
-2.485993E+0
-3.099289E+0
-3.022627E+0
-2.179346E+0
-1.412726E+0
-1.719374E+0
-2.639317E+0
-3.022627E+0
-2.792641E+0
-2.869303E+0
-3.635922E+0
-4.019232E+0
-3.635922E+0
-2.869303E+0
-2.562656E+0
-3.022627E+0
-3.559261E+0
-3.712585E+0
-3.482599E+0
-3.175951E+0
-3.099289E+0
-3.175951E+0
-3.559261E+0
-3.942570E+0
-3.942570E+0
-3.405937E+0
-2.869303E+0
-3.022627E+0
-3.482599E+0
-3.559261E+0
-3.329275E+0
-3.252613E+0
-3.482599E+0
-3.635922E+0
-3.482599E+0
-3.099289E+0
-3.022627E+0
-3.329275E+0
-3.482599E+0
-3.252613E+0
-2.945965E+0
-3.022627E+0
-3.175951E+0
-3.175951E+0
-2.945965E+0
-2.869303E+0
-3.022627E+0
-3.099289E+0
-2.945965E+0
-2.715979E+0
-2.562656E+0
-2.715979E+0
-2.869303E+0
-2.945965E+0
-2.869303E+0
-2.792641E+0
-2.792641E+0
-2.639317E+0
-2.485993E+0
-2.179346E+0
-1.796036E+0
-1.489388E+0
-1.719374E+0
-2.332670E+0
-2.715979E+0
-2.715979E+0
-2.562656E+0
-2.409332E+0
-2.409332E+0
-2.485993E+0
-2.485993E+0
-2.485993E+0
-2.562656E+0
-2.639317E+0
-2.715979E+0
-2.715979E+0
-2.639317E+0
-2.639317E+0
-2.715979E+0
-2.792641E+0
-2.869303E+0
-2.869303E+0
-2.945965E+0
-2.945965E+0
-2.945965E+0
-2.869303E+0
-2.792641E+0
-2.869303E+0
-3.022627E+0
-3.022627E+0
-3.022627E+0
-3.022627E+0
-3.099289E+0
-3.252613E+0
-3.175951E+0
-3.099289E+0
-3.022627E+0
-3.099289E+0
-3.099289E+0
-3.099289E+0
-3.022627E+0
-2.945965E+0
-2.945965E+0
-2.869303E+0
-2.715979E+0
-2.639317E+0
-2.562656E+0
-2.485993E+0
-2.409332E+0
-2.256007E+0
-2.179346E+0
-2.256007E+0
-2.332670E+0
-2.409332E+0
-2.562656E+0
-2.792641E+0
-2.869303E+0
-2.945965E+0
-2.869303E+0
-2.945965E+0
-3.022627E+0
-3.099289E+0
-3.099289E+0
-3.099289E+0
-3.175951E+0
-3.405937E+0
-3.635922E+0
-3.789247E+0
-3.942570E+0
-4.019232E+0
-4.019232E+0
-4.019232E+0
-4.095894E+0
-4.249218E+0
-4.479204E+0
-4.555865E+0
-4.632527E+0
-4.709190E+0
-4.939176E+0
-5.092499E+0
-5.245824E+0
-5.399147E+0
-5.629133E+0
-5.859119E+0
-6.165767E+0
-6.319091E+0
-6.472414E+0
-6.779062E+0
-7.162372E+0
-7.392358E+0
-7.469019E+0
-7.469019E+0
-7.392358E+0
-7.315696E+0
-7.009048E+0
-6.549076E+0
-6.089105E+0
-5.859119E+0
-5.705795E+0
-5.552471E+0
-5.322485E+0
-5.092499E+0
-4.862514E+0
-4.555865E+0
-4.249218E+0
-4.095894E+0
-4.095894E+0
-4.019232E+0
-3.789247E+0
-3.635922E+0
-3.405937E+0
-3.252613E+0
-3.022627E+0
-2.792641E+0
-2.562656E+0
-2.409332E+0
-2.256007E+0
-2.026022E+0
-1.719374E+0
-1.566050E+0
-1.412726E+0
-1.259402E+0
-1.182740E+0
-1.029416E+0
-7.227688E-1
-7.994306E-1
-1.182740E+0
-1.566050E+0
-1.719374E+0
-1.642712E+0
-1.566050E+0
-1.566050E+0
-1.642712E+0
-1.719374E+0
-1.719374E+0
-1.872698E+0
-2.026022E+0
-2.179346E+0
-2.332670E+0
-2.485993E+0
-2.562656E+0
-2.639317E+0
-2.485993E+0
-2.409332E+0
-2.332670E+0
-2.409332E+0
-2.485993E+0
-2.485993E+0
-2.639317E+0
-2.792641E+0
-2.945965E+0
-3.022627E+0
-3.022627E+0
-3.022627E+0
-3.099289E+0
-3.175951E+0
-3.175951E+0
-3.175951E+0
-3.099289E+0
-3.022627E+0
-3.099289E+0
-3.175951E+0
-3.329275E+0
-3.405937E+0
-3.482599E+0
-3.482599E+0
-3.559261E+0
-3.635922E+0
-3.635922E+0
-3.712585E+0
-3.789247E+0
-3.865908E+0
-3.942570E+0
-3.942570E+0
-4.019232E+0
-4.019232E+0
-4.095894E+0
-4.095894E+0
-4.172557E+0
-4.172557E+0
-4.095894E+0
-4.095894E+0
-4.019232E+0
-4.019232E+0
-4.095894E+0
-4.095894E+0
-4.172557E+0
-4.095894E+0
-4.095894E+0
-4.019232E+0
-3.942570E+0
-3.865908E+0
-3.789247E+0
-3.865908E+0
-3.865908E+0
-3.789247E+0
-3.712585E+0
-3.635922E+0
-3.635922E+0
-3.559261E+0
-3.405937E+0
-3.252613E+0
-3.175951E+0
-3.022627E+0
-2.945965E+0
-2.945965E+0
-2.869303E+0
-2.792641E+0
-2.715979E+0
-2.562656E+0
-2.485993E+0
-2.485993E+0
-2.409332E+0
-2.332670E+0
-2.102684E+0
-1.949360E+0
-1.872698E+0
-1.796036E+0
-1.719374E+0
-1.566050E+0
-1.489388E+0
-1.412726E+0
-1.336064E+0
-1.106079E+0
-1.029416E+0
-1.029416E+0
-1.106079E+0
-1.106079E+0
-1.029416E+0
-9.527545E-1
-9.527545E-1
-8.760927E-1
-7.994306E-1
-7.994306E-1
-7.227688E-1
-7.227688E-1
-7.227688E-1
-6.461070E-1
-7.227688E-1
-7.227688E-1
-6.461070E-1
-5.694447E-1
-4.161210E-1
-3.394589E-1
-2.627971E-1
-1.861353E-1
-1.861353E-1
-1.861353E-1
-2.627971E-1
-3.394589E-1
-4.161210E-1
-4.927828E-1
-5.694447E-1
-4.927828E-1
-4.927828E-1
-4.927828E-1
-4.927828E-1
-4.927828E-1
-4.927828E-1
4.385066E-2
1.577090E+0
2.343709E+0
1.193780E+0
-6.461070E-1
-1.412726E+0
-9.527545E-1
-4.161210E-1
-4.927828E-1
-7.994306E-1
-1.106079E+0
-1.106079E+0
-1.029416E+0
-9.527545E-1
-1.029416E+0
-1.106079E+0
-1.259402E+0
-1.336064E+0
-1.336064E+0
-1.336064E+0
-1.336064E+0
-1.412726E+0
-1.489388E+0
-1.642712E+0
-1.642712E+0
-1.719374E+0
-1.719374E+0
-1.796036E+0
-1.872698E+0
-1.796036E+0
-1.719374E+0
-1.642712E+0
-1.642712E+0
-1.719374E+0
-1.642712E+0
-1.566050E+0
-1.412726E+0
-1.336064E+0
-1.336064E+0
-1.412726E+0
-1.489388E+0
-1.489388E+0
-1.412726E+0
-1.336064E+0
-1.412726E+0
-1.412726E+0
-1.259402E+0
-1.106079E+0
-9.527545E-1
-8.760927E-1
-8.760927E-1
-9.527545E-1
-1.029416E+0
-1.029416E+0
-8.760927E-1
-9.527545E-1
-1.106079E+0
-1.259402E+0
-1.106079E+0
-8.760927E-1
-6.461070E-1
-4.927828E-1
-4.161210E-1
-4.161210E-1
-4.927828E-1
-5.694447E-1
-5.694447E-1
-4.927828E-1
-4.161210E-1
-4.161210E-1
-2.627971E-1
4.385066E-2
2.738365E-1
1.971746E-1
1.205127E-1
1.971746E-1
1.971746E-1
1.205127E-1
-1.094732E-1
-2.627971E-1
-2.627971E-1
-1.861353E-1
-3.281117E-2
4.385066E-2
1.205127E-1
1.971746E-1
1.971746E-1
1.971746E-1
1.205127E-1
1.205127E-1
4.385066E-2
-1.094732E-1
-2.627971E-1
-1.861353E-1
4.385066E-2
2.738365E-1
3.504986E-1
4.271604E-1
5.038223E-1
6.571462E-1
7.338082E-1
6.571462E-1
5.804843E-1
5.038223E-1
5.804843E-1
6.571462E-1
8.104701E-1
8.871321E-1
9.637940E-1
1.040456E+0
1.117118E+0
1.117118E+0
1.193780E+0
1.117118E+0
1.040456E+0
1.040456E+0
1.117118E+0
1.117118E+0
1.117118E+0
1.193780E+0
1.270442E+0
1.423766E+0
1.500428E+0
1.577090E+0
1.500428E+0
1.423766E+0
1.423766E+0
1.347104E+0
1.423766E+0
1.423766E+0
1.500428E+0
1.500428E+0
1.500428E+0
1.577090E+0
1.653752E+0
1.807075E+0
2.037061E+0
2.113723E+0
2.037061E+0
2.037061E+0
2.037061E+0
2.037061E+0
2.037061E+0
2.037061E+0
2.113723E+0
2.113723E+0
2.190385E+0
2.267047E+0
2.343709E+0
2.343709E+0
2.267047E+0
2.190385E+0
2.113723E+0
2.037061E+0
1.960399E+0
1.960399E+0
1.883737E+0
1.883737E+0
1.960399E+0
2.037061E+0
2.267047E+0
2.343709E+0
2.420371E+0
2.420371E+0
2.420371E+0
2.497033E+0
2.573695E+0
2.650357E+0
2.650357E+0
2.497033E+0
2.343709E+0
2.343709E+0
2.420371E+0
2.573695E+0
2.727019E+0
2.880343E+0
3.110328E+0
3.263652E+0
3.186990E+0
2.957005E+0
2.650357E+0
2.497033E+0
2.497033E+0
2.573695E+0
2.727019E+0
2.957005E+0
3.340314E+0
3.570300E+0
3.646962E+0
3.646962E+0
3.570300E+0
3.493638E+0
3.416976E+0
3.416976E+0
3.416976E+0
3.416976E+0
3.493638E+0
3.493638E+0
3.646962E+0
3.800286E+0
3.953610E+0
4.106934E+0
4.183596E+0
4.106934E+0
4.030272E+0
3.953610E+0
3.953610E+0
3.953610E+0
3.953610E+0
4.030272E+0
4.106934E+0
4.183596E+0
4.336920E+0
4.413581E+0
4.413581E+0
4.260258E+0
4.030272E+0
3.876948E+0
3.876948E+0
3.953610E+0
3.876948E+0
3.800286E+0
3.800286E+0
3.953610E+0
4.030272E+0
4.106934E+0
4.030272E+0
3.953610E+0
3.723624E+0
3.570300E+0
3.416976E+0
3.416976E+0
3.263652E+0
3.186990E+0
3.263652E+0
3.340314E+0
3.340314E+0
3.340314E+0
3.263652E+0
3.263652E+0
3.263652E+0
3.186990E+0
3.110328E+0
3.110328E+0
3.186990E+0
3.263652E+0
3.186990E+0
3.186990E+0
3.263652E+0
3.340314E+0
3.263652E+0
3.263652E+0
3.186990E+0
3.186990E+0
3.263652E+0
3.263652E+0
3.186990E+0
3.110328E+0
3.110328E+0
3.186990E+0
3.186990E+0
3.186990E+0
3.186990E+0
3.186990E+0
3.263652E+0
3.186990E+0
3.110328E+0
2.957005E+0
2.880343E+0
2.880343E+0
2.880343E+0
2.880343E+0
2.880343E+0
2.957005E+0
3.033667E+0
3.186990E+0
3.186990E+0
3.033667E+0
3.033667E+0
3.033667E+0
3.033667E+0
3.033667E+0
2.957005E+0
3.033667E+0
3.033667E+0
3.110328E+0
3.110328E+0
3.110328E+0
3.110328E+0
3.033667E+0
2.957005E+0
2.803681E+0
2.727019E+0
2.727019E+0
2.803681E+0
2.803681E+0
2.727019E+0
2.727019E+0
2.727019E+0
2.880343E+0
2.803681E+0
2.727019E+0
2.573695E+0
2.573695E+0
2.650357E+0
2.650357E+0
2.650357E+0
2.573695E+0
2.573695E+0
2.650357E+0
2.650357E+0
2.650357E+0
2.573695E+0
2.497033E+0
2.497033E+0
2.573695E+0
2.573695E+0
2.497033E+0
2.420371E+0
2.420371E+0
2.497033E+0
2.573695E+0
2.650357E+0
2.650357E+0
2.573695E+0
2.420371E+0
2.343709E+0
2.267047E+0
2.267047E+0
2.267047E+0
2.267047E+0
2.190385E+0
2.113723E+0
2.037061E+0
2.113723E+0
2.037061E+0
1.960399E+0
1.730413E+0
1.577090E+0
1.577090E+0
1.653752E+0
1.653752E+0
1.577090E+0
1.500428E+0
1.423766E+0
1.500428E+0
1.577090E+0
1.653752E+0
1.653752E+0
1.577090E+0
1.500428E+0
1.423766E+0
1.423766E+0
1.500428E+0
1.500428E+0
1.423766E+0
1.193780E+0
1.040456E+0
9.637940E-1
1.040456E+0
1.117118E+0
1.117118E+0
1.117118E+0
1.117118E+0
1.193780E+0
1.270442E+0
1.117118E+0
8.871321E-1
8.104701E-1
8.104701E-1
8.104701E-1
7.338082E-1
7.338082E-1
8.104701E-1
8.871321E-1
8.871321E-1
9.637940E-1
8.871321E-1
8.871321E-1
8.104701E-1
8.871321E-1
8.871321E-1
9.637940E-1
9.637940E-1
8.104701E-1
8.104701E-1
8.104701E-1
8.104701E-1
8.871321E-1
8.871321E-1
9.637940E-1
9.637940E-1
9.637940E-1
9.637940E-1
1.040456E+0
1.040456E+0
1.117118E+0
1.117118E+0
1.040456E+0
1.040456E+0
9.637940E-1
8.871321E-1
9.637940E-1
1.117118E+0
1.270442E+0
1.270442E+0
1.117118E+0
9.637940E-1
1.040456E+0
1.117118E+0
1.117118E+0
1.117118E+0
1.040456E+0
1.040456E+0
1.117118E+0
1.040456E+0
9.637940E-1
9.637940E-1
1.117118E+0
1.347104E+0
1.347104E+0
1.193780E+0
1.193780E+0
1.347104E+0
1.423766E+0
1.270442E+0
[truncated: 109,603 more chars]
