# Supplementary material for: Performances of the PIPER scalable child human body model in accident reconstruction
Source: PLoS One. 2017 Nov 14;12(11):e0187916. doi: 10.1371/journal.pone.0187916 (PMC5685610; doi:10.1371/journal.pone.0187916)
Supplement: S1 Data — This zip folder contains input accelerations for reproducibility of the accident reconstruction. Also, the readings from the dummy sensor are reported for reproducibility of the calculations. (ZIP) [file pone.0187916.s009.zip › Channel/Channel/CCN_2012_001.061]

Test object number          :1
Name of the channel         :Pelvis Acceleration Y {AC}
Laboratory channel code     :16PELV0000Q3ACYP
Customer channel code       :16PELV0000Q3ACYP
Channel code                :16PELV0000Q3ACYP
Direction                   :Y
Dimension                   :AC
Channel frequency class     :2000
Unit                        :m/(s*s)
Reference system            :NOVALUE
Transducer type             :GY2514
Transducer id               :NOVALUE
Pre-filter type             :4000Hz 6pole Butterworth (device internal)
Cut off frequency           :4000
Channel amplitude class     :2500
Sampling interval           :5E-5
Bit resolution              :16
Time of first sample        :-0.38835156
Number of samples           :40480
Reference channel           :implicit
Reference channel name      :NOVALUE
Data source                 :transducer
Data status                 :ok
First global maximum value  :3.322515E+2
Time of maximum value       :8.189844E-2
First global minimum value  :-3.514877E+2
Time of minimum value       :9.784844E-2
Start offset interval       :-1.000000E-1
End offset interval         :-5.000000E-2
.ValidationRemark           :Seulement la gamme [-6.0 sec; 35.363 sec] a �t� lue. Gamme demand�e: [-6.0 sec; 40.0 sec].
4.119258E-1
4.119258E-1
3.347712E-1
4.119258E-1
4.890795E-1
5.662341E-1
5.662341E-1
5.662341E-1
4.890795E-1
4.890795E-1
4.119258E-1
4.119258E-1
4.890795E-1
5.662341E-1
5.662341E-1
4.890795E-1
4.119258E-1
4.119258E-1
4.119258E-1
4.119258E-1
4.119258E-1
4.119258E-1
4.119258E-1
4.119258E-1
4.119258E-1
3.347712E-1
3.347712E-1
3.347712E-1
3.347712E-1
3.347712E-1
4.119258E-1
4.119258E-1
4.119258E-1
3.347712E-1
2.576175E-1
3.347712E-1
4.119258E-1
4.890795E-1
4.119258E-1
4.119258E-1
3.347712E-1
2.576175E-1
2.576175E-1
2.576175E-1
2.576175E-1
2.576175E-1
2.576175E-1
3.347712E-1
4.119258E-1
4.119258E-1
3.347712E-1
3.347712E-1
4.119258E-1
4.119258E-1
3.347712E-1
2.576175E-1
2.576175E-1
1.804638E-1
2.576175E-1
2.576175E-1
3.347712E-1
2.576175E-1
1.804638E-1
1.033092E-1
1.033092E-1
1.804638E-1
1.804638E-1
1.804638E-1
1.804638E-1
1.804638E-1
1.804638E-1
1.804638E-1
1.804638E-1
2.576175E-1
3.347712E-1
4.119258E-1
4.119258E-1
3.347712E-1
2.576175E-1
2.576175E-1
2.576175E-1
2.576175E-1
3.347712E-1
3.347712E-1
3.347712E-1
2.576175E-1
2.576175E-1
2.576175E-1
3.347712E-1
3.347712E-1
3.347712E-1
3.347712E-1
3.347712E-1
3.347712E-1
2.576175E-1
1.804638E-1
1.804638E-1
1.804638E-1
2.576175E-1
2.576175E-1
1.804638E-1
1.804638E-1
2.576175E-1
2.576175E-1
1.804638E-1
1.804638E-1
1.804638E-1
3.347712E-1
4.119258E-1
2.576175E-1
1.033092E-1
2.615547E-2
1.033092E-1
1.804638E-1
1.804638E-1
1.033092E-1
1.033092E-1
1.804638E-1
2.576175E-1
2.576175E-1
2.576175E-1
1.804638E-1
1.804638E-1
1.033092E-1
1.033092E-1
1.033092E-1
1.804638E-1
2.576175E-1
1.804638E-1
1.033092E-1
2.615547E-2
1.033092E-1
1.804638E-1
1.804638E-1
1.804638E-1
1.804638E-1
1.033092E-1
1.804638E-1
1.804638E-1
1.804638E-1
1.033092E-1
2.615547E-2
-5.099869E-2
-5.099869E-2
2.615547E-2
1.033092E-1
2.615547E-2
-5.099869E-2
-1.281529E-1
-5.099869E-2
-5.099869E-2
2.615547E-2
1.033092E-1
1.033092E-1
2.615547E-2
2.615547E-2
2.615547E-2
1.033092E-1
1.033092E-1
2.615547E-2
2.615547E-2
2.615547E-2
2.615547E-2
2.615547E-2
-5.099869E-2
-1.281529E-1
-2.053065E-1
-2.053065E-1
-2.053065E-1
-1.281529E-1
-5.099869E-2
-5.099869E-2
2.615547E-2
2.615547E-2
2.615547E-2
2.615547E-2
2.615547E-2
2.615547E-2
1.033092E-1
1.804638E-1
1.033092E-1
2.615547E-2
-5.099869E-2
-5.099869E-2
-5.099869E-2
-5.099869E-2
-5.099869E-2
-5.099869E-2
-1.281529E-1
-1.281529E-1
-1.281529E-1
-1.281529E-1
-5.099869E-2
2.615547E-2
2.615547E-2
-5.099869E-2
-1.281529E-1
-2.053065E-1
-2.053065E-1
-2.053065E-1
-2.053065E-1
-1.281529E-1
-1.281529E-1
-1.281529E-1
-1.281529E-1
-5.099869E-2
-5.099869E-2
-5.099869E-2
-1.281529E-1
-1.281529E-1
-1.281529E-1
-5.099869E-2
2.615547E-2
-5.099869E-2
-1.281529E-1
-5.099869E-2
2.615547E-2
2.615547E-2
-5.099869E-2
-1.281529E-1
-2.053065E-1
-2.053065E-1
-1.281529E-1
-1.281529E-1
-1.281529E-1
-1.281529E-1
-1.281529E-1
-5.099869E-2
2.615547E-2
2.615547E-2
-5.099869E-2
-1.281529E-1
-2.053065E-1
-1.281529E-1
-1.281529E-1
-5.099869E-2
-5.099869E-2
-5.099869E-2
-1.281529E-1
-2.053065E-1
-2.053065E-1
-2.053065E-1
-2.053065E-1
-1.281529E-1
-1.281529E-1
-1.281529E-1
-1.281529E-1
-1.281529E-1
-1.281529E-1
-1.281529E-1
-2.053065E-1
-1.281529E-1
-1.281529E-1
-5.099869E-2
-1.281529E-1
-2.824612E-1
-2.053065E-1
-1.281529E-1
-5.099869E-2
-1.281529E-1
-1.281529E-1
-1.281529E-1
-1.281529E-1
-1.281529E-1
-1.281529E-1
-1.281529E-1
-1.281529E-1
-1.281529E-1
-2.053065E-1
-2.824612E-1
-2.824612E-1
-2.053065E-1
-1.281529E-1
-1.281529E-1
-1.281529E-1
-1.281529E-1
-1.281529E-1
-1.281529E-1
-1.281529E-1
-2.053065E-1
-2.824612E-1
-2.824612E-1
-2.053065E-1
-1.281529E-1
-1.281529E-1
-2.053065E-1
-2.053065E-1
-2.053065E-1
-2.053065E-1
-2.824612E-1
-2.824612E-1
-2.053065E-1
-2.053065E-1
-2.053065E-1
-2.824612E-1
-2.824612E-1
-2.053065E-1
-2.053065E-1
-2.824612E-1
-2.824612E-1
-2.824612E-1
-2.824612E-1
-2.824612E-1
-2.053065E-1
-1.281529E-1
-2.053065E-1
-2.053065E-1
-2.824612E-1
-2.824612E-1
-2.053065E-1
-2.053065E-1
-1.281529E-1
-2.053065E-1
-2.824612E-1
-2.824612E-1
-2.824612E-1
-2.824612E-1
-2.824612E-1
-3.596149E-1
-2.824612E-1
-2.824612E-1
-2.053065E-1
-2.053065E-1
-2.053065E-1
-2.053065E-1
-2.053065E-1
-2.053065E-1
-2.053065E-1
-1.281529E-1
-1.281529E-1
-2.053065E-1
-3.596149E-1
-4.367690E-1
-4.367690E-1
-3.596149E-1
-2.824612E-1
-2.824612E-1
-3.596149E-1
-3.596149E-1
-3.596149E-1
-3.596149E-1
-2.053065E-1
-2.053065E-1
-1.281529E-1
-1.281529E-1
-1.281529E-1
-1.281529E-1
-1.281529E-1
-1.281529E-1
-1.281529E-1
-5.099869E-2
-5.099869E-2
-1.281529E-1
-2.053065E-1
-2.053065E-1
-2.053065E-1
-1.281529E-1
-1.281529E-1
-1.281529E-1
-2.053065E-1
-2.053065E-1
-2.053065E-1
-2.053065E-1
-1.281529E-1
-5.099869E-2
-5.099869E-2
-1.281529E-1
-2.053065E-1
-2.053065E-1
-1.281529E-1
-5.099869E-2
-1.281529E-1
-2.053065E-1
-2.053065E-1
-2.824612E-1
-2.053065E-1
-2.053065E-1
-2.053065E-1
-2.053065E-1
-2.824612E-1
-3.596149E-1
-2.824612E-1
-2.824612E-1
-2.824612E-1
-2.824612E-1
-2.824612E-1
-2.824612E-1
-2.824612E-1
-2.824612E-1
-2.053065E-1
-5.099869E-2
-5.099869E-2
-1.281529E-1
-2.053065E-1
-2.824612E-1
-2.053065E-1
-2.053065E-1
-2.053065E-1
-2.053065E-1
-2.053065E-1
-2.053065E-1
-2.053065E-1
-2.053065E-1
-1.281529E-1
-2.053065E-1
-2.053065E-1
-2.824612E-1
-2.824612E-1
-3.596149E-1
-2.824612E-1
-2.824612E-1
-2.053065E-1
-1.281529E-1
-1.281529E-1
-1.281529E-1
-2.053065E-1
-2.053065E-1
-2.053065E-1
-1.281529E-1
-5.099869E-2
-1.281529E-1
-1.281529E-1
-1.281529E-1
-1.281529E-1
-5.099869E-2
-5.099869E-2
-1.281529E-1
-1.281529E-1
-5.099869E-2
2.615547E-2
2.615547E-2
-5.099869E-2
-1.281529E-1
-2.053065E-1
-1.281529E-1
-5.099869E-2
1.033092E-1
1.804638E-1
1.033092E-1
-5.099869E-2
-1.281529E-1
-2.053065E-1
-1.281529E-1
-1.281529E-1
-5.099869E-2
-5.099869E-2
-5.099869E-2
-5.099869E-2
-5.099869E-2
-5.099869E-2
2.615547E-2
1.033092E-1
2.615547E-2
2.615547E-2
-5.099869E-2
-5.099869E-2
2.615547E-2
2.615547E-2
2.615547E-2
1.033092E-1
1.033092E-1
1.033092E-1
2.615547E-2
2.615547E-2
2.615547E-2
2.615547E-2
2.615547E-2
2.615547E-2
2.615547E-2
2.615547E-2
2.615547E-2
2.615547E-2
2.615547E-2
2.615547E-2
2.615547E-2
2.615547E-2
2.615547E-2
2.615547E-2
2.615547E-2
2.615547E-2
2.615547E-2
2.615547E-2
-5.099869E-2
-5.099869E-2
2.615547E-2
1.033092E-1
1.033092E-1
1.033092E-1
2.615547E-2
2.615547E-2
2.615547E-2
2.615547E-2
2.615547E-2
2.615547E-2
1.804638E-1
1.804638E-1
1.804638E-1
1.033092E-1
1.033092E-1
1.804638E-1
1.804638E-1
1.033092E-1
2.615547E-2
2.615547E-2
1.033092E-1
1.804638E-1
1.804638E-1
1.804638E-1
1.033092E-1
1.033092E-1
1.033092E-1
1.033092E-1
1.804638E-1
1.804638E-1
1.804638E-1
1.804638E-1
2.576175E-1
4.119258E-1
4.119258E-1
3.347712E-1
3.347712E-1
3.347712E-1
4.119258E-1
3.347712E-1
2.576175E-1
1.804638E-1
1.804638E-1
1.804638E-1
1.804638E-1
2.576175E-1
2.576175E-1
2.576175E-1
2.576175E-1
2.576175E-1
2.576175E-1
3.347712E-1
2.576175E-1
2.576175E-1
1.804638E-1
2.576175E-1
2.576175E-1
2.576175E-1
3.347712E-1
3.347712E-1
3.347712E-1
2.576175E-1
1.804638E-1
2.576175E-1
3.347712E-1
3.347712E-1
3.347712E-1
2.576175E-1
3.347712E-1
4.119258E-1
4.890795E-1
4.890795E-1
4.119258E-1
3.347712E-1
3.347712E-1
4.119258E-1
4.890795E-1
4.890795E-1
4.890795E-1
4.119258E-1
3.347712E-1
3.347712E-1
3.347712E-1
3.347712E-1
4.119258E-1
4.890795E-1
5.662341E-1
5.662341E-1
5.662341E-1
4.890795E-1
4.119258E-1
2.576175E-1
2.576175E-1
2.576175E-1
4.119258E-1
5.662341E-1
5.662341E-1
4.890795E-1
4.119258E-1
4.119258E-1
4.119258E-1
4.119258E-1
4.890795E-1
5.662341E-1
7.205415E-1
7.205415E-1
7.205415E-1
5.662341E-1
4.890795E-1
4.890795E-1
5.662341E-1
5.662341E-1
4.890795E-1
4.119258E-1
4.119258E-1
4.890795E-1
4.890795E-1
5.662341E-1
5.662341E-1
5.662341E-1
5.662341E-1
4.890795E-1
4.890795E-1
4.890795E-1
4.890795E-1
4.119258E-1
3.347712E-1
4.119258E-1
4.890795E-1
4.890795E-1
4.890795E-1
5.662341E-1
5.662341E-1
6.433878E-1
6.433878E-1
5.662341E-1
4.890795E-1
4.890795E-1
4.890795E-1
5.662341E-1
5.662341E-1
5.662341E-1
5.662341E-1
4.890795E-1
4.119258E-1
4.119258E-1
4.119258E-1
4.119258E-1
3.347712E-1
4.119258E-1
5.662341E-1
4.890795E-1
4.119258E-1
4.119258E-1
4.119258E-1
4.890795E-1
4.119258E-1
4.119258E-1
4.890795E-1
5.662341E-1
5.662341E-1
4.890795E-1
4.890795E-1
4.890795E-1
5.662341E-1
5.662341E-1
5.662341E-1
5.662341E-1
5.662341E-1
5.662341E-1
4.890795E-1
4.119258E-1
4.119258E-1
4.119258E-1
4.890795E-1
5.662341E-1
5.662341E-1
4.890795E-1
4.119258E-1
4.119258E-1
4.119258E-1
3.347712E-1
3.347712E-1
4.119258E-1
4.890795E-1
4.890795E-1
4.119258E-1
3.347712E-1
3.347712E-1
3.347712E-1
3.347712E-1
3.347712E-1
2.576175E-1
2.576175E-1
2.576175E-1
1.804638E-1
2.576175E-1
2.576175E-1
3.347712E-1
3.347712E-1
3.347712E-1
3.347712E-1
3.347712E-1
2.576175E-1
1.804638E-1
2.576175E-1
2.576175E-1
2.576175E-1
1.804638E-1
1.804638E-1
2.576175E-1
3.347712E-1
3.347712E-1
2.576175E-1
2.576175E-1
2.576175E-1
3.347712E-1
3.347712E-1
2.576175E-1
1.804638E-1
1.804638E-1
1.804638E-1
1.804638E-1
1.804638E-1
2.576175E-1
1.804638E-1
1.804638E-1
1.033092E-1
1.033092E-1
1.033092E-1
1.033092E-1
1.804638E-1
1.804638E-1
1.804638E-1
2.576175E-1
2.576175E-1
2.576175E-1
2.576175E-1
1.804638E-1
1.804638E-1
1.804638E-1
1.804638E-1
1.804638E-1
1.033092E-1
2.615547E-2
2.615547E-2
1.033092E-1
1.033092E-1
2.615547E-2
2.615547E-2
2.615547E-2
2.615547E-2
2.615547E-2
2.615547E-2
2.615547E-2
-5.099869E-2
-5.099869E-2
-1.281529E-1
-1.281529E-1
-5.099869E-2
-5.099869E-2
-1.281529E-1
-2.053065E-1
-1.281529E-1
-5.099869E-2
-5.099869E-2
-5.099869E-2
-5.099869E-2
2.615547E-2
2.615547E-2
2.615547E-2
-5.099869E-2
-1.281529E-1
-5.099869E-2
2.615547E-2
-5.099869E-2
-1.281529E-1
-2.053065E-1
-2.053065E-1
-2.053065E-1
-1.281529E-1
-2.053065E-1
-2.053065E-1
-1.281529E-1
-5.099869E-2
-5.099869E-2
-2.053065E-1
-2.824612E-1
-2.824612E-1
-1.281529E-1
-1.281529E-1
-1.281529E-1
-2.053065E-1
-2.824612E-1
-3.596149E-1
-3.596149E-1
-3.596149E-1
-2.824612E-1
-2.053065E-1
-2.053065E-1
-2.824612E-1
-2.824612E-1
-3.596149E-1
-2.824612E-1
-2.824612E-1
-2.824612E-1
-3.596149E-1
-3.596149E-1
-3.596149E-1
-2.824612E-1
-2.824612E-1
-2.824612E-1
-2.824612E-1
-2.824612E-1
-3.596149E-1
-4.367690E-1
-5.139232E-1
-5.139232E-1
-4.367690E-1
-3.596149E-1
-2.824612E-1
-2.824612E-1
-3.596149E-1
-4.367690E-1
-5.139232E-1
-4.367690E-1
-4.367690E-1
-5.139232E-1
-5.139232E-1
-5.139232E-1
-5.139232E-1
-4.367690E-1
-4.367690E-1
-5.139232E-1
-5.139232E-1
-5.910769E-1
-5.910769E-1
-5.910769E-1
-6.682310E-1
-6.682310E-1
-6.682310E-1
-6.682310E-1
-6.682310E-1
-7.453852E-1
-6.682310E-1
-6.682310E-1
-6.682310E-1
-6.682310E-1
-6.682310E-1
-6.682310E-1
-7.453852E-1
-7.453852E-1
-8.225393E-1
-8.225393E-1
-8.225393E-1
-8.225393E-1
-8.996935E-1
-9.768472E-1
-9.768472E-1
-8.996935E-1
-8.996935E-1
-9.768472E-1
-9.768472E-1
-9.768472E-1
-9.768472E-1
-8.996935E-1
-8.996935E-1
-8.996935E-1
-8.996935E-1
-8.996935E-1
-8.996935E-1
-9.768472E-1
-9.768472E-1
-8.996935E-1
-8.996935E-1
-9.768472E-1
-1.054001E+0
-1.131156E+0
-1.054001E+0
-9.768472E-1
-8.996935E-1
-9.768472E-1
-1.054001E+0
-1.054001E+0
-9.768472E-1
-8.996935E-1
-9.768472E-1
-1.054001E+0
-1.054001E+0
-1.131156E+0
-1.131156E+0
-1.208310E+0
-1.208310E+0
-1.208310E+0
-1.208310E+0
-1.208310E+0
-1.131156E+0
-1.131156E+0
-1.131156E+0
-1.131156E+0
-1.131156E+0
-1.131156E+0
-1.208310E+0
-1.285464E+0
-1.362618E+0
-1.285464E+0
-1.208310E+0
-1.208310E+0
-1.208310E+0
-1.285464E+0
-1.285464E+0
-1.362618E+0
-1.362618E+0
-1.362618E+0
-1.362618E+0
-1.285464E+0
-1.285464E+0
-1.285464E+0
-1.285464E+0
-1.285464E+0
-1.362618E+0
-1.362618E+0
-1.439771E+0
-1.362618E+0
-1.362618E+0
-1.362618E+0
-1.439771E+0
-1.516926E+0
-1.516926E+0
-1.516926E+0
-1.516926E+0
-1.594080E+0
-1.594080E+0
-1.594080E+0
-1.516926E+0
-1.516926E+0
-1.594080E+0
-1.594080E+0
-1.671234E+0
-1.671234E+0
-1.671234E+0
-1.671234E+0
-1.671234E+0
-1.594080E+0
-1.671234E+0
-1.671234E+0
-1.594080E+0
-1.516926E+0
-1.516926E+0
-1.594080E+0
-1.671234E+0
-1.671234E+0
-1.671234E+0
-1.748388E+0
-1.671234E+0
-1.671234E+0
-1.671234E+0
-1.671234E+0
-1.671234E+0
-1.594080E+0
-1.594080E+0
-1.671234E+0
-1.671234E+0
-1.671234E+0
-1.671234E+0
-1.671234E+0
-1.748388E+0
-1.671234E+0
-1.594080E+0
-1.516926E+0
-1.594080E+0
-1.671234E+0
-1.748388E+0
-1.825542E+0
-1.825542E+0
-1.748388E+0
-1.671234E+0
-1.748388E+0
-1.748388E+0
-1.748388E+0
-1.748388E+0
-1.825542E+0
-1.825542E+0
-1.748388E+0
-1.748388E+0
-1.748388E+0
-1.902696E+0
-1.902696E+0
-1.825542E+0
-1.825542E+0
-1.825542E+0
-1.825542E+0
-1.825542E+0
-1.825542E+0
-1.902696E+0
-1.902696E+0
-1.825542E+0
-1.748388E+0
-1.748388E+0
-1.825542E+0
-1.902696E+0
-1.902696E+0
-1.902696E+0
-1.902696E+0
-1.979850E+0
-1.902696E+0
-1.825542E+0
-1.748388E+0
-1.825542E+0
-1.902696E+0
-1.979850E+0
-1.979850E+0
-1.902696E+0
-1.825542E+0
-1.825542E+0
-1.825542E+0
-1.825542E+0
-1.825542E+0
-1.825542E+0
-1.748388E+0
-1.748388E+0
-1.748388E+0
-1.748388E+0
-1.671234E+0
-1.671234E+0
-1.748388E+0
-1.748388E+0
-1.748388E+0
-1.748388E+0
-1.748388E+0
-1.748388E+0
-1.748388E+0
-1.748388E+0
-1.748388E+0
-1.748388E+0
-1.671234E+0
-1.671234E+0
-1.594080E+0
-1.671234E+0
-1.748388E+0
-1.825542E+0
-1.825542E+0
-1.748388E+0
-1.748388E+0
-1.748388E+0
-1.748388E+0
-1.748388E+0
-1.671234E+0
-1.671234E+0
-1.671234E+0
-1.671234E+0
-1.671234E+0
-1.748388E+0
-1.748388E+0
-1.748388E+0
-1.594080E+0
-1.516926E+0
-1.594080E+0
-1.671234E+0
-1.671234E+0
-1.671234E+0
-1.748388E+0
-1.748388E+0
-1.748388E+0
-1.748388E+0
-1.671234E+0
-1.671234E+0
-1.671234E+0
-1.748388E+0
-1.825542E+0
-1.825542E+0
-1.825542E+0
-1.748388E+0
-1.748388E+0
-1.671234E+0
-1.671234E+0
-1.748388E+0
-1.748388E+0
-1.671234E+0
-1.594080E+0
-1.594080E+0
-1.594080E+0
-1.594080E+0
-1.594080E+0
-1.516926E+0
-1.439771E+0
-1.516926E+0
-1.594080E+0
-1.594080E+0
-1.516926E+0
-1.516926E+0
-1.516926E+0
-1.516926E+0
-1.516926E+0
-1.439771E+0
-1.362618E+0
-1.362618E+0
-1.362618E+0
-1.285464E+0
-1.285464E+0
-1.285464E+0
-1.285464E+0
-1.285464E+0
-1.285464E+0
-1.285464E+0
-1.208310E+0
-1.208310E+0
-1.208310E+0
-1.285464E+0
-1.362618E+0
-1.285464E+0
-1.285464E+0
-1.208310E+0
-1.285464E+0
-1.285464E+0
-1.285464E+0
-1.208310E+0
-1.131156E+0
-1.131156E+0
-1.054001E+0
-1.131156E+0
-1.131156E+0
-1.285464E+0
-1.362618E+0
-1.362618E+0
-1.208310E+0
-1.208310E+0
-1.285464E+0
-1.285464E+0
-1.208310E+0
-1.131156E+0
-1.131156E+0
-1.208310E+0
-1.208310E+0
-1.131156E+0
-1.054001E+0
-9.768472E-1
-9.768472E-1
-9.768472E-1
-1.054001E+0
-1.054001E+0
-1.054001E+0
-1.054001E+0
-1.054001E+0
-1.054001E+0
-1.054001E+0
-9.768472E-1
-8.996935E-1
-8.996935E-1
-8.996935E-1
-8.996935E-1
-8.996935E-1
-8.225393E-1
-8.225393E-1
-8.225393E-1
-8.996935E-1
-8.996935E-1
-8.225393E-1
-8.225393E-1
-8.225393E-1
-8.225393E-1
-8.225393E-1
-7.453852E-1
-7.453852E-1
-7.453852E-1
-7.453852E-1
-6.682310E-1
-6.682310E-1
-6.682310E-1
-6.682310E-1
-6.682310E-1
-7.453852E-1
-7.453852E-1
-6.682310E-1
-6.682310E-1
-6.682310E-1
-6.682310E-1
-6.682310E-1
-5.910769E-1
-5.139232E-1
-5.139232E-1
-5.139232E-1
-5.910769E-1
-5.139232E-1
-4.367690E-1
-4.367690E-1
-5.910769E-1
-6.682310E-1
-5.910769E-1
-5.139232E-1
-4.367690E-1
-3.596149E-1
-2.824612E-1
-3.596149E-1
-3.596149E-1
-4.367690E-1
-4.367690E-1
-3.596149E-1
-2.824612E-1
-2.824612E-1
-2.824612E-1
-3.596149E-1
-4.367690E-1
-3.596149E-1
-2.824612E-1
-2.824612E-1
-2.824612E-1
-2.053065E-1
-2.053065E-1
-2.053065E-1
-2.053065E-1
-2.053065E-1
-2.053065E-1
-2.053065E-1
-2.053065E-1
-2.824612E-1
-2.053065E-1
-1.281529E-1
-5.099869E-2
-1.281529E-1
-2.053065E-1
-2.824612E-1
-2.824612E-1
-2.053065E-1
-2.053065E-1
-1.281529E-1
-1.281529E-1
-1.281529E-1
-5.099869E-2
2.615547E-2
2.615547E-2
-5.099869E-2
-1.281529E-1
-2.053065E-1
-1.281529E-1
-5.099869E-2
2.615547E-2
-5.099869E-2
-5.099869E-2
-5.099869E-2
-1.281529E-1
-1.281529E-1
-1.281529E-1
-5.099869E-2
-5.099869E-2
-5.099869E-2
-1.281529E-1
-1.281529E-1
-5.099869E-2
-5.099869E-2
-5.099869E-2
-1.281529E-1
-1.281529E-1
-5.099869E-2
-5.099869E-2
-5.099869E-2
-5.099869E-2
2.615547E-2
2.615547E-2
2.615547E-2
-5.099869E-2
-5.099869E-2
-5.099869E-2
-5.099869E-2
-5.099869E-2
2.615547E-2
1.033092E-1
1.033092E-1
2.615547E-2
-5.099869E-2
-5.099869E-2
-5.099869E-2
-5.099869E-2
-5.099869E-2
-5.099869E-2
-1.281529E-1
-1.281529E-1
-5.099869E-2
2.615547E-2
2.615547E-2
-5.099869E-2
-5.099869E-2
-5.099869E-2
2.615547E-2
2.615547E-2
2.615547E-2
-5.099869E-2
-5.099869E-2
-5.099869E-2
-5.099869E-2
-1.281529E-1
-1.281529E-1
2.615547E-2
1.033092E-1
1.033092E-1
-5.099869E-2
-1.281529E-1
-1.281529E-1
-5.099869E-2
-5.099869E-2
2.615547E-2
2.615547E-2
1.033092E-1
1.033092E-1
2.615547E-2
-5.099869E-2
2.615547E-2
2.615547E-2
1.033092E-1
1.033092E-1
2.615547E-2
2.615547E-2
1.033092E-1
2.615547E-2
2.615547E-2
-5.099869E-2
-1.281529E-1
-1.281529E-1
-1.281529E-1
-1.281529E-1
-1.281529E-1
-1.281529E-1
-5.099869E-2
2.615547E-2
2.615547E-2
-5.099869E-2
-1.281529E-1
-2.053065E-1
-5.099869E-2
2.615547E-2
2.615547E-2
2.615547E-2
-5.099869E-2
2.615547E-2
2.615547E-2
-5.099869E-2
-5.099869E-2
-5.099869E-2
2.615547E-2
1.033092E-1
1.033092E-1
2.615547E-2
-5.099869E-2
-5.099869E-2
-5.099869E-2
2.615547E-2
-5.099869E-2
-2.053065E-1
-2.053065E-1
-2.053065E-1
-2.053065E-1
-2.053065E-1
-2.053065E-1
-2.053065E-1
-1.281529E-1
-1.281529E-1
-1.281529E-1
-1.281529E-1
-1.281529E-1
-1.281529E-1
-1.281529E-1
-1.281529E-1
-1.281529E-1
-1.281529E-1
-1.281529E-1
-2.053065E-1
-2.824612E-1
-2.824612E-1
-2.053065E-1
-2.053065E-1
-2.053065E-1
-2.053065E-1
-2.053065E-1
-2.053065E-1
-1.281529E-1
-1.281529E-1
-2.053065E-1
-2.053065E-1
-2.824612E-1
-2.824612E-1
-2.824612E-1
-2.824612E-1
-2.824612E-1
-2.824612E-1
-3.596149E-1
-3.596149E-1
-4.367690E-1
-3.596149E-1
-3.596149E-1
-3.596149E-1
-3.596149E-1
-4.367690E-1
-4.367690E-1
-5.139232E-1
-5.139232E-1
-4.367690E-1
-4.367690E-1
-4.367690E-1
-4.367690E-1
-4.367690E-1
-4.367690E-1
-4.367690E-1
-5.139232E-1
-5.139232E-1
-5.910769E-1
-5.910769E-1
-5.910769E-1
-5.139232E-1
-5.139232E-1
-4.367690E-1
-4.367690E-1
-4.367690E-1
-5.139232E-1
-5.139232E-1
-5.139232E-1
-5.139232E-1
-5.139232E-1
-5.910769E-1
-6.682310E-1
-5.910769E-1
-5.139232E-1
-4.367690E-1
-4.367690E-1
-5.139232E-1
-6.682310E-1
-7.453852E-1
-6.682310E-1
-5.910769E-1
-5.139232E-1
-5.139232E-1
-5.139232E-1
-5.910769E-1
-5.910769E-1
-5.910769E-1
-5.910769E-1
-5.910769E-1
-6.682310E-1
-7.453852E-1
-7.453852E-1
-6.682310E-1
-6.682310E-1
-6.682310E-1
-6.682310E-1
-5.910769E-1
-5.910769E-1
-6.682310E-1
-7.453852E-1
-7.453852E-1
-7.453852E-1
-7.453852E-1
-7.453852E-1
-6.682310E-1
-6.682310E-1
-6.682310E-1
-6.682310E-1
-5.910769E-1
-6.682310E-1
-7.453852E-1
-7.453852E-1
-6.682310E-1
-6.682310E-1
-7.453852E-1
-7.453852E-1
-8.225393E-1
-8.225393E-1
-7.453852E-1
-7.453852E-1
-7.453852E-1
-8.225393E-1
-8.225393E-1
-8.225393E-1
-8.225393E-1
-8.225393E-1
-8.225393E-1
-8.225393E-1
-6.682310E-1
-5.910769E-1
-6.682310E-1
-7.453852E-1
-8.225393E-1
-7.453852E-1
-6.682310E-1
-6.682310E-1
-6.682310E-1
-7.453852E-1
-7.453852E-1
-8.225393E-1
-8.225393E-1
-8.225393E-1
-8.996935E-1
-8.996935E-1
-8.996935E-1
-8.996935E-1
-8.996935E-1
-9.768472E-1
-8.996935E-1
-8.225393E-1
-7.453852E-1
-6.682310E-1
-7.453852E-1
-7.453852E-1
-8.225393E-1
-8.996935E-1
-9.768472E-1
-1.054001E+0
-1.054001E+0
-1.054001E+0
-9.768472E-1
-8.996935E-1
-8.225393E-1
-8.225393E-1
-8.225393E-1
-8.225393E-1
-8.996935E-1
-8.996935E-1
-8.996935E-1
-8.996935E-1
-8.996935E-1
-8.996935E-1
-8.996935E-1
-8.996935E-1
-8.996935E-1
-8.996935E-1
-8.225393E-1
-8.225393E-1
-8.225393E-1
-7.453852E-1
-6.682310E-1
-7.453852E-1
-8.225393E-1
-8.225393E-1
-8.996935E-1
-8.996935E-1
-8.225393E-1
-8.225393E-1
-8.225393E-1
-8.225393E-1
-8.996935E-1
-8.225393E-1
-7.453852E-1
-7.453852E-1
-8.225393E-1
-8.996935E-1
-8.996935E-1
-8.996935E-1
-8.996935E-1
-8.225393E-1
-8.225393E-1
-8.225393E-1
-8.225393E-1
-8.225393E-1
-7.453852E-1
-7.453852E-1
-8.225393E-1
-8.225393E-1
-8.225393E-1
-8.996935E-1
-8.225393E-1
-8.225393E-1
-8.996935E-1
-1.054001E+0
-1.054001E+0
-9.768472E-1
-9.768472E-1
-9.768472E-1
-9.768472E-1
-9.768472E-1
-1.054001E+0
-1.054001E+0
-1.131156E+0
-1.054001E+0
-1.054001E+0
-9.768472E-1
-8.996935E-1
-9.768472E-1
-9.768472E-1
-8.996935E-1
-8.225393E-1
-8.225393E-1
-8.225393E-1
-8.996935E-1
-9.768472E-1
-8.996935E-1
-8.996935E-1
-8.996935E-1
-8.996935E-1
-8.996935E-1
-9.768472E-1
-1.054001E+0
-9.768472E-1
-8.996935E-1
-8.996935E-1
-9.768472E-1
-1.054001E+0
-1.054001E+0
-1.054001E+0
-1.054001E+0
-1.054001E+0
-1.054001E+0
-1.054001E+0
-1.054001E+0
-1.054001E+0
-1.131156E+0
-1.131156E+0
-1.131156E+0
-1.208310E+0
-1.208310E+0
-1.208310E+0
-1.208310E+0
-1.131156E+0
-1.131156E+0
-1.131156E+0
-1.208310E+0
-1.208310E+0
-1.131156E+0
-1.054001E+0
-1.054001E+0
-1.131156E+0
-1.131156E+0
-1.131156E+0
-1.054001E+0
-1.054001E+0
-1.131156E+0
-1.208310E+0
-1.208310E+0
-1.131156E+0
-1.054001E+0
-1.054001E+0
-1.054001E+0
-1.131156E+0
-1.054001E+0
-1.054001E+0
-1.131156E+0
-1.131156E+0
-1.208310E+0
-1.208310E+0
-1.208310E+0
-1.131156E+0
-1.131156E+0
-1.054001E+0
-1.054001E+0
-1.054001E+0
-1.131156E+0
-1.131156E+0
-1.208310E+0
-1.208310E+0
-1.208310E+0
-1.208310E+0
-1.131156E+0
-1.131156E+0
-1.131156E+0
-1.208310E+0
-1.362618E+0
-1.362618E+0
-1.362618E+0
-1.285464E+0
-1.285464E+0
-1.285464E+0
-1.208310E+0
-1.131156E+0
-1.131156E+0
-1.208310E+0
-1.285464E+0
-1.208310E+0
-1.208310E+0
-1.208310E+0
-1.208310E+0
-1.208310E+0
-1.208310E+0
-1.285464E+0
-1.285464E+0
-1.285464E+0
-1.208310E+0
-1.208310E+0
-1.208310E+0
-1.285464E+0
-1.285464E+0
-1.285464E+0
-1.208310E+0
-1.208310E+0
-1.208310E+0
-1.208310E+0
-1.285464E+0
-1.285464E+0
-1.285464E+0
-1.285464E+0
-1.285464E+0
-1.285464E+0
-1.285464E+0
-1.285464E+0
-1.208310E+0
-1.131156E+0
-1.054001E+0
-1.054001E+0
-1.054001E+0
-1.131156E+0
-1.131156E+0
-1.131156E+0
-1.131156E+0
-1.131156E+0
-1.208310E+0
-1.131156E+0
-1.131156E+0
-1.054001E+0
-1.054001E+0
-1.054001E+0
-1.054001E+0
-1.131156E+0
-1.131156E+0
-1.131156E+0
-1.131156E+0
-1.131156E+0
-1.208310E+0
-1.285464E+0
-1.208310E+0
-1.131156E+0
-1.054001E+0
-1.054001E+0
-1.131156E+0
-1.285464E+0
-1.285464E+0
-1.285464E+0
-1.285464E+0
-1.285464E+0
-1.285464E+0
-1.285464E+0
-1.285464E+0
-1.285464E+0
-1.208310E+0
-1.131156E+0
-1.131156E+0
-1.208310E+0
-1.362618E+0
-1.285464E+0
-1.208310E+0
-1.208310E+0
-1.285464E+0
-1.362618E+0
-1.362618E+0
-1.285464E+0
-1.285464E+0
-1.362618E+0
-1.439771E+0
-1.439771E+0
-1.362618E+0
-1.208310E+0
-1.208310E+0
-1.208310E+0
-1.208310E+0
-1.208310E+0
-1.208310E+0
-1.208310E+0
-1.208310E+0
-1.131156E+0
-1.131156E+0
-1.208310E+0
-1.285464E+0
-1.285464E+0
-1.285464E+0
-1.285464E+0
-1.285464E+0
-1.362618E+0
-1.362618E+0
-1.285464E+0
-1.208310E+0
-1.285464E+0
-1.362618E+0
-1.285464E+0
-1.208310E+0
-1.131156E+0
-1.131156E+0
-1.208310E+0
-1.208310E+0
-1.208310E+0
-1.208310E+0
-1.208310E+0
-1.208310E+0
-1.131156E+0
-1.131156E+0
-1.208310E+0
-1.285464E+0
-1.285464E+0
-1.208310E+0
-1.131156E+0
-1.131156E+0
-1.131156E+0
-1.131156E+0
-1.131156E+0
-1.131156E+0
-1.054001E+0
-1.054001E+0
-1.131156E+0
-1.285464E+0
-1.208310E+0
-1.131156E+0
-1.131156E+0
-1.131156E+0
-1.208310E+0
-1.208310E+0
-1.131156E+0
-1.054001E+0
-1.131156E+0
-1.131156E+0
-1.131156E+0
-1.208310E+0
-1.208310E+0
-1.208310E+0
-1.131156E+0
-1.131156E+0
-1.054001E+0
-1.054001E+0
-1.054001E+0
-1.131156E+0
-1.131156E+0
-1.131156E+0
-1.131156E+0
-1.131156E+0
-1.131156E+0
-1.054001E+0
-9.768472E-1
-8.996935E-1
-9.768472E-1
-1.054001E+0
-1.054001E+0
-1.054001E+0
-1.054001E+0
-1.054001E+0
-1.131156E+0
-1.054001E+0
-9.768472E-1
-9.768472E-1
-9.768472E-1
-1.054001E+0
-1.054001E+0
-1.054001E+0
-1.054001E+0
-1.054001E+0
-9.768472E-1
-8.996935E-1
-9.768472E-1
-1.054001E+0
-1.054001E+0
-9.768472E-1
-9.768472E-1
-1.054001E+0
-1.131156E+0
-1.054001E+0
-1.054001E+0
-9.768472E-1
-9.768472E-1
-9.768472E-1
-1.054001E+0
-1.054001E+0
-9.768472E-1
-9.768472E-1
-9.768472E-1
-1.054001E+0
-1.131156E+0
-1.131156E+0
-1.054001E+0
-9.768472E-1
-9.768472E-1
-8.996935E-1
-8.996935E-1
-8.996935E-1
-9.768472E-1
-1.054001E+0
-9.768472E-1
-9.768472E-1
-8.996935E-1
-8.996935E-1
-8.996935E-1
-8.996935E-1
-9.768472E-1
-8.996935E-1
-8.996935E-1
-8.996935E-1
-9.768472E-1
-9.768472E-1
-8.996935E-1
-8.225393E-1
-7.453852E-1
-8.225393E-1
-8.996935E-1
-8.996935E-1
-7.453852E-1
-7.453852E-1
-7.453852E-1
-8.225393E-1
-8.996935E-1
-8.225393E-1
-8.225393E-1
-7.453852E-1
-7.453852E-1
-7.453852E-1
-6.682310E-1
-7.453852E-1
-7.453852E-1
-8.225393E-1
-8.225393E-1
-8.225393E-1
-7.453852E-1
-7.453852E-1
-7.453852E-1
-7.453852E-1
-6.682310E-1
-6.682310E-1
-6.682310E-1
-6.682310E-1
-6.682310E-1
-7.453852E-1
-8.225393E-1
-8.225393E-1
-7.453852E-1
-6.682310E-1
-5.910769E-1
-5.910769E-1
-6.682310E-1
-7.453852E-1
-7.453852E-1
-7.453852E-1
-7.453852E-1
-6.682310E-1
-6.682310E-1
-7.453852E-1
-8.225393E-1
-8.225393E-1
-8.225393E-1
-7.453852E-1
-7.453852E-1
-7.453852E-1
-6.682310E-1
-6.682310E-1
-5.910769E-1
-5.910769E-1
-6.682310E-1
-6.682310E-1
-6.682310E-1
-6.682310E-1
-5.910769E-1
-5.910769E-1
-5.910769E-1
-5.910769E-1
-5.910769E-1
-5.910769E-1
-5.910769E-1
-6.682310E-1
-5.910769E-1
-5.139232E-1
-4.367690E-1
-4.367690E-1
-5.139232E-1
-5.910769E-1
-5.910769E-1
-5.139232E-1
-4.367690E-1
-4.367690E-1
-4.367690E-1
-5.139232E-1
-5.139232E-1
-4.367690E-1
-2.824612E-1
-2.824612E-1
-3.596149E-1
-3.596149E-1
-2.824612E-1
-2.824612E-1
-2.824612E-1
-4.367690E-1
-5.139232E-1
-5.139232E-1
-4.367690E-1
-3.596149E-1
-3.596149E-1
-3.596149E-1
-4.367690E-1
-4.367690E-1
-4.367690E-1
-3.596149E-1
-3.596149E-1
-4.367690E-1
-3.596149E-1
-3.596149E-1
-2.824612E-1
-2.824612E-1
-3.596149E-1
-4.367690E-1
-4.367690E-1
-4.367690E-1
-4.367690E-1
-4.367690E-1
-4.367690E-1
-4.367690E-1
-3.596149E-1
-2.824612E-1
-2.824612E-1
-3.596149E-1
-2.824612E-1
-2.053065E-1
-2.053065E-1
-2.053065E-1
-2.824612E-1
-2.824612E-1
-3.596149E-1
-4.367690E-1
-4.367690E-1
-3.596149E-1
-3.596149E-1
-2.824612E-1
-2.824612E-1
-2.053065E-1
-2.053065E-1
-1.281529E-1
-5.099869E-2
-1.281529E-1
-1.281529E-1
-2.053065E-1
-2.824612E-1
-3.596149E-1
-2.824612E-1
-2.053065E-1
-2.053065E-1
-1.281529E-1
-1.281529E-1
-1.281529E-1
-2.053065E-1
-2.053065E-1
-1.281529E-1
-1.281529E-1
-1.281529E-1
-5.099869E-2
-5.099869E-2
-5.099869E-2
-1.281529E-1
-1.281529E-1
-5.099869E-2
-5.099869E-2
-5.099869E-2
-1.281529E-1
-2.053065E-1
-1.281529E-1
-5.099869E-2
2.615547E-2
1.033092E-1
1.033092E-1
1.033092E-1
1.033092E-1
1.033092E-1
2.615547E-2
2.615547E-2
2.615547E-2
2.615547E-2
2.615547E-2
2.615547E-2
-5.099869E-2
-5.099869E-2
2.615547E-2
2.615547E-2
1.033092E-1
1.033092E-1
1.033092E-1
1.033092E-1
1.804638E-1
1.804638E-1
1.804638E-1
1.804638E-1
1.804638E-1
2.576175E-1
1.804638E-1
1.033092E-1
1.033092E-1
1.033092E-1
1.804638E-1
1.804638E-1
3.347712E-1
4.119258E-1
4.890795E-1
5.662341E-1
4.890795E-1
3.347712E-1
1.804638E-1
2.576175E-1
1.804638E-1
-3.596149E-1
-9.768472E-1
-1.208310E+0
-1.054001E+0
-8.225393E-1
-5.910769E-1
-5.099869E-2
6.433878E-1
1.183466E+0
1.414928E+0
1.337774E+0
1.029158E+0
7.976961E-1
4.119258E-1
-1.281529E-1
-5.139232E-1
-7.453852E-1
-5.910769E-1
-3.596149E-1
-1.281529E-1
1.804638E-1
5.662341E-1
8.748498E-1
1.029158E+0
9.520044E-1
7.205415E-1
4.119258E-1
1.804638E-1
1.033092E-1
1.804638E-1
3.347712E-1
4.119258E-1
4.119258E-1
4.890795E-1
4.890795E-1
3.347712E-1
1.804638E-1
-5.099869E-2
-5.099869E-2
-5.099869E-2
1.033092E-1
1.804638E-1
3.347712E-1
6.433878E-1
8.748498E-1
9.520044E-1
7.976961E-1
5.662341E-1
3.347712E-1
1.033092E-1
2.615547E-2
-5.099869E-2
-1.281529E-1
-5.099869E-2
1.804638E-1
4.119258E-1
5.662341E-1
7.976961E-1
8.748498E-1
1.029158E+0
9.520044E-1
7.205415E-1
4.890795E-1
4.119258E-1
3.347712E-1
2.576175E-1
2.576175E-1
3.347712E-1
4.119258E-1
4.119258E-1
4.890795E-1
4.890795E-1
4.119258E-1
4.890795E-1
5.662341E-1
5.662341E-1
5.662341E-1
5.662341E-1
6.433878E-1
6.433878E-1
6.433878E-1
6.433878E-1
5.662341E-1
4.890795E-1
4.119258E-1
4.119258E-1
4.119258E-1
4.119258E-1
4.890795E-1
5.662341E-1
6.433878E-1
7.205415E-1
7.976961E-1
8.748498E-1
8.748498E-1
7.976961E-1
7.205415E-1
6.433878E-1
6.433878E-1
6.433878E-1
6.433878E-1
5.662341E-1
4.890795E-1
4.890795E-1
4.119258E-1
4.119258E-1
4.890795E-1
5.662341E-1
7.205415E-1
7.976961E-1
7.976961E-1
7.976961E-1
7.205415E-1
7.205415E-1
6.433878E-1
5.662341E-1
5.662341E-1
6.433878E-1
6.433878E-1
6.433878E-1
6.433878E-1
5.662341E-1
5.662341E-1
6.433878E-1
7.976961E-1
7.976961E-1
7.976961E-1
7.205415E-1
6.433878E-1
7.205415E-1
7.205415E-1
6.433878E-1
6.433878E-1
5.662341E-1
5.662341E-1
5.662341E-1
4.890795E-1
4.119258E-1
4.119258E-1
4.119258E-1
4.890795E-1
5.662341E-1
6.433878E-1
6.433878E-1
6.433878E-1
6.433878E-1
6.433878E-1
6.433878E-1
6.433878E-1
6.433878E-1
5.662341E-1
4.890795E-1
4.119258E-1
3.347712E-1
4.119258E-1
4.890795E-1
4.890795E-1
4.890795E-1
4.890795E-1
5.662341E-1
5.662341E-1
4.890795E-1
4.119258E-1
4.119258E-1
4.890795E-1
5.662341E-1
5.662341E-1
4.890795E-1
4.119258E-1
4.890795E-1
4.890795E-1
4.890795E-1
4.890795E-1
4.890795E-1
5.662341E-1
5.662341E-1
6.433878E-1
5.662341E-1
4.890795E-1
4.119258E-1
4.890795E-1
4.890795E-1
4.890795E-1
4.119258E-1
4.119258E-1
4.119258E-1
4.890795E-1
4.890795E-1
4.119258E-1
4.119258E-1
4.119258E-1
4.890795E-1
4.890795E-1
4.119258E-1
4.119258E-1
4.119258E-1
4.890795E-1
4.890795E-1
4.119258E-1
2.576175E-1
2.576175E-1
3.347712E-1
4.119258E-1
4.890795E-1
4.890795E-1
4.890795E-1
4.890795E-1
4.890795E-1
4.890795E-1
4.890795E-1
4.890795E-1
4.890795E-1
4.890795E-1
4.119258E-1
3.347712E-1
4.119258E-1
4.119258E-1
4.119258E-1
4.119258E-1
4.119258E-1
4.890795E-1
4.119258E-1
3.347712E-1
2.576175E-1
2.576175E-1
3.347712E-1
4.119258E-1
4.119258E-1
3.347712E-1
2.576175E-1
1.804638E-1
1.804638E-1
1.804638E-1
1.804638E-1
1.804638E-1
1.804638E-1
1.033092E-1
1.804638E-1
1.804638E-1
1.804638E-1
1.033092E-1
2.615547E-2
1.033092E-1
1.804638E-1
2.576175E-1
2.576175E-1
2.576175E-1
1.804638E-1
1.804638E-1
1.804638E-1
1.804638E-1
1.804638E-1
1.804638E-1
1.804638E-1
1.804638E-1
2.576175E-1
1.804638E-1
2.615547E-2
-5.099869E-2
-5.099869E-2
2.615547E-2
1.033092E-1
1.804638E-1
1.804638E-1
2.576175E-1
1.804638E-1
1.033092E-1
1.033092E-1
1.033092E-1
2.615547E-2
2.615547E-2
-5.099869E-2
2.615547E-2
2.615547E-2
1.033092E-1
1.033092E-1
1.033092E-1
2.615547E-2
2.615547E-2
-5.099869E-2
-5.099869E-2
-5.099869E-2
-5.099869E-2
-5.099869E-2
-5.099869E-2
-5.099869E-2
-5.099869E-2
-1.281529E-1
-5.099869E-2
-5.099869E-2
2.615547E-2
2.615547E-2
2.615547E-2
-5.099869E-2
-5.099869E-2
-5.099869E-2
-5.099869E-2
-5.099869E-2
-1.281529E-1
-1.281529E-1
-1.281529E-1
-1.281529E-1
-1.281529E-1
-1.281529E-1
-1.281529E-1
-1.281529E-1
-1.281529E-1
-2.053065E-1
-2.053065E-1
-2.053065E-1
-5.099869E-2
-5.099869E-2
-5.099869E-2
-5.099869E-2
-5.099869E-2
-5.099869E-2
-1.281529E-1
-2.824612E-1
-2.824612E-1
-2.824612E-1
-2.824612E-1
-2.824612E-1
-4.367690E-1
-4.367690E-1
-3.596149E-1
-2.824612E-1
-2.824612E-1
-2.824612E-1
-3.596149E-1
-3.596149E-1
-4.367690E-1
-4.367690E-1
-4.367690E-1
-4.367690E-1
-4.367690E-1
-4.367690E-1
-4.367690E-1
-5.139232E-1
-4.367690E-1
-4.367690E-1
-5.139232E-1
-5.910769E-1
-6.682310E-1
-7.453852E-1
-7.453852E-1
-6.682310E-1
-5.910769E-1
-5.139232E-1
-5.139232E-1
-5.139232E-1
-5.139232E-1
-5.139232E-1
-5.139232E-1
-4.367690E-1
-4.367690E-1
-5.139232E-1
-5.910769E-1
-6.682310E-1
-7.453852E-1
-6.682310E-1
-6.682310E-1
-5.910769E-1
-5.910769E-1
-5.910769E-1
-5.910769E-1
-5.910769E-1
-5.910769E-1
-5.910769E-1
-6.682310E-1
-6.682310E-1
-6.682310E-1
-7.453852E-1
-7.453852E-1
-7.453852E-1
-7.453852E-1
-7.453852E-1
-7.453852E-1
-7.453852E-1
-7.453852E-1
-7.453852E-1
-7.453852E-1
-8.225393E-1
-8.225393E-1
-8.225393E-1
-8.225393E-1
-8.225393E-1
-8.996935E-1
-8.996935E-1
-8.996935E-1
-8.996935E-1
-8.225393E-1
-8.225393E-1
-8.225393E-1
-8.996935E-1
-8.996935E-1
-9.768472E-1
-9.768472E-1
-8.996935E-1
-8.996935E-1
-8.996935E-1
-8.996935E-1
-8.996935E-1
-8.996935E-1
-8.996935E-1
-8.996935E-1
-8.996935E-1
-9.768472E-1
-1.054001E+0
-9.768472E-1
-9.768472E-1
-9.768472E-1
-9.768472E-1
-9.768472E-1
-9.768472E-1
-8.996935E-1
-8.996935E-1
-9.768472E-1
-1.131156E+0
-1.208310E+0
-1.131156E+0
-9.768472E-1
-9.768472E-1
-1.054001E+0
-1.054001E+0
-1.054001E+0
-9.768472E-1
-8.996935E-1
-8.996935E-1
-9.768472E-1
-9.768472E-1
-8.996935E-1
-8.225393E-1
-8.225393E-1
-8.225393E-1
-9.768472E-1
-9.768472E-1
-1.054001E+0
-9.768472E-1
-9.768472E-1
-9.768472E-1
-1.054001E+0
-1.054001E+0
-1.054001E+0
-1.054001E+0
-1.131156E+0
-1.131156E+0
-1.131156E+0
-9.768472E-1
-8.996935E-1
-9.768472E-1
-1.054001E+0
-1.054001E+0
-1.054001E+0
-9.768472E-1
-1.054001E+0
-1.131156E+0
-1.208310E+0
-1.208310E+0
-1.131156E+0
-1.131156E+0
-1.208310E+0
-1.208310E+0
-1.208310E+0
-1.208310E+0
-1.208310E+0
-1.208310E+0
-1.208310E+0
-1.208310E+0
-1.285464E+0
-1.285464E+0
-1.285464E+0
-1.208310E+0
-1.208310E+0
-1.208310E+0
-1.208310E+0
-1.208310E+0
-1.131156E+0
-1.208310E+0
-1.285464E+0
-1.362618E+0
-1.285464E+0
-1.208310E+0
-1.131156E+0
-1.131156E+0
-1.131156E+0
-1.131156E+0
-1.054001E+0
-1.054001E+0
-1.131156E+0
-1.208310E+0
-1.131156E+0
-1.131156E+0
-1.131156E+0
-1.131156E+0
-1.054001E+0
-1.054001E+0
-1.054001E+0
-1.131156E+0
-1.208310E+0
-1.208310E+0
-1.208310E+0
-1.208310E+0
-1.131156E+0
-1.131156E+0
-1.131156E+0
-1.131156E+0
-1.131156E+0
-1.054001E+0
-1.054001E+0
-1.054001E+0
-1.054001E+0
-1.054001E+0
-1.054001E+0
-1.054001E+0
-1.131156E+0
-1.131156E+0
-1.131156E+0
-1.208310E+0
-1.208310E+0
-1.131156E+0
-1.131156E+0
-1.131156E+0
-1.131156E+0
-1.208310E+0
-1.208310E+0
-1.131156E+0
-1.131156E+0
-1.131156E+0
-1.131156E+0
-1.131156E+0
-1.131156E+0
-1.131156E+0
-1.131156E+0
-1.131156E+0
-1.131156E+0
-1.054001E+0
-9.768472E-1
-9.768472E-1
-1.054001E+0
-1.054001E+0
-9.768472E-1
-9.768472E-1
-9.768472E-1
-9.768472E-1
-9.768472E-1
-8.996935E-1
-8.225393E-1
-8.225393E-1
-8.225393E-1
-8.996935E-1
-8.996935E-1
-8.996935E-1
-8.996935E-1
-8.996935E-1
-8.225393E-1
-6.682310E-1
-6.682310E-1
-7.453852E-1
-8.996935E-1
-9.768472E-1
-9.768472E-1
-9.768472E-1
-8.996935E-1
-8.996935E-1
-8.225393E-1
-7.453852E-1
-7.453852E-1
-7.453852E-1
-7.453852E-1
-6.682310E-1
-5.910769E-1
-5.910769E-1
-6.682310E-1
-6.682310E-1
-7.453852E-1
-7.453852E-1
-7.453852E-1
-7.453852E-1
-7.453852E-1
-7.453852E-1
-6.682310E-1
-6.682310E-1
-6.682310E-1
-7.453852E-1
-6.682310E-1
-6.682310E-1
-5.910769E-1
-5.139232E-1
-5.139232E-1
-5.139232E-1
-5.139232E-1
-5.139232E-1
-5.139232E-1
-4.367690E-1
-4.367690E-1
-4.367690E-1
-4.367690E-1
-4.367690E-1
-4.367690E-1
-5.139232E-1
-5.139232E-1
-4.367690E-1
-4.367690E-1
-3.596149E-1
-4.367690E-1
-4.367690E-1
-5.139232E-1
-5.139232E-1
-5.139232E-1
-4.367690E-1
-3.596149E-1
-2.824612E-1
-3.596149E-1
-3.596149E-1
-4.367690E-1
-4.367690E-1
-5.139232E-1
-4.367690E-1
-3.596149E-1
-3.596149E-1
-4.367690E-1
-5.139232E-1
-5.139232E-1
-4.367690E-1
-4.367690E-1
-4.367690E-1
-3.596149E-1
-3.596149E-1
-2.824612E-1
-2.824612E-1
-2.824612E-1
-2.053065E-1
-2.053065E-1
-2.824612E-1
-2.824612E-1
-2.053065E-1
-2.053065E-1
-2.824612E-1
-2.824612E-1
-3.596149E-1
-2.824612E-1
-2.053065E-1
-2.053065E-1
-2.824612E-1
-2.824612E-1
-2.824612E-1
-2.053065E-1
-2.053065E-1
-1.281529E-1
-2.053065E-1
-2.053065E-1
-2.053065E-1
-1.281529E-1
-1.281529E-1
-2.053065E-1
-2.824612E-1
-2.824612E-1
-3.596149E-1
-3.596149E-1
-3.596149E-1
-3.596149E-1
-3.596149E-1
-2.824612E-1
-2.053065E-1
-5.099869E-2
-5.099869E-2
-1.281529E-1
-2.053065E-1
-2.053065E-1
-1.281529E-1
-1.281529E-1
-1.281529E-1
-1.281529E-1
-5.099869E-2
-5.099869E-2
-5.099869E-2
-5.099869E-2
-5.099869E-2
-5.099869E-2
2.615547E-2
2.615547E-2
2.615547E-2
-5.099869E-2
-1.281529E-1
-1.281529E-1
-1.281529E-1
-5.099869E-2
1.033092E-1
1.033092E-1
1.033092E-1
1.033092E-1
2.615547E-2
1.033092E-1
1.033092E-1
1.033092E-1
1.033092E-1
2.615547E-2
-5.099869E-2
-5.099869E-2
2.615547E-2
1.804638E-1
1.804638E-1
1.804638E-1
1.033092E-1
1.033092E-1
1.033092E-1
1.033092E-1
1.033092E-1
1.804638E-1
1.804638E-1
1.804638E-1
1.033092E-1
1.804638E-1
1.804638E-1
2.576175E-1
1.804638E-1
1.033092E-1
1.033092E-1
1.804638E-1
1.804638E-1
1.804638E-1
1.033092E-1
1.033092E-1
1.804638E-1
3.347712E-1
3.347712E-1
3.347712E-1
2.576175E-1
2.576175E-1
3.347712E-1
3.347712E-1
3.347712E-1
3.347712E-1
4.119258E-1
4.119258E-1
4.119258E-1
4.890795E-1
4.890795E-1
4.890795E-1
4.890795E-1
4.890795E-1
5.662341E-1
5.662341E-1
4.890795E-1
4.119258E-1
4.119258E-1
4.119258E-1
4.119258E-1
4.119258E-1
4.119258E-1
3.347712E-1
3.347712E-1
3.347712E-1
3.347712E-1
4.119258E-1
4.890795E-1
4.890795E-1
4.119258E-1
4.119258E-1
4.119258E-1
4.119258E-1
4.119258E-1
4.890795E-1
4.890795E-1
4.890795E-1
4.890795E-1
4.119258E-1
4.119258E-1
4.119258E-1
4.890795E-1
4.890795E-1
4.890795E-1
4.890795E-1
4.890795E-1
4.890795E-1
4.890795E-1
4.890795E-1
4.890795E-1
4.890795E-1
4.890795E-1
4.890795E-1
4.119258E-1
3.347712E-1
4.119258E-1
4.890795E-1
5.662341E-1
5.662341E-1
5.662341E-1
5.662341E-1
6.433878E-1
7.205415E-1
6.433878E-1
6.433878E-1
6.433878E-1
7.205415E-1
7.205415E-1
7.205415E-1
6.433878E-1
6.433878E-1
6.433878E-1
6.433878E-1
6.433878E-1
5.662341E-1
5.662341E-1
5.662341E-1
7.205415E-1
7.205415E-1
7.205415E-1
7.205415E-1
7.205415E-1
7.205415E-1
6.433878E-1
5.662341E-1
5.662341E-1
5.662341E-1
5.662341E-1
5.662341E-1
5.662341E-1
6.433878E-1
6.433878E-1
6.433878E-1
6.433878E-1
7.205415E-1
7.205415E-1
7.205415E-1
6.433878E-1
5.662341E-1
4.890795E-1
5.662341E-1
6.433878E-1
7.205415E-1
7.205415E-1
6.433878E-1
7.205415E-1
7.205415E-1
6.433878E-1
6.433878E-1
5.662341E-1
5.662341E-1
4.890795E-1
4.119258E-1
4.890795E-1
5.662341E-1
5.662341E-1
5.662341E-1
4.890795E-1
4.890795E-1
4.890795E-1
5.662341E-1
5.662341E-1
5.662341E-1
4.890795E-1
4.119258E-1
4.119258E-1
3.347712E-1
4.119258E-1
4.890795E-1
5.662341E-1
6.433878E-1
6.433878E-1
5.662341E-1
5.662341E-1
5.662341E-1
4.890795E-1
4.890795E-1
4.890795E-1
4.119258E-1
4.119258E-1
4.890795E-1
5.662341E-1
5.662341E-1
5.662341E-1
5.662341E-1
5.662341E-1
5.662341E-1
6.433878E-1
6.433878E-1
6.433878E-1
5.662341E-1
5.662341E-1
5.662341E-1
5.662341E-1
5.662341E-1
5.662341E-1
5.662341E-1
4.890795E-1
4.119258E-1
4.119258E-1
4.119258E-1
4.119258E-1
4.890795E-1
5.662341E-1
5.662341E-1
5.662341E-1
4.890795E-1
5.662341E-1
5.662341E-1
5.662341E-1
5.662341E-1
4.890795E-1
4.890795E-1
4.890795E-1
5.662341E-1
5.662341E-1
5.662341E-1
5.662341E-1
5.662341E-1
5.662341E-1
5.662341E-1
5.662341E-1
5.662341E-1
5.662341E-1
5.662341E-1
5.662341E-1
5.662341E-1
6.433878E-1
5.662341E-1
4.890795E-1
4.890795E-1
4.890795E-1
4.890795E-1
4.119258E-1
4.890795E-1
4.890795E-1
4.119258E-1
4.119258E-1
4.119258E-1
4.890795E-1
4.890795E-1
4.890795E-1
4.890795E-1
4.890795E-1
4.890795E-1
4.119258E-1
4.119258E-1
4.119258E-1
4.119258E-1
4.890795E-1
4.890795E-1
4.890795E-1
4.890795E-1
4.890795E-1
4.119258E-1
4.119258E-1
4.119258E-1
4.119258E-1
4.119258E-1
4.119258E-1
4.119258E-1
4.119258E-1
4.890795E-1
4.890795E-1
4.890795E-1
4.890795E-1
4.890795E-1
4.890795E-1
4.890795E-1
4.890795E-1
4.119258E-1
3.347712E-1
3.347712E-1
3.347712E-1
3.347712E-1
3.347712E-1
4.119258E-1
4.119258E-1
4.890795E-1
4.890795E-1
4.890795E-1
4.119258E-1
4.119258E-1
4.890795E-1
4.119258E-1
4.119258E-1
3.347712E-1
3.347712E-1
4.119258E-1
4.119258E-1
4.119258E-1
4.119258E-1
4.119258E-1
4.119258E-1
4.119258E-1
4.119258E-1
4.119258E-1
3.347712E-1
3.347712E-1
3.347712E-1
4.119258E-1
4.119258E-1
3.347712E-1
2.576175E-1
2.576175E-1
3.347712E-1
3.347712E-1
3.347712E-1
3.347712E-1
4.119258E-1
3.347712E-1
3.347712E-1
2.576175E-1
2.576175E-1
2.576175E-1
2.576175E-1
2.576175E-1
4.119258E-1
4.890795E-1
4.890795E-1
4.119258E-1
3.347712E-1
2.576175E-1
2.576175E-1
2.576175E-1
2.576175E-1
2.576175E-1
3.347712E-1
3.347712E-1
2.576175E-1
2.576175E-1
3.347712E-1
4.119258E-1
4.119258E-1
4.119258E-1
4.119258E-1
4.119258E-1
4.119258E-1
4.119258E-1
3.347712E-1
2.576175E-1
2.576175E-1
3.347712E-1
2.576175E-1
1.804638E-1
1.804638E-1
2.576175E-1
3.347712E-1
3.347712E-1
2.576175E-1
2.576175E-1
1.804638E-1
1.804638E-1
1.804638E-1
1.804638E-1
2.576175E-1
3.347712E-1
2.576175E-1
2.576175E-1
1.804638E-1
1.804638E-1
1.804638E-1
1.804638E-1
2.576175E-1
3.347712E-1
3.347712E-1
2.576175E-1
2.576175E-1
2.576175E-1
3.347712E-1
3.347712E-1
2.576175E-1
3.347712E-1
3.347712E-1
3.347712E-1
3.347712E-1
3.347712E-1
2.576175E-1
2.576175E-1
2.576175E-1
3.347712E-1
3.347712E-1
3.347712E-1
2.576175E-1
1.804638E-1
1.804638E-1
1.804638E-1
1.804638E-1
1.033092E-1
1.033092E-1
1.033092E-1
1.033092E-1
1.033092E-1
1.804638E-1
1.804638E-1
1.804638E-1
1.804638E-1
1.804638E-1
1.033092E-1
1.804638E-1
1.804638E-1
1.804638E-1
1.804638E-1
1.033092E-1
1.033092E-1
2.615547E-2
2.615547E-2
-5.099869E-2
-5.099869E-2
2.615547E-2
2.615547E-2
1.033092E-1
1.804638E-1
1.804638E-1
1.033092E-1
1.033092E-1
1.804638E-1
1.804638E-1
1.033092E-1
1.033092E-1
1.033092E-1
1.033092E-1
1.033092E-1
1.033092E-1
1.033092E-1
1.033092E-1
1.033092E-1
1.033092E-1
1.804638E-1
3.347712E-1
3.347712E-1
3.347712E-1
3.347712E-1
2.576175E-1
1.804638E-1
1.033092E-1
1.804638E-1
2.576175E-1
2.576175E-1
2.576175E-1
1.804638E-1
1.033092E-1
1.033092E-1
1.033092E-1
1.804638E-1
1.804638E-1
1.033092E-1
1.033092E-1
1.033092E-1
1.033092E-1
1.804638E-1
1.804638E-1
1.804638E-1
1.033092E-1
1.033092E-1
1.033092E-1
1.033092E-1
1.804638E-1
1.804638E-1
1.804638E-1
2.576175E-1
3.347712E-1
3.347712E-1
2.576175E-1
2.576175E-1
2.576175E-1
2.576175E-1
1.804638E-1
1.804638E-1
1.804638E-1
2.576175E-1
2.576175E-1
1.804638E-1
2.615547E-2
-5.099869E-2
2.615547E-2
1.033092E-1
1.033092E-1
1.033092E-1
1.033092E-1
2.615547E-2
2.615547E-2
2.615547E-2
1.033092E-1
1.033092E-1
1.033092E-1
1.804638E-1
1.033092E-1
1.033092E-1
1.033092E-1
1.804638E-1
2.576175E-1
2.576175E-1
1.804638E-1
1.804638E-1
1.804638E-1
1.033092E-1
1.033092E-1
1.033092E-1
1.804638E-1
1.804638E-1
1.804638E-1
1.804638E-1
1.033092E-1
1.033092E-1
1.033092E-1
1.804638E-1
1.804638E-1
1.804638E-1
1.804638E-1
1.804638E-1
1.804638E-1
1.033092E-1
1.033092E-1
2.615547E-2
2.615547E-2
1.033092E-1
1.033092E-1
2.615547E-2
-5.099869E-2
-5.099869E-2
-5.099869E-2
2.615547E-2
1.033092E-1
2.615547E-2
2.615547E-2
2.615547E-2
2.615547E-2
2.615547E-2
1.033092E-1
1.804638E-1
1.804638E-1
1.804638E-1
1.804638E-1
1.804638E-1
1.804638E-1
1.804638E-1
1.033092E-1
1.033092E-1
1.033092E-1
1.033092E-1
1.033092E-1
2.615547E-2
2.615547E-2
1.033092E-1
1.033092E-1
1.033092E-1
1.033092E-1
1.033092E-1
1.804638E-1
2.576175E-1
2.576175E-1
2.576175E-1
1.804638E-1
1.804638E-1
1.033092E-1
1.033092E-1
2.615547E-2
2.615547E-2
2.615547E-2
2.615547E-2
2.615547E-2
2.615547E-2
2.615547E-2
2.615547E-2
1.033092E-1
1.804638E-1
1.033092E-1
1.033092E-1
2.615547E-2
-5.099869E-2
-1.281529E-1
-5.099869E-2
-5.099869E-2
-5.099869E-2
-1.281529E-1
-1.281529E-1
-5.099869E-2
-5.099869E-2
-5.099869E-2
-1.281529E-1
-1.281529E-1
-5.099869E-2
-5.099869E-2
-5.099869E-2
-5.099869E-2
-5.099869E-2
-2.053065E-1
-3.596149E-1
-3.596149E-1
-2.053065E-1
-1.281529E-1
-1.281529E-1
-2.053065E-1
-2.053065E-1
-2.053065E-1
-2.824612E-1
-2.824612E-1
-2.824612E-1
-2.824612E-1
-2.824612E-1
-2.824612E-1
-2.053065E-1
-2.053065E-1
-2.824612E-1
-2.824612E-1
-3.596149E-1
-3.596149E-1
-4.367690E-1
-4.367690E-1
-5.139232E-1
-5.139232E-1
-5.139232E-1
-5.139232E-1
-5.139232E-1
-4.367690E-1
-4.367690E-1
-4.367690E-1
-5.139232E-1
-5.139232E-1
-4.367690E-1
-4.367690E-1
-4.367690E-1
-5.139232E-1
-5.139232E-1
-5.139232E-1
-4.367690E-1
-3.596149E-1
-3.596149E-1
-4.367690E-1
-5.139232E-1
-5.910769E-1
-6.682310E-1
-5.910769E-1
-5.910769E-1
-6.682310E-1
-6.682310E-1
-7.453852E-1
-7.453852E-1
-7.453852E-1
-7.453852E-1
-7.453852E-1
-7.453852E-1
-8.225393E-1
-8.225393E-1
-7.453852E-1
-7.453852E-1
-7.453852E-1
-8.225393E-1
-8.225393E-1
-7.453852E-1
-7.453852E-1
-6.682310E-1
-7.453852E-1
-7.453852E-1
-8.225393E-1
-8.225393E-1
-8.225393E-1
-8.225393E-1
-8.225393E-1
-8.225393E-1
-8.225393E-1
-8.225393E-1
-8.225393E-1
-8.225393E-1
-7.453852E-1
-8.225393E-1
-8.996935E-1
-9.768472E-1
-9.768472E-1
-8.996935E-1
-8.225393E-1
-7.453852E-1
-8.225393E-1
-9.768472E-1
-8.996935E-1
-8.225393E-1
-8.225393E-1
-8.225393E-1
-8.996935E-1
-8.996935E-1
-8.996935E-1
-8.996935E-1
-8.225393E-1
-8.996935E-1
-8.996935E-1
-9.768472E-1
-9.768472E-1
-8.996935E-1
-8.225393E-1
-7.453852E-1
-8.225393E-1
-8.996935E-1
-9.768472E-1
-9.768472E-1
-8.225393E-1
-7.453852E-1
-5.910769E-1
-5.910769E-1
-7.453852E-1
-8.225393E-1
-8.996935E-1
-8.225393E-1
-8.225393E-1
-8.225393E-1
-8.225393E-1
-8.225393E-1
-8.225393E-1
-8.225393E-1
-7.453852E-1
-7.453852E-1
-7.453852E-1
-7.453852E-1
-6.682310E-1
-6.682310E-1
-6.682310E-1
-7.453852E-1
-8.225393E-1
-8.225393E-1
-7.453852E-1
-6.682310E-1
-6.682310E-1
-5.910769E-1
-5.139232E-1
-5.910769E-1
-6.682310E-1
-6.682310E-1
-6.682310E-1
-6.682310E-1
-6.682310E-1
-7.453852E-1
-7.453852E-1
-6.682310E-1
-6.682310E-1
-5.910769E-1
-5.910769E-1
-6.682310E-1
-6.682310E-1
-6.682310E-1
-6.682310E-1
-6.682310E-1
-5.910769E-1
-6.682310E-1
-6.682310E-1
-6.682310E-1
-6.682310E-1
-5.910769E-1
-5.139232E-1
-4.367690E-1
-4.367690E-1
-5.139232E-1
-5.139232E-1
-5.139232E-1
-4.367690E-1
-4.367690E-1
-4.367690E-1
-5.139232E-1
-5.139232E-1
-5.139232E-1
-4.367690E-1
-3.596149E-1
-3.596149E-1
-4.367690E-1
-4.367690E-1
-5.139232E-1
-5.139232E-1
-5.910769E-1
-5.910769E-1
-5.139232E-1
-5.139232E-1
-5.139232E-1
-5.139232E-1
-4.367690E-1
-5.139232E-1
-5.139232E-1
-5.910769E-1
-5.910769E-1
-5.139232E-1
-4.367690E-1
-3.596149E-1
-2.824612E-1
-2.824612E-1
-3.596149E-1
-4.367690E-1
-4.367690E-1
-4.367690E-1
-4.367690E-1
-4.367690E-1
-3.596149E-1
-2.053065E-1
-2.053065E-1
-2.824612E-1
-4.367690E-1
-5.139232E-1
-4.367690E-1
-3.596149E-1
-3.596149E-1
-3.596149E-1
-4.367690E-1
-4.367690E-1
-4.367690E-1
-3.596149E-1
-2.053065E-1
-1.281529E-1
-1.281529E-1
-2.053065E-1
-3.596149E-1
-4.367690E-1
-3.596149E-1
-2.053065E-1
-2.053065E-1
-2.824612E-1
-2.824612E-1
-3.596149E-1
-3.596149E-1
-3.596149E-1
-4.367690E-1
-4.367690E-1
-4.367690E-1
-3.596149E-1
-3.596149E-1
-3.596149E-1
-4.367690E-1
-4.367690E-1
-5.139232E-1
-5.139232E-1
-4.367690E-1
-4.367690E-1
-3.596149E-1
-4.367690E-1
-5.139232E-1
-5.139232E-1
-4.367690E-1
-3.596149E-1
-3.596149E-1
-4.367690E-1
-4.367690E-1
-4.367690E-1
-4.367690E-1
-5.139232E-1
-5.139232E-1
-5.139232E-1
-4.367690E-1
-4.367690E-1
-4.367690E-1
-3.596149E-1
-3.596149E-1
-4.367690E-1
-5.910769E-1
-5.910769E-1
-5.139232E-1
-4.367690E-1
-4.367690E-1
-4.367690E-1
-4.367690E-1
-5.139232E-1
-5.910769E-1
-6.682310E-1
-6.682310E-1
-5.910769E-1
-5.139232E-1
-5.139232E-1
-5.910769E-1
-5.910769E-1
-5.139232E-1
-5.139232E-1
-5.910769E-1
-5.910769E-1
-5.910769E-1
-5.910769E-1
-5.910769E-1
-5.139232E-1
-5.139232E-1
-5.910769E-1
-5.910769E-1
-5.910769E-1
-5.139232E-1
-5.910769E-1
-6.682310E-1
-7.453852E-1
-6.682310E-1
-5.139232E-1
-5.139232E-1
-6.682310E-1
-8.225393E-1
-7.453852E-1
-6.682310E-1
-5.139232E-1
-5.910769E-1
-6.682310E-1
-6.682310E-1
-5.910769E-1
-5.910769E-1
-5.910769E-1
-6.682310E-1
-6.682310E-1
-7.453852E-1
-7.453852E-1
-7.453852E-1
-7.453852E-1
-6.682310E-1
-6.682310E-1
-6.682310E-1
-7.453852E-1
-8.225393E-1
-7.453852E-1
-7.453852E-1
-6.682310E-1
-6.682310E-1
-6.682310E-1
-7.453852E-1
-7.453852E-1
-7.453852E-1
-7.453852E-1
-6.682310E-1
-6.682310E-1
-6.682310E-1
-6.682310E-1
-5.910769E-1
-5.910769E-1
-6.682310E-1
-6.682310E-1
-6.682310E-1
-6.682310E-1
-6.682310E-1
-6.682310E-1
-6.682310E-1
-6.682310E-1
-5.910769E-1
-6.682310E-1
-6.682310E-1
-7.453852E-1
-7.453852E-1
-6.682310E-1
-7.453852E-1
-6.682310E-1
-6.682310E-1
-6.682310E-1
-7.453852E-1
-7.453852E-1
-6.682310E-1
-6.682310E-1
-7.453852E-1
-7.453852E-1
-7.453852E-1
-6.682310E-1
-6.682310E-1
-5.910769E-1
-6.682310E-1
-7.453852E-1
-7.453852E-1
-8.225393E-1
-7.453852E-1
-6.682310E-1
-5.910769E-1
-5.139232E-1
-5.139232E-1
-5.910769E-1
-5.910769E-1
-5.910769E-1
-5.139232E-1
-4.367690E-1
-4.367690E-1
-5.139232E-1
-5.910769E-1
-6.682310E-1
-6.682310E-1
-5.910769E-1
-5.910769E-1
-5.139232E-1
-5.139232E-1
-5.139232E-1
-5.910769E-1
-5.910769E-1
-5.139232E-1
-5.139232E-1
-5.139232E-1
-5.139232E-1
-5.139232E-1
-4.367690E-1
-4.367690E-1
-4.367690E-1
-3.596149E-1
-3.596149E-1
-3.596149E-1
-4.367690E-1
-4.367690E-1
-3.596149E-1
-3.596149E-1
-2.824612E-1
-3.596149E-1
-4.367690E-1
-5.139232E-1
-4.367690E-1
-3.596149E-1
-3.596149E-1
-3.596149E-1
-3.596149E-1
-3.596149E-1
-3.596149E-1
-3.596149E-1
-3.596149E-1
-2.824612E-1
-2.824612E-1
-2.824612E-1
-2.053065E-1
-2.053065E-1
-1.281529E-1
-1.281529E-1
-2.053065E-1
-2.824612E-1
-2.053065E-1
-1.281529E-1
-1.281529E-1
-2.053065E-1
-2.053065E-1
-2.053065E-1
-2.053065E-1
-1.281529E-1
-1.281529E-1
-1.281529E-1
-1.281529E-1
-2.053065E-1
-2.053065E-1
-1.281529E-1
-5.099869E-2
-5.099869E-2
-5.099869E-2
-5.099869E-2
-5.099869E-2
2.615547E-2
2.615547E-2
2.615547E-2
-5.099869E-2
-1.281529E-1
-5.099869E-2
-5.099869E-2
-5.099869E-2
-5.099869E-2
-5.099869E-2
2.615547E-2
2.615547E-2
-5.099869E-2
2.615547E-2
1.804638E-1
2.576175E-1
1.804638E-1
1.033092E-1
1.033092E-1
1.033092E-1
1.804638E-1
2.576175E-1
1.804638E-1
1.033092E-1
-5.099869E-2
-1.281529E-1
2.615547E-2
1.033092E-1
1.804638E-1
1.804638E-1
1.033092E-1
1.033092E-1
1.033092E-1
1.804638E-1
1.804638E-1
1.804638E-1
2.576175E-1
2.576175E-1
2.576175E-1
1.804638E-1
1.804638E-1
2.576175E-1
3.347712E-1
3.347712E-1
2.576175E-1
2.576175E-1
2.576175E-1
1.804638E-1
1.804638E-1
2.576175E-1
2.576175E-1
2.576175E-1
3.347712E-1
3.347712E-1
3.347712E-1
3.347712E-1
3.347712E-1
3.347712E-1
3.347712E-1
3.347712E-1
2.576175E-1
2.576175E-1
3.347712E-1
4.119258E-1
4.119258E-1
4.119258E-1
4.119258E-1
3.347712E-1
4.119258E-1
4.890795E-1
4.119258E-1
4.119258E-1
4.890795E-1
5.662341E-1
5.662341E-1
5.662341E-1
5.662341E-1
5.662341E-1
5.662341E-1
6.433878E-1
5.662341E-1
4.890795E-1
4.119258E-1
4.119258E-1
4.119258E-1
4.119258E-1
4.890795E-1
4.890795E-1
4.890795E-1
4.119258E-1
4.119258E-1
4.890795E-1
5.662341E-1
6.433878E-1
5.662341E-1
4.890795E-1
5.662341E-1
6.433878E-1
7.205415E-1
7.205415E-1
6.433878E-1
6.433878E-1
6.433878E-1
5.662341E-1
5.662341E-1
6.433878E-1
7.205415E-1
7.205415E-1
7.205415E-1
6.433878E-1
6.433878E-1
6.433878E-1
6.433878E-1
7.205415E-1
6.433878E-1
5.662341E-1
5.662341E-1
5.662341E-1
6.433878E-1
7.205415E-1
7.976961E-1
6.433878E-1
5.662341E-1
5.662341E-1
7.205415E-1
7.976961E-1
7.205415E-1
6.433878E-1
7.205415E-1
7.205415E-1
7.205415E-1
7.205415E-1
6.433878E-1
6.433878E-1
6.433878E-1
5.662341E-1
5.662341E-1
5.662341E-1
5.662341E-1
6.433878E-1
6.433878E-1
7.205415E-1
7.976961E-1
7.976961E-1
7.205415E-1
7.205415E-1
7.205415E-1
7.976961E-1
7.205415E-1
6.433878E-1
6.433878E-1
7.205415E-1
8.748498E-1
8.748498E-1
7.976961E-1
7.205415E-1
6.433878E-1
6.433878E-1
7.205415E-1
7.976961E-1
8.748498E-1
8.748498E-1
7.976961E-1
7.205415E-1
7.205415E-1
7.205415E-1
7.205415E-1
7.205415E-1
6.433878E-1
7.205415E-1
7.976961E-1
8.748498E-1
7.976961E-1
6.433878E-1
5.662341E-1
5.662341E-1
6.433878E-1
7.205415E-1
7.205415E-1
6.433878E-1
7.205415E-1
7.205415E-1
7.205415E-1
7.205415E-1
7.976961E-1
7.976961E-1
7.205415E-1
6.433878E-1
6.433878E-1
6.433878E-1
7.205415E-1
7.976961E-1
7.205415E-1
6.433878E-1
5.662341E-1
6.433878E-1
6.433878E-1
6.433878E-1
6.433878E-1
6.433878E-1
7.205415E-1
7.205415E-1
7.205415E-1
6.433878E-1
4.890795E-1
4.890795E-1
6.433878E-1
6.433878E-1
6.433878E-1
4.890795E-1
4.890795E-1
4.890795E-1
5.662341E-1
5.662341E-1
4.890795E-1
4.890795E-1
5.662341E-1
6.433878E-1
6.433878E-1
6.433878E-1
5.662341E-1
5.662341E-1
5.662341E-1
6.433878E-1
6.433878E-1
5.662341E-1
5.662341E-1
5.662341E-1
5.662341E-1
5.662341E-1
5.662341E-1
5.662341E-1
6.433878E-1
6.433878E-1
6.433878E-1
5.662341E-1
5.662341E-1
6.433878E-1
7.205415E-1
7.205415E-1
6.433878E-1
5.662341E-1
5.662341E-1
6.433878E-1
6.433878E-1
7.205415E-1
7.205415E-1
6.433878E-1
6.433878E-1
7.205415E-1
7.205415E-1
7.205415E-1
6.433878E-1
6.433878E-1
6.433878E-1
7.205415E-1
7.976961E-1
7.976961E-1
7.205415E-1
5.662341E-1
4.890795E-1
5.662341E-1
7.205415E-1
7.205415E-1
7.205415E-1
6.433878E-1
5.662341E-1
6.433878E-1
7.205415E-1
7.976961E-1
7.976961E-1
7.205415E-1
7.205415E-1
7.205415E-1
7.976961E-1
7.976961E-1
7.976961E-1
7.205415E-1
5.662341E-1
5.662341E-1
6.433878E-1
6.433878E-1
6.433878E-1
7.205415E-1
6.433878E-1
6.433878E-1
5.662341E-1
6.433878E-1
6.433878E-1
6.433878E-1
6.433878E-1
5.662341E-1
5.662341E-1
6.433878E-1
7.205415E-1
7.205415E-1
6.433878E-1
6.433878E-1
6.433878E-1
6.433878E-1
6.433878E-1
5.662341E-1
6.433878E-1
6.433878E-1
6.433878E-1
6.433878E-1
5.662341E-1
4.890795E-1
5.662341E-1
5.662341E-1
5.662341E-1
4.890795E-1
4.890795E-1
5.662341E-1
5.662341E-1
5.662341E-1
5.662341E-1
5.662341E-1
6.433878E-1
6.433878E-1
5.662341E-1
5.662341E-1
4.890795E-1
4.890795E-1
4.890795E-1
4.890795E-1
4.119258E-1
4.119258E-1
4.119258E-1
4.890795E-1
4.890795E-1
4.119258E-1
3.347712E-1
2.576175E-1
3.347712E-1
4.890795E-1
4.890795E-1
4.890795E-1
4.890795E-1
4.890795E-1
4.890795E-1
4.890795E-1
4.119258E-1
3.347712E-1
3.347712E-1
4.119258E-1
4.890795E-1
4.890795E-1
4.119258E-1
4.119258E-1
4.890795E-1
4.119258E-1
4.119258E-1
3.347712E-1
4.119258E-1
4.119258E-1
4.890795E-1
4.119258E-1
3.347712E-1
3.347712E-1
3.347712E-1
3.347712E-1
3.347712E-1
3.347712E-1
4.119258E-1
4.119258E-1
4.119258E-1
4.119258E-1
3.347712E-1
3.347712E-1
2.576175E-1
1.804638E-1
1.804638E-1
1.804638E-1
1.804638E-1
2.576175E-1
2.576175E-1
3.347712E-1
2.576175E-1
1.804638E-1
1.804638E-1
1.804638E-1
2.576175E-1
2.576175E-1
1.804638E-1
1.033092E-1
1.804638E-1
2.576175E-1
2.576175E-1
1.804638E-1
1.033092E-1
1.033092E-1
1.033092E-1
1.804638E-1
1.804638E-1
1.804638E-1
1.804638E-1
2.576175E-1
2.576175E-1
3.347712E-1
3.347712E-1
1.804638E-1
1.804638E-1
1.804638E-1
1.804638E-1
1.804638E-1
1.804638E-1
1.033092E-1
2.615547E-2
2.615547E-2
2.615547E-2
1.033092E-1
1.033092E-1
1.033092E-1
1.033092E-1
1.033092E-1
1.804638E-1
1.804638E-1
1.033092E-1
1.033092E-1
2.615547E-2
2.615547E-2
2.615547E-2
1.033092E-1
1.804638E-1
2.576175E-1
2.576175E-1
2.576175E-1
2.576175E-1
2.576175E-1
2.576175E-1
2.576175E-1
2.576175E-1
1.033092E-1
2.615547E-2
2.615547E-2
1.033092E-1
1.804638E-1
1.804638E-1
1.804638E-1
1.033092E-1
1.033092E-1
1.804638E-1
2.576175E-1
2.576175E-1
2.576175E-1
1.804638E-1
1.033092E-1
2.615547E-2
-5.099869E-2
2.615547E-2
1.033092E-1
1.033092E-1
1.033092E-1
1.033092E-1
1.033092E-1
2.615547E-2
2.615547E-2
2.615547E-2
2.615547E-2
2.615547E-2
2.615547E-2
1.033092E-1
1.804638E-1
1.804638E-1
1.804638E-1
1.804638E-1
1.804638E-1
1.033092E-1
1.033092E-1
2.615547E-2
2.615547E-2
2.615547E-2
1.033092E-1
2.615547E-2
2.615547E-2
-5.099869E-2
-5.099869E-2
-5.099869E-2
-5.099869E-2
-5.099869E-2
-1.281529E-1
-2.053065E-1
-2.053065E-1
-1.281529E-1
-5.099869E-2
2.615547E-2
2.615547E-2
-5.099869E-2
-2.053065E-1
-2.053065E-1
-1.281529E-1
-5.099869E-2
-1.281529E-1
-5.099869E-2
-5.099869E-2
2.615547E-2
-5.099869E-2
-2.053065E-1
-2.824612E-1
-2.824612E-1
-2.053065E-1
-2.053065E-1
-2.053065E-1
-2.053065E-1
-1.281529E-1
-1.281529E-1
-2.053065E-1
-2.053065E-1
-2.053065E-1
-1.281529E-1
-1.281529E-1
-2.053065E-1
-2.824612E-1
-2.824612E-1
-2.824612E-1
-2.824612E-1
-3.596149E-1
-3.596149E-1
-3.596149E-1
-3.596149E-1
-3.596149E-1
-4.367690E-1
-4.367690E-1
-4.367690E-1
-3.596149E-1
-3.596149E-1
-4.367690E-1
-4.367690E-1
-5.139232E-1
-5.910769E-1
-5.910769E-1
-5.910769E-1
-5.910769E-1
-6.682310E-1
-6.682310E-1
-5.910769E-1
-5.139232E-1
-5.139232E-1
-5.139232E-1
-5.910769E-1
-5.910769E-1
-5.910769E-1
-5.910769E-1
-5.139232E-1
-4.367690E-1
-4.367690E-1
-5.139232E-1
-5.139232E-1
-5.139232E-1
-5.139232E-1
-5.139232E-1
-5.139232E-1
-4.367690E-1
-4.367690E-1
-5.139232E-1
-5.910769E-1
-6.682310E-1
-6.682310E-1
-6.682310E-1
-6.682310E-1
-6.682310E-1
-6.682310E-1
-5.910769E-1
-5.910769E-1
-5.910769E-1
-7.453852E-1
-7.453852E-1
-7.453852E-1
-6.682310E-1
-5.910769E-1
-5.910769E-1
-5.910769E-1
-5.910769E-1
-5.910769E-1
-5.910769E-1
-5.910769E-1
-5.139232E-1
-5.139232E-1
-5.139232E-1
-5.139232E-1
-4.367690E-1
-4.367690E-1
-4.367690E-1
-4.367690E-1
-5.139232E-1
-5.139232E-1
-5.910769E-1
-5.910769E-1
-5.139232E-1
-4.367690E-1
-4.367690E-1
-5.139232E-1
-5.139232E-1
-5.139232E-1
-4.367690E-1
-4.367690E-1
-5.139232E-1
-5.910769E-1
-5.139232E-1
-3.596149E-1
-2.824612E-1
-2.824612E-1
-4.367690E-1
-5.139232E-1
-5.139232E-1
-5.139232E-1
-4.367690E-1
-3.596149E-1
-3.596149E-1
-3.596149E-1
-2.824612E-1
-2.053065E-1
-1.281529E-1
-5.099869E-2
-1.281529E-1
-1.281529E-1
-1.281529E-1
-1.281529E-1
-2.053065E-1
-2.824612E-1
-2.824612E-1
-3.596149E-1
-2.824612E-1
-2.824612E-1
-2.053065E-1
-1.281529E-1
-1.281529E-1
-2.053065E-1
-1.281529E-1
-5.099869E-2
-5.099869E-2
-1.281529E-1
-2.053065E-1
-2.053065E-1
-2.053065E-1
-2.824612E-1
-3.596149E-1
-3.596149E-1
-3.596149E-1
-3.596149E-1
-3.596149E-1
-3.596149E-1
-2.824612E-1
-2.053065E-1
-1.281529E-1
-2.053065E-1
-2.824612E-1
-2.824612E-1
-2.053065E-1
-1.281529E-1
-2.053065E-1
-3.596149E-1
-4.367690E-1
-4.367690E-1
-3.596149E-1
-2.824612E-1
-2.824612E-1
-3.596149E-1
-2.824612E-1
-2.053065E-1
-1.281529E-1
-1.281529E-1
-1.281529E-1
-2.053065E-1
-2.824612E-1
-2.824612E-1
-2.824612E-1
-2.824612E-1
-2.824612E-1
-2.824612E-1
-2.824612E-1
-2.053065E-1
-2.824612E-1
-3.596149E-1
-3.596149E-1
-3.596149E-1
-2.824612E-1
-2.824612E-1
-2.824612E-1
-3.596149E-1
-2.824612E-1
-2.824612E-1
-2.824612E-1
-3.596149E-1
-3.596149E-1
-3.596149E-1
-3.596149E-1
-3.596149E-1
-3.596149E-1
-3.596149E-1
-3.596149E-1
-4.367690E-1
-4.367690E-1
-3.596149E-1
-4.367690E-1
-4.367690E-1
-5.139232E-1
-5.139232E-1
-4.367690E-1
-4.367690E-1
-4.367690E-1
-4.367690E-1
-4.367690E-1
-5.139232E-1
-6.682310E-1
-7.453852E-1
-6.682310E-1
-5.910769E-1
-5.910769E-1
-6.682310E-1
-7.453852E-1
-8.225393E-1
-7.453852E-1
-6.682310E-1
-6.682310E-1
-7.453852E-1
-8.225393E-1
-8.225393E-1
-8.225393E-1
-8.225393E-1
-8.225393E-1
-7.453852E-1
-8.225393E-1
-8.996935E-1
-9.768472E-1
-9.768472E-1
-9.768472E-1
-9.768472E-1
-9.768472E-1
-8.996935E-1
-8.225393E-1
-8.225393E-1
-8.225393E-1
-8.225393E-1
-8.996935E-1
-8.996935E-1
-8.996935E-1
-8.225393E-1
-8.996935E-1
-8.996935E-1
-8.996935E-1
-8.225393E-1
-8.225393E-1
-8.225393E-1
-8.225393E-1
-8.225393E-1
-8.996935E-1
-8.996935E-1
-8.996935E-1
-9.768472E-1
-9.768472E-1
-1.054001E+0
-1.054001E+0
-1.131156E+0
-1.131156E+0
-1.131156E+0
-1.054001E+0
-1.054001E+0
-1.054001E+0
-1.054001E+0
-1.054001E+0
-1.054001E+0
-9.768472E-1
-9.768472E-1
-9.768472E-1
-9.768472E-1
-1.054001E+0
-1.131156E+0
-1.054001E+0
-1.054001E+0
-9.768472E-1
-1.054001E+0
-1.131156E+0
-1.208310E+0
-1.208310E+0
-1.208310E+0
-1.285464E+0
-1.362618E+0
-1.285464E+0
-1.208310E+0
-1.131156E+0
-1.131156E+0
-1.131156E+0
-1.131156E+0
-1.131156E+0
-1.131156E+0
-1.208310E+0
-1.208310E+0
-1.285464E+0
-1.362618E+0
-1.362618E+0
-1.362618E+0
-1.362618E+0
-1.285464E+0
-1.285464E+0
-1.285464E+0
-1.285464E+0
-1.285464E+0
-1.285464E+0
-1.285464E+0
-1.285464E+0
-1.285464E+0
-1.285464E+0
-1.285464E+0
-1.285464E+0
-1.285464E+0
-1.285464E+0
-1.208310E+0
-1.285464E+0
-1.362618E+0
-1.362618E+0
-1.285464E+0
-1.208310E+0
-1.208310E+0
-1.285464E+0
-1.362618E+0
-1.362618E+0
-1.285464E+0
-1.285464E+0
-1.362618E+0
-1.285464E+0
-1.285464E+0
-1.208310E+0
-1.131156E+0
-1.208310E+0
-1.285464E+0
-1.285464E+0
-1.285464E+0
-1.285464E+0
-1.285464E+0
-1.285464E+0
-1.285464E+0
-1.285464E+0
-1.285464E+0
-1.285464E+0
-1.285464E+0
-1.285464E+0
-1.208310E+0
-1.285464E+0
-1.362618E+0
-1.285464E+0
-1.208310E+0
-1.208310E+0
-1.208310E+0
-1.208310E+0
-1.208310E+0
-1.208310E+0
-1.208310E+0
-1.208310E+0
-1.131156E+0
-1.131156E+0
-1.208310E+0
-1.285464E+0
-1.285464E+0
-1.208310E+0
-1.208310E+0
-1.208310E+0
-1.208310E+0
-1.131156E+0
-1.131156E+0
-1.131156E+0
-1.131156E+0
-1.131156E+0
-1.054001E+0
-1.054001E+0
-1.054001E+0
-1.054001E+0
-1.131156E+0
-1.131156E+0
-1.131156E+0
-1.131156E+0
-1.131156E+0
-1.131156E+0
-1.131156E+0
-1.054001E+0
-9.768472E-1
-9.768472E-1
-9.768472E-1
-9.768472E-1
-9.768472E-1
-9.768472E-1
-9.768472E-1
-8.996935E-1
-8.225393E-1
-8.225393E-1
-8.225393E-1
-8.996935E-1
-8.996935E-1
-8.996935E-1
-8.996935E-1
-8.225393E-1
-8.225393E-1
-8.225393E-1
-8.225393E-1
-8.996935E-1
-8.225393E-1
-8.225393E-1
-8.225393E-1
-7.453852E-1
-6.682310E-1
-7.453852E-1
-8.225393E-1
-8.225393E-1
-8.225393E-1
-7.453852E-1
-6.682310E-1
-7.453852E-1
-8.225393E-1
-7.453852E-1
-7.453852E-1
-7.453852E-1
-6.682310E-1
-6.682310E-1
-6.682310E-1
-6.682310E-1
-5.910769E-1
-5.910769E-1
-6.682310E-1
-6.682310E-1
-7.453852E-1
-6.682310E-1
-5.910769E-1
-5.910769E-1
-5.910769E-1
-5.910769E-1
-6.682310E-1
-6.682310E-1
-5.910769E-1
-5.910769E-1
-5.910769E-1
-5.139232E-1
-5.139232E-1
-5.139232E-1
-5.139232E-1
-4.367690E-1
-4.367690E-1
-4.367690E-1
-4.367690E-1
-5.139232E-1
-4.367690E-1
-4.367690E-1
-3.596149E-1
-2.824612E-1
-3.596149E-1
-4.367690E-1
-3.596149E-1
-2.824612E-1
-2.053065E-1
-2.053065E-1
-1.281529E-1
-1.281529E-1
-1.281529E-1
-1.281529E-1
-1.281529E-1
-1.281529E-1
-1.281529E-1
-1.281529E-1
-5.099869E-2
2.615547E-2
1.033092E-1
1.033092E-1
2.615547E-2
2.615547E-2
2.615547E-2
2.615547E-2
1.033092E-1
1.033092E-1
1.804638E-1
1.804638E-1
1.033092E-1
1.033092E-1
1.033092E-1
1.033092E-1
1.033092E-1
1.804638E-1
1.804638E-1
2.576175E-1
2.576175E-1
2.576175E-1
3.347712E-1
2.576175E-1
2.576175E-1
1.804638E-1
1.033092E-1
1.804638E-1
2.576175E-1
3.347712E-1
3.347712E-1
3.347712E-1
3.347712E-1
3.347712E-1
4.119258E-1
4.890795E-1
4.890795E-1
4.119258E-1
4.119258E-1
4.119258E-1
4.119258E-1
4.890795E-1
4.890795E-1
5.662341E-1
6.433878E-1
6.433878E-1
6.433878E-1
7.205415E-1
7.205415E-1
6.433878E-1
6.433878E-1
7.205415E-1
7.205415E-1
7.205415E-1
7.205415E-1
7.205415E-1
7.976961E-1
7.976961E-1
7.976961E-1
7.976961E-1
8.748498E-1
8.748498E-1
8.748498E-1
7.976961E-1
7.976961E-1
7.976961E-1
7.976961E-1
7.205415E-1
7.205415E-1
7.976961E-1
8.748498E-1
8.748498E-1
7.976961E-1
7.205415E-1
7.205415E-1
7.976961E-1
7.976961E-1
7.976961E-1
7.205415E-1
7.205415E-1
7.205415E-1
7.205415E-1
7.205415E-1
7.976961E-1
7.976961E-1
7.976961E-1
7.205415E-1
6.433878E-1
6.433878E-1
6.433878E-1
7.205415E-1
7.976961E-1
7.976961E-1
7.976961E-1
7.205415E-1
7.205415E-1
7.976961E-1
7.976961E-1
7.976961E-1
7.205415E-1
7.205415E-1
7.205415E-1
7.205415E-1
7.205415E-1
7.205415E-1
7.205415E-1
7.205415E-1
7.976961E-1
7.976961E-1
8.748498E-1
7.976961E-1
7.205415E-1
6.433878E-1
5.662341E-1
5.662341E-1
6.433878E-1
6.433878E-1
6.433878E-1
5.662341E-1
4.890795E-1
5.662341E-1
5.662341E-1
6.433878E-1
7.205415E-1
7.205415E-1
6.433878E-1
5.662341E-1
4.890795E-1
4.890795E-1
5.662341E-1
6.433878E-1
6.433878E-1
5.662341E-1
4.890795E-1
4.890795E-1
4.890795E-1
5.662341E-1
5.662341E-1
6.433878E-1
7.205415E-1
7.205415E-1
6.433878E-1
4.890795E-1
4.890795E-1
5.662341E-1
4.890795E-1
4.119258E-1
4.119258E-1
4.890795E-1
5.662341E-1
5.662341E-1
5.662341E-1
4.890795E-1
5.662341E-1
5.662341E-1
5.662341E-1
5.662341E-1
6.433878E-1
6.433878E-1
5.662341E-1
5.662341E-1
5.662341E-1
6.433878E-1
6.433878E-1
6.433878E-1
5.662341E-1
4.890795E-1
4.890795E-1
5.662341E-1
5.662341E-1
5.662341E-1
4.890795E-1
4.890795E-1
4.890795E-1
4.890795E-1
4.119258E-1
3.347712E-1
3.347712E-1
4.119258E-1
4.890795E-1
5.662341E-1
5.662341E-1
5.662341E-1
4.890795E-1
4.119258E-1
4.890795E-1
5.662341E-1
5.662341E-1
5.662341E-1
5.662341E-1
4.890795E-1
4.890795E-1
4.890795E-1
5.662341E-1
5.662341E-1
4.890795E-1
4.890795E-1
5.662341E-1
5.662341E-1
4.890795E-1
4.890795E-1
5.662341E-1
5.662341E-1
6.433878E-1
6.433878E-1
6.433878E-1
6.433878E-1
5.662341E-1
4.890795E-1
4.890795E-1
5.662341E-1
5.662341E-1
5.662341E-1
5.662341E-1
5.662341E-1
4.890795E-1
4.119258E-1
4.119258E-1
4.890795E-1
5.662341E-1
5.662341E-1
5.662341E-1
5.662341E-1
6.433878E-1
6.433878E-1
6.433878E-1
6.433878E-1
6.433878E-1
6.433878E-1
6.433878E-1
5.662341E-1
5.662341E-1
4.890795E-1
4.890795E-1
5.662341E-1
5.662341E-1
6.433878E-1
5.662341E-1
5.662341E-1
5.662341E-1
5.662341E-1
6.433878E-1
7.205415E-1
7.205415E-1
6.433878E-1
5.662341E-1
6.433878E-1
7.205415E-1
7.205415E-1
7.205415E-1
6.433878E-1
5.662341E-1
5.662341E-1
6.433878E-1
7.205415E-1
7.205415E-1
6.433878E-1
5.662341E-1
5.662341E-1
6.433878E-1
7.205415E-1
7.205415E-1
7.976961E-1
7.976961E-1
7.205415E-1
7.205415E-1
7.976961E-1
8.748498E-1
8.748498E-1
7.976961E-1
7.205415E-1
7.205415E-1
7.205415E-1
7.976961E-1
8.748498E-1
7.976961E-1
7.205415E-1
7.205415E-1
7.976961E-1
8.748498E-1
8.748498E-1
8.748498E-1
7.976961E-1
7.976961E-1
7.976961E-1
7.976961E-1
7.205415E-1
7.205415E-1
7.205415E-1
7.205415E-1
7.205415E-1
7.205415E-1
7.976961E-1
7.976961E-1
7.976961E-1
7.205415E-1
6.433878E-1
6.433878E-1
7.205415E-1
7.976961E-1
7.976961E-1
7.205415E-1
6.433878E-1
5.662341E-1
5.662341E-1
5.662341E-1
5.662341E-1
5.662341E-1
5.662341E-1
6.433878E-1
6.433878E-1
7.205415E-1
7.976961E-1
8.748498E-1
8.748498E-1
8.748498E-1
7.976961E-1
7.976961E-1
8.748498E-1
7.976961E-1
7.976961E-1
7.976961E-1
7.205415E-1
7.205415E-1
7.205415E-1
6.433878E-1
6.433878E-1
6.433878E-1
6.433878E-1
7.205415E-1
7.205415E-1
7.205415E-1
6.433878E-1
5.662341E-1
5.662341E-1
6.433878E-1
7.205415E-1
7.205415E-1
7.205415E-1
6.433878E-1
6.433878E-1
6.433878E-1
7.205415E-1
7.205415E-1
7.205415E-1
7.205415E-1
6.433878E-1
6.433878E-1
7.205415E-1
7.976961E-1
7.976961E-1
7.976961E-1
7.976961E-1
7.205415E-1
7.205415E-1
7.205415E-1
7.205415E-1
7.976961E-1
7.976961E-1
7.976961E-1
8.748498E-1
8.748498E-1
7.976961E-1
7.976961E-1
7.976961E-1
8.748498E-1
8.748498E-1
8.748498E-1
7.976961E-1
7.976961E-1
7.976961E-1
7.976961E-1
7.976961E-1
7.976961E-1
7.976961E-1
7.976961E-1
7.976961E-1
7.976961E-1
7.976961E-1
7.976961E-1
7.205415E-1
6.433878E-1
6.433878E-1
7.205415E-1
7.976961E-1
7.976961E-1
7.205415E-1
7.205415E-1
7.205415E-1
7.976961E-1
7.976961E-1
7.976961E-1
7.205415E-1
7.205415E-1
7.205415E-1
7.205415E-1
7.205415E-1
7.205415E-1
7.205415E-1
7.205415E-1
6.433878E-1
7.205415E-1
7.976961E-1
7.976961E-1
6.433878E-1
5.662341E-1
4.890795E-1
5.662341E-1
7.205415E-1
7.205415E-1
7.205415E-1
6.433878E-1
7.205415E-1
7.976961E-1
8.748498E-1
8.748498E-1
8.748498E-1
7.976961E-1
7.205415E-1
7.205415E-1
6.433878E-1
6.433878E-1
7.205415E-1
7.205415E-1
7.205415E-1
6.433878E-1
5.662341E-1
5.662341E-1
6.433878E-1
6.433878E-1
7.205415E-1
7.976961E-1
7.976961E-1
7.205415E-1
6.433878E-1
7.205415E-1
7.205415E-1
7.205415E-1
6.433878E-1
6.433878E-1
6.433878E-1
7.205415E-1
7.205415E-1
7.205415E-1
7.205415E-1
7.205415E-1
7.205415E-1
7.976961E-1
7.205415E-1
6.433878E-1
5.662341E-1
5.662341E-1
5.662341E-1
4.890795E-1
4.890795E-1
4.890795E-1
5.662341E-1
6.433878E-1
5.662341E-1
4.890795E-1
4.890795E-1
4.890795E-1
5.662341E-1
5.662341E-1
6.433878E-1
6.433878E-1
5.662341E-1
5.662341E-1
5.662341E-1
5.662341E-1
4.890795E-1
4.890795E-1
4.890795E-1
4.890795E-1
4.890795E-1
4.119258E-1
4.119258E-1
3.347712E-1
4.119258E-1
4.119258E-1
4.119258E-1
4.119258E-1
3.347712E-1
3.347712E-1
2.576175E-1
2.576175E-1
2.576175E-1
2.576175E-1
2.576175E-1
3.347712E-1
4.119258E-1
4.119258E-1
4.119258E-1
3.347712E-1
3.347712E-1
3.347712E-1
3.347712E-1
4.119258E-1
4.119258E-1
4.119258E-1
3.347712E-1
2.576175E-1
2.576175E-1
2.576175E-1
1.804638E-1
1.804638E-1
1.804638E-1
1.804638E-1
1.804638E-1
1.804638E-1
1.804638E-1
1.804638E-1
1.033092E-1
1.033092E-1
1.033092E-1
1.804638E-1
1.033092E-1
1.033092E-1
2.615547E-2
2.615547E-2
2.615547E-2
1.033092E-1
2.615547E-2
-5.099869E-2
-5.099869E-2
2.615547E-2
1.033092E-1
2.615547E-2
-5.099869E-2
-5.099869E-2
-5.099869E-2
-5.099869E-2
-1.281529E-1
-5.099869E-2
2.615547E-2
2.615547E-2
-5.099869E-2
-1.281529E-1
-1.281529E-1
-2.053065E-1
-2.053065E-1
-2.053065E-1
-2.053065E-1
-1.281529E-1
-1.281529E-1
-1.281529E-1
-1.281529E-1
-2.053065E-1
-2.824612E-1
-3.596149E-1
-2.824612E-1
-2.053065E-1
-5.099869E-2
-5.099869E-2
-1.281529E-1
-2.053065E-1
-2.053065E-1
-1.281529E-1
-1.281529E-1
-1.281529E-1
-2.053065E-1
-2.824612E-1
-2.824612E-1
-3.596149E-1
-4.367690E-1
-4.367690E-1
-4.367690E-1
-3.596149E-1
-2.824612E-1
-2.824612E-1
-3.596149E-1
-4.367690E-1
-3.596149E-1
-2.824612E-1
-2.824612E-1
-3.596149E-1
-4.367690E-1
-4.367690E-1
-4.367690E-1
-3.596149E-1
-3.596149E-1
-3.596149E-1
-4.367690E-1
-5.139232E-1
-4.367690E-1
-3.596149E-1
-3.596149E-1
-4.367690E-1
-4.367690E-1
-4.367690E-1
-4.367690E-1
-4.367690E-1
-4.367690E-1
-5.139232E-1
-5.139232E-1
-5.139232E-1
-5.139232E-1
-5.139232E-1
-5.139232E-1
-5.139232E-1
-5.139232E-1
-5.139232E-1
-5.139232E-1
-5.139232E-1
-5.910769E-1
-5.910769E-1
-6.682310E-1
-5.910769E-1
-5.910769E-1
-5.910769E-1
-6.682310E-1
-6.682310E-1
-5.910769E-1
-5.910769E-1
-5.910769E-1
-5.910769E-1
-6.682310E-1
-6.682310E-1
-6.682310E-1
-6.682310E-1
-7.453852E-1
-7.453852E-1
-6.682310E-1
-6.682310E-1
-6.682310E-1
-6.682310E-1
-7.453852E-1
-8.225393E-1
-8.996935E-1
-8.225393E-1
-7.453852E-1
-6.682310E-1
-6.682310E-1
-7.453852E-1
-8.225393E-1
-6.682310E-1
-5.910769E-1
-5.910769E-1
-6.682310E-1
-7.453852E-1
-7.453852E-1
-8.225393E-1
-8.996935E-1
-8.996935E-1
-8.996935E-1
-8.996935E-1
-8.996935E-1
-9.768472E-1
-1.054001E+0
-1.054001E+0
-9.768472E-1
-8.996935E-1
-8.225393E-1
-8.225393E-1
-8.996935E-1
-9.768472E-1
-9.768472E-1
-9.768472E-1
-9.768472E-1
-9.768472E-1
-9.768472E-1
-9.768472E-1
-1.054001E+0
-9.768472E-1
-8.996935E-1
-8.996935E-1
-9.768472E-1
-1.054001E+0
-1.054001E+0
-9.768472E-1
-9.768472E-1
-9.768472E-1
-1.054001E+0
-1.131156E+0
-1.208310E+0
-1.131156E+0
-1.131156E+0
-1.054001E+0
-1.054001E+0
-1.054001E+0
-1.131156E+0
-1.131156E+0
-1.054001E+0
-1.054001E+0
-1.054001E+0
-1.131156E+0
-1.131156E+0
-1.131156E+0
-1.131156E+0
-1.131156E+0
-1.054001E+0
-1.054001E+0
-1.131156E+0
-1.208310E+0
-1.208310E+0
-1.131156E+0
-1.131156E+0
-1.131156E+0
-1.208310E+0
-1.208310E+0
-1.131156E+0
-1.131156E+0
-1.131156E+0
-1.131156E+0
-1.131156E+0
-1.131156E+0
-1.208310E+0
-1.208310E+0
-1.285464E+0
-1.208310E+0
-1.208310E+0
-1.208310E+0
-1.285464E+0
-1.362618E+0
-1.362618E+0
-1.285464E+0
-1.208310E+0
-1.208310E+0
-1.208310E+0
-1.208310E+0
-1.208310E+0
-1.285464E+0
-1.362618E+0
-1.362618E+0
-1.285464E+0
-1.208310E+0
-1.208310E+0
-1.285464E+0
-1.362618E+0
-1.362618E+0
-1.285464E+0
-1.208310E+0
-1.208310E+0
-1.208310E+0
-1.285464E+0
-1.285464E+0
-1.285464E+0
-1.208310E+0
-1.208310E+0
-1.208310E+0
-1.285464E+0
-1.362618E+0
-1.439771E+0
-1.439771E+0
-1.439771E+0
-1.362618E+0
-1.362618E+0
-1.285464E+0
-1.285464E+0
-1.285464E+0
-1.439771E+0
-1.516926E+0
-1.516926E+0
-1.516926E+0
-1.439771E+0
-1.439771E+0
-1.516926E+0
-1.439771E+0
-1.439771E+0
-1.439771E+0
-1.439771E+0
-1.439771E+0
-1.516926E+0
-1.516926E+0
-1.516926E+0
-1.439771E+0
-1.285464E+0
-1.208310E+0
-1.285464E+0
-1.362618E+0
-1.362618E+0
-1.285464E+0
-1.208310E+0
-1.285464E+0
-1.362618E+0
-1.362618E+0
-1.362618E+0
-1.285464E+0
-1.362618E+0
-1.439771E+0
-1.516926E+0
-1.516926E+0
-1.439771E+0
-1.516926E+0
-1.516926E+0
-1.439771E+0
-1.439771E+0
-1.516926E+0
-1.594080E+0
-1.594080E+0
-1.594080E+0
-1.439771E+0
-1.439771E+0
-1.439771E+0
-1.516926E+0
-1.516926E+0
-1.439771E+0
-1.285464E+0
-1.285464E+0
-1.439771E+0
-1.439771E+0
-1.439771E+0
-1.439771E+0
-1.516926E+0
-1.516926E+0
-1.594080E+0
-1.594080E+0
-1.594080E+0
-1.594080E+0
-1.594080E+0
-1.594080E+0
-1.594080E+0
-1.516926E+0
-1.594080E+0
-1.671234E+0
-1.671234E+0
-1.516926E+0
-1.362618E+0
-1.362618E+0
-1.439771E+0
-1.516926E+0
-1.516926E+0
-1.594080E+0
-1.594080E+0
-1.594080E+0
-1.516926E+0
-1.516926E+0
-1.594080E+0
-1.594080E+0
-1.594080E+0
-1.594080E+0
-1.594080E+0
-1.594080E+0
-1.594080E+0
-1.594080E+0
-1.594080E+0
-1.594080E+0
-1.594080E+0
-1.594080E+0
-1.594080E+0
-1.516926E+0
-1.516926E+0
-1.439771E+0
-1.516926E+0
-1.594080E+0
-1.594080E+0
-1.594080E+0
-1.594080E+0
-1.594080E+0
-1.594080E+0
-1.594080E+0
-1.594080E+0
-1.516926E+0
-1.439771E+0
-1.362618E+0
-1.439771E+0
-1.439771E+0
-1.439771E+0
-1.439771E+0
-1.439771E+0
-1.362618E+0
-1.285464E+0
-1.285464E+0
-1.285464E+0
-1.439771E+0
-1.516926E+0
-1.516926E+0
-1.516926E+0
-1.516926E+0
-1.516926E+0
-1.516926E+0
-1.439771E+0
-1.439771E+0
-1.362618E+0
-1.362618E+0
-1.439771E+0
-1.439771E+0
-1.439771E+0
-1.362618E+0
-1.439771E+0
-1.439771E+0
-1.439771E+0
-1.439771E+0
-1.439771E+0
-1.439771E+0
-1.362618E+0
-1.362618E+0
-1.285464E+0
-1.285464E+0
-1.285464E+0
-1.362618E+0
-1.439771E+0
-1.516926E+0
-1.516926E+0
-1.439771E+0
-1.362618E+0
-1.362618E+0
-1.362618E+0
-1.439771E+0
-1.362618E+0
-1.362618E+0
-1.285464E+0
-1.362618E+0
-1.362618E+0
-1.362618E+0
-1.285464E+0
-1.285464E+0
-1.285464E+0
-1.285464E+0
-1.208310E+0
-1.208310E+0
-1.208310E+0
-1.208310E+0
-1.285464E+0
-1.208310E+0
-1.131156E+0
-1.131156E+0
-1.208310E+0
-1.285464E+0
-1.285464E+0
-1.208310E+0
-1.131156E+0
-1.131156E+0
-1.208310E+0
-1.208310E+0
-1.131156E+0
-1.131156E+0
-1.131156E+0
-1.131156E+0
-1.054001E+0
-1.054001E+0
-1.054001E+0
-1.054001E+0
-9.768472E-1
-9.768472E-1
-9.768472E-1
-8.996935E-1
-8.996935E-1
-9.768472E-1
-1.054001E+0
-9.768472E-1
-8.996935E-1
-8.225393E-1
-8.225393E-1
-8.996935E-1
-8.996935E-1
-8.996935E-1
-8.996935E-1
-8.996935E-1
-8.996935E-1
-9.768472E-1
-9.768472E-1
-9.768472E-1
-8.996935E-1
-8.996935E-1
-8.996935E-1
-8.225393E-1
-8.225393E-1
-8.225393E-1
-8.225393E-1
-8.225393E-1
-8.225393E-1
-8.225393E-1
-8.225393E-1
-8.225393E-1
-8.996935E-1
-9.768472E-1
-9.768472E-1
-9.768472E-1
-8.996935E-1
-8.996935E-1
-8.996935E-1
-8.996935E-1
-8.225393E-1
-7.453852E-1
-7.453852E-1
-7.453852E-1
-6.682310E-1
-6.682310E-1
-6.682310E-1
-7.453852E-1
-7.453852E-1
-7.453852E-1
-6.682310E-1
-5.910769E-1
-5.910769E-1
-5.910769E-1
-5.910769E-1
-5.910769E-1
-5.910769E-1
-5.139232E-1
-5.139232E-1
-5.910769E-1
-5.910769E-1
-5.910769E-1
-5.139232E-1
-5.139232E-1
-4.367690E-1
-4.367690E-1
-4.367690E-1
-4.367690E-1
-3.596149E-1
-2.824612E-1
-3.596149E-1
-4.367690E-1
-4.367690E-1
-3.596149E-1
-3.596149E-1
-4.367690E-1
-5.139232E-1
-5.139232E-1
-4.367690E-1
-3.596149E-1
-3.596149E-1
-4.367690E-1
-3.596149E-1
-2.824612E-1
-2.824612E-1
-2.824612E-1
-3.596149E-1
-3.596149E-1
-3.596149E-1
-3.596149E-1
-3.596149E-1
-3.596149E-1
-2.824612E-1
-2.824612E-1
-2.824612E-1
-2.824612E-1
-2.824612E-1
-2.824612E-1
-2.824612E-1
-2.053065E-1
-2.053065E-1
-2.053065E-1
-2.053065E-1
-2.824612E-1
-3.596149E-1
-3.596149E-1
-2.824612E-1
-2.053065E-1
-1.281529E-1
-5.099869E-2
-5.099869E-2
-5.099869E-2
-1.281529E-1
-1.281529E-1
-1.281529E-1
-5.099869E-2
-5.099869E-2
-5.099869E-2
-1.281529E-1
-5.099869E-2
-5.099869E-2
-1.281529E-1
-1.281529E-1
-1.281529E-1
-5.099869E-2
-5.099869E-2
-5.099869E-2
-5.099869E-2
-5.099869E-2
-1.281529E-1
-1.281529E-1
-5.099869E-2
1.033092E-1
1.804638E-1
1.033092E-1
-5.099869E-2
-5.099869E-2
-5.099869E-2
2.615547E-2
2.615547E-2
2.615547E-2
2.615547E-2
1.033092E-1
1.033092E-1
1.033092E-1
1.033092E-1
1.033092E-1
1.033092E-1
1.033092E-1
2.615547E-2
-5.099869E-2
2.615547E-2
1.033092E-1
1.033092E-1
1.033092E-1
2.615547E-2
1.033092E-1
1.804638E-1
1.804638E-1
1.033092E-1
1.033092E-1
1.804638E-1
2.576175E-1
2.576175E-1
2.576175E-1
1.804638E-1
2.576175E-1
3.347712E-1
2.576175E-1
1.804638E-1
1.033092E-1
1.033092E-1
1.804638E-1
2.576175E-1
2.576175E-1
2.576175E-1
2.576175E-1
2.576175E-1
2.576175E-1
1.804638E-1
2.576175E-1
2.576175E-1
3.347712E-1
3.347712E-1
2.576175E-1
2.576175E-1
2.576175E-1
3.347712E-1
2.576175E-1
2.576175E-1
3.347712E-1
3.347712E-1
3.347712E-1
3.347712E-1
2.576175E-1
2.576175E-1
2.576175E-1
3.347712E-1
4.119258E-1
3.347712E-1
2.576175E-1
2.576175E-1
2.576175E-1
3.347712E-1
3.347712E-1
2.576175E-1
2.576175E-1
2.576175E-1
2.576175E-1
2.576175E-1
3.347712E-1
3.347712E-1
3.347712E-1
4.119258E-1
4.119258E-1
4.119258E-1
3.347712E-1
3.347712E-1
4.119258E-1
4.119258E-1
4.119258E-1
4.119258E-1
3.347712E-1
3.347712E-1
2.576175E-1
2.576175E-1
2.576175E-1
2.576175E-1
2.576175E-1
2.576175E-1
3.347712E-1
3.347712E-1
2.576175E-1
1.804638E-1
1.804638E-1
2.576175E-1
3.347712E-1
3.347712E-1
3.347712E-1
3.347712E-1
4.119258E-1
4.119258E-1
4.119258E-1
4.119258E-1
4.119258E-1
4.890795E-1
4.890795E-1
4.890795E-1
4.119258E-1
4.119258E-1
3.347712E-1
2.576175E-1
2.576175E-1
2.576175E-1
3.347712E-1
3.347712E-1
4.119258E-1
4.119258E-1
4.119258E-1
3.347712E-1
2.576175E-1
2.576175E-1
3.347712E-1
4.119258E-1
4.119258E-1
3.347712E-1
3.347712E-1
4.119258E-1
4.119258E-1
4.119258E-1
4.119258E-1
4.119258E-1
3.347712E-1
3.347712E-1
3.347712E-1
3.347712E-1
3.347712E-1
3.347712E-1
3.347712E-1
3.347712E-1
3.347712E-1
4.119258E-1
4.119258E-1
4.119258E-1
2.576175E-1
2.576175E-1
2.576175E-1
1.804638E-1
2.615547E-2
2.615547E-2
1.033092E-1
1.804638E-1
2.576175E-1
3.347712E-1
2.576175E-1
1.804638E-1
1.033092E-1
1.033092E-1
1.804638E-1
1.804638E-1
1.804638E-1
1.033092E-1
1.033092E-1
1.804638E-1
1.804638E-1
1.804638E-1
1.804638E-1
1.804638E-1
1.804638E-1
1.033092E-1
1.033092E-1
1.033092E-1
1.033092E-1
1.804638E-1
1.033092E-1
1.033092E-1
1.033092E-1
1.033092E-1
1.804638E-1
1.804638E-1
1.033092E-1
1.033092E-1
1.033092E-1
1.804638E-1
1.804638E-1
1.033092E-1
1.033092E-1
1.033092E-1
1.804638E-1
1.804638E-1
1.804638E-1
1.804638E-1
1.033092E-1
1.804638E-1
1.804638E-1
1.033092E-1
1.033092E-1
1.033092E-1
1.033092E-1
1.033092E-1
1.033092E-1
1.033092E-1
1.033092E-1
1.033092E-1
1.033092E-1
2.615547E-2
2.615547E-2
2.615547E-2
-5.099869E-2
-5.099869E-2
-5.099869E-2
-5.099869E-2
2.615547E-2
2.615547E-2
-5.099869E-2
-5.099869E-2
-5.099869E-2
2.615547E-2
2.615547E-2
2.615547E-2
-1.281529E-1
-1.281529E-1
-5.099869E-2
-5.099869E-2
-5.099869E-2
-5.099869E-2
-1.281529E-1
-1.281529E-1
-2.053065E-1
-2.053065E-1
-1.281529E-1
-1.281529E-1
-1.281529E-1
-1.281529E-1
-1.281529E-1
-2.053065E-1
-2.824612E-1
-2.824612E-1
-2.053065E-1
-2.053065E-1
-2.824612E-1
-3.596149E-1
-4.367690E-1
-4.367690E-1
-3.596149E-1
-2.824612E-1
-2.053065E-1
-2.053065E-1
-2.053065E-1
-2.824612E-1
-3.596149E-1
-3.596149E-1
-3.596149E-1
-3.596149E-1
-2.824612E-1
-2.053065E-1
-2.053065E-1
-2.824612E-1
-2.824612E-1
-2.824612E-1
-3.596149E-1
-4.367690E-1
-4.367690E-1
-3.596149E-1
-2.824612E-1
-2.824612E-1
-3.596149E-1
-3.596149E-1
-3.596149E-1
-3.596149E-1
-4.367690E-1
-4.367690E-1
-4.367690E-1
-4.367690E-1
-3.596149E-1
-4.367690E-1
-4.367690E-1
-3.596149E-1
-3.596149E-1
-3.596149E-1
-4.367690E-1
-4.367690E-1
-5.139232E-1
-5.139232E-1
-5.910769E-1
-5.139232E-1
-5.139232E-1
-4.367690E-1
-3.596149E-1
-2.824612E-1
-2.824612E-1
-2.824612E-1
-2.824612E-1
-2.824612E-1
-3.596149E-1
-4.367690E-1
-4.367690E-1
-4.367690E-1
-4.367690E-1
-4.367690E-1
-5.139232E-1
-5.910769E-1
-5.139232E-1
-5.139232E-1
-5.139232E-1
-5.139232E-1
-5.139232E-1
-5.139232E-1
-5.139232E-1
-5.910769E-1
-5.910769E-1
-5.139232E-1
-4.367690E-1
-4.367690E-1
-4.367690E-1
-5.139232E-1
-4.367690E-1
-4.367690E-1
-4.367690E-1
-4.367690E-1
-5.139232E-1
-5.910769E-1
-5.139232E-1
-4.367690E-1
-4.367690E-1
-5.139232E-1
-5.139232E-1
-5.139232E-1
-5.139232E-1
-5.139232E-1
-5.139232E-1
-5.139232E-1
-5.139232E-1
-5.910769E-1
-5.910769E-1
-6.682310E-1
-6.682310E-1
-7.453852E-1
-7.453852E-1
-6.682310E-1
-5.910769E-1
-5.910769E-1
-5.910769E-1
-5.910769E-1
-5.910769E-1
-5.910769E-1
-5.910769E-1
-6.682310E-1
-7.453852E-1
-7.453852E-1
-6.682310E-1
-5.910769E-1
-5.910769E-1
-6.682310E-1
-7.453852E-1
-6.682310E-1
-5.910769E-1
-5.910769E-1
-6.682310E-1
-7.453852E-1
-7.453852E-1
-7.453852E-1
-6.682310E-1
-7.453852E-1
-7.453852E-1
-7.453852E-1
-6.682310E-1
-5.910769E-1
-5.910769E-1
-6.682310E-1
-6.682310E-1
-5.910769E-1
-5.910769E-1
-5.910769E-1
-5.910769E-1
-6.682310E-1
-7.453852E-1
-7.453852E-1
-8.225393E-1
-8.225393E-1
-8.225393E-1
-7.453852E-1
-6.682310E-1
-5.910769E-1
-5.910769E-1
-5.910769E-1
-6.682310E-1
-6.682310E-1
-7.453852E-1
-8.225393E-1
-8.996935E-1
-8.996935E-1
-8.225393E-1
-7.453852E-1
-5.910769E-1
-5.910769E-1
-5.910769E-1
-6.682310E-1
-7.453852E-1
-7.453852E-1
-8.225393E-1
-8.225393E-1
-8.225393E-1
-8.225393E-1
-7.453852E-1
-6.682310E-1
-6.682310E-1
-6.682310E-1
-6.682310E-1
-6.682310E-1
-7.453852E-1
-7.453852E-1
-7.453852E-1
-8.225393E-1
-8.225393E-1
-8.225393E-1
-8.996935E-1
-8.996935E-1
-8.225393E-1
-7.453852E-1
-7.453852E-1
-7.453852E-1
-8.225393E-1
-8.996935E-1
-9.768472E-1
-8.996935E-1
-8.225393E-1
-7.453852E-1
-7.453852E-1
-8.225393E-1
-8.225393E-1
-7.453852E-1
-7.453852E-1
-7.453852E-1
-7.453852E-1
-6.682310E-1
-6.682310E-1
-6.682310E-1
-6.682310E-1
-6.682310E-1
-6.682310E-1
-6.682310E-1
-5.910769E-1
-6.682310E-1
-6.682310E-1
-6.682310E-1
-6.682310E-1
-6.682310E-1
-6.682310E-1
-6.682310E-1
-6.682310E-1
-5.910769E-1
-5.910769E-1
-5.910769E-1
-5.910769E-1
-6.682310E-1
-6.682310E-1
-6.682310E-1
-6.682310E-1
-5.910769E-1
-5.139232E-1
-5.139232E-1
-5.139232E-1
-4.367690E-1
-4.367690E-1
-4.367690E-1
-5.139232E-1
-5.139232E-1
-5.139232E-1
-5.139232E-1
-5.139232E-1
-4.367690E-1
-3.596149E-1
-4.367690E-1
-5.139232E-1
-5.139232E-1
-4.367690E-1
-3.596149E-1
-2.824612E-1
-4.367690E-1
-4.367690E-1
-3.596149E-1
-2.824612E-1
-2.824612E-1
-2.824612E-1
-3.596149E-1
-4.367690E-1
-5.139232E-1
-5.139232E-1
-5.139232E-1
-4.367690E-1
-4.367690E-1
-4.367690E-1
-4.367690E-1
-3.596149E-1
-2.824612E-1
-2.053065E-1
-2.824612E-1
-3.596149E-1
-3.596149E-1
-3.596149E-1
-3.596149E-1
-3.596149E-1
-2.824612E-1
-2.053065E-1
-2.053065E-1
-2.053065E-1
-2.053065E-1
-2.053065E-1
-2.053065E-1
-2.053065E-1
-2.053065E-1
-2.053065E-1
-2.053065E-1
-1.281529E-1
-5.099869E-2
2.615547E-2
-5.099869E-2
-5.099869E-2
-5.099869E-2
-5.099869E-2
-5.099869E-2
-1.281529E-1
-1.281529E-1
-1.281529E-1
-5.099869E-2
2.615547E-2
1.033092E-1
1.804638E-1
1.804638E-1
1.804638E-1
1.804638E-1
1.804638E-1
1.804638E-1
1.804638E-1
1.804638E-1
1.033092E-1
2.615547E-2
2.615547E-2
1.804638E-1
1.804638E-1
1.804638E-1
1.033092E-1
1.033092E-1
1.033092E-1
1.804638E-1
1.804638E-1
1.804638E-1
1.804638E-1
1.804638E-1
1.804638E-1
1.804638E-1
2.576175E-1
1.804638E-1
1.804638E-1
2.576175E-1
3.347712E-1
4.119258E-1
3.347712E-1
3.347712E-1
3.347712E-1
2.576175E-1
2.576175E-1
1.804638E-1
2.576175E-1
3.347712E-1
3.347712E-1
4.119258E-1
4.119258E-1
4.119258E-1
3.347712E-1
3.347712E-1
2.576175E-1
3.347712E-1
4.119258E-1
4.119258E-1
4.119258E-1
4.119258E-1
4.119258E-1
4.119258E-1
4.119258E-1
4.119258E-1
4.119258E-1
4.890795E-1
5.662341E-1
6.433878E-1
6.433878E-1
5.662341E-1
4.890795E-1
4.890795E-1
4.890795E-1
5.662341E-1
5.662341E-1
5.662341E-1
4.890795E-1
5.662341E-1
5.662341E-1
5.662341E-1
6.433878E-1
6.433878E-1
6.433878E-1
5.662341E-1
5.662341E-1
6.433878E-1
7.205415E-1
7.205415E-1
5.662341E-1
5.662341E-1
6.433878E-1
7.205415E-1
7.205415E-1
7.205415E-1
7.205415E-1
7.976961E-1
7.976961E-1
7.976961E-1
7.976961E-1
7.205415E-1
6.433878E-1
7.205415E-1
7.205415E-1
7.205415E-1
7.205415E-1
7.205415E-1
7.205415E-1
6.433878E-1
7.205415E-1
7.205415E-1
7.976961E-1
8.748498E-1
8.748498E-1
7.205415E-1
7.205415E-1
7.205415E-1
7.976961E-1
8.748498E-1
8.748498E-1
8.748498E-1
8.748498E-1
8.748498E-1
9.520044E-1
9.520044E-1
9.520044E-1
9.520044E-1
9.520044E-1
9.520044E-1
9.520044E-1
9.520044E-1
8.748498E-1
8.748498E-1
8.748498E-1
9.520044E-1
9.520044E-1
9.520044E-1
9.520044E-1
9.520044E-1
9.520044E-1
8.748498E-1
7.976961E-1
7.976961E-1
7.976961E-1
8.748498E-1
8.748498E-1
8.748498E-1
8.748498E-1
8.748498E-1
8.748498E-1
8.748498E-1
8.748498E-1
7.976961E-1
7.205415E-1
7.205415E-1
7.205415E-1
7.205415E-1
7.205415E-1
7.976961E-1
7.976961E-1
7.976961E-1
7.976961E-1
7.205415E-1
7.205415E-1
7.205415E-1
7.205415E-1
7.205415E-1
7.205415E-1
6.433878E-1
6.433878E-1
6.433878E-1
5.662341E-1
5.662341E-1
5.662341E-1
6.433878E-1
7.205415E-1
7.205415E-1
6.433878E-1
6.433878E-1
5.662341E-1
5.662341E-1
5.662341E-1
5.662341E-1
5.662341E-1
6.433878E-1
6.433878E-1
6.433878E-1
5.662341E-1
4.890795E-1
4.890795E-1
4.119258E-1
4.890795E-1
4.890795E-1
5.662341E-1
5.662341E-1
5.662341E-1
4.890795E-1
4.119258E-1
3.347712E-1
4.119258E-1
4.890795E-1
4.890795E-1
4.119258E-1
3.347712E-1
2.576175E-1
2.576175E-1
3.347712E-1
3.347712E-1
3.347712E-1
3.347712E-1
3.347712E-1
2.576175E-1
1.804638E-1
1.804638E-1
1.804638E-1
2.576175E-1
3.347712E-1
3.347712E-1
2.576175E-1
3.347712E-1
3.347712E-1
2.576175E-1
1.804638E-1
1.033092E-1
1.033092E-1
1.033092E-1
1.033092E-1
1.033092E-1
1.804638E-1
1.033092E-1
1.033092E-1
1.033092E-1
1.033092E-1
1.033092E-1
1.033092E-1
1.033092E-1
1.033092E-1
2.615547E-2
-5.099869E-2
2.615547E-2
1.033092E-1
1.804638E-1
2.576175E-1
1.804638E-1
2.615547E-2
-1.281529E-1
-1.281529E-1
-5.099869E-2
1.033092E-1
1.804638E-1
1.033092E-1
1.033092E-1
1.033092E-1
1.033092E-1
1.033092E-1
1.033092E-1
1.033092E-1
1.804638E-1
2.576175E-1
2.576175E-1
1.804638E-1
1.804638E-1
1.804638E-1
1.804638E-1
1.804638E-1
1.033092E-1
1.033092E-1
1.804638E-1
1.804638E-1
1.033092E-1
1.033092E-1
1.033092E-1
1.804638E-1
1.804638E-1
1.804638E-1
1.804638E-1
2.576175E-1
2.576175E-1
1.804638E-1
1.033092E-1
1.033092E-1
1.033092E-1
1.804638E-1
2.576175E-1
2.576175E-1
2.576175E-1
1.804638E-1
1.804638E-1
1.804638E-1
1.804638E-1
1.804638E-1
1.033092E-1
1.804638E-1
1.804638E-1
1.804638E-1
1.804638E-1
1.033092E-1
1.033092E-1
1.033092E-1
1.804638E-1
1.804638E-1
1.804638E-1
1.804638E-1
1.033092E-1
1.033092E-1
1.033092E-1
1.033092E-1
1.033092E-1
1.804638E-1
1.804638E-1
2.576175E-1
3.347712E-1
4.119258E-1
3.347712E-1
2.576175E-1
1.804638E-1
1.804638E-1
1.804638E-1
2.576175E-1
2.576175E-1
3.347712E-1
4.119258E-1
3.347712E-1
3.347712E-1
3.347712E-1
3.347712E-1
4.119258E-1
4.119258E-1
3.347712E-1
3.347712E-1
2.576175E-1
2.576175E-1
1.804638E-1
1.804638E-1
1.804638E-1
1.804638E-1
1.033092E-1
1.804638E-1
2.576175E-1
3.347712E-1
3.347712E-1
1.804638E-1
1.033092E-1
1.033092E-1
1.033092E-1
1.033092E-1
2.615547E-2
2.615547E-2
1.033092E-1
1.033092E-1
1.033092E-1
2.615547E-2
1.033092E-1
1.033092E-1
1.033092E-1
2.615547E-2
1.033092E-1
1.033092E-1
1.804638E-1
1.804638E-1
1.804638E-1
1.804638E-1
1.033092E-1
1.033092E-1
2.615547E-2
2.615547E-2
-5.099869E-2
-5.099869E-2
-5.099869E-2
-5.099869E-2
-5.099869E-2
-5.099869E-2
-1.281529E-1
-2.053065E-1
-2.053065E-1
-2.053065E-1
-2.053065E-1
-2.824612E-1
-2.824612E-1
-2.824612E-1
-2.053065E-1
-2.053065E-1
-2.053065E-1
-2.824612E-1
-2.824612E-1
-2.824612E-1
-2.824612E-1
-2.824612E-1
-2.824612E-1
-2.824612E-1
-3.596149E-1
-4.367690E-1
-4.367690E-1
-3.596149E-1
-3.596149E-1
-3.596149E-1
-3.596149E-1
-4.367690E-1
-4.367690E-1
-4.367690E-1
-4.367690E-1
-4.367690E-1
-4.367690E-1
-4.367690E-1
-4.367690E-1
-4.367690E-1
-5.139232E-1
-5.910769E-1
-6.682310E-1
-5.910769E-1
-5.139232E-1
-4.367690E-1
-5.139232E-1
-5.139232E-1
-5.139232E-1
-5.910769E-1
-6.682310E-1
-6.682310E-1
-6.682310E-1
-6.682310E-1
-7.453852E-1
-8.225393E-1
-7.453852E-1
-7.453852E-1
-7.453852E-1
-8.225393E-1
-8.225393E-1
-8.996935E-1
-8.996935E-1
-8.996935E-1
-8.225393E-1
-8.225393E-1
-8.225393E-1
-8.225393E-1
-8.996935E-1
-8.996935E-1
-8.996935E-1
-8.225393E-1
-8.996935E-1
-8.996935E-1
-8.996935E-1
-8.996935E-1
-8.225393E-1
-8.225393E-1
-8.225393E-1
-8.996935E-1
-9.768472E-1
-8.996935E-1
-7.453852E-1
-6.682310E-1
-7.453852E-1
-8.996935E-1
-9.768472E-1
-9.768472E-1
-8.996935E-1
-8.225393E-1
-8.225393E-1
-8.225393E-1
-8.225393E-1
-8.225393E-1
-8.225393E-1
-8.225393E-1
-8.225393E-1
-8.225393E-1
-8.225393E-1
-8.996935E-1
-8.996935E-1
-9.768472E-1
-9.768472E-1
-9.768472E-1
-8.996935E-1
-8.996935E-1
-9.768472E-1
-1.054001E+0
-1.054001E+0
-9.768472E-1
-9.768472E-1
-1.054001E+0
-1.131156E+0
-1.054001E+0
-9.768472E-1
-9.768472E-1
-9.768472E-1
-1.054001E+0
-1.054001E+0
-1.054001E+0
-1.054001E+0
-1.054001E+0
-1.054001E+0
-1.054001E+0
-1.054001E+0
-9.768472E-1
-9.768472E-1
-8.996935E-1
-8.996935E-1
-8.225393E-1
-8.225393E-1
-8.225393E-1
-8.225393E-1
-8.225393E-1
-8.225393E-1
-8.225393E-1
-8.996935E-1
-8.996935E-1
-8.996935E-1
-8.996935E-1
-8.225393E-1
-7.453852E-1
-7.453852E-1
-7.453852E-1
-8.225393E-1
-8.225393E-1
-8.225393E-1
-8.225393E-1
-7.453852E-1
-7.453852E-1
-7.453852E-1
-8.225393E-1
-7.453852E-1
-6.682310E-1
-5.910769E-1
-5.910769E-1
-5.910769E-1
-5.910769E-1
-5.139232E-1
-5.910769E-1
-5.910769E-1
-6.682310E-1
-7.453852E-1
-6.682310E-1
-5.910769E-1
-5.910769E-1
-5.910769E-1
-6.682310E-1
-6.682310E-1
-6.682310E-1
-6.682310E-1
-6.682310E-1
-6.682310E-1
-5.910769E-1
-5.139232E-1
-4.367690E-1
-4.367690E-1
-5.139232E-1
-5.139232E-1
-5.139232E-1
-5.139232E-1
-4.367690E-1
-3.596149E-1
-3.596149E-1
-5.139232E-1
-5.910769E-1
-5.910769E-1
-5.139232E-1
-5.139232E-1
-4.367690E-1
-4.367690E-1
-4.367690E-1
-4.367690E-1
-4.367690E-1
-4.367690E-1
-3.596149E-1
-3.596149E-1
-3.596149E-1
-4.367690E-1
-3.596149E-1
-3.596149E-1
-2.824612E-1
-2.824612E-1
-2.824612E-1
-3.596149E-1
-4.367690E-1
-3.596149E-1
-3.596149E-1
-2.824612E-1
-2.824612E-1
-2.824612E-1
-2.824612E-1
-2.824612E-1
-3.596149E-1
-3.596149E-1
-2.824612E-1
-2.824612E-1
-2.824612E-1
-2.824612E-1
-2.824612E-1
-2.053065E-1
-2.053065E-1
-2.053065E-1
-2.053065E-1
-1.281529E-1
-1.281529E-1
-5.099869E-2
-1.281529E-1
-1.281529E-1
-1.281529E-1
-1.281529E-1
-5.099869E-2
2.615547E-2
2.615547E-2
2.615547E-2
-5.099869E-2
2.615547E-2
2.615547E-2
1.033092E-1
1.033092E-1
1.033092E-1
2.615547E-2
2.615547E-2
-5.099869E-2
-5.099869E-2
2.615547E-2
2.615547E-2
2.615547E-2
1.033092E-1
1.804638E-1
1.804638E-1
1.033092E-1
2.615547E-2
2.615547E-2
1.033092E-1
1.804638E-1
1.804638E-1
1.804638E-1
2.576175E-1
3.347712E-1
3.347712E-1
2.576175E-1
2.576175E-1
1.804638E-1
1.804638E-1
2.576175E-1
3.347712E-1
3.347712E-1
3.347712E-1
2.576175E-1
3.347712E-1
4.119258E-1
4.119258E-1
4.119258E-1
3.347712E-1
3.347712E-1
3.347712E-1
3.347712E-1
3.347712E-1
2.576175E-1
2.576175E-1
3.347712E-1
4.119258E-1
4.119258E-1
4.119258E-1
3.347712E-1
3.347712E-1
4.119258E-1
4.890795E-1
5.662341E-1
4.890795E-1
4.890795E-1
4.890795E-1
5.662341E-1
5.662341E-1
4.890795E-1
4.890795E-1
4.890795E-1
4.890795E-1
4.890795E-1
5.662341E-1
6.433878E-1
6.433878E-1
7.205415E-1
7.205415E-1
6.433878E-1
5.662341E-1
5.662341E-1
5.662341E-1
6.433878E-1
7.205415E-1
7.205415E-1
7.205415E-1
6.433878E-1
6.433878E-1
5.662341E-1
5.662341E-1
4.890795E-1
4.890795E-1
4.890795E-1
5.662341E-1
5.662341E-1
4.890795E-1
4.119258E-1
4.890795E-1
5.662341E-1
6.433878E-1
5.662341E-1
4.890795E-1
4.890795E-1
4.890795E-1
6.433878E-1
7.205415E-1
7.205415E-1
7.205415E-1
6.433878E-1
5.662341E-1
6.433878E-1
6.433878E-1
7.205415E-1
7.205415E-1
7.205415E-1
7.205415E-1
7.976961E-1
7.976961E-1
8.748498E-1
8.748498E-1
9.520044E-1
9.520044E-1
9.520044E-1
8.748498E-1
7.976961E-1
7.976961E-1
7.976961E-1
7.976961E-1
7.976961E-1
7.205415E-1
7.976961E-1
7.976961E-1
7.205415E-1
7.205415E-1
7.205415E-1
7.976961E-1
8.748498E-1
7.976961E-1
7.976961E-1
7.976961E-1
7.976961E-1
7.976961E-1
7.976961E-1
7.976961E-1
7.976961E-1
8.748498E-1
9.520044E-1
1.029158E+0
1.029158E+0
9.520044E-1
8.748498E-1
8.748498E-1
9.520044E-1
9.520044E-1
9.520044E-1
1.029158E+0
1.029158E+0
1.029158E+0
1.106312E+0
1.106312E+0
1.029158E+0
9.520044E-1
9.520044E-1
1.029158E+0
1.183466E+0
1.183466E+0
1.183466E+0
1.183466E+0
1.106312E+0
1.183466E+0
1.260620E+0
1.260620E+0
1.183466E+0
1.106312E+0
1.106312E+0
1.183466E+0
1.183466E+0
1.260620E+0
1.337774E+0
1.414928E+0
1.414928E+0
1.337774E+0
1.337774E+0
1.337774E+0
1.337774E+0
1.337774E+0
1.414928E+0
1.414928E+0
1.414928E+0
1.337774E+0
1.337774E+0
1.337774E+0
1.414928E+0
1.492082E+0
1.492082E+0
1.492082E+0
1.492082E+0
1.492082E+0
1.492082E+0
1.492082E+0
1.492082E+0
1.414928E+0
1.414928E+0
1.492082E+0
1.492082E+0
1.492082E+0
1.414928E+0
1.414928E+0
1.414928E+0
1.492082E+0
1.492082E+0
1.492082E+0
1.569237E+0
1.569237E+0
1.492082E+0
1.492082E+0
1.492082E+0
1.492082E+0
1.492082E+0
1.492082E+0
1.569237E+0
1.569237E+0
1.646390E+0
1.723544E+0
1.723544E+0
1.723544E+0
1.646390E+0
1.569237E+0
1.569237E+0
1.492082E+0
1.569237E+0
1.646390E+0
1.569237E+0
1.569237E+0
1.569237E+0
1.569237E+0
1.569237E+0
1.569237E+0
1.569237E+0
1.569237E+0
1.646390E+0
1.646390E+0
1.723544E+0
1.800699E+0
1.800699E+0
1.800699E+0
1.723544E+0
1.646390E+0
1.569237E+0
1.569237E+0
1.646390E+0
1.723544E+0
1.723544E+0
1.723544E+0
1.646390E+0
1.723544E+0
1.723544E+0
1.723544E+0
1.646390E+0
1.646390E+0
1.646390E+0
1.646390E+0
1.646390E+0
1.646390E+0
1.646390E+0
1.646390E+0
1.646390E+0
1.723544E+0
1.646390E+0
1.646390E+0
1.646390E+0
1.646390E+0
1.646390E+0
1.569237E+0
1.569237E+0
1.569237E+0
1.569237E+0
1.569237E+0
1.569237E+0
1.492082E+0
1.569237E+0
1.569237E+0
1.569237E+0
1.569237E+0
1.569237E+0
1.569237E+0
1.569237E+0
1.569237E+0
1.492082E+0
1.492082E+0
1.569237E+0
1.646390E+0
1.646390E+0
1.569237E+0
1.492082E+0
1.414928E+0
1.414928E+0
1.414928E+0
1.414928E+0
1.414928E+0
1.414928E+0
1.492082E+0
1.569237E+0
1.569237E+0
1.492082E+0
1.414928E+0
1.414928E+0
1.414928E+0
1.414928E+0
1.337774E+0
1.337774E+0
1.414928E+0
1.414928E+0
1.414928E+0
1.337774E+0
1.260620E+0
1.260620E+0
1.260620E+0
1.260620E+0
1.260620E+0
1.183466E+0
1.183466E+0
1.183466E+0
1.183466E+0
1.106312E+0
1.106312E+0
1.106312E+0
1.106312E+0
1.106312E+0
1.106312E+0
1.029158E+0
1.029158E+0
1.106312E+0
1.029158E+0
1.029158E+0
9.520044E-1
9.520044E-1
1.029158E+0
1.029158E+0
1.029158E+0
1.029158E+0
1.029158E+0
1.029158E+0
1.029158E+0
1.106312E+0
1.106312E+0
1.106312E+0
1.029158E+0
9.520044E-1
9.520044E-1
1.029158E+0
1.029158E+0
1.029158E+0
9.520044E-1
9.520044E-1
1.029158E+0
1.029158E+0
9.520044E-1
9.520044E-1
9.520044E-1
9.520044E-1
1.029158E+0
1.029158E+0
1.029158E+0
1.029158E+0
1.029158E+0
9.520044E-1
8.748498E-1
9.520044E-1
9.520044E-1
9.520044E-1
9.520044E-1
8.748498E-1
8.748498E-1
8.748498E-1
7.976961E-1
7.205415E-1
7.205415E-1
7.976961E-1
8.748498E-1
7.976961E-1
6.433878E-1
5.662341E-1
5.662341E-1
5.662341E-1
6.433878E-1
6.433878E-1
6.433878E-1
5.662341E-1
4.890795E-1
4.119258E-1
4.119258E-1
4.119258E-1
4.890795E-1
4.890795E-1
4.890795E-1
4.119258E-1
4.119258E-1
4.119258E-1
3.347712E-1
4.119258E-1
4.119258E-1
3.347712E-1
2.576175E-1
2.576175E-1
2.576175E-1
2.576175E-1
2.576175E-1
2.576175E-1
2.576175E-1
1.804638E-1
1.804638E-1
1.804638E-1
1.804638E-1
1.804638E-1
1.804638E-1
1.033092E-1
2.615547E-2
1.033092E-1
1.804638E-1
2.576175E-1
1.804638E-1
1.033092E-1
2.615547E-2
2.615547E-2
1.033092E-1
1.033092E-1
1.033092E-1
1.033092E-1
2.615547E-2
1.033092E-1
1.804638E-1
1.804638E-1
1.804638E-1
1.033092E-1
2.615547E-2
1.033092E-1
1.033092E-1
1.033092E-1
1.033092E-1
2.615547E-2
2.615547E-2
2.615547E-2
-5.099869E-2
-5.099869E-2
-5.099869E-2
2.615547E-2
1.033092E-1
1.033092E-1
2.615547E-2
-5.099869E-2
-5.099869E-2
-5.099869E-2
2.615547E-2
2.615547E-2
2.615547E-2
2.615547E-2
2.615547E-2
2.615547E-2
2.615547E-2
-1.281529E-1
-1.281529E-1
-2.053065E-1
-2.053065E-1
-2.053065E-1
-2.824612E-1
-2.053065E-1
-1.281529E-1
-1.281529E-1
-1.281529E-1
-1.281529E-1
-1.281529E-1
-1.281529E-1
-1.281529E-1
-2.053065E-1
-2.053065E-1
-2.824612E-1
-2.824612E-1
-2.053065E-1
-2.053065E-1
-2.053065E-1
-1.281529E-1
-2.053065E-1
-2.053065E-1
-2.824612E-1
-3.596149E-1
-3.596149E-1
-4.367690E-1
-4.367690E-1
-4.367690E-1
-4.367690E-1
-4.367690E-1
-3.596149E-1
-3.596149E-1
-3.596149E-1
-3.596149E-1
-3.596149E-1
-3.596149E-1
-4.367690E-1
-4.367690E-1
-4.367690E-1
-4.367690E-1
-5.139232E-1
-5.139232E-1
-4.367690E-1
-4.367690E-1
-4.367690E-1
-5.139232E-1
-5.910769E-1
-5.139232E-1
-4.367690E-1
-4.367690E-1
-4.367690E-1
-4.367690E-1
-5.139232E-1
-4.367690E-1
-4.367690E-1
-3.596149E-1
-3.596149E-1
-3.596149E-1
-4.367690E-1
-4.367690E-1
-5.139232E-1
-5.910769E-1
-5.910769E-1
-5.910769E-1
-5.910769E-1
-5.910769E-1
-5.910769E-1
-5.910769E-1
-5.910769E-1
-5.139232E-1
-4.367690E-1
-3.596149E-1
-4.367690E-1
-5.139232E-1
-5.139232E-1
-4.367690E-1
-5.139232E-1
-5.139232E-1
-5.139232E-1
-5.139232E-1
-5.139232E-1
-5.139232E-1
-5.139232E-1
-5.139232E-1
-5.139232E-1
-5.910769E-1
-5.910769E-1
-5.139232E-1
-5.139232E-1
-5.910769E-1
-5.910769E-1
-6.682310E-1
-6.682310E-1
-6.682310E-1
-6.682310E-1
-6.682310E-1
-6.682310E-1
-6.682310E-1
-8.225393E-1
-8.996935E-1
-8.996935E-1
-8.225393E-1
-7.453852E-1
-7.453852E-1
-8.225393E-1
-8.225393E-1
-8.225393E-1
-8.225393E-1
-8.225393E-1
-7.453852E-1
-7.453852E-1
-7.453852E-1
-7.453852E-1
-7.453852E-1
-7.453852E-1
-7.453852E-1
-7.453852E-1
-8.225393E-1
-8.225393E-1
-8.225393E-1
-7.453852E-1
-7.453852E-1
-7.453852E-1
-7.453852E-1
-7.453852E-1
-7.453852E-1
-6.682310E-1
-6.682310E-1
-6.682310E-1
-7.453852E-1
-7.453852E-1
-7.453852E-1
-6.682310E-1
-6.682310E-1
-6.682310E-1
-6.682310E-1
-6.682310E-1
-7.453852E-1
-8.225393E-1
-8.225393E-1
-7.453852E-1
-7.453852E-1
-7.453852E-1
-8.225393E-1
-7.453852E-1
-6.682310E-1
-6.682310E-1
-7.453852E-1
-7.453852E-1
-6.682310E-1
-6.682310E-1
-6.682310E-1
-6.682310E-1
-7.453852E-1
-7.453852E-1
-6.682310E-1
-6.682310E-1
-6.682310E-1
-7.453852E-1
-8.225393E-1
-8.225393E-1
-7.453852E-1
-6.682310E-1
-6.682310E-1
-7.453852E-1
-8.225393E-1
-8.225393E-1
-7.453852E-1
-7.453852E-1
-7.453852E-1
-8.225393E-1
-7.453852E-1
-7.453852E-1
-6.682310E-1
-6.682310E-1
-6.682310E-1
-7.453852E-1
-7.453852E-1
-6.682310E-1
-5.910769E-1
-5.910769E-1
-6.682310E-1
-5.910769E-1
-5.910769E-1
-5.910769E-1
-7.453852E-1
-8.225393E-1
-8.225393E-1
-7.453852E-1
-6.682310E-1
-7.453852E-1
-8.225393E-1
-8.996935E-1
-8.225393E-1
-7.453852E-1
-7.453852E-1
-7.453852E-1
-7.453852E-1
-7.453852E-1
-6.682310E-1
-6.682310E-1
-6.682310E-1
-7.453852E-1
-7.453852E-1
-7.453852E-1
-7.453852E-1
-7.453852E-1
-6.682310E-1
-6.682310E-1
-6.682310E-1
-6.682310E-1
-6.682310E-1
-5.910769E-1
-5.910769E-1
-5.910769E-1
-6.682310E-1
-6.682310E-1
-6.682310E-1
-5.910769E-1
-5.910769E-1
-5.910769E-1
-6.682310E-1
-7.453852E-1
-8.225393E-1
-8.225393E-1
-6.682310E-1
-5.910769E-1
-5.139232E-1
-5.910769E-1
-6.682310E-1
-6.682310E-1
-5.910769E-1
-5.910769E-1
-5.139232E-1
-5.139232E-1
-5.139232E-1
-5.139232E-1
-4.367690E-1
-3.596149E-1
-3.596149E-1
-4.367690E-1
-5.139232E-1
-5.910769E-1
-5.910769E-1
-5.910769E-1
-5.910769E-1
-6.682310E-1
-6.682310E-1
-5.139232E-1
-4.367690E-1
-4.367690E-1
-5.139232E-1
-5.139232E-1
-4.367690E-1
-5.139232E-1
-5.910769E-1
-5.910769E-1
-5.139232E-1
-5.139232E-1
-5.139232E-1
-5.139232E-1
-5.910769E-1
-5.139232E-1
-4.367690E-1
-4.367690E-1
-3.596149E-1
-3.596149E-1
-3.596149E-1
-3.596149E-1
-3.596149E-1
-4.367690E-1
-4.367690E-1
-4.367690E-1
-4.367690E-1
-4.367690E-1
-3.596149E-1
-4.367690E-1
-4.367690E-1
-4.367690E-1
-3.596149E-1
-2.824612E-1
-2.824612E-1
-2.824612E-1
-4.367690E-1
-5.139232E-1
-5.139232E-1
-4.367690E-1
-2.824612E-1
-2.824612E-1
-2.824612E-1
-2.824612E-1
-2.053065E-1
-2.053065E-1
-2.824612E-1
-3.596149E-1
-3.596149E-1
-2.824612E-1
-2.824612E-1
-3.596149E-1
-3.596149E-1
-3.596149E-1
-4.367690E-1
-5.139232E-1
-5.910769E-1
-4.367690E-1
-3.596149E-1
-2.824612E-1
-2.824612E-1
-3.596149E-1
-4.367690E-1
-3.596149E-1
-3.596149E-1
-2.824612E-1
-2.053065E-1
-2.053065E-1
-2.824612E-1
-2.824612E-1
-2.824612E-1
-2.824612E-1
-2.824612E-1
-2.824612E-1
-3.596149E-1
-2.824612E-1
-2.824612E-1
-2.824612E-1
-2.824612E-1
-3.596149E-1
-2.824612E-1
-2.824612E-1
-2.824612E-1
-2.824612E-1
-2.824612E-1
-2.824612E-1
-3.596149E-1
-3.596149E-1
-2.824612E-1
-2.824612E-1
-3.596149E-1
-4.367690E-1
-4.367690E-1
-3.596149E-1
-2.824612E-1
-2.053065E-1
-2.824612E-1
-3.596149E-1
-3.596149E-1
-2.824612E-1
-2.053065E-1
-2.053065E-1
-2.053065E-1
-2.824612E-1
-2.824612E-1
-2.053065E-1
-2.053065E-1
-2.053065E-1
-2.824612E-1
-2.824612E-1
-2.053065E-1
-1.281529E-1
-1.281529E-1
-1.281529E-1
-2.053065E-1
-2.053065E-1
-2.053065E-1
-1.281529E-1
-1.281529E-1
-1.281529E-1
-2.053065E-1
-2.824612E-1
-2.824612E-1
-2.824612E-1
-2.053065E-1
-2.053065E-1
-2.824612E-1
-2.053065E-1
-2.053065E-1
-2.053065E-1
-2.053065E-1
-2.053065E-1
-1.281529E-1
-2.053065E-1
-2.824612E-1
-2.824612E-1
-2.824612E-1
-2.053065E-1
-1.281529E-1
-1.281529E-1
-5.099869E-2
-1.281529E-1
-5.099869E-2
2.615547E-2
1.804638E-1
2.576175E-1
4.119258E-1
7.976961E-1
1.414928E+0
1.800699E+0
1.955007E+0
1.955007E+0
2.032161E+0
1.955007E+0
1.337774E+0
2.576175E-1
-8.225393E-1
-1.671234E+0
-2.365620E+0
-2.905699E+0
-3.137161E+0
-2.674236E+0
-1.671234E+0
-6.682310E-1
2.576175E-1
9.520044E-1
1.414928E+0
1.569237E+0
1.337774E+0
7.205415E-1
-5.099869E-2
-7.453852E-1
-1.362618E+0
-1.902696E+0
-2.211312E+0
-2.134159E+0
-1.825542E+0
-1.516926E+0
-1.131156E+0
-6.682310E-1
-2.053065E-1
1.033092E-1
1.804638E-1
1.033092E-1
1.033092E-1
1.804638E-1
2.576175E-1
2.576175E-1
1.033092E-1
-1.281529E-1
-5.139232E-1
-8.225393E-1
-1.131156E+0
-1.362618E+0
-1.439771E+0
-1.285464E+0
-9.768472E-1
-5.910769E-1
-1.281529E-1
3.347712E-1
7.976961E-1
1.029158E+0
1.106312E+0
8.748498E-1
4.119258E-1
-5.099869E-2
-5.910769E-1
-9.768472E-1
-1.285464E+0
-1.362618E+0
-1.208310E+0
-9.768472E-1
-6.682310E-1
-3.596149E-1
-5.099869E-2
1.804638E-1
4.119258E-1
4.119258E-1
3.347712E-1
1.804638E-1
2.615547E-2
-2.053065E-1
-4.367690E-1
-5.139232E-1
-5.910769E-1
-5.910769E-1
-6.682310E-1
-7.453852E-1
-7.453852E-1
-6.682310E-1
-4.367690E-1
-1.281529E-1
2.615547E-2
2.576175E-1
4.890795E-1
4.890795E-1
4.119258E-1
2.576175E-1
1.033092E-1
-5.099869E-2
-2.053065E-1
-4.367690E-1
-5.139232E-1
-5.139232E-1
-5.139232E-1
-5.139232E-1
-4.367690E-1
-2.053065E-1
2.615547E-2
1.804638E-1
2.576175E-1
2.576175E-1
2.576175E-1
3.347712E-1
3.347712E-1
2.615547E-2
-2.824612E-1
-4.367690E-1
-4.367690E-1
-3.596149E-1
-4.367690E-1
-5.139232E-1
-4.367690E-1
-2.824612E-1
-1.281529E-1
2.615547E-2
1.804638E-1
2.576175E-1
2.576175E-1
3.347712E-1
2.576175E-1
2.576175E-1
1.804638E-1
1.033092E-1
-5.099869E-2
-1.281529E-1
-2.053065E-1
-2.824612E-1
-2.053065E-1
-1.281529E-1
2.615547E-2
1.804638E-1
2.576175E-1
3.347712E-1
4.119258E-1
4.890795E-1
4.890795E-1
4.119258E-1
3.347712E-1
2.576175E-1
1.804638E-1
1.033092E-1
2.615547E-2
-5.099869E-2
-1.281529E-1
-2.053065E-1
-1.281529E-1
2.615547E-2
1.804638E-1
2.576175E-1
4.119258E-1
5.662341E-1
6.433878E-1
6.433878E-1
5.662341E-1
4.890795E-1
4.119258E-1
2.576175E-1
2.576175E-1
2.576175E-1
1.804638E-1
2.576175E-1
3.347712E-1
4.119258E-1
4.890795E-1
4.119258E-1
3.347712E-1
3.347712E-1
4.890795E-1
7.205415E-1
7.205415E-1
5.662341E-1
2.576175E-1
1.804638E-1
3.347712E-1
4.119258E-1
3.347712E-1
2.576175E-1
1.804638E-1
1.804638E-1
2.576175E-1
3.347712E-1
2.576175E-1
2.576175E-1
3.347712E-1
4.890795E-1
6.433878E-1
6.433878E-1
4.119258E-1
2.576175E-1
2.576175E-1
3.347712E-1
3.347712E-1
1.804638E-1
1.033092E-1
1.033092E-1
1.804638E-1
1.804638E-1
1.804638E-1
2.576175E-1
3.347712E-1
4.119258E-1
4.890795E-1
5.662341E-1
6.433878E-1
5.662341E-1
4.119258E-1
3.347712E-1
2.576175E-1
2.576175E-1
3.347712E-1
3.347712E-1
2.576175E-1
2.576175E-1
3.347712E-1
4.890795E-1
5.662341E-1
5.662341E-1
4.119258E-1
4.119258E-1
4.119258E-1
4.119258E-1
4.119258E-1
3.347712E-1
2.576175E-1
1.033092E-1
2.615547E-2
1.033092E-1
1.033092E-1
1.804638E-1
1.804638E-1
3.347712E-1
4.119258E-1
4.119258E-1
4.119258E-1
4.119258E-1
3.347712E-1
3.347712E-1
4.119258E-1
4.119258E-1
4.119258E-1
2.576175E-1
1.804638E-1
1.033092E-1
1.033092E-1
1.033092E-1
1.033092E-1
1.033092E-1
1.804638E-1
2.576175E-1
2.576175E-1
2.576175E-1
4.119258E-1
3.347712E-1
2.576175E-1
2.576175E-1
1.804638E-1
1.804638E-1
1.033092E-1
1.804638E-1
1.804638E-1
2.576175E-1
2.576175E-1
2.576175E-1
2.576175E-1
3.347712E-1
4.119258E-1
3.347712E-1
2.576175E-1
1.033092E-1
-5.099869E-2
-5.099869E-2
-5.099869E-2
2.615547E-2
-5.099869E-2
-2.053065E-1
-2.824612E-1
-2.053065E-1
-1.281529E-1
-1.281529E-1
-5.099869E-2
-5.099869E-2
-5.099869E-2
-1.281529E-1
-1.281529E-1
-1.281529E-1
-1.281529E-1
-2.053065E-1
-2.824612E-1
-2.824612E-1
-2.053065E-1
-2.053065E-1
-1.281529E-1
-1.281529E-1
-5.099869E-2
-5.099869E-2
-5.099869E-2
-1.281529E-1
-1.281529E-1
-2.053065E-1
-2.053065E-1
-2.053065E-1
-2.824612E-1
-2.824612E-1
-2.824612E-1
-2.824612E-1
-2.053065E-1
-1.281529E-1
-1.281529E-1
-2.053065E-1
-2.824612E-1
-2.053065E-1
-1.281529E-1
-1.281529E-1
-1.281529E-1
-2.053065E-1
-2.824612E-1
-3.596149E-1
-3.596149E-1
-2.824612E-1
-3.596149E-1
-4.367690E-1
-4.367690E-1
-3.596149E-1
-2.053065E-1
-2.053065E-1
-2.053065E-1
-2.824612E-1
-2.824612E-1
-2.824612E-1
-3.596149E-1
-4.367690E-1
-4.367690E-1
-4.367690E-1
-5.139232E-1
-5.910769E-1
-6.682310E-1
-5.910769E-1
-5.139232E-1
-3.596149E-1
-2.824612E-1
-3.596149E-1
-4.367690E-1
-3.596149E-1
-2.824612E-1
-2.053065E-1
-2.053065E-1
-2.824612E-1
-2.824612E-1
-2.053065E-1
-1.281529E-1
-5.099869E-2
-5.099869E-2
-5.099869E-2
-1.281529E-1
-1.281529E-1
-1.281529E-1
-1.281529E-1
-5.099869E-2
-5.099869E-2
2.615547E-2
2.615547E-2
-5.099869E-2
-1.281529E-1
-1.281529E-1
-5.099869E-2
1.033092E-1
1.804638E-1
1.804638E-1
-5.099869E-2
-2.053065E-1
-2.053065E-1
-2.053065E-1
-1.281529E-1
-1.281529E-1
-1.281529E-1
-5.099869E-2
1.033092E-1
2.576175E-1
2.576175E-1
2.576175E-1
1.804638E-1
2.576175E-1
3.347712E-1
4.890795E-1
6.433878E-1
6.433878E-1
4.890795E-1
3.347712E-1
4.119258E-1
5.662341E-1
6.433878E-1
5.662341E-1
4.890795E-1
4.119258E-1
4.890795E-1
4.890795E-1
4.890795E-1
4.890795E-1
4.890795E-1
4.890795E-1
4.890795E-1
4.119258E-1
4.119258E-1
4.119258E-1
4.119258E-1
3.347712E-1
3.347712E-1
3.347712E-1
4.119258E-1
4.119258E-1
4.119258E-1
3.347712E-1
3.347712E-1
3.347712E-1
3.347712E-1
3.347712E-1
2.576175E-1
1.804638E-1
1.804638E-1
2.576175E-1
3.347712E-1
3.347712E-1
2.576175E-1
1.804638E-1
1.804638E-1
1.804638E-1
2.576175E-1
2.576175E-1
2.576175E-1
2.576175E-1
2.576175E-1
2.576175E-1
1.804638E-1
1.033092E-1
2.615547E-2
2.615547E-2
-5.099869E-2
-1.281529E-1
-2.053065E-1
-1.281529E-1
-5.099869E-2
2.615547E-2
-5.099869E-2
-1.281529E-1
-5.099869E-2
1.033092E-1
1.033092E-1
1.804638E-1
2.576175E-1
3.347712E-1
4.890795E-1
4.890795E-1
3.347712E-1
1.804638E-1
2.615547E-2
1.033092E-1
1.033092E-1
1.804638E-1
1.804638E-1
2.615547E-2
-1.281529E-1
-1.281529E-1
2.615547E-2
1.804638E-1
2.576175E-1
3.347712E-1
3.347712E-1
3.347712E-1
2.576175E-1
1.033092E-1
-5.099869E-2
-2.053065E-1
-2.824612E-1
-2.053065E-1
-2.824612E-1
-3.596149E-1
-3.596149E-1
-2.053065E-1
-1.281529E-1
2.615547E-2
1.033092E-1
2.576175E-1
3.347712E-1
2.576175E-1
1.804638E-1
2.615547E-2
-5.099869E-2
-1.281529E-1
-1.281529E-1
-2.053065E-1
-2.824612E-1
-4.367690E-1
-5.139232E-1
-5.139232E-1
-2.824612E-1
-5.099869E-2
2.576175E-1
4.119258E-1
4.119258E-1
4.119258E-1
4.119258E-1
2.576175E-1
1.804638E-1
-5.099869E-2
-2.053065E-1
-3.596149E-1
-4.367690E-1
-4.367690E-1
-2.824612E-1
-5.099869E-2
1.033092E-1
1.033092E-1
-5.099869E-2
-4.367690E-1
-7.453852E-1
-6.682310E-1
-3.596149E-1
-2.053065E-1
-2.053065E-1
-3.596149E-1
-5.139232E-1
-7.453852E-1
-9.768472E-1
-1.208310E+0
-1.285464E+0
-1.208310E+0
-1.131156E+0
-1.054001E+0
-1.131156E+0
-1.131156E+0
-1.131156E+0
-1.131156E+0
-1.285464E+0
-1.516926E+0
-1.671234E+0
-1.902696E+0
-2.288467E+0
-2.905699E+0
-3.291469E+0
-2.982853E+0
-2.211312E+0
-1.362618E+0
-5.139232E-1
7.976961E-1
2.340777E+0
3.112318E+0
2.572239E+0
1.029158E+0
-8.225393E-1
-2.288467E+0
-3.600086E+0
-4.757395E+0
-5.297474E+0
-4.988858E+0
-3.754393E+0
-2.057004E+0
-2.053065E-1
1.569237E+0
3.189472E+0
4.346782E+0
4.886861E+0
4.578244E+0
3.575242E+0
2.340777E+0
1.183466E+0
2.615547E-2
-8.996935E-1
-1.208310E+0
-8.996935E-1
-5.099869E-2
9.520044E-1
1.877852E+0
2.572239E+0
2.958009E+0
3.035163E+0
2.958009E+0
2.803701E+0
2.572239E+0
2.340777E+0
2.032161E+0
1.723544E+0
1.414928E+0
1.183466E+0
8.748498E-1
4.890795E-1
-1.281529E-1
-7.453852E-1
-1.131156E+0
-1.131156E+0
-6.682310E-1
2.576175E-1
1.492082E+0
2.495085E+0
3.343780E+0
4.192474E+0
4.115320E+0
2.495085E+0
-5.139232E-1
-3.214315E+0
-4.834550E+0
-5.837553E+0
-6.686247E+0
-6.763401E+0
-5.374629E+0
-3.291469E+0
-1.439771E+0
-2.053065E-1
8.748498E-1
1.800699E+0
2.495085E+0
2.495085E+0
1.723544E+0
4.890795E-1
-8.225393E-1
-2.211312E+0
-3.445777E+0
-4.217317E+0
-4.294471E+0
-3.831547E+0
-3.214315E+0
-2.442774E+0
-1.748388E+0
-1.285464E+0
-9.768472E-1
-7.453852E-1
-4.367690E-1
2.615547E-2
4.890795E-1
7.976961E-1
8.748498E-1
6.433878E-1
-5.099869E-2
-8.996935E-1
-1.825542E+0
-2.442774E+0
-2.751391E+0
-2.828544E+0
-2.751391E+0
-2.442774E+0
-1.748388E+0
-8.225393E-1
1.033092E-1
9.520044E-1
1.569237E+0
2.032161E+0
1.955007E+0
1.337774E+0
4.119258E-1
-5.139232E-1
-1.362618E+0
-2.057004E+0
-2.288467E+0
-2.211312E+0
-1.902696E+0
-1.439771E+0
-8.996935E-1
-4.367690E-1
2.615547E-2
4.119258E-1
7.205415E-1
8.748498E-1
7.976961E-1
5.662341E-1
1.033092E-1
-3.596149E-1
-8.996935E-1
-1.362618E+0
-1.671234E+0
-1.748388E+0
-1.748388E+0
-1.594080E+0
-1.285464E+0
-8.996935E-1
-2.824612E-1
5.662341E-1
1.337774E+0
1.877852E+0
2.109315E+0
1.955007E+0
1.106312E+0
-2.053065E-1
-1.285464E+0
-1.979850E+0
-2.288467E+0
-2.828544E+0
-3.368623E+0
-3.522931E+0
-3.445777E+0
-3.368623E+0
-3.137161E+0
-2.365620E+0
-1.208310E+0
-2.053065E-1
-1.281529E-1
-8.225393E-1
-1.748388E+0
-2.365620E+0
-2.905699E+0
-3.214315E+0
-3.522931E+0
-3.368623E+0
-2.751391E+0
-2.365620E+0
-2.134159E+0
-1.054001E+0
4.119258E-1
4.890795E-1
-1.825542E+0
-3.985855E+0
-3.137161E+0
-1.671234E+0
-2.597083E+0
-4.988858E+0
-6.223323E+0
-5.143166E+0
-3.368623E+0
-1.979850E+0
2.615547E-2
2.495085E+0
2.726547E+0
-8.996935E-1
-6.069015E+0
-9.078022E+0
-9.155176E+0
-8.769405E+0
-9.155176E+0
-9.309486E+0
-7.997865E+0
-5.143166E+0
-1.362618E+0
2.958009E+0
6.815712E+0
8.667409E+0
7.587253E+0
4.886861E+0
2.726547E+0
1.800699E+0
3.347712E-1
-2.674236E+0
-6.069015E+0
-8.229328E+0
-8.692253E+0
-8.383636E+0
-8.306482E+0
-7.997865E+0
-5.837553E+0
-1.979850E+0
1.337774E+0
2.880855E+0
3.575242E+0
3.729550E+0
2.726547E+0
2.615547E-2
-3.214315E+0
-6.069015E+0
-9.695257E+0
-1.432450E+1
-1.694774E+1
-1.594474E+1
-1.332150E+1
-1.077541E+1
-7.380634E+0
-2.828544E+0
1.646390E+0
5.118323E+0
7.355790E+0
8.204485E+0
7.664407E+0
5.812709E+0
2.726547E+0
-1.439771E+0
-5.914707E+0
-9.618101E+0
-1.154695E+1
-1.123834E+1
-9.463793E+0
-8.460791E+0
-8.769405E+0
-8.229328E+0
-5.837553E+0
-2.905699E+0
-8.996935E-1
7.205415E-1
2.958009E+0
4.809707E+0
4.886861E+0
2.649393E+0
-8.225393E-1
-4.063010E+0
-7.534941E+0
-1.177842E+1
-1.579042E+1
-1.733351E+1
-1.586758E+1
-1.332150E+1
-1.100687E+1
-9.155176E+0
-7.149171E+0
-4.680242E+0
-2.519929E+0
-1.516926E+0
-1.516926E+0
-1.748388E+0
-1.902696E+0
-2.597083E+0
-3.908701E+0
-6.146169E+0
-9.386641E+0
-1.285857E+1
-1.525035E+1
-1.656197E+1
-1.717920E+1
-1.617620E+1
-1.301288E+1
-9.000870E+0
-5.683245E+0
-3.677240E+0
-2.751391E+0
-2.442774E+0
-2.057004E+0
-1.671234E+0
-1.748388E+0
-2.288467E+0
-3.291469E+0
-4.757395E+0
-6.686247E+0
-8.537945E+0
-9.849564E+0
-1.023533E+1
-9.849564E+0
-8.537945E+0
-6.531939E+0
-4.525934E+0
-3.291469E+0
-2.828544E+0
-2.442774E+0
-1.671234E+0
-8.225393E-1
-6.682310E-1
-1.516926E+0
-2.828544E+0
-3.754393E+0
-3.831547E+0
-3.522931E+0
-3.677240E+0
-4.448781E+0
-5.220321E+0
-5.528936E+0
-5.528936E+0
-5.606090E+0
-5.837553E+0
-5.760398E+0
-5.991860E+0
-5.837553E+0
-4.525934E+0
-3.060007E+0
-2.519929E+0
-2.674236E+0
-2.828544E+0
-3.137161E+0
-4.371625E+0
-6.454786E+0
-7.843558E+0
-7.920712E+0
-7.226327E+0
-6.917710E+0
-7.689251E+0
-9.463793E+0
-1.162411E+1
-1.278142E+1
-1.177842E+1
-9.309486E+0
-7.072017E+0
-5.760398E+0
-4.140164E+0
-2.057004E+0
-4.367690E-1
4.890795E-1
9.520044E-1
1.492082E+0
1.723544E+0
4.890795E-1
-1.902696E+0
-3.522931E+0
-2.982853E+0
-1.594080E+0
-1.594080E+0
-3.522931E+0
-5.606090E+0
-6.223323E+0
-5.606090E+0
-5.297474E+0
-5.914707E+0
-6.300477E+0
-5.760398E+0
-4.680242E+0
-4.217317E+0
-4.757395E+0
-5.837553E+0
-6.917710E+0
-8.075020E+0
-1.046680E+1
-1.447881E+1
-1.841366E+1
-2.034251E+1
-1.972528E+1
-1.741066E+1
-1.440165E+1
-1.131549E+1
-8.769405E+0
-7.843558E+0
-8.923716E+0
-1.100687E+1
-1.185557E+1
-1.069826E+1
-8.460791E+0
-7.226327E+0
-7.534941E+0
-8.306482E+0
-9.386641E+0
-1.123834E+1
-1.347581E+1
-1.501889E+1
-1.555896E+1
-1.525035E+1
-1.393873E+1
-1.154695E+1
-7.843558E+0
-4.140164E+0
-2.288467E+0
1.955007E+0
9.284641E+0
6.198480E+0
-9.540947E+0
-2.342868E+1
-2.898377E+1
-3.052685E+1
-3.083546E+1
-2.558899E+1
-1.139265E+1
5.581247E+0
1.723151E+1
2.263229E+1
2.456114E+1
2.317237E+1
1.808020E+1
1.121349E+1
6.198480E+0
5.735555E+0
9.207487E+0
1.291088E+1
1.329665E+1
9.361795E+0
3.035163E+0
-4.834550E+0
-1.401588E+1
-2.296575E+1
-2.875230E+1
-2.798077E+1
-1.972528E+1
-7.072017E+0
3.883858E+0
7.741561E+0
2.649393E+0
-9.463793E+0
-2.389160E+1
-3.546471E+1
-4.171419E+1
-4.225427E+1
-3.554186E+1
-2.389160E+1
-1.540466E+1
-1.579042E+1
-2.234852E+1
-2.859800E+1
-3.145270E+1
-3.446170E+1
-4.047972E+1
-4.564904E+1
-4.564904E+1
-4.155988E+1
-3.785648E+1
-3.831941E+1
-4.240857E+1
-4.719212E+1
-5.050975E+1
-5.328730E+1
-5.668207E+1
-5.953677E+1
-6.061693E+1
-5.992255E+1
-5.783939E+1
-5.436746E+1
-4.981537E+1
-4.642059E+1
-4.672920E+1
-5.097268E+1
-5.706784E+1
-6.216001E+1
-6.478325E+1
-6.401171E+1
-5.915101E+1
-5.089552E+1
-4.325727E+1
-3.824226E+1
-3.446170E+1
-3.230140E+1
-3.399878E+1
-3.885949E+1
-4.364304E+1
-4.696066E+1
-5.050975E+1
-5.575622E+1
-6.262294E+1
-6.702071E+1
-6.655779E+1
-6.200570E+1
-5.621915E+1
-5.691354E+1
-6.478325E+1
-7.072411E+1
-6.756080E+1
-5.791654E+1
-5.058690E+1
-5.043259E+1
-5.513899E+1
-5.884238E+1
-5.845662E+1
-5.675923E+1
-5.683638E+1
-5.837946E+1
-5.891954E+1
-5.776223E+1
-5.652777E+1
-5.675923E+1
-5.722215E+1
-5.560191E+1
-5.182137E+1
-4.827228E+1
-4.557189E+1
-4.279434E+1
-3.963103E+1
-3.716210E+1
-3.569617E+1
-3.446170E+1
-3.191562E+1
-2.713207E+1
-2.088260E+1
-1.563612E+1
-1.370727E+1
-1.617620E+1
-2.219421E+1
-3.122124E+1
-4.287149E+1
-5.475322E+1
-6.231432E+1
-6.239148E+1
-5.498468E+1
-4.256288E+1
-2.759500E+1
-1.293573E+1
-2.905699E+0
-8.225393E-1
-5.760398E+0
-1.417019E+1
-2.366014E+1
-3.253286E+1
-3.839656E+1
-3.901379E+1
-3.438455E+1
-2.744069E+1
-2.142267E+1
-1.733351E+1
-1.432450E+1
-1.208703E+1
-1.100687E+1
-1.077541E+1
-1.046680E+1
-1.008103E+1
-1.008103E+1
-1.123834E+1
-1.332150E+1
-1.555896E+1
-1.656197E+1
-1.478742E+1
-1.000387E+1
-4.063010E+0
-1.054001E+0
-3.368623E+0
-7.997865E+0
-1.008103E+1
-8.075020E+0
-3.908701E+0
-5.910769E-1
-5.099869E-2
-1.902696E+0
-4.834550E+0
-7.534941E+0
-7.534941E+0
-4.140164E+0
3.347712E-1
4.655398E+0
8.050177E+0
8.590255E+0
5.504093E+0
-1.979850E+0
-1.432450E+1
-2.643769E+1
-3.214709E+1
-2.844369E+1
-1.609904E+1
-2.674236E+0
2.576175E-1
-9.772409E+0
-2.234852E+1
-2.713207E+1
-2.489461E+1
-2.265714E+1
-2.381445E+1
-2.705492E+1
-2.998677E+1
-3.137555E+1
-3.145270E+1
-3.014108E+1
-2.774930E+1
-2.620622E+1
-2.836654E+1
-3.407594E+1
-3.839656E+1
-3.716210E+1
-3.299578E+1
-3.068116E+1
-3.044970E+1
-2.952385E+1
-2.674630E+1
-2.404591E+1
-2.296575E+1
-2.288860E+1
-2.327437E+1
-2.435453E+1
-2.605191E+1
-2.697776E+1
-2.566615E+1
-2.265714E+1
-2.011105E+1
-1.949382E+1
-2.003390E+1
-2.111406E+1
-2.350583E+1
-2.782646E+1
-3.145270E+1
-3.122124E+1
-2.813508E+1
-2.597476E+1
-2.713207E+1
-3.137555E+1
-3.631340E+1
-3.770218E+1
-3.361301E+1
-2.882946E+1
-2.929239E+1
-3.237855E+1
-3.145270E+1
-2.659200E+1
-2.443168E+1
-2.828938E+1
-3.399878E+1
-3.577333E+1
-3.369017E+1
-3.237855E+1
-3.415309E+1
-3.615910E+1
-3.585048E+1
-3.515609E+1
-3.770218E+1
-4.395165E+1
-5.027829E+1
-5.305584E+1
-5.143560E+1
-4.850375E+1
-4.788651E+1
-5.128129E+1
-5.691354E+1
-6.177424E+1
-6.617202E+1
-7.118704E+1
-7.465897E+1
-7.303873E+1
-6.663495E+1
-6.069408E+1
-6.030831E+1
-6.632633E+1
-7.535336E+1
-8.198860E+1
-8.222006E+1
-7.743651E+1
-7.303873E+1
-7.357881E+1
-7.820805E+1
-8.222006E+1
-8.276014E+1
-8.090845E+1
-7.959683E+1
-7.975114E+1
-8.067698E+1
-8.152568E+1
-8.198860E+1
-8.144852E+1
-7.990544E+1
-7.789945E+1
-7.743651E+1
-7.905675E+1
-8.183430E+1
-8.468900E+1
-8.708077E+1
-8.800662E+1
-8.654069E+1
-8.453469E+1
-8.592346E+1
-8.962685E+1
-9.062986E+1
-8.700361E+1
-8.276014E+1
-8.222006E+1
-8.407177E+1
-8.384029E+1
-7.913390E+1
-7.273012E+1
-7.033834E+1
-7.357881E+1
-7.905675E+1
-8.198860E+1
-8.098560E+1
-7.712789E+1
-7.242150E+1
-6.879527E+1
-6.694356E+1
-6.632633E+1
-6.594056E+1
-6.624918E+1
-6.871811E+1
-7.164996E+1
-7.157281E+1
-6.740649E+1
-6.216001E+1
-5.961393E+1
-5.999970E+1
-6.138847E+1
-6.216001E+1
-6.231432E+1
-6.285440E+1
-6.393456E+1
-6.408887E+1
-6.185140E+1
-5.629630E+1
-4.881236E+1
-4.387450E+1
-4.564904E+1
-5.182137E+1
-5.537045E+1
-5.405883E+1
-5.020113E+1
-4.557189E+1
-4.109695E+1
-4.001680E+1
-4.395165E+1
-4.865805E+1
-5.174421E+1
-5.390453E+1
-4.950675E+1
-3.646772E+1
-2.844369E+1
-3.700779E+1
-5.182137E+1
-5.583338E+1
-4.734643E+1
-3.839656E+1
-3.801079E+1
-4.480035E+1
-5.081836E+1
-4.811798E+1
-4.017111E+1
-3.916810E+1
-4.595766E+1
-5.058690E+1
-4.696066E+1
-4.287149E+1
-4.140558E+1
-3.777933E+1
-3.515609E+1
-3.531040E+1
-3.947672E+1
-4.896667E+1
-5.591053E+1
-5.344161E+1
-4.804082E+1
-4.919813E+1
-5.336445E+1
-5.382737E+1
-5.552476E+1
-6.115701E+1
-6.416602E+1
-6.239148E+1
-6.030831E+1
-5.791654E+1
-5.274722E+1
-4.557189E+1
-3.654487E+1
-2.759500E+1
-2.489461E+1
-2.998677E+1
-3.723925E+1
-4.101980E+1
-4.109695E+1
-4.063403E+1
-3.862803E+1
-3.222424E+1
-2.358299E+1
-1.995675E+1
-2.597476E+1
-3.700779E+1
-4.364304E+1
-4.186850E+1
-3.415309E+1
-2.443168E+1
-1.679343E+1
-1.609904E+1
-2.366014E+1
-3.369017E+1
-3.909095E+1
-3.777933E+1
-3.037254E+1
-1.903090E+1
-6.300477E+0
6.198480E+0
1.537981E+1
1.831167E+1
1.638281E+1
1.460827E+1
1.661428E+1
2.479261E+1
3.937472E+1
5.495984E+1
6.290671E+1
6.267525E+1
6.128647E+1
6.282955E+1
6.468125E+1
6.336963E+1
5.804600E+1
5.195083E+1
5.040775E+1
5.573138E+1
6.383256E+1
6.846181E+1
6.622434E+1
6.275240E+1
6.715019E+1
8.049783E+1
9.322825E+1
9.770319E+1
9.886050E+1
1.058815E+2
1.193835E+2
1.313424E+2
1.336570E+2
1.263273E+2
1.175318E+2
1.139827E+2
1.149857E+2
1.159115E+2
1.147542E+2
1.115909E+2
1.068845E+2
1.025639E+2
9.886050E+1
9.361402E+1
8.875331E+1
8.667016E+1
7.964914E+1
5.712016E+1
2.348099E+1
-4.911705E+0
-1.879944E+1
-1.949382E+1
-1.062111E+1
6.970020E+0
3.659718E+1
9.021925E+1
1.760917E+2
2.736916E+2
3.280852E+2
2.848018E+2
1.454616E+2
-1.200988E+1
-8.160284E+1
-1.640766E+1
1.261730E+2
2.324142E+2
2.302539E+2
1.437642E+2
6.028347E+1
5.048490E+1
1.126711E+2
1.905967E+2
2.330314E+2
2.284793E+2
1.969233E+2
1.659845E+2
1.490106E+2
1.424526E+2
1.423754E+2
1.530998E+2
1.764003E+2
2.035586E+2
2.229242E+2
2.266276E+2
2.142830E+2
1.946858E+2
1.821869E+2
1.860446E+2
2.029413E+2
2.189894E+2
2.216126E+2
2.110425E+2
1.990065E+2
1.973862E+2
2.091908E+2
2.267048E+2
2.385865E+2
2.371977E+2
2.253932E+2
2.152860E+2
2.165976E+2
2.265505E+2
2.349603E+2
2.346516E+2
2.267819E+2
2.224613E+2
2.277849E+2
2.277078E+2
2.129713E+2
2.041758E+2
2.107339E+2
2.117369E+2
2.024784E+2
2.020155E+2
2.130485E+2
2.233871E+2
2.237729E+2
2.102710E+2
1.970005E+2
2.016297E+2
2.131257E+2
2.095766E+2
1.958431E+2
1.904424E+2
1.963832E+2
2.027870E+2
2.004724E+2
1.909053E+2
1.845015E+2
1.840386E+2
1.814153E+2
1.754745E+2
1.759374E+2
1.841157E+2
1.888221E+2
1.841929E+2
1.758602E+2
1.704595E+2
1.700737E+2
1.709995E+2
1.714625E+2
1.747029E+2
1.771719E+2
1.751659E+2
1.728512E+2
1.753202E+2
1.791007E+2
1.748573E+2
1.622811E+2
1.514024E+2
1.453073E+2
1.368203E+2
1.240127E+2
1.159887E+2
1.210809E+2
1.397522E+2
1.655988E+2
1.888993E+2
2.060275E+2
2.186036E+2
2.240815E+2
2.141287E+2
1.878191E+2
1.589635E+2
1.453073E+2
1.518653E+2
1.685306E+2
1.799494E+2
1.778662E+2
1.679905E+2
1.659074E+2
1.784835E+2
1.879734E+2
1.712310E+2
1.401379E+2
1.294907E+2
1.397522E+2
1.399836E+2
1.328854E+2
1.497050E+2
1.854274E+2
2.071076E+2
2.006267E+2
1.755516E+2
1.466189E+2
1.198464E+2
9.662303E+1
8.273530E+1
8.805893E+1
1.166059E+2
1.588092E+2
1.947630E+2
2.073391E+2
1.943772E+2
1.665246E+2
1.354315E+2
1.095849E+2
9.600579E+1
1.001721E+2
1.200007E+2
1.446129E+2
1.622811E+2
1.668332E+2
1.594264E+2
1.445357E+2
1.270989E+2
1.123625E+2
1.061130E+2
1.112823E+2
1.246300E+2
1.379776E+2
1.446900E+2
1.428383E+2
1.342742E+2
1.224696E+2
1.113595E+2
1.049557E+2
1.055729E+2
1.122081E+2
1.220067E+2
1.304165E+2
1.320367E+2
1.248614E+2
1.125168E+2
1.013294E+2
9.562003E+1
9.515710E+1
9.770319E+1
1.002493E+2
9.970918E+1
9.531141E+1
8.998778E+1
8.690162E+1
8.597577E+1
8.559000E+1
8.504992E+1
8.520423E+1
8.636154E+1
8.844470E+1
9.176232E+1
9.616010E+1
1.006350E+2
1.037212E+2
1.057272E+2
1.080418E+2
1.109737E+2
1.109737E+2
1.026410E+2
8.474130E+1
6.298386E+1
4.732159E+1
4.546989E+1
5.766023E+1
7.494274E+1
8.420123E+1
7.964914E+1
6.799888E+1
5.912616E+1
5.658007E+1
5.904901E+1
6.483556E+1
7.332251E+1
8.219522E+1
8.875331E+1
9.299679E+1
9.585149E+1
9.824326E+1
1.023324E+2
1.095078E+2
1.182262E+2
1.274847E+2
1.396750E+2
1.571890E+2
1.788693E+2
2.000866E+2
2.175235E+2
2.315655E+2
2.434472E+2
2.530143E+2
2.613469E+2
2.709912E+2
2.833359E+2
2.976865E+2
3.118828E+2
3.239960E+2
3.319429E+2
3.322515E+2
3.220672E+2
3.020071E+2
2.760833E+2
2.486165E+2
2.219984E+2
1.963061E+2
1.699194E+2
1.412952E+2
1.131340E+2
9.052786E+1
7.625436E+1
6.892473E+1
6.622434E+1
6.830749E+1
7.725736E+1
9.353687E+1
1.145228E+2
1.355087E+2
1.529455E+2
1.649815E+2
1.692250E+2
1.635156E+2
1.492421E+2
1.301079E+2
1.084276E+2
8.535854E+1
6.298386E+1
4.593282E+1
3.682864E+1
3.304809E+1
3.104208E+1
2.857315E+1
2.417537E+1
1.877459E+1
1.591989E+1
1.676859E+1
1.823451E+1
1.792590E+1
1.692289E+1
1.692289E+1
1.777159E+1
1.777159E+1
1.537981E+1
1.075057E+1
4.038166E+0
-5.683245E+0
-1.633050E+1
-2.273429E+1
-2.211706E+1
-1.671628E+1
-1.069826E+1
-6.300477E+0
-3.600086E+0
-2.288467E+0
-2.982853E+0
-5.143166E+0
-7.457788E+0
-9.463793E+0
-1.139265E+1
-1.332150E+1
-1.447881E+1
-1.401588E+1
-1.170126E+1
-8.923716E+0
-7.766405E+0
-8.923716E+0
-1.031249E+1
-1.031249E+1
-8.769405E+0
-4.217317E+0
3.575242E+0
1.198503E+1
1.808020E+1
2.101206E+1
2.062629E+1
1.838882E+1
1.715435E+1
1.954613E+1
2.641284E+1
3.713725E+1
5.087068E+1
6.475841E+1
7.633151E+1
8.543569E+1
9.160802E+1
9.299679E+1
8.852185E+1
8.018922E+1
7.386259E+1
7.401689E+1
8.173230E+1
9.608295E+1
1.127482E+2
1.250157E+2
1.299536E+2
1.313424E+2
1.330398E+2
1.335027E+2
1.301079E+2
1.242442E+2
1.200007E+2
1.203865E+2
1.254786E+2
1.331941E+2
1.400608E+2
1.446129E+2
1.487792E+2
1.547972E+2
1.615096E+2
1.639785E+2
1.570347E+2
1.412952E+2
1.240127E+2
1.139827E+2
1.132112E+2
1.166059E+2
1.176861E+2
1.129797E+2
1.045699E+2
9.978634E+1
1.034126E+2
1.115909E+2
1.167602E+2
1.163745E+2
1.129025E+2
1.077332E+2
1.003264E+2
9.029640E+1
7.964914E+1
7.247381E+1
7.108504E+1
7.239666E+1
7.324535E+1
7.363112E+1
7.501990E+1
7.856898E+1
8.096075E+1
7.610005E+1
6.244378E+1
4.670436E+1
3.590279E+1
3.057916E+1
2.888177E+1
3.065631E+1
3.513125E+1
3.983765E+1
4.323243E+1
4.600997E+1
4.832459E+1
4.732159E+1
3.976049E+1
2.703007E+1
1.684574E+1
1.476258E+1
1.823451E+1
2.286375E+1
2.911323E+1
3.860318E+1
4.786167E+1
5.071637E+1
4.570136E+1
3.706010E+1
2.849600E+1
2.016336E+1
1.198503E+1
5.118323E+0
1.106312E+0
1.033092E-1
1.877852E+0
5.735555E+0
1.005618E+1
1.252511E+1
1.252511E+1
1.098203E+1
9.361795E+0
7.510099E+0
4.192474E+0
-7.453852E-1
-5.760398E+0
-8.229328E+0
-7.072017E+0
-3.214315E+0
1.955007E+0
7.432944E+0
1.159926E+1
1.229365E+1
9.438950E+0
5.735555E+0
3.883858E+0
4.192474E+0
6.429942E+0
1.036480E+1
1.553412E+1
2.216937E+1
3.003908E+1
3.713725E+1
4.030057E+1
3.929757E+1
3.698295E+1
3.667433E+1
3.976049E+1
4.323243E+1
4.261519E+1
3.721441E+1
3.073347E+1
2.973047E+1
3.706010E+1
4.801598E+1
5.681154E+1
6.182655E+1
6.468125E+1
6.699587E+1
6.884757E+1
6.907903E+1
6.707303E+1
6.390971E+1
6.174939E+1
6.151793E+1
6.236663E+1
6.244378E+1
6.120932E+1
5.920332E+1
5.642577E+1
5.249091E+1
4.678151E+1
3.983765E+1
3.351102E+1
2.926754E+1
2.733869E+1
2.664430E+1
2.471545E+1
1.931467E+1
1.013334E+1
-1.285464E+0
-1.316719E+1
-2.535753E+1
-3.831941E+1
-4.981537E+1
-5.475322E+1
-5.112698E+1
-4.217711E+1
-3.176131E+1
-2.180844E+1
-1.509604E+1
-1.239565E+1
-1.231849E+1
-1.609904E+1
-2.836654E+1
-5.074121E+1
-7.411889E+1
-8.252868E+1
-7.311588E+1
-5.907385E+1
-5.189852E+1
-5.158991E+1
-5.459892E+1
-6.439748E+1
-8.630923E+1
-1.136989E+2
-1.261207E+2
-1.060607E+2
-5.645061E+1
1.804638E-1
3.945187E+1
5.141076E+1
4.091780E+1
1.892890E+1
-3.060007E+0
-1.486458E+1
-1.386157E+1
-7.689251E+0
-7.149171E+0
-1.679343E+1
-3.114408E+1
-4.055688E+1
-4.155988E+1
-4.209996E+1
-5.351876E+1
-7.928821E+1
-1.064464E+2
-1.180196E+2
-1.366137E+2
-1.933991E+2
-2.646122E+2
-3.075099E+2
-3.216291E+2
-3.321992E+2
-3.453925E+2
-3.490188E+2
-3.346682E+2
-3.008747E+2
-2.518047E+2
-2.068239E+2
-1.944792E+2
-2.252637E+2
-2.744880E+2
-3.063526E+2
-3.061211E+2
-2.779599E+2
-2.423147E+2
-2.224861E+2
-2.248008E+2
-2.412346E+2
-2.611403E+2
-2.802745E+2
-2.987915E+2
-3.168456E+2
-3.328164E+2
-3.438495E+2
-3.468585E+2
-3.406090E+2
-3.277243E+2
-3.146852E+2
-3.088987E+2
-3.135279E+2
-3.255640E+2
-3.395288E+2
-3.494046E+2
-3.514877E+2
-3.460098E+2
-3.359026E+2
-3.247924E+2
-3.161512E+2
-3.126792E+2
-3.140680E+2
-3.173856E+2
-3.202403E+2
-3.208575E+2
-3.159969E+2
-3.012604E+2
-2.757996E+2
-2.408488E+2
-1.962538E+2
-1.430946E+2
-9.062986E+1
-5.444461E+1
-4.240857E+1
-4.865805E+1
-6.578626E+1
-8.985832E+1
-1.118472E+2
-1.194083E+2
-1.100727E+2
-9.078417E+1
-6.432033E+1
-2.921523E+1
9.979029E+0
4.161219E+1
5.673438E+1
5.604000E+1
4.662720E+1
3.466832E+1
2.263229E+1
1.283373E+1
9.207487E+0
1.622851E+1
3.497694E+1
6.213517E+1
9.114510E+1
1.144456E+2
1.264817E+2
1.262502E+2
1.170689E+2
1.052643E+2
9.569717E+1
9.029640E+1
9.099078E+1
1.003264E+2
1.166831E+2
1.340427E+2
1.466960E+2
1.532541E+2
1.539485E+2
1.480076E+2
1.360488E+2
1.224696E+2
1.137512E+2
1.115138E+2
1.120538E+2
1.122853E+2
1.118224E+2
1.098935E+2
1.044156E+2
9.500279E+1
8.335253E+1
7.023634E+1
5.465122E+1
3.829457E+1
2.648999E+1
2.139783E+1
1.962329E+1
1.800305E+1
1.615135E+1
1.345096E+1
7.818715E+0
-3.677240E+0
-2.011105E+1
-3.585048E+1
-4.665205E+1
-5.351876E+1
-5.945962E+1
-6.424317E+1
-6.385741E+1
-5.591053E+1
-4.711497E+1
-4.811798E+1
-5.845662E+1
-6.732934E+1
-6.833234E+1
-6.640348E+1
-6.833234E+1
-7.056980E+1
-6.300871E+1
-4.703782E+1
-3.847372E+1
-4.456889E+1
-5.089552E+1
-4.372019E+1
-3.068116E+1
-2.636053E+1
-2.852084E+1
-2.319722E+1
-6.069015E+0
1.098203E+1
1.715435E+1
1.754013E+1
2.294091E+1
3.482263E+1
4.384966E+1
4.361820E+1
3.968334E+1
4.168934E+1
5.164222E+1
6.329248E+1
7.085358E+1
7.417120E+1
7.633151E+1
7.903191E+1
8.126937E+1
8.188660E+1
8.211807E+1
8.412407E+1
8.859901E+1
9.338256E+1
9.670019E+1
9.955488E+1
1.030268E+2
1.055729E+2
1.044156E+2
9.801180E+1
8.721024E+1
7.339966E+1
5.904901E+1
4.871036E+1
4.454404E+1
4.500697E+1
4.763020E+1
5.249091E+1
6.012916E+1
6.877042E+1
7.440266E+1
7.339966E+1
6.244378E+1
4.006911E+1
1.005618E+1
-1.926236E+1
-3.986249E+1
-4.734643E+1
-4.132842E+1
-2.566615E+1
-7.920712E+0
3.266625E+0
2.109315E+0
-1.154695E+1
-3.276432E+1
-5.475322E+1
-7.303873E+1
-8.646354E+1
-9.425610E+1
-9.541341E+1
-9.225009E+1
-8.808378E+1
-8.360883E+1
-7.913390E+1
-7.712789E+1
-8.029121E+1
-8.985832E+1
-1.044404E+2
-1.211829E+2
-1.360736E+2
-1.455635E+2
-1.479553E+2
-1.427860E+2
-1.318301E+2
-1.211057E+2
-1.174023E+2
-1.226488E+2
-1.348391E+2
-1.498842E+2
-1.632318E+2
-1.741877E+2
-1.844492E+2
-1.906987E+2
-1.872267E+2
-1.742648E+2
-1.582940E+2
-1.465665E+2
-1.420916E+2
-1.427088E+2
-1.437890E+2
-1.446377E+2
-1.481868E+2
-1.535104E+2
-1.553621E+2
-1.478010E+2
-1.301327E+2
-1.072951E+2
-8.515192E+1
-6.763795E+1
-5.645061E+1
-5.259291E+1
-5.344161E+1
-5.351876E+1
-5.058690E+1
-4.881236E+1
-4.796367E+1
-3.747072E+1
-1.393873E+1
9.901875E+0
2.132067E+1
2.232368E+1
2.062629E+1
1.869744E+1
1.514835E+1
1.005618E+1
6.352788E+0
7.741561E+0
1.584274E+1
2.973047E+1
4.408112E+1
5.380253E+1
5.843177E+1
5.989770E+1
5.889470E+1
5.480553E+1
4.909613E+1
4.662720E+1
5.002198E+1
5.604000E+1
5.958909E+1
5.897185E+1
5.773739E+1
5.912616E+1
6.159509E+1
6.136363E+1
5.719731E+1
5.171937E+1
4.786167E+1
4.562420E+1
4.354104E+1
4.215227E+1
4.300097E+1
4.593282E+1
4.871036E+1
4.886467E+1
4.616428E+1
4.215227E+1
3.659718E+1
2.872746E+1
1.993190E+1
1.360527E+1
1.129065E+1
1.105919E+1
9.979029E+0
6.892866E+0
2.263623E+0
-3.137161E+0
-8.229328E+0
-1.262711E+1
-1.671628E+1
-2.126836E+1
-2.551184E+1
-2.867515E+1
-3.091262E+1
-3.237855E+1
-3.338155E+1
-3.438455E+1
-3.615910E+1
-3.955387E+1
-4.480035E+1
-5.143560E+1
-5.791654E+1
-6.277725E+1
-6.532333E+1
-6.563194E+1
-6.516902E+1
-6.524617E+1
-6.532333E+1
-6.455179E+1
-6.432033E+1
-6.563194E+1
-6.794656E+1
-6.948965E+1
-6.964395E+1
-6.948965E+1
-6.918103E+1
-6.871811E+1
-6.856380E+1
-6.864095E+1
-6.856380E+1
-6.748364E+1
-6.547764E+1
-6.300871E+1
-6.092555E+1
-5.976823E+1
-5.945962E+1
-6.030831E+1
-6.223716E+1
-6.470609E+1
-6.686641E+1
-6.840949E+1
-6.964395E+1
-7.103273E+1
-7.195858E+1
-7.211289E+1
-7.226720E+1
-7.365597E+1
-7.658781E+1
-8.083130E+1
-8.592346E+1
-9.093848E+1
-9.456471E+1
-9.718796E+1
-9.996549E+1
-1.035917E+2
-1.072180E+2
-1.096869E+2
-1.106128E+2
-1.111528E+2
-1.127731E+2
-1.153963E+2
-1.183282E+2
-1.206428E+2
-1.235746E+2
-1.272009E+2
-1.285125E+2
-1.266608E+2
-1.239604E+2
-1.230346E+2
-1.241919E+2
-1.250406E+2
-1.234203E+2
-1.190225E+2
-1.130045E+2
-1.060607E+2
-9.780518E+1
-8.970400E+1
-8.445754E+1
-8.276014E+1
-8.499761E+1
-9.016693E+1
-9.533625E+1
-9.973403E+1
-1.049805E+2
-1.116929E+2
-1.176338E+2
-1.193312E+2
-1.154735E+2
-1.080667E+2
-1.000427E+2
-9.333025E+1
-8.831524E+1
-8.422607E+1
-8.067698E+1
-7.782229E+1
-7.550767E+1
-7.373312E+1
-7.296158E+1
-7.381027E+1
-7.589343E+1
-7.743651E+1
-7.728220E+1
-7.697359E+1
-7.681928E+1
-7.581628E+1
-7.450466E+1
-7.465897E+1
-7.643351E+1
-7.813091E+1
-7.797659E+1
-7.635635E+1
-7.419605E+1
-7.172711E+1
-6.979826E+1
-6.771510E+1
-6.277725E+1
-5.560191E+1
-4.966106E+1
-4.657489E+1
-4.495466E+1
-4.356588E+1
-4.264003E+1
-4.279434E+1
-4.356588E+1
-4.418312E+1
-4.426027E+1
-4.418312E+1
-4.418312E+1
-4.372019E+1
-4.287149E+1
-4.271719E+1
-4.341158E+1
-4.348873E+1
-4.248573E+1
-4.109695E+1
-3.955387E+1
-3.739356E+1
-3.407594E+1
-3.091262E+1
-2.944669E+1
-3.068116E+1
-3.376732E+1
-3.654487E+1
-3.739356E+1
-3.716210E+1
-3.693064E+1
-3.677633E+1
-3.631340E+1
-3.608194E+1
-3.608194E+1
-3.615910E+1
-3.685349E+1
-3.808795E+1
-3.878233E+1
-3.855087E+1
-3.793364E+1
-3.754787E+1
-3.700779E+1
-3.615910E+1
-3.531040E+1
-3.469317E+1
-3.430740E+1
-3.361301E+1
-3.222424E+1
-2.975531E+1
-2.713207E+1
-2.589761E+1
-2.520322E+1
-2.427737E+1
-2.450883E+1
-2.589761E+1
-2.636053E+1
-2.381445E+1
-1.879944E+1
-1.386157E+1
-1.062111E+1
-9.772409E+0
-1.092972E+1
-1.301288E+1
-1.563612E+1
-1.895374E+1
-2.173129E+1
-2.188560E+1
-1.841366E+1
-1.347581E+1
-9.926718E+0
-9.078022E+0
-9.618101E+0
-9.155176E+0
-7.303480E+0
-5.760398E+0
-5.606090E+0
-5.683245E+0
-5.066012E+0
-4.371625E+0
-3.060007E+0
-1.281529E-1
3.883858E+0
6.352788E+0
4.809707E+0
4.119258E-1
-4.063010E+0
-6.146169E+0
-5.683245E+0
-4.525934E+0
-4.063010E+0
-3.060007E+0
-1.362618E+0
-6.682310E-1
-2.211312E+0
-4.911705E+0
-7.149171E+0
-9.849564E+0
-1.424734E+1
-1.933951E+1
-2.288860E+1
-2.342868E+1
-2.257998E+1
-2.265714E+1
-2.389160E+1
-2.458599E+1
-2.497176E+1
-2.767215E+1
-3.222424E+1
-3.538755E+1
-3.615910E+1
-3.669918E+1
-3.924526E+1
-4.310296E+1
-4.634343E+1
-4.873521E+1
-5.104983E+1
-5.351876E+1
-5.575622E+1
-5.768508E+1
-5.999970E+1
-6.285440E+1
-6.586341E+1
-6.864095E+1
-7.080127E+1
-7.234435E+1
-7.357881E+1
-7.512190E+1
-7.712789E+1
-7.936536E+1
-8.144852E+1
-8.391745E+1
-8.723509E+1
-9.086132E+1
-9.340740E+1
-9.433325E+1
-9.464187E+1
-9.579918E+1
-9.772804E+1
-9.942542E+1
-1.008142E+2
-1.025116E+2
-1.042090E+2
-1.054434E+2
-1.068322E+2
-1.081438E+2
-1.089154E+2
-1.094554E+2
-1.108442E+2
-1.138532E+2
-1.183282E+2
-1.232660E+2
-1.275095E+2
-1.307500E+2
-1.332960E+2
-1.349163E+2
-1.348391E+2
-1.340676E+2
-1.348391E+2
-1.376167E+2
-1.414744E+2
-1.454092E+2
-1.481096E+2
-1.484182E+2
-1.459493E+2
-1.388511E+2
-1.278181E+2
-1.204885E+2
-1.234203E+2
-1.325245E+2
-1.386968E+2
-1.402399E+2
-1.419373E+2
-1.458722E+2
-1.491898E+2
-1.478782E+2
-1.402399E+2
-1.291297E+2
-1.198713E+2
-1.151648E+2
-1.141618E+2
-1.157049E+2
-1.194855E+2
-1.247319E+2
-1.295155E+2
-1.321387E+2
-1.315215E+2
-1.270466E+2
-1.193312E+2
-1.106128E+2
-1.036689E+2
-9.981119E+1
-9.857672E+1
-9.888534E+1
-1.006599E+2
-1.033603E+2
-1.048262E+2
-1.029745E+2
-9.826811E+1
-9.225009E+1
-8.553769E+1
-7.859383E+1
-7.303873E+1
-7.026119E+1
-7.010688E+1
-7.141850E+1
-7.334735E+1
-7.489043E+1
-7.481328E+1
-7.249866E+1
-6.817802E+1
-6.354878E+1
-5.945962E+1
-5.575622E+1
-5.236145E+1
-5.027829E+1
-5.004683E+1
-4.981537E+1
-4.603481E+1
-3.801079E+1
-2.782646E+1
-1.725635E+1
-5.374629E+0
9.901875E+0
2.803308E+1
4.739874E+1
6.722734E+1
8.859901E+1
1.122081E+2
1.377461E+2
1.645958E+2
1.926798E+2
2.212268E+2
2.476135E+2
2.689080E+2
2.837988E+2
2.908198E+2
2.858048E+2
2.669792E+2
2.422899E+2
2.250074E+2
2.227699E+2
2.327228E+2
2.433701E+2
2.424442E+2
2.267048E+2
2.033271E+2
1.792550E+2
1.559545E+2
1.327311E+2
1.115909E+2
9.700880E+1
9.268817E+1
9.940057E+1
1.143685E+2
1.279476E+2
1.251700E+2
9.862904E+1
5.604000E+1
1.275657E+1
-2.242568E+1
-5.274722E+1
-8.630923E+1
-1.251177E+2
-1.619202E+2
-1.858380E+2
-1.913931E+2
-1.829061E+2
-1.711015E+2
-1.651607E+2
-1.678611E+2
-1.762709E+2
-1.870724E+2
-1.978740E+2
-2.059752E+2
-2.077497E+2
-1.995714E+2
-1.852207E+2
-1.747278E+2
-1.729532E+2
-1.741105E+2
-1.702528E+2
-1.579853E+2
-1.353021E+2
-1.055206E+2
-8.661784E+1
-9.487333E+1
-1.219544E+2
-1.400084E+2
-1.301327E+2
-9.765088E+1
-6.092555E+1
-3.523325E+1
-2.342868E+1
-1.987959E+1
-2.111406E+1
-2.805792E+1
-3.739356E+1
-4.348873E+1
-4.680636E+1
-4.788651E+1
-4.217711E+1
-2.612907E+1
-3.754393E+0
1.491689E+1
2.564130E+1
3.243086E+1
3.829457E+1
3.906611E+1
2.880462E+1
9.979029E+0
-5.220321E+0
-4.140164E+0
1.352811E+1
3.528556E+1
4.940475E+1
5.526846E+1
5.920332E+1
6.498987E+1
7.077642E+1
7.309104E+1
7.154796E+1
6.815318E+1
6.552995E+1
6.622434E+1
7.154796E+1
8.034352E+1
8.944770E+1
9.693165E+1
1.030268E+2
1.090448E+2
1.153715E+2
1.212352E+2
1.251700E+2
1.264817E+2
1.259416E+2
1.250157E+2
1.243985E+2
1.239356E+2
1.230869E+2
1.212352E+2
1.182262E+2
1.134426E+2
1.064988E+2
9.793465E+1
8.883047E+1
8.088360E+1
7.440266E+1
6.668726E+1
5.526846E+1
4.122642E+1
2.880462E+1
2.024052E+1
1.183073E+1
-9.768472E-1
-1.432450E+1
-2.157698E+1
-2.358299E+1
-2.543468E+1
-2.913808E+1
-3.438455E+1
-4.117411E+1
-5.290153E+1
-7.242150E+1
-9.765088E+1
-1.226488E+2
-1.430175E+2
-1.594513E+2
-1.758079E+2
-1.936305E+2
-2.078268E+2
-2.037377E+2
-1.665494E+2
-1.018944E+2
-3.878233E+1
-7.149171E+0
-1.555896E+1
-4.896667E+1
-8.407177E+1
-1.066008E+2
-1.126188E+2
-1.004284E+2
-6.902673E+1
-2.589761E+1
1.422250E+1
4.014626E+1
5.040775E+1
4.824744E+1
3.435971E+1
1.159926E+1
-8.460791E+0
-1.254996E+1
2.417931E+0
2.726154E+1
5.002198E+1
6.529849E+1
7.509705E+1
8.211807E+1
8.412407E+1
7.625436E+1
5.928047E+1
4.438974E+1
4.384966E+1
5.796885E+1
7.455697E+1
8.165514E+1
7.818321E+1
7.108504E+1
6.591572E+1
6.367825E+1
6.483556E+1
7.046780E+1
7.957198E+1
8.929339E+1
9.739457E+1
1.044156E+2
1.110508E+2
1.162202E+2
1.187662E+2
1.193835E+2
1.190749E+2
1.177632E+2
1.166831E+2
1.175318E+2
1.238584E+2
1.401379E+2
1.571118E+2
1.597351E+2
1.526369E+2
1.493964E+2
1.478533E+2
1.392121E+2
1.335027E+2
1.473133E+2
1.764775E+2
2.005496E+2
2.075706E+2
2.008582E+2
1.843472E+2
1.581148E+2
1.276390E+2
1.051871E+2
1.007122E+2
1.113595E+2
1.231640E+2
1.272532E+2
1.280247E+2
1.301079E+2
1.292592E+2
1.216209E+2
1.095078E+2
9.708595E+1
8.582146E+1
7.648583E+1
7.039066E+1
6.769026E+1
6.769026E+1
6.931049E+1
7.154796E+1
7.316820E+1
7.339966E+1
7.208804E+1
6.977342E+1
6.691872E+1
6.336963E+1
5.827746E+1
5.164222E+1
4.469835E+1
3.860318E+1
3.412825E+1
3.111924E+1
2.957616E+1
2.949900E+1
3.111924E+1
3.412825E+1
3.667433E+1
3.682864E+1
3.474548E+1
3.204509E+1
2.988477E+1
2.787877E+1
2.448399E+1
1.900605E+1
1.244796E+1
6.892866E+0
3.806704E+0
4.192474E+0
7.973023E+0
1.368242E+1
1.885174E+1
2.108921E+1
1.954613E+1
1.615135E+1
1.360527E+1
1.213934E+1
9.901875E+0
5.812709E+0
1.183466E+0
-2.211312E+0
-3.522931E+0
-2.828544E+0
-5.139232E-1
2.109315E+0
3.189472E+0
1.877852E+0
-7.453852E-1
-3.291469E+0
-5.066012E+0
-6.069015E+0
-6.686247E+0
-7.380634E+0
-8.923716E+0
-1.200988E+1
-1.463312E+1
-1.471027E+1
-1.370727E+1
-1.347581E+1
-1.432450E+1
-1.517320E+1
-1.555896E+1
-1.609904E+1
-1.717920E+1
-1.887659E+1
-2.049682E+1
-2.126836E+1
-2.119121E+1
-2.080544E+1
-2.080544E+1
-2.095975E+1
-2.134552E+1
-2.227137E+1
-2.404591E+1
-2.620622E+1
-2.805792E+1
-2.936954E+1
-3.029539E+1
-3.083546E+1
-3.075831E+1
-3.021823E+1
-2.960100E+1
-2.921523E+1
-2.936954E+1
-3.037254E+1
-3.222424E+1
-3.438455E+1
-3.623625E+1
-3.777933E+1
-3.924526E+1
-4.040257E+1
-4.055688E+1
-3.986249E+1
-3.885949E+1
-3.839656E+1
-3.878233E+1
-3.970818E+1
-4.071119E+1
-4.163704E+1
-4.302581E+1
-4.449173E+1
-4.518612E+1
-4.526328E+1
-4.603481E+1
-4.788651E+1
-4.912098E+1
-4.873521E+1
-4.719212E+1
-4.588051E+1
-4.557189E+1
-4.588051E+1
-4.626628E+1
-4.672920E+1
-4.780936E+1
-4.942960E+1
-5.097268E+1
-5.220714E+1
-5.274722E+1
-5.228429E+1
-5.135844E+1
-5.050975E+1
-4.973821E+1
-4.935244E+1
-4.958390E+1
-5.027829E+1
-5.066406E+1
-5.066406E+1
-5.066406E+1
-5.081836E+1
-5.089552E+1
-5.074121E+1
-5.043259E+1
-5.004683E+1
-4.981537E+1
-4.958390E+1
-4.935244E+1
-4.919813E+1
-4.919813E+1
-4.888952E+1
-4.780936E+1
-4.649774E+1
-4.611197E+1
-4.626628E+1
-4.611197E+1
-4.541758E+1
-4.449173E+1
-4.395165E+1
-4.410596E+1
-4.456889E+1
-4.464604E+1
-4.426027E+1
-4.410596E+1
-4.456889E+1
-4.526328E+1
-4.564904E+1
-4.557189E+1
-4.534043E+1
-4.541758E+1
-4.572620E+1
-4.595766E+1
-4.603481E+1
-4.588051E+1
-4.611197E+1
-4.665205E+1
-4.703782E+1
-4.649774E+1
-4.526328E+1
-4.395165E+1
-4.302581E+1
-4.233142E+1
-4.225427E+1
-4.310296E+1
-4.456889E+1
-4.557189E+1
-4.541758E+1
-4.310296E+1
-3.916810E+1
-3.700779E+1
-3.855087E+1
-4.148273E+1
-4.256288E+1
-4.264003E+1
-4.310296E+1
-4.186850E+1
-3.723925E+1
-3.330439E+1
-3.484748E+1
-3.878233E+1
-3.646772E+1
-2.636053E+1
-2.072829E+1
-2.967816E+1
-4.456889E+1
-4.858090E+1
-4.109695E+1
-3.855087E+1
-4.788651E+1
-5.436746E+1
-4.279434E+1
-1.949382E+1
-5.143166E+0
-9.849564E+0
-2.420022E+1
-3.477032E+1
-3.816510E+1
-3.793364E+1
-3.546471E+1
-2.913808E+1
-1.949382E+1
-1.077541E+1
-6.763401E+0
-7.689251E+0
-1.146980E+1
-1.663912E+1
-2.219421E+1
-2.628338E+1
-2.636053E+1
-2.165414E+1
-1.471027E+1
-1.000387E+1
-9.232330E+0
-1.008103E+1
-1.023533E+1
-1.069826E+1
-1.309003E+1
-1.571327E+1
-1.463312E+1
-9.772409E+0
-4.911705E+0
-2.905699E+0
-2.828544E+0
-3.291469E+0
-4.680242E+0
-7.380634E+0
-1.008103E+1
-1.008103E+1
-6.146169E+0
-1.131156E+0
9.520044E-1
3.347712E-1
1.033092E-1
7.205415E-1
2.576175E-1
-1.825542E+0
-4.757395E+0
-6.917710E+0
-6.300477E+0
-3.214315E+0
1.804638E-1
2.340777E+0
3.189472E+0
2.032161E+0
-6.682310E-1
-3.291469E+0
-4.757395E+0
-4.988858E+0
-4.063010E+0
-3.137161E+0
-4.294471E+0
-6.994864E+0
-9.000870E+0
-9.849564E+0
-9.540947E+0
-7.997865E+0
-6.609093E+0
-6.763401E+0
-7.612095E+0
-7.766405E+0
-7.380634E+0
-7.380634E+0
-8.152174E+0
-9.078022E+0
-9.386641E+0
-8.769405E+0
-7.380634E+0
-5.451783E+0
-2.905699E+0
-5.139232E-1
1.029158E+0
1.723544E+0
1.337774E+0
-5.099869E-2
-1.748388E+0
-2.134159E+0
1.033092E-1
4.423936E+0
8.204485E+0
1.013334E+1
1.167642E+1
1.499404E+1
1.931467E+1
2.247798E+1
2.355814E+1
2.355814E+1
2.394391E+1
2.510122E+1
2.641284E+1
2.757015E+1
2.841884E+1
2.872746E+1
2.888177E+1
2.857315E+1
2.757015E+1
2.687577E+1
2.710723E+1
2.757015E+1
2.733869E+1
2.695292E+1
2.733869E+1
2.849600E+1
2.957616E+1
2.973047E+1
2.957616E+1
2.996193E+1
3.073347E+1
3.073347E+1
2.949900E+1
2.826454E+1
2.772446E+1
2.749300E+1
2.703007E+1
2.664430E+1
2.672146E+1
2.726154E+1
2.780162E+1
2.764731E+1
2.656715E+1
2.510122E+1
2.394391E+1
2.301806E+1
2.224652E+1
2.170644E+1
2.162929E+1
2.216937E+1
2.301806E+1
2.340383E+1
2.324953E+1
2.263229E+1
2.147498E+1
1.970044E+1
1.761728E+1
1.561127E+1
1.383673E+1
1.252511E+1
1.144496E+1
1.075057E+1
1.013334E+1
9.901875E+0
1.021049E+1
1.105919E+1
1.152211E+1
1.167642E+1
1.237080E+1
1.406819E+1
1.630566E+1
1.823451E+1
1.931467E+1
1.977759E+1
1.985475E+1
1.970044E+1
1.946898E+1
1.977759E+1
2.101206E+1
2.324953E+1
2.579561E+1
2.811023E+1
2.895892E+1
2.772446E+1
2.594992E+1
2.517838E+1
2.502407E+1
2.494691E+1
2.540984E+1
2.703007E+1
2.965331E+1
3.243086E+1
3.474548E+1
3.644287E+1
3.736872E+1
3.736872E+1
3.644287E+1
3.482263E+1
3.320240E+1
3.219939E+1
3.219939E+1
3.312524E+1
3.497694E+1
3.698295E+1
3.844888E+1
3.945187E+1
4.022342E+1
4.030057E+1
3.837172E+1
3.520841E+1
3.243086E+1
3.081062E+1
3.019339E+1
3.003908E+1
3.042485E+1
3.135070E+1
3.266232E+1
3.389679E+1
3.497694E+1
3.543987E+1
3.505410E+1
3.335671E+1
3.042485E+1
2.733869E+1
2.548699E+1
2.540984E+1
2.656715E+1
2.818738E+1
2.949900E+1
3.034770E+1
3.088778E+1
3.081062E+1
2.926754E+1
2.618138E+1
2.270945E+1
2.047198E+1
1.962329E+1
1.900605E+1
1.777159E+1
1.730866E+1
1.846597E+1
1.985475E+1
1.954613E+1
1.761728E+1
1.537981E+1
1.368242E+1
1.229365E+1
1.036480E+1
8.821717E+0
8.898871E+0
1.051911E+1
1.229365E+1
1.306519E+1
1.306519E+1
1.237080E+1
1.105919E+1
9.284641E+0
7.818715E+0
6.429942E+0
5.272631E+0
5.349785E+0
7.047174E+0
9.516104E+0
1.136780E+1
1.144496E+1
1.036480E+1
9.361795E+0
8.976026E+0
8.590255E+0
7.664407E+0
6.584250E+0
5.735555E+0
5.889863E+0
6.661404E+0
7.664407E+0
8.127331E+0
7.741561E+0
6.661404E+0
5.041169E+0
3.420934E+0
2.340777E+0
1.569237E+0
7.976961E-1
2.615547E-2
-3.596149E-1
-5.099869E-2
5.662341E-1
8.748498E-1
4.890795E-1
-1.281529E-1
-8.996935E-1
-1.902696E+0
-3.214315E+0
-4.448781E+0
-5.451783E+0
-6.223323E+0
-6.994864E+0
-7.612095E+0
-7.534941E+0
-7.149171E+0
-7.689251E+0
-9.463793E+0
-1.123834E+1
-1.154695E+1
-1.092972E+1
-1.062111E+1
-1.077541E+1
-1.069826E+1
-1.054395E+1
-1.077541E+1
-1.131549E+1
-1.146980E+1
-1.123834E+1
-1.123834E+1
-1.146980E+1
-1.154695E+1
-1.139265E+1
-1.139265E+1
-1.162411E+1
-1.185557E+1
-1.200988E+1
-1.193272E+1
-1.162411E+1
-1.077541E+1
-9.618101E+0
-8.846561E+0
-8.846561E+0
-9.155176E+0
-8.923716E+0
-8.306482E+0
-7.997865E+0
-8.075020E+0
-7.997865E+0
-7.457788E+0
-6.531939E+0
-5.606090E+0
-4.757395E+0
-3.985855E+0
-3.522931E+0
-3.677240E+0
-4.063010E+0
-3.754393E+0
-2.519929E+0
-1.516926E+0
-2.519929E+0
-4.603088E+0
-5.374629E+0
-3.522931E+0
-1.054001E+0
-2.053065E-1
-3.596149E-1
-2.824612E-1
-5.099869E-2
-5.910769E-1
-1.748388E+0
-2.442774E+0
-2.597083E+0
-2.982853E+0
-3.677240E+0
-3.600086E+0
-2.288467E+0
-7.453852E-1
4.890795E-1
1.337774E+0
1.955007E+0
2.032161E+0
1.029158E+0
-2.824612E-1
-8.225393E-1
-4.367690E-1
1.804638E-1
5.662341E-1
7.976961E-1
1.337774E+0
1.800699E+0
2.263623E+0
3.112318E+0
4.115320E+0
3.883858E+0
2.109315E+0
4.890795E-1
7.205415E-1
1.955007E+0
2.495085E+0
2.186469E+0
2.417931E+0
3.652396E+0
4.578244E+0
4.423936E+0
3.575242E+0
2.726547E+0
2.032161E+0
1.414928E+0
1.260620E+0
1.800699E+0
2.417931E+0
2.572239E+0
2.495085E+0
2.417931E+0
2.186469E+0
2.032161E+0
1.955007E+0
1.877852E+0
1.260620E+0
1.804638E-1
-9.768472E-1
-2.057004E+0
-2.597083E+0
-2.828544E+0
-3.060007E+0
-3.060007E+0
-2.828544E+0
-2.597083E+0
-2.519929E+0
-2.597083E+0
-2.905699E+0
-3.368623E+0
-3.677240E+0
-3.754393E+0
-3.600086E+0
-3.522931E+0
-3.445777E+0
-3.368623E+0
-3.368623E+0
-3.291469E+0
-3.291469E+0
-3.291469E+0
-3.445777E+0
-3.600086E+0
-3.754393E+0
-3.908701E+0
-4.294471E+0
-4.757395E+0
-4.680242E+0
-3.831547E+0
-2.828544E+0
-2.442774E+0
-2.442774E+0
-2.828544E+0
-3.368623E+0
-3.831547E+0
-3.754393E+0
-3.137161E+0
-2.674236E+0
-2.674236E+0
-2.597083E+0
-2.365620E+0
-2.211312E+0
-2.211312E+0
-1.979850E+0
-1.516926E+0
-1.054001E+0
-4.367690E-1
8.748498E-1
2.726547E+0
4.038166E+0
3.883858E+0
2.726547E+0
1.877852E+0
2.109315E+0
2.726547E+0
2.880855E+0
2.726547E+0
3.189472E+0
4.809707E+0
6.584250E+0
7.741561E+0
8.358793E+0
8.898871E+0
9.361795E+0
9.516104E+0
9.284641E+0
9.053180E+0
9.207487E+0
9.824720E+0
1.082772E+1
1.229365E+1
1.391389E+1
1.537981E+1
1.622851E+1
1.653712E+1
1.638281E+1
1.630566E+1
1.684574E+1
1.838882E+1
2.093490E+1
2.394391E+1
2.710723E+1
2.988477E+1
3.096493E+1
2.942185E+1
2.648999E+1
2.440684E+1
2.355814E+1
2.324953E+1
2.371245E+1
2.587276E+1
2.949900E+1
3.273948E+1
3.459117E+1
3.574848E+1
3.613425E+1
3.543987E+1
3.366532E+1
3.189078E+1
3.088778E+1
3.073347E+1
3.111924E+1
3.243086E+1
3.459117E+1
3.667433E+1
3.752303E+1
3.721441E+1
3.628856E+1
3.543987E+1
3.474548E+1
3.366532E+1
3.250802E+1
3.219939E+1
3.327955E+1
3.520841E+1
3.682864E+1
3.698295E+1
3.567133E+1
3.397394E+1
3.273948E+1
3.212224E+1
3.135070E+1
2.988477E+1
2.811023E+1
2.703007E+1
2.733869E+1
2.834169E+1
2.895892E+1
2.888177E+1
2.857315E+1
2.857315E+1
2.795592E+1
2.625853E+1
2.378960E+1
2.116637E+1
1.923751E+1
1.854313E+1
1.846597E+1
1.815736E+1
1.707720E+1
1.591989E+1
1.561127E+1
1.591989E+1
1.576558E+1
1.453112E+1
1.252511E+1
1.036480E+1
8.744563E+0
7.818715E+0
7.432944E+0
7.047174E+0
6.275634E+0
5.658401E+0
5.967017E+0
7.047174E+0
7.124328E+0
5.658401E+0
3.729550E+0
2.495085E+0
1.877852E+0
1.106312E+0
2.615547E-2
-1.594080E+0
-2.982853E+0
-2.905699E+0
-1.825542E+0
-9.768472E-1
-8.225393E-1
-1.208310E+0
-1.594080E+0
-2.057004E+0
-2.674236E+0
-3.214315E+0
-2.905699E+0
-2.211312E+0
-1.671234E+0
-1.439771E+0
-1.362618E+0
-1.362618E+0
-1.439771E+0
-1.594080E+0
-1.594080E+0
-9.768472E-1
2.576175E-1
1.955007E+0
3.420934E+0
4.269629E+0
4.578244E+0
4.886861E+0
5.272631E+0
5.889863E+0
6.429942E+0
6.892866E+0
7.895869E+0
9.670412E+0
1.144496E+1
1.267942E+1
1.345096E+1
1.383673E+1
1.368242E+1
1.337381E+1
1.375958E+1
1.468543E+1
1.576558E+1
1.684574E+1
1.854313E+1
2.039483E+1
2.155214E+1
2.170644E+1
2.116637E+1
2.062629E+1
2.008621E+1
1.916036E+1
1.800305E+1
1.730866E+1
1.777159E+1
1.923751E+1
2.101206E+1
2.255514E+1
2.394391E+1
2.494691E+1
2.517838E+1
2.486976E+1
2.417537E+1
2.332668E+1
2.270945E+1
2.286375E+1
2.348099E+1
2.409822E+1
2.409822E+1
2.440684E+1
2.548699E+1
2.679861E+1
2.726154E+1
2.679861E+1
2.618138E+1
2.571845E+1
2.548699E+1
2.571845E+1
2.602707E+1
2.587276E+1
2.579561E+1
2.625853E+1
2.679861E+1
2.656715E+1
2.540984E+1
2.417537E+1
2.363529E+1
2.402107E+1
2.479261E+1
2.517838E+1
2.517838E+1
2.494691E+1
2.486976E+1
2.494691E+1
2.471545E+1
2.425253E+1
2.386676E+1
2.324953E+1
2.224652E+1
2.155214E+1
2.132067E+1
2.108921E+1
2.016336E+1
1.869744E+1
1.769443E+1
1.777159E+1
1.808020E+1
1.784874E+1
1.707720E+1
1.653712E+1
1.607420E+1
1.530266E+1
1.445396E+1
1.360527E+1
1.221650E+1
1.067341E+1
9.593258E+0
9.438950E+0
9.901875E+0
1.051911E+1
1.105919E+1
1.113634E+1
1.098203E+1
1.059626E+1
9.979029E+0
9.053180E+0
8.050177E+0
7.047174E+0
6.584250E+0
6.507096E+0
6.507096E+0
6.429942E+0
6.429942E+0
6.892866E+0
7.510099E+0
7.741561E+0
7.124328E+0
5.658401E+0
4.501090E+0
4.115320E+0
4.192474E+0
4.809707E+0
5.967017E+0
6.970020E+0
7.355790E+0
7.355790E+0
6.892866E+0
6.275634E+0
6.121326E+0
6.970020E+0
8.127331E+0
8.281639E+0
8.281639E+0
9.284641E+0
1.021049E+1
9.824720E+0
7.895869E+0
5.967017E+0
5.041169E+0
5.349785E+0
6.198480E+0
6.815712E+0
6.970020E+0
6.970020E+0
6.970020E+0
6.429942E+0
5.504093E+0
4.964015E+0
4.886861E+0
4.964015E+0
4.886861E+0
5.041169E+0
5.581247E+0
6.507096E+0
7.201482E+0
7.355790E+0
7.124328E+0
6.584250E+0
5.349785E+0
4.038166E+0
4.346782E+0
6.661404E+0
8.744563E+0
8.898871E+0
7.818715E+0
7.201482E+0
7.664407E+0
8.898871E+0
1.044195E+1
1.244796E+1
1.522550E+1
1.885174E+1
2.263229E+1
2.510122E+1
2.494691E+1
2.255514E+1
1.985475E+1
1.885174E+1
1.946898E+1
2.008621E+1
1.931467E+1
1.862028E+1
2.062629E+1
2.432968E+1
2.587276E+1
2.332668E+1
1.869744E+1
1.507120E+1
1.260227E+1
1.051911E+1
9.130333E+0
9.361795E+0
1.144496E+1
1.437681E+1
1.653712E+1
1.661428E+1
1.499404E+1
1.260227E+1
9.670412E+0
6.275634E+0
2.958009E+0
9.520044E-1
7.205415E-1
1.877852E+0
3.652396E+0
5.504093E+0
7.124328E+0
8.204485E+0
7.741561E+0
5.041169E+0
1.029158E+0
-2.828544E+0
-5.683245E+0
-7.226327E+0
-7.689251E+0
-7.149171E+0
-5.683245E+0
-3.522931E+0
-1.516926E+0
-5.910769E-1
-1.285464E+0
-3.291469E+0
-6.069015E+0
-9.155176E+0
-1.185557E+1
-1.332150E+1
-1.316719E+1
-1.154695E+1
-9.386641E+0
-7.457788E+0
-6.146169E+0
-5.837553E+0
-6.840556E+0
-8.615099E+0
-1.062111E+1
-1.239565E+1
-1.401588E+1
-1.494173E+1
-1.455596E+1
-1.278142E+1
-1.054395E+1
-8.692253E+0
-7.303480E+0
-6.840556E+0
-7.457788E+0
-9.078022E+0
-1.116118E+1
-1.301288E+1
-1.417019E+1
-1.440165E+1
-1.378442E+1
-1.254996E+1
-1.085257E+1
-9.386641E+0
-8.615099E+0
-8.769405E+0
-9.463793E+0
-1.062111E+1
-1.193272E+1
-1.301288E+1
-1.378442E+1
-1.378442E+1
-1.301288E+1
-1.177842E+1
-1.069826E+1
-1.031249E+1
-1.062111E+1
-1.092972E+1
-1.108403E+1
-1.139265E+1
-1.177842E+1
-1.208703E+1
-1.216419E+1
-1.193272E+1
-1.177842E+1
-1.177842E+1
-1.108403E+1
-9.772409E+0
-8.383636E+0
-7.766405E+0
-7.766405E+0
-8.152174E+0
-8.692253E+0
-9.309486E+0
-9.309486E+0
-8.692253E+0
-7.997865E+0
-7.072017E+0
-5.606090E+0
-4.140164E+0
-2.905699E+0
-1.979850E+0
-1.208310E+0
-5.139232E-1
4.119258E-1
1.260620E+0
1.800699E+0
2.417931E+0
3.498088E+0
5.118323E+0
6.738558E+0
8.281639E+0
9.516104E+0
1.044195E+1
1.129065E+1
1.206219E+1
1.283373E+1
1.360527E+1
1.422250E+1
1.468543E+1
1.568843E+1
1.777159E+1
2.016336E+1
2.178360E+1
2.255514E+1
2.317237E+1
2.355814E+1
2.363529E+1
2.332668E+1
2.324953E+1
2.355814E+1
2.440684E+1
2.540984E+1
2.648999E+1
2.741584E+1
2.780162E+1
2.764731E+1
2.772446E+1
2.841884E+1
2.857315E+1
2.772446E+1
2.718438E+1
2.803308E+1
2.957616E+1
3.050201E+1
3.081062E+1
3.119639E+1
3.158216E+1
3.088778E+1
2.957616E+1
2.888177E+1
2.949900E+1
3.019339E+1
2.980762E+1
2.903608E+1
2.980762E+1
3.189078E+1
3.273948E+1
3.173647E+1
3.104208E+1
3.181363E+1
3.181363E+1
2.988477E+1
2.795592E+1
2.826454E+1
3.011624E+1
3.111924E+1
3.011624E+1
2.888177E+1
2.919039E+1
3.042485E+1
3.057916E+1
2.926754E+1
2.818738E+1
2.787877E+1
2.733869E+1
2.633569E+1
2.587276E+1
2.648999E+1
2.726154E+1
2.780162E+1
2.818738E+1
2.818738E+1
2.749300E+1
2.641284E+1
2.564130E+1
2.494691E+1
2.417537E+1
2.378960E+1
2.402107E+1
2.479261E+1
2.587276E+1
2.664430E+1
2.687577E+1
2.679861E+1
2.687577E+1
2.687577E+1
2.625853E+1
2.525553E+1
2.479261E+1
2.517838E+1
2.625853E+1
2.811023E+1
3.042485E+1
3.204509E+1
3.266232E+1
3.243086E+1
3.158216E+1
2.996193E+1
2.764731E+1
2.602707E+1
2.587276E+1
2.664430E+1
2.741584E+1
2.795592E+1
2.872746E+1
2.973047E+1
3.042485E+1
3.027054E+1
2.919039E+1
2.733869E+1
2.517838E+1
2.355814E+1
2.324953E+1
2.386676E+1
2.448399E+1
2.486976E+1
2.517838E+1
2.540984E+1
2.525553E+1
2.463830E+1
2.348099E+1
2.193791E+1
2.039483E+1
1.916036E+1
1.838882E+1
1.800305E+1
1.784874E+1
1.800305E+1
1.823451E+1
1.854313E+1
1.885174E+1
1.892890E+1
1.831167E+1
1.723151E+1
1.576558E+1
1.445396E+1
1.345096E+1
1.314234E+1
1.368242E+1
1.437681E+1
1.483973E+1
1.514835E+1
1.530266E+1
1.514835E+1
1.445396E+1
1.352811E+1
1.275657E+1
1.206219E+1
1.175357E+1
1.213934E+1
1.298804E+1
1.383673E+1
1.437681E+1
1.468543E+1
1.491689E+1
1.491689E+1
1.460827E+1
1.429966E+1
1.399104E+1
1.383673E+1
1.360527E+1
1.345096E+1
1.352811E+1
1.406819E+1
1.468543E+1
1.522550E+1
1.537981E+1
1.530266E+1
1.530266E+1
1.522550E+1
1.514835E+1
1.507120E+1
1.499404E+1
1.483973E+1
1.468543E+1
1.483973E+1
1.530266E+1
1.599704E+1
1.700005E+1
1.885174E+1
2.132067E+1
2.294091E+1
2.263229E+1
2.085775E+1
1.900605E+1
1.777159E+1
1.730866E+1
1.738582E+1
1.769443E+1
1.815736E+1
1.854313E+1
1.892890E+1
1.923751E+1
1.939182E+1
1.939182E+1
1.923751E+1
1.923751E+1
1.931467E+1
1.931467E+1
1.939182E+1
1.939182E+1
1.916036E+1
1.862028E+1
1.862028E+1
1.923751E+1
2.008621E+1
2.062629E+1
2.085775E+1
2.101206E+1
2.108921E+1
2.108921E+1
2.085775E+1
2.070344E+1
2.047198E+1
2.031767E+1
2.070344E+1
2.170644E+1
2.270945E+1
2.348099E+1
2.386676E+1
2.402107E+1
2.402107E+1
2.394391E+1
2.386676E+1
2.378960E+1
2.386676E+1
2.402107E+1
2.432968E+1
2.471545E+1
2.517838E+1
2.564130E+1
2.602707E+1
2.625853E+1
2.633569E+1
2.641284E+1
2.641284E+1
2.625853E+1
2.618138E+1
2.618138E+1
2.625853E+1
2.618138E+1
2.618138E+1
2.656715E+1
2.718438E+1
2.757015E+1
2.757015E+1
2.710723E+1
2.648999E+1
2.648999E+1
2.703007E+1
2.764731E+1
2.780162E+1
2.764731E+1
2.757015E+1
2.764731E+1
2.780162E+1
2.787877E+1
2.803308E+1
2.826454E+1
2.841884E+1
2.841884E+1
2.818738E+1
2.787877E+1
2.764731E+1
2.764731E+1
2.780162E+1
2.818738E+1
2.857315E+1
2.880462E+1
2.895892E+1
2.919039E+1
2.934470E+1
2.942185E+1
2.919039E+1
2.903608E+1
2.903608E+1
2.895892E+1
2.865031E+1
2.857315E+1
2.903608E+1
2.965331E+1
3.003908E+1
3.027054E+1
3.011624E+1
2.988477E+1
2.980762E+1
3.003908E+1
3.034770E+1
3.065631E+1
3.096493E+1
3.127355E+1
3.158216E+1
3.150501E+1
3.127355E+1
3.119639E+1
3.135070E+1
3.150501E+1
3.165932E+1
3.181363E+1
3.196793E+1
3.243086E+1
3.289378E+1
3.289378E+1
3.258517E+1
3.258517E+1
3.312524E+1
3.374248E+1
3.412825E+1
3.420540E+1
3.420540E+1
3.412825E+1
3.381963E+1
3.351102E+1
3.358817E+1
3.405109E+1
3.466832E+1
3.474548E+1
3.482263E+1
3.528556E+1
3.605710E+1
3.644287E+1
3.652002E+1
3.644287E+1
3.644287E+1
3.652002E+1
3.644287E+1
3.644287E+1
3.667433E+1
3.690579E+1
3.713725E+1
3.736872E+1
3.767733E+1
3.798595E+1
3.814026E+1
3.806310E+1
3.783164E+1
3.760018E+1
3.736872E+1
3.698295E+1
3.682864E+1
3.698295E+1
3.736872E+1
3.783164E+1
3.829457E+1
3.852603E+1
3.860318E+1
3.837172E+1
3.790879E+1
3.736872E+1
3.706010E+1
3.721441E+1
3.767733E+1
3.821741E+1
3.860318E+1
3.875749E+1
3.883464E+1
3.898895E+1
3.914326E+1
3.914326E+1
3.891180E+1
3.875749E+1
3.868034E+1
3.860318E+1
3.868034E+1
3.891180E+1
3.922041E+1
3.952903E+1
3.983765E+1
3.999196E+1
3.983765E+1
3.937472E+1
3.883464E+1
3.860318E+1
3.844888E+1
3.829457E+1
3.821741E+1
3.852603E+1
3.898895E+1
3.952903E+1
3.983765E+1
3.983765E+1
3.968334E+1
3.929757E+1
3.883464E+1
3.837172E+1
3.783164E+1
3.744587E+1
3.729156E+1
3.736872E+1
3.775449E+1
3.821741E+1
3.837172E+1
3.798595E+1
3.744587E+1
3.690579E+1
3.644287E+1
3.613425E+1
3.597995E+1
3.605710E+1
3.597995E+1
3.543987E+1
3.536271E+1
3.605710E+1
3.667433E+1
3.590279E+1
3.428256E+1
3.366532E+1
3.466832E+1
3.597995E+1
3.628856E+1
3.567133E+1
3.497694E+1
3.474548E+1
3.513125E+1
3.551702E+1
3.543987E+1
3.528556E+1
3.536271E+1
3.543987E+1
3.528556E+1
3.505410E+1
3.489979E+1
3.474548E+1
3.482263E+1
3.489979E+1
3.497694E+1
3.513125E+1
3.536271E+1
3.567133E+1
3.597995E+1
3.605710E+1
3.597995E+1
3.590279E+1
3.613425E+1
3.644287E+1
3.682864E+1
3.706010E+1
3.713725E+1
3.713725E+1
3.729156E+1
3.752303E+1
3.767733E+1
3.736872E+1
3.706010E+1
3.698295E+1
3.729156E+1
3.783164E+1
3.806310E+1
3.814026E+1
3.829457E+1
3.852603E+1
3.852603E+1
3.814026E+1
3.744587E+1
3.690579E+1
3.675148E+1
3.690579E+1
3.690579E+1
3.706010E+1
3.729156E+1
3.744587E+1
3.729156E+1
3.690579E+1
3.667433E+1
3.667433E+1
3.652002E+1
3.597995E+1
3.543987E+1
3.513125E+1
3.528556E+1
3.559417E+1
3.567133E+1
3.559417E+1
3.551702E+1
3.520841E+1
3.459117E+1
3.397394E+1
3.374248E+1
3.374248E+1
3.358817E+1
3.320240E+1
3.312524E+1
3.327955E+1
3.327955E+1
3.281663E+1
3.235370E+1
3.196793E+1
3.158216E+1
3.127355E+1
3.104208E+1
3.088778E+1
3.065631E+1
3.011624E+1
2.965331E+1
2.949900E+1
2.949900E+1
2.957616E+1
2.965331E+1
2.965331E+1
2.934470E+1
2.880462E+1
2.795592E+1
2.733869E+1
2.703007E+1
2.687577E+1
2.664430E+1
2.648999E+1
2.656715E+1
2.664430E+1
2.641284E+1
2.587276E+1
2.540984E+1
2.502407E+1
2.479261E+1
2.486976E+1
2.525553E+1
2.564130E+1
2.548699E+1
2.486976E+1
2.402107E+1
2.355814E+1
2.355814E+1
2.371245E+1
2.378960E+1
2.402107E+1
2.425253E+1
2.440684E+1
2.448399E+1
2.448399E+1
2.417537E+1
2.371245E+1
2.332668E+1
2.332668E+1
2.332668E+1
2.317237E+1
2.309522E+1
2.324953E+1
2.348099E+1
2.363529E+1
2.348099E+1
2.309522E+1
2.270945E+1
2.247798E+1
2.255514E+1
2.270945E+1
2.286375E+1
2.294091E+1
2.278660E+1
2.270945E+1
2.255514E+1
2.270945E+1
2.317237E+1
2.332668E+1
2.224652E+1
2.078060E+1
2.054913E+1
2.178360E+1
2.247798E+1
2.201506E+1
2.155214E+1
2.201506E+1
2.255514E+1
2.201506E+1
2.124352E+1
2.101206E+1
2.108921E+1
2.078060E+1
2.031767E+1
2.016336E+1
2.016336E+1
2.031767E+1
2.047198E+1
2.054913E+1
2.062629E+1
2.047198E+1
2.016336E+1
1.977759E+1
1.939182E+1
1.892890E+1
1.869744E+1
1.885174E+1
1.916036E+1
1.923751E+1
1.908321E+1
1.885174E+1
1.869744E+1
1.862028E+1
1.838882E+1
1.808020E+1
1.792590E+1
1.777159E+1
1.761728E+1
1.746297E+1
1.754013E+1
1.777159E+1
1.784874E+1
1.769443E+1
1.730866E+1
1.692289E+1
1.676859E+1
1.653712E+1
1.653712E+1
1.684574E+1
1.723151E+1
1.700005E+1
1.615135E+1
1.584274E+1
1.669143E+1
1.777159E+1
1.769443E+1
1.684574E+1
1.645997E+1
1.653712E+1
1.653712E+1
1.653712E+1
1.669143E+1
1.692289E+1
1.653712E+1
1.553412E+1
1.483973E+1
1.514835E+1
1.607420E+1
1.669143E+1
1.645997E+1
1.591989E+1
1.545697E+1
1.537981E+1
1.537981E+1
1.537981E+1
1.561127E+1
1.584274E+1
1.591989E+1
1.584274E+1
1.568843E+1
1.545697E+1
1.514835E+1
1.491689E+1
1.483973E+1
1.491689E+1
1.499404E+1
1.491689E+1
1.507120E+1
1.530266E+1
1.553412E+1
1.568843E+1
1.561127E+1
1.545697E+1
1.522550E+1
1.522550E+1
1.530266E+1
1.537981E+1
1.537981E+1
1.545697E+1
1.576558E+1
1.607420E+1
1.622851E+1
1.615135E+1
1.591989E+1
1.584274E+1
1.584274E+1
1.584274E+1
1.576558E+1
1.576558E+1
1.607420E+1
1.645997E+1
1.661428E+1
1.661428E+1
1.661428E+1
1.661428E+1
1.638281E+1
1.591989E+1
1.561127E+1
1.553412E+1
1.553412E+1
1.568843E+1
1.591989E+1
1.607420E+1
1.599704E+1
1.576558E+1
1.545697E+1
1.514835E+1
1.476258E+1
1.437681E+1
1.429966E+1
1.429966E+1
1.429966E+1
1.414535E+1
1.399104E+1
1.383673E+1
1.368242E+1
1.352811E+1
1.329665E+1
1.314234E+1
1.275657E+1
1.229365E+1
1.175357E+1
1.144496E+1
1.144496E+1
1.175357E+1
1.190788E+1
1.183073E+1
1.159926E+1
1.136780E+1
1.098203E+1
1.044195E+1
9.901875E+0
9.747566E+0
9.901875E+0
1.028764E+1
1.044195E+1
1.044195E+1
1.028764E+1
1.013334E+1
9.979029E+0
9.824720E+0
9.593258E+0
9.284641E+0
8.898871E+0
8.667409E+0
8.667409E+0
8.976026E+0
9.438950E+0
9.747566E+0
9.670412E+0
9.361795E+0
8.898871E+0
8.435947E+0
8.358793E+0
8.435947E+0
8.435947E+0
6.429942E+0
2.803701E+0
2.417931E+0
6.121326E+0
9.979029E+0
1.067341E+1
8.898871E+0
7.510099E+0
7.355790E+0
7.278637E+0
6.507096E+0
5.658401E+0
5.349785E+0
5.581247E+0
5.889863E+0
5.812709E+0
5.504093E+0
5.426939E+0
5.504093E+0
5.581247E+0
5.735555E+0
5.967017E+0
6.352788E+0
6.815712E+0
7.124328E+0
7.278637E+0
7.432944E+0
7.355790E+0
7.124328E+0
6.970020E+0
6.970020E+0
7.124328E+0
7.201482E+0
7.124328E+0
7.047174E+0
7.124328E+0
7.124328E+0
7.124328E+0
7.278637E+0
7.432944E+0
7.510099E+0
7.432944E+0
7.432944E+0
7.355790E+0
7.201482E+0
6.970020E+0
6.661404E+0
6.661404E+0
7.124328E+0
7.664407E+0
8.127331E+0
8.281639E+0
8.204485E+0
7.895869E+0
7.587253E+0
7.432944E+0
7.510099E+0
7.664407E+0
7.741561E+0
7.664407E+0
7.741561E+0
7.895869E+0
8.204485E+0
8.281639E+0
8.204485E+0
7.973023E+0
7.818715E+0
7.818715E+0
7.818715E+0
7.741561E+0
7.510099E+0
6.970020E+0
6.275634E+0
6.121326E+0
6.507096E+0
6.815712E+0
6.815712E+0
6.738558E+0
6.738558E+0
6.892866E+0
6.892866E+0
6.661404E+0
6.352788E+0
6.429942E+0
6.661404E+0
6.584250E+0
6.044171E+0
5.504093E+0
5.349785E+0
5.581247E+0
5.889863E+0
5.735555E+0
5.349785E+0
4.964015E+0
4.809707E+0
4.732553E+0
4.655398E+0
4.732553E+0
4.964015E+0
5.118323E+0
5.118323E+0
4.964015E+0
4.501090E+0
4.115320E+0
3.883858E+0
3.961012E+0
4.038166E+0
4.038166E+0
4.269629E+0
4.346782E+0
4.269629E+0
4.038166E+0
3.806704E+0
3.498088E+0
3.343780E+0
3.266625E+0
3.189472E+0
3.189472E+0
3.189472E+0
3.189472E+0
3.189472E+0
3.266625E+0
3.420934E+0
3.420934E+0
3.266625E+0
3.266625E+0
3.498088E+0
3.883858E+0
4.192474E+0
4.269629E+0
4.192474E+0
4.346782E+0
4.655398E+0
5.118323E+0
5.504093E+0
5.658401E+0
5.581247E+0
5.581247E+0
5.735555E+0
5.812709E+0
5.889863E+0
6.044171E+0
6.275634E+0
6.661404E+0
7.047174E+0
7.201482E+0
6.892866E+0
6.429942E+0
6.044171E+0
6.044171E+0
6.352788E+0
6.661404E+0
6.661404E+0
6.584250E+0
6.661404E+0
6.892866E+0
6.970020E+0
6.892866E+0
6.738558E+0
6.661404E+0
6.661404E+0
6.661404E+0
6.507096E+0
6.275634E+0
6.121326E+0
5.812709E+0
5.349785E+0
4.964015E+0
4.886861E+0
4.886861E+0
4.809707E+0
4.501090E+0
4.192474E+0
4.038166E+0
3.961012E+0
3.883858E+0
3.806704E+0
3.652396E+0
3.498088E+0
3.266625E+0
3.035163E+0
2.880855E+0
2.803701E+0
2.880855E+0
2.958009E+0
3.035163E+0
3.035163E+0
3.035163E+0
3.112318E+0
3.189472E+0
3.189472E+0
3.112318E+0
2.880855E+0
2.726547E+0
2.803701E+0
3.035163E+0
3.189472E+0
3.266625E+0
3.343780E+0
3.420934E+0
3.420934E+0
3.420934E+0
3.266625E+0
2.958009E+0
2.572239E+0
2.263623E+0
2.186469E+0
2.417931E+0
2.572239E+0
2.649393E+0
2.803701E+0
2.958009E+0
3.035163E+0
2.958009E+0
2.726547E+0
2.417931E+0
2.032161E+0
1.877852E+0
1.877852E+0
2.032161E+0
2.186469E+0
2.186469E+0
2.032161E+0
1.955007E+0
1.877852E+0
1.723544E+0
1.492082E+0
1.414928E+0
1.414928E+0
1.337774E+0
1.106312E+0
9.520044E-1
7.976961E-1
8.748498E-1
8.748498E-1
9.520044E-1
9.520044E-1
8.748498E-1
6.433878E-1
4.890795E-1
4.119258E-1
4.119258E-1
4.119258E-1
4.890795E-1
7.205415E-1
1.029158E+0
1.260620E+0
1.569237E+0
1.955007E+0
2.417931E+0
2.726547E+0
2.803701E+0
2.572239E+0
2.417931E+0
2.263623E+0
2.340777E+0
2.495085E+0
3.189472E+0
4.346782E+0
4.886861E+0
4.269629E+0
3.189472E+0
2.726547E+0
3.112318E+0
3.189472E+0
1.492082E+0
-5.910769E-1
-2.824612E-1
2.109315E+0
3.961012E+0
4.192474E+0
3.420934E+0
3.035163E+0
3.420934E+0
3.883858E+0
3.961012E+0
3.806704E+0
3.961012E+0
4.269629E+0
4.578244E+0
4.501090E+0
3.883858E+0
3.112318E+0
2.726547E+0
3.112318E+0
3.575242E+0
3.961012E+0
4.269629E+0
4.809707E+0
5.426939E+0
5.889863E+0
5.889863E+0
5.658401E+0
5.118323E+0
4.423936E+0
3.806704E+0
3.343780E+0
2.803701E+0
2.572239E+0
2.572239E+0
2.726547E+0
2.880855E+0
2.649393E+0
2.032161E+0
1.183466E+0
3.347712E-1
-6.682310E-1
-1.516926E+0
-2.365620E+0
-3.291469E+0
-4.063010E+0
-3.985855E+0
-3.291469E+0
-2.828544E+0
-3.137161E+0
-4.140164E+0
-5.143166E+0
-6.069015E+0
-6.840556E+0
-7.534941E+0
-8.152174E+0
-8.460791E+0
-8.460791E+0
-8.383636E+0
-8.383636E+0
-8.383636E+0
-8.460791E+0
-8.846561E+0
-9.463793E+0
-1.015818E+1
-1.046680E+1
-1.054395E+1
-1.062111E+1
-1.062111E+1
-1.046680E+1
-1.000387E+1
-9.386641E+0
-8.846561E+0
-8.537945E+0
-8.383636E+0
-8.460791E+0
-8.615099E+0
-8.923716E+0
-9.155176E+0
-9.000870E+0
-8.615099E+0
-7.997865E+0
-7.303480E+0
-6.763401E+0
-6.377631E+0
-5.991860E+0
-5.683245E+0
-5.683245E+0
-5.991860E+0
-6.300477E+0
-6.377631E+0
-6.146169E+0
-5.760398E+0
-5.451783E+0
-5.297474E+0
-5.220321E+0
-4.988858E+0
-4.757395E+0
-4.680242E+0
-4.680242E+0
-4.603088E+0
-4.757395E+0
-5.143166E+0
-5.528936E+0
-5.683245E+0
-5.528936E+0
-5.297474E+0
-5.220321E+0
-5.374629E+0
-5.606090E+0
-5.528936E+0
-5.451783E+0
-5.760398E+0
-6.377631E+0
-7.072017E+0
-7.534941E+0
-7.920712E+0
-7.997865E+0
-8.152174E+0
-8.306482E+0
-8.537945E+0
-8.615099E+0
-8.769405E+0
-9.155176E+0
-9.772409E+0
-1.054395E+1
-1.123834E+1
-1.162411E+1
-1.177842E+1
-1.177842E+1
-1.177842E+1
-1.177842E+1
-1.193272E+1
-1.208703E+1
-1.247280E+1
-1.332150E+1
-1.409304E+1
-1.440165E+1
-1.447881E+1
-1.463312E+1
-1.509604E+1
-1.532750E+1
-1.532750E+1
-1.525035E+1
-1.517320E+1
-1.525035E+1
-1.540466E+1
-1.563612E+1
-1.602189E+1
-1.679343E+1
-1.779643E+1
-1.864513E+1
-1.910805E+1
-1.903090E+1
-1.849082E+1
-1.787359E+1
-1.748781E+1
-1.748781E+1
-1.787359E+1
-1.841366E+1
-1.887659E+1
-1.918521E+1
-1.941667E+1
-1.941667E+1
-1.933951E+1
-1.918521E+1
-1.903090E+1
-1.903090E+1
-1.918521E+1
-1.926236E+1
-1.933951E+1
-1.949382E+1
-1.972528E+1
-1.995675E+1
-1.987959E+1
-1.972528E+1
-1.957097E+1
-1.941667E+1
-1.957097E+1
-1.987959E+1
-2.011105E+1
-2.026536E+1
-2.041967E+1
-2.080544E+1
-2.103690E+1
-2.111406E+1
-2.103690E+1
-2.095975E+1
-2.103690E+1
-2.119121E+1
-2.134552E+1
-2.149983E+1
-2.188560E+1
-2.242568E+1
-2.304291E+1
-2.358299E+1
-2.381445E+1
-2.396876E+1
-2.396876E+1
-2.396876E+1
-2.396876E+1
-2.396876E+1
-2.404591E+1
-2.412306E+1
-2.427737E+1
-2.458599E+1
-2.504891E+1
-2.528037E+1
-2.528037E+1
-2.528037E+1
-2.528037E+1
-2.520322E+1
-2.512607E+1
-2.504891E+1
-2.520322E+1
-2.551184E+1
-2.582045E+1
-2.597476E+1
-2.597476E+1
-2.597476E+1
-2.612907E+1
-2.620622E+1
-2.620622E+1
-2.620622E+1
-2.628338E+1
-2.643769E+1
-2.666915E+1
-2.682346E+1
-2.697776E+1
-2.713207E+1
-2.736353E+1
-2.751784E+1
-2.751784E+1
-2.744069E+1
-2.736353E+1
-2.736353E+1
-2.736353E+1
-2.751784E+1
-2.774930E+1
-2.790361E+1
-2.805792E+1
-2.813508E+1
-2.836654E+1
-2.890662E+1
-2.929239E+1
-2.906093E+1
-2.852084E+1
-2.813508E+1
-2.805792E+1
-2.828938E+1
-2.852084E+1
-2.898377E+1
-2.967816E+1
-3.029539E+1
-3.021823E+1
-2.967816E+1
-2.929239E+1
-2.936954E+1
-2.960100E+1
-2.960100E+1
-2.936954E+1
-2.936954E+1
-2.944669E+1
-2.944669E+1
-2.921523E+1
-2.929239E+1
-2.960100E+1
-2.990962E+1
-2.998677E+1
-2.990962E+1
-2.975531E+1
-2.952385E+1
-2.929239E+1
-2.890662E+1
-2.859800E+1
-2.859800E+1
-2.882946E+1
-2.913808E+1
-2.936954E+1
-2.944669E+1
-2.929239E+1
-2.913808E+1
-2.898377E+1
-2.890662E+1
-2.867515E+1
-2.844369E+1
-2.828938E+1
-2.828938E+1
-2.821223E+1
-2.805792E+1
-2.751784E+1
-2.720923E+1
-2.744069E+1
-2.767215E+1
-2.751784E+1
-2.705492E+1
-2.666915E+1
-2.636053E+1
-2.620622E+1
-2.612907E+1
-2.620622E+1
-2.605191E+1
-2.574330E+1
-2.551184E+1
-2.535753E+1
-2.528037E+1
-2.512607E+1
-2.481745E+1
-2.435453E+1
-2.404591E+1
-2.381445E+1
-2.366014E+1
-2.350583E+1
-2.342868E+1
-2.342868E+1
-2.350583E+1
-2.342868E+1
-2.319722E+1
-2.288860E+1
-2.242568E+1
-2.211706E+1
-2.188560E+1
-2.180844E+1
-2.173129E+1
-2.173129E+1
-2.188560E+1
-2.211706E+1
-2.203990E+1
-2.165414E+1
-2.103690E+1
-2.065113E+1
-2.057398E+1
-2.065113E+1
-2.057398E+1
-2.041967E+1
-2.026536E+1
-2.011105E+1
-2.018821E+1
-2.018821E+1
-2.003390E+1
-1.980244E+1
-1.980244E+1
-2.003390E+1
-2.026536E+1
-2.034251E+1
-2.034251E+1
-2.049682E+1
-2.065113E+1
-2.065113E+1
-2.057398E+1
-2.041967E+1
-2.018821E+1
-1.995675E+1
-1.995675E+1
-2.011105E+1
-2.034251E+1
-2.049682E+1
-2.057398E+1
-2.041967E+1
-2.018821E+1
-1.987959E+1
-1.964813E+1
-1.941667E+1
-1.941667E+1
-1.957097E+1
-1.964813E+1
-1.949382E+1
-1.949382E+1
-1.972528E+1
-1.995675E+1
-2.003390E+1
-1.995675E+1
-2.018821E+1
-2.041967E+1
-2.041967E+1
-2.011105E+1
-1.980244E+1
-1.987959E+1
-2.003390E+1
-2.018821E+1
-2.026536E+1
-2.026536E+1
-2.018821E+1
-2.026536E+1
-2.026536E+1
-2.026536E+1
-2.011105E+1
-1.995675E+1
-1.987959E+1
-1.987959E+1
-1.987959E+1
-1.980244E+1
-1.987959E+1
-2.003390E+1
-2.018821E+1
-1.995675E+1
-1.980244E+1
-1.980244E+1
-1.995675E+1
-2.011105E+1
-2.011105E+1
-2.003390E+1
-1.995675E+1
-1.995675E+1
-2.018821E+1
-2.034251E+1
-2.034251E+1
-2.018821E+1
-2.011105E+1
-2.034251E+1
-2.065113E+1
-2.080544E+1
-2.088260E+1
-2.095975E+1
-2.111406E+1
-2.111406E+1
-2.103690E+1
-2.103690E+1
-2.134552E+1
-2.157698E+1
-2.180844E+1
-2.180844E+1
-2.180844E+1
-2.188560E+1
-2.219421E+1
-2.257998E+1
-2.281145E+1
-2.281145E+1
-2.288860E+1
-2.288860E+1
-2.296575E+1
-2.296575E+1
-2.304291E+1
-2.327437E+1
-2.342868E+1
-2.342868E+1
-2.327437E+1
-2.327437E+1
-2.335152E+1
-2.350583E+1
-2.342868E+1
-2.335152E+1
-2.327437E+1
-2.327437E+1
-2.327437E+1
-2.327437E+1
-2.327437E+1
-2.312006E+1
-2.304291E+1
-2.304291E+1
-2.312006E+1
-2.319722E+1
-2.312006E+1
-2.312006E+1
-2.304291E+1
-2.296575E+1
-2.288860E+1
-2.296575E+1
-2.312006E+1
-2.319722E+1
-2.319722E+1
-2.312006E+1
-2.304291E+1
-2.296575E+1
-2.296575E+1
-2.296575E+1
-2.288860E+1
-2.296575E+1
-2.296575E+1
-2.288860E+1
-2.281145E+1
-2.281145E+1
-2.288860E+1
-2.288860E+1
-2.288860E+1
-2.281145E+1
-2.265714E+1
-2.250283E+1
-2.242568E+1
-2.242568E+1
-2.242568E+1
-2.257998E+1
-2.273429E+1
-2.288860E+1
-2.296575E+1
-2.288860E+1
-2.265714E+1
-2.257998E+1
-2.250283E+1
-2.242568E+1
-2.257998E+1
-2.281145E+1
-2.296575E+1
-2.288860E+1
-2.273429E+1
-2.257998E+1
-2.257998E+1
-2.265714E+1
-2.273429E+1
-2.250283E+1
-2.227137E+1
-2.211706E+1
-2.203990E+1
-2.188560E+1
-2.180844E+1
-2.173129E+1
-2.180844E+1
-2.188560E+1
-2.180844E+1
-2.165414E+1
-2.149983E+1
-2.149983E+1
-2.149983E+1
-2.134552E+1
-2.111406E+1
-2.103690E+1
-2.119121E+1
-2.119121E+1
-2.103690E+1
-2.095975E+1
-2.103690E+1
-2.119121E+1
-2.111406E+1
-2.065113E+1
-2.041967E+1
-2.041967E+1
-2.049682E+1
-2.057398E+1
-2.057398E+1
-2.072829E+1
-2.088260E+1
-2.088260E+1
-2.065113E+1
-2.049682E+1
-2.049682E+1
-2.057398E+1
-2.057398E+1
-2.041967E+1
-2.034251E+1
-2.026536E+1
-2.011105E+1
-1.995675E+1
-1.995675E+1
-1.995675E+1
-2.003390E+1
-2.003390E+1
-2.011105E+1
-2.026536E+1
-2.026536E+1
-2.026536E+1
-2.018821E+1
-2.003390E+1
-1.987959E+1
-1.987959E+1
-2.011105E+1
-2.034251E+1
-2.018821E+1
-1.995675E+1
-1.980244E+1
-2.003390E+1
-2.034251E+1
-2.041967E+1
-2.018821E+1
-1.995675E+1
-1.972528E+1
-1.957097E+1
-1.964813E+1
-1.972528E+1
-1.980244E+1
-1.987959E+1
-2.003390E+1
-2.034251E+1
-2.041967E+1
-2.026536E+1
-2.011105E+1
-2.003390E+1
-2.003390E+1
-2.003390E+1
-2.003390E+1
-2.011105E+1
-2.018821E+1
-2.026536E+1
-2.034251E+1
-2.034251E+1
-2.041967E+1
-2.041967E+1
-2.034251E+1
-2.026536E+1
-2.018821E+1
-2.011105E+1
-2.003390E+1
-1.995675E+1
-1.987959E+1
-1.995675E+1
-2.018821E+1
-2.049682E+1
-2.057398E+1
-2.034251E+1
-2.011105E+1
-2.003390E+1
-2.011105E+1
-2.011105E+1
-2.003390E+1
-2.003390E+1
-2.003390E+1
-1.995675E+1
-1.987959E+1
-1.987959E+1
-2.003390E+1
-2.049682E+1
-2.095975E+1
-2.103690E+1
-2.088260E+1
-2.072829E+1
-2.065113E+1
-2.080544E+1
-2.103690E+1
-2.134552E+1
-2.165414E+1
-2.180844E+1
-2.173129E+1
-2.157698E+1
-2.126836E+1
-2.103690E+1
-2.111406E+1
-2.149983E+1
-2.211706E+1
-2.265714E+1
-2.296575E+1
-2.288860E+1
-2.242568E+1
-2.173129E+1
-2.119121E+1
-2.080544E+1
-2.080544E+1
-2.095975E+1
-2.111406E+1
-2.134552E+1
-2.165414E+1
-2.196275E+1
-2.203990E+1
-2.180844E+1
-2.149983E+1
-2.103690E+1
-2.057398E+1
-1.995675E+1
-1.957097E+1
-1.949382E+1
-1.949382E+1
-1.949382E+1
-1.972528E+1
-2.018821E+1
-2.065113E+1
-2.088260E+1
-2.080544E+1
-2.065113E+1
-2.041967E+1
-1.980244E+1
-1.895374E+1
-1.818220E+1
-1.795074E+1
-1.833651E+1
-1.895374E+1
-1.926236E+1
-1.957097E+1
-1.995675E+1
-2.026536E+1
-2.011105E+1
-1.941667E+1
-1.872228E+1
-1.833651E+1
-1.810505E+1
-1.802789E+1
-1.810505E+1
-1.856797E+1
-1.910805E+1
-1.949382E+1
-1.964813E+1
-1.972528E+1
-1.964813E+1
-1.941667E+1
-1.895374E+1
-1.856797E+1
-1.841366E+1
-1.849082E+1
-1.864513E+1
-1.856797E+1
-1.856797E+1
-1.879944E+1
-1.903090E+1
-1.918521E+1
-1.926236E+1
-1.926236E+1
-1.910805E+1
-1.872228E+1
-1.833651E+1
-1.818220E+1
-1.841366E+1
-1.864513E+1
-1.879944E+1
-1.895374E+1
-1.910805E+1
-1.926236E+1
-1.933951E+1
-1.933951E+1
-1.918521E+1
-1.895374E+1
-1.864513E+1
-1.856797E+1
-1.856797E+1
-1.872228E+1
-1.887659E+1
-1.910805E+1
-1.926236E+1
-1.933951E+1
-1.933951E+1
-1.933951E+1
-1.926236E+1
-1.910805E+1
-1.895374E+1
-1.872228E+1
-1.872228E+1
-1.887659E+1
-1.903090E+1
-1.918521E+1
-1.933951E+1
-1.941667E+1
-1.941667E+1
-1.941667E+1
-1.918521E+1
-1.895374E+1
-1.872228E+1
-1.864513E+1
-1.864513E+1
-1.872228E+1
-1.895374E+1
-1.918521E+1
-1.933951E+1
-1.941667E+1
-1.949382E+1
-1.949382E+1
-1.949382E+1
-1.941667E+1
-1.926236E+1
-1.933951E+1
-1.972528E+1
-2.003390E+1
-2.011105E+1
-2.011105E+1
-2.034251E+1
-2.065113E+1
-2.095975E+1
-2.111406E+1
-2.111406E+1
-2.103690E+1
-2.111406E+1
-2.126836E+1
-2.157698E+1
-2.180844E+1
-2.196275E+1
-2.203990E+1
-2.211706E+1
-2.219421E+1
-2.227137E+1
-2.242568E+1
-2.250283E+1
-2.250283E+1
-2.250283E+1
-2.242568E+1
-2.227137E+1
-2.219421E+1
-2.203990E+1
-2.188560E+1
-2.180844E+1
-2.188560E+1
-2.196275E+1
-2.196275E+1
-2.180844E+1
-2.157698E+1
-2.134552E+1
-2.126836E+1
-2.126836E+1
-2.126836E+1
-2.126836E+1
-2.126836E+1
-2.134552E+1
-2.165414E+1
-2.180844E+1
-2.173129E+1
-2.149983E+1
-2.126836E+1
-2.095975E+1
-2.026536E+1
-1.957097E+1
-1.918521E+1
-1.941667E+1
-2.003390E+1
-2.065113E+1
-2.103690E+1
-2.119121E+1
-2.126836E+1
-2.111406E+1
-2.065113E+1
-2.003390E+1
-1.949382E+1
-1.910805E+1
-1.895374E+1
-1.879944E+1
-1.887659E+1
-1.949382E+1
-2.011105E+1
-2.026536E+1
-2.003390E+1
-1.980244E+1
-1.987959E+1
-2.003390E+1
-2.011105E+1
-2.003390E+1
-1.987959E+1
-1.995675E+1
-2.026536E+1
-2.041967E+1
-2.011105E+1
-1.987959E+1
-2.003390E+1
-2.072829E+1
-2.142267E+1
-2.157698E+1
-2.111406E+1
-2.057398E+1
-2.034251E+1
-2.034251E+1
-2.057398E+1
-2.103690E+1
-2.165414E+1
-2.219421E+1
-2.250283E+1
-2.257998E+1
-2.250283E+1
-2.211706E+1
-2.173129E+1
-2.142267E+1
-2.119121E+1
-2.119121E+1
-2.142267E+1
-2.188560E+1
-2.219421E+1
-2.234852E+1
-2.242568E+1
-2.234852E+1
-2.242568E+1
-2.242568E+1
-2.227137E+1
-2.203990E+1
-2.188560E+1
-2.180844E+1
-2.165414E+1
-2.149983E+1
-2.142267E+1
-2.142267E+1
-2.149983E+1
-2.149983E+1
-2.149983E+1
-2.142267E+1
-2.134552E+1
-2.134552E+1
-2.134552E+1
-2.126836E+1
-2.103690E+1
-2.065113E+1
-2.049682E+1
-2.057398E+1
-2.057398E+1
-2.065113E+1
-2.088260E+1
-2.111406E+1
-2.126836E+1
-2.119121E+1
-2.103690E+1
-2.103690E+1
-2.103690E+1
-2.095975E+1
-2.080544E+1
-2.095975E+1
-2.142267E+1
-2.203990E+1
-2.234852E+1
-2.219421E+1
-2.188560E+1
-2.173129E+1
-2.173129E+1
-2.165414E+1
-2.157698E+1
-2.149983E+1
-2.149983E+1
-2.165414E+1
-2.188560E+1
-2.211706E+1
-2.234852E+1
-2.242568E+1
-2.219421E+1
-2.180844E+1
-2.142267E+1
-2.126836E+1
-2.119121E+1
-2.111406E+1
-2.119121E+1
-2.111406E+1
-2.103690E+1
-2.095975E+1
-2.095975E+1
-2.095975E+1
-2.103690E+1
-2.103690E+1
-2.095975E+1
-2.072829E+1
-2.034251E+1
-1.995675E+1
-1.972528E+1
-1.972528E+1
-1.987959E+1
-2.003390E+1
-2.018821E+1
-2.034251E+1
-2.049682E+1
-2.065113E+1
-2.088260E+1
-2.095975E+1
-2.095975E+1
-2.080544E+1
-2.049682E+1
-2.041967E+1
-2.065113E+1
-2.111406E+1
-2.149983E+1
-2.165414E+1
-2.180844E+1
-2.188560E+1
-2.203990E+1
-2.203990E+1
-2.211706E+1
-2.211706E+1
-2.203990E+1
-2.211706E+1
-2.219421E+1
-2.227137E+1
-2.234852E+1
-2.250283E+1
-2.265714E+1
-2.281145E+1
-2.273429E+1
-2.265714E+1
-2.250283E+1
-2.250283E+1
-2.250283E+1
-2.250283E+1
-2.250283E+1
-2.257998E+1
-2.250283E+1
-2.234852E+1
-2.227137E+1
-2.227137E+1
-2.227137E+1
-2.227137E+1
-2.227137E+1
-2.242568E+1
-2.242568E+1
-2.219421E+1
-2.188560E+1
-2.180844E+1
-2.203990E+1
-2.234852E+1
-2.250283E+1
-2.234852E+1
-2.188560E+1
-2.142267E+1
-2.095975E+1
-2.065113E+1
-2.049682E+1
-2.041967E+1
-2.057398E+1
-2.095975E+1
-2.126836E+1
-2.142267E+1
-2.126836E+1
-2.080544E+1
-2.041967E+1
-2.003390E+1
-1.972528E+1
-1.949382E+1
-1.949382E+1
-1.972528E+1
-1.995675E+1
-2.003390E+1
-2.011105E+1
-2.026536E+1
-2.041967E+1
-2.034251E+1
-1.995675E+1
-1.972528E+1
-1.957097E+1
-1.964813E+1
-1.972528E+1
-1.972528E+1
-1.987959E+1
-2.011105E+1
-2.026536E+1
-2.034251E+1
-2.026536E+1
-2.011105E+1
-1.995675E+1
-1.987959E+1
-1.987959E+1
-1.980244E+1
-1.972528E+1
-1.980244E+1
-1.995675E+1
-2.011105E+1
-2.003390E+1
-1.987959E+1
-1.987959E+1
-2.011105E+1
-2.018821E+1
-2.011105E+1
-1.972528E+1
-1.941667E+1
-1.926236E+1
-1.926236E+1
-1.918521E+1
-1.918521E+1
-1.918521E+1
-1.933951E+1
-1.941667E+1
-1.949382E+1
-1.949382E+1
-1.949382E+1
-1.941667E+1
-1.926236E+1
-1.910805E+1
-1.903090E+1
-1.887659E+1
-1.879944E+1
-1.872228E+1
-1.872228E+1
-1.879944E+1
-1.879944E+1
-1.864513E+1
-1.856797E+1
-1.849082E+1
-1.849082E+1
-1.849082E+1
-1.825935E+1
-1.810505E+1
-1.802789E+1
-1.795074E+1
-1.787359E+1
-1.787359E+1
-1.802789E+1
-1.810505E+1
-1.818220E+1
-1.818220E+1
-1.818220E+1
-1.810505E+1
-1.802789E+1
-1.795074E+1
-1.779643E+1
-1.764212E+1
-1.748781E+1
-1.733351E+1
-1.733351E+1
-1.710205E+1
-1.633050E+1
-1.548181E+1
-1.594474E+1
-1.741066E+1
-1.771928E+1
-1.679343E+1
-1.748781E+1
-2.103690E+1
-2.443168E+1
-2.474030E+1
-2.312006E+1
-2.234852E+1
-2.265714E+1
-2.211706E+1
-2.065113E+1
-1.972528E+1
-2.011105E+1
-2.142267E+1
-2.304291E+1
-2.481745E+1
-2.628338E+1
-2.651484E+1
-2.558899E+1
-2.458599E+1
-2.450883E+1
-2.474030E+1
-2.443168E+1
-2.427737E+1
-2.512607E+1
-2.674630E+1
-2.790361E+1
-2.821223E+1
-2.782646E+1
-2.728638E+1
-2.628338E+1
-2.528037E+1
-2.497176E+1
-2.543468E+1
-2.620622E+1
-2.682346E+1
-2.736353E+1
-2.774930E+1
-2.774930E+1
-2.736353E+1
-2.659200E+1
-2.597476E+1
-2.574330E+1
-2.558899E+1
-2.566615E+1
-2.597476E+1
-2.643769E+1
-2.682346E+1
-2.713207E+1
-2.767215E+1
-2.828938E+1
-2.867515E+1
-2.844369E+1
-2.774930E+1
-2.674630E+1
-2.582045E+1
-2.497176E+1
-2.458599E+1
-2.481745E+1
-2.582045E+1
-2.697776E+1
-2.774930E+1
-2.828938E+1
-2.844369E+1
-2.836654E+1
-2.774930E+1
-2.682346E+1
-2.620622E+1
-2.643769E+1
-2.736353E+1
-2.821223E+1
-2.844369E+1
-2.844369E+1
-2.875230E+1
-2.913808E+1
-2.929239E+1
-2.913808E+1
-2.890662E+1
-2.875230E+1
-2.859800E+1
-2.859800E+1
-2.852084E+1
-2.828938E+1
-2.813508E+1
-2.821223E+1
-2.859800E+1
-2.898377E+1
-2.913808E+1
-2.890662E+1
-2.859800E+1
-2.798077E+1
-2.713207E+1
-2.605191E+1
-2.589761E+1
-2.713207E+1
-2.898377E+1
-2.936954E+1
-2.875230E+1
-2.882946E+1
-2.921523E+1
-2.859800E+1
-2.713207E+1
-2.643769E+1
-2.705492E+1
-2.805792E+1
-2.836654E+1
-2.813508E+1
-2.813508E+1
-2.798077E+1
-2.720923E+1
-2.589761E+1
-2.504891E+1
-2.620622E+1
-2.921523E+1
-3.152985E+1
-3.160701E+1
-2.975531E+1
-2.744069E+1
-2.528037E+1
-2.350583E+1
-2.273429E+1
-2.342868E+1
-2.481745E+1
-2.605191E+1
-2.736353E+1
-2.882946E+1
-2.975531E+1
-2.952385E+1
-2.882946E+1
-2.790361E+1
-2.659200E+1
-2.543468E+1
-2.497176E+1
-2.497176E+1
-2.512607E+1
-2.543468E+1
-2.628338E+1
-2.720923E+1
-2.805792E+1
-2.859800E+1
-2.859800E+1
-2.821223E+1
-2.767215E+1
-2.697776E+1
-2.620622E+1
-2.551184E+1
-2.512607E+1
-2.504891E+1
-2.512607E+1
-2.520322E+1
-2.543468E+1
-2.551184E+1
-2.528037E+1
-2.489461E+1
-2.427737E+1
-2.358299E+1
-2.312006E+1
-2.273429E+1
-2.265714E+1
-2.281145E+1
-2.296575E+1
-2.281145E+1
-2.250283E+1
-2.227137E+1
-2.211706E+1
-2.188560E+1
-2.142267E+1
-2.103690E+1
-2.072829E+1
-2.065113E+1
-2.072829E+1
-2.088260E+1
-2.088260E+1
-2.072829E+1
-2.057398E+1
-2.057398E+1
-2.057398E+1
-2.034251E+1
-2.003390E+1
-1.980244E+1
-1.987959E+1
-2.011105E+1
-2.026536E+1
-2.034251E+1
-2.034251E+1
-2.034251E+1
-2.034251E+1
-2.034251E+1
-2.018821E+1
-2.011105E+1
-2.003390E+1
-2.011105E+1
-2.026536E+1
-2.057398E+1
-2.072829E+1
-2.080544E+1
-2.080544E+1
-2.080544E+1
-2.072829E+1
-2.072829E+1
-2.057398E+1
-2.057398E+1
-2.065113E+1
-2.072829E+1
-2.072829E+1
-2.065113E+1
-2.041967E+1
-2.026536E+1
-2.011105E+1
-1.995675E+1
-1.972528E+1
-1.964813E+1
-1.957097E+1
-1.941667E+1
-1.926236E+1
-1.910805E+1
-1.926236E+1
-1.964813E+1
-1.987959E+1
-1.987959E+1
-1.972528E+1
-1.949382E+1
-1.949382E+1
-1.949382E+1
-1.964813E+1
-1.980244E+1
-2.011105E+1
-2.041967E+1
-2.065113E+1
-2.080544E+1
-2.088260E+1
-2.080544E+1
-2.057398E+1
-2.018821E+1
-1.987959E+1
-1.980244E+1
-1.987959E+1
-1.995675E+1
-2.011105E+1
-2.018821E+1
-2.041967E+1
-2.049682E+1
-2.041967E+1
-2.018821E+1
-1.995675E+1
-1.987959E+1
-1.995675E+1
-2.011105E+1
-2.018821E+1
-2.018821E+1
-1.995675E+1
-1.972528E+1
-1.949382E+1
-1.910805E+1
-1.872228E+1
-1.849082E+1
-1.841366E+1
-1.856797E+1
-1.864513E+1
-1.872228E+1
-1.872228E+1
-1.864513E+1
-1.849082E+1
-1.818220E+1
-1.802789E+1
-1.795074E+1
-1.787359E+1
-1.795074E+1
-1.802789E+1
-1.810505E+1
-1.787359E+1
-1.756497E+1
-1.733351E+1
-1.717920E+1
-1.694774E+1
-1.656197E+1
-1.609904E+1
-1.579042E+1
-1.571327E+1
-1.571327E+1
-1.555896E+1
-1.525035E+1
-1.494173E+1
-1.471027E+1
-1.447881E+1
-1.417019E+1
-1.378442E+1
-1.355296E+1
-1.347581E+1
-1.339865E+1
-1.316719E+1
-1.301288E+1
-1.293573E+1
-1.293573E+1
-1.293573E+1
-1.285857E+1
-1.278142E+1
-1.270426E+1
-1.239565E+1
-1.193272E+1
-1.154695E+1
-1.123834E+1
-1.100687E+1
-1.069826E+1
-1.054395E+1
-1.062111E+1
-1.077541E+1
-1.077541E+1
-1.062111E+1
-1.038964E+1
-1.000387E+1
-9.386641E+0
-8.769405E+0
-8.383636E+0
-8.306482E+0
-8.229328E+0
-8.152174E+0
-8.075020E+0
-8.152174E+0
-8.229328E+0
-8.152174E+0
-7.997865E+0
-7.689251E+0
-7.303480E+0
-6.763401E+0
-6.223323E+0
-5.914707E+0
-5.991860E+0
-6.146169E+0
-6.146169E+0
-6.146169E+0
-6.300477E+0
-6.531939E+0
-6.454786E+0
-5.837553E+0
-5.297474E+0
-4.988858E+0
-4.988858E+0
-5.143166E+0
-5.220321E+0
-5.297474E+0
-5.374629E+0
-5.451783E+0
-5.451783E+0
-5.297474E+0
-4.911705E+0
-4.603088E+0
-4.371625E+0
-4.448781E+0
-4.603088E+0
-4.834550E+0
-5.066012E+0
-5.374629E+0
-5.606090E+0
-5.760398E+0
-5.760398E+0
-5.683245E+0
-5.606090E+0
-5.606090E+0
-5.606090E+0
-5.528936E+0
-5.760398E+0
-6.377631E+0
-7.380634E+0
-7.920712E+0
-7.920712E+0
-7.766405E+0
-7.997865E+0
-8.537945E+0
-8.769405E+0
-8.537945E+0
-8.229328E+0
-8.229328E+0
-8.615099E+0
-9.078022E+0
-9.463793E+0
-9.540947E+0
-9.540947E+0
-9.540947E+0
-9.540947E+0
-9.463793E+0
-9.309486E+0
-9.078022E+0
-8.923716E+0
-9.000870E+0
-9.155176E+0
-9.540947E+0
-1.008103E+1
-1.046680E+1
-1.023533E+1
-9.772409E+0
-9.386641E+0
-9.155176E+0
-8.923716E+0
-8.615099E+0
-8.229328E+0
-7.997865E+0
-8.075020E+0
-8.229328E+0
-8.229328E+0
-8.075020E+0
-7.843558E+0
-7.689251E+0
-7.612095E+0
-7.380634E+0
-7.149171E+0
-6.994864E+0
-6.994864E+0
-6.994864E+0
-7.072017E+0
-7.149171E+0
-7.303480E+0
-7.380634E+0
-7.534941E+0
-7.612095E+0
-7.766405E+0
-7.689251E+0
-7.534941E+0
-7.380634E+0
-7.380634E+0
-7.534941E+0
-7.843558E+0
-8.075020E+0
-8.306482E+0
-8.460791E+0
-8.537945E+0
-8.460791E+0
-8.306482E+0
-8.229328E+0
-8.306482E+0
-8.306482E+0
-8.383636E+0
-8.383636E+0
-8.537945E+0
-8.692253E+0
-8.846561E+0
-8.923716E+0
-8.923716E+0
-8.846561E+0
-8.692253E+0
-8.229328E+0
-8.306482E+0
-9.155176E+0
-1.008103E+1
-1.008103E+1
-9.540947E+0
-9.232330E+0
-9.463793E+0
-9.309486E+0
-8.383636E+0
-7.843558E+0
-8.383636E+0
-9.155176E+0
-9.386641E+0
-9.000870E+0
-8.460791E+0
-8.229328E+0
-8.383636E+0
-8.383636E+0
-8.229328E+0
-8.075020E+0
-7.997865E+0
-7.920712E+0
-7.920712E+0
-7.997865E+0
-7.920712E+0
-7.843558E+0
-8.152174E+0
-8.460791E+0
-8.229328E+0
-7.689251E+0
-7.303480E+0
-7.303480E+0
-7.457788E+0
-7.534941E+0
-7.612095E+0
-7.689251E+0
-7.766405E+0
-7.920712E+0
-8.075020E+0
-8.152174E+0
-8.229328E+0
-8.152174E+0
-7.997865E+0
-7.997865E+0
-8.152174E+0
-8.383636E+0
-8.460791E+0
-8.537945E+0
-8.537945E+0
-8.460791E+0
-8.306482E+0
-8.152174E+0
-8.229328E+0
-8.306482E+0
-8.306482E+0
-8.383636E+0
-8.537945E+0
-8.692253E+0
-8.846561E+0
-8.923716E+0
-9.000870E+0
-9.078022E+0
-9.000870E+0
-8.923716E+0
-8.769405E+0
-8.692253E+0
-8.615099E+0
-8.692253E+0
-9.000870E+0
-9.386641E+0
-9.386641E+0
-9.155176E+0
-9.078022E+0
-9.309486E+0
-9.386641E+0
-9.309486E+0
-9.155176E+0
-9.078022E+0
-9.000870E+0
-9.000870E+0
-9.155176E+0
-9.309486E+0
-9.618101E+0
-9.772409E+0
-9.849564E+0
-9.849564E+0
-9.849564E+0
-9.772409E+0
-9.695257E+0
-9.695257E+0
-9.772409E+0
-9.849564E+0
-9.849564E+0
-1.000387E+1
-1.031249E+1
-1.046680E+1
-1.046680E+1
-1.038964E+1
-1.031249E+1
-1.031249E+1
-1.031249E+1
-1.023533E+1
-1.015818E+1
-1.031249E+1
-1.069826E+1
-1.108403E+1
-1.108403E+1
-1.062111E+1
-1.038964E+1
-1.085257E+1
-1.139265E+1
-1.131549E+1
-1.069826E+1
-1.054395E+1
-1.108403E+1
-1.170126E+1
-1.170126E+1
-1.131549E+1
-1.085257E+1
-1.077541E+1
-1.100687E+1
-1.139265E+1
-1.170126E+1
-1.208703E+1
-1.231849E+1
-1.216419E+1
-1.146980E+1
-1.100687E+1
-1.108403E+1
-1.146980E+1
-1.154695E+1
-1.139265E+1
-1.154695E+1
-1.193272E+1
-1.216419E+1
-1.200988E+1
-1.177842E+1
-1.162411E+1
-1.131549E+1
-1.085257E+1
-1.046680E+1
-1.023533E+1
-1.023533E+1
-1.038964E+1
-1.054395E+1
-1.069826E+1
-1.085257E+1
-1.085257E+1
-1.062111E+1
-1.015818E+1
-9.695257E+0
-9.463793E+0
-9.232330E+0
-9.078022E+0
-9.000870E+0
-9.078022E+0
-9.232330E+0
-9.309486E+0
-9.232330E+0
-9.232330E+0
-9.155176E+0
-9.155176E+0
-9.155176E+0
-8.692253E+0
-7.843558E+0
-7.612095E+0
-8.075020E+0
-8.769405E+0
-9.000870E+0
-8.846561E+0
-8.615099E+0
-8.460791E+0
-8.460791E+0
-8.383636E+0
-8.306482E+0
-8.152174E+0
-8.152174E+0
-8.229328E+0
-8.383636E+0
-8.537945E+0
-8.769405E+0
-8.923716E+0
-8.769405E+0
-8.537945E+0
-8.460791E+0
-8.537945E+0
-8.383636E+0
-8.152174E+0
-8.075020E+0
-8.152174E+0
-8.229328E+0
-8.229328E+0
-8.152174E+0
-8.152174E+0
-8.383636E+0
-8.769405E+0
-8.923716E+0
-8.692253E+0
-8.306482E+0
-8.152174E+0
-8.229328E+0
-8.460791E+0
-8.537945E+0
-8.460791E+0
-8.383636E+0
-8.229328E+0
-8.152174E+0
-8.306482E+0
-8.383636E+0
-8.075020E+0
-7.534941E+0
-7.149171E+0
-7.226327E+0
-7.612095E+0
-7.920712E+0
-7.843558E+0
-7.612095E+0
-7.457788E+0
-7.380634E+0
-7.612095E+0
-8.075020E+0
-8.229328E+0
-6.994864E+0
-4.988858E+0
-4.757395E+0
-7.072017E+0
-9.309486E+0
-9.618101E+0
-8.769405E+0
-7.997865E+0
-6.763401E+0
-5.683245E+0
-6.377631E+0
-8.152174E+0
-9.078022E+0
-8.769405E+0
-8.537945E+0
-8.846561E+0
-8.615099E+0
-7.766405E+0
-6.994864E+0
-6.917710E+0
-7.303480E+0
-7.689251E+0
-8.152174E+0
-8.383636E+0
-8.229328E+0
-7.997865E+0
-7.766405E+0
-7.534941E+0
-7.303480E+0
-7.072017E+0
-6.994864E+0
-6.994864E+0
-6.917710E+0
-6.686247E+0
-6.609093E+0
-6.609093E+0
-6.609093E+0
-6.454786E+0
-6.300477E+0
-6.300477E+0
-6.454786E+0
-6.300477E+0
-5.760398E+0
-5.143166E+0
-4.834550E+0
-4.680242E+0
-4.603088E+0
-4.525934E+0
-4.371625E+0
-4.063010E+0
-3.754393E+0
-3.600086E+0
-3.677240E+0
-3.831547E+0
-3.754393E+0
-3.522931E+0
-3.368623E+0
-3.214315E+0
-2.905699E+0
-2.597083E+0
-2.134159E+0
-1.902696E+0
-1.825542E+0
-1.979850E+0
-2.134159E+0
-2.211312E+0
-2.134159E+0
-2.057004E+0
-1.979850E+0
-1.902696E+0
-1.671234E+0
-1.439771E+0
-1.285464E+0
-1.131156E+0
-8.996935E-1
-7.453852E-1
-8.996935E-1
-1.208310E+0
-1.208310E+0
-1.131156E+0
-9.768472E-1
-9.768472E-1
-1.054001E+0
-1.054001E+0
-8.996935E-1
-3.596149E-1
1.033092E-1
3.347712E-1
2.576175E-1
1.804638E-1
1.804638E-1
1.804638E-1
2.576175E-1
1.804638E-1
1.033092E-1
1.033092E-1
2.576175E-1
5.662341E-1
7.976961E-1
8.748498E-1
6.433878E-1
1.033092E-1
-5.139232E-1
-5.910769E-1
-3.596149E-1
-2.824612E-1
-2.053065E-1
2.615547E-2
4.119258E-1
4.890795E-1
2.576175E-1
-1.281529E-1
-2.824612E-1
-4.367690E-1
-5.139232E-1
-4.367690E-1
-5.910769E-1
-8.996935E-1
-1.362618E+0
-1.516926E+0
-1.362618E+0
-1.054001E+0
-8.996935E-1
-8.996935E-1
-8.996935E-1
-9.768472E-1
-1.131156E+0
-1.516926E+0
-1.979850E+0
-2.288467E+0
-2.365620E+0
-2.365620E+0
-2.288467E+0
-2.288467E+0
-2.442774E+0
-2.365620E+0
-2.057004E+0
-1.825542E+0
-1.902696E+0
-2.211312E+0
-2.519929E+0
-2.751391E+0
-3.137161E+0
-3.522931E+0
-3.445777E+0
-3.060007E+0
-2.597083E+0
-2.442774E+0
-2.597083E+0
-2.751391E+0
-2.828544E+0
-3.060007E+0
-3.368623E+0
-3.600086E+0
-3.908701E+0
-4.140164E+0
-4.294471E+0
-4.217317E+0
-4.063010E+0
-3.908701E+0
-3.908701E+0
-4.140164E+0
-4.371625E+0
-4.603088E+0
-4.911705E+0
-5.374629E+0
-5.914707E+0
-6.454786E+0
-6.840556E+0
-7.226327E+0
-7.380634E+0
-7.303480E+0
-7.380634E+0
-7.920712E+0
-8.229328E+0
-8.075020E+0
-7.997865E+0
-8.460791E+0
-9.155176E+0
-9.695257E+0
-1.000387E+1
-1.031249E+1
-1.077541E+1
-1.108403E+1
-1.108403E+1
-1.092972E+1
-1.085257E+1
-1.085257E+1
-1.108403E+1
-1.139265E+1
-1.177842E+1
-1.200988E+1
-1.208703E+1
-1.216419E+1
-1.239565E+1
-1.270426E+1
-1.278142E+1
-1.270426E+1
-1.247280E+1
-1.224134E+1
-1.208703E+1
-1.200988E+1
-1.200988E+1
-1.208703E+1
-1.208703E+1
-1.216419E+1
-1.231849E+1
-1.262711E+1
-1.278142E+1
-1.254996E+1
-1.200988E+1
-1.131549E+1
-1.085257E+1
-1.062111E+1
-1.038964E+1
-1.023533E+1
-1.015818E+1
-1.031249E+1
-1.062111E+1
-1.077541E+1
-1.038964E+1
-9.618101E+0
-8.846561E+0
-8.306482E+0
-7.920712E+0
-7.534941E+0
-7.226327E+0
-6.994864E+0
-6.917710E+0
-6.763401E+0
-6.686247E+0
-6.454786E+0
-6.146169E+0
-5.991860E+0
-5.991860E+0
-5.991860E+0
-5.606090E+0
-5.066012E+0
-4.448781E+0
-4.063010E+0
-3.754393E+0
-3.368623E+0
-3.060007E+0
-2.982853E+0
-3.137161E+0
-3.445777E+0
-3.677240E+0
-3.522931E+0
-2.982853E+0
-2.442774E+0
-1.979850E+0
-1.671234E+0
-1.671234E+0
-1.594080E+0
-1.208310E+0
-7.453852E-1
-5.910769E-1
-9.768472E-1
-1.594080E+0
-1.902696E+0
-1.825542E+0
-1.825542E+0
-1.902696E+0
-1.594080E+0
-7.453852E-1
2.615547E-2
1.804638E-1
1.033092E-1
-5.099869E-2
-3.596149E-1
-1.208310E+0
-2.211312E+0
-2.905699E+0
-3.060007E+0
-2.828544E+0
-2.442774E+0
-2.057004E+0
-1.516926E+0
-1.054001E+0
-1.131156E+0
-1.748388E+0
-2.751391E+0
-3.831547E+0
-4.680242E+0
-5.066012E+0
-5.143166E+0
-5.066012E+0
-5.760398E+0
-6.840556E+0
-6.917710E+0
-6.069015E+0
-5.374629E+0
-5.606090E+0
-6.454786E+0
-7.226327E+0
-7.766405E+0
-8.229328E+0
-8.615099E+0
-8.923716E+0
-9.078022E+0
-9.078022E+0
-9.155176E+0
-9.155176E+0
-9.155176E+0
-9.078022E+0
-9.463793E+0
-1.008103E+1
-1.062111E+1
-1.100687E+1
-1.131549E+1
-1.139265E+1
-1.146980E+1
-1.154695E+1
-1.154695E+1
-1.154695E+1
-1.146980E+1
-1.162411E+1
-1.231849E+1
-1.324434E+1
-1.309003E+1
-1.131549E+1
-9.926718E+0
-1.108403E+1
-1.378442E+1
-1.455596E+1
-1.270426E+1
-1.123834E+1
-1.231849E+1
-1.424734E+1
-1.417019E+1
-1.216419E+1
-1.085257E+1
-1.123834E+1
-1.162411E+1
-1.108403E+1
-1.054395E+1
-1.162411E+1
-1.355296E+1
-1.440165E+1
-1.332150E+1
-1.185557E+1
-1.108403E+1
-1.054395E+1
-9.309486E+0
-7.920712E+0
-7.534941E+0
-8.229328E+0
-9.078022E+0
-9.386641E+0
-9.849564E+0
-1.046680E+1
-1.062111E+1
-9.849564E+0
-8.537945E+0
-7.380634E+0
-6.531939E+0
-5.528936E+0
-4.680242E+0
-4.448781E+0
-5.143166E+0
-6.069015E+0
-6.763401E+0
-6.994864E+0
-7.072017E+0
-6.917710E+0
-6.300477E+0
-5.220321E+0
-3.985855E+0
-3.060007E+0
-2.519929E+0
-2.134159E+0
-2.057004E+0
-2.751391E+0
-3.908701E+0
-4.834550E+0
-5.220321E+0
-5.220321E+0
-5.143166E+0
-4.757395E+0
-3.908701E+0
-2.828544E+0
-1.979850E+0
-1.748388E+0
-1.979850E+0
-2.597083E+0
-3.522931E+0
-4.371625E+0
-4.988858E+0
-5.374629E+0
-5.451783E+0
-5.374629E+0
-5.143166E+0
-4.525934E+0
-3.677240E+0
-2.828544E+0
-2.442774E+0
-2.519929E+0
-2.982853E+0
-3.677240E+0
-4.525934E+0
-5.297474E+0
-5.760398E+0
-5.837553E+0
-5.528936E+0
-4.911705E+0
-4.140164E+0
-3.522931E+0
-3.060007E+0
-2.905699E+0
-3.060007E+0
-3.677240E+0
-4.680242E+0
-5.606090E+0
-6.223323E+0
-6.377631E+0
-6.223323E+0
-5.683245E+0
-4.988858E+0
-4.371625E+0
-3.908701E+0
-3.677240E+0
-3.677240E+0
-3.985855E+0
-4.448781E+0
-5.066012E+0
-5.606090E+0
-5.991860E+0
-6.223323E+0
-6.223323E+0
-5.837553E+0
-5.143166E+0
-4.525934E+0
-4.140164E+0
-3.908701E+0
-3.985855E+0
-4.371625E+0
-5.066012E+0
-5.760398E+0
-6.300477E+0
-6.531939E+0
-6.454786E+0
-6.069015E+0
-5.451783E+0
-4.911705E+0
-4.371625E+0
-4.063010E+0
-4.063010E+0
-4.448781E+0
-4.911705E+0
-5.528936E+0
-6.069015E+0
-6.377631E+0
-6.377631E+0
-6.223323E+0
-5.837553E+0
-5.374629E+0
-5.297474E+0
-5.760398E+0
-5.837553E+0
-5.143166E+0
-4.525934E+0
-4.603088E+0
-5.143166E+0
-5.683245E+0
-6.069015E+0
-6.146169E+0
-5.837553E+0
-5.374629E+0
-4.834550E+0
-4.603088E+0
-4.448781E+0
-4.217317E+0
-3.985855E+0
-4.063010E+0
-4.448781E+0
-4.988858E+0
-5.297474E+0
-5.528936E+0
-5.606090E+0
-5.297474E+0
-4.834550E+0
-4.294471E+0
-3.831547E+0
-3.677240E+0
-3.677240E+0
-3.908701E+0
-4.294471E+0
-4.757395E+0
-5.066012E+0
-5.143166E+0
-5.143166E+0
-4.988858E+0
-4.834550E+0
-4.603088E+0
-4.140164E+0
-3.677240E+0
-3.522931E+0
-3.677240E+0
-3.985855E+0
-4.448781E+0
-4.911705E+0
-5.220321E+0
-5.297474E+0
-5.143166E+0
-4.988858E+0
-4.834550E+0
-4.757395E+0
-4.525934E+0
-4.294471E+0
-4.140164E+0
-4.140164E+0
-4.448781E+0
-4.757395E+0
-5.066012E+0
-5.297474E+0
-5.374629E+0
-5.374629E+0
-5.220321E+0
-4.911705E+0
-4.680242E+0
-4.448781E+0
-4.371625E+0
-4.448781E+0
-4.603088E+0
-4.834550E+0
-5.066012E+0
-5.220321E+0
-5.451783E+0
-5.606090E+0
-5.606090E+0
-5.297474E+0
-4.911705E+0
-4.834550E+0
-4.911705E+0
-5.066012E+0
-5.143166E+0
-4.988858E+0
-4.911705E+0
-4.988858E+0
-5.143166E+0
-5.374629E+0
-5.374629E+0
-5.297474E+0
-5.220321E+0
-5.066012E+0
-4.988858E+0
-4.834550E+0
-4.834550E+0
-4.911705E+0
-4.988858E+0
-5.066012E+0
-5.143166E+0
-5.220321E+0
-5.143166E+0
-5.143166E+0
-5.066012E+0
-4.988858E+0
-4.988858E+0
-4.988858E+0
-4.911705E+0
-4.834550E+0
-4.911705E+0
-4.988858E+0
-5.143166E+0
-5.220321E+0
-5.143166E+0
-5.066012E+0
-5.066012E+0
-5.066012E+0
-4.988858E+0
-4.911705E+0
-4.911705E+0
-4.911705E+0
-5.066012E+0
-5.220321E+0
-5.374629E+0
-5.528936E+0
-5.683245E+0
-5.760398E+0
-5.606090E+0
-5.451783E+0
-5.374629E+0
-5.374629E+0
-5.451783E+0
-5.528936E+0
-5.528936E+0
-5.606090E+0
-5.606090E+0
-5.528936E+0
-5.528936E+0
-5.606090E+0
-5.683245E+0
-5.683245E+0
-5.606090E+0
-5.528936E+0
-5.606090E+0
-5.760398E+0
-5.760398E+0
-5.606090E+0
-5.451783E+0
-5.374629E+0
-5.374629E+0
-5.297474E+0
-5.374629E+0
-5.451783E+0
-5.683245E+0
-5.914707E+0
-5.914707E+0
-5.683245E+0
-5.528936E+0
-5.451783E+0
-5.451783E+0
-5.528936E+0
-5.606090E+0
-5.683245E+0
-5.606090E+0
-5.374629E+0
-5.297474E+0
-5.374629E+0
-5.528936E+0
-5.528936E+0
-5.451783E+0
-5.297474E+0
-5.143166E+0
-5.066012E+0
-5.066012E+0
-5.220321E+0
-5.220321E+0
-5.143166E+0
-4.988858E+0
-5.066012E+0
-5.143166E+0
-5.220321E+0
-5.297474E+0
-5.220321E+0
-5.066012E+0
-4.834550E+0
-4.834550E+0
-4.911705E+0
-5.066012E+0
-5.066012E+0
-5.220321E+0
-5.837553E+0
-6.377631E+0
-6.223323E+0
-5.374629E+0
-4.757395E+0
-4.603088E+0
-4.757395E+0
-4.757395E+0
-4.757395E+0
-4.834550E+0
-5.066012E+0
-5.220321E+0
-5.374629E+0
-5.451783E+0
-5.297474E+0
-5.066012E+0
-4.834550E+0
-4.603088E+0
-4.603088E+0
-4.757395E+0
-4.988858E+0
-5.220321E+0
-5.374629E+0
-5.374629E+0
-5.451783E+0
-5.451783E+0
-5.374629E+0
-5.220321E+0
-4.988858E+0
-4.834550E+0
-4.911705E+0
-5.143166E+0
-5.374629E+0
-5.683245E+0
-5.837553E+0
-5.760398E+0
-5.451783E+0
-5.220321E+0
-5.066012E+0
-4.988858E+0
-5.143166E+0
-5.297474E+0
-5.297474E+0
-5.143166E+0
-4.988858E+0
-4.988858E+0
-5.066012E+0
-5.143166E+0
-5.143166E+0
-5.066012E+0
-5.066012E+0
-4.988858E+0
-4.911705E+0
-4.911705E+0
-4.911705E+0
-4.988858E+0
-5.143166E+0
-5.220321E+0
-5.143166E+0
-5.143166E+0
-5.143166E+0
-5.143166E+0
-5.143166E+0
-4.988858E+0
-4.911705E+0
-4.911705E+0
-4.988858E+0
-5.066012E+0
-5.143166E+0
-5.220321E+0
-5.297474E+0
-5.374629E+0
-5.374629E+0
-5.297474E+0
-5.220321E+0
-5.066012E+0
-4.988858E+0
-4.911705E+0
-4.911705E+0
-4.911705E+0
-4.911705E+0
-4.911705E+0
-4.911705E+0
-4.988858E+0
-4.988858E+0
-4.988858E+0
-4.911705E+0
-4.988858E+0
-5.066012E+0
-5.066012E+0
-4.911705E+0
-4.757395E+0
-4.680242E+0
-4.603088E+0
-4.603088E+0
-4.603088E+0
-4.603088E+0
-4.525934E+0
-4.448781E+0
-4.448781E+0
-4.448781E+0
-4.525934E+0
-4.525934E+0
-4.448781E+0
-4.371625E+0
-4.371625E+0
-4.603088E+0
-4.757395E+0
-4.834550E+0
-4.757395E+0
-4.757395E+0
-4.757395E+0
-4.757395E+0
-4.757395E+0
-4.757395E+0
-4.757395E+0
-4.834550E+0
-4.911705E+0
-4.988858E+0
-5.066012E+0
-5.066012E+0
-5.066012E+0
-5.143166E+0
-5.297474E+0
-5.374629E+0
-5.374629E+0
-5.220321E+0
-5.066012E+0
-5.066012E+0
-5.220321E+0
-5.297474E+0
-5.374629E+0
-5.451783E+0
-5.451783E+0
-5.451783E+0
-5.451783E+0
-5.297474E+0
-5.220321E+0
-5.220321E+0
-5.297474E+0
-5.297474E+0
-5.220321E+0
-5.220321E+0
-5.297474E+0
-5.451783E+0
-5.528936E+0
-5.528936E+0
-5.528936E+0
-5.606090E+0
-5.606090E+0
-5.528936E+0
-5.528936E+0
-5.528936E+0
-5.606090E+0
-5.683245E+0
-5.760398E+0
-5.837553E+0
-5.914707E+0
-5.914707E+0
-5.914707E+0
-5.914707E+0
-5.914707E+0
-5.914707E+0
-5.837553E+0
-5.914707E+0
-5.914707E+0
-6.069015E+0
-6.146169E+0
-6.223323E+0
-6.146169E+0
-6.069015E+0
-5.991860E+0
-5.991860E+0
-5.991860E+0
-5.914707E+0
-5.837553E+0
-5.760398E+0
-5.683245E+0
-5.760398E+0
-5.837553E+0
-5.760398E+0
-5.683245E+0
-5.606090E+0
-5.451783E+0
-5.374629E+0
-5.143166E+0
-5.066012E+0
-4.911705E+0
-4.834550E+0
-4.757395E+0
-4.757395E+0
-4.834550E+0
-4.834550E+0
-4.680242E+0
-4.603088E+0
-4.525934E+0
-4.371625E+0
-4.217317E+0
-4.063010E+0
-3.985855E+0
-3.831547E+0
-3.831547E+0
-3.831547E+0
-3.831547E+0
-3.985855E+0
-4.140164E+0
-4.140164E+0
-3.985855E+0
-3.831547E+0
-3.677240E+0
-3.600086E+0
-3.600086E+0
-3.522931E+0
-3.445777E+0
-3.445777E+0
-3.522931E+0
-3.600086E+0
-3.600086E+0
-3.600086E+0
-3.600086E+0
-3.522931E+0
-3.522931E+0
-3.522931E+0
-3.445777E+0
-3.368623E+0
-3.368623E+0
-3.291469E+0
-3.214315E+0
-3.214315E+0
-3.214315E+0
-3.137161E+0
-3.060007E+0
-2.982853E+0
-3.060007E+0
-3.137161E+0
-3.214315E+0
-3.214315E+0
-3.291469E+0
-3.368623E+0
-3.291469E+0
-3.137161E+0
-3.060007E+0
-3.214315E+0
-3.368623E+0
-3.600086E+0
-3.677240E+0
-3.677240E+0
-3.754393E+0
-3.677240E+0
-3.600086E+0
-3.522931E+0
-3.445777E+0
-3.522931E+0
-3.522931E+0
-3.600086E+0
-3.677240E+0
-3.754393E+0
-3.831547E+0
-3.908701E+0
-3.831547E+0
-3.831547E+0
-3.831547E+0
-3.677240E+0
-3.368623E+0
-3.522931E+0
-4.448781E+0
-5.683245E+0
-6.300477E+0
-5.837553E+0
-5.220321E+0
-5.220321E+0
-5.606090E+0
-5.220321E+0
-4.140164E+0
-3.677240E+0
-4.448781E+0
-5.528936E+0
-6.069015E+0
-6.300477E+0
-6.917710E+0
-7.689251E+0
-7.612095E+0
-6.377631E+0
-4.911705E+0
-4.371625E+0
-4.680242E+0
-5.220321E+0
-5.760398E+0
-6.763401E+0
-8.152174E+0
-8.923716E+0
-8.537945E+0
-7.534941E+0
-6.686247E+0
-6.146169E+0
-5.760398E+0
-5.606090E+0
-5.914707E+0
-6.686247E+0
-7.766405E+0
-8.537945E+0
-8.846561E+0
-8.846561E+0
-8.537945E+0
-7.766405E+0
-6.840556E+0
-6.146169E+0
-5.991860E+0
-6.223323E+0
-6.686247E+0
-7.226327E+0
-7.766405E+0
-8.460791E+0
-9.000870E+0
-8.923716E+0
-8.306482E+0
-7.612095E+0
-7.149171E+0
-6.840556E+0
-6.454786E+0
-6.223323E+0
-6.300477E+0
-6.840556E+0
-7.380634E+0
-7.766405E+0
-7.920712E+0
-7.843558E+0
-7.612095E+0
-7.380634E+0
-6.917710E+0
-6.531939E+0
-6.300477E+0
-6.454786E+0
-6.531939E+0
-6.454786E+0
-6.300477E+0
-6.377631E+0
-6.609093E+0
-6.917710E+0
-6.917710E+0
-6.609093E+0
-6.223323E+0
-5.760398E+0
-5.374629E+0
-5.220321E+0
-5.143166E+0
-5.143166E+0
-5.220321E+0
-5.528936E+0
-5.837553E+0
-5.991860E+0
-5.991860E+0
-5.760398E+0
-5.374629E+0
-4.988858E+0
-4.525934E+0
-4.140164E+0
-3.908701E+0
-3.908701E+0
-4.063010E+0
-4.294471E+0
-4.448781E+0
-4.680242E+0
-4.757395E+0
-4.680242E+0
-4.371625E+0
-4.063010E+0
-3.677240E+0
-3.368623E+0
-3.137161E+0
-3.060007E+0
-3.137161E+0
-3.214315E+0
-3.214315E+0
-3.214315E+0
-3.214315E+0
-3.137161E+0
-3.060007E+0
-2.828544E+0
-2.519929E+0
-2.365620E+0
-2.057004E+0
-1.671234E+0
-1.516926E+0
-1.516926E+0
-1.671234E+0
-1.671234E+0
-1.516926E+0
-1.362618E+0
-1.285464E+0
-1.054001E+0
-7.453852E-1
-4.367690E-1
-2.053065E-1
-1.281529E-1
2.615547E-2
1.804638E-1
1.804638E-1
1.033092E-1
2.615547E-2
1.033092E-1
2.576175E-1
4.119258E-1
4.119258E-1
4.890795E-1
6.433878E-1
7.205415E-1
7.976961E-1
7.976961E-1
7.976961E-1
8.748498E-1
9.520044E-1
1.029158E+0
1.029158E+0
9.520044E-1
8.748498E-1
8.748498E-1
1.029158E+0
1.029158E+0
1.106312E+0
1.260620E+0
1.337774E+0
1.337774E+0
1.029158E+0
6.433878E-1
1.804638E-1
1.804638E-1
1.414928E+0
3.498088E+0
4.038166E+0
1.183466E+0
-2.442774E+0
-2.597083E+0
3.347712E-1
2.263623E+0
1.646390E+0
1.260620E+0
2.726547E+0
3.806704E+0
2.263623E+0
-6.682310E-1
-1.825542E+0
-5.910769E-1
1.106312E+0
1.877852E+0
1.955007E+0
1.723544E+0
1.337774E+0
4.890795E-1
-5.139232E-1
-1.208310E+0
-1.516926E+0
-1.439771E+0
-1.285464E+0
-9.768472E-1
-7.453852E-1
-7.453852E-1
-1.054001E+0
-1.362618E+0
-1.748388E+0
-2.365620E+0
-3.060007E+0
-3.445777E+0
-3.137161E+0
-2.211312E+0
-1.439771E+0
-1.671234E+0
-2.982853E+0
-4.371625E+0
-4.911705E+0
-4.834550E+0
-4.603088E+0
-4.371625E+0
-3.754393E+0
-3.214315E+0
-3.368623E+0
-4.371625E+0
-5.374629E+0
-5.683245E+0
-5.297474E+0
-4.757395E+0
-4.371625E+0
-4.217317E+0
-4.217317E+0
-4.525934E+0
-4.988858E+0
-5.374629E+0
-5.451783E+0
-5.374629E+0
-5.297474E+0
-5.220321E+0
-4.988858E+0
-4.680242E+0
-4.525934E+0
-4.603088E+0
-4.757395E+0
-4.988858E+0
-5.066012E+0
-5.066012E+0
-4.988858E+0
-4.834550E+0
-4.603088E+0
-4.448781E+0
-4.371625E+0
-4.294471E+0
-4.294471E+0
-4.371625E+0
-4.525934E+0
-4.603088E+0
-4.603088E+0
-4.448781E+0
-4.448781E+0
-4.371625E+0
-4.140164E+0
-3.754393E+0
-3.600086E+0
-3.831547E+0
-4.217317E+0
-4.757395E+0
-4.757395E+0
-3.831547E+0
-2.442774E+0
-2.134159E+0
-3.677240E+0
-5.451783E+0
-5.683245E+0
-4.757395E+0
-4.063010E+0
-3.831547E+0
-3.291469E+0
-2.211312E+0
-1.748388E+0
-2.597083E+0
-4.140164E+0
-4.988858E+0
-4.680242E+0
-3.754393E+0
-2.828544E+0
-2.211312E+0
-1.979850E+0
-2.057004E+0
-2.519929E+0
-2.982853E+0
-3.214315E+0
-3.291469E+0
-3.214315E+0
-2.982853E+0
-2.674236E+0
-2.288467E+0
-2.057004E+0
-2.057004E+0
-2.288467E+0
-2.442774E+0
-2.674236E+0
-2.828544E+0
-2.828544E+0
-2.597083E+0
-2.288467E+0
-1.671234E+0
-1.054001E+0
-6.682310E-1
-9.768472E-1
-1.594080E+0
-2.288467E+0
-2.828544E+0
-3.060007E+0
-2.519929E+0
-1.594080E+0
-7.453852E-1
-2.824612E-1
-1.281529E-1
-3.596149E-1
-6.682310E-1
-1.054001E+0
-1.208310E+0
-9.768472E-1
-5.139232E-1
-2.053065E-1
-1.281529E-1
-1.281529E-1
-2.053065E-1
-2.824612E-1
-2.824612E-1
-5.099869E-2
1.804638E-1
3.347712E-1
3.347712E-1
4.119258E-1
5.662341E-1
7.205415E-1
7.976961E-1
6.433878E-1
5.662341E-1
6.433878E-1
7.205415E-1
7.976961E-1
9.520044E-1
1.183466E+0
1.337774E+0
1.492082E+0
1.492082E+0
1.492082E+0
1.492082E+0
1.492082E+0
1.569237E+0
1.723544E+0
1.800699E+0
1.955007E+0
2.109315E+0
2.263623E+0
2.340777E+0
2.263623E+0
2.186469E+0
2.186469E+0
2.186469E+0
2.032161E+0
1.877852E+0
1.877852E+0
1.955007E+0
2.032161E+0
1.955007E+0
1.800699E+0
1.800699E+0
2.109315E+0
2.417931E+0
2.495085E+0
2.340777E+0
2.263623E+0
2.417931E+0
2.572239E+0
2.649393E+0
2.649393E+0
2.572239E+0
2.495085E+0
2.572239E+0
2.572239E+0
2.495085E+0
2.263623E+0
2.032161E+0
2.109315E+0
2.340777E+0
2.417931E+0
2.417931E+0
2.340777E+0
2.340777E+0
2.340777E+0
2.263623E+0
2.186469E+0
2.032161E+0
1.877852E+0
1.877852E+0
1.955007E+0
2.032161E+0
1.955007E+0
1.800699E+0
1.723544E+0
1.492082E+0
1.337774E+0
1.183466E+0
1.106312E+0
1.029158E+0
8.748498E-1
7.976961E-1
7.976961E-1
6.433878E-1
4.890795E-1
3.347712E-1
3.347712E-1
3.347712E-1
1.804638E-1
-5.099869E-2
-2.824612E-1
-4.367690E-1
-5.910769E-1
-5.910769E-1
-6.682310E-1
-6.682310E-1
-6.682310E-1
-6.682310E-1
-7.453852E-1
-8.225393E-1
-8.996935E-1
-9.768472E-1
-1.208310E+0
-1.516926E+0
-1.748388E+0
-1.825542E+0
-1.748388E+0
-1.594080E+0
-1.439771E+0
-1.362618E+0
-1.362618E+0
-1.439771E+0
-1.671234E+0
-1.902696E+0
-2.134159E+0
-2.288467E+0
-2.442774E+0
-2.519929E+0
-2.519929E+0
-2.442774E+0
-2.288467E+0
-2.288467E+0
-2.442774E+0
-2.674236E+0
-2.828544E+0
-2.905699E+0
-3.060007E+0
-3.214315E+0
-3.368623E+0
-3.445777E+0
-3.368623E+0
-3.291469E+0
-3.214315E+0
-3.214315E+0
-3.291469E+0
-3.522931E+0
-3.754393E+0
-4.063010E+0
-4.140164E+0
-4.217317E+0
-4.217317E+0
-4.294471E+0
-4.448781E+0
-4.448781E+0
-4.294471E+0
-4.063010E+0
-3.985855E+0
-4.063010E+0
-4.217317E+0
-4.371625E+0
-4.525934E+0
-4.680242E+0
-4.834550E+0
-4.834550E+0
-4.834550E+0
-4.834550E+0
-4.757395E+0
-4.603088E+0
-4.448781E+0
-4.448781E+0
-4.603088E+0
-4.680242E+0
-4.834550E+0
-4.988858E+0
-5.297474E+0
-5.528936E+0
-5.606090E+0
-5.683245E+0
-5.683245E+0
-5.606090E+0
-5.374629E+0
-5.066012E+0
-4.757395E+0
-4.680242E+0
-4.525934E+0
-4.525934E+0
-4.603088E+0
-4.757395E+0
-4.911705E+0
-4.911705E+0
-4.834550E+0
-4.680242E+0
-4.448781E+0
-3.985855E+0
-3.445777E+0
-2.905699E+0
-2.442774E+0
-2.211312E+0
-2.057004E+0
-1.979850E+0
-1.979850E+0
-2.057004E+0
-2.134159E+0
-2.134159E+0
-1.825542E+0
-1.439771E+0
-1.054001E+0
-6.682310E-1
-1.281529E-1
5.662341E-1
1.029158E+0
1.183466E+0
1.029158E+0
7.976961E-1
7.976961E-1
8.748498E-1
1.029158E+0
1.260620E+0
1.569237E+0
1.955007E+0
2.340777E+0
2.495085E+0
2.649393E+0
2.649393E+0
2.649393E+0
2.572239E+0
2.417931E+0
2.263623E+0
2.186469E+0
2.263623E+0
2.417931E+0
2.649393E+0
2.958009E+0
3.266625E+0
3.420934E+0
3.343780E+0
3.189472E+0
2.880855E+0
2.726547E+0
2.417931E+0
1.955007E+0
1.723544E+0
2.109315E+0
2.649393E+0
2.880855E+0
2.803701E+0
2.572239E+0
2.572239E+0
2.572239E+0
2.495085E+0
2.263623E+0
1.955007E+0
1.723544E+0
1.569237E+0
1.414928E+0
1.337774E+0
1.337774E+0
1.414928E+0
1.414928E+0
1.337774E+0
1.183466E+0
9.520044E-1
6.433878E-1
2.576175E-1
-2.053065E-1
-5.910769E-1
-7.453852E-1
-6.682310E-1
-6.682310E-1
-5.910769E-1
-4.367690E-1
-3.596149E-1
-3.596149E-1
-5.139232E-1
-8.225393E-1
-1.131156E+0
-1.439771E+0
-1.516926E+0
-1.516926E+0
-1.594080E+0
-1.671234E+0
-1.671234E+0
-1.748388E+0
-1.825542E+0
-1.825542E+0
-1.825542E+0
-1.902696E+0
-1.979850E+0
-2.057004E+0
-2.057004E+0
-2.134159E+0
-2.211312E+0
-2.288467E+0
-2.211312E+0
-2.057004E+0
-1.902696E+0
-1.825542E+0
-1.825542E+0
-1.902696E+0
-1.902696E+0
-1.902696E+0
-2.057004E+0
-2.288467E+0
-2.365620E+0
-2.134159E+0
-1.825542E+0
-1.594080E+0
-1.594080E+0
-1.594080E+0
-1.671234E+0
-1.594080E+0
-1.516926E+0
-1.594080E+0
-1.671234E+0
-1.671234E+0
-1.516926E+0
-1.362618E+0
-1.285464E+0
-1.285464E+0
-1.131156E+0
-8.225393E-1
-6.682310E-1
-6.682310E-1
-7.453852E-1
-7.453852E-1
-6.682310E-1
-7.453852E-1
-7.453852E-1
-6.682310E-1
-5.139232E-1
-4.367690E-1
-4.367690E-1
-4.367690E-1
-3.596149E-1
-2.824612E-1
-1.281529E-1
-1.281529E-1
-5.099869E-2
2.615547E-2
2.615547E-2
2.615547E-2
1.033092E-1
1.804638E-1
3.347712E-1
4.119258E-1
4.119258E-1
4.890795E-1
4.890795E-1
5.662341E-1
5.662341E-1
6.433878E-1
6.433878E-1
6.433878E-1
7.205415E-1
7.976961E-1
7.205415E-1
6.433878E-1
5.662341E-1
6.433878E-1
7.205415E-1
8.748498E-1
8.748498E-1
7.205415E-1
7.205415E-1
6.433878E-1
5.662341E-1
5.662341E-1
6.433878E-1
7.205415E-1
7.976961E-1
8.748498E-1
8.748498E-1
8.748498E-1
7.976961E-1
7.205415E-1
6.433878E-1
5.662341E-1
4.890795E-1
4.890795E-1
4.890795E-1
4.890795E-1
4.890795E-1
6.433878E-1
7.205415E-1
7.976961E-1
7.976961E-1
7.976961E-1
6.433878E-1
5.662341E-1
5.662341E-1
6.433878E-1
5.662341E-1
4.119258E-1
5.662341E-1
8.748498E-1
1.106312E+0
1.183466E+0
1.106312E+0
1.029158E+0
1.029158E+0
1.106312E+0
1.106312E+0
1.106312E+0
1.106312E+0
1.183466E+0
1.260620E+0
1.337774E+0
1.337774E+0
1.337774E+0
1.414928E+0
1.414928E+0
1.337774E+0
1.260620E+0
1.260620E+0
1.260620E+0
1.337774E+0
1.414928E+0
1.492082E+0
1.492082E+0
1.492082E+0
1.414928E+0
1.337774E+0
1.260620E+0
1.337774E+0
1.260620E+0
1.183466E+0
1.260620E+0
1.414928E+0
1.569237E+0
1.646390E+0
1.646390E+0
1.646390E+0
1.723544E+0
1.800699E+0
1.800699E+0
1.723544E+0
1.569237E+0
1.569237E+0
1.569237E+0
1.723544E+0
1.800699E+0
1.877852E+0
1.955007E+0
1.955007E+0
1.955007E+0
2.032161E+0
2.109315E+0
2.109315E+0
2.032161E+0
1.877852E+0
1.955007E+0
1.955007E+0
2.032161E+0
1.877852E+0
1.723544E+0
1.800699E+0
2.186469E+0
2.417931E+0
2.340777E+0
2.186469E+0
2.032161E+0
2.109315E+0
2.263623E+0
2.340777E+0
2.340777E+0
2.340777E+0
2.495085E+0
2.649393E+0
2.726547E+0
2.880855E+0
2.958009E+0
2.803701E+0
2.572239E+0
2.495085E+0
2.649393E+0
2.958009E+0
2.958009E+0
2.803701E+0
2.649393E+0
2.726547E+0
2.958009E+0
2.958009E+0
2.803701E+0
2.726547E+0
2.726547E+0
2.880855E+0
3.035163E+0
3.035163E+0
3.035163E+0
3.112318E+0
3.189472E+0
3.189472E+0
3.112318E+0
2.880855E+0
2.803701E+0
2.803701E+0
2.880855E+0
2.880855E+0
2.958009E+0
3.035163E+0
3.266625E+0
3.343780E+0
3.343780E+0
3.343780E+0
3.266625E+0
3.189472E+0
3.035163E+0
2.958009E+0
2.803701E+0
2.803701E+0
2.880855E+0
3.035163E+0
3.189472E+0
3.266625E+0
3.189472E+0
3.189472E+0
3.189472E+0
3.189472E+0
3.112318E+0
3.035163E+0
2.880855E+0
2.803701E+0
2.803701E+0
2.880855E+0
3.035163E+0
3.035163E+0
3.035163E+0
3.112318E+0
3.112318E+0
3.112318E+0
3.112318E+0
3.035163E+0
2.958009E+0
3.035163E+0
3.035163E+0
3.112318E+0
3.112318E+0
3.035163E+0
3.035163E+0
3.112318E+0
3.266625E+0
3.343780E+0
3.266625E+0
3.112318E+0
2.958009E+0
2.880855E+0
3.035163E+0
3.035163E+0
3.035163E+0
3.035163E+0
3.112318E+0
3.189472E+0
3.343780E+0
3.420934E+0
3.498088E+0
3.420934E+0
3.343780E+0
3.189472E+0
3.112318E+0
3.035163E+0
3.189472E+0
3.343780E+0
3.420934E+0
3.498088E+0
3.575242E+0
3.575242E+0
3.498088E+0
3.420934E+0
3.343780E+0
3.266625E+0
3.189472E+0
3.189472E+0
3.266625E+0
3.343780E+0
3.498088E+0
3.575242E+0
3.498088E+0
3.420934E+0
3.266625E+0
3.189472E+0
3.112318E+0
2.958009E+0
2.880855E+0
2.803701E+0
2.803701E+0
2.880855E+0
2.803701E+0
2.803701E+0
2.803701E+0
2.726547E+0
2.649393E+0
2.572239E+0
2.495085E+0
2.417931E+0
2.263623E+0
2.186469E+0
2.263623E+0
2.263623E+0
2.263623E+0
2.186469E+0
2.109315E+0
1.955007E+0
1.800699E+0
1.723544E+0
1.723544E+0
1.569237E+0
1.337774E+0
1.183466E+0
1.029158E+0
1.029158E+0
1.029158E+0
1.029158E+0
9.520044E-1
9.520044E-1
1.106312E+0
1.029158E+0
8.748498E-1
7.205415E-1
5.662341E-1
4.890795E-1
4.119258E-1
2.576175E-1
2.576175E-1
3.347712E-1
4.119258E-1
4.890795E-1
4.119258E-1
3.347712E-1
1.804638E-1
2.615547E-2
-1.281529E-1
-2.053065E-1
-2.053065E-1
-2.824612E-1
-2.824612E-1
-2.824612E-1
-1.281529E-1
-5.099869E-2
2.615547E-2
2.615547E-2
-5.099869E-2
-1.281529E-1
-2.053065E-1
-3.596149E-1
-5.139232E-1
-5.139232E-1
-5.139232E-1
-4.367690E-1
-2.824612E-1
-5.099869E-2
2.615547E-2
2.615547E-2
2.615547E-2
2.615547E-2
-5.099869E-2
-2.053065E-1
-3.596149E-1
-4.367690E-1
-3.596149E-1
-2.053065E-1
2.615547E-2
1.033092E-1
1.804638E-1
1.804638E-1
1.033092E-1
1.033092E-1
1.033092E-1
2.615547E-2
-5.099869E-2
2.615547E-2
1.033092E-1
2.615547E-2
2.615547E-2
1.804638E-1
4.119258E-1
5.662341E-1
6.433878E-1
5.662341E-1
4.890795E-1
4.890795E-1
4.890795E-1
5.662341E-1
6.433878E-1
7.205415E-1
7.976961E-1
8.748498E-1
8.748498E-1
1.029158E+0
1.183466E+0
1.260620E+0
1.183466E+0
1.106312E+0
1.029158E+0
1.029158E+0
1.029158E+0
1.029158E+0
1.106312E+0
1.183466E+0
1.260620E+0
1.337774E+0
1.414928E+0
1.569237E+0
1.569237E+0
1.492082E+0
1.414928E+0
1.337774E+0
1.183466E+0
9.520044E-1
9.520044E-1
1.106312E+0
1.414928E+0
1.569237E+0
1.723544E+0
1.955007E+0
2.263623E+0
2.340777E+0
2.263623E+0
2.109315E+0
1.955007E+0
1.877852E+0
1.877852E+0
1.800699E+0
2.032161E+0
2.340777E+0
2.572239E+0
2.726547E+0
2.726547E+0
2.572239E+0
2.340777E+0
2.109315E+0
1.955007E+0
1.955007E+0
2.109315E+0
2.263623E+0
2.340777E+0
2.495085E+0
2.726547E+0
2.880855E+0
2.880855E+0
2.726547E+0
2.417931E+0
2.263623E+0
2.186469E+0
2.340777E+0
2.417931E+0
2.572239E+0
2.803701E+0
2.958009E+0
3.035163E+0
2.958009E+0
2.880855E+0
2.880855E+0
2.726547E+0
2.649393E+0
2.572239E+0
2.649393E+0
2.726547E+0
2.880855E+0
2.958009E+0
2.958009E+0
2.958009E+0
2.958009E+0
2.880855E+0
2.803701E+0
2.649393E+0
2.572239E+0
2.572239E+0
2.572239E+0
2.572239E+0
2.649393E+0
2.649393E+0
2.726547E+0
2.803701E+0
2.726547E+0
2.726547E+0
2.572239E+0
2.495085E+0
2.417931E+0
2.417931E+0
2.340777E+0
2.263623E+0
2.263623E+0
2.340777E+0
2.495085E+0
2.572239E+0
2.572239E+0
2.495085E+0
2.340777E+0
2.109315E+0
1.955007E+0
1.877852E+0
1.955007E+0
2.032161E+0
2.186469E+0
2.263623E+0
2.340777E+0
2.417931E+0
2.417931E+0
2.340777E+0
2.263623E+0
2.186469E+0
2.032161E+0
2.032161E+0
2.109315E+0
2.109315E+0
2.109315E+0
2.109315E+0
2.186469E+0
2.263623E+0
2.263623E+0
2.109315E+0
2.032161E+0
1.955007E+0
1.877852E+0
1.800699E+0
1.800699E+0
1.800699E+0
1.877852E+0
1.877852E+0
1.955007E+0
1.955007E+0
1.955007E+0
1.955007E+0
1.877852E+0
1.723544E+0
1.646390E+0
1.646390E+0
1.646390E+0
1.646390E+0
1.646390E+0
1.569237E+0
1.646390E+0
1.646390E+0
1.646390E+0
1.646390E+0
1.569237E+0
1.569237E+0
1.492082E+0
1.492082E+0
1.569237E+0
1.646390E+0
1.723544E+0
1.723544E+0
1.646390E+0
1.569237E+0
1.569237E+0
1.646390E+0
1.646390E+0
1.492082E+0
1.337774E+0
1.260620E+0
1.260620E+0
1.337774E+0
1.414928E+0
1.492082E+0
1.569237E+0
1.569237E+0
1.569237E+0
1.646390E+0
1.646390E+0
1.569237E+0
1.492082E+0
1.492082E+0
1.569237E+0
1.646390E+0
1.646390E+0
1.569237E+0
1.646390E+0
1.723544E+0
1.723544E+0
1.646390E+0
1.569237E+0
1.646390E+0
1.646390E+0
1.646390E+0
1.646390E+0
1.646390E+0
1.723544E+0
1.723544E+0
1.723544E+0
1.723544E+0
1.877852E+0
1.955007E+0
1.955007E+0
1.877852E+0
1.877852E+0
1.877852E+0
1.877852E+0
1.877852E+0
1.877852E+0
1.877852E+0
1.955007E+0
2.109315E+0
2.263623E+0
2.340777E+0
2.340777E+0
2.263623E+0
2.186469E+0
2.109315E+0
2.032161E+0
2.032161E+0
2.032161E+0
2.109315E+0
2.186469E+0
2.263623E+0
2.417931E+0
2.495085E+0
2.495085E+0
2.495085E+0
2.417931E+0
2.340777E+0
2.340777E+0
2.340777E+0
2.417931E+0
2.495085E+0
2.572239E+0
2.649393E+0
2.649393E+0
2.726547E+0
2.649393E+0
2.649393E+0
2.572239E+0
2.572239E+0
2.572239E+0
2.572239E+0
2.649393E+0
2.649393E+0
2.726547E+0
2.726547E+0
2.726547E+0
2.649393E+0
2.649393E+0
2.649393E+0
2.649393E+0
2.649393E+0
2.649393E+0
2.726547E+0
2.726547E+0
2.649393E+0
2.572239E+0
2.572239E+0
2.649393E+0
2.572239E+0
2.495085E+0
2.495085E+0
2.649393E+0
2.726547E+0
2.726547E+0
2.726547E+0
2.726547E+0
2.726547E+0
2.649393E+0
2.572239E+0
2.495085E+0
2.495085E+0
2.572239E+0
2.495085E+0
2.572239E+0
2.726547E+0
2.880855E+0
2.880855E+0
2.803701E+0
2.803701E+0
2.803701E+0
2.649393E+0
2.572239E+0
2.495085E+0
2.572239E+0
2.649393E+0
2.649393E+0
2.649393E+0
2.649393E+0
2.726547E+0
2.880855E+0
2.880855E+0
2.726547E+0
2.726547E+0
2.649393E+0
2.649393E+0
2.649393E+0
2.726547E+0
2.726547E+0
2.803701E+0
2.803701E+0
2.726547E+0
2.726547E+0
2.880855E+0
2.958009E+0
2.958009E+0
2.880855E+0
2.803701E+0
2.803701E+0
2.880855E+0
2.958009E+0
2.958009E+0
2.958009E+0
3.035163E+0
2.958009E+0
2.880855E+0
2.803701E+0
2.803701E+0
2.803701E+0
2.803701E+0
2.726547E+0
2.803701E+0
2.880855E+0
3.035163E+0
3.035163E+0
2.958009E+0
2.880855E+0
2.880855E+0
2.880855E+0
2.880855E+0
2.803701E+0
2.803701E+0
2.880855E+0
2.880855E+0
2.803701E+0
2.803701E+0
2.958009E+0
3.035163E+0
3.035163E+0
2.880855E+0
2.726547E+0
2.572239E+0
2.649393E+0
2.726547E+0
2.803701E+0
2.726547E+0
2.726547E+0
2.803701E+0
2.803701E+0
2.880855E+0
2.803701E+0
2.726547E+0
2.649393E+0
2.572239E+0
2.572239E+0
2.572239E+0
2.495085E+0
2.495085E+0
2.572239E+0
2.495085E+0
2.495085E+0
2.495085E+0
2.649393E+0
2.649393E+0
2.572239E+0
2.495085E+0
2.417931E+0
2.417931E+0
2.417931E+0
2.495085E+0
2.495085E+0
2.495085E+0
2.495085E+0
2.495085E+0
2.417931E+0
2.417931E+0
2.495085E+0
2.495085E+0
2.572239E+0
2.495085E+0
2.495085E+0
2.495085E+0
2.495085E+0
2.495085E+0
2.495085E+0
2.572239E+0
2.495085E+0
2.417931E+0
2.340777E+0
2.340777E+0
2.340777E+0
2.340777E+0
2.340777E+0
2.263623E+0
2.263623E+0
2.263623E+0
2.263623E+0
2.263623E+0
2.340777E+0
2.340777E+0
2.340777E+0
2.340777E+0
2.340777E+0
2.340777E+0
2.340777E+0
2.263623E+0
2.263623E+0
2.340777E+0
2.340777E+0
2.417931E+0
2.417931E+0
2.417931E+0
2.417931E+0
2.417931E+0
2.417931E+0
2.495085E+0
2.572239E+0
2.572239E+0
2.495085E+0
2.417931E+0
2.417931E+0
2.495085E+0
2.495085E+0
2.495085E+0
2.572239E+0
2.572239E+0
2.572239E+0
2.572239E+0
2.572239E+0
2.572239E+0
2.572239E+0
2.572239E+0
2.649393E+0
2.649393E+0
2.649393E+0
2.572239E+0
2.495085E+0
2.340777E+0
2.263623E+0
2.186469E+0
2.263623E+0
2.340777E+0
2.417931E+0
2.417931E+0
2.495085E+0
2.417931E+0
2.417931E+0
2.340777E+0
2.340777E+0
2.340777E+0
2.263623E+0
2.186469E+0
2.186469E+0
2.186469E+0
2.263623E+0
2.263623E+0
2.263623E+0
2.186469E+0
2.186469E+0
2.186469E+0
2.263623E+0
2.263623E+0
2.186469E+0
2.186469E+0
2.109315E+0
2.032161E+0
2.032161E+0
2.032161E+0
2.032161E+0
2.032161E+0
2.032161E+0
2.032161E+0
2.032161E+0
2.032161E+0
1.955007E+0
1.955007E+0
1.877852E+0
1.955007E+0
2.032161E+0
2.032161E+0
2.032161E+0
1.955007E+0
2.032161E+0
2.032161E+0
1.955007E+0
1.955007E+0
1.955007E+0
1.955007E+0
2.032161E+0
2.109315E+0
2.109315E+0
2.109315E+0
2.109315E+0
2.109315E+0
2.186469E+0
2.109315E+0
2.109315E+0
2.109315E+0
2.109315E+0
2.109315E+0
2.032161E+0
1.646390E+0
1.414928E+0
1.492082E+0
1.955007E+0
2.263623E+0
2.263623E+0
2.032161E+0
1.877852E+0
1.877852E+0
2.186469E+0
2.417931E+0
2.495085E+0
2.417931E+0
2.263623E+0
2.263623E+0
2.340777E+0
2.495085E+0
2.495085E+0
2.495085E+0
2.572239E+0
2.572239E+0
2.572239E+0
2.572239E+0
2.495085E+0
2.572239E+0
2.572239E+0
2.649393E+0
2.649393E+0
2.649393E+0
2.649393E+0
2.649393E+0
2.726547E+0
2.726547E+0
2.803701E+0
2.803701E+0
2.649393E+0
2.340777E+0
2.263623E+0
2.495085E+0
2.726547E+0
2.726547E+0
2.649393E+0
2.495085E+0
2.649393E+0
2.803701E+0
2.880855E+0
2.803701E+0
2.726547E+0
2.726547E+0
2.726547E+0
2.880855E+0
2.958009E+0
2.958009E+0
2.803701E+0
2.649393E+0
2.572239E+0
2.649393E+0
2.726547E+0
2.726547E+0
2.649393E+0
2.572239E+0
2.572239E+0
2.572239E+0
2.572239E+0
2.572239E+0
2.572239E+0
2.495085E+0
2.572239E+0
2.572239E+0
2.572239E+0
2.495085E+0
2.340777E+0
2.263623E+0
2.263623E+0
2.340777E+0
2.417931E+0
2.340777E+0
2.263623E+0
2.263623E+0
2.340777E+0
2.340777E+0
2.340777E+0
2.340777E+0
2.263623E+0
2.263623E+0
2.186469E+0
2.109315E+0
2.032161E+0
1.955007E+0
2.032161E+0
2.109315E+0
2.186469E+0
2.109315E+0
2.109315E+0
2.109315E+0
2.186469E+0
2.109315E+0
1.955007E+0
1.955007E+0
2.032161E+0
2.109315E+0
2.186469E+0
2.263623E+0
2.263623E+0
2.340777E+0
2.340777E+0
2.263623E+0
2.263623E+0
2.263623E+0
2.263623E+0
2.263623E+0
2.263623E+0
2.263623E+0
2.263623E+0
2.417931E+0
2.495085E+0
2.649393E+0
2.649393E+0
2.726547E+0
2.726547E+0
2.649393E+0
2.572239E+0
2.495085E+0
2.495085E+0
2.495085E+0
2.495085E+0
2.572239E+0
2.572239E+0
2.572239E+0
2.649393E+0
2.803701E+0
2.803701E+0
2.726547E+0
2.572239E+0
2.417931E+0
2.340777E+0
2.417931E+0
2.495085E+0
2.495085E+0
2.495085E+0
2.572239E+0
2.649393E+0
2.649393E+0
2.572239E+0
2.495085E+0
2.340777E+0
2.263623E+0
2.186469E+0
2.186469E+0
2.186469E+0
2.263623E+0
2.263623E+0
2.263623E+0
2.340777E+0
2.417931E+0
2.495085E+0
2.417931E+0
2.417931E+0
2.340777E+0
2.263623E+0
2.186469E+0
2.186469E+0
2.340777E+0
2.417931E+0
2.417931E+0
2.417931E+0
2.495085E+0
2.495085E+0
2.572239E+0
2.572239E+0
2.495085E+0
2.340777E+0
2.340777E+0
2.417931E+0
2.495085E+0
2.495085E+0
2.495085E+0
2.572239E+0
2.726547E+0
2.880855E+0
2.803701E+0
2.726547E+0
2.649393E+0
2.572239E+0
2.495085E+0
2.495085E+0
2.495085E+0
2.572239E+0
2.726547E+0
2.803701E+0
2.726547E+0
2.726547E+0
2.726547E+0
2.803701E+0
2.803701E+0
2.726547E+0
2.726547E+0
2.726547E+0
2.726547E+0
2.803701E+0
2.880855E+0
3.035163E+0
3.112318E+0
3.189472E+0
3.189472E+0
3.266625E+0
3.343780E+0
3.343780E+0
3.189472E+0
3.112318E+0
3.112318E+0
3.189472E+0
3.420934E+0
3.575242E+0
3.575242E+0
3.652396E+0
3.729550E+0
3.806704E+0
3.806704E+0
3.806704E+0
3.806704E+0
3.729550E+0
3.652396E+0
3.729550E+0
3.806704E+0
3.806704E+0
3.806704E+0
3.883858E+0
3.961012E+0
4.038166E+0
4.038166E+0
4.115320E+0
4.038166E+0
3.961012E+0
3.883858E+0
3.883858E+0
3.961012E+0
4.115320E+0
4.192474E+0
4.269629E+0
4.192474E+0
4.269629E+0
4.423936E+0
4.423936E+0
4.423936E+0
4.423936E+0
4.423936E+0
4.346782E+0
4.346782E+0
4.346782E+0
4.423936E+0
4.501090E+0
4.501090E+0
4.501090E+0
4.501090E+0
4.501090E+0
4.578244E+0
4.578244E+0
4.501090E+0
4.423936E+0
4.423936E+0
4.423936E+0
4.423936E+0
4.346782E+0
4.423936E+0
4.655398E+0
4.886861E+0
4.886861E+0
4.809707E+0
4.655398E+0
4.655398E+0
4.732553E+0
4.732553E+0
4.655398E+0
4.655398E+0
4.732553E+0
4.809707E+0
4.809707E+0
4.809707E+0
4.809707E+0
4.809707E+0
4.886861E+0
5.041169E+0
5.041169E+0
5.118323E+0
5.118323E+0
5.118323E+0
5.118323E+0
5.118323E+0
5.118323E+0
5.195477E+0
5.272631E+0
5.349785E+0
5.426939E+0
5.504093E+0
5.581247E+0
5.581247E+0
5.581247E+0
5.658401E+0
5.658401E+0
5.658401E+0
5.658401E+0
5.658401E+0
5.658401E+0
5.735555E+0
5.735555E+0
5.735555E+0
5.812709E+0
5.889863E+0
5.889863E+0
5.967017E+0
6.121326E+0
6.198480E+0
6.275634E+0
6.275634E+0
6.352788E+0
6.275634E+0
6.198480E+0
6.198480E+0
6.352788E+0
6.507096E+0
6.738558E+0
6.892866E+0
6.970020E+0
6.970020E+0
7.047174E+0
7.124328E+0
7.124328E+0
7.124328E+0
7.047174E+0
6.584250E+0
6.198480E+0
6.352788E+0
7.047174E+0
7.587253E+0
7.741561E+0
7.587253E+0
7.432944E+0
7.432944E+0
7.510099E+0
7.664407E+0
7.741561E+0
7.664407E+0
7.664407E+0
7.664407E+0
7.741561E+0
7.895869E+0
7.973023E+0
7.973023E+0
7.973023E+0
7.973023E+0
7.973023E+0
7.895869E+0
7.895869E+0
7.818715E+0
7.818715E+0
7.818715E+0
7.895869E+0
7.973023E+0
7.973023E+0
7.664407E+0
7.278637E+0
7.278637E+0
7.510099E+0
7.741561E+0
7.741561E+0
7.510099E+0
7.355790E+0
7.201482E+0
7.124328E+0
7.047174E+0
7.047174E+0
6.970020E+0
6.815712E+0
6.738558E+0
6.661404E+0
6.584250E+0
6.429942E+0
6.198480E+0
6.044171E+0
5.967017E+0
5.889863E+0
5.735555E+0
5.735555E+0
5.812709E+0
5.889863E+0
5.889863E+0
5.812709E+0
5.658401E+0
5.581247E+0
5.581247E+0
5.658401E+0
5.658401E+0
5.504093E+0
5.349785E+0
5.349785E+0
5.504093E+0
5.581247E+0
5.581247E+0
5.426939E+0
5.426939E+0
5.426939E+0
5.504093E+0
5.426939E+0
5.349785E+0
5.272631E+0
5.272631E+0
5.272631E+0
5.349785E+0
5.504093E+0
5.581247E+0
5.581247E+0
5.581247E+0
5.581247E+0
5.658401E+0
5.889863E+0
5.967017E+0
6.044171E+0
6.198480E+0
6.275634E+0
6.429942E+0
6.429942E+0
6.429942E+0
6.429942E+0
6.507096E+0
6.584250E+0
6.661404E+0
6.815712E+0
6.970020E+0
7.124328E+0
7.278637E+0
7.278637E+0
7.355790E+0
7.278637E+0
7.278637E+0
7.201482E+0
7.278637E+0
7.355790E+0
7.432944E+0
7.510099E+0
7.587253E+0
7.741561E+0
7.818715E+0
7.895869E+0
7.818715E+0
7.664407E+0
7.510099E+0
7.278637E+0
7.047174E+0
7.047174E+0
7.201482E+0
7.510099E+0
7.818715E+0
8.050177E+0
7.895869E+0
7.587253E+0
7.510099E+0
7.818715E+0
8.127331E+0
8.204485E+0
8.050177E+0
7.973023E+0
8.050177E+0
8.204485E+0
8.204485E+0
8.204485E+0
8.204485E+0
8.281639E+0
8.435947E+0
8.590255E+0
8.744563E+0
8.744563E+0
8.590255E+0
8.513102E+0
8.435947E+0
8.513102E+0
8.590255E+0
8.590255E+0
8.667409E+0
8.744563E+0
8.898871E+0
9.053180E+0
9.130333E+0
9.053180E+0
8.976026E+0
8.898871E+0
8.744563E+0
8.590255E+0
8.513102E+0
8.513102E+0
8.667409E+0
8.898871E+0
9.053180E+0
8.976026E+0
8.898871E+0
8.744563E+0
8.667409E+0
8.744563E+0
8.744563E+0
8.744563E+0
8.744563E+0
8.821717E+0
8.898871E+0
8.898871E+0
8.821717E+0
8.744563E+0
8.821717E+0
8.821717E+0
8.821717E+0
8.667409E+0
8.435947E+0
8.358793E+0
8.281639E+0
8.281639E+0
8.358793E+0
8.358793E+0
8.281639E+0
8.281639E+0
8.358793E+0
8.281639E+0
8.204485E+0
8.127331E+0
8.127331E+0
8.050177E+0
7.973023E+0
7.895869E+0
7.818715E+0
7.818715E+0
7.895869E+0
7.895869E+0
8.050177E+0
8.204485E+0
8.204485E+0
8.050177E+0
7.818715E+0
7.741561E+0
7.664407E+0
7.664407E+0
7.587253E+0
7.510099E+0
7.510099E+0
7.510099E+0
7.587253E+0
7.741561E+0
7.818715E+0
7.741561E+0
7.510099E+0
7.278637E+0
7.201482E+0
7.201482E+0
7.201482E+0
7.201482E+0
7.201482E+0
7.201482E+0
7.278637E+0
7.124328E+0
6.970020E+0
6.661404E+0
6.584250E+0
6.738558E+0
6.892866E+0
6.892866E+0
6.815712E+0
6.661404E+0
6.738558E+0
6.892866E+0
7.047174E+0
6.970020E+0
6.584250E+0
6.275634E+0
6.275634E+0
6.429942E+0
6.584250E+0
6.507096E+0
6.352788E+0
6.275634E+0
6.352788E+0
6.429942E+0
6.507096E+0
6.507096E+0
6.352788E+0
6.275634E+0
6.352788E+0
6.352788E+0
6.275634E+0
6.198480E+0
6.121326E+0
6.198480E+0
6.121326E+0
5.967017E+0
5.967017E+0
6.121326E+0
6.198480E+0
6.275634E+0
6.198480E+0
6.198480E+0
6.198480E+0
6.198480E+0
6.121326E+0
6.121326E+0
6.198480E+0
6.275634E+0
6.275634E+0
6.275634E+0
6.198480E+0
6.275634E+0
6.429942E+0
6.429942E+0
6.429942E+0
6.352788E+0
6.275634E+0
6.275634E+0
6.198480E+0
6.121326E+0
6.121326E+0
6.198480E+0
6.275634E+0
6.275634E+0
6.198480E+0
6.198480E+0
6.198480E+0
6.121326E+0
6.121326E+0
6.044171E+0
6.121326E+0
6.044171E+0
6.044171E+0
6.044171E+0
6.121326E+0
6.198480E+0
6.198480E+0
6.198480E+0
6.198480E+0
6.198480E+0
6.275634E+0
6.275634E+0
6.275634E+0
6.198480E+0
6.121326E+0
6.044171E+0
6.121326E+0
6.121326E+0
6.198480E+0
6.352788E+0
6.429942E+0
6.507096E+0
6.507096E+0
6.429942E+0
6.275634E+0
6.198480E+0
6.198480E+0
6.352788E+0
6.429942E+0
6.275634E+0
6.198480E+0
6.198480E+0
6.275634E+0
6.352788E+0
6.352788E+0
6.275634E+0
6.275634E+0
6.275634E+0
6.198480E+0
5.967017E+0
5.889863E+0
5.967017E+0
6.121326E+0
6.275634E+0
6.198480E+0
6.044171E+0
6.044171E+0
6.044171E+0
5.967017E+0
5.967017E+0
5.889863E+0
5.812709E+0
5.812709E+0
5.889863E+0
5.967017E+0
6.044171E+0
6.121326E+0
6.198480E+0
6.198480E+0
6.121326E+0
6.121326E+0
6.198480E+0
6.198480E+0
6.198480E+0
6.198480E+0
6.275634E+0
6.275634E+0
6.275634E+0
6.275634E+0
6.352788E+0
6.429942E+0
6.352788E+0
6.429942E+0
6.429942E+0
6.352788E+0
6.275634E+0
6.275634E+0
6.275634E+0
6.275634E+0
6.198480E+0
6.198480E+0
6.198480E+0
6.198480E+0
6.121326E+0
5.967017E+0
5.812709E+0
5.735555E+0
5.735555E+0
5.735555E+0
5.735555E+0
5.735555E+0
5.735555E+0
5.735555E+0
5.735555E+0
5.658401E+0
5.658401E+0
5.581247E+0
5.504093E+0
5.426939E+0
5.426939E+0
5.426939E+0
5.504093E+0
5.349785E+0
5.195477E+0
5.118323E+0
5.118323E+0
5.118323E+0
5.118323E+0
5.118323E+0
5.195477E+0
4.964015E+0
4.501090E+0
4.346782E+0
4.886861E+0
5.426939E+0
5.658401E+0
5.504093E+0
5.195477E+0
5.118323E+0
5.195477E+0
5.349785E+0
5.272631E+0
5.118323E+0
5.041169E+0
5.041169E+0
5.195477E+0
5.349785E+0
5.658401E+0
5.889863E+0
5.967017E+0
5.735555E+0
5.349785E+0
5.041169E+0
4.886861E+0
4.886861E+0
4.886861E+0
5.118323E+0
5.504093E+0
5.889863E+0
6.121326E+0
6.198480E+0
6.198480E+0
6.044171E+0
5.812709E+0
5.426939E+0
5.195477E+0
5.195477E+0
5.426939E+0
5.735555E+0
6.044171E+0
6.352788E+0
6.584250E+0
6.661404E+0
6.507096E+0
6.275634E+0
5.967017E+0
5.658401E+0
5.426939E+0
5.349785E+0
5.426939E+0
5.581247E+0
5.812709E+0
6.044171E+0
6.198480E+0
6.429942E+0
6.507096E+0
6.275634E+0
5.812709E+0
5.426939E+0
5.118323E+0
4.886861E+0
4.886861E+0
4.964015E+0
5.118323E+0
5.349785E+0
5.658401E+0
5.889863E+0
6.044171E+0
5.967017E+0
5.735555E+0
5.426939E+0
5.118323E+0
4.964015E+0
4.886861E+0
4.964015E+0
5.118323E+0
5.426939E+0
5.889863E+0
6.198480E+0
6.352788E+0
6.275634E+0
6.121326E+0
5.812709E+0
5.581247E+0
5.349785E+0
5.272631E+0
5.272631E+0
5.426939E+0
5.658401E+0
5.967017E+0
6.275634E+0
6.429942E+0
6.352788E+0
6.198480E+0
5.967017E+0
5.735555E+0
5.504093E+0
5.272631E+0
5.272631E+0
5.426939E+0
5.658401E+0
5.967017E+0
6.121326E+0
6.352788E+0
6.507096E+0
6.584250E+0
6.429942E+0
6.198480E+0
5.889863E+0
5.735555E+0
5.658401E+0
5.735555E+0
6.044171E+0
6.352788E+0
6.661404E+0
6.815712E+0
6.815712E+0
6.738558E+0
6.661404E+0
6.584250E+0
6.507096E+0
6.507096E+0
6.584250E+0
6.661404E+0
6.738558E+0
6.970020E+0
7.201482E+0
7.355790E+0
7.355790E+0
7.278637E+0
7.201482E+0
7.124328E+0
6.970020E+0
6.970020E+0
7.047174E+0
7.124328E+0
7.278637E+0
7.278637E+0
7.201482E+0
7.355790E+0
7.510099E+0
7.510099E+0
7.355790E+0
7.124328E+0
7.047174E+0
7.047174E+0
7.124328E+0
7.278637E+0
7.432944E+0
7.355790E+0
7.278637E+0
7.355790E+0
7.587253E+0
7.587253E+0
7.355790E+0
7.201482E+0
7.278637E+0
7.432944E+0
7.510099E+0
7.510099E+0
7.510099E+0
7.587253E+0
7.664407E+0
7.664407E+0
7.664407E+0
7.664407E+0
7.741561E+0
7.664407E+0
7.664407E+0
7.664407E+0
7.587253E+0
7.587253E+0
7.741561E+0
7.973023E+0
8.204485E+0
8.204485E+0
8.127331E+0
8.050177E+0
7.973023E+0
7.973023E+0
7.895869E+0
7.818715E+0
7.818715E+0
7.895869E+0
8.050177E+0
8.204485E+0
8.281639E+0
8.204485E+0
8.127331E+0
8.204485E+0
8.204485E+0
8.204485E+0
8.204485E+0
8.281639E+0
8.435947E+0
8.590255E+0
8.744563E+0
8.744563E+0
8.744563E+0
8.744563E+0
8.744563E+0
8.667409E+0
8.744563E+0
8.821717E+0
8.976026E+0
9.130333E+0
9.207487E+0
9.207487E+0
9.284641E+0
9.438950E+0
9.593258E+0
9.670412E+0
9.670412E+0
9.593258E+0
9.516104E+0
9.516104E+0
9.670412E+0
9.747566E+0
9.824720E+0
9.901875E+0
9.979029E+0
1.005618E+1
1.028764E+1
1.044195E+1
1.051911E+1
1.059626E+1
1.067341E+1
1.075057E+1
1.082772E+1
1.090488E+1
1.105919E+1
1.113634E+1
1.121349E+1
1.136780E+1
1.144496E+1
1.159926E+1
1.167642E+1
1.167642E+1
1.167642E+1
1.167642E+1
1.175357E+1
1.183073E+1
1.198503E+1
1.198503E+1
1.183073E+1
1.167642E+1
1.190788E+1
1.229365E+1
1.260227E+1
1.260227E+1
1.252511E+1
1.244796E+1
1.252511E+1
1.260227E+1
1.275657E+1
1.283373E+1
1.291088E+1
1.298804E+1
1.306519E+1
1.306519E+1
1.298804E+1
1.291088E+1
1.283373E+1
1.283373E+1
1.283373E+1
1.291088E+1
1.306519E+1
1.329665E+1
1.345096E+1
1.360527E+1
1.368242E+1
1.368242E+1
1.352811E+1
1.345096E+1
1.345096E+1
1.337381E+1
1.345096E+1
1.345096E+1
1.352811E+1
1.360527E+1
1.375958E+1
1.391389E+1
1.399104E+1
1.406819E+1
1.399104E+1
1.391389E+1
1.375958E+1
1.375958E+1
1.368242E+1
1.368242E+1
1.368242E+1
1.375958E+1
1.383673E+1
1.383673E+1
1.383673E+1
1.375958E+1
1.375958E+1
1.368242E+1
1.368242E+1
1.368242E+1
1.375958E+1
1.375958E+1
1.375958E+1
1.383673E+1
1.383673E+1
1.383673E+1
1.383673E+1
1.383673E+1
1.383673E+1
1.383673E+1
1.391389E+1
1.399104E+1
1.406819E+1
1.414535E+1
1.422250E+1
1.429966E+1
1.422250E+1
1.406819E+1
1.391389E+1
1.383673E+1
1.391389E+1
1.391389E+1
1.399104E+1
1.406819E+1
1.414535E+1
1.422250E+1
1.429966E+1
1.422250E+1
1.414535E+1
1.406819E+1
1.399104E+1
1.391389E+1
1.383673E+1
1.391389E+1
1.406819E+1
1.414535E+1
1.414535E+1
1.429966E+1
1.445396E+1
1.453112E+1
1.429966E+1
1.391389E+1
1.368242E+1
1.360527E+1
1.360527E+1
1.360527E+1
1.368242E+1
1.368242E+1
1.375958E+1
1.383673E+1
1.375958E+1
1.368242E+1
1.352811E+1
1.337381E+1
1.314234E+1
1.298804E+1
1.291088E+1
1.291088E+1
1.306519E+1
1.314234E+1
1.321950E+1
1.321950E+1
1.321950E+1
1.321950E+1
1.314234E+1
1.291088E+1
1.260227E+1
1.229365E+1
1.221650E+1
1.221650E+1
1.229365E+1
1.244796E+1
1.260227E+1
1.275657E+1
1.283373E+1
1.283373E+1
1.275657E+1
1.260227E+1
1.237080E+1
1.229365E+1
1.237080E+1
1.260227E+1
1.283373E+1
1.306519E+1
1.329665E+1
1.345096E+1
1.337381E+1
1.329665E+1
1.321950E+1
1.321950E+1
1.321950E+1
1.314234E+1
1.314234E+1
1.314234E+1
1.321950E+1
1.321950E+1
1.329665E+1
1.352811E+1
1.360527E+1
1.368242E+1
1.360527E+1
1.345096E+1
1.321950E+1
1.298804E+1
1.275657E+1
1.260227E+1
1.252511E+1
1.260227E+1
1.267942E+1
1.283373E+1
1.291088E+1
1.283373E+1
1.267942E+1
1.252511E+1
1.237080E+1
1.213934E+1
1.190788E+1
1.159926E+1
1.136780E+1
1.129065E+1
1.129065E+1
1.136780E+1
1.144496E+1
1.144496E+1
1.136780E+1
1.105919E+1
1.067341E+1
1.028764E+1
9.979029E+0
9.824720E+0
9.747566E+0
9.670412E+0
9.670412E+0
9.747566E+0
9.747566E+0
9.593258E+0
9.438950E+0
9.207487E+0
8.976026E+0
8.744563E+0
8.590255E+0
8.281639E+0
8.050177E+0
7.973023E+0
7.895869E+0
7.818715E+0
7.664407E+0
7.510099E+0
7.355790E+0
7.201482E+0
7.047174E+0
6.738558E+0
6.507096E+0
6.275634E+0
6.198480E+0
6.121326E+0
6.044171E+0
5.812709E+0
5.658401E+0
5.658401E+0
5.504093E+0
5.349785E+0
5.041169E+0
4.809707E+0
4.732553E+0
4.732553E+0
4.655398E+0
4.578244E+0
4.501090E+0
4.501090E+0
4.578244E+0
4.501090E+0
4.346782E+0
4.269629E+0
4.269629E+0
4.269629E+0
4.192474E+0
4.192474E+0
4.192474E+0
4.269629E+0
4.269629E+0
4.192474E+0
4.192474E+0
4.192474E+0
4.192474E+0
4.038166E+0
3.883858E+0
3.883858E+0
3.961012E+0
4.038166E+0
3.961012E+0
3.806704E+0
3.729550E+0
3.729550E+0
3.729550E+0
3.575242E+0
3.420934E+0
3.343780E+0
3.189472E+0
3.189472E+0
3.112318E+0
3.112318E+0
3.035163E+0
2.958009E+0
2.880855E+0
2.649393E+0
2.340777E+0
2.186469E+0
2.032161E+0
1.877852E+0
1.723544E+0
1.569237E+0
1.492082E+0
1.337774E+0
1.183466E+0
1.029158E+0
9.520044E-1
8.748498E-1
7.976961E-1
5.662341E-1
3.347712E-1
1.033092E-1
-1.281529E-1
-3.596149E-1
-4.367690E-1
-4.367690E-1
-3.596149E-1
-3.596149E-1
-5.139232E-1
-6.682310E-1
-8.225393E-1
-9.768472E-1
-1.131156E+0
-1.285464E+0
-1.516926E+0
-1.671234E+0
-1.748388E+0
-1.748388E+0
-1.748388E+0
-1.825542E+0
-1.825542E+0
-1.825542E+0
-1.902696E+0
-1.979850E+0
-2.134159E+0
-2.288467E+0
-2.442774E+0
-2.597083E+0
-2.597083E+0
-2.519929E+0
-2.519929E+0
-2.442774E+0
-2.288467E+0
-2.211312E+0
-2.211312E+0
-2.288467E+0
-2.442774E+0
-2.519929E+0
-2.519929E+0
-2.442774E+0
-2.365620E+0
-2.288467E+0
-2.057004E+0
-1.902696E+0
-1.671234E+0
-1.516926E+0
-1.516926E+0
-1.594080E+0
-1.825542E+0
-1.979850E+0
-2.057004E+0
-2.057004E+0
-2.057004E+0
-1.979850E+0
-1.902696E+0
-1.671234E+0
-1.439771E+0
-1.285464E+0
-1.285464E+0
-1.362618E+0
-1.516926E+0
-1.748388E+0
-1.979850E+0
-2.057004E+0
-1.979850E+0
-1.902696E+0
-1.902696E+0
-1.825542E+0
-1.748388E+0
-1.594080E+0
-1.671234E+0
-2.211312E+0
-2.519929E+0
-2.365620E+0
-2.134159E+0
-2.134159E+0
-2.288467E+0
-2.288467E+0
-2.134159E+0
-1.979850E+0
-1.979850E+0
-2.057004E+0
-2.134159E+0
-2.288467E+0
-2.442774E+0
-2.519929E+0
-2.674236E+0
-2.674236E+0
-2.674236E+0
-2.597083E+0
-2.442774E+0
-2.365620E+0
-2.211312E+0
-2.134159E+0
-2.057004E+0
-2.057004E+0
-2.211312E+0
-2.442774E+0
-2.674236E+0
-2.828544E+0
-2.828544E+0
-2.751391E+0
-2.519929E+0
-2.288467E+0
-2.134159E+0
-2.057004E+0
-1.979850E+0
-1.902696E+0
-2.057004E+0
-2.211312E+0
-2.519929E+0
-2.751391E+0
-2.905699E+0
-2.905699E+0
-2.751391E+0
-2.597083E+0
-2.442774E+0
-2.134159E+0
-1.979850E+0
-1.979850E+0
-2.211312E+0
-2.365620E+0
-2.597083E+0
-2.751391E+0
-2.365620E+0
-1.671234E+0
-1.671234E+0
-2.674236E+0
-3.291469E+0
-2.597083E+0
-1.439771E+0
-1.439771E+0
-2.751391E+0
-3.445777E+0
-2.365620E+0
-1.054001E+0
-1.748388E+0
-3.754393E+0
-4.371625E+0
-3.214315E+0
-2.905699E+0
-4.448781E+0
-5.528936E+0
-4.371625E+0
-2.442774E+0
-2.057004E+0
-3.137161E+0
-3.600086E+0
-2.674236E+0
-2.211312E+0
-3.522931E+0
-5.683245E+0
-6.609093E+0
-6.069015E+0
-5.914707E+0
-6.686247E+0
-6.917710E+0
-5.760398E+0
-4.294471E+0
-3.754393E+0
-4.063010E+0
-4.217317E+0
-4.448781E+0
-5.374629E+0
-6.994864E+0
-8.383636E+0
-8.769405E+0
-8.460791E+0
-7.920712E+0
-7.149171E+0
-5.914707E+0
-4.834550E+0
-4.294471E+0
-4.525934E+0
-5.297474E+0
-6.377631E+0
-7.612095E+0
-8.769405E+0
-9.695257E+0
-9.849564E+0
-9.309486E+0
-8.152174E+0
-6.763401E+0
-5.451783E+0
-4.680242E+0
-4.371625E+0
-4.680242E+0
-5.528936E+0
-6.609093E+0
-7.843558E+0
-8.769405E+0
-9.386641E+0
-9.232330E+0
-8.383636E+0
-6.917710E+0
-5.374629E+0
-4.217317E+0
-3.677240E+0
-3.600086E+0
-4.217317E+0
-5.297474E+0
-6.609093E+0
-7.689251E+0
-8.306482E+0
-8.229328E+0
-7.457788E+0
-6.223323E+0
-4.680242E+0
-3.214315E+0
-2.211312E+0
-1.979850E+0
-2.519929E+0
-3.677240E+0
-5.066012E+0
-6.377631E+0
-7.226327E+0
-7.380634E+0
-6.609093E+0
-5.220321E+0
-3.600086E+0
-2.057004E+0
-1.054001E+0
-6.682310E-1
-1.285464E+0
-3.291469E+0
-5.066012E+0
-5.606090E+0
-5.220321E+0
-4.988858E+0
-4.834550E+0
-4.140164E+0
-2.674236E+0
-1.054001E+0
1.033092E-1
5.662341E-1
3.347712E-1
-5.139232E-1
-1.594080E+0
-2.828544E+0
-3.831547E+0
-4.140164E+0
-3.831547E+0
-3.060007E+0
-1.902696E+0
-6.682310E-1
4.890795E-1
1.183466E+0
1.183466E+0
4.119258E-1
-7.453852E-1
-1.902696E+0
-2.751391E+0
-3.214315E+0
-3.137161E+0
-2.597083E+0
-1.825542E+0
-8.225393E-1
1.033092E-1
7.205415E-1
7.205415E-1
3.347712E-1
-5.139232E-1
-1.516926E+0
-2.365620E+0
-2.982853E+0
-3.137161E+0
-2.905699E+0
-2.288467E+0
-1.516926E+0
-7.453852E-1
-1.281529E-1
2.615547E-2
-2.053065E-1
-8.225393E-1
-1.516926E+0
-2.288467E+0
-2.828544E+0
-3.137161E+0
-3.137161E+0
-3.214315E+0
-3.060007E+0
-2.288467E+0
-1.439771E+0
-9.768472E-1
-1.208310E+0
-1.825542E+0
-2.597083E+0
-3.137161E+0
-3.445777E+0
-3.754393E+0
-3.908701E+0
-3.831547E+0
-3.445777E+0
-2.982853E+0
-2.597083E+0
-2.442774E+0
-2.597083E+0
-2.982853E+0
-3.600086E+0
-4.140164E+0
-4.525934E+0
-4.757395E+0
-4.834550E+0
-4.680242E+0
-4.448781E+0
-4.140164E+0
-3.831547E+0
-3.600086E+0
-3.677240E+0
-3.985855E+0
-4.448781E+0
-4.911705E+0
-5.220321E+0
-5.374629E+0
-5.374629E+0
-5.297474E+0
-5.066012E+0
-4.757395E+0
-4.525934E+0
-4.371625E+0
-4.448781E+0
-4.603088E+0
-4.988858E+0
-5.528936E+0
-5.914707E+0
-5.837553E+0
-5.528936E+0
-5.220321E+0
-4.988858E+0
-4.680242E+0
-4.525934E+0
-4.448781E+0
-4.448781E+0
-4.525934E+0
-4.603088E+0
-4.680242E+0
-4.757395E+0
-4.757395E+0
-4.757395E+0
-4.680242E+0
-4.448781E+0
-4.217317E+0
-3.985855E+0
-3.831547E+0
-3.677240E+0
-3.522931E+0
-3.600086E+0
-3.677240E+0
-3.754393E+0
-3.600086E+0
-3.214315E+0
-2.905699E+0
-2.751391E+0
-2.674236E+0
-2.519929E+0
-2.211312E+0
-1.979850E+0
-1.902696E+0
-1.979850E+0
-2.057004E+0
-2.134159E+0
-2.057004E+0
-1.825542E+0
-1.516926E+0
-1.285464E+0
-1.054001E+0
-8.996935E-1
-7.453852E-1
-7.453852E-1
-8.225393E-1
-8.225393E-1
-8.225393E-1
-8.225393E-1
-6.682310E-1
-5.139232E-1
-3.596149E-1
-2.053065E-1
-5.099869E-2
2.615547E-2
2.615547E-2
2.615547E-2
-1.281529E-1
-8.225393E-1
-1.439771E+0
-1.208310E+0
-3.596149E-1
3.347712E-1
4.119258E-1
1.804638E-1
1.804638E-1
4.119258E-1
4.890795E-1
4.890795E-1
3.347712E-1
1.033092E-1
-1.281529E-1
-2.053065E-1
-5.099869E-2
1.033092E-1
2.576175E-1
2.576175E-1
2.576175E-1
4.119258E-1
5.662341E-1
5.662341E-1
4.119258E-1
1.033092E-1
-1.281529E-1
-2.053065E-1
-2.824612E-1
-2.824612E-1
-2.053065E-1
2.615547E-2
1.804638E-1
2.576175E-1
2.576175E-1
1.804638E-1
1.033092E-1
-1.281529E-1
-2.824612E-1
-5.139232E-1
-6.682310E-1
-7.453852E-1
-7.453852E-1
-5.910769E-1
-5.139232E-1
-3.596149E-1
-1.281529E-1
-5.099869E-2
-5.099869E-2
-1.281529E-1
-2.824612E-1
-4.367690E-1
-5.910769E-1
-5.910769E-1
-4.367690E-1
-3.596149E-1
-2.824612E-1
-1.281529E-1
1.033092E-1
2.576175E-1
3.347712E-1
2.576175E-1
1.804638E-1
2.615547E-2
-1.281529E-1
-1.281529E-1
-5.099869E-2
1.033092E-1
2.576175E-1
4.119258E-1
5.662341E-1
6.433878E-1
6.433878E-1
6.433878E-1
5.662341E-1
4.890795E-1
4.890795E-1
4.119258E-1
4.119258E-1
4.890795E-1
7.205415E-1
9.520044E-1
1.183466E+0
1.337774E+0
1.337774E+0
1.337774E+0
1.260620E+0
1.260620E+0
1.260620E+0
1.183466E+0
1.183466E+0
1.260620E+0
1.337774E+0
1.492082E+0
1.723544E+0
1.877852E+0
2.032161E+0
2.109315E+0
2.109315E+0
2.032161E+0
1.955007E+0
1.955007E+0
2.032161E+0
2.109315E+0
2.186469E+0
2.340777E+0
2.495085E+0
2.572239E+0
2.649393E+0
2.649393E+0
2.572239E+0
2.572239E+0
2.495085E+0
2.572239E+0
2.649393E+0
2.726547E+0
2.803701E+0
2.958009E+0
3.112318E+0
3.112318E+0
3.112318E+0
3.112318E+0
3.112318E+0
3.035163E+0
2.880855E+0
2.726547E+0
2.726547E+0
2.880855E+0
3.112318E+0
3.189472E+0
3.266625E+0
3.343780E+0
3.343780E+0
3.343780E+0
3.343780E+0
3.343780E+0
3.343780E+0
3.189472E+0
3.035163E+0
3.035163E+0
3.112318E+0
3.266625E+0
3.420934E+0
3.498088E+0
3.498088E+0
3.498088E+0
3.575242E+0
3.498088E+0
3.343780E+0
3.189472E+0
3.035163E+0
3.035163E+0
3.112318E+0
3.189472E+0
3.420934E+0
3.652396E+0
3.806704E+0
3.806704E+0
3.806704E+0
3.729550E+0
3.498088E+0
3.266625E+0
3.112318E+0
3.112318E+0
3.035163E+0
3.035163E+0
3.035163E+0
3.189472E+0
3.343780E+0
3.420934E+0
3.420934E+0
3.343780E+0
3.189472E+0
3.112318E+0
3.035163E+0
3.035163E+0
2.958009E+0
2.803701E+0
2.803701E+0
2.958009E+0
3.266625E+0
3.575242E+0
3.729550E+0
3.806704E+0
3.729550E+0
3.575242E+0
3.266625E+0
3.035163E+0
2.880855E+0
2.958009E+0
3.189472E+0
3.420934E+0
3.575242E+0
3.729550E+0
3.883858E+0
3.961012E+0
3.883858E+0
3.729550E+0
3.498088E+0
3.343780E+0
3.112318E+0
3.035163E+0
3.112318E+0
3.266625E+0
3.420934E+0
3.652396E+0
3.806704E+0
3.883858E+0
3.883858E+0
3.729550E+0
3.498088E+0
3.343780E+0
3.189472E+0
2.958009E+0
2.958009E+0
3.112318E+0
3.343780E+0
3.498088E+0
3.652396E+0
3.729550E+0
3.806704E+0
3.652396E+0
3.420934E+0
3.112318E+0
2.880855E+0
2.803701E+0
2.726547E+0
2.803701E+0
2.958009E+0
3.189472E+0
3.343780E+0
3.266625E+0
3.112318E+0
2.958009E+0
2.880855E+0
2.726547E+0
2.495085E+0
2.340777E+0
2.263623E+0
2.263623E+0
2.340777E+0
2.495085E+0
2.649393E+0
2.649393E+0
2.572239E+0
2.417931E+0
2.340777E+0
2.186469E+0
1.955007E+0
1.723544E+0
1.492082E+0
1.569237E+0
1.569237E+0
1.260620E+0
1.183466E+0
1.723544E+0
2.340777E+0
2.417931E+0
2.032161E+0
1.646390E+0
1.569237E+0
1.569237E+0
1.646390E+0
1.646390E+0
1.646390E+0
1.800699E+0
1.955007E+0
2.186469E+0
2.186469E+0
2.109315E+0
1.955007E+0
1.877852E+0
1.800699E+0
1.800699E+0
1.800699E+0
1.800699E+0
1.877852E+0
2.032161E+0
2.186469E+0
2.263623E+0
2.263623E+0
2.495085E+0
2.649393E+0
2.726547E+0
2.726547E+0
2.726547E+0
2.726547E+0
2.726547E+0
2.880855E+0
3.035163E+0
3.266625E+0
3.420934E+0
3.498088E+0
3.575242E+0
3.575242E+0
3.652396E+0
3.729550E+0
3.806704E+0
3.883858E+0
3.961012E+0
4.038166E+0
4.192474E+0
4.192474E+0
4.192474E+0
4.269629E+0
4.423936E+0
4.655398E+0
4.809707E+0
4.809707E+0
4.732553E+0
4.655398E+0
4.655398E+0
4.655398E+0
4.732553E+0
4.809707E+0
4.809707E+0
4.964015E+0
5.118323E+0
5.195477E+0
5.349785E+0
5.426939E+0
5.426939E+0
5.349785E+0
5.195477E+0
5.195477E+0
5.272631E+0
5.426939E+0
5.504093E+0
5.581247E+0
5.658401E+0
5.735555E+0
5.812709E+0
5.889863E+0
5.889863E+0
5.889863E+0
5.735555E+0
5.504093E+0
5.426939E+0
5.581247E+0
5.735555E+0
5.889863E+0
5.967017E+0
5.889863E+0
5.889863E+0
5.967017E+0
5.967017E+0
5.812709E+0
5.504093E+0
5.349785E+0
5.504093E+0
5.812709E+0
5.812709E+0
5.426939E+0
5.118323E+0
5.272631E+0
5.426939E+0
5.118323E+0
4.655398E+0
4.578244E+0
5.118323E+0
5.426939E+0
5.349785E+0
5.272631E+0
5.658401E+0
5.967017E+0
5.581247E+0
4.809707E+0
4.346782E+0
4.346782E+0
4.269629E+0
3.961012E+0
3.961012E+0
4.578244E+0
5.349785E+0
5.812709E+0
5.889863E+0
5.889863E+0
5.812709E+0
5.426939E+0
4.578244E+0
3.729550E+0
3.266625E+0
3.266625E+0
3.189472E+0
3.266625E+0
3.652396E+0
4.346782E+0
5.041169E+0
5.349785E+0
5.195477E+0
4.809707E+0
4.346782E+0
3.729550E+0
3.112318E+0
2.572239E+0
2.417931E+0
2.495085E+0
2.726547E+0
3.112318E+0
3.498088E+0
3.883858E+0
4.115320E+0
3.729550E+0
3.035163E+0
2.417931E+0
2.263623E+0
2.186469E+0
2.032161E+0
1.800699E+0
1.723544E+0
1.955007E+0
2.186469E+0
2.417931E+0
2.572239E+0
2.572239E+0
2.649393E+0
2.572239E+0
2.263623E+0
1.723544E+0
1.260620E+0
9.520044E-1
8.748498E-1
9.520044E-1
1.029158E+0
1.106312E+0
1.337774E+0
1.646390E+0
1.955007E+0
1.877852E+0
1.569237E+0
1.183466E+0
9.520044E-1
7.205415E-1
6.433878E-1
7.205415E-1
7.976961E-1
1.029158E+0
1.260620E+0
1.414928E+0
1.492082E+0
1.492082E+0
1.337774E+0
1.183466E+0
9.520044E-1
8.748498E-1
7.976961E-1
7.205415E-1
6.433878E-1
6.433878E-1
7.976961E-1
9.520044E-1
1.183466E+0
1.260620E+0
1.337774E+0
1.337774E+0
1.337774E+0
1.260620E+0
1.260620E+0
1.183466E+0
1.260620E+0
1.337774E+0
1.414928E+0
1.414928E+0
1.414928E+0
1.492082E+0
1.646390E+0
1.646390E+0
1.569237E+0
1.569237E+0
1.492082E+0
1.492082E+0
1.492082E+0
1.569237E+0
1.569237E+0
1.569237E+0
1.646390E+0
1.646390E+0
1.646390E+0
1.723544E+0
1.723544E+0
1.723544E+0
1.723544E+0
1.646390E+0
1.569237E+0
1.569237E+0
1.646390E+0
1.646390E+0
1.646390E+0
1.569237E+0
1.646390E+0
1.723544E+0
1.800699E+0
1.877852E+0
1.800699E+0
1.723544E+0
1.646390E+0
1.569237E+0
1.646390E+0
1.646390E+0
1.646390E+0
1.646390E+0
1.569237E+0
1.569237E+0
1.646390E+0
1.569237E+0
1.492082E+0
1.492082E+0
1.569237E+0
1.723544E+0
1.723544E+0
1.492082E+0
1.260620E+0
1.337774E+0
1.492082E+0
1.569237E+0
1.492082E+0
1.414928E+0
1.492082E+0
1.723544E+0
1.877852E+0
1.877852E+0
1.800699E+0
1.723544E+0
1.723544E+0
1.800699E+0
1.800699E+0
1.800699E+0
1.723544E+0
1.646390E+0
1.569237E+0
1.646390E+0
1.723544E+0
1.877852E+0
1.877852E+0
1.877852E+0
1.723544E+0
1.569237E+0
1.569237E+0
1.569237E+0
1.646390E+0
1.569237E+0
1.569237E+0
1.569237E+0
1.646390E+0
1.723544E+0
1.723544E+0
1.723544E+0
1.646390E+0
1.646390E+0
1.723544E+0
1.723544E+0
1.646390E+0
1.569237E+0
1.569237E+0
1.569237E+0
1.569237E+0
1.569237E+0
1.569237E+0
1.569237E+0
1.569237E+0
1.492082E+0
1.414928E+0
1.337774E+0
1.337774E+0
1.414928E+0
1.414928E+0
1.337774E+0
1.260620E+0
1.260620E+0
1.183466E+0
1.106312E+0
1.029158E+0
1.106312E+0
1.260620E+0
1.183466E+0
1.106312E+0
1.029158E+0
9.520044E-1
9.520044E-1
8.748498E-1
8.748498E-1
8.748498E-1
8.748498E-1
8.748498E-1
8.748498E-1
8.748498E-1
7.205415E-1
7.205415E-1
7.205415E-1
6.433878E-1
6.433878E-1
6.433878E-1
6.433878E-1
5.662341E-1
5.662341E-1
5.662341E-1
6.433878E-1
6.433878E-1
5.662341E-1
4.890795E-1
4.119258E-1
3.347712E-1
3.347712E-1
3.347712E-1
4.119258E-1
4.119258E-1
4.119258E-1
3.347712E-1
3.347712E-1
3.347712E-1
3.347712E-1
2.576175E-1
1.804638E-1
1.033092E-1
1.804638E-1
1.804638E-1
1.804638E-1
1.033092E-1
1.033092E-1
1.033092E-1
1.033092E-1
2.615547E-2
-5.099869E-2
-5.099869E-2
-5.099869E-2
-5.099869E-2
-1.281529E-1
-5.099869E-2
-1.281529E-1
-1.281529E-1
-2.053065E-1
-2.053065E-1
-1.281529E-1
-1.281529E-1
-1.281529E-1
-2.053065E-1
-1.281529E-1
-1.281529E-1
-1.281529E-1
-2.053065E-1
-2.053065E-1
-1.281529E-1
-5.099869E-2
-5.099869E-2
-1.281529E-1
-2.053065E-1
-1.281529E-1
2.615547E-2
2.615547E-2
2.615547E-2
-5.099869E-2
-5.099869E-2
-1.281529E-1
-2.053065E-1
-2.824612E-1
-2.824612E-1
-2.824612E-1
-2.824612E-1
-3.596149E-1
-3.596149E-1
-3.596149E-1
-3.596149E-1
-4.367690E-1
-4.367690E-1
-5.139232E-1
-5.910769E-1
-5.910769E-1
-5.910769E-1
-5.139232E-1
-5.139232E-1
-5.139232E-1
-5.910769E-1
-6.682310E-1
-7.453852E-1
-8.225393E-1
-7.453852E-1
-7.453852E-1
-7.453852E-1
-8.225393E-1
-8.225393E-1
-8.225393E-1
-8.996935E-1
-8.996935E-1
-8.996935E-1
-8.996935E-1
-8.996935E-1
-1.054001E+0
-1.131156E+0
-1.131156E+0
-9.768472E-1
-8.225393E-1
-8.225393E-1
-8.225393E-1
-8.225393E-1
-8.225393E-1
-8.225393E-1
-8.996935E-1
-8.996935E-1
-8.996935E-1
-9.768472E-1
-1.054001E+0
-1.054001E+0
-1.054001E+0
-1.054001E+0
-1.131156E+0
-1.131156E+0
-1.131156E+0
-1.054001E+0
-9.768472E-1
-9.768472E-1
-9.768472E-1
-9.768472E-1
-8.996935E-1
-9.768472E-1
-9.768472E-1
-1.131156E+0
-1.131156E+0
-1.131156E+0
-1.054001E+0
-1.131156E+0
-1.131156E+0
-1.054001E+0
-9.768472E-1
-9.768472E-1
-1.054001E+0
-1.054001E+0
-1.131156E+0
-1.208310E+0
-1.285464E+0
-1.439771E+0
-1.516926E+0
-1.516926E+0
-1.439771E+0
-1.439771E+0
-1.439771E+0
-1.439771E+0
-1.362618E+0
-1.439771E+0
-1.516926E+0
-1.594080E+0
-1.748388E+0
-1.825542E+0
-1.902696E+0
-1.902696E+0
-1.979850E+0
-1.902696E+0
-1.748388E+0
-1.594080E+0
-1.671234E+0
-1.748388E+0
-1.825542E+0
-1.902696E+0
-1.902696E+0
-1.825542E+0
-1.902696E+0
-2.057004E+0
-2.211312E+0
-2.288467E+0
-2.288467E+0
-2.365620E+0
-2.288467E+0
-2.288467E+0
-2.365620E+0
-2.519929E+0
-2.905699E+0
-3.522931E+0
-4.294471E+0
-5.066012E+0
-5.683245E+0
-5.914707E+0
-5.991860E+0
-5.837553E+0
-5.220321E+0
-3.985855E+0
-2.597083E+0
-1.671234E+0
-1.594080E+0
-2.134159E+0
-2.905699E+0
-3.831547E+0
-4.834550E+0
-5.528936E+0
-5.528936E+0
-4.680242E+0
-3.445777E+0
-2.211312E+0
-1.208310E+0
-5.139232E-1
-4.367690E-1
-1.054001E+0
-1.979850E+0
-2.828544E+0
-3.368623E+0
-3.754393E+0
-3.754393E+0
-3.291469E+0
-2.365620E+0
-1.285464E+0
-4.367690E-1
2.615547E-2
2.576175E-1
2.576175E-1
-2.053065E-1
-9.768472E-1
-1.671234E+0
-2.134159E+0
-2.211312E+0
-1.979850E+0
-1.516926E+0
-8.225393E-1
-5.099869E-2
7.205415E-1
9.520044E-1
8.748498E-1
4.119258E-1
-1.281529E-1
-7.453852E-1
-1.285464E+0
-1.516926E+0
-1.516926E+0
-1.208310E+0
-8.225393E-1
-3.596149E-1
2.576175E-1
6.433878E-1
7.205415E-1
4.119258E-1
-2.053065E-1
-7.453852E-1
-1.285464E+0
-1.594080E+0
-1.825542E+0
-1.825542E+0
-1.594080E+0
-1.208310E+0
-8.225393E-1
-6.682310E-1
-5.910769E-1
-7.453852E-1
-1.131156E+0
-1.594080E+0
-1.902696E+0
-2.211312E+0
-2.365620E+0
-2.442774E+0
-2.288467E+0
-1.979850E+0
-1.748388E+0
-1.594080E+0
-1.516926E+0
-1.594080E+0
-1.825542E+0
-2.211312E+0
-2.597083E+0
-2.828544E+0
-2.982853E+0
-2.982853E+0
-2.828544E+0
-2.597083E+0
-2.365620E+0
-2.211312E+0
-2.288467E+0
-2.365620E+0
-2.211312E+0
-2.211312E+0
-2.442774E+0
-2.674236E+0
-2.828544E+0
-2.828544E+0
-2.751391E+0
-2.674236E+0
-2.519929E+0
-2.365620E+0
-2.134159E+0
-1.902696E+0
-1.825542E+0
-1.902696E+0
-2.134159E+0
-2.365620E+0
-2.519929E+0
-2.597083E+0
-2.519929E+0
-2.211312E+0
-1.902696E+0
-1.671234E+0
-1.594080E+0
-1.516926E+0
-1.516926E+0
-1.671234E+0
-1.902696E+0
-2.057004E+0
-1.979850E+0
-1.902696E+0
-1.748388E+0
-1.671234E+0
-1.671234E+0
-1.594080E+0
-1.439771E+0
-1.362618E+0
-1.362618E+0
-1.439771E+0
-1.594080E+0
-1.748388E+0
-1.825542E+0
-1.825542E+0
-1.748388E+0
-1.671234E+0
-1.594080E+0
-1.516926E+0
-1.516926E+0
-1.671234E+0
-1.825542E+0
-1.979850E+0
-2.057004E+0
-2.211312E+0
-2.365620E+0
-2.442774E+0
-2.442774E+0
-2.442774E+0
-2.365620E+0
-2.288467E+0
-2.288467E+0
-2.288467E+0
-2.365620E+0
-2.519929E+0
-2.674236E+0
-2.828544E+0
-2.982853E+0
-3.137161E+0
-3.137161E+0
-3.060007E+0
-2.828544E+0
-2.751391E+0
-2.751391E+0
-2.828544E+0
-2.982853E+0
-2.982853E+0
-3.060007E+0
-3.137161E+0
-3.291469E+0
-3.368623E+0
-3.445777E+0
-3.445777E+0
-3.445777E+0
-3.368623E+0
-3.368623E+0
-3.291469E+0
-3.291469E+0
-3.291469E+0
-3.291469E+0
-3.445777E+0
-3.522931E+0
-3.677240E+0
-3.677240E+0
-3.522931E+0
-3.445777E+0
-3.445777E+0
-3.445777E+0
-3.522931E+0
-3.445777E+0
-3.445777E+0
-3.445777E+0
-3.522931E+0
-3.754393E+0
-3.831547E+0
-3.831547E+0
-3.677240E+0
-3.600086E+0
-3.600086E+0
-3.754393E+0
-3.754393E+0
-3.600086E+0
-3.445777E+0
-3.522931E+0
-3.754393E+0
-3.908701E+0
-3.985855E+0
-3.985855E+0
-3.985855E+0
-4.063010E+0
-4.140164E+0
-4.217317E+0
-4.217317E+0
-4.140164E+0
-4.217317E+0
-4.294471E+0
-4.371625E+0
-4.525934E+0
-4.680242E+0
-4.680242E+0
-4.680242E+0
-4.680242E+0
-4.680242E+0
-4.834550E+0
-4.911705E+0
-4.988858E+0
-5.066012E+0
-5.066012E+0
-5.143166E+0
-5.143166E+0
-5.220321E+0
-5.297474E+0
-5.374629E+0
-5.374629E+0
-5.451783E+0
-5.451783E+0
-5.606090E+0
-5.683245E+0
-5.683245E+0
-5.683245E+0
-5.760398E+0
-5.914707E+0
-5.991860E+0
-5.991860E+0
-5.991860E+0
-5.991860E+0
-5.991860E+0
-5.991860E+0
-6.069015E+0
-6.223323E+0
-6.223323E+0
-6.300477E+0
-6.300477E+0
-6.377631E+0
-6.454786E+0
-6.454786E+0
-6.454786E+0
-6.377631E+0
-6.454786E+0
-6.531939E+0
-6.609093E+0
-6.609093E+0
-6.609093E+0
-6.609093E+0
-6.609093E+0
-6.686247E+0
-6.686247E+0
-6.763401E+0
-6.763401E+0
-6.763401E+0
-6.763401E+0
-6.763401E+0
-6.763401E+0
-6.840556E+0
-6.840556E+0
-6.840556E+0
-6.840556E+0
-6.840556E+0
-6.840556E+0
-6.840556E+0
-6.840556E+0
-6.840556E+0
-6.917710E+0
-6.994864E+0
-7.072017E+0
-6.994864E+0
-6.917710E+0
-6.840556E+0
-6.917710E+0
-6.917710E+0
-6.994864E+0
-7.072017E+0
-7.226327E+0
-7.457788E+0
-7.457788E+0
-7.226327E+0
-7.149171E+0
-7.149171E+0
-7.303480E+0
-7.226327E+0
-7.149171E+0
-7.149171E+0
-7.149171E+0
-7.226327E+0
-7.303480E+0
-7.226327E+0
-7.226327E+0
-7.303480E+0
-7.303480E+0
-7.226327E+0
-7.149171E+0
-7.149171E+0
-7.149171E+0
-7.149171E+0
-7.226327E+0
-7.303480E+0
-7.380634E+0
-7.380634E+0
-7.380634E+0
-7.380634E+0
-7.380634E+0
-7.380634E+0
-7.303480E+0
-6.994864E+0
-6.840556E+0
-7.072017E+0
-7.457788E+0
-7.766405E+0
-7.843558E+0
-7.997865E+0
-7.920712E+0
-7.380634E+0
-6.840556E+0
-6.609093E+0
-6.763401E+0
-6.994864E+0
-7.072017E+0
-7.380634E+0
-7.843558E+0
-8.152174E+0
-8.152174E+0
-7.920712E+0
-7.612095E+0
-7.303480E+0
-7.072017E+0
-6.840556E+0
-6.686247E+0
-6.686247E+0
-6.840556E+0
-7.149171E+0
-7.380634E+0
-7.534941E+0
-7.689251E+0
-7.766405E+0
-7.534941E+0
-7.149171E+0
-6.763401E+0
-6.609093E+0
-6.609093E+0
-6.763401E+0
-6.917710E+0
-7.072017E+0
-7.226327E+0
-7.380634E+0
-7.457788E+0
-7.380634E+0
-7.149171E+0
-6.840556E+0
-6.609093E+0
-6.531939E+0
-6.686247E+0
-6.917710E+0
-6.917710E+0
-6.994864E+0
-7.072017E+0
-7.149171E+0
-6.994864E+0
-6.840556E+0
-6.686247E+0
-6.609093E+0
-6.454786E+0
-6.300477E+0
-6.377631E+0
-6.531939E+0
-6.609093E+0
-6.609093E+0
-6.531939E+0
-6.454786E+0
-6.377631E+0
-6.377631E+0
-6.377631E+0
-6.300477E+0
-6.223323E+0
-6.146169E+0
-6.146169E+0
-6.146169E+0
-6.223323E+0
-6.377631E+0
-6.531939E+0
-6.454786E+0
-6.300477E+0
-6.300477E+0
-6.377631E+0
-6.454786E+0
-6.454786E+0
-6.454786E+0
-6.377631E+0
-6.223323E+0
-6.069015E+0
-5.991860E+0
-5.991860E+0
-5.991860E+0
-5.991860E+0
-6.069015E+0
-6.069015E+0
-6.069015E+0
-6.069015E+0
-6.069015E+0
-5.914707E+0
-5.837553E+0
-5.837553E+0
-5.760398E+0
-5.683245E+0
-5.683245E+0
-5.837553E+0
-5.837553E+0
-5.760398E+0
-5.683245E+0
-5.683245E+0
-5.606090E+0
-5.528936E+0
-5.374629E+0
-5.374629E+0
-5.451783E+0
-5.606090E+0
-5.606090E+0
-5.451783E+0
-5.220321E+0
-4.988858E+0
-4.757395E+0
-4.448781E+0
-4.294471E+0
-4.217317E+0
-4.525934E+0
-5.066012E+0
-5.451783E+0
-5.606090E+0
-5.683245E+0
-5.683245E+0
-5.683245E+0
-5.528936E+0
-5.066012E+0
-4.448781E+0
-4.063010E+0
-4.063010E+0
-4.294471E+0
-4.603088E+0
-4.834550E+0
-5.143166E+0
-5.297474E+0
-5.297474E+0
-5.066012E+0
-4.834550E+0
-4.603088E+0
-4.371625E+0
-4.217317E+0
-4.217317E+0
-4.371625E+0
-4.603088E+0
-4.834550E+0
-4.988858E+0
-5.143166E+0
-5.220321E+0
-5.143166E+0
-4.911705E+0
-4.680242E+0
-4.525934E+0
-4.525934E+0
-4.603088E+0
-4.757395E+0
-4.911705E+0
-4.988858E+0
-5.066012E+0
-5.066012E+0
-4.988858E+0
-4.988858E+0
-4.911705E+0
-4.834550E+0
-4.680242E+0
-4.603088E+0
-4.603088E+0
-4.680242E+0
-4.680242E+0
-4.603088E+0
-4.525934E+0
-4.448781E+0
-4.448781E+0
-4.448781E+0
-4.371625E+0
-4.371625E+0
-4.371625E+0
-4.448781E+0
-4.525934E+0
-4.603088E+0
-4.603088E+0
-4.525934E+0
-4.371625E+0
-4.217317E+0
-4.063010E+0
-3.985855E+0
-3.985855E+0
-4.140164E+0
-4.217317E+0
-4.371625E+0
-4.448781E+0
-4.525934E+0
-4.525934E+0
-4.448781E+0
-4.294471E+0
-4.140164E+0
-4.063010E+0
-3.985855E+0
-3.908701E+0
-3.908701E+0
-3.908701E+0
-3.985855E+0
-4.063010E+0
-4.140164E+0
-4.140164E+0
-4.063010E+0
-3.985855E+0
-3.908701E+0
-3.831547E+0
-3.754393E+0
-3.600086E+0
-3.522931E+0
-3.522931E+0
-3.600086E+0
-3.754393E+0
-3.831547E+0
-3.985855E+0
-4.140164E+0
-4.217317E+0
-4.140164E+0
-3.985855E+0
-3.754393E+0
-3.522931E+0
-3.522931E+0
-3.600086E+0
-3.677240E+0
-3.754393E+0
-3.831547E+0
-3.908701E+0
-3.908701E+0
-3.908701E+0
-3.831547E+0
-3.677240E+0
-3.522931E+0
-3.445777E+0
-3.522931E+0
-3.754393E+0
-4.063010E+0
-4.217317E+0
-4.217317E+0
-4.294471E+0
-4.448781E+0
-4.757395E+0
-4.988858E+0
-5.297474E+0
-5.606090E+0
-5.837553E+0
-5.683245E+0
-5.220321E+0
-4.603088E+0
-3.985855E+0
-3.445777E+0
-3.060007E+0
-3.137161E+0
-3.677240E+0
-4.448781E+0
-4.988858E+0
-5.374629E+0
-5.528936E+0
-5.297474E+0
-4.680242E+0
-3.908701E+0
-3.291469E+0
-2.905699E+0
-2.674236E+0
-2.751391E+0
-3.137161E+0
-3.831547E+0
-4.525934E+0
-4.911705E+0
-5.066012E+0
-4.988858E+0
-4.603088E+0
-3.985855E+0
-3.214315E+0
-2.519929E+0
-2.211312E+0
-2.211312E+0
-2.674236E+0
-3.368623E+0
-3.985855E+0
-4.525934E+0
-4.680242E+0
-4.525934E+0
-3.908701E+0
-3.291469E+0
-2.751391E+0
-2.288467E+0
-1.979850E+0
-1.902696E+0
-2.211312E+0
-2.828544E+0
-3.445777E+0
-3.908701E+0
-4.063010E+0
-3.985855E+0
-3.754393E+0
-3.214315E+0
-2.597083E+0
-2.134159E+0
-1.902696E+0
-1.902696E+0
-2.211312E+0
-2.597083E+0
-3.060007E+0
-3.522931E+0
-3.754393E+0
-3.754393E+0
-3.445777E+0
-3.060007E+0
-2.519929E+0
-2.134159E+0
-1.825542E+0
-1.748388E+0
-1.979850E+0
-2.365620E+0
-2.828544E+0
-3.214315E+0
-3.522931E+0
-3.600086E+0
-3.522931E+0
-3.214315E+0
-2.751391E+0
-2.365620E+0
-2.057004E+0
-1.979850E+0
-2.057004E+0
-2.288467E+0
-2.597083E+0
-2.905699E+0
-3.214315E+0
-3.368623E+0
-3.291469E+0
-3.137161E+0
-2.828544E+0
-2.442774E+0
-2.134159E+0
-1.902696E+0
-1.979850E+0
-2.211312E+0
-2.519929E+0
-2.828544E+0
-3.137161E+0
-3.291469E+0
-3.214315E+0
-2.982853E+0
-2.674236E+0
-2.365620E+0
-2.211312E+0
-2.057004E+0
-2.134159E+0
-2.288467E+0
-2.519929E+0
-2.674236E+0
-2.828544E+0
-2.905699E+0
-2.828544E+0
-2.674236E+0
-2.442774E+0
-2.365620E+0
-2.211312E+0
-2.134159E+0
-2.057004E+0
-2.134159E+0
-2.288467E+0
-2.442774E+0
-2.519929E+0
-2.519929E+0
-2.597083E+0
-2.597083E+0
-2.442774E+0
-2.211312E+0
-2.057004E+0
-1.979850E+0
-1.979850E+0
-2.057004E+0
-2.134159E+0
-2.211312E+0
-2.288467E+0
-2.365620E+0
-2.442774E+0
-2.442774E+0
-2.288467E+0
-2.057004E+0
-1.825542E+0
-1.671234E+0
-1.671234E+0
-1.748388E+0
-1.979850E+0
-2.211312E+0
-2.288467E+0
-2.365620E+0
-2.288467E+0
-2.134159E+0
-1.979850E+0
-1.748388E+0
-1.671234E+0
-1.594080E+0
-1.671234E+0
-1.671234E+0
-1.748388E+0
-1.825542E+0
-1.902696E+0
-1.979850E+0
-2.057004E+0
-2.057004E+0
-1.902696E+0
-1.748388E+0
-1.671234E+0
-1.671234E+0
-1.594080E+0
-1.594080E+0
-1.594080E+0
-1.748388E+0
-1.979850E+0
-1.979850E+0
-1.902696E+0
-1.671234E+0
-1.594080E+0
-1.594080E+0
-1.594080E+0
-1.516926E+0
-1.362618E+0
-1.362618E+0
-1.439771E+0
-1.516926E+0
-1.516926E+0
-1.516926E+0
-1.516926E+0
-1.516926E+0
-1.439771E+0
-1.439771E+0
-1.439771E+0
-1.362618E+0
-1.208310E+0
-1.131156E+0
-1.131156E+0
-1.131156E+0
-1.208310E+0
-1.285464E+0
-1.362618E+0
-1.439771E+0
-1.439771E+0
-1.362618E+0
-1.285464E+0
-1.208310E+0
-1.208310E+0
-1.131156E+0
-1.131156E+0
-1.208310E+0
-1.208310E+0
-1.208310E+0
-1.208310E+0
-1.285464E+0
-1.285464E+0
-1.285464E+0
-1.285464E+0
-1.285464E+0
-1.208310E+0
-1.131156E+0
-1.131156E+0
-1.208310E+0
-1.208310E+0
-1.131156E+0
-1.208310E+0
-1.285464E+0
-1.362618E+0
-1.285464E+0
-1.208310E+0
-1.208310E+0
-1.131156E+0
-1.131156E+0
-1.054001E+0
-9.768472E-1
-1.054001E+0
-1.054001E+0
-1.131156E+0
-1.131156E+0
-1.131156E+0
-1.054001E+0
-9.768472E-1
-8.996935E-1
-8.996935E-1
-8.996935E-1
-8.996935E-1
-8.996935E-1
-8.225393E-1
-8.225393E-1
-8.225393E-1
-8.225393E-1
-8.225393E-1
-8.225393E-1
-8.225393E-1
-8.225393E-1
-8.225393E-1
-8.225393E-1
-8.225393E-1
-8.996935E-1
-8.225393E-1
-8.225393E-1
-8.225393E-1
-8.996935E-1
-8.996935E-1
-8.996935E-1
-8.225393E-1
-8.225393E-1
-8.225393E-1
-8.225393E-1
-8.225393E-1
-7.453852E-1
-7.453852E-1
-8.225393E-1
-8.996935E-1
-9.768472E-1
-8.996935E-1
-8.225393E-1
-7.453852E-1
-8.225393E-1
-8.225393E-1
-7.453852E-1
-6.682310E-1
-5.910769E-1
-6.682310E-1
-8.225393E-1
-8.225393E-1
-8.225393E-1
-8.225393E-1
-8.225393E-1
-8.225393E-1
-8.225393E-1
-7.453852E-1
-7.453852E-1
-7.453852E-1
-7.453852E-1
-6.682310E-1
-6.682310E-1
-6.682310E-1
-6.682310E-1
-6.682310E-1
-7.453852E-1
-7.453852E-1
-6.682310E-1
-5.910769E-1
-5.139232E-1
-5.139232E-1
-5.910769E-1
-5.910769E-1
-5.910769E-1
-5.139232E-1
-5.139232E-1
-5.139232E-1
-5.139232E-1
-5.910769E-1
-6.682310E-1
-5.910769E-1
-4.367690E-1
-3.596149E-1
-3.596149E-1
-3.596149E-1
-3.596149E-1
-3.596149E-1
-3.596149E-1
-3.596149E-1
-3.596149E-1
-3.596149E-1
-3.596149E-1
-3.596149E-1
-3.596149E-1
-2.824612E-1
-2.053065E-1
-1.281529E-1
-1.281529E-1
-5.099869E-2
-1.281529E-1
-2.053065E-1
-2.824612E-1
-2.824612E-1
-2.053065E-1
-1.281529E-1
-1.281529E-1
-1.281529E-1
-1.281529E-1
-1.281529E-1
-1.281529E-1
-1.281529E-1
-1.281529E-1
-5.099869E-2
-5.099869E-2
-5.099869E-2
2.615547E-2
1.033092E-1
1.033092E-1
1.033092E-1
1.804638E-1
2.576175E-1
2.576175E-1
1.804638E-1
1.804638E-1
1.804638E-1
2.576175E-1
2.576175E-1
3.347712E-1
2.576175E-1
1.804638E-1
1.804638E-1
2.576175E-1
3.347712E-1
3.347712E-1
2.576175E-1
2.576175E-1
2.576175E-1
1.804638E-1
1.804638E-1
1.804638E-1
2.576175E-1
3.347712E-1
3.347712E-1
3.347712E-1
4.119258E-1
4.119258E-1
4.119258E-1
4.890795E-1
4.890795E-1
4.890795E-1
4.890795E-1
4.890795E-1
4.890795E-1
4.119258E-1
4.890795E-1
4.890795E-1
4.890795E-1
4.890795E-1
4.890795E-1
5.662341E-1
5.662341E-1
5.662341E-1
5.662341E-1
6.433878E-1
6.433878E-1
5.662341E-1
4.890795E-1
4.890795E-1
4.890795E-1
4.890795E-1
5.662341E-1
5.662341E-1
7.205415E-1
8.748498E-1
7.976961E-1
7.205415E-1
5.662341E-1
5.662341E-1
6.433878E-1
6.433878E-1
6.433878E-1
6.433878E-1
5.662341E-1
5.662341E-1
6.433878E-1
7.976961E-1
7.976961E-1
7.205415E-1
6.433878E-1
5.662341E-1
5.662341E-1
5.662341E-1
4.890795E-1
5.662341E-1
6.433878E-1
7.205415E-1
7.205415E-1
7.205415E-1
7.205415E-1
7.976961E-1
7.976961E-1
7.205415E-1
6.433878E-1
6.433878E-1
5.662341E-1
5.662341E-1
5.662341E-1
5.662341E-1
7.205415E-1
7.205415E-1
7.205415E-1
7.205415E-1
6.433878E-1
5.662341E-1
5.662341E-1
6.433878E-1
6.433878E-1
5.662341E-1
5.662341E-1
5.662341E-1
6.433878E-1
7.205415E-1
7.976961E-1
7.976961E-1
7.976961E-1
6.433878E-1
4.119258E-1
3.347712E-1
3.347712E-1
3.347712E-1
4.890795E-1
5.662341E-1
6.433878E-1
7.205415E-1
7.205415E-1
7.205415E-1
7.205415E-1
7.205415E-1
7.205415E-1
6.433878E-1
7.205415E-1
7.205415E-1
6.433878E-1
5.662341E-1
5.662341E-1
5.662341E-1
6.433878E-1
7.976961E-1
8.748498E-1
7.976961E-1
7.976961E-1
7.976961E-1
7.976961E-1
7.205415E-1
7.205415E-1
7.205415E-1
7.205415E-1
7.976961E-1
7.976961E-1
7.976961E-1
7.976961E-1
7.976961E-1
7.976961E-1
5.662341E-1
4.119258E-1
4.890795E-1
6.433878E-1
7.976961E-1
7.205415E-1
6.433878E-1
6.433878E-1
7.205415E-1
7.205415E-1
7.205415E-1
6.433878E-1
6.433878E-1
5.662341E-1
6.433878E-1
6.433878E-1
7.205415E-1
7.205415E-1
7.205415E-1
6.433878E-1
5.662341E-1
5.662341E-1
5.662341E-1
5.662341E-1
5.662341E-1
5.662341E-1
5.662341E-1
4.890795E-1
5.662341E-1
5.662341E-1
5.662341E-1
4.890795E-1
4.890795E-1
4.890795E-1
5.662341E-1
5.662341E-1
4.890795E-1
4.119258E-1
4.119258E-1
4.119258E-1
4.119258E-1
4.119258E-1
4.119258E-1
4.119258E-1
4.890795E-1
5.662341E-1
4.890795E-1
4.890795E-1
4.119258E-1
4.890795E-1
5.662341E-1
5.662341E-1
5.662341E-1
4.890795E-1
5.662341E-1
5.662341E-1
6.433878E-1
6.433878E-1
7.205415E-1
7.205415E-1
5.662341E-1
4.119258E-1
3.347712E-1
3.347712E-1
4.119258E-1
4.119258E-1
4.119258E-1
4.119258E-1
4.890795E-1
5.662341E-1
5.662341E-1
5.662341E-1
5.662341E-1
5.662341E-1
5.662341E-1
4.890795E-1
4.890795E-1
4.890795E-1
4.890795E-1
5.662341E-1
6.433878E-1
6.433878E-1
6.433878E-1
6.433878E-1
5.662341E-1
5.662341E-1
5.662341E-1
6.433878E-1
6.433878E-1
6.433878E-1
6.433878E-1
5.662341E-1
4.890795E-1
4.890795E-1
4.890795E-1
5.662341E-1
5.662341E-1
5.662341E-1
5.662341E-1
4.890795E-1
5.662341E-1
6.433878E-1
7.976961E-1
7.976961E-1
7.976961E-1
7.205415E-1
7.205415E-1
6.433878E-1
4.890795E-1
4.119258E-1
4.890795E-1
6.433878E-1
7.205415E-1
7.205415E-1
7.976961E-1
7.976961E-1
7.205415E-1
7.205415E-1
7.976961E-1
7.976961E-1
7.976961E-1
7.205415E-1
7.205415E-1
7.205415E-1
8.748498E-1
8.748498E-1
8.748498E-1
7.976961E-1
7.976961E-1
8.748498E-1
9.520044E-1
8.748498E-1
8.748498E-1
8.748498E-1
8.748498E-1
8.748498E-1
8.748498E-1
7.976961E-1
7.205415E-1
7.976961E-1
8.748498E-1
9.520044E-1
7.976961E-1
7.205415E-1
7.976961E-1
8.748498E-1
9.520044E-1
9.520044E-1
8.748498E-1
8.748498E-1
8.748498E-1
8.748498E-1
8.748498E-1
8.748498E-1
8.748498E-1
8.748498E-1
8.748498E-1
7.976961E-1
7.976961E-1
7.976961E-1
7.976961E-1
8.748498E-1
9.520044E-1
1.029158E+0
1.106312E+0
1.106312E+0
9.520044E-1
8.748498E-1
8.748498E-1
8.748498E-1
8.748498E-1
8.748498E-1
8.748498E-1
9.520044E-1
9.520044E-1
9.520044E-1
8.748498E-1
8.748498E-1
8.748498E-1
7.976961E-1
7.976961E-1
7.976961E-1
7.976961E-1
7.976961E-1
7.976961E-1
7.976961E-1
7.976961E-1
7.976961E-1
8.748498E-1
8.748498E-1
8.748498E-1
7.976961E-1
7.205415E-1
7.205415E-1
8.748498E-1
8.748498E-1
7.976961E-1
6.433878E-1
6.433878E-1
7.205415E-1
7.976961E-1
7.976961E-1
7.976961E-1
7.976961E-1
7.976961E-1
7.976961E-1
7.205415E-1
6.433878E-1
6.433878E-1
6.433878E-1
6.433878E-1
6.433878E-1
6.433878E-1
7.205415E-1
7.205415E-1
7.205415E-1
6.433878E-1
6.433878E-1
6.433878E-1
6.433878E-1
6.433878E-1
6.433878E-1
6.433878E-1
7.205415E-1
7.976961E-1
7.976961E-1
7.976961E-1
7.976961E-1
7.976961E-1
7.976961E-1
7.205415E-1
7.205415E-1
7.205415E-1
7.205415E-1
7.205415E-1
7.205415E-1
7.205415E-1
7.205415E-1
7.205415E-1
7.205415E-1
7.205415E-1
5.662341E-1
4.890795E-1
5.662341E-1
5.662341E-1
5.662341E-1
4.890795E-1
4.890795E-1
4.890795E-1
5.662341E-1
5.662341E-1
6.433878E-1
6.433878E-1
5.662341E-1
5.662341E-1
4.890795E-1
3.347712E-1
2.576175E-1
3.347712E-1
4.119258E-1
4.119258E-1
3.347712E-1
3.347712E-1
3.347712E-1
4.119258E-1
4.890795E-1
4.890795E-1
4.890795E-1
4.890795E-1
4.119258E-1
3.347712E-1
3.347712E-1
3.347712E-1
4.119258E-1
4.890795E-1
4.890795E-1
3.347712E-1
2.576175E-1
2.576175E-1
2.576175E-1
2.576175E-1
2.576175E-1
1.804638E-1
1.804638E-1
2.576175E-1
3.347712E-1
3.347712E-1
3.347712E-1
3.347712E-1
2.576175E-1
1.804638E-1
1.033092E-1
1.033092E-1
1.804638E-1
1.804638E-1
2.576175E-1
2.576175E-1
2.576175E-1
2.576175E-1
2.576175E-1
2.576175E-1
3.347712E-1
3.347712E-1
2.576175E-1
1.804638E-1
1.033092E-1
2.615547E-2
-5.099869E-2
2.615547E-2
2.615547E-2
2.615547E-2
2.615547E-2
1.033092E-1
1.033092E-1
2.615547E-2
2.615547E-2
2.615547E-2
2.615547E-2
2.615547E-2
-5.099869E-2
-2.053065E-1
-2.053065E-1
-1.281529E-1
-1.281529E-1
-1.281529E-1
-1.281529E-1
-1.281529E-1
-2.053065E-1
-2.053065E-1
-2.824612E-1
-2.053065E-1
-1.281529E-1
-1.281529E-1
-1.281529E-1
-1.281529E-1
-1.281529E-1
-1.281529E-1
-2.053065E-1
-3.596149E-1
-4.367690E-1
-3.596149E-1
-2.824612E-1
-2.824612E-1
-3.596149E-1
-3.596149E-1
-2.824612E-1
-2.824612E-1
-2.824612E-1
-2.824612E-1
-2.824612E-1
-3.596149E-1
-3.596149E-1
-3.596149E-1
-4.367690E-1
-4.367690E-1
-4.367690E-1
-3.596149E-1
-4.367690E-1
-5.139232E-1
-5.139232E-1
-4.367690E-1
-3.596149E-1
-2.824612E-1
-2.053065E-1
-1.281529E-1
-5.099869E-2
2.615547E-2
2.615547E-2
-5.099869E-2
-2.053065E-1
-3.596149E-1
-4.367690E-1
-5.139232E-1
-4.367690E-1
-3.596149E-1
-3.596149E-1
-5.139232E-1
-6.682310E-1
-6.682310E-1
-6.682310E-1
-6.682310E-1
-7.453852E-1
-8.225393E-1
-8.996935E-1
-8.996935E-1
-8.996935E-1
-8.996935E-1
-9.768472E-1
-8.996935E-1
-7.453852E-1
-5.139232E-1
-4.367690E-1
-4.367690E-1
-5.139232E-1
-5.139232E-1
-5.139232E-1
-5.910769E-1
-5.910769E-1
-6.682310E-1
-6.682310E-1
-6.682310E-1
-6.682310E-1
-5.910769E-1
-5.910769E-1
-5.910769E-1
-6.682310E-1
-8.225393E-1
-8.996935E-1
-8.225393E-1
-7.453852E-1
-6.682310E-1
-7.453852E-1
-8.996935E-1
-9.768472E-1
-9.768472E-1
-1.054001E+0
-1.054001E+0
-9.768472E-1
-8.996935E-1
-8.225393E-1
-7.453852E-1
-8.225393E-1
-8.996935E-1
-9.768472E-1
-1.054001E+0
-1.054001E+0
-1.054001E+0
-1.054001E+0
-1.054001E+0
-1.054001E+0
-1.054001E+0
-9.768472E-1
-9.768472E-1
-9.768472E-1
-9.768472E-1
-9.768472E-1
-9.768472E-1
-8.996935E-1
-8.996935E-1
-8.996935E-1
-8.996935E-1
-9.768472E-1
-9.768472E-1
-9.768472E-1
-9.768472E-1
-8.996935E-1
-8.996935E-1
-9.768472E-1
-9.768472E-1
-1.054001E+0
-1.054001E+0
-1.054001E+0
-1.054001E+0
-1.054001E+0
-1.054001E+0
-1.208310E+0
-1.285464E+0
-1.208310E+0
-1.054001E+0
-8.996935E-1
-7.453852E-1
-7.453852E-1
-8.225393E-1
-8.225393E-1
-8.225393E-1
-8.996935E-1
-8.996935E-1
-9.768472E-1
-1.054001E+0
-1.131156E+0
-1.054001E+0
-9.768472E-1
-8.996935E-1
-8.225393E-1
-8.996935E-1
-9.768472E-1
-1.054001E+0
-1.054001E+0
-1.131156E+0
-1.131156E+0
-1.131156E+0
-1.208310E+0
-1.208310E+0
-1.054001E+0
-9.768472E-1
-9.768472E-1
-9.768472E-1
-1.054001E+0
-1.054001E+0
-1.131156E+0
-1.054001E+0
-1.054001E+0
-9.768472E-1
-9.768472E-1
-1.054001E+0
-1.131156E+0
-1.131156E+0
-1.054001E+0
-1.054001E+0
-1.054001E+0
-1.131156E+0
-1.054001E+0
-1.131156E+0
-1.131156E+0
-1.131156E+0
-1.131156E+0
-9.768472E-1
-9.768472E-1
-1.054001E+0
-1.131156E+0
-1.131156E+0
-1.054001E+0
-1.054001E+0
-1.131156E+0
-1.131156E+0
-1.054001E+0
-9.768472E-1
-1.054001E+0
-1.131156E+0
-1.208310E+0
-1.285464E+0
-1.362618E+0
-1.516926E+0
-1.594080E+0
-1.594080E+0
-1.671234E+0
-1.671234E+0
-1.131156E+0
-2.053065E-1
2.576175E-1
1.033092E-1
-1.281529E-1
-1.281529E-1
-3.596149E-1
-9.768472E-1
-1.594080E+0
-1.671234E+0
-1.208310E+0
-7.453852E-1
-4.367690E-1
-5.099869E-2
3.347712E-1
4.119258E-1
-2.824612E-1
-1.285464E+0
-1.902696E+0
-1.825542E+0
-1.594080E+0
-1.208310E+0
-5.139232E-1
4.119258E-1
1.106312E+0
1.260620E+0
8.748498E-1
2.576175E-1
-5.910769E-1
-1.439771E+0
-2.134159E+0
-2.365620E+0
-1.902696E+0
-8.996935E-1
1.033092E-1
7.976961E-1
1.260620E+0
1.569237E+0
1.260620E+0
4.119258E-1
-6.682310E-1
-1.671234E+0
-2.365620E+0
-2.597083E+0
-2.211312E+0
-1.439771E+0
-2.824612E-1
7.205415E-1
1.337774E+0
1.492082E+0
1.106312E+0
2.576175E-1
-7.453852E-1
-1.825542E+0
-2.597083E+0
-2.828544E+0
-2.597083E+0
-1.979850E+0
-1.131156E+0
-2.053065E-1
5.662341E-1
8.748498E-1
7.976961E-1
1.804638E-1
-6.682310E-1
-1.594080E+0
-2.288467E+0
-2.519929E+0
-2.365620E+0
-1.825542E+0
-9.768472E-1
-1.281529E-1
5.662341E-1
8.748498E-1
7.976961E-1
3.347712E-1
-2.824612E-1
-9.768472E-1
-1.748388E+0
-2.211312E+0
-2.211312E+0
-1.902696E+0
-1.362618E+0
-7.453852E-1
-1.281529E-1
4.119258E-1
5.662341E-1
3.347712E-1
-2.053065E-1
-8.225393E-1
-1.439771E+0
-1.902696E+0
-2.134159E+0
-1.979850E+0
-1.594080E+0
-9.768472E-1
-3.596149E-1
2.576175E-1
5.662341E-1
5.662341E-1
1.804638E-1
-5.139232E-1
-1.131156E+0
-1.671234E+0
-1.902696E+0
-1.902696E+0
-1.516926E+0
-1.054001E+0
-5.139232E-1
-5.099869E-2
2.576175E-1
4.119258E-1
2.576175E-1
-5.099869E-2
-5.910769E-1
-1.131156E+0
-1.439771E+0
-1.516926E+0
-1.285464E+0
-8.996935E-1
-5.910769E-1
-2.053065E-1
1.804638E-1
4.890795E-1
4.890795E-1
1.804638E-1
-3.596149E-1
-7.453852E-1
-1.131156E+0
-1.285464E+0
-1.208310E+0
-9.768472E-1
-5.910769E-1
-2.053065E-1
1.033092E-1
2.576175E-1
1.804638E-1
-5.099869E-2
-3.596149E-1
-7.453852E-1
-9.768472E-1
-1.054001E+0
-1.054001E+0
-8.996935E-1
-7.453852E-1
-4.367690E-1
-2.053065E-1
2.615547E-2
2.615547E-2
-2.053065E-1
-5.139232E-1
-7.453852E-1
-9.768472E-1
-1.208310E+0
-1.362618E+0
-1.516926E+0
-1.671234E+0
-1.979850E+0
-2.134159E+0
-1.902696E+0
-1.671234E+0
-1.748388E+0
-2.057004E+0
-1.825542E+0
-7.453852E-1
2.615547E-2
-2.053065E-1
-8.996935E-1
-9.768472E-1
-3.596149E-1
-5.139232E-1
-1.748388E+0
-2.674236E+0
-2.134159E+0
-9.768472E-1
-5.910769E-1
-1.208310E+0
-1.748388E+0
-2.057004E+0
-2.365620E+0
-3.137161E+0
-3.985855E+0
-4.448781E+0
-4.525934E+0
-4.371625E+0
-4.294471E+0
-4.063010E+0
-3.368623E+0
-2.828544E+0
-2.751391E+0
-2.751391E+0
-2.365620E+0
-2.211312E+0
-2.519929E+0
-2.905699E+0
-2.982853E+0
-2.674236E+0
-2.365620E+0
-2.211312E+0
-2.211312E+0
-1.979850E+0
-1.285464E+0
-3.596149E-1
2.576175E-1
2.576175E-1
-1.281529E-1
-5.139232E-1
-1.054001E+0
-1.748388E+0
-2.288467E+0
-2.057004E+0
-1.362618E+0
-5.139232E-1
7.205415E-1
2.649393E+0
4.192474E+0
4.269629E+0
3.266625E+0
2.417931E+0
1.877852E+0
7.205415E-1
-1.054001E+0
-2.057004E+0
-1.131156E+0
4.890795E-1
1.414928E+0
1.955007E+0
3.035163E+0
4.115320E+0
3.961012E+0
2.495085E+0
1.029158E+0
3.347712E-1
-1.281529E-1
-8.225393E-1
-1.208310E+0
-8.225393E-1
1.033092E-1
1.106312E+0
1.646390E+0
1.955007E+0
2.109315E+0
1.877852E+0
8.748498E-1
-3.596149E-1
-1.285464E+0
-1.825542E+0
-2.134159E+0
-2.288467E+0
-1.979850E+0
-1.208310E+0
-4.367690E-1
1.033092E-1
3.347712E-1
2.576175E-1
-2.824612E-1
-1.131156E+0
-1.979850E+0
-2.674236E+0
-3.214315E+0
-3.291469E+0
-3.060007E+0
-2.442774E+0
-1.748388E+0
-1.131156E+0
-8.225393E-1
-8.225393E-1
-1.131156E+0
-1.671234E+0
-2.365620E+0
-3.060007E+0
-3.985855E+0
-4.911705E+0
-4.911705E+0
-3.677240E+0
-2.288467E+0
-1.516926E+0
-1.516926E+0
-1.748388E+0
-1.979850E+0
-2.211312E+0
-2.597083E+0
-3.214315E+0
-3.754393E+0
-3.985855E+0
-3.831547E+0
-3.445777E+0
-2.905699E+0
-2.442774E+0
-2.057004E+0
-1.902696E+0
-1.979850E+0
-2.211312E+0
-2.519929E+0
-2.982853E+0
-3.291469E+0
-3.445777E+0
-3.368623E+0
-3.137161E+0
-2.905699E+0
-2.674236E+0
-2.288467E+0
-1.825542E+0
-1.439771E+0
-1.439771E+0
-1.748388E+0
-2.134159E+0
-2.365620E+0
-2.442774E+0
-2.442774E+0
-2.288467E+0
-2.057004E+0
-1.671234E+0
-1.362618E+0
-1.054001E+0
-9.768472E-1
-9.768472E-1
-1.131156E+0
-1.362618E+0
-1.516926E+0
-1.594080E+0
-1.594080E+0
-1.594080E+0
-1.594080E+0
-1.439771E+0
-1.208310E+0
-1.054001E+0
-8.996935E-1
-8.996935E-1
-1.054001E+0
-1.362618E+0
-1.594080E+0
-1.671234E+0
-1.671234E+0
-1.594080E+0
-1.594080E+0
-1.516926E+0
-1.362618E+0
-1.285464E+0
-1.208310E+0
-1.285464E+0
-1.362618E+0
-1.516926E+0
-1.671234E+0
-1.825542E+0
-1.902696E+0
-1.979850E+0
-1.902696E+0
-1.902696E+0
-1.825542E+0
-1.671234E+0
-1.516926E+0
-1.516926E+0
-1.594080E+0
-1.748388E+0
-1.825542E+0
-1.902696E+0
-1.979850E+0
-1.902696E+0
-1.902696E+0
-1.979850E+0
-1.979850E+0
-1.979850E+0
-1.979850E+0
-2.057004E+0
-2.057004E+0
-2.057004E+0
-2.057004E+0
-2.134159E+0
-2.211312E+0
-2.211312E+0
-2.288467E+0
-2.211312E+0
-2.211312E+0
-2.288467E+0
-2.288467E+0
-2.288467E+0
-2.211312E+0
-2.211312E+0
-2.211312E+0
-2.365620E+0
-2.365620E+0
-2.288467E+0
-2.134159E+0
-2.134159E+0
-2.288467E+0
-2.519929E+0
-2.519929E+0
-2.365620E+0
-2.211312E+0
-2.134159E+0
-2.134159E+0
-2.211312E+0
-2.211312E+0
-2.211312E+0
-2.211312E+0
-2.211312E+0
-2.211312E+0
-2.211312E+0
-2.211312E+0
-2.211312E+0
-2.288467E+0
-2.365620E+0
-2.288467E+0
-2.211312E+0
-2.134159E+0
-2.134159E+0
-2.057004E+0
-2.057004E+0
-1.979850E+0
-1.902696E+0
-1.902696E+0
-1.902696E+0
-1.902696E+0
-1.979850E+0
-1.979850E+0
-1.902696E+0
-1.825542E+0
-1.748388E+0
-1.671234E+0
-1.825542E+0
-1.979850E+0
-2.057004E+0
-1.979850E+0
-1.902696E+0
-1.979850E+0
-2.057004E+0
-2.057004E+0
-2.057004E+0
-1.979850E+0
-1.979850E+0
-1.902696E+0
-1.902696E+0
-1.979850E+0
-1.979850E+0
-2.057004E+0
-2.057004E+0
-2.134159E+0
-2.211312E+0
-2.211312E+0
-2.134159E+0
-2.134159E+0
-2.134159E+0
-2.057004E+0
-2.057004E+0
-2.134159E+0
-2.211312E+0
-2.211312E+0
-2.211312E+0
-2.211312E+0
-2.288467E+0
-2.365620E+0
-2.365620E+0
-2.288467E+0
-2.211312E+0
-2.211312E+0
-2.288467E+0
-2.288467E+0
-2.288467E+0
-2.288467E+0
-2.365620E+0
-2.519929E+0
-2.597083E+0
-2.674236E+0
-2.597083E+0
-2.597083E+0
-2.597083E+0
-2.597083E+0
-2.597083E+0
-2.519929E+0
-2.519929E+0
-2.674236E+0
-2.751391E+0
-2.828544E+0
-2.905699E+0
-2.905699E+0
-2.905699E+0
-2.828544E+0
-2.751391E+0
-2.828544E+0
-2.905699E+0
-2.982853E+0
-2.905699E+0
-2.828544E+0
-2.828544E+0
-2.828544E+0
-2.828544E+0
-2.905699E+0
-2.982853E+0
-2.982853E+0
-2.982853E+0
-2.982853E+0
-2.905699E+0
-2.828544E+0
-2.828544E+0
-2.828544E+0
-2.905699E+0
-2.982853E+0
-3.060007E+0
-3.060007E+0
-2.982853E+0
-2.982853E+0
-2.982853E+0
-2.982853E+0
-3.060007E+0
-3.060007E+0
-3.060007E+0
-3.060007E+0
-3.060007E+0
-3.137161E+0
-3.137161E+0
-3.137161E+0
-3.060007E+0
-2.982853E+0
-2.982853E+0
-2.982853E+0
-3.060007E+0
-3.060007E+0
-2.982853E+0
-2.982853E+0
-3.060007E+0
-3.137161E+0
-3.214315E+0
-3.137161E+0
-3.137161E+0
-3.137161E+0
-3.137161E+0
-3.137161E+0
-3.137161E+0
-3.214315E+0
-3.214315E+0
-3.214315E+0
-3.291469E+0
-3.368623E+0
-3.291469E+0
-3.137161E+0
-3.060007E+0
-2.982853E+0
-2.982853E+0
-3.060007E+0
-2.982853E+0
-2.982853E+0
-2.905699E+0
-2.905699E+0
-2.905699E+0
-2.905699E+0
-2.905699E+0
-2.905699E+0
-2.905699E+0
-2.905699E+0
-2.905699E+0
-2.828544E+0
-2.751391E+0
-2.751391E+0
-2.828544E+0
-2.828544E+0
-2.905699E+0
-2.982853E+0
-2.905699E+0
-2.751391E+0
-2.674236E+0
-2.674236E+0
-2.751391E+0
-2.674236E+0
-2.674236E+0
-2.674236E+0
-2.674236E+0
-2.674236E+0
-2.751391E+0
-2.751391E+0
-2.674236E+0
-2.597083E+0
-2.519929E+0
-2.519929E+0
-2.597083E+0
-2.597083E+0
-2.597083E+0
-2.519929E+0
-2.519929E+0
-2.519929E+0
-2.674236E+0
-2.674236E+0
-2.597083E+0
-2.519929E+0
-2.519929E+0
-2.597083E+0
-2.597083E+0
-2.597083E+0
-2.519929E+0
-2.442774E+0
-2.519929E+0
-2.597083E+0
-2.674236E+0
-2.674236E+0
-2.597083E+0
-2.519929E+0
-2.519929E+0
-2.519929E+0
-2.597083E+0
-2.597083E+0
-2.674236E+0
-2.674236E+0
-2.828544E+0
-2.982853E+0
-2.982853E+0
-2.828544E+0
-2.674236E+0
-2.674236E+0
-2.751391E+0
-2.751391E+0
-2.751391E+0
-2.674236E+0
-2.674236E+0
-2.674236E+0
-2.674236E+0
-2.751391E+0
-2.828544E+0
-2.905699E+0
-2.905699E+0
-2.982853E+0
-2.905699E+0
-2.751391E+0
-2.674236E+0
-2.674236E+0
-2.751391E+0
-2.751391E+0
-2.674236E+0
-2.674236E+0
-2.674236E+0
-2.674236E+0
-2.597083E+0
-2.597083E+0
-2.597083E+0
-2.597083E+0
-2.519929E+0
-2.442774E+0
-2.519929E+0
-2.597083E+0
-2.674236E+0
-2.597083E+0
-2.519929E+0
-2.597083E+0
-2.674236E+0
-2.674236E+0
-2.519929E+0
-2.442774E+0
-2.365620E+0
-2.365620E+0
-2.365620E+0
-2.365620E+0
-2.288467E+0
-2.288467E+0
-2.288467E+0
-2.365620E+0
-2.442774E+0
-2.288467E+0
-2.211312E+0
-2.134159E+0
-2.134159E+0
-2.134159E+0
-2.134159E+0
-2.134159E+0
-2.134159E+0
-2.134159E+0
-2.211312E+0
-2.365620E+0
-2.519929E+0
-2.442774E+0
-2.134159E+0
-1.902696E+0
-1.902696E+0
-1.979850E+0
-2.057004E+0
-1.979850E+0
-1.979850E+0
-1.979850E+0
-1.902696E+0
-1.902696E+0
-1.902696E+0
-1.902696E+0
-1.902696E+0
-1.825542E+0
-1.748388E+0
-1.825542E+0
-1.902696E+0
-1.979850E+0
-1.979850E+0
-1.825542E+0
-1.748388E+0
-1.748388E+0
-1.825542E+0
-1.979850E+0
-2.057004E+0
-1.979850E+0
-1.902696E+0
-1.902696E+0
-1.825542E+0
-1.825542E+0
-1.825542E+0
-1.825542E+0
-1.825542E+0
-1.902696E+0
-1.979850E+0
-1.902696E+0
-1.825542E+0
-1.825542E+0
-1.902696E+0
-1.902696E+0
-1.902696E+0
-1.825542E+0
-1.748388E+0
-1.748388E+0
-1.825542E+0
-1.825542E+0
-1.825542E+0
-1.748388E+0
-1.748388E+0
-1.748388E+0
-1.748388E+0
-1.825542E+0
-1.825542E+0
-1.748388E+0
-1.671234E+0
-1.671234E+0
-1.671234E+0
-1.671234E+0
-1.671234E+0
-1.671234E+0
-1.594080E+0
-1.594080E+0
-1.594080E+0
-1.516926E+0
-1.439771E+0
-1.439771E+0
-1.516926E+0
-1.594080E+0
-1.516926E+0
-1.516926E+0
-1.516926E+0
-1.516926E+0
-1.516926E+0
-1.516926E+0
-1.439771E+0
-1.439771E+0
-1.362618E+0
-1.362618E+0
-1.285464E+0
-1.362618E+0
-1.362618E+0
-1.285464E+0
-1.285464E+0
-1.285464E+0
-1.285464E+0
-1.285464E+0
-1.285464E+0
-1.208310E+0
-1.208310E+0
-1.285464E+0
-1.285464E+0
-1.285464E+0
-1.285464E+0
-1.285464E+0
-1.285464E+0
-1.208310E+0
-1.208310E+0
-1.208310E+0
-1.208310E+0
-1.208310E+0
-1.131156E+0
-1.131156E+0
-1.131156E+0
-1.131156E+0
-1.131156E+0
-1.131156E+0
-1.131156E+0
-1.208310E+0
-1.208310E+0
-1.208310E+0
-1.131156E+0
-1.054001E+0
-1.054001E+0
-1.131156E+0
-1.131156E+0
-1.131156E+0
-1.054001E+0
-9.768472E-1
-8.996935E-1
-8.996935E-1
-8.996935E-1
-9.768472E-1
-8.996935E-1
-8.996935E-1
-9.768472E-1
-1.054001E+0
-1.131156E+0
-1.131156E+0
-1.054001E+0
-9.768472E-1
-9.768472E-1
-9.768472E-1
-9.768472E-1
-9.768472E-1
-9.768472E-1
-8.996935E-1
-8.996935E-1
-8.996935E-1
-8.996935E-1
-8.996935E-1
-8.996935E-1
-8.225393E-1
-8.225393E-1
-7.453852E-1
-7.453852E-1
-6.682310E-1
-6.682310E-1
-6.682310E-1
-6.682310E-1
-7.453852E-1
-7.453852E-1
-7.453852E-1
-7.453852E-1
-6.682310E-1
-7.453852E-1
-7.453852E-1
-8.225393E-1
-8.225393E-1
-7.453852E-1
-7.453852E-1
-7.453852E-1
-7.453852E-1
-8.225393E-1
-8.225393E-1
-7.453852E-1
-7.453852E-1
-7.453852E-1
-8.225393E-1
-8.996935E-1
-9.768472E-1
-8.996935E-1
-8.225393E-1
-7.453852E-1
-8.225393E-1
-8.225393E-1
-8.225393E-1
-8.225393E-1
-8.996935E-1
-9.768472E-1
-1.131156E+0
-1.054001E+0
-9.768472E-1
-8.225393E-1
-7.453852E-1
-7.453852E-1
-7.453852E-1
-7.453852E-1
-8.225393E-1
-8.225393E-1
-6.682310E-1
-5.910769E-1
-5.910769E-1
-6.682310E-1
-6.682310E-1
-5.910769E-1
-5.139232E-1
-3.596149E-1
-3.596149E-1
-4.367690E-1
-5.139232E-1
-5.910769E-1
-5.139232E-1
-4.367690E-1
-4.367690E-1
-4.367690E-1
-4.367690E-1
-3.596149E-1
-2.824612E-1
-2.824612E-1
-2.824612E-1
-2.824612E-1
-2.824612E-1
-3.596149E-1
-3.596149E-1
-3.596149E-1
-2.824612E-1
-2.053065E-1
-1.281529E-1
-1.281529E-1
-1.281529E-1
-5.099869E-2
-5.099869E-2
-1.281529E-1
-2.824612E-1
-4.367690E-1
-5.139232E-1
-4.367690E-1
-2.053065E-1
-5.099869E-2
-5.099869E-2
-1.281529E-1
-1.281529E-1
-5.099869E-2
2.615547E-2
-5.099869E-2
-1.281529E-1
-1.281529E-1
-1.281529E-1
-1.281529E-1
-1.281529E-1
-1.281529E-1
-5.099869E-2
2.615547E-2
-5.099869E-2
-2.053065E-1
-2.053065E-1
-1.281529E-1
-5.099869E-2
-2.053065E-1
-2.053065E-1
-2.053065E-1
-1.281529E-1
-5.099869E-2
-1.281529E-1
-1.281529E-1
-2.053065E-1
-2.053065E-1
-2.053065E-1
-1.281529E-1
-5.099869E-2
-5.099869E-2
-1.281529E-1
-2.053065E-1
-2.824612E-1
-2.824612E-1
-2.053065E-1
-5.099869E-2
1.033092E-1
1.033092E-1
-5.099869E-2
-2.053065E-1
-2.824612E-1
-2.824612E-1
-2.053065E-1
-5.099869E-2
2.615547E-2
-5.099869E-2
-5.099869E-2
-5.099869E-2
2.615547E-2
2.615547E-2
2.615547E-2
2.615547E-2
1.804638E-1
5.662341E-1
9.520044E-1
1.183466E+0
1.414928E+0
1.183466E+0
1.804638E-1
-1.131156E+0
-1.594080E+0
-1.516926E+0
-1.748388E+0
-1.902696E+0
-8.996935E-1
1.029158E+0
2.109315E+0
1.337774E+0
1.033092E-1
1.033092E-1
1.029158E+0
7.205415E-1
-7.453852E-1
-1.516926E+0
-9.768472E-1
-4.367690E-1
-5.910769E-1
-5.910769E-1
4.890795E-1
1.569237E+0
1.723544E+0
1.106312E+0
4.119258E-1
2.615547E-2
-5.139232E-1
-1.285464E+0
-1.902696E+0
-1.825542E+0
-1.054001E+0
-2.824612E-1
1.804638E-1
7.976961E-1
1.492082E+0
1.877852E+0
1.414928E+0
5.662341E-1
-1.281529E-1
-7.453852E-1
-1.285464E+0
-1.594080E+0
-1.285464E+0
-6.682310E-1
1.033092E-1
7.976961E-1
1.414928E+0
1.646390E+0
1.414928E+0
8.748498E-1
1.033092E-1
-6.682310E-1
-1.054001E+0
-1.054001E+0
-8.996935E-1
-6.682310E-1
-2.053065E-1
5.662341E-1
1.260620E+0
1.569237E+0
1.337774E+0
8.748498E-1
4.119258E-1
2.615547E-2
-4.367690E-1
-7.453852E-1
-8.225393E-1
-6.682310E-1
-2.824612E-1
3.347712E-1
1.029158E+0
1.569237E+0
1.646390E+0
1.492082E+0
1.029158E+0
5.662341E-1
1.033092E-1
-2.053065E-1
-2.824612E-1
-5.099869E-2
4.890795E-1
1.029158E+0
1.414928E+0
1.646390E+0
1.723544E+0
1.646390E+0
1.337774E+0
9.520044E-1
4.119258E-1
-1.281529E-1
-5.139232E-1
-3.596149E-1
2.615547E-2
4.119258E-1
7.205415E-1
9.520044E-1
1.029158E+0
9.520044E-1
7.205415E-1
5.662341E-1
4.119258E-1
2.576175E-1
1.804638E-1
1.804638E-1
4.119258E-1
5.662341E-1
4.890795E-1
5.662341E-1
1.029158E+0
1.337774E+0
1.183466E+0
6.433878E-1
4.890795E-1
6.433878E-1
6.433878E-1
4.119258E-1
1.033092E-1
2.576175E-1
7.976961E-1
1.106312E+0
1.106312E+0
1.029158E+0
1.029158E+0
1.029158E+0
7.976961E-1
5.662341E-1
4.890795E-1
4.890795E-1
4.890795E-1
4.890795E-1
5.662341E-1
8.748498E-1
1.106312E+0
1.106312E+0
1.029158E+0
7.976961E-1
6.433878E-1
4.890795E-1
3.347712E-1
2.576175E-1
3.347712E-1
4.890795E-1
5.662341E-1
7.205415E-1
7.976961E-1
8.748498E-1
8.748498E-1
8.748498E-1
7.976961E-1
6.433878E-1
4.119258E-1
1.804638E-1
1.804638E-1
2.576175E-1
4.119258E-1
4.890795E-1
4.890795E-1
4.890795E-1
4.119258E-1
4.890795E-1
4.890795E-1
4.119258E-1
3.347712E-1
2.576175E-1
2.576175E-1
4.119258E-1
5.662341E-1
7.205415E-1
6.433878E-1
4.890795E-1
1.804638E-1
1.804638E-1
5.662341E-1
1.029158E+0
1.183466E+0
1.029158E+0
7.205415E-1
4.890795E-1
4.890795E-1
4.119258E-1
2.576175E-1
3.347712E-1
7.205415E-1
1.106312E+0
1.337774E+0
1.414928E+0
1.492082E+0
1.492082E+0
1.106312E+0
6.433878E-1
3.347712E-1
4.890795E-1
8.748498E-1
1.260620E+0
1.569237E+0
1.877852E+0
2.109315E+0
2.032161E+0
1.646390E+0
1.260620E+0
1.029158E+0
7.205415E-1
4.890795E-1
3.347712E-1
4.890795E-1
9.520044E-1
1.414928E+0
1.723544E+0
1.800699E+0
1.800699E+0
1.723544E+0
1.569237E+0
1.183466E+0
6.433878E-1
1.804638E-1
-5.099869E-2
1.804638E-1
6.433878E-1
1.183466E+0
1.646390E+0
1.800699E+0
1.723544E+0
1.492082E+0
1.183466E+0
8.748498E-1
6.433878E-1
4.890795E-1
3.347712E-1
2.576175E-1
4.890795E-1
1.106312E+0
1.723544E+0
2.032161E+0
2.032161E+0
1.877852E+0
1.723544E+0
1.492082E+0
1.337774E+0
1.183466E+0
1.183466E+0
1.337774E+0
1.646390E+0
1.877852E+0
1.955007E+0
2.032161E+0
1.955007E+0
1.800699E+0
1.337774E+0
8.748498E-1
5.662341E-1
4.890795E-1
4.890795E-1
5.662341E-1
6.433878E-1
7.205415E-1
8.748498E-1
9.520044E-1
8.748498E-1
5.662341E-1
2.576175E-1
-5.099869E-2
-2.824612E-1
-4.367690E-1
-5.139232E-1
-3.596149E-1
-2.053065E-1
2.615547E-2
1.033092E-1
1.804638E-1
1.804638E-1
1.033092E-1
-2.053065E-1
-5.139232E-1
-8.225393E-1
-1.054001E+0
-1.054001E+0
-1.054001E+0
-8.225393E-1
-5.910769E-1
-3.596149E-1
-2.824612E-1
-2.824612E-1
-5.139232E-1
-7.453852E-1
-9.768472E-1
-1.054001E+0
-1.131156E+0
-1.054001E+0
-1.054001E+0
-1.054001E+0
-8.225393E-1
-6.682310E-1
-5.139232E-1
-4.367690E-1
-4.367690E-1
-4.367690E-1
-5.139232E-1
-6.682310E-1
-7.453852E-1
-7.453852E-1
-6.682310E-1
-5.910769E-1
-5.910769E-1
-4.367690E-1
-1.281529E-1
2.576175E-1
2.576175E-1
1.804638E-1
2.615547E-2
-5.099869E-2
-1.281529E-1
-2.053065E-1
-1.281529E-1
1.804638E-1
5.662341E-1
7.205415E-1
7.205415E-1
6.433878E-1
5.662341E-1
5.662341E-1
5.662341E-1
5.662341E-1
4.890795E-1
4.890795E-1
5.662341E-1
7.205415E-1
8.748498E-1
1.029158E+0
1.106312E+0
1.183466E+0
1.183466E+0
1.106312E+0
9.520044E-1
8.748498E-1
7.976961E-1
7.976961E-1
8.748498E-1
1.029158E+0
1.183466E+0
1.337774E+0
1.414928E+0
1.569237E+0
1.569237E+0
1.492082E+0
1.414928E+0
1.337774E+0
1.337774E+0
1.414928E+0
1.569237E+0
1.646390E+0
1.646390E+0
1.646390E+0
1.646390E+0
1.646390E+0
1.723544E+0
1.723544E+0
1.723544E+0
1.646390E+0
1.569237E+0
1.492082E+0
1.569237E+0
1.723544E+0
1.877852E+0
1.955007E+0
1.723544E+0
1.492082E+0
1.414928E+0
1.569237E+0
1.723544E+0
1.723544E+0
1.569237E+0
1.414928E+0
1.337774E+0
1.337774E+0
1.492082E+0
1.569237E+0
1.569237E+0
1.492082E+0
1.414928E+0
1.414928E+0
1.337774E+0
1.337774E+0
1.260620E+0
1.260620E+0
1.260620E+0
1.337774E+0
1.414928E+0
1.492082E+0
1.569237E+0
1.569237E+0
1.492082E+0
1.414928E+0
1.337774E+0
1.337774E+0
1.260620E+0
1.260620E+0
1.183466E+0
1.183466E+0
1.183466E+0
1.337774E+0
1.414928E+0
1.414928E+0
1.337774E+0
1.260620E+0
1.260620E+0
1.183466E+0
1.106312E+0
1.029158E+0
1.106312E+0
1.106312E+0
1.183466E+0
1.260620E+0
1.337774E+0
1.260620E+0
1.183466E+0
1.106312E+0
1.106312E+0
1.106312E+0
1.106312E+0
1.106312E+0
1.106312E+0
1.106312E+0
1.106312E+0
1.183466E+0
1.260620E+0
1.414928E+0
1.492082E+0
1.414928E+0
1.337774E+0
1.260620E+0
1.183466E+0
1.106312E+0
1.029158E+0
1.029158E+0
1.106312E+0
1.183466E+0
1.183466E+0
1.183466E+0
1.260620E+0
1.414928E+0
1.492082E+0
1.492082E+0
1.569237E+0
1.569237E+0
1.569237E+0
1.646390E+0
1.723544E+0
1.723544E+0
1.723544E+0
1.646390E+0
1.646390E+0
1.723544E+0
1.723544E+0
1.723544E+0
1.723544E+0
1.800699E+0
1.877852E+0
1.955007E+0
1.955007E+0
1.877852E+0
1.877852E+0
1.877852E+0
1.955007E+0
2.032161E+0
2.032161E+0
2.032161E+0
1.955007E+0
1.955007E+0
2.032161E+0
2.109315E+0
2.109315E+0
2.109315E+0
2.109315E+0
2.109315E+0
2.109315E+0
2.032161E+0
1.955007E+0
1.955007E+0
1.955007E+0
1.955007E+0
1.955007E+0
1.955007E+0
2.032161E+0
2.109315E+0
2.186469E+0
2.109315E+0
2.032161E+0
2.032161E+0
1.955007E+0
1.955007E+0
1.877852E+0
1.877852E+0
1.955007E+0
2.032161E+0
2.032161E+0
2.186469E+0
2.340777E+0
2.417931E+0
2.340777E+0
2.109315E+0
2.032161E+0
2.109315E+0
2.109315E+0
2.032161E+0
1.955007E+0
1.877852E+0
1.877852E+0
1.877852E+0
1.877852E+0
1.877852E+0
1.955007E+0
1.955007E+0
2.032161E+0
1.955007E+0
1.800699E+0
1.723544E+0
1.646390E+0
1.646390E+0
1.723544E+0
1.723544E+0
1.800699E+0
1.877852E+0
2.032161E+0
2.109315E+0
2.032161E+0
1.955007E+0
1.955007E+0
1.955007E+0
1.955007E+0
1.800699E+0
1.800699E+0
1.646390E+0
1.414928E+0
1.260620E+0
1.569237E+0
2.109315E+0
2.495085E+0
2.417931E+0
2.109315E+0
1.800699E+0
1.723544E+0
1.800699E+0
1.955007E+0
2.032161E+0
2.032161E+0
1.955007E+0
1.955007E+0
2.109315E+0
2.186469E+0
2.186469E+0
2.032161E+0
1.955007E+0
1.877852E+0
1.877852E+0
1.646390E+0
1.183466E+0
1.106312E+0
1.414928E+0
1.800699E+0
2.032161E+0
2.109315E+0
2.032161E+0
1.955007E+0
1.877852E+0
1.646390E+0
1.337774E+0
1.106312E+0
9.520044E-1
1.029158E+0
1.106312E+0
1.183466E+0
1.337774E+0
1.492082E+0
1.646390E+0
1.723544E+0
1.723544E+0
1.723544E+0
1.723544E+0
1.800699E+0
1.955007E+0
2.109315E+0
2.186469E+0
2.263623E+0
2.263623E+0
2.186469E+0
2.032161E+0
1.955007E+0
1.955007E+0
1.955007E+0
2.109315E+0
2.340777E+0
2.495085E+0
2.726547E+0
2.880855E+0
3.112318E+0
3.266625E+0
3.343780E+0
3.266625E+0
3.266625E+0
3.266625E+0
3.266625E+0
3.189472E+0
3.189472E+0
3.189472E+0
3.189472E+0
3.112318E+0
3.112318E+0
3.035163E+0
3.035163E+0
2.958009E+0
2.880855E+0
2.803701E+0
2.880855E+0
3.035163E+0
3.035163E+0
3.035163E+0
2.880855E+0
2.803701E+0
2.880855E+0
2.958009E+0
2.958009E+0
2.803701E+0
2.572239E+0
2.417931E+0
2.417931E+0
2.417931E+0
2.495085E+0
2.417931E+0
2.186469E+0
1.800699E+0
1.646390E+0
1.877852E+0
2.263623E+0
2.340777E+0
2.109315E+0
1.877852E+0
1.800699E+0
1.877852E+0
1.955007E+0
1.877852E+0
1.723544E+0
1.646390E+0
1.723544E+0
1.800699E+0
1.877852E+0
1.877852E+0
1.877852E+0
1.877852E+0
1.877852E+0
1.800699E+0
1.646390E+0
1.492082E+0
1.414928E+0
1.492082E+0
1.569237E+0
1.569237E+0
1.569237E+0
1.646390E+0
1.723544E+0
1.723544E+0
1.646390E+0
1.337774E+0
1.029158E+0
9.520044E-1
1.183466E+0
1.492082E+0
1.723544E+0
1.646390E+0
1.646390E+0
1.723544E+0
1.800699E+0
1.800699E+0
1.800699E+0
1.800699E+0
1.646390E+0
1.260620E+0
1.260620E+0
1.492082E+0
1.877852E+0
1.955007E+0
1.877852E+0
1.800699E+0
1.723544E+0
1.877852E+0
1.877852E+0
1.877852E+0
1.877852E+0
1.800699E+0
1.877852E+0
1.955007E+0
1.955007E+0
1.877852E+0
1.800699E+0
1.877852E+0
2.186469E+0
2.417931E+0
2.417931E+0
2.340777E+0
2.340777E+0
2.263623E+0
2.263623E+0
2.186469E+0
2.109315E+0
2.109315E+0
2.263623E+0
2.417931E+0
2.572239E+0
2.572239E+0
2.649393E+0
2.649393E+0
2.649393E+0
2.649393E+0
2.726547E+0
2.803701E+0
2.880855E+0
2.803701E+0
2.726547E+0
2.803701E+0
2.880855E+0
2.880855E+0
2.958009E+0
2.958009E+0
3.112318E+0
3.189472E+0
3.266625E+0
3.266625E+0
3.189472E+0
3.189472E+0
3.189472E+0
3.266625E+0
3.343780E+0
3.420934E+0
3.420934E+0
3.420934E+0
3.420934E+0
3.420934E+0
3.420934E+0
3.420934E+0
3.420934E+0
3.420934E+0
3.498088E+0
3.575242E+0
3.652396E+0
3.652396E+0
3.575242E+0
3.575242E+0
3.652396E+0
3.806704E+0
3.883858E+0
3.961012E+0
4.038166E+0
3.961012E+0
3.961012E+0
3.961012E+0
3.883858E+0
3.806704E+0
3.883858E+0
3.961012E+0
4.038166E+0
4.038166E+0
4.115320E+0
4.269629E+0
4.346782E+0
4.115320E+0
3.961012E+0
4.038166E+0
4.269629E+0
4.423936E+0
4.346782E+0
4.192474E+0
4.269629E+0
4.578244E+0
4.655398E+0
4.655398E+0
4.578244E+0
4.655398E+0
4.655398E+0
4.578244E+0
4.501090E+0
4.501090E+0
4.578244E+0
4.578244E+0
4.578244E+0
4.578244E+0
4.655398E+0
4.732553E+0
4.809707E+0
4.809707E+0
4.809707E+0
4.809707E+0
4.809707E+0
4.732553E+0
4.655398E+0
4.578244E+0
4.655398E+0
4.655398E+0
4.732553E+0
4.886861E+0
5.041169E+0
5.195477E+0
5.349785E+0
5.349785E+0
5.195477E+0
5.118323E+0
5.041169E+0
4.964015E+0
4.886861E+0
4.886861E+0
5.041169E+0
5.118323E+0
5.118323E+0
5.195477E+0
5.272631E+0
5.349785E+0
5.349785E+0
5.349785E+0
5.349785E+0
5.349785E+0
5.349785E+0
5.349785E+0
5.272631E+0
5.195477E+0
5.272631E+0
5.426939E+0
5.504093E+0
5.581247E+0
5.581247E+0
5.581247E+0
5.581247E+0
5.504093E+0
5.349785E+0
5.349785E+0
5.426939E+0
5.426939E+0
5.504093E+0
5.504093E+0
5.581247E+0
5.581247E+0
5.504093E+0
5.426939E+0
5.426939E+0
5.504093E+0
5.581247E+0
5.581247E+0
5.426939E+0
5.272631E+0
5.272631E+0
5.426939E+0
5.504093E+0
5.426939E+0
5.349785E+0
5.349785E+0
5.504093E+0
5.504093E+0
5.426939E+0
5.426939E+0
5.426939E+0
5.426939E+0
5.426939E+0
5.426939E+0
5.504093E+0
5.504093E+0
5.581247E+0
5.581247E+0
5.581247E+0
5.504093E+0
5.504093E+0
5.504093E+0
5.504093E+0
5.426939E+0
5.504093E+0
5.658401E+0
5.812709E+0
5.735555E+0
5.581247E+0
5.504093E+0
5.658401E+0
5.735555E+0
5.735555E+0
5.658401E+0
5.658401E+0
5.658401E+0
5.658401E+0
5.735555E+0
5.735555E+0
5.735555E+0
5.812709E+0
5.889863E+0
5.889863E+0
5.812709E+0
5.735555E+0
5.735555E+0
5.735555E+0
5.812709E+0
5.812709E+0
5.735555E+0
5.735555E+0
5.735555E+0
5.812709E+0
5.967017E+0
5.967017E+0
5.889863E+0
5.889863E+0
6.044171E+0
6.121326E+0
6.044171E+0
5.967017E+0
5.889863E+0
5.967017E+0
5.967017E+0
6.044171E+0
6.044171E+0
6.044171E+0
6.044171E+0
6.044171E+0
6.044171E+0
6.198480E+0
6.198480E+0
6.121326E+0
6.044171E+0
5.967017E+0
5.889863E+0
5.889863E+0
5.735555E+0
5.581247E+0
5.735555E+0
5.967017E+0
6.198480E+0
6.275634E+0
6.198480E+0
6.121326E+0
6.044171E+0
6.044171E+0
6.044171E+0
5.889863E+0
5.812709E+0
5.889863E+0
6.044171E+0
6.121326E+0
6.121326E+0
6.121326E+0
5.967017E+0
5.889863E+0
5.889863E+0
5.967017E+0
6.044171E+0
6.121326E+0
6.198480E+0
6.198480E+0
6.198480E+0
6.198480E+0
6.121326E+0
6.121326E+0
6.121326E+0
6.198480E+0
6.198480E+0
6.275634E+0
6.198480E+0
6.198480E+0
6.275634E+0
6.429942E+0
6.507096E+0
6.584250E+0
6.275634E+0
5.426939E+0
4.886861E+0
5.426939E+0
6.275634E+0
6.661404E+0
6.507096E+0
6.275634E+0
6.198480E+0
6.352788E+0
6.507096E+0
6.507096E+0
6.429942E+0
6.198480E+0
6.121326E+0
6.198480E+0
6.352788E+0
6.429942E+0
6.507096E+0
6.429942E+0
6.429942E+0
6.429942E+0
6.507096E+0
6.584250E+0
6.584250E+0
6.507096E+0
6.429942E+0
6.429942E+0
6.507096E+0
6.584250E+0
6.584250E+0
6.507096E+0
6.507096E+0
6.584250E+0
6.738558E+0
6.738558E+0
6.661404E+0
6.507096E+0
6.429942E+0
6.352788E+0
6.429942E+0
6.584250E+0
6.661404E+0
6.661404E+0
6.661404E+0
6.661404E+0
6.661404E+0
6.584250E+0
6.429942E+0
6.584250E+0
6.738558E+0
6.892866E+0
6.815712E+0
6.661404E+0
6.584250E+0
6.507096E+0
6.507096E+0
6.584250E+0
6.738558E+0
6.815712E+0
6.815712E+0
6.815712E+0
6.815712E+0
6.815712E+0
6.815712E+0
6.661404E+0
6.507096E+0
6.507096E+0
6.507096E+0
6.584250E+0
6.507096E+0
6.507096E+0
6.584250E+0
6.661404E+0
6.661404E+0
6.661404E+0
6.584250E+0
6.507096E+0
6.507096E+0
6.507096E+0
6.584250E+0
6.507096E+0
6.429942E+0
6.429942E+0
6.507096E+0
6.507096E+0
6.507096E+0
6.352788E+0
6.198480E+0
6.275634E+0
6.352788E+0
6.429942E+0
6.352788E+0
6.352788E+0
6.352788E+0
6.352788E+0
6.352788E+0
6.352788E+0
6.275634E+0
6.198480E+0
6.198480E+0
6.198480E+0
6.198480E+0
6.198480E+0
6.121326E+0
6.044171E+0
6.121326E+0
6.198480E+0
6.121326E+0
6.044171E+0
6.121326E+0
6.198480E+0
6.275634E+0
6.352788E+0
6.429942E+0
6.429942E+0
6.429942E+0
6.429942E+0
6.352788E+0
6.198480E+0
6.198480E+0
6.352788E+0
6.198480E+0
5.658401E+0
5.581247E+0
6.198480E+0
6.892866E+0
6.892866E+0
6.352788E+0
5.889863E+0
6.121326E+0
6.507096E+0
6.738558E+0
6.507096E+0
6.275634E+0
6.275634E+0
6.429942E+0
6.584250E+0
6.584250E+0
6.507096E+0
6.429942E+0
6.507096E+0
6.584250E+0
6.661404E+0
6.584250E+0
6.584250E+0
6.738558E+0
6.815712E+0
6.970020E+0
6.970020E+0
6.970020E+0
6.970020E+0
6.892866E+0
6.892866E+0
6.892866E+0
6.892866E+0
6.892866E+0
6.892866E+0
6.892866E+0
6.970020E+0
6.892866E+0
6.738558E+0
6.661404E+0
6.738558E+0
6.970020E+0
7.201482E+0
7.278637E+0
7.201482E+0
7.124328E+0
7.047174E+0
7.124328E+0
7.201482E+0
7.201482E+0
7.124328E+0
6.970020E+0
7.047174E+0
7.124328E+0
6.970020E+0
6.815712E+0
6.738558E+0
6.892866E+0
7.124328E+0
7.201482E+0
7.201482E+0
7.201482E+0
7.047174E+0
6.815712E+0
6.815712E+0
7.124328E+0
7.355790E+0
7.355790E+0
7.201482E+0
7.201482E+0
7.278637E+0
7.355790E+0
7.432944E+0
7.355790E+0
7.355790E+0
7.432944E+0
7.432944E+0
7.432944E+0
7.355790E+0
7.355790E+0
7.355790E+0
7.432944E+0
7.510099E+0
7.587253E+0
7.664407E+0
7.741561E+0
7.741561E+0
7.664407E+0
7.510099E+0
7.587253E+0
7.510099E+0
7.432944E+0
7.587253E+0
7.818715E+0
7.973023E+0
7.973023E+0
7.818715E+0
7.587253E+0
7.664407E+0
7.741561E+0
7.818715E+0
7.818715E+0
7.818715E+0
7.895869E+0
7.895869E+0
7.895869E+0
7.895869E+0
7.973023E+0
8.127331E+0
8.204485E+0
8.204485E+0
8.127331E+0
7.973023E+0
7.895869E+0
7.895869E+0
8.127331E+0
8.435947E+0
8.744563E+0
8.821717E+0
8.898871E+0
9.053180E+0
9.207487E+0
9.438950E+0
9.593258E+0
9.747566E+0
9.979029E+0
1.021049E+1
1.059626E+1
1.113634E+1
1.152211E+1
1.183073E+1
1.213934E+1
1.244796E+1
1.275657E+1
1.298804E+1
1.329665E+1
1.352811E+1
1.383673E+1
1.422250E+1
1.491689E+1
1.576558E+1
1.645997E+1
1.707720E+1
1.738582E+1
1.754013E+1
1.746297E+1
1.730866E+1
1.730866E+1
1.738582E+1
1.761728E+1
1.777159E+1
1.777159E+1
1.784874E+1
1.808020E+1
1.877459E+1
1.962329E+1
2.008621E+1
2.000905E+1
1.977759E+1
1.970044E+1
1.962329E+1
1.970044E+1
2.008621E+1
2.062629E+1
2.085775E+1
2.078060E+1
2.062629E+1
2.093490E+1
2.155214E+1
2.186075E+1
2.147498E+1
2.070344E+1
2.016336E+1
2.000905E+1
2.008621E+1
2.016336E+1
2.000905E+1
2.000905E+1
2.070344E+1
2.216937E+1
2.317237E+1
2.263229E+1
2.093490E+1
1.962329E+1
1.916036E+1
1.892890E+1
1.808020E+1
1.715435E+1
1.669143E+1
1.684574E+1
1.738582E+1
1.823451E+1
1.939182E+1
2.016336E+1
1.985475E+1
1.854313E+1
1.738582E+1
1.684574E+1
1.661428E+1
1.653712E+1
1.684574E+1
1.784874E+1
1.908321E+1
2.000905E+1
2.070344E+1
2.124352E+1
2.155214E+1
2.139783E+1
2.101206E+1
2.054913E+1
2.024052E+1
2.031767E+1
2.039483E+1
2.039483E+1
2.024052E+1
1.993190E+1
1.985475E+1
1.985475E+1
2.000905E+1
2.024052E+1
2.016336E+1
1.931467E+1
1.846597E+1
1.808020E+1
1.746297E+1
1.584274E+1
1.437681E+1
1.437681E+1
1.530266E+1
1.561127E+1
1.514835E+1
1.468543E+1
1.476258E+1
1.468543E+1
1.399104E+1
1.298804E+1
1.252511E+1
1.267942E+1
1.252511E+1
1.136780E+1
1.013334E+1
9.438950E+0
8.898871E+0
8.050177E+0
7.201482E+0
6.815712E+0
6.584250E+0
6.429942E+0
6.661404E+0
7.355790E+0
8.050177E+0
8.358793E+0
8.435947E+0
8.281639E+0
7.818715E+0
6.892866E+0
5.581247E+0
4.423936E+0
4.115320E+0
4.501090E+0
5.272631E+0
6.198480E+0
7.355790E+0
8.358793E+0
8.590255E+0
8.127331E+0
7.432944E+0
6.970020E+0
6.507096E+0
6.044171E+0
5.735555E+0
5.889863E+0
6.429942E+0
7.278637E+0
8.590255E+0
1.005618E+1
1.113634E+1
1.152211E+1
1.121349E+1
1.051911E+1
9.824720E+0
9.361795E+0
9.207487E+0
9.361795E+0
9.901875E+0
1.067341E+1
1.175357E+1
1.291088E+1
1.360527E+1
1.383673E+1
1.345096E+1
1.260227E+1
1.159926E+1
1.090488E+1
1.113634E+1
1.260227E+1
1.460827E+1
1.599704E+1
1.645997E+1
1.653712E+1
1.715435E+1
1.800305E+1
1.838882E+1
1.800305E+1
1.715435E+1
1.638281E+1
1.615135E+1
1.638281E+1
1.669143E+1
1.715435E+1
1.784874E+1
1.869744E+1
1.970044E+1
2.078060E+1
2.155214E+1
2.178360E+1
2.155214E+1
2.147498E+1
2.170644E+1
2.186075E+1
2.155214E+1
2.116637E+1
2.155214E+1
2.278660E+1
2.417537E+1
2.525553E+1
2.571845E+1
2.540984E+1
2.463830E+1
2.371245E+1
2.309522E+1
2.286375E+1
2.340383E+1
2.440684E+1
2.533268E+1
2.556415E+1
2.502407E+1
2.425253E+1
2.355814E+1
2.309522E+1
2.301806E+1
2.332668E+1
2.378960E+1
2.402107E+1
2.386676E+1
2.363529E+1
2.355814E+1
2.332668E+1
2.278660E+1
2.193791E+1
2.155214E+1
2.170644E+1
2.201506E+1
2.186075E+1
2.147498E+1
2.132067E+1
2.139783E+1
2.147498E+1
2.132067E+1
2.132067E+1
2.155214E+1
2.162929E+1
2.124352E+1
2.047198E+1
1.970044E+1
1.916036E+1
1.892890E+1
1.877459E+1
1.885174E+1
1.923751E+1
1.946898E+1
1.923751E+1
1.869744E+1
1.846597E+1
1.877459E+1
1.931467E+1
1.954613E+1
1.908321E+1
1.823451E+1
1.754013E+1
1.746297E+1
1.777159E+1
1.838882E+1
1.877459E+1
1.862028E+1
1.777159E+1
1.700005E+1
1.684574E+1
1.707720E+1
1.730866E+1
1.746297E+1
1.761728E+1
1.792590E+1
1.792590E+1
1.769443E+1
1.761728E+1
1.761728E+1
1.738582E+1
1.661428E+1
1.553412E+1
1.491689E+1
1.568843E+1
1.738582E+1
1.862028E+1
1.862028E+1
1.754013E+1
1.638281E+1
1.615135E+1
1.669143E+1
1.715435E+1
1.746297E+1
1.761728E+1
1.808020E+1
1.892890E+1
1.977759E+1
2.031767E+1
2.024052E+1
1.985475E+1
1.993190E+1
2.039483E+1
2.085775E+1
2.108921E+1
2.147498E+1
2.201506E+1
2.247798E+1
2.286375E+1
2.324953E+1
2.332668E+1
2.340383E+1
2.363529E+1
2.409822E+1
2.456114E+1
2.510122E+1
2.540984E+1
2.517838E+1
2.471545E+1
2.440684E+1
2.471545E+1
2.556415E+1
2.648999E+1
2.687577E+1
2.695292E+1
2.695292E+1
2.695292E+1
2.687577E+1
2.672146E+1
2.648999E+1
2.618138E+1
2.610423E+1
2.625853E+1
2.664430E+1
2.703007E+1
2.741584E+1
2.749300E+1
2.718438E+1
2.672146E+1
2.625853E+1
2.594992E+1
2.594992E+1
2.610423E+1
2.633569E+1
2.633569E+1
2.648999E+1
2.672146E+1
2.664430E+1
2.625853E+1
2.587276E+1
2.533268E+1
2.463830E+1
2.425253E+1
2.448399E+1
2.486976E+1
2.494691E+1
2.463830E+1
2.440684E+1
2.432968E+1
2.432968E+1
2.402107E+1
2.355814E+1
2.294091E+1
2.247798E+1
2.209222E+1
2.201506E+1
2.232368E+1
2.286375E+1
2.324953E+1
2.363529E+1
2.378960E+1
2.371245E+1
2.371245E+1
2.371245E+1
2.371245E+1
2.378960E+1
2.417537E+1
2.502407E+1
2.633569E+1
2.795592E+1
2.996193E+1
3.227655E+1
3.474548E+1
3.698295E+1
3.891180E+1
4.014626E+1
4.076350E+1
4.053203E+1
3.952903E+1
3.760018E+1
3.513125E+1
3.343386E+1
3.304809E+1
3.304809E+1
3.281663E+1
3.258517E+1
3.304809E+1
3.435971E+1
3.582564E+1
3.644287E+1
3.628856E+1
3.597995E+1
3.597995E+1
3.621141E+1
3.636572E+1
3.628856E+1
3.621141E+1
3.613425E+1
3.590279E+1
3.513125E+1
3.374248E+1
3.250802E+1
3.158216E+1
3.088778E+1
3.003908E+1
2.895892E+1
2.811023E+1
2.787877E+1
2.803308E+1
2.811023E+1
2.803308E+1
2.787877E+1
2.764731E+1
2.710723E+1
2.633569E+1
2.540984E+1
2.463830E+1
2.386676E+1
2.301806E+1
2.201506E+1
2.108921E+1
2.039483E+1
1.970044E+1
1.862028E+1
1.723151E+1
1.607420E+1
1.530266E+1
1.429966E+1
1.298804E+1
1.136780E+1
9.979029E+0
8.976026E+0
8.204485E+0
7.510099E+0
7.201482E+0
7.201482E+0
7.510099E+0
7.895869E+0
8.590255E+0
9.284641E+0
9.901875E+0
1.021049E+1
1.036480E+1
1.044195E+1
1.075057E+1
1.105919E+1
1.136780E+1
1.183073E+1
1.237080E+1
1.252511E+1
1.183073E+1
1.075057E+1
9.901875E+0
8.667409E+0
6.584250E+0
4.269629E+0
3.112318E+0
4.038166E+0
6.121326E+0
7.587253E+0
7.432944E+0
6.507096E+0
5.967017E+0
5.735555E+0
5.504093E+0
5.581247E+0
6.429942E+0
6.507096E+0
5.195477E+0
4.269629E+0
5.504093E+0
6.970020E+0
5.658401E+0
2.572239E+0
2.109315E+0
5.504093E+0
8.976026E+0
8.976026E+0
6.198480E+0
3.806704E+0
3.575242E+0
5.041169E+0
6.429942E+0
6.584250E+0
5.581247E+0
4.192474E+0
3.112318E+0
2.263623E+0
1.029158E+0
-5.139232E-1
-1.748388E+0
-2.674236E+0
-3.445777E+0
-4.448781E+0
-5.606090E+0
-6.609093E+0
-7.149171E+0
-7.226327E+0
-7.072017E+0
-6.994864E+0
-6.917710E+0
-6.686247E+0
-6.377631E+0
-5.991860E+0
-5.606090E+0
-5.143166E+0
-4.448781E+0
-3.214315E+0
-1.285464E+0
4.119258E-1
1.183466E+0
1.183466E+0
8.748498E-1
8.748498E-1
1.337774E+0
1.955007E+0
2.032161E+0
1.569237E+0
7.976961E-1
2.615547E-2
-6.682310E-1
-1.131156E+0
-1.439771E+0
-1.671234E+0
-1.979850E+0
-2.211312E+0
-2.057004E+0
-1.439771E+0
-5.139232E-1
1.804638E-1
4.119258E-1
2.576175E-1
-5.099869E-2
-2.824612E-1
-4.367690E-1
-3.596149E-1
2.615547E-2
6.433878E-1
1.337774E+0
1.955007E+0
2.109315E+0
2.109315E+0
2.186469E+0
2.263623E+0
2.109315E+0
2.263623E+0
2.958009E+0
4.038166E+0
5.041169E+0
5.581247E+0
5.735555E+0
5.581247E+0
5.195477E+0
4.578244E+0
3.343780E+0
1.646390E+0
-2.053065E-1
-1.671234E+0
-2.751391E+0
-3.368623E+0
-3.214315E+0
-2.365620E+0
-9.768472E-1
8.748498E-1
2.958009E+0
4.964015E+0
6.738558E+0
8.204485E+0
9.053180E+0
9.438950E+0
9.284641E+0
8.513102E+0
7.355790E+0
5.967017E+0
4.115320E+0
1.877852E+0
-7.453852E-1
-3.445777E+0
-5.837553E+0
-7.612095E+0
-8.769405E+0
-9.463793E+0
-9.232330E+0
-7.534941E+0
-4.911705E+0
-2.134159E+0
6.433878E-1
3.420934E+0
5.426939E+0
6.429942E+0
6.507096E+0
6.044171E+0
4.964015E+0
3.035163E+0
2.576175E-1
-2.751391E+0
-5.683245E+0
-8.537945E+0
-1.162411E+1
-1.486458E+1
-1.694774E+1
-1.609904E+1
-1.193272E+1
-6.069015E+0
-3.596149E-1
4.501090E+0
7.818715E+0
7.047174E+0
-2.053065E-1
-1.116118E+1
-1.933951E+1
-2.250283E+1
-2.466314E+1
-2.913808E+1
-3.191562E+1
-2.690061E+1
-1.525035E+1
-5.683245E+0
-5.297474E+0
-1.231849E+1
-1.856797E+1
-1.849082E+1
-1.386157E+1
-1.038964E+1
-1.046680E+1
-1.216419E+1
-1.216419E+1
-1.015818E+1
-7.457788E+0
-5.220321E+0
-3.600086E+0
-3.137161E+0
-4.371625E+0
-7.303480E+0
-1.015818E+1
-1.062111E+1
-8.460791E+0
-5.528936E+0
-3.214315E+0
-8.996935E-1
2.417931E+0
4.578244E+0
3.189472E+0
2.576175E-1
-4.367690E-1
6.433878E-1
1.337774E+0
1.337774E+0
2.032161E+0
3.806704E+0
5.272631E+0
4.964015E+0
2.726547E+0
-3.596149E-1
-3.137161E+0
-4.911705E+0
-5.528936E+0
-5.066012E+0
-3.831547E+0
-2.365620E+0
-1.054001E+0
2.576175E-1
1.492082E+0
2.495085E+0
2.958009E+0
3.266625E+0
3.575242E+0
3.420934E+0
2.263623E+0
6.433878E-1
-1.281529E-1
3.347712E-1
1.106312E+0
1.877852E+0
3.343780E+0
5.581247E+0
7.664407E+0
8.821717E+0
9.670412E+0
1.036480E+1
1.036480E+1
8.898871E+0
6.275634E+0
3.575242E+0
2.109315E+0
1.955007E+0
2.109315E+0
2.263623E+0
2.340777E+0
2.032161E+0
9.520044E-1
-6.682310E-1
-2.519929E+0
-4.680242E+0
-7.226327E+0
-9.695257E+0
-1.162411E+1
-1.285857E+1
-1.378442E+1
-1.525035E+1
-1.663912E+1
-1.687058E+1
-1.617620E+1
-1.594474E+1
-1.694774E+1
-1.856797E+1
-1.995675E+1
-2.157698E+1
-2.396876E+1
-2.690061E+1
-3.044970E+1
-3.461601E+1
-3.932241E+1
-4.379735E+1
-4.773220E+1
-5.143560E+1
-5.483038E+1
-5.745361E+1
-5.907385E+1
-6.023116E+1
-6.177424E+1
-6.432033E+1
-6.748364E+1
-7.095557E+1
-7.450466E+1
-7.813091E+1
-8.175714E+1
-8.538339E+1
-8.916393E+1
-9.279017E+1
-9.641641E+1
-1.002741E+2
-1.042861E+2
-1.082210E+2
-1.117701E+2
-1.147791E+2
-1.170166E+2
-1.186368E+2
-1.197941E+2
-1.204113E+2
-1.201799E+2
-1.193312E+2
-1.177881E+2
-1.154735E+2
-1.126959E+2
-1.103813E+2
-1.093011E+2
-1.093011E+2
-1.099184E+2
-1.102270E+2
-1.093011E+2
-1.062921E+2
-1.010457E+2
-9.464187E+1
-8.785232E+1
-8.021406E+1
-7.087842E+1
-6.038547E+1
-5.104983E+1
-4.456889E+1
-4.071119E+1
-3.816510E+1
-3.608194E+1
-3.376732E+1
-3.037254E+1
-2.535753E+1
-1.987959E+1
-1.594474E+1
-1.332150E+1
-9.926718E+0
-4.834550E+0
3.347712E-1
4.038166E+0
7.587253E+0
1.283373E+1
1.939182E+1
2.571845E+1
3.096493E+1
3.513125E+1
3.898895E+1
4.246088E+1
4.454404E+1
4.477551E+1
4.446689E+1
4.408112E+1
4.307812E+1
4.122642E+1
3.929757E+1
3.860318E+1
3.914326E+1
4.037772E+1
4.192080E+1
4.377250E+1
4.554705E+1
4.639574E+1
4.600997E+1
4.539274E+1
4.539274E+1
4.554705E+1
4.523843E+1
4.454404E+1
4.438974E+1
4.469835E+1
4.469835E+1
4.384966E+1
4.253804E+1
4.091780E+1
3.914326E+1
3.736872E+1
3.567133E+1
3.420540E+1
3.335671E+1
3.312524E+1
3.281663E+1
3.189078E+1
3.034770E+1
2.826454E+1
2.602707E+1
2.394391E+1
2.224652E+1
2.108921E+1
2.039483E+1
2.047198E+1
2.162929E+1
2.263229E+1
2.193791E+1
1.908321E+1
1.568843E+1
1.468543E+1
1.684574E+1
1.993190E+1
2.124352E+1
2.024052E+1
1.846597E+1
1.746297E+1
1.723151E+1
1.738582E+1
1.769443E+1
1.823451E+1
1.877459E+1
1.939182E+1
2.008621E+1
2.085775E+1
2.132067E+1
2.139783E+1
2.132067E+1
2.132067E+1
2.162929E+1
2.232368E+1
2.317237E+1
2.394391E+1
2.471545E+1
2.533268E+1
2.610423E+1
2.718438E+1
2.849600E+1
2.988477E+1
3.111924E+1
3.227655E+1
3.351102E+1
3.482263E+1
3.628856E+1
3.790879E+1
3.968334E+1
4.130357E+1
4.276950E+1
4.423543E+1
4.593282E+1
4.770736E+1
4.925044E+1
5.048490E+1
5.141076E+1
5.218229E+1
5.279953E+1
5.349391E+1
5.411115E+1
5.457407E+1
5.480553E+1
5.488269E+1
5.511415E+1
5.573138E+1
5.673438E+1
5.804600E+1
5.943478E+1
6.066924E+1
6.182655E+1
6.282955E+1
6.383256E+1
6.498987E+1
6.622434E+1
6.722734E+1
6.776742E+1
6.799888E+1
6.807603E+1
6.815318E+1
6.846181E+1
6.900188E+1
6.985057E+1
7.077642E+1
7.177943E+1
7.270527E+1
7.370828E+1
7.463413E+1
7.532851E+1
7.579144E+1
7.610005E+1
7.625436E+1
7.633151E+1
7.640866E+1
7.648583E+1
7.656298E+1
7.671729E+1
7.687159E+1
7.710305E+1
7.741167E+1
7.779744E+1
7.802890E+1
7.818321E+1
7.833752E+1
7.833752E+1
7.818321E+1
7.779744E+1
7.748882E+1
7.741167E+1
7.772028E+1
7.826037E+1
7.887759E+1
7.934052E+1
7.988060E+1
8.049783E+1
8.134653E+1
8.234953E+1
8.342969E+1
8.435553E+1
8.512708E+1
8.551285E+1
8.551285E+1
8.520423E+1
8.458700E+1
8.381545E+1
8.265814E+1
8.134653E+1
8.018922E+1
7.926337E+1
7.818321E+1
7.602290E+1
7.270527E+1
6.931049E+1
6.707303E+1
6.653295E+1
6.745880E+1
6.884757E+1
7.031350E+1
7.116219E+1
7.093073E+1
6.969627E+1
6.807603E+1
6.691872E+1
6.653295E+1
6.684157E+1
6.792172E+1
6.985057E+1
7.216519E+1
7.378543E+1
7.417120E+1
7.355397E+1
7.262812E+1
7.177943E+1
7.123934E+1
7.123934E+1
7.216519E+1
7.378543E+1
7.579144E+1
7.764313E+1
7.895475E+1
7.964914E+1
8.003491E+1
8.026637E+1
8.034352E+1
8.011206E+1
7.949483E+1
7.880045E+1
7.864613E+1
7.910906E+1
8.003491E+1
8.111506E+1
8.211807E+1
8.304392E+1
8.389261E+1
8.450984E+1
8.474130E+1
8.450984E+1
8.373830E+1
8.281245E+1
8.219522E+1
8.219522E+1
8.288961E+1
8.373830E+1
8.450984E+1
8.489562E+1
8.474130E+1
8.412407E+1
8.288961E+1
8.142368E+1
8.049783E+1
8.042068E+1
8.096075E+1
8.142368E+1
8.134653E+1
8.072929E+1
7.995776E+1
7.910906E+1
7.802890E+1
7.694875E+1
7.617720E+1
7.579144E+1
7.563712E+1
7.555998E+1
7.563712E+1
7.586859E+1
7.594574E+1
7.586859E+1
7.548282E+1
7.517420E+1
7.509705E+1
7.501990E+1
7.471127E+1
7.432551E+1
7.417120E+1
7.440266E+1
7.478843E+1
7.494274E+1
7.486559E+1
7.471127E+1
7.440266E+1
7.393974E+1
7.347681E+1
7.324535E+1
7.316820E+1
7.301389E+1
7.278243E+1
7.255096E+1
7.224235E+1
7.193373E+1
7.154796E+1
7.131650E+1
7.108504E+1
7.077642E+1
7.023634E+1
6.977342E+1
6.969627E+1
6.985057E+1
7.000488E+1
7.015920E+1
7.023634E+1
7.023634E+1
7.015920E+1
6.985057E+1
6.938765E+1
6.900188E+1
6.892473E+1
6.900188E+1
6.900188E+1
6.915619E+1
6.961911E+1
7.008204E+1
7.031350E+1
7.023634E+1
7.000488E+1
6.969627E+1
6.946481E+1
6.923335E+1
6.907903E+1
6.923335E+1
6.961911E+1
7.000488E+1
7.015920E+1
7.031350E+1
7.046780E+1
7.062212E+1
7.054496E+1
7.008204E+1
6.954195E+1
6.923335E+1
6.907903E+1
6.900188E+1
6.907903E+1
6.954195E+1
6.992773E+1
7.000488E+1
6.969627E+1
6.931049E+1
6.884757E+1
6.853896E+1
6.838465E+1
6.838465E+1
6.838465E+1
6.830749E+1
6.815318E+1
6.799888E+1
6.799888E+1
6.799888E+1
6.776742E+1
6.730449E+1
6.691872E+1
6.668726E+1
6.653295E+1
6.630148E+1
6.599287E+1
6.576141E+1
6.568426E+1
6.552995E+1
6.522134E+1
6.506702E+1
6.506702E+1
6.498987E+1
6.491271E+1
6.483556E+1
6.475841E+1
6.475841E+1
6.437264E+1
6.383256E+1
6.329248E+1
6.282955E+1
6.244378E+1
6.205801E+1
6.167224E+1
6.151793E+1
6.151793E+1
6.167224E+1
6.167224E+1
6.151793E+1
6.113216E+1
6.074640E+1
6.059209E+1
6.074640E+1
6.105501E+1
6.159509E+1
6.174939E+1
6.151793E+1
6.120932E+1
6.082355E+1
6.043778E+1
6.028347E+1
6.028347E+1
6.043778E+1
6.051494E+1
6.051494E+1
6.028347E+1
6.005201E+1
5.974339E+1
5.943478E+1
5.889470E+1
5.827746E+1
5.766023E+1
5.742877E+1
5.766023E+1
5.820031E+1
5.850893E+1
5.827746E+1
5.773739E+1
5.750592E+1
5.766023E+1
5.781454E+1
5.766023E+1
5.727446E+1
5.704300E+1
5.712016E+1
5.719731E+1
5.719731E+1
5.719731E+1
5.735162E+1
5.742877E+1
5.719731E+1
5.673438E+1
5.619431E+1
5.619431E+1
5.673438E+1
5.750592E+1
5.789169E+1
5.735162E+1
5.650292E+1
5.611715E+1
5.634861E+1
5.665723E+1
5.642577E+1
5.596285E+1
5.534561E+1
5.495984E+1
5.557708E+1
5.696584E+1
5.773739E+1
5.673438E+1
5.472838E+1
5.341676E+1
5.357106E+1
5.480553E+1
5.604000E+1
5.658007E+1
5.665723E+1
5.673438E+1
5.704300E+1
5.735162E+1
5.712016E+1
5.634861E+1
5.542276E+1
5.495984E+1
5.488269E+1
5.519130E+1
5.573138E+1
5.658007E+1
5.758308E+1
5.835462E+1
5.866323E+1
5.858608E+1
5.820031E+1
5.781454E+1
5.735162E+1
5.712016E+1
5.727446E+1
5.789169E+1
5.874039E+1
5.958909E+1
6.020631E+1
6.066924E+1
6.090070E+1
6.074640E+1
6.043778E+1
6.005201E+1
5.989770E+1
5.997485E+1
6.020631E+1
6.074640E+1
6.136363E+1
6.198086E+1
6.252094E+1
6.275240E+1
6.275240E+1
6.244378E+1
6.213517E+1
6.182655E+1
6.167224E+1
6.159509E+1
6.159509E+1
6.174939E+1
6.190370E+1
6.213517E+1
6.228948E+1
6.228948E+1
6.228948E+1
6.213517E+1
6.190370E+1
6.167224E+1
6.151793E+1
6.144078E+1
6.128647E+1
6.128647E+1
6.128647E+1
6.120932E+1
6.090070E+1
6.066924E+1
6.051494E+1
6.036063E+1
5.989770E+1
5.943478E+1
5.928047E+1
5.935762E+1
5.935762E+1
5.928047E+1
5.928047E+1
5.951193E+1
5.982055E+1
5.997485E+1
5.989770E+1
5.982055E+1
5.958909E+1
5.928047E+1
5.889470E+1
5.866323E+1
5.843177E+1
5.820031E+1
5.820031E+1
5.866323E+1
5.935762E+1
5.989770E+1
6.012916E+1
6.028347E+1
6.028347E+1
6.005201E+1
5.958909E+1
5.874039E+1
5.781454E+1
5.735162E+1
5.696584E+1
5.604000E+1
5.480553E+1
5.403399E+1
5.418830E+1
5.449692E+1
5.434261E+1
5.403399E+1
5.403399E+1
5.411115E+1
5.380253E+1
5.287668E+1
5.148791E+1
4.994483E+1
4.901898E+1
4.909613E+1
5.002198E+1
5.117929E+1
5.218229E+1
5.279953E+1
5.272237E+1
5.156506E+1
4.986767E+1
4.840175E+1
4.763020E+1
4.739874E+1
4.724443E+1
4.732159E+1
4.793882E+1
4.886467E+1
4.948190E+1
4.948190E+1
4.901898E+1
4.824744E+1
4.732159E+1
4.639574E+1
4.577851E+1
4.554705E+1
4.585566E+1
4.662720E+1
4.747590E+1
4.809313E+1
4.832459E+1
4.817028E+1
4.747590E+1
4.631859E+1
4.516127E+1
4.469835E+1
4.477551E+1
4.508412E+1
4.539274E+1
4.577851E+1
4.600997E+1
4.616428E+1
4.631859E+1
4.608712E+1
4.554705E+1
4.469835E+1
4.392681E+1
4.346389E+1
4.315527E+1
4.292381E+1
4.284665E+1
4.292381E+1
4.292381E+1
4.284665E+1
4.261519E+1
4.207511E+1
4.145788E+1
4.076350E+1
4.006911E+1
3.960618E+1
3.937472E+1
3.929757E+1
3.922041E+1
3.898895E+1
3.852603E+1
3.798595E+1
3.729156E+1
3.659718E+1
3.597995E+1
3.574848E+1
3.574848E+1
3.574848E+1
3.559417E+1
3.551702E+1
3.543987E+1
3.536271E+1
3.505410E+1
3.459117E+1
3.412825E+1
3.366532E+1
3.335671E+1
3.320240E+1
3.320240E+1
3.320240E+1
3.289378E+1
3.227655E+1
3.127355E+1
3.065631E+1
3.088778E+1
3.127355E+1
3.104208E+1
3.065631E+1
3.057916E+1
3.065631E+1
3.042485E+1
3.027054E+1
3.073347E+1
3.081062E+1
3.003908E+1
2.965331E+1
3.042485E+1
3.127355E+1
3.088778E+1
2.988477E+1
2.988477E+1
3.065631E+1
3.088778E+1
3.011624E+1
2.957616E+1
3.003908E+1
3.081062E+1
3.042485E+1
2.911323E+1
2.857315E+1
2.903608E+1
2.942185E+1
2.888177E+1
2.865031E+1
2.965331E+1
3.065631E+1
3.065631E+1
3.011624E+1
3.027054E+1
3.081062E+1
3.050201E+1
2.957616E+1
2.903608E+1
2.926754E+1
2.965331E+1
2.980762E+1
2.973047E+1
2.965331E+1
2.988477E+1
3.019339E+1
3.003908E+1
2.957616E+1
2.934470E+1
2.926754E+1
2.911323E+1
2.880462E+1
2.880462E+1
2.903608E+1
2.911323E+1
2.888177E+1
2.857315E+1
2.826454E+1
2.811023E+1
2.818738E+1
2.834169E+1
2.826454E+1
2.780162E+1
2.726154E+1
2.710723E+1
2.741584E+1
2.772446E+1
2.787877E+1
2.795592E+1
2.795592E+1
2.764731E+1
2.726154E+1
2.695292E+1
2.672146E+1
2.641284E+1
2.625853E+1
2.625853E+1
2.633569E+1
2.633569E+1
2.618138E+1
2.602707E+1
2.594992E+1
2.571845E+1
2.540984E+1
2.494691E+1
2.471545E+1
2.471545E+1
2.486976E+1
2.494691E+1
2.494691E+1
2.486976E+1
2.479261E+1
2.463830E+1
2.440684E+1
2.402107E+1
2.386676E+1
2.378960E+1
2.378960E+1
2.378960E+1
2.394391E+1
2.402107E+1
2.409822E+1
2.417537E+1
2.417537E+1
2.402107E+1
2.386676E+1
2.371245E+1
2.363529E+1
2.355814E+1
2.355814E+1
2.355814E+1
2.371245E+1
2.394391E+1
2.402107E+1
2.386676E+1
2.355814E+1
2.324953E+1
2.309522E+1
2.294091E+1
2.294091E+1
2.294091E+1
2.309522E+1
2.317237E+1
2.317237E+1
2.309522E+1
2.294091E+1
2.294091E+1
2.294091E+1
2.286375E+1
2.270945E+1
2.247798E+1
2.224652E+1
2.216937E+1
2.201506E+1
2.178360E+1
2.155214E+1
2.132067E+1
2.124352E+1
2.132067E+1
2.139783E+1
2.139783E+1
2.132067E+1
2.108921E+1
2.085775E+1
2.054913E+1
2.031767E+1
2.008621E+1
1.993190E+1
1.977759E+1
1.977759E+1
1.993190E+1
2.008621E+1
2.008621E+1
1.993190E+1
1.985475E+1
1.977759E+1
1.970044E+1
1.954613E+1
1.931467E+1
1.916036E+1
1.892890E+1
1.869744E+1
1.854313E+1
1.846597E+1
1.838882E+1
1.838882E+1
1.846597E+1
1.877459E+1
1.900605E+1
1.908321E+1
1.900605E+1
1.885174E+1
1.862028E+1
1.846597E+1
1.831167E+1
1.823451E+1
1.808020E+1
1.800305E+1
1.815736E+1
1.846597E+1
1.869744E+1
1.869744E+1
1.862028E+1
1.854313E+1
1.846597E+1
1.831167E+1
1.823451E+1
1.815736E+1
1.831167E+1
1.846597E+1
1.854313E+1
1.877459E+1
1.900605E+1
1.923751E+1
1.931467E+1
1.916036E+1
1.885174E+1
1.877459E+1
1.885174E+1
1.900605E+1
1.892890E+1
1.877459E+1
1.869744E+1
1.892890E+1
1.931467E+1
1.985475E+1
2.031767E+1
2.062629E+1
2.085775E+1
2.101206E+1
2.116637E+1
2.132067E+1
2.139783E+1
2.155214E+1
2.178360E+1
2.224652E+1
2.286375E+1
2.340383E+1
2.378960E+1
2.394391E+1
2.386676E+1
2.348099E+1
2.286375E+1
2.240083E+1
2.216937E+1
2.216937E+1
2.232368E+1
2.247798E+1
2.247798E+1
2.240083E+1
2.216937E+1
2.178360E+1
2.139783E+1
2.101206E+1
2.062629E+1
2.031767E+1
2.000905E+1
1.977759E+1
1.962329E+1
1.939182E+1
1.923751E+1
1.908321E+1
1.892890E+1
1.869744E+1
1.823451E+1
1.769443E+1
1.715435E+1
1.669143E+1
1.630566E+1
1.591989E+1
1.568843E+1
1.561127E+1
1.561127E+1
1.561127E+1
1.553412E+1
1.553412E+1
1.553412E+1
1.537981E+1
1.522550E+1
1.507120E+1
1.507120E+1
1.514835E+1
1.514835E+1
1.514835E+1
1.522550E+1
1.530266E+1
1.537981E+1
1.530266E+1
1.530266E+1
1.530266E+1
1.537981E+1
1.537981E+1
1.522550E+1
1.507120E+1
1.507120E+1
1.545697E+1
1.576558E+1
1.576558E+1
1.561127E+1
1.545697E+1
1.545697E+1
1.545697E+1
1.545697E+1
1.537981E+1
1.530266E+1
1.530266E+1
1.537981E+1
1.561127E+1
1.576558E+1
1.568843E+1
1.561127E+1
1.561127E+1
1.568843E+1
1.561127E+1
1.545697E+1
1.522550E+1
1.507120E+1
1.514835E+1
1.537981E+1
1.568843E+1
1.576558E+1
1.568843E+1
1.553412E+1
1.530266E+1
1.514835E+1
1.499404E+1
1.507120E+1
1.537981E+1
1.576558E+1
1.599704E+1
1.584274E+1
1.561127E+1
1.530266E+1
1.507120E+1
1.491689E+1
1.483973E+1
1.476258E+1
1.468543E+1
1.468543E+1
1.468543E+1
1.476258E+1
1.483973E+1
1.476258E+1
1.460827E+1
1.437681E+1
1.406819E+1
1.375958E+1
1.352811E+1
1.321950E+1
1.306519E+1
1.314234E+1
1.321950E+1
1.329665E+1
1.329665E+1
1.321950E+1
1.314234E+1
1.298804E+1
1.275657E+1
1.260227E+1
1.237080E+1
1.206219E+1
1.190788E+1
1.175357E+1
1.175357E+1
1.183073E+1
1.190788E+1
1.198503E+1
1.183073E+1
1.167642E+1
1.152211E+1
1.159926E+1
1.198503E+1
1.244796E+1
1.267942E+1
1.275657E+1
1.291088E+1
1.306519E+1
1.314234E+1
1.329665E+1
1.329665E+1
1.321950E+1
1.306519E+1
1.298804E+1
1.298804E+1
1.314234E+1
1.321950E+1
1.329665E+1
1.352811E+1
1.375958E+1
1.383673E+1
1.375958E+1
1.360527E+1
1.345096E+1
1.345096E+1
1.345096E+1
1.352811E+1
1.352811E+1
1.321950E+1
1.291088E+1
1.291088E+1
1.345096E+1
1.383673E+1
1.391389E+1
1.368242E+1
1.352811E+1
1.352811E+1
1.352811E+1
1.368242E+1
1.391389E+1
1.422250E+1
1.445396E+1
1.453112E+1
1.453112E+1
1.445396E+1
1.445396E+1
1.445396E+1
1.460827E+1
1.476258E+1
1.483973E+1
1.499404E+1
1.522550E+1
1.545697E+1
1.568843E+1
1.584274E+1
1.584274E+1
1.568843E+1
1.553412E+1
1.553412E+1
1.561127E+1
1.561127E+1
1.561127E+1
1.561127E+1
1.553412E+1
1.530266E+1
1.491689E+1
1.429966E+1
1.375958E+1
1.329665E+1
1.291088E+1
1.244796E+1
1.190788E+1
1.144496E+1
1.090488E+1
1.044195E+1
1.013334E+1
9.670412E+0
9.284641E+0
8.821717E+0
8.435947E+0
8.127331E+0
7.741561E+0
7.355790E+0
7.124328E+0
7.047174E+0
7.047174E+0
7.124328E+0
7.278637E+0
7.432944E+0
7.587253E+0
7.587253E+0
7.664407E+0
7.973023E+0
8.281639E+0
8.590255E+0
8.976026E+0
9.516104E+0
1.021049E+1
1.075057E+1
1.105919E+1
1.129065E+1
1.152211E+1
1.198503E+1
1.221650E+1
1.237080E+1
1.244796E+1
1.252511E+1
1.260227E+1
1.283373E+1
1.314234E+1
1.345096E+1
1.383673E+1
1.406819E+1
1.414535E+1
1.414535E+1
1.422250E+1
1.437681E+1
1.445396E+1
1.445396E+1
1.445396E+1
1.437681E+1
1.453112E+1
1.476258E+1
1.499404E+1
1.514835E+1
1.522550E+1
1.530266E+1
1.530266E+1
1.530266E+1
1.530266E+1
1.530266E+1
1.530266E+1
1.522550E+1
1.522550E+1
1.537981E+1
1.561127E+1
1.576558E+1
1.584274E+1
1.576558E+1
1.584274E+1
1.591989E+1
1.599704E+1
1.591989E+1
1.576558E+1
1.561127E+1
1.568843E+1
1.622851E+1
1.700005E+1
1.738582E+1
1.738582E+1
1.700005E+1
1.645997E+1
1.599704E+1
1.568843E+1
1.553412E+1
1.568843E+1
1.607420E+1
1.661428E+1
1.723151E+1
1.784874E+1
1.815736E+1
1.823451E+1
1.792590E+1
1.754013E+1
1.715435E+1
1.707720E+1
1.730866E+1
1.769443E+1
1.808020E+1
1.846597E+1
1.869744E+1
1.900605E+1
1.916036E+1
1.916036E+1
1.900605E+1
1.862028E+1
1.831167E+1
1.815736E+1
1.808020E+1
1.823451E+1
1.854313E+1
1.885174E+1
1.916036E+1
1.923751E+1
1.908321E+1
1.877459E+1
1.831167E+1
1.784874E+1
1.754013E+1
1.746297E+1
1.746297E+1
1.769443E+1
1.792590E+1
1.815736E+1
1.831167E+1
1.831167E+1
1.808020E+1
1.769443E+1
1.723151E+1
1.692289E+1
1.669143E+1
1.653712E+1
1.653712E+1
1.669143E+1
1.684574E+1
1.707720E+1
1.723151E+1
1.730866E+1
1.723151E+1
1.692289E+1
1.645997E+1
1.599704E+1
1.561127E+1
1.522550E+1
1.514835E+1
1.537981E+1
1.576558E+1
1.607420E+1
1.615135E+1
1.607420E+1
1.599704E+1
1.591989E+1
1.568843E+1
1.537981E+1
1.499404E+1
1.476258E+1
1.476258E+1
1.499404E+1
1.530266E+1
1.553412E+1
1.576558E+1
1.584274E+1
1.568843E+1
1.537981E+1
1.499404E+1
1.468543E+1
1.453112E+1
1.445396E+1
1.453112E+1
1.491689E+1
1.537981E+1
1.561127E+1
1.561127E+1
1.537981E+1
1.514835E+1
1.476258E+1
1.422250E+1
1.375958E+1
1.360527E+1
1.360527E+1
1.383673E+1
1.414535E+1
1.429966E+1
1.437681E+1
1.437681E+1
1.414535E+1
1.375958E+1
1.314234E+1
1.267942E+1
1.237080E+1
1.221650E+1
1.229365E+1
1.260227E+1
1.306519E+1
1.345096E+1
1.368242E+1
1.352811E+1
1.314234E+1
1.275657E+1
1.244796E+1
1.229365E+1
1.229365E+1
1.252511E+1
1.291088E+1
1.329665E+1
1.368242E+1
1.391389E+1
1.399104E+1
1.399104E+1
1.375958E+1
1.337381E+1
1.298804E+1
1.291088E+1
1.306519E+1
1.345096E+1
1.399104E+1
1.445396E+1
1.483973E+1
1.499404E+1
1.491689E+1
1.476258E+1
1.429966E+1
1.368242E+1
1.329665E+1
1.329665E+1
1.345096E+1
1.368242E+1
1.391389E+1
1.406819E+1
1.422250E+1
1.422250E+1
1.391389E+1
1.360527E+1
1.321950E+1
1.298804E+1
1.283373E+1
1.283373E+1
1.283373E+1
1.306519E+1
1.345096E+1
1.368242E+1
1.375958E+1
1.360527E+1
1.329665E+1
1.291088E+1
1.252511E+1
1.229365E+1
1.221650E+1
1.213934E+1
1.213934E+1
1.237080E+1
1.298804E+1
1.360527E+1
1.375958E+1
1.360527E+1
1.329665E+1
1.291088E+1
1.275657E+1
1.260227E+1
1.260227E+1
1.260227E+1
1.275657E+1
1.306519E+1
1.337381E+1
1.360527E+1
1.368242E+1
1.352811E+1
1.337381E+1
1.321950E+1
1.298804E+1
1.267942E+1
1.244796E+1
1.252511E+1
1.283373E+1
1.321950E+1
1.352811E+1
1.375958E+1
1.383673E+1
1.368242E+1
1.352811E+1
1.321950E+1
1.291088E+1
1.283373E+1
1.283373E+1
1.314234E+1
1.352811E+1
1.383673E+1
1.406819E+1
1.429966E+1
1.445396E+1
1.445396E+1
1.414535E+1
1.391389E+1
1.368242E+1
1.368242E+1
1.360527E+1
1.368242E+1
1.391389E+1
1.422250E+1
1.445396E+1
1.445396E+1
1.437681E+1
1.429966E+1
1.414535E+1
1.383673E+1
1.360527E+1
1.352811E+1
1.368242E+1
1.383673E+1
1.399104E+1
1.422250E+1
1.437681E+1
1.437681E+1
1.422250E+1
1.399104E+1
1.383673E+1
1.368242E+1
1.352811E+1
1.345096E+1
1.345096E+1
1.360527E+1
1.391389E+1
1.422250E+1
1.437681E+1
1.445396E+1
1.429966E+1
1.414535E+1
1.391389E+1
1.383673E+1
1.383673E+1
1.383673E+1
1.391389E+1
1.414535E+1
1.437681E+1
1.460827E+1
1.476258E+1
1.483973E+1
1.476258E+1
1.468543E+1
1.453112E+1
1.437681E+1
1.429966E+1
1.429966E+1
1.437681E+1
1.445396E+1
1.460827E+1
1.468543E+1
1.483973E+1
1.491689E+1
1.491689E+1
1.483973E+1
1.483973E+1
1.483973E+1
1.476258E+1
1.476258E+1
1.476258E+1
1.483973E+1
1.507120E+1
1.530266E+1
1.553412E+1
1.561127E+1
1.553412E+1
1.553412E+1
1.553412E+1
1.553412E+1
1.553412E+1
1.553412E+1
1.561127E+1
1.568843E+1
1.584274E+1
1.591989E+1
1.607420E+1
1.622851E+1
1.622851E+1
1.615135E+1
1.607420E+1
1.591989E+1
1.599704E+1
1.615135E+1
1.630566E+1
1.638281E+1
1.645997E+1
1.645997E+1
1.653712E+1
1.653712E+1
1.661428E+1
1.661428E+1
1.653712E+1
1.645997E+1
1.638281E+1
1.630566E+1
1.607420E+1
1.607420E+1
1.615135E+1
1.630566E+1
1.638281E+1
1.638281E+1
1.638281E+1
1.630566E+1
1.622851E+1
1.615135E+1
1.599704E+1
1.584274E+1
1.576558E+1
1.561127E+1
1.553412E+1
1.561127E+1
1.584274E+1
1.599704E+1
1.576558E+1
1.545697E+1
1.545697E+1
1.561127E+1
1.584274E+1
1.584274E+1
1.568843E+1
1.553412E+1
1.561127E+1
1.568843E+1
1.576558E+1
1.568843E+1
1.561127E+1
1.553412E+1
1.545697E+1
1.553412E+1
1.553412E+1
1.545697E+1
1.530266E+1
1.514835E+1
1.514835E+1
1.530266E+1
1.545697E+1
1.553412E+1
1.545697E+1
1.537981E+1
1.530266E+1
1.522550E+1
1.522550E+1
1.514835E+1
1.507120E+1
1.491689E+1
1.476258E+1
1.476258E+1
1.483973E+1
1.483973E+1
1.483973E+1
1.491689E+1
1.499404E+1
1.507120E+1
1.491689E+1
1.468543E+1
1.453112E+1
1.445396E+1
1.445396E+1
1.460827E+1
1.476258E+1
1.476258E+1
1.468543E+1
1.468543E+1
1.476258E+1
1.491689E+1
1.522550E+1
1.553412E+1
1.584274E+1
1.584274E+1
1.561127E+1
1.507120E+1
1.460827E+1
1.422250E+1
1.406819E+1
1.414535E+1
1.437681E+1
1.476258E+1
1.514835E+1
1.545697E+1
1.561127E+1
1.568843E+1
1.553412E+1
1.507120E+1
1.445396E+1
1.406819E+1
1.414535E+1
1.460827E+1
1.514835E+1
1.553412E+1
1.576558E+1
1.568843E+1
1.537981E+1
1.483973E+1
1.429966E+1
1.391389E+1
1.375958E+1
1.375958E+1
1.414535E+1
1.476258E+1
1.537981E+1
1.576558E+1
1.591989E+1
1.576558E+1
1.530266E+1
1.476258E+1
1.422250E+1
1.383673E+1
1.383673E+1
1.414535E+1
1.453112E+1
1.483973E+1
1.514835E+1
1.545697E+1
1.568843E+1
1.568843E+1
1.561127E+1
1.530266E+1
1.491689E+1
1.453112E+1
1.437681E+1
1.453112E+1
1.476258E+1
1.507120E+1
1.537981E+1
1.561127E+1
1.568843E+1
1.561127E+1
1.537981E+1
1.514835E+1
1.476258E+1
1.445396E+1
1.422250E+1
1.422250E+1
1.437681E+1
1.468543E+1
1.491689E+1
1.514835E+1
1.522550E+1
1.522550E+1
1.507120E+1
1.476258E+1
1.453112E+1
1.422250E+1
1.391389E+1
1.383673E+1
1.391389E+1
1.422250E+1
1.445396E+1
1.460827E+1
1.476258E+1
1.491689E+1
1.491689E+1
1.468543E+1
1.437681E+1
1.406819E+1
1.391389E+1
1.391389E+1
1.406819E+1
1.429966E+1
1.460827E+1
1.483973E+1
1.499404E+1
1.507120E+1
1.507120E+1
1.499404E+1
1.468543E+1
1.437681E+1
1.406819E+1
1.391389E+1
1.399104E+1
1.406819E+1
1.429966E+1
1.453112E+1
1.468543E+1
1.468543E+1
1.460827E+1
1.445396E+1
1.422250E+1
1.391389E+1
1.368242E+1
1.352811E+1
1.345096E+1
1.360527E+1
1.375958E+1
1.391389E+1
1.391389E+1
1.383673E+1
1.360527E+1
1.337381E+1
1.306519E+1
1.275657E+1
1.237080E+1
1.213934E+1
1.206219E+1
1.213934E+1
1.221650E+1
1.237080E+1
1.260227E+1
1.267942E+1
1.267942E+1
1.237080E+1
1.198503E+1
1.152211E+1
1.121349E+1
1.105919E+1
1.105919E+1
1.121349E+1
1.152211E+1
1.183073E+1
1.198503E+1
1.206219E+1
1.198503E+1
1.167642E+1
1.136780E+1
1.113634E+1
1.090488E+1
1.082772E+1
1.090488E+1
1.121349E+1
1.144496E+1
1.152211E+1
1.152211E+1
1.152211E+1
1.144496E+1
1.121349E+1
1.090488E+1
1.075057E+1
1.067341E+1
1.075057E+1
1.075057E+1
1.067341E+1
1.082772E+1
1.121349E+1
1.144496E+1
1.136780E+1
1.098203E+1
1.044195E+1
1.021049E+1
1.036480E+1
1.067341E+1
1.075057E+1
1.067341E+1
1.059626E+1
1.067341E+1
1.082772E+1
1.098203E+1
1.121349E+1
1.144496E+1
1.175357E+1
1.183073E+1
1.167642E+1
1.129065E+1
1.067341E+1
1.013334E+1
9.670412E+0
9.438950E+0
9.516104E+0
9.824720E+0
1.044195E+1
1.105919E+1
1.144496E+1
1.159926E+1
1.144496E+1
1.105919E+1
1.036480E+1
9.747566E+0
9.207487E+0
8.976026E+0
9.053180E+0
9.361795E+0
9.901875E+0
1.036480E+1
1.067341E+1
1.075057E+1
1.044195E+1
9.979029E+0
9.284641E+0
8.667409E+0
8.050177E+0
7.741561E+0
7.818715E+0
8.204485E+0
8.744563E+0
9.284641E+0
9.593258E+0
9.670412E+0
9.361795E+0
8.898871E+0
8.281639E+0
7.741561E+0
7.278637E+0
7.047174E+0
7.201482E+0
7.587253E+0
8.050177E+0
8.358793E+0
8.435947E+0
8.358793E+0
8.204485E+0
7.895869E+0
7.432944E+0
6.815712E+0
6.429942E+0
6.275634E+0
6.352788E+0
6.584250E+0
6.815712E+0
7.124328E+0
7.278637E+0
7.278637E+0
7.047174E+0
6.584250E+0
5.967017E+0
5.581247E+0
5.426939E+0
5.349785E+0
5.426939E+0
5.658401E+0
5.812709E+0
5.889863E+0
5.812709E+0
5.735555E+0
5.581247E+0
5.272631E+0
4.964015E+0
4.655398E+0
4.501090E+0
4.501090E+0
4.578244E+0
4.732553E+0
4.886861E+0
4.964015E+0
4.964015E+0
4.964015E+0
4.809707E+0
4.501090E+0
4.269629E+0
4.192474E+0
4.192474E+0
4.115320E+0
4.115320E+0
4.269629E+0
4.346782E+0
4.192474E+0
3.961012E+0
3.806704E+0
3.806704E+0
3.729550E+0
3.729550E+0
3.498088E+0
3.266625E+0
3.035163E+0
2.958009E+0
3.189472E+0
3.420934E+0
3.652396E+0
3.652396E+0
3.498088E+0
3.266625E+0
3.035163E+0
2.958009E+0
2.880855E+0
2.726547E+0
2.572239E+0
2.572239E+0
2.803701E+0
3.035163E+0
3.112318E+0
3.035163E+0
2.880855E+0
2.572239E+0
2.109315E+0
1.800699E+0
1.800699E+0
2.032161E+0
2.186469E+0
2.186469E+0
2.186469E+0
2.186469E+0
2.109315E+0
1.955007E+0
1.723544E+0
1.492082E+0
1.260620E+0
1.106312E+0
8.748498E-1
7.205415E-1
7.976961E-1
9.520044E-1
1.106312E+0
1.106312E+0
8.748498E-1
7.976961E-1
6.433878E-1
4.890795E-1
2.576175E-1
1.033092E-1
2.615547E-2
-5.099869E-2
-5.099869E-2
2.615547E-2
1.033092E-1
1.033092E-1
2.615547E-2
-1.281529E-1
-2.053065E-1
-2.053065E-1
-2.053065E-1
-3.596149E-1
-6.682310E-1
-8.996935E-1
-8.996935E-1
-8.225393E-1
-6.682310E-1
-6.682310E-1
-8.225393E-1
-9.768472E-1
-1.131156E+0
-1.285464E+0
-1.516926E+0
-1.748388E+0
-1.825542E+0
-1.825542E+0
-1.825542E+0
-1.979850E+0
-2.057004E+0
-1.979850E+0
-1.902696E+0
-1.825542E+0
-1.902696E+0
-2.134159E+0
-2.442774E+0
-2.597083E+0
-2.597083E+0
-2.519929E+0
-2.519929E+0
-2.519929E+0
-2.442774E+0
-2.365620E+0
-2.288467E+0
-2.288467E+0
-2.365620E+0
-2.519929E+0
-2.674236E+0
-2.751391E+0
-2.751391E+0
-2.905699E+0
-3.060007E+0
-3.137161E+0
-3.060007E+0
-3.060007E+0
-3.060007E+0
-3.060007E+0
-3.060007E+0
-2.982853E+0
-3.060007E+0
-3.214315E+0
-3.291469E+0
-3.368623E+0
-3.368623E+0
-3.368623E+0
-3.368623E+0
-3.368623E+0
-3.291469E+0
-3.291469E+0
-3.291469E+0
-3.368623E+0
-3.368623E+0
-3.291469E+0
-3.291469E+0
-3.445777E+0
-3.522931E+0
-3.445777E+0
-3.368623E+0
-3.214315E+0
-3.214315E+0
-3.291469E+0
-3.368623E+0
-3.445777E+0
-3.522931E+0
-3.522931E+0
-3.522931E+0
-3.522931E+0
-3.522931E+0
-3.677240E+0
-3.754393E+0
-3.908701E+0
-3.985855E+0
-4.063010E+0
-4.140164E+0
-4.217317E+0
-4.217317E+0
-4.294471E+0
-4.294471E+0
-4.371625E+0
-4.371625E+0
-4.448781E+0
-4.680242E+0
-4.834550E+0
-4.988858E+0
-5.066012E+0
-5.143166E+0
-5.220321E+0
-5.220321E+0
-5.143166E+0
-5.143166E+0
-5.143166E+0
-5.143166E+0
-5.143166E+0
-5.143166E+0
-5.297474E+0
-5.528936E+0
-5.914707E+0
-6.146169E+0
-6.223323E+0
-6.300477E+0
-6.223323E+0
-6.146169E+0
-6.069015E+0
-6.069015E+0
-6.146169E+0
-6.223323E+0
-6.300477E+0
-6.377631E+0
-6.531939E+0
-6.531939E+0
-6.531939E+0
-6.454786E+0
-6.377631E+0
-6.377631E+0
-6.377631E+0
-6.300477E+0
-6.069015E+0
-5.991860E+0
-6.146169E+0
-6.300477E+0
-6.300477E+0
-6.223323E+0
-6.223323E+0
-6.146169E+0
-5.991860E+0
-5.914707E+0
-5.837553E+0
-5.760398E+0
-5.606090E+0
-5.451783E+0
-5.451783E+0
-5.606090E+0
-5.760398E+0
-5.760398E+0
-5.760398E+0
-5.837553E+0
-5.837553E+0
-5.683245E+0
-5.451783E+0
-5.374629E+0
-5.374629E+0
-5.451783E+0
-5.528936E+0
-5.606090E+0
-5.760398E+0
-5.914707E+0
-6.069015E+0
-6.146169E+0
-6.069015E+0
-5.991860E+0
-5.914707E+0
-5.914707E+0
-5.991860E+0
-6.146169E+0
-6.300477E+0
-6.531939E+0
-6.686247E+0
-6.763401E+0
-6.763401E+0
-6.840556E+0
-6.917710E+0
-6.840556E+0
-6.763401E+0
-6.686247E+0
-6.686247E+0
-6.994864E+0
-7.226327E+0
-7.457788E+0
-7.689251E+0
-7.920712E+0
-7.997865E+0
-7.766405E+0
-7.534941E+0
-7.457788E+0
-7.457788E+0
-7.380634E+0
-7.303480E+0
-7.457788E+0
-7.843558E+0
-8.152174E+0
-8.306482E+0
-8.460791E+0
-8.615099E+0
-8.769405E+0
-8.615099E+0
-8.306482E+0
-8.229328E+0
-8.306482E+0
-8.460791E+0
-8.615099E+0
-8.846561E+0
-9.155176E+0
-9.232330E+0
-9.155176E+0
-9.000870E+0
-9.000870E+0
-8.923716E+0
-8.692253E+0
-8.615099E+0
-8.769405E+0
-8.923716E+0
-9.155176E+0
-9.463793E+0
-9.849564E+0
-1.000387E+1
-9.772409E+0
-9.463793E+0
-9.386641E+0
-9.386641E+0
-9.232330E+0
-9.155176E+0
-9.386641E+0
-9.772409E+0
-1.008103E+1
-1.008103E+1
-1.008103E+1
-1.015818E+1
-1.023533E+1
-1.008103E+1
-9.772409E+0
-9.540947E+0
-9.463793E+0
-9.309486E+0
-9.232330E+0
-9.232330E+0
-9.540947E+0
-9.926718E+0
-1.015818E+1
-1.008103E+1
-9.926718E+0
-9.695257E+0
-9.463793E+0
-9.155176E+0
-8.846561E+0
-8.692253E+0
-8.615099E+0
-8.769405E+0
-8.923716E+0
-9.232330E+0
-9.540947E+0
-9.772409E+0
-9.926718E+0
-9.849564E+0
-9.618101E+0
-9.386641E+0
-9.232330E+0
-9.232330E+0
-9.232330E+0
-9.386641E+0
-9.618101E+0
-9.926718E+0
-1.023533E+1
-1.046680E+1
-1.062111E+1
-1.077541E+1
-1.077541E+1
-1.069826E+1
-1.069826E+1
-1.062111E+1
-1.062111E+1
-1.069826E+1
-1.085257E+1
-1.116118E+1
-1.146980E+1
-1.170126E+1
-1.193272E+1
-1.200988E+1
-1.193272E+1
-1.185557E+1
-1.185557E+1
-1.193272E+1
-1.200988E+1
-1.193272E+1
-1.200988E+1
-1.231849E+1
-1.270426E+1
-1.301288E+1
-1.316719E+1
-1.316719E+1
-1.324434E+1
-1.324434E+1
-1.316719E+1
-1.309003E+1
-1.301288E+1
-1.293573E+1
-1.301288E+1
-1.324434E+1
-1.355296E+1
-1.386157E+1
-1.409304E+1
-1.417019E+1
-1.424734E+1
-1.417019E+1
-1.417019E+1
-1.409304E+1
-1.401588E+1
-1.401588E+1
-1.409304E+1
-1.417019E+1
-1.432450E+1
-1.455596E+1
-1.478742E+1
-1.486458E+1
-1.494173E+1
-1.494173E+1
-1.478742E+1
-1.463312E+1
-1.455596E+1
-1.463312E+1
-1.463312E+1
-1.471027E+1
-1.486458E+1
-1.501889E+1
-1.517320E+1
-1.532750E+1
-1.532750E+1
-1.540466E+1
-1.540466E+1
-1.525035E+1
-1.509604E+1
-1.509604E+1
-1.517320E+1
-1.525035E+1
-1.525035E+1
-1.525035E+1
-1.540466E+1
-1.571327E+1
-1.594474E+1
-1.602189E+1
-1.602189E+1
-1.594474E+1
-1.594474E+1
-1.594474E+1
-1.594474E+1
-1.594474E+1
-1.594474E+1
-1.609904E+1
-1.625335E+1
-1.633050E+1
-1.640766E+1
-1.633050E+1
-1.633050E+1
-1.640766E+1
-1.648481E+1
-1.640766E+1
-1.633050E+1
-1.640766E+1
-1.648481E+1
-1.656197E+1
-1.663912E+1
-1.671628E+1
-1.687058E+1
-1.687058E+1
-1.671628E+1
-1.656197E+1
-1.648481E+1
-1.648481E+1
-1.656197E+1
-1.656197E+1
-1.656197E+1
-1.656197E+1
-1.663912E+1
-1.687058E+1
-1.702489E+1
-1.702489E+1
-1.679343E+1
-1.656197E+1
-1.640766E+1
-1.633050E+1
-1.633050E+1
-1.633050E+1
-1.640766E+1
-1.648481E+1
-1.648481E+1
-1.640766E+1
-1.648481E+1
-1.648481E+1
-1.648481E+1
-1.640766E+1
-1.625335E+1
-1.625335E+1
-1.625335E+1
-1.625335E+1
-1.617620E+1
-1.609904E+1
-1.602189E+1
-1.594474E+1
-1.594474E+1
-1.594474E+1
-1.586758E+1
-1.586758E+1
-1.586758E+1
-1.586758E+1
-1.579042E+1
-1.579042E+1
-1.571327E+1
-1.563612E+1
-1.563612E+1
-1.563612E+1
-1.571327E+1
-1.571327E+1
-1.579042E+1
-1.579042E+1
-1.579042E+1
-1.563612E+1
-1.548181E+1
-1.548181E+1
-1.548181E+1
-1.548181E+1
-1.548181E+1
-1.548181E+1
-1.555896E+1
-1.563612E+1
-1.571327E+1
-1.571327E+1
-1.563612E+1
-1.548181E+1
-1.548181E+1
-1.555896E+1
-1.563612E+1
-1.571327E+1
-1.563612E+1
-1.555896E+1
-1.555896E+1
-1.571327E+1
-1.579042E+1
-1.579042E+1
-1.571327E+1
-1.571327E+1
-1.579042E+1
-1.586758E+1
-1.586758E+1
-1.579042E+1
-1.579042E+1
-1.594474E+1
-1.609904E+1
-1.625335E+1
-1.633050E+1
-1.633050E+1
-1.633050E+1
-1.633050E+1
-1.633050E+1
-1.625335E+1
-1.617620E+1
-1.625335E+1
-1.633050E+1
-1.640766E+1
-1.656197E+1
-1.671628E+1
-1.679343E+1
-1.687058E+1
-1.679343E+1
-1.687058E+1
-1.694774E+1
-1.694774E+1
-1.687058E+1
-1.687058E+1
-1.702489E+1
-1.702489E+1
-1.702489E+1
-1.702489E+1
-1.710205E+1
-1.717920E+1
-1.717920E+1
-1.717920E+1
-1.710205E+1
-1.702489E+1
-1.710205E+1
-1.717920E+1
-1.717920E+1
-1.717920E+1
-1.717920E+1
-1.725635E+1
-1.725635E+1
-1.717920E+1
-1.710205E+1
-1.717920E+1
-1.725635E+1
-1.733351E+1
-1.733351E+1
-1.741066E+1
-1.748781E+1
-1.748781E+1
-1.748781E+1
-1.748781E+1
-1.756497E+1
-1.771928E+1
-1.779643E+1
-1.771928E+1
-1.748781E+1
-1.748781E+1
-1.764212E+1
-1.771928E+1
-1.764212E+1
-1.756497E+1
-1.756497E+1
-1.764212E+1
-1.756497E+1
-1.756497E+1
-1.764212E+1
-1.764212E+1
-1.764212E+1
-1.756497E+1
-1.756497E+1
-1.741066E+1
-1.702489E+1
-1.694774E+1
-1.748781E+1
-1.810505E+1
-1.833651E+1
-1.841366E+1
-1.879944E+1
-1.864513E+1
-1.748781E+1
-1.625335E+1
-1.633050E+1
-1.748781E+1
-1.802789E+1
-1.779643E+1
-1.787359E+1
-1.895374E+1
-1.972528E+1
-1.926236E+1
-1.810505E+1
-1.756497E+1
-1.771928E+1
-1.771928E+1
-1.741066E+1
-1.733351E+1
-1.810505E+1
-1.903090E+1
-1.941667E+1
-1.910805E+1
-1.895374E+1
-1.918521E+1
-1.933951E+1
-1.910805E+1
-1.849082E+1
-1.810505E+1
-1.795074E+1
-1.802789E+1
-1.795074E+1
-1.795074E+1
-1.810505E+1
-1.864513E+1
-1.910805E+1
-1.933951E+1
-1.949382E+1
-1.957097E+1
-1.949382E+1
-1.918521E+1
-1.864513E+1
-1.810505E+1
-1.756497E+1
-1.748781E+1
-1.818220E+1
-1.957097E+1
-2.072829E+1
-2.111406E+1
-2.088260E+1
-2.080544E+1
-2.142267E+1
-2.188560E+1
-2.080544E+1
-1.872228E+1
-1.756497E+1
-1.833651E+1
-1.918521E+1
-1.887659E+1
-1.864513E+1
-2.003390E+1
-2.211706E+1
-2.265714E+1
-2.126836E+1
-1.987959E+1
-1.964813E+1
-1.964813E+1
-1.872228E+1
-1.748781E+1
-1.779643E+1
-1.980244E+1
-2.157698E+1
-2.188560E+1
-2.142267E+1
-2.165414E+1
-2.196275E+1
-2.103690E+1
-1.910805E+1
-1.787359E+1
-1.802789E+1
-1.856797E+1
-1.864513E+1
-1.895374E+1
-2.011105E+1
-2.134552E+1
-2.180844E+1
-2.157698E+1
-2.103690E+1
-2.057398E+1
-2.003390E+1
-1.933951E+1
-1.879944E+1
-1.864513E+1
-1.918521E+1
-2.003390E+1
-2.080544E+1
-2.142267E+1
-2.188560E+1
-2.211706E+1
-2.173129E+1
-2.088260E+1
-1.987959E+1
-1.926236E+1
-1.895374E+1
-1.910805E+1
-1.964813E+1
-2.034251E+1
-2.095975E+1
-2.142267E+1
-2.173129E+1
-2.180844E+1
-2.165414E+1
-2.119121E+1
-2.072829E+1
-2.034251E+1
-2.018821E+1
-2.026536E+1
-2.049682E+1
-2.080544E+1
-2.119121E+1
-2.157698E+1
-2.196275E+1
-2.211706E+1
-2.196275E+1
-2.173129E+1
-2.134552E+1
-2.095975E+1
-2.065113E+1
-2.065113E+1
-2.080544E+1
-2.134552E+1
-2.188560E+1
-2.227137E+1
-2.234852E+1
-2.219421E+1
-2.203990E+1
-2.165414E+1
-2.119121E+1
-2.072829E+1
-2.041967E+1
-2.026536E+1
-2.026536E+1
-2.049682E+1
-2.080544E+1
-2.111406E+1
-2.134552E+1
-2.142267E+1
-2.134552E+1
-2.111406E+1
-2.080544E+1
-2.041967E+1
-2.018821E+1
-2.018821E+1
-2.026536E+1
-2.049682E+1
-2.072829E+1
-2.088260E+1
-2.103690E+1
-2.111406E+1
-2.095975E+1
-2.080544E+1
-2.065113E+1
-2.049682E+1
-2.034251E+1
-2.034251E+1
-2.034251E+1
-2.057398E+1
-2.080544E+1
-2.111406E+1
-2.142267E+1
-2.157698E+1
-2.149983E+1
-2.142267E+1
-2.119121E+1
-2.095975E+1
-2.072829E+1
-2.072829E+1
-2.095975E+1
-2.126836E+1
-2.157698E+1
-2.180844E+1
-2.203990E+1
-2.234852E+1
-2.250283E+1
-2.257998E+1
-2.257998E+1
-2.250283E+1
-2.234852E+1
-2.219421E+1
-2.219421E+1
-2.211706E+1
-2.211706E+1
-2.219421E+1
-2.219421E+1
-2.227137E+1
-2.250283E+1
-2.281145E+1
-2.296575E+1
-2.288860E+1
-2.257998E+1
-2.219421E+1
-2.196275E+1
-2.180844E+1
-2.165414E+1
-2.157698E+1
-2.173129E+1
-2.203990E+1
-2.219421E+1
-2.219421E+1
-2.219421E+1
-2.211706E+1
-2.196275E+1
-2.165414E+1
-2.149983E+1
-2.134552E+1
-2.126836E+1
-2.126836E+1
-2.134552E+1
-2.149983E+1
-2.165414E+1
-2.188560E+1
-2.196275E+1
-2.203990E+1
-2.203990E+1
-2.203990E+1
-2.180844E+1
-2.149983E+1
-2.111406E+1
-2.095975E+1
-2.111406E+1
-2.149983E+1
-2.188560E+1
-2.219421E+1
-2.242568E+1
-2.257998E+1
-2.273429E+1
-2.273429E+1
-2.265714E+1
-2.242568E+1
-2.219421E+1
-2.203990E+1
-2.211706E+1
-2.234852E+1
-2.265714E+1
-2.288860E+1
-2.312006E+1
-2.319722E+1
-2.319722E+1
-2.319722E+1
-2.327437E+1
-2.327437E+1
-2.335152E+1
-2.335152E+1
-2.335152E+1
-2.350583E+1
-2.366014E+1
-2.381445E+1
-2.389160E+1
-2.404591E+1
-2.420022E+1
-2.420022E+1
-2.420022E+1
-2.396876E+1
-2.389160E+1
-2.381445E+1
-2.389160E+1
-2.389160E+1
-2.389160E+1
-2.389160E+1
-2.381445E+1
-2.373729E+1
-2.358299E+1
-2.358299E+1
-2.358299E+1
-2.366014E+1
-2.366014E+1
-2.366014E+1
-2.358299E+1
-2.350583E+1
-2.342868E+1
-2.342868E+1
-2.335152E+1
-2.335152E+1
-2.342868E+1
-2.342868E+1
-2.327437E+1
-2.312006E+1
-2.304291E+1
-2.296575E+1
-2.296575E+1
-2.296575E+1
-2.296575E+1
-2.281145E+1
-2.265714E+1
-2.265714E+1
-2.257998E+1
-2.265714E+1
-2.265714E+1
-2.265714E+1
-2.250283E+1
-2.250283E+1
-2.242568E+1
-2.242568E+1
-2.234852E+1
-2.242568E+1
-2.257998E+1
-2.273429E+1
-2.281145E+1
-2.281145E+1
-2.288860E+1
-2.312006E+1
-2.335152E+1
-2.342868E+1
-2.342868E+1
-2.358299E+1
-2.381445E+1
-2.396876E+1
-2.396876E+1
-2.396876E+1
-2.396876E+1
-2.389160E+1
-2.396876E+1
-2.420022E+1
-2.458599E+1
-2.481745E+1
-2.504891E+1
-2.520322E+1
-2.535753E+1
-2.535753E+1
-2.535753E+1
-2.528037E+1
-2.512607E+1
-2.512607E+1
-2.520322E+1
-2.535753E+1
-2.558899E+1
-2.582045E+1
-2.597476E+1
-2.605191E+1
-2.605191E+1
-2.597476E+1
-2.597476E+1
-2.589761E+1
-2.574330E+1
-2.558899E+1
-2.558899E+1
-2.558899E+1
-2.551184E+1
-2.558899E+1
-2.566615E+1
-2.574330E+1
-2.574330E+1
-2.566615E+1
-2.566615E+1
-2.574330E+1
-2.574330E+1
-2.566615E+1
-2.551184E+1
-2.551184E+1
-2.558899E+1
-2.566615E+1
-2.574330E+1
-2.574330E+1
-2.574330E+1
-2.558899E+1
-2.543468E+1
-2.543468E+1
-2.543468E+1
-2.551184E+1
-2.551184E+1
-2.566615E+1
-2.574330E+1
-2.566615E+1
-2.551184E+1
-2.520322E+1
-2.512607E+1
-2.512607E+1
-2.512607E+1
-2.504891E+1
-2.497176E+1
-2.489461E+1
-2.481745E+1
-2.474030E+1
-2.474030E+1
-2.481745E+1
-2.489461E+1
-2.489461E+1
-2.481745E+1
-2.474030E+1
-2.458599E+1
-2.435453E+1
-2.427737E+1
-2.427737E+1
-2.450883E+1
-2.474030E+1
-2.512607E+1
-2.535753E+1
-2.535753E+1
-2.528037E+1
-2.512607E+1
-2.481745E+1
-2.443168E+1
-2.412306E+1
-2.412306E+1
-2.443168E+1
-2.466314E+1
-2.489461E+1
-2.520322E+1
-2.551184E+1
-2.566615E+1
-2.551184E+1
-2.520322E+1
-2.489461E+1
-2.458599E+1
-2.435453E+1
-2.420022E+1
-2.427737E+1
-2.458599E+1
-2.497176E+1
-2.528037E+1
-2.543468E+1
-2.535753E+1
-2.528037E+1
-2.520322E+1
-2.504891E+1
-2.481745E+1
-2.458599E+1
-2.435453E+1
-2.435453E+1
-2.450883E+1
-2.458599E+1
-2.466314E+1
-2.466314E+1
-2.481745E+1
-2.489461E+1
-2.481745E+1
-2.474030E+1
-2.474030E+1
-2.481745E+1
-2.481745E+1
-2.474030E+1
-2.481745E+1
-2.504891E+1
-2.535753E+1
-2.543468E+1
-2.528037E+1
-2.504891E+1
-2.497176E+1
-2.481745E+1
-2.458599E+1
-2.443168E+1
-2.458599E+1
-2.497176E+1
-2.528037E+1
-2.543468E+1
-2.551184E+1
-2.543468E+1
-2.528037E+1
-2.504891E+1
-2.489461E+1
-2.474030E+1
-2.474030E+1
-2.489461E+1
-2.497176E+1
-2.520322E+1
-2.543468E+1
-2.566615E+1
-2.574330E+1
-2.551184E+1
-2.497176E+1
-2.435453E+1
-2.373729E+1
-2.304291E+1
-2.242568E+1
-2.211706E+1
-2.211706E+1
-2.250283E+1
-2.296575E+1
-2.335152E+1
-2.358299E+1
-2.358299E+1
-2.342868E+1
-2.319722E+1
-2.273429E+1
-2.227137E+1
-2.180844E+1
-2.142267E+1
-2.111406E+1
-2.119121E+1
-2.157698E+1
-2.196275E+1
-2.227137E+1
-2.242568E+1
-2.250283E+1
-2.242568E+1
-2.203990E+1
-2.157698E+1
-2.119121E+1
-2.088260E+1
-2.080544E+1
-2.095975E+1
-2.119121E+1
-2.157698E+1
-2.180844E+1
-2.196275E+1
-2.188560E+1
-2.165414E+1
-2.142267E+1
-2.119121E+1
-2.103690E+1
-2.095975E+1
-2.103690E+1
-2.111406E+1
-2.126836E+1
-2.134552E+1
-2.142267E+1
-2.165414E+1
-2.180844E+1
-2.180844E+1
-2.165414E+1
-2.134552E+1
-2.111406E+1
-2.095975E+1
-2.088260E+1
-2.095975E+1
-2.103690E+1
-2.126836E+1
-2.157698E+1
-2.180844E+1
-2.188560E+1
-2.188560E+1
-2.188560E+1
-2.173129E+1
-2.165414E+1
-2.149983E+1
-2.134552E+1
-2.126836E+1
-2.134552E+1
-2.157698E+1
-2.188560E+1
-2.211706E+1
-2.219421E+1
-2.234852E+1
-2.250283E+1
-2.265714E+1
-2.265714E+1
-2.257998E+1
-2.242568E+1
-2.227137E+1
-2.203990E+1
-2.180844E+1
-2.188560E+1
-2.211706E+1
-2.242568E+1
-2.257998E+1
-2.265714E+1
-2.273429E+1
-2.281145E+1
-2.281145E+1
-2.273429E+1
-2.250283E+1
-2.227137E+1
-2.211706E+1
-2.219421E+1
-2.234852E+1
-2.257998E+1
-2.273429E+1
-2.281145E+1
-2.296575E+1
-2.296575E+1
-2.296575E+1
-2.288860E+1
-2.281145E+1
-2.273429E+1
-2.273429E+1
-2.281145E+1
-2.288860E+1
-2.288860E+1
-2.304291E+1
-2.312006E+1
-2.312006E+1
-2.312006E+1
-2.319722E+1
-2.327437E+1
-2.335152E+1
-2.327437E+1
-2.319722E+1
-2.319722E+1
-2.319722E+1
-2.312006E+1
-2.304291E+1
-2.304291E+1
-2.319722E+1
-2.327437E+1
-2.335152E+1
-2.335152E+1
-2.342868E+1
-2.342868E+1
-2.350583E+1
-2.342868E+1
-2.335152E+1
-2.319722E+1
-2.312006E+1
-2.312006E+1
-2.319722E+1
-2.327437E+1
-2.335152E+1
-2.335152E+1
-2.319722E+1
-2.312006E+1
-2.304291E+1
-2.296575E+1
-2.288860E+1
-2.273429E+1
-2.257998E+1
-2.257998E+1
-2.273429E+1
-2.281145E+1
-2.296575E+1
-2.296575E+1
-2.288860E+1
-2.273429E+1
-2.250283E+1
-2.234852E+1
-2.227137E+1
-2.211706E+1
-2.203990E+1
-2.203990E+1
-2.196275E+1
-2.188560E+1
-2.180844E+1
-2.188560E+1
-2.203990E+1
-2.203990E+1
-2.188560E+1
-2.165414E+1
-2.149983E+1
-2.134552E+1
-2.119121E+1
-2.103690E+1
-2.080544E+1
-2.072829E+1
-2.072829E+1
-2.080544E+1
-2.095975E+1
-2.095975E+1
-2.080544E+1
-2.065113E+1
-2.041967E+1
-2.034251E+1
-2.026536E+1
-2.018821E+1
-2.018821E+1
-2.018821E+1
-2.034251E+1
-2.049682E+1
-2.049682E+1
-2.034251E+1
-2.026536E+1
-2.018821E+1
-2.011105E+1
-2.003390E+1
-2.003390E+1
-1.995675E+1
-1.987959E+1
-1.987959E+1
-1.995675E+1
-1.995675E+1
-1.995675E+1
-1.980244E+1
-1.957097E+1
-1.941667E+1
-1.926236E+1
-1.918521E+1
-1.918521E+1
-1.910805E+1
-1.903090E+1
-1.887659E+1
-1.856797E+1
-1.818220E+1
-1.771928E+1
-1.725635E+1
-1.679343E+1
-1.633050E+1
-1.609904E+1
-1.609904E+1
-1.648481E+1
-1.710205E+1
-1.787359E+1
-1.864513E+1
-1.910805E+1
-1.926236E+1
-1.903090E+1
-1.856797E+1
-1.802789E+1
-1.741066E+1
-1.694774E+1
-1.671628E+1
-1.694774E+1
-1.748781E+1
-1.833651E+1
-1.910805E+1
-1.964813E+1
-1.972528E+1
-1.957097E+1
-1.926236E+1
-1.887659E+1
-1.849082E+1
-1.825935E+1
-1.833651E+1
-1.872228E+1
-1.926236E+1
-1.980244E+1
-2.026536E+1
-2.072829E+1
-2.111406E+1
-2.111406E+1
-2.080544E+1
-2.034251E+1
-1.995675E+1
-1.980244E+1
-1.957097E+1
-1.949382E+1
-1.957097E+1
-1.995675E+1
-2.049682E+1
-2.072829E+1
-2.065113E+1
-2.057398E+1
-2.049682E+1
-2.026536E+1
-1.980244E+1
-1.933951E+1
-1.910805E+1
-1.903090E+1
-1.895374E+1
-1.903090E+1
-1.918521E+1
-1.933951E+1
-1.941667E+1
-1.941667E+1
-1.933951E+1
-1.903090E+1
-1.856797E+1
-1.810505E+1
-1.779643E+1
-1.764212E+1
-1.764212E+1
-1.771928E+1
-1.787359E+1
-1.787359E+1
-1.787359E+1
-1.787359E+1
-1.779643E+1
-1.748781E+1
-1.702489E+1
-1.663912E+1
-1.640766E+1
-1.633050E+1
-1.633050E+1
-1.648481E+1
-1.663912E+1
-1.679343E+1
-1.687058E+1
-1.687058E+1
-1.679343E+1
-1.671628E+1
-1.656197E+1
-1.648481E+1
-1.648481E+1
-1.640766E+1
-1.633050E+1
-1.640766E+1
-1.663912E+1
-1.687058E+1
-1.710205E+1
-1.733351E+1
-1.741066E+1
-1.748781E+1
-1.764212E+1
-1.787359E+1
-1.802789E+1
-1.795074E+1
-1.787359E+1
-1.795074E+1
-1.825935E+1
-1.856797E+1
-1.872228E+1
-1.887659E+1
-1.910805E+1
-1.926236E+1
-1.926236E+1
-1.903090E+1
-1.887659E+1
-1.887659E+1
-1.910805E+1
-1.941667E+1
-1.964813E+1
-1.972528E+1
-1.972528E+1
-1.964813E+1
-1.949382E+1
-1.941667E+1
-1.949382E+1
-1.957097E+1
-1.964813E+1
-1.964813E+1
-1.972528E+1
-1.987959E+1
-2.003390E+1
-2.003390E+1
-1.995675E+1
-1.987959E+1
-1.980244E+1
-1.972528E+1
-1.957097E+1
-1.964813E+1
-1.972528E+1
-1.995675E+1
-2.026536E+1
-2.034251E+1
-2.026536E+1
-1.995675E+1
-1.980244E+1
-1.964813E+1
-1.964813E+1
-1.972528E+1
-1.972528E+1
-1.980244E+1
-1.995675E+1
-2.011105E+1
-2.026536E+1
-2.034251E+1
-2.034251E+1
-2.041967E+1
-2.049682E+1
-2.041967E+1
-2.041967E+1
-2.034251E+1
-2.034251E+1
-2.049682E+1
-2.080544E+1
-2.095975E+1
-2.103690E+1
-2.103690E+1
-2.103690E+1
-2.134552E+1
-2.188560E+1
-2.242568E+1
-2.227137E+1
-2.165414E+1
-2.111406E+1
-2.134552E+1
-2.203990E+1
-2.257998E+1
-2.288860E+1
-2.312006E+1
-2.342868E+1
-2.350583E+1
-2.335152E+1
-2.304291E+1
-2.281145E+1
-2.281145E+1
-2.296575E+1
-2.342868E+1
-2.381445E+1
-2.396876E+1
-2.404591E+1
-2.412306E+1
-2.420022E+1
-2.420022E+1
-2.412306E+1
-2.420022E+1
-2.435453E+1
-2.450883E+1
-2.450883E+1
-2.443168E+1
-2.420022E+1
-2.404591E+1
-2.396876E+1
-2.396876E+1
-2.420022E+1
-2.450883E+1
-2.466314E+1
-2.474030E+1
-2.474030E+1
-2.474030E+1
-2.450883E+1
-2.435453E+1
-2.427737E+1
-2.450883E+1
-2.466314E+1
-2.450883E+1
-2.435453E+1
-2.443168E+1
-2.450883E+1
-2.450883E+1
-2.435453E+1
-2.412306E+1
-2.396876E+1
-2.381445E+1
-2.373729E+1
-2.373729E+1
-2.373729E+1
-2.381445E+1
-2.396876E+1
-2.404591E+1
-2.412306E+1
-2.404591E+1
-2.396876E+1
-2.373729E+1
-2.358299E+1
-2.342868E+1
-2.335152E+1
-2.335152E+1
-2.342868E+1
-2.358299E+1
-2.381445E+1
-2.404591E+1
-2.389160E+1
-2.366014E+1
-2.350583E+1
-2.342868E+1
-2.319722E+1
-2.304291E+1
-2.319722E+1
-2.389160E+1
-2.435453E+1
-2.420022E+1
-2.366014E+1
-2.335152E+1
-2.358299E+1
-2.381445E+1
-2.381445E+1
-2.381445E+1
-2.396876E+1
-2.404591E+1
-2.404591E+1
-2.396876E+1
-2.389160E+1
-2.404591E+1
-2.412306E+1
-2.420022E+1
-2.443168E+1
-2.458599E+1
-2.458599E+1
-2.443168E+1
-2.420022E+1
-2.404591E+1
-2.420022E+1
-2.443168E+1
-2.474030E+1
-2.489461E+1
-2.504891E+1
-2.504891E+1
-2.504891E+1
-2.512607E+1
-2.504891E+1
-2.497176E+1
-2.481745E+1
-2.474030E+1
-2.481745E+1
-2.489461E+1
-2.497176E+1
-2.504891E+1
-2.512607E+1
-2.528037E+1
-2.528037E+1
-2.520322E+1
-2.512607E+1
-2.497176E+1
-2.489461E+1
-2.489461E+1
-2.489461E+1
-2.489461E+1
-2.489461E+1
-2.497176E+1
-2.512607E+1
-2.528037E+1
-2.543468E+1
-2.551184E+1
-2.543468E+1
-2.535753E+1
-2.512607E+1
-2.497176E+1
-2.497176E+1
-2.504891E+1
-2.512607E+1
-2.520322E+1
-2.543468E+1
-2.574330E+1
-2.597476E+1
-2.597476E+1
-2.582045E+1
-2.582045E+1
-2.574330E+1
-2.558899E+1
-2.558899E+1
-2.574330E+1
-2.605191E+1
-2.620622E+1
-2.620622E+1
-2.643769E+1
-2.690061E+1
-2.720923E+1
-2.713207E+1
-2.697776E+1
-2.690061E+1
-2.690061E+1
-2.690061E+1
-2.682346E+1
-2.674630E+1
-2.690061E+1
-2.728638E+1
-2.774930E+1
-2.813508E+1
-2.821223E+1
-2.813508E+1
-2.805792E+1
-2.798077E+1
-2.798077E+1
-2.782646E+1
-2.782646E+1
-2.798077E+1
-2.821223E+1
-2.852084E+1
-2.867515E+1
-2.890662E+1
-2.913808E+1
-2.929239E+1
-2.921523E+1
-2.898377E+1
-2.867515E+1
-2.852084E+1
-2.852084E+1
-2.867515E+1
-2.898377E+1
-2.913808E+1
-2.929239E+1
-2.936954E+1
-2.952385E+1
-2.952385E+1
-2.944669E+1
-2.929239E+1
-2.921523E+1
-2.913808E+1
-2.906093E+1
-2.898377E+1
-2.906093E+1
-2.913808E+1
-2.929239E+1
-2.944669E+1
-2.960100E+1
-2.975531E+1
-2.967816E+1
-2.944669E+1
-2.936954E+1
-2.936954E+1
-2.936954E+1
-2.936954E+1
-2.929239E+1
-2.929239E+1
-2.936954E+1
-2.944669E+1
-2.952385E+1
-2.960100E+1
-2.960100E+1
-2.952385E+1
-2.944669E+1
-2.936954E+1
-2.936954E+1
-2.921523E+1
-2.906093E+1
-2.898377E+1
-2.906093E+1
-2.929239E+1
-2.952385E+1
-2.936954E+1
-2.913808E+1
-2.882946E+1
-2.875230E+1
-2.867515E+1
-2.859800E+1
-2.852084E+1
-2.852084E+1
-2.852084E+1
-2.852084E+1
-2.836654E+1
-2.844369E+1
-2.852084E+1
-2.852084E+1
-2.836654E+1
-2.828938E+1
-2.821223E+1
-2.813508E+1
-2.805792E+1
-2.805792E+1
-2.798077E+1
-2.798077E+1
-2.790361E+1
-2.790361E+1
-2.790361E+1
-2.798077E+1
-2.805792E+1
-2.805792E+1
-2.798077E+1
-2.782646E+1
-2.774930E+1
-2.774930E+1
-2.767215E+1
-2.774930E+1
-2.774930E+1
-2.782646E+1
-2.790361E+1
-2.790361E+1
-2.790361E+1
-2.774930E+1
-2.767215E+1
-2.767215E+1
-2.767215E+1
-2.759500E+1
-2.751784E+1
-2.751784E+1
-2.744069E+1
-2.736353E+1
-2.728638E+1
-2.728638E+1
-2.728638E+1
-2.720923E+1
-2.705492E+1
-2.690061E+1
-2.682346E+1
-2.674630E+1
-2.659200E+1
-2.643769E+1
-2.636053E+1
-2.628338E+1
-2.612907E+1
-2.597476E+1
-2.589761E+1
-2.597476E+1
-2.597476E+1
-2.589761E+1
-2.574330E+1
-2.558899E+1
-2.558899E+1
-2.543468E+1
-2.520322E+1
-2.497176E+1
-2.489461E+1
-2.481745E+1
-2.474030E+1
-2.466314E+1
-2.458599E+1
-2.458599E+1
-2.450883E+1
-2.427737E+1
-2.412306E+1
-2.404591E+1
-2.404591E+1
-2.396876E+1
-2.381445E+1
-2.373729E+1
-2.366014E+1
-2.350583E+1
-2.342868E+1
-2.335152E+1
-2.335152E+1
-2.335152E+1
-2.319722E+1
-2.296575E+1
-2.281145E+1
-2.281145E+1
-2.281145E+1
-2.273429E+1
-2.265714E+1
-2.257998E+1
-2.250283E+1
-2.242568E+1
-2.234852E+1
-2.227137E+1
-2.219421E+1
-2.211706E+1
-2.196275E+1
-2.196275E+1
-2.196275E+1
-2.188560E+1
-2.173129E+1
-2.149983E+1
-2.142267E+1
-2.142267E+1
-2.149983E+1
-2.149983E+1
-2.142267E+1
-2.142267E+1
-2.142267E+1
-2.134552E+1
-2.119121E+1
-2.095975E+1
-2.072829E+1
-2.049682E+1
-2.041967E+1
-2.034251E+1
-2.026536E+1
-2.018821E+1
-2.026536E+1
-2.049682E+1
-2.057398E+1
-2.041967E+1
-2.026536E+1
-2.018821E+1
-2.003390E+1
-1.987959E+1
-1.972528E+1
-1.957097E+1
-1.949382E+1
-1.949382E+1
-1.957097E+1
-1.964813E+1
-1.964813E+1
-1.949382E+1
-1.933951E+1
-1.910805E+1
-1.895374E+1
-1.887659E+1
-1.879944E+1
-1.879944E+1
-1.872228E+1
-1.856797E+1
-1.856797E+1
-1.864513E+1
-1.864513E+1
-1.864513E+1
-1.856797E+1
-1.841366E+1
-1.825935E+1
-1.825935E+1
-1.810505E+1
-1.795074E+1
-1.795074E+1
-1.795074E+1
-1.802789E+1
-1.787359E+1
-1.787359E+1
-1.787359E+1
-1.787359E+1
-1.771928E+1
-1.756497E+1
-1.748781E+1
-1.748781E+1
-1.748781E+1
-1.741066E+1
-1.725635E+1
-1.717920E+1
-1.717920E+1
-1.725635E+1
-1.725635E+1
-1.725635E+1
-1.710205E+1
-1.710205E+1
-1.710205E+1
-1.702489E+1
-1.687058E+1
-1.671628E+1
-1.663912E+1
-1.656197E+1
-1.656197E+1
-1.656197E+1
-1.656197E+1
-1.648481E+1
-1.640766E+1
-1.640766E+1
-1.633050E+1
-1.633050E+1
-1.625335E+1
-1.625335E+1
-1.625335E+1
-1.633050E+1
-1.633050E+1
-1.640766E+1
-1.640766E+1
-1.640766E+1
-1.633050E+1
-1.625335E+1
-1.617620E+1
-1.609904E+1
-1.609904E+1
-1.609904E+1
-1.617620E+1
-1.625335E+1
-1.633050E+1
-1.633050E+1
-1.633050E+1
-1.625335E+1
-1.617620E+1
-1.602189E+1
-1.594474E+1
-1.602189E+1
-1.594474E+1
-1.586758E+1
-1.579042E+1
-1.586758E+1
-1.602189E+1
-1.609904E+1
-1.594474E+1
-1.586758E+1
-1.579042E+1
-1.571327E+1
-1.563612E+1
-1.555896E+1
-1.548181E+1
-1.540466E+1
-1.540466E+1
-1.548181E+1
-1.555896E+1
-1.571327E+1
-1.579042E+1
-1.563612E+1
-1.548181E+1
-1.540466E+1
-1.532750E+1
-1.525035E+1
-1.517320E+1
-1.517320E+1
-1.525035E+1
-1.525035E+1
-1.525035E+1
-1.525035E+1
-1.532750E+1
-1.540466E+1
-1.532750E+1
-1.509604E+1
-1.509604E+1
-1.517320E+1
-1.525035E+1
-1.517320E+1
-1.509604E+1
-1.509604E+1
-1.509604E+1
-1.517320E+1
-1.517320E+1
-1.517320E+1
-1.517320E+1
-1.501889E+1
-1.486458E+1
-1.478742E+1
-1.478742E+1
-1.486458E+1
-1.478742E+1
-1.478742E+1
-1.478742E+1
-1.478742E+1
-1.478742E+1
-1.463312E+1
-1.455596E+1
-1.471027E+1
-1.494173E+1
-1.501889E+1
-1.478742E+1
-1.440165E+1
-1.424734E+1
-1.417019E+1
-1.424734E+1
-1.424734E+1
-1.424734E+1
-1.432450E+1
-1.447881E+1
-1.447881E+1
-1.447881E+1
-1.432450E+1
-1.424734E+1
-1.417019E+1
-1.401588E+1
-1.393873E+1
-1.393873E+1
-1.409304E+1
-1.409304E+1
-1.409304E+1
-1.409304E+1
-1.417019E+1
-1.424734E+1
-1.417019E+1
-1.401588E+1
-1.409304E+1
-1.409304E+1
-1.401588E+1
-1.386157E+1
-1.386157E+1
-1.393873E+1
-1.393873E+1
-1.393873E+1
-1.393873E+1
-1.393873E+1
-1.393873E+1
-1.378442E+1
-1.363011E+1
-1.339865E+1
-1.324434E+1
-1.316719E+1
-1.316719E+1
-1.309003E+1
-1.309003E+1
-1.301288E+1
-1.301288E+1
-1.309003E+1
-1.316719E+1
-1.309003E+1
-1.309003E+1
-1.293573E+1
-1.285857E+1
-1.285857E+1
-1.285857E+1
-1.278142E+1
-1.270426E+1
-1.278142E+1
-1.293573E+1
-1.309003E+1
-1.309003E+1
-1.293573E+1
-1.262711E+1
-1.239565E+1
-1.224134E+1
-1.224134E+1
-1.231849E+1
-1.254996E+1
-1.270426E+1
-1.270426E+1
-1.254996E+1
-1.231849E+1
-1.216419E+1
-1.200988E+1
-1.193272E+1
-1.193272E+1
-1.200988E+1
-1.208703E+1
-1.200988E+1
-1.185557E+1
-1.170126E+1
-1.139265E+1
-1.085257E+1
-1.054395E+1
-1.116118E+1
-1.239565E+1
-1.278142E+1
-1.177842E+1
-1.116118E+1
-1.224134E+1
-1.324434E+1
-1.224134E+1
-1.046680E+1
-1.077541E+1
-1.278142E+1
-1.339865E+1
-1.193272E+1
-1.100687E+1
-1.224134E+1
-1.363011E+1
-1.278142E+1
-1.077541E+1
-1.031249E+1
-1.170126E+1
-1.278142E+1
-1.224134E+1
-1.146980E+1
-1.216419E+1
-1.339865E+1
-1.316719E+1
-1.154695E+1
-1.054395E+1
-1.092972E+1
-1.131549E+1
-1.069826E+1
-1.015818E+1
-1.085257E+1
-1.200988E+1
-1.224134E+1
-1.170126E+1
-1.154695E+1
-1.177842E+1
-1.154695E+1
-1.062111E+1
-9.695257E+0
-9.540947E+0
-9.772409E+0
-1.008103E+1
-1.015818E+1
-1.038964E+1
-1.077541E+1
-1.108403E+1
-1.100687E+1
-1.046680E+1
-1.008103E+1
-9.849564E+0
-9.463793E+0
-8.923716E+0
-8.537945E+0
-8.769405E+0
-9.232330E+0
-9.463793E+0
-9.463793E+0
-9.695257E+0
-9.849564E+0
-9.772409E+0
-9.386641E+0
-9.000870E+0
-8.769405E+0
-8.537945E+0
-8.383636E+0
-8.229328E+0
-8.306482E+0
-8.615099E+0
-8.923716E+0
-9.000870E+0
-9.000870E+0
-8.923716E+0
-8.769405E+0
-8.615099E+0
-8.306482E+0
-7.997865E+0
-7.920712E+0
-7.997865E+0
-8.152174E+0
-8.383636E+0
-8.537945E+0
-8.615099E+0
-8.692253E+0
-8.615099E+0
-8.460791E+0
-8.306482E+0
-8.075020E+0
-7.997865E+0
-7.920712E+0
-7.843558E+0
-7.920712E+0
-8.075020E+0
-8.229328E+0
-8.306482E+0
-8.306482E+0
-8.229328E+0
-8.075020E+0
-7.920712E+0
-7.766405E+0
-7.689251E+0
-7.612095E+0
-7.612095E+0
-7.612095E+0
-7.689251E+0
-7.766405E+0
-7.920712E+0
-8.075020E+0
-8.306482E+0
-8.615099E+0
-8.846561E+0
-8.615099E+0
-7.997865E+0
-7.303480E+0
-6.840556E+0
-6.686247E+0
-6.686247E+0
-6.994864E+0
-7.534941E+0
-8.306482E+0
-8.846561E+0
-9.000870E+0
-8.769405E+0
-8.460791E+0
-8.152174E+0
-7.843558E+0
-7.457788E+0
-7.303480E+0
-7.380634E+0
-7.689251E+0
-7.997865E+0
-8.383636E+0
-8.615099E+0
-8.692253E+0
-8.615099E+0
-8.383636E+0
-7.997865E+0
-7.534941E+0
-7.226327E+0
-7.149171E+0
-7.303480E+0
-7.689251E+0
-8.075020E+0
-8.383636E+0
-8.537945E+0
-8.615099E+0
-8.460791E+0
-8.075020E+0
-7.612095E+0
-7.149171E+0
-6.994864E+0
-6.994864E+0
-7.149171E+0
-7.380634E+0
-7.689251E+0
-7.997865E+0
-8.152174E+0
-8.075020E+0
-7.843558E+0
-7.534941E+0
-7.149171E+0
-6.917710E+0
-6.763401E+0
-6.840556E+0
-6.994864E+0
-7.149171E+0
-7.303480E+0
-7.380634E+0
-7.457788E+0
-7.457788E+0
-7.380634E+0
-7.149171E+0
-6.917710E+0
-6.763401E+0
-6.763401E+0
-6.840556E+0
-6.917710E+0
-6.917710E+0
-6.994864E+0
-7.149171E+0
-7.226327E+0
-7.226327E+0
-7.149171E+0
-6.994864E+0
-6.840556E+0
-6.686247E+0
-6.609093E+0
-6.531939E+0
-6.531939E+0
-6.531939E+0
-6.609093E+0
-6.686247E+0
-6.609093E+0
-6.609093E+0
-6.609093E+0
-6.609093E+0
-6.454786E+0
-6.223323E+0
-6.069015E+0
-5.991860E+0
-5.991860E+0
-5.991860E+0
-5.991860E+0
-5.914707E+0
-5.760398E+0
-5.606090E+0
-5.606090E+0
-5.606090E+0
-5.606090E+0
-5.528936E+0
-5.374629E+0
-5.220321E+0
-5.220321E+0
-5.220321E+0
-5.143166E+0
-5.220321E+0
-5.374629E+0
-5.451783E+0
-5.374629E+0
-5.220321E+0
-5.066012E+0
-4.988858E+0
-4.988858E+0
-4.911705E+0
-4.834550E+0
-4.757395E+0
-4.834550E+0
-4.988858E+0
-5.220321E+0
-5.297474E+0
-5.143166E+0
-4.911705E+0
-4.757395E+0
-4.757395E+0
-4.757395E+0
-4.757395E+0
-4.680242E+0
-4.680242E+0
-4.680242E+0
-4.680242E+0
-4.834550E+0
-4.911705E+0
-4.911705E+0
-4.911705E+0
-4.834550E+0
-4.834550E+0
-4.911705E+0
-4.834550E+0
-4.757395E+0
-4.757395E+0
-4.911705E+0
-4.988858E+0
-5.066012E+0
-5.220321E+0
-5.374629E+0
-5.528936E+0
-5.528936E+0
-5.451783E+0
-5.528936E+0
-5.528936E+0
-5.451783E+0
-5.374629E+0
-5.374629E+0
-5.528936E+0
-5.760398E+0
-5.914707E+0
-6.146169E+0
-6.223323E+0
-6.223323E+0
-6.146169E+0
-6.069015E+0
-5.914707E+0
-5.914707E+0
-5.914707E+0
-5.991860E+0
-6.146169E+0
-6.377631E+0
-6.531939E+0
-6.686247E+0
-6.763401E+0
-6.763401E+0
-6.763401E+0
-6.763401E+0
-6.763401E+0
-6.763401E+0
-6.840556E+0
-6.840556E+0
-6.917710E+0
-7.072017E+0
-7.149171E+0
-7.303480E+0
-7.380634E+0
-7.457788E+0
-7.457788E+0
-7.457788E+0
-7.380634E+0
-7.303480E+0
-7.303480E+0
-7.303480E+0
-7.457788E+0
-7.612095E+0
-7.766405E+0
-7.843558E+0
-7.920712E+0
-7.997865E+0
-8.152174E+0
-8.152174E+0
-7.997865E+0
-7.843558E+0
-7.766405E+0
-7.766405E+0
-7.843558E+0
-7.920712E+0
-8.075020E+0
-8.306482E+0
-8.383636E+0
-8.460791E+0
-8.537945E+0
-8.615099E+0
-8.537945E+0
-8.306482E+0
-8.075020E+0
-8.152174E+0
-8.383636E+0
-8.615099E+0
-8.692253E+0
-8.769405E+0
-9.000870E+0
-9.078022E+0
-8.923716E+0
-8.692253E+0
-8.537945E+0
-8.615099E+0
-8.615099E+0
-8.537945E+0
-8.537945E+0
-8.692253E+0
-8.846561E+0
-9.000870E+0
-9.078022E+0
-9.155176E+0
-9.155176E+0
-9.078022E+0
-8.923716E+0
-8.846561E+0
-8.769405E+0
-8.846561E+0
-8.846561E+0
-8.923716E+0
-9.000870E+0
-9.155176E+0
-9.155176E+0
-9.155176E+0
-9.078022E+0
-9.078022E+0
-9.155176E+0
-9.078022E+0
-9.000870E+0
-8.923716E+0
-9.000870E+0
-9.155176E+0
-9.232330E+0
-9.309486E+0
-9.309486E+0
-9.309486E+0
-9.232330E+0
-9.232330E+0
-9.309486E+0
-9.309486E+0
-9.232330E+0
-9.155176E+0
-9.078022E+0
-9.232330E+0
-9.540947E+0
-9.695257E+0
-9.618101E+0
-9.386641E+0
-9.309486E+0
-9.309486E+0
-9.386641E+0
-9.386641E+0
-9.309486E+0
-9.309486E+0
-9.232330E+0
-9.309486E+0
-9.386641E+0
-9.463793E+0
-9.540947E+0
-9.618101E+0
-9.772409E+0
-9.772409E+0
-9.618101E+0
-9.540947E+0
-9.463793E+0
-9.463793E+0
-9.618101E+0
-9.695257E+0
-9.695257E+0
-9.618101E+0
-9.695257E+0
-9.772409E+0
-9.772409E+0
-9.849564E+0
-9.849564E+0
-9.772409E+0
-9.618101E+0
-9.386641E+0
-9.155176E+0
-8.923716E+0
-8.846561E+0
-8.923716E+0
-9.155176E+0
-9.618101E+0
-1.015818E+1
-1.069826E+1
-1.100687E+1
-1.108403E+1
-1.100687E+1
-1.069826E+1
-1.023533E+1
-9.772409E+0
-9.463793E+0
-9.463793E+0
-9.618101E+0
-9.926718E+0
-1.031249E+1
-1.069826E+1
-1.092972E+1
-1.100687E+1
-1.092972E+1
-1.077541E+1
-1.054395E+1
-1.023533E+1
-1.000387E+1
-9.849564E+0
-9.926718E+0
-1.023533E+1
-1.046680E+1
-1.077541E+1
-1.108403E+1
-1.123834E+1
-1.123834E+1
-1.108403E+1
-1.092972E+1
-1.077541E+1
-1.077541E+1
-1.077541E+1
-1.092972E+1
-1.116118E+1
-1.146980E+1
-1.177842E+1
-1.185557E+1
-1.177842E+1
-1.162411E+1
-1.146980E+1
-1.123834E+1
-1.100687E+1
-1.077541E+1
-1.062111E+1
-1.062111E+1
-1.077541E+1
-1.108403E+1
-1.146980E+1
-1.170126E+1
-1.177842E+1
-1.185557E+1
-1.177842E+1
-1.162411E+1
-1.146980E+1
-1.139265E+1
-1.139265E+1
-1.146980E+1
-1.154695E+1
-1.170126E+1
-1.193272E+1
-1.208703E+1
-1.224134E+1
-1.239565E+1
-1.239565E+1
-1.239565E+1
-1.224134E+1
-1.216419E+1
-1.200988E+1
-1.193272E+1
-1.193272E+1
-1.200988E+1
-1.216419E+1
-1.231849E+1
-1.239565E+1
-1.239565E+1
-1.231849E+1
-1.208703E+1
-1.200988E+1
-1.193272E+1
-1.185557E+1
-1.177842E+1
-1.177842E+1
-1.200988E+1
-1.224134E+1
-1.239565E+1
-1.239565E+1
-1.239565E+1
-1.231849E+1
-1.200988E+1
-1.154695E+1
-1.123834E+1
-1.116118E+1
-1.123834E+1
-1.146980E+1
-1.162411E+1
-1.170126E+1
-1.177842E+1
-1.177842E+1
-1.170126E+1
-1.154695E+1
-1.139265E+1
-1.108403E+1
-1.092972E+1
-1.092972E+1
-1.100687E+1
-1.108403E+1
-1.116118E+1
-1.116118E+1
-1.123834E+1
-1.123834E+1
-1.123834E+1
-1.116118E+1
-1.108403E+1
-1.100687E+1
-1.085257E+1
-1.062111E+1
-1.046680E+1
-1.038964E+1
-1.031249E+1
-1.031249E+1
-1.031249E+1
-1.062111E+1
-1.108403E+1
-1.154695E+1
-1.193272E+1
-1.216419E+1
-1.208703E+1
-1.185557E+1
-1.131549E+1
-1.062111E+1
-1.015818E+1
-9.926718E+0
-9.926718E+0
-1.031249E+1
-1.092972E+1
-1.170126E+1
-1.224134E+1
-1.239565E+1
-1.224134E+1
-1.200988E+1
-1.162411E+1
-1.123834E+1
-1.092972E+1
-1.085257E+1
-1.092972E+1
-1.108403E+1
-1.123834E+1
-1.146980E+1
-1.162411E+1
-1.154695E+1
-1.123834E+1
-1.085257E+1
-1.046680E+1
-1.023533E+1
-1.000387E+1
-9.926718E+0
-1.008103E+1
-1.038964E+1
-1.077541E+1
-1.100687E+1
-1.108403E+1
-1.092972E+1
-1.069826E+1
-1.023533E+1
-9.695257E+0
-9.155176E+0
-8.769405E+0
-8.460791E+0
-8.229328E+0
-8.383636E+0
-8.692253E+0
-9.000870E+0
-9.078022E+0
-8.923716E+0
-8.769405E+0
-8.846561E+0
-8.769405E+0
-8.692253E+0
-8.537945E+0
-8.537945E+0
-8.615099E+0
-8.923716E+0
-9.232330E+0
-9.618101E+0
-9.849564E+0
-9.849564E+0
-9.695257E+0
-9.463793E+0
-9.386641E+0
-1.046680E+1
-1.231849E+1
-1.231849E+1
-1.046680E+1
-8.846561E+0
-8.846561E+0
-9.849564E+0
-1.062111E+1
-1.062111E+1
-1.038964E+1
-1.031249E+1
-1.038964E+1
-1.038964E+1
-1.023533E+1
-1.015818E+1
-1.023533E+1
-1.046680E+1
-1.062111E+1
-1.069826E+1
-1.077541E+1
-1.085257E+1
-1.092972E+1
-1.092972E+1
-1.085257E+1
-1.069826E+1
-1.062111E+1
-1.054395E+1
-1.054395E+1
-1.054395E+1
-1.062111E+1
-1.077541E+1
-1.085257E+1
-1.085257E+1
-1.077541E+1
-1.077541E+1
-1.077541E+1
-1.069826E+1
-1.054395E+1
-1.031249E+1
-1.015818E+1
-1.015818E+1
-1.015818E+1
-1.023533E+1
-1.023533E+1
-1.023533E+1
-1.023533E+1
-1.031249E+1
-1.023533E+1
-1.015818E+1
-1.000387E+1
-9.772409E+0
-9.540947E+0
-9.309486E+0
-9.232330E+0
-9.232330E+0
-9.309486E+0
-9.386641E+0
-9.309486E+0
-9.232330E+0
-9.155176E+0
-9.000870E+0
-8.846561E+0
-8.692253E+0
-8.537945E+0
-8.460791E+0
-8.460791E+0
-8.460791E+0
-8.460791E+0
-8.383636E+0
-8.383636E+0
-8.229328E+0
-8.229328E+0
-8.152174E+0
-7.997865E+0
-7.843558E+0
-7.689251E+0
-7.534941E+0
-7.457788E+0
-7.380634E+0
-7.380634E+0
-7.380634E+0
-7.534941E+0
-7.534941E+0
-7.534941E+0
-7.380634E+0
-7.226327E+0
-7.072017E+0
-6.994864E+0
-6.840556E+0
-6.686247E+0
-6.531939E+0
-6.609093E+0
-6.763401E+0
-6.917710E+0
-6.917710E+0
-6.840556E+0
-6.763401E+0
-6.686247E+0
-6.531939E+0
-6.377631E+0
-6.223323E+0
-6.300477E+0
-6.454786E+0
-6.531939E+0
-6.763401E+0
-6.994864E+0
-7.226327E+0
-7.303480E+0
-7.303480E+0
-7.072017E+0
-6.840556E+0
-6.531939E+0
-6.300477E+0
-6.223323E+0
-6.300477E+0
-6.531939E+0
-6.763401E+0
-6.917710E+0
-6.994864E+0
-7.072017E+0
-7.072017E+0
-6.994864E+0
-6.763401E+0
-6.454786E+0
-6.069015E+0
-5.760398E+0
-5.760398E+0
-5.837553E+0
-6.146169E+0
-6.454786E+0
-6.609093E+0
-6.686247E+0
-6.609093E+0
-6.454786E+0
-6.223323E+0
-5.991860E+0
-5.683245E+0
-5.374629E+0
-5.220321E+0
-5.220321E+0
-5.451783E+0
-5.760398E+0
-5.991860E+0
-6.069015E+0
-5.991860E+0
-5.914707E+0
-5.683245E+0
-5.451783E+0
-5.297474E+0
-5.143166E+0
-5.066012E+0
-5.066012E+0
-5.143166E+0
-5.297474E+0
-5.528936E+0
-5.606090E+0
-5.606090E+0
-5.528936E+0
-5.297474E+0
-4.988858E+0
-4.680242E+0
-4.525934E+0
-4.603088E+0
-4.680242E+0
-4.757395E+0
-4.911705E+0
-5.143166E+0
-5.297474E+0
-5.143166E+0
-4.911705E+0
-4.603088E+0
-4.371625E+0
-4.140164E+0
-3.985855E+0
-3.908701E+0
-3.831547E+0
-3.908701E+0
-3.908701E+0
-3.985855E+0
-3.985855E+0
-3.985855E+0
-3.908701E+0
-3.831547E+0
-3.754393E+0
-3.677240E+0
-3.522931E+0
-3.368623E+0
-3.291469E+0
-3.214315E+0
-3.137161E+0
-2.982853E+0
-2.905699E+0
-2.905699E+0
-2.905699E+0
-2.828544E+0
-2.674236E+0
-2.519929E+0
-2.442774E+0
-2.365620E+0
-2.211312E+0
-2.057004E+0
-1.902696E+0
-1.825542E+0
-1.748388E+0
-1.748388E+0
-1.671234E+0
-1.594080E+0
-1.594080E+0
-1.671234E+0
-1.748388E+0
-1.671234E+0
-1.516926E+0
-1.516926E+0
-1.362618E+0
-1.208310E+0
-1.131156E+0
-1.131156E+0
-1.208310E+0
-1.208310E+0
-1.208310E+0
-1.285464E+0
-1.362618E+0
-1.516926E+0
-1.516926E+0
-1.439771E+0
-1.285464E+0
-1.131156E+0
-1.131156E+0
-9.768472E-1
-8.996935E-1
-9.768472E-1
-1.054001E+0
-1.131156E+0
-1.131156E+0
-1.208310E+0
-1.285464E+0
-1.208310E+0
-1.131156E+0
-1.054001E+0
-8.996935E-1
-6.682310E-1
-5.910769E-1
-6.682310E-1
-6.682310E-1
-8.225393E-1
-9.768472E-1
-1.054001E+0
-8.996935E-1
-7.453852E-1
-5.910769E-1
-5.139232E-1
-4.367690E-1
-4.367690E-1
-3.596149E-1
-2.824612E-1
-2.824612E-1
-3.596149E-1
-5.139232E-1
-5.139232E-1
-4.367690E-1
-5.139232E-1
-5.139232E-1
-4.367690E-1
-2.824612E-1
-2.053065E-1
-2.824612E-1
-2.053065E-1
-1.281529E-1
-1.281529E-1
-2.053065E-1
-3.596149E-1
-3.596149E-1
-3.596149E-1
-2.824612E-1
-2.824612E-1
-2.053065E-1
2.615547E-2
2.576175E-1
3.347712E-1
4.119258E-1
4.119258E-1
4.119258E-1
3.347712E-1
2.576175E-1
1.033092E-1
1.804638E-1
3.347712E-1
4.890795E-1
5.662341E-1
6.433878E-1
7.205415E-1
7.976961E-1
8.748498E-1
9.520044E-1
9.520044E-1
8.748498E-1
9.520044E-1
1.029158E+0
1.183466E+0
1.337774E+0
1.337774E+0
1.337774E+0
1.337774E+0
1.337774E+0
1.492082E+0
1.569237E+0
1.646390E+0
1.569237E+0
1.646390E+0
1.723544E+0
1.723544E+0
1.800699E+0
1.800699E+0
1.877852E+0
1.877852E+0
1.877852E+0
1.877852E+0
1.800699E+0
1.800699E+0
1.800699E+0
1.877852E+0
1.955007E+0
2.032161E+0
2.109315E+0
2.186469E+0
2.186469E+0
2.109315E+0
2.032161E+0
2.032161E+0
2.109315E+0
2.109315E+0
2.109315E+0
2.032161E+0
2.032161E+0
2.109315E+0
2.186469E+0
2.186469E+0
2.109315E+0
2.032161E+0
2.109315E+0
2.186469E+0
2.186469E+0
2.186469E+0
2.186469E+0
2.186469E+0
2.186469E+0
2.186469E+0
2.109315E+0
2.032161E+0
2.032161E+0
2.109315E+0
2.263623E+0
2.417931E+0
2.572239E+0
2.572239E+0
2.649393E+0
2.649393E+0
2.649393E+0
2.495085E+0
2.340777E+0
2.417931E+0
2.572239E+0
2.726547E+0
2.880855E+0
3.112318E+0
3.266625E+0
3.189472E+0
3.112318E+0
2.958009E+0
2.880855E+0
2.803701E+0
2.726547E+0
2.726547E+0
2.880855E+0
2.186469E+0
-1.054001E+0
-3.754393E+0
-2.288467E+0
1.877852E+0
4.501090E+0
4.269629E+0
2.880855E+0
2.263623E+0
2.572239E+0
2.958009E+0
2.958009E+0
2.726547E+0
2.572239E+0
2.726547E+0
2.958009E+0
2.958009E+0
2.803701E+0
2.726547E+0
2.726547E+0
2.649393E+0
2.495085E+0
2.417931E+0
2.340777E+0
2.417931E+0
2.572239E+0
2.572239E+0
2.572239E+0
2.417931E+0
2.340777E+0
2.340777E+0
2.340777E+0
2.263623E+0
2.340777E+0
2.417931E+0
2.495085E+0
2.495085E+0
2.417931E+0
2.417931E+0
2.495085E+0
2.649393E+0
2.649393E+0
2.572239E+0
2.495085E+0
2.340777E+0
2.186469E+0
2.032161E+0
1.955007E+0
2.032161E+0
2.109315E+0
2.186469E+0
2.263623E+0
2.340777E+0
2.340777E+0
2.263623E+0
2.109315E+0
2.109315E+0
2.109315E+0
2.109315E+0
1.955007E+0
1.877852E+0
1.955007E+0
2.109315E+0
2.340777E+0
2.495085E+0
2.495085E+0
2.417931E+0
2.340777E+0
2.263623E+0
2.263623E+0
2.186469E+0
2.263623E+0
2.263623E+0
2.340777E+0
2.340777E+0
2.340777E+0
2.340777E+0
2.417931E+0
2.495085E+0
2.572239E+0
2.649393E+0
2.649393E+0
2.649393E+0
2.649393E+0
2.649393E+0
2.726547E+0
2.803701E+0
2.803701E+0
2.803701E+0
2.880855E+0
2.958009E+0
3.035163E+0
2.958009E+0
2.803701E+0
2.726547E+0
2.649393E+0
2.649393E+0
2.726547E+0
2.803701E+0
2.880855E+0
3.035163E+0
3.112318E+0
3.189472E+0
3.266625E+0
3.189472E+0
3.189472E+0
3.189472E+0
3.112318E+0
3.035163E+0
3.035163E+0
3.035163E+0
3.112318E+0
2.958009E+0
2.958009E+0
3.343780E+0
3.806704E+0
3.883858E+0
3.806704E+0
3.575242E+0
3.652396E+0
3.498088E+0
3.420934E+0
3.189472E+0
3.420934E+0
3.420934E+0
3.729550E+0
4.192474E+0
3.443686E+1
9.014209E+1
1.037212E+2
5.472838E+1
-3.060007E+0
-2.080544E+1
-4.448781E+0
1.206219E+1
1.190788E+1
3.420934E+0
-7.453852E-1
1.646390E+0
5.118323E+0
5.735555E+0
4.346782E+0
3.343780E+0
3.498088E+0
4.115320E+0
4.192474E+0
3.961012E+0
3.729550E+0
3.806704E+0
3.961012E+0
4.192474E+0
4.423936E+0
4.578244E+0
4.578244E+0
4.578244E+0
4.423936E+0
4.269629E+0
4.038166E+0
3.806704E+0
3.806704E+0
3.883858E+0
4.038166E+0
4.269629E+0
4.501090E+0
4.732553E+0
4.732553E+0
4.578244E+0
4.423936E+0
4.346782E+0
4.192474E+0
3.961012E+0
3.806704E+0
3.806704E+0
4.038166E+0
4.269629E+0
4.423936E+0
4.655398E+0
4.809707E+0
4.886861E+0
4.732553E+0
4.501090E+0
4.346782E+0
4.346782E+0
4.346782E+0
4.346782E+0
4.346782E+0
4.346782E+0
4.423936E+0
4.501090E+0
4.809707E+0
5.118323E+0
5.195477E+0
5.041169E+0
4.886861E+0
4.964015E+0
4.964015E+0
4.578244E+0
4.346782E+0
4.501090E+0
5.041169E+0
5.349785E+0
5.426939E+0
5.581247E+0
5.735555E+0
5.735555E+0
5.195477E+0
4.732553E+0
4.655398E+0
4.809707E+0
4.964015E+0
4.964015E+0
5.041169E+0
5.426939E+0
5.735555E+0
5.658401E+0
5.426939E+0
5.426939E+0
5.504093E+0
5.426939E+0
5.118323E+0
5.041169E+0
5.195477E+0
5.426939E+0
5.504093E+0
5.581247E+0
5.272631E+0
3.806704E+0
2.726547E+0
3.420934E+0
5.118323E+0
6.044171E+0
5.812709E+0
5.195477E+0
4.964015E+0
5.195477E+0
5.581247E+0
5.658401E+0
5.658401E+0
5.735555E+0
5.735555E+0
5.735555E+0
5.581247E+0
5.426939E+0
5.349785E+0
5.426939E+0
5.504093E+0
5.504093E+0
5.504093E+0
5.504093E+0
5.504093E+0
5.581247E+0
5.581247E+0
5.426939E+0
5.349785E+0
5.349785E+0
5.504093E+0
5.581247E+0
5.581247E+0
5.504093E+0
5.504093E+0
5.504093E+0
5.504093E+0
5.504093E+0
5.504093E+0
5.504093E+0
5.426939E+0
5.349785E+0
5.349785E+0
5.349785E+0
5.349785E+0
5.349785E+0
5.349785E+0
5.426939E+0
5.426939E+0
5.426939E+0
5.426939E+0
5.426939E+0
5.504093E+0
5.504093E+0
5.581247E+0
5.658401E+0
5.812709E+0
5.889863E+0
5.889863E+0
5.812709E+0
5.812709E+0
5.889863E+0
5.889863E+0
5.812709E+0
5.735555E+0
5.658401E+0
5.581247E+0
5.581247E+0
5.658401E+0
5.735555E+0
5.812709E+0
5.735555E+0
5.735555E+0
5.735555E+0
5.735555E+0
5.735555E+0
5.658401E+0
5.658401E+0
5.658401E+0
5.735555E+0
5.735555E+0
5.735555E+0
5.812709E+0
5.889863E+0
5.889863E+0
5.889863E+0
5.812709E+0
5.735555E+0
5.735555E+0
5.812709E+0
5.967017E+0
5.967017E+0
5.889863E+0
5.889863E+0
5.812709E+0
5.735555E+0
5.735555E+0
5.889863E+0
5.967017E+0
5.967017E+0
5.967017E+0
5.889863E+0
5.889863E+0
5.889863E+0
5.889863E+0
5.889863E+0
5.889863E+0
5.889863E+0
5.812709E+0
5.812709E+0
5.889863E+0
5.889863E+0
5.967017E+0
5.889863E+0
5.889863E+0
5.889863E+0
5.735555E+0
5.658401E+0
5.581247E+0
5.735555E+0
5.812709E+0
5.889863E+0
5.812709E+0
5.812709E+0
5.889863E+0
5.967017E+0
5.967017E+0
5.889863E+0
5.889863E+0
5.812709E+0
5.735555E+0
5.812709E+0
5.889863E+0
5.967017E+0
5.967017E+0
6.044171E+0
6.044171E+0
6.044171E+0
5.967017E+0
5.967017E+0
5.967017E+0
5.967017E+0
5.967017E+0
6.044171E+0
6.044171E+0
6.121326E+0
6.121326E+0
6.121326E+0
6.198480E+0
6.275634E+0
6.352788E+0
6.429942E+0
6.429942E+0
6.429942E+0
6.275634E+0
6.352788E+0
6.352788E+0
6.429942E+0
6.507096E+0
6.584250E+0
6.507096E+0
6.507096E+0
6.429942E+0
6.584250E+0
5.967017E+0
1.036480E+1
4.747590E+1
9.230240E+1
8.643870E+1
3.412825E+1
-9.386641E+0
-1.347581E+1
4.578244E+0
1.561127E+1
1.213934E+1
4.655398E+0
2.649393E+0
4.809707E+0
6.198480E+0
5.812709E+0
5.426939E+0
5.889863E+0
6.429942E+0
6.352788E+0
5.889863E+0
5.889863E+0
6.429942E+0
6.892866E+0
6.892866E+0
6.507096E+0
6.275634E+0
6.352788E+0
6.507096E+0
6.661404E+0
6.584250E+0
6.429942E+0
6.507096E+0
6.661404E+0
6.815712E+0
6.892866E+0
6.970020E+0
6.970020E+0
6.970020E+0
6.892866E+0
6.738558E+0
6.584250E+0
6.661404E+0
6.738558E+0
6.815712E+0
6.892866E+0
7.047174E+0
7.124328E+0
7.201482E+0
7.124328E+0
7.124328E+0
7.124328E+0
7.124328E+0
7.047174E+0
7.047174E+0
6.815712E+0
5.349785E+0
3.883858E+0
4.346782E+0
6.352788E+0
7.895869E+0
8.127331E+0
7.587253E+0
7.201482E+0
7.201482E+0
7.355790E+0
7.510099E+0
7.510099E+0
7.587253E+0
7.664407E+0
7.741561E+0
7.818715E+0
7.818715E+0
7.741561E+0
7.664407E+0
7.664407E+0
7.664407E+0
7.664407E+0
7.741561E+0
7.741561E+0
7.818715E+0
7.973023E+0
8.127331E+0
8.204485E+0
7.587253E+0
6.970020E+0
7.201482E+0
8.204485E+0
9.053180E+0
9.053180E+0
8.435947E+0
7.973023E+0
7.973023E+0
8.281639E+0
8.667409E+0
8.898871E+0
9.053180E+0
9.207487E+0
9.284641E+0
9.284641E+0
9.130333E+0
8.976026E+0
8.821717E+0
8.821717E+0
8.821717E+0
9.053180E+0
9.284641E+0
9.438950E+0
9.593258E+0
9.593258E+0
9.516104E+0
9.361795E+0
9.361795E+0
9.361795E+0
9.284641E+0
9.207487E+0
9.207487E+0
9.361795E+0
9.516104E+0
9.516104E+0
9.516104E+0
9.593258E+0
9.593258E+0
9.516104E+0
9.438950E+0
9.361795E+0
9.361795E+0
9.438950E+0
9.438950E+0
9.438950E+0
9.361795E+0
9.361795E+0
9.361795E+0
9.361795E+0
9.361795E+0
9.284641E+0
8.744563E+0
7.278637E+0
6.429942E+0
7.355790E+0
9.130333E+0
1.005618E+1
9.670412E+0
8.976026E+0
8.821717E+0
9.053180E+0
9.207487E+0
9.207487E+0
9.207487E+0
9.130333E+0
9.130333E+0
9.130333E+0
9.207487E+0
9.284641E+0
9.284641E+0
9.284641E+0
9.284641E+0
9.284641E+0
9.361795E+0
9.361795E+0
9.361795E+0
9.284641E+0
9.207487E+0
9.207487E+0
9.207487E+0
9.207487E+0
9.130333E+0
9.130333E+0
9.130333E+0
9.207487E+0
9.130333E+0
9.130333E+0
9.207487E+0
9.284641E+0
9.361795E+0
9.361795E+0
9.361795E+0
9.361795E+0
9.361795E+0
9.438950E+0
9.516104E+0
9.593258E+0
9.670412E+0
9.670412E+0
9.593258E+0
9.593258E+0
9.593258E+0
9.516104E+0
9.516104E+0
9.516104E+0
9.593258E+0
9.593258E+0
9.670412E+0
9.670412E+0
9.593258E+0
9.516104E+0
9.438950E+0
9.516104E+0
9.516104E+0
9.593258E+0
9.670412E+0
9.670412E+0
9.670412E+0
9.593258E+0
9.438950E+0
9.361795E+0
9.284641E+0
9.361795E+0
9.438950E+0
9.593258E+0
9.670412E+0
9.747566E+0
9.747566E+0
9.824720E+0
9.824720E+0
9.747566E+0
9.670412E+0
9.516104E+0
9.438950E+0
9.516104E+0
9.593258E+0
9.593258E+0
9.670412E+0
9.747566E+0
9.901875E+0
9.901875E+0
9.824720E+0
9.670412E+0
9.593258E+0
9.516104E+0
9.438950E+0
9.284641E+0
9.284641E+0
9.361795E+0
9.438950E+0
9.438950E+0
9.438950E+0
9.516104E+0
9.516104E+0
9.361795E+0
9.207487E+0
8.976026E+0
8.898871E+0
8.976026E+0
9.053180E+0
9.053180E+0
9.130333E+0
9.130333E+0
9.207487E+0
9.284641E+0
9.284641E+0
9.284641E+0
9.207487E+0
9.207487E+0
9.207487E+0
9.207487E+0
9.130333E+0
9.053180E+0
8.976026E+0
8.898871E+0
8.976026E+0
9.053180E+0
9.130333E+0
9.130333E+0
9.053180E+0
9.053180E+0
8.976026E+0
8.744563E+0
8.435947E+0
8.281639E+0
8.127331E+0
8.050177E+0
7.973023E+0
7.973023E+0
7.973023E+0
8.050177E+0
7.973023E+0
7.973023E+0
7.895869E+0
7.741561E+0
7.587253E+0
7.432944E+0
7.278637E+0
7.278637E+0
7.201482E+0
7.278637E+0
7.432944E+0
7.510099E+0
7.510099E+0
7.510099E+0
7.510099E+0
7.432944E+0
7.355790E+0
7.201482E+0
7.124328E+0
7.124328E+0
7.278637E+0
7.278637E+0
7.355790E+0
7.432944E+0
7.587253E+0
7.664407E+0
7.664407E+0
7.587253E+0
7.432944E+0
7.355790E+0
7.278637E+0
7.201482E+0
7.201482E+0
7.355790E+0
7.432944E+0
7.432944E+0
7.432944E+0
7.355790E+0
7.432944E+0
7.432944E+0
7.355790E+0
7.201482E+0
7.124328E+0
7.124328E+0
7.124328E+0
7.047174E+0
6.892866E+0
6.892866E+0
6.892866E+0
6.892866E+0
6.815712E+0
6.738558E+0
6.661404E+0
6.738558E+0
6.738558E+0
6.738558E+0
6.661404E+0
6.661404E+0
6.507096E+0
6.429942E+0
6.352788E+0
6.275634E+0
6.198480E+0
6.121326E+0
6.044171E+0
6.044171E+0
6.044171E+0
5.889863E+0
5.812709E+0
5.735555E+0
5.658401E+0
5.581247E+0
5.504093E+0
5.504093E+0
5.504093E+0
5.581247E+0
5.581247E+0
5.426939E+0
5.272631E+0
5.272631E+0
5.272631E+0
5.272631E+0
5.041169E+0
4.732553E+0
4.501090E+0
4.346782E+0
4.655398E+0
5.349785E+0
6.352788E+0
6.892866E+0
6.584250E+0
6.044171E+0
6.044171E+0
6.044171E+0
5.118323E+0
3.883858E+0
3.883858E+0
5.041169E+0
5.812709E+0
5.581247E+0
5.272631E+0
5.581247E+0
5.889863E+0
5.195477E+0
4.115320E+0
3.883858E+0
4.886861E+0
5.967017E+0
6.198480E+0
5.889863E+0
5.812709E+0
5.812709E+0
5.272631E+0
4.269629E+0
3.652396E+0
4.038166E+0
4.886861E+0
5.349785E+0
5.581247E+0
5.967017E+0
6.429942E+0
6.429942E+0
5.889863E+0
5.272631E+0
4.809707E+0
4.501090E+0
4.192474E+0
4.038166E+0
4.269629E+0
4.809707E+0
5.504093E+0
5.889863E+0
6.044171E+0
6.044171E+0
6.044171E+0
5.735555E+0
5.195477E+0
4.655398E+0
4.423936E+0
4.578244E+0
4.655398E+0
4.809707E+0
5.195477E+0
5.735555E+0
6.121326E+0
6.198480E+0
6.044171E+0
5.812709E+0
5.581247E+0
5.349785E+0
5.041169E+0
4.809707E+0
4.809707E+0
5.041169E+0
5.426939E+0
5.889863E+0
6.275634E+0
6.584250E+0
6.661404E+0
6.429942E+0
6.044171E+0
5.658401E+0
5.426939E+0
5.195477E+0
5.041169E+0
5.272631E+0
5.658401E+0
6.121326E+0
6.507096E+0
6.738558E+0
6.815712E+0
6.815712E+0
6.661404E+0
6.429942E+0
6.121326E+0
5.889863E+0
5.812709E+0
5.889863E+0
5.967017E+0
6.198480E+0
6.507096E+0
6.892866E+0
7.047174E+0
7.124328E+0
7.124328E+0
6.892866E+0
6.584250E+0
6.352788E+0
6.198480E+0
6.198480E+0
6.275634E+0
6.507096E+0
6.815712E+0
7.124328E+0
7.355790E+0
7.510099E+0
7.510099E+0
7.355790E+0
7.124328E+0
6.970020E+0
6.892866E+0
6.892866E+0
7.047174E+0
7.201482E+0
7.432944E+0
7.741561E+0
7.973023E+0
8.127331E+0
8.127331E+0
8.127331E+0
7.973023E+0
7.818715E+0
7.741561E+0
7.741561E+0
7.741561E+0
7.818715E+0
7.973023E+0
8.127331E+0
8.358793E+0
8.513102E+0
8.667409E+0
8.667409E+0
8.590255E+0
8.358793E+0
8.127331E+0
7.973023E+0
7.973023E+0
8.050177E+0
8.127331E+0
8.281639E+0
8.358793E+0
8.435947E+0
8.513102E+0
8.590255E+0
8.590255E+0
8.435947E+0
8.204485E+0
8.127331E+0
8.127331E+0
8.127331E+0
8.281639E+0
8.358793E+0
8.513102E+0
8.590255E+0
8.667409E+0
8.590255E+0
8.590255E+0
8.590255E+0
8.513102E+0
8.435947E+0
8.358793E+0
8.435947E+0
8.513102E+0
8.590255E+0
8.590255E+0
8.590255E+0
8.590255E+0
8.590255E+0
8.667409E+0
8.744563E+0
8.821717E+0
8.667409E+0
8.513102E+0
8.358793E+0
8.281639E+0
8.281639E+0
8.281639E+0
8.281639E+0
8.358793E+0
8.358793E+0
8.435947E+0
8.513102E+0
8.513102E+0
8.435947E+0
8.358793E+0
8.281639E+0
8.281639E+0
8.204485E+0
8.281639E+0
8.358793E+0
8.435947E+0
8.513102E+0
8.513102E+0
8.435947E+0
8.435947E+0
8.358793E+0
8.281639E+0
8.127331E+0
8.050177E+0
8.050177E+0
8.050177E+0
8.127331E+0
8.127331E+0
8.127331E+0
8.127331E+0
8.050177E+0
7.973023E+0
7.895869E+0
7.818715E+0
7.895869E+0
7.973023E+0
7.895869E+0
7.741561E+0
7.664407E+0
7.741561E+0
7.818715E+0
7.818715E+0
7.741561E+0
7.587253E+0
7.510099E+0
7.432944E+0
7.432944E+0
7.432944E+0
7.432944E+0
7.432944E+0
7.355790E+0
7.355790E+0
7.355790E+0
7.355790E+0
7.355790E+0
7.355790E+0
7.278637E+0
7.201482E+0
7.047174E+0
6.970020E+0
6.892866E+0
6.970020E+0
6.970020E+0
6.970020E+0
6.970020E+0
6.970020E+0
6.970020E+0
6.815712E+0
6.429942E+0
5.967017E+0
6.121326E+0
6.584250E+0
6.970020E+0
6.970020E+0
6.738558E+0
6.429942E+0
6.352788E+0
6.429942E+0
6.507096E+0
6.584250E+0
6.584250E+0
6.507096E+0
6.507096E+0
6.661404E+0
6.661404E+0
6.507096E+0
6.429942E+0
6.352788E+0
6.275634E+0
6.198480E+0
6.198480E+0
6.275634E+0
6.352788E+0
6.429942E+0
6.429942E+0
6.352788E+0
6.352788E+0
6.352788E+0
6.275634E+0
6.121326E+0
6.044171E+0
6.121326E+0
6.198480E+0
6.352788E+0
6.352788E+0
6.352788E+0
6.352788E+0
6.429942E+0
6.507096E+0
6.429942E+0
6.198480E+0
6.044171E+0
6.044171E+0
6.198480E+0
6.275634E+0
6.352788E+0
6.352788E+0
6.352788E+0
6.507096E+0
6.584250E+0
6.507096E+0
6.429942E+0
6.275634E+0
6.352788E+0
6.352788E+0
6.275634E+0
6.275634E+0
6.275634E+0
6.429942E+0
6.507096E+0
6.507096E+0
6.429942E+0
6.429942E+0
6.429942E+0
6.429942E+0
6.429942E+0
6.275634E+0
6.198480E+0
6.275634E+0
6.352788E+0
6.507096E+0
6.584250E+0
6.507096E+0
6.429942E+0
6.429942E+0
6.507096E+0
6.584250E+0
6.584250E+0
6.429942E+0
6.352788E+0
6.429942E+0
6.352788E+0
6.352788E+0
6.352788E+0
6.507096E+0
6.738558E+0
6.892866E+0
6.970020E+0
6.892866E+0
6.815712E+0
6.738558E+0
6.738558E+0
6.815712E+0
6.892866E+0
6.892866E+0
6.892866E+0
6.892866E+0
6.970020E+0
7.047174E+0
7.047174E+0
7.124328E+0
7.047174E+0
7.047174E+0
7.124328E+0
7.201482E+0
7.201482E+0
7.278637E+0
7.201482E+0
7.278637E+0
7.278637E+0
7.355790E+0
7.432944E+0
7.510099E+0
7.587253E+0
7.432944E+0
7.278637E+0
7.278637E+0
7.355790E+0
7.432944E+0
7.510099E+0
7.510099E+0
7.510099E+0
7.664407E+0
7.818715E+0
7.818715E+0
7.818715E+0
7.741561E+0
7.741561E+0
7.818715E+0
7.818715E+0
7.818715E+0
7.818715E+0
7.818715E+0
7.895869E+0
7.973023E+0
7.973023E+0
8.050177E+0
8.127331E+0
8.204485E+0
8.281639E+0
8.281639E+0
8.204485E+0
8.204485E+0
8.127331E+0
8.050177E+0
8.050177E+0
8.050177E+0
8.127331E+0
8.358793E+0
8.435947E+0
8.435947E+0
8.435947E+0
8.358793E+0
8.358793E+0
8.358793E+0
8.358793E+0
8.435947E+0
8.513102E+0
8.513102E+0
8.590255E+0
8.590255E+0
8.590255E+0
8.667409E+0
8.744563E+0
8.821717E+0
8.744563E+0
8.744563E+0
8.744563E+0
8.744563E+0
8.744563E+0
8.744563E+0
8.821717E+0
8.976026E+0
9.053180E+0
8.976026E+0
8.821717E+0
8.744563E+0
8.667409E+0
8.667409E+0
8.667409E+0
8.744563E+0
8.898871E+0
8.898871E+0
8.898871E+0
8.821717E+0
8.821717E+0
8.821717E+0
8.976026E+0
8.976026E+0
8.898871E+0
8.976026E+0
9.130333E+0
9.207487E+0
9.130333E+0
9.053180E+0
9.053180E+0
9.130333E+0
9.053180E+0
9.053180E+0
9.053180E+0
9.207487E+0
9.284641E+0
9.361795E+0
9.361795E+0
9.516104E+0
9.593258E+0
9.747566E+0
9.670412E+0
9.593258E+0
9.438950E+0
9.438950E+0
9.516104E+0
9.670412E+0
9.670412E+0
9.670412E+0
9.670412E+0
9.670412E+0
9.747566E+0
9.824720E+0
9.824720E+0
9.824720E+0
9.747566E+0
9.747566E+0
9.670412E+0
9.670412E+0
9.670412E+0
9.670412E+0
9.670412E+0
9.670412E+0
9.670412E+0
9.670412E+0
9.593258E+0
9.516104E+0
9.670412E+0
9.747566E+0
9.670412E+0
9.593258E+0
9.593258E+0
9.670412E+0
9.747566E+0
9.824720E+0
9.979029E+0
1.005618E+1
1.013334E+1
1.013334E+1
1.013334E+1
1.013334E+1
1.005618E+1
9.979029E+0
9.901875E+0
9.901875E+0
9.979029E+0
9.979029E+0
9.901875E+0
9.901875E+0
9.979029E+0
1.005618E+1
1.005618E+1
1.005618E+1
1.005618E+1
1.013334E+1
1.013334E+1
1.005618E+1
9.979029E+0
9.979029E+0
9.901875E+0
9.901875E+0
9.901875E+0
9.901875E+0
9.901875E+0
9.901875E+0
9.901875E+0
9.979029E+0
1.005618E+1
1.005618E+1
9.979029E+0
9.901875E+0
9.824720E+0
9.747566E+0
9.747566E+0
9.747566E+0
9.747566E+0
9.747566E+0
9.747566E+0
9.747566E+0
9.824720E+0
9.824720E+0
9.901875E+0
9.901875E+0
9.824720E+0
9.593258E+0
9.516104E+0
9.593258E+0
9.670412E+0
9.670412E+0
9.747566E+0
9.747566E+0
9.747566E+0
9.747566E+0
9.747566E+0
9.747566E+0
9.901875E+0
9.979029E+0
9.979029E+0
9.979029E+0
9.901875E+0
9.824720E+0
9.901875E+0
9.979029E+0
9.979029E+0
9.901875E+0
9.824720E+0
9.747566E+0
9.747566E+0
9.901875E+0
9.979029E+0
9.979029E+0
1.005618E+1
1.013334E+1
1.005618E+1
9.979029E+0
9.901875E+0
9.901875E+0
9.979029E+0
9.979029E+0
9.824720E+0
9.593258E+0
9.593258E+0
9.747566E+0
9.747566E+0
9.670412E+0
9.593258E+0
9.593258E+0
9.670412E+0
9.747566E+0
9.670412E+0
9.516104E+0
9.438950E+0
9.438950E+0
9.361795E+0
9.361795E+0
9.284641E+0
9.284641E+0
9.361795E+0
9.361795E+0
9.438950E+0
9.516104E+0
9.593258E+0
9.670412E+0
9.824720E+0
9.901875E+0
9.670412E+0
8.898871E+0
8.050177E+0
7.432944E+0
7.124328E+0
7.355790E+0
7.895869E+0
8.513102E+0
9.130333E+0
9.824720E+0
9.901875E+0
9.284641E+0
8.513102E+0
8.281639E+0
8.358793E+0
8.358793E+0
8.204485E+0
8.513102E+0
9.361795E+0
1.005618E+1
9.901875E+0
9.130333E+0
8.281639E+0
7.741561E+0
7.201482E+0
6.970020E+0
7.355790E+0
8.513102E+0
9.670412E+0
1.044195E+1
1.067341E+1
1.044195E+1
9.747566E+0
8.590255E+0
7.355790E+0
6.507096E+0
6.121326E+0
6.352788E+0
7.047174E+0
8.127331E+0
9.207487E+0
1.005618E+1
1.044195E+1
1.028764E+1
9.593258E+0
8.513102E+0
7.432944E+0
6.661404E+0
6.198480E+0
6.121326E+0
6.507096E+0
7.355790E+0
8.435947E+0
9.284641E+0
9.824720E+0
9.901875E+0
9.516104E+0
8.744563E+0
7.818715E+0
6.892866E+0
6.198480E+0
5.967017E+0
6.275634E+0
6.892866E+0
7.741561E+0
8.744563E+0
9.438950E+0
9.824720E+0
9.670412E+0
9.130333E+0
8.435947E+0
7.664407E+0
6.970020E+0
6.507096E+0
6.429942E+0
6.738558E+0
7.432944E+0
8.358793E+0
9.130333E+0
9.670412E+0
9.824720E+0
9.516104E+0
8.821717E+0
8.127331E+0
7.355790E+0
6.815712E+0
6.584250E+0
6.892866E+0
7.510099E+0
8.127331E+0
8.744563E+0
9.284641E+0
9.516104E+0
9.361795E+0
8.898871E+0
8.281639E+0
7.741561E+0
7.355790E+0
7.201482E+0
7.278637E+0
7.510099E+0
7.895869E+0
8.281639E+0
8.667409E+0
8.898871E+0
8.976026E+0
8.898871E+0
8.513102E+0
8.050177E+0
7.587253E+0
7.355790E+0
7.355790E+0
7.587253E+0
7.895869E+0
8.281639E+0
8.435947E+0
8.513102E+0
8.590255E+0
8.513102E+0
8.358793E+0
8.127331E+0
7.895869E+0
7.587253E+0
7.432944E+0
7.432944E+0
7.587253E+0
7.741561E+0
7.973023E+0
8.127331E+0
8.204485E+0
8.127331E+0
7.895869E+0
7.664407E+0
7.510099E+0
7.432944E+0
7.432944E+0
7.510099E+0
7.587253E+0
7.741561E+0
7.973023E+0
8.127331E+0
8.127331E+0
8.050177E+0
7.973023E+0
7.895869E+0
7.818715E+0
7.664407E+0
7.587253E+0
7.587253E+0
7.664407E+0
7.741561E+0
7.818715E+0
7.895869E+0
7.973023E+0
7.973023E+0
8.050177E+0
7.973023E+0
7.818715E+0
7.741561E+0
7.741561E+0
7.818715E+0
7.895869E+0
7.895869E+0
7.818715E+0
7.741561E+0
7.664407E+0
7.664407E+0
7.664407E+0
7.510099E+0
7.355790E+0
7.278637E+0
7.124328E+0
7.047174E+0
7.124328E+0
7.201482E+0
7.201482E+0
7.201482E+0
7.124328E+0
7.047174E+0
6.970020E+0
6.892866E+0
6.738558E+0
6.661404E+0
6.661404E+0
6.584250E+0
6.584250E+0
6.661404E+0
6.738558E+0
6.815712E+0
6.738558E+0
6.507096E+0
6.429942E+0
6.352788E+0
6.352788E+0
6.198480E+0
6.044171E+0
5.889863E+0
5.967017E+0
5.967017E+0
5.967017E+0
5.812709E+0
5.658401E+0
5.581247E+0
5.504093E+0
5.504093E+0
5.504093E+0
5.504093E+0
5.426939E+0
5.349785E+0
5.272631E+0
5.195477E+0
5.118323E+0
5.041169E+0
4.964015E+0
4.964015E+0
4.886861E+0
4.964015E+0
5.041169E+0
5.195477E+0
5.195477E+0
5.118323E+0
5.041169E+0
4.886861E+0
4.809707E+0
4.732553E+0
4.732553E+0
4.655398E+0
4.655398E+0
4.655398E+0
4.732553E+0
4.732553E+0
4.809707E+0
4.809707E+0
4.809707E+0
4.655398E+0
4.578244E+0
4.501090E+0
4.423936E+0
4.423936E+0
4.578244E+0
4.732553E+0
4.809707E+0
4.809707E+0
4.809707E+0
4.732553E+0
4.578244E+0
4.423936E+0
4.269629E+0
4.192474E+0
4.346782E+0
4.423936E+0
4.423936E+0
4.501090E+0
4.655398E+0
4.809707E+0
4.732553E+0
4.578244E+0
4.346782E+0
4.038166E+0
3.883858E+0
3.883858E+0
4.115320E+0
4.346782E+0
4.346782E+0
4.346782E+0
4.346782E+0
4.269629E+0
4.192474E+0
3.961012E+0
3.806704E+0
3.729550E+0
3.729550E+0
3.729550E+0
3.729550E+0
3.729550E+0
3.729550E+0
3.652396E+0
3.652396E+0
3.575242E+0
3.420934E+0
3.343780E+0
3.266625E+0
3.266625E+0
3.266625E+0
3.343780E+0
3.420934E+0
3.575242E+0
3.652396E+0
3.652396E+0
3.652396E+0
3.575242E+0
3.420934E+0
3.343780E+0
3.189472E+0
3.112318E+0
3.035163E+0
3.035163E+0
3.035163E+0
3.266625E+0
3.420934E+0
3.575242E+0
3.652396E+0
3.652396E+0
3.652396E+0
3.652396E+0
3.652396E+0
3.575242E+0
3.498088E+0
3.498088E+0
3.575242E+0
3.652396E+0
3.806704E+0
3.883858E+0
4.115320E+0
4.269629E+0
4.346782E+0
4.346782E+0
4.346782E+0
4.346782E+0
4.269629E+0
4.269629E+0
4.346782E+0
4.578244E+0
4.655398E+0
4.732553E+0
4.809707E+0
4.964015E+0
5.041169E+0
5.041169E+0
5.041169E+0
5.041169E+0
5.041169E+0
4.886861E+0
4.886861E+0
4.809707E+0
4.809707E+0
4.732553E+0
4.809707E+0
4.964015E+0
5.041169E+0
5.041169E+0
4.886861E+0
4.732553E+0
4.501090E+0
4.269629E+0
4.115320E+0
4.038166E+0
3.961012E+0
3.961012E+0
4.038166E+0
4.038166E+0
4.038166E+0
4.038166E+0
4.038166E+0
3.806704E+0
3.498088E+0
3.189472E+0
3.035163E+0
2.958009E+0
2.958009E+0
2.958009E+0
3.035163E+0
3.112318E+0
3.189472E+0
3.112318E+0
2.958009E+0
2.726547E+0
2.726547E+0
2.726547E+0
2.726547E+0
2.726547E+0
2.726547E+0
2.803701E+0
2.880855E+0
2.958009E+0
2.958009E+0
2.958009E+0
3.035163E+0
3.035163E+0
2.958009E+0
2.880855E+0
2.803701E+0
2.803701E+0
2.880855E+0
3.035163E+0
3.112318E+0
3.189472E+0
3.189472E+0
3.266625E+0
3.266625E+0
3.343780E+0
3.343780E+0
3.420934E+0
3.420934E+0
3.420934E+0
3.343780E+0
3.343780E+0
3.266625E+0
3.343780E+0
3.343780E+0
3.343780E+0
3.420934E+0
3.420934E+0
3.343780E+0
3.420934E+0
3.420934E+0
3.420934E+0
3.343780E+0
3.343780E+0
3.343780E+0
3.420934E+0
3.420934E+0
3.420934E+0
3.343780E+0
3.266625E+0
3.266625E+0
3.266625E+0
3.189472E+0
3.035163E+0
2.958009E+0
2.880855E+0
2.880855E+0
2.803701E+0
2.880855E+0
2.958009E+0
3.112318E+0
3.189472E+0
3.189472E+0
3.189472E+0
3.189472E+0
3.112318E+0
3.035163E+0
2.880855E+0
2.803701E+0
2.803701E+0
2.803701E+0
2.958009E+0
2.958009E+0
2.880855E+0
2.803701E+0
2.803701E+0
2.958009E+0
2.958009E+0
2.958009E+0
3.035163E+0
3.035163E+0
3.035163E+0
2.958009E+0
2.880855E+0
2.958009E+0
3.035163E+0
3.035163E+0
3.035163E+0
2.958009E+0
2.880855E+0
2.880855E+0
2.803701E+0
2.803701E+0
2.880855E+0
2.958009E+0
2.958009E+0
2.958009E+0
2.958009E+0
2.958009E+0
2.958009E+0
2.958009E+0
2.958009E+0
3.035163E+0
3.035163E+0
2.958009E+0
2.803701E+0
2.803701E+0
2.726547E+0
2.726547E+0
2.803701E+0
2.803701E+0
2.803701E+0
2.803701E+0
2.803701E+0
2.803701E+0
2.803701E+0
2.803701E+0
2.880855E+0
2.880855E+0
2.726547E+0
2.649393E+0
2.572239E+0
2.572239E+0
2.495085E+0
2.417931E+0
2.340777E+0
2.340777E+0
2.263623E+0
2.263623E+0
2.263623E+0
2.186469E+0
2.109315E+0
2.032161E+0
1.955007E+0
1.955007E+0
1.877852E+0
1.800699E+0
1.723544E+0
1.723544E+0
1.646390E+0
1.569237E+0
1.492082E+0
1.414928E+0
1.337774E+0
1.183466E+0
1.183466E+0
1.183466E+0
1.260620E+0
1.260620E+0
1.260620E+0
1.106312E+0
9.520044E-1
7.976961E-1
7.976961E-1
8.748498E-1
8.748498E-1
7.976961E-1
7.205415E-1
6.433878E-1
7.205415E-1
7.205415E-1
7.205415E-1
5.662341E-1
5.662341E-1
6.433878E-1
6.433878E-1
5.662341E-1
4.890795E-1
4.890795E-1
5.662341E-1
6.433878E-1
5.662341E-1
5.662341E-1
6.433878E-1
7.205415E-1
7.976961E-1
7.976961E-1
7.205415E-1
6.433878E-1
6.433878E-1
6.433878E-1
7.205415E-1
9.520044E-1
1.106312E+0
1.183466E+0
1.106312E+0
1.106312E+0
1.029158E+0
8.748498E-1
7.976961E-1
7.976961E-1
8.748498E-1
9.520044E-1
9.520044E-1
1.029158E+0
1.183466E+0
1.260620E+0
1.260620E+0
1.260620E+0
1.260620E+0
1.183466E+0
1.183466E+0
1.183466E+0
1.260620E+0
1.183466E+0
1.183466E+0
1.106312E+0
1.106312E+0
1.183466E+0
1.106312E+0
1.183466E+0
1.183466E+0
1.260620E+0
1.260620E+0
1.183466E+0
1.106312E+0
1.029158E+0
9.520044E-1
9.520044E-1
1.029158E+0
1.029158E+0
1.106312E+0
1.183466E+0
1.260620E+0
1.414928E+0
1.492082E+0
1.414928E+0
1.337774E+0
1.337774E+0
1.414928E+0
1.569237E+0
1.646390E+0
1.723544E+0
1.723544E+0
1.800699E+0
1.800699E+0
1.723544E+0
1.569237E+0
1.492082E+0
1.414928E+0
1.414928E+0
1.414928E+0
1.414928E+0
1.414928E+0
1.414928E+0
1.414928E+0
1.492082E+0
1.569237E+0
1.646390E+0
1.646390E+0
1.646390E+0
1.646390E+0
1.646390E+0
1.646390E+0
1.723544E+0
1.800699E+0
1.877852E+0
2.032161E+0
2.109315E+0
2.186469E+0
2.109315E+0
2.032161E+0
1.955007E+0
1.955007E+0
2.032161E+0
2.032161E+0
2.109315E+0
2.109315E+0
2.263623E+0
2.340777E+0
2.340777E+0
2.340777E+0
2.417931E+0
2.417931E+0
2.340777E+0
2.186469E+0
2.263623E+0
2.340777E+0
2.495085E+0
2.572239E+0
2.495085E+0
2.495085E+0
2.572239E+0
2.726547E+0
2.803701E+0
2.649393E+0
2.649393E+0
2.726547E+0
2.803701E+0
2.880855E+0
2.880855E+0
2.958009E+0
3.035163E+0
2.958009E+0
2.958009E+0
2.958009E+0
3.035163E+0
3.035163E+0
2.958009E+0
2.726547E+0
2.649393E+0
2.649393E+0
2.726547E+0
2.726547E+0
2.726547E+0
2.803701E+0
2.880855E+0
2.880855E+0
2.803701E+0
2.726547E+0
2.572239E+0
2.572239E+0
2.572239E+0
2.495085E+0
2.417931E+0
2.417931E+0
2.417931E+0
2.572239E+0
2.572239E+0
2.572239E+0
2.495085E+0
2.495085E+0
2.417931E+0
2.417931E+0
2.417931E+0
2.417931E+0
2.340777E+0
2.340777E+0
2.340777E+0
2.340777E+0
2.263623E+0
2.340777E+0
2.417931E+0
2.495085E+0
2.495085E+0
2.340777E+0
2.340777E+0
2.417931E+0
2.417931E+0
2.340777E+0
2.186469E+0
2.032161E+0
2.032161E+0
2.032161E+0
2.109315E+0
2.186469E+0
2.186469E+0
2.109315E+0
2.032161E+0
1.955007E+0
1.877852E+0
1.800699E+0
1.877852E+0
2.032161E+0
2.109315E+0
2.109315E+0
2.109315E+0
2.109315E+0
2.032161E+0
1.877852E+0
1.723544E+0
1.800699E+0
1.877852E+0
2.032161E+0
2.032161E+0
1.955007E+0
1.955007E+0
2.032161E+0
1.955007E+0
1.877852E+0
1.877852E+0
1.723544E+0
1.646390E+0
1.569237E+0
1.646390E+0
1.723544E+0
1.877852E+0
1.955007E+0
1.955007E+0
2.032161E+0
2.109315E+0
2.186469E+0
2.263623E+0
2.186469E+0
2.109315E+0
2.032161E+0
1.955007E+0
1.955007E+0
1.877852E+0
1.955007E+0
2.032161E+0
2.109315E+0
2.109315E+0
2.032161E+0
1.955007E+0
1.877852E+0
1.800699E+0
1.800699E+0
1.800699E+0
1.800699E+0
1.800699E+0
1.877852E+0
1.800699E+0
1.646390E+0
1.569237E+0
1.569237E+0
1.492082E+0
1.337774E+0
1.260620E+0
1.337774E+0
1.492082E+0
1.569237E+0
1.337774E+0
1.183466E+0
1.029158E+0
1.029158E+0
1.029158E+0
9.520044E-1
8.748498E-1
8.748498E-1
8.748498E-1
8.748498E-1
1.029158E+0
1.029158E+0
1.029158E+0
9.520044E-1
8.748498E-1
7.976961E-1
8.748498E-1
8.748498E-1
8.748498E-1
8.748498E-1
9.520044E-1
9.520044E-1
1.029158E+0
1.029158E+0
1.029158E+0
1.029158E+0
1.029158E+0
9.520044E-1
8.748498E-1
7.205415E-1
7.205415E-1
7.205415E-1
6.433878E-1
6.433878E-1
7.205415E-1
7.976961E-1
9.520044E-1
8.748498E-1
8.748498E-1
9.520044E-1
9.520044E-1
8.748498E-1
8.748498E-1
8.748498E-1
8.748498E-1
8.748498E-1
8.748498E-1
1.029158E+0
1.106312E+0
1.260620E+0
1.260620E+0
1.183466E+0
1.106312E+0
1.106312E+0
1.106312E+0
1.106312E+0
1.029158E+0
1.029158E+0
1.029158E+0
1.029158E+0
9.520044E-1
1.029158E+0
1.183466E+0
1.183466E+0
1.106312E+0
9.520044E-1
1.029158E+0
1.106312E+0
1.106312E+0
1.029158E+0
1.029158E+0
1.029158E+0
1.106312E+0
1.183466E+0
1.183466E+0
1.260620E+0
1.337774E+0
1.414928E+0
1.337774E+0
1.183466E+0
1.106312E+0
1.106312E+0
1.029158E+0
1.029158E+0
9.520044E-1
8.748498E-1
8.748498E-1
1.029158E+0
1.029158E+0
1.106312E+0
1.260620E+0
1.414928E+0
1.492082E+0
1.414928E+0
1.260620E+0
1.183466E+0
1.183466E+0
1.260620E+0
1.337774E+0
1.260620E+0
1.183466E+0
1.106312E+0
1.183466E+0
1.260620E+0
1.260620E+0
1.260620E+0
1.260620E+0
1.183466E+0
1.106312E+0
9.520044E-1
8.748498E-1
1.029158E+0
1.183466E+0
1.337774E+0
1.492082E+0
1.569237E+0
1.569237E+0
1.569237E+0
1.569237E+0
1.492082E+0
1.414928E+0
1.260620E+0
1.183466E+0
1.260620E+0
1.337774E+0
1.337774E+0
1.337774E+0
1.260620E+0
1.183466E+0
1.106312E+0
1.029158E+0
7.976961E-1
6.433878E-1
6.433878E-1
7.976961E-1
8.748498E-1
8.748498E-1
9.520044E-1
1.106312E+0
1.260620E+0
1.260620E+0
1.106312E+0
9.520044E-1
7.976961E-1
6.433878E-1
4.890795E-1
5.662341E-1
7.976961E-1
1.029158E+0
1.183466E+0
1.260620E+0
1.260620E+0
1.260620E+0
1.106312E+0
7.976961E-1
5.662341E-1
4.890795E-1
4.890795E-1
4.890795E-1
4.119258E-1
5.662341E-1
7.205415E-1
7.976961E-1
6.433878E-1
5.662341E-1
5.662341E-1
4.890795E-1
2.576175E-1
-5.099869E-2
-2.824612E-1
-2.053065E-1
1.033092E-1
2.576175E-1
2.576175E-1
2.576175E-1
1.804638E-1
1.033092E-1
-5.099869E-2
-2.053065E-1
-3.596149E-1
-4.367690E-1
-5.910769E-1
-5.910769E-1
-4.367690E-1
-2.824612E-1
-2.053065E-1
-1.281529E-1
-2.053065E-1
-2.824612E-1
-4.367690E-1
-6.682310E-1
-8.225393E-1
-9.768472E-1
-9.768472E-1
-8.225393E-1
-6.682310E-1
-6.682310E-1
-6.682310E-1
-6.682310E-1
-5.910769E-1
-5.910769E-1
-5.910769E-1
-7.453852E-1
-8.225393E-1
-9.768472E-1
-1.054001E+0
-9.768472E-1
-8.996935E-1
-7.453852E-1
-8.225393E-1
-9.768472E-1
-9.768472E-1
-8.996935E-1
-8.996935E-1
-1.054001E+0
-1.208310E+0
-1.208310E+0
-1.208310E+0
-1.208310E+0
-1.208310E+0
-1.208310E+0
-1.208310E+0
-1.285464E+0
-1.285464E+0
-1.285464E+0
-1.439771E+0
-1.594080E+0
-1.516926E+0
-1.362618E+0
-1.362618E+0
-1.516926E+0
-1.594080E+0
-1.594080E+0
-1.516926E+0
-1.516926E+0
-1.516926E+0
-1.439771E+0
-1.362618E+0
-1.285464E+0
-1.439771E+0
-1.748388E+0
-1.979850E+0
-2.057004E+0
-1.825542E+0
-1.671234E+0
-1.594080E+0
-1.594080E+0
-1.516926E+0
-1.439771E+0
-1.439771E+0
-1.516926E+0
-1.594080E+0
-1.902696E+0
-2.288467E+0
-2.365620E+0
-2.211312E+0
-1.979850E+0
-1.825542E+0
-1.748388E+0
-1.594080E+0
-1.516926E+0
-1.516926E+0
-1.594080E+0
-1.748388E+0
-1.825542E+0
-1.825542E+0
-1.902696E+0
-1.979850E+0
-1.902696E+0
-1.748388E+0
-1.671234E+0
-1.671234E+0
-1.671234E+0
-1.671234E+0
-1.671234E+0
-1.748388E+0
-1.825542E+0
-1.825542E+0
-1.825542E+0
-1.748388E+0
-1.825542E+0
-1.825542E+0
-1.748388E+0
-1.594080E+0
-1.439771E+0
-1.362618E+0
-1.285464E+0
-1.362618E+0
-1.516926E+0
-1.748388E+0
-1.902696E+0
-1.979850E+0
-1.902696E+0
-1.825542E+0
-1.825542E+0
-1.748388E+0
-1.671234E+0
-1.516926E+0
-1.439771E+0
-1.362618E+0
-1.362618E+0
-1.439771E+0
-1.594080E+0
-1.748388E+0
-1.748388E+0
-1.671234E+0
-1.516926E+0
-1.362618E+0
-1.285464E+0
-1.208310E+0
-1.208310E+0
-1.285464E+0
-1.362618E+0
-1.362618E+0
-1.362618E+0
-1.362618E+0
-1.439771E+0
-1.439771E+0
-1.362618E+0
-1.285464E+0
-1.131156E+0
-1.131156E+0
-1.131156E+0
-1.208310E+0
-1.285464E+0
-1.362618E+0
-1.439771E+0
-1.594080E+0
-1.671234E+0
-1.671234E+0
-1.671234E+0
-1.516926E+0
-1.439771E+0
-1.671234E+0
-2.134159E+0
-2.211312E+0
-1.825542E+0
-1.362618E+0
-1.362618E+0
-1.516926E+0
-1.748388E+0
-1.748388E+0
-1.671234E+0
-1.594080E+0
-1.594080E+0
-1.594080E+0
-1.594080E+0
-1.671234E+0
-1.748388E+0
-1.748388E+0
-1.671234E+0
-1.671234E+0
-1.748388E+0
-1.825542E+0
-1.825542E+0
-1.825542E+0
-1.748388E+0
-1.825542E+0
-1.902696E+0
-1.979850E+0
-1.902696E+0
-1.902696E+0
-1.902696E+0
-1.902696E+0
-1.902696E+0
-1.902696E+0
-1.979850E+0
-2.134159E+0
-2.211312E+0
-2.211312E+0
-2.134159E+0
-1.979850E+0
-1.825542E+0
-1.671234E+0
-1.671234E+0
-1.671234E+0
-1.671234E+0
-1.671234E+0
-1.671234E+0
-1.594080E+0
-1.516926E+0
-1.285464E+0
-1.131156E+0
-1.054001E+0
-1.054001E+0
-8.996935E-1
-7.453852E-1
-5.139232E-1
-2.824612E-1
-2.824612E-1
-2.824612E-1
-2.053065E-1
-2.824612E-1
-3.596149E-1
-3.596149E-1
-5.099869E-2
2.576175E-1
4.890795E-1
5.662341E-1
5.662341E-1
5.662341E-1
6.433878E-1
6.433878E-1
7.205415E-1
4.119258E-1
-4.367690E-1
-8.996935E-1
-4.367690E-1
3.347712E-1
6.433878E-1
3.347712E-1
-5.099869E-2
-5.099869E-2
1.804638E-1
2.576175E-1
1.033092E-1
-1.281529E-1
-2.824612E-1
-5.910769E-1
-9.768472E-1
-1.131156E+0
-1.131156E+0
-1.131156E+0
-1.285464E+0
-1.439771E+0
-1.594080E+0
-1.594080E+0
-1.671234E+0
-1.748388E+0
-1.825542E+0
-2.211312E+0
-3.368623E+0
-4.448781E+0
-4.371625E+0
-3.445777E+0
-2.905699E+0
-3.060007E+0
-3.445777E+0
-3.677240E+0
-3.522931E+0
-3.368623E+0
-3.445777E+0
-3.677240E+0
-3.908701E+0
-4.140164E+0
-4.371625E+0
-4.448781E+0
-4.603088E+0
-4.680242E+0
-4.680242E+0
-4.680242E+0
-4.603088E+0
-4.603088E+0
-4.603088E+0
-4.525934E+0
-4.603088E+0
-4.680242E+0
-4.911705E+0
-5.143166E+0
-5.297474E+0
-5.220321E+0
-4.988858E+0
-4.603088E+0
-4.448781E+0
-4.371625E+0
-4.448781E+0
-4.525934E+0
-4.680242E+0
-4.680242E+0
-4.603088E+0
-4.448781E+0
-4.217317E+0
-4.140164E+0
-4.217317E+0
-4.140164E+0
-3.908701E+0
-3.754393E+0
-3.831547E+0
-3.908701E+0
-3.985855E+0
-4.140164E+0
-4.294471E+0
-4.294471E+0
-4.140164E+0
-4.140164E+0
-4.063010E+0
-3.908701E+0
-3.754393E+0
-3.677240E+0
-3.831547E+0
-4.063010E+0
-4.217317E+0
-4.448781E+0
-4.525934E+0
-4.680242E+0
-4.680242E+0
-4.680242E+0
-4.525934E+0
-4.371625E+0
-4.371625E+0
-4.448781E+0
-4.603088E+0
-4.834550E+0
-5.066012E+0
-5.374629E+0
-5.606090E+0
-5.683245E+0
-5.760398E+0
-5.837553E+0
-5.837553E+0
-5.760398E+0
-5.760398E+0
-5.760398E+0
-5.837553E+0
-5.914707E+0
-5.991860E+0
-6.146169E+0
-6.223323E+0
-6.300477E+0
-6.223323E+0
-6.223323E+0
-6.454786E+0
-6.686247E+0
-6.454786E+0
-6.069015E+0
-6.069015E+0
-6.300477E+0
-6.454786E+0
-6.454786E+0
-6.223323E+0
-6.223323E+0
-6.377631E+0
-6.609093E+0
-6.609093E+0
-6.454786E+0
-6.454786E+0
-6.531939E+0
-6.763401E+0
-6.917710E+0
-7.072017E+0
-7.149171E+0
-7.072017E+0
-7.072017E+0
-7.072017E+0
-7.149171E+0
-7.149171E+0
-7.149171E+0
-7.226327E+0
-7.303480E+0
-7.457788E+0
-7.612095E+0
-7.920712E+0
-8.075020E+0
-8.075020E+0
-7.920712E+0
-7.766405E+0
-7.843558E+0
-7.920712E+0
-7.920712E+0
-8.075020E+0
-8.306482E+0
-8.615099E+0
-8.846561E+0
-8.923716E+0
-9.000870E+0
-9.078022E+0
-9.155176E+0
-9.078022E+0
-9.000870E+0
-9.000870E+0
-9.078022E+0
-9.232330E+0
-9.386641E+0
-9.463793E+0
-9.695257E+0
-9.926718E+0
-1.008103E+1
-1.015818E+1
-1.015818E+1
-1.008103E+1
-1.000387E+1
-9.926718E+0
-9.772409E+0
-9.772409E+0
-9.695257E+0
-9.540947E+0
-9.463793E+0
-9.540947E+0
-9.772409E+0
-1.000387E+1
-1.023533E+1
-1.038964E+1
-1.038964E+1
-1.023533E+1
-1.000387E+1
-9.772409E+0
-9.618101E+0
-9.618101E+0
-9.540947E+0
-9.540947E+0
-9.695257E+0
-1.031249E+1
-1.108403E+1
-1.131549E+1
-1.077541E+1
-1.038964E+1
-1.062111E+1
-1.085257E+1
-1.031249E+1
-9.540947E+0
-9.540947E+0
-1.031249E+1
-1.085257E+1
-1.077541E+1
-1.085257E+1
-1.154695E+1
-1.231849E+1
-1.239565E+1
-1.177842E+1
-1.131549E+1
-1.131549E+1
-1.139265E+1
-1.139265E+1
-1.154695E+1
-1.200988E+1
-1.231849E+1
-1.208703E+1
-1.177842E+1
-1.193272E+1
-1.224134E+1
-1.200988E+1
-1.146980E+1
-1.146980E+1
-1.193272E+1
-1.216419E+1
-1.185557E+1
-1.170126E+1
-1.200988E+1
-1.239565E+1
-1.224134E+1
-1.177842E+1
-1.170126E+1
-1.208703E+1
-1.239565E+1
-1.216419E+1
-1.185557E+1
-1.185557E+1
-1.231849E+1
-1.262711E+1
-1.239565E+1
-1.216419E+1
-1.231849E+1
-1.247280E+1
-1.231849E+1
-1.193272E+1
-1.170126E+1
-1.177842E+1
-1.193272E+1
-1.200988E+1
-1.216419E+1
-1.231849E+1
-1.254996E+1
-1.270426E+1
-1.270426E+1
-1.254996E+1
-1.247280E+1
-1.239565E+1
-1.231849E+1
-1.231849E+1
-1.239565E+1
-1.254996E+1
-1.262711E+1
-1.270426E+1
-1.285857E+1
-1.309003E+1
-1.316719E+1
-1.309003E+1
-1.309003E+1
-1.316719E+1
-1.316719E+1
-1.324434E+1
-1.324434E+1
-1.332150E+1
-1.339865E+1
-1.347581E+1
-1.355296E+1
-1.378442E+1
-1.401588E+1
-1.409304E+1
-1.401588E+1
-1.393873E+1
-1.393873E+1
-1.386157E+1
-1.386157E+1
-1.378442E+1
-1.386157E+1
-1.401588E+1
-1.409304E+1
-1.432450E+1
-1.447881E+1
-1.455596E+1
-1.440165E+1
-1.424734E+1
-1.432450E+1
-1.463312E+1
-1.478742E+1
-1.494173E+1
-1.525035E+1
-1.571327E+1
-1.609904E+1
-1.633050E+1
-1.648481E+1
-1.648481E+1
-1.625335E+1
-1.586758E+1
-1.555896E+1
-1.540466E+1
-1.525035E+1
-1.517320E+1
-1.509604E+1
-1.517320E+1
-1.525035E+1
-1.532750E+1
-1.540466E+1
-1.532750E+1
-1.517320E+1
-1.486458E+1
-1.455596E+1
-1.432450E+1
-1.417019E+1
-1.409304E+1
-1.417019E+1
-1.432450E+1
-1.447881E+1
-1.455596E+1
-1.440165E+1
-1.417019E+1
-1.386157E+1
-1.355296E+1
-1.332150E+1
-1.309003E+1
-1.293573E+1
-1.285857E+1
-1.285857E+1
-1.293573E+1
-1.301288E+1
-1.285857E+1
-1.270426E+1
-1.247280E+1
-1.216419E+1
-1.193272E+1
-1.170126E+1
-1.154695E+1
-1.154695E+1
-1.170126E+1
-1.200988E+1
-1.224134E+1
-1.239565E+1
-1.254996E+1
-1.254996E+1
-1.262711E+1
-1.278142E+1
-1.301288E+1
-1.316719E+1
-1.324434E+1
-1.347581E+1
-1.378442E+1
-1.409304E+1
-1.432450E+1
-1.455596E+1
-1.463312E+1
-1.478742E+1
-1.478742E+1
-1.471027E+1
-1.455596E+1
-1.463312E+1
-1.424734E+1
-1.200988E+1
-1.008103E+1
-1.154695E+1
-1.525035E+1
-1.779643E+1
-1.779643E+1
-1.679343E+1
-1.625335E+1
-1.656197E+1
-1.687058E+1
-1.671628E+1
-1.640766E+1
-1.625335E+1
-1.640766E+1
-1.671628E+1
-1.687058E+1
-1.694774E+1
-1.694774E+1
-1.702489E+1
-1.694774E+1
-1.671628E+1
-1.648481E+1
-1.625335E+1
-1.609904E+1
-1.602189E+1
-1.594474E+1
-1.609904E+1
-1.625335E+1
-1.640766E+1
-1.640766E+1
-1.640766E+1
-1.640766E+1
-1.633050E+1
-1.617620E+1
-1.594474E+1
-1.571327E+1
-1.555896E+1
-1.555896E+1
-1.563612E+1
-1.571327E+1
-1.586758E+1
-1.602189E+1
-1.609904E+1
-1.609904E+1
-1.594474E+1
-1.579042E+1
-1.563612E+1
-1.555896E+1
-1.548181E+1
-1.540466E+1
-1.540466E+1
-1.548181E+1
-1.563612E+1
-1.579042E+1
-1.594474E+1
-1.586758E+1
-1.586758E+1
-1.579042E+1
-1.571327E+1
-1.563612E+1
-1.548181E+1
-1.548181E+1
-1.548181E+1
-1.548181E+1
-1.548181E+1
-1.555896E+1
-1.563612E+1
-1.563612E+1
-1.563612E+1
-1.555896E+1
-1.548181E+1
-1.555896E+1
-1.563612E+1
-1.571327E+1
-1.563612E+1
-1.563612E+1
-1.571327E+1
-1.594474E+1
-1.609904E+1
-1.617620E+1
-1.617620E+1
-1.609904E+1
-1.602189E+1
-1.609904E+1
-1.617620E+1
-1.625335E+1
-1.625335E+1
-1.617620E+1
-1.625335E+1
-1.625335E+1
-1.633050E+1
-1.640766E+1
-1.640766E+1
-1.648481E+1
-1.648481E+1
-1.656197E+1
-1.656197E+1
-1.640766E+1
-1.633050E+1
-1.633050E+1
-1.633050E+1
-1.640766E+1
-1.640766E+1
-1.640766E+1
-1.640766E+1
-1.640766E+1
-1.648481E+1
-1.648481E+1
-1.656197E+1
-1.671628E+1
-1.679343E+1
-1.679343E+1
-1.663912E+1
-1.656197E+1
-1.656197E+1
-1.663912E+1
-1.679343E+1
-1.687058E+1
-1.694774E+1
-1.694774E+1
-1.694774E+1
-1.694774E+1
-1.694774E+1
-1.687058E+1
-1.679343E+1
-1.679343E+1
-1.694774E+1
-1.710205E+1
-1.725635E+1
-1.725635E+1
-1.725635E+1
-1.733351E+1
-1.748781E+1
-1.748781E+1
-1.741066E+1
-1.725635E+1
-1.725635E+1
-1.725635E+1
-1.725635E+1
-1.733351E+1
-1.748781E+1
-1.756497E+1
-1.764212E+1
-1.756497E+1
-1.748781E+1
-1.748781E+1
-1.741066E+1
-1.733351E+1
-1.725635E+1
-1.725635E+1
-1.741066E+1
-1.756497E+1
-1.771928E+1
-1.764212E+1
-1.756497E+1
-1.764212E+1
-1.779643E+1
-1.779643E+1
-1.764212E+1
-1.741066E+1
-1.733351E+1
-1.733351E+1
-1.748781E+1
-1.748781E+1
-1.748781E+1
-1.756497E+1
-1.764212E+1
-1.779643E+1
-1.779643E+1
-1.771928E+1
-1.771928E+1
-1.771928E+1
-1.771928E+1
-1.764212E+1
-1.756497E+1
-1.756497E+1
-1.764212E+1
-1.779643E+1
-1.795074E+1
-1.802789E+1
-1.810505E+1
-1.818220E+1
-1.802789E+1
-1.787359E+1
-1.779643E+1
-1.787359E+1
-1.795074E+1
-1.810505E+1
-1.833651E+1
-1.849082E+1
-1.856797E+1
-1.856797E+1
-1.864513E+1
-1.872228E+1
-1.879944E+1
-1.879944E+1
-1.856797E+1
-1.825935E+1
-1.818220E+1
-1.818220E+1
-1.825935E+1
-1.841366E+1
-1.879944E+1
-1.933951E+1
-1.987959E+1
-2.011105E+1
-2.003390E+1
-1.972528E+1
-1.949382E+1
-1.933951E+1
-1.903090E+1
-1.879944E+1
-1.879944E+1
-1.910805E+1
-1.987959E+1
-2.072829E+1
-2.095975E+1
-2.041967E+1
-1.995675E+1
-1.972528E+1
-1.972528E+1
-1.964813E+1
-1.949382E+1
-1.933951E+1
-1.933951E+1
-1.957097E+1
-1.987959E+1
-2.011105E+1
-2.026536E+1
-2.034251E+1
-2.034251E+1
-2.026536E+1
-2.011105E+1
-1.987959E+1
-1.964813E+1
-1.949382E+1
-1.949382E+1
-1.964813E+1
-1.987959E+1
-2.011105E+1
-2.041967E+1
-2.057398E+1
-2.065113E+1
-2.049682E+1
-2.026536E+1
-2.003390E+1
-1.980244E+1
-1.980244E+1
-1.987959E+1
-2.003390E+1
-2.011105E+1
-2.026536E+1
-2.057398E+1
-2.080544E+1
-2.088260E+1
-2.072829E+1
-2.049682E+1
-2.041967E+1
-2.034251E+1
-2.026536E+1
-2.026536E+1
-2.034251E+1
-2.041967E+1
-2.065113E+1
-2.088260E+1
-2.111406E+1
-2.119121E+1
-2.119121E+1
-2.103690E+1
-2.095975E+1
-2.095975E+1
-2.088260E+1
-2.088260E+1
-2.095975E+1
-2.103690E+1
-2.119121E+1
-2.134552E+1
-2.149983E+1
-2.173129E+1
-2.180844E+1
-2.188560E+1
-2.180844E+1
-2.165414E+1
-2.149983E+1
-2.126836E+1
-2.119121E+1
-2.126836E+1
-2.149983E+1
-2.173129E+1
-2.188560E+1
-2.188560E+1
-2.188560E+1
-2.196275E+1
-2.203990E+1
-2.196275E+1
-2.188560E+1
-2.165414E+1
-2.157698E+1
-2.157698E+1
-2.165414E+1
-2.180844E+1
-2.188560E+1
-2.211706E+1
-2.234852E+1
-2.250283E+1
-2.257998E+1
-2.257998E+1
-2.250283E+1
-2.227137E+1
-2.180844E+1
-2.142267E+1
-2.119121E+1
-2.111406E+1
-2.119121E+1
-2.134552E+1
-2.180844E+1
-2.234852E+1
-2.281145E+1
-2.319722E+1
-2.335152E+1
-2.327437E+1
-2.296575E+1
-2.265714E+1
-2.234852E+1
-2.211706E+1
-2.196275E+1
-2.196275E+1
-2.219421E+1
-2.265714E+1
-2.327437E+1
-2.381445E+1
-2.412306E+1
-2.412306E+1
-2.389160E+1
-2.358299E+1
-2.327437E+1
-2.288860E+1
-2.273429E+1
-2.265714E+1
-2.288860E+1
-2.335152E+1
-2.381445E+1
-2.420022E+1
-2.443168E+1
-2.450883E+1
-2.443168E+1
-2.427737E+1
-2.404591E+1
-2.373729E+1
-2.350583E+1
-2.335152E+1
-2.335152E+1
-2.350583E+1
-2.373729E+1
-2.404591E+1
-2.435453E+1
-2.458599E+1
-2.458599E+1
-2.443168E+1
-2.412306E+1
-2.373729E+1
-2.358299E+1
-2.350583E+1
-2.350583E+1
-2.358299E+1
-2.381445E+1
-2.404591E+1
-2.427737E+1
-2.450883E+1
-2.450883E+1
-2.443168E+1
-2.427737E+1
-2.412306E+1
-2.404591E+1
-2.404591E+1
-2.404591E+1
-2.412306E+1
-2.435453E+1
-2.466314E+1
-2.489461E+1
-2.497176E+1
-2.497176E+1
-2.489461E+1
-2.481745E+1
-2.474030E+1
-2.474030E+1
-2.466314E+1
-2.466314E+1
-2.466314E+1
-2.474030E+1
-2.489461E+1
-2.512607E+1
-2.528037E+1
-2.535753E+1
-2.551184E+1
-2.558899E+1
-2.566615E+1
-2.566615E+1
-2.558899E+1
-2.551184E+1
-2.543468E+1
-2.551184E+1
-2.574330E+1
-2.597476E+1
-2.628338E+1
-2.636053E+1
-2.651484E+1
-2.651484E+1
-2.643769E+1
-2.636053E+1
-2.620622E+1
-2.612907E+1
-2.612907E+1
-2.612907E+1
-2.628338E+1
-2.643769E+1
-2.659200E+1
-2.666915E+1
-2.666915E+1
-2.666915E+1
-2.674630E+1
-2.674630E+1
-2.666915E+1
-2.659200E+1
-2.651484E+1
-2.659200E+1
-2.666915E+1
-2.674630E+1
-2.674630E+1
-2.682346E+1
-2.682346E+1
-2.690061E+1
-2.690061E+1
-2.690061E+1
-2.690061E+1
-2.690061E+1
-2.690061E+1
-2.690061E+1
-2.682346E+1
-2.690061E+1
-2.697776E+1
-2.690061E+1
-2.682346E+1
-2.674630E+1
-2.682346E+1
-2.682346E+1
-2.666915E+1
-2.651484E+1
-2.636053E+1
-2.636053E+1
-2.643769E+1
-2.643769E+1
-2.643769E+1
-2.643769E+1
-2.643769E+1
-2.643769E+1
-2.643769E+1
-2.643769E+1
-2.643769E+1
-2.628338E+1
-2.620622E+1
-2.620622E+1
-2.628338E+1
-2.620622E+1
-2.612907E+1
-2.597476E+1
-2.589761E+1
-2.589761E+1
-2.597476E+1
-2.589761E+1
-2.582045E+1
-2.574330E+1
-2.574330E+1
-2.574330E+1
-2.574330E+1
-2.582045E+1
-2.597476E+1
-2.605191E+1
-2.612907E+1
-2.612907E+1
-2.605191E+1
-2.597476E+1
-2.597476E+1
-2.597476E+1
-2.589761E+1
-2.582045E+1
-2.574330E+1
-2.574330E+1
-2.574330E+1
-2.589761E+1
-2.612907E+1
-2.628338E+1
-2.636053E+1
-2.636053E+1
-2.636053E+1
[truncated: 108,596 more chars]
